# Supplementary material for: Guppies Prefer to Follow Large (Robot) Leaders Irrespective of Own Size
Source: Front Bioeng Biotechnol. 2020 May 15;8:441. doi: 10.3389/fbioe.2020.00441 (PMC7243707; doi:10.3389/fbioe.2020.00441)
Supplement: Supplementary file 3 [file Data_Sheet_1.ZIP › Raw Data/ID49.xlsx]

## Sheet: ThuMar23134535201
Framenumber	Current timestamp	Robo Position x	Robo Position y	Robo Angle deg	Robo Angle rad	Fish ID	Fish Position x	Fish Position y	Fish Angle deg	Fish Angle rad	Distance_between_subjects	Mean_Distance (L300 bis L1500)	Velocity_Robo	Velocity_Fish	Mean_velocity_Robo		Fish ID	Fish Position x	Fish Position y	Fish Angle deg	Fish Angle rad	Fish ID	Fish Position x	Fish Position y	Fish Angle deg	Fish Angle rad	Fish ID	Fish Position x	Fish Position y	Fish Angle deg	Fish Angle rad	Fish ID	Fish Position x	Fish Position y	Fish Angle deg	Fish Angle rad
11423	Thu Mar 23 13:46:57 2017_x000D_	18.338	12.7858	131.178	2.28949	2	10.2831	11.3796	180	3.14159	8.17672	39.9536	0	1578.38	11.3931	7.46737
11424	Thu Mar 23 13:46:57 2017_x000D_	18.338	12.7858	131.178	2.28949	2	61.9733	21.1893	180	3.14159			0	0
11425	Thu Mar 23 13:46:57 2017_x000D_	18.338	12.7858	131.178	2.28949	2	61.9733	21.1893	180	3.14159			3.23291	0
11426	Thu Mar 23 13:46:57 2017_x000D_	18.3343	12.6781	129.298	2.25667	2	61.9733	21.1893	180	3.14159			3.22071	0
11427	Thu Mar 23 13:46:57 2017_x000D_	18.3308	12.5708	131.173	2.28941	2	61.9733	21.1893	180	3.14159			7.17779	1577.44
11428	Thu Mar 23 13:46:57 2017_x000D_	18.1166	12.4642	137.501	2.39984	2	10.2736	11.601	180	3.14159	7.89036		3.22381	0
11429	Thu Mar 23 13:46:57 2017_x000D_	18.113	12.3568	139.715	2.43848	2	10.2736	11.601	180	3.14159	7.87575		3.14401	0
11430	Thu Mar 23 13:46:57 2017_x000D_	18.2178	12.357	154.84	2.70247	2	10.2736	11.601	180	3.14159	7.98009		10.0845	0
11431	Thu Mar 23 13:46:57 2017_x000D_	18.5367	12.4633	158.765	2.77098	2	10.2736	11.601	180	3.14159	8.30797		10.094	384.554
11432	Thu Mar 23 13:46:57 2017_x000D_	18.8557	12.5703	174.105	3.0387	2	21.4186	17.9336	180	3.14159	5.94419		0	0
11433	Thu Mar 23 13:46:57 2017_x000D_	18.8557	12.5703	174.105	3.0387	2	21.4186	17.9336	180	3.14159	5.94419		12.9302	0
11434	Thu Mar 23 13:46:57 2017_x000D_	19.2728	12.4617	189.448	3.30649	2	21.4186	17.9336	180	3.14159	5.8776		9.91266	0
11435	Thu Mar 23 13:46:57 2017_x000D_	19.5849	12.3532	204.97	3.5774	2	21.4186	17.9336	180	3.14159	5.87395		4.45235	148.656
11436	Thu Mar 23 13:46:57 2017_x000D_	19.6868	12.2453	214.249	3.73934	2	24.995	21.3634	180	3.14159	10.5507		6.46185	0
11437	Thu Mar 23 13:46:57 2017_x000D_	19.6804	12.03	230.944	4.03073	2	24.995	21.3634	180	3.14159	10.7405		3.21792	0
11438	Thu Mar 23 13:46:58 2017_x000D_	19.6841	12.1372	237.49	4.14498	2	24.995	21.3634	180	3.14159	10.6456		0.0189737	0
11439	Thu Mar 23 13:46:58 2017_x000D_	19.6843	12.1366	250.881	4.37869	2	24.995	21.3634	180	3.14159	10.646		4.58423	0
11440	Thu Mar 23 13:46:58 2017_x000D_	19.5757	12.0291	260.202	4.54137	2	24.995	21.3634	180	3.14159	10.7934		3.21462	47.6951
11441	Thu Mar 23 13:46:58 2017_x000D_	19.5791	12.1362	266.292	4.64767	2	26.5077	21.8526	180	3.14159	11.9337		3.22361	0
11442	Thu Mar 23 13:46:58 2017_x000D_	19.5825	12.2436	-88.1166	-1.53793	2	26.5077	21.8526	180	3.14159	11.8445		7.24598	0
11443	Thu Mar 23 13:46:58 2017_x000D_	19.6943	12.4577	-79.3934	-1.38568	2	26.5077	21.8526	180	3.14159	11.6055		12.8979	0
11444	Thu Mar 23 13:46:58 2017_x000D_	19.7084	12.8874	-79.3917	-1.38565	2	26.5077	21.8526	180	3.14159	11.2519		19.3364	6.57017
11445	Thu Mar 23 13:46:58 2017_x000D_	19.7295	13.5316	-79.3891	-1.3856	2	26.7266	21.8594	180	3.14159	10.8771		13.3547	0
11446	Thu Mar 23 13:46:58 2017_x000D_	19.8487	13.9605	-82.2671	-1.43583	2	26.7266	21.8594	180	3.14159	10.4737		19.6663	0
11447	Thu Mar 23 13:46:58 2017_x000D_	19.9748	14.6038	-85.184	-1.48674	2	26.7266	21.8594	180	3.14159	9.91113		12.8739	0
11448	Thu Mar 23 13:46:58 2017_x000D_	19.9888	15.0327	-85.1835	-1.48673	2	26.7266	21.8594	180	3.14159	9.59176		22.83	0
11449	Thu Mar 23 13:46:58 2017_x000D_	20.1183	15.7826	-88.1259	-1.53809	2	26.7266	21.8594	180	3.14159	8.97759		9.64115	0
11450	Thu Mar 23 13:46:58 2017_x000D_	20.1288	16.1038	-88.1259	-1.53809	2	26.7266	21.8594	180	3.14159	8.75545		13.1568	0
11451	Thu Mar 23 13:46:58 2017_x000D_	20.0382	16.5329	268.926	4.69365	2	26.7266	21.8594	180	3.14159	8.55022		22.488	0
11452	Thu Mar 23 13:46:58 2017_x000D_	20.0627	17.2821	269.073	4.69621	2	26.7266	21.8594	180	3.14159	8.08451		9.64115	0
11453	Thu Mar 23 13:46:58 2017_x000D_	20.0732	17.6033	268.925	4.69363	2	26.7266	21.8594	180	3.14159	7.89824		12.8439	85.9254
11454	Thu Mar 23 13:46:58 2017_x000D_	20.0872	18.0312	268.925	4.69362	2	29.4022	20.8373	180	3.14159	9.72849		19.4319	0
11455	Thu Mar 23 13:46:58 2017_x000D_	20.0035	18.6735	-88.1213	-1.53801	2	29.4022	20.8373	180	3.14159	9.64456		9.62016	0
11456	Thu Mar 23 13:46:58 2017_x000D_	20.014	18.994	-88.1213	-1.53801	2	29.4022	20.8373	180	3.14159	9.56745		16.0436	0
11457	Thu Mar 23 13:46:58 2017_x000D_	20.0315	19.5285	-88.1212	-1.53801	2	29.4022	20.8373	180	3.14159	9.46166		13.2747	9.39845
11458	Thu Mar 23 13:46:58 2017_x000D_	20.1501	19.9548	-85.1775	-1.48663	2	29.631	20.6233	180	3.14159	9.50444		9.61116	0
11459	Thu Mar 23 13:46:59 2017_x000D_	20.1606	20.275	-85.324	-1.48918	2	29.631	20.6233	180	3.14159	9.4768		16.0286	0
11460	Thu Mar 23 13:46:59 2017_x000D_	20.1781	20.809	-85.1764	-1.48661	2	29.631	20.6233	180	3.14159	9.45472		12.8109	0
11461	Thu Mar 23 13:46:59 2017_x000D_	20.1921	21.2358	-85.1759	-1.4866	2	29.631	20.6233	180	3.14159	9.45875		19.5356	9.39626
11462	Thu Mar 23 13:46:59 2017_x000D_	20.3175	21.8748	-82.2521	-1.43557	2	29.8597	20.4093	180	3.14159	9.65408		9.59607	0
11463	Thu Mar 23 13:46:59 2017_x000D_	20.3279	22.1945	-82.5424	-1.44064	2	29.8597	20.4093	180	3.14159	9.69753		16.0016	0
11464	Thu Mar 23 13:46:59 2017_x000D_	20.3454	22.7276	-82.2498	-1.43553	2	29.8597	20.4093	180	3.14159	9.79267		13.245	0
11465	Thu Mar 23 13:46:59 2017_x000D_	20.4639	23.1529	-85.1785	-1.48665	2	29.8597	20.4093	180	3.14159	9.78818		19.1803	345.326
11466	Thu Mar 23 13:46:59 2017_x000D_	20.4848	23.7919	-85.1778	-1.48663	1	20.5079	13.6978	206.916	3.61137	10.0941		0	0
11467	Thu Mar 23 13:46:59 2017_x000D_	20.4848	23.7919	-85.1778	-1.48663	1	20.5079	13.6978	206.916	3.61137	10.0941		19.1713	0
11468	Thu Mar 23 13:46:59 2017_x000D_	20.5057	24.4306	-85.177	-1.48662	1	20.5079	13.6978	206.916	3.61137	10.7328		9.57508	0
11469	Thu Mar 23 13:46:59 2017_x000D_	20.5161	24.7496	-85.3237	-1.48918	1	20.5079	13.6978	206.916	3.61137	11.0518		15.9685	0
11470	Thu Mar 23 13:46:59 2017_x000D_	20.5335	25.2816	-85.1759	-1.4866	1	20.5079	13.6978	206.916	3.61137	11.5838		13.2079	343.859
11471	Thu Mar 23 13:46:59 2017_x000D_	20.6517	25.7057	-82.2474	-1.43549	1	30.0985	19.9745	206.916	3.61137	11.0494		15.9474	0
11472	Thu Mar 23 13:46:59 2017_x000D_	20.669	26.237	-82.5377	-1.44056	1	30.0985	19.9745	206.916	3.61137	11.3196		10.1408	0
11473	Thu Mar 23 13:46:59 2017_x000D_	20.7839	26.5549	-85.1793	-1.48666	1	30.0985	19.9745	206.916	3.61137	11.4045		19.1261	0
11474	Thu Mar 23 13:46:59 2017_x000D_	20.8046	27.1921	-85.1785	-1.48665	1	30.0985	19.9745	206.916	3.61137	11.7673		6.37246	19.8921
11475	Thu Mar 23 13:46:59 2017_x000D_	20.8116	27.4044	-85.1783	-1.48664	1	30.1283	19.3121	206.916	3.61137	12.3404		6.37536	0
11476	Thu Mar 23 13:46:59 2017_x000D_	20.8185	27.6168	-85.178	-1.48664	1	30.1283	19.3121	206.916	3.61137	12.4756		19.1111	0
11477	Thu Mar 23 13:46:59 2017_x000D_	20.8392	28.2535	-85.1772	-1.48662	1	30.1283	19.3121	206.916	3.61137	12.8933		7.03755	0
11478	Thu Mar 23 13:46:59 2017_x000D_	20.742	28.467	-88.1305	-1.53817	1	30.1283	19.3121	206.916	3.61137	13.1116		12.7358	13.2644
11479	Thu Mar 23 13:46:59 2017_x000D_	20.7559	28.8913	-88.1305	-1.53817	1	30.1482	18.8704	206.916	3.61137	13.7344		6.36337	0
11480	Thu Mar 23 13:46:59 2017_x000D_	20.7628	29.1033	-88.1305	-1.53817	1	30.1482	18.8704	206.916	3.61137	13.8852		6.36637	0
11481	Thu Mar 23 13:47:00 2017_x000D_	20.7697	29.3154	-88.1305	-1.53817	1	30.1482	18.8704	206.916	3.61137	14.0376		13.1593	0
11482	Thu Mar 23 13:47:00 2017_x000D_	20.8876	29.7379	-85.1754	-1.48659	1	30.1482	18.8704	206.916	3.61137	14.278		6.36047	0
11483	Thu Mar 23 13:47:00 2017_x000D_	20.8946	29.9498	-85.1751	-1.48659	1	30.1482	18.8704	206.916	3.61137	14.4355		7.03185	0
11484	Thu Mar 23 13:47:00 2017_x000D_	20.7972	30.163	-82.236	-1.43529	1	30.1482	18.8704	206.916	3.61137	14.6617		13.1424	0
11485	Thu Mar 23 13:47:00 2017_x000D_	20.9148	30.585	-73.6995	-1.2863	1	30.1482	18.8704	206.916	3.61137	14.916		3.13832	0
11486	Thu Mar 23 13:47:00 2017_x000D_	20.8102	30.5865	-63.5005	-1.10829	1	30.1482	18.8704	206.916	3.61137	14.9822		4.51497	0
11487	Thu Mar 23 13:47:00 2017_x000D_	20.7018	30.4821	-46.2409	-0.807056	1	30.1482	18.8704	206.916	3.61137	14.9688		0.0108167	23.6962
11488	Thu Mar 23 13:47:00 2017_x000D_	20.7015	30.4823	-37.9325	-0.662047	1	29.7403	18.194	180	3.14159	15.2546		4.49168	0
11489	Thu Mar 23 13:47:00 2017_x000D_	20.5936	30.3785	-20.6719	-0.360794	1	29.7403	18.194	180	3.14159	15.2356		3.12937	0
11490	Thu Mar 23 13:47:00 2017_x000D_	20.4893	30.3801	-14.1516	-0.246992	1	29.7403	18.194	180	3.14159	15.2997		3.13505	0
11491	Thu Mar 23 13:47:00 2017_x000D_	20.5938	30.3795	3.6685	0.0640274	1	29.7403	18.194	180	3.14159	15.2363		4.51683	13.1404
11492	Thu Mar 23 13:47:00 2017_x000D_	20.7019	30.4843	12.8911	0.224992	1	29.3025	18.1803	180	3.14159	15.012		6.25849	0
11493	Thu Mar 23 13:47:00 2017_x000D_	20.9105	30.4817	18.6678	0.325814	1	29.3025	18.1803	180	3.14159	14.8913		8.84146	0
11494	Thu Mar 23 13:47:00 2017_x000D_	21.1125	30.2671	31.9422	0.557497	1	29.3025	18.1803	180	3.14159	14.6002		3.13228	0
11495	Thu Mar 23 13:47:00 2017_x000D_	21.2169	30.2657	38.5058	0.672052	1	29.3025	18.1803	180	3.14159	14.5408		4.42086	0
11496	Thu Mar 23 13:47:00 2017_x000D_	21.3178	30.1583	42.6421	0.744245	1	29.3025	18.1803	180	3.14159	14.3954		15.5793	13.1404
11497	Thu Mar 23 13:47:00 2017_x000D_	21.7242	29.835	48.973	0.854741	1	28.8647	18.1666	180	3.14159	13.6799		13.2352	0
11498	Thu Mar 23 13:47:00 2017_x000D_	22.0261	29.5133	44.6485	0.779264	1	28.8647	18.1666	180	3.14159	13.2482		24.4126	0
11499	Thu Mar 23 13:47:00 2017_x000D_	22.526	28.8712	42.6411	0.744228	1	28.8647	18.1666	180	3.14159	12.4406		9.82271	0
11500	Thu Mar 23 13:47:00 2017_x000D_	22.8345	28.7615	38.5041	0.672023	1	28.8647	18.1666	180	3.14159	12.1908		11.2977	6.57017
11501	Thu Mar 23 13:47:00 2017_x000D_	23.0324	28.4411	36.0829	0.629765	1	28.6458	18.1598	180	3.14159	11.7139		26.7549	0
11502	Thu Mar 23 13:47:01 2017_x000D_	23.7433	27.9026	31.9336	0.557347	1	28.6458	18.1598	180	3.14159	10.9067		11.2077	0
11503	Thu Mar 23 13:47:01 2017_x000D_	24.0484	27.687	30.484	0.532047	1	28.6458	18.1598	180	3.14159	10.5785		19.6321	0
11504	Thu Mar 23 13:47:01 2017_x000D_	24.665	27.4678	25.2514	0.440721	1	28.6458	18.1598	180	3.14159	10.1235		13.8846	0
11505	Thu Mar 23 13:47:01 2017_x000D_	25.0739	27.251	25.2511	0.440714	1	28.6458	18.1598	180	3.14159	9.76772		20.8148	6.57026
11506	Thu Mar 23 13:47:01 2017_x000D_	25.6869	26.926	22.4605	0.392009	1	28.4269	18.1529	180	3.14159	9.19102		13.8738	0
11507	Thu Mar 23 13:47:01 2017_x000D_	26.0955	26.7094	22.4596	0.391994	1	28.4269	18.1529	180	3.14159	8.86843		6.9355	0
11508	Thu Mar 23 13:47:01 2017_x000D_	26.2998	26.6012	25.2499	0.440694	1	28.4269	18.1529	180	3.14159	8.71196		20.8026	0
11509	Thu Mar 23 13:47:01 2017_x000D_	26.9125	26.2765	27.9273	0.487423	1	28.4269	18.1529	180	3.14159	8.26355		6.92895	6.57017
11510	Thu Mar 23 13:47:01 2017_x000D_	27.1165	26.1682	25.2491	0.440681	1	28.208	18.1461	180	3.14159	8.09602		9.80456	0
11511	Thu Mar 23 13:47:01 2017_x000D_	27.4245	26.0589	29.2985	0.511355	1	28.208	18.1461	180	3.14159	7.9515		18.0864	0
11512	Thu Mar 23 13:47:01 2017_x000D_	27.9333	25.7355	33.5211	0.585054	1	28.208	18.1461	180	3.14159	7.59437		6.9302	0
11513	Thu Mar 23 13:47:01 2017_x000D_	28.1374	25.6273	36.0912	0.629911	1	28.208	18.1461	180	3.14159	7.48153		18.0655	6.63665
11514	Thu Mar 23 13:47:01 2017_x000D_	28.6455	25.3041	31.939	0.557442	1	28.2179	17.9251	180	3.14159	7.39138		11.1843	0
11515	Thu Mar 23 13:47:01 2017_x000D_	28.95	25.089	33.5214	0.585059	1	28.2179	17.9251	180	3.14159	7.20121		18.0613	0
11516	Thu Mar 23 13:47:01 2017_x000D_	29.458	24.7659	34.4461	0.601197	1	28.2179	17.9251	180	3.14159	6.95229		8.8015	0
11517	Thu Mar 23 13:47:01 2017_x000D_	29.6588	24.552	34.4453	0.601184	1	28.2179	17.9251	180	3.14159	6.78174		9.78276	14.6424
11518	Thu Mar 23 13:47:01 2017_x000D_	29.9661	24.4429	33.5217	0.585064	1	27.7899	17.6905	180	3.14159	7.09442		11.1686	0
11519	Thu Mar 23 13:47:01 2017_x000D_	30.2701	24.228	31.9383	0.557428	1	27.7899	17.6905	180	3.14159	6.99216		18.0556	0
11520	Thu Mar 23 13:47:01 2017_x000D_	30.778	23.9051	36.0931	0.629944	1	27.7899	17.6905	180	3.14159	6.89565		11.1644	0
11521	Thu Mar 23 13:47:01 2017_x000D_	31.0819	23.6903	34.4465	0.601204	1	27.7899	17.6905	180	3.14159	6.8436		20.7355	0
11522	Thu Mar 23 13:47:01 2017_x000D_	31.6926	23.3666	31.9386	0.557434	1	27.7899	17.6905	180	3.14159	6.88834		8.79316	6.63665
11523	Thu Mar 23 13:47:01 2017_x000D_	31.8931	23.1528	31.9376	0.557416	1	27.7998	17.4695	180	3.14159	7.00393		24.9311	0
11524	Thu Mar 23 13:47:02 2017_x000D_	32.604	22.7224	33.522	0.585069	1	27.7998	17.4695	180	3.14159	7.11852		11.1536	0
11525	Thu Mar 23 13:47:02 2017_x000D_	32.9076	22.5078	31.9374	0.557413	1	27.7998	17.4695	180	3.14159	7.17454		22.3073	0
11526	Thu Mar 23 13:47:02 2017_x000D_	33.5148	22.0786	31.9368	0.557402	1	27.7998	17.4695	180	3.14159	7.342		8.78673	9.27451
11527	Thu Mar 23 13:47:02 2017_x000D_	33.7152	21.865	31.9358	0.557384	1	27.5908	17.2417	180	3.14159	7.67354		12.3725	0
11528	Thu Mar 23 13:47:02 2017_x000D_	34.1276	21.8613	31.9388	0.557437	1	27.5908	17.2417	180	3.14159	8.0044		17.5692	0
11529	Thu Mar 23 13:47:02 2017_x000D_	34.5283	21.4342	31.9367	0.5574	1	27.5908	17.2417	180	3.14159	8.10592		13.7986	0
11530	Thu Mar 23 13:47:02 2017_x000D_	34.9347	21.2188	31.9371	0.557407	1	27.5908	17.2417	180	3.14159	8.35166		13.7932	9.27653
11531	Thu Mar 23 13:47:02 2017_x000D_	35.341	21.0036	31.9376	0.557416	1	27.3817	17.0139	160.522	2.80164	8.90327		8.78249	0
11532	Thu Mar 23 13:47:02 2017_x000D_	35.5413	20.7901	31.9365	0.557397	1	27.3817	17.0139	160.522	2.80164	8.99104		13.7879	0
11533	Thu Mar 23 13:47:02 2017_x000D_	35.9474	20.5749	31.9369	0.557405	1	27.3817	17.0139	160.522	2.80164	9.27642		17.9965	0
11534	Thu Mar 23 13:47:02 2017_x000D_	36.4536	20.253	30.795	0.537474	1	27.3817	17.0139	160.522	2.80164	9.63282		9.73233	0
11535	Thu Mar 23 13:47:02 2017_x000D_	36.7594	20.1447	31.9379	0.557421	1	27.3817	17.0139	160.522	2.80164	9.88651		8.77401	6.57326
11536	Thu Mar 23 13:47:02 2017_x000D_	36.9595	19.9314	31.9368	0.557403	1	27.1627	17.007	135	2.35619	10.224		22.2598	0
11537	Thu Mar 23 13:47:02 2017_x000D_	37.5654	19.5031	31.9362	0.557392	1	27.1627	17.007	135	2.35619	10.698		6.16819	0
11538	Thu Mar 23 13:47:02 2017_x000D_	37.771	19.5015	31.9377	0.557418	1	27.1627	17.007	135	2.35619	10.8976		17.546	0
11539	Thu Mar 23 13:47:02 2017_x000D_	38.1711	19.0749	31.9356	0.557382	1	27.1627	17.007	135	2.35619	11.2009		6.16516	6.57326
11540	Thu Mar 23 13:47:02 2017_x000D_	38.3766	19.0734	31.9371	0.557408	1	26.9437	17.0001	135	2.35619	11.6194		17.9681	0
11541	Thu Mar 23 13:47:02 2017_x000D_	38.882	18.752	32.9308	0.57475	1	26.9437	17.0001	135	2.35619	12.0662		9.71902	0
11542	Thu Mar 23 13:47:02 2017_x000D_	39.1874	18.6439	31.938	0.557423	1	26.9437	17.0001	135	2.35619	12.3536		11.1121	0
11543	Thu Mar 23 13:47:02 2017_x000D_	39.4898	18.43	30.4819	0.53201	1	26.9437	17.0001	135	2.35619	12.6273		8.76771	9.4005
11544	Thu Mar 23 13:47:02 2017_x000D_	39.6897	18.2168	30.4807	0.531988	1	26.7149	17.2142	135	2.35619	13.0135		3.08407	0
11545	Thu Mar 23 13:47:03 2017_x000D_	39.7925	18.2161	31.9374	0.557413	1	26.7149	17.2142	135	2.35619	13.1159		15.4331	0
11546	Thu Mar 23 13:47:03 2017_x000D_	40.1949	17.8956	29.285	0.511119	1	26.7149	17.2142	135	2.35619	13.4972		4.37859	0
11547	Thu Mar 23 13:47:03 2017_x000D_	40.2947	17.7891	30.4798	0.531972	1	26.7149	17.2142	135	2.35619	13.592		3.08107	0
11548	Thu Mar 23 13:47:03 2017_x000D_	40.3974	17.7884	31.9368	0.557402	1	26.7149	17.2142	135	2.35619	13.6945		4.37668	0
11549	Thu Mar 23 13:47:03 2017_x000D_	40.497	17.6818	22.4045	0.391031	1	26.7149	17.2142	135	2.35619	13.79		0.0067082	0
11550	Thu Mar 23 13:47:03 2017_x000D_	40.4968	17.6817	16.4658	0.287382	1	26.7149	17.2142	135	2.35619	13.7898		12.3302	0
11551	Thu Mar 23 13:47:03 2017_x000D_	40.0858	17.6842	3.3427	0.0583412	1	26.7149	17.2142	135	2.35619	13.3792		0.00848528	0
11552	Thu Mar 23 13:47:03 2017_x000D_	40.0856	17.684	-2.56561	-0.0447784	1	26.7149	17.2142	135	2.35619	13.379		4.47387	6.57317
11553	Thu Mar 23 13:47:03 2017_x000D_	39.9803	17.5784	-11.8289	-0.206454	1	26.4959	17.2074	135	2.35619	13.4895		0.027	0
11554	Thu Mar 23 13:47:03 2017_x000D_	39.9803	17.5775	-30.5985	-0.534045	1	26.4959	17.2074	135	2.35619	13.4895		0.0127279	0
11555	Thu Mar 23 13:47:03 2017_x000D_	39.9806	17.5772	-38.7398	-0.676137	1	26.4959	17.2074	135	2.35619	13.4898		4.46753	0
11556	Thu Mar 23 13:47:03 2017_x000D_	40.0863	17.6821	-51.1856	-0.893358	1	26.4959	17.2074	135	2.35619	13.5987		0.0108167	6.63665
11557	Thu Mar 23 13:47:03 2017_x000D_	40.0866	17.6819	-59.149	-1.03235	1	26.5058	16.9864	135	2.35619	13.5986		8.93713	0
11558	Thu Mar 23 13:47:03 2017_x000D_	40.2976	17.8922	-71.6525	-1.25057	1	26.5058	16.9864	135	2.35619	13.8215		6.35922	0
11559	Thu Mar 23 13:47:03 2017_x000D_	40.3032	18.1041	-77.086	-1.34541	1	26.5058	16.9864	135	2.35619	13.8426		7.11232	0
11560	Thu Mar 23 13:47:03 2017_x000D_	40.4111	18.3152	-79.9007	-1.39453	1	26.5058	16.9864	135	2.35619	13.9686		9.51895	14.8883
11561	Thu Mar 23 13:47:03 2017_x000D_	40.419	18.6324	-80.3258	-1.40195	1	26.2671	17.4215	135	2.35619	14.2036		22.4825	0
11562	Thu Mar 23 13:47:03 2017_x000D_	40.5399	19.372	-77.0846	-1.34538	1	26.2671	17.4215	135	2.35619	14.4055		13.1016	0
11563	Thu Mar 23 13:47:03 2017_x000D_	40.6527	19.7939	-74.3298	-1.2973	1	26.2671	17.4215	135	2.35619	14.5799		20.0903	0
11564	Thu Mar 23 13:47:03 2017_x000D_	40.8733	20.4262	-74.331	-1.29732	1	26.2671	17.4215	135	2.35619	14.9121		10.0418	0
11565	Thu Mar 23 13:47:03 2017_x000D_	40.9834	20.7423	-70.7668	-1.23511	1	26.2671	17.4215	135	2.35619	15.0863		16.1722	9.40269
11566	Thu Mar 23 13:47:04 2017_x000D_	41.0987	21.2689	-69.0352	-1.20489	1	26.0382	17.6356	135	2.35619	15.4926		6.33492	0
11567	Thu Mar 23 13:47:04 2017_x000D_	41.1039	21.48	-69.033	-1.20485	1	26.0382	17.6356	135	2.35619	15.5485		20.1878	0
11568	Thu Mar 23 13:47:04 2017_x000D_	41.5261	22.004	-68.0474	-1.18765	1	26.0382	17.6356	135	2.35619	16.0922		12.6578	0
11569	Thu Mar 23 13:47:04 2017_x000D_	41.5365	22.4258	-68.0428	-1.18757	1	26.0382	17.6356	135	2.35619	16.2217		7.06803	6.63665
11570	Thu Mar 23 13:47:04 2017_x000D_	41.6437	22.6356	-65.4179	-1.14176	1	26.0481	17.4146	135	2.35619	16.4463		7.07617	0
11571	Thu Mar 23 13:47:04 2017_x000D_	41.7513	22.8455	-68.0441	-1.18759	1	26.0481	17.4146	135	2.35619	16.6158		20.0201	0
11572	Thu Mar 23 13:47:04 2017_x000D_	41.9711	23.4756	-68.0431	-1.18758	1	26.0481	17.4146	135	2.35619	17.0375		21.1841	0
11573	Thu Mar 23 13:47:04 2017_x000D_	42.2928	24.1042	-65.4172	-1.14175	1	26.0481	17.4146	135	2.35619	17.5682		7.06139	0
11574	Thu Mar 23 13:47:04 2017_x000D_	42.4001	24.3137	-68.0458	-1.18762	1	26.0481	17.4146	135	2.35619	17.7478		14.112	0
11575	Thu Mar 23 13:47:04 2017_x000D_	42.6145	24.7324	-68.0471	-1.18765	1	26.0481	17.4146	135	2.35619	18.1107		19.9783	0
11576	Thu Mar 23 13:47:04 2017_x000D_	42.8338	25.3612	-68.0461	-1.18763	1	26.0481	17.4146	135	2.35619	18.5717		13.0163	0
11577	Thu Mar 23 13:47:04 2017_x000D_	42.9457	25.7804	-65.4139	-1.14169	1	26.0481	17.4146	135	2.35619	18.8551		7.04934	14.8883
11578	Thu Mar 23 13:47:04 2017_x000D_	43.0529	25.9895	-68.0451	-1.18761	1	25.8094	17.8497	135	2.35619	19.0682		19.9461	0
11579	Thu Mar 23 13:47:04 2017_x000D_	43.2718	26.6173	-68.0441	-1.18759	1	25.8094	17.8497	135	2.35619	19.5399		11.3145	0
11580	Thu Mar 23 13:47:04 2017_x000D_	43.4831	26.9297	-69.0414	-1.205	1	25.8094	17.8497	135	2.35619	19.8697		22.9494	0
11581	Thu Mar 23 13:47:04 2017_x000D_	43.7043	27.662	-68.0444	-1.1876	1	25.8094	17.8497	135	2.35619	20.4085		7.03325	0
11582	Thu Mar 23 13:47:04 2017_x000D_	43.8113	27.8706	-70.7766	-1.23528	1	25.8094	17.8497	135	2.35619	20.6031		21.0714	6.63352
11583	Thu Mar 23 13:47:04 2017_x000D_	44.1314	28.4958	-68.0471	-1.18765	1	25.8192	17.6288	135	2.35619	21.2939		9.94223	0
11584	Thu Mar 23 13:47:04 2017_x000D_	44.2406	28.8087	-71.6616	-1.25073	1	25.8192	17.6288	135	2.35619	21.5485		22.2478	0
11585	Thu Mar 23 13:47:04 2017_x000D_	44.3595	29.5407	-68.0415	-1.18755	1	25.8192	17.6288	135	2.35619	22.0372		8.80142	0
11586	Thu Mar 23 13:47:04 2017_x000D_	44.5677	29.7474	-68.0451	-1.18761	1	25.8192	17.6288	135	2.35619	22.3241		12.9619	9.4005
11587	Thu Mar 23 13:47:04 2017_x000D_	44.6793	30.1648	-70.7785	-1.23532	1	25.5904	17.8429	135	2.35619	22.7204		19.8512	0
11588	Thu Mar 23 13:47:05 2017_x000D_	44.8972	30.7896	-70.7785	-1.23532	1	25.5904	17.8429	135	2.35619	23.2459		6.99965	0
11589	Thu Mar 23 13:47:05 2017_x000D_	45.0035	30.9973	-68.0431	-1.18758	1	25.5904	17.8429	135	2.35619	23.4501		9.91661	0
11590	Thu Mar 23 13:47:05 2017_x000D_	45.1124	31.3094	-71.6629	-1.25075	1	25.5904	17.8429	135	2.35619	23.7161		20.9843	0
11591	Thu Mar 23 13:47:05 2017_x000D_	45.4314	31.9319	-69.0422	-1.20501	1	25.5904	17.8429	135	2.35619	24.3344		9.40748	0
11592	Thu Mar 23 13:47:05 2017_x000D_	45.4386	32.2454	-68.0411	-1.18754	1	25.5904	17.8429	135	2.35619	24.5231		19.8066	0
11593	Thu Mar 23 13:47:05 2017_x000D_	45.656	32.8688	-68.0401	-1.18752	1	25.5904	17.8429	135	2.35619	25.068		8.76962	0
11594	Thu Mar 23 13:47:05 2017_x000D_	45.8636	33.0746	-68.0438	-1.18759	1	25.5904	17.8429	135	2.35619	25.3576		9.38349	0
11595	Thu Mar 23 13:47:05 2017_x000D_	45.8708	33.3873	-69.0388	-1.20496	1	25.5904	17.8429	135	2.35619	25.5524		13.9591	0
11596	Thu Mar 23 13:47:05 2017_x000D_	46.083	33.8014	-69.0404	-1.20498	1	25.5904	17.8429	135	2.35619	25.9735		9.89763	0
11597	Thu Mar 23 13:47:05 2017_x000D_	46.1917	34.1129	-70.7824	-1.23539	1	25.5904	17.8429	135	2.35619	26.2512		13.9471	0
11598	Thu Mar 23 13:47:05 2017_x000D_	46.4038	34.5266	-70.7844	-1.23542	1	25.5904	17.8429	135	2.35619	26.6748		6.25366	0
11599	Thu Mar 23 13:47:05 2017_x000D_	46.4086	34.735	-70.7824	-1.23539	1	25.5904	17.8429	135	2.35619	26.8093		6.25059	6.63365
11600	Thu Mar 23 13:47:05 2017_x000D_	46.4133	34.9433	-70.7805	-1.23535	1	25.5805	18.0638	135	2.35619	26.8127		11.2039	0
11601	Thu Mar 23 13:47:05 2017_x000D_	46.6229	35.2524	-71.6687	-1.25085	1	25.5805	18.0638	135	2.35619	27.1704		6.24759	0
11602	Thu Mar 23 13:47:05 2017_x000D_	46.6276	35.4606	-71.6668	-1.25082	1	25.5805	18.0638	135	2.35619	27.3062		6.9581	0
11603	Thu Mar 23 13:47:05 2017_x000D_	46.7334	35.667	-69.0385	-1.20495	1	25.5805	18.0638	135	2.35619	27.5194		9.87767	0
11604	Thu Mar 23 13:47:05 2017_x000D_	46.8418	35.9779	-70.7824	-1.23539	1	25.5805	18.0638	135	2.35619	27.8021		3.11476	0
11605	Thu Mar 23 13:47:05 2017_x000D_	46.8441	36.0817	-71.6672	-1.25083	1	25.5805	18.0638	135	2.35619	27.8709		11.188	0
11606	Thu Mar 23 13:47:05 2017_x000D_	47.0532	36.3905	-65.392	-1.14131	1	25.5805	18.0638	135	2.35619	28.2302		6.24159	0
11607	Thu Mar 23 13:47:05 2017_x000D_	47.0579	36.5985	-65.3894	-1.14126	1	25.5805	18.0638	135	2.35619	28.3692		3.04848	0
11608	Thu Mar 23 13:47:05 2017_x000D_	46.9563	36.6003	-55.0462	-0.960738	1	25.5805	18.0638	135	2.35619	28.2936		3.12105	0
11609	Thu Mar 23 13:47:06 2017_x000D_	46.9536	36.4963	-48.7258	-0.850426	1	25.5805	18.0638	135	2.35619	28.2235		0.0127279	0
11610	Thu Mar 23 13:47:06 2017_x000D_	46.9533	36.4966	-40.6064	-0.708715	1	25.5805	18.0638	135	2.35619	28.2235		0.0108167	0
11611	Thu Mar 23 13:47:06 2017_x000D_	46.953	36.4968	-32.5845	-0.568707	1	25.5805	18.0638	135	2.35619	28.2234		3.1269	0
11612	Thu Mar 23 13:47:06 2017_x000D_	46.9555	36.601	-30.125	-0.52578	1	25.5805	18.0638	135	2.35619	28.2934		3.03029	0
11613	Thu Mar 23 13:47:06 2017_x000D_	47.0565	36.5996	-23.5516	-0.411053	1	25.5805	18.0638	135	2.35619	28.3689		4.3742	0
11614	Thu Mar 23 13:47:06 2017_x000D_	47.16	36.7023	-14.1651	-0.247228	1	25.5805	18.0638	135	2.35619	28.5144		0.0108167	0
11615	Thu Mar 23 13:47:06 2017_x000D_	47.1602	36.7026	-8.25976	-0.14416	1	25.5805	18.0638	135	2.35619	28.5147		9.10014	0
11616	Thu Mar 23 13:47:06 2017_x000D_	47.4635	36.6978	-1.98916	-0.0347175	1	25.5805	18.0638	135	2.35619	28.7418		6.83847	6.63365
11617	Thu Mar 23 13:47:06 2017_x000D_	47.668	36.7985	0.956685	0.0166973	1	25.5904	17.8429	135	2.35619	29.0987		18.1885	0
11618	Thu Mar 23 13:47:06 2017_x000D_	48.2742	36.7884	0.956748	0.0166984	1	25.5904	17.8429	135	2.35619	29.5548		6.06086	0
11619	Thu Mar 23 13:47:06 2017_x000D_	48.4762	36.785	0.956732	0.0166981	1	25.5904	17.8429	135	2.35619	29.708		12.1187	0
11620	Thu Mar 23 13:47:06 2017_x000D_	48.8801	36.7782	0.956701	0.0166976	1	25.5904	17.8429	135	2.35619	30.0159		18.4134	0
11621	Thu Mar 23 13:47:06 2017_x000D_	49.4832	36.6642	-1.99234	-0.034773	1	25.5904	17.8429	135	2.35619	30.4156		12.1037	0
11622	Thu Mar 23 13:47:06 2017_x000D_	49.8866	36.6575	-1.99303	-0.034785	1	25.5904	17.8429	135	2.35619	30.7294		18.1495	0
11623	Thu Mar 23 13:47:06 2017_x000D_	50.4915	36.6474	-1.99399	-0.0348016	1	25.5904	17.8429	135	2.35619	31.2037		12.5038	0
11624	Thu Mar 23 13:47:06 2017_x000D_	50.8968	36.7446	0.956706	0.0166977	1	25.5904	17.8429	135	2.35619	31.5862		21.153	0
11625	Thu Mar 23 13:47:06 2017_x000D_	51.6018	36.7328	0.956717	0.0166979	1	25.5904	17.8429	135	2.35619	32.1469		9.05229	0
11626	Thu Mar 23 13:47:06 2017_x000D_	51.9035	36.7277	0.956732	0.0166981	1	25.5904	17.8429	135	2.35619	32.3885		12.0737	0
11627	Thu Mar 23 13:47:06 2017_x000D_	52.3059	36.721	0.956699	0.0166975	1	25.5904	17.8429	135	2.35619	32.7124		18.3563	0
11628	Thu Mar 23 13:47:06 2017_x000D_	52.9071	36.6072	-1.99786	-0.0348692	1	25.5904	17.8429	135	2.35619	33.1406		12.0617	0
11629	Thu Mar 23 13:47:06 2017_x000D_	53.3091	36.6005	-1.99849	-0.0348803	1	25.5904	17.8429	135	2.35619	33.469		12.4615	0
11630	Thu Mar 23 13:47:06 2017_x000D_	53.713	36.6975	0.956744	0.0166983	1	25.5904	17.8429	135	2.35619	33.8582		18.0775	0
11631	Thu Mar 23 13:47:07 2017_x000D_	54.3155	36.6875	0.956693	0.0166974	1	25.5904	17.8429	135	2.35619	34.3548		12.4297	0
11632	Thu Mar 23 13:47:07 2017_x000D_	54.7149	36.5773	3.90879	0.0682212	1	25.5904	17.8429	135	2.35619	34.6297		21.0599	0
11633	Thu Mar 23 13:47:07 2017_x000D_	55.4168	36.5656	3.76929	0.0657866	1	25.5904	17.8429	135	2.35619	35.2158		12.0287	0
11634	Thu Mar 23 13:47:07 2017_x000D_	55.8177	36.5589	3.76986	0.0657964	1	25.5904	17.8429	135	2.35619	35.5525		21.2677	0
11635	Thu Mar 23 13:47:07 2017_x000D_	56.5172	36.4437	0.950528	0.0165899	1	25.5904	17.8429	135	2.35619	36.0896		12.0167	0
11636	Thu Mar 23 13:47:07 2017_x000D_	56.9177	36.437	0.950544	0.0165901	1	25.5904	17.8429	135	2.35619	36.4299		9.0012	0
11637	Thu Mar 23 13:47:07 2017_x000D_	57.2177	36.4321	0.950489	0.0165892	1	25.5904	17.8429	135	2.35619	36.6858		21.2475	0
11638	Thu Mar 23 13:47:07 2017_x000D_	57.92	36.5237	-2.00586	-0.0350088	1	25.5904	17.8429	135	2.35619	37.3387		6.00082	0
11639	Thu Mar 23 13:47:07 2017_x000D_	58.12	36.5204	-2.00618	-0.0350144	1	25.5904	17.8429	135	2.35619	37.5103		20.9849	0
11640	Thu Mar 23 13:47:07 2017_x000D_	58.8194	36.5088	-1.86653	-0.0325771	1	25.5904	17.8429	135	2.35619	38.1128		8.99525	0
11641	Thu Mar 23 13:47:07 2017_x000D_	59.1192	36.5038	-2.00776	-0.0350421	1	25.5904	17.8429	135	2.35619	38.372		12.3836	0
11642	Thu Mar 23 13:47:07 2017_x000D_	59.5205	36.6005	0.956712	0.0166978	1	25.5904	17.8429	135	2.35619	38.7698		17.9665	0
11643	Thu Mar 23 13:47:07 2017_x000D_	60.1193	36.5905	0.956708	0.0166977	1	25.5904	17.8429	135	2.35619	39.2902		12.3658	0
11644	Thu Mar 23 13:47:07 2017_x000D_	60.5166	36.4807	3.91747	0.0683728	1	25.5904	17.8429	135	2.35619	39.588		18.2099	0
11645	Thu Mar 23 13:47:07 2017_x000D_	61.1164	36.5739	0.956722	0.016698	1	25.5904	17.8429	135	2.35619	40.1615		8.6092	0
11646	Thu Mar 23 13:47:07 2017_x000D_	61.3122	36.3641	0.950539	0.01659	1	25.5904	17.8429	135	2.35619	40.2378		13.4674	6.63365
11647	Thu Mar 23 13:47:07 2017_x000D_	61.7142	36.5639	0.956717	0.0166979	1	25.5805	18.0638	135	2.35619	40.5943		21.1301	0
11648	Thu Mar 23 13:47:07 2017_x000D_	62.4091	36.449	-1.87201	-0.0326727	1	25.5805	18.0638	135	2.35619	41.1626		8.96525	0
11649	Thu Mar 23 13:47:07 2017_x000D_	62.7079	36.444	-2.01354	-0.035143	1	25.5805	18.0638	135	2.35619	41.428		20.8829	0
11650	Thu Mar 23 13:47:07 2017_x000D_	63.4039	36.4324	-1.87352	-0.0326992	1	25.5805	18.0638	135	2.35619	42.0478		9.47653	0
11651	Thu Mar 23 13:47:07 2017_x000D_	63.7041	36.5307	0.956682	0.0166972	1	25.5805	18.0638	135	2.35619	42.3608		18.1519	0
11652	Thu Mar 23 13:47:08 2017_x000D_	64.2985	36.4176	-2.01609	-0.0351873	1	25.5805	18.0638	135	2.35619	42.8479		6.71358	0
11653	Thu Mar 23 13:47:08 2017_x000D_	64.4988	36.5174	0.956709	0.0166977	1	25.5805	18.0638	135	2.35619	43.0717		9.45365	0
11654	Thu Mar 23 13:47:08 2017_x000D_	64.7948	36.4093	-1.87568	-0.0327368	1	25.5805	18.0638	135	2.35619	43.2934		2.98544	0
11655	Thu Mar 23 13:47:08 2017_x000D_	64.8943	36.4076	-2.0171	-0.035205	1	25.5805	18.0638	135	2.35619	43.3828		16.1088	0
11656	Thu Mar 23 13:47:08 2017_x000D_	65.3935	36.6054	-1.87017	-0.0326405	1	25.5805	18.0638	135	2.35619	43.9189		6.71043	0
11657	Thu Mar 23 13:47:08 2017_x000D_	65.5902	36.4989	-4.69074	-0.0818689	1	25.5805	18.0638	135	2.35619	44.0526		14.8792	0
11658	Thu Mar 23 13:47:08 2017_x000D_	66.0861	36.4904	-10.78	-0.188146	1	25.5805	18.0638	135	2.35619	44.4999		4.28311	0
11659	Thu Mar 23 13:47:08 2017_x000D_	65.9885	36.5946	-19.9863	-0.348827	1	25.5805	18.0638	135	2.35619	44.4544		6.87592	0
11660	Thu Mar 23 13:47:08 2017_x000D_	65.8864	36.3894	-39.2352	-0.684784	1	25.5805	18.0638	135	2.35619	44.2763		3.09021	0
11661	Thu Mar 23 13:47:08 2017_x000D_	65.8852	36.2864	-45.1714	-0.78839	1	25.5805	18.0638	135	2.35619	44.2327		2.95226	0
11662	Thu Mar 23 13:47:08 2017_x000D_	65.7868	36.2877	-63.4018	-1.10657	1	25.5805	18.0638	135	2.35619	44.1436		0	0
11663	Thu Mar 23 13:47:08 2017_x000D_	65.7868	36.2877	-63.4018	-1.10657	1	25.5805	18.0638	135	2.35619	44.1436		2.99434	0
11664	Thu Mar 23 13:47:08 2017_x000D_	65.8866	36.2862	-78.2263	-1.36531	1	25.5805	18.0638	135	2.35619	44.2339		4.29568	0
11665	Thu Mar 23 13:47:08 2017_x000D_	65.9877	36.3876	-86.5074	-1.50984	1	25.5805	18.0638	135	2.35619	44.3678		6.20784	0
11666	Thu Mar 23 13:47:08 2017_x000D_	65.9911	36.5945	256.651	4.4794	1	25.5805	18.0638	135	2.35619	44.4568		9.75408	0
11667	Thu Mar 23 13:47:08 2017_x000D_	65.8966	36.9056	242.739	4.23659	1	25.5805	18.0638	135	2.35619	44.5017		4.29627	0
11668	Thu Mar 23 13:47:08 2017_x000D_	65.799	37.0104	238.963	4.17069	1	25.5805	18.0638	135	2.35619	44.4579		4.29831	0
11669	Thu Mar 23 13:47:08 2017_x000D_	65.7013	37.1152	235.058	4.10254	1	25.5805	18.0638	135	2.35619	44.4143		22.0388	0
11670	Thu Mar 23 13:47:08 2017_x000D_	65.3141	37.7395	235.058	4.10254	1	25.5805	18.0638	135	2.35619	44.3384		11.0156	0
11671	Thu Mar 23 13:47:08 2017_x000D_	65.1205	38.0515	236.688	4.13098	1	25.5805	18.0638	135	2.35619	44.3049		15.2493	0
11672	Thu Mar 23 13:47:08 2017_x000D_	64.8294	38.4682	238.963	4.1707	1	25.5805	18.0638	135	2.35619	44.2359		22.0362	0
11673	Thu Mar 23 13:47:09 2017_x000D_	64.4422	39.0924	238.963	4.1707	1	25.5805	18.0638	135	2.35619	44.1864		11.0073	0
11674	Thu Mar 23 13:47:09 2017_x000D_	64.2488	39.4042	245.175	4.27911	1	25.5805	18.0638	135	2.35619	44.1662		17.8363	0
11675	Thu Mar 23 13:47:09 2017_x000D_	63.9593	39.9235	248.814	4.34262	1	25.5805	18.0638	135	2.35619	44.1676		9.7265	0
11676	Thu Mar 23 13:47:09 2017_x000D_	63.865	40.2337	250.354	4.3695	1	25.5805	18.0638	135	2.35619	44.2403		23.375	0
11677	Thu Mar 23 13:47:09 2017_x000D_	63.5788	40.9584	253.973	4.43266	1	25.5805	18.0638	135	2.35619	44.3625		6.85223	0
11678	Thu Mar 23 13:47:09 2017_x000D_	63.4829	41.1657	256.671	4.47975	1	25.5805	18.0638	135	2.35619	44.3879		9.24122	0
11679	Thu Mar 23 13:47:09 2017_x000D_	63.4879	41.4737	257.355	4.49169	1	25.5805	18.0638	135	2.35619	44.5533		11.0165	0
11680	Thu Mar 23 13:47:09 2017_x000D_	63.2944	41.7858	256.671	4.47976	1	25.5805	18.0638	135	2.35619	44.5541		15.6888	0
11681	Thu Mar 23 13:47:09 2017_x000D_	63.2035	42.3008	259.996	4.53779	1	25.5805	18.0638	135	2.35619	44.754		12.3196	0
11682	Thu Mar 23 13:47:09 2017_x000D_	63.2101	42.7114	259.995	4.53777	1	25.5805	18.0638	135	2.35619	44.9832		19.4274	0
11683	Thu Mar 23 13:47:09 2017_x000D_	63.0218	43.331	259.996	4.53779	1	25.5805	18.0638	135	2.35619	45.1695		9.71702	0
11684	Thu Mar 23 13:47:09 2017_x000D_	62.9276	43.6409	256.67	4.47974	1	25.5805	18.0638	135	2.35619	45.2658		21.7526	0
11685	Thu Mar 23 13:47:09 2017_x000D_	62.8402	44.3607	254.772	4.44661	1	25.5805	18.0638	135	2.35619	45.605		9.70841	0
11686	Thu Mar 23 13:47:09 2017_x000D_	62.746	44.6703	256.669	4.47973	1	25.5805	18.0638	135	2.35619	45.7076		19.4093	0
11687	Thu Mar 23 13:47:09 2017_x000D_	62.5578	45.2893	256.67	4.47974	1	25.5805	18.0638	135	2.35619	45.9189		9.70092	0
11688	Thu Mar 23 13:47:09 2017_x000D_	62.4638	45.5987	254.773	4.44662	1	25.5805	18.0638	135	2.35619	46.0277		12.6582	0
11689	Thu Mar 23 13:47:09 2017_x000D_	62.3714	46.0104	257.356	4.49171	1	25.5805	18.0638	135	2.35619	46.2015		19.3979	0
11690	Thu Mar 23 13:47:09 2017_x000D_	62.1832	46.629	257.357	4.49173	1	25.5805	18.0638	135	2.35619	46.4298		9.21727	0
11691	Thu Mar 23 13:47:09 2017_x000D_	62.1883	46.9362	256.67	4.47973	1	25.5805	18.0638	135	2.35619	46.6235		22.3259	0
11692	Thu Mar 23 13:47:09 2017_x000D_	62.002	47.6567	257.356	4.49171	1	25.5805	18.0638	135	2.35619	46.9283		12.6511	0
11693	Thu Mar 23 13:47:09 2017_x000D_	61.9098	48.0682	254.771	4.44659	1	25.5805	18.0638	135	2.35619	47.1177		19.3789	0
11694	Thu Mar 23 13:47:09 2017_x000D_	61.7218	48.6862	254.771	4.4466	1	25.5805	18.0638	135	2.35619	47.3701		6.83338	0
11695	Thu Mar 23 13:47:10 2017_x000D_	61.6261	48.8929	257.358	4.49174	1	25.5805	18.0638	135	2.35619	47.4312		9.20232	0
11696	Thu Mar 23 13:47:10 2017_x000D_	61.6313	49.1996	256.67	4.47974	1	25.5805	18.0638	135	2.35619	47.6351		12.6394	0
11697	Thu Mar 23 13:47:10 2017_x000D_	61.5391	49.6107	253.967	4.43257	1	25.5805	18.0638	135	2.35619	47.8354		22.2982	0
11698	Thu Mar 23 13:47:10 2017_x000D_	61.353	50.3303	254.77	4.44658	1	25.5805	18.0638	135	2.35619	48.1747		9.67996	0
11699	Thu Mar 23 13:47:10 2017_x000D_	61.2591	50.639	256.67	4.47974	1	25.5805	18.0638	135	2.35619	48.3126		19.3562	0
11700	Thu Mar 23 13:47:10 2017_x000D_	61.0714	51.2563	256.671	4.47975	1	25.5805	18.0638	135	2.35619	48.5937		9.18133	0
11701	Thu Mar 23 13:47:10 2017_x000D_	61.0766	51.5623	257.357	4.49173	1	25.5805	18.0638	135	2.35619	48.807		22.2822	0
11702	Thu Mar 23 13:47:10 2017_x000D_	60.8907	52.2814	256.67	4.47974	1	25.5805	18.0638	135	2.35619	49.1696		9.67048	0
11703	Thu Mar 23 13:47:10 2017_x000D_	60.7969	52.5898	254.77	4.44657	1	25.5805	18.0638	135	2.35619	49.3177		16.4579	0
11704	Thu Mar 23 13:47:10 2017_x000D_	60.6076	53.1047	253.967	4.43255	1	25.5805	18.0638	135	2.35619	49.5456		12.2328	0
11705	Thu Mar 23 13:47:10 2017_x000D_	60.6146	53.5124	253.965	4.43253	1	25.5805	18.0638	135	2.35619	49.8397		6.81997	0
11706	Thu Mar 23 13:47:10 2017_x000D_	60.5191	53.7187	256.671	4.47975	1	25.5805	18.0638	135	2.35619	49.9197		15.5936	27.4245
11707	Thu Mar 23 13:47:10 2017_x000D_	60.4289	54.2306	254.769	4.44655	1	25.3222	18.9407	135	2.35619	49.7781		6.81724	0
11708	Thu Mar 23 13:47:10 2017_x000D_	60.3334	54.4368	257.358	4.49175	1	25.3222	18.9407	135	2.35619	49.8574		9.66761	0
11709	Thu Mar 23 13:47:10 2017_x000D_	60.2396	54.7451	253.965	4.43253	1	25.3222	18.9407	135	2.35619	50.0118		12.5993	0
11710	Thu Mar 23 13:47:10 2017_x000D_	60.1477	55.1549	256.671	4.47975	1	25.3222	18.9407	135	2.35619	50.2423		6.81997	0
11711	Thu Mar 23 13:47:10 2017_x000D_	60.0522	55.3612	253.965	4.43253	1	25.3222	18.9407	135	2.35619	50.3252		19.3125	0
11712	Thu Mar 23 13:47:10 2017_x000D_	59.8649	55.9771	253.966	4.43254	1	25.3222	18.9407	135	2.35619	50.6448		6.10596	0
11713	Thu Mar 23 13:47:10 2017_x000D_	59.8685	56.1806	253.965	4.43252	1	25.3222	18.9407	135	2.35619	50.7962		6.10596	0
11714	Thu Mar 23 13:47:10 2017_x000D_	59.8721	56.3841	253.964	4.43251	1	25.3222	18.9407	135	2.35619	50.948		13.6278	6.63665
11715	Thu Mar 23 13:47:10 2017_x000D_	59.6812	56.7963	253.965	4.43253	1	25.3123	19.1617	135	2.35619	50.9665		0	0
11716	Thu Mar 23 13:47:11 2017_x000D_	59.6812	56.7963	253.965	4.43253	1	25.3123	19.1617	135	2.35619	50.9665		16.4164	0
11717	Thu Mar 23 13:47:11 2017_x000D_	59.4921	57.3098	260.013	4.53809	1	25.3123	19.1617	135	2.35619	51.2205		6.7568	0
11718	Thu Mar 23 13:47:11 2017_x000D_	59.5947	57.5103	262.714	4.58523	1	25.3123	19.1617	135	2.35619	51.4383		5.94805	0
11719	Thu Mar 23 13:47:11 2017_x000D_	59.3965	57.5155	268.234	4.68157	1	25.3123	19.1617	135	2.35619	51.3103		0.0169706	0
11720	Thu Mar 23 13:47:11 2017_x000D_	59.3961	57.5151	-80.6498	-1.4076	1	25.3123	19.1617	135	2.35619	51.3097		0.00848528	0
11721	Thu Mar 23 13:47:11 2017_x000D_	59.3959	57.5149	-75.2545	-1.31344	1	25.3123	19.1617	135	2.35619	51.3095		3.04521	0
11722	Thu Mar 23 13:47:11 2017_x000D_	59.3971	57.6164	-64.0995	-1.11875	1	25.3123	19.1617	135	2.35619	51.3862		6.10585	0
11723	Thu Mar 23 13:47:11 2017_x000D_	59.4005	57.8199	-56.5783	-0.987477	1	25.3123	19.1617	135	2.35619	51.5409		4.27507	0
11724	Thu Mar 23 13:47:11 2017_x000D_	59.4976	57.7156	-52.6184	-0.918364	1	25.3123	19.1617	135	2.35619	51.5271		9.59352	0
11725	Thu Mar 23 13:47:11 2017_x000D_	59.6016	58.018	-40.3022	-0.703406	1	25.3123	19.1617	135	2.35619	51.8225		6.64179	0
11726	Thu Mar 23 13:47:11 2017_x000D_	59.801	58.1142	-34.5165	-0.602426	1	25.3123	19.1617	135	2.35619	52.0266		4.24488	0
11727	Thu Mar 23 13:47:11 2017_x000D_	59.9018	58.2135	-25.6787	-0.448177	1	25.3123	19.1617	135	2.35619	52.1678		9.38224	0
11728	Thu Mar 23 13:47:11 2017_x000D_	60.2003	58.3068	-21.8555	-0.381451	1	25.3123	19.1617	135	2.35619	52.4358		9.37741	0
11729	Thu Mar 23 13:47:11 2017_x000D_	60.4986	58.4002	-18.2179	-0.317963	1	25.3123	19.1617	135	2.35619	52.7042		9.38797	0
11730	Thu Mar 23 13:47:11 2017_x000D_	60.7973	58.4935	-16.4046	-0.286315	1	25.3123	19.1617	135	2.35619	52.9733		13.2785	0
11731	Thu Mar 23 13:47:11 2017_x000D_	61.1962	58.6853	-16.4021	-0.286271	1	25.3123	19.1617	135	2.35619	53.3832		6.62987	9.27635
11732	Thu Mar 23 13:47:11 2017_x000D_	61.3954	58.781	-19.1758	-0.334682	1	25.5215	19.3894	135	2.35619	53.2788		21.5477	0
11733	Thu Mar 23 13:47:11 2017_x000D_	62.0899	58.9642	-18.2165	-0.317938	1	25.5215	19.3894	135	2.35619	53.8833		9.36148	0
11734	Thu Mar 23 13:47:11 2017_x000D_	62.3878	59.0571	-21.8598	-0.381525	1	25.5215	19.3894	135	2.35619	54.154		22.5365	0
11735	Thu Mar 23 13:47:11 2017_x000D_	63.0831	59.3415	-18.2148	-0.317908	1	25.5215	19.3894	135	2.35619	54.8365		9.3511	0
11736	Thu Mar 23 13:47:11 2017_x000D_	63.3807	59.4342	-21.8605	-0.381538	1	25.5215	19.3894	135	2.35619	55.1081		22.5042	6.63365
11737	Thu Mar 23 13:47:12 2017_x000D_	64.075	59.7182	-18.2131	-0.317878	1	25.5116	19.6103	135	2.35619	55.6397		13.218	0
11738	Thu Mar 23 13:47:12 2017_x000D_	64.472	59.9093	-18.2111	-0.317844	1	25.5116	19.6103	135	2.35619	56.0529		21.472	0
11739	Thu Mar 23 13:47:12 2017_x000D_	65.1641	60.0917	-19.1758	-0.334681	1	25.5116	19.6103	135	2.35619	56.6663		9.3103	0
11740	Thu Mar 23 13:47:12 2017_x000D_	65.4604	60.184	-20.8004	-0.363036	1	25.5116	19.6103	135	2.35619	56.9397		9.32533	0
11741	Thu Mar 23 13:47:12 2017_x000D_	65.7571	60.2767	-19.1765	-0.334694	1	25.5116	19.6103	144	2.51327	57.2141		22.4278	0
11742	Thu Mar 23 13:47:12 2017_x000D_	66.4491	60.5596	-20.8004	-0.363035	1	25.5116	19.6103	144	2.51327	57.9027		9.31584	0
11743	Thu Mar 23 13:47:12 2017_x000D_	66.7455	60.6522	-19.1755	-0.334675	1	25.5116	19.6103	144	2.51327	58.1779		18.5948	0
11744	Thu Mar 23 13:47:12 2017_x000D_	67.3372	60.8368	-19.1762	-0.334687	1	25.5116	19.6103	144	2.51327	58.7282		13.1589	0
11745	Thu Mar 23 13:47:12 2017_x000D_	67.7324	61.0271	-19.1744	-0.334656	1	25.5116	19.6103	180	3.14159	59.1434		22.366	0
11746	Thu Mar 23 13:47:12 2017_x000D_	68.4225	61.3092	-20.8003	-0.363035	1	25.5116	19.6103	180	3.14159	59.8343		9.29025	0
11747	Thu Mar 23 13:47:12 2017_x000D_	68.7181	61.4015	-19.1733	-0.334637	1	25.5116	19.6103	180	3.14159	60.1108		9.26377	0
11748	Thu Mar 23 13:47:12 2017_x000D_	69.0129	61.4934	-20.8018	-0.36306	1	25.5116	19.6103	180	3.14159	60.3867		10.6168	0
11749	Thu Mar 23 13:47:12 2017_x000D_	69.3096	61.6863	-21.8648	-0.381613	1	25.5116	19.6103	180	3.14159	60.7343		21.3212	0
11750	Thu Mar 23 13:47:12 2017_x000D_	69.9969	61.8672	-20.8017	-0.363059	1	25.5116	19.6103	180	3.14159	61.3562		10.601	0
11751	Thu Mar 23 13:47:12 2017_x000D_	70.2931	62.0599	-21.8655	-0.381625	1	25.5116	19.6103	180	3.14159	61.7037		21.2928	0
11752	Thu Mar 23 13:47:12 2017_x000D_	70.9795	62.2405	-20.8018	-0.363059	1	25.5116	19.6103	180	3.14159	62.3271		10.586	0
11753	Thu Mar 23 13:47:12 2017_x000D_	71.2753	62.4329	-21.8663	-0.381639	1	25.5116	19.6103	180	3.14159	62.6745		18.4839	14.7264
11754	Thu Mar 23 13:47:12 2017_x000D_	71.8635	62.6163	-21.8681	-0.38167	1	25.7109	20.0589	180	3.14159	62.7789		9.23137	0
11755	Thu Mar 23 13:47:12 2017_x000D_	72.1572	62.7081	-18.2018	-0.317681	1	25.7109	20.0589	180	3.14159	63.0572		18.4611	0
11756	Thu Mar 23 13:47:12 2017_x000D_	72.7447	62.8912	-18.2021	-0.317686	1	25.7109	20.0589	180	3.14159	63.6143		13.0609	0
11757	Thu Mar 23 13:47:12 2017_x000D_	73.1369	63.0802	-18.2001	-0.317651	1	25.7109	20.0589	180	3.14159	64.0317		10.5568	0
11758	Thu Mar 23 13:47:12 2017_x000D_	73.4318	63.2722	-19.1653	-0.334498	1	25.7109	20.0589	180	3.14159	64.3791		8.75826	0
11759	Thu Mar 23 13:47:13 2017_x000D_	73.7236	63.2631	-18.2004	-0.317656	1	25.7109	20.0589	180	3.14159	64.5896		19.5605	0
11760	Thu Mar 23 13:47:13 2017_x000D_	74.311	63.5461	-20.8004	-0.363036	1	25.7109	20.0589	180	3.14159	65.2158		18.408	0
11761	Thu Mar 23 13:47:13 2017_x000D_	74.8968	63.7287	-20.8018	-0.36306	1	25.7109	20.0589	180	3.14159	65.7746		6.51565	9.27211
11762	Thu Mar 23 13:47:13 2017_x000D_	75.0924	63.8231	-18.1966	-0.31759	1	25.92	20.2865	180	3.14159	65.6762		18.389	0
11763	Thu Mar 23 13:47:13 2017_x000D_	75.6776	64.0055	-18.1969	-0.317597	1	25.92	20.2865	180	3.14159	66.2357		9.18986	0
11764	Thu Mar 23 13:47:13 2017_x000D_	75.9701	64.0965	-21.8738	-0.38177	1	25.92	20.2865	180	3.14159	66.5156		8.28812	0
11765	Thu Mar 23 13:47:13 2017_x000D_	76.1665	64.2908	-21.8699	-0.381702	1	25.92	20.2865	180	3.14159	66.7914		5.82288	0
11766	Thu Mar 23 13:47:13 2017_x000D_	76.3605	64.2847	-21.8728	-0.381753	1	25.92	20.2865	180	3.14159	66.9334		12.9992	6.57026
11767	Thu Mar 23 13:47:13 2017_x000D_	76.7508	64.4729	-21.8716	-0.381732	1	26.1389	20.2934	184.5	3.22013	67.1818		5.81997	0
11768	Thu Mar 23 13:47:13 2017_x000D_	76.9447	64.4667	-21.8746	-0.381783	1	26.1389	20.2934	184.5	3.22013	67.3239		16.9419	0
11769	Thu Mar 23 13:47:13 2017_x000D_	77.4323	64.7516	-23.3185	-0.406984	1	26.1389	20.2934	184.5	3.22013	67.8789		6.49832	0
11770	Thu Mar 23 13:47:13 2017_x000D_	77.6275	64.8455	-28.3221	-0.494313	1	26.1389	20.2934	184.5	3.22013	68.0879		2.91179	14.7224
11771	Thu Mar 23 13:47:13 2017_x000D_	77.7245	64.8421	-34.6922	-0.605493	1	26.3381	20.7419	180	3.14159	67.7155		6.62905	0
11772	Thu Mar 23 13:47:13 2017_x000D_	77.6258	64.6444	-48.6164	-0.848516	1	26.3381	20.7419	180	3.14159	67.5119		6.61563	0
11773	Thu Mar 23 13:47:13 2017_x000D_	77.5273	64.4471	-58.4673	-1.02045	1	26.3381	20.7419	180	3.14159	67.3088		4.14727	0
11774	Thu Mar 23 13:47:13 2017_x000D_	77.6257	64.5442	-67.0412	-1.17009	1	26.3381	20.7419	180	3.14159	67.4467		0.0228473	6.57017
11775	Thu Mar 23 13:47:13 2017_x000D_	77.6264	64.5445	-84.109	-1.46798	1	26.557	20.7487	180	3.14159	67.2767		4.15145	0
11776	Thu Mar 23 13:47:13 2017_x000D_	77.7246	64.642	267.844	4.67476	1	26.557	20.7487	180	3.14159	67.4147		4.23349	0
11777	Thu Mar 23 13:47:13 2017_x000D_	77.629	64.7458	253.719	4.42823	1	26.557	20.7487	180	3.14159	67.4099		6.62503	0
11778	Thu Mar 23 13:47:13 2017_x000D_	77.728	64.9432	246.188	4.29679	1	26.557	20.7487	180	3.14159	67.6138		10.8438	14.6369
11779	Thu Mar 23 13:47:13 2017_x000D_	77.5372	65.2502	232.885	4.06461	1	26.9849	20.9831	180	3.14159	67.1946		4.22858	0
11780	Thu Mar 23 13:47:14 2017_x000D_	77.4413	65.3535	229.054	3.99775	1	26.9849	20.9831	180	3.14159	67.1906		14.87	0
11781	Thu Mar 23 13:47:14 2017_x000D_	77.0568	65.6663	223.383	3.89877	1	26.9849	20.9831	180	3.14159	67.1102		10.6921	0
11782	Thu Mar 23 13:47:14 2017_x000D_	76.7684	65.8757	225.188	3.93028	1	26.9849	20.9831	180	3.14159	67.0354		12.6708	0
11783	Thu Mar 23 13:47:14 2017_x000D_	76.481	66.1852	229.053	3.99774	1	26.9849	20.9831	180	3.14159	67.0305		27.5997	0
11784	Thu Mar 23 13:47:14 2017_x000D_	75.9073	66.9044	230.848	4.02905	1	26.9849	20.9831	180	3.14159	67.0982		10.7005	0
11785	Thu Mar 23 13:47:14 2017_x000D_	75.6187	67.114	232.885	4.06461	1	26.9849	20.9831	180	3.14159	67.0321		19.1803	0
11786	Thu Mar 23 13:47:14 2017_x000D_	75.2366	67.6266	238.891	4.16944	1	26.9849	20.9831	180	3.14159	67.1107		9.51493	0
11787	Thu Mar 23 13:47:14 2017_x000D_	75.1432	67.9297	242.616	4.23445	1	26.9849	20.9831	180	3.14159	67.2548		8.45073	0
11788	Thu Mar 23 13:47:14 2017_x000D_	74.9515	68.1361	242.616	4.23445	1	26.9849	20.9831	180	3.14159	67.2622		19.0279	0
11789	Thu Mar 23 13:47:14 2017_x000D_	74.7646	68.7422	247.532	4.32025	1	26.9849	20.9831	180	3.14159	67.5561		10.8196	0
11790	Thu Mar 23 13:47:14 2017_x000D_	74.5742	69.0485	248.622	4.33927	1	26.9849	20.9831	180	3.14159	67.6389		8.45293	0
11791	Thu Mar 23 13:47:14 2017_x000D_	74.3825	69.255	248.623	4.33929	1	26.9849	20.9831	180	3.14159	67.6514		19.025	0
11792	Thu Mar 23 13:47:14 2017_x000D_	74.1956	69.861	248.622	4.33928	1	26.9849	20.9831	180	3.14159	67.9551		12.3965	0
11793	Thu Mar 23 13:47:14 2017_x000D_	74.1034	70.2638	251.139	4.3832	1	26.9849	20.9831	180	3.14159	68.1817		20.1646	0
11794	Thu Mar 23 13:47:14 2017_x000D_	73.8196	70.8731	248.622	4.33928	1	26.9849	20.9831	180	3.14159	68.4288		5.98847	0
11795	Thu Mar 23 13:47:14 2017_x000D_	73.8221	71.0727	248.622	4.33926	1	26.9849	20.9831	180	3.14159	68.5762		20.1591	6.57017
11796	Thu Mar 23 13:47:14 2017_x000D_	73.5383	71.6818	246.197	4.29694	1	26.766	20.9763	180	3.14159	68.9833		10.8196	0
11797	Thu Mar 23 13:47:14 2017_x000D_	73.3479	71.9881	245.02	4.2764	1	26.766	20.9763	180	3.14159	69.0802		8.97672	0
11798	Thu Mar 23 13:47:14 2017_x000D_	73.3517	72.2873	246.196	4.29693	1	26.766	20.9763	180	3.14159	69.304		21.6275	0
11799	Thu Mar 23 13:47:14 2017_x000D_	72.971	72.8995	246.197	4.29695	1	26.766	20.9763	180	3.14159	69.5048		9.50258	0
11800	Thu Mar 23 13:47:14 2017_x000D_	72.8777	73.2022	247.533	4.32026	1	26.766	20.9763	180	3.14159	69.6695		9.49596	6.57017
11801	Thu Mar 23 13:47:15 2017_x000D_	72.7845	73.5047	246.196	4.29693	1	26.9849	20.9831	225	3.92699	69.6859		17.4993	0
11802	Thu Mar 23 13:47:15 2017_x000D_	72.4996	74.0137	247.533	4.32027	1	26.9849	20.9831	225	3.92699	69.8844		9.49596	0
11803	Thu Mar 23 13:47:15 2017_x000D_	72.4064	74.3162	246.196	4.29694	1	26.9849	20.9831	225	3.92699	70.0538		16.1711	0
11804	Thu Mar 23 13:47:15 2017_x000D_	72.2187	74.8215	245.019	4.27638	1	26.9849	20.9831	225	3.92699	70.3183		13.4242	0
11805	Thu Mar 23 13:47:15 2017_x000D_	72.0297	75.2271	245.019	4.27638	1	26.9849	20.9831	225	3.92699	70.5085		13.4202	0
11806	Thu Mar 23 13:47:15 2017_x000D_	71.8408	75.6326	245.019	4.27638	1	26.9849	20.9831	225	3.92699	70.7009		8.44869	0
11807	Thu Mar 23 13:47:15 2017_x000D_	71.6492	75.839	245.019	4.27639	1	26.9849	20.9831	225	3.92699	70.7394		8.9558	0
11808	Thu Mar 23 13:47:15 2017_x000D_	71.6532	76.1375	246.196	4.29693	1	26.9849	20.9831	225	3.92699	70.9737		13.4202	6.57017
11809	Thu Mar 23 13:47:15 2017_x000D_	71.4643	76.543	246.196	4.29693	1	26.766	20.9763	225	3.92699	71.3134		10.8063	0
11810	Thu Mar 23 13:47:15 2017_x000D_	71.2741	76.8489	245.019	4.27638	1	26.766	20.9763	225	3.92699	71.4333		13.4175	0
11811	Thu Mar 23 13:47:15 2017_x000D_	71.0852	77.2543	245.019	4.27638	1	26.766	20.9763	225	3.92699	71.6338		2.9823	0
11812	Thu Mar 23 13:47:15 2017_x000D_	71.0866	77.3537	246.196	4.29694	1	26.766	20.9763	225	3.92699	71.7128		10.8063	0
11813	Thu Mar 23 13:47:15 2017_x000D_	70.8964	77.6596	245.019	4.27638	1	26.766	20.9763	225	3.92699	71.8365		6.70938	0
11814	Thu Mar 23 13:47:15 2017_x000D_	70.8019	77.8623	242.612	4.23438	1	26.766	20.9763	225	3.92699	71.9387		6.70811	0
11815	Thu Mar 23 13:47:15 2017_x000D_	70.7075	78.065	240.315	4.19428	1	26.766	20.9763	225	3.92699	72.0415		13.4242	0
11816	Thu Mar 23 13:47:15 2017_x000D_	70.5185	78.4706	232.887	4.06465	1	26.766	20.9763	225	3.92699	72.2487		0.0108167	0
11817	Thu Mar 23 13:47:15 2017_x000D_	70.5182	78.4708	225.215	3.93075	1	26.766	20.9763	225	3.92699	72.2487		0.0108167	9.27009
11818	Thu Mar 23 13:47:15 2017_x000D_	70.5179	78.471	217.565	3.79722	1	26.975	21.2039	225	3.92699	71.941		5.79725	0
11819	Thu Mar 23 13:47:15 2017_x000D_	70.711	78.4636	198.403	3.46279	1	26.975	21.2039	225	3.92699	72.0521		4.21856	0
11820	Thu Mar 23 13:47:15 2017_x000D_	70.8063	78.3602	190.135	3.31849	1	26.975	21.2039	225	3.92699	72.0279		4.09256	0
11821	Thu Mar 23 13:47:15 2017_x000D_	70.9043	78.4551	171.143	2.98701	1	26.975	21.2039	225	3.92699	72.1629		4.12626	0
11822	Thu Mar 23 13:47:15 2017_x000D_	70.8059	78.359	162.353	2.8336	1	26.975	21.2039	225	3.92699	72.0268		8.74489	0
11823	Thu Mar 23 13:47:16 2017_x000D_	70.5146	78.3697	151.207	2.63906	1	26.975	21.2039	225	3.92699	71.8584		6.48166	0
11824	Thu Mar 23 13:47:16 2017_x000D_	70.3193	78.2773	141.505	2.46973	1	26.975	21.2039	225	3.92699	71.6666		4.11997	0
11825	Thu Mar 23 13:47:16 2017_x000D_	70.2209	78.1815	137.722	2.40371	1	26.975	21.2039	225	3.92699	71.5308		2.98515	0
11826	Thu Mar 23 13:47:16 2017_x000D_	70.2199	78.082	131.922	2.30247	1	26.975	21.2039	225	3.92699	71.451		16.4863	0
11827	Thu Mar 23 13:47:16 2017_x000D_	69.826	77.6988	124.297	2.16939	1	26.975	21.2039	225	3.92699	70.9076		12.3729	0
11828	Thu Mar 23 13:47:16 2017_x000D_	69.5301	77.4115	128.072	2.23527	1	26.975	21.2039	225	3.92699	70.4999		26.3524	0
11829	Thu Mar 23 13:47:16 2017_x000D_	69.1298	76.6296	128.066	2.23516	1	26.975	21.2039	225	3.92699	69.635		12.3941	0
11830	Thu Mar 23 13:47:16 2017_x000D_	68.8334	76.3418	131.917	2.30238	1	26.975	21.2039	225	3.92699	69.2265		20.6723	0
11831	Thu Mar 23 13:47:16 2017_x000D_	68.3392	75.8616	135.814	2.3704	1	26.975	21.2039	225	3.92699	68.5453		14.6848	0
11832	Thu Mar 23 13:47:16 2017_x000D_	68.0409	75.4735	137.702	2.40335	1	26.975	21.2039	225	3.92699	68.0558		18.6996	0
11833	Thu Mar 23 13:47:16 2017_x000D_	67.5475	75.0926	143.599	2.50628	1	26.975	21.2039	225	3.92699	67.4546		10.5317	0
11834	Thu Mar 23 13:47:16 2017_x000D_	67.2516	74.9037	145.211	2.53442	1	26.975	21.2039	225	3.92699	67.1258		12.4237	0
11835	Thu Mar 23 13:47:16 2017_x000D_	66.9547	74.615	145.847	2.5455	1	26.975	21.2039	225	3.92699	66.7167		18.7441	0
11836	Thu Mar 23 13:47:16 2017_x000D_	66.4602	74.2331	147.416	2.57289	1	26.975	21.2039	225	3.92699	66.1149		13.0616	0
11837	Thu Mar 23 13:47:16 2017_x000D_	66.0664	74.0474	147.418	2.57293	1	26.975	21.2039	225	3.92699	65.7311		8.30585	0
11838	Thu Mar 23 13:47:16 2017_x000D_	65.8678	73.8545	147.416	2.57289	1	26.975	21.2039	225	3.92699	65.4579		21.1105	0
11839	Thu Mar 23 13:47:16 2017_x000D_	65.2749	73.4755	147.416	2.57289	1	26.975	21.2039	225	3.92699	64.8013		18.5053	0
11840	Thu Mar 23 13:47:16 2017_x000D_	64.6846	73.2965	147.422	2.573	1	26.975	21.2039	225	3.92699	64.309		8.32497	0
11841	Thu Mar 23 13:47:16 2017_x000D_	64.4855	73.1032	147.42	2.57297	1	26.975	21.2039	225	3.92699	64.0357		8.32282	0
11842	Thu Mar 23 13:47:16 2017_x000D_	64.2865	72.9099	147.418	2.57293	1	26.975	21.2039	225	3.92699	63.7625		10.5731	0
11843	Thu Mar 23 13:47:16 2017_x000D_	63.9896	72.72	145.85	2.54556	1	26.975	21.2039	225	3.92699	63.4349		14.6969	0
11844	Thu Mar 23 13:47:17 2017_x000D_	63.5925	72.4331	143.607	2.50641	1	26.975	21.2039	225	3.92699	62.9704		10.5823	0
11845	Thu Mar 23 13:47:17 2017_x000D_	63.2953	72.2431	141.879	2.47626	1	26.975	21.2039	225	3.92699	62.6431		18.8514	0
11846	Thu Mar 23 13:47:17 2017_x000D_	62.7979	71.8591	143.607	2.50642	1	26.975	21.2039	225	3.92699	62.0422		12.5235	0
11847	Thu Mar 23 13:47:17 2017_x000D_	62.4985	71.5682	139.74	2.43893	1	26.975	21.2039	225	3.92699	61.6318		17.1544	46.7794
11848	Thu Mar 23 13:47:17 2017_x000D_	62.0022	71.2842	143.608	2.50643	1	27.1248	22.756	225	3.92699	59.7614		8.35682	0
11849	Thu Mar 23 13:47:17 2017_x000D_	61.8023	71.0902	143.606	2.5064	1	27.1248	22.756	225	3.92699	59.4872		23.0499	0
11850	Thu Mar 23 13:47:17 2017_x000D_	61.2038	70.6084	145.843	2.54544	1	27.1248	22.756	225	3.92699	58.7472		8.37163	0
11851	Thu Mar 23 13:47:17 2017_x000D_	61.0036	70.414	145.841	2.54541	1	27.1248	22.756	225	3.92699	58.4727		8.3717	6.62766
11852	Thu Mar 23 13:47:17 2017_x000D_	60.8033	70.2197	145.839	2.54538	1	27.1149	22.9767	225	3.92699	58.0242		19.7806	0
11853	Thu Mar 23 13:47:17 2017_x000D_	60.2072	69.9379	143.607	2.50641	1	27.1149	22.9767	225	3.92699	57.4496		6.67644	0
11854	Thu Mar 23 13:47:17 2017_x000D_	60.1054	69.74	141.879	2.47626	1	27.1149	22.9767	225	3.92699	57.2292		14.781	0
11855	Thu Mar 23 13:47:17 2017_x000D_	59.706	69.4515	144.15	2.5159	1	27.1149	22.9767	225	3.92699	56.7634		4.20709	0
11856	Thu Mar 23 13:47:17 2017_x000D_	59.6053	69.3539	143.603	2.50634	1	27.1149	22.9767	225	3.92699	56.6257		8.39291	6.62766
11857	Thu Mar 23 13:47:17 2017_x000D_	59.4045	69.1591	143.601	2.50632	1	27.105	23.1974	225	3.92699	56.1759		10.6571	0
11858	Thu Mar 23 13:47:17 2017_x000D_	59.1053	68.9676	141.88	2.47627	1	27.105	23.1974	225	3.92699	55.8474		4.19868	0
11859	Thu Mar 23 13:47:17 2017_x000D_	59.0047	68.8703	145.835	2.54531	1	27.105	23.1974	225	3.92699	55.71		8.40139	0
11860	Thu Mar 23 13:47:17 2017_x000D_	58.8037	68.6753	145.834	2.54528	1	27.105	23.1974	225	3.92699	55.4351		17.2496	6.62752
11861	Thu Mar 23 13:47:17 2017_x000D_	58.3046	68.3898	154.688	2.69981	1	27.0952	23.4181	225	3.92699	54.7401		6.62679	0
11862	Thu Mar 23 13:47:17 2017_x000D_	58.1048	68.2956	159.571	2.78504	1	27.0952	23.4181	225	3.92699	54.5489		4.18818	0
11863	Thu Mar 23 13:47:17 2017_x000D_	58.0043	68.1987	173.587	3.02967	1	27.0952	23.4181	225	3.92699	54.4121		5.92551	0
11864	Thu Mar 23 13:47:17 2017_x000D_	57.8069	68.2055	179.117	3.12619	1	27.0952	23.4181	225	3.92699	54.3058		4.19215	0
11865	Thu Mar 23 13:47:17 2017_x000D_	57.7067	68.1081	187.718	3.2763	1	27.0952	23.4181	225	3.92699	54.1688		6.69636	0
11866	Thu Mar 23 13:47:18 2017_x000D_	57.5113	68.216	201.465	3.51622	1	27.0952	23.4181	225	3.92699	54.1479		6.68649	0
11867	Thu Mar 23 13:47:18 2017_x000D_	57.316	68.3234	211.253	3.68705	1	27.0952	23.4181	225	3.92699	54.1275		0	0
11868	Thu Mar 23 13:47:18 2017_x000D_	57.316	68.3234	211.253	3.68705	1	27.0952	23.4181	225	3.92699	54.1275		9.42626	0
11869	Thu Mar 23 13:47:18 2017_x000D_	57.0219	68.434	223.03	3.89261	1	27.0952	23.4181	225	3.92699	54.0559		10.8461	33.6885
11870	Thu Mar 23 13:47:18 2017_x000D_	56.7289	68.6458	221.229	3.86117	1	27.2646	24.5282	225	3.92699	53.0519		21.3565	0
11871	Thu Mar 23 13:47:18 2017_x000D_	56.244	69.167	220.8	3.85369	1	27.2646	24.5282	225	3.92699	53.2206		10.8478	0
11872	Thu Mar 23 13:47:18 2017_x000D_	55.951	69.3789	219.027	3.82274	1	27.2646	24.5282	225	3.92699	53.24		21.3669	0
11873	Thu Mar 23 13:47:18 2017_x000D_	55.4657	69.9002	215.092	3.75407	1	27.2646	24.5282	225	3.92699	53.4221		13.4196	33.6796
11874	Thu Mar 23 13:47:18 2017_x000D_	55.0736	70.1155	215.092	3.75406	1	27.434	25.638	225	3.92699	52.366		17.5387	0
11875	Thu Mar 23 13:47:18 2017_x000D_	54.5842	70.4353	211.258	3.68715	1	27.434	25.638	225	3.92699	52.3825		13.4263	0
11876	Thu Mar 23 13:47:18 2017_x000D_	54.1919	70.6507	211.258	3.68715	1	27.434	25.638	225	3.92699	52.3653		6.71449	0
11877	Thu Mar 23 13:47:18 2017_x000D_	53.9957	70.7584	208.774	3.64379	1	27.434	25.638	225	3.92699	52.3581		24.2522	0
11878	Thu Mar 23 13:47:18 2017_x000D_	53.3097	71.1861	207.557	3.62255	1	27.434	25.638	225	3.92699	52.3849		10.8562	0
11879	Thu Mar 23 13:47:18 2017_x000D_	53.0165	71.3982	208.775	3.64382	1	27.434	25.638	225	3.92699	52.4258		20.1598	0
11880	Thu Mar 23 13:47:18 2017_x000D_	52.4275	71.7217	211.258	3.68715	1	27.434	25.638	225	3.92699	52.425		10.8628	0
11881	Thu Mar 23 13:47:18 2017_x000D_	52.1341	71.9339	212.663	3.71168	1	27.434	25.638	225	3.92699	52.4729		6.72264	0
11882	Thu Mar 23 13:47:18 2017_x000D_	51.9377	72.0418	215.089	3.75401	1	27.434	25.638	225	3.92699	52.4761		20.1758	0
11883	Thu Mar 23 13:47:18 2017_x000D_	51.3482	72.3655	212.663	3.71166	1	27.434	25.638	225	3.92699	52.4914		10.9373	0
11884	Thu Mar 23 13:47:18 2017_x000D_	51.156	72.6753	215.09	3.75403	1	27.434	25.638	225	3.92699	52.6806		8.94255	0
11885	Thu Mar 23 13:47:18 2017_x000D_	50.8581	72.6858	216.679	3.78177	1	27.434	25.638	225	3.92699	52.5565		19.352	0
11886	Thu Mar 23 13:47:18 2017_x000D_	50.3697	73.1072	215.089	3.754	1	27.434	25.638	225	3.92699	52.7197		13.4613	0
11887	Thu Mar 23 13:47:19 2017_x000D_	49.9764	73.3232	215.088	3.75399	1	27.434	25.638	225	3.92699	52.745		21.7647	0
11888	Thu Mar 23 13:47:19 2017_x000D_	49.3885	73.7483	215.088	3.754	1	27.434	25.638	225	3.92699	52.8829		8.5671	0
11889	Thu Mar 23 13:47:19 2017_x000D_	49.1939	73.9573	215.089	3.75401	1	27.434	25.638	225	3.92699	52.9929		21.7713	0
11890	Thu Mar 23 13:47:19 2017_x000D_	48.6058	74.3825	215.089	3.75401	1	27.434	25.638	225	3.92699	53.1439		8.56929	0
11891	Thu Mar 23 13:47:19 2017_x000D_	48.4112	74.5916	215.09	3.75402	1	27.434	25.638	225	3.92699	53.2588		9.50247	0
11892	Thu Mar 23 13:47:19 2017_x000D_	48.1148	74.7033	214.195	3.73842	1	27.434	25.638	225	3.92699	53.2456		17.6036	0
11893	Thu Mar 23 13:47:19 2017_x000D_	47.6236	75.0243	215.088	3.754	1	27.434	25.638	225	3.92699	53.3538		10.8886	0
11894	Thu Mar 23 13:47:19 2017_x000D_	47.3295	75.237	216.679	3.78176	1	27.434	25.638	225	3.92699	53.4405		10.9019	73.8345
11895	Thu Mar 23 13:47:19 2017_x000D_	47.035	75.4499	215.089	3.75401	1	27.7627	28.0771	225	3.92699	51.143		17.6194	0
11896	Thu Mar 23 13:47:19 2017_x000D_	46.5433	75.7711	211.264	3.68725	1	27.7627	28.0771	225	3.92699	51.2584		10.8953	0
11897	Thu Mar 23 13:47:19 2017_x000D_	46.249	75.9839	212.667	3.71173	1	27.7627	28.0771	225	3.92699	51.3498		21.8079	0
11898	Thu Mar 23 13:47:19 2017_x000D_	45.6599	76.4098	212.667	3.71174	1	27.7627	28.0771	225	3.92699	51.5399		5.98912	0
11899	Thu Mar 23 13:47:19 2017_x000D_	45.4604	76.4172	212.666	3.71172	1	27.7627	28.0771	225	3.92699	51.4779		19.4012	67.6014
11900	Thu Mar 23 13:47:19 2017_x000D_	44.9707	76.8396	211.266	3.68728	1	28.767	30.0943	225	3.92699	49.4741		10.9036	0
11901	Thu Mar 23 13:47:19 2017_x000D_	44.6762	77.0526	212.667	3.71175	1	28.767	30.0943	225	3.92699	49.5801		5.99822	0
11902	Thu Mar 23 13:47:19 2017_x000D_	44.4764	77.0601	212.666	3.71172	1	28.767	30.0943	225	3.92699	49.5234		8.58201	0
11903	Thu Mar 23 13:47:19 2017_x000D_	44.2815	77.2695	212.667	3.71174	1	28.767	30.0943	225	3.92699	49.6608		13.5111	14.6846
11904	Thu Mar 23 13:47:19 2017_x000D_	43.8868	77.4864	212.667	3.71173	1	28.9658	30.5416	225	3.92699	49.259		13.5152	0
11905	Thu Mar 23 13:47:19 2017_x000D_	43.492	77.7034	212.666	3.71172	1	28.9658	30.5416	225	3.92699	49.3482		6.7576	0
11906	Thu Mar 23 13:47:19 2017_x000D_	43.2946	77.8119	215.086	3.75396	1	28.9658	30.5416	225	3.92699	49.3943		8.58625	0
11907	Thu Mar 23 13:47:19 2017_x000D_	43.0996	78.0214	215.087	3.75397	1	28.9658	30.5416	225	3.92699	49.5388		6.76286	29.3681
11908	Thu Mar 23 13:47:20 2017_x000D_	42.902	78.1299	212.667	3.71173	1	29.3633	31.4362	225	3.92699	48.6168		6.00433	0
11909	Thu Mar 23 13:47:20 2017_x000D_	42.702	78.1375	212.665	3.71171	1	29.3633	31.4362	225	3.92699	48.5688		15.2004	0
11910	Thu Mar 23 13:47:20 2017_x000D_	42.4116	78.5527	206.205	3.59896	1	29.3633	31.4362	225	3.92699	48.8899		9.0186	0
11911	Thu Mar 23 13:47:20 2017_x000D_	42.1112	78.5642	199.784	3.48689	1	29.3633	31.4362	225	3.92699	48.8217		8.59019	0
11912	Thu Mar 23 13:47:20 2017_x000D_	41.9159	78.7736	194.148	3.38853	1	29.3633	31.4362	225	3.92699	48.9734		3.02562	9.24853
11913	Thu Mar 23 13:47:20 2017_x000D_	41.8151	78.7769	176.436	3.07939	1	29.572	31.6631	225	3.92699	48.6786		6.70346	0
11914	Thu Mar 23 13:47:20 2017_x000D_	41.6122	78.6833	168.008	2.93229	1	29.572	31.6631	225	3.92699	48.5373		12.0228	0
11915	Thu Mar 23 13:47:20 2017_x000D_	41.2117	78.6977	150.362	2.62431	1	29.572	31.6631	225	3.92699	48.4534		4.23995	0
11916	Thu Mar 23 13:47:20 2017_x000D_	41.1091	78.6005	146.515	2.55717	1	29.572	31.6631	225	3.92699	48.3345		8.48369	55.4768
11917	Thu Mar 23 13:47:20 2017_x000D_	40.9042	78.4056	130.617	2.27969	1	30.8236	33.0244	225	3.92699	46.4873		8.48402	0
11918	Thu Mar 23 13:47:20 2017_x000D_	40.699	78.211	122.882	2.14469	1	30.8236	33.0244	225	3.92699	46.2531		6.73166	0
11919	Thu Mar 23 13:47:20 2017_x000D_	40.5938	78.0128	120.489	2.10294	1	30.8236	33.0244	225	3.92699	46.0371		10.8441	0
11920	Thu Mar 23 13:47:20 2017_x000D_	40.3859	77.7171	114.24	1.99386	1	30.8236	33.0244	225	3.92699	45.7042		25.8077	55.4492
11921	Thu Mar 23 13:47:20 2017_x000D_	40.0641	76.9193	116.759	2.03784	1	32.0746	34.385	190.8	3.33009	43.2782		15.0524	0
11922	Thu Mar 23 13:47:20 2017_x000D_	39.7528	76.5258	114.242	1.99391	1	32.0746	34.385	190.8	3.33009	42.8346		28.7083	0
11923	Thu Mar 23 13:47:20 2017_x000D_	39.4279	75.6257	117.982	2.05917	1	32.0746	34.385	190.8	3.33009	41.8911		10.8908	0
11924	Thu Mar 23 13:47:20 2017_x000D_	39.219	75.3288	116.761	2.03786	1	32.0746	34.385	190.8	3.33009	41.5624		23.0506	32.6351
11925	Thu Mar 23 13:47:20 2017_x000D_	38.8989	74.6303	120.481	2.10278	1	32.9183	35.0717	163.098	2.8466	40.0081		9.58848	0
11926	Thu Mar 23 13:47:20 2017_x000D_	38.7903	74.3297	124.348	2.17028	1	32.9183	35.0717	163.098	2.8466	39.6947		23.5978	0
11927	Thu Mar 23 13:47:20 2017_x000D_	38.2711	73.7388	126.676	2.21092	1	32.9183	35.0717	163.098	2.8466	39.0358		6.09515	0
11928	Thu Mar 23 13:47:20 2017_x000D_	38.2657	73.5357	126.672	2.21084	1	32.9183	35.0717	163.098	2.8466	38.8339		12.8175	0
11929	Thu Mar 23 13:47:20 2017_x000D_	37.9555	73.2419	130.576	2.27898	1	32.9183	35.0717	163.098	2.8466	38.5011		8.54981	27.7119
11930	Thu Mar 23 13:47:21 2017_x000D_	37.7487	73.0458	130.577	2.279	1	33.5435	35.7517	131.093	2.28801	37.5304		17.6746	0
11931	Thu Mar 23 13:47:21 2017_x000D_	37.4328	72.5485	134.533	2.34805	1	33.5435	35.7517	131.093	2.28801	37.0018		17.1208	0
11932	Thu Mar 23 13:47:21 2017_x000D_	37.0187	72.1558	134.534	2.34806	1	33.5435	35.7517	131.093	2.28801	36.5696		8.56471	0
11933	Thu Mar 23 13:47:21 2017_x000D_	36.8115	71.9594	134.534	2.34807	1	33.5435	35.7517	131.093	2.28801	36.3549		10.9491	65.2317
11934	Thu Mar 23 13:47:21 2017_x000D_	36.6015	71.6609	132.681	2.31571	1	35.2299	37.1243	122.484	2.13775	34.5638		17.1334	0
11935	Thu Mar 23 13:47:21 2017_x000D_	36.1872	71.2678	128.343	2.24	1	35.2299	37.1243	122.484	2.13775	34.1569		10.9501	0
11936	Thu Mar 23 13:47:21 2017_x000D_	35.977	70.9694	130.14	2.27138	1	35.2299	37.1243	122.484	2.13775	33.8533		8.58374	0
11937	Thu Mar 23 13:47:21 2017_x000D_	35.7694	70.7725	130.142	2.2714	1	35.2299	37.1243	122.484	2.13775	33.6525		17.7528	38.0165
11938	Thu Mar 23 13:47:21 2017_x000D_	35.4521	70.273	130.575	2.27896	1	36.2911	37.8169	101.486	1.77126	32.4669		8.59222	0
11939	Thu Mar 23 13:47:21 2017_x000D_	35.2443	70.0759	130.576	2.27898	1	36.2911	37.8169	101.486	1.77126	32.276		19.4755	0
11940	Thu Mar 23 13:47:21 2017_x000D_	34.8257	69.5797	132.404	2.31088	1	36.2911	37.8169	101.486	1.77126	31.7966		8.60071	0
11941	Thu Mar 23 13:47:21 2017_x000D_	34.6177	69.3824	132.405	2.3109	1	36.2911	37.8169	101.486	1.77126	31.6098		15.2281	43.729
11942	Thu Mar 23 13:47:21 2017_x000D_	34.3029	68.9842	130.14	2.27138	1	37.5702	38.5159	84.995	1.48344	30.643		4.31411	0
11943	Thu Mar 23 13:47:21 2017_x000D_	34.1986	68.8852	130.576	2.27899	1	37.5702	38.5159	84.995	1.48344	30.5559		17.2269	0
11944	Thu Mar 23 13:47:21 2017_x000D_	33.782	68.49	130.579	2.27903	1	37.5702	38.5159	84.995	1.48344	30.2125		0	0
11945	Thu Mar 23 13:47:21 2017_x000D_	33.782	68.49	130.579	2.27903	1	37.5702	38.5159	84.995	1.48344	30.2125		15.2534	0
11946	Thu Mar 23 13:47:21 2017_x000D_	33.4666	68.0912	128.348	2.2401	1	37.5702	38.5159	84.995	1.48344	29.8586		6.13438	9.22531
11947	Thu Mar 23 13:47:21 2017_x000D_	33.4609	67.8868	128.344	2.24003	1	37.7783	38.7423	45	0.785398	29.4625		8.62615	0
11948	Thu Mar 23 13:47:21 2017_x000D_	33.2523	67.6889	128.346	2.24005	1	37.7783	38.7423	45	0.785398	29.2983		8.62822	0
11949	Thu Mar 23 13:47:21 2017_x000D_	33.0437	67.4909	128.347	2.24008	1	37.7783	38.7423	45	0.785398	29.1359		8.63246	0
11950	Thu Mar 23 13:47:21 2017_x000D_	32.835	67.2928	128.349	2.2401	1	37.7783	38.7423	45	0.785398	28.9753		9.69047	14.5705
11951	Thu Mar 23 13:47:22 2017_x000D_	32.7247	66.9892	132.397	2.31076	1	38.2045	38.9752	14.6918	0.256421	28.5449		17.2822	0
11952	Thu Mar 23 13:47:22 2017_x000D_	32.3066	66.5929	140.597	2.45388	1	38.2045	38.9752	14.6918	0.256421	28.2404		6.84618	0
11953	Thu Mar 23 13:47:22 2017_x000D_	32.1991	66.3916	147.032	2.5662	1	38.2045	38.9752	14.6918	0.256421	28.0664		0.0127279	0
11954	Thu Mar 23 13:47:22 2017_x000D_	32.1988	66.3919	155.03	2.70579	1	38.2045	38.9752	14.6918	0.256421	28.0668		10.9875	20.623
11955	Thu Mar 23 13:47:22 2017_x000D_	31.8884	66.1975	172.767	3.01536	1	38.8489	39.2146	45	0.785398	27.8662		4.34526	0
11956	Thu Mar 23 13:47:22 2017_x000D_	31.7898	66.3036	181.82	3.17336	1	38.8489	39.2146	45	0.785398	27.9937		9.62673	0
11957	Thu Mar 23 13:47:22 2017_x000D_	31.4825	66.2112	196.664	3.43243	1	38.8489	39.2146	45	0.785398	27.9836		4.33034	0
11958	Thu Mar 23 13:47:22 2017_x000D_	31.3842	66.3169	205.925	3.59406	1	38.8489	39.2146	45	0.785398	28.1115		3.04361	0
11959	Thu Mar 23 13:47:22 2017_x000D_	31.2828	66.3202	212.442	3.70781	1	38.8489	39.2146	45	0.785398	28.1418		6.82628	60.1692
11960	Thu Mar 23 13:47:22 2017_x000D_	31.0829	66.4289	222.888	3.89013	1	40.7916	39.7131	45	0.785398	28.4252		8.66871	0
11961	Thu Mar 23 13:47:22 2017_x000D_	30.8858	66.6402	231.037	4.03235	1	40.7916	39.7131	45	0.785398	28.6914		4.33209	0
11962	Thu Mar 23 13:47:22 2017_x000D_	30.7872	66.7457	235.064	4.10263	1	40.7916	39.7131	45	0.785398	28.8245		22.1574	0
11963	Thu Mar 23 13:47:22 2017_x000D_	30.3983	67.3736	235.063	4.10263	1	40.7916	39.7131	45	0.785398	29.5487		13.0262	39.7129
11964	Thu Mar 23 13:47:22 2017_x000D_	30.102	67.691	231.037	4.03235	1	42.0898	39.972	45	0.785398	30.2002		23.985	0
11965	Thu Mar 23 13:47:22 2017_x000D_	29.6113	68.3222	228.934	3.99565	1	42.0898	39.972	45	0.785398	30.9749		11.0808	0
11966	Thu Mar 23 13:47:22 2017_x000D_	29.4168	68.6362	226.966	3.9613	1	42.0898	39.972	45	0.785398	31.3407		19.6474	0
11967	Thu Mar 23 13:47:22 2017_x000D_	28.9198	69.0627	220.642	3.85093	1	42.0898	39.972	45	0.785398	31.933		11.0597	14.5585
11968	Thu Mar 23 13:47:22 2017_x000D_	28.6204	69.2778	218.855	3.81974	1	42.5156	40.2048	0	0	32.2229		17.3689	0
11969	Thu Mar 23 13:47:22 2017_x000D_	28.2252	69.7009	213.997	3.73496	1	42.5156	40.2048	0	0	32.7755		11.0646	0
11970	Thu Mar 23 13:47:22 2017_x000D_	27.9256	69.916	212.459	3.7081	1	42.5156	40.2048	0	0	33.1002		6.85717	0
11971	Thu Mar 23 13:47:22 2017_x000D_	27.7248	70.0252	209.891	3.66329	1	42.5156	40.2048	0	0	33.287		12.625	20.6079
11972	Thu Mar 23 13:47:23 2017_x000D_	27.3203	70.1413	212.457	3.70807	1	43.1595	40.4441	0	0	33.6572		17.8972	0
11973	Thu Mar 23 13:47:23 2017_x000D_	26.8197	70.4658	208.558	3.64003	1	43.1595	40.4441	0	0	34.1803		11.0622	0
11974	Thu Mar 23 13:47:23 2017_x000D_	26.5202	70.6809	209.891	3.66328	1	43.1595	40.4441	0	0	34.5128		20.5825	0
11975	Thu Mar 23 13:47:23 2017_x000D_	25.9176	71.0089	212.457	3.70807	1	43.1595	40.4441	0	0	35.0926		8.694	0
11976	Thu Mar 23 13:47:23 2017_x000D_	25.7198	71.2207	212.458	3.70808	1	43.1595	40.4441	0	0	35.3743		17.8989	13.0828
11977	Thu Mar 23 13:47:23 2017_x000D_	25.2192	71.5453	216.494	3.77854	1	43.5954	40.4571	0	0	36.1132		8.69619	0
11978	Thu Mar 23 13:47:23 2017_x000D_	25.0214	71.7572	216.495	3.77855	1	43.5954	40.4571	0	0	36.3963		9.70227	0
11979	Thu Mar 23 13:47:23 2017_x000D_	24.7183	71.87	220.637	3.85083	1	43.5954	40.4571	0	0	36.6485		19.6855	0
11980	Thu Mar 23 13:47:23 2017_x000D_	24.2204	72.2974	218.851	3.81967	1	43.5954	40.4571	0	0	37.2719		8.69824	0
11981	Thu Mar 23 13:47:23 2017_x000D_	24.0225	72.5093	218.851	3.81967	1	43.5954	40.4571	0	0	37.5559		22.17	0
11982	Thu Mar 23 13:47:23 2017_x000D_	23.4222	72.9403	218.851	3.81967	1	43.5954	40.4571	0	0	38.2376		8.69824	0
11983	Thu Mar 23 13:47:23 2017_x000D_	23.2243	73.1522	218.851	3.81968	1	43.5954	40.4571	0	0	38.5221		20.6282	0
11984	Thu Mar 23 13:47:23 2017_x000D_	22.6204	73.481	216.495	3.77854	1	43.5954	40.4571	0	0	39.122		8.70043	9.2148
11985	Thu Mar 23 13:47:23 2017_x000D_	22.4225	73.693	216.495	3.77855	1	43.8032	40.6833	0	0	39.3291		19.6985	0
11986	Thu Mar 23 13:47:23 2017_x000D_	21.9242	74.1206	218.236	3.80894	1	43.8032	40.6833	0	0	39.9593		9.72824	0
11987	Thu Mar 23 13:47:23 2017_x000D_	21.6204	74.234	218.85	3.81965	1	43.8032	40.6833	0	0	40.221		8.70672	0
11988	Thu Mar 23 13:47:23 2017_x000D_	21.4223	74.4461	218.85	3.81965	1	43.8032	40.6833	0	0	40.5072		8.70468	0
11989	Thu Mar 23 13:47:23 2017_x000D_	21.2243	74.6582	218.85	3.81966	1	43.8032	40.6833	0	0	40.7934		19.7069	27.0922
11990	Thu Mar 23 13:47:23 2017_x000D_	20.7258	75.086	220.635	3.85081	1	44.6853	40.4898	0	0	42.0827		8.70877	0
11991	Thu Mar 23 13:47:23 2017_x000D_	20.5276	75.2981	220.635	3.85082	1	44.6853	40.4898	0	0	42.3699		17.9571	0
11992	Thu Mar 23 13:47:23 2017_x000D_	20.0254	75.6238	221.067	3.85836	1	44.6853	40.4898	0	0	42.9245		6.89092	0
11993	Thu Mar 23 13:47:23 2017_x000D_	19.8237	75.7337	218.85	3.81965	1	44.6853	40.4898	0	0	43.1304		17.4199	29.5038
11994	Thu Mar 23 13:47:24 2017_x000D_	19.4274	76.1581	218.851	3.81967	1	45.5777	40.0765	0	0	44.5614		8.71096	0
11995	Thu Mar 23 13:47:24 2017_x000D_	19.2292	76.3703	218.851	3.81967	1	45.5777	40.0765	0	0	44.8496		6.89356	0
11996	Thu Mar 23 13:47:24 2017_x000D_	19.0274	76.4802	216.498	3.7786	1	45.5777	40.0765	0	0	45.0572		15.4023	0
11997	Thu Mar 23 13:47:24 2017_x000D_	18.6276	76.8023	218.851	3.81967	1	45.5777	40.0765	0	0	45.5532		8.7152	14.7486
11998	Thu Mar 23 13:47:24 2017_x000D_	18.4293	77.0146	218.851	3.81968	1	46.0238	39.8699	0	0	46.2729		6.89356	0
11999	Thu Mar 23 13:47:24 2017_x000D_	18.2275	77.1245	216.498	3.77861	1	46.0238	39.8699	0	0	46.4816		13.79	0
12000	Thu Mar 23 13:47:24 2017_x000D_	17.8239	77.3445	216.497	3.77859	1	46.0238	39.8699	0	0	46.8997		4.35124	0
12001	Thu Mar 23 13:47:24 2017_x000D_	17.7249	77.4505	220.634	3.85079	1	46.0238	39.8699	0	0	47.0439		13.0812	9.36687
12002	Thu Mar 23 13:47:24 2017_x000D_	17.4272	77.7691	216.499	3.77861	1	46.252	39.6568	0	0	47.7851		9.76159	0
12003	Thu Mar 23 13:47:24 2017_x000D_	17.1224	77.883	212.472	3.70833	1	46.252	39.6568	0	0	48.0601		13.0853	0
12004	Thu Mar 23 13:47:24 2017_x000D_	16.8245	78.2016	203.302	3.54829	1	46.252	39.6568	0	0	48.4941		3.0951	0
12005	Thu Mar 23 13:47:24 2017_x000D_	16.7214	78.2054	196.828	3.43529	1	46.252	39.6568	0	0	48.5598		3.06859	0
12006	Thu Mar 23 13:47:24 2017_x000D_	16.8236	78.2012	185.005	3.22894	1	46.252	39.6568	0	0	48.4943		3.07796	18.738
12007	Thu Mar 23 13:47:24 2017_x000D_	16.9261	78.1967	167.46	2.92273	1	46.7085	39.2305	315	5.49779	49.0444		4.33743	0
12008	Thu Mar 23 13:47:24 2017_x000D_	17.0324	78.2947	158.257	2.76211	1	46.7085	39.2305	315	5.49779	49.058		9.73897	0
12009	Thu Mar 23 13:47:24 2017_x000D_	16.7209	78.2033	141.295	2.46607	1	46.7085	39.2305	315	5.49779	49.1745		0.0127279	0
12010	Thu Mar 23 13:47:24 2017_x000D_	16.7212	78.203	133.102	2.32306	1	46.7085	39.2305	315	5.49779	49.1741		11.0751	6.53991
12011	Thu Mar 23 13:47:24 2017_x000D_	16.5055	77.9034	118.694	2.07161	1	46.4906	39.224	315	5.49779	48.9408		3.0706	0
12012	Thu Mar 23 13:47:24 2017_x000D_	16.5022	77.8011	112.323	1.9604	1	46.4906	39.224	315	5.49779	48.862		11.0797	0
12013	Thu Mar 23 13:47:24 2017_x000D_	16.2861	77.5016	106.108	1.85193	1	46.4906	39.224	315	5.49779	48.7595		6.14449	0
12014	Thu Mar 23 13:47:24 2017_x000D_	16.2792	77.2969	100.575	1.75536	1	46.4906	39.224	315	5.49779	48.6032		31.3627	18.7358
12015	Thu Mar 23 13:47:25 2017_x000D_	16.0375	76.2798	100.576	1.75539	1	46.947	38.7977	315	5.49779	48.583		12.6942	0
12016	Thu Mar 23 13:47:25 2017_x000D_	15.92	75.8733	103.368	1.8041	1	46.947	38.7977	315	5.49779	48.3454		31.4093	0
12017	Thu Mar 23 13:47:25 2017_x000D_	15.6779	74.8547	103.368	1.8041	1	46.947	38.7977	315	5.49779	47.727		12.7124	0
12018	Thu Mar 23 13:47:25 2017_x000D_	15.5603	74.4476	106.103	1.85185	1	46.947	38.7977	315	5.49779	47.4978		24.8673	0
12019	Thu Mar 23 13:47:25 2017_x000D_	15.4281	73.6293	108.77	1.8984	1	46.947	38.7977	315	5.49779	46.9753		9.75807	47.827
12020	Thu Mar 23 13:47:25 2017_x000D_	15.314	73.3247	112.304	1.96007	1	47.8807	37.5055	315	5.49779	48.4108		23.5221	0
12021	Thu Mar 23 13:47:25 2017_x000D_	14.979	72.6158	116.049	2.02543	1	47.8807	37.5055	315	5.49779	48.1171		9.26988	0
12022	Thu Mar 23 13:47:25 2017_x000D_	14.968	72.307	114.914	2.00563	1	47.8807	37.5055	315	5.49779	47.8998		11.147	0
12023	Thu Mar 23 13:47:25 2017_x000D_	14.7507	72.0056	116.047	2.02539	1	47.8807	37.5055	315	5.49779	47.8315		18.0457	38.6803
12024	Thu Mar 23 13:47:25 2017_x000D_	14.4225	71.5015	119.985	2.09414	1	48.5862	36.4263	315	5.49779	48.9635		12.7606	0
12025	Thu Mar 23 13:47:25 2017_x000D_	14.3043	71.0929	122.55	2.1389	1	48.5862	36.4263	315	5.49779	48.7547		15.5017	0
12026	Thu Mar 23 13:47:25 2017_x000D_	13.9794	70.6911	124.99	2.18148	1	48.5862	36.4263	315	5.49779	48.7002		6.92468	0
12027	Thu Mar 23 13:47:25 2017_x000D_	13.8688	70.4885	122.551	2.13893	1	48.5862	36.4263	315	5.49779	48.6367		18.0807	14.8331
12028	Thu Mar 23 13:47:25 2017_x000D_	13.54	69.9834	126.589	2.2094	1	48.8249	35.9933	315	5.49779	48.9934		9.80723	0
12029	Thu Mar 23 13:47:25 2017_x000D_	13.4255	69.6772	122.549	2.13889	1	48.8249	35.9933	315	5.49779	48.8643		8.78364	0
12030	Thu Mar 23 13:47:25 2017_x000D_	13.2112	69.4777	122.552	2.13893	1	48.8249	35.9933	315	5.49779	48.8829		11.1944	0
12031	Thu Mar 23 13:47:25 2017_x000D_	12.993	69.175	124.09	2.16577	1	48.8249	35.9933	315	5.49779	48.836		22.4111	0
12032	Thu Mar 23 13:47:25 2017_x000D_	12.5563	68.5689	124.09	2.16578	1	48.8249	35.9933	315	5.49779	48.7502		6.20208	14.8343
12033	Thu Mar 23 13:47:25 2017_x000D_	12.5488	68.3623	124.087	2.16572	1	49.0635	35.5602	315	5.49779	49.0846		19.9325	0
12034	Thu Mar 23 13:47:25 2017_x000D_	12.1154	67.8587	122.554	2.13896	1	49.0635	35.5602	315	5.49779	49.075		8.81112	0
12035	Thu Mar 23 13:47:25 2017_x000D_	11.9005	67.6585	122.556	2.13901	1	49.0635	35.5602	315	5.49779	49.1059		13.9195	0
12036	Thu Mar 23 13:47:26 2017_x000D_	11.6779	67.2514	122.555	2.13899	1	49.0635	35.5602	315	5.49779	49.0104		13.9289	14.8357
12037	Thu Mar 23 13:47:26 2017_x000D_	11.4552	66.844	122.554	2.13897	1	49.3022	35.1271	315	5.49779	49.3797		8.82384	0
12038	Thu Mar 23 13:47:26 2017_x000D_	11.24	66.6435	122.556	2.13901	1	49.3022	35.1271	315	5.49779	49.4167		0	0
12039	Thu Mar 23 13:47:26 2017_x000D_	11.24	66.6435	122.556	2.13901	1	49.3022	35.1271	315	5.49779	49.4167		13.9396	0
12040	Thu Mar 23 13:47:26 2017_x000D_	11.0171	66.2358	122.555	2.13899	1	49.3022	35.1271	315	5.49779	49.3305		12.8393	6.60138
12041	Thu Mar 23 13:47:26 2017_x000D_	10.8981	65.8247	119.993	2.09427	1	49.3126	34.9073	315	5.49779	49.3108		8.83437	0
12042	Thu Mar 23 13:47:26 2017_x000D_	10.6827	65.6239	119.996	2.09432	1	49.3126	34.9073	315	5.49779	49.3536		3.1162	0
12043	Thu Mar 23 13:47:26 2017_x000D_	10.6788	65.5201	118.667	2.07113	1	49.3126	34.9073	315	5.49779	49.2921		11.2575	0
12044	Thu Mar 23 13:47:26 2017_x000D_	10.4595	65.2156	119.995	2.09431	1	49.3126	34.9073	315	5.49779	49.2763		6.97712	9.37315
12045	Thu Mar 23 13:47:26 2017_x000D_	10.348	65.0115	117.31	2.04744	1	49.5409	34.694	315	5.49779	49.5503		16.8193	0
12046	Thu Mar 23 13:47:26 2017_x000D_	10.1207	64.499	116.075	2.02588	1	49.5409	34.694	315	5.49779	49.4195		6.98645	0
12047	Thu Mar 23 13:47:26 2017_x000D_	10.0091	64.2946	113.373	1.97872	1	49.5409	34.694	315	5.49779	49.3858		0.0067082	0
12048	Thu Mar 23 13:47:26 2017_x000D_	10.0093	64.2945	106.176	1.85312	1	49.5409	34.694	315	5.49779	49.3856		3.10091	0
12049	Thu Mar 23 13:47:26 2017_x000D_	9.90601	64.2984	86.4142	1.50821	1	49.5409	34.694	315	5.49779	49.4706		3.12528	0
12050	Thu Mar 23 13:47:26 2017_x000D_	9.90999	64.4025	80.2113	1.39995	1	49.5409	34.694	315	5.49779	49.5298		4.40446	0
12051	Thu Mar 23 13:47:26 2017_x000D_	9.80989	64.5099	70.7992	1.23568	1	49.5409	34.694	315	5.49779	49.6744		0.0255282	0
12052	Thu Mar 23 13:47:26 2017_x000D_	9.8096	64.5107	52.8321	0.922094	1	49.5409	34.694	315	5.49779	49.6751		4.37566	0
12053	Thu Mar 23 13:47:26 2017_x000D_	9.90915	64.4041	36.3256	0.634001	1	49.5409	34.694	315	5.49779	49.5315		0.0132442	33.0865
12054	Thu Mar 23 13:47:26 2017_x000D_	9.90872	64.4042	28.342	0.494661	1	50.4439	34.0608	0	0	50.6342		4.38914	0
12055	Thu Mar 23 13:47:26 2017_x000D_	10.0085	64.2972	19.271	0.336342	1	50.4439	34.0608	0	0	50.4902		6.95586	0
12056	Thu Mar 23 13:47:26 2017_x000D_	10.2125	64.187	16.4822	0.287669	1	50.4439	34.0608	0	0	50.2609		12.8397	0
12057	Thu Mar 23 13:47:26 2017_x000D_	10.6243	64.0704	7.73948	0.135079	1	50.4439	34.0608	0	0	49.8616		9.35525	29.5093
12058	Thu Mar 23 13:47:27 2017_x000D_	10.936	64.061	7.44194	0.129886	1	51.3365	33.6475	0	0	50.5686		25.1159	0
12059	Thu Mar 23 13:47:27 2017_x000D_	11.7632	63.932	4.59304	0.0801637	1	51.3365	33.6475	0	0	49.8317		9.35816	0
12060	Thu Mar 23 13:47:27 2017_x000D_	12.075	63.9227	10.707	0.186873	1	51.3365	33.6475	0	0	49.5788		25.0938	0
12061	Thu Mar 23 13:47:27 2017_x000D_	12.9015	63.794	13.6291	0.237872	1	51.3365	33.6475	0	0	48.8473		12.4526	14.754
12062	Thu Mar 23 13:47:27 2017_x000D_	13.3164	63.7815	13.6312	0.237909	1	51.7828	33.4409	0	0	48.992		19.644	0
12063	Thu Mar 23 13:47:27 2017_x000D_	13.931	63.5556	19.2835	0.336561	1	51.7828	33.4409	0	0	48.37		9.33426	0
12064	Thu Mar 23 13:47:27 2017_x000D_	14.242	63.5462	20.1983	0.352526	1	51.7828	33.4409	0	0	48.1211		11.1786	0
12065	Thu Mar 23 13:47:27 2017_x000D_	14.5452	63.3296	19.2833	0.336557	1	51.7828	33.4409	0	0	47.7491		9.82149	0
12066	Thu Mar 23 13:47:27 2017_x000D_	14.8525	63.2167	23.0236	0.401838	1	51.7828	33.4409	0	0	47.4389		18.8837	20.8106
12067	Thu Mar 23 13:47:27 2017_x000D_	15.47	63.0946	25.7507	0.449434	1	52.447	33.2408	0	0	47.5242		8.76799	0
12068	Thu Mar 23 13:47:27 2017_x000D_	15.6697	62.8812	25.7488	0.449402	1	52.447	33.2408	0	0	47.2348		19.6082	0
12069	Thu Mar 23 13:47:27 2017_x000D_	16.2831	62.6555	25.7499	0.449421	1	52.447	33.2408	0	0	46.616		9.79127	0
12070	Thu Mar 23 13:47:27 2017_x000D_	16.5894	62.5428	21.9941	0.383869	1	52.447	33.2408	0	0	46.3074		19.5948	6.54
12071	Thu Mar 23 13:47:27 2017_x000D_	17.2024	62.3173	21.9944	0.383875	1	52.2291	33.2342	0	0	45.5269		6.92234	0
12072	Thu Mar 23 13:47:27 2017_x000D_	17.4054	62.2076	19.2809	0.336516	1	52.2291	33.2342	0	0	45.3006		9.7969	0
12073	Thu Mar 23 13:47:27 2017_x000D_	17.7119	62.0949	23.0253	0.401867	1	52.2291	33.2342	0	0	44.9931		22.5303	0
12074	Thu Mar 23 13:47:27 2017_x000D_	18.4274	61.8667	21.9953	0.38389	1	52.2291	33.2342	0	0	44.2987		8.75527	20.8097
12075	Thu Mar 23 13:47:27 2017_x000D_	18.6268	61.6536	21.9928	0.383847	1	52.8933	33.0342	0	0	44.646		22.5274	0
12076	Thu Mar 23 13:47:27 2017_x000D_	19.3422	61.4254	23.0257	0.401874	1	52.8933	33.0342	0	0	43.9515		9.76949	0
12077	Thu Mar 23 13:47:27 2017_x000D_	19.6478	61.3129	19.2787	0.336477	1	52.8933	33.0342	0	0	43.6457		19.5464	0
12078	Thu Mar 23 13:47:27 2017_x000D_	20.2593	61.088	19.2785	0.336473	1	52.8933	33.0342	0	0	43.0348		12.7383	0
12079	Thu Mar 23 13:47:28 2017_x000D_	20.6679	60.9725	16.4796	0.287623	1	52.8933	33.0342	0	0	42.65		18.7931	14.754
12080	Thu Mar 23 13:47:28 2017_x000D_	21.2825	60.8513	19.2809	0.336515	1	53.3396	32.8276	0	0	42.5792		11.1402	0
12081	Thu Mar 23 13:47:28 2017_x000D_	21.5847	60.6355	20.1942	0.352455	1	53.3396	32.8276	0	0	42.2096		9.25885	0
12082	Thu Mar 23 13:47:28 2017_x000D_	21.8932	60.6266	19.2807	0.336511	1	53.3396	32.8276	0	0	41.9721		11.1361	0
12083	Thu Mar 23 13:47:28 2017_x000D_	22.1953	60.4109	20.1942	0.352454	1	53.3396	32.8276	0	0	41.603		19.5085	26.1601
12084	Thu Mar 23 13:47:28 2017_x000D_	22.8056	60.1864	20.1942	0.352455	1	54.2112	32.8541	0	0	41.6337		9.24977	0
12085	Thu Mar 23 13:47:28 2017_x000D_	23.1138	60.1776	19.2803	0.336504	1	54.2112	32.8541	0	0	41.3959		19.4951	0
12086	Thu Mar 23 13:47:28 2017_x000D_	23.7237	59.9533	19.28	0.3365	1	54.2112	32.8541	0	0	40.7904		11.1246	0
12087	Thu Mar 23 13:47:28 2017_x000D_	24.0254	59.7377	20.1942	0.352455	1	54.2112	32.8541	0	0	40.4217		15.7028	39.6729
12088	Thu Mar 23 13:47:28 2017_x000D_	24.5354	59.6199	21.9993	0.383961	1	55.5079	33.1137	0	0	40.7661		9.74282	0
12089	Thu Mar 23 13:47:28 2017_x000D_	24.8402	59.5078	20.1955	0.352479	1	55.5079	33.1137	0	0	40.4618		9.73334	0
12090	Thu Mar 23 13:47:28 2017_x000D_	25.1447	59.3958	21.9997	0.383967	1	55.5079	33.1137	0	0	40.1581		9.73719	0
12091	Thu Mar 23 13:47:28 2017_x000D_	25.4493	59.2837	20.1955	0.352479	1	55.5079	33.1137	0	0	39.8546		16.5674	13.0771
12092	Thu Mar 23 13:47:28 2017_x000D_	25.9554	59.0627	19.2778	0.336462	1	55.9436	33.127	0	0	39.6479		16.5702	0
12093	Thu Mar 23 13:47:28 2017_x000D_	26.4616	58.8417	20.1942	0.352455	1	55.9436	33.127	0	0	39.1208		6.88332	0
12094	Thu Mar 23 13:47:28 2017_x000D_	26.6635	58.7327	23.0331	0.402003	1	55.9436	33.127	0	0	38.897		9.21653	0
12095	Thu Mar 23 13:47:28 2017_x000D_	26.9706	58.7242	22.0009	0.383988	1	55.9436	33.127	0	0	38.6607		13.7535	0
12096	Thu Mar 23 13:47:28 2017_x000D_	27.3739	58.5062	21.9999	0.383972	1	55.9436	33.127	0	0	38.2143		6.14638	19.6111
12097	Thu Mar 23 13:47:28 2017_x000D_	27.5787	58.5005	22.0013	0.383996	1	56.597	33.1469	0	0	38.534		13.7467	0
12098	Thu Mar 23 13:47:28 2017_x000D_	27.9818	58.2826	22.0003	0.383978	1	56.597	33.1469	0	0	38.0872		6.87277	0
12099	Thu Mar 23 13:47:28 2017_x000D_	28.1833	58.1736	19.2756	0.336423	1	56.597	33.1469	0	0	37.8639		3.07623	0
12100	Thu Mar 23 13:47:29 2017_x000D_	28.2858	58.1707	20.1942	0.352455	1	56.597	33.1469	0	0	37.7851		16.5462	52.8248
12101	Thu Mar 23 13:47:29 2017_x000D_	28.7913	57.9501	27.0202	0.471592	1	58.3499	32.98	0	0	38.6939		6.87134	0
12102	Thu Mar 23 13:47:29 2017_x000D_	28.9928	57.8412	29.7379	0.519024	1	58.3499	32.98	0	0	38.4697		3.08531	0
12103	Thu Mar 23 13:47:29 2017_x000D_	29.0956	57.8382	44.8029	0.781958	1	58.3499	32.98	0	0	38.3894		6.19198	0
12104	Thu Mar 23 13:47:29 2017_x000D_	29.102	58.0445	53.2773	0.929864	1	58.3499	32.98	0	0	38.5184		3.06099	71.8893
12105	Thu Mar 23 13:47:29 2017_x000D_	29	58.0471	59.0257	1.03019	1	60.7451	33.0529	0	0	40.4037		6.1738	0
12106	Thu Mar 23 13:47:29 2017_x000D_	29.0062	58.2528	77.0949	1.34556	1	60.7451	33.0529	0	0	40.5264		0.0134164	0
12107	Thu Mar 23 13:47:29 2017_x000D_	29.006	58.2524	88.7225	1.5485	1	60.7451	33.0529	0	0	40.5264		3.08523	0
12108	Thu Mar 23 13:47:29 2017_x000D_	29.0089	58.3552	94.5393	1.65002	1	60.7451	33.0529	0	0	40.5881		4.34795	0
12109	Thu Mar 23 13:47:29 2017_x000D_	29.1072	58.2487	114.313	1.99514	1	60.7451	33.0529	0	0	40.4448		0.0108167	0
12110	Thu Mar 23 13:47:29 2017_x000D_	29.1069	58.2489	121.886	2.12731	1	60.7451	33.0529	0	0	40.4452		11.1558	0
12111	Thu Mar 23 13:47:29 2017_x000D_	28.8926	57.945	136.351	2.37978	1	60.7451	33.0529	0	0	40.4252		4.36914	0
12112	Thu Mar 23 13:47:29 2017_x000D_	28.7871	57.8446	140.429	2.45096	1	60.7451	33.0529	0	0	40.4468		21.8494	0
12113	Thu Mar 23 13:47:29 2017_x000D_	28.26	57.342	144.469	2.52146	1	60.7451	33.0529	0	0	40.5616		11.1184	78.3993
12114	Thu Mar 23 13:47:29 2017_x000D_	27.9469	57.1437	142.681	2.49025	1	63.3572	33.1324	0	0	42.7835		24.1529	0
12115	Thu Mar 23 13:47:29 2017_x000D_	27.3166	56.6428	140.43	2.45096	1	63.3572	33.1324	0	0	43.031		17.5186	0
12116	Thu Mar 23 13:47:29 2017_x000D_	26.894	56.2398	140.428	2.45094	1	63.3572	33.1324	0	0	43.1685		8.76559	0
12117	Thu Mar 23 13:47:29 2017_x000D_	26.6826	56.0381	140.428	2.45092	1	63.3572	33.1324	0	0	43.24		11.1483	13.0651
12118	Thu Mar 23 13:47:29 2017_x000D_	26.3687	55.8392	138.472	2.41678	1	63.7925	33.1457	0	0	43.7668		19.8457	0
12119	Thu Mar 23 13:47:29 2017_x000D_	25.8428	55.4379	132.299	2.30905	1	63.7925	33.1457	0	0	44.0127		11.2071	0
12120	Thu Mar 23 13:47:29 2017_x000D_	25.6278	55.1324	134.25	2.3431	1	63.7925	33.1457	0	0	44.045		18.1474	0
12121	Thu Mar 23 13:47:29 2017_x000D_	25.3036	54.6217	130.055	2.26989	1	63.7925	33.1457	0	0	44.0751		11.189	39.1861
12122	Thu Mar 23 13:47:30 2017_x000D_	24.9886	54.422	132.297	2.30902	1	65.0981	33.1854	0	0	45.3846		22.4641	0
12123	Thu Mar 23 13:47:30 2017_x000D_	24.5577	53.8096	132.294	2.30896	1	65.0981	33.1854	0	0	45.485		8.80169	0
12124	Thu Mar 23 13:47:30 2017_x000D_	24.3454	53.6071	132.295	2.30898	1	65.0981	33.1854	0	0	45.5832		8.80593	0
12125	Thu Mar 23 13:47:30 2017_x000D_	24.133	53.4045	132.295	2.30899	1	65.0981	33.1854	0	0	45.6832		19.9613	0
12126	Thu Mar 23 13:47:30 2017_x000D_	23.7047	52.8953	134.243	2.34298	1	65.0981	33.1854	0	0	45.8464		6.98983	13.0621
12127	Thu Mar 23 13:47:30 2017_x000D_	23.5949	52.6898	136.346	2.37968	1	65.5333	33.1987	0	0	46.2464		15.5651	0
12128	Thu Mar 23 13:47:30 2017_x000D_	23.1728	52.3881	138.454	2.41649	1	65.5333	33.1987	0	0	46.5042		8.82497	0
12129	Thu Mar 23 13:47:30 2017_x000D_	22.96	52.185	138.454	2.41648	1	65.5333	33.1987	0	0	46.6151		17.6585	0
12130	Thu Mar 23 13:47:30 2017_x000D_	22.5341	51.7787	138.453	2.41647	1	65.5333	33.1987	0	0	46.8417		8.83562	26.121
12131	Thu Mar 23 13:47:30 2017_x000D_	22.321	51.5754	138.453	2.41646	1	66.4036	33.2251	0	0	47.7494		8.83779	0
12132	Thu Mar 23 13:47:30 2017_x000D_	22.1078	51.3721	138.452	2.41645	1	66.4036	33.2251	0	0	47.8689		8.84194	0
12133	Thu Mar 23 13:47:30 2017_x000D_	21.8946	51.1686	138.452	2.41644	1	66.4036	33.2251	0	0	47.9898		24.4143	0
12134	Thu Mar 23 13:47:30 2017_x000D_	21.2577	50.662	136.351	2.37978	1	66.4036	33.2251	0	0	48.3963		8.85259	33.4271
12135	Thu Mar 23 13:47:30 2017_x000D_	21.0442	50.4583	136.351	2.37978	1	67.5021	33.0385	0	0	49.6164		17.7201	0
12136	Thu Mar 23 13:47:30 2017_x000D_	20.6168	50.0506	136.351	2.37978	1	67.5021	33.0385	0	0	49.8763		11.3072	0
12137	Thu Mar 23 13:47:30 2017_x000D_	20.3997	49.7425	138.449	2.4164	1	67.5021	33.0385	0	0	49.9766		17.7413	0
12138	Thu Mar 23 13:47:30 2017_x000D_	19.9718	49.3343	138.449	2.41638	1	67.5021	33.0385	0	0	50.2462		8.8738	0
12139	Thu Mar 23 13:47:30 2017_x000D_	19.7578	49.1301	138.448	2.41638	1	67.5021	33.0385	0	0	50.3831		15.6694	66.8418
12140	Thu Mar 23 13:47:30 2017_x000D_	19.333	48.8262	140.706	2.45577	1	69.6987	32.6654	0	0	52.8949		6.9995	0
12141	Thu Mar 23 13:47:30 2017_x000D_	19.1222	48.7262	138.453	2.41645	1	69.6987	32.6654	0	0	53.0654		8.88869	0
12142	Thu Mar 23 13:47:30 2017_x000D_	18.9078	48.5217	138.452	2.41644	1	69.6987	32.6654	0	0	53.2084		17.7816	0
12143	Thu Mar 23 13:47:31 2017_x000D_	18.4789	48.1126	138.451	2.41643	1	69.6987	32.6654	0	0	53.4984		8.89718	9.36906
12144	Thu Mar 23 13:47:31 2017_x000D_	18.2643	47.9079	138.451	2.41642	1	69.927	32.4523	0	0	53.925		11.316	0
12145	Thu Mar 23 13:47:31 2017_x000D_	17.946	47.7055	136.357	2.37987	1	69.927	32.4523	0	0	54.1727		7.05319	0
12146	Thu Mar 23 13:47:31 2017_x000D_	17.8349	47.4983	138.45	2.41641	1	69.927	32.4523	0	0	54.2215		7.02091	0
12147	Thu Mar 23 13:47:31 2017_x000D_	17.6235	47.3979	136.357	2.37987	1	69.927	32.4523	0	0	54.3969		13.3532	27.0522
12148	Thu Mar 23 13:47:31 2017_x000D_	17.3014	47.0907	136.357	2.37987	1	70.8078	32.2591	0	0	55.524		4.46659	0
12149	Thu Mar 23 13:47:31 2017_x000D_	17.1937	46.9879	136.357	2.37987	1	70.8078	32.2591	0	0	55.6004		8.90349	0
12150	Thu Mar 23 13:47:31 2017_x000D_	16.979	46.783	132.016	2.30412	1	70.8078	32.2591	0	0	55.7538		14.1235	0
12151	Thu Mar 23 13:47:31 2017_x000D_	16.7569	46.3679	123.545	2.15626	1	70.8078	32.2591	0	0	55.862		3.14618	14.7351
12152	Thu Mar 23 13:47:31 2017_x000D_	16.7608	46.4727	116.848	2.03938	1	71.2535	32.0527	0	0	56.3683		3.14977	0
12153	Thu Mar 23 13:47:31 2017_x000D_	16.7652	46.5776	97.6259	1.70389	1	71.2535	32.0527	0	0	56.391		4.40885	0
12154	Thu Mar 23 13:47:31 2017_x000D_	16.6651	46.6852	88.9849	1.55308	1	71.2535	32.0527	0	0	56.5155		0.0189737	0
12155	Thu Mar 23 13:47:31 2017_x000D_	16.6653	46.6858	71.8206	1.25351	1	71.2535	32.0527	0	0	56.5155		3.12405	0
12156	Thu Mar 23 13:47:31 2017_x000D_	16.5612	46.6885	61.5342	1.07397	1	71.2535	32.0527	0	0	56.6167		0.0134164	29.477
12157	Thu Mar 23 13:47:31 2017_x000D_	16.561	46.6889	53.2656	0.92966	1	72.1451	31.6398	0	0	57.5853		4.38707	0
12158	Thu Mar 23 13:47:31 2017_x000D_	16.661	46.5822	40.421	0.70548	1	72.1451	31.6398	0	0	57.4609		6.98516	0
12159	Thu Mar 23 13:47:31 2017_x000D_	16.7575	46.3703	33.6639	0.587546	1	72.1451	31.6398	0	0	57.3129		6.93637	0
12160	Thu Mar 23 13:47:31 2017_x000D_	16.9613	46.2611	22.7397	0.396883	1	72.1451	31.6398	0	0	57.088		9.82965	27.0457
12161	Thu Mar 23 13:47:31 2017_x000D_	17.2694	46.1496	18.9582	0.330883	1	73.0257	31.4467	0	0	57.6623		6.94836	0
12162	Thu Mar 23 13:47:31 2017_x000D_	17.4736	46.0403	16.1343	0.281597	1	73.0257	31.4467	0	0	57.437		25.0981	0
12163	Thu Mar 23 13:47:31 2017_x000D_	18.3012	45.9179	18.9606	0.330925	1	73.0257	31.4467	0	0	56.6055		13.8886	0
12164	Thu Mar 23 13:47:31 2017_x000D_	18.7094	45.6995	18.9591	0.330898	1	73.0257	31.4467	0	0	56.1552		22.6169	14.7391
12165	Thu Mar 23 13:47:32 2017_x000D_	19.429	45.4747	19.8833	0.347029	1	73.4715	31.2402	0	0	55.8857		12.8052	0
12166	Thu Mar 23 13:47:32 2017_x000D_	19.8405	45.3613	22.7452	0.396978	1	73.4715	31.2402	0	0	55.4589		6.94024	0
12167	Thu Mar 23 13:47:32 2017_x000D_	20.0445	45.2522	25.5013	0.445082	1	73.4715	31.2402	0	0	55.2339		20.8073	0
12168	Thu Mar 23 13:47:32 2017_x000D_	20.6561	44.9251	28.1468	0.491254	1	73.4715	31.2402	0	0	54.5595		11.1902	0
12169	Thu Mar 23 13:47:32 2017_x000D_	20.9602	44.7091	29.5006	0.514882	1	73.4715	31.2402	0	0	54.2111		19.6098	0
12170	Thu Mar 23 13:47:32 2017_x000D_	21.5749	44.4868	29.5023	0.514913	1	73.4715	31.2402	0	0	53.5605		6.92947	0
12171	Thu Mar 23 13:47:32 2017_x000D_	21.7786	44.3779	32.1135	0.560486	1	73.4715	31.2402	0	0	53.3362		18.0669	0
12172	Thu Mar 23 13:47:32 2017_x000D_	22.2858	44.0532	28.1468	0.491255	1	73.4715	31.2402	0	0	52.765		9.803	0
12173	Thu Mar 23 13:47:32 2017_x000D_	22.5931	43.9421	32.1144	0.560501	1	73.4715	31.2402	0	0	52.44		8.78057	14.7351
12174	Thu Mar 23 13:47:32 2017_x000D_	22.7932	43.7285	32.1133	0.560483	1	73.9172	31.0338	345.308	6.02676	52.6765		22.3454	0
12175	Thu Mar 23 13:47:32 2017_x000D_	23.4004	43.2971	32.1127	0.560473	1	73.9172	31.0338	345.308	6.02676	51.984		13.8429	0
12176	Thu Mar 23 13:47:32 2017_x000D_	23.8073	43.0795	32.1132	0.560481	1	73.9172	31.0338	345.308	6.02676	51.5374		6.92277	0
12177	Thu Mar 23 13:47:32 2017_x000D_	24.0108	42.9707	34.5943	0.603784	1	73.9172	31.0338	345.308	6.02676	51.3141		20.7551	35.4287
12178	Thu Mar 23 13:47:32 2017_x000D_	24.6208	42.6443	32.1141	0.560496	1	75.0261	30.6276	347.805	6.07034	51.8179		8.77633	0
12179	Thu Mar 23 13:47:32 2017_x000D_	24.8208	42.4308	32.113	0.560478	1	75.0261	30.6276	347.805	6.07034	51.5741		20.7429	0
12180	Thu Mar 23 13:47:32 2017_x000D_	25.4305	42.1047	29.4996	0.514865	1	75.0261	30.6276	347.805	6.07034	50.9063		6.91342	0
12181	Thu Mar 23 13:47:32 2017_x000D_	25.6337	41.996	32.114	0.560494	1	75.0261	30.6276	347.805	6.07034	50.6838		20.7335	29.4703
12182	Thu Mar 23 13:47:32 2017_x000D_	26.2431	41.67	29.4999	0.514871	1	75.9175	30.2148	0	0	50.9781		8.77209	0
12183	Thu Mar 23 13:47:32 2017_x000D_	26.443	41.4566	29.4986	0.514847	1	75.9175	30.2148	0	0	50.7356		13.8161	0
12184	Thu Mar 23 13:47:32 2017_x000D_	26.8491	41.2394	29.4988	0.51485	1	75.9175	30.2148	0	0	50.2916		20.7214	0
12185	Thu Mar 23 13:47:32 2017_x000D_	27.4582	40.9137	32.1147	0.560507	1	75.9175	30.2148	0	0	49.6263		8.76785	0
12186	Thu Mar 23 13:47:33 2017_x000D_	27.658	40.7004	32.1136	0.560489	1	75.9175	30.2148	0	0	49.3855		19.5138	29.4716
12187	Thu Mar 23 13:47:33 2017_x000D_	28.2698	40.4795	32.1155	0.560522	1	76.8089	29.8019	0	0	49.6997		8.76361	0
12188	Thu Mar 23 13:47:33 2017_x000D_	28.4695	40.2663	32.1145	0.560504	1	76.8089	29.8019	0	0	49.4591		6.89595	0
12189	Thu Mar 23 13:47:33 2017_x000D_	28.6722	40.1579	29.498	0.514838	1	76.8089	29.8019	0	0	49.2381		16.6045	0
12190	Thu Mar 23 13:47:33 2017_x000D_	29.1806	39.9391	28.1407	0.491148	1	76.8089	29.8019	0	0	48.6952		11.1385	6.5251
12191	Thu Mar 23 13:47:33 2017_x000D_	29.4833	39.7241	29.4984	0.514844	1	77.0263	29.8086	315	5.49779	48.566		13.7892	0
12192	Thu Mar 23 13:47:33 2017_x000D_	29.8886	39.5073	29.4986	0.514848	1	77.0263	29.8086	315	5.49779	48.1251		8.75937	0
12193	Thu Mar 23 13:47:33 2017_x000D_	30.0882	39.2942	29.4972	0.514823	1	77.0263	29.8086	315	5.49779	47.887		6.169	0
12194	Thu Mar 23 13:47:33 2017_x000D_	30.2938	39.2905	29.4987	0.51485	1	77.0263	29.8086	315	5.49779	47.6847		13.7838	0
12195	Thu Mar 23 13:47:33 2017_x000D_	30.699	39.0739	29.4989	0.514853	1	77.0263	29.8086	345.308	6.02676	47.2447		8.75513	0
12196	Thu Mar 23 13:47:33 2017_x000D_	30.8985	38.8609	29.4976	0.514829	1	77.0263	29.8086	345.308	6.02676	47.0076		9.24442	0
12197	Thu Mar 23 13:47:33 2017_x000D_	31.2066	38.8555	28.1407	0.491149	1	77.0263	29.8086	345.308	6.02676	46.7043		6.97105	0
12198	Thu Mar 23 13:47:33 2017_x000D_	31.3035	38.6443	29.4977	0.514832	1	77.0263	29.8086	345.308	6.02676	46.5687		12.6891	6.5221
12199	Thu Mar 23 13:47:33 2017_x000D_	31.7114	38.5324	32.1181	0.560566	1	77.2436	29.8153	0	0	46.3591		6.88783	0
12200	Thu Mar 23 13:47:33 2017_x000D_	31.9139	38.4242	34.6035	0.603945	1	77.2436	29.8153	0	0	46.1399		8.75937	0
12201	Thu Mar 23 13:47:33 2017_x000D_	32.1135	38.2111	38.0094	0.663389	1	77.2436	29.8153	0	0	45.9044		3.08753	0
12202	Thu Mar 23 13:47:33 2017_x000D_	32.2164	38.2092	44.7307	0.780697	1	77.2436	29.8153	0	0	45.8029		6.94321	0
12203	Thu Mar 23 13:47:33 2017_x000D_	32.1202	38.4197	64.0548	1.11797	1	77.2436	29.8153	0	0	45.9364		0.0152971	0
12204	Thu Mar 23 13:47:33 2017_x000D_	32.1203	38.4192	71.6877	1.25119	1	77.2436	29.8153	355.5	6.20465	45.9363		3.11805	0
12205	Thu Mar 23 13:47:33 2017_x000D_	32.123	38.5231	88.8146	1.55011	1	77.2436	29.8153	355.5	6.20465	45.9532		4.41269	0
12206	Thu Mar 23 13:47:33 2017_x000D_	32.2283	38.6258	97.5075	1.70183	1	77.2436	29.8153	355.5	6.20465	45.8694		0.0218403	0
12207	Thu Mar 23 13:47:34 2017_x000D_	32.2276	38.6256	116.284	2.02954	1	77.2436	29.8153	355.5	6.20465	45.8701		3.13956	0
12208	Thu Mar 23 13:47:34 2017_x000D_	32.2243	38.521	122.954	2.14595	1	77.2436	29.8153	345.308	6.02676	45.8533		3.10264	0
12209	Thu Mar 23 13:47:34 2017_x000D_	32.1209	38.5231	142.043	2.47911	1	77.2436	29.8153	345.308	6.02676	45.9552		4.36342	0
12210	Thu Mar 23 13:47:34 2017_x000D_	32.2206	38.4172	151.312	2.64089	1	77.2436	29.8153	345.308	6.02676	45.8374		6.95425	0
12211	Thu Mar 23 13:47:34 2017_x000D_	32.012	38.3161	156.721	2.7353	1	77.2436	29.8153	345.308	6.02676	46.0235		3.07884	6.525
12212	Thu Mar 23 13:47:34 2017_x000D_	31.9094	38.3185	168.907	2.94797	1	77.461	29.8219	315	5.49779	46.3372		6.94485	0
12213	Thu Mar 23 13:47:34 2017_x000D_	31.7011	38.2175	171.862	2.99955	1	77.461	29.8219	315	5.49779	46.5237		24.9021	0
12214	Thu Mar 23 13:47:34 2017_x000D_	30.876	38.1268	168.907	2.94798	1	77.461	29.8219	315	5.49779	47.3195		12.7735	0
12215	Thu Mar 23 13:47:34 2017_x000D_	30.4616	38.029	166.019	2.89757	1	77.461	29.8219	315	5.49779	47.7106		9.81107	0
12216	Thu Mar 23 13:47:34 2017_x000D_	30.1501	37.9294	162.293	2.83255	1	77.461	29.8219	315	5.49779	48.0006		22.5897	0
12217	Thu Mar 23 13:47:34 2017_x000D_	29.4235	37.7318	155.497	2.71393	1	77.461	29.8219	315	5.49779	48.6844		11.2785	0
12218	Thu Mar 23 13:47:34 2017_x000D_	29.1081	37.5272	156.736	2.73557	1	77.461	29.8219	315	5.49779	48.963		9.82719	0
12219	Thu Mar 23 13:47:34 2017_x000D_	28.7961	37.4274	152.799	2.66684	1	77.461	29.8219	315	5.49779	49.2556		25.1973	0
12220	Thu Mar 23 13:47:34 2017_x000D_	28.062	37.0193	146.21	2.55185	1	77.461	29.8219	315	5.49779	49.9206		13.9689	9.36701
12221	Thu Mar 23 13:47:34 2017_x000D_	27.643	36.8162	146.213	2.55189	1	77.6893	29.6089	315	5.49779	50.5626		22.6044	0
12222	Thu Mar 23 13:47:34 2017_x000D_	27.0109	36.4061	146.213	2.5519	1	77.6893	29.6089	315	5.49779	51.1322		8.90836	0
12223	Thu Mar 23 13:47:34 2017_x000D_	26.7979	36.1992	146.211	2.55186	1	77.6893	29.6089	315	5.49779	51.3163		8.90836	0
12224	Thu Mar 23 13:47:34 2017_x000D_	26.5849	35.9923	146.209	2.55183	1	77.6893	29.6089	315	5.49779	51.5015		21.0022	6.525
12225	Thu Mar 23 13:47:34 2017_x000D_	25.955	35.6868	148.699	2.59529	1	77.9067	29.6155	0	0	52.3053		20.1656	0
12226	Thu Mar 23 13:47:34 2017_x000D_	25.4245	35.274	150.227	2.62196	1	77.9067	29.6155	0	0	52.7864		0	0
12227	Thu Mar 23 13:47:34 2017_x000D_	25.4245	35.274	150.227	2.62196	1	77.9067	29.6155	0	0	52.7864		21.0371	0
12228	Thu Mar 23 13:47:34 2017_x000D_	24.7936	34.9679	152.786	2.66662	1	77.9067	29.6155	0	0	53.3821		8.93388	0
12229	Thu Mar 23 13:47:35 2017_x000D_	24.5799	34.7605	152.783	2.66656	1	77.9067	29.6155	0	0	53.5744		14.0426	9.36701
12230	Thu Mar 23 13:47:35 2017_x000D_	24.1588	34.5561	152.783	2.66657	1	78.135	29.4025	0	0	54.2217		11.3675	0
12231	Thu Mar 23 13:47:35 2017_x000D_	23.8409	34.3499	154.109	2.68971	1	78.135	29.4025	0	0	54.519		16.8892	0
12232	Thu Mar 23 13:47:35 2017_x000D_	23.3158	34.1469	152.784	2.66658	1	78.135	29.4025	0	0	55.0241		7.02804	0
12233	Thu Mar 23 13:47:35 2017_x000D_	23.105	34.0447	155.471	2.71347	1	78.135	29.4025	0	0	55.2255		19.8364	9.19107
12234	Thu Mar 23 13:47:35 2017_x000D_	22.4753	33.843	155.473	2.71352	1	77.9287	29.176	0	0	55.6494		8.96579	0
12235	Thu Mar 23 13:47:35 2017_x000D_	22.2607	33.635	155.47	2.71346	1	77.9287	29.176	0	0	55.8463		11.3942	0
12236	Thu Mar 23 13:47:35 2017_x000D_	21.942	33.4284	156.703	2.73498	1	77.9287	29.176	0	0	56.148		16.9349	0
12237	Thu Mar 23 13:47:35 2017_x000D_	21.4155	33.2248	155.469	2.71345	1	77.9287	29.176	0	0	56.658		12.9392	13.2015
12238	Thu Mar 23 13:47:35 2017_x000D_	20.9959	33.125	152.789	2.66668	1	77.9507	28.7365	0	0	57.1236		7.05086	0
12239	Thu Mar 23 13:47:35 2017_x000D_	20.7844	33.0225	155.472	2.71349	1	77.9507	28.7365	0	0	57.3267		18.4523	0
12240	Thu Mar 23 13:47:35 2017_x000D_	20.2531	32.7126	154.112	2.68977	1	77.9507	28.7365	0	0	57.8344		18.4415	0
12241	Thu Mar 23 13:47:35 2017_x000D_	19.7221	32.4029	155.467	2.71342	1	77.9507	28.7365	0	0	58.3439		12.9704	13.2047
12242	Thu Mar 23 13:47:35 2017_x000D_	19.3015	32.3028	152.791	2.6667	1	77.9728	28.2969	0	0	58.8079		9.00404	0
12243	Thu Mar 23 13:47:35 2017_x000D_	19.0859	32.094	152.788	2.66665	1	77.9728	28.2969	0	0	59.0092		9.96091	0
12244	Thu Mar 23 13:47:35 2017_x000D_	18.7697	31.9927	154.112	2.68977	1	77.9728	28.2969	0	0	59.3183		18.5047	0
12245	Thu Mar 23 13:47:35 2017_x000D_	18.2369	31.6819	152.789	2.66666	1	77.9728	28.2969	0	0	59.8317		9.01683	0
12246	Thu Mar 23 13:47:35 2017_x000D_	18.0209	31.4729	152.785	2.66661	1	77.9728	28.2969	0	0	60.036		14.1727	6.60225
12247	Thu Mar 23 13:47:35 2017_x000D_	17.5959	31.2666	152.786	2.66661	1	77.9838	28.0771	0	0	60.4721		7.09504	0
12248	Thu Mar 23 13:47:35 2017_x000D_	17.3832	31.1632	150.243	2.62223	1	77.9838	28.0771	0	0	60.6791		17.0396	0
12249	Thu Mar 23 13:47:35 2017_x000D_	16.8535	30.9582	148.724	2.59572	1	77.9838	28.0771	0	0	61.1982		7.09242	0
12250	Thu Mar 23 13:47:36 2017_x000D_	16.6408	30.855	151.342	2.64142	1	77.9838	28.0771	0	0	61.4059		11.4867	14.616
12251	Thu Mar 23 13:47:36 2017_x000D_	16.3194	30.6469	152.787	2.66664	1	77.7884	27.6308	0	0	61.543		9.04236	0
12252	Thu Mar 23 13:47:36 2017_x000D_	16.1027	30.4374	152.784	2.66658	1	77.7884	27.6308	0	0	61.7495		6.28252	0
12253	Thu Mar 23 13:47:36 2017_x000D_	15.8933	30.4401	152.787	2.66664	1	77.7884	27.6308	0	0	61.9588		9.04444	0
12254	Thu Mar 23 13:47:36 2017_x000D_	15.6766	30.2305	152.784	2.66659	1	77.7884	27.6308	0	0	62.1662		13.0409	27.5837
12255	Thu Mar 23 13:47:36 2017_x000D_	15.2538	30.1295	150.248	2.62233	1	77.1692	26.9511	337.986	5.89897	61.9969		9.04437	0
12256	Thu Mar 23 13:47:36 2017_x000D_	15.0372	29.9198	147.065	2.56677	1	77.1692	26.9511	337.986	5.89897	62.2029		4.53572	0
12257	Thu Mar 23 13:47:36 2017_x000D_	14.929	29.8142	129.773	2.26496	1	77.1692	26.9511	337.986	5.89897	62.306		3.18826	0
12258	Thu Mar 23 13:47:36 2017_x000D_	14.933	29.9204	123.288	2.15178	1	77.1692	26.9511	337.986	5.89897	62.307		3.19198	32.6315
12259	Thu Mar 23 13:47:36 2017_x000D_	14.9376	30.0267	103.67	1.80938	1	76.082	26.9176	322.624	5.63085	61.2234		3.20314	0
12260	Thu Mar 23 13:47:36 2017_x000D_	14.9415	30.1334	98.2345	1.71452	1	76.082	26.9176	322.624	5.63085	61.225		4.42537	0
12261	Thu Mar 23 13:47:36 2017_x000D_	14.8407	30.2411	89.0287	1.55384	1	76.082	26.9176	322.624	5.63085	61.3314		0.0276586	0
12262	Thu Mar 23 13:47:36 2017_x000D_	14.8409	30.242	69.7319	1.21705	1	76.082	26.9176	322.624	5.63085	61.3313		0.0067082	0
12263	Thu Mar 23 13:47:36 2017_x000D_	14.8408	30.2422	64.1735	1.12004	1	76.082	26.9176	322.624	5.63085	61.3314		4.42073	32.6345
12264	Thu Mar 23 13:47:36 2017_x000D_	14.9418	30.1349	55.0793	0.961315	1	74.9947	26.8841	322.624	5.63085	60.1408		6.36453	0
12265	Thu Mar 23 13:47:36 2017_x000D_	14.9338	29.9229	38.4641	0.671326	1	74.9947	26.8841	322.624	5.63085	60.1377		3.13524	0
12266	Thu Mar 23 13:47:36 2017_x000D_	15.0383	29.9216	31.8935	0.556646	1	74.9947	26.8841	322.624	5.63085	60.0333		11.2593	0
12267	Thu Mar 23 13:47:36 2017_x000D_	15.3448	29.705	19.5464	0.341149	1	74.9947	26.8841	322.624	5.63085	59.7166		9.88346	26.1125
12268	Thu Mar 23 13:47:36 2017_x000D_	15.6552	29.5946	15.7642	0.275137	1	74.1247	26.8572	322.624	5.63085	58.5335		22.7738	0
12269	Thu Mar 23 13:47:36 2017_x000D_	16.3812	29.3728	16.5634	0.289086	1	74.1247	26.8572	322.624	5.63085	57.7983		12.8944	0
12270	Thu Mar 23 13:47:36 2017_x000D_	16.7963	29.2613	19.5478	0.341173	1	74.1247	26.8572	322.624	5.63085	57.3788		13.9608	0
12271	Thu Mar 23 13:47:37 2017_x000D_	17.2076	29.0436	19.5464	0.341149	1	74.1247	26.8572	322.624	5.63085	56.9591		19.7486	14.7419
12272	Thu Mar 23 13:47:37 2017_x000D_	17.828	28.8235	25.2215	0.440198	1	73.6788	27.0637	322.624	5.63085	55.8785		12.8821	0
12273	Thu Mar 23 13:47:37 2017_x000D_	18.2427	28.7121	27.8963	0.486882	1	73.6788	27.0637	322.624	5.63085	55.4606		16.8004	0
12274	Thu Mar 23 13:47:37 2017_x000D_	18.7582	28.4933	29.2658	0.510785	1	73.6788	27.0637	322.624	5.63085	54.9392		15.6061	0
12275	Thu Mar 23 13:47:37 2017_x000D_	19.1655	28.1697	31.9031	0.556814	1	73.6788	27.0637	322.624	5.63085	54.5245		6.26445	0
12276	Thu Mar 23 13:47:37 2017_x000D_	19.3743	28.1672	31.9046	0.556841	1	73.6788	27.0637	322.624	5.63085	54.3157		15.6037	13.0562
12277	Thu Mar 23 13:47:37 2017_x000D_	19.7815	27.8436	34.4096	0.60056	1	73.2438	27.0503	322.624	5.63085	53.4682		8.83967	0
12278	Thu Mar 23 13:47:37 2017_x000D_	19.9832	27.6288	34.4088	0.600547	1	73.2438	27.0503	322.624	5.63085	53.2637		11.2458	0
12279	Thu Mar 23 13:47:37 2017_x000D_	20.2895	27.4127	36.0549	0.629276	1	73.2438	27.0503	322.624	5.63085	52.9555		13.9273	0
12280	Thu Mar 23 13:47:37 2017_x000D_	20.6998	27.1955	36.0556	0.629289	1	73.2438	27.0503	322.624	5.63085	52.5442		11.2325	65.7522
12281	Thu Mar 23 13:47:37 2017_x000D_	21.0057	26.9796	34.4093	0.600556	1	71.0574	27.2032	322.624	5.63085	50.0522		19.9753	0
12282	Thu Mar 23 13:47:37 2017_x000D_	21.5134	26.5488	36.0551	0.629281	1	71.0574	27.2032	322.624	5.63085	49.5483		6.95827	0
12283	Thu Mar 23 13:47:37 2017_x000D_	21.7184	26.4403	33.4842	0.584409	1	71.0574	27.2032	322.624	5.63085	49.3449		18.149	0
12284	Thu Mar 23 13:47:37 2017_x000D_	22.2291	26.116	34.4091	0.600551	1	71.0574	27.2032	322.624	5.63085	48.8404		11.2308	32.6525
12285	Thu Mar 23 13:47:37 2017_x000D_	22.535	25.9002	36.056	0.629295	1	69.9695	27.1697	322.624	5.63085	47.4515		17.6666	0
12286	Thu Mar 23 13:47:37 2017_x000D_	22.9381	25.4709	36.0547	0.629274	1	69.9695	27.1697	322.624	5.63085	47.0621		11.2192	0
12287	Thu Mar 23 13:47:37 2017_x000D_	23.2436	25.2552	34.4073	0.600521	1	69.9695	27.1697	322.624	5.63085	46.7651		9.83767	0
12288	Thu Mar 23 13:47:37 2017_x000D_	23.5527	25.1457	38.4803	0.671608	1	69.9695	27.1697	322.624	5.63085	46.4609		15.5672	0
12289	Thu Mar 23 13:47:37 2017_x000D_	23.9589	24.8228	36.0556	0.629289	1	69.9695	27.1697	322.624	5.63085	46.0704		11.215	26.1275
12290	Thu Mar 23 13:47:37 2017_x000D_	24.2643	24.6072	34.4079	0.60053	1	69.099	27.1428	322.624	5.63085	44.9063		15.5606	0
12291	Thu Mar 23 13:47:37 2017_x000D_	24.6703	24.2844	31.8977	0.55672	1	69.099	27.1428	322.624	5.63085	44.5206		6.95016	0
12292	Thu Mar 23 13:47:37 2017_x000D_	24.8751	24.1761	34.4077	0.600528	1	69.099	27.1428	322.624	5.63085	44.3233		6.94486	0
12293	Thu Mar 23 13:47:38 2017_x000D_	25.0797	24.0678	31.8982	0.556728	1	69.099	27.1428	322.624	5.63085	44.1266		13.8883	26.1304
12294	Thu Mar 23 13:47:38 2017_x000D_	25.4889	23.8513	31.8986	0.556735	1	68.2284	27.116	322.624	5.63085	42.864		8.82271	0
12295	Thu Mar 23 13:47:38 2017_x000D_	25.6902	23.6369	31.8976	0.556717	1	68.2284	27.116	322.624	5.63085	42.6802		6.23429	0
12296	Thu Mar 23 13:47:38 2017_x000D_	25.898	23.6349	31.8991	0.556743	1	68.2284	27.116	322.624	5.63085	42.4733		13.2393	0
12297	Thu Mar 23 13:47:38 2017_x000D_	26.2001	23.3132	36.0567	0.629309	1	68.2284	27.116	322.624	5.63085	42.2		3.11412	14.533
12298	Thu Mar 23 13:47:38 2017_x000D_	26.3039	23.3123	34.4089	0.600549	1	67.8039	26.8826	312.862	5.46047	41.6533		11.2067	0
12299	Thu Mar 23 13:47:38 2017_x000D_	26.6091	23.0969	36.0575	0.629322	1	67.8039	26.8826	312.862	5.46047	41.3684		11.306	0
12300	Thu Mar 23 13:47:38 2017_x000D_	26.8072	22.7763	38.482	0.671638	1	67.8039	26.8826	312.862	5.46047	41.2018		9.82536	0
12301	Thu Mar 23 13:47:38 2017_x000D_	27.1159	22.6669	50.9708	0.889608	1	67.8039	26.8826	312.862	5.46047	40.9058		3.17864	39.8731
12302	Thu Mar 23 13:47:38 2017_x000D_	27.1193	22.7728	57.4661	1.00297	1	66.487	27.0623	295.076	5.15004	39.6007		3.16664	0
12303	Thu Mar 23 13:47:38 2017_x000D_	27.1227	22.8783	71.7932	1.25303	1	66.487	27.0623	295.076	5.15004	39.586		0.0123693	0
12304	Thu Mar 23 13:47:38 2017_x000D_	27.1226	22.8779	82.928	1.44737	1	66.487	27.0623	295.076	5.15004	39.5862		3.10824	0
12305	Thu Mar 23 13:47:38 2017_x000D_	27.2262	22.8766	91.7218	1.60085	1	66.487	27.0623	295.076	5.15004	39.4833		3.12305	0
12306	Thu Mar 23 13:47:38 2017_x000D_	27.1221	22.8772	100.465	1.75344	1	66.487	27.0623	295.076	5.15004	39.5867		6.37536	32.6705
12307	Thu Mar 23 13:47:38 2017_x000D_	27.1152	22.6648	113.469	1.98041	1	65.3985	27.0288	295.076	5.15004	38.5312		3.18773	0
12308	Thu Mar 23 13:47:38 2017_x000D_	27.1117	22.5586	120.234	2.09848	1	65.3985	27.0288	295.076	5.15004	38.5469		9.02029	0
12309	Thu Mar 23 13:47:38 2017_x000D_	26.897	22.3481	133.397	2.32822	1	65.3985	27.0288	295.076	5.15004	38.785		10.122	0
12310	Thu Mar 23 13:47:38 2017_x000D_	26.7834	22.0304	137.544	2.4006	1	65.3985	27.0288	295.076	5.15004	38.9373		15.8751	13.0712
12311	Thu Mar 23 13:47:38 2017_x000D_	26.3582	21.7154	139.78	2.43963	1	64.963	27.0154	295.076	5.15004	38.9669		13.543	0
12312	Thu Mar 23 13:47:38 2017_x000D_	26.0364	21.3988	139.472	2.43424	1	64.963	27.0154	295.076	5.15004	39.3297		11.4375	0
12313	Thu Mar 23 13:47:38 2017_x000D_	25.7182	21.1888	137.548	2.40066	1	64.963	27.0154	295.076	5.15004	39.675		18.0615	0
12314	Thu Mar 23 13:47:39 2017_x000D_	25.289	20.7666	137.547	2.40064	1	64.963	27.0154	295.076	5.15004	40.1631		13.5557	0
12315	Thu Mar 23 13:47:39 2017_x000D_	24.967	20.4496	133.401	2.32828	1	64.963	27.0154	295.076	5.15004	40.5313		18.0849	0
12316	Thu Mar 23 13:47:39 2017_x000D_	24.5372	20.0269	133.401	2.32829	1	64.963	27.0154	295.076	5.15004	41.0254		9.04774	0
12317	Thu Mar 23 13:47:39 2017_x000D_	24.3222	19.8154	133.402	2.3283	1	64.963	27.0154	295.076	5.15004	41.2737		22.6352	0
12318	Thu Mar 23 13:47:39 2017_x000D_	23.7845	19.2861	129.296	2.25665	1	64.963	27.0154	295.076	5.15004	41.8976		9.05836	78.8312
12319	Thu Mar 23 13:47:39 2017_x000D_	23.5692	19.0744	129.298	2.25667	1	62.339	27.1549	295.076	5.15004	39.6029		10.1799	0
12320	Thu Mar 23 13:47:39 2017_x000D_	23.4549	18.7549	125.265	2.18628	1	62.339	27.1549	295.076	5.15004	39.7811		11.5924	0
12321	Thu Mar 23 13:47:39 2017_x000D_	23.2361	18.4364	126.957	2.21582	1	62.339	27.1549	295.076	5.15004	40.0631		18.1442	0
12322	Thu Mar 23 13:47:39 2017_x000D_	22.805	18.0122	126.96	2.21587	1	62.339	27.1549	295.076	5.15004	40.5774		21.6334	0
12323	Thu Mar 23 13:47:39 2017_x000D_	22.471	17.3731	129.29	2.25653	1	62.339	27.1549	295.076	5.15004	41.0505		11.5157	58.8429
12324	Thu Mar 23 13:47:39 2017_x000D_	22.1508	17.1614	126.96	2.21588	1	60.3785	27.0945	295.076	5.15004	39.4971		7.22193	0
12325	Thu Mar 23 13:47:39 2017_x000D_	22.0392	16.9481	129.292	2.25657	1	60.3785	27.0945	295.076	5.15004	39.6592		18.1888	0
12326	Thu Mar 23 13:47:39 2017_x000D_	21.6071	16.5228	129.294	2.25661	1	60.3785	27.0945	295.076	5.15004	40.1868		11.6315	0
12327	Thu Mar 23 13:47:39 2017_x000D_	21.3876	16.2032	131.177	2.28946	1	60.3785	27.0945	295.076	5.15004	40.4835		14.4545	19.6173
12328	Thu Mar 23 13:47:39 2017_x000D_	21.1644	15.7762	131.173	2.28939	1	59.7249	27.0744	295.076	5.15004	40.1816		9.10924	0
12329	Thu Mar 23 13:47:39 2017_x000D_	20.948	15.5632	131.173	2.28941	1	59.7249	27.0744	295.076	5.15004	40.4494		9.11134	0
12330	Thu Mar 23 13:47:39 2017_x000D_	20.7316	15.3501	131.174	2.28942	1	59.7249	27.0744	295.076	5.15004	40.7178		9.11772	0
12331	Thu Mar 23 13:47:39 2017_x000D_	20.515	15.1369	131.175	2.28944	1	59.7249	27.0744	295.076	5.15004	40.9868		11.6681	6.54009
12332	Thu Mar 23 13:47:39 2017_x000D_	20.2948	14.8163	129.292	2.25657	1	59.507	27.0677	295.076	5.15004	41.0815		9.12407	0
12333	Thu Mar 23 13:47:39 2017_x000D_	20.0781	14.6029	129.293	2.25659	1	59.507	27.0677	295.076	5.15004	41.3523		14.4894	0
12334	Thu Mar 23 13:47:39 2017_x000D_	19.8543	14.1749	129.29	2.25653	1	59.507	27.0677	295.076	5.15004	41.6961		7.14694	0
12335	Thu Mar 23 13:47:39 2017_x000D_	19.641	14.0688	131.173	2.28941	1	59.507	27.0677	295.076	5.15004	41.9317		16.1964	0
12336	Thu Mar 23 13:47:40 2017_x000D_	19.3118	13.6409	133.38	2.32792	1	59.507	27.0677	295.076	5.15004	42.3785		7.25003	0
12337	Thu Mar 23 13:47:40 2017_x000D_	19.1999	13.4267	131.17	2.28935	1	59.507	27.0677	295.076	5.15004	42.5528		3.15602	0
12338	Thu Mar 23 13:47:40 2017_x000D_	19.0947	13.4271	133.381	2.32793	1	59.507	27.0677	295.076	5.15004	42.6523		16.2036	0
12339	Thu Mar 23 13:47:40 2017_x000D_	18.7655	12.9989	131.172	2.28938	1	59.507	27.0677	295.076	5.15004	43.1022		9.14952	0
12340	Thu Mar 23 13:47:40 2017_x000D_	18.5482	12.7849	131.173	2.28939	1	59.507	27.0677	295.076	5.15004	43.3777		9.15376	79.8158
12341	Thu Mar 23 13:47:40 2017_x000D_	18.3308	12.5708	131.173	2.28941	1	56.8709	27.4274	279.068	4.87066	41.3045		7.27166	0
12342	Thu Mar 23 13:47:40 2017_x000D_	18.2183	12.3561	133.377	2.32787	1	56.8709	27.4274	279.068	4.87066	41.487		11.7081	0
12343	Thu Mar 23 13:47:40 2017_x000D_	17.9972	12.0345	135.432	2.36373	1	56.8709	27.4274	279.068	4.87066	41.8104		4.58435	0
12344	Thu Mar 23 13:47:40 2017_x000D_	17.8882	11.9274	139.708	2.43836	1	56.8709	27.4274	279.068	4.87066	41.9512		10.0987	50.2125
12345	Thu Mar 23 13:47:40 2017_x000D_	17.5688	11.8211	143.955	2.51249	1	55.3136	28.0408	264.661	4.61921	41.0822		4.58435	0
12346	Thu Mar 23 13:47:40 2017_x000D_	17.4598	11.714	148.118	2.58516	1	55.3136	28.0408	264.661	4.61921	41.2247		3.22381	0
12347	Thu Mar 23 13:47:40 2017_x000D_	17.4562	11.6066	150.721	2.63057	1	55.3136	28.0408	264.661	4.61921	41.2706		0	0
12348	Thu Mar 23 13:47:40 2017_x000D_	17.4562	11.6066	150.721	2.63057	1	55.3136	28.0408	264.661	4.61921	41.2706		0.0152971	33.4833
12349	Thu Mar 23 13:47:40 2017_x000D_	17.4561	11.6071	164.474	2.87062	1	54.2132	28.2274	264.661	4.61921	40.34		3.22371	0
12350	Thu Mar 23 13:47:40 2017_x000D_	17.4526	11.4997	167.482	2.92311	1	54.2132	28.2274	264.661	4.61921	40.3876		0.015	0
12351	Thu Mar 23 13:47:40 2017_x000D_	17.4529	11.5001	180.2	3.14508	1	54.2132	28.2274	264.661	4.61921	40.3872		0.00848528	0
12352	Thu Mar 23 13:47:40 2017_x000D_	17.4531	11.5003	186.704	3.2586	1	54.2132	28.2274	264.661	4.61921	40.3869		0.0127279	0
12353	Thu Mar 23 13:47:40 2017_x000D_	17.4534	11.5006	199.204	3.47676	1	54.2132	28.2274	264.661	4.61921	40.3865		3.22661	14.758
12354	Thu Mar 23 13:47:40 2017_x000D_	17.45	11.3931	207.641	3.62402	1	53.7668	28.4341	264.661	4.61921	40.1162		0.0123693	0
12355	Thu Mar 23 13:47:40 2017_x000D_	17.4504	11.393	215.887	3.76794	1	53.7668	28.4341	264.661	4.61921	40.1158		4.43153	0
12356	Thu Mar 23 13:47:40 2017_x000D_	17.3493	11.5007	228.921	3.99542	1	53.7668	28.4341	264.661	4.61921	40.1619		0.0108167	0
12357	Thu Mar 23 13:47:41 2017_x000D_	17.3495	11.5004	237.495	4.14506	1	53.7668	28.4341	264.661	4.61921	40.1618		4.44193	27.1027
12358	Thu Mar 23 13:47:41 2017_x000D_	17.248	11.6082	241.608	4.21685	1	52.8843	28.6274	264.661	4.61921	39.4918		11.3934	0
12359	Thu Mar 23 13:47:41 2017_x000D_	17.0484	11.9313	253.726	4.42836	1	52.8843	28.6274	264.661	4.61921	39.5344		3.22081	0
12360	Thu Mar 23 13:47:41 2017_x000D_	17.052	12.0386	260.241	4.54206	1	52.8843	28.6274	264.661	4.61921	39.486		13.1951	0
12361	Thu Mar 23 13:47:41 2017_x000D_	16.9609	12.4689	-85.1176	-1.48558	1	52.8843	28.6274	264.661	4.61921	39.3902		9.68962	29.5227
12362	Thu Mar 23 13:47:41 2017_x000D_	16.9719	12.7917	-84.9543	-1.48273	1	51.9913	29.0409	264.661	4.61921	38.6056		10.2572	0
12363	Thu Mar 23 13:47:41 2017_x000D_	17.0877	13.1134	-76.4968	-1.33512	1	51.9913	29.0409	264.661	4.61921	38.366		9.68662	0
12364	Thu Mar 23 13:47:41 2017_x000D_	17.0987	13.4361	-75.8751	-1.32427	1	51.9913	29.0409	264.661	4.61921	38.2231		7.26091	0
12365	Thu Mar 23 13:47:41 2017_x000D_	17.211	13.6505	-72.9789	-1.27372	1	51.9913	29.0409	264.661	4.61921	38.0333		20.5262	0
12366	Thu Mar 23 13:47:41 2017_x000D_	17.4432	14.2941	-72.9799	-1.27374	1	51.9913	29.0409	264.661	4.61921	37.5638		12.8953	20.8212
12367	Thu Mar 23 13:47:41 2017_x000D_	17.4577	14.7237	-72.9767	-1.27368	1	51.3267	29.2409	264.661	4.61921	36.8491		23.5831	0
12368	Thu Mar 23 13:47:41 2017_x000D_	17.6932	15.4737	-73.7323	-1.28687	1	51.3267	29.2409	264.661	4.61921	36.3421		10.2564	0
12369	Thu Mar 23 13:47:41 2017_x000D_	17.8092	15.7953	-75.8783	-1.32433	1	51.3267	29.2409	264.661	4.61921	36.1138		16.4847	0
12370	Thu Mar 23 13:47:41 2017_x000D_	17.9324	16.3308	-79.3293	-1.38456	1	51.3267	29.2409	264.661	4.61921	35.8029		12.8713	27.1062
12371	Thu Mar 23 13:47:41 2017_x000D_	17.9468	16.7596	-79.3276	-1.38453	1	50.4441	29.4343	264.661	4.61921	34.8815		10.2413	0
12372	Thu Mar 23 13:47:41 2017_x000D_	18.0627	17.0807	-81.8899	-1.42925	1	50.4441	29.4343	264.661	4.61921	34.6578		10.2213	0
12373	Thu Mar 23 13:47:41 2017_x000D_	18.1783	17.4012	-79.3304	-1.38458	1	50.4441	29.4343	264.661	4.61921	34.4366		19.2858	0
12374	Thu Mar 23 13:47:41 2017_x000D_	18.1998	18.0437	-79.3279	-1.38453	1	50.4441	29.4343	264.661	4.61921	34.1971		12.8533	6.54609
12375	Thu Mar 23 13:47:41 2017_x000D_	18.2142	18.4719	-79.3262	-1.3845	1	50.226	29.4276	264.661	4.61921	33.8346		20.4257	0
12376	Thu Mar 23 13:47:41 2017_x000D_	18.4454	19.1123	-79.329	-1.38455	1	50.226	29.4276	264.661	4.61921	33.4128		9.63545	0
12377	Thu Mar 23 13:47:41 2017_x000D_	18.4562	19.4333	-78.8513	-1.37622	1	50.226	29.4276	264.661	4.61921	33.3047		22.7542	0
12378	Thu Mar 23 13:47:42 2017_x000D_	18.5859	20.1806	-76.4915	-1.33503	1	50.226	29.4276	264.661	4.61921	32.9637		7.21688	0
12379	Thu Mar 23 13:47:42 2017_x000D_	18.6979	20.3935	-79.3293	-1.38456	1	50.226	29.4276	264.661	4.61921	32.7969		19.5686	0
12380	Thu Mar 23 13:47:42 2017_x000D_	18.8239	21.0335	-76.4924	-1.33504	1	50.226	29.4276	264.661	4.61921	32.5047		0	0
12381	Thu Mar 23 13:47:42 2017_x000D_	18.8239	21.0335	-76.4924	-1.33504	1	50.226	29.4276	264.661	4.61921	32.5047		19.5609	0
12382	Thu Mar 23 13:47:42 2017_x000D_	18.9501	21.6732	-79.3296	-1.38456	1	50.226	29.4276	264.661	4.61921	32.2229		19.5438	0
12383	Thu Mar 23 13:47:42 2017_x000D_	19.0759	22.3124	-76.4909	-1.33502	1	50.226	29.4276	264.661	4.61921	31.9524		13.2606	0
12384	Thu Mar 23 13:47:42 2017_x000D_	19.1949	22.7381	-79.3307	-1.38458	1	50.226	29.4276	264.661	4.61921	31.744		9.60527	0
12385	Thu Mar 23 13:47:42 2017_x000D_	19.2055	23.0581	-78.8522	-1.37623	1	50.226	29.4276	264.661	4.61921	31.6677		22.6747	0
12386	Thu Mar 23 13:47:42 2017_x000D_	19.3347	23.8028	-76.4882	-1.33497	1	50.226	29.4276	264.661	4.61921	31.3992		19.5115	0
12387	Thu Mar 23 13:47:42 2017_x000D_	19.4605	24.4409	-79.3293	-1.38456	1	50.226	29.4276	264.661	4.61921	31.167		6.39355	9.37739
12388	Thu Mar 23 13:47:42 2017_x000D_	19.4676	24.6539	-79.3284	-1.38454	1	49.9976	29.641	264.661	4.61921	30.9346		13.2219	0
12389	Thu Mar 23 13:47:42 2017_x000D_	19.5861	25.0784	-76.4867	-1.33495	1	49.9976	29.641	264.661	4.61921	30.7519		7.18209	0
12390	Thu Mar 23 13:47:42 2017_x000D_	19.6977	25.2902	-79.3313	-1.38459	1	49.9976	29.641	264.661	4.61921	30.6107		19.4768	0
12391	Thu Mar 23 13:47:42 2017_x000D_	19.8231	25.9272	-76.4876	-1.33496	1	49.9976	29.641	264.661	4.61921	30.4022		7.17678	0
12392	Thu Mar 23 13:47:42 2017_x000D_	19.9347	26.1388	-79.3333	-1.38463	1	49.9976	29.641	264.661	4.61921	30.2662		19.1444	0
12393	Thu Mar 23 13:47:42 2017_x000D_	19.9557	26.7766	-79.3307	-1.38458	1	49.9976	29.641	264.661	4.61921	30.1781		9.57218	0
12394	Thu Mar 23 13:47:42 2017_x000D_	19.9662	27.0955	-78.8513	-1.37622	1	49.9976	29.641	264.661	4.61921	30.1391		17.2434	0
12395	Thu Mar 23 13:47:42 2017_x000D_	20.1924	27.6239	-79.3327	-1.38462	1	49.9976	29.641	264.661	4.61921	29.8734		12.7448	0
12396	Thu Mar 23 13:47:42 2017_x000D_	20.2063	28.0485	-79.331	-1.38459	1	49.9976	29.641	264.661	4.61921	29.8338		13.1819	0
12397	Thu Mar 23 13:47:42 2017_x000D_	20.3245	28.4717	-76.4847	-1.33491	1	49.9976	29.641	264.661	4.61921	29.6961		0	0
12398	Thu Mar 23 13:47:42 2017_x000D_	20.3245	28.4717	-76.4847	-1.33491	1	49.9976	29.641	264.661	4.61921	29.6961		12.7358	0
12399	Thu Mar 23 13:47:42 2017_x000D_	20.3384	28.896	-76.4823	-1.33487	1	49.9976	29.641	264.661	4.61921	29.6686		6.36637	0
12400	Thu Mar 23 13:47:43 2017_x000D_	20.3453	29.1081	-76.4811	-1.33485	1	49.9976	29.641	264.661	4.61921	29.6571		14.2973	75.6165
12401	Thu Mar 23 13:47:43 2017_x000D_	20.5677	29.5296	-76.4844	-1.3349	1	49.2293	32.0416	264.661	4.61921	28.7715		0	0
12402	Thu Mar 23 13:47:43 2017_x000D_	20.5677	29.5296	-76.4844	-1.3349	1	49.2293	32.0416	264.661	4.61921	28.7715		12.7268	0
12403	Thu Mar 23 13:47:43 2017_x000D_	20.5816	29.9536	-76.482	-1.33486	1	49.2293	32.0416	264.661	4.61921	28.7237		10.1001	0
12404	Thu Mar 23 13:47:43 2017_x000D_	20.6961	30.2702	-72.9344	-1.27295	1	49.2293	32.0416	264.661	4.61921	28.5881		10.0875	9.37535
12405	Thu Mar 23 13:47:43 2017_x000D_	20.8102	30.5865	-63.5005	-1.10829	1	49.0009	32.2549	264.661	4.61921	28.24		4.42266	0
12406	Thu Mar 23 13:47:43 2017_x000D_	20.709	30.6937	-54.4195	-0.9498	1	49.0009	32.2549	264.661	4.61921	28.3349		3.16684	0
12407	Thu Mar 23 13:47:43 2017_x000D_	20.7054	30.5882	-44.1595	-0.770729	1	49.0009	32.2549	264.661	4.61921	28.3445		6.27073	0
12408	Thu Mar 23 13:47:43 2017_x000D_	20.4964	30.5914	-27.2838	-0.476192	1	49.0009	32.2549	264.661	4.61921	28.553		3.16695	0
12409	Thu Mar 23 13:47:43 2017_x000D_	20.4927	30.4859	-16.94	-0.295659	1	49.0009	32.2549	264.661	4.61921	28.563		0.0283019	0
12410	Thu Mar 23 13:47:43 2017_x000D_	20.4932	30.4867	0.757985	0.0132293	1	49.0009	32.2549	264.661	4.61921	28.5625		3.18793	0
12411	Thu Mar 23 13:47:43 2017_x000D_	20.4969	30.5929	9.90993	0.172961	1	49.0009	32.2549	264.661	4.61921	28.5524		6.27348	0
12412	Thu Mar 23 13:47:43 2017_x000D_	20.706	30.5903	23.648	0.412736	1	49.0009	32.2549	264.661	4.61921	28.3438		4.41225	0
12413	Thu Mar 23 13:47:43 2017_x000D_	20.8068	30.4832	30.4954	0.532245	1	49.0009	32.2549	264.661	4.61921	28.2497		6.96779	20.9754
12414	Thu Mar 23 13:47:43 2017_x000D_	21.012	30.3744	36.0871	0.629839	1	48.7518	32.9082	264.661	4.61921	27.8553		3.11721	0
12415	Thu Mar 23 13:47:43 2017_x000D_	20.9081	30.3756	42.6412	0.744229	1	48.7518	32.9082	264.661	4.61921	27.9586		15.5835	0
12416	Thu Mar 23 13:47:43 2017_x000D_	21.3146	30.0522	48.9724	0.85473	1	48.7518	32.9082	264.661	4.61921	27.5854		8.82695	0
12417	Thu Mar 23 13:47:43 2017_x000D_	21.516	29.8377	48.9725	0.854732	1	48.7518	32.9082	264.661	4.61921	27.4083		22.0622	27.1146
12418	Thu Mar 23 13:47:43 2017_x000D_	22.0193	29.3015	44.6476	0.779248	1	48.9284	33.7946	264.661	4.61921	27.2816		11.2161	0
12419	Thu Mar 23 13:47:43 2017_x000D_	22.3246	29.0857	42.6413	0.744231	1	48.9284	33.7946	264.661	4.61921	27.0173		22.0579	0
12420	Thu Mar 23 13:47:43 2017_x000D_	22.8278	28.5496	38.5024	0.671993	1	48.9284	33.7946	264.661	4.61921	26.6224		8.82271	0
12421	Thu Mar 23 13:47:44 2017_x000D_	23.0291	28.3352	38.502	0.671986	1	48.9284	33.7946	264.661	4.61921	26.4684		22.4238	33.5555
12422	Thu Mar 23 13:47:44 2017_x000D_	23.6395	27.9038	33.5138	0.584926	1	49.0946	34.9007	264.661	4.61921	26.3992		9.81606	0
12423	Thu Mar 23 13:47:44 2017_x000D_	23.9478	27.7942	29.2956	0.511304	1	49.0946	34.9007	264.661	4.61921	26.1317		8.82065	0
12424	Thu Mar 23 13:47:44 2017_x000D_	24.149	27.5798	29.2942	0.51128	1	49.0946	34.9007	264.661	4.61921	25.9977		11.2035	0
12425	Thu Mar 23 13:47:44 2017_x000D_	24.454	27.3643	27.9242	0.487369	1	49.0946	34.9007	264.661	4.61921	25.7674		20.8255	0
12426	Thu Mar 23 13:47:44 2017_x000D_	25.0673	27.0391	25.2476	0.440654	1	49.0946	34.9007	264.661	4.61921	25.2807		19.6244	33.5466
12427	Thu Mar 23 13:47:44 2017_x000D_	25.6837	26.8201	25.2487	0.440674	1	49.2608	36.0065	264.661	4.61921	25.3035		11.2035	0
12428	Thu Mar 23 13:47:44 2017_x000D_	25.9887	26.6046	26.522	0.462896	1	49.2608	36.0065	264.661	4.61921	25.0995		9.80174	0
12429	Thu Mar 23 13:47:44 2017_x000D_	26.2966	26.4953	27.9257	0.487396	1	49.2608	36.0065	264.661	4.61921	24.8559		18.0998	0
12430	Thu Mar 23 13:47:44 2017_x000D_	26.8058	26.1717	31.9357	0.557384	1	49.2608	36.0065	264.661	4.61921	24.5143		11.1878	0
12431	Thu Mar 23 13:47:44 2017_x000D_	27.1103	25.9564	30.485	0.532063	1	49.2608	36.0065	264.661	4.61921	24.3238		9.80274	0
12432	Thu Mar 23 13:47:44 2017_x000D_	27.4182	25.847	29.2956	0.511305	1	49.2608	36.0065	264.661	4.61921	24.0897		15.5259	0
12433	Thu Mar 23 13:47:44 2017_x000D_	27.8232	25.5248	31.9356	0.557381	1	49.2608	36.0065	264.661	4.61921	23.8629		12.7729	0
12434	Thu Mar 23 13:47:44 2017_x000D_	28.2344	25.4144	29.2959	0.511311	1	49.2608	36.0065	264.661	4.61921	23.5436		15.5217	0
12435	Thu Mar 23 13:47:44 2017_x000D_	28.6393	25.0923	31.9365	0.557397	1	49.2608	36.0065	264.661	4.61921	23.3317		11.1843	0
12436	Thu Mar 23 13:47:44 2017_x000D_	28.9438	24.8772	33.5191	0.585018	1	49.2608	36.0065	264.661	4.61921	23.1655		20.7691	0
12437	Thu Mar 23 13:47:44 2017_x000D_	29.5555	24.553	36.0909	0.629905	1	49.2608	36.0065	264.661	4.61921	22.7921		8.79945	0
12438	Thu Mar 23 13:47:44 2017_x000D_	29.7562	24.3391	36.0903	0.629894	1	49.2608	36.0065	264.661	4.61921	22.7279		18.0505	0
12439	Thu Mar 23 13:47:44 2017_x000D_	30.2639	24.0162	31.9358	0.557384	1	49.2608	36.0065	264.661	4.61921	22.4644		11.1777	0
12440	Thu Mar 23 13:47:44 2017_x000D_	30.5682	23.8012	33.5191	0.585018	1	49.2608	36.0065	264.661	4.61921	22.3245		11.1644	0
12441	Thu Mar 23 13:47:44 2017_x000D_	30.8721	23.5864	31.9352	0.557374	1	49.2608	36.0065	264.661	4.61921	22.1902		6.91273	0
12442	Thu Mar 23 13:47:45 2017_x000D_	31.0757	23.4785	29.2913	0.51123	1	49.2608	36.0065	264.661	4.61921	22.0828		20.7408	0
12443	Thu Mar 23 13:47:45 2017_x000D_	31.6866	23.1548	31.9361	0.557389	1	49.2608	36.0065	264.661	4.61921	21.772		13.8214	0
12444	Thu Mar 23 13:47:45 2017_x000D_	32.0937	22.9391	31.9365	0.557397	1	49.2608	36.0065	264.661	4.61921	21.5747		22.3181	0
12445	Thu Mar 23 13:47:45 2017_x000D_	32.7012	22.5097	31.9359	0.557386	1	49.2608	36.0065	264.661	4.61921	21.3631		11.1512	0
12446	Thu Mar 23 13:47:45 2017_x000D_	33.0047	22.2951	30.4825	0.53202	1	49.2608	36.0065	264.661	4.61921	21.2665		18.0273	0
12447	Thu Mar 23 13:47:45 2017_x000D_	33.5118	21.9727	29.2894	0.511197	1	49.2608	36.0065	264.661	4.61921	21.0945		12.7203	94.122
12448	Thu Mar 23 13:47:45 2017_x000D_	33.9214	21.8631	31.9373	0.55741	1	49.7694	39.1024	264.661	4.61921	23.4169		8.78673	0
12449	Thu Mar 23 13:47:45 2017_x000D_	34.1218	21.6495	31.9362	0.557392	1	49.7694	39.1024	264.661	4.61921	23.4404		8.78673	0
12450	Thu Mar 23 13:47:45 2017_x000D_	34.3222	21.4359	31.9351	0.557373	1	49.7694	39.1024	264.661	4.61921	23.4675		19.4951	0
12451	Thu Mar 23 13:47:45 2017_x000D_	34.9347	21.2188	31.9371	0.557407	1	49.7694	39.1024	264.661	4.61921	23.2356		22.2839	13.1938
12452	Thu Mar 23 13:47:45 2017_x000D_	35.5413	20.7901	31.9365	0.557397	1	49.7486	39.5417	264.661	4.61921	23.5259		8.78044	0
12453	Thu Mar 23 13:47:45 2017_x000D_	35.7415	20.5766	31.9354	0.557378	1	49.7486	39.5417	264.661	4.61921	23.577		11.1428	0
12454	Thu Mar 23 13:47:45 2017_x000D_	36.0448	20.3622	33.5211	0.585054	1	49.7486	39.5417	264.661	4.61921	23.5722		16.5802	0
12455	Thu Mar 23 13:47:45 2017_x000D_	36.5536	20.1464	31.9364	0.557395	1	49.7486	39.5417	264.661	4.61921	23.4582		13.7798	0
12456	Thu Mar 23 13:47:45 2017_x000D_	36.9595	19.9314	31.9368	0.557403	1	49.7486	39.5417	264.661	4.61921	23.4121		15.4547	33.5101
12457	Thu Mar 23 13:47:45 2017_x000D_	37.3625	19.6105	29.2867	0.511149	1	49.9146	40.6463	264.661	4.61921	24.4961		9.72567	0
12458	Thu Mar 23 13:47:45 2017_x000D_	37.6681	19.5023	30.4819	0.53201	1	49.9146	40.6463	264.661	4.61921	24.4345		8.77196	0
12459	Thu Mar 23 13:47:45 2017_x000D_	37.8681	19.289	30.4807	0.531989	1	49.9146	40.6463	264.661	4.61921	24.5204		17.9774	0
12460	Thu Mar 23 13:47:45 2017_x000D_	38.3738	18.9675	29.2856	0.511131	1	49.9146	40.6463	264.661	4.61921	24.5593		9.71902	0
12461	Thu Mar 23 13:47:45 2017_x000D_	38.6792	18.8594	30.4813	0.531999	1	49.9146	40.6463	264.661	4.61921	24.5133		17.9681	0
12462	Thu Mar 23 13:47:45 2017_x000D_	39.1846	18.538	29.286	0.511137	1	49.9146	40.6463	264.661	4.61921	24.5746		3.07507	0
12463	Thu Mar 23 13:47:45 2017_x000D_	39.2871	18.5373	27.9103	0.487126	1	49.9146	40.6463	264.661	4.61921	24.5306		13.7556	0
12464	Thu Mar 23 13:47:46 2017_x000D_	39.6923	18.3227	27.9103	0.487126	1	49.9146	40.6463	264.661	4.61921	24.5528		6.88044	47.7552
12465	Thu Mar 23 13:47:46 2017_x000D_	39.895	18.2154	30.4822	0.532015	1	50.2776	42.1962	264.661	4.61921	26.1319		7.01275	0
12466	Thu Mar 23 13:47:46 2017_x000D_	39.9924	18.0029	31.9363	0.557394	1	50.2776	42.1962	264.661	4.61921	26.2888		6.15614	0
12467	Thu Mar 23 13:47:46 2017_x000D_	40.1976	18.0015	31.9378	0.55742	1	50.2776	42.1962	264.661	4.61921	26.2105		11.1079	0
12468	Thu Mar 23 13:47:46 2017_x000D_	40.4999	17.7877	30.4813	0.531999	1	50.2776	42.1962	264.661	4.61921	26.2941		6.86844	0
12469	Thu Mar 23 13:47:46 2017_x000D_	40.7022	17.6805	27.9087	0.487099	1	50.2776	42.1962	264.661	4.61921	26.3193		11.103	64.4023
12470	Thu Mar 23 13:47:46 2017_x000D_	41.0043	17.4667	21.341	0.37247	1	51.0551	44.1972	278.695	4.86415	28.5576		3.17175	0
12471	Thu Mar 23 13:47:46 2017_x000D_	41.0066	17.5724	12.6945	0.22156	1	51.0551	44.1972	278.695	4.86415	28.4579		11.3251	0
12472	Thu Mar 23 13:47:46 2017_x000D_	40.6931	17.3621	-5.50794	-0.0961317	1	51.0551	44.1972	278.695	4.86415	28.7662		4.37396	0
12473	Thu Mar 23 13:47:46 2017_x000D_	40.5931	17.4682	-14.7495	-0.257428	1	51.0551	44.1972	278.695	4.86415	28.7035		4.40212	35.2248
12474	Thu Mar 23 13:47:46 2017_x000D_	40.6933	17.361	-32.1554	-0.561218	1	51.4385	45.307	278.695	4.86415	29.9406		3.07202	0
12475	Thu Mar 23 13:47:46 2017_x000D_	40.5909	17.3614	-38.76	-0.67649	1	51.4385	45.307	278.695	4.86415	29.9771		6.16219	0
12476	Thu Mar 23 13:47:46 2017_x000D_	40.7963	17.3598	-47.0897	-0.82187	1	51.4385	45.307	278.695	4.86415	29.9049		4.47391	0
12477	Thu Mar 23 13:47:46 2017_x000D_	40.9022	17.4648	-64.2687	-1.1217	1	51.4385	45.307	278.695	4.86415	29.7691		3.17819	23.496
12478	Thu Mar 23 13:47:46 2017_x000D_	40.9051	17.5707	-70.796	-1.23562	1	51.8426	45.9779	291.326	5.08459	30.4401		3.17511	0
12479	Thu Mar 23 13:47:46 2017_x000D_	40.9079	17.6765	-77.1049	-1.34573	1	51.8426	45.9779	291.326	5.08459	30.3404		17.1321	0
12480	Thu Mar 23 13:47:46 2017_x000D_	41.1262	18.2042	-83.0678	-1.44981	1	51.8426	45.9779	291.326	5.08459	29.7694		12.6968	0
12481	Thu Mar 23 13:47:46 2017_x000D_	41.1366	18.6273	-83.0668	-1.44979	1	51.8426	45.9779	291.326	5.08459	29.3713		22.4746	160.813
12482	Thu Mar 23 13:47:46 2017_x000D_	41.2571	19.3667	-79.9177	-1.39483	1	55.5809	49.8197	291.326	5.08459	33.6535		12.6818	0
12483	Thu Mar 23 13:47:46 2017_x000D_	41.2675	19.7893	-79.916	-1.3948	1	55.5809	49.8197	291.326	5.08459	33.2671		13.0921	0
12484	Thu Mar 23 13:47:46 2017_x000D_	41.3802	20.2109	-77.102	-1.34568	1	55.5809	49.8197	291.326	5.08459	32.8381		19.3042	0
12485	Thu Mar 23 13:47:47 2017_x000D_	41.498	20.8435	-74.345	-1.29756	1	55.5809	49.8197	291.326	5.08459	32.2172		6.33485	0
12486	Thu Mar 23 13:47:47 2017_x000D_	41.5031	21.0546	-74.3435	-1.29754	1	55.5809	49.8197	291.326	5.08459	32.0252		18.4379	14.5814
12487	Thu Mar 23 13:47:47 2017_x000D_	41.8228	21.5795	-70.7824	-1.23539	1	55.7773	50.2643	305.724	5.33589	31.899		9.48881	0
12488	Thu Mar 23 13:47:47 2017_x000D_	41.8305	21.8957	-71.6583	-1.25067	1	55.7773	50.2643	305.724	5.33589	31.6116		16.1615	0
12489	Thu Mar 23 13:47:47 2017_x000D_	41.9455	22.422	-68.0546	-1.18778	1	55.7773	50.2643	305.724	5.33589	31.0888		14.1415	0
12490	Thu Mar 23 13:47:47 2017_x000D_	42.1601	22.8417	-68.0559	-1.1878	1	55.7773	50.2643	305.724	5.33589	30.6174		6.32285	35.1611
12491	Thu Mar 23 13:47:47 2017_x000D_	42.1652	23.0524	-68.0536	-1.18776	1	56.1597	51.3722	315.651	5.50916	31.5889		11.361	0
12492	Thu Mar 23 13:47:47 2017_x000D_	42.3772	23.3662	-69.0488	-1.20513	1	56.1597	51.3722	315.651	5.50916	31.2137		17.0285	0
12493	Thu Mar 23 13:47:47 2017_x000D_	42.5942	23.8907	-68.0562	-1.18781	1	56.1597	51.3722	315.651	5.50916	30.6473		11.3485	0
12494	Thu Mar 23 13:47:47 2017_x000D_	42.8059	24.2042	-69.0518	-1.20518	1	56.1597	51.3722	315.651	5.50916	30.2725		19.983	9.17665
12495	Thu Mar 23 13:47:47 2017_x000D_	43.0251	24.8332	-69.0512	-1.20517	1	56.3666	51.5975	315.651	5.50916	29.9052		13.0281	0
12496	Thu Mar 23 13:47:47 2017_x000D_	43.1374	25.2527	-71.6638	-1.25077	1	56.3666	51.5975	315.651	5.50916	29.4798		16.102	0
12497	Thu Mar 23 13:47:47 2017_x000D_	43.2518	25.7771	-68.0533	-1.18775	1	56.3666	51.5975	315.651	5.50916	28.9602		14.0838	0
12498	Thu Mar 23 13:47:47 2017_x000D_	43.4657	26.195	-68.0546	-1.18778	1	56.3666	51.5975	315.651	5.50916	28.4907		19.9384	20.6657
12499	Thu Mar 23 13:47:47 2017_x000D_	43.6844	26.8226	-68.0536	-1.18776	1	56.5525	52.2608	315.651	5.50916	28.5077		7.03859	0
12500	Thu Mar 23 13:47:47 2017_x000D_	43.7914	27.0314	-70.7843	-1.23542	1	56.5525	52.2608	315.651	5.50916	28.2731		12.9908	0
12501	Thu Mar 23 13:47:47 2017_x000D_	43.903	27.4498	-68.0527	-1.18774	1	56.5525	52.2608	315.651	5.50916	27.8495		21.0862	0
12502	Thu Mar 23 13:47:47 2017_x000D_	44.2234	28.0754	-70.7863	-1.23545	1	56.5525	52.2608	315.651	5.50916	27.1466		9.42861	0
12503	Thu Mar 23 13:47:47 2017_x000D_	44.2308	28.3896	-71.6653	-1.2508	1	56.5525	52.2608	315.651	5.50916	26.8637		19.891	0
12504	Thu Mar 23 13:47:47 2017_x000D_	44.449	29.0157	-71.6656	-1.2508	1	56.5525	52.2608	315.651	5.50916	26.2074		14.0289	0
12505	Thu Mar 23 13:47:47 2017_x000D_	44.6622	29.4319	-71.6678	-1.25084	1	56.5525	52.2608	315.651	5.50916	25.7398		19.8682	0
12506	Thu Mar 23 13:47:48 2017_x000D_	44.8801	30.0573	-71.668	-1.25084	1	56.5525	52.2608	315.651	5.50916	25.0847		9.42255	0
12507	Thu Mar 23 13:47:48 2017_x000D_	44.8874	30.3713	-70.7824	-1.23539	1	56.5525	52.2608	315.651	5.50916	24.8037		11.2613	50.7108
12508	Thu Mar 23 13:47:48 2017_x000D_	45.0979	30.6821	-71.6683	-1.25085	1	57.5761	53.606	4.5	0.0785398	26.1		9.41955	0
12509	Thu Mar 23 13:47:48 2017_x000D_	45.1052	30.996	-70.7824	-1.23539	1	57.5761	53.606	4.5	0.0785398	25.8212		16.872	0
12510	Thu Mar 23 13:47:48 2017_x000D_	45.3204	31.5156	-71.6668	-1.25082	1	57.5761	53.606	4.5	0.0785398	25.2624		9.41048	0
12511	Thu Mar 23 13:47:48 2017_x000D_	45.3276	31.8292	-70.7804	-1.23535	1	57.5761	53.606	4.5	0.0785398	24.9851		16.8559	41.5694
12512	Thu Mar 23 13:47:48 2017_x000D_	45.5426	32.3483	-71.6653	-1.2508	1	58.3925	54.7256	0	0	25.8043		11.2463	0
12513	Thu Mar 23 13:47:48 2017_x000D_	45.7528	32.6587	-70.7843	-1.23542	1	58.3925	54.7256	0	0	25.4305		15.9654	0
12514	Thu Mar 23 13:47:48 2017_x000D_	45.866	33.1787	-69.0411	-1.20499	1	58.3925	54.7256	0	0	24.9235		6.9863	0
12515	Thu Mar 23 13:47:48 2017_x000D_	45.9723	33.3859	-71.6678	-1.25084	1	58.3925	54.7256	0	0	24.691		19.78	14.491
12516	Thu Mar 23 13:47:48 2017_x000D_	46.1893	34.0085	-71.6681	-1.25084	1	58.8165	54.957	0	0	24.4599		6.25666	0
12517	Thu Mar 23 13:47:48 2017_x000D_	46.1941	34.217	-71.6662	-1.25081	1	58.8165	54.957	0	0	24.2791		8.75267	0
12518	Thu Mar 23 13:47:48 2017_x000D_	46.4014	34.4223	-71.6702	-1.25088	1	58.8165	54.957	0	0	23.996		9.38349	0
12519	Thu Mar 23 13:47:48 2017_x000D_	46.4086	34.735	-70.7824	-1.23539	1	58.8165	54.957	0	0	23.7252		16.8007	0
12520	Thu Mar 23 13:47:48 2017_x000D_	46.6229	35.2524	-71.6687	-1.25085	1	58.8165	54.957	0	0	23.1723		3.12983	61.0997
12521	Thu Mar 23 13:47:48 2017_x000D_	46.6253	35.3567	-70.7824	-1.23539	1	60.5013	56.1013	0	0	24.9576		12.8722	0
12522	Thu Mar 23 13:47:48 2017_x000D_	46.7358	35.7713	-68.0375	-1.18748	1	60.5013	56.1013	0	0	24.5519		6.96618	0
12523	Thu Mar 23 13:47:48 2017_x000D_	46.8418	35.9779	-70.7824	-1.23539	1	60.5013	56.1013	0	0	24.3215		9.85106	0
12524	Thu Mar 23 13:47:48 2017_x000D_	46.9498	36.288	-69.0379	-1.20494	1	60.5013	56.1013	0	0	24.0044		9.86338	43.4436
12525	Thu Mar 23 13:47:48 2017_x000D_	47.0579	36.5985	-65.3894	-1.14126	1	61.7724	56.7951	0	0	24.9884		3.12683	0
12526	Thu Mar 23 13:47:48 2017_x000D_	47.0603	36.7027	-64.1773	-1.1201	1	61.7724	56.7951	0	0	24.9028		11.1656	0
12527	Thu Mar 23 13:47:48 2017_x000D_	47.2691	37.0108	-60.4056	-1.05428	1	61.7724	56.7951	0	0	24.5309		4.37424	0
12528	Thu Mar 23 13:47:49 2017_x000D_	47.3728	37.1133	-61.5413	-1.0741	1	61.7724	56.7951	0	0	24.3869		6.94332	0
12529	Thu Mar 23 13:47:49 2017_x000D_	47.4783	37.3193	-59.0221	-1.03013	1	61.7724	56.7951	0	0	24.1584		11.1706	28.9567
12530	Thu Mar 23 13:47:49 2017_x000D_	47.6871	37.6276	-52.7182	-0.920105	1	62.6196	57.2576	0	0	24.6641		13.0717	0
12531	Thu Mar 23 13:47:49 2017_x000D_	47.9966	37.9343	-40.5912	-0.70845	1	62.6196	57.2576	0	0	24.2327		4.35511	0
12532	Thu Mar 23 13:47:49 2017_x000D_	48.0997	38.0365	-36.5429	-0.637793	1	62.6196	57.2576	0	0	24.089		6.94599	0
12533	Thu Mar 23 13:47:49 2017_x000D_	48.2052	38.2426	-30.0957	-0.525269	1	62.6196	57.2576	0	0	23.861		13.6421	20.4963
12534	Thu Mar 23 13:47:49 2017_x000D_	48.6132	38.4434	-22.3661	-0.390362	1	63.2602	57.4951	0	0	24.0313		6.82241	0
12535	Thu Mar 23 13:47:49 2017_x000D_	48.8173	38.5437	-19.7112	-0.344025	1	63.2602	57.4951	0	0	23.8276		6.82907	0
12536	Thu Mar 23 13:47:49 2017_x000D_	49.0215	38.6443	-11.1941	-0.195373	1	63.2602	57.4951	0	0	23.624		12.5199	0
12537	Thu Mar 23 13:47:49 2017_x000D_	49.4274	38.7413	-2.08269	-0.0363497	1	63.2602	57.4951	0	0	23.3035		9.57564	9.15767
12538	Thu Mar 23 13:47:49 2017_x000D_	49.7274	38.6323	1.01242	0.0176701	1	63.4666	57.72	14.6918	0.256421	23.5182		12.5003	0
12539	Thu Mar 23 13:47:49 2017_x000D_	50.1327	38.729	3.96133	0.0691382	1	63.4666	57.72	14.6918	0.256421	23.2045		12.4713	0
12540	Thu Mar 23 13:47:49 2017_x000D_	50.5334	38.6183	6.89109	0.120272	1	63.4666	57.72	14.6918	0.256421	23.0682		18.1228	0
12541	Thu Mar 23 13:47:49 2017_x000D_	51.1374	38.6076	6.89281	0.120302	1	63.4666	57.72	14.6918	0.256421	22.7441		6.03991	0
12542	Thu Mar 23 13:47:49 2017_x000D_	51.3387	38.6041	6.89334	0.120312	1	63.4666	57.72	0	0	22.6385		12.4589	0
12543	Thu Mar 23 13:47:49 2017_x000D_	51.739	38.4935	9.79585	0.17097	1	63.4666	57.72	0	0	22.521		12.0679	0
12544	Thu Mar 23 13:47:49 2017_x000D_	52.1412	38.4864	9.79748	0.170998	1	63.4666	57.72	0	0	22.3203		18.3473	0
12545	Thu Mar 23 13:47:49 2017_x000D_	52.742	38.3721	6.89168	0.120282	1	63.4666	57.72	0	0	22.1214		21.9692	20.4924
12546	Thu Mar 23 13:47:49 2017_x000D_	53.4407	38.1528	6.60942	0.115356	1	64.1071	57.9574	8.63681	0.150741	22.4943		9.0434	0
12547	Thu Mar 23 13:47:49 2017_x000D_	53.7421	38.1475	6.88885	0.120233	1	64.1071	57.9574	8.63681	0.150741	22.3577		24.0817	0
12548	Thu Mar 23 13:47:49 2017_x000D_	54.5447	38.1335	6.89113	0.120273	1	64.1071	57.9574	8.63681	0.150741	22.0097		6.01892	0
12549	Thu Mar 23 13:47:50 2017_x000D_	54.7453	38.13	6.89164	0.120282	1	64.1071	57.9574	8.63681	0.150741	21.9264		12.4218	0
12550	Thu Mar 23 13:47:50 2017_x000D_	55.1444	38.0197	9.79877	0.171021	1	64.1071	57.9574	8.63681	0.150741	21.8596		18.2955	49.2993
12551	Thu Mar 23 13:47:50 2017_x000D_	55.7435	37.9057	6.88885	0.120233	1	65.5941	58.6569	0	0	22.9706		12.0198	0
12552	Thu Mar 23 13:47:50 2017_x000D_	56.1441	37.8988	6.88999	0.120253	1	65.5941	58.6569	0	0	22.8079		12.4074	0
12553	Thu Mar 23 13:47:50 2017_x000D_	56.5427	37.7885	9.79904	0.171025	1	65.5941	58.6569	0	0	22.7468		18.2737	0
12554	Thu Mar 23 13:47:50 2017_x000D_	57.1411	37.6747	6.88713	0.120203	1	65.5941	58.6569	0	0	22.6209		12.0048	13.0255
12555	Thu Mar 23 13:47:50 2017_x000D_	57.5412	37.6678	6.88825	0.120223	1	66.0281	58.6695	0	0	22.6517		20.9851	0
12556	Thu Mar 23 13:47:50 2017_x000D_	58.2406	37.6558	6.61099	0.115384	1	66.0281	58.6695	0	0	22.4103		10.924	0
12557	Thu Mar 23 13:47:50 2017_x000D_	58.5368	37.444	6.88543	0.120173	1	66.0281	58.6695	0	0	22.5087		20.97	0
12558	Thu Mar 23 13:47:50 2017_x000D_	59.2357	37.4321	6.60804	0.115332	1	66.0281	58.6695	0	0	22.2972		8.98935	45.9163
12559	Thu Mar 23 13:47:50 2017_x000D_	59.5353	37.4269	6.88829	0.120223	1	67.536	58.9318	0	0	22.945		11.9747	0
12560	Thu Mar 23 13:47:50 2017_x000D_	59.9344	37.4201	6.88941	0.120243	1	67.536	58.9318	0	0	22.8153		5.98587	0
12561	Thu Mar 23 13:47:50 2017_x000D_	60.1339	37.4167	6.88997	0.120253	1	67.536	58.9318	0	0	22.7528		18.9847	0
12562	Thu Mar 23 13:47:50 2017_x000D_	60.7285	37.2001	6.88606	0.120184	1	67.536	58.9318	0	0	22.773		11.9597	0
12563	Thu Mar 23 13:47:50 2017_x000D_	61.1271	37.1933	6.88717	0.120204	1	67.536	58.9318	0	0	22.6635		17.9336	19.5291
12564	Thu Mar 23 13:47:50 2017_x000D_	61.7248	37.1831	6.88889	0.120234	1	68.1867	58.9505	0	0	22.7063		9.47619	0
12565	Thu Mar 23 13:47:50 2017_x000D_	62.0216	37.075	9.39061	0.163897	1	68.1867	58.9505	0	0	22.7276		14.9362	0
12566	Thu Mar 23 13:47:50 2017_x000D_	62.5194	37.0665	9.80706	0.171166	1	68.1867	58.9505	0	0	22.6059		9.46595	0
12567	Thu Mar 23 13:47:50 2017_x000D_	62.8158	36.9583	6.60637	0.115303	1	68.1867	58.9505	0	0	22.6385		14.9241	14.4589
12568	Thu Mar 23 13:47:50 2017_x000D_	63.3132	36.9499	6.88768	0.120213	1	68.6097	59.1815	0	0	22.8538		0	0
12569	Thu Mar 23 13:47:50 2017_x000D_	63.3132	36.9499	6.88768	0.120213	1	68.6097	59.1815	0	0	22.8538		18.1589	0
12570	Thu Mar 23 13:47:50 2017_x000D_	63.9078	36.8366	3.93436	0.0686675	1	68.6097	59.1815	0	0	22.8342		15.2172	0
12571	Thu Mar 23 13:47:51 2017_x000D_	64.4027	36.7254	6.60503	0.115279	1	68.6097	59.1815	0	0	22.8468		8.94431	6.50974
12572	Thu Mar 23 13:47:51 2017_x000D_	64.7008	36.7203	6.886	0.120183	1	68.8266	59.1878	0	0	22.8432		5.95882	0
12573	Thu Mar 23 13:47:51 2017_x000D_	64.8994	36.717	6.88655	0.120193	1	68.8266	59.1878	0	0	22.8114		11.9087	0
12574	Thu Mar 23 13:47:51 2017_x000D_	65.2963	36.7103	6.88772	0.120213	1	68.8266	59.1878	0	0	22.753		5.95282	0
12575	Thu Mar 23 13:47:51 2017_x000D_	65.4947	36.707	6.88827	0.120223	1	68.8266	59.1878	0	0	22.7264		14.8672	0
12576	Thu Mar 23 13:47:51 2017_x000D_	65.9902	36.6985	0.962929	0.0168063	1	68.8266	59.1878	0	0	22.6675		8.92342	6.50966
12577	Thu Mar 23 13:47:51 2017_x000D_	66.2876	36.6932	-4.9669	-0.0866888	1	69.0435	59.194	0	0	22.6689		0.0067082	0
12578	Thu Mar 23 13:47:51 2017_x000D_	66.2875	36.693	-10.7745	-0.18805	1	69.0435	59.194	0	0	22.6692		6.20474	0
12579	Thu Mar 23 13:47:51 2017_x000D_	66.2843	36.4862	-29.0512	-0.507039	1	69.0435	59.194	0	0	22.8748		2.95834	0
12580	Thu Mar 23 13:47:51 2017_x000D_	66.1857	36.4877	-38.8016	-0.677215	1	69.0435	59.194	0	0	22.8854		3.10814	13.0164
12581	Thu Mar 23 13:47:51 2017_x000D_	66.1847	36.3841	-57.1872	-0.998105	1	69.4772	59.2065	0	0	23.0587		2.98549	0
12582	Thu Mar 23 13:47:51 2017_x000D_	66.2842	36.3823	-67.0586	-1.17039	1	69.4772	59.2065	0	0	23.0465		3.10277	0
12583	Thu Mar 23 13:47:51 2017_x000D_	66.2865	36.4857	-83.6389	-1.45977	1	69.4772	59.2065	0	0	22.9437		0.00848528	0
12584	Thu Mar 23 13:47:51 2017_x000D_	66.2867	36.4859	-89.1397	-1.55578	1	69.4772	59.2065	0	0	22.9435		6.19584	0
12585	Thu Mar 23 13:47:51 2017_x000D_	66.2901	36.6924	254.755	4.44631	1	69.4772	59.2065	0	0	22.7386		0	23.7502
12586	Thu Mar 23 13:47:51 2017_x000D_	66.2901	36.6924	254.755	4.44631	1	70.1494	58.7883	0	0	22.4304		12.7266	0
12587	Thu Mar 23 13:47:51 2017_x000D_	66.1971	37.1063	245.169	4.27901	1	70.1494	58.7883	0	0	22.0393		6.86166	0
12588	Thu Mar 23 13:47:51 2017_x000D_	66.1011	37.3139	242.737	4.23656	1	70.1494	58.7883	0	0	21.8527		27.4303	0
12589	Thu Mar 23 13:47:51 2017_x000D_	65.7171	38.1437	242.737	4.23655	1	70.1494	58.7883	0	0	21.115		11.0165	9.33748
12590	Thu Mar 23 13:47:51 2017_x000D_	65.5236	38.4558	241.355	4.21244	1	70.3771	58.5761	315	5.49779	20.6974		26.2462	0
12591	Thu Mar 23 13:47:51 2017_x000D_	65.039	39.1842	245.17	4.27903	1	70.3771	58.5761	315	5.49779	20.1132		9.71789	0
12592	Thu Mar 23 13:47:52 2017_x000D_	64.9447	39.4941	248.807	4.3425	1	70.3771	58.5761	315	5.49779	19.8402		26.2522	0
12593	Thu Mar 23 13:47:52 2017_x000D_	64.6601	40.3216	251.343	4.38676	1	70.3771	58.5761	315	5.49779	19.1288		6.85496	0
12594	Thu Mar 23 13:47:52 2017_x000D_	64.5642	40.529	248.807	4.34249	1	70.3771	58.5761	315	5.49779	18.9602		12.6866	9.33748
12595	Thu Mar 23 13:47:52 2017_x000D_	64.4715	40.9416	251.342	4.38675	1	70.6048	58.3639	315	5.49779	18.4704		20.5485	0
12596	Thu Mar 23 13:47:52 2017_x000D_	64.1838	41.5632	253.963	4.4325	1	70.6048	58.3639	315	5.49779	17.9859		6.84679	0
12597	Thu Mar 23 13:47:52 2017_x000D_	64.0879	41.7703	256.66	4.47957	1	70.6048	58.3639	315	5.49779	17.8274		9.23517	0
12598	Thu Mar 23 13:47:52 2017_x000D_	64.0928	42.0781	257.344	4.4915	1	70.6048	58.3639	315	5.49779	17.5395		16.5281	0
12599	Thu Mar 23 13:47:52 2017_x000D_	63.9027	42.5952	256.66	4.47957	1	70.6048	58.3639	315	5.49779	17.1339		22.3666	0
12600	Thu Mar 23 13:47:52 2017_x000D_	63.716	43.317	257.346	4.49153	1	70.6048	58.3639	315	5.49779	16.5489		9.23217	0
12601	Thu Mar 23 13:47:52 2017_x000D_	63.7209	43.6247	256.659	4.47955	1	70.6048	58.3639	315	5.49779	16.2675		10.9981	0
12602	Thu Mar 23 13:47:52 2017_x000D_	63.5276	43.9362	257.346	4.49154	1	70.6048	58.3639	315	5.49779	16.07		9.22917	0
12603	Thu Mar 23 13:47:52 2017_x000D_	63.5325	44.2438	256.66	4.47956	1	70.6048	58.3639	315	5.49779	15.7922		18.699	14.4537
12604	Thu Mar 23 13:47:52 2017_x000D_	63.4434	44.8607	253.961	4.43246	1	71.0276	58.5949	315	5.49779	15.6891		10.9939	0
12605	Thu Mar 23 13:47:52 2017_x000D_	63.2502	45.1721	254.764	4.44647	1	71.0276	58.5949	315	5.49779	15.5132		16.5063	0
12606	Thu Mar 23 13:47:52 2017_x000D_	63.0603	45.6885	253.963	4.43249	1	71.0276	58.5949	315	5.49779	15.1675		12.2866	0
12607	Thu Mar 23 13:47:52 2017_x000D_	63.067	46.098	253.961	4.43246	1	71.0276	58.5949	315	5.49779	14.817		19.3892	39.0463
12608	Thu Mar 23 13:47:52 2017_x000D_	62.8788	46.7163	253.961	4.43246	1	72.3286	58.6325	0	0	15.2084		13.6749	0
12609	Thu Mar 23 13:47:52 2017_x000D_	62.6874	47.13	253.962	4.43248	1	72.3286	58.6325	0	0	15.0087		19.3826	0
12610	Thu Mar 23 13:47:52 2017_x000D_	62.4993	47.7481	253.962	4.43248	1	72.3286	58.6325	0	0	14.6658		12.2717	0
12611	Thu Mar 23 13:47:52 2017_x000D_	62.5061	48.1571	253.961	4.43245	1	72.3286	58.6325	0	0	14.3602		8.56899	0
12612	Thu Mar 23 13:47:52 2017_x000D_	62.3113	48.366	253.962	4.43248	1	72.3286	58.6325	0	0	14.3439		12.6423	19.5171
12613	Thu Mar 23 13:47:53 2017_x000D_	62.2191	48.7772	251.338	4.38668	1	72.9789	58.6512	0	0	14.6037		19.3694	0
12614	Thu Mar 23 13:47:53 2017_x000D_	62.0312	49.3949	251.338	4.38668	1	72.9789	58.6512	0	0	14.3364		19.3637	0
12615	Thu Mar 23 13:47:53 2017_x000D_	61.8433	50.0124	251.338	4.38667	1	72.9789	58.6512	0	0	14.0936		12.6277	0
12616	Thu Mar 23 13:47:53 2017_x000D_	61.7511	50.4231	253.962	4.43247	1	72.9789	58.6512	0	0	13.92		10.9831	45.541
12617	Thu Mar 23 13:47:53 2017_x000D_	61.5581	50.7342	253.079	4.41707	1	74.4963	58.695	0	0	15.1912		22.2801	0
12618	Thu Mar 23 13:47:53 2017_x000D_	61.3721	51.4532	253.963	4.43249	1	74.4963	58.695	0	0	14.9896		6.82814	0
12619	Thu Mar 23 13:47:53 2017_x000D_	61.2766	51.6598	251.338	4.38668	1	74.4963	58.695	0	0	14.9751		12.2418	0
12620	Thu Mar 23 13:47:53 2017_x000D_	61.2835	52.0678	251.337	4.38665	1	74.4963	58.695	0	0	14.7817		20.4679	0
12621	Thu Mar 23 13:47:53 2017_x000D_	60.9968	52.6869	253.963	4.4325	1	74.4963	58.695	0	0	14.7761		12.6176	46.1383
12622	Thu Mar 23 13:47:53 2017_x000D_	60.9048	53.0973	251.337	4.38666	1	76.0243	58.5204	0	0	16.0627		15.6	0
12623	Thu Mar 23 13:47:53 2017_x000D_	60.8145	53.6094	253.078	4.41704	1	76.0243	58.5204	0	0	15.983		10.9672	0
12624	Thu Mar 23 13:47:53 2017_x000D_	60.6217	53.92	253.964	4.4325	1	76.0243	58.5204	0	0	16.0749		19.3257	0
12625	Thu Mar 23 13:47:53 2017_x000D_	60.4342	54.5363	253.964	4.4325	1	76.0243	58.5204	0	0	16.0911		6.10895	46.1323
12626	Thu Mar 23 13:47:53 2017_x000D_	60.4378	54.7399	253.963	4.43249	1	77.5521	58.3458	0	0	17.49		6.81997	0
12627	Thu Mar 23 13:47:53 2017_x000D_	60.3423	54.9462	251.336	4.38664	1	77.5521	58.3458	0	0	17.5424		12.5971	0
12628	Thu Mar 23 13:47:53 2017_x000D_	60.2503	55.3559	253.963	4.43249	1	77.5521	58.3458	0	0	17.5582		10.9682	0
12629	Thu Mar 23 13:47:53 2017_x000D_	60.0576	55.6666	253.079	4.41707	1	77.5521	58.3458	0	0	17.6985		3.05148	0
12630	Thu Mar 23 13:47:53 2017_x000D_	60.0594	55.7683	253.964	4.43251	1	77.5521	58.3458	0	0	17.6816		12.5964	6.50375
12631	Thu Mar 23 13:47:53 2017_x000D_	59.9675	56.178	251.336	4.38664	1	77.7688	58.3521	0	0	17.9336		6.81326	0
12632	Thu Mar 23 13:47:53 2017_x000D_	59.8721	56.3841	253.964	4.43251	1	77.7688	58.3521	0	0	18.0046		12.5876	0
12633	Thu Mar 23 13:47:53 2017_x000D_	59.7802	56.7935	256.671	4.47975	1	77.7688	58.3521	0	0	18.056		6.09996	0
12634	Thu Mar 23 13:47:53 2017_x000D_	59.7838	56.9968	256.67	4.47974	1	77.7688	58.3521	0	0	18.036		16.4118	44.0722
12635	Thu Mar 23 13:47:54 2017_x000D_	59.5946	57.5101	268.23	4.6815	1	79.1017	57.7344	0	0	19.5084		6.09085	0
12636	Thu Mar 23 13:47:54 2017_x000D_	59.598	57.7131	-86.1914	-1.50432	1	79.1017	57.7344	0	0	19.5037		2.96237	0
12637	Thu Mar 23 13:47:54 2017_x000D_	59.6967	57.7101	-77.9357	-1.36023	1	79.1017	57.7344	0	0	19.405		12.1875	0
12638	Thu Mar 23 13:47:54 2017_x000D_	59.7031	58.1163	-60.4189	-1.05451	1	79.1017	57.7344	0	0	19.4024		3.04833	0
12639	Thu Mar 23 13:47:54 2017_x000D_	59.7046	58.2179	-54.2681	-0.947157	1	79.1017	57.7344	0	0	19.4031		8.46438	14.766
12640	Thu Mar 23 13:47:54 2017_x000D_	59.9058	58.4157	-46.4262	-0.81029	1	79.3403	57.3039	315	5.49779	19.4663		6.76203	0
12641	Thu Mar 23 13:47:54 2017_x000D_	60.008	58.6166	-32.1481	-0.56109	1	79.3403	57.3039	315	5.49779	19.3768		5.92713	0
12642	Thu Mar 23 13:47:54 2017_x000D_	60.2055	58.6113	-24.4215	-0.426236	1	79.3403	57.3039	315	5.49779	19.1794		10.7475	0
12643	Thu Mar 23 13:47:54 2017_x000D_	60.5059	58.8065	-12.8036	-0.223465	1	79.3403	57.3039	315	5.49779	18.8942		6.64188	14.7701
12644	Thu Mar 23 13:47:54 2017_x000D_	60.7054	58.9025	-9.99783	-0.174495	1	79.579	56.8733	289.478	5.05234	18.9824		23.8904	0
12645	Thu Mar 23 13:47:54 2017_x000D_	61.4978	58.9817	-7.14009	-0.124618	1	79.579	56.8733	289.478	5.05234	18.2037		11.8548	0
12646	Thu Mar 23 13:47:54 2017_x000D_	61.8928	58.9704	-7.14208	-0.124653	1	79.579	56.8733	289.478	5.05234	17.8101		12.1947	0
12647	Thu Mar 23 13:47:54 2017_x000D_	62.2892	59.0604	-10.0019	-0.174566	1	79.579	56.8733	289.478	5.05234	17.4276		23.8415	9.33748
12648	Thu Mar 23 13:47:54 2017_x000D_	63.08	59.1392	-12.8122	-0.223615	1	79.8067	56.6611	289.478	5.05234	16.9093		9.34824	0
12649	Thu Mar 23 13:47:54 2017_x000D_	63.3775	59.2319	-16.4054	-0.286327	1	79.8067	56.6611	289.478	5.05234	16.6291		18.6755	0
12650	Thu Mar 23 13:47:54 2017_x000D_	63.9718	59.4172	-21.8692	-0.381689	1	79.8067	56.6611	289.478	5.05234	16.073		10.6776	0
12651	Thu Mar 23 13:47:54 2017_x000D_	64.2702	59.6112	-20.8045	-0.363107	1	79.8067	56.6611	289.478	5.05234	15.8141		18.6736	0
12652	Thu Mar 23 13:47:54 2017_x000D_	64.8644	59.7966	-23.0299	-0.401948	1	79.8067	56.6611	289.478	5.05234	15.2677		9.31406	0
12653	Thu Mar 23 13:47:54 2017_x000D_	65.1608	59.889	-24.4543	-0.426809	1	79.8067	56.6611	289.478	5.05234	14.9974		10.6743	0
12654	Thu Mar 23 13:47:54 2017_x000D_	65.4592	60.0828	-25.7056	-0.448647	1	79.8067	56.6611	289.478	5.05234	14.7499		19.7848	0
12655	Thu Mar 23 13:47:54 2017_x000D_	66.0535	60.3687	-28.264	-0.4933	1	79.8067	56.6611	289.478	5.05234	14.2442		10.6468	0
12656	Thu Mar 23 13:47:55 2017_x000D_	66.351	60.5622	-26.9311	-0.470036	1	79.8067	56.6611	289.478	5.05234	14.0098		9.31584	0
12657	Thu Mar 23 13:47:55 2017_x000D_	66.6474	60.6548	-25.7056	-0.448647	1	79.8067	56.6611	289.478	5.05234	13.752		17.1896	0
12658	Thu Mar 23 13:47:55 2017_x000D_	67.1424	60.9434	-21.8605	-0.381538	1	79.8067	56.6611	289.478	5.05234	13.3687		12.1133	0
12659	Thu Mar 23 13:47:55 2017_x000D_	67.5362	61.0326	-24.4521	-0.42677	1	79.8067	56.6611	289.478	5.05234	13.0259		13.1549	0
12660	Thu Mar 23 13:47:55 2017_x000D_	67.9313	61.2228	-24.4518	-0.426765	1	79.8067	56.6611	289.478	5.05234	12.7214		6.57741	0
12661	Thu Mar 23 13:47:55 2017_x000D_	68.1288	61.318	-21.8613	-0.381551	1	79.8067	56.6611	289.478	5.05234	12.5722		19.7189	0
12662	Thu Mar 23 13:47:55 2017_x000D_	68.721	61.6032	-19.1664	-0.334517	1	79.8067	56.6611	289.478	5.05234	12.1374		0	0
12663	Thu Mar 23 13:47:55 2017_x000D_	68.721	61.6032	-19.1664	-0.334517	1	79.8067	56.6611	289.478	5.05234	12.1374		21.3336	0
12664	Thu Mar 23 13:47:55 2017_x000D_	69.4087	61.7842	-18.2024	-0.317692	1	79.8067	56.6611	289.478	5.05234	11.5916		18.5284	0
12665	Thu Mar 23 13:47:55 2017_x000D_	69.9983	61.9681	-18.2028	-0.317698	1	79.8067	56.6611	289.478	5.05234	11.1521		10.6019	0
12666	Thu Mar 23 13:47:55 2017_x000D_	70.2946	62.1607	-19.166	-0.33451	1	79.8067	56.6611	289.478	5.05234	10.9875		8.79106	0
12667	Thu Mar 23 13:47:55 2017_x000D_	70.5875	62.1518	-18.2031	-0.317704	1	79.8067	56.6611	289.478	5.05234	10.7304		21.2965	0
12668	Thu Mar 23 13:47:55 2017_x000D_	71.274	62.3325	-19.1718	-0.334612	1	79.8067	56.6611	289.478	5.05234	10.2456		10.5718	0
12669	Thu Mar 23 13:47:55 2017_x000D_	71.5693	62.5248	-18.2014	-0.317675	1	79.8067	56.6611	289.478	5.05234	10.1113		22.2612	0
12670	Thu Mar 23 13:47:55 2017_x000D_	72.2562	62.8055	-21.867	-0.381651	1	79.8067	56.6611	289.478	5.05234	9.73466		9.22761	0
12671	Thu Mar 23 13:47:55 2017_x000D_	72.5498	62.8972	-18.1997	-0.317644	1	79.8067	56.6611	289.478	5.05234	9.56826		9.23066	0
12672	Thu Mar 23 13:47:55 2017_x000D_	72.8436	62.9886	-21.8688	-0.381682	1	79.8067	56.6611	289.478	5.05234	9.40861		22.2145	0
12673	Thu Mar 23 13:47:55 2017_x000D_	73.5289	63.2691	-18.1979	-0.317614	1	79.8067	56.6611	289.478	5.05234	9.11463		5.84377	0
12674	Thu Mar 23 13:47:55 2017_x000D_	73.7236	63.2631	-18.2004	-0.317656	1	79.8067	56.6611	289.478	5.05234	8.97722		22.1977	0
12675	Thu Mar 23 13:47:55 2017_x000D_	74.4085	63.5431	-21.8714	-0.381727	1	79.8067	56.6611	289.478	5.05234	8.74657		9.19916	0
12676	Thu Mar 23 13:47:55 2017_x000D_	74.7012	63.6345	-18.1986	-0.317625	1	79.8067	56.6611	289.478	5.05234	8.64259		15.6799	0
12677	Thu Mar 23 13:47:56 2017_x000D_	75.1898	63.8201	-19.1675	-0.334535	1	79.8067	56.6611	289.478	5.05234	8.51863		10.5118	0
12678	Thu Mar 23 13:47:56 2017_x000D_	75.4833	64.0115	-18.1945	-0.317553	1	79.8067	56.6611	289.478	5.05234	8.52761		11.6577	0
12679	Thu Mar 23 13:47:56 2017_x000D_	75.8717	63.9994	-18.1994	-0.317639	1	79.8067	56.6611	289.478	5.05234	8.32676		5.82887	0
12680	Thu Mar 23 13:47:56 2017_x000D_	76.0659	63.9933	-18.2017	-0.317679	1	79.8067	56.6611	289.478	5.05234	8.23133		16.5741	0
12681	Thu Mar 23 13:47:56 2017_x000D_	76.4585	64.382	-18.1927	-0.317523	1	79.8067	56.6611	289.478	5.05234	8.41562		5.82288	0
12682	Thu Mar 23 13:47:56 2017_x000D_	76.6525	64.3759	-18.1953	-0.317567	1	79.8067	56.6611	289.478	5.05234	8.33469		11.96	0
12683	Thu Mar 23 13:47:56 2017_x000D_	77.0414	64.4636	-20.8045	-0.363108	1	79.8067	56.6611	289.478	5.05234	8.27804		9.17751	0
12684	Thu Mar 23 13:47:56 2017_x000D_	77.3335	64.5545	-24.4839	-0.427325	1	79.8067	56.6611	289.478	5.05234	8.27179		10.4853	0
12685	Thu Mar 23 13:47:56 2017_x000D_	77.6264	64.7452	-30.7826	-0.537257	1	79.8067	56.6611	289.478	5.05234	8.37296		4.23535	0
12686	Thu Mar 23 13:47:56 2017_x000D_	77.7222	64.6415	-39.076	-0.682006	1	79.8067	56.6611	289.478	5.05234	8.24815		4.12173	308.738
12687	Thu Mar 23 13:47:56 2017_x000D_	77.6251	64.5443	-54.6592	-0.953983	1	80.3252	46.3829	259.997	4.5378	18.361		2.92058	0
12688	Thu Mar 23 13:47:56 2017_x000D_	77.7224	64.5411	-64.5486	-1.12659	1	80.3252	46.3829	259.997	4.5378	18.3438		4.21619	0
12689	Thu Mar 23 13:47:56 2017_x000D_	77.627	64.6443	-73.0996	-1.27583	1	80.3252	46.3829	259.997	4.5378	18.4597		2.92012	0
12690	Thu Mar 23 13:47:56 2017_x000D_	77.7243	64.6416	-81.1025	-1.41551	1	80.3252	46.3829	259.997	4.5378	18.443		3.01534	41.2998
12691	Thu Mar 23 13:47:56 2017_x000D_	77.7258	64.7421	262.762	4.58606	1	79.9577	45.0562	255.308	4.45597	19.812		3.01521	0
12692	Thu Mar 23 13:47:56 2017_x000D_	77.727	64.8426	257.075	4.4868	1	79.9577	45.0562	255.308	4.45597	19.9117		12.4379	0
12693	Thu Mar 23 13:47:56 2017_x000D_	77.6343	65.2467	242.611	4.23435	1	79.9577	45.0562	255.308	4.45597	20.3237		3.00915	0
12694	Thu Mar 23 13:47:56 2017_x000D_	77.6353	65.347	236.649	4.1303	1	79.9577	45.0562	255.308	4.45597	20.4233		16.9037	47.6014
12695	Thu Mar 23 13:47:56 2017_x000D_	77.2519	65.7599	229.054	3.99775	1	79.601	43.5101	259.074	4.52169	22.3735		10.8238	0
12696	Thu Mar 23 13:47:56 2017_x000D_	77.0614	66.0663	227.124	3.96407	1	79.601	43.5101	259.074	4.52169	22.6987		12.673	0
12697	Thu Mar 23 13:47:56 2017_x000D_	76.774	66.3759	227.125	3.96407	1	79.601	43.5101	259.074	4.52169	23.0399		27.4678	0
12698	Thu Mar 23 13:47:56 2017_x000D_	76.1023	66.9981	229.054	3.99775	1	79.601	43.5101	259.074	4.52169	23.7471		9.51493	0
12699	Thu Mar 23 13:47:57 2017_x000D_	76.0089	67.3012	232.885	4.06461	1	79.601	43.5101	259.074	4.52169	24.0607		21.1173	53.9796
12700	Thu Mar 23 13:47:57 2017_x000D_	75.5299	67.817	236.65	4.13031	1	79.2553	41.7443	259.074	4.52169	26.3375		8.44649	0
12701	Thu Mar 23 13:47:57 2017_x000D_	75.3383	68.0233	241.251	4.21062	1	79.2553	41.7443	259.074	4.52169	26.5693		16.1977	0
12702	Thu Mar 23 13:47:57 2017_x000D_	75.1502	68.5294	242.614	4.23442	1	79.2553	41.7443	259.074	4.52169	27.0978		10.7005	0
12703	Thu Mar 23 13:47:57 2017_x000D_	74.8616	68.739	245.02	4.2764	1	79.2553	41.7443	259.074	4.52169	27.3499		19.0307	33.4268
12704	Thu Mar 23 13:47:57 2017_x000D_	74.6747	69.3452	245.019	4.27639	1	79.0934	40.6419	259.074	4.52169	29.0414		9.50346	0
12705	Thu Mar 23 13:47:57 2017_x000D_	74.5813	69.6479	248.62	4.33923	1	79.0934	40.6419	259.074	4.52169	29.3548		8.45089	0
12706	Thu Mar 23 13:47:57 2017_x000D_	74.3897	69.8544	248.621	4.33925	1	79.0934	40.6419	259.074	4.52169	29.5888		9.51581	0
12707	Thu Mar 23 13:47:57 2017_x000D_	74.2962	70.1575	245.019	4.27639	1	79.0934	40.6419	259.074	4.52169	29.9029		20.1591	41.3558
12708	Thu Mar 23 13:47:57 2017_x000D_	74.0124	70.7666	247.532	4.32024	1	78.7254	39.3134	259.074	4.52169	31.8043		9.50544	0
12709	Thu Mar 23 13:47:57 2017_x000D_	73.9191	71.0694	246.196	4.29693	1	78.7254	39.3134	259.074	4.52169	32.1177		19.0118	0
12710	Thu Mar 23 13:47:57 2017_x000D_	73.7324	71.675	246.195	4.29692	1	78.7254	39.3134	259.074	4.52169	32.7445		9.50346	0
12711	Thu Mar 23 13:47:57 2017_x000D_	73.639	71.9777	247.531	4.32023	1	78.7254	39.3134	259.074	4.52169	33.0579		21.6285	0
12712	Thu Mar 23 13:47:57 2017_x000D_	73.2584	72.59	247.532	4.32024	1	78.7254	39.3134	259.074	4.52169	33.7227		11.9649	74.6831
12713	Thu Mar 23 13:47:57 2017_x000D_	73.2633	72.9888	247.53	4.32022	1	78.1951	36.8811	259.074	4.52169	36.443		10.8063	0
12714	Thu Mar 23 13:47:57 2017_x000D_	73.0731	73.2947	248.621	4.33925	1	78.1951	36.8811	259.074	4.52169	36.7721		20.1457	0
12715	Thu Mar 23 13:47:57 2017_x000D_	72.7895	73.9034	246.195	4.29691	1	78.1951	36.8811	259.074	4.52169	37.4149		6.70938	0
12716	Thu Mar 23 13:47:57 2017_x000D_	72.695	74.1061	248.621	4.33926	1	78.1951	36.8811	259.074	4.52169	37.6291		17.4978	33.4662
12717	Thu Mar 23 13:47:57 2017_x000D_	72.4102	74.6151	245.018	4.27637	1	78.033	35.7774	259.074	4.52169	39.2426		6.71482	0
12718	Thu Mar 23 13:47:57 2017_x000D_	72.3157	74.818	242.612	4.23438	1	78.033	35.7774	259.074	4.52169	39.457		12.3682	0
12719	Thu Mar 23 13:47:57 2017_x000D_	72.2238	75.2199	245.018	4.27636	1	78.033	35.7774	259.074	4.52169	39.868		17.4911	0
12720	Thu Mar 23 13:47:58 2017_x000D_	71.9391	75.7287	241.248	4.21056	1	78.033	35.7774	259.074	4.52169	40.4134		10.8037	35.2085
12721	Thu Mar 23 13:47:58 2017_x000D_	71.7489	76.0345	242.612	4.23438	1	77.6536	34.6668	259.074	4.52169	41.787		13.4202	0
12722	Thu Mar 23 13:47:58 2017_x000D_	71.56	76.44	242.612	4.23438	1	77.6536	34.6668	259.074	4.52169	42.2153		10.8063	0
12723	Thu Mar 23 13:47:58 2017_x000D_	71.3698	76.7459	241.248	4.21056	1	77.6536	34.6668	259.074	4.52169	42.5457		4.21791	0
12724	Thu Mar 23 13:47:58 2017_x000D_	71.2741	76.8489	245.019	4.27638	1	77.6536	34.6668	259.074	4.52169	42.6618		16.1616	13.1865
12725	Thu Mar 23 13:47:58 2017_x000D_	71.0865	77.3539	243.731	4.2539	1	77.6756	34.2278	259.074	4.52169	43.6266		4.22011	0
12726	Thu Mar 23 13:47:58 2017_x000D_	70.9908	77.457	242.612	4.23438	1	77.6756	34.2278	259.074	4.52169	43.743		13.4148	0
12727	Thu Mar 23 13:47:58 2017_x000D_	70.8019	77.8623	242.612	4.23438	1	77.6756	34.2278	259.074	4.52169	44.1726		5.96755	0
12728	Thu Mar 23 13:47:58 2017_x000D_	70.8046	78.0612	242.612	4.23437	1	77.6756	34.2278	259.074	4.52169	44.3687		14.973	0
12729	Thu Mar 23 13:47:58 2017_x000D_	70.5187	78.4703	240.315	4.19428	1	77.6756	34.2278	259.074	4.52169	44.8176		6.7121	20.7078
12730	Thu Mar 23 13:47:58 2017_x000D_	70.4242	78.6731	235.045	4.10231	1	77.4913	33.5626	259.074	4.52169	45.6607		0.0108167	0
12731	Thu Mar 23 13:47:58 2017_x000D_	70.424	78.6734	227.142	3.96438	1	77.4913	33.5626	259.074	4.52169	45.661		5.80613	0
12732	Thu Mar 23 13:47:58 2017_x000D_	70.6174	78.6661	211.486	3.69113	1	77.4913	33.5626	259.074	4.52169	45.6243		2.98249	0
12733	Thu Mar 23 13:47:58 2017_x000D_	70.6156	78.5667	201.761	3.5214	1	77.4913	33.5626	259.074	4.52169	45.5263		2.89461	32.9813
12734	Thu Mar 23 13:47:58 2017_x000D_	70.712	78.5626	185.012	3.22907	1	77.5463	32.4646	259.074	4.52169	46.6019		2.97018	0
12735	Thu Mar 23 13:47:58 2017_x000D_	70.7131	78.6616	176.652	3.08316	1	77.5463	32.4646	259.074	4.52169	46.6996		0.0192094	0
12736	Thu Mar 23 13:47:58 2017_x000D_	70.7127	78.6611	165.823	2.89416	1	77.5463	32.4646	259.074	4.52169	46.6992		5.82379	0
12737	Thu Mar 23 13:47:58 2017_x000D_	70.5187	78.6681	153.606	2.68093	1	77.5463	32.4646	259.074	4.52169	46.7349		4.12626	59.3783
12738	Thu Mar 23 13:47:58 2017_x000D_	70.4203	78.572	145.257	2.53522	1	77.6453	30.4878	259.074	4.52169	48.624		9.16212	0
12739	Thu Mar 23 13:47:58 2017_x000D_	70.128	78.4835	133.945	2.33779	1	77.6453	30.4878	259.074	4.52169	48.5808		10.5567	0
12740	Thu Mar 23 13:47:58 2017_x000D_	69.93	78.1926	128.078	2.23538	1	77.6453	30.4878	259.074	4.52169	48.3247		8.24437	0
12741	Thu Mar 23 13:47:58 2017_x000D_	69.7328	78.0012	128.079	2.2354	1	77.6453	30.4878	259.074	4.52169	48.1677		26.3349	33.0023
12742	Thu Mar 23 13:47:59 2017_x000D_	69.3328	77.2198	128.073	2.23529	1	77.7003	29.3891	259.074	4.52169	48.5571		12.9962	0
12743	Thu Mar 23 13:47:59 2017_x000D_	68.9408	77.0354	128.08	2.23542	1	77.7003	29.3891	259.074	4.52169	48.4448		25.2402	0
12744	Thu Mar 23 13:47:59 2017_x000D_	68.444	76.3564	131.928	2.30258	1	77.7003	29.3891	259.074	4.52169	47.8707		13.197	0
12745	Thu Mar 23 13:47:59 2017_x000D_	68.2434	75.9649	131.924	2.30251	1	77.7003	29.3891	259.074	4.52169	47.5262		8.2847	0
12746	Thu Mar 23 13:47:59 2017_x000D_	68.0452	75.7726	135.819	2.37049	1	77.7003	29.3891	259.074	4.52169	47.3777		18.7905	26.4062
12747	Thu Mar 23 13:47:59 2017_x000D_	67.648	75.2883	137.707	2.40344	1	77.7444	28.51	259.074	4.52169	47.8555		12.4259	0
12748	Thu Mar 23 13:47:59 2017_x000D_	67.3508	74.9998	141.478	2.46926	1	77.7444	28.51	259.074	4.52169	47.6375		9.21067	0
12749	Thu Mar 23 13:47:59 2017_x000D_	67.0569	74.911	141.871	2.47611	1	77.7444	28.51	259.074	4.52169	47.6159		18.7357	0
12750	Thu Mar 23 13:47:59 2017_x000D_	66.5626	74.5293	143.604	2.50637	1	77.7444	28.51	259.074	4.52169	47.3583		8.29946	19.8068
12751	Thu Mar 23 13:47:59 2017_x000D_	66.3642	74.3365	143.603	2.50634	1	77.7774	27.8506	259.074	4.52169	47.8665		18.7591	0
12752	Thu Mar 23 13:47:59 2017_x000D_	65.8693	73.9543	145.212	2.53442	1	77.7774	27.8506	259.074	4.52169	47.6167		8.30585	0
12753	Thu Mar 23 13:47:59 2017_x000D_	65.6707	73.7614	145.21	2.53439	1	77.7774	27.8506	259.074	4.52169	47.4802		19.6174	0
12754	Thu Mar 23 13:47:59 2017_x000D_	65.0792	73.4826	147.42	2.57296	1	77.7774	27.8506	259.074	4.52169	47.3658		8.31858	13.2075
12755	Thu Mar 23 13:47:59 2017_x000D_	64.8803	73.2894	147.418	2.57293	1	77.7994	27.4109	259.074	4.52169	47.6628		21.1414	0
12756	Thu Mar 23 13:47:59 2017_x000D_	64.2865	72.9099	147.418	2.57293	1	77.7994	27.4109	259.074	4.52169	47.4632		10.5731	0
12757	Thu Mar 23 13:47:59 2017_x000D_	63.9896	72.72	145.85	2.54556	1	77.7994	27.4109	259.074	4.52169	47.3669		8.33137	0
12758	Thu Mar 23 13:47:59 2017_x000D_	63.7903	72.5266	145.848	2.54553	1	77.7994	27.4109	259.074	4.52169	47.2407		13.1166	0
12759	Thu Mar 23 13:47:59 2017_x000D_	63.3949	72.34	145.851	2.54558	1	77.7994	27.4109	259.074	4.52169	47.1817		16.6818	0
12760	Thu Mar 23 13:47:59 2017_x000D_	62.9959	71.9527	145.847	2.54551	1	77.7994	27.4109	259.074	4.52169	46.9374		8.3567	0
12761	Thu Mar 23 13:47:59 2017_x000D_	62.7962	71.7585	141.489	2.46946	1	77.7994	27.4109	259.074	4.52169	46.8167		21.2171	0
12762	Thu Mar 23 13:47:59 2017_x000D_	62.2003	71.3776	141.492	2.46951	1	77.7994	27.4109	259.074	4.52169	46.6519		8.35682	0
12763	Thu Mar 23 13:48:00 2017_x000D_	62.0004	71.1836	141.491	2.46949	1	77.7994	27.4109	259.074	4.52169	46.5366		21.2428	47.7959
12764	Thu Mar 23 13:48:00 2017_x000D_	61.4038	70.8022	141.494	2.46953	1	77.4416	25.8584	255.308	4.45597	47.7196		10.7127	0
12765	Thu Mar 23 13:48:00 2017_x000D_	61.202	70.5076	143.602	2.50633	1	77.4416	25.8584	255.308	4.45597	47.5108		8.36954	0
12766	Thu Mar 23 13:48:00 2017_x000D_	61.0018	70.3133	143.601	2.5063	1	77.4416	25.8584	255.308	4.45597	47.3973		14.7618	0
12767	Thu Mar 23 13:48:00 2017_x000D_	60.6029	70.0252	145.838	2.54535	1	77.4416	25.8584	255.308	4.45597	47.2678		6.59439	0
12768	Thu Mar 23 13:48:00 2017_x000D_	60.4042	69.9312	143.602	2.50634	1	77.4416	25.8584	255.308	4.45597	47.2513		16.7667	0
12769	Thu Mar 23 13:48:00 2017_x000D_	60.0031	69.542	143.599	2.50628	1	77.4416	25.8584	255.308	4.45597	47.0357		9.31734	0
12770	Thu Mar 23 13:48:00 2017_x000D_	59.706	69.4515	144.15	2.5159	1	77.4416	25.8584	255.308	4.45597	47.0628		4.20709	0
12771	Thu Mar 23 13:48:00 2017_x000D_	59.6053	69.3539	143.603	2.50634	1	77.4416	25.8584	255.308	4.45597	47.0106		14.7918	0
12772	Thu Mar 23 13:48:00 2017_x000D_	59.2056	69.0652	145.837	2.54534	1	77.4416	25.8584	255.308	4.45597	46.8975		6.61179	27.099
12773	Thu Mar 23 13:48:00 2017_x000D_	59.0064	68.9709	143.604	2.50637	1	77.2682	24.9719	255.308	4.45597	47.6383		4.19868	0
12774	Thu Mar 23 13:48:00 2017_x000D_	58.9058	68.8736	147.399	2.5726	1	77.2682	24.9719	255.308	4.45597	47.5872		14.811	0
12775	Thu Mar 23 13:48:00 2017_x000D_	58.5056	68.5845	149.71	2.61293	1	77.2682	24.9719	255.308	4.45597	47.4773		6.61066	0
12776	Thu Mar 23 13:48:00 2017_x000D_	58.3063	68.4905	152.141	2.65536	1	77.2682	24.9719	255.308	4.45597	47.4702		13.2295	6.52819
12777	Thu Mar 23 13:48:00 2017_x000D_	57.9074	68.3025	164.807	2.87642	1	77.0507	24.9651	255.308	4.45597	47.3772		4.20083	0
12778	Thu Mar 23 13:48:00 2017_x000D_	57.8067	68.2052	173.588	3.02968	1	77.0507	24.9651	255.308	4.45597	47.329		9.33456	0
12779	Thu Mar 23 13:48:00 2017_x000D_	57.509	68.1147	187.718	3.27629	1	77.0507	24.9651	255.308	4.45597	47.3684		6.69609	0
12780	Thu Mar 23 13:48:00 2017_x000D_	57.3135	68.2224	196.163	3.42369	1	77.0507	24.9651	255.308	4.45597	47.5474		11.8536	19.8217
12781	Thu Mar 23 13:48:00 2017_x000D_	56.9186	68.2356	208.761	3.64356	1	77.0837	24.3052	255.308	4.45597	48.3375		6.70516	0
12782	Thu Mar 23 13:48:00 2017_x000D_	56.7227	68.3432	211.248	3.68698	1	77.0837	24.3052	255.308	4.45597	48.5172		4.26455	0
12783	Thu Mar 23 13:48:00 2017_x000D_	56.6259	68.4473	215.086	3.75396	1	77.0837	24.3052	255.308	4.45597	48.6523		19.2919	0
12784	Thu Mar 23 13:48:01 2017_x000D_	56.1392	68.8676	221.227	3.86114	1	77.0837	24.3052	255.308	4.45597	49.239		10.8419	0
12785	Thu Mar 23 13:48:01 2017_x000D_	55.8463	69.0793	223.027	3.89256	1	77.0837	24.3052	255.308	4.45597	49.5555		10.852	41.5142
12786	Thu Mar 23 13:48:01 2017_x000D_	55.5532	69.2913	221.226	3.86113	1	76.7147	22.9715	255.308	4.45597	50.9248		23.5636	0
12787	Thu Mar 23 13:48:01 2017_x000D_	54.9688	69.8161	219.024	3.82269	1	76.7147	22.9715	255.308	4.45597	51.6459		8.54809	0
12788	Thu Mar 23 13:48:01 2017_x000D_	54.7747	70.0247	219.024	3.8227	1	76.7147	22.9715	255.308	4.45597	51.9169		17.5412	0
12789	Thu Mar 23 13:48:01 2017_x000D_	54.2852	70.3445	215.089	3.754	1	76.7147	22.9715	255.308	4.45597	52.4145		8.55014	40.0809
12790	Thu Mar 23 13:48:01 2017_x000D_	54.091	70.5531	215.089	3.75401	1	76.5631	21.6441	255.308	4.45597	53.8246		8.55233	0
12791	Thu Mar 23 13:48:01 2017_x000D_	53.8968	70.7618	215.09	3.75403	1	76.5631	21.6441	255.308	4.45597	54.0954		21.7197	0
12792	Thu Mar 23 13:48:01 2017_x000D_	53.3101	71.186	215.09	3.75403	1	76.5631	21.6441	255.308	4.45597	54.7275		9.47578	0
12793	Thu Mar 23 13:48:01 2017_x000D_	53.0145	71.2973	211.257	3.68713	1	76.5631	21.6441	255.308	4.45597	54.9543		21.7305	9.206
12794	Thu Mar 23 13:48:01 2017_x000D_	52.4275	71.7217	211.258	3.68715	1	76.3565	21.4172	265.636	4.63622	55.7058		10.8628	0
12795	Thu Mar 23 13:48:01 2017_x000D_	52.1341	71.9339	212.663	3.71168	1	76.3565	21.4172	265.636	4.63622	56.0238		20.1705	0
12796	Thu Mar 23 13:48:01 2017_x000D_	51.5448	72.2576	215.088	3.754	1	76.3565	21.4172	265.636	4.63622	56.5718		6.7279	0
12797	Thu Mar 23 13:48:01 2017_x000D_	51.3482	72.3655	212.663	3.71166	1	76.3565	21.4172	265.636	4.63622	56.7551		21.7497	20.7709
12798	Thu Mar 23 13:48:01 2017_x000D_	50.7607	72.7903	212.663	3.71167	1	76.1719	20.7499	265.636	4.63622	57.9131		13.4587	0
12799	Thu Mar 23 13:48:01 2017_x000D_	50.3675	73.0063	212.663	3.71166	1	76.1719	20.7499	265.636	4.63622	58.2803		6.72934	0
12800	Thu Mar 23 13:48:01 2017_x000D_	50.1709	73.1143	215.087	3.75398	1	76.1719	20.7499	265.636	4.63622	58.4644		21.763	0
12801	Thu Mar 23 13:48:01 2017_x000D_	49.583	73.5393	215.087	3.75398	1	76.1719	20.7499	265.636	4.63622	59.1074		8.56505	0
12802	Thu Mar 23 13:48:01 2017_x000D_	49.3885	73.7483	215.088	3.754	1	76.1719	20.7499	265.636	4.63622	59.3817		13.4721	0
12803	Thu Mar 23 13:48:01 2017_x000D_	48.9949	73.9645	215.087	3.75398	1	76.1719	20.7499	255.308	4.45597	59.7527		20.2108	0
12804	Thu Mar 23 13:48:01 2017_x000D_	48.4044	74.2888	212.663	3.71167	1	76.1719	20.7499	255.308	4.45597	60.3113		8.56929	0
12805	Thu Mar 23 13:48:01 2017_x000D_	48.2098	74.4979	212.664	3.71169	1	76.1719	20.7499	255.308	4.45597	60.5865		20.2189	0
12806	Thu Mar 23 13:48:02 2017_x000D_	47.6191	74.8224	215.086	3.75397	1	76.1719	20.7499	255.308	4.45597	61.1482		8.57353	54.2691
12807	Thu Mar 23 13:48:02 2017_x000D_	47.4244	75.0316	215.087	3.75398	1	75.8245	18.9746	259.074	4.52169	62.8407		13.4855	0
12808	Thu Mar 23 13:48:02 2017_x000D_	47.0304	75.248	215.087	3.75397	1	75.8245	18.9746	259.074	4.52169	63.2123		17.1491	0
12809	Thu Mar 23 13:48:02 2017_x000D_	46.6409	75.6664	215.088	3.75399	1	75.8245	18.9746	259.074	4.52169	63.7624		12.394	0
12810	Thu Mar 23 13:48:02 2017_x000D_	46.2443	75.7821	212.664	3.71169	1	75.8245	18.9746	259.074	4.52169	64.0475		15.1289	20.7841
12811	Thu Mar 23 13:48:02 2017_x000D_	45.8525	76.0996	215.087	3.75397	1	75.6397	18.3069	259.997	4.5378	65.0175		10.9127	0
12812	Thu Mar 23 13:48:02 2017_x000D_	45.5577	76.3127	213.623	3.72842	1	75.6397	18.3069	259.997	4.5378	65.3422		9.51968	0
12813	Thu Mar 23 13:48:02 2017_x000D_	45.2608	76.4247	212.664	3.71169	1	75.6397	18.3069	259.997	4.5378	65.5786		15.1396	0
12814	Thu Mar 23 13:48:02 2017_x000D_	44.8687	76.7424	215.086	3.75396	1	75.6397	18.3069	259.997	4.5378	66.0421		8.57982	27.1478
12815	Thu Mar 23 13:48:02 2017_x000D_	44.6738	76.9517	215.087	3.75398	1	75.466	17.4188	259.997	4.5378	67.0248		19.0604	0
12816	Thu Mar 23 13:48:02 2017_x000D_	44.0794	77.1761	215.085	3.75394	1	75.466	17.4188	259.997	4.5378	67.4985		6.79335	0
12817	Thu Mar 23 13:48:02 2017_x000D_	43.9845	77.3817	216.675	3.7817	1	75.466	17.4188	259.997	4.5378	67.7247		6.75878	0
12818	Thu Mar 23 13:48:02 2017_x000D_	43.787	77.4901	214.194	3.73839	1	75.466	17.4188	259.997	4.5378	67.9126		10.9211	0
12819	Thu Mar 23 13:48:02 2017_x000D_	43.492	77.7034	212.666	3.71172	1	75.466	17.4188	259.997	4.5378	68.2391		6.7576	9.2167
12820	Thu Mar 23 13:48:02 2017_x000D_	43.2946	77.8119	215.086	3.75396	1	75.2592	17.1916	255.308	4.45597	68.5314		15.1569	0
12821	Thu Mar 23 13:48:02 2017_x000D_	42.902	78.1299	212.667	3.71173	1	75.2592	17.1916	255.308	4.45597	68.9961		6.00433	0
12822	Thu Mar 23 13:48:02 2017_x000D_	42.702	78.1375	212.665	3.71171	1	75.2592	17.1916	255.308	4.45597	69.0968		10.9277	0
12823	Thu Mar 23 13:48:02 2017_x000D_	42.4068	78.3509	211.265	3.68727	1	75.2592	17.1916	255.308	4.45597	69.4243		10.9605	0
12824	Thu Mar 23 13:48:02 2017_x000D_	42.2141	78.6613	208.794	3.64415	1	75.2592	17.1916	255.308	4.45597	69.789		9.55304	0
12825	Thu Mar 23 13:48:02 2017_x000D_	41.9162	78.7738	205.081	3.57934	1	75.2592	17.1916	255.308	4.45597	70.0294		9.55585	0
12826	Thu Mar 23 13:48:02 2017_x000D_	41.6182	78.8863	201.548	3.51768	1	75.2592	17.1916	255.308	4.45597	70.2706		6.77288	0
12827	Thu Mar 23 13:48:03 2017_x000D_	41.42	78.9944	182.206	3.18009	1	75.2592	17.1916	255.308	4.45597	70.4605		6.01621	0
12828	Thu Mar 23 13:48:03 2017_x000D_	41.2196	79.0019	176.444	3.07953	1	75.2592	17.1916	255.308	4.45597	70.5635		9.02971	0
12829	Thu Mar 23 13:48:03 2017_x000D_	40.9188	79.0126	159.104	2.77688	1	75.2592	17.1916	255.308	4.45597	70.7184		10.805	0
12830	Thu Mar 23 13:48:03 2017_x000D_	40.6132	78.822	152.788	2.66665	1	75.2592	17.1916	255.308	4.45597	70.7011		10.8078	0
12831	Thu Mar 23 13:48:03 2017_x000D_	40.3078	78.6309	138.616	2.4193	1	75.2592	17.1916	255.308	4.45597	70.6851		4.24419	0
12832	Thu Mar 23 13:48:03 2017_x000D_	40.2051	78.5336	134.615	2.34948	1	75.2592	17.1916	255.308	4.45597	70.6515		14.9913	6.61708
12833	Thu Mar 23 13:48:03 2017_x000D_	39.7968	78.2455	120.517	2.10342	1	75.2483	17.4119	255.308	4.45597	70.4098		9.55415	0
12834	Thu Mar 23 13:48:03 2017_x000D_	39.6888	77.9459	116.786	2.0383	1	75.2483	17.4119	255.308	4.45597	70.2057		6.73977	0
12835	Thu Mar 23 13:48:03 2017_x000D_	39.5834	77.7475	114.264	1.99428	1	75.2483	17.4119	255.308	4.45597	70.0883		20.237	0
12836	Thu Mar 23 13:48:03 2017_x000D_	39.2667	77.1519	111.65	1.94866	1	75.2483	17.4119	255.308	4.45597	69.7391		15.4597	0
12837	Thu Mar 23 13:48:03 2017_x000D_	39.1529	76.6493	113.227	1.97619	1	75.2483	17.4119	255.308	4.45597	69.3682		23.0183	0
12838	Thu Mar 23 13:48:03 2017_x000D_	38.8332	75.9518	111.649	1.94864	1	75.2483	17.4119	255.308	4.45597	68.9419		12.5079	0
12839	Thu Mar 23 13:48:03 2017_x000D_	38.7219	75.55	114.26	1.99421	1	75.2483	17.4119	255.308	4.45597	68.6602		12.5108	0
12840	Thu Mar 23 13:48:03 2017_x000D_	38.6106	75.1481	116.776	2.03813	1	75.2483	17.4119	255.308	4.45597	68.3797		16.3071	9.21448
12841	Thu Mar 23 13:48:03 2017_x000D_	38.3962	74.6486	117.997	2.05944	1	75.0415	17.1848	255.308	4.45597	68.154		10.91	0
12842	Thu Mar 23 13:48:03 2017_x000D_	38.1869	74.3512	116.777	2.03814	1	75.0415	17.1848	255.308	4.45597	68.0166		9.59334	0
12843	Thu Mar 23 13:48:03 2017_x000D_	38.0781	74.0505	120.495	2.10303	1	75.0415	17.1848	255.308	4.45597	67.8233		17.6571	0
12844	Thu Mar 23 13:48:03 2017_x000D_	37.7625	73.5537	124.362	2.17053	1	75.0415	17.1848	255.308	4.45597	67.5809		6.78424	23.8516
12845	Thu Mar 23 13:48:03 2017_x000D_	37.6562	73.3541	126.686	2.21108	1	74.3665	17.6049	242.578	4.23379	66.7504		19.3753	0
12846	Thu Mar 23 13:48:03 2017_x000D_	37.2397	72.8605	128.349	2.24011	1	74.3665	17.6049	242.578	4.23379	66.5701		6.79359	0
12847	Thu Mar 23 13:48:03 2017_x000D_	37.1333	72.6606	130.585	2.27913	1	74.3665	17.6049	242.578	4.23379	66.4638		19.3987	0
12848	Thu Mar 23 13:48:04 2017_x000D_	36.7163	72.1664	132.417	2.31111	1	74.3665	17.6049	242.578	4.23379	66.291		10.9466	0
12849	Thu Mar 23 13:48:04 2017_x000D_	36.5063	71.868	130.583	2.27911	1	74.3665	17.6049	242.578	4.23379	66.1655		8.57113	21.0156
12850	Thu Mar 23 13:48:04 2017_x000D_	36.2989	71.6715	130.584	2.27913	1	74.116	18.2591	208.326	3.63598	65.4448		17.1506	0
12851	Thu Mar 23 13:48:04 2017_x000D_	35.884	71.2782	130.586	2.27916	1	74.116	18.2591	208.326	3.63598	65.366		8.5795	0
12852	Thu Mar 23 13:48:04 2017_x000D_	35.6765	71.0814	130.587	2.27918	1	74.116	18.2591	208.326	3.63598	65.3283		20.4222	0
12853	Thu Mar 23 13:48:04 2017_x000D_	35.3568	70.4804	128.348	2.2401	1	74.116	18.2591	208.326	3.63598	65.0334		8.59016	9.38602
12854	Thu Mar 23 13:48:04 2017_x000D_	35.149	70.2834	128.35	2.24013	1	73.8873	18.4726	167.805	2.92875	64.6917		8.59647	0
12855	Thu Mar 23 13:48:04 2017_x000D_	34.9411	70.0862	128.351	2.24015	1	73.8873	18.4726	167.805	2.92875	64.6589		15.2126	0
12856	Thu Mar 23 13:48:04 2017_x000D_	34.6265	69.6885	125.983	2.19882	1	73.8873	18.4726	167.805	2.92875	64.5328		9.66945	0
12857	Thu Mar 23 13:48:04 2017_x000D_	34.5166	69.3855	126.691	2.21117	1	73.8873	18.4726	167.805	2.92875	64.3597		17.2141	14.8657
12858	Thu Mar 23 13:48:04 2017_x000D_	34.1003	68.9906	126.694	2.21123	1	73.6478	18.9064	135	2.35619	63.8156		6.82571	0
12859	Thu Mar 23 13:48:04 2017_x000D_	33.9935	68.7897	124.377	2.17079	1	73.6478	18.9064	135	2.35619	63.7245		6.834	0
12860	Thu Mar 23 13:48:04 2017_x000D_	33.8863	68.5887	126.692	2.21119	1	73.6478	18.9064	135	2.35619	63.6342		15.2492	0
12861	Thu Mar 23 13:48:04 2017_x000D_	33.571	68.19	124.377	2.17079	1	73.6478	18.9064	135	2.35619	63.5218		4.31216	0
12862	Thu Mar 23 13:48:04 2017_x000D_	33.4666	68.0912	128.348	2.2401	1	73.6478	18.9064	135	2.35619	63.5112		15.2698	9.38397
12863	Thu Mar 23 13:48:04 2017_x000D_	33.1507	67.6921	130.577	2.279	1	73.4191	19.1198	135	2.35619	63.0937		6.83648	0
12864	Thu Mar 23 13:48:04 2017_x000D_	33.0437	67.4909	128.347	2.24008	1	73.4191	19.1198	135	2.35619	63.0074		4.3164	0
12865	Thu Mar 23 13:48:04 2017_x000D_	32.9392	67.392	132.401	2.31083	1	73.4191	19.1198	135	2.35619	62.9986		15.289	0
12866	Thu Mar 23 13:48:04 2017_x000D_	32.6229	66.9924	134.516	2.34775	1	73.4191	19.1198	135	2.35619	62.8977		10.9923	9.38383
12867	Thu Mar 23 13:48:04 2017_x000D_	32.3125	66.7977	140.602	2.45398	1	73.1905	19.3333	104.692	1.82722	62.6409		6.84353	0
12868	Thu Mar 23 13:48:04 2017_x000D_	32.205	66.5965	147.039	2.56631	1	73.1905	19.3333	104.692	1.82722	62.5589		8.63716	0
12869	Thu Mar 23 13:48:04 2017_x000D_	31.9958	66.3987	160.39	2.79933	1	73.1905	19.3333	104.692	1.82722	62.5472		4.31434	0
12870	Thu Mar 23 13:48:05 2017_x000D_	31.8913	66.2999	169.829	2.96408	1	73.1905	19.3333	104.692	1.82722	62.5419		9.14322	14.8631
12871	Thu Mar 23 13:48:05 2017_x000D_	31.5867	66.3102	187.575	3.2738	1	72.951	19.767	109.478	1.91075	62.2678		3.04071	0
12872	Thu Mar 23 13:48:05 2017_x000D_	31.4854	66.3136	193.794	3.38235	1	72.951	19.767	109.478	1.91075	62.3376		9.65206	0
12873	Thu Mar 23 13:48:05 2017_x000D_	31.1839	66.4259	208.534	3.63961	1	72.951	19.767	109.478	1.91075	62.6222		3.04351	0
12874	Thu Mar 23 13:48:05 2017_x000D_	31.0825	66.4291	214.883	3.75042	1	72.951	19.767	109.478	1.91075	62.6923		9.65069	9.38383
12875	Thu Mar 23 13:48:05 2017_x000D_	30.7809	66.541	226.964	3.96127	1	72.7224	19.9805	135	2.35619	62.6655		3.0705	0
12876	Thu Mar 23 13:48:05 2017_x000D_	30.7841	66.6433	233.282	4.07154	1	72.7224	19.9805	135	2.35619	62.7394		8.67923	0
12877	Thu Mar 23 13:48:05 2017_x000D_	30.5867	66.8548	233.282	4.07154	1	72.7224	19.9805	135	2.35619	63.0287		11.0766	0
12878	Thu Mar 23 13:48:05 2017_x000D_	30.3923	67.1687	235.064	4.10263	1	72.7224	19.9805	135	2.35619	63.3921		17.9266	0
12879	Thu Mar 23 13:48:05 2017_x000D_	30.102	67.691	231.037	4.03235	1	72.7224	19.9805	135	2.35619	63.9749		13.024	21.0061
12880	Thu Mar 23 13:48:05 2017_x000D_	29.8057	68.0083	226.965	3.96129	1	72.472	20.6344	109.478	1.91075	63.755		19.6474	0
12881	Thu Mar 23 13:48:05 2017_x000D_	29.3087	68.4348	220.64	3.85089	1	72.472	20.6344	109.478	1.91075	64.4046		6.87822	0
12882	Thu Mar 23 13:48:05 2017_x000D_	29.2129	68.6431	218.854	3.81972	1	72.472	20.6344	109.478	1.91075	64.6234		24.7181	0
12883	Thu Mar 23 13:48:05 2017_x000D_	28.5121	69.0764	212.453	3.70801	1	72.472	20.6344	109.478	1.91075	65.4148		11.0538	59.4403
12884	Thu Mar 23 13:48:05 2017_x000D_	28.2128	69.2913	213.993	3.73488	1	71.5141	22.3688	135	2.35619	63.8492		11.0646	0
12885	Thu Mar 23 13:48:05 2017_x000D_	27.9132	69.5064	212.454	3.70802	1	71.5141	22.3688	135	2.35619	64.2105		22.125	0
12886	Thu Mar 23 13:48:05 2017_x000D_	27.3141	69.9365	212.454	3.70803	1	71.5141	22.3688	135	2.35619	64.9332		13.7198	0
12887	Thu Mar 23 13:48:05 2017_x000D_	26.9124	70.1551	212.454	3.70802	1	71.5141	22.3688	135	2.35619	65.367		19.3894	38.7399
12888	Thu Mar 23 13:48:05 2017_x000D_	26.3067	70.3806	212.452	3.70799	1	70.8068	23.4492	135	2.35619	64.6747		8.69181	0
12889	Thu Mar 23 13:48:05 2017_x000D_	26.1089	70.5923	212.453	3.70801	1	70.8068	23.4492	135	2.35619	64.9644		17.8989	0
12890	Thu Mar 23 13:48:05 2017_x000D_	25.6083	70.9169	216.491	3.77849	1	70.8068	23.4492	135	2.35619	65.5445		8.694	0
12891	Thu Mar 23 13:48:06 2017_x000D_	25.4105	71.1287	216.492	3.7785	1	70.8068	23.4492	135	2.35619	65.8343		17.9055	29.7101
12892	Thu Mar 23 13:48:06 2017_x000D_	24.9097	71.4534	220.635	3.85081	1	70.328	24.3161	104.692	1.82722	65.458		11.082	0
12893	Thu Mar 23 13:48:06 2017_x000D_	24.6096	71.6688	218.848	3.81963	1	70.328	24.3161	104.692	1.82722	65.8214		8.69824	0
12894	Thu Mar 23 13:48:06 2017_x000D_	24.4117	71.8807	218.849	3.81963	1	70.328	24.3161	104.692	1.82722	66.1113		11.0796	0
12895	Thu Mar 23 13:48:06 2017_x000D_	24.1117	72.0961	220.635	3.8508	1	70.328	24.3161	104.692	1.82722	66.4746		19.69	0
12896	Thu Mar 23 13:48:06 2017_x000D_	23.6136	72.5235	218.849	3.81963	1	70.328	24.3161	104.692	1.82722	67.1282		8.70043	80.2444
12897	Thu Mar 23 13:48:06 2017_x000D_	23.4157	72.7355	218.849	3.81964	1	69.1206	26.7029	104.692	1.82722	64.8686		17.9255	0
12898	Thu Mar 23 13:48:06 2017_x000D_	22.9143	73.0605	222.883	3.89004	1	69.1206	26.7029	104.692	1.82722	65.4526		8.70043	0
12899	Thu Mar 23 13:48:06 2017_x000D_	22.7164	73.2725	222.883	3.89004	1	69.1206	26.7029	104.692	1.82722	65.7425		19.705	0
12900	Thu Mar 23 13:48:06 2017_x000D_	22.2179	73.7002	221.067	3.85835	1	69.1206	26.7029	104.692	1.82722	66.3974		11.0904	35.7451
12901	Thu Mar 23 13:48:06 2017_x000D_	21.9176	73.9158	222.883	3.89004	1	68.6313	27.7893	135	2.35619	65.6492		6.88015	0
12902	Thu Mar 23 13:48:06 2017_x000D_	21.7162	74.0255	220.634	3.85079	1	68.6313	27.7893	135	2.35619	65.8697		19.7134	0
12903	Thu Mar 23 13:48:06 2017_x000D_	21.2175	74.4534	218.849	3.81963	1	68.6313	27.7893	135	2.35619	66.5252		8.70672	0
12904	Thu Mar 23 13:48:06 2017_x000D_	21.0194	74.6655	218.849	3.81964	1	68.6313	27.7893	135	2.35619	66.8152		11.097	0
12905	Thu Mar 23 13:48:06 2017_x000D_	20.7189	74.8812	220.634	3.85078	1	68.6313	27.7893	135	2.35619	67.1807		19.7196	23.934
12906	Thu Mar 23 13:48:06 2017_x000D_	20.2201	75.3093	218.849	3.81964	1	68.1637	28.4357	109.478	1.91075	67.0502		11.1012	0
12907	Thu Mar 23 13:48:06 2017_x000D_	19.9195	75.5251	220.634	3.85078	1	68.1637	28.4357	109.478	1.91075	67.416		19.7261	0
12908	Thu Mar 23 13:48:06 2017_x000D_	19.4205	75.9533	218.849	3.81964	1	68.1637	28.4357	109.478	1.91075	68.0722		6.89356	0
12909	Thu Mar 23 13:48:06 2017_x000D_	19.2187	76.0632	216.495	3.77855	1	68.1637	28.4357	109.478	1.91075	68.2934		15.4046	41.9532
12910	Thu Mar 23 13:48:06 2017_x000D_	18.8188	76.3853	218.849	3.81963	1	67.6637	29.7417	109.478	1.91075	67.5385		8.71316	0
12911	Thu Mar 23 13:48:06 2017_x000D_	18.6206	76.5976	218.849	3.81964	1	67.6637	29.7417	109.478	1.91075	67.8285		6.16322	0
12912	Thu Mar 23 13:48:07 2017_x000D_	18.4153	76.6052	218.848	3.81962	1	67.6637	29.7417	109.478	1.91075	67.9823		15.394	0
12913	Thu Mar 23 13:48:07 2017_x000D_	18.1215	77.0259	220.633	3.85078	1	67.6637	29.7417	109.478	1.91075	68.4852		8.7152	41.9427
12914	Thu Mar 23 13:48:07 2017_x000D_	17.9232	77.2382	220.634	3.85078	1	67.1639	31.0474	104.692	1.82722	67.5147		6.89499	0
12915	Thu Mar 23 13:48:07 2017_x000D_	17.7214	77.3482	222.88	3.88999	1	67.1639	31.0474	104.692	1.82722	67.7372		6.89763	0
12916	Thu Mar 23 13:48:07 2017_x000D_	17.5195	77.4582	220.633	3.85076	1	67.1639	31.0474	104.692	1.82722	67.9598		11.1228	0
12917	Thu Mar 23 13:48:07 2017_x000D_	17.2183	77.6744	218.849	3.81963	1	67.1639	31.0474	104.692	1.82722	68.3274		11.1075	29.6751
12918	Thu Mar 23 13:48:07 2017_x000D_	17.0234	77.9892	216.498	3.7786	1	66.6857	31.9133	104.692	1.82722	67.7446		6.90026	0
12919	Thu Mar 23 13:48:07 2017_x000D_	16.8214	78.0992	214.005	3.73509	1	66.6857	31.9133	104.692	1.82722	67.9675		0.0123693	0
12920	Thu Mar 23 13:48:07 2017_x000D_	16.821	78.0993	205.999	3.59536	1	66.6857	31.9133	104.692	1.82722	67.9679		3.05799	0
12921	Thu Mar 23 13:48:07 2017_x000D_	16.8236	78.2012	185.005	3.22894	1	66.6857	31.9133	104.692	1.82722	68.0353		0.0067082	0
12922	Thu Mar 23 13:48:07 2017_x000D_	16.8235	78.201	179.304	3.12945	1	66.6857	31.9133	104.692	1.82722	68.0352		3.0751	6.60196
12923	Thu Mar 23 13:48:07 2017_x000D_	16.9259	78.1964	161.989	2.82724	1	66.6749	32.1331	104.692	1.82722	67.7996		3.05912	0
12924	Thu Mar 23 13:48:07 2017_x000D_	16.9297	78.2983	151.756	2.64865	1	66.6749	32.1331	104.692	1.82722	67.8661		4.35534	0
12925	Thu Mar 23 13:48:07 2017_x000D_	16.8237	78.1991	135.216	2.35997	1	66.6749	32.1331	104.692	1.82722	67.8765		4.33662	0
12926	Thu Mar 23 13:48:07 2017_x000D_	16.7179	78.1006	126.67	2.21081	1	66.6749	32.1331	104.692	1.82722	67.8875		8.68423	41.9237
12927	Thu Mar 23 13:48:07 2017_x000D_	16.5058	77.9036	113.355	1.97841	1	66.1753	33.4382	135	2.35619	66.6651		6.15048	0
12928	Thu Mar 23 13:48:07 2017_x000D_	16.4989	77.6987	106.103	1.85185	1	66.1753	33.4382	135	2.35619	66.5337		6.86986	0
12929	Thu Mar 23 13:48:07 2017_x000D_	16.389	77.4978	103.365	1.80407	1	66.1753	33.4382	135	2.35619	66.4825		24.7835	0
12930	Thu Mar 23 13:48:07 2017_x000D_	16.2576	76.6822	100.573	1.75532	1	66.1753	33.4382	135	2.35619	66.0441		12.6876	41.917
12931	Thu Mar 23 13:48:07 2017_x000D_	16.1402	76.2759	103.364	1.80405	1	65.6758	34.7431	135	2.35619	64.6432		24.818	0
12932	Thu Mar 23 13:48:07 2017_x000D_	16.0084	75.4592	106.099	1.85177	1	65.6758	34.7431	135	2.35619	64.2234		13.7799	0
12933	Thu Mar 23 13:48:07 2017_x000D_	15.788	75.0562	106.102	1.85182	1	65.6758	34.7431	135	2.35619	64.14		27.9071	0
12934	Thu Mar 23 13:48:08 2017_x000D_	15.6524	74.1359	109.597	1.91283	1	65.6758	34.7431	135	2.35619	63.6721		8.73526	0
12935	Thu Mar 23 13:48:08 2017_x000D_	15.439	73.9378	109.601	1.91291	1	65.6758	34.7431	135	2.35619	63.7178		12.7247	27.3024
12936	Thu Mar 23 13:48:08 2017_x000D_	15.3213	73.5303	112.306	1.96011	1	65.4153	35.6151	135	2.35619	62.8249		9.25178	0
12937	Thu Mar 23 13:48:08 2017_x000D_	15.3104	73.2221	113.331	1.97799	1	65.4153	35.6151	135	2.35619	62.6481		16.6353	0
12938	Thu Mar 23 13:48:08 2017_x000D_	15.0856	72.7152	119.987	2.09416	1	65.4153	35.6151	135	2.35619	62.526		11.1518	0
12939	Thu Mar 23 13:48:08 2017_x000D_	14.8683	72.4136	118.654	2.07091	1	65.4153	35.6151	135	2.35619	62.523		11.1589	41.9009
12940	Thu Mar 23 13:48:08 2017_x000D_	14.6506	72.112	124.999	2.18165	1	64.916	36.9195	135	2.35619	61.3606		12.742	0
12941	Thu Mar 23 13:48:08 2017_x000D_	14.5329	71.7039	122.555	2.13898	1	64.916	36.9195	135	2.35619	61.2243		17.5272	0
12942	Thu Mar 23 13:48:08 2017_x000D_	14.1051	71.306	122.56	2.13907	1	64.916	36.9195	135	2.35619	61.3529		12.7643	0
12943	Thu Mar 23 13:48:08 2017_x000D_	13.9868	70.8973	124.994	2.18155	1	64.916	36.9195	135	2.35619	61.2232		15.4979	20.9471
12944	Thu Mar 23 13:48:08 2017_x000D_	13.6621	70.4955	122.558	2.13903	1	64.6664	37.5716	135	2.35619	60.7077		13.8671	0
12945	Thu Mar 23 13:48:08 2017_x000D_	13.4404	70.0899	122.556	2.13901	1	64.6664	37.5716	135	2.35619	60.6757		8.78159	0
12946	Thu Mar 23 13:48:08 2017_x000D_	13.2261	69.8905	122.559	2.13906	1	64.6664	37.5716	135	2.35619	60.7504		6.19609	0
12947	Thu Mar 23 13:48:08 2017_x000D_	13.2186	69.6841	122.555	2.13899	1	64.6664	37.5716	135	2.35619	60.6472		22.3961	27.2863
12948	Thu Mar 23 13:48:08 2017_x000D_	12.7822	69.0784	122.557	2.13902	1	64.4061	38.4431	135	2.35619	60.0296		6.93953	0
12949	Thu Mar 23 13:48:08 2017_x000D_	12.6713	68.8754	119.992	2.09426	1	64.4061	38.4431	135	2.35619	60.0218		15.5551	0
12950	Thu Mar 23 13:48:08 2017_x000D_	12.3453	68.4722	122.558	2.13904	1	64.4061	38.4431	135	2.35619	60.1005		6.94743	0
12951	Thu Mar 23 13:48:08 2017_x000D_	12.2344	68.2689	119.995	2.09431	1	64.4061	38.4431	135	2.35619	60.0955		20.8727	0
12952	Thu Mar 23 13:48:08 2017_x000D_	11.9005	67.6585	122.556	2.13901	1	64.4061	38.4431	135	2.35619	60.0864		6.95293	67.434
12953	Thu Mar 23 13:48:08 2017_x000D_	11.7894	67.4551	119.994	2.09429	1	63.8642	40.6246	135	2.35619	58.5804		6.96659	0
12954	Thu Mar 23 13:48:08 2017_x000D_	11.6779	67.2514	122.555	2.13899	1	63.8642	40.6246	135	2.35619	58.5867		18.1582	0
12955	Thu Mar 23 13:48:09 2017_x000D_	11.3479	66.744	121.451	2.11972	1	63.8642	40.6246	135	2.35619	58.6531		6.97066	0
12956	Thu Mar 23 13:48:09 2017_x000D_	11.2363	66.5402	124.089	2.16576	1	63.8642	40.6246	135	2.35619	58.6627		18.1865	27.2702
12957	Thu Mar 23 13:48:09 2017_x000D_	10.9058	66.032	119.996	2.09433	1	63.6041	41.4956	135	2.35619	58.1304		6.97999	0
12958	Thu Mar 23 13:48:09 2017_x000D_	10.7941	65.8279	122.554	2.13897	1	63.6041	41.4956	135	2.35619	58.146		13.2556	0
12959	Thu Mar 23 13:48:09 2017_x000D_	10.471	65.5265	118.673	2.07123	1	63.6041	41.4956	135	2.35619	58.3148		9.33338	0
12960	Thu Mar 23 13:48:09 2017_x000D_	10.4595	65.2156	119.995	2.09431	1	63.6041	41.4956	135	2.35619	58.1978		11.2725	80.3555
12961	Thu Mar 23 13:48:09 2017_x000D_	10.2399	64.9107	118.67	2.07118	1	63.0412	44.1143	135	2.35619	56.7492		0	0
12962	Thu Mar 23 13:48:09 2017_x000D_	10.2399	64.9107	118.67	2.07118	1	63.0412	44.1143	135	2.35619	56.7492		11.2672	0
12963	Thu Mar 23 13:48:09 2017_x000D_	10.0206	64.6058	112.354	1.96094	1	63.0412	44.1143	135	2.35619	56.8426		3.11655	0
12964	Thu Mar 23 13:48:09 2017_x000D_	10.0248	64.7096	106.179	1.85317	1	63.0412	44.1143	135	2.35619	56.8762		9.89537	0
12965	Thu Mar 23 13:48:09 2017_x000D_	10.141	65.0183	92.1351	1.60806	1	63.0412	44.1143	135	2.35619	56.8807		6.95562	46.6719
12966	Thu Mar 23 13:48:09 2017_x000D_	10.0449	65.2293	83.1358	1.45099	1	62.7493	45.6424	135	2.35619	56.2263		9.84674	0
12967	Thu Mar 23 13:48:09 2017_x000D_	9.95267	65.5443	68.0654	1.18796	1	62.7493	45.6424	135	2.35619	56.4231		4.39891	0
12968	Thu Mar 23 13:48:09 2017_x000D_	9.85252	65.6514	64.1053	1.11885	1	62.7493	45.6424	135	2.35619	56.5547		0.0173404	0
12969	Thu Mar 23 13:48:09 2017_x000D_	9.85223	65.6519	51.0001	0.89012	1	62.7493	45.6424	135	2.35619	56.5551		0.0127279	27.2463
12970	Thu Mar 23 13:48:09 2017_x000D_	9.85193	65.6522	42.7774	0.746607	1	62.4893	46.5126	135	2.35619	56.0091		3.12877	0
12971	Thu Mar 23 13:48:09 2017_x000D_	9.74769	65.6555	36.336	0.634182	1	62.4893	46.5126	135	2.35619	56.1082		6.94362	0
12972	Thu Mar 23 13:48:09 2017_x000D_	9.95128	65.5454	25.7474	0.449376	1	62.4893	46.5126	135	2.35619	55.8793		3.11008	0
12973	Thu Mar 23 13:48:09 2017_x000D_	10.0549	65.5422	19.2961	0.336781	1	62.4893	46.5126	135	2.35619	55.7807		6.23251	39.4874
12974	Thu Mar 23 13:48:09 2017_x000D_	10.047	65.3346	13.6489	0.238218	1	62.4255	47.8273	135	2.35619	55.2269		12.4771	0
12975	Thu Mar 23 13:48:09 2017_x000D_	10.4627	65.3216	7.77206	0.135648	1	62.4255	47.8273	135	2.35619	54.8287		9.34944	0
12976	Thu Mar 23 13:48:09 2017_x000D_	10.7742	65.312	7.47472	0.130458	1	62.4255	47.8273	135	2.35619	54.5305		22.0322	0
12977	Thu Mar 23 13:48:10 2017_x000D_	11.4977	65.1859	10.7358	0.187375	1	62.4255	47.8273	135	2.35619	53.8048		12.8294	0
12978	Thu Mar 23 13:48:10 2017_x000D_	11.9092	65.0695	13.6533	0.238295	1	62.4255	47.8273	135	2.35619	53.3778		12.4589	79.338
12979	Thu Mar 23 13:48:10 2017_x000D_	12.3243	65.0567	13.6553	0.238331	1	62.0805	50.4493	135	2.35619	51.8561		19.6556	0
12980	Thu Mar 23 13:48:10 2017_x000D_	12.9392	64.8305	19.3021	0.336885	1	62.0805	50.4493	135	2.35619	51.2024		9.82919	0
12981	Thu Mar 23 13:48:10 2017_x000D_	13.2467	64.7174	23.038	0.40209	1	62.0805	50.4493	135	2.35619	50.8755		12.8112	0
12982	Thu Mar 23 13:48:10 2017_x000D_	13.6576	64.6011	25.7607	0.44961	1	62.0805	50.4493	135	2.35619	50.4485		13.8768	13.1524
12983	Thu Mar 23 13:48:10 2017_x000D_	14.0646	64.3813	25.7604	0.449604	1	62.0593	50.8872	135	2.35619	49.8556		20.8085	0
12984	Thu Mar 23 13:48:10 2017_x000D_	14.6749	64.0517	28.3735	0.495211	1	62.0593	50.8872	135	2.35619	49.1791		6.93168	0
12985	Thu Mar 23 13:48:10 2017_x000D_	14.8782	63.9419	25.7596	0.44959	1	62.0593	50.8872	135	2.35619	48.9539		19.6159	0
12986	Thu Mar 23 13:48:10 2017_x000D_	15.4918	63.716	25.7608	0.44961	1	62.0593	50.8872	135	2.35619	48.3023		11.1678	27.2216
12987	Thu Mar 23 13:48:10 2017_x000D_	15.7947	63.4996	24.6257	0.429799	1	61.7995	51.7566	135	2.35619	47.4799		9.31627	0
12988	Thu Mar 23 13:48:10 2017_x000D_	16.1051	63.4902	25.7618	0.449629	1	61.7995	51.7566	135	2.35619	47.1769		8.76375	0
12989	Thu Mar 23 13:48:10 2017_x000D_	16.3047	63.2769	25.76	0.449597	1	61.7995	51.7566	135	2.35619	46.9307		19.5959	0
12990	Thu Mar 23 13:48:10 2017_x000D_	16.9177	63.0513	25.7611	0.449615	1	61.7995	51.7566	135	2.35619	46.2812		13.8473	59.1636
12991	Thu Mar 23 13:48:10 2017_x000D_	17.3238	62.8319	25.7608	0.44961	1	61.7039	53.7264	135	2.35619	45.3046		16.6628	0
12992	Thu Mar 23 13:48:10 2017_x000D_	17.8328	62.6096	24.6264	0.429812	1	61.7039	53.7264	135	2.35619	44.7614		6.91827	0
12993	Thu Mar 23 13:48:10 2017_x000D_	18.0357	62.5	22.004	0.384042	1	61.7039	53.7264	135	2.35619	44.5409		19.5702	0
12994	Thu Mar 23 13:48:10 2017_x000D_	18.6479	62.2747	22.0044	0.384049	1	61.7039	53.7264	135	2.35619	43.8964		13.8313	0
12995	Thu Mar 23 13:48:10 2017_x000D_	19.0535	62.0555	22.0033	0.384031	1	61.7039	53.7264	135	2.35619	43.4561		9.28901	46.3328
12996	Thu Mar 23 13:48:10 2017_x000D_	19.363	62.0464	23.0368	0.402067	1	61.8468	55.2642	135	2.35619	43.0218		19.5513	0
12997	Thu Mar 23 13:48:10 2017_x000D_	19.9746	61.8213	23.0374	0.402079	1	61.8468	55.2642	135	2.35619	42.3825		11.1371	0
12998	Thu Mar 23 13:48:11 2017_x000D_	20.2766	61.6054	22.0041	0.384045	1	61.8468	55.2642	135	2.35619	42.0511		22.4933	0
12999	Thu Mar 23 13:48:11 2017_x000D_	20.9909	61.3775	23.0372	0.402075	1	61.8468	55.2642	135	2.35619	41.3107		11.1305	46.5695
13000	Thu Mar 23 13:48:11 2017_x000D_	21.2927	61.1617	22.0035	0.384034	1	61.5553	56.7889	135	2.35619	40.4994		9.76667	0
13001	Thu Mar 23 13:48:11 2017_x000D_	21.5982	61.0492	20.2023	0.352597	1	61.5553	56.7889	135	2.35619	40.1836		20.7038	0
13002	Thu Mar 23 13:48:11 2017_x000D_	22.2054	60.7212	23.0347	0.402032	1	61.5553	56.7889	135	2.35619	39.5459		12.3471	0
13003	Thu Mar 23 13:48:11 2017_x000D_	22.6168	60.7094	23.0376	0.402082	1	61.5553	56.7889	135	2.35619	39.1354		19.5	20.6291
13004	Thu Mar 23 13:48:11 2017_x000D_	23.2268	60.4849	23.0382	0.402093	1	61.7406	57.4511	135	2.35619	38.6331		11.1155	0
13005	Thu Mar 23 13:48:11 2017_x000D_	23.5282	60.2694	22.0037	0.384038	1	61.7406	57.4511	135	2.35619	38.3162		9.7523	0
13006	Thu Mar 23 13:48:11 2017_x000D_	23.8333	60.1572	25.7682	0.449739	1	61.7406	57.4511	135	2.35619	38.0038		20.6732	0
13007	Thu Mar 23 13:48:11 2017_x000D_	24.4395	59.8295	23.0358	0.40205	1	61.7406	57.4511	135	2.35619	37.3768		12.3199	64.8534
13008	Thu Mar 23 13:48:11 2017_x000D_	24.85	59.8179	23.0386	0.4021	1	62.958	59.2375	110.61	1.93051	38.1124		16.5753	0
13009	Thu Mar 23 13:48:11 2017_x000D_	25.3563	59.5967	22.005	0.384059	1	62.958	59.2375	110.61	1.93051	37.6034		11.1137	0
13010	Thu Mar 23 13:48:11 2017_x000D_	25.6577	59.3813	23.037	0.402072	1	62.958	59.2375	110.61	1.93051	37.3006		16.5647	0
13011	Thu Mar 23 13:48:11 2017_x000D_	26.1637	59.1603	22.0029	0.384023	1	62.958	59.2375	110.61	1.93051	36.7944		9.7277	0
13012	Thu Mar 23 13:48:11 2017_x000D_	26.468	59.0483	20.1983	0.352526	1	62.958	59.2375	110.61	1.93051	36.4905		6.88068	35.0661
13013	Thu Mar 23 13:48:11 2017_x000D_	26.6698	58.9393	23.0368	0.402068	1	63.3388	60.3426	104.049	1.816	36.6958		6.14938	0
13014	Thu Mar 23 13:48:11 2017_x000D_	26.8747	58.9336	23.0382	0.402093	1	63.3388	60.3426	104.049	1.816	36.4913		16.5486	0
13015	Thu Mar 23 13:48:11 2017_x000D_	27.3802	58.7128	22.0038	0.384038	1	63.3388	60.3426	104.049	1.816	35.9955		12.6625	0
13016	Thu Mar 23 13:48:11 2017_x000D_	27.7864	58.5981	19.2814	0.336524	1	63.3388	60.3426	104.049	1.816	35.5952		4.36587	66.8531
13017	Thu Mar 23 13:48:11 2017_x000D_	27.8859	58.4919	23.038	0.402089	1	64.3277	62.3396	92.8297	1.62018	36.6444		6.1403	0
13018	Thu Mar 23 13:48:11 2017_x000D_	28.0905	58.4863	23.0395	0.402115	1	64.3277	62.3396	92.8297	1.62018	36.4415		6.87398	0
13019	Thu Mar 23 13:48:12 2017_x000D_	28.2921	58.3774	25.7741	0.449843	1	64.3277	62.3396	92.8297	1.62018	36.2528		6.87398	0
13020	Thu Mar 23 13:48:12 2017_x000D_	28.4937	58.2685	28.3975	0.49563	1	64.3277	62.3396	92.8297	1.62018	36.0645		13.752	37.8271
13021	Thu Mar 23 13:48:12 2017_x000D_	28.897	58.0506	36.3955	0.635222	1	64.9251	63.45	79.8678	1.39396	36.4304		0	0
13022	Thu Mar 23 13:48:12 2017_x000D_	28.897	58.0506	36.3955	0.635222	1	64.9251	63.45	79.8678	1.39396	36.4304		3.083	0
13023	Thu Mar 23 13:48:12 2017_x000D_	28.9007	58.1533	55.0665	0.961092	1	64.9251	63.45	79.8678	1.39396	36.4117		3.07959	0
13024	Thu Mar 23 13:48:12 2017_x000D_	28.904	58.2559	69.059	1.20531	1	64.9251	63.45	79.8678	1.39396	36.3937		0.012	0
13025	Thu Mar 23 13:48:12 2017_x000D_	28.904	58.2555	79.9286	1.39502	1	64.9251	63.45	79.8678	1.39396	36.3937		3.07599	29.0422
13026	Thu Mar 23 13:48:12 2017_x000D_	28.9066	58.358	97.3613	1.69927	1	65.3161	64.3356	45	0.785398	36.8969		3.09722	0
13027	Thu Mar 23 13:48:12 2017_x000D_	28.9095	58.4612	103.478	1.80603	1	65.3161	64.3356	45	0.785398	36.8775		4.3495	0
13028	Thu Mar 23 13:48:12 2017_x000D_	29.0082	58.355	112.748	1.96782	1	65.3161	64.3356	45	0.785398	36.7972		4.37795	0
13029	Thu Mar 23 13:48:12 2017_x000D_	28.9022	58.2547	130.04	2.26963	1	65.3161	64.3356	45	0.785398	36.9181		3.09768	13.1107
13030	Thu Mar 23 13:48:12 2017_x000D_	28.8988	58.1515	136.357	2.37987	1	65.2947	64.7721	45	0.785398	36.9932		0.0127279	0
13031	Thu Mar 23 13:48:12 2017_x000D_	28.8985	58.1518	144.479	2.52164	1	65.2947	64.7721	45	0.785398	36.9934		13.0946	0
13032	Thu Mar 23 13:48:12 2017_x000D_	28.5824	57.8508	153.467	2.6785	1	65.2947	64.7721	45	0.785398	37.359		8.73807	0
13033	Thu Mar 23 13:48:12 2017_x000D_	28.3716	57.6498	153.463	2.67844	1	65.2947	64.7721	45	0.785398	37.6038		26.3082	33.2849
13034	Thu Mar 23 13:48:12 2017_x000D_	27.5433	57.3618	150.894	2.63359	1	65.4581	65.8695	48.6363	0.848864	38.8576		11.1292	0
13035	Thu Mar 23 13:48:12 2017_x000D_	27.2299	57.1633	149.351	2.60666	1	65.4581	65.8695	48.6363	0.848864	39.2071		22.295	0
13036	Thu Mar 23 13:48:12 2017_x000D_	26.6021	56.7656	144.487	2.52177	1	65.4581	65.8695	48.6363	0.848864	39.9083		13.8121	0
13037	Thu Mar 23 13:48:12 2017_x000D_	26.1855	56.5696	144.49	2.52183	1	65.4581	65.8695	48.6363	0.848864	40.3587		19.8402	58.9727
13038	Thu Mar 23 13:48:12 2017_x000D_	25.6596	56.1686	138.352	2.4147	1	65.3619	67.8329	48.6363	0.848864	41.3803		8.76352	0
13039	Thu Mar 23 13:48:12 2017_x000D_	25.4482	55.967	134.276	2.34355	1	65.3619	67.8329	48.6363	0.848864	41.6402		11.2138	0
13040	Thu Mar 23 13:48:12 2017_x000D_	25.2331	55.6613	132.321	2.30943	1	65.3619	67.8329	48.6363	0.848864	41.9341		11.1709	0
13041	Thu Mar 23 13:48:13 2017_x000D_	24.9185	55.4621	130.085	2.27041	1	65.3619	67.8329	48.6363	0.848864	42.2931		25.1118	0
13042	Thu Mar 23 13:48:13 2017_x000D_	24.4844	54.7464	128.305	2.23934	1	65.3619	67.8329	48.6363	0.848864	42.9212		8.79538	33.5238
13043	Thu Mar 23 13:48:13 2017_x000D_	24.2722	54.5441	128.306	2.23936	1	65.0917	68.9172	48.6363	0.848864	43.2761		22.4752	0
13044	Thu Mar 23 13:48:13 2017_x000D_	23.8408	53.9316	128.305	2.23934	1	65.0917	68.9172	48.6363	0.848864	43.8886		8.8081	0
13045	Thu Mar 23 13:48:13 2017_x000D_	23.6283	53.729	128.306	2.23936	1	65.0917	68.9172	48.6363	0.848864	44.1576		19.9671	0
13046	Thu Mar 23 13:48:13 2017_x000D_	23.1997	53.2198	130.08	2.27033	1	65.0917	68.9172	48.6363	0.848864	44.7364		11.2629	52.3917
13047	Thu Mar 23 13:48:13 2017_x000D_	22.9836	52.9128	128.306	2.23936	1	65.0063	70.6615	48.6363	0.848864	45.6171		8.823	0
13048	Thu Mar 23 13:48:13 2017_x000D_	22.7707	52.7099	128.308	2.23939	1	65.0063	70.6615	48.6363	0.848864	45.8923		18.2293	0
13049	Thu Mar 23 13:48:13 2017_x000D_	22.4444	52.1973	132.311	2.30926	1	65.0063	70.6615	48.6363	0.848864	46.3944		6.95284	0
13050	Thu Mar 23 13:48:13 2017_x000D_	22.2348	52.0984	134.261	2.3433	1	65.0063	70.6615	48.6363	0.848864	46.6261		15.6447	59.136
13051	Thu Mar 23 13:48:13 2017_x000D_	21.9114	51.6893	136.362	2.37996	1	65.127	72.629	48.6363	0.848864	48.0214		11.2789	0
13052	Thu Mar 23 13:48:13 2017_x000D_	21.6948	51.382	138.463	2.41663	1	65.127	72.629	48.6363	0.848864	48.3507		8.84411	0
13053	Thu Mar 23 13:48:13 2017_x000D_	21.4815	51.1785	138.462	2.41662	1	65.127	72.629	48.6363	0.848864	48.6318		17.701	0
13054	Thu Mar 23 13:48:13 2017_x000D_	21.0545	50.7713	138.462	2.41661	1	65.127	72.629	48.6363	0.848864	49.195		8.85476	0
13055	Thu Mar 23 13:48:13 2017_x000D_	20.8409	50.5676	138.461	2.4166	1	65.127	72.629	48.6363	0.848864	49.4769		8.859	52.6144
13056	Thu Mar 23 13:48:13 2017_x000D_	20.6272	50.3638	138.461	2.4166	1	65.2582	74.3779	48.6363	0.848864	50.6814		15.6495	0
13057	Thu Mar 23 13:48:13 2017_x000D_	20.203	50.0602	136.362	2.37996	1	65.2582	74.3779	48.6363	0.848864	51.1988		8.86541	0
13058	Thu Mar 23 13:48:13 2017_x000D_	19.9891	49.8563	136.362	2.37996	1	65.2582	74.3779	48.6363	0.848864	51.484		15.6944	0
13059	Thu Mar 23 13:48:13 2017_x000D_	19.6648	49.4458	134.261	2.34329	1	65.2582	74.3779	48.6363	0.848864	51.9651		8.87597	20.5426
13060	Thu Mar 23 13:48:13 2017_x000D_	19.4507	49.2416	134.261	2.3433	1	65.4428	75.0373	48.6363	0.848864	52.7323		17.7647	0
13061	Thu Mar 23 13:48:13 2017_x000D_	19.0222	48.8329	134.262	2.34331	1	65.4428	75.0373	48.6363	0.848864	53.3061		8.88662	0
13062	Thu Mar 23 13:48:14 2017_x000D_	18.8078	48.6285	134.262	2.34332	1	65.4428	75.0373	48.6363	0.848864	53.5934		17.7838	0
13063	Thu Mar 23 13:48:14 2017_x000D_	18.3788	48.2194	134.263	2.34333	1	65.4428	75.0373	48.6363	0.848864	54.1684		4.44766	82.1381
13064	Thu Mar 23 13:48:14 2017_x000D_	18.2714	48.1172	138.456	2.41652	1	66.1808	77.6739	75.3081	1.31438	56.2931		7.01291	0
13065	Thu Mar 23 13:48:14 2017_x000D_	18.0602	48.017	136.362	2.37996	1	66.1808	77.6739	75.3081	1.31438	56.5254		7.04224	0
13066	Thu Mar 23 13:48:14 2017_x000D_	17.9495	47.81	134.264	2.34335	1	66.1808	77.6739	75.3081	1.31438	56.7284		13.3555	0
13067	Thu Mar 23 13:48:14 2017_x000D_	17.6272	47.5029	138.455	2.4165	1	66.1808	77.6739	75.3081	1.31438	57.1642		4.45377	34.9087
13068	Thu Mar 23 13:48:14 2017_x000D_	17.5199	47.4003	134.265	2.34336	1	66.5603	78.7739	45	0.785398	58.2174		14.1076	0
13069	Thu Mar 23 13:48:14 2017_x000D_	17.2978	46.9858	134.26	2.34328	1	66.5603	78.7739	45	0.785398	58.6283		6.23846	0
13070	Thu Mar 23 13:48:14 2017_x000D_	17.0899	46.9903	134.265	2.34337	1	66.5603	78.7739	45	0.785398	58.8007		20.1995	0
13071	Thu Mar 23 13:48:14 2017_x000D_	16.6564	46.4751	127.734	2.22937	1	66.5603	78.7739	45	0.785398	59.4442		4.46225	0
13072	Thu Mar 23 13:48:14 2017_x000D_	16.5489	46.3723	123.551	2.15637	1	66.5603	78.7739	45	0.785398	59.5903		4.46225	61.5527
13073	Thu Mar 23 13:48:14 2017_x000D_	16.4414	46.2695	119.508	2.08581	1	67.1134	80.7497	75.3081	1.31438	61.2906		6.29721	0
13074	Thu Mar 23 13:48:14 2017_x000D_	16.4347	46.0597	106.551	1.85966	1	67.1134	80.7497	75.3081	1.31438	61.4144		6.23559	0
13075	Thu Mar 23 13:48:14 2017_x000D_	16.2269	46.0644	100.862	1.76037	1	67.1134	80.7497	75.3081	1.31438	61.5833		6.98571	0
13076	Thu Mar 23 13:48:14 2017_x000D_	16.3241	45.8528	86.0157	1.50126	1	67.1134	80.7497	75.3081	1.31438	61.6226		0.00948683	28.9219
13077	Thu Mar 23 13:48:14 2017_x000D_	16.3242	45.8531	80.1608	1.39907	1	67.5033	81.6314	70.522	1.23084	62.4451		6.28271	0
13078	Thu Mar 23 13:48:14 2017_x000D_	16.317	45.6438	66.8345	1.16648	1	67.5033	81.6314	70.522	1.23084	62.5711		4.39323	0
13079	Thu Mar 23 13:48:14 2017_x000D_	16.4173	45.5371	57.4598	1.00286	1	67.5033	81.6314	70.522	1.23084	62.5506		6.29202	0
13080	Thu Mar 23 13:48:14 2017_x000D_	16.4098	45.3275	48.9941	0.855108	1	67.5033	81.6314	70.522	1.23084	62.6779		13.1995	14.4602
13081	Thu Mar 23 13:48:14 2017_x000D_	16.7106	45.0064	36.1932	0.63169	1	67.6983	82.0722	81.3632	1.42006	63.0366		4.39993	0
13082	Thu Mar 23 13:48:14 2017_x000D_	16.8108	44.8993	32.083	0.559954	1	67.6983	82.0722	81.3632	1.42006	63.0187		6.24133	0
13083	Thu Mar 23 13:48:15 2017_x000D_	17.0188	44.895	26.7318	0.466558	1	67.6983	82.0722	81.3632	1.42006	62.8534		15.5409	0
13084	Thu Mar 23 13:48:15 2017_x000D_	17.4234	44.5715	16.102	0.281033	1	67.6983	82.0722	81.3632	1.42006	62.7206		12.4796	0
13085	Thu Mar 23 13:48:15 2017_x000D_	17.8393	44.563	16.1044	0.281075	1	67.6983	82.0722	81.3632	1.42006	62.3928		19.6598	6.52989
13086	Thu Mar 23 13:48:15 2017_x000D_	18.4557	44.3405	16.1034	0.281058	1	67.6876	82.2896	81.3632	1.42006	62.1604		12.8188	0
13087	Thu Mar 23 13:48:15 2017_x000D_	18.8677	44.2272	18.9306	0.330402	1	67.6876	82.2896	81.3632	1.42006	61.9042		19.6447	0
13088	Thu Mar 23 13:48:15 2017_x000D_	19.4836	44.0048	18.9304	0.330397	1	67.6876	82.2896	81.3632	1.42006	61.5577		12.4555	0
13089	Thu Mar 23 13:48:15 2017_x000D_	19.8987	43.9964	18.9331	0.330444	1	67.6876	82.2896	81.3632	1.42006	61.2385		8.79535	14.6652
13090	Thu Mar 23 13:48:15 2017_x000D_	20.0992	43.7825	18.9302	0.330394	1	67.2441	82.4952	81.3632	1.42006	61.0026		15.8442	0
13091	Thu Mar 23 13:48:15 2017_x000D_	20.6146	43.6672	22.7209	0.396554	1	67.2441	82.4952	81.3632	1.42006	60.6789		12.797	0
13092	Thu Mar 23 13:48:15 2017_x000D_	21.0259	43.5541	25.4817	0.44474	1	67.2441	82.4952	81.3632	1.42006	60.4362		6.93618	0
13093	Thu Mar 23 13:48:15 2017_x000D_	21.2298	43.4451	28.13	0.490962	1	67.2441	82.4952	81.3632	1.42006	60.3509		13.8657	0
13094	Thu Mar 23 13:48:15 2017_x000D_	21.6374	43.2272	28.1301	0.490963	1	67.2441	82.4952	81.3632	1.42006	60.1826		11.1867	32.4721
13095	Thu Mar 23 13:48:15 2017_x000D_	21.9415	43.0114	29.4852	0.514615	1	66.1621	82.4656	81.3632	1.42006	59.2629		16.6825	0
13096	Thu Mar 23 13:48:15 2017_x000D_	22.4523	42.7916	28.13	0.490962	1	66.1621	82.4656	81.3632	1.42006	59.0303		6.92683	0
13097	Thu Mar 23 13:48:15 2017_x000D_	22.6559	42.6827	25.4801	0.444712	1	66.1621	82.4656	81.3632	1.42006	58.9531		19.5878	0
13098	Thu Mar 23 13:48:15 2017_x000D_	23.27	42.4609	25.4813	0.444733	1	66.1621	82.4656	81.3632	1.42006	58.6524		13.8482	38.9696
13099	Thu Mar 23 13:48:15 2017_x000D_	23.6771	42.2433	25.4809	0.444726	1	64.8636	82.4301	81.3632	1.42006	57.544		6.92277	0
13100	Thu Mar 23 13:48:15 2017_x000D_	23.8806	42.1345	28.1316	0.490989	1	64.8636	82.4301	81.3632	1.42006	57.4747		20.7616	0
13101	Thu Mar 23 13:48:15 2017_x000D_	24.4909	41.8082	25.4802	0.444713	1	64.8636	82.4301	81.3632	1.42006	57.2721		6.91871	0
13102	Thu Mar 23 13:48:15 2017_x000D_	24.6943	41.6995	28.1316	0.490988	1	64.8636	82.4301	81.3632	1.42006	57.2062		20.7496	51.9705
13103	Thu Mar 23 13:48:15 2017_x000D_	25.3042	41.3733	25.4794	0.444699	1	63.1319	82.3827	81.3632	1.42006	55.7916		13.8307	0
13104	Thu Mar 23 13:48:15 2017_x000D_	25.7108	41.156	25.479	0.444693	1	63.1319	82.3827	81.3632	1.42006	55.6775		19.545	0
13105	Thu Mar 23 13:48:16 2017_x000D_	26.3236	40.9348	25.4802	0.444713	1	63.1319	82.3827	81.3632	1.42006	55.4327		8.77209	0
13106	Thu Mar 23 13:48:16 2017_x000D_	26.5235	40.7214	25.4783	0.44468	1	63.1319	82.3827	81.3632	1.42006	55.4602		6.19005	0
13107	Thu Mar 23 13:48:16 2017_x000D_	26.7298	40.7176	25.4798	0.444706	1	63.1319	82.3827	81.3632	1.42006	55.3271		13.8161	52.2529
13108	Thu Mar 23 13:48:16 2017_x000D_	27.1359	40.5004	25.4794	0.444699	1	61.4104	82.1178	81.3632	1.42006	53.9143		13.8147	0
13109	Thu Mar 23 13:48:16 2017_x000D_	27.542	40.2833	25.479	0.444693	1	61.4104	82.1178	81.3632	1.42006	53.8256		12.7241	0
13110	Thu Mar 23 13:48:16 2017_x000D_	27.951	40.171	22.7133	0.396422	1	61.4104	82.1178	81.3632	1.42006	53.6569		15.4626	0
13111	Thu Mar 23 13:48:16 2017_x000D_	28.3537	39.8493	25.4783	0.44468	1	61.4104	82.1178	81.3632	1.42006	53.6598		6.181	0
13112	Thu Mar 23 13:48:16 2017_x000D_	28.5597	39.8456	25.4798	0.444706	1	61.4104	82.1178	81.3632	1.42006	53.536		20.6998	39.4025
13113	Thu Mar 23 13:48:16 2017_x000D_	29.1682	39.5203	28.1346	0.491042	1	60.1216	81.8647	81.3632	1.42006	52.4515		9.75354	0
13114	Thu Mar 23 13:48:16 2017_x000D_	29.474	39.4099	26.7439	0.466769	1	60.1216	81.8647	81.3632	1.42006	52.3611		16.5927	0
13115	Thu Mar 23 13:48:16 2017_x000D_	29.9821	39.1914	25.4802	0.444713	1	60.1216	81.8647	81.3632	1.42006	52.2437		8.75732	0
13116	Thu Mar 23 13:48:16 2017_x000D_	30.1816	38.9783	25.4783	0.444679	1	60.1216	81.8647	81.3632	1.42006	52.3034		6.172	52.2805
13117	Thu Mar 23 13:48:16 2017_x000D_	30.3873	38.9746	25.4798	0.444706	1	58.3992	81.5996	81.3632	1.42006	51.0055		6.89453	0
13118	Thu Mar 23 13:48:16 2017_x000D_	30.59	38.8663	28.1361	0.491068	1	58.3992	81.5996	81.3632	1.42006	50.9852		11.1302	0
13119	Thu Mar 23 13:48:16 2017_x000D_	30.8925	38.6515	29.4947	0.514779	1	58.3992	81.5996	81.3632	1.42006	51.0015		9.72791	0
13120	Thu Mar 23 13:48:16 2017_x000D_	31.1975	38.5414	25.479	0.444692	1	58.3992	81.5996	81.3632	1.42006	50.9307		6.89189	0
13121	Thu Mar 23 13:48:16 2017_x000D_	31.4001	38.4331	28.1362	0.491069	1	58.3992	81.5996	81.3632	1.42006	50.9146		9.7392	33.0244
13122	Thu Mar 23 13:48:16 2017_x000D_	31.7055	38.323	32.1155	0.560522	1	57.3265	81.3524	95.7269	1.67075	50.0796		17.5144	0
13123	Thu Mar 23 13:48:16 2017_x000D_	32.1047	37.897	40.4511	0.706004	1	57.3265	81.3524	95.7269	1.67075	50.2445		6.88518	0
13124	Thu Mar 23 13:48:16 2017_x000D_	32.3071	37.7888	42.7389	0.745934	1	57.3265	81.3524	95.7269	1.67075	50.237		6.8933	0
13125	Thu Mar 23 13:48:16 2017_x000D_	32.5097	37.6804	49.0185	0.855534	1	57.3265	81.3524	95.7269	1.67075	50.2306		6.98173	45.8532
13126	Thu Mar 23 13:48:17 2017_x000D_	32.6068	37.4689	59.9493	1.04631	1	55.8202	81.0932	95.7269	1.67075	49.416		6.88943	0
13127	Thu Mar 23 13:48:17 2017_x000D_	32.8092	37.3604	66.7404	1.16484	1	55.8202	81.0932	95.7269	1.67075	49.4172		6.30249	0
13128	Thu Mar 23 13:48:17 2017_x000D_	32.8033	37.1504	79.9263	1.39498	1	55.8202	81.0932	95.7269	1.67075	49.6059		3.07265	0
13129	Thu Mar 23 13:48:17 2017_x000D_	32.9057	37.1483	88.6514	1.54726	1	55.8202	81.0932	95.7269	1.67075	49.5604		6.29675	39.4396
13130	Thu Mar 23 13:48:17 2017_x000D_	32.8995	36.9385	100.382	1.752	1	54.5302	80.8398	95.7269	1.67075	48.9409		0.00848528	0
13131	Thu Mar 23 13:48:17 2017_x000D_	32.8993	36.9383	106.02	1.85039	1	54.5302	80.8398	95.7269	1.67075	48.9412		3.15185	0
13132	Thu Mar 23 13:48:17 2017_x000D_	32.8957	36.8333	117.573	2.05204	1	54.5302	80.8398	95.7269	1.67075	49.037		7.02604	0
13133	Thu Mar 23 13:48:17 2017_x000D_	32.7871	36.6258	122.902	2.14505	1	54.5302	80.8398	95.7269	1.67075	49.2711		9.96197	0
13134	Thu Mar 23 13:48:17 2017_x000D_	32.6748	36.3133	139.729	2.43874	1	54.5302	80.8398	95.7269	1.67075	49.6011		6.94747	71.5649
13135	Thu Mar 23 13:48:17 2017_x000D_	32.4665	36.2121	141.968	2.4778	1	52.1456	80.7744	95.7269	1.67075	48.7141		8.8531	0
13136	Thu Mar 23 13:48:17 2017_x000D_	32.255	36.0063	155.398	2.7122	1	52.1456	80.7744	95.7269	1.67075	48.9879		4.43181	0
13137	Thu Mar 23 13:48:17 2017_x000D_	32.1492	35.9032	159.367	2.78148	1	52.1456	80.7744	95.7269	1.67075	49.1252		15.7727	0
13138	Thu Mar 23 13:48:17 2017_x000D_	31.6323	35.8071	168.826	2.94657	1	52.1456	80.7744	95.7269	1.67075	49.4252		12.3406	39.0447
13139	Thu Mar 23 13:48:17 2017_x000D_	31.221	35.8137	168.829	2.94662	1	50.8446	80.7387	95.7269	1.67075	49.0239		19.6418	0
13140	Thu Mar 23 13:48:17 2017_x000D_	30.5976	35.6136	168.826	2.94657	1	50.8446	80.7387	95.7269	1.67075	49.4592		12.793	0
13141	Thu Mar 23 13:48:17 2017_x000D_	30.1827	35.5151	165.938	2.89616	1	50.8446	80.7387	95.7269	1.67075	49.7201		9.82891	0
13142	Thu Mar 23 13:48:17 2017_x000D_	29.8708	35.4148	162.212	2.83114	1	50.8446	80.7387	95.7269	1.67075	49.9415		18.8604	19.5254
13143	Thu Mar 23 13:48:17 2017_x000D_	29.2494	35.3194	159.384	2.78177	1	50.194	80.7208	95.7269	1.67075	49.9996		11.2858	0
13144	Thu Mar 23 13:48:17 2017_x000D_	28.9341	35.1142	158.247	2.76192	1	50.194	80.7208	95.7269	1.67075	50.3184		20.967	0
13145	Thu Mar 23 13:48:17 2017_x000D_	28.3057	34.8083	155.418	2.71255	1	50.194	80.7208	95.7269	1.67075	50.8631		9.86594	0
13146	Thu Mar 23 13:48:17 2017_x000D_	27.9926	34.7077	154.055	2.68877	1	50.194	80.7208	95.7269	1.67075	51.0892		11.3074	0
13147	Thu Mar 23 13:48:17 2017_x000D_	27.6767	34.5021	152.723	2.66552	1	50.194	80.7208	95.7269	1.67075	51.412		19.7329	26.9688
13148	Thu Mar 23 13:48:18 2017_x000D_	27.0504	34.3011	152.727	2.66559	1	49.3162	80.9147	108.469	1.89314	51.6584		8.92097	0
13149	Thu Mar 23 13:48:18 2017_x000D_	26.8373	34.0937	152.724	2.66553	1	49.3162	80.9147	108.469	1.89314	51.9375		9.87645	0
13150	Thu Mar 23 13:48:18 2017_x000D_	26.5238	33.9932	156.657	2.73417	1	49.3162	80.9147	108.469	1.89314	52.1644		18.3059	0
13151	Thu Mar 23 13:48:18 2017_x000D_	25.9971	33.6851	158.238	2.76177	1	49.3162	80.9147	108.469	1.89314	52.6727		9.89817	14.684
13152	Thu Mar 23 13:48:18 2017_x000D_	25.683	33.5841	156.655	2.73415	1	48.8721	81.1205	135	2.35619	52.8909		19.7756	0
13153	Thu Mar 23 13:48:18 2017_x000D_	25.0553	33.3828	162.196	2.83086	1	48.8721	81.1205	135	2.35619	53.3491		8.94648	0
13154	Thu Mar 23 13:48:18 2017_x000D_	24.8415	33.1749	162.192	2.83078	1	48.8721	81.1205	135	2.35619	53.6307		19.8097	0
13155	Thu Mar 23 13:48:18 2017_x000D_	24.2128	32.973	162.192	2.83078	1	48.8721	81.1205	135	2.35619	54.0949		9.34298	52.0786
13156	Thu Mar 23 13:48:18 2017_x000D_	23.9014	32.9775	163.108	2.84677	1	47.1368	81.0729	135	2.35619	53.414		16.9013	0
13157	Thu Mar 23 13:48:18 2017_x000D_	23.3761	32.7739	162.194	2.83082	1	47.1368	81.0729	135	2.35619	53.8272		14.0814	0
13158	Thu Mar 23 13:48:18 2017_x000D_	22.954	32.5686	162.192	2.83078	1	47.1368	81.0729	135	2.35619	54.1985		6.23165	0
13159	Thu Mar 23 13:48:18 2017_x000D_	22.7463	32.5716	162.194	2.83082	1	47.1368	81.0729	135	2.35619	54.2888		8.97415	26.0438
13160	Thu Mar 23 13:48:18 2017_x000D_	22.5317	32.3632	162.189	2.83074	1	46.269	81.0491	135	2.35619	54.1643		19.0367	0
13161	Thu Mar 23 13:48:18 2017_x000D_	21.9046	32.2662	159.374	2.7816	1	46.269	81.0491	135	2.35619	54.5288		9.93051	0
13162	Thu Mar 23 13:48:18 2017_x000D_	21.5894	32.1651	161.186	2.81323	1	46.269	81.0491	135	2.35619	54.7606		16.9637	0
13163	Thu Mar 23 13:48:18 2017_x000D_	21.0621	31.9609	162.192	2.83078	1	46.269	81.0491	135	2.35619	55.1819		14.123	0
13164	Thu Mar 23 13:48:18 2017_x000D_	20.6387	31.7551	162.189	2.83074	1	46.269	81.0491	135	2.35619	55.5591		16.9754	46.1766
13165	Thu Mar 23 13:48:18 2017_x000D_	20.1111	31.5506	161.182	2.81316	1	44.7399	81.2253	180	3.14159
13166	Thu Mar 23 13:48:18 2017_x000D_	19.7946	31.4488	159.373	2.78159	1	44.7399	81.2253	180	3.14159
13167	Thu Mar 23 13:48:18 2017_x000D_	19.5861	31.4517	159.376	2.78164	1	44.7399	81.2253	180	3.14159
13168	Thu Mar 23 13:48:18 2017_x000D_	18.9498	31.1426	162.187	2.8307	1	44.7399	81.2253	180	3.14159
13169	Thu Mar 23 13:48:19 2017_x000D_	18.7411	31.1454	162.189	2.83074	1	43.6548	81.1955	180	3.14159
13170	Thu Mar 23 13:48:19 2017_x000D_	18.3164	30.9391	162.187	2.8307	1	43.6548	81.1955	180	3.14159
13171	Thu Mar 23 13:48:19 2017_x000D_	17.8949	30.8385	159.377	2.78165	1	43.6548	81.1955	180	3.14159
13172	Thu Mar 23 13:48:19 2017_x000D_	17.4698	30.6319	159.375	2.78162	1	43.6548	81.1955	180	3.14159
13173	Thu Mar 23 13:48:19 2017_x000D_	17.2572	30.5288	162.185	2.83066	1	41.7114	80.9242	180	3.14159
13174	Thu Mar 23 13:48:19 2017_x000D_	17.048	30.5315	162.187	2.8307	1	41.7114	80.9242	180	3.14159
13175	Thu Mar 23 13:48:19 2017_x000D_	16.6224	30.3248	162.185	2.83066	1	41.7114	80.9242	180	3.14159
13176	Thu Mar 23 13:48:19 2017_x000D_	16.4131	30.3275	162.187	2.8307	1	41.7114	80.9242	180	3.14159
13177	Thu Mar 23 13:48:19 2017_x000D_	16.3045	30.2225	160.398	2.79948	1	40.1917	80.8825	180	3.14159
13178	Thu Mar 23 13:48:19 2017_x000D_	15.9871	30.1206	162.185	2.83066	1	40.1917	80.8825	180	3.14159
13179	Thu Mar 23 13:48:19 2017_x000D_	15.7739	30.0169	159.376	2.78164	1	40.1917	80.8825	180	3.14159
13180	Thu Mar 23 13:48:19 2017_x000D_	15.4561	29.9146	155.45	2.71311	1	40.1917	80.8825	180	3.14159
13181	Thu Mar 23 13:48:19 2017_x000D_	15.4561	29.9146	155.45	2.71311	1	40.1917	80.8825	180	3.14159
13182	Thu Mar 23 13:48:19 2017_x000D_	15.6731	30.1238	142.17	2.48133	1	37.99	81.4765	165.308	2.88517
13183	Thu Mar 23 13:48:19 2017_x000D_	15.9911	30.2258	138.027	2.40902	1	37.99	81.4765	165.308	2.88517
13184	Thu Mar 23 13:48:19 2017_x000D_	16.1069	30.5429	133.879	2.33664	1	37.99	81.4765	165.308	2.88517
13185	Thu Mar 23 13:48:19 2017_x000D_	16.2233	30.8598	116.636	2.03568	1	37.99	81.4765	165.308	2.88517
13186	Thu Mar 23 13:48:19 2017_x000D_	16.3317	30.9644	112.782	1.96842	1	37.7728	81.4705	180	3.14159
13187	Thu Mar 23 13:48:19 2017_x000D_	16.3359	31.0707	100.784	1.75902	1	37.7728	81.4705	180	3.14159
13188	Thu Mar 23 13:48:19 2017_x000D_	16.3473	31.3893	89.1456	1.55588	1	37.7728	81.4705	180	3.14159
13189	Thu Mar 23 13:48:19 2017_x000D_	16.2465	31.4973	80.201	1.39977	1	37.7728	81.4705	180	3.14159
13190	Thu Mar 23 13:48:20 2017_x000D_	16.3438	31.2844	64.1622	1.11984	1	37.7728	81.4705	180	3.14159
13191	Thu Mar 23 13:48:20 2017_x000D_	16.3437	31.2846	59.1	1.03149	1	37.7728	81.4705	180	3.14159
13192	Thu Mar 23 13:48:20 2017_x000D_	16.437	30.9654	46.7975	0.816771	1	37.7728	81.4705	180	3.14159
13193	Thu Mar 23 13:48:20 2017_x000D_	16.5378	30.858	42.6219	0.743893	1	37.7728	81.4705	180	3.14159
13194	Thu Mar 23 13:48:20 2017_x000D_	16.6422	30.8567	36.0622	0.629403	1	37.7728	81.4705	180	3.14159
13195	Thu Mar 23 13:48:20 2017_x000D_	17.154	30.5314	31.9162	0.557043	1	33.4181	81.5695	180	3.14159
13196	Thu Mar 23 13:48:20 2017_x000D_	17.3559	30.3164	31.9152	0.557025	1	33.4181	81.5695	180	3.14159
13197	Thu Mar 23 13:48:20 2017_x000D_	18.0734	29.8824	33.4953	0.584604	1	33.4181	81.5695	180	3.14159
13198	Thu Mar 23 13:48:20 2017_x000D_	18.3795	29.6662	31.915	0.557022	1	33.4181	81.5695	180	3.14159
13199	Thu Mar 23 13:48:20 2017_x000D_	18.8913	29.3412	36.0633	0.629423	1	31.2152	82.1637	180	3.14159
13200	Thu Mar 23 13:48:20 2017_x000D_	19.1976	29.1249	37.8529	0.660658	1	31.2152	82.1637	180	3.14159
13201	Thu Mar 23 13:48:20 2017_x000D_	19.3993	28.9101	37.8525	0.66065	1	31.2152	82.1637	180	3.14159
13202	Thu Mar 23 13:48:20 2017_x000D_	19.7089	28.8002	38.485	0.67169	1	31.2152	82.1637	180	3.14159
13203	Thu Mar 23 13:48:20 2017_x000D_	20.2167	28.3692	40.3188	0.703696	1	30.3359	82.3578	180	3.14159
13204	Thu Mar 23 13:48:20 2017_x000D_	20.4183	28.1545	40.3185	0.703691	1	30.3359	82.3578	180	3.14159
13205	Thu Mar 23 13:48:20 2017_x000D_	20.8216	27.725	40.3179	0.703681	1	30.3359	82.3578	180	3.14159
13206	Thu Mar 23 13:48:20 2017_x000D_	21.0233	27.5102	40.3176	0.703675	1	30.3359	82.3578	180	3.14159
13207	Thu Mar 23 13:48:20 2017_x000D_	21.5375	27.292	38.4845	0.671682	1	29.2392	82.5461	180	3.14159
13208	Thu Mar 23 13:48:20 2017_x000D_	21.739	27.0773	38.4841	0.671675	1	29.2392	82.5461	180	3.14159
13209	Thu Mar 23 13:48:20 2017_x000D_	22.2464	26.6467	40.3188	0.703696	1	29.2392	82.5461	180	3.14159
13210	Thu Mar 23 13:48:20 2017_x000D_	22.448	26.4321	40.3185	0.70369	1	29.2392	82.5461	180	3.14159
13211	Thu Mar 23 13:48:20 2017_x000D_	22.7535	26.2164	38.4837	0.671668	1	29.2392	82.5461	180	3.14159
13212	Thu Mar 23 13:48:21 2017_x000D_	22.955	26.0018	38.4833	0.67166	1	27.688	83.1582	180	3.14159
13213	Thu Mar 23 13:48:21 2017_x000D_	23.4622	25.5714	40.3185	0.703691	1	27.688	83.1582	180	3.14159
13214	Thu Mar 23 13:48:21 2017_x000D_	23.6669	25.4631	37.8514	0.660631	1	27.688	83.1582	180	3.14159
13215	Thu Mar 23 13:48:21 2017_x000D_	24.177	25.1391	38.4841	0.671675	1	27.688	83.1582	180	3.14159
13216	Thu Mar 23 13:48:21 2017_x000D_	24.3784	24.9246	38.4837	0.671667	1	25.9192	83.7645	180	3.14159
13217	Thu Mar 23 13:48:21 2017_x000D_	24.7844	24.6018	36.0591	0.629351	1	25.9192	83.7645	180	3.14159
13218	Thu Mar 23 13:48:21 2017_x000D_	24.9891	24.4935	38.4841	0.671674	1	25.9192	83.7645	180	3.14159
13219	Thu Mar 23 13:48:21 2017_x000D_	25.1937	24.3853	36.0599	0.629364	1	25.9192	83.7645	180	3.14159
13220	Thu Mar 23 13:48:21 2017_x000D_	25.5963	23.9564	36.0586	0.629342	1	23.9718	83.4933	180	3.14159
13221	Thu Mar 23 13:48:21 2017_x000D_	25.8041	23.9544	36.06	0.629366	1	23.9718	83.4933	180	3.14159
13222	Thu Mar 23 13:48:21 2017_x000D_	26.0054	23.74	36.0594	0.629355	1	23.9718	83.4933	180	3.14159
13223	Thu Mar 23 13:48:21 2017_x000D_	26.2066	23.5256	36.0587	0.629344	1	23.9718	83.4933	180	3.14159
13224	Thu Mar 23 13:48:21 2017_x000D_	26.4112	23.4174	38.4845	0.671682	1	23.9718	83.4933	180	3.14159
13225	Thu Mar 23 13:48:21 2017_x000D_	26.7163	23.202	40.3211	0.703737	1	22.6764	83.2398	180	3.14159
13226	Thu Mar 23 13:48:21 2017_x000D_	27.0216	22.9865	46.8083	0.81696	1	22.6764	83.2398	180	3.14159
13227	Thu Mar 23 13:48:21 2017_x000D_	27.2198	22.6658	53.2616	0.92959	1	22.6764	83.2398	180	3.14159
13228	Thu Mar 23 13:48:21 2017_x000D_	27.3205	22.5585	57.466	1.00297	1	22.6764	83.2398	180	3.14159
13229	Thu Mar 23 13:48:21 2017_x000D_	27.4244	22.5571	68.0641	1.18794	1	21.5984	82.9922	180	3.14159
13230	Thu Mar 23 13:48:21 2017_x000D_	27.5186	22.2369	82.9225	1.44727	1	21.5984	82.9922	180	3.14159
13231	Thu Mar 23 13:48:21 2017_x000D_	27.5119	22.024	94.6533	1.65201	1	21.5984	82.9922	180	3.14159
13232	Thu Mar 23 13:48:21 2017_x000D_	27.6087	21.8101	108.742	1.8979	1	21.5984	82.9922	180	3.14159
13233	Thu Mar 23 13:48:22 2017_x000D_	27.3945	21.5996	116.181	2.02774	1	20.9553	82.7564	180	3.14159
13234	Thu Mar 23 13:48:22 2017_x000D_	27.2839	21.3881	126.906	2.21493	1	20.9553	82.7564	180	3.14159
13235	Thu Mar 23 13:48:22 2017_x000D_	27.2772	21.1757	135.432	2.36373	1	20.9553	82.7564	180	3.14159
13236	Thu Mar 23 13:48:22 2017_x000D_	27.0627	20.9646	139.436	2.43361	1	20.9553	82.7564	180	3.14159
13237	Thu Mar 23 13:48:22 2017_x000D_	26.8518	20.8602	141.653	2.47231	1	20.9553	82.7564	180	3.14159
13238	Thu Mar 23 13:48:22 2017_x000D_	26.3159	20.3326	145.74	2.54364	1	20.0946	82.5147	180	3.14159
13239	Thu Mar 23 13:48:22 2017_x000D_	25.9976	20.1223	144.019	2.51361	1	20.0946	82.5147	180	3.14159
13240	Thu Mar 23 13:48:22 2017_x000D_	25.5716	19.8059	141.652	2.47229	1	20.0946	82.5147	180	3.14159
13241	Thu Mar 23 13:48:22 2017_x000D_	25.1486	19.596	141.655	2.47235	1	20.0946	82.5147	180	3.14159
13242	Thu Mar 23 13:48:22 2017_x000D_	24.6115	19.0669	137.518	2.40014	1	18.808	82.043	180	3.14159
13243	Thu Mar 23 13:48:22 2017_x000D_	24.5009	18.8545	135.442	2.36392	1	18.808	82.043	180	3.14159
13244	Thu Mar 23 13:48:22 2017_x000D_	24.289	18.7491	133.376	2.32786	1	18.808	82.043	180	3.14159
13245	Thu Mar 23 13:48:22 2017_x000D_	23.751	18.2192	129.274	2.25625	1	18.808	82.043	180	3.14159
13246	Thu Mar 23 13:48:22 2017_x000D_	23.6398	18.0063	131.463	2.29446	1	17.0857	81.5592	180	3.14159
13247	Thu Mar 23 13:48:22 2017_x000D_	23.1013	17.4761	131.161	2.28918	1	17.0857	81.5592	180	3.14159
13248	Thu Mar 23 13:48:22 2017_x000D_	23.0911	17.1553	129.268	2.25615	1	17.0857	81.5592	180	3.14159
13249	Thu Mar 23 13:48:22 2017_x000D_	22.6596	16.7304	129.27	2.25619	1	17.0857	81.5592	180	3.14159
13250	Thu Mar 23 13:48:22 2017_x000D_	22.4438	16.5178	129.271	2.25621	1	15.1164	81.7238	175.5	3.06305
13251	Thu Mar 23 13:48:22 2017_x000D_	22.228	16.3055	133.205	2.32487	1	15.1164	81.7238	175.5	3.06305
13252	Thu Mar 23 13:48:22 2017_x000D_	21.9003	15.8792	135.432	2.36373	1	15.1164	81.7238	175.5	3.06305
13253	Thu Mar 23 13:48:22 2017_x000D_	21.6842	15.6663	135.432	2.36373	1	15.1164	81.7238	175.5	3.06305
13254	Thu Mar 23 13:48:23 2017_x000D_	21.468	15.4533	135.432	2.36373	1	15.1164	81.7238	175.5	3.06305
13255	Thu Mar 23 13:48:23 2017_x000D_	21.0353	15.0271	135.432	2.36373	1	13.7621	82.7786	165.308	2.88517
13256	Thu Mar 23 13:48:23 2017_x000D_	20.8188	14.8139	135.432	2.36373	1	13.7621	82.7786	165.308	2.88517
13257	Thu Mar 23 13:48:23 2017_x000D_	20.4902	14.3866	137.494	2.39972	1	13.7621	82.7786	165.308	2.88517
13258	Thu Mar 23 13:48:23 2017_x000D_	20.3821	14.2797	133.368	2.32771	1	13.7621	82.7786	165.308	2.88517
13259	Thu Mar 23 13:48:23 2017_x000D_	19.9521	13.9601	135.432	2.36373	1	13.0898	83.197	180	3.14159
13260	Thu Mar 23 13:48:23 2017_x000D_	19.8403	13.7461	133.205	2.32486	1	13.0898	83.197	180	3.14159
13261	Thu Mar 23 13:48:23 2017_x000D_	19.623	13.5322	137.492	2.39969	1	13.0898	83.197	180	3.14159
13262	Thu Mar 23 13:48:23 2017_x000D_	19.3012	13.319	135.432	2.36373	1	13.0898	83.197	180	3.14159
