# Supplementary material for: Guppies Prefer to Follow Large (Robot) Leaders Irrespective of Own Size
Source: Front Bioeng Biotechnol. 2020 May 15;8:441. doi: 10.3389/fbioe.2020.00441 (PMC7243707; doi:10.3389/fbioe.2020.00441)
Supplement: Supplementary file 3 [file Data_Sheet_1.ZIP › Raw Data/ID48.xlsx]

## Sheet: ThuMar23133936201
Framenumber	Current timestamp	Robo Position x	Robo Position y	Robo Angle deg	Robo Angle rad	Fish ID	Fish Position x	Fish Position y	Fish Angle deg	Fish Angle rad	Distance_between_subjects	Mean_Distance (L300 bis L1500)	Velocity_Robo	Velocity_Fish	Mean_velocity_Robo		Fish ID	Fish Position x	Fish Position y	Fish Angle deg	Fish Angle rad	Fish ID	Fish Position x	Fish Position y	Fish Angle deg	Fish Angle rad	Fish ID	Fish Position x	Fish Position y	Fish Angle deg	Fish Angle rad	Fish ID	Fish Position x	Fish Position y	Fish Angle deg	Fish Angle rad
9607	Thu Mar 23 13:41:18 2017_x000D_	17.7843	11.9275	-73.0092	-1.27425	2	65.3877	27.2488	45	0.785398	50.0083	13.2764	3.15901	0	11.4744	12.5626
9608	Thu Mar 23 13:41:19 2017_x000D_	17.679	11.9277	-70.1973	-1.22517	2	65.3877	27.2488	45	0.785398	50.1084		0	0
9609	Thu Mar 23 13:41:19 2017_x000D_	17.679	11.9277	-70.1973	-1.22517	2	65.3877	27.2488	45	0.785398	50.1084		7.27837	0
9610	Thu Mar 23 13:41:19 2017_x000D_	17.7916	12.1426	-73.0076	-1.27422	2	65.3877	27.2488	45	0.785398	49.9358		7.27432	0
9611	Thu Mar 23 13:41:19 2017_x000D_	17.9041	12.3574	-75.904	-1.32477	2	65.3877	27.2488	45	0.785398	49.7639		0	0
9612	Thu Mar 23 13:41:19 2017_x000D_	17.9041	12.3574	-75.904	-1.32477	2	65.3877	27.2488	45	0.785398	49.7639		13.3847	0
9613	Thu Mar 23 13:41:19 2017_x000D_	18.0238	12.7872	-78.8741	-1.37661	2	65.3877	27.2488	45	0.785398	49.5225		6.45062	0
9614	Thu Mar 23 13:41:19 2017_x000D_	18.031	13.0021	-78.8731	-1.3766	2	65.3877	27.2488	45	0.785398	49.4533		26.0807	0
9615	Thu Mar 23 13:41:19 2017_x000D_	18.1648	13.8611	-75.9009	-1.32472	2	65.3877	27.2488	45	0.785398	49.0839		13.3555	0
9616	Thu Mar 23 13:41:19 2017_x000D_	18.2841	14.29	-73.0031	-1.27414	2	65.3877	27.2488	45	0.785398	48.8537		13.36	0
9617	Thu Mar 23 13:41:19 2017_x000D_	18.4036	14.719	-75.9015	-1.32473	2	65.3877	27.2488	45	0.785398	48.6261		26.6915	0
9618	Thu Mar 23 13:41:19 2017_x000D_	18.6423	15.5761	-75.9021	-1.32474	2	65.3877	27.2488	45	0.785398	48.1807		14.483	0
9619	Thu Mar 23 13:41:19 2017_x000D_	18.8664	16.0037	-75.9052	-1.3248	2	65.3877	27.2488	45	0.785398	47.8611		26.0112	0
9620	Thu Mar 23 13:41:19 2017_x000D_	18.9999	16.8604	-78.8786	-1.37669	2	65.3877	27.2488	45	0.785398	47.5368		9.63835	0
9621	Thu Mar 23 13:41:19 2017_x000D_	19.0106	17.1815	-79.353	-1.38497	2	65.3877	27.2488	45	0.785398	47.4572		26.6252	0
9622	Thu Mar 23 13:41:19 2017_x000D_	19.2486	18.0365	-79.355	-1.38501	2	65.3877	27.2488	45	0.785398	47.0498		12.8471	0
9623	Thu Mar 23 13:41:19 2017_x000D_	19.2628	18.4645	-79.3533	-1.38498	2	65.3877	27.2488	45	0.785398	46.9539		7.22485	0
9624	Thu Mar 23 13:41:19 2017_x000D_	19.3748	18.6777	-82.2395	-1.43535	2	65.3877	27.2488	45	0.785398	46.8044		19.2585	0
9625	Thu Mar 23 13:41:19 2017_x000D_	19.396	19.3193	-82.2378	-1.43532	2	65.3877	27.2488	45	0.785398	46.6703		12.832	0
9626	Thu Mar 23 13:41:19 2017_x000D_	19.4101	19.7468	-82.2367	-1.4353	2	65.3877	27.2488	45	0.785398	46.5856		13.2858	0
9627	Thu Mar 23 13:41:19 2017_x000D_	19.529	20.1734	-85.1624	-1.48637	2	65.3877	27.2488	45	0.785398	46.4013		19.5615	0
9628	Thu Mar 23 13:41:19 2017_x000D_	19.6548	20.8132	-82.2392	-1.43535	2	65.3877	27.2488	45	0.785398	46.1835		12.8139	0
9629	Thu Mar 23 13:41:20 2017_x000D_	19.6688	21.2401	-82.2381	-1.43533	2	65.3877	27.2488	45	0.785398	46.1121		19.5427	0
9630	Thu Mar 23 13:41:20 2017_x000D_	19.7944	21.8793	-79.3504	-1.38493	2	65.3877	27.2488	45	0.785398	45.9084		12.805	0
9631	Thu Mar 23 13:41:20 2017_x000D_	19.8085	22.3059	-79.3487	-1.3849	2	65.3877	27.2488	45	0.785398	45.8464		19.5286	0
9632	Thu Mar 23 13:41:20 2017_x000D_	19.9342	22.9446	-82.2389	-1.43534	2	65.3877	27.2488	45	0.785398	45.6568		9.60227	0
9633	Thu Mar 23 13:41:20 2017_x000D_	19.9448	23.2645	-81.9148	-1.42968	2	65.3877	27.2488	45	0.785398	45.6172		9.58708	0
9634	Thu Mar 23 13:41:20 2017_x000D_	19.9552	23.5839	-82.2373	-1.43531	2	65.3877	27.2488	45	0.785398	45.5801		12.787	0
9635	Thu Mar 23 13:41:20 2017_x000D_	19.9693	24.0099	-82.2362	-1.43529	2	65.3877	27.2488	45	0.785398	45.5337		19.5009	0
9636	Thu Mar 23 13:41:20 2017_x000D_	20.0948	24.6477	-85.1669	-1.48644	2	65.3877	27.2488	45	0.785398	45.3675		19.4791	0
9637	Thu Mar 23 13:41:20 2017_x000D_	20.2201	25.2848	-82.2381	-1.43533	2	65.3877	27.2488	45	0.785398	45.2103		9.57218	0
9638	Thu Mar 23 13:41:20 2017_x000D_	20.2306	25.6037	-82.529	-1.4404	2	65.3877	27.2488	45	0.785398	45.1871		15.9626	0
9639	Thu Mar 23 13:41:20 2017_x000D_	20.2481	26.1355	-82.236	-1.43529	2	65.3877	27.2488	45	0.785398	45.1533		13.2066	0
9640	Thu Mar 23 13:41:20 2017_x000D_	20.3665	26.5595	-85.1694	-1.48649	2	65.3877	27.2488	45	0.785398	45.0265		6.37836	0
9641	Thu Mar 23 13:41:20 2017_x000D_	20.3734	26.772	-85.1692	-1.48648	2	65.3877	27.2488	45	0.785398	45.0168		16.3021	0
9642	Thu Mar 23 13:41:20 2017_x000D_	20.4951	27.3016	-82.53	-1.44042	2	65.3877	27.2488	45	0.785398	44.8926		9.56609	1588.31
9643	Thu Mar 23 13:41:20 2017_x000D_	20.5055	27.6203	-82.2373	-1.43531	2	14.902	11.3042	45	0.785398	17.2515		6.37236	0
9644	Thu Mar 23 13:41:20 2017_x000D_	20.5124	27.8326	-82.2368	-1.4353	2	14.902	11.3042	45	0.785398	17.4546		6.37246	0
9645	Thu Mar 23 13:41:20 2017_x000D_	20.5194	28.0449	-82.2362	-1.43529	2	14.902	11.3042	45	0.785398	17.658		13.1774	0
9646	Thu Mar 23 13:41:20 2017_x000D_	20.6374	28.468	-79.3401	-1.38475	2	14.902	11.3042	45	0.785398	18.0967		12.7328	46.5113
9647	Thu Mar 23 13:41:20 2017_x000D_	20.6513	28.8922	-79.3384	-1.38472	2	15.9509	12.4459	353.671	6.17272	17.1048		6.36637	0
9648	Thu Mar 23 13:41:20 2017_x000D_	20.6582	29.1043	-79.3376	-1.3847	2	15.9509	12.4459	353.671	6.17272	17.3107		13.1732	0
9649	Thu Mar 23 13:41:20 2017_x000D_	20.7764	29.5272	-82.2376	-1.43532	2	15.9509	12.4459	353.671	6.17272	17.7498		6.36037	0
9650	Thu Mar 23 13:41:21 2017_x000D_	20.7833	29.7391	-82.2371	-1.43531	2	15.9509	12.4459	353.671	6.17272	17.9557		6.36347	0
9651	Thu Mar 23 13:41:21 2017_x000D_	20.7903	29.9511	-82.2365	-1.4353	2	15.9509	12.4459	353.671	6.17272	18.1618		6.36037	23.7632
9652	Thu Mar 23 13:41:21 2017_x000D_	20.7972	30.163	-82.236	-1.43529	2	16.3608	13.1237	20.7933	0.362911	17.6074		13.1424	0
9653	Thu Mar 23 13:41:21 2017_x000D_	20.9148	30.585	-73.6995	-1.2863	2	16.3608	13.1237	20.7933	0.362911	18.0454		4.51281	0
9654	Thu Mar 23 13:41:21 2017_x000D_	20.8065	30.4806	-56.8689	-0.992549	2	16.3608	13.1237	20.7933	0.362911	17.9172		3.14132	0
9655	Thu Mar 23 13:41:21 2017_x000D_	20.7018	30.4821	-46.2409	-0.807056	2	16.3608	13.1237	20.7933	0.362911	17.893		0.0108167	27.3065
9656	Thu Mar 23 13:41:21 2017_x000D_	20.7015	30.4823	-37.9325	-0.662047	2	16.5415	14.0158	0	0	16.9839		4.49168	0
9657	Thu Mar 23 13:41:21 2017_x000D_	20.5936	30.3785	-20.6719	-0.360794	2	16.5415	14.0158	0	0	16.857		4.42332	0
9658	Thu Mar 23 13:41:21 2017_x000D_	20.4929	30.4862	-11.276	-0.196804	2	16.5415	14.0158	0	0	16.9378		3.13507	0
9659	Thu Mar 23 13:41:21 2017_x000D_	20.5974	30.4855	6.57574	0.114768	2	16.5415	14.0158	0	0	16.9618		4.4183	9.29534
9660	Thu Mar 23 13:41:21 2017_x000D_	20.6986	30.3785	15.8125	0.275981	2	16.7512	14.2439	32.1248	0.560684	16.6105		3.13524	0
9661	Thu Mar 23 13:41:21 2017_x000D_	20.8031	30.3772	22.486	0.392454	2	16.7512	14.2439	32.1248	0.560684	16.6343		6.26756	0
9662	Thu Mar 23 13:41:21 2017_x000D_	21.012	30.3744	36.0871	0.629839	2	16.7512	14.2439	32.1248	0.560684	16.6837		13.25	0
9663	Thu Mar 23 13:41:21 2017_x000D_	21.3143	30.0524	40.3364	0.704003	2	16.7512	14.2439	32.1248	0.560684	16.4539		22.4436	19.9329
9664	Thu Mar 23 13:41:21 2017_x000D_	21.9253	29.6207	40.337	0.704013	2	16.7223	14.9077	81.9462	1.43023	15.6059		8.82489	0
9665	Thu Mar 23 13:41:21 2017_x000D_	22.1266	29.4062	40.3367	0.704009	2	16.7223	14.9077	81.9462	1.43023	15.473		13.2332	0
9666	Thu Mar 23 13:41:21 2017_x000D_	22.4284	29.0845	36.0847	0.629798	2	16.7223	14.9077	81.9462	1.43023	15.2821		22.4328	0
9667	Thu Mar 23 13:41:21 2017_x000D_	23.0391	28.653	36.0849	0.6298	2	16.7223	14.9077	81.9462	1.43023	15.1273		13.2289	0
9668	Thu Mar 23 13:41:21 2017_x000D_	23.3408	28.3314	31.9358	0.557384	2	16.7223	14.9077	81.9462	1.43023	14.9666		12.8152	14.7529
9669	Thu Mar 23 13:41:21 2017_x000D_	23.7533	28.2204	29.2999	0.511379	2	16.9222	15.357	75.3081	1.31438	14.5647		18.1113	0
9670	Thu Mar 23 13:41:21 2017_x000D_	24.2627	27.8964	25.2553	0.440788	2	16.9222	15.357	75.3081	1.31438	14.53		6.94096	0
9671	Thu Mar 23 13:41:21 2017_x000D_	24.4671	27.788	22.4669	0.392121	2	16.9222	15.357	75.3081	1.31438	14.5415		27.7624	0
9672	Thu Mar 23 13:41:22 2017_x000D_	25.2847	27.3545	22.4651	0.392091	2	16.9222	15.357	75.3081	1.31438	14.6243		6.22842	13.2846
9673	Thu Mar 23 13:41:22 2017_x000D_	25.4923	27.3521	22.4666	0.392117	2	16.9029	15.7994	76.9872	1.34368	14.3959		20.8107	0
9674	Thu Mar 23 13:41:22 2017_x000D_	26.1052	27.0272	25.2553	0.440788	2	16.9029	15.7994	76.9872	1.34368	14.5171		12.7918	0
9675	Thu Mar 23 13:41:22 2017_x000D_	26.517	26.9166	27.9335	0.487531	2	16.9029	15.7994	76.9872	1.34368	14.6977		16.6936	0
9676	Thu Mar 23 13:41:22 2017_x000D_	27.0291	26.6989	29.3041	0.511454	2	16.9029	15.7994	76.9872	1.34368	14.8775		0	14.7514
9677	Thu Mar 23 13:41:22 2017_x000D_	27.0291	26.6989	29.3041	0.511454	2	17.1029	16.2486	78.9857	1.37856	14.4131		13.8618	0
9678	Thu Mar 23 13:41:22 2017_x000D_	27.4373	26.4824	29.3043	0.511457	2	17.1029	16.2486	78.9857	1.37856	14.5441		6.92879	0
9679	Thu Mar 23 13:41:22 2017_x000D_	27.6414	26.3743	31.9443	0.557533	2	17.1029	16.2486	78.9857	1.37856	14.6147		19.8936	0
9680	Thu Mar 23 13:41:22 2017_x000D_	28.1468	25.945	33.5249	0.58512	2	17.1029	16.2486	78.9857	1.37856	14.6965		9.7866	0
9681	Thu Mar 23 13:41:22 2017_x000D_	28.4542	25.8358	34.45	0.601266	2	17.1029	16.2486	78.9857	1.37856	14.8582		18.0696	14.7474
9682	Thu Mar 23 13:41:22 2017_x000D_	28.9624	25.5125	33.5261	0.585141	2	17.3028	16.6977	79.9968	1.39621	14.6167		8.8015	0
9683	Thu Mar 23 13:41:22 2017_x000D_	29.1632	25.2986	33.5252	0.585125	2	17.3028	16.6977	79.9968	1.39621	14.6508		20.7638	0
9684	Thu Mar 23 13:41:22 2017_x000D_	29.7747	24.9744	36.0963	0.629999	2	17.3028	16.6977	79.9968	1.39621	14.9684		8.79945	0
9685	Thu Mar 23 13:41:22 2017_x000D_	29.9754	24.7605	36.0957	0.629988	2	17.3028	16.6977	79.9968	1.39621	15.0201		11.1644	29.4948
9686	Thu Mar 23 13:41:22 2017_x000D_	30.2793	24.5457	34.4496	0.601259	2	17.7026	17.5959	75.3081	1.31438	14.3692		22.3373	0
9687	Thu Mar 23 13:41:22 2017_x000D_	30.8873	24.1159	34.4495	0.601257	2	17.7026	17.5959	75.3081	1.31438	14.7087		9.77428	0
9688	Thu Mar 23 13:41:22 2017_x000D_	31.1943	24.0068	33.5258	0.585136	2	17.7026	17.5959	75.3081	1.31438	14.9374		19.8529	0
9689	Thu Mar 23 13:41:22 2017_x000D_	31.6986	23.5783	31.9412	0.557479	2	17.7026	17.5959	75.3081	1.31438	15.2209		13.8188	56.5907
9690	Thu Mar 23 13:41:22 2017_x000D_	32.1056	23.3626	31.9416	0.557486	2	18.7308	19.1774	75.3081	1.31438	14.0143		19.8552	0
9691	Thu Mar 23 13:41:22 2017_x000D_	32.61	22.9341	33.5243	0.58511	2	18.7308	19.1774	75.3081	1.31438	14.3786		9.75613	0
9692	Thu Mar 23 13:41:22 2017_x000D_	32.9165	22.8254	34.4505	0.601275	2	18.7308	19.1774	75.3081	1.31438	14.6473		13.1843	0
9693	Thu Mar 23 13:41:23 2017_x000D_	33.2172	22.5049	33.5241	0.585105	2	18.7308	19.1774	75.3081	1.31438	14.8636		9.75331	0
9694	Thu Mar 23 13:41:23 2017_x000D_	33.5236	22.3962	34.4504	0.601272	2	18.7308	19.1774	75.3081	1.31438	15.1389		18.0206	38.3843
9695	Thu Mar 23 13:41:23 2017_x000D_	34.0305	22.0739	33.5252	0.585125	2	19.3397	20.3027	81.3632	1.42006	14.7972		11.1428	0
9696	Thu Mar 23 13:41:23 2017_x000D_	34.3338	21.8595	31.9403	0.557463	2	19.3397	20.3027	81.3632	1.42006	15.0747		20.6965	0
9697	Thu Mar 23 13:41:23 2017_x000D_	34.9434	21.5365	34.4516	0.601293	2	19.3397	20.3027	81.3632	1.42006	15.6524		8.78468	0
9698	Thu Mar 23 13:41:23 2017_x000D_	35.1437	21.3229	34.4508	0.601279	2	19.3397	20.3027	81.3632	1.42006	15.8369		20.6805	23.7132
9699	Thu Mar 23 13:41:23 2017_x000D_	35.7528	21.0001	31.9405	0.557468	2	19.7487	20.9791	82.3448	1.43719	16.0041		8.7803	0
9700	Thu Mar 23 13:41:23 2017_x000D_	35.9531	20.7867	31.9395	0.55745	2	19.7487	20.9791	82.3448	1.43719	16.2055		22.2699	0
9701	Thu Mar 23 13:41:23 2017_x000D_	36.5592	20.3581	31.9389	0.557439	2	19.7487	20.9791	82.3448	1.43719	16.822		6.89121	0
9702	Thu Mar 23 13:41:23 2017_x000D_	36.7622	20.2506	34.4512	0.601286	2	19.7487	20.9791	82.3448	1.43719	17.0291		13.7771	20.8782
9703	Thu Mar 23 13:41:23 2017_x000D_	37.168	20.0356	34.4518	0.601298	2	19.9387	21.6486	79.0736	1.38009	17.3046		15.4505	0
9704	Thu Mar 23 13:41:23 2017_x000D_	37.5709	19.7148	31.9387	0.557436	2	19.9387	21.6486	79.0736	1.38009	17.7379		8.77401	0
9705	Thu Mar 23 13:41:23 2017_x000D_	37.771	19.5015	31.9377	0.557418	2	19.9387	21.6486	79.0736	1.38009	17.9611		9.73233	0
9706	Thu Mar 23 13:41:23 2017_x000D_	38.0768	19.3932	36.1007	0.630075	2	19.9387	21.6486	79.0736	1.38009	18.2778		17.9631	59.1645
9707	Thu Mar 23 13:41:23 2017_x000D_	38.582	19.0718	31.9386	0.557434	2	21.9099	21.7098	45	0.785398	16.8795		8.76977	0
9708	Thu Mar 23 13:41:23 2017_x000D_	38.782	18.8586	31.9375	0.557415	2	21.9099	21.7098	45	0.785398	17.1113		13.7623	0
9709	Thu Mar 23 13:41:23 2017_x000D_	39.1874	18.6439	31.938	0.557423	2	21.9099	21.7098	45	0.785398	17.5474		8.76771	0
9710	Thu Mar 23 13:41:23 2017_x000D_	39.3873	18.4307	31.937	0.557405	2	21.9099	21.7098	45	0.785398	17.7824		6.15916	0
9711	Thu Mar 23 13:41:23 2017_x000D_	39.5926	18.4292	31.9385	0.557432	2	21.9099	21.7098	45	0.785398	17.9844		13.7529	66.147
9712	Thu Mar 23 13:41:23 2017_x000D_	39.9977	18.2146	31.9389	0.557439	2	24.1095	21.557	39.7345	0.693498	16.236		8.76553	0
9713	Thu Mar 23 13:41:23 2017_x000D_	40.1976	18.0015	31.9378	0.55742	2	24.1095	21.557	39.7345	0.693498	16.4763		9.70005	0
9714	Thu Mar 23 13:41:23 2017_x000D_	40.5024	17.8936	27.9103	0.487126	2	24.1095	21.557	39.7345	0.693498	16.7973		15.4266	0
9715	Thu Mar 23 13:41:24 2017_x000D_	40.9046	17.5732	25.2153	0.44009	2	24.1095	21.557	39.7345	0.693498	17.2611		6.85271	33.6051
9716	Thu Mar 23 13:41:24 2017_x000D_	41.1062	17.4658	9.20945	0.160735	2	25.214	21.3703	39.7345	0.693498	16.3648		0.0067082	0
9717	Thu Mar 23 13:41:24 2017_x000D_	41.1061	17.4656	3.33816	0.0582619	2	25.214	21.3703	39.7345	0.693498	16.3648		6.98597	0
9718	Thu Mar 23 13:41:24 2017_x000D_	40.8982	17.3607	-5.50862	-0.0961436	2	25.214	21.3703	39.7345	0.693498	16.1886		0.0241868	0
9719	Thu Mar 23 13:41:24 2017_x000D_	40.8981	17.3599	-24.0975	-0.420581	2	25.214	21.3703	39.7345	0.693498	16.1887		0.0108167	40.0646
9720	Thu Mar 23 13:41:24 2017_x000D_	40.8984	17.3597	-32.1595	-0.561289	2	26.5373	21.1903	0	0	14.8632		4.45055	0
9721	Thu Mar 23 13:41:24 2017_x000D_	41.0036	17.4643	-40.9931	-0.715464	2	26.5373	21.1903	0	0	14.9384		4.47391	0
9722	Thu Mar 23 13:41:24 2017_x000D_	41.1095	17.5693	-57.6878	-1.00684	2	26.5373	21.1903	0	0	15.0153		4.47387	0
9723	Thu Mar 23 13:41:24 2017_x000D_	41.2151	17.6746	-66.9987	-1.16935	2	26.5373	21.1903	0	0	15.093		7.10567	26.2777
9724	Thu Mar 23 13:41:24 2017_x000D_	41.3231	17.8854	-77.1147	-1.34591	2	27.4128	21.2175	0	0	14.3038		10.0579	0
9725	Thu Mar 23 13:41:24 2017_x000D_	41.4334	18.202	-80.3539	-1.40244	2	27.4128	21.2175	0	0	14.3412		28.5596	0
9726	Thu Mar 23 13:41:24 2017_x000D_	41.4568	19.1537	-79.9238	-1.39493	2	27.4128	21.2175	0	0	14.1948		14.1857	0
9727	Thu Mar 23 13:41:24 2017_x000D_	41.6719	19.5748	-79.9275	-1.395	2	27.4128	21.2175	0	0	14.3534		9.50681	0
9728	Thu Mar 23 13:41:24 2017_x000D_	41.6796	19.8916	-80.3528	-1.40242	2	27.4128	21.2175	0	0	14.3283		22.4411	35.5886
9729	Thu Mar 23 13:41:24 2017_x000D_	41.7999	20.6299	-77.1106	-1.34583	2	28.5269	20.81	0	0	13.2742		13.0782	0
9730	Thu Mar 23 13:41:24 2017_x000D_	41.9123	21.0511	-74.3548	-1.29774	2	28.5269	20.81	0	0	13.3876		9.49181	0
9731	Thu Mar 23 13:41:24 2017_x000D_	41.92	21.3674	-75.0356	-1.30962	2	28.5269	20.81	0	0	13.4047		17.0664	0
9732	Thu Mar 23 13:41:24 2017_x000D_	42.1374	21.8931	-74.3545	-1.29773	2	28.5269	20.81	0	0	13.6535		10.018	48.0275
9733	Thu Mar 23 13:41:24 2017_x000D_	42.2471	22.2085	-70.7882	-1.23549	2	30.0786	20.4161	0	0	12.2998		16.1427	0
9734	Thu Mar 23 13:41:24 2017_x000D_	42.3619	22.7342	-69.0553	-1.20524	2	30.0786	20.4161	0	0	12.5001		11.3735	0
9735	Thu Mar 23 13:41:24 2017_x000D_	42.5739	23.0485	-68.0654	-1.18797	2	30.0786	20.4161	0	0	12.7696		17.0179	0
9736	Thu Mar 23 13:41:25 2017_x000D_	42.7907	23.5727	-69.0584	-1.2053	2	30.0786	20.4161	0	0	13.0982		9.48281	27.1801
9737	Thu Mar 23 13:41:25 2017_x000D_	42.7984	23.8887	-68.0621	-1.18791	2	30.9637	20.2226	0	0	12.3895		11.3444	0
9738	Thu Mar 23 13:41:25 2017_x000D_	43.01	24.2021	-69.0577	-1.20528	2	30.9637	20.2226	0	0	12.6866		17.0112	0
9739	Thu Mar 23 13:41:25 2017_x000D_	43.2267	24.7261	-68.0648	-1.18796	2	30.9637	20.2226	0	0	13.0638		13.0266	0
9740	Thu Mar 23 13:41:25 2017_x000D_	43.3388	25.1456	-70.7902	-1.23552	2	30.9637	20.2226	0	0	13.3184		19.9602	19.7016
9741	Thu Mar 23 13:41:25 2017_x000D_	43.5577	25.7739	-70.7902	-1.23552	2	31.6201	20.2431	0	0	13.1566		9.96305	0
9742	Thu Mar 23 13:41:25 2017_x000D_	43.667	26.0875	-69.0559	-1.20525	2	31.6201	20.2431	0	0	13.3897		9.98202	0
9743	Thu Mar 23 13:41:25 2017_x000D_	43.7765	26.4017	-70.7902	-1.23552	2	31.6201	20.2431	0	0	13.6274		19.9318	0
9744	Thu Mar 23 13:41:25 2017_x000D_	43.9951	27.0291	-70.7902	-1.23552	2	31.6201	20.2431	0	0	14.1135		11.302	0
9745	Thu Mar 23 13:41:25 2017_x000D_	44.2061	27.3412	-71.6745	-1.25096	2	31.6201	20.2431	0	0	14.4496		12.5885	13.1343
9746	Thu Mar 23 13:41:25 2017_x000D_	44.216	27.7607	-71.6708	-1.25089	2	32.0577	20.2567	0	0	14.2876		16.9399	0
9747	Thu Mar 23 13:41:25 2017_x000D_	44.4318	28.2825	-70.7902	-1.23552	2	32.0577	20.2567	0	0	14.749		11.2862	0
9748	Thu Mar 23 13:41:25 2017_x000D_	44.6426	28.5941	-71.6751	-1.25097	2	32.0577	20.2567	0	0	15.0961		19.8833	0
9749	Thu Mar 23 13:41:25 2017_x000D_	44.8606	29.22	-71.6754	-1.25097	2	32.0577	20.2567	0	0	15.6287		12.5644	89.7328
9750	Thu Mar 23 13:41:25 2017_x000D_	44.8704	29.6387	-71.6717	-1.25091	2	34.9414	19.4624	0	0	14.2177		19.8587	0
9751	Thu Mar 23 13:41:25 2017_x000D_	45.0882	30.2638	-71.672	-1.25091	2	34.9414	19.4624	0	0	14.8198		8.79293	0
9752	Thu Mar 23 13:41:25 2017_x000D_	45.2962	30.4703	-71.676	-1.25098	2	34.9414	19.4624	0	0	15.1128		9.41655	0
9753	Thu Mar 23 13:41:25 2017_x000D_	45.3035	30.7841	-70.7902	-1.23552	2	34.9414	19.4624	0	0	15.3478		16.8737	54.345
9754	Thu Mar 23 13:41:25 2017_x000D_	45.5186	31.3038	-71.6744	-1.25095	2	36.7111	19.0755	0	0	15.0699		12.9356	0
9755	Thu Mar 23 13:41:25 2017_x000D_	45.6298	31.7204	-74.3751	-1.29809	2	36.7111	19.0755	0	0	15.4737		13.9819	0
9756	Thu Mar 23 13:41:25 2017_x000D_	45.8423	32.1352	-74.3778	-1.29814	2	36.7111	19.0755	0	0	15.9353		12.9159	0
9757	Thu Mar 23 13:41:26 2017_x000D_	45.9532	32.5512	-71.6751	-1.25097	2	36.7111	19.0755	0	0	16.3405		6.26266	0
9758	Thu Mar 23 13:41:26 2017_x000D_	45.958	32.7599	-71.6732	-1.25093	2	36.7111	19.0755	0	0	16.5157		19.7913	40.0251
9759	Thu Mar 23 13:41:26 2017_x000D_	46.175	33.3829	-71.6735	-1.25094	2	38.0331	18.8957	346.987	6.05607	16.6183		6.98363	0
9760	Thu Mar 23 13:41:26 2017_x000D_	46.2813	33.59	-74.3787	-1.29815	2	38.0331	18.8957	346.987	6.05607	16.851		19.7723	0
9761	Thu Mar 23 13:41:26 2017_x000D_	46.4981	34.2124	-74.3799	-1.29817	2	38.0331	18.8957	346.987	6.05607	17.5002		6.25359	0
9762	Thu Mar 23 13:41:26 2017_x000D_	46.5028	34.4208	-74.3784	-1.29815	2	38.0331	18.8957	346.987	6.05607	17.6852		12.8845	20.8661
9763	Thu Mar 23 13:41:26 2017_x000D_	46.6134	34.8358	-71.6723	-1.25092	2	38.6992	18.6955	0	0	17.9762		12.889	0
9764	Thu Mar 23 13:41:26 2017_x000D_	46.7242	35.2509	-74.3781	-1.29814	2	38.6992	18.6955	0	0	18.3979		6.96755	0
9765	Thu Mar 23 13:41:26 2017_x000D_	46.8303	35.4575	-77.155	-1.34661	2	38.6992	18.6955	0	0	18.6301		12.8714	0
9766	Thu Mar 23 13:41:26 2017_x000D_	46.9407	35.8721	-74.3793	-1.29816	2	38.6992	18.6955	0	0	19.0515		6.24459	0
9767	Thu Mar 23 13:41:26 2017_x000D_	46.9454	36.0802	-74.3778	-1.29814	2	38.6992	18.6955	0	0	19.2413		12.8627	0
9768	Thu Mar 23 13:41:26 2017_x000D_	47.0558	36.4945	-71.6693	-1.25087	2	38.6992	18.6955	0	0	19.6631		9.85673	0
9769	Thu Mar 23 13:41:26 2017_x000D_	47.1638	36.8048	-68.0378	-1.18748	2	38.6992	18.6955	0	0	19.9899		12.8532	0
9770	Thu Mar 23 13:41:26 2017_x000D_	47.2741	37.2188	-65.3874	-1.14123	2	38.6992	18.6955	0	0	20.4118		6.82774	0
9771	Thu Mar 23 13:41:26 2017_x000D_	47.4783	37.3193	-59.0221	-1.03013	2	38.6992	18.6955	0	0	20.5893		9.84603	0
9772	Thu Mar 23 13:41:26 2017_x000D_	47.5855	37.6295	-42.695	-0.745169	2	38.6992	18.6955	0	0	20.9156		8.72718	0
9773	Thu Mar 23 13:41:26 2017_x000D_	47.792	37.8344	-30.1011	-0.525363	2	38.6992	18.6955	0	0	21.1891		6.82771	0
9774	Thu Mar 23 13:41:26 2017_x000D_	47.9961	37.9351	-19.7218	-0.34421	2	38.6992	18.6955	0	0	21.3681		6.06376	0
9775	Thu Mar 23 13:41:26 2017_x000D_	48.1982	37.9319	-14.1327	-0.246662	2	38.6992	18.6955	0	0	21.4539		9.63321	86.1182
9776	Thu Mar 23 13:41:26 2017_x000D_	48.5036	38.0311	0.99385	0.017346	2	41.5204	19.2258	14.6918	0.256421	20.06		6.82642	0
9777	Thu Mar 23 13:41:26 2017_x000D_	48.7078	38.1315	3.94144	0.0687911	2	41.5204	19.2258	14.6918	0.256421	20.2258		12.4928	0
9778	Thu Mar 23 13:41:27 2017_x000D_	49.1093	38.021	12.6305	0.220443	2	41.5204	19.2258	14.6918	0.256421	20.2695		9.08539	0
9779	Thu Mar 23 13:41:27 2017_x000D_	49.4121	38.0157	13.2271	0.230856	2	41.5204	19.2258	14.6918	0.256421	20.3799		10.9788	126.834
9780	Thu Mar 23 13:41:27 2017_x000D_	49.7099	37.803	12.6285	0.220409	2	44.9033	21.7616	23.1472	0.403995	16.746		24.3741	0
9781	Thu Mar 23 13:41:27 2017_x000D_	50.5138	37.6853	9.76964	0.170512	2	44.9033	21.7616	23.1472	0.403995	16.8832		12.4684	0
9782	Thu Mar 23 13:41:27 2017_x000D_	50.9144	37.5746	6.86395	0.119799	2	44.9033	21.7616	23.1472	0.403995	16.917		12.0828	0
9783	Thu Mar 23 13:41:27 2017_x000D_	51.3171	37.5677	6.86509	0.119818	2	44.9033	21.7616	23.1472	0.403995	17.0578		24.3347	55.4628
9784	Thu Mar 23 13:41:27 2017_x000D_	52.1197	37.4502	3.92874	0.0685694	2	46.1517	23.1252	45	0.785398	15.5185		12.0678	0
9785	Thu Mar 23 13:41:27 2017_x000D_	52.5219	37.4433	3.92932	0.0685796	2	46.1517	23.1252	45	0.785398	15.6712		18.0897	0
9786	Thu Mar 23 13:41:27 2017_x000D_	53.1248	37.4328	-1.97252	-0.0344269	2	46.1517	23.1252	45	0.785398	15.9164		12.0558	0
9787	Thu Mar 23 13:41:27 2017_x000D_	53.5266	37.4259	-1.97314	-0.0344378	2	46.1517	23.1252	45	0.785398	16.0903		12.0497	0
9788	Thu Mar 23 13:41:27 2017_x000D_	53.9282	37.4191	-1.97377	-0.0344487	2	46.1517	23.1252	45	0.785398	16.2724		18.0656	41.8958
9789	Thu Mar 23 13:41:27 2017_x000D_	54.5303	37.4088	-1.97476	-0.034466	2	46.9734	24.2544	11.0143	0.192236	15.1705		12.4426	0
9790	Thu Mar 23 13:41:27 2017_x000D_	54.9336	37.5056	0.981471	0.0171299	2	46.9734	24.2544	11.0143	0.192236	15.4583		18.0446	0
9791	Thu Mar 23 13:41:27 2017_x000D_	55.535	37.4953	0.981488	0.0171302	2	46.9734	24.2544	11.0143	0.192236	15.7678		12.0258	0
9792	Thu Mar 23 13:41:27 2017_x000D_	55.9358	37.4884	0.981463	0.0171298	2	46.9734	24.2544	11.0143	0.192236	15.9832		18.2903	32.7168
9793	Thu Mar 23 13:41:27 2017_x000D_	56.5348	37.3748	3.93523	0.0686827	2	47.5868	25.1561	45	0.785398	15.1447		6.00687	0
9794	Thu Mar 23 13:41:27 2017_x000D_	56.735	37.3714	3.93554	0.0686882	2	47.5868	25.1561	45	0.785398	15.2612		18.0117	0
9795	Thu Mar 23 13:41:27 2017_x000D_	57.3353	37.3611	3.93644	0.0687038	2	47.5868	25.1561	45	0.785398	15.6203		0	0
9796	Thu Mar 23 13:41:27 2017_x000D_	57.3353	37.3611	3.93644	0.0687038	2	47.5868	25.1561	45	0.785398	15.6203		21.2203	18.4712
9797	Thu Mar 23 13:41:27 2017_x000D_	58.0332	37.2459	6.59907	0.115175	2	48.0026	25.6102	45	0.785398	15.3624		9.0043	0
9798	Thu Mar 23 13:41:27 2017_x000D_	58.3333	37.2408	6.87924	0.120065	2	48.0026	25.6102	45	0.785398	15.5562		18.2479	0
9799	Thu Mar 23 13:41:27 2017_x000D_	58.9309	37.1274	9.79264	0.170914	2	48.0026	25.6102	45	0.785398	15.8768		11.9837	0
9800	Thu Mar 23 13:41:28 2017_x000D_	59.3303	37.1206	9.79423	0.170942	2	48.0026	25.6102	45	0.785398	16.1495		18.2279	55.4012
9801	Thu Mar 23 13:41:28 2017_x000D_	59.9272	37.0071	6.87806	0.120045	2	49.2496	26.9723	23.1472	0.403995	14.6529		8.97125	0
9802	Thu Mar 23 13:41:28 2017_x000D_	60.2262	37.0021	6.59938	0.115181	2	49.2496	26.9723	23.1472	0.403995	14.8688		21.1725	0
9803	Thu Mar 23 13:41:28 2017_x000D_	60.9225	36.887	3.92992	0.0685901	2	49.2496	26.9723	23.1472	0.403995	15.3153		5.97987	0
9804	Thu Mar 23 13:41:28 2017_x000D_	61.1218	36.8836	3.93018	0.0685946	2	49.2496	26.9723	23.1472	0.403995	15.4655		8.96226	0
9805	Thu Mar 23 13:41:28 2017_x000D_	61.4205	36.8786	3.7897	0.0661428	2	49.2496	26.9723	23.1472	0.403995	15.6929		18.1932	69.4176
9806	Thu Mar 23 13:41:28 2017_x000D_	62.0163	36.7655	6.59856	0.115167	2	50.6933	28.7806	45	0.785398	13.8553		8.96831	0
9807	Thu Mar 23 13:41:28 2017_x000D_	62.3152	36.7604	6.8792	0.120065	2	50.6933	28.7806	45	0.785398	14.0977		17.9095	0
9808	Thu Mar 23 13:41:28 2017_x000D_	62.9121	36.7504	6.88092	0.120095	2	50.6933	28.7806	45	0.785398	14.5882		8.94726	0
9809	Thu Mar 23 13:41:28 2017_x000D_	63.2103	36.7454	6.6018	0.115223	2	50.6933	28.7806	45	0.785398	14.8362		15.2367	50.9051
9810	Thu Mar 23 13:41:28 2017_x000D_	63.7058	36.6339	3.92809	0.068558	2	51.9496	29.9212	45	0.785398	13.5377		5.96187	0
9811	Thu Mar 23 13:41:28 2017_x000D_	63.9045	36.6305	3.92845	0.0685644	2	51.9496	29.9212	45	0.785398	13.7089		5.96182	0
9812	Thu Mar 23 13:41:28 2017_x000D_	64.1032	36.6272	3.92876	0.0685698	2	51.9496	29.9212	45	0.785398	13.8809		11.9207	0
9813	Thu Mar 23 13:41:28 2017_x000D_	64.5005	36.6205	3.92926	0.0685785	2	51.9496	29.9212	45	0.785398	14.2269		5.95882	32.6569
9814	Thu Mar 23 13:41:28 2017_x000D_	64.6991	36.6172	3.92962	0.0685848	2	52.5618	30.8213	48.6363	0.848864	13.4501		5.95882	0
9815	Thu Mar 23 13:41:28 2017_x000D_	64.8977	36.6139	3.92988	0.0685893	2	52.5618	30.8213	48.6363	0.848864	13.6282		6.71164	0
9816	Thu Mar 23 13:41:28 2017_x000D_	65.0945	36.5075	0.956756	0.0166985	2	52.5618	30.8213	48.6363	0.848864	13.7623		5.95582	0
9817	Thu Mar 23 13:41:28 2017_x000D_	65.293	36.5042	0.956736	0.0166982	2	52.5618	30.8213	48.6363	0.848864	13.942		12.2926	96.9335
9818	Thu Mar 23 13:41:28 2017_x000D_	65.6913	36.6004	-2.01194	-0.0351149	2	54.626	33.3071	20.2536	0.353492	11.545		5.94398	0
9819	Thu Mar 23 13:41:28 2017_x000D_	65.8894	36.5968	-7.89466	-0.137788	2	54.626	33.3071	20.2536	0.353492	11.734		4.30522	0
9820	Thu Mar 23 13:41:28 2017_x000D_	65.9869	36.4915	-22.6734	-0.395725	2	54.626	33.3071	20.2536	0.353492	11.7987		3.10228	0
9821	Thu Mar 23 13:41:29 2017_x000D_	65.9855	36.3881	-32.9715	-0.575462	2	54.626	33.3071	20.2536	0.353492	11.7699		5.94068	0
9822	Thu Mar 23 13:41:29 2017_x000D_	65.7875	36.3911	-41.0666	-0.716747	2	54.626	33.3071	20.2536	0.353492	11.5797		2.9976	97.5769
9823	Thu Mar 23 13:41:29 2017_x000D_	65.8874	36.3891	-59.579	-1.03985	2	57.1451	35.3646	343.384	5.99318	8.80213		2.98844	0
9824	Thu Mar 23 13:41:29 2017_x000D_	65.987	36.3874	-69.5894	-1.21456	2	57.1451	35.3646	343.384	5.99318	8.90086		3.09025	0
9825	Thu Mar 23 13:41:29 2017_x000D_	65.9857	36.2844	-75.5928	-1.31934	2	57.1451	35.3646	343.384	5.99318	8.88832		6.19899	0
9826	Thu Mar 23 13:41:29 2017_x000D_	65.9894	36.491	268.11	4.67941	2	57.1451	35.3646	343.384	5.99318	8.91574		6.18979	49.52
9827	Thu Mar 23 13:41:29 2017_x000D_	65.9927	36.6973	257.334	4.49133	2	58.6375	36.0699	17.5982	0.307147	7.38191		9.28007	0
9828	Thu Mar 23 13:41:29 2017_x000D_	65.9974	37.0066	246.36	4.29979	2	58.6375	36.0699	17.5982	0.307147	7.41927		6.86837	0
9829	Thu Mar 23 13:41:29 2017_x000D_	65.9013	37.2144	241.356	4.21247	2	58.6375	36.0699	17.5982	0.307147	7.35341		11.0181	0
9830	Thu Mar 23 13:41:29 2017_x000D_	65.7077	37.5265	242.738	4.23658	2	58.6375	36.0699	17.5982	0.307147	7.21868		28.8496	35.01
9831	Thu Mar 23 13:41:29 2017_x000D_	65.2246	38.358	245.172	4.27905	2	59.7047	36.5421	45	0.785398	5.81092		13.7139	0
9832	Thu Mar 23 13:41:29 2017_x000D_	65.0327	38.7729	245.172	4.27905	2	59.7047	36.5421	45	0.785398	5.77616		22.0321	0
9833	Thu Mar 23 13:41:29 2017_x000D_	64.6456	39.397	245.172	4.27906	2	59.7047	36.5421	45	0.785398	5.7064		12.6953	0
9834	Thu Mar 23 13:41:29 2017_x000D_	64.5529	39.8099	247.71	4.32335	2	59.7047	36.5421	45	0.785398	5.84667		17.8296	0
9835	Thu Mar 23 13:41:29 2017_x000D_	64.2635	40.329	251.347	4.38683	2	59.7047	36.5421	45	0.785398	5.92649		12.6895	274.214
9836	Thu Mar 23 13:41:29 2017_x000D_	64.1708	40.7417	253.966	4.43255	1	68.841	36.8182	100.926	1.7615	6.09956		8.58171	0
9837	Thu Mar 23 13:41:29 2017_x000D_	63.9757	40.9509	253.968	4.43258	1	68.841	36.8182	100.926	1.7615	6.3836		18.733	0
9838	Thu Mar 23 13:41:29 2017_x000D_	63.8863	41.5689	256.664	4.47963	1	68.841	36.8182	100.926	1.7615	6.86427		9.71415	0
9839	Thu Mar 23 13:41:29 2017_x000D_	63.7921	41.8787	254.769	4.44655	1	68.841	36.8182	100.926	1.7615	7.14843		9.24417	236.212
9840	Thu Mar 23 13:41:29 2017_x000D_	63.797	42.1868	253.966	4.43254	2	60.9786	37.2404	45	0.785398	5.693		19.4283	0
9841	Thu Mar 23 13:41:29 2017_x000D_	63.6086	42.8064	253.966	4.43254	2	60.9786	37.2404	45	0.785398	6.15607		13.695	0
9842	Thu Mar 23 13:41:29 2017_x000D_	63.4169	43.2207	253.967	4.43256	2	60.9786	37.2404	45	0.785398	6.45827		18.7088	0
9843	Thu Mar 23 13:41:30 2017_x000D_	63.3276	43.8379	256.664	4.47963	2	60.9786	37.2404	45	0.785398	7.0032		9.70467	27.5915
9844	Thu Mar 23 13:41:30 2017_x000D_	63.2335	44.1474	254.768	4.44654	2	61.5995	37.9189	45	0.785398	6.43927		22.363	0
9845	Thu Mar 23 13:41:30 2017_x000D_	63.0469	44.8691	253.966	4.43254	2	61.5995	37.9189	45	0.785398	7.09931		10.9939	0
9846	Thu Mar 23 13:41:30 2017_x000D_	62.8537	45.1805	254.769	4.44656	2	61.5995	37.9189	45	0.785398	7.36911		9.22322	0
9847	Thu Mar 23 13:41:30 2017_x000D_	62.8587	45.4879	253.966	4.43254	2	61.5995	37.9189	45	0.785398	7.67303		12.6582	19.5898
9848	Thu Mar 23 13:41:30 2017_x000D_	62.7663	45.8996	256.665	4.47965	2	62.2522	37.9385	45	0.785398	7.97768		19.395	0
9849	Thu Mar 23 13:41:30 2017_x000D_	62.5781	46.5181	256.666	4.47966	2	62.2522	37.9385	45	0.785398	8.58579		6.84155	0
9850	Thu Mar 23 13:41:30 2017_x000D_	62.4824	46.7251	253.966	4.43254	2	62.2522	37.9385	45	0.785398	8.78961		25.3012	0
9851	Thu Mar 23 13:41:30 2017_x000D_	62.2977	47.548	253.965	4.43253	2	62.2522	37.9385	45	0.785398	9.60961		19.3818	0
9852	Thu Mar 23 13:41:30 2017_x000D_	62.1097	48.1661	253.966	4.43254	2	62.2522	37.9385	45	0.785398	10.2286		12.64	88.4029
9853	Thu Mar 23 13:41:30 2017_x000D_	62.0174	48.5772	256.667	4.47968	2	65.0371	38.9017	18.1688	0.317105	10.1358		6.83484	0
9854	Thu Mar 23 13:41:30 2017_x000D_	61.9218	48.784	253.966	4.43254	2	65.0371	38.9017	18.1688	0.317105	10.3617		22.3048	0
9855	Thu Mar 23 13:41:30 2017_x000D_	61.7356	49.5038	254.768	4.44655	2	65.0371	38.9017	18.1688	0.317105	11.1043		9.68283	0
9856	Thu Mar 23 13:41:30 2017_x000D_	61.6417	49.8126	256.668	4.4797	2	65.0371	38.9017	18.1688	0.317105	11.427		12.6364	63.9221
9857	Thu Mar 23 13:41:30 2017_x000D_	61.5495	50.2236	253.965	4.43253	2	66.951	39.8382	24.768	0.432284	11.7061		19.357	0
9858	Thu Mar 23 13:41:30 2017_x000D_	61.3617	50.8409	253.965	4.43253	2	66.951	39.8382	24.768	0.432284	12.341		9.18432	0
9859	Thu Mar 23 13:41:30 2017_x000D_	61.3669	51.147	254.767	4.44653	2	66.951	39.8382	24.768	0.432284	12.6123		22.2851	0
9860	Thu Mar 23 13:41:30 2017_x000D_	61.181	51.8662	253.964	4.43251	2	66.951	39.8382	24.768	0.432284	13.3404		6.82123	29.0096
9861	Thu Mar 23 13:41:30 2017_x000D_	61.0854	52.0725	256.668	4.4797	2	67.7989	40.3031	27.5661	0.481119	13.5495		18.6227	0
9862	Thu Mar 23 13:41:30 2017_x000D_	60.9968	52.6869	253.963	4.4325	2	67.7989	40.3031	27.5661	0.481119	14.1289		8.5649	0
9863	Thu Mar 23 13:41:30 2017_x000D_	60.8022	52.8958	253.965	4.43252	2	67.7989	40.3031	27.5661	0.481119	14.4059		9.17238	0
9864	Thu Mar 23 13:41:31 2017_x000D_	60.8075	53.2015	254.767	4.44653	2	67.7989	40.3031	27.5661	0.481119	14.6713		16.4522	32.43
9865	Thu Mar 23 13:41:31 2017_x000D_	60.6182	53.7162	253.964	4.43251	2	68.6359	40.9872	17.5325	0.306	15.0436		13.6412	0
9866	Thu Mar 23 13:41:31 2017_x000D_	60.4271	54.1288	253.965	4.43253	2	68.6359	40.9872	17.5325	0.306	15.4947		6.11495	0
9867	Thu Mar 23 13:41:31 2017_x000D_	60.4307	54.3326	253.964	4.43252	2	68.6359	40.9872	17.5325	0.306	15.666		13.6385	0
9868	Thu Mar 23 13:41:31 2017_x000D_	60.2396	54.7451	253.965	4.43253	2	68.6359	40.9872	17.5325	0.306	16.1176		9.16043	0
9869	Thu Mar 23 13:41:31 2017_x000D_	60.245	55.0504	254.768	4.44654	2	68.6359	40.9872	17.5325	0.306	16.3762		16.4427	52.97
9870	Thu Mar 23 13:41:31 2017_x000D_	60.0558	55.5648	253.965	4.43252	2	68.7669	42.748	0	0	15.4969		6.10596	0
9871	Thu Mar 23 13:41:31 2017_x000D_	60.0594	55.7683	253.964	4.43251	2	68.7669	42.748	0	0	15.6636		8.56066	0
9872	Thu Mar 23 13:41:31 2017_x000D_	59.8649	55.9771	253.966	4.43254	2	68.7669	42.748	0	0	15.9454		0	0
9873	Thu Mar 23 13:41:31 2017_x000D_	59.8649	55.9771	253.966	4.43254	2	68.7669	42.748	0	0	15.9454		12.2119	94.5897
9874	Thu Mar 23 13:41:31 2017_x000D_	59.8721	56.3841	253.964	4.43251	2	67.9642	45.7971	10.0926	0.17615	13.3254		16.4174	0
9875	Thu Mar 23 13:41:31 2017_x000D_	59.6829	56.8976	260.011	4.53806	2	67.9642	45.7971	10.0926	0.17615	13.8492		9.14238	0
9876	Thu Mar 23 13:41:31 2017_x000D_	59.6882	57.2023	265.719	4.63768	2	67.9642	45.7971	10.0926	0.17615	14.0915		9.63668	0
9877	Thu Mar 23 13:41:31 2017_x000D_	59.594	57.5094	-75.2601	-1.31354	2	67.9642	45.7971	10.0926	0.17615	14.3958		3.05133	33.6664
9878	Thu Mar 23 13:41:31 2017_x000D_	59.5955	57.6111	-69.1691	-1.20723	2	67.6932	46.8861	10.0926	0.17615	13.4387		4.22581	0
9879	Thu Mar 23 13:41:31 2017_x000D_	59.6959	57.7099	-60.4255	-1.05462	2	67.6932	46.8861	10.0926	0.17615	13.4578		12.5345	0
9880	Thu Mar 23 13:41:31 2017_x000D_	59.8017	58.1141	-46.5784	-0.812946	2	67.6932	46.8861	10.0926	0.17615	13.7238		4.22153	0
9881	Thu Mar 23 13:41:31 2017_x000D_	59.9019	58.2129	-38.457	-0.671201	2	67.6932	46.8861	10.0926	0.17615	13.7478		6.6526	0
9882	Thu Mar 23 13:41:31 2017_x000D_	60.1017	58.3091	-36.1986	-0.631784	2	67.6932	46.8861	10.0926	0.17615	13.7155		10.7349	41.8097
9883	Thu Mar 23 13:41:31 2017_x000D_	60.4016	58.5043	-21.8515	-0.381381	2	67.1943	48.1874	10.0926	0.17615	12.3523		4.24064	0
9884	Thu Mar 23 13:41:31 2017_x000D_	60.5023	58.6035	-12.8105	-0.223585	2	67.1943	48.1874	10.0926	0.17615	12.3805		13.2905	0
9885	Thu Mar 23 13:41:32 2017_x000D_	60.9015	58.7956	-7.14372	-0.124681	2	67.1943	48.1874	10.0926	0.17615	12.3342		9.4319	0
9886	Thu Mar 23 13:41:32 2017_x000D_	61.1961	58.6858	-3.96989	-0.0692877	2	67.1943	48.1874	10.0926	0.17615	12.0911		24.416	6.57784
9887	Thu Mar 23 13:41:32 2017_x000D_	61.9897	58.8663	-3.96591	-0.0692182	2	67.1836	48.4064	10.0926	0.17615	11.6784		8.89257	0
9888	Thu Mar 23 13:41:32 2017_x000D_	62.286	58.8579	-4.24495	-0.0740883	2	67.1836	48.4064	10.0926	0.17615	11.5421		11.8399	0
9889	Thu Mar 23 13:41:32 2017_x000D_	62.6805	58.8465	-10.0114	-0.174732	2	67.1836	48.4064	10.0926	0.17615	11.3699		12.1859	0
9890	Thu Mar 23 13:41:32 2017_x000D_	63.0766	58.9365	-12.819	-0.223734	2	67.1836	48.4064	10.0926	0.17615	11.3027		20.8975	54.4522
9891	Thu Mar 23 13:41:32 2017_x000D_	63.7684	59.018	-16.4166	-0.286523	2	66.6633	50.1453	27.5052	0.480056	9.33302		18.6707	0
9892	Thu Mar 23 13:41:32 2017_x000D_	64.3625	59.2034	-21.8818	-0.381909	2	66.6633	50.1453	27.5052	0.480056	9.34574		13.2193	0
9893	Thu Mar 23 13:41:32 2017_x000D_	64.7595	59.3946	-21.8807	-0.38189	2	66.6633	50.1453	27.5052	0.480056	9.4432		6.60164	0
9894	Thu Mar 23 13:41:32 2017_x000D_	64.9578	59.49	-24.4647	-0.426989	2	66.6633	50.1453	27.5052	0.480056	9.49906		21.4648	0
9895	Thu Mar 23 13:41:32 2017_x000D_	65.6496	59.6726	-25.7224	-0.448941	2	66.6633	50.1453	27.5052	0.480056	9.58108		10.6534	54.4361
9896	Thu Mar 23 13:41:32 2017_x000D_	65.9473	59.8662	-24.4672	-0.427033	2	66.1432	51.8837	27.5052	0.480056	7.9849		19.778	0
9897	Thu Mar 23 13:41:32 2017_x000D_	66.5413	60.1522	-26.948	-0.470331	2	66.1432	51.8837	27.5052	0.480056	8.27808		13.1763	0
9898	Thu Mar 23 13:41:32 2017_x000D_	66.937	60.3428	-26.9484	-0.470338	2	66.1432	51.8837	27.5052	0.480056	8.49626		6.59213	0
9899	Thu Mar 23 13:41:32 2017_x000D_	67.1349	60.4383	-24.4661	-0.427015	2	66.1432	51.8837	27.5052	0.480056	8.61189		21.2719	48.0623
9900	Thu Mar 23 13:41:32 2017_x000D_	67.7293	60.8249	-24.4622	-0.426945	2	65.634	53.4027	27.5052	0.480056	7.71228		8.83577	0
9901	Thu Mar 23 13:41:32 2017_x000D_	68.0237	60.8163	-25.7224	-0.448941	2	65.634	53.4027	27.5052	0.480056	7.78923		18.8986	0
9902	Thu Mar 23 13:41:32 2017_x000D_	68.5192	61.2053	-24.4614	-0.426933	2	65.634	53.4027	27.5052	0.480056	8.31895		12.0971	0
9903	Thu Mar 23 13:41:32 2017_x000D_	68.9124	61.2947	-21.8728	-0.381752	2	65.634	53.4027	27.5052	0.480056	8.54585		15.7902	6.57184
9904	Thu Mar 23 13:41:32 2017_x000D_	69.4044	61.4817	-20.8073	-0.363156	2	65.6233	53.6215	27.5052	0.480056	8.72235		10.6102	0
9905	Thu Mar 23 13:41:32 2017_x000D_	69.7009	61.6745	-21.8706	-0.381714	2	65.6233	53.6215	27.5052	0.480056	9.0265		9.26269	0
9906	Thu Mar 23 13:41:32 2017_x000D_	69.9956	61.7666	-18.2097	-0.317819	2	65.6233	53.6215	27.5052	0.480056	9.24444		9.26287	0
9907	Thu Mar 23 13:41:33 2017_x000D_	70.2904	61.8584	-21.8724	-0.381746	2	65.6233	53.6215	27.5052	0.480056	9.46722		22.2964	46.5782
9908	Thu Mar 23 13:41:33 2017_x000D_	70.9782	62.14	-18.208	-0.317789	2	65.3313	55.1464	27.5052	0.480056	8.98877		9.25053	0
9909	Thu Mar 23 13:41:33 2017_x000D_	71.2726	62.2317	-21.8731	-0.381758	2	65.3313	55.1464	27.5052	0.480056	9.24665		21.2681	0
9910	Thu Mar 23 13:41:33 2017_x000D_	71.9582	62.4121	-20.8086	-0.363179	2	65.3313	55.1464	27.5052	0.480056	9.83393		13.0783	0
9911	Thu Mar 23 13:41:33 2017_x000D_	72.3509	62.6014	-20.8073	-0.363156	2	65.3313	55.1464	27.5052	0.480056	10.2397		19.6061	0
9912	Thu Mar 23 13:41:33 2017_x000D_	72.9396	62.8852	-18.2045	-0.317728	2	65.3313	55.1464	27.5052	0.480056	10.8524		9.22494	13.1377
9913	Thu Mar 23 13:41:33 2017_x000D_	73.2332	62.9766	-21.8746	-0.381783	2	65.3099	55.5838	27.5052	0.480056	10.8366		22.209	0
9914	Thu Mar 23 13:41:33 2017_x000D_	73.9183	63.2571	-18.2028	-0.317699	2	65.3099	55.5838	27.5052	0.480056	11.5319		6.51705	0
9915	Thu Mar 23 13:41:33 2017_x000D_	74.114	63.3514	-20.8045	-0.363108	2	65.3099	55.5838	27.5052	0.480056	11.7409		9.21724	0
9916	Thu Mar 23 13:41:33 2017_x000D_	74.4073	63.4429	-19.1712	-0.3346	2	65.3099	55.5838	27.5052	0.480056	12.022		9.19648	115.401
9917	Thu Mar 23 13:41:33 2017_x000D_	74.7	63.534	-20.8058	-0.363131	2	67.5467	58.7133	36.9099	0.6442	8.62606		18.3994	0
9918	Thu Mar 23 13:41:33 2017_x000D_	75.2855	63.7166	-20.8073	-0.363156	2	67.5467	58.7133	36.9099	0.6442	9.21532		6.51294	0
9919	Thu Mar 23 13:41:33 2017_x000D_	75.481	63.811	-18.2014	-0.317675	2	67.5467	58.7133	36.9099	0.6442	9.43078		11.9795	0
9920	Thu Mar 23 13:41:33 2017_x000D_	75.8705	63.899	-20.8087	-0.36318	2	67.5467	58.7133	36.9099	0.6442	9.80699		8.29023	68.7308
9921	Thu Mar 23 13:41:33 2017_x000D_	76.0669	64.0934	-20.8045	-0.363107	2	69.2065	60.2925	66.8528	1.1668	7.84295		9.18897	0
9922	Thu Mar 23 13:41:33 2017_x000D_	76.3594	64.1843	-24.4815	-0.427282	2	69.2065	60.2925	66.8528	1.1668	8.1431		6.50354	0
9923	Thu Mar 23 13:41:33 2017_x000D_	76.5546	64.2786	-21.8756	-0.381802	2	69.2065	60.2925	66.8528	1.1668	8.35964		5.82288	0
9924	Thu Mar 23 13:41:33 2017_x000D_	76.7486	64.2725	-21.8786	-0.381854	2	69.2065	60.2925	66.8528	1.1668	8.52782		12.9831	50.4685
9925	Thu Mar 23 13:41:33 2017_x000D_	77.1385	64.4603	-26.9843	-0.470965	2	70.4534	61.4218	45.5914	0.795721	7.34323		10.4894	0
9926	Thu Mar 23 13:41:33 2017_x000D_	77.4315	64.6511	-33.1165	-0.577993	2	70.4534	61.4218	45.5914	0.795721	7.6891		3.01504	0
9927	Thu Mar 23 13:41:33 2017_x000D_	77.431	64.5506	-46.7429	-0.815817	2	70.4534	61.4218	45.5914	0.795721	7.64698		0.0108167	0
9928	Thu Mar 23 13:41:34 2017_x000D_	77.4313	64.5504	-54.6533	-0.953881	2	70.4534	61.4218	45.5914	0.795721	7.64717		4.1601	0
9929	Thu Mar 23 13:41:34 2017_x000D_	77.5303	64.6475	-75.7131	-1.32144	2	70.4534	61.4218	45.5914	0.795721	7.77738		3.00325	32.295
9930	Thu Mar 23 13:41:34 2017_x000D_	77.5316	64.7476	-81.4875	-1.42223	2	71.2881	62.1016	27.5178	0.480275	6.78105		4.15145	0
9931	Thu Mar 23 13:41:34 2017_x000D_	77.6298	64.8451	-89.3859	-1.56008	2	71.2881	62.1016	27.5178	0.480275	6.9097		9.03061	0
9932	Thu Mar 23 13:41:34 2017_x000D_	77.6333	65.1461	253.718	4.42821	2	71.2881	62.1016	27.5178	0.480275	7.03779		6.6066	0
9933	Thu Mar 23 13:41:34 2017_x000D_	77.4406	65.2527	247.522	4.32008	2	71.2881	62.1016	27.5178	0.480275	6.9125		6.00933	27.4161
9934	Thu Mar 23 13:41:34 2017_x000D_	77.4427	65.453	242.611	4.23436	2	71.9058	62.7751	75.3081	1.31438	6.15048		15.0055	0
9935	Thu Mar 23 13:41:34 2017_x000D_	77.1562	65.863	232.885	4.06461	2	71.9058	62.7751	75.3081	1.31438	6.09113		10.8238	0
9936	Thu Mar 23 13:41:34 2017_x000D_	76.9657	66.1694	231.113	4.03368	2	71.9058	62.7751	75.3081	1.31438	6.09294		21.1195	0
9937	Thu Mar 23 13:41:34 2017_x000D_	76.4867	66.6853	230.848	4.02906	2	71.9058	62.7751	75.3081	1.31438	6.02282		14.988	292.01
9938	Thu Mar 23 13:41:34 2017_x000D_	76.2005	67.0948	232.885	4.06461	1	81.3252	65.2285	75.1565	1.31173	5.45396		21.1173	0
9939	Thu Mar 23 13:41:34 2017_x000D_	75.7215	67.6106	236.649	4.13031	1	81.3252	65.2285	75.1565	1.31173	6.08899		8.44869	0
9940	Thu Mar 23 13:41:34 2017_x000D_	75.5299	67.817	236.65	4.13031	1	81.3252	65.2285	75.1565	1.31173	6.34711		9.51206	0
9941	Thu Mar 23 13:41:34 2017_x000D_	75.4365	68.12	240.318	4.19434	1	81.3252	65.2285	75.1565	1.31173	6.5603		20.1658	0
9942	Thu Mar 23 13:41:34 2017_x000D_	75.1526	68.7293	242.614	4.23441	1	81.3252	65.2285	75.1565	1.31173	7.09624		4.21995	256.595
9943	Thu Mar 23 13:41:34 2017_x000D_	75.0568	68.8323	246.195	4.29691	2	72.9567	63.4608	67.2853	1.17435	5.76745		20.1631	0
9944	Thu Mar 23 13:41:34 2017_x000D_	74.7729	69.4415	248.619	4.33922	2	72.9567	63.4608	67.2853	1.17435	6.25039		8.44869	0
9945	Thu Mar 23 13:41:34 2017_x000D_	74.5813	69.6479	248.62	4.33923	2	72.9567	63.4608	67.2853	1.17435	6.39684		11.9859	0
9946	Thu Mar 23 13:41:34 2017_x000D_	74.5861	70.0474	248.618	4.33921	2	72.9567	63.4608	67.2853	1.17435	6.78515		20.1619	18.2689
9947	Thu Mar 23 13:41:34 2017_x000D_	74.3023	70.6566	246.194	4.2969	2	73.3683	63.9096	57.3179	1.00039	6.81134		8.44869	0
9948	Thu Mar 23 13:41:34 2017_x000D_	74.1107	70.863	246.195	4.29691	2	73.3683	63.9096	57.3179	1.00039	6.99292		19.0118	0
9949	Thu Mar 23 13:41:34 2017_x000D_	73.924	71.4686	246.195	4.29691	2	73.3683	63.9096	57.3179	1.00039	7.5794		0	0
9950	Thu Mar 23 13:41:35 2017_x000D_	73.924	71.4686	246.195	4.29691	2	73.3683	63.9096	57.3179	1.00039	7.5794		16.1855	27.3969
9951	Thu Mar 23 13:41:35 2017_x000D_	73.736	71.9743	245.017	4.27636	2	73.9856	64.5826	81.3632	1.42006	7.39591		21.6285	0
9952	Thu Mar 23 13:41:35 2017_x000D_	73.3554	72.5866	245.018	4.27637	2	73.9856	64.5826	81.3632	1.42006	8.02877		12.3783	0
9953	Thu Mar 23 13:41:35 2017_x000D_	73.2633	72.9888	247.53	4.32022	2	73.9856	64.5826	81.3632	1.42006	8.43717		20.1445	0
9954	Thu Mar 23 13:41:35 2017_x000D_	72.9798	73.5975	245.017	4.27636	2	73.9856	64.5826	81.3632	1.42006	9.07084		6.70938	46.5215
9955	Thu Mar 23 13:41:35 2017_x000D_	72.8853	73.8002	247.531	4.32023	2	75.2416	65.4921	45	0.785398	8.63578		20.143	0
9956	Thu Mar 23 13:41:35 2017_x000D_	72.6017	74.4088	245.017	4.27636	2	75.2416	65.4921	45	0.785398	9.29928		8.44445	0
9957	Thu Mar 23 13:41:35 2017_x000D_	72.4102	74.6151	245.018	4.27637	2	75.2416	65.4921	45	0.785398	9.55227		6.71482	0
9958	Thu Mar 23 13:41:35 2017_x000D_	72.3157	74.818	242.612	4.23438	2	75.2416	65.4921	45	0.785398	9.77411		18.9833	0
9959	Thu Mar 23 13:41:35 2017_x000D_	72.1293	75.4227	242.612	4.23437	2	75.2416	65.4921	45	0.785398	10.4069		8.44665	73.0055
9960	Thu Mar 23 13:41:35 2017_x000D_	71.9378	75.6291	242.612	4.23438	2	76.8864	67.2856	43.9929	0.767821	9.70065		6.70539	0
9961	Thu Mar 23 13:41:35 2017_x000D_	71.8434	75.8317	245.018	4.27637	2	76.8864	67.2856	43.9929	0.767821	9.92309		16.1588	0
9962	Thu Mar 23 13:41:35 2017_x000D_	71.6558	76.3366	246.195	4.29692	2	76.8864	67.2856	43.9929	0.767821	10.4537		8.44665	0
9963	Thu Mar 23 13:41:35 2017_x000D_	71.4643	76.543	246.196	4.29693	2	76.8864	67.2856	43.9929	0.767821	10.7284		13.4148	50.4195
9964	Thu Mar 23 13:41:35 2017_x000D_	71.2754	76.9483	246.196	4.29694	2	77.9029	68.624	45	0.785398	10.6404		8.9588	0
9965	Thu Mar 23 13:41:35 2017_x000D_	71.2794	77.2469	245.018	4.27636	2	77.9029	68.624	45	0.785398	10.8731		10.7093	0
9966	Thu Mar 23 13:41:35 2017_x000D_	70.9908	77.457	242.612	4.23438	2	77.9029	68.624	45	0.785398	11.216		5.97051	0
9967	Thu Mar 23 13:41:35 2017_x000D_	70.9934	77.656	242.612	4.23437	2	77.9029	68.624	45	0.785398	11.3718		8.44445	27.3545
9968	Thu Mar 23 13:41:35 2017_x000D_	70.8019	77.8623	242.612	4.23438	2	78.5192	69.296	46.2894	0.807903	11.5299		9.48934	0
9969	Thu Mar 23 13:41:35 2017_x000D_	70.7088	78.1646	238.886	4.16935	2	78.5192	69.296	46.2894	0.807903	11.8175		13.4215	0
9970	Thu Mar 23 13:41:35 2017_x000D_	70.5198	78.5701	231.119	4.03379	2	78.5192	69.296	46.2894	0.807903	12.2474		2.98822	0
9971	Thu Mar 23 13:41:36 2017_x000D_	70.521	78.6697	225.216	3.93076	2	78.5192	69.296	46.2894	0.807903	12.3222		2.97673	23.2281
9972	Thu Mar 23 13:41:36 2017_x000D_	70.5188	78.5705	207.804	3.62687	2	79.1464	69.75	81.3632	1.42006	12.3384		6.4644	0
9973	Thu Mar 23 13:41:36 2017_x000D_	70.7137	78.6624	198.407	3.46286	2	79.1464	69.75	81.3632	1.42006	12.2695		0.0212132	0
9974	Thu Mar 23 13:41:36 2017_x000D_	70.7132	78.6619	182.23	3.18051	2	79.1464	69.75	81.3632	1.42006	12.2695		0.0174929	0
9975	Thu Mar 23 13:41:36 2017_x000D_	70.7129	78.6614	171.151	2.98715	2	79.1464	69.75	81.3632	1.42006	12.2694		0.0108167	0
9976	Thu Mar 23 13:41:36 2017_x000D_	70.7127	78.6611	165.823	2.89416	2	79.1464	69.75	81.3632	1.42006	12.2693		2.9053	14.4791
9977	Thu Mar 23 13:41:36 2017_x000D_	70.6159	78.664	147.473	2.57389	2	79.3407	70.1918	63.0911	1.10115	12.1614		6.47254	0
9978	Thu Mar 23 13:41:36 2017_x000D_	70.4207	78.5721	141.902	2.47665	2	79.3407	70.1918	63.0911	1.10115	12.2391		8.24617	0
9979	Thu Mar 23 13:41:36 2017_x000D_	70.224	78.3801	130.18	2.27207	2	79.3407	70.1918	63.0911	1.10115	12.2541		8.22943	0
9980	Thu Mar 23 13:41:36 2017_x000D_	70.0273	78.1889	125.851	2.19651	2	79.3407	70.1918	63.0911	1.10115	12.2757		22.4547	9.11528
9981	Thu Mar 23 13:41:36 2017_x000D_	69.7263	77.5036	122.008	2.12944	2	79.5461	70.4157	45	0.785398	12.1106		12.3771	0
9982	Thu Mar 23 13:41:36 2017_x000D_	69.4303	77.2162	125.848	2.19645	2	79.5461	70.4157	45	0.785398	12.1892		10.5876	0
9983	Thu Mar 23 13:41:36 2017_x000D_	69.2315	76.9246	124.299	2.16942	2	79.5461	70.4157	45	0.785398	12.1966		25.2384	0
9984	Thu Mar 23 13:41:36 2017_x000D_	68.7348	76.2456	128.068	2.23521	2	79.5461	70.4157	45	0.785398	12.283		10.591	59.0849
9985	Thu Mar 23 13:41:36 2017_x000D_	68.5358	75.954	129.784	2.26516	2	79.6634	72.3817	45.7704	0.798844	11.687		13.2105	0
9986	Thu Mar 23 13:41:36 2017_x000D_	68.3348	75.5622	133.918	2.3373	2	79.6634	72.3817	45.7704	0.798844	11.7666		20.6935	0
9987	Thu Mar 23 13:41:36 2017_x000D_	67.8401	75.0815	137.696	2.40325	2	79.6634	72.3817	45.7704	0.798844	12.1276		6.5115	0
9988	Thu Mar 23 13:41:36 2017_x000D_	67.6437	74.9891	139.713	2.43845	2	79.6634	72.3817	45.7704	0.798844	12.2993		20.7211	0
9989	Thu Mar 23 13:41:36 2017_x000D_	67.1483	74.5078	143.59	2.50612	2	79.6634	72.3817	45.7704	0.798844	12.6944		6.51949	52.8558
9990	Thu Mar 23 13:41:36 2017_x000D_	66.9517	74.4152	145.84	2.54539	2	79.3592	74.1171	51.6625	0.901681	12.4111		18.7459	0
9991	Thu Mar 23 13:41:36 2017_x000D_	66.4572	74.0332	147.41	2.57278	2	79.3592	74.1171	51.6625	0.901681	12.9023		8.30155	0
9992	Thu Mar 23 13:41:37 2017_x000D_	66.2588	73.8403	147.407	2.57274	2	79.3592	74.1171	51.6625	0.901681	13.1033		10.5448	0
9993	Thu Mar 23 13:41:37 2017_x000D_	65.9627	73.6509	145.837	2.54534	2	79.3592	74.1171	51.6625	0.901681	13.4046		17.0699	14.7261
9994	Thu Mar 23 13:41:37 2017_x000D_	65.4689	73.3682	145.202	2.53426	2	79.121	74.5463	64.6399	1.12818	13.7028		10.5466	0
9995	Thu Mar 23 13:41:37 2017_x000D_	65.1726	73.179	148.215	2.58684	2	79.121	74.5463	64.6399	1.12818	14.0153		17.0915	0
9996	Thu Mar 23 13:41:37 2017_x000D_	64.6782	72.8959	147.409	2.57278	2	79.121	74.5463	64.6399	1.12818	14.5368		14.6736	0
9997	Thu Mar 23 13:41:37 2017_x000D_	64.2817	72.6095	149.731	2.6133	2	79.121	74.5463	64.6399	1.12818	14.9652		6.55686	33.4641
9998	Thu Mar 23 13:41:37 2017_x000D_	64.0841	72.5161	147.409	2.57278	2	78.8498	75.6283	68.6451	1.19808	15.0901		21.1754	0
9999	Thu Mar 23 13:41:37 2017_x000D_	63.4894	72.1359	147.409	2.57278	2	78.8498	75.6283	68.6451	1.19808	15.7524		10.5881	0
10000	Thu Mar 23 13:41:37 2017_x000D_	63.1921	71.9457	145.843	2.54544	2	78.8498	75.6283	68.6451	1.19808	16.0849		10.6048	0
10001	Thu Mar 23 13:41:37 2017_x000D_	62.8942	71.7554	147.409	2.57278	2	78.8498	75.6283	68.6451	1.19808	16.4189		20.876	9.31219
10002	Thu Mar 23 13:41:37 2017_x000D_	62.3951	71.2705	143.598	2.50627	2	78.6226	75.8398	102.273	1.785	16.8585		8.35467	0
10003	Thu Mar 23 13:41:37 2017_x000D_	62.1953	71.0765	143.597	2.50624	2	78.6226	75.8398	102.273	1.785	17.104		21.2403	0
10004	Thu Mar 23 13:41:37 2017_x000D_	61.5988	70.6951	143.599	2.50627	2	78.6226	75.8398	102.273	1.785	17.7842		8.3653	0
10005	Thu Mar 23 13:41:37 2017_x000D_	61.3987	70.5009	143.597	2.50625	2	78.6226	75.8398	102.273	1.785	18.0324		21.2677	0
10006	Thu Mar 23 13:41:37 2017_x000D_	60.8015	70.1189	143.599	2.50628	2	78.6226	75.8398	102.273	1.785	18.7168		6.58783	58.6313
10007	Thu Mar 23 13:41:37 2017_x000D_	60.6029	70.0252	145.838	2.54535	2	76.6872	75.5681	119.033	2.07751	17.0126		14.7779	0
10008	Thu Mar 23 13:41:37 2017_x000D_	60.2037	69.7366	143.601	2.50631	2	76.6872	75.5681	119.033	2.07751	17.4846		6.59182	0
10009	Thu Mar 23 13:41:37 2017_x000D_	60.005	69.6428	145.838	2.54536	2	76.6872	75.5681	119.033	2.07751	17.7032		8.38867	0
10010	Thu Mar 23 13:41:37 2017_x000D_	59.8043	69.4481	145.837	2.54533	2	76.6872	75.5681	119.033	2.07751	17.9579		8.38867	47.0069
10011	Thu Mar 23 13:41:37 2017_x000D_	59.6036	69.2534	145.835	2.5453	2	75.1948	75.0907	125.935	2.19798	16.6481		10.6688	0
10012	Thu Mar 23 13:41:37 2017_x000D_	59.304	69.0618	147.397	2.57256	2	75.1948	75.0907	125.935	2.19798	16.996		4.19639	0
10013	Thu Mar 23 13:41:37 2017_x000D_	59.2037	68.9643	143.6	2.50629	2	75.1948	75.0907	125.935	2.19798	17.1245		13.2183	0
10014	Thu Mar 23 13:41:38 2017_x000D_	58.8054	68.7759	143.603	2.50635	2	75.1948	75.0907	125.935	2.19798	17.5639		3.01843	26.6436
10015	Thu Mar 23 13:41:38 2017_x000D_	58.8037	68.6753	145.834	2.54528	2	74.3402	74.849	125.935	2.19798	16.7182		13.2264	0
10016	Thu Mar 23 13:41:38 2017_x000D_	58.4051	68.4869	145.836	2.54532	2	74.3402	74.849	125.935	2.19798	17.1582		4.205	0
10017	Thu Mar 23 13:41:38 2017_x000D_	58.3044	68.3894	149.707	2.61288	2	74.3402	74.849	125.935	2.19798	17.288		0	0
10018	Thu Mar 23 13:41:38 2017_x000D_	58.3044	68.3894	149.707	2.61288	2	74.3402	74.849	125.935	2.19798	17.288		10.6815	0
10019	Thu Mar 23 13:41:38 2017_x000D_	58.0043	68.1978	155.935	2.72158	2	74.3402	74.849	125.935	2.19798	17.638		2.95966	20.411
10020	Thu Mar 23 13:41:38 2017_x000D_	57.9057	68.2011	154.688	2.69981	2	73.702	74.6132	138.034	2.40914	17.0481		10.6856	0
10021	Thu Mar 23 13:41:38 2017_x000D_	57.6055	68.0094	161.184	2.8132	2	73.702	74.6132	138.034	2.40914	17.3985		6.61865	0
10022	Thu Mar 23 13:41:38 2017_x000D_	57.406	67.9152	163.951	2.86148	2	73.702	74.6132	138.034	2.40914	17.6188		12.2134	0
10023	Thu Mar 23 13:41:38 2017_x000D_	57.0084	67.8277	173.579	3.02952	2	73.702	74.6132	138.034	2.40914	18.02		9.35989	20.4167
10024	Thu Mar 23 13:41:38 2017_x000D_	56.71	67.7366	176.053	3.0727	2	73.0636	74.3774	144.545	2.52279	17.6505		5.9374	0
10025	Thu Mar 23 13:41:38 2017_x000D_	56.5122	67.7433	181.887	3.17452	2	73.0636	74.3774	144.545	2.52279	17.8314		15.2027	0
10026	Thu Mar 23 13:41:38 2017_x000D_	56.0193	67.861	190.163	3.31898	2	73.0636	74.3774	144.545	2.52279	18.2475		9.36938	0
10027	Thu Mar 23 13:41:38 2017_x000D_	55.7206	67.7698	193.384	3.37519	2	73.0636	74.3774	144.545	2.52279	18.5591		8.54825	134.118
10028	Thu Mar 23 13:41:38 2017_x000D_	55.5266	67.9785	198.835	3.47032	2	69.513	71.6609	206.636	3.60648	14.463		8.91195	0
10029	Thu Mar 23 13:41:38 2017_x000D_	55.2297	67.9884	205.005	3.57801	2	69.513	71.6609	206.636	3.60648	14.7479		10.8503	0
10030	Thu Mar 23 13:41:38 2017_x000D_	54.9366	68.2003	211.233	3.68671	2	69.513	71.6609	206.636	3.60648	14.9816		13.4182	0
10031	Thu Mar 23 13:41:38 2017_x000D_	54.5445	68.4155	219.01	3.82245	2	69.513	71.6609	206.636	3.60648	15.3163		8.55233	73.548
10032	Thu Mar 23 13:41:38 2017_x000D_	54.3503	68.6242	219.011	3.82246	2	67.6387	70.0806	204.768	3.57388	13.368		20.154	0
10033	Thu Mar 23 13:41:38 2017_x000D_	53.7613	68.9473	221.214	3.86092	2	67.6387	70.0806	204.768	3.57388	13.9236		10.9389	0
10034	Thu Mar 23 13:41:38 2017_x000D_	53.569	69.2571	219.011	3.82246	2	67.6387	70.0806	204.768	3.57388	14.0938		8.55862	0
10035	Thu Mar 23 13:41:39 2017_x000D_	53.3746	69.4659	219.011	3.82247	2	67.6387	70.0806	204.768	3.57388	14.2773		13.4409	0
10036	Thu Mar 23 13:41:39 2017_x000D_	52.9818	69.6814	219.01	3.82245	2	67.6387	70.0806	204.768	3.57388	14.6623		21.742	52.044
10037	Thu Mar 23 13:41:39 2017_x000D_	52.3944	70.1059	219.01	3.82245	2	66.1647	69.1658	184.5	3.22013	13.8024		8.55862	0
10038	Thu Mar 23 13:41:39 2017_x000D_	52.2	70.3147	219.01	3.82245	2	66.1647	69.1658	184.5	3.22013	14.0119		19.3478	0
10039	Thu Mar 23 13:41:39 2017_x000D_	51.7117	70.736	217.371	3.79385	2	66.1647	69.1658	184.5	3.22013	14.538		10.8719	0
10040	Thu Mar 23 13:41:39 2017_x000D_	51.418	70.9483	219.01	3.82245	2	66.1647	69.1658	184.5	3.22013	14.854		15.0993	27.4021
10041	Thu Mar 23 13:41:39 2017_x000D_	51.0269	71.2651	221.214	3.86091	2	65.5466	68.4933	201.259	3.51264	14.7819		12.8444	0
10042	Thu Mar 23 13:41:39 2017_x000D_	50.7352	71.5785	220.784	3.85341	2	65.5466	68.4933	201.259	3.51264	15.1293		19.3585	0
10043	Thu Mar 23 13:41:39 2017_x000D_	50.2466	72	219.011	3.82247	2	65.5466	68.4933	201.259	3.51264	15.6967		10.8809	0
10044	Thu Mar 23 13:41:39 2017_x000D_	49.9526	72.2124	220.784	3.85341	2	65.5466	68.4933	201.259	3.51264	16.0314		10.8869	23.2782
10045	Thu Mar 23 13:41:39 2017_x000D_	49.6585	72.425	219.011	3.82246	2	64.9177	68.0388	194.692	3.39801	15.8771		19.3628	0
10046	Thu Mar 23 13:41:39 2017_x000D_	49.1698	72.8466	220.784	3.8534	2	64.9177	68.0388	194.692	3.39801	16.4655		10.8935	0
10047	Thu Mar 23 13:41:39 2017_x000D_	48.8755	73.0593	219.011	3.82246	2	64.9177	68.0388	194.692	3.39801	16.8094		21.7828	0
10048	Thu Mar 23 13:41:39 2017_x000D_	48.287	73.4846	219.01	3.82245	2	64.9177	68.0388	194.692	3.39801	17.4996		8.57134	52.3316
10049	Thu Mar 23 13:41:39 2017_x000D_	48.0923	73.6937	219.011	3.82246	2	63.1939	67.7716	180	3.14159	16.2213		21.7912	0
10050	Thu Mar 23 13:41:39 2017_x000D_	47.5036	74.1192	219.01	3.82245	2	63.1939	67.7716	180	3.14159	16.9256		8.57353	0
10051	Thu Mar 23 13:41:39 2017_x000D_	47.3089	74.3284	219.011	3.82246	2	63.1939	67.7716	180	3.14159	17.185		8.57558	0
10052	Thu Mar 23 13:41:39 2017_x000D_	47.1141	74.5376	219.011	3.82247	2	63.1939	67.7716	180	3.14159	17.4453		21.802	0
10053	Thu Mar 23 13:41:39 2017_x000D_	46.5251	74.9633	219.011	3.82246	2	63.1939	67.7716	180	3.14159	18.154		8.57777	91.4901
10054	Thu Mar 23 13:41:39 2017_x000D_	46.3303	75.1726	219.011	3.82247	2	60.1471	67.9039	180	3.14159	15.6121		8.57777	0
10055	Thu Mar 23 13:41:39 2017_x000D_	46.1355	75.3819	219.012	3.82247	2	60.1471	67.9039	180	3.14159	15.8822		15.1335	0
10056	Thu Mar 23 13:41:40 2017_x000D_	45.7435	75.6994	221.212	3.86089	2	60.1471	67.9039	180	3.14159	16.3778		10.9019	0
10057	Thu Mar 23 13:41:40 2017_x000D_	45.449	75.9123	223.012	3.89229	2	60.1471	67.9039	180	3.14159	16.7382		17.6369	39.0606
10058	Thu Mar 23 13:41:40 2017_x000D_	44.9568	76.2338	219.011	3.82246	2	58.8456	67.8671	180	3.14159	16.2142		8.58201	0
10059	Thu Mar 23 13:41:40 2017_x000D_	44.7619	76.4432	219.011	3.82247	2	58.8456	67.8671	180	3.14159	16.4894		15.1485	0
10060	Thu Mar 23 13:41:40 2017_x000D_	44.3695	76.761	216.672	3.78165	2	58.8456	67.8671	180	3.14159	16.99		10.9193	0
10061	Thu Mar 23 13:41:40 2017_x000D_	44.0745	76.9742	215.083	3.75391	2	58.8456	67.8671	180	3.14159	17.3529		8.58201	39.0696
10062	Thu Mar 23 13:41:40 2017_x000D_	43.8796	77.1836	215.084	3.75392	2	57.5438	67.8303	169.997	2.967	16.5588		8.58406	0
10063	Thu Mar 23 13:41:40 2017_x000D_	43.6846	77.393	215.084	3.75393	2	57.5438	67.8303	169.997	2.967	16.8381		16.2537	0
10064	Thu Mar 23 13:41:40 2017_x000D_	43.1898	77.6137	216.672	3.78164	2	57.5438	67.8303	169.997	2.967	17.371		6.80257	0
10065	Thu Mar 23 13:41:40 2017_x000D_	43.0946	77.8195	215.085	3.75393	2	57.5438	67.8303	169.997	2.967	17.566		13.5219	0
10066	Thu Mar 23 13:41:40 2017_x000D_	42.6996	78.0366	215.084	3.75392	2	57.5438	67.8303	169.997	2.967	18.0144		4.28998	62.1894
10067	Thu Mar 23 13:41:40 2017_x000D_	42.6022	78.1413	219.011	3.82246	2	55.5594	68.4298	166.987	2.91448	16.1927		10.9277	0
10068	Thu Mar 23 13:41:40 2017_x000D_	42.307	78.3547	217.375	3.79391	2	55.5594	68.4298	166.987	2.91448	16.5569		6.76548	0
10069	Thu Mar 23 13:41:40 2017_x000D_	42.1093	78.4632	215.084	3.75393	2	55.5594	68.4298	166.987	2.91448	16.7802		4.30051	0
10070	Thu Mar 23 13:41:40 2017_x000D_	42.0116	78.5681	211.265	3.68727	2	55.5594	68.4298	166.987	2.91448	16.9212		0.0067082	76.7789
10071	Thu Mar 23 13:41:40 2017_x000D_	42.0114	78.568	206.202	3.59891	2	53.1302	69.2354	166.987	2.91448	14.5164		2.99617	0
10072	Thu Mar 23 13:41:40 2017_x000D_	42.1112	78.5642	199.784	3.48689	2	53.1302	69.2354	166.987	2.91448	14.4376		2.98753	0
10073	Thu Mar 23 13:41:40 2017_x000D_	42.2107	78.5601	187.944	3.28024	2	53.1302	69.2354	166.987	2.91448	14.3592		0.00848528	0
10074	Thu Mar 23 13:41:40 2017_x000D_	42.2105	78.5599	182.194	3.17988	2	53.1302	69.2354	166.987	2.91448	14.3592		0.0174929	64.6889
10075	Thu Mar 23 13:41:40 2017_x000D_	42.2102	78.5594	170.762	2.98036	2	51.135	70.0532	180	3.14159	12.3291		4.28749	0
10076	Thu Mar 23 13:41:40 2017_x000D_	42.1126	78.6638	161.725	2.82264	2	51.135	70.0532	180	3.14159	12.4718		4.23559	0
10077	Thu Mar 23 13:41:40 2017_x000D_	42.0102	78.5666	157.928	2.75636	2	51.135	70.0532	180	3.14159	12.4796		9.48221	0
10078	Thu Mar 23 13:41:41 2017_x000D_	41.7073	78.4763	144.278	2.51812	2	51.135	70.0532	180	3.14159	12.6424		3.03072	47.7004
10079	Thu Mar 23 13:41:41 2017_x000D_	41.7051	78.3753	138.574	2.41857	2	49.5945	70.4469	180	3.14159	11.1849		4.23766	0
10080	Thu Mar 23 13:41:41 2017_x000D_	41.6027	78.278	134.572	2.34872	2	49.5945	70.4469	180	3.14159	11.1891		10.8072	0
10081	Thu Mar 23 13:41:41 2017_x000D_	41.2972	78.0871	128.892	2.24958	2	49.5945	70.4469	180	3.14159	11.2791		8.47347	0
10082	Thu Mar 23 13:41:41 2017_x000D_	41.0922	77.8928	124.351	2.17034	2	49.5945	70.4469	180	3.14159	11.3018		20.2084	0
10083	Thu Mar 23 13:41:41 2017_x000D_	40.7764	77.2978	121.891	2.12741	2	49.5945	70.4469	180	3.14159	11.1666		6.74524	35.3524
10084	Thu Mar 23 13:41:41 2017_x000D_	40.6708	77.0993	124.348	2.17028	2	48.4882	70.8528	180	3.14159	10.0065		23.5019	0
10085	Thu Mar 23 13:41:41 2017_x000D_	40.1536	76.5109	126.681	2.21101	2	48.4882	70.8528	180	3.14159	10.0737		13.4997	0
10086	Thu Mar 23 13:41:41 2017_x000D_	39.9425	76.1135	126.679	2.21097	2	48.4882	70.8528	180	3.14159	10.0351		6.75865	0
10087	Thu Mar 23 13:41:41 2017_x000D_	39.8367	75.9146	128.883	2.24944	2	48.4882	70.8528	180	3.14159	10.0235		19.2923	14.7002
10088	Thu Mar 23 13:41:41 2017_x000D_	39.422	75.4231	130.587	2.27917	2	48.0436	71.0588	180	3.14159	9.66329		8.52024	0
10089	Thu Mar 23 13:41:41 2017_x000D_	39.2158	75.2278	130.588	2.27919	2	48.0436	71.0588	180	3.14159	9.76272		20.289	0
10090	Thu Mar 23 13:41:41 2017_x000D_	38.8986	74.6305	128.341	2.23998	2	48.0436	71.0588	180	3.14159	9.81774		8.53078	0
10091	Thu Mar 23 13:41:41 2017_x000D_	38.6922	74.4349	128.343	2.24	2	48.0436	71.0588	180	3.14159	9.94217		10.8721	9.32885
10092	Thu Mar 23 13:41:41 2017_x000D_	38.3849	74.2428	130.588	2.27918	2	47.8162	71.2709	180	3.14159	9.88846		20.3213	0
10093	Thu Mar 23 13:41:41 2017_x000D_	38.0671	73.6446	128.343	2.24	2	47.8162	71.2709	180	3.14159	10.0339		8.54351	0
10094	Thu Mar 23 13:41:41 2017_x000D_	37.8604	73.4487	128.344	2.24003	2	47.8162	71.2709	180	3.14159	10.1912		8.54775	0
10095	Thu Mar 23 13:41:41 2017_x000D_	37.6536	73.2527	128.346	2.24005	2	47.8162	71.2709	180	3.14159	10.354		21.8492	27.0004
10096	Thu Mar 23 13:41:41 2017_x000D_	37.2343	72.6572	128.344	2.24003	2	46.9373	71.4647	180	3.14159	9.776		8.56047	0
10097	Thu Mar 23 13:41:41 2017_x000D_	37.0272	72.4609	128.346	2.24005	2	46.9373	71.4647	180	3.14159	9.96005		19.401	0
10098	Thu Mar 23 13:41:41 2017_x000D_	36.6102	71.9666	130.146	2.27148	2	46.9373	71.4647	180	3.14159	10.3393		10.9508	0
10099	Thu Mar 23 13:41:42 2017_x000D_	36.4001	71.6681	128.346	2.24005	2	46.9373	71.4647	180	3.14159	10.5392		15.1845	0
10100	Thu Mar 23 13:41:42 2017_x000D_	36.086	71.2712	130.581	2.27906	2	46.9373	71.4647	180	3.14159	10.853		10.9501	27.004
10101	Thu Mar 23 13:41:42 2017_x000D_	35.8758	70.9728	132.41	2.31099	2	46.0583	71.6586	168.986	2.94936	10.2056		19.459	0
10102	Thu Mar 23 13:41:42 2017_x000D_	35.4577	70.4769	130.579	2.27904	2	46.0583	71.6586	168.986	2.94936	10.6663		8.59222	0
10103	Thu Mar 23 13:41:42 2017_x000D_	35.2499	70.2798	130.58	2.27906	2	46.0583	71.6586	168.986	2.94936	10.896		10.9341	0
10104	Thu Mar 23 13:41:42 2017_x000D_	34.9411	70.0862	128.351	2.24015	2	46.0583	71.6586	168.986	2.94936	11.2278		6.82059	50.0241
10105	Thu Mar 23 13:41:42 2017_x000D_	34.8341	69.8856	130.583	2.2791	2	44.5072	72.2706	165.308	2.88517	9.96279		17.7712	0
10106	Thu Mar 23 13:41:42 2017_x000D_	34.5166	69.3855	126.691	2.21117	2	44.5072	72.2706	165.308	2.88517	10.3988		8.60701	0
10107	Thu Mar 23 13:41:42 2017_x000D_	34.3085	69.188	126.693	2.2112	2	44.5072	72.2706	165.308	2.88517	10.6544		17.7786	0
10108	Thu Mar 23 13:41:42 2017_x000D_	33.9907	68.6878	125.981	2.19878	2	44.5072	72.2706	165.308	2.88517	11.1101		8.6155	0
10109	Thu Mar 23 13:41:42 2017_x000D_	33.7824	68.4901	125.982	2.19881	2	44.5072	72.2706	165.308	2.88517	11.3716		15.2632	68.4487
10110	Thu Mar 23 13:41:42 2017_x000D_	33.4666	68.0912	128.348	2.2401	2	42.3042	72.8644	165.308	2.88517	10.0442		9.68253	0
10111	Thu Mar 23 13:41:42 2017_x000D_	33.3568	67.7877	124.375	2.17076	2	42.3042	72.8644	165.308	2.88517	10.2873		4.31434	0
10112	Thu Mar 23 13:41:42 2017_x000D_	33.2523	67.6889	128.346	2.24005	2	42.3042	72.8644	165.308	2.88517	10.427		15.2689	0
10113	Thu Mar 23 13:41:42 2017_x000D_	32.9367	67.2896	125.982	2.1988	2	42.3042	72.8644	165.308	2.88517	10.9008		4.32901	35.3618
10114	Thu Mar 23 13:41:42 2017_x000D_	32.832	67.1903	126.692	2.2112	2	41.1976	73.2704	180	3.14159	10.3417		20.5368	0
10115	Thu Mar 23 13:41:42 2017_x000D_	32.51	66.5862	132.393	2.31069	2	41.1976	73.2704	180	3.14159	10.9614		9.63995	0
10116	Thu Mar 23 13:41:42 2017_x000D_	32.2023	66.4936	136.495	2.38229	2	41.1976	73.2704	180	3.14159	11.2623		13.7061	0
10117	Thu Mar 23 13:41:42 2017_x000D_	31.9867	66.0908	152.516	2.66191	2	41.1976	73.2704	180	3.14159	11.6785		3.04981	14.7041
10118	Thu Mar 23 13:41:42 2017_x000D_	31.8851	66.0943	158.785	2.77132	2	40.7529	73.4765	180	3.14159	11.5384		6.81306	0
10119	Thu Mar 23 13:41:42 2017_x000D_	31.6791	65.9987	166.941	2.91367	2	40.7529	73.4765	180	3.14159	11.758		6.08783	0
10120	Thu Mar 23 13:41:43 2017_x000D_	31.4763	66.0059	184.848	3.22621	2	40.7529	73.4765	180	3.14159	11.9107		3.0527	0
10121	Thu Mar 23 13:41:43 2017_x000D_	31.3746	66.0093	190.406	3.32322	2	40.7529	73.4765	180	3.14159	11.988		3.04361	0
10122	Thu Mar 23 13:41:43 2017_x000D_	31.2732	66.0126	196.658	3.43233	2	40.7529	73.4765	180	3.14159	12.0654		12.5796	33.3775
10123	Thu Mar 23 13:41:43 2017_x000D_	30.8701	66.1281	212.436	3.70771	2	39.6563	73.6644	165.308	2.88517	11.5755		3.04642	0
10124	Thu Mar 23 13:41:43 2017_x000D_	30.7686	66.1312	218.844	3.81955	2	39.6563	73.6644	165.308	2.88517	11.6508		8.66871	0
10125	Thu Mar 23 13:41:43 2017_x000D_	30.5715	66.3425	226.963	3.96124	2	39.6563	73.6644	165.308	2.88517	11.6681		4.33428	0
10126	Thu Mar 23 13:41:43 2017_x000D_	30.4729	66.4481	231.036	4.03233	2	39.6563	73.6644	165.308	2.88517	11.6795		19.6615	9.32885
10127	Thu Mar 23 13:41:43 2017_x000D_	30.081	66.9734	237.414	4.14365	2	39.4289	73.8765	180	3.14159	11.6205		13.0284	0
10128	Thu Mar 23 13:41:43 2017_x000D_	29.7847	67.2909	233.282	4.07153	2	39.4289	73.8765	180	3.14159	11.6782		8.68552	0
10129	Thu Mar 23 13:41:43 2017_x000D_	29.5871	67.5025	233.281	4.07153	2	39.4289	73.8765	180	3.14159	11.7256		22.1682	0
10130	Thu Mar 23 13:41:43 2017_x000D_	29.198	68.1307	228.932	3.99563	2	39.4289	73.8765	180	3.14159	11.7339		8.68757	0
10131	Thu Mar 23 13:41:43 2017_x000D_	29.0003	68.3423	224.848	3.92434	2	39.4289	73.8765	180	3.14159	11.8061		13.0305	0
10132	Thu Mar 23 13:41:43 2017_x000D_	28.7039	68.6598	220.638	3.85086	2	39.4289	73.8765	180	3.14159	11.9264		17.8848	0
10133	Thu Mar 23 13:41:43 2017_x000D_	28.2036	68.984	216.491	3.77848	2	39.4289	73.8765	180	3.14159	12.2452		8.68976	0
10134	Thu Mar 23 13:41:43 2017_x000D_	28.0059	69.1957	216.492	3.7785	2	39.4289	73.8765	180	3.14159	12.3448		22.125	33.3834
10135	Thu Mar 23 13:41:43 2017_x000D_	27.4068	69.6258	216.492	3.77849	2	38.3321	74.0644	180	3.14159	11.7925		11.067	0
10136	Thu Mar 23 13:41:43 2017_x000D_	27.1071	69.8409	214.89	3.75054	2	38.3321	74.0644	180	3.14159	11.9933		19.6601	0
10137	Thu Mar 23 13:41:43 2017_x000D_	26.6098	70.2677	216.492	3.7785	2	38.3321	74.0644	180	3.14159	12.3218		11.0754	0
10138	Thu Mar 23 13:41:43 2017_x000D_	26.3099	70.483	214.891	3.75055	2	38.3321	74.0644	180	3.14159	12.5443		11.0663	0
10139	Thu Mar 23 13:41:43 2017_x000D_	26.0103	70.6982	216.492	3.7785	2	38.3321	74.0644	180	3.14159	12.7733		17.8997	23.353
10140	Thu Mar 23 13:41:43 2017_x000D_	25.5096	71.0227	220.635	3.85081	2	37.7002	73.6098	188.637	3.29233	12.4621		11.0796	0
10141	Thu Mar 23 13:41:43 2017_x000D_	25.2096	71.2381	218.849	3.81963	2	37.7002	73.6098	188.637	3.29233	12.7138		15.3685	0
10142	Thu Mar 23 13:41:44 2017_x000D_	24.8106	71.5594	216.492	3.77849	2	37.7002	73.6098	188.637	3.29233	13.0517		11.0754	0
10143	Thu Mar 23 13:41:44 2017_x000D_	24.5107	71.7747	218.234	3.8089	2	37.7002	73.6098	188.637	3.29233	13.3165		17.923	52.2458
10144	Thu Mar 23 13:41:44 2017_x000D_	24.0094	72.0997	218.848	3.81962	2	36.2186	72.6945	208.452	3.63817	12.2237		11.0796	0
10145	Thu Mar 23 13:41:44 2017_x000D_	23.7094	72.3151	220.634	3.85079	2	36.2186	72.6945	208.452	3.63817	12.515		11.09	0
10146	Thu Mar 23 13:41:44 2017_x000D_	23.5148	72.6294	222.884	3.89006	2	36.2186	72.6945	208.452	3.63817	12.704		8.70043	0
10147	Thu Mar 23 13:41:44 2017_x000D_	23.3169	72.8414	222.884	3.89006	2	36.2186	72.6945	208.452	3.63817	12.9025		20.6268	37.7965
10148	Thu Mar 23 13:41:44 2017_x000D_	22.713	73.1701	220.634	3.85079	2	35.1614	72.0092	204.768	3.57388	12.5024		8.70248	0
10149	Thu Mar 23 13:41:44 2017_x000D_	22.515	73.3821	220.634	3.85079	2	35.1614	72.0092	204.768	3.57388	12.7207		19.7069	0
10150	Thu Mar 23 13:41:44 2017_x000D_	22.0165	73.8099	218.849	3.81963	2	35.1614	72.0092	204.768	3.57388	13.2677		8.70453	0
10151	Thu Mar 23 13:41:44 2017_x000D_	21.8184	74.0219	218.849	3.81964	2	35.1614	72.0092	204.768	3.57388	13.4939		19.7047	0
10152	Thu Mar 23 13:41:44 2017_x000D_	21.32	74.4497	220.634	3.8508	2	35.1614	72.0092	204.768	3.57388	14.0549		11.1012	113.589
10153	Thu Mar 23 13:41:44 2017_x000D_	21.0194	74.6655	218.849	3.81964	2	31.5033	71.0323	180	3.14159	11.0956		19.7112	0
10154	Thu Mar 23 13:41:44 2017_x000D_	20.5208	75.0934	220.634	3.85079	2	31.5033	71.0323	180	3.14159	11.7093		8.70672	0
10155	Thu Mar 23 13:41:44 2017_x000D_	20.3227	75.3055	220.634	3.85079	2	31.5033	71.0323	180	3.14159	11.9694		11.1096	0
10156	Thu Mar 23 13:41:44 2017_x000D_	20.0219	75.5215	218.85	3.81965	2	31.5033	71.0323	180	3.14159	12.3278		6.88949	85.0492
10157	Thu Mar 23 13:41:44 2017_x000D_	19.8202	75.6313	216.495	3.77856	2	28.684	70.7346	180	3.14159	10.1264		15.398	0
10158	Thu Mar 23 13:41:44 2017_x000D_	19.4205	75.9533	218.849	3.81964	2	28.684	70.7346	180	3.14159	10.6324		8.71316	0
10159	Thu Mar 23 13:41:44 2017_x000D_	19.2223	76.1656	218.85	3.81965	2	28.684	70.7346	180	3.14159	10.9096		15.4069	0
10160	Thu Mar 23 13:41:44 2017_x000D_	18.8223	76.4877	216.496	3.77857	2	28.684	70.7346	180	3.14159	11.4171		6.89092	0
10161	Thu Mar 23 13:41:44 2017_x000D_	18.6206	76.5976	218.849	3.81964	2	28.684	70.7346	180	3.14159	11.6468		15.4112	0
10162	Thu Mar 23 13:41:44 2017_x000D_	18.2205	76.9198	216.496	3.77857	2	28.684	70.7346	180	3.14159	12.1549		6.89499	0
10163	Thu Mar 23 13:41:45 2017_x000D_	18.0187	77.0298	218.849	3.81963	2	28.684	70.7346	180	3.14159	12.3846		6.87719	0
10164	Thu Mar 23 13:41:45 2017_x000D_	17.9232	77.2382	220.634	3.85078	2	28.684	70.7346	180	3.14159	12.5734		11.1204	85.3021
10165	Thu Mar 23 13:41:45 2017_x000D_	17.6221	77.4544	218.85	3.81965	2	25.844	70.8737	180	3.14159	10.5312		3.08011	0
10166	Thu Mar 23 13:41:45 2017_x000D_	17.5195	77.4582	220.633	3.85076	2	25.844	70.8737	180	3.14159	10.6138		13.0812	0
10167	Thu Mar 23 13:41:45 2017_x000D_	17.2218	77.7768	216.497	3.77859	2	25.844	70.8737	180	3.14159	11.0451		6.90026	0
10168	Thu Mar 23 13:41:45 2017_x000D_	17.0198	77.8868	214.004	3.73508	2	25.844	70.8737	180	3.14159	11.2716		4.37614	0
10169	Thu Mar 23 13:41:45 2017_x000D_	16.9198	77.993	196.824	3.43523	2	25.844	70.8737	180	3.14159	11.416		6.16344	32.6768
10170	Thu Mar 23 13:41:45 2017_x000D_	17.1251	77.9852	191.082	3.33501	2	24.7552	70.8432	180	3.14159	10.4512		3.06859	0
10171	Thu Mar 23 13:41:45 2017_x000D_	17.2273	77.981	179.297	3.12933	2	24.7552	70.8432	180	3.14159	10.3739		4.33523	0
10172	Thu Mar 23 13:41:45 2017_x000D_	17.3335	78.079	170.302	2.97233	2	24.7552	70.8432	180	3.14159	10.3653		0.024	0
10173	Thu Mar 23 13:41:45 2017_x000D_	17.3335	78.0782	151.742	2.6484	2	24.7552	70.8432	180	3.14159	10.3647		3.08279	97.7218
10174	Thu Mar 23 13:41:45 2017_x000D_	17.2308	78.0817	145.332	2.53653	2	21.6574	71.8503	171.074	2.9858	7.64363		3.0588	0
10175	Thu Mar 23 13:41:45 2017_x000D_	17.1289	78.0852	126.658	2.2106	2	21.6574	71.8503	171.074	2.9858	7.70593		3.0705	0
10176	Thu Mar 23 13:41:45 2017_x000D_	17.1257	77.9829	120.016	2.09467	2	21.6574	71.8503	171.074	2.9858	7.62529		8.68423	0
10177	Thu Mar 23 13:41:45 2017_x000D_	16.9136	77.7859	106.803	1.86406	2	21.6574	71.8503	171.074	2.9858	7.59835		3.07359	113.202
10178	Thu Mar 23 13:41:45 2017_x000D_	16.9103	77.6835	100.56	1.75511	2	17.9246	72.4024	166.987	2.91448	5.37762		18.6866	0
10179	Thu Mar 23 13:41:45 2017_x000D_	16.7862	77.0731	97.7284	1.70568	2	17.9246	72.4024	166.987	2.91448	4.80743		12.2984	0
10180	Thu Mar 23 13:41:45 2017_x000D_	16.772	76.6634	97.7274	1.70566	2	17.9246	72.4024	166.987	2.91448	4.41414		12.3045	0
10181	Thu Mar 23 13:41:45 2017_x000D_	16.7577	76.2535	97.7263	1.70565	2	17.9246	72.4024	166.987	2.91448	4.02401		18.7178	0
10182	Thu Mar 23 13:41:45 2017_x000D_	16.6333	75.6421	100.558	1.75506	2	17.9246	72.4024	166.987	2.91448	3.48757		18.7379	224.883
10183	Thu Mar 23 13:41:45 2017_x000D_	16.5085	75.0301	108.753	1.8981	1	16.7269	79.8022	251.488	4.38929	4.7771		21.7797	0
10184	Thu Mar 23 13:41:45 2017_x000D_	16.3804	74.3155	112.285	1.95974	1	16.7269	79.8022	251.488	4.38929	5.49763		11.1247	0
10185	Thu Mar 23 13:41:46 2017_x000D_	16.1634	74.0148	118.642	2.0707	1	16.7269	79.8022	251.488	4.38929	5.81477		12.7152	0
10186	Thu Mar 23 13:41:46 2017_x000D_	16.0458	73.6076	121.133	2.11417	1	16.7269	79.8022	251.488	4.38929	6.23193		18.0008	68.0993
10187	Thu Mar 23 13:41:46 2017_x000D_	15.7185	73.1047	124.988	2.18146	1	16.1692	77.6018	260.028	4.53834	4.51963		9.75106	0
10188	Thu Mar 23 13:41:46 2017_x000D_	15.6048	72.8002	124.085	2.16569	1	16.1692	77.6018	260.028	4.53834	4.83466		13.129	0
10189	Thu Mar 23 13:41:46 2017_x000D_	15.2843	72.5022	124.989	2.18146	1	16.1692	77.6018	260.028	4.53834	5.17581		19.8017	0
10190	Thu Mar 23 13:41:46 2017_x000D_	14.8534	72.0022	126.594	2.20949	1	16.1692	77.6018	260.028	4.53834	5.75212		12.7503	76.3245
10191	Thu Mar 23 13:41:46 2017_x000D_	14.7354	71.5939	128.949	2.25059	1	15.4029	75.1758	243.963	4.25796	3.64356		15.4787	0
10192	Thu Mar 23 13:41:46 2017_x000D_	14.4111	71.1926	126.59	2.20941	1	15.4029	75.1758	243.963	4.25796	4.10482		8.76668	0
10193	Thu Mar 23 13:41:46 2017_x000D_	14.1972	70.9935	126.592	2.20944	1	15.4029	75.1758	243.963	4.25796	4.35263		18.0716	0
10194	Thu Mar 23 13:41:46 2017_x000D_	13.8688	70.4885	122.551	2.13893	1	15.4029	75.1758	243.963	4.25796	4.93196		13.863	65.034
10195	Thu Mar 23 13:41:46 2017_x000D_	13.6472	70.083	122.55	2.13891	1	14.1715	73.3917	254.799	4.44708	3.34998		15.511	0
10196	Thu Mar 23 13:41:46 2017_x000D_	13.3223	69.6808	119.987	2.09417	1	14.1715	73.3917	254.799	4.44708	3.80683		6.94504	0
10197	Thu Mar 23 13:41:46 2017_x000D_	13.2112	69.4777	122.552	2.13893	1	14.1715	73.3917	254.799	4.44708	4.03008		11.2035	0
10198	Thu Mar 23 13:41:46 2017_x000D_	12.9929	69.1747	121.144	2.11436	1	14.1715	73.3917	254.799	4.44708	4.37861		19.9	90.4985
10199	Thu Mar 23 13:41:46 2017_x000D_	12.56	68.6721	122.556	2.139	1	12.7594	70.726	254.375	4.43968	2.06356		9.30007	0
10200	Thu Mar 23 13:41:46 2017_x000D_	12.5488	68.3623	124.087	2.16572	1	12.7594	70.726	254.375	4.43968	2.37306		8.80264	0
10201	Thu Mar 23 13:41:46 2017_x000D_	12.3341	68.1623	124.089	2.16576	1	12.7594	70.726	254.375	4.43968	2.59874		18.1432	0
10202	Thu Mar 23 13:41:46 2017_x000D_	12.0044	67.6553	119.991	2.09424	1	12.7594	70.726	254.375	4.43968	3.16215		6.96396	0
10203	Thu Mar 23 13:41:46 2017_x000D_	11.8929	67.4517	122.552	2.13894	1	12.7594	70.726	254.375	4.43968	3.38701		18.1632	26.2658
10204	Thu Mar 23 13:41:46 2017_x000D_	11.5629	66.9441	118.664	2.07107	2	12.7974	69.8513	187.655	3.2752	3.15845		6.96922	0
10205	Thu Mar 23 13:41:46 2017_x000D_	11.4514	66.7403	121.146	2.11439	2	12.7974	69.8513	187.655	3.2752	3.3897		9.83778	0
10206	Thu Mar 23 13:41:47 2017_x000D_	11.3364	66.4332	119.99	2.09422	2	12.7974	69.8513	187.655	3.2752	3.71725		15.6048	0
10207	Thu Mar 23 13:41:47 2017_x000D_	11.0095	66.0286	122.552	2.13893	2	12.7974	69.8513	187.655	3.2752	4.22014		6.97041	96.7422
10208	Thu Mar 23 13:41:47 2017_x000D_	10.8981	65.8247	119.993	2.09427	2	10.4924	67.5961	242.787	4.23743	1.81726		13.953	0
10209	Thu Mar 23 13:41:47 2017_x000D_	10.675	65.4166	119.992	2.09426	2	10.4924	67.5961	242.787	4.23743	2.18714		6.9867	0
10210	Thu Mar 23 13:41:47 2017_x000D_	10.5632	65.2123	122.55	2.13889	2	10.4924	67.5961	242.787	4.23743	2.38485		6.97712	0
10211	Thu Mar 23 13:41:47 2017_x000D_	10.4517	65.0082	119.992	2.09426	2	10.4924	67.5961	242.787	4.23743	2.58822		15.6249	0
10212	Thu Mar 23 13:41:47 2017_x000D_	10.1246	64.6029	117.31	2.04744	2	10.4924	67.5961	242.787	4.23743	3.01571		6.99579	27.6259
10213	Thu Mar 23 13:41:47 2017_x000D_	10.0129	64.3982	112.351	1.9609	2	9.86601	66.9211	246.853	4.30839	2.52717		4.40527	0
10214	Thu Mar 23 13:41:47 2017_x000D_	9.90565	64.2979	97.8575	1.70794	2	9.86601	66.9211	246.853	4.30839	2.6235		4.44138	0
10215	Thu Mar 23 13:41:47 2017_x000D_	10.0138	64.399	89.1178	1.5554	2	9.86601	66.9211	246.853	4.30839	2.52643		4.39639	0
10216	Thu Mar 23 13:41:47 2017_x000D_	9.91388	64.5062	80.7923	1.41009	2	9.86601	66.9211	246.853	4.30839	2.41537		3.12249	32.5913
10217	Thu Mar 23 13:41:47 2017_x000D_	9.80987	64.5101	65.45	1.14232	2	9.24892	66.027	241.7	4.21846	1.6173		0.012816	0
10218	Thu Mar 23 13:41:47 2017_x000D_	9.80972	64.5105	57.4505	1.0027	2	9.24892	66.027	241.7	4.21846	1.61687		6.92781	0
10219	Thu Mar 23 13:41:47 2017_x000D_	9.90534	64.3003	38.7	0.675443	2	9.24892	66.027	241.7	4.21846	1.84726		3.11419	0
10220	Thu Mar 23 13:41:47 2017_x000D_	10.0091	64.2972	32.2602	0.563047	2	9.24892	66.027	241.7	4.21846	1.88947		6.94003	126.777
10221	Thu Mar 23 13:41:47 2017_x000D_	10.2125	64.187	16.4822	0.287669	1	10.0833	61.8843	253.099	4.41741	2.30632		6.95708	0
10222	Thu Mar 23 13:41:47 2017_x000D_	10.4166	64.0769	13.6217	0.237743	1	10.0833	61.8843	253.099	4.41741	2.21779		6.23405	0
10223	Thu Mar 23 13:41:47 2017_x000D_	10.6243	64.0704	7.73948	0.135079	1	10.0833	61.8843	253.099	4.41741	2.25205		9.83971	0
10224	Thu Mar 23 13:41:47 2017_x000D_	10.9321	63.9571	4.59195	0.0801447	1	10.0833	61.8843	253.099	4.41741	2.23986		25.121	0
10225	Thu Mar 23 13:41:47 2017_x000D_	11.7595	63.8283	7.43856	0.129827	1	10.0833	61.8843	253.099	4.41741	2.56686		9.8796	20.8881
10226	Thu Mar 23 13:41:47 2017_x000D_	12.075	63.9227	10.707	0.186873	1	10.33	61.2332	284.692	4.96881	3.206		22.0025	0
10227	Thu Mar 23 13:41:48 2017_x000D_	12.7976	63.7972	13.0487	0.227743	1	10.33	61.2332	284.692	4.96881	3.55853		9.83483	0
10228	Thu Mar 23 13:41:48 2017_x000D_	13.1053	63.6841	16.4898	0.287802	1	10.33	61.2332	284.692	4.96881	3.70259		18.9113	0
10229	Thu Mar 23 13:41:48 2017_x000D_	13.7237	63.5618	19.2822	0.336539	1	10.33	61.2332	284.692	4.96881	4.11577		11.1926	14.7865
10230	Thu Mar 23 13:41:48 2017_x000D_	14.0274	63.3451	20.1928	0.352431	1	10.5673	60.8012	284.692	4.96881	4.29462		19.6374	0
10231	Thu Mar 23 13:41:48 2017_x000D_	14.6418	63.1193	25.7447	0.44933	1	10.5673	60.8012	284.692	4.96881	4.68776		0	0
10232	Thu Mar 23 13:41:48 2017_x000D_	14.6418	63.1193	25.7447	0.44933	1	10.5673	60.8012	284.692	4.96881	4.68776		19.6233	0
10233	Thu Mar 23 13:41:48 2017_x000D_	15.2557	62.8935	25.7459	0.44935	1	10.5673	60.8012	284.692	4.96881	5.13408		19.6138	14.7892
10234	Thu Mar 23 13:41:48 2017_x000D_	15.8693	62.6678	25.7469	0.449369	1	10.8046	60.3691	284.692	4.96881	5.56194		8.7658	0
10235	Thu Mar 23 13:41:48 2017_x000D_	16.069	62.4545	25.7451	0.449337	1	10.8046	60.3691	284.692	4.96881	5.6624		9.79512	0
10236	Thu Mar 23 13:41:48 2017_x000D_	16.3754	62.3417	21.9888	0.383777	1	10.8046	60.3691	284.692	4.96881	5.90973		19.5976	0
10237	Thu Mar 23 13:41:48 2017_x000D_	16.9885	62.1162	21.9892	0.383784	1	10.8046	60.3691	284.692	4.96881	6.42596		9.79971	0
10238	Thu Mar 23 13:41:48 2017_x000D_	17.2951	62.0035	20.1901	0.352384	1	10.8046	60.3691	315	5.49779	6.69312		19.5843	0
10239	Thu Mar 23 13:41:48 2017_x000D_	17.9078	61.7782	20.1901	0.352384	1	10.8046	60.3691	315	5.49779	7.24162		11.1545	0
10240	Thu Mar 23 13:41:48 2017_x000D_	18.2103	61.562	19.2737	0.336389	1	10.8046	60.3691	315	5.49779	7.50116		9.30101	0
10241	Thu Mar 23 13:41:48 2017_x000D_	18.5202	61.5529	20.1901	0.352383	1	10.8046	60.3691	315	5.49779	7.80589		19.5643	0
10242	Thu Mar 23 13:41:48 2017_x000D_	19.1323	61.3279	20.1901	0.352383	1	10.8046	60.3691	315	5.49779	8.38271		11.1479	23.8578
10243	Thu Mar 23 13:41:48 2017_x000D_	19.4346	61.1118	19.2732	0.336381	1	11.2698	59.7241	278.637	4.86313	8.28189		18.5657	0
10244	Thu Mar 23 13:41:48 2017_x000D_	20.0532	61.094	19.2772	0.336451	1	11.2698	59.7241	278.637	4.86313	8.88959		8.74898	0
10245	Thu Mar 23 13:41:48 2017_x000D_	20.2524	60.881	19.2743	0.3364	1	11.2698	59.7241	278.637	4.86313	9.05679		22.4981	0
10246	Thu Mar 23 13:41:48 2017_x000D_	20.9669	60.6532	20.1901	0.352384	1	11.2698	59.7241	278.637	4.86313	9.74151		9.7646	0
10247	Thu Mar 23 13:41:48 2017_x000D_	21.2724	60.5409	21.992	0.383833	1	11.2698	59.7241	298.452	5.20896	10.0359		18.7784	0
10248	Thu Mar 23 13:41:48 2017_x000D_	21.8865	60.4197	19.2765	0.336438	1	11.2698	59.7241	298.452	5.20896	10.6395		11.1361	0
10249	Thu Mar 23 13:41:49 2017_x000D_	22.1886	60.204	20.1901	0.352384	1	11.2698	59.7241	298.452	5.20896	10.9293		9.25577	0
10250	Thu Mar 23 13:41:49 2017_x000D_	22.497	60.1952	19.2763	0.336435	1	11.2698	59.7241	298.452	5.20896	11.2371		20.6918	14.7918
10251	Thu Mar 23 13:41:49 2017_x000D_	23.1038	59.8673	16.4712	0.287477	1	11.5071	59.2919	280.003	4.88698	11.611		12.7111	0
10252	Thu Mar 23 13:41:49 2017_x000D_	23.5116	59.7523	19.2746	0.336405	1	11.5071	59.2919	280.003	4.88698	12.0133		6.16745	0
10253	Thu Mar 23 13:41:49 2017_x000D_	23.7171	59.7465	19.2758	0.336427	1	11.5071	59.2919	280.003	4.88698	12.2185		19.4885	0
10254	Thu Mar 23 13:41:49 2017_x000D_	24.3268	59.5223	19.2756	0.336422	1	11.5071	59.2919	280.003	4.88698	12.8218		13.7803	0
10255	Thu Mar 23 13:41:49 2017_x000D_	24.7309	59.3039	19.2741	0.336396	1	11.5071	59.2919	280.003	4.88698	13.2238		18.7225	13.1643
10256	Thu Mar 23 13:41:49 2017_x000D_	25.3432	59.1832	16.4707	0.287468	1	11.5261	58.8535	284.692	4.96881	13.821		6.88596	0
10257	Thu Mar 23 13:41:49 2017_x000D_	25.5452	59.0742	19.2752	0.336415	1	11.5261	58.8535	284.692	4.96881	14.0208		9.73437	0
10258	Thu Mar 23 13:41:49 2017_x000D_	25.8497	58.9621	17.2565	0.301182	1	11.5261	58.8535	284.692	4.96881	14.324		15.6804	0
10259	Thu Mar 23 13:41:49 2017_x000D_	26.359	58.8446	19.2763	0.336434	1	11.5261	58.8535	284.692	4.96881	14.8329		6.87947	93.9902
10260	Thu Mar 23 13:41:49 2017_x000D_	26.5607	58.7355	16.4688	0.287435	1	14.0141	56.9494	315	5.49779	12.6731		6.88068	0
10261	Thu Mar 23 13:41:49 2017_x000D_	26.7625	58.6265	19.2747	0.336408	1	14.0141	56.9494	315	5.49779	12.8582		12.2958	0
10262	Thu Mar 23 13:41:49 2017_x000D_	27.1722	58.6151	19.2774	0.336454	1	14.0141	56.9494	315	5.49779	13.2631		8.7193	0
10263	Thu Mar 23 13:41:49 2017_x000D_	27.3707	58.4028	19.2745	0.336404	1	14.0141	56.9494	315	5.49779	13.4354		12.2897	33.0558
10264	Thu Mar 23 13:41:49 2017_x000D_	27.7802	58.3915	19.2772	0.33645	1	14.9162	56.3167	345.308	6.02676	13.0302		6.87398	0
10265	Thu Mar 23 13:41:49 2017_x000D_	27.9818	58.2826	22.0003	0.383978	1	14.9162	56.3167	345.308	6.02676	13.2127		4.36177	0
10266	Thu Mar 23 13:41:49 2017_x000D_	28.0811	58.1764	20.1929	0.352432	1	14.9162	56.3167	345.308	6.02676	13.2956		9.20753	0
10267	Thu Mar 23 13:41:49 2017_x000D_	28.3879	58.1679	19.2769	0.336446	1	14.9162	56.3167	345.308	6.02676	13.5983		4.36163	53.2368
10268	Thu Mar 23 13:41:49 2017_x000D_	28.4873	58.0618	23.0349	0.402035	1	16.4831	55.4837	347.727	6.06898	12.2779		12.6572	0
10269	Thu Mar 23 13:41:49 2017_x000D_	28.8934	57.9474	25.7719	0.449804	1	16.4831	55.4837	347.727	6.06898	12.6525		3.10298	0
10270	Thu Mar 23 13:41:50 2017_x000D_	28.8908	57.844	36.3936	0.635188	1	16.4831	55.4837	347.727	6.06898	12.6302		9.28375	0
10271	Thu Mar 23 13:41:50 2017_x000D_	28.9007	58.1533	55.0665	0.961092	1	16.4831	55.4837	347.727	6.06898	12.7013		4.34467	0
10272	Thu Mar 23 13:41:50 2017_x000D_	28.8017	58.259	64.0193	1.11735	1	16.4831	55.4837	347.727	6.06898	12.6274		6.17371	14.7553
10273	Thu Mar 23 13:41:50 2017_x000D_	28.8078	58.4647	82.8211	1.4455	1	16.9294	55.277	315	5.49779	12.2987		3.06441	0
10274	Thu Mar 23 13:41:50 2017_x000D_	28.9099	58.4616	91.7079	1.60061	1	16.9294	55.277	315	5.49779	12.3965		3.07891	0
10275	Thu Mar 23 13:41:50 2017_x000D_	28.8073	58.4641	100.593	1.75569	1	16.9294	55.277	315	5.49779	12.2981		3.05841	0
10276	Thu Mar 23 13:41:50 2017_x000D_	28.9092	58.461	109.061	1.90347	1	16.9294	55.277	315	5.49779	12.3957		4.37795	29.5105
10277	Thu Mar 23 13:41:50 2017_x000D_	28.8032	58.3607	125.915	2.19763	1	17.822	54.8636	315	5.49779	11.5246		3.09778	0
10278	Thu Mar 23 13:41:50 2017_x000D_	28.7997	58.2575	132.289	2.30887	1	17.822	54.8636	315	5.49779	11.4904		11.1482	0
10279	Thu Mar 23 13:41:50 2017_x000D_	28.5857	57.9537	142.69	2.49041	1	17.822	54.8636	315	5.49779	11.1985		6.89281	0
10280	Thu Mar 23 13:41:50 2017_x000D_	28.3777	57.8561	148.45	2.59094	1	17.822	54.8636	315	5.49779	10.9717		22.2486	20.8238
10281	Thu Mar 23 13:41:50 2017_x000D_	27.7511	57.4594	148.449	2.59093	1	18.4866	54.6633	345.308	6.02676	9.67725		11.1251	0
10282	Thu Mar 23 13:41:50 2017_x000D_	27.4378	57.261	146.845	2.56293	1	18.4866	54.6633	345.308	6.02676	9.32052		13.796	0
10283	Thu Mar 23 13:41:50 2017_x000D_	27.0217	57.0652	146.847	2.56297	1	18.4866	54.6633	345.308	6.02676	8.86663		21.9003	0
10284	Thu Mar 23 13:41:50 2017_x000D_	26.4934	56.5614	142.696	2.49052	1	18.4866	54.6633	345.308	6.02676	8.22871		15.4824	23.8249
10285	Thu Mar 23 13:41:50 2017_x000D_	26.0734	56.2615	140.448	2.45128	1	19.1608	54.2436	351.45	6.13396	7.20111		18.04	0
10286	Thu Mar 23 13:41:50 2017_x000D_	25.5507	55.9642	136.383	2.38034	1	19.1608	54.2436	351.45	6.13396	6.6175		11.202	0
10287	Thu Mar 23 13:41:50 2017_x000D_	25.336	55.6587	130.078	2.27029	1	19.1608	54.2436	351.45	6.13396	6.33527		8.78483	0
10288	Thu Mar 23 13:41:50 2017_x000D_	25.124	55.4567	130.079	2.27031	1	19.1608	54.2436	351.45	6.13396	6.08534		22.4393	0
10289	Thu Mar 23 13:41:50 2017_x000D_	24.6934	54.8451	130.077	2.27027	1	19.1608	54.2436	351.45	6.13396	5.5652		8.79538	23.8258
10290	Thu Mar 23 13:41:50 2017_x000D_	24.4812	54.6428	130.078	2.27029	1	19.8351	53.824	340.522	5.94323	4.7177		22.4693	0
10291	Thu Mar 23 13:41:51 2017_x000D_	24.05	54.0304	130.076	2.27025	1	19.8351	53.824	340.522	5.94323	4.21995		8.80386	0
10292	Thu Mar 23 13:41:51 2017_x000D_	23.8376	53.8279	130.077	2.27027	1	19.8351	53.824	340.522	5.94323	4.0025		8.81028	0
10293	Thu Mar 23 13:41:51 2017_x000D_	23.625	53.6253	130.078	2.27029	1	19.8351	53.824	340.522	5.94323	3.79511		19.9763	6.55173
10294	Thu Mar 23 13:41:51 2017_x000D_	23.1964	53.1157	128.305	2.23934	1	20.0534	53.8303	355.5	6.20465	3.22321		9.88092	0
10295	Thu Mar 23 13:41:51 2017_x000D_	23.0832	52.8064	132.309	2.30922	1	20.0534	53.8303	355.5	6.20465	3.19813		17.6501	0
10296	Thu Mar 23 13:41:51 2017_x000D_	22.6574	52.4004	132.31	2.30925	1	20.0534	53.8303	355.5	6.20465	2.97076		6.95156	0
10297	Thu Mar 23 13:41:51 2017_x000D_	22.4478	52.3016	134.261	2.34329	1	20.0534	53.8303	355.5	6.20465	2.84079		20.0097	0
10298	Thu Mar 23 13:41:51 2017_x000D_	22.0183	51.7913	136.362	2.37996	1	20.0534	53.8303	345.308	6.02676	2.83167		8.83987	0
10299	Thu Mar 23 13:41:51 2017_x000D_	21.8051	51.5879	136.362	2.37996	1	20.0534	53.8303	345.308	6.02676	2.84549		13.2769	0
10300	Thu Mar 23 13:41:51 2017_x000D_	21.4848	51.2825	136.362	2.37996	1	20.0534	53.8303	345.308	6.02676	2.92236		17.6968	0
10301	Thu Mar 23 13:41:51 2017_x000D_	21.0579	50.8754	136.362	2.37996	1	20.0534	53.8303	345.308	6.02676	3.12097		8.85476	0
10302	Thu Mar 23 13:41:51 2017_x000D_	20.8443	50.6717	136.362	2.37996	1	20.0534	53.8303	345.308	6.02676	3.25611		17.7202	14.6228
10303	Thu Mar 23 13:41:51 2017_x000D_	20.4168	50.2641	136.362	2.37996	1	20.2523	54.2753	10.9264	0.190702	4.01457		8.86324	0
10304	Thu Mar 23 13:41:51 2017_x000D_	20.203	50.0602	136.362	2.37996	1	20.2523	54.2753	10.9264	0.190702	4.21539		8.86541	0
10305	Thu Mar 23 13:41:51 2017_x000D_	19.9891	49.8563	136.362	2.37996	1	20.2523	54.2753	10.9264	0.190702	4.42683		15.6944	0
10306	Thu Mar 23 13:41:51 2017_x000D_	19.6648	49.4458	134.261	2.34329	1	20.2523	54.2753	10.9264	0.190702	4.8651		8.87597	32.5778
10307	Thu Mar 23 13:41:51 2017_x000D_	19.4507	49.2416	134.261	2.3433	1	21.0963	54.9586	0	0	5.94913		17.7647	0
10308	Thu Mar 23 13:41:51 2017_x000D_	19.0222	48.8329	134.262	2.34331	1	21.0963	54.9586	0	0	6.46731		8.88662	0
10309	Thu Mar 23 13:41:51 2017_x000D_	18.8078	48.6285	134.262	2.34332	1	21.0963	54.9586	0	0	6.73108		8.89086	0
10310	Thu Mar 23 13:41:51 2017_x000D_	18.5933	48.424	134.263	2.34333	1	21.0963	54.9586	0	0	6.99757		13.3406	20.6284
10311	Thu Mar 23 13:41:51 2017_x000D_	18.2714	48.1172	138.456	2.41652	1	21.7413	55.1969	0	0	7.88431		8.89935	0
10312	Thu Mar 23 13:41:51 2017_x000D_	18.0567	47.9125	138.456	2.41651	1	21.7413	55.1969	0	0	8.16326		11.316	0
10313	Thu Mar 23 13:41:52 2017_x000D_	17.7384	47.7101	136.362	2.37996	1	21.7413	55.1969	0	0	8.48972		7.05461	0
10314	Thu Mar 23 13:41:52 2017_x000D_	17.6272	47.5029	138.455	2.4165	1	21.7413	55.1969	0	0	8.72488		13.3637	26.195
10315	Thu Mar 23 13:41:52 2017_x000D_	17.305	47.1953	134.265	2.34337	1	22.6141	55.2222	355.5	6.20465	9.62381		0	0
10316	Thu Mar 23 13:41:52 2017_x000D_	17.305	47.1953	134.265	2.34337	1	22.6141	55.2222	355.5	6.20465	9.62381		8.91424	0
10317	Thu Mar 23 13:41:52 2017_x000D_	17.0899	46.9903	134.265	2.34337	1	22.6141	55.2222	355.5	6.20465	9.91368		7.05301	0
10318	Thu Mar 23 13:41:52 2017_x000D_	16.979	46.783	132.016	2.30412	1	22.6141	55.2222	355.5	6.20465	10.1476		15.7475	0
10319	Thu Mar 23 13:41:52 2017_x000D_	16.5525	46.477	122.037	2.12994	1	22.6141	55.2222	355.5	6.20465	10.6406		3.13557	65.1699
10320	Thu Mar 23 13:41:52 2017_x000D_	16.657	46.475	114.073	1.99095	1	23.5747	53.2738	0	0	9.69939		6.9869	0
10321	Thu Mar 23 13:41:52 2017_x000D_	16.5608	46.6871	97.9265	1.70914	1	23.5747	53.2738	0	0	9.62182		0.0169706	0
10322	Thu Mar 23 13:41:52 2017_x000D_	16.5612	46.6875	86.01	1.50116	1	23.5747	53.2738	0	0	9.62125		4.4457	0
10323	Thu Mar 23 13:41:52 2017_x000D_	16.4537	46.5855	70.7952	1.23561	1	23.5747	53.2738	0	0	9.76944		4.4664	48.1287
10324	Thu Mar 23 13:41:52 2017_x000D_	16.5612	46.6885	61.5342	1.07397	1	24.0795	51.751	0	0	9.06387		6.27725	0
10325	Thu Mar 23 13:41:52 2017_x000D_	16.5535	46.4794	44.6991	0.780146	1	24.0795	51.751	0	0	9.1886		3.14318	0
10326	Thu Mar 23 13:41:52 2017_x000D_	16.5496	46.3747	38.6023	0.673737	1	24.0795	51.751	0	0	9.25224		4.39569	0
10327	Thu Mar 23 13:41:52 2017_x000D_	16.6497	46.2677	29.4888	0.514676	1	24.0795	51.751	0	0	9.23409		12.8134	0
10328	Thu Mar 23 13:41:52 2017_x000D_	17.0614	46.154	18.9568	0.330859	1	24.0795	51.751	0	0	8.97664		6.95101	9.36043
10329	Thu Mar 23 13:41:52 2017_x000D_	17.2657	46.0447	16.1331	0.281576	1	24.3075	51.538	0	0	8.93103		25.6462	0
10330	Thu Mar 23 13:41:52 2017_x000D_	18.0898	45.8174	16.1333	0.28158	1	24.3075	51.538	0	0	8.44897		12.8204	0
10331	Thu Mar 23 13:41:52 2017_x000D_	18.5018	45.7039	18.9577	0.330875	1	24.3075	51.538	0	0	8.23061		13.8872	0
10332	Thu Mar 23 13:41:52 2017_x000D_	18.91	45.4856	18.9561	0.330847	1	24.3075	51.538	0	0	8.10953		18.9062	35.6424
10333	Thu Mar 23 13:41:52 2017_x000D_	19.5291	45.3678	21.7006	0.378747	1	24.7929	50.4536	338.586	5.90944	7.31935		11.1992	0
10334	Thu Mar 23 13:41:53 2017_x000D_	19.8335	45.1517	22.7414	0.396912	1	24.7929	50.4536	338.586	5.90944	7.25988		12.8015	0
10335	Thu Mar 23 13:41:53 2017_x000D_	20.2449	45.0384	25.4995	0.445049	1	24.7929	50.4536	338.586	5.90944	7.07168		18.0961	0
10336	Thu Mar 23 13:41:53 2017_x000D_	20.753	44.7133	29.4991	0.514856	1	24.7929	50.4536	338.586	5.90944	7.01939		6.93618	9.36467
10337	Thu Mar 23 13:41:53 2017_x000D_	20.9569	44.6043	32.1101	0.560426	1	25.021	50.2405	345.372	6.02789	6.94864		20.798	0
10338	Thu Mar 23 13:41:53 2017_x000D_	21.5682	44.2773	34.5904	0.603717	1	25.021	50.2405	345.372	6.02789	6.89069		8.78687	0
10339	Thu Mar 23 13:41:53 2017_x000D_	21.7685	44.0636	34.5896	0.603702	1	25.021	50.2405	345.372	6.02789	6.98089		20.7845	0
10340	Thu Mar 23 13:41:53 2017_x000D_	22.3794	43.7368	32.1104	0.560432	1	25.021	50.2405	345.372	6.02789	7.0197		8.78481	14.8069
10341	Thu Mar 23 13:41:53 2017_x000D_	22.5796	43.5231	32.1093	0.560414	1	25.2588	49.808	333.167	5.81487	6.83214		20.7738	0
10342	Thu Mar 23 13:41:53 2017_x000D_	23.1902	43.1965	29.4972	0.514823	1	25.2588	49.808	333.167	5.81487	6.92756		6.92683	0
10343	Thu Mar 23 13:41:53 2017_x000D_	23.3938	43.0876	32.1102	0.560429	1	25.2588	49.808	333.167	5.81487	6.97438		11.1619	0
10344	Thu Mar 23 13:41:53 2017_x000D_	23.6971	42.8721	30.6745	0.53537	1	25.2588	49.808	333.167	5.81487	7.10954		9.78968	0
10345	Thu Mar 23 13:41:53 2017_x000D_	24.004	42.7612	29.4976	0.514829	1	25.2588	49.808	333.167	5.81487	7.15765		22.3304	0
10346	Thu Mar 23 13:41:53 2017_x000D_	24.6108	42.3301	29.4964	0.514809	1	25.2588	49.808	0	0	7.50592		9.29574	0
10347	Thu Mar 23 13:41:53 2017_x000D_	24.9206	42.3241	28.1423	0.491175	1	25.2588	49.808	0	0	7.49154		19.8401	0
10348	Thu Mar 23 13:41:53 2017_x000D_	25.424	41.8952	29.4967	0.514815	1	25.2588	49.808	0	0	7.91452		9.76789	0
10349	Thu Mar 23 13:41:53 2017_x000D_	25.7302	41.7845	25.4892	0.444871	1	25.2588	49.808	0	0	8.03734		20.7348	27.2652
10350	Thu Mar 23 13:41:53 2017_x000D_	26.3397	41.4586	28.1407	0.491148	1	25.5163	48.9364	352	6.14356	7.523		11.156	0
10351	Thu Mar 23 13:41:53 2017_x000D_	26.6429	41.2433	29.4972	0.514824	1	25.5163	48.9364	352	6.14356	7.77515		6.90936	0
10352	Thu Mar 23 13:41:53 2017_x000D_	26.846	41.1347	32.1127	0.560473	1	25.5163	48.9364	352	6.14356	7.9142		20.7175	0
10353	Thu Mar 23 13:41:53 2017_x000D_	27.4549	40.8089	29.4976	0.51483	1	25.5163	48.9364	352	6.14356	8.3555		13.8094	9.36467
10354	Thu Mar 23 13:41:53 2017_x000D_	27.8608	40.5918	29.4977	0.514832	1	25.7444	48.7233	0	0	8.40241		15.4626	0
10355	Thu Mar 23 13:41:54 2017_x000D_	28.2635	40.2701	32.113	0.560478	1	25.7444	48.7233	0	0	8.82057		9.74688	0
10356	Thu Mar 23 13:41:54 2017_x000D_	28.5691	40.1598	28.1392	0.491122	1	25.7444	48.7233	0	0	9.01734		16.614	0
10357	Thu Mar 23 13:41:54 2017_x000D_	29.0778	39.9409	29.4982	0.514841	1	25.7444	48.7233	0	0	9.39373		8.76142	0
10358	Thu Mar 23 13:41:54 2017_x000D_	29.2775	39.7278	29.4969	0.514818	1	25.7444	48.7233	0	0	9.66446		6.89595	14.811
10359	Thu Mar 23 13:41:54 2017_x000D_	29.4802	39.6194	32.1144	0.560502	1	25.9823	48.2907	0	0	9.35023		9.74022	0
10360	Thu Mar 23 13:41:54 2017_x000D_	29.7856	39.5092	28.1392	0.491122	1	25.9823	48.2907	0	0	9.56974		13.7892	0
10361	Thu Mar 23 13:41:54 2017_x000D_	30.1909	39.2924	28.1392	0.491121	1	25.9823	48.2907	0	0	9.93387		11.1319	0
10362	Thu Mar 23 13:41:54 2017_x000D_	30.4934	39.0775	29.4974	0.514826	1	25.9823	48.2907	0	0	10.2583		11.1228	72.7352
10363	Thu Mar 23 13:41:54 2017_x000D_	30.7956	38.8627	28.1377	0.491095	1	25.8721	45.8687	0	0	8.563		4.38064	0
10364	Thu Mar 23 13:41:54 2017_x000D_	30.8955	38.7562	32.1147	0.560507	1	25.8721	45.8687	0	0	8.70759		12.692	0
10365	Thu Mar 23 13:41:54 2017_x000D_	31.3035	38.6443	29.4977	0.514832	1	25.8721	45.8687	0	0	9.03837		4.37449	0
10366	Thu Mar 23 13:41:54 2017_x000D_	31.4031	38.5378	30.6775	0.535423	1	25.8721	45.8687	0	0	9.18336		13.7838	52.7777
10367	Thu Mar 23 13:41:54 2017_x000D_	31.8083	38.3212	33.6853	0.587919	1	25.9507	44.1112	0	0	8.23624		4.38064	0
10368	Thu Mar 23 13:41:54 2017_x000D_	31.9082	38.2147	38.0081	0.663366	1	25.9507	44.1112	0	0	8.38215		4.38488	0
10369	Thu Mar 23 13:41:54 2017_x000D_	32.0082	38.1081	46.8753	0.818129	1	25.9507	44.1112	0	0	8.52822		3.13347	0
10370	Thu Mar 23 13:41:54 2017_x000D_	32.0114	38.2125	53.2707	0.929749	1	25.9507	44.1112	0	0	8.45735		9.86039	0
10371	Thu Mar 23 13:41:54 2017_x000D_	31.9179	38.5276	70.6715	1.23345	1	25.9507	44.1112	0	0	8.17215		0.0123693	53.301
10372	Thu Mar 23 13:41:54 2017_x000D_	31.9178	38.5272	82.3283	1.4369	1	26.2477	42.3595	0	0	6.84372		9.9226	0
10373	Thu Mar 23 13:41:54 2017_x000D_	32.029	38.8387	97.5131	1.70193	1	26.2477	42.3595	0	0	6.76901		3.14875	0
10374	Thu Mar 23 13:41:54 2017_x000D_	32.0255	38.7338	109.669	1.91408	1	26.2477	42.3595	0	0	6.82119		3.05753	0
10375	Thu Mar 23 13:41:54 2017_x000D_	32.1274	38.7319	125.42	2.18899	1	26.2477	42.3595	0	0	6.90872		0.0108167	39.6126
10376	Thu Mar 23 13:41:54 2017_x000D_	32.1272	38.7322	133.667	2.33293	1	26.3067	41.0404	0	0	6.26147		0.0108167	0
10377	Thu Mar 23 13:41:55 2017_x000D_	32.1269	38.7324	142.048	2.47921	1	26.3067	41.0404	0	0	6.26112		8.83631	0
10378	Thu Mar 23 13:41:55 2017_x000D_	31.9155	38.5273	155.486	2.71374	1	26.3067	41.0404	0	0	6.14608		0.0108167	0
10379	Thu Mar 23 13:41:55 2017_x000D_	31.9152	38.5275	163.212	2.84859	1	26.3067	41.0404	0	0	6.14573		12.7447	33.7562
10380	Thu Mar 23 13:41:55 2017_x000D_	31.5016	38.4305	171.869	2.99969	1	26.5744	39.9475	0	0	5.15544		6.95417	0
10381	Thu Mar 23 13:41:55 2017_x000D_	31.2931	38.3292	168.911	2.94805	1	26.5744	39.9475	0	0	4.98849		24.9137	0
10382	Thu Mar 23 13:41:55 2017_x000D_	30.4676	38.2386	166.026	2.89769	1	26.5744	39.9475	0	0	4.25175		15.7816	0
10383	Thu Mar 23 13:41:55 2017_x000D_	29.9504	38.1425	162.303	2.83271	1	26.5744	39.9475	0	0	3.82824		9.82913	0
10384	Thu Mar 23 13:41:55 2017_x000D_	29.6383	38.0428	160.501	2.80127	1	26.5744	39.9475	0	0	3.60768		26.5607	197.871
10385	Thu Mar 23 13:41:55 2017_x000D_	28.8055	37.7423	155.507	2.7141	2	32.6001	37.2653	257.018	4.48581	3.82446		8.89343	0
10386	Thu Mar 23 13:41:55 2017_x000D_	28.593	37.5356	150.241	2.62221	2	32.6001	37.2653	257.018	4.48581	4.01621		11.276	0
10387	Thu Mar 23 13:41:55 2017_x000D_	28.2777	37.331	148.706	2.59541	2	32.6001	37.2653	257.018	4.48581	4.3229		25.2119	0
10388	Thu Mar 23 13:41:55 2017_x000D_	27.5431	36.9228	142.1	2.48011	2	32.6001	37.2653	257.018	4.48581	5.06859		8.89773	73.1064
10389	Thu Mar 23 13:41:55 2017_x000D_	27.3304	36.7161	142.098	2.48008	2	30.2177	36.7529	238.419	4.16119	2.88753		22.6136	0
10390	Thu Mar 23 13:41:55 2017_x000D_	26.698	36.3059	142.101	2.48013	2	30.2177	36.7529	238.419	4.16119	3.54797		13.368	0
10391	Thu Mar 23 13:41:55 2017_x000D_	26.3782	35.9956	146.213	2.55191	2	30.2177	36.7529	238.419	4.16119	3.91347		21.0049	0
10392	Thu Mar 23 13:41:55 2017_x000D_	25.7482	35.6901	148.703	2.59535	2	30.2177	36.7529	238.419	4.16119	4.59412		8.92324	106.584
10393	Thu Mar 23 13:41:55 2017_x000D_	25.5348	35.4829	148.701	2.59531	1	26.8815	37.9744	0	0	2.83217		8.9254	0
10394	Thu Mar 23 13:41:55 2017_x000D_	25.3213	35.2757	148.698	2.59527	1	26.8815	37.9744	0	0	3.11724		18.3272	0
10395	Thu Mar 23 13:41:55 2017_x000D_	24.7936	34.9679	152.786	2.66662	1	26.8815	37.9744	0	0	3.66038		6.21379	0
10396	Thu Mar 23 13:41:55 2017_x000D_	24.5865	34.9712	152.789	2.66668	1	26.8815	37.9744	0	0	3.77971		8.93812	13.2132
10397	Thu Mar 23 13:41:55 2017_x000D_	24.3727	34.7637	152.786	2.66662	1	26.8618	38.4144	0	0	4.41851		21.0693	0
10398	Thu Mar 23 13:41:56 2017_x000D_	23.7408	34.4572	155.475	2.71354	1	26.8618	38.4144	0	0	5.03985		21.0961	0
10399	Thu Mar 23 13:41:56 2017_x000D_	23.1082	34.1501	152.787	2.66664	1	26.8618	38.4144	0	0	5.681		7.02804	0
10400	Thu Mar 23 13:41:56 2017_x000D_	22.8974	34.0479	155.474	2.71353	1	26.8618	38.4144	0	0	5.89769		7.04138	0
10401	Thu Mar 23 13:41:56 2017_x000D_	22.6863	33.9453	152.788	2.66665	1	26.8618	38.4144	0	0	6.11618		21.119	6.60668
10402	Thu Mar 23 13:41:56 2017_x000D_	22.0529	33.6381	155.473	2.71352	1	26.8519	38.6344	0	0	6.92773		8.97004	0
10403	Thu Mar 23 13:41:56 2017_x000D_	21.8382	33.43	155.469	2.71345	1	26.8519	38.6344	0	0	7.22655		12.9297	0
10404	Thu Mar 23 13:41:56 2017_x000D_	21.4189	33.3303	152.789	2.66667	1	26.8519	38.6344	0	0	7.59282		21.1565	0
10405	Thu Mar 23 13:41:56 2017_x000D_	20.7844	33.0225	155.472	2.71349	1	26.8519	38.6344	0	0	8.26486		7.0615	33.7744
10406	Thu Mar 23 13:41:56 2017_x000D_	20.5727	32.9196	152.79	2.66668	1	27.1197	37.5409	0	0	8.01371		22.8367	0
10407	Thu Mar 23 13:41:56 2017_x000D_	19.9339	32.5056	152.787	2.66664	1	27.1197	37.5409	0	0	8.77439		7.07222	0
10408	Thu Mar 23 13:41:56 2017_x000D_	19.7219	32.4025	150.24	2.62217	1	27.1197	37.5409	0	0	9.00725		9.95051	0
10409	Thu Mar 23 13:41:56 2017_x000D_	19.406	32.3014	151.34	2.64138	1	27.1197	37.5409	0	0	9.32489		20.3556	106.754
10410	Thu Mar 23 13:41:56 2017_x000D_	18.8702	31.8851	152.785	2.66659	1	27.7146	34.0325	0	0	9.10136		7.08162	0
10411	Thu Mar 23 13:41:56 2017_x000D_	18.6579	31.7819	150.239	2.62217	1	27.7146	34.0325	0	0	9.33215		12.9814	0
10412	Thu Mar 23 13:41:56 2017_x000D_	18.2369	31.6819	152.789	2.66666	1	27.7146	34.0325	0	0	9.76484		15.8992	0
10413	Thu Mar 23 13:41:56 2017_x000D_	17.8085	31.3699	155.462	2.71333	1	27.7146	34.0325	0	0	10.2577		7.09103	46.2946
10414	Thu Mar 23 13:41:56 2017_x000D_	17.5959	31.2666	152.786	2.66661	1	27.7838	32.4909	0	0	10.2612		14.1807	0
10415	Thu Mar 23 13:41:56 2017_x000D_	17.1707	31.0601	152.786	2.66662	1	27.7838	32.4909	0	0	10.7091		9.03172	0
10416	Thu Mar 23 13:41:56 2017_x000D_	16.9543	30.8508	152.783	2.66657	1	27.7838	32.4909	0	0	10.953		13.0104	0
10417	Thu Mar 23 13:41:56 2017_x000D_	16.5324	30.7504	155.461	2.71331	1	27.7838	32.4909	0	0	11.3852		7.10444	0
10418	Thu Mar 23 13:41:56 2017_x000D_	16.3194	30.6469	152.787	2.66664	1	27.7838	32.4909	0	0	11.6118		7.09782	33.0752
10419	Thu Mar 23 13:41:56 2017_x000D_	16.1065	30.5437	155.461	2.7133	1	27.8332	31.3895	0	0	11.7572		7.11115	0
10420	Thu Mar 23 13:41:57 2017_x000D_	15.8933	30.4401	152.787	2.66664	1	27.8332	31.3895	0	0	11.9776		0	0
10421	Thu Mar 23 13:41:57 2017_x000D_	15.8933	30.4401	152.787	2.66664	1	27.8332	31.3895	0	0	11.9776		18.5654	0
10422	Thu Mar 23 13:41:57 2017_x000D_	15.3588	30.1282	148.726	2.59576	1	27.8332	31.3895	0	0	12.538		7.11371	78.834
10423	Thu Mar 23 13:41:57 2017_x000D_	15.1457	30.0242	138.042	2.40928	1	26.1726	29.3529	312.004	5.44551	11.0473		4.52532	0
10424	Thu Mar 23 13:41:57 2017_x000D_	15.0374	29.9192	133.892	2.33685	1	26.1726	29.3529	312.004	5.44551	11.1496		7.17389	0
10425	Thu Mar 23 13:41:57 2017_x000D_	15.1503	30.13	115.449	2.01497	1	26.1726	29.3529	312.004	5.44551	11.0497		3.12942	0
10426	Thu Mar 23 13:41:57 2017_x000D_	15.046	30.1317	107.221	1.87136	1	26.1726	29.3529	312.004	5.44551	11.1538		0.0201246	88.9713
10427	Thu Mar 23 13:41:57 2017_x000D_	15.0466	30.132	89.173	1.55636	1	23.8448	27.5153	266.824	4.65697	9.17908		3.17884	0
10428	Thu Mar 23 13:41:57 2017_x000D_	15.043	30.0261	83.1226	1.45076	1	23.8448	27.5153	266.824	4.65697	9.15291		3.14714	0
10429	Thu Mar 23 13:41:57 2017_x000D_	15.1479	30.0251	74.5973	1.30197	1	23.8448	27.5153	266.824	4.65697	9.0518		4.51522	0
10430	Thu Mar 23 13:41:57 2017_x000D_	15.0392	29.921	57.4788	1.00319	1	23.8448	27.5153	266.824	4.65697	9.12831		8.8502	0
10431	Thu Mar 23 13:41:57 2017_x000D_	15.2412	29.706	48.956	0.854444	1	23.8448	27.5153	266.824	4.65697	8.87812		4.41251	52.7543
10432	Thu Mar 23 13:41:57 2017_x000D_	15.3418	29.5987	36.0418	0.629048	1	22.352	26.5859	204.768	3.57388	7.63019		7.04723	0
10433	Thu Mar 23 13:41:57 2017_x000D_	15.4389	29.3848	29.2528	0.510557	1	22.352	26.5859	204.768	3.57388	7.4582		12.8894	0
10434	Thu Mar 23 13:41:57 2017_x000D_	15.8538	29.2732	18.609	0.324789	1	22.352	26.5859	204.768	3.57388	7.03194		12.8981	0
10435	Thu Mar 23 13:41:57 2017_x000D_	16.269	29.1616	15.7585	0.275038	1	22.352	26.5859	204.768	3.57388	6.60584		26.6884	41.4197
10436	Thu Mar 23 13:41:57 2017_x000D_	17.0955	28.8325	18.6086	0.324781	1	21.0581	26.1042	225	3.92699	4.81101		0	0
10437	Thu Mar 23 13:41:57 2017_x000D_	17.0955	28.8325	18.6086	0.324781	1	21.0581	26.1042	225	3.92699	4.81101		29.63	0
10438	Thu Mar 23 13:41:57 2017_x000D_	18.0263	28.5022	22.4322	0.391515	1	21.0581	26.1042	225	3.92699	3.86552		12.5439	0
10439	Thu Mar 23 13:41:57 2017_x000D_	18.4444	28.4971	22.4351	0.391567	1	21.0581	26.1042	225	3.92699	3.54364		20.9177	27.8092
10440	Thu Mar 23 13:41:57 2017_x000D_	19.0607	28.171	25.2203	0.440177	1	20.4305	25.422	188.637	3.29233	3.07138		11.2499	0
10441	Thu Mar 23 13:41:58 2017_x000D_	19.3671	27.9548	26.4922	0.462376	1	20.4305	25.422	188.637	3.29233	2.74698		20.9083	0
10442	Thu Mar 23 13:41:58 2017_x000D_	19.9831	27.6288	29.2634	0.510743	1	20.4305	25.422	188.637	3.29233	2.2517		9.86147	0
10443	Thu Mar 23 13:41:58 2017_x000D_	20.2929	27.5189	33.4857	0.584435	1	20.4305	25.422	188.637	3.29233	2.10141		18.164	101.139
10444	Thu Mar 23 13:41:58 2017_x000D_	20.804	27.1943	34.4101	0.600569	2	17.5063	27.0997	346.987	6.05607	3.29906		8.83748	0
10445	Thu Mar 23 13:41:58 2017_x000D_	21.0057	26.9796	34.4093	0.600556	2	17.5063	27.0997	346.987	6.05607	3.50146		9.85299	0
10446	Thu Mar 23 13:41:58 2017_x000D_	21.3152	26.8697	38.4799	0.6716	2	17.5063	27.0997	346.987	6.05607	3.81584		15.5845	0
10447	Thu Mar 23 13:41:58 2017_x000D_	21.7219	26.5465	36.0565	0.629304	2	17.5063	27.0997	346.987	6.05607	4.25174		8.83543	0
10448	Thu Mar 23 13:41:58 2017_x000D_	21.9235	26.3318	36.0559	0.629294	2	17.5063	27.0997	346.987	6.05607	4.48345		18.1557	86.4442
10449	Thu Mar 23 13:41:58 2017_x000D_	22.4344	26.0074	40.3156	0.703639	1	18.7174	24.4851	214.392	3.74184	4.01665		8.82489	0
10450	Thu Mar 23 13:41:58 2017_x000D_	22.6357	25.7929	36.7838	0.641998	1	18.7174	24.4851	214.392	3.74184	4.13079		9.83867	0
10451	Thu Mar 23 13:41:58 2017_x000D_	22.9448	25.6833	36.0567	0.629309	1	18.7174	24.4851	214.392	3.74184	4.39393		17.6624	0
10452	Thu Mar 23 13:41:58 2017_x000D_	23.3478	25.2541	36.0555	0.629287	1	18.7174	24.4851	214.392	3.74184	4.69382		8.83119	56.3488
10453	Thu Mar 23 13:41:58 2017_x000D_	23.5493	25.0395	36.0549	0.629276	1	18.1377	22.6985	180	3.14159	5.89624		6.24635	0
10454	Thu Mar 23 13:41:58 2017_x000D_	23.7575	25.0373	36.0563	0.6293	1	18.1377	22.6985	180	3.14159	6.08705		19.9411	0
10455	Thu Mar 23 13:41:58 2017_x000D_	24.2643	24.6072	34.4079	0.60053	1	18.1377	22.6985	180	3.14159	6.41704		3.12317	0
10456	Thu Mar 23 13:41:58 2017_x000D_	24.3684	24.6061	36.0564	0.629303	1	18.1377	22.6985	180	3.14159	6.51618		15.5629	14.7297
10457	Thu Mar 23 13:41:58 2017_x000D_	24.7745	24.2833	33.4827	0.584384	1	17.9379	22.25	180	3.14159	7.13256		6.94751	0
10458	Thu Mar 23 13:41:58 2017_x000D_	24.9792	24.175	36.0565	0.629305	1	17.9379	22.25	180	3.14159	7.29969		11.2067	0
10459	Thu Mar 23 13:41:58 2017_x000D_	25.2844	23.9596	34.4084	0.60054	1	17.9379	22.25	180	3.14159	7.5428		11.215	0
10460	Thu Mar 23 13:41:58 2017_x000D_	25.5898	23.744	36.0566	0.629307	1	17.9379	22.25	180	3.14159	7.79638		9.80821	27.2547
10461	Thu Mar 23 13:41:58 2017_x000D_	25.898	23.6349	31.8991	0.556743	1	17.7575	21.3596	180	3.14159	8.4525		8.82271	0
10462	Thu Mar 23 13:41:59 2017_x000D_	26.0993	23.4205	31.898	0.556725	1	17.7575	21.3596	180	3.14159	8.59261		0	0
10463	Thu Mar 23 13:41:59 2017_x000D_	26.0993	23.4205	31.898	0.556725	1	17.7575	21.3596	180	3.14159	8.59261		13.8816	0
10464	Thu Mar 23 13:41:59 2017_x000D_	26.5083	23.2041	31.8984	0.556733	1	17.7575	21.3596	180	3.14159	8.94308		4.41443	0
10465	Thu Mar 23 13:41:59 2017_x000D_	26.6091	23.0969	36.0575	0.629322	1	17.7575	21.3596	180	3.14159	9.02048		6.9408	0
10466	Thu Mar 23 13:41:59 2017_x000D_	26.8136	22.9887	38.4837	0.671667	1	17.7575	21.3596	180	3.14159	9.20146		4.42716	0
10467	Thu Mar 23 13:41:59 2017_x000D_	26.9147	22.8812	50.9707	0.889607	1	17.7575	21.3596	180	3.14159	9.28276		7.01992	0
10468	Thu Mar 23 13:41:59 2017_x000D_	26.8176	23.0941	61.5444	1.07415	1	17.7575	21.3596	180	3.14159	9.22464		3.16646	0
10469	Thu Mar 23 13:41:59 2017_x000D_	26.8208	23.1996	79.4262	1.38625	1	17.7575	21.3596	180	3.14159	9.24819		4.48896	27.2583
10470	Thu Mar 23 13:41:59 2017_x000D_	26.9277	23.3043	88.7815	1.54953	1	17.577	20.4691	180	3.14159	9.77108		3.12307	0
10471	Thu Mar 23 13:41:59 2017_x000D_	26.8236	23.305	97.5915	1.70329	1	17.577	20.4691	180	3.14159	9.67171		4.40461	0
10472	Thu Mar 23 13:41:59 2017_x000D_	26.9236	23.1975	112.386	1.96151	1	17.577	20.4691	180	3.14159	9.73669		0.0108167	0
10473	Thu Mar 23 13:41:59 2017_x000D_	26.9233	23.1977	120.25	2.09876	1	17.577	20.4691	180	3.14159	9.73646		7.16449	57.252
10474	Thu Mar 23 13:41:59 2017_x000D_	26.8122	22.9863	135.49	2.36475	1	18.7405	18.9564	233.295	4.07177	9.02178		4.50378	0
10475	Thu Mar 23 13:41:59 2017_x000D_	26.705	22.8812	139.497	2.43468	1	18.7405	18.9564	233.295	4.07177	8.87904		24.823	0
10476	Thu Mar 23 13:41:59 2017_x000D_	26.0657	22.3559	141.714	2.47337	1	18.7405	18.9564	233.295	4.07177	8.07559		13.526	0
10477	Thu Mar 23 13:41:59 2017_x000D_	25.7443	22.0397	137.57	2.40104	1	18.7405	18.9564	233.295	4.07177	7.65245		9.02232	0
10478	Thu Mar 23 13:41:59 2017_x000D_	25.5298	21.8289	137.569	2.40104	1	18.7405	18.9564	233.295	4.07177	7.37196		27.3485	29.7775
10479	Thu Mar 23 13:41:59 2017_x000D_	24.7851	21.3031	133.426	2.32873	1	19.2176	18.086	248.819	4.34271	6.43015		10.1494	0
10480	Thu Mar 23 13:41:59 2017_x000D_	24.6713	20.9845	129.31	2.25689	1	19.2176	18.086	248.819	4.34271	6.17609		11.5691	0
10481	Thu Mar 23 13:41:59 2017_x000D_	24.453	20.6666	127.568	2.22649	1	19.2176	18.086	248.819	4.34271	5.83686		22.6077	0
10482	Thu Mar 23 13:41:59 2017_x000D_	23.9156	20.1383	126.974	2.21611	1	19.2176	18.086	248.819	4.34271	5.12671		11.5841	9.4005
10483	Thu Mar 23 13:41:59 2017_x000D_	23.697	19.82	125.279	2.18653	1	19.4464	17.8719	261.394	4.56218	4.67576		21.5715	0
10484	Thu Mar 23 13:42:00 2017_x000D_	23.3642	19.1826	122.849	2.14413	1	19.4464	17.8719	261.394	4.56218	4.13123		9.06471	0
10485	Thu Mar 23 13:42:00 2017_x000D_	23.1488	18.9707	122.852	2.14417	1	19.4464	17.8719	261.394	4.56218	3.86201		21.5998	0
10486	Thu Mar 23 13:42:00 2017_x000D_	22.8155	18.3325	120.287	2.0994	1	19.4464	17.8719	261.394	4.56218	3.40044		7.20852	0
10487	Thu Mar 23 13:42:00 2017_x000D_	22.7041	18.1196	122.849	2.14411	1	19.4464	17.8719	261.394	4.56218	3.2671		11.619	0
10488	Thu Mar 23 13:42:00 2017_x000D_	22.4849	17.8003	121.359	2.11811	1	19.4464	17.8719	261.394	4.56218	3.03934		18.7973	0
10489	Thu Mar 23 13:42:00 2017_x000D_	22.1542	17.2681	125.272	2.1864	1	19.4464	17.8719	261.394	4.56218	2.7743		10.1914	0
10490	Thu Mar 23 13:42:00 2017_x000D_	22.0396	16.9483	124.476	2.17252	1	19.4464	17.8719	261.394	4.56218	2.75277		11.6365	0
10491	Thu Mar 23 13:42:00 2017_x000D_	21.8201	16.6285	122.846	2.14407	1	19.4464	17.8719	261.394	4.56218	2.67964		13.6469	0
10492	Thu Mar 23 13:42:00 2017_x000D_	21.4958	16.3095	126.961	2.21588	1	19.4464	17.8719	261.394	4.56218	2.57704		7.22864	0
10493	Thu Mar 23 13:42:00 2017_x000D_	21.3841	16.096	129.291	2.25655	1	19.4464	17.8719	261.394	4.56218	2.6284		20.6556	0
10494	Thu Mar 23 13:42:00 2017_x000D_	20.948	15.5632	131.173	2.28941	1	19.4464	17.8719	261.394	4.56218	2.75407		7.23674	0
10495	Thu Mar 23 13:42:00 2017_x000D_	20.8361	15.3495	133.383	2.32797	1	19.4464	17.8719	261.394	4.56218	2.87989		16.052	131.673
10496	Thu Mar 23 13:42:00 2017_x000D_	20.4066	15.0304	135.448	2.36401	2	22.651	14.8728	252.704	4.41051	2.24993		10.2342	0
10497	Thu Mar 23 13:42:00 2017_x000D_	20.2914	14.7093	131.171	2.28937	2	22.651	14.8728	252.704	4.41051	2.36526		3.15002	0
10498	Thu Mar 23 13:42:00 2017_x000D_	20.1864	14.7097	133.384	2.32799	2	22.651	14.8728	252.704	4.41051	2.46999		18.2545	0
10499	Thu Mar 23 13:42:00 2017_x000D_	19.7528	14.2828	133.385	2.328	2	22.651	14.8728	252.704	4.41051	2.95764		9.13045	94.0558
10500	Thu Mar 23 13:42:00 2017_x000D_	19.5359	14.0693	133.385	2.32801	1	20.3619	17.0151	261.394	4.56218	3.05941		16.1886	0
10501	Thu Mar 23 13:42:00 2017_x000D_	19.207	13.6415	131.175	2.28944	1	20.3619	17.0151	261.394	4.56218	3.56581		7.26091	0
10502	Thu Mar 23 13:42:00 2017_x000D_	19.0947	13.4271	133.381	2.32793	1	20.3619	17.0151	261.394	4.56218	3.8052		13.7168	0
10503	Thu Mar 23 13:42:00 2017_x000D_	18.769	13.1062	129.295	2.25663	1	20.3619	17.0151	261.394	4.56218	4.221		7.16169	75.8995
10504	Thu Mar 23 13:42:00 2017_x000D_	18.5553	12.9998	131.177	2.28948	1	21.9837	15.0733	284.692	4.96881	4.00666		6.45052	0
10505	Thu Mar 23 13:42:01 2017_x000D_	18.5482	12.7849	131.173	2.28939	1	21.9837	15.0733	284.692	4.96881	4.12789		9.15376	0
10506	Thu Mar 23 13:42:01 2017_x000D_	18.3308	12.5708	131.173	2.28941	1	21.9837	15.0733	284.692	4.96881	4.42789		13.7381	0
10507	Thu Mar 23 13:42:01 2017_x000D_	18.0044	12.2496	135.437	2.36382	1	21.9837	15.0733	284.692	4.96881	4.87936		4.58011	0
10508	Thu Mar 23 13:42:01 2017_x000D_	17.8955	12.1426	139.714	2.43847	1	21.9837	15.0733	284.692	4.96881	5.03015		4.58448	71.7547
10509	Thu Mar 23 13:42:01 2017_x000D_	17.7862	12.0358	152.169	2.65585	1	22.9582	12.889	280.504	4.89572	5.2419		4.43745	0
10510	Thu Mar 23 13:42:01 2017_x000D_	17.8878	11.9283	161.566	2.81985	1	22.9582	12.889	280.504	4.89572	5.16061		4.59909	0
10511	Thu Mar 23 13:42:01 2017_x000D_	17.9968	12.0361	177.14	3.09167	1	22.9582	12.889	280.504	4.89572	5.03418		3.21752	0
10512	Thu Mar 23 13:42:01 2017_x000D_	17.9935	11.9289	186.376	3.25288	1	22.9582	12.889	280.504	4.89572	5.05668		3.174	53.6442
10513	Thu Mar 23 13:42:01 2017_x000D_	18.0993	11.9288	204.952	3.57709	1	23.2558	11.1258	283.013	4.93951	5.21865		0	0
10514	Thu Mar 23 13:42:01 2017_x000D_	18.0993	11.9288	204.952	3.57709	1	23.2558	11.1258	283.013	4.93951	5.21865		7.11627	0
10515	Thu Mar 23 13:42:01 2017_x000D_	18.198	11.7131	220.195	3.84312	1	23.2558	11.1258	283.013	4.93951	5.09178		3.17414	0
10516	Thu Mar 23 13:42:01 2017_x000D_	18.3038	11.7121	240.04	4.18949	1	23.2558	11.1258	283.013	4.93951	4.98659		0.0123693	19.9395
10517	Thu Mar 23 13:42:01 2017_x000D_	18.3039	11.7117	248.172	4.33142	1	23.2852	10.4618	283.013	4.93951	5.13572		4.43539	0
10518	Thu Mar 23 13:42:01 2017_x000D_	18.2024	11.8192	257.391	4.49232	1	23.2852	10.4618	283.013	4.93951	5.26093		3.165	0
10519	Thu Mar 23 13:42:01 2017_x000D_	18.0969	11.8191	-88.0841	-1.53736	1	23.2852	10.4618	283.013	4.93951	5.3629		6.45042	0
10520	Thu Mar 23 13:42:01 2017_x000D_	18.1039	12.034	-82.2305	-1.43519	1	23.2852	10.4618	283.013	4.93951	5.41458		6.45313	19.9422
10521	Thu Mar 23 13:42:01 2017_x000D_	18.1106	12.249	-69.2369	-1.20841	1	23.3146	9.79771	278.926	4.86818	5.75243		7.26483	0
10522	Thu Mar 23 13:42:01 2017_x000D_	18.2228	12.4636	-66.4033	-1.15896	1	23.3146	9.79771	278.926	4.86818	5.74747		10.2649	0
10523	Thu Mar 23 13:42:01 2017_x000D_	18.3388	12.7855	-70.2072	-1.22535	1	23.3146	9.79771	278.926	4.86818	5.80392		23.6214	0
10524	Thu Mar 23 13:42:01 2017_x000D_	18.5741	13.5369	-69.2361	-1.2084	1	23.3146	9.79771	278.926	4.86818	6.03771		13.3542	0
10525	Thu Mar 23 13:42:01 2017_x000D_	18.6936	13.9657	-73.7717	-1.28756	1	23.3146	9.79771	278.926	4.86818	6.223		23.6005	21.0808
10526	Thu Mar 23 13:42:02 2017_x000D_	18.9288	14.7164	-78.8877	-1.37685	1	23.5633	9.1405	280.003	4.88698	7.25047		10.2421	0
10527	Thu Mar 23 13:42:02 2017_x000D_	19.0445	15.0376	-82.2436	-1.43542	1	23.5633	9.1405	280.003	4.88698	7.42936		9.66233	0
10528	Thu Mar 23 13:42:02 2017_x000D_	19.0552	15.3595	-81.9207	-1.42979	1	23.5633	9.1405	280.003	4.88698	7.68108		22.8261	0
10529	Thu Mar 23 13:42:02 2017_x000D_	19.1851	16.1092	-85.1625	-1.48637	1	23.5633	9.1405	280.003	4.88698	8.22991		25.724	6.6482
10530	Thu Mar 23 13:42:02 2017_x000D_	19.2134	16.9662	-85.1614	-1.48635	1	23.5731	8.91911	280.003	4.88698	9.15219		0	0
10531	Thu Mar 23 13:42:02 2017_x000D_	19.2134	16.9662	-85.1614	-1.48635	1	23.5731	8.91911	280.003	4.88698	9.15219		19.2826	0
10532	Thu Mar 23 13:42:02 2017_x000D_	19.2347	17.6086	-85.1606	-1.48633	1	23.5731	8.91911	280.003	4.88698	9.71231		6.42653	0
10533	Thu Mar 23 13:42:02 2017_x000D_	19.2418	17.8227	-85.1604	-1.48633	1	23.5731	8.91911	280.003	4.88698	9.90122		19.2705	27.478
10534	Thu Mar 23 13:42:02 2017_x000D_	19.263	18.4647	-85.1596	-1.48632	1	23.8316	8.04041	280.003	4.88698	11.3815		12.8411	0
10535	Thu Mar 23 13:42:02 2017_x000D_	19.2772	18.8925	-85.1591	-1.48631	1	23.8316	8.04041	280.003	4.88698	11.769		19.2525	0
10536	Thu Mar 23 13:42:02 2017_x000D_	19.2984	19.5339	-85.1583	-1.48629	1	23.8316	8.04041	280.003	4.88698	12.3552		7.2127	0
10537	Thu Mar 23 13:42:02 2017_x000D_	19.4101	19.7468	-82.2367	-1.4353	1	23.8316	8.04041	280.003	4.88698	12.5136		19.2375	46.6261
10538	Thu Mar 23 13:42:02 2017_x000D_	19.4313	20.3877	-82.2351	-1.43527	1	25.3762	7.8679	292.788	5.11011	13.8596		6.41144	0
10539	Thu Mar 23 13:42:02 2017_x000D_	19.4383	20.6013	-82.2346	-1.43526	1	25.3762	7.8679	292.788	5.11011	14.0498		12.82	0
10540	Thu Mar 23 13:42:02 2017_x000D_	19.4524	21.0284	-82.2335	-1.43525	1	25.3762	7.8679	292.788	5.11011	14.4323		14.4108	0
10541	Thu Mar 23 13:42:02 2017_x000D_	19.6759	21.4536	-82.2376	-1.43532	1	25.3762	7.8679	292.788	5.11011	14.7331		16.0167	0
10542	Thu Mar 23 13:42:02 2017_x000D_	19.6935	21.9872	-81.9131	-1.42965	1	25.3762	7.8679	292.788	5.11011	15.22		10.1644	19.7411
10543	Thu Mar 23 13:42:02 2017_x000D_	19.8085	22.3059	-79.3487	-1.3849	1	26.0339	7.8889	292.788	5.11011	15.7037		19.1983	0
10544	Thu Mar 23 13:42:02 2017_x000D_	19.8295	22.9455	-79.3461	-1.38485	1	26.0339	7.8889	292.788	5.11011	16.2848		19.5197	0
10545	Thu Mar 23 13:42:02 2017_x000D_	19.9552	23.5839	-82.2373	-1.43531	1	26.0339	7.8889	292.788	5.11011	16.831		9.59627	0
10546	Thu Mar 23 13:42:02 2017_x000D_	19.9658	23.9036	-81.9131	-1.42965	1	26.0339	7.8889	292.788	5.11011	17.1258		10.1454	19.7381
10547	Thu Mar 23 13:42:02 2017_x000D_	20.0806	24.2217	-79.3464	-1.38486	1	26.6915	7.9099	292.788	5.11011	17.6005		12.7779	0
10548	Thu Mar 23 13:42:03 2017_x000D_	20.0946	24.6474	-79.3447	-1.38483	1	26.6915	7.9099	292.788	5.11011	17.9906		19.4891	0
10549	Thu Mar 23 13:42:03 2017_x000D_	20.2201	25.2848	-82.2381	-1.43533	1	26.6915	7.9099	292.788	5.11011	18.5409		6.38745	0
10550	Thu Mar 23 13:42:03 2017_x000D_	20.2271	25.4976	-82.2376	-1.43532	1	26.6915	7.9099	292.788	5.11011	18.7381		19.4709	13.1587
10551	Thu Mar 23 13:42:03 2017_x000D_	20.3525	26.1344	-85.17	-1.4865	1	27.1299	7.9239	292.788	5.11011	19.4308		12.7599	0
10552	Thu Mar 23 13:42:03 2017_x000D_	20.3665	26.5595	-85.1694	-1.48649	1	27.1299	7.9239	292.788	5.11011	19.825		19.4485	0
10553	Thu Mar 23 13:42:03 2017_x000D_	20.4916	27.1956	-82.2384	-1.43533	1	27.1299	7.9239	292.788	5.11011	20.383		6.37536	0
10554	Thu Mar 23 13:42:03 2017_x000D_	20.4985	27.408	-82.2378	-1.43532	1	27.1299	7.9239	292.788	5.11011	20.5817		19.1173	0
10555	Thu Mar 23 13:42:03 2017_x000D_	20.5194	28.0449	-82.2362	-1.43529	1	27.1299	7.9239	292.788	5.11011	21.1791		6.36936	0
10556	Thu Mar 23 13:42:03 2017_x000D_	20.5263	28.2571	-82.2357	-1.43528	1	27.1299	7.9239	292.788	5.11011	21.3786		7.15121	0
10557	Thu Mar 23 13:42:03 2017_x000D_	20.6374	28.468	-79.3401	-1.38475	1	27.1299	7.9239	292.788	5.11011	21.5456		7.15401	0
10558	Thu Mar 23 13:42:03 2017_x000D_	20.7487	28.6789	-82.2398	-1.43535	1	27.1299	7.9239	292.788	5.11011	21.7138		12.7328	0
10559	Thu Mar 23 13:42:03 2017_x000D_	20.7626	29.1031	-82.2387	-1.43534	1	27.1299	7.9239	292.788	5.11011	22.1156		6.36637	27.059
10560	Thu Mar 23 13:42:03 2017_x000D_	20.7695	29.3152	-82.2381	-1.43533	1	27.9967	8.1733	292.788	5.11011	22.3431		9.5391	0
10561	Thu Mar 23 13:42:03 2017_x000D_	20.7799	29.633	-82.5295	-1.44041	1	27.9967	8.1733	292.788	5.11011	22.6407		3.18463	0
10562	Thu Mar 23 13:42:03 2017_x000D_	20.7833	29.7391	-82.2371	-1.43531	1	27.9967	8.1733	292.788	5.11011	22.7402		12.7238	0
10563	Thu Mar 23 13:42:03 2017_x000D_	20.7972	30.163	-82.236	-1.43529	1	27.9967	8.1733	292.788	5.11011	23.1383		6.36037	9.29386
10564	Thu Mar 23 13:42:03 2017_x000D_	20.8041	30.3749	-82.2354	-1.43528	1	28.206	8.4017	286.009	4.9918	23.1864		9.53582	0
10565	Thu Mar 23 13:42:03 2017_x000D_	20.8142	30.6926	-75.8582	-1.32398	1	28.206	8.4017	286.009	4.9918	23.4845		3.11442	0
10566	Thu Mar 23 13:42:03 2017_x000D_	20.918	30.6909	-67.3527	-1.17553	1	28.206	8.4017	286.009	4.9918	23.4504		7.08039	0
10567	Thu Mar 23 13:42:03 2017_x000D_	20.7056	30.588	-52.7175	-0.920094	1	28.206	8.4017	286.009	4.9918	23.4198		3.14741	97.5902
10568	Thu Mar 23 13:42:03 2017_x000D_	20.6007	30.5897	-33.8333	-0.590502	1	30.5166	10.6915	326.919	5.7058	22.232		4.49152	0
10569	Thu Mar 23 13:42:04 2017_x000D_	20.493	30.4857	-24.6065	-0.429465	1	30.5166	10.6915	326.919	5.7058	22.1874		3.1327	0
10570	Thu Mar 23 13:42:04 2017_x000D_	20.3886	30.4879	-5.03628	-0.0878996	1	30.5166	10.6915	326.919	5.7058	22.2368		3.18793	0
10571	Thu Mar 23 13:42:04 2017_x000D_	20.3923	30.5941	3.67419	0.0641268	1	30.5166	10.6915	326.919	5.7058	22.3297		0.00848528	0
10572	Thu Mar 23 13:42:04 2017_x000D_	20.3925	30.5943	9.4579	0.165072	1	30.5166	10.6915	326.919	5.7058	22.3298		6.27945	60.5665
10573	Thu Mar 23 13:42:04 2017_x000D_	20.6018	30.5918	27.9412	0.487666	1	31.7607	12.2815	31.9005	0.556768	21.4427		3.18136	0
10574	Thu Mar 23 13:42:04 2017_x000D_	20.5987	30.4858	33.52	0.585034	1	31.7607	12.2815	31.9005	0.556768	21.3538		4.50633	0
10575	Thu Mar 23 13:42:04 2017_x000D_	20.7067	30.5902	42.6414	0.744232	1	31.7607	12.2815	31.9005	0.556768	21.3869		11.3101	0
10576	Thu Mar 23 13:42:04 2017_x000D_	20.9049	30.2695	48.9719	0.854721	1	31.7607	12.2815	31.9005	0.556768	21.0099		11.221	41.9693
10577	Thu Mar 23 13:42:04 2017_x000D_	21.2104	30.0537	46.8112	0.81701	1	32.8154	13.2006	45	0.785398	20.4622		26.4852	0
10578	Thu Mar 23 13:42:04 2017_x000D_	21.8146	29.41	46.8112	0.81701	1	32.8154	13.2006	45	0.785398	19.5899		11.2977	0
10579	Thu Mar 23 13:42:04 2017_x000D_	22.0125	29.0896	44.6466	0.779231	1	32.8154	13.2006	45	0.785398	19.2136		22.4279	0
10580	Thu Mar 23 13:42:04 2017_x000D_	22.623	28.6581	36.0821	0.629752	1	32.8154	13.2006	45	0.785398	18.5154		8.82271	29.4665
10581	Thu Mar 23 13:42:04 2017_x000D_	22.8243	28.4437	36.0815	0.629741	1	33.2131	14.0987	27.5661	0.481119	17.7118		13.2332	0
10582	Thu Mar 23 13:42:04 2017_x000D_	23.1261	28.122	31.9317	0.557314	1	33.2131	14.0987	27.5661	0.481119	17.2743		6.94767	0
10583	Thu Mar 23 13:42:04 2017_x000D_	23.3307	28.0135	29.2939	0.511275	1	33.2131	14.0987	27.5661	0.481119	17.067		23.6488	0
10584	Thu Mar 23 13:42:04 2017_x000D_	24.0482	27.687	25.2503	0.440701	1	33.2131	14.0987	27.5661	0.481119	16.3902		8.82065	23.7059
10585	Thu Mar 23 13:42:04 2017_x000D_	24.2494	27.4726	25.2484	0.440668	1	33.6208	14.7756	43.9929	0.767821	15.7809		19.6378	0
10586	Thu Mar 23 13:42:04 2017_x000D_	24.8662	27.2534	25.2495	0.440687	1	33.6208	14.7756	43.9929	0.767821	15.2427		13.8805	0
10587	Thu Mar 23 13:42:04 2017_x000D_	25.275	27.0367	25.2491	0.440681	1	33.6208	14.7756	43.9929	0.767821	14.832		19.6216	0
10588	Thu Mar 23 13:42:04 2017_x000D_	25.8913	26.8177	25.2503	0.440701	1	33.6208	14.7756	43.9929	0.767821	14.3093		8.81217	0
10589	Thu Mar 23 13:42:04 2017_x000D_	26.0923	26.6035	25.2484	0.440667	1	33.6208	14.7756	43.9929	0.767821	14.0206		16.7046	14.7285
10590	Thu Mar 23 13:42:04 2017_x000D_	26.6048	26.3858	31.9368	0.557403	1	33.8196	15.2245	45	0.785398	13.2901		6.9302	0
10591	Thu Mar 23 13:42:05 2017_x000D_	26.8089	26.2776	29.2968	0.511325	1	33.8196	15.2245	45	0.785398	13.089		9.79891	0
10592	Thu Mar 23 13:42:05 2017_x000D_	27.1167	26.1683	30.4877	0.532112	1	33.8196	15.2245	45	0.785398	12.8334		19.9001	0
10593	Thu Mar 23 13:42:05 2017_x000D_	27.6223	25.7389	31.9367	0.5574	1	33.8196	15.2245	45	0.785398	12.2049		9.80274	18.5431
10594	Thu Mar 23 13:42:05 2017_x000D_	27.9302	25.6295	36.0899	0.629887	1	34.2372	15.6802	41.3637	0.721932	11.7799		18.068	0
10595	Thu Mar 23 13:42:05 2017_x000D_	28.4384	25.3063	31.9376	0.557416	1	34.2372	15.6802	41.3637	0.721932	11.2378		11.1777	0
10596	Thu Mar 23 13:42:05 2017_x000D_	28.7427	25.0913	30.4862	0.532084	1	34.2372	15.6802	41.3637	0.721932	10.8976		19.8851	0
10597	Thu Mar 23 13:42:05 2017_x000D_	29.2479	24.6622	31.9359	0.557387	1	34.2372	15.6802	41.3637	0.721932	10.2747		12.4177	73.1492
10598	Thu Mar 23 13:42:05 2017_x000D_	29.6618	24.6579	31.9389	0.557439	1	36.3746	16.8536	21.753	0.379662	10.2941		8.79945	0
10599	Thu Mar 23 13:42:05 2017_x000D_	29.8625	24.444	31.9379	0.557421	1	36.3746	16.8536	21.753	0.379662	10.0011		13.8389	0
10600	Thu Mar 23 13:42:05 2017_x000D_	30.2701	24.228	31.9383	0.557428	1	36.3746	16.8536	21.753	0.379662	9.57323		19.8702	0
10601	Thu Mar 23 13:42:05 2017_x000D_	30.7749	23.7992	33.5205	0.585044	1	36.3746	16.8536	21.753	0.379662	8.92177		11.1644	0
10602	Thu Mar 23 13:42:05 2017_x000D_	31.0788	23.5844	31.9367	0.5574	1	36.3746	16.8536	21.753	0.379662	8.56441		20.7408	96.5448
10603	Thu Mar 23 13:42:05 2017_x000D_	31.6897	23.2607	34.4463	0.601202	1	39.1466	18.4884	14.6918	0.256421	8.85326		8.79316	0
10604	Thu Mar 23 13:42:05 2017_x000D_	31.8902	23.0469	34.4455	0.601188	1	39.1466	18.4884	14.6918	0.256421	8.56944		20.7274	0
10605	Thu Mar 23 13:42:05 2017_x000D_	32.5007	22.7234	31.937	0.557405	1	39.1466	18.4884	14.6918	0.256421	7.88056		13.8147	0
10606	Thu Mar 23 13:42:05 2017_x000D_	32.9076	22.5078	31.9374	0.557413	1	39.1466	18.4884	14.6918	0.256421	7.42164		17.5799	52.69
10607	Thu Mar 23 13:42:05 2017_x000D_	33.3085	22.0804	31.9353	0.557376	1	40.636	19.4192	24.768	0.432284	7.79578		13.8066	0
10608	Thu Mar 23 13:42:05 2017_x000D_	33.7152	21.865	31.9358	0.557384	1	40.636	19.4192	24.768	0.432284	7.34026		8.78892	0
10609	Thu Mar 23 13:42:05 2017_x000D_	33.9156	21.6513	31.9347	0.557366	1	40.636	19.4192	24.768	0.432284	7.08139		20.7033	0
10610	Thu Mar 23 13:42:05 2017_x000D_	34.5254	21.3282	29.2884	0.511179	1	40.636	19.4192	24.768	0.432284	6.40185		9.7513	0
10611	Thu Mar 23 13:42:05 2017_x000D_	34.8318	21.2197	33.5217	0.585064	1	40.636	19.4192	24.768	0.432284	6.07705		11.1404	47.1196
10612	Thu Mar 23 13:42:06 2017_x000D_	35.135	21.0053	31.9361	0.55739	1	41.9064	20.3428	26.0368	0.454427	6.80373		16.5908	0
10613	Thu Mar 23 13:42:06 2017_x000D_	35.6441	20.7893	30.4831	0.532031	1	41.9064	20.3428	26.0368	0.454427	6.2782		11.1428	0
10614	Thu Mar 23 13:42:06 2017_x000D_	35.9474	20.5749	31.9369	0.557405	1	41.9064	20.3428	26.0368	0.454427	5.96352		22.2706	0
10615	Thu Mar 23 13:42:06 2017_x000D_	36.5536	20.1464	31.9364	0.557395	1	41.9064	20.3428	26.0368	0.454427	5.3564		8.77825	18.5052
10616	Thu Mar 23 13:42:06 2017_x000D_	36.7538	19.933	31.9353	0.557376	1	42.323	20.7977	26.0368	0.454427	5.63593		12.3424	0
10617	Thu Mar 23 13:42:06 2017_x000D_	37.1652	19.9297	31.9383	0.557428	1	42.323	20.7977	26.0368	0.454427	5.23033		11.2576	0
10618	Thu Mar 23 13:42:06 2017_x000D_	37.3625	19.6105	29.2867	0.511149	1	42.323	20.7977	26.0368	0.454427	5.10059		16.564	0
10619	Thu Mar 23 13:42:06 2017_x000D_	37.8708	19.3949	27.9118	0.487153	1	42.323	20.7977	26.0368	0.454427	4.66797		11.132	32.6671
10620	Thu Mar 23 13:42:06 2017_x000D_	38.1738	19.1807	29.287	0.511155	1	43.1662	21.4867	10.9264	0.190702	5.49924		13.7649	0
10621	Thu Mar 23 13:42:06 2017_x000D_	38.5793	18.966	29.2872	0.511158	1	43.1662	21.4867	10.9264	0.190702	5.23389		6.88185	0
10622	Thu Mar 23 13:42:06 2017_x000D_	38.782	18.8586	31.9375	0.557415	1	43.1662	21.4867	10.9264	0.190702	5.11157		13.7623	0
10623	Thu Mar 23 13:42:06 2017_x000D_	39.1874	18.6439	31.938	0.557423	1	43.1662	21.4867	10.9264	0.190702	4.89003		8.76771	79.9759
10624	Thu Mar 23 13:42:06 2017_x000D_	39.3873	18.4307	31.937	0.557405	1	45.8077	21.1271	349.074	6.09248	6.96363		13.7556	0
10625	Thu Mar 23 13:42:06 2017_x000D_	39.7925	18.2161	31.9374	0.557413	1	45.8077	21.1271	349.074	6.09248	6.68256		0	0
10626	Thu Mar 23 13:42:06 2017_x000D_	39.7925	18.2161	31.9374	0.557413	1	45.8077	21.1271	349.074	6.09248	6.68256		6.15616	0
10627	Thu Mar 23 13:42:06 2017_x000D_	39.9977	18.2146	31.9389	0.557439	1	45.8077	21.1271	349.074	6.09248	6.49914		13.1421	0
10628	Thu Mar 23 13:42:06 2017_x000D_	40.2973	17.895	27.9087	0.487099	1	45.8077	21.1271	349.074	6.09248	6.38835		6.87249	47.9511
10629	Thu Mar 23 13:42:06 2017_x000D_	40.4997	17.7877	25.2157	0.440097	1	47.3569	20.7337	0	0	7.46325		9.69539	0
10630	Thu Mar 23 13:42:06 2017_x000D_	40.8043	17.6797	15.6578	0.273281	1	47.3569	20.7337	0	0	7.22935		4.47599	0
10631	Thu Mar 23 13:42:06 2017_x000D_	40.6987	17.5743	6.28834	0.109752	1	47.3569	20.7337	0	0	7.36976		3.087	0
10632	Thu Mar 23 13:42:06 2017_x000D_	40.5958	17.5743	-11.8333	-0.20653	1	47.3569	20.7337	0	0	7.46286		3.19311	23.8789
10633	Thu Mar 23 13:42:07 2017_x000D_	40.593	17.4679	-20.3154	-0.354571	1	48.0326	20.313	315	5.49779	7.96506		3.16611	0
10634	Thu Mar 23 13:42:07 2017_x000D_	40.5958	17.5734	-30.6101	-0.534247	1	48.0326	20.313	315	5.49779	7.92536		6.17126	0
10635	Thu Mar 23 13:42:07 2017_x000D_	40.8015	17.5715	-47.0846	-0.821782	1	48.0326	20.313	315	5.49779	7.73335		0.0108167	0
10636	Thu Mar 23 13:42:07 2017_x000D_	40.8018	17.5713	-55.2488	-0.964274	1	48.0326	20.313	315	5.49779	7.73314		7.12053	29.5577
10637	Thu Mar 23 13:42:07 2017_x000D_	40.9103	17.7824	-70.7941	-1.23559	1	48.9267	19.8991	315	5.49779	8.29115		3.17511	0
10638	Thu Mar 23 13:42:07 2017_x000D_	40.9131	17.8882	-77.1037	-1.34571	1	48.9267	19.8991	315	5.49779	8.26205		10.0704	0
10639	Thu Mar 23 13:42:07 2017_x000D_	41.0238	18.2051	-85.8171	-1.49779	1	48.9267	19.8991	315	5.49779	8.08242		12.6968	0
10640	Thu Mar 23 13:42:07 2017_x000D_	41.0342	18.6282	-85.8167	-1.49778	1	48.9267	19.8991	315	5.49779	7.99417		12.6909	23.8815
10641	Thu Mar 23 13:42:07 2017_x000D_	41.0447	19.0511	-85.8162	-1.49778	1	49.6025	19.4784	355.5	6.20465	8.56846		13.1008	0
10642	Thu Mar 23 13:42:07 2017_x000D_	41.1574	19.473	-83.0647	-1.44975	1	49.6025	19.4784	355.5	6.20465	8.4451		22.1946	0
10643	Thu Mar 23 13:42:07 2017_x000D_	41.1754	20.2126	-77.0965	-1.34559	1	49.6025	19.4784	355.5	6.20465	8.45902		10.0381	0
10644	Thu Mar 23 13:42:07 2017_x000D_	41.2857	20.5285	-80.3398	-1.40219	1	49.6025	19.4784	355.5	6.20465	8.38283		19.3031	0
10645	Thu Mar 23 13:42:07 2017_x000D_	41.4033	21.1611	-70.7746	-1.23525	1	49.6025	19.4784	355.5	6.20465	8.37009		10.0258	46.9589
10646	Thu Mar 23 13:42:07 2017_x000D_	41.5135	21.4766	-74.3405	-1.29749	1	50.7461	18.4096	315	5.49779	9.72869		23.0795	0
10647	Thu Mar 23 13:42:07 2017_x000D_	41.7358	22.2131	-68.051	-1.18771	1	50.7461	18.4096	315	5.49779	9.78019		11.3718	0
10648	Thu Mar 23 13:42:07 2017_x000D_	41.948	22.5272	-69.0457	-1.20507	1	50.7461	18.4096	315	5.49779	9.71397		12.6488	0
10649	Thu Mar 23 13:42:07 2017_x000D_	41.9583	22.9487	-69.0413	-1.205	1	50.7461	18.4096	315	5.49779	9.89085		21.2016	93.9326
10650	Thu Mar 23 13:42:07 2017_x000D_	42.2803	23.5778	-71.6552	-1.25062	1	53.0336	16.2716	315	5.49779	13.0005		10.0067	0
10651	Thu Mar 23 13:42:07 2017_x000D_	42.39	23.8928	-68.0504	-1.1877	1	53.0336	16.2716	315	5.49779	13.0908		19.9935	0
10652	Thu Mar 23 13:42:07 2017_x000D_	42.6094	24.5221	-68.0493	-1.18768	1	53.0336	16.2716	315	5.49779	13.2942		7.05872	0
10653	Thu Mar 23 13:42:07 2017_x000D_	42.7167	24.7315	-70.7766	-1.23528	1	53.0336	16.2716	315	5.49779	13.342		13.0229	46.9716
10654	Thu Mar 23 13:42:07 2017_x000D_	42.8287	25.1509	-68.0484	-1.18767	1	54.1775	15.2025	0	0	15.0919		16.9879	0
10655	Thu Mar 23 13:42:08 2017_x000D_	43.0453	25.6741	-69.0426	-1.20502	1	54.1775	15.2025	0	0	15.2833		9.98683	0
10656	Thu Mar 23 13:42:08 2017_x000D_	43.155	25.9884	-70.7766	-1.23528	1	54.1775	15.2025	0	0	15.4218		19.9489	0
10657	Thu Mar 23 13:42:08 2017_x000D_	43.3739	26.6163	-70.7766	-1.23528	1	54.1775	15.2025	0	0	15.716		9.95639	0
10658	Thu Mar 23 13:42:08 2017_x000D_	43.4831	26.9297	-69.0414	-1.205	1	54.1775	15.2025	0	0	15.8713		9.97734	23.9914
10659	Thu Mar 23 13:42:08 2017_x000D_	43.5927	27.2437	-70.7766	-1.23528	1	54.6456	14.5541	355.5	6.20465	16.8283		19.9176	0
10660	Thu Mar 23 13:42:08 2017_x000D_	43.8113	27.8706	-70.7766	-1.23528	1	54.6456	14.5541	355.5	6.20465	17.1672		7.02244	0
10661	Thu Mar 23 13:42:08 2017_x000D_	43.9179	28.079	-68.0457	-1.18762	1	54.6456	14.5541	355.5	6.20465	17.2629		19.8986	0
10662	Thu Mar 23 13:42:08 2017_x000D_	44.1363	28.7053	-68.0447	-1.1876	1	54.6456	14.5541	355.5	6.20465	17.6267		11.2862	18.7928
10663	Thu Mar 23 13:42:08 2017_x000D_	44.3471	29.0169	-69.0432	-1.20503	1	55.1032	14.1263	315	5.49779	18.3691		16.9194	0
10664	Thu Mar 23 13:42:08 2017_x000D_	44.5628	29.538	-68.0474	-1.18765	1	55.1032	14.1263	315	5.49779	18.6714		12.9647	0
10665	Thu Mar 23 13:42:08 2017_x000D_	44.6744	29.9555	-70.7805	-1.23535	1	55.1032	14.1263	315	5.49779	18.9558		7.00369	0
10666	Thu Mar 23 13:42:08 2017_x000D_	44.7808	30.1633	-68.0464	-1.18763	1	55.1032	14.1263	315	5.49779	19.0719		19.853	35.5412
10667	Thu Mar 23 13:42:08 2017_x000D_	44.9986	30.7882	-68.0454	-1.18762	1	56.2158	13.7193	0	0	20.4248		9.91759	0
10668	Thu Mar 23 13:42:08 2017_x000D_	45.1076	31.1003	-71.6647	-1.25078	1	56.2158	13.7193	0	0	20.6274		9.9203	0
10669	Thu Mar 23 13:42:08 2017_x000D_	45.2163	31.4126	-68.0444	-1.1876	1	56.2158	13.7193	0	0	20.8337		19.8246	0
10670	Thu Mar 23 13:42:08 2017_x000D_	45.4338	32.0366	-68.0434	-1.18758	1	56.2158	13.7193	0	0	21.255		9.90429	33.5256
10671	Thu Mar 23 13:42:08 2017_x000D_	45.5426	32.3483	-71.6653	-1.2508	1	57.3177	13.5331	0	0	22.1961		19.8028	0
10672	Thu Mar 23 13:42:08 2017_x000D_	45.7599	32.9716	-71.6656	-1.2508	1	57.3177	13.5331	0	0	22.615		11.238	0
10673	Thu Mar 23 13:42:08 2017_x000D_	45.9699	33.2818	-70.7844	-1.23542	1	57.3177	13.5331	0	0	22.7768		18.776	0
10674	Thu Mar 23 13:42:08 2017_x000D_	45.9843	33.9075	-70.7785	-1.23532	1	57.3177	13.5331	0	0	23.3144		11.2172	0
10675	Thu Mar 23 13:42:08 2017_x000D_	46.1941	34.217	-71.6662	-1.25081	1	57.3177	13.5331	0	0	23.4853		6.25359	46.4379
10676	Thu Mar 23 13:42:09 2017_x000D_	46.1988	34.4254	-71.6644	-1.25078	1	58.856	13.3607	0	0	24.5749		13.9444	0
10677	Thu Mar 23 13:42:09 2017_x000D_	46.4109	34.839	-71.6665	-1.25082	1	58.856	13.3607	0	0	24.8233		6.25059	0
10678	Thu Mar 23 13:42:09 2017_x000D_	46.4156	35.0473	-71.6647	-1.25079	1	58.856	13.3607	0	0	25.0014		13.935	0
10679	Thu Mar 23 13:42:09 2017_x000D_	46.6276	35.4606	-71.6668	-1.25082	1	58.856	13.3607	0	0	25.2575		6.24759	20.8385
10680	Thu Mar 23 13:42:09 2017_x000D_	46.6323	35.6688	-71.665	-1.25079	1	59.5212	13.1607	0	0	25.9372		4.36997	0
10681	Thu Mar 23 13:42:09 2017_x000D_	46.7358	35.7713	-68.0375	-1.18748	1	59.5212	13.1607	0	0	25.9751		9.36236	0
10682	Thu Mar 23 13:42:09 2017_x000D_	46.7428	36.0833	-69.0342	-1.20487	1	59.5212	13.1607	0	0	26.2437		6.95406	0
10683	Thu Mar 23 13:42:09 2017_x000D_	46.8485	36.2896	-66.4898	-1.16047	1	59.5212	13.1607	0	0	26.3732		6.96611	13.0985
10684	Thu Mar 23 13:42:09 2017_x000D_	46.9543	36.4963	-61.5389	-1.07406	1	59.9576	13.1745	0	0	26.7019		3.12058	0
10685	Thu Mar 23 13:42:09 2017_x000D_	46.9563	36.6003	-55.0462	-0.960738	1	59.9576	13.1745	0	0	26.7918		0	0
10686	Thu Mar 23 13:42:09 2017_x000D_	46.9563	36.6003	-55.0462	-0.960738	1	59.9576	13.1745	0	0	26.7918		3.02138	0
10687	Thu Mar 23 13:42:09 2017_x000D_	47.057	36.5987	-44.6742	-0.779711	1	59.9576	13.1745	0	0	26.7417		3.12683	6.54927
10688	Thu Mar 23 13:42:09 2017_x000D_	47.0594	36.7029	-42.5614	-0.742837	1	60.1758	13.1814	0	0	26.9314		3.12058	0
10689	Thu Mar 23 13:42:09 2017_x000D_	47.0614	36.8069	-36.5566	-0.638033	1	60.1758	13.1814	0	0	27.0213		6.8384	0
10690	Thu Mar 23 13:42:09 2017_x000D_	47.2657	36.908	-26.181	-0.456945	1	60.1758	13.1814	0	0	27.0115		3.03029	0
10691	Thu Mar 23 13:42:09 2017_x000D_	47.3667	36.9066	-19.7487	-0.34468	1	60.1758	13.1814	0	0	26.9622		9.63892	0
10692	Thu Mar 23 13:42:09 2017_x000D_	47.6723	37.0058	-10.6471	-0.185826	1	60.1758	13.1814	0	0	26.9061		4.37213	6.54927
10693	Thu Mar 23 13:42:09 2017_x000D_	47.776	37.1082	-8.24945	-0.14398	1	60.394	13.1883	0	0	27.044		4.33209	0
10694	Thu Mar 23 13:42:09 2017_x000D_	47.8746	37.0027	-4.90621	-0.0856294	1	60.394	13.1883	0	0	26.9047		12.5359	0
10695	Thu Mar 23 13:42:09 2017_x000D_	48.281	37.0999	-1.9776	-0.0345156	1	60.394	13.1883	0	0	26.8047		6.06676	0
10696	Thu Mar 23 13:42:09 2017_x000D_	48.4832	37.0967	3.9115	0.0682685	1	60.394	13.1883	0	0	26.711		18.1706	80.8194
10697	Thu Mar 23 13:42:10 2017_x000D_	49.0888	37.0865	3.9124	0.0682842	1	59.8301	15.8226	19.1017	0.333388	23.8229		9.08829	0
10698	Thu Mar 23 13:42:10 2017_x000D_	49.3917	37.0814	4.06767	0.0709943	1	59.8301	15.8226	19.1017	0.333388	23.6833		21.3831	0
10699	Thu Mar 23 13:42:10 2017_x000D_	50.095	36.9656	0.962918	0.0168061	1	59.8301	15.8226	19.1017	0.333388	23.2766		12.5017	0
10700	Thu Mar 23 13:42:10 2017_x000D_	50.5003	37.0625	-1.98112	-0.034577	1	59.8301	15.8226	19.1017	0.333388	23.1987		18.1316	103.177
10701	Thu Mar 23 13:42:10 2017_x000D_	51.1046	37.0523	-1.98211	-0.0345944	1	58.7986	19.1035	19.1017	0.333388	19.5284		12.4936	0
10702	Thu Mar 23 13:42:10 2017_x000D_	51.5096	37.1493	0.969135	0.0169146	1	58.7986	19.1035	19.1017	0.333388	19.4623		12.0767	0
10703	Thu Mar 23 13:42:10 2017_x000D_	51.9121	37.1425	0.969108	0.0169141	1	58.7986	19.1035	19.1017	0.333388	19.3088		18.3616	0
10704	Thu Mar 23 13:42:10 2017_x000D_	52.5135	37.0288	3.91741	0.0683717	1	58.7986	19.1035	19.1017	0.333388	18.9952		12.0647	0
10705	Thu Mar 23 13:42:10 2017_x000D_	52.9156	37.022	3.91804	0.0683827	1	58.7986	19.1035	19.1017	0.333388	18.8595		6.03086	67.7026
10706	Thu Mar 23 13:42:10 2017_x000D_	53.1166	37.0186	3.91836	0.0683883	1	58.2566	21.2942	19.1017	0.333388	16.5432		24.1084	0
10707	Thu Mar 23 13:42:10 2017_x000D_	53.9201	37.0051	3.91951	0.0684084	1	58.2566	21.2942	19.1017	0.333388	16.2984		6.02486	0
10708	Thu Mar 23 13:42:10 2017_x000D_	54.1209	37.0017	3.91983	0.0684139	1	58.2566	21.2942	19.1017	0.333388	16.2428		24.274	0
10709	Thu Mar 23 13:42:10 2017_x000D_	54.9215	36.8845	0.962928	0.0168063	1	58.2566	21.2942	19.1017	0.333388	15.943		6.01886	73.1947
10710	Thu Mar 23 13:42:10 2017_x000D_	55.1221	36.8811	0.962912	0.016806	1	57.9222	23.711	19.1017	0.333388	13.4645		12.0317	0
10711	Thu Mar 23 13:42:10 2017_x000D_	55.5231	36.8744	0.96288	0.0168054	1	57.9222	23.711	19.1017	0.333388	13.3802		18.0385	0
10712	Thu Mar 23 13:42:10 2017_x000D_	56.1243	36.8643	0.962939	0.0168065	1	57.9222	23.711	19.1017	0.333388	13.2756		12.0227	0
10713	Thu Mar 23 13:42:10 2017_x000D_	56.525	36.8576	0.962905	0.0168059	1	57.9222	23.711	19.1017	0.333388	13.2206		18.2809	40.3337
10714	Thu Mar 23 13:42:10 2017_x000D_	57.1237	36.7441	3.91829	0.068387	1	57.6409	25.0257	19.1017	0.333388	11.7298		12.0077	0
10715	Thu Mar 23 13:42:10 2017_x000D_	57.5239	36.7374	3.91891	0.068398	1	57.6409	25.0257	19.1017	0.333388	11.7123		18.0025	0
10716	Thu Mar 23 13:42:10 2017_x000D_	58.1239	36.7274	3.9198	0.0684133	1	57.6409	25.0257	19.1017	0.333388	11.7117		11.9957	0
10717	Thu Mar 23 13:42:10 2017_x000D_	58.5237	36.7207	3.92042	0.0684242	1	57.6409	25.0257	19.1017	0.333388	11.7283		11.9897	40.3249
10718	Thu Mar 23 13:42:10 2017_x000D_	58.9233	36.714	3.92099	0.0684341	1	57.3596	26.3401	19.1017	0.333388	10.4911		5.99487	0
10719	Thu Mar 23 13:42:11 2017_x000D_	59.1231	36.7106	3.9213	0.0684395	1	57.3596	26.3401	19.1017	0.333388	10.5194		20.9609	0
10720	Thu Mar 23 13:42:11 2017_x000D_	59.8217	36.6989	3.78148	0.0659993	1	57.3596	26.3401	19.1017	0.333388	10.6474		9.50183	0
10721	Thu Mar 23 13:42:11 2017_x000D_	60.1193	36.5905	0.956708	0.0166977	1	57.3596	26.3401	19.1017	0.333388	10.6154		20.9399	0
10722	Thu Mar 23 13:42:11 2017_x000D_	60.8172	36.5789	0.956706	0.0166977	1	57.3596	26.3401	19.1017	0.333388	10.8069		8.97725	72.7165
10723	Thu Mar 23 13:42:11 2017_x000D_	61.1164	36.5739	0.956722	0.016698	1	57.2435	28.7612	25.0901	0.437905	8.71996		20.9189	0
10724	Thu Mar 23 13:42:11 2017_x000D_	61.8136	36.5623	0.956712	0.0166978	1	57.2435	28.7612	25.0901	0.437905	9.04118		8.96825	0
10725	Thu Mar 23 13:42:11 2017_x000D_	62.1125	36.5573	0.956733	0.0166981	1	57.2435	28.7612	25.0901	0.437905	9.19164		17.9155	0
10726	Thu Mar 23 13:42:11 2017_x000D_	62.7096	36.5473	0.956673	0.0166971	1	57.2435	28.7612	25.0901	0.437905	9.51323		8.95026	85.8925
10727	Thu Mar 23 13:42:11 2017_x000D_	63.0079	36.5423	0.956707	0.0166977	1	57.1064	31.621	25.0901	0.437905	7.6842		8.95626	0
10728	Thu Mar 23 13:42:11 2017_x000D_	63.3064	36.5373	0.956722	0.0166979	1	57.1064	31.621	25.0901	0.437905	7.91265		17.8945	0
10729	Thu Mar 23 13:42:11 2017_x000D_	63.9028	36.5274	0.956717	0.0166979	1	57.1064	31.621	25.0901	0.437905	8.38235		5.96187	0
10730	Thu Mar 23 13:42:11 2017_x000D_	64.1015	36.524	0.956751	0.0166985	1	57.1064	31.621	25.0901	0.437905	8.5423		5.96182	52.8306
10731	Thu Mar 23 13:42:11 2017_x000D_	64.3002	36.5207	0.956729	0.0166981	1	57.0221	33.38	25.0901	0.437905	7.92684		14.8911	0
10732	Thu Mar 23 13:42:11 2017_x000D_	64.7965	36.5124	0.956722	0.0166979	1	57.0221	33.38	25.0901	0.437905	8.38172		2.98539	0
10733	Thu Mar 23 13:42:11 2017_x000D_	64.896	36.5108	0.956722	0.016698	1	57.0221	33.38	25.0901	0.437905	8.4735		11.9116	0
10734	Thu Mar 23 13:42:11 2017_x000D_	65.293	36.5042	0.956736	0.0166982	1	57.0221	33.38	25.0901	0.437905	8.84129		2.97044	0
10735	Thu Mar 23 13:42:11 2017_x000D_	65.392	36.5025	0.956691	0.0166974	1	57.0221	33.38	25.0901	0.437905	8.93338		8.92936	33.0079
10736	Thu Mar 23 13:42:11 2017_x000D_	65.6896	36.4973	-4.97154	-0.0867697	1	56.9694	34.479	25.0901	0.437905	8.95072		11.8968	0
10737	Thu Mar 23 13:42:11 2017_x000D_	66.0861	36.4904	-10.78	-0.188146	1	56.9694	34.479	25.0901	0.437905	9.33595		4.27658	0
10738	Thu Mar 23 13:42:11 2017_x000D_	66.1868	36.5913	-19.9888	-0.348871	1	56.9694	34.479	25.0901	0.437905	9.45634		6.87459	0
10739	Thu Mar 23 13:42:11 2017_x000D_	66.0848	36.3861	-39.24	-0.684868	1	56.9694	34.479	25.0901	0.437905	9.31276		0.0108167	120.382
10740	Thu Mar 23 13:42:12 2017_x000D_	66.0851	36.3859	-47.1481	-0.82289	1	58.3141	38.2597	75.3081	1.31438	7.99372		3.09307	0
10741	Thu Mar 23 13:42:12 2017_x000D_	66.0844	36.2828	-65.9531	-1.1511	1	58.3141	38.2597	75.3081	1.31438	8.01784		0.00948683	0
10742	Thu Mar 23 13:42:12 2017_x000D_	66.0847	36.2827	-73.0162	-1.27437	1	58.3141	38.2597	75.3081	1.31438	8.01815		0.0192094	0
10743	Thu Mar 23 13:42:12 2017_x000D_	66.0852	36.2831	-83.6344	-1.4597	1	58.3141	38.2597	75.3081	1.31438	8.01854		6.87189	79.5503
10744	Thu Mar 23 13:42:12 2017_x000D_	66.1878	36.4879	262.645	4.58403	1	59.7316	40.5007	63.9632	1.11637	7.60165		4.29862	0
10745	Thu Mar 23 13:42:12 2017_x000D_	66.0903	36.5929	253.958	4.4324	1	59.7316	40.5007	63.9632	1.11637	7.46351		3.09933	0
10746	Thu Mar 23 13:42:12 2017_x000D_	66.0918	36.6962	247.708	4.32332	1	59.7316	40.5007	63.9632	1.11637	7.41123		13.7246	0
10747	Thu Mar 23 13:42:12 2017_x000D_	65.8997	37.1114	242.738	4.23658	1	59.7316	40.5007	63.9632	1.11637	7.03796		13.7206	56.0235
10748	Thu Mar 23 13:42:12 2017_x000D_	65.7077	37.5265	242.738	4.23658	1	60.7451	42.0692	45	0.785398	6.72782		22.0321	0
10749	Thu Mar 23 13:42:12 2017_x000D_	65.3206	38.1506	242.738	4.23659	1	60.7451	42.0692	45	0.785398	6.02417		13.7179	0
10750	Thu Mar 23 13:42:12 2017_x000D_	65.1286	38.5656	242.738	4.23658	1	60.7451	42.0692	45	0.785398	5.61162		23.3806	0
10751	Thu Mar 23 13:42:12 2017_x000D_	64.8424	39.2905	246.361	4.29981	1	60.7451	42.0692	45	0.785398	4.95066		6.85349	0
10752	Thu Mar 23 13:42:12 2017_x000D_	64.7464	39.4978	248.808	4.34253	1	60.7451	42.0692	45	0.785398	4.75631		13.7084	298.716
10753	Thu Mar 23 13:42:12 2017_x000D_	64.5545	39.9125	248.809	4.34253	2	69.0692	36.6052	109.478	1.91075	5.59649		13.703	0
10754	Thu Mar 23 13:42:12 2017_x000D_	64.3626	40.327	253.966	4.43254	2	69.0692	36.6052	109.478	1.91075	6.00032		9.24417	0
10755	Thu Mar 23 13:42:12 2017_x000D_	64.3675	40.6351	254.766	4.4465	2	69.0692	36.6052	109.478	1.91075	6.19242		11.014	0
10756	Thu Mar 23 13:42:12 2017_x000D_	64.174	40.9471	253.966	4.43254	2	69.0692	36.6052	109.478	1.91075	6.54332		18.73	65.2725
10757	Thu Mar 23 13:42:12 2017_x000D_	64.0846	41.565	256.661	4.47958	2	68.1025	38.5544	98.6368	1.72154	5.02068		9.71128	0
10758	Thu Mar 23 13:42:12 2017_x000D_	63.9904	41.8747	259.985	4.53759	2	68.1025	38.5544	98.6368	1.72154	5.28524		18.7266	0
10759	Thu Mar 23 13:42:12 2017_x000D_	63.9011	42.4925	257.346	4.49153	2	68.1025	38.5544	98.6368	1.72154	5.75851		11.0073	0
10760	Thu Mar 23 13:42:12 2017_x000D_	63.7077	42.8043	256.662	4.4796	2	68.1025	38.5544	98.6368	1.72154	6.11358		19.4226	69.0998
10761	Thu Mar 23 13:42:13 2017_x000D_	63.5193	43.4237	256.663	4.47961	2	67.3427	40.7288	103.013	1.79791	4.6777		12.3046	0
10762	Thu Mar 23 13:42:13 2017_x000D_	63.5259	43.8338	256.661	4.47959	2	67.3427	40.7288	103.013	1.79791	4.92026		9.70467	0
10763	Thu Mar 23 13:42:13 2017_x000D_	63.4318	44.1433	254.765	4.44649	2	67.3427	40.7288	103.013	1.79791	5.19172		18.6965	0
10764	Thu Mar 23 13:42:13 2017_x000D_	63.3426	44.7601	257.346	4.49154	2	67.3427	40.7288	103.013	1.79791	5.6791		9.71041	0
10765	Thu Mar 23 13:42:13 2017_x000D_	63.2485	45.0698	253.963	4.43248	2	67.3427	40.7288	103.013	1.79791	5.96714		19.4007	41.8606
10766	Thu Mar 23 13:42:13 2017_x000D_	63.0603	45.6885	253.963	4.43249	2	66.8435	42.0318	103.013	1.79791	5.26156		12.653	0
10767	Thu Mar 23 13:42:13 2017_x000D_	62.9678	46.1	256.662	4.47959	2	66.8435	42.0318	103.013	1.79791	5.61883		18.6808	0
10768	Thu Mar 23 13:42:13 2017_x000D_	62.8788	46.7163	253.961	4.43246	2	66.8435	42.0318	103.013	1.79791	6.13705		13.6749	0
10769	Thu Mar 23 13:42:13 2017_x000D_	62.6874	47.13	253.962	4.43248	2	66.8435	42.0318	103.013	1.79791	6.5776		12.6436	73.8472
10770	Thu Mar 23 13:42:13 2017_x000D_	62.595	47.5412	256.662	4.4796	2	66.2907	44.4305	103.013	1.79791	4.8306		6.83882	0
10771	Thu Mar 23 13:42:13 2017_x000D_	62.4993	47.7481	253.962	4.43248	2	66.2907	44.4305	103.013	1.79791	5.03797		19.376	0
10772	Thu Mar 23 13:42:13 2017_x000D_	62.3113	48.366	253.962	4.43248	2	66.2907	44.4305	103.013	1.79791	5.59677		12.6423	0
10773	Thu Mar 23 13:42:13 2017_x000D_	62.2191	48.7772	251.338	4.38668	2	66.2907	44.4305	103.013	1.79791	5.95581		19.3694	53.187
10774	Thu Mar 23 13:42:13 2017_x000D_	62.0312	49.3949	251.338	4.38668	2	65.9876	46.1773	103.013	1.79791	5.09961		12.6312	0
10775	Thu Mar 23 13:42:13 2017_x000D_	61.9389	49.8057	253.962	4.43247	2	65.9876	46.1773	103.013	1.79791	5.43666		20.4894	0
10776	Thu Mar 23 13:42:13 2017_x000D_	61.652	50.4255	251.338	4.38668	2	65.9876	46.1773	103.013	1.79791	6.06998		9.67996	0
10777	Thu Mar 23 13:42:13 2017_x000D_	61.5581	50.7342	253.079	4.41707	2	65.9876	46.1773	103.013	1.79791	6.35498		22.2801	94.5495
10778	Thu Mar 23 13:42:13 2017_x000D_	61.3721	51.4532	253.963	4.43249	1	62.9879	45.2105	65.232	1.13851	6.44842		6.82814	0
10779	Thu Mar 23 13:42:13 2017_x000D_	61.2766	51.6598	251.338	4.38668	1	62.9879	45.2105	65.232	1.13851	6.67248		12.6189	0
10780	Thu Mar 23 13:42:13 2017_x000D_	61.1844	52.0702	253.963	4.43249	1	62.9879	45.2105	65.232	1.13851	7.09282		19.3381	0
10781	Thu Mar 23 13:42:13 2017_x000D_	60.9968	52.6869	253.963	4.4325	1	62.9879	45.2105	65.232	1.13851	7.73699		6.82541	0
10782	Thu Mar 23 13:42:13 2017_x000D_	60.9013	52.8934	251.338	4.38667	1	62.9879	45.2105	65.232	1.13851	7.96121		19.3352	6.52483
10783	Thu Mar 23 13:42:14 2017_x000D_	60.7137	53.51	251.337	4.38666	1	63.2053	45.2169	31.1065	0.542911	8.65931		6.1149	0
10784	Thu Mar 23 13:42:14 2017_x000D_	60.7172	53.7138	251.337	4.38665	1	63.2053	45.2169	31.1065	0.542911	8.8537		20.4572	0
10785	Thu Mar 23 13:42:14 2017_x000D_	60.4307	54.3326	253.964	4.43252	1	63.2053	45.2169	31.1065	0.542911	9.52861		6.1119	0
10786	Thu Mar 23 13:42:14 2017_x000D_	60.4342	54.5363	253.964	4.4325	1	63.2053	45.2169	31.1065	0.542911	9.72266		6.10895	37.8073
10787	Thu Mar 23 13:42:14 2017_x000D_	60.4378	54.7399	253.963	4.43249	1	64.26	45.9067	77.6262	1.35483	9.62469		8.56271	0
10788	Thu Mar 23 13:42:14 2017_x000D_	60.2432	54.9487	253.965	4.43252	1	64.26	45.9067	77.6262	1.35483	9.89406		12.2179	0
10789	Thu Mar 23 13:42:14 2017_x000D_	60.2503	55.3559	253.963	4.43249	1	64.26	45.9067	77.6262	1.35483	10.2647		8.56286	0
10790	Thu Mar 23 13:42:14 2017_x000D_	60.0558	55.5648	253.965	4.43252	1	64.26	45.9067	77.6262	1.35483	10.5335		12.2119	78.0832
10791	Thu Mar 23 13:42:14 2017_x000D_	60.063	55.9718	253.963	4.43249	1	66.1298	47.7173	45	0.785398	10.2442		3.04848	0
10792	Thu Mar 23 13:42:14 2017_x000D_	60.0648	56.0734	254.767	4.44652	1	66.1298	47.7173	45	0.785398	10.3251		10.9682	0
10793	Thu Mar 23 13:42:14 2017_x000D_	59.8721	56.3841	253.964	4.43251	1	66.1298	47.7173	45	0.785398	10.6898		6.8118	0
10794	Thu Mar 23 13:42:14 2017_x000D_	59.7766	56.5901	256.671	4.47976	1	66.1298	47.7173	45	0.785398	10.9128		12.1969	55.0206
10795	Thu Mar 23 13:42:14 2017_x000D_	59.7837	56.9966	262.282	4.57769	1	67.3685	49.0698	65.232	1.13851	10.971		0	0
10796	Thu Mar 23 13:42:14 2017_x000D_	59.7837	56.9966	262.282	4.57769	1	67.3685	49.0698	65.232	1.13851	10.971		12.575	0
10797	Thu Mar 23 13:42:14 2017_x000D_	59.6915	57.4055	-83.1229	-1.45077	1	67.3685	49.0698	65.232	1.13851	11.3323		6.08162	0
10798	Thu Mar 23 13:42:14 2017_x000D_	59.6944	57.6082	-66.5955	-1.16231	1	67.3685	49.0698	65.232	1.13851	11.4802		6.1058	0
10799	Thu Mar 23 13:42:14 2017_x000D_	59.6977	57.8117	-59.0197	-1.03009	1	67.3685	49.0698	65.232	1.13851	11.6302		4.22367	45.8307
10800	Thu Mar 23 13:42:14 2017_x000D_	59.798	57.9105	-50.3916	-0.8795	1	68.4003	50.1964	79.9968	1.39621	11.5545		8.46641	0
10801	Thu Mar 23 13:42:14 2017_x000D_	59.999	58.1086	-34.5208	-0.602502	1	68.4003	50.1964	79.9968	1.39621	11.5406		6.75941	0
10802	Thu Mar 23 13:42:14 2017_x000D_	60.1014	58.3093	-28.2265	-0.492645	1	68.4003	50.1964	79.9968	1.39621	11.6056		9.38869	0
10803	Thu Mar 23 13:42:14 2017_x000D_	60.4	58.403	-19.1769	-0.334701	1	68.4003	50.1964	79.9968	1.39621	11.4609		9.37365	125.924
10804	Thu Mar 23 13:42:15 2017_x000D_	60.6982	58.4963	-15.5541	-0.27147	1	69.7255	54.1792	75.3081	1.31438	10.0065		6.64459	0
10805	Thu Mar 23 13:42:15 2017_x000D_	60.8978	58.5923	-12.8139	-0.223644	1	69.7255	54.1792	75.3081	1.31438	9.86933		23.8878	0
10806	Thu Mar 23 13:42:15 2017_x000D_	61.6901	58.6716	-10.0113	-0.174731	1	69.7255	54.1792	75.3081	1.31438	9.20594		12.1982	0
10807	Thu Mar 23 13:42:15 2017_x000D_	62.0866	58.7617	-12.8173	-0.223705	1	69.7255	54.1792	75.3081	1.31438	8.90798		24.392	66.6906
10808	Thu Mar 23 13:42:15 2017_x000D_	62.8794	58.9421	-12.8173	-0.223705	1	70.0514	56.3782	79.4957	1.38746	7.61651		12.183	0
10809	Thu Mar 23 13:42:15 2017_x000D_	63.2754	59.0321	-15.5602	-0.271577	1	70.0514	56.3782	79.4957	1.38746	7.27718		22.5208	0
10810	Thu Mar 23 13:42:15 2017_x000D_	63.9703	59.3161	-19.1882	-0.334897	1	70.0514	56.3782	79.4957	1.38746	6.75359		8.85967	0
10811	Thu Mar 23 13:42:15 2017_x000D_	64.2655	59.3076	-18.2293	-0.318161	1	70.0514	56.3782	79.4957	1.38746	6.48522		9.33678	0
10812	Thu Mar 23 13:42:15 2017_x000D_	64.5626	59.4003	-21.8778	-0.38184	1	70.0514	56.3782	79.4957	1.38746	6.26578		10.6835	46.2803
10813	Thu Mar 23 13:42:15 2017_x000D_	64.8613	59.5942	-23.0367	-0.402067	1	70.1926	57.9144	82.3448	1.43719	5.58968		19.8035	0
10814	Thu Mar 23 13:42:15 2017_x000D_	65.4561	59.8805	-25.7124	-0.448765	1	70.1926	57.9144	82.3448	1.43719	5.12835		21.4335	0
10815	Thu Mar 23 13:42:15 2017_x000D_	66.1469	60.0628	-24.4636	-0.42697	1	70.1926	57.9144	82.3448	1.43719	4.58075		10.661	0
10816	Thu Mar 23 13:42:15 2017_x000D_	66.4449	60.2564	-25.7157	-0.448824	1	70.1926	57.9144	82.3448	1.43719	4.4193		10.6426	82.9135
10817	Thu Mar 23 13:42:15 2017_x000D_	66.7423	60.4498	-24.4597	-0.426903	1	71.8191	60.1489	62.4339	1.08968	5.08571		18.5986	0
10818	Thu Mar 23 13:42:15 2017_x000D_	67.3341	60.6345	-24.4626	-0.426952	1	71.8191	60.1489	62.4339	1.08968	4.51121		10.641	0
10819	Thu Mar 23 13:42:15 2017_x000D_	67.6315	60.8278	-25.7157	-0.448824	1	71.8191	60.1489	62.4339	1.08968	4.24228		19.7228	0
10820	Thu Mar 23 13:42:15 2017_x000D_	68.2237	61.1133	-20.8045	-0.363108	1	71.8191	60.1489	62.4339	1.08968	3.72249		8.82686	97.0862
10821	Thu Mar 23 13:42:15 2017_x000D_	68.5178	61.1046	-21.8738	-0.38177	1	73.6393	62.8247	81.3632	1.42006	5.40264		10.6134	0
10822	Thu Mar 23 13:42:15 2017_x000D_	68.8143	61.2976	-20.8059	-0.363131	1	73.6393	62.8247	81.3632	1.42006	5.0609		22.356	0
10823	Thu Mar 23 13:42:15 2017_x000D_	69.504	61.5798	-19.1766	-0.334695	1	73.6393	62.8247	81.3632	1.42006	4.31862		9.25428	0
10824	Thu Mar 23 13:42:15 2017_x000D_	69.7985	61.6716	-20.8059	-0.363131	1	73.6393	62.8247	81.3632	1.42006	4.01016		9.27415	46.6823
10825	Thu Mar 23 13:42:15 2017_x000D_	70.0936	61.7637	-19.1772	-0.334706	1	74.4406	64.1586	75.3081	1.31438	4.96306		22.2942	0
10826	Thu Mar 23 13:42:16 2017_x000D_	70.7814	62.0451	-20.8059	-0.363132	1	74.4406	64.1586	75.3081	1.31438	4.22571		6.55459	0
10827	Thu Mar 23 13:42:16 2017_x000D_	70.9782	62.14	-18.208	-0.317789	1	74.4406	64.1586	75.3081	1.31438	4.00786		22.2824	0
10828	Thu Mar 23 13:42:16 2017_x000D_	71.6657	62.4211	-21.8721	-0.38174	1	74.4406	64.1586	75.3081	1.31438	3.27398		8.77915	0
10829	Thu Mar 23 13:42:16 2017_x000D_	71.9582	62.4121	-20.8086	-0.363179	1	74.4406	64.1586	75.3081	1.31438	3.03522		10.5743	86.4301
10830	Thu Mar 23 13:42:16 2017_x000D_	72.2536	62.6044	-21.8739	-0.381771	1	73.8659	66.9817	104.692	1.82722	4.66479		18.4592	0
10831	Thu Mar 23 13:42:16 2017_x000D_	72.841	62.7876	-21.8756	-0.381801	1	73.8659	66.9817	104.692	1.82722	4.31751		10.5493	0
10832	Thu Mar 23 13:42:16 2017_x000D_	73.1356	62.9796	-20.8046	-0.363109	1	73.8659	66.9817	104.692	1.82722	4.06819		18.4364	0
10833	Thu Mar 23 13:42:16 2017_x000D_	73.7223	63.1625	-20.8059	-0.363132	1	73.8659	66.9817	104.692	1.82722	3.8219		8.31571	58.982
10834	Thu Mar 23 13:42:16 2017_x000D_	73.9194	63.3574	-20.8018	-0.363061	1	72.9128	68.7013	104.692	1.82722	5.43788		18.4175	0
10835	Thu Mar 23 13:42:16 2017_x000D_	74.5055	63.5401	-20.8031	-0.363083	1	72.9128	68.7013	104.692	1.82722	5.40136		5.83787	0
10836	Thu Mar 23 13:42:16 2017_x000D_	74.7	63.534	-20.8058	-0.363131	1	72.9128	68.7013	104.692	1.82722	5.46764		10.5343	0
10837	Thu Mar 23 13:42:16 2017_x000D_	74.9942	63.7257	-21.8731	-0.381758	1	72.9128	68.7013	104.692	1.82722	5.39341		14.8265	29.485
10838	Thu Mar 23 13:42:16 2017_x000D_	75.481	63.811	-18.2014	-0.317675	1	72.4363	69.5609	116.037	2.02522	6.50627		6.50233	0
10839	Thu Mar 23 13:42:16 2017_x000D_	75.6763	63.905	-20.8059	-0.363131	1	72.4363	69.5609	116.037	2.02522	6.51819		9.19916	0
10840	Thu Mar 23 13:42:16 2017_x000D_	75.969	63.9964	-19.1708	-0.334594	1	72.4363	69.5609	116.037	2.02522	6.59118		13.0059	0
10841	Thu Mar 23 13:42:16 2017_x000D_	76.3595	64.1847	-19.169	-0.334562	1	72.4363	69.5609	116.037	2.02522	6.65545		6.49562	0
10842	Thu Mar 23 13:42:16 2017_x000D_	76.5546	64.2786	-21.8756	-0.381802	1	72.4363	69.5609	116.037	2.02522	6.69799		11.9685	29.481
10843	Thu Mar 23 13:42:16 2017_x000D_	76.9437	64.3667	-19.1697	-0.334574	1	71.9599	70.4204	117.566	2.05192	7.84127		6.49022	0
10844	Thu Mar 23 13:42:16 2017_x000D_	77.1386	64.4606	-21.8775	-0.381835	1	71.9599	70.4204	117.566	2.05192	7.89545		15.6048	0
10845	Thu Mar 23 13:42:16 2017_x000D_	77.6249	64.6452	-25.7494	-0.449411	1	71.9599	70.4204	117.566	2.05192	8.08982		6.49832	0
10846	Thu Mar 23 13:42:16 2017_x000D_	77.8201	64.7391	-30.7866	-0.537327	1	71.9599	70.4204	117.566	2.05192	8.16205		4.13455	20.8146
10847	Thu Mar 23 13:42:17 2017_x000D_	77.9182	64.8359	-34.6967	-0.605571	1	71.7109	71.068	109.478	1.91075	8.796		6.60923	0
10848	Thu Mar 23 13:42:17 2017_x000D_	78.111	64.7293	-44.743	-0.780913	1	71.7109	71.068	109.478	1.91075	9.0078		2.99443	0
10849	Thu Mar 23 13:42:17 2017_x000D_	78.1127	64.8291	-58.4779	-1.02063	1	71.7109	71.068	109.478	1.91075	8.93907		3.00025	0
10850	Thu Mar 23 13:42:17 2017_x000D_	78.114	64.9291	-64.5549	-1.1267	1	71.7109	71.068	109.478	1.91075	8.8705		8.28814	20.8146
10851	Thu Mar 23 13:42:17 2017_x000D_	78.3105	65.1233	-81.5065	-1.42256	1	71.4619	71.7156	100.003	1.74538	9.50588		4.22501	0
10852	Thu Mar 23 13:42:17 2017_x000D_	78.2151	65.2269	-89.3989	-1.56031	1	71.4619	71.7156	100.003	1.74538	9.36531		12.3025	0
10853	Thu Mar 23 13:42:17 2017_x000D_	78.3163	65.6243	257.064	4.48661	1	71.4619	71.7156	100.003	1.74538	9.16988		9.52816	0
10854	Thu Mar 23 13:42:17 2017_x000D_	78.2227	65.9278	248.601	4.3389	1	71.4619	71.7156	100.003	1.74538	8.89983		10.8355	6.50058
10855	Thu Mar 23 13:42:17 2017_x000D_	78.0321	66.2346	235.046	4.10232	1	71.2453	71.7095	103.013	1.79791	8.71982		6.72678	0
10856	Thu Mar 23 13:42:17 2017_x000D_	77.9373	66.4378	232.886	4.06463	1	71.2453	71.7095	103.013	1.79791	8.51902		6.72678	0
10857	Thu Mar 23 13:42:17 2017_x000D_	77.8425	66.641	227.129	3.96415	1	71.2453	71.7095	103.013	1.79791	8.31942		19.045	0
10858	Thu Mar 23 13:42:17 2017_x000D_	77.3627	67.0567	225.196	3.93041	1	71.2453	71.7095	103.013	1.79791	7.68577		16.8869	0
10859	Thu Mar 23 13:42:17 2017_x000D_	76.9798	67.4693	225.196	3.93041	1	71.2453	71.7095	103.013	1.79791	7.13189		21.1026	13.0871
10860	Thu Mar 23 13:42:17 2017_x000D_	76.5012	67.9848	229.058	3.99781	1	71.2237	72.1452	98.6368	1.72154	6.72019		10.6998	0
10861	Thu Mar 23 13:42:17 2017_x000D_	76.2127	68.1945	227.129	3.96414	1	71.2237	72.1452	98.6368	1.72154	6.36382		10.8088	0
10862	Thu Mar 23 13:42:17 2017_x000D_	76.0225	68.5005	232.886	4.06462	1	71.2237	72.1452	98.6368	1.72154	6.02597		16.8909	0
10863	Thu Mar 23 13:42:17 2017_x000D_	75.6394	68.9131	232.886	4.06462	1	71.2237	72.1452	98.6368	1.72154	5.47219		10.8155	319.844
10864	Thu Mar 23 13:42:17 2017_x000D_	75.4491	69.2193	234.526	4.09325	2	80.9764	67.838	135	2.35619	5.69728		8.44005	0
10865	Thu Mar 23 13:42:17 2017_x000D_	75.2576	69.4254	238.888	4.16939	2	80.9764	67.838	135	2.35619	5.93502		17.5019	0
10866	Thu Mar 23 13:42:17 2017_x000D_	74.9727	69.9345	242.612	4.23437	2	80.9764	67.838	135	2.35619	6.35922		8.44665	0
10867	Thu Mar 23 13:42:17 2017_x000D_	74.7812	70.1409	242.612	4.23438	2	80.9764	67.838	135	2.35619	6.60938		19.0127	65.9565
10868	Thu Mar 23 13:42:18 2017_x000D_	74.5944	70.7465	242.611	4.23437	2	79.5901	69.5444	108.512	1.8939	5.13829		8.44649	0
10869	Thu Mar 23 13:42:18 2017_x000D_	74.4028	70.9528	242.612	4.23438	2	79.5901	69.5444	108.512	1.8939	5.3751		20.1497	0
10870	Thu Mar 23 13:42:18 2017_x000D_	74.1191	71.5616	245.016	4.27634	2	79.5901	69.5444	108.512	1.8939	5.83103		9.50258	0
10871	Thu Mar 23 13:42:18 2017_x000D_	74.0258	71.8643	243.863	4.25622	2	79.5901	69.5444	108.512	1.8939	6.02855		17.4993	347.609
10872	Thu Mar 23 13:42:18 2017_x000D_	73.7409	72.3733	245.016	4.27634	1	68.387	72.5021	107.532	1.8768	5.35545		0	0
10873	Thu Mar 23 13:42:18 2017_x000D_	73.7409	72.3733	245.016	4.27634	1	68.387	72.5021	107.532	1.8768	5.35545		20.1457	0
10874	Thu Mar 23 13:42:18 2017_x000D_	73.4573	72.982	242.611	4.23437	1	68.387	72.5021	107.532	1.8768	5.09296		16.1693	0
10875	Thu Mar 23 13:42:18 2017_x000D_	73.2695	73.4872	243.863	4.25622	1	68.387	72.5021	107.532	1.8768	4.98089		10.8114	0
10876	Thu Mar 23 13:42:18 2017_x000D_	73.0793	73.7933	242.611	4.23436	1	68.387	72.5021	107.532	1.8768	4.86671		14.9747	91.6801
10877	Thu Mar 23 13:42:18 2017_x000D_	72.7933	74.2024	245.017	4.27635	1	65.3757	71.9813	115.545	2.01664	7.743		12.3747	0
10878	Thu Mar 23 13:42:18 2017_x000D_	72.7013	74.6045	242.611	4.23436	1	65.3757	71.9813	115.545	2.01664	7.7811		8.44445	0
10879	Thu Mar 23 13:42:18 2017_x000D_	72.5098	74.8108	242.611	4.23437	1	65.3757	71.9813	115.545	2.01664	7.67473		18.9833	0
10880	Thu Mar 23 13:42:18 2017_x000D_	72.3234	75.4155	242.611	4.23436	1	65.3757	71.9813	115.545	2.01664	7.75011		8.44445	92.7538
10881	Thu Mar 23 13:42:18 2017_x000D_	72.1319	75.6218	242.611	4.23436	1	62.3735	71.2424	129.246	2.25576	10.6961		6.70811	0
10882	Thu Mar 23 13:42:18 2017_x000D_	72.0375	75.8245	245.017	4.27635	1	62.3735	71.2424	129.246	2.25576	10.6953		17.4885	0
10883	Thu Mar 23 13:42:18 2017_x000D_	71.7528	76.3332	241.247	4.21055	1	62.3735	71.2424	129.246	2.25576	10.6718		5.97051	0
10884	Thu Mar 23 13:42:18 2017_x000D_	71.7554	76.5322	241.246	4.21054	1	62.3735	71.2424	129.246	2.25576	10.7704		13.4148	59.7428
10885	Thu Mar 23 13:42:18 2017_x000D_	71.5665	76.9375	241.246	4.21054	1	60.4435	70.7516	140.344	2.44946	12.7274		10.8022	0
10886	Thu Mar 23 13:42:18 2017_x000D_	71.3764	77.2433	242.611	4.23436	1	60.4435	70.7516	140.344	2.44946	12.715		10.8037	0
10887	Thu Mar 23 13:42:18 2017_x000D_	71.1862	77.5491	241.247	4.21055	1	60.4435	70.7516	140.344	2.44946	12.7127		6.71083	0
10888	Thu Mar 23 13:42:18 2017_x000D_	71.0918	77.7519	238.886	4.16935	1	60.4435	70.7516	140.344	2.44946	12.7433		13.4108	39.4642
10889	Thu Mar 23 13:42:18 2017_x000D_	70.903	78.1571	238.886	4.16935	1	59.1529	70.497	180	3.14159	14.0265		8.45089	0
10890	Thu Mar 23 13:42:19 2017_x000D_	70.7114	78.3636	234.526	4.09325	1	59.1529	70.497	180	3.14159	13.9815		8.45089	0
10891	Thu Mar 23 13:42:19 2017_x000D_	70.5198	78.5701	231.119	4.03379	1	59.1529	70.497	180	3.14159	13.9421		4.11563	0
10892	Thu Mar 23 13:42:19 2017_x000D_	70.6179	78.666	223.42	3.89941	1	59.1529	70.497	180	3.14159	14.0776		2.89102	0
10893	Thu Mar 23 13:42:19 2017_x000D_	70.7142	78.6624	205.305	3.58325	1	59.1529	70.497	180	3.14159	14.1541		0.015	40.9443
10894	Thu Mar 23 13:42:19 2017_x000D_	70.7137	78.6624	198.407	3.46286	1	57.8726	70.0242	194.692	3.39801	15.4762		2.89488	0
10895	Thu Mar 23 13:42:19 2017_x000D_	70.8101	78.6581	182.23	3.18051	1	57.8726	70.0242	194.692	3.39801	15.5539		2.91768	0
10896	Thu Mar 23 13:42:19 2017_x000D_	70.7129	78.6614	171.151	2.98715	1	57.8726	70.0242	194.692	3.39801	15.475		0.027	0
10897	Thu Mar 23 13:42:19 2017_x000D_	70.7129	78.6605	153.602	2.68087	1	57.8726	70.0242	194.692	3.39801	15.4745		2.91189	87.2763
10898	Thu Mar 23 13:42:19 2017_x000D_	70.6159	78.664	147.473	2.57389	1	55.0208	70.5993	180	3.14159	17.557		4.11573	0
10899	Thu Mar 23 13:42:19 2017_x000D_	70.5176	78.5683	143.639	2.50697	1	55.0208	70.5993	180	3.14159	17.4257		8.2334	0
10900	Thu Mar 23 13:42:19 2017_x000D_	70.3213	78.3765	128.071	2.23525	1	55.0208	70.5993	180	3.14159	17.1636		8.24006	0
10901	Thu Mar 23 13:42:19 2017_x000D_	70.1243	78.1851	128.072	2.23528	1	55.0208	70.5993	180	3.14159	16.9015		21.1236	64.67
10902	Thu Mar 23 13:42:19 2017_x000D_	69.7277	77.6033	123.503	2.15553	1	53.0262	71.4169	166.987	2.91448	17.8104		14.6446	0
10903	Thu Mar 23 13:42:19 2017_x000D_	69.4303	77.2162	125.848	2.19645	1	53.0262	71.4169	166.987	2.91448	17.399		27.7272	0
10904	Thu Mar 23 13:42:19 2017_x000D_	68.9323	76.4376	128.067	2.23519	1	53.0262	71.4169	166.987	2.91448	16.6797		12.3962	0
10905	Thu Mar 23 13:42:19 2017_x000D_	68.6359	76.1497	131.918	2.3024	1	53.0262	71.4169	166.987	2.91448	16.3114		10.5926	0
10906	Thu Mar 23 13:42:19 2017_x000D_	68.4368	75.8581	133.793	2.33512	1	53.0262	71.4169	166.987	2.91448	16.0378		10.5133	53.9774
10907	Thu Mar 23 13:42:19 2017_x000D_	68.1415	75.6694	135.814	2.3704	1	51.2692	71.8045	165.308	2.88517	17.3093		21.2187	0
10908	Thu Mar 23 13:42:19 2017_x000D_	67.7425	75.0854	143.594	2.5062	1	51.2692	71.8045	165.308	2.88517	16.7968		8.28458	0
10909	Thu Mar 23 13:42:19 2017_x000D_	67.5445	74.8929	143.593	2.50617	1	51.2692	71.8045	165.308	2.88517	16.5657		17.0156	0
10910	Thu Mar 23 13:42:19 2017_x000D_	67.0521	74.6114	147.416	2.57289	1	51.2692	71.8045	165.308	2.88517	16.0306		13.0509	38.3672
10911	Thu Mar 23 13:42:20 2017_x000D_	66.6586	74.4259	147.418	2.57293	1	50.1528	72.4284	180	3.14159	16.6262		16.5989	0
10912	Thu Mar 23 13:42:20 2017_x000D_	66.2618	74.0403	147.414	2.57286	1	50.1528	72.4284	180	3.14159	16.1894		13.0684	0
10913	Thu Mar 23 13:42:20 2017_x000D_	65.8678	73.8545	147.416	2.57289	1	50.1528	72.4284	180	3.14159	15.7796		18.7646	0
10914	Thu Mar 23 13:42:20 2017_x000D_	65.3729	73.472	145.844	2.54546	1	50.1528	72.4284	180	3.14159	15.2558		6.54616	35.3439
10915	Thu Mar 23 13:42:20 2017_x000D_	65.1756	73.3788	143.6	2.5063	1	49.0468	72.8343	180	3.14159	16.138		12.4748	0
10916	Thu Mar 23 13:42:20 2017_x000D_	64.8772	73.0892	147.412	2.57282	1	49.0468	72.8343	180	3.14159	15.8325		9.25669	0
10917	Thu Mar 23 13:42:20 2017_x000D_	64.582	72.9994	143.602	2.50633	1	49.0468	72.8343	180	3.14159	15.5361		16.652	0
10918	Thu Mar 23 13:42:20 2017_x000D_	64.1838	72.6127	143.599	2.50628	1	49.0468	72.8343	180	3.14159	15.1386		21.1687	26.9945
10919	Thu Mar 23 13:42:20 2017_x000D_	63.5893	72.2326	143.601	2.50631	1	48.1681	73.0281	171.45	2.99237	15.4417		8.33979	0
10920	Thu Mar 23 13:42:20 2017_x000D_	63.3899	72.0389	143.6	2.50628	1	48.1681	73.0281	171.45	2.99237	15.2539		13.1273	0
10921	Thu Mar 23 13:42:20 2017_x000D_	62.9942	71.8521	143.603	2.50634	1	48.1681	73.0281	171.45	2.99237	14.8727		16.6945	0
10922	Thu Mar 23 13:42:20 2017_x000D_	62.5949	71.4645	143.6	2.50629	1	48.1681	73.0281	171.45	2.99237	14.5113		13.1447	0
10923	Thu Mar 23 13:42:20 2017_x000D_	62.1987	71.2774	143.603	2.50635	1	48.1681	73.0281	171.45	2.99237	14.1394		8.35682	14.6974
10924	Thu Mar 23 13:42:20 2017_x000D_	61.9988	71.0834	143.602	2.50632	1	47.7236	73.2341	166.987	2.91448	14.4363		16.7242	0
10925	Thu Mar 23 13:42:20 2017_x000D_	61.5988	70.6951	143.599	2.50627	1	47.7236	73.2341	166.987	2.91448	14.1056		6.57713	0
10926	Thu Mar 23 13:42:20 2017_x000D_	61.4005	70.6016	145.839	2.54537	1	47.7236	73.2341	166.987	2.91448	13.9279		21.2661	0
10927	Thu Mar 23 13:42:20 2017_x000D_	60.8033	70.2197	145.839	2.54538	1	47.7236	73.2341	166.987	2.91448	13.4226		8.37803	108.755
10928	Thu Mar 23 13:42:20 2017_x000D_	60.6029	70.0252	145.838	2.54535	1	44.3949	74.6699	180	3.14159	16.8604		6.59439	0
10929	Thu Mar 23 13:42:20 2017_x000D_	60.4042	69.9312	143.602	2.50634	1	44.3949	74.6699	180	3.14159	16.6959		16.7667	0
10930	Thu Mar 23 13:42:20 2017_x000D_	60.0031	69.542	143.599	2.50628	1	44.3949	74.6699	180	3.14159	16.429		6.59582	0
10931	Thu Mar 23 13:42:20 2017_x000D_	59.8043	69.4481	145.837	2.54533	1	44.3949	74.6699	180	3.14159	16.2701		14.7995	70.7057
10932	Thu Mar 23 13:42:21 2017_x000D_	59.4045	69.1591	143.601	2.50632	1	42.1823	75.4818	180	3.14159	18.3461		4.18373	0
10933	Thu Mar 23 13:42:21 2017_x000D_	59.3044	69.062	144.147	2.51584	1	42.1823	75.4818	180	3.14159	18.2861		6.61037	0
10934	Thu Mar 23 13:42:21 2017_x000D_	59.1053	68.9676	141.88	2.47627	1	42.1823	75.4818	180	3.14159	18.1335		10.678	0
10935	Thu Mar 23 13:42:21 2017_x000D_	58.8054	68.7759	143.603	2.50635	1	42.1823	75.4818	180	3.14159	17.9247		4.18797	0
10936	Thu Mar 23 13:42:21 2017_x000D_	58.7052	68.6787	144.149	2.51587	1	42.1823	75.4818	180	3.14159	17.8686		14.8291	56.072
10937	Thu Mar 23 13:42:21 2017_x000D_	58.3044	68.3894	149.707	2.61288	1	40.4142	76.0878	160.522	2.80164	19.4763		10.7652	0
10938	Thu Mar 23 13:42:21 2017_x000D_	58.1014	68.0935	152.132	2.6552	1	40.4142	76.0878	160.522	2.80164	19.4099		5.93493	0
10939	Thu Mar 23 13:42:21 2017_x000D_	57.9037	68.1007	164.8	2.8763	1	40.4142	76.0878	160.522	2.80164	19.227		6.61066	0
10940	Thu Mar 23 13:42:21 2017_x000D_	57.7044	68.0067	173.172	3.02242	1	40.4142	76.0878	160.522	2.80164	19.0855		4.20716	41.4845
10941	Thu Mar 23 13:42:21 2017_x000D_	57.6036	67.9092	176.333	3.07759	1	39.0905	76.4878	172.345	3.00799	20.4041		9.43261	0
10942	Thu Mar 23 13:42:21 2017_x000D_	57.3095	68.0204	190.58	3.32626	1	39.0905	76.4878	172.345	3.00799	20.0905		5.93141	0
10943	Thu Mar 23 13:42:21 2017_x000D_	57.1119	68.0271	196.157	3.42359	1	39.0905	76.4878	172.345	3.00799	19.9086		4.2647	0
10944	Thu Mar 23 13:42:21 2017_x000D_	57.0152	68.1313	199.682	3.4851	1	39.0905	76.4878	172.345	3.00799	19.7769		8.89396	35.359
10945	Thu Mar 23 13:42:21 2017_x000D_	56.7189	68.1412	211.246	3.68693	1	37.984	76.8938	190.003	3.31618	20.6786		6.70516	0
10946	Thu Mar 23 13:42:21 2017_x000D_	56.523	68.2488	213.614	3.72827	1	37.984	76.8938	190.003	3.31618	20.4556		13.3981	0
10947	Thu Mar 23 13:42:21 2017_x000D_	56.1315	68.4637	221.224	3.86109	1	37.984	76.8938	190.003	3.31618	20.01		6.78372	0
10948	Thu Mar 23 13:42:21 2017_x000D_	56.0365	68.6689	223.026	3.89254	1	37.984	76.8938	190.003	3.31618	19.8379		21.7005	100.822
10949	Thu Mar 23 13:42:21 2017_x000D_	55.4503	69.0927	223.026	3.89253	1	34.7641	75.9311	180	3.14159	21.7872		0	0
10950	Thu Mar 23 13:42:21 2017_x000D_	55.4503	69.0927	223.026	3.89253	1	34.7641	75.9311	180	3.14159	21.7872		21.3733	0
10951	Thu Mar 23 13:42:21 2017_x000D_	54.9649	69.6142	219.022	3.82266	1	34.7641	75.9311	180	3.14159	21.1654		21.7113	0
10952	Thu Mar 23 13:42:21 2017_x000D_	54.3784	70.0382	219.022	3.82265	1	34.7641	75.9311	180	3.14159	20.4804		12.8316	0
10953	Thu Mar 23 13:42:21 2017_x000D_	54.087	70.3513	215.087	3.75398	1	34.7641	75.9311	180	3.14159	20.1124		20.1502	53.5908
10954	Thu Mar 23 13:42:22 2017_x000D_	53.4982	70.6745	212.659	3.7116	1	33.0447	75.4466	180	3.14159	21.0028		8.55438	0
10955	Thu Mar 23 13:42:22 2017_x000D_	53.3039	70.8832	212.66	3.71162	1	33.0447	75.4466	180	3.14159	20.7668		21.7281	0
10956	Thu Mar 23 13:42:22 2017_x000D_	52.717	71.3076	212.66	3.71163	1	33.0447	75.4466	180	3.14159	20.103		9.47858	0
10957	Thu Mar 23 13:42:22 2017_x000D_	52.4213	71.4189	213.619	3.72835	1	33.0447	75.4466	180	3.14159	19.7908		9.47578	59.9573
10958	Thu Mar 23 13:42:22 2017_x000D_	52.1257	71.5302	212.659	3.71159	1	31.1073	74.9559	180	3.14159	21.2957		21.7438	0
10959	Thu Mar 23 13:42:22 2017_x000D_	51.5383	71.9548	212.659	3.7116	1	31.1073	74.9559	180	3.14159	20.6502		6.72264	0
10960	Thu Mar 23 13:42:22 2017_x000D_	51.3419	72.0627	215.085	3.75394	1	31.1073	74.9559	180	3.14159	20.4404		8.56081	0
10961	Thu Mar 23 13:42:22 2017_x000D_	51.1475	72.2716	215.086	3.75395	1	31.1073	74.9559	180	3.14159	20.2192		21.7546	33.1794
10962	Thu Mar 23 13:42:22 2017_x000D_	50.5598	72.6964	215.086	3.75396	1	30.0296	74.7074	180	3.14159	20.6285		10.8736	0
10963	Thu Mar 23 13:42:22 2017_x000D_	50.2661	72.9088	216.677	3.78173	1	30.0296	74.7074	180	3.14159	20.3163		19.3585	0
10964	Thu Mar 23 13:42:22 2017_x000D_	49.7775	73.3303	215.087	3.75397	1	30.0296	74.7074	180	3.14159	19.7959		11.9446	0
10965	Thu Mar 23 13:42:22 2017_x000D_	49.3796	73.3445	215.084	3.75392	1	30.0296	74.7074	180	3.14159	19.3979		21.7755	0
10966	Thu Mar 23 13:42:22 2017_x000D_	48.7914	73.7698	215.084	3.75393	1	30.0296	74.7074	180	3.14159	18.7852		8.5671	47.3321
10967	Thu Mar 23 13:42:22 2017_x000D_	48.5968	73.9788	215.085	3.75394	1	28.5263	74.2285	187.655	3.2752	20.0721		10.8845	0
10968	Thu Mar 23 13:42:22 2017_x000D_	48.3028	74.1914	216.676	3.7817	1	28.5263	74.2285	187.655	3.2752	19.7765		19.3777	0
10969	Thu Mar 23 13:42:22 2017_x000D_	47.8137	74.6133	215.086	3.75395	1	28.5263	74.2285	187.655	3.2752	19.2912		10.8886	0
10970	Thu Mar 23 13:42:22 2017_x000D_	47.5196	74.826	216.676	3.78171	1	28.5263	74.2285	187.655	3.2752	19.0027		9.51862	33.1947
10971	Thu Mar 23 13:42:22 2017_x000D_	47.2227	74.9379	212.662	3.71165	1	27.4481	73.9799	180	3.14159	19.7978		19.3774	0
10972	Thu Mar 23 13:42:22 2017_x000D_	46.7337	75.3599	214.192	3.73836	1	27.4481	73.9799	180	3.14159	19.3349		9.51968	0
10973	Thu Mar 23 13:42:22 2017_x000D_	46.4368	75.4719	215.085	3.75393	1	27.4481	73.9799	180	3.14159	19.0472		17.1513	0
10974	Thu Mar 23 13:42:22 2017_x000D_	46.0473	75.8904	215.086	3.75396	1	27.4481	73.9799	180	3.14159	18.6971		12.3997	20.5562
10975	Thu Mar 23 13:42:23 2017_x000D_	45.6505	76.0061	212.663	3.71166	1	26.805	73.7434	186.726	3.25898	18.9809		6.74945	0
10976	Thu Mar 23 13:42:23 2017_x000D_	45.4533	76.1144	215.084	3.75392	1	26.805	73.7434	186.726	3.25898	18.7984		19.3924	0
10977	Thu Mar 23 13:42:23 2017_x000D_	44.9639	76.5367	216.674	3.78168	1	26.805	73.7434	186.726	3.25898	18.3725		10.9151	0
10978	Thu Mar 23 13:42:23 2017_x000D_	44.669	76.7498	215.085	3.75394	1	26.805	73.7434	186.726	3.25898	18.1152		13.5111	60.022
10979	Thu Mar 23 13:42:23 2017_x000D_	44.2743	76.9667	215.084	3.75393	1	24.8655	73.2522	188.637	3.29233	19.761		8.58201	0
10980	Thu Mar 23 13:42:23 2017_x000D_	44.0794	77.1761	215.085	3.75394	1	24.8655	73.2522	188.637	3.29233	19.6105		16.247	0
10981	Thu Mar 23 13:42:23 2017_x000D_	43.5848	77.3967	216.673	3.78166	1	24.8655	73.2522	188.637	3.29233	19.1726		6.80257	0
10982	Thu Mar 23 13:42:23 2017_x000D_	43.4896	77.6025	215.085	3.75394	1	24.8655	73.2522	188.637	3.29233	19.1254		13.5205	90.56
10983	Thu Mar 23 13:42:23 2017_x000D_	43.0946	77.8195	215.085	3.75393	1	22.0833	72.081	184.364	3.21776	21.7808		4.28574	0
10984	Thu Mar 23 13:42:23 2017_x000D_	42.9973	77.9241	219.012	3.82247	1	22.0833	72.081	184.364	3.21776	21.7149		6.7643	0
10985	Thu Mar 23 13:42:23 2017_x000D_	42.7997	78.0327	216.673	3.78166	1	22.0833	72.081	184.364	3.21776	21.5544		15.1677	0
10986	Thu Mar 23 13:42:23 2017_x000D_	42.4068	78.3509	211.265	3.68727	1	22.0833	72.081	184.364	3.21776	21.2687		8.59239	0
10987	Thu Mar 23 13:42:23 2017_x000D_	42.2115	78.5604	206.204	3.59894	1	22.0833	72.081	184.364	3.21776	21.1454		9.55373	58.1348
10988	Thu Mar 23 13:42:23 2017_x000D_	41.9135	78.6727	197.004	3.43837	1	20.3793	71.1582	191.39	3.34038	22.8077		3.02572	0
10989	Thu Mar 23 13:42:23 2017_x000D_	41.8127	78.6761	179.309	3.12954	1	20.3793	71.1582	191.39	3.34038	22.7136		6.0161	0
10990	Thu Mar 23 13:42:23 2017_x000D_	41.6123	78.6835	173.582	3.02958	1	20.3793	71.1582	191.39	3.34038	22.5271		9.02371	0
10991	Thu Mar 23 13:42:23 2017_x000D_	41.3117	78.6942	156.537	2.73209	1	20.3793	71.1582	191.39	3.34038	22.2476		6.69655	37.8943
10992	Thu Mar 23 13:42:23 2017_x000D_	41.1091	78.6005	146.515	2.55717	1	19.3188	70.472	208.452	3.63817	23.257		4.24201	0
10993	Thu Mar 23 13:42:23 2017_x000D_	41.0065	78.5032	142.581	2.48851	1	19.3188	70.472	208.452	3.63817	23.127		10.7935	0
10994	Thu Mar 23 13:42:23 2017_x000D_	40.7016	78.3122	124.371	2.17069	1	19.3188	70.472	208.452	3.63817	22.7748		9.54647	0
10995	Thu Mar 23 13:42:23 2017_x000D_	40.5938	78.0128	120.489	2.10294	1	19.3188	70.472	208.452	3.63817	22.5719		10.834	23.4321
10996	Thu Mar 23 13:42:24 2017_x000D_	40.3862	77.7173	108.921	1.90103	1	18.6843	70.0165	194.692	3.39801	23.0277		13.4836	0
10997	Thu Mar 23 13:42:24 2017_x000D_	40.1753	77.3204	108.923	1.90107	1	18.6843	70.0165	194.692	3.39801	22.6982		24.9571	0
10998	Thu Mar 23 13:42:24 2017_x000D_	39.9539	76.5185	108.922	1.90104	1	18.6843	70.0165	194.692	3.39801	22.2412		12.4911	0
10999	Thu Mar 23 13:42:24 2017_x000D_	39.8429	76.1172	111.621	1.94816	1	18.6843	70.0165	194.692	3.39801	22.0206		19.1503	0
11000	Thu Mar 23 13:42:24 2017_x000D_	39.6261	75.5168	116.752	2.0377	1	18.6843	70.0165	194.692	3.39801	21.6521		6.75443	18.388
11001	Thu Mar 23 13:42:24 2017_x000D_	39.5206	75.3179	114.233	1.99374	1	18.2676	69.567	187.655	3.2752	22.0173		24.3682	0
11002	Thu Mar 23 13:42:24 2017_x000D_	39.1	74.623	120.474	2.10268	1	18.2676	69.567	187.655	3.2752	21.4372		9.58848	0
11003	Thu Mar 23 13:42:24 2017_x000D_	38.9914	74.3224	124.342	2.17017	1	18.2676	69.567	187.655	3.2752	21.2624		20.316	0
11004	Thu Mar 23 13:42:24 2017_x000D_	38.6736	73.7244	126.664	2.21071	1	18.2676	69.567	187.655	3.2752	20.8252		12.8111	14.5445
11005	Thu Mar 23 13:42:24 2017_x000D_	38.3636	73.4307	130.569	2.27886	1	17.8413	69.3361	194.692	3.39801	20.9268		17.6621	0
11006	Thu Mar 23 13:42:24 2017_x000D_	38.048	72.9337	134.527	2.34794	1	17.8413	69.3361	194.692	3.39801	20.5245		8.54981	0
11007	Thu Mar 23 13:42:24 2017_x000D_	37.8412	72.7376	134.527	2.34795	1	17.8413	69.3361	194.692	3.39801	20.2871		19.3825	0
11008	Thu Mar 23 13:42:24 2017_x000D_	37.4248	72.2436	136.516	2.38266	1	17.8413	69.3361	194.692	3.39801	19.7982		13.5151	14.5471
11009	Thu Mar 23 13:42:24 2017_x000D_	37.016	72.0543	136.522	2.38275	1	17.4149	69.1052	199.478	3.48155	19.8217		10.9449	0
11010	Thu Mar 23 13:42:24 2017_x000D_	36.8061	71.7559	134.529	2.34798	1	17.4149	69.1052	199.478	3.48155	19.5715		8.57102	0
11011	Thu Mar 23 13:42:24 2017_x000D_	36.5988	71.5593	134.53	2.34799	1	17.4149	69.1052	199.478	3.48155	19.3402		15.1705	0
11012	Thu Mar 23 13:42:24 2017_x000D_	36.2852	71.1626	132.404	2.31088	1	17.4149	69.1052	199.478	3.48155	18.9821		8.57526	0
11013	Thu Mar 23 13:42:24 2017_x000D_	36.0778	70.9659	132.404	2.31089	1	17.4149	69.1052	199.478	3.48155	18.7554		19.457	14.5805
11014	Thu Mar 23 13:42:24 2017_x000D_	35.6598	70.47	130.574	2.27894	1	17.2161	68.6617	180	3.14159	18.5321		8.58798	0
11015	Thu Mar 23 13:42:24 2017_x000D_	35.4521	70.273	130.575	2.27896	1	17.2161	68.6617	180	3.14159	18.307		15.2047	0
11016	Thu Mar 23 13:42:24 2017_x000D_	35.1378	69.8754	128.341	2.23998	1	17.2161	68.6617	180	3.14159	17.9628		8.59647	0
11017	Thu Mar 23 13:42:24 2017_x000D_	34.9299	69.6782	128.343	2.24	1	17.2161	68.6617	180	3.14159	17.7429		8.60071	65.9127
11018	Thu Mar 23 13:42:25 2017_x000D_	34.7219	69.4809	128.344	2.24003	1	17.0941	66.468	180	3.14159	17.8834		15.2356	0
11019	Thu Mar 23 13:42:25 2017_x000D_	34.4067	69.0827	130.575	2.27897	1	17.0941	66.468	180	3.14159	17.5089		6.82166	0
11020	Thu Mar 23 13:42:25 2017_x000D_	34.3	68.8819	128.343	2.24	1	17.0941	66.468	180	3.14159	17.3744		17.2247	0
11021	Thu Mar 23 13:42:25 2017_x000D_	33.8835	68.4867	128.346	2.24005	1	17.0941	66.468	180	3.14159	16.9103		6.83806	39.4279
11022	Thu Mar 23 13:42:25 2017_x000D_	33.7762	68.2856	130.574	2.27894	1	17.1517	65.155	180	3.14159	16.9167		13.6691	0
11023	Thu Mar 23 13:42:25 2017_x000D_	33.5621	67.8834	130.57	2.27888	1	17.1517	65.155	180	3.14159	16.6357		6.80092	0
11024	Thu Mar 23 13:42:25 2017_x000D_	33.3565	67.7879	132.399	2.3108	1	17.1517	65.155	180	3.14159	16.4173		4.31193	0
11025	Thu Mar 23 13:42:25 2017_x000D_	33.2523	67.6889	128.346	2.24005	1	17.1517	65.155	180	3.14159	16.2988		11.0125	40.0764
11026	Thu Mar 23 13:42:25 2017_x000D_	33.0409	67.3888	130.138	2.27134	1	17.4275	63.8479	180	3.14159	16.0099		6.85147	0
11027	Thu Mar 23 13:42:25 2017_x000D_	32.9334	67.1873	132.396	2.31075	1	17.4275	63.8479	180	3.14159	15.8614		8.63246	0
11028	Thu Mar 23 13:42:25 2017_x000D_	32.7247	66.9892	132.397	2.31076	1	17.4275	63.8479	180	3.14159	15.6164		17.2822	0
11029	Thu Mar 23 13:42:25 2017_x000D_	32.3066	66.5929	140.597	2.45388	1	17.4275	63.8479	180	3.14159	15.1302		6.84618	0
11030	Thu Mar 23 13:42:25 2017_x000D_	32.1991	66.3916	147.032	2.5662	1	17.4275	63.8479	180	3.14159	14.989		9.6434	26.2992
11031	Thu Mar 23 13:42:25 2017_x000D_	31.8911	66.2996	164.143	2.86484	1	17.4659	62.9721	180	3.14159	14.804		4.3164	0
11032	Thu Mar 23 13:42:25 2017_x000D_	31.7866	66.2007	173.214	3.02315	1	17.4659	62.9721	180	3.14159	14.6801		9.13123	0
11033	Thu Mar 23 13:42:25 2017_x000D_	31.4824	66.211	190.857	3.33108	1	17.4659	62.9721	180	3.14159	14.3859		6.09921	0
11034	Thu Mar 23 13:42:25 2017_x000D_	31.2792	66.2176	196.663	3.43241	1	17.4659	62.9721	180	3.14159	14.1895		3.04361	59.187
11035	Thu Mar 23 13:42:25 2017_x000D_	31.1778	66.2209	203.2	3.5465	1	17.5525	61.0011	180	3.14159	14.5909		13.6729	0
11036	Thu Mar 23 13:42:25 2017_x000D_	30.7775	66.4388	216.485	3.77838	1	17.5525	61.0011	180	3.14159	14.2993		4.33223	0
11037	Thu Mar 23 13:42:25 2017_x000D_	30.679	66.5444	220.635	3.85081	1	17.5525	61.0011	180	3.14159	14.249		6.84376	0
11038	Thu Mar 23 13:42:25 2017_x000D_	30.4786	66.6534	222.886	3.8901	1	17.5525	61.0011	180	3.14159	14.1079		17.352	59.214
11039	Thu Mar 23 13:42:26 2017_x000D_	30.0839	67.0762	231.036	4.03234	1	17.6391	59.0292	180	3.14159	14.8198		13.0283	0
11040	Thu Mar 23 13:42:26 2017_x000D_	29.7875	67.3936	226.963	3.96126	1	17.6391	59.0292	180	3.14159	14.7495		19.6723	0
11041	Thu Mar 23 13:42:26 2017_x000D_	29.3954	67.9192	224.848	3.92434	1	17.6391	59.0292	180	3.14159	14.7392		11.058	0
11042	Thu Mar 23 13:42:26 2017_x000D_	29.096	68.1342	222.887	3.89012	1	17.6391	59.0292	180	3.14159	14.6343		21.7159	0
11043	Thu Mar 23 13:42:26 2017_x000D_	28.6019	68.6632	218.85	3.81965	1	17.6391	59.0292	180	3.14159	14.5944		11.0562	79.3603
11044	Thu Mar 23 13:42:26 2017_x000D_	28.3025	68.8781	220.637	3.85084	1	17.9729	56.405	180	3.14159	16.195		4.347	0
11045	Thu Mar 23 13:42:26 2017_x000D_	28.2036	68.984	216.491	3.77848	1	17.9729	56.405	180	3.14159	16.2141		22.125	0
11046	Thu Mar 23 13:42:26 2017_x000D_	27.6045	69.4141	216.491	3.77848	1	17.9729	56.405	180	3.14159	16.1866		8.68976	0
11047	Thu Mar 23 13:42:26 2017_x000D_	27.4068	69.6258	216.492	3.77849	1	17.9729	56.405	180	3.14159	16.2416		19.6624	32.9236
11048	Thu Mar 23 13:42:26 2017_x000D_	26.9094	70.0526	214.891	3.75055	1	18.021	55.3086	180	3.14159	17.216		9.69279	0
11049	Thu Mar 23 13:42:26 2017_x000D_	26.6066	70.1653	213.991	3.73484	1	18.021	55.3086	180	3.14159	17.1591		15.3554	0
11050	Thu Mar 23 13:42:26 2017_x000D_	26.208	70.4864	216.491	3.77849	1	18.021	55.3086	180	3.14159	17.2451		11.0754	0
11051	Thu Mar 23 13:42:26 2017_x000D_	25.9081	70.7017	214.89	3.75054	1	18.021	55.3086	180	3.14159	17.2961		9.6956	33.6726
11052	Thu Mar 23 13:42:26 2017_x000D_	25.6052	70.8144	218.848	3.81962	1	18.2876	54.2183	189.805	3.31273	18.1377		8.69619	0
11053	Thu Mar 23 13:42:26 2017_x000D_	25.4074	71.0263	218.848	3.81963	1	18.2876	54.2183	189.805	3.31273	18.2538		19.6751	0
11054	Thu Mar 23 13:42:26 2017_x000D_	24.9097	71.4534	220.635	3.85081	1	18.2876	54.2183	189.805	3.31273	18.4635		8.694	0
11055	Thu Mar 23 13:42:26 2017_x000D_	24.7119	71.6652	220.635	3.85081	1	18.2876	54.2183	189.805	3.31273	18.5921		19.69	0
11056	Thu Mar 23 13:42:26 2017_x000D_	24.2138	72.0926	218.849	3.81964	1	18.2876	54.2183	189.805	3.31273	18.8311		11.0772	40.164
11057	Thu Mar 23 13:42:26 2017_x000D_	23.9139	72.308	220.635	3.85081	1	18.5638	52.9083	189.805	3.31273	20.1239		19.6943	0
11058	Thu Mar 23 13:42:26 2017_x000D_	23.4157	72.7355	218.849	3.81964	1	18.5638	52.9083	189.805	3.31273	20.4122		8.70029	0
11059	Thu Mar 23 13:42:26 2017_x000D_	23.2177	72.9474	218.85	3.81965	1	18.5638	52.9083	189.805	3.31273	20.5724		19.441	0
11060	Thu Mar 23 13:42:26 2017_x000D_	22.6105	73.1738	218.848	3.81961	1	18.5638	52.9083	189.805	3.31273	20.6656		8.70248	53.223
11061	Thu Mar 23 13:42:27 2017_x000D_	22.4125	73.3858	218.848	3.81962	1	18.8594	51.159	198.822	3.4701	22.509		8.70248	0
11062	Thu Mar 23 13:42:27 2017_x000D_	22.2145	73.5978	218.848	3.81963	1	18.8594	51.159	198.822	3.4701	22.6882		19.7004	0
11063	Thu Mar 23 13:42:27 2017_x000D_	21.7162	74.0255	220.634	3.85079	1	18.8594	51.159	198.822	3.4701	23.0443		11.1012	0
11064	Thu Mar 23 13:42:27 2017_x000D_	21.4156	74.2413	218.848	3.81963	1	18.8594	51.159	198.822	3.4701	23.2234		8.70672	0
11065	Thu Mar 23 13:42:27 2017_x000D_	21.2175	74.4534	218.849	3.81963	1	18.8594	51.159	198.822	3.4701	23.4135		19.7092	0
11066	Thu Mar 23 13:42:27 2017_x000D_	20.7189	74.8812	220.634	3.85078	1	18.8594	51.159	198.822	3.4701	23.795		8.70892	0
11067	Thu Mar 23 13:42:27 2017_x000D_	20.5208	75.0934	220.634	3.85079	1	18.8594	51.159	198.822	3.4701	23.992		22.2066	0
11068	Thu Mar 23 13:42:27 2017_x000D_	19.9195	75.5251	220.634	3.85078	1	18.8594	51.159	198.822	3.4701	24.3892		8.71096	0
11069	Thu Mar 23 13:42:27 2017_x000D_	19.7213	75.7373	220.634	3.85079	1	18.8594	51.159	198.822	3.4701	24.5934		6.89092	132.144
11070	Thu Mar 23 13:42:27 2017_x000D_	19.5196	75.8472	218.235	3.80892	1	19.2712	46.7735	198.822	3.4701	29.0748		15.4023	0
11071	Thu Mar 23 13:42:27 2017_x000D_	19.1198	76.1693	220.633	3.85077	1	19.2712	46.7735	198.822	3.4701	29.3962		8.71096	0
11072	Thu Mar 23 13:42:27 2017_x000D_	18.9216	76.3815	220.634	3.85078	1	19.2712	46.7735	198.822	3.4701	29.6101		13.7845	0
11073	Thu Mar 23 13:42:27 2017_x000D_	18.5181	76.6013	220.633	3.85076	1	19.2712	46.7735	198.822	3.4701	29.8373		8.7152	19.7921
11074	Thu Mar 23 13:42:27 2017_x000D_	18.3198	76.8136	220.633	3.85077	1	19.3002	46.1144	198.822	3.4701	30.7149		11.1204	0
11075	Thu Mar 23 13:42:27 2017_x000D_	18.0187	77.0298	218.849	3.81963	1	19.3002	46.1144	198.822	3.4701	30.9419		8.7152	0
11076	Thu Mar 23 13:42:27 2017_x000D_	17.8204	77.2421	218.849	3.81964	1	19.3002	46.1144	198.822	3.4701	31.1629		6.16622	0
11077	Thu Mar 23 13:42:27 2017_x000D_	17.615	77.2497	218.848	3.81962	1	19.3002	46.1144	198.822	3.4701	31.1809		6.14469	0
11078	Thu Mar 23 13:42:27 2017_x000D_	17.6221	77.4544	218.85	3.81965	1	19.3002	46.1144	198.822	3.4701	31.3849		9.75492	33.7331
11079	Thu Mar 23 13:42:27 2017_x000D_	17.3175	77.5682	218.235	3.80892	1	19.5671	45.0221	198.822	3.4701	32.6238		6.88514	0
11080	Thu Mar 23 13:42:27 2017_x000D_	17.2218	77.7768	216.497	3.77859	1	19.5671	45.0221	198.822	3.4701	32.8386		13.8113	0
11081	Thu Mar 23 13:42:27 2017_x000D_	16.8175	77.997	208.588	3.64054	1	19.5671	45.0221	198.822	3.4701	33.0893		3.0677	0
11082	Thu Mar 23 13:42:28 2017_x000D_	16.8209	78.0992	200.499	3.49936	1	19.5671	45.0221	198.822	3.4701	33.1909		6.14281	27.2943
11083	Thu Mar 23 13:42:28 2017_x000D_	17.0255	78.0911	182.152	3.17915	1	19.8243	44.1494	190.948	3.33267	34.0569		4.36426	0
11084	Thu Mar 23 13:42:28 2017_x000D_	17.1246	77.9846	173.208	3.02305	1	19.8243	44.1494	190.948	3.33267	33.9427		6.11771	0
11085	Thu Mar 23 13:42:28 2017_x000D_	17.1317	78.1884	154.318	2.69336	1	19.8243	44.1494	190.948	3.33267	34.1453		3.08657	0
11086	Thu Mar 23 13:42:28 2017_x000D_	17.2345	78.1842	147.701	2.57786	1	19.8243	44.1494	190.948	3.33267	34.1332		4.35578	0
11087	Thu Mar 23 13:42:28 2017_x000D_	17.1282	78.0853	139.167	2.42892	1	19.8243	44.1494	190.948	3.33267	34.0428		4.33195	116.025
11088	Thu Mar 23 13:42:28 2017_x000D_	17.0228	77.9866	122.599	2.13975	1	21.9369	40.9099	237.979	4.15352	37.4009		6.87691	0
11089	Thu Mar 23 13:42:28 2017_x000D_	16.814	77.892	116.07	2.02581	1	21.9369	40.9099	237.979	4.15352	37.3352		6.14419	0
11090	Thu Mar 23 13:42:28 2017_x000D_	16.8074	77.6873	103.355	1.80389	1	21.9369	40.9099	237.979	4.15352	37.1334		6.86579	0
11091	Thu Mar 23 13:42:28 2017_x000D_	16.6976	77.4865	100.565	1.75519	1	21.9369	40.9099	237.979	4.15352	36.9499		9.22759	47.8435
11092	Thu Mar 23 13:42:28 2017_x000D_	16.6869	77.1791	100.161	1.74814	1	22.8696	39.6163	255.85	4.46543	38.0682		27.8426	0
11093	Thu Mar 23 13:42:28 2017_x000D_	16.5518	76.2609	103.353	1.80385	1	22.8696	39.6163	255.85	4.46543	37.1852		12.6905	0
11094	Thu Mar 23 13:42:28 2017_x000D_	16.4344	75.8545	106.09	1.85162	1	22.8696	39.6163	255.85	4.46543	36.8051		12.3135	0
11095	Thu Mar 23 13:42:28 2017_x000D_	16.4201	75.4443	106.087	1.85157	1	22.8696	39.6163	255.85	4.46543	36.4039		22.4246	53.5025
11096	Thu Mar 23 13:42:28 2017_x000D_	16.1888	74.7335	112.295	1.95992	1	23.8123	38.1024	291.84	5.09357	37.416		13.7864	0
11097	Thu Mar 23 13:42:28 2017_x000D_	15.9685	74.3302	112.297	1.95995	1	23.8123	38.1024	291.84	5.09357	37.0672		15.7174	0
11098	Thu Mar 23 13:42:28 2017_x000D_	15.8473	73.8205	116.04	2.02529	1	23.8123	38.1024	291.84	5.09357	36.5954		11.1368	0
11099	Thu Mar 23 13:42:28 2017_x000D_	15.6303	73.5193	114.911	2.00558	1	23.8123	38.1024	291.84	5.09357	36.3497		16.6274	0
11100	Thu Mar 23 13:42:28 2017_x000D_	15.4057	73.0126	121.141	2.11431	1	23.8123	38.1024	291.84	5.09357	35.9081		11.1362	28.1319
11101	Thu Mar 23 13:42:28 2017_x000D_	15.1886	72.7115	122.554	2.13898	1	24.4973	37.462	315	5.49779	36.4579		16.6344	0
11102	Thu Mar 23 13:42:28 2017_x000D_	14.9641	72.2045	124.092	2.16581	1	24.4973	37.462	315	5.49779	36.0267		8.75411	0
11103	Thu Mar 23 13:42:29 2017_x000D_	14.7504	72.0058	124.094	2.16585	1	24.4973	37.462	315	5.49779	35.8926		9.78932	0
11104	Thu Mar 23 13:42:29 2017_x000D_	14.636	71.7002	124.991	2.18151	1	24.4973	37.462	315	5.49779	35.63		19.8271	70.5295
11105	Thu Mar 23 13:42:29 2017_x000D_	14.2045	71.1996	126.596	2.20951	1	26.1058	35.7474	315	5.49779	37.3965		6.92061	0
11106	Thu Mar 23 13:42:29 2017_x000D_	14.094	70.9971	124.093	2.16584	1	26.1058	35.7474	315	5.49779	37.2401		11.1801	0
11107	Thu Mar 23 13:42:29 2017_x000D_	13.8762	70.6947	122.555	2.13899	1	26.1058	35.7474	315	5.49779	37.0254		13.8589	0
11108	Thu Mar 23 13:42:29 2017_x000D_	13.6547	70.2893	122.554	2.13897	1	26.1058	35.7474	315	5.49779	36.7175		11.1926	95.7595
11109	Thu Mar 23 13:42:29 2017_x000D_	13.4366	69.9866	121.145	2.11438	1	27.9727	33.1583	298.452	5.20896	39.5932		18.0866	0
11110	Thu Mar 23 13:42:29 2017_x000D_	13.1079	69.4812	119.99	2.09422	1	27.9727	33.1583	298.452	5.20896	39.2469		9.82092	0
11111	Thu Mar 23 13:42:29 2017_x000D_	12.9929	69.1747	121.144	2.11436	1	27.9727	33.1583	298.452	5.20896	39.0074		11.1968	0
11112	Thu Mar 23 13:42:29 2017_x000D_	12.7747	68.8719	122.553	2.13896	1	27.9727	33.1583	298.452	5.20896	38.8129		18.1165	0
11113	Thu Mar 23 13:42:29 2017_x000D_	12.4454	68.3657	121.448	2.11967	1	27.9727	33.1583	298.452	5.20896	38.4793		6.95581	71.8411
11114	Thu Mar 23 13:42:29 2017_x000D_	12.3341	68.1623	124.089	2.16576	1	29.3733	31.2159	302.17	5.27386	40.6862		19.9409	0
11115	Thu Mar 23 13:42:29 2017_x000D_	11.9005	67.6585	122.556	2.13901	1	29.3733	31.2159	302.17	5.27386	40.4149		6.95293	0
11116	Thu Mar 23 13:42:29 2017_x000D_	11.7894	67.4551	119.994	2.09429	1	29.3733	31.2159	302.17	5.27386	40.2799		6.96659	0
11117	Thu Mar 23 13:42:29 2017_x000D_	11.6779	67.2514	122.555	2.13899	1	29.3733	31.2159	302.17	5.27386	40.1458		20.8911	42.5218
11118	Thu Mar 23 13:42:29 2017_x000D_	11.344	66.6403	119.993	2.09428	1	30.2972	30.141	289.478	5.05234	41.1269		6.97329	0
11119	Thu Mar 23 13:42:29 2017_x000D_	11.2324	66.4364	122.553	2.13895	1	30.2972	30.141	289.478	5.05234	40.9978		15.5944	0
11120	Thu Mar 23 13:42:29 2017_x000D_	10.9058	66.032	119.996	2.09433	1	30.2972	30.141	289.478	5.05234	40.7945		6.22329	0
11121	Thu Mar 23 13:42:29 2017_x000D_	10.8981	65.8247	119.993	2.09427	1	30.2972	30.141	289.478	5.05234	40.6159		6.97999	38.7431
11122	Thu Mar 23 13:42:29 2017_x000D_	10.7864	65.6206	122.551	2.13891	1	31.0027	29.0593	284.692	4.96881	41.7783		15.6141	0
11123	Thu Mar 23 13:42:29 2017_x000D_	10.4595	65.2156	119.995	2.09431	1	31.0027	29.0593	284.692	4.96881	41.5849		0	0
11124	Thu Mar 23 13:42:29 2017_x000D_	10.4595	65.2156	119.995	2.09431	1	31.0027	29.0593	284.692	4.96881	41.5849		18.2189	0
11125	Thu Mar 23 13:42:30 2017_x000D_	10.1284	64.7065	116.077	2.02593	1	31.0027	29.0593	284.692	4.96881	41.3093		6.98382	23.9568
11126	Thu Mar 23 13:42:30 2017_x000D_	10.0168	64.5022	113.375	1.97877	1	31.4698	28.4116	315	5.49779	41.9853		4.40527	0
11127	Thu Mar 23 13:42:30 2017_x000D_	9.90955	64.4019	98.1563	1.71315	1	31.4698	28.4116	315	5.49779	41.9541		3.12871	0
11128	Thu Mar 23 13:42:30 2017_x000D_	10.0138	64.399	89.1178	1.5554	1	31.4698	28.4116	315	5.49779	41.8981		4.39639	0
11129	Thu Mar 23 13:42:30 2017_x000D_	9.91388	64.5062	80.7923	1.41009	1	31.4698	28.4116	315	5.49779	42.0414		4.41447	0
11130	Thu Mar 23 13:42:30 2017_x000D_	9.81372	64.614	64.1083	1.1189	1	31.4698	28.4116	315	5.49779	42.1853		0.00635689	56.7643
11131	Thu Mar 23 13:42:30 2017_x000D_	9.81365	64.6142	59.0652	1.03088	1	32.2054	26.6683	289.478	5.05234	44.06		4.37818	0
11132	Thu Mar 23 13:42:30 2017_x000D_	9.91343	64.5077	46.8845	0.818289	1	32.2054	26.6683	289.478	5.05234	43.9176		4.37621	0
11133	Thu Mar 23 13:42:30 2017_x000D_	10.0129	64.401	29.6809	0.518029	1	32.2054	26.6683	289.478	5.05234	43.7751		3.11248	0
11134	Thu Mar 23 13:42:30 2017_x000D_	10.1166	64.3978	23.009	0.401583	1	32.2054	26.6683	289.478	5.05234	43.7199		11.2013	61.2145
11135	Thu Mar 23 13:42:30 2017_x000D_	10.4203	64.1806	10.7057	0.186849	1	32.7326	24.6971	279.972	4.88644	45.3518		9.35534	0
11136	Thu Mar 23 13:42:30 2017_x000D_	10.732	64.1711	10.2648	0.179154	1	32.7326	24.6971	279.972	4.88644	45.191		18.949	0
11137	Thu Mar 23 13:42:30 2017_x000D_	11.3516	64.0484	7.44303	0.129905	1	32.7326	24.6971	279.972	4.88644	44.7847		12.4707	0
11138	Thu Mar 23 13:42:30 2017_x000D_	11.7671	64.0358	7.44412	0.129924	1	32.7326	24.6971	279.972	4.88644	44.5767		12.4617	112.74
11139	Thu Mar 23 13:42:30 2017_x000D_	12.1823	64.0232	7.44525	0.129944	1	32.6839	20.9394	279.972	4.88644	47.713		18.9296	0
11140	Thu Mar 23 13:42:30 2017_x000D_	12.8013	63.9008	10.2674	0.1792	1	32.6839	20.9394	279.972	4.88644	47.3392		12.8191	0
11141	Thu Mar 23 13:42:30 2017_x000D_	13.2125	63.7846	13.0507	0.227777	1	32.6839	20.9394	279.972	4.88644	47.0622		15.8555	0
11142	Thu Mar 23 13:42:30 2017_x000D_	13.7274	63.6654	16.4935	0.287865	1	32.6839	20.9394	279.972	4.88644	46.7425		12.4407	13.2586
11143	Thu Mar 23 13:42:30 2017_x000D_	14.1419	63.6529	16.4958	0.287906	1	32.7039	20.4979	279.972	4.88644	46.9777		15.8409	0
11144	Thu Mar 23 13:42:30 2017_x000D_	14.6563	63.5337	20.201	0.352573	1	32.7039	20.4979	279.972	4.88644	46.6669		11.1744	0
11145	Thu Mar 23 13:42:30 2017_x000D_	14.9594	63.3172	19.286	0.336604	1	32.7039	20.4979	279.972	4.88644	46.3504		9.81868	0
11146	Thu Mar 23 13:42:31 2017_x000D_	15.2666	63.2043	23.0265	0.401888	1	32.7039	20.4979	279.972	4.88644	46.1291		9.31009	0
11147	Thu Mar 23 13:42:31 2017_x000D_	15.5768	63.1951	21.9985	0.383946	1	32.7039	20.4979	279.972	4.88644	46.0042		20.7898	40.2277
11148	Thu Mar 23 13:42:31 2017_x000D_	16.1865	62.8657	19.2856	0.336596	1	32.5452	19.1664	279.972	4.88644	46.6609		6.92883	0
11149	Thu Mar 23 13:42:31 2017_x000D_	16.3898	62.7561	21.9965	0.383911	1	32.5452	19.1664	279.972	4.88644	46.4872		22.5634	0
11150	Thu Mar 23 13:42:31 2017_x000D_	17.1063	62.5274	23.0283	0.40192	1	32.5452	19.1664	279.972	4.88644	46.0276		11.1594	0
11151	Thu Mar 23 13:42:31 2017_x000D_	17.409	62.3112	21.9959	0.3839	1	32.5452	19.1664	279.972	4.88644	45.7228		19.5815	33.7155
11152	Thu Mar 23 13:42:31 2017_x000D_	18.0216	62.0859	21.9963	0.383908	1	32.3764	18.0553	279.972	4.88644	46.3115		12.7602	0
11153	Thu Mar 23 13:42:31 2017_x000D_	18.4309	61.9702	19.2834	0.336558	1	32.3764	18.0553	279.972	4.88644	46.076		16.6643	0
11154	Thu Mar 23 13:42:31 2017_x000D_	18.94	61.748	20.1969	0.352502	1	32.3764	18.0553	279.972	4.88644	45.712		9.77512	0
11155	Thu Mar 23 13:42:31 2017_x000D_	19.2458	61.6355	21.9971	0.383921	1	32.3764	18.0553	279.972	4.88644	45.5153		12.7478	0
11156	Thu Mar 23 13:42:31 2017_x000D_	19.6547	61.5199	19.2829	0.33655	1	32.3764	18.0553	279.972	4.88644	45.2881		9.78356	0
11157	Thu Mar 23 13:42:31 2017_x000D_	19.9608	61.4074	23.03	0.40195	1	32.3764	18.0553	279.972	4.88644	45.0949		19.5408	0
11158	Thu Mar 23 13:42:31 2017_x000D_	20.5721	61.1825	23.0306	0.40196	1	32.3764	18.0553	279.972	4.88644	44.7135		13.8124	0
11159	Thu Mar 23 13:42:31 2017_x000D_	20.9772	60.9637	23.0298	0.401945	1	32.3764	18.0553	279.972	4.88644	44.3968		19.5274	42.0856
11160	Thu Mar 23 13:42:31 2017_x000D_	21.5881	60.739	23.0304	0.401957	1	32.8741	16.7437	315	5.49779	45.4198		9.75897	0
11161	Thu Mar 23 13:42:31 2017_x000D_	21.8934	60.6267	24.6244	0.429777	1	32.8741	16.7437	315	5.49779	45.236		20.6985	0
11162	Thu Mar 23 13:42:31 2017_x000D_	22.5004	60.2987	21.9967	0.383915	1	32.8741	16.7437	315	5.49779	44.7733		9.26176	0
11163	Thu Mar 23 13:42:31 2017_x000D_	22.809	60.2899	23.0316	0.401978	1	32.8741	16.7437	315	5.49779	44.6943		9.74489	0
11164	Thu Mar 23 13:42:31 2017_x000D_	23.1138	60.1776	19.2803	0.336504	1	32.8741	16.7437	315	5.49779	44.517		19.4951	57.2571
11165	Thu Mar 23 13:42:31 2017_x000D_	23.7237	59.9533	19.28	0.3365	1	34.0384	15.2314	315	5.49779	45.896		11.1246	0
11166	Thu Mar 23 13:42:31 2017_x000D_	24.0254	59.7377	20.1942	0.352455	1	34.0384	15.2314	315	5.49779	45.6188		16.5863	0
11167	Thu Mar 23 13:42:32 2017_x000D_	24.5321	59.5165	19.2769	0.336446	1	34.0384	15.2314	315	5.49779	45.2939		12.3199	0
11168	Thu Mar 23 13:42:32 2017_x000D_	24.9426	59.5049	19.2796	0.336492	1	34.0384	15.2314	315	5.49779	45.1982		8.72778	37.6086
11169	Thu Mar 23 13:42:32 2017_x000D_	25.1413	59.2924	19.2767	0.336442	1	34.9539	14.375	315	5.49779	45.9767		18.4693	0
11170	Thu Mar 23 13:42:32 2017_x000D_	25.7567	59.2751	19.2807	0.336512	1	34.9539	14.375	315	5.49779	45.8324		8.72559	0
11171	Thu Mar 23 13:42:32 2017_x000D_	25.9554	59.0627	19.2778	0.336462	1	34.9539	14.375	315	5.49779	45.5847		9.23161	0
11172	Thu Mar 23 13:42:32 2017_x000D_	26.263	59.0541	20.1969	0.352502	1	34.9539	14.375	315	5.49779	45.5165		13.7628	9.40269
11173	Thu Mar 23 13:42:32 2017_x000D_	26.6666	58.836	20.1955	0.352479	1	35.1828	14.1609	345.308	6.02676	45.4796		9.71719	0
11174	Thu Mar 23 13:42:32 2017_x000D_	26.9706	58.7242	22.0009	0.383988	1	35.1828	14.1609	345.308	6.02676	45.3137		12.6691	0
11175	Thu Mar 23 13:42:32 2017_x000D_	27.377	58.6094	19.2787	0.336477	1	35.1828	14.1609	345.308	6.02676	45.1287		4.36368	0
11176	Thu Mar 23 13:42:32 2017_x000D_	27.4765	58.5033	23.0352	0.402039	1	35.1828	14.1609	345.308	6.02676	45.0071		12.2868	0
11177	Thu Mar 23 13:42:32 2017_x000D_	27.8859	58.4919	23.038	0.402089	1	35.1828	14.1609	345.308	6.02676	44.9275		8.71506	14.8024
11178	Thu Mar 23 13:42:32 2017_x000D_	28.0843	58.2797	23.0358	0.40205	1	35.6306	13.9537	315	5.49779	44.9638		6.87398	0
11179	Thu Mar 23 13:42:32 2017_x000D_	28.2859	58.1708	25.7708	0.449785	1	35.6306	13.9537	315	5.49779	44.8229		9.71719	0
11180	Thu Mar 23 13:42:32 2017_x000D_	28.5899	58.059	29.7378	0.519022	1	35.6306	13.9537	315	5.49779	44.6637		6.87134	0
11181	Thu Mar 23 13:42:32 2017_x000D_	28.7914	57.9501	32.3249	0.564176	1	35.6306	13.9537	315	5.49779	44.5248		4.35139	9.40269
11182	Thu Mar 23 13:42:32 2017_x000D_	28.6925	58.0562	36.3942	0.635198	1	35.8595	13.7396	315	5.49779	44.8924		6.8948	0
11183	Thu Mar 23 13:42:32 2017_x000D_	28.5969	58.2652	51.0215	0.890492	1	35.8595	13.7396	315	5.49779	45.114		8.70234	0
11184	Thu Mar 23 13:42:32 2017_x000D_	28.3988	58.4771	59.0265	1.03021	1	35.8595	13.7396	315	5.49779	45.3553		12.7411	0
11185	Thu Mar 23 13:42:32 2017_x000D_	28.309	58.8922	74.3395	1.29747	1	35.8595	13.7396	315	5.49779	45.7796		3.0884	14.7997
11186	Thu Mar 23 13:42:32 2017_x000D_	28.3121	58.9951	80.5101	1.40517	1	36.3072	13.5324	347.805	6.07034	46.1604		6.17637	0
11187	Thu Mar 23 13:42:32 2017_x000D_	28.3178	59.2009	97.3787	1.69958	1	36.3072	13.5324	347.805	6.07034	46.3621		3.09722	0
11188	Thu Mar 23 13:42:32 2017_x000D_	28.3207	59.3041	103.499	1.8064	1	36.3072	13.5324	347.805	6.07034	46.4632		0.00848528	0
11189	Thu Mar 23 13:42:33 2017_x000D_	28.3205	59.3039	109.086	1.90391	1	36.3072	13.5324	347.805	6.07034	46.4631		4.33897	91.9299
11190	Thu Mar 23 13:42:33 2017_x000D_	28.4189	59.1979	125.943	2.19812	1	39.37	13.6292	0	0	46.8661		4.365	0
11191	Thu Mar 23 13:42:33 2017_x000D_	28.3134	59.0977	130.076	2.27025	1	39.37	13.6292	0	0	46.7935		3.05507	0
11192	Thu Mar 23 13:42:33 2017_x000D_	28.4152	59.095	140.474	2.45173	1	39.37	13.6292	0	0	46.7669		6.87812	0
11193	Thu Mar 23 13:42:33 2017_x000D_	28.2076	58.9977	142.729	2.4911	1	39.37	13.6292	0	0	46.7215		17.4721	0
11194	Thu Mar 23 13:42:33 2017_x000D_	27.7859	58.596	142.727	2.49106	1	39.37	13.6292	0	0	46.4349		8.74034	0
11195	Thu Mar 23 13:42:33 2017_x000D_	27.5749	58.3951	142.726	2.49104	1	39.37	13.6292	0	0	46.2937		9.73263	0
11196	Thu Mar 23 13:42:33 2017_x000D_	27.2647	58.3001	138.517	2.41759	1	39.37	13.6292	0	0	46.282		19.8311	0
11197	Thu Mar 23 13:42:33 2017_x000D_	26.8391	57.7943	136.399	2.38061	1	39.37	13.6292	0	0	45.9084		9.74212	0
11198	Thu Mar 23 13:42:33 2017_x000D_	26.5286	57.6992	132.336	2.30969	1	39.37	13.6292	0	0	45.9028		6.93318	170.635
11199	Thu Mar 23 13:42:33 2017_x000D_	26.42	57.4952	130.091	2.27051	1	45.055	13.8088	0	0	47.4949		22.3762	0
11200	Thu Mar 23 13:42:33 2017_x000D_	25.9905	56.8854	130.089	2.27047	1	45.055	13.8088	0	0	47.1068		8.76786	0
11201	Thu Mar 23 13:42:33 2017_x000D_	25.7789	56.6838	130.09	2.27049	1	45.055	13.8088	0	0	47.0089		19.8864	0
11202	Thu Mar 23 13:42:33 2017_x000D_	25.3521	56.1766	128.312	2.23947	1	45.055	13.8088	0	0	46.7251		8.77852	46.2978
11203	Thu Mar 23 13:42:33 2017_x000D_	25.1402	55.9748	128.313	2.23949	1	46.5746	14.078	0	0	47.0614		22.4303	0
11204	Thu Mar 23 13:42:33 2017_x000D_	24.7097	55.3635	128.312	2.23947	1	46.5746	14.078	0	0	46.7179		6.96848	0
11205	Thu Mar 23 13:42:33 2017_x000D_	24.6001	55.1587	130.518	2.27796	1	46.5746	14.078	0	0	46.5887		11.2214	0
11206	Thu Mar 23 13:42:33 2017_x000D_	24.3847	54.8529	132.324	2.30948	1	46.5746	14.078	0	0	46.4218		17.5951	0
11207	Thu Mar 23 13:42:33 2017_x000D_	23.9601	54.4483	132.325	2.30951	1	46.5746	14.078	0	0	46.2729		8.80397	39.3497
11208	Thu Mar 23 13:42:33 2017_x000D_	23.7476	54.2459	132.326	2.30952	1	47.8856	14.1195	0	0	46.827		18.1904	0
11209	Thu Mar 23 13:42:33 2017_x000D_	23.4223	53.7342	128.312	2.23947	1	47.8856	14.1195	0	0	46.5594		13.2198	0
11210	Thu Mar 23 13:42:34 2017_x000D_	23.1032	53.4303	132.323	2.30948	1	47.8856	14.1195	0	0	46.4705		6.98171	0
11211	Thu Mar 23 13:42:34 2017_x000D_	22.9936	53.225	130.086	2.27043	1	47.8856	14.1195	0	0	46.3557		22.0576	33.3543
11212	Thu Mar 23 13:42:34 2017_x000D_	22.4613	52.7178	134.271	2.34347	1	48.9677	14.3748	0	0	46.613		11.2772	0
11213	Thu Mar 23 13:42:34 2017_x000D_	22.2448	52.4105	132.322	2.30945	1	48.9677	14.3748	0	0	46.4847		22.0894	0
11214	Thu Mar 23 13:42:34 2017_x000D_	21.7117	51.9026	136.372	2.38015	1	48.9677	14.3748	0	0	46.3813		11.2406	0
11215	Thu Mar 23 13:42:34 2017_x000D_	21.3953	51.7019	134.273	2.3435	1	48.9677	14.3748	0	0	46.4064		11.2988	26.2271
11216	Thu Mar 23 13:42:34 2017_x000D_	21.1784	51.394	132.325	2.30951	1	49.8415	14.4024	0	0	46.7969		20.0497	0
11217	Thu Mar 23 13:42:34 2017_x000D_	20.7479	50.8828	134.269	2.34344	1	49.8415	14.4024	0	0	46.6611		8.85476	0
11218	Thu Mar 23 13:42:34 2017_x000D_	20.5343	50.6791	134.269	2.34344	1	49.8415	14.4024	0	0	46.6359		20.0862	0
11219	Thu Mar 23 13:42:34 2017_x000D_	20.1031	50.1669	132.324	2.30949	1	49.8415	14.4024	0	0	46.5131		8.86748	19.6658
11220	Thu Mar 23 13:42:34 2017_x000D_	19.8892	49.9629	132.325	2.3095	1	50.4967	14.4231	5.93763	0.103631	46.9031		20.0985	0
11221	Thu Mar 23 13:42:34 2017_x000D_	19.4576	49.4505	134.266	2.34339	1	50.4967	14.4231	5.93763	0.103631	46.8011		8.87814	0
11222	Thu Mar 23 13:42:34 2017_x000D_	19.2434	49.2463	134.267	2.3434	1	50.4967	14.4231	5.93763	0.103631	46.7913		8.88021	0
11223	Thu Mar 23 13:42:34 2017_x000D_	19.0292	49.042	134.267	2.3434	1	50.4967	14.4231	5.93763	0.103631	46.7832		3.14286	0
11224	Thu Mar 23 13:42:34 2017_x000D_	19.0256	48.9373	132.323	2.30947	1	50.4967	14.4231	5.93763	0.103631	46.7082		17.7753	118.509
11225	Thu Mar 23 13:42:34 2017_x000D_	18.5968	48.5284	132.324	2.3095	1	54.4063	14.9886	0	0	49.0636		6.99964	0
11226	Thu Mar 23 13:42:34 2017_x000D_	18.3859	48.4286	134.268	2.34342	1	54.4063	14.9886	0	0	49.1498		14.0861	0
11227	Thu Mar 23 13:42:34 2017_x000D_	18.1642	48.0147	134.263	2.34334	1	54.4063	14.9886	0	0	49.0328		8.89935	0
11228	Thu Mar 23 13:42:34 2017_x000D_	17.9495	47.81	134.264	2.34335	1	54.4063	14.9886	0	0	49.0545		8.90359	72.0659
11229	Thu Mar 23 13:42:34 2017_x000D_	17.7347	47.6052	134.264	2.34335	1	56.8073	15.0644	0	0	50.8485		8.90566	0
11230	Thu Mar 23 13:42:34 2017_x000D_	17.5199	47.4003	134.265	2.34336	1	56.8073	15.0644	0	0	50.8833		8.9099	0
11231	Thu Mar 23 13:42:34 2017_x000D_	17.305	47.1953	134.265	2.34337	1	56.8073	15.0644	0	0	50.9198		3.14896	0
11232	Thu Mar 23 13:42:35 2017_x000D_	17.3013	47.0904	132.324	2.30949	1	56.8073	15.0644	0	0	50.8566		11.3351	13.0984
11233	Thu Mar 23 13:42:35 2017_x000D_	16.9825	46.8876	130.105	2.27075	1	57.2437	15.0781	0	0	51.3109		7.05547	0
11234	Thu Mar 23 13:42:35 2017_x000D_	16.8718	46.6801	119.502	2.08571	1	57.2437	15.0781	0	0	51.2696		4.39379	0
11235	Thu Mar 23 13:42:35 2017_x000D_	16.7719	46.7872	110.187	1.92312	1	57.2437	15.0781	0	0	51.4143		3.16163	0
11236	Thu Mar 23 13:42:35 2017_x000D_	16.7762	46.8925	91.9716	1.60521	1	57.2437	15.0781	0	0	51.476		0.00848528	0
11237	Thu Mar 23 13:42:35 2017_x000D_	16.7764	46.8927	86.0056	1.50108	1	57.2437	15.0781	0	0	51.4759		0.0123693	45.8478
11238	Thu Mar 23 13:42:35 2017_x000D_	16.7765	46.8931	74.5208	1.30063	1	58.7712	15.1263	0	0	52.6563		3.1243	0
11239	Thu Mar 23 13:42:35 2017_x000D_	16.6724	46.8961	59.0749	1.03105	1	58.7712	15.1263	0	0	52.7412		4.39336	0
11240	Thu Mar 23 13:42:35 2017_x000D_	16.7726	46.7893	51.3028	0.895404	1	58.7712	15.1263	0	0	52.5968		3.14018	0
11241	Thu Mar 23 13:42:35 2017_x000D_	16.7687	46.6847	44.7009	0.780178	1	58.7712	15.1263	0	0	52.5371		8.78509	101.294
11242	Thu Mar 23 13:42:35 2017_x000D_	16.9687	46.4708	28.1407	0.491148	1	62.0006	16.1119	8.92614	0.155791	54.3096		3.1087	0
11243	Thu Mar 23 13:42:35 2017_x000D_	17.0723	46.4686	21.7029	0.378787	1	62.0006	16.1119	8.92614	0.155791	54.2225		12.8207	0
11244	Thu Mar 23 13:42:35 2017_x000D_	17.4842	46.3547	13.2467	0.231198	1	62.0006	16.1119	8.92614	0.155791	53.8176		9.82401	0
11245	Thu Mar 23 13:42:35 2017_x000D_	17.7921	46.2432	9.84371	0.171805	1	62.0006	16.1119	8.92614	0.155791	53.5003		22.0084	55.6861
11246	Thu Mar 23 13:42:35 2017_x000D_	18.5158	46.123	13.2469	0.231202	1	63.7129	16.8285	13.0128	0.227116	53.8604		12.8118	0
11247	Thu Mar 23 13:42:35 2017_x000D_	18.9275	46.0095	16.1428	0.281746	1	63.7129	16.8285	13.0128	0.227116	53.4534		22.614	0
11248	Thu Mar 23 13:42:35 2017_x000D_	19.647	45.7847	22.7512	0.397083	1	63.7129	16.8285	13.0128	0.227116	52.7282		12.8002	0
11249	Thu Mar 23 13:42:35 2017_x000D_	20.0583	45.6712	25.5081	0.445201	1	63.7129	16.8285	13.0128	0.227116	52.3223		8.79111	53.7702
11250	Thu Mar 23 13:42:35 2017_x000D_	20.2587	45.4574	25.5062	0.445168	1	65.4353	17.3243	8.92614	0.155791	53.2203		12.7965	0
11251	Thu Mar 23 13:42:35 2017_x000D_	20.6699	45.344	28.1529	0.491361	1	65.4353	17.3243	8.92614	0.155791	52.8114		16.6983	0
11252	Thu Mar 23 13:42:35 2017_x000D_	21.1811	45.1238	29.5078	0.515009	1	65.4353	17.3243	8.92614	0.155791	52.2613		9.80018	0
11253	Thu Mar 23 13:42:36 2017_x000D_	21.4883	45.0127	30.685	0.535554	1	65.4353	17.3243	8.92614	0.155791	51.9421		19.8697	0
11254	Thu Mar 23 13:42:36 2017_x000D_	21.9924	44.5831	32.1175	0.560556	1	65.4353	17.3243	8.92614	0.155791	51.2867		8.78481	32.5755
11255	Thu Mar 23 13:42:36 2017_x000D_	22.1926	44.3694	32.1164	0.560538	1	66.2748	18.013	11.4568	0.199958	51.3605		19.5899	0
11256	Thu Mar 23 13:42:36 2017_x000D_	22.8067	44.1474	32.1184	0.560571	1	66.2748	18.013	11.4568	0.199958	50.7196		8.78057	0
11257	Thu Mar 23 13:42:36 2017_x000D_	23.0068	43.9338	32.1173	0.560553	1	66.2748	18.013	11.4568	0.199958	50.4382		8.78057	0
11258	Thu Mar 23 13:42:36 2017_x000D_	23.2069	43.7202	32.1163	0.560536	1	66.2748	18.013	11.4568	0.199958	50.1568		19.5737	19.6206
11259	Thu Mar 23 13:42:36 2017_x000D_	23.8205	43.4984	32.1182	0.560568	1	66.9285	18.0335	10.5043	0.183335	50.0676		11.1727	0
11260	Thu Mar 23 13:42:36 2017_x000D_	24.1241	43.2827	33.6836	0.587889	1	66.9285	18.0335	10.5043	0.183335	49.6965		19.8355	0
11261	Thu Mar 23 13:42:36 2017_x000D_	24.6273	42.8538	32.1166	0.56054	1	66.9285	18.0335	10.5043	0.183335	49.0453		9.78686	0
11262	Thu Mar 23 13:42:36 2017_x000D_	24.9341	42.7429	36.2278	0.632295	1	66.9285	18.0335	10.5043	0.183335	48.7246		11.1528	14.5563
11263	Thu Mar 23 13:42:36 2017_x000D_	25.2371	42.5275	34.5984	0.603855	1	67.3535	18.2676	7.65515	0.133608	48.6038		18.037	0
11264	Thu Mar 23 13:42:36 2017_x000D_	25.7435	42.2034	33.6836	0.587889	1	67.3535	18.2676	7.65515	0.133608	48.0033		11.1511	0
11265	Thu Mar 23 13:42:36 2017_x000D_	26.0465	41.9881	32.1169	0.560545	1	67.3535	18.2676	7.65515	0.133608	47.6333		8.77209	0
11266	Thu Mar 23 13:42:36 2017_x000D_	26.2464	41.7747	32.1159	0.560527	1	67.3535	18.2676	7.65515	0.133608	47.3537		20.7242	55.3305
11267	Thu Mar 23 13:42:36 2017_x000D_	26.8555	41.4488	29.5016	0.5149	1	68.5958	19.6308	63.9632	1.11637	47.0986		9.76021	0
11268	Thu Mar 23 13:42:36 2017_x000D_	27.1615	41.3383	30.6811	0.535485	1	68.5958	19.6308	63.9632	1.11637	46.7762		18.017	0
11269	Thu Mar 23 13:42:36 2017_x000D_	27.6673	41.0145	29.5019	0.514906	1	68.5958	19.6308	63.9632	1.11637	46.178		9.75637	0
11270	Thu Mar 23 13:42:36 2017_x000D_	27.9732	40.9041	30.6817	0.535496	1	68.5958	19.6308	63.9632	1.11637	45.8557		19.8098	0
11271	Thu Mar 23 13:42:36 2017_x000D_	28.4757	40.4757	32.117	0.560548	1	68.5958	19.6308	63.9632	1.11637	45.2121		6.178	123.386
11272	Thu Mar 23 13:42:36 2017_x000D_	28.6816	40.472	32.1185	0.560574	1	70.6	23.2223	70.8414	1.23642	45.3288		22.2739	0
11273	Thu Mar 23 13:42:36 2017_x000D_	29.2868	40.0419	32.1179	0.560563	1	70.6	23.2223	70.8414	1.23642	44.6058		6.172	0
11274	Thu Mar 23 13:42:37 2017_x000D_	29.4925	40.0382	32.1194	0.560589	1	70.6	23.2223	70.8414	1.23642	44.414		8.75937	0
11275	Thu Mar 23 13:42:37 2017_x000D_	29.6921	39.8251	32.1184	0.560571	1	70.6	23.2223	70.8414	1.23642	44.1487		8.75937	76.2261
11276	Thu Mar 23 13:42:37 2017_x000D_	29.8917	39.612	32.1173	0.560553	1	71.7971	25.4635	81.3632	1.42006	44.2294		13.7892	0
11277	Thu Mar 23 13:42:37 2017_x000D_	30.297	39.3952	32.1178	0.560561	1	71.7971	25.4635	81.3632	1.42006	43.7761		6.16895	0
11278	Thu Mar 23 13:42:37 2017_x000D_	30.5026	39.3916	32.1193	0.560587	1	71.7971	25.4635	81.3632	1.42006	43.5801		8.75513	0
11279	Thu Mar 23 13:42:37 2017_x000D_	30.7021	39.1786	32.1182	0.560569	1	71.7971	25.4635	81.3632	1.42006	43.3232		6.8933	43.8928
11280	Thu Mar 23 13:42:37 2017_x000D_	30.9047	39.0702	34.603	0.603936	1	72.3845	26.8035	75.1387	1.31142	43.2556		11.1253	0
11281	Thu Mar 23 13:42:37 2017_x000D_	31.207	38.8554	36.2344	0.632409	1	72.3845	26.8035	75.1387	1.31142	42.905		4.3723	0
11282	Thu Mar 23 13:42:37 2017_x000D_	31.3066	38.749	32.1176	0.560558	1	72.3845	26.8035	75.1387	1.31142	42.7795		6.88924	0
11283	Thu Mar 23 13:42:37 2017_x000D_	31.5091	38.6407	34.6029	0.603934	1	72.3845	26.8035	75.1387	1.31142	42.5549		15.4429	41.4966
11284	Thu Mar 23 13:42:37 2017_x000D_	31.9112	38.3193	40.4528	0.706035	1	72.7542	28.1364	71.4877	1.2477	42.0933		4.38064	0
11285	Thu Mar 23 13:42:37 2017_x000D_	32.0111	38.2128	44.7298	0.780683	1	72.7542	28.1364	71.4877	1.2477	41.9706		3.09377	0
11286	Thu Mar 23 13:42:37 2017_x000D_	32.1142	38.2105	59.0484	1.03059	1	72.7542	28.1364	71.4877	1.2477	41.87		3.12738	0
11287	Thu Mar 23 13:42:37 2017_x000D_	32.1173	38.3147	70.6703	1.23343	1	72.7542	28.1364	71.4877	1.2477	41.8922		9.39962	0
11288	Thu Mar 23 13:42:37 2017_x000D_	32.126	38.6279	88.6668	1.54753	1	72.7542	28.1364	71.4877	1.2477	41.961		3.09033	99.6124
11289	Thu Mar 23 13:42:37 2017_x000D_	32.023	38.6294	97.5126	1.70192	1	74.352	31.0471	45	0.785398	43.0027		4.41269	0
11290	Thu Mar 23 13:42:37 2017_x000D_	32.1283	38.7321	106.819	1.86434	1	74.352	31.0471	45	0.785398	42.9174		3.06053	0
11291	Thu Mar 23 13:42:37 2017_x000D_	32.2303	38.7302	122.958	2.14602	1	74.352	31.0471	45	0.785398	42.8167		3.06338	0
11292	Thu Mar 23 13:42:37 2017_x000D_	32.3324	38.7286	133.661	2.33283	1	74.352	31.0471	45	0.785398	42.7159		4.42129	87.4662
11293	Thu Mar 23 13:42:37 2017_x000D_	32.2267	38.6259	137.858	2.40607	1	76.1986	33.3033	24.768	0.432284	44.2929		4.41517	0
11294	Thu Mar 23 13:42:37 2017_x000D_	32.1208	38.5237	155.483	2.71368	1	76.1986	33.3033	24.768	0.432284	44.3859		6.95565	0
11295	Thu Mar 23 13:42:37 2017_x000D_	31.9121	38.4227	160.487	2.80102	1	76.1986	33.3033	24.768	0.432284	44.5814		6.93422	0
11296	Thu Mar 23 13:42:38 2017_x000D_	31.704	38.3221	168.908	2.948	1	76.1986	33.3033	24.768	0.432284	44.7768		6.16005	36.7355
11297	Thu Mar 23 13:42:38 2017_x000D_	31.4987	38.3259	174.876	3.05217	1	77.0238	34.208	46.0071	0.802975	45.711		24.9048	0
11298	Thu Mar 23 13:42:38 2017_x000D_	30.6735	38.2353	171.867	2.99964	1	77.0238	34.208	46.0071	0.802975	46.5249		9.80822	0
11299	Thu Mar 23 13:42:38 2017_x000D_	30.3621	38.1357	168.263	2.93674	1	77.0238	34.208	46.0071	0.802975	46.8267		9.26836	0
11300	Thu Mar 23 13:42:38 2017_x000D_	30.0532	38.141	168.913	2.94808	1	77.0238	34.208	46.0071	0.802975	47.135		22.5889	32.422
11301	Thu Mar 23 13:42:38 2017_x000D_	29.3266	37.9435	162.303	2.83271	1	77.8598	34.8929	23.1472	0.403995	48.629		12.7953	0
11302	Thu Mar 23 13:42:38 2017_x000D_	28.9115	37.8455	159.472	2.78331	1	77.8598	34.8929	23.1472	0.403995	49.0373		16.7673	0
11303	Thu Mar 23 13:42:38 2017_x000D_	28.3901	37.6442	152.812	2.66708	1	77.8598	34.8929	23.1472	0.403995	49.5461		8.88715	0
11304	Thu Mar 23 13:42:38 2017_x000D_	28.1776	37.4378	152.809	2.66703	1	77.8598	34.8929	23.1472	0.403995	49.7473		12.8172	0
11305	Thu Mar 23 13:42:38 2017_x000D_	27.7618	37.3396	150.25	2.62236	1	77.8598	34.8929	23.1472	0.403995	50.1577		18.2454	27.5383
11306	Thu Mar 23 13:42:38 2017_x000D_	27.2365	37.0331	146.228	2.55215	1	78.4784	35.5711	11.0143	0.192236	51.2628		11.3102	0
11307	Thu Mar 23 13:42:38 2017_x000D_	26.9201	36.8281	147.821	2.57997	1	78.4784	35.5711	11.0143	0.192236	51.5736		20.1159	0
11308	Thu Mar 23 13:42:38 2017_x000D_	26.391	36.4162	146.226	2.55213	1	78.4784	35.5711	11.0143	0.192236	52.0943		6.99319	0
11309	Thu Mar 23 13:42:38 2017_x000D_	26.1812	36.3146	148.714	2.59555	1	78.4784	35.5711	11.0143	0.192236	52.3025		11.3293	14.5904
11310	Thu Mar 23 13:42:38 2017_x000D_	25.8643	36.1092	150.246	2.62228	1	78.6735	36.0166	47.3206	0.8259	52.8093		20.1482	0
11311	Thu Mar 23 13:42:38 2017_x000D_	25.3343	35.6967	148.711	2.5955	1	78.6735	36.0166	47.3206	0.8259	53.3402		6.21079	0
11312	Thu Mar 23 13:42:38 2017_x000D_	25.1273	35.7	148.715	2.59557	1	78.6735	36.0166	47.3206	0.8259	53.5471		20.1811	0
11313	Thu Mar 23 13:42:38 2017_x000D_	24.5963	35.287	150.243	2.62223	1	78.6735	36.0166	47.3206	0.8259	54.0821		9.88228	101.703
11314	Thu Mar 23 13:42:38 2017_x000D_	24.2825	35.1868	151.347	2.64151	1	79.3766	39.333	79.9968	1.39621	55.2499		18.3581	0
11315	Thu Mar 23 13:42:38 2017_x000D_	23.7539	34.8785	150.245	2.62227	1	79.3766	39.333	79.9968	1.39621	55.8008		7.02002	0
11316	Thu Mar 23 13:42:38 2017_x000D_	23.5433	34.7765	152.8	2.66687	1	79.3766	39.333	79.9968	1.39621	56.0189		11.3609	0
11317	Thu Mar 23 13:42:39 2017_x000D_	23.2256	34.5704	151.346	2.64148	1	79.3766	39.333	79.9968	1.39621	56.3526		16.9088	0
11318	Thu Mar 23 13:42:39 2017_x000D_	22.6998	34.3674	152.801	2.66688	1	79.3766	39.333	79.9968	1.39621	56.8939		11.3742	60.4207
11319	Thu Mar 23 13:42:39 2017_x000D_	22.3817	34.1611	151.348	2.64151	1	79.7114	41.319	87.3299	1.52419	57.7748		11.3909	0
11320	Thu Mar 23 13:42:39 2017_x000D_	22.063	33.9547	152.798	2.66684	1	79.7114	41.319	87.3299	1.52419	58.1169		22.7843	0
11321	Thu Mar 23 13:42:39 2017_x000D_	21.4257	33.5416	152.796	2.66679	1	79.7114	41.319	87.3299	1.52419	58.8023		9.93428	0
11322	Thu Mar 23 13:42:39 2017_x000D_	21.1104	33.4404	148.721	2.59566	1	79.7114	41.319	87.3299	1.52419	59.1282		18.4302	52.926
11323	Thu Mar 23 13:42:39 2017_x000D_	20.5796	33.1311	152.796	2.6668	1	79.8401	43.0785	87.3299	1.52419	60.0896		11.4092	0
11324	Thu Mar 23 13:42:39 2017_x000D_	20.2605	32.9242	151.345	2.64147	1	79.8401	43.0785	87.3299	1.52419	60.4387		18.4615	0
11325	Thu Mar 23 13:42:39 2017_x000D_	19.7289	32.6142	150.246	2.62229	1	79.8401	43.0785	87.3299	1.52419	61.0152		9.95142	0
11326	Thu Mar 23 13:42:39 2017_x000D_	19.413	32.513	151.347	2.6415	1	79.8401	43.0785	87.3299	1.52419	61.3438		11.4384	33.4051
11327	Thu Mar 23 13:42:39 2017_x000D_	19.093	32.3057	152.794	2.66677	1	80.0018	44.1802	85.0276	1.48401	62.0555		18.4805	0
11328	Thu Mar 23 13:42:39 2017_x000D_	18.5609	31.9953	148.724	2.59572	1	80.0018	44.1802	85.0276	1.48401	62.6375		7.07499	0
11329	Thu Mar 23 13:42:39 2017_x000D_	18.3487	31.8924	151.345	2.64148	1	80.0018	44.1802	85.0276	1.48401	62.8657		18.5125	0
11330	Thu Mar 23 13:42:39 2017_x000D_	17.8156	31.5816	150.248	2.62232	1	80.0018	44.1802	85.0276	1.48401	63.4496		7.0844	70.2328
11331	Thu Mar 23 13:42:39 2017_x000D_	17.6031	31.4786	152.793	2.66673	1	78.1891	45.6617	147.318	2.57118	62.224		11.4575	0
11332	Thu Mar 23 13:42:39 2017_x000D_	17.2826	31.2709	151.344	2.64145	1	78.1891	45.6617	147.318	2.57118	62.5835		11.4733	0
11333	Thu Mar 23 13:42:39 2017_x000D_	16.9616	31.063	152.79	2.66668	1	78.1891	45.6617	147.318	2.57118	62.9439		9.99875	0
11334	Thu Mar 23 13:42:39 2017_x000D_	16.6443	30.961	148.728	2.59579	1	78.1891	45.6617	147.318	2.57118	63.2762		4.51913	0
11335	Thu Mar 23 13:42:39 2017_x000D_	16.5359	30.8564	152.79	2.66669	1	78.1891	45.6617	147.318	2.57118	63.4059		14.1996	100.582
11336	Thu Mar 23 13:42:39 2017_x000D_	16.1101	30.6497	152.791	2.6667	1	75.2808	47.3298	160.102	2.79431	61.4768		4.52108	0
11337	Thu Mar 23 13:42:39 2017_x000D_	16.0019	30.5448	148.727	2.59578	1	75.2808	47.3298	160.102	2.79431	61.6094		11.4975	0
11338	Thu Mar 23 13:42:40 2017_x000D_	15.6802	30.3365	150.247	2.62231	1	75.2808	47.3298	160.102	2.79431	61.9758		11.4899	0
11339	Thu Mar 23 13:42:40 2017_x000D_	15.3588	30.1282	148.726	2.59576	1	75.2808	47.3298	160.102	2.79431	62.3421		11.5056	64.7368
11340	Thu Mar 23 13:42:40 2017_x000D_	15.0371	29.9194	142.178	2.48147	1	73.284	48.1479	161.488	2.81849	61.0326		4.52747	0
11341	Thu Mar 23 13:42:40 2017_x000D_	14.9287	29.8144	138.041	2.40927	1	73.284	48.1479	161.488	2.81849	61.1675		3.12314	0
11342	Thu Mar 23 13:42:40 2017_x000D_	14.8246	29.8154	119.287	2.08196	1	73.284	48.1479	161.488	2.81849	61.2665		3.19126	0
11343	Thu Mar 23 13:42:40 2017_x000D_	14.8286	29.9217	112.812	1.96895	1	73.284	48.1479	161.488	2.81849	61.2309		4.54042	47.7097
11344	Thu Mar 23 13:42:40 2017_x000D_	14.9376	30.0267	103.67	1.80938	1	71.743	48.5409	172.345	3.00799	59.7464		4.42757	0
11345	Thu Mar 23 13:42:40 2017_x000D_	14.8368	30.1345	94.8203	1.65493	1	71.743	48.5409	172.345	3.00799	59.809		0.0295466	0
11346	Thu Mar 23 13:42:40 2017_x000D_	14.8372	30.1354	76.6016	1.33695	1	71.743	48.5409	172.345	3.00799	59.8083		4.51721	0
11347	Thu Mar 23 13:42:40 2017_x000D_	14.7286	30.0311	61.5779	1.07474	1	71.743	48.5409	172.345	3.00799	59.9438		4.41225	0
11348	Thu Mar 23 13:42:40 2017_x000D_	14.8294	29.924	48.9554	0.854434	1	71.743	48.5409	172.345	3.00799	59.8811		4.42524	35.3721
11349	Thu Mar 23 13:42:40 2017_x000D_	14.9303	29.8164	44.6192	0.778752	1	70.636	48.9468	171.363	2.99085
11350	Thu Mar 23 13:42:40 2017_x000D_	15.1318	29.6015	27.8855	0.486693	1	70.636	48.9468	171.363	2.99085
11351	Thu Mar 23 13:42:40 2017_x000D_	15.3376	29.4925	25.2134	0.440057	1	70.636	48.9468	171.363	2.99085
11352	Thu Mar 23 13:42:40 2017_x000D_	15.547	29.4897	19.5436	0.3411	1	70.636	48.9468	171.363	2.99085
11353	Thu Mar 23 13:42:40 2017_x000D_	16.1644	29.1629	16.5575	0.288983	1	69.7461	49.359	157.215	2.74393
11354	Thu Mar 23 13:42:40 2017_x000D_	16.4784	29.159	15.7598	0.27506	1	69.7461	49.359	157.215	2.74393
11355	Thu Mar 23 13:42:40 2017_x000D_	17.3048	28.8299	18.61	0.324805	1	69.7461	49.359	157.215	2.74393
11356	Thu Mar 23 13:42:40 2017_x000D_	17.6152	28.7198	22.433	0.39153	1	69.7461	49.359	157.215	2.74393
11357	Thu Mar 23 13:42:40 2017_x000D_	18.2319	28.3935	25.2176	0.440131	1	68.8669	49.5524	166.987	2.91448
11358	Thu Mar 23 13:42:40 2017_x000D_	18.5421	28.2834	29.2613	0.510706	1	68.8669	49.5524	166.987	2.91448
11359	Thu Mar 23 13:42:40 2017_x000D_	18.8554	28.2797	27.8948	0.486856	1	68.8669	49.5524	166.987	2.91448
11360	Thu Mar 23 13:42:41 2017_x000D_	19.1619	28.0635	29.2631	0.510737	1	68.8669	49.5524	166.987	2.91448
11361	Thu Mar 23 13:42:41 2017_x000D_	19.6736	27.7386	33.4836	0.584399	1	68.8669	49.5524	166.987	2.91448
11362	Thu Mar 23 13:42:41 2017_x000D_	19.8754	27.5238	33.4827	0.584384	1	68.194	49.9711	161.371	2.81646
11363	Thu Mar 23 13:42:41 2017_x000D_	20.4912	27.1979	36.0542	0.629265	1	68.194	49.9711	161.371	2.81646
11364	Thu Mar 23 13:42:41 2017_x000D_	20.6929	26.9831	36.0536	0.629254	1	68.194	49.9711	161.371	2.81646
11365	Thu Mar 23 13:42:41 2017_x000D_	21.0998	26.6597	38.4769	0.671549	1	68.194	49.9711	161.371	2.81646
11366	Thu Mar 23 13:42:41 2017_x000D_	21.3015	26.445	38.4765	0.671541	1	67.5319	50.1709	160.102	2.79431
11367	Thu Mar 23 13:42:41 2017_x000D_	21.9166	26.1194	36.0539	0.629259	1	67.5319	50.1709	160.102	2.79431
11368	Thu Mar 23 13:42:41 2017_x000D_	22.1182	25.9047	36.0532	0.629248	1	67.5319	50.1709	160.102	2.79431
11369	Thu Mar 23 13:42:41 2017_x000D_	22.3232	25.7962	33.4815	0.584363	1	67.5319	50.1709	160.102	2.79431
11370	Thu Mar 23 13:42:41 2017_x000D_	22.6322	25.6867	34.4075	0.600524	1	63.1774	50.2622	180	3.14159
11371	Thu Mar 23 13:42:41 2017_x000D_	23.0353	25.2574	34.4059	0.600496	1	63.1774	50.2622	180	3.14159
11372	Thu Mar 23 13:42:41 2017_x000D_	23.3444	25.1479	33.4818	0.584368	1	63.1774	50.2622	180	3.14159
11373	Thu Mar 23 13:42:41 2017_x000D_	23.8513	24.7177	31.8968	0.556704	1	63.1774	50.2622	180	3.14159
11374	Thu Mar 23 13:42:41 2017_x000D_	24.0562	24.6093	34.4064	0.600506	1	63.1774	50.2622	180	3.14159
11375	Thu Mar 23 13:42:41 2017_x000D_	24.4623	24.2865	31.8962	0.556693	1	61.2326	49.9858	177.915	3.10521
11376	Thu Mar 23 13:42:41 2017_x000D_	24.6703	24.2844	31.8977	0.55672	1	61.2326	49.9858	177.915	3.10521
11377	Thu Mar 23 13:42:41 2017_x000D_	24.8717	24.0699	31.8966	0.556701	1	61.2326	49.9858	177.915	3.10521
11378	Thu Mar 23 13:42:41 2017_x000D_	25.281	23.8534	31.8971	0.556709	1	61.2326	49.9858	177.915	3.10521
11379	Thu Mar 23 13:42:41 2017_x000D_	25.4824	23.6389	31.896	0.556691	1	59.722	49.7221	180	3.14159
11380	Thu Mar 23 13:42:41 2017_x000D_	25.8947	23.5287	29.2527	0.510556	1	59.722	49.7221	180	3.14159
11381	Thu Mar 23 13:42:42 2017_x000D_	25.8915	23.4225	31.8965	0.556699	1	59.722	49.7221	180	3.14159
11382	Thu Mar 23 13:42:42 2017_x000D_	26.0993	23.4205	31.898	0.556725	1	59.722	49.7221	180	3.14159
11383	Thu Mar 23 13:42:42 2017_x000D_	26.3006	23.2061	31.8969	0.556707	1	58.6352	49.6901	184.364	3.21776
11384	Thu Mar 23 13:42:42 2017_x000D_	26.5051	23.0979	34.4081	0.600535	1	58.6352	49.6901	184.364	3.21776
11385	Thu Mar 23 13:42:42 2017_x000D_	26.8107	22.8823	44.6402	0.779118	1	58.6352	49.6901	184.364	3.21776
11386	Thu Mar 23 13:42:42 2017_x000D_	26.811	22.8821	53.2615	0.929588	1	58.6352	49.6901	184.364	3.21776
11387	Thu Mar 23 13:42:42 2017_x000D_	26.8143	22.988	59.9934	1.04708	1	57.9936	49.4519	180	3.14159
11388	Thu Mar 23 13:42:42 2017_x000D_	26.8176	23.0933	80.0586	1.39729	1	57.9936	49.4519	180	3.14159
11389	Thu Mar 23 13:42:42 2017_x000D_	26.8174	23.0928	91.731	1.60101	1	57.9936	49.4519	180	3.14159
11390	Thu Mar 23 13:42:42 2017_x000D_	26.9206	23.0913	106.075	1.85136	1	57.9936	49.4519	180	3.14159
11391	Thu Mar 23 13:42:42 2017_x000D_	26.8164	23.0924	116.219	2.0284	1	57.9936	49.4519	180	3.14159
11392	Thu Mar 23 13:42:42 2017_x000D_	26.8094	22.8801	129.294	2.25661	1	57.5588	49.4391	180	3.14159
11393	Thu Mar 23 13:42:42 2017_x000D_	26.8091	22.8803	137.566	2.40098	1	57.5588	49.4391	180	3.14159
11394	Thu Mar 23 13:42:42 2017_x000D_	26.7019	22.7752	141.711	2.47333	1	57.5588	49.4391	180	3.14159
11395	Thu Mar 23 13:42:42 2017_x000D_	26.1694	22.3549	143.474	2.50409	1	57.5588	49.4391	180	3.14159
11396	Thu Mar 23 13:42:42 2017_x000D_	25.8513	22.1452	141.712	2.47335	1	56.6996	49.1944	180	3.14159
11397	Thu Mar 23 13:42:42 2017_x000D_	25.6369	21.9344	141.711	2.47333	1	56.6996	49.1944	180	3.14159
11398	Thu Mar 23 13:42:42 2017_x000D_	24.8924	21.4088	137.574	2.40111	1	56.6996	49.1944	180	3.14159
11399	Thu Mar 23 13:42:42 2017_x000D_	24.6742	21.091	135.495	2.36484	1	56.6996	49.1944	180	3.14159
11400	Thu Mar 23 13:42:42 2017_x000D_	24.2414	20.562	129.312	2.25693	1	56.2647	49.1816	191.014	3.33383
11401	Thu Mar 23 13:42:42 2017_x000D_	23.9223	20.3515	126.978	2.21618	1	56.2647	49.1816	191.014	3.33383
11402	Thu Mar 23 13:42:42 2017_x000D_	23.593	19.8209	122.855	2.14422	1	56.2647	49.1816	191.014	3.33383
11403	Thu Mar 23 13:42:43 2017_x000D_	23.3742	19.5024	121.363	2.11819	1	56.2647	49.1816	191.014	3.33383
11404	Thu Mar 23 13:42:43 2017_x000D_	23.1555	19.1841	122.855	2.14423	1	55.8403	48.9497	180	3.14159
11405	Thu Mar 23 13:42:43 2017_x000D_	22.8222	18.5461	120.29	2.09946	1	55.8403	48.9497	180	3.14159
11406	Thu Mar 23 13:42:43 2017_x000D_	22.6032	18.227	118.878	2.07482	1	55.8403	48.9497	180	3.14159
11407	Thu Mar 23 13:42:43 2017_x000D_	22.4884	17.9074	122.851	2.14415	1	55.8403	48.9497	180	3.14159
11408	Thu Mar 23 13:42:43 2017_x000D_	22.0567	17.4827	122.855	2.14423	1	55.8403	48.9497	180	3.14159
11409	Thu Mar 23 13:42:43 2017_x000D_	21.9417	17.1627	126.966	2.21598	1	52.7743	49.2984	169.997	2.967
11410	Thu Mar 23 13:42:43 2017_x000D_	21.6144	16.737	124.484	2.17266	1	52.7743	49.2984	169.997	2.967
11411	Thu Mar 23 13:42:43 2017_x000D_	21.5027	16.5236	126.965	2.21596	1	52.7743	49.2984	169.997	2.967
11412	Thu Mar 23 13:42:43 2017_x000D_	21.2865	16.3108	126.967	2.21599	1	52.7743	49.2984	169.997	2.967
11413	Thu Mar 23 13:42:43 2017_x000D_	21.0633	15.8838	126.964	2.21594	1	49.4899	49.6408	169.997	2.967
11414	Thu Mar 23 13:42:43 2017_x000D_	20.9514	15.6701	129.293	2.25659	1	49.4899	49.6408	169.997	2.967
11415	Thu Mar 23 13:42:43 2017_x000D_	20.5185	15.2439	129.295	2.25663	1	49.4899	49.6408	169.997	2.967
11416	Thu Mar 23 13:42:43 2017_x000D_	20.3018	15.0307	129.296	2.25665	1	49.4899	49.6408	169.997	2.967
11417	Thu Mar 23 13:42:43 2017_x000D_	20.0781	14.6029	129.293	2.25659	1	47.5105	50.0216	180	3.14159
11418	Thu Mar 23 13:42:43 2017_x000D_	19.8649	14.4969	131.177	2.28948	1	47.5105	50.0216	180	3.14159
11419	Thu Mar 23 13:42:43 2017_x000D_	19.641	14.0688	131.173	2.28941	1	47.5105	50.0216	180	3.14159
11420	Thu Mar 23 13:42:43 2017_x000D_	19.424	13.8552	131.174	2.28942	1	47.5105	50.0216	180	3.14159
11421	Thu Mar 23 13:42:43 2017_x000D_	19.2105	13.7486	129.298	2.25667	1	47.5105	50.0216	180	3.14159
11422	Thu Mar 23 13:42:43 2017_x000D_	18.9899	13.4277	131.176	2.28945	1	46.4118	50.2088	180	3.14159
