# Supplementary material for: Guppies Prefer to Follow Large (Robot) Leaders Irrespective of Own Size
Source: Front Bioeng Biotechnol. 2020 May 15;8:441. doi: 10.3389/fbioe.2020.00441 (PMC7243707; doi:10.3389/fbioe.2020.00441)
Supplement: Supplementary file 3 [file Data_Sheet_1.ZIP › Raw Data/ID47.xlsx]

## Sheet: ThuMar23133513201
Framenumber	Current timestamp	Robo Position x	Robo Position y	Robo Angle deg	Robo Angle rad	Fish ID	Fish Position x	Fish Position y	Fish Angle deg	Fish Angle rad	Distance_between_subjects	Mean_Distance (L300 bis L1500)	Velocity_Robo	Velocity_Fish	Mean_velocity_Robo		Fish ID	Fish Position x	Fish Position y	Fish Angle deg	Fish Angle rad	Fish ID	Fish Position x	Fish Position y	Fish Angle deg	Fish Angle rad	Fish ID	Fish Position x	Fish Position y	Fish Angle deg	Fish Angle rad	Fish ID	Fish Position x	Fish Position y	Fish Angle deg	Fish Angle rad
7639	Thu Mar 23 13:35:41 2017_x000D_	17.4947	12.6822	266.037	4.64323	1	6.55628	5.9347	283.448	4.9471	12.8522	31.8293	0	0	11.365	18.0711
7640	Thu Mar 23 13:35:41 2017_x000D_	17.4947	12.6822	266.037	4.64323	1	6.55628	5.9347	283.448	4.9471	12.8522		0	0
7641	Thu Mar 23 13:35:41 2017_x000D_	17.4947	12.6822	266.037	4.64323	1	6.55628	5.9347	283.448	4.9471	12.8522		6.45362	0
7642	Thu Mar 23 13:35:41 2017_x000D_	17.5019	12.8972	266.037	4.64322	1	6.55628	5.9347	283.448	4.9471	12.9724		6.46281	0
7643	Thu Mar 23 13:35:41 2017_x000D_	17.5093	13.1125	260.231	4.54188	1	6.55628	5.9347	284.209	4.96039	13.0954		7.10086	0
7644	Thu Mar 23 13:35:41 2017_x000D_	17.4114	13.328	257.397	4.49243	1	6.55628	5.9347	284.209	4.96039	13.1337		10.1003	0
7645	Thu Mar 23 13:35:41 2017_x000D_	17.3171	13.6512	253.717	4.4282	1	6.55628	5.9347	284.209	4.96039	13.2416		10.083	0
7646	Thu Mar 23 13:35:41 2017_x000D_	17.2228	13.9738	257.398	4.49244	1	6.55628	5.9347	284.209	4.96039	13.3567		19.5029	0
7647	Thu Mar 23 13:35:41 2017_x000D_	17.1392	14.6185	266.042	4.6433	1	6.55628	5.9347	283.247	4.94359	13.6897		12.8862	0
7648	Thu Mar 23 13:35:41 2017_x000D_	17.1536	15.0478	-88.0609	-1.53695	1	6.55628	5.9347	283.247	4.94359	13.9768		25.7604	0
7649	Thu Mar 23 13:35:41 2017_x000D_	17.1823	15.906	-76.4814	-1.33485	1	6.55628	5.9347	283.247	4.94359	14.5719		9.65924	0
7650	Thu Mar 23 13:35:41 2017_x000D_	17.1929	16.2278	-70.1401	-1.22418	1	6.55628	5.9347	283.247	4.94359	14.8015		9.66253	0
7651	Thu Mar 23 13:35:41 2017_x000D_	17.2038	16.5497	-69.1651	-1.20716	1	6.55628	5.9347	283.247	4.94359	15.0349		27.6633	0
7652	Thu Mar 23 13:35:42 2017_x000D_	17.5479	17.4052	-66.3223	-1.15754	1	6.55628	5.9347	283.342	4.94524	15.8867		16.1687	0
7653	Thu Mar 23 13:35:42 2017_x000D_	17.8774	17.8317	-69.1704	-1.20725	1	6.55628	5.9347	283.342	4.94524	16.4227		23.5166	0
7654	Thu Mar 23 13:35:42 2017_x000D_	18.1125	18.5795	-70.1421	-1.22421	1	6.55628	5.9347	283.342	4.94524	17.13		13.3129	0
7655	Thu Mar 23 13:35:42 2017_x000D_	18.2319	19.0069	-72.9618	-1.27342	1	6.55628	5.9347	283.342	4.94524	17.5272		13.2953	0
7656	Thu Mar 23 13:35:42 2017_x000D_	18.3509	19.4338	-70.1401	-1.22418	1	6.55628	5.9347	284.019	4.95707	17.9259		16.43	0
7657	Thu Mar 23 13:35:42 2017_x000D_	18.4738	19.9675	-73.7177	-1.28662	1	6.55628	5.9347	284.019	4.95707	18.4105		13.294	0
7658	Thu Mar 23 13:35:42 2017_x000D_	18.593	20.3943	-76.4903	-1.33501	1	6.55628	5.9347	284.019	4.95707	18.8139		7.21688	0
7659	Thu Mar 23 13:35:42 2017_x000D_	18.705	20.6072	-79.3285	-1.38454	1	6.55628	5.9347	284.019	4.95707	19.0492		19.5697	0
7660	Thu Mar 23 13:35:42 2017_x000D_	18.8312	21.2472	-82.2174	-1.43496	1	6.55628	5.9347	282.817	4.93609	19.6251		13.2685	0
7661	Thu Mar 23 13:35:42 2017_x000D_	18.9501	21.6732	-79.3296	-1.38456	1	6.55628	5.9347	282.817	4.93609	20.0327		19.2166	0
7662	Thu Mar 23 13:35:42 2017_x000D_	18.9714	22.3134	-79.327	-1.38452	1	6.55628	5.9347	282.817	4.93609	20.5523		9.61126	0
7663	Thu Mar 23 13:35:42 2017_x000D_	18.982	22.6336	-78.8486	-1.37617	1	6.55628	5.9347	282.817	4.93609	20.8147		23.4017	0
7664	Thu Mar 23 13:35:42 2017_x000D_	19.2161	23.3777	-79.3282	-1.38454	1	6.55628	5.9347	282.817	4.93609	21.5529		6.39945	0
7665	Thu Mar 23 13:35:42 2017_x000D_	19.2231	23.5909	-79.3273	-1.38452	1	6.55628	5.9347	283.486	4.94776	21.7299		6.39655	0
7666	Thu Mar 23 13:35:42 2017_x000D_	19.2302	23.804	-79.3265	-1.38451	1	6.55628	5.9347	283.486	4.94776	21.9075		20.3178	0
7667	Thu Mar 23 13:35:42 2017_x000D_	19.4605	24.4409	-79.3293	-1.38456	1	6.55628	5.9347	283.486	4.94776	22.561		9.59327	0
7668	Thu Mar 23 13:35:42 2017_x000D_	19.4711	24.7605	-78.8504	-1.3762	1	6.55628	5.9347	283.486	4.94776	22.8299		9.57828	0
7669	Thu Mar 23 13:35:42 2017_x000D_	19.4817	25.0796	-79.3267	-1.38451	1	6.55628	5.9347	283.486	4.94776	23.0996		19.4827	0
7670	Thu Mar 23 13:35:42 2017_x000D_	19.6071	25.7168	-76.4832	-1.33488	1	6.55628	5.9347	283.486	4.94776	23.6993		6.38455	0
7671	Thu Mar 23 13:35:42 2017_x000D_	19.6142	25.9295	-76.482	-1.33486	1	6.55628	5.9347	283.486	4.94776	23.881		17.2773	0
7672	Thu Mar 23 13:35:42 2017_x000D_	19.8407	26.459	-75.8607	-1.32402	1	6.55628	5.9347	283.486	4.94776	24.4484		9.56309	459.501
7673	Thu Mar 23 13:35:43 2017_x000D_	19.8511	26.7776	-76.4829	-1.33488	1	14.1178	19.2548	323.288	5.64244	9.4585		17.2612	0
7674	Thu Mar 23 13:35:43 2017_x000D_	20.0774	27.3066	-75.8613	-1.32403	1	14.1178	19.2548	323.288	5.64244	10.0174		9.55719	0
7675	Thu Mar 23 13:35:43 2017_x000D_	20.0879	27.625	-76.4838	-1.33489	1	14.1178	19.2548	323.288	5.64244	10.2812		6.37546	0
7676	Thu Mar 23 13:35:43 2017_x000D_	20.0949	27.8374	-76.4826	-1.33487	1	14.1178	19.2548	323.288	5.64244	10.4588		13.1893	0
7677	Thu Mar 23 13:35:43 2017_x000D_	20.2133	28.2608	-79.3302	-1.38457	1	14.1178	19.2548	323.288	5.64244	10.8749		7.15261	51.2627
7678	Thu Mar 23 13:35:43 2017_x000D_	20.3245	28.4717	-76.4847	-1.33491	1	15.3852	20.4009	23.1472	0.403995	9.46227		9.55709	0
7679	Thu Mar 23 13:35:43 2017_x000D_	20.3349	28.7901	-75.8582	-1.32398	1	15.3852	20.4009	23.1472	0.403995	9.74054		9.5451	0
7680	Thu Mar 23 13:35:43 2017_x000D_	20.3453	29.1081	-76.4811	-1.33485	1	15.3852	20.4009	23.1472	0.403995	10.0209		7.1459	0
7681	Thu Mar 23 13:35:43 2017_x000D_	20.4564	29.3188	-73.6971	-1.28626	1	15.3852	20.4009	23.1472	0.403995	10.2589		13.1712	37.1425
7682	Thu Mar 23 13:35:43 2017_x000D_	20.5747	29.7416	-76.4832	-1.33488	1	16.2235	21.312	46.0457	0.803648	9.48636		12.7237	0
7683	Thu Mar 23 13:35:43 2017_x000D_	20.5885	30.1655	-76.4808	-1.33484	1	16.2235	21.312	46.0457	0.803648	9.87105		4.50398	0
7684	Thu Mar 23 13:35:43 2017_x000D_	20.6961	30.2702	-72.9344	-1.27295	1	16.2235	21.312	46.0457	0.803648	10.0127		6.35109	0
7685	Thu Mar 23 13:35:43 2017_x000D_	20.7027	30.4818	-67.349	-1.17546	1	16.2235	21.312	46.0457	0.803648	10.2053		7.13654	23.7169
7686	Thu Mar 23 13:35:43 2017_x000D_	20.8137	30.6922	-64.7063	-1.12934	1	16.6329	21.9883	66.8528	1.1668	9.65593		3.18411	0
7687	Thu Mar 23 13:35:43 2017_x000D_	20.8165	30.7983	-50.365	-0.879034	1	16.6329	21.9883	66.8528	1.1668	9.75288		7.07491	0
7688	Thu Mar 23 13:35:43 2017_x000D_	20.6044	30.6952	-44.1542	-0.770636	1	16.6329	21.9883	66.8528	1.1668	9.5699		3.13576	0
7689	Thu Mar 23 13:35:43 2017_x000D_	20.4999	30.6975	-24.5997	-0.429346	1	16.6329	21.9883	66.8528	1.1668	9.52911		3.16684	71.1249
7690	Thu Mar 23 13:35:43 2017_x000D_	20.4963	30.592	-14.1447	-0.246872	1	17.8606	24.0165	75.3081	1.31438	7.08407		3.12064	0
7691	Thu Mar 23 13:35:43 2017_x000D_	20.3923	30.5941	3.67419	0.0641268	1	17.8606	24.0165	75.3081	1.31438	7.048		4.51899	0
7692	Thu Mar 23 13:35:43 2017_x000D_	20.5005	30.6989	12.895	0.225061	1	17.8606	24.0165	75.3081	1.31438	7.18495		6.25549	0
7693	Thu Mar 23 13:35:43 2017_x000D_	20.709	30.6963	18.6708	0.325866	1	17.8606	24.0165	75.3081	1.31438	7.26176		4.42073	0
7694	Thu Mar 23 13:35:43 2017_x000D_	20.81	30.589	22.4898	0.392521	1	17.8606	24.0165	75.3081	1.31438	7.20394		9.85117	77.1821
7695	Thu Mar 23 13:35:44 2017_x000D_	21.1194	30.479	31.9448	0.557541	1	18.6303	26.4714	76.9872	1.34368	4.71768		6.96779	0
7696	Thu Mar 23 13:35:44 2017_x000D_	21.3246	30.3702	37.8766	0.661072	1	18.6303	26.4714	76.9872	1.34368	4.73919		11.2293	0
7697	Thu Mar 23 13:35:44 2017_x000D_	21.6303	30.1542	44.6497	0.779283	1	18.6303	26.4714	76.9872	1.34368	4.75005		11.2161	0
7698	Thu Mar 23 13:35:44 2017_x000D_	21.9356	29.9384	42.644	0.744278	1	18.6303	26.4714	76.9872	1.34368	4.7901		26.4725	13.2518
7699	Thu Mar 23 13:35:44 2017_x000D_	22.5395	29.295	42.6435	0.74427	1	18.6109	26.9127	76.9872	1.34368	4.59448		11.2977	0
7700	Thu Mar 23 13:35:44 2017_x000D_	22.7374	28.9746	40.3373	0.704019	1	18.6109	26.9127	76.9872	1.34368	4.61296		11.2094	0
7701	Thu Mar 23 13:35:44 2017_x000D_	23.0425	28.7589	38.5054	0.672045	1	18.6109	26.9127	76.9872	1.34368	4.80078		20.8416	0
7702	Thu Mar 23 13:35:44 2017_x000D_	23.6563	28.4335	36.087	0.629837	1	18.6109	26.9127	76.9872	1.34368	5.26962		11.2936	6.62439
7703	Thu Mar 23 13:35:44 2017_x000D_	23.8541	28.1132	33.5176	0.584993	1	18.6012	27.1333	75.3081	1.31438	5.34352		18.1113	0
7704	Thu Mar 23 13:35:44 2017_x000D_	24.3635	27.7892	29.2987	0.511358	1	18.6012	27.1333	75.3081	1.31438	5.79951		13.8846	0
7705	Thu Mar 23 13:35:44 2017_x000D_	24.7724	27.5724	29.2988	0.511361	1	18.6012	27.1333	75.3081	1.31438	6.1868		6.23142	0
7706	Thu Mar 23 13:35:44 2017_x000D_	24.9801	27.57	29.3004	0.511388	1	18.6012	27.1333	75.3081	1.31438	6.39383		22.4004	14.7136
7707	Thu Mar 23 13:35:44 2017_x000D_	25.5899	27.1391	29.2992	0.511367	1	18.8008	27.5813	64.1474	1.11958	6.80349		16.6975	0
7708	Thu Mar 23 13:35:44 2017_x000D_	26.1021	26.9213	27.9304	0.487477	1	18.8008	27.5813	64.1474	1.11958	7.33107		11.1993	0
7709	Thu Mar 23 13:35:44 2017_x000D_	26.407	26.7059	29.2995	0.511373	1	18.8008	27.5813	64.1474	1.11958	7.65641		11.1878	0
7710	Thu Mar 23 13:35:44 2017_x000D_	26.7115	26.4906	27.9288	0.48745	1	18.8008	27.5813	64.1474	1.11958	7.98554		9.33659	0
7711	Thu Mar 23 13:35:44 2017_x000D_	27.0227	26.4871	29.3012	0.511403	1	18.8008	27.5813	64.1474	1.11958	8.29439		17.6159	14.797
7712	Thu Mar 23 13:35:44 2017_x000D_	27.4245	26.0589	29.2985	0.511355	1	19.2484	27.3741	41.3054	0.720915	8.28121		12.7794	0
7713	Thu Mar 23 13:35:44 2017_x000D_	27.8359	25.9484	31.9407	0.55747	1	19.2484	27.3741	41.3054	0.720915	8.70504		16.679	0
7714	Thu Mar 23 13:35:44 2017_x000D_	28.3476	25.731	33.5241	0.585105	1	19.2484	27.3741	41.3054	0.720915	9.24636		11.177	0
7715	Thu Mar 23 13:35:44 2017_x000D_	28.6518	25.5159	31.9416	0.557486	1	19.2484	27.3741	41.3054	0.720915	9.58524		17.6074	33.4285
7716	Thu Mar 23 13:35:45 2017_x000D_	29.0534	25.0879	31.9395	0.55745	1	20.3333	27.6283	0	0	9.08261		9.78942	0
7717	Thu Mar 23 13:35:45 2017_x000D_	29.3609	24.9787	36.0935	0.629951	1	20.3333	27.6283	0	0	9.4084		11.1711	0
7718	Thu Mar 23 13:35:45 2017_x000D_	29.665	24.7638	34.4475	0.601222	1	20.3333	27.6283	0	0	9.76145		22.3439	0
7719	Thu Mar 23 13:35:45 2017_x000D_	30.2732	24.3339	34.4474	0.60122	1	20.3333	27.6283	0	0	10.4716		11.1753	32.8475
7720	Thu Mar 23 13:35:45 2017_x000D_	30.5774	24.1189	36.0938	0.629955	1	21.4277	27.6619	0	0	9.81172		20.7422	0
7721	Thu Mar 23 13:35:45 2017_x000D_	31.1883	23.7951	33.5235	0.585095	1	21.4277	27.6619	0	0	10.4986		11.1578	0
7722	Thu Mar 23 13:35:45 2017_x000D_	31.492	23.5804	31.9397	0.557452	1	21.4277	27.6619	0	0	10.8604		8.79521	0
7723	Thu Mar 23 13:35:45 2017_x000D_	31.6926	23.3666	31.9386	0.557434	1	21.4277	27.6619	0	0	11.1273		22.3223	0
7724	Thu Mar 23 13:35:45 2017_x000D_	32.3002	22.9371	31.938	0.557424	1	21.4277	27.6619	0	0	11.8547		13.8147	26.2774
7725	Thu Mar 23 13:35:45 2017_x000D_	32.7071	22.7215	31.9385	0.557431	1	22.3032	27.6888	349.074	6.09248	11.5289		20.7154	0
7726	Thu Mar 23 13:35:45 2017_x000D_	33.3172	22.3981	29.2937	0.511272	1	22.3032	27.6888	349.074	6.09248	12.2188		6.90462	0
7727	Thu Mar 23 13:35:45 2017_x000D_	33.5206	22.2904	31.9394	0.557447	1	22.3032	27.6888	349.074	6.09248	12.4488		13.8053	0
7728	Thu Mar 23 13:35:45 2017_x000D_	33.9272	22.0749	31.9398	0.557454	1	22.3032	27.6888	349.074	6.09248	12.9087		22.2965	62.6177
7729	Thu Mar 23 13:35:45 2017_x000D_	34.5341	21.6459	31.9392	0.557445	1	24.302	27.0876	340.522	5.94323	11.5891		11.1495	0
7730	Thu Mar 23 13:35:45 2017_x000D_	34.8376	21.4314	33.524	0.585105	1	24.302	27.0876	340.522	5.94323	11.9579		17.999	0
7731	Thu Mar 23 13:35:45 2017_x000D_	35.3439	21.1095	34.45	0.601266	1	24.302	27.0876	340.522	5.94323	12.5563		8.78249	0
7732	Thu Mar 23 13:35:45 2017_x000D_	35.5442	20.896	34.4492	0.601252	1	24.302	27.0876	340.522	5.94323	12.8344		20.6805	44.3735
7733	Thu Mar 23 13:35:45 2017_x000D_	36.1533	20.5732	31.9384	0.557431	1	25.6443	26.4663	315	5.49779	12.0486		11.1386	0
7734	Thu Mar 23 13:35:45 2017_x000D_	36.4565	20.3589	33.524	0.585105	1	25.6443	26.4663	315	5.49779	12.4179		11.1296	0
7735	Thu Mar 23 13:35:45 2017_x000D_	36.7594	20.1447	31.9379	0.557421	1	25.6443	26.4663	315	5.49779	12.787		6.17119	0
7736	Thu Mar 23 13:35:45 2017_x000D_	36.9651	20.1431	31.9394	0.557447	1	25.6443	26.4663	315	5.49779	12.967		19.8103	61.1829
7737	Thu Mar 23 13:35:46 2017_x000D_	37.4683	19.7155	33.5243	0.58511	1	27.235	25.19	315	5.49779	11.6056		11.1212	0
7738	Thu Mar 23 13:35:46 2017_x000D_	37.771	19.5015	31.9377	0.557418	1	27.235	25.19	315	5.49779	11.9736		13.7704	0
7739	Thu Mar 23 13:35:46 2017_x000D_	38.1766	19.2866	31.9382	0.557426	1	27.235	25.19	315	5.49779	12.4326		8.76977	0
7740	Thu Mar 23 13:35:46 2017_x000D_	38.3766	19.0734	31.9371	0.557408	1	27.235	25.19	315	5.49779	12.7102		13.7637	0
7741	Thu Mar 23 13:35:46 2017_x000D_	38.782	18.8586	31.9375	0.557415	1	27.235	25.19	315	5.49779	13.1689		9.72567	99.4741
7742	Thu Mar 23 13:35:46 2017_x000D_	39.0876	18.7504	36.1015	0.63009	1	29.9493	23.2855	333.963	5.82876	10.2017		13.1463	0
7743	Thu Mar 23 13:35:46 2017_x000D_	39.3873	18.4307	31.937	0.557405	1	29.9493	23.2855	333.963	5.82876	10.6134		6.15916	0
7744	Thu Mar 23 13:35:46 2017_x000D_	39.5926	18.4292	31.9385	0.557432	1	29.9493	23.2855	333.963	5.82876	10.7971		8.76553	0
7745	Thu Mar 23 13:35:46 2017_x000D_	39.7925	18.2161	31.9374	0.557413	1	29.9493	23.2855	333.963	5.82876	11.0719		6.87779	14.793
7746	Thu Mar 23 13:35:46 2017_x000D_	39.9951	18.1088	34.4519	0.601299	1	30.3968	23.0784	0	0	10.8085		6.87514	0
7747	Thu Mar 23 13:35:46 2017_x000D_	40.1976	18.0015	31.9378	0.55742	1	30.3968	23.0784	0	0	11.0377		6.87249	0
7748	Thu Mar 23 13:35:46 2017_x000D_	40.4	17.8942	29.2865	0.511146	1	30.3968	23.0784	0	0	11.2668		11.0908	0
7749	Thu Mar 23 13:35:46 2017_x000D_	40.7016	17.6804	14.9234	0.260462	1	30.3968	23.0784	0	0	11.633		0.00848528	23.8939
7750	Thu Mar 23 13:35:46 2017_x000D_	40.7014	17.6802	9.21327	0.160802	1	31.0729	22.6574	347.805	6.07034	10.8388		6.16804	0
7751	Thu Mar 23 13:35:46 2017_x000D_	40.4958	17.6809	-8.39231	-0.146473	1	31.0729	22.6574	347.805	6.07034	10.6563		4.3894	0
7752	Thu Mar 23 13:35:46 2017_x000D_	40.5957	17.574	-17.5755	-0.30675	1	31.0729	22.6574	347.805	6.07034	10.7947		3.16312	0
7753	Thu Mar 23 13:35:46 2017_x000D_	40.5985	17.6794	-28.0367	-0.489332	1	31.0729	22.6574	347.805	6.07034	10.7479		4.40636	0
7754	Thu Mar 23 13:35:46 2017_x000D_	40.6988	17.5721	-45.0023	-0.785439	1	31.0729	22.6574	347.805	6.07034	10.8866		3.17519	14.7902
7755	Thu Mar 23 13:35:46 2017_x000D_	40.7017	17.6779	-51.2027	-0.893655	1	31.5203	22.4503	315	5.49779	10.3477		4.47602	0
7756	Thu Mar 23 13:35:46 2017_x000D_	40.8076	17.783	-68.0756	-1.18814	1	31.5203	22.4503	315	5.49779	10.3941		7.10965	0
7757	Thu Mar 23 13:35:46 2017_x000D_	40.9155	17.994	-70.7921	-1.23556	1	31.5203	22.4503	315	5.49779	10.3985		9.53125	0
7758	Thu Mar 23 13:35:46 2017_x000D_	40.9238	18.3116	-82.7743	-1.44468	1	31.5203	22.4503	315	5.49779	10.274		10.0589	0
7759	Thu Mar 23 13:35:47 2017_x000D_	41.0342	18.6282	-85.8167	-1.49778	1	31.5203	22.4503	315	5.49779	10.2529		22.4722	0
7760	Thu Mar 23 13:35:47 2017_x000D_	41.1548	19.3675	-82.7767	-1.44473	1	31.5203	22.4503	315	5.49779	10.1157		0	0
7761	Thu Mar 23 13:35:47 2017_x000D_	41.1548	19.3675	-82.7767	-1.44473	1	31.5203	22.4503	315	5.49779	10.1157		25.5998	0
7762	Thu Mar 23 13:35:47 2017_x000D_	41.2779	20.2119	-79.9143	-1.39477	1	31.5203	22.4503	315	5.49779	10.0111		12.9902	9.39435
7763	Thu Mar 23 13:35:47 2017_x000D_	41.1858	20.635	-77.0941	-1.34555	1	31.7491	22.2365	315	5.49779	9.57163		20.0589	0
7764	Thu Mar 23 13:35:47 2017_x000D_	41.4058	21.2664	-71.6522	-1.25057	1	31.7491	22.2365	315	5.49779	9.70531		8.89046	0
7765	Thu Mar 23 13:35:47 2017_x000D_	41.6156	21.4757	-71.6561	-1.25064	1	31.7491	22.2365	315	5.49779	9.89579		19.2766	0
7766	Thu Mar 23 13:35:47 2017_x000D_	41.7332	22.1074	-69.0441	-1.20505	1	31.7491	22.2365	315	5.49779	9.98493		10.0314	28.1826
7767	Thu Mar 23 13:35:47 2017_x000D_	41.8434	22.4231	-70.7746	-1.23525	1	32.4352	21.5948	315	5.49779	9.44459		16.1404	0
7768	Thu Mar 23 13:35:47 2017_x000D_	41.9583	22.9487	-69.0413	-1.205	1	32.4352	21.5948	315	5.49779	9.61886		11.3751	0
7769	Thu Mar 23 13:35:47 2017_x000D_	42.1704	23.263	-68.0513	-1.18772	1	32.4352	21.5948	315	5.49779	9.8771		6.31985	0
7770	Thu Mar 23 13:35:47 2017_x000D_	42.1755	23.4736	-68.049	-1.18768	1	32.4352	21.5948	315	5.49779	9.91985		22.7187	0
7771	Thu Mar 23 13:35:47 2017_x000D_	42.5993	24.1012	-68.054	-1.18777	1	32.4352	21.5948	315	5.49779	10.4686		9.46767	42.489
7772	Thu Mar 23 13:35:47 2017_x000D_	42.6068	24.4167	-69.0438	-1.20504	1	33.5689	20.7459	315	5.49779	9.75492		11.3527	0
7773	Thu Mar 23 13:35:47 2017_x000D_	42.8186	24.7303	-68.0529	-1.18775	1	33.5689	20.7459	315	5.49779	10.0714		19.9745	0
7774	Thu Mar 23 13:35:47 2017_x000D_	43.0378	25.359	-68.052	-1.18773	1	33.5689	20.7459	315	5.49779	10.5328		9.45568	0
7775	Thu Mar 23 13:35:47 2017_x000D_	43.0453	25.6741	-69.0426	-1.20502	1	33.5689	20.7459	315	5.49779	10.6813		19.9527	38.6172
7776	Thu Mar 23 13:35:47 2017_x000D_	43.2643	26.3021	-69.042	-1.20501	1	34.6925	20.1178	0	0	10.5698		11.3286	0
7777	Thu Mar 23 13:35:47 2017_x000D_	43.4757	26.615	-68.05	-1.1877	1	34.6925	20.1178	0	0	10.9251		9.96502	0
7778	Thu Mar 23 13:35:47 2017_x000D_	43.5852	26.9286	-71.6607	-1.25072	1	34.6925	20.1178	0	0	11.2012		19.9261	0
7779	Thu Mar 23 13:35:47 2017_x000D_	43.8038	27.5558	-71.6611	-1.25072	1	34.6925	20.1178	0	0	11.7618		9.95824	29.5832
7780	Thu Mar 23 13:35:48 2017_x000D_	43.9129	27.8693	-68.048	-1.18766	1	35.5874	19.7036	0	0	11.6616		19.9053	0
7781	Thu Mar 23 13:35:48 2017_x000D_	44.1314	28.4958	-68.0471	-1.18765	1	35.5874	19.7036	0	0	12.2598		14.0382	0
7782	Thu Mar 23 13:35:48 2017_x000D_	44.3447	28.9123	-68.0484	-1.18767	1	35.5874	19.7036	0	0	12.7079		19.8787	0
7783	Thu Mar 23 13:35:48 2017_x000D_	44.5628	29.538	-68.0474	-1.18765	1	35.5874	19.7036	0	0	13.3144		9.93373	0
7784	Thu Mar 23 13:35:48 2017_x000D_	44.672	29.8506	-71.6641	-1.25077	1	35.5874	19.7036	0	0	13.6195		19.8597	14.793
7785	Thu Mar 23 13:35:48 2017_x000D_	44.8899	30.4757	-71.6643	-1.25078	1	36.0349	19.4965	315	5.49779	14.1051		9.41955	0
7786	Thu Mar 23 13:35:48 2017_x000D_	44.8972	30.7896	-70.7785	-1.23532	1	36.0349	19.4965	315	5.49779	14.3553		11.2571	0
7787	Thu Mar 23 13:35:48 2017_x000D_	45.1076	31.1003	-71.6647	-1.25078	1	36.0349	19.4965	315	5.49779	14.7296		11.2646	0
7788	Thu Mar 23 13:35:48 2017_x000D_	45.318	31.4113	-70.7843	-1.23542	1	36.0349	19.4965	315	5.49779	15.1043		19.078	20.8669
7789	Thu Mar 23 13:35:48 2017_x000D_	45.4338	32.0366	-68.0434	-1.18758	1	36.701	19.2962	315	5.49779	15.446		9.90429	0
7790	Thu Mar 23 13:35:48 2017_x000D_	45.5426	32.3483	-71.6653	-1.2508	1	36.701	19.2962	315	5.49779	15.7649		19.8028	0
7791	Thu Mar 23 13:35:48 2017_x000D_	45.7599	32.9716	-71.6656	-1.2508	1	36.701	19.2962	315	5.49779	16.4037		6.26266	0
7792	Thu Mar 23 13:35:48 2017_x000D_	45.7647	33.1803	-71.6638	-1.25077	1	36.701	19.2962	315	5.49779	16.5807		16.8425	59.0598
7793	Thu Mar 23 13:35:48 2017_x000D_	45.9795	33.699	-70.7804	-1.23535	1	38.6687	19.3577	315	5.49779	16.0972		9.87669	0
7794	Thu Mar 23 13:35:48 2017_x000D_	46.0878	34.0099	-69.0382	-1.20494	1	38.6687	19.3577	315	5.49779	16.4235		6.98363	0
7795	Thu Mar 23 13:35:48 2017_x000D_	46.1941	34.217	-71.6662	-1.25081	1	38.6687	19.3577	315	5.49779	16.6562		13.9444	0
7796	Thu Mar 23 13:35:48 2017_x000D_	46.4062	34.6306	-71.6684	-1.25085	1	38.6687	19.3577	315	5.49779	17.1211		6.25359	0
7797	Thu Mar 23 13:35:48 2017_x000D_	46.4109	34.839	-71.6665	-1.25082	1	38.6687	19.3577	315	5.49779	17.3093		13.9377	26.2478
7798	Thu Mar 23 13:35:48 2017_x000D_	46.6229	35.2524	-71.6687	-1.25085	1	39.5432	19.385	315	5.49779	17.3752		6.24759	0
7799	Thu Mar 23 13:35:48 2017_x000D_	46.6276	35.4606	-71.6668	-1.25082	1	39.5432	19.385	315	5.49779	17.5674		6.9581	0
7800	Thu Mar 23 13:35:48 2017_x000D_	46.7334	35.667	-69.0385	-1.20495	1	39.5432	19.385	315	5.49779	17.7989		6.24759	0
7801	Thu Mar 23 13:35:49 2017_x000D_	46.7381	35.8752	-69.0364	-1.20491	1	39.5432	19.385	315	5.49779	17.9915		3.12683	52.4807
7802	Thu Mar 23 13:35:49 2017_x000D_	46.7405	35.9794	-68.0353	-1.18744	1	41.2917	19.4397	320.593	5.5954	17.4141		13.9108	0
7803	Thu Mar 23 13:35:49 2017_x000D_	46.9519	36.3921	-62.8446	-1.09684	1	41.2917	19.4397	320.593	5.5954	17.8724		9.85956	0
7804	Thu Mar 23 13:35:49 2017_x000D_	47.0599	36.7025	-59.0207	-1.03011	1	41.2917	19.4397	320.593	5.5954	18.201		6.83176	0
7805	Thu Mar 23 13:35:49 2017_x000D_	47.2642	36.8031	-52.7239	-0.920206	1	41.2917	19.4397	320.593	5.5954	18.3619		6.96065	19.6776
7806	Thu Mar 23 13:35:49 2017_x000D_	47.3696	37.0098	-38.3494	-0.669322	1	41.9473	19.4602	315	5.49779	18.3682		4.35932	0
7807	Thu Mar 23 13:35:49 2017_x000D_	47.4725	37.1124	-26.1777	-0.456887	1	41.9473	19.4602	315	5.49779	18.4967		11.0689	0
7808	Thu Mar 23 13:35:49 2017_x000D_	47.7804	37.3157	-14.1498	-0.246961	1	41.9473	19.4602	315	5.49779	18.7841		6.06971	0
7809	Thu Mar 23 13:35:49 2017_x000D_	47.9827	37.3126	-8.24377	-0.143881	1	41.9473	19.4602	315	5.49779	18.845		9.63321	13.1163
7810	Thu Mar 23 13:35:49 2017_x000D_	48.2881	37.4118	6.85095	0.119572	1	42.3843	19.4738	315	5.49779	18.8846		4.34029	0
7811	Thu Mar 23 13:35:49 2017_x000D_	48.3871	37.3063	10.2051	0.178113	1	42.3843	19.4738	315	5.49779	18.8157		6.06381	0
7812	Thu Mar 23 13:35:49 2017_x000D_	48.5892	37.303	16.1402	0.281699	1	42.3843	19.4738	315	5.49779	18.8781		22.0578	0
7813	Thu Mar 23 13:35:49 2017_x000D_	49.2909	37.0834	15.4127	0.269003	1	42.3843	19.4738	315	5.49779	18.9156		12.485	0
7814	Thu Mar 23 13:35:49 2017_x000D_	49.6921	36.9728	12.6083	0.220057	1	42.3843	19.4738	315	5.49779	18.9636		12.1007	78.8185
7815	Thu Mar 23 13:35:49 2017_x000D_	50.0954	36.966	12.6104	0.220093	1	44.0399	21.5138	354.485	6.18694	16.5964		24.9439	0
7816	Thu Mar 23 13:35:49 2017_x000D_	50.8969	36.7448	6.84129	0.119403	1	44.0399	21.5138	354.485	6.18694	16.7033		12.0887	0
7817	Thu Mar 23 13:35:49 2017_x000D_	51.2998	36.738	6.84247	0.119424	1	44.0399	21.5138	354.485	6.18694	16.8666		21.3416	0
7818	Thu Mar 23 13:35:49 2017_x000D_	52.0017	36.6222	-1.85616	-0.032396	1	44.0399	21.5138	354.485	6.18694	17.0779		9.06124	70.8986
7819	Thu Mar 23 13:35:49 2017_x000D_	52.3037	36.6172	-1.99685	-0.0348515	1	45.2578	23.5391	29.4473	0.513953	14.8553		24.3429	0
7820	Thu Mar 23 13:35:49 2017_x000D_	53.1101	36.7074	-4.92996	-0.086044	1	45.2578	23.5391	29.4473	0.513953	15.3318		12.0587	0
7821	Thu Mar 23 13:35:49 2017_x000D_	53.512	36.7006	-4.93129	-0.0860672	1	45.2578	23.5391	29.4473	0.513953	15.5357		12.0527	0
7822	Thu Mar 23 13:35:49 2017_x000D_	53.9137	36.6939	-4.93261	-0.0860902	1	45.2578	23.5391	29.4473	0.513953	15.7472		18.0715	44.037
7823	Thu Mar 23 13:35:50 2017_x000D_	54.516	36.6839	-4.93457	-0.0861245	1	45.851	24.8818	61.5484	1.07422	14.6414		12.4462	0
7824	Thu Mar 23 13:35:50 2017_x000D_	54.9194	36.7808	-1.99462	-0.0348127	1	45.851	24.8818	61.5484	1.07422	14.9607		18.0505	0
7825	Thu Mar 23 13:35:50 2017_x000D_	55.521	36.7708	-1.99557	-0.0348293	1	45.851	24.8818	61.5484	1.07422	15.3251		9.0163	0
7826	Thu Mar 23 13:35:50 2017_x000D_	55.8215	36.7657	-1.85555	-0.0323855	1	45.851	24.8818	61.5484	1.07422	15.5125		9.55347	32.7177
7827	Thu Mar 23 13:35:50 2017_x000D_	56.1243	36.8643	0.962939	0.0168065	1	46.4646	25.7834	48.6363	0.848864	14.7002		15.0201	0
7828	Thu Mar 23 13:35:50 2017_x000D_	56.6249	36.8559	0.962884	0.0168055	1	46.4646	25.7834	48.6363	0.848864	15.0277		9.0163	0
7829	Thu Mar 23 13:35:50 2017_x000D_	56.9254	36.8508	0.962926	0.0168062	1	46.4646	25.7834	48.6363	0.848864	15.2288		18.2745	0
7830	Thu Mar 23 13:35:50 2017_x000D_	57.5239	36.7374	3.91891	0.068398	1	46.4646	25.7834	48.6363	0.848864	15.5659		8.99825	0
7831	Thu Mar 23 13:35:50 2017_x000D_	57.8238	36.7324	3.77863	0.0659495	1	46.4646	25.7834	48.6363	0.848864	15.7769		9.00425	87.8926
7832	Thu Mar 23 13:35:50 2017_x000D_	58.1239	36.7274	3.9198	0.0684133	1	48.3252	28.0465	45	0.785398	13.0909		17.9906	0
7833	Thu Mar 23 13:35:50 2017_x000D_	58.7235	36.7173	3.92073	0.0684296	1	48.3252	28.0465	45	0.785398	13.5391		11.9897	0
7834	Thu Mar 23 13:35:50 2017_x000D_	59.1231	36.7106	3.9213	0.0684395	1	48.3252	28.0465	45	0.785398	13.8442		17.9725	0
7835	Thu Mar 23 13:35:50 2017_x000D_	59.7221	36.7006	3.92217	0.0684548	1	48.3252	28.0465	45	0.785398	14.3102		9.49055	74.5046
7836	Thu Mar 23 13:35:50 2017_x000D_	60.0193	36.5922	0.95669	0.0166974	1	49.7587	30.0745	45	0.785398	12.1557		20.9549	0
7837	Thu Mar 23 13:35:50 2017_x000D_	60.7177	36.5806	0.956706	0.0166977	1	49.7587	30.0745	45	0.785398	12.7448		5.98287	0
7838	Thu Mar 23 13:35:50 2017_x000D_	60.9171	36.5772	0.956686	0.0166973	1	49.7587	30.0745	45	0.785398	12.9149		11.9596	0
7839	Thu Mar 23 13:35:50 2017_x000D_	61.3157	36.5706	0.956702	0.0166976	1	49.7587	30.0745	45	0.785398	13.2576		17.9335	50.9895
7840	Thu Mar 23 13:35:50 2017_x000D_	61.9134	36.5606	0.956752	0.0166985	1	50.7866	31.4281	45	0.785398	12.2535		12.3448	0
7841	Thu Mar 23 13:35:50 2017_x000D_	62.31	36.4509	3.92013	0.0684192	1	50.7866	31.4281	45	0.785398	12.5705		15.2342	0
7842	Thu Mar 23 13:35:50 2017_x000D_	62.8089	36.5456	0.956665	0.0166969	1	50.7866	31.4281	45	0.785398	13.0662		9.48081	0
7843	Thu Mar 23 13:35:50 2017_x000D_	63.1059	36.4376	3.92131	0.0684398	1	50.7866	31.4281	45	0.785398	13.2989		5.96782	0
7844	Thu Mar 23 13:35:51 2017_x000D_	63.3048	36.4343	3.92162	0.0684452	1	50.7866	31.4281	45	0.785398	13.4821		18.1561	27.661
7845	Thu Mar 23 13:35:51 2017_x000D_	63.9028	36.5274	0.956717	0.0166979	1	51.4094	32.108	46.0071	0.802975	13.252		8.93826	0
7846	Thu Mar 23 13:35:51 2017_x000D_	64.2007	36.5224	0.956753	0.0166985	1	51.4094	32.108	46.0071	0.802975	13.5316		8.94426	0
7847	Thu Mar 23 13:35:51 2017_x000D_	64.4988	36.5174	0.956709	0.0166977	1	51.4094	32.108	46.0071	0.802975	13.8121		12.3138	0
7848	Thu Mar 23 13:35:51 2017_x000D_	64.8943	36.4076	-2.0171	-0.035205	1	51.4094	32.108	46.0071	0.802975	14.1538		5.95582	93.196
7849	Thu Mar 23 13:35:51 2017_x000D_	65.0928	36.4043	-2.01736	-0.0352096	1	54.1797	33.5137	14.6918	0.256421	11.2894		11.9086	0
7850	Thu Mar 23 13:35:51 2017_x000D_	65.4897	36.3977	-2.01805	-0.0352216	1	54.1797	33.5137	14.6918	0.256421	11.6719		6.70016	0
7851	Thu Mar 23 13:35:51 2017_x000D_	65.6896	36.4973	-4.97154	-0.0867697	1	54.1797	33.5137	14.6918	0.256421	11.8903		11.9026	0
7852	Thu Mar 23 13:35:51 2017_x000D_	66.0863	36.4907	-4.97286	-0.0867927	1	54.1797	33.5137	14.6918	0.256421	12.2731		5.94398	96.7571
7853	Thu Mar 23 13:35:51 2017_x000D_	66.2844	36.4871	-10.7814	-0.18817	1	57.1767	34.7054	0	0	9.28034		0.0216333	0
7854	Thu Mar 23 13:35:51 2017_x000D_	66.284	36.4865	-21.6165	-0.377279	1	57.1767	34.7054	0	0	9.27983		0.0127279	0
7855	Thu Mar 23 13:35:51 2017_x000D_	66.2843	36.4862	-29.0512	-0.507039	1	57.1767	34.7054	0	0	9.28007		8.56604	0
7856	Thu Mar 23 13:35:51 2017_x000D_	66.0836	36.2831	-45.1767	-0.788483	1	57.1767	34.7054	0	0	9.04555		0.00848528	47.3859
7857	Thu Mar 23 13:35:51 2017_x000D_	66.0838	36.2829	-53.27	-0.929736	1	58.6797	35.1911	8.92614	0.155791	7.48416		3.09005	0
7858	Thu Mar 23 13:35:51 2017_x000D_	66.0832	36.1799	-72.2158	-1.2604	1	58.6797	35.1911	8.92614	0.155791	7.46924		4.29356	0
7859	Thu Mar 23 13:35:51 2017_x000D_	66.1842	36.2813	-80.9174	-1.41228	1	58.6797	35.1911	8.92614	0.155791	7.58327		3.10564	0
7860	Thu Mar 23 13:35:51 2017_x000D_	66.1863	36.3848	263.032	4.59077	1	58.6797	35.1911	8.92614	0.155791	7.60092		6.86786	0
7861	Thu Mar 23 13:35:51 2017_x000D_	66.2886	36.5896	253.955	4.43236	1	58.6797	35.1911	8.92614	0.155791	7.73635		8.59897	39.6382
7862	Thu Mar 23 13:35:51 2017_x000D_	66.0933	36.7994	241.357	4.21247	1	59.9753	35.4503	11.4568	0.199958	6.26498		6.86292	0
7863	Thu Mar 23 13:35:51 2017_x000D_	65.9972	37.007	238.963	4.17069	1	59.9753	35.4503	11.4568	0.199958	6.21985		6.86166	0
7864	Thu Mar 23 13:35:51 2017_x000D_	65.9012	37.2146	236.687	4.13098	1	59.9753	35.4503	11.4568	0.199958	6.18296		28.8522	0
7865	Thu Mar 23 13:35:52 2017_x000D_	65.4181	38.0462	238.962	4.17068	1	59.9753	35.4503	11.4568	0.199958	6.03015		8.58376	26.8356
7866	Thu Mar 23 13:35:52 2017_x000D_	65.2229	38.2554	238.963	4.17069	1	60.8353	35.6964	7.65515	0.133608	5.07932		26.2512	0
7867	Thu Mar 23 13:35:52 2017_x000D_	64.7383	38.984	242.739	4.2366	1	60.8353	35.6964	7.65515	0.133608	5.10311		12.6983	0
7868	Thu Mar 23 13:35:52 2017_x000D_	64.6456	39.397	245.172	4.27906	1	60.8353	35.6964	7.65515	0.133608	5.31157		8.58376	0
7869	Thu Mar 23 13:35:52 2017_x000D_	64.4504	39.6062	245.173	4.27908	1	60.8353	35.6964	7.65515	0.133608	5.32499		16.5347	242.517
7870	Thu Mar 23 13:35:52 2017_x000D_	64.2602	40.1235	251.348	4.38684	2	68.841	36.8182	15.0148	0.262058	5.64878		12.6895	0
7871	Thu Mar 23 13:35:52 2017_x000D_	64.1675	40.5362	253.967	4.43256	2	68.841	36.8182	15.0148	0.262058	5.97203		11.0073	0
7872	Thu Mar 23 13:35:52 2017_x000D_	63.9741	40.848	254.77	4.44657	2	68.841	36.8182	15.0148	0.262058	6.3187		15.7046	0
7873	Thu Mar 23 13:35:52 2017_x000D_	63.883	41.3635	256.664	4.47964	2	68.841	36.8182	15.0148	0.262058	6.72618		9.23822	216.561
7874	Thu Mar 23 13:35:52 2017_x000D_	63.888	41.6714	257.349	4.49158	1	61.7059	35.7227	5.58448	0.0974676	6.33629		19.432	0
7875	Thu Mar 23 13:35:52 2017_x000D_	63.6995	42.2911	257.349	4.49159	1	61.7059	35.7227	5.58448	0.0974676	6.86428		9.71789	0
7876	Thu Mar 23 13:35:52 2017_x000D_	63.6052	42.601	259.429	4.52789	1	61.7059	35.7227	5.58448	0.0974676	7.13571		6.1568	0
7877	Thu Mar 23 13:35:52 2017_x000D_	63.6085	42.8062	259.428	4.52788	1	61.7059	35.7227	5.58448	0.0974676	7.33457		21.7559	0
7878	Thu Mar 23 13:35:52 2017_x000D_	63.521	43.5261	257.348	4.49157	1	61.7059	35.7227	5.58448	0.0974676	8.01172		19.4168	41.1194
7879	Thu Mar 23 13:35:52 2017_x000D_	63.3326	44.1453	257.349	4.49158	1	62.9902	36.2015	22.7846	0.397667	7.95118		11.0032	0
7880	Thu Mar 23 13:35:52 2017_x000D_	63.1393	44.457	256.665	4.47964	1	62.9902	36.2015	22.7846	0.397667	8.25685		12.2986	0
7881	Thu Mar 23 13:35:52 2017_x000D_	63.146	44.8669	256.663	4.47962	1	62.9902	36.2015	22.7846	0.397667	8.6668		6.84553	0
7882	Thu Mar 23 13:35:52 2017_x000D_	63.0502	45.074	253.965	4.43252	1	62.9902	36.2015	22.7846	0.397667	8.8727		22.3419	64.9472
7883	Thu Mar 23 13:35:52 2017_x000D_	62.8637	45.795	254.767	4.44652	1	64.6664	37.5716	43.9929	0.767821	8.41867		9.22027	0
7884	Thu Mar 23 13:35:52 2017_x000D_	62.8688	46.1023	253.964	4.4325	1	64.6664	37.5716	43.9929	0.767821	8.71804		20.5135	0
7885	Thu Mar 23 13:35:52 2017_x000D_	62.5815	46.7228	256.665	4.47965	1	64.6664	37.5716	43.9929	0.767821	9.38569		12.6547	0
7886	Thu Mar 23 13:35:52 2017_x000D_	62.4892	47.1344	253.965	4.43252	1	64.6664	37.5716	43.9929	0.767821	9.80751		19.3855	32.46
7887	Thu Mar 23 13:35:53 2017_x000D_	62.3011	47.7526	253.965	4.43252	1	65.5042	38.2563	21.3371	0.372403	10.022		12.2717	0
7888	Thu Mar 23 13:35:53 2017_x000D_	62.3079	48.1616	253.963	4.43249	1	65.5042	38.2563	21.3371	0.372403	10.4082		12.6371	0
7889	Thu Mar 23 13:35:53 2017_x000D_	62.2156	48.5726	256.664	4.47963	1	65.5042	38.2563	21.3371	0.372403	10.8278		20.5016	0
7890	Thu Mar 23 13:35:53 2017_x000D_	61.9286	49.1928	253.964	4.43251	1	65.5042	38.2563	21.3371	0.372403	11.5062		9.19032	0
7891	Thu Mar 23 13:35:53 2017_x000D_	61.9338	49.4991	254.766	4.4465	1	65.5042	38.2563	21.3371	0.372403	11.7961		22.3041	18.3784
7892	Thu Mar 23 13:35:53 2017_x000D_	61.7477	50.2189	253.963	4.43249	1	65.9176	38.7084	31.9005	0.556768	12.2425		8.56695	0
7893	Thu Mar 23 13:35:53 2017_x000D_	61.553	50.4278	253.964	4.43252	1	65.9176	38.7084	31.9005	0.556768	12.5058		12.2507	0
7894	Thu Mar 23 13:35:53 2017_x000D_	61.5599	50.8361	253.963	4.43249	1	65.9176	38.7084	31.9005	0.556768	12.8868		19.3513	0
7895	Thu Mar 23 13:35:53 2017_x000D_	61.3721	51.4532	253.963	4.43249	1	65.9176	38.7084	31.9005	0.556768	13.5311		12.6241	9.18808
7896	Thu Mar 23 13:35:53 2017_x000D_	61.28	51.8638	251.337	4.38666	1	66.1243	38.9344	24.768	0.432284	13.8071		19.3438	0
7897	Thu Mar 23 13:35:53 2017_x000D_	61.0924	52.4807	251.337	4.38666	1	66.1243	38.9344	24.768	0.432284	14.4507		6.81851	0
7898	Thu Mar 23 13:35:53 2017_x000D_	60.9968	52.6869	253.963	4.4325	1	66.1243	38.9344	24.768	0.432284	14.6773		6.1179	0
7899	Thu Mar 23 13:35:53 2017_x000D_	61.0003	52.8908	253.963	4.43248	1	66.1243	38.9344	24.768	0.432284	14.8673		19.3352	32.5385
7900	Thu Mar 23 13:35:53 2017_x000D_	60.8127	53.5074	253.963	4.43248	1	66.7336	39.8317	82.3448	1.43719	14.9024		6.81724	0
7901	Thu Mar 23 13:35:53 2017_x000D_	60.7172	53.7136	256.668	4.4797	1	66.7336	39.8317	82.3448	1.43719	15.1296		18.604	0
7902	Thu Mar 23 13:35:53 2017_x000D_	60.6288	54.3274	253.962	4.43247	1	66.7336	39.8317	82.3448	1.43719	15.7288		8.5649	0
7903	Thu Mar 23 13:35:53 2017_x000D_	60.4342	54.5363	253.964	4.4325	1	66.7336	39.8317	82.3448	1.43719	15.9971		12.6023	89.0538
7904	Thu Mar 23 13:35:53 2017_x000D_	60.3423	54.9462	251.336	4.38664	1	67.4632	42.7091	70.522	1.23084	14.1582		9.16638	0
7905	Thu Mar 23 13:35:53 2017_x000D_	60.3476	55.2517	250.336	4.36919	1	67.4632	42.7091	70.522	1.23084	14.4204		6.70704	0
7906	Thu Mar 23 13:35:53 2017_x000D_	60.1513	55.3587	251.337	4.38665	1	67.4632	42.7091	70.522	1.23084	14.6108		9.16338	0
7907	Thu Mar 23 13:35:53 2017_x000D_	60.1566	55.6641	250.337	4.3692	1	67.4632	42.7091	70.522	1.23084	14.8734		9.64864	0
7908	Thu Mar 23 13:35:54 2017_x000D_	60.063	55.9718	253.963	4.43249	1	67.4632	42.7091	70.522	1.23084	15.1876		6.81724	46.4256
7909	Thu Mar 23 13:35:54 2017_x000D_	59.9675	56.178	251.336	4.38664	1	67.6051	44.2501	82.3448	1.43719	14.1636		12.5906	0
7910	Thu Mar 23 13:35:54 2017_x000D_	59.8756	56.5875	253.963	4.4325	1	67.6051	44.2501	82.3448	1.43719	14.5587		3.04853	0
7911	Thu Mar 23 13:35:54 2017_x000D_	59.8775	56.6891	254.767	4.44652	1	67.6051	44.2501	82.3448	1.43719	14.6439		13.6209	0
7912	Thu Mar 23 13:35:54 2017_x000D_	59.6865	57.101	260.011	4.53804	1	67.6051	44.2501	82.3448	1.43719	15.0947		12.5841	9.17739
7913	Thu Mar 23 13:35:54 2017_x000D_	59.5947	57.5103	262.714	4.58523	1	67.8116	44.4758	82.3448	1.43719	15.4083		9.12418	0
7914	Thu Mar 23 13:35:54 2017_x000D_	59.5996	57.8144	-81.0458	-1.41452	1	67.8116	44.4758	82.3448	1.43719	15.6638		6.10285	0
7915	Thu Mar 23 13:35:54 2017_x000D_	59.603	58.0178	-74.5619	-1.30135	1	67.8116	44.4758	82.3448	1.43719	15.8356		3.04225	0
7916	Thu Mar 23 13:35:54 2017_x000D_	59.6043	58.1192	-62.8894	-1.09763	1	67.8116	44.4758	82.3448	1.43719	15.9218		6.73919	46.4077
7917	Thu Mar 23 13:35:54 2017_x000D_	59.706	58.3195	-48.276	-0.842575	1	67.9535	46.0162	45	0.785398	14.8119		6.76077	0
7918	Thu Mar 23 13:35:54 2017_x000D_	59.8085	58.5202	-42.4307	-0.740556	1	67.9535	46.0162	45	0.785398	14.9228		6.6471	0
7919	Thu Mar 23 13:35:54 2017_x000D_	60.008	58.6166	-32.1481	-0.56109	1	67.9535	46.0162	45	0.785398	14.8963		8.46858	0
7920	Thu Mar 23 13:35:54 2017_x000D_	60.2092	58.8146	-19.1606	-0.334416	1	67.9535	46.0162	45	0.785398	14.9591		9.38403	13.159
7921	Thu Mar 23 13:35:54 2017_x000D_	60.5077	58.9081	-9.99644	-0.174471	1	67.9319	46.4543	85.4971	1.49221	14.4988		9.37275	0
7922	Thu Mar 23 13:35:54 2017_x000D_	60.8059	59.0013	-6.72452	-0.117365	1	67.9319	46.4543	85.4971	1.49221	14.4294		11.8638	0
7923	Thu Mar 23 13:35:54 2017_x000D_	61.2012	58.9901	-6.72644	-0.117399	1	67.9319	46.4543	85.4971	1.49221	14.2284		11.8578	0
7924	Thu Mar 23 13:35:54 2017_x000D_	61.5963	58.9788	-6.72831	-0.117431	1	67.9319	46.4543	85.4971	1.49221	14.0358		21.5454	0
7925	Thu Mar 23 13:35:54 2017_x000D_	62.2908	59.1617	-12.8054	-0.223496	1	67.9319	46.4543	85.4971	1.49221	13.9032		12.1911	121.833
7926	Thu Mar 23 13:35:54 2017_x000D_	62.6871	59.2516	-15.5471	-0.271349	1	64.7621	48.993	135	2.35619	10.4664		20.9031	0
7927	Thu Mar 23 13:35:54 2017_x000D_	63.3791	59.333	-19.1805	-0.334763	1	64.7621	48.993	135	2.35619	10.4321		13.2314	0
7928	Thu Mar 23 13:35:54 2017_x000D_	63.7765	59.5243	-19.1787	-0.334732	1	64.7621	48.993	135	2.35619	10.5773		18.6652	0
7929	Thu Mar 23 13:35:54 2017_x000D_	64.3705	59.7094	-24.4482	-0.426702	1	64.7621	48.993	135	2.35619	10.7236		13.2113	74.7984
7930	Thu Mar 23 13:35:55 2017_x000D_	64.7673	59.9004	-24.4479	-0.426697	1	62.9389	50.6937	135	2.35619	9.3865		19.8049	0
7931	Thu Mar 23 13:35:55 2017_x000D_	65.3622	60.1866	-26.9269	-0.469963	1	62.9389	50.6937	135	2.35619	9.79732		0	0
7932	Thu Mar 23 13:35:55 2017_x000D_	65.3622	60.1866	-26.9269	-0.469963	1	62.9389	50.6937	135	2.35619	9.79732		23.8068	0
7933	Thu Mar 23 13:35:55 2017_x000D_	66.0565	60.5709	-28.2573	-0.493184	1	62.9389	50.6937	135	2.35619	10.3575		18.9451	38.58
7934	Thu Mar 23 13:35:55 2017_x000D_	66.5535	60.9605	-26.9213	-0.469865	1	62.234	51.7693	104.692	1.82722	10.1556		9.30922	0
7935	Thu Mar 23 13:35:55 2017_x000D_	66.8497	61.053	-25.6955	-0.448472	1	62.234	51.7693	104.692	1.82722	10.3678		10.6302	0
7936	Thu Mar 23 13:35:55 2017_x000D_	67.1468	61.2461	-24.439	-0.426541	1	62.234	51.7693	104.692	1.82722	10.6745		18.5836	0
7937	Thu Mar 23 13:35:55 2017_x000D_	67.7382	61.4304	-24.4418	-0.42659	1	62.234	51.7693	104.692	1.82722	11.119		6.58012	0
7938	Thu Mar 23 13:35:55 2017_x000D_	67.9358	61.5256	-21.8515	-0.381381	1	62.234	51.7693	104.692	1.82722	11.3003		17.1546	29.5763
7939	Thu Mar 23 13:35:55 2017_x000D_	68.4298	61.8136	-18.1904	-0.317482	1	61.757	52.6321	135	2.35619	11.3502		8.82386	0
7940	Thu Mar 23 13:35:55 2017_x000D_	68.7238	61.8049	-19.1595	-0.334397	1	61.757	52.6321	135	2.35619	11.5185		6.5694	0
7941	Thu Mar 23 13:35:55 2017_x000D_	68.9211	61.8999	-16.3698	-0.285707	1	61.757	52.6321	135	2.35619	11.7139		21.327	0
7942	Thu Mar 23 13:35:55 2017_x000D_	69.6086	62.0808	-15.5162	-0.270809	1	61.757	52.6321	135	2.35619	12.2852		8.35611	106.201
7943	Thu Mar 23 13:35:55 2017_x000D_	69.807	62.2763	-15.5114	-0.270724	1	61.1528	56.1202	177.69	3.10128	10.6204		24.1341	0
7944	Thu Mar 23 13:35:55 2017_x000D_	70.5916	62.454	-15.5127	-0.270748	1	61.1528	56.1202	177.69	3.10128	11.367		5.86467	0
7945	Thu Mar 23 13:35:55 2017_x000D_	70.787	62.4481	-15.5149	-0.270785	1	61.1528	56.1202	177.69	3.10128	11.5265		18.4925	0
7946	Thu Mar 23 13:35:55 2017_x000D_	71.3755	62.6315	-15.5141	-0.270773	1	61.1528	56.1202	177.69	3.10128	12.1203		13.0851	52.8203
7947	Thu Mar 23 13:35:55 2017_x000D_	71.7685	62.8207	-15.5114	-0.270724	1	61.2851	57.8759	169.899	2.96529	11.5911		17.7623	0
7948	Thu Mar 23 13:35:55 2017_x000D_	72.3548	62.9032	-18.1972	-0.317602	1	61.2851	57.8759	169.899	2.96529	12.1578		0	0
7949	Thu Mar 23 13:35:55 2017_x000D_	72.3548	62.9032	-18.1972	-0.317602	1	61.2851	57.8759	169.899	2.96529	12.1578		18.4545	0
7950	Thu Mar 23 13:35:55 2017_x000D_	72.9421	63.0862	-18.1976	-0.317608	1	61.2851	57.8759	169.899	2.96529	12.7684		10.5568	32.8285
7951	Thu Mar 23 13:35:56 2017_x000D_	73.237	63.2782	-19.1628	-0.334453	1	61.2321	58.9689	180	3.14159	12.7549		21.2076	0
7952	Thu Mar 23 13:35:56 2017_x000D_	73.9207	63.4579	-18.1959	-0.317579	1	61.2321	58.9689	180	3.14159	13.4593		5.84077	0
7953	Thu Mar 23 13:35:56 2017_x000D_	74.1153	63.4519	-18.1983	-0.317621	1	61.2321	58.9689	180	3.14159	13.6409		19.5564	0
7954	Thu Mar 23 13:35:56 2017_x000D_	74.7025	63.735	-15.5079	-0.270664	1	61.2321	58.9689	180	3.14159	14.2887		11.9919	0
7955	Thu Mar 23 13:35:56 2017_x000D_	75.0924	63.8231	-18.1966	-0.31759	1	61.2321	58.9689	180	3.14159	14.6857		13.018	19.6941
7956	Thu Mar 23 13:35:56 2017_x000D_	75.4833	64.0115	-18.1945	-0.317553	1	61.2003	59.6246	180	3.14159	14.9415		11.6577	0
7957	Thu Mar 23 13:35:56 2017_x000D_	75.8717	63.9994	-18.1994	-0.317639	1	61.2003	59.6246	180	3.14159	15.3098		6.50894	0
7958	Thu Mar 23 13:35:56 2017_x000D_	76.0671	64.0937	-15.5086	-0.270676	1	61.2003	59.6246	180	3.14159	15.524		6.49963	0
7959	Thu Mar 23 13:35:56 2017_x000D_	76.2623	64.1877	-18.1973	-0.317603	1	61.2003	59.6246	180	3.14159	15.738		12.9965	0
7960	Thu Mar 23 13:35:56 2017_x000D_	76.6525	64.3759	-18.1953	-0.317567	1	61.2003	59.6246	180	3.14159	16.1662		9.17948	0
7961	Thu Mar 23 13:35:56 2017_x000D_	76.9447	64.4667	-21.8746	-0.381783	1	61.2003	59.6246	180	3.14159	16.4722		9.1623	0
7962	Thu Mar 23 13:35:56 2017_x000D_	77.2363	64.5575	-23.3222	-0.407049	1	61.2003	59.6246	180	3.14159	16.7776		9.17375	0
7963	Thu Mar 23 13:35:56 2017_x000D_	77.5283	64.6483	-26.9846	-0.47097	1	61.2003	59.6246	180	3.14159	17.0834		2.918	66.6451
7964	Thu Mar 23 13:35:56 2017_x000D_	77.6255	64.6447	-40.8313	-0.712641	1	59.2992	58.4753	152.021	2.65328	19.3369		3.00607	0
7965	Thu Mar 23 13:35:56 2017_x000D_	77.6248	64.5445	-46.7483	-0.815912	1	59.2992	58.4753	152.021	2.65328	19.3045		4.13445	0
7966	Thu Mar 23 13:35:56 2017_x000D_	77.5273	64.4471	-58.4673	-1.02045	1	59.2992	58.4753	152.021	2.65328	19.1814		6.62911	0
7967	Thu Mar 23 13:35:56 2017_x000D_	77.627	64.6443	-73.0996	-1.27583	1	59.2992	58.4753	152.021	2.65328	19.3382		0.0192094	0
7968	Thu Mar 23 13:35:56 2017_x000D_	77.6275	64.6447	-83.8461	-1.46339	1	59.2992	58.4753	152.021	2.65328	19.3388		6.0245	256.245
7969	Thu Mar 23 13:35:56 2017_x000D_	77.6301	64.8455	259.7	4.53263	1	62.3902	66.4379	146.331	2.55396	15.3229		3.02118	0
7970	Thu Mar 23 13:35:56 2017_x000D_	77.6312	64.9462	248.609	4.33905	1	62.3902	66.4379	146.331	2.55396	15.3138		6.02127	0
7971	Thu Mar 23 13:35:56 2017_x000D_	77.6331	65.1469	236.649	4.1303	1	62.3902	66.4379	146.331	2.55396	15.2975		8.45717	0
7972	Thu Mar 23 13:35:57 2017_x000D_	77.4413	65.3535	229.054	3.99775	1	62.3902	66.4379	146.331	2.55396	15.0901		16.8952	35.014
7973	Thu Mar 23 13:35:57 2017_x000D_	77.0581	65.7662	229.054	3.99775	1	62.7709	67.5412	128.17	2.23698	14.397		14.9939	0
7974	Thu Mar 23 13:35:57 2017_x000D_	76.7717	66.1758	227.124	3.96406	1	62.7709	67.5412	128.17	2.23698	14.0672		12.6668	0
7975	Thu Mar 23 13:35:57 2017_x000D_	76.4845	66.4853	230.848	4.02906	1	62.7709	67.5412	128.17	2.23698	13.7542		10.6945	0
7976	Thu Mar 23 13:35:57 2017_x000D_	76.196	66.6947	232.885	4.06461	1	62.7709	67.5412	128.17	2.23698	13.4518		17.5153	9.14035
7977	Thu Mar 23 13:35:57 2017_x000D_	75.9109	67.2042	236.65	4.13031	1	62.9771	67.7655	75.3081	1.31438	12.946		12.6708	0
7978	Thu Mar 23 13:35:57 2017_x000D_	75.6235	67.5137	240.319	4.19435	1	62.9771	67.7655	75.3081	1.31438	12.6489		16.1949	0
7979	Thu Mar 23 13:35:57 2017_x000D_	75.4354	68.0197	246.195	4.29691	1	62.9771	67.7655	75.3081	1.31438	12.4609		6.72152	0
7980	Thu Mar 23 13:35:57 2017_x000D_	75.3408	68.2228	248.618	4.3392	1	62.9771	67.7655	75.3081	1.31438	12.3722		21.645	29.0188
7981	Thu Mar 23 13:35:57 2017_x000D_	74.9598	68.8355	248.619	4.33922	1	63.3682	68.6502	81.3632	1.42006	11.5931		11.9888	0
7982	Thu Mar 23 13:35:57 2017_x000D_	74.9645	69.2351	248.618	4.3392	1	63.3682	68.6502	81.3632	1.42006	11.611		8.44869	0
7983	Thu Mar 23 13:35:57 2017_x000D_	74.7729	69.4415	248.619	4.33922	1	63.3682	68.6502	81.3632	1.42006	11.4321		12.4024	0
7984	Thu Mar 23 13:35:57 2017_x000D_	74.6807	69.8445	246.194	4.2969	1	63.3682	68.6502	81.3632	1.42006	11.3754		17.5086	0
7985	Thu Mar 23 13:35:57 2017_x000D_	74.3957	70.3538	247.53	4.32021	1	63.3682	68.6502	81.3632	1.42006	11.1583		19.0193	0
7986	Thu Mar 23 13:35:57 2017_x000D_	74.2088	70.9596	242.613	4.23439	1	63.3682	68.6502	45	0.785398	11.0839		12.3871	0
7987	Thu Mar 23 13:35:57 2017_x000D_	74.1167	71.3621	245.017	4.27635	1	63.3682	68.6502	45	0.785398	11.0853		8.44869	0
7988	Thu Mar 23 13:35:57 2017_x000D_	73.9251	71.5685	245.017	4.27636	1	63.3682	68.6502	45	0.785398	10.9528		20.1524	0
7989	Thu Mar 23 13:35:57 2017_x000D_	73.6414	72.1774	242.613	4.23439	1	63.3682	68.6502	45	0.785398	10.8618		9.49309	82.214
7990	Thu Mar 23 13:35:57 2017_x000D_	73.5482	72.4798	246.194	4.2969	1	65.2231	70.6675	29.4972	0.514823	8.52008		21.6259	0
7991	Thu Mar 23 13:35:57 2017_x000D_	73.1676	73.092	246.195	4.29691	1	65.2231	70.6675	29.4972	0.514823	8.30622		9.50346	0
7992	Thu Mar 23 13:35:57 2017_x000D_	73.0742	73.3947	242.612	4.23438	1	65.2231	70.6675	29.4972	0.514823	8.31128		6.71083	0
7993	Thu Mar 23 13:35:57 2017_x000D_	72.9798	73.5975	245.017	4.27636	1	65.2231	70.6675	29.4972	0.514823	8.29164		21.6208	86.6129
7994	Thu Mar 23 13:35:58 2017_x000D_	72.5992	74.2095	245.018	4.27637	1	67.7587	72.0481	10.9264	0.190702	5.30114		12.3747	0
7995	Thu Mar 23 13:35:58 2017_x000D_	72.5072	74.6116	242.612	4.23438	1	67.7587	72.0481	10.9264	0.190702	5.39628		20.1323	0
7996	Thu Mar 23 13:35:58 2017_x000D_	72.2238	75.2199	245.018	4.27636	1	67.7587	72.0481	10.9264	0.190702	5.47699		6.7121	0
7997	Thu Mar 23 13:35:58 2017_x000D_	72.1293	75.4227	242.612	4.23437	1	67.7587	72.0481	10.9264	0.190702	5.52178		14.9706	274.387
7998	Thu Mar 23 13:35:58 2017_x000D_	71.8434	75.8317	245.018	4.27637	2	76.5146	74.6916	104.692	1.82722	4.80832		6.7121	0
7999	Thu Mar 23 13:35:58 2017_x000D_	71.7489	76.0345	242.612	4.23438	2	76.5146	74.6916	104.692	1.82722	4.95129		6.70811	0
8000	Thu Mar 23 13:35:58 2017_x000D_	71.6545	76.2372	245.018	4.27637	2	76.5146	74.6916	104.692	1.82722	5.09995		6.7121	0
8001	Thu Mar 23 13:35:58 2017_x000D_	71.56	76.44	242.612	4.23438	2	76.5146	74.6916	104.692	1.82722	5.25404		13.4148	0
8002	Thu Mar 23 13:35:58 2017_x000D_	71.3711	76.8453	242.612	4.23437	2	76.5146	74.6916	104.692	1.82722	5.5762		6.70539	58.9039
8003	Thu Mar 23 13:35:58 2017_x000D_	71.2767	77.0479	245.018	4.27637	2	75.562	76.4085	104.692	1.82722	4.33274		13.4135	0
8004	Thu Mar 23 13:35:58 2017_x000D_	71.0879	77.4532	245.018	4.27637	2	75.562	76.4085	104.692	1.82722	4.59445		0	0
8005	Thu Mar 23 13:35:58 2017_x000D_	71.0879	77.4532	245.018	4.27637	2	75.562	76.4085	104.692	1.82722	4.59445		13.4148	0
8006	Thu Mar 23 13:35:58 2017_x000D_	70.899	77.8585	245.018	4.27637	2	75.562	76.4085	104.692	1.82722	4.88324		6.70811	47.8253
8007	Thu Mar 23 13:35:58 2017_x000D_	70.8046	78.0612	242.612	4.23437	2	75.0532	77.9193	109.478	1.91075	4.25097		9.49684	0
8008	Thu Mar 23 13:35:58 2017_x000D_	70.7113	78.3637	231.119	4.03379	2	75.0532	77.9193	109.478	1.91075	4.36458		0.0108167	0
8009	Thu Mar 23 13:35:58 2017_x000D_	70.711	78.3639	223.153	3.89475	2	75.0532	77.9193	109.478	1.91075	4.3649		2.8999	0
8010	Thu Mar 23 13:35:58 2017_x000D_	70.8076	78.3604	213.832	3.73208	2	75.0532	77.9193	109.478	1.91075	4.26845		2.90024	146.019
8011	Thu Mar 23 13:35:58 2017_x000D_	70.9042	78.3566	202.695	3.5377	1	71.5378	74.5529	18.5123	0.3231	3.85611		0.0268328	0
8012	Thu Mar 23 13:35:58 2017_x000D_	70.9034	78.3562	185.007	3.22898	1	71.5378	74.5529	18.5123	0.3231	3.85585		2.97318	0
8013	Thu Mar 23 13:35:58 2017_x000D_	70.9045	78.4553	176.645	3.08303	1	71.5378	74.5529	18.5123	0.3231	3.95345		4.14318	0
8014	Thu Mar 23 13:35:58 2017_x000D_	70.8058	78.3587	157.244	2.74443	1	71.5378	74.5529	18.5123	0.3231	3.87556		5.82112	0
8015	Thu Mar 23 13:35:59 2017_x000D_	70.6119	78.366	149.799	2.61448	1	71.5378	74.5529	18.5123	0.3231	3.9239		8.24617	168.409
8016	Thu Mar 23 13:35:59 2017_x000D_	70.4152	78.174	137.717	2.40362	2	74.3282	79.4239	135	2.35619	4.10778		5.82412	0
8017	Thu Mar 23 13:35:59 2017_x000D_	70.2212	78.1813	130.175	2.27199	2	74.3282	79.4239	135	2.35619	4.29086		6.57159	0
8018	Thu Mar 23 13:35:59 2017_x000D_	70.1216	77.9862	128.068	2.2352	2	74.3282	79.4239	135	2.35619	4.4455		25.1954	0
8019	Thu Mar 23 13:35:59 2017_x000D_	69.6261	77.3081	124.295	2.16936	2	74.3282	79.4239	135	2.35619	5.1562		13.1742	6.4915
8020	Thu Mar 23 13:35:59 2017_x000D_	69.426	76.9172	124.293	2.16932	2	74.1119	79.4179	137.171	2.39408	5.31142		25.2324	0
8021	Thu Mar 23 13:35:59 2017_x000D_	68.9295	76.2383	128.062	2.23511	2	74.1119	79.4179	137.171	2.39408	6.08006		12.4004	0
8022	Thu Mar 23 13:35:59 2017_x000D_	68.633	75.9503	131.913	2.30231	2	74.1119	79.4179	137.171	2.39408	6.48403		25.2732	0
8023	Thu Mar 23 13:35:59 2017_x000D_	68.1357	75.2703	135.803	2.37021	2	74.1119	79.4179	137.171	2.39408	7.27445		8.28034	45.5318
8024	Thu Mar 23 13:35:59 2017_x000D_	67.9378	75.0779	135.803	2.37021	2	73.0847	78.3006	158.927	2.77381	6.07259		20.7105	0
8025	Thu Mar 23 13:35:59 2017_x000D_	67.4427	74.5968	139.707	2.43834	2	73.0847	78.3006	158.927	2.77381	6.7491		0	0
8026	Thu Mar 23 13:35:59 2017_x000D_	67.4427	74.5968	139.707	2.43834	2	73.0847	78.3006	158.927	2.77381	6.7491		18.7249	0
8027	Thu Mar 23 13:35:59 2017_x000D_	66.9487	74.2153	145.834	2.54528	2	73.0847	78.3006	158.927	2.77381	7.37158		8.29521	0
8028	Thu Mar 23 13:35:59 2017_x000D_	66.7504	74.0226	145.832	2.54525	2	73.0847	78.3006	158.927	2.77381	7.6436		17.0427	250.422
8029	Thu Mar 23 13:35:59 2017_x000D_	66.2573	73.7405	149.73	2.61328	1	74.3632	70.0517	289.478	5.05234	8.90578		13.0696	0
8030	Thu Mar 23 13:35:59 2017_x000D_	65.8633	73.5546	149.732	2.61331	1	74.3632	70.0517	289.478	5.05234	9.1934		21.1163	0
8031	Thu Mar 23 13:35:59 2017_x000D_	65.2703	73.1754	149.73	2.61329	1	74.3632	70.0517	289.478	5.05234	9.61449		8.31858	0
8032	Thu Mar 23 13:35:59 2017_x000D_	65.0714	72.9822	149.728	2.61325	1	74.3632	70.0517	289.478	5.05234	9.74297		19.6479	23.7821
8033	Thu Mar 23 13:35:59 2017_x000D_	64.4792	72.7025	147.407	2.57274	1	74.8288	69.4101	278.637	4.86313	10.8607		8.32921	0
8034	Thu Mar 23 13:35:59 2017_x000D_	64.28	72.5091	147.405	2.57271	1	74.8288	69.4101	278.637	4.86313	10.9946		10.5747	0
8035	Thu Mar 23 13:35:59 2017_x000D_	63.9831	72.3191	145.838	2.54535	1	74.8288	69.4101	278.637	4.86313	11.229		21.1796	0
8036	Thu Mar 23 13:36:00 2017_x000D_	63.3883	71.9388	145.838	2.54536	1	74.8288	69.4101	278.637	4.86313	11.7166		8.34194	13.0903
8037	Thu Mar 23 13:36:00 2017_x000D_	63.1888	71.7451	145.837	2.54533	1	74.8506	68.9743	225	3.92699	11.9864		17.1481	0
8038	Thu Mar 23 13:36:00 2017_x000D_	62.6928	71.461	145.203	2.53427	1	74.8506	68.9743	225	3.92699	12.4095		10.603	0
8039	Thu Mar 23 13:36:00 2017_x000D_	62.3951	71.2705	143.598	2.50627	1	74.8506	68.9743	225	3.92699	12.6654		10.696	0
8040	Thu Mar 23 13:36:00 2017_x000D_	62.1937	70.9763	145.834	2.54528	1	74.8506	68.9743	225	3.92699	12.8143		17.1778	43.2765
8041	Thu Mar 23 13:36:00 2017_x000D_	61.6969	70.6916	145.201	2.53423	1	73.5841	68.2837	225	3.92699	12.1286		17.1667	0
8042	Thu Mar 23 13:36:00 2017_x000D_	61.2003	70.4073	145.837	2.54533	1	73.5841	68.2837	225	3.92699	12.5646		0	0
8043	Thu Mar 23 13:36:00 2017_x000D_	61.2003	70.4073	145.837	2.54533	1	73.5841	68.2837	225	3.92699	12.5646		16.7454	0
8044	Thu Mar 23 13:36:00 2017_x000D_	60.7998	70.0185	145.833	2.54527	1	73.5841	68.2837	225	3.92699	12.9015		5.91042	0
8045	Thu Mar 23 13:36:00 2017_x000D_	60.6029	70.0252	145.838	2.54535	1	73.5841	68.2837	225	3.92699	13.0975		18.939	18.2518
8046	Thu Mar 23 13:36:00 2017_x000D_	60.1032	69.6394	147.399	2.5726	1	73.1728	67.8354	199.478	3.48155	13.1935		8.38651	0
8047	Thu Mar 23 13:36:00 2017_x000D_	59.9026	69.4447	147.397	2.57256	1	73.1728	67.8354	199.478	3.48155	13.3674		10.6488	0
8048	Thu Mar 23 13:36:00 2017_x000D_	59.6036	69.2534	145.835	2.5453	1	73.1728	67.8354	199.478	3.48155	13.6431		8.39291	0
8049	Thu Mar 23 13:36:00 2017_x000D_	59.4028	69.0586	145.833	2.54526	1	73.1728	67.8354	199.478	3.48155	13.8242		13.2116	23.257
8050	Thu Mar 23 13:36:00 2017_x000D_	59.0047	68.8703	145.835	2.54531	1	72.5447	67.381	188.637	3.29233	13.6217		5.92531	0
8051	Thu Mar 23 13:36:00 2017_x000D_	58.8073	68.8769	145.84	2.54539	1	72.5447	67.381	188.637	3.29233	13.8186		6.04896	0
8052	Thu Mar 23 13:36:00 2017_x000D_	58.8037	68.6753	145.834	2.54528	1	72.5447	67.381	188.637	3.29233	13.8018		17.2608	0
8053	Thu Mar 23 13:36:00 2017_x000D_	58.3044	68.3894	149.707	2.61288	1	72.5447	67.381	188.637	3.29233	14.276		4.19221	0
8054	Thu Mar 23 13:36:00 2017_x000D_	58.2041	68.2921	150.692	2.63007	1	72.5447	67.381	194.692	3.39801	14.3695		3.02472	0
8055	Thu Mar 23 13:36:00 2017_x000D_	58.2019	68.1913	155.932	2.72153	1	72.5447	67.381	194.692	3.39801	14.3657		4.2133	0
8056	Thu Mar 23 13:36:00 2017_x000D_	58.3025	68.2893	164.803	2.87635	1	72.5447	67.381	194.692	3.39801	14.2711		2.96597	0
8057	Thu Mar 23 13:36:00 2017_x000D_	58.2037	68.2929	170.87	2.98224	1	72.5447	67.381	194.692	3.39801	14.37		0.0174929	96.086
8058	Thu Mar 23 13:36:01 2017_x000D_	58.204	68.2934	181.905	3.17484	1	69.5657	66.2046	194.692	3.39801	11.5521		3.02448	0
8059	Thu Mar 23 13:36:01 2017_x000D_	58.2022	68.1926	184.683	3.22333	1	69.5657	66.2046	194.692	3.39801	11.5361		2.95376	0
8060	Thu Mar 23 13:36:01 2017_x000D_	58.1038	68.196	190.589	3.3264	1	69.5657	66.2046	194.692	3.39801	11.6336		6.69346	0
8061	Thu Mar 23 13:36:01 2017_x000D_	57.9084	68.3037	198.858	3.47073	1	69.5657	66.2046	194.692	3.39801	11.8448		2.95666	0
8062	Thu Mar 23 13:36:01 2017_x000D_	57.8099	68.307	205.03	3.57845	1	69.5657	66.2046	194.692	3.39801	11.9423		9.43574	72.2219
8063	Thu Mar 23 13:36:01 2017_x000D_	57.5155	68.4177	208.768	3.64369	1	67.4521	65.0521	193.013	3.36871	10.4911		4.2647	0
8064	Thu Mar 23 13:36:01 2017_x000D_	57.4188	68.5219	212.663	3.71167	1	67.4521	65.0521	193.013	3.36871	10.6163		13.3995	0
8065	Thu Mar 23 13:36:01 2017_x000D_	57.0273	68.7369	217.389	3.79416	1	67.4521	65.0521	193.013	3.36871	11.0569		6.70371	0
8066	Thu Mar 23 13:36:01 2017_x000D_	56.8314	68.8444	215.091	3.75405	1	67.4521	65.0521	193.013	3.36871	11.2774		17.0835	49.2394
8067	Thu Mar 23 13:36:01 2017_x000D_	56.4435	69.2613	215.093	3.75408	1	65.9666	64.3541	195.986	3.4206	10.7131		13.4103	0
8068	Thu Mar 23 13:36:01 2017_x000D_	56.0517	69.4765	215.092	3.75407	1	65.9666	64.3541	195.986	3.4206	11.1599		10.8503	0
8069	Thu Mar 23 13:36:01 2017_x000D_	55.7586	69.6884	213.624	3.72845	1	65.9666	64.3541	195.986	3.4206	11.5177		6.71042	0
8070	Thu Mar 23 13:36:01 2017_x000D_	55.5625	69.796	211.258	3.68715	1	65.9666	64.3541	195.986	3.4206	11.7414		19.3006	101.668
8071	Thu Mar 23 13:36:01 2017_x000D_	55.0755	70.2164	212.665	3.71171	1	64.598	61.2538	195.343	3.40938	13.0769		12.309	0
8072	Thu Mar 23 13:36:01 2017_x000D_	54.6815	70.3309	215.091	3.75405	1	64.598	61.2538	195.343	3.40938	13.4436		21.7113	0
8073	Thu Mar 23 13:36:01 2017_x000D_	54.095	70.7549	215.091	3.75405	1	64.598	61.2538	195.343	3.40938	14.1628		8.55029	0
8074	Thu Mar 23 13:36:01 2017_x000D_	53.9009	70.9636	215.092	3.75407	1	64.598	61.2538	195.343	3.40938	14.4467		20.1516	0
8075	Thu Mar 23 13:36:01 2017_x000D_	53.3121	71.2869	212.665	3.7117	1	64.598	61.2538	195.343	3.40938	15.1008		8.55233	61.833
8076	Thu Mar 23 13:36:01 2017_x000D_	53.1179	71.4956	212.666	3.71172	1	64.0431	59.2688	219.816	3.83651	16.3968		12.328	0
8077	Thu Mar 23 13:36:01 2017_x000D_	52.7233	71.6103	215.09	3.75403	1	64.0431	59.2688	219.816	3.83651	16.7467		21.7347	0
8078	Thu Mar 23 13:36:01 2017_x000D_	52.1362	72.0348	215.09	3.75403	1	64.0431	59.2688	219.816	3.83651	17.4569		8.55657	0
8079	Thu Mar 23 13:36:02 2017_x000D_	51.9419	72.2436	215.091	3.75405	1	64.0431	59.2688	219.816	3.83651	17.7422		20.1732	35.0736
8080	Thu Mar 23 13:36:02 2017_x000D_	51.3525	72.5673	212.665	3.7117	1	63.6624	58.1634	259.074	4.52169	18.9475		10.8803	0
8081	Thu Mar 23 13:36:02 2017_x000D_	51.0586	72.7798	211.261	3.6872	1	63.6624	58.1634	259.074	4.52169	19.3001		10.8695	0
8082	Thu Mar 23 13:36:02 2017_x000D_	50.765	72.9921	212.666	3.71171	1	63.6624	58.1634	259.074	4.52169	19.6528		20.1854	0
8083	Thu Mar 23 13:36:02 2017_x000D_	50.1753	73.3161	215.089	3.75402	1	63.6624	58.1634	259.074	4.52169	20.2856		10.9405	14.4735
8084	Thu Mar 23 13:36:02 2017_x000D_	49.9829	73.6259	212.667	3.71174	1	63.2389	57.9323	255.308	4.45597	20.5429		20.1962	0
8085	Thu Mar 23 13:36:02 2017_x000D_	49.3929	73.9501	215.09	3.75403	1	63.2389	57.9323	255.308	4.45597	21.1727		12.3676	0
8086	Thu Mar 23 13:36:02 2017_x000D_	48.9971	74.0654	212.665	3.7117	1	63.2389	57.9323	255.308	4.45597	21.5199		8.5671	0
8087	Thu Mar 23 13:36:02 2017_x000D_	48.8025	74.2744	212.666	3.71172	1	63.2389	57.9323	255.308	4.45597	21.8054		21.7755	14.544
8088	Thu Mar 23 13:36:02 2017_x000D_	48.2143	74.6997	212.666	3.71173	1	63.0431	57.4888	249.508	4.35473	22.718		13.4802	0
8089	Thu Mar 23 13:36:02 2017_x000D_	47.8205	74.9161	212.666	3.71172	1	63.0431	57.4888	249.508	4.35473	23.1395		17.5969	0
8090	Thu Mar 23 13:36:02 2017_x000D_	47.3295	75.237	216.679	3.78176	1	63.0431	57.4888	249.508	4.35473	23.7048		10.9019	0
8091	Thu Mar 23 13:36:02 2017_x000D_	47.035	75.4499	215.089	3.75401	1	63.0431	57.4888	249.508	4.35473	24.0595		6.74538	0
8092	Thu Mar 23 13:36:02 2017_x000D_	46.8379	75.5581	212.666	3.71172	1	63.0431	57.4888	249.508	4.35473	24.2715		21.8013	14.475
8093	Thu Mar 23 13:36:02 2017_x000D_	46.249	75.9839	212.667	3.71173	1	62.6196	57.2576	257.727	4.49818	24.8731		8.57558	0
8094	Thu Mar 23 13:36:02 2017_x000D_	46.0542	76.1931	212.668	3.71175	1	62.6196	57.2576	257.727	4.49818	25.1588		8.98828	0
8095	Thu Mar 23 13:36:02 2017_x000D_	45.7548	76.2043	211.264	3.68724	1	62.6196	57.2576	257.727	4.49818	25.3653		19.3882	0
8096	Thu Mar 23 13:36:02 2017_x000D_	45.2655	76.6265	212.667	3.71174	1	62.6196	57.2576	257.727	4.49818	26.0061		8.57777	97.5605
8097	Thu Mar 23 13:36:02 2017_x000D_	45.0707	76.8358	212.668	3.71175	1	59.5269	58.263	230.423	4.02163	23.5357		19.0566	0
8098	Thu Mar 23 13:36:02 2017_x000D_	44.4764	77.0601	212.666	3.71172	1	59.5269	58.263	230.423	4.02163	24.08		6.75234	0
8099	Thu Mar 23 13:36:02 2017_x000D_	44.2792	77.1686	215.086	3.75397	1	59.5269	58.263	230.423	4.02163	24.2881		15.1485	0
8100	Thu Mar 23 13:36:02 2017_x000D_	43.8868	77.4864	212.667	3.71173	1	59.5269	58.263	230.423	4.02163	24.7821		6.75497	62.2382
8101	Thu Mar 23 13:36:03 2017_x000D_	43.6895	77.5949	215.086	3.75397	1	57.5408	58.8625	212.777	3.71365	23.2972		13.5178	0
8102	Thu Mar 23 13:36:03 2017_x000D_	43.2946	77.8119	215.086	3.75396	1	57.5408	58.8625	212.777	3.71365	23.7073		6.76286	0
8103	Thu Mar 23 13:36:03 2017_x000D_	43.097	77.9204	212.666	3.71172	1	57.5408	58.8625	212.777	3.71365	23.9129		6.79985	0
8104	Thu Mar 23 13:36:03 2017_x000D_	43.0018	78.1261	211.267	3.6873	1	57.5408	58.8625	212.777	3.71365	24.1344		6.76167	41.4963
8105	Thu Mar 23 13:36:03 2017_x000D_	42.8043	78.2347	208.793	3.64412	1	56.2166	59.2622	180	3.14159	23.2346		6.76286	0
8106	Thu Mar 23 13:36:03 2017_x000D_	42.6067	78.3432	206.203	3.59893	1	56.2166	59.2622	180	3.14159	23.4374		19.1057	0
8107	Thu Mar 23 13:36:03 2017_x000D_	42.0108	78.5679	193.564	3.37833	1	56.2166	59.2622	180	3.14159	23.969		6.01621	0
8108	Thu Mar 23 13:36:03 2017_x000D_	41.8104	78.5754	187.943	3.28022	1	56.2166	59.2622	180	3.14159	24.0944		6.77025	126.143
8109	Thu Mar 23 13:36:03 2017_x000D_	41.6123	78.6835	173.582	3.02958	1	53.0396	62.0166	175.5	3.06305	20.2081		6.01877	0
8110	Thu Mar 23 13:36:03 2017_x000D_	41.4118	78.6906	162.683	2.83935	1	53.0396	62.0166	175.5	3.06305	20.328		4.23777	0
8111	Thu Mar 23 13:36:03 2017_x000D_	41.3093	78.5934	159.084	2.77655	1	53.0396	62.0166	175.5	3.06305	20.3074		6.70053	0
8112	Thu Mar 23 13:36:03 2017_x000D_	41.1066	78.4996	148.859	2.59808	1	53.0396	62.0166	175.5	3.06305	20.3491		10.8053	0
8113	Thu Mar 23 13:36:03 2017_x000D_	40.8013	78.3085	134.594	2.34911	1	53.0396	62.0166	175.5	3.06305	20.3765		6.69278	98.188
8114	Thu Mar 23 13:36:03 2017_x000D_	40.5987	78.2151	128.373	2.24054	1	50.7529	64.3582	104.692	1.82722	17.1791		15.0276	0
8115	Thu Mar 23 13:36:03 2017_x000D_	40.2881	77.8221	117.991	2.05933	1	50.7529	64.3582	104.692	1.82722	17.0525		9.55415	0
8116	Thu Mar 23 13:36:03 2017_x000D_	40.1801	77.5225	114.243	1.99392	1	50.7529	64.3582	104.692	1.82722	16.8844		26.982	0
8117	Thu Mar 23 13:36:03 2017_x000D_	39.758	76.7283	114.245	1.99395	1	50.7529	64.3582	104.692	1.82722	16.5501		12.4911	126.856
8118	Thu Mar 23 13:36:03 2017_x000D_	39.647	76.327	116.763	2.0379	1	47.9912	67.5603	135	2.35619	12.1029		23.0238	0
8119	Thu Mar 23 13:36:03 2017_x000D_	39.3273	75.6293	120.485	2.10286	1	47.9912	67.5603	135	2.35619	11.8394		0	0
8120	Thu Mar 23 13:36:03 2017_x000D_	39.3273	75.6293	120.485	2.10286	1	47.9912	67.5603	135	2.35619	11.8394		17.6138	0
8121	Thu Mar 23 13:36:03 2017_x000D_	39.0125	75.1337	124.357	2.17044	1	47.9912	67.5603	135	2.35619	11.7462		10.8975	0
8122	Thu Mar 23 13:36:04 2017_x000D_	38.8035	74.8366	122.873	2.14454	1	47.9912	67.5603	135	2.35619	11.72		17.6329	88.811
8123	Thu Mar 23 13:36:04 2017_x000D_	38.4883	74.3405	126.683	2.21103	1	45.9333	69.6884	135	2.35619	8.77896		8.53503	0
8124	Thu Mar 23 13:36:04 2017_x000D_	38.2818	74.1448	126.685	2.21106	1	45.9333	69.6884	135	2.35619	8.85466		17.6529	0
8125	Thu Mar 23 13:36:04 2017_x000D_	37.9663	73.6481	130.585	2.27914	1	45.9333	69.6884	135	2.35619	8.89676		8.54569	0
8126	Thu Mar 23 13:36:04 2017_x000D_	37.7595	73.4522	130.586	2.27916	1	45.9333	69.6884	135	2.35619	8.99873		17.1019	93.7144
8127	Thu Mar 23 13:36:04 2017_x000D_	37.3457	73.0601	130.588	2.27919	1	43.4516	71.5856	135	2.35619	6.28141		10.9201	0
8128	Thu Mar 23 13:36:04 2017_x000D_	37.1361	72.7625	132.42	2.31117	1	43.4516	71.5856	135	2.35619	6.42422		8.56047	0
8129	Thu Mar 23 13:36:04 2017_x000D_	36.929	72.5662	132.421	2.31118	1	43.4516	71.5856	135	2.35619	6.5959		19.4141	0
8130	Thu Mar 23 13:36:04 2017_x000D_	36.5118	72.0715	130.588	2.27919	1	43.4516	71.5856	135	2.35619	6.95679		8.56895	32.953
8131	Thu Mar 23 13:36:04 2017_x000D_	36.3045	71.875	130.589	2.27921	1	42.552	72.2159	135	2.35619	6.25679		17.1486	0
8132	Thu Mar 23 13:36:04 2017_x000D_	35.8896	71.4818	130.591	2.27925	1	42.552	72.2159	135	2.35619	6.70272		12.5705	0
8133	Thu Mar 23 13:36:04 2017_x000D_	35.7777	71.078	128.35	2.24013	1	42.552	72.2159	135	2.35619	6.8692		17.1697	0
8134	Thu Mar 23 13:36:04 2017_x000D_	35.3624	70.6842	128.353	2.24018	1	42.552	72.2159	135	2.35619	7.35095		8.5881	9.32885
8135	Thu Mar 23 13:36:04 2017_x000D_	35.1546	70.4873	128.354	2.24021	1	42.3246	72.428	135	2.35619	7.428		8.5944	0
8136	Thu Mar 23 13:36:04 2017_x000D_	34.9467	70.2902	128.356	2.24023	1	42.3246	72.428	135	2.35619	7.68138		10.9825	0
8137	Thu Mar 23 13:36:04 2017_x000D_	34.7359	69.9909	126.697	2.21129	1	42.3246	72.428	135	2.35619	7.97043		19.484	0
8138	Thu Mar 23 13:36:04 2017_x000D_	34.3171	69.4945	128.356	2.24023	1	42.3246	72.428	135	2.35619	8.52792		6.12839	0
8139	Thu Mar 23 13:36:04 2017_x000D_	34.3114	69.2903	128.351	2.24015	1	42.3246	72.428	135	2.35619	8.60561		17.2206	9.33104
8140	Thu Mar 23 13:36:04 2017_x000D_	33.8949	68.8953	128.354	2.24021	1	42.0971	72.6401	135	2.35619	9.01663		6.82306	0
8141	Thu Mar 23 13:36:04 2017_x000D_	33.7881	68.6945	125.987	2.19888	1	42.0971	72.6401	135	2.35619	9.19822		15.259	0
8142	Thu Mar 23 13:36:04 2017_x000D_	33.4724	68.2957	128.353	2.24018	1	42.0971	72.6401	135	2.35619	9.65708		6.83242	0
8143	Thu Mar 23 13:36:05 2017_x000D_	33.3655	68.0946	125.986	2.19887	1	42.0971	72.6401	135	2.35619	9.8439		11.0209	18.6597
8144	Thu Mar 23 13:36:05 2017_x000D_	33.1539	67.7943	124.381	2.17087	1	41.6423	73.0644	135	2.35619	9.99134		8.62822	0
8145	Thu Mar 23 13:36:05 2017_x000D_	32.9453	67.5963	124.383	2.1709	1	41.6423	73.0644	135	2.35619	10.2732		3.06415	0
8146	Thu Mar 23 13:36:05 2017_x000D_	32.9425	67.4942	125.986	2.19887	1	41.6423	73.0644	135	2.35619	10.3302		6.84882	0
8147	Thu Mar 23 13:36:05 2017_x000D_	32.835	67.2928	128.349	2.2401	1	41.6423	73.0644	135	2.35619	10.53		19.5774	60.3735
8148	Thu Mar 23 13:36:05 2017_x000D_	32.4141	66.7941	134.517	2.34776	1	39.6664	73.4462	135	2.35619	9.84105		6.84353	0
8149	Thu Mar 23 13:36:05 2017_x000D_	32.3066	66.5929	140.597	2.45388	1	39.6664	73.4462	135	2.35619	10.0566		4.31266	0
8150	Thu Mar 23 13:36:05 2017_x000D_	32.2018	66.4945	157.656	2.75162	1	39.6664	73.4462	135	2.35619	10.2003		4.31434	0
8151	Thu Mar 23 13:36:05 2017_x000D_	32.0973	66.3957	166.951	2.91384	1	39.6664	73.4462	135	2.35619	10.3441		9.14033	0
8152	Thu Mar 23 13:36:05 2017_x000D_	31.7928	66.4061	184.708	3.22377	1	39.6664	73.4462	135	2.35619	10.562		3.03771	86.0424
8153	Thu Mar 23 13:36:05 2017_x000D_	31.6916	66.4095	190.863	3.33119	1	36.8207	73.8038	135	2.35619	8.99907		6.09921	0
8154	Thu Mar 23 13:36:05 2017_x000D_	31.4884	66.4161	196.668	3.43251	1	36.8207	73.8038	135	2.35619	9.11107		6.82269	0
8155	Thu Mar 23 13:36:05 2017_x000D_	31.2888	66.5251	212.444	3.70785	1	36.8207	73.8038	135	2.35619	9.14229		3.04351	0
8156	Thu Mar 23 13:36:05 2017_x000D_	31.1874	66.5283	218.85	3.81965	1	36.8207	73.8038	135	2.35619	9.20147		8.66651	0
8157	Thu Mar 23 13:36:05 2017_x000D_	30.9903	66.7395	226.965	3.96129	1	36.8207	73.8038	135	2.35619	9.15958		6.83562	0
8158	Thu Mar 23 13:36:05 2017_x000D_	30.7901	66.8483	233.282	4.07154	1	36.8207	73.8038	135	2.35619	9.20582		17.9118	0
8159	Thu Mar 23 13:36:05 2017_x000D_	30.5001	67.3702	237.413	4.14364	1	36.8207	73.8038	135	2.35619	9.01894		13.0262	0
8160	Thu Mar 23 13:36:05 2017_x000D_	30.2038	67.6876	233.282	4.07154	1	36.8207	73.8038	135	2.35619	9.01062		20.6212	0
8161	Thu Mar 23 13:36:05 2017_x000D_	29.9166	68.3121	231.037	4.03236	1	36.8207	73.8038	135	2.35619	8.82187		13.0262	0
8162	Thu Mar 23 13:36:05 2017_x000D_	29.6203	68.6295	226.967	3.96132	1	36.8207	73.8038	135	2.35619	8.86674		11.0538	0
8163	Thu Mar 23 13:36:05 2017_x000D_	29.321	68.8444	224.998	3.92695	1	36.8207	73.8038	135	2.35619	8.99117		8.68552	0
8164	Thu Mar 23 13:36:05 2017_x000D_	29.1234	69.056	220.643	3.85095	1	36.8207	73.8038	135	2.35619	9.04378		19.6451	104.73
8165	Thu Mar 23 13:36:06 2017_x000D_	28.6265	69.4825	218.856	3.81977	1	33.3318	73.9252	135	2.35619	6.47128		11.0808	0
8166	Thu Mar 23 13:36:06 2017_x000D_	28.432	69.7965	216.5	3.77864	1	33.3318	73.9252	135	2.35619	6.40736		17.8823	0
8167	Thu Mar 23 13:36:06 2017_x000D_	27.9318	70.1207	212.461	3.70815	1	33.3318	73.9252	135	2.35619	6.60562		13.7105	0
8168	Thu Mar 23 13:36:06 2017_x000D_	27.5304	70.3392	212.461	3.70814	1	33.3318	73.9252	135	2.35619	6.82024		19.381	0
8169	Thu Mar 23 13:36:06 2017_x000D_	26.925	70.5647	212.459	3.70811	1	33.3318	73.9252	135	2.35619	7.23464		8.68771	13.1087
8170	Thu Mar 23 13:36:06 2017_x000D_	26.7274	70.7764	212.46	3.70812	1	33.3518	73.4887	135	2.35619	7.15816		8.68976	0
8171	Thu Mar 23 13:36:06 2017_x000D_	26.5297	70.9881	212.461	3.70814	1	33.3518	73.4887	135	2.35619	7.26595		9.68717	0
8172	Thu Mar 23 13:36:06 2017_x000D_	26.2271	71.1008	216.497	3.77859	1	33.3518	73.4887	135	2.35619	7.51421		19.6728	0
8173	Thu Mar 23 13:36:06 2017_x000D_	25.7295	71.5279	214.897	3.75067	1	33.3518	73.4887	135	2.35619	7.87046		9.69946	72.123
8174	Thu Mar 23 13:36:06 2017_x000D_	25.4265	71.6407	213.998	3.73497	1	33.4614	71.0871	135	2.35619	8.05395		15.3596	0
8175	Thu Mar 23 13:36:06 2017_x000D_	25.0278	71.9619	216.497	3.77858	1	33.4614	71.0871	135	2.35619	8.47885		13.7347	0
8176	Thu Mar 23 13:36:06 2017_x000D_	24.6257	72.1808	216.496	3.77857	1	33.4614	71.0871	135	2.35619	8.90313		17.3924	0
8177	Thu Mar 23 13:36:06 2017_x000D_	24.2301	72.6046	216.497	3.77859	1	33.4614	71.0871	135	2.35619	9.3552		9.70613	92.2699
8178	Thu Mar 23 13:36:06 2017_x000D_	23.9269	72.7175	220.638	3.85085	1	31.6125	68.6292	182.227	3.18046	8.70532		19.692	0
8179	Thu Mar 23 13:36:06 2017_x000D_	23.4288	73.145	218.853	3.8197	1	31.6125	68.6292	182.227	3.18046	9.34695		11.0813	0
8180	Thu Mar 23 13:36:06 2017_x000D_	23.1288	73.3605	220.637	3.85085	1	31.6125	68.6292	182.227	3.18046	9.71382		11.0928	0
8181	Thu Mar 23 13:36:06 2017_x000D_	22.8284	73.5761	218.852	3.81969	1	31.6125	68.6292	182.227	3.18046	10.0813		17.4029	64.2679
8182	Thu Mar 23 13:36:06 2017_x000D_	22.4325	74.0001	218.853	3.8197	1	30.1581	67.0563	225	3.92699	10.3876		13.7536	0
8183	Thu Mar 23 13:36:06 2017_x000D_	22.0299	74.2194	218.852	3.81969	1	30.1581	67.0563	225	3.92699	10.8341		15.3877	0
8184	Thu Mar 23 13:36:06 2017_x000D_	21.6304	74.5411	216.498	3.77859	1	30.1581	67.0563	225	3.92699	11.3465		8.70468	0
8185	Thu Mar 23 13:36:06 2017_x000D_	21.4324	74.7532	216.498	3.77861	1	30.1581	67.0563	225	3.92699	11.6353		11.1012	0
8186	Thu Mar 23 13:36:07 2017_x000D_	21.1318	74.969	214.9	3.75071	1	30.1581	67.0563	225	3.92699	12.0035		16.5708	45.9257
8187	Thu Mar 23 13:36:07 2017_x000D_	20.6265	75.1921	216.497	3.77858	1	29.1188	65.9323	225	3.92699	12.5644		8.70892	0
8188	Thu Mar 23 13:36:07 2017_x000D_	20.4284	75.4043	216.497	3.77859	1	29.1188	65.9323	225	3.92699	12.8546		22.2066	0
8189	Thu Mar 23 13:36:07 2017_x000D_	19.8271	75.836	216.497	3.77859	1	29.1188	65.9323	225	3.92699	13.5801		8.70892	0
8190	Thu Mar 23 13:36:07 2017_x000D_	19.629	76.0482	216.498	3.7786	1	29.1188	65.9323	225	3.92699	13.8704		6.15711	29.0616
8191	Thu Mar 23 13:36:07 2017_x000D_	19.4239	76.0557	216.496	3.77858	1	28.2674	65.4702	223.993	3.90941	13.7935		17.4262	0
8192	Thu Mar 23 13:36:07 2017_x000D_	19.0274	76.4802	216.498	3.7786	1	28.2674	65.4702	223.993	3.90941	14.3735		8.71096	0
8193	Thu Mar 23 13:36:07 2017_x000D_	18.8292	76.6924	216.498	3.77861	1	28.2674	65.4702	223.993	3.90941	14.6635		13.7845	0
8194	Thu Mar 23 13:36:07 2017_x000D_	18.4257	76.9122	216.498	3.7786	1	28.2674	65.4702	223.993	3.90941	15.0923		6.16022	60.076
8195	Thu Mar 23 13:36:07 2017_x000D_	18.2205	76.9198	216.496	3.77857	1	26.3265	64.9772	180	3.14159	14.4337		11.1034	0
8196	Thu Mar 23 13:36:07 2017_x000D_	18.0257	77.2345	218.85	3.81966	1	26.3265	64.9772	180	3.14159	14.8035		6.89499	0
8197	Thu Mar 23 13:36:07 2017_x000D_	17.8239	77.3445	216.497	3.77859	1	26.3265	64.9772	180	3.14159	15.0081		6.89356	0
8198	Thu Mar 23 13:36:07 2017_x000D_	17.6221	77.4544	218.85	3.81965	1	26.3265	64.9772	180	3.14159	15.2134		11.1138	78.8572
8199	Thu Mar 23 13:36:07 2017_x000D_	17.3212	77.6705	220.633	3.85077	1	23.7019	65.1217	180	3.14159	14.0778		6.91103	0
8200	Thu Mar 23 13:36:07 2017_x000D_	17.1189	77.7807	214.9	3.75071	1	23.7019	65.1217	180	3.14159	14.2684		8.72149	0
8201	Thu Mar 23 13:36:07 2017_x000D_	16.9204	77.9931	209.915	3.6637	1	23.7019	65.1217	180	3.14159	14.5486		4.36368	0
8202	Thu Mar 23 13:36:07 2017_x000D_	16.8209	78.0992	200.499	3.49936	1	23.7019	65.1217	180	3.14159	14.6889		3.06847	0
8203	Thu Mar 23 13:36:07 2017_x000D_	16.9231	78.0951	188.134	3.28356	1	23.7019	65.1217	180	3.14159	14.6377		6.15504	62.2307
8204	Thu Mar 23 13:36:07 2017_x000D_	17.1281	78.0868	170.303	2.97235	1	21.9097	66.1662	135	2.35619	12.8438		3.0556	0
8205	Thu Mar 23 13:36:07 2017_x000D_	17.1314	78.1886	161.986	2.82719	1	21.9097	66.1662	135	2.35619	12.9372		0.0108167	0
8206	Thu Mar 23 13:36:07 2017_x000D_	17.1317	78.1884	154.318	2.69336	1	21.9097	66.1662	135	2.35619	12.9369		0.0268328	0
8207	Thu Mar 23 13:36:08 2017_x000D_	17.1321	78.1876	133.09	2.32287	1	21.9097	66.1662	135	2.35619	12.936		4.34526	93.4353
8208	Thu Mar 23 13:36:08 2017_x000D_	17.026	78.089	129.032	2.25203	1	19.6333	68.2918	135	2.35619	10.1382		8.68203	0
8209	Thu Mar 23 13:36:08 2017_x000D_	16.814	77.892	116.07	2.02581	1	19.6333	68.2918	135	2.35619	10.0056		6.87632	0
8210	Thu Mar 23 13:36:08 2017_x000D_	16.7042	77.6908	111.376	1.94388	1	19.6333	68.2918	135	2.35619	9.84484		21.7215	0
8211	Thu Mar 23 13:36:08 2017_x000D_	16.5765	76.9781	109.6	1.91288	1	19.6333	68.2918	135	2.35619	9.20847		13.7531	60.9147
8212	Thu Mar 23 13:36:08 2017_x000D_	16.3565	76.5759	109.602	1.91292	1	18.258	69.7856	135	2.35619	7.05152		26.2985	0
8213	Thu Mar 23 13:36:08 2017_x000D_	16.0189	75.7669	112.313	1.96023	1	18.258	69.7856	135	2.35619	6.38667		12.7	0
8214	Thu Mar 23 13:36:08 2017_x000D_	15.9014	75.3602	114.929	2.00588	1	18.258	69.7856	135	2.35619	6.05225		11.1073	0
8215	Thu Mar 23 13:36:08 2017_x000D_	15.6847	75.06	116.063	2.02568	1	18.258	69.7856	135	2.35619	5.86866		18.7508	269.83
8216	Thu Mar 23 13:36:08 2017_x000D_	15.5597	74.4476	118.667	2.07113	2	15.9131	78.4689	250.728	4.37603	4.0368		11.1205	0
8217	Thu Mar 23 13:36:08 2017_x000D_	15.3428	74.147	120.003	2.09445	2	15.9131	78.4689	250.728	4.37603	4.35936		11.1362	0
8218	Thu Mar 23 13:36:08 2017_x000D_	15.1257	73.8459	118.67	2.07118	2	15.9131	78.4689	250.728	4.37603	4.68958		18.009	0
8219	Thu Mar 23 13:36:08 2017_x000D_	14.7979	73.343	122.577	2.13938	2	15.9131	78.4689	250.728	4.37603	5.24581		6.17488	0
8220	Thu Mar 23 13:36:08 2017_x000D_	14.7906	73.1373	122.574	2.13931	2	15.9131	78.4689	250.728	4.37603	5.44848		22.2975	66.9897
8221	Thu Mar 23 13:36:08 2017_x000D_	14.3558	72.5345	122.575	2.13934	2	14.9098	76.474	259.997	4.5378	3.97826		11.1644	0
8222	Thu Mar 23 13:36:08 2017_x000D_	14.1382	72.2326	121.164	2.11471	2	14.9098	76.474	259.997	4.5378	4.31101		9.76931	0
8223	Thu Mar 23 13:36:08 2017_x000D_	14.0241	71.9276	120.004	2.09447	2	14.9098	76.474	259.997	4.5378	4.63187		15.4947	0
8224	Thu Mar 23 13:36:08 2017_x000D_	13.6992	71.5261	122.575	2.13934	2	14.9098	76.474	259.997	4.5378	5.09385		9.79213	52.4745
8225	Thu Mar 23 13:36:08 2017_x000D_	13.5848	71.2204	118.673	2.07123	2	14.1048	74.9211	242.434	4.23127	3.73706		20.7949	0
8226	Thu Mar 23 13:36:08 2017_x000D_	13.2521	70.6123	121.161	2.11467	2	14.1048	74.9211	242.434	4.23127	4.39236		6.92875	0
8227	Thu Mar 23 13:36:08 2017_x000D_	13.1414	70.4096	118.673	2.07123	2	14.1048	74.9211	242.434	4.23127	4.61322		22.3839	0
8228	Thu Mar 23 13:36:08 2017_x000D_	12.705	69.8044	118.676	2.07129	2	14.1048	74.9211	242.434	4.23127	5.30472		13.886	141.337
8229	Thu Mar 23 13:36:09 2017_x000D_	12.4829	69.3983	118.676	2.07129	1	17.1009	71.2853	131.364	2.29273	4.98866		6.19908	0
8230	Thu Mar 23 13:36:09 2017_x000D_	12.4754	69.1918	118.673	2.07123	1	17.1009	71.2853	131.364	2.29273	5.0772		13.8953	0
8231	Thu Mar 23 13:36:09 2017_x000D_	12.2532	68.7854	118.673	2.07123	1	17.1009	71.2853	131.364	2.29273	5.45433		18.124	0
8232	Thu Mar 23 13:36:09 2017_x000D_	11.9236	68.2791	117.313	2.04749	1	17.1009	71.2853	131.364	2.29273	5.98679		11.2293	0
8233	Thu Mar 23 13:36:09 2017_x000D_	11.7048	67.9754	116.078	2.02594	1	17.1009	71.2853	131.364	2.29273	6.33035		13.9169	52.8019
8234	Thu Mar 23 13:36:09 2017_x000D_	11.4822	67.5684	116.079	2.02595	1	17.242	73.0397	131.364	2.29273	7.94421		12.4254	0
8235	Thu Mar 23 13:36:09 2017_x000D_	11.467	67.1545	116.073	2.02586	1	17.242	73.0397	131.364	2.29273	8.24537		13.9329	0
8236	Thu Mar 23 13:36:09 2017_x000D_	11.2442	66.747	116.074	2.02587	1	17.242	73.0397	131.364	2.29273	8.6932		8.82604	0
8237	Thu Mar 23 13:36:09 2017_x000D_	11.0289	66.5465	116.077	2.02593	1	17.242	73.0397	131.364	2.29273	8.98689		13.9437	27.1457
8238	Thu Mar 23 13:36:09 2017_x000D_	10.8059	66.1387	116.078	2.02594	1	16.9857	73.9075	135	2.35619	9.92694		6.22029	0
8239	Thu Mar 23 13:36:09 2017_x000D_	10.7982	65.9315	116.075	2.0259	1	16.9857	73.9075	135	2.35619	10.0946		6.97999	0
8240	Thu Mar 23 13:36:09 2017_x000D_	10.6865	65.7274	118.67	2.07118	1	16.9857	73.9075	135	2.35619	10.3244		6.97305	0
8241	Thu Mar 23 13:36:09 2017_x000D_	10.5751	65.5234	116.076	2.02591	1	16.9857	73.9075	135	2.35619	10.5541		11.2593	0
8242	Thu Mar 23 13:36:09 2017_x000D_	10.3557	65.2189	117.312	2.04749	1	16.9857	73.9075	135	2.35619	10.9293		12.8677	52.4061
8243	Thu Mar 23 13:36:09 2017_x000D_	10.2364	64.8069	112.35	1.96087	1	15.4985	72.9911	207.566	3.62271	9.72989		6.98119	0
8244	Thu Mar 23 13:36:09 2017_x000D_	10.1248	64.6027	109.658	1.9139	1	15.4985	72.9911	207.566	3.62271	9.96202		3.10977	0
8245	Thu Mar 23 13:36:09 2017_x000D_	10.0212	64.6062	101.118	1.76485	1	15.4985	72.9911	207.566	3.62271	10.0154		3.12879	0
8246	Thu Mar 23 13:36:09 2017_x000D_	10.0256	64.7104	83.5809	1.45876	1	15.4985	72.9911	207.566	3.62271	9.92586		3.12519	37.9687
8247	Thu Mar 23 13:36:09 2017_x000D_	10.0295	64.8145	77.3395	1.34983	1	14.8923	71.8801	188.195	3.28462	8.57727		4.40405	0
8248	Thu Mar 23 13:36:09 2017_x000D_	9.92942	64.9219	68.0676	1.188	1	14.8923	71.8801	188.195	3.28462	8.54674		3.08969	0
8249	Thu Mar 23 13:36:09 2017_x000D_	9.92512	64.819	48.8738	0.853009	1	14.8923	71.8801	188.195	3.28462	8.63319		3.11479	0
8250	Thu Mar 23 13:36:10 2017_x000D_	10.0289	64.8159	42.7738	0.746543	1	14.8923	71.8801	188.195	3.28462	8.57646		6.93575	0
8251	Thu Mar 23 13:36:10 2017_x000D_	10.1245	64.6054	28.3465	0.494739	1	14.8923	71.8801	188.195	3.28462	8.69788		6.23696	120.662
8252	Thu Mar 23 13:36:10 2017_x000D_	10.3323	64.599	23.0142	0.401673	1	14.1918	67.9195	180	3.14159	5.09131		6.94494	0
8253	Thu Mar 23 13:36:10 2017_x000D_	10.4282	64.3883	16.488	0.28777	1	14.1918	67.9195	180	3.14159	5.16082		12.4739	0
8254	Thu Mar 23 13:36:10 2017_x000D_	10.8438	64.3755	10.7125	0.186968	1	14.1918	67.9195	180	3.14159	4.87535		9.34653	0
8255	Thu Mar 23 13:36:10 2017_x000D_	11.1552	64.3658	4.60384	0.0803522	1	14.1918	67.9195	180	3.14159	4.67437		18.9454	66.8059
8256	Thu Mar 23 13:36:10 2017_x000D_	11.7747	64.2432	7.44973	0.130022	1	13.8508	65.7189	195.216	3.40716	2.54713		12.4617	0
8257	Thu Mar 23 13:36:10 2017_x000D_	12.1899	64.2306	7.45081	0.130041	1	13.8508	65.7189	195.216	3.40716	2.23016		12.4587	0
8258	Thu Mar 23 13:36:10 2017_x000D_	12.605	64.218	7.45195	0.130061	1	13.8508	65.7189	195.216	3.40716	1.95057		22.0025	0
8259	Thu Mar 23 13:36:10 2017_x000D_	13.3276	64.0925	16.5001	0.287981	1	13.8508	65.7189	195.216	3.40716	1.70848		12.4437	141.926
8260	Thu Mar 23 13:36:10 2017_x000D_	13.7422	64.0799	16.5025	0.288023	1	16.2144	61.6208	215.589	3.76274	3.48697		16.7238	0
8261	Thu Mar 23 13:36:10 2017_x000D_	14.2532	63.8571	23.0304	0.401955	1	16.2144	61.6208	215.589	3.76274	2.97445		9.80845	0
8262	Thu Mar 23 13:36:10 2017_x000D_	14.56	63.7441	19.2917	0.336704	1	16.2144	61.6208	215.589	3.76274	2.69174		23.6273	0
8263	Thu Mar 23 13:36:10 2017_x000D_	15.2739	63.4115	23.0302	0.401953	1	16.2144	61.6208	215.589	3.76274	2.02266		9.79897	0
8264	Thu Mar 23 13:36:10 2017_x000D_	15.5804	63.2986	19.2899	0.336673	1	16.2144	61.6208	215.589	3.76274	1.79359		9.81305	119.273
8265	Thu Mar 23 13:36:10 2017_x000D_	15.8874	63.1857	23.0308	0.401963	1	18.5409	58.3968	244.844	4.27334	5.47491		19.6015	0
8266	Thu Mar 23 13:36:10 2017_x000D_	16.5006	62.9601	23.0314	0.401975	1	18.5409	58.3968	244.844	4.27334	4.99865		13.85	0
8267	Thu Mar 23 13:36:10 2017_x000D_	16.9068	62.7407	23.0306	0.40196	1	18.5409	58.3968	244.844	4.27334	4.64109		6.20379	0
8268	Thu Mar 23 13:36:10 2017_x000D_	17.1135	62.7345	23.0321	0.401986	1	18.5409	58.3968	244.844	4.27334	4.56652		20.7694	133.881
8269	Thu Mar 23 13:36:10 2017_x000D_	17.7227	62.4056	25.757	0.449545	1	20.2523	54.2753	289.898	5.05967	8.51473		9.78	0
8270	Thu Mar 23 13:36:10 2017_x000D_	18.0286	62.2929	22.0001	0.383974	1	20.2523	54.2753	289.898	5.05967	8.32026		16.6671	0
8271	Thu Mar 23 13:36:11 2017_x000D_	18.5378	62.0707	23.031	0.401968	1	20.2523	54.2753	289.898	5.05967	7.98171		11.1504	0
8272	Thu Mar 23 13:36:11 2017_x000D_	18.8402	61.8546	21.9981	0.383939	1	20.2523	54.2753	289.898	5.05967	7.70972		18.819	83.6607
8273	Thu Mar 23 13:36:11 2017_x000D_	19.4556	61.733	24.6243	0.429774	1	21.2419	51.6681	289.898	5.05967	10.2222		6.91157	0
8274	Thu Mar 23 13:36:11 2017_x000D_	19.6583	61.6235	21.9999	0.383971	1	21.2419	51.6681	289.898	5.05967	10.0806		11.1528	0
8275	Thu Mar 23 13:36:11 2017_x000D_	19.9608	61.4074	23.03	0.40195	1	21.2419	51.6681	289.898	5.05967	9.8232		19.5408	0
8276	Thu Mar 23 13:36:11 2017_x000D_	20.5721	61.1825	23.0306	0.40196	1	21.2419	51.6681	289.898	5.05967	9.53795		6.90486	56.5464
8277	Thu Mar 23 13:36:11 2017_x000D_	20.7746	61.0731	20.1969	0.352502	1	21.9747	49.9315	284.692	4.96881	11.206		21.8362	0
8278	Thu Mar 23 13:36:11 2017_x000D_	21.4918	60.9489	22.0011	0.383992	1	21.9747	49.9315	284.692	4.96881	11.028		11.1378	0
8279	Thu Mar 23 13:36:11 2017_x000D_	21.7939	60.7331	23.0319	0.401982	1	21.9747	49.9315	284.692	4.96881	10.8031		9.25885	0
8280	Thu Mar 23 13:36:11 2017_x000D_	22.1024	60.7242	22.0015	0.383999	1	21.9747	49.9315	284.692	4.96881	10.7935		20.6959	0
8281	Thu Mar 23 13:36:11 2017_x000D_	22.7093	60.3962	19.2818	0.336531	1	21.9747	49.9315	284.692	4.96881	10.4905		9.75793	38.6332
8282	Thu Mar 23 13:36:11 2017_x000D_	23.0146	60.284	23.0331	0.402003	1	22.6784	48.853	314.23	5.48434	11.4359		9.74385	0
8283	Thu Mar 23 13:36:11 2017_x000D_	23.3194	60.1718	19.2816	0.336527	1	22.6784	48.853	314.23	5.48434	11.3369		19.4895	0
8284	Thu Mar 23 13:36:11 2017_x000D_	23.9291	59.9475	19.2814	0.336523	1	22.6784	48.853	314.23	5.48434	11.1648		9.7523	0
8285	Thu Mar 23 13:36:11 2017_x000D_	24.2342	59.8353	23.0343	0.402025	1	22.6784	48.853	314.23	5.48434	11.092		19.4762	140.739
8286	Thu Mar 23 13:36:11 2017_x000D_	24.8435	59.6112	23.035	0.402036	1	26.3087	45.8816	315	5.49779	13.8076		11.1089	0
8287	Thu Mar 23 13:36:11 2017_x000D_	25.1447	59.3958	21.9997	0.383967	1	26.3087	45.8816	315	5.49779	13.5642		19.4639	0
8288	Thu Mar 23 13:36:11 2017_x000D_	25.7536	59.1718	22.0001	0.383974	1	26.3087	45.8816	315	5.49779	13.3018		6.15238	0
8289	Thu Mar 23 13:36:11 2017_x000D_	25.9586	59.1661	22.0015	0.383999	1	26.3087	45.8816	315	5.49779	13.2891		16.5741	75.4485
8290	Thu Mar 23 13:36:11 2017_x000D_	26.4649	58.945	23.0353	0.402043	1	28.3425	44.4022	349.997	6.1086	14.6635		9.71541	0
8291	Thu Mar 23 13:36:11 2017_x000D_	26.7688	58.8331	19.2789	0.336481	1	28.3425	44.4022	349.997	6.1086	14.5165		6.87926	0
8292	Thu Mar 23 13:36:11 2017_x000D_	26.9706	58.7242	22.0009	0.383988	1	28.3425	44.4022	349.997	6.1086	14.3876		6.87683	0
8293	Thu Mar 23 13:36:12 2017_x000D_	27.1722	58.6151	19.2774	0.336454	1	28.3425	44.4022	349.997	6.1086	14.261		12.6704	0
8294	Thu Mar 23 13:36:12 2017_x000D_	27.5787	58.5005	22.0013	0.383996	1	28.3425	44.4022	349.997	6.1086	14.119		6.87277	187.427
8295	Thu Mar 23 13:36:12 2017_x000D_	27.7802	58.3915	19.2772	0.33645	1	34.3245	42.6001	352.345	6.14958	17.0937		9.72	0
8296	Thu Mar 23 13:36:12 2017_x000D_	28.0843	58.2797	23.0358	0.40205	1	34.3245	42.6001	352.345	6.14958	16.8757		6.14038	0
8297	Thu Mar 23 13:36:12 2017_x000D_	28.2889	58.274	23.0372	0.402075	1	34.3245	42.6001	352.345	6.14958	16.7958		11.0831	0
8298	Thu Mar 23 13:36:12 2017_x000D_	28.5894	58.0591	22.0007	0.383984	1	34.3245	42.6001	352.345	6.14958	16.4885		6.88332	85.6998
8299	Thu Mar 23 13:36:12 2017_x000D_	28.7913	57.9501	27.0202	0.471592	1	36.9927	41.5797	344.206	6.00754	18.3099		6.87134	0
8300	Thu Mar 23 13:36:12 2017_x000D_	28.9928	57.8412	29.7379	0.519024	1	36.9927	41.5797	344.206	6.00754	18.1228		4.37795	0
8301	Thu Mar 23 13:36:12 2017_x000D_	29.0988	57.9415	46.93	0.819083	1	36.9927	41.5797	344.206	6.00754	18.1665		4.3511	0
8302	Thu Mar 23 13:36:12 2017_x000D_	28.9997	58.0474	51.0218	0.890499	1	36.9927	41.5797	344.206	6.00754	18.305		3.07679	126.981
8303	Thu Mar 23 13:36:12 2017_x000D_	29.0032	58.1499	70.6326	1.23277	1	40.7916	39.7131	346.987	6.05607	21.8834		4.34658	0
8304	Thu Mar 23 13:36:12 2017_x000D_	28.904	58.2555	79.9286	1.39502	1	40.7916	39.7131	346.987	6.05607	22.0258		6.89542	0
8305	Thu Mar 23 13:36:12 2017_x000D_	29.0118	58.4585	100.588	1.75559	1	40.7916	39.7131	346.987	6.05607	22.1394		0.00848528	0
8306	Thu Mar 23 13:36:12 2017_x000D_	29.0116	58.4583	106.302	1.85532	1	40.7916	39.7131	346.987	6.05607	22.1394		4.3495	79.683
8307	Thu Mar 23 13:36:12 2017_x000D_	29.1103	58.3521	115.434	2.0147	1	43.2412	38.6863	345.308	6.02676	24.2162		3.09199	0
8308	Thu Mar 23 13:36:12 2017_x000D_	29.1066	58.2491	130.035	2.26953	1	43.2412	38.6863	345.308	6.02676	24.1348		0.0108167	0
8309	Thu Mar 23 13:36:12 2017_x000D_	29.1063	58.2493	138.471	2.41678	1	43.2412	38.6863	345.308	6.02676	24.1352		4.3649	0
8310	Thu Mar 23 13:36:12 2017_x000D_	29.0009	58.149	142.687	2.49035	1	43.2412	38.6863	345.308	6.02676	24.116		11.1196	0
8311	Thu Mar 23 13:36:12 2017_x000D_	28.6875	57.9511	152.307	2.65826	1	43.2412	38.6863	345.308	6.02676	24.1442		9.71566	122.261
8312	Thu Mar 23 13:36:12 2017_x000D_	28.3778	57.8564	153.47	2.67856	1	46.0012	35.6878	352.469	6.15175	28.3202		20.6725	0
8313	Thu Mar 23 13:36:12 2017_x000D_	27.7543	57.563	150.896	2.63363	1	46.0012	35.6878	352.469	6.15175	28.4864		11.1226	0
8314	Thu Mar 23 13:36:13 2017_x000D_	27.4411	57.3646	149.353	2.60671	1	46.0012	35.6878	352.469	6.15175	28.537		22.2867	0
8315	Thu Mar 23 13:36:13 2017_x000D_	26.8135	56.9671	144.489	2.5218	1	46.0012	35.6878	352.469	6.15175	28.6527		13.141	89.0323
8316	Thu Mar 23 13:36:13 2017_x000D_	26.4965	56.6648	140.45	2.45131	1	47.4332	33.0884	295.488	5.15724	31.5308		6.9126	0
8317	Thu Mar 23 13:36:13 2017_x000D_	26.2881	56.5665	138.348	2.41463	1	47.4332	33.0884	295.488	5.15724	31.5965		19.8641	0
8318	Thu Mar 23 13:36:13 2017_x000D_	25.8621	56.0596	132.314	2.30931	1	47.4332	33.0884	295.488	5.15724	31.5117		11.1617	0
8319	Thu Mar 23 13:36:13 2017_x000D_	25.5478	55.8605	130.077	2.27027	1	47.4332	33.0884	295.488	5.15724	31.5838		22.4226	71.4752
8320	Thu Mar 23 13:36:13 2017_x000D_	25.1176	55.2493	130.075	2.27023	1	48.4088	30.9148	282.434	4.92941	33.6845		11.2263	0
8321	Thu Mar 23 13:36:13 2017_x000D_	24.9022	54.9433	128.297	2.23921	1	48.4088	30.9148	282.434	4.92941	33.6144		11.2197	0
8322	Thu Mar 23 13:36:13 2017_x000D_	24.6869	54.6375	130.072	2.27019	1	48.4088	30.9148	282.434	4.92941	33.5484		19.9421	0
8323	Thu Mar 23 13:36:13 2017_x000D_	24.259	54.1288	128.297	2.23921	1	48.4088	30.9148	282.434	4.92941	33.4978		11.2322	0
8324	Thu Mar 23 13:36:13 2017_x000D_	24.0434	53.8227	130.071	2.27017	1	48.4088	30.9148	282.434	4.92941	33.4432		11.2107	104.938
8325	Thu Mar 23 13:36:13 2017_x000D_	23.7278	53.6226	132.311	2.30927	1	49.6548	27.6463	290.492	5.07004	36.7012		17.6247	0
8326	Thu Mar 23 13:36:13 2017_x000D_	23.3026	53.2172	132.313	2.3093	1	49.6548	27.6463	290.492	5.07004	36.7193		11.2514	0
8327	Thu Mar 23 13:36:13 2017_x000D_	23.0866	52.9106	134.26	2.34327	1	49.6548	27.6463	290.492	5.07004	36.6627		15.6212	0
8328	Thu Mar 23 13:36:13 2017_x000D_	22.7637	52.5021	136.362	2.37996	1	49.6548	27.6463	290.492	5.07004	36.6189		8.82714	112.956
8329	Thu Mar 23 13:36:13 2017_x000D_	22.5508	52.299	136.362	2.37996	1	51.5559	24.3963	315	5.49779	40.2474		17.6671	0
8330	Thu Mar 23 13:36:13 2017_x000D_	22.1246	51.8926	136.362	2.37996	1	51.5559	24.3963	315	5.49779	40.2771		8.83779	0
8331	Thu Mar 23 13:36:13 2017_x000D_	21.9114	51.6893	136.362	2.37996	1	51.5559	24.3963	315	5.49779	40.2952		8.83779	0
8332	Thu Mar 23 13:36:13 2017_x000D_	21.6982	51.486	136.362	2.37996	1	51.5559	24.3963	315	5.49779	40.3154		20.0017	126.847
8333	Thu Mar 23 13:36:13 2017_x000D_	21.1682	51.0815	134.263	2.34333	1	54.5383	21.3991	315	5.49779	44.661		11.2939	0
8334	Thu Mar 23 13:36:13 2017_x000D_	20.9513	50.7738	136.362	2.37996	1	54.5383	21.3991	315	5.49779	44.6202		17.7138	0
8335	Thu Mar 23 13:36:13 2017_x000D_	20.524	50.3663	136.362	2.37996	1	54.5383	21.3991	315	5.49779	44.6774		8.86117	0
8336	Thu Mar 23 13:36:14 2017_x000D_	20.3102	50.1625	136.362	2.37996	1	54.5383	21.3991	315	5.49779	44.709		8.86748	89.362
8337	Thu Mar 23 13:36:14 2017_x000D_	20.0963	49.9585	136.362	2.37996	1	56.6068	19.2557	307.056	5.35914	47.7041		20.1034	0
8338	Thu Mar 23 13:36:14 2017_x000D_	19.6648	49.4458	134.261	2.34329	1	56.6068	19.2557	307.056	5.35914	47.7091		8.87597	0
8339	Thu Mar 23 13:36:14 2017_x000D_	19.4507	49.2416	134.261	2.3433	1	56.6068	19.2557	307.056	5.35914	47.7465		17.7647	0
8340	Thu Mar 23 13:36:14 2017_x000D_	19.0222	48.8329	134.262	2.34331	1	56.6068	19.2557	307.056	5.35914	47.8269		8.88662	0
8341	Thu Mar 23 13:36:14 2017_x000D_	18.8078	48.6285	134.262	2.34332	1	56.6068	19.2557	307.056	5.35914	47.8699		8.89086	51.9049
8342	Thu Mar 23 13:36:14 2017_x000D_	18.5933	48.424	134.263	2.34333	1	57.7609	17.9667	315	5.49779	49.616		13.3406	0
8343	Thu Mar 23 13:36:14 2017_x000D_	18.2714	48.1172	138.456	2.41652	1	57.7609	17.9667	315	5.49779	49.6837		8.89935	0
8344	Thu Mar 23 13:36:14 2017_x000D_	18.0567	47.9125	138.456	2.41651	1	57.7609	17.9667	315	5.49779	49.731		4.44953	0
8345	Thu Mar 23 13:36:14 2017_x000D_	17.9495	47.81	134.264	2.34335	1	57.7609	17.9667	315	5.49779	49.7551		17.8092	18.7802
8346	Thu Mar 23 13:36:14 2017_x000D_	17.5199	47.4003	134.265	2.34336	1	58.2183	17.5393	315	5.49779	50.4781		0	0
8347	Thu Mar 23 13:36:14 2017_x000D_	17.5199	47.4003	134.265	2.34336	1	58.2183	17.5393	315	5.49779	50.4781		17.8241	0
8348	Thu Mar 23 13:36:14 2017_x000D_	17.0899	46.9903	134.265	2.34337	1	58.2183	17.5393	315	5.49779	50.5856		0	0
8349	Thu Mar 23 13:36:14 2017_x000D_	17.0899	46.9903	134.265	2.34337	1	58.2183	17.5393	315	5.49779	50.5856		15.773	60.6074
8350	Thu Mar 23 13:36:14 2017_x000D_	16.7639	46.5778	132.017	2.30414	1	60.2026	17.1599	0	0	52.4627		7.03161	0
8351	Thu Mar 23 13:36:14 2017_x000D_	16.5522	46.4772	130.107	2.27079	1	60.2026	17.1599	0	0	52.582		7.06113	0
8352	Thu Mar 23 13:36:14 2017_x000D_	16.4411	46.2697	127.735	2.2294	1	60.2026	17.1599	0	0	52.559		3.11758	0
8353	Thu Mar 23 13:36:14 2017_x000D_	16.3372	46.2717	122.039	2.12999	1	60.2026	17.1599	0	0	52.6467		0.00948683	39.9403
8354	Thu Mar 23 13:36:14 2017_x000D_	16.3375	46.2718	116.857	2.03954	1	61.5218	16.9805	0	0	53.8479		0.0108167	0
8355	Thu Mar 23 13:36:14 2017_x000D_	16.3378	46.2716	109.298	1.9076	1	61.5218	16.9805	0	0	53.8476		0.0108167	0
8356	Thu Mar 23 13:36:14 2017_x000D_	16.338	46.2719	103.739	1.81058	1	61.5218	16.9805	0	0	53.8476		0.0192094	0
8357	Thu Mar 23 13:36:15 2017_x000D_	16.3385	46.2723	91.9809	1.60537	1	61.5218	16.9805	0	0	53.8474		3.14875	0
8358	Thu Mar 23 13:36:15 2017_x000D_	16.335	46.1674	86.3117	1.50642	1	61.5218	16.9805	0	0	53.7933		3.13676	65.4413
8359	Thu Mar 23 13:36:15 2017_x000D_	16.3315	46.0629	80.1601	1.39906	1	63.7021	17.049	0	0	55.5498		6.29171	0
8360	Thu Mar 23 13:36:15 2017_x000D_	16.3243	45.8533	74.5298	1.30079	1	63.7021	17.049	0	0	55.4468		11.2366	0
8361	Thu Mar 23 13:36:15 2017_x000D_	16.5214	45.5348	59.9849	1.04693	1	63.7021	17.049	0	0	55.1131		6.29492	0
8362	Thu Mar 23 13:36:15 2017_x000D_	16.514	45.3251	55.0747	0.961234	1	63.7021	17.049	0	0	55.0114		13.1994	112.634
8363	Thu Mar 23 13:36:15 2017_x000D_	16.8149	45.0041	42.7003	0.74526	1	67.3751	17.8268	0	0	57.4016		8.80602	0
8364	Thu Mar 23 13:36:15 2017_x000D_	17.0156	44.7899	37.9669	0.662647	1	67.3751	17.8268	0	0	57.1234		11.1968	0
8365	Thu Mar 23 13:36:15 2017_x000D_	17.3199	44.5738	28.1163	0.490722	1	67.3751	17.8268	0	0	56.7532		8.80821	0
8366	Thu Mar 23 13:36:15 2017_x000D_	17.5206	44.3595	22.7101	0.396367	1	67.3751	17.8268	0	0	56.4753		15.8631	85.7965
8367	Thu Mar 23 13:36:15 2017_x000D_	18.0366	44.244	18.9252	0.330307	1	70.1855	18.3565	13.0128	0.227116	58.2209		0	0
8368	Thu Mar 23 13:36:15 2017_x000D_	18.0366	44.244	18.9252	0.330307	1	70.1855	18.3565	13.0128	0.227116	58.2209		26.5503	0
8369	Thu Mar 23 13:36:15 2017_x000D_	18.8571	43.9123	16.0967	0.28094	1	70.1855	18.3565	13.0128	0.227116	57.3385		18.6908	0
8370	Thu Mar 23 13:36:15 2017_x000D_	19.48	43.8998	16.1003	0.281004	1	70.1855	18.3565	13.0128	0.227116	56.7759		8.79959	81.5023
8371	Thu Mar 23 13:36:15 2017_x000D_	19.6806	43.6858	16.0969	0.280944	1	72.5156	19.7534	45	0.785398	58.0026		12.4555	0
8372	Thu Mar 23 13:36:15 2017_x000D_	20.0957	43.6775	16.0994	0.280987	1	72.5156	19.7534	45	0.785398	57.6213		19.6304	0
8373	Thu Mar 23 13:36:15 2017_x000D_	20.7112	43.4554	21.6741	0.378284	1	72.5156	19.7534	45	0.785398	56.9691		9.81429	0
8374	Thu Mar 23 13:36:15 2017_x000D_	21.0189	43.3443	19.8529	0.346499	1	72.5156	19.7534	45	0.785398	56.6431		19.6142	0
8375	Thu Mar 23 13:36:15 2017_x000D_	21.6339	43.1224	25.4795	0.4447	1	72.5156	19.7534	45	0.785398	55.9916		8.79111	152.072
8376	Thu Mar 23 13:36:15 2017_x000D_	21.8343	42.9086	25.4775	0.444667	1	75.8116	23.6046	8.55	0.149226	57.3253		6.21422	0
8377	Thu Mar 23 13:36:15 2017_x000D_	22.0414	42.9045	25.479	0.444693	1	75.8116	23.6046	8.55	0.149226	57.129		20.7911	0
8378	Thu Mar 23 13:36:16 2017_x000D_	22.6526	42.5778	28.1285	0.490935	1	75.8116	23.6046	8.55	0.149226	56.4434		9.79814	0
8379	Thu Mar 23 13:36:16 2017_x000D_	22.9598	42.4669	26.7404	0.466708	1	75.8116	23.6046	8.55	0.149226	56.1168		18.0621	149.62
8380	Thu Mar 23 13:36:16 2017_x000D_	23.467	42.1425	28.1285	0.490935	1	77.538	28.2836	0	0	55.8188		13.8455	0
8381	Thu Mar 23 13:36:16 2017_x000D_	23.874	41.9249	28.1285	0.490935	1	77.538	28.2836	0	0	55.3707		13.8455	0
8382	Thu Mar 23 13:36:16 2017_x000D_	24.281	41.7073	28.1285	0.490936	1	77.538	28.2836	0	0	54.9227		12.7562	0
8383	Thu Mar 23 13:36:16 2017_x000D_	24.691	41.5946	25.4783	0.44468	1	77.538	28.2836	0	0	54.4976		13.8348	89.1946
8384	Thu Mar 23 13:36:16 2017_x000D_	25.0977	41.3772	25.4779	0.444674	1	78.2642	31.1667	13.8299	0.241378	54.1381		0	0
8385	Thu Mar 23 13:36:16 2017_x000D_	25.0977	41.3772	25.4779	0.444674	1	78.2642	31.1667	13.8299	0.241378	54.1381		20.7468	0
8386	Thu Mar 23 13:36:16 2017_x000D_	25.7076	41.0512	28.13	0.490962	1	78.2642	31.1667	13.8299	0.241378	53.478		6.91342	0
8387	Thu Mar 23 13:36:16 2017_x000D_	25.9108	40.9425	25.4771	0.444659	1	78.2642	31.1667	13.8299	0.241378	53.2583		20.736	0
8388	Thu Mar 23 13:36:16 2017_x000D_	26.5204	40.6167	28.1301	0.490963	1	78.2642	31.1667	13.8299	0.241378	52.5997		12.7344	112.186
8389	Thu Mar 23 13:36:16 2017_x000D_	26.9297	40.5042	25.4779	0.444673	1	78.2942	34.9061	0	0	51.6687		16.6222	0
8390	Thu Mar 23 13:36:16 2017_x000D_	27.4387	40.2853	24.3267	0.424582	1	78.2942	34.9061	0	0	51.1392		11.1518	0
8391	Thu Mar 23 13:36:16 2017_x000D_	27.7418	40.0701	25.4771	0.44466	1	78.2942	34.9061	0	0	50.8155		19.5156	0
8392	Thu Mar 23 13:36:16 2017_x000D_	28.3537	39.8493	25.4783	0.44468	1	78.2942	34.9061	0	0	50.1845		8.76566	141.331
8393	Thu Mar 23 13:36:16 2017_x000D_	28.5535	39.6361	25.4763	0.444646	1	77.1946	39.487	0	0	48.6413		6.90001	0
8394	Thu Mar 23 13:36:16 2017_x000D_	28.7563	39.5276	22.7078	0.396327	1	77.1946	39.487	0	0	48.4383		19.4994	0
8395	Thu Mar 23 13:36:16 2017_x000D_	29.3677	39.307	22.7085	0.396338	1	77.1946	39.487	0	0	47.8272		6.89718	0
8396	Thu Mar 23 13:36:16 2017_x000D_	29.5705	39.1987	25.4772	0.444661	1	77.1946	39.487	0	0	47.625		15.7091	67.3851
8397	Thu Mar 23 13:36:16 2017_x000D_	30.0816	39.0848	21.6621	0.378076	1	76.6506	41.6663	10.0926	0.17615	46.6405		6.97378	0
8398	Thu Mar 23 13:36:16 2017_x000D_	30.1785	38.8735	22.7067	0.396308	1	76.6506	41.6663	10.0926	0.17615	46.5559		6.17194	0
8399	Thu Mar 23 13:36:16 2017_x000D_	30.3842	38.8699	22.7083	0.396334	1	76.6506	41.6663	10.0926	0.17615	46.3508		12.7007	0
8400	Thu Mar 23 13:36:17 2017_x000D_	30.7925	38.758	25.4795	0.4447	1	76.6506	41.6663	10.0926	0.17615	45.9502		8.75513	0
8401	Thu Mar 23 13:36:17 2017_x000D_	30.992	38.545	25.4775	0.444666	1	76.6506	41.6663	10.0926	0.17615	45.7652		6.16595	167.306
8402	Thu Mar 23 13:36:17 2017_x000D_	31.1975	38.5414	25.479	0.444692	1	74.6516	46.8726	27.5597	0.481007	44.2455		6.89189	0
8403	Thu Mar 23 13:36:17 2017_x000D_	31.4001	38.4331	28.1362	0.491069	1	74.6516	46.8726	27.5597	0.481007	44.0672		4.38064	0
8404	Thu Mar 23 13:36:17 2017_x000D_	31.5	38.3266	32.114	0.560496	1	74.6516	46.8726	27.5597	0.481007	43.9897		3.09047	0
8405	Thu Mar 23 13:36:17 2017_x000D_	31.603	38.3248	38.6332	0.674276	1	74.6516	46.8726	27.5597	0.481007	43.889		4.36806	121.568
8406	Thu Mar 23 13:36:17 2017_x000D_	31.5035	38.4311	42.7383	0.745925	1	72.9474	50.5491	58.6273	1.02324	43.1792		11.1861	0
8407	Thu Mar 23 13:36:17 2017_x000D_	31.3075	38.7483	57.4421	1.00255	1	72.9474	50.5491	58.6273	1.02324	43.2798		4.37216	0
8408	Thu Mar 23 13:36:17 2017_x000D_	31.2078	38.8546	61.4923	1.07324	1	72.9474	50.5491	58.6273	1.02324	43.3469		12.881	0
8409	Thu Mar 23 13:36:17 2017_x000D_	31.1172	39.2743	77.1259	1.3461	1	72.9474	50.5491	58.6273	1.02324	43.3231		7.01806	118.262
8410	Thu Mar 23 13:36:17 2017_x000D_	31.2258	39.4815	85.739	1.49643	1	72.7517	54.4863	94.1312	1.6429	44.1536		3.12713	0
8411	Thu Mar 23 13:36:17 2017_x000D_	31.2286	39.5857	91.6437	1.59948	1	72.7517	54.4863	94.1312	1.6429	44.1157		4.37832	0
8412	Thu Mar 23 13:36:17 2017_x000D_	31.1286	39.692	100.441	1.75303	1	72.7517	54.4863	94.1312	1.6429	44.1741		3.06353	0
8413	Thu Mar 23 13:36:17 2017_x000D_	31.2307	39.6901	116.328	2.03031	1	72.7517	54.4863	94.1312	1.6429	44.0786		6.27912	105.573
8414	Thu Mar 23 13:36:17 2017_x000D_	31.2241	39.4809	129.547	2.26102	1	73.0115	57.9958	79.0736	1.38009	45.7055		0.0108167	0
8415	Thu Mar 23 13:36:17 2017_x000D_	31.2238	39.4811	137.905	2.4069	1	73.0115	57.9958	79.0736	1.38009	45.7056		3.13966	0
8416	Thu Mar 23 13:36:17 2017_x000D_	31.2204	39.3765	143.867	2.51095	1	73.0115	57.9958	79.0736	1.38009	45.7512		6.16935	0
8417	Thu Mar 23 13:36:17 2017_x000D_	31.0148	39.3808	156.771	2.73616	1	73.0115	57.9958	79.0736	1.38009	45.9374		8.84891	0
8418	Thu Mar 23 13:36:17 2017_x000D_	30.8033	39.1752	156.767	2.7361	1	73.0115	57.9958	79.0736	1.38009	46.2141		6.94894	45.9296
8419	Thu Mar 23 13:36:17 2017_x000D_	30.5948	39.0743	159.492	2.78366	1	72.9355	59.5249	79.0736	1.38009	47.0209		19.6186	0
8420	Thu Mar 23 13:36:17 2017_x000D_	29.9717	38.8758	159.493	2.78367	1	72.9355	59.5249	79.0736	1.38009	47.6684		12.7816	0
8421	Thu Mar 23 13:36:18 2017_x000D_	29.557	38.7781	156.771	2.73618	1	72.9355	59.5249	79.0736	1.38009	48.0846		18.194	0
8422	Thu Mar 23 13:36:18 2017_x000D_	29.0331	38.4726	152.829	2.66736	1	72.9355	59.5249	79.0736	1.38009	48.689		6.97299	82.3688
8423	Thu Mar 23 13:36:18 2017_x000D_	28.824	38.3711	150.264	2.6226	1	73.672	62.1699	81.3632	1.42006	50.7713		22.5505	0
8424	Thu Mar 23 13:36:18 2017_x000D_	28.1932	37.9623	150.262	2.62257	1	73.672	62.1699	81.3632	1.42006	51.5202		9.83576	0
8425	Thu Mar 23 13:36:18 2017_x000D_	27.8809	37.8625	146.24	2.55236	1	73.672	62.1699	81.3632	1.42006	51.8428		13.9663	0
8426	Thu Mar 23 13:36:18 2017_x000D_	27.4619	37.6596	146.242	2.55241	1	73.672	62.1699	81.3632	1.42006	52.308		17.7892	102.881
8427	Thu Mar 23 13:36:18 2017_x000D_	27.0364	37.2466	146.238	2.55234	1	74.5918	65.4736	82.3448	1.43719	55.3017		11.2985	0
8428	Thu Mar 23 13:36:18 2017_x000D_	26.7204	37.0417	144.506	2.52211	1	74.5918	65.4736	82.3448	1.43719	55.678		11.3127	0
8429	Thu Mar 23 13:36:18 2017_x000D_	26.4039	36.8367	146.239	2.55234	1	74.5918	65.4736	82.3448	1.43719	56.0548		15.7046	0
8430	Thu Mar 23 13:36:18 2017_x000D_	25.9809	36.5283	148.725	2.59574	1	74.5918	65.4736	82.3448	1.43719	56.5761		14.0078	0
8431	Thu Mar 23 13:36:18 2017_x000D_	25.5607	36.3247	148.726	2.59576	1	74.5918	65.4736	82.3448	1.43719	57.0413		17.8445	55.5168
8432	Thu Mar 23 13:36:18 2017_x000D_	25.1338	35.9105	148.721	2.59568	1	75.1543	67.2366	76.9872	1.34368	59.0201		9.88422	0
8433	Thu Mar 23 13:36:18 2017_x000D_	24.8199	35.8104	152.813	2.66708	1	75.1543	67.2366	76.9872	1.34368	59.3393		18.3246	0
8434	Thu Mar 23 13:36:18 2017_x000D_	24.2923	35.5026	148.725	2.59574	1	75.1543	67.2366	76.9872	1.34368	59.9499		11.356	0
8435	Thu Mar 23 13:36:18 2017_x000D_	23.9746	35.2968	150.254	2.62243	1	75.1543	67.2366	76.9872	1.34368	60.3284		11.3509	53.6917
8436	Thu Mar 23 13:36:18 2017_x000D_	23.6571	35.091	148.724	2.59572	1	75.5001	68.9926	79.9968	1.39621	61.9436		22.7277	0
8437	Thu Mar 23 13:36:18 2017_x000D_	23.0214	34.6789	148.723	2.59571	1	75.5001	68.9926	79.9968	1.39621	62.7012		9.91645	0
8438	Thu Mar 23 13:36:18 2017_x000D_	22.7065	34.5784	152.808	2.667	1	75.5001	68.9926	79.9968	1.39621	63.0198		7.04006	0
8439	Thu Mar 23 13:36:18 2017_x000D_	22.4954	34.4759	150.255	2.62244	1	75.5001	68.9926	79.9968	1.39621	63.2527		22.7677	119.806
8440	Thu Mar 23 13:36:18 2017_x000D_	21.8585	34.0632	150.253	2.62242	1	74.6546	72.8956	97.6551	1.7044	65.5392		11.3834	0
8441	Thu Mar 23 13:36:18 2017_x000D_	21.5401	33.8568	148.726	2.59575	1	74.6546	72.8956	97.6551	1.7044	65.918		20.2871	0
8442	Thu Mar 23 13:36:19 2017_x000D_	21.0061	33.4419	150.249	2.62234	1	74.6546	72.8956	97.6551	1.7044	66.594		9.35802	0
8443	Thu Mar 23 13:36:19 2017_x000D_	20.6942	33.4465	148.729	2.59581	1	74.6546	72.8956	97.6551	1.7044	66.8428		20.3087	54.1835
8444	Thu Mar 23 13:36:19 2017_x000D_	20.1596	33.0312	150.252	2.62238	1	74.1348	74.6253	97.6551	1.7044	68.1424		11.4142	0
8445	Thu Mar 23 13:36:19 2017_x000D_	19.8403	32.8243	148.726	2.59575	1	74.1348	74.6253	97.6551	1.7044	68.5216		6.25265	0
8446	Thu Mar 23 13:36:19 2017_x000D_	19.6319	32.8273	148.73	2.59582	1	74.1348	74.6253	97.6551	1.7044	68.6851		17.9975	0
8447	Thu Mar 23 13:36:19 2017_x000D_	19.2009	32.41	148.725	2.59574	1	74.1348	74.6253	97.6551	1.7044	69.2811		9.96948	0
8448	Thu Mar 23 13:36:19 2017_x000D_	18.8844	32.3087	152.798	2.66683	1	74.1348	74.6253	97.6551	1.7044	69.5938		15.8919	87.6023
8449	Thu Mar 23 13:36:19 2017_x000D_	18.4563	31.9967	150.25	2.62235	1	73.3445	77.4364	101.014	1.76303	71.2564		9.96662	0
8450	Thu Mar 23 13:36:19 2017_x000D_	18.1399	31.8954	151.349	2.64154	1	73.3445	77.4364	101.014	1.76303	71.5649		18.5207	0
8451	Thu Mar 23 13:36:19 2017_x000D_	17.6066	31.5844	150.252	2.62239	1	73.3445	77.4364	101.014	1.76303	72.1742		9.02323	0
8452	Thu Mar 23 13:36:19 2017_x000D_	17.3904	31.3753	150.249	2.62234	1	73.3445	77.4364	101.014	1.76303	72.474		9.9808	100.205
8453	Thu Mar 23 13:36:19 2017_x000D_	17.0736	31.2737	151.348	2.64152	1	71.8949	80.4456	109.466	1.91054	73.6427		7.09774	0
8454	Thu Mar 23 13:36:19 2017_x000D_	16.8608	31.1703	148.73	2.59583	1	71.8949	80.4456	109.466	1.91054	73.8702		15.9298	0
8455	Thu Mar 23 13:36:19 2017_x000D_	16.4315	30.8578	151.346	2.64148	1	71.8949	80.4456	109.466	1.91054	74.3985		7.10444	0
8456	Thu Mar 23 13:36:19 2017_x000D_	16.2185	30.7543	148.73	2.59582	1	71.8949	80.4456	109.466	1.91054	74.6263		11.4933	76.5854
8457	Thu Mar 23 13:36:19 2017_x000D_	15.8969	30.5461	150.25	2.62236	1	69.4721	81.25	135.214	2.35992	73.7644		3.13232	0
8458	Thu Mar 23 13:36:19 2017_x000D_	15.7925	30.5476	148.731	2.59585	1	69.4721	81.25	135.214	2.35992	73.8392		15.9634	0
8459	Thu Mar 23 13:36:19 2017_x000D_	15.3624	30.2343	146.262	2.55276	1	69.4721	81.25	135.214	2.35992	74.3671		3.13828	0
8460	Thu Mar 23 13:36:19 2017_x000D_	15.2578	30.2357	144.547	2.52281	1	69.4721	81.25	135.214	2.35992	74.4423		11.5706	0
8461	Thu Mar 23 13:36:19 2017_x000D_	15.0371	29.9194	142.178	2.48147	1	69.4721	81.25	135.214	2.35992	74.8198		3.13832	139.562
8462	Thu Mar 23 13:36:19 2017_x000D_	14.9325	29.9209	140.276	2.44827	1	64.9808	80.0376	187.655	3.2752	70.8274		0.0134164	0
8463	Thu Mar 23 13:36:19 2017_x000D_	14.9323	29.9205	135.968	2.37309	1	64.9808	80.0376	187.655	3.2752	70.8278		3.18837	0
8464	Thu Mar 23 13:36:20 2017_x000D_	14.9364	30.0267	129.777	2.26504	1	64.9808	80.0376	187.655	3.2752	70.7498		3.19063	0
8465	Thu Mar 23 13:36:20 2017_x000D_	14.933	29.9204	123.288	2.15178	1	64.9808	80.0376	187.655	3.2752	70.8274		7.04326	151.213
8466	Thu Mar 23 13:36:20 2017_x000D_	14.836	30.1342	112.815	1.96899	1	60.0421	79.03	185.584	3.23906	66.5912		3.18763	0
8467	Thu Mar 23 13:36:20 2017_x000D_	14.8326	30.028	106.464	1.85814	1	60.0421	79.03	185.584	3.23906	66.6715		0.0192094	0
8468	Thu Mar 23 13:36:20 2017_x000D_	14.8331	30.0284	94.9681	1.65751	1	60.0421	79.03	185.584	3.23906	66.6709		0.00848528	0
8469	Thu Mar 23 13:36:20 2017_x000D_	14.8333	30.0286	89.0289	1.55385	1	60.0421	79.03	185.584	3.23906	66.6706		6.37587	86.3902
8470	Thu Mar 23 13:36:20 2017_x000D_	14.8259	29.8162	83.1268	1.45084	1	57.2567	78.2992	180	3.14159	64.4281		4.42472	0
8471	Thu Mar 23 13:36:20 2017_x000D_	14.9272	29.709	73.6907	1.28615	1	57.2567	78.2992	180	3.14159	64.4422		9.55801	0
8472	Thu Mar 23 13:36:20 2017_x000D_	14.9159	29.3906	61.5785	1.07475	1	57.2567	78.2992	180	3.14159	64.69		6.98494	0
8473	Thu Mar 23 13:36:20 2017_x000D_	15.1218	29.2819	55.0794	0.961317	1	57.2567	78.2992	180	3.14159	64.6378		11.3254	124.572
8474	Thu Mar 23 13:36:20 2017_x000D_	15.32	28.9606	44.6172	0.778716	1	53.1168	78.621	180	3.14159	62.408		8.85034	0
8475	Thu Mar 23 13:36:20 2017_x000D_	15.5219	28.7455	36.0351	0.628932	1	53.1168	78.621	180	3.14159	62.4575		11.2625	0
8476	Thu Mar 23 13:36:20 2017_x000D_	15.8286	28.529	29.2442	0.510407	1	53.1168	78.621	180	3.14159	62.4469		9.88327	0
8477	Thu Mar 23 13:36:20 2017_x000D_	16.1391	28.4189	25.2022	0.439862	1	53.1168	78.621	180	3.14159	62.3506		20.9512	0
8478	Thu Mar 23 13:36:20 2017_x000D_	16.7564	28.0923	22.4155	0.391225	1	53.1168	78.621	180	3.14159	62.2513		8.85663	71.5952
8479	Thu Mar 23 13:36:20 2017_x000D_	16.9585	27.8771	22.4132	0.391184	1	50.7312	78.5552	177.915	3.10521	60.9005		12.895	0
8480	Thu Mar 23 13:36:20 2017_x000D_	17.3737	27.7659	25.2011	0.439842	1	50.7312	78.5552	177.915	3.10521	60.7641		12.8842	0
8481	Thu Mar 23 13:36:20 2017_x000D_	17.7885	27.6546	22.4153	0.391221	1	50.7312	78.5552	177.915	3.10521	60.6308		20.9324	0
8482	Thu Mar 23 13:36:20 2017_x000D_	18.4053	27.3284	25.2018	0.439855	1	50.7312	78.5552	177.915	3.10521	60.5735		6.27345	26.9747
8483	Thu Mar 23 13:36:20 2017_x000D_	18.6144	27.3259	25.2034	0.439882	1	49.8532	78.7491	180	3.14159	60.1682		18.1941	0
8484	Thu Mar 23 13:36:20 2017_x000D_	19.1265	27.001	29.2484	0.510481	1	49.8532	78.7491	180	3.14159	60.183		11.2458	0
8485	Thu Mar 23 13:36:21 2017_x000D_	19.4328	26.7849	27.8777	0.486558	1	49.8532	78.7491	180	3.14159	60.2136		16.7913	0
8486	Thu Mar 23 13:36:21 2017_x000D_	19.9481	26.5664	29.2488	0.510488	1	49.8532	78.7491	180	3.14159	60.1444		8.84391	66.6632
8487	Thu Mar 23 13:36:21 2017_x000D_	20.1499	26.3515	29.2474	0.510463	1	47.6631	79.1249	180	3.14159	59.5148		9.85281	0
8488	Thu Mar 23 13:36:21 2017_x000D_	20.4595	26.2419	30.4388	0.531257	1	47.6631	79.1249	180	3.14159	59.4697		18.1757	0
8489	Thu Mar 23 13:36:21 2017_x000D_	20.971	25.9172	29.2477	0.51047	1	47.6631	79.1249	180	3.14159	59.5275		6.96357	0
8490	Thu Mar 23 13:36:21 2017_x000D_	21.1762	25.8087	31.89	0.556586	1	47.6631	79.1249	180	3.14159	59.533		20.8854	0
8491	Thu Mar 23 13:36:21 2017_x000D_	21.7916	25.4832	29.2481	0.510476	1	47.6631	79.1249	180	3.14159	59.5547		6.96357	92.3637
8492	Thu Mar 23 13:36:21 2017_x000D_	21.9968	25.3747	31.8909	0.556601	1	44.6045	79.4769	180	3.14159	58.6358		20.8734	0
8493	Thu Mar 23 13:36:21 2017_x000D_	22.6118	25.0493	29.2485	0.510482	1	44.6045	79.4769	180	3.14159	58.703		8.83324	0
8494	Thu Mar 23 13:36:21 2017_x000D_	22.8134	24.8347	29.2471	0.510458	1	44.6045	79.4769	180	3.14159	58.8271		16.7456	0
8495	Thu Mar 23 13:36:21 2017_x000D_	23.3273	24.6168	27.8761	0.486531	1	44.6045	79.4769	180	3.14159	58.8417		0	98.3512
8496	Thu Mar 23 13:36:21 2017_x000D_	23.3273	24.6168	27.8761	0.486531	1	41.3685	78.9515	200.492	3.49925	57.2516		19.6649	0
8497	Thu Mar 23 13:36:21 2017_x000D_	23.9452	24.398	27.8777	0.486558	1	41.3685	78.9515	200.492	3.49925	57.2683		8.82913	0
8498	Thu Mar 23 13:36:21 2017_x000D_	24.1466	24.1834	27.8761	0.48653	1	41.3685	78.9515	200.492	3.49925	57.412		13.9003	0
8499	Thu Mar 23 13:36:21 2017_x000D_	24.5562	23.9668	27.8761	0.48653	1	41.3685	78.9515	200.492	3.49925	57.4976		6.94486	115.832
8500	Thu Mar 23 13:36:21 2017_x000D_	24.7608	23.8585	25.1941	0.439721	1	37.9739	77.1118	180	3.14159	54.868		13.8936	0
8501	Thu Mar 23 13:36:21 2017_x000D_	25.1702	23.642	25.1938	0.439714	1	37.9739	77.1118	180	3.14159	54.9814		6.94751	0
8502	Thu Mar 23 13:36:21 2017_x000D_	25.3749	23.5337	27.8761	0.48653	1	37.9739	77.1118	180	3.14159	55.0395		9.82618	0
8503	Thu Mar 23 13:36:21 2017_x000D_	25.6837	23.4245	31.895	0.556672	1	37.9739	77.1118	180	3.14159	55.0761		6.94221	86.9333
8504	Thu Mar 23 13:36:21 2017_x000D_	25.8882	23.3162	29.2498	0.510506	1	35.4262	75.7311	188.637	3.29233	53.2757		4.40814	0
8505	Thu Mar 23 13:36:21 2017_x000D_	25.9888	23.2091	30.4415	0.531305	1	35.4262	75.7311	188.637	3.29233	53.3631		4.41457	0
8506	Thu Mar 23 13:36:21 2017_x000D_	26.0895	23.1018	29.2484	0.510482	1	35.4262	75.7311	188.637	3.29233	53.4511		9.81104	0
8507	Thu Mar 23 13:36:22 2017_x000D_	26.3978	22.9927	30.4418	0.53131	1	35.4262	75.7311	188.637	3.29233	53.5056		6.23126	0
8508	Thu Mar 23 13:36:22 2017_x000D_	26.6055	22.9908	30.4434	0.531337	1	35.4262	75.7311	188.637	3.29233	53.4728		15.5592	41.0566
8509	Thu Mar 23 13:36:22 2017_x000D_	27.0116	22.6682	36.0562	0.6293	1	34.1418	75.2586	193.013	3.36871	53.0716		8.829	0
8510	Thu Mar 23 13:36:22 2017_x000D_	27.2131	22.4537	44.6401	0.779116	1	34.1418	75.2586	193.013	3.36871	53.2575		11.2067	0
8511	Thu Mar 23 13:36:22 2017_x000D_	27.5183	22.2383	50.9709	0.88961	1	34.1418	75.2586	193.013	3.36871	53.4324		4.421	0
8512	Thu Mar 23 13:36:22 2017_x000D_	27.6191	22.1308	59.9924	1.04707	1	34.1418	75.2586	193.013	3.36871	53.5267		4.41457	75.9871
8513	Thu Mar 23 13:36:22 2017_x000D_	27.7198	22.0235	64.1238	1.11917	1	31.7895	74.3193	191.014	3.33383	52.4539		10.0159	0
8514	Thu Mar 23 13:36:22 2017_x000D_	27.814	21.7032	79.4153	1.38606	1	31.7895	74.3193	191.014	3.33383	52.7661		3.19944	0
8515	Thu Mar 23 13:36:22 2017_x000D_	27.8108	21.5966	85.8293	1.498	1	31.7895	74.3193	191.014	3.33383	52.8726		19.3361	0
8516	Thu Mar 23 13:36:22 2017_x000D_	27.8951	20.9576	100.436	1.75293	1	31.7895	74.3193	191.014	3.33383	53.5036		3.19063	82.1835
8517	Thu Mar 23 13:36:22 2017_x000D_	27.8917	20.8513	106.786	1.86378	1	29.2185	73.3735	180	3.14159	52.539		17.2685	0
8518	Thu Mar 23 13:36:22 2017_x000D_	27.6676	20.3211	118.766	2.07285	1	29.2185	73.3735	180	3.14159	53.0751		3.19063	0
8519	Thu Mar 23 13:36:22 2017_x000D_	27.6642	20.2148	125.175	2.18472	1	29.2185	73.3735	180	3.14159	53.1814		7.17209	0
8520	Thu Mar 23 13:36:22 2017_x000D_	27.5537	20.0028	127.468	2.22474	1	29.2185	73.3735	180	3.14159	53.3967		11.5382	0
8521	Thu Mar 23 13:36:22 2017_x000D_	27.3362	19.6856	137.468	2.39927	1	29.2185	73.3735	180	3.14159	53.7209		9.95364	82.2252
8522	Thu Mar 23 13:36:22 2017_x000D_	27.0211	19.5817	141.613	2.47161	1	26.6462	72.4272	221.364	3.86352	52.8468		13.545	0
8523	Thu Mar 23 13:36:22 2017_x000D_	26.6995	19.2648	145.7	2.54294	1	26.6462	72.4272	221.364	3.86352	53.1624		13.5535	0
8524	Thu Mar 23 13:36:22 2017_x000D_	26.3777	18.9477	149.696	2.61268	1	26.6462	72.4272	221.364	3.86352	53.4802		9.96119	0
8525	Thu Mar 23 13:36:22 2017_x000D_	26.0625	18.8433	145.7	2.54295	1	26.6462	72.4272	221.364	3.86352	53.5871		20.4132	66.4278
8526	Thu Mar 23 13:36:22 2017_x000D_	25.5292	18.4207	143.979	2.5129	1	24.4886	71.9295	180	3.14159	53.5189		11.4824	0
8527	Thu Mar 23 13:36:22 2017_x000D_	25.21	18.2095	145.699	2.54292	1	24.4886	71.9295	180	3.14159	53.7248		18.5415	0
8528	Thu Mar 23 13:36:23 2017_x000D_	24.6792	17.8929	141.617	2.47169	1	24.4886	71.9295	180	3.14159	54.0369		9.06464	0
8529	Thu Mar 23 13:36:23 2017_x000D_	24.464	17.6808	141.616	2.47167	1	24.4886	71.9295	180	3.14159	54.2487		13.598	60.0555
8530	Thu Mar 23 13:36:23 2017_x000D_	24.1413	17.3625	137.484	2.39955	1	22.5481	71.4377	180	3.14159	54.0987		18.1463	0
8531	Thu Mar 23 13:36:23 2017_x000D_	23.7105	16.9379	137.483	2.39953	1	22.5481	71.4377	180	3.14159	54.5122		9.07947	0
8532	Thu Mar 23 13:36:23 2017_x000D_	23.495	16.7254	137.483	2.39953	1	22.5481	71.4377	180	3.14159	54.7205		18.1653	0
8533	Thu Mar 23 13:36:23 2017_x000D_	23.0638	16.3003	137.482	2.39951	1	22.5481	71.4377	180	3.14159	55.1398		9.08799	39.2253
8534	Thu Mar 23 13:36:23 2017_x000D_	22.848	16.0877	137.482	2.39951	1	21.2411	71.4012	188.054	3.28216	55.3368		7.11608	0
8535	Thu Mar 23 13:36:23 2017_x000D_	22.6356	15.9821	139.709	2.43838	1	21.2411	71.4012	188.054	3.28216	55.4366		18.1929	0
8536	Thu Mar 23 13:36:23 2017_x000D_	22.2037	15.5564	139.707	2.43835	1	21.2411	71.4012	188.054	3.28216	55.8531		9.09858	0
8537	Thu Mar 23 13:36:23 2017_x000D_	21.9877	15.3435	139.706	2.43834	1	21.2411	71.4012	188.054	3.28216	56.0627		16.0441	0
8538	Thu Mar 23 13:36:23 2017_x000D_	21.5586	15.0243	137.485	2.39956	1	21.2411	71.4012	188.054	3.28216	56.3778		9.11131	132.997
8539	Thu Mar 23 13:36:23 2017_x000D_	21.3423	14.8111	137.484	2.39955	1	16.9213	70.4048	180	3.14159	55.7692		9.11555	0
8540	Thu Mar 23 13:36:23 2017_x000D_	21.1259	14.5978	137.484	2.39955	1	16.9213	70.4048	180	3.14159	55.9652		16.0531	0
8541	Thu Mar 23 13:36:23 2017_x000D_	20.6965	14.2785	139.707	2.43835	1	16.9213	70.4048	180	3.14159	56.2531		9.12617	0
8542	Thu Mar 23 13:36:23 2017_x000D_	20.4798	14.065	139.706	2.43834	1	16.9213	70.4048	180	3.14159	56.4521		18.2587	60.1348
8543	Thu Mar 23 13:36:23 2017_x000D_	20.0463	13.6378	139.705	2.43831	1	14.9782	69.9125	194.692	3.39801	56.5025		4.57794	0
8544	Thu Mar 23 13:36:23 2017_x000D_	19.9376	13.5307	139.399	2.43297	1	14.9782	69.9125	194.692	3.39801	56.5995		13.6935	0
8545	Thu Mar 23 13:36:23 2017_x000D_	19.6125	13.2103	139.703	2.43828	1	14.9782	69.9125	194.692	3.39801	56.8913		9.14104	0
8546	Thu Mar 23 13:36:23 2017_x000D_	19.3954	12.9965	139.702	2.43826	1	14.9782	69.9125	194.692	3.39801	57.0872		6.30006	70.3632
8547	Thu Mar 23 13:36:23 2017_x000D_	19.1854	12.9974	139.707	2.43835	1	13.0726	68.5451	209.581	3.65787	55.883		9.14739	0
8548	Thu Mar 23 13:36:23 2017_x000D_	18.9682	12.7834	139.706	2.43834	1	13.0726	68.5451	209.581	3.65787	56.0725		9.15163	0
8549	Thu Mar 23 13:36:24 2017_x000D_	18.7509	12.5693	139.706	2.43832	1	13.0726	68.5451	209.581	3.65787	56.2631		9.15163	0
8550	Thu Mar 23 13:36:24 2017_x000D_	18.5336	12.3552	139.705	2.43831	1	13.0726	68.5451	209.581	3.65787	56.4546		9.15587	85.0003
8551	Thu Mar 23 13:36:24 2017_x000D_	18.3162	12.141	139.704	2.43829	1	11.6498	66.0949	262.345	4.57878	54.3642		3.16201	0
8552	Thu Mar 23 13:36:24 2017_x000D_	18.2108	12.1413	141.6	2.47138	1	11.6498	66.0949	262.345	4.57878	54.3511		20.6831	0
8553	Thu Mar 23 13:36:24 2017_x000D_	17.6703	11.7133	148.114	2.58508	1	11.6498	66.0949	262.345	4.57878	54.7138		3.15905	0
8554	Thu Mar 23 13:36:24 2017_x000D_	17.565	11.7139	154.829	2.70228	1	11.6498	66.0949	262.345	4.57878	54.7018		6.99354	0
8555	Thu Mar 23 13:36:24 2017_x000D_	17.7718	11.6063	171.074	2.9858	1	11.6498	66.0949	262.345	4.57878	54.8314		3.22062	43.8039
8556	Thu Mar 23 13:36:24 2017_x000D_	17.7684	11.499	180.2	3.14508	1	11.0519	64.7628	262.345	4.57878	53.6856		3.174	0
8557	Thu Mar 23 13:36:24 2017_x000D_	17.8742	11.499	193.09	3.37006	1	11.0519	64.7628	262.345	4.57878	53.6989		4.45636	0
8558	Thu Mar 23 13:36:24 2017_x000D_	17.9764	11.3912	209.029	3.64824	1	11.0519	64.7628	262.345	4.57878	53.8189		3.16502	0
8559	Thu Mar 23 13:36:24 2017_x000D_	18.0819	11.3908	215.892	3.76802	1	11.0519	64.7628	262.345	4.57878	53.833		3.24417	19.7254
8560	Thu Mar 23 13:36:24 2017_x000D_	18.079	11.2827	235.083	4.10297	1	11.0803	64.1059	265.805	4.63918	53.2848		3.2446	0
8561	Thu Mar 23 13:36:24 2017_x000D_	18.0756	11.1746	246.929	4.30972	1	11.0803	64.1059	265.805	4.63918	53.3915		4.43515	0
8562	Thu Mar 23 13:36:24 2017_x000D_	17.9739	11.2819	262.628	4.58372	1	11.0803	64.1059	265.805	4.63918	53.2719		3.22071	0
8563	Thu Mar 23 13:36:24 2017_x000D_	17.9774	11.3892	268.971	4.69443	1	11.0803	64.1059	265.805	4.63918	53.166		0.00848528	18.4282
8564	Thu Mar 23 13:36:24 2017_x000D_	17.9772	11.389	-85.1435	-1.48603	1	10.6626	63.6555	261.074	4.5566	52.7759		4.45223	0
8565	Thu Mar 23 13:36:24 2017_x000D_	17.8752	11.4968	-75.909	-1.32486	1	10.6626	63.6555	261.074	4.5566	52.655		14.5378	0
8566	Thu Mar 23 13:36:24 2017_x000D_	18.0998	11.9262	-70.2091	-1.22538	1	10.6626	63.6555	261.074	4.5566	52.2612		6.45661	0
8567	Thu Mar 23 13:36:24 2017_x000D_	18.107	12.1413	-70.2072	-1.22535	1	10.6626	63.6555	261.074	4.5566	52.0493		20.539	0
8568	Thu Mar 23 13:36:24 2017_x000D_	18.3388	12.7855	-70.2072	-1.22535	1	10.6626	63.6555	261.074	4.5566	51.4459		14.5271	110.702
8569	Thu Mar 23 13:36:24 2017_x000D_	18.5634	13.2145	-70.2091	-1.22538	1	11.9059	60.1812	284.692	4.96881	47.4362		23.6042	0
8570	Thu Mar 23 13:36:24 2017_x000D_	18.7987	13.9653	-76.5369	-1.33582	1	11.9059	60.1812	284.692	4.96881	46.7271		9.67133	0
8571	Thu Mar 23 13:36:25 2017_x000D_	18.8094	14.2875	-75.9153	-1.32497	1	11.9059	60.1812	284.692	4.96881	46.41		23.5824	0
8572	Thu Mar 23 13:36:25 2017_x000D_	19.0445	15.0376	-82.2436	-1.43542	1	11.9059	60.1812	284.692	4.96881	45.7045		0	83.5918
8573	Thu Mar 23 13:36:25 2017_x000D_	19.0445	15.0376	-82.2436	-1.43542	1	12.8935	57.5757	277.25	4.83893	42.9805		19.3127	0
8574	Thu Mar 23 13:36:25 2017_x000D_	19.0659	15.681	-82.2419	-1.43539	1	12.8935	57.5757	277.25	4.83893	42.347		7.24484	0
8575	Thu Mar 23 13:36:25 2017_x000D_	19.178	15.8949	-85.1627	-1.48637	1	12.8935	57.5757	277.25	4.83893	42.1519		25.727	0
8576	Thu Mar 23 13:36:25 2017_x000D_	19.2063	16.752	-85.1617	-1.48635	1	12.8935	57.5757	277.25	4.83893	41.3089		6.42953	117.127
8577	Thu Mar 23 13:36:25 2017_x000D_	19.2134	16.9662	-85.1614	-1.48635	1	14.1477	53.8784	280.926	4.90309	37.2582		19.2826	0
8578	Thu Mar 23 13:36:25 2017_x000D_	19.2347	17.6086	-85.1606	-1.48633	1	14.1477	53.8784	280.926	4.90309	36.6248		12.85	0
8579	Thu Mar 23 13:36:25 2017_x000D_	19.2488	18.0367	-85.1601	-1.48632	1	14.1477	53.8784	280.926	4.90309	36.2029		16.0619	0
8580	Thu Mar 23 13:36:25 2017_x000D_	19.2666	18.5718	-84.9964	-1.48347	1	14.1477	53.8784	280.926	4.90309	35.6758		9.62625	81.7762
8581	Thu Mar 23 13:36:25 2017_x000D_	19.2772	18.8925	-85.1591	-1.48631	1	14.9179	51.2636	284.692	4.96881	32.6633		9.63225	0
8582	Thu Mar 23 13:36:25 2017_x000D_	19.2878	19.2134	-84.9955	-1.48345	1	14.9179	51.2636	284.692	4.96881	32.3467		16.4172	0
8583	Thu Mar 23 13:36:25 2017_x000D_	19.4101	19.7468	-82.2367	-1.4353	1	14.9179	51.2636	284.692	4.96881	31.8353		12.826	0
8584	Thu Mar 23 13:36:25 2017_x000D_	19.4242	20.1741	-82.2357	-1.43528	1	14.9179	51.2636	284.692	4.96881	31.4144		16.0348	0
8585	Thu Mar 23 13:36:25 2017_x000D_	19.4419	20.7083	-81.9114	-1.42962	1	14.9179	51.2636	284.692	4.96881	30.8884		10.1872	41.8542
8586	Thu Mar 23 13:36:25 2017_x000D_	19.5572	21.0277	-85.1614	-1.48635	1	15.4123	49.959	278.926	4.86818	29.2267		12.814	0
8587	Thu Mar 23 13:36:25 2017_x000D_	19.5713	21.4546	-85.1609	-1.48634	1	15.4123	49.959	278.926	4.86818	28.8062		19.5374	0
8588	Thu Mar 23 13:36:25 2017_x000D_	19.697	22.0936	-82.2359	-1.43529	1	15.4123	49.959	278.926	4.86818	28.1929		19.5274	0
8589	Thu Mar 23 13:36:25 2017_x000D_	19.8225	22.7323	-79.347	-1.38487	1	15.4123	49.959	278.926	4.86818	27.5816		0	62.518
8590	Thu Mar 23 13:36:25 2017_x000D_	19.8225	22.7323	-79.347	-1.38487	1	16.5817	48.2341	315	5.49779	25.7069		19.5227	0
8591	Thu Mar 23 13:36:25 2017_x000D_	19.9482	23.3708	-82.2379	-1.43532	1	16.5817	48.2341	315	5.49779	25.0902		12.7899	0
8592	Thu Mar 23 13:36:26 2017_x000D_	19.9622	23.7969	-82.2368	-1.4353	1	16.5817	48.2341	315	5.49779	24.6699		19.1745	0
8593	Thu Mar 23 13:36:26 2017_x000D_	19.9833	24.4357	-82.2351	-1.43527	1	16.5817	48.2341	315	5.49779	24.0403		9.59017	141.864
8594	Thu Mar 23 13:36:26 2017_x000D_	19.9938	24.7552	-81.9108	-1.42961	1	19.5864	44.5826	315	5.49779	19.8316		23.3458	0
8595	Thu Mar 23 13:36:26 2017_x000D_	20.2271	25.4976	-82.2376	-1.43532	1	19.5864	44.5826	315	5.49779	19.0958		6.38146	0
8596	Thu Mar 23 13:36:26 2017_x000D_	20.2341	25.7102	-82.237	-1.43531	1	19.5864	44.5826	315	5.49779	18.8835		19.1473	0
8597	Thu Mar 23 13:36:26 2017_x000D_	20.255	26.3481	-82.2354	-1.43528	1	19.5864	44.5826	315	5.49779	18.2468		9.56319	77.3397
8598	Thu Mar 23 13:36:26 2017_x000D_	20.2655	26.6667	-82.5264	-1.44036	1	20.9946	42.4232	289.478	5.05234	15.7734		10.138	0
8599	Thu Mar 23 13:36:26 2017_x000D_	20.3804	26.9845	-85.1689	-1.48648	1	20.9946	42.4232	289.478	5.05234	15.4509		7.15792	0
8600	Thu Mar 23 13:36:26 2017_x000D_	20.4916	27.1956	-82.2384	-1.43533	1	20.9946	42.4232	289.478	5.05234	15.2359		15.9296	0
8601	Thu Mar 23 13:36:26 2017_x000D_	20.509	27.7263	-82.5289	-1.4404	1	20.9946	42.4232	289.478	5.05234	14.7049		9.56309	0
8602	Thu Mar 23 13:36:26 2017_x000D_	20.5194	28.0449	-82.2362	-1.43529	1	20.9946	42.4232	289.478	5.05234	14.3862		13.1774	136.61
8603	Thu Mar 23 13:36:26 2017_x000D_	20.6374	28.468	-79.3401	-1.38475	1	23.3556	38.5294	284.692	4.96881	10.4221		6.36646	0
8604	Thu Mar 23 13:36:26 2017_x000D_	20.6444	28.6801	-79.3393	-1.38473	1	23.3556	38.5294	284.692	4.96881	10.2156		15.9115	0
8605	Thu Mar 23 13:36:26 2017_x000D_	20.6617	29.2102	-79.769	-1.39223	1	23.3556	38.5294	284.692	4.96881	9.70075		4.51456	0
8606	Thu Mar 23 13:36:26 2017_x000D_	20.7695	29.3152	-82.2381	-1.43533	1	23.3556	38.5294	284.692	4.96881	9.57023		6.36337	89.0427
8607	Thu Mar 23 13:36:26 2017_x000D_	20.7764	29.5272	-82.2376	-1.43532	1	24.7845	35.9279	315	5.49779	7.55207		12.7238	0
8608	Thu Mar 23 13:36:26 2017_x000D_	20.7903	29.9511	-82.2365	-1.4353	1	24.7845	35.9279	315	5.49779	7.18859		6.36037	0
8609	Thu Mar 23 13:36:26 2017_x000D_	20.7972	30.163	-82.236	-1.43529	1	24.7845	35.9279	315	5.49779	7.00947		12.7115	0
8610	Thu Mar 23 13:36:26 2017_x000D_	20.8108	30.5865	-76.4841	-1.3349	1	24.7845	35.9279	315	5.49779	6.65739		4.49974	108.883
8611	Thu Mar 23 13:36:26 2017_x000D_	20.9183	30.6911	-72.937	-1.27299	1	27.0984	33.1317	315	5.49779	6.64456		4.42449	0
8612	Thu Mar 23 13:36:26 2017_x000D_	20.8168	30.7981	-58.3652	-1.01867	1	27.0984	33.1317	315	5.49779	6.70106		7.14231	0
8613	Thu Mar 23 13:36:27 2017_x000D_	20.7052	30.5878	-48.1616	-0.840579	1	27.0984	33.1317	315	5.49779	6.88073		3.12642	0
8614	Thu Mar 23 13:36:27 2017_x000D_	20.601	30.5895	-42.0755	-0.734357	1	27.0984	33.1317	315	5.49779	6.97703		4.49384	0
8615	Thu Mar 23 13:36:27 2017_x000D_	20.493	30.4857	-24.6065	-0.429465	1	27.0984	33.1317	315	5.49779	7.11566		3.19054	101.392
8616	Thu Mar 23 13:36:27 2017_x000D_	20.4963	30.592	-14.1447	-0.246872	1	28.9757	30.3213	284.692	4.96881	8.48372		3.12352	0
8617	Thu Mar 23 13:36:27 2017_x000D_	20.3922	30.5939	-2.14622	-0.0374586	1	28.9757	30.3213	284.692	4.96881	8.58783		3.14709	0
8618	Thu Mar 23 13:36:27 2017_x000D_	20.4971	30.5931	15.816	0.276041	1	28.9757	30.3213	284.692	4.96881	8.48296		3.13524	0
8619	Thu Mar 23 13:36:27 2017_x000D_	20.6016	30.5918	22.4883	0.392496	1	28.9757	30.3213	284.692	4.96881	8.37847		6.97574	74.2914
8620	Thu Mar 23 13:36:27 2017_x000D_	20.8071	30.483	33.5214	0.58506	1	30.1681	28.1509	296.037	5.16682	9.64712		3.13228	0
8621	Thu Mar 23 13:36:27 2017_x000D_	20.9115	30.4816	40.337	0.704013	1	30.1681	28.1509	296.037	5.16682	9.54551		17.6603	0
8622	Thu Mar 23 13:36:27 2017_x000D_	21.3144	30.0524	44.7971	0.781856	1	30.1681	28.1509	296.037	5.16682	9.05559		11.2269	0
8623	Thu Mar 23 13:36:27 2017_x000D_	21.62	29.8364	46.8119	0.817022	1	30.1681	28.1509	296.037	5.16682	8.71269		11.2977	38.7547
8624	Thu Mar 23 13:36:27 2017_x000D_	21.8179	29.516	44.6477	0.779249	1	30.8737	27.0688	289.898	5.05967	9.38063		24.3257	0
8625	Thu Mar 23 13:36:27 2017_x000D_	22.4251	28.9786	38.5032	0.672008	1	30.8737	27.0688	289.898	5.05967	8.66177		8.82489	0
8626	Thu Mar 23 13:36:27 2017_x000D_	22.6264	28.7641	38.5028	0.672001	1	30.8737	27.0688	289.898	5.05967	8.41974		22.4304	0
8627	Thu Mar 23 13:36:27 2017_x000D_	23.237	28.3326	33.5156	0.584957	1	30.8737	27.0688	289.898	5.05967	7.74057		11.2077	142.234
8628	Thu Mar 23 13:36:27 2017_x000D_	23.5421	28.117	31.9347	0.557366	1	33.8859	23.4075	315	5.49779	11.3655		6.94361	0
8629	Thu Mar 23 13:36:27 2017_x000D_	23.7466	28.0086	29.297	0.511328	1	33.8859	23.4075	315	5.49779	11.1344		25.0417	0
8630	Thu Mar 23 13:36:27 2017_x000D_	24.4606	27.5762	27.9273	0.487423	1	33.8859	23.4075	315	5.49779	10.306		9.81989	0
8631	Thu Mar 23 13:36:27 2017_x000D_	24.769	27.4665	26.5258	0.462963	1	33.8859	23.4075	315	5.49779	9.97965		18.1055	0
8632	Thu Mar 23 13:36:27 2017_x000D_	25.2783	27.1427	27.9273	0.487423	1	33.8859	23.4075	315	5.49779	9.3831		12.7955	109.046
8633	Thu Mar 23 13:36:27 2017_x000D_	25.6902	27.032	25.2523	0.440735	1	36.2031	20.607	311.364	5.43432	12.3208		8.81641	0
8634	Thu Mar 23 13:36:27 2017_x000D_	25.8913	26.8177	25.2503	0.440701	1	36.2031	20.607	311.364	5.43432	12.0377		19.6093	0
8635	Thu Mar 23 13:36:28 2017_x000D_	26.5072	26.5988	25.2514	0.440721	1	36.2031	20.607	311.364	5.43432	11.3979		9.81122	0
8636	Thu Mar 23 13:36:28 2017_x000D_	26.8154	26.4894	29.2997	0.511377	1	36.2031	20.607	311.364	5.43432	11.0784		22.3763	62.7684
8637	Thu Mar 23 13:36:28 2017_x000D_	27.4245	26.0589	29.2985	0.511355	1	37.3772	18.8752	296.037	5.16682	12.2744		6.93285	0
8638	Thu Mar 23 13:36:28 2017_x000D_	27.6287	25.9507	31.9392	0.557444	1	37.3772	18.8752	296.037	5.16682	12.0456		13.8563	0
8639	Thu Mar 23 13:36:28 2017_x000D_	28.0368	25.7344	31.9397	0.557452	1	37.3772	18.8752	296.037	5.16682	11.5884		13.851	0
8640	Thu Mar 23 13:36:28 2017_x000D_	28.4447	25.5181	31.9401	0.55746	1	37.3772	18.8752	296.037	5.16682	11.1318		8.80369	42.5836
8641	Thu Mar 23 13:36:28 2017_x000D_	28.6455	25.3041	31.939	0.557442	1	38.3024	17.7987	278.637	4.86313	12.2306		11.1843	0
8642	Thu Mar 23 13:36:28 2017_x000D_	28.95	25.089	33.5214	0.585059	1	38.3024	17.7987	278.637	4.86313	11.8582		18.0613	0
8643	Thu Mar 23 13:36:28 2017_x000D_	29.458	24.7659	34.4461	0.601197	1	38.3024	17.7987	278.637	4.86313	11.259		6.91944	0
8644	Thu Mar 23 13:36:28 2017_x000D_	29.6618	24.6579	31.9389	0.557439	1	38.3024	17.7987	278.637	4.86313	11.0322		22.3463	0
8645	Thu Mar 23 13:36:28 2017_x000D_	30.2701	24.228	31.9383	0.557428	1	38.3024	17.7987	278.637	4.86313	10.2885		11.1728	29.768
8646	Thu Mar 23 13:36:28 2017_x000D_	30.5742	24.013	33.5214	0.585059	1	38.7803	16.9291	284.692	4.96881	10.8407		22.3355	0
8647	Thu Mar 23 13:36:28 2017_x000D_	31.1822	23.5833	33.5211	0.585054	1	38.7803	16.9291	284.692	4.96881	10.1		9.76845	0
8648	Thu Mar 23 13:36:28 2017_x000D_	31.4891	23.4745	34.4471	0.601216	1	38.7803	16.9291	284.692	4.96881	9.79816		22.3223	0
8649	Thu Mar 23 13:36:28 2017_x000D_	32.0967	23.045	34.447	0.601213	1	38.7803	16.9291	284.692	4.96881	9.05951		0	108.67
8650	Thu Mar 23 13:36:28 2017_x000D_	32.0967	23.045	34.447	0.601213	1	42.3191	16.1557	0	0	12.3272		18.0356	0
8651	Thu Mar 23 13:36:28 2017_x000D_	32.604	22.7224	33.522	0.585069	1	42.3191	16.1557	0	0	11.7262		19.8422	0
8652	Thu Mar 23 13:36:28 2017_x000D_	33.108	22.2941	31.9363	0.557394	1	42.3191	16.1557	0	0	11.0691		12.7203	0
8653	Thu Mar 23 13:36:28 2017_x000D_	33.5176	22.1845	29.2923	0.511248	1	42.3191	16.1557	0	0	10.6683		18.0165	85.2811
8654	Thu Mar 23 13:36:28 2017_x000D_	34.0244	21.8623	30.4847	0.532058	1	45.1604	16.245	0	0	12.4726		11.1536	0
8655	Thu Mar 23 13:36:28 2017_x000D_	34.328	21.6477	31.9377	0.557418	1	45.1604	16.245	0	0	12.105		11.1404	0
8656	Thu Mar 23 13:36:29 2017_x000D_	34.6312	21.4333	30.4837	0.532042	1	45.1604	16.245	0	0	11.7381		19.8318	0
8657	Thu Mar 23 13:36:29 2017_x000D_	35.135	21.0053	31.9361	0.55739	1	45.1604	16.245	0	0	11.0982		13.7932	86.0709
8658	Thu Mar 23 13:36:29 2017_x000D_	35.5413	20.7901	31.9365	0.557397	1	47.9799	16.7758	0	0	13.0703		9.27033	0
8659	Thu Mar 23 13:36:29 2017_x000D_	35.8503	20.7875	33.5244	0.585111	1	47.9799	16.7758	0	0	12.7758		19.8099	0
8660	Thu Mar 23 13:36:29 2017_x000D_	36.3534	20.3598	31.9374	0.557413	1	47.9799	16.7758	0	0	12.1664		8.77825	0
8661	Thu Mar 23 13:36:29 2017_x000D_	36.5536	20.1464	31.9364	0.557395	1	47.9799	16.7758	0	0	11.9131		19.4657	0
8662	Thu Mar 23 13:36:29 2017_x000D_	37.1652	19.9297	31.9383	0.557428	1	47.9799	16.7758	0	0	11.2652		8.77401	60.2653
8663	Thu Mar 23 13:36:29 2017_x000D_	37.3653	19.7164	31.9373	0.55741	1	49.9247	17.279	0	0	12.7937		15.4528	0
8664	Thu Mar 23 13:36:29 2017_x000D_	37.7683	19.3956	34.4495	0.601257	1	49.9247	17.279	0	0	12.3393		12.678	0
8665	Thu Mar 23 13:36:29 2017_x000D_	38.1766	19.2866	31.9382	0.557426	1	49.9247	17.279	0	0	11.9184		8.76977	0
8666	Thu Mar 23 13:36:29 2017_x000D_	38.3766	19.0734	31.9371	0.557408	1	49.9247	17.279	0	0	11.6867		13.7637	203.095
8667	Thu Mar 23 13:36:29 2017_x000D_	38.782	18.8586	31.9375	0.557415	1	56.6912	17.4914	0	0	17.9613		8.76977	0
8668	Thu Mar 23 13:36:29 2017_x000D_	38.982	18.6454	31.9365	0.557397	1	56.6912	17.4914	0	0	17.7468		6.8792	0
8669	Thu Mar 23 13:36:29 2017_x000D_	39.1846	18.538	29.286	0.511137	1	56.6912	17.4914	0	0	17.5379		13.7556	0
8670	Thu Mar 23 13:36:29 2017_x000D_	39.5898	18.3234	29.2862	0.51114	1	56.6912	17.4914	0	0	17.1216		6.88044	0
8671	Thu Mar 23 13:36:29 2017_x000D_	39.7925	18.2161	31.9374	0.557413	1	56.6912	17.4914	0	0	16.9142		13.7529	105.81
8672	Thu Mar 23 13:36:29 2017_x000D_	40.1976	18.0015	31.9378	0.55742	1	60.2026	17.1599	0	0	20.0227		3.07207	0
8673	Thu Mar 23 13:36:29 2017_x000D_	40.3	18.0008	30.4825	0.53202	1	60.2026	17.1599	0	0	19.9204		15.4247	0
8674	Thu Mar 23 13:36:29 2017_x000D_	40.7022	17.6805	27.9087	0.487099	1	60.2026	17.1599	0	0	19.5073		6.87249	0
8675	Thu Mar 23 13:36:29 2017_x000D_	40.9046	17.5732	25.2153	0.44009	1	60.2026	17.1599	0	0	19.3024		0	145.796
8676	Thu Mar 23 13:36:29 2017_x000D_	40.9046	17.5732	25.2153	0.44009	1	64.8565	15.7601	352.345	6.14958	24.0204		6.17112	0
8677	Thu Mar 23 13:36:30 2017_x000D_	40.6989	17.5745	12.0925	0.211055	1	64.8565	15.7601	352.345	6.14958	24.2256		6.87749	0
8678	Thu Mar 23 13:36:30 2017_x000D_	40.4961	17.6814	3.34327	0.0583511	1	64.8565	15.7601	352.345	6.14958	24.436		9.83029	0
8679	Thu Mar 23 13:36:30 2017_x000D_	40.1855	17.577	-11.8304	-0.206479	1	64.8565	15.7601	352.345	6.14958	24.7378		6.99268	97.9388
8680	Thu Mar 23 13:36:30 2017_x000D_	39.9774	17.472	-20.3077	-0.354436	1	67.9621	14.7536	341.488	5.96009	28.1164		0.0108167	0
8681	Thu Mar 23 13:36:30 2017_x000D_	39.9777	17.4718	-28.0327	-0.489263	1	67.9621	14.7536	341.488	5.96009	28.1161		3.066	0
8682	Thu Mar 23 13:36:30 2017_x000D_	39.8755	17.4719	-42.9002	-0.748749	1	67.9621	14.7536	341.488	5.96009	28.2178		3.08115	0
8683	Thu Mar 23 13:36:30 2017_x000D_	39.9782	17.4709	-48.9868	-0.854981	1	67.9621	14.7536	341.488	5.96009	28.1155		3.18075	121.224
8684	Thu Mar 23 13:36:30 2017_x000D_	39.9759	17.3649	-55.2294	-0.963935	1	71.7426	13.3268	0	0	32.0223		8.9435	0
8685	Thu Mar 23 13:36:30 2017_x000D_	40.187	17.5754	-68.0602	-1.18787	1	71.7426	13.3268	0	0	31.8403		0.0108167	0
8686	Thu Mar 23 13:36:30 2017_x000D_	40.1873	17.5756	-73.5817	-1.28424	1	71.7426	13.3268	0	0	31.8401		10.0665	0
8687	Thu Mar 23 13:36:30 2017_x000D_	40.2979	17.8924	-77.0872	-1.34542	1	71.7426	13.3268	0	0	31.7744		12.706	0
8688	Thu Mar 23 13:36:30 2017_x000D_	40.3085	18.3158	-77.0848	-1.34538	1	71.7426	13.3268	0	0	31.8275		20.1178	62.4516
8689	Thu Mar 23 13:36:30 2017_x000D_	40.5293	18.949	-77.0869	-1.34542	1	73.7361	12.7272	351.074	6.12739	33.7846		12.694	0
8690	Thu Mar 23 13:36:30 2017_x000D_	40.5399	19.372	-77.0846	-1.34538	1	73.7361	12.7272	351.074	6.12739	33.8547		20.0912	0
8691	Thu Mar 23 13:36:30 2017_x000D_	40.7603	20.0044	-71.6458	-1.25045	1	73.7361	12.7272	351.074	6.12739	33.7692		10.0446	0
8692	Thu Mar 23 13:36:30 2017_x000D_	40.8704	20.3206	-68.0481	-1.18766	1	73.7361	12.7272	351.074	6.12739	33.7315		6.33799	90.6515
8693	Thu Mar 23 13:36:30 2017_x000D_	40.8757	20.5318	-68.0457	-1.18762	1	76.5126	13.9196	17.7615	0.309997	36.2451		11.3968	0
8694	Thu Mar 23 13:36:30 2017_x000D_	41.0882	20.8467	-69.0395	-1.20497	1	76.5126	13.9196	17.7615	0.309997	36.0953		23.1057	0
8695	Thu Mar 23 13:36:30 2017_x000D_	41.3112	21.5839	-68.0461	-1.18763	1	76.5126	13.9196	17.7615	0.309997	36.0261		8.88834	0
8696	Thu Mar 23 13:36:30 2017_x000D_	41.521	21.7931	-68.0497	-1.18769	1	76.5126	13.9196	17.7615	0.309997	35.8665		19.2766	96.0113
8697	Thu Mar 23 13:36:30 2017_x000D_	41.6386	22.4248	-65.4205	-1.1418	1	79.2653	15.5521	17.7615	0.309997	38.2492		8.87774	0
8698	Thu Mar 23 13:36:30 2017_x000D_	41.8482	22.6337	-65.4239	-1.14186	1	79.2653	15.5521	17.7615	0.309997	38.0813		19.2659	0
8699	Thu Mar 23 13:36:31 2017_x000D_	41.966	23.265	-68.0454	-1.18762	1	79.2653	15.5521	17.7615	0.309997	38.0884		8.86926	0
8700	Thu Mar 23 13:36:31 2017_x000D_	42.1755	23.4736	-68.049	-1.18768	1	79.2653	15.5521	17.7615	0.309997	37.9263		12.6397	0
8701	Thu Mar 23 13:36:31 2017_x000D_	42.1857	23.8948	-68.0445	-1.1876	1	79.2653	15.5521	17.7615	0.309997	38.0065		21.1801	43.5991
8702	Thu Mar 23 13:36:31 2017_x000D_	42.5075	24.5232	-70.7727	-1.23522	1	80.5377	16.2543	14.9412	0.260773	38.9188		7.04927	0
8703	Thu Mar 23 13:36:31 2017_x000D_	42.6145	24.7324	-68.0471	-1.18765	1	80.5377	16.2543	14.9412	0.260773	38.8593		19.9783	0
8704	Thu Mar 23 13:36:31 2017_x000D_	42.8338	25.3612	-68.0461	-1.18763	1	80.5377	16.2543	14.9412	0.260773	38.7881		14.0905	0
8705	Thu Mar 23 13:36:31 2017_x000D_	43.0478	25.7793	-68.0474	-1.18765	1	80.5377	16.2543	14.9412	0.260773	38.681		6.30786	110.177
8706	Thu Mar 23 13:36:31 2017_x000D_	43.0529	25.9895	-68.0451	-1.18761	1	81.4479	19.8123	36.346	0.634358	38.8887		22.9597	0
8707	Thu Mar 23 13:36:31 2017_x000D_	43.2743	26.7221	-69.0376	-1.20493	1	81.4479	19.8123	36.346	0.634358	38.7939		11.3261	0
8708	Thu Mar 23 13:36:31 2017_x000D_	43.4857	27.0349	-68.0454	-1.18762	1	81.4479	19.8123	36.346	0.634358	38.6432		19.9233	0
8709	Thu Mar 23 13:36:31 2017_x000D_	43.7043	27.662	-68.0444	-1.1876	1	81.4479	19.8123	36.346	0.634358	38.5512		9.95554	52.8941
8710	Thu Mar 23 13:36:31 2017_x000D_	43.8137	27.9753	-71.6574	-1.25066	1	81.3591	21.5732	36.346	0.634358	38.0873		9.95356	0
8711	Thu Mar 23 13:36:31 2017_x000D_	43.9229	28.2886	-68.0434	-1.18758	1	81.3591	21.5732	36.346	0.634358	38.0337		21.0701	0
8712	Thu Mar 23 13:36:31 2017_x000D_	44.2431	28.9137	-70.7785	-1.23532	1	81.3591	21.5732	36.346	0.634358	37.8349		12.9632	0
8713	Thu Mar 23 13:36:31 2017_x000D_	44.3545	29.3312	-68.0437	-1.18759	1	81.3591	21.5732	36.346	0.634358	37.8091		19.873	40.0662
8714	Thu Mar 23 13:36:31 2017_x000D_	44.5726	29.9567	-68.0428	-1.18757	1	81.5099	22.9002	44.8151	0.782171	37.6053		9.92991	0
8715	Thu Mar 23 13:36:31 2017_x000D_	44.6817	30.2692	-71.6604	-1.25071	1	81.5099	22.9002	44.8151	0.782171	37.5582		19.8512	0
8716	Thu Mar 23 13:36:31 2017_x000D_	44.8996	30.894	-71.6607	-1.25072	1	81.5099	22.9002	44.8151	0.782171	37.4729		14.002	0
8717	Thu Mar 23 13:36:31 2017_x000D_	45.1124	31.3094	-71.6629	-1.25075	1	81.5099	22.9002	44.8151	0.782171	37.3563		9.41362	0
8718	Thu Mar 23 13:36:31 2017_x000D_	45.1198	31.6231	-70.7766	-1.23528	1	81.5099	22.9002	44.8151	0.782171	37.421		19.8217	94.1655
8719	Thu Mar 23 13:36:31 2017_x000D_	45.3373	32.247	-70.7766	-1.23528	1	82.0066	25.9995	82.3448	1.43719	37.1977		11.2388	0
8720	Thu Mar 23 13:36:32 2017_x000D_	45.5475	32.5571	-71.6635	-1.25076	1	82.0066	25.9995	82.3448	1.43719	37.0441		6.26565	0
8721	Thu Mar 23 13:36:32 2017_x000D_	45.5523	32.7659	-71.6617	-1.25073	1	82.0066	25.9995	82.3448	1.43719	37.0769		16.8492	0
8722	Thu Mar 23 13:36:32 2017_x000D_	45.7672	33.2848	-70.7785	-1.23532	1	82.0066	25.9995	82.3448	1.43719	36.9644		9.88235	73.5323
8723	Thu Mar 23 13:36:32 2017_x000D_	45.8755	33.5959	-69.0367	-1.20492	1	82.3189	28.4306	84.4155	1.47333	36.8076		13.9578	0
8724	Thu Mar 23 13:36:32 2017_x000D_	46.0878	34.0099	-69.0382	-1.20494	1	82.3189	28.4306	84.4155	1.47333	36.6582		6.25666	0
8725	Thu Mar 23 13:36:32 2017_x000D_	46.0926	34.2184	-69.0361	-1.20491	1	82.3189	28.4306	84.4155	1.47333	36.6857		13.9471	0
8726	Thu Mar 23 13:36:32 2017_x000D_	46.3047	34.6321	-69.0376	-1.20493	1	82.3189	28.4306	84.4155	1.47333	36.5442		6.25366	27.069
8727	Thu Mar 23 13:36:32 2017_x000D_	46.3095	34.8405	-69.0355	-1.2049	1	82.4917	29.3162	85.6359	1.49463	36.6015		8.74632	0
8728	Thu Mar 23 13:36:32 2017_x000D_	46.5167	35.0456	-69.0392	-1.20496	1	82.4917	29.3162	85.6359	1.49463	36.4284		9.38049	0
8729	Thu Mar 23 13:36:32 2017_x000D_	46.5239	35.3582	-68.0362	-1.18746	1	82.4917	29.3162	85.6359	1.49463	36.4717		8.73996	0
8730	Thu Mar 23 13:36:32 2017_x000D_	46.731	35.5631	-68.0398	-1.18752	1	82.4917	29.3162	85.6359	1.49463	36.3022		9.36542	46.5144
8731	Thu Mar 23 13:36:32 2017_x000D_	46.7381	35.8752	-69.0364	-1.20491	1	82.6311	30.8604	85.6359	1.49463	36.2416		6.8465	0
8732	Thu Mar 23 13:36:32 2017_x000D_	46.9428	35.9761	-68.0412	-1.18754	1	82.6311	30.8604	85.6359	1.49463	36.0531		15.6098	0
8733	Thu Mar 23 13:36:32 2017_x000D_	46.9543	36.4963	-61.5389	-1.07406	1	82.6311	30.8604	85.6359	1.49463	36.1192		8.71875	0
8734	Thu Mar 23 13:36:32 2017_x000D_	47.1609	36.7007	-56.6274	-0.988334	1	82.6311	30.8604	85.6359	1.49463	35.9478		6.9594	0
8735	Thu Mar 23 13:36:32 2017_x000D_	47.2666	36.9072	-50.9546	-0.889325	1	82.6311	30.8604	85.6359	1.49463	35.8777		3.12058	46.172
8736	Thu Mar 23 13:36:32 2017_x000D_	47.2686	37.0112	-44.6688	-0.779618	1	82.5533	32.3975	85.6359	1.49463	35.5851		11.0589	0
8737	Thu Mar 23 13:36:32 2017_x000D_	47.5761	37.2145	-30.1169	-0.52564	1	82.5533	32.3975	85.6359	1.49463	35.3073		4.37207	0
8738	Thu Mar 23 13:36:32 2017_x000D_	47.6795	37.3172	-20.7821	-0.362715	1	82.5533	32.3975	85.6359	1.49463	35.2191		9.63792	0
8739	Thu Mar 23 13:36:32 2017_x000D_	47.985	37.4166	-5.19976	-0.0907529	1	82.5533	32.3975	85.6359	1.49463	34.9308		3.03033	57.034
8740	Thu Mar 23 13:36:32 2017_x000D_	48.086	37.4151	0.975283	0.0170219	1	81.3899	33.9011	101.555	1.77246	33.4888		9.10614	0
8741	Thu Mar 23 13:36:32 2017_x000D_	48.3895	37.4103	13.207	0.230505	1	81.3899	33.9011	101.555	1.77246	33.1865		6.80103	0
8742	Thu Mar 23 13:36:33 2017_x000D_	48.5892	37.303	16.1402	0.281699	1	81.3899	33.9011	101.555	1.77246	32.9766		19.1785	0
8743	Thu Mar 23 13:36:33 2017_x000D_	49.1902	37.0851	16.1392	0.281682	1	81.3899	33.9011	101.555	1.77246	32.3567		15.1281	58.8989
8744	Thu Mar 23 13:36:33 2017_x000D_	49.6944	37.0766	15.4151	0.269044	1	79.6084	34.7262	114.768	2.00308	30.0062		13.5819	0
8745	Thu Mar 23 13:36:33 2017_x000D_	50.0932	36.8623	15.4127	0.269003	1	79.6084	34.7262	114.768	2.00308	29.5924		24.9468	0
8746	Thu Mar 23 13:36:33 2017_x000D_	50.8948	36.6411	9.74442	0.170072	1	79.6084	34.7262	114.768	2.00308	28.7774		12.0828	0
8747	Thu Mar 23 13:36:33 2017_x000D_	51.2975	36.6342	3.90378	0.0681338	1	79.6084	34.7262	114.768	2.00308	28.3751		12.0827	0
8748	Thu Mar 23 13:36:33 2017_x000D_	51.7002	36.6275	3.90435	0.0681438	1	79.6084	34.7262	114.768	2.00308	27.9729		18.1076	84.8555
8749	Thu Mar 23 13:36:33 2017_x000D_	52.3037	36.6172	-1.99685	-0.0348515	1	77.7608	36.8679	135	2.35619	25.4583		12.0707	0
8750	Thu Mar 23 13:36:33 2017_x000D_	52.706	36.6105	-1.99748	-0.0348627	1	77.7608	36.8679	135	2.35619	25.0561		24.3306	0
8751	Thu Mar 23 13:36:33 2017_x000D_	53.512	36.7006	-4.93129	-0.0860672	1	77.7608	36.8679	135	2.35619	24.2494		12.0527	0
8752	Thu Mar 23 13:36:33 2017_x000D_	53.9137	36.6939	-4.93261	-0.0860902	1	77.7608	36.8679	135	2.35619	23.8477		9.04324	70.4032
8753	Thu Mar 23 13:36:33 2017_x000D_	54.2151	36.6889	-5.24113	-0.091475	1	76.1527	38.5771	135	2.35619	22.0187		21.0689	0
8754	Thu Mar 23 13:36:33 2017_x000D_	54.9173	36.6772	-4.93589	-0.0861476	1	76.1527	38.5771	135	2.35619	21.3202		6.01886	0
8755	Thu Mar 23 13:36:33 2017_x000D_	55.1179	36.6738	-4.93653	-0.0861587	1	76.1527	38.5771	135	2.35619	21.1207		18.3244	0
8756	Thu Mar 23 13:36:33 2017_x000D_	55.7215	36.7674	-1.99589	-0.0348348	1	76.1527	38.5771	135	2.35619	20.5112		12.0257	65.869
8757	Thu Mar 23 13:36:33 2017_x000D_	56.1223	36.7607	-1.99652	-0.0348459	1	76.0432	40.77	97.6551	1.7044	20.3204		15.3461	0
8758	Thu Mar 23 13:36:33 2017_x000D_	56.6249	36.8559	0.962884	0.0168055	1	76.0432	40.77	97.6551	1.7044	19.8089		9.0163	0
8759	Thu Mar 23 13:36:33 2017_x000D_	56.9254	36.8508	0.962926	0.0168062	1	76.0432	40.77	97.6551	1.7044	19.5154		18.0115	0
8760	Thu Mar 23 13:36:33 2017_x000D_	57.5257	36.8407	0.962876	0.0168053	1	76.0432	40.77	97.6551	1.7044	18.9298		6.00382	112.401
8761	Thu Mar 23 13:36:33 2017_x000D_	57.7258	36.8374	0.962913	0.016806	1	76.2911	44.5085	97.6551	1.7044	20.0877		12.3905	0
8762	Thu Mar 23 13:36:33 2017_x000D_	58.1239	36.7274	3.9198	0.0684133	1	76.2911	44.5085	97.6551	1.7044	19.7634		8.99225	0
8763	Thu Mar 23 13:36:34 2017_x000D_	58.4236	36.7224	3.77955	0.0659655	1	76.2911	44.5085	97.6551	1.7044	19.4903		17.9846	0
8764	Thu Mar 23 13:36:34 2017_x000D_	59.023	36.7123	3.78036	0.0659798	1	76.2911	44.5085	97.6551	1.7044	18.9465		8.99525	0
8765	Thu Mar 23 13:36:34 2017_x000D_	59.3228	36.7073	3.92155	0.068444	1	76.2911	44.5085	97.6551	1.7044	18.6757		23.9554	0
8766	Thu Mar 23 13:36:34 2017_x000D_	60.1212	36.6939	3.92274	0.0684647	1	76.2911	44.5085	97.6551	1.7044	17.9592		5.98582	0
8767	Thu Mar 23 13:36:34 2017_x000D_	60.3207	36.6906	3.92311	0.0684711	1	76.2911	44.5085	97.6551	1.7044	17.7813		17.9485	0
8768	Thu Mar 23 13:36:34 2017_x000D_	60.9189	36.6806	3.92393	0.0684854	1	76.2911	44.5085	97.6551	1.7044	17.2505		9.48491	0
8769	Thu Mar 23 13:36:34 2017_x000D_	61.2159	36.5722	0.956741	0.0166983	1	76.2911	44.5085	97.6551	1.7044	17.0366		8.97425	169.767
8770	Thu Mar 23 13:36:34 2017_x000D_	61.515	36.5672	0.956682	0.0166972	1	74.7158	49.9437	135	2.35619	18.7934		17.9275	0
8771	Thu Mar 23 13:36:34 2017_x000D_	62.1125	36.5573	0.956733	0.0166981	1	74.7158	49.9437	135	2.35619	18.3858		8.95326	0
8772	Thu Mar 23 13:36:34 2017_x000D_	62.4109	36.5523	0.956737	0.0166982	1	74.7158	49.9437	135	2.35619	18.1863		14.9331	0
8773	Thu Mar 23 13:36:34 2017_x000D_	62.9086	36.544	0.956707	0.0166977	1	74.7158	49.9437	135	2.35619	17.8595		11.9357	130.438
8774	Thu Mar 23 13:36:34 2017_x000D_	63.3064	36.5373	0.956722	0.0166979	1	72.3614	53.599	109.478	1.91075	19.3157		5.96782	0
8775	Thu Mar 23 13:36:34 2017_x000D_	63.5053	36.534	0.956702	0.0166976	1	72.3614	53.599	109.478	1.91075	19.2261		14.9031	0
8776	Thu Mar 23 13:36:34 2017_x000D_	64.002	36.5257	0.956711	0.0166978	1	72.3614	53.599	109.478	1.91075	19.0099		8.94726	0
8777	Thu Mar 23 13:36:34 2017_x000D_	64.3002	36.5207	0.956729	0.0166981	1	72.3614	53.599	109.478	1.91075	18.8852		5.95882	84.0771
8778	Thu Mar 23 13:36:34 2017_x000D_	64.4988	36.5174	0.956709	0.0166977	1	70.3115	55.5101	119.822	2.09129	19.8623		11.9176	0
8779	Thu Mar 23 13:36:34 2017_x000D_	64.896	36.5108	0.956722	0.016698	1	70.3115	55.5101	119.822	2.09129	19.756		5.95582	0
8780	Thu Mar 23 13:36:34 2017_x000D_	65.0945	36.5075	0.956756	0.0166985	1	70.3115	55.5101	119.822	2.09129	19.7057		11.9087	0
8781	Thu Mar 23 13:36:34 2017_x000D_	65.4914	36.5008	0.956715	0.0166978	1	70.3115	55.5101	119.822	2.09129	19.6109		8.91736	0
8782	Thu Mar 23 13:36:34 2017_x000D_	65.7886	36.4956	-4.69139	-0.0818801	1	70.3115	55.5101	119.822	2.09129	19.545		4.28508	138.91
8783	Thu Mar 23 13:36:34 2017_x000D_	65.8894	36.5968	-7.89466	-0.137788	1	66.2879	57.8015	160.522	2.80164	21.2084		3.10247	0
8784	Thu Mar 23 13:36:35 2017_x000D_	65.8876	36.4934	-16.3528	-0.285411	1	66.2879	57.8015	160.522	2.80164	21.3119		13.407	0
8785	Thu Mar 23 13:36:35 2017_x000D_	65.4879	36.2935	-29.043	-0.506896	1	66.2879	57.8015	160.522	2.80164	21.5229		8.57657	0
8786	Thu Mar 23 13:36:35 2017_x000D_	65.2866	36.0905	-36.9846	-0.645502	1	66.2879	57.8015	160.522	2.80164	21.7341		2.97626	71.2695
8787	Thu Mar 23 13:36:35 2017_x000D_	65.1874	36.0918	-43.1801	-0.753635	1	64.2708	59.0565	180	3.14159	22.983		6.18961	0
8788	Thu Mar 23 13:36:35 2017_x000D_	65.1845	35.8855	-51.0484	-0.890962	1	64.2708	59.0565	180	3.14159	23.189		6.85044	0
8789	Thu Mar 23 13:36:35 2017_x000D_	65.0829	35.681	-65.9316	-1.15072	1	64.2708	59.0565	180	3.14159	23.3896		2.99734	0
8790	Thu Mar 23 13:36:35 2017_x000D_	65.1828	35.6795	-80.894	-1.41187	1	64.2708	59.0565	180	3.14159	23.3948		6.18979	138.192
8791	Thu Mar 23 13:36:35 2017_x000D_	65.1861	35.8858	-86.3581	-1.50723	1	60.0514	60.9046	180	3.14159	25.5403		2.97061	0
8792	Thu Mar 23 13:36:35 2017_x000D_	65.0871	35.8878	265.385	4.63185	1	60.0514	60.9046	180	3.14159	25.5186		4.30846	0
8793	Thu Mar 23 13:36:35 2017_x000D_	65.1881	35.9899	251.352	4.38693	1	60.0514	60.9046	180	3.14159	25.4387		6.86837	0
8794	Thu Mar 23 13:36:35 2017_x000D_	65.092	36.1977	248.817	4.34267	1	60.0514	60.9046	180	3.14159	25.2158		4.30051	0
8795	Thu Mar 23 13:36:35 2017_x000D_	64.9943	36.3026	245.179	4.27918	1	60.0514	60.9046	180	3.14159	25.0936		19.4843	91.4334
8796	Thu Mar 23 13:36:35 2017_x000D_	64.8054	36.924	245.179	4.27917	1	57.1764	61.9162	175.5	3.06305	26.1307		13.7273	0
8797	Thu Mar 23 13:36:35 2017_x000D_	64.6133	37.3393	245.179	4.27917	1	57.1764	61.9162	175.5	3.06305	25.6775		20.5823	0
8798	Thu Mar 23 13:36:35 2017_x000D_	64.3253	37.962	247.718	4.32349	1	57.1764	61.9162	175.5	3.06305	24.9982		9.73025	0
8799	Thu Mar 23 13:36:35 2017_x000D_	64.2309	38.2723	251.354	4.38696	1	57.1764	61.9162	175.5	3.06305	24.6739		8.59019	58.8207
8800	Thu Mar 23 13:36:35 2017_x000D_	64.0356	38.4817	251.356	4.38698	1	55.3974	62.7405	175.5	3.06305	25.7509		18.7627	0
8801	Thu Mar 23 13:36:35 2017_x000D_	63.9462	39.1007	253.975	4.4327	1	55.3974	62.7405	175.5	3.06305	25.1381		9.72451	0
8802	Thu Mar 23 13:36:35 2017_x000D_	63.8518	39.4108	257.356	4.49171	1	55.3974	62.7405	175.5	3.06305	24.8143		15.7189	0
8803	Thu Mar 23 13:36:35 2017_x000D_	63.7608	39.9268	259.434	4.52798	1	55.3974	62.7405	175.5	3.06305	24.2984		11.013	93.7533
8804	Thu Mar 23 13:36:35 2017_x000D_	63.5672	40.2387	259.996	4.53779	1	52.9146	64.6384	180	3.14159	26.6237		6.16879	0
8805	Thu Mar 23 13:36:35 2017_x000D_	63.5705	40.4443	259.996	4.53778	1	52.9146	64.6384	180	3.14159	26.4368		18.4974	0
8806	Thu Mar 23 13:36:36 2017_x000D_	63.5804	41.0608	259.994	4.53775	1	52.9146	64.6384	180	3.14159	25.8778		11.0165	0
8807	Thu Mar 23 13:36:36 2017_x000D_	63.3869	41.3729	259.436	4.52801	1	52.9146	64.6384	180	3.14159	25.5138		18.7381	127.947
8808	Thu Mar 23 13:36:36 2017_x000D_	63.2977	41.9911	256.671	4.47975	1	49.3254	66.9421	135	2.35619	28.5968		9.23822	0
8809	Thu Mar 23 13:36:36 2017_x000D_	63.3027	42.299	257.355	4.49169	1	49.3254	66.9421	135	2.35619	28.331		19.4312	0
8810	Thu Mar 23 13:36:36 2017_x000D_	63.1143	42.9187	257.356	4.4917	1	49.3254	66.9421	135	2.35619	27.6994		9.71415	0
8811	Thu Mar 23 13:36:36 2017_x000D_	63.0201	43.2285	259.436	4.52802	1	49.3254	66.9421	135	2.35619	27.3839		9.22922	0
8812	Thu Mar 23 13:36:36 2017_x000D_	63.0251	43.5361	259.996	4.53778	1	49.3254	66.9421	135	2.35619	27.1205		22.3717	71.2603
8813	Thu Mar 23 13:36:36 2017_x000D_	62.8385	44.2581	259.436	4.52801	1	47.3086	68.197	180	3.14159	28.535		9.70467	0
8814	Thu Mar 23 13:36:36 2017_x000D_	62.7444	44.5676	257.356	4.4917	1	47.3086	68.197	180	3.14159	28.2243		22.363	0
8815	Thu Mar 23 13:36:36 2017_x000D_	62.5578	45.2893	256.67	4.47974	1	47.3086	68.197	180	3.14159	27.5191		9.21727	0
8816	Thu Mar 23 13:36:36 2017_x000D_	62.5629	45.5965	257.355	4.49169	1	47.3086	68.197	180	3.14159	27.2668		9.70754	143.749
8817	Thu Mar 23 13:36:36 2017_x000D_	62.4688	45.9061	253.969	4.4326	1	42.5177	68.2804	180	3.14159	29.9776		22.3383	0
8818	Thu Mar 23 13:36:36 2017_x000D_	62.2824	46.627	254.771	4.4466	1	42.5177	68.2804	180	3.14159	29.3175		10.9965	0
8819	Thu Mar 23 13:36:36 2017_x000D_	62.0892	46.9385	253.97	4.43261	1	42.5177	68.2804	180	3.14159	28.9572		24.7542	0
8820	Thu Mar 23 13:36:36 2017_x000D_	62.0037	47.7592	256.67	4.47973	1	42.5177	68.2804	180	3.14159	28.2988		6.83882	117.449
8821	Thu Mar 23 13:36:36 2017_x000D_	61.908	47.9661	253.969	4.43259	1	38.6043	68.17	180	3.14159	30.8425		12.6423	0
8822	Thu Mar 23 13:36:36 2017_x000D_	61.8158	48.3773	256.67	4.47974	1	38.6043	68.17	180	3.14159	30.5045		19.376	0
8823	Thu Mar 23 13:36:36 2017_x000D_	61.6278	48.9952	256.671	4.47975	1	38.6043	68.17	180	3.14159	29.9626		12.6423	0
8824	Thu Mar 23 13:36:36 2017_x000D_	61.5356	49.4064	253.968	4.43258	1	38.6043	68.17	180	3.14159	29.6297		22.3004	0
8825	Thu Mar 23 13:36:36 2017_x000D_	61.3496	50.1261	254.771	4.44659	1	38.6043	68.17	180	3.14159	29.0333		9.68083	138.845
8826	Thu Mar 23 13:36:36 2017_x000D_	61.2556	50.4348	256.671	4.47976	1	34.0062	68.6967	180	3.14159	32.8028		12.6329	0
8827	Thu Mar 23 13:36:37 2017_x000D_	61.1635	50.8457	253.968	4.43257	1	34.0062	68.6967	180	3.14159	32.4989		18.6316	0
8828	Thu Mar 23 13:36:37 2017_x000D_	61.0749	51.4604	256.67	4.47974	1	34.0062	68.6967	180	3.14159	32.0906		6.82939	0
8829	Thu Mar 23 13:36:37 2017_x000D_	60.9793	51.667	253.967	4.43256	1	34.0062	68.6967	180	3.14159	31.8992		12.6211	105.545
8830	Thu Mar 23 13:36:37 2017_x000D_	60.8872	52.0775	256.671	4.47975	1	30.5044	69.0356	180	3.14159	34.795		19.341	0
8831	Thu Mar 23 13:36:37 2017_x000D_	60.6996	52.6943	256.671	4.47976	1	30.5044	69.0356	180	3.14159	34.3335		6.1179	0
8832	Thu Mar 23 13:36:37 2017_x000D_	60.7031	52.8982	256.671	4.47975	1	30.5044	69.0356	180	3.14159	34.24		19.3381	0
8833	Thu Mar 23 13:36:37 2017_x000D_	60.5155	53.5149	256.671	4.47976	1	30.5044	69.0356	180	3.14159	33.787		9.16643	130.869
8834	Thu Mar 23 13:36:37 2017_x000D_	60.5209	53.8204	257.358	4.49174	1	26.3089	70.2304	169.997	2.967	37.944		16.4494	0
8835	Thu Mar 23 13:36:37 2017_x000D_	60.3316	54.335	256.671	4.47976	1	26.3089	70.2304	169.997	2.967	37.5527		9.65613	0
8836	Thu Mar 23 13:36:37 2017_x000D_	60.2378	54.6429	260.009	4.53801	1	26.3089	70.2304	169.997	2.967	37.3382		12.6052	0
8837	Thu Mar 23 13:36:37 2017_x000D_	60.1459	55.0529	257.359	4.49176	1	26.3089	70.2304	169.997	2.967	37.085		6.10895	120.968
8838	Thu Mar 23 13:36:37 2017_x000D_	60.1495	55.2565	257.358	4.49175	1	22.3497	70.9946	180	3.14159	40.9452		9.66673	0
8839	Thu Mar 23 13:36:37 2017_x000D_	60.0558	55.5648	253.965	4.43252	1	22.3497	70.9946	180	3.14159	40.741		6.10596	0
8840	Thu Mar 23 13:36:37 2017_x000D_	60.0594	55.7683	253.964	4.43251	1	22.3497	70.9946	180	3.14159	40.6677		13.6305	0
8841	Thu Mar 23 13:36:37 2017_x000D_	59.8685	56.1806	253.965	4.43252	1	22.3497	70.9946	180	3.14159	40.3375		0	0
8842	Thu Mar 23 13:36:37 2017_x000D_	59.8685	56.1806	253.965	4.43252	1	22.3497	70.9946	180	3.14159	40.3375		12.5906	68.5882
8843	Thu Mar 23 13:36:37 2017_x000D_	59.7766	56.5901	256.671	4.47976	1	20.1421	71.5892	160.102	2.79431	42.3777		6.8118	0
8844	Thu Mar 23 13:36:37 2017_x000D_	59.6811	56.7961	259.449	4.52824	1	20.1421	71.5892	160.102	2.79431	42.2157		9.6429	0
8845	Thu Mar 23 13:36:37 2017_x000D_	59.5875	57.1036	262.715	4.58525	1	20.1421	71.5892	160.102	2.79431	42.0211		0.00848528	0
8846	Thu Mar 23 13:36:37 2017_x000D_	59.5873	57.1034	268.23	4.6815	1	20.1421	71.5892	160.102	2.79431	42.021		0.0067082	137.205
8847	Thu Mar 23 13:36:37 2017_x000D_	59.5872	57.1032	-86.1921	-1.50434	1	15.726	72.7787	169.496	2.95826	46.5782		6.77562	0
8848	Thu Mar 23 13:36:38 2017_x000D_	59.4842	56.9022	-77.9346	-1.36022	1	15.726	72.7787	169.496	2.95826	46.5494		3.05138	0
8849	Thu Mar 23 13:36:38 2017_x000D_	59.4858	57.0039	-71.8318	-1.2537	1	15.726	72.7787	169.496	2.95826	46.5163		0.018	0
8850	Thu Mar 23 13:36:38 2017_x000D_	59.4852	57.0039	-59.0277	-1.03023	1	15.726	72.7787	169.496	2.95826	46.5157		3.05133	103.105
8851	Thu Mar 23 13:36:38 2017_x000D_	59.4867	57.1056	-52.6314	-0.918591	1	12.6075	74.2233	151.548	2.64502	49.9067		4.23853	0
8852	Thu Mar 23 13:36:38 2017_x000D_	59.5874	57.2047	-48.573	-0.847759	1	12.6075	74.2233	151.548	2.64502	49.9674		6.75936	0
8853	Thu Mar 23 13:36:38 2017_x000D_	59.6896	57.4055	-38.4758	-0.67153	1	12.6075	74.2233	151.548	2.64502	49.9956		6.64971	0
8854	Thu Mar 23 13:36:38 2017_x000D_	59.8891	57.5021	-28.2493	-0.493042	1	12.6075	74.2233	151.548	2.64502	50.1513		0	0
8855	Thu Mar 23 13:36:38 2017_x000D_	59.8891	57.5021	-28.2493	-0.493042	1	12.6075	74.2233	151.548	2.64502	50.1513		9.39531	103.098
8856	Thu Mar 23 13:36:38 2017_x000D_	60.1879	57.5959	-19.202	-0.335137	1	9.89657	76.3354	135	2.35619	53.6692		6.6512	0
8857	Thu Mar 23 13:36:38 2017_x000D_	60.3876	57.6922	-16.4278	-0.28672	1	9.89657	76.3354	135	2.35619	53.823		15.9812	0
8858	Thu Mar 23 13:36:38 2017_x000D_	60.8855	57.8816	-15.5768	-0.271866	1	9.89657	76.3354	135	2.35619	54.2256		12.2142	0
8859	Thu Mar 23 13:36:38 2017_x000D_	61.2825	57.9719	-18.2414	-0.318372	1	9.89657	76.3354	135	2.35619	54.5686		21.5718	65.9764
8860	Thu Mar 23 13:36:38 2017_x000D_	61.9777	58.1556	-19.2041	-0.335175	1	8.09577	77.5978	135	2.35619	57.2823		8.44955	0
8861	Thu Mar 23 13:36:38 2017_x000D_	62.1786	58.353	-19.1997	-0.335099	1	8.09577	77.5978	135	2.35619	57.4048		19.8787	0
8862	Thu Mar 23 13:36:38 2017_x000D_	62.7757	58.6403	-21.8793	-0.381865	1	8.09577	77.5978	135	2.35619	57.873		11.8397	0
8863	Thu Mar 23 13:36:38 2017_x000D_	63.1702	58.6292	-21.885	-0.381966	1	8.09577	77.5978	135	2.35619	58.2495		10.7076	71.3802
8864	Thu Mar 23 13:36:38 2017_x000D_	63.4696	58.8235	-23.0428	-0.402173	1	6.70313	79.527	104.692	1.82722	60.4241		19.8451	0
8865	Thu Mar 23 13:36:38 2017_x000D_	64.0656	59.1105	-25.7157	-0.448823	1	6.70313	79.527	104.692	1.82722	60.8875		9.33285	0
8866	Thu Mar 23 13:36:38 2017_x000D_	64.3625	59.2034	-21.8818	-0.381909	1	6.70313	79.527	104.692	1.82722	61.1363		12.1611	0
8867	Thu Mar 23 13:36:38 2017_x000D_	64.7578	59.2932	-24.4682	-0.427051	1	6.70313	79.527	104.692	1.82722	61.4797		19.8181	67.8976
8868	Thu Mar 23 13:36:38 2017_x000D_	65.3529	59.58	-21.8825	-0.381921	1	5.52888	81.4618	103.013	1.79791	63.7003		10.6734	0
8869	Thu Mar 23 13:36:38 2017_x000D_	65.6512	59.7739	-23.0421	-0.40216	1	5.52888	81.4618	103.013	1.79791	63.9145		22.4356	0
8870	Thu Mar 23 13:36:39 2017_x000D_	66.3434	60.057	-24.4667	-0.427025	1	5.52888	81.4618	103.013	1.79791	64.4715		13.1831	0
8871	Thu Mar 23 13:36:39 2017_x000D_	66.7393	60.2477	-24.4664	-0.42702	1	5.52888	81.4618	103.013	1.79791	64.7824		9.31101	0
8872	Thu Mar 23 13:36:39 2017_x000D_	67.0355	60.3404	-23.0429	-0.402174	1	5.52888	81.4618	103.013	1.79791	65.0321		22.3939	41.6264
8873	Thu Mar 23 13:36:39 2017_x000D_	67.7264	60.623	-24.469	-0.427064	1	5.03691	82.7592	109.478	1.91075	66.483		6.58142	0
8874	Thu Mar 23 13:36:39 2017_x000D_	67.924	60.7183	-21.8789	-0.381859	1	5.03691	82.7592	109.478	1.91075	66.6377		23.7203	0
8875	Thu Mar 23 13:36:39 2017_x000D_	68.6155	61.1017	-20.81	-0.363203	1	5.03691	82.7592	109.478	1.91075	67.1661		8.82686	0
8876	Thu Mar 23 13:36:39 2017_x000D_	68.9096	61.093	-21.8796	-0.381871	1	5.03691	82.7592	109.478	1.91075	67.4473		21.2211	46.8978
8877	Thu Mar 23 13:36:39 2017_x000D_	69.5025	61.4788	-21.8746	-0.381784	1	4.2206	81.426	180	3.14159	68.2614		12.0762	0
8878	Thu Mar 23 13:36:39 2017_x000D_	69.8951	61.5677	-24.4704	-0.427089	1	4.2206	81.426	180	3.14159	68.6112		19.6759	0
8879	Thu Mar 23 13:36:39 2017_x000D_	70.4859	61.8525	-21.8753	-0.381795	1	4.2206	81.426	180	3.14159	69.0957		6.54928	0
8880	Thu Mar 23 13:36:39 2017_x000D_	70.6826	61.9472	-24.4696	-0.427075	1	4.2206	81.426	180	3.14159	69.2576		12.0629	91.7842
8881	Thu Mar 23 13:36:39 2017_x000D_	71.0747	62.0363	-21.8771	-0.381827	1	4.35082	78.3693	180	3.14159	68.6938		19.6423	0
8882	Thu Mar 23 13:36:39 2017_x000D_	71.6645	62.3206	-19.177	-0.334701	1	4.35082	78.3693	180	3.14159	69.2004		12.042	0
8883	Thu Mar 23 13:36:39 2017_x000D_	72.056	62.4092	-21.8778	-0.38184	1	4.35082	78.3693	180	3.14159	69.5609		9.23137	0
8884	Thu Mar 23 13:36:39 2017_x000D_	72.3497	62.501	-18.2111	-0.317843	1	4.35082	78.3693	180	3.14159	69.8259		19.5981	107.083
8885	Thu Mar 23 13:36:39 2017_x000D_	72.9382	62.7846	-20.8086	-0.363179	1	5.15435	74.8915	198.796	3.46964	68.8566		12.028	0
8886	Thu Mar 23 13:36:39 2017_x000D_	73.3292	62.8733	-18.2093	-0.317812	1	5.15435	74.8915	198.796	3.46964	69.2261		19.574	0
8887	Thu Mar 23 13:36:39 2017_x000D_	73.917	63.1565	-20.8086	-0.363179	1	5.15435	74.8915	198.796	3.46964	69.7568		13.0421	0
8888	Thu Mar 23 13:36:39 2017_x000D_	74.3086	63.3453	-20.8073	-0.363156	1	5.15435	74.8915	198.796	3.46964	70.1115		8.76416	0
8889	Thu Mar 23 13:36:39 2017_x000D_	74.6006	63.3363	-21.881	-0.381895	1	5.15435	74.8915	198.796	3.46964	70.401		16.9996	81.47
8890	Thu Mar 23 13:36:39 2017_x000D_	75.0899	63.6221	-23.3225	-0.407055	1	5.92102	72.2863	226.947	3.96097	69.7094		9.20578	0
8891	Thu Mar 23 13:36:40 2017_x000D_	75.3828	63.7136	-21.8789	-0.381859	1	5.92102	72.2863	226.947	3.96097	69.9888		14.5992	0
8892	Thu Mar 23 13:36:40 2017_x000D_	75.7747	64.0021	-24.4786	-0.427232	1	5.92102	72.2863	226.947	3.96097	70.3432		5.82887	0
8893	Thu Mar 23 13:36:40 2017_x000D_	75.9689	63.996	-24.4818	-0.427287	1	5.92102	72.2863	226.947	3.96097	70.5368		10.5143	115.073
8894	Thu Mar 23 13:36:40 2017_x000D_	76.2625	64.1874	-25.7427	-0.449294	1	6.95319	68.592	241.468	4.21441	69.4491		8.73136	0
8895	Thu Mar 23 13:36:40 2017_x000D_	76.5534	64.1782	-24.4846	-0.427337	1	6.95319	68.592	241.468	4.21441	69.74		8.28385	0
8896	Thu Mar 23 13:36:40 2017_x000D_	76.7496	64.3725	-24.4811	-0.427275	1	6.95319	68.592	241.468	4.21441	69.9238		6.49953	0
8897	Thu Mar 23 13:36:40 2017_x000D_	76.9447	64.4667	-21.8746	-0.381783	1	6.95319	68.592	241.468	4.21441	70.113		4.13025	118.865
8898	Thu Mar 23 13:36:40 2017_x000D_	77.0425	64.5636	-23.3191	-0.406996	1	6.68519	64.6389	260.028	4.53834	70.3574		5.81688	0
8899	Thu Mar 23 13:36:40 2017_x000D_	77.2363	64.5575	-23.3222	-0.407049	1	6.68519	64.6389	260.028	4.53834	70.5512		6.49866	0
8900	Thu Mar 23 13:36:40 2017_x000D_	77.4318	64.6508	-40.8264	-0.712554	1	6.68519	64.6389	260.028	4.53834	70.7466		0.0108167	0
8901	Thu Mar 23 13:36:40 2017_x000D_	77.4321	64.6506	-48.6109	-0.84842	1	6.68519	64.6389	260.028	4.53834	70.7469		4.24509	101.749
8902	Thu Mar 23 13:36:40 2017_x000D_	77.5287	64.5472	-64.5427	-1.12648	1	5.95188	61.3275	259.997	4.5378	71.6492		3.00938	0
8903	Thu Mar 23 13:36:40 2017_x000D_	77.5303	64.6475	-75.7131	-1.32144	1	5.95188	61.3275	259.997	4.5378	71.6554		3.01838	0
8904	Thu Mar 23 13:36:40 2017_x000D_	77.5319	64.7481	267.98	4.67713	1	5.95188	61.3275	259.997	4.5378	71.6617		9.42143	0
8905	Thu Mar 23 13:36:40 2017_x000D_	77.6322	65.0457	259.7	4.53262	1	5.95188	61.3275	259.997	4.5378	71.7767		4.23111	0
8906	Thu Mar 23 13:36:40 2017_x000D_	77.5365	65.1493	251.121	4.38289	1	5.95188	61.3275	259.997	4.5378	71.6866		6.00933	54.0945
8907	Thu Mar 23 13:36:40 2017_x000D_	77.5386	65.3496	246.188	4.29679	1	5.58969	59.5611	260.028	4.53834	72.1814		15.0055	0
8908	Thu Mar 23 13:36:40 2017_x000D_	77.2521	65.7596	236.649	4.1303	1	5.58969	59.5611	260.028	4.53834	71.93		9.52618	0
8909	Thu Mar 23 13:36:40 2017_x000D_	77.1584	66.063	232.885	4.06461	1	5.58969	59.5611	260.028	4.53834	71.8634		21.1217	0
8910	Thu Mar 23 13:36:40 2017_x000D_	76.6794	66.579	229.055	3.99776	1	5.58969	59.5611	260.028	4.53834	71.4353		12.6666	93.3159
8911	Thu Mar 23 13:36:40 2017_x000D_	76.3921	66.8884	232.885	4.06461	1	6.15786	56.5029	280.504	4.89572	70.9979		25.3481	0
8912	Thu Mar 23 13:36:40 2017_x000D_	75.8172	67.5076	232.885	4.06461	1	6.15786	56.5029	280.504	4.89572	70.5232		13.447	0
8913	Thu Mar 23 13:36:41 2017_x000D_	75.6279	67.9139	232.885	4.06461	1	6.15786	56.5029	280.504	4.89572	70.401		21.1195	0
8914	Thu Mar 23 13:36:41 2017_x000D_	75.1489	68.4298	236.649	4.13031	1	6.15786	56.5029	280.504	4.89572	70.0144		12.3994	99.9008
8915	Thu Mar 23 13:36:41 2017_x000D_	75.0567	68.8327	238.89	4.16941	1	6.73575	53.2234	280.504	4.89572	70.0814		12.6686	0
8916	Thu Mar 23 13:36:41 2017_x000D_	74.7693	69.1421	242.615	4.23443	1	6.73575	53.2234	280.504	4.89572	69.8711		13.447	0
8917	Thu Mar 23 13:36:41 2017_x000D_	74.58	69.5484	242.615	4.23442	1	6.73575	53.2234	280.504	4.89572	69.7807		9.50258	0
8918	Thu Mar 23 13:36:41 2017_x000D_	74.4867	69.8511	246.196	4.29693	1	6.73575	53.2234	280.504	4.89572	69.7615		10.8238	0
8919	Thu Mar 23 13:36:41 2017_x000D_	74.2962	70.1575	245.019	4.27639	1	6.73575	53.2234	280.504	4.89572	69.6504		17.5019	62.7814
8920	Thu Mar 23 13:36:41 2017_x000D_	74.0113	70.6666	248.621	4.33926	1	7.47631	51.2661	283.013	4.93951	69.3057		9.51581	0
8921	Thu Mar 23 13:36:41 2017_x000D_	73.9178	70.9697	245.019	4.27639	1	7.47631	51.2661	283.013	4.93951	69.3015		17.4993	0
8922	Thu Mar 23 13:36:41 2017_x000D_	73.6329	71.4787	248.622	4.33927	1	7.47631	51.2661	283.013	4.93951	69.1755		12.3929	0
8923	Thu Mar 23 13:36:41 2017_x000D_	73.5408	71.8814	246.196	4.29693	1	7.47631	51.2661	283.013	4.93951	69.2063		9.50346	40.2044
8924	Thu Mar 23 13:36:41 2017_x000D_	73.4474	72.1841	247.532	4.32024	1	7.75144	49.9545	283.013	4.93951	69.355		17.4978	0
8925	Thu Mar 23 13:36:41 2017_x000D_	73.1626	72.6931	246.196	4.29693	1	7.75144	49.9545	283.013	4.93951	69.2507		12.3806	0
8926	Thu Mar 23 13:36:41 2017_x000D_	73.0706	73.0954	248.621	4.33926	1	7.75144	49.9545	283.013	4.93951	69.2971		17.5019	0
8927	Thu Mar 23 13:36:41 2017_x000D_	72.7857	73.6045	245.019	4.27638	1	7.75144	49.9545	283.013	4.93951	69.201		12.3747	35.6673
8928	Thu Mar 23 13:36:41 2017_x000D_	72.6937	74.0066	247.532	4.32024	1	8.23596	48.8688	281.014	4.90462	69.186		17.4911	0
8929	Thu Mar 23 13:36:41 2017_x000D_	72.409	74.5154	246.196	4.29693	1	8.23596	48.8688	281.014	4.90462	69.1081		9.49398	0
8930	Thu Mar 23 13:36:41 2017_x000D_	72.3157	74.8178	247.532	4.32025	1	8.23596	48.8688	281.014	4.90462	69.1344		17.4911	0
8931	Thu Mar 23 13:36:41 2017_x000D_	72.031	75.3266	246.196	4.29693	1	8.23596	48.8688	281.014	4.90462	69.0639		0	75.4778
8932	Thu Mar 23 13:36:41 2017_x000D_	72.031	75.3266	246.196	4.29693	1	8.99594	46.4704	289.478	5.05234	69.326		16.1644	0
8933	Thu Mar 23 13:36:41 2017_x000D_	71.8434	75.8317	245.018	4.27637	1	8.99594	46.4704	289.478	5.05234	69.3678		13.4202	0
8934	Thu Mar 23 13:36:42 2017_x000D_	71.6545	76.2372	245.018	4.27637	1	8.99594	46.4704	289.478	5.05234	69.3697		10.8037	0
8935	Thu Mar 23 13:36:42 2017_x000D_	71.4643	76.543	246.196	4.29693	1	8.99594	46.4704	289.478	5.05234	69.3301		9.49023	0
8936	Thu Mar 23 13:36:42 2017_x000D_	71.3711	76.8453	242.612	4.23437	1	8.99594	46.4704	289.478	5.05234	69.3779		10.8088	53.3143
8937	Thu Mar 23 13:36:42 2017_x000D_	71.1809	77.1513	241.247	4.21056	1	9.29028	44.7178	280.003	4.88698	69.874		2.9823	0
8938	Thu Mar 23 13:36:42 2017_x000D_	71.1823	77.2507	242.612	4.23437	1	9.29028	44.7178	280.003	4.88698	69.9215		8.44445	0
8939	Thu Mar 23 13:36:42 2017_x000D_	70.9908	77.457	242.612	4.23438	1	9.29028	44.7178	280.003	4.88698	69.8485		5.97051	0
8940	Thu Mar 23 13:36:42 2017_x000D_	70.9934	77.656	242.612	4.23437	1	9.29028	44.7178	280.003	4.88698	69.9443		8.44445	80.1764
8941	Thu Mar 23 13:36:42 2017_x000D_	70.8019	77.8623	242.612	4.23438	1	8.96599	42.065	256.987	4.48527	71.4502		13.4229	0
8942	Thu Mar 23 13:36:42 2017_x000D_	70.613	78.2679	235.045	4.10232	1	8.96599	42.065	256.987	4.48527	71.4913		2.90279	0
8943	Thu Mar 23 13:36:42 2017_x000D_	70.7097	78.2645	225.215	3.93075	1	8.96599	42.065	256.987	4.48527	71.573		2.88491	0
8944	Thu Mar 23 13:36:42 2017_x000D_	70.8058	78.261	204.269	3.56517	1	8.96599	42.065	256.987	4.48527	71.6541		0.0067082	26.4333
8945	Thu Mar 23 13:36:42 2017_x000D_	70.8056	78.2609	199.157	3.47595	1	9.00377	41.1847	256.987	4.48527	72.0702		4.1051	0
8946	Thu Mar 23 13:36:42 2017_x000D_	70.9036	78.3564	190.506	3.32496	1	9.00377	41.1847	256.987	4.48527	72.2034		3.00354	0
8947	Thu Mar 23 13:36:42 2017_x000D_	70.9017	78.2563	171.136	2.98689	1	9.00377	41.1847	256.987	4.48527	72.1502		2.9613	0
8948	Thu Mar 23 13:36:42 2017_x000D_	70.9031	78.355	156.085	2.7242	1	9.00377	41.1847	256.987	4.48527	72.2022		0	0
8949	Thu Mar 23 13:36:42 2017_x000D_	70.9031	78.355	156.085	2.7242	1	9.00377	41.1847	256.987	4.48527	72.2022		6.48822	75.0397
8950	Thu Mar 23 13:36:42 2017_x000D_	70.7077	78.2623	141.496	2.46957	1	10.8306	39.4761	315	5.49779	71.3417		2.90001	0
8951	Thu Mar 23 13:36:42 2017_x000D_	70.6111	78.2659	131.915	2.30236	1	10.8306	39.4761	315	5.49779	71.2626		6.57285	0
8952	Thu Mar 23 13:36:42 2017_x000D_	70.5118	78.0706	121.995	2.12922	1	10.8306	39.4761	315	5.49779	71.0731		6.57295	0
8953	Thu Mar 23 13:36:42 2017_x000D_	70.4121	77.8755	119.596	2.08735	1	10.8306	39.4761	315	5.49779	70.8835		26.3241	66.3769
8954	Thu Mar 23 13:36:42 2017_x000D_	70.0125	77.0943	119.595	2.08733	1	12.2199	37.7541	278.926	4.86818	69.9116		14.6475	0
8955	Thu Mar 23 13:36:43 2017_x000D_	69.7152	76.707	121.994	2.12919	1	12.2199	37.7541	278.926	4.86818	69.4481		23.7254	0
8956	Thu Mar 23 13:36:43 2017_x000D_	69.316	76.0243	128.047	2.23483	1	12.2199	37.7541	278.926	4.86818	68.7355		12.3983	0
8957	Thu Mar 23 13:36:43 2017_x000D_	69.0196	75.7363	131.897	2.30203	1	12.2199	37.7541	278.926	4.86818	68.329		14.6793	80.6204
8958	Thu Mar 23 13:36:43 2017_x000D_	68.7216	75.3482	133.902	2.33703	1	12.7721	35.1241	279.972	4.88644	68.9081		12.4131	0
8959	Thu Mar 23 13:36:43 2017_x000D_	68.4249	75.0598	137.681	2.40298	1	12.7721	35.1241	279.972	4.88644	68.4989		18.6949	0
8960	Thu Mar 23 13:36:43 2017_x000D_	67.9317	74.6789	143.578	2.50591	1	12.7721	35.1241	279.972	4.88644	67.8761		18.7141	0
8961	Thu Mar 23 13:36:43 2017_x000D_	67.438	74.2976	149.726	2.61321	1	12.7721	35.1241	279.972	4.88644	67.2527		10.5365	80.6598
8962	Thu Mar 23 13:36:43 2017_x000D_	67.1421	74.1084	151.127	2.63767	1	13.3245	32.4928	280.504	4.89572	68.0308		10.5315	0
8963	Thu Mar 23 13:36:43 2017_x000D_	66.8464	73.9192	149.725	2.61319	1	13.3245	32.4928	280.504	4.89572	67.6812		21.0871	0
8964	Thu Mar 23 13:36:43 2017_x000D_	66.2543	73.5404	149.724	2.61317	1	13.3245	32.4928	280.504	4.89572	66.9811		10.5591	0
8965	Thu Mar 23 13:36:43 2017_x000D_	65.9577	73.3509	151.124	2.63761	1	13.3245	32.4928	280.504	4.89572	66.6306		12.056	0
8966	Thu Mar 23 13:36:43 2017_x000D_	65.5651	73.2651	153.507	2.6792	1	13.3245	32.4928	280.504	4.89572	66.2681		17.0703	104.02
8967	Thu Mar 23 13:36:43 2017_x000D_	65.0714	72.9822	149.728	2.61325	1	14.9915	29.4525	297.566	5.19351	66.3538		10.5756	0
8968	Thu Mar 23 13:36:43 2017_x000D_	64.7744	72.7923	151.127	2.63767	1	14.9915	29.4525	297.566	5.19351	66.0051		17.093	0
8969	Thu Mar 23 13:36:43 2017_x000D_	64.28	72.5091	147.405	2.57271	1	14.9915	29.4525	297.566	5.19351	65.4464		10.5747	0
8970	Thu Mar 23 13:36:43 2017_x000D_	63.9831	72.3191	145.838	2.54535	1	14.9915	29.4525	297.566	5.19351	65.0978		18.8359	94.4522
8971	Thu Mar 23 13:36:43 2017_x000D_	63.4862	71.9353	147.403	2.57267	1	17.0683	27.0862	311.364	5.43432	64.545		10.5906	0
8972	Thu Mar 23 13:36:43 2017_x000D_	63.1888	71.7451	145.837	2.54533	1	17.0683	27.0862	311.364	5.43432	64.199		8.34403	0
8973	Thu Mar 23 13:36:43 2017_x000D_	62.9893	71.5513	145.835	2.5453	1	17.0683	27.0862	311.364	5.43432	63.9209		19.7162	0
8974	Thu Mar 23 13:36:43 2017_x000D_	62.3951	71.2705	143.598	2.50627	1	17.0683	27.0862	311.364	5.43432	63.2991		8.35467	116.342
8975	Thu Mar 23 13:36:43 2017_x000D_	62.1953	71.0765	143.597	2.50624	1	19.1845	23.8364	296.037	5.16682	63.8871		8.35891	0
8976	Thu Mar 23 13:36:43 2017_x000D_	61.9954	70.8824	143.596	2.50622	1	19.1845	23.8364	296.037	5.16682	63.609		17.1719	0
8977	Thu Mar 23 13:36:44 2017_x000D_	61.4986	70.5981	147.401	2.57263	1	19.1845	23.8364	296.037	5.16682	63.0646		10.623	0
8978	Thu Mar 23 13:36:44 2017_x000D_	61.2003	70.4073	145.837	2.54533	1	19.1845	23.8364	296.037	5.16682	62.723		16.7454	95.9503
8979	Thu Mar 23 13:36:44 2017_x000D_	60.7998	70.0185	145.833	2.54527	1	21.0534	21.2409	315	5.49779	62.9208		6.59567	0
8980	Thu Mar 23 13:36:44 2017_x000D_	60.6011	69.9244	143.598	2.50625	1	21.0534	21.2409	315	5.49779	62.7224		14.7702	0
8981	Thu Mar 23 13:36:44 2017_x000D_	60.202	69.6361	145.834	2.54528	1	21.0534	21.2409	315	5.49779	62.2472		8.38442	0
8982	Thu Mar 23 13:36:44 2017_x000D_	60.0014	69.4415	145.832	2.54525	1	21.0534	21.2409	315	5.49779	61.9697		6.60238	0
8983	Thu Mar 23 13:36:44 2017_x000D_	59.8025	69.3473	143.598	2.50626	1	21.0534	21.2409	315	5.49779	61.7715		14.7918	117.638
8984	Thu Mar 23 13:36:44 2017_x000D_	59.4028	69.0586	145.833	2.54526	1	23.8088	18.4509	296.037	5.16682	61.8714		6.60908	0
8985	Thu Mar 23 13:36:44 2017_x000D_	59.2037	68.9643	143.6	2.50629	1	23.8088	18.4509	296.037	5.16682	61.6798		6.60252	0
8986	Thu Mar 23 13:36:44 2017_x000D_	59.0047	68.8703	145.835	2.54531	1	23.8088	18.4509	296.037	5.16682	61.4888		8.40139	0
8987	Thu Mar 23 13:36:44 2017_x000D_	58.8037	68.6753	145.834	2.54528	1	23.8088	18.4509	296.037	5.16682	61.2138		10.6847	80.0979
8988	Thu Mar 23 13:36:44 2017_x000D_	58.5036	68.4835	147.395	2.57252	1	25.6495	16.5169	304.074	5.3071	61.481		18.9833	0
8989	Thu Mar 23 13:36:44 2017_x000D_	58.0025	68.0971	158.507	2.76647	1	25.6495	16.5169	304.074	5.3071	60.8871		5.9405	0
8990	Thu Mar 23 13:36:44 2017_x000D_	57.8046	68.1039	165.574	2.88981	1	25.6495	16.5169	304.074	5.3071	60.7879		12.1874	0
8991	Thu Mar 23 13:36:44 2017_x000D_	57.4078	68.0168	179.112	3.12609	1	25.6495	16.5169	304.074	5.3071	60.5048		4.1943	98.806
8992	Thu Mar 23 13:36:44 2017_x000D_	57.3075	67.9194	187.712	3.27619	1	28.1574	14.382	333.963	5.82876	60.9589		5.93141	0
8993	Thu Mar 23 13:36:44 2017_x000D_	57.1099	67.9261	193.396	3.37539	1	28.1574	14.382	333.963	5.82876	60.8705		9.43224	0
8994	Thu Mar 23 13:36:44 2017_x000D_	56.8157	68.037	207.537	3.62221	1	28.1574	14.382	333.963	5.82876	60.8289		6.69582	0
8995	Thu Mar 23 13:36:44 2017_x000D_	56.6201	68.1445	212.653	3.71149	1	28.1574	14.382	333.963	5.82876	60.832		6.69031	80.1319
8996	Thu Mar 23 13:36:44 2017_x000D_	56.4246	68.2518	223.026	3.89254	1	29.9989	12.4472	297.566	5.19351	61.7452		10.9281	0
8997	Thu Mar 23 13:36:44 2017_x000D_	56.2325	68.5613	225.112	3.92894	1	29.9989	12.4472	297.566	5.19351	61.9435		19.2987	0
8998	Thu Mar 23 13:36:45 2017_x000D_	55.7455	68.9816	227.059	3.96293	1	29.9989	12.4472	297.566	5.19351	62.1211		12.8254	0
8999	Thu Mar 23 13:36:45 2017_x000D_	55.4543	69.2946	223.027	3.89255	1	29.9989	12.4472	297.566	5.19351	62.2865		8.5459	0
9000	Thu Mar 23 13:36:45 2017_x000D_	55.2602	69.5031	223.027	3.89255	1	29.9989	12.4472	297.566	5.19351	62.398		12.8294	114.211
9001	Thu Mar 23 13:36:45 2017_x000D_	54.9688	69.8161	219.024	3.82269	1	33.1646	10.3325	340.522	5.94323	63.3539		19.3156	0
9002	Thu Mar 23 13:36:45 2017_x000D_	54.4814	70.2368	217.385	3.79409	1	33.1646	10.3325	340.522	5.94323	63.584		9.47086	0
9003	Thu Mar 23 13:36:45 2017_x000D_	54.1859	70.3479	213.62	3.72837	1	33.1646	10.3325	340.522	5.94323	63.5904		21.7197	0
9004	Thu Mar 23 13:36:45 2017_x000D_	53.5992	70.7721	208.771	3.64374	1	33.1646	10.3325	340.522	5.94323	63.8006		8.55438	101.233
9005	Thu Mar 23 13:36:45 2017_x000D_	53.4049	70.9808	208.772	3.64376	1	36.0915	8.65321	340.522	5.94323	64.6876		18.9438	0
9006	Thu Mar 23 13:36:45 2017_x000D_	52.8139	71.2032	208.771	3.64374	1	36.0915	8.65321	340.522	5.94323	64.7467		10.8719	0
9007	Thu Mar 23 13:36:45 2017_x000D_	52.5202	71.4155	207.554	3.6225	1	36.0915	8.65321	340.522	5.94323	64.8769		21.7973	0
9008	Thu Mar 23 13:36:45 2017_x000D_	51.8297	71.6416	208.769	3.64371	1	36.0915	8.65321	340.522	5.94323	64.9248		8.55862	75.2382
9009	Thu Mar 23 13:36:45 2017_x000D_	51.6353	71.8504	208.771	3.64374	1	38.5298	8.0663	315	5.49779	65.1166		9.47578	0
9010	Thu Mar 23 13:36:45 2017_x000D_	51.3397	71.9617	212.658	3.71158	1	38.5298	8.0663	315	5.49779	65.1668		21.7521	0
9011	Thu Mar 23 13:36:45 2017_x000D_	50.7521	72.3865	212.658	3.71159	1	38.5298	8.0663	315	5.49779	65.4712		6.72934	0
9012	Thu Mar 23 13:36:45 2017_x000D_	50.5555	72.4945	215.084	3.75392	1	38.5298	8.0663	315	5.49779	65.5409		21.7605	105.402
9013	Thu Mar 23 13:36:45 2017_x000D_	49.9677	72.9195	215.084	3.75392	1	42.0415	7.957	315	5.49779	65.4443		8.5649	0
9014	Thu Mar 23 13:36:45 2017_x000D_	49.7731	73.1284	215.085	3.75393	1	42.0415	7.957	315	5.49779	65.6284		16.1854	0
9015	Thu Mar 23 13:36:45 2017_x000D_	49.2803	73.348	216.675	3.78168	1	42.0415	7.957	315	5.49779	65.7904		10.8935	0
9016	Thu Mar 23 13:36:45 2017_x000D_	48.986	73.5607	215.083	3.75391	1	42.0415	7.957	315	5.49779	65.9702		8.56929	0
9017	Thu Mar 23 13:36:45 2017_x000D_	48.7914	73.7698	215.084	3.75393	1	42.0415	7.957	315	5.49779	66.158		10.8827	66.093
9018	Thu Mar 23 13:36:45 2017_x000D_	48.4974	73.9823	216.675	3.78169	1	44.2394	7.8057	320.593	5.5954	66.3134		17.6036	0
9019	Thu Mar 23 13:36:46 2017_x000D_	48.0062	74.3033	217.378	3.79396	1	44.2394	7.8057	320.593	5.5954	66.6042		10.8893	0
9020	Thu Mar 23 13:36:46 2017_x000D_	47.712	74.5159	219.015	3.82253	1	44.2394	7.8057	320.593	5.5954	66.8005		17.6128	0
9021	Thu Mar 23 13:36:46 2017_x000D_	47.2205	74.837	215.084	3.75392	1	44.2394	7.8057	320.593	5.5954	67.0976		8.57353	195.233
9022	Thu Mar 23 13:36:46 2017_x000D_	47.0258	75.0462	215.084	3.75393	1	50.5074	9.5559	8.92614	0.155791	65.5828		19.3797	0
9023	Thu Mar 23 13:36:46 2017_x000D_	46.5367	75.4682	216.675	3.7817	1	50.5074	9.5559	8.92614	0.155791	66.0318		10.9043	0
9024	Thu Mar 23 13:36:46 2017_x000D_	46.2421	75.6811	215.085	3.75395	1	50.5074	9.5559	8.92614	0.155791	66.2626		16.2269	0
9025	Thu Mar 23 13:36:46 2017_x000D_	45.7481	75.9014	216.674	3.78167	1	50.5074	9.5559	8.92614	0.155791	66.516		10.9109	92.563
9026	Thu Mar 23 13:36:46 2017_x000D_	45.4533	76.1144	215.084	3.75392	1	53.5453	10.0954	14.6918	0.256421	66.5131		8.57777	0
9027	Thu Mar 23 13:36:46 2017_x000D_	45.2585	76.3237	215.085	3.75394	1	53.5453	10.0954	14.6918	0.256421	66.7447		8.58201	0
9028	Thu Mar 23 13:36:46 2017_x000D_	45.0636	76.5331	215.086	3.75395	1	53.5453	10.0954	14.6918	0.256421	66.9769		16.2363	0
9029	Thu Mar 23 13:36:46 2017_x000D_	44.5693	76.7535	216.674	3.78167	1	53.5453	10.0954	14.6918	0.256421	67.2597		8.58201	0
9030	Thu Mar 23 13:36:46 2017_x000D_	44.3744	76.9629	216.674	3.78168	1	53.5453	10.0954	14.6918	0.256421	67.4935		13.5137	146.199
9031	Thu Mar 23 13:36:46 2017_x000D_	43.9796	77.1798	216.674	3.78167	1	58.3071	11.1319	0	0	67.584		8.58406	0
9032	Thu Mar 23 13:36:46 2017_x000D_	43.7846	77.3892	216.674	3.78168	1	58.3071	11.1319	0	0	67.8302		10.9211	0
9033	Thu Mar 23 13:36:46 2017_x000D_	43.4896	77.6025	215.085	3.75394	1	58.3071	11.1319	0	0	68.1021		8.58406	0
9034	Thu Mar 23 13:36:46 2017_x000D_	43.2946	77.8119	215.086	3.75396	1	58.3071	11.1319	0	0	68.3491		6.00433	105.43
9035	Thu Mar 23 13:36:46 2017_x000D_	43.0946	77.8195	215.085	3.75393	1	61.7777	11.6845	0	0	68.7233		10.9169	0
9036	Thu Mar 23 13:36:46 2017_x000D_	42.7997	78.0327	216.673	3.78166	1	61.7777	11.6845	0	0	69.009		4.29831	0
9037	Thu Mar 23 13:36:46 2017_x000D_	42.702	78.1375	212.665	3.71171	1	61.7777	11.6845	0	0	69.1367		12.8866	0
9038	Thu Mar 23 13:36:46 2017_x000D_	42.4092	78.4518	208.793	3.64412	1	61.7777	11.6845	0	0	69.5199		12.4327	0
9039	Thu Mar 23 13:36:46 2017_x000D_	42.0114	78.568	206.202	3.59891	1	61.7777	11.6845	0	0	69.7432		8.60029	133.156
9040	Thu Mar 23 13:36:46 2017_x000D_	41.8155	78.7773	187.948	3.28031	1	66.0971	12.7059	7.87115	0.137377	70.3919		6.70493	0
9041	Thu Mar 23 13:36:47 2017_x000D_	41.6125	78.6838	179.31	3.12955	1	66.0971	12.7059	7.87115	0.137377	70.3746		9.02371	0
9042	Thu Mar 23 13:36:47 2017_x000D_	41.3119	78.6945	161.735	2.82281	1	66.0971	12.7059	7.87115	0.137377	70.4897		0	0
9043	Thu Mar 23 13:36:47 2017_x000D_	41.3119	78.6945	161.735	2.82281	1	66.0971	12.7059	7.87115	0.137377	70.4897		9.49083	98.8135
9044	Thu Mar 23 13:36:47 2017_x000D_	41.0087	78.6042	148.068	2.58427	1	69.3455	13.2508	6.62297	0.115593	71.2323		6.69005	0
9045	Thu Mar 23 13:36:47 2017_x000D_	40.8062	78.5108	142.586	2.48859	1	69.3455	13.2508	6.62297	0.115593	71.2275		10.8078	0
9046	Thu Mar 23 13:36:47 2017_x000D_	40.5008	78.3197	128.919	2.25007	1	69.3455	13.2508	6.62297	0.115593	71.1757		9.5406	0
9047	Thu Mar 23 13:36:47 2017_x000D_	40.3933	78.0204	120.495	2.10304	1	69.3455	13.2508	6.62297	0.115593	70.946		10.8358	61.7995
9048	Thu Mar 23 13:36:47 2017_x000D_	40.1856	77.7249	108.927	1.90114	1	71.2741	13.9747	0	0	70.9266		6.73572	0
9049	Thu Mar 23 13:36:47 2017_x000D_	40.0803	77.5266	106.146	1.85261	1	71.2741	13.9747	0	0	70.7948		27.9176	0
9050	Thu Mar 23 13:36:47 2017_x000D_	39.8562	76.6234	105.439	1.84026	1	71.2741	13.9747	0	0	70.0853		12.151	0
9051	Thu Mar 23 13:36:47 2017_x000D_	39.8458	76.2185	105.436	1.84021	1	71.2741	13.9747	0	0	69.7282		13.5064	102.052
9052	Thu Mar 23 13:36:47 2017_x000D_	39.6346	75.8209	105.439	1.84026	1	74.5855	13.196	346.987	6.05607	71.7178		27.9634	0
9053	Thu Mar 23 13:36:47 2017_x000D_	39.4098	74.9163	111.62	1.94814	1	74.5855	13.196	346.987	6.05607	71.0403		12.5121	0
9054	Thu Mar 23 13:36:47 2017_x000D_	39.2987	74.5143	114.229	1.99367	1	74.5855	13.196	346.987	6.05607	70.7467		24.3909	0
9055	Thu Mar 23 13:36:47 2017_x000D_	38.8778	73.8187	120.467	2.10255	1	74.5855	13.196	346.987	6.05607	70.3573		9.59514	0
9056	Thu Mar 23 13:36:47 2017_x000D_	38.7691	73.5179	124.332	2.17	1	74.5855	13.196	346.987	6.05607	70.1537		13.5533	59.0535
9057	Thu Mar 23 13:36:47 2017_x000D_	38.5572	73.1189	124.33	2.16997	1	76.3718	12.369	351.074	6.12739	71.5576		17.664	0
9058	Thu Mar 23 13:36:47 2017_x000D_	38.2418	72.6217	128.315	2.23952	1	76.3718	12.369	351.074	6.12739	71.3042		6.78688	0
9059	Thu Mar 23 13:36:47 2017_x000D_	38.1355	72.422	130.551	2.27855	1	76.3718	12.369	351.074	6.12739	71.1925		10.8975	0
9060	Thu Mar 23 13:36:47 2017_x000D_	37.8277	72.2291	132.662	2.31538	1	76.3718	12.369	351.074	6.12739	71.1961		17.106	61.7451
9061	Thu Mar 23 13:36:47 2017_x000D_	37.4139	71.8368	136.506	2.38247	1	78.2985	13.0928	62.4339	1.08968	71.571		6.79624	0
9062	Thu Mar 23 13:36:48 2017_x000D_	37.3075	71.6368	138.494	2.41718	1	78.2985	13.0928	62.4339	1.08968	71.4679		17.1334	0
9063	Thu Mar 23 13:36:48 2017_x000D_	36.8932	71.2437	138.494	2.41717	1	78.2985	13.0928	62.4339	1.08968	71.3858		8.57308	0
9064	Thu Mar 23 13:36:48 2017_x000D_	36.6859	71.047	138.493	2.41716	1	78.2985	13.0928	62.4339	1.08968	71.3463		21.4453	88.8594
9065	Thu Mar 23 13:36:48 2017_x000D_	36.1675	70.5548	134.515	2.34773	1	79.9182	15.5727	85.6359	1.49463	70.2649		8.58157	0
9066	Thu Mar 23 13:36:48 2017_x000D_	35.96	70.3579	134.515	2.34774	1	79.9182	15.5727	85.6359	1.49463	70.2406		17.178	0
9067	Thu Mar 23 13:36:48 2017_x000D_	35.5446	69.9638	134.516	2.34775	1	79.9182	15.5727	85.6359	1.49463	70.1955		8.59005	0
9068	Thu Mar 23 13:36:48 2017_x000D_	35.3369	69.7667	134.516	2.34776	1	79.9182	15.5727	85.6359	1.49463	70.1747		8.59647	139.306
9069	Thu Mar 23 13:36:48 2017_x000D_	35.129	69.5695	134.517	2.34776	1	80.1208	20.2118	85.6359	1.49463	66.7866		8.59853	0
9070	Thu Mar 23 13:36:48 2017_x000D_	34.9211	69.3722	134.517	2.34777	1	80.1208	20.2118	85.6359	1.49463	66.7814		15.2239	0
9071	Thu Mar 23 13:36:48 2017_x000D_	34.6064	68.9741	132.395	2.31073	1	80.1208	20.2118	85.6359	1.49463	66.7032		8.60701	0
9072	Thu Mar 23 13:36:48 2017_x000D_	34.3983	68.7766	132.396	2.31074	1	80.1208	20.2118	85.6359	1.49463	66.7015		15.2511	0
9073	Thu Mar 23 13:36:48 2017_x000D_	34.0829	68.3779	134.514	2.3477	1	80.1208	20.2118	85.6359	1.49463	66.6293		3.03471	139.082
9074	Thu Mar 23 13:36:48 2017_x000D_	33.9818	68.3813	132.397	2.31077	1	79.671	24.826	85.6359	1.49463	63.1234		13.6664	0
9075	Thu Mar 23 13:36:48 2017_x000D_	33.7677	67.9792	132.393	2.31069	1	79.671	24.826	85.6359	1.49463	63.0025		8.6218	0
9076	Thu Mar 23 13:36:48 2017_x000D_	33.5593	67.7813	132.394	2.31071	1	79.671	24.826	85.6359	1.49463	63.0194		6.81015	0
9077	Thu Mar 23 13:36:48 2017_x000D_	33.3535	67.6855	130.571	2.2789	1	79.671	24.826	85.6359	1.49463	63.1051		11.0125	105.664
9078	Thu Mar 23 13:36:48 2017_x000D_	33.1421	67.3854	132.395	2.31073	1	79.4942	28.3437	85.6359	1.49463	60.6034		3.06415	0
9079	Thu Mar 23 13:36:48 2017_x000D_	33.1393	67.2833	134.363	2.34508	1	79.4942	28.3437	85.6359	1.49463	60.5398		17.2799	0
9080	Thu Mar 23 13:36:48 2017_x000D_	32.7214	66.8869	138.475	2.41685	1	79.4942	28.3437	85.6359	1.49463	60.6075		10.9948	0
9081	Thu Mar 23 13:36:48 2017_x000D_	32.4109	66.6922	144.662	2.52483	1	79.4942	28.3437	85.6359	1.49463	60.7243		6.84618	138.592
9082	Thu Mar 23 13:36:48 2017_x000D_	32.3034	66.4909	151.103	2.63724	1	79.4795	32.9634	85.6359	1.49463	57.8764		6.81074	0
9083	Thu Mar 23 13:36:49 2017_x000D_	32.0973	66.3957	166.951	2.91384	1	79.4795	32.9634	85.6359	1.49463	57.9896		9.14033	0
9084	Thu Mar 23 13:36:49 2017_x000D_	31.7928	66.4061	184.708	3.22377	1	79.4795	32.9634	85.6359	1.49463	58.2446		6.81161	0
9085	Thu Mar 23 13:36:49 2017_x000D_	31.5869	66.3104	193.212	3.37219	1	79.4795	32.9634	85.6359	1.49463	58.3586		6.08712	118.665
9086	Thu Mar 23 13:36:49 2017_x000D_	31.3841	66.3169	200.375	3.49721	1	79.2808	36.9139	79.9968	1.39621	56.2017		8.67719	0
9087	Thu Mar 23 13:36:49 2017_x000D_	31.1868	66.5284	205.926	3.59409	1	79.2808	36.9139	79.9968	1.39621	56.4805		6.82915	0
9088	Thu Mar 23 13:36:49 2017_x000D_	30.9869	66.6373	216.489	3.77844	1	79.2808	36.9139	79.9968	1.39621	56.7079		6.09902	0
9089	Thu Mar 23 13:36:49 2017_x000D_	30.7837	66.6437	221.07	3.8584	1	79.2808	36.9139	79.9968	1.39621	56.8844		13.0093	0
9090	Thu Mar 23 13:36:49 2017_x000D_	30.4878	66.9607	229.079	3.99818	1	79.2808	36.9139	79.9968	1.39621	57.3024		11.0766	66.0717
9091	Thu Mar 23 13:36:49 2017_x000D_	30.2934	67.2746	231.036	4.03235	1	79.3876	39.1137	75.1387	1.31142	56.5975		21.7075	0
9092	Thu Mar 23 13:36:49 2017_x000D_	29.7996	67.8035	226.965	3.96128	1	79.3876	39.1137	75.1387	1.31142	57.2894		11.0479	0
9093	Thu Mar 23 13:36:49 2017_x000D_	29.5004	68.0182	229.079	3.99818	1	79.3876	39.1137	75.1387	1.31142	57.6559		9.73076	0
9094	Thu Mar 23 13:36:49 2017_x000D_	29.4076	68.329	224.85	3.92437	1	79.3876	39.1137	75.1387	1.31142	57.8924		11.0562	79.0177
9095	Thu Mar 23 13:36:49 2017_x000D_	29.1082	68.5439	222.89	3.89016	1	79.2553	41.7443	75.1387	1.31142	56.859		17.369	0
9096	Thu Mar 23 13:36:49 2017_x000D_	28.7131	68.9671	222.89	3.89016	1	79.2553	41.7443	75.1387	1.31142	57.4073		13.0303	0
9097	Thu Mar 23 13:36:49 2017_x000D_	28.4166	69.2845	218.854	3.81972	1	79.2553	41.7443	75.1387	1.31142	57.819		19.6448	0
9098	Thu Mar 23 13:36:49 2017_x000D_	27.9198	69.7111	220.64	3.8509	1	79.2553	41.7443	75.1387	1.31142	58.4592		9.6956	0
9099	Thu Mar 23 13:36:49 2017_x000D_	27.6169	69.8238	216.495	3.77855	1	79.2553	41.7443	75.1387	1.31142	58.7791		17.3732	112.888
9100	Thu Mar 23 13:36:49 2017_x000D_	27.2217	70.2471	216.496	3.77857	1	78.634	45.4556	97.6551	1.7044	57.0775		11.0688	0
9101	Thu Mar 23 13:36:49 2017_x000D_	26.922	70.4623	214.895	3.75062	1	78.634	45.4556	97.6551	1.7044	57.441		22.1358	0
9102	Thu Mar 23 13:36:49 2017_x000D_	26.3226	70.8926	214.895	3.75063	1	78.634	45.4556	97.6551	1.7044	58.1681		9.69103	0
9103	Thu Mar 23 13:36:49 2017_x000D_	26.0199	71.0054	218.852	3.81969	1	78.634	45.4556	97.6551	1.7044	58.4896		8.69181	72.7636
9104	Thu Mar 23 13:36:49 2017_x000D_	25.8221	71.2171	218.852	3.8197	1	78.2961	47.8574	85.6359	1.49463	57.4386		22.1484	0
9105	Thu Mar 23 13:36:50 2017_x000D_	25.2224	71.6477	218.852	3.81969	1	78.2961	47.8574	85.6359	1.49463	58.1618		6.86674	0
9106	Thu Mar 23 13:36:50 2017_x000D_	25.0214	71.7572	216.495	3.77855	1	78.2961	47.8574	85.6359	1.49463	58.39		19.6751	0
9107	Thu Mar 23 13:36:50 2017_x000D_	24.5237	72.1843	218.237	3.80896	1	78.2961	47.8574	85.6359	1.49463	59.0192		11.0838	136.285
9108	Thu Mar 23 13:36:50 2017_x000D_	24.2236	72.3998	216.495	3.77856	1	76.3526	51.9635	109.836	1.917	55.9917		8.69824	0
9109	Thu Mar 23 13:36:50 2017_x000D_	24.0257	72.6117	216.496	3.77857	1	76.3526	51.9635	109.836	1.917	56.2535		20.6148	0
9110	Thu Mar 23 13:36:50 2017_x000D_	23.4222	72.9403	218.851	3.81967	1	76.3526	51.9635	109.836	1.917	56.9355		8.69824	0
9111	Thu Mar 23 13:36:50 2017_x000D_	23.2243	73.1522	218.851	3.81968	1	76.3526	51.9635	109.836	1.917	57.1977		11.0838	97.6088
9112	Thu Mar 23 13:36:50 2017_x000D_	22.9242	73.3677	220.636	3.85083	1	74.6926	54.7618	104.692	1.82722	55.0104		19.7004	0
9113	Thu Mar 23 13:36:50 2017_x000D_	22.4259	73.7954	218.851	3.81968	1	74.6926	54.7618	104.692	1.82722	55.6245		8.70248	0
9114	Thu Mar 23 13:36:50 2017_x000D_	22.2279	74.0074	218.852	3.81968	1	74.6926	54.7618	104.692	1.82722	55.8833		20.639	0
9115	Thu Mar 23 13:36:50 2017_x000D_	21.6237	74.3364	216.496	3.77856	1	74.6926	54.7618	104.692	1.82722	56.5639		8.70672	53.2853
9116	Thu Mar 23 13:36:50 2017_x000D_	21.4256	74.5485	216.496	3.77857	1	73.749	56.2666	104.692	1.82722	55.4253		15.3873	0
9117	Thu Mar 23 13:36:50 2017_x000D_	21.0262	74.8703	218.851	3.81967	1	73.749	56.2666	104.692	1.82722	55.9088		13.767	0
9118	Thu Mar 23 13:36:50 2017_x000D_	20.6232	75.0898	218.85	3.81965	1	73.749	56.2666	104.692	1.82722	56.3619		15.3985	0
9119	Thu Mar 23 13:36:50 2017_x000D_	20.2234	75.4117	216.496	3.77857	1	73.749	56.2666	104.692	1.82722	56.8465		8.70892	0
9120	Thu Mar 23 13:36:50 2017_x000D_	20.0253	75.6239	216.497	3.77858	1	73.749	56.2666	104.692	1.82722	57.1046		6.88685	153.669
9121	Thu Mar 23 13:36:50 2017_x000D_	19.8237	75.7337	218.85	3.81965	1	72.6319	61.2656	97.6551	1.7044	54.7543		8.70892	0
9122	Thu Mar 23 13:36:50 2017_x000D_	19.6256	75.9459	218.85	3.81966	1	72.6319	61.2656	97.6551	1.7044	55.0016		20.6713	0
9123	Thu Mar 23 13:36:50 2017_x000D_	19.0205	76.2755	216.496	3.77856	1	72.6319	61.2656	97.6551	1.7044	55.673		8.71096	0
9124	Thu Mar 23 13:36:50 2017_x000D_	18.8223	76.4877	216.496	3.77857	1	72.6319	61.2656	97.6551	1.7044	55.9212		13.7871	73.552
9125	Thu Mar 23 13:36:50 2017_x000D_	18.4187	76.7075	216.496	3.77856	1	72.0791	63.6542	97.6551	1.7044	55.2252		8.71316	0
9126	Thu Mar 23 13:36:51 2017_x000D_	18.2205	76.9198	216.496	3.77857	1	72.0791	63.6542	97.6551	1.7044	55.4682		13.0686	0
9127	Thu Mar 23 13:36:51 2017_x000D_	17.9232	77.2382	220.634	3.85078	1	72.0791	63.6542	97.6551	1.7044	55.8336		6.16622	0
9128	Thu Mar 23 13:36:51 2017_x000D_	17.7178	77.2458	220.632	3.85076	1	72.0791	63.6542	97.6551	1.7044	56.0347		6.88514	131.405
9129	Thu Mar 23 13:36:51 2017_x000D_	17.6221	77.4544	218.85	3.81965	1	72.2956	68.029	81.9462	1.43023	55.48		11.1138	0
9130	Thu Mar 23 13:36:51 2017_x000D_	17.3212	77.6705	220.633	3.85077	1	72.2956	68.029	81.9462	1.43023	55.8135		4.36601	0
9131	Thu Mar 23 13:36:51 2017_x000D_	17.2218	77.7768	216.497	3.77859	1	72.2956	68.029	81.9462	1.43023	55.9298		13.8113	0
9132	Thu Mar 23 13:36:51 2017_x000D_	16.8175	77.997	208.588	3.64054	1	72.2956	68.029	81.9462	1.43023	56.3665		3.0677	0
9133	Thu Mar 23 13:36:51 2017_x000D_	16.8209	78.0992	200.499	3.49936	1	72.2956	68.029	81.9462	1.43023	56.3813		3.07423	92.2886
9134	Thu Mar 23 13:36:51 2017_x000D_	16.9233	78.0953	193.986	3.38569	1	72.5769	71.0924	84.4155	1.47333	56.0925		6.15204	0
9135	Thu Mar 23 13:36:51 2017_x000D_	17.1282	78.087	176.165	3.07466	1	72.5769	71.0924	84.4155	1.47333	55.8881		0.0174929	0
9136	Thu Mar 23 13:36:51 2017_x000D_	17.1279	78.0865	164.678	2.87418	1	72.5769	71.0924	84.4155	1.47333	55.8884		3.05912	0
9137	Thu Mar 23 13:36:51 2017_x000D_	17.1317	78.1884	154.318	2.69336	1	72.5769	71.0924	84.4155	1.47333	55.8974		3.09478	52.6053
9138	Thu Mar 23 13:36:51 2017_x000D_	17.1282	78.0853	139.167	2.42892	1	72.7067	72.8411	82.3448	1.43719	55.8254		3.06801	0
9139	Thu Mar 23 13:36:51 2017_x000D_	17.026	78.089	129.032	2.25203	1	72.7067	72.8411	82.3448	1.43719	55.9275		8.68203	0
9140	Thu Mar 23 13:36:51 2017_x000D_	16.814	77.892	116.07	2.02581	1	72.7067	72.8411	82.3448	1.43719	56.1205		4.34745	0
9141	Thu Mar 23 13:36:51 2017_x000D_	16.7078	77.7934	112.317	1.9603	1	72.7067	72.8411	82.3448	1.43719	56.2175		15.6615	52.3218
9142	Thu Mar 23 13:36:51 2017_x000D_	16.5875	77.2854	103.359	1.80395	1	72.6199	74.583	87.6104	1.52909	56.0975		12.6782	0
9143	Thu Mar 23 13:36:51 2017_x000D_	16.4702	76.8794	106.097	1.85175	1	72.6199	74.583	87.6104	1.52909	56.1966		25.3662	0
9144	Thu Mar 23 13:36:51 2017_x000D_	16.2358	76.067	106.097	1.85175	1	72.6199	74.583	87.6104	1.52909	56.4036		15.6926	0
9145	Thu Mar 23 13:36:51 2017_x000D_	16.1148	75.5581	109.599	1.91286	1	72.6199	74.583	87.6104	1.52909	56.5135		12.3166	0
9146	Thu Mar 23 13:36:51 2017_x000D_	16.1004	75.1478	109.595	1.91279	1	72.6199	74.583	87.6104	1.52909	56.5223		20.6819	107.261
9147	Thu Mar 23 13:36:51 2017_x000D_	15.7697	74.5429	112.305	1.9601	1	70.1096	77.1289	136.007	2.37377	54.4014		9.74859	0
9148	Thu Mar 23 13:36:52 2017_x000D_	15.6557	74.2386	116.052	2.02549	1	70.1096	77.1289	136.007	2.37377	54.5306		6.90074	0
9149	Thu Mar 23 13:36:52 2017_x000D_	15.5453	74.0368	118.661	2.07102	1	70.1096	77.1289	136.007	2.37377	54.6518		19.5169	0
9150	Thu Mar 23 13:36:52 2017_x000D_	15.3173	73.4275	118.658	2.07097	1	70.1096	77.1289	136.007	2.37377	54.9172		8.74155	80.2605
9151	Thu Mar 23 13:36:52 2017_x000D_	15.1038	73.2292	118.661	2.07102	1	67.8699	78.5922	153.963	2.68717	53.0379		16.6289	0
9152	Thu Mar 23 13:36:52 2017_x000D_	14.8793	72.7224	119.993	2.09427	1	67.8699	78.5922	153.963	2.68717	53.3147		9.7837	0
9153	Thu Mar 23 13:36:52 2017_x000D_	14.7649	72.417	121.149	2.11445	1	67.8699	78.5922	153.963	2.68717	53.4628		11.147	0
9154	Thu Mar 23 13:36:52 2017_x000D_	14.5476	72.1156	122.562	2.13911	1	67.8699	78.5922	153.963	2.68717	53.7142		20.7515	107.735
9155	Thu Mar 23 13:36:52 2017_x000D_	14.2159	71.5086	119.992	2.09425	1	64.3633	79.367	172.434	3.00953	50.7594		6.92756	0
9156	Thu Mar 23 13:36:52 2017_x000D_	14.1051	71.306	122.56	2.13907	1	64.3633	79.367	172.434	3.00953	50.9006		18.0666	0
9157	Thu Mar 23 13:36:52 2017_x000D_	13.7767	70.8012	118.661	2.07102	1	64.3633	79.367	172.434	3.00953	51.3067		11.1728	0
9158	Thu Mar 23 13:36:52 2017_x000D_	13.5589	70.4991	119.994	2.09429	1	64.3633	79.367	172.434	3.00953	51.5725		20.8095	97.8515
9159	Thu Mar 23 13:36:52 2017_x000D_	13.2261	69.8905	122.559	2.13906	1	61.1041	79.4951	180	3.14159	48.8319		9.81109	0
9160	Thu Mar 23 13:36:52 2017_x000D_	13.1115	69.5842	118.661	2.07102	1	61.1041	79.4951	180	3.14159	49.0053		11.1902	0
9161	Thu Mar 23 13:36:52 2017_x000D_	12.8934	69.2816	119.993	2.09427	1	61.1041	79.4951	180	3.14159	49.2807		18.1265	0
9162	Thu Mar 23 13:36:52 2017_x000D_	12.5638	68.7752	121.149	2.11445	1	61.1041	79.4951	180	3.14159	49.7099		9.81215	65.4788
9163	Thu Mar 23 13:36:52 2017_x000D_	12.4491	68.4689	119.992	2.09426	1	58.9272	79.6531	171.946	3.00103	47.8048		11.2209	0
9164	Thu Mar 23 13:36:52 2017_x000D_	12.2305	68.1654	118.664	2.07107	1	58.9272	79.6531	171.946	3.00103	48.089		18.1456	0
9165	Thu Mar 23 13:36:52 2017_x000D_	11.9005	67.6585	122.556	2.13901	1	58.9272	79.6531	171.946	3.00103	48.5323		9.83673	0
9166	Thu Mar 23 13:36:52 2017_x000D_	11.7856	67.3514	118.664	2.07107	1	58.9272	79.6531	171.946	3.00103	48.7202		18.1647	0
9167	Thu Mar 23 13:36:52 2017_x000D_	11.4552	66.844	122.554	2.13897	1	58.9272	79.6531	171.946	3.00103	49.1697		6.96227	107.811
9168	Thu Mar 23 13:36:52 2017_x000D_	11.344	66.6403	119.993	2.09428	1	55.4181	80.4283	173.274	3.0242	46.1805		13.9396	0
9169	Thu Mar 23 13:36:53 2017_x000D_	11.1211	66.2326	119.993	2.09427	1	55.4181	80.4283	173.274	3.0242	46.516		8.82808	0
9170	Thu Mar 23 13:36:53 2017_x000D_	10.9058	66.032	119.996	2.09433	1	55.4181	80.4283	173.274	3.0242	46.7825		6.22329	0
9171	Thu Mar 23 13:36:53 2017_x000D_	10.8981	65.8247	119.993	2.09427	1	55.4181	80.4283	173.274	3.0242	46.854		13.953	0
9172	Thu Mar 23 13:36:53 2017_x000D_	10.675	65.4166	119.992	2.09426	1	55.4181	80.4283	173.274	3.0242	47.1942		8.84065	125.556
9173	Thu Mar 23 13:36:53 2017_x000D_	10.4595	65.2156	119.995	2.09431	1	51.2679	80.9683	180	3.14159	43.7433		11.2725	0
9174	Thu Mar 23 13:36:53 2017_x000D_	10.2399	64.9107	118.67	2.07118	1	51.2679	80.9683	180	3.14159	44.0584		9.8606	0
9175	Thu Mar 23 13:36:53 2017_x000D_	10.1246	64.6029	117.31	2.04744	1	51.2679	80.9683	180	3.14159	44.2786		6.99579	0
9176	Thu Mar 23 13:36:53 2017_x000D_	10.0129	64.3982	112.351	1.9609	1	51.2679	80.9683	180	3.14159	44.4583		4.40527	97.9778
9177	Thu Mar 23 13:36:53 2017_x000D_	9.90565	64.2979	97.8575	1.70794	1	48.0045	81.0967	180	3.14159	41.638		3.12841	0
9178	Thu Mar 23 13:36:53 2017_x000D_	9.90974	64.4021	92.1398	1.60814	1	48.0045	81.0967	180	3.14159	41.5923		6.25068	0
9179	Thu Mar 23 13:36:53 2017_x000D_	9.9178	64.6103	74.5447	1.30105	1	48.0045	81.0967	180	3.14159	41.5018		3.12437	0
9180	Thu Mar 23 13:36:53 2017_x000D_	9.81372	64.614	64.1083	1.1189	1	48.0045	81.0967	180	3.14159	41.5959		3.10732	45.5751
9181	Thu Mar 23 13:36:53 2017_x000D_	9.80972	64.5105	57.4505	1.0027	1	46.4859	81.0551	180	3.14159	40.2351		4.37148	0
9182	Thu Mar 23 13:36:53 2017_x000D_	9.90928	64.4041	40.9387	0.714514	1	46.4859	81.0551	180	3.14159	40.1884		4.38776	0
9183	Thu Mar 23 13:36:53 2017_x000D_	10.0091	64.2972	32.2602	0.563047	1	46.4859	81.0551	180	3.14159	40.142		11.202	0
9184	Thu Mar 23 13:36:53 2017_x000D_	10.3129	64.0801	20.1806	0.352218	1	46.4859	81.0551	180	3.14159	39.9579		3.11248	59.8001
9185	Thu Mar 23 13:36:53 2017_x000D_	10.4166	64.0769	13.6217	0.237743	1	44.5535	80.566	194.692	3.39801	37.9107		18.9554	0
9186	Thu Mar 23 13:36:53 2017_x000D_	11.0364	63.9541	10.7029	0.1868	1	44.5535	80.566	194.692	3.39801	37.4079		12.8352	0
9187	Thu Mar 23 13:36:53 2017_x000D_	11.4481	63.8377	7.73628	0.135024	1	44.5535	80.566	194.692	3.39801	37.0918		12.4676	0
9188	Thu Mar 23 13:36:53 2017_x000D_	11.8635	63.8252	7.73743	0.135044	1	44.5535	80.566	194.692	3.39801	36.7272		12.8306	0
9189	Thu Mar 23 13:36:53 2017_x000D_	12.2751	63.709	10.7026	0.186795	1	44.5535	80.566	194.692	3.39801	36.415		25.0904	133.477
9190	Thu Mar 23 13:36:54 2017_x000D_	13.1015	63.5804	13.6253	0.237806	1	40.51	78.7097	184.972	3.22838	31.3069		6.22478	0
9191	Thu Mar 23 13:36:54 2017_x000D_	13.3089	63.5742	13.6263	0.237825	1	40.51	78.7097	184.972	3.22838	31.1285		21.9877	0
9192	Thu Mar 23 13:36:54 2017_x000D_	14.031	63.4487	17.2738	0.301485	1	40.51	78.7097	184.972	3.22838	30.562		9.81586	0
9193	Thu Mar 23 13:36:54 2017_x000D_	14.3381	63.3358	19.282	0.336534	1	40.51	78.7097	184.972	3.22838	30.3533		19.6261	90.2799
9194	Thu Mar 23 13:36:54 2017_x000D_	14.9521	63.11	19.2818	0.336531	1	37.7365	77.5419	180	3.14159	26.9705		9.81868	0
9195	Thu Mar 23 13:36:54 2017_x000D_	15.2593	62.9971	23.0227	0.401823	1	37.7365	77.5419	180	3.14159	26.7727		13.8634	0
9196	Thu Mar 23 13:36:54 2017_x000D_	15.6659	62.7775	23.022	0.401809	1	37.7365	77.5419	180	3.14159	26.5537		9.31	0
9197	Thu Mar 23 13:36:54 2017_x000D_	15.9761	62.7684	21.9936	0.383861	1	37.7365	77.5419	180	3.14159	26.3015		11.1793	150.357
9198	Thu Mar 23 13:36:54 2017_x000D_	16.2794	62.5519	23.0226	0.40182	1	32.7576	76.9676	184.131	3.2137	21.8939		15.8031	0
9199	Thu Mar 23 13:36:54 2017_x000D_	16.7926	62.4331	24.6156	0.429623	1	32.7576	76.9676	184.131	3.2137	21.5901		9.80075	0
9200	Thu Mar 23 13:36:54 2017_x000D_	17.0992	62.3203	23.0246	0.401856	1	32.7576	76.9676	184.131	3.2137	21.4413		8.75951	0
9201	Thu Mar 23 13:36:54 2017_x000D_	17.2987	62.1071	23.0224	0.401817	1	32.7576	76.9676	184.131	3.2137	21.4432		19.5843	0
9202	Thu Mar 23 13:36:54 2017_x000D_	17.9114	61.8818	23.023	0.401827	1	32.7576	76.9676	184.131	3.2137	21.1658		9.29201	78.4698
9203	Thu Mar 23 13:36:54 2017_x000D_	18.221	61.8727	21.9938	0.383865	1	30.1581	76.6773	180	3.14159	19.0176		20.7508	0
9204	Thu Mar 23 13:36:54 2017_x000D_	18.8296	61.544	19.2776	0.336458	1	30.1581	76.6773	180	3.14159	18.9037		6.91685	0
9205	Thu Mar 23 13:36:54 2017_x000D_	19.0325	61.4345	21.9918	0.38383	1	30.1581	76.6773	180	3.14159	18.8712		12.7536	0
9206	Thu Mar 23 13:36:54 2017_x000D_	19.4416	61.3189	19.2774	0.336454	1	30.1581	76.6773	180	3.14159	18.7276		19.5492	52.223
9207	Thu Mar 23 13:36:54 2017_x000D_	20.0532	61.094	19.2772	0.336451	1	28.418	76.6291	180	3.14159	17.644		9.78075	0
9208	Thu Mar 23 13:36:54 2017_x000D_	20.3592	60.9815	23.0255	0.40187	1	28.418	76.6291	180	3.14159	17.6009		22.4829	0
9209	Thu Mar 23 13:36:54 2017_x000D_	21.0732	60.7538	21.9945	0.383876	1	28.418	76.6291	180	3.14159	17.492		9.76845	0
9210	Thu Mar 23 13:36:54 2017_x000D_	21.3788	60.6414	20.1928	0.352432	1	28.418	76.6291	180	3.14159	17.4687		22.4639	110.03
9211	Thu Mar 23 13:36:54 2017_x000D_	22.0922	60.4139	19.2778	0.336462	1	24.8878	77.6238	180	3.14159	17.4355		11.1378	0
9212	Thu Mar 23 13:36:55 2017_x000D_	22.3943	60.1981	20.1915	0.352407	1	24.8878	77.6238	180	3.14159	17.6032		22.4478	0
9213	Thu Mar 23 13:36:55 2017_x000D_	23.1072	59.9708	19.2761	0.336431	1	24.8878	77.6238	180	3.14159	17.7426		0	0
9214	Thu Mar 23 13:36:55 2017_x000D_	23.1072	59.9708	19.2761	0.336431	1	24.8878	77.6238	180	3.14159	17.7426		19.4951	87.4822
9215	Thu Mar 23 13:36:55 2017_x000D_	23.7171	59.7465	19.2758	0.336427	1	22.0293	78.2004	175.028	3.05481	18.5309		6.16745	0
9216	Thu Mar 23 13:36:55 2017_x000D_	23.9226	59.7407	19.2771	0.336449	1	22.0293	78.2004	175.028	3.05481	18.5565		19.4828	0
9217	Thu Mar 23 13:36:55 2017_x000D_	24.5321	59.5165	19.2769	0.336446	1	22.0293	78.2004	175.028	3.05481	18.8508		12.6938	0
9218	Thu Mar 23 13:36:55 2017_x000D_	24.9393	59.4015	16.4729	0.287506	1	22.0293	78.2004	175.028	3.05481	19.0228		12.693	0
9219	Thu Mar 23 13:36:55 2017_x000D_	25.3465	59.2866	19.278	0.336465	1	22.0293	78.2004	175.028	3.05481	19.2025		11.112	60.4564
9220	Thu Mar 23 13:36:55 2017_x000D_	25.6479	59.0713	20.1928	0.352431	1	20.0507	78.5828	180	3.14159	20.2985		15.684	0
9221	Thu Mar 23 13:36:55 2017_x000D_	26.1573	58.9537	21.9991	0.383957	1	20.0507	78.5828	180	3.14159	20.557		9.7277	0
9222	Thu Mar 23 13:36:55 2017_x000D_	26.4616	58.8417	20.1942	0.352455	1	20.0507	78.5828	180	3.14159	20.756		6.88332	0
9223	Thu Mar 23 13:36:55 2017_x000D_	26.6635	58.7327	23.0331	0.402003	1	20.0507	78.5828	180	3.14159	20.9226		15.6635	70.2073
9224	Thu Mar 23 13:36:55 2017_x000D_	27.1722	58.6151	19.2774	0.336454	1	18.1487	77.2193	194.041	3.38666	20.677		6.87662	0
9225	Thu Mar 23 13:36:55 2017_x000D_	27.3739	58.5062	21.9999	0.383972	1	18.1487	77.2193	194.041	3.38666	20.8635		12.6654	0
9226	Thu Mar 23 13:36:55 2017_x000D_	27.7802	58.3915	19.2772	0.33645	1	18.1487	77.2193	194.041	3.38666	21.1483		6.14338	0
9227	Thu Mar 23 13:36:55 2017_x000D_	27.9849	58.3858	19.2785	0.336473	1	18.1487	77.2193	194.041	3.38666	21.2474		8.71506	96.5578
9228	Thu Mar 23 13:36:55 2017_x000D_	28.1833	58.1736	19.2756	0.336423	1	16.0758	74.7571	245.232	4.28011	20.533		12.2807	0
9229	Thu Mar 23 13:36:55 2017_x000D_	28.5925	58.1623	19.2782	0.336468	1	16.0758	74.7571	245.232	4.28011	20.7859		6.86991	0
9230	Thu Mar 23 13:36:55 2017_x000D_	28.794	58.0535	22.0021	0.384009	1	16.0758	74.7571	245.232	4.28011	20.9944		9.71437	0
9231	Thu Mar 23 13:36:55 2017_x000D_	29.0979	57.9417	25.7733	0.449829	1	16.0758	74.7571	245.232	4.28011	21.2681		4.36149	0
9232	Thu Mar 23 13:36:55 2017_x000D_	29.1974	57.8357	34.7826	0.607071	1	16.0758	74.7571	245.232	4.28011	21.4129		4.33867	74.1432
9233	Thu Mar 23 13:36:56 2017_x000D_	29.0988	57.9415	46.93	0.819083	1	14.6361	72.7483	244.147	4.26118	20.6981		3.08269	0
9234	Thu Mar 23 13:36:56 2017_x000D_	29.1022	58.0442	61.4588	1.07266	1	14.6361	72.7483	244.147	4.26118	20.6271		6.8931	0
9235	Thu Mar 23 13:36:56 2017_x000D_	29.0063	58.253	71.6517	1.25056	1	14.6361	72.7483	244.147	4.26118	20.4112		6.17954	0
9236	Thu Mar 23 13:36:56 2017_x000D_	29.0122	58.4589	88.7223	1.5485	1	14.6361	72.7483	244.147	4.26118	20.2697		3.05851	37.9768
9237	Thu Mar 23 13:36:56 2017_x000D_	29.1141	58.4557	97.6517	1.70434	1	14.0297	71.6371	225	3.92699	20.0322		3.05841	0
9238	Thu Mar 23 13:36:56 2017_x000D_	29.216	58.4526	106.296	1.85522	1	14.0297	71.6371	225	3.92699	20.1111		0.0276586	0
9239	Thu Mar 23 13:36:56 2017_x000D_	29.2151	58.4524	124.311	2.16964	1	14.0297	71.6371	225	3.92699	20.1105		0.0127279	0
9240	Thu Mar 23 13:36:56 2017_x000D_	29.2148	58.4527	132.282	2.30876	1	14.0297	71.6371	225	3.92699	20.1101		6.91588	140.014
9241	Thu Mar 23 13:36:56 2017_x000D_	29.1063	58.2493	138.471	2.41678	1	12.0293	67.4204	255.308	4.45597	19.3838		6.87957	0
9242	Thu Mar 23 13:36:56 2017_x000D_	28.8986	58.1521	149.351	2.60666	1	12.0293	67.4204	255.308	4.45597	19.2477		11.1193	0
9243	Thu Mar 23 13:36:56 2017_x000D_	28.5854	57.9539	150.894	2.63359	1	12.0293	67.4204	255.308	4.45597	19.0714		24.1173	0
9244	Thu Mar 23 13:36:56 2017_x000D_	27.9559	57.4539	148.445	2.59086	1	12.0293	67.4204	255.308	4.45597	18.788		9.73439	78.9219
9245	Thu Mar 23 13:36:56 2017_x000D_	27.6457	57.3587	144.482	2.52169	1	11.0424	64.9818	257.727	4.49818	18.2697		26.5776	0
9246	Thu Mar 23 13:36:56 2017_x000D_	26.913	56.8607	140.446	2.45124	1	11.0424	64.9818	257.727	4.49818	17.8277		13.141	0
9247	Thu Mar 23 13:36:56 2017_x000D_	26.596	56.5584	136.372	2.38015	1	11.0424	64.9818	257.727	4.49818	17.6881		8.76352	0
9248	Thu Mar 23 13:36:56 2017_x000D_	26.3846	56.3568	136.373	2.38015	1	11.0424	64.9818	257.727	4.49818	17.6004		26.3159	0
9249	Thu Mar 23 13:36:56 2017_x000D_	25.7499	55.7513	128.292	2.23911	1	11.0424	64.9818	257.727	4.49818	17.3641		11.2022	58.4271
9250	Thu Mar 23 13:36:56 2017_x000D_	25.5349	55.446	130.068	2.27011	1	10.2449	63.205	259.074	4.52169	17.146		21.9618	0
9251	Thu Mar 23 13:36:56 2017_x000D_	25.0052	54.9407	125.952	2.19828	1	10.2449	63.205	259.074	4.52169	16.9164		12.8521	0
9252	Thu Mar 23 13:36:56 2017_x000D_	24.8892	54.5283	128.289	2.23906	1	10.2449	63.205	259.074	4.52169	17.0218		11.1824	0
9253	Thu Mar 23 13:36:56 2017_x000D_	24.5744	54.3287	125.952	2.19828	1	10.2449	63.205	259.074	4.52169	16.856		20.925	47.0639
9254	Thu Mar 23 13:36:57 2017_x000D_	24.2459	53.7134	128.289	2.23906	1	9.42812	61.8656	256.987	4.48527	16.9123		11.2371	0
9255	Thu Mar 23 13:36:57 2017_x000D_	24.0303	53.4071	130.062	2.27001	1	9.42812	61.8656	256.987	4.48527	16.8751		19.9632	0
9256	Thu Mar 23 13:36:57 2017_x000D_	23.6019	52.8979	131.987	2.3036	1	9.42812	61.8656	256.987	4.48527	16.7725		6.98983	0
9257	Thu Mar 23 13:36:57 2017_x000D_	23.4921	52.6924	134.244	2.34299	1	9.42812	61.8656	256.987	4.48527	16.7912		8.81866	20.7088
9258	Thu Mar 23 13:36:57 2017_x000D_	23.2794	52.4895	134.244	2.343	1	9.23802	61.202	259.074	4.52169	16.5248		17.65	0
9259	Thu Mar 23 13:36:57 2017_x000D_	22.8537	52.0834	134.245	2.34301	1	9.23802	61.202	259.074	4.52169	16.3871		8.83138	0
9260	Thu Mar 23 13:36:57 2017_x000D_	22.6407	51.8802	134.245	2.34302	1	9.23802	61.202	259.074	4.52169	16.3257		15.6	0
9261	Thu Mar 23 13:36:57 2017_x000D_	22.2176	51.5779	140.406	2.45054	1	9.23802	61.202	259.074	4.52169	16.1584		8.83987	33.4628
9262	Thu Mar 23 13:36:57 2017_x000D_	22.0044	51.3745	140.405	2.45053	1	9.06675	60.0998	259.074	4.52169	15.6049		20.0354	0
9263	Thu Mar 23 13:36:57 2017_x000D_	21.5744	50.8635	142.639	2.48952	1	9.06675	60.0998	259.074	4.52169	15.5483		6.97538	0
9264	Thu Mar 23 13:36:57 2017_x000D_	21.3643	50.7639	140.403	2.45049	1	9.06675	60.0998	259.074	4.52169	15.4398		8.85259	0
9265	Thu Mar 23 13:36:57 2017_x000D_	21.1508	50.5602	140.402	2.45047	1	9.06675	60.0998	259.074	4.52169	15.3957		11.2587	0
9266	Thu Mar 23 13:36:57 2017_x000D_	20.834	50.359	138.456	2.41651	1	9.06675	60.0998	259.074	4.52169	15.2758		17.7243	72.8096
9267	Thu Mar 23 13:36:57 2017_x000D_	20.4065	49.9512	138.455	2.41649	1	9.38899	57.6943	284.861	4.97177	13.4663		8.86324	0
9268	Thu Mar 23 13:36:57 2017_x000D_	20.1927	49.7473	138.455	2.41649	1	9.38899	57.6943	284.861	4.97177	13.4117		17.7435	0
9269	Thu Mar 23 13:36:57 2017_x000D_	19.7647	49.3391	138.454	2.41647	1	9.38899	57.6943	284.861	4.97177	13.3216		8.87804	0
9270	Thu Mar 23 13:36:57 2017_x000D_	19.5506	49.1348	138.453	2.41647	1	9.38899	57.6943	284.861	4.97177	13.2862		15.6718	40.1517
9271	Thu Mar 23 13:36:57 2017_x000D_	19.1257	48.8309	140.711	2.45586	1	9.66414	56.3845	284.861	4.97177	12.1069		7.00349	0
9272	Thu Mar 23 13:36:57 2017_x000D_	18.9148	48.7308	138.458	2.41654	1	9.66414	56.3845	284.861	4.97177	12.0064		17.7796	0
9273	Thu Mar 23 13:36:57 2017_x000D_	18.4859	48.3218	138.457	2.41653	1	9.66414	56.3845	284.861	4.97177	11.9512		8.89293	0
9274	Thu Mar 23 13:36:57 2017_x000D_	18.2714	48.1172	138.456	2.41652	1	9.66414	56.3845	284.861	4.97177	11.9345		4.44953	80.3284
9275	Thu Mar 23 13:36:57 2017_x000D_	18.1642	48.0147	134.263	2.34334	1	10.2147	53.7641	284.692	4.96881	9.81072		13.3512	0
9276	Thu Mar 23 13:36:58 2017_x000D_	17.842	47.7077	138.456	2.41651	1	10.2147	53.7641	284.692	4.96881	9.73939		4.45169	0
9277	Thu Mar 23 13:36:58 2017_x000D_	17.7347	47.6052	134.264	2.34335	1	10.2147	53.7641	284.692	4.96881	9.72021		17.8156	0
9278	Thu Mar 23 13:36:58 2017_x000D_	17.305	47.1953	134.265	2.34337	1	10.2147	53.7641	284.692	4.96881	9.66548		4.45831	0
9279	Thu Mar 23 13:36:58 2017_x000D_	17.1973	47.0929	138.454	2.41649	1	10.2147	53.7641	284.692	4.96881	9.65721		4.45594	27.2588
9280	Thu Mar 23 13:36:58 2017_x000D_	17.0899	46.9903	134.265	2.34337	1	10.4711	52.8924	284.692	4.96881	8.86811		20.1995	0
9281	Thu Mar 23 13:36:58 2017_x000D_	16.6564	46.4751	127.734	2.22937	1	10.4711	52.8924	284.692	4.96881	8.91289		7.0329	0
9282	Thu Mar 23 13:36:58 2017_x000D_	16.4447	46.3744	126.018	2.19944	1	10.4711	52.8924	284.692	4.96881	8.84128		3.14856	0
9283	Thu Mar 23 13:36:58 2017_x000D_	16.4414	46.2695	119.508	2.08581	1	10.4711	52.8924	284.692	4.96881	8.91669		3.10284	13.1822
9284	Thu Mar 23 13:36:58 2017_x000D_	16.338	46.2719	103.739	1.81058	1	10.49	52.4534	284.692	4.96881	8.50941		3.13252	0
9285	Thu Mar 23 13:36:58 2017_x000D_	16.4424	46.27	94.9634	1.65742	1	10.49	52.4534	284.692	4.96881	8.58286		4.41105	0
9286	Thu Mar 23 13:36:58 2017_x000D_	16.3423	46.3777	79.5204	1.38789	1	10.49	52.4534	284.692	4.96881	8.43585		3.1179	0
9287	Thu Mar 23 13:36:58 2017_x000D_	16.2384	46.3802	70.7981	1.23566	1	10.49	52.4534	284.692	4.96881	8.36229		6.96878	71.5271
9288	Thu Mar 23 13:36:58 2017_x000D_	16.3349	46.1689	55.0745	0.961231	1	12.5141	51.1934	295.946	5.16523	6.31222		4.39555	0
9289	Thu Mar 23 13:36:58 2017_x000D_	16.4351	46.062	46.847	0.817634	1	12.5141	51.1934	295.946	5.16523	6.45798		13.1953	0
9290	Thu Mar 23 13:36:58 2017_x000D_	16.7358	45.741	33.657	0.587425	1	12.5141	51.1934	295.946	5.16523	6.89575		0	0
9291	Thu Mar 23 13:36:58 2017_x000D_	16.7358	45.741	33.657	0.587425	1	12.5141	51.1934	295.946	5.16523	6.89575		16.74	47.9468
9292	Thu Mar 23 13:36:58 2017_x000D_	17.2483	45.5203	26.7431	0.466755	1	14.0629	50.799	0	0	6.16534		25.0571	0
9293	Thu Mar 23 13:36:58 2017_x000D_	17.9615	45.0856	25.4828	0.444759	1	14.0629	50.799	0	0	6.91679		13.8939	0
9294	Thu Mar 23 13:36:58 2017_x000D_	18.3699	44.8672	25.4824	0.444752	1	14.0629	50.799	0	0	7.33052		22.618	0
9295	Thu Mar 23 13:36:58 2017_x000D_	19.0896	44.6426	24.3365	0.424752	1	14.0629	50.799	0	0	7.94789		11.2059	0
9296	Thu Mar 23 13:36:58 2017_x000D_	19.3942	44.4264	25.4832	0.444765	1	14.0629	50.799	0	0	8.3086		12.8044	110.429
9297	Thu Mar 23 13:36:59 2017_x000D_	19.8057	44.3131	22.7263	0.396648	1	17.6067	49.8035	0	0	5.9144		20.8152	0
9298	Thu Mar 23 13:36:59 2017_x000D_	20.4176	43.986	25.484	0.444779	1	17.6067	49.8035	0	0	6.461		9.80582	0
9299	Thu Mar 23 13:36:59 2017_x000D_	20.725	43.8749	21.682	0.378421	1	17.6067	49.8035	0	0	6.69866		9.81429	0
9300	Thu Mar 23 13:36:59 2017_x000D_	21.0327	43.7638	25.4851	0.444799	1	17.6067	49.8035	0	0	6.94373		20.8018	59.052
9301	Thu Mar 23 13:36:59 2017_x000D_	21.6442	43.4369	28.1331	0.491015	1	19.3929	48.9764	0	0	5.9795		6.93089	0
9302	Thu Mar 23 13:36:59 2017_x000D_	21.8479	43.3279	25.4843	0.444786	1	19.3929	48.9764	0	0	6.15894		20.7884	0
9303	Thu Mar 23 13:36:59 2017_x000D_	22.459	43.0012	28.1331	0.491015	1	19.3929	48.9764	0	0	6.71595		11.1842	0
9304	Thu Mar 23 13:36:59 2017_x000D_	22.763	42.7854	29.4884	0.51467	1	19.3929	48.9764	0	0	7.04883		16.6691	28.1002
9305	Thu Mar 23 13:36:59 2017_x000D_	23.2734	42.5658	28.1331	0.491016	1	20.0772	48.3368	315	5.49779	6.59698		11.1776	0
9306	Thu Mar 23 13:36:59 2017_x000D_	23.5772	42.3501	29.4888	0.514676	1	20.0772	48.3368	315	5.49779	6.93474		6.92541	0
9307	Thu Mar 23 13:36:59 2017_x000D_	23.7808	42.2413	32.1031	0.560306	1	20.0772	48.3368	315	5.49779	7.13245		12.7599	0
9308	Thu Mar 23 13:36:59 2017_x000D_	24.1909	42.1285	29.4904	0.514705	1	20.0772	48.3368	315	5.49779	7.44752		19.8421	0
9309	Thu Mar 23 13:36:59 2017_x000D_	24.6943	41.6995	28.1316	0.490988	1	20.0772	48.3368	315	5.49779	8.08526		6.20216	26.3807
9310	Thu Mar 23 13:36:59 2017_x000D_	24.901	41.6955	28.1331	0.491015	1	20.116	47.4583	284.861	4.97177	7.4904		20.7455	0
9311	Thu Mar 23 13:36:59 2017_x000D_	25.5108	41.3694	25.4809	0.444725	1	20.116	47.4583	284.861	4.97177	8.13502		13.8254	0
9312	Thu Mar 23 13:36:59 2017_x000D_	25.9172	41.1521	25.4805	0.444719	1	20.116	47.4583	284.861	4.97177	8.56867		13.8254	0
9313	Thu Mar 23 13:36:59 2017_x000D_	26.3236	40.9348	25.4802	0.444713	1	20.116	47.4583	284.861	4.97177	9.00502		8.77209	59.6412
9314	Thu Mar 23 13:36:59 2017_x000D_	26.5235	40.7214	25.4783	0.44468	1	19.9847	45.4746	284.861	4.97177	8.08386		19.5317	0
9315	Thu Mar 23 13:36:59 2017_x000D_	27.1359	40.5004	25.4794	0.444699	1	19.9847	45.4746	284.861	4.97177	8.71105		6.91059	0
9316	Thu Mar 23 13:36:59 2017_x000D_	27.3391	40.3919	28.1331	0.491016	1	19.9847	45.4746	284.861	4.97177	8.93986		6.90407	0
9317	Thu Mar 23 13:36:59 2017_x000D_	27.542	40.2833	25.479	0.444693	1	19.9847	45.4746	284.861	4.97177	9.16855		19.5184	72.6045
9318	Thu Mar 23 13:37:00 2017_x000D_	28.154	40.0625	25.4801	0.444712	1	20.0913	43.0568	284.861	4.97177	8.60075		8.76361	0
9319	Thu Mar 23 13:37:00 2017_x000D_	28.3537	39.8493	25.4783	0.44468	1	20.0913	43.0568	284.861	4.97177	8.86314		19.5079	0
9320	Thu Mar 23 13:37:00 2017_x000D_	28.9654	39.6287	25.4794	0.4447	1	20.0913	43.0568	284.861	4.97177	9.51323		8.76156	0
9321	Thu Mar 23 13:37:00 2017_x000D_	29.165	39.4155	25.4775	0.444667	1	20.0913	43.0568	284.861	4.97177	9.77707		9.27152	66.4559
9322	Thu Mar 23 13:37:00 2017_x000D_	29.474	39.4099	26.7439	0.466769	1	20.4069	40.8642	284.861	4.97177	9.18299		13.7799	0
9323	Thu Mar 23 13:37:00 2017_x000D_	29.879	39.1932	24.327	0.424585	1	20.4069	40.8642	284.861	4.97177	9.61836		13.7878	0
9324	Thu Mar 23 13:37:00 2017_x000D_	30.2843	38.9765	24.3263	0.424575	1	20.4069	40.8642	284.861	4.97177	10.0562		0	0
9325	Thu Mar 23 13:37:00 2017_x000D_	30.2843	38.9765	24.3263	0.424575	1	20.4069	40.8642	284.861	4.97177	10.0562		16.5954	0
9326	Thu Mar 23 13:37:00 2017_x000D_	30.7925	38.758	25.4795	0.4447	1	20.4069	40.8642	284.861	4.97177	10.597		0	106.714
9327	Thu Mar 23 13:37:00 2017_x000D_	30.7925	38.758	25.4795	0.4447	1	20.9996	37.3568	284.861	4.97177	9.89264		13.7785	0
9328	Thu Mar 23 13:37:00 2017_x000D_	31.1975	38.5414	25.479	0.444692	1	20.9996	37.3568	284.861	4.97177	10.2665		6.16595	0
9329	Thu Mar 23 13:37:00 2017_x000D_	31.403	38.5378	25.4805	0.444719	1	20.9996	37.3568	284.861	4.97177	10.4702		8.75308	0
9330	Thu Mar 23 13:37:00 2017_x000D_	31.6024	38.3248	25.4787	0.444686	1	20.9996	37.3568	284.861	4.97177	10.6469		9.73818	82.0141
9331	Thu Mar 23 13:37:00 2017_x000D_	31.9078	38.2148	29.4966	0.514812	1	21.7724	34.7345	283.013	4.93951	10.7163		15.4434	0
9332	Thu Mar 23 13:37:00 2017_x000D_	32.31	37.8935	40.4523	0.706025	1	21.7724	34.7345	283.013	4.93951	11.0009		6.88518	0
9333	Thu Mar 23 13:37:00 2017_x000D_	32.5124	37.7853	42.7399	0.745951	1	21.7724	34.7345	283.013	4.93951	11.1649		4.38283	0
9334	Thu Mar 23 13:37:00 2017_x000D_	32.6123	37.6787	46.8761	0.818142	1	21.7724	34.7345	283.013	4.93951	11.2326		8.7658	113.45
9335	Thu Mar 23 13:37:00 2017_x000D_	32.812	37.4654	59.9487	1.0463	1	23.2409	31.2496	277.655	4.846	11.4124		4.38078	0
9336	Thu Mar 23 13:37:00 2017_x000D_	32.9118	37.3588	64.0532	1.11794	1	23.2409	31.2496	277.655	4.846	11.4389		6.98765	0
9337	Thu Mar 23 13:37:00 2017_x000D_	33.0085	37.1469	79.9231	1.39492	1	23.2409	31.2496	277.655	4.846	11.4098		0.0067082	0
9338	Thu Mar 23 13:37:00 2017_x000D_	33.0084	37.1467	85.7083	1.49589	1	23.2409	31.2496	277.655	4.846	11.4096		0.0067082	92.524
9339	Thu Mar 23 13:37:00 2017_x000D_	33.0083	37.1465	91.6025	1.59876	1	24.462	28.4175	289.898	5.05967	12.2162		6.30611	0
9340	Thu Mar 23 13:37:01 2017_x000D_	33.0017	36.9364	108.734	1.89777	1	24.462	28.4175	289.898	5.05967	12.0623		3.14247	0
9341	Thu Mar 23 13:37:01 2017_x000D_	32.9985	36.8317	115.024	2.00755	1	24.462	28.4175	289.898	5.05967	11.9863		6.28167	0
9342	Thu Mar 23 13:37:01 2017_x000D_	32.9924	36.6224	122.896	2.14495	1	24.462	28.4175	289.898	5.05967	11.8359		11.3299	0
9343	Thu Mar 23 13:37:01 2017_x000D_	32.7777	36.3117	137.781	2.40474	1	24.462	28.4175	289.898	5.05967	11.466		3.08458	69.3547
9344	Thu Mar 23 13:37:01 2017_x000D_	32.6749	36.3137	144.357	2.5195	1	25.2166	26.2323	286.005	4.99173	12.5404		13.2912	0
9345	Thu Mar 23 13:37:01 2017_x000D_	32.3575	36.0046	156.64	2.73388	1	25.2166	26.2323	286.005	4.99173	12.1033		3.08458	0
9346	Thu Mar 23 13:37:01 2017_x000D_	32.2547	36.0066	163.125	2.84706	1	25.2166	26.2323	286.005	4.99173	12.0446		6.95009	0
9347	Thu Mar 23 13:37:01 2017_x000D_	32.0464	35.9052	165.935	2.89611	1	25.2166	26.2323	286.005	4.99173	11.8411		12.7668	75.2404
9348	Thu Mar 23 13:37:01 2017_x000D_	31.6323	35.8071	168.826	2.94657	1	24.6681	23.785	260.028	4.53834	13.8936		12.7704	0
9349	Thu Mar 23 13:37:01 2017_x000D_	31.2181	35.7089	171.783	2.99818	1	24.6681	23.785	260.028	4.53834	13.6045		24.9422	0
9350	Thu Mar 23 13:37:01 2017_x000D_	30.3918	35.6169	168.828	2.9466	1	24.6681	23.785	260.028	4.53834	13.1436		6.18079	0
9351	Thu Mar 23 13:37:01 2017_x000D_	30.1858	35.6202	168.829	2.94662	1	24.6681	23.785	260.028	4.53834	13.0582		12.7995	102.527
9352	Thu Mar 23 13:37:01 2017_x000D_	29.7707	35.5216	165.941	2.89622	1	23.9395	20.446	262.75	4.58585	16.1641		15.816	0
9353	Thu Mar 23 13:37:01 2017_x000D_	29.2525	35.4246	162.219	2.83126	1	23.9395	20.446	262.75	4.58585	15.893		13.9646	0
9354	Thu Mar 23 13:37:01 2017_x000D_	28.8339	35.221	162.217	2.83122	1	23.9395	20.446	262.75	4.58585	15.5646		20.967	0
9355	Thu Mar 23 13:37:01 2017_x000D_	28.2055	34.9151	159.383	2.78176	1	23.9395	20.446	262.75	4.58585	15.0849		6.19579	0
9356	Thu Mar 23 13:37:01 2017_x000D_	27.999	34.9184	159.386	2.78181	1	23.9395	20.446	262.75	4.58585	15.031		20.9925	53.3896
9357	Thu Mar 23 13:37:01 2017_x000D_	27.3698	34.6122	156.665	2.73432	1	23.799	18.6719	277.655	4.846	16.3354		12.8381	0
9358	Thu Mar 23 13:37:01 2017_x000D_	26.9534	34.5135	159.386	2.7818	1	23.799	18.6719	277.655	4.846	16.1526		8.92097	0
9359	Thu Mar 23 13:37:01 2017_x000D_	26.7403	34.3061	159.381	2.78173	1	23.799	18.6719	277.655	4.846	15.9085		9.87257	0
9360	Thu Mar 23 13:37:01 2017_x000D_	26.427	34.2054	155.426	2.7127	1	23.799	18.6719	277.655	4.846	15.7542		19.7642	107.181
9361	Thu Mar 23 13:37:02 2017_x000D_	25.7997	34.0041	155.429	2.71275	1	24.3941	15.1491	277.871	4.84977	18.9073		11.3508	0
9362	Thu Mar 23 13:37:02 2017_x000D_	25.4824	33.798	156.665	2.73432	1	24.3941	15.1491	277.871	4.84977	18.6806		21.0557	0
9363	Thu Mar 23 13:37:02 2017_x000D_	24.8512	33.4911	159.378	2.78167	1	24.3941	15.1491	277.871	4.84977	18.3477		6.2167	0
9364	Thu Mar 23 13:37:02 2017_x000D_	24.644	33.4942	159.381	2.78172	1	24.3941	15.1491	277.871	4.84977	18.3468		19.8088	79.6985
9365	Thu Mar 23 13:37:02 2017_x000D_	24.0153	33.2924	159.382	2.78174	1	24.512	12.4951	283.013	4.93951	20.8032		14.0666	0
9366	Thu Mar 23 13:37:02 2017_x000D_	23.5936	33.0874	159.38	2.78171	1	24.512	12.4951	283.013	4.93951	20.6128		16.9069	0
9367	Thu Mar 23 13:37:02 2017_x000D_	23.0681	32.8838	158.25	2.76199	1	24.512	12.4951	283.013	4.93951	20.4398		11.3908	0
9368	Thu Mar 23 13:37:02 2017_x000D_	22.7496	32.6771	159.377	2.78166	1	24.512	12.4951	283.013	4.93951	20.2588		6.23465	104.019
9369	Thu Mar 23 13:37:02 2017_x000D_	22.5418	32.6801	159.38	2.7817	1	26.8218	9.9092	332.434	5.80207	23.1696		21.1469	0
9370	Thu Mar 23 13:37:02 2017_x000D_	21.9079	32.3718	156.669	2.73439	1	26.8218	9.9092	332.434	5.80207	22.9938		9.92765	0
9371	Thu Mar 23 13:37:02 2017_x000D_	21.5928	32.2707	158.249	2.76197	1	26.8218	9.9092	332.434	5.80207	22.9647		19.8885	0
9372	Thu Mar 23 13:37:02 2017_x000D_	20.9616	32.068	158.251	2.762	1	26.8218	9.9092	332.434	5.80207	22.9206		11.4258	0
9373	Thu Mar 23 13:37:02 2017_x000D_	20.6421	31.8607	159.376	2.78164	1	26.8218	9.9092	332.434	5.80207	22.8048		7.05888	95.7375
9374	Thu Mar 23 13:37:02 2017_x000D_	20.4304	31.758	162.192	2.83078	1	29.5307	8.22221	345.308	6.02676	25.2339		19.9207	0
9375	Thu Mar 23 13:37:02 2017_x000D_	19.7982	31.5549	162.192	2.83078	1	29.5307	8.22221	345.308	6.02676	25.2811		6.25561	0
9376	Thu Mar 23 13:37:02 2017_x000D_	19.5897	31.5578	162.194	2.83082	1	29.5307	8.22221	345.308	6.02676	25.3648		14.1485	0
9377	Thu Mar 23 13:37:02 2017_x000D_	19.1655	31.3517	162.192	2.83078	1	29.5307	8.22221	345.308	6.02676	25.3458		17.0066	144.235
9378	Thu Mar 23 13:37:02 2017_x000D_	18.6369	31.1469	161.186	2.81322	1	34.1912	7.0411	352.345	6.14958	28.6884		9.99018	0
9379	Thu Mar 23 13:37:02 2017_x000D_	18.3199	31.0449	159.378	2.78168	1	34.1912	7.0411	352.345	6.14958	28.7764		14.174	0
9380	Thu Mar 23 13:37:02 2017_x000D_	17.8949	30.8385	159.377	2.78165	1	34.1912	7.0411	352.345	6.14958	28.8424		9.39684	0
9381	Thu Mar 23 13:37:02 2017_x000D_	17.5817	30.8427	158.255	2.76207	1	34.1912	7.0411	352.345	6.14958
9382	Thu Mar 23 13:37:02 2017_x000D_	17.1564	30.6361	158.254	2.76205	1	36.4013	6.6685	0	0
9383	Thu Mar 23 13:37:03 2017_x000D_	16.94	30.4267	158.25	2.76198	1	36.4013	6.6685	0	0
9384	Thu Mar 23 13:37:03 2017_x000D_	16.6259	30.4308	159.379	2.78169	1	36.4013	6.6685	0	0
9385	Thu Mar 23 13:37:03 2017_x000D_	16.4094	30.2212	159.375	2.78162	1	36.4013	6.6685	0	0
9386	Thu Mar 23 13:37:03 2017_x000D_	16.2	30.2239	159.378	2.78166	1	38.4023	6.0676	338.16	5.902
9387	Thu Mar 23 13:37:03 2017_x000D_	15.9871	30.1206	162.185	2.83066	1	38.4023	6.0676	338.16	5.902
9388	Thu Mar 23 13:37:03 2017_x000D_	15.6694	30.0183	158.253	2.76204	1	38.4023	6.0676	338.16	5.902
9389	Thu Mar 23 13:37:03 2017_x000D_	15.3511	29.916	156.681	2.7346	1	38.4023	6.0676	338.16	5.902
9390	Thu Mar 23 13:37:03 2017_x000D_	14.9247	29.7085	148.721	2.59568	1	38.4023	6.0676	338.16	5.902
9391	Thu Mar 23 13:37:03 2017_x000D_	14.9287	29.8144	138.041	2.40927	1	41.6856	6.17281	0	0
9392	Thu Mar 23 13:37:03 2017_x000D_	15.038	29.9191	120.705	2.10671	1	41.6856	6.17281	0	0
9393	Thu Mar 23 13:37:03 2017_x000D_	15.0383	29.9189	112.806	1.96884	1	41.6856	6.17281	0	0
9394	Thu Mar 23 13:37:03 2017_x000D_	14.9376	30.0267	103.67	1.80938	1	41.6856	6.17281	0	0
9395	Thu Mar 23 13:37:03 2017_x000D_	14.9381	30.0273	86.0632	1.50209	1	45.3845	6.7346	0	0
9396	Thu Mar 23 13:37:03 2017_x000D_	14.942	30.1342	73.6891	1.28612	1	45.3845	6.7346	0	0
9397	Thu Mar 23 13:37:03 2017_x000D_	15.0392	29.921	57.4788	1.00319	1	45.3845	6.7346	0	0
9398	Thu Mar 23 13:37:03 2017_x000D_	15.0354	29.8149	50.9603	0.889425	1	45.3845	6.7346	0	0
9399	Thu Mar 23 13:37:03 2017_x000D_	15.3382	29.4924	38.4633	0.671311	1	47.7799	7.03291	0	0
9400	Thu Mar 23 13:37:03 2017_x000D_	15.4389	29.3848	29.2528	0.510557	1	47.7799	7.03291	0	0
9401	Thu Mar 23 13:37:03 2017_x000D_	15.5398	29.2772	25.2115	0.440023	1	47.7799	7.03291	0	0
9402	Thu Mar 23 13:37:03 2017_x000D_	15.8502	29.167	21.3755	0.373073	1	47.7799	7.03291	0	0
9403	Thu Mar 23 13:37:03 2017_x000D_	16.4712	28.9466	21.3759	0.37308	1	47.7799	7.03291	0	0
9404	Thu Mar 23 13:37:04 2017_x000D_	16.8862	28.8351	18.6072	0.324758	1	52.0997	8.2784	0	0
9405	Thu Mar 23 13:37:04 2017_x000D_	17.608	28.5073	22.4292	0.391463	1	52.0997	8.2784	0	0
9406	Thu Mar 23 13:37:04 2017_x000D_	18.0228	28.396	25.2161	0.440104	1	52.0997	8.2784	0	0
9407	Thu Mar 23 13:37:04 2017_x000D_	18.6428	28.176	25.2172	0.440124	1	52.0997	8.2784	0	0
9408	Thu Mar 23 13:37:04 2017_x000D_	18.9493	27.9597	26.4891	0.462322	1	54.6795	9.2462	10.0032	0.174588
9409	Thu Mar 23 13:37:04 2017_x000D_	19.5655	27.6337	29.2603	0.510689	1	54.6795	9.2462	10.0032	0.174588
9410	Thu Mar 23 13:37:04 2017_x000D_	19.7709	27.525	31.9	0.556759	1	54.6795	9.2462	10.0032	0.174588
9411	Thu Mar 23 13:37:04 2017_x000D_	19.9762	27.4164	34.4066	0.600508	1	54.6795	9.2462	10.0032	0.174588
9412	Thu Mar 23 13:37:04 2017_x000D_	20.2825	27.2003	36.0529	0.629241	1	59.4304	10.504	7.65515	0.133608
9413	Thu Mar 23 13:37:04 2017_x000D_	20.6895	26.8769	38.4761	0.671534	1	59.4304	10.504	7.65515	0.133608
9414	Thu Mar 23 13:37:04 2017_x000D_	20.8946	26.7683	36.053	0.629243	1	59.4304	10.504	7.65515	0.133608
9415	Thu Mar 23 13:37:04 2017_x000D_	21.4024	26.3375	37.8441	0.660505	1	59.4304	10.504	7.65515	0.133608
9416	Thu Mar 23 13:37:04 2017_x000D_	21.6038	26.1229	34.4047	0.600476	1	61.1444	11.2221	0	0
9417	Thu Mar 23 13:37:04 2017_x000D_	22.1148	25.7985	33.4801	0.584337	1	61.1444	11.2221	0	0
9418	Thu Mar 23 13:37:04 2017_x000D_	22.3198	25.69	36.0526	0.629237	1	61.1444	11.2221	0	0
9419	Thu Mar 23 13:37:04 2017_x000D_	22.6255	25.4743	34.4053	0.600485	1	61.1444	11.2221	0	0
9420	Thu Mar 23 13:37:04 2017_x000D_	23.1362	25.1501	33.4804	0.584342	1	61.1444	11.2221	0	0
9421	Thu Mar 23 13:37:04 2017_x000D_	23.3377	24.9354	33.4795	0.584327	1	66.3367	12.2714	0	0
9422	Thu Mar 23 13:37:04 2017_x000D_	23.8513	24.7177	31.8968	0.556704	1	66.3367	12.2714	0	0
9423	Thu Mar 23 13:37:04 2017_x000D_	24.0528	24.5031	31.8957	0.556686	1	66.3367	12.2714	0	0
9424	Thu Mar 23 13:37:04 2017_x000D_	24.4623	24.2865	31.8962	0.556693	1	66.3367	12.2714	0	0
9425	Thu Mar 23 13:37:05 2017_x000D_	24.6637	24.072	31.8951	0.556675	1	68.7241	12.5682	0	0
9426	Thu Mar 23 13:37:05 2017_x000D_	24.8685	23.9637	34.4055	0.600489	1	68.7241	12.5682	0	0
9427	Thu Mar 23 13:37:05 2017_x000D_	25.2745	23.6409	31.8945	0.556665	1	68.7241	12.5682	0	0
9428	Thu Mar 23 13:37:05 2017_x000D_	25.4824	23.6389	31.896	0.556691	1	68.7241	12.5682	0	0
9429	Thu Mar 23 13:37:05 2017_x000D_	25.6837	23.4245	31.895	0.556672	1	72.6686	12.2514	352.434	6.15113
9430	Thu Mar 23 13:37:05 2017_x000D_	26.0928	23.2081	31.8954	0.55668	1	72.6686	12.2514	352.434	6.15113
9431	Thu Mar 23 13:37:05 2017_x000D_	26.3006	23.2061	31.8969	0.556707	1	72.6686	12.2514	352.434	6.15113
9432	Thu Mar 23 13:37:05 2017_x000D_	26.5018	22.9917	31.8959	0.556688	1	72.6686	12.2514	352.434	6.15113
9433	Thu Mar 23 13:37:05 2017_x000D_	26.8103	22.8825	36.0569	0.629311	1	72.6686	12.2514	352.434	6.15113
9434	Thu Mar 23 13:37:05 2017_x000D_	27.1156	22.6671	42.6304	0.74404	1	75.2938	12.1138	0	0
9435	Thu Mar 23 13:37:05 2017_x000D_	27.0122	22.6678	53.2615	0.929588	1	75.2938	12.1138	0	0
9436	Thu Mar 23 13:37:05 2017_x000D_	27.0155	22.7737	59.9931	1.04708	1	75.2938	12.1138	0	0
9437	Thu Mar 23 13:37:05 2017_x000D_	27.0188	22.879	80.056	1.39724	1	75.2938	12.1138	0	0
9438	Thu Mar 23 13:37:05 2017_x000D_	27.0187	22.8787	85.8426	1.49824	1	77.7004	11.9694	0	0
9439	Thu Mar 23 13:37:05 2017_x000D_	27.0184	22.8783	97.5852	1.70318	1	77.7004	11.9694	0	0
9440	Thu Mar 23 13:37:05 2017_x000D_	27.1183	22.7708	112.376	1.96132	1	77.7004	11.9694	0	0
9441	Thu Mar 23 13:37:05 2017_x000D_	27.0141	22.7719	122.811	2.14346	1	77.7004	11.9694	0	0
9442	Thu Mar 23 13:37:05 2017_x000D_	27.007	22.5596	135.474	2.36447	1	78.3537	11.9901	0	0
9443	Thu Mar 23 13:37:05 2017_x000D_	26.9	22.4548	144.069	2.51447	1	78.3537	11.9901	0	0
9444	Thu Mar 23 13:37:05 2017_x000D_	26.6887	22.3505	149.797	2.61445	1	78.3537	11.9901	0	0
9445	Thu Mar 23 13:37:05 2017_x000D_	26.4745	22.1399	149.794	2.6144	1	78.3537	11.9901	0	0
9446	Thu Mar 23 13:37:05 2017_x000D_	26.1566	21.9301	148.267	2.58775	1	79.66	12.0316	20.8162	0.363311
9447	Thu Mar 23 13:37:06 2017_x000D_	25.52	21.51	139.794	2.43987	1	79.66	12.0316	20.8162	0.363311
9448	Thu Mar 23 13:37:06 2017_x000D_	25.3054	21.299	139.794	2.43986	1	79.66	12.0316	20.8162	0.363311
9449	Thu Mar 23 13:37:06 2017_x000D_	24.6647	20.7715	129.306	2.25681	1	79.66	12.0316	20.8162	0.363311
9450	Thu Mar 23 13:37:06 2017_x000D_	24.4498	20.5603	129.307	2.25683	1	79.66	12.0316	20.8162	0.363311
9451	Thu Mar 23 13:37:06 2017_x000D_	24.0133	19.924	121.352	2.118	1	80.7997	15.3798	36.5207	0.637407
9452	Thu Mar 23 13:37:06 2017_x000D_	23.7948	19.606	122.845	2.14405	1	80.7997	15.3798	36.5207	0.637407
9453	Thu Mar 23 13:37:06 2017_x000D_	23.5728	19.181	122.843	2.14402	1	80.7997	15.3798	36.5207	0.637407
9454	Thu Mar 23 13:37:06 2017_x000D_	23.2398	18.5431	120.278	2.09925	1	80.7997	15.3798	36.5207	0.637407
9455	Thu Mar 23 13:37:06 2017_x000D_	23.0175	18.1175	120.277	2.09924	1	79.9254	19.7647	43.0143	0.750742
9456	Thu Mar 23 13:37:06 2017_x000D_	22.7985	17.7983	118.866	2.0746	1	79.9254	19.7647	43.0143	0.750742
9457	Thu Mar 23 13:37:06 2017_x000D_	22.468	17.2662	122.84	2.14396	1	79.9254	19.7647	43.0143	0.750742
9458	Thu Mar 23 13:37:06 2017_x000D_	22.2486	16.9466	121.351	2.11797	1	79.9254	19.7647	43.0143	0.750742
9459	Thu Mar 23 13:37:06 2017_x000D_	22.0225	16.4133	122.837	2.14391	1	79.3025	23.4927	43.0143	0.750742
9460	Thu Mar 23 13:37:06 2017_x000D_	21.803	16.0937	124.466	2.17235	1	79.3025	23.4927	43.0143	0.750742
9461	Thu Mar 23 13:37:06 2017_x000D_	21.4751	15.6673	126.948	2.21566	1	79.3025	23.4927	43.0143	0.750742
9462	Thu Mar 23 13:37:06 2017_x000D_	21.3633	15.4536	129.277	2.25631	1	79.3025	23.4927	43.0143	0.750742
9463	Thu Mar 23 13:37:06 2017_x000D_	21.1505	15.3478	131.163	2.28923	1	79.3025	23.4927	43.0143	0.750742
9464	Thu Mar 23 13:37:06 2017_x000D_	20.8222	14.9209	133.372	2.32779	1	79.1037	27.4511	81.9462	1.43023
9465	Thu Mar 23 13:37:06 2017_x000D_	20.7138	14.8143	137.5	2.39982	1	79.1037	27.4511	81.9462	1.43023
9466	Thu Mar 23 13:37:06 2017_x000D_	20.6022	14.6006	135.432	2.36373	1	79.1037	27.4511	81.9462	1.43023
9467	Thu Mar 23 13:37:06 2017_x000D_	20.2806	14.3876	137.499	2.39981	1	79.1037	27.4511	81.9462	1.43023
9468	Thu Mar 23 13:37:07 2017_x000D_	20.0638	14.1741	137.499	2.3998	1	78.905	31.4063	81.9462	1.43023
9469	Thu Mar 23 13:37:07 2017_x000D_	19.7387	13.8536	133.374	2.32782	1	78.905	31.4063	81.9462	1.43023
9470	Thu Mar 23 13:37:07 2017_x000D_	19.6265	13.6394	135.432	2.36373	1	78.905	31.4063	81.9462	1.43023
9471	Thu Mar 23 13:37:07 2017_x000D_	19.5183	13.5328	135.432	2.36373	1	78.905	31.4063	81.9462	1.43023
9472	Thu Mar 23 13:37:07 2017_x000D_	19.0876	13.2123	133.376	2.32784	1	78.9348	35.1454	81.9462	1.43023
9473	Thu Mar 23 13:37:07 2017_x000D_	18.9788	13.1055	137.497	2.39977	1	78.9348	35.1454	81.9462	1.43023
9474	Thu Mar 23 13:37:07 2017_x000D_	18.7616	12.8915	137.496	2.39976	1	78.9348	35.1454	81.9462	1.43023
9475	Thu Mar 23 13:37:07 2017_x000D_	18.6496	12.6771	135.432	2.36373	1	78.9348	35.1454	81.9462	1.43023
9476	Thu Mar 23 13:37:07 2017_x000D_	18.4322	12.463	135.432	2.36373	1	78.7694	38.4362	81.9462	1.43023
9477	Thu Mar 23 13:37:07 2017_x000D_	18.2147	12.2488	135.432	2.36373	1	78.7694	38.4362	81.9462	1.43023
9478	Thu Mar 23 13:37:07 2017_x000D_	17.7793	11.8204	143.951	2.51241	1	78.7694	38.4362	81.9462	1.43023
9479	Thu Mar 23 13:37:07 2017_x000D_	17.7793	11.8204	143.951	2.51241	1	78.7694	38.4362	81.9462	1.43023
9480	Thu Mar 23 13:37:07 2017_x000D_	17.6737	11.8213	158.755	2.7708	1	78.7694	38.4362	81.9462	1.43023
9481	Thu Mar 23 13:37:07 2017_x000D_	17.772	11.6065	177.127	3.09145	1	78.3872	41.7183	104.692	1.82722
9482	Thu Mar 23 13:37:07 2017_x000D_	17.9863	11.7137	186.371	3.25278	1	78.3872	41.7183	104.692	1.82722
9483	Thu Mar 23 13:37:07 2017_x000D_	17.9829	11.6063	195.384	3.4101	1	78.3872	41.7183	104.692	1.82722
9484	Thu Mar 23 13:37:07 2017_x000D_	18.0854	11.4984	213.296	3.72272	1	78.3872	41.7183	104.692	1.82722
9485	Thu Mar 23 13:37:07 2017_x000D_	18.1873	11.3903	222.524	3.88378	1	77.5492	45.4233	99.9722	1.74484
9486	Thu Mar 23 13:37:07 2017_x000D_	18.2895	11.2816	243.034	4.24175	1	77.5492	45.4233	99.9722	1.74484
9487	Thu Mar 23 13:37:07 2017_x000D_	18.2896	11.2812	253.714	4.42815	1	77.5492	45.4233	99.9722	1.74484
9488	Thu Mar 23 13:37:07 2017_x000D_	18.2895	11.281	259.589	4.53069	1	77.5492	45.4233	99.9722	1.74484
9489	Thu Mar 23 13:37:08 2017_x000D_	18.184	11.2808	-84.9859	-1.48328	1	77.0165	47.3811	97.6551	1.7044
9490	Thu Mar 23 13:37:08 2017_x000D_	18.1871	11.3878	-73.7784	-1.28768	1	77.0165	47.3811	97.6551	1.7044
9491	Thu Mar 23 13:37:08 2017_x000D_	18.1941	11.6032	-66.4132	-1.15913	1	77.0165	47.3811	97.6551	1.7044
9492	Thu Mar 23 13:37:08 2017_x000D_	18.3063	11.8178	-63.6965	-1.11171	1	77.0165	47.3811	97.6551	1.7044
9493	Thu Mar 23 13:37:08 2017_x000D_	18.6433	12.4619	-66.4153	-1.15917	1	77.0165	47.3811	97.6551	1.7044
9494	Thu Mar 23 13:37:08 2017_x000D_	18.7592	12.7838	-70.219	-1.22555	1	76.6023	51.3137	82.7496	1.44425
9495	Thu Mar 23 13:37:08 2017_x000D_	18.991	13.4276	-75.9259	-1.32516	1	76.6023	51.3137	82.7496	1.44425
9496	Thu Mar 23 13:37:08 2017_x000D_	18.991	13.4276	-75.9259	-1.32516	1	76.6023	51.3137	82.7496	1.44425
9497	Thu Mar 23 13:37:08 2017_x000D_	19.121	14.1786	-79.3704	-1.38527	1	76.6023	51.3137	82.7496	1.44425
9498	Thu Mar 23 13:37:08 2017_x000D_	19.2332	14.3928	-82.2504	-1.43554	1	76.0263	54.1438	98.0538	1.71136
9499	Thu Mar 23 13:37:08 2017_x000D_	19.2617	15.2511	-88.1074	-1.53776	1	76.0263	54.1438	98.0538	1.71136
9500	Thu Mar 23 13:37:08 2017_x000D_	19.2688	15.4656	-88.1073	-1.53776	1	76.0263	54.1438	98.0538	1.71136
9501	Thu Mar 23 13:37:08 2017_x000D_	19.2971	16.323	-88.1073	-1.53776	1	76.0263	54.1438	98.0538	1.71136
9502	Thu Mar 23 13:37:08 2017_x000D_	19.3042	16.5373	-88.1073	-1.53776	1	75.5052	55.8798	116.037	2.02522
9503	Thu Mar 23 13:37:08 2017_x000D_	19.329	17.2867	-88.1073	-1.53776	1	75.5052	55.8798	116.037	2.02522
9504	Thu Mar 23 13:37:08 2017_x000D_	19.3396	17.6081	-88.1073	-1.53776	1	75.5052	55.8798	116.037	2.02522
9505	Thu Mar 23 13:37:08 2017_x000D_	19.3502	17.9293	-88.1073	-1.53776	1	75.5052	55.8798	116.037	2.02522
9506	Thu Mar 23 13:37:08 2017_x000D_	19.263	18.4647	-85.1596	-1.48632	1	74.2033	60.2175	100.926	1.7615
9507	Thu Mar 23 13:37:08 2017_x000D_	19.3818	18.8916	-82.239	-1.43534	1	74.2033	60.2175	100.926	1.7615
9508	Thu Mar 23 13:37:08 2017_x000D_	19.396	19.3193	-82.2378	-1.43532	1	74.2033	60.2175	100.926	1.7615
9509	Thu Mar 23 13:37:08 2017_x000D_	19.4101	19.7468	-82.2367	-1.4353	1	74.2033	60.2175	100.926	1.7615
9510	Thu Mar 23 13:37:08 2017_x000D_	19.4207	20.0675	-81.9131	-1.42965	1	74.2033	60.2175	100.926	1.7615
9511	Thu Mar 23 13:37:09 2017_x000D_	19.5466	20.7072	-85.3088	-1.48892	1	73.4444	62.382	98.9261	1.72659
9512	Thu Mar 23 13:37:09 2017_x000D_	19.6618	21.0267	-82.2387	-1.43534	1	73.4444	62.382	98.9261	1.72659
9513	Thu Mar 23 13:37:09 2017_x000D_	19.6723	21.3467	-82.529	-1.4404	1	73.4444	62.382	98.9261	1.72659
9514	Thu Mar 23 13:37:09 2017_x000D_	19.8015	22.0926	-79.3496	-1.38491	1	73.4444	62.382	98.9261	1.72659
9515	Thu Mar 23 13:37:09 2017_x000D_	19.8085	22.3059	-79.3487	-1.3849	1	72.8807	64.9881	104.861	1.83017
9516	Thu Mar 23 13:37:09 2017_x000D_	19.9342	22.9446	-82.2389	-1.43534	1	72.8807	64.9881	104.861	1.83017
9517	Thu Mar 23 13:37:09 2017_x000D_	19.9482	23.3708	-82.2379	-1.43532	1	72.8807	64.9881	104.861	1.83017
9518	Thu Mar 23 13:37:09 2017_x000D_	20.0736	24.0087	-79.3473	-1.38487	1	72.8807	64.9881	104.861	1.83017
9519	Thu Mar 23 13:37:09 2017_x000D_	20.0876	24.4346	-79.3455	-1.38484	1	72.1007	67.5868	103.013	1.79791
9520	Thu Mar 23 13:37:09 2017_x000D_	20.1992	24.6465	-82.2398	-1.43535	1	72.1007	67.5868	103.013	1.79791
9521	Thu Mar 23 13:37:09 2017_x000D_	20.2201	25.2848	-82.2381	-1.43533	1	72.1007	67.5868	103.013	1.79791
9522	Thu Mar 23 13:37:09 2017_x000D_	20.2341	25.7102	-82.237	-1.43531	1	72.1007	67.5868	103.013	1.79791
9523	Thu Mar 23 13:37:09 2017_x000D_	20.4499	25.9206	-82.2417	-1.43539	1	72.1007	67.5868	103.013	1.79791
9524	Thu Mar 23 13:37:09 2017_x000D_	20.4707	26.5583	-82.24	-1.43536	1	71.0829	70.614	109.478	1.91075
9525	Thu Mar 23 13:37:09 2017_x000D_	20.4777	26.7707	-82.2395	-1.43535	1	71.0829	70.614	109.478	1.91075
9526	Thu Mar 23 13:37:09 2017_x000D_	20.4985	27.408	-82.2378	-1.43532	1	71.0829	70.614	109.478	1.91075
9527	Thu Mar 23 13:37:09 2017_x000D_	20.5055	27.6203	-82.2373	-1.43531	1	71.0829	70.614	109.478	1.91075
9528	Thu Mar 23 13:37:09 2017_x000D_	20.728	28.0424	-82.2414	-1.43538	1	70.5418	72.7805	109.478	1.91075
9529	Thu Mar 23 13:37:09 2017_x000D_	20.7349	28.2546	-82.2409	-1.43537	1	70.5418	72.7805	109.478	1.91075
9530	Thu Mar 23 13:37:09 2017_x000D_	20.7453	28.5727	-82.5321	-1.44046	1	70.5418	72.7805	109.478	1.91075
9531	Thu Mar 23 13:37:09 2017_x000D_	20.7557	28.8911	-82.2392	-1.43535	1	70.5418	72.7805	109.478	1.91075
9532	Thu Mar 23 13:37:10 2017_x000D_	20.766	29.209	-82.5305	-1.44043	1	70.4015	75.6113	109.478	1.91075
9533	Thu Mar 23 13:37:10 2017_x000D_	20.8807	29.526	-85.1757	-1.4866	1	70.4015	75.6113	109.478	1.91075
9534	Thu Mar 23 13:37:10 2017_x000D_	20.8876	29.7379	-85.1754	-1.48659	1	70.4015	75.6113	109.478	1.91075
9535	Thu Mar 23 13:37:10 2017_x000D_	20.8946	29.9498	-85.1751	-1.48659	1	70.4015	75.6113	109.478	1.91075
9536	Thu Mar 23 13:37:10 2017_x000D_	20.8041	30.3749	-82.2354	-1.43528	1	70.4669	78.6639	109.478	1.91075
9537	Thu Mar 23 13:37:10 2017_x000D_	20.814	30.6924	-70.0947	-1.22338	1	70.4669	78.6639	109.478	1.91075
9538	Thu Mar 23 13:37:10 2017_x000D_	20.8099	30.5863	-58.3688	-1.01873	1	70.4669	78.6639	109.478	1.91075
9539	Thu Mar 23 13:37:10 2017_x000D_	20.7017	30.4817	-49.9447	-0.871699	1	70.4669	78.6639	109.478	1.91075
9540	Thu Mar 23 13:37:10 2017_x000D_	20.5976	30.4838	-39.8405	-0.695347	1	70.4669	78.6639	109.478	1.91075
9541	Thu Mar 23 13:37:10 2017_x000D_	20.4896	30.3799	-21.7984	-0.380455	1	70.1643	80.398	135	2.35619
9542	Thu Mar 23 13:37:10 2017_x000D_	20.2809	30.3829	-14.1498	-0.246961	1	70.1643	80.398	135	2.35619
9543	Thu Mar 23 13:37:10 2017_x000D_	20.3854	30.3823	3.66821	0.0640223	1	70.1643	80.398	135	2.35619
9544	Thu Mar 23 13:37:10 2017_x000D_	20.4935	30.4871	12.89	0.224974	1	70.1643	80.398	135	2.35619
9545	Thu Mar 23 13:37:10 2017_x000D_	20.8032	30.3772	27.9397	0.487639	1	67.5033	81.6314	160.522	2.80164
9546	Thu Mar 23 13:37:10 2017_x000D_	20.9042	30.2699	31.9407	0.557471	1	67.5033	81.6314	160.522	2.80164
9547	Thu Mar 23 13:37:10 2017_x000D_	21.1095	30.1611	42.6411	0.744227	1	67.5033	81.6314	160.522	2.80164
9548	Thu Mar 23 13:37:10 2017_x000D_	21.1095	30.1611	42.6411	0.744227	1	67.5033	81.6314	160.522	2.80164
