# Supplementary material for: Guppies Prefer to Follow Large (Robot) Leaders Irrespective of Own Size
Source: Front Bioeng Biotechnol. 2020 May 15;8:441. doi: 10.3389/fbioe.2020.00441 (PMC7243707; doi:10.3389/fbioe.2020.00441)
Supplement: Supplementary file 3 [file Data_Sheet_1.ZIP › Raw Data/ID45.xlsx]

## Sheet: ThuMar23115606201
Framenumber	Current timestamp	Robo Position x	Robo Position y	Robo Angle deg	Robo Angle rad	Fish ID	Fish Position x	Fish Position y	Fish Angle deg	Fish Angle rad	Distance_between_subjects	Mean_Distance (L300 bis L1500)	Velocity_Robo	Velocity_Fish	Mean_velocity_Robo		Fish ID	Fish Position x	Fish Position y	Fish Angle deg	Fish Angle rad	Fish ID	Fish Position x	Fish Position y	Fish Angle deg	Fish Angle rad	Fish ID	Fish Position x	Fish Position y	Fish Angle deg	Fish Angle rad	Fish ID	Fish Position x	Fish Position y	Fish Angle deg	Fish Angle rad
31663	Thu Mar 23 11:59:21 2017_x000D_	18.4394	12.678	135.437	2.36382	2	13.6045	10.8196	87.1604	1.52124	5.17976	32.1436	3.23291	0	11.3075	11.0005
31664	Thu Mar 23 11:59:21 2017_x000D_	18.4357	12.5703	133.377	2.32786	2	13.6045	10.8196	87.1604	1.52124	5.13862		0	0
31665	Thu Mar 23 11:59:21 2017_x000D_	18.4357	12.5703	133.377	2.32786	2	13.6045	10.8196	87.1604	1.52124	5.13862		0	0
31666	Thu Mar 23 11:59:21 2017_x000D_	18.4357	12.5703	133.377	2.32786	2	13.6045	10.8196	87.1604	1.52124	5.13862		0	0
31667	Thu Mar 23 11:59:21 2017_x000D_	18.4357	12.5703	133.377	2.32786	2	13.6045	10.8196	87.1604	1.52124	5.13862		11.608	0
31668	Thu Mar 23 11:59:21 2017_x000D_	18.113	12.3568	139.715	2.43848	2	13.6045	10.8196	87.1604	1.52124	4.76336		0.0123693	20.777
31669	Thu Mar 23 11:59:21 2017_x000D_	18.1126	12.3567	143.357	2.50204	2	14.2533	11.0619	87.1604	1.52124	4.07071		4.43321	0
31670	Thu Mar 23 11:59:21 2017_x000D_	18.2141	12.2493	152.169	2.65585	2	14.2533	11.0619	87.1604	1.52124	4.13496		7.18047	0
31671	Thu Mar 23 11:59:22 2017_x000D_	18.428	12.3567	168.148	2.93474	2	14.2533	11.0619	87.1604	1.52124	4.37088		3.21452	0
31672	Thu Mar 23 11:59:22 2017_x000D_	18.4247	12.2496	177.146	3.09177	2	14.2533	11.0619	87.1604	1.52124	4.33719		6.32101	6.58535
31673	Thu Mar 23 11:59:22 2017_x000D_	18.6354	12.2493	195.403	3.41042	2	14.4727	11.0689	87.1604	1.52124	4.32683		4.45223	0
31674	Thu Mar 23 11:59:22 2017_x000D_	18.7374	12.1415	204.96	3.57723	2	14.4727	11.0689	87.1604	1.52124	4.39751		3.17404	0
31675	Thu Mar 23 11:59:22 2017_x000D_	18.8432	12.141	220.201	3.84324	2	14.4727	11.0689	87.1604	1.52124	4.50007		3.23542	0
31676	Thu Mar 23 11:59:22 2017_x000D_	18.84	12.0332	230.943	4.03071	2	14.4727	11.0689	87.1604	1.52124	4.47249		3.144	0
31677	Thu Mar 23 11:59:22 2017_x000D_	18.7352	12.0331	241.601	4.21673	2	14.4727	11.0689	87.1604	1.52124	4.37019		0.006	0
31678	Thu Mar 23 11:59:22 2017_x000D_	18.7352	12.0329	246.921	4.30959	2	14.4727	11.0689	87.1604	1.52124	4.37015		7.08026	0
31679	Thu Mar 23 11:59:22 2017_x000D_	18.6372	12.2476	263.098	4.59192	2	14.4727	11.0689	87.1604	1.52124	4.32809		0.0067082	0
31680	Thu Mar 23 11:59:22 2017_x000D_	18.6371	12.2474	268.957	4.69418	2	14.4727	11.0689	87.1604	1.52124	4.32794		6.43814	0
31681	Thu Mar 23 11:59:22 2017_x000D_	18.6438	12.4619	-79.3664	-1.3852	2	14.4727	11.0689	87.1604	1.52124	4.39756		6.44732	14.6881
31682	Thu Mar 23 11:59:22 2017_x000D_	18.6507	12.6767	-73.7808	-1.28772	2	14.0434	10.8335	87.1604	1.52124	4.96232		17.4881	0
31683	Thu Mar 23 11:59:22 2017_x000D_	18.8787	13.2132	-73.0286	-1.27459	2	14.0434	10.8335	87.1604	1.52124	5.38916		12.8951	0
31684	Thu Mar 23 11:59:22 2017_x000D_	18.893	13.6428	-73.0253	-1.27453	2	14.0434	10.8335	87.1604	1.52124	5.60453		27.7067	0
31685	Thu Mar 23 11:59:22 2017_x000D_	19.2365	14.5001	-75.9253	-1.32515	2	14.0434	10.8335	87.1604	1.52124	6.35706		10.2421	6.58525
31686	Thu Mar 23 11:59:22 2017_x000D_	19.3522	14.8213	-79.3732	-1.38532	2	13.824	10.8266	87.1604	1.52124	6.82046		12.874	0
31687	Thu Mar 23 11:59:22 2017_x000D_	19.3663	15.2502	-79.3715	-1.38529	2	13.824	10.8266	87.1604	1.52124	7.09121		13.3402	0
31688	Thu Mar 23 11:59:22 2017_x000D_	19.4855	15.6786	-82.2523	-1.43557	2	13.824	10.8266	87.1604	1.52124	7.45617		19.6404	0
31689	Thu Mar 23 11:59:22 2017_x000D_	19.6117	16.321	-85.172	-1.48653	2	13.824	10.8266	87.1604	1.52124	7.98034		6.42943	0
31690	Thu Mar 23 11:59:22 2017_x000D_	19.6187	16.5352	-85.1718	-1.48653	2	13.824	10.8266	87.1604	1.52124	8.13429		25.8242	0
31691	Thu Mar 23 11:59:22 2017_x000D_	19.5422	17.3926	-88.112	-1.53784	2	13.824	10.8266	87.1604	1.52124	8.7069		6.42643	0
31692	Thu Mar 23 11:59:23 2017_x000D_	19.5492	17.6067	-88.112	-1.53784	2	13.824	10.8266	87.1604	1.52124	8.87399		25.691	0
31693	Thu Mar 23 11:59:23 2017_x000D_	19.5775	18.4626	-88.112	-1.53784	2	13.824	10.8266	87.1604	1.52124	9.56092		6.42044	0
31694	Thu Mar 23 11:59:23 2017_x000D_	19.5845	18.6765	-88.112	-1.53784	2	13.824	10.8266	87.1604	1.52124	9.73675		12.835	0
31695	Thu Mar 23 11:59:23 2017_x000D_	19.5986	19.1041	-88.112	-1.53784	2	13.824	10.8266	87.1604	1.52124	10.0927		19.5762	0
31696	Thu Mar 23 11:59:23 2017_x000D_	19.7244	19.7444	-85.1679	-1.48646	2	13.824	10.8266	87.1604	1.52124	10.6931		6.41444	0
31697	Thu Mar 23 11:59:23 2017_x000D_	19.7314	19.9581	-85.1676	-1.48646	2	13.824	10.8266	87.1604	1.52124	10.8757		19.2344	0
31698	Thu Mar 23 11:59:23 2017_x000D_	19.7525	20.5989	-85.1668	-1.48644	2	13.824	10.8266	87.1604	1.52124	11.43		13.266	0
31699	Thu Mar 23 11:59:23 2017_x000D_	19.8711	21.0249	-82.2438	-1.43543	2	13.824	10.8266	87.1604	1.52124	11.8563		6.40844	0
31700	Thu Mar 23 11:59:23 2017_x000D_	19.8781	21.2384	-82.2433	-1.43542	2	13.824	10.8266	87.1604	1.52124	12.044		19.2134	0
31701	Thu Mar 23 11:59:23 2017_x000D_	19.8992	21.8785	-82.2417	-1.43539	2	13.824	10.8266	87.1604	1.52124	12.6116		12.8019	0
31702	Thu Mar 23 11:59:23 2017_x000D_	19.9132	22.305	-82.2406	-1.43537	2	13.824	10.8266	87.1604	1.52124	12.9935		19.5215	0
31703	Thu Mar 23 11:59:23 2017_x000D_	20.0387	22.9435	-79.3515	-1.38495	2	13.824	10.8266	87.1604	1.52124	13.6177		6.39645	0
31704	Thu Mar 23 11:59:23 2017_x000D_	20.0457	23.1566	-79.3507	-1.38493	2	13.824	10.8266	87.1604	1.52124	13.8108		13.2458	0
31705	Thu Mar 23 11:59:23 2017_x000D_	20.1643	23.5819	-82.2425	-1.4354	2	13.824	10.8266	87.1604	1.52124	14.2442		19.1743	0
31706	Thu Mar 23 11:59:23 2017_x000D_	20.1852	24.2207	-82.2409	-1.43537	2	13.824	10.8266	87.1604	1.52124	14.8279		7.1874	0
31707	Thu Mar 23 11:59:23 2017_x000D_	20.2968	24.4327	-85.172	-1.48653	2	13.824	10.8266	87.1604	1.52124	15.0673		19.4815	0
31708	Thu Mar 23 11:59:23 2017_x000D_	20.422	25.0699	-82.2439	-1.43543	2	13.824	10.8266	87.1604	1.52124	15.6973		12.7689	0
31709	Thu Mar 23 11:59:23 2017_x000D_	20.436	25.4953	-82.2428	-1.43541	2	13.824	10.8266	87.1604	1.52124	16.09		19.1472	0
31710	Thu Mar 23 11:59:23 2017_x000D_	20.4568	26.1332	-82.2411	-1.43538	2	13.824	10.8266	87.1604	1.52124	16.6819		6.37846	0
31711	Thu Mar 23 11:59:23 2017_x000D_	20.4638	26.3457	-82.2406	-1.43537	2	13.824	10.8266	87.1604	1.52124	16.8799		12.7568	18.6078
31712	Thu Mar 23 11:59:23 2017_x000D_	20.4777	26.7707	-82.2395	-1.43535	2	14.2437	11.2833	87.1604	1.52124	16.695		17.2438	0
31713	Thu Mar 23 11:59:23 2017_x000D_	20.7037	27.2992	-82.5352	-1.44051	2	14.2437	11.2833	87.1604	1.52124	17.2696		9.56609	0
31714	Thu Mar 23 11:59:24 2017_x000D_	20.7141	27.6179	-82.2425	-1.4354	2	14.2437	11.2833	87.1604	1.52124	17.5694		6.37236	0
31715	Thu Mar 23 11:59:24 2017_x000D_	20.721	27.8302	-82.242	-1.43539	2	14.2437	11.2833	87.1604	1.52124	17.7695		12.7388	46.5154
31716	Thu Mar 23 11:59:24 2017_x000D_	20.7349	28.2546	-82.2409	-1.43537	2	15.2928	12.425	45	0.785398	16.739		13.1819	0
31717	Thu Mar 23 11:59:24 2017_x000D_	20.8531	28.6778	-85.1767	-1.48661	2	15.2928	12.425	45	0.785398	17.1776		6.36637	0
31718	Thu Mar 23 11:59:24 2017_x000D_	20.86	28.8899	-85.1765	-1.48661	2	15.2928	12.425	45	0.785398	17.3806		6.36337	0
31719	Thu Mar 23 11:59:24 2017_x000D_	20.8669	29.1019	-85.1762	-1.4866	2	15.2928	12.425	45	0.785398	17.5838		12.7297	38.458
31720	Thu Mar 23 11:59:24 2017_x000D_	20.8807	29.526	-85.1757	-1.4866	2	15.9028	13.5525	45	0.785398	16.7312		0	0
31721	Thu Mar 23 11:59:24 2017_x000D_	20.8807	29.526	-85.1757	-1.4866	2	15.9028	13.5525	45	0.785398	16.7312		6.36037	0
31722	Thu Mar 23 11:59:24 2017_x000D_	20.8876	29.7379	-85.1754	-1.48659	2	15.9028	13.5525	45	0.785398	16.9356		12.7145	0
31723	Thu Mar 23 11:59:24 2017_x000D_	20.9012	30.1615	-79.3387	-1.38472	2	15.9028	13.5525	45	0.785398	17.3448		6.35418	0
31724	Thu Mar 23 11:59:24 2017_x000D_	20.9079	30.3732	-73.701	-1.28633	2	15.9028	13.5525	45	0.785398	17.5496		3.14721	20.9161
31725	Thu Mar 23 11:59:24 2017_x000D_	20.803	30.3744	-58.3723	-1.01879	2	16.0932	14.2232	46.2894	0.807903	16.8239		4.50432	0
31726	Thu Mar 23 11:59:24 2017_x000D_	20.6949	30.2702	-46.246	-0.807144	2	16.0932	14.2232	46.2894	0.807903	16.6938		3.13852	0
31727	Thu Mar 23 11:59:24 2017_x000D_	20.5903	30.2721	-31.3681	-0.547476	2	16.0932	14.2232	46.2894	0.807903	16.6671		7.07098	0
31728	Thu Mar 23 11:59:24 2017_x000D_	20.3782	30.1693	-20.6762	-0.360868	2	16.0932	14.2232	46.2894	0.807903	16.5118		3.12942	23.7549
31729	Thu Mar 23 11:59:24 2017_x000D_	20.2739	30.171	-14.1567	-0.247082	2	16.5029	14.9008	45	0.785398	15.7289		0.0192094	0
31730	Thu Mar 23 11:59:24 2017_x000D_	20.2743	30.1715	-2.31155	-0.0403442	2	16.5029	14.9008	45	0.785398	15.7295		0.0212132	0
31731	Thu Mar 23 11:59:24 2017_x000D_	20.2748	30.172	15.8054	0.275856	2	16.5029	14.9008	45	0.785398	15.7301		4.51475	0
31732	Thu Mar 23 11:59:24 2017_x000D_	20.3829	30.2767	25.2641	0.440942	2	16.5029	14.9008	45	0.785398	15.8579		0.0182483	18.5886
31733	Thu Mar 23 11:59:24 2017_x000D_	20.3835	30.2766	38.5007	0.671964	2	16.9222	15.357	45	0.785398	15.3158		3.18445	0
31734	Thu Mar 23 11:59:24 2017_x000D_	20.3803	30.1705	44.6443	0.77919	2	16.9222	15.357	45	0.785398	15.2118		9.85802	0
31735	Thu Mar 23 11:59:25 2017_x000D_	20.6898	30.0601	57.4692	1.00303	2	16.9222	15.357	45	0.785398	15.1781		8.83337	0
31736	Thu Mar 23 11:59:25 2017_x000D_	20.8913	29.8454	57.469	1.00302	2	16.9222	15.357	45	0.785398	15.0222		23.9847	6.64225
31737	Thu Mar 23 11:59:25 2017_x000D_	21.1796	29.0997	53.2609	0.929578	2	16.9126	15.5782	45.7704	0.798844	14.1788		13.2393	0
31738	Thu Mar 23 11:59:25 2017_x000D_	21.4817	28.778	48.97	0.854688	2	16.9126	15.5782	45.7704	0.798844	13.9682		15.6553	0
31739	Thu Mar 23 11:59:25 2017_x000D_	21.7804	28.3501	46.8076	0.816947	2	16.9126	15.5782	45.7704	0.798844	13.6681		22.4336	0
31740	Thu Mar 23 11:59:25 2017_x000D_	22.3912	27.9187	38.4947	0.67186	2	16.9126	15.5782	45.7704	0.798844	13.502		11.3044	0
31741	Thu Mar 23 11:59:25 2017_x000D_	22.5892	27.5981	36.0721	0.629577	2	16.9126	15.5782	45.7704	0.798844	13.2929		15.5667	18.5844
31742	Thu Mar 23 11:59:25 2017_x000D_	22.9953	27.2751	33.5024	0.584727	2	17.3318	16.0343	67.2154	1.17313	12.5869		23.6598	0
31743	Thu Mar 23 11:59:25 2017_x000D_	23.7132	26.9486	29.2824	0.511075	2	17.3318	16.0343	67.2154	1.17313	12.643		25.0469	0
31744	Thu Mar 23 11:59:25 2017_x000D_	24.4274	26.5162	22.4439	0.39172	2	17.3318	16.0343	67.2154	1.17313	12.6577		9.81222	0
31745	Thu Mar 23 11:59:25 2017_x000D_	24.7356	26.4067	18.6116	0.324833	2	17.3318	16.0343	67.2154	1.17313	12.7437		12.8092	47.8593
31746	Thu Mar 23 11:59:25 2017_x000D_	25.148	26.2961	21.3897	0.373321	2	15.9776	16.8776	34.0588	0.594437	13.1455		9.81888	0
31747	Thu Mar 23 11:59:25 2017_x000D_	25.4564	26.1865	19.5478	0.341174	2	15.9776	16.8776	34.0588	0.594437	13.2855		23.6223	0
31748	Thu Mar 23 11:59:25 2017_x000D_	26.1732	25.8606	21.3891	0.37331	2	15.9776	16.8776	34.0588	0.594437	13.5884		13.8724	0
31749	Thu Mar 23 11:59:25 2017_x000D_	26.5818	25.6441	21.3881	0.373292	2	15.9776	16.8776	34.0588	0.594437	13.7587		15.8256	116.021
31750	Thu Mar 23 11:59:25 2017_x000D_	27.0974	25.5326	25.2388	0.4405	2	12.6019	18.7647	92.6897	1.61774	15.9976		13.863	0
31751	Thu Mar 23 11:59:25 2017_x000D_	27.5057	25.3162	25.2384	0.440493	2	12.6019	18.7647	92.6897	1.61774	16.2802		16.6873	0
31752	Thu Mar 23 11:59:25 2017_x000D_	28.0177	25.0988	26.5144	0.462764	2	12.6019	18.7647	92.6897	1.61774	16.6664		9.78842	0
31753	Thu Mar 23 11:59:25 2017_x000D_	28.3252	24.9897	27.9196	0.487288	2	12.6019	18.7647	92.6897	1.61774	16.9107		18.0823	0
31754	Thu Mar 23 11:59:25 2017_x000D_	28.8339	24.6664	31.9329	0.557334	2	12.6019	18.7647	92.6897	1.61774	17.2716		0	68.2591
31755	Thu Mar 23 11:59:25 2017_x000D_	28.8339	24.6664	31.9329	0.557334	2	10.5802	19.8086	125.996	2.19904	18.889		13.8456	0
31756	Thu Mar 23 11:59:25 2017_x000D_	29.2417	24.4503	31.9334	0.557342	2	10.5802	19.8086	125.996	2.19904	19.2301		19.8832	0
31757	Thu Mar 23 11:59:26 2017_x000D_	29.7469	24.0213	33.5156	0.584957	2	10.5802	19.8086	125.996	2.19904	19.6242		9.77893	0
31758	Thu Mar 23 11:59:26 2017_x000D_	30.0541	23.9123	34.4415	0.601118	2	10.5802	19.8086	125.996	2.19904	19.9016		8.79945	27.2333
31759	Thu Mar 23 11:59:26 2017_x000D_	30.2548	23.6984	34.4407	0.601103	2	9.69333	20.0023	164.247	2.86665	20.891		18.0556	0
31760	Thu Mar 23 11:59:26 2017_x000D_	30.7627	23.3755	33.5158	0.584962	2	9.69333	20.0023	164.247	2.86665	21.3377		9.77228	0
31761	Thu Mar 23 11:59:26 2017_x000D_	31.0697	23.2666	34.442	0.601127	2	9.69333	20.0023	164.247	2.86665	21.6242		18.0473	0
31762	Thu Mar 23 11:59:26 2017_x000D_	31.5774	22.9439	33.517	0.584983	2	9.69333	20.0023	164.247	2.86665	22.0809		11.1603	9.40365
31763	Thu Mar 23 11:59:26 2017_x000D_	31.8812	22.7292	31.9324	0.557326	2	9.46448	20.2165	172.345	3.00799	22.5571		8.79316	0
31764	Thu Mar 23 11:59:26 2017_x000D_	32.0817	22.5154	31.9314	0.557308	2	9.46448	20.2165	172.345	3.00799	22.7338		20.7274	0
31765	Thu Mar 23 11:59:26 2017_x000D_	32.6922	22.1919	29.2862	0.51114	2	9.46448	20.2165	172.345	3.00799	23.3116		9.75796	0
31766	Thu Mar 23 11:59:26 2017_x000D_	32.9988	22.0833	30.4798	0.531973	2	9.46448	20.2165	172.345	3.00799	23.6082		11.1603	0
31767	Thu Mar 23 11:59:26 2017_x000D_	33.3026	21.8686	31.9327	0.557331	2	9.46448	20.2165	172.345	3.00799	23.8953		20.71	35.8481
31768	Thu Mar 23 11:59:26 2017_x000D_	33.9126	21.5454	29.2867	0.51115	2	8.97839	21.3081	147.917	2.58164	24.9353		8.78673	0
31769	Thu Mar 23 11:59:26 2017_x000D_	34.113	21.3318	29.2853	0.511125	2	8.97839	21.3081	147.917	2.58164	25.1346		20.7045	0
31770	Thu Mar 23 11:59:26 2017_x000D_	34.7229	21.0088	31.933	0.557337	2	8.97839	21.3081	147.917	2.58164	25.7462		9.73999	0
31771	Thu Mar 23 11:59:26 2017_x000D_	35.0289	20.9003	27.9118	0.487153	2	8.97839	21.3081	147.917	2.58164	26.0537		11.1477	33.2725
31772	Thu Mar 23 11:59:26 2017_x000D_	35.3324	20.6859	29.2858	0.511134	2	8.2825	22.1717	100.504	1.75413	27.0907		19.4818	0
31773	Thu Mar 23 11:59:26 2017_x000D_	35.9445	20.469	29.2875	0.511164	2	8.2825	22.1717	100.504	1.75413	27.7144		11.2633	0
31774	Thu Mar 23 11:59:26 2017_x000D_	36.142	20.1497	31.9333	0.557342	2	8.2825	22.1717	100.504	1.75413	27.9328		19.4713	0
31775	Thu Mar 23 11:59:26 2017_x000D_	36.7538	19.933	31.9353	0.557376	2	8.2825	22.1717	100.504	1.75413	28.5592		11.1296	14.8843
31776	Thu Mar 23 11:59:26 2017_x000D_	37.0567	19.7188	30.4801	0.531978	2	8.04426	22.6069	135	2.35619	29.1558		17.984	0
31777	Thu Mar 23 11:59:26 2017_x000D_	37.5626	19.3972	29.2853	0.511125	2	8.04426	22.6069	135	2.35619	29.6923		11.1229	0
31778	Thu Mar 23 11:59:27 2017_x000D_	37.8653	19.1831	27.9087	0.487099	2	8.04426	22.6069	135	2.35619	30.0169		13.769	0
31779	Thu Mar 23 11:59:27 2017_x000D_	38.2709	18.9683	27.9087	0.487099	2	8.04426	22.6069	135	2.35619	30.4449		9.7285	0
31780	Thu Mar 23 11:59:27 2017_x000D_	38.5766	18.8601	31.9361	0.557389	2	8.04426	22.6069	135	2.35619	30.7614		6.88185	9.40028
31781	Thu Mar 23 11:59:27 2017_x000D_	38.7793	18.7527	29.2858	0.511134	2	7.81547	22.821	100.926	1.7615	31.23		13.7596	0
31782	Thu Mar 23 11:59:27 2017_x000D_	39.1846	18.538	29.286	0.511137	2	7.81547	22.821	100.926	1.7615	31.6602		4.38064	0
31783	Thu Mar 23 11:59:27 2017_x000D_	39.2845	18.4315	30.4804	0.531983	2	7.81547	22.821	100.926	1.7615	31.7737		6.8792	0
31784	Thu Mar 23 11:59:27 2017_x000D_	39.4871	18.3241	27.9087	0.487099	2	7.81547	22.821	100.926	1.7615	31.9893		13.7529	13.2721
31785	Thu Mar 23 11:59:27 2017_x000D_	39.8922	18.1095	27.9087	0.487099	2	7.79659	23.263	97.6551	1.7044	32.5067		4.38899	0
31786	Thu Mar 23 11:59:27 2017_x000D_	39.9924	18.0029	31.9363	0.557394	2	7.79659	23.263	97.6551	1.7044	32.6227		9.70287	0
31787	Thu Mar 23 11:59:27 2017_x000D_	40.2973	17.895	27.9087	0.487099	2	7.79659	23.263	97.6551	1.7044	32.941		4.38694	0
31788	Thu Mar 23 11:59:27 2017_x000D_	40.3974	17.7884	31.9368	0.557402	2	7.79659	23.263	97.6551	1.7044	33.0573		4.37654	33.7365
31789	Thu Mar 23 11:59:27 2017_x000D_	40.4971	17.6819	27.9072	0.487072	2	7.96872	24.3743	45	0.785398	33.2097		9.69822	0
31790	Thu Mar 23 11:59:27 2017_x000D_	40.8018	17.5739	18.5419	0.323617	2	7.96872	24.3743	45	0.785398	33.5299		4.37698	0
31791	Thu Mar 23 11:59:27 2017_x000D_	40.9012	17.4671	9.20862	0.160721	2	7.96872	24.3743	45	0.785398	33.649		6.16804	0
31792	Thu Mar 23 11:59:27 2017_x000D_	40.6956	17.4678	-8.40014	-0.14661	2	7.96872	24.3743	45	0.785398	33.4477		3.078	0
31793	Thu Mar 23 11:59:27 2017_x000D_	40.593	17.4679	-20.3154	-0.354571	2	7.96872	24.3743	45	0.785398	33.3473		0.0108167	18.5769
31794	Thu Mar 23 11:59:27 2017_x000D_	40.5933	17.4677	-28.0434	-0.48945	2	8.38842	24.8296	79.0736	1.38009	33.0356		4.40432	0
31795	Thu Mar 23 11:59:27 2017_x000D_	40.6935	17.3604	-45.0076	-0.785531	2	8.38842	24.8296	79.0736	1.38009	33.1573		3.17528	0
31796	Thu Mar 23 11:59:27 2017_x000D_	40.6965	17.4662	-51.2072	-0.893735	2	8.38842	24.8296	79.0736	1.38009	33.1366		8.93501	0
31797	Thu Mar 23 11:59:27 2017_x000D_	40.9074	17.6765	-64.2659	-1.12165	2	8.38842	24.8296	79.0736	1.38009	33.2964		4.46114	13.2631
31798	Thu Mar 23 11:59:27 2017_x000D_	41.0126	17.7816	-68.0816	-1.18825	2	8.36953	25.2713	45	0.785398	33.4913		7.10965	0
31799	Thu Mar 23 11:59:28 2017_x000D_	41.1205	17.9926	-70.7979	-1.23566	2	8.36953	25.2713	45	0.785398	33.55		16.2259	0
31800	Thu Mar 23 11:59:28 2017_x000D_	41.2364	18.5209	-79.921	-1.39489	2	8.36953	25.2713	45	0.785398	33.5529		12.6908	0
31801	Thu Mar 23 11:59:28 2017_x000D_	41.2467	18.9438	-79.9194	-1.39486	2	8.36953	25.2713	45	0.785398	33.4805		20.0968	54.8203
31802	Thu Mar 23 11:59:28 2017_x000D_	41.4671	19.5764	-79.9221	-1.3949	2	8.88375	23.5178	51.7562	0.903316	32.8209		12.6818	0
31803	Thu Mar 23 11:59:28 2017_x000D_	41.4775	19.999	-79.9205	-1.39488	2	8.88375	23.5178	51.7562	0.903316	32.7831		19.3037	0
31804	Thu Mar 23 11:59:28 2017_x000D_	41.5952	20.6316	-77.1051	-1.34574	2	8.88375	23.5178	51.7562	0.903316	32.8385		13.0797	0
31805	Thu Mar 23 11:59:28 2017_x000D_	41.7078	21.0528	-74.3492	-1.29764	2	8.88375	23.5178	51.7562	0.903316	32.9165		6.33485	0
31806	Thu Mar 23 11:59:28 2017_x000D_	41.7129	21.2639	-74.3477	-1.29761	2	8.88375	23.5178	51.7562	0.903316	32.9064		20.0476	166.143
31807	Thu Mar 23 11:59:28 2017_x000D_	41.9329	21.8949	-74.3489	-1.29763	2	9.33987	17.9985	38.3726	0.669728	32.8251		7.0707	0
31808	Thu Mar 23 11:59:28 2017_x000D_	42.0401	22.1048	-71.6623	-1.25074	2	9.33987	17.9985	38.3726	0.669728	32.957		20.0286	0
31809	Thu Mar 23 11:59:28 2017_x000D_	42.2599	22.7352	-71.6625	-1.25075	2	9.33987	17.9985	38.3726	0.669728	33.2591		6.32285	0
31810	Thu Mar 23 11:59:28 2017_x000D_	42.265	22.9459	-71.6607	-1.25072	2	9.33987	17.9985	38.3726	0.669728	33.2948		20.0125	119.594
31811	Thu Mar 23 11:59:28 2017_x000D_	42.4846	23.5758	-71.661	-1.25072	2	9.51054	14.0157	38.3726	0.669728	34.332		10.0028	0
31812	Thu Mar 23 11:59:28 2017_x000D_	42.5942	23.8907	-68.0562	-1.18781	2	9.51054	14.0157	38.3726	0.669728	34.526		9.99631	0
31813	Thu Mar 23 11:59:28 2017_x000D_	42.704	24.2053	-71.6613	-1.25073	2	9.51054	14.0157	38.3726	0.669728	34.7222		19.984	0
31814	Thu Mar 23 11:59:28 2017_x000D_	42.9233	24.8343	-71.6616	-1.25073	2	9.51054	14.0157	38.3726	0.669728	35.1206		11.3469	112.952
31815	Thu Mar 23 11:59:28 2017_x000D_	43.1349	25.1478	-70.7844	-1.23542	2	12.2588	11.4422	1.07291	0.0187258	33.7813		9.45568	0
31816	Thu Mar 23 11:59:28 2017_x000D_	43.1424	25.4629	-71.6619	-1.25074	2	12.2588	11.4422	1.07291	0.0187258	33.9172		21.125	0
31817	Thu Mar 23 11:59:28 2017_x000D_	43.4631	26.0898	-69.05	-1.20515	2	12.2588	11.4422	1.07291	0.0187258	34.4712		9.98301	0
31818	Thu Mar 23 11:59:28 2017_x000D_	43.5727	26.404	-70.7843	-1.23542	2	12.2588	11.4422	1.07291	0.0187258	34.7047		19.9327	0
31819	Thu Mar 23 11:59:28 2017_x000D_	43.7914	27.0314	-70.7843	-1.23542	2	12.2588	11.4422	1.07291	0.0187258	35.1757		12.9908	128.284
31820	Thu Mar 23 11:59:28 2017_x000D_	43.903	27.4498	-68.0527	-1.18774	2	14.3973	7.7392	336.008	5.86444	35.4837		19.9109	0
31821	Thu Mar 23 11:59:29 2017_x000D_	44.1215	28.0765	-68.0517	-1.18773	2	14.3973	7.7392	336.008	5.86444	36.0157		9.94888	0
31822	Thu Mar 23 11:59:29 2017_x000D_	44.2308	28.3896	-71.6653	-1.2508	2	14.3973	7.7392	336.008	5.86444	36.2833		9.94875	0
31823	Thu Mar 23 11:59:29 2017_x000D_	44.3398	28.7028	-68.0506	-1.18771	2	14.3973	7.7392	336.008	5.86444	36.5517		23.916	86.5262
31824	Thu Mar 23 11:59:29 2017_x000D_	44.6622	29.4319	-71.6678	-1.25084	2	14.5222	4.8577	306.182	5.34388	38.8884		9.43154	0
31825	Thu Mar 23 11:59:29 2017_x000D_	44.6695	29.7462	-70.7824	-1.23539	2	14.5222	4.8577	306.182	5.34388	39.0934		11.2704	0
31826	Thu Mar 23 11:59:29 2017_x000D_	44.8801	30.0573	-71.668	-1.25084	2	14.5222	4.8577	306.182	5.34388	39.454		22.8632	0
31827	Thu Mar 23 11:59:29 2017_x000D_	45.1003	30.7869	-70.7843	-1.23542	2	14.5222	4.8577	306.182	5.34388	40.0917		9.90896	53.2997
31828	Thu Mar 23 11:59:29 2017_x000D_	45.209	31.0988	-69.0451	-1.20506	2	13.7109	3.2771	255.441	4.45829	42.0259		19.092	0
31829	Thu Mar 23 11:59:29 2017_x000D_	45.3252	31.7245	-71.665	-1.25079	2	13.7109	3.2771	255.441	4.45829	42.529		8.78022	0
31830	Thu Mar 23 11:59:29 2017_x000D_	45.533	31.9306	-71.6689	-1.25086	2	13.7109	3.2771	255.441	4.45829	42.8214		19.8113	0
31831	Thu Mar 23 11:59:29 2017_x000D_	45.7503	32.5542	-71.6693	-1.25086	2	13.7109	3.2771	255.441	4.45829	43.4013		0	0
31832	Thu Mar 23 11:59:29 2017_x000D_	45.7503	32.5542	-71.6693	-1.25086	2	13.7109	3.2771	255.441	4.45829	43.4013		16.852	47.8995
31833	Thu Mar 23 11:59:29 2017_x000D_	45.9652	33.0732	-70.7863	-1.23545	2	12.1923	2.784	221.257	3.86166	45.3657		9.38342	0
31834	Thu Mar 23 11:59:29 2017_x000D_	45.9723	33.3859	-71.6678	-1.25084	2	12.1923	2.784	221.257	3.86166	45.5803		13.9591	0
31835	Thu Mar 23 11:59:29 2017_x000D_	46.1845	33.8	-71.6699	-1.25088	2	12.1923	2.784	221.257	3.86166	46.0159		19.0367	0
31836	Thu Mar 23 11:59:29 2017_x000D_	46.3003	34.4239	-74.3727	-1.29805	2	12.1923	2.784	221.257	3.86166	46.5235		6.96748	0
31837	Thu Mar 23 11:59:29 2017_x000D_	46.4062	34.6306	-71.6684	-1.25085	2	12.1923	2.784	221.257	3.86166	46.7418		6.25359	0
31838	Thu Mar 23 11:59:29 2017_x000D_	46.4109	34.839	-71.6665	-1.25082	2	12.1923	2.784	221.257	3.86166	46.8875		13.9377	0
31839	Thu Mar 23 11:59:29 2017_x000D_	46.6229	35.2524	-71.6687	-1.25085	2	12.1923	2.784	221.257	3.86166	47.3251		6.24759	0
31840	Thu Mar 23 11:59:29 2017_x000D_	46.6276	35.4606	-71.6668	-1.25082	2	12.1923	2.784	221.257	3.86166	47.4716		6.9581	0
31841	Thu Mar 23 11:59:29 2017_x000D_	46.7334	35.667	-69.0385	-1.20495	2	12.1923	2.784	221.257	3.86166	47.6905		9.87767	0
31842	Thu Mar 23 11:59:30 2017_x000D_	46.8418	35.9779	-70.7824	-1.23539	2	12.1923	2.784	221.257	3.86166	47.9836		6.95406	0
31843	Thu Mar 23 11:59:30 2017_x000D_	46.9475	36.1842	-68.0388	-1.1875	2	12.1923	2.784	221.257	3.86166	48.2027		9.85106	0
31844	Thu Mar 23 11:59:30 2017_x000D_	47.0555	36.4943	-66.4932	-1.16053	2	12.1923	2.784	221.257	3.86166	48.4956		3.12683	6.59444
31845	Thu Mar 23 11:59:30 2017_x000D_	47.0579	36.5985	-65.3894	-1.14126	2	11.9726	2.7769	221.257	3.86166	48.7327		0.0134164	0
31846	Thu Mar 23 11:59:30 2017_x000D_	47.0575	36.5983	-60.4063	-1.05429	2	11.9726	2.7769	221.257	3.86166	48.7323		3.1089	0
31847	Thu Mar 23 11:59:30 2017_x000D_	47.055	36.4947	-50.958	-0.889385	2	11.9726	2.7769	221.257	3.86166	48.6587		3.05153	0
31848	Thu Mar 23 11:59:30 2017_x000D_	46.9533	36.4966	-40.6064	-0.708715	2	11.9726	2.7769	221.257	3.86166	48.5867		0	0
31849	Thu Mar 23 11:59:30 2017_x000D_	46.9533	36.4966	-40.6064	-0.708715	2	11.9726	2.7769	221.257	3.86166	48.5867		3.1327	0
31850	Thu Mar 23 11:59:30 2017_x000D_	46.9555	36.601	-30.125	-0.52578	2	11.9726	2.7769	221.257	3.86166	48.6608		4.3636	0
31851	Thu Mar 23 11:59:30 2017_x000D_	47.0588	36.7034	-26.1844	-0.457005	2	11.9726	2.7769	221.257	3.86166	48.8062		3.03618	0
31852	Thu Mar 23 11:59:30 2017_x000D_	47.16	36.7023	-14.1651	-0.247228	2	11.9726	2.7769	221.257	3.86166	48.8783		4.3636	0
31853	Thu Mar 23 11:59:30 2017_x000D_	47.2633	36.8047	-10.6512	-0.185898	2	11.9726	2.7769	221.257	3.86166	49.0237		6.07271	19.9861
31854	Thu Mar 23 11:59:30 2017_x000D_	47.4657	36.8016	-4.91148	-0.0857215	2	12.0012	2.11131	229.784	4.01049	49.6099		6.06971	0
31855	Thu Mar 23 11:59:30 2017_x000D_	47.668	36.7985	0.956685	0.0166973	2	12.0012	2.11131	229.784	4.01049	49.7526		12.1277	0
31856	Thu Mar 23 11:59:30 2017_x000D_	48.0722	36.7917	0.956709	0.0166977	2	12.0012	2.11131	229.784	4.01049	50.0385		12.5366	0
31857	Thu Mar 23 11:59:30 2017_x000D_	48.4786	36.889	3.90556	0.0681649	2	12.0012	2.11131	229.784	4.01049	50.3993		6.79981	14.8023
31858	Thu Mar 23 11:59:30 2017_x000D_	48.6782	36.7816	0.956717	0.0166979	2	12.2018	2.5621	192.273	3.3558	50.015		24.2224	0
31859	Thu Mar 23 11:59:30 2017_x000D_	49.4855	36.7681	0.956709	0.0166977	2	12.2018	2.5621	192.273	3.3558	50.5977		12.1067	0
31860	Thu Mar 23 11:59:30 2017_x000D_	49.889	36.7614	0.956678	0.0166972	2	12.2018	2.5621	192.273	3.3558	50.8912		18.1465	0
31861	Thu Mar 23 11:59:30 2017_x000D_	50.4938	36.7513	0.956683	0.0166973	2	12.2018	2.5621	192.273	3.3558	51.334		12.0917	0
31862	Thu Mar 23 11:59:30 2017_x000D_	50.8968	36.7446	0.956706	0.0166977	2	12.2018	2.5621	192.273	3.3558	51.6309		6.78782	6.59445
31863	Thu Mar 23 11:59:31 2017_x000D_	51.096	36.6373	-1.99494	-0.0348183	2	12.4215	2.56921	190.926	3.33229	51.5398		21.3803	0
31864	Thu Mar 23 11:59:31 2017_x000D_	51.8027	36.7294	0.956735	0.0166982	2	12.4215	2.56921	190.926	3.33229	52.1325		9.06424	0
31865	Thu Mar 23 11:59:31 2017_x000D_	52.1048	36.7244	0.956716	0.0166979	2	12.4215	2.56921	190.926	3.33229	52.3578		12.0707	0
31866	Thu Mar 23 11:59:31 2017_x000D_	52.5071	36.7177	0.956683	0.0166973	2	12.4215	2.56921	190.926	3.33229	52.659		18.0985	6.59445
31867	Thu Mar 23 11:59:31 2017_x000D_	53.1103	36.7076	0.956687	0.0166973	2	12.2018	2.5621	188.637	3.29233	53.2862		9.03724	0
31868	Thu Mar 23 11:59:31 2017_x000D_	53.4115	36.7026	0.956684	0.0166973	2	12.2018	2.5621	188.637	3.29233	53.5146		21.099	0
31869	Thu Mar 23 11:59:31 2017_x000D_	54.1147	36.6908	0.956709	0.0166977	2	12.2018	2.5621	188.637	3.29233	54.0505		9.02825	0
31870	Thu Mar 23 11:59:31 2017_x000D_	54.4156	36.6858	0.956702	0.0166976	2	12.2018	2.5621	188.637	3.29233	54.281		21.0779	6.6631
31871	Thu Mar 23 11:59:31 2017_x000D_	55.1181	36.6741	0.956732	0.0166981	2	12.1923	2.784	191.014	3.33383	54.6915		9.0193	0
31872	Thu Mar 23 11:59:31 2017_x000D_	55.4187	36.669	0.956718	0.0166979	2	12.1923	2.784	191.014	3.33383	54.9246		21.0539	0
31873	Thu Mar 23 11:59:31 2017_x000D_	56.1204	36.6573	0.956698	0.0166975	2	12.1923	2.784	191.014	3.33383	55.4714		12.0227	0
31874	Thu Mar 23 11:59:31 2017_x000D_	56.5211	36.6506	0.956716	0.0166978	2	12.1923	2.784	191.014	3.33383	55.7852		6.00682	0
31875	Thu Mar 23 11:59:31 2017_x000D_	56.7213	36.6473	0.956698	0.0166975	2	12.1923	2.784	191.014	3.33383	55.9424		12.0137	0
31876	Thu Mar 23 11:59:31 2017_x000D_	57.1217	36.6406	0.956716	0.0166978	2	12.1923	2.784	191.014	3.33383	56.2576		21.0059	0
31877	Thu Mar 23 11:59:31 2017_x000D_	57.8218	36.6289	0.956679	0.0166972	2	12.1923	2.784	191.014	3.33383	56.8113		21.0029	0
31878	Thu Mar 23 11:59:31 2017_x000D_	58.5218	36.6172	0.956751	0.0166985	2	12.1923	2.784	191.014	3.33383	57.3682		8.98625	0
31879	Thu Mar 23 11:59:31 2017_x000D_	58.8213	36.6122	0.956689	0.0166974	2	12.1923	2.784	191.014	3.33383	57.6074		8.99825	0
31880	Thu Mar 23 11:59:31 2017_x000D_	59.1212	36.6072	0.956695	0.0166975	2	12.1923	2.784	191.014	3.33383	57.8475		20.9609	0
31881	Thu Mar 23 11:59:31 2017_x000D_	59.8198	36.5956	0.95675	0.0166984	2	12.1923	2.784	191.014	3.33383	58.4089		8.9863	0
31882	Thu Mar 23 11:59:31 2017_x000D_	60.1193	36.5905	0.956708	0.0166977	2	12.1923	2.784	191.014	3.33383	58.6505		11.9716	0
31883	Thu Mar 23 11:59:31 2017_x000D_	60.5183	36.5839	0.956726	0.016698	2	12.1923	2.784	191.014	3.33383	58.9732		20.9309	0
31884	Thu Mar 23 11:59:31 2017_x000D_	61.2159	36.5722	0.956741	0.0166983	2	12.1923	2.784	191.014	3.33383	59.5395		8.97425	0
31885	Thu Mar 23 11:59:32 2017_x000D_	61.515	36.5672	0.956682	0.0166972	2	12.1923	2.784	191.014	3.33383	59.7832		21.1336	0
31886	Thu Mar 23 11:59:32 2017_x000D_	62.2135	36.6586	-1.86529	-0.0325555	2	12.1923	2.784	191.014	3.33383	60.412		8.96525	0
31887	Thu Mar 23 11:59:32 2017_x000D_	62.5123	36.6536	-2.00681	-0.0350255	2	12.1923	2.784	191.014	3.33383	60.6568		8.94726	6.59434
31888	Thu Mar 23 11:59:32 2017_x000D_	62.8105	36.6486	-1.86627	-0.0325726	2	12.412	2.791	184.5	3.22013	60.7153		17.9035	0
31889	Thu Mar 23 11:59:32 2017_x000D_	63.4072	36.6386	-1.86709	-0.0325869	2	12.412	2.791	184.5	3.22013	61.206		8.95321	0
31890	Thu Mar 23 11:59:32 2017_x000D_	63.7056	36.6337	-2.00871	-0.0350587	2	12.412	2.791	184.5	3.22013	61.4521		17.8914	0
31891	Thu Mar 23 11:59:32 2017_x000D_	64.3019	36.6239	3.92901	0.0685741	2	12.412	2.791	184.5	3.22013	61.9454		5.95887	0
31892	Thu Mar 23 11:59:32 2017_x000D_	64.5005	36.6205	3.92926	0.0685785	2	12.412	2.791	184.5	3.22013	62.11		8.93221	6.66323
31893	Thu Mar 23 11:59:32 2017_x000D_	64.7982	36.6156	3.78857	0.066123	2	12.4024	3.0129	187.655	3.2752	62.2452		14.8941	0
31894	Thu Mar 23 11:59:32 2017_x000D_	65.2946	36.6072	3.93055	0.068601	2	12.4024	3.0129	187.655	3.2752	62.6591		4.28998	0
31895	Thu Mar 23 11:59:32 2017_x000D_	65.392	36.5025	0.956691	0.0166974	2	12.4024	3.0129	187.655	3.2752	62.6853		12.2897	0
31896	Thu Mar 23 11:59:32 2017_x000D_	65.7902	36.5987	-1.8708	-0.0326517	2	12.4024	3.0129	187.655	3.2752	63.0735		2.98239	13.1888
31897	Thu Mar 23 11:59:32 2017_x000D_	65.8896	36.5971	-2.01225	-0.0351204	2	12.8418	3.027	180	3.14159	62.7775		6.72162	0
31898	Thu Mar 23 11:59:32 2017_x000D_	65.6893	36.4967	-16.3508	-0.285375	2	12.8418	3.027	180	3.14159	62.5546		9.44045	0
31899	Thu Mar 23 11:59:32 2017_x000D_	65.3903	36.3986	-19.9856	-0.348815	2	12.8418	3.027	180	3.14159	62.2496		4.29996	0
31900	Thu Mar 23 11:59:32 2017_x000D_	65.2894	36.2968	-29.0393	-0.506832	2	12.8418	3.027	180	3.14159	62.1098		4.28723	20.8023
31901	Thu Mar 23 11:59:32 2017_x000D_	65.1888	36.1953	-32.9614	-0.575284	2	13.4912	3.2701	180	3.14159	61.292		6.87055	0
31902	Thu Mar 23 11:59:32 2017_x000D_	65.0867	35.9903	-47.1312	-0.822595	2	13.4912	3.2701	180	3.14159	61.0959		0.0127279	0
31903	Thu Mar 23 11:59:32 2017_x000D_	65.087	35.99	-54.8815	-0.957863	2	13.4912	3.2701	180	3.14159	61.096		0.0276586	0
31904	Thu Mar 23 11:59:32 2017_x000D_	65.0879	35.9902	-72.189	-1.25994	2	13.4912	3.2701	180	3.14159	61.0968		4.29992	0
31905	Thu Mar 23 11:59:32 2017_x000D_	65.1891	36.0917	-80.8923	-1.41184	2	13.4912	3.2701	180	3.14159	61.2367		0.0169706	40.187
31906	Thu Mar 23 11:59:33 2017_x000D_	65.1895	36.0921	268.127	4.6797	2	14.8187	3.09071	213.008	3.71769	60.2188		6.18979	0
31907	Thu Mar 23 11:59:33 2017_x000D_	65.1928	36.2984	262.664	4.58434	2	14.8187	3.09071	213.008	3.71769	60.3349		3.10842	0
31908	Thu Mar 23 11:59:33 2017_x000D_	65.1945	36.402	251.351	4.3869	2	14.8187	3.09071	213.008	3.71769	60.3934		6.86837	0
31909	Thu Mar 23 11:59:33 2017_x000D_	65.0984	36.6098	248.815	4.34264	2	14.8187	3.09071	213.008	3.71769	60.4283		9.74547	6.66053
31910	Thu Mar 23 11:59:33 2017_x000D_	65.0039	36.9206	245.177	4.27915	2	14.8283	2.8689	213.008	3.71769	60.6392		20.5917	0
31911	Thu Mar 23 11:59:33 2017_x000D_	64.7158	37.5436	242.743	4.23666	2	14.8283	2.8689	213.008	3.71769	60.7544		6.85894	0
31912	Thu Mar 23 11:59:33 2017_x000D_	64.6198	37.7511	245.177	4.27915	2	14.8283	2.8689	213.008	3.71769	60.7944		23.3967	0
31913	Thu Mar 23 11:59:33 2017_x000D_	64.3334	38.4765	248.815	4.34265	2	14.8283	2.8689	213.008	3.71769	60.9808		13.7179	46.5452
31914	Thu Mar 23 11:59:33 2017_x000D_	64.1414	38.8915	248.816	4.34265	2	16.3559	3.14021	213.008	3.71769	59.6792		16.5442	0
31915	Thu Mar 23 11:59:33 2017_x000D_	63.9511	39.4091	254.775	4.44666	2	16.3559	3.14021	213.008	3.71769	59.8392		9.72937	0
31916	Thu Mar 23 11:59:33 2017_x000D_	63.8568	39.7194	256.67	4.47974	2	16.3559	3.14021	213.008	3.71769	59.9531		6.16875	0
31917	Thu Mar 23 11:59:33 2017_x000D_	63.86	39.925	256.67	4.47973	2	16.3559	3.14021	213.008	3.71769	60.0813		11.014	68.6421
31918	Thu Mar 23 11:59:33 2017_x000D_	63.6665	40.237	257.356	4.49171	2	18.5224	3.87611	267.276	4.66485	57.9664		18.7449	0
31919	Thu Mar 23 11:59:33 2017_x000D_	63.5771	40.8554	259.994	4.53776	2	18.5224	3.87611	267.276	4.66485	58.2872		9.25022	0
31920	Thu Mar 23 11:59:33 2017_x000D_	63.5821	41.1637	259.433	4.52797	2	18.5224	3.87611	267.276	4.66485	58.4871		19.4407	0
31921	Thu Mar 23 11:59:33 2017_x000D_	63.3936	41.7837	259.435	4.52799	2	18.5224	3.87611	267.276	4.66485	58.7402		9.23822	0
31922	Thu Mar 23 11:59:33 2017_x000D_	63.3986	42.0916	259.994	4.53775	2	18.5224	3.87611	267.276	4.66485	58.9432		19.4349	62.3406
31923	Thu Mar 23 11:59:33 2017_x000D_	63.2101	42.7114	259.995	4.53777	2	20.4685	4.60471	286.79	5.00542	57.2622		9.23822	0
31924	Thu Mar 23 11:59:33 2017_x000D_	63.2151	43.0193	259.434	4.52797	2	20.4685	4.60471	286.79	5.00542	57.4713		19.4246	0
31925	Thu Mar 23 11:59:33 2017_x000D_	63.0268	43.6388	259.435	4.52799	2	20.4685	4.60471	286.79	5.00542	57.7483		12.6765	0
31926	Thu Mar 23 11:59:33 2017_x000D_	62.9343	44.0511	256.669	4.47972	2	20.4685	4.60471	286.79	5.00542	57.96		9.22327	35.3746
31927	Thu Mar 23 11:59:34 2017_x000D_	62.9394	44.3585	257.353	4.49166	2	21.5462	5.08321	315.591	5.5081	57.0609		22.363	0
31928	Thu Mar 23 11:59:34 2017_x000D_	62.7528	45.0802	256.668	4.4797	2	21.5462	5.08321	315.591	5.5081	57.426		6.84553	0
31929	Thu Mar 23 11:59:34 2017_x000D_	62.657	45.2873	253.969	4.43259	2	21.5462	5.08321	315.591	5.5081	57.5019		12.6582	0
31930	Thu Mar 23 11:59:34 2017_x000D_	62.5646	45.699	256.669	4.47971	2	21.5462	5.08321	315.591	5.5081	57.7248		19.4007	27.0873
31931	Thu Mar 23 11:59:34 2017_x000D_	62.3764	46.3177	256.669	4.47972	2	22.4139	5.3329	0	0	57.2429		12.6576	0
31932	Thu Mar 23 11:59:34 2017_x000D_	62.2841	46.7294	253.969	4.43259	2	22.4139	5.3329	0	0	57.4744		18.6744	0
31933	Thu Mar 23 11:59:34 2017_x000D_	62.1952	47.3455	256.668	4.47971	2	22.4139	5.3329	0	0	57.8585		13.6762	0
31934	Thu Mar 23 11:59:34 2017_x000D_	62.0037	47.7592	256.67	4.47973	2	22.4139	5.3329	0	0	58.0288		12.2717	0
31935	Thu Mar 23 11:59:34 2017_x000D_	62.0106	48.1682	256.668	4.4797	2	22.4139	5.3329	0	0	58.3332		19.3789	20.7672
31936	Thu Mar 23 11:59:34 2017_x000D_	61.8226	48.7862	256.669	4.47971	2	23.0622	5.5756	14.6918	0.256421	58.0476		13.6655	0
31937	Thu Mar 23 11:59:34 2017_x000D_	61.6313	49.1996	256.67	4.47974	2	23.0622	5.5756	14.6918	0.256421	58.2291		18.6558	0
31938	Thu Mar 23 11:59:34 2017_x000D_	61.5426	49.8151	253.967	4.43256	2	23.0622	5.5756	14.6918	0.256421	58.6334		9.67422	0
31939	Thu Mar 23 11:59:34 2017_x000D_	61.4487	50.1236	257.356	4.49171	2	23.0622	5.5756	14.6918	0.256421	58.8052		21.6767	6.58545
31940	Thu Mar 23 11:59:34 2017_x000D_	61.3617	50.8409	253.965	4.43253	2	23.2816	5.5827	45	0.785398	59.1473		8.56914	0
31941	Thu Mar 23 11:59:34 2017_x000D_	61.167	51.0499	253.967	4.43256	2	23.2816	5.5827	45	0.785398	59.1825		12.6211	0
31942	Thu Mar 23 11:59:34 2017_x000D_	61.0749	51.4604	256.67	4.47974	2	23.2816	5.5827	45	0.785398	59.4399		9.67335	0
31943	Thu Mar 23 11:59:34 2017_x000D_	60.9811	51.7689	254.77	4.44658	2	23.2816	5.5827	45	0.785398	59.6189		19.3476	37.2071
31944	Thu Mar 23 11:59:34 2017_x000D_	60.7934	52.3859	254.77	4.44658	2	24.1196	6.497	45	0.785398	58.7432		9.18138	0
31945	Thu Mar 23 11:59:34 2017_x000D_	60.7987	52.6919	253.966	4.43254	2	24.1196	6.497	45	0.785398	58.9858		19.3381	0
31946	Thu Mar 23 11:59:34 2017_x000D_	60.6111	53.3086	253.966	4.43254	2	24.1196	6.497	45	0.785398	59.3545		6.82123	0
31947	Thu Mar 23 11:59:34 2017_x000D_	60.5155	53.5149	256.671	4.47976	2	24.1196	6.497	45	0.785398	59.4588		18.607	0
31948	Thu Mar 23 11:59:34 2017_x000D_	60.4271	54.1288	253.965	4.43253	2	24.1196	6.497	45	0.785398	59.8918		6.81724	62.2111
31949	Thu Mar 23 11:59:35 2017_x000D_	60.3316	54.335	256.671	4.47976	2	25.1373	8.3038	75.3081	1.31438	57.944		16.4399	0
31950	Thu Mar 23 11:59:35 2017_x000D_	60.1424	54.8493	257.36	4.49178	2	25.1373	8.3038	75.3081	1.31438	58.2395		9.16938	0
31951	Thu Mar 23 11:59:35 2017_x000D_	60.1477	55.1549	256.671	4.47975	2	25.1373	8.3038	75.3081	1.31438	58.4872		6.10895	0
31952	Thu Mar 23 11:59:35 2017_x000D_	60.1513	55.3585	256.67	4.47974	2	25.1373	8.3038	75.3081	1.31438	58.6526		12.5993	14.7617
31953	Thu Mar 23 11:59:35 2017_x000D_	60.0594	55.7683	253.964	4.43251	2	25.3368	8.7536	70.1022	1.22351	58.4469		6.8118	0
31954	Thu Mar 23 11:59:35 2017_x000D_	59.9639	55.9743	256.671	4.47975	2	25.3368	8.7536	70.1022	1.22351	58.5562		6.81871	0
31955	Thu Mar 23 11:59:35 2017_x000D_	59.8685	56.1806	253.965	4.43252	2	25.3368	8.7536	70.1022	1.22351	58.6665		6.10596	0
31956	Thu Mar 23 11:59:35 2017_x000D_	59.8721	56.3841	253.964	4.43251	2	25.3368	8.7536	70.1022	1.22351	58.8333		6.8118	13.2971
31957	Thu Mar 23 11:59:35 2017_x000D_	59.7766	56.5901	256.671	4.47976	2	25.3171	9.1964	71.2316	1.24323	58.5971		12.5876	0
31958	Thu Mar 23 11:59:35 2017_x000D_	59.6847	56.9995	259.448	4.52823	2	25.3171	9.1964	71.2316	1.24323	58.875		9.6429	0
31959	Thu Mar 23 11:59:35 2017_x000D_	59.5911	57.307	262.715	4.58524	2	25.3171	9.1964	71.2316	1.24323	59.0706		6.0939	0
31960	Thu Mar 23 11:59:35 2017_x000D_	59.5946	57.5101	268.23	4.6815	2	25.3171	9.1964	71.2316	1.24323	59.2382		6.07867	0
31961	Thu Mar 23 11:59:35 2017_x000D_	59.5976	57.7127	-75.2587	-1.31351	2	25.3171	9.1964	71.2316	1.24323	59.4053		4.28735	142.544
31962	Thu Mar 23 11:59:35 2017_x000D_	59.4999	57.817	-66.587	-1.16216	2	20.6637	10.1568	97.5778	1.70305	61.4796		10.8527	0
31963	Thu Mar 23 11:59:35 2017_x000D_	59.7028	58.1165	-52.6155	-0.918313	2	20.6637	10.1568	97.5778	1.70305	61.84		4.22153	0
31964	Thu Mar 23 11:59:35 2017_x000D_	59.803	58.2153	-44.4356	-0.775547	2	20.6637	10.1568	97.5778	1.70305	61.9799		12.7093	0
31965	Thu Mar 23 11:59:35 2017_x000D_	60.105	58.5124	-28.2199	-0.49253	2	20.6637	10.1568	97.5778	1.70305	62.401		6.64859	96.2374
31966	Thu Mar 23 11:59:35 2017_x000D_	60.3047	58.6085	-25.672	-0.44806	2	17.5541	10.9449	130.686	2.28089	64.0268		6.63378	0
31967	Thu Mar 23 11:59:35 2017_x000D_	60.5039	58.7045	-20.7867	-0.362796	2	17.5541	10.9449	130.686	2.28089	64.2313		13.2944	0
31968	Thu Mar 23 11:59:35 2017_x000D_	60.9031	58.8969	-9.99914	-0.174518	2	17.5541	10.9449	130.686	2.28089	64.6416		5.93338	0
31969	Thu Mar 23 11:59:35 2017_x000D_	61.1008	58.8913	-10.0005	-0.174542	2	17.5541	10.9449	130.686	2.28089	64.7702		12.2149	41.835
31970	Thu Mar 23 11:59:36 2017_x000D_	61.4978	58.9817	-7.14009	-0.124618	2	16.2185	11.3459	170.028	2.96755	65.722		23.7036	0
31971	Thu Mar 23 11:59:36 2017_x000D_	62.2876	58.9592	-7.14409	-0.124688	2	16.2185	11.3459	170.028	2.96755	66.2525		12.1917	0
31972	Thu Mar 23 11:59:36 2017_x000D_	62.6839	59.0492	-10.0046	-0.174613	2	16.2185	11.3459	170.028	2.96755	66.5931		24.3623	0
31973	Thu Mar 23 11:59:36 2017_x000D_	63.4758	59.2291	-15.5554	-0.271493	2	16.2185	11.3459	170.028	2.96755	67.2759		8.88066	118.563
31974	Thu Mar 23 11:59:36 2017_x000D_	63.7717	59.2206	-16.4097	-0.286403	2	12.2684	11.2207	166.987	2.91448	70.403		19.833	0
31975	Thu Mar 23 11:59:36 2017_x000D_	64.3674	59.5073	-19.1863	-0.334865	2	12.2684	11.2207	166.987	2.91448	71.0345		12.1576	0
31976	Thu Mar 23 11:59:36 2017_x000D_	64.7626	59.597	-21.8738	-0.38177	2	12.2684	11.2207	166.987	2.91448	71.3856		11.8129	0
31977	Thu Mar 23 11:59:36 2017_x000D_	65.1562	59.5857	-21.8797	-0.381872	2	12.2684	11.2207	166.987	2.91448	71.6679		16.8184	0
31978	Thu Mar 23 11:59:36 2017_x000D_	65.5558	59.9789	-21.8717	-0.381733	2	12.2684	11.2207	166.987	2.91448	72.2282		11.801	53.5038
31979	Thu Mar 23 11:59:36 2017_x000D_	65.949	59.9675	-21.8775	-0.381834	2	10.6936	12.0578	135.77	2.36964	73.1334		19.7753	0
31980	Thu Mar 23 11:59:36 2017_x000D_	66.5429	60.2535	-24.4632	-0.426964	2	10.6936	12.0578	135.77	2.36964	73.7697		6.59083	0
31981	Thu Mar 23 11:59:36 2017_x000D_	66.7408	60.3489	-21.8753	-0.381796	2	10.6936	12.0578	135.77	2.36964	73.9819		22.4006	0
31982	Thu Mar 23 11:59:36 2017_x000D_	67.4319	60.6316	-23.312	-0.406871	2	10.6936	12.0578	135.77	2.36964	74.6904		9.3035	57.1597
31983	Thu Mar 23 11:59:36 2017_x000D_	67.7279	60.7241	-21.876	-0.381809	2	9.10942	13.1164	135	2.35619	75.5157		13.1562	0
31984	Thu Mar 23 11:59:36 2017_x000D_	68.123	60.9144	-21.8749	-0.38179	2	9.10942	13.1164	135	2.35619	75.9424		19.7149	0
31985	Thu Mar 23 11:59:36 2017_x000D_	68.7151	61.1995	-24.4647	-0.426989	2	9.10942	13.1164	135	2.35619	76.5821		6.57201	0
31986	Thu Mar 23 11:59:36 2017_x000D_	68.9124	61.2947	-21.8728	-0.381752	2	9.10942	13.1164	135	2.35619	76.7955		13.1334	20.9278
31987	Thu Mar 23 11:59:36 2017_x000D_	69.3068	61.4847	-21.8716	-0.381732	2	8.44129	13.317	135.591	2.36652	77.6192		12.0791	0
31988	Thu Mar 23 11:59:36 2017_x000D_	69.6995	61.5736	-24.4672	-0.427033	2	8.44129	13.317	135.591	2.36652	77.9825		19.6786	0
31989	Thu Mar 23 11:59:36 2017_x000D_	70.2904	61.8584	-21.8724	-0.381746	2	8.44129	13.317	135.591	2.36652	78.623		18.5104	0
31990	Thu Mar 23 11:59:36 2017_x000D_	70.8794	62.0422	-21.8742	-0.381777	2	8.44129	13.317	135.591	2.36652	79.2001		13.0945	0
31991	Thu Mar 23 11:59:36 2017_x000D_	71.2726	62.2317	-21.8731	-0.381758	2	8.44129	13.317	135.591	2.36652	79.6268		19.6356	14.8271
31992	Thu Mar 23 11:59:37 2017_x000D_	71.8622	62.5159	-19.1726	-0.334625	2	7.99272	13.5245	147.318	2.57118	80.4951		9.2278	0
31993	Thu Mar 23 11:59:37 2017_x000D_	72.1559	62.6073	-20.8045	-0.363108	2	7.99272	13.5245	147.318	2.57118	80.7839		9.24372	0
31994	Thu Mar 23 11:59:37 2017_x000D_	72.45	62.6992	-19.1733	-0.334637	2	7.99272	13.5245	147.318	2.57118	81.0734		13.0676	0
31995	Thu Mar 23 11:59:37 2017_x000D_	72.8424	62.8883	-19.1714	-0.334605	2	7.99272	13.5245	147.318	2.57118	81.5001		17.7411	14.8289
31996	Thu Mar 23 11:59:37 2017_x000D_	73.428	62.9707	-21.8775	-0.381834	2	7.54413	13.7321	147.318	2.57118	82.2504		10.5385	0
31997	Thu Mar 23 11:59:37 2017_x000D_	73.7223	63.1625	-20.8059	-0.363132	2	7.54413	13.7321	147.318	2.57118	82.6009		18.4241	0
31998	Thu Mar 23 11:59:37 2017_x000D_	74.3086	63.3453	-20.8073	-0.363156	2	7.54413	13.7321	147.318	2.57118	83.1803		6.52366	0
31999	Thu Mar 23 11:59:37 2017_x000D_	74.5044	63.4399	-18.2031	-0.317704	2	7.54413	13.7321	147.318	2.57118	83.3939		19.5377	6.59035
32000	Thu Mar 23 11:59:37 2017_x000D_	75.0911	63.7226	-20.8045	-0.363108	2	7.32456	13.7252	147.318	2.57118	84.2143		6.51565	0
32001	Thu Mar 23 11:59:37 2017_x000D_	75.2867	63.817	-18.199	-0.317632	2	7.32456	13.7252	147.318	2.57118	84.4277		14.8279	0
32002	Thu Mar 23 11:59:37 2017_x000D_	75.7736	63.902	-21.8778	-0.38184	2	7.32456	13.7252	147.318	2.57118	84.8704		9.18681	0
32003	Thu Mar 23 11:59:37 2017_x000D_	76.0659	63.9933	-18.2017	-0.317679	2	7.32456	13.7252	147.318	2.57118	85.1602		6.49692	6.59075
32004	Thu Mar 23 11:59:37 2017_x000D_	76.261	64.0873	-20.8073	-0.363156	2	7.10498	13.7182	147.318	2.57118	85.5547		13.0019	0
32005	Thu Mar 23 11:59:37 2017_x000D_	76.6514	64.2755	-20.806	-0.363133	2	7.10498	13.7182	147.318	2.57118	85.9811		2.91739	0
32006	Thu Mar 23 11:59:37 2017_x000D_	76.7486	64.2725	-21.8786	-0.381854	2	7.10498	13.7182	147.318	2.57118	86.058		8.27961	0
32007	Thu Mar 23 11:59:37 2017_x000D_	76.9447	64.4667	-21.8746	-0.381783	2	7.10498	13.7182	147.318	2.57118	86.3307		11.9577	0
32008	Thu Mar 23 11:59:37 2017_x000D_	77.3335	64.5545	-24.4839	-0.427325	2	7.10498	13.7182	147.318	2.57118	86.697		10.4853	13.1819
32009	Thu Mar 23 11:59:37 2017_x000D_	77.6264	64.7452	-30.7826	-0.537257	2	6.6658	13.7044	148.283	2.58802	87.4104		2.918	0
32010	Thu Mar 23 11:59:37 2017_x000D_	77.7236	64.7416	-44.7324	-0.780728	2	6.6658	13.7044	148.283	2.58802	87.4872		3.00607	0
32011	Thu Mar 23 11:59:37 2017_x000D_	77.7229	64.6414	-50.7419	-0.885613	2	6.6658	13.7044	148.283	2.58802	87.4282		2.89331	0
32012	Thu Mar 23 11:59:37 2017_x000D_	77.6265	64.6443	-60.8453	-1.06195	2	6.6658	13.7044	148.283	2.58802	87.3516		2.92629	19.7741
32013	Thu Mar 23 11:59:38 2017_x000D_	77.724	64.6414	-75.7186	-1.32154	2	6.00699	13.6836	196.61	3.43149	87.9774		3.00934	0
32014	Thu Mar 23 11:59:38 2017_x000D_	77.7255	64.7417	-86.7465	-1.51401	2	6.00699	13.6836	196.61	3.43149	88.0368		6.03347	0
32015	Thu Mar 23 11:59:38 2017_x000D_	77.728	64.9428	256.394	4.47492	2	6.00699	13.6836	196.61	3.43149	88.1556		6.62235	0
32016	Thu Mar 23 11:59:38 2017_x000D_	77.827	65.1401	248.607	4.33901	2	6.00699	13.6836	196.61	3.43149	88.3509		8.46173	27.936
32017	Thu Mar 23 11:59:38 2017_x000D_	77.6353	65.347	236.649	4.1303	2	5.3763	12.9985	196.197	3.42428	89.2285		3.00912	0
32018	Thu Mar 23 11:59:38 2017_x000D_	77.6362	65.4473	230.849	4.02907	2	5.3763	12.9985	196.197	3.42428	89.2881		16.9057	0
32019	Thu Mar 23 11:59:38 2017_x000D_	77.2527	65.8602	223.385	3.89881	2	5.3763	12.9985	196.197	3.42428	89.2221		0	0
32020	Thu Mar 23 11:59:38 2017_x000D_	77.2527	65.8602	223.385	3.89881	2	5.3763	12.9985	196.197	3.42428	89.2221		23.247	0
32021	Thu Mar 23 11:59:38 2017_x000D_	76.6771	66.379	229.054	3.99775	2	5.3763	12.9985	196.197	3.42428	89.069		25.3439	51.4067
32022	Thu Mar 23 11:59:38 2017_x000D_	76.1023	66.9981	229.054	3.99775	2	4.10514	11.8494	204.264	3.56508	90.6916		12.6688	0
32023	Thu Mar 23 11:59:38 2017_x000D_	75.815	67.3076	232.885	4.06461	2	4.10514	11.8494	204.264	3.56508	90.6527		10.8145	0
32024	Thu Mar 23 11:59:38 2017_x000D_	75.6246	67.6137	238.89	4.16942	2	4.10514	11.8494	204.264	3.56508	90.6901		17.5127	0
32025	Thu Mar 23 11:59:38 2017_x000D_	75.3395	68.1231	242.614	4.23442	2	4.10514	11.8494	204.264	3.56508	90.7803		14.988	18.6349
32026	Thu Mar 23 11:59:38 2017_x000D_	75.0533	68.5326	245.019	4.27639	2	3.68443	11.3924	180	3.14159	91.4249		17.51	0
32027	Thu Mar 23 11:59:38 2017_x000D_	74.7682	69.0419	248.62	4.33924	2	3.68443	11.3924	180	3.14159	91.5225		11.9888	0
32028	Thu Mar 23 11:59:38 2017_x000D_	74.7729	69.4415	248.619	4.33922	2	3.68443	11.3924	180	3.14159	91.7784		12.3965	0
32029	Thu Mar 23 11:59:38 2017_x000D_	74.6807	69.8443	251.134	4.38312	2	3.68443	11.3924	180	3.14159	91.9625		17.5007	6.59485
32030	Thu Mar 23 11:59:38 2017_x000D_	74.3957	70.3533	254.535	4.44248	2	3.90415	11.3993	180	3.14159	91.8947		9.51493	0
32031	Thu Mar 23 11:59:38 2017_x000D_	74.3023	70.6564	251.135	4.38313	2	3.90415	11.3993	180	3.14159	92.018		19.0127	0
32032	Thu Mar 23 11:59:38 2017_x000D_	74.1155	71.262	251.135	4.38313	2	3.90415	11.3993	180	3.14159	92.2669		9.50831	0
32033	Thu Mar 23 11:59:38 2017_x000D_	74.0222	71.5649	247.529	4.32019	2	3.90415	11.3993	180	3.14159	92.3929		16.1788	0
32034	Thu Mar 23 11:59:39 2017_x000D_	73.8343	72.0704	248.618	4.3392	2	3.90415	11.3993	180	3.14159	92.5808		9.50919	0
32035	Thu Mar 23 11:59:39 2017_x000D_	73.7409	72.3733	245.016	4.27634	2	3.90415	11.3993	180	3.14159	92.7092		10.8063	0
32036	Thu Mar 23 11:59:39 2017_x000D_	73.5507	72.6792	246.193	4.29689	2	3.90415	11.3993	180	3.14159	92.7678		9.50633	0
32037	Thu Mar 23 11:59:39 2017_x000D_	73.4573	72.982	242.611	4.23437	2	3.90415	11.3993	180	3.14159	92.8982		18.9928	0
32038	Thu Mar 23 11:59:39 2017_x000D_	73.2708	73.587	242.611	4.23436	2	3.90415	11.3993	180	3.14159	93.1614		8.44445	20.9405
32039	Thu Mar 23 11:59:39 2017_x000D_	73.0793	73.7933	242.611	4.23436	2	3.23561	11.6	155.232	2.70931	93.5208		16.8931	0
32040	Thu Mar 23 11:59:39 2017_x000D_	72.6962	74.206	242.612	4.23438	2	3.23561	11.6	155.232	2.70931	93.5109		11.956	0
32041	Thu Mar 23 11:59:39 2017_x000D_	72.7013	74.6045	242.611	4.23436	2	3.23561	11.6	155.232	2.70931	93.7819		16.8911	0
32042	Thu Mar 23 11:59:39 2017_x000D_	72.3183	75.0172	242.612	4.23437	2	3.23561	11.6	155.232	2.70931	93.7772		5.97647	0
32043	Thu Mar 23 11:59:39 2017_x000D_	72.3208	75.2164	242.611	4.23437	2	3.23561	11.6	169.997	2.967	93.9138		17.4911	0
32044	Thu Mar 23 11:59:39 2017_x000D_	72.0361	75.7252	238.887	4.16936	2	3.23561	11.6	169.997	2.967	94.0508		8.44445	0
32045	Thu Mar 23 11:59:39 2017_x000D_	71.8446	75.9315	238.887	4.16936	2	3.23561	11.6	169.997	2.967	94.0518		6.70811	0
32046	Thu Mar 23 11:59:39 2017_x000D_	71.7502	76.1342	241.247	4.21056	2	3.23561	11.6	169.997	2.967	94.1218		17.4859	6.6539
32047	Thu Mar 23 11:59:39 2017_x000D_	71.4655	76.6428	240.315	4.19429	2	3.22627	11.8216	98.6368	1.72154	94.119		6.70267	0
32048	Thu Mar 23 11:59:39 2017_x000D_	71.3711	76.8453	242.612	4.23437	2	3.22627	11.8216	98.6368	1.72154	94.1902		8.44665	0
32049	Thu Mar 23 11:59:39 2017_x000D_	71.1796	77.0517	242.612	4.23438	2	3.22627	11.8216	98.6368	1.72154	94.1946		12.3617	0
32050	Thu Mar 23 11:59:39 2017_x000D_	71.0878	77.4534	240.315	4.19428	2	3.22627	11.8216	98.6368	1.72154	94.4072		2.912	0
32051	Thu Mar 23 11:59:39 2017_x000D_	70.9908	77.457	242.612	4.23438	2	3.22627	11.8216	98.6368	1.72154	94.34		13.4148	0
32052	Thu Mar 23 11:59:39 2017_x000D_	70.8019	77.8623	242.612	4.23438	2	3.22627	11.8216	109.335	1.90826	94.4872		4.22874	0
32053	Thu Mar 23 11:59:39 2017_x000D_	70.7061	77.9657	238.887	4.16936	2	3.22627	11.8216	109.335	1.90826	94.4911		9.48647	0
32054	Thu Mar 23 11:59:39 2017_x000D_	70.613	78.2679	235.045	4.10232	2	3.22627	11.8216	109.335	1.90826	94.6366		2.9971	0
32055	Thu Mar 23 11:59:39 2017_x000D_	70.6138	78.3678	221.37	3.86364	2	3.22627	11.8216	109.335	1.90826	94.7073		0.00948683	0
32056	Thu Mar 23 11:59:40 2017_x000D_	70.6135	78.3679	213.831	3.73206	2	3.22627	11.8216	94.1948	1.64401	94.7072		5.80648	0
32057	Thu Mar 23 11:59:40 2017_x000D_	70.8069	78.3603	196.479	3.42921	2	3.22627	11.8216	94.1948	1.64401	94.8395		4.10086	0
32058	Thu Mar 23 11:59:40 2017_x000D_	70.9048	78.4557	187.775	3.2773	2	3.22627	11.8216	94.1948	1.64401	94.9762		3.00654	0
32059	Thu Mar 23 11:59:40 2017_x000D_	70.9029	78.3555	168.448	2.93998	2	3.22627	11.8216	94.1948	1.64401	94.9046		4.21351	13.3018
32060	Thu Mar 23 11:59:40 2017_x000D_	70.8072	78.4583	159.758	2.78831	2	3.20758	12.2646	75.3081	1.31438	94.6114		12.9663	0
32061	Thu Mar 23 11:59:40 2017_x000D_	70.4163	78.2739	147.464	2.57374	2	3.20758	12.2646	75.3081	1.31438	94.2032		4.11782	0
32062	Thu Mar 23 11:59:40 2017_x000D_	70.318	78.1781	143.631	2.50684	2	3.20758	12.2646	75.3081	1.31438	94.0659		6.47653	0
32063	Thu Mar 23 11:59:40 2017_x000D_	70.1227	78.0861	137.853	2.40599	2	3.20758	12.2646	75.3081	1.31438	93.8621		4.12207	0
32064	Thu Mar 23 11:59:40 2017_x000D_	70.0243	77.9902	133.805	2.33534	2	3.20758	12.2646	75.3081	1.31438	93.7247		16.4906	9.31758
32065	Thu Mar 23 11:59:40 2017_x000D_	69.6303	77.6069	125.85	2.1965	2	3.41794	12.4931	85.6359	1.49463	92.8649		13.1675	0
32066	Thu Mar 23 11:59:40 2017_x000D_	69.4303	77.2162	125.848	2.19645	2	3.41794	12.4931	85.6359	1.49463	92.4484		22.8613	0
32067	Thu Mar 23 11:59:40 2017_x000D_	68.9352	76.6369	128.071	2.23527	2	3.41794	12.4931	85.6359	1.49463	91.6894		14.6698	0
32068	Thu Mar 23 11:59:40 2017_x000D_	68.6372	76.2492	130.174	2.27196	2	3.41794	12.4931	85.6359	1.49463	91.2052		22.8844	9.41667
32069	Thu Mar 23 11:59:40 2017_x000D_	68.1415	75.6694	135.814	2.3704	2	3.64701	12.2785	82.3448	1.43719	90.432		8.27615	0
32070	Thu Mar 23 11:59:40 2017_x000D_	67.9436	75.4772	135.814	2.3704	2	3.64701	12.2785	82.3448	1.43719	90.1561		10.6059	0
32071	Thu Mar 23 11:59:40 2017_x000D_	67.7443	75.1852	137.832	2.40562	2	3.64701	12.2785	82.3448	1.43719	89.8093		16.5799	0
32072	Thu Mar 23 11:59:40 2017_x000D_	67.3479	74.8001	141.472	2.46916	2	3.64701	12.2785	82.3448	1.43719	89.2567		12.4258	6.65093
32073	Thu Mar 23 11:59:40 2017_x000D_	67.0509	74.5114	141.859	2.47591	2	3.63765	12.5	82.3448	1.43719	88.6942		5.87186	0
32074	Thu Mar 23 11:59:40 2017_x000D_	66.8553	74.5185	145.208	2.53436	2	3.63765	12.5	82.3448	1.43719	88.5594		20.7338	0
32075	Thu Mar 23 11:59:40 2017_x000D_	66.3597	74.0368	145.841	2.54541	2	3.63765	12.5	82.3448	1.43719	87.8683		10.5524	0
32076	Thu Mar 23 11:59:40 2017_x000D_	66.0633	73.8474	147.412	2.57282	2	3.63765	12.5	82.3448	1.43719	87.5241		21.1064	0
32077	Thu Mar 23 11:59:41 2017_x000D_	65.4705	73.4685	147.412	2.57282	2	3.63765	12.5	82.3448	1.43719	86.8358		8.31642	9.4144
32078	Thu Mar 23 11:59:41 2017_x000D_	65.2717	73.2753	147.409	2.57278	2	3.86671	12.2855	79.9968	1.39621	86.5467		18.5062	0
32079	Thu Mar 23 11:59:41 2017_x000D_	64.6814	73.0962	147.416	2.57289	2	3.86671	12.2855	79.9968	1.39621	86.0021		8.32282	0
32080	Thu Mar 23 11:59:41 2017_x000D_	64.4824	72.9029	147.414	2.57285	2	3.86671	12.2855	79.9968	1.39621	85.7247		10.5715	0
32081	Thu Mar 23 11:59:41 2017_x000D_	64.1855	72.7131	145.846	2.54549	2	3.86671	12.2855	79.9968	1.39621	85.3806		18.8275	6.65093
32082	Thu Mar 23 11:59:41 2017_x000D_	63.6888	72.3295	147.412	2.57282	2	3.85735	12.507	79.9968	1.39621	84.6081		10.5839	0
32083	Thu Mar 23 11:59:41 2017_x000D_	63.3916	72.1394	145.845	2.54547	2	3.85735	12.507	79.9968	1.39621	84.2636		23.0017	0
32084	Thu Mar 23 11:59:41 2017_x000D_	62.7946	71.6583	143.601	2.50632	2	3.85735	12.507	79.9968	1.39621	83.5014		8.34833	0
32085	Thu Mar 23 11:59:41 2017_x000D_	62.5949	71.4645	143.6	2.50629	2	3.85735	12.507	79.9968	1.39621	83.2231		21.2253	0
32086	Thu Mar 23 11:59:41 2017_x000D_	61.9988	71.0834	143.602	2.50632	2	3.85735	12.507	78.9857	1.37856	82.5326		8.36106	0
32087	Thu Mar 23 11:59:41 2017_x000D_	61.7988	70.8893	143.6	2.5063	2	3.85735	12.507	78.9857	1.37856	82.2539		8.36315	0
32088	Thu Mar 23 11:59:41 2017_x000D_	61.5988	70.6951	143.599	2.50627	2	3.85735	12.507	78.9857	1.37856	81.9752		21.2594	0
32089	Thu Mar 23 11:59:41 2017_x000D_	61.0018	70.3133	143.601	2.5063	2	3.85735	12.507	78.9857	1.37856	81.2838		8.37379	13.3019
32090	Thu Mar 23 11:59:41 2017_x000D_	60.8015	70.1189	143.599	2.50628	2	3.83863	12.95	82.3448	1.43719	80.7035		8.37803	0
32091	Thu Mar 23 11:59:41 2017_x000D_	60.6011	69.9244	143.598	2.50625	2	3.83863	12.95	82.3448	1.43719	80.4243		13.1862	0
32092	Thu Mar 23 11:59:41 2017_x000D_	60.2037	69.7366	143.601	2.50631	2	3.83863	12.95	82.3448	1.43719	80.0109		8.38442	0
32093	Thu Mar 23 11:59:41 2017_x000D_	60.0031	69.542	143.599	2.50628	2	3.83863	12.95	82.3448	1.43719	79.7314		14.7852	0
32094	Thu Mar 23 11:59:41 2017_x000D_	59.6036	69.2534	145.835	2.5453	2	3.83863	12.95	82.3448	1.43719	79.2452		8.39291	50.3748
32095	Thu Mar 23 11:59:41 2017_x000D_	59.4028	69.0586	145.833	2.54526	2	4.43207	14.5208	65.232	1.13851	77.4348		13.2116	0
32096	Thu Mar 23 11:59:41 2017_x000D_	59.0047	68.8703	145.835	2.54531	2	4.43207	14.5208	65.232	1.13851	77.0197		2.96865	0
32097	Thu Mar 23 11:59:41 2017_x000D_	58.9058	68.8736	147.399	2.5726	2	4.43207	14.5208	65.232	1.13851	76.952		6.69123	0
32098	Thu Mar 23 11:59:42 2017_x000D_	58.8037	68.6753	145.834	2.54528	2	4.43207	14.5208	65.232	1.13851	76.7397		17.2608	13.2959
32099	Thu Mar 23 11:59:42 2017_x000D_	58.3044	68.3894	149.707	2.61288	2	4.41333	14.9636	65.232	1.13851	75.8852		10.6815	0
32100	Thu Mar 23 11:59:42 2017_x000D_	58.0043	68.1978	155.935	2.72158	2	4.41333	14.9636	65.232	1.13851	75.5372		9.3443	0
32101	Thu Mar 23 11:59:42 2017_x000D_	57.7062	68.1075	170.328	2.97278	2	4.41333	14.9636	65.232	1.13851	75.2622		4.20083	0
32102	Thu Mar 23 11:59:42 2017_x000D_	57.6055	68.0102	179.111	3.12608	2	4.41333	14.9636	65.232	1.13851	75.1222		11.8599	48.2167
32103	Thu Mar 23 11:59:42 2017_x000D_	57.2104	68.0237	190.173	3.31915	2	4.78692	16.5268	81.3632	1.42006	73.4857		4.26503	0
32104	Thu Mar 23 11:59:42 2017_x000D_	57.1139	68.1281	198.849	3.47057	2	4.78692	16.5268	81.3632	1.42006	73.4902		5.92221	0
32105	Thu Mar 23 11:59:42 2017_x000D_	56.9166	68.1346	206.153	3.59805	2	4.78692	16.5268	81.3632	1.42006	73.3544		5.9343	0
32106	Thu Mar 23 11:59:42 2017_x000D_	56.7189	68.1412	211.246	3.68693	2	4.78692	16.5268	81.3632	1.42006	73.2187		10.8388	0
32107	Thu Mar 23 11:59:42 2017_x000D_	56.4262	68.353	217.382	3.79403	2	4.78692	16.5268	81.3632	1.42006	73.1613		12.8126	94.8592
32108	Thu Mar 23 11:59:42 2017_x000D_	56.1353	68.6657	221.226	3.86112	2	5.31419	19.6445	79.9968	1.39621	70.6106		19.2987	0
32109	Thu Mar 23 11:59:42 2017_x000D_	55.6483	69.086	223.027	3.89255	2	5.31419	19.6445	79.9968	1.39621	70.5548		17.0919	0
32110	Thu Mar 23 11:59:42 2017_x000D_	55.2602	69.5031	223.027	3.89255	2	5.31419	19.6445	79.9968	1.39621	70.5725		21.7089	0
32111	Thu Mar 23 11:59:42 2017_x000D_	54.6738	69.9271	223.026	3.89254	2	5.31419	19.6445	79.9968	1.39621	70.4607		12.8294	54.5746
32112	Thu Mar 23 11:59:42 2017_x000D_	54.3824	70.2401	219.023	3.82268	2	5.67801	21.4269	79.9968	1.39621	68.9554		19.3198	0
32113	Thu Mar 23 11:59:42 2017_x000D_	53.8949	70.6609	217.385	3.79409	2	5.67801	21.4269	79.9968	1.39621	68.9119		15.0778	0
32114	Thu Mar 23 11:59:42 2017_x000D_	53.5044	70.9773	215.089	3.75402	2	5.67801	21.4269	79.9968	1.39621	68.8666		6.72119	0
32115	Thu Mar 23 11:59:42 2017_x000D_	53.308	71.0851	212.662	3.71166	2	5.67801	21.4269	79.9968	1.39621	68.8081		19.3286	33.7588
32116	Thu Mar 23 11:59:42 2017_x000D_	52.8202	71.506	211.258	3.68715	2	5.85047	22.5389	79.9968	1.39621	67.8523		9.47191	0
32117	Thu Mar 23 11:59:42 2017_x000D_	52.5247	71.6172	210.104	3.667	2	5.85047	22.5389	79.9968	1.39621	67.7286		22.8715	0
32118	Thu Mar 23 11:59:42 2017_x000D_	51.8361	71.9444	211.256	3.68712	2	5.85047	22.5389	79.9968	1.39621	67.495		8.55657	0
32119	Thu Mar 23 11:59:42 2017_x000D_	51.6418	72.1532	211.258	3.68714	2	5.85047	22.5389	79.9968	1.39621	67.5161		10.8695	86.5701
32120	Thu Mar 23 11:59:43 2017_x000D_	51.3482	72.3655	212.663	3.71166	2	5.50903	25.4043	79.9968	1.39621	65.6246		18.9716	0
32121	Thu Mar 23 11:59:43 2017_x000D_	50.7564	72.5884	212.661	3.71163	2	5.50903	25.4043	79.9968	1.39621	65.3733		10.8827	0
32122	Thu Mar 23 11:59:43 2017_x000D_	50.4624	72.8009	211.257	3.68712	2	5.50903	25.4043	79.9968	1.39621	65.3241		8.56505	0
32123	Thu Mar 23 11:59:43 2017_x000D_	50.2679	73.0099	211.258	3.68714	2	5.50903	25.4043	79.9968	1.39621	65.3426		18.9849	0
32124	Thu Mar 23 11:59:43 2017_x000D_	49.6757	73.233	211.256	3.68711	2	5.50903	25.4043	79.9968	1.39621	65.1021		10.8803	60.1186
32125	Thu Mar 23 11:59:43 2017_x000D_	49.3818	73.4455	212.66	3.71162	2	5.20529	27.3851	79.9968	1.39621	63.821		17.5845	0
32126	Thu Mar 23 11:59:43 2017_x000D_	48.8911	73.7661	216.676	3.78171	2	5.20529	27.3851	79.9968	1.39621	63.7154		10.8935	0
32127	Thu Mar 23 11:59:43 2017_x000D_	48.5968	73.9788	215.085	3.75394	2	5.20529	27.3851	79.9968	1.39621	63.6694		17.1386	0
32128	Thu Mar 23 11:59:43 2017_x000D_	48.2076	74.397	215.086	3.75396	2	5.20529	27.3851	79.9968	1.39621	63.7128		9.49966	53.5092
32129	Thu Mar 23 11:59:43 2017_x000D_	47.9113	74.5087	219.016	3.82255	2	4.91103	29.1443	79.9968	1.39621	62.5056		12.8612	0
32130	Thu Mar 23 11:59:43 2017_x000D_	47.6191	74.8224	215.086	3.75397	2	4.91103	29.1443	79.9968	1.39621	62.5337		9.50914	0
32131	Thu Mar 23 11:59:43 2017_x000D_	47.3225	74.9342	214.192	3.73836	2	4.91103	29.1443	79.9968	1.39621	62.4135		19.3839	0
32132	Thu Mar 23 11:59:43 2017_x000D_	46.8333	75.3563	212.664	3.71168	2	4.91103	29.1443	79.9968	1.39621	62.3941		6.74419	26.5078
32133	Thu Mar 23 11:59:43 2017_x000D_	46.6363	75.4646	215.086	3.75396	2	4.87356	30.0271	79.9968	1.39621	61.7146		20.2443	0
32134	Thu Mar 23 11:59:43 2017_x000D_	46.0448	75.7894	212.663	3.71167	2	4.87356	30.0271	79.9968	1.39621	61.557		8.57777	0
32135	Thu Mar 23 11:59:43 2017_x000D_	45.85	75.9987	212.664	3.71169	2	4.87356	30.0271	79.9968	1.39621	61.5829		20.2472	0
32136	Thu Mar 23 11:59:43 2017_x000D_	45.2585	76.3237	215.085	3.75394	2	4.87356	30.0271	79.9968	1.39621	61.4355		6.75615	0
32137	Thu Mar 23 11:59:43 2017_x000D_	45.0611	76.4321	212.663	3.71167	2	4.87356	30.0271	79.9968	1.39621	61.3878		15.1396	50.181
32138	Thu Mar 23 11:59:43 2017_x000D_	44.669	76.7498	215.085	3.75394	2	5.46566	31.5915	79.0736	1.38009	59.8011		6.7576	0
32139	Thu Mar 23 11:59:43 2017_x000D_	44.4716	76.8583	212.664	3.71168	2	5.46566	31.5915	79.0736	1.38009	59.7541		10.9085	0
32140	Thu Mar 23 11:59:43 2017_x000D_	44.1769	77.0713	214.192	3.73836	2	5.46566	31.5915	79.0736	1.38009	59.7241		13.5152	0
32141	Thu Mar 23 11:59:44 2017_x000D_	43.7821	77.2883	214.192	3.73835	2	5.46566	31.5915	79.0736	1.38009	59.6351		6.75352	67.7175
32142	Thu Mar 23 11:59:44 2017_x000D_	43.5848	77.3967	216.673	3.78166	2	6.47702	33.6095	82.3448	1.43719	57.396		15.1546	0
32143	Thu Mar 23 11:59:44 2017_x000D_	43.1923	77.7147	219.011	3.82247	2	6.47702	33.6095	82.3448	1.43719	57.3871		6.76023	0
32144	Thu Mar 23 11:59:44 2017_x000D_	42.9948	77.8232	216.673	3.78165	2	6.47702	33.6095	82.3448	1.43719	57.3446		6.76023	0
32145	Thu Mar 23 11:59:44 2017_x000D_	42.7973	77.9317	219.01	3.82245	2	6.47702	33.6095	82.3448	1.43719	57.3029		6.7643	62.5179
32146	Thu Mar 23 11:59:44 2017_x000D_	42.5997	78.0403	216.672	3.78164	2	7.04969	35.6132	82.3448	1.43719	55.3522		6.80257	0
32147	Thu Mar 23 11:59:44 2017_x000D_	42.5045	78.2461	215.085	3.75394	2	7.04969	35.6132	82.3448	1.43719	55.4491		10.9325	0
32148	Thu Mar 23 11:59:44 2017_x000D_	42.2091	78.4595	208.791	3.6441	2	7.04969	35.6132	82.3448	1.43719	55.4255		13.5456	0
32149	Thu Mar 23 11:59:44 2017_x000D_	41.8132	78.6766	196.296	3.42601	2	7.04969	35.6132	82.3448	1.43719	55.344		4.30007	33.65
32150	Thu Mar 23 11:59:44 2017_x000D_	41.7152	78.7812	187.676	3.27557	2	7.2217	36.7216	71.4987	1.24789	54.395		9.02382	0
32151	Thu Mar 23 11:59:44 2017_x000D_	41.4146	78.792	170.774	2.98057	2	7.2217	36.7216	71.4987	1.24789	54.2132		6.71017	0
32152	Thu Mar 23 11:59:44 2017_x000D_	41.2115	78.6983	162.685	2.83939	2	7.2217	36.7216	71.4987	1.24789	54.0125		9.4756	0
32153	Thu Mar 23 11:59:44 2017_x000D_	40.9088	78.6081	146.52	2.55725	2	7.2217	36.7216	71.4987	1.24789	53.7522		6.00722	0
32154	Thu Mar 23 11:59:44 2017_x000D_	40.7087	78.6156	138.605	2.41912	2	7.2217	36.7216	71.4987	1.24789	53.6329		6.74367	127.428
32155	Thu Mar 23 11:59:44 2017_x000D_	40.6034	78.417	132.741	2.31677	2	6.38611	40.8862	98.9261	1.72659	50.7876		13.4644	0
32156	Thu Mar 23 11:59:44 2017_x000D_	40.3933	78.0204	120.495	2.10304	2	6.38611	40.8862	98.9261	1.72659	50.3531		10.8458	0
32157	Thu Mar 23 11:59:44 2017_x000D_	40.1853	77.7247	114.246	1.99396	2	6.38611	40.8862	98.9261	1.72659	49.9946		8.49709	0
32158	Thu Mar 23 11:59:44 2017_x000D_	39.9795	77.5301	114.249	1.99402	2	6.38611	40.8862	98.9261	1.72659	49.7121		27.9205	73.074
32159	Thu Mar 23 11:59:44 2017_x000D_	39.7554	76.6268	113.209	1.97587	2	6.06395	43.3006	98.9261	1.72659	47.3893		10.8636	0
32160	Thu Mar 23 11:59:44 2017_x000D_	39.5468	76.3308	114.246	1.99397	2	6.06395	43.3006	98.9261	1.72659	47.0329		25.8573	0
32161	Thu Mar 23 11:59:44 2017_x000D_	39.2243	75.5315	116.764	2.03791	2	6.06395	43.3006	98.9261	1.72659	46.2433		9.57617	0
32162	Thu Mar 23 11:59:45 2017_x000D_	39.1158	75.2313	120.485	2.10285	2	6.06395	43.3006	98.9261	1.72659	45.9564		24.3708	53.3358
32163	Thu Mar 23 11:59:45 2017_x000D_	38.6952	74.5363	121.902	2.12759	2	5.77006	45.054	109.478	1.91075	44.1958		8.5458	0
32164	Thu Mar 23 11:59:45 2017_x000D_	38.4883	74.3405	126.683	2.21103	2	5.77006	45.054	109.478	1.91075	43.9111		10.8985	0
32165	Thu Mar 23 11:59:45 2017_x000D_	38.2791	74.0435	128.346	2.24005	2	5.77006	45.054	109.478	1.91075	43.5572		15.125	0
32166	Thu Mar 23 11:59:45 2017_x000D_	37.9663	73.6481	130.585	2.27914	2	5.77006	45.054	109.478	1.91075	43.0607		8.54569	0
32167	Thu Mar 23 11:59:45 2017_x000D_	37.7595	73.4522	130.586	2.27916	2	5.77006	45.054	109.478	1.91075	42.776		13.5642	33.0209
32168	Thu Mar 23 11:59:45 2017_x000D_	37.5472	73.053	130.582	2.27909	2	5.72322	46.1537	100.003	1.74538	41.6694		17.1103	0
32169	Thu Mar 23 11:59:45 2017_x000D_	37.1333	72.6606	130.585	2.27913	2	5.72322	46.1537	100.003	1.74538	41.1		6.78407	0
32170	Thu Mar 23 11:59:45 2017_x000D_	37.0272	72.4609	128.346	2.24005	2	5.72322	46.1537	100.003	1.74538	40.8902		19.401	0
32171	Thu Mar 23 11:59:45 2017_x000D_	36.6102	71.9666	130.146	2.27148	2	5.72322	46.1537	100.003	1.74538	40.2531		9.63896	92.729
32172	Thu Mar 23 11:59:45 2017_x000D_	36.5008	71.6645	130.579	2.27903	2	5.37332	49.2248	100.003	1.74538	38.3726		17.1485	0
32173	Thu Mar 23 11:59:45 2017_x000D_	36.086	71.2712	130.581	2.27906	2	5.37332	49.2248	100.003	1.74538	37.8062		8.5795	0
32174	Thu Mar 23 11:59:45 2017_x000D_	35.8785	71.0744	130.582	2.27908	2	5.37332	49.2248	100.003	1.74538	37.5229		8.58168	0
32175	Thu Mar 23 11:59:45 2017_x000D_	35.6709	70.8776	130.583	2.2791	2	5.37332	49.2248	100.003	1.74538	37.2396		20.4249	66.3854
32176	Thu Mar 23 11:59:45 2017_x000D_	35.3512	70.2765	128.344	2.24003	2	5.06103	51.4155	98.0538	1.71136	35.6824		8.59222	0
32177	Thu Mar 23 11:59:45 2017_x000D_	35.1434	70.0794	128.346	2.24005	2	5.06103	51.4155	98.0538	1.71136	35.4018		17.1951	0
32178	Thu Mar 23 11:59:45 2017_x000D_	34.7275	69.685	128.348	2.2401	2	5.06103	51.4155	98.0538	1.71136	34.8407		10.9891	0
32179	Thu Mar 23 11:59:45 2017_x000D_	34.5166	69.3855	126.691	2.21117	2	5.06103	51.4155	98.0538	1.71136	34.5044		16.4461	32.9758
32180	Thu Mar 23 11:59:45 2017_x000D_	34.3	68.8819	128.343	2.24	2	5.0143	52.5137	98.0538	1.71136	33.5495		6.79674	0
32181	Thu Mar 23 11:59:45 2017_x000D_	34.0946	68.7863	126.69	2.21116	2	5.0143	52.5137	98.0538	1.71136	33.3236		6.79168	0
32182	Thu Mar 23 11:59:45 2017_x000D_	33.8892	68.6911	128.35	2.24013	2	5.0143	52.5137	98.0538	1.71136	33.0979		6.83665	0
32183	Thu Mar 23 11:59:45 2017_x000D_	33.782	68.49	130.579	2.27903	2	5.0143	52.5137	98.0538	1.71136	32.9063		15.2534	0
32184	Thu Mar 23 11:59:46 2017_x000D_	33.4666	68.0912	128.348	2.2401	2	5.0143	52.5137	98.0538	1.71136	32.4375		6.84071	46.7052
32185	Thu Mar 23 11:59:46 2017_x000D_	33.3593	67.89	130.576	2.27898	2	4.7302	54.0444	98.0538	1.71136	31.8014		8.62615	0
32186	Thu Mar 23 11:59:46 2017_x000D_	33.1507	67.6921	130.577	2.279	2	4.7302	54.0444	98.0538	1.71136	31.5275		6.83648	0
32187	Thu Mar 23 11:59:46 2017_x000D_	33.0437	67.4909	128.347	2.24008	2	4.7302	54.0444	98.0538	1.71136	31.3443		15.2871	0
32188	Thu Mar 23 11:59:46 2017_x000D_	32.7275	67.0913	130.575	2.27896	2	4.7302	54.0444	98.0538	1.71136	30.888		6.81034	19.7759
32189	Thu Mar 23 11:59:46 2017_x000D_	32.5216	66.9957	132.402	2.31086	2	4.70219	54.703	98.0538	1.71136	30.4143		22.0702	0
32190	Thu Mar 23 11:59:46 2017_x000D_	32.0976	66.3945	140.596	2.45386	2	4.70219	54.703	98.0538	1.71136	29.7859		4.31228	0
32191	Thu Mar 23 11:59:46 2017_x000D_	31.9931	66.2958	149.552	2.61017	2	4.70219	54.703	98.0538	1.71136	29.6511		6.10831	0
32192	Thu Mar 23 11:59:46 2017_x000D_	31.7896	66.3025	157.656	2.75161	2	4.70219	54.703	98.0538	1.71136	29.4665		6.83277	19.7729
32193	Thu Mar 23 11:59:46 2017_x000D_	31.6823	66.1016	175.754	3.06749	2	4.67418	55.3615	98.0538	1.71136	29.0652		6.09631	0
32194	Thu Mar 23 11:59:46 2017_x000D_	31.4792	66.1083	181.814	3.17326	2	4.67418	55.3615	98.0538	1.71136	28.8791		6.81433	0
32195	Thu Mar 23 11:59:46 2017_x000D_	31.2732	66.0126	196.658	3.43233	2	4.67418	55.3615	98.0538	1.71136	28.6523		4.33254	0
32196	Thu Mar 23 11:59:46 2017_x000D_	31.1749	66.1184	205.92	3.59398	2	4.67418	55.3615	98.0538	1.71136	28.6007		9.64996	52.9981
32197	Thu Mar 23 11:59:46 2017_x000D_	30.8734	66.2305	218.229	3.80882	2	6.43269	55.1926	59.3348	1.03559	26.8176		3.04642	0
32198	Thu Mar 23 11:59:46 2017_x000D_	30.7719	66.2336	224.847	3.92432	2	6.43269	55.1926	59.3348	1.03559	26.7264		11.0766	0
32199	Thu Mar 23 11:59:46 2017_x000D_	30.5775	66.5475	226.963	3.96126	2	6.43269	55.1926	59.3348	1.03559	26.6816		6.8464	0
32200	Thu Mar 23 11:59:46 2017_x000D_	30.377	66.6565	228.932	3.99562	2	6.43269	55.1926	59.3348	1.03559	26.5471		26.4284	0
32201	Thu Mar 23 11:59:46 2017_x000D_	29.8894	67.3902	229.078	3.99817	2	6.43269	55.1926	59.3348	1.03559	26.4386		11.058	40.0031
32202	Thu Mar 23 11:59:46 2017_x000D_	29.59	67.6052	226.963	3.96126	2	7.75373	55.0112	41.3182	0.721138	25.2078		26.0523	0
32203	Thu Mar 23 11:59:46 2017_x000D_	28.9973	68.2399	226.963	3.96126	2	7.75373	55.0112	41.3182	0.721138	25.0257		8.68128	0
32204	Thu Mar 23 11:59:46 2017_x000D_	28.7998	68.4514	226.963	3.96126	2	7.75373	55.0112	41.3182	0.721138	24.9715		21.7202	0
32205	Thu Mar 23 11:59:47 2017_x000D_	28.3057	68.9806	222.888	3.89013	2	7.75373	55.0112	41.3182	0.721138	24.8501		6.85717	39.999
32206	Thu Mar 23 11:59:47 2017_x000D_	28.1049	69.0898	220.637	3.85085	2	9.07462	54.8297	353.377	6.16759	23.7803		19.6559	0
32207	Thu Mar 23 11:59:47 2017_x000D_	27.6077	69.5165	218.85	3.81966	2	9.07462	54.8297	353.377	6.16759	23.6469		0	0
32208	Thu Mar 23 11:59:47 2017_x000D_	27.6077	69.5165	218.85	3.81966	2	9.07462	54.8297	353.377	6.16759	23.6469		17.3816	0
32209	Thu Mar 23 11:59:47 2017_x000D_	27.2122	69.9399	213.993	3.73487	2	9.07462	54.8297	353.377	6.16759	23.607		20.5744	58.3817
32210	Thu Mar 23 11:59:47 2017_x000D_	26.6098	70.2677	216.492	3.7785	2	10.785	55.758	23.1472	0.403995	21.4699		11.0754	0
32211	Thu Mar 23 11:59:47 2017_x000D_	26.3099	70.483	214.891	3.75055	2	10.785	55.758	23.1472	0.403995	21.3974		11.0663	0
32212	Thu Mar 23 11:59:47 2017_x000D_	26.0103	70.6982	216.492	3.7785	2	10.785	55.758	23.1472	0.403995	21.3312		22.1491	0
32213	Thu Mar 23 11:59:47 2017_x000D_	25.4105	71.1287	216.492	3.7785	2	10.785	55.758	23.1472	0.403995	21.2171		8.694	0
32214	Thu Mar 23 11:59:47 2017_x000D_	25.2127	71.3405	216.493	3.77851	2	10.785	55.758	23.1472	0.403995	21.2361		17.9055	55.3604
32215	Thu Mar 23 11:59:47 2017_x000D_	24.7119	71.6652	220.635	3.85081	2	12.0389	57.1119	65.232	1.13851	19.2978		11.0862	0
32216	Thu Mar 23 11:59:47 2017_x000D_	24.4117	71.8807	218.849	3.81963	2	12.0389	57.1119	65.232	1.13851	19.2666		8.69824	0
32217	Thu Mar 23 11:59:47 2017_x000D_	24.2138	72.0926	218.849	3.81964	2	12.0389	57.1119	65.232	1.13851	19.3041		20.616	0
32218	Thu Mar 23 11:59:47 2017_x000D_	23.6102	72.4211	216.492	3.77849	2	12.0389	57.1119	65.232	1.13851	19.1903		8.70043	79.0516
32219	Thu Mar 23 11:59:47 2017_x000D_	23.4123	72.6331	216.492	3.7785	2	13.0262	59.555	81.0738	1.41501	16.7005		21.7457	0
32220	Thu Mar 23 11:59:47 2017_x000D_	22.9176	73.1629	220.635	3.85081	2	13.0262	59.555	81.0738	1.41501	16.823		11.0946	0
32221	Thu Mar 23 11:59:47 2017_x000D_	22.6172	73.3786	218.849	3.81964	2	13.0262	59.555	81.0738	1.41501	16.825		6.87608	0
32222	Thu Mar 23 11:59:47 2017_x000D_	22.4159	73.4882	221.067	3.85835	2	13.0262	59.555	81.0738	1.41501	16.8018		21.7562	87.4763
32223	Thu Mar 23 11:59:47 2017_x000D_	21.9209	74.0182	220.635	3.85081	2	13.5573	62.4221	79.4957	1.38746	14.2975		11.0988	0
32224	Thu Mar 23 11:59:47 2017_x000D_	21.6204	74.234	218.85	3.81965	2	13.5573	62.4221	79.4957	1.38746	14.3016		11.0946	0
32225	Thu Mar 23 11:59:47 2017_x000D_	21.32	74.4497	220.634	3.8508	2	13.5573	62.4221	79.4957	1.38746	14.3151		17.9488	0
32226	Thu Mar 23 11:59:47 2017_x000D_	20.818	74.7752	221.066	3.85834	2	13.5573	62.4221	79.4957	1.38746	14.3289		6.88685	0
32227	Thu Mar 23 11:59:48 2017_x000D_	20.6164	74.885	218.848	3.81963	2	13.5573	62.4221	79.4957	1.38746	14.3232		19.7154	47.6738
32228	Thu Mar 23 11:59:48 2017_x000D_	20.1177	75.313	220.633	3.85077	2	13.9271	63.9676	76.9872	1.34368	12.9245		8.70877	0
32229	Thu Mar 23 11:59:48 2017_x000D_	19.9195	75.5251	220.634	3.85078	2	13.9271	63.9676	76.9872	1.34368	13.0186		19.7261	0
32230	Thu Mar 23 11:59:48 2017_x000D_	19.4205	75.9533	218.849	3.81964	2	13.9271	63.9676	76.9872	1.34368	13.1846		6.89356	0
32231	Thu Mar 23 11:59:48 2017_x000D_	19.2187	76.0632	216.495	3.77855	2	13.9271	63.9676	76.9872	1.34368	13.2024		17.4241	41.3718
32232	Thu Mar 23 11:59:48 2017_x000D_	18.8223	76.4877	216.496	3.77857	2	14.3063	65.2935	76.9872	1.34368	12.0708		6.89092	0
32233	Thu Mar 23 11:59:48 2017_x000D_	18.6206	76.5976	218.849	3.81964	2	14.3063	65.2935	76.9872	1.34368	12.0994		11.1096	0
32234	Thu Mar 23 11:59:48 2017_x000D_	18.3198	76.8136	220.633	3.85077	2	14.3063	65.2935	76.9872	1.34368	12.1992		11.1204	0
32235	Thu Mar 23 11:59:48 2017_x000D_	18.0187	77.0298	218.849	3.81963	2	14.3063	65.2935	76.9872	1.34368	12.3095		8.7152	14.5952
32236	Thu Mar 23 11:59:48 2017_x000D_	17.8204	77.2421	218.849	3.81964	2	14.5054	65.7374	79.4957	1.38746	11.9728		3.08	0
32237	Thu Mar 23 11:59:48 2017_x000D_	17.7178	77.2458	220.632	3.85076	2	14.5054	65.7374	79.4957	1.38746	11.9483		11.1221	0
32238	Thu Mar 23 11:59:48 2017_x000D_	17.4167	77.4621	218.848	3.81963	2	14.5054	65.7374	79.4957	1.38746	12.0807		6.87719	0
32239	Thu Mar 23 11:59:48 2017_x000D_	17.3212	77.6705	220.633	3.85077	2	14.5054	65.7374	79.4957	1.38746	12.2608		9.76545	0
32240	Thu Mar 23 11:59:48 2017_x000D_	17.0163	77.7845	216.496	3.77857	2	14.5054	65.7374	79.4957	1.38746	12.306		8.72149	20.6807
32241	Thu Mar 23 11:59:48 2017_x000D_	16.8178	77.9969	211.368	3.68906	2	14.6949	66.4002	79.0736	1.38009	11.7894		3.0735	0
32242	Thu Mar 23 11:59:48 2017_x000D_	16.821	78.0993	205.999	3.59536	2	14.6949	66.4002	79.0736	1.38009	11.8907		3.06559	0
32243	Thu Mar 23 11:59:48 2017_x000D_	16.9231	78.0951	188.134	3.28356	2	14.6949	66.4002	79.0736	1.38009	11.9053		4.35389	0
32244	Thu Mar 23 11:59:48 2017_x000D_	17.0218	77.9887	179.298	3.12934	2	14.6949	66.4002	79.0736	1.38009	11.8198		6.83922	20.6741
32245	Thu Mar 23 11:59:48 2017_x000D_	17.1314	78.1886	161.986	2.82719	2	14.8843	67.0628	81.0738	1.41501	11.3505		0.0108167	0
32246	Thu Mar 23 11:59:48 2017_x000D_	17.1317	78.1884	154.318	2.69336	2	14.8843	67.0628	81.0738	1.41501	11.3503		0.0182483	0
32247	Thu Mar 23 11:59:48 2017_x000D_	17.1318	78.1878	141.285	2.46589	2	14.8843	67.0628	81.0738	1.41501	11.3498		4.34276	0
32248	Thu Mar 23 11:59:49 2017_x000D_	17.026	78.089	129.032	2.25203	2	14.8843	67.0628	81.0738	1.41501	11.2323		3.07101	13.1405
32249	Thu Mar 23 11:59:49 2017_x000D_	16.9237	78.0927	118.685	2.07145	2	14.8652	67.5004	75.3081	1.31438	10.7905		11.0612	0
32250	Thu Mar 23 11:59:49 2017_x000D_	16.7081	77.7936	106.809	1.86417	2	14.8652	67.5004	75.3081	1.31438	10.4569		9.73425	0
32251	Thu Mar 23 11:59:49 2017_x000D_	16.8003	77.4825	103.354	1.80387	2	14.8652	67.5004	75.3081	1.31438	10.1679		8.70167	0
32252	Thu Mar 23 11:59:49 2017_x000D_	16.5875	77.2854	103.359	1.80395	2	14.8652	67.5004	75.3081	1.31438	9.93542		30.9084	9.20242
32253	Thu Mar 23 11:59:49 2017_x000D_	16.4488	76.2645	106.093	1.85167	2	15.0738	67.7253	79.9968	1.39621	8.64919		12.6823	0
32254	Thu Mar 23 11:59:49 2017_x000D_	16.3317	75.8583	103.356	1.80391	2	15.0738	67.7253	79.9968	1.39621	8.2297		22.416	0
32255	Thu Mar 23 11:59:49 2017_x000D_	16.1004	75.1478	109.595	1.91279	2	15.0738	67.7253	79.9968	1.39621	7.49316		12.3226	0
32256	Thu Mar 23 11:59:49 2017_x000D_	16.086	74.7373	109.591	1.91272	2	15.0738	67.7253	79.9968	1.39621	7.08468		23.4805	0
32257	Thu Mar 23 11:59:49 2017_x000D_	15.7517	74.0296	113.328	1.97794	2	15.0738	67.7253	79.9968	1.39621	6.34064		9.76369	20.6684
32258	Thu Mar 23 11:59:49 2017_x000D_	15.6376	73.7248	114.914	2.00563	2	15.2632	68.3877	76.9872	1.34368	5.35022		9.75526	0
32259	Thu Mar 23 11:59:49 2017_x000D_	15.5235	73.4203	118.651	2.07086	2	15.2632	68.3877	76.9872	1.34368	5.03933		18.0108	0
32260	Thu Mar 23 11:59:49 2017_x000D_	15.1959	72.9172	122.558	2.13904	2	15.2632	68.3877	76.9872	1.34368	4.53		6.17488	0
32261	Thu Mar 23 11:59:49 2017_x000D_	15.1886	72.7115	122.554	2.13898	2	15.2632	68.3877	76.9872	1.34368	4.32444		22.2988	6.54564
32262	Thu Mar 23 11:59:49 2017_x000D_	14.754	72.1085	122.556	2.139	2	15.4813	68.3939	70.522	1.23084	3.78513		9.77422	0
32263	Thu Mar 23 11:59:49 2017_x000D_	14.6397	71.8034	126.596	2.20952	2	15.4813	68.3939	70.522	1.23084	3.51183		17.5252	0
32264	Thu Mar 23 11:59:49 2017_x000D_	14.2119	71.4056	126.6	2.20959	2	15.4813	68.3939	70.522	1.23084	3.26829		6.929	0
32265	Thu Mar 23 11:59:49 2017_x000D_	14.101	71.203	128.958	2.25075	2	15.4813	68.3939	70.522	1.23084	3.1299		9.79003	186.056
32266	Thu Mar 23 11:59:49 2017_x000D_	13.9868	70.8973	124.994	2.18155	1	14.3418	74.4902	245.261	4.28062	3.6104		15.4979	0
32267	Thu Mar 23 11:59:49 2017_x000D_	13.6621	70.4955	122.558	2.13903	1	14.3418	74.4902	245.261	4.28062	4.05211		11.1885	0
32268	Thu Mar 23 11:59:49 2017_x000D_	13.4441	70.1929	121.149	2.11444	1	14.3418	74.4902	245.261	4.28062	4.39006		11.1836	0
32269	Thu Mar 23 11:59:50 2017_x000D_	13.2261	69.8905	122.559	2.13906	1	14.3418	74.4902	245.261	4.28062	4.73308		20.8159	0
32270	Thu Mar 23 11:59:50 2017_x000D_	12.8934	69.2816	119.993	2.09427	1	14.3418	74.4902	245.261	4.28062	5.40623		8.79431	61.4106
32271	Thu Mar 23 11:59:50 2017_x000D_	12.6788	69.0819	119.996	2.09432	1	13.3281	72.7118	251.488	4.38929	3.68751		20.8485	0
32272	Thu Mar 23 11:59:50 2017_x000D_	12.3453	68.4722	122.558	2.13904	1	13.3281	72.7118	251.488	4.38929	4.35202		9.82725	0
32273	Thu Mar 23 11:59:50 2017_x000D_	12.2305	68.1654	118.664	2.07107	1	13.3281	72.7118	251.488	4.38929	4.67702		18.1456	0
32274	Thu Mar 23 11:59:50 2017_x000D_	11.9005	67.6585	122.556	2.13901	1	13.3281	72.7118	251.488	4.38929	5.25108		9.83673	132.857
32275	Thu Mar 23 11:59:50 2017_x000D_	11.7856	67.3514	118.664	2.07107	2	15.4621	68.8313	78.5432	1.37084	3.96318		8.81756	0
32276	Thu Mar 23 11:59:50 2017_x000D_	11.5705	67.1511	118.667	2.07113	2	15.4621	68.8313	78.5432	1.37084	4.23882		9.84094	0
32277	Thu Mar 23 11:59:50 2017_x000D_	11.4552	66.844	122.554	2.13897	2	15.4621	68.8313	78.5432	1.37084	4.47265		15.586	0
32278	Thu Mar 23 11:59:50 2017_x000D_	11.1288	66.4398	119.996	2.09433	2	15.4621	68.8313	78.5432	1.37084	4.94942		6.97736	13.1345
32279	Thu Mar 23 11:59:50 2017_x000D_	11.0171	66.2358	122.555	2.13899	2	15.443	69.2687	83.3989	1.45559	5.36536		16.7831	0
32280	Thu Mar 23 11:59:50 2017_x000D_	10.7903	65.7244	124.086	2.1657	2	15.443	69.2687	83.3989	1.45559	5.8489		6.98969	0
32281	Thu Mar 23 11:59:50 2017_x000D_	10.5786	65.6271	122.557	2.13902	2	15.443	69.2687	83.3989	1.45559	6.07648		12.8517	0
32282	Thu Mar 23 11:59:50 2017_x000D_	10.4595	65.2156	119.995	2.09431	2	15.443	69.2687	83.3989	1.45559	6.42362		6.98814	35.449
32283	Thu Mar 23 11:59:50 2017_x000D_	10.3476	65.0113	122.552	2.13894	2	14.3336	69.6755	118.227	2.06345	6.13539		11.2631	0
32284	Thu Mar 23 11:59:50 2017_x000D_	10.1284	64.7065	116.077	2.02593	2	14.3336	69.6755	118.227	2.06345	6.50958		0	0
32285	Thu Mar 23 11:59:50 2017_x000D_	10.1284	64.7065	116.077	2.02593	2	14.3336	69.6755	118.227	2.06345	6.50958		13.9678	0
32286	Thu Mar 23 11:59:50 2017_x000D_	9.90519	64.2979	110.568	1.92978	2	14.3336	69.6755	118.227	2.06345	6.9663		4.42574	0
32287	Thu Mar 23 11:59:50 2017_x000D_	9.79738	64.1972	106.887	1.86553	2	14.3336	69.6755	118.227	2.06345	7.1126		3.12894	23.7908
32288	Thu Mar 23 11:59:50 2017_x000D_	9.8019	64.3014	89.273	1.55811	2	13.6603	70.0945	160.102	2.79431	6.96041		0.00715612	0
32289	Thu Mar 23 11:59:50 2017_x000D_	9.80203	64.3016	83.5857	1.45885	2	13.6603	70.0945	160.102	2.79431	6.96017		0.0270815	0
32290	Thu Mar 23 11:59:50 2017_x000D_	9.8021	64.3025	65.4506	1.14233	2	13.6603	70.0945	160.102	2.79431	6.95938		0.0127138	0
32291	Thu Mar 23 11:59:51 2017_x000D_	9.80196	64.3029	57.4508	1.00271	2	13.6603	70.0945	160.102	2.79431	6.95912		6.218	23.7908
32292	Thu Mar 23 11:59:51 2017_x000D_	9.79365	64.0958	40.4991	0.706843	2	12.987	70.5135	165.308	2.88517	7.16829		0.0120785	0
32293	Thu Mar 23 11:59:51 2017_x000D_	9.79326	64.0959	32.2562	0.562977	2	12.987	70.5135	165.308	2.88517	7.16837		4.38934	0
32294	Thu Mar 23 11:59:51 2017_x000D_	9.89305	63.9889	23.0001	0.401427	2	12.987	70.5135	165.308	2.88517	7.22101		12.8345	0
32295	Thu Mar 23 11:59:51 2017_x000D_	10.3047	63.8724	13.0368	0.227536	2	12.987	70.5135	165.308	2.88517	7.16233		6.23696	19.6368
32296	Thu Mar 23 11:59:51 2017_x000D_	10.5125	63.866	7.4352	0.129769	2	12.3327	70.4951	169.997	2.967	6.87445		25.1278	0
32297	Thu Mar 23 11:59:51 2017_x000D_	11.3401	63.737	4.58666	0.0800524	2	12.3327	70.4951	169.997	2.967	6.83061		12.4706	0
32298	Thu Mar 23 11:59:51 2017_x000D_	11.7556	63.7245	4.5872	0.0800618	2	12.3327	70.4951	169.997	2.967	6.79515		28.2026	0
32299	Thu Mar 23 11:59:51 2017_x000D_	12.6864	63.5927	7.73422	0.134988	2	12.3327	70.4951	169.997	2.967	6.91146		12.4526	0
32300	Thu Mar 23 11:59:51 2017_x000D_	13.1013	63.5802	7.73537	0.135008	2	12.3327	70.4951	169.997	2.967	6.95748		21.9808	9.34347
32301	Thu Mar 23 11:59:51 2017_x000D_	13.8232	63.4549	10.2608	0.179085	2	12.1051	70.7077	153.963	2.68717	7.45352		0	0
32302	Thu Mar 23 11:59:51 2017_x000D_	13.8232	63.4549	10.2608	0.179085	2	12.1051	70.7077	153.963	2.68717	7.45352		21.9813	0
32303	Thu Mar 23 11:59:51 2017_x000D_	14.5451	63.3295	13.6276	0.237846	2	12.1051	70.7077	153.963	2.68717	7.77119		12.4316	0
32304	Thu Mar 23 11:59:51 2017_x000D_	14.9593	63.3171	13.6296	0.237882	2	12.1051	70.7077	153.963	2.68717	7.92259		19.6194	53.163
32305	Thu Mar 23 11:59:51 2017_x000D_	15.5731	63.0914	19.2858	0.3366	2	10.5404	71.5396	155.232	2.70931	9.83362		6.20979	0
32306	Thu Mar 23 11:59:51 2017_x000D_	15.78	63.0852	19.2871	0.336623	2	10.5404	71.5396	155.232	2.70931	9.94637		18.0745	0
32307	Thu Mar 23 11:59:51 2017_x000D_	16.2866	62.7591	23.0263	0.401884	2	10.5404	71.5396	155.232	2.70931	10.4936		9.7969	0
32308	Thu Mar 23 11:59:51 2017_x000D_	16.5931	62.6464	24.6176	0.429658	2	10.5404	71.5396	155.232	2.70931	10.7575		16.6872	76.9149
32309	Thu Mar 23 11:59:51 2017_x000D_	17.1029	62.4239	25.7526	0.449467	2	8.30244	72.7905	160.102	2.79431	13.5983		12.4014	0
32310	Thu Mar 23 11:59:51 2017_x000D_	17.5161	62.4117	25.7555	0.449519	2	8.30244	72.7905	160.102	2.79431	13.8784		11.1727	0
32311	Thu Mar 23 11:59:51 2017_x000D_	17.7119	62.0949	23.0253	0.401867	2	8.30244	72.7905	160.102	2.79431	14.2455		19.5776	0
32312	Thu Mar 23 11:59:52 2017_x000D_	18.3244	61.8697	23.0259	0.401878	2	8.30244	72.7905	160.102	2.79431	14.8224		6.92091	99.0729
32313	Thu Mar 23 11:59:52 2017_x000D_	18.5274	61.7601	25.7529	0.449473	2	6.22654	75.3589	180	3.14159	18.3368		19.5625	0
32314	Thu Mar 23 11:59:52 2017_x000D_	19.1394	61.535	25.754	0.449493	2	6.22654	75.3589	180	3.14159	18.9167		6.91563	0
32315	Thu Mar 23 11:59:52 2017_x000D_	19.3422	61.4254	23.0257	0.401874	2	6.22654	75.3589	180	3.14159	19.1354		23.5332	0
32316	Thu Mar 23 11:59:52 2017_x000D_	20.0532	61.094	19.2772	0.336451	2	6.22654	75.3589	180	3.14159	19.8661		6.91421	0
32317	Thu Mar 23 11:59:52 2017_x000D_	20.256	60.9845	21.9926	0.383844	2	6.22654	75.3589	180	3.14159	20.086		12.7375	75.0717
32318	Thu Mar 23 11:59:52 2017_x000D_	20.6646	60.8691	19.2769	0.336446	2	5.4694	77.744	180	3.14159	22.7081		9.77408	0
32319	Thu Mar 23 11:59:52 2017_x000D_	20.9704	60.7567	23.0261	0.401882	2	5.4694	77.744	180	3.14159	22.9967		20.7146	0
32320	Thu Mar 23 11:59:52 2017_x000D_	21.5779	60.4285	20.1901	0.352384	2	5.4694	77.744	180	3.14159	23.6497		9.26176	0
32321	Thu Mar 23 11:59:52 2017_x000D_	21.8865	60.4197	19.2765	0.336438	2	5.4694	77.744	180	3.14159	23.8674		22.4667	52.966
32322	Thu Mar 23 11:59:52 2017_x000D_	22.6	60.1922	20.1928	0.352431	2	5.17669	79.4851	180	3.14159	25.9959		11.1221	0
32323	Thu Mar 23 11:59:52 2017_x000D_	22.9016	59.9766	19.2747	0.336408	2	5.17669	79.4851	180	3.14159	26.3582		19.4979	0
32324	Thu Mar 23 11:59:52 2017_x000D_	23.5116	59.7523	19.2746	0.336405	2	5.17669	79.4851	180	3.14159	26.9361		12.3349	0
32325	Thu Mar 23 11:59:52 2017_x000D_	23.9226	59.7407	19.2771	0.336449	2	5.17669	79.4851	180	3.14159	27.2259		6.89024	39.9742
32326	Thu Mar 23 11:59:52 2017_x000D_	24.1246	59.6314	16.4726	0.287502	2	4.90271	80.7891	180	3.14159	28.5855		19.479	0
32327	Thu Mar 23 11:59:52 2017_x000D_	24.734	59.4073	16.4717	0.287485	2	4.90271	80.7891	180	3.14159	29.1627		6.89003	0
32328	Thu Mar 23 11:59:52 2017_x000D_	24.9361	59.2982	19.2754	0.336419	2	4.90271	80.7891	180	3.14159	29.3802		12.6909	0
32329	Thu Mar 23 11:59:52 2017_x000D_	25.3432	59.1832	16.4707	0.287468	2	4.90271	80.7891	180	3.14159	29.7427		12.6893	0
32330	Thu Mar 23 11:59:52 2017_x000D_	25.7503	59.0684	19.2765	0.336439	2	4.90271	80.7891	180	3.14159	30.1067		6.88332	20.628
32331	Thu Mar 23 11:59:52 2017_x000D_	25.9522	58.9594	21.9977	0.383933	2	5.09281	81.4499	186.589	3.25659	30.6747		18.7043	0
32332	Thu Mar 23 11:59:52 2017_x000D_	26.5639	58.8388	19.2776	0.336458	2	5.09281	81.4499	186.589	3.25659	31.1812		8.72135	0
32333	Thu Mar 23 11:59:53 2017_x000D_	26.7625	58.6265	19.2747	0.336408	2	5.09281	81.4499	186.589	3.25659	31.4719		12.6741	0
32334	Thu Mar 23 11:59:53 2017_x000D_	27.1691	58.5118	21.9985	0.383946	2	5.09281	81.4499	186.589	3.25659	31.8358		9.72385	51.5264
32335	Thu Mar 23 11:59:53 2017_x000D_	27.4733	58.3999	20.1928	0.352432	2	6.44768	80.3943	216.551	3.77953	30.4275		6.1433	0
32336	Thu Mar 23 11:59:53 2017_x000D_	27.678	58.3943	20.1942	0.352456	2	6.44768	80.3943	216.551	3.77953	30.5733		13.7467	0
32337	Thu Mar 23 11:59:53 2017_x000D_	28.0811	58.1764	20.1929	0.352432	2	6.44768	80.3943	216.551	3.77953	31.0103		6.14338	0
32338	Thu Mar 23 11:59:53 2017_x000D_	28.2858	58.1707	20.1942	0.352455	2	6.44768	80.3943	216.551	3.77953	31.1575		11.0848	9.33251
32339	Thu Mar 23 11:59:53 2017_x000D_	28.5863	57.9557	19.274	0.336396	2	6.67506	80.182	269.359	4.7012	31.2107		9.71334	0
32340	Thu Mar 23 11:59:53 2017_x000D_	28.8902	57.844	23.0341	0.402021	2	6.67506	80.182	269.359	4.7012	31.5039		9.71512	0
32341	Thu Mar 23 11:59:53 2017_x000D_	29.1942	57.7324	32.3254	0.564185	2	6.67506	80.182	269.359	4.7012	31.7977		3.09488	0
32342	Thu Mar 23 11:59:53 2017_x000D_	29.1978	57.8355	42.8322	0.747563	2	6.67506	80.182	269.359	4.7012	31.7276		0.0108167	0
32343	Thu Mar 23 11:59:53 2017_x000D_	29.1981	57.8353	51.0219	0.8905	2	6.67506	80.182	269.359	4.7012	31.7279		6.88912	20.7911
32344	Thu Mar 23 11:59:53 2017_x000D_	29.1023	58.044	66.7027	1.16418	2	7.33849	79.9816	304.739	5.31869	30.9018		6.90512	0
32345	Thu Mar 23 11:59:53 2017_x000D_	29.2106	58.2471	77.092	1.34551	2	7.33849	79.9816	304.739	5.31869	30.8347		3.06999	0
32346	Thu Mar 23 11:59:53 2017_x000D_	29.1083	58.2497	85.7528	1.49667	2	7.33849	79.9816	304.739	5.31869	30.7604		0.0234307	0
32347	Thu Mar 23 11:59:53 2017_x000D_	29.1078	58.2491	103.471	1.80591	2	7.33849	79.9816	304.739	5.31869	30.7604		4.35188	14.5435
32348	Thu Mar 23 11:59:53 2017_x000D_	29.2126	58.3494	112.742	1.96772	2	7.76513	80.2118	6.62297	0.115593	30.6261		6.90199	0
32349	Thu Mar 23 11:59:53 2017_x000D_	29.3079	58.14	128.245	2.23829	2	7.76513	80.2118	6.62297	0.115593	30.8424		3.07041	0
32350	Thu Mar 23 11:59:53 2017_x000D_	29.2056	58.1431	134.233	2.34281	2	7.76513	80.2118	6.62297	0.115593	30.7688		6.91077	0
32351	Thu Mar 23 11:59:53 2017_x000D_	29.0969	57.94	149.34	2.60648	2	7.76513	80.2118	6.62297	0.115593	30.8395		4.36697	106.179
32352	Thu Mar 23 11:59:53 2017_x000D_	28.9915	57.8396	153.46	2.67837	2	11.224	80.9621	0	0	29.1605		4.36707	0
32353	Thu Mar 23 11:59:53 2017_x000D_	28.886	57.7393	157.41	2.74732	2	11.224	80.9621	0	0	29.1761		22.3784	0
32354	Thu Mar 23 11:59:53 2017_x000D_	28.1639	57.5522	156.169	2.72567	2	11.224	80.9621	0	0	28.8961		11.1318	0
32355	Thu Mar 23 11:59:54 2017_x000D_	27.8504	57.3537	157.411	2.74734	2	11.224	80.9621	0	0	28.8755		13.7985	45.7701
32356	Thu Mar 23 11:59:54 2017_x000D_	27.4343	57.1577	152.303	2.65818	2	12.7491	81.0038	0	0	28.0052		20.6897	0
32357	Thu Mar 23 11:59:54 2017_x000D_	26.8104	56.8638	146.845	2.56294	2	12.7491	81.0038	0	0	27.9367		13.1431	0
32358	Thu Mar 23 11:59:54 2017_x000D_	26.4934	56.5614	142.696	2.49052	2	12.7491	81.0038	0	0	28.0417		19.8294	0
32359	Thu Mar 23 11:59:54 2017_x000D_	25.9678	56.1606	136.378	2.38024	2	12.7491	81.0038	0	0	28.141		11.1575	0
32360	Thu Mar 23 11:59:54 2017_x000D_	25.6536	55.9616	134.27	2.34346	2	12.7491	81.0038	0	0	28.1716		21.9513	52.5984
32361	Thu Mar 23 11:59:54 2017_x000D_	25.124	55.4567	130.079	2.27031	2	14.4821	81.2697	0	0	27.9206		11.2246	0
32362	Thu Mar 23 11:59:54 2017_x000D_	24.9087	55.1507	128.302	2.23929	2	14.4821	81.2697	0	0	28.1232		11.2148	0
32363	Thu Mar 23 11:59:54 2017_x000D_	24.6934	54.8451	130.077	2.27027	2	14.4821	81.2697	0	0	28.329		21.9916	0
32364	Thu Mar 23 11:59:54 2017_x000D_	24.1629	54.3392	125.964	2.19848	2	14.4821	81.2697	0	0	28.6176		11.2322	13.0729
32365	Thu Mar 23 11:59:54 2017_x000D_	23.9473	54.0331	127.693	2.22867	2	14.9177	81.2816	0	0	28.7057		18.2003	0
32366	Thu Mar 23 11:59:54 2017_x000D_	23.6217	53.5212	128.302	2.23929	2	14.9177	81.2816	0	0	29.0929		11.2472	0
32367	Thu Mar 23 11:59:54 2017_x000D_	23.4058	53.2147	130.075	2.27023	2	14.9177	81.2816	0	0	29.3223		17.6374	0
32368	Thu Mar 23 11:59:54 2017_x000D_	22.9803	52.809	130.077	2.27027	2	14.9177	81.2816	0	0	29.5921		11.2597	27.0564
32369	Thu Mar 23 11:59:54 2017_x000D_	22.7641	52.5022	132	2.30383	2	15.7984	81.0873	0	0	29.4216		6.99795	0
32370	Thu Mar 23 11:59:54 2017_x000D_	22.6541	52.2965	134.255	2.3432	2	15.7984	81.0873	0	0	29.5958		8.82931	0
32371	Thu Mar 23 11:59:54 2017_x000D_	22.4411	52.0934	134.256	2.3432	2	15.7984	81.0873	0	0	29.7451		17.6692	0
32372	Thu Mar 23 11:59:54 2017_x000D_	22.0149	51.6869	134.256	2.34322	2	15.7984	81.0873	0	0	30.0504		8.83997	0
32373	Thu Mar 23 11:59:54 2017_x000D_	21.8016	51.4836	134.257	2.34322	2	15.7984	81.0873	0	0	30.2062		17.6904	19.6033
32374	Thu Mar 23 11:59:54 2017_x000D_	21.3749	51.0766	134.258	2.34324	2	16.4516	81.1051	0	0	30.4294		9.91144	0
32375	Thu Mar 23 11:59:54 2017_x000D_	21.2612	50.7664	138.456	2.41652	2	16.4516	81.1051	0	0	30.7176		20.0317	0
32376	Thu Mar 23 11:59:55 2017_x000D_	20.7304	50.3613	140.406	2.45055	2	16.4516	81.1051	0	0	31.0401		8.859	0
32377	Thu Mar 23 11:59:55 2017_x000D_	20.5167	50.1575	140.405	2.45054	2	16.4516	81.1051	0	0	31.2134		17.7307	19.6034
32378	Thu Mar 23 11:59:55 2017_x000D_	20.089	49.7496	140.404	2.45051	2	17.1048	81.123	0	0	31.515		9.85992	0
32379	Thu Mar 23 11:59:55 2017_x000D_	19.7751	49.6522	136.362	2.37996	2	17.1048	81.123	0	0	31.5839		11.3214	0
32380	Thu Mar 23 11:59:55 2017_x000D_	19.5576	49.3438	138.459	2.41656	2	17.1048	81.123	0	0	31.8737		15.6795	0
32381	Thu Mar 23 11:59:55 2017_x000D_	19.1326	49.0396	136.362	2.37996	2	17.1048	81.123	0	0	32.1474		7.03006	52.9217
32382	Thu Mar 23 11:59:55 2017_x000D_	19.0222	48.8329	134.262	2.34331	2	17.3993	79.3837	0	0	30.5939		15.6851	0
32383	Thu Mar 23 11:59:55 2017_x000D_	18.5969	48.5288	136.362	2.37996	2	17.3993	79.3837	0	0	30.8781		4.45811	0
32384	Thu Mar 23 11:59:55 2017_x000D_	18.4894	48.4262	136.362	2.37996	2	17.3993	79.3837	0	0	30.9767		17.7902	0
32385	Thu Mar 23 11:59:55 2017_x000D_	18.0602	48.017	136.362	2.37996	2	17.3993	79.3837	0	0	31.3737		8.90142	45.8723
32386	Thu Mar 23 11:59:55 2017_x000D_	17.8455	47.8122	136.362	2.37996	2	17.4665	77.8561	0	0	30.0463		7.04366	0
32387	Thu Mar 23 11:59:55 2017_x000D_	17.7347	47.6052	134.264	2.34335	2	17.4665	77.8561	0	0	30.2521		7.01034	0
32388	Thu Mar 23 11:59:55 2017_x000D_	17.5235	47.5052	136.362	2.37996	2	17.4665	77.8561	0	0	30.351		11.3755	0
32389	Thu Mar 23 11:59:55 2017_x000D_	17.305	47.1953	134.265	2.34337	2	17.4665	77.8561	0	0	30.6612		3.1267	0
32390	Thu Mar 23 11:59:55 2017_x000D_	17.2008	47.1975	136.362	2.37996	2	17.4665	77.8561	0	0	30.6598		13.3593	19.663
32391	Thu Mar 23 11:59:55 2017_x000D_	16.8788	46.8899	127.736	2.22942	2	17.4953	77.2013	0	0	30.3177		9.98091	0
32392	Thu Mar 23 11:59:55 2017_x000D_	16.7641	46.5776	123.549	2.15633	2	17.4953	77.2013	0	0	30.6324		3.14618	0
32393	Thu Mar 23 11:59:55 2017_x000D_	16.768	46.6824	116.851	2.03943	2	17.4953	77.2013	0	0	30.5276		3.09977	0
32394	Thu Mar 23 11:59:55 2017_x000D_	16.6647	46.6847	100.853	1.76022	2	17.4953	77.2013	0	0	30.5279		0.025807	115.714
32395	Thu Mar 23 11:59:55 2017_x000D_	16.6652	46.6854	83.0591	1.44966	2	15.2327	74.0775	306.517	5.34972	27.4295		0	0
32396	Thu Mar 23 11:59:55 2017_x000D_	16.6652	46.6854	83.0591	1.44966	2	15.2327	74.0775	306.517	5.34972	27.4295		3.1183	0
32397	Thu Mar 23 11:59:55 2017_x000D_	16.5613	46.6884	66.8295	1.16639	2	15.2327	74.0775	306.517	5.34972	27.4213		4.39336	0
32398	Thu Mar 23 11:59:56 2017_x000D_	16.6615	46.5816	57.4582	1.00284	2	15.2327	74.0775	306.517	5.34972	27.533		4.38488	115.821
32399	Thu Mar 23 11:59:56 2017_x000D_	16.7615	46.475	44.7	0.780162	2	12.968	70.9508	238.1	4.15562	24.768		6.97721	0
32400	Thu Mar 23 11:59:56 2017_x000D_	16.8578	46.2633	34.5775	0.603491	2	12.968	70.9508	238.1	4.15562	24.9921		11.202	0
32401	Thu Mar 23 11:59:56 2017_x000D_	17.1621	46.0469	22.7374	0.396842	2	12.968	70.9508	238.1	4.15562	25.2546		9.3471	0
32402	Thu Mar 23 11:59:56 2017_x000D_	17.4736	46.0403	16.1343	0.281597	2	12.968	70.9508	238.1	4.15562	25.3147		16.7274	99.4801
32403	Thu Mar 23 11:59:56 2017_x000D_	17.9856	45.8195	9.8338	0.171632	2	11.3463	68.0584	261.363	4.56165	23.2088		12.4648	0
32404	Thu Mar 23 11:59:56 2017_x000D_	18.401	45.8107	9.83542	0.17166	2	11.3463	68.0584	261.363	4.56165	23.3394		12.8167	0
32405	Thu Mar 23 11:59:56 2017_x000D_	18.8129	45.6973	12.6516	0.220813	2	11.3463	68.0584	261.363	4.56165	23.5748		25.612	0
32406	Thu Mar 23 11:59:56 2017_x000D_	19.6359	45.4703	12.6506	0.220795	2	11.3463	68.0584	261.363	4.56165	24.0612		9.34104	0
32407	Thu Mar 23 11:59:56 2017_x000D_	19.9472	45.4638	13.2394	0.23107	2	11.3463	68.0584	261.363	4.56165	24.1763		25.5922	166.752
32408	Thu Mar 23 11:59:56 2017_x000D_	20.7696	45.2371	18.964	0.330984	2	8.71641	63.1615	250.102	4.36511	21.6001		9.81249	0
32409	Thu Mar 23 11:59:56 2017_x000D_	21.0772	45.1259	22.7501	0.397065	2	8.71641	63.1615	250.102	4.36511	21.8649		9.79556	0
32410	Thu Mar 23 11:59:56 2017_x000D_	21.3842	45.0147	18.9638	0.33098	2	8.71641	63.1615	250.102	4.36511	22.131		16.6959	0
32411	Thu Mar 23 11:59:56 2017_x000D_	21.8954	44.7947	25.5081	0.4452	2	8.71641	63.1615	250.102	4.36511	22.6059		9.803	132.242
32412	Thu Mar 23 11:59:56 2017_x000D_	22.2027	44.6836	29.5097	0.515041	2	6.47318	59.3669	254.131	4.43542	21.5178		8.78481	0
32413	Thu Mar 23 11:59:56 2017_x000D_	22.4029	44.4699	29.5084	0.515018	2	6.47318	59.3669	254.131	4.43542	21.81		19.587	0
32414	Thu Mar 23 11:59:56 2017_x000D_	23.0169	44.2479	34.6003	0.603889	2	6.47318	59.3669	254.131	4.43542	22.4116		8.78057	0
32415	Thu Mar 23 11:59:56 2017_x000D_	23.217	44.0343	34.5995	0.603875	2	6.47318	59.3669	254.131	4.43542	22.7034		20.7618	187.549
32416	Thu Mar 23 11:59:56 2017_x000D_	23.8272	43.7078	32.1208	0.560613	2	4.09273	53.5862	261.074	4.5566	22.0688		6.92154	0
32417	Thu Mar 23 11:59:56 2017_x000D_	24.0306	43.5989	34.6008	0.603898	2	4.09273	53.5862	261.074	4.5566	22.2994		19.8443	0
32418	Thu Mar 23 11:59:56 2017_x000D_	24.5341	43.1699	36.229	0.632316	2	4.09273	53.5862	261.074	4.5566	22.9423		11.157	0
32419	Thu Mar 23 11:59:57 2017_x000D_	24.8372	42.9544	34.5999	0.603882	2	4.09273	53.5862	261.074	4.5566	23.3103		19.8378	0
32420	Thu Mar 23 11:59:57 2017_x000D_	25.3405	42.5255	36.2286	0.632308	2	4.09273	53.5862	261.074	4.5566	23.9543		9.28674	108.538
32421	Thu Mar 23 11:59:57 2017_x000D_	25.65	42.5195	34.6012	0.603905	2	2.70091	50.2467	259.074	4.52169	24.2151		8.77209	0
32422	Thu Mar 23 11:59:57 2017_x000D_	25.8499	42.3061	34.6004	0.603891	2	2.70091	50.2467	259.074	4.52169	24.473		11.1577	0
32423	Thu Mar 23 11:59:57 2017_x000D_	26.1531	42.0907	36.23	0.632333	2	2.70091	50.2467	259.074	4.52169	24.8299		18.0186	0
32424	Thu Mar 23 11:59:57 2017_x000D_	26.6589	41.7668	32.1188	0.560578	2	2.70091	50.2467	259.074	4.52169	25.4144		8.76785	165.1
32425	Thu Mar 23 11:59:57 2017_x000D_	26.8587	41.5535	32.1177	0.56056	2	2.71446	44.7434	259.074	4.52169	24.3541		22.2938	0
32426	Thu Mar 23 11:59:57 2017_x000D_	27.4645	41.1231	32.1172	0.560551	2	2.71446	44.7434	259.074	4.52169	25.0134		6.90671	0
32427	Thu Mar 23 11:59:57 2017_x000D_	27.6675	41.0145	34.6	0.603884	2	2.71446	44.7434	259.074	4.52169	25.2301		20.7041	0
32428	Thu Mar 23 11:59:57 2017_x000D_	28.276	40.6889	32.118	0.560566	2	2.71446	44.7434	259.074	4.52169	25.8811		8.76361	99.4248
32429	Thu Mar 23 11:59:57 2017_x000D_	28.4757	40.4757	32.117	0.560548	2	3.07307	41.4487	259.074	4.52169	25.4213		6.90124	0
32430	Thu Mar 23 11:59:57 2017_x000D_	28.6786	40.3673	34.6005	0.603893	2	3.07307	41.4487	259.074	4.52169	25.6284		15.4537	0
32431	Thu Mar 23 11:59:57 2017_x000D_	29.081	40.0457	32.1164	0.560538	2	3.07307	41.4487	259.074	4.52169	26.0457		11.1378	0
32432	Thu Mar 23 11:59:57 2017_x000D_	29.3836	39.8306	33.6841	0.587899	2	3.07307	41.4487	259.074	4.52169	26.3602		13.7825	0
32433	Thu Mar 23 11:59:57 2017_x000D_	29.7887	39.6139	30.679	0.535449	2	3.07307	41.4487	259.074	4.52169	26.7786		9.26252	40.1307
32434	Thu Mar 23 11:59:57 2017_x000D_	30.0974	39.6083	32.1188	0.560579	2	2.90988	40.121	259.074	4.52169	27.1924		6.9673	0
32435	Thu Mar 23 11:59:57 2017_x000D_	30.194	39.3971	30.6793	0.535454	2	2.90988	40.121	259.074	4.52169	27.2937		13.7825	0
32436	Thu Mar 23 11:59:57 2017_x000D_	30.5991	39.1804	30.6796	0.53546	2	2.90988	40.121	259.074	4.52169	27.7052		6.88924	0
32437	Thu Mar 23 11:59:57 2017_x000D_	30.8016	39.0721	28.1408	0.491149	2	2.90988	40.121	259.074	4.52169	27.9114		11.1295	115.801
32438	Thu Mar 23 11:59:57 2017_x000D_	31.104	38.8572	29.4991	0.514856	2	3.9448	36.4023	281.39	4.91118	27.2699		6.89047	0
32439	Thu Mar 23 11:59:57 2017_x000D_	31.3066	38.749	32.1176	0.560558	2	3.9448	36.4023	281.39	4.91118	27.4622		6.88395	0
32440	Thu Mar 23 11:59:58 2017_x000D_	31.5089	38.6407	29.4992	0.514859	2	3.9448	36.4023	281.39	4.91118	27.6548		16.5832	0
32441	Thu Mar 23 11:59:58 2017_x000D_	32.0167	38.4223	36.2359	0.632435	2	3.9448	36.4023	281.39	4.91118	28.1445		4.38064	66.5945
32442	Thu Mar 23 11:59:58 2017_x000D_	32.1166	38.3158	40.454	0.706055	2	4.25737	34.2046	281.39	4.91118	28.1609		0.0212132	0
32443	Thu Mar 23 11:59:58 2017_x000D_	32.1171	38.3153	57.4412	1.00254	2	4.25737	34.2046	281.39	4.91118	28.1614		3.13338	0
32444	Thu Mar 23 11:59:58 2017_x000D_	32.1202	38.4197	64.0548	1.11797	2	4.25737	34.2046	281.39	4.91118	28.1799		6.25451	0
32445	Thu Mar 23 11:59:58 2017_x000D_	32.1261	38.6281	82.8068	1.44525	2	4.25737	34.2046	281.39	4.91118	28.2176		0.015	192.153
32446	Thu Mar 23 11:59:58 2017_x000D_	32.1258	38.6277	94.576	1.65066	2	4.30929	27.7997	281.39	4.91118	29.8497		4.41269	0
32447	Thu Mar 23 11:59:58 2017_x000D_	32.2311	38.7304	103.887	1.81316	2	4.30929	27.7997	281.39	4.91118	29.9851		0.0108167	0
32448	Thu Mar 23 11:59:58 2017_x000D_	32.2308	38.7302	109.663	1.91398	2	4.30929	27.7997	281.39	4.91118	29.9848		0.0271662	0
32449	Thu Mar 23 11:59:58 2017_x000D_	32.2299	38.7301	127.74	2.22948	2	4.30929	27.7997	281.39	4.91118	29.9839		3.12747	0
32450	Thu Mar 23 11:59:58 2017_x000D_	32.2267	38.6259	137.858	2.40607	2	4.30929	27.7997	281.39	4.91118	29.9431		0.0161555	126.011
32451	Thu Mar 23 11:59:58 2017_x000D_	32.2265	38.6264	151.318	2.641	2	4.4871	23.6031	281.39	4.91118	31.5464		3.12738	0
32452	Thu Mar 23 11:59:58 2017_x000D_	32.2234	38.5222	162.291	2.83251	2	4.4871	23.6031	281.39	4.91118	31.4942		9.7904	0
32453	Thu Mar 23 11:59:58 2017_x000D_	31.9124	38.4233	171.867	2.99965	2	4.4871	23.6031	281.39	4.91118	31.1735		0.00848528	0
32454	Thu Mar 23 11:59:58 2017_x000D_	31.9126	38.4235	177.927	3.10541	2	4.4871	23.6031	281.39	4.91118	31.1737		12.3259	133.27
32455	Thu Mar 23 11:59:58 2017_x000D_	31.5018	38.4307	177.928	3.10542	2	4.23538	19.1679	281.39	4.91118	33.3843		12.7641	0
32456	Thu Mar 23 11:59:58 2017_x000D_	31.0877	38.333	174.878	3.05219	2	4.23538	19.1679	281.39	4.91118	32.9901		12.3348	0
32457	Thu Mar 23 11:59:58 2017_x000D_	30.6766	38.3401	174.879	3.05222	2	4.23538	19.1679	281.39	4.91118	32.6605		21.8702	0
32458	Thu Mar 23 11:59:58 2017_x000D_	29.9535	38.2475	165.242	2.88401	2	4.23538	19.1679	281.39	4.91118	32.0227		12.7859	119.847
32459	Thu Mar 23 11:59:58 2017_x000D_	29.5387	38.1496	162.307	2.83279	2	4.62357	15.1919	281.014	4.90462	33.8795		23.7125	0
32460	Thu Mar 23 11:59:58 2017_x000D_	28.8085	37.847	152.812	2.66707	2	4.62357	15.1919	281.014	4.90462	33.1386		6.9797	0
32461	Thu Mar 23 11:59:58 2017_x000D_	28.5992	37.7454	150.248	2.62232	2	4.62357	15.1919	281.014	4.90462	32.9164		11.2718	0
32462	Thu Mar 23 11:59:59 2017_x000D_	28.284	37.5409	148.713	2.59552	2	4.62357	15.1919	281.014	4.90462	32.5468		25.2104	0
32463	Thu Mar 23 11:59:59 2017_x000D_	27.5494	37.1328	142.106	2.48021	2	4.62357	15.1919	281.014	4.90462	31.7332		8.89564	39.8877
32464	Thu Mar 23 11:59:59 2017_x000D_	27.3367	36.9262	142.104	2.48019	2	4.67983	13.8635	281.014	4.90462	32.3299		11.3859	0
32465	Thu Mar 23 11:59:59 2017_x000D_	27.1206	36.6142	139.869	2.44118	2	4.67983	13.8635	281.014	4.90462	31.9559		24.5477	0
32466	Thu Mar 23 11:59:59 2017_x000D_	26.4849	36.099	142.1	2.48011	2	4.67983	13.8635	281.014	4.90462	31.1429		11.3126	0
32467	Thu Mar 23 11:59:59 2017_x000D_	26.1686	35.8937	140.181	2.44662	2	4.67983	13.8635	281.014	4.90462	30.7749		20.159	27.2641
32468	Thu Mar 23 11:59:59 2017_x000D_	25.6383	35.481	142.101	2.48013	2	5.56775	13.6698	299.612	5.22922	29.6404		13.3913	0
32469	Thu Mar 23 11:59:59 2017_x000D_	25.3179	35.1702	146.21	2.55184	2	5.56775	13.6698	299.612	5.22922	29.1948		20.173	0
32470	Thu Mar 23 11:59:59 2017_x000D_	24.7874	34.757	144.479	2.52163	2	5.56775	13.6698	299.612	5.22922	28.5318		9.89839	0
32471	Thu Mar 23 11:59:59 2017_x000D_	24.4731	34.6566	148.695	2.59521	2	5.56775	13.6698	299.612	5.22922	28.2464		18.3488	65.9112
32472	Thu Mar 23 11:59:59 2017_x000D_	23.9448	34.3484	152.78	2.66651	2	7.7637	13.739	321.452	5.61039	26.2026		8.94876	0
32473	Thu Mar 23 11:59:59 2017_x000D_	23.7307	34.1407	152.777	2.66646	2	7.7637	13.739	321.452	5.61039	25.907		7.02534	0
32474	Thu Mar 23 11:59:59 2017_x000D_	23.52	34.0385	155.464	2.71336	2	7.7637	13.739	321.452	5.61039	25.6969		7.03467	0
32475	Thu Mar 23 11:59:59 2017_x000D_	23.3091	33.936	152.777	2.66646	2	7.7637	13.739	321.452	5.61039	25.4868		21.1055	0
32476	Thu Mar 23 11:59:59 2017_x000D_	22.6762	33.6288	155.463	2.71335	2	7.7637	13.739	321.452	5.61039	24.8593		7.03475	94.5999
32477	Thu Mar 23 11:59:59 2017_x000D_	22.4652	33.5265	158.279	2.76249	2	10.8656	13.1718	353.377	6.16759	23.4279		21.1376	0
32478	Thu Mar 23 11:59:59 2017_x000D_	21.8314	33.2187	155.463	2.71333	2	10.8656	13.1718	353.377	6.16759	22.8501		7.04546	0
32479	Thu Mar 23 11:59:59 2017_x000D_	21.6201	33.1162	158.277	2.76245	2	10.8656	13.1718	353.377	6.16759	22.6592		19.8762	0
32480	Thu Mar 23 11:59:59 2017_x000D_	20.9892	32.9139	158.278	2.76248	2	10.8656	13.1718	353.377	6.16759	22.1864		9.95611	52.7002
32481	Thu Mar 23 11:59:59 2017_x000D_	20.6732	32.8125	156.701	2.73494	2	12.6214	13.2272	343.888	6.00198	21.1758		11.4092	0
32482	Thu Mar 23 11:59:59 2017_x000D_	20.3541	32.6056	155.465	2.71337	2	12.6214	13.2272	343.888	6.00198	20.8643		14.1271	0
32483	Thu Mar 23 12:00:00 2017_x000D_	19.9305	32.3999	155.464	2.71336	2	12.6214	13.2272	343.888	6.00198	20.5187		9.97223	0
32484	Thu Mar 23 12:00:00 2017_x000D_	19.614	32.2983	154.109	2.68971	2	12.6214	13.2272	343.888	6.00198	20.3126		18.4615	35.8939
32485	Thu Mar 23 12:00:00 2017_x000D_	19.0824	31.9883	155.463	2.71335	2	13.1081	12.1342	350.213	6.11237	20.7335		7.07892	0
32486	Thu Mar 23 12:00:00 2017_x000D_	18.8702	31.8851	152.785	2.66659	2	13.1081	12.1342	350.213	6.11237	20.5743		21.233	0
32487	Thu Mar 23 12:00:00 2017_x000D_	18.2334	31.5762	155.463	2.71333	2	13.1081	12.1342	350.213	6.11237	20.1062		7.08833	0
32488	Thu Mar 23 12:00:00 2017_x000D_	18.0209	31.4729	152.785	2.66661	2	13.1081	12.1342	350.213	6.11237	19.953		9.02101	6.64824
32489	Thu Mar 23 12:00:00 2017_x000D_	17.8049	31.2637	152.782	2.66655	2	13.1177	11.9128	341.204	5.95513	19.9105		6.2706	0
32490	Thu Mar 23 12:00:00 2017_x000D_	17.5959	31.2666	152.786	2.66661	2	13.1177	11.9128	341.204	5.95513	19.8651		14.1807	0
32491	Thu Mar 23 12:00:00 2017_x000D_	17.1707	31.0601	152.786	2.66662	2	13.1177	11.9128	341.204	5.95513	19.5716		9.03172	0
32492	Thu Mar 23 12:00:00 2017_x000D_	16.9543	30.8508	152.783	2.66657	2	13.1177	11.9128	341.204	5.95513	19.3227		13.0104	0
32493	Thu Mar 23 12:00:00 2017_x000D_	16.5324	30.7504	155.461	2.71331	2	13.1177	11.9128	341.204	5.95513	19.1446		7.10444	29.5441
32494	Thu Mar 23 12:00:00 2017_x000D_	16.3194	30.6469	152.787	2.66664	2	12.717	11.0132	320.54	5.59448	19.9614		9.04236	0
32495	Thu Mar 23 12:00:00 2017_x000D_	16.1027	30.4374	152.784	2.66658	2	12.717	11.0132	320.54	5.59448	19.7171		7.09912	0
32496	Thu Mar 23 12:00:00 2017_x000D_	15.8898	30.3341	155.457	2.71324	2	12.717	11.0132	320.54	5.59448	19.5797		11.4973	0
32497	Thu Mar 23 12:00:00 2017_x000D_	15.5683	30.1255	148.722	2.59569	2	12.717	11.0132	320.54	5.59448	19.3238		6.28552	6.58835
32498	Thu Mar 23 12:00:00 2017_x000D_	15.3588	30.1282	148.726	2.59576	2	12.4975	11.0062	320.54	5.59448	19.3349		4.52747	0
32499	Thu Mar 23 12:00:00 2017_x000D_	15.2504	30.0232	144.54	2.52271	2	12.4975	11.0062	320.54	5.59448	19.2152		7.11647	0
32500	Thu Mar 23 12:00:00 2017_x000D_	15.0371	29.9194	142.178	2.48147	2	12.4975	11.0062	320.54	5.59448	19.0829		4.52747	0
32501	Thu Mar 23 12:00:00 2017_x000D_	14.9287	29.8144	138.041	2.40927	2	12.4975	11.0062	320.54	5.59448	18.9647		0.0108167	0
32502	Thu Mar 23 12:00:00 2017_x000D_	14.929	29.8142	129.773	2.26496	2	12.4975	11.0062	320.54	5.59448	18.9645		0	0
32503	Thu Mar 23 12:00:00 2017_x000D_	14.929	29.8142	129.773	2.26496	2	12.4975	11.0062	320.54	5.59448	18.9645		0.0127279	0
32504	Thu Mar 23 12:00:01 2017_x000D_	14.9293	29.8139	121.786	2.12556	2	12.4975	11.0062	320.54	5.59448	18.9643		4.51683	0
32505	Thu Mar 23 12:00:01 2017_x000D_	14.8212	29.7091	112.81	1.96891	2	12.4975	11.0062	320.54	5.59448	18.8467		0.0108167	0
32506	Thu Mar 23 12:00:01 2017_x000D_	14.8215	29.7093	107.224	1.87141	2	12.4975	11.0062	320.54	5.59448	18.8469		3.19115	0
32507	Thu Mar 23 12:00:01 2017_x000D_	14.8254	29.8156	100.817	1.75959	2	12.4975	11.0062	320.54	5.59448	18.9529		7.15837	0
32508	Thu Mar 23 12:00:01 2017_x000D_	14.7136	29.6048	86.068	1.50217	2	12.4975	11.0062	320.54	5.59448	18.7302		0.00948683	0
32509	Thu Mar 23 12:00:01 2017_x000D_	14.7137	29.6051	80.2301	1.40028	2	12.4975	11.0062	320.54	5.59448	18.7305		9.99445	0
32510	Thu Mar 23 12:00:01 2017_x000D_	14.8074	29.2854	65.5211	1.14356	2	12.4975	11.0062	320.54	5.59448	18.4246		4.42716	0
32511	Thu Mar 23 12:00:01 2017_x000D_	14.9085	29.1779	61.579	1.07476	2	12.4975	11.0062	320.54	5.59448	18.3309		11.3203	0
32512	Thu Mar 23 12:00:01 2017_x000D_	15.1067	28.8568	46.786	0.81657	2	12.4975	11.0062	320.54	5.59448	18.0403		7.04574	0
32513	Thu Mar 23 12:00:01 2017_x000D_	15.2039	28.643	40.292	0.703228	2	12.4975	11.0062	320.54	5.59448	17.8432		13.9649	0
32514	Thu Mar 23 12:00:01 2017_x000D_	15.6153	28.4252	26.4709	0.462004	2	12.4975	11.0062	320.54	5.59448	17.6958		4.42524	0
32515	Thu Mar 23 12:00:01 2017_x000D_	15.7162	28.3176	22.4119	0.391162	2	12.4975	11.0062	320.54	5.59448	17.6081		12.9031	0
32516	Thu Mar 23 12:00:01 2017_x000D_	16.1316	28.2061	19.5225	0.340732	2	12.4975	11.0062	320.54	5.59448	17.5796		11.2607	0
32517	Thu Mar 23 12:00:01 2017_x000D_	16.4383	27.9897	18.5871	0.324407	2	12.4975	11.0062	320.54	5.59448	17.4347		22.7674	0
32518	Thu Mar 23 12:00:01 2017_x000D_	17.1642	27.7683	19.5211	0.340708	2	12.4975	11.0062	320.54	5.59448	17.3996		9.41465	0
32519	Thu Mar 23 12:00:01 2017_x000D_	17.478	27.7646	18.5897	0.324451	2	12.4975	11.0062	320.54	5.59448	17.4828		23.776	0
32520	Thu Mar 23 12:00:01 2017_x000D_	18.1997	27.4371	22.4145	0.391206	2	12.4975	11.0062	320.54	5.59448	17.3922		9.86248	0
32521	Thu Mar 23 12:00:01 2017_x000D_	18.5095	27.3271	18.5878	0.324419	2	12.4975	11.0062	320.54	5.59448	17.393		16.8091	0
32522	Thu Mar 23 12:00:01 2017_x000D_	19.0254	27.1085	25.203	0.439876	2	12.4975	11.0062	320.54	5.59448	17.3752		12.8652	0
32523	Thu Mar 23 12:00:01 2017_x000D_	19.4396	26.9974	22.4158	0.391229	2	12.4975	11.0062	320.54	5.59448	17.433		6.97293	0
32524	Thu Mar 23 12:00:01 2017_x000D_	19.6451	26.8888	25.2042	0.439896	2	12.4975	11.0062	320.54	5.59448	17.4168		18.1833	0
32525	Thu Mar 23 12:00:01 2017_x000D_	20.1569	26.5641	29.2504	0.510515	2	12.4975	11.0062	320.54	5.59448	17.3411		6.97028	0
32526	Thu Mar 23 12:00:02 2017_x000D_	20.3623	26.4555	31.8916	0.556614	2	12.4975	11.0062	320.54	5.59448	17.336		9.84816	0
32527	Thu Mar 23 12:00:02 2017_x000D_	20.6717	26.3458	27.8808	0.486611	2	12.4975	11.0062	320.54	5.59448	17.3816		18.1716	0
32528	Thu Mar 23 12:00:02 2017_x000D_	21.1831	26.0212	31.8926	0.556631	2	12.4975	11.0062	320.54	5.59448	17.3462		11.2398	0
32529	Thu Mar 23 12:00:02 2017_x000D_	21.4893	25.8053	33.4756	0.58426	2	12.4975	11.0062	320.54	5.59448	17.3166		16.759	0
32530	Thu Mar 23 12:00:02 2017_x000D_	22.0036	25.5872	31.8935	0.556646	2	12.4975	11.0062	320.54	5.59448	17.4061		8.83543	0
32531	Thu Mar 23 12:00:02 2017_x000D_	22.2052	25.3725	31.8924	0.556627	2	12.4975	11.0062	320.54	5.59448	17.3387		15.5826	0
32532	Thu Mar 23 12:00:02 2017_x000D_	22.6119	25.0494	34.4008	0.600407	2	12.4975	11.0062	320.54	5.59448	17.3064		12.8353	0
32533	Thu Mar 23 12:00:02 2017_x000D_	23.0252	24.9388	31.8933	0.556643	2	12.4975	11.0062	320.54	5.59448	17.4628		8.83337	0
32534	Thu Mar 23 12:00:02 2017_x000D_	23.2267	24.7241	31.8923	0.556625	2	12.4975	11.0062	320.54	5.59448	17.4154		15.5737	0
32535	Thu Mar 23 12:00:02 2017_x000D_	23.6331	24.4011	29.2474	0.510464	2	12.4975	11.0062	320.54	5.59448	17.4191		9.82718	0
32536	Thu Mar 23 12:00:02 2017_x000D_	23.9419	24.2918	30.44	0.531278	2	12.4975	11.0062	320.54	5.59448	17.5351		15.5672	0
32537	Thu Mar 23 12:00:02 2017_x000D_	24.3481	23.9689	27.8746	0.486503	2	12.4975	11.0062	320.54	5.59448	17.5633		9.36949	0
32538	Thu Mar 23 12:00:02 2017_x000D_	24.6604	23.9657	29.2493	0.510496	2	12.4975	11.0062	320.54	5.59448	17.7731		11.2084	0
32539	Thu Mar 23 12:00:02 2017_x000D_	24.9656	23.7502	27.8762	0.486531	2	12.4975	11.0062	320.54	5.59448	17.8287		6.94345	0
32540	Thu Mar 23 12:00:02 2017_x000D_	25.1702	23.642	25.1938	0.439714	2	12.4975	11.0062	320.54	5.59448	17.8958		6.94751	0
32541	Thu Mar 23 12:00:02 2017_x000D_	25.3749	23.5337	27.8761	0.48653	2	12.4975	11.0062	320.54	5.59448	17.9657		13.8869	0
32542	Thu Mar 23 12:00:02 2017_x000D_	25.7841	23.3173	27.8761	0.48653	2	12.4975	11.0062	320.54	5.59448	18.1134		6.9408	0
32543	Thu Mar 23 12:00:02 2017_x000D_	25.9886	23.2091	25.193	0.4397	2	12.4975	11.0062	320.54	5.59448	18.1912		4.41868	0
32544	Thu Mar 23 12:00:02 2017_x000D_	26.0895	23.1018	29.2484	0.510482	2	12.4975	11.0062	320.54	5.59448	18.1947		9.80821	0
32545	Thu Mar 23 12:00:02 2017_x000D_	26.3977	22.9927	25.1926	0.439694	2	12.4975	11.0062	320.54	5.59448	18.3546		6.9394	0
32546	Thu Mar 23 12:00:02 2017_x000D_	26.6022	22.8846	27.8761	0.48653	2	12.4975	11.0062	320.54	5.59448	18.4401		13.2371	0
32547	Thu Mar 23 12:00:03 2017_x000D_	26.9043	22.563	31.8938	0.556651	2	12.4975	11.0062	320.54	5.59448	18.4693		6.24332	0
32548	Thu Mar 23 12:00:03 2017_x000D_	27.1124	22.5609	40.3191	0.703701	2	12.4975	11.0062	320.54	5.59448	18.6308		3.18173	0
32549	Thu Mar 23 12:00:03 2017_x000D_	27.1159	22.6669	50.9708	0.889608	2	12.4975	11.0062	320.54	5.59448	18.6995		0.0174929	0
32550	Thu Mar 23 12:00:03 2017_x000D_	27.1162	22.6664	64.1254	1.1192	2	12.4975	11.0062	320.54	5.59448	18.6994		3.17554	0
32551	Thu Mar 23 12:00:03 2017_x000D_	27.1195	22.7722	70.7721	1.23521	2	12.4975	11.0062	320.54	5.59448	18.7681		3.1662	0
32552	Thu Mar 23 12:00:03 2017_x000D_	27.1224	22.8777	88.7777	1.54946	2	12.4975	11.0062	320.54	5.59448	18.8367		0.0067082	0
32553	Thu Mar 23 12:00:03 2017_x000D_	27.1223	22.8775	94.6642	1.6522	2	12.4975	11.0062	320.54	5.59448	18.8365		6.38455	0
32554	Thu Mar 23 12:00:03 2017_x000D_	27.1152	22.6648	113.469	1.98041	2	12.4975	11.0062	320.54	5.59448	18.6976		0.0108167	0
32555	Thu Mar 23 12:00:03 2017_x000D_	27.1149	22.6646	118.819	2.07378	2	12.4975	11.0062	320.54	5.59448	18.6972		3.17904	0
32556	Thu Mar 23 12:00:03 2017_x000D_	27.1111	22.5587	133.397	2.32821	2	12.4975	11.0062	320.54	5.59448	18.6284		7.16145	0
32557	Thu Mar 23 12:00:03 2017_x000D_	27.0006	22.3471	135.469	2.36438	2	12.4975	11.0062	320.54	5.59448	18.4108		11.4209	0
32558	Thu Mar 23 12:00:03 2017_x000D_	26.6826	22.1378	141.693	2.47302	2	12.4975	11.0062	320.54	5.59448	18.0313		13.5238	0
32559	Thu Mar 23 12:00:03 2017_x000D_	26.3614	21.8215	137.549	2.40068	2	12.4975	11.0062	320.54	5.59448	17.5835		18.0403	0
32560	Thu Mar 23 12:00:03 2017_x000D_	25.9327	21.3998	137.548	2.40066	2	12.4975	11.0062	320.54	5.59448	16.9862		13.5387	0
32561	Thu Mar 23 12:00:03 2017_x000D_	25.6111	21.0832	133.399	2.32826	2	12.4975	11.0062	320.54	5.59448	16.5382		22.5843	0
32562	Thu Mar 23 12:00:03 2017_x000D_	25.0745	20.5552	129.29	2.25653	2	12.4975	11.0062	320.54	5.59448	15.7913		9.03925	0
32563	Thu Mar 23 12:00:03 2017_x000D_	24.8597	20.3439	129.291	2.25655	2	12.4975	11.0062	320.54	5.59448	15.4925		23.1322	0
32564	Thu Mar 23 12:00:03 2017_x000D_	24.4236	19.708	124.462	2.17228	2	12.4975	11.0062	320.54	5.59448	14.7632		11.5832	0
32565	Thu Mar 23 12:00:03 2017_x000D_	24.2052	19.3896	122.829	2.14378	2	12.4975	11.0062	320.54	5.59448	14.3997		23.1739	0
32566	Thu Mar 23 12:00:03 2017_x000D_	23.7681	18.7527	122.83	2.14379	2	12.4975	11.0062	320.54	5.59448	13.6761		0	0
32567	Thu Mar 23 12:00:03 2017_x000D_	23.7681	18.7527	122.83	2.14379	2	12.4975	11.0062	320.54	5.59448	13.6761		20.359	0
32568	Thu Mar 23 12:00:04 2017_x000D_	23.5393	18.1138	122.825	2.1437	2	12.4975	11.0062	320.54	5.59448	13.1316		20.5773	0
32569	Thu Mar 23 12:00:04 2017_x000D_	23.105	17.5829	124.458	2.17221	2	12.4975	11.0062	320.54	5.59448	12.4809		11.6198	0
32570	Thu Mar 23 12:00:04 2017_x000D_	22.8859	17.2635	122.828	2.14375	2	12.4975	11.0062	320.54	5.59448	12.1274		7.21788	0
32571	Thu Mar 23 12:00:04 2017_x000D_	22.7744	17.0503	125.25	2.18602	2	12.4975	11.0062	320.54	5.59448	11.9225		14.4168	0
32572	Thu Mar 23 12:00:04 2017_x000D_	22.552	16.6243	128.783	2.24769	2	12.4975	11.0062	320.54	5.59448	11.5176		13.6468	0
32573	Thu Mar 23 12:00:04 2017_x000D_	22.2279	16.3051	129.272	2.25623	2	12.4975	11.0062	320.54	5.59448	11.0797		13.6469	0
32574	Thu Mar 23 12:00:04 2017_x000D_	21.9037	15.986	133.371	2.32775	2	12.4975	11.0062	320.54	5.59448	10.6431		7.22864	0
32575	Thu Mar 23 12:00:04 2017_x000D_	21.792	15.7725	135.432	2.36373	2	12.4975	11.0062	320.54	5.59448	10.4454		7.12548	0
32576	Thu Mar 23 12:00:04 2017_x000D_	21.5793	15.6668	137.501	2.39985	2	12.4975	11.0062	320.54	5.59448	10.2079		16.1362	0
32577	Thu Mar 23 12:00:04 2017_x000D_	21.2517	15.2402	135.432	2.36373	2	12.4975	11.0062	320.54	5.59448	9.72434		7.23674	0
32578	Thu Mar 23 12:00:04 2017_x000D_	21.1398	15.0265	137.495	2.39974	2	12.4975	11.0062	320.54	5.59448	9.53164		18.2333	0
32579	Thu Mar 23 12:00:04 2017_x000D_	20.7068	14.6	137.494	2.39973	2	12.4975	11.0062	320.54	5.59448	8.96147		9.12193	0
32580	Thu Mar 23 12:00:04 2017_x000D_	20.4902	14.3866	137.494	2.39972	2	12.4975	11.0062	320.54	5.59448	8.67815		14.2925	0
32581	Thu Mar 23 12:00:04 2017_x000D_	20.0638	14.1741	137.499	2.3998	2	12.4975	11.0062	320.54	5.59448	8.20271		7.24193	0
32582	Thu Mar 23 12:00:04 2017_x000D_	19.9521	13.9601	135.432	2.36373	2	12.4975	11.0062	320.54	5.59448	8.01852		9.13255	0
32583	Thu Mar 23 12:00:04 2017_x000D_	19.7352	13.7465	135.432	2.36373	2	12.4975	11.0062	320.54	5.59448	7.73909		4.57794	0
32584	Thu Mar 23 12:00:04 2017_x000D_	19.6265	13.6394	135.432	2.36373	2	12.4975	11.0062	320.54	5.59448	7.59976		13.6978	0
32585	Thu Mar 23 12:00:04 2017_x000D_	19.3012	13.319	135.432	2.36373	2	12.4975	11.0062	320.54	5.59448	7.18605		3.15602	0
32586	Thu Mar 23 12:00:04 2017_x000D_	19.196	13.3194	137.497	2.39978	2	12.4975	11.0062	320.54	5.59448	7.08666		14.5176	0
32587	Thu Mar 23 12:00:04 2017_x000D_	18.9717	12.8906	137.491	2.39967	2	12.4975	11.0062	320.54	5.59448	6.74287		6.30306	0
32588	Thu Mar 23 12:00:04 2017_x000D_	18.7616	12.8915	137.496	2.39976	2	12.4975	11.0062	320.54	5.59448	6.54166		9.14952	0
32589	Thu Mar 23 12:00:04 2017_x000D_	18.5443	12.6775	137.496	2.39975	2	12.4975	11.0062	320.54	5.59448	6.27352		7.26078	0
32590	Thu Mar 23 12:00:05 2017_x000D_	18.4322	12.463	135.432	2.36373	2	12.4975	11.0062	320.54	5.59448	6.11089		16.1396	0
32591	Thu Mar 23 12:00:05 2017_x000D_	18.0004	12.1421	141.604	2.47146	2	12.4975	11.0062	320.54	5.59448	5.61891		4.56945	0
32592	Thu Mar 23 12:00:05 2017_x000D_	17.8919	12.0352	142.094	2.48001	2	12.4975	11.0062	320.54	5.59448	5.49167		4.58221	0
32593	Thu Mar 23 12:00:05 2017_x000D_	17.783	11.9281	146.465	2.55629	2	12.4975	11.0062	320.54	5.59448	5.3653		10.0836	0
32594	Thu Mar 23 12:00:05 2017_x000D_	18.1017	12.0349	158.757	2.77083	2	12.4975	11.0062	320.54	5.59448	5.69783		3.153	0
32595	Thu Mar 23 12:00:05 2017_x000D_	18.2068	12.0348	165.265	2.88443	2	12.4975	11.0062	320.54	5.59448	5.80122		9.91919	0
32596	Thu Mar 23 12:00:05 2017_x000D_	18.5192	11.9265	173.749	3.0325	2	12.4975	11.0062	320.54	5.59448	6.09162		10.0949	0
32597	Thu Mar 23 12:00:05 2017_x000D_	18.8383	12.0333	189.435	3.30626	2	12.4975	11.0062	320.54	5.59448	6.42345		14.0117	0
32598	Thu Mar 23 12:00:05 2017_x000D_	19.2522	11.8169	203.316	3.54853	2	12.4975	11.0062	320.54	5.59448	6.80318		4.45017	0
32599	Thu Mar 23 12:00:05 2017_x000D_	19.3541	11.7091	213.307	3.72292	2	12.4975	11.0062	320.54	5.59448	6.89253		3.15904	0
32600	Thu Mar 23 12:00:05 2017_x000D_	19.4594	11.7086	220.202	3.84325	2	12.4975	11.0062	320.54	5.59448	6.99724		3.15904	0
32601	Thu Mar 23 12:00:05 2017_x000D_	19.5647	11.7081	226.745	3.95745	2	12.4975	11.0062	320.54	5.59448	7.10197		4.58206	0
32602	Thu Mar 23 12:00:05 2017_x000D_	19.4565	11.6003	244.198	4.26206	2	12.4975	11.0062	320.54	5.59448	6.98431		0.0067082	0
32603	Thu Mar 23 12:00:05 2017_x000D_	19.4566	11.6001	249.752	4.359	2	12.4975	11.0062	320.54	5.59448	6.9844		0.0212132	0
32604	Thu Mar 23 12:00:05 2017_x000D_	19.4565	11.5994	263.085	4.59169	2	12.4975	11.0062	320.54	5.59448	6.98424		4.44387	0
32605	Thu Mar 23 12:00:05 2017_x000D_	19.3548	11.7071	-88.112	-1.53784	2	12.4975	11.0062	320.54	5.59448	6.89303		3.20835	0
32606	Thu Mar 23 12:00:05 2017_x000D_	19.3579	11.814	-76.5655	-1.33632	2	12.4975	11.0062	320.54	5.59448	6.90779		4.57577	0
32607	Thu Mar 23 12:00:05 2017_x000D_	19.4664	11.9212	-73.0556	-1.27506	2	12.4975	11.0062	320.54	5.59448	7.02871		6.45342	0
32608	Thu Mar 23 12:00:05 2017_x000D_	19.4734	12.1362	-73.054	-1.27503	2	12.4975	11.0062	320.54	5.59448	7.06683		20.5217	0
32609	Thu Mar 23 12:00:05 2017_x000D_	19.7046	12.78	-73.055	-1.27505	2	12.4975	11.0062	320.54	5.59448	7.42217		10.2534	0
32610	Thu Mar 23 12:00:05 2017_x000D_	19.8203	13.1016	-76.5697	-1.33639	2	12.4975	11.0062	320.54	5.59448	7.6167		12.8889	0
32611	Thu Mar 23 12:00:06 2017_x000D_	19.8344	13.531	-76.5673	-1.33635	2	12.4975	11.0062	320.54	5.59448	7.75917		16.5142	0
32612	Thu Mar 23 12:00:06 2017_x000D_	19.9572	14.0676	-85.0219	-1.48391	2	12.4975	11.0062	320.54	5.59448	8.06345		9.65624	0
32613	Thu Mar 23 12:00:06 2017_x000D_	19.9678	14.3893	-85.1842	-1.48675	2	12.4975	11.0062	320.54	5.59448	8.20066		22.8418	0
32614	Thu Mar 23 12:00:06 2017_x000D_	20.0973	15.1396	-88.1259	-1.53809	2	12.4975	11.0062	320.54	5.59448	8.65112		9.64714	0
32615	Thu Mar 23 12:00:06 2017_x000D_	20.1078	15.461	-88.1259	-1.53809	2	12.4975	11.0062	320.54	5.59448	8.81827		25.7238	0
32616	Thu Mar 23 12:00:06 2017_x000D_	20.1359	16.318	-88.1259	-1.53809	2	12.4975	11.0062	320.54	5.59448	9.30378		9.63815	0
32617	Thu Mar 23 12:00:06 2017_x000D_	20.1464	16.6391	-88.1259	-1.53809	2	12.4975	11.0062	320.54	5.59448	9.49922		10.0678	0
32618	Thu Mar 23 12:00:06 2017_x000D_	20.0522	16.9612	268.926	4.69364	2	12.4975	11.0062	320.54	5.59448	9.61954		19.2733	0
32619	Thu Mar 23 12:00:06 2017_x000D_	20.0732	17.6033	268.925	4.69363	2	12.4975	11.0062	320.54	5.59448	10.0455		12.8439	0
32620	Thu Mar 23 12:00:06 2017_x000D_	20.0872	18.0312	268.925	4.69362	2	12.4975	11.0062	320.54	5.59448	10.3419		19.2522	0
32621	Thu Mar 23 12:00:06 2017_x000D_	20.1081	18.6726	-85.179	-1.48665	2	12.4975	11.0062	320.54	5.59448	10.8025		6.41744	0
32622	Thu Mar 23 12:00:06 2017_x000D_	20.1151	18.8864	-85.1788	-1.48665	2	12.4975	11.0062	320.54	5.59448	10.9602		25.6578	0
32623	Thu Mar 23 12:00:06 2017_x000D_	20.1431	19.7412	-85.1777	-1.48663	2	12.4975	11.0062	320.54	5.59448	11.6084		6.41144	0
32624	Thu Mar 23 12:00:06 2017_x000D_	20.1501	19.9548	-85.1775	-1.48663	2	12.4975	11.0062	320.54	5.59448	11.7745		12.8229	0
32625	Thu Mar 23 12:00:06 2017_x000D_	20.1641	20.382	-85.177	-1.48662	2	12.4975	11.0062	320.54	5.59448	12.1113		19.2223	0
32626	Thu Mar 23 12:00:06 2017_x000D_	20.1851	21.0224	-85.1762	-1.4866	2	12.4975	11.0062	320.54	5.59448	12.6263		6.40544	0
32627	Thu Mar 23 12:00:06 2017_x000D_	20.1921	21.2358	-85.1759	-1.4866	2	12.4975	11.0062	320.54	5.59448	12.8005		12.8078	0
32628	Thu Mar 23 12:00:06 2017_x000D_	20.206	21.6625	-85.1754	-1.48659	2	12.4975	11.0062	320.54	5.59448	13.1521		17.3226	0
32629	Thu Mar 23 12:00:06 2017_x000D_	20.4326	22.1936	-85.3267	-1.48923	2	12.4975	11.0062	320.54	5.59448	13.7158		9.60507	0
32630	Thu Mar 23 12:00:06 2017_x000D_	20.443	22.5136	-85.1793	-1.48666	2	12.4975	11.0062	320.54	5.59448	13.984		19.1892	0
32631	Thu Mar 23 12:00:06 2017_x000D_	20.4639	23.1529	-85.1785	-1.48665	2	12.4975	11.0062	320.54	5.59448	14.526		12.7869	0
32632	Thu Mar 23 12:00:06 2017_x000D_	20.4779	23.5789	-85.178	-1.48664	2	12.4975	11.0062	320.54	5.59448	14.8916		19.1742	0
32633	Thu Mar 23 12:00:07 2017_x000D_	20.4987	24.2177	-85.1772	-1.48662	2	12.4975	11.0062	320.54	5.59448	15.4455		6.39045	0
32634	Thu Mar 23 12:00:07 2017_x000D_	20.5057	24.4306	-85.177	-1.48662	2	12.4975	11.0062	320.54	5.59448	15.6316		12.7748	0
32635	Thu Mar 23 12:00:07 2017_x000D_	20.5196	24.8562	-85.1764	-1.48661	2	12.4975	11.0062	320.54	5.59448	16.0055		6.38445	0
32636	Thu Mar 23 12:00:07 2017_x000D_	20.5266	25.0689	-85.1762	-1.48661	2	12.4975	11.0062	320.54	5.59448	16.1934		19.4692	0
32637	Thu Mar 23 12:00:07 2017_x000D_	20.6517	25.7057	-82.2474	-1.43549	2	12.4975	11.0062	320.54	5.59448	16.8097		9.56609	0
32638	Thu Mar 23 12:00:07 2017_x000D_	20.6621	26.0244	-82.5382	-1.44056	2	12.4975	11.0062	320.54	5.59448	17.0941		16.3291	0
32639	Thu Mar 23 12:00:07 2017_x000D_	20.7839	26.5549	-85.1793	-1.48666	2	12.4975	11.0062	320.54	5.59448	17.6189		9.55709	0
32640	Thu Mar 23 12:00:07 2017_x000D_	20.7943	26.8733	-85.3262	-1.48922	2	12.4975	11.0062	320.54	5.59448	17.9054		15.9415	0
32641	Thu Mar 23 12:00:07 2017_x000D_	20.8116	27.4044	-85.1783	-1.48664	2	12.4975	11.0062	320.54	5.59448	18.3855		12.7447	0
32642	Thu Mar 23 12:00:07 2017_x000D_	20.8254	27.829	-85.1777	-1.48663	2	12.4975	11.0062	320.54	5.59448	18.7713		13.0581	0
32643	Thu Mar 23 12:00:07 2017_x000D_	20.7351	28.2548	-88.1305	-1.53817	2	12.4975	11.0062	320.54	5.59448	19.1147		6.36936	0
32644	Thu Mar 23 12:00:07 2017_x000D_	20.742	28.467	-88.1305	-1.53817	2	12.4975	11.0062	320.54	5.59448	19.3094		6.36936	0
32645	Thu Mar 23 12:00:07 2017_x000D_	20.7489	28.6792	-88.1305	-1.53817	2	12.4975	11.0062	320.54	5.59448	19.5044		13.1658	0
32646	Thu Mar 23 12:00:07 2017_x000D_	20.8669	29.1019	-85.1762	-1.4866	2	12.4975	11.0062	320.54	5.59448	19.9374		6.36637	0
32647	Thu Mar 23 12:00:07 2017_x000D_	20.8738	29.314	-85.1759	-1.4866	2	12.4975	11.0062	320.54	5.59448	20.133		12.7237	0
32648	Thu Mar 23 12:00:07 2017_x000D_	20.8876	29.7379	-85.1754	-1.48659	2	12.4975	11.0062	320.54	5.59448	20.5249		6.36047	0
32649	Thu Mar 23 12:00:07 2017_x000D_	20.8946	29.9498	-85.1751	-1.48659	2	12.4975	11.0062	320.54	5.59448	20.7213		0	0
32650	Thu Mar 23 12:00:07 2017_x000D_	20.8946	29.9498	-85.1751	-1.48659	2	12.4975	11.0062	320.54	5.59448	20.7213		19.0719	0
32651	Thu Mar 23 12:00:07 2017_x000D_	20.9151	30.5852	-79.337	-1.38469	2	12.4975	11.0062	320.54	5.59448	21.3118		0	0
32652	Thu Mar 23 12:00:07 2017_x000D_	20.9151	30.5852	-79.337	-1.38469	2	12.4975	11.0062	320.54	5.59448	21.3118		4.51259	0
32653	Thu Mar 23 12:00:07 2017_x000D_	20.8071	30.4805	-70.0967	-1.22342	2	12.4975	11.0062	320.54	5.59448	21.173		11.5212	0
32654	Thu Mar 23 12:00:08 2017_x000D_	20.5877	30.1653	-58.3698	-1.01875	2	12.4975	11.0062	320.54	5.59448	20.7972		7.14637	0
32655	Thu Mar 23 12:00:08 2017_x000D_	20.476	29.9549	-48.1706	-0.840735	2	12.4975	11.0062	320.54	5.59448	20.5599		11.4425	0
32656	Thu Mar 23 12:00:08 2017_x000D_	20.1559	29.7475	-33.8498	-0.59079	2	12.4975	11.0062	320.54	5.59448	20.2457		9.96652	0
32657	Thu Mar 23 12:00:08 2017_x000D_	19.8396	29.6459	-24.6241	-0.429772	2	12.4975	11.0062	320.54	5.59448	20.0336		6.26478	0
32658	Thu Mar 23 12:00:08 2017_x000D_	19.6308	29.6492	-11.2977	-0.197182	2	12.4975	11.0062	320.54	5.59448	19.9611		3.17255	0
32659	Thu Mar 23 12:00:08 2017_x000D_	19.6275	29.5435	-2.32986	-0.0406637	2	12.4975	11.0062	320.54	5.59448	19.8612		6.96018	0
32660	Thu Mar 23 12:00:08 2017_x000D_	19.4228	29.6527	12.8646	0.22453	2	12.4975	11.0062	320.54	5.59448	19.891		0	0
32661	Thu Mar 23 12:00:08 2017_x000D_	19.4228	29.6527	12.8646	0.22453	2	12.4975	11.0062	320.54	5.59448	19.891		3.14421	0
32662	Thu Mar 23 12:00:08 2017_x000D_	19.5276	29.6515	25.2476	0.440654	2	12.4975	11.0062	320.54	5.59448	19.9266		0.0182483	0
32663	Thu Mar 23 12:00:08 2017_x000D_	19.5282	29.6514	38.4905	0.671786	2	12.4975	11.0062	320.54	5.59448	19.9267		4.42292	0
32664	Thu Mar 23 12:00:08 2017_x000D_	19.6292	29.544	42.6303	0.744038	2	12.4975	11.0062	320.54	5.59448	19.8623		4.4251	0
32665	Thu Mar 23 12:00:08 2017_x000D_	19.7302	29.4365	46.804	0.816884	2	12.4975	11.0062	320.54	5.59448	19.7987		11.2426	0
32666	Thu Mar 23 12:00:08 2017_x000D_	20.0363	29.2203	48.9673	0.85464	2	12.4975	11.0062	320.54	5.59448	19.7126		11.2318	0
32667	Thu Mar 23 12:00:08 2017_x000D_	20.3421	29.0043	46.8047	0.816896	2	12.4975	11.0062	320.54	5.59448	19.6334		24.436	0
32668	Thu Mar 23 12:00:08 2017_x000D_	20.8425	28.3616	44.7878	0.781694	2	12.4975	11.0062	320.54	5.59448	19.2574		8.83337	0
32669	Thu Mar 23 12:00:08 2017_x000D_	21.044	28.1469	40.322	0.703752	2	12.4975	11.0062	320.54	5.59448	19.1532		11.2234	35.9061
32670	Thu Mar 23 12:00:08 2017_x000D_	21.3496	27.9311	38.4884	0.671749	2	12.9843	9.9128	320.54	5.59448	19.8655		22.0791	0
32671	Thu Mar 23 12:00:08 2017_x000D_	21.8533	27.3945	34.4195	0.600734	2	12.9843	9.9128	320.54	5.59448	19.6028		6.95297	0
32672	Thu Mar 23 12:00:08 2017_x000D_	22.0581	27.286	31.9139	0.557003	2	12.9843	9.9128	320.54	5.59448	19.6		20.8642	0
32673	Thu Mar 23 12:00:08 2017_x000D_	22.6727	26.9605	29.2747	0.51094	2	12.9843	9.9128	320.54	5.59448	19.6084		9.82736	0
32674	Thu Mar 23 12:00:08 2017_x000D_	22.9814	26.8509	25.2288	0.440325	2	12.9843	9.9128	320.54	5.59448	19.6683		22.436	0
32675	Thu Mar 23 12:00:09 2017_x000D_	23.5923	26.4195	25.2265	0.440285	2	12.9843	9.9128	320.54	5.59448	19.6214		6.94767	0
32676	Thu Mar 23 12:00:09 2017_x000D_	23.7969	26.311	22.4356	0.391575	2	12.9843	9.9128	320.54	5.59448	19.6421		12.8179	0
32677	Thu Mar 23 12:00:09 2017_x000D_	24.2096	26.2004	25.2276	0.440305	2	12.9843	9.9128	320.54	5.59448	19.7811		19.6442	88.9688
32678	Thu Mar 23 12:00:09 2017_x000D_	24.8267	25.9814	25.2288	0.440325	2	15.6758	8.6675	324.957	5.67158	19.5834		8.82065	0
32679	Thu Mar 23 12:00:09 2017_x000D_	25.0279	25.767	25.2268	0.440291	2	15.6758	8.6675	324.957	5.67158	19.4899		13.8844	0
32680	Thu Mar 23 12:00:09 2017_x000D_	25.4369	25.5504	25.2265	0.440285	2	15.6758	8.6675	324.957	5.67158	19.5016		19.6281	0
32681	Thu Mar 23 12:00:09 2017_x000D_	26.0535	25.3316	25.2276	0.440305	2	15.6758	8.6675	324.957	5.67158	19.6313		6.93815	0
32682	Thu Mar 23 12:00:09 2017_x000D_	26.2579	25.2234	27.9072	0.487072	2	15.6758	8.6675	324.957	5.67158	19.6489		18.1023	85.1712
32683	Thu Mar 23 12:00:09 2017_x000D_	26.7672	24.8998	26.5019	0.462545	2	17.9478	6.9651	345.308	6.02676	19.9859		6.9355	0
32684	Thu Mar 23 12:00:09 2017_x000D_	26.9715	24.7916	29.278	0.510997	2	17.9478	6.9651	345.308	6.02676	19.9803		19.6043	0
32685	Thu Mar 23 12:00:09 2017_x000D_	27.5874	24.5732	29.2797	0.511027	2	17.9478	6.9651	345.308	6.02676	20.074		11.1861	0
32686	Thu Mar 23 12:00:09 2017_x000D_	27.8919	24.358	27.9072	0.487072	2	17.9478	6.9651	345.308	6.02676	20.0349		11.191	142.422
32687	Thu Mar 23 12:00:09 2017_x000D_	28.1966	24.1428	29.2785	0.511006	2	22.2141	4.88271	315	5.49779	20.1678		6.93144	0
32688	Thu Mar 23 12:00:09 2017_x000D_	28.4008	24.0347	31.9222	0.557148	2	22.2141	4.88271	315	5.49779	20.1264		20.777	0
32689	Thu Mar 23 12:00:09 2017_x000D_	29.0128	23.7105	29.2788	0.511012	2	22.2141	4.88271	315	5.49779	20.0177		11.1777	0
32690	Thu Mar 23 12:00:09 2017_x000D_	29.3171	23.4955	27.9056	0.487045	2	22.2141	4.88271	315	5.49779	19.9221		23.5701	130.922
32691	Thu Mar 23 12:00:09 2017_x000D_	30.0324	23.1705	26.5003	0.462517	2	26.0416	2.7862	340.522	5.94323	20.7713		9.77793	0
32692	Thu Mar 23 12:00:09 2017_x000D_	30.3396	23.0616	27.9072	0.487072	2	26.0416	2.7862	340.522	5.94323	20.7259		22.3429	0
32693	Thu Mar 23 12:00:09 2017_x000D_	30.9479	22.6319	27.9056	0.487045	2	26.0416	2.7862	340.522	5.94323	20.4432		11.1735	0
32694	Thu Mar 23 12:00:09 2017_x000D_	31.2521	22.417	29.2783	0.511003	2	26.0416	2.7862	340.522	5.94323	20.3105		12.7421	0
32695	Thu Mar 23 12:00:09 2017_x000D_	31.6624	22.3072	26.4996	0.462504	2	26.0416	2.7862	340.522	5.94323	20.3141		20.738	165.241
32696	Thu Mar 23 12:00:09 2017_x000D_	32.2733	21.9837	29.2802	0.511036	2	31.5432	2.51981	0	0	19.4776		9.75896	0
32697	Thu Mar 23 12:00:10 2017_x000D_	32.5799	21.875	25.2215	0.440198	2	31.5432	2.51981	0	0	19.3829		22.3146	0
32698	Thu Mar 23 12:00:10 2017_x000D_	33.1874	21.4458	25.2192	0.440158	2	31.5432	2.51981	0	0	18.9973		9.76462	0
32699	Thu Mar 23 12:00:10 2017_x000D_	33.4942	21.3371	29.2807	0.511045	2	31.5432	2.51981	0	0	18.9182		20.7112	92.4222
32700	Thu Mar 23 12:00:10 2017_x000D_	34.1043	21.014	26.4984	0.462484	2	34.6215	2.3972	0	0	18.624		9.74847	0
32701	Thu Mar 23 12:00:10 2017_x000D_	34.4106	20.9055	27.9072	0.487072	2	34.6215	2.3972	0	0	18.5095		11.1519	0
32702	Thu Mar 23 12:00:10 2017_x000D_	34.7142	20.691	29.2812	0.511053	2	34.6215	2.3972	0	0	18.294		20.6951	0
32703	Thu Mar 23 12:00:10 2017_x000D_	35.3238	20.3681	26.4978	0.462474	2	34.6215	2.3972	0	0	17.9846		9.73799	152.267
32704	Thu Mar 23 12:00:10 2017_x000D_	35.6298	20.2598	27.9071	0.487072	2	39.6292	3.2244	9.66577	0.168699	17.4986		11.1453	0
32705	Thu Mar 23 12:00:10 2017_x000D_	35.9332	20.0454	29.2817	0.511062	2	39.6292	3.2244	9.66577	0.168699	17.2223		16.5841	0
32706	Thu Mar 23 12:00:10 2017_x000D_	36.4421	19.8295	27.9072	0.487072	2	39.6292	3.2244	9.66577	0.168699	16.9082		11.1394	0
32707	Thu Mar 23 12:00:10 2017_x000D_	36.7454	19.6153	29.2821	0.511069	2	39.6292	3.2244	9.66577	0.168699	16.6427		16.5735	0
32708	Thu Mar 23 12:00:10 2017_x000D_	37.254	19.3996	27.9072	0.487072	2	39.6292	3.2244	9.66577	0.168699	16.3487		11.1345	119.666
32709	Thu Mar 23 12:00:10 2017_x000D_	37.5571	19.1854	29.2824	0.511075	2	43.5388	4.0156	0	0	16.3065		16.564	0
32710	Thu Mar 23 12:00:10 2017_x000D_	38.0654	18.9698	27.9072	0.487072	2	43.5388	4.0156	0	0	15.9244		6.88185	0
32711	Thu Mar 23 12:00:10 2017_x000D_	38.2681	18.8624	25.2161	0.440104	2	43.5388	4.0156	0	0	15.7546		6.88715	0
32712	Thu Mar 23 12:00:10 2017_x000D_	38.471	18.755	27.9072	0.487072	2	43.5388	4.0156	0	0	15.5863		13.7623	33.4158
32713	Thu Mar 23 12:00:10 2017_x000D_	38.8764	18.5403	27.9071	0.487072	2	44.6227	4.2722	0	0	15.3818		6.8792	0
32714	Thu Mar 23 12:00:10 2017_x000D_	39.079	18.4329	25.2153	0.44009	2	44.6227	4.2722	0	0	15.2072		15.4402	0
32715	Thu Mar 23 12:00:10 2017_x000D_	39.4817	18.1124	27.9056	0.487045	2	44.6227	4.2722	0	0	14.7642		6.15914	0
32716	Thu Mar 23 12:00:10 2017_x000D_	39.687	18.111	27.9072	0.487072	2	44.6227	4.2722	0	0	14.6926		6.87655	65.9089
32717	Thu Mar 23 12:00:10 2017_x000D_	39.8895	18.0036	25.2146	0.440077	2	46.8002	4.564	0	0	15.1123		9.71802	0
32718	Thu Mar 23 12:00:11 2017_x000D_	40.1949	17.8956	29.285	0.511119	2	46.8002	4.564	0	0	14.8782		4.37654	0
32719	Thu Mar 23 12:00:11 2017_x000D_	40.2946	17.7891	25.2141	0.44007	2	46.8002	4.564	0	0	14.7386		16.529	0
32720	Thu Mar 23 12:00:11 2017_x000D_	40.8018	17.5739	18.5419	0.323617	2	46.8002	4.564	0	0	14.3261		3.06309	0
32721	Thu Mar 23 12:00:11 2017_x000D_	40.9039	17.5731	12.0936	0.211073	2	46.8002	4.564	0	0	14.283		3.18419	157.569
32722	Thu Mar 23 12:00:11 2017_x000D_	40.901	17.467	3.33786	0.0582567	2	52.038	4.9541	358.599	6.25873	16.7513		4.47812	0
32723	Thu Mar 23 12:00:11 2017_x000D_	40.7957	17.3612	-11.8417	-0.206676	2	52.038	4.9541	358.599	6.25873	16.7429		4.45054	0
32724	Thu Mar 23 12:00:11 2017_x000D_	40.9008	17.4659	-21.3569	-0.372747	2	52.038	4.9541	358.599	6.25873	16.7506		4.40212	0
32725	Thu Mar 23 12:00:11 2017_x000D_	41.001	17.3587	-38.7695	-0.676655	2	52.038	4.9541	358.599	6.25873	16.6039		3.1632	91.8415
32726	Thu Mar 23 12:00:11 2017_x000D_	41.0039	17.4641	-49.0146	-0.855466	2	55.0978	5.05251	0	0	18.7799		8.93289	0
32727	Thu Mar 23 12:00:11 2017_x000D_	41.2147	17.6744	-61.6683	-1.07632	2	55.0978	5.05251	0	0	18.7631		3.17519	0
32728	Thu Mar 23 12:00:11 2017_x000D_	41.2176	17.7802	-68.0874	-1.18835	2	55.0978	5.05251	0	0	18.8323		3.17519	0
32729	Thu Mar 23 12:00:11 2017_x000D_	41.2205	17.886	-74.3602	-1.29783	2	55.0978	5.05251	0	0	18.9018		10.0665	65.5809
32730	Thu Mar 23 12:00:11 2017_x000D_	41.3311	18.2028	-83.0729	-1.44989	2	57.2827	5.1228	0	0	20.6286		9.52787	0
32731	Thu Mar 23 12:00:11 2017_x000D_	41.3389	18.5203	-82.7839	-1.44485	2	57.2827	5.1228	0	0	20.8254		13.111	0
32732	Thu Mar 23 12:00:11 2017_x000D_	41.4518	18.9425	-85.6805	-1.49541	2	57.2827	5.1228	0	0	21.0143		25.3635	0
32733	Thu Mar 23 12:00:11 2017_x000D_	41.4723	19.7877	-79.9213	-1.39489	2	57.2827	5.1228	0	0	21.5645		7.08679	39.3384
32734	Thu Mar 23 12:00:11 2017_x000D_	41.5797	19.9981	-77.1087	-1.3458	2	58.5933	5.165	0	0	22.5717		25.5781	0
32735	Thu Mar 23 12:00:11 2017_x000D_	41.7026	20.8418	-74.3507	-1.29766	2	58.5933	5.165	0	0	23.0447		7.07741	0
32736	Thu Mar 23 12:00:11 2017_x000D_	41.8099	21.0519	-71.6656	-1.2508	2	58.5933	5.165	0	0	23.1101		19.2825	0
32737	Thu Mar 23 12:00:11 2017_x000D_	41.9275	21.6838	-69.0544	-1.20523	2	58.5933	5.165	0	0	23.4653		8.88197	0
32738	Thu Mar 23 12:00:11 2017_x000D_	42.1371	21.8929	-69.0581	-1.20529	2	58.5933	5.165	0	0	23.4655		9.49781	66.6743
32739	Thu Mar 23 12:00:12 2017_x000D_	42.1448	22.2094	-68.0628	-1.18792	2	60.7559	5.67741	0	0	24.8934		20.0248	0
32740	Thu Mar 23 12:00:12 2017_x000D_	42.3645	22.8397	-68.0619	-1.1879	2	60.7559	5.67741	0	0	25.1553		8.87137	0
32741	Thu Mar 23 12:00:12 2017_x000D_	42.5739	23.0485	-68.0654	-1.18797	2	60.7559	5.67741	0	0	25.1464		6.31978	0
32742	Thu Mar 23 12:00:12 2017_x000D_	42.5789	23.2591	-68.0632	-1.18793	2	60.7559	5.67741	0	0	25.2887		20.003	0
32743	Thu Mar 23 12:00:12 2017_x000D_	42.7984	23.8887	-68.0621	-1.18791	2	60.7559	5.67741	0	0	25.5758		11.3444	0
32744	Thu Mar 23 12:00:12 2017_x000D_	43.01	24.2021	-69.0577	-1.20528	2	60.7559	5.67741	0	0	25.6531		19.9792	0
32745	Thu Mar 23 12:00:12 2017_x000D_	43.2291	24.831	-69.0571	-1.20527	2	60.7559	5.67741	0	0	25.9624		7.05468	0
32746	Thu Mar 23 12:00:12 2017_x000D_	43.3363	25.0403	-71.6714	-1.2509	2	60.7559	5.67741	0	0	26.0454		9.98387	315.356
32747	Thu Mar 23 12:00:12 2017_x000D_	43.4457	25.3546	-68.0638	-1.18794	2	71.2627	5.3512	0	0	34.2625		19.9536	0
32748	Thu Mar 23 12:00:12 2017_x000D_	43.6645	25.9827	-68.0628	-1.18792	2	71.2627	5.3512	0	0	34.4575		9.97069	0
32749	Thu Mar 23 12:00:12 2017_x000D_	43.774	26.2965	-71.672	-1.25091	2	71.2627	5.3512	0	0	34.5591		19.9318	0
32750	Thu Mar 23 12:00:12 2017_x000D_	43.9926	26.9239	-71.6723	-1.25092	2	71.2627	5.3512	0	0	34.7712		12.9982	0
32751	Thu Mar 23 12:00:12 2017_x000D_	44.1044	27.3425	-74.3667	-1.29794	2	71.2627	5.3512	0	0	34.9455		19.91	164.557
32752	Thu Mar 23 12:00:12 2017_x000D_	44.3228	27.9692	-74.368	-1.29797	2	76.572	3.97311	0	0	40.1973		9.95159	0
32753	Thu Mar 23 12:00:12 2017_x000D_	44.4318	28.2825	-70.7902	-1.23552	2	76.572	3.97311	0	0	40.2981		9.94506	0
32754	Thu Mar 23 12:00:12 2017_x000D_	44.541	28.5955	-74.3691	-1.29799	2	76.572	3.97311	0	0	40.4011		9.94592	0
32755	Thu Mar 23 12:00:12 2017_x000D_	44.65	28.9086	-70.7902	-1.23552	2	76.572	3.97311	0	0	40.5067		22.8792	89.5376
32756	Thu Mar 23 12:00:12 2017_x000D_	44.8704	29.6387	-71.6717	-1.25091	2	79.4495	3.1808	0	0	43.54		19.8587	0
32757	Thu Mar 23 12:00:12 2017_x000D_	45.0882	30.2638	-71.672	-1.25091	2	79.4495	3.1808	0	0	43.7514		14.0074	0
32758	Thu Mar 23 12:00:12 2017_x000D_	45.301	30.6794	-71.6742	-1.25095	2	79.4495	3.1808	0	0	43.844		9.41655	0
32759	Thu Mar 23 12:00:12 2017_x000D_	45.3083	30.9932	-70.7883	-1.23549	2	79.4495	3.1808	0	0	44.0358		19.8302	47.8957
32760	Thu Mar 23 12:00:12 2017_x000D_	45.5258	31.6174	-70.7883	-1.23549	2	80.997	2.7882	0	0	45.7092		11.2421	0
32761	Thu Mar 23 12:00:13 2017_x000D_	45.7359	31.9277	-71.6747	-1.25096	2	80.997	2.7882	0	0	45.7434		19.0732	0
32762	Thu Mar 23 12:00:13 2017_x000D_	45.8519	32.5528	-74.3748	-1.29808	2	80.997	2.7882	0	0	46.0555		6.98089	0
32763	Thu Mar 23 12:00:13 2017_x000D_	45.958	32.7599	-71.6732	-1.25093	2	80.997	2.7882	0	0	46.1089		6.99164	57.0237
32764	Thu Mar 23 12:00:13 2017_x000D_	46.0643	32.9673	-74.3775	-1.29813	2	82.5778	1.7327	315	5.49779	48.0503		19.0439	0
32765	Thu Mar 23 12:00:13 2017_x000D_	46.1798	33.5915	-71.6717	-1.25091	2	82.5778	1.7327	315	5.49779	48.3715		6.98226	0
32766	Thu Mar 23 12:00:13 2017_x000D_	46.286	33.7986	-74.3772	-1.29813	2	82.5778	1.7327	315	5.49779	48.4285		19.7667	0
32767	Thu Mar 23 12:00:13 2017_x000D_	46.5028	34.4208	-74.3784	-1.29815	2	82.5778	1.7327	315	5.49779	48.6818		6.25366	0
32768	Thu Mar 23 12:00:13 2017_x000D_	46.5076	34.6292	-74.3769	-1.29812	2	82.5778	1.7327	315	5.49779	48.8184		6.96344	51.9847
32769	Thu Mar 23 12:00:13 2017_x000D_	46.6134	34.8358	-71.6723	-1.25092	2	83.7341	0.442101	315	5.49779	50.6051		12.889	0
32770	Thu Mar 23 12:00:13 2017_x000D_	46.7242	35.2509	-74.3781	-1.29814	2	83.7341	0.442101	315	5.49779	50.8073		6.9581	0
32771	Thu Mar 23 12:00:13 2017_x000D_	46.83	35.4573	-71.6726	-1.25092	2	83.7341	0.442101	315	5.49779	50.8722		6.24759	0
32772	Thu Mar 23 12:00:13 2017_x000D_	46.8347	35.6655	-71.6708	-1.25089	2	83.7341	0.442101	315	5.49779	51.0123		8.73996	41.8839
32773	Thu Mar 23 12:00:13 2017_x000D_	47.0418	35.8704	-71.6748	-1.25096	2	84.5496	1.5753	315	5.49779	50.8231		6.92494	0
32774	Thu Mar 23 12:00:13 2017_x000D_	46.9451	36.08	-69.0401	-1.20498	2	84.5496	1.5753	315	5.49779	51.036		16.7756	0
32775	Thu Mar 23 12:00:13 2017_x000D_	47.1589	36.5967	-62.8475	-1.0969	2	84.5496	1.5753	315	5.49779	51.2305		9.85574	0
32776	Thu Mar 23 12:00:13 2017_x000D_	47.2668	36.907	-59.0232	-1.03015	2	84.5496	1.5753	315	5.49779	51.3647		11.1772	9.23287
32777	Thu Mar 23 12:00:13 2017_x000D_	47.4754	37.2157	-44.6688	-0.779618	2	84.7562	1.80341	14.6918	0.256421	51.4188		4.35936	0
32778	Thu Mar 23 12:00:13 2017_x000D_	47.5786	37.318	-40.5984	-0.708576	2	84.7562	1.80341	14.6918	0.256421	51.4146		9.63029	0
32779	Thu Mar 23 12:00:13 2017_x000D_	47.8838	37.4175	-23.5364	-0.410787	2	84.7562	1.80341	14.6918	0.256421	51.2634		6.95133	0
32780	Thu Mar 23 12:00:13 2017_x000D_	47.9893	37.6238	-16.9816	-0.296385	2	84.7562	1.80341	14.6918	0.256421	51.3313		6.06676	0
32781	Thu Mar 23 12:00:13 2017_x000D_	48.1915	37.6206	-11.2226	-0.195871	2	84.7562	1.80341	14.6918	0.256421	51.1845		9.09109	6.63851
32782	Thu Mar 23 12:00:14 2017_x000D_	48.4945	37.6159	0.981455	0.0171296	2	84.7674	1.58241	19.478	0.339955	51.1286		6.06081	0
32783	Thu Mar 23 12:00:14 2017_x000D_	48.6965	37.6126	6.85774	0.11969	2	84.7674	1.58241	19.478	0.339955	50.9832		12.4957	0
32784	Thu Mar 23 12:00:14 2017_x000D_	49.0981	37.5021	15.421	0.269147	2	84.7674	1.58241	19.478	0.339955	50.6214		9.08534	0
32785	Thu Mar 23 12:00:14 2017_x000D_	49.4009	37.4969	16.1496	0.281864	2	84.7674	1.58241	19.478	0.339955	50.4048		9.57923	14.69
32786	Thu Mar 23 12:00:14 2017_x000D_	49.7011	37.3881	18.1582	0.31692	2	84.9628	2.0314	7.53081	0.131438	49.9348		24.9542	0
32787	Thu Mar 23 12:00:14 2017_x000D_	50.5029	37.1667	12.6174	0.220215	2	84.9628	2.0314	7.53081	0.131438	49.2136		12.4705	0
32788	Thu Mar 23 12:00:14 2017_x000D_	50.9036	37.0561	9.75514	0.170259	2	84.9628	2.0314	7.53081	0.131438	48.8545		6.78376	0
32789	Thu Mar 23 12:00:14 2017_x000D_	51.1027	36.9489	6.84756	0.119512	2	84.9628	2.0314	7.53081	0.131438	48.6389		24.1565	19.9065
32790	Thu Mar 23 12:00:14 2017_x000D_	51.9078	36.9352	0.962947	0.0168066	2	84.9292	2.6941	0	0	47.5696		12.0737	0
32791	Thu Mar 23 12:00:14 2017_x000D_	52.3102	36.9284	0.962916	0.0168061	2	84.9292	2.6941	0	0	47.2862		18.0957	0
32792	Thu Mar 23 12:00:14 2017_x000D_	52.9133	36.918	-4.92268	-0.0859169	2	84.9292	2.6941	0	0	46.8646		12.0587	0
32793	Thu Mar 23 12:00:14 2017_x000D_	53.3152	36.9113	-4.92405	-0.0859409	2	84.9292	2.6941	0	0	46.5861		18.3527	27.4526
32794	Thu Mar 23 12:00:14 2017_x000D_	53.9198	37.0046	-7.82721	-0.136611	2	84.6666	3.5707	10.2335	0.178608	45.4224		12.0467	0
32795	Thu Mar 23 12:00:14 2017_x000D_	54.3213	36.9978	-7.82925	-0.136646	2	84.6666	3.5707	10.2335	0.178608	45.1465		12.4492	0
32796	Thu Mar 23 12:00:14 2017_x000D_	54.7248	37.0947	-4.92204	-0.0859059	2	84.6666	3.5707	10.2335	0.178608	44.9485		18.0536	0
32797	Thu Mar 23 12:00:14 2017_x000D_	55.3265	37.0845	-4.924	-0.08594	2	84.6666	3.5707	10.2335	0.178608	44.5423		9.01915	0
32798	Thu Mar 23 12:00:14 2017_x000D_	55.6271	37.0797	0.969121	0.0169143	2	84.6666	3.5707	10.2335	0.178608	44.3412		18.0356	6.63252
32799	Thu Mar 23 12:00:14 2017_x000D_	56.2282	37.0695	0.969106	0.0169141	2	84.6554	3.7915	0	0	43.7668		9.0223	0
32800	Thu Mar 23 12:00:14 2017_x000D_	56.5289	37.0644	0.969096	0.0169139	2	84.6554	3.7915	0	0	43.5682		12.0137	0
32801	Thu Mar 23 12:00:14 2017_x000D_	56.9293	37.0577	0.969064	0.0169134	2	84.6554	3.7915	0	0	43.3056		18.0145	0
32802	Thu Mar 23 12:00:14 2017_x000D_	57.5297	37.0477	6.8713	0.119927	2	84.6554	3.7915	0	0	42.9159		6.75308	13.2679
32803	Thu Mar 23 12:00:14 2017_x000D_	57.7278	36.9408	3.92515	0.0685069	2	84.6331	4.2332	325.956	5.68901	42.3519		17.9966	0
32804	Thu Mar 23 12:00:15 2017_x000D_	58.3276	36.9307	3.92604	0.0685223	2	84.6331	4.2332	325.956	5.68901	41.9655		11.9927	0
32805	Thu Mar 23 12:00:15 2017_x000D_	58.7273	36.924	3.92666	0.0685332	2	84.6331	4.2332	325.956	5.68901	41.7109		5.99187	0
32806	Thu Mar 23 12:00:15 2017_x000D_	58.927	36.9206	3.92692	0.0685377	2	84.6331	4.2332	325.956	5.68901	41.5845		12.3782	14.8995
32807	Thu Mar 23 12:00:15 2017_x000D_	59.3247	36.8107	6.87075	0.119917	2	84.3929	4.6679	0	0	40.7624		17.9666	0
32808	Thu Mar 23 12:00:15 2017_x000D_	59.9235	36.8006	6.87247	0.119947	2	84.3929	4.6679	0	0	40.3889		8.97425	0
32809	Thu Mar 23 12:00:15 2017_x000D_	60.2226	36.7956	6.59368	0.115081	2	84.3929	4.6679	0	0	40.2044		18.2126	0
32810	Thu Mar 23 12:00:15 2017_x000D_	60.819	36.6822	3.78291	0.0660242	2	84.3929	4.6679	0	0	39.7573		8.98025	0
32811	Thu Mar 23 12:00:15 2017_x000D_	61.1183	36.6772	3.92424	0.0684908	2	84.3929	4.6679	0	0	39.5765		17.9335	29.7908
32812	Thu Mar 23 12:00:15 2017_x000D_	61.716	36.6672	3.92516	0.068507	2	83.9127	5.5371	340.452	5.94201	38.2332		11.9507	0
32813	Thu Mar 23 12:00:15 2017_x000D_	62.1143	36.6605	3.92579	0.0685179	2	83.9127	5.5371	340.452	5.94201	37.9978		18.179	0
32814	Thu Mar 23 12:00:15 2017_x000D_	62.7096	36.5473	0.956673	0.0166971	2	83.9127	5.5371	340.452	5.94201	37.566		9.46518	0
32815	Thu Mar 23 12:00:15 2017_x000D_	63.0095	36.6453	-1.86651	-0.0325767	2	83.9127	5.5371	340.452	5.94201	37.4788		8.95626	103.293
32816	Thu Mar 23 12:00:15 2017_x000D_	63.308	36.6403	-2.00808	-0.0350476	2	82.8744	8.8199	21.3623	0.372842	34.012		11.9296	0
32817	Thu Mar 23 12:00:15 2017_x000D_	63.7056	36.6337	-2.00871	-0.0350587	2	82.8744	8.8199	21.3623	0.372842	33.7794		9.45756	0
32818	Thu Mar 23 12:00:15 2017_x000D_	64.0052	36.7318	0.962915	0.016806	2	82.8744	8.8199	21.3623	0.372842	33.6916		15.2295	0
32819	Thu Mar 23 12:00:15 2017_x000D_	64.5005	36.6205	3.92926	0.0685785	2	82.8744	8.8199	21.3623	0.372842	33.3238		5.95882	42.0833
32820	Thu Mar 23 12:00:15 2017_x000D_	64.6991	36.6172	3.92962	0.0685848	2	82.3722	10.1297	42.5032	0.741821	31.8422		5.95882	0
32821	Thu Mar 23 12:00:15 2017_x000D_	64.8977	36.6139	3.92988	0.0685893	2	82.3722	10.1297	42.5032	0.741821	31.7297		11.9087	0
32822	Thu Mar 23 12:00:15 2017_x000D_	65.2946	36.6072	3.93055	0.068601	2	82.3722	10.1297	42.5032	0.741821	31.5072		5.95282	0
32823	Thu Mar 23 12:00:15 2017_x000D_	65.493	36.6039	3.9308	0.0686054	2	82.3722	10.1297	42.5032	0.741821	31.3973		9.44416	0
32824	Thu Mar 23 12:00:15 2017_x000D_	65.7887	36.4959	0.956723	0.016698	2	82.3722	10.1297	42.5032	0.741821	31.1479		15.1849	40.4061
32825	Thu Mar 23 12:00:16 2017_x000D_	66.286	36.5902	-7.89674	-0.137824	2	82.0878	11.4462	57.0468	0.995655	29.6971		3.10247	0
32826	Thu Mar 23 12:00:16 2017_x000D_	66.2842	36.4868	-16.357	-0.285483	2	82.0878	11.4462	57.0468	0.995655	29.6106		4.29369	0
32827	Thu Mar 23 12:00:16 2017_x000D_	66.1838	36.3848	-32.9757	-0.575534	2	82.0878	11.4462	57.0468	0.995655	29.5782		0.0127279	0
32828	Thu Mar 23 12:00:16 2017_x000D_	66.1841	36.3845	-41.0765	-0.716921	2	82.0878	11.4462	57.0468	0.995655	29.5778		3.09612	62.3964
32829	Thu Mar 23 12:00:16 2017_x000D_	66.1832	36.2813	-55.6077	-0.970537	2	82.6405	13.4513	76.9872	1.34368	28.1434		0.00848528	0
32830	Thu Mar 23 12:00:16 2017_x000D_	66.1834	36.2811	-63.4136	-1.10678	2	82.6405	13.4513	76.9872	1.34368	28.1431		0.0247386	0
32831	Thu Mar 23 12:00:16 2017_x000D_	66.1842	36.2813	-80.9174	-1.41228	2	82.6405	13.4513	76.9872	1.34368	28.1428		6.86518	0
32832	Thu Mar 23 12:00:16 2017_x000D_	66.2867	36.4859	-89.1397	-1.55578	2	82.6405	13.4513	76.9872	1.34368	28.2496		6.18379	95.7988
32833	Thu Mar 23 12:00:16 2017_x000D_	66.29	36.692	265.361	4.63142	2	83.3547	16.5637	75.3081	1.31438	26.3885		12.7165	0
32834	Thu Mar 23 12:00:16 2017_x000D_	66.1972	37.1056	257.33	4.49126	2	83.3547	16.5637	75.3081	1.31438	26.7647		6.1807	0
32835	Thu Mar 23 12:00:16 2017_x000D_	66.2003	37.3116	252.244	4.40249	2	83.3547	16.5637	75.3081	1.31438	26.9212		22.4234	0
32836	Thu Mar 23 12:00:16 2017_x000D_	66.013	38.0352	251.337	4.38665	2	83.3547	16.5637	75.3081	1.31438	27.6		13.7124	60.7096
32837	Thu Mar 23 12:00:16 2017_x000D_	65.821	38.45	251.337	4.38666	2	83.6893	18.5595	79.9968	1.39621	26.7378		25.3949	0
32838	Thu Mar 23 12:00:16 2017_x000D_	65.6354	39.2759	251.336	4.38664	2	83.6893	18.5595	79.9968	1.39621	27.4793		8.57952	0
32839	Thu Mar 23 12:00:16 2017_x000D_	65.4403	39.485	251.338	4.38667	2	83.6893	18.5595	79.9968	1.39621	27.7651		12.6953	0
32840	Thu Mar 23 12:00:16 2017_x000D_	65.3476	39.8979	248.802	4.34241	2	83.6893	18.5595	79.9968	1.39621	28.138		6.84805	0
32841	Thu Mar 23 12:00:16 2017_x000D_	65.2516	40.105	251.337	4.38666	2	83.6893	18.5595	79.9968	1.39621	28.3577		19.4387	112.392
32842	Thu Mar 23 12:00:16 2017_x000D_	65.063	40.7249	251.337	4.38666	2	83.4997	22.3011	103.013	1.79791	26.0643		13.699	0
32843	Thu Mar 23 12:00:16 2017_x000D_	64.8712	41.1393	251.338	4.38667	2	83.4997	22.3011	103.013	1.79791	26.4934		13.699	0
32844	Thu Mar 23 12:00:16 2017_x000D_	64.6794	41.5537	251.338	4.38668	2	83.4997	22.3011	103.013	1.79791	26.9233		12.3165	0
32845	Thu Mar 23 12:00:16 2017_x000D_	64.6859	41.9642	251.337	4.38665	2	83.4997	22.3011	103.013	1.79791	27.2139		20.5364	105.699
32846	Thu Mar 23 12:00:17 2017_x000D_	64.3983	42.5854	253.957	4.43239	2	83.3215	25.8199	103.013	1.79791	25.2818		6.15375	0
32847	Thu Mar 23 12:00:17 2017_x000D_	64.4015	42.7905	253.957	4.43238	2	83.3215	25.8199	103.013	1.79791	25.4159		22.3608	0
32848	Thu Mar 23 12:00:17 2017_x000D_	64.2148	43.5121	254.758	4.44636	2	83.3215	25.8199	103.013	1.79791	26.04		0	0
32849	Thu Mar 23 12:00:17 2017_x000D_	64.2148	43.5121	254.758	4.44636	2	83.3215	25.8199	103.013	1.79791	26.04		22.3587	0
32850	Thu Mar 23 12:00:17 2017_x000D_	64.028	44.2336	253.956	4.43237	2	83.3215	25.8199	103.013	1.79791	26.6703		6.84553	112.542
32851	Thu Mar 23 12:00:17 2017_x000D_	63.9322	44.4407	251.336	4.38664	2	82.915	29.5492	103.013	1.79791	24.1268		19.4016	0
32852	Thu Mar 23 12:00:17 2017_x000D_	63.7439	45.0594	251.336	4.38663	2	82.915	29.5492	103.013	1.79791	24.6596		13.6789	0
32853	Thu Mar 23 12:00:17 2017_x000D_	63.5524	45.4732	251.336	4.38664	2	82.915	29.5492	103.013	1.79791	25.0696		19.3921	0
32854	Thu Mar 23 12:00:17 2017_x000D_	63.3642	46.0916	251.336	4.38664	2	82.915	29.5492	103.013	1.79791	25.6102		12.6495	131.914
32855	Thu Mar 23 12:00:17 2017_x000D_	63.2718	46.503	253.957	4.43239	2	82.6927	33.9407	135	2.35619	23.1297		20.5123	0
32856	Thu Mar 23 12:00:17 2017_x000D_	62.9846	47.1235	251.336	4.38664	2	82.6927	33.9407	135	2.35619	23.7107		12.64	0
32857	Thu Mar 23 12:00:17 2017_x000D_	62.8923	47.5346	253.958	4.43241	2	82.6927	33.9407	135	2.35619	24.0177		6.83882	0
32858	Thu Mar 23 12:00:17 2017_x000D_	62.7966	47.7415	251.336	4.38664	2	82.6927	33.9407	135	2.35619	24.214		25.2807	72.9239
32859	Thu Mar 23 12:00:17 2017_x000D_	62.6119	48.5637	251.335	4.38662	2	82.3534	36.3477	135	2.35619	23.2155		8.56914	0
32860	Thu Mar 23 12:00:17 2017_x000D_	62.4172	48.7727	251.336	4.38665	2	82.3534	36.3477	135	2.35619	23.4911		12.2597	0
32861	Thu Mar 23 12:00:17 2017_x000D_	62.424	49.1813	251.335	4.38662	2	82.3534	36.3477	135	2.35619	23.7041		19.3637	0
32862	Thu Mar 23 12:00:17 2017_x000D_	62.2361	49.7988	251.335	4.38662	2	82.3534	36.3477	135	2.35619	24.2		20.4813	92.8728
32863	Thu Mar 23 12:00:17 2017_x000D_	61.9492	50.4183	253.96	4.43243	2	82.632	39.4309	119.389	2.08374	23.4201		12.627	0
32864	Thu Mar 23 12:00:17 2017_x000D_	61.8571	50.829	251.335	4.38662	2	82.632	39.4309	119.389	2.08374	23.6963		6.82521	0
32865	Thu Mar 23 12:00:17 2017_x000D_	61.7614	51.0354	253.96	4.43243	2	82.632	39.4309	119.389	2.08374	23.8798		9.68196	0
32866	Thu Mar 23 12:00:17 2017_x000D_	61.6676	51.3442	250.337	4.3692	2	82.632	39.4309	119.389	2.08374	24.1129		19.3418	0
32867	Thu Mar 23 12:00:17 2017_x000D_	61.4799	51.961	250.337	4.3692	2	82.632	39.4309	119.389	2.08374	24.5848		10.9739	134.944
32868	Thu Mar 23 12:00:18 2017_x000D_	61.287	52.2718	251.336	4.38664	2	83.4944	43.8456	76.9872	1.34368	23.7523		19.3352	0
32869	Thu Mar 23 12:00:18 2017_x000D_	61.0994	52.8884	251.336	4.38663	2	83.4944	43.8456	76.9872	1.34368	24.1518		9.17833	0
32870	Thu Mar 23 12:00:18 2017_x000D_	61.1046	53.1943	250.336	4.36919	2	83.4944	43.8456	76.9872	1.34368	24.2632		16.4438	0
32871	Thu Mar 23 12:00:18 2017_x000D_	60.9153	53.7087	251.335	4.38662	2	83.4944	43.8456	76.9872	1.34368	24.6393		10.9723	53.9356
32872	Thu Mar 23 12:00:18 2017_x000D_	60.7225	54.0195	250.337	4.3692	2	83.8391	45.6101	79.9968	1.39621	24.5987		15.5847	0
32873	Thu Mar 23 12:00:18 2017_x000D_	60.6323	54.5311	253.961	4.43246	2	83.8391	45.6101	79.9968	1.39621	24.8624		6.81997	0
32874	Thu Mar 23 12:00:18 2017_x000D_	60.5368	54.7374	251.335	4.38662	2	83.8391	45.6101	79.9968	1.39621	25.0261		12.5971	0
32875	Thu Mar 23 12:00:18 2017_x000D_	60.4448	55.1471	253.961	4.43246	2	83.8391	45.6101	79.9968	1.39621	25.2636		12.5993	177.636
32876	Thu Mar 23 12:00:18 2017_x000D_	60.3529	55.5569	251.334	4.3866	2	83.9723	51.5298	79.9968	1.39621	23.9603		6.81326	0
32877	Thu Mar 23 12:00:18 2017_x000D_	60.2575	55.763	253.962	4.43246	2	83.9723	51.5298	79.9968	1.39621	24.0897		6.81724	0
32878	Thu Mar 23 12:00:18 2017_x000D_	60.162	55.9692	251.334	4.38661	2	83.9723	51.5298	79.9968	1.39621	24.2206		13.6305	0
32879	Thu Mar 23 12:00:18 2017_x000D_	59.9711	56.3815	251.335	4.38662	2	83.9723	51.5298	79.9968	1.39621	24.4867		6.10296	0
32880	Thu Mar 23 12:00:18 2017_x000D_	59.9747	56.5849	251.334	4.38661	2	83.9723	51.5298	79.9968	1.39621	24.5243		19.2953	92.0041
32881	Thu Mar 23 12:00:18 2017_x000D_	59.7874	57.2002	256.669	4.47972	2	84.0332	54.596	79.9968	1.39621	24.3853		9.6409	0
32882	Thu Mar 23 12:00:18 2017_x000D_	59.6937	57.5076	260.01	4.53802	2	84.0332	54.596	79.9968	1.39621	24.513		6.80364	0
32883	Thu Mar 23 12:00:18 2017_x000D_	59.5982	57.7133	268.23	4.68149	2	84.0332	54.596	79.9968	1.39621	24.633		6.08167	0
32884	Thu Mar 23 12:00:18 2017_x000D_	59.6012	57.916	-75.2573	-1.31349	2	84.0332	54.596	79.9968	1.39621	24.6565		2.95911	177.36
32885	Thu Mar 23 12:00:18 2017_x000D_	59.6998	57.9133	-65.4749	-1.14275	2	83.5168	60.4854	79.9968	1.39621	23.9555		6.09666	0
32886	Thu Mar 23 12:00:18 2017_x000D_	59.7028	58.1165	-52.6155	-0.918313	2	83.5168	60.4854	79.9968	1.39621	23.9315		6.75265	0
32887	Thu Mar 23 12:00:18 2017_x000D_	59.8049	58.3171	-42.4363	-0.740653	2	83.5168	60.4854	79.9968	1.39621	23.8108		8.47496	0
32888	Thu Mar 23 12:00:18 2017_x000D_	60.0063	58.5152	-29.6603	-0.517671	2	83.5168	60.4854	79.9968	1.39621	23.5929		6.63508	72.5255
32889	Thu Mar 23 12:00:19 2017_x000D_	60.2055	58.6113	-24.4215	-0.426236	2	83.1783	62.8791	79.9968	1.39621	23.3659		2.96795	0
32890	Thu Mar 23 12:00:19 2017_x000D_	60.3044	58.6088	-18.2087	-0.317801	2	83.1783	62.8791	79.9968	1.39621	23.2691		12.2322	0
32891	Thu Mar 23 12:00:19 2017_x000D_	60.7019	58.6996	-10.0046	-0.174613	2	83.1783	62.8791	79.9968	1.39621	22.8617		9.37275	0
32892	Thu Mar 23 12:00:19 2017_x000D_	61.0001	58.7928	-6.73211	-0.117497	2	83.1783	62.8791	79.9968	1.39621	22.5515		10.7285	0
32893	Thu Mar 23 12:00:19 2017_x000D_	61.3002	58.9873	-7.13908	-0.1246	2	83.1783	62.8791	79.9968	1.39621	22.2216		26.6658	52.9491
32894	Thu Mar 23 12:00:19 2017_x000D_	62.1887	58.962	-6.73117	-0.117481	2	82.8732	64.6175	79.9968	1.39621	21.4437		9.36059	0
32895	Thu Mar 23 12:00:19 2017_x000D_	62.4866	59.0548	-10.0032	-0.174589	2	82.8732	64.6175	79.9968	1.39621	21.1319		23.8322	0
32896	Thu Mar 23 12:00:19 2017_x000D_	63.2771	59.1335	-12.8139	-0.223644	2	82.8732	64.6175	79.9968	1.39621	20.349		9.34913	0
32897	Thu Mar 23 12:00:19 2017_x000D_	63.5746	59.2263	-16.4075	-0.286366	2	82.8732	64.6175	79.9968	1.39621	20.0375		18.6782	33.523
32898	Thu Mar 23 12:00:19 2017_x000D_	64.1689	59.4119	-16.4071	-0.286358	2	82.6015	65.7014	103.013	1.79791	19.4761		12.1634	0
32899	Thu Mar 23 12:00:19 2017_x000D_	64.5643	59.5016	-19.1888	-0.334909	2	82.6015	65.7014	103.013	1.79791	19.073		6.60164	0
32900	Thu Mar 23 12:00:19 2017_x000D_	64.7626	59.597	-21.8738	-0.38177	2	82.6015	65.7014	103.013	1.79791	18.8544		18.6498	0
32901	Thu Mar 23 12:00:19 2017_x000D_	65.356	59.7823	-21.8756	-0.381802	2	82.6015	65.7014	103.013	1.79791	18.233		10.6718	33.5172
32902	Thu Mar 23 12:00:19 2017_x000D_	65.6543	59.9761	-23.0353	-0.402041	2	82.3298	66.7851	98.9261	1.72659	18.0121		9.30546	0
32903	Thu Mar 23 12:00:19 2017_x000D_	65.9504	60.0685	-24.4604	-0.426914	2	82.3298	66.7851	98.9261	1.72659	17.703		18.6213	0
32904	Thu Mar 23 12:00:19 2017_x000D_	66.5429	60.2535	-24.4632	-0.426964	2	82.3298	66.7851	98.9261	1.72659	17.0847		13.175	0
32905	Thu Mar 23 12:00:19 2017_x000D_	66.9386	60.444	-24.4629	-0.426958	2	82.3298	66.7851	98.9261	1.72659	16.6463		19.7551	27.1193
32906	Thu Mar 23 12:00:19 2017_x000D_	67.5318	60.7299	-21.8731	-0.381758	2	82.0692	67.6507	98.9261	1.72659	16.1007		8.3837	0
32907	Thu Mar 23 12:00:19 2017_x000D_	67.7309	60.926	-21.8692	-0.381689	2	82.0692	67.6507	98.9261	1.72659	15.8369		18.573	0
32908	Thu Mar 23 12:00:19 2017_x000D_	68.3219	61.1104	-21.8709	-0.38172	2	82.0692	67.6507	98.9261	1.72659	15.2238		12.0951	0
32909	Thu Mar 23 12:00:19 2017_x000D_	68.7151	61.1995	-24.4647	-0.426989	2	82.0692	67.6507	98.9261	1.72659	14.8307		6.57201	0
32910	Thu Mar 23 12:00:20 2017_x000D_	68.9124	61.2947	-21.8728	-0.381752	2	82.0692	67.6507	98.9261	1.72659	14.6116		23.6838	0
32911	Thu Mar 23 12:00:20 2017_x000D_	69.6029	61.6774	-20.8032	-0.363084	2	82.0692	67.6507	98.9261	1.72659	13.8235		9.27504	0
32912	Thu Mar 23 12:00:20 2017_x000D_	69.898	61.7696	-19.1747	-0.334662	2	82.0692	67.6507	98.9261	1.72659	13.5176		22.3025	0
32913	Thu Mar 23 12:00:20 2017_x000D_	70.5861	62.051	-20.8031	-0.363083	2	82.0692	67.6507	98.9261	1.72659	12.7757		9.2618	0
32914	Thu Mar 23 12:00:20 2017_x000D_	70.8808	62.143	-19.1737	-0.334644	2	82.0692	67.6507	98.9261	1.72659	12.4706		12.0514	124.315
32915	Thu Mar 23 12:00:20 2017_x000D_	71.2726	62.2317	-21.8731	-0.381758	2	81.8591	71.7892	98.9261	1.72659	14.2625		19.6356	0
32916	Thu Mar 23 12:00:20 2017_x000D_	71.8622	62.5159	-19.1726	-0.334625	2	81.8591	71.7892	98.9261	1.72659	13.6357		9.2278	0
32917	Thu Mar 23 12:00:20 2017_x000D_	72.1559	62.6073	-20.8045	-0.363108	2	81.8591	71.7892	98.9261	1.72659	13.3589		10.5702	0
32918	Thu Mar 23 12:00:20 2017_x000D_	72.4512	62.7995	-21.8699	-0.381702	2	81.8591	71.7892	98.9261	1.72659	13.0124		18.4525	98.1297
32919	Thu Mar 23 12:00:20 2017_x000D_	73.0384	62.9826	-21.8717	-0.381734	2	81.9097	75.0598	98.9261	1.72659	14.9853		13.0582	0
32920	Thu Mar 23 12:00:20 2017_x000D_	73.4305	63.1716	-21.8706	-0.381714	2	81.9097	75.0598	98.9261	1.72659	14.6023		18.427	0
32921	Thu Mar 23 12:00:20 2017_x000D_	74.0169	63.3544	-21.8725	-0.381746	2	81.9097	75.0598	98.9261	1.72659	14.1178		9.20864	0
32922	Thu Mar 23 12:00:20 2017_x000D_	74.3099	63.4459	-18.2007	-0.317663	2	81.9097	75.0598	98.9261	1.72659	13.8795		18.408	65.3401
32923	Thu Mar 23 12:00:20 2017_x000D_	74.8957	63.6285	-18.201	-0.317668	2	81.7992	77.235	98.9261	1.72659	15.2576		8.30085	0
32924	Thu Mar 23 12:00:20 2017_x000D_	75.0924	63.8231	-18.1966	-0.31759	2	81.7992	77.235	98.9261	1.72659	14.9953		14.8309	0
32925	Thu Mar 23 12:00:20 2017_x000D_	75.5794	63.9081	-21.8749	-0.381788	2	81.7992	77.235	98.9261	1.72659	14.7069		0	0
32926	Thu Mar 23 12:00:20 2017_x000D_	75.5794	63.9081	-21.8749	-0.381788	2	81.7992	77.235	98.9261	1.72659	14.7069		15.6459	0
32927	Thu Mar 23 12:00:20 2017_x000D_	76.0669	64.0934	-20.8045	-0.363107	2	81.7992	77.235	98.9261	1.72659	14.3374		13.0046	45.7189
32928	Thu Mar 23 12:00:20 2017_x000D_	76.4574	64.2816	-20.8031	-0.363082	2	81.7219	78.757	98.9261	1.72659	15.403		6.50083	0
32929	Thu Mar 23 12:00:20 2017_x000D_	76.6525	64.3759	-18.1953	-0.317567	2	81.7219	78.757	98.9261	1.72659	15.2484		9.17948	0
32930	Thu Mar 23 12:00:20 2017_x000D_	76.9447	64.4667	-21.8746	-0.381783	2	81.7219	78.757	98.9261	1.72659	15.0677		2.90249	0
32931	Thu Mar 23 12:00:20 2017_x000D_	77.0414	64.4636	-20.8045	-0.363108	2	81.7219	78.757	98.9261	1.72659	15.0402		9.17751	60.8328
32932	Thu Mar 23 12:00:21 2017_x000D_	77.3335	64.5545	-24.4839	-0.427325	2	82.7138	80.5256	26.0639	0.4549	16.853		12.9697	0
32933	Thu Mar 23 12:00:21 2017_x000D_	77.723	64.7421	-29.3769	-0.512724	2	82.7138	80.5256	26.0639	0.4549	16.5538		0.0127279	0
32934	Thu Mar 23 12:00:21 2017_x000D_	77.7233	64.7418	-36.9484	-0.644871	2	82.7138	80.5256	26.0639	0.4549	16.554		3.0151	0
32935	Thu Mar 23 12:00:21 2017_x000D_	77.7225	64.6413	-46.6188	-0.813652	2	82.7138	80.5256	26.0639	0.4549	16.65		6.60893	69.4926
32936	Thu Mar 23 12:00:21 2017_x000D_	77.6243	64.4441	-60.8486	-1.06201	2	84.5912	81.8825	24.264	0.423486	18.7786		4.14938	0
32937	Thu Mar 23 12:00:21 2017_x000D_	77.7227	64.5413	-69.6267	-1.21522	2	84.5912	81.8825	24.264	0.423486	18.6519		3.01548	0
32938	Thu Mar 23 12:00:21 2017_x000D_	77.7245	64.6418	-86.6146	-1.51171	2	84.5912	81.8825	24.264	0.423486	18.5578		2.91121	0
32939	Thu Mar 23 12:00:21 2017_x000D_	77.8215	64.639	265.093	4.62674	2	84.5912	81.8825	24.264	0.423486	18.5248		9.54735	0
32940	Thu Mar 23 12:00:21 2017_x000D_	77.728	64.9432	246.188	4.29679	2	84.5912	81.8825	24.264	0.423486	18.2769		3.00915	23.1552
32941	Thu Mar 23 12:00:21 2017_x000D_	77.729	65.0435	240.316	4.19431	2	85.2167	82.3347	19.1586	0.334381	18.8428		8.46785	0
32942	Thu Mar 23 12:00:21 2017_x000D_	77.537	65.2504	225.189	3.93029	2	85.2167	82.3347	19.1586	0.334381	18.731		0	0
32943	Thu Mar 23 12:00:21 2017_x000D_	77.537	65.2504	225.189	3.93029	2	85.2167	82.3347	19.1586	0.334381	18.731		12.6771	0
32944	Thu Mar 23 12:00:21 2017_x000D_	77.2494	65.56	221.325	3.86285	2	85.2167	82.3347	19.1586	0.334381	18.5706		10.8222	13.046
32945	Thu Mar 23 12:00:21 2017_x000D_	77.059	65.8664	223.384	3.89879	2	85.1945	82.769	65.0653	1.1356	18.7586		23.2512	0
32946	Thu Mar 23 12:00:21 2017_x000D_	76.4833	66.3853	229.054	3.99774	2	85.1945	82.769	65.0653	1.1356	18.5556		12.6666	0
32947	Thu Mar 23 12:00:21 2017_x000D_	76.196	66.6947	232.885	4.06461	2	85.1945	82.769	65.0653	1.1356	18.4216		19.1785	0
32948	Thu Mar 23 12:00:21 2017_x000D_	75.814	67.2073	238.89	4.16942	2	85.1945	82.769	65.0653	1.1356	18.1703		10.8238	0
32949	Thu Mar 23 12:00:21 2017_x000D_	75.6235	67.5137	240.319	4.19435	2	85.1945	82.769	65.0653	1.1356	18.0091		21.6409	14.7036
32950	Thu Mar 23 12:00:21 2017_x000D_	75.2426	68.1263	245.019	4.27639	2	84.9564	83.1974	97.6551	1.7044	17.9303		9.51008	0
32951	Thu Mar 23 12:00:21 2017_x000D_	75.1491	68.4292	248.619	4.33922	2	84.9564	83.1974	97.6551	1.7044	17.728		10.8263	0
32952	Thu Mar 23 12:00:21 2017_x000D_	74.9586	68.7357	247.531	4.32023	2	84.9564	83.1974	97.6551	1.7044	17.5811		21.8946	0
32953	Thu Mar 23 12:00:22 2017_x000D_	74.7729	69.4415	248.619	4.33922	2	84.9564	83.1974	97.6551	1.7044	17.1152		6.71881	9.30371
32954	Thu Mar 23 12:00:22 2017_x000D_	74.6783	69.6445	251.135	4.38313	2	84.7294	83.4087	104.692	1.82722	17.0434		12.3994	0
32955	Thu Mar 23 12:00:22 2017_x000D_	74.5861	70.0474	248.618	4.33921	2	84.7294	83.4087	104.692	1.82722	16.7753		20.1619	0
32956	Thu Mar 23 12:00:22 2017_x000D_	74.3023	70.6566	246.194	4.2969	2	84.7294	83.4087	104.692	1.82722	16.4724		9.50633	0
32957	Thu Mar 23 12:00:22 2017_x000D_	74.2089	70.9594	247.529	4.3202	2	84.7294	83.4087	104.692	1.82722	16.2993		20.1591	0
32958	Thu Mar 23 12:00:22 2017_x000D_	73.9251	71.5685	245.017	4.27636	2	84.7294	83.4087	100.926	1.7615	16.0288		10.8104	0
32959	Thu Mar 23 12:00:22 2017_x000D_	73.7348	71.8745	246.195	4.29691	2	84.7294	83.4087	100.926	1.7615	15.9348		5.98547	0
32960	Thu Mar 23 12:00:22 2017_x000D_	73.7373	72.074	246.194	4.2969	2	84.7294	83.4087	100.926	1.7615	15.7893		21.6275	0
32961	Thu Mar 23 12:00:22 2017_x000D_	73.3566	72.6862	246.195	4.29691	2	84.7294	83.4087	100.926	1.7615	15.6305		8.97669	14.701
32962	Thu Mar 23 12:00:22 2017_x000D_	73.3603	72.9854	245.017	4.27635	2	84.4913	83.837	114.768	2.00308	15.5453		20.1417	0
32963	Thu Mar 23 12:00:22 2017_x000D_	73.0768	73.594	242.612	4.23437	2	84.4913	83.837	114.768	2.00308	15.3366		8.44869	0
32964	Thu Mar 23 12:00:22 2017_x000D_	72.8852	73.8004	242.612	4.23438	2	84.4913	83.837	114.768	2.00308	15.3439		13.4242	0
32965	Thu Mar 23 12:00:22 2017_x000D_	72.6962	74.206	242.612	4.23438	2	84.4913	83.837	114.768	2.00308	15.2276		13.4242	0
32966	Thu Mar 23 12:00:22 2017_x000D_	72.5072	74.6116	242.612	4.23438	2	84.4913	83.837	114.768	2.00308	15.1237		17.4911	19.5645
32967	Thu Mar 23 12:00:22 2017_x000D_	72.2225	75.1204	243.731	4.2539	2	84.458	84.4883	98.9261	1.72659	15.4099		4.22435	0
32968	Thu Mar 23 12:00:22 2017_x000D_	72.1267	75.2236	242.612	4.23438	2	84.458	84.4883	98.9261	1.72659	15.4239		13.4202	0
32969	Thu Mar 23 12:00:22 2017_x000D_	71.9378	75.6291	242.612	4.23438	2	84.458	84.4883	98.9261	1.72659	15.3376		6.70539	0
32970	Thu Mar 23 12:00:22 2017_x000D_	71.8434	75.8317	245.018	4.27637	2	84.458	84.4883	98.9261	1.72659	15.2992		13.4202	12.9558
32971	Thu Mar 23 12:00:22 2017_x000D_	71.6545	76.2372	245.018	4.27637	2	84.0263	84.4766	98.4675	1.71858	14.8644		6.7121	0
32972	Thu Mar 23 12:00:22 2017_x000D_	71.56	76.44	242.612	4.23438	2	84.0263	84.4766	98.4675	1.71858	14.8322		14.9681	0
32973	Thu Mar 23 12:00:22 2017_x000D_	71.2741	76.8489	245.019	4.27638	2	84.0263	84.4766	98.4675	1.71858	14.8594		8.95876	0
32974	Thu Mar 23 12:00:23 2017_x000D_	71.278	77.1475	243.73	4.2539	2	84.0263	84.4766	98.4675	1.71858	14.7049		12.6668	20.3584
32975	Thu Mar 23 12:00:23 2017_x000D_	70.9908	77.457	242.612	4.23438	2	83.3896	84.2418	98.4675	1.71858	14.1338		6.70539	0
32976	Thu Mar 23 12:00:23 2017_x000D_	70.8964	77.6596	245.019	4.27638	2	83.3896	84.2418	98.4675	1.71858	14.1211		5.96751	0
32977	Thu Mar 23 12:00:23 2017_x000D_	70.899	77.8585	245.018	4.27637	2	83.3896	84.2418	98.4675	1.71858	14.0272		10.8114	0
32978	Thu Mar 23 12:00:23 2017_x000D_	70.7088	78.1646	238.886	4.16935	2	83.3896	84.2418	98.4675	1.71858	14.0618		6.70539	0
32979	Thu Mar 23 12:00:23 2017_x000D_	70.6144	78.3672	236.647	4.13027	2	83.3896	84.2418	98.4675	1.71858	14.0612		5.98233	32.9005
32980	Thu Mar 23 12:00:23 2017_x000D_	70.6165	78.5666	221.371	3.86366	2	82.321	83.9952	136.696	2.38579	12.9021		2.97949	0
32981	Thu Mar 23 12:00:23 2017_x000D_	70.6147	78.4673	211.484	3.69109	2	82.321	83.9952	136.696	2.38579	12.9459		2.89701	0
32982	Thu Mar 23 12:00:23 2017_x000D_	70.7112	78.4637	203.326	3.5487	2	82.321	83.9952	136.696	2.38579	12.8602		2.9671	0
32983	Thu Mar 23 12:00:23 2017_x000D_	70.712	78.5626	185.012	3.22907	2	82.321	83.9952	136.696	2.38579	12.8173		4.21874	26.5843
32984	Thu Mar 23 12:00:23 2017_x000D_	70.8072	78.4591	176.898	3.08745	2	81.4682	83.7544	147.772	2.5791	11.9037		2.95222	0
32985	Thu Mar 23 12:00:23 2017_x000D_	70.8084	78.5575	157.251	2.74455	2	81.4682	83.7544	147.772	2.5791	11.8591		5.81812	0
32986	Thu Mar 23 12:00:23 2017_x000D_	70.6146	78.5648	149.805	2.61459	2	81.4682	83.7544	147.772	2.5791	12.0305		2.99718	0
32987	Thu Mar 23 12:00:23 2017_x000D_	70.6135	78.4649	139.741	2.43894	2	81.4682	83.7544	147.772	2.5791	12.0749		6.46696	25.9267
32988	Thu Mar 23 12:00:23 2017_x000D_	70.4186	78.3728	125.843	2.19638	2	80.6043	83.7308	180	3.14159	11.509		4.11997	0
32989	Thu Mar 23 12:00:23 2017_x000D_	70.3202	78.277	122.005	2.12939	2	80.6043	83.7308	180	3.14159	11.6407		15.8837	0
32990	Thu Mar 23 12:00:23 2017_x000D_	70.1194	77.7871	115.872	2.02236	2	80.6043	83.7308	180	3.14159	12.0524		13.1594	0
32991	Thu Mar 23 12:00:23 2017_x000D_	69.9196	77.3966	115.873	2.02236	2	80.6043	83.7308	180	3.14159	12.4211		29.0587	66.4276
32992	Thu Mar 23 12:00:23 2017_x000D_	69.5179	76.5152	121.996	2.12923	2	78.4221	84.1062	180	3.14159	11.7008		14.6643	0
32993	Thu Mar 23 12:00:23 2017_x000D_	69.2202	76.1275	124.283	2.16915	2	78.4221	84.1062	180	3.14159	12.1793		10.5851	0
32994	Thu Mar 23 12:00:23 2017_x000D_	69.0214	75.836	125.83	2.19615	2	78.4221	84.1062	180	3.14159	12.5208		10.6035	0
32995	Thu Mar 23 12:00:23 2017_x000D_	68.8221	75.5441	131.897	2.30204	2	78.4221	84.1062	180	3.14159	12.8635		25.2781	0
32996	Thu Mar 23 12:00:24 2017_x000D_	68.3248	74.8639	135.787	2.36994	2	78.4221	84.1062	180	3.14159	13.6885		6.50879	0
32997	Thu Mar 23 12:00:24 2017_x000D_	68.1285	74.7715	137.811	2.40525	2	78.4221	84.1062	180	3.14159	13.8959		18.8162	0
32998	Thu Mar 23 12:00:24 2017_x000D_	67.7308	74.2865	143.57	2.50578	2	78.4221	84.1062	180	3.14159	14.5166		12.4365	0
32999	Thu Mar 23 12:00:24 2017_x000D_	67.4335	73.9976	147.388	2.57241	2	78.4221	84.1062	180	3.14159	14.9309		19.5743	0
33000	Thu Mar 23 12:00:24 2017_x000D_	66.8434	73.7192	149.718	2.61308	2	78.4221	84.1062	180	3.14159	15.5549		8.2994	149.173
33001	Thu Mar 23 12:00:24 2017_x000D_	66.6451	73.5263	149.716	2.61303	2	73.4515	83.9706	193.013	3.36871	12.4664		22.2534	0
33002	Thu Mar 23 12:00:24 2017_x000D_	65.9563	73.251	153.5	2.67908	2	73.4515	83.9706	193.013	3.36871	13.0801		8.31218	0
33003	Thu Mar 23 12:00:24 2017_x000D_	65.7576	73.0579	153.497	2.67903	2	73.4515	83.9706	193.013	3.36871	13.3523		9.24434	0
33004	Thu Mar 23 12:00:24 2017_x000D_	65.4628	72.9682	149.72	2.61311	2	73.4515	83.9706	193.013	3.36871	13.5968		21.1354	20.3887
33005	Thu Mar 23 12:00:24 2017_x000D_	64.8693	72.5886	149.719	2.61309	2	72.8138	83.7356	180	3.14159	13.6883		8.327	0
33006	Thu Mar 23 12:00:24 2017_x000D_	64.6703	72.3951	149.716	2.61304	2	72.8138	83.7356	180	3.14159	13.9615		19.6653	0
33007	Thu Mar 23 12:00:24 2017_x000D_	64.0776	72.1151	147.397	2.57256	2	72.8138	83.7356	180	3.14159	14.5381		10.5814	0
33008	Thu Mar 23 12:00:24 2017_x000D_	63.7805	71.925	145.83	2.54521	2	72.8138	83.7356	180	3.14159	14.8691		10.5973	0
33009	Thu Mar 23 12:00:24 2017_x000D_	63.4829	71.7347	147.397	2.57256	2	72.8138	83.7356	180	3.14159	15.2016		17.1198	32.9516
33010	Thu Mar 23 12:00:24 2017_x000D_	62.9877	71.4511	148.203	2.58663	2	71.7435	83.4888	180	3.14159	14.8852		10.6131	0
33011	Thu Mar 23 12:00:24 2017_x000D_	62.6896	71.2606	149.717	2.61306	2	71.7435	83.4888	180	3.14159	15.2152		8.35251	0
33012	Thu Mar 23 12:00:24 2017_x000D_	62.4899	71.0666	149.715	2.61301	2	71.7435	83.4888	180	3.14159	15.49		17.1551	0
33013	Thu Mar 23 12:00:24 2017_x000D_	61.9938	70.7822	145.832	2.54524	2	71.7435	83.4888	180	3.14159	16.0161		8.36315	81.5972
33014	Thu Mar 23 12:00:24 2017_x000D_	61.7938	70.588	145.83	2.54521	2	69.1913	82.5485	180	3.14159	14.0633		17.1886	0
33015	Thu Mar 23 12:00:24 2017_x000D_	61.2967	70.3031	145.197	2.53417	2	69.1913	82.5485	180	3.14159	14.5696		10.6272	0
33016	Thu Mar 23 12:00:24 2017_x000D_	60.9983	70.1122	143.595	2.5062	2	69.1913	82.5485	180	3.14159	14.8925		17.2016	0
33017	Thu Mar 23 12:00:25 2017_x000D_	60.5007	69.8273	147.397	2.57256	2	69.1913	82.5485	180	3.14159	15.4063		8.38227	138.299
33018	Thu Mar 23 12:00:25 2017_x000D_	60.3002	69.6327	147.395	2.57252	2	64.6898	81.5543	191.014	3.33383	12.7041		13.1942	0
33019	Thu Mar 23 12:00:25 2017_x000D_	59.9026	69.4447	147.397	2.57256	2	64.6898	81.5543	191.014	3.33383	13.0215		0	0
33020	Thu Mar 23 12:00:25 2017_x000D_	59.9026	69.4447	147.397	2.57256	2	64.6898	81.5543	191.014	3.33383	13.0215		16.7794	0
33021	Thu Mar 23 12:00:25 2017_x000D_	59.5012	69.0552	147.393	2.57249	2	64.6898	81.5543	191.014	3.33383	13.5333		9.32682	0
33022	Thu Mar 23 12:00:25 2017_x000D_	59.2038	68.9646	148.199	2.58655	2	64.6898	81.5543	191.014	3.33383	13.7331		8.39715	47.0511
33023	Thu Mar 23 12:00:25 2017_x000D_	59.0029	68.7697	148.196	2.58651	2	63.1956	81.0777	180	3.14159	13.0025		6.61308	0
33024	Thu Mar 23 12:00:25 2017_x000D_	58.8037	68.6753	145.834	2.54528	2	63.1956	81.0777	180	3.14159	13.1571		10.6847	0
33025	Thu Mar 23 12:00:25 2017_x000D_	58.5036	68.4835	147.395	2.57252	2	63.1956	81.0777	180	3.14159	13.4398		8.39722	0
33026	Thu Mar 23 12:00:25 2017_x000D_	58.3026	68.2887	152.134	2.65525	2	63.1956	81.0777	180	3.14159	13.6931		21.3786	182.265
33027	Thu Mar 23 12:00:25 2017_x000D_	57.7021	67.905	159.563	2.7849	2	57.1203	81.1288	171.946	3.00103	13.2366		5.92861	0
33028	Thu Mar 23 12:00:25 2017_x000D_	57.5046	67.9119	164.797	2.87625	2	57.1203	81.1288	171.946	3.00103	13.2225		6.61337	0
33029	Thu Mar 23 12:00:25 2017_x000D_	57.3052	67.8179	173.167	3.02234	2	57.1203	81.1288	171.946	3.00103	13.3122		8.90026	0
33030	Thu Mar 23 12:00:25 2017_x000D_	57.0087	67.8281	184.67	3.2231	2	57.1203	81.1288	171.946	3.00103	13.3012		2.95986	71.9712
33031	Thu Mar 23 12:00:25 2017_x000D_	56.9101	67.8316	190.574	3.32614	2	54.7261	81.2811	180	3.14159	13.6257		12.2777	0
33032	Thu Mar 23 12:00:25 2017_x000D_	56.5171	67.9458	206.147	3.59794	2	54.7261	81.2811	180	3.14159	13.455		5.9373	0
33033	Thu Mar 23 12:00:25 2017_x000D_	56.3193	67.9524	211.24	3.68684	2	54.7261	81.2811	180	3.14159	13.4236		4.26878	0
33034	Thu Mar 23 12:00:25 2017_x000D_	56.2224	68.0566	215.079	3.75384	2	54.7261	81.2811	180	3.14159	13.3089		15.0497	0
33035	Thu Mar 23 12:00:25 2017_x000D_	55.8327	68.3725	225.109	3.92889	2	54.7261	81.2811	180	3.14159	12.9559		10.8461	98.7195
33036	Thu Mar 23 12:00:25 2017_x000D_	55.5397	68.5843	227.057	3.9629	2	51.4537	81.6272	180	3.14159	13.6679		10.9348	0
33037	Thu Mar 23 12:00:25 2017_x000D_	55.3475	68.894	224.965	3.92638	2	51.4537	81.6272	180	3.14159	13.3153		23.5636	0
33038	Thu Mar 23 12:00:25 2017_x000D_	54.7631	69.4188	227.057	3.9629	2	51.4537	81.6272	180	3.14159	12.649		12.8316	0
33039	Thu Mar 23 12:00:26 2017_x000D_	54.4717	69.7319	223.024	3.8925	2	51.4537	81.6272	180	3.14159	12.2722		21.3838	107.867
33040	Thu Mar 23 12:00:26 2017_x000D_	53.986	70.2536	219.021	3.82264	2	47.9428	82.4029	170.028	2.96755	13.5693		10.8653	0
33041	Thu Mar 23 12:00:26 2017_x000D_	53.6925	70.4658	217.382	3.79404	2	47.9428	82.4029	170.028	2.96755	13.2497		19.3309	0
33042	Thu Mar 23 12:00:26 2017_x000D_	53.2046	70.8867	211.254	3.68707	2	47.9428	82.4029	170.028	2.96755	12.6613		10.8586	0
33043	Thu Mar 23 12:00:26 2017_x000D_	52.9113	71.0988	212.659	3.71161	2	47.9428	82.4029	170.028	2.96755	12.3478		17.5612	95.31
33044	Thu Mar 23 12:00:26 2017_x000D_	52.4212	71.4189	208.771	3.64374	2	44.865	83.1906	180	3.14159	13.9882		13.4465	0
33045	Thu Mar 23 12:00:26 2017_x000D_	52.0283	71.6346	208.771	3.64374	2	44.865	83.1906	180	3.14159	13.5961		8.55862	0
33046	Thu Mar 23 12:00:26 2017_x000D_	51.8339	71.8434	208.772	3.64377	2	44.865	83.1906	180	3.14159	13.3163		8.93945	0
33047	Thu Mar 23 12:00:26 2017_x000D_	51.5361	71.8538	210.099	3.66693	2	44.865	83.1906	180	3.14159	13.154		19.3478	110.78
33048	Thu Mar 23 12:00:26 2017_x000D_	51.0478	72.2751	208.772	3.64377	2	41.1861	82.8722	180	3.14159	14.4759		18.9782	0
33049	Thu Mar 23 12:00:26 2017_x000D_	50.4558	72.4981	208.771	3.64374	2	41.1861	82.8722	180	3.14159	13.9122		9.48526	0
33050	Thu Mar 23 12:00:26 2017_x000D_	50.1599	72.6095	212.657	3.71156	2	41.1861	82.8722	180	3.14159	13.6328		8.56505	0
33051	Thu Mar 23 12:00:26 2017_x000D_	49.9654	72.8185	212.658	3.71157	2	41.1861	82.8722	180	3.14159	13.3474		20.2	0
33052	Thu Mar 23 12:00:26 2017_x000D_	49.3752	73.1426	215.082	3.75389	2	41.1861	82.8722	180	3.14159	12.7172		8.56929	136.868
33053	Thu Mar 23 12:00:26 2017_x000D_	49.1806	73.3517	215.083	3.7539	2	36.6367	82.5299	180	3.14159	15.5431		5.9738	0
33054	Thu Mar 23 12:00:26 2017_x000D_	48.9816	73.3588	215.081	3.75387	2	36.6367	82.5299	180	3.14159	15.3787		19.3628	0
33055	Thu Mar 23 12:00:26 2017_x000D_	48.4929	73.7804	216.673	3.78166	2	36.6367	82.5299	180	3.14159	14.7351		10.8977	0
33056	Thu Mar 23 12:00:26 2017_x000D_	48.1985	73.9932	215.082	3.75389	2	36.6367	82.5299	180	3.14159	14.3719		17.5953	65.1873
33057	Thu Mar 23 12:00:26 2017_x000D_	47.7075	74.314	219.013	3.8225	2	34.4646	82.4706	190.003	3.31618	15.5533		8.57353	0
33058	Thu Mar 23 12:00:26 2017_x000D_	47.5128	74.5232	219.014	3.82251	2	34.4646	82.4706	190.003	3.31618	15.278		21.7954	0
33059	Thu Mar 23 12:00:26 2017_x000D_	46.924	74.9488	219.013	3.8225	2	34.4646	82.4706	190.003	3.31618	14.5538		8.57558	0
33060	Thu Mar 23 12:00:27 2017_x000D_	46.7292	75.158	219.014	3.82251	2	34.4646	82.4706	190.003	3.31618	14.2792		10.9043	137.809
33061	Thu Mar 23 12:00:27 2017_x000D_	46.4346	75.3709	217.377	3.79394	2	29.8815	82.7817	180	3.14159	18.1363		17.6194	0
33062	Thu Mar 23 12:00:27 2017_x000D_	45.9429	75.6921	216.673	3.78166	2	29.8815	82.7817	180	3.14159	17.5565		8.57777	0
33063	Thu Mar 23 12:00:27 2017_x000D_	45.7481	75.9014	216.674	3.78167	2	29.8815	82.7817	180	3.14159	17.2941		19.3969	0
33064	Thu Mar 23 12:00:27 2017_x000D_	45.2585	76.3237	215.085	3.75394	2	29.8815	82.7817	180	3.14159	16.6781		6.75615	19.5703
33065	Thu Mar 23 12:00:27 2017_x000D_	45.0611	76.4321	212.663	3.71167	2	29.2294	82.7639	180	3.14159	17.0509		9.52074	0
33066	Thu Mar 23 12:00:27 2017_x000D_	44.7642	76.5442	216.673	3.78166	2	29.2294	82.7639	180	3.14159	16.7336		15.142	0
33067	Thu Mar 23 12:00:27 2017_x000D_	44.372	76.8619	219.012	3.82248	2	29.2294	82.7639	180	3.14159	16.2521		6.7576	0
33068	Thu Mar 23 12:00:27 2017_x000D_	44.1746	76.9704	216.673	3.78166	2	29.2294	82.7639	180	3.14159	16.0288		19.4119	0
33069	Thu Mar 23 12:00:27 2017_x000D_	43.6846	77.393	215.084	3.75393	2	29.2294	82.7639	180	3.14159	15.4207		6.7576	117.749
33070	Thu Mar 23 12:00:27 2017_x000D_	43.4872	77.5015	217.376	3.79392	2	25.306	82.8751	180	3.14159	18.9587		6.76023	0
33071	Thu Mar 23 12:00:27 2017_x000D_	43.2897	77.61	215.084	3.75392	2	25.306	82.8751	180	3.14159	18.7386		8.5883	0
33072	Thu Mar 23 12:00:27 2017_x000D_	43.0946	77.8195	215.085	3.75393	2	25.306	82.8751	180	3.14159	18.4931		10.9169	0
33073	Thu Mar 23 12:00:27 2017_x000D_	42.7997	78.0327	216.673	3.78166	2	25.306	82.8751	180	3.14159	18.1515		10.9277	91.39
33074	Thu Mar 23 12:00:27 2017_x000D_	42.5045	78.2461	215.085	3.75394	2	22.2608	82.792	171.946	3.00103	20.7478		6.7643	0
33075	Thu Mar 23 12:00:27 2017_x000D_	42.3069	78.3547	212.665	3.7117	2	22.2608	82.792	171.946	3.00103	20.5313		4.30036	0
33076	Thu Mar 23 12:00:27 2017_x000D_	42.2091	78.4595	208.791	3.6441	2	22.2608	82.792	171.946	3.00103	20.4134		0.00424264	0
33077	Thu Mar 23 12:00:27 2017_x000D_	42.209	78.4594	203.5	3.55175	2	22.2608	82.792	171.946	3.00103	20.4133		4.23135	132.411
33078	Thu Mar 23 12:00:27 2017_x000D_	42.3113	78.5565	199.786	3.48692	2	17.8797	83.3274	169.997	2.967	24.8931		3.01993	0
33079	Thu Mar 23 12:00:27 2017_x000D_	42.2107	78.5601	187.944	3.28024	2	17.8797	83.3274	169.997	2.967	24.7936		0.00848528	0
33080	Thu Mar 23 12:00:27 2017_x000D_	42.2105	78.5599	182.194	3.17988	2	17.8797	83.3274	169.997	2.967	24.7935		0.0067082	0
33081	Thu Mar 23 12:00:28 2017_x000D_	42.2104	78.5597	176.428	3.07925	2	17.8797	83.3274	169.997	2.967	24.7934		3.00763	0
33082	Thu Mar 23 12:00:28 2017_x000D_	42.1102	78.563	164.461	2.87039	2	17.8797	83.3274	169.997	2.967	24.6945		6.70472	47.7761
33083	Thu Mar 23 12:00:28 2017_x000D_	41.9073	78.4693	156.521	2.7318	2	16.3368	83.7219	180	3.14159	26.1044		6.69509	0
33084	Thu Mar 23 12:00:28 2017_x000D_	41.7048	78.3755	146.496	2.55683	2	16.3368	83.7219	180	3.14159	25.9253		3.00184	0
33085	Thu Mar 23 12:00:28 2017_x000D_	41.6048	78.379	140.442	2.45117	2	16.3368	83.7219	180	3.14159	25.8267		10.7913	0
33086	Thu Mar 23 12:00:28 2017_x000D_	41.2998	78.1883	130.6	2.27941	2	16.3368	83.7219	180	3.14159	25.569		4.23983	99.0992
33087	Thu Mar 23 12:00:28 2017_x000D_	41.1973	78.091	126.685	2.21107	2	13.0518	84.0692	180	3.14159	28.7734		9.54545	0
33088	Thu Mar 23 12:00:28 2017_x000D_	41.0896	77.7916	122.862	2.14435	2	13.0518	84.0692	180	3.14159	28.732		8.49055	0
33089	Thu Mar 23 12:00:28 2017_x000D_	40.8841	77.597	122.865	2.14439	2	13.0518	84.0692	180	3.14159	28.5749		20.2165	0
33090	Thu Mar 23 12:00:28 2017_x000D_	40.5681	77.0018	120.473	2.10264	2	13.0518	84.0692	180	3.14159	28.4094		13.4916	85.3321
33091	Thu Mar 23 12:00:28 2017_x000D_	40.3572	76.6046	120.472	2.10263	2	10.2109	84.2103	183.615	3.20468	31.0909		17.5823	0
33092	Thu Mar 23 12:00:28 2017_x000D_	40.0431	76.1098	124.346	2.17026	2	10.2109	84.2103	183.615	3.20468	30.9124		10.8758	0
33093	Thu Mar 23 12:00:28 2017_x000D_	39.8345	75.8133	122.862	2.14434	2	10.2109	84.2103	183.615	3.20468	30.7907		19.2965	0
33094	Thu Mar 23 12:00:28 2017_x000D_	39.4197	75.3217	124.349	2.1703	2	10.2109	84.2103	183.615	3.20468	30.5313		6.76536	0
33095	Thu Mar 23 12:00:28 2017_x000D_	39.3138	75.1226	126.676	2.21091	2	10.2109	84.2103	183.615	3.20468	30.4888		21.7809	52.3072
33096	Thu Mar 23 12:00:28 2017_x000D_	38.8959	74.5289	126.675	2.2109	2	8.46797	84.1629	180	3.14159	31.9167		6.77471	0
33097	Thu Mar 23 12:00:28 2017_x000D_	38.7899	74.3295	128.877	2.24933	2	8.46797	84.1629	180	3.14159	31.8766		10.8943	0
33098	Thu Mar 23 12:00:28 2017_x000D_	38.5808	74.0326	130.577	2.279	2	8.46797	84.1629	180	3.14159	31.7711		17.0785	0
33099	Thu Mar 23 12:00:28 2017_x000D_	38.1676	73.641	130.579	2.27904	2	8.46797	84.1629	180	3.14159	31.5084		8.54557	32.6973
33100	Thu Mar 23 12:00:28 2017_x000D_	37.9609	73.445	130.58	2.27906	2	7.37846	84.1334	180	3.14159	32.3964		13.5628	0
33101	Thu Mar 23 12:00:28 2017_x000D_	37.7487	73.0458	130.577	2.279	2	7.37846	84.1334	180	3.14159	32.3309		17.106	0
33102	Thu Mar 23 12:00:28 2017_x000D_	37.3349	72.6535	130.579	2.27903	2	7.37846	84.1334	180	3.14159	32.0808		8.55841	0
33103	Thu Mar 23 12:00:29 2017_x000D_	37.1278	72.4573	130.58	2.27905	2	7.37846	84.1334	180	3.14159	31.9586		21.8758	39.8858
33104	Thu Mar 23 12:00:29 2017_x000D_	36.7081	71.861	130.577	2.27901	2	6.06152	84.3159	136.289	2.3787	33.0808		8.56895	0
33105	Thu Mar 23 12:00:29 2017_x000D_	36.5008	71.6645	130.579	2.27903	2	6.06152	84.3159	136.289	2.3787	32.9637		8.5732	0
33106	Thu Mar 23 12:00:29 2017_x000D_	36.2934	71.4679	130.58	2.27904	2	6.06152	84.3159	136.289	2.3787	32.8487		21.9117	0
33107	Thu Mar 23 12:00:29 2017_x000D_	35.8729	70.8707	130.577	2.279	2	6.06152	84.3159	136.289	2.3787	32.7031		8.58374	9.32827
33108	Thu Mar 23 12:00:29 2017_x000D_	35.6653	70.6738	130.578	2.27902	2	5.83424	84.5281	152.434	2.66047	32.8912		17.176	0
33109	Thu Mar 23 12:00:29 2017_x000D_	35.2499	70.2798	130.58	2.27906	2	5.83424	84.5281	152.434	2.66047	32.6848		13.6288	0
33110	Thu Mar 23 12:00:29 2017_x000D_	35.0364	69.8788	130.577	2.27899	2	5.83424	84.5281	152.434	2.66047	32.6706		15.2155	0
33111	Thu Mar 23 12:00:29 2017_x000D_	34.7219	69.4809	128.344	2.24003	2	5.83424	84.5281	152.434	2.66047	32.5717		8.60288	0
33112	Thu Mar 23 12:00:29 2017_x000D_	34.5138	69.2836	128.346	2.24005	2	5.83424	84.5281	152.434	2.66047	32.4794		17.2162	23.4239
33113	Thu Mar 23 12:00:29 2017_x000D_	34.0975	68.8886	128.349	2.2401	2	5.199	84.0741	199.597	3.48362	32.6454		0	0
33114	Thu Mar 23 12:00:29 2017_x000D_	34.0975	68.8886	128.349	2.2401	2	5.199	84.0741	199.597	3.48362	32.6454		13.6597	0
33115	Thu Mar 23 12:00:29 2017_x000D_	33.8835	68.4867	128.346	2.24005	2	5.199	84.0741	199.597	3.48362	32.6461		8.61767	0
33116	Thu Mar 23 12:00:29 2017_x000D_	33.6751	68.289	128.347	2.24008	2	5.199	84.0741	199.597	3.48362	32.5585		13.6705	14.5517
33117	Thu Mar 23 12:00:29 2017_x000D_	33.4609	67.8868	128.344	2.24003	2	4.99965	83.6319	251.488	4.38929	32.5262		6.80092	0
33118	Thu Mar 23 12:00:29 2017_x000D_	33.2553	67.7913	130.141	2.2714	2	4.99965	83.6319	251.488	4.38929	32.393		11.0233	0
33119	Thu Mar 23 12:00:29 2017_x000D_	33.0437	67.4909	128.347	2.24008	2	4.99965	83.6319	251.488	4.38929	32.3574		8.63246	0
33120	Thu Mar 23 12:00:29 2017_x000D_	32.835	67.2928	128.349	2.2401	2	4.99965	83.6319	251.488	4.38929	32.2765		9.69047	47.8844
33121	Thu Mar 23 12:00:29 2017_x000D_	32.7247	66.9892	132.397	2.31076	2	5.5009	82.1165	279.972	4.88644	31.1443		8.63888	0
33122	Thu Mar 23 12:00:29 2017_x000D_	32.5158	66.791	132.398	2.31077	2	5.5009	82.1165	279.972	4.88644	31.0592		8.64335	0
33123	Thu Mar 23 12:00:29 2017_x000D_	32.3066	66.5929	140.597	2.45388	2	5.5009	82.1165	279.972	4.88644	30.9762		12.9704	0
33124	Thu Mar 23 12:00:30 2017_x000D_	31.9926	66.2957	152.523	2.66202	2	5.5009	82.1165	279.972	4.88644	30.8562		6.80908	56.267
33125	Thu Mar 23 12:00:30 2017_x000D_	31.7867	66.2002	160.385	2.79925	2	6.22965	80.3883	280.926	4.90309	29.2312		6.81871	0
33126	Thu Mar 23 12:00:30 2017_x000D_	31.5804	66.1048	176.056	3.07275	2	6.22965	80.3883	280.926	4.90309	29.0977		4.30769	0
33127	Thu Mar 23 12:00:30 2017_x000D_	31.4763	66.0059	184.848	3.22621	2	6.22965	80.3883	280.926	4.90309	29.0559		6.83992	0
33128	Thu Mar 23 12:00:30 2017_x000D_	31.2761	66.115	193.789	3.38225	2	6.22965	80.3883	280.926	4.90309	28.828		9.14283	0
33129	Thu Mar 23 12:00:30 2017_x000D_	30.9715	66.1249	205.918	3.59395	2	6.22965	80.3883	280.926	4.90309	28.5588		0.0152971	89.5476
33130	Thu Mar 23 12:00:30 2017_x000D_	30.972	66.1248	213.979	3.73464	2	7.22352	77.5737	278.637	4.86313	26.3641		4.33223	0
33131	Thu Mar 23 12:00:30 2017_x000D_	30.8735	66.2304	222.886	3.8901	2	7.22352	77.5737	278.637	4.86313	26.2296		13.6779	0
33132	Thu Mar 23 12:00:30 2017_x000D_	30.4729	66.4481	231.036	4.03233	2	7.22352	77.5737	278.637	4.86313	25.7743		6.87424	0
33133	Thu Mar 23 12:00:30 2017_x000D_	30.3772	66.6563	233.282	4.07153	2	7.22352	77.5737	278.637	4.86313	25.5985		23.9916	145.145
33134	Thu Mar 23 12:00:30 2017_x000D_	29.8864	67.2877	231.036	4.03234	2	7.86611	72.7784	278.637	4.86313	22.6945		13.7525	0
33135	Thu Mar 23 12:00:30 2017_x000D_	29.6949	67.7042	231.036	4.03234	2	7.86611	72.7784	278.637	4.86313	22.4108		21.7118	0
33136	Thu Mar 23 12:00:30 2017_x000D_	29.201	68.2332	226.964	3.96127	2	7.86611	72.7784	278.637	4.86313	21.8137		8.68128	0
33137	Thu Mar 23 12:00:30 2017_x000D_	29.0035	68.4447	226.964	3.96127	2	7.86611	72.7784	278.637	4.86313	21.5771		21.718	53.0312
33138	Thu Mar 23 12:00:30 2017_x000D_	28.5094	68.9738	222.889	3.89015	2	8.15944	71.0352	279.321	4.87508	20.4541		11.0808	0
33139	Thu Mar 23 12:00:30 2017_x000D_	28.3149	69.2878	220.64	3.85089	2	8.15944	71.0352	279.321	4.87508	20.2311		8.68771	0
33140	Thu Mar 23 12:00:30 2017_x000D_	28.1173	69.4995	220.64	3.8509	2	8.15944	71.0352	279.321	4.87508	20.0169		17.8889	0
33141	Thu Mar 23 12:00:30 2017_x000D_	27.6169	69.8238	216.495	3.77855	2	8.15944	71.0352	279.321	4.87508	19.4951		8.68552	0
33142	Thu Mar 23 12:00:30 2017_x000D_	27.4193	70.0354	216.496	3.77856	2	8.15944	71.0352	279.321	4.87508	19.2858		6.8586	40.0457
33143	Thu Mar 23 12:00:30 2017_x000D_	27.2185	70.1447	213.995	3.73491	2	8.43407	69.7289	283.013	4.93951	18.789		20.5758	0
33144	Thu Mar 23 12:00:30 2017_x000D_	26.6161	70.4726	216.494	3.77853	2	8.43407	69.7289	283.013	4.93951	18.1972		8.68976	0
33145	Thu Mar 23 12:00:31 2017_x000D_	26.4184	70.6843	216.495	3.77855	2	8.43407	69.7289	283.013	4.93951	18.0097		22.14	0
33146	Thu Mar 23 12:00:31 2017_x000D_	25.8189	71.1147	216.495	3.77854	2	8.43407	69.7289	283.013	4.93951	17.44		8.694	102.19
33147	Thu Mar 23 12:00:31 2017_x000D_	25.6211	71.3265	216.495	3.77855	2	7.03756	66.622	253.613	4.42638	19.1698		11.0796	0
33148	Thu Mar 23 12:00:31 2017_x000D_	25.3211	71.5419	214.895	3.75062	2	7.03756	66.622	253.613	4.42638	18.9339		17.903	0
33149	Thu Mar 23 12:00:31 2017_x000D_	24.8204	71.8666	218.851	3.81968	2	7.03756	66.622	253.613	4.42638	18.5401		11.0754	0
33150	Thu Mar 23 12:00:31 2017_x000D_	24.5205	72.0819	220.637	3.85084	2	7.03756	66.622	253.613	4.42638	18.3157		17.923	70.4337
33151	Thu Mar 23 12:00:31 2017_x000D_	24.0192	72.4069	216.494	3.77854	2	6.25775	64.4075	261.074	4.5566	19.4797		13.744	0
33152	Thu Mar 23 12:00:31 2017_x000D_	23.6168	72.6259	216.494	3.77852	2	6.25775	64.4075	261.074	4.5566	19.2062		17.4007	0
33153	Thu Mar 23 12:00:31 2017_x000D_	23.2209	73.0498	216.495	3.77854	2	6.25775	64.4075	261.074	4.5566	19.0378		13.7495	0
33154	Thu Mar 23 12:00:31 2017_x000D_	22.8184	73.269	216.494	3.77853	2	6.25775	64.4075	261.074	4.5566	18.7825		8.70248	0
33155	Thu Mar 23 12:00:31 2017_x000D_	22.6204	73.481	216.495	3.77854	2	6.25775	64.4075	261.074	4.5566	18.71		8.70043	35.234
33156	Thu Mar 23 12:00:31 2017_x000D_	22.4225	73.693	216.495	3.77855	2	5.86768	63.2997	252.238	4.40239	19.5469		20.6349	0
33157	Thu Mar 23 12:00:31 2017_x000D_	21.8184	74.0219	218.849	3.81964	2	5.86768	63.2997	252.238	4.40239	19.2195		8.70468	0
33158	Thu Mar 23 12:00:31 2017_x000D_	21.6204	74.234	218.85	3.81965	2	5.86768	63.2997	252.238	4.40239	19.1757		17.4114	0
33159	Thu Mar 23 12:00:31 2017_x000D_	21.2243	74.6582	218.85	3.81966	2	5.86768	63.2997	252.238	4.40239	19.1008		11.0946	49.8275
33160	Thu Mar 23 12:00:31 2017_x000D_	20.9239	74.8739	220.635	3.85081	2	5.2777	61.7471	249.984	4.36304	20.4234		16.5842	0
33161	Thu Mar 23 12:00:31 2017_x000D_	20.4182	75.0972	218.849	3.81963	2	5.2777	61.7471	249.984	4.36304	20.1856		8.70672	0
33162	Thu Mar 23 12:00:31 2017_x000D_	20.2201	75.3093	218.849	3.81964	2	5.2777	61.7471	249.984	4.36304	20.1794		17.4219	0
33163	Thu Mar 23 12:00:31 2017_x000D_	19.8237	75.7337	218.85	3.81965	2	5.2777	61.7471	249.984	4.36304	20.1795		11.1096	103.626
33164	Thu Mar 23 12:00:31 2017_x000D_	19.5229	75.9497	217.203	3.79091	2	4.32494	58.4269	261.074	4.5566	23.1954		9.74053	0
33165	Thu Mar 23 12:00:31 2017_x000D_	19.2187	76.0632	216.495	3.77855	2	4.32494	58.4269	261.074	4.5566	23.0838		15.4046	0
33166	Thu Mar 23 12:00:31 2017_x000D_	18.8188	76.3853	218.849	3.81963	2	4.32494	58.4269	261.074	4.5566	23.0776		8.71316	0
33167	Thu Mar 23 12:00:32 2017_x000D_	18.6206	76.5976	218.849	3.81964	2	4.32494	58.4269	261.074	4.5566	23.1201		8.7152	94.0545
33168	Thu Mar 23 12:00:32 2017_x000D_	18.4223	76.8099	218.85	3.81965	2	3.79947	55.3361	261.074	4.5566	25.9798		13.7885	0
33169	Thu Mar 23 12:00:32 2017_x000D_	18.0187	77.0298	218.849	3.81963	2	3.79947	55.3361	261.074	4.5566	25.9384		6.87719	0
33170	Thu Mar 23 12:00:32 2017_x000D_	17.9232	77.2382	220.634	3.85078	2	3.79947	55.3361	261.074	4.5566	26.0611		8.7152	0
33171	Thu Mar 23 12:00:32 2017_x000D_	17.7249	77.4505	220.634	3.85079	2	3.79947	55.3361	261.074	4.5566	26.1336		6.16633	0
33172	Thu Mar 23 12:00:32 2017_x000D_	17.5195	77.4582	220.633	3.85076	2	3.79947	55.3361	261.074	4.5566	26.0313		8.7152	139.266
33173	Thu Mar 23 12:00:32 2017_x000D_	17.3212	77.6705	220.633	3.85077	2	4.43276	50.7373	261.074	4.5566	29.8582		11.127	0
33174	Thu Mar 23 12:00:32 2017_x000D_	17.0199	77.8868	218.849	3.81964	2	4.43276	50.7373	261.074	4.5566	29.9254		8.72149	0
33175	Thu Mar 23 12:00:32 2017_x000D_	16.8214	78.0992	214.005	3.73509	2	4.43276	50.7373	261.074	4.5566	30.0358		13.8113	0
33176	Thu Mar 23 12:00:32 2017_x000D_	16.4171	78.3194	205.999	3.59537	2	4.43276	50.7373	261.074	4.5566	30.0732		6.90433	79.5428
33177	Thu Mar 23 12:00:32 2017_x000D_	16.215	78.4295	203.302	3.54828	2	4.76364	48.1066	261.074	4.5566	32.4131		6.91849	0
33178	Thu Mar 23 12:00:32 2017_x000D_	16.0122	78.5393	187.846	3.27853	2	4.76364	48.1066	261.074	4.5566	32.445		3.086	0
33179	Thu Mar 23 12:00:32 2017_x000D_	15.9094	78.543	182.164	3.17936	2	4.76364	48.1066	261.074	4.5566	32.413		6.18688	0
33180	Thu Mar 23 12:00:32 2017_x000D_	15.7033	78.5503	170.326	2.97276	2	4.76364	48.1066	261.074	4.5566	32.3496		6.1811	66.4302
33181	Thu Mar 23 12:00:32 2017_x000D_	15.4974	78.5578	164.709	2.87471	2	5.07598	45.9144	278.816	4.86625	34.2666		3.08589	0
33182	Thu Mar 23 12:00:32 2017_x000D_	15.3946	78.5614	158.288	2.76264	2	5.07598	45.9144	278.816	4.86625	34.2389		13.794	0
33183	Thu Mar 23 12:00:32 2017_x000D_	14.9758	78.3716	145.389	2.53751	2	5.07598	45.9144	278.816	4.86625	33.9334		8.70999	0
33184	Thu Mar 23 12:00:32 2017_x000D_	14.7629	78.1742	137.248	2.39543	2	5.07598	45.9144	278.816	4.86625	33.6828		8.71219	152.188
33185	Thu Mar 23 12:00:32 2017_x000D_	14.5499	77.9768	129.098	2.25318	2	5.51021	40.8601	264.605	4.61823	38.2016		15.3946	0
33186	Thu Mar 23 12:00:32 2017_x000D_	14.2266	77.5783	118.756	2.07268	2	5.51021	40.8601	264.605	4.61823	37.7386		6.87944	0
33187	Thu Mar 23 12:00:32 2017_x000D_	14.1164	77.3772	116.142	2.02706	2	5.51021	40.8601	264.605	4.61823	37.5175		16.5747	0
33188	Thu Mar 23 12:00:33 2017_x000D_	13.8923	76.8722	104.011	1.81533	2	5.51021	40.8601	264.605	4.61823	36.9747		9.74403	0
33189	Thu Mar 23 12:00:33 2017_x000D_	13.7782	76.5681	100.637	1.75645	2	5.51021	40.8601	264.605	4.61823	36.6527		6.89855	79.5373
33190	Thu Mar 23 12:00:33 2017_x000D_	13.8741	76.3591	97.7994	1.70692	2	5.40361	38.211	264.605	4.61823	39.0772		27.9102	0
33191	Thu Mar 23 12:00:33 2017_x000D_	13.7378	75.4388	94.8016	1.6546	2	5.40361	38.211	264.605	4.61823	38.1493		9.246	0
33192	Thu Mar 23 12:00:33 2017_x000D_	13.7267	75.1308	94.9379	1.65698	2	5.40361	38.211	264.605	4.61823	37.8463		24.88	0
33193	Thu Mar 23 12:00:33 2017_x000D_	13.5937	74.3122	97.7994	1.70692	2	5.40361	38.211	264.605	4.61823	37.0186		12.347	101.427
33194	Thu Mar 23 12:00:33 2017_x000D_	13.5789	73.9009	97.7984	1.7069	2	6.20154	34.9256	281.457	4.91235	39.6674		9.7679	0
33195	Thu Mar 23 12:00:33 2017_x000D_	13.4644	73.5961	101.074	1.76408	2	6.20154	34.9256	281.457	4.91235	39.3466		18.7991	0
33196	Thu Mar 23 12:00:33 2017_x000D_	13.3387	72.9822	104	1.81513	2	6.20154	34.9256	281.457	4.91235	38.7201		9.27609	0
33197	Thu Mar 23 12:00:33 2017_x000D_	13.3275	72.6732	103.417	1.80497	2	6.20154	34.9256	281.457	4.91235	38.4143		16.667	120.068
33198	Thu Mar 23 12:00:33 2017_x000D_	13.1019	72.1655	109.65	1.91376	2	6.80901	30.9697	281.457	4.91235	41.6737		9.28519	0
33199	Thu Mar 23 12:00:33 2017_x000D_	13.0906	71.8562	108.82	1.89926	2	6.80901	30.9697	281.457	4.91235	41.3662		9.78967	0
33200	Thu Mar 23 12:00:33 2017_x000D_	12.9759	71.5507	112.351	1.96089	2	6.80901	30.9697	281.457	4.91235	41.0469		16.6795	0
33201	Thu Mar 23 12:00:33 2017_x000D_	12.7504	71.0425	113.378	1.97881	2	6.80901	30.9697	281.457	4.91235	40.5109		9.80969	0
33202	Thu Mar 23 12:00:33 2017_x000D_	12.6354	70.7364	114.961	2.00645	2	6.80901	30.9697	281.457	4.91235	40.1913		16.6956	80.7446
33203	Thu Mar 23 12:00:33 2017_x000D_	12.4097	70.2277	116.09	2.02614	2	7.36041	28.3353	282.335	4.92767	42.1956		6.93833	0
33204	Thu Mar 23 12:00:33 2017_x000D_	12.2987	70.0248	113.378	1.97882	2	7.36041	28.3353	282.335	4.92767	41.981		19.6274	0
33205	Thu Mar 23 12:00:33 2017_x000D_	12.069	69.4122	113.377	1.9788	2	7.36041	28.3353	282.335	4.92767	41.3459		9.82865	0
33206	Thu Mar 23 12:00:33 2017_x000D_	11.9538	69.1055	114.959	2.00641	2	7.36041	28.3353	282.335	4.92767	41.0281		9.8132	53.5142
33207	Thu Mar 23 12:00:33 2017_x000D_	11.839	68.7992	113.376	1.97878	2	7.65507	26.576	280.504	4.89572	42.43		6.95725	0
33208	Thu Mar 23 12:00:33 2017_x000D_	11.7276	68.5958	116.086	2.02609	2	7.65507	26.576	280.504	4.89572	42.2167		16.7508	0
33209	Thu Mar 23 12:00:33 2017_x000D_	11.5012	68.0854	114.958	2.0064	2	7.65507	26.576	280.504	4.89572	41.6872		11.2237	0
33210	Thu Mar 23 12:00:34 2017_x000D_	11.2823	67.782	116.088	2.02611	2	7.65507	26.576	280.504	4.89572	41.3653		13.9277	62.6423
33211	Thu Mar 23 12:00:34 2017_x000D_	11.0595	67.3747	116.088	2.02612	2	7.08201	24.5681	252.665	4.40983	42.991		9.32738	0
33212	Thu Mar 23 12:00:34 2017_x000D_	11.048	67.064	114.958	2.00639	2	7.08201	24.5681	252.665	4.40983	42.6806		18.1714	0
33213	Thu Mar 23 12:00:34 2017_x000D_	10.7175	66.5564	113.38	1.97886	2	7.08201	24.5681	252.665	4.40983	42.1454		4.42566	0
33214	Thu Mar 23 12:00:34 2017_x000D_	10.6096	66.4558	114.962	2.00647	2	7.08201	24.5681	252.665	4.40983	42.036		12.8373	94.4541
33215	Thu Mar 23 12:00:34 2017_x000D_	10.4905	66.0448	112.357	1.961	2	5.88805	21.6548	262.345	4.57878	44.628		6.98407	0
33216	Thu Mar 23 12:00:34 2017_x000D_	10.3787	65.8406	114.96	2.00644	2	5.88805	21.6548	262.345	4.57878	44.4134		3.10409	0
33217	Thu Mar 23 12:00:34 2017_x000D_	10.3749	65.7372	116.085	2.02606	2	5.88805	21.6548	262.345	4.57878	44.3102		9.86446	0
33218	Thu Mar 23 12:00:34 2017_x000D_	10.2595	65.4293	112.356	1.96099	2	5.88805	21.6548	262.345	4.57878	43.9922		6.98719	0
33219	Thu Mar 23 12:00:34 2017_x000D_	10.0478	65.3322	113.384	1.97893	2	5.88805	21.6548	262.345	4.57878	43.875		15.9039	65.0281
33220	Thu Mar 23 12:00:34 2017_x000D_	9.92454	64.8166	109.666	1.91403	2	5.0947	19.6376	261.074	4.5566	45.4364		6.22304	0
33221	Thu Mar 23 12:00:34 2017_x000D_	9.91707	64.6093	104.036	1.81577	2	5.0947	19.6376	261.074	4.5566	45.2295		0.00848528	0
33222	Thu Mar 23 12:00:34 2017_x000D_	9.91727	64.6091	97.5878	1.70323	2	5.0947	19.6376	261.074	4.5566	45.2293		6.95913	0
33223	Thu Mar 23 12:00:34 2017_x000D_	9.71358	64.7201	80.795	1.41014	2	5.0947	19.6376	261.074	4.5566	45.3185		3.12307	44.2824
33224	Thu Mar 23 12:00:34 2017_x000D_	9.81765	64.7175	70.7984	1.23567	2	4.49238	18.29	262.345	4.57878	46.7319		4.41969	0
33225	Thu Mar 23 12:00:34 2017_x000D_	9.70965	64.6173	61.5226	1.07377	2	4.49238	18.29	262.345	4.57878	46.6202		8.77107	0
33226	Thu Mar 23 12:00:34 2017_x000D_	9.9095	64.4039	44.7486	0.78101	2	4.49238	18.29	262.345	4.57878	46.431		0.0120934	0
33227	Thu Mar 23 12:00:34 2017_x000D_	9.90915	64.4041	36.3256	0.634001	2	4.49238	18.29	262.345	4.57878	46.4311		9.82601	48.1991
33228	Thu Mar 23 12:00:34 2017_x000D_	10.2165	64.2909	19.2724	0.336366	2	4.1188	16.7274	259.074	4.52169	47.9528		8.78933	0
33229	Thu Mar 23 12:00:34 2017_x000D_	10.4166	64.0769	13.6217	0.237743	2	4.1188	16.7274	259.074	4.52169	47.7665		9.34363	0
33230	Thu Mar 23 12:00:34 2017_x000D_	10.7279	64.0671	1.73546	0.0302895	2	4.1188	16.7274	259.074	4.52169	47.7988		9.36434	0
33231	Thu Mar 23 12:00:35 2017_x000D_	11.0399	64.0576	1.73547	0.0302897	2	4.1188	16.7274	259.074	4.52169	47.8336		21.82	0
33232	Thu Mar 23 12:00:35 2017_x000D_	11.7669	64.0356	1.73541	0.0302885	2	4.1188	16.7274	259.074	4.52169	47.9224		15.5861	37.6427
33233	Thu Mar 23 12:00:35 2017_x000D_	12.2862	64.0199	1.73536	0.0302877	2	5.03464	15.8697	287.781	5.02273	48.6932		12.8614	0
33234	Thu Mar 23 12:00:35 2017_x000D_	12.7051	64.1111	4.75062	0.0829139	2	5.03464	15.8697	287.781	5.02273	48.8474		24.9023	0
33235	Thu Mar 23 12:00:35 2017_x000D_	13.5348	64.0861	10.718	0.187064	2	5.03464	15.8697	287.781	5.02273	48.9599		9.8169	0
33236	Thu Mar 23 12:00:35 2017_x000D_	13.8419	63.9731	13.0586	0.227915	2	5.03464	15.8697	287.781	5.02273	48.903		12.4377	62.6325
33237	Thu Mar 23 12:00:35 2017_x000D_	14.2563	63.9606	13.0606	0.227951	2	6.83826	14.8182	315	5.49779	49.6991		16.7155	0
33238	Thu Mar 23 12:00:35 2017_x000D_	14.767	63.7378	19.293	0.336726	2	6.83826	14.8182	315	5.49779	49.558		12.4287	0
33239	Thu Mar 23 12:00:35 2017_x000D_	15.1811	63.7253	19.2957	0.336774	2	6.83826	14.8182	315	5.49779	49.6136		16.7061	0
33240	Thu Mar 23 12:00:35 2017_x000D_	15.6915	63.5026	25.7588	0.449577	2	6.83826	14.8182	315	5.49779	49.4828		8.76375	95.7874
33241	Thu Mar 23 12:00:35 2017_x000D_	15.8911	63.2893	25.757	0.449544	2	9.54849	13.1302	349.074	6.09248	50.5585		12.4136	0
33242	Thu Mar 23 12:00:35 2017_x000D_	16.3047	63.2769	25.76	0.449597	2	9.54849	13.1302	349.074	6.09248	50.5998		18.0669	0
33243	Thu Mar 23 12:00:35 2017_x000D_	16.811	62.9508	29.7132	0.518593	2	9.54849	13.1302	349.074	6.09248	50.3472		9.78563	0
33244	Thu Mar 23 12:00:35 2017_x000D_	17.1171	62.8381	25.7593	0.449584	2	9.54849	13.1302	349.074	6.09248	50.2808		13.8459	92.227
33245	Thu Mar 23 12:00:35 2017_x000D_	17.5232	62.6188	25.7589	0.449577	2	12.4497	12.1134	0	0	50.7596		13.8433	0
33246	Thu Mar 23 12:00:35 2017_x000D_	17.9292	62.3995	25.7585	0.449571	2	12.4497	12.1134	0	0	50.5838		6.91706	0
33247	Thu Mar 23 12:00:35 2017_x000D_	18.132	62.2898	23.0318	0.401981	2	12.4497	12.1134	0	0	50.4971		18.0361	0
33248	Thu Mar 23 12:00:35 2017_x000D_	18.6374	61.9642	24.6219	0.429733	2	12.4497	12.1134	0	0	50.2334		9.29501	0
33249	Thu Mar 23 12:00:35 2017_x000D_	18.9471	61.9551	25.7592	0.449583	2	12.4497	12.1134	0	0	50.2634		11.1462	20.9346
33250	Thu Mar 23 12:00:35 2017_x000D_	19.2494	61.7391	24.6228	0.429749	2	12.2588	11.4422	0	0	50.7804		18.0327	0
33251	Thu Mar 23 12:00:35 2017_x000D_	19.7546	61.4134	23.0286	0.401924	2	12.2588	11.4422	0	0	50.5303		12.3742	0
33252	Thu Mar 23 12:00:36 2017_x000D_	20.1669	61.4015	23.0314	0.401974	2	12.2588	11.4422	0	0	50.5813		18.0101	0
33253	Thu Mar 23 12:00:36 2017_x000D_	20.6714	61.0761	19.2811	0.336519	2	12.2588	11.4422	0	0	50.3418		12.7367	9.30806
33254	Thu Mar 23 12:00:36 2017_x000D_	21.08	60.9608	21.9983	0.383942	2	12.4688	11.6706	326.094	5.69142	50.0368		16.632	0
33255	Thu Mar 23 12:00:36 2017_x000D_	21.5881	60.739	23.0304	0.401957	2	12.4688	11.6706	326.094	5.69142	49.9086		9.26185	0
33256	Thu Mar 23 12:00:36 2017_x000D_	21.8967	60.7301	22.0001	0.383975	2	12.4688	11.6706	326.094	5.69142	49.9572		23.501	0
33257	Thu Mar 23 12:00:36 2017_x000D_	22.6067	60.3991	20.1969	0.352503	2	12.4688	11.6706	326.094	5.69142	49.7719		9.74845	0
33258	Thu Mar 23 12:00:36 2017_x000D_	22.9117	60.287	21.9995	0.383964	2	12.4688	11.6706	326.094	5.69142	49.7253		9.75334	6.58835
33259	Thu Mar 23 12:00:36 2017_x000D_	23.2168	60.1747	20.1969	0.352503	2	12.2493	11.6636	299.932	5.23481	49.7354		19.4933	0
33260	Thu Mar 23 12:00:36 2017_x000D_	23.8266	59.9503	20.1969	0.352503	2	12.2493	11.6636	299.932	5.23481	49.6552		11.1137	0
33261	Thu Mar 23 12:00:36 2017_x000D_	24.128	59.7349	19.2785	0.336473	2	12.2493	11.6636	299.932	5.23481	49.5172		9.24677	0
33262	Thu Mar 23 12:00:36 2017_x000D_	24.4361	59.7261	20.1969	0.352503	2	12.2493	11.6636	299.932	5.23481	49.5835		16.5808	0
33263	Thu Mar 23 12:00:36 2017_x000D_	24.9426	59.5049	19.2796	0.336492	2	12.2493	11.6636	299.932	5.23481	49.4966		9.74178	0
33264	Thu Mar 23 12:00:36 2017_x000D_	25.2474	59.3929	23.0341	0.402021	2	12.2493	11.6636	299.932	5.23481	49.4675		16.5714	0
33265	Thu Mar 23 12:00:36 2017_x000D_	25.7536	59.1718	22.0001	0.383974	2	12.2493	11.6636	299.932	5.23481	49.3902		6.88211	0
33266	Thu Mar 23 12:00:36 2017_x000D_	25.9554	59.0627	19.2778	0.336462	2	12.2493	11.6636	299.932	5.23481	49.341		9.7323	0
33267	Thu Mar 23 12:00:36 2017_x000D_	26.2599	58.9508	23.0339	0.402018	2	12.2493	11.6636	299.932	5.23481	49.3191		15.67	0
33268	Thu Mar 23 12:00:36 2017_x000D_	26.7688	58.8331	19.2789	0.336481	2	12.2493	11.6636	299.932	5.23481	49.3536		6.87926	0
33269	Thu Mar 23 12:00:36 2017_x000D_	26.9706	58.7242	22.0009	0.383988	2	12.2493	11.6636	299.932	5.23481	49.3094		12.6691	0
33270	Thu Mar 23 12:00:36 2017_x000D_	27.377	58.6094	19.2787	0.336477	2	12.2493	11.6636	299.932	5.23481	49.323		9.72282	0
33271	Thu Mar 23 12:00:36 2017_x000D_	27.6812	58.4976	23.0366	0.402065	2	12.2493	11.6636	299.932	5.23481	49.3109		13.7467	0
33272	Thu Mar 23 12:00:36 2017_x000D_	28.0843	58.2797	23.0358	0.40205	2	12.2493	11.6636	299.932	5.23481	49.2322		3.06715	0
33273	Thu Mar 23 12:00:36 2017_x000D_	28.1865	58.2769	22.0017	0.384002	2	12.2493	11.6636	299.932	5.23481	49.2625		16.5446	0
33274	Thu Mar 23 12:00:37 2017_x000D_	28.6919	58.0562	23.0364	0.40206	2	12.2493	11.6636	299.932	5.23481	49.2202		9.71334	0
33275	Thu Mar 23 12:00:37 2017_x000D_	28.9958	57.9445	27.0217	0.471617	2	12.2493	11.6636	299.932	5.23481	49.2175		6.8687	0
33276	Thu Mar 23 12:00:37 2017_x000D_	29.1972	57.8356	29.7394	0.519051	2	12.2493	11.6636	299.932	5.23481	49.1842		4.36368	0
33277	Thu Mar 23 12:00:37 2017_x000D_	29.2967	57.7295	38.7697	0.676658	2	12.2493	11.6636	299.932	5.23481	49.119		6.18627	0
33278	Thu Mar 23 12:00:37 2017_x000D_	29.3034	57.9356	55.0664	0.96109	2	12.2493	11.6636	299.932	5.23481	49.3147		3.09159	0
33279	Thu Mar 23 12:00:37 2017_x000D_	29.3067	58.0386	61.458	1.07264	2	12.2493	11.6636	299.932	5.23481	49.4125		0.027	0
33280	Thu Mar 23 12:00:37 2017_x000D_	29.3067	58.0377	79.9229	1.39492	2	12.2493	11.6636	299.932	5.23481	49.4117		6.18553	0
33281	Thu Mar 23 12:00:37 2017_x000D_	29.3126	58.2438	91.6988	1.60045	2	12.2493	11.6636	299.932	5.23481	49.6072		3.04961	0
33282	Thu Mar 23 12:00:37 2017_x000D_	29.4142	58.2405	106.289	1.85509	2	12.2493	11.6636	299.932	5.23481	49.6391		0.015	0
33283	Thu Mar 23 12:00:37 2017_x000D_	29.4137	58.2405	119.327	2.08265	2	12.2493	11.6636	299.932	5.23481	49.6389		3.09768	0
33284	Thu Mar 23 12:00:37 2017_x000D_	29.4103	58.1373	125.893	2.19725	2	12.2493	11.6636	299.932	5.23481	49.5409		0.0108167	0
33285	Thu Mar 23 12:00:37 2017_x000D_	29.41	58.1375	134.227	2.34271	2	12.2493	11.6636	299.932	5.23481	49.541		3.08899	0
33286	Thu Mar 23 12:00:37 2017_x000D_	29.4063	58.0346	148.436	2.59069	2	12.2493	11.6636	299.932	5.23481	49.4432		11.0954	0
33287	Thu Mar 23 12:00:37 2017_x000D_	29.0936	57.8371	160.137	2.79492	2	12.2493	11.6636	299.932	5.23481	49.15		13.7664	0
33288	Thu Mar 23 12:00:37 2017_x000D_	28.6784	57.6417	160.135	2.79489	2	12.2493	11.6636	299.932	5.23481	48.8252		23.4444	0
33289	Thu Mar 23 12:00:37 2017_x000D_	27.953	57.351	156.166	2.72561	2	12.2493	11.6636	299.932	5.23481	48.3109		12.6911	0
33290	Thu Mar 23 12:00:37 2017_x000D_	27.5402	57.2585	153.464	2.67846	2	12.2493	11.6636	299.932	5.23481	48.0906		15.4566	0
33291	Thu Mar 23 12:00:37 2017_x000D_	27.1209	56.9591	150.888	2.63349	2	12.2493	11.6636	299.932	5.23481	47.6744		24.9084	0
33292	Thu Mar 23 12:00:37 2017_x000D_	26.3906	56.5641	144.485	2.52175	2	12.2493	11.6636	299.932	5.23481	47.0747		11.1467	0
33293	Thu Mar 23 12:00:37 2017_x000D_	26.0767	56.3653	142.7	2.49058	2	12.2493	11.6636	299.932	5.23481	46.7914		11.1623	0
33294	Thu Mar 23 12:00:37 2017_x000D_	25.7625	56.166	136.383	2.38034	2	12.2493	11.6636	299.932	5.23481	46.5088		24.2531	0
33295	Thu Mar 23 12:00:38 2017_x000D_	25.2299	55.5578	134.271	2.34347	2	12.2493	11.6636	299.932	5.23481	45.7733		13.1771	0
33296	Thu Mar 23 12:00:38 2017_x000D_	24.912	55.2547	130.08	2.27033	2	12.2493	11.6636	299.932	5.23481	45.393		21.9788	0
33297	Thu Mar 23 12:00:38 2017_x000D_	24.3818	54.7491	125.966	2.19852	2	12.2493	11.6636	299.932	5.23481	44.7611		12.8595	0
33298	Thu Mar 23 12:00:38 2017_x000D_	24.2656	54.3365	128.302	2.23929	2	12.2493	11.6636	299.932	5.23481	44.3325		22.4683	0
33299	Thu Mar 23 12:00:38 2017_x000D_	23.8346	53.724	123.482	2.15516	2	12.2493	11.6636	299.932	5.23481	43.6268		11.2148	0
33300	Thu Mar 23 12:00:38 2017_x000D_	23.5189	53.5238	125.965	2.19851	2	12.2493	11.6636	299.932	5.23481	43.3507		12.8731	0
33301	Thu Mar 23 12:00:38 2017_x000D_	23.4028	53.1107	123.482	2.15517	2	12.2493	11.6636	299.932	5.23481	42.9216		6.98859	0
33302	Thu Mar 23 12:00:38 2017_x000D_	23.2929	52.9053	125.959	2.1984	2	12.2493	11.6636	299.932	5.23481	42.6947		24.3891	0
33303	Thu Mar 23 12:00:38 2017_x000D_	22.7573	52.2937	128.299	2.23924	2	12.2493	11.6636	299.932	5.23481	41.9669		6.94885	0
33304	Thu Mar 23 12:00:38 2017_x000D_	22.5478	52.1949	130.075	2.27023	2	12.2493	11.6636	299.932	5.23481	41.8192		18.2426	0
33305	Thu Mar 23 12:00:38 2017_x000D_	22.2213	51.6819	134.251	2.34312	2	12.2493	11.6636	299.932	5.23481	41.242		8.83779	0
33306	Thu Mar 23 12:00:38 2017_x000D_	22.0081	51.4786	134.251	2.34313	2	12.2493	11.6636	299.932	5.23481	40.9935		15.6536	0
33307	Thu Mar 23 12:00:38 2017_x000D_	21.6846	51.0692	136.351	2.37978	2	12.2493	11.6636	299.932	5.23481	40.5195		6.96482	0
33308	Thu Mar 23 12:00:38 2017_x000D_	21.4747	50.97	138.457	2.41653	2	12.2493	11.6636	299.932	5.23481	40.3745		20.0523	0
33309	Thu Mar 23 12:00:38 2017_x000D_	21.0443	50.4586	140.712	2.45589	2	12.2493	11.6636	299.932	5.23481	39.7794		9.85903	0
33310	Thu Mar 23 12:00:38 2017_x000D_	20.7304	50.3613	140.406	2.45055	2	12.2493	11.6636	299.932	5.23481	39.6162		8.859	0
33311	Thu Mar 23 12:00:38 2017_x000D_	20.5167	50.1575	140.405	2.45054	2	12.2493	11.6636	299.932	5.23481	39.3717		15.6443	0
33312	Thu Mar 23 12:00:38 2017_x000D_	20.0925	49.8542	142.643	2.48958	2	12.2493	11.6636	299.932	5.23481	38.9877		8.87173	0
33313	Thu Mar 23 12:00:38 2017_x000D_	19.8785	49.6501	142.642	2.48956	2	12.2493	11.6636	299.932	5.23481	38.745		4.43256	0
33314	Thu Mar 23 12:00:38 2017_x000D_	19.7717	49.548	138.459	2.41657	2	12.2493	11.6636	299.932	5.23481	38.624		17.7562	0
33315	Thu Mar 23 12:00:38 2017_x000D_	19.3434	49.1395	138.458	2.41656	2	12.2493	11.6636	299.932	5.23481	38.1414		17.7668	0
33316	Thu Mar 23 12:00:39 2017_x000D_	18.9148	48.7308	138.458	2.41654	2	12.2493	11.6636	299.932	5.23481	37.6617		7.00221	0
33317	Thu Mar 23 12:00:39 2017_x000D_	18.7039	48.6308	136.362	2.37996	2	12.2493	11.6636	299.932	5.23481	37.5265		8.89293	0
33318	Thu Mar 23 12:00:39 2017_x000D_	18.4894	48.4262	136.362	2.37996	2	12.2493	11.6636	299.932	5.23481	37.2884		8.8951	0
33319	Thu Mar 23 12:00:39 2017_x000D_	18.2748	48.2216	136.362	2.37996	2	12.2493	11.6636	299.932	5.23481	37.0512		13.3342	0
33320	Thu Mar 23 12:00:39 2017_x000D_	17.9531	47.9149	136.362	2.37996	2	12.2493	11.6636	299.932	5.23481	36.6973		8.90142	0
33321	Thu Mar 23 12:00:39 2017_x000D_	17.7384	47.7101	136.362	2.37996	2	12.2493	11.6636	299.932	5.23481	36.462		11.3731	0
33322	Thu Mar 23 12:00:39 2017_x000D_	17.5199	47.4003	134.265	2.34336	2	12.2493	11.6636	299.932	5.23481	36.1233		6.23546	0
33323	Thu Mar 23 12:00:39 2017_x000D_	17.3121	47.4048	134.27	2.34346	2	12.2493	11.6636	299.932	5.23481	36.098		9.97321	0
33324	Thu Mar 23 12:00:39 2017_x000D_	17.1976	47.0927	130.104	2.27073	2	12.2493	11.6636	299.932	5.23481	35.773		8.91631	0
33325	Thu Mar 23 12:00:39 2017_x000D_	16.9825	46.8876	130.105	2.27075	2	12.2493	11.6636	299.932	5.23481	35.5406		8.90537	0
33326	Thu Mar 23 12:00:39 2017_x000D_	16.768	46.6824	116.851	2.03943	2	12.2493	11.6636	299.932	5.23481	35.3091		0	0
33327	Thu Mar 23 12:00:39 2017_x000D_	16.768	46.6824	116.851	2.03943	2	12.2493	11.6636	299.932	5.23481	35.3091		7.07249	0
33328	Thu Mar 23 12:00:39 2017_x000D_	16.8799	46.8899	100.849	1.76014	2	12.2493	11.6636	299.932	5.23481	35.5293		3.11198	0
33329	Thu Mar 23 12:00:39 2017_x000D_	16.7762	46.8925	91.9716	1.60521	2	12.2493	11.6636	299.932	5.23481	35.5186		3.12457	0
33330	Thu Mar 23 12:00:39 2017_x000D_	16.7729	46.7884	73.6113	1.28476	2	12.2493	11.6636	299.932	5.23481	35.4149		3.13696	0
33331	Thu Mar 23 12:00:39 2017_x000D_	16.7692	46.6839	66.828	1.16637	2	12.2493	11.6636	299.932	5.23481	35.3108		3.1253	0
33332	Thu Mar 23 12:00:39 2017_x000D_	16.7652	46.5798	46.8498	0.817684	2	12.2493	11.6636	299.932	5.23481	35.207		3.11164	0
33333	Thu Mar 23 12:00:39 2017_x000D_	16.8689	46.5777	40.4222	0.7055	2	12.2493	11.6636	299.932	5.23481	35.2184		11.1912	0
33334	Thu Mar 23 12:00:39 2017_x000D_	17.1729	46.3615	25.4972	0.445011	2	12.2493	11.6636	299.932	5.23481	35.0455		6.98516	0
33335	Thu Mar 23 12:00:39 2017_x000D_	17.2694	46.1496	18.9582	0.330883	2	12.2493	11.6636	299.932	5.23481	34.8495		7.01691	0
33336	Thu Mar 23 12:00:39 2017_x000D_	17.4807	46.2499	16.139	0.281678	2	12.2493	11.6636	299.932	5.23481	34.9797		25.6396	0
33337	Thu Mar 23 12:00:39 2017_x000D_	18.3046	46.0227	16.1392	0.281682	2	12.2493	11.6636	299.932	5.23481	34.8886		9.83145	0
33338	Thu Mar 23 12:00:40 2017_x000D_	18.6128	45.9113	19.8861	0.347077	2	12.2493	11.6636	299.932	5.23481	34.8339		23.6439	0
33339	Thu Mar 23 12:00:40 2017_x000D_	19.3287	45.5817	21.7031	0.378791	2	12.2493	11.6636	299.932	5.23481	34.649		9.82197	0
33340	Thu Mar 23 12:00:40 2017_x000D_	19.6366	45.4704	25.5017	0.445089	2	12.2493	11.6636	299.932	5.23481	34.6045		23.6332	0
33341	Thu Mar 23 12:00:40 2017_x000D_	20.3522	45.141	29.5018	0.514903	2	12.2493	11.6636	299.932	5.23481	34.4441		6.93759	0
33342	Thu Mar 23 12:00:40 2017_x000D_	20.5561	45.0319	32.1122	0.560463	2	12.2493	11.6636	299.932	5.23481	34.3867		11.1926	0
33343	Thu Mar 23 12:00:40 2017_x000D_	20.8603	44.8159	33.6766	0.587768	2	12.2493	11.6636	299.932	5.23481	34.2524		9.31992	0
33344	Thu Mar 23 12:00:40 2017_x000D_	21.1709	44.8096	32.1141	0.560497	2	12.2493	11.6636	299.932	5.23481	34.3257		19.8762	0
33345	Thu Mar 23 12:00:40 2017_x000D_	21.6752	44.3799	33.6778	0.587789	2	12.2493	11.6636	299.932	5.23481	34.0471		9.79634	0
33346	Thu Mar 23 12:00:40 2017_x000D_	21.9823	44.2689	34.5932	0.603766	2	12.2493	11.6636	299.932	5.23481	34.027		19.8678	0
33347	Thu Mar 23 12:00:40 2017_x000D_	22.4864	43.8394	36.2214	0.632182	2	12.2493	11.6636	299.932	5.23481	33.7651		8.78262	0
33348	Thu Mar 23 12:00:40 2017_x000D_	22.6866	43.6258	36.2208	0.632172	2	12.2493	11.6636	299.932	5.23481	33.6232		18.0603	0
33349	Thu Mar 23 12:00:40 2017_x000D_	23.1936	43.3012	32.1113	0.560447	2	12.2493	11.6636	299.932	5.23481	33.4771		11.1752	0
33350	Thu Mar 23 12:00:40 2017_x000D_	23.4973	43.0855	33.6769	0.587773	2	12.2493	11.6636	299.932	5.23481	33.3744		16.6608	0
33351	Thu Mar 23 12:00:40 2017_x000D_	24.0074	42.8659	32.1122	0.560463	2	12.2493	11.6636	299.932	5.23481	33.3442		8.77838	0
33352	Thu Mar 23 12:00:40 2017_x000D_	24.2075	42.6524	32.1111	0.560444	2	12.2493	11.6636	299.932	5.23481	33.216		11.1595	0
33353	Thu Mar 23 12:00:40 2017_x000D_	24.5107	42.4369	30.6751	0.535381	2	12.2493	11.6636	299.932	5.23481	33.1261		9.78301	0
33354	Thu Mar 23 12:00:40 2017_x000D_	24.8174	42.3261	29.4979	0.514836	2	12.2493	11.6636	299.932	5.23481	33.1383		18.0395	0
33355	Thu Mar 23 12:00:40 2017_x000D_	25.3239	42.002	30.6756	0.535391	2	12.2493	11.6636	299.932	5.23481	33.0358		9.77737	0
33356	Thu Mar 23 12:00:40 2017_x000D_	25.6304	41.8912	29.4982	0.514842	2	12.2493	11.6636	299.932	5.23481	33.0569		22.3113	0
33357	Thu Mar 23 12:00:40 2017_x000D_	26.2367	41.4605	29.497	0.51482	2	12.2493	11.6636	299.932	5.23481	32.9166		6.19011	0
33358	Thu Mar 23 12:00:40 2017_x000D_	26.443	41.4566	29.4986	0.514847	2	12.2493	11.6636	299.932	5.23481	33.0013		22.3004	0
33359	Thu Mar 23 12:00:41 2017_x000D_	27.049	41.0261	29.4974	0.514826	2	12.2493	11.6636	299.932	5.23481	32.8814		9.76021	0
33360	Thu Mar 23 12:00:41 2017_x000D_	27.355	40.9156	30.6772	0.535418	2	12.2493	11.6636	299.932	5.23481	32.9221		6.90001	0
33361	Thu Mar 23 12:00:41 2017_x000D_	27.5578	40.8071	28.1407	0.491148	2	12.2493	11.6636	299.932	5.23481	32.9195		20.7094	0
33362	Thu Mar 23 12:00:41 2017_x000D_	28.1665	40.4815	25.4869	0.444831	2	12.2493	11.6636	299.932	5.23481	32.9216		6.90265	0
33363	Thu Mar 23 12:00:41 2017_x000D_	28.3694	40.373	28.1407	0.491148	2	12.2493	11.6636	299.932	5.23481	32.9255		22.2764	0
33364	Thu Mar 23 12:00:41 2017_x000D_	28.9747	39.9429	28.1392	0.491122	2	12.2493	11.6636	299.932	5.23481	32.8551		6.17805	0
33365	Thu Mar 23 12:00:41 2017_x000D_	29.1806	39.9391	28.1407	0.491148	2	12.2493	11.6636	299.932	5.23481	32.9571		18.0004	0
33366	Thu Mar 23 12:00:41 2017_x000D_	29.686	39.6157	32.1158	0.560527	2	12.2493	11.6636	299.932	5.23481	32.9448		8.75937	0
33367	Thu Mar 23 12:00:41 2017_x000D_	29.8856	39.4026	32.1148	0.56051	2	12.2493	11.6636	299.932	5.23481	32.8708		9.7374	0
33368	Thu Mar 23 12:00:41 2017_x000D_	30.1909	39.2924	28.1392	0.491121	2	12.2493	11.6636	299.932	5.23481	32.9432		16.5927	0
33369	Thu Mar 23 12:00:41 2017_x000D_	30.699	39.0739	29.4989	0.514853	2	12.2493	11.6636	299.932	5.23481	33.0411		6.9673	0
33370	Thu Mar 23 12:00:41 2017_x000D_	30.7956	38.8627	28.1377	0.491095	2	12.2493	11.6636	299.932	5.23481	32.9205		9.25347	0
33371	Thu Mar 23 12:00:41 2017_x000D_	31.104	38.8572	29.4991	0.514856	2	12.2493	11.6636	299.932	5.23481	33.0907		11.1187	0
33372	Thu Mar 23 12:00:41 2017_x000D_	31.4061	38.6425	28.1392	0.491122	2	12.2493	11.6636	299.932	5.23481	33.0884		4.38064	0
33373	Thu Mar 23 12:00:41 2017_x000D_	31.506	38.536	32.1166	0.560541	2	12.2493	11.6636	299.932	5.23481	33.0597		17.9763	0
33374	Thu Mar 23 12:00:41 2017_x000D_	32.0107	38.213	36.2339	0.6324	2	12.2493	11.6636	299.932	5.23481	33.0966		4.38283	0
33375	Thu Mar 23 12:00:41 2017_x000D_	32.1106	38.1064	40.4525	0.706029	2	12.2493	11.6636	299.932	5.23481	33.071		3.0967	0
33376	Thu Mar 23 12:00:41 2017_x000D_	32.2138	38.1042	55.0706	0.961163	2	12.2493	11.6636	299.932	5.23481	33.1314		4.36368	0
33377	Thu Mar 23 12:00:41 2017_x000D_	32.1143	38.2103	64.0553	1.11798	2	12.2493	11.6636	299.932	5.23481	33.1564		3.13329	0
33378	Thu Mar 23 12:00:41 2017_x000D_	32.1173	38.3147	70.6703	1.23343	2	12.2493	11.6636	299.932	5.23481	33.2418		3.11805	0
33379	Thu Mar 23 12:00:41 2017_x000D_	32.12	38.4186	88.6671	1.54753	2	12.2493	11.6636	299.932	5.23481	33.3268		4.40856	0
33380	Thu Mar 23 12:00:42 2017_x000D_	32.2254	38.521	97.2151	1.69672	2	12.2493	11.6636	299.932	5.23481	33.4718		3.13869	0
33381	Thu Mar 23 12:00:42 2017_x000D_	32.2276	38.6256	116.284	2.02954	2	12.2493	11.6636	299.932	5.23481	33.5571		4.3663	0
33382	Thu Mar 23 12:00:42 2017_x000D_	32.3268	38.5191	125.41	2.18882	2	12.2493	11.6636	299.932	5.23481	33.5309		0.0108167	0
33383	Thu Mar 23 12:00:42 2017_x000D_	32.3265	38.5193	133.656	2.33274	2	12.2493	11.6636	299.932	5.23481	33.5309		3.09077	0
33384	Thu Mar 23 12:00:42 2017_x000D_	32.2235	38.5216	148.668	2.59475	2	12.2493	11.6636	299.932	5.23481	33.4712		3.13656	0
33385	Thu Mar 23 12:00:42 2017_x000D_	32.2202	38.4171	154.109	2.68971	2	12.2493	11.6636	299.932	5.23481	33.3854		9.78196	0
33386	Thu Mar 23 12:00:42 2017_x000D_	31.9094	38.3185	168.907	2.94797	2	12.2493	11.6636	299.932	5.23481	33.121		6.94485	0
33387	Thu Mar 23 12:00:42 2017_x000D_	31.7011	38.2175	171.862	2.99955	2	12.2493	11.6636	299.932	5.23481	32.9163		6.16295	0
33388	Thu Mar 23 12:00:42 2017_x000D_	31.4957	38.2211	171.863	2.99957	2	12.2493	11.6636	299.932	5.23481	32.7982		25.5311	0
33389	Thu Mar 23 12:00:42 2017_x000D_	30.6674	38.0257	171.86	2.99953	2	12.2493	11.6636	299.932	5.23481	32.1588		12.7764	0
33390	Thu Mar 23 12:00:42 2017_x000D_	30.2529	37.9279	168.904	2.94794	2	12.2493	11.6636	299.932	5.23481	31.8425		21.8761	0
33391	Thu Mar 23 12:00:42 2017_x000D_	29.5296	37.8353	165.232	2.88384	2	12.2493	11.6636	299.932	5.23481	31.3619		9.83576	0
33392	Thu Mar 23 12:00:42 2017_x000D_	29.2173	37.7355	163.213	2.8486	2	12.2493	11.6636	299.932	5.23481	31.1072		19.6572	0
33393	Thu Mar 23 12:00:42 2017_x000D_	28.5932	37.5359	155.503	2.71404	2	12.2493	11.6636	299.932	5.23481	30.6023		6.98239	0
33394	Thu Mar 23 12:00:42 2017_x000D_	28.3838	37.4343	152.806	2.66696	2	12.2493	11.6636	299.932	5.23481	30.4048		13.9595	0
33395	Thu Mar 23 12:00:42 2017_x000D_	27.9651	37.2313	152.806	2.66697	2	12.2493	11.6636	299.932	5.23481	30.0116		9.84239	0
33396	Thu Mar 23 12:00:42 2017_x000D_	27.6526	37.1314	148.712	2.59551	2	12.2493	11.6636	299.932	5.23481	29.7636		22.6011	0
33397	Thu Mar 23 12:00:42 2017_x000D_	27.0205	36.7215	148.711	2.5955	2	12.2493	11.6636	299.932	5.23481	29.0876		15.7051	0
33398	Thu Mar 23 12:00:42 2017_x000D_	26.5977	36.4128	146.222	2.55205	2	12.2493	11.6636	299.932	5.23481	28.6077		13.9957	0
33399	Thu Mar 23 12:00:42 2017_x000D_	26.1779	36.2093	146.224	2.55209	2	12.2493	11.6636	299.932	5.23481	28.2223		8.91691	0
33400	Thu Mar 23 12:00:42 2017_x000D_	25.9646	36.0023	146.222	2.55206	2	12.2493	11.6636	299.932	5.23481	27.9371		22.6569	0
33401	Thu Mar 23 12:00:42 2017_x000D_	25.331	35.5913	146.222	2.55206	2	12.2493	11.6636	299.932	5.23481	27.2702		7.00661	0
33402	Thu Mar 23 12:00:43 2017_x000D_	25.1208	35.4895	148.709	2.59545	2	12.2493	11.6636	299.932	5.23481	27.0804		22.6877	0
33403	Thu Mar 23 12:00:43 2017_x000D_	24.4863	35.078	148.708	2.59544	2	12.2493	11.6636	299.932	5.23481	26.4193		8.93812	0
33404	Thu Mar 23 12:00:43 2017_x000D_	24.2725	34.8705	148.705	2.5954	2	12.2493	11.6636	299.932	5.23481	26.1365		9.90125	0
33405	Thu Mar 23 12:00:43 2017_x000D_	23.9581	34.7701	152.793	2.66675	2	12.2493	11.6636	299.932	5.23481
33406	Thu Mar 23 12:00:43 2017_x000D_	23.4297	34.4616	148.709	2.59545	2	12.2493	11.6636	299.932	5.23481
33407	Thu Mar 23 12:00:43 2017_x000D_	23.1149	34.361	152.794	2.66676	2	12.2493	11.6636	299.932	5.23481
33408	Thu Mar 23 12:00:43 2017_x000D_	22.4786	33.9484	152.791	2.66671	2	12.2493	11.6636	299.932	5.23481
33409	Thu Mar 23 12:00:43 2017_x000D_	22.2675	33.8462	155.477	2.71358	2	12.2493	11.6636	299.932	5.23481
33410	Thu Mar 23 12:00:43 2017_x000D_	22.0529	33.6381	155.473	2.71352	2	12.2493	11.6636	299.932	5.23481
33411	Thu Mar 23 12:00:43 2017_x000D_	21.4189	33.3303	152.789	2.66667	2	12.2493	11.6636	299.932	5.23481
33412	Thu Mar 23 12:00:43 2017_x000D_	20.9959	33.125	152.789	2.66668	2	12.2493	11.6636	299.932	5.23481
33413	Thu Mar 23 12:00:43 2017_x000D_	20.7842	33.0222	150.24	2.62218	2	12.2493	11.6636	299.932	5.23481
33414	Thu Mar 23 12:00:43 2017_x000D_	20.2536	32.7127	151.338	2.64135	2	12.2493	11.6636	299.932	5.23481
33415	Thu Mar 23 12:00:43 2017_x000D_	19.9373	32.6112	150.242	2.62222	2	12.2493	11.6636	299.932	5.23481
33416	Thu Mar 23 12:00:43 2017_x000D_	19.406	32.3014	151.34	2.64138	2	12.2493	11.6636	299.932	5.23481
33417	Thu Mar 23 12:00:43 2017_x000D_	19.1904	32.0926	151.337	2.64133	2	12.2493	11.6636	299.932	5.23481
33418	Thu Mar 23 12:00:43 2017_x000D_	18.6615	31.888	152.788	2.66666	2	12.2493	11.6636	299.932	5.23481
33419	Thu Mar 23 12:00:43 2017_x000D_	18.4457	31.6791	152.785	2.6666	2	12.2493	11.6636	299.932	5.23481
33420	Thu Mar 23 12:00:43 2017_x000D_	18.2369	31.6819	152.789	2.66666	2	12.2493	11.6636	299.932	5.23481
33421	Thu Mar 23 12:00:43 2017_x000D_	17.7006	31.2652	151.337	2.64132	2	12.2493	11.6636	299.932	5.23481
33422	Thu Mar 23 12:00:43 2017_x000D_	17.5959	31.2666	152.786	2.66661	2	12.2493	11.6636	299.932	5.23481
33423	Thu Mar 23 12:00:44 2017_x000D_	17.3797	31.0573	152.783	2.66656	2	12.2493	11.6636	299.932	5.23481
33424	Thu Mar 23 12:00:44 2017_x000D_	16.9543	30.8508	152.783	2.66657	2	12.2493	11.6636	299.932	5.23481
33425	Thu Mar 23 12:00:44 2017_x000D_	16.7451	30.8536	152.787	2.66663	2	12.2493	11.6636	299.932	5.23481
33426	Thu Mar 23 12:00:44 2017_x000D_	16.3194	30.6469	152.787	2.66664	2	12.2493	11.6636	299.932	5.23481
33427	Thu Mar 23 12:00:44 2017_x000D_	16.1065	30.5437	155.461	2.7133	2	12.2493	11.6636	299.932	5.23481
33428	Thu Mar 23 12:00:44 2017_x000D_	15.8898	30.3341	155.457	2.71324	2	12.2493	11.6636	299.932	5.23481
33429	Thu Mar 23 12:00:44 2017_x000D_	15.6766	30.2305	152.784	2.66659	2	12.2493	11.6636	299.932	5.23481
33430	Thu Mar 23 12:00:44 2017_x000D_	15.4633	30.1268	150.245	2.62226	2	12.2493	11.6636	299.932	5.23481
33431	Thu Mar 23 12:00:44 2017_x000D_	15.0371	29.9194	142.178	2.48147	2	12.2493	11.6636	299.932	5.23481
33432	Thu Mar 23 12:00:44 2017_x000D_	15.0374	29.9192	133.892	2.33685	2	12.2493	11.6636	299.932	5.23481
33433	Thu Mar 23 12:00:44 2017_x000D_	15.0457	30.1315	112.809	1.96888	2	12.2493	11.6636	299.932	5.23481
33434	Thu Mar 23 12:00:44 2017_x000D_	15.046	30.1317	107.221	1.87136	2	12.2493	11.6636	299.932	5.23481
33435	Thu Mar 23 12:00:44 2017_x000D_	15.0501	30.2382	94.9634	1.65742	2	12.2493	11.6636	299.932	5.23481
33436	Thu Mar 23 12:00:44 2017_x000D_	15.0505	30.2388	77.3776	1.35049	2	12.2493	11.6636	299.932	5.23481
33437	Thu Mar 23 12:00:44 2017_x000D_	14.9457	30.2407	66.8924	1.16749	2	12.2493	11.6636	299.932	5.23481
33438	Thu Mar 23 12:00:44 2017_x000D_	14.9419	30.1348	60.0175	1.0475	2	12.2493	11.6636	299.932	5.23481
33439	Thu Mar 23 12:00:44 2017_x000D_	15.0425	30.0277	42.6099	0.743683	2	12.2493	11.6636	299.932	5.23481
33440	Thu Mar 23 12:00:44 2017_x000D_	15.1396	29.8139	36.0424	0.629059	2	12.2493	11.6636	299.932	5.23481
33441	Thu Mar 23 12:00:44 2017_x000D_	15.3486	29.8113	22.4358	0.391578	2	12.2493	11.6636	299.932	5.23481
33442	Thu Mar 23 12:00:44 2017_x000D_	15.659	29.701	18.6164	0.324917	2	12.2493	11.6636	299.932	5.23481
33443	Thu Mar 23 12:00:44 2017_x000D_	16.2763	29.3742	15.7632	0.27512	2	12.2493	11.6636	299.932	5.23481
33444	Thu Mar 23 12:00:45 2017_x000D_	16.6914	29.2627	18.6145	0.324885	2	13.4233	9.9267	299.932	5.23481
33445	Thu Mar 23 12:00:45 2017_x000D_	17.5212	29.0398	18.6157	0.324904	2	13.4233	9.9267	299.932	5.23481
33446	Thu Mar 23 12:00:45 2017_x000D_	17.9359	28.9284	21.3862	0.373259	2	13.4233	9.9267	299.932	5.23481
33447	Thu Mar 23 12:00:45 2017_x000D_	18.2425	28.7121	22.4375	0.391608	2	13.4233	9.9267	299.932	5.23481
33448	Thu Mar 23 12:00:45 2017_x000D_	18.9635	28.3846	26.4957	0.462437	2	13.4233	9.9267	299.932	5.23481
33449	Thu Mar 23 12:00:45 2017_x000D_	19.2732	28.2747	27.8978	0.486909	2	13.4233	9.9267	299.932	5.23481
33450	Thu Mar 23 12:00:45 2017_x000D_	19.5831	28.1647	31.9061	0.556867	2	13.4233	9.9267	299.932	5.23481
33451	Thu Mar 23 12:00:45 2017_x000D_	19.9902	27.8412	34.411	0.600586	2	13.4233	9.9267	299.932	5.23481
33452	Thu Mar 23 12:00:45 2017_x000D_	20.2998	27.7312	33.488	0.584476	2	13.4233	9.9267	299.932	5.23481
33453	Thu Mar 23 12:00:45 2017_x000D_	20.8112	27.4065	37.8491	0.660592	2	14.7402	9.96861	299.932	5.23481
33454	Thu Mar 23 12:00:45 2017_x000D_	20.912	27.2992	38.4807	0.671615	2	14.7402	9.96861	299.932	5.23481
33455	Thu Mar 23 12:00:45 2017_x000D_	21.218	27.0832	40.3159	0.703644	2	14.7402	9.96861	299.932	5.23481
33456	Thu Mar 23 12:00:45 2017_x000D_	21.7253	26.6527	38.4807	0.671615	2	14.7402	9.96861	299.932	5.23481
33457	Thu Mar 23 12:00:45 2017_x000D_	21.9269	26.438	38.4803	0.671608	2	18.5673	7.87231	332.434	5.80207
33458	Thu Mar 23 12:00:45 2017_x000D_	22.4344	26.0074	40.3156	0.703639	2	18.5673	7.87231	332.434	5.80207
33459	Thu Mar 23 12:00:45 2017_x000D_	22.535	25.9002	36.056	0.629295	2	18.5673	7.87231	332.434	5.80207
33460	Thu Mar 23 12:00:45 2017_x000D_	23.0458	25.5759	40.3161	0.703649	2	18.5673	7.87231	332.434	5.80207
33461	Thu Mar 23 12:00:45 2017_x000D_	23.3512	25.3603	38.4807	0.671615	2	21.2682	6.4057	340.522	5.94323
33462	Thu Mar 23 12:00:45 2017_x000D_	23.7575	25.0373	36.0563	0.6293	2	21.2682	6.4057	340.522	5.94323
33463	Thu Mar 23 12:00:45 2017_x000D_	23.9589	24.8228	36.0556	0.629289	2	21.2682	6.4057	340.522	5.94323
33464	Thu Mar 23 12:00:45 2017_x000D_	24.1604	24.6082	36.055	0.629278	2	21.2682	6.4057	340.522	5.94323
33465	Thu Mar 23 12:00:45 2017_x000D_	24.4723	24.6051	34.4093	0.600556	2	22.6039	6.0047	0	0
33466	Thu Mar 23 12:00:46 2017_x000D_	24.8783	24.2823	31.8992	0.556746	2	22.6039	6.0047	0	0
33467	Thu Mar 23 12:00:46 2017_x000D_	25.0797	24.0678	31.8982	0.556728	2	22.6039	6.0047	0	0
33468	Thu Mar 23 12:00:46 2017_x000D_	25.4889	23.8513	31.8986	0.556735	2	22.6039	6.0047	0	0
33469	Thu Mar 23 12:00:46 2017_x000D_	25.5864	23.6378	33.4815	0.584363	2	22.6039	6.0047	0	0
33470	Thu Mar 23 12:00:46 2017_x000D_	25.8915	23.4225	31.8965	0.556699	2	26.581	5.46661	347.665	6.06791
33471	Thu Mar 23 12:00:46 2017_x000D_	26.0961	23.3143	34.4075	0.600524	2	26.581	5.46661	347.665	6.06791
33472	Thu Mar 23 12:00:46 2017_x000D_	26.3039	23.3123	34.4089	0.600549	2	26.581	5.46661	347.665	6.06791
33473	Thu Mar 23 12:00:46 2017_x000D_	26.6091	23.0969	36.0575	0.629322	2	26.581	5.46661	347.665	6.06791
33474	Thu Mar 23 12:00:46 2017_x000D_	26.8103	22.8825	36.0569	0.629311	2	29.4408	5.3366	0	0
33475	Thu Mar 23 12:00:46 2017_x000D_	27.1156	22.6671	42.6304	0.74404	2	29.4408	5.3366	0	0
33476	Thu Mar 23 12:00:46 2017_x000D_	27.1159	22.6669	50.9708	0.889608	2	29.4408	5.3366	0	0
33477	Thu Mar 23 12:00:46 2017_x000D_	27.1194	22.7726	62.6581	1.09359	2	29.4408	5.3366	0	0
33478	Thu Mar 23 12:00:46 2017_x000D_	27.1227	22.8781	77.2331	1.34797	2	31.8615	5.19241	349.867	6.10634
33479	Thu Mar 23 12:00:46 2017_x000D_	27.0187	22.8787	85.8426	1.49824	2	31.8615	5.19241	349.867	6.10634
33480	Thu Mar 23 12:00:46 2017_x000D_	27.1218	22.877	106.068	1.85123	2	31.8615	5.19241	349.867	6.10634
33481	Thu Mar 23 12:00:46 2017_x000D_	27.1183	22.7708	112.376	1.96132	2	31.8615	5.19241	349.867	6.10634
33482	Thu Mar 23 12:00:46 2017_x000D_	27.1149	22.6646	118.819	2.07378	2	31.8615	5.19241	349.867	6.10634
33483	Thu Mar 23 12:00:46 2017_x000D_	26.8937	22.2417	131.476	2.29469	2	35.1478	5.298	0	0
33484	Thu Mar 23 12:00:46 2017_x000D_	26.7865	22.1365	135.469	2.36438	2	35.1478	5.298	0	0
33485	Thu Mar 23 12:00:46 2017_x000D_	26.4619	21.7144	141.686	2.47289	2	35.1478	5.298	0	0
33486	Thu Mar 23 12:00:46 2017_x000D_	26.1435	21.5044	143.449	2.50367	2	35.1478	5.298	0	0
33487	Thu Mar 23 12:00:47 2017_x000D_	25.8253	21.2945	141.689	2.47293	2	37.786	5.1609	0	0
33488	Thu Mar 23 12:00:47 2017_x000D_	25.2923	20.8733	139.782	2.43966	2	37.786	5.1609	0	0
33489	Thu Mar 23 12:00:47 2017_x000D_	24.866	20.5571	137.551	2.40073	2	37.786	5.1609	0	0
33490	Thu Mar 23 12:00:47 2017_x000D_	24.6512	20.3458	137.551	2.40072	2	37.786	5.1609	0	0
33491	Thu Mar 23 12:00:47 2017_x000D_	24.2182	19.8163	131.185	2.28962	2	41.299	5.0521	0	0
33492	Thu Mar 23 12:00:47 2017_x000D_	24.0031	19.6047	131.186	2.28963	2	41.299	5.0521	0	0
33493	Thu Mar 23 12:00:47 2017_x000D_	23.6804	19.287	126.962	2.21591	2	41.299	5.0521	0	0
33494	Thu Mar 23 12:00:47 2017_x000D_	23.4616	18.9683	125.269	2.18635	2	41.299	5.0521	0	0
33495	Thu Mar 23 12:00:47 2017_x000D_	23.0239	18.3309	125.268	2.18635	2	43.9046	5.5791	0	0
33496	Thu Mar 23 12:00:47 2017_x000D_	22.913	18.1181	122.843	2.14401	2	43.9046	5.5791	0	0
33497	Thu Mar 23 12:00:47 2017_x000D_	22.4782	17.587	124.476	2.17252	2	43.9046	5.5791	0	0
33498	Thu Mar 23 12:00:47 2017_x000D_	22.2624	17.3746	124.478	2.17255	2	43.9046	5.5791	0	0
33499	Thu Mar 23 12:00:47 2017_x000D_	22.1474	17.0543	125.268	2.18633	2	43.9046	5.5791	0	0
33500	Thu Mar 23 12:00:47 2017_x000D_	21.712	16.5223	126.959	2.21586	2	47.8213	6.148	0	0
33501	Thu Mar 23 12:00:47 2017_x000D_	21.6003	16.3088	129.29	2.25653	2	47.8213	6.148	0	0
33502	Thu Mar 23 12:00:47 2017_x000D_	21.3841	16.096	129.291	2.25655	2	47.8213	6.148	0	0
33503	Thu Mar 23 12:00:47 2017_x000D_	21.0563	15.6696	126.96	2.21586	2	47.8213	6.148	0	0
33504	Thu Mar 23 12:00:47 2017_x000D_	20.728	15.2428	129.29	2.25653	2	49.987	6.66061	0	0
33505	Thu Mar 23 12:00:47 2017_x000D_	20.6161	15.0289	131.473	2.29465	2	49.987	6.66061	0	0
33506	Thu Mar 23 12:00:47 2017_x000D_	20.5045	14.8152	129.286	2.25647	2	49.987	6.66061	0	0
33507	Thu Mar 23 12:00:47 2017_x000D_	20.2844	14.4948	131.166	2.28928	2	49.987	6.66061	0	0
33508	Thu Mar 23 12:00:47 2017_x000D_	19.9626	14.2818	133.379	2.3279	2	49.987	6.66061	0	0
33509	Thu Mar 23 12:00:48 2017_x000D_	19.7457	14.0682	133.379	2.32791	2	49.987	6.66061	0	0
33510	Thu Mar 23 12:00:48 2017_x000D_	19.4165	13.6403	135.437	2.36382	2	49.987	6.66061	0	0
33511	Thu Mar 23 12:00:48 2017_x000D_	19.3083	13.5337	135.437	2.36382	2	49.987	6.66061	0	0
33512	Thu Mar 23 12:00:48 2017_x000D_	18.8775	13.2132	133.381	2.32794	2	51.5067	6.9308	0	0
