# Supplementary material for: Guppies Prefer to Follow Large (Robot) Leaders Irrespective of Own Size
Source: Front Bioeng Biotechnol. 2020 May 15;8:441. doi: 10.3389/fbioe.2020.00441 (PMC7243707; doi:10.3389/fbioe.2020.00441)
Supplement: Supplementary file 3 [file Data_Sheet_1.ZIP › Raw Data/ID44.xlsx]

## Sheet: ThuMar23114912201
Framenumber	Current timestamp	Robo Position x	Robo Position y	Robo Angle deg	Robo Angle rad	Fish ID	Fish Position x	Fish Position y	Fish Angle deg	Fish Angle rad	Distance_between_subjects	Mean_Distance (L300 bis L1500)	Velocity_Robo	Velocity_Fish	Mean_velocity_Robo		Fish ID	Fish Position x	Fish Position y	Fish Angle deg	Fish Angle rad	Fish ID	Fish Position x	Fish Position y	Fish Angle deg	Fish Angle rad	Fish ID	Fish Position x	Fish Position y	Fish Angle deg	Fish Angle rad	Fish ID	Fish Position x	Fish Position y	Fish Angle deg	Fish Angle rad
29828	Thu Mar 23 11:51:40 2017_x000D_	17.1896	13.0056	-85.2684	-1.48821	2	6.3365	5.9277	308.945	5.39212	12.9571	10.5237	0	0	11.3714	11.8034
29829	Thu Mar 23 11:51:40 2017_x000D_	17.1896	13.0056	-85.2684	-1.48821	2	6.3365	5.9277	308.945	5.39212	12.9571		0	0
29830	Thu Mar 23 11:51:40 2017_x000D_	17.1896	13.0056	-85.2684	-1.48821	2	6.3365	5.9277	308.945	5.39212	12.9571		4.58856	0
29831	Thu Mar 23 11:51:40 2017_x000D_	17.2986	13.1129	-88.0656	-1.53703	2	6.3365	5.9277	308.945	5.39212	13.107		7.10359	6.6573
29832	Thu Mar 23 11:51:41 2017_x000D_	17.2007	13.3285	268.986	4.69469	2	6.32708	6.14941	309.818	5.40735	13.0298		13.3797	0
29833	Thu Mar 23 11:51:41 2017_x000D_	17.3205	13.7581	266.039	4.64326	2	6.32708	6.14941	309.818	5.40735	13.3696		7.09962	0
29834	Thu Mar 23 11:51:41 2017_x000D_	17.2227	13.9736	263.118	4.59228	2	6.32708	6.14941	309.818	5.40735	13.4139		13.1868	0
29835	Thu Mar 23 11:51:41 2017_x000D_	17.132	14.4037	266.042	4.64331	2	6.32708	6.14941	309.818	5.40735	13.597		12.8953	6.6573
29836	Thu Mar 23 11:51:41 2017_x000D_	17.1465	14.8333	266.041	4.64329	2	6.3365	5.9277	306.306	5.34605	14.0059		12.8832	0
29837	Thu Mar 23 11:51:41 2017_x000D_	17.1609	15.2625	-88.0609	-1.53695	2	6.3365	5.9277	306.306	5.34605	14.2936		25.7636	0
29838	Thu Mar 23 11:51:41 2017_x000D_	17.1898	16.1208	-82.1941	-1.43456	2	6.3365	5.9277	306.306	5.34605	14.8894		9.65624	0
29839	Thu Mar 23 11:51:41 2017_x000D_	17.2004	16.4425	-75.8576	-1.32396	2	6.3365	5.9277	306.306	5.34605	15.119		26.0194	6.6573
29840	Thu Mar 23 11:51:41 2017_x000D_	17.3344	17.2994	-72.9515	-1.27324	2	6.32708	6.14941	309.913	5.40901	15.6679		13.3245	0
29841	Thu Mar 23 11:51:41 2017_x000D_	17.4538	17.7272	-70.1322	-1.22404	2	6.32708	6.14941	309.913	5.40901	16.0577		27.6371	0
29842	Thu Mar 23 11:51:41 2017_x000D_	17.7978	18.5818	-72.9535	-1.27328	2	6.32708	6.14941	309.913	5.40901	16.9157		12.8503	0
29843	Thu Mar 23 11:51:41 2017_x000D_	17.8122	19.0099	-72.9502	-1.27322	2	6.32708	6.14941	309.913	5.40901	17.2424		11.6428	0
29844	Thu Mar 23 11:51:41 2017_x000D_	18.0328	19.3292	-73.7107	-1.2865	2	6.32708	6.14941	309.913	5.40901	17.6276		23.4919	6.6573
29845	Thu Mar 23 11:51:41 2017_x000D_	18.2677	20.0762	-72.9538	-1.27328	2	6.3365	5.9277	307.418	5.36546	18.5077		9.62036	0
29846	Thu Mar 23 11:51:41 2017_x000D_	18.2784	20.3967	-73.7089	-1.28646	2	6.3365	5.9277	307.418	5.36546	18.7606		10.2082	0
29847	Thu Mar 23 11:51:41 2017_x000D_	18.3941	20.7167	-75.8607	-1.32402	2	6.3365	5.9277	307.418	5.36546	19.0814		19.5662	0
29848	Thu Mar 23 11:51:41 2017_x000D_	18.5202	21.3566	-72.9499	-1.27322	2	6.3365	5.9277	307.418	5.36546	19.6594		7.21157	0
29849	Thu Mar 23 11:51:41 2017_x000D_	18.6322	21.5693	-75.8613	-1.32403	2	6.3365	5.9277	309.04	5.39376	19.8958		23.4292	0
29850	Thu Mar 23 11:51:41 2017_x000D_	18.8665	22.3143	-76.4853	-1.33492	2	6.3365	5.9277	309.04	5.39376	20.6282		9.61136	0
29851	Thu Mar 23 11:51:41 2017_x000D_	18.8772	22.6345	-75.8607	-1.32402	2	6.3365	5.9277	309.04	5.39376	20.8899		20.3434	0
29852	Thu Mar 23 11:51:41 2017_x000D_	19.1078	23.2722	-75.8626	-1.32405	2	6.3365	5.9277	309.04	5.39376	21.5392		9.59327	0
29853	Thu Mar 23 11:51:42 2017_x000D_	19.1184	23.5918	-76.4838	-1.33489	2	6.3365	5.9277	309.04	5.39376	21.8036		6.39655	0
29854	Thu Mar 23 11:51:42 2017_x000D_	19.1255	23.8049	-76.4826	-1.33487	2	6.3365	5.9277	309.04	5.39376	21.9807		20.3206	0
29855	Thu Mar 23 11:51:42 2017_x000D_	19.3558	24.4419	-76.4847	-1.33491	2	6.3365	5.9277	309.04	5.39376	22.6336		9.59327	0
29856	Thu Mar 23 11:51:42 2017_x000D_	19.3664	24.7615	-75.8594	-1.324	2	6.3365	5.9277	309.04	5.39376	22.9018		10.1505	448.708
29857	Thu Mar 23 11:51:42 2017_x000D_	19.4817	25.0796	-79.3267	-1.38451	2	15.5006	17.7484	309.04	5.39376	8.3424		19.4827	0
29858	Thu Mar 23 11:51:42 2017_x000D_	19.6071	25.7168	-76.4832	-1.33488	2	15.5006	17.7484	309.04	5.39376	8.9643		6.38455	0
29859	Thu Mar 23 11:51:42 2017_x000D_	19.6142	25.9295	-76.482	-1.33486	2	15.5006	17.7484	309.04	5.39376	9.15708		19.475	0
29860	Thu Mar 23 11:51:42 2017_x000D_	19.7398	26.5664	-79.3262	-1.3845	2	15.5006	17.7484	309.04	5.39376	9.78407		7.16197	0
29861	Thu Mar 23 11:51:42 2017_x000D_	19.8511	26.7776	-76.4829	-1.33488	2	15.5006	17.7484	309.04	5.39376	10.0226		19.4603	6.58226
29862	Thu Mar 23 11:51:42 2017_x000D_	19.9767	27.414	-79.3281	-1.38454	2	15.2813	17.7415	309.04	5.39376	10.7519		10.1247	0
29863	Thu Mar 23 11:51:42 2017_x000D_	20.0914	27.7314	-75.8588	-1.32399	2	15.2813	17.7415	309.04	5.39376	11.0876		9.55419	0
29864	Thu Mar 23 11:51:42 2017_x000D_	20.1019	28.0497	-76.4814	-1.33485	2	15.2813	17.7415	309.04	5.39376	11.3797		13.1893	0
29865	Thu Mar 23 11:51:42 2017_x000D_	20.2203	28.4731	-79.3293	-1.38456	2	15.2813	17.7415	309.04	5.39376	11.8136		10.1124	9.29313
29866	Thu Mar 23 11:51:42 2017_x000D_	20.3349	28.7901	-75.8582	-1.32398	2	15.491	17.9695	315.133	5.50011	11.8553		9.5451	0
29867	Thu Mar 23 11:51:42 2017_x000D_	20.3453	29.1081	-76.4811	-1.33485	2	15.491	17.9695	315.133	5.50011	12.1504		7.1459	0
29868	Thu Mar 23 11:51:42 2017_x000D_	20.4564	29.3188	-73.6971	-1.28626	2	15.491	17.9695	315.133	5.50011	12.388		12.7268	0
29869	Thu Mar 23 11:51:42 2017_x000D_	20.4703	29.7428	-73.694	-1.2862	2	15.491	17.9695	315.133	5.50011	12.783		3.18773	18.5778
29870	Thu Mar 23 11:51:42 2017_x000D_	20.4738	29.849	-72.9319	-1.2729	2	15.9102	18.4253	320.512	5.594	12.3015		7.1392	0
29871	Thu Mar 23 11:51:42 2017_x000D_	20.5848	30.0595	-70.0947	-1.22338	2	15.9102	18.4253	320.512	5.594	12.5382		7.1392	0
29872	Thu Mar 23 11:51:42 2017_x000D_	20.6958	30.27	-67.3513	-1.1755	2	15.9102	18.4253	320.512	5.594	12.7749		10.0875	0
29873	Thu Mar 23 11:51:42 2017_x000D_	20.8099	30.5863	-58.3688	-1.01873	2	15.9102	18.4253	320.512	5.594	13.1109		0.0108167	0
29874	Thu Mar 23 11:51:43 2017_x000D_	20.8096	30.5865	-50.3695	-0.879114	2	15.9102	18.4253	320.512	5.594	13.111		6.26774	6.63925
29875	Thu Mar 23 11:51:43 2017_x000D_	20.6007	30.5897	-33.8333	-0.590502	2	15.9006	18.6464	336.666	5.87593	12.8348		0.015	0
29876	Thu Mar 23 11:51:43 2017_x000D_	20.6003	30.59	-25.9617	-0.453117	2	15.9006	18.6464	336.666	5.87593	12.835		3.11776	0
29877	Thu Mar 23 11:51:43 2017_x000D_	20.4964	30.5923	-8.33167	-0.145415	2	15.9006	18.6464	336.666	5.87593	12.7994		0.0169706	0
29878	Thu Mar 23 11:51:43 2017_x000D_	20.4968	30.5927	3.82753	0.066803	2	15.9006	18.6464	336.666	5.87593	12.8		4.52108	35.5478
29879	Thu Mar 23 11:51:43 2017_x000D_	20.605	30.6976	19.6025	0.342128	2	16.2909	19.7652	21.2513	0.370906	11.7528		4.4206	0
29880	Thu Mar 23 11:51:43 2017_x000D_	20.7061	30.5904	29.3088	0.511534	2	16.2909	19.7652	21.2513	0.370906	11.691		4.42292	0
29881	Thu Mar 23 11:51:43 2017_x000D_	20.8071	30.483	33.5214	0.58506	2	16.2909	19.7652	21.2513	0.370906	11.6304		6.2646	0
29882	Thu Mar 23 11:51:43 2017_x000D_	21.0159	30.4801	46.8119	0.817022	2	16.2909	19.7652	21.2513	0.370906	11.7105		7.03333	23.7261
29883	Thu Mar 23 11:51:43 2017_x000D_	21.1132	30.2668	48.9724	0.85473	2	16.7004	20.4418	82.3448	1.43719	10.7705		8.82913	0
29884	Thu Mar 23 11:51:43 2017_x000D_	21.3146	30.0522	48.9724	0.85473	2	16.7004	20.4418	82.3448	1.43719	10.6607		22.0622	0
29885	Thu Mar 23 11:51:43 2017_x000D_	21.8179	29.516	44.6477	0.779249	2	16.7004	20.4418	82.3448	1.43719	10.4178		11.2185	0
29886	Thu Mar 23 11:51:43 2017_x000D_	22.1233	29.3002	42.6415	0.744234	2	16.7004	20.4418	82.3448	1.43719	10.3865		22.0559	35.5306
29887	Thu Mar 23 11:51:43 2017_x000D_	22.6264	28.7641	38.5028	0.672001	2	17.0904	21.5601	45	0.785398	9.08542		15.5643	0
29888	Thu Mar 23 11:51:43 2017_x000D_	23.0324	28.4411	36.0829	0.629765	2	17.0904	21.5601	45	0.785398	9.09151		6.94767	0
29889	Thu Mar 23 11:51:43 2017_x000D_	23.237	28.3326	33.5156	0.584957	2	17.0904	21.5601	45	0.785398	9.1459		19.9278	0
29890	Thu Mar 23 11:51:43 2017_x000D_	23.7433	27.9026	31.9336	0.557347	2	17.0904	21.5601	45	0.785398	9.19176		13.8886	0
29891	Thu Mar 23 11:51:43 2017_x000D_	24.1523	27.6857	26.5245	0.46294	2	17.0904	21.5601	45	0.785398	9.34844		19.6349	48.0944
29892	Thu Mar 23 11:51:43 2017_x000D_	24.769	27.4665	26.5258	0.462963	2	17.4611	23.1198	79.9968	1.39621	8.50289		8.81847	0
29893	Thu Mar 23 11:51:43 2017_x000D_	24.9702	27.2522	26.5241	0.462933	2	17.4611	23.1198	79.9968	1.39621	8.57107		20.8201	0
29894	Thu Mar 23 11:51:43 2017_x000D_	25.5834	26.9272	29.2963	0.511317	2	17.4611	23.1198	79.9968	1.39621	8.9704		9.33659	0
29895	Thu Mar 23 11:51:43 2017_x000D_	25.8946	26.9237	27.9288	0.48745	2	17.4611	23.1198	79.9968	1.39621	9.25168		19.9108	29.45
29896	Thu Mar 23 11:51:44 2017_x000D_	26.4005	26.4941	29.2966	0.511322	2	17.8606	24.0165	65.232	1.13851	8.89204		9.80274	0
29897	Thu Mar 23 11:51:44 2017_x000D_	26.7084	26.3847	30.4874	0.532106	2	17.8606	24.0165	65.232	1.13851	9.15925		9.80274	0
29898	Thu Mar 23 11:51:44 2017_x000D_	27.0163	26.2753	29.2983	0.511353	2	17.8606	24.0165	65.232	1.13851	9.43022		6.93285	0
29899	Thu Mar 23 11:51:44 2017_x000D_	27.2205	26.1671	31.9388	0.557437	2	17.8606	24.0165	65.232	1.13851	9.60379		17.6159	18.5522
29900	Thu Mar 23 11:51:44 2017_x000D_	27.6223	25.7389	31.9367	0.5574	2	18.2793	24.4716	45	0.785398	9.42856		12.7787	0
29901	Thu Mar 23 11:51:44 2017_x000D_	28.0337	25.6285	34.4449	0.601177	2	18.2793	24.4716	45	0.785398	9.82277		19.8936	0
29902	Thu Mar 23 11:51:44 2017_x000D_	28.5391	25.1992	36.09	0.629889	2	18.2793	24.4716	45	0.785398	10.2856		11.1753	0
29903	Thu Mar 23 11:51:44 2017_x000D_	28.8433	24.9842	34.444	0.601161	2	18.2793	24.4716	45	0.785398	10.5764		20.7664	0
29904	Thu Mar 23 11:51:44 2017_x000D_	29.4549	24.66	31.9374	0.557413	2	18.2793	24.4716	45	0.785398	11.1772		8.79945	23.6953
29905	Thu Mar 23 11:51:44 2017_x000D_	29.6556	24.4461	31.9364	0.557395	2	18.6883	25.1473	85.6359	1.49463	10.9897		13.8389	0
29906	Thu Mar 23 11:51:44 2017_x000D_	30.0632	24.2301	31.9368	0.557402	2	18.6883	25.1473	85.6359	1.49463	11.4118		22.3439	0
29907	Thu Mar 23 11:51:44 2017_x000D_	30.6714	23.8002	31.9362	0.557392	2	18.6883	25.1473	85.6359	1.49463	12.0586		8.79726	0
29908	Thu Mar 23 11:51:44 2017_x000D_	30.8721	23.5864	31.9352	0.557374	2	18.6883	25.1473	85.6359	1.49463	12.2834		22.4987	6.62726
29909	Thu Mar 23 11:51:44 2017_x000D_	31.5894	23.3675	33.5217	0.585065	2	18.6787	25.368	45.7704	0.798844	13.0648		13.1865	0
29910	Thu Mar 23 11:51:44 2017_x000D_	31.8901	23.0469	29.2917	0.511236	2	18.6787	25.368	45.7704	0.798844	13.4137		15.4936	0
29911	Thu Mar 23 11:51:44 2017_x000D_	32.2942	22.7253	31.9355	0.557379	2	18.6787	25.368	45.7704	0.798844	13.8696		13.8173	0
29912	Thu Mar 23 11:51:44 2017_x000D_	32.7012	22.5097	31.9359	0.557386	2	18.6787	25.368	45.7704	0.798844	14.3108		11.1512	0
29913	Thu Mar 23 11:51:44 2017_x000D_	33.0047	22.2951	30.4825	0.53202	2	18.6787	25.368	45.7704	0.798844	14.6519		9.29141	14.6445
29914	Thu Mar 23 11:51:44 2017_x000D_	33.3144	22.2922	31.9378	0.557421	2	19.107	25.6022	81.3632	1.42006	14.5879		22.3006	0
29915	Thu Mar 23 11:51:44 2017_x000D_	33.9214	21.8631	31.9373	0.55741	2	19.107	25.6022	81.3632	1.42006	15.279		8.78673	0
29916	Thu Mar 23 11:51:44 2017_x000D_	34.1218	21.6495	31.9362	0.557392	2	19.107	25.6022	81.3632	1.42006	15.5264		22.2947	0
29917	Thu Mar 23 11:51:45 2017_x000D_	34.7287	21.2206	31.9356	0.557381	2	19.107	25.6022	81.3632	1.42006	16.2245		6.18024	6.62739
29918	Thu Mar 23 11:51:45 2017_x000D_	34.9347	21.2188	31.9371	0.557407	2	19.0973	25.8229	65.232	1.13851	16.4931		22.2839	0
29919	Thu Mar 23 11:51:45 2017_x000D_	35.5413	20.7901	31.9365	0.557397	2	19.0973	25.8229	65.232	1.13851	17.1969		8.78044	0
29920	Thu Mar 23 11:51:45 2017_x000D_	35.7415	20.5766	31.9354	0.557378	2	19.0973	25.8229	65.232	1.13851	17.4514		19.4751	0
29921	Thu Mar 23 11:51:45 2017_x000D_	36.3534	20.3598	31.9374	0.557413	2	19.0973	25.8229	65.232	1.13851	18.1002		8.77825	0
29922	Thu Mar 23 11:51:45 2017_x000D_	36.5536	20.1464	31.9364	0.557395	2	19.0973	25.8229	62.6443	1.09335	18.3561		8.77825	0
29923	Thu Mar 23 11:51:45 2017_x000D_	36.7538	19.933	31.9353	0.557376	2	19.0973	25.8229	62.6443	1.09335	18.613		12.6903	0
29924	Thu Mar 23 11:51:45 2017_x000D_	37.1625	19.8239	34.4496	0.601259	2	19.0973	25.8229	62.6443	1.09335	19.0352		15.4505	0
29925	Thu Mar 23 11:51:45 2017_x000D_	37.5654	19.5031	31.9362	0.557392	2	19.0973	25.8229	62.6443	1.09335	19.5195		20.6563	26.2865
29926	Thu Mar 23 11:51:45 2017_x000D_	38.1738	19.1807	29.287	0.511155	2	19.9731	25.8499	57.2436	0.999088	19.3841		4.38064	0
29927	Thu Mar 23 11:51:45 2017_x000D_	38.2737	19.0742	30.481	0.531994	2	19.9731	25.8499	57.2436	0.999088	19.5147		11.1278	0
29928	Thu Mar 23 11:51:45 2017_x000D_	38.5766	18.8601	31.9361	0.557389	2	19.9731	25.8499	57.2436	0.999088	19.8733		13.7623	0
29929	Thu Mar 23 11:51:45 2017_x000D_	38.982	18.6454	31.9365	0.557397	2	19.9731	25.8499	57.2436	0.999088	20.3284		6.8792	0
29930	Thu Mar 23 11:51:45 2017_x000D_	39.1846	18.538	29.286	0.511137	2	19.9731	25.8499	57.2436	0.999088	20.5559		6.88044	19.7163
29931	Thu Mar 23 11:51:45 2017_x000D_	39.3873	18.4307	31.937	0.557405	2	20.63	25.8701	57.2436	0.999088	20.1787		13.7556	0
29932	Thu Mar 23 11:51:45 2017_x000D_	39.7925	18.2161	31.9374	0.557413	2	20.63	25.8701	57.2436	0.999088	20.6346		6.87514	0
29933	Thu Mar 23 11:51:45 2017_x000D_	39.995	18.1088	29.2863	0.511143	2	20.63	25.8701	57.2436	0.999088	20.8624		11.1079	0
29934	Thu Mar 23 11:51:45 2017_x000D_	40.2973	17.895	27.9087	0.487099	2	20.63	25.8701	57.2436	0.999088	21.2227		6.87779	62.6378
29935	Thu Mar 23 11:51:45 2017_x000D_	40.4999	17.7877	30.4813	0.531999	2	22.6295	25.2689	34.6003	0.603888	19.3732		6.86844	0
29936	Thu Mar 23 11:51:45 2017_x000D_	40.7022	17.6805	27.9087	0.487099	2	22.6295	25.2689	34.6003	0.603888	19.6012		9.69539	0
29937	Thu Mar 23 11:51:45 2017_x000D_	41.0068	17.5725	18.5433	0.323641	2	22.6295	25.2689	34.6003	0.603888	19.9238		4.37478	0
29938	Thu Mar 23 11:51:46 2017_x000D_	41.1062	17.4658	9.20945	0.160735	2	22.6295	25.2689	34.6003	0.603888	20.0568		3.084	85.9237
29939	Thu Mar 23 11:51:46 2017_x000D_	41.0034	17.4658	-8.85475	-0.154545	2	25.305	24.2467	346.987	6.05607	17.1003		3.19011	0
29940	Thu Mar 23 11:51:46 2017_x000D_	41.0006	17.3595	-17.5869	-0.306949	2	25.305	24.2467	346.987	6.05607	17.1402		3.07502	0
29941	Thu Mar 23 11:51:46 2017_x000D_	40.8981	17.3599	-24.0975	-0.420581	2	25.305	24.2467	346.987	6.05607	17.0462		3.08437	0
29942	Thu Mar 23 11:51:46 2017_x000D_	41.0009	17.3583	-43.0749	-0.751798	2	25.305	24.2467	346.987	6.05607	17.1409		3.17528	0
29943	Thu Mar 23 11:51:46 2017_x000D_	41.0039	17.4641	-49.0146	-0.855466	2	25.305	24.2467	346.987	6.05607	17.1014		4.47391	98.1666
29944	Thu Mar 23 11:51:46 2017_x000D_	41.1098	17.5691	-65.4696	-1.14266	2	28.4179	23.2381	0	0	13.9004		3.08702	0
29945	Thu Mar 23 11:51:46 2017_x000D_	41.2127	17.5687	-73.6102	-1.28474	2	28.4179	23.2381	0	0	13.9946		10.0694	0
29946	Thu Mar 23 11:51:46 2017_x000D_	41.3233	17.8856	-82.7855	-1.44488	2	28.4179	23.2381	0	0	13.9713		6.35606	0
29947	Thu Mar 23 11:51:46 2017_x000D_	41.3287	18.0974	-88.5934	-1.54625	2	28.4179	23.2381	0	0	13.8966		6.34992	136.234
29948	Thu Mar 23 11:51:46 2017_x000D_	41.3339	18.309	-88.5935	-1.54625	2	32.6539	21.6016	349.074	6.09248	9.28351		12.6938	0
29949	Thu Mar 23 11:51:46 2017_x000D_	41.3443	18.732	-88.5934	-1.54625	2	32.6539	21.6016	349.074	6.09248	9.15192		22.3558	0
29950	Thu Mar 23 11:51:46 2017_x000D_	41.2599	19.4724	-85.8205	-1.49785	2	32.6539	21.6016	349.074	6.09248	8.86548		10.0446	0
29951	Thu Mar 23 11:51:46 2017_x000D_	41.37	19.7886	-82.7807	-1.4448	2	32.6539	21.6016	349.074	6.09248	8.90266		22.4386	0
29952	Thu Mar 23 11:51:46 2017_x000D_	41.4904	20.5268	-80.3451	-1.40229	2	32.6539	21.6016	349.074	6.09248	8.90162		9.50374	71.1469
29953	Thu Mar 23 11:51:46 2017_x000D_	41.498	20.8435	-74.345	-1.29756	2	34.8811	20.7868	0	0	6.61714		16.1768	0
29954	Thu Mar 23 11:51:46 2017_x000D_	41.6131	21.3703	-70.7785	-1.23532	2	34.8811	20.7868	0	0	6.75724		13.0724	0
29955	Thu Mar 23 11:51:46 2017_x000D_	41.7255	21.7913	-68.0556	-1.18779	2	34.8811	20.7868	0	0	6.91772		20.0391	0
29956	Thu Mar 23 11:51:46 2017_x000D_	41.9455	22.422	-68.0546	-1.18778	2	34.8811	20.7868	0	0	7.25118		8.87561	35.5668
29957	Thu Mar 23 11:51:46 2017_x000D_	42.155	22.6309	-68.0583	-1.18784	2	35.9945	20.3795	0	0	6.55901		13.0542	0
29958	Thu Mar 23 11:51:46 2017_x000D_	42.2673	23.0513	-65.4305	-1.14198	2	35.9945	20.3795	0	0	6.8181		18.3916	0
29959	Thu Mar 23 11:51:46 2017_x000D_	42.5865	23.5747	-69.0525	-1.20519	2	35.9945	20.3795	0	0	7.32556		9.48281	0
29960	Thu Mar 23 11:51:47 2017_x000D_	42.5942	23.8907	-68.0562	-1.18781	2	35.9945	20.3795	0	0	7.4756		19.9925	27.1684
29961	Thu Mar 23 11:51:47 2017_x000D_	42.8135	24.52	-68.0553	-1.18779	2	36.8792	20.186	0	0	7.34843		11.3394	0
29962	Thu Mar 23 11:51:47 2017_x000D_	43.0251	24.8332	-69.0512	-1.20517	2	36.8792	20.186	0	0	7.7051		9.99631	0
29963	Thu Mar 23 11:51:47 2017_x000D_	43.1349	25.1478	-70.7844	-1.23542	2	36.8792	20.186	0	0	7.98456		16.9801	0
29964	Thu Mar 23 11:51:47 2017_x000D_	43.3513	25.6708	-71.6659	-1.25081	2	36.8792	20.186	0	0	8.48358		9.98103	0
29965	Thu Mar 23 11:51:47 2017_x000D_	43.4607	25.985	-68.0569	-1.18782	2	36.8792	20.186	0	0	8.7718		9.97069	9.3964
29966	Thu Mar 23 11:51:47 2017_x000D_	43.5702	26.2988	-71.6662	-1.25081	2	37.108	19.9721	0	0	9.04363		21.1022	0
29967	Thu Mar 23 11:51:47 2017_x000D_	43.8906	26.925	-69.0531	-1.2052	2	37.108	19.9721	0	0	9.71321		9.45268	0
29968	Thu Mar 23 11:51:47 2017_x000D_	43.8981	27.24	-68.055	-1.18778	2	37.108	19.9721	0	0	9.94625		23.9538	0
29969	Thu Mar 23 11:51:47 2017_x000D_	44.2209	27.9703	-71.669	-1.25086	2	37.108	19.9721	0	0	10.7035		12.9785	0
29970	Thu Mar 23 11:51:47 2017_x000D_	44.3324	28.3883	-69.0497	-1.20515	2	37.108	19.9721	0	0	11.0916		21.0594	0
29971	Thu Mar 23 11:51:47 2017_x000D_	44.6524	29.0131	-71.6714	-1.2509	2	37.108	19.9721	0	0	11.7753		9.43161	0
29972	Thu Mar 23 11:51:47 2017_x000D_	44.6598	29.3274	-70.7863	-1.23545	2	37.108	19.9721	0	0	12.0229		19.8682	0
29973	Thu Mar 23 11:51:47 2017_x000D_	44.8777	29.9528	-70.7863	-1.23545	2	37.108	19.9721	0	0	12.6484		9.92892	46.5052
29974	Thu Mar 23 11:51:47 2017_x000D_	44.9867	30.2653	-74.3685	-1.29798	2	38.6485	19.7992	0	0	12.2357		9.92695	0
29975	Thu Mar 23 11:51:47 2017_x000D_	45.0955	30.5778	-70.7863	-1.23545	2	38.6485	19.7992	0	0	12.5595		9.91944	0
29976	Thu Mar 23 11:51:47 2017_x000D_	45.2044	30.89	-74.3697	-1.298	2	38.6485	19.7992	0	0	12.8835		19.0879	0
29977	Thu Mar 23 11:51:47 2017_x000D_	45.3204	31.5156	-71.6668	-1.25082	2	38.6485	19.7992	0	0	13.4829		19.8208	19.6835
29978	Thu Mar 23 11:51:47 2017_x000D_	45.5378	32.1395	-71.6671	-1.25083	2	39.3043	19.8196	0	0	13.8071		6.99301	0
29979	Thu Mar 23 11:51:47 2017_x000D_	45.6442	32.3469	-74.3706	-1.29801	2	39.3043	19.8196	0	0	14.0402		6.98623	0
29980	Thu Mar 23 11:51:47 2017_x000D_	45.7503	32.5542	-71.6693	-1.25086	2	39.3043	19.8196	0	0	14.2731		19.7961	0
29981	Thu Mar 23 11:51:48 2017_x000D_	45.9675	33.1773	-71.6696	-1.25087	2	39.3043	19.8196	0	0	14.9274		6.25966	0
29982	Thu Mar 23 11:51:48 2017_x000D_	45.9723	33.3859	-71.6678	-1.25084	2	39.3043	19.8196	0	0	15.1164		9.89467	41.3445
29983	Thu Mar 23 11:51:48 2017_x000D_	46.0807	33.6974	-68.0428	-1.18757	2	40.5953	20.3019	14.6918	0.256421	14.4751		16.8259	0
29984	Thu Mar 23 11:51:48 2017_x000D_	46.2955	34.2155	-74.3742	-1.29808	2	40.5953	20.3019	14.6918	0.256421	15.036		6.97015	0
29985	Thu Mar 23 11:51:48 2017_x000D_	46.4014	34.4223	-71.6702	-1.25088	2	40.5953	20.3019	14.6918	0.256421	15.2675		19.0238	0
29986	Thu Mar 23 11:51:48 2017_x000D_	46.517	35.0458	-74.3739	-1.29807	2	40.5953	20.3019	14.6918	0.256421	15.8886		6.96481	61.6268
29987	Thu Mar 23 11:51:48 2017_x000D_	46.6229	35.2524	-71.6687	-1.25085	2	42.2923	21.4595	43.7106	0.762894	14.4568		12.8803	0
29988	Thu Mar 23 11:51:48 2017_x000D_	46.7337	35.6672	-74.3751	-1.29809	2	42.2923	21.4595	43.7106	0.762894	14.8857		6.95673	0
29989	Thu Mar 23 11:51:48 2017_x000D_	46.8394	35.8736	-71.669	-1.25086	2	42.2923	21.4595	43.7106	0.762894	15.1143		15.9247	0
29990	Thu Mar 23 11:51:48 2017_x000D_	46.9522	36.3923	-68.0365	-1.18746	2	42.2923	21.4595	43.7106	0.762894	15.643		0	83.6558
29991	Thu Mar 23 11:51:48 2017_x000D_	46.9522	36.3923	-68.0365	-1.18746	2	44.3946	23.2915	23.1472	0.403995	13.3481		12.8569	0
29992	Thu Mar 23 11:51:48 2017_x000D_	47.0626	36.8064	-65.3867	-1.14121	2	44.3946	23.2915	23.1472	0.403995	13.7757		6.95127	0
29993	Thu Mar 23 11:51:48 2017_x000D_	47.1679	37.0128	-55.0441	-0.9607	2	44.3946	23.2915	23.1472	0.403995	13.9988		3.11798	0
29994	Thu Mar 23 11:51:48 2017_x000D_	47.1653	36.9089	-48.7217	-0.850355	2	44.3946	23.2915	23.1472	0.403995	13.8964		3.12383	83.6025
29995	Thu Mar 23 11:51:48 2017_x000D_	47.1677	37.013	-46.7724	-0.816332	2	46.4955	25.1224	25.8526	0.451214	11.9096		4.36144	0
29996	Thu Mar 23 11:51:48 2017_x000D_	47.2707	37.1156	-34.183	-0.596607	2	46.4955	25.1224	25.8526	0.451214	12.0182		3.12052	0
29997	Thu Mar 23 11:51:48 2017_x000D_	47.2726	37.2196	-28.6875	-0.500691	2	46.4955	25.1224	25.8526	0.451214	12.1221		9.63892	0
29998	Thu Mar 23 11:51:48 2017_x000D_	47.5782	37.3188	-19.7374	-0.344483	2	46.4955	25.1224	25.8526	0.451214	12.2444		0.0123693	0
29999	Thu Mar 23 11:51:48 2017_x000D_	47.5783	37.3192	-14.148	-0.246929	2	46.4955	25.1224	25.8526	0.451214	12.2448		6.83714	87.8097
30000	Thu Mar 23 11:51:48 2017_x000D_	47.7828	37.4198	-11.2266	-0.195941	2	48.5848	27.1723	43.7106	0.762894	10.2788		9.09709	0
30001	Thu Mar 23 11:51:48 2017_x000D_	48.086	37.4151	0.975283	0.0170219	2	48.5848	27.1723	43.7106	0.762894	10.2549		6.06091	0
30002	Thu Mar 23 11:51:48 2017_x000D_	48.288	37.4116	0.975325	0.0170226	2	48.5848	27.1723	43.7106	0.762894	10.2436		12.1216	0
30003	Thu Mar 23 11:51:49 2017_x000D_	48.692	37.405	6.8521	0.119592	2	48.5848	27.1723	43.7106	0.762894	10.2333		12.1098	60.1277
30004	Thu Mar 23 11:51:49 2017_x000D_	49.0956	37.3981	6.85318	0.119611	2	50.0495	28.5404	45.1979	0.788852	8.90892		18.4086	0
30005	Thu Mar 23 11:51:49 2017_x000D_	49.6985	37.2839	3.91924	0.0684036	2	50.0495	28.5404	45.1979	0.788852	8.75054		12.5039	0
30006	Thu Mar 23 11:51:49 2017_x000D_	50.1039	37.3807	0.975328	0.0170227	2	50.0495	28.5404	45.1979	0.788852	8.84047		9.07629	0
30007	Thu Mar 23 11:51:49 2017_x000D_	50.4064	37.3756	0.975269	0.0170217	2	50.0495	28.5404	45.1979	0.788852	8.84241		9.06134	36.9043
30008	Thu Mar 23 11:51:49 2017_x000D_	50.7084	37.3704	0.975291	0.017022	2	50.8802	29.4477	45	0.785398	7.92456		18.1286	0
30009	Thu Mar 23 11:51:49 2017_x000D_	51.3126	37.3601	0.975253	0.0170214	2	50.8802	29.4477	45	0.785398	7.92421		12.0767	0
30010	Thu Mar 23 11:51:49 2017_x000D_	51.7151	37.3533	0.975283	0.0170219	2	50.8802	29.4477	45	0.785398	7.94956		18.3651	0
30011	Thu Mar 23 11:51:49 2017_x000D_	52.3166	37.2395	3.92305	0.0684702	2	50.8802	29.4477	45	0.785398	7.92309		12.0677	0
30012	Thu Mar 23 11:51:49 2017_x000D_	52.7188	37.2327	3.92368	0.0684811	2	50.8802	29.4477	45	0.785398	7.99917		18.0896	18.4478
30013	Thu Mar 23 11:51:49 2017_x000D_	53.3217	37.2224	3.92458	0.0684968	2	51.2955	29.9012	65.232	1.13851	7.59641		12.0527	0
30014	Thu Mar 23 11:51:49 2017_x000D_	53.7234	37.2156	3.92516	0.0685069	2	51.2955	29.9012	65.232	1.13851	7.70682		18.0716	0
30015	Thu Mar 23 11:51:49 2017_x000D_	54.3257	37.2054	3.92605	0.0685225	2	51.2955	29.9012	65.232	1.13851	7.90781		9.53694	0
30016	Thu Mar 23 11:51:49 2017_x000D_	54.6244	37.0966	0.969092	0.0169138	2	51.2955	29.9012	65.232	1.13851	7.92814		9.03425	9.2218
30017	Thu Mar 23 11:51:49 2017_x000D_	54.9255	37.0916	0.969108	0.0169141	2	51.5031	30.1279	46.2894	0.807903	7.75925		21.051	0
30018	Thu Mar 23 11:51:49 2017_x000D_	55.6271	37.0797	0.969121	0.0169143	2	51.5031	30.1279	46.2894	0.807903	8.083		9.0253	0
30019	Thu Mar 23 11:51:49 2017_x000D_	55.9279	37.0746	0.969088	0.0169138	2	51.5031	30.1279	46.2894	0.807903	8.23623		12.4116	0
30020	Thu Mar 23 11:51:49 2017_x000D_	56.3267	36.9645	3.92307	0.0684704	2	51.5031	30.1279	46.2894	0.807903	8.36697		18.0236	20.6078
30021	Thu Mar 23 11:51:49 2017_x000D_	56.9274	36.9543	3.92395	0.0684859	2	52.1467	30.368	23.1472	0.403995	8.13845		12.0107	0
30022	Thu Mar 23 11:51:49 2017_x000D_	57.3277	36.9476	3.92458	0.0684969	2	52.1467	30.368	23.1472	0.403995	8.3746		20.997	0
30023	Thu Mar 23 11:51:49 2017_x000D_	58.0275	36.9358	3.7849	0.0660589	2	52.1467	30.368	23.1472	0.403995	8.81588		9.0043	0
30024	Thu Mar 23 11:51:50 2017_x000D_	58.3276	36.9307	3.92604	0.0685223	2	52.1467	30.368	23.1472	0.403995	9.01513		11.9927	6.60737
30025	Thu Mar 23 11:51:50 2017_x000D_	58.7273	36.924	3.92666	0.0685332	2	52.1363	30.588	46.2894	0.807903	9.14255		21.1907	0
30026	Thu Mar 23 11:51:50 2017_x000D_	59.4242	36.8088	0.962892	0.0168056	2	52.1363	30.588	46.2894	0.807903	9.58185		8.98925	0
30027	Thu Mar 23 11:51:50 2017_x000D_	59.7238	36.8038	0.962902	0.0168058	2	52.1363	30.588	46.2894	0.807903	9.80848		20.9459	0
30028	Thu Mar 23 11:51:50 2017_x000D_	60.4219	36.7921	0.96296	0.0168068	2	52.1363	30.588	46.2894	0.807903	10.3509		8.9833	0
30029	Thu Mar 23 11:51:50 2017_x000D_	60.7213	36.787	0.962922	0.0168062	2	52.1363	30.588	46.2894	0.807903	10.5891		18.2079	23.4747
30030	Thu Mar 23 11:51:50 2017_x000D_	61.3176	36.6739	3.92455	0.0684963	2	52.7693	31.048	36.0532	0.629246	10.2335		11.9537	0
30031	Thu Mar 23 11:51:50 2017_x000D_	61.716	36.6672	3.92516	0.068507	2	52.7693	31.048	36.0532	0.629246	10.565		17.9245	0
30032	Thu Mar 23 11:51:50 2017_x000D_	62.3134	36.6572	3.92604	0.0685223	2	52.7693	31.048	36.0532	0.629246	11.0704		8.95026	0
30033	Thu Mar 23 11:51:50 2017_x000D_	62.6117	36.6522	3.78544	0.0660684	2	52.7693	31.048	36.0532	0.629246	11.3261		8.96226	70.4055
30034	Thu Mar 23 11:51:50 2017_x000D_	62.9104	36.6472	3.92691	0.0685374	2	54.6679	32.4275	26.9146	0.469749	9.25984		5.96782	0
30035	Thu Mar 23 11:51:50 2017_x000D_	63.1093	36.6439	3.92721	0.0685428	2	54.6679	32.4275	26.9146	0.469749	9.43585		17.8975	0
30036	Thu Mar 23 11:51:50 2017_x000D_	63.7058	36.6339	3.92809	0.068558	2	54.6679	32.4275	26.9146	0.469749	9.96882		5.96187	0
30037	Thu Mar 23 11:51:50 2017_x000D_	63.9045	36.6305	3.92845	0.0685644	2	54.6679	32.4275	26.9146	0.469749	10.1479		12.3195	37.9361
30038	Thu Mar 23 11:51:50 2017_x000D_	64.3002	36.5207	0.956729	0.0166981	2	55.7257	33.1204	27.5661	0.481119	9.2241		5.95882	0
30039	Thu Mar 23 11:51:50 2017_x000D_	64.4988	36.5174	0.956709	0.0166977	2	55.7257	33.1204	27.5661	0.481119	9.40781		11.9176	0
30040	Thu Mar 23 11:51:50 2017_x000D_	64.896	36.5108	0.956722	0.016698	2	55.7257	33.1204	27.5661	0.481119	9.77697		2.97044	0
30041	Thu Mar 23 11:51:50 2017_x000D_	64.995	36.5091	0.956764	0.0166987	2	55.7257	33.1204	27.5661	0.481119	9.86931		6.70285	0
30042	Thu Mar 23 11:51:50 2017_x000D_	65.195	36.6087	-1.86987	-0.0326354	2	55.7257	33.1204	27.5661	0.481119	10.0914		14.8852	43.6319
30043	Thu Mar 23 11:51:50 2017_x000D_	65.6911	36.6001	-7.8937	-0.137771	2	57.001	33.8196	9.66577	0.168699	9.12409		8.92026	0
30044	Thu Mar 23 11:51:50 2017_x000D_	65.9884	36.5951	-7.47963	-0.130544	2	57.001	33.8196	9.66577	0.168699	9.40621		8.92336	0
30045	Thu Mar 23 11:51:51 2017_x000D_	66.2858	36.5899	-13.6007	-0.237377	2	57.001	33.8196	9.66577	0.168699	9.68928		12.2846	0
30046	Thu Mar 23 11:51:51 2017_x000D_	66.6839	36.6858	-23.8365	-0.416026	2	57.001	33.8196	9.66577	0.168699	10.0982		2.9766	85.7496
30047	Thu Mar 23 11:51:51 2017_x000D_	66.7831	36.6838	-30.4939	-0.532218	2	59.8106	34.3451	354.416	6.18572	7.35427		8.55105	0
30048	Thu Mar 23 11:51:51 2017_x000D_	66.9844	36.8856	-43.2043	-0.754057	2	59.8106	34.3451	354.416	6.18572	7.61036		3.08753	0
30049	Thu Mar 23 11:51:51 2017_x000D_	66.9863	36.9885	-49.2627	-0.859797	2	59.8106	34.3451	354.416	6.18572	7.64711		15.0534	0
30050	Thu Mar 23 11:51:51 2017_x000D_	67.3874	37.29	-63.4344	-1.10714	2	59.8106	34.3451	354.416	6.18572	8.12898		3.08442	39.2011
30051	Thu Mar 23 11:51:51 2017_x000D_	67.3891	37.3928	-69.6194	-1.21509	2	61.1167	34.3848	0	0	6.95637		6.85311	0
30052	Thu Mar 23 11:51:51 2017_x000D_	67.4915	37.597	-77.7029	-1.35617	2	61.1167	34.3848	0	0	7.13837		15.4248	0
30053	Thu Mar 23 11:51:51 2017_x000D_	67.4994	38.1111	-89.1662	-1.55624	2	61.1167	34.3848	0	0	7.39082		6.1717	0
30054	Thu Mar 23 11:51:51 2017_x000D_	67.5025	38.3168	265.335	4.63097	2	61.1167	34.3848	0	0	7.49927		15.4247	65.7748
30055	Thu Mar 23 11:51:51 2017_x000D_	67.5101	38.8309	253.933	4.43196	2	63.3038	34.2311	0	0	6.23307		12.6879	0
30056	Thu Mar 23 11:51:51 2017_x000D_	67.4172	39.2435	251.318	4.38632	2	63.3038	34.2311	0	0	6.48415		20.5431	0
30057	Thu Mar 23 11:51:51 2017_x000D_	67.1295	39.8649	248.786	4.34214	2	63.3038	34.2311	0	0	6.80997		11.0032	0
30058	Thu Mar 23 11:51:51 2017_x000D_	66.9362	40.1766	247.69	4.323	2	63.3038	34.2311	0	0	6.9673		12.6784	0
30059	Thu Mar 23 11:51:51 2017_x000D_	66.8434	40.5889	245.155	4.27876	2	63.3038	34.2311	0	0	7.2767		13.6909	39.6182
30060	Thu Mar 23 11:51:51 2017_x000D_	66.6516	41.003	245.155	4.27876	2	64.5987	34.4904	0	0	6.8285		21.9904	0
30061	Thu Mar 23 11:51:51 2017_x000D_	66.2652	41.6259	245.155	4.27877	2	64.5987	34.4904	0	0	7.32752		9.71303	0
30062	Thu Mar 23 11:51:51 2017_x000D_	66.1708	41.9356	241.345	4.21227	2	64.5987	34.4904	0	0	7.60937		24.6316	0
30063	Thu Mar 23 11:51:51 2017_x000D_	65.786	42.6609	242.725	4.23635	2	64.5987	34.4904	0	0	8.25632		6.83736	58.9594
30064	Thu Mar 23 11:51:51 2017_x000D_	65.6902	42.8677	245.155	4.27877	2	66.3821	33.6646	0	0	9.22907		21.9837	0
30065	Thu Mar 23 11:51:51 2017_x000D_	65.3039	43.4904	245.156	4.27878	2	66.3821	33.6646	0	0	9.88478		9.21712	0
30066	Thu Mar 23 11:51:51 2017_x000D_	65.3087	43.7976	246.343	4.2995	2	66.3821	33.6646	0	0	10.1897		17.8002	0
30067	Thu Mar 23 11:51:52 2017_x000D_	65.0197	44.3158	247.691	4.32303	2	66.3821	33.6646	0	0	10.738		10.9873	59.2502
30068	Thu Mar 23 11:51:52 2017_x000D_	64.8266	44.627	248.79	4.34221	2	68.3506	33.5044	0	0	11.6675		6.14175	0
30069	Thu Mar 23 11:51:52 2017_x000D_	64.8298	44.8317	248.79	4.3422	2	68.3506	33.5044	0	0	11.8619		13.6735	0
30070	Thu Mar 23 11:51:52 2017_x000D_	64.6383	45.2453	248.79	4.3422	2	68.3506	33.5044	0	0	12.3138		16.495	0
30071	Thu Mar 23 11:51:52 2017_x000D_	64.4484	45.7613	247.691	4.32303	2	68.3506	33.5044	0	0	12.8631		9.68458	0
30072	Thu Mar 23 11:51:52 2017_x000D_	64.3543	46.0701	251.326	4.38646	2	68.3506	33.5044	0	0	13.1859		20.5056	39.1651
30073	Thu Mar 23 11:51:52 2017_x000D_	64.0672	46.6904	248.79	4.3422	2	69.6555	33.5441	0	0	14.2848		6.83065	0
30074	Thu Mar 23 11:51:52 2017_x000D_	63.9715	46.897	251.327	4.38648	2	69.6555	33.5441	0	0	14.5123		23.3031	0
30075	Thu Mar 23 11:51:52 2017_x000D_	63.686	47.6194	247.691	4.32303	2	69.6555	33.5441	0	0	15.2889		12.6348	0
30076	Thu Mar 23 11:51:52 2017_x000D_	63.5936	48.0303	250.33	4.36908	2	69.6555	33.5441	0	0	15.7034		9.67996	9.1927
30077	Thu Mar 23 11:51:52 2017_x000D_	63.4997	48.339	248.789	4.34219	2	69.8621	33.7704	10.4033	0.181572	15.8973		22.3034	0
30078	Thu Mar 23 11:51:52 2017_x000D_	63.3133	49.0587	247.689	4.323	2	69.8621	33.7704	10.4033	0.181572	16.6319		8.56271	0
30079	Thu Mar 23 11:51:52 2017_x000D_	63.1187	49.2675	247.69	4.32301	2	69.8621	33.7704	10.4033	0.181572	16.9007		22.2845	0
30080	Thu Mar 23 11:51:52 2017_x000D_	62.9325	49.9866	248.789	4.34218	2	69.8621	33.7704	10.4033	0.181572	17.6348		10.979	39.9915
30081	Thu Mar 23 11:51:52 2017_x000D_	62.7396	50.2976	247.69	4.323	2	70.0146	35.0947	0	0	16.8539		16.4571	0
30082	Thu Mar 23 11:51:52 2017_x000D_	62.5501	50.8124	248.789	4.34219	2	70.0146	35.0947	0	0	17.4001		10.9764	0
30083	Thu Mar 23 11:51:52 2017_x000D_	62.3572	51.1233	247.69	4.32301	2	70.0146	35.0947	0	0	17.7638		19.3427	0
30084	Thu Mar 23 11:51:52 2017_x000D_	62.1694	51.7401	247.69	4.323	2	70.0146	35.0947	0	0	18.4015		0	0
30085	Thu Mar 23 11:51:52 2017_x000D_	62.1694	51.7401	247.69	4.323	2	70.0146	35.0947	0	0	18.4015		20.4666	54.5852
30086	Thu Mar 23 11:51:52 2017_x000D_	61.8828	52.3592	245.152	4.2787	2	69.4932	36.8379	28.1207	0.490799	17.2867		9.659	0
30087	Thu Mar 23 11:51:52 2017_x000D_	61.789	52.6672	248.79	4.3422	2	69.4932	36.8379	28.1207	0.490799	17.6046		19.3295	0
30088	Thu Mar 23 11:51:53 2017_x000D_	61.6014	53.2836	248.789	4.34219	2	69.4932	36.8379	28.1207	0.490799	18.2412		10.9698	0
30089	Thu Mar 23 11:51:53 2017_x000D_	61.4086	53.5943	247.69	4.323	2	69.4932	36.8379	28.1207	0.490799	18.6048		16.4381	110.317
30090	Thu Mar 23 11:51:53 2017_x000D_	61.2193	54.1085	248.79	4.3422	2	67.3857	39.8513	61.4526	1.07255	15.5336		9.66761	0
30091	Thu Mar 23 11:51:53 2017_x000D_	61.1255	54.4168	245.15	4.27868	2	67.3857	39.8513	61.4526	1.07255	15.8538		15.1819	0
30092	Thu Mar 23 11:51:53 2017_x000D_	60.8356	54.8316	247.69	4.32301	2	67.3857	39.8513	61.4526	1.07255	16.3497		12.6	0
30093	Thu Mar 23 11:51:53 2017_x000D_	60.7436	55.2414	245.15	4.27868	2	67.3857	39.8513	61.4526	1.07255	16.7622		8.56066	98.4106
30094	Thu Mar 23 11:51:53 2017_x000D_	60.5491	55.4502	245.151	4.27869	2	66.1485	42.8894	109.478	1.91075	13.7523		13.6305	0
30095	Thu Mar 23 11:51:53 2017_x000D_	60.3582	55.8625	245.151	4.27869	2	66.1485	42.8894	109.478	1.91075	14.2066		6.10296	0
30096	Thu Mar 23 11:51:53 2017_x000D_	60.3618	56.0659	245.15	4.27868	2	66.1485	42.8894	109.478	1.91075	14.3912		8.56066	0
30097	Thu Mar 23 11:51:53 2017_x000D_	60.1673	56.2747	245.151	4.27869	2	66.1485	42.8894	109.478	1.91075	14.6609		9.65812	0
30098	Thu Mar 23 11:51:53 2017_x000D_	60.0736	56.5827	241.337	4.21213	2	66.1485	42.8894	109.478	1.91075	14.9803		9.64577	98.3621
30099	Thu Mar 23 11:51:53 2017_x000D_	59.98	56.8903	245.15	4.27868	2	64.9119	45.926	100.003	1.74538	12.0225		8.55642	0
30100	Thu Mar 23 11:51:53 2017_x000D_	59.7856	57.099	245.151	4.27869	2	64.9119	45.926	100.003	1.74538	12.2929		6.81054	0
30101	Thu Mar 23 11:51:53 2017_x000D_	59.6902	57.305	247.691	4.32303	2	64.9119	45.926	100.003	1.74538	12.5199		3.03948	0
30102	Thu Mar 23 11:51:53 2017_x000D_	59.692	57.4063	253.963	4.43249	2	64.9119	45.926	100.003	1.74538	12.6113		15.5802	75.3466
30103	Thu Mar 23 11:51:53 2017_x000D_	59.7819	56.8948	262.712	4.5852	2	64.1425	48.3168	131.266	2.29102	9.62273		6.77288	0
30104	Thu Mar 23 11:51:53 2017_x000D_	59.6791	56.6938	-88.9844	-1.55307	2	64.1425	48.3168	131.266	2.29102	9.49189		6.11518	0
30105	Thu Mar 23 11:51:53 2017_x000D_	59.6751	56.49	-77.9422	-1.36035	2	64.1425	48.3168	131.266	2.29102	9.31444		4.25348	0
30106	Thu Mar 23 11:51:53 2017_x000D_	59.5738	56.3908	-69.1821	-1.20746	2	64.1425	48.3168	131.266	2.29102	9.27699		0.018	68.9821
30107	Thu Mar 23 11:51:53 2017_x000D_	59.5732	56.3908	-56.611	-0.988048	2	63.384	50.4875	98.6368	1.72154	7.02646		0.0108167	0
30108	Thu Mar 23 11:51:53 2017_x000D_	59.573	56.3911	-48.5924	-0.848098	2	63.384	50.4875	98.6368	1.72154	7.02682		3.05429	0
30109	Thu Mar 23 11:51:54 2017_x000D_	59.5744	56.4929	-42.4808	-0.74143	2	63.384	50.4875	98.6368	1.72154	7.11181		6.65642	0
30110	Thu Mar 23 11:51:54 2017_x000D_	59.7741	56.5896	-32.2078	-0.562133	2	63.384	50.4875	98.6368	1.72154	7.08992		3.05753	0
30111	Thu Mar 23 11:51:54 2017_x000D_	59.776	56.6915	-29.7154	-0.518631	2	63.384	50.4875	98.6368	1.72154	7.17686		2.96787	50.3584
30112	Thu Mar 23 11:51:54 2017_x000D_	59.8749	56.6891	-23.0633	-0.40253	2	62.6578	52.0009	100.003	1.74538	5.45195		9.39155	0
30113	Thu Mar 23 11:51:54 2017_x000D_	60.1736	56.7828	-19.2295	-0.335618	2	62.6578	52.0009	100.003	1.74538	5.38867		8.4729	0
30114	Thu Mar 23 11:51:54 2017_x000D_	60.3751	56.9807	-19.2252	-0.335543	2	62.6578	52.0009	100.003	1.74538	5.47806		21.5931	0
30115	Thu Mar 23 11:51:54 2017_x000D_	61.0709	57.1649	-18.2665	-0.318811	2	62.6578	52.0009	100.003	1.74538	5.40233		9.38224	13.0376
30116	Thu Mar 23 11:51:54 2017_x000D_	61.3694	57.2582	-21.907	-0.382348	2	62.2234	51.9882	104.692	1.82722	5.33875		18.7462	0
30117	Thu Mar 23 11:51:54 2017_x000D_	61.9657	57.445	-21.9088	-0.382381	2	62.2234	51.9882	104.692	1.82722	5.46288		10.7284	0
30118	Thu Mar 23 11:51:54 2017_x000D_	62.2656	57.6398	-23.0655	-0.402569	2	62.2234	51.9882	104.692	1.82722	5.65176		9.35468	0
30119	Thu Mar 23 11:51:54 2017_x000D_	62.5632	57.7329	-24.4872	-0.427382	2	62.2234	51.9882	104.692	1.82722	5.75474		18.7169	14.7882
30120	Thu Mar 23 11:51:54 2017_x000D_	63.1586	57.9193	-24.49	-0.427432	2	61.9849	52.4196	104.692	1.82722	5.62355		10.7084	0
30121	Thu Mar 23 11:51:54 2017_x000D_	63.4579	58.1138	-25.7393	-0.449235	2	61.9849	52.4196	104.692	1.82722	5.88164		21.3975	0
30122	Thu Mar 23 11:51:54 2017_x000D_	64.0558	58.5027	-25.7359	-0.449176	2	61.9849	52.4196	104.692	1.82722	6.42594		12.1713	0
30123	Thu Mar 23 11:51:54 2017_x000D_	64.4514	58.5927	-28.2941	-0.493826	2	61.9849	52.4196	104.692	1.82722	6.64762		6.61496	0
30124	Thu Mar 23 11:51:54 2017_x000D_	64.65	58.6885	-25.7392	-0.449235	2	61.9849	52.4196	104.692	1.82722	6.81189		23.8412	9.348
30125	Thu Mar 23 11:51:54 2017_x000D_	65.345	59.0739	-24.4847	-0.427339	2	61.757	52.6321	100.926	1.7615	7.37364		9.32443	0
30126	Thu Mar 23 11:51:54 2017_x000D_	65.6417	59.1665	-28.2964	-0.493865	2	61.757	52.6321	100.926	1.7615	7.60193		22.4531	0
30127	Thu Mar 23 11:51:54 2017_x000D_	66.3342	59.4504	-24.4871	-0.427381	2	61.757	52.6321	100.926	1.7615	8.21218		8.40491	0
30128	Thu Mar 23 11:51:54 2017_x000D_	66.5338	59.647	-24.4836	-0.427319	2	61.757	52.6321	100.926	1.7615	8.48685		13.1817	0
30129	Thu Mar 23 11:51:54 2017_x000D_	66.9296	59.8378	-24.4832	-0.427313	2	61.757	52.6321	100.003	1.74538	8.87006		19.7617	0
30130	Thu Mar 23 11:51:54 2017_x000D_	67.5229	60.124	-21.8937	-0.382117	2	61.757	52.6321	100.003	1.74538	9.45379		12.1117	0
30131	Thu Mar 23 11:51:55 2017_x000D_	67.9166	60.2134	-24.4857	-0.427356	2	61.757	52.6321	100.003	1.74538	9.76815		19.7375	0
30132	Thu Mar 23 11:51:55 2017_x000D_	68.5092	60.4992	-21.8944	-0.382129	2	61.757	52.6321	100.003	1.74538	10.3674		13.1454	20.8913
30133	Thu Mar 23 11:51:55 2017_x000D_	68.9039	60.6895	-21.8933	-0.382111	2	61.5079	53.2824	103.013	1.79791	10.4674		22.3382	0
30134	Thu Mar 23 11:51:55 2017_x000D_	69.593	60.9716	-23.3321	-0.407221	2	61.5079	53.2824	103.013	1.79791	11.1576		9.27969	0
30135	Thu Mar 23 11:51:55 2017_x000D_	69.8882	61.064	-21.894	-0.382123	2	61.5079	53.2824	103.013	1.79791	11.436		12.0739	0
30136	Thu Mar 23 11:51:55 2017_x000D_	70.2807	61.153	-24.4904	-0.427437	2	61.5079	53.2824	103.013	1.79791	11.7859		8.35818	0
30137	Thu Mar 23 11:51:55 2017_x000D_	70.479	61.3487	-24.4868	-0.427375	2	61.5079	53.2824	103.013	1.79791	12.0642		24.128	0
30138	Thu Mar 23 11:51:55 2017_x000D_	71.2633	61.5268	-24.4929	-0.427482	2	61.5079	53.2824	103.013	1.79791	12.7725		8.34543	0
30139	Thu Mar 23 11:51:55 2017_x000D_	71.4612	61.7223	-24.4893	-0.427419	2	61.5079	53.2824	103.013	1.79791	13.0499		21.1536	0
30140	Thu Mar 23 11:51:55 2017_x000D_	72.052	62.1072	-24.4854	-0.42735	2	61.5079	53.2824	103.013	1.79791	13.7497		8.78797	0
30141	Thu Mar 23 11:51:55 2017_x000D_	72.3448	62.0984	-25.7493	-0.449411	2	61.5079	53.2824	103.013	1.79791	13.97		18.7953	0
30142	Thu Mar 23 11:51:55 2017_x000D_	72.8371	62.4859	-24.4846	-0.427338	2	61.5079	53.2824	100.003	1.74538	14.5964		11.6994	0
30143	Thu Mar 23 11:51:55 2017_x000D_	73.2269	62.474	-24.4911	-0.42745	2	61.5079	53.2824	100.003	1.74538	14.8936		21.1002	0
30144	Thu Mar 23 11:51:55 2017_x000D_	73.8161	62.8581	-24.4871	-0.427381	2	61.5079	53.2824	100.003	1.74538	15.5944		8.31571	0
30145	Thu Mar 23 11:51:55 2017_x000D_	74.0132	63.053	-24.4835	-0.427318	2	61.5079	53.2824	100.003	1.74538	15.8697		5.84077	6.5717
30146	Thu Mar 23 11:51:55 2017_x000D_	74.2078	63.047	-24.4868	-0.427376	2	61.4973	53.5012	98.9261	1.72659	15.8959		18.4155	0
30147	Thu Mar 23 11:51:55 2017_x000D_	74.7938	63.2298	-24.4896	-0.427425	2	61.4973	53.5012	98.9261	1.72659	16.4755		8.30509	0
30148	Thu Mar 23 11:51:55 2017_x000D_	74.9906	63.4245	-24.486	-0.427362	2	61.4973	53.5012	98.9261	1.72659	16.7494		15.6592	0
30149	Thu Mar 23 11:51:55 2017_x000D_	75.4785	63.61	-23.3287	-0.407163	2	61.4973	53.5012	98.9261	1.72659	17.2529		9.20292	6.5717
30150	Thu Mar 23 11:51:55 2017_x000D_	75.7713	63.7015	-21.8847	-0.38196	2	61.4867	53.72	67.2154	1.17313	17.4264		14.5943	0
30151	Thu Mar 23 11:51:55 2017_x000D_	76.163	63.99	-24.485	-0.427344	2	61.4867	53.72	67.2154	1.17313	17.9128		5.82587	0
30152	Thu Mar 23 11:51:56 2017_x000D_	76.3571	63.9839	-24.4882	-0.427401	2	61.4867	53.72	67.2154	1.17313	18.0687		8.28599	0
30153	Thu Mar 23 11:51:56 2017_x000D_	76.5534	64.1782	-24.4846	-0.427337	2	61.4867	53.72	67.2154	1.17313	18.3406		5.82278	0
30154	Thu Mar 23 11:51:56 2017_x000D_	76.7474	64.1722	-24.4879	-0.427395	2	61.4867	53.72	67.2154	1.17313	18.497		12.9897	32.3822
30155	Thu Mar 23 11:51:56 2017_x000D_	77.1374	64.3603	-24.4876	-0.427389	2	62.3236	54.4017	26.9089	0.469649	17.85		9.17375	0
30156	Thu Mar 23 11:51:56 2017_x000D_	77.4294	64.4511	-28.3317	-0.494481	2	62.3236	54.4017	26.9089	0.469649	18.1432		16.94	0
30157	Thu Mar 23 11:51:56 2017_x000D_	77.9171	64.7357	-36.9531	-0.644954	2	62.3236	54.4017	26.9089	0.469649	18.7069		4.13461	0
30158	Thu Mar 23 11:51:56 2017_x000D_	78.0154	64.8323	-48.6226	-0.848625	2	62.3236	54.4017	26.9089	0.469649	18.8422		2.92938	137.328
30159	Thu Mar 23 11:51:56 2017_x000D_	78.113	64.8293	-63.3424	-1.10553	2	66.5907	56.0589	9.32136	0.162688	14.4804		4.14303	0
30160	Thu Mar 23 11:51:56 2017_x000D_	78.2113	64.9263	-72.3004	-1.26188	2	66.5907	56.0589	9.32136	0.162688	14.6174		6.01255	0
30161	Thu Mar 23 11:51:56 2017_x000D_	78.214	65.1267	-89.399	-1.56031	2	66.5907	56.0589	9.32136	0.162688	14.742		0	0
30162	Thu Mar 23 11:51:56 2017_x000D_	78.214	65.1267	-89.399	-1.56031	2	66.5907	56.0589	9.32136	0.162688	14.742		6.74077	94.3586
30163	Thu Mar 23 11:51:56 2017_x000D_	78.1196	65.3306	256.387	4.4748	2	69.5851	57.0214	23.1472	0.403995	11.9114		9.4176	0
30164	Thu Mar 23 11:51:56 2017_x000D_	78.2195	65.6282	242.607	4.23429	2	69.5851	57.0214	23.1472	0.403995	12.1914		4.22435	0
30165	Thu Mar 23 11:51:56 2017_x000D_	78.1237	65.7314	238.887	4.16936	2	69.5851	57.0214	23.1472	0.403995	12.1972		10.8279	0
30166	Thu Mar 23 11:51:56 2017_x000D_	77.9331	66.0379	232.886	4.06462	2	69.5851	57.0214	23.1472	0.403995	12.2877		14.9856	0
30167	Thu Mar 23 11:51:56 2017_x000D_	77.6469	66.4473	230.85	4.02909	2	69.5851	57.0214	23.1472	0.403995	12.4032		14.8588	101.198
30168	Thu Mar 23 11:51:56 2017_x000D_	77.2628	66.76	229.057	3.9978	2	72.5454	58.6387	24.768	0.432284	9.39198		24.2155	0
30169	Thu Mar 23 11:51:56 2017_x000D_	76.8831	67.4723	230.85	4.0291	2	72.5454	58.6387	24.768	0.432284	9.84114		10.6897	0
30170	Thu Mar 23 11:51:56 2017_x000D_	76.5948	67.6817	232.886	4.06462	2	72.5454	58.6387	24.768	0.432284	9.90825		8.44445	0
30171	Thu Mar 23 11:51:56 2017_x000D_	76.4033	67.888	232.886	4.06462	2	72.5454	58.6387	24.768	0.432284	10.0216		23.3767	63.6573
30172	Thu Mar 23 11:51:56 2017_x000D_	75.9257	68.5037	235.046	4.10233	2	74.4527	59.5686	8.63681	0.150741	9.0557		10.8145	0
30173	Thu Mar 23 11:51:56 2017_x000D_	75.7353	68.8098	236.648	4.13029	2	74.4527	59.5686	8.63681	0.150741	9.32978		17.5019	0
30174	Thu Mar 23 11:51:57 2017_x000D_	75.4504	69.3189	240.316	4.1943	2	74.4527	59.5686	8.63681	0.150741	9.80121		8.44649	0
30175	Thu Mar 23 11:51:57 2017_x000D_	75.2588	69.5252	240.316	4.1943	2	74.4527	59.5686	8.63681	0.150741	9.98918		6.71754	52.0601
30176	Thu Mar 23 11:51:57 2017_x000D_	75.1643	69.7282	242.611	4.23437	2	75.9259	60.4857	8.63681	0.150741	9.27383		20.1537	0
30177	Thu Mar 23 11:51:57 2017_x000D_	74.8805	70.3371	245.015	4.27632	2	75.9259	60.4857	8.63681	0.150741	9.90671		8.44445	0
30178	Thu Mar 23 11:51:57 2017_x000D_	74.689	70.5434	245.016	4.27633	2	75.9259	60.4857	8.63681	0.150741	10.1335		5.9884	0
30179	Thu Mar 23 11:51:57 2017_x000D_	74.6913	70.743	245.015	4.27632	2	75.9259	60.4857	8.63681	0.150741	10.3313		21.6285	36.5428
30180	Thu Mar 23 11:51:57 2017_x000D_	74.3107	71.3553	245.016	4.27633	2	76.7488	61.3838	31.9005	0.556768	10.2652		8.97365	0
30181	Thu Mar 23 11:51:57 2017_x000D_	74.3143	71.6544	246.191	4.29685	2	76.7488	61.3838	31.9005	0.556768	10.5552		21.6234	0
30182	Thu Mar 23 11:51:57 2017_x000D_	73.9337	72.2665	246.192	4.29686	2	76.7488	61.3838	31.9005	0.556768	11.2409		5.98243	0
30183	Thu Mar 23 11:51:57 2017_x000D_	73.9361	72.4659	246.191	4.29685	2	76.7488	61.3838	31.9005	0.556768	11.4335		17.5004	0
30184	Thu Mar 23 11:51:57 2017_x000D_	73.6513	72.975	242.61	4.23435	2	76.7488	61.3838	31.9005	0.556768	11.9979		8.44445	23.2645
30185	Thu Mar 23 11:51:57 2017_x000D_	73.4598	73.1813	242.611	4.23436	2	77.3767	61.8389	32.4563	0.566469	11.9997		21.8604	0
30186	Thu Mar 23 11:51:57 2017_x000D_	73.2744	73.886	241.246	4.21054	2	77.3767	61.8389	32.4563	0.566469	12.7264		8.44241	0
30187	Thu Mar 23 11:51:57 2017_x000D_	73.083	74.0923	241.247	4.21055	2	77.3767	61.8389	32.4563	0.566469	12.9839		10.8063	0
30188	Thu Mar 23 11:51:57 2017_x000D_	72.8928	74.3982	242.611	4.23435	2	77.3767	61.8389	32.4563	0.566469	13.3357		17.4926	18.263
30189	Thu Mar 23 11:51:57 2017_x000D_	72.608	74.907	238.887	4.16936	2	77.7879	62.2878	44.1101	0.769866	13.641		9.48647	0
30190	Thu Mar 23 11:51:57 2017_x000D_	72.5149	75.2092	242.61	4.23435	2	77.7879	62.2878	44.1101	0.769866	13.9559		8.44445	0
30191	Thu Mar 23 11:51:57 2017_x000D_	72.3234	75.4155	242.611	4.23436	2	77.7879	62.2878	44.1101	0.769866	14.2196		17.4911	0
30192	Thu Mar 23 11:51:57 2017_x000D_	72.0387	75.9243	238.886	4.16935	2	77.7879	62.2878	44.1101	0.769866	14.7989		9.48074	104.896
30193	Thu Mar 23 11:51:57 2017_x000D_	71.9456	76.2263	242.611	4.23435	2	77.829	65.7841	44.1101	0.769866	11.9856		17.4885	0
30194	Thu Mar 23 11:51:57 2017_x000D_	71.6609	76.735	238.886	4.16935	2	77.829	65.7841	44.1101	0.769866	12.5685		8.44445	0
30195	Thu Mar 23 11:51:58 2017_x000D_	71.4694	76.9413	238.886	4.16935	2	77.829	65.7841	44.1101	0.769866	12.8424		6.70539	0
30196	Thu Mar 23 11:51:58 2017_x000D_	71.375	77.1439	241.247	4.21055	2	77.829	65.7841	44.1101	0.769866	13.0652		14.973	100.547
30197	Thu Mar 23 11:51:58 2017_x000D_	71.0891	77.553	238.886	4.16935	2	77.0153	69.0354	59.3327	1.03555	10.3764		5.96755	0
30198	Thu Mar 23 11:51:58 2017_x000D_	71.0918	77.7519	238.886	4.16935	2	77.0153	69.0354	59.3327	1.03555	10.5387		10.7971	0
30199	Thu Mar 23 11:51:58 2017_x000D_	70.9017	78.0575	240.314	4.19427	2	77.0153	69.0354	59.3327	1.03555	10.8984		9.48736	0
30200	Thu Mar 23 11:51:58 2017_x000D_	70.8085	78.3597	236.647	4.13026	2	77.0153	69.0354	59.3327	1.03555	11.2012		12.6732	0
30201	Thu Mar 23 11:51:58 2017_x000D_	70.5212	78.6694	232.887	4.06465	2	77.0153	69.0354	59.3327	1.03555	11.6184		0.0108167	74.9859
30202	Thu Mar 23 11:51:58 2017_x000D_	70.521	78.6697	225.216	3.93076	2	76.2457	71.4135	101.457	1.77075	9.24254		4.22843	0
30203	Thu Mar 23 11:51:58 2017_x000D_	70.425	78.7729	221.372	3.86366	2	76.2457	71.4135	101.457	1.77075	9.38303		4.20551	0
30204	Thu Mar 23 11:51:58 2017_x000D_	70.5202	78.67	210.201	3.6687	2	76.2457	71.4135	101.457	1.77075	9.24328		2.97926	0
30205	Thu Mar 23 11:51:58 2017_x000D_	70.5215	78.7693	207.807	3.62692	2	76.2457	71.4135	101.457	1.77075	9.32064		0.0212132	129.122
30206	Thu Mar 23 11:51:58 2017_x000D_	70.5208	78.7692	195.838	3.41801	2	74.9567	75.52	102.335	1.78608	5.49859		2.92411	0
30207	Thu Mar 23 11:51:58 2017_x000D_	70.4234	78.7729	190.144	3.31864	2	74.9567	75.52	102.335	1.78608	5.57962		4.21775	0
30208	Thu Mar 23 11:51:58 2017_x000D_	70.3276	78.8758	182.236	3.18061	2	74.9567	75.52	102.335	1.78608	5.71751		8.7631	0
30209	Thu Mar 23 11:51:58 2017_x000D_	70.0357	78.8867	171.656	2.99596	2	74.9567	75.52	102.335	1.78608	5.96246		6.48309	0
30210	Thu Mar 23 11:51:58 2017_x000D_	69.8403	78.7944	162.379	2.83405	2	74.9567	75.52	102.335	1.78608	6.07447		11.9851	53.1095
30211	Thu Mar 23 11:51:58 2017_x000D_	69.4499	78.7096	154.859	2.7028	2	74.0152	77.0192	97.2504	1.69734	4.8682		6.47797	0
30212	Thu Mar 23 11:51:58 2017_x000D_	69.2545	78.6177	149.833	2.61507	2	74.0152	77.0192	97.2504	1.69734	5.0219		6.58773	0
30213	Thu Mar 23 11:51:58 2017_x000D_	69.1545	78.4222	143.665	2.50743	2	74.0152	77.0192	97.2504	1.69734	5.05913		15.6375	0
30214	Thu Mar 23 11:51:58 2017_x000D_	68.6655	78.2417	137.764	2.40443	2	74.0152	77.0192	97.2504	1.69734	5.4876		6.58239	89.3685
30215	Thu Mar 23 11:51:58 2017_x000D_	68.5655	78.0464	135.867	2.37133	1	73.0088	79.823	180	3.14159	4.78531		24.7777	0
30216	Thu Mar 23 11:51:59 2017_x000D_	67.9727	77.4713	135.867	2.37133	1	73.0088	79.823	180	3.14159	5.55813		10.5968	0
30217	Thu Mar 23 11:51:59 2017_x000D_	67.7735	77.1796	133.975	2.3383	1	73.0088	79.823	180	3.14159	5.8648		12.3942	0
30218	Thu Mar 23 11:51:59 2017_x000D_	67.477	76.8919	133.845	2.33604	1	73.0088	79.823	180	3.14159	6.26036		20.7001	64.3709
30219	Thu Mar 23 11:51:59 2017_x000D_	66.9818	76.4114	133.976	2.33833	1	71.3432	78.4703	224.25	3.9139	4.82295		8.28046	0
30220	Thu Mar 23 11:51:59 2017_x000D_	66.7837	76.2192	133.977	2.33833	1	71.3432	78.4703	224.25	3.9139	5.08493		22.9261	0
30221	Thu Mar 23 11:51:59 2017_x000D_	66.2868	75.6386	131.97	2.30331	1	71.3432	78.4703	224.25	3.9139	5.79532		10.6303	0
30222	Thu Mar 23 11:51:59 2017_x000D_	66.0865	75.3463	137.748	2.40416	1	71.3432	78.4703	224.25	3.9139	6.11492		10.5317	0
30223	Thu Mar 23 11:51:59 2017_x000D_	65.7906	75.1574	135.862	2.37124	1	71.3432	78.4703	224.25	3.9139	6.46581		14.7324	27.0733
30224	Thu Mar 23 11:51:59 2017_x000D_	65.491	74.7683	137.747	2.40414	2	71.6028	77.606	112.117	1.95681	6.73844		14.639	0
30225	Thu Mar 23 11:51:59 2017_x000D_	65.0952	74.4829	139.761	2.43929	2	71.6028	77.606	112.117	1.95681	7.21821		16.6224	0
30226	Thu Mar 23 11:51:59 2017_x000D_	64.6976	74.097	139.76	2.43926	2	71.6028	77.606	112.117	1.95681	7.74564		10.5717	0
30227	Thu Mar 23 11:51:59 2017_x000D_	64.4005	73.9075	141.515	2.46991	2	71.6028	77.606	112.117	1.95681	8.09642		20.7934	86.487
30228	Thu Mar 23 11:51:59 2017_x000D_	63.9031	73.4248	141.9	2.47663	2	69.0704	76.2283	146.344	2.55419	5.87883		6.55829	0
30229	Thu Mar 23 11:51:59 2017_x000D_	63.7054	73.3315	139.762	2.4393	2	69.0704	76.2283	146.344	2.55419	6.0971		12.4982	0
30230	Thu Mar 23 11:51:59 2017_x000D_	63.4063	73.0415	143.63	2.50681	2	69.0704	76.2283	146.344	2.55419	6.49906		10.5816	0
30231	Thu Mar 23 11:51:59 2017_x000D_	63.109	72.8517	141.902	2.47666	2	69.0704	76.2283	146.344	2.55419	6.85126		18.9379	64.4539
30232	Thu Mar 23 11:51:59 2017_x000D_	62.7082	72.364	139.758	2.43924	2	67.4027	74.8738	194.692	3.39801	5.32329		10.594	0
30233	Thu Mar 23 11:51:59 2017_x000D_	62.4106	72.1739	137.883	2.40651	2	67.4027	74.8738	194.692	3.39801	5.67543		18.8712	0
30234	Thu Mar 23 11:51:59 2017_x000D_	61.9126	71.7896	139.761	2.43929	2	67.4027	74.8738	194.692	3.39801	6.2971		8.35473	0
30235	Thu Mar 23 11:51:59 2017_x000D_	61.7127	71.5957	139.76	2.43928	2	67.4027	74.8738	194.692	3.39801	6.56674		20.9016	0
30236	Thu Mar 23 11:51:59 2017_x000D_	61.2127	71.1105	135.872	2.37142	2	67.4027	74.8738	194.692	3.39801	7.24421		8.36746	73.5294
30237	Thu Mar 23 11:51:59 2017_x000D_	61.0125	70.9163	135.872	2.37142	2	65.5282	73.2947	223.993	3.90941	5.10376		20.9293	0
30238	Thu Mar 23 11:52:00 2017_x000D_	60.5116	70.4307	139.756	2.4392	2	65.5282	73.2947	223.993	3.90941	5.77657		8.37594	0
30239	Thu Mar 23 11:52:00 2017_x000D_	60.3112	70.2363	139.755	2.43919	2	65.5282	73.2947	223.993	3.90941	6.04739		6.59838	0
30240	Thu Mar 23 11:52:00 2017_x000D_	60.1124	70.1422	137.754	2.40427	2	65.5282	73.2947	223.993	3.90941	6.26651		14.7775	154.772
30241	Thu Mar 23 11:52:00 2017_x000D_	59.713	69.8539	139.759	2.43925	1	64.4734	68.2446	254.965	4.44998	5.02506		8.38658	0
30242	Thu Mar 23 11:52:00 2017_x000D_	59.5123	69.6593	139.758	2.43924	1	64.4734	68.2446	254.965	4.44998	5.15887		8.39291	0
30243	Thu Mar 23 11:52:00 2017_x000D_	59.3115	69.4645	139.757	2.43923	1	64.4734	68.2446	254.965	4.44998	5.30409		8.39291	0
30244	Thu Mar 23 11:52:00 2017_x000D_	59.1107	69.2697	139.757	2.43921	1	64.4734	68.2446	254.965	4.44998	5.4598		6.60395	113.47
30245	Thu Mar 23 11:52:00 2017_x000D_	58.9116	69.1758	141.89	2.47646	1	63.126	64.7104	250.164	4.36618	6.14011		8.3993	0
30246	Thu Mar 23 11:52:00 2017_x000D_	58.7106	68.9809	141.889	2.47644	1	63.126	64.7104	250.164	4.36618	6.14271		6.69811	0
30247	Thu Mar 23 11:52:00 2017_x000D_	58.608	68.7826	143.608	2.50643	1	63.126	64.7104	250.164	4.36618	6.08236		10.6748	0
30248	Thu Mar 23 11:52:00 2017_x000D_	58.3081	68.5911	149.714	2.61299	1	63.126	64.7104	250.164	4.36618	6.18644		12.6044	0
30249	Thu Mar 23 11:52:00 2017_x000D_	58.0062	68.2989	158.514	2.76659	1	63.126	64.7104	250.164	4.36618	6.25217		6.61752	64.0304
30250	Thu Mar 23 11:52:00 2017_x000D_	57.8066	68.205	168.195	2.93556	1	62.3539	62.7206	262.345	4.57878	7.12437		8.87959	0
30251	Thu Mar 23 11:52:00 2017_x000D_	57.5108	68.2155	184.821	3.22573	1	62.3539	62.7206	262.345	4.57878	7.32458		5.92851	0
30252	Thu Mar 23 11:52:00 2017_x000D_	57.3133	68.2223	190.586	3.32635	1	62.3539	62.7206	262.345	4.57878	7.46166		8.88806	0
30253	Thu Mar 23 11:52:00 2017_x000D_	57.0172	68.2323	202.402	3.53258	1	62.3539	62.7206	262.345	4.57878	7.67198		6.6999	32.401
30254	Thu Mar 23 11:52:00 2017_x000D_	56.8215	68.3399	209.955	3.6644	1	61.7454	61.8283	247.644	4.32221	8.16368		10.828	0
30255	Thu Mar 23 11:52:00 2017_x000D_	56.5291	68.5515	219.024	3.82269	1	61.7454	61.8283	247.644	4.32221	8.50948		6.70253	0
30256	Thu Mar 23 11:52:00 2017_x000D_	56.3333	68.6591	221.227	3.86114	1	61.7454	61.8283	247.644	4.32221	8.71497		10.8419	0
30257	Thu Mar 23 11:52:00 2017_x000D_	56.0404	68.8708	223.027	3.89256	1	61.7454	61.8283	247.644	4.32221	9.06332		21.8537	29.0687
30258	Thu Mar 23 11:52:00 2017_x000D_	55.6562	69.4897	223.029	3.89259	1	61.3538	60.942	250.102	4.36511	10.2726		13.4196	0
30259	Thu Mar 23 11:52:01 2017_x000D_	55.2641	69.705	223.028	3.89257	1	61.3538	60.942	250.102	4.36511	10.6712		8.54809	0
30260	Thu Mar 23 11:52:01 2017_x000D_	55.07	69.9136	223.028	3.89257	1	61.3538	60.942	250.102	4.36511	10.9533		21.3733	0
30261	Thu Mar 23 11:52:01 2017_x000D_	54.5846	70.4351	219.026	3.82273	1	61.3538	60.942	250.102	4.36511	11.6594		10.8586	0
30262	Thu Mar 23 11:52:01 2017_x000D_	54.2913	70.6472	217.388	3.79413	1	61.3538	60.942	250.102	4.36511	12.0029		15.0754	23.3936
30263	Thu Mar 23 11:52:01 2017_x000D_	53.9009	70.9636	215.092	3.75407	1	60.9515	60.274	247.215	4.31472	12.8054		13.4304	0
30264	Thu Mar 23 11:52:01 2017_x000D_	53.5085	71.1791	215.091	3.75405	1	60.9515	60.274	247.215	4.31472	13.203		8.55438	0
30265	Thu Mar 23 11:52:01 2017_x000D_	53.3142	71.3878	215.092	3.75407	1	60.9515	60.274	247.215	4.31472	13.485		17.552	0
30266	Thu Mar 23 11:52:01 2017_x000D_	52.8244	71.7078	211.261	3.6872	1	60.9515	60.274	247.215	4.31472	14.0279		10.8628	9.15749
30267	Thu Mar 23 11:52:01 2017_x000D_	52.531	71.92	212.666	3.71173	1	60.745	60.0492	243.085	4.24264	14.4356		10.8695	0
30268	Thu Mar 23 11:52:01 2017_x000D_	52.2374	72.1323	211.262	3.68721	1	60.745	60.0492	243.085	4.24264	14.7777		18.9593	0
30269	Thu Mar 23 11:52:01 2017_x000D_	51.646	72.3551	211.26	3.68719	1	60.745	60.0492	243.085	4.24264	15.3045		19.3348	0
30270	Thu Mar 23 11:52:01 2017_x000D_	51.1581	72.7762	212.666	3.71172	1	60.745	60.0492	243.085	4.24264	15.9338		9.49193	9.15749
30271	Thu Mar 23 11:52:01 2017_x000D_	50.862	72.8877	208.78	3.64389	1	60.5385	59.8244	180	3.14159	16.2568		17.5686	0
30272	Thu Mar 23 11:52:01 2017_x000D_	50.3718	73.2081	212.665	3.71171	1	60.5385	59.8244	180	3.14159	16.8073		0	0
30273	Thu Mar 23 11:52:01 2017_x000D_	50.3718	73.2081	212.665	3.71171	1	60.5385	59.8244	180	3.14159	16.8073		21.7605	0
30274	Thu Mar 23 11:52:01 2017_x000D_	49.784	73.6331	212.666	3.71172	1	60.5385	59.8244	180	3.14159	17.5026		12.3581	39.7689
30275	Thu Mar 23 11:52:01 2017_x000D_	49.3885	73.7483	215.088	3.754	1	59.2253	60.0055	180	3.14159	16.9005		21.7713	0
30276	Thu Mar 23 11:52:01 2017_x000D_	48.8004	74.1735	215.088	3.754	1	59.2253	60.0055	180	3.14159	17.5901		8.5671	0
30277	Thu Mar 23 11:52:01 2017_x000D_	48.6058	74.3825	215.089	3.75401	1	59.2253	60.0055	180	3.14159	17.8738		20.2189	0
30278	Thu Mar 23 11:52:01 2017_x000D_	48.0151	74.707	212.665	3.7117	1	59.2253	60.0055	180	3.14159	18.4879		8.56929	0
30279	Thu Mar 23 11:52:01 2017_x000D_	47.8205	74.9161	212.666	3.71172	1	59.2253	60.0055	180	3.14159	18.7722		20.2282	0
30280	Thu Mar 23 11:52:02 2017_x000D_	47.2295	75.2407	210.111	3.66713	1	59.2253	60.0055	180	3.14159	19.391		6.74156	0
30281	Thu Mar 23 11:52:02 2017_x000D_	47.0326	75.349	212.665	3.71171	1	59.2253	60.0055	180	3.14159	19.5981		10.9019	0
30282	Thu Mar 23 11:52:02 2017_x000D_	46.7381	75.5619	211.263	3.68724	1	59.2253	60.0055	180	3.14159	19.9482		19.3797	0
30283	Thu Mar 23 11:52:02 2017_x000D_	46.249	75.9839	212.667	3.71173	1	59.2253	60.0055	180	3.14159	20.5838		12.3911	20.7419
30284	Thu Mar 23 11:52:02 2017_x000D_	45.8525	76.0996	215.087	3.75397	1	58.5634	60.2053	180	3.14159	20.3518		15.1377	0
30285	Thu Mar 23 11:52:02 2017_x000D_	45.4604	76.4172	212.666	3.71172	1	58.5634	60.2053	180	3.14159	20.845		10.9127	0
30286	Thu Mar 23 11:52:02 2017_x000D_	45.1656	76.6303	211.264	3.68726	1	58.5634	60.2053	180	3.14159	21.1963		9.52074	0
30287	Thu Mar 23 11:52:02 2017_x000D_	44.8687	76.7424	215.086	3.75396	1	58.5634	60.2053	180	3.14159	21.4714		15.1443	14.7069
30288	Thu Mar 23 11:52:02 2017_x000D_	44.4764	77.0601	212.666	3.71172	1	58.1186	60.4114	180	3.14159	21.5241		6.75234	0
30289	Thu Mar 23 11:52:02 2017_x000D_	44.2792	77.1686	215.086	3.75397	1	58.1186	60.4114	180	3.14159	21.7332		8.58186	0
30290	Thu Mar 23 11:52:02 2017_x000D_	44.0842	77.3779	215.087	3.75398	1	58.1186	60.4114	180	3.14159	22.0188		13.5126	0
30291	Thu Mar 23 11:52:02 2017_x000D_	43.6895	77.5949	215.086	3.75397	1	58.1186	60.4114	180	3.14159	22.4382		6.76023	0
30292	Thu Mar 23 11:52:02 2017_x000D_	43.492	77.7034	212.666	3.71172	1	58.1186	60.4114	180	3.14159	22.6484		13.5205	77.0435
30293	Thu Mar 23 11:52:02 2017_x000D_	43.097	77.9204	212.666	3.71172	1	56.7107	62.5592	149.777	2.6141	20.5256		6.79985	0
30294	Thu Mar 23 11:52:02 2017_x000D_	43.0018	78.1261	211.267	3.6873	1	56.7107	62.5592	149.777	2.6141	20.7428		9.53689	0
30295	Thu Mar 23 11:52:02 2017_x000D_	42.7044	78.2384	210.116	3.66722	1	56.7107	62.5592	149.777	2.6141	21.0241		9.55023	0
30296	Thu Mar 23 11:52:02 2017_x000D_	42.4066	78.3509	206.202	3.5989	1	56.7107	62.5592	149.777	2.6141	21.3069		6.76286	104.435
30297	Thu Mar 23 11:52:02 2017_x000D_	42.209	78.4594	203.5	3.55175	1	54.6205	65.343	114.768	2.00308	18.0578		15.176	0
30298	Thu Mar 23 11:52:02 2017_x000D_	41.8155	78.7773	187.948	3.28031	1	54.6205	65.343	114.768	2.00308	18.5593		4.25497	0
30299	Thu Mar 23 11:52:02 2017_x000D_	41.7124	78.6799	179.447	3.13194	1	54.6205	65.343	114.768	2.00308	18.5605		3.00494	0
30300	Thu Mar 23 11:52:02 2017_x000D_	41.6123	78.6835	173.582	3.02958	1	54.6205	65.343	114.768	2.00308	18.6328		12.023	56.8036
30301	Thu Mar 23 11:52:02 2017_x000D_	41.2118	78.6981	155.301	2.71052	1	53.4619	66.8406	133.993	2.33862	17.0489		4.25038	0
30302	Thu Mar 23 11:52:03 2017_x000D_	41.1091	78.6005	146.515	2.55717	1	53.4619	66.8406	133.993	2.33862	17.0554		10.8053	0
30303	Thu Mar 23 11:52:03 2017_x000D_	40.8038	78.4094	132.735	2.31667	1	53.4619	66.8406	133.993	2.33862	17.1483		6.69278	0
30304	Thu Mar 23 11:52:03 2017_x000D_	40.6012	78.316	126.707	2.21146	1	53.4619	66.8406	133.993	2.33862	17.2361		13.4685	0
30305	Thu Mar 23 11:52:03 2017_x000D_	40.391	77.9193	114.242	1.9939	1	53.4619	66.8406	133.993	2.33862	17.1344		6.73431	107.442
30306	Thu Mar 23 11:52:03 2017_x000D_	40.2858	77.721	111.627	1.94826	1	50.949	69.3924	135	2.35619	13.5303		9.55415	0
30307	Thu Mar 23 11:52:03 2017_x000D_	40.1778	77.4214	108.098	1.88666	1	50.949	69.3924	135	2.35619	13.4344		27.9074	0
30308	Thu Mar 23 11:52:03 2017_x000D_	39.9539	76.5185	108.922	1.90104	1	50.949	69.3924	135	2.35619	13.1024		12.4911	0
30309	Thu Mar 23 11:52:03 2017_x000D_	39.8429	76.1172	111.621	1.94816	1	50.949	69.3924	135	2.35619	12.9834		16.2901	70.1525
30310	Thu Mar 23 11:52:03 2017_x000D_	39.629	75.6181	110.686	1.93184	1	49.3464	71.0953	118.452	2.06737	10.7184		23.0414	0
30311	Thu Mar 23 11:52:03 2017_x000D_	39.3092	74.9198	114.234	1.99376	1	49.3464	71.0953	118.452	2.06737	10.7411		12.5129	0
30312	Thu Mar 23 11:52:03 2017_x000D_	39.198	74.5178	116.749	2.03766	1	49.3464	71.0953	118.452	2.06737	10.71		21.7927	0
30313	Thu Mar 23 11:52:03 2017_x000D_	38.7797	73.9239	124.34	2.17014	1	49.3464	71.0953	118.452	2.06737	10.9387		9.59514	46.6444
30314	Thu Mar 23 11:52:03 2017_x000D_	38.671	73.6231	128.325	2.2397	1	48.2093	72.1557	116.037	2.02522	9.65051		19.3526	0
30315	Thu Mar 23 11:52:03 2017_x000D_	38.2552	73.1299	130.128	2.27116	1	48.2093	72.1557	116.037	2.02522	10.0017		8.56059	0
30316	Thu Mar 23 11:52:03 2017_x000D_	38.048	72.9337	134.527	2.34794	1	48.2093	72.1557	116.037	2.02522	10.191		10.9282	0
30317	Thu Mar 23 11:52:03 2017_x000D_	37.8385	72.6357	132.671	2.31555	1	48.2093	72.1557	116.037	2.02522	10.3819		19.3845	0
30318	Thu Mar 23 11:52:03 2017_x000D_	37.422	72.1417	134.523	2.34787	1	48.2093	72.1557	116.037	2.02522	10.7873		8.56047	42.248
30319	Thu Mar 23 11:52:03 2017_x000D_	37.2149	71.9454	134.523	2.34788	1	47.2894	73.222	117.566	2.05192	10.1551		17.1314	0
30320	Thu Mar 23 11:52:03 2017_x000D_	36.8006	71.5524	134.524	2.34789	1	47.2894	73.222	117.566	2.05192	10.6209		8.57102	0
30321	Thu Mar 23 11:52:03 2017_x000D_	36.5933	71.3558	134.525	2.3479	1	47.2894	73.222	117.566	2.05192	10.8577		8.57308	0
30322	Thu Mar 23 11:52:03 2017_x000D_	36.386	71.1591	134.525	2.3479	1	47.2894	73.222	117.566	2.05192	11.0968		19.4375	18.6557
30323	Thu Mar 23 11:52:04 2017_x000D_	35.9683	70.6638	136.511	2.38257	1	46.8346	73.6461	135	2.35619	11.2681		6.77808	0
30324	Thu Mar 23 11:52:04 2017_x000D_	35.7634	70.5686	134.526	2.34792	1	46.8346	73.6461	135	2.35619	11.491		19.4678	0
30325	Thu Mar 23 11:52:04 2017_x000D_	35.3452	70.0724	132.675	2.31562	1	46.8346	73.6461	135	2.35619	12.0324		6.81089	0
30326	Thu Mar 23 11:52:04 2017_x000D_	35.2387	69.8719	130.571	2.27889	1	46.8346	73.6461	135	2.35619	12.1946		8.59647	6.51557
30327	Thu Mar 23 11:52:04 2017_x000D_	35.0308	69.6747	130.572	2.27891	1	46.6175	73.64	116.037	2.02522	12.2464		17.2014	0
30328	Thu Mar 23 11:52:04 2017_x000D_	34.6148	69.2801	130.574	2.27895	1	46.6175	73.64	116.037	2.02522	12.77		8.60495	0
30329	Thu Mar 23 11:52:04 2017_x000D_	34.4067	69.0827	130.575	2.27897	1	46.6175	73.64	116.037	2.02522	13.0335		10.9867	0
30330	Thu Mar 23 11:52:04 2017_x000D_	34.1958	68.7833	132.401	2.31084	1	46.6175	73.64	116.037	2.02522	13.3374		8.61343	0
30331	Thu Mar 23 11:52:04 2017_x000D_	33.9875	68.5857	132.402	2.31085	1	46.6175	73.64	116.037	2.02522	13.6038		13.6664	71.8673
30332	Thu Mar 23 11:52:04 2017_x000D_	33.7734	68.1836	132.398	2.31078	1	44.2389	73.3553	187.25	3.26814	11.6736		8.61974	0
30333	Thu Mar 23 11:52:04 2017_x000D_	33.565	67.9858	132.399	2.31079	1	44.2389	73.3553	187.25	3.26814	11.9484		4.30976	0
30334	Thu Mar 23 11:52:04 2017_x000D_	33.4609	67.8868	128.344	2.24003	1	44.2389	73.3553	187.25	3.26814	12.0859		8.62615	0
30335	Thu Mar 23 11:52:04 2017_x000D_	33.2523	67.6889	128.346	2.24005	1	44.2389	73.3553	187.25	3.26814	12.3618		8.62822	125.219
30336	Thu Mar 23 11:52:04 2017_x000D_	33.0437	67.4909	128.347	2.24008	1	40.3992	71.7186	196.562	3.43065	8.48392		6.14047	0
30337	Thu Mar 23 11:52:04 2017_x000D_	33.0379	67.2863	128.343	2.24	1	40.3992	71.7186	196.562	3.43065	8.59267		12.9509	0
30338	Thu Mar 23 11:52:04 2017_x000D_	32.7247	66.9892	132.397	2.31076	1	40.3992	71.7186	196.562	3.43065	9.01472		12.9595	0
30339	Thu Mar 23 11:52:04 2017_x000D_	32.4112	66.692	136.495	2.38229	1	40.3992	71.7186	196.562	3.43065	9.43795		6.84513	72.4761
30340	Thu Mar 23 11:52:04 2017_x000D_	32.3034	66.4909	151.103	2.63724	1	38.2759	70.5662	206.037	3.59602	7.23041		6.81724	0
30341	Thu Mar 23 11:52:04 2017_x000D_	32.0972	66.3954	161.423	2.81735	1	38.2759	70.5662	206.037	3.59602	7.45466		3.06107	0
30342	Thu Mar 23 11:52:04 2017_x000D_	32.0945	66.2934	169.828	2.96405	1	38.2759	70.5662	206.037	3.59602	7.51442		9.63363	0
30343	Thu Mar 23 11:52:04 2017_x000D_	31.7869	66.2012	184.703	3.22367	1	38.2759	70.5662	206.037	3.59602	7.82051		3.04071	0
30344	Thu Mar 23 11:52:05 2017_x000D_	31.6856	66.2046	190.858	3.3311	1	38.2759	70.5662	206.037	3.59602	7.90289		9.64924	23.3649
30345	Thu Mar 23 11:52:05 2017_x000D_	31.3842	66.3169	205.925	3.59406	1	37.6438	70.1112	190.003	3.31618	7.31979		3.04361	0
30346	Thu Mar 23 11:52:05 2017_x000D_	31.2828	66.3202	212.442	3.70781	1	37.6438	70.1112	190.003	3.31618	7.405		11.0255	0
30347	Thu Mar 23 11:52:05 2017_x000D_	30.9843	66.5346	226.965	3.96128	1	37.6438	70.1112	190.003	3.31618	7.55917		4.33223	0
30348	Thu Mar 23 11:52:05 2017_x000D_	30.8858	66.6402	231.037	4.03235	1	37.6438	70.1112	190.003	3.31618	7.59726		13.0134	20.5386
30349	Thu Mar 23 11:52:05 2017_x000D_	30.5897	66.9572	235.064	4.10263	1	37.0014	69.8745	180	3.14159	7.04418		0	0
30350	Thu Mar 23 11:52:05 2017_x000D_	30.5897	66.9572	235.064	4.10263	1	37.0014	69.8745	180	3.14159	7.04418		24.7823	0
30351	Thu Mar 23 11:52:05 2017_x000D_	30.2038	67.6876	233.282	4.07154	1	37.0014	69.8745	180	3.14159	7.14072		15.3591	0
30352	Thu Mar 23 11:52:05 2017_x000D_	29.9106	68.1073	231.037	4.03236	1	37.0014	69.8745	180	3.14159	7.3077		19.6663	0
30353	Thu Mar 23 11:52:05 2017_x000D_	29.5187	68.6328	229.08	3.9982	1	37.0014	69.8745	180	3.14159	7.58503		11.0562	0
30354	Thu Mar 23 11:52:05 2017_x000D_	29.2193	68.8477	226.966	3.9613	1	37.0014	69.8745	180	3.14159	7.84955		19.6493	0
30355	Thu Mar 23 11:52:05 2017_x000D_	28.7223	69.2743	220.642	3.85093	1	37.0014	69.8745	180	3.14159	8.30083		6.87549	0
30356	Thu Mar 23 11:52:05 2017_x000D_	28.6265	69.4825	218.856	3.81977	1	37.0014	69.8745	180	3.14159	8.38407		19.6539	20.5386
30357	Thu Mar 23 11:52:05 2017_x000D_	28.1293	69.9091	212.46	3.70813	1	36.359	69.6378	180	3.14159	8.23417		13.7079	0
30358	Thu Mar 23 11:52:05 2017_x000D_	27.728	70.1276	212.46	3.70812	1	36.359	69.6378	180	3.14159	8.64489		8.68552	0
30359	Thu Mar 23 11:52:05 2017_x000D_	27.5304	70.3392	212.461	3.70814	1	36.359	69.6378	180	3.14159	8.85642		22.1268	0
30360	Thu Mar 23 11:52:05 2017_x000D_	26.9313	70.7694	212.461	3.70815	1	36.359	69.6378	180	3.14159	9.49537		9.1793	0
30361	Thu Mar 23 11:52:05 2017_x000D_	26.6255	70.7798	213.997	3.73496	1	36.359	69.6378	180	3.14159	9.80026		13.0347	18.3426
30362	Thu Mar 23 11:52:05 2017_x000D_	26.329	71.0974	214.897	3.75066	1	35.9441	69.1887	193.013	3.36871	9.80272		16.5148	0
30363	Thu Mar 23 11:52:05 2017_x000D_	25.8253	71.3195	216.497	3.77858	1	35.9441	69.1887	193.013	3.36871	10.3407		8.694	0
30364	Thu Mar 23 11:52:05 2017_x000D_	25.6275	71.5313	216.497	3.77859	1	35.9441	69.1887	193.013	3.36871	10.5792		19.677	0
30365	Thu Mar 23 11:52:05 2017_x000D_	25.1298	71.9585	214.897	3.75067	1	35.9441	69.1887	193.013	3.36871	11.1634		9.1914	53.6281
30366	Thu Mar 23 11:52:06 2017_x000D_	24.8236	71.969	216.496	3.77856	1	34.2238	68.7028	191.014	3.33383	9.95147		8.69605	0
30367	Thu Mar 23 11:52:06 2017_x000D_	24.6257	72.1808	216.496	3.77857	1	34.2238	68.7028	191.014	3.33383	10.2088		22.1609	0
30368	Thu Mar 23 11:52:06 2017_x000D_	24.0257	72.6117	216.496	3.77857	1	34.2238	68.7028	191.014	3.33383	10.9216		8.69824	0
30369	Thu Mar 23 11:52:06 2017_x000D_	23.8278	72.8236	216.497	3.77858	1	34.2238	68.7028	191.014	3.33383	11.1829		20.6148	61.6614
30370	Thu Mar 23 11:52:06 2017_x000D_	23.2243	73.1522	218.851	3.81968	1	32.2952	67.9921	180	3.14159	10.4359		8.70043	0
30371	Thu Mar 23 11:52:06 2017_x000D_	23.0264	73.3642	218.852	3.81968	1	32.2952	67.9921	180	3.14159	10.7131		19.692	0
30372	Thu Mar 23 11:52:06 2017_x000D_	22.5283	73.7917	220.637	3.85084	1	32.2952	67.9921	180	3.14159	11.359		9.72719	0
30373	Thu Mar 23 11:52:06 2017_x000D_	22.2245	73.905	216.496	3.77856	1	32.2952	67.9921	180	3.14159	11.6782		17.4092	0
30374	Thu Mar 23 11:52:06 2017_x000D_	21.8284	74.3291	216.497	3.77858	1	32.2952	67.9921	180	3.14159	12.2357		13.7603	52.5592
30375	Thu Mar 23 11:52:06 2017_x000D_	21.4256	74.5485	216.496	3.77857	1	30.5638	67.7244	184.972	3.22838	11.405		8.70248	0
30376	Thu Mar 23 11:52:06 2017_x000D_	21.2276	74.7605	216.497	3.77858	1	30.5638	67.7244	184.972	3.22838	11.6907		11.0963	0
30377	Thu Mar 23 11:52:06 2017_x000D_	20.9272	74.9763	218.237	3.80895	1	30.5638	67.7244	184.972	3.22838	12.0604		19.7177	0
30378	Thu Mar 23 11:52:06 2017_x000D_	20.4284	75.4043	216.497	3.77859	1	30.5638	67.7244	184.972	3.22838	12.7164		8.70672	46.3146
30379	Thu Mar 23 11:52:06 2017_x000D_	20.2303	75.6164	216.498	3.7786	1	29.03	67.9	151.548	2.64502	11.7037		16.5815	0
30380	Thu Mar 23 11:52:06 2017_x000D_	19.7247	75.8397	218.236	3.80894	1	29.03	67.9	151.548	2.64502	12.2322		11.1096	0
30381	Thu Mar 23 11:52:06 2017_x000D_	19.4239	76.0557	216.496	3.77858	1	29.03	67.9	151.548	2.64502	12.6013		15.4046	0
30382	Thu Mar 23 11:52:06 2017_x000D_	19.024	76.3778	218.85	3.81965	1	29.03	67.9	151.548	2.64502	13.1146		6.89092	113.49
30383	Thu Mar 23 11:52:06 2017_x000D_	18.8223	76.4877	216.496	3.77857	1	25.8832	69.9997	135	2.35619	9.58908		8.7152	0
30384	Thu Mar 23 11:52:06 2017_x000D_	18.624	76.7	216.497	3.77858	1	25.8832	69.9997	135	2.35619	9.87877		11.1096	0
30385	Thu Mar 23 11:52:06 2017_x000D_	18.3232	76.916	218.236	3.80894	1	25.8832	69.9997	135	2.35619	10.2464		4.35972	0
30386	Thu Mar 23 11:52:06 2017_x000D_	18.224	77.0222	218.85	3.81965	1	25.8832	69.9997	135	2.35619	10.3913		13.7885	88.8096
30387	Thu Mar 23 11:52:07 2017_x000D_	17.8204	77.2421	218.849	3.81964	1	23.6176	71.9051	152.434	2.66047	7.87979		6.87719	0
30388	Thu Mar 23 11:52:07 2017_x000D_	17.7249	77.4505	220.634	3.85079	1	23.6176	71.9051	152.434	2.66047	8.09169		11.1221	0
30389	Thu Mar 23 11:52:07 2017_x000D_	17.4238	77.6668	218.85	3.81965	1	23.6176	71.9051	152.434	2.66047	8.45933		6.90026	0
30390	Thu Mar 23 11:52:07 2017_x000D_	17.2218	77.7768	216.497	3.77859	1	23.6176	71.9051	152.434	2.66047	8.68235		8.71944	0
30391	Thu Mar 23 11:52:07 2017_x000D_	17.0234	77.9892	216.498	3.7786	1	23.6176	71.9051	152.434	2.66047	8.97217		3.06212	70.1581
30392	Thu Mar 23 11:52:07 2017_x000D_	17.1254	77.9854	202.28	3.53045	1	21.8073	73.3856	151.548	2.64502	6.56341		6.89523	0
30393	Thu Mar 23 11:52:07 2017_x000D_	17.3271	77.8752	193.983	3.38564	1	21.8073	73.3856	151.548	2.64502	6.34261		6.87171	0
30394	Thu Mar 23 11:52:07 2017_x000D_	17.5358	77.9696	185.15	3.23147	1	21.8073	73.3856	151.548	2.64502	6.26568		9.22902	0
30395	Thu Mar 23 11:52:07 2017_x000D_	17.8432	77.9576	173.645	3.03067	1	21.8073	73.3856	151.548	2.64502	6.05122		4.33302	56.0127
30396	Thu Mar 23 11:52:07 2017_x000D_	17.9493	78.0556	164.67	2.87403	1	20.4424	74.6596	135	2.35619	4.21288		0.0161555	0
30397	Thu Mar 23 11:52:07 2017_x000D_	17.9495	78.0551	151.731	2.6482	1	20.4424	74.6596	135	2.35619	4.21236		3.05602	0
30398	Thu Mar 23 11:52:07 2017_x000D_	17.9532	78.1569	141.265	2.46555	1	20.4424	74.6596	135	2.35619	4.29269		4.34057	0
30399	Thu Mar 23 11:52:07 2017_x000D_	17.8475	78.0581	129.008	2.25162	1	20.4424	74.6596	135	2.35619	4.2759		3.0705	0
30400	Thu Mar 23 11:52:07 2017_x000D_	17.8443	77.9558	122.574	2.13933	1	20.4424	74.6596	135	2.35619	4.19703		4.34306	32.9798
30401	Thu Mar 23 11:52:07 2017_x000D_	17.7383	77.8572	118.657	2.07096	1	19.5422	75.2906	135.77	2.36964	3.13712		11.0654	0
30402	Thu Mar 23 11:52:07 2017_x000D_	17.5226	77.558	112.29	1.95983	1	19.5422	75.2906	135.77	2.36964	3.03643		6.14469	0
30403	Thu Mar 23 11:52:07 2017_x000D_	17.5155	77.3533	112.288	1.9598	1	19.5422	75.2906	135.77	2.36964	2.89175		13.7395	0
30404	Thu Mar 23 11:52:07 2017_x000D_	17.2959	76.9514	112.29	1.95982	1	19.5422	75.2906	135.77	2.36964	2.79359		19.4407	162.712
30405	Thu Mar 23 11:52:07 2017_x000D_	17.069	76.3444	112.289	1.95981	2	17.361	80.2564	125.446	2.18945	3.92288		9.72472	0
30406	Thu Mar 23 11:52:07 2017_x000D_	16.9554	76.0408	116.04	2.02528	2	17.361	80.2564	125.446	2.18945	4.23507		19.4596	0
30407	Thu Mar 23 11:52:07 2017_x000D_	16.7283	75.4332	116.038	2.02524	2	17.361	80.2564	125.446	2.18945	4.86452		6.88997	0
30408	Thu Mar 23 11:52:07 2017_x000D_	16.6181	75.2317	118.648	2.0708	2	17.361	80.2564	125.446	2.18945	5.07932		20.6697	0
30409	Thu Mar 23 11:52:08 2017_x000D_	16.2877	74.6271	121.144	2.11436	2	17.361	80.2564	125.446	2.18945	5.73071		6.88709	35.068
30410	Thu Mar 23 11:52:08 2017_x000D_	16.1777	74.4256	118.648	2.0708	2	16.9734	79.1536	148.544	2.59257	4.79449		9.74754	0
30411	Thu Mar 23 11:52:08 2017_x000D_	16.0638	74.1213	122.555	2.13899	2	16.9734	79.1536	148.544	2.59257	5.11385		19.7698	0
30412	Thu Mar 23 11:52:08 2017_x000D_	15.6336	73.6221	121.145	2.11438	2	16.9734	79.1536	148.544	2.59257	5.69145		11.1278	0
30413	Thu Mar 23 11:52:08 2017_x000D_	15.4167	73.3212	122.559	2.13906	2	16.9734	79.1536	148.544	2.59257	6.03657		19.5291	133.604
30414	Thu Mar 23 11:52:08 2017_x000D_	15.1886	72.7115	122.554	2.13898	1	19.5326	75.5089	165.308	2.88517	5.1668		8.74783	0
30415	Thu Mar 23 11:52:08 2017_x000D_	14.975	72.513	122.557	2.13902	1	19.5326	75.5089	165.308	2.88517	5.45409		8.75411	0
30416	Thu Mar 23 11:52:08 2017_x000D_	14.7613	72.3143	122.559	2.13906	1	19.5326	75.5089	165.308	2.88517	5.74202		20.753	0
30417	Thu Mar 23 11:52:08 2017_x000D_	14.4295	71.7073	124.997	2.18161	1	19.5326	75.5089	165.308	2.88517	6.36347		6.91534	9.18326
30418	Thu Mar 23 11:52:08 2017_x000D_	14.319	71.505	122.557	2.13902	1	19.3244	75.2845	187.655	3.2752	6.27205		13.8482	0
30419	Thu Mar 23 11:52:08 2017_x000D_	14.0977	71.0999	122.556	2.13901	1	19.3244	75.2845	187.655	3.2752	6.69547		22.3504	0
30420	Thu Mar 23 11:52:08 2017_x000D_	13.6621	70.4955	122.558	2.13903	1	19.3244	75.2845	187.655	3.2752	7.41594		8.77955	0
30421	Thu Mar 23 11:52:08 2017_x000D_	13.4478	70.2962	122.56	2.13908	1	19.3244	75.2845	187.655	3.2752	7.70828		19.6081	0
30422	Thu Mar 23 11:52:08 2017_x000D_	13.2186	69.6841	122.555	2.13899	1	19.3244	75.2845	187.655	3.2752	8.28524		8.78583	45.9207
30423	Thu Mar 23 11:52:08 2017_x000D_	13.0042	69.4846	122.558	2.13904	1	18.2834	74.1623	224.55	3.91913	7.05343		20.8267	0
30424	Thu Mar 23 11:52:08 2017_x000D_	12.6713	68.8754	119.992	2.09426	1	18.2834	74.1623	224.55	3.91913	7.71019		8.8006	0
30425	Thu Mar 23 11:52:08 2017_x000D_	12.4566	68.6755	119.995	2.09431	1	18.2834	74.1623	224.55	3.91913	8.00353		16.7389	0
30426	Thu Mar 23 11:52:08 2017_x000D_	12.2305	68.1654	118.664	2.07107	1	18.2834	74.1623	224.55	3.91913	8.52059		11.216	37.9469
30427	Thu Mar 23 11:52:08 2017_x000D_	12.0119	67.8621	119.995	2.0943	1	17.6778	73.0518	203.147	3.54559	7.68345		9.31817	0
30428	Thu Mar 23 11:52:08 2017_x000D_	12.0006	67.5517	118.661	2.07102	1	17.6778	73.0518	203.147	3.54559	7.90454		11.2244	0
30429	Thu Mar 23 11:52:08 2017_x000D_	11.7818	67.2482	119.991	2.09424	1	17.6778	73.0518	203.147	3.54559	8.27312		13.9274	0
30430	Thu Mar 23 11:52:09 2017_x000D_	11.5592	66.8408	119.991	2.09423	1	17.6778	73.0518	203.147	3.54559	8.71859		8.82384	41.6336
30431	Thu Mar 23 11:52:09 2017_x000D_	11.344	66.6403	119.993	2.09428	1	16.8541	71.9349	251.488	4.38929	7.6416		13.9396	0
30432	Thu Mar 23 11:52:09 2017_x000D_	11.1211	66.2326	119.993	2.09427	1	16.8541	71.9349	251.488	4.38929	8.08601		6.97592	0
30433	Thu Mar 23 11:52:09 2017_x000D_	11.0095	66.0286	122.552	2.13893	1	16.8541	71.9349	251.488	4.38929	8.30926		13.9504	0
30434	Thu Mar 23 11:52:09 2017_x000D_	10.7864	65.6206	122.551	2.13891	1	16.8541	71.9349	251.488	4.38929	8.75713		6.98407	0
30435	Thu Mar 23 11:52:09 2017_x000D_	10.6746	65.4164	124.979	2.18129	1	16.8541	71.9349	251.488	4.38929	8.98204		6.97568	107.953
30436	Thu Mar 23 11:52:09 2017_x000D_	10.5632	65.2123	122.55	2.13889	1	15.4717	68.6126	259.074	4.52169	5.97122		8.84285	0
30437	Thu Mar 23 11:52:09 2017_x000D_	10.3476	65.0113	122.552	2.13894	1	15.4717	68.6126	259.074	4.52169	6.26305		9.87008	0
30438	Thu Mar 23 11:52:09 2017_x000D_	10.2322	64.7032	118.667	2.07113	1	15.4717	68.6126	259.074	4.52169	6.53726		9.86412	0
30439	Thu Mar 23 11:52:09 2017_x000D_	10.1171	64.3952	109.656	1.91386	1	15.4717	68.6126	259.074	4.52169	6.81603		3.10967	76.0211
30440	Thu Mar 23 11:52:09 2017_x000D_	10.0135	64.3986	101.118	1.76483	1	14.2586	66.3878	250.102	4.36511	4.68805		4.3969	0
30441	Thu Mar 23 11:52:09 2017_x000D_	9.91377	64.506	86.4138	1.50821	1	14.2586	66.3878	250.102	4.36511	4.73484		3.13133	0
30442	Thu Mar 23 11:52:09 2017_x000D_	9.9178	64.6103	74.5447	1.30105	1	14.2586	66.3878	250.102	4.36511	4.69063		3.12669	0
30443	Thu Mar 23 11:52:09 2017_x000D_	9.81365	64.6142	59.0652	1.03088	1	14.2586	66.3878	250.102	4.36511	4.78573		0	0
30444	Thu Mar 23 11:52:09 2017_x000D_	9.81365	64.6142	59.0652	1.03088	1	14.2586	66.3878	250.102	4.36511	4.78573		4.36683	56.0628
30445	Thu Mar 23 11:52:09 2017_x000D_	9.91309	64.5079	38.7017	0.675472	1	13.2344	64.8247	252.374	4.40476	3.33638		6.94151	0
30446	Thu Mar 23 11:52:09 2017_x000D_	10.1166	64.3978	23.009	0.401583	1	13.2344	64.8247	252.374	4.40476	3.14689		6.94767	0
30447	Thu Mar 23 11:52:09 2017_x000D_	10.2125	64.187	16.4822	0.287669	1	13.2344	64.8247	252.374	4.40476	3.08845		3.11248	0
30448	Thu Mar 23 11:52:09 2017_x000D_	10.3162	64.1838	10.2632	0.179126	1	13.2344	64.8247	252.374	4.40476	2.98775		6.23124	23.513
30449	Thu Mar 23 11:52:09 2017_x000D_	10.5238	64.1771	-1.11837	-0.0195193	1	12.8264	64.1555	246.938	4.30987	2.3027		4.42362	0
30450	Thu Mar 23 11:52:09 2017_x000D_	10.6317	64.2776	-4.25366	-0.0742404	1	12.8264	64.1555	246.938	4.30987	2.19809		18.9894	0
30451	Thu Mar 23 11:52:10 2017_x000D_	11.259	64.3622	-7.20733	-0.125792	1	12.8264	64.1555	246.938	4.30987	1.58097		12.4678	0
30452	Thu Mar 23 11:52:10 2017_x000D_	11.6744	64.3495	-7.20956	-0.125831	1	12.8264	64.1555	246.938	4.30987	1.16822		15.9017	115.096
30453	Thu Mar 23 11:52:10 2017_x000D_	12.1971	64.4375	-3.95446	-0.0690184	2	9.26778	65.5891	337.285	5.88674	3.14755		28.225	0
30454	Thu Mar 23 11:52:10 2017_x000D_	13.1349	64.513	4.76283	0.083127	2	9.26778	65.5891	337.285	5.88674	4.01405		9.8169	0
30455	Thu Mar 23 11:52:10 2017_x000D_	13.442	64.4	7.45969	0.130196	2	9.26778	65.5891	337.285	5.88674	4.34028		21.781	0
30456	Thu Mar 23 11:52:10 2017_x000D_	14.1677	64.378	13.6499	0.238236	2	9.26778	65.5891	337.285	5.88674	5.04737		12.801	58.9593
30457	Thu Mar 23 11:52:10 2017_x000D_	14.5783	64.2619	16.5118	0.288186	2	11.2323	65.6448	0	0	3.62051		9.8169	0
30458	Thu Mar 23 11:52:10 2017_x000D_	14.8854	64.1489	20.2145	0.35281	2	11.2323	65.6448	0	0	3.94751		19.6187	0
30459	Thu Mar 23 11:52:10 2017_x000D_	15.4991	63.923	25.7641	0.449669	2	11.2323	65.6448	0	0	4.60111		12.7886	0
30460	Thu Mar 23 11:52:10 2017_x000D_	15.9093	63.807	28.3794	0.495315	2	11.2323	65.6448	0	0	5.02512		11.1727	0
30461	Thu Mar 23 11:52:10 2017_x000D_	16.2124	63.5906	29.7172	0.518663	2	11.2323	65.6448	0	0	5.38713		20.779	171.507
30462	Thu Mar 23 11:52:10 2017_x000D_	16.8218	63.2614	32.2985	0.563715	1	14.0702	60.682	315	5.49779	3.77155		12.7705	0
30463	Thu Mar 23 11:52:10 2017_x000D_	17.2314	63.1455	29.719	0.518695	1	14.0702	60.682	315	5.49779	4.00774		19.816	0
30464	Thu Mar 23 11:52:10 2017_x000D_	17.7334	62.7162	28.378	0.495289	1	14.0702	60.682	315	5.49779	4.19011		11.1636	0
30465	Thu Mar 23 11:52:10 2017_x000D_	18.0362	62.4999	29.7165	0.518651	1	14.0702	60.682	315	5.49779	4.36279		18.0327	59.1546
30466	Thu Mar 23 11:52:10 2017_x000D_	18.5414	62.1742	25.7596	0.44959	1	15.0198	58.9539	287.335	5.01494	4.772		12.7544	0
30467	Thu Mar 23 11:52:10 2017_x000D_	18.9505	62.0585	23.0339	0.402017	1	15.0198	58.9539	287.335	5.01494	5.00889		6.91685	0
30468	Thu Mar 23 11:52:10 2017_x000D_	19.1534	61.949	25.7607	0.44961	1	15.0198	58.9539	287.335	5.01494	5.10463		16.6384	0
30469	Thu Mar 23 11:52:10 2017_x000D_	19.6616	61.7269	19.2871	0.336624	1	15.0198	58.9539	287.335	5.01494	5.40702		12.747	38.5857
30470	Thu Mar 23 11:52:10 2017_x000D_	20.0705	61.6114	22.0028	0.38402	1	15.7226	57.8767	284.692	4.96881	5.73169		19.5408	0
30471	Thu Mar 23 11:52:10 2017_x000D_	20.6818	61.3865	22.0032	0.384028	1	15.7226	57.8767	284.692	4.96881	6.07555		9.76949	0
30472	Thu Mar 23 11:52:10 2017_x000D_	20.9874	61.274	20.2023	0.352597	1	15.7226	57.8767	284.692	4.96881	6.26576		19.5256	0
30473	Thu Mar 23 11:52:11 2017_x000D_	21.5982	61.0492	20.2023	0.352597	1	15.7226	57.8767	284.692	4.96881	6.67738		9.75512	0
30474	Thu Mar 23 11:52:11 2017_x000D_	21.9034	60.937	22.0039	0.384041	1	15.7226	57.8767	284.692	4.96881	6.89694		9.76	35.6107
30475	Thu Mar 23 11:52:11 2017_x000D_	22.2087	60.8246	20.2023	0.352597	1	16.2072	56.7931	281.014	4.90462	7.22987		16.6076	0
30476	Thu Mar 23 11:52:11 2017_x000D_	22.716	60.603	19.286	0.336604	1	16.2072	56.7931	281.014	4.90462	7.54187		9.75793	0
30477	Thu Mar 23 11:52:11 2017_x000D_	23.0213	60.4908	23.0368	0.402069	1	16.2072	56.7931	281.014	4.90462	7.75274		9.74104	0
30478	Thu Mar 23 11:52:11 2017_x000D_	23.326	60.3786	19.2857	0.3366	1	16.2072	56.7931	281.014	4.90462	7.97077		15.7224	42.3868
30479	Thu Mar 23 11:52:11 2017_x000D_	23.8366	60.2605	23.0389	0.402104	1	17.1285	55.7219	277.655	4.846	8.09923		8.73202	0
30480	Thu Mar 23 11:52:11 2017_x000D_	24.0354	60.0479	23.0366	0.402064	1	17.1285	55.7219	277.655	4.846	8.14982		19.48	0
30481	Thu Mar 23 11:52:11 2017_x000D_	24.6448	59.8237	23.0372	0.402075	1	17.1285	55.7219	277.655	4.846	8.56268		13.7736	0
30482	Thu Mar 23 11:52:11 2017_x000D_	25.0487	59.6054	23.0364	0.402061	1	17.1285	55.7219	277.655	4.846	8.82106		15.6875	35.6214
30483	Thu Mar 23 11:52:11 2017_x000D_	25.5582	59.4877	24.6335	0.429935	1	17.6133	54.638	284.692	4.96881	9.30812		11.1137	0
30484	Thu Mar 23 11:52:11 2017_x000D_	25.8596	59.2723	25.7697	0.449766	1	17.6133	54.638	284.692	4.96881	9.45929		6.87947	0
30485	Thu Mar 23 11:52:11 2017_x000D_	26.0613	59.1632	23.0361	0.402057	1	17.6133	54.638	284.692	4.96881	9.58364		16.562	0
30486	Thu Mar 23 11:52:11 2017_x000D_	26.5672	58.9422	22.0019	0.384006	1	17.6133	54.638	284.692	4.96881	9.93471		9.22861	33.1103
30487	Thu Mar 23 11:52:11 2017_x000D_	26.8747	58.9336	23.0382	0.402093	1	18.3069	53.7795	280.926	4.90309	9.9986		6.87804	0
30488	Thu Mar 23 11:52:11 2017_x000D_	27.0764	58.8246	25.7719	0.449804	1	18.3069	53.7795	280.926	4.90309	10.1172		12.6683	0
30489	Thu Mar 23 11:52:11 2017_x000D_	27.4828	58.7099	23.0388	0.402104	1	18.3069	53.7795	280.926	4.90309	10.4166		6.90946	0
30490	Thu Mar 23 11:52:11 2017_x000D_	27.5787	58.5005	22.0013	0.383996	1	18.3069	53.7795	280.926	4.90309	10.4045		9.21961	0
30491	Thu Mar 23 11:52:11 2017_x000D_	27.8859	58.4919	23.038	0.402089	1	18.3069	53.7795	280.926	4.90309	10.6754		8.71506	20.9131
30492	Thu Mar 23 11:52:11 2017_x000D_	28.0843	58.2797	23.0358	0.40205	1	18.5541	53.1277	277.655	4.846	10.8336		12.6609	0
30493	Thu Mar 23 11:52:11 2017_x000D_	28.4905	58.1652	25.7723	0.449811	1	18.5541	53.1277	277.655	4.846	11.1404		6.87134	0
30494	Thu Mar 23 11:52:12 2017_x000D_	28.692	58.0563	28.396	0.495603	1	18.5541	53.1277	277.655	4.846	11.2724		3.07323	0
30495	Thu Mar 23 11:52:12 2017_x000D_	28.7944	58.0534	29.7393	0.519048	1	18.5541	53.1277	277.655	4.846	11.3634		3.07915	66.1297
30496	Thu Mar 23 11:52:12 2017_x000D_	28.897	58.0506	36.3955	0.635222	1	20.3589	51.8621	345.308	6.02676	10.545		3.06107	0
30497	Thu Mar 23 11:52:12 2017_x000D_	28.795	58.0533	42.8313	0.747548	1	20.3589	51.8621	345.308	6.02676	10.4642		6.8973	0
30498	Thu Mar 23 11:52:12 2017_x000D_	28.6992	58.2623	53.2772	0.929862	1	20.3589	51.8621	345.308	6.02676	10.513		6.90128	0
30499	Thu Mar 23 11:52:12 2017_x000D_	28.6033	58.4714	59.026	1.0302	1	20.3589	51.8621	345.308	6.02676	10.5666		0.0067082	62.3331
30500	Thu Mar 23 11:52:12 2017_x000D_	28.6034	58.4712	64.0198	1.11736	1	22.154	50.8158	345.308	6.02676	10.01		6.1798	0
30501	Thu Mar 23 11:52:12 2017_x000D_	28.6096	58.6771	77.099	1.34563	1	22.154	50.8158	345.308	6.02676	10.1723		3.10948	0
30502	Thu Mar 23 11:52:12 2017_x000D_	28.6064	58.5735	83.2625	1.4532	1	22.154	50.8158	345.308	6.02676	10.0904		3.11287	0
30503	Thu Mar 23 11:52:12 2017_x000D_	28.6028	58.4698	100.599	1.75578	1	22.154	50.8158	345.308	6.02676	10.0085		0.00848528	0
30504	Thu Mar 23 11:52:12 2017_x000D_	28.6026	58.4696	106.314	1.85552	1	22.154	50.8158	345.308	6.02676	10.0083		3.10058	50.2175
30505	Thu Mar 23 11:52:12 2017_x000D_	28.5993	58.3663	112.76	1.96803	1	23.7114	50.2022	333.963	5.82876	9.51547		6.19836	0
30506	Thu Mar 23 11:52:12 2017_x000D_	28.5925	58.1598	125.917	2.19766	1	23.7114	50.2022	333.963	5.82876	9.33534		4.36914	0
30507	Thu Mar 23 11:52:12 2017_x000D_	28.487	58.0594	130.047	2.26975	1	23.7114	50.2022	333.963	5.82876	9.19467		3.09778	0
30508	Thu Mar 23 11:52:12 2017_x000D_	28.4835	57.9562	136.362	2.37996	1	23.7114	50.2022	333.963	5.82876	9.1048		11.1145	35.4933
30509	Thu Mar 23 11:52:12 2017_x000D_	28.1703	57.7583	142.694	2.49048	1	24.8223	49.7952	0	0	8.63829		8.74231	0
30510	Thu Mar 23 11:52:12 2017_x000D_	27.9594	57.5572	142.693	2.49046	1	24.8223	49.7952	0	0	8.37198		17.4973	0
30511	Thu Mar 23 11:52:12 2017_x000D_	27.5373	57.1547	142.69	2.49041	1	24.8223	49.7952	0	0	7.84433		8.75297	0
30512	Thu Mar 23 11:52:12 2017_x000D_	27.3261	56.9534	142.689	2.49039	1	24.8223	49.7952	0	0	7.58346		13.8	20.8238
30513	Thu Mar 23 11:52:12 2017_x000D_	26.9099	56.7575	142.693	2.49046	1	25.4869	49.5949	340.164	5.93698	7.30259		15.4734	0
30514	Thu Mar 23 11:52:12 2017_x000D_	26.4902	56.4577	140.444	2.45121	1	25.4869	49.5949	340.164	5.93698	6.93575		13.1516	0
30515	Thu Mar 23 11:52:13 2017_x000D_	26.173	56.1551	136.373	2.38015	1	25.4869	49.5949	340.164	5.93698	6.59598		17.5463	0
30516	Thu Mar 23 11:52:13 2017_x000D_	25.7496	55.7516	136.373	2.38015	1	25.4869	49.5949	340.164	5.93698	6.1623		8.77841	20.823
30517	Thu Mar 23 11:52:13 2017_x000D_	25.5378	55.5497	136.372	2.38015	1	26.1515	49.3947	338.16	5.902	6.18552		17.5653	0
30518	Thu Mar 23 11:52:13 2017_x000D_	25.114	55.1457	136.372	2.38015	1	26.1515	49.3947	338.16	5.902	5.84383		13.1855	0
30519	Thu Mar 23 11:52:13 2017_x000D_	24.796	54.8423	132.312	2.30929	1	26.1515	49.3947	338.16	5.902	5.61371		19.9225	0
30520	Thu Mar 23 11:52:13 2017_x000D_	24.3684	54.3342	134.262	2.34332	1	26.1515	49.3947	338.16	5.902	5.25149		8.79962	0
30521	Thu Mar 23 11:52:13 2017_x000D_	24.1561	54.1318	134.263	2.34333	1	26.1515	49.3947	338.16	5.902	5.14021		8.80386	27.1124
30522	Thu Mar 23 11:52:13 2017_x000D_	23.9437	53.9293	134.263	2.34333	1	27.0342	49.2008	348.986	6.09095	5.64889		24.3527	0
30523	Thu Mar 23 11:52:13 2017_x000D_	23.4088	53.3187	136.367	2.38006	1	27.0342	49.2008	348.986	6.09095	5.4864		8.81659	0
30524	Thu Mar 23 11:52:13 2017_x000D_	23.1961	53.1159	136.367	2.38006	1	27.0342	49.2008	348.986	6.09095	5.48261		11.2148	0
30525	Thu Mar 23 11:52:13 2017_x000D_	22.8804	52.9157	134.265	2.34337	1	27.0342	49.2008	348.986	6.09095	5.57266		20.0036	60.5945
30526	Thu Mar 23 11:52:13 2017_x000D_	22.4511	52.4055	132.316	2.30935	1	29.0177	48.8195	0	0	7.48195		11.2688	0
30527	Thu Mar 23 11:52:13 2017_x000D_	22.2348	52.0984	134.261	2.3433	1	29.0177	48.8195	0	0	7.53385		17.6735	0
30528	Thu Mar 23 11:52:13 2017_x000D_	21.8084	51.6919	134.262	2.34331	1	29.0177	48.8195	0	0	7.76046		11.2555	0
30529	Thu Mar 23 11:52:13 2017_x000D_	21.4916	51.4909	136.367	2.38006	1	29.0177	48.8195	0	0	7.98615		6.99918	33.4991
30530	Thu Mar 23 11:52:13 2017_x000D_	21.3817	51.2851	134.263	2.34333	1	30.1185	48.6321	0	0	9.13072		24.4653	0
30531	Thu Mar 23 11:52:13 2017_x000D_	20.8443	50.6717	136.362	2.37996	1	30.1185	48.6321	0	0	9.49583		8.85693	0
30532	Thu Mar 23 11:52:13 2017_x000D_	20.6306	50.468	136.362	2.37996	1	30.1185	48.6321	0	0	9.66389		20.0377	0
30533	Thu Mar 23 11:52:13 2017_x000D_	20.0997	50.0627	134.265	2.34337	1	30.1185	48.6321	0	0	10.1204		8.86748	0
30534	Thu Mar 23 11:52:13 2017_x000D_	19.8858	49.8587	134.265	2.34337	1	30.1185	48.6321	0	0	10.306		17.7478	27.1029
30535	Thu Mar 23 11:52:13 2017_x000D_	19.4576	49.4505	134.266	2.34339	1	31.0009	48.4383	345.308	6.02676	11.5876		8.87814	0
30536	Thu Mar 23 11:52:13 2017_x000D_	19.2434	49.2463	134.267	2.3434	1	31.0009	48.4383	345.308	6.02676	11.7852		15.7234	0
30537	Thu Mar 23 11:52:14 2017_x000D_	18.9183	48.8352	136.362	2.37996	1	31.0009	48.4383	345.308	6.02676	12.0891		0	0
30538	Thu Mar 23 11:52:14 2017_x000D_	18.9183	48.8352	136.362	2.37996	1	31.0009	48.4383	345.308	6.02676	12.0891		15.7238	14.7513
30539	Thu Mar 23 11:52:14 2017_x000D_	18.5933	48.424	134.263	2.34333	1	31.4471	48.2317	332.434	5.80207	12.8552		8.89293	0
30540	Thu Mar 23 11:52:14 2017_x000D_	18.3788	48.2194	134.263	2.34333	1	31.4471	48.2317	332.434	5.80207	13.0683		8.89718	0
30541	Thu Mar 23 11:52:14 2017_x000D_	18.1642	48.0147	134.263	2.34334	1	31.4471	48.2317	332.434	5.80207	13.2847		8.89935	0
30542	Thu Mar 23 11:52:14 2017_x000D_	17.9495	47.81	134.264	2.34335	1	31.4471	48.2317	332.434	5.80207	13.5042		15.7496	23.8274
30543	Thu Mar 23 11:52:14 2017_x000D_	17.624	47.3981	132.014	2.30408	1	32.1214	47.812	351.363	6.13244	14.5033		3.1237	0
30544	Thu Mar 23 11:52:14 2017_x000D_	17.5199	47.4003	134.265	2.34336	1	32.1214	47.812	351.363	6.13244	14.6073		8.9099	0
30545	Thu Mar 23 11:52:14 2017_x000D_	17.305	47.1953	134.265	2.34337	1	32.1214	47.812	351.363	6.13244	14.8292		7.05036	0
30546	Thu Mar 23 11:52:14 2017_x000D_	17.1941	46.9881	132.016	2.30411	1	32.1214	47.812	351.363	6.13244	14.95		4.46876	0
30547	Thu Mar 23 11:52:14 2017_x000D_	17.0863	46.8853	132.325	2.3095	1	32.1214	47.812	351.363	6.13244	15.0636		7.01549	14.7513
30548	Thu Mar 23 11:52:14 2017_x000D_	16.8751	46.7849	126.015	2.19937	1	32.5676	47.6054	340.522	5.94323	15.7139		4.47321	0
30549	Thu Mar 23 11:52:14 2017_x000D_	16.9832	46.8876	116.847	2.03937	1	32.5676	47.6054	340.522	5.94323	15.6009		14.1188	0
30550	Thu Mar 23 11:52:14 2017_x000D_	17.2059	47.3022	103.722	1.81029	1	32.5676	47.6054	340.522	5.94323	15.3647		6.29492	0
30551	Thu Mar 23 11:52:14 2017_x000D_	17.2133	47.5119	97.913	1.7089	1	32.5676	47.6054	340.522	5.94323	15.3546		3.14607	13.0917
30552	Thu Mar 23 11:52:14 2017_x000D_	17.2171	47.6167	91.9623	1.60505	1	33.0038	47.6183	333.963	5.82876	15.7867		7.00304	0
30553	Thu Mar 23 11:52:14 2017_x000D_	17.1207	47.8293	76.5141	1.33542	1	33.0038	47.6183	333.963	5.82876	15.8845		3.11798	0
30554	Thu Mar 23 11:52:14 2017_x000D_	17.0168	47.8319	68.0659	1.18797	1	33.0038	47.6183	333.963	5.82876	15.9884		3.13696	0
30555	Thu Mar 23 11:52:14 2017_x000D_	17.0131	47.7274	61.5301	1.0739	1	33.0038	47.6183	333.963	5.82876	15.9911		3.1283	9.36467
30556	Thu Mar 23 11:52:14 2017_x000D_	17.0091	47.6232	46.8541	0.817758	1	33.2319	47.4052	315	5.49779	16.2243		3.11164	0
30557	Thu Mar 23 11:52:14 2017_x000D_	17.1128	47.6211	40.4306	0.705647	1	33.2319	47.4052	315	5.49779	16.1205		6.93637	0
30558	Thu Mar 23 11:52:15 2017_x000D_	17.3166	47.5119	29.5105	0.515055	1	33.2319	47.4052	315	5.49779	15.9157		4.39364	0
30559	Thu Mar 23 11:52:15 2017_x000D_	17.4166	47.4049	25.5157	0.445333	1	33.2319	47.4052	315	5.49779	15.8153		20.8384	18.7273
30560	Thu Mar 23 11:52:15 2017_x000D_	18.029	47.0771	22.7621	0.397273	1	33.6881	46.9791	315	5.49779	15.6594		12.8134	0
30561	Thu Mar 23 11:52:15 2017_x000D_	18.4407	46.9634	25.5165	0.445346	1	33.6881	46.9791	315	5.49779	15.2474		13.886	0
30562	Thu Mar 23 11:52:15 2017_x000D_	18.8488	46.745	25.5161	0.44534	1	33.6881	46.9791	315	5.49779	14.8411		18.1044	0
30563	Thu Mar 23 11:52:15 2017_x000D_	19.3571	46.4197	29.5114	0.515071	1	33.6881	46.9791	315	5.49779	14.3419		9.3321	0
30564	Thu Mar 23 11:52:15 2017_x000D_	19.6681	46.4131	28.1606	0.491495	1	33.6881	46.9791	315	5.49779	14.0314		11.1943	9.36467
30565	Thu Mar 23 11:52:15 2017_x000D_	19.9723	46.197	29.513	0.515099	1	33.9162	46.766	298.452	5.20896	13.9555		20.8048	0
30566	Thu Mar 23 11:52:15 2017_x000D_	20.5837	45.8697	32.1222	0.560638	1	33.9162	46.766	298.452	5.20896	13.3626		8.78687	0
30567	Thu Mar 23 11:52:15 2017_x000D_	20.784	45.656	32.1212	0.56062	1	33.9162	46.766	298.452	5.20896	13.179		18.0869	0
30568	Thu Mar 23 11:52:15 2017_x000D_	21.2918	45.331	36.2271	0.632281	1	33.9162	46.766	298.452	5.20896	12.7057		6.93089	23.8899
30569	Thu Mar 23 11:52:15 2017_x000D_	21.4955	45.222	38.624	0.674115	1	34.3824	46.1204	280.926	4.90309	12.9182		18.0685	0
30570	Thu Mar 23 11:52:15 2017_x000D_	22.0027	44.8972	34.5998	0.60388	1	34.3824	46.1204	280.926	4.90309	12.44		8.78262	0
30571	Thu Mar 23 11:52:15 2017_x000D_	22.2029	44.6836	34.599	0.603866	1	34.3824	46.1204	280.926	4.90309	12.264		11.1769	0
30572	Thu Mar 23 11:52:15 2017_x000D_	22.5066	44.4678	36.2273	0.632286	1	34.3824	46.1204	280.926	4.90309	11.9902		16.6699	13.1867
30573	Thu Mar 23 11:52:15 2017_x000D_	23.0169	44.2479	34.6003	0.603889	1	34.4024	45.6813	278.926	4.86818	11.4754		8.78057	0
30574	Thu Mar 23 11:52:15 2017_x000D_	23.217	44.0343	34.5995	0.603875	1	34.4024	45.6813	278.926	4.86818	11.306		19.8528	0
30575	Thu Mar 23 11:52:15 2017_x000D_	23.7207	43.6051	36.2276	0.63229	1	34.4024	45.6813	278.926	4.86818	10.8816		11.1619	0
30576	Thu Mar 23 11:52:15 2017_x000D_	24.024	43.3896	34.5986	0.603859	1	34.4024	45.6813	278.926	4.86818	10.6284		18.0494	9.36687
30577	Thu Mar 23 11:52:15 2017_x000D_	24.5307	43.0652	33.6841	0.587899	1	34.6306	45.4682	279.972	4.88644	10.3818		11.1595	0
30578	Thu Mar 23 11:52:15 2017_x000D_	24.8339	42.8497	32.1181	0.560566	1	34.6306	45.4682	279.972	4.88644	10.1406		18.0437	0
30579	Thu Mar 23 11:52:16 2017_x000D_	25.3405	42.5255	36.2286	0.632308	1	34.6306	45.4682	279.972	4.88644	9.74502		9.76789	0
30580	Thu Mar 23 11:52:16 2017_x000D_	25.6467	42.4148	32.119	0.560581	1	34.6306	45.4682	279.972	4.88644	9.48861		8.77209	0
30581	Thu Mar 23 11:52:16 2017_x000D_	25.8466	42.2014	32.1179	0.560564	1	34.6306	45.4682	279.972	4.88644	9.3718		11.1577	20.9339
30582	Thu Mar 23 11:52:16 2017_x000D_	26.1498	41.986	33.6841	0.587899	1	34.8787	44.816	279.972	4.88644	9.1762		19.8183	0
30583	Thu Mar 23 11:52:16 2017_x000D_	26.6525	41.5574	32.1163	0.560534	1	34.8787	44.816	279.972	4.88644	8.8481		12.3742	0
30584	Thu Mar 23 11:52:16 2017_x000D_	27.0649	41.5496	32.1193	0.560587	1	34.8787	44.816	279.972	4.88644	8.46905		17.5335	0
30585	Thu Mar 23 11:52:16 2017_x000D_	27.4645	41.1231	32.1172	0.560551	1	34.8787	44.816	279.972	4.88644	8.28299		12.722	0
30586	Thu Mar 23 11:52:16 2017_x000D_	27.8734	41.0107	29.5034	0.514932	1	34.8787	44.816	284.692	4.96881	7.97211		15.4621	0
30587	Thu Mar 23 11:52:16 2017_x000D_	28.276	40.6889	32.118	0.560566	1	34.8787	44.816	284.692	4.96881	7.78644		8.76361	0
30588	Thu Mar 23 11:52:16 2017_x000D_	28.4757	40.4757	32.117	0.560548	1	34.8787	44.816	284.692	4.96881	7.73541		13.7986	0
30589	Thu Mar 23 11:52:16 2017_x000D_	28.8813	40.2588	32.1175	0.560556	1	34.8787	44.816	284.692	4.96881	7.53239		16.6073	35.6751
30590	Thu Mar 23 11:52:16 2017_x000D_	29.3898	40.04	33.6864	0.587939	1	35.3652	43.7309	277.655	4.846	7.0234		11.127	0
30591	Thu Mar 23 11:52:16 2017_x000D_	29.6921	39.8251	32.1184	0.560571	1	35.3652	43.7309	277.655	4.846	6.88762		6.89859	0
30592	Thu Mar 23 11:52:16 2017_x000D_	29.8949	39.7167	34.6025	0.603927	1	35.3652	43.7309	277.655	4.846	6.78513		15.4448	0
30593	Thu Mar 23 11:52:16 2017_x000D_	30.297	39.3952	32.1178	0.560561	1	35.3652	43.7309	277.655	4.846	6.6697		8.75513	0
30594	Thu Mar 23 11:52:16 2017_x000D_	30.4965	39.1822	32.1167	0.560543	1	35.3652	43.7309	277.655	4.846	6.66295		13.7825	18.7336
30595	Thu Mar 23 11:52:16 2017_x000D_	30.9016	38.9655	32.1172	0.560551	1	35.8215	43.3046	278.926	4.86818	6.55997		6.16595	0
30596	Thu Mar 23 11:52:16 2017_x000D_	31.1071	38.9619	32.1187	0.560576	1	35.8215	43.3046	278.926	4.86818	6.40973		8.75294	0
30597	Thu Mar 23 11:52:16 2017_x000D_	31.3066	38.749	32.1176	0.560558	1	35.8215	43.3046	278.926	4.86818	6.41388		6.88395	0
30598	Thu Mar 23 11:52:16 2017_x000D_	31.5089	38.6407	29.4992	0.514859	1	35.8215	43.3046	278.926	4.86818	6.3522		6.88924	9.36891
30599	Thu Mar 23 11:52:16 2017_x000D_	31.7114	38.5324	32.1181	0.560566	1	36.0497	43.0914	277.655	4.846	6.29328		13.1441	0
30600	Thu Mar 23 11:52:16 2017_x000D_	32.0111	38.2128	44.7298	0.780683	1	36.0497	43.0914	277.655	4.846	6.33333		6.27576	0
30601	Thu Mar 23 11:52:17 2017_x000D_	32.0173	38.4219	53.2708	0.929751	1	36.0497	43.0914	277.655	4.846	6.16964		4.35288	0
30602	Thu Mar 23 11:52:17 2017_x000D_	31.9179	38.5276	70.6715	1.23345	1	36.0497	43.0914	277.655	4.846	6.1563		3.13021	0
30603	Thu Mar 23 11:52:17 2017_x000D_	31.9208	38.6319	77.1168	1.34594	1	36.0497	43.0914	284.692	4.96881	6.07741		3.12413	0
30604	Thu Mar 23 11:52:17 2017_x000D_	31.9236	38.736	88.8186	1.55018	1	36.0497	43.0914	284.692	4.96881	5.99952		3.12683	0
30605	Thu Mar 23 11:52:17 2017_x000D_	31.926	38.8402	106.062	1.85113	1	36.0497	43.0914	284.692	4.96881	5.92263		3.06642	0
30606	Thu Mar 23 11:52:17 2017_x000D_	32.0282	38.8385	116.293	2.02969	1	36.0497	43.0914	284.692	4.96881	5.85317		4.41054	0
30607	Thu Mar 23 11:52:17 2017_x000D_	32.1334	38.9412	125.424	2.18906	1	36.0497	43.0914	284.692	4.96881	5.70627		6.26703	20.9444
30608	Thu Mar 23 11:52:17 2017_x000D_	32.1269	38.7324	142.048	2.47921	1	36.298	42.4389	284.861	4.97177	5.57998		3.08464	0
30609	Thu Mar 23 11:52:17 2017_x000D_	32.0241	38.7345	148.679	2.59493	1	36.298	42.4389	284.861	4.97177	5.65586		8.83631	0
30610	Thu Mar 23 11:52:17 2017_x000D_	31.8127	38.5294	162.296	2.83259	1	36.298	42.4389	284.861	4.97177	5.94997		3.08158	0
30611	Thu Mar 23 11:52:17 2017_x000D_	31.71	38.5314	168.915	2.94812	1	36.298	42.4389	284.861	4.97177	6.02647		19.5995	9.21886
30612	Thu Mar 23 11:52:17 2017_x000D_	31.0876	38.3328	168.912	2.94807	1	36.506	42.6651	283.013	4.93951	6.93743		12.7706	0
30613	Thu Mar 23 11:52:17 2017_x000D_	30.6733	38.235	166.024	2.89766	1	36.506	42.6651	283.013	4.93951	7.32435		28.5558	0
30614	Thu Mar 23 11:52:17 2017_x000D_	29.7414	38.0411	159.468	2.78324	1	36.506	42.6651	283.013	4.93951	8.19397		0	0
30615	Thu Mar 23 11:52:17 2017_x000D_	29.7414	38.0411	159.468	2.78324	1	36.506	42.6651	283.013	4.93951	8.19397		19.6554	20.9455
30616	Thu Mar 23 11:52:17 2017_x000D_	29.1173	37.8417	154.139	2.69024	1	36.7544	42.0126	281.457	4.91235	8.70182		11.2668	0
30617	Thu Mar 23 11:52:17 2017_x000D_	28.8023	37.6372	152.805	2.66696	1	36.7544	42.0126	281.457	4.91235	9.07634		18.2227	0
30618	Thu Mar 23 11:52:17 2017_x000D_	28.2777	37.331	148.706	2.59541	1	36.7544	42.0126	281.457	4.91235	9.68359		13.9622	0
30619	Thu Mar 23 11:52:17 2017_x000D_	27.8589	37.128	148.708	2.59544	1	36.7544	42.0126	281.457	4.91235	10.1484		24.5319	6.54591
30620	Thu Mar 23 11:52:17 2017_x000D_	27.2238	36.6129	146.215	2.55193	1	36.9725	42.0191	278.926	4.86818	11.1474		6.99712	0
30621	Thu Mar 23 11:52:17 2017_x000D_	27.014	36.511	143.873	2.51106	1	36.9725	42.0191	278.926	4.86818	11.3803		22.6244	0
30622	Thu Mar 23 11:52:18 2017_x000D_	26.3813	36.1006	143.875	2.51108	1	36.9725	42.0191	278.926	4.86818	12.1327		11.3918	0
30623	Thu Mar 23 11:52:18 2017_x000D_	26.165	35.7885	146.211	2.55187	1	36.9725	42.0191	278.926	4.86818	12.4749		6.9999	0
30624	Thu Mar 23 11:52:18 2017_x000D_	25.955	35.6868	148.699	2.59529	1	36.9725	42.0191	278.926	4.86818	12.7076		21.0183	14.8247
30625	Thu Mar 23 11:52:18 2017_x000D_	25.3246	35.3811	151.335	2.6413	1	37.2108	41.5862	280.504	4.89572	13.4084		8.92748	0
30626	Thu Mar 23 11:52:18 2017_x000D_	25.1111	35.1738	151.332	2.64125	1	37.2108	41.5862	280.504	4.89572	13.6939		16.8709	0
30627	Thu Mar 23 11:52:18 2017_x000D_	24.5865	34.9712	152.789	2.66668	1	37.2108	41.5862	280.504	4.89572	14.2524		8.93812	0
30628	Thu Mar 23 11:52:18 2017_x000D_	24.3727	34.7637	152.786	2.66662	1	37.2108	41.5862	280.504	4.89572	14.5383		12.8833	14.8247
30629	Thu Mar 23 11:52:18 2017_x000D_	23.9548	34.6648	155.478	2.71361	1	37.4491	41.1533	280.926	4.90309	14.9732		15.7783	0
30630	Thu Mar 23 11:52:18 2017_x000D_	23.53	34.3547	152.787	2.66664	1	37.4491	41.1533	280.926	4.90309	15.4907		21.0921	0
30631	Thu Mar 23 11:52:18 2017_x000D_	22.8974	34.0479	155.474	2.71353	1	37.4491	41.1533	280.926	4.90309	16.1938		0	0
30632	Thu Mar 23 11:52:18 2017_x000D_	22.8974	34.0479	155.474	2.71353	1	37.4491	41.1533	280.926	4.90309	16.1938		19.8422	38.1337
30633	Thu Mar 23 11:52:18 2017_x000D_	22.2675	33.8462	155.477	2.71358	1	36.845	40.0349	262.345	4.57878	15.8368		8.96788	0
30634	Thu Mar 23 11:52:18 2017_x000D_	22.0529	33.6381	155.473	2.71352	1	36.845	40.0349	262.345	4.57878	16.116		21.143	0
30635	Thu Mar 23 11:52:18 2017_x000D_	21.4189	33.3303	152.789	2.66667	1	36.845	40.0349	262.345	4.57878	16.8201		8.97852	0
30636	Thu Mar 23 11:52:18 2017_x000D_	21.204	33.122	152.786	2.66662	1	36.845	40.0349	262.345	4.57878	17.1006		19.8886	0
30637	Thu Mar 23 11:52:18 2017_x000D_	20.5727	32.9196	152.79	2.66668	1	36.845	40.0349	262.345	4.57878	17.7599		8.98707	58.5826
30638	Thu Mar 23 11:52:18 2017_x000D_	20.3575	32.7112	152.787	2.66663	1	36.0527	38.2501	242.12	4.2258	16.6439		19.9113	0
30639	Thu Mar 23 11:52:18 2017_x000D_	19.7255	32.5085	152.79	2.6667	1	36.0527	38.2501	242.12	4.2258	17.3073		8.9998	0
30640	Thu Mar 23 11:52:18 2017_x000D_	19.51	32.2998	152.787	2.66664	1	36.0527	38.2501	242.12	4.2258	17.5803		7.06428	0
30641	Thu Mar 23 11:52:18 2017_x000D_	19.2981	32.1971	155.467	2.71341	1	36.0527	38.2501	242.12	4.2258	17.8145		12.977	83.0763
30642	Thu Mar 23 11:52:18 2017_x000D_	18.8773	32.0969	152.791	2.66671	1	34.1785	36.2115	234.664	4.09566	15.8448		15.8842	0
30643	Thu Mar 23 11:52:18 2017_x000D_	18.4493	31.7852	155.466	2.7134	1	34.1785	36.2115	234.664	4.09566	16.3401		15.9045	0
30644	Thu Mar 23 11:52:19 2017_x000D_	18.0209	31.4729	152.785	2.66661	1	34.1785	36.2115	234.664	4.09566	16.8381		12.5352	0
30645	Thu Mar 23 11:52:19 2017_x000D_	17.6031	31.4786	152.793	2.66673	1	34.1785	36.2115	234.664	4.09566	17.2379		18.0527	112.279
30646	Thu Mar 23 11:52:19 2017_x000D_	17.1707	31.0601	152.786	2.66662	1	31.2207	33.9183	188.073	3.28249	14.3378		6.2736	0
30647	Thu Mar 23 11:52:19 2017_x000D_	16.9616	31.063	152.79	2.66668	1	31.2207	33.9183	188.073	3.28249	14.5422		9.03596	0
30648	Thu Mar 23 11:52:19 2017_x000D_	16.7451	30.8536	152.787	2.66663	1	31.2207	33.9183	188.073	3.28249	14.7965		6.27656	0
30649	Thu Mar 23 11:52:19 2017_x000D_	16.5359	30.8564	152.79	2.66669	1	31.2207	33.9183	188.073	3.28249	15.0006		9.03804	127.018
30650	Thu Mar 23 11:52:19 2017_x000D_	16.3194	30.6469	152.787	2.66664	1	27.1082	32.9115	180	3.14159	11.0239		7.10714	0
30651	Thu Mar 23 11:52:19 2017_x000D_	16.1063	30.5434	150.246	2.62229	1	27.1082	32.9115	180	3.14159	11.2539		7.10182	0
30652	Thu Mar 23 11:52:19 2017_x000D_	15.8933	30.4401	152.787	2.66664	1	27.1082	32.9115	180	3.14159	11.484		10.0092	0
30653	Thu Mar 23 11:52:19 2017_x000D_	15.5757	30.3379	148.729	2.59581	1	27.1082	32.9115	180	3.14159	11.8162		7.1097	0
30654	Thu Mar 23 11:52:19 2017_x000D_	15.3627	30.234	138.042	2.40929	1	27.1082	32.9115	180	3.14159	12.0468		0.0108167	103.403
30655	Thu Mar 23 11:52:19 2017_x000D_	15.363	30.2338	129.77	2.26492	1	23.8775	31.7103	188.637	3.29233	8.64157		3.15632	0
30656	Thu Mar 23 11:52:19 2017_x000D_	15.4682	30.2323	119.276	2.08175	1	23.8775	31.7103	188.637	3.29233	8.5382		7.04228	0
30657	Thu Mar 23 11:52:19 2017_x000D_	15.3715	30.4462	103.661	1.80923	1	23.8775	31.7103	188.637	3.29233	8.59942		0.0192094	0
30658	Thu Mar 23 11:52:19 2017_x000D_	15.372	30.4466	91.9902	1.60553	1	23.8775	31.7103	188.637	3.29233	8.59886		0.0067082	76.5779
30659	Thu Mar 23 11:52:19 2017_x000D_	15.3721	30.4468	86.0543	1.50193	1	21.5102	30.7555	190.504	3.32493	6.14586		3.16374	0
30660	Thu Mar 23 11:52:19 2017_x000D_	15.3686	30.3414	68.1359	1.1892	1	21.5102	30.7555	190.504	3.32493	6.15554		0.0134164	0
30661	Thu Mar 23 11:52:19 2017_x000D_	15.3684	30.3418	60.0158	1.04747	1	21.5102	30.7555	190.504	3.32493	6.15572		7.02439	0
30662	Thu Mar 23 11:52:19 2017_x000D_	15.4652	30.1286	40.3035	0.703429	1	21.5102	30.7555	190.504	3.32493	6.07742		4.42524	49.8326
30663	Thu Mar 23 11:52:19 2017_x000D_	15.5661	30.021	36.0472	0.629142	1	20.0076	30.0474	188.637	3.29233	4.44158		8.84418	0
30664	Thu Mar 23 11:52:19 2017_x000D_	15.7677	29.8059	22.4388	0.391631	1	20.0076	30.0474	188.637	3.29233	4.24677		3.13228	0
30665	Thu Mar 23 11:52:20 2017_x000D_	15.8721	29.8045	15.7701	0.275241	1	20.0076	30.0474	188.637	3.29233	4.14263		12.8931	0
30666	Thu Mar 23 11:52:20 2017_x000D_	16.2871	29.6928	12.8487	0.224252	1	20.0076	30.0474	188.637	3.29233	3.73736		19.0427	43.9007
30667	Thu Mar 23 11:52:20 2017_x000D_	16.9115	29.5786	15.7716	0.275267	1	18.7234	29.3458	203.147	3.54559	1.82679		16.8165	0
30668	Thu Mar 23 11:52:20 2017_x000D_	17.4275	29.3596	16.5698	0.289197	1	18.7234	29.3458	203.147	3.54559	1.29597		22.7301	0
30669	Thu Mar 23 11:52:20 2017_x000D_	18.1521	29.1382	21.3916	0.373353	1	18.7234	29.3458	203.147	3.54559	0.60785		9.87479	0
30670	Thu Mar 23 11:52:20 2017_x000D_	18.4623	29.0281	25.2296	0.440339	1	18.7234	29.3458	203.147	3.54559	0.411226		12.535	0
30671	Thu Mar 23 11:52:20 2017_x000D_	18.8801	29.0229	25.2326	0.440392	1	18.7234	29.3458	203.147	3.54559	0.358914		18.1865	98.7122
30672	Thu Mar 23 11:52:20 2017_x000D_	19.3919	28.698	29.2733	0.510916	2	15.4487	29.0247	211.465	3.69076	3.95671		13.9381	0
30673	Thu Mar 23 11:52:20 2017_x000D_	19.8025	28.4806	34.4163	0.600677	2	15.4487	29.0247	211.465	3.69076	4.38767		18.1748	0
30674	Thu Mar 23 11:52:20 2017_x000D_	20.3139	28.1558	38.4837	0.671667	2	15.4487	29.0247	211.465	3.69076	4.94218		8.83967	0
30675	Thu Mar 23 11:52:20 2017_x000D_	20.5156	27.941	38.4833	0.67166	2	15.4487	29.0247	211.465	3.69076	5.18149		11.2367	201.976
30676	Thu Mar 23 11:52:20 2017_x000D_	20.8216	27.725	40.3179	0.703681	2	20.4694	24.5392	230.553	4.02391	3.20521		17.6751	0
30677	Thu Mar 23 11:52:20 2017_x000D_	21.2249	27.2955	40.3173	0.70367	2	20.4694	24.5392	230.553	4.02391	2.85797		11.2259	0
30678	Thu Mar 23 11:52:20 2017_x000D_	21.5306	27.0797	38.4828	0.671652	2	20.4694	24.5392	230.553	4.02391	2.75323		19.9669	0
30679	Thu Mar 23 11:52:20 2017_x000D_	22.0381	26.6491	40.3176	0.703675	2	20.4694	24.5392	230.553	4.02391	2.62916		6.95827	27.401
30680	Thu Mar 23 11:52:20 2017_x000D_	22.2431	26.5406	42.627	0.743982	2	20.7273	23.663	284.692	4.96881	3.25242		13.2437	0
30681	Thu Mar 23 11:52:20 2017_x000D_	22.5452	26.2187	38.4824	0.671645	2	20.7273	23.663	284.692	4.96881	3.1363		11.2283	0
30682	Thu Mar 23 11:52:20 2017_x000D_	22.851	26.0029	40.3179	0.70368	2	20.7273	23.663	284.692	4.96881	3.15994		6.95297	0
30683	Thu Mar 23 11:52:20 2017_x000D_	23.0558	25.8944	37.851	0.660625	2	20.7273	23.663	284.692	4.96881	3.22507		8.82065	0
30684	Thu Mar 23 11:52:20 2017_x000D_	23.257	25.68	34.4118	0.600599	2	20.7273	23.663	284.692	4.96881	3.23538		19.9519	9.39421
30685	Thu Mar 23 11:52:20 2017_x000D_	23.7641	25.2497	36.0583	0.629336	2	20.956	23.4491	280.926	4.90309	3.3358		6.24335	0
30686	Thu Mar 23 11:52:21 2017_x000D_	23.9722	25.2475	36.0596	0.629359	2	20.956	23.4491	280.926	4.90309	3.51165		17.6539	0
30687	Thu Mar 23 11:52:21 2017_x000D_	24.375	24.8185	36.0584	0.629338	2	20.956	23.4491	280.926	4.90309	3.68304		8.82695	0
30688	Thu Mar 23 11:52:21 2017_x000D_	24.5764	24.604	36.0578	0.629327	2	20.956	23.4491	280.926	4.90309	3.80014		13.895	35.8227
30689	Thu Mar 23 11:52:21 2017_x000D_	24.9858	24.3874	36.0585	0.62934	2	21.4427	22.3587	280.926	4.90309	4.08279		6.94751	0
30690	Thu Mar 23 11:52:21 2017_x000D_	25.1905	24.2791	38.4837	0.671667	2	21.4427	22.3587	280.926	4.90309	4.21117		15.554	0
30691	Thu Mar 23 11:52:21 2017_x000D_	25.5963	23.9564	36.0586	0.629342	2	21.4427	22.3587	280.926	4.90309	4.45029		6.94345	0
30692	Thu Mar 23 11:52:21 2017_x000D_	25.8009	23.8482	38.4841	0.671675	2	21.4427	22.3587	280.926	4.90309	4.6057		3.18754	6.63039
30693	Thu Mar 23 11:52:21 2017_x000D_	25.7976	23.742	36.058	0.629331	2	21.4524	22.1379	283.013	4.93951	4.63184		13.8816	0
30694	Thu Mar 23 11:52:21 2017_x000D_	26.2066	23.5256	36.0587	0.629344	2	21.4524	22.1379	283.013	4.93951	4.95259		7.03333	0
30695	Thu Mar 23 11:52:21 2017_x000D_	26.3039	23.3123	34.4089	0.600549	2	21.4524	22.1379	283.013	4.93951	4.99162		9.8187	0
30696	Thu Mar 23 11:52:21 2017_x000D_	26.6124	23.203	38.4841	0.671675	2	21.4524	22.1379	283.013	4.93951	5.26878		6.9394	0
30697	Thu Mar 23 11:52:21 2017_x000D_	26.8169	23.0949	40.766	0.711501	2	21.4524	22.1379	283.013	4.93951	5.44919		11.215	14.8801
30698	Thu Mar 23 11:52:21 2017_x000D_	27.1223	22.8793	50.9711	0.889613	2	21.6909	21.703	281.457	4.91235	5.55732		0.0134164	0
30699	Thu Mar 23 11:52:21 2017_x000D_	27.1225	22.8789	59.0851	1.03123	2	21.6909	21.703	281.457	4.91235	5.55743		3.19635	0
30700	Thu Mar 23 11:52:21 2017_x000D_	27.1194	22.7724	65.4612	1.14251	2	21.6909	21.703	281.457	4.91235	5.53283		3.20235	0
30701	Thu Mar 23 11:52:21 2017_x000D_	27.1163	22.6657	77.2339	1.34799	2	21.6909	21.703	281.457	4.91235	5.51015		3.10533	33.2625
30702	Thu Mar 23 11:52:21 2017_x000D_	27.2198	22.6642	91.7217	1.60085	2	22.387	20.84	345.308	6.02676	5.16562		6.38726	0
30703	Thu Mar 23 11:52:21 2017_x000D_	27.213	22.4514	103.292	1.80279	2	22.387	20.84	345.308	6.02676	5.08792		7.03135	0
30704	Thu Mar 23 11:52:21 2017_x000D_	27.3097	22.2379	118.806	2.07356	2	22.387	20.84	345.308	6.02676	5.11733		6.23732	0
30705	Thu Mar 23 11:52:21 2017_x000D_	27.1018	22.24	126.929	2.21533	2	22.387	20.84	345.308	6.02676	4.91827		7.15891	50.3714
30706	Thu Mar 23 11:52:21 2017_x000D_	26.9911	22.0286	137.539	2.40051	2	23.9494	20.2251	348.986	6.09095	3.53618		0.0108167	0
30707	Thu Mar 23 11:52:21 2017_x000D_	26.9908	22.0288	145.777	2.54429	2	23.9494	20.2251	348.986	6.09095	3.53602		20.3572	0
30708	Thu Mar 23 11:52:22 2017_x000D_	26.4583	21.6082	147.361	2.57193	2	23.9494	20.2251	348.986	6.09095	2.86488		11.4308	0
30709	Thu Mar 23 11:52:22 2017_x000D_	26.1403	21.3983	145.776	2.54427	2	23.9494	20.2251	348.986	6.09095	2.48524		11.4375	118.554
30710	Thu Mar 23 11:52:22 2017_x000D_	25.8221	21.1883	144.054	2.51422	1	27.9	20.1271	261.363	4.56165	2.3332		20.3918	0
30711	Thu Mar 23 11:52:22 2017_x000D_	25.289	20.7666	137.547	2.40064	1	27.9	20.1271	261.363	4.56165	2.68817		11.4525	0
30712	Thu Mar 23 11:52:22 2017_x000D_	24.9704	20.5563	135.474	2.36447	1	27.9	20.1271	261.363	4.56165	2.96087		9.04139	0
30713	Thu Mar 23 11:52:22 2017_x000D_	24.7555	20.345	135.474	2.36447	1	27.9	20.1271	261.363	4.56165	3.15204		20.426	0
30714	Thu Mar 23 11:52:22 2017_x000D_	24.2215	19.9226	129.299	2.25669	1	27.9	20.1271	261.363	4.56165	3.68418		13.242	55.9532
30715	Thu Mar 23 11:52:22 2017_x000D_	24.1041	19.4971	126.955	2.21578	1	26.1783	19.4099	220.439	3.84739	2.07603		18.1124	0
30716	Thu Mar 23 11:52:22 2017_x000D_	23.6737	19.0737	126.958	2.21584	1	26.1783	19.4099	220.439	3.84739	2.52706		11.5998	0
30717	Thu Mar 23 11:52:22 2017_x000D_	23.4549	18.7549	125.265	2.18628	1	26.1783	19.4099	220.439	3.84739	2.80106		10.1704	0
30718	Thu Mar 23 11:52:22 2017_x000D_	23.3407	18.4357	124.468	2.17238	1	26.1783	19.4099	220.439	3.84739	3.00017		20.588	26.5313
30719	Thu Mar 23 11:52:22 2017_x000D_	22.9062	17.9045	122.839	2.14394	1	26.1389	20.2934	220.439	3.84739	4.0196		11.6057	0
30720	Thu Mar 23 11:52:22 2017_x000D_	22.6872	17.5856	124.47	2.17242	1	26.1389	20.2934	220.439	3.84739	4.38707		10.2057	0
30721	Thu Mar 23 11:52:22 2017_x000D_	22.5723	17.2654	125.26	2.1862	1	26.1389	20.2934	220.439	3.84739	4.67861		20.611	0
30722	Thu Mar 23 11:52:22 2017_x000D_	22.1372	16.7337	126.952	2.21573	1	26.1389	20.2934	220.439	3.84739	5.35584		9.09437	40.0642
30723	Thu Mar 23 11:52:22 2017_x000D_	21.9212	16.521	126.953	2.21576	1	27.4622	20.1135	200.471	3.49889	6.60369		18.8282	0
30724	Thu Mar 23 11:52:22 2017_x000D_	21.59	15.9879	131.166	2.28928	1	27.4622	20.1135	200.471	3.49889	7.17658		9.10285	0
30725	Thu Mar 23 11:52:22 2017_x000D_	21.3738	15.775	131.167	2.2893	1	27.4622	20.1135	200.471	3.49889	7.47604		7.23269	0
30726	Thu Mar 23 11:52:22 2017_x000D_	21.262	15.5614	133.377	2.32786	1	27.4622	20.1135	200.471	3.49889	7.69182		16.1441	0
30727	Thu Mar 23 11:52:22 2017_x000D_	20.9341	15.1347	131.164	2.28924	1	27.4622	20.1135	200.471	3.49889	8.21003		4.5589	35.8382
30728	Thu Mar 23 11:52:22 2017_x000D_	20.8257	15.0282	135.437	2.36382	1	27.9495	19.0228	202.804	3.53959	8.16733		16.0657	0
30729	Thu Mar 23 11:52:23 2017_x000D_	20.396	14.7086	133.378	2.32789	1	27.9495	19.0228	202.804	3.53959	8.69872		7.24344	0
30730	Thu Mar 23 11:52:23 2017_x000D_	20.284	14.4947	135.437	2.36382	1	27.9495	19.0228	202.804	3.53959	8.90301		13.6808	0
30731	Thu Mar 23 11:52:23 2017_x000D_	19.9591	14.1747	135.437	2.36382	1	27.9495	19.0228	202.804	3.53959	9.34615		9.13042	33.9011
30732	Thu Mar 23 11:52:23 2017_x000D_	19.7423	13.9611	135.437	2.36382	1	28.2179	17.9251	202.804	3.53959	9.35677		13.7169	0
30733	Thu Mar 23 11:52:23 2017_x000D_	19.4165	13.6403	135.437	2.36382	1	28.2179	17.9251	202.804	3.53959	9.78898		4.55672	0
30734	Thu Mar 23 11:52:23 2017_x000D_	19.3083	13.5337	135.437	2.36382	1	28.2179	17.9251	202.804	3.53959	9.93304		9.14104	0
30735	Thu Mar 23 11:52:23 2017_x000D_	19.0912	13.3199	135.437	2.36382	1	28.2179	17.9251	202.804	3.53959	10.2227		4.58432	19.904
30736	Thu Mar 23 11:52:23 2017_x000D_	18.9823	13.2127	135.437	2.36382	1	28.2476	17.2623	202.804	3.53959	10.1116		9.13463	0
30737	Thu Mar 23 11:52:23 2017_x000D_	18.7655	12.9989	131.172	2.28938	1	28.2476	17.2623	202.804	3.53959	10.3965		7.26496	0
30738	Thu Mar 23 11:52:23 2017_x000D_	18.6531	12.7844	133.376	2.32786	1	28.2476	17.2623	202.804	3.53959	10.588		7.16169	0
30739	Thu Mar 23 11:52:23 2017_x000D_	18.4394	12.678	135.437	2.36382	1	28.2476	17.2623	202.804	3.53959	10.8267		7.27166	0
30740	Thu Mar 23 11:52:23 2017_x000D_	18.3269	12.4633	137.495	2.39975	1	28.2476	17.2623	202.804	3.53959	11.0205		16.1263	56.5457
30741	Thu Mar 23 11:52:23 2017_x000D_	17.8955	12.1426	139.714	2.43847	1	27.222	15.6809	261.363	4.56165	9.97513		4.58435	0
30742	Thu Mar 23 11:52:23 2017_x000D_	17.7865	12.0355	143.957	2.51252	1	27.222	15.6809	261.363	4.56165	10.1152		4.58225	0
30743	Thu Mar 23 11:52:23 2017_x000D_	17.6775	11.9285	148.121	2.5852	1	27.222	15.6809	261.363	4.56165	10.2556		4.5739	0
30744	Thu Mar 23 11:52:23 2017_x000D_	17.5684	11.822	165.264	2.8844	1	27.222	15.6809	261.363	4.56165	10.3963		7.00707	69.8223
30745	Thu Mar 23 11:52:23 2017_x000D_	17.7755	11.714	174.082	3.0383	1	25.7677	13.8638	225	3.92699	8.27629		0.0234307	0
30746	Thu Mar 23 11:52:23 2017_x000D_	17.776	11.7146	192.433	3.35859	1	25.7677	13.8638	225	3.92699	8.27565		4.45429	0
30747	Thu Mar 23 11:52:23 2017_x000D_	17.8781	11.6068	202.13	3.52783	1	25.7677	13.8638	225	3.92699	8.20609		0.018	0
30748	Thu Mar 23 11:52:23 2017_x000D_	17.8787	11.6068	215.892	3.76803	1	25.7677	13.8638	225	3.92699	8.20551		4.4652	65.0129
30749	Thu Mar 23 11:52:23 2017_x000D_	17.9808	11.4985	228.922	3.99545	1	24.3027	12.2669	237.896	4.15207	6.36843		0.0108167	0
30750	Thu Mar 23 11:52:23 2017_x000D_	17.981	11.4982	237.493	4.14504	1	24.3027	12.2669	237.896	4.15207	6.36826		4.42461	0
30751	Thu Mar 23 11:52:24 2017_x000D_	17.8796	11.6053	254.626	4.44406	1	24.3027	12.2669	237.896	4.15207	6.45708		4.44605	0
30752	Thu Mar 23 11:52:24 2017_x000D_	17.7779	11.7131	262.63	4.58376	1	24.3027	12.2669	237.896	4.15207	6.54826		3.21762	0
30753	Thu Mar 23 11:52:24 2017_x000D_	17.7813	11.8203	268.975	4.69449	1	24.3027	12.2669	237.896	4.15207	6.53667		9.68013	46.4575
30754	Thu Mar 23 11:52:24 2017_x000D_	17.7918	12.1428	-78.8713	-1.37656	1	23.2558	11.1258	225	3.92699	5.55784		6.45661	0
30755	Thu Mar 23 11:52:24 2017_x000D_	17.799	12.3579	-78.8704	-1.37655	1	23.2558	11.1258	225	3.92699	5.59417		19.708	0
30756	Thu Mar 23 11:52:24 2017_x000D_	17.9257	13.0025	-75.9003	-1.32471	1	23.2558	11.1258	225	3.92699	5.65084		13.3687	0
30757	Thu Mar 23 11:52:24 2017_x000D_	18.0452	13.4318	-73.0037	-1.27416	1	23.2558	11.1258	225	3.92699	5.69807		26.0753	23.7533
30758	Thu Mar 23 11:52:24 2017_x000D_	18.1791	14.2906	-75.8984	-1.32468	1	22.8467	10.4479	225	3.92699	6.04589		11.685	0
30759	Thu Mar 23 11:52:24 2017_x000D_	18.4	14.6114	-76.5222	-1.33556	1	22.8467	10.4479	225	3.92699	6.09162		13.3542	0
30760	Thu Mar 23 11:52:24 2017_x000D_	18.5195	15.0402	-79.3507	-1.38493	1	22.8467	10.4479	225	3.92699	6.30982		19.3187	0
30761	Thu Mar 23 11:52:24 2017_x000D_	18.5409	15.6838	-79.3481	-1.38489	1	22.8467	10.4479	225	3.92699	6.77898		7.25028	0
30762	Thu Mar 23 11:52:24 2017_x000D_	18.6532	15.8978	-82.231	-1.4352	1	22.8467	10.4479	203.147	3.54559	6.87654		19.3037	0
30763	Thu Mar 23 11:52:24 2017_x000D_	18.6746	16.5409	-82.2294	-1.43517	1	22.8467	10.4479	203.147	3.54559	7.38452		12.8621	0
30764	Thu Mar 23 11:52:24 2017_x000D_	18.6888	16.9694	-82.2283	-1.43515	1	22.8467	10.4479	203.147	3.54559	7.73422		7.24092	0
30765	Thu Mar 23 11:52:24 2017_x000D_	18.801	17.1831	-85.1513	-1.48617	1	22.8467	10.4479	203.147	3.54559	7.85688		19.2826	0
30766	Thu Mar 23 11:52:24 2017_x000D_	18.8223	17.8255	-85.1505	-1.48616	1	22.8467	10.4479	203.147	3.54559	8.40385		12.8502	6.6485
30767	Thu Mar 23 11:52:24 2017_x000D_	18.8366	18.2536	-85.15	-1.48615	1	22.8565	10.2265	222.27	3.87934	8.97741		19.2676	0
30768	Thu Mar 23 11:52:24 2017_x000D_	18.8579	18.8955	-85.1492	-1.48613	1	22.8565	10.2265	222.27	3.87934	9.54675		12.8411	0
30769	Thu Mar 23 11:52:24 2017_x000D_	18.8721	19.3233	-85.1487	-1.48613	1	22.8565	10.2265	222.27	3.87934	9.93112		7.21548	0
30770	Thu Mar 23 11:52:24 2017_x000D_	18.984	19.5362	-82.2269	-1.43513	1	22.8565	10.2265	222.27	3.87934	10.083		19.2465	32.9057
30771	Thu Mar 23 11:52:24 2017_x000D_	19.0052	20.1774	-82.2253	-1.4351	1	21.7602	10.1916	217.256	3.79183	10.3589		13.28	0
30772	Thu Mar 23 11:52:25 2017_x000D_	19.1241	20.6038	-79.3393	-1.38473	1	21.7602	10.1916	217.256	3.79183	10.7407		19.2315	0
30773	Thu Mar 23 11:52:25 2017_x000D_	19.1453	21.2445	-79.3367	-1.38469	1	21.7602	10.1916	217.256	3.79183	11.358		7.21017	0
30774	Thu Mar 23 11:52:25 2017_x000D_	19.2572	21.4572	-82.2272	-1.43514	1	21.7602	10.1916	217.256	3.79183	11.5403		25.8805	20.9117
30775	Thu Mar 23 11:52:25 2017_x000D_	19.39	22.3096	-79.3379	-1.38471	1	21.0926	10.3921	165.308	2.88517	12.0385		6.40254	0
30776	Thu Mar 23 11:52:25 2017_x000D_	19.3971	22.5229	-79.337	-1.38469	1	21.0926	10.3921	165.308	2.88517	12.2487		12.802	0
30777	Thu Mar 23 11:52:25 2017_x000D_	19.4112	22.9494	-79.3353	-1.38466	1	21.0926	10.3921	165.308	2.88517	12.6694		10.1759	0
30778	Thu Mar 23 11:52:25 2017_x000D_	19.5265	23.2684	-81.9044	-1.4295	1	21.0926	10.3921	165.308	2.88517	12.9712		19.5009	33.3149
30779	Thu Mar 23 11:52:25 2017_x000D_	19.652	23.9062	-79.7677	-1.39221	1	20.3957	11.2567	133.993	2.33862	12.6713		9.59627	0
30780	Thu Mar 23 11:52:25 2017_x000D_	19.6626	24.2259	-79.3356	-1.38467	1	20.3957	11.2567	133.993	2.33862	12.9899		20.3044	0
30781	Thu Mar 23 11:52:25 2017_x000D_	19.8927	24.8624	-79.3384	-1.38472	1	20.3957	11.2567	133.993	2.33862	13.615		12.7749	0
30782	Thu Mar 23 11:52:25 2017_x000D_	19.9067	25.288	-79.3367	-1.38469	1	20.3957	11.2567	133.993	2.33862	14.0398		12.7719	0
30783	Thu Mar 23 11:52:25 2017_x000D_	19.9207	25.7135	-79.335	-1.38466	1	20.3957	11.2567	133.993	2.33862	14.4646		12.7659	44.7136
30784	Thu Mar 23 11:52:25 2017_x000D_	19.9347	26.1388	-79.3333	-1.38463	1	19.6795	12.5638	104.692	1.82722	13.5774		14.34	0
30785	Thu Mar 23 11:52:25 2017_x000D_	20.1575	26.5617	-79.337	-1.38469	1	19.6795	12.5638	104.692	1.82722	14.0061		12.7569	0
30786	Thu Mar 23 11:52:25 2017_x000D_	20.1715	26.9867	-79.3353	-1.38466	1	19.6795	12.5638	104.692	1.82722	14.4313		6.37536	0
30787	Thu Mar 23 11:52:25 2017_x000D_	20.1784	27.1991	-79.3344	-1.38465	1	19.6795	12.5638	104.692	1.82722	14.6438		19.4403	44.7028
30788	Thu Mar 23 11:52:25 2017_x000D_	20.3036	27.8349	-76.4882	-1.33497	1	18.9635	13.8706	100.003	1.74538	14.0285		7.16072	0
30789	Thu Mar 23 11:52:25 2017_x000D_	20.415	28.046	-79.3364	-1.38468	1	18.9635	13.8706	100.003	1.74538	14.2495		6.37236	0
30790	Thu Mar 23 11:52:25 2017_x000D_	20.4219	28.2583	-79.3356	-1.38467	1	18.9635	13.8706	100.003	1.74538	14.4614		13.1827	0
30791	Thu Mar 23 11:52:25 2017_x000D_	20.5402	28.6815	-82.2346	-1.43526	1	18.9635	13.8706	100.003	1.74538	14.8946		6.36646	40.4774
30792	Thu Mar 23 11:52:25 2017_x000D_	20.5472	28.8936	-82.234	-1.43525	1	18.686	15.191	98.6368	1.72154	13.8284		13.1687	0
30793	Thu Mar 23 11:52:26 2017_x000D_	20.6652	29.3164	-79.3367	-1.38469	1	18.686	15.191	98.6368	1.72154	14.2634		6.36337	0
30794	Thu Mar 23 11:52:26 2017_x000D_	20.6721	29.5284	-79.3358	-1.38467	1	18.686	15.191	98.6368	1.72154	14.4743		6.36337	0
30795	Thu Mar 23 11:52:26 2017_x000D_	20.679	29.7404	-79.335	-1.38466	1	18.686	15.191	98.6368	1.72154	14.6853		12.7208	0
30796	Thu Mar 23 11:52:26 2017_x000D_	20.6929	30.1642	-79.3333	-1.38463	1	18.686	15.191	98.6368	1.72154	15.1071		7.13654	35.869
30797	Thu Mar 23 11:52:26 2017_x000D_	20.8039	30.3746	-76.4852	-1.33492	1	18.1991	16.283	98.6368	1.72154	14.3303		9.53253	0
30798	Thu Mar 23 11:52:26 2017_x000D_	20.8137	30.6922	-64.7063	-1.12934	1	18.1991	16.283	98.6368	1.72154	14.6445		0.0108167	0
30799	Thu Mar 23 11:52:26 2017_x000D_	20.8134	30.6924	-56.8651	-0.992484	1	18.1991	16.283	98.6368	1.72154	14.6446		4.51713	0
30800	Thu Mar 23 11:52:26 2017_x000D_	20.7049	30.588	-40.1479	-0.700713	1	18.1991	16.283	98.6368	1.72154	14.5228		4.42552	103.311
30801	Thu Mar 23 11:52:26 2017_x000D_	20.6042	30.6958	-31.3552	-0.547251	1	17.1773	19.5716	109.478	1.91075	11.6401		3.13276	0
30802	Thu Mar 23 11:52:26 2017_x000D_	20.4998	30.6981	-11.2692	-0.196684	1	17.1773	19.5716	109.478	1.91075	11.612		3.16945	0
30803	Thu Mar 23 11:52:26 2017_x000D_	20.4966	30.5925	-2.29897	-0.0401247	1	17.1773	19.5716	109.478	1.91075	11.5099		3.19093	0
30804	Thu Mar 23 11:52:26 2017_x000D_	20.5003	30.6988	6.88571	0.120178	1	17.1773	19.5716	109.478	1.91075	11.6128		3.12621	48.4296
30805	Thu Mar 23 11:52:26 2017_x000D_	20.6045	30.6976	12.3033	0.214734	1	16.6714	21.1046	101.014	1.76303	10.368		4.43091	0
30806	Thu Mar 23 11:52:26 2017_x000D_	20.7061	30.5904	29.3088	0.511534	1	16.6714	21.1046	101.014	1.76303	10.3082		3.13532	0
30807	Thu Mar 23 11:52:26 2017_x000D_	20.8106	30.5889	36.0878	0.62985	1	16.6714	21.1046	101.014	1.76303	10.3482		6.97044	0
30808	Thu Mar 23 11:52:26 2017_x000D_	21.0159	30.4801	46.8119	0.817022	1	16.6714	21.1046	101.014	1.76303	10.3332		7.03333	27.4195
30809	Thu Mar 23 11:52:26 2017_x000D_	21.1132	30.2668	48.9724	0.85473	1	16.4137	21.9815	100.003	1.74538	9.52531		26.4852	0
30810	Thu Mar 23 11:52:26 2017_x000D_	21.7174	29.6231	48.9725	0.854732	1	16.4137	21.9815	100.003	1.74538	9.30179		8.82695	0
30811	Thu Mar 23 11:52:26 2017_x000D_	21.9188	29.4086	48.9726	0.854733	1	16.4137	21.9815	100.003	1.74538	9.24489		13.233	0
30812	Thu Mar 23 11:52:26 2017_x000D_	22.2207	29.087	44.6475	0.779246	1	16.4137	21.9815	100.003	1.74538	9.17657		22.0601	0
30813	Thu Mar 23 11:52:26 2017_x000D_	22.7239	28.5508	40.3344	0.703967	1	16.4137	21.9815	100.003	1.74538	9.10902		9.82271	27.253
30814	Thu Mar 23 11:52:26 2017_x000D_	23.0324	28.4411	36.0829	0.629765	1	16.5943	22.8718	67.5309	1.17864	8.51271		22.0516	0
30815	Thu Mar 23 11:52:27 2017_x000D_	23.5354	27.9051	31.9321	0.557321	1	16.5943	22.8718	67.5309	1.17864	8.57397		6.94502	0
30816	Thu Mar 23 11:52:27 2017_x000D_	23.7399	27.7966	29.294	0.511278	1	16.5943	22.8718	67.5309	1.17864	8.67832		13.8899	0
30817	Thu Mar 23 11:52:27 2017_x000D_	24.149	27.5798	29.2942	0.51128	1	16.5943	22.8718	67.5309	1.17864	8.90162		20.8308	82.0981
30818	Thu Mar 23 11:52:27 2017_x000D_	24.7625	27.2546	26.5225	0.462906	1	18.9461	24.2711	0	0	6.53696		11.1986	0
30819	Thu Mar 23 11:52:27 2017_x000D_	25.0673	27.0391	25.2476	0.440654	1	18.9461	24.2711	0	0	6.71795		9.82071	0
30820	Thu Mar 23 11:52:27 2017_x000D_	25.3758	26.9296	29.2947	0.51129	1	18.9461	24.2711	0	0	6.95763		16.7003	0
30821	Thu Mar 23 11:52:27 2017_x000D_	25.8881	26.7118	27.9258	0.487396	1	18.9461	24.2711	0	0	7.35856		11.2018	39.9071
30822	Thu Mar 23 11:52:27 2017_x000D_	26.1931	26.4964	29.2951	0.511295	1	20.2504	24.5325	7.65515	0.133608	6.2588		19.6055	0
30823	Thu Mar 23 11:52:27 2017_x000D_	26.8089	26.2776	29.2968	0.511325	1	20.2504	24.5325	7.65515	0.133608	6.7867		8.81217	0
30824	Thu Mar 23 11:52:27 2017_x000D_	27.0099	26.0634	29.2954	0.511302	1	20.2504	24.5325	7.65515	0.133608	6.93069		20.7918	0
30825	Thu Mar 23 11:52:27 2017_x000D_	27.6223	25.7389	31.9367	0.5574	1	20.2504	24.5325	7.65515	0.133608	7.46996		6.92755	0
30826	Thu Mar 23 11:52:27 2017_x000D_	27.8263	25.6307	29.2958	0.511307	1	20.2504	24.5325	7.65515	0.133608	7.65508		20.7825	35.2686
30827	Thu Mar 23 11:52:27 2017_x000D_	28.4384	25.3063	31.9376	0.557416	1	21.3257	25.0077	0	0	7.11897		8.80574	0
30828	Thu Mar 23 11:52:27 2017_x000D_	28.6393	25.0923	31.9365	0.557397	1	21.3257	25.0077	0	0	7.31409		9.79225	0
30829	Thu Mar 23 11:52:27 2017_x000D_	28.9469	24.9831	36.0908	0.629903	1	21.3257	25.0077	0	0	7.62124		18.0613	0
30830	Thu Mar 23 11:52:27 2017_x000D_	29.4549	24.66	31.9374	0.557413	1	21.3257	25.0077	0	0	8.13663		8.79945	9.26973
30831	Thu Mar 23 11:52:27 2017_x000D_	29.6556	24.4461	31.9364	0.557395	1	21.5349	25.2351	7.65515	0.133608	8.15894		13.8389	0
30832	Thu Mar 23 11:52:27 2017_x000D_	30.0632	24.2301	31.9368	0.557402	1	21.5349	25.2351	7.65515	0.133608	8.58731		18.0623	0
30833	Thu Mar 23 11:52:27 2017_x000D_	30.5713	23.9071	36.0918	0.62992	1	21.5349	25.2351	7.65515	0.133608	9.13346		11.1644	0
30834	Thu Mar 23 11:52:27 2017_x000D_	30.8752	23.6923	34.445	0.601179	1	21.5349	25.2351	7.65515	0.133608	9.46686		24.946	20.7118
30835	Thu Mar 23 11:52:27 2017_x000D_	31.5865	23.2616	36.0926	0.629935	1	22.1819	25.476	8.92614	0.155791	9.66178		11.2735	0
30836	Thu Mar 23 11:52:28 2017_x000D_	31.784	22.9419	33.5185	0.585008	1	22.1819	25.476	8.92614	0.155791	9.93086		9.76462	0
30837	Thu Mar 23 11:52:28 2017_x000D_	32.0908	22.8332	34.4448	0.601175	1	22.1819	25.476	8.92614	0.155791	10.2553		22.3181	0
30838	Thu Mar 23 11:52:28 2017_x000D_	32.6983	22.4038	34.4446	0.601172	1	22.1819	25.476	8.92614	0.155791	10.956		6.90602	0
30839	Thu Mar 23 11:52:28 2017_x000D_	32.9017	22.296	31.9349	0.557368	1	22.1819	25.476	8.92614	0.155791	11.1815		22.3073	19.7104
30840	Thu Mar 23 11:52:28 2017_x000D_	33.5089	21.8668	31.9343	0.557358	1	22.8386	25.4963	14.6918	0.256421	11.2707		9.74948	0
30841	Thu Mar 23 11:52:28 2017_x000D_	33.8152	21.7582	27.9149	0.487207	1	22.8386	25.4963	14.6918	0.256421	11.5957		19.8402	0
30842	Thu Mar 23 11:52:28 2017_x000D_	34.3192	21.33	29.2869	0.511153	1	22.8386	25.4963	14.6918	0.256421	12.2132		9.74847	0
30843	Thu Mar 23 11:52:28 2017_x000D_	34.6255	21.2215	30.481	0.531994	1	22.8386	25.4963	14.6918	0.256421	12.5381		19.8318	33.4204
30844	Thu Mar 23 11:52:28 2017_x000D_	35.1293	20.7935	31.9335	0.557345	1	23.9232	25.7506	345.308	6.02676	12.2536		12.7006	0
30845	Thu Mar 23 11:52:28 2017_x000D_	35.5383	20.6842	29.2874	0.511161	1	23.9232	25.7506	345.308	6.02676	12.672		6.89791	0
30846	Thu Mar 23 11:52:28 2017_x000D_	35.7415	20.5766	31.9354	0.557378	1	23.9232	25.7506	345.308	6.02676	12.9013		13.7865	0
30847	Thu Mar 23 11:52:28 2017_x000D_	36.1476	20.3615	31.9359	0.557387	1	23.9232	25.7506	345.308	6.02676	13.3596		13.7838	101.113
30848	Thu Mar 23 11:52:28 2017_x000D_	36.5536	20.1464	31.9364	0.557395	1	26.8467	24.0734	315	5.49779	10.4712		13.7798	0
30849	Thu Mar 23 11:52:28 2017_x000D_	36.9595	19.9314	31.9368	0.557403	1	26.8467	24.0734	315	5.49779	10.9282		17.5544	0
30850	Thu Mar 23 11:52:28 2017_x000D_	37.3598	19.5046	31.9347	0.557366	1	26.8467	24.0734	315	5.49779	11.4629		9.72467	0
30851	Thu Mar 23 11:52:28 2017_x000D_	37.6654	19.3965	32.9292	0.574723	1	26.8467	24.0734	315	5.49779	11.7863		17.979	131.771
30852	Thu Mar 23 11:52:28 2017_x000D_	38.1711	19.0749	31.9356	0.557382	1	30.2576	21.306	315	5.49779	8.222		6.88185	0
30853	Thu Mar 23 11:52:28 2017_x000D_	38.3738	18.9675	29.2856	0.511131	1	30.2576	21.306	315	5.49779	8.44638		6.8845	0
30854	Thu Mar 23 11:52:28 2017_x000D_	38.5766	18.8601	31.9361	0.557389	1	30.2576	21.306	315	5.49779	8.67111		11.117	0
30855	Thu Mar 23 11:52:28 2017_x000D_	38.8792	18.6462	30.4801	0.531978	1	30.2576	21.306	315	5.49779	9.02256		9.72002	0
30856	Thu Mar 23 11:52:28 2017_x000D_	39.1846	18.538	29.286	0.511137	1	30.2576	21.306	315	5.49779	9.34629		11.1146	93.9676
30857	Thu Mar 23 11:52:29 2017_x000D_	39.4871	18.3241	27.9087	0.487099	1	32.5452	19.1664	332.434	5.80207	6.99281		6.87779	0
30858	Thu Mar 23 11:52:29 2017_x000D_	39.6897	18.2168	30.4807	0.531988	1	32.5452	19.1664	332.434	5.80207	7.20733		4.38694	0
30859	Thu Mar 23 11:52:29 2017_x000D_	39.7898	18.1102	29.2848	0.511116	1	32.5452	19.1664	332.434	5.80207	7.32119		13.7529	0
30860	Thu Mar 23 11:52:29 2017_x000D_	40.1949	17.8956	29.285	0.511119	1	32.5452	19.1664	332.434	5.80207	7.75454		3.07205	93.9845
30861	Thu Mar 23 11:52:29 2017_x000D_	40.2973	17.895	27.9087	0.487099	1	34.8332	17.0264	315	5.49779	5.53271		15.4266	0
30862	Thu Mar 23 11:52:29 2017_x000D_	40.6995	17.5746	25.2138	0.440064	1	34.8332	17.0264	315	5.49779	5.89186		3.06907	0
30863	Thu Mar 23 11:52:29 2017_x000D_	40.8018	17.5739	18.5419	0.323617	1	34.8332	17.0264	315	5.49779	5.99366		4.47811	0
30864	Thu Mar 23 11:52:29 2017_x000D_	40.6961	17.4685	9.2078	0.160706	1	34.8332	17.0264	315	5.49779	5.87954		3.084	0
30865	Thu Mar 23 11:52:29 2017_x000D_	40.5933	17.4685	-8.85257	-0.154506	1	34.8332	17.0264	315	5.49779	5.77704		0.0201246	65.8019
30866	Thu Mar 23 11:52:29 2017_x000D_	40.593	17.4679	-20.3154	-0.354571	1	36.4351	15.5281	315	5.49779	4.58813		3.19562	0
30867	Thu Mar 23 11:52:29 2017_x000D_	40.5909	17.3614	-38.76	-0.67649	1	36.4351	15.5281	315	5.49779	4.54221		0.0127279	0
30868	Thu Mar 23 11:52:29 2017_x000D_	40.5912	17.3611	-47.0843	-0.821775	1	36.4351	15.5281	315	5.49779	4.54236		3.17245	0
30869	Thu Mar 23 11:52:29 2017_x000D_	40.5944	17.4668	-61.6536	-1.07606	1	36.4351	15.5281	315	5.49779	4.58894		6.15919	75.211
30870	Thu Mar 23 11:52:29 2017_x000D_	40.7997	17.4652	-69.0683	-1.20547	1	38.2661	13.8156	315	5.49779	4.44283		0.0108167	0
30871	Thu Mar 23 11:52:29 2017_x000D_	40.8	17.4654	-74.3518	-1.29768	1	38.2661	13.8156	315	5.49779	4.44316		6.35914	0
30872	Thu Mar 23 11:52:29 2017_x000D_	40.8055	17.6773	-79.9138	-1.39476	1	38.2661	13.8156	315	5.49779	4.62183		15.881	0
30873	Thu Mar 23 11:52:29 2017_x000D_	40.8188	18.2065	-85.8124	-1.49771	1	38.2661	13.8156	315	5.49779	5.079		10.0607	61.2424
30874	Thu Mar 23 11:52:29 2017_x000D_	40.9291	18.5232	-82.7737	-1.44467	1	39.8583	12.538	340.522	5.94323	6.08023		25.3847	0
30875	Thu Mar 23 11:52:29 2017_x000D_	40.95	19.3691	-82.7716	-1.44464	1	39.8583	12.538	340.522	5.94323	6.91778		13.0979	0
30876	Thu Mar 23 11:52:29 2017_x000D_	41.0627	19.7909	-79.9107	-1.3947	1	39.8583	12.538	340.522	5.94323	7.35222		19.0136	0
30877	Thu Mar 23 11:52:29 2017_x000D_	41.0781	20.4245	-74.3366	-1.29742	1	39.8583	12.538	340.522	5.94323	7.98028		14.1764	0
30878	Thu Mar 23 11:52:29 2017_x000D_	41.2933	20.8452	-74.3393	-1.29747	1	39.8583	12.538	340.522	5.94323	8.43023		20.0522	28.2123
30879	Thu Mar 23 11:52:30 2017_x000D_	41.5132	21.4764	-69.0447	-1.20506	1	40.5451	11.8956	351.363	6.13244	9.62959		0	0
30880	Thu Mar 23 11:52:30 2017_x000D_	41.5132	21.4764	-69.0447	-1.20506	1	40.5451	11.8956	351.363	6.13244	9.62959		16.171	0
30881	Thu Mar 23 11:52:30 2017_x000D_	41.6283	22.003	-65.4258	-1.1419	1	40.5451	11.8956	351.363	6.13244	10.1653		21.2243	0
30882	Thu Mar 23 11:52:30 2017_x000D_	41.9506	22.6328	-68.0523	-1.18774	1	40.5451	11.8956	351.363	6.13244	10.8288		10.0161	23.9114
30883	Thu Mar 23 11:52:30 2017_x000D_	42.0604	22.9481	-64.2255	-1.12095	1	41.2217	11.4743	345.308	6.02676	11.5044		11.361	0
30884	Thu Mar 23 11:52:30 2017_x000D_	42.2724	23.2619	-65.4279	-1.14193	1	41.2217	11.4743	345.308	6.02676	11.8343		20.0058	0
30885	Thu Mar 23 11:52:30 2017_x000D_	42.4919	23.8916	-65.4258	-1.1419	1	41.2217	11.4743	345.308	6.02676	12.4821		15.731	0
30886	Thu Mar 23 11:52:30 2017_x000D_	42.8085	24.3096	-68.0575	-1.18783	1	41.2217	11.4743	345.308	6.02676	12.933		12.6246	23.9114
30887	Thu Mar 23 11:52:30 2017_x000D_	42.8186	24.7303	-68.0529	-1.18775	1	41.8983	11.053	345.308	6.02676	13.7082		8.85229	0
30888	Thu Mar 23 11:52:30 2017_x000D_	43.0277	24.9385	-68.0566	-1.18781	1	41.8983	11.053	345.308	6.02676	13.9314		9.984	0
30889	Thu Mar 23 11:52:30 2017_x000D_	43.1374	25.2527	-71.6638	-1.25077	1	41.8983	11.053	345.308	6.02676	14.2537		19.2014	0
30890	Thu Mar 23 11:52:30 2017_x000D_	43.2542	25.882	-69.0463	-1.20509	1	41.8983	11.053	345.308	6.02676	14.8909		9.98683	33.3927
30891	Thu Mar 23 11:52:30 2017_x000D_	43.3639	26.1963	-70.7804	-1.23535	1	42.9816	11.3088	0	0	14.8924		23.9782	0
30892	Thu Mar 23 11:52:30 2017_x000D_	43.6869	26.9274	-69.0472	-1.2051	1	42.9816	11.3088	0	0	15.6345		9.97352	0
30893	Thu Mar 23 11:52:30 2017_x000D_	43.7964	27.2413	-70.7824	-1.23539	1	42.9816	11.3088	0	0	15.9533		19.9166	0
30894	Thu Mar 23 11:52:30 2017_x000D_	44.0149	27.8682	-70.7824	-1.23539	1	42.9816	11.3088	0	0	16.5916		11.2928	0
30895	Thu Mar 23 11:52:30 2017_x000D_	44.2258	28.18	-71.6671	-1.25083	1	42.9816	11.3088	0	0	16.917		12.5795	73.2089
30896	Thu Mar 23 11:52:30 2017_x000D_	44.2357	28.5992	-71.6635	-1.25076	1	45.3662	11.8272	0	0	16.8101		19.8853	0
30897	Thu Mar 23 11:52:30 2017_x000D_	44.4539	29.2251	-71.6638	-1.25077	1	45.3662	11.8272	0	0	17.4218		11.287	0
30898	Thu Mar 23 11:52:30 2017_x000D_	44.6646	29.5368	-70.7844	-1.23542	1	45.3662	11.8272	0	0	17.7235		9.41662	0
30899	Thu Mar 23 11:52:30 2017_x000D_	44.672	29.8506	-71.6641	-1.25077	1	45.3662	11.8272	0	0	18.0368		19.8597	20.6819
30900	Thu Mar 23 11:52:31 2017_x000D_	44.8899	30.4757	-71.6643	-1.25078	1	46.0118	12.069	0	0	18.4409		9.92596	0
30901	Thu Mar 23 11:52:31 2017_x000D_	44.9986	30.7882	-68.0454	-1.18762	1	46.0118	12.069	0	0	18.7466		21.0058	0
30902	Thu Mar 23 11:52:31 2017_x000D_	45.318	31.4113	-70.7843	-1.23542	1	46.0118	12.069	0	0	19.3547		6.26865	0
30903	Thu Mar 23 11:52:31 2017_x000D_	45.3228	31.6202	-70.7824	-1.23539	1	46.0118	12.069	0	0	19.5633		19.8217	67.2847
30904	Thu Mar 23 11:52:31 2017_x000D_	45.5403	32.2441	-70.7824	-1.23539	1	47.9271	13.236	45	0.785398	19.1574		9.89283	0
30905	Thu Mar 23 11:52:31 2017_x000D_	45.6488	32.5555	-69.0416	-1.205	1	47.9271	13.236	45	0.785398	19.4534		9.91278	0
30906	Thu Mar 23 11:52:31 2017_x000D_	45.7576	32.8675	-70.7824	-1.23539	1	47.9271	13.236	45	0.785398	19.751		16.833	0
30907	Thu Mar 23 11:52:31 2017_x000D_	45.9723	33.3859	-71.6678	-1.25084	1	47.9271	13.236	45	0.785398	20.2445		6.25966	103.721
30908	Thu Mar 23 11:52:31 2017_x000D_	45.9771	33.5945	-71.6659	-1.25081	1	49.7583	16.1686	70.8414	1.23642	17.8314		19.7772	0
30909	Thu Mar 23 11:52:31 2017_x000D_	46.1941	34.217	-71.6662	-1.25081	1	49.7583	16.1686	70.8414	1.23642	18.397		8.75267	0
30910	Thu Mar 23 11:52:31 2017_x000D_	46.4014	34.4223	-71.6702	-1.25088	1	49.7583	16.1686	70.8414	1.23642	18.5598		12.5042	0
30911	Thu Mar 23 11:52:31 2017_x000D_	46.4109	34.839	-71.6665	-1.25082	1	49.7583	16.1686	70.8414	1.23642	18.9681		8.74632	0
30912	Thu Mar 23 11:52:31 2017_x000D_	46.6181	35.0441	-71.6705	-1.25089	1	49.7583	16.1686	70.8414	1.23642	19.1349		6.25066	67.606
30913	Thu Mar 23 11:52:31 2017_x000D_	46.6229	35.2524	-71.6687	-1.25085	1	50.7565	18.189	70.1022	1.22351	17.5569		6.24759	0
30914	Thu Mar 23 11:52:31 2017_x000D_	46.6276	35.4606	-71.6668	-1.25082	1	50.7565	18.189	70.1022	1.22351	17.7583		11.2047	0
30915	Thu Mar 23 11:52:31 2017_x000D_	46.8371	35.7698	-70.7843	-1.23542	1	50.7565	18.189	70.1022	1.22351	18.0124		6.24459	0
30916	Thu Mar 23 11:52:31 2017_x000D_	46.8418	35.9779	-70.7824	-1.23539	1	50.7565	18.189	70.1022	1.22351	18.2146		13.9081	52.9023
30917	Thu Mar 23 11:52:31 2017_x000D_	47.0532	36.3905	-65.392	-1.14131	1	51.5567	19.7604	82.3448	1.43719	17.2291		9.85956	0
30918	Thu Mar 23 11:52:31 2017_x000D_	47.1612	36.7009	-61.5416	-1.0741	1	51.5567	19.7604	82.3448	1.43719	17.5015		11.1788	0
30919	Thu Mar 23 11:52:31 2017_x000D_	47.3699	37.0096	-46.7778	-0.816427	1	51.5567	19.7604	82.3448	1.43719	17.75		3.12052	0
30920	Thu Mar 23 11:52:31 2017_x000D_	47.3718	37.1136	-40.5992	-0.708589	1	51.5567	19.7604	82.3448	1.43719	17.8507		13.0929	50.0574
30921	Thu Mar 23 11:52:32 2017_x000D_	47.6817	37.4209	-23.5333	-0.410734	1	52.1384	21.3243	81.3632	1.42006	16.7022		3.03029	0
30922	Thu Mar 23 11:52:32 2017_x000D_	47.7827	37.4195	-16.9863	-0.296468	1	52.1384	21.3243	81.3632	1.42006	16.6742		6.84249	0
30923	Thu Mar 23 11:52:32 2017_x000D_	47.9873	37.5203	-8.23706	-0.143764	1	52.1384	21.3243	81.3632	1.42006	16.7195		9.59232	0
30924	Thu Mar 23 11:52:32 2017_x000D_	48.288	37.4116	0.975325	0.0170226	1	52.1384	21.3243	81.3632	1.42006	16.5417		6.83044	0
30925	Thu Mar 23 11:52:32 2017_x000D_	48.4923	37.5121	3.92336	0.0684756	1	52.1384	21.3243	81.3632	1.42006	16.5933		6.06076	29.3521
30926	Thu Mar 23 11:52:32 2017_x000D_	48.6943	37.5089	9.75706	0.170293	1	52.533	22.2196	45	0.785398	15.7638		16.352	0
30927	Thu Mar 23 11:52:32 2017_x000D_	49.1947	37.2928	16.1438	0.281762	1	52.533	22.2196	45	0.785398	15.4384		12.1068	0
30928	Thu Mar 23 11:52:32 2017_x000D_	49.5982	37.2859	16.1462	0.281805	1	52.533	22.2196	45	0.785398	15.3495		23.0962	0
30929	Thu Mar 23 11:52:32 2017_x000D_	50.2969	36.9626	12.6113	0.220109	1	52.533	22.2196	45	0.785398	14.9116		12.0947	29.3481
30930	Thu Mar 23 11:52:32 2017_x000D_	50.7	36.9558	12.6134	0.220145	1	52.9275	23.1148	63.9632	1.11637	14.0191		9.57744	0
30931	Thu Mar 23 11:52:32 2017_x000D_	51.0001	36.8469	10.2054	0.178117	1	52.9275	23.1148	63.9632	1.11637	13.8667		21.1351	0
30932	Thu Mar 23 11:52:32 2017_x000D_	51.7045	36.8349	3.9103	0.0682477	1	52.9275	23.1148	63.9632	1.11637	13.7745		9.55667	0
30933	Thu Mar 23 11:52:32 2017_x000D_	52.0039	36.7261	0.956729	0.0166981	1	52.9275	23.1148	63.9632	1.11637	13.6426		21.3672	29.3387
30934	Thu Mar 23 11:52:32 2017_x000D_	52.7102	36.8179	-1.99109	-0.034751	1	53.3219	24.0097	63.9632	1.11637	12.8228		9.55206	0
30935	Thu Mar 23 11:52:32 2017_x000D_	53.0094	36.709	-4.65126	-0.0811798	1	53.3219	24.0097	63.9632	1.11637	12.7031		21.1079	0
30936	Thu Mar 23 11:52:32 2017_x000D_	53.7129	36.6973	-4.93192	-0.0860782	1	53.3219	24.0097	63.9632	1.11637	12.6936		12.4586	0
30937	Thu Mar 23 11:52:32 2017_x000D_	54.1167	36.7943	-1.9933	-0.0347897	1	53.3219	24.0097	63.9632	1.11637	12.8093		6.02186	0
30938	Thu Mar 23 11:52:32 2017_x000D_	54.3174	36.7909	-1.99367	-0.0347962	1	53.3219	24.0097	63.9632	1.11637	12.8199		24.2856	29.3304
30939	Thu Mar 23 11:52:32 2017_x000D_	55.1219	36.8809	-4.92998	-0.0860443	1	53.7163	24.9043	62.4339	1.08968	12.0588		6.01886	0
30940	Thu Mar 23 11:52:32 2017_x000D_	55.3225	36.8775	-4.93066	-0.0860563	1	53.7163	24.9043	62.4339	1.08968	12.0805		12.4346	0
30941	Thu Mar 23 11:52:32 2017_x000D_	55.7255	36.9744	-1.98947	-0.0347228	1	53.7163	24.9043	62.4339	1.08968	12.2362		18.2956	0
30942	Thu Mar 23 11:52:32 2017_x000D_	56.3247	36.8609	0.962867	0.0168052	1	53.7163	24.9043	62.4339	1.08968	12.2378		9.00725	23.5927
30943	Thu Mar 23 11:52:33 2017_x000D_	56.6249	36.8559	0.962884	0.0168055	1	54.121	25.5786	43.9929	0.767821	11.5519		18.2909	0
30944	Thu Mar 23 11:52:33 2017_x000D_	57.2274	36.9493	3.78377	0.0660392	1	54.121	25.5786	43.9929	0.767821	11.7874		9.0103	0
30945	Thu Mar 23 11:52:33 2017_x000D_	57.5277	36.9442	3.92484	0.0685014	1	54.121	25.5786	43.9929	0.767821	11.8652		18.0026	0
30946	Thu Mar 23 11:52:33 2017_x000D_	58.1277	36.9341	3.92573	0.0685168	1	54.121	25.5786	43.9929	0.767821	12.0416		8.98925	56.044
30947	Thu Mar 23 11:52:33 2017_x000D_	58.4273	36.9291	3.78546	0.0660688	1	55.5947	26.7267	13.0128	0.227116	10.5883		9.51413	0
30948	Thu Mar 23 11:52:33 2017_x000D_	58.7253	36.8206	0.962936	0.0168064	1	55.5947	26.7267	13.0128	0.227116	10.5682		12.3894	0
30949	Thu Mar 23 11:52:33 2017_x000D_	59.1268	36.9173	3.92723	0.0685431	1	55.5947	26.7267	13.0128	0.227116	10.7854		19.0054	0
30950	Thu Mar 23 11:52:33 2017_x000D_	59.7221	36.7006	3.92217	0.0684548	1	55.5947	26.7267	13.0128	0.227116	10.7942		5.98882	0
30951	Thu Mar 23 11:52:33 2017_x000D_	59.9217	36.6973	3.92248	0.0684602	1	55.5947	26.7267	13.0128	0.227116	10.869		20.9429	52.4899
30952	Thu Mar 23 11:52:33 2017_x000D_	60.6197	36.6856	3.7826	0.0660189	1	57.0783	27.6542	16.2518	0.283647	9.70091		8.97725	0
30953	Thu Mar 23 11:52:33 2017_x000D_	60.9189	36.6806	3.92393	0.0684854	1	57.0783	27.6542	16.2518	0.283647	9.80949		20.9219	0
30954	Thu Mar 23 11:52:33 2017_x000D_	61.6162	36.6689	3.78407	0.0660445	1	57.0783	27.6542	16.2518	0.283647	10.0924		8.97125	0
30955	Thu Mar 23 11:52:33 2017_x000D_	61.9152	36.6639	3.92547	0.0685124	1	57.0783	27.6542	16.2518	0.283647	10.226		17.9185	55.6315
30956	Thu Mar 23 11:52:33 2017_x000D_	62.5124	36.6539	3.92635	0.0685277	1	58.7898	28.368	10.9264	0.190702	9.08372		9.4698	0
30957	Thu Mar 23 11:52:33 2017_x000D_	62.8089	36.5456	0.956665	0.0166969	1	58.7898	28.368	10.9264	0.190702	9.11188		5.97082	0
30958	Thu Mar 23 11:52:33 2017_x000D_	63.0079	36.5423	0.956707	0.0166977	1	58.7898	28.368	10.9264	0.190702	9.19845		14.9241	0
30959	Thu Mar 23 11:52:33 2017_x000D_	63.5053	36.534	0.956702	0.0166976	1	58.7898	28.368	10.9264	0.190702	9.42971		8.93826	35.0505
30960	Thu Mar 23 11:52:33 2017_x000D_	63.8032	36.529	0.956722	0.0166979	1	59.8579	28.8415	10.9264	0.190702	8.64078		14.9121	0
30961	Thu Mar 23 11:52:33 2017_x000D_	64.3002	36.5207	0.956729	0.0166981	1	59.8579	28.8415	10.9264	0.190702	8.87154		5.95882	0
30962	Thu Mar 23 11:52:33 2017_x000D_	64.4988	36.5174	0.956709	0.0166977	1	59.8579	28.8415	10.9264	0.190702	8.9698		11.9176	0
30963	Thu Mar 23 11:52:33 2017_x000D_	64.896	36.5108	0.956722	0.016698	1	59.8579	28.8415	10.9264	0.190702	9.17609		5.95582	0
30964	Thu Mar 23 11:52:34 2017_x000D_	65.0945	36.5075	0.956756	0.0166985	1	59.8579	28.8415	10.9264	0.190702	9.28383		8.92626	29.0935
30965	Thu Mar 23 11:52:34 2017_x000D_	65.392	36.5025	0.956691	0.0166974	1	60.708	29.3082	19.8977	0.347281	8.58474		5.94698	0
30966	Thu Mar 23 11:52:34 2017_x000D_	65.5902	36.4989	-4.69074	-0.0818689	1	60.708	29.3082	19.8977	0.347281	8.69149		11.9026	0
30967	Thu Mar 23 11:52:34 2017_x000D_	65.9869	36.4923	-4.69197	-0.0818904	1	60.708	29.3082	19.8977	0.347281	8.91505		4.28508	0
30968	Thu Mar 23 11:52:34 2017_x000D_	66.0877	36.5935	-7.89572	-0.137806	1	60.708	29.3082	19.8977	0.347281	9.05631		5.94398	65.5765
30969	Thu Mar 23 11:52:34 2017_x000D_	66.2858	36.5899	-13.6007	-0.237377	1	62.875	29.5949	0	0	7.78226		3.09337	0
30970	Thu Mar 23 11:52:34 2017_x000D_	66.2842	36.4868	-16.357	-0.285483	1	62.875	29.5949	0	0	7.68901		3.07547	0
30971	Thu Mar 23 11:52:34 2017_x000D_	66.286	36.5893	-26.5021	-0.462549	1	62.875	29.5949	0	0	7.78181		3.09342	0
30972	Thu Mar 23 11:52:34 2017_x000D_	66.2843	36.4862	-29.0512	-0.507039	1	62.875	29.5949	0	0	7.68852		3.07547	118.582
30973	Thu Mar 23 11:52:34 2017_x000D_	66.2861	36.5887	-39.239	-0.684849	1	66.8148	29.2752	0	0	7.33259		3.09021	0
30974	Thu Mar 23 11:52:34 2017_x000D_	66.2849	36.4857	-45.1767	-0.788482	1	66.8148	29.2752	0	0	7.22994		6.69751	0
30975	Thu Mar 23 11:52:34 2017_x000D_	66.4849	36.5849	-54.9098	-0.958357	1	66.8148	29.2752	0	0	7.31714		11.013	0
30976	Thu Mar 23 11:52:34 2017_x000D_	66.6883	36.8905	-65.963	-1.15127	1	66.8148	29.2752	0	0	7.61635		3.08747	0
30977	Thu Mar 23 11:52:34 2017_x000D_	66.6901	36.9934	-72.2257	-1.26058	1	66.8148	29.2752	0	0	7.71921		6.17779	52.2516
30978	Thu Mar 23 11:52:34 2017_x000D_	66.6934	37.1993	-77.6835	-1.35583	1	68.5557	29.3286	0	0	8.08802		11.003	0
30979	Thu Mar 23 11:52:34 2017_x000D_	66.8965	37.5047	-89.153	-1.55601	1	68.5557	29.3286	0	0	8.34275		6.86187	0
30980	Thu Mar 23 11:52:34 2017_x000D_	66.8007	37.7124	262.632	4.58379	1	68.5557	29.3286	0	0	8.56552		12.7048	0
30981	Thu Mar 23 11:52:34 2017_x000D_	66.7079	38.1256	254.745	4.44613	1	68.5557	29.3286	0	0	8.98897		9.26198	26.1214
30982	Thu Mar 23 11:52:34 2017_x000D_	66.7124	38.4343	248.795	4.34229	1	69.426	29.3554	0	0	9.47576		6.85496	0
30983	Thu Mar 23 11:52:34 2017_x000D_	66.6165	38.6417	246.35	4.29962	1	69.426	29.3554	0	0	9.70199		23.3705	0
30984	Thu Mar 23 11:52:34 2017_x000D_	66.3302	39.3662	247.697	4.32313	1	69.426	29.3554	0	0	10.4786		6.85223	0
30985	Thu Mar 23 11:52:34 2017_x000D_	66.2343	39.5735	245.162	4.27888	1	69.426	29.3554	0	0	10.705		22.012	0
30986	Thu Mar 23 11:52:35 2017_x000D_	65.8475	40.197	245.162	4.27889	1	69.426	29.3554	0	0	11.4169		13.6963	46.0592
30987	Thu Mar 23 11:52:35 2017_x000D_	65.6557	40.6113	245.162	4.27889	1	70.938	29.6219	0	0	12.193		16.5224	0
30988	Thu Mar 23 11:52:35 2017_x000D_	65.4656	41.1282	246.351	4.29963	1	70.938	29.6219	0	0	12.7414		9.71215	0
30989	Thu Mar 23 11:52:35 2017_x000D_	65.3713	41.4379	247.698	4.32315	1	70.938	29.6219	0	0	13.0616		10.9981	0
30990	Thu Mar 23 11:52:35 2017_x000D_	65.178	41.7494	248.797	4.34233	1	70.938	29.6219	0	0	13.4259		6.15675	19.5842
30991	Thu Mar 23 11:52:35 2017_x000D_	65.1812	41.9546	248.796	4.34231	1	71.5905	29.6419	0	0	13.881		20.5337	0
30992	Thu Mar 23 11:52:35 2017_x000D_	64.8936	42.5757	251.332	4.38658	1	71.5905	29.6419	0	0	14.5647		6.15075	0
30993	Thu Mar 23 11:52:35 2017_x000D_	64.8968	42.7807	251.332	4.38656	1	71.5905	29.6419	0	0	14.7456		19.4111	0
30994	Thu Mar 23 11:52:35 2017_x000D_	64.7084	43.3997	251.331	4.38656	1	71.5905	29.6419	0	0	15.3831		13.6856	0
30995	Thu Mar 23 11:52:35 2017_x000D_	64.5168	43.8137	251.332	4.38657	1	71.5905	29.6419	0	0	15.8391		19.4025	38.0617
30996	Thu Mar 23 11:52:35 2017_x000D_	64.3284	44.4324	251.332	4.38656	1	72.1886	30.7608	0	0	15.7701		8.57119	0
30997	Thu Mar 23 11:52:35 2017_x000D_	64.1336	44.6414	251.333	4.38659	1	72.1886	30.7608	0	0	16.0485		22.3434	0
30998	Thu Mar 23 11:52:35 2017_x000D_	63.9469	45.3624	250.335	4.36918	1	72.1886	30.7608	0	0	16.767		9.69606	0
30999	Thu Mar 23 11:52:35 2017_x000D_	63.8528	45.6716	248.795	4.3423	1	72.1886	30.7608	0	0	17.0827		6.8361	26.4023
31000	Thu Mar 23 11:52:35 2017_x000D_	63.7571	45.8784	251.333	4.38658	1	72.1451	31.6398	0	0	16.5256		13.6735	0
31001	Thu Mar 23 11:52:35 2017_x000D_	63.5656	46.292	251.333	4.38659	1	72.1451	31.6398	0	0	16.9792		19.3826	0
31002	Thu Mar 23 11:52:35 2017_x000D_	63.3775	46.9101	251.333	4.38659	1	72.1451	31.6398	0	0	17.6083		12.2746	0
31003	Thu Mar 23 11:52:35 2017_x000D_	63.3841	47.3192	251.331	4.38656	1	72.1451	31.6398	0	0	17.961		21.9704	99.0493
31004	Thu Mar 23 11:52:35 2017_x000D_	62.998	47.9415	251.333	4.38659	1	72.1993	34.941	0	0	15.9272		19.3703	0
31005	Thu Mar 23 11:52:35 2017_x000D_	62.81	48.5592	251.333	4.38659	1	72.1993	34.941	0	0	16.5413		9.19922	0
31006	Thu Mar 23 11:52:35 2017_x000D_	62.815	48.8658	250.334	4.36916	1	72.1993	34.941	0	0	16.7918		10.9764	0
31007	Thu Mar 23 11:52:36 2017_x000D_	62.6221	49.1767	251.333	4.38658	1	72.1993	34.941	0	0	17.1574		12.2566	0
31008	Thu Mar 23 11:52:36 2017_x000D_	62.6288	49.5852	251.331	4.38656	1	72.1993	34.941	0	0	17.4942		21.957	72.5268
31009	Thu Mar 23 11:52:36 2017_x000D_	62.2429	50.2071	251.333	4.38659	1	72.0797	37.3556	0	0	16.1841		6.12685	0
31010	Thu Mar 23 11:52:36 2017_x000D_	62.2463	50.4113	251.332	4.38658	1	72.0797	37.3556	0	0	16.3446		20.48	0
31011	Thu Mar 23 11:52:36 2017_x000D_	61.9595	51.0308	248.794	4.34227	1	72.0797	37.3556	0	0	17.0126		12.6182	0
31012	Thu Mar 23 11:52:36 2017_x000D_	61.8674	51.4412	251.333	4.38658	1	72.0797	37.3556	0	0	17.3981		20.4746	66.3493
31013	Thu Mar 23 11:52:36 2017_x000D_	61.5806	52.0605	248.793	4.34227	1	71.7538	39.5431	0	0	16.1301		9.67048	0
31014	Thu Mar 23 11:52:36 2017_x000D_	61.4868	52.3689	250.335	4.36917	1	71.7538	39.5431	0	0	16.429		19.3361	0
31015	Thu Mar 23 11:52:36 2017_x000D_	61.2991	52.9855	250.335	4.36917	1	71.7538	39.5431	0	0	17.0294		9.66386	0
31016	Thu Mar 23 11:52:36 2017_x000D_	61.2054	53.2937	248.793	4.34225	1	71.7538	39.5431	0	0	17.3305		10.9723	97.8154
31017	Thu Mar 23 11:52:36 2017_x000D_	61.0126	53.6045	247.693	4.32306	1	70.0921	42.3484	50.486	0.881147	14.4616		6.81851	0
31018	Thu Mar 23 11:52:36 2017_x000D_	60.917	53.8107	250.336	4.36918	1	70.0921	42.3484	50.486	0.881147	14.6822		15.5906	0
31019	Thu Mar 23 11:52:36 2017_x000D_	60.8268	54.3225	248.792	4.34225	1	70.0921	42.3484	50.486	0.881147	15.1402		10.9698	0
31020	Thu Mar 23 11:52:36 2017_x000D_	60.634	54.6332	247.693	4.32305	1	70.0921	42.3484	50.486	0.881147	15.5039		16.4333	75.4997
31021	Thu Mar 23 11:52:36 2017_x000D_	60.4449	55.1473	248.793	4.34226	1	68.4741	44.276	85.4979	1.49222	13.5149		6.1089	0
31022	Thu Mar 23 11:52:36 2017_x000D_	60.4484	55.3509	248.792	4.34224	1	68.4741	44.276	85.4979	1.49222	13.6772		13.6305	0
31023	Thu Mar 23 11:52:36 2017_x000D_	60.2575	55.7632	248.793	4.34225	1	68.4741	44.276	85.4979	1.49222	14.1233		6.8118	0
31024	Thu Mar 23 11:52:36 2017_x000D_	60.162	55.9692	251.334	4.38661	1	68.4741	44.276	85.4979	1.49222	14.3465		6.81871	0
31025	Thu Mar 23 11:52:36 2017_x000D_	60.0666	56.1755	248.793	4.34225	1	68.4741	44.276	85.4979	1.49222	14.57		9.65238	84.5989
31026	Thu Mar 23 11:52:36 2017_x000D_	59.9729	56.4833	250.336	4.36918	1	66.2156	45.9646	117.566	2.05192	12.2317		3.04848	0
31027	Thu Mar 23 11:52:36 2017_x000D_	59.9747	56.5849	251.334	4.38661	1	66.2156	45.9646	117.566	2.05192	12.3183		13.6196	0
31028	Thu Mar 23 11:52:37 2017_x000D_	59.7838	56.9968	256.67	4.47974	1	66.2156	45.9646	117.566	2.05192	12.7702		12.5847	0
31029	Thu Mar 23 11:52:37 2017_x000D_	59.6919	57.4061	259.447	4.5282	1	66.2156	45.9646	117.566	2.05192	13.1707		3.03338	79.594
31030	Thu Mar 23 11:52:37 2017_x000D_	59.6935	57.5072	-88.9844	-1.55307	1	64.1745	47.6596	116.037	2.02522	10.8192		9.64154	0
31031	Thu Mar 23 11:52:37 2017_x000D_	59.5994	57.8145	-74.5633	-1.30137	1	64.1745	47.6596	116.037	2.02522	11.1379		6.74458	0
31032	Thu Mar 23 11:52:37 2017_x000D_	59.7013	58.0149	-59.0162	-1.03003	1	64.1745	47.6596	116.037	2.02522	11.2801		4.22367	0
31033	Thu Mar 23 11:52:37 2017_x000D_	59.8016	58.1137	-50.387	-0.879419	1	64.1745	47.6596	116.037	2.02522	11.3318		6.1028	51.6789
31034	Thu Mar 23 11:52:37 2017_x000D_	59.8049	58.3171	-42.4363	-0.740653	1	63.0241	48.9418	117.566	2.05192	9.91259		5.93013	0
31035	Thu Mar 23 11:52:37 2017_x000D_	60.0025	58.3118	-34.5146	-0.602393	1	63.0241	48.9418	117.566	2.05192	9.84515		8.47283	0
31036	Thu Mar 23 11:52:37 2017_x000D_	60.2038	58.5099	-21.8487	-0.381331	1	63.0241	48.9418	117.566	2.05192	9.9751		4.24064	0
31037	Thu Mar 23 11:52:37 2017_x000D_	60.3045	58.6091	-12.8088	-0.223556	1	63.0241	48.9418	117.566	2.05192	10.0426		12.2344	0
31038	Thu Mar 23 11:52:37 2017_x000D_	60.7021	58.6998	-4.24623	-0.0741108	1	63.0241	48.9418	117.566	2.05192	10.0305		8.89257	75.4429
31039	Thu Mar 23 11:52:37 2017_x000D_	60.9984	58.6914	-3.96931	-0.0692775	1	61.4075	50.8681	135	2.35619	7.83399		27.3094	0
31040	Thu Mar 23 11:52:37 2017_x000D_	61.8912	58.8691	-4.24357	-0.0740643	1	61.4075	50.8681	135	2.35619	8.01561		12.2652	0
31041	Thu Mar 23 11:52:37 2017_x000D_	62.2842	58.7564	-7.15074	-0.124804	1	61.4075	50.8681	135	2.35619	7.93687		12.1924	0
31042	Thu Mar 23 11:52:37 2017_x000D_	62.6805	58.8465	-10.0114	-0.174732	1	61.4075	50.8681	135	2.35619	8.07932		24.3652	80.7582
31043	Thu Mar 23 11:52:37 2017_x000D_	63.4725	59.0264	-15.5623	-0.271614	1	59.7806	53.0128	104.692	1.82722	7.05645		8.88058	0
31044	Thu Mar 23 11:52:37 2017_x000D_	63.7684	59.018	-16.4166	-0.286523	1	59.7806	53.0128	104.692	1.82722	7.20867		19.8371	0
31045	Thu Mar 23 11:52:37 2017_x000D_	64.3642	59.3048	-19.1932	-0.334985	1	59.7806	53.0128	104.692	1.82722	7.78451		12.1611	0
31046	Thu Mar 23 11:52:37 2017_x000D_	64.7595	59.3946	-21.8807	-0.38189	1	59.7806	53.0128	104.692	1.82722	8.09425		10.671	53.3215
31047	Thu Mar 23 11:52:37 2017_x000D_	65.0579	59.5882	-28.2721	-0.493441	1	58.8376	54.5194	100.926	1.7615	8.02402		19.8008	0
31048	Thu Mar 23 11:52:37 2017_x000D_	65.6526	59.8745	-30.7094	-0.535981	1	58.8376	54.5194	100.926	1.7615	8.66726		12.1443	0
31049	Thu Mar 23 11:52:37 2017_x000D_	66.0473	59.9644	-28.2772	-0.493531	1	58.8376	54.5194	100.926	1.7615	9.03481		21.3052	0
31050	Thu Mar 23 11:52:38 2017_x000D_	66.6427	60.3515	-28.2751	-0.493493	1	58.8376	54.5194	100.926	1.7615	9.74336		8.39432	50.3277
31051	Thu Mar 23 11:52:38 2017_x000D_	66.8421	60.5478	-28.2721	-0.493441	1	58.1121	56.032	101.457	1.77075	9.8288		13.1696	0
31052	Thu Mar 23 11:52:38 2017_x000D_	67.2376	60.7383	-28.2728	-0.493454	1	58.1121	56.032	101.457	1.77075	10.2676		17.1803	0
31053	Thu Mar 23 11:52:38 2017_x000D_	67.7323	61.0268	-24.4554	-0.426827	1	58.1121	56.032	101.457	1.77075	10.8396		8.83286	0
31054	Thu Mar 23 11:52:38 2017_x000D_	68.0266	61.0181	-25.7157	-0.448824	1	58.1121	56.032	101.457	1.77075	11.0977		17.1618	0
31055	Thu Mar 23 11:52:38 2017_x000D_	68.5207	61.3064	-21.867	-0.381651	1	58.1121	56.032	101.457	1.77075	11.6687		10.6093	84.7105
31056	Thu Mar 23 11:52:38 2017_x000D_	68.8171	61.4993	-20.799	-0.363012	1	59.0715	58.6877	64.1474	1.11958	10.1431		18.5436	0
31057	Thu Mar 23 11:52:38 2017_x000D_	69.4072	61.6833	-20.8003	-0.363035	1	59.0715	58.6877	64.1474	1.11958	10.7611		9.2779	0
31058	Thu Mar 23 11:52:38 2017_x000D_	69.7024	61.7755	-19.1722	-0.334618	1	59.0715	58.6877	64.1474	1.11958	11.0703		10.5918	0
31059	Thu Mar 23 11:52:38 2017_x000D_	69.9983	61.9681	-18.2028	-0.317698	1	59.0715	58.6877	64.1474	1.11958	11.4086		8.80896	59.7525
31060	Thu Mar 23 11:52:38 2017_x000D_	70.2918	61.9593	-19.1729	-0.33463	1	60.3002	60.2553	81.3632	1.42006	10.1359		22.2953	0
31061	Thu Mar 23 11:52:38 2017_x000D_	70.9796	62.2408	-15.5238	-0.270941	1	60.3002	60.2553	81.3632	1.42006	10.8624		6.54528	0
31062	Thu Mar 23 11:52:38 2017_x000D_	71.1762	62.3354	-18.2034	-0.31771	1	60.3002	60.2553	81.3632	1.42006	11.0731		18.4867	0
31063	Thu Mar 23 11:52:38 2017_x000D_	71.7645	62.5188	-18.2038	-0.317717	1	60.3002	60.2553	81.3632	1.42006	11.6856		11.7084	37.861
31064	Thu Mar 23 11:52:38 2017_x000D_	72.1546	62.5069	-18.2087	-0.317801	1	60.8985	61.3665	46.2894	0.807903	11.3137		21.1261	0
31065	Thu Mar 23 11:52:38 2017_x000D_	72.7447	62.8912	-18.2021	-0.317686	1	60.8985	61.3665	46.2894	0.807903	11.9439		11.6964	0
31066	Thu Mar 23 11:52:38 2017_x000D_	73.1344	62.8793	-18.207	-0.317772	1	60.8985	61.3665	46.2894	0.807903	12.3291		18.4402	0
31067	Thu Mar 23 11:52:38 2017_x000D_	73.7212	63.0623	-18.2073	-0.317777	1	60.8985	61.3665	46.2894	0.807903	12.9343		0	0
31068	Thu Mar 23 11:52:38 2017_x000D_	73.7212	63.0623	-18.2073	-0.317777	1	60.8985	61.3665	46.2894	0.807903	12.9343		19.5605	27.4596
31069	Thu Mar 23 11:52:38 2017_x000D_	74.3086	63.3453	-20.8073	-0.363156	1	61.5178	62.0405	57.3179	1.00039	12.8572		15.6866	0
31070	Thu Mar 23 11:52:38 2017_x000D_	74.7974	63.531	-21.8771	-0.381827	1	61.5178	62.0405	57.3179	1.00039	13.363		6.51034	0
31071	Thu Mar 23 11:52:39 2017_x000D_	74.9929	63.6252	-24.4793	-0.427244	1	61.5178	62.0405	57.3179	1.00039	13.568		9.1963	0
31072	Thu Mar 23 11:52:39 2017_x000D_	75.2855	63.7166	-20.8073	-0.363156	1	61.5178	62.0405	57.3179	1.00039	13.8694		15.6638	43.396
31073	Thu Mar 23 11:52:39 2017_x000D_	75.7736	63.902	-21.8778	-0.38184	1	62.7878	62.733	0	0	13.0383		5.82878	0
31074	Thu Mar 23 11:52:39 2017_x000D_	75.9678	63.896	-21.8807	-0.381891	1	62.7878	62.733	0	0	13.2312		13.0059	0
31075	Thu Mar 23 11:52:39 2017_x000D_	76.3583	64.0843	-21.8797	-0.381872	1	62.7878	62.733	0	0	13.6376		10.4985	0
31076	Thu Mar 23 11:52:39 2017_x000D_	76.6514	64.2755	-20.806	-0.363133	1	62.7878	62.733	0	0	13.9491		2.91739	113.211
31077	Thu Mar 23 11:52:39 2017_x000D_	76.7486	64.2725	-21.8786	-0.381854	1	66.4324	63.7116	0	0	10.3314		15.6202	0
31078	Thu Mar 23 11:52:39 2017_x000D_	77.2353	64.4575	-20.8073	-0.363156	1	66.4324	63.7116	0	0	10.8286		6.50233	0
31079	Thu Mar 23 11:52:39 2017_x000D_	77.4306	64.5515	-25.7494	-0.449411	1	66.4324	63.7116	0	0	11.0302		12.9697	0
31080	Thu Mar 23 11:52:39 2017_x000D_	77.8201	64.7391	-30.7866	-0.537327	1	66.4324	63.7116	0	0	11.434		3.0181	105.54
31081	Thu Mar 23 11:52:39 2017_x000D_	77.8193	64.6385	-40.8363	-0.712728	1	69.8687	64.4653	0	0	7.95249		2.92058	0
31082	Thu Mar 23 11:52:39 2017_x000D_	77.9166	64.6353	-50.7475	-0.885712	1	69.8687	64.4653	0	0	8.0497		4.12385	0
31083	Thu Mar 23 11:52:39 2017_x000D_	77.8194	64.5381	-67.0472	-1.17019	1	69.8687	64.4653	0	0	7.95103		4.14727	0
31084	Thu Mar 23 11:52:39 2017_x000D_	77.9178	64.6352	-75.7242	-1.32164	1	69.8687	64.4653	0	0	8.05089		2.89979	0
31085	Thu Mar 23 11:52:39 2017_x000D_	77.8212	64.6386	-83.851	-1.46348	1	69.8687	64.4653	0	0	7.95439		6.64248	52.3067
31086	Thu Mar 23 11:52:39 2017_x000D_	77.9207	64.8364	257.072	4.48676	1	71.5916	64.7329	8.81582	0.153865	6.32995		3.01215	0
31087	Thu Mar 23 11:52:39 2017_x000D_	77.9217	64.9368	251.118	4.38283	1	71.5916	64.7329	8.81582	0.153865	6.33338		6.74708	0
31088	Thu Mar 23 11:52:39 2017_x000D_	77.8268	65.1407	236.649	4.1303	1	71.5916	64.7329	8.81582	0.153865	6.24852		3.00912	0
31089	Thu Mar 23 11:52:39 2017_x000D_	77.8277	65.241	230.849	4.02907	1	71.5916	64.7329	8.81582	0.153865	6.25677		10.8336	59.695
31090	Thu Mar 23 11:52:39 2017_x000D_	77.6369	65.5476	221.327	3.86289	1	73.5197	65.2247	0	0	4.12984		2.91458	0
31091	Thu Mar 23 11:52:39 2017_x000D_	77.5398	65.5508	215.207	3.75606	1	73.5197	65.2247	0	0	4.0333		19.0561	0
31092	Thu Mar 23 11:52:40 2017_x000D_	77.0596	65.9666	213.741	3.73048	1	73.5197	65.2247	0	0	3.61681		15.8486	0
31093	Thu Mar 23 11:52:40 2017_x000D_	76.5774	66.1824	215.206	3.75605	1	73.5197	65.2247	0	0	3.20417		10.6897	233.874
31094	Thu Mar 23 11:52:40 2017_x000D_	76.2891	66.3918	221.325	3.86285	2	81.3031	65.6645	107.778	1.88108	5.06647		27.4721	0
31095	Thu Mar 23 11:52:40 2017_x000D_	75.6173	67.0141	227.123	3.96404	2	81.3031	65.6645	107.778	1.88108	5.84378		12.673	0
31096	Thu Mar 23 11:52:40 2017_x000D_	75.3299	67.3237	230.847	4.02904	2	81.3031	65.6645	107.778	1.88108	6.19936		21.1195	0
31097	Thu Mar 23 11:52:40 2017_x000D_	74.8509	67.8396	238.892	4.16945	2	81.3031	65.6645	107.778	1.88108	6.80896		9.51295	0
31098	Thu Mar 23 11:52:40 2017_x000D_	74.7574	68.1426	242.617	4.23447	2	81.3031	65.6645	107.778	1.88108	6.99908		10.7047	46.6199
31099	Thu Mar 23 11:52:40 2017_x000D_	74.4687	68.3523	245.024	4.27647	2	80.166	66.7237	135	2.35619	5.9255		21.9004	0
31100	Thu Mar 23 11:52:40 2017_x000D_	74.283	69.0583	251.141	4.38324	2	80.166	66.7237	135	2.35619	6.3293		13.447	0
31101	Thu Mar 23 11:52:40 2017_x000D_	74.0937	69.4646	251.142	4.38325	2	80.166	66.7237	135	2.35619	6.66223		9.50919	0
31102	Thu Mar 23 11:52:40 2017_x000D_	74.0003	69.7675	254.543	4.44261	2	80.166	66.7237	135	2.35619	6.87609		21.8997	111.751
31103	Thu Mar 23 11:52:40 2017_x000D_	73.8147	70.4735	253.745	4.42869	1	76.519	65.9652	0	0	5.25719		10.8171	0
31104	Thu Mar 23 11:52:40 2017_x000D_	73.6243	70.7797	254.544	4.44263	1	76.519	65.9652	0	0	5.61771		21.2353	0
31105	Thu Mar 23 11:52:40 2017_x000D_	73.5359	71.482	251.14	4.38322	1	76.519	65.9652	0	0	6.27168		10.8145	0
31106	Thu Mar 23 11:52:40 2017_x000D_	73.3455	71.7881	252.043	4.39898	1	76.519	65.9652	0	0	6.63154		15.3191	6.49766
31107	Thu Mar 23 11:52:40 2017_x000D_	73.2547	72.2906	248.622	4.33928	1	76.7355	65.9714	10.5043	0.183335	7.21445		10.8196	0
31108	Thu Mar 23 11:52:40 2017_x000D_	73.0643	72.5969	247.533	4.32027	1	76.7355	65.9714	10.5043	0.183335	7.57463		16.1777	0
31109	Thu Mar 23 11:52:40 2017_x000D_	72.8765	73.1024	248.623	4.33929	1	76.7355	65.9714	10.5043	0.183335	8.10821		9.50544	0
31110	Thu Mar 23 11:52:40 2017_x000D_	72.7832	73.4052	245.019	4.27639	1	76.7355	65.9714	10.5043	0.183335	8.41915		9.49111	46.6334
31111	Thu Mar 23 11:52:40 2017_x000D_	72.6899	73.7075	248.622	4.33928	1	77.5358	67.304	79.0736	1.38009	8.03041		9.50169	0
31112	Thu Mar 23 11:52:40 2017_x000D_	72.5967	74.0102	245.019	4.27638	1	77.5358	67.304	79.0736	1.38009	8.32874		19.1701	0
31113	Thu Mar 23 11:52:40 2017_x000D_	72.2149	74.5226	246.197	4.29695	1	77.5358	67.304	79.0736	1.38009	8.96773		8.96772	0
31114	Thu Mar 23 11:52:41 2017_x000D_	72.2187	74.8215	245.019	4.27638	1	77.5358	67.304	79.0736	1.38009	9.20784		14.9814	0
31115	Thu Mar 23 11:52:41 2017_x000D_	71.9326	75.2308	242.613	4.2344	1	77.5358	67.304	79.0736	1.38009	9.70721		13.4202	60.0538
31116	Thu Mar 23 11:52:41 2017_x000D_	71.7437	75.6363	242.613	4.2344	1	77.87	69.2777	78.5432	1.37084	8.82969		13.4215	0
31117	Thu Mar 23 11:52:41 2017_x000D_	71.5547	76.0418	242.613	4.23439	1	77.87	69.2777	78.5432	1.37084	9.25398		6.70811	0
31118	Thu Mar 23 11:52:41 2017_x000D_	71.4603	76.2445	245.019	4.27639	1	77.87	69.2777	78.5432	1.37084	9.46681		6.7121	0
31119	Thu Mar 23 11:52:41 2017_x000D_	71.3658	76.4473	242.613	4.23439	1	77.87	69.2777	78.5432	1.37084	9.68028		13.4162	99.6254
31120	Thu Mar 23 11:52:41 2017_x000D_	71.177	76.8527	242.613	4.23439	1	78.3546	72.563	79.9968	1.39621	8.36179		6.70539	0
31121	Thu Mar 23 11:52:41 2017_x000D_	71.0826	77.0553	245.019	4.27639	1	78.3546	72.563	79.9968	1.39621	8.54767		6.70666	0
31122	Thu Mar 23 11:52:41 2017_x000D_	70.9881	77.2579	247.534	4.32029	1	78.3546	72.563	79.9968	1.39621	8.73541		9.48272	0
31123	Thu Mar 23 11:52:41 2017_x000D_	70.8951	77.56	246.197	4.29695	1	78.3546	72.563	79.9968	1.39621	8.97854		9.48361	53.6153
31124	Thu Mar 23 11:52:41 2017_x000D_	70.802	77.8621	247.534	4.32028	1	78.6994	74.3166	80.0279	1.39675	8.65676		4.2223	0
31125	Thu Mar 23 11:52:41 2017_x000D_	70.7063	77.9653	246.197	4.29695	1	78.6994	74.3166	80.0279	1.39675	8.7865		12.3682	0
31126	Thu Mar 23 11:52:41 2017_x000D_	70.6144	78.3672	236.647	4.13027	1	78.6994	74.3166	80.0279	1.39675	9.04293		0.0127279	0
31127	Thu Mar 23 11:52:41 2017_x000D_	70.6141	78.3675	229.066	3.99795	1	78.6994	74.3166	80.0279	1.39675	9.04333		4.20535	0
31128	Thu Mar 23 11:52:41 2017_x000D_	70.7094	78.2647	217.564	3.79721	1	78.6994	74.3166	80.0279	1.39675	8.91222		4.21619	39.6088
31129	Thu Mar 23 11:52:41 2017_x000D_	70.8048	78.1615	209.012	3.64795	1	78.8498	75.6283	82.3448	1.43719	8.4344		4.09647	0
31130	Thu Mar 23 11:52:41 2017_x000D_	70.9023	78.2571	193.193	3.37186	1	78.8498	75.6283	82.3448	1.43719	8.37098		0.015	0
31131	Thu Mar 23 11:52:41 2017_x000D_	70.902	78.2567	182.218	3.1803	1	78.8498	75.6283	82.3448	1.43719	8.37114		0.025807	0
31132	Thu Mar 23 11:52:41 2017_x000D_	70.9015	78.256	165.807	2.89389	1	78.8498	75.6283	82.3448	1.43719	8.3714		2.91179	39.2087
31133	Thu Mar 23 11:52:41 2017_x000D_	70.8045	78.2594	159.752	2.78819	1	78.784	76.9336	100.003	1.74538	8.08889		9.16473	0
31134	Thu Mar 23 11:52:41 2017_x000D_	70.5122	78.1706	143.627	2.50676	1	78.784	76.9336	100.003	1.74538	8.36378		4.11992	0
31135	Thu Mar 23 11:52:42 2017_x000D_	70.4139	78.0747	139.735	2.43883	1	78.784	76.9336	100.003	1.74538	8.44753		8.2378	0
31136	Thu Mar 23 11:52:42 2017_x000D_	70.2172	77.8831	131.917	2.30238	1	78.784	76.9336	100.003	1.74538	8.61926		6.48995	56.547
31137	Thu Mar 23 11:52:42 2017_x000D_	70.0215	77.7909	130.172	2.27192	1	77.2157	77.9792	145.755	2.54391	7.19666		22.8256	0
31138	Thu Mar 23 11:52:42 2017_x000D_	69.5273	77.2124	128.067	2.23519	1	77.2157	77.9792	145.755	2.54391	7.72654		13.1768	0
31139	Thu Mar 23 11:52:42 2017_x000D_	69.3272	76.8214	128.064	2.23514	1	77.2157	77.9792	145.755	2.54391	7.97301		25.2366	0
31140	Thu Mar 23 11:52:42 2017_x000D_	68.8306	76.1424	131.912	2.3023	1	77.2157	77.9792	145.755	2.54391	8.58392		12.4026	0
31141	Thu Mar 23 11:52:42 2017_x000D_	68.534	75.8544	135.809	2.37031	1	77.2157	77.9792	145.755	2.54391	8.93794		24.824	26.9106
31142	Thu Mar 23 11:52:42 2017_x000D_	67.9407	75.2776	135.809	2.37031	1	76.3398	78.1727	155.232	2.70931	8.88406		8.28034	0
31143	Thu Mar 23 11:52:42 2017_x000D_	67.7428	75.0852	135.809	2.37031	1	76.3398	78.1727	155.232	2.70931	9.13461		18.8177	0
31144	Thu Mar 23 11:52:42 2017_x000D_	67.3449	74.6003	141.466	2.46906	1	76.3398	78.1727	155.232	2.70931	9.67834		10.5232	0
31145	Thu Mar 23 11:52:42 2017_x000D_	67.0494	74.4113	139.711	2.43842	1	76.3398	78.1727	155.232	2.70931	10.023		4.1477	6.48841
31146	Thu Mar 23 11:52:42 2017_x000D_	66.9501	74.3151	143.589	2.5061	1	76.1236	78.1668	152.434	2.66047	9.94931		22.8649	0
31147	Thu Mar 23 11:52:42 2017_x000D_	66.3567	73.8368	145.835	2.5453	1	76.1236	78.1668	152.434	2.66047	10.6837		10.5549	0
31148	Thu Mar 23 11:52:42 2017_x000D_	66.0602	73.6474	147.405	2.57271	1	76.1236	78.1668	152.434	2.66047	11.0316		21.1096	0
31149	Thu Mar 23 11:52:42 2017_x000D_	65.4674	73.2683	147.405	2.57271	1	76.1236	78.1668	152.434	2.66047	11.7282		8.31642	45.7566
31150	Thu Mar 23 11:52:42 2017_x000D_	65.2686	73.0751	147.403	2.57267	1	74.6206	77.9074	188.926	3.29738	10.5267		9.24172	0
31151	Thu Mar 23 11:52:42 2017_x000D_	64.9738	72.9857	148.213	2.5868	1	74.6206	77.9074	188.926	3.29738	10.8298		18.8083	0
31152	Thu Mar 23 11:52:42 2017_x000D_	64.4776	72.6025	149.727	2.61323	1	74.6206	77.9074	188.926	3.29738	11.4465		6.55686	0
31153	Thu Mar 23 11:52:42 2017_x000D_	64.28	72.5091	147.405	2.57271	1	74.6206	77.9074	188.926	3.29738	11.6649		13.1099	53.2725
31154	Thu Mar 23 11:52:42 2017_x000D_	63.8848	72.3226	147.407	2.57274	1	72.9118	77.4244	187.655	3.2752	10.3689		18.8264	0
31155	Thu Mar 23 11:52:42 2017_x000D_	63.3883	71.9388	145.838	2.54536	1	72.9118	77.4244	187.655	3.2752	10.9904		8.34194	0
31156	Thu Mar 23 11:52:43 2017_x000D_	63.1888	71.7451	145.837	2.54533	1	72.9118	77.4244	187.655	3.2752	11.2602		21.2053	0
31157	Thu Mar 23 11:52:43 2017_x000D_	62.5933	71.3643	145.837	2.54534	1	72.9118	77.4244	187.655	3.2752	11.9665		8.35467	0
31158	Thu Mar 23 11:52:43 2017_x000D_	62.3935	71.1703	145.835	2.54531	1	72.9118	77.4244	187.655	3.2752	12.2372		21.2336	46.4427
31159	Thu Mar 23 11:52:43 2017_x000D_	61.7972	70.789	145.836	2.54532	1	71.6568	76.518	190.926	3.33229	11.4032		8.36315	0
31160	Thu Mar 23 11:52:43 2017_x000D_	61.5972	70.5948	145.834	2.54529	1	71.6568	76.518	190.926	3.33229	11.6739		17.1938	0
31161	Thu Mar 23 11:52:43 2017_x000D_	61.0999	70.3099	145.201	2.53424	1	71.6568	76.518	190.926	3.33229	12.247		0	0
31162	Thu Mar 23 11:52:43 2017_x000D_	61.0999	70.3099	145.201	2.53424	1	71.6568	76.518	190.926	3.33229	12.247		14.7594	26.6494
31163	Thu Mar 23 11:52:43 2017_x000D_	60.7011	70.0218	147.399	2.5726	1	70.802	76.2763	180	3.14159	11.8805		10.6355	0
31164	Thu Mar 23 11:52:43 2017_x000D_	60.4025	69.8307	145.836	2.54532	1	70.802	76.2763	180	3.14159	12.235		13.1902	0
31165	Thu Mar 23 11:52:43 2017_x000D_	60.005	69.6428	145.838	2.54536	1	70.802	76.2763	180	3.14159	12.672		8.38867	0
31166	Thu Mar 23 11:52:43 2017_x000D_	59.8043	69.4481	145.837	2.54533	1	70.802	76.2763	180	3.14159	12.945		13.2023	28.8331
31167	Thu Mar 23 11:52:43 2017_x000D_	59.4064	69.2601	145.839	2.54537	1	69.9578	75.8169	226.007	3.94457	12.4227		8.395	0
31168	Thu Mar 23 11:52:43 2017_x000D_	59.2056	69.0652	145.837	2.54534	1	69.9578	75.8169	226.007	3.94457	12.6963		8.39715	0
31169	Thu Mar 23 11:52:43 2017_x000D_	59.0047	68.8703	145.835	2.54531	1	69.9578	75.8169	226.007	3.94457	12.9702		6.61579	0
31170	Thu Mar 23 11:52:43 2017_x000D_	58.8054	68.7759	143.603	2.50635	1	69.9578	75.8169	226.007	3.94457	13.1891		4.18797	0
31171	Thu Mar 23 11:52:43 2017_x000D_	58.7052	68.6787	144.149	2.51587	1	69.9578	75.8169	226.007	3.94457	13.3257		14.8291	104.323
31172	Thu Mar 23 11:52:43 2017_x000D_	58.3044	68.3894	149.707	2.61288	1	68.3763	72.7199	250.841	4.37801	10.9634		10.6815	0
31173	Thu Mar 23 11:52:43 2017_x000D_	58.0043	68.1978	155.935	2.72158	1	68.3763	72.7199	250.841	4.37801	11.3149		13.2362	0
31174	Thu Mar 23 11:52:43 2017_x000D_	57.6052	68.0097	168.19	2.93547	1	68.3763	72.7199	250.841	4.37801	11.756		4.19221	0
31175	Thu Mar 23 11:52:43 2017_x000D_	57.5049	67.9124	176.056	3.07276	1	68.3763	72.7199	250.841	4.37801	11.8869		8.89737	93.2854
31176	Thu Mar 23 11:52:43 2017_x000D_	57.2085	67.9227	187.437	3.27138	1	66.772	70.0562	245.232	4.28011	9.79859		2.95976	0
31177	Thu Mar 23 11:52:43 2017_x000D_	57.1099	67.9261	193.396	3.37539	1	66.772	70.0562	245.232	4.28011	9.89411		9.35415	0
31178	Thu Mar 23 11:52:44 2017_x000D_	56.8117	67.835	202.393	3.53242	1	66.772	70.0562	245.232	4.28011	10.205		8.5316	0
31179	Thu Mar 23 11:52:44 2017_x000D_	56.6183	68.0435	215.082	3.75389	1	66.772	70.0562	245.232	4.28011	10.3513		6.70371	73.7262
31180	Thu Mar 23 11:52:44 2017_x000D_	56.4224	68.151	217.38	3.794	1	65.3512	68.051	245.232	4.28011	8.92936		10.8436	0
31181	Thu Mar 23 11:52:44 2017_x000D_	56.1295	68.3628	219.02	3.82262	1	65.3512	68.051	245.232	4.28011	9.22697		21.3628	0
31182	Thu Mar 23 11:52:44 2017_x000D_	55.6444	68.8841	223.025	3.89253	1	65.3512	68.051	245.232	4.28011	9.74249		10.8545	0
31183	Thu Mar 23 11:52:44 2017_x000D_	55.3512	69.0961	221.224	3.86109	1	65.3512	68.051	245.232	4.28011	10.0545		23.5659	55.6831
31184	Thu Mar 23 11:52:44 2017_x000D_	54.7667	69.6209	219.021	3.82264	1	64.3419	66.4933	225	3.92699	10.0731		10.8586	0
31185	Thu Mar 23 11:52:44 2017_x000D_	54.4734	69.833	217.382	3.79403	1	64.3419	66.4933	225	3.92699	10.4183		23.5763	0
31186	Thu Mar 23 11:52:44 2017_x000D_	53.8887	70.3581	215.086	3.75396	1	64.3419	66.4933	225	3.92699	11.1448		6.71712	0
31187	Thu Mar 23 11:52:44 2017_x000D_	53.6924	70.4658	212.658	3.71158	1	64.3419	66.4933	225	3.92699	11.3663		13.4357	0
31188	Thu Mar 23 11:52:44 2017_x000D_	53.2998	70.6813	212.658	3.71157	1	64.3419	66.4933	225	3.92699	11.8096		21.7305	45.7106
31189	Thu Mar 23 11:52:44 2017_x000D_	52.7128	71.1057	212.658	3.71158	1	63.3109	65.3714	203.147	3.54559	12.05		8.55657	0
31190	Thu Mar 23 11:52:44 2017_x000D_	52.5185	71.3145	212.659	3.7116	1	63.3109	65.3714	203.147	3.54559	12.3206		12.3366	0
31191	Thu Mar 23 11:52:44 2017_x000D_	52.1236	71.4292	215.084	3.75393	1	63.3109	65.3714	203.147	3.54559	12.7221		19.3413	0
31192	Thu Mar 23 11:52:44 2017_x000D_	51.6355	71.8504	213.618	3.72834	1	63.3109	65.3714	203.147	3.54559	13.3526		9.48139	32.3126
31193	Thu Mar 23 11:52:44 2017_x000D_	51.3397	71.9617	212.658	3.71158	1	62.4752	64.6919	206.037	3.59602	13.2985		20.1839	0
31194	Thu Mar 23 11:52:44 2017_x000D_	50.75	72.2856	215.083	3.75391	1	62.4752	64.6919	206.037	3.59602	13.9694		8.56286	0
31195	Thu Mar 23 11:52:44 2017_x000D_	50.5555	72.4945	215.084	3.75392	1	62.4752	64.6919	206.037	3.59602	14.2464		8.56286	0
31196	Thu Mar 23 11:52:44 2017_x000D_	50.361	72.7034	215.084	3.75393	1	62.4752	64.6919	206.037	3.59602	14.5237		21.763	52.6275
31197	Thu Mar 23 11:52:44 2017_x000D_	49.7731	73.1284	215.085	3.75393	1	60.7291	64.8608	165.308	2.88517	13.7254		10.8778	0
31198	Thu Mar 23 11:52:44 2017_x000D_	49.4793	73.3409	216.676	3.78171	1	60.7291	64.8608	165.308	2.88517	14.0879		17.5937	0
31199	Thu Mar 23 11:52:45 2017_x000D_	48.9883	73.6616	217.379	3.79397	1	60.7291	64.8608	165.308	2.88517	14.6731		10.8845	0
31200	Thu Mar 23 11:52:45 2017_x000D_	48.6943	73.8742	219.016	3.82255	1	60.7291	64.8608	165.308	2.88517	15.0359		19.3712	0
31201	Thu Mar 23 11:52:45 2017_x000D_	48.2054	74.296	217.379	3.79398	1	60.7291	64.8608	165.308	2.88517	15.6801		6.74275	39.7489
31202	Thu Mar 23 11:52:45 2017_x000D_	48.0084	74.4042	215.085	3.75394	1	59.4166	65.0421	169.074	2.95089	14.7579		10.8911	0
31203	Thu Mar 23 11:52:45 2017_x000D_	47.7142	74.6169	216.676	3.7817	1	59.4166	65.0421	169.074	2.95089	15.1203		19.3797	0
31204	Thu Mar 23 11:52:45 2017_x000D_	47.2251	75.0389	215.086	3.75396	1	59.4166	65.0421	169.074	2.95089	15.7661		13.4896	0
31205	Thu Mar 23 11:52:45 2017_x000D_	46.831	75.2554	215.085	3.75395	1	59.4166	65.0421	169.074	2.95089	16.2083		8.57353	64.6878
31206	Thu Mar 23 11:52:45 2017_x000D_	46.6363	75.4646	215.086	3.75396	1	57.4214	65.8598	160.522	2.80164	14.442		20.2443	0
31207	Thu Mar 23 11:52:45 2017_x000D_	46.0448	75.7894	212.663	3.71167	1	57.4214	65.8598	160.522	2.80164	15.1005		8.57777	0
31208	Thu Mar 23 11:52:45 2017_x000D_	45.85	75.9987	212.664	3.71169	1	57.4214	65.8598	160.522	2.80164	15.3849		17.6186	0
31209	Thu Mar 23 11:52:45 2017_x000D_	45.3584	76.32	216.675	3.78169	1	57.4214	65.8598	160.522	2.80164	15.9666		10.9127	135.918
31210	Thu Mar 23 11:52:45 2017_x000D_	45.0636	76.5331	215.086	3.75395	1	53.8127	68.5991	135	2.35619	11.8108		13.5056	0
31211	Thu Mar 23 11:52:45 2017_x000D_	44.669	76.7498	215.085	3.75394	1	53.8127	68.5991	135	2.35619	12.2491		10.9078	0
31212	Thu Mar 23 11:52:45 2017_x000D_	44.3744	76.9629	216.674	3.78168	1	53.8127	68.5991	135	2.35619	12.6109		8.58406	0
31213	Thu Mar 23 11:52:45 2017_x000D_	44.1794	77.1723	216.675	3.78169	1	53.8127	68.5991	135	2.35619	12.8957		13.5137	102.629
31214	Thu Mar 23 11:52:45 2017_x000D_	43.7846	77.3892	216.674	3.78168	1	51.3106	70.932	135	2.35619	9.91646		6.76023	0
31215	Thu Mar 23 11:52:45 2017_x000D_	43.5871	77.4977	214.192	3.73836	1	51.3106	70.932	135	2.35619	10.1371		4.29422	0
31216	Thu Mar 23 11:52:45 2017_x000D_	43.4896	77.6025	215.085	3.75394	1	51.3106	70.932	135	2.35619	10.2793		13.5205	0
31217	Thu Mar 23 11:52:45 2017_x000D_	43.0946	77.8195	215.085	3.75393	1	51.3106	70.932	135	2.35619	10.721		4.29831	0
31218	Thu Mar 23 11:52:45 2017_x000D_	42.9969	77.9243	211.264	3.68726	1	51.3106	70.932	135	2.35619	10.8632		10.9169	74.6228
31219	Thu Mar 23 11:52:45 2017_x000D_	42.702	78.1375	212.665	3.71171	1	49.4913	72.6283	133.993	2.33862	8.74333		8.5883	0
31220	Thu Mar 23 11:52:45 2017_x000D_	42.5069	78.347	212.666	3.71173	1	49.4913	72.6283	133.993	2.33862	9.02692		16.2793	0
31221	Thu Mar 23 11:52:46 2017_x000D_	42.0113	78.568	200.692	3.50273	1	49.4913	72.6283	133.993	2.33862	9.55146		6.77745	0
31222	Thu Mar 23 11:52:46 2017_x000D_	41.8132	78.6766	196.296	3.42601	1	49.4913	72.6283	133.993	2.33862	9.77421		3.01983	65.2875
31223	Thu Mar 23 11:52:46 2017_x000D_	41.7126	78.6801	184.943	3.22787	1	47.8996	74.1124	135	2.35619	7.69044		9.54951	0
31224	Thu Mar 23 11:52:46 2017_x000D_	41.4146	78.792	170.774	2.98057	1	47.8996	74.1124	135	2.35619	7.99712		4.24832	0
31225	Thu Mar 23 11:52:46 2017_x000D_	41.3119	78.6945	161.735	2.82281	1	47.8996	74.1124	135	2.35619	8.02455		9.4756	0
31226	Thu Mar 23 11:52:46 2017_x000D_	41.0092	78.6043	144.84	2.52794	1	47.8996	74.1124	135	2.35619	8.22525		6.69927	46.6296
31227	Thu Mar 23 11:52:46 2017_x000D_	40.8065	78.5106	134.599	2.3492	1	46.7628	75.1724	135	2.35619	6.82796		12.7324	0
31228	Thu Mar 23 11:52:46 2017_x000D_	40.4985	78.2186	122.888	2.1448	1	46.7628	75.1724	135	2.35619	6.96569		6.05871	0
31229	Thu Mar 23 11:52:46 2017_x000D_	40.4937	78.0167	117.988	2.05928	1	46.7628	75.1724	135	2.35619	6.88416		9.55211	0
31230	Thu Mar 23 11:52:46 2017_x000D_	40.3859	77.7171	114.24	1.99386	1	46.7628	75.1724	135	2.35619	6.86588		8.49709	0
31231	Thu Mar 23 11:52:46 2017_x000D_	40.1801	77.5225	114.243	1.99392	1	46.7628	75.1724	135	2.35619	6.98963		32.533	32.9339
31232	Thu Mar 23 11:52:46 2017_x000D_	39.7528	76.5258	114.242	1.99391	1	45.8637	75.8023	136.007	2.37377	6.15358		12.4911	0
31233	Thu Mar 23 11:52:46 2017_x000D_	39.6418	76.1245	116.76	2.03785	1	45.8637	75.8023	136.007	2.37377	6.23024		24.3399	0
31234	Thu Mar 23 11:52:46 2017_x000D_	39.2217	75.4304	117.985	2.05923	1	45.8637	75.8023	136.007	2.37377	6.6524		12.51	0
31235	Thu Mar 23 11:52:46 2017_x000D_	39.1105	75.0285	120.481	2.10279	1	45.8637	75.8023	136.007	2.37377	6.79739		20.3	20.7342
31236	Thu Mar 23 11:52:46 2017_x000D_	38.7929	74.431	122.866	2.14442	1	45.2021	76.0022	146.89	2.56372	6.59898		10.8967	0
31237	Thu Mar 23 11:52:46 2017_x000D_	38.5838	74.134	124.35	2.17031	1	45.2021	76.0022	146.89	2.56372	6.87692		15.1185	0
31238	Thu Mar 23 11:52:46 2017_x000D_	38.2711	73.7388	126.676	2.21092	1	45.2021	76.0022	146.89	2.56372	7.29121		0	0
31239	Thu Mar 23 11:52:46 2017_x000D_	38.2711	73.7388	126.676	2.21092	1	45.2021	76.0022	146.89	2.56372	7.29121		17.6596	23.7352
31240	Thu Mar 23 11:52:46 2017_x000D_	37.9555	73.2419	130.576	2.27898	1	44.5303	76.4201	155.232	2.70931	7.30267		6.77595	0
31241	Thu Mar 23 11:52:46 2017_x000D_	37.8496	73.0424	128.335	2.23987	1	44.5303	76.4201	155.232	2.70931	7.48603		15.1466	0
31242	Thu Mar 23 11:52:47 2017_x000D_	37.5364	72.6464	130.573	2.27893	1	44.5303	76.4201	155.232	2.70931	7.94704		8.55405	0
31243	Thu Mar 23 11:52:47 2017_x000D_	37.3295	72.4502	130.574	2.27895	1	44.5303	76.4201	155.232	2.70931	8.22263		21.4077	0
31244	Thu Mar 23 11:52:47 2017_x000D_	36.8115	71.9594	134.534	2.34807	1	44.5303	76.4201	155.232	2.70931	8.91503		17.1378	0
31245	Thu Mar 23 11:52:47 2017_x000D_	36.397	71.5663	134.535	2.34808	1	44.5303	76.4201	151.548	2.64502	9.47153		13.6018	0
31246	Thu Mar 23 11:52:47 2017_x000D_	36.1841	71.166	134.53	2.348	1	44.5303	76.4201	151.548	2.64502	9.86228		8.5795	0
31247	Thu Mar 23 11:52:47 2017_x000D_	35.9766	70.9692	134.531	2.348	1	44.5303	76.4201	151.548	2.64502	10.1429		8.58168	0
31248	Thu Mar 23 11:52:47 2017_x000D_	35.769	70.7724	134.531	2.34801	1	44.5303	76.4201	151.548	2.64502	10.4239		15.1939	14.6947
31249	Thu Mar 23 11:52:47 2017_x000D_	35.4549	70.3751	132.407	2.31093	1	44.0859	76.6261	153.963	2.68717	10.6569		10.9766	0
31250	Thu Mar 23 11:52:47 2017_x000D_	35.2443	70.0759	130.576	2.27898	1	44.0859	76.6261	153.963	2.68717	11.0036		17.1929	0
31251	Thu Mar 23 11:52:47 2017_x000D_	34.8285	69.6815	130.578	2.27901	1	44.0859	76.6261	153.963	2.68717	11.5727		6.81495	0
31252	Thu Mar 23 11:52:47 2017_x000D_	34.7219	69.4809	128.344	2.24003	1	44.0859	76.6261	153.963	2.68717	11.7787		17.2099	55.3653
31253	Thu Mar 23 11:52:47 2017_x000D_	34.3057	69.0861	128.347	2.24008	1	42.3792	75.9239	225	3.92699	10.58		6.82994	0
31254	Thu Mar 23 11:52:47 2017_x000D_	34.1986	68.8852	130.576	2.27899	1	42.3792	75.9239	225	3.92699	10.7919		12.9085	0
31255	Thu Mar 23 11:52:47 2017_x000D_	33.8864	68.5891	130.143	2.27142	1	42.3792	75.9239	225	3.92699	11.2217		6.83665	0
31256	Thu Mar 23 11:52:47 2017_x000D_	33.7792	68.388	132.403	2.31086	1	42.3792	75.9239	225	3.92699	11.4346		4.30976	95.6076
31257	Thu Mar 23 11:52:47 2017_x000D_	33.6751	68.289	128.347	2.24008	1	39.626	74.3188	190.926	3.33229	8.47182		13.6705	0
31258	Thu Mar 23 11:52:47 2017_x000D_	33.4609	67.8868	128.344	2.24003	1	39.626	74.3188	190.926	3.33229	8.90949		6.08722	0
31259	Thu Mar 23 11:52:47 2017_x000D_	33.2581	67.8934	128.35	2.24013	1	39.626	74.3188	190.926	3.33229	9.04632		6.13747	0
31260	Thu Mar 23 11:52:47 2017_x000D_	33.2523	67.6889	128.346	2.24005	1	39.626	74.3188	190.926	3.33229	9.19672		12.9443	0
31261	Thu Mar 23 11:52:47 2017_x000D_	32.9395	67.3917	124.38	2.17083	1	39.626	74.3188	190.926	3.33229	9.62777		4.3164	61.565
31262	Thu Mar 23 11:52:47 2017_x000D_	32.835	67.2928	128.349	2.2401	1	37.7002	73.6098	190.926	3.33229	7.97337		17.8416	0
31263	Thu Mar 23 11:52:48 2017_x000D_	32.5158	66.791	132.398	2.31077	1	37.7002	73.6098	190.926	3.33229	8.56586		6.85553	0
31264	Thu Mar 23 11:52:48 2017_x000D_	32.4082	66.5894	134.511	2.34767	1	37.7002	73.6098	190.926	3.33229	8.79155		0.0108167	0
31265	Thu Mar 23 11:52:48 2017_x000D_	32.4084	66.5897	138.621	2.4194	1	37.7002	73.6098	190.926	3.33229	8.79119		3.03134	98.5119
31266	Thu Mar 23 11:52:48 2017_x000D_	32.5094	66.5867	148.646	2.59436	1	34.4591	73.0824	190.926	3.33229	6.78199		3.04333	0
31267	Thu Mar 23 11:52:48 2017_x000D_	32.6108	66.5837	155.03	2.70579	1	34.4591	73.0824	190.926	3.33229	6.75643		3.04425	0
31268	Thu Mar 23 11:52:48 2017_x000D_	32.5094	66.5876	166.954	2.9139	1	34.4591	73.0824	190.926	3.33229	6.78113		0.00848528	0
31269	Thu Mar 23 11:52:48 2017_x000D_	32.5096	66.5878	172.778	3.01554	1	34.4591	73.0824	190.926	3.33229	6.78088		0.00948683	102.716
31270	Thu Mar 23 11:52:48 2017_x000D_	32.5097	66.5881	178.791	3.12049	1	31.246	71.8997	202.785	3.53926	5.45986		3.04392	0
31271	Thu Mar 23 11:52:48 2017_x000D_	32.4083	66.5917	190.426	3.32356	1	31.246	71.8997	202.785	3.53926	5.43377		6.07533	0
31272	Thu Mar 23 11:52:48 2017_x000D_	32.2059	66.5984	203.214	3.54676	1	31.246	71.8997	202.785	3.53926	5.3875		0	0
31273	Thu Mar 23 11:52:48 2017_x000D_	32.2059	66.5984	203.214	3.54676	1	31.246	71.8997	202.785	3.53926	5.3875		9.64715	0
31274	Thu Mar 23 11:52:48 2017_x000D_	31.9045	66.7105	212.451	3.70797	1	31.246	71.8997	202.785	3.53926	5.23081		4.32042	61.2007
31275	Thu Mar 23 11:52:48 2017_x000D_	31.8001	66.6113	216.494	3.77853	1	29.5547	70.759	205.853	3.59281	4.71649		13.0072	0
31276	Thu Mar 23 11:52:48 2017_x000D_	31.5043	66.9283	220.642	3.85094	1	29.5547	70.759	205.853	3.59281	4.29828		6.83706	0
31277	Thu Mar 23 11:52:48 2017_x000D_	31.3041	67.0372	222.893	3.89021	1	29.5547	70.759	205.853	3.59281	4.11244		19.6573	0
31278	Thu Mar 23 11:52:48 2017_x000D_	30.9123	67.5624	220.643	3.85095	1	29.5547	70.759	205.853	3.59281	3.47294		8.67704	32.4441
31279	Thu Mar 23 11:52:48 2017_x000D_	30.7149	67.7738	220.644	3.85096	1	28.7136	70.0792	204.768	3.57388	3.05288		22.0926	0
31280	Thu Mar 23 11:52:48 2017_x000D_	30.1167	68.2033	220.643	3.85095	1	28.7136	70.0792	204.768	3.57388	2.34258		11.0514	0
31281	Thu Mar 23 11:52:48 2017_x000D_	29.8175	68.4182	218.856	3.81975	1	28.7136	70.0792	204.768	3.57388	1.99437		8.68128	0
31282	Thu Mar 23 11:52:48 2017_x000D_	29.62	68.6297	218.856	3.81976	1	28.7136	70.0792	204.768	3.57388	1.70956		20.5476	88.3218
31283	Thu Mar 23 11:52:48 2017_x000D_	29.0184	68.9571	216.496	3.77858	2	31.3849	68.8416	135	2.35619	2.36932		8.68128	0
31284	Thu Mar 23 11:52:48 2017_x000D_	28.8209	69.1686	216.497	3.77859	2	31.3849	68.8416	135	2.35619	2.58477		8.68347	0
31285	Thu Mar 23 11:52:49 2017_x000D_	28.6234	69.3802	216.498	3.7786	2	31.3849	68.8416	135	2.35619	2.81353		22.1142	0
31286	Thu Mar 23 11:52:49 2017_x000D_	28.0246	69.8101	216.498	3.7786	2	31.3849	68.8416	135	2.35619	3.49709		8.68552	0
31287	Thu Mar 23 11:52:49 2017_x000D_	27.827	70.0217	216.498	3.77861	2	31.3849	68.8416	135	2.35619	3.7485		20.5665	60.8487
31288	Thu Mar 23 11:52:49 2017_x000D_	27.2249	70.3495	218.855	3.81973	2	29.8019	70.1097	135	2.35619	2.58813		6.8586	0
31289	Thu Mar 23 11:52:49 2017_x000D_	27.0241	70.4588	216.497	3.77858	2	29.8019	70.1097	135	2.35619	2.79965		13.7198	0
31290	Thu Mar 23 11:52:49 2017_x000D_	26.6224	70.6774	216.496	3.77857	2	29.8019	70.1097	135	2.35619	3.22978		17.3775	0
31291	Thu Mar 23 11:52:49 2017_x000D_	26.2271	71.1008	216.497	3.77859	2	29.8019	70.1097	135	2.35619	3.70965		13.7239	142.4
31292	Thu Mar 23 11:52:49 2017_x000D_	25.8253	71.3195	216.497	3.77858	1	26.4659	66.733	259.074	4.52169	4.63102		22.1484	0
31293	Thu Mar 23 11:52:49 2017_x000D_	25.2256	71.7501	216.496	3.77857	1	26.4659	66.733	259.074	4.52169	5.16814		8.694	0
31294	Thu Mar 23 11:52:49 2017_x000D_	25.0278	71.9619	216.497	3.77858	1	26.4659	66.733	259.074	4.52169	5.42306		22.1568	0
31295	Thu Mar 23 11:52:49 2017_x000D_	24.4279	72.3927	216.497	3.77858	1	26.4659	66.733	259.074	4.52169	6.01545		8.69619	41.3124
31296	Thu Mar 23 11:52:49 2017_x000D_	24.2301	72.6046	216.497	3.77859	1	26.089	65.4085	258.543	4.51243	7.43232		22.1658	0
31297	Thu Mar 23 11:52:49 2017_x000D_	23.6299	73.0355	216.497	3.77859	1	26.089	65.4085	258.543	4.51243	8.01363		6.86938	0
31298	Thu Mar 23 11:52:49 2017_x000D_	23.4288	73.145	218.853	3.8197	1	26.089	65.4085	258.543	4.51243	8.18108		13.7469	0
31299	Thu Mar 23 11:52:49 2017_x000D_	23.0264	73.3642	218.852	3.81968	1	26.089	65.4085	258.543	4.51243	8.52483		6.87608	47.6054
31300	Thu Mar 23 11:52:49 2017_x000D_	22.8251	73.4738	216.496	3.77856	1	25.7219	63.8647	243.963	4.25796	10.0362		17.4028	0
31301	Thu Mar 23 11:52:49 2017_x000D_	22.4291	73.8977	216.497	3.77859	1	25.7219	63.8647	243.963	4.25796	10.5595		11.0963	0
31302	Thu Mar 23 11:52:49 2017_x000D_	22.1287	74.1135	214.898	3.75068	1	25.7219	63.8647	243.963	4.25796	10.8604		19.6985	0
31303	Thu Mar 23 11:52:49 2017_x000D_	21.6304	74.5411	216.498	3.77859	1	25.7219	63.8647	243.963	4.25796	11.4335		13.7603	0
31304	Thu Mar 23 11:52:49 2017_x000D_	21.2276	74.7605	216.497	3.77858	1	25.7219	63.8647	243.963	4.25796	11.7863		15.3915	26.9859
31305	Thu Mar 23 11:52:49 2017_x000D_	20.8281	75.0824	218.851	3.81968	1	25.5432	62.9831	259.074	4.52169	12.9856		12.6909	0
31306	Thu Mar 23 11:52:50 2017_x000D_	20.4216	75.1995	216.495	3.77856	1	25.5432	62.9831	259.074	4.52169	13.2466		8.71096	0
31307	Thu Mar 23 11:52:50 2017_x000D_	20.2234	75.4117	216.496	3.77857	1	25.5432	62.9831	259.074	4.52169	13.5193		8.70892	0
31308	Thu Mar 23 11:52:50 2017_x000D_	20.0253	75.6239	216.497	3.77858	1	25.5432	62.9831	259.074	4.52169	13.7926		15.398	23.4845
31309	Thu Mar 23 11:52:50 2017_x000D_	19.6256	75.9459	218.85	3.81966	1	25.1367	62.3141	261.184	4.55852	14.7037		11.1037	0
31310	Thu Mar 23 11:52:50 2017_x000D_	19.3249	76.1617	220.634	3.85079	1	25.1367	62.3141	261.184	4.55852	15.0178		15.4065	0
31311	Thu Mar 23 11:52:50 2017_x000D_	18.925	76.4839	218.236	3.80894	1	25.1367	62.3141	261.184	4.55852	15.4715		4.35753	0
31312	Thu Mar 23 11:52:50 2017_x000D_	18.8258	76.59	218.85	3.81966	1	25.1367	62.3141	261.184	4.55852	15.6086		15.4112	29.1826
31313	Thu Mar 23 11:52:50 2017_x000D_	18.4257	76.9122	216.498	3.7786	1	24.7398	61.426	251.067	4.38194	16.7239		6.16022	0
31314	Thu Mar 23 11:52:50 2017_x000D_	18.2205	76.9198	216.496	3.77857	1	24.7398	61.426	251.067	4.38194	16.8095		17.4326	0
31315	Thu Mar 23 11:52:50 2017_x000D_	17.8239	77.3445	216.497	3.77859	1	24.7398	61.426	251.067	4.38194	17.3559		6.16622	0
31316	Thu Mar 23 11:52:50 2017_x000D_	17.6185	77.3521	216.496	3.77857	1	24.7398	61.426	251.067	4.38194	17.4457		6.8864	0
31317	Thu Mar 23 11:52:50 2017_x000D_	17.5227	77.5607	214.9	3.75072	1	24.7398	61.426	251.067	4.38194	17.6753		11.1138	13.0854
31318	Thu Mar 23 11:52:50 2017_x000D_	17.2218	77.7768	216.497	3.77859	1	24.3038	61.4135	251.067	4.38194	17.8301		6.16933	0
31319	Thu Mar 23 11:52:50 2017_x000D_	17.0163	77.7845	216.496	3.77857	1	24.3038	61.4135	251.067	4.38194	17.9197		4.36382	0
31320	Thu Mar 23 11:52:50 2017_x000D_	16.9169	77.8907	212.47	3.7083	1	24.3038	61.4135	251.067	4.38194	18.0573		3.07711	0
31321	Thu Mar 23 11:52:50 2017_x000D_	17.0194	77.8869	205.997	3.59533	1	24.3038	61.4135	251.067	4.38194	18.0121		12.3148	39.7042
31322	Thu Mar 23 11:52:50 2017_x000D_	17.4296	77.8714	193.407	3.3756	1	23.0054	61.1571	242.491	4.23226	17.6198		6.16056	0
31323	Thu Mar 23 11:52:50 2017_x000D_	17.6348	77.8635	187.834	3.27832	1	23.0054	61.1571	242.491	4.23226	17.5484		9.75245	0
31324	Thu Mar 23 11:52:50 2017_x000D_	17.9392	77.7494	179.14	3.12658	1	23.0054	61.1571	242.491	4.23226	17.3485		6.85856	0
31325	Thu Mar 23 11:52:50 2017_x000D_	18.1476	77.8434	164.661	2.87387	1	23.0054	61.1571	242.491	4.23226	17.379		0.0127279	84.6883
31326	Thu Mar 23 11:52:50 2017_x000D_	18.1479	77.8431	156.988	2.73996	1	21.1639	63.2967	181.516	3.16805	14.8558		4.33302	0
31327	Thu Mar 23 11:52:51 2017_x000D_	18.254	77.9411	147.673	2.57737	1	21.1639	63.2967	181.516	3.16805	14.9307		3.0706	0
31328	Thu Mar 23 11:52:51 2017_x000D_	18.1517	77.9444	133.057	2.32229	1	21.1639	63.2967	181.516	3.16805	14.9542		4.34086	0
31329	Thu Mar 23 11:52:51 2017_x000D_	18.0458	77.8458	128.998	2.25144	1	21.1639	63.2967	181.516	3.16805	14.8795		4.34071	99.1686
31330	Thu Mar 23 11:52:51 2017_x000D_	17.94	77.7471	117.425	2.04946	1	19.0854	65.8671	117.566	2.05192	11.9351		4.3349	0
31331	Thu Mar 23 11:52:51 2017_x000D_	17.834	77.6489	116.037	2.02523	1	19.0854	65.8671	117.566	2.05192	11.8481		15.6601	0
31332	Thu Mar 23 11:52:51 2017_x000D_	17.7139	77.1409	112.28	1.95965	1	19.0854	65.8671	117.566	2.05192	11.3569		13.7395	0
31333	Thu Mar 23 11:52:51 2017_x000D_	17.4943	76.739	112.281	1.95968	1	19.0854	65.8671	117.566	2.05192	10.9877		12.2984	0
31334	Thu Mar 23 11:52:51 2017_x000D_	17.4801	76.3293	112.277	1.9596	1	19.0854	65.8671	117.566	2.05192	10.5846		20.6359	80.6761
31335	Thu Mar 23 11:52:51 2017_x000D_	17.1504	75.7256	114.897	2.00533	1	17.4629	68.0117	135	2.35619	7.72023		11.0929	0
31336	Thu Mar 23 11:52:51 2017_x000D_	16.9341	75.4257	116.032	2.02513	1	17.4629	68.0117	135	2.35619	7.43283		12.6955	0
31337	Thu Mar 23 11:52:51 2017_x000D_	16.8168	75.0191	118.639	2.07064	1	17.4629	68.0117	135	2.35619	7.03712		15.4137	0
31338	Thu Mar 23 11:52:51 2017_x000D_	16.4936	74.6197	121.138	2.11425	1	17.4629	68.0117	135	2.35619	6.67871		16.5903	47.6448
31339	Thu Mar 23 11:52:51 2017_x000D_	16.2698	74.114	122.549	2.13888	1	16.5332	69.2993	104.692	1.82722	4.8219		11.117	0
31340	Thu Mar 23 11:52:51 2017_x000D_	16.0531	73.8134	124.092	2.16581	1	16.5332	69.2993	104.692	1.82722	4.53956		6.90338	0
31341	Thu Mar 23 11:52:51 2017_x000D_	15.9427	73.6115	126.597	2.20954	1	16.5332	69.2993	104.692	1.82722	4.35244		11.1368	0
31342	Thu Mar 23 11:52:51 2017_x000D_	15.7257	73.3103	124.992	2.18153	1	16.5332	69.2993	104.692	1.82722	4.09148		17.485	216.74
31343	Thu Mar 23 11:52:51 2017_x000D_	15.2988	72.9135	124.997	2.1816	2	15.9992	76.5042	190.569	3.32606	3.65837		6.17178	0
31344	Thu Mar 23 11:52:51 2017_x000D_	15.2916	72.7079	124.993	2.18153	2	15.9992	76.5042	190.569	3.32606	3.86168		22.2988	0
31345	Thu Mar 23 11:52:51 2017_x000D_	14.857	72.1049	124.993	2.18154	2	15.9992	76.5042	190.569	3.32606	4.54516		6.90984	0
31346	Thu Mar 23 11:52:51 2017_x000D_	14.7467	71.9027	122.552	2.13894	2	15.9992	76.5042	190.569	3.32606	4.76892		19.8209	0
31347	Thu Mar 23 11:52:51 2017_x000D_	14.3154	71.4022	124.095	2.16586	2	15.9992	76.5042	190.569	3.32606	5.37267		9.79705	55.9311
31348	Thu Mar 23 11:52:51 2017_x000D_	14.2008	71.0964	124.992	2.18151	2	14.9766	74.9453	261.363	4.56165	3.92631		20.7796	0
31349	Thu Mar 23 11:52:52 2017_x000D_	13.8688	70.4885	122.551	2.13893	2	14.9766	74.9453	261.363	4.56165	4.59242		0	0
31350	Thu Mar 23 11:52:52 2017_x000D_	13.8688	70.4885	122.551	2.13893	2	14.9766	74.9453	261.363	4.56165	4.59242		17.5547	0
31351	Thu Mar 23 11:52:52 2017_x000D_	13.4404	70.0899	122.556	2.13901	2	14.9766	74.9453	261.363	4.56165	5.09262		11.1836	59.9381
31352	Thu Mar 23 11:52:52 2017_x000D_	13.2224	69.7875	124.095	2.16586	2	13.7355	73.3796	237.318	4.14198	3.62856		18.1157	0
31353	Thu Mar 23 11:52:52 2017_x000D_	12.893	69.2814	124.993	2.18153	2	13.7355	73.3796	237.318	4.14198	4.1839		12.7874	0
31354	Thu Mar 23 11:52:52 2017_x000D_	12.7747	68.8719	122.553	2.13896	2	13.7355	73.3796	237.318	4.14198	4.60896		15.5429	0
31355	Thu Mar 23 11:52:52 2017_x000D_	12.4491	68.4689	119.992	2.09426	2	13.7355	73.3796	237.318	4.14198	5.0764		13.9047	121.21
31356	Thu Mar 23 11:52:52 2017_x000D_	12.2268	68.0622	119.992	2.09425	1	15.8504	69.937	123.926	2.16291	4.07987		18.1573	0
31357	Thu Mar 23 11:52:52 2017_x000D_	11.8967	67.5549	121.147	2.11442	1	15.8504	69.937	123.926	2.16291	4.61586		9.82549	0
31358	Thu Mar 23 11:52:52 2017_x000D_	11.7818	67.2482	119.991	2.09424	1	15.8504	69.937	123.926	2.16291	4.8768		11.2408	0
31359	Thu Mar 23 11:52:52 2017_x000D_	11.5629	66.9441	118.664	2.07107	1	15.8504	69.937	123.926	2.16291	5.22878		16.7657	0
31360	Thu Mar 23 11:52:52 2017_x000D_	11.3364	66.4332	119.99	2.09422	1	15.8504	69.937	123.926	2.16291	5.71426		8.82808	0
31361	Thu Mar 23 11:52:52 2017_x000D_	11.1211	66.2326	119.993	2.09427	1	15.8504	69.937	135	2.35619	6.0074		13.9463	0
31362	Thu Mar 23 11:52:52 2017_x000D_	10.8981	65.8247	119.993	2.09427	1	15.8504	69.937	135	2.35619	6.4371		8.83437	0
31363	Thu Mar 23 11:52:52 2017_x000D_	10.6827	65.6239	119.996	2.09432	1	15.8504	69.937	135	2.35619	6.73112		9.34248	0
31364	Thu Mar 23 11:52:52 2017_x000D_	10.6711	65.3127	118.664	2.07107	1	15.8504	69.937	135	2.35619	6.94329		11.2593	9.34142
31365	Thu Mar 23 11:52:52 2017_x000D_	10.4517	65.0082	119.992	2.09426	1	15.6228	70.1495	135	2.35619	7.292		13.9691	0
31366	Thu Mar 23 11:52:52 2017_x000D_	10.2284	64.5996	119.992	2.09425	1	15.6228	70.1495	135	2.35619	7.73957		0	0
31367	Thu Mar 23 11:52:52 2017_x000D_	10.2284	64.5996	119.992	2.09425	1	15.6228	70.1495	135	2.35619	7.73957		20.9631	0
31368	Thu Mar 23 11:52:52 2017_x000D_	9.89352	63.9863	109.658	1.9139	1	15.6228	70.1495	135	2.35619	8.41485		4.41821	64.1175
31369	Thu Mar 23 11:52:52 2017_x000D_	9.78596	63.8857	100.679	1.75718	1	13.6984	69.2197	175.851	3.06918	6.61504		0.0242165	0
31370	Thu Mar 23 11:52:53 2017_x000D_	9.7865	63.8863	83.5868	1.45887	1	13.6984	69.2197	175.851	3.06918	6.61424		4.40625	0
31371	Thu Mar 23 11:52:53 2017_x000D_	9.68642	63.9938	74.5496	1.30114	1	13.6984	69.2197	175.851	3.06918	6.58832		3.14292	0
31372	Thu Mar 23 11:52:53 2017_x000D_	9.69008	64.0985	55.0723	0.961192	1	13.6984	69.2197	175.851	3.06918	6.50333		3.10757	0
31373	Thu Mar 23 11:52:53 2017_x000D_	9.68587	63.995	44.7458	0.780961	1	13.6984	69.2197	175.851	3.06918	6.58771		0.0250711	84.9813
31374	Thu Mar 23 11:52:53 2017_x000D_	9.68509	63.9953	28.3344	0.494529	1	12.276	66.77	212.122	3.70222	3.79628		0.00566039	0
31375	Thu Mar 23 11:52:53 2017_x000D_	9.68493	63.9952	22.9987	0.401403	1	12.276	66.77	212.122	3.70222	3.79647		4.39092	0
31376	Thu Mar 23 11:52:53 2017_x000D_	9.78469	63.8881	13.6137	0.237604	1	12.276	66.77	212.122	3.70222	3.80946		4.39139	0
31377	Thu Mar 23 11:52:53 2017_x000D_	9.88458	63.7811	10.2511	0.178915	1	12.276	66.77	212.122	3.70222	3.82785		12.8468	122.444
31378	Thu Mar 23 11:52:53 2017_x000D_	10.2966	63.6644	1.72325	0.0300763	2	8.64108	64.9137	280.926	4.90309	2.07401		9.89024	0
31379	Thu Mar 23 11:52:53 2017_x000D_	10.6125	63.7587	-1.28105	-0.0223586	2	8.64108	64.9137	280.926	4.90309	2.28485		24.9621	0
31380	Thu Mar 23 11:52:53 2017_x000D_	11.4442	63.7339	4.73714	0.0826787	2	8.64108	64.9137	280.926	4.90309	3.04128		9.34626	0
31381	Thu Mar 23 11:52:53 2017_x000D_	11.7556	63.7245	4.5872	0.0800618	2	8.64108	64.9137	280.926	4.90309	3.33383		24.9291	9.21335
31382	Thu Mar 23 11:52:53 2017_x000D_	12.5862	63.6997	10.2614	0.179095	2	8.85	65.1388	349.997	6.1086	4.00377		12.8249	0
31383	Thu Mar 23 11:52:53 2017_x000D_	12.9976	63.5835	13.0447	0.227673	2	8.85	65.1388	349.997	6.1086	4.42962		9.83098	0
31384	Thu Mar 23 11:52:53 2017_x000D_	13.3052	63.4705	16.4865	0.287744	2	8.85	65.1388	349.997	6.1086	4.75731		18.9107	0
31385	Thu Mar 23 11:52:53 2017_x000D_	13.9236	63.3483	19.2793	0.336488	2	8.85	65.1388	349.997	6.1086	5.38027		9.82534	0
31386	Thu Mar 23 11:52:53 2017_x000D_	14.231	63.2353	23.0193	0.401762	2	8.85	65.1388	349.997	6.1086	5.70776		20.815	127.597
31387	Thu Mar 23 11:52:53 2017_x000D_	14.8416	62.9058	25.7429	0.449298	1	10.5484	61.2394	250.841	4.37801	4.60526		12.7944	0
31388	Thu Mar 23 11:52:53 2017_x000D_	15.252	62.7898	23.0191	0.401759	1	10.5484	61.2394	250.841	4.37801	4.95253		20.7975	0
31389	Thu Mar 23 11:52:53 2017_x000D_	15.8621	62.4606	25.7436	0.449311	1	10.5484	61.2394	250.841	4.37801	5.45222		9.307	0
31390	Thu Mar 23 11:52:53 2017_x000D_	16.1722	62.4515	24.6112	0.429546	1	10.5484	61.2394	250.841	4.37801	5.75294		11.1793	33.4561
31391	Thu Mar 23 11:52:54 2017_x000D_	16.4755	62.235	25.7447	0.44933	1	10.3773	60.1374	280.926	4.90309	6.44887		20.7762	0
31392	Thu Mar 23 11:52:54 2017_x000D_	17.0849	61.906	23.0172	0.401726	1	10.3773	60.1374	280.926	4.90309	6.93685		9.29801	0
31393	Thu Mar 23 11:52:54 2017_x000D_	17.3947	61.8969	21.9882	0.383766	1	10.3773	60.1374	280.926	4.90309	7.23462		6.92091	0
31394	Thu Mar 23 11:52:54 2017_x000D_	17.5977	61.7873	19.2739	0.336392	1	10.3773	60.1374	280.926	4.90309	7.40651		19.5815	51.6849
31395	Thu Mar 23 11:52:54 2017_x000D_	18.2103	61.562	19.2737	0.336389	1	11.5261	58.8535	315	5.49779	7.21211		12.7593	0
31396	Thu Mar 23 11:52:54 2017_x000D_	18.6196	61.4464	16.4767	0.287573	1	11.5261	58.8535	315	5.49779	7.55254		19.5653	0
31397	Thu Mar 23 11:52:54 2017_x000D_	19.2317	61.2213	16.4758	0.287556	1	11.5261	58.8535	315	5.49779	8.06119		8.75322	0
31398	Thu Mar 23 11:52:54 2017_x000D_	19.431	61.0082	16.4724	0.287497	1	11.5261	58.8535	315	5.49779	8.1933		18.5687	93.9902
31399	Thu Mar 23 11:52:54 2017_x000D_	20.0497	60.9904	16.476	0.287561	1	14.0141	56.9494	315	5.49779	7.26348		12.7433	0
31400	Thu Mar 23 11:52:54 2017_x000D_	20.4585	60.875	19.2756	0.336423	1	14.0141	56.9494	315	5.49779	7.5459		6.9075	0
31401	Thu Mar 23 11:52:54 2017_x000D_	20.6611	60.7656	16.475	0.287544	1	14.0141	56.9494	315	5.49779	7.66459		19.5341	0
31402	Thu Mar 23 11:52:54 2017_x000D_	21.2722	60.5408	16.4741	0.287527	1	14.0141	56.9494	315	5.49779	8.09803		9.77023	0
31403	Thu Mar 23 11:52:54 2017_x000D_	21.5779	60.4285	20.1901	0.352384	1	14.0141	56.9494	315	5.49779	8.32558		19.5197	71.4772
31404	Thu Mar 23 11:52:54 2017_x000D_	22.1886	60.204	20.1901	0.352384	1	16.0368	55.6903	315	5.49779	7.63008		9.25577	0
31405	Thu Mar 23 11:52:54 2017_x000D_	22.497	60.1952	19.2763	0.336435	1	16.0368	55.6903	315	5.49779	7.87581		8.73831	0
31406	Thu Mar 23 11:52:54 2017_x000D_	22.696	59.9825	19.2734	0.336385	1	16.0368	55.6903	315	5.49779	7.92262		18.7537	0
31407	Thu Mar 23 11:52:54 2017_x000D_	23.3093	59.8615	16.4724	0.287498	1	16.0368	55.6903	315	5.49779	8.3838		9.75793	62.3208
31408	Thu Mar 23 11:52:54 2017_x000D_	23.6146	59.7493	20.1915	0.352408	1	17.8316	54.6443	331.548	5.78661	7.71389		19.4885	0
31409	Thu Mar 23 11:52:54 2017_x000D_	24.2243	59.5251	20.1914	0.352407	1	17.8316	54.6443	331.548	5.78661	8.04294		9.2376	0
31410	Thu Mar 23 11:52:54 2017_x000D_	24.5321	59.5165	19.2769	0.336446	1	17.8316	54.6443	331.548	5.78661	8.28463		8.73202	0
31411	Thu Mar 23 11:52:54 2017_x000D_	24.7309	59.3039	19.2741	0.336396	1	17.8316	54.6443	331.548	5.78661	8.3254		19.4723	112.348
31412	Thu Mar 23 11:52:54 2017_x000D_	25.3401	59.0799	19.2738	0.336392	1	21.5619	54.3134	0	0	6.0823		12.3108	0
31413	Thu Mar 23 11:52:55 2017_x000D_	25.7503	59.0684	19.2765	0.336439	1	21.5619	54.3134	0	0	6.33662		16.5757	0
31414	Thu Mar 23 11:52:55 2017_x000D_	26.2567	58.8474	20.1928	0.352431	1	21.5619	54.3134	0	0	6.52674		9.21961	0
31415	Thu Mar 23 11:52:55 2017_x000D_	26.5639	58.8388	19.2776	0.336458	1	21.5619	54.3134	0	0	6.74531		13.7587	0
31416	Thu Mar 23 11:52:55 2017_x000D_	26.9674	58.6208	19.2761	0.336431	1	21.5619	54.3134	0	0	6.91181		6.14638	78.5881
31417	Thu Mar 23 11:52:55 2017_x000D_	27.1722	58.6151	19.2774	0.336454	1	24.1804	54.3894	0	0	5.17759		11.1029	0
31418	Thu Mar 23 11:52:55 2017_x000D_	27.4733	58.3999	20.1928	0.352432	1	24.1804	54.3894	0	0	5.18915		6.1433	0
31419	Thu Mar 23 11:52:55 2017_x000D_	27.678	58.3943	20.1942	0.352456	1	24.1804	54.3894	0	0	5.31718		13.7467	0
31420	Thu Mar 23 11:52:55 2017_x000D_	28.0811	58.1764	20.1929	0.352432	1	24.1804	54.3894	0	0	5.43662		6.14338	52.3781
31421	Thu Mar 23 11:52:55 2017_x000D_	28.2858	58.1707	20.1942	0.352455	1	25.9256	54.4401	353.274	6.16579	4.41451		12.658	0
31422	Thu Mar 23 11:52:55 2017_x000D_	28.6919	58.0562	23.0364	0.40206	1	25.9256	54.4401	353.274	6.16579	4.55287		9.69926	0
31423	Thu Mar 23 11:52:55 2017_x000D_	28.9953	57.9445	19.2767	0.336443	1	25.9256	54.4401	353.274	6.16579	4.65874		12.6658	0
31424	Thu Mar 23 11:52:55 2017_x000D_	29.4017	57.8301	29.7409	0.519077	1	25.9256	54.4401	353.274	6.16579	4.85545		0.0134164	39.9272
31425	Thu Mar 23 11:52:55 2017_x000D_	29.4021	57.8299	38.1519	0.665876	1	27.2441	54.2588	0	0	4.1725		4.33852	0
31426	Thu Mar 23 11:52:55 2017_x000D_	29.3034	57.9356	55.0664	0.96109	1	27.2441	54.2588	0	0	4.21421		6.89185	0
31427	Thu Mar 23 11:52:55 2017_x000D_	29.2076	58.1444	65.344	1.14047	1	27.2441	54.2588	0	0	4.35353		3.0884	0
31428	Thu Mar 23 11:52:55 2017_x000D_	29.2107	58.2473	71.6496	1.25052	1	27.2441	54.2588	0	0	4.44698		4.33956	27.0971
31429	Thu Mar 23 11:52:55 2017_x000D_	29.3156	58.3469	91.6987	1.60045	1	28.1263	54.065	0	0	4.444		3.07591	0
31430	Thu Mar 23 11:52:55 2017_x000D_	29.2131	58.3494	100.145	1.74786	1	28.1263	54.065	0	0	4.42009		3.05815	0
31431	Thu Mar 23 11:52:55 2017_x000D_	29.315	58.3466	109.949	1.91897	1	28.1263	54.065	0	0	4.44355		6.9323	0
31432	Thu Mar 23 11:52:55 2017_x000D_	29.2059	58.1429	125.899	2.19735	1	28.1263	54.065	0	0	4.21839		0.0108167	0
31433	Thu Mar 23 11:52:55 2017_x000D_	29.2056	58.1431	134.233	2.34281	1	28.1263	54.065	0	0	4.21851		4.36523	41.6152
31434	Thu Mar 23 11:52:56 2017_x000D_	29.0999	58.0431	146.836	2.56277	1	29.4544	53.6645	315	5.49779	4.39293		3.09431	0
31435	Thu Mar 23 11:52:56 2017_x000D_	29.0969	57.94	149.34	2.60648	1	29.4544	53.6645	315	5.49779	4.29042		11.1184	0
31436	Thu Mar 23 11:52:56 2017_x000D_	28.7838	57.7417	150.884	2.63341	1	29.4544	53.6645	315	5.49779	4.13198		20.6644	0
31437	Thu Mar 23 11:52:56 2017_x000D_	28.1606	57.4483	148.441	2.59079	1	29.4544	53.6645	315	5.49779	3.99888		11.12	79.6466
31438	Thu Mar 23 11:52:56 2017_x000D_	27.8475	57.2499	146.836	2.56278	1	31.4962	51.9676	315	5.49779	6.41995		26.5734	0
31439	Thu Mar 23 11:52:56 2017_x000D_	27.1149	56.752	142.688	2.49037	1	31.4962	51.9676	315	5.49779	6.48739		8.7719	0
31440	Thu Mar 23 11:52:56 2017_x000D_	26.9034	56.5501	138.332	2.41435	1	31.4962	51.9676	315	5.49779	6.48792		17.5163	0
31441	Thu Mar 23 11:52:56 2017_x000D_	26.481	56.147	134.253	2.34316	1	31.4962	51.9676	315	5.49779	6.52837		15.4866	0
31442	Thu Mar 23 11:52:56 2017_x000D_	26.0609	55.847	132.303	2.30913	1	31.4962	51.9676	315	5.49779	6.67774		22.415	74.8732
31443	Thu Mar 23 11:52:56 2017_x000D_	25.631	55.2359	132.3	2.30907	1	33.3202	50.2641	315	5.49779	9.15656		8.78473	0
31444	Thu Mar 23 11:52:56 2017_x000D_	25.4191	55.0338	132.301	2.30908	1	33.3202	50.2641	315	5.49779	9.22916		15.5459	0
31445	Thu Mar 23 11:52:56 2017_x000D_	25.0981	54.627	130.061	2.26999	1	33.3202	50.2641	315	5.49779	9.30794		8.79321	0
31446	Thu Mar 23 11:52:56 2017_x000D_	24.886	54.4247	130.062	2.27001	1	33.3202	50.2641	315	5.49779	9.40459		22.4659	46.8023
31447	Thu Mar 23 11:52:56 2017_x000D_	24.455	53.8123	130.06	2.26997	1	34.4603	49.1992	315	5.49779	11.0176		11.204	0
31448	Thu Mar 23 11:52:56 2017_x000D_	24.1396	53.6123	132.3	2.30907	1	34.4603	49.1992	315	5.49779	11.2246		19.959	0
31449	Thu Mar 23 11:52:56 2017_x000D_	23.7113	53.1032	134.248	2.34307	1	34.4603	49.1992	315	5.49779	11.436		8.81442	0
31450	Thu Mar 23 11:52:56 2017_x000D_	23.4987	52.9004	134.249	2.34308	1	34.4603	49.1992	315	5.49779	11.5696		19.9805	0
31451	Thu Mar 23 11:52:56 2017_x000D_	23.07	52.3907	136.351	2.37978	1	34.4603	49.1992	315	5.49779	11.829		0	50.4218
31452	Thu Mar 23 11:52:56 2017_x000D_	23.07	52.3907	136.351	2.37978	1	35.1845	47.6825	284.861	4.97177	12.9972		15.6283	0
31453	Thu Mar 23 11:52:56 2017_x000D_	22.7471	51.9819	138.454	2.41647	1	35.1845	47.6825	284.861	4.97177	13.1596		19.9807	0
31454	Thu Mar 23 11:52:56 2017_x000D_	22.2176	51.5779	140.406	2.45054	1	35.1845	47.6825	284.861	4.97177	13.5394		8.83987	0
31455	Thu Mar 23 11:52:56 2017_x000D_	22.0044	51.3745	140.405	2.45053	1	35.1845	47.6825	284.861	4.97177	13.6874		8.84411	73.8905
31456	Thu Mar 23 11:52:57 2017_x000D_	21.7911	51.171	140.404	2.45052	1	35.7311	45.2809	284.861	4.97177	15.1333		20.0011	0
31457	Thu Mar 23 11:52:57 2017_x000D_	21.2612	50.7664	138.456	2.41652	1	35.7311	45.2809	284.861	4.97177	15.4748		8.85052	0
31458	Thu Mar 23 11:52:57 2017_x000D_	21.0477	50.5628	138.456	2.41651	1	35.7311	45.2809	284.861	4.97177	15.6045		17.718	0
31459	Thu Mar 23 11:52:57 2017_x000D_	20.6203	50.1552	138.455	2.4165	1	35.7311	45.2809	284.861	4.97177	15.8775		8.86531	46.1612
31460	Thu Mar 23 11:52:57 2017_x000D_	20.4065	49.9512	138.455	2.41649	1	35.8014	43.7438	284.861	4.97177	16.5992		8.86324	0
31461	Thu Mar 23 11:52:57 2017_x000D_	20.1927	49.7473	138.455	2.41649	1	35.8014	43.7438	284.861	4.97177	16.7234		17.7435	0
31462	Thu Mar 23 11:52:57 2017_x000D_	19.7647	49.3391	138.454	2.41647	1	35.8014	43.7438	284.861	4.97177	16.9848		8.87804	0
31463	Thu Mar 23 11:52:57 2017_x000D_	19.5506	49.1348	138.453	2.41647	1	35.8014	43.7438	284.861	4.97177	17.1217		15.6812	96.6077
31464	Thu Mar 23 11:52:57 2017_x000D_	19.1256	48.8305	136.357	2.37987	1	34.4047	40.8422	226.289	3.9495	17.2413		8.88445	0
31465	Thu Mar 23 11:52:57 2017_x000D_	18.9113	48.6261	136.357	2.37987	1	34.4047	40.8422	226.289	3.9495	17.3388		13.3235	0
31466	Thu Mar 23 11:52:57 2017_x000D_	18.5899	48.3196	136.357	2.37987	1	34.4047	40.8422	226.289	3.9495	17.4934		7.04649	0
31467	Thu Mar 23 11:52:57 2017_x000D_	18.4789	48.1126	138.451	2.41643	1	34.4047	40.8422	226.289	3.9495	17.5069		7.0102	0
31468	Thu Mar 23 11:52:57 2017_x000D_	18.2678	48.0124	136.357	2.37987	1	34.4047	40.8422	226.289	3.9495	17.6582		13.3405	65.3405
31469	Thu Mar 23 11:52:57 2017_x000D_	17.946	47.7055	136.357	2.37987	1	33.1752	39.0444	225.198	3.93044	17.5198		7.05319	0
31470	Thu Mar 23 11:52:57 2017_x000D_	17.8349	47.4983	138.45	2.41641	1	33.1752	39.0444	225.198	3.93044	17.5155		7.02091	0
31471	Thu Mar 23 11:52:57 2017_x000D_	17.6235	47.3979	136.357	2.37987	1	33.1752	39.0444	225.198	3.93044	17.6532		8.90783	0
31472	Thu Mar 23 11:52:57 2017_x000D_	17.4086	47.193	136.357	2.37987	1	33.1752	39.0444	225.198	3.93044	17.7478		4.44538	55.3934
31473	Thu Mar 23 11:52:57 2017_x000D_	17.3014	47.0907	136.357	2.37987	1	31.9251	37.6855	238.1	4.15562	17.3871		17.8409	0
31474	Thu Mar 23 11:52:57 2017_x000D_	16.8712	46.6801	132.326	2.30952	1	31.9251	37.6855	238.1	4.15562	17.5363		8.90773	0
31475	Thu Mar 23 11:52:57 2017_x000D_	16.6564	46.4751	127.734	2.22937	1	31.9251	37.6855	238.1	4.15562	17.6179		4.44926	0
31476	Thu Mar 23 11:52:57 2017_x000D_	16.5495	46.3723	110.189	1.92316	1	31.9251	37.6855	238.1	4.15562	17.6598		4.39803	32.6969
31477	Thu Mar 23 11:52:58 2017_x000D_	16.4495	46.4795	100.858	1.7603	1	31.3098	36.7859	223.993	3.90941	17.7424		3.12952	0
31478	Thu Mar 23 11:52:58 2017_x000D_	16.5538	46.4776	91.9763	1.60529	1	31.3098	36.7859	223.993	3.90941	17.6541		3.11222	0
31479	Thu Mar 23 11:52:58 2017_x000D_	16.4501	46.4805	71.8236	1.25356	1	31.3098	36.7859	223.993	3.90941	17.7425		0.0152971	0
31480	Thu Mar 23 11:52:58 2017_x000D_	16.45	46.481	64.1205	1.11911	1	31.3098	36.7859	223.993	3.90941	17.7428		3.12854	32.7077
31481	Thu Mar 23 11:52:58 2017_x000D_	16.4458	46.3768	44.8464	0.782716	1	30.6943	35.886	237.885	4.15188	17.694		3.11464	0
31482	Thu Mar 23 11:52:58 2017_x000D_	16.5496	46.3747	38.6023	0.673737	1	30.6943	35.886	237.885	4.15188	17.6092		4.39569	0
31483	Thu Mar 23 11:52:58 2017_x000D_	16.6497	46.2677	29.4888	0.514676	1	30.6943	35.886	237.885	4.15188	17.4651		6.93778	0
31484	Thu Mar 23 11:52:58 2017_x000D_	16.8535	46.1584	18.9555	0.330836	1	30.6943	35.886	237.885	4.15188	17.2363		6.23546	0
31485	Thu Mar 23 11:52:58 2017_x000D_	17.0613	46.1539	13.2396	0.231075	1	30.6943	35.886	237.885	4.15188	17.0672		25.6491	27.7202
31486	Thu Mar 23 11:52:58 2017_x000D_	17.8855	45.9266	13.2388	0.23106	1	30.0688	35.2059	226.289	3.9495	16.2286		12.8241	0
31487	Thu Mar 23 11:52:58 2017_x000D_	18.2976	45.813	16.1346	0.281601	1	30.0688	35.2059	226.289	3.9495	15.8452		12.4617	0
31488	Thu Mar 23 11:52:58 2017_x000D_	18.7129	45.8043	16.137	0.281644	1	30.0688	35.2059	226.289	3.9495	15.5333		23.6494	0
31489	Thu Mar 23 11:52:58 2017_x000D_	19.429	45.4747	19.8833	0.347029	1	30.0688	35.2059	226.289	3.9495	14.7869		9.81249	32.6486
31490	Thu Mar 23 11:52:58 2017_x000D_	19.7366	45.3635	21.7021	0.378773	1	29.2246	34.5191	204.768	3.57388	14.4091		19.6373	0
31491	Thu Mar 23 11:52:58 2017_x000D_	20.3522	45.141	29.5018	0.514903	1	29.2246	34.5191	204.768	3.57388	13.84		8.79329	0
31492	Thu Mar 23 11:52:58 2017_x000D_	20.5526	44.9271	29.5004	0.514879	1	29.2246	34.5191	204.768	3.57388	13.5473		20.8032	0
31493	Thu Mar 23 11:52:58 2017_x000D_	21.1641	44.6001	32.1115	0.560452	1	29.2246	34.5191	204.768	3.57388	12.9073		11.1877	65.323
31494	Thu Mar 23 11:52:58 2017_x000D_	21.4681	44.3841	33.6763	0.587763	1	27.5355	33.145	190.926	3.33229	12.7723		9.79916	0
31495	Thu Mar 23 11:52:58 2017_x000D_	21.7753	44.2731	34.5918	0.603741	1	27.5355	33.145	190.926	3.33229	12.5305		19.8678	0
31496	Thu Mar 23 11:52:58 2017_x000D_	22.2794	43.8436	36.22	0.632159	1	27.5355	33.145	190.926	3.33229	11.92		11.1727	0
31497	Thu Mar 23 11:52:58 2017_x000D_	22.583	43.6279	34.5909	0.603725	1	27.5355	33.145	190.926	3.33229	11.5939		6.92418	0
31498	Thu Mar 23 11:52:59 2017_x000D_	22.7865	43.519	32.1108	0.56044	1	27.5355	33.145	190.926	3.33229	11.4093		22.3479	46.3084
31499	Thu Mar 23 11:52:59 2017_x000D_	23.3938	43.0876	32.1102	0.560429	1	26.0151	32.8783	180	3.14159	10.5404		8.78057	0
31500	Thu Mar 23 11:52:59 2017_x000D_	23.5939	42.874	32.1092	0.560411	1	26.0151	32.8783	180	3.14159	10.2848		19.5717	0
31501	Thu Mar 23 11:52:59 2017_x000D_	24.2075	42.6524	32.1111	0.560444	1	26.0151	32.8783	180	3.14159	9.93984		8.77838	0
31502	Thu Mar 23 11:52:59 2017_x000D_	24.4076	42.4389	32.1101	0.560427	1	26.0151	32.8783	180	3.14159	9.6948		9.77455	53.9605
31503	Thu Mar 23 11:52:59 2017_x000D_	24.714	42.3281	28.1408	0.491149	1	24.2855	32.3846	180	3.14159	9.95273		13.8321	0
31504	Thu Mar 23 11:52:59 2017_x000D_	25.1206	42.1107	28.1407	0.491148	1	24.2855	32.3846	180	3.14159	9.76189		11.1643	0
31505	Thu Mar 23 11:52:59 2017_x000D_	25.424	41.8952	29.4967	0.514815	1	24.2855	32.3846	180	3.14159	9.5785		19.546	0
31506	Thu Mar 23 11:52:59 2017_x000D_	26.0368	41.6739	29.4984	0.514844	1	24.2855	32.3846	180	3.14159	9.45294		8.77209	33.3893
31507	Thu Mar 23 11:52:59 2017_x000D_	26.2367	41.4605	29.497	0.51482	1	23.2018	32.131	194.692	3.39801	9.81072		19.5327	0
31508	Thu Mar 23 11:52:59 2017_x000D_	26.8491	41.2394	29.4988	0.51485	1	23.2018	32.131	194.692	3.39801	9.81151		11.1445	0
31509	Thu Mar 23 11:52:59 2017_x000D_	27.1519	41.0242	28.1407	0.491148	1	23.2018	32.131	194.692	3.39801	9.731		8.76785	0
31510	Thu Mar 23 11:52:59 2017_x000D_	27.3517	40.8109	28.1392	0.491122	1	23.2018	32.131	194.692	3.39801	9.62093		16.6274	23.5769
31511	Thu Mar 23 11:52:59 2017_x000D_	27.8608	40.5918	29.4977	0.514832	1	22.5651	31.6703	190.003	3.31618	10.3749		11.1361	0
31512	Thu Mar 23 11:52:59 2017_x000D_	28.1634	40.3768	28.1392	0.491121	1	22.5651	31.6703	190.003	3.31618	10.351		9.76303	0
31513	Thu Mar 23 11:52:59 2017_x000D_	28.4695	40.2663	32.1145	0.560504	1	22.5651	31.6703	190.003	3.31618	10.4285		15.4537	0
31514	Thu Mar 23 11:52:59 2017_x000D_	28.8719	39.9447	29.4967	0.514814	1	22.5651	31.6703	190.003	3.31618	10.4039		9.7497	0
31515	Thu Mar 23 11:52:59 2017_x000D_	29.1776	39.8344	30.6771	0.535417	1	22.5651	31.6703	190.003	3.31618	10.5061		17.9979	26.9959
31516	Thu Mar 23 11:52:59 2017_x000D_	29.6829	39.511	29.4971	0.514821	1	21.6998	31.4233	180	3.14159	11.364		9.7374	0
31517	Thu Mar 23 11:52:59 2017_x000D_	29.9882	39.4008	25.4836	0.444773	1	21.6998	31.4233	180	3.14159	11.5038		13.7852	0
31518	Thu Mar 23 11:52:59 2017_x000D_	30.3934	39.1841	25.4832	0.444766	1	21.6998	31.4233	180	3.14159	11.6537		6.8933	0
31519	Thu Mar 23 11:52:59 2017_x000D_	30.596	39.0757	28.1392	0.491122	1	21.6998	31.4233	180	3.14159	11.7346		8.75718	27.0017
31520	Thu Mar 23 11:53:00 2017_x000D_	30.7956	38.8627	28.1377	0.491095	1	20.8343	31.1763	180	3.14159	12.5821		9.25347	0
31521	Thu Mar 23 11:53:00 2017_x000D_	31.104	38.8572	29.4991	0.514856	1	20.8343	31.1763	180	3.14159	12.8243		13.7744	0
31522	Thu Mar 23 11:53:00 2017_x000D_	31.5089	38.6407	29.4992	0.514859	1	20.8343	31.1763	180	3.14159	13.0255		8.75513	0
31523	Thu Mar 23 11:53:00 2017_x000D_	31.7084	38.4277	29.4979	0.514835	1	20.8343	31.1763	180	3.14159	13.0702		13.773	14.6282
31524	Thu Mar 23 11:53:00 2017_x000D_	32.1133	38.2113	34.6027	0.603932	1	20.4064	30.9425	180	3.14159	13.7799		6.89595	0
31525	Thu Mar 23 11:53:00 2017_x000D_	32.316	38.1029	40.4537	0.70605	1	20.4064	30.9425	180	3.14159	13.8964		4.39131	0
31526	Thu Mar 23 11:53:00 2017_x000D_	32.4161	37.9961	53.2709	0.929752	1	20.4064	30.9425	180	3.14159	13.9279		3.13338	0
31527	Thu Mar 23 11:53:00 2017_x000D_	32.4192	38.1005	59.9488	1.0463	1	20.4064	30.9425	180	3.14159	13.9837		6.26059	0
31528	Thu Mar 23 11:53:00 2017_x000D_	32.4252	38.3091	79.2975	1.384	1	20.4064	30.9425	180	3.14159	14.0967		3.13013	35.2428
31529	Thu Mar 23 11:53:00 2017_x000D_	32.428	38.4134	85.7175	1.49605	1	19.3316	30.4683	192.273	3.3558	15.318		0.0174929	0
31530	Thu Mar 23 11:53:00 2017_x000D_	32.4277	38.4129	97.5018	1.70173	1	19.3316	30.4683	192.273	3.3558	15.3175		4.40201	0
31531	Thu Mar 23 11:53:00 2017_x000D_	32.5326	38.5155	112.406	1.96186	1	19.3316	30.4683	192.273	3.3558	15.4604		0.00848528	0
31532	Thu Mar 23 11:53:00 2017_x000D_	32.5324	38.5157	120.347	2.10045	1	19.3316	30.4683	192.273	3.3558	15.4603		3.14029	27.7937
31533	Thu Mar 23 11:53:00 2017_x000D_	32.5284	38.4111	139.792	2.43983	1	18.704	29.7868	218.67	3.81651	16.2939		3.08164	0
31534	Thu Mar 23 11:53:00 2017_x000D_	32.4257	38.4132	146.164	2.55104	1	18.704	29.7868	218.67	3.81651	16.208		3.1183	0
31535	Thu Mar 23 11:53:00 2017_x000D_	32.4227	38.3093	162.282	2.83235	1	18.704	29.7868	218.67	3.81651	16.1504		4.42129	0
31536	Thu Mar 23 11:53:00 2017_x000D_	32.317	38.2066	166.009	2.89741	1	18.704	29.7868	218.67	3.81651	16.0065		6.94215	48.0173
31537	Thu Mar 23 11:53:00 2017_x000D_	32.1088	38.1056	168.898	2.94783	1	18.3339	28.2296	261.074	4.5566	16.9494		12.3258	0
31538	Thu Mar 23 11:53:00 2017_x000D_	31.698	38.1127	168.901	2.94788	1	18.3339	28.2296	261.074	4.5566	16.6215		19.6051	0
31539	Thu Mar 23 11:53:00 2017_x000D_	31.0755	37.9138	168.899	2.94784	1	18.3339	28.2296	261.074	4.5566	16.0041		12.3378	0
31540	Thu Mar 23 11:53:00 2017_x000D_	30.6643	37.9208	168.901	2.94789	1	18.3339	28.2296	261.074	4.5566	15.6831		22.5744	39.7461
31541	Thu Mar 23 11:53:01 2017_x000D_	29.9382	37.7233	162.289	2.83247	1	18.3919	26.906	284.692	4.96881	15.8219		12.7895	0
31542	Thu Mar 23 11:53:01 2017_x000D_	29.5233	37.6253	159.457	2.78305	1	18.3919	26.906	284.692	4.96881	15.4535		16.76	0
31543	Thu Mar 23 11:53:01 2017_x000D_	29.0022	37.4239	152.795	2.66678	1	18.3919	26.906	284.692	4.96881	14.94		13.9528	0
31544	Thu Mar 23 11:53:01 2017_x000D_	28.5837	37.221	152.796	2.66679	1	18.3919	26.906	284.692	4.96881	14.5008		20.9472	0
31545	Thu Mar 23 11:53:01 2017_x000D_	27.9555	36.9162	150.233	2.62207	1	18.3919	26.906	284.692	4.96881	13.8444		0	62.7374
31546	Thu Mar 23 11:53:01 2017_x000D_	27.9555	36.9162	150.233	2.62207	1	19.5643	25.1743	280.926	4.90309	14.4321		22.5952	0
31547	Thu Mar 23 11:53:01 2017_x000D_	27.3237	36.5062	150.232	2.62204	1	19.5643	25.1743	280.926	4.90309	13.7339		20.1111	0
31548	Thu Mar 23 11:53:01 2017_x000D_	26.7948	36.0943	148.696	2.59523	1	19.5643	25.1743	280.926	4.90309	13.0968		12.844	0
31549	Thu Mar 23 11:53:01 2017_x000D_	26.3782	35.9956	146.213	2.55191	1	19.5643	25.1743	280.926	4.90309	12.7879		8.91685	23.9787
31550	Thu Mar 23 11:53:01 2017_x000D_	26.165	35.7885	146.211	2.55187	1	20.0314	24.5257	284.692	4.96881	12.8247		22.6569	0
31551	Thu Mar 23 11:53:01 2017_x000D_	25.5314	35.3775	146.212	2.55188	1	20.0314	24.5257	284.692	4.96881	12.166		8.92748	0
31552	Thu Mar 23 11:53:01 2017_x000D_	25.3179	35.1702	146.21	2.55184	1	20.0314	24.5257	284.692	4.96881	11.885		18.3246	0
31553	Thu Mar 23 11:53:01 2017_x000D_	24.7903	34.8624	150.226	2.62193	1	20.0314	24.5257	284.692	4.96881	11.3796		11.3434	53.6326
31554	Thu Mar 23 11:53:01 2017_x000D_	24.4731	34.6566	148.695	2.59521	1	20.9754	23.0075	284.692	4.96881	12.1629		11.3609	0
31555	Thu Mar 23 11:53:01 2017_x000D_	24.1554	34.4505	150.224	2.62191	1	20.9754	23.0075	284.692	4.96881	11.8766		15.7706	0
31556	Thu Mar 23 11:53:01 2017_x000D_	23.7307	34.1407	152.777	2.66646	1	20.9754	23.0075	284.692	4.96881	11.4691		12.8934	0
31557	Thu Mar 23 11:53:01 2017_x000D_	23.3125	34.0416	155.467	2.71342	1	20.9754	23.0075	284.692	4.96881	11.2789		18.3894	0
31558	Thu Mar 23 11:53:01 2017_x000D_	22.7831	33.7326	154.106	2.68965	1	20.9754	23.0075	284.692	4.96881	10.8764		9.90971	44.6351
31559	Thu Mar 23 11:53:01 2017_x000D_	22.4685	33.6319	155.467	2.7134	1	21.6909	21.703	284.692	4.96881	11.9542		18.4095	0
31560	Thu Mar 23 11:53:01 2017_x000D_	21.9385	33.3226	154.106	2.68965	1	21.6909	21.703	284.692	4.96881	11.6222		9.92296	0
31561	Thu Mar 23 11:53:01 2017_x000D_	21.6235	33.2217	155.466	2.71339	1	21.6909	21.703	284.692	4.96881	11.5189		16.9566	0
31562	Thu Mar 23 11:53:02 2017_x000D_	21.0963	33.0179	156.701	2.73496	1	21.6909	21.703	284.692	4.96881	11.3305		11.4	66.5292
31563	Thu Mar 23 11:53:02 2017_x000D_	20.7775	32.8111	155.465	2.71338	1	23.0832	19.9769	278.637	4.86313	13.0397		8.987	0
31564	Thu Mar 23 11:53:02 2017_x000D_	20.5624	32.6026	155.461	2.71331	1	23.0832	19.9769	278.637	4.86313	12.8749		7.06821	0
31565	Thu Mar 23 11:53:02 2017_x000D_	20.3505	32.4996	152.78	2.66651	1	23.0832	19.9769	278.637	4.86313	12.8174		19.9113	0
31566	Thu Mar 23 11:53:02 2017_x000D_	19.7185	32.2969	152.784	2.66658	1	23.0832	19.9769	278.637	4.86313	12.7712		7.06428	53.6651
31567	Thu Mar 23 11:53:02 2017_x000D_	19.5066	32.1942	155.464	2.71336	1	24.0278	18.4578	298.452	5.20896	14.4613		18.4888	0
31568	Thu Mar 23 11:53:02 2017_x000D_	18.9743	31.8836	154.106	2.68965	1	24.0278	18.4578	298.452	5.20896	14.3454		9.96091	0
31569	Thu Mar 23 11:53:02 2017_x000D_	18.6581	31.7823	155.463	2.71334	1	24.0278	18.4578	298.452	5.20896	14.3658		15.902	0
31570	Thu Mar 23 11:53:02 2017_x000D_	18.2298	31.47	152.782	2.66655	1	24.0278	18.4578	298.452	5.20896
31571	Thu Mar 23 11:53:02 2017_x000D_	17.9132	31.3685	154.106	2.68965	1	24.9727	16.9383	296.037	5.16682
31572	Thu Mar 23 11:53:02 2017_x000D_	17.5959	31.2666	152.786	2.66661	1	24.9727	16.9383	296.037	5.16682
31573	Thu Mar 23 11:53:02 2017_x000D_	17.1671	30.9542	155.458	2.71326	1	24.9727	16.9383	296.037	5.16682
31574	Thu Mar 23 11:53:02 2017_x000D_	16.9543	30.8508	152.783	2.66657	1	24.9727	16.9383	296.037	5.16682
31575	Thu Mar 23 11:53:02 2017_x000D_	16.7416	30.7476	155.458	2.71325	1	24.9727	16.9383	296.037	5.16682
31576	Thu Mar 23 11:53:02 2017_x000D_	16.4238	30.6455	154.106	2.68965	1	25.6888	15.6327	284.692	4.96881
31577	Thu Mar 23 11:53:02 2017_x000D_	16.1065	30.5437	155.461	2.7133	1	25.6888	15.6327	284.692	4.96881
31578	Thu Mar 23 11:53:02 2017_x000D_	15.8898	30.3341	155.457	2.71324	1	25.6888	15.6327	284.692	4.96881
31579	Thu Mar 23 11:53:02 2017_x000D_	15.6766	30.2305	152.784	2.66659	1	25.6888	15.6327	284.692	4.96881
31580	Thu Mar 23 11:53:02 2017_x000D_	15.4633	30.1268	150.245	2.62226	1	26.3953	14.5479	284.692	4.96881
31581	Thu Mar 23 11:53:02 2017_x000D_	15.0371	29.9194	142.178	2.48147	1	26.3953	14.5479	284.692	4.96881
31582	Thu Mar 23 11:53:02 2017_x000D_	15.0374	29.9192	133.892	2.33685	1	26.3953	14.5479	284.692	4.96881
31583	Thu Mar 23 11:53:02 2017_x000D_	14.937	30.0267	116.661	2.03612	1	26.3953	14.5479	284.692	4.96881
31584	Thu Mar 23 11:53:03 2017_x000D_	14.9376	30.0267	103.67	1.80938	1	26.6933	12.7856	284.692	4.96881
31585	Thu Mar 23 11:53:03 2017_x000D_	14.8407	30.2411	89.0287	1.55384	1	26.6933	12.7856	284.692	4.96881
31586	Thu Mar 23 11:53:03 2017_x000D_	14.942	30.134	79.5877	1.38907	1	26.6933	12.7856	284.692	4.96881
31587	Thu Mar 23 11:53:03 2017_x000D_	14.9382	30.0284	61.5771	1.07472	1	26.6933	12.7856	284.692	4.96881
31588	Thu Mar 23 11:53:03 2017_x000D_	14.938	30.0287	53.2578	0.929525	1	26.6933	12.7856	284.692	4.96881
31589	Thu Mar 23 11:53:03 2017_x000D_	14.9341	29.9227	46.7889	0.81662	1	26.3538	10.5592	259.496	4.52905
31590	Thu Mar 23 11:53:03 2017_x000D_	14.93	29.8166	36.041	0.629034	1	26.3538	10.5592	259.496	4.52905
31591	Thu Mar 23 11:53:03 2017_x000D_	15.1316	29.6014	22.4305	0.391485	1	26.3538	10.5592	259.496	4.52905
31592	Thu Mar 23 11:53:03 2017_x000D_	15.2361	29.6	15.7617	0.275094	1	26.3538	10.5592	259.496	4.52905
31593	Thu Mar 23 11:53:03 2017_x000D_	15.861	29.4856	12.8416	0.224127	1	26.2038	9.00291	259.074	4.52169
31594	Thu Mar 23 11:53:03 2017_x000D_	16.2761	29.374	9.86076	0.172103	1	26.2038	9.00291	259.074	4.52169
31595	Thu Mar 23 11:53:03 2017_x000D_	16.897	29.1538	15.7622	0.275103	1	26.2038	9.00291	259.074	4.52169
31596	Thu Mar 23 11:53:03 2017_x000D_	17.312	29.0424	18.6143	0.324881	1	26.2038	9.00291	259.074	4.52169
31597	Thu Mar 23 11:53:03 2017_x000D_	17.6224	28.9322	22.4368	0.391597	1	25.9944	8.77451	261.074	4.5566
31598	Thu Mar 23 11:53:03 2017_x000D_	18.3474	28.7108	29.2656	0.510781	1	25.9944	8.77451	261.074	4.5566
31599	Thu Mar 23 11:53:03 2017_x000D_	18.7618	28.5995	31.9052	0.556851	1	25.9944	8.77451	261.074	4.5566
31600	Thu Mar 23 11:53:03 2017_x000D_	19.2736	28.2745	36.056	0.629296	1	25.9944	8.77451	261.074	4.5566
31601	Thu Mar 23 11:53:03 2017_x000D_	19.4754	28.0597	36.0554	0.629285	1	25.8344	7.439	261.074	4.5566
31602	Thu Mar 23 11:53:03 2017_x000D_	20.0877	27.6275	36.0555	0.629288	1	25.8344	7.439	261.074	4.5566
31603	Thu Mar 23 11:53:03 2017_x000D_	20.3939	27.4114	37.8465	0.660546	1	25.8344	7.439	261.074	4.5566
31604	Thu Mar 23 11:53:03 2017_x000D_	20.7034	27.3016	38.4795	0.671593	1	25.8344	7.439	261.074	4.5566
31605	Thu Mar 23 11:53:04 2017_x000D_	21.1067	26.8721	38.4786	0.671578	1	25.8344	7.439	261.074	4.5566
31606	Thu Mar 23 11:53:04 2017_x000D_	21.4127	26.6561	40.3141	0.703614	1	25.625	7.2106	261.074	4.5566
31607	Thu Mar 23 11:53:04 2017_x000D_	21.7185	26.4403	38.479	0.671586	1	25.625	7.2106	261.074	4.5566
31608	Thu Mar 23 11:53:04 2017_x000D_	22.125	26.1171	36.0553	0.629283	1	25.625	7.2106	261.074	4.5566
31609	Thu Mar 23 11:53:04 2017_x000D_	22.3266	25.9024	36.0546	0.629272	1	25.625	7.2106	261.074	4.5566
31610	Thu Mar 23 11:53:04 2017_x000D_	22.8371	25.5783	31.8995	0.556751	1	26.5415	6.3527	345.308	6.02676
31611	Thu Mar 23 11:53:04 2017_x000D_	23.0386	25.3636	31.8985	0.556733	1	26.5415	6.3527	345.308	6.02676
31612	Thu Mar 23 11:53:04 2017_x000D_	23.5526	25.1457	33.4833	0.584394	1	26.5415	6.3527	345.308	6.02676
31613	Thu Mar 23 11:53:04 2017_x000D_	23.858	24.9301	31.8993	0.556749	1	26.5415	6.3527	345.308	6.02676
31614	Thu Mar 23 11:53:04 2017_x000D_	24.0627	24.8217	29.2563	0.51062	1	27.2091	6.15231	349.074	6.09248
31615	Thu Mar 23 11:53:04 2017_x000D_	24.5731	24.4978	33.4836	0.584399	1	27.2091	6.15231	349.074	6.09248
31616	Thu Mar 23 11:53:04 2017_x000D_	24.7745	24.2833	33.4827	0.584384	1	27.2091	6.15231	349.074	6.09248
31617	Thu Mar 23 11:53:04 2017_x000D_	25.2876	24.0657	31.8996	0.556754	1	27.2091	6.15231	349.074	6.09248
31618	Thu Mar 23 11:53:04 2017_x000D_	25.4922	23.9575	34.4098	0.600565	1	27.2091	6.15231	349.074	6.09248
31619	Thu Mar 23 11:53:04 2017_x000D_	25.6967	23.8493	31.9001	0.556762	1	27.8568	6.39481	10.0032	0.174588
31620	Thu Mar 23 11:53:04 2017_x000D_	25.9989	23.5276	36.0574	0.62932	1	27.8568	6.39481	10.0032	0.174588
31621	Thu Mar 23 11:53:04 2017_x000D_	26.2066	23.5256	36.0587	0.629344	1	27.8568	6.39481	10.0032	0.174588
31622	Thu Mar 23 11:53:04 2017_x000D_	26.5116	23.3103	34.4104	0.600574	1	27.8568	6.39481	10.0032	0.174588
31623	Thu Mar 23 11:53:04 2017_x000D_	26.6124	23.203	38.4841	0.671675	1	29.1521	6.87981	10.9264	0.190702
31624	Thu Mar 23 11:53:04 2017_x000D_	26.8136	22.9887	38.4837	0.671667	1	29.1521	6.87981	10.9264	0.190702
31625	Thu Mar 23 11:53:04 2017_x000D_	27.1191	22.7731	48.9711	0.854707	1	29.1521	6.87981	10.9264	0.190702
31626	Thu Mar 23 11:53:05 2017_x000D_	27.1193	22.7728	57.4661	1.00297	1	29.1521	6.87981	10.9264	0.190702
31627	Thu Mar 23 11:53:05 2017_x000D_	27.2201	22.6649	74.4756	1.29984	1	29.9988	7.57211	0	0
31628	Thu Mar 23 11:53:05 2017_x000D_	27.22	22.6646	80.0535	1.3972	1	29.9988	7.57211	0	0
31629	Thu Mar 23 11:53:05 2017_x000D_	27.3232	22.6629	100.459	1.75333	1	29.9988	7.57211	0	0
31630	Thu Mar 23 11:53:05 2017_x000D_	27.3198	22.5567	106.817	1.8643	1	29.9988	7.57211	0	0
31631	Thu Mar 23 11:53:05 2017_x000D_	27.42	22.4495	116.192	2.02793	1	29.9988	7.57211	0	0
31632	Thu Mar 23 11:53:05 2017_x000D_	27.3129	22.3443	120.225	2.09832	1	31.5025	8.2852	11.4568	0.199958
31633	Thu Mar 23 11:53:05 2017_x000D_	27.2019	22.1328	135.458	2.36419	1	31.5025	8.2852	11.4568	0.199958
31634	Thu Mar 23 11:53:05 2017_x000D_	27.098	22.134	141.684	2.47285	1	31.5025	8.2852	11.4568	0.199958
31635	Thu Mar 23 11:53:05 2017_x000D_	26.78	21.9246	148.255	2.58754	1	31.5025	8.2852	11.4568	0.199958
31636	Thu Mar 23 11:53:05 2017_x000D_	26.5658	21.7138	148.253	2.5875	1	33.4438	9.012	0	0
31637	Thu Mar 23 11:53:05 2017_x000D_	25.9324	21.4001	145.78	2.54434	1	33.4438	9.012	0	0
31638	Thu Mar 23 11:53:05 2017_x000D_	25.6108	21.0834	141.687	2.47291	1	33.4438	9.012	0	0
31639	Thu Mar 23 11:53:05 2017_x000D_	25.1851	20.7676	135.474	2.36447	1	33.4438	9.012	0	0
31640	Thu Mar 23 11:53:05 2017_x000D_	24.967	20.4496	133.401	2.32828	1	36.7078	9.5591	0	0
31641	Thu Mar 23 11:53:05 2017_x000D_	24.6482	20.2392	131.184	2.28959	1	36.7078	9.5591	0	0
31642	Thu Mar 23 11:53:05 2017_x000D_	24.3192	19.7087	126.953	2.21576	1	36.7078	9.5591	0	0
31643	Thu Mar 23 11:53:05 2017_x000D_	23.9967	19.3912	122.835	2.14388	1	36.7078	9.5591	0	0
31644	Thu Mar 23 11:53:05 2017_x000D_	23.5594	18.7542	122.836	2.14389	1	37.3645	9.58	0	0
31645	Thu Mar 23 11:53:05 2017_x000D_	23.3407	18.4357	124.468	2.17238	1	37.3645	9.58	0	0
31646	Thu Mar 23 11:53:05 2017_x000D_	23.226	18.1159	125.258	2.18617	1	37.3645	9.58	0	0
31647	Thu Mar 23 11:53:05 2017_x000D_	22.7914	17.5849	126.951	2.21572	1	37.3645	9.58	0	0
31648	Thu Mar 23 11:53:06 2017_x000D_	22.68	17.3717	129.284	2.25643	1	37.3645	9.58	0	0
31649	Thu Mar 23 11:53:06 2017_x000D_	22.4642	17.1593	129.285	2.25645	1	37.3645	9.58	0	0
31650	Thu Mar 23 11:53:06 2017_x000D_	22.0324	16.7342	129.287	2.25649	1	37.3645	9.58	0	0
31651	Thu Mar 23 11:53:06 2017_x000D_	21.9208	16.5209	131.474	2.29465	1	37.3645	9.58	0	0
31652	Thu Mar 23 11:53:06 2017_x000D_	21.59	15.9879	131.166	2.28928	1	37.3645	9.58	0	0
31653	Thu Mar 23 11:53:06 2017_x000D_	21.3738	15.775	131.167	2.2893	1	37.3645	9.58	0	0
31654	Thu Mar 23 11:53:06 2017_x000D_	21.0491	15.4556	135.442	2.36392	1	37.3645	9.58	0	0
31655	Thu Mar 23 11:53:06 2017_x000D_	20.8327	15.2425	135.442	2.36392	1	37.3645	9.58	0	0
31656	Thu Mar 23 11:53:06 2017_x000D_	20.3996	14.816	135.442	2.36392	1	37.3645	9.58	0	0
31657	Thu Mar 23 11:53:06 2017_x000D_	20.3996	14.816	135.442	2.36392	1	43.9385	9.568	349.074	6.09248
31658	Thu Mar 23 11:53:06 2017_x000D_	20.1793	14.4953	133.379	2.3279	1	43.9385	9.568	349.074	6.09248
31659	Thu Mar 23 11:53:06 2017_x000D_	19.7457	14.0682	133.379	2.32791	1	43.9385	9.568	349.074	6.09248
31660	Thu Mar 23 11:53:06 2017_x000D_	19.641	14.0688	131.173	2.28941	1	43.9385	9.568	349.074	6.09248
31661	Thu Mar 23 11:53:06 2017_x000D_	19.5288	13.8546	133.38	2.32792	1	43.9385	9.568	349.074	6.09248
31662	Thu Mar 23 11:53:06 2017_x000D_	19.1999	13.4267	131.17	2.28935	1	46.1665	8.7532	331.548	5.78661
