# Supplementary material for: Guppies Prefer to Follow Large (Robot) Leaders Irrespective of Own Size
Source: Front Bioeng Biotechnol. 2020 May 15;8:441. doi: 10.3389/fbioe.2020.00441 (PMC7243707; doi:10.3389/fbioe.2020.00441)
Supplement: Supplementary file 3 [file Data_Sheet_1.ZIP › Raw Data/ID43.xlsx]

## Sheet: ThuMar23113911201
Framenumber	Current timestamp	Robo Position x	Robo Position y	Robo Angle deg	Robo Angle rad	Fish ID	Fish Position x	Fish Position y	Fish Angle deg	Fish Angle rad	Distance_between_subjects	Mean_Distance (L300 bis L1500)	Velocity_Robo	Velocity_Fish	Mean_velocity_Robo		Fish ID	Fish Position x	Fish Position y	Fish Angle deg	Fish Angle rad	Fish ID	Fish Position x	Fish Position y	Fish Angle deg	Fish Angle rad	Fish ID	Fish Position x	Fish Position y	Fish Angle deg	Fish Angle rad	Fish ID	Fish Position x	Fish Position y	Fish Angle deg	Fish Angle rad
27966	Thu Mar 23 11:44:54 2017_x000D_	18.5408	12.5702	139.71	2.43841	2	5.94398	4.8046	332.854	5.8094	14.7981	14.8087	0	0	11.381	10.4226
27967	Thu Mar 23 11:44:54 2017_x000D_	18.5408	12.5702	139.71	2.43841	2	5.94398	4.8046	334.288	5.83443	14.7981		0	0
27968	Thu Mar 23 11:44:54 2017_x000D_	18.5408	12.5702	139.71	2.43841	2	5.94398	4.8046	334.288	5.83443	14.7981		0	0
27969	Thu Mar 23 11:44:54 2017_x000D_	18.5408	12.5702	139.71	2.43841	2	5.94398	4.8046	334.288	5.83443	14.7981		7.17375	0
27970	Thu Mar 23 11:44:54 2017_x000D_	18.3269	12.4633	137.495	2.39975	2	5.94398	4.8046	334.288	5.83443	14.56		4.58011	0
27971	Thu Mar 23 11:44:54 2017_x000D_	18.218	12.3563	141.606	2.47148	2	5.94398	4.8046	334.288	5.83443	14.4111		9.14967	0
27972	Thu Mar 23 11:44:54 2017_x000D_	18.0003	12.1427	154.837	2.70241	2	5.94398	4.8046	331.864	5.79213	14.1139		3.153	0
27973	Thu Mar 23 11:44:54 2017_x000D_	18.1054	12.1426	161.57	2.81993	2	5.94398	4.8046	331.864	5.79213	14.2037		6.99226	0
27974	Thu Mar 23 11:44:54 2017_x000D_	18.3121	12.0349	177.292	3.09434	2	5.94398	4.8046	331.864	5.79213	14.3265		4.59704	0
27975	Thu Mar 23 11:44:54 2017_x000D_	18.4213	12.1424	186.383	3.253	2	5.94398	4.8046	331.864	5.79213	14.475		7.10264	0
27976	Thu Mar 23 11:44:54 2017_x000D_	18.52	11.9272	204.955	3.57714	2	5.94398	4.8046	333.455	5.81989	14.4529		3.16202	0
27977	Thu Mar 23 11:44:54 2017_x000D_	18.6254	11.9268	211.707	3.69498	2	5.94398	4.8046	333.455	5.81989	14.5446		3.23234	0
27978	Thu Mar 23 11:44:55 2017_x000D_	18.6223	11.8191	222.528	3.88385	2	5.94398	4.8046	333.455	5.81989	14.4894		0.0108167	0
27979	Thu Mar 23 11:44:55 2017_x000D_	18.6226	11.8189	230.942	4.0307	2	5.94398	4.8046	333.455	5.81989	14.4896		4.46983	0
27980	Thu Mar 23 11:44:55 2017_x000D_	18.7245	11.7102	248.169	4.33137	2	5.94398	4.8046	339.067	5.91784	14.5268		4.43309	0
27981	Thu Mar 23 11:44:55 2017_x000D_	18.6229	11.8175	263.099	4.59194	2	5.94398	4.8046	339.067	5.91784	14.4892		6.44742	0
27982	Thu Mar 23 11:44:55 2017_x000D_	18.6299	12.0323	268.957	4.69419	2	5.94398	4.8046	339.067	5.91784	14.6004		6.44123	0
27983	Thu Mar 23 11:44:55 2017_x000D_	18.6367	12.2469	-79.3672	-1.38522	2	5.94398	4.8046	339.067	5.91784	14.7137		0.0108167	0
27984	Thu Mar 23 11:44:55 2017_x000D_	18.6364	12.2467	-73.7838	-1.28777	2	5.94398	4.8046	339.067	5.91784	14.7133		3.22652	0
27985	Thu Mar 23 11:44:55 2017_x000D_	18.6397	12.3542	-67.5052	-1.17819	2	5.94398	4.8046	337.789	5.89553	14.7708		14.5284	0
27986	Thu Mar 23 11:44:55 2017_x000D_	18.8642	12.7833	-67.5066	-1.17821	2	5.94398	4.8046	337.789	5.89553	15.1852		12.898	0
27987	Thu Mar 23 11:44:55 2017_x000D_	18.8784	13.213	-67.5019	-1.17813	2	5.94398	4.8046	337.789	5.89553	15.4273		7.26091	0
27988	Thu Mar 23 11:44:55 2017_x000D_	18.9907	13.4274	-70.219	-1.22555	2	5.94398	4.8046	337.789	5.89553	15.6387		21.7665	0
27989	Thu Mar 23 11:44:55 2017_x000D_	19.3272	14.0702	-73.0337	-1.27468	2	5.94398	4.8046	337.789	5.89553	16.2777		13.3518	0
27990	Thu Mar 23 11:44:55 2017_x000D_	19.4464	14.499	-75.931	-1.32525	2	5.94398	4.8046	337.789	5.89553	16.6222		16.098	0
27991	Thu Mar 23 11:44:55 2017_x000D_	19.4643	15.0353	-82.254	-1.4356	2	5.94398	4.8046	337.789	5.89553	16.9548		10.2382	0
27992	Thu Mar 23 11:44:55 2017_x000D_	19.5799	15.3564	-85.3198	-1.48911	2	5.94398	4.8046	337.789	5.89553	17.2418		22.6608	441.939
27993	Thu Mar 23 11:44:55 2017_x000D_	19.4998	16.1075	-88.112	-1.53784	1	19.3089	11.0006	157.381	2.74681	5.11047		9.64125	0
27994	Thu Mar 23 11:44:55 2017_x000D_	19.5104	16.4287	-88.112	-1.53784	1	19.3089	11.0006	157.381	2.74681	5.43184		9.65024	0
27995	Thu Mar 23 11:44:55 2017_x000D_	19.521	16.7502	-88.112	-1.53784	1	19.3089	11.0006	157.381	2.74681	5.75351		25.7089	0
27996	Thu Mar 23 11:44:55 2017_x000D_	19.5492	17.6067	-88.112	-1.53784	1	19.3089	11.0006	157.381	2.74681	6.61047		6.42353	0
27997	Thu Mar 23 11:44:55 2017_x000D_	19.5563	17.8207	-88.112	-1.53784	1	19.3089	11.0006	157.381	2.74681	6.82459		19.2675	69.0958
27998	Thu Mar 23 11:44:55 2017_x000D_	19.5775	18.4626	-88.112	-1.53784	1	19.8696	13.2345	157.381	2.74681	5.23625		12.838	0
27999	Thu Mar 23 11:44:55 2017_x000D_	19.5916	18.8903	-88.112	-1.53784	1	19.8696	13.2345	157.381	2.74681	5.66263		16.0377	0
28000	Thu Mar 23 11:44:56 2017_x000D_	19.6092	19.4246	-88.112	-1.53784	1	19.8696	13.2345	157.381	2.74681	6.19557		9.62915	0
28001	Thu Mar 23 11:44:56 2017_x000D_	19.6197	19.7454	-88.112	-1.53784	1	19.8696	13.2345	157.381	2.74681	6.51569		7.20738	73.0694
28002	Thu Mar 23 11:44:56 2017_x000D_	19.7314	19.9581	-85.1676	-1.48646	1	19.7627	15.6678	146.335	2.55403	4.29041		19.2282	0
28003	Thu Mar 23 11:44:56 2017_x000D_	19.7523	20.5987	-79.3555	-1.38502	1	19.7627	15.6678	146.335	2.55403	4.93091		12.8169	0
28004	Thu Mar 23 11:44:56 2017_x000D_	19.7663	21.0257	-79.3538	-1.38499	1	19.7627	15.6678	146.335	2.55403	5.3579		6.40554	0
28005	Thu Mar 23 11:44:56 2017_x000D_	19.7734	21.2391	-79.353	-1.38497	1	19.7627	15.6678	146.335	2.55403	5.57131		19.5497	227.765
28006	Thu Mar 23 11:44:56 2017_x000D_	19.8992	21.8785	-82.2417	-1.43539	2	27.143	17.4489	332.434	5.80207	8.49082		9.60816	0
28007	Thu Mar 23 11:44:56 2017_x000D_	19.9097	22.1986	-81.9177	-1.42973	2	27.143	17.4489	332.434	5.80207	8.65334		22.6866	0
28008	Thu Mar 23 11:44:56 2017_x000D_	20.0389	22.9437	-85.1689	-1.48648	2	27.143	17.4489	332.434	5.80207	8.98115		6.39945	0
28009	Thu Mar 23 11:44:56 2017_x000D_	20.0459	23.1569	-85.1687	-1.48647	2	27.143	17.4489	332.434	5.80207	9.10769		13.2355	53.4166
28010	Thu Mar 23 11:44:56 2017_x000D_	20.1643	23.5819	-82.2425	-1.4354	2	28.7152	16.6131	328.524	5.73383	11.031		19.1743	0
28011	Thu Mar 23 11:44:56 2017_x000D_	20.1852	24.2207	-82.2409	-1.43537	2	28.7152	16.6131	328.524	5.73383	11.4296		6.39045	0
28012	Thu Mar 23 11:44:56 2017_x000D_	20.1922	24.4336	-82.2403	-1.43536	2	28.7152	16.6131	328.524	5.73383	11.5673		12.7779	0
28013	Thu Mar 23 11:44:56 2017_x000D_	20.2062	24.8593	-82.2392	-1.43535	2	28.7152	16.6131	328.524	5.73383	11.8492		20.2873	0
28014	Thu Mar 23 11:44:56 2017_x000D_	20.436	25.4953	-82.2428	-1.43541	2	28.7152	16.6131	328.524	5.73383	12.1424		6.38436	38.6481
28015	Thu Mar 23 11:44:56 2017_x000D_	20.4429	25.708	-82.2422	-1.4354	2	29.8397	15.9845	332.757	5.8077	13.5221		19.1413	0
28016	Thu Mar 23 11:44:56 2017_x000D_	20.4638	26.3457	-82.2406	-1.43537	2	29.8397	15.9845	332.757	5.8077	13.9736		9.56309	0
28017	Thu Mar 23 11:44:56 2017_x000D_	20.4742	26.6643	-82.5316	-1.44045	2	29.8397	15.9845	332.757	5.8077	14.2046		16.3203	0
28018	Thu Mar 23 11:44:56 2017_x000D_	20.596	27.1945	-85.1736	-1.48656	2	29.8397	15.9845	332.757	5.8077	14.5296		6.37546	23.9139
28019	Thu Mar 23 11:44:56 2017_x000D_	20.603	27.4069	-85.1733	-1.48655	2	30.5164	15.5632	332.434	5.80207	15.445		19.1172	0
28020	Thu Mar 23 11:44:56 2017_x000D_	20.6238	28.0438	-85.1726	-1.48654	2	30.5164	15.5632	332.434	5.80207	15.9257		6.36936	0
28021	Thu Mar 23 11:44:57 2017_x000D_	20.6307	28.256	-85.1723	-1.48654	2	30.5164	15.5632	332.434	5.80207	16.0883		7.14856	0
28022	Thu Mar 23 11:44:57 2017_x000D_	20.7418	28.4668	-82.2403	-1.43536	2	30.5164	15.5632	332.434	5.80207	16.1878		12.7358	40.0663
28023	Thu Mar 23 11:44:57 2017_x000D_	20.7557	28.8911	-82.2392	-1.43535	2	31.8398	15.3835	0	0	17.4732		6.36337	0
28024	Thu Mar 23 11:44:57 2017_x000D_	20.7626	29.1031	-82.2387	-1.43534	2	31.8398	15.3835	0	0	17.6333		12.7297	0
28025	Thu Mar 23 11:44:57 2017_x000D_	20.7764	29.5272	-82.2376	-1.43532	2	31.8398	15.3835	0	0	17.9567		6.36037	0
28026	Thu Mar 23 11:44:57 2017_x000D_	20.7833	29.7391	-82.2371	-1.43531	2	31.8398	15.3835	0	0	18.1199		6.36347	0
28027	Thu Mar 23 11:44:57 2017_x000D_	20.7903	29.9511	-82.2365	-1.4353	2	31.8398	15.3835	0	0	18.284		16.2643	59.4009
28028	Thu Mar 23 11:44:57 2017_x000D_	20.9116	30.4795	-78.8586	-1.37634	2	33.7995	15.6665	0	0	19.6347		6.35118	0
28029	Thu Mar 23 11:44:57 2017_x000D_	20.9183	30.6911	-72.937	-1.27299	2	33.7995	15.6665	0	0	19.7905		0.0108167	0
28030	Thu Mar 23 11:44:57 2017_x000D_	20.918	30.6909	-67.3527	-1.17553	2	33.7995	15.6665	0	0	19.7905		7.09381	0
28031	Thu Mar 23 11:44:57 2017_x000D_	20.7052	30.5878	-48.1616	-0.840579	2	33.7995	15.6665	0	0	19.8521		0.0108167	20.8733
28032	Thu Mar 23 11:44:57 2017_x000D_	20.7049	30.588	-40.1479	-0.700713	2	33.9882	16.3362	85.0276	1.48401	19.4823		4.4896	0
28033	Thu Mar 23 11:44:57 2017_x000D_	20.597	30.4843	-23.3744	-0.407961	2	33.9882	16.3362	85.0276	1.48401	19.4806		4.49569	0
28034	Thu Mar 23 11:44:57 2017_x000D_	20.4893	30.3801	-14.1516	-0.246992	2	33.9882	16.3362	85.0276	1.48401	19.4795		4.42613	0
28035	Thu Mar 23 11:44:57 2017_x000D_	20.389	30.4883	6.57517	0.114758	2	33.9882	16.3362	85.0276	1.48401	19.627		3.13521	23.6926
28036	Thu Mar 23 11:44:57 2017_x000D_	20.4935	30.4871	12.89	0.224974	2	34.3957	17.0127	79.0736	1.38009	19.3605		6.97824	0
28037	Thu Mar 23 11:44:57 2017_x000D_	20.6992	30.3785	29.3059	0.511484	2	34.3957	17.0127	79.0736	1.38009	19.1374		0	0
28038	Thu Mar 23 11:44:57 2017_x000D_	20.6992	30.3785	29.3059	0.511484	2	34.3957	17.0127	79.0736	1.38009	19.1374		6.97309	0
28039	Thu Mar 23 11:44:57 2017_x000D_	20.9046	30.2697	40.3355	0.703988	2	34.3957	17.0127	79.0736	1.38009	18.9145		4.42086	13.2647
28040	Thu Mar 23 11:44:57 2017_x000D_	21.0055	30.1623	44.647	0.779237	2	34.3756	17.4544	79.9968	1.39621	18.4459		15.5751	0
28041	Thu Mar 23 11:44:57 2017_x000D_	21.4118	29.8391	46.8112	0.81701	2	34.3756	17.4544	79.9968	1.39621	17.9288		11.3003	0
28042	Thu Mar 23 11:44:57 2017_x000D_	21.6097	29.5186	44.6468	0.779233	2	34.3756	17.4544	79.9968	1.39621	17.5645		19.945	0
28043	Thu Mar 23 11:44:58 2017_x000D_	22.1165	29.0883	42.6402	0.744213	2	34.3756	17.4544	79.9968	1.39621	16.9007		13.231	0
28044	Thu Mar 23 11:44:58 2017_x000D_	22.4183	28.7667	38.5015	0.671978	2	34.3756	17.4544	79.9968	1.39621	16.4604		15.5643	6.63379
28045	Thu Mar 23 11:44:58 2017_x000D_	22.8243	28.4437	36.0815	0.629741	2	34.3656	17.6753	79.9968	1.39621	15.7848		9.82271	0
28046	Thu Mar 23 11:44:58 2017_x000D_	23.1328	28.334	31.9343	0.557358	2	34.3656	17.6753	79.9968	1.39621	15.485		8.82489	0
28047	Thu Mar 23 11:44:58 2017_x000D_	23.3341	28.1195	31.9332	0.557339	2	34.3656	17.6753	79.9968	1.39621	15.1913		20.8375	0
28048	Thu Mar 23 11:44:58 2017_x000D_	23.9478	27.7942	29.2956	0.511304	2	34.3656	17.6753	79.9968	1.39621	14.5232		11.2052	6.63392
28049	Thu Mar 23 11:44:58 2017_x000D_	24.2528	27.5786	27.9258	0.487396	2	34.3555	17.8962	76.9872	1.34368	13.9933		18.1189	0
28050	Thu Mar 23 11:44:58 2017_x000D_	24.7625	27.2546	26.5225	0.462906	2	34.3555	17.8962	76.9872	1.34368	13.4017		9.81222	0
28051	Thu Mar 23 11:44:58 2017_x000D_	25.0707	27.1451	27.9257	0.487396	2	34.3555	17.8962	76.9872	1.34368	13.1053		9.81606	0
28052	Thu Mar 23 11:44:58 2017_x000D_	25.379	27.0355	26.5239	0.462929	2	34.3555	17.8962	76.9872	1.34368	12.8103		18.0988	6.63079
28053	Thu Mar 23 11:44:58 2017_x000D_	25.8881	26.7118	27.9258	0.487396	2	34.3455	18.117	80.0279	1.39675	12.0581		6.93425	0
28054	Thu Mar 23 11:44:58 2017_x000D_	26.0923	26.6035	25.2484	0.440667	2	34.3455	18.117	80.0279	1.39675	11.8379		9.81122	0
28055	Thu Mar 23 11:44:58 2017_x000D_	26.4005	26.4941	29.2966	0.511322	2	34.3455	18.117	80.0279	1.39675	11.5455		20.8026	0
28056	Thu Mar 23 11:44:58 2017_x000D_	27.0132	26.1694	31.9373	0.557411	2	34.3455	18.117	80.0279	1.39675	10.8905		8.81012	9.39845
28057	Thu Mar 23 11:44:58 2017_x000D_	27.2141	25.9552	31.9362	0.557392	2	34.1167	18.331	81.0738	1.41501	10.2847		27.7153	0
28058	Thu Mar 23 11:44:58 2017_x000D_	28.0304	25.5226	31.9371	0.557407	2	34.1167	18.331	81.0738	1.41501	9.42137		0	0
28059	Thu Mar 23 11:44:58 2017_x000D_	28.0304	25.5226	31.9371	0.557407	2	34.1167	18.331	81.0738	1.41501	9.42137		22.368	0
28060	Thu Mar 23 11:44:58 2017_x000D_	28.6393	25.0923	31.9365	0.557397	2	34.1167	18.331	81.0738	1.41501	8.70156		9.32153	0
28061	Thu Mar 23 11:44:58 2017_x000D_	28.95	25.089	33.5214	0.585059	2	34.1167	18.331	81.0738	1.41501	8.50678		19.8763	6.63093
28062	Thu Mar 23 11:44:58 2017_x000D_	29.4549	24.66	31.9374	0.557413	2	34.1066	18.5518	78.9857	1.37856	7.67779		11.1686	0
28063	Thu Mar 23 11:44:58 2017_x000D_	29.7589	24.4451	30.4856	0.532074	2	34.1066	18.5518	78.9857	1.37856	7.32349		11.1777	0
28064	Thu Mar 23 11:44:59 2017_x000D_	30.0632	24.2301	31.9368	0.557402	2	34.1066	18.5518	78.9857	1.37856	6.97081		11.1686	0
28065	Thu Mar 23 11:44:59 2017_x000D_	30.3672	24.0152	30.4847	0.532058	2	34.1066	18.5518	78.9857	1.37856	6.62056		16.6522	0
28066	Thu Mar 23 11:44:59 2017_x000D_	30.8781	23.7982	31.9377	0.557418	2	34.1066	18.5518	82.7496	1.44425	6.16019		13.8281	0
28067	Thu Mar 23 11:44:59 2017_x000D_	31.2854	23.5824	31.9382	0.557426	2	34.1066	18.5518	82.7496	1.44425	5.76768		22.3264	0
28068	Thu Mar 23 11:44:59 2017_x000D_	31.8931	23.1528	31.9376	0.557416	2	34.1066	18.5518	82.7496	1.44425	5.10576		11.1669	0
28069	Thu Mar 23 11:44:59 2017_x000D_	32.1971	22.938	33.5214	0.585059	2	34.1066	18.5518	82.7496	1.44425	4.78382		22.3139	20.8727
28070	Thu Mar 23 11:44:59 2017_x000D_	32.8045	22.5087	33.5211	0.585054	2	33.4403	18.7521	135	2.35619	3.81002		11.1512	0
28071	Thu Mar 23 11:44:59 2017_x000D_	33.108	22.2941	31.9363	0.557394	2	33.4403	18.7521	135	2.35619	3.55755		6.19226	0
28072	Thu Mar 23 11:44:59 2017_x000D_	33.3144	22.2922	31.9378	0.557421	2	33.4403	18.7521	135	2.35619	3.54234		22.3006	0
28073	Thu Mar 23 11:44:59 2017_x000D_	33.9214	21.8631	31.9373	0.55741	2	33.4403	18.7521	135	2.35619	3.14798		13.8039	0
28074	Thu Mar 23 11:44:59 2017_x000D_	34.328	21.6477	31.9377	0.557418	2	33.4403	18.7521	135	2.35619	3.02862		8.78249	6.56717
28075	Thu Mar 23 11:44:59 2017_x000D_	34.5283	21.4342	31.9367	0.5574	2	33.2215	18.7453	135	2.35619	2.98963		19.4923	0
28076	Thu Mar 23 11:44:59 2017_x000D_	35.1407	21.2171	31.9386	0.557434	2	33.2215	18.7453	135	2.35619	3.1294		8.78249	0
28077	Thu Mar 23 11:44:59 2017_x000D_	35.341	21.0036	31.9376	0.557416	2	33.2215	18.7453	135	2.35619	3.09713		20.6831	0
28078	Thu Mar 23 11:44:59 2017_x000D_	35.9502	20.6808	29.2904	0.511215	2	33.2215	18.7453	135	2.35619	3.34544		6.89526	13.1314
28079	Thu Mar 23 11:44:59 2017_x000D_	36.1533	20.5732	31.9384	0.557431	2	32.784	18.7316	135	2.35619	3.83975		22.2682	0
28080	Thu Mar 23 11:44:59 2017_x000D_	36.7594	20.1447	31.9379	0.557421	2	32.784	18.7316	135	2.35619	4.21908		8.77401	0
28081	Thu Mar 23 11:44:59 2017_x000D_	36.9595	19.9314	31.9368	0.557403	2	32.784	18.7316	135	2.35619	4.34446		9.7295	0
28082	Thu Mar 23 11:44:59 2017_x000D_	37.2652	19.8231	32.9311	0.574755	2	32.784	18.7316	135	2.35619	4.61221		17.9815	6.56717
28083	Thu Mar 23 11:44:59 2017_x000D_	37.771	19.5015	31.9377	0.557418	2	32.5652	18.7248	135	2.35619	5.26342		6.88856	0
28084	Thu Mar 23 11:44:59 2017_x000D_	37.9739	19.394	34.4509	0.601282	2	32.5652	18.7248	135	2.35619	5.44994		20.6455	0
28085	Thu Mar 23 11:45:00 2017_x000D_	38.582	19.0718	31.9386	0.557434	2	32.5652	18.7248	135	2.35619	6.0268		8.76977	0
28086	Thu Mar 23 11:45:00 2017_x000D_	38.782	18.8586	31.9375	0.557415	2	32.5652	18.7248	135	2.35619	6.21824		13.7623	0
28087	Thu Mar 23 11:45:00 2017_x000D_	39.1874	18.6439	31.938	0.557423	2	32.5652	18.7248	135	2.35619	6.62269		4.37873	20.8626
28088	Thu Mar 23 11:45:00 2017_x000D_	39.2871	18.5373	27.9103	0.487126	2	32.754	19.3941	46.2894	0.807903	6.58904		6.88044	0
28089	Thu Mar 23 11:45:00 2017_x000D_	39.4898	18.43	30.4819	0.53201	2	32.754	19.3941	46.2894	0.807903	6.80445		3.08409	0
28090	Thu Mar 23 11:45:00 2017_x000D_	39.5926	18.4292	31.9385	0.557432	2	32.754	19.3941	46.2894	0.807903	6.90634		13.7529	0
28091	Thu Mar 23 11:45:00 2017_x000D_	39.9977	18.2146	31.9389	0.557439	2	32.754	19.3941	46.2894	0.807903	7.3391		0	27.794
28092	Thu Mar 23 11:45:00 2017_x000D_	39.9977	18.2146	31.9389	0.557439	2	33.3802	20.0769	45	0.785398	6.87455		19.7738	0
28093	Thu Mar 23 11:45:00 2017_x000D_	40.4999	17.7877	30.4813	0.531999	2	33.3802	20.0769	45	0.785398	7.47867		6.86844	0
28094	Thu Mar 23 11:45:00 2017_x000D_	40.7022	17.6805	27.9087	0.487099	2	33.3802	20.0769	45	0.785398	7.70418		9.69539	0
28095	Thu Mar 23 11:45:00 2017_x000D_	41.0068	17.5725	18.5433	0.323641	2	33.3802	20.0769	45	0.785398	8.02727		3.18119	13.2586
28096	Thu Mar 23 11:45:00 2017_x000D_	41.0039	17.4665	9.66719	0.168724	2	33.3602	20.5184	53.2198	0.928861	8.23045		6.16504	0
28097	Thu Mar 23 11:45:00 2017_x000D_	40.7984	17.4672	-8.85366	-0.154525	2	33.3602	20.5184	53.2198	0.928861	8.03969		0.0201246	0
28098	Thu Mar 23 11:45:00 2017_x000D_	40.7981	17.4666	-20.318	-0.354616	2	33.3602	20.5184	53.2198	0.928861	8.03964		3.18981	0
28099	Thu Mar 23 11:45:00 2017_x000D_	40.7957	17.3603	-30.6205	-0.534429	2	33.3602	20.5184	53.2198	0.928861	8.07838		3.08725	45.9493
28100	Thu Mar 23 11:45:00 2017_x000D_	40.8986	17.359	-45.0129	-0.785623	2	34.8911	20.5661	53.2198	0.928861	6.80996		0.0108167	0
28101	Thu Mar 23 11:45:00 2017_x000D_	40.8989	17.3588	-52.9592	-0.924312	2	34.8911	20.5661	53.2198	0.928861	6.81032		4.47602	0
28102	Thu Mar 23 11:45:00 2017_x000D_	41.0048	17.4639	-69.0742	-1.20557	2	34.8911	20.5661	53.2198	0.928861	6.85573		6.35914	0
28103	Thu Mar 23 11:45:00 2017_x000D_	41.0103	17.6758	-74.356	-1.29776	2	34.8911	20.5661	53.2198	0.928861	6.76745		7.11772	0
28104	Thu Mar 23 11:45:00 2017_x000D_	41.1184	17.887	-82.7804	-1.44479	2	34.8911	20.5661	53.2198	0.928861	6.77915		13.1234	26.2537
28105	Thu Mar 23 11:45:00 2017_x000D_	41.2314	18.3096	-85.6765	-1.49534	2	35.7658	20.5933	47.5412	0.82975	5.92352		9.51588	0
28106	Thu Mar 23 11:45:00 2017_x000D_	41.2392	18.6267	-85.8215	-1.49787	2	35.7658	20.5933	47.5412	0.82975	5.81598		13.0055	0
28107	Thu Mar 23 11:45:01 2017_x000D_	41.147	19.0503	-83.0658	-1.44977	2	35.7658	20.5933	47.5412	0.82975	5.59805		22.4628	0
28108	Thu Mar 23 11:45:01 2017_x000D_	41.2675	19.7893	-79.916	-1.3948	2	35.7658	20.5933	47.5412	0.82975	5.56014		7.08816	14.789
28109	Thu Mar 23 11:45:01 2017_x000D_	41.375	19.9997	-77.1031	-1.3457	2	36.2132	20.3863	351.946	6.14262	5.17626		19.0075	0
28110	Thu Mar 23 11:45:01 2017_x000D_	41.3903	20.6331	-71.6577	-1.25066	2	36.2132	20.3863	351.946	6.14262	5.18298		11.4026	0
28111	Thu Mar 23 11:45:01 2017_x000D_	41.6027	20.9483	-70.7824	-1.23539	2	36.2132	20.3863	351.946	6.14262	5.41872		17.0558	0
28112	Thu Mar 23 11:45:01 2017_x000D_	41.8199	21.4737	-66.5307	-1.16118	2	36.2132	20.3863	351.946	6.14262	5.71118		10.0343	13.1253
28113	Thu Mar 23 11:45:01 2017_x000D_	41.9301	21.7895	-68.0616	-1.1879	2	36.6505	20.3999	0	0	5.45941		20.0371	0
28114	Thu Mar 23 11:45:01 2017_x000D_	42.1499	22.4202	-68.0605	-1.18788	2	36.6505	20.3999	0	0	5.85876		7.064	0
28115	Thu Mar 23 11:45:01 2017_x000D_	42.257	22.6299	-65.4358	-1.14207	2	36.6505	20.3999	0	0	6.03372		14.1335	0
28116	Thu Mar 23 11:45:01 2017_x000D_	42.4716	23.0493	-65.4364	-1.14208	2	36.6505	20.3999	0	0	6.39566		7.0694	0
28117	Thu Mar 23 11:45:01 2017_x000D_	42.5789	23.2591	-68.0632	-1.18793	2	36.6505	20.3999	0	0	6.58187		20.003	6.56117
28118	Thu Mar 23 11:45:01 2017_x000D_	42.7984	23.8887	-68.0621	-1.18791	2	36.8691	20.4067	0	0	6.87611		9.99249	0
28119	Thu Mar 23 11:45:01 2017_x000D_	42.9081	24.2032	-71.6671	-1.25083	2	36.8691	20.4067	0	0	7.13323		19.983	0
28120	Thu Mar 23 11:45:01 2017_x000D_	43.1273	24.8322	-71.6675	-1.25083	2	36.8691	20.4067	0	0	7.66486		19.9669	0
28121	Thu Mar 23 11:45:01 2017_x000D_	43.3463	25.4607	-71.6678	-1.25084	2	36.8691	20.4067	0	0	8.21566		9.98103	6.56417
28122	Thu Mar 23 11:45:01 2017_x000D_	43.4557	25.7749	-68.0592	-1.18786	2	37.0878	20.4135	0	0	8.32435		9.97352	0
28123	Thu Mar 23 11:45:01 2017_x000D_	43.5652	26.0888	-71.668	-1.25084	2	37.0878	20.4135	0	0	8.61195		9.97155	0
28124	Thu Mar 23 11:45:01 2017_x000D_	43.6745	26.4027	-68.0582	-1.18784	2	37.0878	20.4135	0	0	8.90254		21.1103	0
28125	Thu Mar 23 11:45:01 2017_x000D_	43.9951	27.0291	-70.7902	-1.23552	2	37.0878	20.4135	0	0	9.56436		12.5915	6.56117
28126	Thu Mar 23 11:45:01 2017_x000D_	44.005	27.4487	-70.7863	-1.23545	2	37.3064	20.4203	0	0	9.70926		19.91	0
28127	Thu Mar 23 11:45:01 2017_x000D_	44.2234	28.0754	-70.7863	-1.23545	2	37.3064	20.4203	0	0	10.3172		14.0436	0
28128	Thu Mar 23 11:45:02 2017_x000D_	44.4367	28.4921	-70.7882	-1.23549	2	37.3064	20.4203	0	0	10.7701		19.1413	0
28129	Thu Mar 23 11:45:02 2017_x000D_	44.5533	29.1194	-73.6087	-1.28471	2	37.3064	20.4203	0	0	11.3222		9.92794	0
28130	Thu Mar 23 11:45:02 2017_x000D_	44.6622	29.4319	-71.6678	-1.25084	2	37.3064	20.4203	0	0	11.6326		7.01847	45.9284
28131	Thu Mar 23 11:45:02 2017_x000D_	44.7689	29.6401	-74.3674	-1.29796	2	38.8366	20.4681	0	0	10.9233		12.953	0
28132	Thu Mar 23 11:45:02 2017_x000D_	44.8801	30.0573	-71.668	-1.25084	2	38.8366	20.4681	0	0	11.3348		19.8502	0
28133	Thu Mar 23 11:45:02 2017_x000D_	45.0979	30.6821	-71.6683	-1.25085	2	38.8366	20.4681	0	0	11.9804		9.93176	0
28134	Thu Mar 23 11:45:02 2017_x000D_	45.2069	30.9947	-73.6115	-1.28476	2	38.8366	20.4681	0	0	12.3041		19.0844	32.8029
28135	Thu Mar 23 11:45:02 2017_x000D_	45.3228	31.6202	-70.7824	-1.23539	2	39.9295	20.5021	348.986	6.09095	12.3572		11.2463	0
28136	Thu Mar 23 11:45:02 2017_x000D_	45.533	31.9306	-71.6689	-1.25086	2	39.9295	20.5021	348.986	6.09095	12.7283		15.9872	0
28137	Thu Mar 23 11:45:02 2017_x000D_	45.6464	32.4513	-68.0447	-1.1876	2	39.9295	20.5021	348.986	6.09095	13.2464		9.90047	0
28138	Thu Mar 23 11:45:02 2017_x000D_	45.7551	32.7629	-71.6674	-1.25083	2	39.9295	20.5021	348.986	6.09095	13.5744		13.9699	0
28139	Thu Mar 23 11:45:02 2017_x000D_	45.9675	33.1773	-71.6696	-1.25087	2	39.9295	20.5021	348.986	6.09095	14.0399		12.5193	26.9658
28140	Thu Mar 23 11:45:02 2017_x000D_	45.9771	33.5945	-71.6659	-1.25081	2	40.7935	20.75	355.028	6.1964	13.851		8.75902	0
28141	Thu Mar 23 11:45:02 2017_x000D_	46.1845	33.8	-71.6699	-1.25088	2	40.7935	20.75	355.028	6.1964	14.1197		13.9538	0
28142	Thu Mar 23 11:45:02 2017_x000D_	46.3967	34.2139	-71.672	-1.25091	2	40.7935	20.75	355.028	6.1964	14.5833		6.25359	0
28143	Thu Mar 23 11:45:02 2017_x000D_	46.4014	34.4223	-71.6702	-1.25088	2	40.7935	20.75	355.028	6.1964	14.7777		16.8157	35.1821
28144	Thu Mar 23 11:45:02 2017_x000D_	46.6158	34.9402	-70.7863	-1.23545	2	41.8656	21.2253	27.5661	0.481119	14.5142		6.24759	0
28145	Thu Mar 23 11:45:02 2017_x000D_	46.6205	35.1484	-70.7844	-1.23542	2	41.8656	21.2253	27.5661	0.481119	14.7126		3.12083	0
28146	Thu Mar 23 11:45:02 2017_x000D_	46.6229	35.2524	-71.6687	-1.25085	2	41.8656	21.2253	27.5661	0.481119	14.8119		13.9269	0
28147	Thu Mar 23 11:45:02 2017_x000D_	46.8347	35.6655	-71.6708	-1.25089	2	41.8656	21.2253	27.5661	0.481119	15.2713		6.24459	38.08
28148	Thu Mar 23 11:45:02 2017_x000D_	46.8394	35.8736	-71.669	-1.25086	2	42.9273	21.921	17.626	0.307632	14.4907		3.12983	0
28149	Thu Mar 23 11:45:03 2017_x000D_	46.8418	35.9779	-70.7824	-1.23539	2	42.9273	21.921	17.626	0.307632	14.5918		12.8656	0
28150	Thu Mar 23 11:45:03 2017_x000D_	46.9522	36.3923	-68.0365	-1.18746	2	42.9273	21.921	17.626	0.307632	15.0206		6.95139	0
28151	Thu Mar 23 11:45:03 2017_x000D_	47.0579	36.5985	-65.3894	-1.14126	2	42.9273	21.921	17.626	0.307632	15.2477		3.02138	0
28152	Thu Mar 23 11:45:03 2017_x000D_	47.1586	36.5969	-55.0521	-0.96084	2	42.9273	21.921	17.626	0.307632	15.2737		3.12058	18.4945
28153	Thu Mar 23 11:45:03 2017_x000D_	47.1606	36.7009	-48.7266	-0.85044	2	43.3437	22.3756	26.9146	0.469749	14.8251		3.12942	0
28154	Thu Mar 23 11:45:03 2017_x000D_	47.1623	36.8052	-34.9021	-0.609157	2	43.3437	22.3756	26.9146	0.469749	14.9263		3.03029	0
28155	Thu Mar 23 11:45:03 2017_x000D_	47.2633	36.8038	-28.7007	-0.500921	2	43.3437	22.3756	26.9146	0.469749	14.9511		6.97145	0
28156	Thu Mar 23 11:45:03 2017_x000D_	47.3691	37.0107	-16.9959	-0.296634	2	43.3437	22.3756	26.9146	0.469749	15.1786		3.03333	41.8203
28157	Thu Mar 23 11:45:03 2017_x000D_	47.4702	37.0092	-10.6457	-0.185803	2	44.3946	23.2915	18.5009	0.322902	14.0583		6.06971	0
28158	Thu Mar 23 11:45:03 2017_x000D_	47.6725	37.0061	-4.90557	-0.0856183	2	44.3946	23.2915	18.5009	0.322902	14.1009		6.84249	0
28159	Thu Mar 23 11:45:03 2017_x000D_	47.8771	37.1069	3.91059	0.0682527	2	44.3946	23.2915	18.5009	0.322902	14.2476		6.06386	0
28160	Thu Mar 23 11:45:03 2017_x000D_	48.0792	37.1035	3.91091	0.0682583	2	44.3946	23.2915	18.5009	0.322902	14.295		12.1217	0
28161	Thu Mar 23 11:45:03 2017_x000D_	48.4832	37.0967	3.9115	0.0682685	2	44.3946	23.2915	18.5009	0.322902	14.3979		18.4169	23.5322
28162	Thu Mar 23 11:45:03 2017_x000D_	49.0864	36.9826	0.962937	0.0168064	2	45.0291	23.7527	8.63681	0.150741	13.8381		12.1097	0
28163	Thu Mar 23 11:45:03 2017_x000D_	49.49	36.9758	0.962908	0.0168059	2	45.0291	23.7527	8.63681	0.150741	13.9553		24.2014	0
28164	Thu Mar 23 11:45:03 2017_x000D_	50.2966	36.9622	0.962958	0.0168068	2	45.0291	23.7527	8.63681	0.150741	14.221		12.0947	0
28165	Thu Mar 23 11:45:03 2017_x000D_	50.6997	36.9555	0.962929	0.0168063	2	45.0291	23.7527	8.63681	0.150741	14.3691		9.07029	18.486
28166	Thu Mar 23 11:45:03 2017_x000D_	51.002	36.9504	0.962875	0.0168053	2	45.4453	24.2071	31.6797	0.552916	13.9021		21.141	0
28167	Thu Mar 23 11:45:03 2017_x000D_	51.7066	36.9385	0.962907	0.0168059	2	45.4453	24.2071	31.6797	0.552916	14.1878		12.4776	0
28168	Thu Mar 23 11:45:03 2017_x000D_	52.1111	37.0353	-1.98374	-0.0346229	2	45.4453	24.2071	31.6797	0.552916	14.4567		18.1015	0
28169	Thu Mar 23 11:45:03 2017_x000D_	52.7144	37.0252	-1.98469	-0.0346394	2	45.4453	24.2071	31.6797	0.552916	14.7358		12.0617	14.6795
28170	Thu Mar 23 11:45:03 2017_x000D_	53.1164	37.0184	-1.98532	-0.0346504	2	45.643	24.6547	24.768	0.432284	14.4469		6.03086	0
28171	Thu Mar 23 11:45:04 2017_x000D_	53.3174	37.015	-1.98563	-0.0346559	2	45.643	24.6547	24.768	0.432284	14.549		21.0899	0
28172	Thu Mar 23 11:45:04 2017_x000D_	54.0203	37.0034	3.77923	0.06596	2	45.643	24.6547	24.768	0.432284	14.9221		9.04329	0
28173	Thu Mar 23 11:45:04 2017_x000D_	54.3217	36.9983	3.92009	0.0684184	2	45.643	24.6547	24.768	0.432284	15.0892		18.0596	26.9291
28174	Thu Mar 23 11:45:04 2017_x000D_	54.9236	36.9881	3.92098	0.068434	2	46.5059	24.902	7.92011	0.138232	14.7286		12.0347	0
28175	Thu Mar 23 11:45:04 2017_x000D_	55.3247	36.9814	3.92161	0.068445	2	46.5059	24.902	7.92011	0.138232	14.956		9.0163	0
28176	Thu Mar 23 11:45:04 2017_x000D_	55.6252	36.9763	3.78151	0.0659997	2	46.5059	24.902	7.92011	0.138232	15.1311		21.2687	0
28177	Thu Mar 23 11:45:04 2017_x000D_	56.3247	36.8609	0.962867	0.0168052	2	46.5059	24.902	7.92011	0.138232	15.4733		9.00725	0
28178	Thu Mar 23 11:45:04 2017_x000D_	56.6249	36.8559	0.962884	0.0168055	2	46.5059	24.902	7.92011	0.138232	15.6617		21.027	20.6355
28179	Thu Mar 23 11:45:04 2017_x000D_	57.3257	36.8441	0.962947	0.0168066	2	47.1503	25.1426	0	0	15.5069		8.99825	0
28180	Thu Mar 23 11:45:04 2017_x000D_	57.6256	36.8391	0.962903	0.0168058	2	47.1503	25.1426	0	0	15.7016		21.2287	0
28181	Thu Mar 23 11:45:04 2017_x000D_	58.3238	36.724	3.92011	0.0684188	2	47.1503	25.1426	0	0	16.0927		11.9927	0
28182	Thu Mar 23 11:45:04 2017_x000D_	58.7235	36.7173	3.92073	0.0684296	2	47.1503	25.1426	0	0	16.368		8.98625	46.221
28183	Thu Mar 23 11:45:04 2017_x000D_	59.023	36.7123	3.78036	0.0659798	2	48.6676	25.4101	0	0	15.3289		8.99525	0
28184	Thu Mar 23 11:45:04 2017_x000D_	59.3228	36.7073	3.92155	0.068444	2	48.6676	25.4101	0	0	15.5293		23.9554	0
28185	Thu Mar 23 11:45:04 2017_x000D_	60.1212	36.6939	3.92274	0.0684647	2	48.6676	25.4101	0	0	16.0782		18.2149	0
28186	Thu Mar 23 11:45:04 2017_x000D_	60.7177	36.5806	0.956706	0.0166977	2	48.6676	25.4101	0	0	16.4312		12.3552	19.6474
28187	Thu Mar 23 11:45:04 2017_x000D_	61.1181	36.677	-2.00454	-0.0349859	2	49.3222	25.4304	0	0	16.2981		5.97982	0
28188	Thu Mar 23 11:45:04 2017_x000D_	61.3174	36.6737	-2.00492	-0.0349924	2	49.3222	25.4304	0	0	16.4407		20.9129	0
28189	Thu Mar 23 11:45:04 2017_x000D_	62.0144	36.662	-1.865	-0.0325504	2	49.3222	25.4304	0	0	16.9482		8.96525	0
28190	Thu Mar 23 11:45:04 2017_x000D_	62.3132	36.657	-2.00644	-0.035019	2	49.3222	25.4304	0	0	17.1698		17.9184	0
28191	Thu Mar 23 11:45:04 2017_x000D_	62.9104	36.6472	3.92691	0.0685374	2	49.3222	25.4304	0	0	17.6198		11.9357	20.6289
28192	Thu Mar 23 11:45:05 2017_x000D_	63.3082	36.6405	3.92753	0.0685483	2	49.9664	25.6709	19.8362	0.346207	17.2724		5.96482	0
28193	Thu Mar 23 11:45:05 2017_x000D_	63.507	36.6372	3.92784	0.0685537	2	49.9664	25.6709	19.8362	0.346207	17.4243		14.9031	0
28194	Thu Mar 23 11:45:05 2017_x000D_	64.0037	36.6289	3.78747	0.0661037	2	49.9664	25.6709	19.8362	0.346207	17.808		8.94726	0
28195	Thu Mar 23 11:45:05 2017_x000D_	64.3019	36.6239	3.92901	0.0685741	2	49.9664	25.6709	19.8362	0.346207	18.0409		2.97344	43.7198
28196	Thu Mar 23 11:45:05 2017_x000D_	64.401	36.6222	3.78796	0.0661124	2	51.244	26.372	8.63681	0.150741	16.6785		14.9031	0
28197	Thu Mar 23 11:45:05 2017_x000D_	64.8977	36.6139	3.92988	0.0685893	2	51.244	26.372	8.63681	0.150741	17.0681		4.29014	0
28198	Thu Mar 23 11:45:05 2017_x000D_	64.995	36.5091	0.956764	0.0166987	2	51.244	26.372	8.63681	0.150741	17.0836		12.2991	0
28199	Thu Mar 23 11:45:05 2017_x000D_	65.3935	36.6054	-1.87017	-0.0326405	2	51.244	26.372	8.63681	0.150741	17.4623		5.95287	37.9942
28200	Thu Mar 23 11:45:05 2017_x000D_	65.5919	36.602	-1.87046	-0.0326457	2	52.3032	27.0663	31.4755	0.549351	16.356		8.92636	0
28201	Thu Mar 23 11:45:05 2017_x000D_	65.8894	36.5968	-7.89466	-0.137788	2	52.3032	27.0663	31.4755	0.549351	16.5956		3.10833	0
28202	Thu Mar 23 11:45:05 2017_x000D_	65.8879	36.4932	-23.8311	-0.415932	2	52.3032	27.0663	31.4755	0.549351	16.5351		3.10547	0
28203	Thu Mar 23 11:45:05 2017_x000D_	65.8861	36.3897	-31.4683	-0.549226	2	52.3032	27.0663	31.4755	0.549351	16.4749		4.28528	49.6175
28204	Thu Mar 23 11:45:05 2017_x000D_	65.7861	36.2877	-51.0561	-0.891097	2	53.7982	27.7737	0	0	14.7037		0.0134164	0
28205	Thu Mar 23 11:45:05 2017_x000D_	65.7865	36.2879	-55.5961	-0.970334	2	53.7982	27.7737	0	0	14.7041		0.0247386	0
28206	Thu Mar 23 11:45:05 2017_x000D_	65.7873	36.2877	-75.5873	-1.31925	2	53.7982	27.7737	0	0	14.7046		2.98825	0
28207	Thu Mar 23 11:45:05 2017_x000D_	65.8869	36.2864	-83.6295	-1.45961	2	53.7982	27.7737	0	0	14.7852		12.3766	0
28208	Thu Mar 23 11:45:05 2017_x000D_	65.8935	36.6989	259.969	4.53732	2	53.7982	27.7737	0	0	15.0318		3.09937	26.8863
28209	Thu Mar 23 11:45:05 2017_x000D_	65.8951	36.8022	253.959	4.43243	2	54.6597	28.0207	0	0	14.26		6.86166	0
28210	Thu Mar 23 11:45:05 2017_x000D_	65.7991	37.0098	251.342	4.38675	2	54.6597	28.0207	0	0	14.314		9.74834	0
28211	Thu Mar 23 11:45:05 2017_x000D_	65.7046	37.3207	242.739	4.23659	2	54.6597	28.0207	0	0	14.4388		11.0207	0
28212	Thu Mar 23 11:45:05 2017_x000D_	65.511	37.6329	241.357	4.21248	2	54.6597	28.0207	0	0	14.4964		9.73399	65.6401
28213	Thu Mar 23 11:45:05 2017_x000D_	65.4165	37.9433	240.412	4.19597	2	56.8288	28.3077	0	0	12.9071		23.7742	0
28214	Thu Mar 23 11:45:06 2017_x000D_	64.9303	38.5691	242.739	4.2366	2	56.8288	28.3077	0	0	13.074		12.6989	0
28215	Thu Mar 23 11:45:06 2017_x000D_	64.8375	38.9821	245.172	4.27906	2	56.8288	28.3077	0	0	13.3447		17.8349	0
28216	Thu Mar 23 11:45:06 2017_x000D_	64.5481	39.5014	248.81	4.34255	2	56.8288	28.3077	0	0	13.5973		11.0181	26.1604
28217	Thu Mar 23 11:45:06 2017_x000D_	64.3545	39.8135	247.711	4.32338	2	57.7004	28.3345	0	0	13.2682		9.72076	0
28218	Thu Mar 23 11:45:06 2017_x000D_	64.2602	40.1235	251.348	4.38684	2	57.7004	28.3345	0	0	13.4912		16.5291	0
28219	Thu Mar 23 11:45:06 2017_x000D_	64.07	40.6406	257.349	4.49159	2	57.7004	28.3345	0	0	13.8568		9.25012	0
28220	Thu Mar 23 11:45:06 2017_x000D_	64.0748	40.9489	256.663	4.47962	2	57.7004	28.3345	0	0	14.1335		19.4407	0
28221	Thu Mar 23 11:45:06 2017_x000D_	63.8863	41.5689	256.664	4.47963	2	57.7004	28.3345	0	0	14.6087		9.23517	6.54009
28222	Thu Mar 23 11:45:06 2017_x000D_	63.8912	41.8767	257.348	4.49157	2	57.9183	28.3412	0	0	14.7948		22.3848	0
28223	Thu Mar 23 11:45:06 2017_x000D_	63.7044	42.5991	256.663	4.47961	2	57.9183	28.3412	0	0	15.3872		6.84679	0
28224	Thu Mar 23 11:45:06 2017_x000D_	63.6085	42.8062	259.428	4.52788	2	57.9183	28.3412	0	0	15.544		12.6794	0
28225	Thu Mar 23 11:45:06 2017_x000D_	63.516	43.2186	256.663	4.47962	2	57.9183	28.3412	0	0	15.8956		18.7113	39.6765
28226	Thu Mar 23 11:45:06 2017_x000D_	63.4268	43.8359	253.965	4.43252	2	59.215	28.6014	24.264	0.423486	15.806		9.70267	0
28227	Thu Mar 23 11:45:06 2017_x000D_	63.3326	44.1453	257.349	4.49158	2	59.215	28.6014	24.264	0.423486	16.08		9.22922	0
28228	Thu Mar 23 11:45:06 2017_x000D_	63.3376	44.4529	256.662	4.4796	2	59.215	28.6014	24.264	0.423486	16.3788		22.3485	0
28229	Thu Mar 23 11:45:06 2017_x000D_	63.151	45.1741	257.348	4.49157	2	59.215	28.6014	24.264	0.423486	17.0337		10.999	36.8546
28230	Thu Mar 23 11:45:06 2017_x000D_	62.9578	45.4857	256.664	4.47963	2	60.0439	29.5081	32.6821	0.570409	16.2411		21.7225	0
28231	Thu Mar 23 11:45:06 2017_x000D_	62.8705	46.2045	254.765	4.44649	2	60.0439	29.5081	32.6821	0.570409	16.934		10.9965	0
28232	Thu Mar 23 11:45:06 2017_x000D_	62.6773	46.516	253.964	4.43252	2	60.0439	29.5081	32.6821	0.570409	17.2106		19.3912	0
28233	Thu Mar 23 11:45:06 2017_x000D_	62.4892	47.1344	253.965	4.43252	2	60.0439	29.5081	32.6821	0.570409	17.7951		12.2746	32.5309
28234	Thu Mar 23 11:45:06 2017_x000D_	62.4959	47.5435	253.963	4.43249	2	60.8832	30.1947	45	0.785398	17.4236		10.9857	0
28235	Thu Mar 23 11:45:07 2017_x000D_	62.3029	47.8547	254.767	4.44652	2	60.8832	30.1947	45	0.785398	17.717		22.3201	0
28236	Thu Mar 23 11:45:07 2017_x000D_	62.1166	48.575	253.964	4.43251	2	60.8832	30.1947	45	0.785398	18.4216		6.13285	0
28237	Thu Mar 23 11:45:07 2017_x000D_	62.12	48.7794	253.963	4.4325	2	60.8832	30.1947	45	0.785398	18.6258		13.6668	0
28238	Thu Mar 23 11:45:07 2017_x000D_	61.9286	49.1928	253.964	4.43251	2	60.8832	30.1947	45	0.785398	19.0268		18.3896	14.6348
28239	Thu Mar 23 11:45:07 2017_x000D_	61.9389	49.8057	253.962	4.43247	2	61.0797	30.6412	45	0.785398	19.1838		8.56695	0
28240	Thu Mar 23 11:45:07 2017_x000D_	61.7442	50.0146	253.964	4.4325	2	61.0797	30.6412	45	0.785398	19.3848		19.3599	0
28241	Thu Mar 23 11:45:07 2017_x000D_	61.5564	50.632	253.964	4.4325	2	61.0797	30.6412	45	0.785398	19.9965		12.2477	0
28242	Thu Mar 23 11:45:07 2017_x000D_	61.5633	51.0402	253.962	4.43248	2	61.0797	30.6412	45	0.785398	20.4047		10.9764	18.4187
28243	Thu Mar 23 11:45:07 2017_x000D_	61.3704	51.3511	254.767	4.44652	2	61.494	31.0943	45	0.785398	20.2572		16.4645	0
28244	Thu Mar 23 11:45:07 2017_x000D_	61.181	51.8662	253.964	4.43251	2	61.494	31.0943	45	0.785398	20.7743		12.2388	0
28245	Thu Mar 23 11:45:07 2017_x000D_	61.1879	52.2741	253.962	4.43248	2	61.494	31.0943	45	0.785398	21.182		19.3381	0
28246	Thu Mar 23 11:45:07 2017_x000D_	61.0003	52.8908	253.963	4.43248	2	61.494	31.0943	45	0.785398	21.8021		6.82541	14.6308
28247	Thu Mar 23 11:45:07 2017_x000D_	60.9048	53.0973	251.337	4.38666	2	61.6904	31.5407	34.0089	0.593568	21.5709		19.3323	0
28248	Thu Mar 23 11:45:07 2017_x000D_	60.7172	53.7138	251.337	4.38665	2	61.6904	31.5407	34.0089	0.593568	22.1944		12.6029	0
28249	Thu Mar 23 11:45:07 2017_x000D_	60.6252	54.1237	253.963	4.43249	2	61.6904	31.5407	34.0089	0.593568	22.6081		6.11195	0
28250	Thu Mar 23 11:45:07 2017_x000D_	60.6288	54.3274	253.962	4.43247	2	61.6904	31.5407	34.0089	0.593568	22.8114		19.32	20.7458
28251	Thu Mar 23 11:45:07 2017_x000D_	60.4413	54.9435	253.962	4.43248	2	61.8762	32.2068	80.0279	1.39675	22.7819		8.56286	0
28252	Thu Mar 23 11:45:07 2017_x000D_	60.2468	55.1524	253.964	4.43251	2	61.8762	32.2068	80.0279	1.39675	23.0034		6.1059	0
28253	Thu Mar 23 11:45:07 2017_x000D_	60.2503	55.3559	253.963	4.43249	2	61.8762	32.2068	80.0279	1.39675	23.2061		13.6332	0
28254	Thu Mar 23 11:45:07 2017_x000D_	60.0594	55.7683	253.964	4.43251	2	61.8762	32.2068	80.0279	1.39675	23.6314		6.10596	0
28255	Thu Mar 23 11:45:07 2017_x000D_	60.063	55.9718	253.963	4.43249	2	61.8762	32.2068	80.0279	1.39675	23.8341		12.5964	53.096
28256	Thu Mar 23 11:45:08 2017_x000D_	59.9711	56.3815	251.335	4.38662	2	62.0087	33.9717	80.0279	1.39675	22.5022		6.8118	0
28257	Thu Mar 23 11:45:08 2017_x000D_	59.8756	56.5875	253.963	4.4325	2	62.0087	33.9717	80.0279	1.39675	22.7162		9.65725	0
28258	Thu Mar 23 11:45:08 2017_x000D_	59.782	56.8955	250.336	4.36919	2	62.0087	33.9717	80.0279	1.39675	23.0317		10.9529	0
28259	Thu Mar 23 11:45:08 2017_x000D_	59.5893	57.2056	256.672	4.47977	2	62.0087	33.9717	80.0279	1.39675	23.3595		6.7568	32.9968
28260	Thu Mar 23 11:45:08 2017_x000D_	59.6919	57.4061	259.447	4.5282	2	61.9554	35.0703	80.0279	1.39675	22.4502		12.5626	0
28261	Thu Mar 23 11:45:08 2017_x000D_	59.5998	57.8146	-86.3241	-1.50664	2	61.9554	35.0703	80.0279	1.39675	22.866		4.28106	0
28262	Thu Mar 23 11:45:08 2017_x000D_	59.5023	57.9188	-77.9292	-1.36012	2	61.9554	35.0703	80.0279	1.39675	22.9798		4.22581	0
28263	Thu Mar 23 11:45:08 2017_x000D_	59.6027	58.0176	-69.1648	-1.20715	2	61.9554	35.0703	80.0279	1.39675	23.0676		9.58208	52.7778
28264	Thu Mar 23 11:45:08 2017_x000D_	59.7064	58.3197	-52.6111	-0.918237	2	61.8703	36.8275	96.5409	1.68496	21.6009		0.0108167	0
28265	Thu Mar 23 11:45:08 2017_x000D_	59.7061	58.3199	-44.4303	-0.775455	2	61.8703	36.8275	96.5409	1.68496	21.6011		10.8494	0
28266	Thu Mar 23 11:45:08 2017_x000D_	59.9088	58.6194	-30.6398	-0.534765	2	61.8703	36.8275	96.5409	1.68496	21.88		4.24064	0
28267	Thu Mar 23 11:45:08 2017_x000D_	60.0095	58.7186	-21.8389	-0.38116	2	61.8703	36.8275	96.5409	1.68496	21.97		8.91015	0
28268	Thu Mar 23 11:45:08 2017_x000D_	60.3064	58.7107	-10.0019	-0.174566	2	61.8703	36.8275	96.5409	1.68496	21.939		6.64589	73.939
28269	Thu Mar 23 11:45:08 2017_x000D_	60.506	58.8068	-7.14172	-0.124647	2	61.3182	39.2295	97.6551	1.7044	19.5941		5.93921	0
28270	Thu Mar 23 11:45:08 2017_x000D_	60.7039	58.8014	-1.31605	-0.0229694	2	61.3182	39.2295	97.6551	1.7044	19.5815		23.8836	0
28271	Thu Mar 23 11:45:08 2017_x000D_	61.4961	58.8803	-4.24231	-0.0740423	2	61.3182	39.2295	97.6551	1.7044	19.6516		11.8578	0
28272	Thu Mar 23 11:45:08 2017_x000D_	61.8912	58.8691	-4.24357	-0.0740643	2	61.3182	39.2295	97.6551	1.7044	19.648		24.3871	39.5503
28273	Thu Mar 23 11:45:08 2017_x000D_	62.6839	59.0492	-10.0046	-0.174613	2	61.2544	40.5463	97.6551	1.7044	18.558		12.1859	0
28274	Thu Mar 23 11:45:08 2017_x000D_	63.08	59.1392	-12.8122	-0.223615	2	61.2544	40.5463	97.6551	1.7044	18.6823		17.9612	0
28275	Thu Mar 23 11:45:08 2017_x000D_	63.6728	59.2231	-20.81	-0.363203	2	61.2544	40.5463	97.6551	1.7044	18.8327		10.6943	0
28276	Thu Mar 23 11:45:08 2017_x000D_	63.9718	59.4172	-21.8692	-0.381689	2	61.2544	40.5463	97.6551	1.7044	19.0655		12.1641	99.9308
28277	Thu Mar 23 11:45:08 2017_x000D_	64.3672	59.507	-24.455	-0.42682	2	60.6602	43.8239	97.2504	1.69734	16.1153		10.686	0
28278	Thu Mar 23 11:45:09 2017_x000D_	64.666	59.7009	-25.7056	-0.448648	2	60.6602	43.8239	97.2504	1.69734	16.3745		25.1958	0
28279	Thu Mar 23 11:45:09 2017_x000D_	65.4576	59.9815	-28.2662	-0.493338	2	60.6602	43.8239	97.2504	1.69734	16.8548		13.1952	0
28280	Thu Mar 23 11:45:09 2017_x000D_	65.8539	60.1723	-28.2669	-0.493351	2	60.6602	43.8239	97.2504	1.69734	17.1536		21.3061	66.2942
28281	Thu Mar 23 11:45:09 2017_x000D_	66.4494	60.5593	-28.2647	-0.493312	2	60.3367	46.0099	100.926	1.7615	15.7813		8.39432	0
28282	Thu Mar 23 11:45:09 2017_x000D_	66.6488	60.7556	-28.2617	-0.49326	2	60.3367	46.0099	100.926	1.7615	16.0399		19.7579	0
28283	Thu Mar 23 11:45:09 2017_x000D_	67.2422	61.0413	-25.7022	-0.448588	2	60.3367	46.0099	100.926	1.7615	16.5417		10.6251	0
28284	Thu Mar 23 11:45:09 2017_x000D_	67.5391	61.2344	-24.4454	-0.426652	2	60.3367	46.0099	100.926	1.7615	16.8422		17.8679	0
28285	Thu Mar 23 11:45:09 2017_x000D_	68.1288	61.318	-21.8613	-0.381551	2	60.3367	46.0099	100.926	1.7615	17.1772		8.37521	39.496
28286	Thu Mar 23 11:45:09 2017_x000D_	68.3277	61.5139	-21.8573	-0.381481	2	60.2732	47.3249	100.926	1.7615	16.3157		6.57471	0
28287	Thu Mar 23 11:45:09 2017_x000D_	68.5251	61.6091	-19.1639	-0.334474	2	60.2732	47.3249	100.926	1.7615	16.4964		21.3394	0
28288	Thu Mar 23 11:45:09 2017_x000D_	69.213	61.7901	-18.2	-0.31765	2	60.2732	47.3249	100.926	1.7615	17.0048		6.568	0
28289	Thu Mar 23 11:45:09 2017_x000D_	69.4102	61.8852	-15.521	-0.270892	2	60.2732	47.3249	100.926	1.7615	17.1897		18.5275	26.3257
28290	Thu Mar 23 11:45:09 2017_x000D_	69.9998	62.069	-15.5203	-0.27088	2	60.2308	48.2014	100.926	1.7615	16.963		13.1093	0
28291	Thu Mar 23 11:45:09 2017_x000D_	70.3935	62.2586	-15.5176	-0.270832	2	60.2308	48.2014	100.926	1.7615	17.346		5.86467	0
28292	Thu Mar 23 11:45:09 2017_x000D_	70.5889	62.2527	-15.5196	-0.270868	2	60.2308	48.2014	100.926	1.7615	17.4565		21.2979	0
28293	Thu Mar 23 11:45:09 2017_x000D_	71.2755	62.4332	-16.3753	-0.285802	2	60.2308	48.2014	100.926	1.7615	18.0147		9.23245	58.3014
28294	Thu Mar 23 11:45:09 2017_x000D_	71.5693	62.5248	-18.2014	-0.317675	2	61.0153	49.9794	46.2894	0.807903	16.3943		9.24855	0
28295	Thu Mar 23 11:45:09 2017_x000D_	71.8636	62.6166	-16.3749	-0.285796	2	61.0153	49.9794	46.2894	0.807903	16.6549		22.2406	0
28296	Thu Mar 23 11:45:09 2017_x000D_	72.5498	62.8972	-18.1997	-0.317644	2	61.0153	49.9794	46.2894	0.807903	17.318		5.84977	0
28297	Thu Mar 23 11:45:09 2017_x000D_	72.7447	62.8912	-18.2021	-0.317686	2	61.0153	49.9794	46.2894	0.807903	17.444		18.4459	0
28298	Thu Mar 23 11:45:09 2017_x000D_	73.3317	63.0742	-18.2025	-0.317693	2	61.0153	49.9794	46.2894	0.807903	17.9769		13.0515	59.8439
28299	Thu Mar 23 11:45:10 2017_x000D_	73.7236	63.2631	-18.2004	-0.317656	2	62.2446	51.5504	46.9302	0.819087	16.3998		18.4241	0
28300	Thu Mar 23 11:45:10 2017_x000D_	74.3099	63.4459	-18.2007	-0.317663	2	62.2446	51.5504	46.9302	0.819087	16.9433		6.51304	0
28301	Thu Mar 23 11:45:10 2017_x000D_	74.5055	63.5401	-20.8031	-0.363083	2	62.2446	51.5504	46.9302	0.819087	17.1488		15.6827	0
28302	Thu Mar 23 11:45:10 2017_x000D_	74.9942	63.7257	-21.8731	-0.381758	2	62.2446	51.5504	46.9302	0.819087	17.6292		9.19254	36.6736
28303	Thu Mar 23 11:45:10 2017_x000D_	75.2867	63.817	-18.199	-0.317632	2	63.0709	52.4513	57.3179	1.00039	16.6855		6.50633	0
28304	Thu Mar 23 11:45:10 2017_x000D_	75.4821	63.9111	-20.8031	-0.363083	2	63.0709	52.4513	57.3179	1.00039	16.8927		9.20113	0
28305	Thu Mar 23 11:45:10 2017_x000D_	75.7749	64.0024	-19.1682	-0.334548	2	63.0709	52.4513	57.3179	1.00039	17.1703		14.8038	0
28306	Thu Mar 23 11:45:10 2017_x000D_	76.261	64.0873	-20.8073	-0.363156	2	63.0709	52.4513	57.3179	1.00039	17.5891		14.5913	32.4598
28307	Thu Mar 23 11:45:10 2017_x000D_	76.6525	64.3759	-18.1953	-0.317567	2	63.6798	53.3457	45	0.785398	17.0281		5.82288	0
28308	Thu Mar 23 11:45:10 2017_x000D_	76.8465	64.3698	-18.1976	-0.317608	2	63.6798	53.3457	45	0.785398	17.1724		6.48891	0
28309	Thu Mar 23 11:45:10 2017_x000D_	77.0414	64.4636	-20.8045	-0.363108	2	63.6798	53.3457	45	0.785398	17.3822		10.501	0
28310	Thu Mar 23 11:45:10 2017_x000D_	77.3346	64.6548	-21.8735	-0.381764	2	63.6798	53.3457	45	0.785398	17.7299		5.81697	55.3732
28311	Thu Mar 23 11:45:10 2017_x000D_	77.5284	64.6486	-21.8764	-0.381815	2	65.3848	54.0527	6.62297	0.115593	16.1165		4.12812	0
28312	Thu Mar 23 11:45:10 2017_x000D_	77.6261	64.7455	-23.3215	-0.407037	2	65.3848	54.0527	6.62297	0.115593	16.2538		4.13657	0
28313	Thu Mar 23 11:45:10 2017_x000D_	77.5286	64.648	-34.6941	-0.605526	2	65.3848	54.0527	6.62297	0.115593	16.1162		6.62771	0
28314	Thu Mar 23 11:45:10 2017_x000D_	77.4296	64.4505	-40.8321	-0.712654	2	65.3848	54.0527	6.62297	0.115593	15.912		6.48341	0
28315	Thu Mar 23 11:45:10 2017_x000D_	77.235	64.3565	-46.7425	-0.815811	2	65.3848	54.0527	6.62297	0.115593	15.7034		10.6261	71.8296
28316	Thu Mar 23 11:45:10 2017_x000D_	77.0385	64.0618	-60.8374	-1.06181	2	67.7617	54.341	5.28562	0.0922515	13.437		3.00612	0
28317	Thu Mar 23 11:45:10 2017_x000D_	77.0376	63.9616	-67.0311	-1.16991	2	67.7617	54.341	5.28562	0.0922515	13.3641		0.0247386	0
28318	Thu Mar 23 11:45:10 2017_x000D_	77.0384	63.9618	-84.0957	-1.46775	2	67.7617	54.341	5.28562	0.0922515	13.3648		3.01821	0
28319	Thu Mar 23 11:45:10 2017_x000D_	77.0396	64.0624	-89.3727	-1.55985	2	67.7617	54.341	5.28562	0.0922515	13.4382		0.00848528	33.0922
28320	Thu Mar 23 11:45:11 2017_x000D_	77.0398	64.0626	265.109	4.62702	2	68.836	54.5913	0	0	12.5303		9.03058	0
28321	Thu Mar 23 11:45:11 2017_x000D_	77.0432	64.3636	253.728	4.42838	2	68.836	54.5913	0	0	12.7615		3.01518	0
28322	Thu Mar 23 11:45:11 2017_x000D_	77.0443	64.4641	247.528	4.32018	2	68.836	54.5913	0	0	12.8393		9.5414	0
28323	Thu Mar 23 11:45:11 2017_x000D_	76.9505	64.768	238.891	4.16944	2	68.836	54.5913	0	0	13.0158		4.22858	39.0705
28324	Thu Mar 23 11:45:11 2017_x000D_	76.8546	64.8713	235.047	4.10234	2	70.1378	54.6292	9.00408	0.157151	12.2481		19.1935	0
28325	Thu Mar 23 11:45:11 2017_x000D_	76.4723	65.3843	236.65	4.13033	2	70.1378	54.6292	9.00408	0.157151	12.4819		13.4565	0
28326	Thu Mar 23 11:45:11 2017_x000D_	76.2829	65.7909	236.65	4.13033	2	70.1378	54.6292	9.00408	0.157151	12.7415		23.3954	0
28327	Thu Mar 23 11:45:11 2017_x000D_	75.8048	66.407	238.892	4.16944	2	70.1378	54.6292	9.00408	0.157151	13.0703		10.8263	70.1799
28328	Thu Mar 23 11:45:11 2017_x000D_	75.6143	66.7135	240.32	4.19438	2	71.9492	53.1489	326.074	5.69107	14.051		6.72551	0
28329	Thu Mar 23 11:45:11 2017_x000D_	75.5196	66.9167	242.617	4.23446	2	71.9492	53.1489	326.074	5.69107	14.2232		8.45073	0
28330	Thu Mar 23 11:45:11 2017_x000D_	75.3279	67.1231	242.617	4.23447	2	71.9492	53.1489	326.074	5.69107	14.3769		19.0374	0
28331	Thu Mar 23 11:45:11 2017_x000D_	75.1409	67.7295	247.533	4.32026	2	71.9492	53.1489	326.074	5.69107	14.9258		10.8212	0
28332	Thu Mar 23 11:45:11 2017_x000D_	74.9504	68.0358	248.622	4.33927	2	71.9492	53.1489	326.074	5.69107	15.1864		16.2034	75.2246
28333	Thu Mar 23 11:45:11 2017_x000D_	74.7623	68.5421	249.618	4.35665	2	73.9777	51.6749	335.232	5.8509	16.8854		9.51868	0
28334	Thu Mar 23 11:45:11 2017_x000D_	74.6688	68.8453	251.138	4.38318	2	73.9777	51.6749	335.232	5.8509	17.1843		19.0279	0
28335	Thu Mar 23 11:45:11 2017_x000D_	74.4819	69.4514	251.138	4.38318	2	73.9777	51.6749	335.232	5.8509	17.7836		12.4024	0
28336	Thu Mar 23 11:45:11 2017_x000D_	74.3897	69.8544	248.621	4.33925	2	73.9777	51.6749	335.232	5.8509	18.1842		8.45073	44.1126
28337	Thu Mar 23 11:45:11 2017_x000D_	74.198	70.0608	248.622	4.33927	2	75.3119	51.0568	335.736	5.8597	19.0366		19.0175	0
28338	Thu Mar 23 11:45:11 2017_x000D_	74.0113	70.6666	248.621	4.33926	2	75.3119	51.0568	335.736	5.8597	19.6529		13.4403	0
28339	Thu Mar 23 11:45:11 2017_x000D_	73.8221	71.0727	248.622	4.33926	2	75.3119	51.0568	335.736	5.8597	20.0713		16.1911	0
28340	Thu Mar 23 11:45:11 2017_x000D_	73.6341	71.5786	247.532	4.32025	2	75.3119	51.0568	335.736	5.8597	20.5903		11.9739	29.4097
28341	Thu Mar 23 11:45:11 2017_x000D_	73.639	71.9777	247.531	4.32023	2	76.2014	50.6447	352.345	6.14958	21.4863		10.8104	0
28342	Thu Mar 23 11:45:12 2017_x000D_	73.4487	72.2837	248.621	4.33925	2	76.2014	50.6447	352.345	6.14958	21.8134		17.5071	0
28343	Thu Mar 23 11:45:12 2017_x000D_	73.1638	72.793	245.019	4.27638	2	76.2014	50.6447	352.345	6.14958	22.3556		18.9966	0
28344	Thu Mar 23 11:45:12 2017_x000D_	72.9772	73.3981	245.018	4.27637	2	76.2014	50.6447	352.345	6.14958	22.9807		10.8088	0
28345	Thu Mar 23 11:45:12 2017_x000D_	72.787	73.7041	246.196	4.29692	2	76.2014	50.6447	352.345	6.14958	23.3108		9.50258	43.3786
28346	Thu Mar 23 11:45:12 2017_x000D_	72.6937	74.0068	242.612	4.23439	2	77.4697	51.3391	42.7169	0.74555	23.1654		9.48736	0
28347	Thu Mar 23 11:45:12 2017_x000D_	72.6005	74.309	246.195	4.29691	2	77.4697	51.3391	42.7169	0.74555	23.4803		19.1725	0
28348	Thu Mar 23 11:45:12 2017_x000D_	72.2187	74.8215	245.019	4.27638	2	77.4697	51.3391	42.7169	0.74555	24.0623		11.953	0
28349	Thu Mar 23 11:45:12 2017_x000D_	72.2238	75.2199	245.018	4.27636	2	77.4697	51.3391	42.7169	0.74555	24.4502		19.1635	27.4496
28350	Thu Mar 23 11:45:12 2017_x000D_	71.8421	75.7321	246.196	4.29693	2	78.0872	52.0143	45.0013	0.785421	24.5262		8.96176	0
28351	Thu Mar 23 11:45:12 2017_x000D_	71.846	76.0308	245.017	4.27636	2	78.0872	52.0143	45.0013	0.785421	24.8142		16.8911	0
28352	Thu Mar 23 11:45:12 2017_x000D_	71.463	76.4435	245.019	4.27638	2	78.0872	52.0143	45.0013	0.785421	25.3114		11.944	0
28353	Thu Mar 23 11:45:12 2017_x000D_	71.4682	76.8416	245.017	4.27636	2	78.0872	52.0143	45.0013	0.785421	25.6945		5.82712	18.2977
28354	Thu Mar 23 11:45:12 2017_x000D_	71.2741	76.8489	245.019	4.27638	2	78.4988	52.4644	35.5055	0.619687	25.4323		12.3646	0
28355	Thu Mar 23 11:45:12 2017_x000D_	71.1823	77.2507	242.612	4.23437	2	78.4988	52.4644	35.5055	0.619687	25.8436		6.70267	0
28356	Thu Mar 23 11:45:12 2017_x000D_	71.0879	77.4532	245.018	4.27637	2	78.4988	52.4644	35.5055	0.619687	26.0646		13.4202	0
28357	Thu Mar 23 11:45:12 2017_x000D_	70.899	77.8587	240.315	4.19428	2	78.4988	52.4644	35.5055	0.619687	26.5071		4.22654	28.9028
28358	Thu Mar 23 11:45:12 2017_x000D_	70.8032	77.962	236.647	4.13027	2	79.3439	52.927	43.7106	0.762894	26.4517		16.1637	0
28359	Thu Mar 23 11:45:12 2017_x000D_	70.6154	78.467	227.142	3.96438	2	79.3439	52.927	43.7106	0.762894	26.9903		0.0108167	0
28360	Thu Mar 23 11:45:12 2017_x000D_	70.6151	78.4672	219.189	3.82558	2	79.3439	52.927	43.7106	0.762894	26.9906		0.0123693	0
28361	Thu Mar 23 11:45:12 2017_x000D_	70.6147	78.4673	211.484	3.69109	2	79.3439	52.927	43.7106	0.762894	26.9908		2.88837	0
28362	Thu Mar 23 11:45:12 2017_x000D_	70.7109	78.4634	193.197	3.37193	2	79.3439	52.927	43.7106	0.762894	26.9562		0.0067082	41.2267
28363	Thu Mar 23 11:45:13 2017_x000D_	70.7107	78.4633	187.775	3.27729	2	79.7113	54.2512	41.5429	0.72506	25.8309		0.015	0
28364	Thu Mar 23 11:45:13 2017_x000D_	70.7104	78.4629	176.645	3.08304	2	79.7113	54.2512	41.5429	0.72506	25.8307		2.92329	0
28365	Thu Mar 23 11:45:13 2017_x000D_	70.613	78.4658	159.761	2.78836	2	79.7113	54.2512	41.5429	0.72506	25.8675		2.91189	0
28366	Thu Mar 23 11:45:13 2017_x000D_	70.516	78.4693	153.599	2.68081	2	79.7113	54.2512	41.5429	0.72506	25.905		9.16847	79.5522
28367	Thu Mar 23 11:45:13 2017_x000D_	70.2236	78.3804	137.728	2.4038	2	80.0123	56.8858	41.5429	0.72506	23.6186		4.11782	0
28368	Thu Mar 23 11:45:13 2017_x000D_	70.1253	78.2846	133.94	2.3377	2	80.0123	56.8858	41.5429	0.72506	23.5725		8.22926	0
28369	Thu Mar 23 11:45:13 2017_x000D_	69.9289	78.0931	122.013	2.12953	2	80.0123	56.8858	41.5429	0.72506	23.4824		13.1607	0
28370	Thu Mar 23 11:45:13 2017_x000D_	69.729	77.7026	122.012	2.12951	2	80.0123	56.8858	41.5429	0.72506	23.2182		8.24855	39.7582
28371	Thu Mar 23 11:45:13 2017_x000D_	69.5318	77.511	122.014	2.12955	2	80.1628	58.2025	82.3448	1.43719	22.0417		23.7125	0
28372	Thu Mar 23 11:45:13 2017_x000D_	69.1326	76.8288	128.07	2.23524	2	80.1628	58.2025	82.3448	1.43719	21.6473		10.5801	0
28373	Thu Mar 23 11:45:13 2017_x000D_	68.9338	76.5375	129.787	2.26521	2	80.1628	58.2025	82.3448	1.43719	21.5003		13.1998	0
28374	Thu Mar 23 11:45:13 2017_x000D_	68.733	76.146	133.922	2.33738	2	80.1628	58.2025	82.3448	1.43719	21.2746		20.6765	39.7459
28375	Thu Mar 23 11:45:13 2017_x000D_	68.2387	75.6657	137.702	2.40336	2	80.3132	59.5188	82.3448	1.43719	20.1622		8.26558	0
28376	Thu Mar 23 11:45:13 2017_x000D_	68.041	75.4738	141.865	2.47601	2	80.3132	59.5188	82.3448	1.43719	20.1288		18.7075	0
28377	Thu Mar 23 11:45:13 2017_x000D_	67.5475	75.0926	143.599	2.50628	2	80.3132	59.5188	82.3448	1.43719	20.1372		6.51422	0
28378	Thu Mar 23 11:45:13 2017_x000D_	67.351	75.0002	145.85	2.54556	2	80.3132	59.5188	82.3448	1.43719	20.1914		18.7291	0
28379	Thu Mar 23 11:45:13 2017_x000D_	66.8569	74.6186	147.42	2.57297	2	80.3132	59.5188	82.3448	1.43719	20.2256		8.29521	19.6721
28380	Thu Mar 23 11:45:13 2017_x000D_	66.6586	74.4259	147.418	2.57293	2	80.2801	60.1737	85.0276	1.48401	19.7147		8.29946	0
28381	Thu Mar 23 11:45:13 2017_x000D_	66.4602	74.2331	147.416	2.57289	2	80.2801	60.1737	85.0276	1.48401	19.7144		18.4731	0
28382	Thu Mar 23 11:45:13 2017_x000D_	65.8709	74.0545	147.422	2.573	2	80.2801	60.1737	85.0276	1.48401	20.0075		8.30585	0
28383	Thu Mar 23 11:45:13 2017_x000D_	65.6723	73.8616	147.42	2.57297	2	80.2801	60.1737	85.0276	1.48401	20.0187		10.5499	50.2487
28384	Thu Mar 23 11:45:13 2017_x000D_	65.376	73.6722	145.85	2.54557	2	79.5534	61.6828	123.728	2.15946	18.5673		21.1239	0
28385	Thu Mar 23 11:45:14 2017_x000D_	64.7827	73.293	145.851	2.54559	2	79.5534	61.6828	123.728	2.15946	18.7875		8.32073	0
28386	Thu Mar 23 11:45:14 2017_x000D_	64.5837	73.0998	145.849	2.54555	2	79.5534	61.6828	123.728	2.15946	18.8266		19.6587	0
28387	Thu Mar 23 11:45:14 2017_x000D_	63.9911	72.8201	143.61	2.50646	2	79.5534	61.6828	123.728	2.15946	19.137		10.6685	47.6111
28388	Thu Mar 23 11:45:14 2017_x000D_	63.7903	72.5266	145.848	2.54553	2	78.6212	62.9672	134.23	2.34275	17.6448		9.28227	0
28389	Thu Mar 23 11:45:14 2017_x000D_	63.4943	72.4365	145.216	2.53449	2	78.6212	62.9672	134.23	2.34275	17.8463		20.8379	0
28390	Thu Mar 23 11:45:14 2017_x000D_	62.9959	71.9527	145.847	2.54551	2	78.6212	62.9672	134.23	2.34275	18.0247		9.29463	0
28391	Thu Mar 23 11:45:14 2017_x000D_	62.6995	71.8625	145.215	2.53448	2	78.6212	62.9672	134.23	2.34275	18.2381		18.8569	0
28392	Thu Mar 23 11:45:14 2017_x000D_	62.2021	71.4782	143.609	2.50645	2	78.6212	62.9672	134.23	2.34275	18.4939		10.6081	37.3119
28393	Thu Mar 23 11:45:14 2017_x000D_	61.9042	71.2877	141.883	2.47633	2	77.7112	63.815	124.245	2.16848	17.4843		18.8946	0
28394	Thu Mar 23 11:45:14 2017_x000D_	61.4056	70.9029	143.609	2.50646	2	77.7112	63.815	124.245	2.16848	17.7795		8.3653	0
28395	Thu Mar 23 11:45:14 2017_x000D_	61.2055	70.7087	143.608	2.50643	2	77.7112	63.815	124.245	2.16848	17.8875		10.6256	0
28396	Thu Mar 23 11:45:14 2017_x000D_	60.9071	70.5179	141.884	2.47634	2	77.7112	63.815	124.245	2.16848	18.0916		8.37379	71.5011
28397	Thu Mar 23 11:45:14 2017_x000D_	60.7068	70.3235	141.883	2.47632	2	75.3288	63.747	180	3.14159	16.0329		18.933	0
28398	Thu Mar 23 11:45:14 2017_x000D_	60.2072	69.9379	143.607	2.50641	2	75.3288	63.747	180	3.14159	16.3398		6.67644	0
28399	Thu Mar 23 11:45:14 2017_x000D_	60.1054	69.74	141.879	2.47626	2	75.3288	63.747	180	3.14159	16.3606		14.7911	0
28400	Thu Mar 23 11:45:14 2017_x000D_	59.7058	69.4512	139.747	2.43905	2	75.3288	63.747	180	3.14159	16.6318		6.59582	58.7411
28401	Thu Mar 23 11:45:14 2017_x000D_	59.507	69.3573	141.882	2.47631	2	73.39	63.4732	185.584	3.23906	15.0785		10.6697	0
28402	Thu Mar 23 11:45:14 2017_x000D_	59.2073	69.1658	143.606	2.5064	2	73.39	63.4732	185.584	3.23906	15.2825		6.68719	0
28403	Thu Mar 23 11:45:14 2017_x000D_	59.1053	68.9676	141.88	2.47627	2	73.39	63.4732	185.584	3.23906	15.3049		12.6001	0
28404	Thu Mar 23 11:45:14 2017_x000D_	58.8037	68.6753	145.834	2.54528	2	73.39	63.4732	185.584	3.23906	15.4862		9.34866	20.4468
28405	Thu Mar 23 11:45:14 2017_x000D_	58.5056	68.5845	149.71	2.61293	2	72.7509	63.2364	180	3.14159	15.2161		8.39513	0
28406	Thu Mar 23 11:45:15 2017_x000D_	58.3046	68.3898	154.688	2.69981	2	72.7509	63.2364	180	3.14159	15.338		13.2335	0
28407	Thu Mar 23 11:45:15 2017_x000D_	57.9056	68.2017	167.534	2.92403	2	72.7509	63.2364	180	3.14159	15.6537		5.92551	0
28408	Thu Mar 23 11:45:15 2017_x000D_	57.7082	68.2085	173.178	3.02253	2	72.7509	63.2364	180	3.14159	15.8431		12.191	45.86
28409	Thu Mar 23 11:45:15 2017_x000D_	57.3113	68.1213	187.717	3.27628	2	71.2448	62.9747	180	3.14159	14.8536		5.93141	0
28410	Thu Mar 23 11:45:15 2017_x000D_	57.1137	68.128	193.401	3.37548	2	71.2448	62.9747	180	3.14159	15.0414		4.26282	0
28411	Thu Mar 23 11:45:15 2017_x000D_	57.0172	68.2323	202.402	3.53258	2	71.2448	62.9747	180	3.14159	15.168		12.2826	0
28412	Thu Mar 23 11:45:15 2017_x000D_	56.624	68.3464	212.655	3.71153	2	71.2448	62.9747	180	3.14159	15.5764		9.44522	0
28413	Thu Mar 23 11:45:15 2017_x000D_	56.3293	68.4572	216.678	3.78174	2	71.2448	62.9747	180	3.14159	15.8912		10.9256	20.458
28414	Thu Mar 23 11:45:15 2017_x000D_	56.1372	68.7666	219.023	3.82267	2	70.6053	62.7379	184.195	3.21481	15.6739		21.6981	0
28415	Thu Mar 23 11:45:15 2017_x000D_	55.5511	69.1904	219.023	3.82267	2	70.6053	62.7379	184.195	3.21481	16.3788		13.4182	0
28416	Thu Mar 23 11:45:15 2017_x000D_	55.159	69.4056	219.022	3.82265	2	70.6053	62.7379	184.195	3.21481	16.824		25.6485	0
28417	Thu Mar 23 11:45:15 2017_x000D_	54.5766	70.0315	219.023	3.82267	2	70.6053	62.7379	184.195	3.21481	17.6101		10.8593	19.514
28418	Thu Mar 23 11:45:15 2017_x000D_	54.2832	70.2435	217.384	3.79407	2	69.9551	62.7193	180	3.14159	17.3845		20.1475	0
28419	Thu Mar 23 11:45:15 2017_x000D_	53.6945	70.5667	215.087	3.75397	2	69.9551	62.7193	180	3.14159	18.0552		8.55453	0
28420	Thu Mar 23 11:45:15 2017_x000D_	53.5003	70.7755	215.087	3.75398	2	69.9551	62.7193	180	3.14159	18.3211		21.7263	0
28421	Thu Mar 23 11:45:15 2017_x000D_	52.9134	71.1998	215.087	3.75398	2	69.9551	62.7193	180	3.14159	19.0352		8.55438	20.4619
28422	Thu Mar 23 11:45:15 2017_x000D_	52.7191	71.4085	215.088	3.754	2	69.3155	62.4824	180	3.14159	18.8445		8.55657	0
28423	Thu Mar 23 11:45:15 2017_x000D_	52.5248	71.6173	215.089	3.75401	2	69.3155	62.4824	180	3.14159	19.1148		12.3374	0
28424	Thu Mar 23 11:45:15 2017_x000D_	52.1299	71.7321	212.661	3.71164	2	69.3155	62.4824	180	3.14159	19.5167		17.5654	0
28425	Thu Mar 23 11:45:15 2017_x000D_	51.6397	72.0523	213.62	3.72838	2	69.3155	62.4824	180	3.14159	20.1002		10.8695	0
28426	Thu Mar 23 11:45:15 2017_x000D_	51.3461	72.2646	215.087	3.75398	2	69.3155	62.4824	180	3.14159	20.4595		20.1825	34.8265
28427	Thu Mar 23 11:45:16 2017_x000D_	50.7564	72.5884	212.661	3.71163	2	68.253	62.0147	199.836	3.4878	20.4434		8.56286	0
28428	Thu Mar 23 11:45:16 2017_x000D_	50.5619	72.7973	212.662	3.71165	2	68.253	62.0147	199.836	3.4878	20.7181		20.1921	0
28429	Thu Mar 23 11:45:16 2017_x000D_	49.972	73.1214	215.086	3.75396	2	68.253	62.0147	199.836	3.4878	21.3905		8.56286	0
28430	Thu Mar 23 11:45:16 2017_x000D_	49.7775	73.3303	215.087	3.75397	2	68.253	62.0147	199.836	3.4878	21.6653		13.4654	72.2858
28431	Thu Mar 23 11:45:16 2017_x000D_	49.3841	73.5464	215.086	3.75396	2	66.1379	60.8605	193.013	3.36871	21.0148		19.3582	0
28432	Thu Mar 23 11:45:16 2017_x000D_	48.8956	73.968	216.678	3.78174	2	66.1379	60.8605	193.013	3.36871	21.6588		10.8935	0
28433	Thu Mar 23 11:45:16 2017_x000D_	48.6013	74.1807	215.087	3.75398	2	66.1379	60.8605	193.013	3.36871	22.0218		20.2175	0
28434	Thu Mar 23 11:45:16 2017_x000D_	48.0106	74.5051	212.663	3.71166	2	66.1379	60.8605	193.013	3.36871	22.6886		8.57134	55.3109
28435	Thu Mar 23 11:45:16 2017_x000D_	47.8159	74.7142	212.664	3.71168	2	64.4344	60.1553	180	3.14159	22.0938		20.2244	0
28436	Thu Mar 23 11:45:16 2017_x000D_	47.2251	75.0389	215.086	3.75396	2	64.4344	60.1553	180	3.14159	22.7526		8.57134	0
28437	Thu Mar 23 11:45:16 2017_x000D_	47.0304	75.248	215.087	3.75397	2	64.4344	60.1553	180	3.14159	23.0367		8.57558	0
28438	Thu Mar 23 11:45:16 2017_x000D_	46.8356	75.4572	215.087	3.75398	2	64.4344	60.1553	180	3.14159	23.3209		20.2405	0
28439	Thu Mar 23 11:45:16 2017_x000D_	46.2443	75.7821	212.664	3.71169	2	64.4344	60.1553	180	3.14159	23.9808		10.8977	34.8627
28440	Thu Mar 23 11:45:16 2017_x000D_	45.9499	75.9949	214.194	3.73838	2	63.3708	59.6871	190.003	3.31618	23.8628		9.52354	0
28441	Thu Mar 23 11:45:16 2017_x000D_	45.6529	76.107	215.085	3.75395	2	63.3708	59.6871	190.003	3.31618	24.1565		17.1576	0
28442	Thu Mar 23 11:45:16 2017_x000D_	45.2632	76.5256	215.087	3.75397	2	63.3708	59.6871	190.003	3.31618	24.7269		6.75352	0
28443	Thu Mar 23 11:45:16 2017_x000D_	45.0659	76.634	212.665	3.71171	2	63.3708	59.6871	190.003	3.31618	24.9453		20.2579	33.0976
28444	Thu Mar 23 11:45:16 2017_x000D_	44.4741	76.9592	215.086	3.75395	2	62.2962	59.4373	184.5	3.22013	24.9929		6.75615	0
28445	Thu Mar 23 11:45:16 2017_x000D_	44.2767	77.0676	212.665	3.7117	2	62.2962	59.4373	184.5	3.22013	25.2097		15.1481	0
28446	Thu Mar 23 11:45:16 2017_x000D_	43.8844	77.3855	215.086	3.75396	2	62.2962	59.4373	184.5	3.22013	25.7125		6.76023	0
28447	Thu Mar 23 11:45:16 2017_x000D_	43.6869	77.494	212.665	3.71171	2	62.2962	59.4373	184.5	3.22013	25.9297		6.75497	6.56585
28448	Thu Mar 23 11:45:16 2017_x000D_	43.4896	77.6025	215.085	3.75394	2	62.3069	59.2187	187.655	3.2752	26.3069		8.58406	0
28449	Thu Mar 23 11:45:17 2017_x000D_	43.2946	77.8119	215.086	3.75396	2	62.3069	59.2187	187.655	3.2752	26.5928		13.5219	0
28450	Thu Mar 23 11:45:17 2017_x000D_	42.8996	78.029	215.085	3.75395	2	62.3069	59.2187	187.655	3.2752	27.0272		4.29203	0
28451	Thu Mar 23 11:45:17 2017_x000D_	42.8021	78.1337	214.194	3.73838	2	62.3069	59.2187	187.655	3.2752	27.1701		15.1658	53.0692
28452	Thu Mar 23 11:45:17 2017_x000D_	42.4092	78.4518	208.793	3.64412	2	60.745	60.0492	136.007	2.37377	25.978		12.4327	0
28453	Thu Mar 23 11:45:17 2017_x000D_	42.0114	78.568	206.202	3.59891	2	60.745	60.0492	136.007	2.37377	26.3419		10.9485	0
28454	Thu Mar 23 11:45:17 2017_x000D_	41.7152	78.7812	187.676	3.27557	2	60.745	60.0492	136.007	2.37377	26.7025		3.00494	0
28455	Thu Mar 23 11:45:17 2017_x000D_	41.6151	78.7848	182.2	3.17999	2	60.745	60.0492	136.007	2.37377	26.7764		6.02466	0
28456	Thu Mar 23 11:45:17 2017_x000D_	41.4144	78.7918	165.314	2.88527	2	60.745	60.0492	136.007	2.37377	26.925		4.2853	47.5152
28457	Thu Mar 23 11:45:17 2017_x000D_	41.3168	78.8961	156.544	2.73221	2	59.4002	60.8859	135	2.35619	25.5221		8.47978	0
28458	Thu Mar 23 11:45:17 2017_x000D_	41.1117	78.7016	148.866	2.5982	2	59.4002	60.8859	135	2.35619	25.5317		9.4756	0
28459	Thu Mar 23 11:45:17 2017_x000D_	40.809	78.6114	132.74	2.31675	2	59.4002	60.8859	135	2.35619	25.6871		3.03072	0
28460	Thu Mar 23 11:45:17 2017_x000D_	40.8068	78.5104	126.705	2.21143	2	59.4002	60.8859	135	2.35619	25.6191		13.4644	70.2141
28461	Thu Mar 23 11:45:17 2017_x000D_	40.5967	78.1138	114.239	1.99384	2	57.7962	62.5903	135	2.35619	23.169		8.49285	0
28462	Thu Mar 23 11:45:17 2017_x000D_	40.391	77.9193	114.242	1.9939	2	57.7962	62.5903	135	2.35619	23.1931		25.7948	0
28463	Thu Mar 23 11:45:17 2017_x000D_	40.0696	77.1218	111.626	1.94825	2	57.7962	62.5903	135	2.35619	22.9215		15.4395	0
28464	Thu Mar 23 11:45:17 2017_x000D_	39.9562	76.6198	115.37	2.01358	2	57.7962	62.5903	135	2.35619	22.6956		13.5037	70.1992
28465	Thu Mar 23 11:45:17 2017_x000D_	39.745	76.2223	115.37	2.01359	2	56.1925	64.2943	135	2.35619	20.3174		9.57797	0
28466	Thu Mar 23 11:45:17 2017_x000D_	39.6366	75.922	116.757	2.0378	2	56.1925	64.2943	135	2.35619	20.2312		25.9513	0
28467	Thu Mar 23 11:45:17 2017_x000D_	39.1158	75.2313	120.485	2.10285	2	56.1925	64.2943	135	2.35619	20.2788		9.58283	0
28468	Thu Mar 23 11:45:17 2017_x000D_	39.0072	74.9309	124.353	2.17037	2	56.1925	64.2943	135	2.35619	20.2107		20.304	56.0073
28469	Thu Mar 23 11:45:17 2017_x000D_	38.6895	74.3333	126.677	2.21093	2	54.8271	65.5675	135	2.35619	18.3647		8.53503	0
28470	Thu Mar 23 11:45:18 2017_x000D_	38.483	74.1376	126.679	2.21096	2	54.8271	65.5675	135	2.35619	18.4547		17.6488	0
28471	Thu Mar 23 11:45:18 2017_x000D_	38.1676	73.641	130.579	2.27904	2	54.8271	65.5675	135	2.35619	18.5127		8.54557	0
28472	Thu Mar 23 11:45:18 2017_x000D_	37.9609	73.445	130.58	2.27906	2	54.8271	65.5675	135	2.35619	18.6151		17.0977	0
28473	Thu Mar 23 11:45:18 2017_x000D_	37.5472	73.053	130.582	2.27909	2	54.8271	65.5675	135	2.35619	18.8316		0	42.2799
28474	Thu Mar 23 11:45:18 2017_x000D_	37.5472	73.053	130.582	2.27909	2	53.9065	66.6346	135	2.35619	17.5733		19.3841	0
28475	Thu Mar 23 11:45:18 2017_x000D_	37.1306	72.5591	132.415	2.31108	2	53.9065	66.6346	135	2.35619	17.7913		17.1252	0
28476	Thu Mar 23 11:45:18 2017_x000D_	36.7163	72.1664	132.417	2.31111	2	53.9065	66.6346	135	2.35619	18.0583		8.56471	0
28477	Thu Mar 23 11:45:18 2017_x000D_	36.5091	71.97	132.417	2.31112	2	53.9065	66.6346	135	2.35619	18.1971		10.9525	32.9555
28478	Thu Mar 23 11:45:18 2017_x000D_	36.2989	71.6715	130.584	2.27913	2	53.0068	67.2649	113.708	1.98459	17.2792		17.1506	0
28479	Thu Mar 23 11:45:18 2017_x000D_	35.884	71.2782	130.586	2.27916	2	53.0068	67.2649	113.708	1.98459	17.5868		8.5795	0
28480	Thu Mar 23 11:45:18 2017_x000D_	35.6765	71.0814	130.587	2.27918	2	53.0068	67.2649	113.708	1.98459	17.7456		20.4222	0
28481	Thu Mar 23 11:45:18 2017_x000D_	35.3568	70.4804	128.348	2.2401	2	53.0068	67.2649	113.708	1.98459	17.9405		8.59016	18.6641
28482	Thu Mar 23 11:45:18 2017_x000D_	35.149	70.2834	128.35	2.24013	2	52.5518	67.6892	152.434	2.66047	17.5951		8.59647	0
28483	Thu Mar 23 11:45:18 2017_x000D_	34.9411	70.0862	128.351	2.24015	2	52.5518	67.6892	152.434	2.66047	17.7731		21.9626	0
28484	Thu Mar 23 11:45:18 2017_x000D_	34.5195	69.4877	128.35	2.24013	2	52.5518	67.6892	152.434	2.66047	18.1218		8.60495	0
28485	Thu Mar 23 11:45:18 2017_x000D_	34.3114	69.2903	128.351	2.24015	2	52.5518	67.6892	152.434	2.66047	18.3105		13.653	9.33309
28486	Thu Mar 23 11:45:18 2017_x000D_	34.0975	68.8886	128.349	2.2401	2	52.3243	67.9014	135	2.35619	18.2535		8.61137	0
28487	Thu Mar 23 11:45:18 2017_x000D_	33.8892	68.6911	128.35	2.24013	2	52.3243	67.9014	135	2.35619	18.452		15.2492	0
28488	Thu Mar 23 11:45:18 2017_x000D_	33.5739	68.2924	125.984	2.19884	2	52.3243	67.9014	135	2.35619	18.7545		4.31835	0
28489	Thu Mar 23 11:45:18 2017_x000D_	33.4695	68.1933	126.695	2.21125	2	52.3243	67.9014	135	2.35619	18.8571		13.6772	0
28490	Thu Mar 23 11:45:18 2017_x000D_	33.2552	67.7909	126.693	2.21121	2	52.3243	67.9014	135	2.35619	19.0694		6.83383	35.3552
28491	Thu Mar 23 11:45:19 2017_x000D_	33.1482	67.5898	124.378	2.1708	2	51.2179	68.3073	135	2.35619	18.0839		6.8049	0
28492	Thu Mar 23 11:45:19 2017_x000D_	32.9425	67.4942	125.986	2.19887	2	51.2179	68.3073	135	2.35619	18.2935		19.5728	0
28493	Thu Mar 23 11:45:19 2017_x000D_	32.5216	66.9957	132.402	2.31086	2	51.2179	68.3073	135	2.35619	18.7422		11.0369	0
28494	Thu Mar 23 11:45:19 2017_x000D_	32.3095	66.6951	138.48	2.41693	2	51.2179	68.3073	135	2.35619	18.977		6.84353	59.1437
28495	Thu Mar 23 11:45:19 2017_x000D_	32.202	66.4939	144.661	2.5248	2	49.2532	68.4704	135	2.35619	17.1654		6.81347	0
28496	Thu Mar 23 11:45:19 2017_x000D_	31.9958	66.3987	160.39	2.79933	2	49.2532	68.4704	135	2.35619	17.3813		4.31434	0
28497	Thu Mar 23 11:45:19 2017_x000D_	31.8913	66.2999	169.829	2.96408	2	49.2532	68.4704	135	2.35619	17.497		9.63736	0
28498	Thu Mar 23 11:45:19 2017_x000D_	31.5836	66.2076	184.702	3.22367	2	49.2532	68.4704	135	2.35619	17.8139		3.03771	45.6302
28499	Thu Mar 23 11:45:19 2017_x000D_	31.4824	66.211	190.857	3.33108	2	47.7328	68.4275	135	2.35619	16.4009		6.09631	0
28500	Thu Mar 23 11:45:19 2017_x000D_	31.2793	66.2177	202.171	3.52854	2	47.7328	68.4275	135	2.35619	16.6012		6.09003	0
28501	Thu Mar 23 11:45:19 2017_x000D_	31.0764	66.2241	209.866	3.66285	2	47.7328	68.4275	135	2.35619	16.8015		6.82772	0
28502	Thu Mar 23 11:45:19 2017_x000D_	30.8765	66.3329	220.635	3.8508	2	47.7328	68.4275	135	2.35619	16.9859		6.87026	0
28503	Thu Mar 23 11:45:19 2017_x000D_	30.7809	66.541	226.964	3.96127	2	47.7328	68.4275	135	2.35619	17.0565		15.3193	58.6823
28504	Thu Mar 23 11:45:19 2017_x000D_	30.3832	66.8613	233.282	4.07153	2	45.7775	68.3724	145.08	2.53213	15.4683		11.0766	0
28505	Thu Mar 23 11:45:19 2017_x000D_	30.1888	67.1752	235.064	4.10263	2	45.7775	68.3724	145.08	2.53213	15.6346		21.7118	0
28506	Thu Mar 23 11:45:19 2017_x000D_	29.6949	67.7042	231.036	4.03234	2	45.7775	68.3724	145.08	2.53213	16.0965		13.7485	0
28507	Thu Mar 23 11:45:19 2017_x000D_	29.5035	68.1206	231.036	4.03234	2	45.7775	68.3724	145.08	2.53213	16.2759		11.0808	45.6481
28508	Thu Mar 23 11:45:19 2017_x000D_	29.309	68.4346	229.079	3.99819	2	44.2565	68.3295	188.054	3.28216	14.9479		21.7118	0
28509	Thu Mar 23 11:45:19 2017_x000D_	28.8151	68.9636	224.85	3.92437	2	44.2565	68.3295	188.054	3.28216	15.4544		11.0604	0
28510	Thu Mar 23 11:45:19 2017_x000D_	28.5156	69.1786	222.89	3.89017	2	44.2565	68.3295	188.054	3.28216	15.7638		19.6559	0
28511	Thu Mar 23 11:45:19 2017_x000D_	28.0184	69.6053	216.496	3.77856	2	44.2565	68.3295	188.054	3.28216	16.2881		8.68552	33.1483
28512	Thu Mar 23 11:45:19 2017_x000D_	27.8208	69.8169	216.496	3.77857	2	43.18	68.0804	180	3.14159	15.4571		17.8931	0
28513	Thu Mar 23 11:45:20 2017_x000D_	27.3203	70.1413	212.457	3.70807	2	43.18	68.0804	180	3.14159	15.993		13.7172	0
28514	Thu Mar 23 11:45:20 2017_x000D_	26.9187	70.3599	212.456	3.70807	2	43.18	68.0804	180	3.14159	16.4203		22.1334	0
28515	Thu Mar 23 11:45:20 2017_x000D_	26.3194	70.7902	212.457	3.70807	2	43.18	68.0804	180	3.14159	17.077		6.1266	0
28516	Thu Mar 23 11:45:20 2017_x000D_	26.1153	70.7972	212.456	3.70805	2	43.18	68.0804	180	3.14159	17.2796		8.68976	33.3888
28517	Thu Mar 23 11:45:20 2017_x000D_	25.9176	71.0089	212.457	3.70807	2	42.083	68.2682	185.584	3.23906	16.3961		11.0688	0
28518	Thu Mar 23 11:45:20 2017_x000D_	25.6179	71.2241	213.995	3.73492	2	42.083	68.2682	185.584	3.23906	16.7283		13.7306	0
28519	Thu Mar 23 11:45:20 2017_x000D_	25.2159	71.4429	213.994	3.7349	2	42.083	68.2682	185.584	3.23906	17.1633		6.86674	0
28520	Thu Mar 23 11:45:20 2017_x000D_	25.0149	71.5524	216.493	3.77852	2	42.083	68.2682	185.584	3.23906	17.3812		22.1574	32.62
28521	Thu Mar 23 11:45:20 2017_x000D_	24.4149	71.9831	216.493	3.77852	2	40.9961	68.2375	180	3.14159	16.999		6.86938	0
28522	Thu Mar 23 11:45:20 2017_x000D_	24.2138	72.0926	218.849	3.81964	2	40.9961	68.2375	180	3.14159	17.2194		19.6835	0
28523	Thu Mar 23 11:45:20 2017_x000D_	23.7159	72.5199	220.635	3.85081	2	40.9961	68.2375	180	3.14159	17.8029		8.69824	0
28524	Thu Mar 23 11:45:20 2017_x000D_	23.518	72.7318	220.635	3.85081	2	40.9961	68.2375	180	3.14159	18.0467		8.70043	35.3864
28525	Thu Mar 23 11:45:20 2017_x000D_	23.3201	72.9438	220.636	3.85082	2	39.8887	68.6437	138.636	2.41966	17.1175		11.0904	0
28526	Thu Mar 23 11:45:20 2017_x000D_	23.0198	73.1594	218.85	3.81965	2	39.8887	68.6437	138.636	2.41966	17.4629		19.6943	0
28527	Thu Mar 23 11:45:20 2017_x000D_	22.5216	73.5869	220.635	3.85081	2	39.8887	68.6437	138.636	2.41966	18.0569		17.9421	0
28528	Thu Mar 23 11:45:20 2017_x000D_	22.0198	73.9123	216.494	3.77854	2	39.8887	68.6437	138.636	2.41966	18.6294		8.70453	64.7552
28529	Thu Mar 23 11:45:20 2017_x000D_	21.8217	74.1243	216.495	3.77855	2	37.8914	69.4622	171.363	2.99085	16.7323		13.7603	0
28530	Thu Mar 23 11:45:20 2017_x000D_	21.4189	74.3437	216.494	3.77854	2	37.8914	69.4622	171.363	2.99085	17.1806		19.7069	0
28531	Thu Mar 23 11:45:20 2017_x000D_	20.9204	74.7715	218.235	3.80892	2	37.8914	69.4622	171.363	2.99085	17.7821		8.70672	0
28532	Thu Mar 23 11:45:20 2017_x000D_	20.7223	74.9836	218.236	3.80893	2	37.8914	69.4622	171.363	2.99085	18.0351		17.9571	0
28533	Thu Mar 23 11:45:20 2017_x000D_	20.2201	75.3093	218.849	3.81964	2	37.8914	69.4622	171.363	2.99085	18.6135		11.1012	58.849
28534	Thu Mar 23 11:45:21 2017_x000D_	19.9195	75.5251	220.634	3.85078	2	36.1115	70.2868	160.665	2.80413	17.0182		8.71096	0
28535	Thu Mar 23 11:45:21 2017_x000D_	19.7213	75.7373	220.634	3.85079	2	36.1115	70.2868	160.665	2.80413	17.2727		19.7281	0
28536	Thu Mar 23 11:45:21 2017_x000D_	19.2223	76.1656	218.85	3.81965	2	36.1115	70.2868	160.665	2.80413	17.8831		6.88949	0
28537	Thu Mar 23 11:45:21 2017_x000D_	19.0206	76.2754	221.066	3.85833	2	36.1115	70.2868	160.665	2.80413	18.1097		15.4088	50.0676
28538	Thu Mar 23 11:45:21 2017_x000D_	18.6206	76.5976	218.849	3.81964	2	34.559	70.8992	163.075	2.8462	16.9264		8.7152	0
28539	Thu Mar 23 11:45:21 2017_x000D_	18.4223	76.8099	218.85	3.81965	2	34.559	70.8992	163.075	2.8462	17.1852		11.1096	0
28540	Thu Mar 23 11:45:21 2017_x000D_	18.1215	77.0259	220.633	3.85078	2	34.559	70.8992	163.075	2.8462	17.5422		6.8864	0
28541	Thu Mar 23 11:45:21 2017_x000D_	18.0257	77.2345	218.85	3.81966	2	34.559	70.8992	163.075	2.8462	17.7055		6.16322	41.5264
28542	Thu Mar 23 11:45:21 2017_x000D_	17.8204	77.2421	218.849	3.81964	2	33.2339	71.2994	154.038	2.68848	16.5194		8.7152	0
28543	Thu Mar 23 11:45:21 2017_x000D_	17.6221	77.4544	218.85	3.81965	2	33.2339	71.2994	154.038	2.68848	16.7813		8.7174	0
28544	Thu Mar 23 11:45:21 2017_x000D_	17.4238	77.6668	218.85	3.81965	2	33.2339	71.2994	154.038	2.68848	17.0441		6.90026	0
28545	Thu Mar 23 11:45:21 2017_x000D_	17.2218	77.7768	216.497	3.77859	2	33.2339	71.2994	154.038	2.68848	17.2726		13.8113	29.4299
28546	Thu Mar 23 11:45:21 2017_x000D_	16.8175	77.997	208.588	3.64054	2	32.3438	71.7118	150.992	2.63531	16.7502		3.0677	0
28547	Thu Mar 23 11:45:21 2017_x000D_	16.8209	78.0992	200.499	3.49936	2	32.3438	71.7118	150.992	2.63531	16.7857		6.14281	0
28548	Thu Mar 23 11:45:21 2017_x000D_	17.0255	78.0911	182.152	3.17915	2	32.3438	71.7118	150.992	2.63531	16.5935		3.0807	0
28549	Thu Mar 23 11:45:21 2017_x000D_	17.1281	78.0868	170.303	2.97235	2	32.3438	71.7118	150.992	2.63531	16.4972		3.04991	0
28550	Thu Mar 23 11:45:21 2017_x000D_	17.1317	78.1884	154.318	2.69336	2	32.3438	71.7118	150.992	2.63531	16.5334		0	94.1808
28551	Thu Mar 23 11:45:21 2017_x000D_	17.1317	78.1884	154.318	2.69336	2	29.4559	72.9429	154.147	2.69038	13.3941		0.0182483	0
28552	Thu Mar 23 11:45:21 2017_x000D_	17.1318	78.1878	141.285	2.46589	2	29.4559	72.9429	154.147	2.69038	13.3937		4.34029	0
28553	Thu Mar 23 11:45:21 2017_x000D_	17.0263	78.0888	121.183	2.11505	2	29.4559	72.9429	154.147	2.69038	13.4527		8.68455	0
28554	Thu Mar 23 11:45:21 2017_x000D_	16.814	77.892	116.07	2.02581	2	29.4559	72.9429	154.147	2.69038	13.5761		6.14419	70.7985
28555	Thu Mar 23 11:45:22 2017_x000D_	16.8074	77.6873	103.355	1.80389	2	27.2403	73.7556	171.363	2.99085	11.1492		0.00848528	0
28556	Thu Mar 23 11:45:22 2017_x000D_	16.8076	77.6875	97.73	1.70571	2	27.2403	73.7556	171.363	2.99085	11.149		6.86579	0
28557	Thu Mar 23 11:45:22 2017_x000D_	16.6978	77.4867	94.8715	1.65582	2	27.2403	73.7556	171.363	2.99085	11.1833		9.22759	0
28558	Thu Mar 23 11:45:22 2017_x000D_	16.6871	77.1793	94.7345	1.65343	2	27.2403	73.7556	171.363	2.99085	11.0947		15.6852	53.096
28559	Thu Mar 23 11:45:22 2017_x000D_	16.772	76.6634	97.7274	1.70566	2	25.6776	74.5865	165.308	2.88517	9.14457		12.6839	0
28560	Thu Mar 23 11:45:22 2017_x000D_	16.6547	76.2572	100.56	1.7551	2	25.6776	74.5865	165.308	2.88517	9.17627		21.7631	0
28561	Thu Mar 23 11:45:22 2017_x000D_	16.5264	75.5432	109.587	1.91265	2	25.6776	74.5865	165.308	2.88517	9.20107		12.6983	0
28562	Thu Mar 23 11:45:22 2017_x000D_	16.4091	75.1365	112.294	1.9599	2	25.6776	74.5865	165.308	2.88517	9.2848		22.4284	44.1516
28563	Thu Mar 23 11:45:22 2017_x000D_	16.1777	74.4256	118.648	2.0708	2	24.3422	75.2051	161.371	2.81646	8.20163		11.117	0
28564	Thu Mar 23 11:45:22 2017_x000D_	15.961	74.125	119.985	2.09413	2	24.3422	75.2051	161.371	2.81646	8.45051		22.265	0
28565	Thu Mar 23 11:45:22 2017_x000D_	15.5268	73.5231	125.002	2.1817	2	24.3422	75.2051	161.371	2.81646	8.97443		9.75807	0
28566	Thu Mar 23 11:45:22 2017_x000D_	15.4127	73.2185	128.967	2.2509	2	24.3422	75.2051	161.371	2.81646	9.14782		22.2856	0
28567	Thu Mar 23 11:45:22 2017_x000D_	14.9783	72.6159	128.966	2.25087	2	24.3422	75.2051	161.371	2.81646	9.71528		8.74987	27.0499
28568	Thu Mar 23 11:45:22 2017_x000D_	14.7647	72.4173	128.967	2.2509	2	23.4617	75.3993	175.805	3.06838	9.19403		13.8321	0
28569	Thu Mar 23 11:45:22 2017_x000D_	14.5436	72.0127	128.964	2.25085	2	23.4617	75.3993	175.805	3.06838	9.53947		17.5211	0
28570	Thu Mar 23 11:45:22 2017_x000D_	14.1158	71.6151	128.967	2.2509	2	23.4617	75.3993	175.805	3.06838	10.083		11.1658	0
28571	Thu Mar 23 11:45:22 2017_x000D_	13.8984	71.313	122.566	2.13918	2	23.4617	75.3993	175.805	3.06838	10.3997		8.76903	47.3702
28572	Thu Mar 23 11:45:22 2017_x000D_	13.6843	71.114	122.568	2.13922	2	21.9571	74.9203	224.23	3.91355	9.10643		20.7865	0
28573	Thu Mar 23 11:45:22 2017_x000D_	13.352	70.506	120	2.0944	2	21.9571	74.9203	224.23	3.91355	9.67129		6.93833	0
28574	Thu Mar 23 11:45:22 2017_x000D_	13.241	70.3031	122.566	2.13918	2	21.9571	74.9203	224.23	3.91355	9.86352		18.0966	0
28575	Thu Mar 23 11:45:22 2017_x000D_	12.912	69.7975	118.67	2.07118	2	21.9571	74.9203	224.23	3.91355	10.395		11.192	27.5416
28576	Thu Mar 23 11:45:22 2017_x000D_	12.6938	69.4949	120.002	2.09443	2	21.3329	74.2471	223.749	3.90516	9.85989		9.30318	0
28577	Thu Mar 23 11:45:23 2017_x000D_	12.6825	69.185	118.667	2.07113	2	21.3329	74.2471	223.749	3.90516	10.0227		15.5406	0
28578	Thu Mar 23 11:45:23 2017_x000D_	12.3569	68.7821	116.07	2.02581	2	21.3329	74.2471	223.749	3.90516	10.5088		13.902	0
28579	Thu Mar 23 11:45:23 2017_x000D_	12.1346	68.3755	116.071	2.02582	2	21.3329	74.2471	223.749	3.90516	10.9126		13.9061	0
28580	Thu Mar 23 11:45:23 2017_x000D_	11.9122	67.9688	116.072	2.02584	2	21.3329	74.2471	223.749	3.90516	11.3211		6.21119	23.4112
28581	Thu Mar 23 11:45:23 2017_x000D_	11.9046	67.7619	116.069	2.02579	2	20.6989	73.7921	223.749	3.90516	10.6632		19.672	0
28582	Thu Mar 23 11:45:23 2017_x000D_	11.6744	67.1479	116.067	2.02575	2	20.6989	73.7921	223.749	3.90516	11.2066		8.8196	0
28583	Thu Mar 23 11:45:23 2017_x000D_	11.4593	66.9475	116.07	2.02581	2	20.6989	73.7921	223.749	3.90516	11.4986		6.21418	0
28584	Thu Mar 23 11:45:23 2017_x000D_	11.4517	66.7405	116.068	2.02576	2	20.6989	73.7921	223.749	3.90516	11.6291		8.82384	32.4665
28585	Thu Mar 23 11:45:23 2017_x000D_	11.2365	66.54	116.071	2.02582	2	19.8566	73.1126	226.094	3.94609	10.84		12.841	0
28586	Thu Mar 23 11:45:23 2017_x000D_	11.1173	66.1289	118.664	2.07107	2	19.8566	73.1126	226.094	3.94609	11.1869		8.83437	0
28587	Thu Mar 23 11:45:23 2017_x000D_	10.9019	65.9281	118.667	2.07113	2	19.8566	73.1126	226.094	3.94609	11.4806		9.85428	0
28588	Thu Mar 23 11:45:23 2017_x000D_	10.7864	65.6206	122.551	2.13891	2	19.8566	73.1126	226.094	3.94609	11.7643		6.97305	59.8889
28589	Thu Mar 23 11:45:23 2017_x000D_	10.675	65.4166	119.992	2.09426	2	18.3893	71.759	223.17	3.89506	9.98681		9.86376	0
28590	Thu Mar 23 11:45:23 2017_x000D_	10.5594	65.1088	124.08	2.16561	2	18.3893	71.759	223.17	3.89506	10.2729		6.99492	0
28591	Thu Mar 23 11:45:23 2017_x000D_	10.3476	65.0113	122.552	2.13894	2	18.3893	71.759	223.17	3.89506	10.4976		16.809	0
28592	Thu Mar 23 11:45:23 2017_x000D_	10.1207	64.499	116.075	2.02588	2	18.3893	71.759	223.17	3.89506	11.0035		6.98645	45.9614
28593	Thu Mar 23 11:45:23 2017_x000D_	10.0091	64.2946	113.373	1.97872	2	17.3476	70.6356	225	3.92699	9.69855		0.0067082	0
28594	Thu Mar 23 11:45:23 2017_x000D_	10.0093	64.2945	106.176	1.85312	2	17.3476	70.6356	225	3.92699	9.69846		3.11117	0
28595	Thu Mar 23 11:45:23 2017_x000D_	9.90565	64.2979	97.8575	1.70794	2	17.3476	70.6356	225	3.92699	9.77492		6.25388	0
28596	Thu Mar 23 11:45:23 2017_x000D_	9.91388	64.5062	80.7923	1.41009	2	17.3476	70.6356	225	3.92699	9.63482		3.12167	0
28597	Thu Mar 23 11:45:23 2017_x000D_	9.80989	64.5099	70.7992	1.23568	2	17.3476	70.6356	225	3.92699	9.71294		3.1149	50.8045
28598	Thu Mar 23 11:45:24 2017_x000D_	9.91369	64.5074	55.072	0.961188	2	16.3152	69.2932	223.906	3.90789	7.9927		0.0119097	0
28599	Thu Mar 23 11:45:24 2017_x000D_	9.91343	64.5077	46.8845	0.818289	2	16.3152	69.2932	223.906	3.90789	7.99273		4.37621	0
28600	Thu Mar 23 11:45:24 2017_x000D_	10.0129	64.401	29.6809	0.518029	2	16.3152	69.2932	223.906	3.90789	7.97826		3.1168	0
28601	Thu Mar 23 11:45:24 2017_x000D_	10.0085	64.2972	19.271	0.336342	2	16.3152	69.2932	223.906	3.90789	8.04577		6.95586	36.7929
28602	Thu Mar 23 11:45:24 2017_x000D_	10.2125	64.187	16.4822	0.287669	2	15.4813	68.3939	238.381	4.16053	6.74227		9.83438	0
28603	Thu Mar 23 11:45:24 2017_x000D_	10.52	64.0734	1.73541	0.0302885	2	15.4813	68.3939	238.381	4.16053	6.57885		6.23986	0
28604	Thu Mar 23 11:45:24 2017_x000D_	10.7279	64.0671	1.73546	0.0302895	2	15.4813	68.3939	238.381	4.16053	6.42775		22.0781	0
28605	Thu Mar 23 11:45:24 2017_x000D_	11.4593	64.1487	-1.26984	-0.0221629	2	15.4813	68.3939	238.381	4.16053	5.84792		15.58	27.6032
28606	Thu Mar 23 11:45:24 2017_x000D_	11.9784	64.1331	4.5992	0.0802712	2	14.8557	67.7192	224.735	3.92237	4.59771		22.0516	0
28607	Thu Mar 23 11:45:24 2017_x000D_	12.7089	64.2148	7.75076	0.135276	2	14.8557	67.7192	224.735	3.92237	4.10969		12.8191	0
28608	Thu Mar 23 11:45:24 2017_x000D_	13.1201	64.0986	10.7163	0.187035	2	14.8557	67.7192	224.735	3.92237	4.0151		21.9789	0
28609	Thu Mar 23 11:45:24 2017_x000D_	13.8419	63.9731	13.0586	0.227915	2	14.8557	67.7192	224.735	3.92237	3.88086		9.82534	145.637
28610	Thu Mar 23 11:45:24 2017_x000D_	14.1493	63.8601	16.5004	0.287986	1	10.587	65.4073	273.435	4.77234	3.88379		12.803	0
28611	Thu Mar 23 11:45:24 2017_x000D_	14.56	63.7441	19.2917	0.336704	1	10.587	65.4073	273.435	4.77234	4.30708		6.21288	0
28612	Thu Mar 23 11:45:24 2017_x000D_	14.767	63.7378	19.293	0.336726	1	10.587	65.4073	273.435	4.77234	4.50107		22.5967	0
28613	Thu Mar 23 11:45:24 2017_x000D_	15.4846	63.5089	25.7574	0.449551	1	10.587	65.4073	273.435	4.77234	5.25266		8.76594	0
28614	Thu Mar 23 11:45:24 2017_x000D_	15.6842	63.2955	25.7556	0.449519	1	10.587	65.4073	273.435	4.77234	5.51735		19.6053	73.4309
28615	Thu Mar 23 11:45:24 2017_x000D_	16.2975	63.0698	25.7566	0.449538	1	13.0066	65.0375	293.994	5.13117	3.8343		13.8526	0
28616	Thu Mar 23 11:45:24 2017_x000D_	16.7038	62.8504	25.7562	0.449531	1	13.0066	65.0375	293.994	5.13117	4.29566		19.5892	0
28617	Thu Mar 23 11:45:24 2017_x000D_	17.3166	62.6249	25.7574	0.449551	1	13.0066	65.0375	293.994	5.13117	4.93931		6.92234	0
28618	Thu Mar 23 11:45:24 2017_x000D_	17.5196	62.5152	23.0312	0.40197	1	13.0066	65.0375	293.994	5.13117	5.17003		13.8433	202.943
28619	Thu Mar 23 11:45:24 2017_x000D_	17.9256	62.2959	23.0304	0.401957	2	19.7589	65.4481	300.825	5.25038	3.64655		19.5692	0
28620	Thu Mar 23 11:45:25 2017_x000D_	18.5378	62.0707	23.031	0.401968	2	19.7589	65.4481	300.825	5.25038	3.59137		6.1947	0
28621	Thu Mar 23 11:45:25 2017_x000D_	18.7442	62.0646	23.0325	0.401993	2	19.7589	65.4481	300.825	5.25038	3.53238		20.7428	0
28622	Thu Mar 23 11:45:25 2017_x000D_	19.3525	61.7359	20.1996	0.35255	2	19.7589	65.4481	300.825	5.25038	3.73438		9.27693	27.0844
28623	Thu Mar 23 11:45:25 2017_x000D_	19.6616	61.7269	19.2871	0.336624	2	20.6406	65.254	329.346	5.74818	3.66045		11.1511	0
28624	Thu Mar 23 11:45:25 2017_x000D_	19.9641	61.5109	20.1996	0.352549	2	20.6406	65.254	329.346	5.74818	3.80374		19.5436	0
28625	Thu Mar 23 11:45:25 2017_x000D_	20.5755	61.286	20.1996	0.352549	2	20.6406	65.254	329.346	5.74818	3.96853		6.17962	0
28626	Thu Mar 23 11:45:25 2017_x000D_	20.7814	61.28	20.201	0.352574	2	20.6406	65.254	329.346	5.74818	3.97649		20.7172	0
28627	Thu Mar 23 11:45:25 2017_x000D_	21.389	60.9518	23.0327	0.401996	2	20.6406	65.254	329.346	5.74818	4.36681		9.75719	23.795
28628	Thu Mar 23 11:45:25 2017_x000D_	21.6942	60.8394	19.2836	0.336562	2	21.314	64.8349	340.841	5.9488	4.01355		9.7646	0
28629	Thu Mar 23 11:45:25 2017_x000D_	21.9997	60.7271	23.0333	0.402007	2	21.314	64.8349	340.841	5.9488	4.16464		19.5113	0
28630	Thu Mar 23 11:45:25 2017_x000D_	22.6101	60.5026	23.0339	0.402017	2	21.314	64.8349	340.841	5.9488	4.52202		9.74489	0
28631	Thu Mar 23 11:45:25 2017_x000D_	22.9149	60.3903	19.2831	0.336554	2	21.314	64.8349	340.841	5.9488	4.72412		22.4478	6.54264
28632	Thu Mar 23 11:45:25 2017_x000D_	23.6278	60.163	20.1996	0.35255	2	21.532	64.8411	343.399	5.99345	5.12611		9.74	0
28633	Thu Mar 23 11:45:25 2017_x000D_	23.9325	60.0509	22.0027	0.384019	2	21.532	64.8411	343.399	5.99345	5.35802		20.6705	0
28634	Thu Mar 23 11:45:25 2017_x000D_	24.5386	59.7232	19.2812	0.33652	2	21.532	64.8411	343.399	5.99345	5.9357		9.7446	0
28635	Thu Mar 23 11:45:25 2017_x000D_	24.8435	59.6112	23.035	0.402036	2	21.532	64.8411	343.399	5.99345	6.19014		6.15846	14.7364
28636	Thu Mar 23 11:45:25 2017_x000D_	25.0487	59.6054	23.0364	0.402061	2	21.9777	64.6346	338.033	5.89978	5.8927		9.72874	0
28637	Thu Mar 23 11:45:25 2017_x000D_	25.353	59.4933	19.2823	0.336539	2	21.9777	64.6346	338.033	5.89978	6.15025		19.46	0
28638	Thu Mar 23 11:45:25 2017_x000D_	25.9618	59.2694	19.2821	0.336535	2	21.9777	64.6346	338.033	5.89978	6.6827		6.88475	0
28639	Thu Mar 23 11:45:25 2017_x000D_	26.1637	59.1603	22.0029	0.384023	2	21.9777	64.6346	338.033	5.89978	6.89134		16.5674	14.7351
28640	Thu Mar 23 11:45:25 2017_x000D_	26.6698	58.9393	23.0368	0.402068	2	22.4234	64.4282	351.363	6.13244	6.93974		6.14938	0
28641	Thu Mar 23 11:45:26 2017_x000D_	26.8747	58.9336	23.0382	0.402093	2	22.4234	64.4282	351.363	6.13244	7.0714		13.7535	0
28642	Thu Mar 23 11:45:26 2017_x000D_	27.278	58.7156	23.0374	0.402079	2	22.4234	64.4282	351.363	6.13244	7.49673		6.87804	0
28643	Thu Mar 23 11:45:26 2017_x000D_	27.4797	58.6066	25.7715	0.449798	2	22.4234	64.4282	351.363	6.13244	7.71085		6.87277	0
28644	Thu Mar 23 11:45:26 2017_x000D_	27.6812	58.4976	23.0366	0.402065	2	22.4234	64.4282	351.363	6.13244	7.92568		12.6646	14.7364
28645	Thu Mar 23 11:45:26 2017_x000D_	28.0875	58.383	25.7726	0.449817	2	22.8691	64.2217	295.853	5.1636	7.83084		3.10049	0
28646	Thu Mar 23 11:45:26 2017_x000D_	28.0843	58.2797	23.0358	0.40205	2	22.8691	64.2217	295.853	5.1636	7.90605		12.2807	0
28647	Thu Mar 23 11:45:26 2017_x000D_	28.4935	58.2684	23.0386	0.4021	2	22.8691	64.2217	295.853	5.1636	8.18997		6.87134	0
28648	Thu Mar 23 11:45:26 2017_x000D_	28.695	58.1595	25.7737	0.449836	2	22.8691	64.2217	295.853	5.1636	8.40782		4.36163	29.5485
28649	Thu Mar 23 11:45:26 2017_x000D_	28.7944	58.0534	29.7393	0.519048	2	23.344	63.3588	274.195	4.7856	7.60619		6.15246	0
28650	Thu Mar 23 11:45:26 2017_x000D_	28.9994	58.0476	42.8323	0.747565	2	23.344	63.3588	274.195	4.7856	7.75838		6.88537	0
28651	Thu Mar 23 11:45:26 2017_x000D_	28.9039	58.2563	61.4591	1.07266	2	23.344	63.3588	274.195	4.7856	7.54639		3.06378	0
28652	Thu Mar 23 11:45:26 2017_x000D_	28.8018	58.2586	71.6538	1.25059	2	23.344	63.3588	274.195	4.7856	7.46991		4.35435	23.8425
28653	Thu Mar 23 11:45:26 2017_x000D_	28.907	58.3586	80.5022	1.40503	2	23.8093	62.7145	277.655	4.846	6.70525		4.3552	0
28654	Thu Mar 23 11:45:26 2017_x000D_	28.8077	58.4645	88.7266	1.54857	2	23.8093	62.7145	277.655	4.846	6.56098		6.11983	0
28655	Thu Mar 23 11:45:26 2017_x000D_	29.0116	58.4583	106.302	1.85532	2	23.8093	62.7145	277.655	4.846	6.72154		4.36136	0
28656	Thu Mar 23 11:45:26 2017_x000D_	28.912	58.5642	115.442	2.01485	2	23.8093	62.7145	277.655	4.846	6.57743		3.09199	35.5721
28657	Thu Mar 23 11:45:26 2017_x000D_	28.9083	58.4612	130.045	2.26971	2	24.2941	61.6324	284.559	4.96648	5.59887		6.92418	0
28658	Thu Mar 23 11:45:26 2017_x000D_	28.7994	58.2577	140.441	2.45116	2	24.2941	61.6324	284.559	4.96648	5.62906		4.35652	0
28659	Thu Mar 23 11:45:26 2017_x000D_	28.6941	58.1577	149.355	2.60673	2	24.2941	61.6324	284.559	4.96648	5.60656		4.36707	0
28660	Thu Mar 23 11:45:26 2017_x000D_	28.5886	58.0574	153.473	2.67861	2	24.2941	61.6324	284.559	4.96648	5.58779		6.88067	0
28661	Thu Mar 23 11:45:26 2017_x000D_	28.381	57.9599	156.18	2.72585	2	24.2941	61.6324	284.559	4.96648	5.49454		11.126	33.0682
28662	Thu Mar 23 11:45:27 2017_x000D_	28.0676	57.7616	157.422	2.74753	2	24.9872	60.7753	284.692	4.96881	4.30944		23.4611	0
28663	Thu Mar 23 11:45:27 2017_x000D_	27.3416	57.4709	153.474	2.67863	2	24.9872	60.7753	284.692	4.96881	4.05737		9.73726	0
28664	Thu Mar 23 11:45:27 2017_x000D_	27.0313	57.3757	149.361	2.60685	2	24.9872	60.7753	284.692	4.96881	3.96682		22.296	0
28665	Thu Mar 23 11:45:27 2017_x000D_	26.4034	56.9781	144.498	2.52196	2	24.9872	60.7753	284.692	4.96881	4.0527		8.75287	14.7379
28666	Thu Mar 23 11:45:27 2017_x000D_	26.1923	56.7767	140.772	2.45694	2	25.433	60.5689	277.25	4.83893	3.86747		19.8342	0
28667	Thu Mar 23 11:45:27 2017_x000D_	25.6665	56.3759	134.28	2.34363	2	25.433	60.5689	277.25	4.83893	4.1995		11.2089	0
28668	Thu Mar 23 11:45:27 2017_x000D_	25.4514	56.0704	132.325	2.3095	2	25.433	60.5689	277.25	4.83893	4.49854		19.8914	0
28669	Thu Mar 23 11:45:27 2017_x000D_	25.0247	55.5629	125.965	2.1985	2	25.433	60.5689	277.25	4.83893	5.02262		8.787	6.57358
28670	Thu Mar 23 11:45:27 2017_x000D_	24.8126	55.3609	125.966	2.19853	2	25.4232	60.7878	286.264	4.99625	5.46114		13.9285	0
28671	Thu Mar 23 11:45:27 2017_x000D_	24.594	54.9513	125.964	2.19849	2	25.4232	60.7878	286.264	4.99625	5.89511		22.4602	0
28672	Thu Mar 23 11:45:27 2017_x000D_	24.1629	54.3392	125.964	2.19848	2	25.4232	60.7878	286.264	4.99625	6.5706		8.80179	0
28673	Thu Mar 23 11:45:27 2017_x000D_	23.9505	54.1368	125.966	2.19852	2	25.4232	60.7878	286.264	4.99625	6.8121		19.9544	0
28674	Thu Mar 23 11:45:27 2017_x000D_	23.5222	53.6279	127.696	2.22872	2	25.4232	60.7878	286.264	4.99625	7.40797		9.88271	9.3499
28675	Thu Mar 23 11:45:27 2017_x000D_	23.4091	53.3185	128.303	2.23931	2	25.651	60.5751	274.972	4.79917	7.59502		19.9778	0
28676	Thu Mar 23 11:45:27 2017_x000D_	22.9803	52.809	130.077	2.27027	2	25.651	60.5751	274.972	4.79917	8.21249		6.9953	0
28677	Thu Mar 23 11:45:27 2017_x000D_	22.8703	52.6034	132.309	2.30924	2	25.651	60.5751	274.972	4.79917	8.44277		6.94757	0
28678	Thu Mar 23 11:45:27 2017_x000D_	22.6608	52.5047	134.26	2.34329	2	25.651	60.5751	274.972	4.79917	8.60655		8.82931	18.4017
28679	Thu Mar 23 11:45:27 2017_x000D_	22.4478	52.3016	134.261	2.34329	2	25.2346	60.1247	248.377	4.335	8.30465		15.6386	0
28680	Thu Mar 23 11:45:27 2017_x000D_	22.1246	51.8926	136.362	2.37996	2	25.2346	60.1247	248.377	4.335	8.79998		8.83779	0
28681	Thu Mar 23 11:45:27 2017_x000D_	21.9114	51.6893	136.362	2.37996	2	25.2346	60.1247	248.377	4.335	9.0664		17.6841	0
28682	Thu Mar 23 11:45:27 2017_x000D_	21.4848	51.2825	136.362	2.37996	2	25.2346	60.1247	248.377	4.335	9.60445		8.84628	32.5755
28683	Thu Mar 23 11:45:27 2017_x000D_	21.2714	51.079	136.362	2.37996	2	24.6196	59.2298	202.785	3.53926	8.8117		17.7053	0
28684	Thu Mar 23 11:45:28 2017_x000D_	20.8443	50.6717	136.362	2.37996	2	24.6196	59.2298	202.785	3.53926	9.35382		11.3023	0
28685	Thu Mar 23 11:45:28 2017_x000D_	20.6272	50.3638	138.461	2.4166	2	24.6196	59.2298	202.785	3.53926	9.72344		17.7265	0
28686	Thu Mar 23 11:45:28 2017_x000D_	20.1996	49.956	138.46	2.41658	2	24.6196	59.2298	202.785	3.53926	10.2733		8.86748	32.5332
28687	Thu Mar 23 11:45:28 2017_x000D_	19.9857	49.752	138.46	2.41658	2	23.7767	58.5475	209.002	3.64778	9.57771		8.86966	0
28688	Thu Mar 23 11:45:28 2017_x000D_	19.7717	49.548	138.459	2.41657	2	23.7767	58.5475	209.002	3.64778	9.85043		8.87597	0
28689	Thu Mar 23 11:45:28 2017_x000D_	19.5576	49.3438	138.459	2.41656	2	23.7767	58.5475	209.002	3.64778	10.1247		15.6795	0
28690	Thu Mar 23 11:45:28 2017_x000D_	19.1326	49.0396	136.362	2.37996	2	23.7767	58.5475	209.002	3.64778	10.5815		8.88445	0
28691	Thu Mar 23 11:45:28 2017_x000D_	18.9183	48.8352	136.362	2.37996	2	23.7767	58.5475	209.002	3.64778	10.8597		15.7238	27.6238
28692	Thu Mar 23 11:45:28 2017_x000D_	18.5933	48.424	134.263	2.34333	2	23.1516	57.8714	212.115	3.7021	10.4896		8.89293	0
28693	Thu Mar 23 11:45:28 2017_x000D_	18.3788	48.2194	134.263	2.34333	2	23.1516	57.8714	212.115	3.7021	10.7676		11.3605	0
28694	Thu Mar 23 11:45:28 2017_x000D_	18.1606	47.9099	132.321	2.30944	2	23.1516	57.8714	212.115	3.7021	11.1419		7.00635	0
28695	Thu Mar 23 11:45:28 2017_x000D_	17.9495	47.81	134.264	2.34335	2	23.1516	57.8714	212.115	3.7021	11.3267		8.90359	37.9635
28696	Thu Mar 23 11:45:28 2017_x000D_	17.7347	47.6052	134.264	2.34335	2	22.0901	57.1825	225	3.92699	10.5211		14.1036	0
28697	Thu Mar 23 11:45:28 2017_x000D_	17.5127	47.1908	134.26	2.34327	2	22.0901	57.1825	225	3.92699	10.9903		7.01434	0
28698	Thu Mar 23 11:45:28 2017_x000D_	17.3014	47.0907	136.357	2.37987	2	22.0901	57.1825	225	3.92699	11.1703		11.3814	0
28699	Thu Mar 23 11:45:28 2017_x000D_	17.0827	46.7807	134.26	2.34328	2	22.0901	57.1825	225	3.92699	11.5443		7.02619	69.2381
28700	Thu Mar 23 11:45:28 2017_x000D_	16.8712	46.6801	132.326	2.30952	2	20.4125	55.5975	238.381	4.16053	9.59483		11.3686	0
28701	Thu Mar 23 11:45:28 2017_x000D_	16.6531	46.3702	120.941	2.11082	2	20.4125	55.5975	238.381	4.16053	9.96374		3.10864	0
28702	Thu Mar 23 11:45:28 2017_x000D_	16.5495	46.3723	110.189	1.92316	2	20.4125	55.5975	238.381	4.16053	10.0014		4.48159	0
28703	Thu Mar 23 11:45:28 2017_x000D_	16.6577	46.4753	94.9587	1.65734	2	20.4125	55.5975	238.381	4.16053	9.86474		0	0
28704	Thu Mar 23 11:45:28 2017_x000D_	16.6577	46.4753	94.9587	1.65734	2	20.4125	55.5975	238.381	4.16053	9.86474		6.95565	69.2784
28705	Thu Mar 23 11:45:29 2017_x000D_	16.4536	46.5853	76.5271	1.33565	2	18.7339	54.0116	225.45	3.93485	7.76851		3.12352	0
28706	Thu Mar 23 11:45:29 2017_x000D_	16.5577	46.5834	68.0737	1.18811	2	18.7339	54.0116	225.45	3.93485	7.74041		4.45453	0
28707	Thu Mar 23 11:45:29 2017_x000D_	16.4497	46.4815	50.9852	0.88986	2	18.7339	54.0116	225.45	3.93485	7.86892		8.79754	0
28708	Thu Mar 23 11:45:29 2017_x000D_	16.6502	46.2675	42.7063	0.745366	2	18.7339	54.0116	225.45	3.93485	8.01953		4.38326	47.0098
28709	Thu Mar 23 11:45:29 2017_x000D_	16.7498	46.1606	25.4908	0.444898	2	17.4623	53.0959	225	3.92699	6.9718		6.95101	0
28710	Thu Mar 23 11:45:29 2017_x000D_	16.9541	46.0513	22.7359	0.396817	2	17.4623	53.0959	225	3.92699	7.06291		16.7357	0
28711	Thu Mar 23 11:45:29 2017_x000D_	17.4664	45.8305	16.1297	0.281516	2	17.4623	53.0959	225	3.92699	7.2654		12.8212	0
28712	Thu Mar 23 11:45:29 2017_x000D_	17.8784	45.7169	13.2338	0.230974	2	17.4623	53.0959	225	3.92699	7.39072		12.4678	50.9363
28713	Thu Mar 23 11:45:29 2017_x000D_	18.2939	45.7081	13.236	0.231011	2	16.1999	51.9605	225	3.92699	6.59374		25.6285	0
28714	Thu Mar 23 11:45:29 2017_x000D_	19.1175	45.4812	18.9575	0.330871	2	16.1999	51.9605	225	3.92699	7.10589		12.806	0
28715	Thu Mar 23 11:45:29 2017_x000D_	19.529	45.3677	16.1326	0.281567	2	16.1999	51.9605	225	3.92699	7.38566		22.6065	0
28716	Thu Mar 23 11:45:29 2017_x000D_	20.2483	45.1431	22.7443	0.396962	2	16.1999	51.9605	225	3.92699	7.92884		13.8685	29.1844
28717	Thu Mar 23 11:45:29 2017_x000D_	20.6559	44.925	22.7435	0.396948	2	15.3452	51.4959	225	3.92699	8.44868		12.7928	0
28718	Thu Mar 23 11:45:29 2017_x000D_	21.067	44.8117	25.5021	0.445095	2	15.3452	51.4959	225	3.92699	8.79872		18.0878	0
28719	Thu Mar 23 11:45:29 2017_x000D_	21.5749	44.4868	29.5023	0.514913	2	15.3452	51.4959	225	3.92699	9.37745		9.80582	0
28720	Thu Mar 23 11:45:29 2017_x000D_	21.8823	44.3757	33.6792	0.587813	2	15.3452	51.4959	225	3.92699	9.66597		11.1727	0
28721	Thu Mar 23 11:45:29 2017_x000D_	22.1859	44.16	32.1139	0.560494	2	15.3452	51.4959	225	3.92699	10.0305		18.0745	18.4611
28722	Thu Mar 23 11:45:29 2017_x000D_	22.6934	43.8353	36.2227	0.632206	2	14.9274	51.0441	225.408	3.93411	10.5961		11.1678	0
28723	Thu Mar 23 11:45:29 2017_x000D_	22.9968	43.6196	34.5937	0.603774	2	14.9274	51.0441	225.408	3.93411	10.9653		19.8593	0
28724	Thu Mar 23 11:45:29 2017_x000D_	23.5007	43.1903	36.2222	0.632197	2	14.9274	51.0441	225.408	3.93411	11.6269		9.78019	0
28725	Thu Mar 23 11:45:29 2017_x000D_	23.8073	43.0795	32.1132	0.560481	2	14.9274	51.0441	225.408	3.93411	11.9284		19.8528	33.522
28726	Thu Mar 23 11:45:30 2017_x000D_	24.311	42.6503	33.6781	0.587793	2	14.7568	49.9398	261.074	4.5566	12.0175		11.1595	0
28727	Thu Mar 23 11:45:30 2017_x000D_	24.6142	42.4348	32.1116	0.560453	2	14.7568	49.9398	261.074	4.5566	12.3892		19.5555	0
28728	Thu Mar 23 11:45:30 2017_x000D_	25.2273	42.2134	32.1135	0.560486	2	14.7568	49.9398	261.074	4.5566	13.0126		8.77633	0
28729	Thu Mar 23 11:45:30 2017_x000D_	25.4273	41.9999	32.1124	0.560468	2	14.7568	49.9398	261.074	4.5566	13.3004		6.91077	27.0924
28730	Thu Mar 23 11:45:30 2017_x000D_	25.6304	41.8912	29.4982	0.514842	2	14.5765	49.0549	267.915	4.676	13.1722		11.1511	0
28731	Thu Mar 23 11:45:30 2017_x000D_	25.9334	41.6759	28.1408	0.491149	2	14.5765	49.0549	267.915	4.676	13.5436		16.6435	0
28732	Thu Mar 23 11:45:30 2017_x000D_	26.443	41.4566	29.4986	0.514847	2	14.5765	49.0549	267.915	4.676	14.0907		11.1445	0
28733	Thu Mar 23 11:45:30 2017_x000D_	26.7458	41.2414	28.1407	0.491149	2	14.5765	49.0549	267.915	4.676	14.4618		16.634	19.7887
28734	Thu Mar 23 11:45:30 2017_x000D_	27.2551	41.0222	29.4989	0.514853	2	14.6052	48.3959	275.584	4.80986	14.6421		8.76785	0
28735	Thu Mar 23 11:45:30 2017_x000D_	27.4549	40.8089	29.4976	0.51483	2	14.6052	48.3959	275.584	4.80986	14.9224		16.6167	0
28736	Thu Mar 23 11:45:30 2017_x000D_	27.9637	40.59	28.1407	0.491149	2	14.6052	48.3959	275.584	4.80986	15.472		11.1469	0
28737	Thu Mar 23 11:45:30 2017_x000D_	28.2666	40.3748	29.4979	0.514835	2	14.6052	48.3959	275.584	4.80986	15.8421		6.90265	0
28738	Thu Mar 23 11:45:30 2017_x000D_	28.4695	40.2663	32.1145	0.560504	2	14.6052	48.3959	275.584	4.80986	16.072		17.9954	27.2823
28739	Thu Mar 23 11:45:30 2017_x000D_	28.9747	39.9429	28.1392	0.491122	2	14.862	47.5235	280.926	4.90309	16.0198		6.90265	0
28740	Thu Mar 23 11:45:30 2017_x000D_	29.1776	39.8344	30.6771	0.535417	2	14.862	47.5235	280.926	4.90309	16.2499		17.9979	0
28741	Thu Mar 23 11:45:30 2017_x000D_	29.6829	39.511	29.4971	0.514821	2	14.862	47.5235	280.926	4.90309	16.8481		8.75937	0
28742	Thu Mar 23 11:45:30 2017_x000D_	29.8825	39.2979	29.4957	0.514797	2	14.862	47.5235	280.926	4.90309	17.1253		9.25347	44.4614
28743	Thu Mar 23 11:45:30 2017_x000D_	30.1909	39.2924	28.1392	0.491121	2	15.5753	46.2244	297.566	5.19351	16.1762		13.7825	0
28744	Thu Mar 23 11:45:30 2017_x000D_	30.596	39.0757	28.1392	0.491122	2	15.5753	46.2244	297.566	5.19351	16.6351		8.75718	0
28745	Thu Mar 23 11:45:30 2017_x000D_	30.7956	38.8627	28.1377	0.491095	2	15.5753	46.2244	297.566	5.19351	16.9072		13.7785	0
28746	Thu Mar 23 11:45:30 2017_x000D_	31.2006	38.6461	28.1376	0.491094	2	15.5753	46.2244	297.566	5.19351	17.3661		6.16595	106.92
28747	Thu Mar 23 11:45:30 2017_x000D_	31.4061	38.6425	28.1392	0.491122	2	17.4587	43.1987	278.637	4.86313	14.6727		4.38064	0
28748	Thu Mar 23 11:45:31 2017_x000D_	31.506	38.536	32.1166	0.560541	2	17.4587	43.1987	278.637	4.86313	14.8009		13.7718	0
28749	Thu Mar 23 11:45:31 2017_x000D_	31.9108	38.3195	32.117	0.560548	2	17.4587	43.1987	278.637	4.86313	15.2535		6.88783	0
28750	Thu Mar 23 11:45:31 2017_x000D_	32.1133	38.2113	34.6027	0.603932	2	17.4587	43.1987	278.637	4.86313	15.48		3.10277	0
28751	Thu Mar 23 11:45:31 2017_x000D_	32.2167	38.209	53.2708	0.929751	2	17.4587	43.1987	278.637	4.86313	15.5787		3.13338	44.4908
28752	Thu Mar 23 11:45:31 2017_x000D_	32.2198	38.3134	59.949	1.04631	2	18.1724	41.8987	284.692	4.96881	14.4977		4.35481	0
28753	Thu Mar 23 11:45:31 2017_x000D_	32.1202	38.419	77.1147	1.34591	2	18.1724	41.8987	284.692	4.96881	14.3753		3.12413	0
28754	Thu Mar 23 11:45:31 2017_x000D_	32.123	38.5231	88.8146	1.55011	2	18.1724	41.8987	284.692	4.96881	14.3532		4.41269	0
28755	Thu Mar 23 11:45:31 2017_x000D_	32.2283	38.6258	97.5075	1.70183	2	18.1724	41.8987	284.692	4.96881	14.4319		3.1267	80.9843
28756	Thu Mar 23 11:45:31 2017_x000D_	32.2305	38.73	115.072	2.00839	2	19.7995	39.7447	280.926	4.90309	12.4723		0.00848528	0
28757	Thu Mar 23 11:45:31 2017_x000D_	32.2303	38.7302	122.958	2.14602	2	19.7995	39.7447	280.926	4.90309	12.4721		3.06338	0
28758	Thu Mar 23 11:45:31 2017_x000D_	32.3324	38.7286	133.661	2.33283	2	19.7995	39.7447	280.926	4.90309	12.574		6.26703	0
28759	Thu Mar 23 11:45:31 2017_x000D_	32.3259	38.5198	150.205	2.62157	2	19.7995	39.7447	280.926	4.90309	12.5861		3.08164	38.699
28760	Thu Mar 23 11:45:31 2017_x000D_	32.2232	38.5219	156.725	2.73537	2	20.504	38.6641	296.037	5.16682	11.7201		3.07584	0
28761	Thu Mar 23 11:45:31 2017_x000D_	32.1207	38.5243	168.912	2.94807	2	20.504	38.6641	296.037	5.16682	11.6175		6.94485	0
28762	Thu Mar 23 11:45:31 2017_x000D_	31.9124	38.4233	171.867	2.99965	2	20.504	38.6641	296.037	5.16682	11.4109		18.785	0
28763	Thu Mar 23 11:45:31 2017_x000D_	31.2933	38.3295	174.877	3.05218	2	20.504	38.6641	296.037	5.16682	10.7945		12.7677	57.0911
28764	Thu Mar 23 11:45:31 2017_x000D_	30.8791	38.2317	171.866	2.99963	2	21.6652	37.1564	315	5.49779	9.27643		12.7735	0
28765	Thu Mar 23 11:45:31 2017_x000D_	30.4647	38.1339	168.91	2.94803	2	21.6652	37.1564	315	5.49779	8.85363		21.6061	0
28766	Thu Mar 23 11:45:31 2017_x000D_	29.7446	38.1461	162.305	2.83275	2	21.6652	37.1564	315	5.49779	8.13979		12.7917	0
28767	Thu Mar 23 11:45:31 2017_x000D_	29.3296	38.0482	159.473	2.78333	2	21.6652	37.1564	315	5.49779	7.71611		18.2052	0
28768	Thu Mar 23 11:45:31 2017_x000D_	28.8055	37.7423	155.507	2.7141	2	21.6652	37.1564	315	5.49779	7.1643		12.8048	33.1904
28769	Thu Mar 23 11:45:32 2017_x000D_	28.3901	37.6442	152.812	2.66708	2	22.3602	36.2956	278.637	4.86313	6.17887		8.88715	0
28770	Thu Mar 23 11:45:32 2017_x000D_	28.1776	37.4378	152.809	2.66703	2	22.3602	36.2956	278.637	4.86313	5.92847		18.2361	0
28771	Thu Mar 23 11:45:32 2017_x000D_	27.6526	37.1314	148.712	2.59551	2	22.3602	36.2956	278.637	4.86313	5.35799		13.9756	0
28772	Thu Mar 23 11:45:32 2017_x000D_	27.2334	36.9282	148.713	2.59554	2	22.3602	36.2956	278.637	4.86313	4.91409		8.90203	29.687
28773	Thu Mar 23 11:45:32 2017_x000D_	27.0205	36.7215	148.711	2.5955	2	22.8365	35.4282	298.452	5.20896	4.37932		18.283	0
28774	Thu Mar 23 11:45:32 2017_x000D_	26.4941	36.4144	147.817	2.57989	2	22.8365	35.4282	298.452	5.20896	3.78822		9.85291	0
28775	Thu Mar 23 11:45:32 2017_x000D_	26.1812	36.3146	148.714	2.59555	2	22.8365	35.4282	298.452	5.20896	3.46016		17.8338	0
28776	Thu Mar 23 11:45:32 2017_x000D_	25.7546	35.9006	148.709	2.59547	2	22.8365	35.4282	298.452	5.20896	2.95609		9.87942	157.493
28777	Thu Mar 23 11:45:32 2017_x000D_	25.4409	35.8004	152.802	2.6669	1	28.0726	35.8068	201.84	3.52277	2.63171		18.3112	0
28778	Thu Mar 23 11:45:32 2017_x000D_	24.9137	35.4928	148.713	2.59552	1	28.0726	35.8068	201.84	3.52277	3.17447		11.3484	0
28779	Thu Mar 23 11:45:32 2017_x000D_	24.5963	35.287	150.243	2.62223	1	28.0726	35.8068	201.84	3.52277	3.51495		21.0573	0
28780	Thu Mar 23 11:45:32 2017_x000D_	23.9647	34.9808	152.8	2.66686	1	28.0726	35.8068	201.84	3.52277	4.19012		0	76.1589
28781	Thu Mar 23 11:45:32 2017_x000D_	23.9647	34.9808	152.8	2.66686	1	25.9463	34.4199	221.364	3.86352	2.05945		22.721	0
28782	Thu Mar 23 11:45:32 2017_x000D_	23.3292	34.5688	152.797	2.66681	1	25.9463	34.4199	221.364	3.86352	2.62133		18.3704	0
28783	Thu Mar 23 11:45:32 2017_x000D_	22.8003	34.2602	148.714	2.59555	1	25.9463	34.4199	221.364	3.86352	3.15005		11.3834	0
28784	Thu Mar 23 11:45:32 2017_x000D_	22.4819	34.0538	150.242	2.62222	1	25.9463	34.4199	221.364	3.86352	3.48369		21.1217	0
28785	Thu Mar 23 11:45:32 2017_x000D_	21.8484	33.7466	152.795	2.66678	1	25.9463	34.4199	221.364	3.86352	4.15284		8.97004	52.4941
28786	Thu Mar 23 11:45:32 2017_x000D_	21.6337	33.5385	152.792	2.66672	1	24.1973	34.3669	205.812	3.59209	2.69412		9.35502	0
28787	Thu Mar 23 11:45:32 2017_x000D_	21.3219	33.5431	151.346	2.64149	1	24.1973	34.3669	205.812	3.59209	2.99108		20.2914	0
28788	Thu Mar 23 11:45:32 2017_x000D_	20.7878	33.1281	152.793	2.66674	1	24.1973	34.3669	205.812	3.59209	3.62758		11.4067	0
28789	Thu Mar 23 11:45:32 2017_x000D_	20.4688	32.9212	151.341	2.6414	1	24.1973	34.3669	205.812	3.59209	3.99897		9.96274	51.8408
28790	Thu Mar 23 11:45:32 2017_x000D_	20.1526	32.8197	150.245	2.62227	2	23.0454	35.655	331.256	5.78151	4.05058		18.4425	0
28791	Thu Mar 23 11:45:33 2017_x000D_	19.6215	32.5101	151.343	2.64143	2	23.0454	35.655	331.256	5.78151	4.64903		7.07491	0
28792	Thu Mar 23 11:45:33 2017_x000D_	19.4094	32.407	148.721	2.59567	2	23.0454	35.655	331.256	5.78151	4.87545		18.476	0
28793	Thu Mar 23 11:45:33 2017_x000D_	18.8773	32.0969	152.791	2.66671	2	23.0454	35.655	331.256	5.78151	5.48025		11.4375	14.8442
28794	Thu Mar 23 11:45:33 2017_x000D_	18.5574	31.8895	151.342	2.64141	2	22.8072	36.0887	24.6556	0.430321	5.97445		17.0251	0
28795	Thu Mar 23 11:45:33 2017_x000D_	18.0281	31.6848	152.792	2.66673	2	22.8072	36.0887	24.6556	0.430321	6.49878		9.02108	0
28796	Thu Mar 23 11:45:33 2017_x000D_	17.812	31.4757	152.789	2.66667	2	22.8072	36.0887	24.6556	0.430321	6.7994		7.08039	0
28797	Thu Mar 23 11:45:33 2017_x000D_	17.5996	31.3728	155.465	2.71338	2	22.8072	36.0887	24.6556	0.430321	7.02558		13.0053	0
28798	Thu Mar 23 11:45:33 2017_x000D_	17.1779	31.2723	152.793	2.66674	2	22.8072	36.0887	24.6556	0.430321	7.40856		14.1888	43.8411
28799	Thu Mar 23 11:45:33 2017_x000D_	16.7524	31.0658	152.793	2.66675	2	21.5245	35.3885	133.65	2.33263	6.43884		9.03596	0
28800	Thu Mar 23 11:45:33 2017_x000D_	16.5359	30.8564	152.79	2.66669	2	21.5245	35.3885	133.65	2.33263	6.73989		14.1996	0
28801	Thu Mar 23 11:45:33 2017_x000D_	16.1101	30.6497	152.791	2.6667	2	21.5245	35.3885	133.65	2.33263	7.19527		6.28256	0
28802	Thu Mar 23 11:45:33 2017_x000D_	15.9007	30.6525	152.794	2.66676	2	21.5245	35.3885	133.65	2.33263	7.35233		11.4858	38.115
28803	Thu Mar 23 11:45:33 2017_x000D_	15.5794	30.4443	151.347	2.64151	2	20.4601	34.6948	205.853	3.59281	6.47209		7.11115	0
28804	Thu Mar 23 11:45:33 2017_x000D_	15.3662	30.3407	148.733	2.59588	2	20.4601	34.6948	205.853	3.59281	6.70119		15.9742	0
28805	Thu Mar 23 11:45:33 2017_x000D_	14.9358	30.0272	146.264	2.5528	2	20.4601	34.6948	205.853	3.59281	7.23218		4.52747	0
28806	Thu Mar 23 11:45:33 2017_x000D_	14.8274	29.9222	142.183	2.48156	2	20.4601	34.6948	205.853	3.59281	7.38275		3.13828	38.1258
28807	Thu Mar 23 11:45:33 2017_x000D_	14.7228	29.9236	140.281	2.44836	2	19.3954	34.0009	180	3.14159	6.20142		4.53171	0
28808	Thu Mar 23 11:45:33 2017_x000D_	14.6143	29.8185	135.973	2.37318	2	19.3954	34.0009	180	3.14159	6.35227		3.19693	0
28809	Thu Mar 23 11:45:33 2017_x000D_	14.6106	29.712	133.897	2.33695	2	19.3954	34.0009	180	3.14159	6.42565		3.13221	0
28810	Thu Mar 23 11:45:33 2017_x000D_	14.5062	29.7132	123.296	2.15192	2	19.3954	34.0009	180	3.14159	6.50297		3.19126	66.8182
28811	Thu Mar 23 11:45:33 2017_x000D_	14.5102	29.8195	116.67	2.03628	2	17.2266	33.4939	191.457	3.34155	4.56947		3.19703	0
28812	Thu Mar 23 11:45:34 2017_x000D_	14.5064	29.713	115.462	2.01519	2	17.2266	33.4939	191.457	3.34155	4.65776		4.42377	0
28813	Thu Mar 23 11:45:34 2017_x000D_	14.406	29.821	100.828	1.75978	2	17.2266	33.4939	191.457	3.34155	4.63098		0.00848528	0
28814	Thu Mar 23 11:45:34 2017_x000D_	14.4062	29.8212	94.9777	1.65767	2	17.2266	33.4939	191.457	3.34155	4.6307		6.37876	0
28815	Thu Mar 23 11:45:34 2017_x000D_	14.3989	29.6087	89.0381	1.55401	2	17.2266	33.4939	191.457	3.34155	4.80527		7.04105	59.4063
28816	Thu Mar 23 11:45:34 2017_x000D_	14.4966	29.3953	74.6073	1.30214	2	15.2663	33.2138	180	3.14159	3.8953		6.37297	0
28817	Thu Mar 23 11:45:34 2017_x000D_	14.4891	29.183	66.899	1.16761	2	15.2663	33.2138	180	3.14159	4.10504		11.3286	0
28818	Thu Mar 23 11:45:34 2017_x000D_	14.6875	28.8617	55.0797	0.961322	2	15.2663	33.2138	180	3.14159	4.39042		7.04698	0
28819	Thu Mar 23 11:45:34 2017_x000D_	14.7848	28.6479	48.9525	0.854382	2	15.2663	33.2138	180	3.14159	4.59122		13.2819	41.4223
28820	Thu Mar 23 11:45:34 2017_x000D_	15.0878	28.3251	36.0283	0.628812	2	13.9719	32.7332	187.655	3.2752	4.54715		4.42524	0
28821	Thu Mar 23 11:45:34 2017_x000D_	15.1887	28.2175	31.8745	0.556314	2	13.9719	32.7332	187.655	3.2752	4.67677		16.8303	0
28822	Thu Mar 23 11:45:34 2017_x000D_	15.7052	27.9985	25.1922	0.439687	2	13.9719	32.7332	187.655	3.2752	5.04199		9.88427	0
28823	Thu Mar 23 11:45:34 2017_x000D_	16.0157	27.8883	21.3531	0.372682	2	13.9719	32.7332	187.655	3.2752	5.25834		9.89175	27.0284
28824	Thu Mar 23 11:45:34 2017_x000D_	16.3265	27.7782	19.5155	0.340609	2	13.1055	32.4861	190.504	3.32493	5.70431		13.9688	0
28825	Thu Mar 23 11:45:34 2017_x000D_	16.7381	27.5605	19.5141	0.340585	2	13.1055	32.4861	190.504	3.32493	6.12024		22.7522	0
28826	Thu Mar 23 11:45:34 2017_x000D_	17.4635	27.3392	18.581	0.3243	2	13.1055	32.4861	190.504	3.32493	6.74409		9.42362	0
28827	Thu Mar 23 11:45:34 2017_x000D_	17.7776	27.3356	19.5169	0.340634	2	13.1055	32.4861	190.504	3.32493	6.95386		20.935	0
28828	Thu Mar 23 11:45:34 2017_x000D_	18.3945	27.0094	22.4083	0.391098	2	13.1055	32.4861	190.504	3.32493	7.61366		6.27641	39.4352
28829	Thu Mar 23 11:45:34 2017_x000D_	18.6037	27.007	22.4098	0.391125	2	11.7916	32.4462	193.013	3.36871	8.7172		19.7343	0
28830	Thu Mar 23 11:45:34 2017_x000D_	19.2237	26.7872	22.4104	0.391136	2	11.7916	32.4462	193.013	3.36871	9.34133		6.97293	0
28831	Thu Mar 23 11:45:34 2017_x000D_	19.4292	26.6786	25.1991	0.439808	2	11.7916	32.4462	193.013	3.36871	9.57069		11.2507	0
28832	Thu Mar 23 11:45:34 2017_x000D_	19.7357	26.4625	26.4722	0.462027	2	11.7916	32.4462	193.013	3.36871	9.94552		12.8645	41.9512
28833	Thu Mar 23 11:45:35 2017_x000D_	20.1499	26.3515	29.2474	0.510463	2	10.7344	31.5309	199.686	3.48517	10.7461		11.2374	0
28834	Thu Mar 23 11:45:35 2017_x000D_	20.456	26.1356	27.8761	0.486531	2	10.7344	31.5309	199.686	3.48517	11.1184		6.96763	0
28835	Thu Mar 23 11:45:35 2017_x000D_	20.6613	26.027	30.4375	0.531235	2	10.7344	31.5309	199.686	3.48517	11.3506		16.7779	0
28836	Thu Mar 23 11:45:35 2017_x000D_	21.1762	25.8087	31.89	0.556586	2	10.7344	31.5309	199.686	3.48517	11.9069		6.96092	29.4257
28837	Thu Mar 23 11:45:35 2017_x000D_	21.3813	25.7002	29.2479	0.510473	2	10.3342	30.6354	252.665	4.40983	12.0994		22.4699	0
28838	Thu Mar 23 11:45:35 2017_x000D_	21.9933	25.2684	29.2467	0.510452	2	10.3342	30.6354	252.665	4.40983	12.8351		13.9178	0
28839	Thu Mar 23 11:45:35 2017_x000D_	22.4034	25.0515	29.2469	0.510455	2	10.3342	30.6354	252.665	4.40983	13.2983		11.2217	0
28840	Thu Mar 23 11:45:35 2017_x000D_	22.709	24.8358	27.8746	0.486503	2	10.3342	30.6354	252.665	4.40983	13.6664		9.84615	29.4328
28841	Thu Mar 23 11:45:35 2017_x000D_	23.0184	24.7263	31.8908	0.556599	2	9.93387	29.7397	276.726	4.82978	14.0121		6.95422	0
28842	Thu Mar 23 11:45:35 2017_x000D_	23.2233	24.6179	29.2472	0.510461	2	9.93387	29.7397	276.726	4.82978	14.2423		18.1357	0
28843	Thu Mar 23 11:45:35 2017_x000D_	23.7336	24.2938	25.1934	0.439707	2	9.93387	29.7397	276.726	4.82978	14.8354		9.83667	0
28844	Thu Mar 23 11:45:35 2017_x000D_	24.0427	24.1844	29.2476	0.510466	2	9.93387	29.7397	276.726	4.82978	15.1631		15.5672	0
28845	Thu Mar 23 11:45:35 2017_x000D_	24.4489	23.8615	26.4684	0.46196	2	9.93387	29.7397	276.726	4.82978	15.6601		9.82335	56.7876
28846	Thu Mar 23 11:45:35 2017_x000D_	24.7576	23.7523	27.8746	0.486503	2	10.6672	27.9946	280.003	4.88698	14.7152		16.7311	0
28847	Thu Mar 23 11:45:35 2017_x000D_	25.2711	23.5347	29.2481	0.510476	2	10.6672	27.9946	280.003	4.88698	15.2697		8.82695	0
28848	Thu Mar 23 11:45:35 2017_x000D_	25.4725	23.3202	29.2467	0.510452	2	10.6672	27.9946	280.003	4.88698	15.5257		6.9408	0
28849	Thu Mar 23 11:45:35 2017_x000D_	25.677	23.212	26.4678	0.46195	2	10.6672	27.9946	280.003	4.88698	15.7533		11.2042	42.0387
28850	Thu Mar 23 11:45:35 2017_x000D_	25.9821	22.9966	25.1895	0.43964	2	11.1626	26.6838	283.013	4.93951	15.2713		6.23426	0
28851	Thu Mar 23 11:45:35 2017_x000D_	26.1899	22.9947	25.1911	0.439667	2	11.1626	26.6838	283.013	4.93951	15.4735		13.8816	0
28852	Thu Mar 23 11:45:35 2017_x000D_	26.5989	22.7783	25.1907	0.43966	2	11.1626	26.6838	283.013	4.93951	15.9227		9.81953	0
28853	Thu Mar 23 11:45:35 2017_x000D_	26.9075	22.6692	29.2488	0.510488	2	11.1626	26.6838	283.013	4.93951	16.2487		6.9394	56.8168
28854	Thu Mar 23 11:45:35 2017_x000D_	27.112	22.5611	31.8953	0.556677	2	11.8963	24.9378	284.692	4.96881	15.4002		0.0241868	0
28855	Thu Mar 23 11:45:36 2017_x000D_	27.1127	22.5607	48.9706	0.854698	2	11.8963	24.9378	284.692	4.96881	15.401		8.80998	0
28856	Thu Mar 23 11:45:36 2017_x000D_	26.9117	22.7748	57.4665	1.00298	2	11.8963	24.9378	284.692	4.96881	15.1704		4.48911	0
28857	Thu Mar 23 11:45:36 2017_x000D_	27.0189	22.8792	74.4773	1.29987	2	11.8963	24.9378	284.692	4.96881	15.2621		3.11705	59.5102
28858	Thu Mar 23 11:45:36 2017_x000D_	26.915	22.8798	82.9316	1.44743	2	12.8494	23.1981	298.452	5.20896	14.0692		4.48681	0
28859	Thu Mar 23 11:45:36 2017_x000D_	27.0218	22.9845	91.7263	1.60093	2	12.8494	23.1981	298.452	5.20896	14.174		0.0218403	0
28860	Thu Mar 23 11:45:36 2017_x000D_	27.0211	22.9843	109.651	1.91377	2	12.8494	23.1981	298.452	5.20896	14.1733		3.18773	0
28861	Thu Mar 23 11:45:36 2017_x000D_	27.0176	22.8781	116.21	2.02824	2	12.8494	23.1981	298.452	5.20896	14.1718		6.37546	0
28862	Thu Mar 23 11:45:36 2017_x000D_	27.0106	22.6657	129.284	2.25643	2	12.8494	23.1981	298.452	5.20896	14.1712		7.06518	71.9792
28863	Thu Mar 23 11:45:36 2017_x000D_	26.7994	22.5615	135.48	2.36456	2	14.2508	21.2506	315	5.49779	12.6169		3.11721	0
28864	Thu Mar 23 11:45:36 2017_x000D_	26.6955	22.5627	141.705	2.47322	2	14.2508	21.2506	315	5.49779	12.5137		13.5176	0
28865	Thu Mar 23 11:45:36 2017_x000D_	26.374	22.247	145.797	2.54463	2	14.2508	21.2506	315	5.49779	12.1641		13.526	0
28866	Thu Mar 23 11:45:36 2017_x000D_	26.0527	21.9307	141.702	2.47316	2	14.2508	21.2506	315	5.49779	11.8215		11.4475	53.6683
28867	Thu Mar 23 11:45:36 2017_x000D_	25.7341	21.7207	143.465	2.50393	2	15.1948	19.731	313.993	5.48021	10.7255		24.8663	0
28868	Thu Mar 23 11:45:36 2017_x000D_	25.094	21.1941	137.563	2.40093	2	15.1948	19.731	313.993	5.48021	10.0067		11.4533	0
28869	Thu Mar 23 11:45:36 2017_x000D_	24.7753	20.9839	135.49	2.36475	2	15.1948	19.731	313.993	5.48021	9.66208		22.6035	0
28870	Thu Mar 23 11:45:36 2017_x000D_	24.2381	20.4556	131.2	2.28987	2	15.1948	19.731	313.993	5.48021	9.07228		11.5782	62.8104
28871	Thu Mar 23 11:45:36 2017_x000D_	24.0197	20.1374	129.309	2.25687	2	16.368	17.9969	315	5.49779	7.94545		20.5346	0
28872	Thu Mar 23 11:45:36 2017_x000D_	23.5863	19.6076	122.851	2.14415	2	16.368	17.9969	315	5.49779	7.39582		9.0605	0
28873	Thu Mar 23 11:45:36 2017_x000D_	23.3709	19.3959	122.853	2.14419	2	16.368	17.9969	315	5.49779	7.14128		21.5863	0
28874	Thu Mar 23 11:45:36 2017_x000D_	23.0378	18.7581	120.288	2.09941	2	16.368	17.9969	315	5.49779	6.7131		14.4048	33.2849
28875	Thu Mar 23 11:45:36 2017_x000D_	22.8155	18.3325	120.287	2.0994	2	17.0643	17.1331	303.023	5.28876	5.87494		7.20852	0
28876	Thu Mar 23 11:45:37 2017_x000D_	22.7041	18.1196	122.849	2.14411	2	17.0643	17.1331	303.023	5.28876	5.72543		14.4155	0
28877	Thu Mar 23 11:45:37 2017_x000D_	22.4816	17.6937	122.847	2.14409	2	17.0643	17.1331	303.023	5.28876	5.44623		17.3775	0
28878	Thu Mar 23 11:45:37 2017_x000D_	22.2555	17.1604	121.354	2.11803	2	17.0643	17.1331	303.023	5.28876	5.19127		11.6182	0
28879	Thu Mar 23 11:45:37 2017_x000D_	22.0362	16.8412	122.844	2.14404	2	17.0643	17.1331	303.023	5.28876	4.98046		16.1262	33.2873
28880	Thu Mar 23 11:45:37 2017_x000D_	21.7085	16.4151	125.267	2.18633	2	17.7606	16.2692	280.003	4.88698	3.9506		11.6332	0
28881	Thu Mar 23 11:45:37 2017_x000D_	21.4889	16.0955	126.957	2.21581	2	17.7606	16.2692	280.003	4.88698	3.73234		16.1436	0
28882	Thu Mar 23 11:45:37 2017_x000D_	21.1609	15.6689	129.287	2.25649	2	17.7606	16.2692	280.003	4.88698	3.45288		9.10924	0
28883	Thu Mar 23 11:45:37 2017_x000D_	20.9445	15.4559	129.288	2.25651	2	17.7606	16.2692	280.003	4.88698	3.28613		6.43243	14.8947
28884	Thu Mar 23 11:45:37 2017_x000D_	20.9375	15.2416	129.284	2.25643	2	17.9992	15.8338	283.013	4.93951	2.99738		13.6724	0
28885	Thu Mar 23 11:45:37 2017_x000D_	20.6126	14.922	133.378	2.32788	2	17.9992	15.8338	283.013	4.93951	2.76789		9.12193	0
28886	Thu Mar 23 11:45:37 2017_x000D_	20.396	14.7086	133.378	2.32789	2	17.9992	15.8338	283.013	4.93951	2.64778		0	0
28887	Thu Mar 23 11:45:37 2017_x000D_	20.396	14.7086	133.378	2.32789	2	17.9992	15.8338	283.013	4.93951	2.64778		18.2481	6.64238
28888	Thu Mar 23 11:45:37 2017_x000D_	19.9626	14.2818	133.379	2.3279	2	18.0089	15.6126	278.926	4.86818	2.36389		13.6978	0
28889	Thu Mar 23 11:45:37 2017_x000D_	19.6371	13.9616	137.503	2.39989	2	18.0089	15.6126	278.926	4.86818	2.3188		4.56729	0
28890	Thu Mar 23 11:45:37 2017_x000D_	19.5288	13.8546	133.38	2.32792	2	18.0089	15.6126	278.926	4.86818	2.32393		13.6957	0
28891	Thu Mar 23 11:45:37 2017_x000D_	19.2035	13.5343	133.216	2.32506	2	18.0089	15.6126	278.926	4.86818	2.39717		0	0
28892	Thu Mar 23 11:45:37 2017_x000D_	19.2035	13.5343	133.216	2.32506	2	18.0089	15.6126	278.926	4.86818	2.39717		11.6981	6.63938
28893	Thu Mar 23 11:45:37 2017_x000D_	18.9827	13.2129	131.171	2.28937	2	18.0186	15.3915	280.926	4.90309	2.38239		4.58428	0
28894	Thu Mar 23 11:45:37 2017_x000D_	18.8739	13.1056	131.475	2.29466	2	18.0186	15.3915	280.926	4.90309	2.44067		13.7126	0
28895	Thu Mar 23 11:45:37 2017_x000D_	18.5482	12.7849	131.173	2.28939	2	18.0186	15.3915	280.926	4.90309	2.65986		3.15901	0
28896	Thu Mar 23 11:45:37 2017_x000D_	18.4429	12.7852	133.382	2.32795	2	18.0186	15.3915	280.926	4.90309	2.64061		11.7131	14.6718
28897	Thu Mar 23 11:45:38 2017_x000D_	18.2218	12.4634	131.477	2.2947	2	17.5897	15.1565	262.434	4.58033	2.76629		4.56735	0
28898	Thu Mar 23 11:45:38 2017_x000D_	18.1133	12.3566	131.174	2.28942	2	17.5897	15.1565	262.434	4.58033	2.84844		18.3267	0
28899	Thu Mar 23 11:45:38 2017_x000D_	17.6778	11.9282	139.713	2.43845	2	17.5897	15.1565	262.434	4.58033	3.2295		3.22723	0
28900	Thu Mar 23 11:45:38 2017_x000D_	17.6738	11.8207	145.661	2.54227	2	17.5897	15.1565	262.434	4.58033	3.33686		3.156	35.5808
28901	Thu Mar 23 11:45:38 2017_x000D_	17.779	11.8206	152.163	2.65574	2	17.1995	14.0365	261.074	4.5566	2.29042		6.312	0
28902	Thu Mar 23 11:45:38 2017_x000D_	17.9894	11.8207	171.079	2.9859	2	17.1995	14.0365	261.074	4.5566	2.35238		3.21752	0
28903	Thu Mar 23 11:45:38 2017_x000D_	17.9861	11.7135	180.206	3.14519	2	17.1995	14.0365	261.074	4.5566	2.45256		3.177	0
28904	Thu Mar 23 11:45:38 2017_x000D_	18.092	11.7136	199.212	3.47691	2	17.1995	14.0365	261.074	4.5566	2.48846		3.16502	146.468
28905	Thu Mar 23 11:45:38 2017_x000D_	18.1975	11.7132	206.235	3.59948	1	17.6315	9.1734	188.637	3.29233	2.6021		3.22934	0
28906	Thu Mar 23 11:45:38 2017_x000D_	18.1944	11.6056	217.703	3.79964	1	17.6315	9.1734	188.637	3.29233	2.49649		3.24725	0
28907	Thu Mar 23 11:45:38 2017_x000D_	18.1914	11.4974	237.493	4.14504	1	17.6315	9.1734	188.637	3.29233	2.39049		3.22391	0
28908	Thu Mar 23 11:45:38 2017_x000D_	18.1951	11.6048	244.205	4.26218	1	17.6315	9.1734	188.637	3.29233	2.49587		3.21792	0
28909	Thu Mar 23 11:45:38 2017_x000D_	18.1988	11.712	250.897	4.37897	1	17.6315	9.1734	188.637	3.29233	2.60121		3.162	0
28910	Thu Mar 23 11:45:38 2017_x000D_	18.0934	11.7119	265.702	4.63737	1	17.6315	9.1734	180	3.14159	2.58018		3.21771	0
28911	Thu Mar 23 11:45:38 2017_x000D_	18.0969	11.8191	-88.0841	-1.53736	1	17.6315	9.1734	180	3.14159	2.68632		6.44414	0
28912	Thu Mar 23 11:45:38 2017_x000D_	18.1036	12.0338	-76.5307	-1.33571	1	17.6315	9.1734	180	3.14159	2.8991		6.44732	0
28913	Thu Mar 23 11:45:38 2017_x000D_	18.1105	12.2486	-71.0835	-1.24064	1	17.6315	9.1734	180	3.14159	3.11228		23.6375	14.8252
28914	Thu Mar 23 11:45:38 2017_x000D_	18.346	13.0005	-70.2052	-1.22531	1	18.08	8.9659	180	3.14159	4.04336		16.2198	0
28915	Thu Mar 23 11:45:38 2017_x000D_	18.6757	13.429	-73.0212	-1.27446	1	18.08	8.9659	180	3.14159	4.50268		12.8921	0
28916	Thu Mar 23 11:45:38 2017_x000D_	18.69	13.8585	-73.018	-1.2744	1	18.08	8.9659	180	3.14159	4.93048		23.5919	0
28917	Thu Mar 23 11:45:38 2017_x000D_	18.9252	14.6089	-79.3632	-1.38515	1	18.08	8.9659	180	3.14159	5.70595		13.3497	6.65137
28918	Thu Mar 23 11:45:38 2017_x000D_	19.0445	15.0376	-82.2436	-1.43542	1	18.0703	9.1874	180	3.14159	5.93076		22.5244	0
28919	Thu Mar 23 11:45:39 2017_x000D_	19.0694	15.788	-82.532	-1.44046	1	18.0703	9.1874	180	3.14159	6.67579		10.2421	0
28920	Thu Mar 23 11:45:39 2017_x000D_	19.1851	16.1092	-85.1625	-1.48637	1	18.0703	9.1874	180	3.14159	7.011		13.1627	0
28921	Thu Mar 23 11:45:39 2017_x000D_	19.0945	16.5385	-88.1027	-1.53768	1	18.0703	9.1874	180	3.14159	7.42211		22.8044	0
28922	Thu Mar 23 11:45:39 2017_x000D_	19.2242	17.2875	269.09	4.69651	1	18.0703	9.1874	180	3.14159	8.18188		9.64734	109.282
28923	Thu Mar 23 11:45:39 2017_x000D_	19.2349	17.6089	268.943	4.69393	2	15.7508	11.9962	232.93	4.06539	6.60616		25.8005	0
28924	Thu Mar 23 11:45:39 2017_x000D_	19.1583	18.4655	-88.1027	-1.53768	2	15.7508	11.9962	232.93	4.06539	7.31183		6.42353	0
28925	Thu Mar 23 11:45:39 2017_x000D_	19.1654	18.6795	-88.1027	-1.53768	2	15.7508	11.9962	232.93	4.06539	7.50506		12.838	0
28926	Thu Mar 23 11:45:39 2017_x000D_	19.1795	19.1072	-88.1027	-1.53768	2	15.7508	11.9962	232.93	4.06539	7.89445		16.2732	47.0572
28927	Thu Mar 23 11:45:39 2017_x000D_	19.0924	19.6426	-84.99	-1.48336	2	14.6058	13.0683	193.975	3.38551	7.95933		10.19	0
28928	Thu Mar 23 11:45:39 2017_x000D_	19.2077	19.9621	-82.231	-1.4352	2	14.6058	13.0683	193.975	3.38551	8.28866		16.0378	0
28929	Thu Mar 23 11:45:39 2017_x000D_	19.2254	20.4964	-81.9067	-1.42954	2	14.6058	13.0683	193.975	3.38551	8.74742		10.1834	0
28930	Thu Mar 23 11:45:39 2017_x000D_	19.3406	20.8157	-79.3438	-1.38481	2	14.6058	13.0683	193.975	3.38551	9.07968		19.2255	28.2331
28931	Thu Mar 23 11:45:39 2017_x000D_	19.3618	21.4562	-79.3413	-1.38477	2	13.9188	13.7115	152.434	2.66047	9.46608		6.40544	0
28932	Thu Mar 23 11:45:39 2017_x000D_	19.3688	21.6696	-79.3404	-1.38475	2	13.9188	13.7115	152.434	2.66047	9.64541		13.2656	0
28933	Thu Mar 23 11:45:39 2017_x000D_	19.4877	22.0955	-82.2308	-1.4352	2	13.9188	13.7115	152.434	2.66047	10.065		19.528	0
28934	Thu Mar 23 11:45:39 2017_x000D_	19.6133	22.7342	-79.3416	-1.38477	2	13.9188	13.7115	152.434	2.66047	10.6694		6.39955	33.2217
28935	Thu Mar 23 11:45:39 2017_x000D_	19.6204	22.9474	-79.3407	-1.38476	2	13.0124	14.3477	135	2.35619	10.8453		14.3828	0
28936	Thu Mar 23 11:45:39 2017_x000D_	19.8436	23.3717	-79.3444	-1.38482	2	13.0124	14.3477	135	2.35619	11.318		19.1833	0
28937	Thu Mar 23 11:45:39 2017_x000D_	19.8646	24.0108	-79.3419	-1.38478	2	13.0124	14.3477	135	2.35619	11.846		9.59327	0
28938	Thu Mar 23 11:45:39 2017_x000D_	19.8752	24.3304	-78.8632	-1.37642	2	13.0124	14.3477	135	2.35619	12.1141		16.3486	0
28939	Thu Mar 23 11:45:39 2017_x000D_	19.9973	24.8615	-82.234	-1.43525	2	13.0124	14.3477	135	2.35619	12.6226		13.2145	28.2289
28940	Thu Mar 23 11:45:40 2017_x000D_	20.1156	25.2858	-79.3422	-1.38478	2	12.3255	14.9908	135	2.35619	12.9102		15.9565	0
28941	Thu Mar 23 11:45:40 2017_x000D_	20.133	25.8174	-79.7712	-1.39227	2	12.3255	14.9908	135	2.35619	13.3481		9.57818	0
28942	Thu Mar 23 11:45:40 2017_x000D_	20.1435	26.1365	-79.3387	-1.38472	2	12.3255	14.9908	135	2.35619	13.6142		7.17538	0
28943	Thu Mar 23 11:45:40 2017_x000D_	20.255	26.3481	-82.2354	-1.43528	2	12.3255	14.9908	135	2.35619	13.8515		12.7569	14.8225
28944	Thu Mar 23 11:45:40 2017_x000D_	20.269	26.7731	-82.2343	-1.43526	2	11.8771	15.1983	137.171	2.39408	14.2969		16.3014	0
28945	Thu Mar 23 11:45:40 2017_x000D_	20.3906	27.3027	-79.7709	-1.39227	2	11.8771	15.1983	137.171	2.39408	14.7985		10.1324	0
28946	Thu Mar 23 11:45:40 2017_x000D_	20.5055	27.6203	-82.2373	-1.43531	2	11.8771	15.1983	137.171	2.39408	15.1247		12.7448	0
28947	Thu Mar 23 11:45:40 2017_x000D_	20.5194	28.0449	-82.2362	-1.43529	2	11.8771	15.1983	137.171	2.39408	15.483		6.36936	24.018
28948	Thu Mar 23 11:45:40 2017_x000D_	20.5263	28.2571	-82.2357	-1.43528	2	11.4097	15.8483	133.993	2.33862	15.3978		13.1753	0
28949	Thu Mar 23 11:45:40 2017_x000D_	20.6444	28.6801	-79.3393	-1.38473	2	11.4097	15.8483	133.993	2.33862	15.8093		6.36637	0
28950	Thu Mar 23 11:45:40 2017_x000D_	20.6513	28.8922	-79.3384	-1.38472	2	11.4097	15.8483	133.993	2.33862	15.9859		12.7328	0
28951	Thu Mar 23 11:45:40 2017_x000D_	20.6652	29.3164	-79.3367	-1.38469	2	11.4097	15.8483	133.993	2.33862	16.3418		7.14996	9.40898
28952	Thu Mar 23 11:45:40 2017_x000D_	20.7764	29.5272	-82.2376	-1.43532	2	11.1807	16.0626	109.836	1.917	16.534		6.36037	0
28953	Thu Mar 23 11:45:40 2017_x000D_	20.7833	29.7391	-82.2371	-1.43531	2	11.1807	16.0626	109.836	1.917	16.711		6.36347	0
28954	Thu Mar 23 11:45:40 2017_x000D_	20.7903	29.9511	-82.2365	-1.4353	2	11.1807	16.0626	109.836	1.917	16.8889		7.02912	0
28955	Thu Mar 23 11:45:40 2017_x000D_	20.6929	30.1642	-79.3333	-1.38463	2	11.1807	16.0626	109.836	1.917	17.0099		7.13654	0
28956	Thu Mar 23 11:45:40 2017_x000D_	20.8039	30.3746	-76.4852	-1.33492	2	11.1807	16.0626	109.836	1.917	17.2464		0.0276586	48.4733
28957	Thu Mar 23 11:45:40 2017_x000D_	20.803	30.3744	-58.3723	-1.01879	2	10.6753	17.5973	100.003	1.74538	16.3041		7.07761	0
28958	Thu Mar 23 11:45:40 2017_x000D_	20.5908	30.2713	-52.1194	-0.909655	2	10.6753	17.5973	100.003	1.74538	16.0918		4.50882	0
28959	Thu Mar 23 11:45:40 2017_x000D_	20.4823	30.1673	-32.2594	-0.563032	2	10.6753	17.5973	100.003	1.74538	15.9431		4.49361	0
28960	Thu Mar 23 11:45:40 2017_x000D_	20.3746	30.0632	-23.3851	-0.408147	2	10.6753	17.5973	100.003	1.74538	15.7948		4.42552	27.4428
28961	Thu Mar 23 11:45:41 2017_x000D_	20.2739	30.171	-14.1567	-0.247082	2	10.4179	18.4751	97.8711	1.70817	15.2949		0.025807	0
28962	Thu Mar 23 11:45:41 2017_x000D_	20.2744	30.1717	3.81529	0.0665895	2	10.4179	18.4751	97.8711	1.70817	15.2958		0.015	0
28963	Thu Mar 23 11:45:41 2017_x000D_	20.2748	30.172	15.8054	0.275856	2	10.4179	18.4751	97.8711	1.70817	15.2963		6.27348	0
28964	Thu Mar 23 11:45:41 2017_x000D_	20.4839	30.1694	29.3014	0.511406	2	10.4179	18.4751	97.8711	1.70817	15.4299		0.0123693	47.016
28965	Thu Mar 23 11:45:41 2017_x000D_	20.4843	30.1693	37.8696	0.66095	2	10.132	20.016	97.6551	1.7044	14.5003		6.97184	0
28966	Thu Mar 23 11:45:41 2017_x000D_	20.6896	30.0604	48.9709	0.854703	2	10.132	20.016	97.6551	1.7044	14.5723		8.83337	0
28967	Thu Mar 23 11:45:41 2017_x000D_	20.8911	29.8457	48.9709	0.854703	2	10.132	20.016	97.6551	1.7044	14.5733		22.6063	0
28968	Thu Mar 23 11:45:41 2017_x000D_	21.2871	29.2046	48.9705	0.854696	2	10.132	20.016	97.6551	1.7044	14.4522		0	0
28969	Thu Mar 23 11:45:41 2017_x000D_	21.2871	29.2046	48.9705	0.854696	2	10.132	20.016	97.6551	1.7044	14.4522		22.0706	73.2182
28970	Thu Mar 23 11:45:41 2017_x000D_	21.7906	28.6682	44.6438	0.779181	2	10.2469	22.4539	94.3641	1.64696	13.1101		13.2373	0
28971	Thu Mar 23 11:45:41 2017_x000D_	22.0926	28.3465	40.3294	0.70388	2	10.2469	22.4539	94.3641	1.64696	13.2304		19.945	0
28972	Thu Mar 23 11:45:41 2017_x000D_	22.5994	27.9162	38.496	0.671882	2	10.2469	22.4539	94.3641	1.64696	13.5063		8.82284	0
28973	Thu Mar 23 11:45:41 2017_x000D_	22.8006	27.7017	33.5056	0.584783	2	10.2469	22.4539	94.3641	1.64696	13.6064		19.9408	59.698
28974	Thu Mar 23 11:45:41 2017_x000D_	23.3073	27.2715	31.923	0.557161	2	10.1615	24.442	94.3641	1.64696	13.4469		12.8173	0
28975	Thu Mar 23 11:45:41 2017_x000D_	23.7199	27.1606	29.2853	0.511125	2	10.1615	24.442	94.3641	1.64696	13.8283		18.1147	0
28976	Thu Mar 23 11:45:41 2017_x000D_	24.2295	26.8367	25.238	0.440486	2	10.1615	24.442	94.3641	1.64696	14.2704		11.2052	0
28977	Thu Mar 23 11:45:41 2017_x000D_	24.5345	26.6211	24.0754	0.420196	2	10.1615	24.442	94.3641	1.64696	14.5372		9.82454	40.2466
28978	Thu Mar 23 11:45:41 2017_x000D_	24.8431	26.5115	22.4469	0.391772	2	10.3238	25.7737	82.3448	1.43719	14.538		20.824	0
28979	Thu Mar 23 11:45:41 2017_x000D_	25.4565	26.1866	25.2369	0.440466	2	10.3238	25.7737	82.3448	1.43719	15.1383		12.7976	0
28980	Thu Mar 23 11:45:41 2017_x000D_	25.8685	26.076	22.4466	0.391768	2	10.3238	25.7737	82.3448	1.43719	15.5476		16.7102	0
28981	Thu Mar 23 11:45:41 2017_x000D_	26.3812	25.8583	29.2879	0.51117	2	10.3238	25.7737	82.3448	1.43719	16.0576		11.1903	41.7418
28982	Thu Mar 23 11:45:41 2017_x000D_	26.6858	25.643	27.9165	0.487234	2	10.7052	27.1118	46.6909	0.81491	16.048		16.6968	0
28983	Thu Mar 23 11:45:42 2017_x000D_	27.1981	25.4255	29.2883	0.511177	2	10.7052	27.1118	46.6909	0.81491	16.5789		11.1861	0
28984	Thu Mar 23 11:45:42 2017_x000D_	27.5026	25.2103	27.9164	0.487234	2	10.7052	27.1118	46.6909	0.81491	16.9047		9.80456	0
28985	Thu Mar 23 11:45:42 2017_x000D_	27.8106	25.101	31.9305	0.557292	2	10.7052	27.1118	46.6909	0.81491	17.2232		8.80793	0
28986	Thu Mar 23 11:45:42 2017_x000D_	28.0115	24.8869	31.9294	0.557274	2	10.7052	27.1118	46.6909	0.81491	17.4487		19.5873	29.4461
28987	Thu Mar 23 11:45:42 2017_x000D_	28.6268	24.6685	31.9314	0.557308	2	11.1055	28.008	45.5733	0.795405	17.8367		8.80369	0
28988	Thu Mar 23 11:45:42 2017_x000D_	28.8276	24.4545	31.9303	0.55729	2	11.1055	28.008	45.5733	0.795405	18.0748		18.0623	0
28989	Thu Mar 23 11:45:42 2017_x000D_	29.3357	24.1315	27.9149	0.487207	2	11.1055	28.008	45.5733	0.795405	18.6378		11.1819	0
28990	Thu Mar 23 11:45:42 2017_x000D_	29.6401	23.9164	29.2863	0.511143	2	11.1055	28.008	45.5733	0.795405	18.9808		20.7636	27.8336
28991	Thu Mar 23 11:45:42 2017_x000D_	30.2517	23.5924	31.9306	0.557295	2	11.7343	28.6902	45	0.785398	19.2063		9.77893	0
28992	Thu Mar 23 11:45:42 2017_x000D_	30.5589	23.4834	30.7914	0.537411	2	11.7343	28.6902	45	0.785398	19.5314		19.8636	0
28993	Thu Mar 23 11:45:42 2017_x000D_	31.0635	23.0547	29.2855	0.511128	2	11.7343	28.6902	45	0.785398	20.134		9.77127	0
28994	Thu Mar 23 11:45:42 2017_x000D_	31.3705	22.9459	30.4786	0.531951	2	11.7343	28.6902	45	0.785398	20.4592		11.1693	14.6522
28995	Thu Mar 23 11:45:42 2017_x000D_	31.6746	22.7311	31.9309	0.5573	2	12.163	28.9242	39.3958	0.687586	20.4709		20.7315	0
28996	Thu Mar 23 11:45:42 2017_x000D_	32.2852	22.4075	29.286	0.511137	2	12.163	28.9242	39.3958	0.687586	21.1511		6.91133	0
28997	Thu Mar 23 11:45:42 2017_x000D_	32.4888	22.2997	31.9319	0.557316	2	12.163	28.9242	39.3958	0.687586	21.3781		15.4894	0
28998	Thu Mar 23 11:45:42 2017_x000D_	32.8928	21.9782	29.2848	0.511117	2	12.163	28.9242	39.3958	0.687586	21.8626		19.5141	48.0566
28999	Thu Mar 23 11:45:42 2017_x000D_	33.5059	21.7609	29.2865	0.511146	2	13.7156	28.5299	349.074	6.09248	20.9159		11.1495	0
29000	Thu Mar 23 11:45:42 2017_x000D_	33.8094	21.5464	27.9118	0.487153	2	13.7156	28.5299	349.074	6.09248	21.2728		20.7059	0
29001	Thu Mar 23 11:45:42 2017_x000D_	34.4193	21.2233	30.4795	0.531968	2	13.7156	28.5299	349.074	6.09248	21.9552		11.1519	0
29002	Thu Mar 23 11:45:42 2017_x000D_	34.7229	21.0088	31.933	0.557337	2	13.7156	28.5299	349.074	6.09248	22.3131		6.89667	0
29003	Thu Mar 23 11:45:42 2017_x000D_	34.926	20.9011	29.2857	0.511132	2	13.7156	28.5299	349.074	6.09248	22.5406		22.2864	41.7746
29004	Thu Mar 23 11:45:43 2017_x000D_	35.5327	20.4724	29.2845	0.51111	2	15.0491	28.1289	342.238	5.97319	21.8678		13.7905	0
29005	Thu Mar 23 11:45:43 2017_x000D_	35.9389	20.2572	29.2846	0.511113	2	15.0491	28.1289	342.238	5.97319	22.3237		16.5802	0
29006	Thu Mar 23 11:45:43 2017_x000D_	36.4477	20.0414	27.9103	0.487126	2	15.0491	28.1289	342.238	5.97319	22.8759		11.1386	0
29007	Thu Mar 23 11:45:43 2017_x000D_	36.7509	19.8271	29.285	0.51112	2	15.0491	28.1289	342.238	5.97319	23.2355		17.984	38.628
29008	Thu Mar 23 11:45:43 2017_x000D_	37.2568	19.5055	30.4789	0.531957	2	16.173	27.5006	352.345	6.14958	22.5488		9.73233	0
29009	Thu Mar 23 11:45:43 2017_x000D_	37.5626	19.3972	29.2853	0.511125	2	16.173	27.5006	352.345	6.14958	22.8731		8.7762	0
29010	Thu Mar 23 11:45:43 2017_x000D_	37.7627	19.1838	29.284	0.511102	2	16.173	27.5006	352.345	6.14958	23.1362		16.5601	0
29011	Thu Mar 23 11:45:43 2017_x000D_	38.2709	18.9683	27.9087	0.487099	2	16.173	27.5006	352.345	6.14958	23.6879		6.8845	41.768
29012	Thu Mar 23 11:45:43 2017_x000D_	38.4737	18.8609	30.4798	0.531972	2	17.5063	27.0997	342.665	5.98063	22.528		6.88185	0
29013	Thu Mar 23 11:45:43 2017_x000D_	38.6764	18.7535	27.9087	0.487098	2	17.5063	27.0997	342.665	5.98063	22.7559		13.7623	0
29014	Thu Mar 23 11:45:43 2017_x000D_	39.0818	18.5388	27.9087	0.487098	2	17.5063	27.0997	342.665	5.98063	23.2119		4.39118	0
29015	Thu Mar 23 11:45:43 2017_x000D_	39.182	18.4321	31.9355	0.557379	2	17.5063	27.0997	342.665	5.98063	23.3444		13.7556	85.9426
29016	Thu Mar 23 11:45:43 2017_x000D_	39.5872	18.2175	31.9359	0.557387	2	20.1824	26.0773	343.613	5.99717	20.9362		6.15914	0
29017	Thu Mar 23 11:45:43 2017_x000D_	39.7925	18.2161	31.9374	0.557413	2	20.1824	26.0773	343.613	5.99717	21.1271		13.1443	0
29018	Thu Mar 23 11:45:43 2017_x000D_	40.0921	17.8964	27.9072	0.487072	2	20.1824	26.0773	343.613	5.99717	21.5249		3.08409	0
29019	Thu Mar 23 11:45:43 2017_x000D_	40.1949	17.8956	29.285	0.511119	2	20.1824	26.0773	343.613	5.99717	21.6204		4.37859	0
29020	Thu Mar 23 11:45:43 2017_x000D_	40.2947	17.7891	30.4798	0.531972	2	20.1824	26.0773	343.613	5.99717	21.7531		17.9389	56.4463
29021	Thu Mar 23 11:45:43 2017_x000D_	40.7992	17.4681	21.3395	0.372444	2	21.963	25.4693	352.75	6.15664	20.4651		3.07812	0
29022	Thu Mar 23 11:45:43 2017_x000D_	40.9018	17.4672	16.4637	0.287346	2	21.963	25.4693	352.75	6.15664	20.56		3.18773	0
29023	Thu Mar 23 11:45:43 2017_x000D_	40.8983	17.361	0.376327	0.00656814	2	21.963	25.4693	352.75	6.15664	20.5983		4.37408	0
29024	Thu Mar 23 11:45:43 2017_x000D_	40.7984	17.4672	-8.85366	-0.154525	2	21.963	25.4693	352.75	6.15664	20.4647		3.19019	33.6001
29025	Thu Mar 23 11:45:44 2017_x000D_	40.7955	17.3609	-17.5847	-0.306911	2	23.0673	25.2824	343.803	6.00049	19.4175		3.08437	0
29026	Thu Mar 23 11:45:44 2017_x000D_	40.8983	17.3593	-36.9952	-0.645688	2	23.0673	25.2824	343.803	6.00049	19.512		3.16955	0
29027	Thu Mar 23 11:45:44 2017_x000D_	40.9016	17.4649	-51.2129	-0.893833	2	23.0673	25.2824	343.803	6.00049	19.4724		6.15919	0
29028	Thu Mar 23 11:45:44 2017_x000D_	41.1069	17.4633	-59.1823	-1.03293	2	23.0673	25.2824	343.803	6.00049	19.6613		3.17519	20.8764
29029	Thu Mar 23 11:45:44 2017_x000D_	41.1098	17.5691	-65.4696	-1.14266	2	23.7337	25.082	343.399	5.99345	18.9307		4.47175	0
29030	Thu Mar 23 11:45:44 2017_x000D_	41.2153	17.6744	-74.3617	-1.29786	2	23.7337	25.082	343.399	5.99345	18.9863		9.53417	0
29031	Thu Mar 23 11:45:44 2017_x000D_	41.2235	17.9921	-85.8222	-1.49788	2	23.7337	25.082	343.399	5.99345	18.8722		9.52795	0
29032	Thu Mar 23 11:45:44 2017_x000D_	41.2314	18.3096	-85.6765	-1.49534	2	23.7337	25.082	343.399	5.99345	18.7626		22.2066	0
29033	Thu Mar 23 11:45:44 2017_x000D_	41.2495	19.0496	-85.821	-1.49786	2	23.7337	25.082	343.399	5.99345	18.5255		12.6878	29.5899
29034	Thu Mar 23 11:45:44 2017_x000D_	41.2599	19.4724	-85.8205	-1.49785	2	24.6288	24.6677	352.75	6.15664	17.4237		23.1212	0
29035	Thu Mar 23 11:45:44 2017_x000D_	41.4827	20.2102	-79.9196	-1.39486	2	24.6288	24.6677	352.75	6.15664	17.4334		12.6758	0
29036	Thu Mar 23 11:45:44 2017_x000D_	41.493	20.6326	-79.918	-1.39483	2	24.6288	24.6677	352.75	6.15664	17.3402		13.0797	0
29037	Thu Mar 23 11:45:44 2017_x000D_	41.6056	21.0538	-77.1028	-1.3457	2	24.6288	24.6677	352.75	6.15664	17.3572		16.1739	42.5673
29038	Thu Mar 23 11:45:44 2017_x000D_	41.7207	21.5805	-73.5915	-1.28441	2	25.5534	23.5914	286.264	4.99625	16.2919		10.0133	0
29039	Thu Mar 23 11:45:44 2017_x000D_	41.8305	21.8957	-71.6583	-1.25067	2	25.5534	23.5914	286.264	4.99625	16.3652		10.0218	0
29040	Thu Mar 23 11:45:44 2017_x000D_	41.9403	22.2112	-68.0569	-1.18782	2	25.5534	23.5914	286.264	4.99625	16.4449		19.2643	0
29041	Thu Mar 23 11:45:44 2017_x000D_	42.0578	22.8425	-65.4272	-1.14192	2	25.5534	23.5914	286.264	4.99625	16.5214		8.8735	86.7357
29042	Thu Mar 23 11:45:44 2017_x000D_	42.2673	23.0513	-65.4305	-1.14198	2	27.1939	21.2107	301.9	5.26916	15.1854		20.0086	0
29043	Thu Mar 23 11:45:44 2017_x000D_	42.4868	23.6811	-65.4285	-1.14194	2	27.1939	21.2107	301.9	5.26916	15.4911		7.06542	0
29044	Thu Mar 23 11:45:44 2017_x000D_	42.5942	23.8907	-68.0562	-1.18781	2	27.1939	21.2107	301.9	5.26916	15.6318		19.9925	0
29045	Thu Mar 23 11:45:44 2017_x000D_	42.8135	24.52	-68.0553	-1.18779	2	27.1939	21.2107	301.9	5.26916	15.9663		8.85442	38.8006
29046	Thu Mar 23 11:45:44 2017_x000D_	43.0227	24.7282	-68.0589	-1.18785	2	27.9	20.1271	324.957	5.67158	15.8072		6.31078	0
29047	Thu Mar 23 11:45:45 2017_x000D_	43.0277	24.9385	-68.0566	-1.18781	2	27.9	20.1271	324.957	5.67158	15.8744		19.9679	0
29048	Thu Mar 23 11:45:45 2017_x000D_	43.2468	25.567	-68.0556	-1.18779	2	27.9	20.1271	324.957	5.67158	16.2824		9.97635	0
29049	Thu Mar 23 11:45:45 2017_x000D_	43.3563	25.881	-71.6641	-1.25077	2	27.9	20.1271	324.957	5.67158	16.4926		11.3311	0
29050	Thu Mar 23 11:45:45 2017_x000D_	43.5677	26.194	-70.7863	-1.23545	2	27.9	20.1271	324.957	5.67158	16.8013		19.9356	75.6719
29051	Thu Mar 23 11:45:45 2017_x000D_	43.7864	26.8215	-70.7863	-1.23545	2	29.9393	18.6426	342.238	5.97319	16.0822		9.44368	0
29052	Thu Mar 23 11:45:45 2017_x000D_	43.7939	27.1362	-71.6647	-1.25078	2	29.9393	18.6426	342.238	5.97319	16.2509		19.9166	0
29053	Thu Mar 23 11:45:45 2017_x000D_	44.0124	27.7631	-71.665	-1.25079	2	29.9393	18.6426	342.238	5.97319	16.7701		11.3069	0
29054	Thu Mar 23 11:45:45 2017_x000D_	44.2234	28.0754	-70.7863	-1.23545	2	29.9393	18.6426	342.238	5.97319	17.1176		12.5795	50.3524
29055	Thu Mar 23 11:45:45 2017_x000D_	44.2333	28.4946	-70.7824	-1.23539	2	31.5011	18.0279	0	0	16.4821		16.9194	0
29056	Thu Mar 23 11:45:45 2017_x000D_	44.449	29.0157	-71.6656	-1.2508	2	31.5011	18.0279	0	0	16.9818		11.2887	0
29057	Thu Mar 23 11:45:45 2017_x000D_	44.6598	29.3274	-70.7863	-1.23545	2	31.5011	18.0279	0	0	17.3445		22.8726	0
29058	Thu Mar 23 11:45:45 2017_x000D_	44.8801	30.0573	-71.668	-1.25084	2	31.5011	18.0279	0	0	17.9918		9.92695	35.5886
29059	Thu Mar 23 11:45:45 2017_x000D_	44.9889	30.3698	-68.05	-1.1877	2	32.6152	17.6204	0	0	17.7667		19.855	0
29060	Thu Mar 23 11:45:45 2017_x000D_	45.2069	30.9947	-73.6115	-1.28476	2	32.6152	17.6204	0	0	18.3691		9.90798	0
29061	Thu Mar 23 11:45:45 2017_x000D_	45.3155	31.3066	-71.6687	-1.25085	2	32.6152	17.6204	0	0	18.6711		9.41055	0
29062	Thu Mar 23 11:45:45 2017_x000D_	45.3228	31.6202	-70.7824	-1.23539	2	32.6152	17.6204	0	0	18.9071		11.2463	0
29063	Thu Mar 23 11:45:45 2017_x000D_	45.533	31.9306	-71.6689	-1.25086	2	32.6152	17.6204	0	0	19.2783		22.8166	20.8784
29064	Thu Mar 23 11:45:45 2017_x000D_	45.7528	32.6587	-70.7843	-1.23542	2	33.2817	17.4201	16.6005	0.289734	19.6912		9.88901	0
29065	Thu Mar 23 11:45:45 2017_x000D_	45.8612	32.97	-69.0432	-1.20503	2	33.2817	17.4201	16.6005	0.289734	20.0011		15.979	0
29066	Thu Mar 23 11:45:45 2017_x000D_	45.9747	33.4904	-70.7824	-1.23539	2	33.2817	17.4201	16.6005	0.289734	20.4784		8.76116	0
29067	Thu Mar 23 11:45:45 2017_x000D_	46.1822	33.6959	-70.7863	-1.23545	2	33.2817	17.4201	16.6005	0.289734	20.7684		16.8197	89.0244
29068	Thu Mar 23 11:45:46 2017_x000D_	46.3967	34.2139	-71.672	-1.25091	2	36.0853	18.3926	10.0032	0.174588	18.8849		6.25359	0
29069	Thu Mar 23 11:45:46 2017_x000D_	46.4014	34.4223	-71.6702	-1.25088	2	36.0853	18.3926	10.0032	0.174588	19.0624		16.8157	0
29070	Thu Mar 23 11:45:46 2017_x000D_	46.6158	34.9402	-70.7863	-1.23545	2	36.0853	18.3926	10.0032	0.174588	19.6141		9.36842	0
29071	Thu Mar 23 11:45:46 2017_x000D_	46.6229	35.2524	-71.6687	-1.25085	2	36.0853	18.3926	10.0032	0.174588	19.882		0	73.0977
29072	Thu Mar 23 11:45:46 2017_x000D_	46.6229	35.2524	-71.6687	-1.25085	2	38.2214	19.5648	24.264	0.423486	17.7957		13.9269	0
29073	Thu Mar 23 11:45:46 2017_x000D_	46.8347	35.6655	-71.6708	-1.25089	2	38.2214	19.5648	24.264	0.423486	18.2598		6.24459	0
29074	Thu Mar 23 11:45:46 2017_x000D_	46.8394	35.8736	-71.669	-1.25086	2	38.2214	19.5648	24.264	0.423486	18.4458		13.9202	0
29075	Thu Mar 23 11:45:46 2017_x000D_	47.0511	36.2865	-71.6711	-1.2509	2	38.2214	19.5648	24.264	0.423486	18.9098		6.92368	76.2082
29076	Thu Mar 23 11:45:46 2017_x000D_	46.9545	36.4961	-69.0358	-1.2049	2	40.3462	20.957	26.0212	0.454156	16.8859		11.1789	0
29077	Thu Mar 23 11:45:46 2017_x000D_	47.1635	36.8046	-62.8445	-1.09684	2	40.3462	20.957	26.0212	0.454156	17.2517		9.85944	0
29078	Thu Mar 23 11:45:46 2017_x000D_	47.2712	37.1151	-50.95	-0.889246	2	40.3462	20.957	26.0212	0.454156	17.5795		4.35085	0
29079	Thu Mar 23 11:45:46 2017_x000D_	47.3741	37.2173	-42.7009	-0.745271	2	40.3462	20.957	26.0212	0.454156	17.7141		4.37207	0
29080	Thu Mar 23 11:45:46 2017_x000D_	47.4775	37.32	-34.1812	-0.596574	2	40.3462	20.957	26.0212	0.454156	17.8495		11.0547	93.5116
29081	Thu Mar 23 11:45:46 2017_x000D_	47.7849	37.5232	-19.733	-0.344406	2	43.1252	22.3688	10.9264	0.190702	15.8546		6.84249	0
29082	Thu Mar 23 11:45:46 2017_x000D_	47.9895	37.624	-11.2212	-0.195847	2	43.1252	22.3688	10.9264	0.190702	16.0119		9.09109	0
29083	Thu Mar 23 11:45:46 2017_x000D_	48.2925	37.6193	0.981519	0.0171307	2	43.1252	22.3688	10.9264	0.190702	16.1021		6.06376	0
29084	Thu Mar 23 11:45:46 2017_x000D_	48.4946	37.6161	6.85717	0.11968	2	43.1252	22.3688	10.9264	0.190702	16.1651		12.1187	61.5843
29085	Thu Mar 23 11:45:46 2017_x000D_	48.8985	37.6093	12.6194	0.22025	2	44.8211	23.5255	19.8977	0.347281	14.6621		12.4908	0
29086	Thu Mar 23 11:45:46 2017_x000D_	49.2999	37.4987	15.4222	0.269167	2	44.8211	23.5255	19.8977	0.347281	14.6734		21.3954	0
29087	Thu Mar 23 11:45:46 2017_x000D_	50.0036	37.3828	13.2154	0.230652	2	44.8211	23.5255	19.8977	0.347281	14.7947		10.9788	0
29088	Thu Mar 23 11:45:46 2017_x000D_	50.3014	37.1701	12.6164	0.220198	2	44.8211	23.5255	19.8977	0.347281	14.704		12.0917	56.1414
29089	Thu Mar 23 11:45:46 2017_x000D_	50.7044	37.1633	12.6184	0.220233	2	46.2979	24.6749	7.65515	0.133608	13.243		24.355	0
29090	Thu Mar 23 11:45:47 2017_x000D_	51.5077	37.0459	9.75755	0.170301	2	46.2979	24.6749	7.65515	0.133608	13.4233		6.03397	0
29091	Thu Mar 23 11:45:47 2017_x000D_	51.7088	37.0423	3.91625	0.0683515	2	46.2979	24.6749	7.65515	0.133608	13.4993		12.0737	0
29092	Thu Mar 23 11:45:47 2017_x000D_	52.1112	37.0356	3.91683	0.0683616	2	46.2979	24.6749	7.65515	0.133608	13.6595		18.3574	49.6779
29093	Thu Mar 23 11:45:47 2017_x000D_	52.7124	36.9216	0.962886	0.0168055	2	47.7947	25.3832	8.63681	0.150741	12.5427		9.05224	0
29094	Thu Mar 23 11:45:47 2017_x000D_	53.0141	36.9166	0.962893	0.0168057	2	47.7947	25.3832	8.63681	0.150741	12.6594		21.0901	0
29095	Thu Mar 23 11:45:47 2017_x000D_	53.717	36.9045	-4.92532	-0.085963	2	47.7947	25.3832	8.63681	0.150741	12.9543		6.02486	0
29096	Thu Mar 23 11:45:47 2017_x000D_	53.9178	36.9011	-4.92601	-0.0859751	2	47.7947	25.3832	8.63681	0.150741	13.0443		12.0497	0
29097	Thu Mar 23 11:45:47 2017_x000D_	54.3194	36.8944	-4.92733	-0.0859981	2	47.7947	25.3832	8.63681	0.150741	13.2318		19.1156	47.0212
29098	Thu Mar 23 11:45:47 2017_x000D_	54.9254	37.0913	-4.92268	-0.0859169	2	49.0625	26.3048	8.92614	0.155791	12.2769		12.4202	0
29099	Thu Mar 23 11:45:47 2017_x000D_	55.3245	36.9812	-1.98884	-0.0347118	2	49.0625	26.3048	8.92614	0.155791	12.3773		18.3176	0
29100	Thu Mar 23 11:45:47 2017_x000D_	55.9279	37.0746	0.969088	0.0169138	2	49.0625	26.3048	8.92614	0.155791	12.7719		6.01287	0
29101	Thu Mar 23 11:45:47 2017_x000D_	56.1283	37.0712	0.969127	0.0169145	2	49.0625	26.3048	8.92614	0.155791	12.8779		18.0266	33.2979
29102	Thu Mar 23 11:45:47 2017_x000D_	56.7291	37.061	0.969081	0.0169136	2	50.143	26.5587	14.8613	0.259378	12.3966		12.0107	0
29103	Thu Mar 23 11:45:47 2017_x000D_	57.1294	37.0543	0.969104	0.0169141	2	50.143	26.5587	14.8613	0.259378	12.6082		8.9983	0
29104	Thu Mar 23 11:45:47 2017_x000D_	57.4293	37.0492	0.969127	0.0169145	2	50.143	26.5587	14.8613	0.259378	12.7727		21.2346	0
29105	Thu Mar 23 11:45:47 2017_x000D_	58.1277	36.9341	3.92573	0.0685168	2	50.143	26.5587	14.8613	0.259378	13.0921		5.99787	29.1442
29106	Thu Mar 23 11:45:47 2017_x000D_	58.3276	36.9307	3.92604	0.0685223	2	50.9947	27.026	7.56647	0.13206	12.3237		11.9927	0
29107	Thu Mar 23 11:45:47 2017_x000D_	58.7273	36.924	3.92666	0.0685332	2	50.9947	27.026	7.56647	0.13206	12.5604		17.9756	0
29108	Thu Mar 23 11:45:47 2017_x000D_	59.3264	36.9139	3.92754	0.0685486	2	50.9947	27.026	7.56647	0.13206	12.9301		11.9807	0
29109	Thu Mar 23 11:45:47 2017_x000D_	59.7257	36.9072	3.92812	0.0685586	2	50.9947	27.026	7.56647	0.13206	13.1859		17.9606	70.1847
29110	Thu Mar 23 11:45:47 2017_x000D_	60.3243	36.8971	3.92905	0.0685748	2	53.1336	27.9738	0	0	11.46		11.9657	0
29111	Thu Mar 23 11:45:48 2017_x000D_	60.7231	36.8903	3.92962	0.0685848	2	53.1336	27.9738	0	0	11.7092		17.9425	0
29112	Thu Mar 23 11:45:48 2017_x000D_	61.3211	36.8803	3.9305	0.0686001	2	53.1336	27.9738	0	0	12.098		12.3472	0
29113	Thu Mar 23 11:45:48 2017_x000D_	61.7177	36.7703	0.962885	0.0168055	2	53.1336	27.9738	0	0	12.2909		5.97387	0
29114	Thu Mar 23 11:45:48 2017_x000D_	61.9168	36.7669	0.962921	0.0168061	2	53.1336	27.9738	0	0	12.4283		17.9185	80.6527
29115	Thu Mar 23 11:45:48 2017_x000D_	62.514	36.7569	0.962919	0.0168061	2	55.718	28.7144	0	0	10.5294		12.339	0
29116	Thu Mar 23 11:45:48 2017_x000D_	62.9104	36.6472	3.92691	0.0685374	2	55.718	28.7144	0	0	10.7079		5.96782	0
29117	Thu Mar 23 11:45:48 2017_x000D_	63.1093	36.6439	3.92721	0.0685428	2	55.718	28.7144	0	0	10.8401		17.8975	0
29118	Thu Mar 23 11:45:48 2017_x000D_	63.7058	36.6339	3.92809	0.068558	2	55.718	28.7144	0	0	11.2483		14.9001	60.11
29119	Thu Mar 23 11:45:48 2017_x000D_	64.2024	36.6255	3.78777	0.066109	2	57.6582	29.2147	0	0	9.88668		5.95882	0
29120	Thu Mar 23 11:45:48 2017_x000D_	64.401	36.6222	3.78796	0.0661124	2	57.6582	29.2147	0	0	10.0168		8.94426	0
29121	Thu Mar 23 11:45:48 2017_x000D_	64.6991	36.6172	3.92962	0.0685848	2	57.6582	29.2147	0	0	10.2162		8.92926	0
29122	Thu Mar 23 11:45:48 2017_x000D_	64.9967	36.6122	3.78887	0.0661283	2	57.6582	29.2147	0	0	10.42		5.95582	53.7301
29123	Thu Mar 23 11:45:48 2017_x000D_	65.1952	36.6089	3.78918	0.0661336	2	59.3799	29.7081	0	0	9.02434		2.98244	0
29124	Thu Mar 23 11:45:48 2017_x000D_	65.2946	36.6072	3.93055	0.068601	2	59.3799	29.7081	0	0	9.08742		15.1935	0
29125	Thu Mar 23 11:45:48 2017_x000D_	65.7886	36.4956	-4.69139	-0.0818801	2	59.3799	29.7081	0	0	9.33497		4.28508	0
29126	Thu Mar 23 11:45:48 2017_x000D_	65.8894	36.5968	-7.89466	-0.137788	2	59.3799	29.7081	0	0	9.47775		3.10833	0
29127	Thu Mar 23 11:45:48 2017_x000D_	65.8879	36.4932	-23.8311	-0.415932	2	59.3799	29.7081	0	0	9.40168		3.10225	32.6853
29128	Thu Mar 23 11:45:48 2017_x000D_	65.8866	36.3898	-34.5974	-0.603838	2	60.4689	29.7414	0	0	8.57629		4.29574	0
29129	Thu Mar 23 11:45:48 2017_x000D_	65.7859	36.288	-43.19	-0.753807	2	60.4689	29.7414	0	0	8.43377		2.99766	0
29130	Thu Mar 23 11:45:48 2017_x000D_	65.8858	36.2859	-60.9659	-1.06406	2	60.4689	29.7414	0	0	8.49549		4.29994	0
29131	Thu Mar 23 11:45:48 2017_x000D_	65.9839	36.1814	-69.5916	-1.2146	2	60.4689	29.7414	0	0	8.47873		4.29014	39.2195
29132	Thu Mar 23 11:45:49 2017_x000D_	65.8866	36.2862	-78.2263	-1.36531	2	61.7756	29.7815	0	0	7.6949		6.87458	0
29133	Thu Mar 23 11:45:49 2017_x000D_	65.9894	36.491	268.11	4.67941	2	61.7756	29.7815	0	0	7.92297		3.10542	0
29134	Thu Mar 23 11:45:49 2017_x000D_	65.9911	36.5945	256.651	4.4794	2	61.7756	29.7815	0	0	8.0117		6.18974	0
29135	Thu Mar 23 11:45:49 2017_x000D_	65.9943	36.8008	246.36	4.2998	2	61.7756	29.7815	0	0	8.18951		9.7406	65.3496
29136	Thu Mar 23 11:45:49 2017_x000D_	65.8997	37.1114	242.738	4.23658	2	63.9529	29.8482	0	0	7.51958		23.7832	0
29137	Thu Mar 23 11:45:49 2017_x000D_	65.4134	37.7375	240.412	4.19598	2	63.9529	29.8482	0	0	8.02335		11.0156	0
29138	Thu Mar 23 11:45:49 2017_x000D_	65.2198	38.0495	243.871	4.25635	2	63.9529	29.8482	0	0	8.29858		24.6865	0
29139	Thu Mar 23 11:45:49 2017_x000D_	64.8343	38.7765	245.173	4.27908	2	63.9529	29.8482	0	0	8.9717		13.7139	19.6022
29140	Thu Mar 23 11:45:49 2017_x000D_	64.6424	39.1914	245.173	4.27907	2	64.606	29.8682	0	0	9.32327		9.72076	0
29141	Thu Mar 23 11:45:49 2017_x000D_	64.5481	39.5014	248.81	4.34255	2	64.606	29.8682	0	0	9.63337		20.5647	0
29142	Thu Mar 23 11:45:49 2017_x000D_	64.2602	40.1235	251.348	4.38684	2	64.606	29.8682	0	0	10.2611		8.58171	0
29143	Thu Mar 23 11:45:49 2017_x000D_	64.0651	40.3327	251.349	4.38686	2	64.606	29.8682	0	0	10.4785		12.6895	0
29144	Thu Mar 23 11:45:49 2017_x000D_	63.9724	40.7454	253.969	4.43259	2	64.606	29.8682	0	0	10.8956		15.7041	19.5992
29145	Thu Mar 23 11:45:49 2017_x000D_	63.8814	41.2609	252.256	4.40269	2	65.259	29.8882	0	0	11.4558		9.72076	0
29146	Thu Mar 23 11:45:49 2017_x000D_	63.7871	41.5709	253.968	4.43258	2	65.259	29.8882	0	0	11.7751		19.434	0
29147	Thu Mar 23 11:45:49 2017_x000D_	63.5987	42.1907	253.968	4.43258	2	65.259	29.8882	0	0	12.414		9.70928	0
29148	Thu Mar 23 11:45:49 2017_x000D_	63.5044	42.5003	257.351	4.49163	2	65.259	29.8882	0	0	12.7336		9.72276	19.5962
29149	Thu Mar 23 11:45:49 2017_x000D_	63.4102	42.8104	253.968	4.43259	2	65.9119	29.9082	0	0	13.1425		18.7113	0
29150	Thu Mar 23 11:45:49 2017_x000D_	63.321	43.4277	256.666	4.47966	2	65.9119	29.9082	0	0	13.7655		11.0006	0
29151	Thu Mar 23 11:45:49 2017_x000D_	63.1277	43.7393	257.353	4.49165	2	65.9119	29.9082	0	0	14.1085		21.5338	0
29152	Thu Mar 23 11:45:49 2017_x000D_	63.1393	44.457	256.665	4.47964	2	65.9119	29.9082	0	0	14.8106		10.9965	13.0652
29153	Thu Mar 23 11:45:49 2017_x000D_	62.9461	44.7685	257.352	4.49164	2	66.3472	29.9216	0	0	15.2315		21.7407	0
29154	Thu Mar 23 11:45:50 2017_x000D_	62.8587	45.4879	253.966	4.43254	2	66.3472	29.9216	0	0	15.9524		6.84008	0
29155	Thu Mar 23 11:45:50 2017_x000D_	62.7629	45.6948	256.666	4.47966	2	66.3472	29.9216	0	0	16.1753		12.6612	0
29156	Thu Mar 23 11:45:50 2017_x000D_	62.6705	46.1066	253.966	4.43254	2	66.3472	29.9216	0	0	16.5974		9.69032	0
29157	Thu Mar 23 11:45:50 2017_x000D_	62.5764	46.4156	257.352	4.49164	2	66.3472	29.9216	0	0	16.9195		22.3383	14.5287
29158	Thu Mar 23 11:45:50 2017_x000D_	62.39	47.1365	256.666	4.47967	2	66.7717	30.1547	45	0.785398	17.538		9.69144	0
29159	Thu Mar 23 11:45:50 2017_x000D_	62.2961	47.4456	254.768	4.44655	2	66.7717	30.1547	45	0.785398	17.8607		22.3266	0
29160	Thu Mar 23 11:45:50 2017_x000D_	62.1097	48.1661	253.966	4.43254	2	66.7717	30.1547	45	0.785398	18.605		12.64	0
29161	Thu Mar 23 11:45:50 2017_x000D_	62.0174	48.5772	256.667	4.47968	2	66.7717	30.1547	45	0.785398	19.0261		18.6592	59.9386
29162	Thu Mar 23 11:45:50 2017_x000D_	61.9286	49.1928	253.964	4.43251	2	68.2302	31.5202	65.232	1.13851	18.7625		9.67709	0
29163	Thu Mar 23 11:45:50 2017_x000D_	61.8347	49.5014	257.353	4.49165	2	68.2302	31.5202	65.232	1.13851	19.0847		22.3011	0
29164	Thu Mar 23 11:45:50 2017_x000D_	61.6486	50.2211	256.666	4.47967	2	68.2302	31.5202	65.232	1.13851	19.8253		6.83212	0
29165	Thu Mar 23 11:45:50 2017_x000D_	61.553	50.4278	253.964	4.43252	2	68.2302	31.5202	65.232	1.13851	20.052		13.6573	41.7024
29166	Thu Mar 23 11:45:50 2017_x000D_	61.3617	50.8409	253.965	4.43253	2	69.0463	32.6455	57.3179	1.00039	19.7516		18.6375	0
29167	Thu Mar 23 11:45:50 2017_x000D_	61.2731	51.4558	251.339	4.38669	2	69.0463	32.6455	57.3179	1.00039	20.3531		9.67422	0
29168	Thu Mar 23 11:45:50 2017_x000D_	61.1792	51.7643	253.08	4.41708	2	69.0463	32.6455	57.3179	1.00039	20.6741		19.3447	0
29169	Thu Mar 23 11:45:50 2017_x000D_	60.9915	52.3812	253.08	4.41708	2	69.0463	32.6455	57.3179	1.00039	21.3161		9.17238	38.0487
29170	Thu Mar 23 11:45:50 2017_x000D_	60.9968	52.6869	253.963	4.4325	2	69.6446	33.7638	65.232	1.13851	20.8055		16.4494	0
29171	Thu Mar 23 11:45:50 2017_x000D_	60.8075	53.2015	254.767	4.44653	2	69.6446	33.7638	65.232	1.13851	21.3522		9.66761	0
29172	Thu Mar 23 11:45:50 2017_x000D_	60.7137	53.5098	256.669	4.47971	2	69.6446	33.7638	65.232	1.13851	21.6718		6.82269	0
29173	Thu Mar 23 11:45:50 2017_x000D_	60.6182	53.7162	253.964	4.43251	2	69.6446	33.7638	65.232	1.13851	21.8992		6.1149	0
29174	Thu Mar 23 11:45:50 2017_x000D_	60.6217	53.92	253.964	4.4325	2	69.6446	33.7638	65.232	1.13851	22.0836		19.3257	23.5022
29175	Thu Mar 23 11:45:51 2017_x000D_	60.4342	54.5363	253.964	4.4325	2	70.0471	34.4359	65.232	1.13851	22.2808		6.10895	0
29176	Thu Mar 23 11:45:51 2017_x000D_	60.4378	54.7399	253.963	4.43249	2	70.0471	34.4359	65.232	1.13851	22.4631		16.4438	0
29177	Thu Mar 23 11:45:51 2017_x000D_	60.2485	55.2543	253.079	4.41705	2	70.0471	34.4359	65.232	1.13851	23.0091		8.55408	0
29178	Thu Mar 23 11:45:51 2017_x000D_	60.054	55.4628	254.769	4.44656	2	70.0471	34.4359	65.232	1.13851	23.2807		15.2724	39.9852
29179	Thu Mar 23 11:45:51 2017_x000D_	60.063	55.9718	253.963	4.43249	2	70.1995	35.76	80.0279	1.39675	22.6112		8.56066	0
29180	Thu Mar 23 11:45:51 2017_x000D_	59.8685	56.1806	253.965	4.43252	2	70.1995	35.76	80.0279	1.39675	22.8852		6.10596	0
29181	Thu Mar 23 11:45:51 2017_x000D_	59.8721	56.3841	253.964	4.43251	2	70.1995	35.76	80.0279	1.39675	23.0653		6.8118	0
29182	Thu Mar 23 11:45:51 2017_x000D_	59.7766	56.5901	256.671	4.47976	2	70.1995	35.76	80.0279	1.39675	23.2923		9.64377	53.2715
29183	Thu Mar 23 11:45:51 2017_x000D_	59.6829	56.8976	260.011	4.53806	2	69.8955	37.5095	95.5845	1.66826	21.9134		18.565	0
29184	Thu Mar 23 11:45:51 2017_x000D_	59.5946	57.5101	268.23	4.6815	2	69.8955	37.5095	95.5845	1.66826	22.4974		6.09085	0
29185	Thu Mar 23 11:45:51 2017_x000D_	59.598	57.7131	-86.1914	-1.50432	2	69.8955	37.5095	95.5845	1.66826	22.6765		6.08162	0
29186	Thu Mar 23 11:45:51 2017_x000D_	59.6009	57.9158	-70.0879	-1.22327	2	69.8955	37.5095	95.5845	1.66826	22.856		4.23212	0
29187	Thu Mar 23 11:45:51 2017_x000D_	59.7013	58.0149	-59.0162	-1.03003	2	69.8955	37.5095	95.5845	1.66826	22.8996		3.04833	56.5922
29188	Thu Mar 23 11:45:51 2017_x000D_	59.7028	58.1165	-52.6155	-0.918313	2	69.1569	39.2453	100.003	1.74538	21.1069		8.46641	0
29189	Thu Mar 23 11:45:51 2017_x000D_	59.9038	58.3146	-36.194	-0.631704	2	69.1569	39.2453	100.003	1.74538	21.1957		4.23219	0
29190	Thu Mar 23 11:45:51 2017_x000D_	60.0044	58.4135	-32.1544	-0.561201	2	69.1569	39.2453	100.003	1.74538	21.2412		4.24064	0
29191	Thu Mar 23 11:45:51 2017_x000D_	60.1051	58.5127	-23.005	-0.401513	2	69.1569	39.2453	100.003	1.74538	21.2877		13.2837	73.8828
29192	Thu Mar 23 11:45:51 2017_x000D_	60.504	58.7049	-15.5451	-0.271313	2	68.6036	41.6451	100.003	1.74538	18.8849		9.37275	0
29193	Thu Mar 23 11:45:51 2017_x000D_	60.8022	58.7981	-12.1441	-0.211954	2	68.6036	41.6451	100.003	1.74538	18.8438		26.8371	0
29194	Thu Mar 23 11:45:51 2017_x000D_	61.6935	58.8745	-10.0046	-0.174613	2	68.6036	41.6451	100.003	1.74538	18.5635		13.2596	0
29195	Thu Mar 23 11:45:51 2017_x000D_	62.0918	59.0661	-10.0005	-0.174542	2	68.6036	41.6451	100.003	1.74538	18.5982		23.8442	71.3009
29196	Thu Mar 23 11:45:52 2017_x000D_	62.8827	59.1448	-12.8105	-0.223585	2	67.6266	43.8117	100.926	1.7615	16.0502		12.1823	0
29197	Thu Mar 23 11:45:52 2017_x000D_	63.2787	59.2347	-15.5534	-0.271457	2	67.6266	43.8117	100.926	1.7615	16.0241		10.6993	0
29198	Thu Mar 23 11:45:52 2017_x000D_	63.5779	59.4288	-16.4006	-0.286244	2	67.6266	43.8117	100.926	1.7615	16.1334		21.4778	0
29199	Thu Mar 23 11:45:52 2017_x000D_	64.2702	59.6112	-20.8045	-0.363107	2	67.6266	43.8117	100.926	1.7615	16.1521		8.87167	82.9671
29200	Thu Mar 23 11:45:52 2017_x000D_	64.5658	59.6027	-21.871	-0.38172	2	66.2048	46.1838	97.6551	1.7044	13.5186		10.681	0
29201	Thu Mar 23 11:45:52 2017_x000D_	64.8644	59.7966	-23.0299	-0.401948	2	66.2048	46.1838	97.6551	1.7044	13.6786		22.4573	0
29202	Thu Mar 23 11:45:52 2017_x000D_	65.5573	60.0799	-24.454	-0.426803	2	66.2048	46.1838	97.6551	1.7044	13.9112		10.6676	0
29203	Thu Mar 23 11:45:52 2017_x000D_	65.8555	60.2736	-25.7057	-0.448648	2	66.2048	46.1838	97.6551	1.7044	14.0941		19.7714	0
29204	Thu Mar 23 11:45:52 2017_x000D_	66.4494	60.5593	-28.2647	-0.493312	2	66.2048	46.1838	97.6551	1.7044	14.3776		12.1312	69.0059
29205	Thu Mar 23 11:45:52 2017_x000D_	66.8437	60.649	-25.7089	-0.448706	2	65.4459	48.3552	97.2504	1.69734	12.373		18.9249	0
29206	Thu Mar 23 11:45:52 2017_x000D_	67.34	61.0384	-24.449	-0.426715	2	65.4459	48.3552	97.2504	1.69734	12.8239		13.1576	0
29207	Thu Mar 23 11:45:52 2017_x000D_	67.7352	61.2286	-24.4486	-0.426709	2	65.4459	48.3552	97.2504	1.69734	13.0754		6.58142	0
29208	Thu Mar 23 11:45:52 2017_x000D_	67.9328	61.3239	-21.8583	-0.3815	2	65.4459	48.3552	97.2504	1.69734	13.205		11.7652	48.0945
29209	Thu Mar 23 11:45:52 2017_x000D_	68.3248	61.3122	-21.8641	-0.3816	2	64.9366	49.8753	99.9722	1.74484	11.9282		17.151	0
29210	Thu Mar 23 11:45:52 2017_x000D_	68.8186	61.6003	-18.202	-0.317686	2	64.9366	49.8753	99.9722	1.74484	12.3509		13.1308	0
29211	Thu Mar 23 11:45:52 2017_x000D_	69.213	61.7901	-18.2	-0.31765	2	64.9366	49.8753	99.9722	1.74484	12.659		15.7947	0
29212	Thu Mar 23 11:45:52 2017_x000D_	69.7052	61.977	-19.1653	-0.334498	2	64.9366	49.8753	99.9722	1.74484	13.0073		9.25893	72.3261
29213	Thu Mar 23 11:45:52 2017_x000D_	69.9998	62.069	-15.5203	-0.27088	2	64.819	52.2833	99.9722	1.74484	11.0725		19.6573	0
29214	Thu Mar 23 11:45:52 2017_x000D_	70.5902	62.3532	-18.1962	-0.317583	2	64.819	52.2833	99.9722	1.74484	11.6064		11.7264	0
29215	Thu Mar 23 11:45:52 2017_x000D_	70.9809	62.3413	-18.201	-0.317668	2	64.819	52.2833	99.9722	1.74484	11.7954		18.4905	0
29216	Thu Mar 23 11:45:52 2017_x000D_	71.5693	62.5248	-18.2014	-0.317675	2	64.819	52.2833	99.9722	1.74484	12.266		13.0824	39.8409
29217	Thu Mar 23 11:45:52 2017_x000D_	71.9622	62.714	-18.1993	-0.317638	2	64.9719	53.6025	78.0254	1.3618	11.4841		13.0743	0
29218	Thu Mar 23 11:45:53 2017_x000D_	72.3548	62.9032	-18.1972	-0.317602	2	64.9719	53.6025	78.0254	1.3618	11.8748		18.4545	0
29219	Thu Mar 23 11:45:53 2017_x000D_	72.9421	63.0862	-18.1976	-0.317608	2	64.9719	53.6025	78.0254	1.3618	12.3881		9.22494	0
29220	Thu Mar 23 11:45:53 2017_x000D_	73.2357	63.1776	-21.8677	-0.381664	2	64.9719	53.6025	78.0254	1.3618	12.648		18.4327	0
29221	Thu Mar 23 11:45:53 2017_x000D_	73.8223	63.3604	-21.8696	-0.381696	2	64.9719	53.6025	78.0254	1.3618	13.1737		9.20864	88.2552
29222	Thu Mar 23 11:45:53 2017_x000D_	74.1153	63.4519	-18.1983	-0.317621	2	66.5907	56.0589	32.6821	0.570409	10.5487		18.4109	0
29223	Thu Mar 23 11:45:53 2017_x000D_	74.7012	63.6345	-18.1986	-0.317625	2	66.5907	56.0589	32.6821	0.570409	11.0982		8.30509	0
29224	Thu Mar 23 11:45:53 2017_x000D_	74.898	63.8292	-18.1941	-0.317548	2	66.5907	56.0589	32.6821	0.570409	11.3749		11.6667	0
29225	Thu Mar 23 11:45:53 2017_x000D_	75.2867	63.817	-18.199	-0.317632	2	66.5907	56.0589	32.6821	0.570409	11.6537		6.51294	45.7721
29226	Thu Mar 23 11:45:53 2017_x000D_	75.4822	63.9114	-15.5093	-0.270688	2	67.6219	57.1834	31.9005	0.556768	10.3465		11.9795	0
29227	Thu Mar 23 11:45:53 2017_x000D_	75.8717	63.9994	-18.1994	-0.317639	2	67.6219	57.1834	31.9005	0.556768	10.7013		8.29236	0
29228	Thu Mar 23 11:45:53 2017_x000D_	76.0682	64.1938	-18.1949	-0.31756	2	67.6219	57.1834	31.9005	0.556768	10.9766		11.9694	0
29229	Thu Mar 23 11:45:53 2017_x000D_	76.4574	64.2816	-20.8031	-0.363082	2	67.6219	57.1834	31.9005	0.556768	11.3336		6.50083	102.381
29230	Thu Mar 23 11:45:53 2017_x000D_	76.6525	64.3759	-18.1953	-0.317567	2	70.8216	58.3702	4.97241	0.086785	8.37065		11.96	0
29231	Thu Mar 23 11:45:53 2017_x000D_	77.0414	64.4636	-20.8045	-0.363108	2	70.8216	58.3702	4.97241	0.086785	8.70721		9.17751	0
29232	Thu Mar 23 11:45:53 2017_x000D_	77.3335	64.5545	-24.4839	-0.427325	2	70.8216	58.3702	4.97241	0.086785	8.98056		12.9845	0
29233	Thu Mar 23 11:45:53 2017_x000D_	77.7235	64.7422	-32.3093	-0.563904	2	70.8216	58.3702	4.97241	0.086785	9.39354		4.14719	47.1429
29234	Thu Mar 23 11:45:53 2017_x000D_	77.6255	64.6447	-40.8313	-0.712641	2	72.3177	58.8509	4.95231	0.0864341	7.85754		0.0127279	0
29235	Thu Mar 23 11:45:53 2017_x000D_	77.6258	64.6444	-48.6164	-0.848516	2	72.3177	58.8509	4.95231	0.0864341	7.85752		3.006	0
29236	Thu Mar 23 11:45:53 2017_x000D_	77.6257	64.5442	-67.0412	-1.17009	2	72.3177	58.8509	4.95231	0.0864341	7.78386		4.14725	0
29237	Thu Mar 23 11:45:53 2017_x000D_	77.724	64.6414	-75.7186	-1.32154	2	72.3177	58.8509	4.95231	0.0864341	7.92199		0.0254558	0
29238	Thu Mar 23 11:45:53 2017_x000D_	77.7246	64.642	267.844	4.67476	2	72.3177	58.8509	4.95231	0.0864341	7.92284		3.00925	66.0967
29239	Thu Mar 23 11:45:54 2017_x000D_	77.7259	64.7423	257.695	4.49762	2	74.4636	59.3502	4.97241	0.086785	6.30217		3.01518	0
29240	Thu Mar 23 11:45:54 2017_x000D_	77.727	64.8428	252.02	4.39858	2	74.4636	59.3502	4.97241	0.086785	6.38893		10.8448	0
29241	Thu Mar 23 11:45:54 2017_x000D_	77.5363	65.1499	238.889	4.1694	2	74.4636	59.3502	4.97241	0.086785	6.56338		6.00933	0
29242	Thu Mar 23 11:45:54 2017_x000D_	77.5384	65.3502	234.526	4.09325	2	74.4636	59.3502	4.97241	0.086785	6.74199		10.8254	39.0252
29243	Thu Mar 23 11:45:54 2017_x000D_	77.3478	65.6566	232.885	4.06461	2	75.7639	59.3877	0	0	6.4659		25.3418	0
29244	Thu Mar 23 11:45:54 2017_x000D_	76.7731	66.2757	232.885	4.06461	2	75.7639	59.3877	0	0	6.96154		14.9897	0
29245	Thu Mar 23 11:45:54 2017_x000D_	76.4868	66.6852	235.046	4.10233	2	75.7639	59.3877	0	0	7.33322		24.2248	0
29246	Thu Mar 23 11:45:54 2017_x000D_	76.107	67.3978	236.649	4.13031	2	75.7639	59.3877	0	0	8.01744		10.6963	68.3409
29247	Thu Mar 23 11:45:54 2017_x000D_	75.8185	67.6073	238.89	4.16941	2	77.9635	58.7951	341.488	5.96009	9.0695		17.5086	0
29248	Thu Mar 23 11:45:54 2017_x000D_	75.5335	68.1166	242.613	4.2344	2	77.9635	58.7951	341.488	5.96009	9.63303		9.51008	0
29249	Thu Mar 23 11:45:54 2017_x000D_	75.44	68.4195	246.193	4.29688	2	77.9635	58.7951	341.488	5.96009	9.94973		20.1646	0
29250	Thu Mar 23 11:45:54 2017_x000D_	75.1562	69.0288	248.617	4.33918	2	77.9635	58.7951	341.488	5.96009	10.6118		0	0
29251	Thu Mar 23 11:45:54 2017_x000D_	75.1562	69.0288	248.617	4.33918	2	77.9635	58.7951	341.488	5.96009	10.6118		19.0221	56.6685
29252	Thu Mar 23 11:45:54 2017_x000D_	74.9693	69.6347	248.616	4.33918	2	79.535	57.747	343.803	6.00049	12.7343		8.44649	0
29253	Thu Mar 23 11:45:54 2017_x000D_	74.7777	69.841	248.617	4.33919	2	79.535	57.747	343.803	6.00049	12.996		19.0184	0
29254	Thu Mar 23 11:45:54 2017_x000D_	74.5909	70.4468	248.617	4.33918	2	79.535	57.747	343.803	6.00049	13.6282		5.9884	0
29255	Thu Mar 23 11:45:54 2017_x000D_	74.5932	70.6464	248.616	4.33917	2	79.535	57.747	343.803	6.00049	13.8136		20.1551	47.4812
29256	Thu Mar 23 11:45:54 2017_x000D_	74.3095	71.2554	246.192	4.29687	2	80.8789	56.911	335.736	5.8597	15.7772		6.71337	0
29257	Thu Mar 23 11:45:54 2017_x000D_	74.2149	71.4582	248.617	4.33918	2	80.8789	56.911	335.736	5.8597	16.0009		17.5071	0
29258	Thu Mar 23 11:45:54 2017_x000D_	73.93	71.9675	245.016	4.27634	2	80.8789	56.911	335.736	5.8597	16.5827		12.3842	0
29259	Thu Mar 23 11:45:54 2017_x000D_	73.8379	72.3699	242.611	4.23436	2	80.8789	56.911	335.736	5.8597	16.9869		8.44445	14.688
29260	Thu Mar 23 11:45:54 2017_x000D_	73.6464	72.5762	242.611	4.23437	2	81.3231	56.7051	345.059	6.02241	17.6302		18.9966	0
29261	Thu Mar 23 11:45:55 2017_x000D_	73.4598	73.1813	242.611	4.23436	2	81.3231	56.7051	345.059	6.02241	18.2564		10.813	0
29262	Thu Mar 23 11:45:55 2017_x000D_	73.2695	73.4874	241.247	4.21056	2	81.3231	56.7051	345.059	6.02241	18.6147		19.1677	0
29263	Thu Mar 23 11:45:55 2017_x000D_	72.8877	73.9997	242.612	4.23437	2	81.3231	56.7051	345.059	6.02241	19.2421		5.97651	23.7419
29264	Thu Mar 23 11:45:55 2017_x000D_	72.8903	74.1989	242.611	4.23436	2	81.9951	56.2871	344.506	6.01276	20.093		21.6167	0
29265	Thu Mar 23 11:45:55 2017_x000D_	72.5098	74.8108	242.611	4.23437	2	81.9951	56.2871	344.506	6.01276	20.811		8.44665	0
29266	Thu Mar 23 11:45:55 2017_x000D_	72.3183	75.0172	242.612	4.23437	2	81.9951	56.2871	344.506	6.01276	21.0822		5.97647	0
29267	Thu Mar 23 11:45:55 2017_x000D_	72.3208	75.2164	242.611	4.23437	2	81.9951	56.2871	344.506	6.01276	21.2582		13.4175	0
29268	Thu Mar 23 11:45:55 2017_x000D_	72.1319	75.6218	242.611	4.23436	2	81.9951	56.2871	344.506	6.01276	21.7051		13.4202	14.6907
29269	Thu Mar 23 11:45:55 2017_x000D_	71.943	76.0273	242.611	4.23436	2	82.4394	56.0812	346.319	6.04441	22.5393		8.44445	0
29270	Thu Mar 23 11:45:55 2017_x000D_	71.7515	76.2336	242.611	4.23437	2	82.4394	56.0812	346.319	6.04441	22.8112		16.1616	0
29271	Thu Mar 23 11:45:55 2017_x000D_	71.5639	76.7386	241.247	4.21055	2	82.4394	56.0812	346.319	6.04441	23.3453		4.22435	0
29272	Thu Mar 23 11:45:55 2017_x000D_	71.4681	76.8418	240.315	4.19428	2	82.4394	56.0812	346.319	6.04441	23.4813		17.4777	27.1765
29273	Thu Mar 23 11:45:55 2017_x000D_	71.1836	77.3502	241.247	4.21055	2	82.7003	55.2137	276.726	4.82978	24.9531		4.22435	0
29274	Thu Mar 23 11:45:55 2017_x000D_	71.0878	77.4534	240.315	4.19428	2	82.7003	55.2137	276.726	4.82978	25.0889		9.48361	0
29275	Thu Mar 23 11:45:55 2017_x000D_	70.9947	77.7555	241.247	4.21055	2	82.7003	55.2137	276.726	4.82978	25.3999		6.70811	0
29276	Thu Mar 23 11:45:55 2017_x000D_	70.9003	77.9582	238.886	4.16935	2	82.7003	55.2137	276.726	4.82978	25.6233		8.44665	46.5441
29277	Thu Mar 23 11:45:55 2017_x000D_	70.7088	78.1646	238.886	4.16935	2	82.9946	53.6904	284.692	4.96881	27.3848		6.70539	0
29278	Thu Mar 23 11:45:55 2017_x000D_	70.6144	78.3672	236.647	4.13027	2	82.9946	53.6904	284.692	4.96881	27.6082		2.90269	0
29279	Thu Mar 23 11:45:55 2017_x000D_	70.7111	78.3639	227.142	3.96438	2	82.9946	53.6904	284.692	4.96881	27.562		6.70014	0
29280	Thu Mar 23 11:45:55 2017_x000D_	70.8053	78.1614	221.37	3.86363	2	82.9946	53.6904	284.692	4.96881	27.3388		15.8628	32.8291
29281	Thu Mar 23 11:45:55 2017_x000D_	71.2873	77.944	207.801	3.62681	2	83.05	52.5975	272.387	4.75405	27.9429		2.90324	0
29282	Thu Mar 23 11:45:56 2017_x000D_	71.384	77.9402	201.755	3.52129	2	83.05	52.5975	272.387	4.75405	27.8989		2.89736	0
29283	Thu Mar 23 11:45:56 2017_x000D_	71.4805	77.9363	190.498	3.32482	2	83.05	52.5975	272.387	4.75405	27.8551		2.89761	0
29284	Thu Mar 23 11:45:56 2017_x000D_	71.577	77.9322	179.542	3.13359	2	83.05	52.5975	272.387	4.75405	27.8115		2.91247	0
29285	Thu Mar 23 11:45:56 2017_x000D_	71.674	77.9282	173.858	3.03439	2	83.05	52.5975	272.387	4.75405	27.7679		4.20679	39.4047
29286	Thu Mar 23 11:45:56 2017_x000D_	71.5782	78.0306	159.734	2.78788	2	83.1166	51.2857	268.327	4.68319	29.1277		2.91189	0
29287	Thu Mar 23 11:45:56 2017_x000D_	71.4812	78.0341	153.568	2.68027	2	83.1166	51.2857	268.327	4.68319	29.1695		4.11568	0
29288	Thu Mar 23 11:45:56 2017_x000D_	71.383	77.9383	149.77	2.61397	2	83.1166	51.2857	268.327	4.68319	29.1211		6.47623	0
29289	Thu Mar 23 11:45:56 2017_x000D_	71.1879	77.8459	139.709	2.43838	2	83.1166	51.2857	268.327	4.68319	29.1159		10.4551	26.2749
29290	Thu Mar 23 11:45:56 2017_x000D_	70.8942	77.6583	137.821	2.40544	2	83.1611	50.411	238.283	4.15881	29.8813		18.7177	0
29291	Thu Mar 23 11:45:56 2017_x000D_	70.499	77.1755	135.793	2.37003	2	83.1611	50.411	238.283	4.15881	29.6086		12.3686	0
29292	Thu Mar 23 11:45:56 2017_x000D_	70.2033	76.8882	139.705	2.43832	2	83.1611	50.411	238.283	4.15881	29.4779		24.7624	0
29293	Thu Mar 23 11:45:56 2017_x000D_	69.6116	76.3127	139.703	2.43828	2	83.1611	50.411	238.283	4.15881	29.2316		8.25907	79.1534
29294	Thu Mar 23 11:45:56 2017_x000D_	69.4143	76.1207	139.702	2.43827	2	81.7546	48.1787	253.803	4.4297	30.5457		10.5008	0
29295	Thu Mar 23 11:45:56 2017_x000D_	69.1193	75.9323	141.464	2.46901	2	81.7546	48.1787	253.803	4.4297	30.4945		18.6714	0
29296	Thu Mar 23 11:45:56 2017_x000D_	68.6267	75.5519	147.414	2.57285	2	81.7546	48.1787	253.803	4.4297	30.3584		8.27394	0
29297	Thu Mar 23 11:45:56 2017_x000D_	68.429	75.3596	147.412	2.57282	2	81.7546	48.1787	253.803	4.4297	30.2717		21.0282	0
29298	Thu Mar 23 11:45:56 2017_x000D_	67.8384	74.9821	147.412	2.57282	2	81.7546	48.1787	253.803	4.4297	30.2007		8.28458	46.8022
29299	Thu Mar 23 11:45:56 2017_x000D_	67.6404	74.7896	147.41	2.57278	2	80.9537	46.8399	244.274	4.26338	30.9585		19.5676	0
29300	Thu Mar 23 11:45:56 2017_x000D_	67.0505	74.5113	145.204	2.53428	2	80.9537	46.8399	244.274	4.26338	30.9678		8.29306	0
29301	Thu Mar 23 11:45:56 2017_x000D_	66.8523	74.3186	145.202	2.53425	2	80.9537	46.8399	244.274	4.26338	30.8857		14.622	0
29302	Thu Mar 23 11:45:56 2017_x000D_	66.4572	74.0332	147.41	2.57278	2	80.9537	46.8399	244.274	4.26338	30.816		5.86587	37.8898
29303	Thu Mar 23 11:45:57 2017_x000D_	66.2618	74.0403	147.414	2.57286	2	80.3584	45.726	253.803	4.4297	31.6293		21.0997	0
29304	Thu Mar 23 11:45:57 2017_x000D_	65.6692	73.6615	147.414	2.57285	2	80.3584	45.726	253.803	4.4297	31.5621		8.31009	0
29305	Thu Mar 23 11:45:57 2017_x000D_	65.4705	73.4685	147.412	2.57282	2	80.3584	45.726	253.803	4.4297	31.4849		21.1255	0
29306	Thu Mar 23 11:45:57 2017_x000D_	64.8772	73.0892	147.412	2.57282	2	80.3584	45.726	253.803	4.4297	31.439		8.32282	18.3172
29307	Thu Mar 23 11:45:57 2017_x000D_	64.6782	72.8959	147.409	2.57278	2	79.9466	45.2752	245.85	4.2909	31.5599		21.1538	0
29308	Thu Mar 23 11:45:57 2017_x000D_	64.0841	72.5161	147.409	2.57278	2	79.9466	45.2752	245.85	4.2909	31.5228		12.5	0
29309	Thu Mar 23 11:45:57 2017_x000D_	63.7854	72.2256	143.596	2.50623	2	79.9466	45.2752	245.85	4.2909	31.4246		16.6775	0
29310	Thu Mar 23 11:45:57 2017_x000D_	63.3866	71.8383	143.593	2.50618	2	79.9466	45.2752	245.85	4.2909	31.3023		9.27653	29.1171
29311	Thu Mar 23 11:45:57 2017_x000D_	63.0908	71.7482	139.731	2.43877	2	79.5569	44.3863	241.111	4.20818	31.9344		12.5215	0
29312	Thu Mar 23 11:45:57 2017_x000D_	62.7912	71.4576	143.595	2.50621	2	79.5569	44.3863	241.111	4.20818	31.8425		14.7186	0
29313	Thu Mar 23 11:45:57 2017_x000D_	62.3935	71.1703	145.835	2.54531	2	79.5569	44.3863	241.111	4.20818	31.8114		13.1487	0
29314	Thu Mar 23 11:45:57 2017_x000D_	61.9972	70.9831	145.838	2.54535	2	79.5569	44.3863	241.111	4.20818	31.8706		16.7242	0
29315	Thu Mar 23 11:45:57 2017_x000D_	61.5972	70.5948	145.834	2.54529	2	79.5569	44.3863	241.111	4.20818	31.7716		8.36739	18.3237
29316	Thu Mar 23 11:45:57 2017_x000D_	61.3971	70.4005	145.833	2.54526	2	79.145	43.9353	245.42	4.28338	31.8653		19.7645	0
29317	Thu Mar 23 11:45:57 2017_x000D_	60.8015	70.1189	143.599	2.50628	2	79.145	43.9353	245.42	4.28338	31.9697		8.37803	0
29318	Thu Mar 23 11:45:57 2017_x000D_	60.6011	69.9244	143.598	2.50625	2	79.145	43.9353	245.42	4.28338	31.9266		6.58783	0
29319	Thu Mar 23 11:45:57 2017_x000D_	60.4025	69.8307	145.836	2.54532	2	79.145	43.9353	245.42	4.28338	31.9664		8.38227	27.4887
29320	Thu Mar 23 11:45:57 2017_x000D_	60.202	69.6361	145.834	2.54528	2	78.5271	43.2587	185.607	3.23945	32.1182		10.6605	0
29321	Thu Mar 23 11:45:57 2017_x000D_	59.9026	69.4447	147.397	2.57256	2	78.5271	43.2587	185.607	3.23945	32.1338		6.68048	0
29322	Thu Mar 23 11:45:57 2017_x000D_	59.8007	69.2467	145.83	2.54522	2	78.5271	43.2587	185.607	3.23945	32.0321		13.2036	0
29323	Thu Mar 23 11:45:57 2017_x000D_	59.4028	69.0586	145.833	2.54526	2	78.5271	43.2587	185.607	3.23945	32.115		8.39715	39.4988
29324	Thu Mar 23 11:45:57 2017_x000D_	59.2019	68.8637	145.831	2.54523	2	77.236	43.0007	185.395	3.23576	31.5297		13.2156	0
29325	Thu Mar 23 11:45:58 2017_x000D_	58.8037	68.6753	145.834	2.54528	2	77.236	43.0007	185.395	3.23576	31.6059		4.20292	0
29326	Thu Mar 23 11:45:58 2017_x000D_	58.703	68.5779	149.706	2.61286	2	77.236	43.0007	185.395	3.23576	31.5858		10.6847	0
29327	Thu Mar 23 11:45:58 2017_x000D_	58.4029	68.3861	151.098	2.63715	2	77.236	43.0007	185.395	3.23576	31.6086		19.8398	33.1004
29328	Thu Mar 23 11:45:58 2017_x000D_	57.8049	68.1037	158.51	2.76652	2	76.1617	42.7492	178.676	3.11848	31.3021		6.62152	0
29329	Thu Mar 23 11:45:58 2017_x000D_	57.6052	68.0097	168.19	2.93547	2	76.1617	42.7492	178.676	3.11848	31.3438		2.95686	0
29330	Thu Mar 23 11:45:58 2017_x000D_	57.5067	68.0132	173.173	3.02243	2	76.1617	42.7492	178.676	3.11848	31.4051		12.1916	0
29331	Thu Mar 23 11:45:58 2017_x000D_	57.1098	67.9259	187.711	3.27618	2	76.1617	42.7492	178.676	3.11848	31.5728		5.9344	0
29332	Thu Mar 23 11:45:58 2017_x000D_	56.9121	67.9326	193.395	3.37537	2	76.1617	42.7492	178.676	3.11848	31.6978		15.1809	19.5477
29333	Thu Mar 23 11:45:58 2017_x000D_	56.4199	68.0501	207.534	3.62215	2	75.5104	42.7298	175.869	3.06949	31.7106		4.26894	0
29334	Thu Mar 23 11:45:58 2017_x000D_	56.3231	68.1544	211.243	3.68688	2	75.5104	42.7298	175.869	3.06949	31.8522		13.4022	0
29335	Thu Mar 23 11:45:58 2017_x000D_	55.9315	68.3694	219.019	3.8226	2	75.5104	42.7298	175.869	3.06949	32.2602		4.26878	0
29336	Thu Mar 23 11:45:58 2017_x000D_	55.8346	68.4736	223.024	3.89251	2	75.5104	42.7298	175.869	3.06949	32.4019		10.9281	42.2947
29337	Thu Mar 23 11:45:58 2017_x000D_	55.6425	68.7831	225.11	3.92891	2	74.3812	43.5739	156.76	2.73598	31.4109		21.703	0
29338	Thu Mar 23 11:45:58 2017_x000D_	55.0562	69.2069	225.109	3.9289	2	74.3812	43.5739	156.76	2.73598	32.1015		10.9322	0
29339	Thu Mar 23 11:45:58 2017_x000D_	54.864	69.5165	223.025	3.89252	2	74.3812	43.5739	156.76	2.73598	32.4644		23.5721	0
29340	Thu Mar 23 11:45:58 2017_x000D_	54.2794	70.0415	220.794	3.85359	2	74.3812	43.5739	156.76	2.73598	33.2358		10.8611	74.8261
29341	Thu Mar 23 11:45:58 2017_x000D_	53.986	70.2536	219.021	3.82264	2	72.5572	45.2751	145.628	2.54168	31.1258		21.3882	0
29342	Thu Mar 23 11:45:58 2017_x000D_	53.5003	70.7755	215.087	3.75398	2	72.5572	45.2751	145.628	2.54168	31.8345		10.8659	0
29343	Thu Mar 23 11:45:58 2017_x000D_	53.2067	70.9876	213.62	3.72837	2	72.5572	45.2751	145.628	2.54168	32.1803		20.1624	0
29344	Thu Mar 23 11:45:58 2017_x000D_	52.6176	71.3111	211.254	3.68708	2	72.5572	45.2751	145.628	2.54168	32.7942		0	60.9157
29345	Thu Mar 23 11:45:58 2017_x000D_	52.6176	71.3111	211.254	3.68708	2	70.9723	46.5444	148.1	2.58482	30.8267		19.3283	0
29346	Thu Mar 23 11:45:59 2017_x000D_	52.1299	71.7321	212.661	3.71164	2	70.9723	46.5444	148.1	2.58482	31.4556		13.4465	0
29347	Thu Mar 23 11:45:59 2017_x000D_	51.737	71.9478	212.661	3.71163	2	70.9723	46.5444	148.1	2.58482	31.8642		20.1772	0
29348	Thu Mar 23 11:45:59 2017_x000D_	51.1475	72.2716	215.086	3.75395	2	70.9723	46.5444	148.1	2.58482	32.4794		6.73053	0
29349	Thu Mar 23 11:45:59 2017_x000D_	50.9508	72.3795	212.66	3.71161	2	70.9723	46.5444	148.1	2.58482	32.6851		21.7563	88.7743
29350	Thu Mar 23 11:45:59 2017_x000D_	50.3631	72.8044	212.66	3.71162	2	69.5398	49.1337	122.456	2.13727	30.4639		6.72934	0
29351	Thu Mar 23 11:45:59 2017_x000D_	50.1665	72.9124	215.085	3.75395	2	69.5398	49.1337	122.456	2.13727	30.6717		21.763	0
29352	Thu Mar 23 11:45:59 2017_x000D_	49.5786	73.3374	215.085	3.75395	2	69.5398	49.1337	122.456	2.13727	31.3731		8.56505	0
29353	Thu Mar 23 11:45:59 2017_x000D_	49.3841	73.5464	215.086	3.75396	2	69.5398	49.1337	122.456	2.13727	31.6581		10.8845	106.671
29354	Thu Mar 23 11:45:59 2017_x000D_	49.0901	73.759	216.677	3.78173	2	67.6522	52.147	116.037	2.02522	28.4891		10.8893	0
29355	Thu Mar 23 11:45:59 2017_x000D_	48.7959	73.9716	215.086	3.75396	2	67.6522	52.147	116.037	2.02522	28.8422		19.3625	0
29356	Thu Mar 23 11:45:59 2017_x000D_	48.3073	74.3933	216.678	3.78174	2	67.6522	52.147	116.037	2.02522	29.4809		16.2122	0
29357	Thu Mar 23 11:45:59 2017_x000D_	47.8137	74.6133	215.086	3.75395	2	67.6522	52.147	116.037	2.02522	29.9717		13.4829	121.482
29358	Thu Mar 23 11:45:59 2017_x000D_	47.4198	74.8297	215.085	3.75394	2	65.9503	55.8214	97.6551	1.7044	26.5461		17.1449	0
29359	Thu Mar 23 11:45:59 2017_x000D_	47.0304	75.248	215.087	3.75397	2	65.9503	55.8214	97.6551	1.7044	27.1174		10.8953	0
29360	Thu Mar 23 11:45:59 2017_x000D_	46.7361	75.4608	216.677	3.78172	2	65.9503	55.8214	97.6551	1.7044	27.4753		10.9061	0
29361	Thu Mar 23 11:45:59 2017_x000D_	46.4415	75.6738	215.087	3.75397	2	65.9503	55.8214	97.6551	1.7044	27.8336		6.74945	0
29362	Thu Mar 23 11:45:59 2017_x000D_	46.2443	75.7821	212.664	3.71169	2	65.9503	55.8214	97.6551	1.7044	28.0492		20.2431	98.1306
29363	Thu Mar 23 11:45:59 2017_x000D_	45.6529	76.107	215.085	3.75395	2	64.7155	58.8504	100.926	1.7615	25.7133		8.57777	0
29364	Thu Mar 23 11:45:59 2017_x000D_	45.4581	76.3163	215.086	3.75396	2	64.7155	58.8504	100.926	1.7615	25.9982		20.2591	0
29365	Thu Mar 23 11:45:59 2017_x000D_	44.8662	76.6414	212.664	3.71169	2	64.7155	58.8504	100.926	1.7615	26.6555		6.75089	0
29366	Thu Mar 23 11:45:59 2017_x000D_	44.669	76.7498	215.085	3.75394	2	64.7155	58.8504	100.926	1.7615	26.8747		17.164	102.323
29367	Thu Mar 23 11:46:00 2017_x000D_	44.2792	77.1686	215.086	3.75397	2	63.6876	62.1026	100.926	1.7615	24.5697		8.58186	0
29368	Thu Mar 23 11:46:00 2017_x000D_	44.0842	77.3779	215.087	3.75398	2	63.6876	62.1026	100.926	1.7615	24.8521		16.2482	0
29369	Thu Mar 23 11:46:00 2017_x000D_	43.5896	77.5986	216.675	3.78169	2	63.6876	62.1026	100.926	1.7615	25.3783		4.29627	0
29370	Thu Mar 23 11:46:00 2017_x000D_	43.492	77.7034	212.666	3.71172	2	63.6876	62.1026	100.926	1.7615	25.5195		6.7576	83.3931
29371	Thu Mar 23 11:46:00 2017_x000D_	43.2946	77.8119	215.086	3.75396	2	62.6921	64.698	100.133	1.74765	23.4145		6.76286	0
29372	Thu Mar 23 11:46:00 2017_x000D_	43.097	77.9204	212.666	3.71172	2	62.6921	64.698	100.133	1.74765	23.6389		13.5219	0
29373	Thu Mar 23 11:46:00 2017_x000D_	42.702	78.1375	212.665	3.71171	2	62.6921	64.698	100.133	1.74765	24.0878		6.79985	0
29374	Thu Mar 23 11:46:00 2017_x000D_	42.6068	78.3432	211.266	3.6873	2	62.6921	64.698	100.133	1.74765	24.2819		19.0955	0
29375	Thu Mar 23 11:46:00 2017_x000D_	42.0113	78.568	200.692	3.50273	2	62.6921	64.698	100.133	1.74765	24.9013		8.60057	127.327
29376	Thu Mar 23 11:46:00 2017_x000D_	41.8156	78.7775	193.568	3.3784	2	60.983	68.5829	114.768	2.00308	21.7099		6.02177	0
29377	Thu Mar 23 11:46:00 2017_x000D_	41.615	78.7846	176.437	3.0794	2	60.983	68.5829	114.768	2.00308	21.8905		6.0161	0
29378	Thu Mar 23 11:46:00 2017_x000D_	41.4146	78.792	170.774	2.98057	2	60.983	68.5829	114.768	2.00308	22.0714		4.24832	0
29379	Thu Mar 23 11:46:00 2017_x000D_	41.3119	78.6945	161.735	2.82281	2	60.983	68.5829	114.768	2.00308	22.1178		12.3677	89.7516
29380	Thu Mar 23 11:46:00 2017_x000D_	40.9088	78.6081	146.52	2.55725	2	59.1318	70.9331	135	2.35619	19.7733		8.4862	0
29381	Thu Mar 23 11:46:00 2017_x000D_	40.7035	78.4135	138.6	2.41902	2	59.1318	70.9331	135	2.35619	19.8887		3.00484	0
29382	Thu Mar 23 11:46:00 2017_x000D_	40.6034	78.417	132.741	2.31677	2	59.1318	70.9331	135	2.35619	19.9828		15.0131	0
29383	Thu Mar 23 11:46:00 2017_x000D_	40.2932	78.0243	117.994	2.05939	2	59.1318	70.9331	135	2.35619	20.129		13.482	108.19
29384	Thu Mar 23 11:46:00 2017_x000D_	40.0826	77.6273	110.695	1.932	2	56.8265	73.7064	135	2.35619	17.1968		9.55697	0
29385	Thu Mar 23 11:46:00 2017_x000D_	39.9746	77.3276	107.349	1.87359	2	56.8265	73.7064	135	2.35619	17.2366		24.9492	0
29386	Thu Mar 23 11:46:00 2017_x000D_	39.7531	76.526	108.928	1.90115	2	56.8265	73.7064	135	2.35619	17.3047		12.4911	0
29387	Thu Mar 23 11:46:00 2017_x000D_	39.6421	76.1247	111.627	1.94826	2	56.8265	73.7064	135	2.35619	17.3537		12.4968	111.871
29388	Thu Mar 23 11:46:00 2017_x000D_	39.5311	75.7232	114.238	1.99383	2	54.0987	76.249	152.434	2.66047	14.5771		13.5171	0
29389	Thu Mar 23 11:46:01 2017_x000D_	39.3197	75.3253	114.239	1.99385	2	54.0987	76.249	152.434	2.66047	14.8078		16.3083	0
29390	Thu Mar 23 11:46:01 2017_x000D_	39.1052	74.8258	120.478	2.10274	2	54.0987	76.249	152.434	2.66047	15.0609		13.5332	0
29391	Thu Mar 23 11:46:01 2017_x000D_	38.8936	74.4274	120.477	2.10272	2	54.0987	76.249	152.434	2.66047	15.3138		16.3244	0
29392	Thu Mar 23 11:46:01 2017_x000D_	38.6789	73.9274	126.669	2.21078	2	54.0987	76.249	152.434	2.66047	15.5936		12.809	71.1665
29393	Thu Mar 23 11:46:01 2017_x000D_	38.3689	73.6338	130.574	2.27894	2	52.0844	77.502	136.007	2.37377	14.2505		19.3587	0
29394	Thu Mar 23 11:46:01 2017_x000D_	37.9529	73.1405	132.407	2.31094	2	52.0844	77.502	136.007	2.37377	14.7893		8.54981	0
29395	Thu Mar 23 11:46:01 2017_x000D_	37.7461	72.9444	132.408	2.31096	2	52.0844	77.502	136.007	2.37377	15.0452		8.55199	0
29396	Thu Mar 23 11:46:01 2017_x000D_	37.5392	72.7483	132.409	2.31097	2	52.0844	77.502	136.007	2.37377	15.3023		10.9341	73.4335
29397	Thu Mar 23 11:46:01 2017_x000D_	37.3295	72.4502	130.574	2.27895	2	49.8635	78.5312	171.363	2.99085	13.9312		19.3968	0
29398	Thu Mar 23 11:46:01 2017_x000D_	36.9126	71.956	132.406	2.31092	2	49.8635	78.5312	171.363	2.99085	14.5244		17.1378	0
29399	Thu Mar 23 11:46:01 2017_x000D_	36.4981	71.5629	132.408	2.31095	2	49.8635	78.5312	171.363	2.99085	15.0729		10.955	0
29400	Thu Mar 23 11:46:01 2017_x000D_	36.2879	71.2643	130.575	2.27896	2	49.8635	78.5312	171.363	2.99085	15.3982		8.57732	38.3418
29401	Thu Mar 23 11:46:01 2017_x000D_	36.0805	71.0675	130.576	2.27898	2	48.7479	79.1548	159.508	2.78394	15.0289		15.1953	0
29402	Thu Mar 23 11:46:01 2017_x000D_	35.7662	70.6703	132.678	2.31568	2	48.7479	79.1548	159.508	2.78394	15.5084		8.57515	0
29403	Thu Mar 23 11:46:01 2017_x000D_	35.5589	70.4735	128.343	2.24	2	48.7479	79.1548	159.508	2.78394	15.7897		17.7503	0
29404	Thu Mar 23 11:46:01 2017_x000D_	35.2416	69.9741	132.402	2.31086	2	48.7479	79.1548	159.508	2.78394	16.3311		6.7875	39.7365
29405	Thu Mar 23 11:46:01 2017_x000D_	35.0364	69.8788	130.577	2.27899	2	47.4359	79.3367	180	3.14159	15.5949		10.9759	0
29406	Thu Mar 23 11:46:01 2017_x000D_	34.8257	69.5797	132.404	2.31088	2	47.4359	79.3367	180	3.14159	15.9442		19.5016	0
29407	Thu Mar 23 11:46:01 2017_x000D_	34.4067	69.0827	130.575	2.27897	2	47.4359	79.3367	180	3.14159	16.5802		8.60701	0
29408	Thu Mar 23 11:46:01 2017_x000D_	34.1986	68.8852	130.576	2.27899	2	47.4359	79.3367	180	3.14159	16.8659		15.2408	0
29409	Thu Mar 23 11:46:01 2017_x000D_	33.8835	68.4867	128.346	2.24005	2	47.4359	79.3367	180	3.14159	17.3606		8.61767	67.6553
29410	Thu Mar 23 11:46:02 2017_x000D_	33.6751	68.289	128.347	2.24008	2	45.2965	78.6234	202.785	3.53926	15.5517		8.62191	0
29411	Thu Mar 23 11:46:02 2017_x000D_	33.4666	68.0912	128.348	2.2401	2	45.2965	78.6234	202.785	3.53926	15.839		13.6745	0
29412	Thu Mar 23 11:46:02 2017_x000D_	33.2523	67.6889	128.346	2.24005	2	45.2965	78.6234	202.785	3.53926	16.2673		4.31422	0
29413	Thu Mar 23 11:46:02 2017_x000D_	33.1479	67.59	132.4	2.31082	2	45.2965	78.6234	202.785	3.53926	16.4111		4.314	43.4019
29414	Thu Mar 23 11:46:02 2017_x000D_	33.0437	67.4909	128.347	2.24008	2	44.0247	77.9338	187.655	3.2752	15.1538		11.0299	0
29415	Thu Mar 23 11:46:02 2017_x000D_	32.832	67.1903	126.692	2.2112	2	44.0247	77.9338	187.655	3.2752	15.5145		4.31846	0
29416	Thu Mar 23 11:46:02 2017_x000D_	32.7275	67.0913	130.575	2.27896	2	44.0247	77.9338	187.655	3.2752	15.6584		20.5408	0
29417	Thu Mar 23 11:46:02 2017_x000D_	32.4054	66.4871	136.49	2.38219	2	44.0247	77.9338	187.655	3.2752	16.3106		9.64282	40.9913
29418	Thu Mar 23 11:46:02 2017_x000D_	32.0976	66.3945	140.596	2.45386	2	42.7424	77.4619	204.264	3.56508	15.3558		15.302	0
29419	Thu Mar 23 11:46:02 2017_x000D_	31.7806	65.9949	155.023	2.70567	2	42.7424	77.4619	204.264	3.56508	15.8636		6.09641	0
29420	Thu Mar 23 11:46:02 2017_x000D_	31.5775	66.0017	160.381	2.79918	2	42.7424	77.4619	204.264	3.56508	15.9997		6.81347	0
29421	Thu Mar 23 11:46:02 2017_x000D_	31.3713	65.9065	181.808	3.17315	2	42.7424	77.4619	204.264	3.56508	16.212		0	0
29422	Thu Mar 23 11:46:02 2017_x000D_	31.3713	65.9065	181.808	3.17315	2	42.7424	77.4619	204.264	3.56508	16.212		12.1984	32.3406
29423	Thu Mar 23 11:46:02 2017_x000D_	30.9649	65.9197	193.2	3.37197	2	41.9042	76.784	193.013	3.36871	15.4176		3.04361	0
29424	Thu Mar 23 11:46:02 2017_x000D_	30.8635	65.923	199.45	3.48106	2	41.9042	76.784	193.013	3.36871	15.4874		9.64715	0
29425	Thu Mar 23 11:46:02 2017_x000D_	30.5621	66.0351	216.48	3.77829	2	41.9042	76.784	193.013	3.36871	15.6263		12.5945	0
29426	Thu Mar 23 11:46:02 2017_x000D_	30.1584	66.1503	226.961	3.96121	2	41.9042	76.784	193.013	3.36871	15.8442		6.1499	63.8017
29427	Thu Mar 23 11:46:02 2017_x000D_	30.1647	66.3552	235.064	4.10264	2	39.9898	75.8577	188.637	3.29233	13.6686		3.05542	0
29428	Thu Mar 23 11:46:02 2017_x000D_	30.0629	66.3583	237.415	4.14367	2	39.9898	75.8577	188.637	3.29233	13.7398		22.1667	0
29429	Thu Mar 23 11:46:02 2017_x000D_	29.6739	66.9865	237.415	4.14367	2	39.9898	75.8577	188.637	3.29233	13.6057		11.0808	0
29430	Thu Mar 23 11:46:02 2017_x000D_	29.4794	67.3005	239.01	4.17151	2	39.9898	75.8577	188.637	3.29233	13.5534		11.0875	59.8976
29431	Thu Mar 23 11:46:03 2017_x000D_	29.2848	67.6147	237.415	4.14367	2	38.0544	75.3672	180	3.14159	11.705		24.7957	0
29432	Thu Mar 23 11:46:03 2017_x000D_	28.8987	68.3455	231.036	4.03233	2	38.0544	75.3672	180	3.14159	11.5382		8.68552	0
29433	Thu Mar 23 11:46:03 2017_x000D_	28.7011	68.5571	231.036	4.03233	2	38.0544	75.3672	180	3.14159	11.5699		19.6578	0
29434	Thu Mar 23 11:46:03 2017_x000D_	28.2039	68.9839	224.848	3.92433	2	38.0544	75.3672	180	3.14159	11.7379		11.0906	59.9158
29435	Thu Mar 23 11:46:03 2017_x000D_	28.0091	69.2981	218.851	3.81968	2	36.1184	74.8766	180	3.14159	9.84278		17.8914	0
29436	Thu Mar 23 11:46:03 2017_x000D_	27.5086	69.6224	214.891	3.75055	2	36.1184	74.8766	180	3.14159	10.0864		11.058	0
29437	Thu Mar 23 11:46:03 2017_x000D_	27.2092	69.8374	216.492	3.7785	2	36.1184	74.8766	180	3.14159	10.2356		22.1358	0
29438	Thu Mar 23 11:46:03 2017_x000D_	26.6098	70.2677	216.492	3.7785	2	36.1184	74.8766	180	3.14159	10.5667		0	0
29439	Thu Mar 23 11:46:03 2017_x000D_	26.6098	70.2677	216.492	3.7785	2	36.1184	74.8766	180	3.14159	10.5667		19.6708	46.0224
29440	Thu Mar 23 11:46:03 2017_x000D_	26.1122	70.6947	214.892	3.75056	2	34.6066	74.6161	180	3.14159	9.35586		11.0688	0
29441	Thu Mar 23 11:46:03 2017_x000D_	25.8125	70.9099	216.493	3.77851	2	34.6066	74.6161	180	3.14159	9.54317		17.9147	0
29442	Thu Mar 23 11:46:03 2017_x000D_	25.3114	71.2347	212.455	3.70803	2	34.6066	74.6161	180	3.14159	9.89114		9.69946	0
29443	Thu Mar 23 11:46:03 2017_x000D_	25.0084	71.3475	216.491	3.77848	2	34.6066	74.6161	180	3.14159	10.1395		17.3902	20.5316
29444	Thu Mar 23 11:46:03 2017_x000D_	24.6128	71.7712	216.492	3.7785	2	33.9643	74.3798	184.972	3.22838	9.70852		11.0862	0
29445	Thu Mar 23 11:46:03 2017_x000D_	24.3126	71.9867	214.892	3.75057	2	33.9643	74.3798	184.972	3.22838	9.94395		17.9163	0
29446	Thu Mar 23 11:46:03 2017_x000D_	23.8115	72.3116	218.848	3.81963	2	33.9643	74.3798	184.972	3.22838	10.3613		11.082	0
29447	Thu Mar 23 11:46:03 2017_x000D_	23.5114	72.527	220.634	3.85079	2	33.9643	74.3798	184.972	3.22838	10.6158		8.70043	19.5796
29448	Thu Mar 23 11:46:03 2017_x000D_	23.3135	72.739	220.634	3.8508	2	33.3119	74.3616	180	3.14159	10.1292		11.0928	0
29449	Thu Mar 23 11:46:03 2017_x000D_	23.0131	72.9546	218.848	3.81963	2	33.3119	74.3616	180	3.14159	10.3945		19.692	0
29450	Thu Mar 23 11:46:03 2017_x000D_	22.515	73.3821	220.634	3.85079	2	33.3119	74.3616	180	3.14159	10.8412		8.70468	0
29451	Thu Mar 23 11:46:03 2017_x000D_	22.317	73.5942	220.634	3.8508	2	33.3119	74.3616	180	3.14159	11.0216		19.7073	14.5016
29452	Thu Mar 23 11:46:03 2017_x000D_	21.8184	74.0219	218.849	3.81964	2	32.8869	74.1313	187.25	3.26814	11.069		9.72438	0
29453	Thu Mar 23 11:46:04 2017_x000D_	21.5147	74.1352	218.234	3.8089	2	32.8869	74.1313	187.25	3.26814	11.3722		15.3896	0
29454	Thu Mar 23 11:46:04 2017_x000D_	21.1152	74.457	220.633	3.85078	2	32.8869	74.1313	187.25	3.26814	11.7762		8.70672	0
29455	Thu Mar 23 11:46:04 2017_x000D_	20.9171	74.6691	220.634	3.85078	2	32.8869	74.1313	187.25	3.26814	11.9819		8.70877	0
29456	Thu Mar 23 11:46:04 2017_x000D_	20.7189	74.8812	220.634	3.85078	2	32.8869	74.1313	187.25	3.26814	12.1911		19.7196	32.6347
29457	Thu Mar 23 11:46:04 2017_x000D_	20.2201	75.3093	218.849	3.81964	2	31.7995	74.101	180	3.14159	11.6423		11.1012	0
29458	Thu Mar 23 11:46:04 2017_x000D_	19.9195	75.5251	220.634	3.85078	2	31.7995	74.101	180	3.14159	11.9651		13.7778	0
29459	Thu Mar 23 11:46:04 2017_x000D_	19.5162	75.7448	220.633	3.85077	2	31.7995	74.101	180	3.14159	12.3928		8.71096	0
29460	Thu Mar 23 11:46:04 2017_x000D_	19.318	75.957	220.633	3.85077	2	31.7995	74.101	180	3.14159	12.6187		17.4241	65.7297
29461	Thu Mar 23 11:46:04 2017_x000D_	18.9216	76.3815	220.634	3.85078	2	29.6142	74.2588	172.345	3.00799	10.9013		6.89356	0
29462	Thu Mar 23 11:46:04 2017_x000D_	18.7198	76.4914	218.235	3.80892	2	29.6142	74.2588	172.345	3.00799	11.1208		15.4088	0
29463	Thu Mar 23 11:46:04 2017_x000D_	18.3198	76.8136	220.633	3.85077	2	29.6142	74.2588	172.345	3.00799	11.5797		4.36177	0
29464	Thu Mar 23 11:46:04 2017_x000D_	18.2205	76.9198	216.496	3.77857	2	29.6142	74.2588	172.345	3.00799	11.7003		6.89499	50.0715
29465	Thu Mar 23 11:46:04 2017_x000D_	18.0187	77.0298	218.849	3.81963	2	28.0616	74.8713	153.963	2.68717	10.2722		11.112	0
29466	Thu Mar 23 11:46:04 2017_x000D_	17.7178	77.2458	220.632	3.85076	2	28.0616	74.8713	153.963	2.68717	10.6128		11.1221	0
29467	Thu Mar 23 11:46:04 2017_x000D_	17.4167	77.4621	218.848	3.81963	2	28.0616	74.8713	153.963	2.68717	10.9556		6.87719	0
29468	Thu Mar 23 11:46:04 2017_x000D_	17.3212	77.6705	220.633	3.85077	2	28.0616	74.8713	153.963	2.68717	11.0992		11.127	0
29469	Thu Mar 23 11:46:04 2017_x000D_	17.0199	77.8868	218.849	3.81964	2	28.0616	74.8713	153.963	2.68717	11.4461		11.1295	53.0879
29470	Thu Mar 23 11:46:04 2017_x000D_	16.7185	78.1031	212.471	3.70832	2	26.4991	75.702	147.544	2.57512	10.071		0.018	0
29471	Thu Mar 23 11:46:04 2017_x000D_	16.7179	78.1031	199.593	3.48356	2	26.4991	75.702	147.544	2.57512	10.0716		3.07146	0
29472	Thu Mar 23 11:46:04 2017_x000D_	16.8202	78.099	187.837	3.27837	2	26.4991	75.702	147.544	2.57512	9.97129		3.08334	0
29473	Thu Mar 23 11:46:04 2017_x000D_	16.9229	78.095	182.152	3.17915	2	26.4991	75.702	147.544	2.57512	9.87067		6.84185	42.225
29474	Thu Mar 23 11:46:05 2017_x000D_	17.0325	78.295	163.778	2.85847	2	25.3719	76.5449	135.198	2.35965	8.52106		3.08611	0
29475	Thu Mar 23 11:46:05 2017_x000D_	17.0287	78.1922	155.652	2.71664	2	25.3719	76.5449	135.198	2.35965	8.50427		3.05348	0
29476	Thu Mar 23 11:46:05 2017_x000D_	17.0328	78.2939	137.194	2.39449	2	25.3719	76.5449	135.198	2.35965	8.52054		8.69271	0
29477	Thu Mar 23 11:46:05 2017_x000D_	16.8205	78.0967	129.038	2.25213	2	25.3719	76.5449	135.198	2.35965	8.69106		4.33428	65.312
29478	Thu Mar 23 11:46:05 2017_x000D_	16.7149	77.9981	112.319	1.96034	2	23.7802	78.0302	123.751	2.15986	7.06537		6.86579	0
29479	Thu Mar 23 11:46:05 2017_x000D_	16.6051	77.7973	109.607	1.91301	2	23.7802	78.0302	123.751	2.15986	7.17888		6.15048	0
29480	Thu Mar 23 11:46:05 2017_x000D_	16.5982	77.5924	102.832	1.79476	2	23.7802	78.0302	123.751	2.15986	7.19533		25.3357	0
29481	Thu Mar 23 11:46:05 2017_x000D_	16.364	76.781	103.943	1.81414	2	23.7802	78.0302	123.751	2.15986	7.52067		15.6847	70.1303
29482	Thu Mar 23 11:46:05 2017_x000D_	16.2433	76.2723	100.571	1.75529	2	22.179	79.7334	121.9	2.12756	6.87108		12.6934	0
29483	Thu Mar 23 11:46:05 2017_x000D_	16.1259	75.8658	103.362	1.80401	2	22.179	79.7334	121.9	2.12756	7.1832		21.769	0
29484	Thu Mar 23 11:46:05 2017_x000D_	15.9976	75.1516	106.806	1.86412	2	22.179	79.7334	121.9	2.12756	7.69432		12.7086	0
29485	Thu Mar 23 11:46:05 2017_x000D_	15.8801	74.7446	109.597	1.91283	2	22.179	79.7334	121.9	2.12756	8.03519		19.5067	0
29486	Thu Mar 23 11:46:05 2017_x000D_	15.652	74.1357	114.919	2.00572	2	22.179	79.7334	121.9	2.12756	8.5986		9.7514	32.9812
29487	Thu Mar 23 11:46:05 2017_x000D_	15.538	73.8313	118.658	2.07096	2	21.4873	80.5879	133.749	2.33436	9.00254		18.0016	0
29488	Thu Mar 23 11:46:05 2017_x000D_	15.2105	73.3285	122.565	2.13916	2	21.4873	80.5879	133.749	2.33436	9.59672		11.1494	0
29489	Thu Mar 23 11:46:05 2017_x000D_	14.9932	73.027	121.153	2.11452	2	21.4873	80.5879	133.749	2.33436	9.96697		9.76474	0
29490	Thu Mar 23 11:46:05 2017_x000D_	14.879	72.7222	125.005	2.18174	2	21.4873	80.5879	133.749	2.33436	10.2732		22.3048	27.982
29491	Thu Mar 23 11:46:05 2017_x000D_	14.4442	72.1191	125.005	2.18175	2	20.8054	81.2243	133.711	2.33369	11.1072		8.76055	0
29492	Thu Mar 23 11:46:05 2017_x000D_	14.2303	71.9203	125.007	2.18179	2	20.8054	81.2243	133.711	2.33369	11.3928		9.77212	0
29493	Thu Mar 23 11:46:05 2017_x000D_	14.1162	71.6152	124.105	2.16604	2	20.8054	81.2243	133.711	2.33369	11.7081		19.8486	0
29494	Thu Mar 23 11:46:05 2017_x000D_	13.6843	71.114	122.568	2.13922	2	20.8054	81.2243	133.711	2.33369	12.3664		6.18698	14.7096
29495	Thu Mar 23 11:46:05 2017_x000D_	13.6769	70.9079	122.565	2.13916	2	20.3605	81.4304	180	3.14159	12.4657		22.3654	0
29496	Thu Mar 23 11:46:06 2017_x000D_	13.241	70.3031	122.566	2.13918	2	20.3605	81.4304	180	3.14159	13.21		6.92875	0
29497	Thu Mar 23 11:46:06 2017_x000D_	13.1303	70.1004	120	2.09439	2	20.3605	81.4304	180	3.14159	13.4404		19.8935	0
29498	Thu Mar 23 11:46:06 2017_x000D_	12.6975	69.598	118.673	2.07123	2	20.3605	81.4304	180	3.14159	14.0971		0	46.0834
29499	Thu Mar 23 11:46:06 2017_x000D_	12.6975	69.598	118.673	2.07123	2	18.8465	81.1707	180	3.14159	13.1049		16.7133	0
29500	Thu Mar 23 11:46:06 2017_x000D_	12.4717	69.0887	120.002	2.09443	2	18.8465	81.1707	180	3.14159	13.6606		19.6425	0
29501	Thu Mar 23 11:46:06 2017_x000D_	12.2419	68.4756	119.998	2.09436	2	18.8465	81.1707	180	3.14159	14.3104		8.80279	0
29502	Thu Mar 23 11:46:06 2017_x000D_	12.0271	68.2757	120.001	2.09441	2	18.8465	81.1707	180	3.14159	14.5872		16.7523	0
29503	Thu Mar 23 11:46:06 2017_x000D_	11.8008	67.7652	118.67	2.07118	2	18.8465	81.1707	180	3.14159	15.1443		8.81551	26.1338
29504	Thu Mar 23 11:46:06 2017_x000D_	11.5857	67.565	118.673	2.07123	2	17.9757	81.1469	180	3.14159	15.01		9.31217	0
29505	Thu Mar 23 11:46:06 2017_x000D_	11.5744	67.2548	119.997	2.09434	2	17.9757	81.1469	180	3.14159	15.296		13.9303	0
29506	Thu Mar 23 11:46:06 2017_x000D_	11.3516	66.8474	119.997	2.09434	2	17.9757	81.1469	180	3.14159	15.7593		9.84726	0
29507	Thu Mar 23 11:46:06 2017_x000D_	11.2365	66.54	116.071	2.02582	2	17.9757	81.1469	180	3.14159	16.0866		8.82808	33.214
29508	Thu Mar 23 11:46:06 2017_x000D_	11.0212	66.3394	116.075	2.02588	2	16.8967	80.8989	192.335	3.35687	15.7003		12.8476	0
29509	Thu Mar 23 11:46:06 2017_x000D_	10.9019	65.9281	118.667	2.07113	2	16.8967	80.8989	192.335	3.35687	16.1265		6.97041	0
29510	Thu Mar 23 11:46:06 2017_x000D_	10.7905	65.7242	116.073	2.02585	2	16.8967	80.8989	192.335	3.35687	16.3572		11.2509	0
29511	Thu Mar 23 11:46:06 2017_x000D_	10.5713	65.4199	117.309	2.04743	2	16.8967	80.8989	192.335	3.35687	16.7215		6.9867	46.108
29512	Thu Mar 23 11:46:06 2017_x000D_	10.4595	65.2156	119.995	2.09431	2	15.3819	80.639	202.785	3.53926	16.1899		11.2725	0
29513	Thu Mar 23 11:46:06 2017_x000D_	10.2399	64.9107	118.67	2.07118	2	15.3819	80.639	202.785	3.53926	16.5475		9.8606	0
29514	Thu Mar 23 11:46:06 2017_x000D_	10.1246	64.6029	117.31	2.04744	2	15.3819	80.639	202.785	3.53926	16.8759		3.1192	0
29515	Thu Mar 23 11:46:06 2017_x000D_	10.1207	64.499	116.075	2.02588	2	15.3819	80.639	202.785	3.53926	16.9759		6.98645	0
29516	Thu Mar 23 11:46:06 2017_x000D_	10.0091	64.2946	113.373	1.97872	2	15.3819	80.639	202.785	3.53926	17.2048		3.12279	41.1482
29517	Thu Mar 23 11:46:07 2017_x000D_	10.0135	64.3986	101.118	1.76483	2	14.0941	80.1669	190.926	3.33229	16.2877		3.11931	0
29518	Thu Mar 23 11:46:07 2017_x000D_	10.0175	64.5025	95.0046	1.65814	2	14.0941	80.1669	190.926	3.33229	16.1862		3.11367	0
29519	Thu Mar 23 11:46:07 2017_x000D_	9.91377	64.506	86.4138	1.50821	2	14.0941	80.1669	190.926	3.33229	16.2092		6.23546	0
29520	Thu Mar 23 11:46:07 2017_x000D_	9.92163	64.7137	80.7917	1.41008	2	14.0941	80.1669	190.926	3.33229	16.0066		4.40752	70.0531
29521	Thu Mar 23 11:46:07 2017_x000D_	9.81372	64.614	64.1083	1.1189	2	11.9534	79.2341	225	3.92699	14.7758		3.12109	0
29522	Thu Mar 23 11:46:07 2017_x000D_	9.91771	64.6109	61.5218	1.07376	2	11.9534	79.2341	225	3.92699	14.7642		6.92595	0
29523	Thu Mar 23 11:46:07 2017_x000D_	10.0134	64.4008	42.7715	0.746503	2	11.9534	79.2341	225	3.92699	14.9596		4.38926	0
29524	Thu Mar 23 11:46:07 2017_x000D_	10.1134	64.294	38.7013	0.675465	2	11.9534	79.2341	225	3.92699	15.053		3.11239	69.0527
29525	Thu Mar 23 11:46:07 2017_x000D_	10.2171	64.2909	32.2618	0.563074	2	10.276	77.6579	234.067	4.08525	13.3671		6.94388	0
29526	Thu Mar 23 11:46:07 2017_x000D_	10.4207	64.1808	21.9785	0.383597	2	10.276	77.6579	234.067	4.08525	13.4779		6.95444	0
29527	Thu Mar 23 11:46:07 2017_x000D_	10.6247	64.0707	19.2707	0.336338	2	10.276	77.6579	234.067	4.08525	13.5917		9.83231	0
29528	Thu Mar 23 11:46:07 2017_x000D_	10.9322	63.9573	10.2603	0.179076	2	10.276	77.6579	234.067	4.08525	13.7163		9.84816	59.9209
29529	Thu Mar 23 11:46:07 2017_x000D_	11.2403	63.844	7.73571	0.135014	2	8.80633	76.3053	237.318	4.14198	12.6968		18.7045	0
29530	Thu Mar 23 11:46:07 2017_x000D_	11.8635	63.8252	7.73743	0.135044	2	8.80633	76.3053	237.318	4.14198	12.8491		12.8306	0
29531	Thu Mar 23 11:46:07 2017_x000D_	12.2751	63.709	10.7026	0.186795	2	8.80633	76.3053	237.318	4.14198	13.0652		25.0904	0
29532	Thu Mar 23 11:46:07 2017_x000D_	13.1015	63.5804	13.6253	0.237806	2	8.80633	76.3053	237.318	4.14198	13.4302		6.22478	0
29533	Thu Mar 23 11:46:07 2017_x000D_	13.3089	63.5742	13.6263	0.237825	2	8.80633	76.3053	237.318	4.14198	13.5039		12.8125	36.7839
29534	Thu Mar 23 11:46:07 2017_x000D_	13.7199	63.4581	16.4889	0.287786	2	7.97158	75.4072	238.75	4.16698	13.2599		6.22178	0
29535	Thu Mar 23 11:46:07 2017_x000D_	13.9272	63.4519	16.4901	0.287806	2	7.97158	75.4072	238.75	4.16698	13.3566		19.6384	0
29536	Thu Mar 23 11:46:07 2017_x000D_	14.5416	63.226	21.9914	0.383822	2	7.97158	75.4072	238.75	4.16698	13.84		6.93432	0
29537	Thu Mar 23 11:46:07 2017_x000D_	14.745	63.1162	19.2805	0.336508	2	7.97158	75.4072	238.75	4.16698	14.0338		19.6233	32.5401
29538	Thu Mar 23 11:46:08 2017_x000D_	15.3589	62.8904	19.2803	0.336504	2	7.35474	74.515	246.853	4.30839	14.1137		12.7907	0
29539	Thu Mar 23 11:46:08 2017_x000D_	15.7692	62.7745	21.9922	0.383837	2	7.35474	74.515	246.853	4.30839	14.4445		16.6994	0
29540	Thu Mar 23 11:46:08 2017_x000D_	16.2794	62.5519	23.0226	0.40182	2	7.35474	74.515	246.853	4.30839	14.9253		9.30401	0
29541	Thu Mar 23 11:46:08 2017_x000D_	16.5894	62.5428	21.9941	0.383869	2	7.35474	74.515	246.853	4.30839	15.1199		11.1727	18.4014
29542	Thu Mar 23 11:46:08 2017_x000D_	16.8925	62.3264	23.0232	0.401831	2	6.93717	74.0657	212.246	3.70439	15.3922		9.78845	0
29543	Thu Mar 23 11:46:08 2017_x000D_	17.1987	62.2137	19.2796	0.336492	2	6.93717	74.0657	212.246	3.70439	15.677		16.6805	0
29544	Thu Mar 23 11:46:08 2017_x000D_	17.7083	61.9913	20.1928	0.352432	2	6.93717	74.0657	212.246	3.70439	16.1805		12.768	0
29545	Thu Mar 23 11:46:08 2017_x000D_	18.1179	61.8757	23.0245	0.401853	2	6.93717	74.0657	212.246	3.70439	16.541		20.7548	18.4026
29546	Thu Mar 23 11:46:08 2017_x000D_	18.7266	61.5469	20.1915	0.352407	2	6.51954	73.6164	250.665	4.37493	17.1664		9.28284	0
29547	Thu Mar 23 11:46:08 2017_x000D_	19.0359	61.538	19.279	0.336482	2	6.51954	73.6164	250.665	4.37493	17.3939		23.5575	0
29548	Thu Mar 23 11:46:08 2017_x000D_	19.7477	61.2064	23.0248	0.401859	2	6.51954	73.6164	250.665	4.37493	18.1381		9.76563	0
29549	Thu Mar 23 11:46:08 2017_x000D_	20.0532	61.094	19.2772	0.336451	2	6.51954	73.6164	250.665	4.37493	18.4383		12.7462	0
29550	Thu Mar 23 11:46:08 2017_x000D_	20.4621	60.9786	21.9941	0.383869	2	6.51954	73.6164	250.665	4.37493	18.8178		19.5341	33.3746
29551	Thu Mar 23 11:46:08 2017_x000D_	21.0732	60.7538	21.9945	0.383876	2	6.34812	72.5172	259.997	4.5378	18.8469		6.90486	0
29552	Thu Mar 23 11:46:08 2017_x000D_	21.2757	60.6444	19.2767	0.336442	2	6.34812	72.5172	259.997	4.5378	19.0734		22.4762	0
29553	Thu Mar 23 11:46:08 2017_x000D_	21.9895	60.4168	20.1928	0.352431	2	6.34812	72.5172	259.997	4.5378	19.7756		9.75052	0
29554	Thu Mar 23 11:46:08 2017_x000D_	22.2945	60.3045	16.4755	0.287553	2	6.34812	72.5172	259.997	4.5378	20.0857		19.5085	45.969
29555	Thu Mar 23 11:46:08 2017_x000D_	22.9048	60.08	16.4746	0.287536	2	6.41362	70.9863	276.623	4.82798	19.7714		9.75793	0
29556	Thu Mar 23 11:46:08 2017_x000D_	23.2101	59.9678	20.1928	0.352431	2	6.41362	70.9863	276.623	4.82798	20.088		22.4345	0
29557	Thu Mar 23 11:46:08 2017_x000D_	23.9226	59.7407	19.2771	0.336449	2	6.41362	70.9863	276.623	4.82798	20.8093		9.74845	0
29558	Thu Mar 23 11:46:08 2017_x000D_	24.2276	59.6286	23.0306	0.401959	2	6.41362	70.9863	276.623	4.82798	21.1266		9.73437	47.9976
29559	Thu Mar 23 11:46:08 2017_x000D_	24.5321	59.5165	19.2769	0.336446	2	6.9157	69.4672	279.972	4.88644	20.2325		6.88618	0
29560	Thu Mar 23 11:46:09 2017_x000D_	24.734	59.4073	16.4717	0.287485	2	6.9157	69.4672	279.972	4.88644	20.462		19.4733	0
29561	Thu Mar 23 11:46:09 2017_x000D_	25.3432	59.1832	16.4707	0.287468	2	6.9157	69.4672	279.972	4.88644	21.1029		9.2406	0
29562	Thu Mar 23 11:46:09 2017_x000D_	25.6511	59.1746	17.2597	0.301239	2	6.9157	69.4672	279.972	4.88644	21.3765		16.5647	0
29563	Thu Mar 23 11:46:09 2017_x000D_	26.1571	58.9536	16.471	0.287472	2	6.9157	69.4672	279.972	4.88644	21.9264		9.7323	54.3606
29564	Thu Mar 23 11:46:09 2017_x000D_	26.4616	58.8417	20.1942	0.352455	2	7.4273	67.7289	280.504	4.89572	21.0068		16.558	0
29565	Thu Mar 23 11:46:09 2017_x000D_	26.9674	58.6208	19.2761	0.336431	2	7.4273	67.7289	280.504	4.89572	21.5586		6.14638	0
29566	Thu Mar 23 11:46:09 2017_x000D_	27.1722	58.6151	19.2774	0.336454	2	7.4273	67.7289	280.504	4.89572	21.7468		6.14638	0
29567	Thu Mar 23 11:46:09 2017_x000D_	27.377	58.6094	19.2787	0.336477	2	7.4273	67.7289	280.504	4.89572	21.9353		13.7494	60.7822
29568	Thu Mar 23 11:46:09 2017_x000D_	27.7802	58.3915	19.2772	0.33645	2	7.94845	65.771	284.861	4.97177	21.1602		6.87398	0
29569	Thu Mar 23 11:46:09 2017_x000D_	27.9818	58.2826	22.0003	0.383978	2	7.94845	65.771	284.861	4.97177	21.3872		3.07623	0
29570	Thu Mar 23 11:46:09 2017_x000D_	28.0843	58.2797	23.0358	0.40205	2	7.94845	65.771	284.861	4.97177	21.4842		11.0872	0
29571	Thu Mar 23 11:46:09 2017_x000D_	28.3849	58.0647	21.9993	0.38396	2	7.94845	65.771	284.861	4.97177	21.8411		9.21353	40.0876
29572	Thu Mar 23 11:46:09 2017_x000D_	28.6919	58.0562	23.0364	0.40206	2	8.22321	64.4633	274.972	4.79917	21.448		12.6572	0
29573	Thu Mar 23 11:46:09 2017_x000D_	29.098	57.9418	30.9061	0.539413	2	8.22321	64.4633	274.972	4.79917	21.8698		4.37422	0
29574	Thu Mar 23 11:46:09 2017_x000D_	29.1978	57.8355	42.8322	0.747563	2	8.22321	64.4633	274.972	4.79917	21.9968		4.34057	0
29575	Thu Mar 23 11:46:09 2017_x000D_	29.099	57.9412	55.0665	0.961092	2	8.22321	64.4633	274.972	4.79917	21.8709		3.08559	35.5789
29576	Thu Mar 23 11:46:09 2017_x000D_	29.1023	58.044	66.7027	1.16418	2	8.707	63.3805	285.794	4.98804	21.0819		0.012	0
29577	Thu Mar 23 11:46:09 2017_x000D_	29.1023	58.0436	74.3327	1.29735	2	8.707	63.3805	285.794	4.98804	21.082		6.17954	0
29578	Thu Mar 23 11:46:09 2017_x000D_	29.1082	58.2495	91.7033	1.60053	2	8.707	63.3805	285.794	4.98804	21.0365		3.05851	0
29579	Thu Mar 23 11:46:09 2017_x000D_	29.2101	58.2463	100.582	1.75548	2	8.707	63.3805	285.794	4.98804	21.1362		6.20445	0
29580	Thu Mar 23 11:46:09 2017_x000D_	29.2032	58.0396	119.33	2.0827	2	8.707	63.3805	285.794	4.98804	21.1806		0.0127279	41.7695
29581	Thu Mar 23 11:46:10 2017_x000D_	29.2029	58.0399	127.633	2.22761	2	9.2003	62.0785	284.692	4.96881	20.4062		4.36936	0
29582	Thu Mar 23 11:46:10 2017_x000D_	29.0972	57.9397	140.738	2.45634	2	9.2003	62.0785	284.692	4.96881	20.3228		3.09768	0
29583	Thu Mar 23 11:46:10 2017_x000D_	29.0938	57.8365	146.829	2.56266	2	9.2003	62.0785	284.692	4.96881	20.3407		6.87795	0
29584	Thu Mar 23 11:46:10 2017_x000D_	28.8863	57.739	149.338	2.60644	2	9.2003	62.0785	284.692	4.96881	20.1586		11.1209	56.4612
29585	Thu Mar 23 11:46:10 2017_x000D_	28.5731	57.5407	150.881	2.63337	2	9.93101	60.3441	277.25	4.83893	18.8517		24.8519	0
29586	Thu Mar 23 11:46:10 2017_x000D_	27.8444	57.1467	149.339	2.60645	2	9.93101	60.3441	277.25	4.83893	18.1965		11.1384	0
29587	Thu Mar 23 11:46:10 2017_x000D_	27.5307	56.9481	150.88	2.63336	2	9.93101	60.3441	277.25	4.83893	17.9243		22.2757	0
29588	Thu Mar 23 11:46:10 2017_x000D_	26.9036	56.5505	142.687	2.49035	2	9.93101	60.3441	277.25	4.83893	17.3914		11.1442	54.4516
29589	Thu Mar 23 11:46:10 2017_x000D_	26.5898	56.3517	140.751	2.45657	2	10.4435	58.6029	284.965	4.97358	16.3025		22.3224	0
29590	Thu Mar 23 11:46:10 2017_x000D_	25.9613	55.9534	136.373	2.38015	2	10.4435	58.6029	284.965	4.97358	15.7424		13.9082	0
29591	Thu Mar 23 11:46:10 2017_x000D_	25.7432	55.5443	136.367	2.38006	2	10.4435	58.6029	284.965	4.97358	15.6024		21.9555	0
29592	Thu Mar 23 11:46:10 2017_x000D_	25.2136	55.0392	132.306	2.30918	2	10.4435	58.6029	284.965	4.97358	15.1939		8.78897	33.6611
29593	Thu Mar 23 11:46:10 2017_x000D_	25.0016	54.837	132.307	2.30919	2	10.7093	57.5128	279.972	4.88644	14.5406		11.2194	0
29594	Thu Mar 23 11:46:10 2017_x000D_	24.7866	54.531	125.95	2.19824	2	10.7093	57.5128	279.972	4.88644	14.3896		22.4659	0
29595	Thu Mar 23 11:46:10 2017_x000D_	24.3556	53.9186	125.95	2.19824	2	10.7093	57.5128	279.972	4.88644	14.1117		11.2065	0
29596	Thu Mar 23 11:46:10 2017_x000D_	24.0401	53.7186	128.294	2.23916	2	10.7093	57.5128	279.972	4.88644	13.8602		11.2388	0
29597	Thu Mar 23 11:46:10 2017_x000D_	23.8244	53.4123	130.068	2.27011	2	10.7093	57.5128	279.972	4.88644	13.7412		22.5084	14.7985
29598	Thu Mar 23 11:46:10 2017_x000D_	23.3925	52.7988	130.066	2.27007	2	10.9467	57.0804	278.926	4.86818	13.1617		8.81866	0
29599	Thu Mar 23 11:46:10 2017_x000D_	23.1798	52.5959	130.067	2.27009	2	10.9467	57.0804	278.926	4.86818	13.0292		18.2235	0
29600	Thu Mar 23 11:46:10 2017_x000D_	22.8537	52.0834	134.245	2.34301	2	10.9467	57.0804	278.926	4.86818	12.913		8.83138	0
29601	Thu Mar 23 11:46:10 2017_x000D_	22.6407	51.8802	134.245	2.34302	2	10.9467	57.0804	278.926	4.86818	12.7981		8.83138	28.0769
29602	Thu Mar 23 11:46:11 2017_x000D_	22.4277	51.677	134.245	2.34303	2	11.6305	56.4414	308.692	5.38769	11.8017		17.6776	0
29603	Thu Mar 23 11:46:11 2017_x000D_	22.0014	51.2702	134.246	2.34304	2	11.6305	56.4414	308.692	5.38769	11.5887		6.97568	0
29604	Thu Mar 23 11:46:11 2017_x000D_	21.7911	51.171	140.404	2.45052	2	11.6305	56.4414	308.692	5.38769	11.4462		17.6946	0
29605	Thu Mar 23 11:46:11 2017_x000D_	21.3643	50.7639	140.403	2.45049	2	11.6305	56.4414	308.692	5.38769	11.2686		8.85259	0
29606	Thu Mar 23 11:46:11 2017_x000D_	21.1508	50.5602	140.402	2.45047	2	11.6305	56.4414	308.692	5.38769	11.1904		17.7138	41.2997
29607	Thu Mar 23 11:46:11 2017_x000D_	20.7235	50.1527	140.4	2.45045	2	12.9221	56.9178	335.766	5.86021	10.3261		8.86107	0
29608	Thu Mar 23 11:46:11 2017_x000D_	20.5098	49.9488	140.4	2.45043	2	12.9221	56.9178	335.766	5.86021	10.3024		20.048	0
29609	Thu Mar 23 11:46:11 2017_x000D_	19.9787	49.5432	138.454	2.41648	2	12.9221	56.9178	335.766	5.86021	10.2069		8.87173	0
29610	Thu Mar 23 11:46:11 2017_x000D_	19.7647	49.3391	138.454	2.41647	2	12.9221	56.9178	335.766	5.86021	10.2107		6.99679	52.4349
29611	Thu Mar 23 11:46:11 2017_x000D_	19.554	49.2391	136.357	2.37987	2	14.6692	56.9683	5.28562	0.0922515	9.1434		8.87597	0
29612	Thu Mar 23 11:46:11 2017_x000D_	19.3399	49.0349	136.357	2.37987	2	14.6692	56.9683	5.28562	0.0922515	9.20621		15.6802	0
29613	Thu Mar 23 11:46:11 2017_x000D_	18.9148	48.7308	138.458	2.41654	2	14.6692	56.9683	5.28562	0.0922515	9.26723		8.88662	0
29614	Thu Mar 23 11:46:11 2017_x000D_	18.7004	48.5264	138.457	2.41653	2	14.6692	56.9683	5.28562	0.0922515	9.35501		8.89293	26.9313
29615	Thu Mar 23 11:46:11 2017_x000D_	18.4859	48.3218	138.457	2.41653	2	15.533	57.2127	0	0	9.36844		8.89293	0
29616	Thu Mar 23 11:46:11 2017_x000D_	18.2714	48.1172	138.456	2.41652	2	15.533	57.2127	0	0	9.49879		13.3489	0
29617	Thu Mar 23 11:46:11 2017_x000D_	17.9495	47.81	134.264	2.34335	2	15.533	57.2127	0	0	9.70826		4.4519	0
29618	Thu Mar 23 11:46:11 2017_x000D_	17.842	47.7077	138.456	2.41651	2	15.533	57.2127	0	0	9.78144		7.04366	0
29619	Thu Mar 23 11:46:11 2017_x000D_	17.7312	47.5007	136.357	2.37987	2	15.533	57.2127	0	0	9.95766		11.3377	0
29620	Thu Mar 23 11:46:11 2017_x000D_	17.4123	47.2979	138.455	2.41649	2	15.533	57.2127	0	0	10.0913		4.45377	0
29621	Thu Mar 23 11:46:11 2017_x000D_	17.305	47.1953	134.265	2.34337	2	15.533	57.2127	0	0	10.1729		15.7683	0
29622	Thu Mar 23 11:46:11 2017_x000D_	16.979	46.783	132.016	2.30412	2	15.533	57.2127	0	0	10.5295		4.45801	0
29623	Thu Mar 23 11:46:11 2017_x000D_	16.8716	46.6803	127.732	2.22934	2	15.533	57.2127	0	0	10.6171		4.38531	72.2711
29624	Thu Mar 23 11:46:12 2017_x000D_	16.7719	46.7872	110.187	1.92312	2	17.9247	57.5012	0	0	10.7758		3.1554	0
29625	Thu Mar 23 11:46:12 2017_x000D_	16.776	46.8923	97.9218	1.70906	2	17.9247	57.5012	0	0	10.6709		0.00848528	0
29626	Thu Mar 23 11:46:12 2017_x000D_	16.7762	46.8925	91.9716	1.60521	2	17.9247	57.5012	0	0	10.6707		3.1149	0
29627	Thu Mar 23 11:46:12 2017_x000D_	16.6724	46.895	83.0586	1.44965	2	17.9247	57.5012	0	0	10.6799		0.0271662	59.4143
29628	Thu Mar 23 11:46:12 2017_x000D_	16.6725	46.8959	64.1181	1.11907	2	19.8985	57.3387	352.345	6.14958	10.9297		3.14007	0
29629	Thu Mar 23 11:46:12 2017_x000D_	16.6687	46.7913	57.458	1.00283	2	19.8985	57.3387	352.345	6.14958	11.0308		6.96381	0
29630	Thu Mar 23 11:46:12 2017_x000D_	16.7648	46.58	38.6051	0.673787	2	19.8985	57.3387	352.345	6.14958	11.2058		3.1147	0
29631	Thu Mar 23 11:46:12 2017_x000D_	16.8686	46.5778	32.1031	0.560305	2	19.8985	57.3387	352.345	6.14958	11.1793		8.78948	33.4977
29632	Thu Mar 23 11:46:12 2017_x000D_	17.0686	46.3637	18.9611	0.330934	2	20.9992	57.151	352.345	6.14958	11.4811		6.23553	0
29633	Thu Mar 23 11:46:12 2017_x000D_	17.2764	46.3591	13.2456	0.23118	2	20.9992	57.151	352.345	6.14958	11.416		22	0
29634	Thu Mar 23 11:46:12 2017_x000D_	17.9998	46.2388	9.84453	0.171819	2	20.9992	57.151	352.345	6.14958	11.3169		12.4649	0
29635	Thu Mar 23 11:46:12 2017_x000D_	18.4152	46.2299	9.8461	0.171847	2	20.9992	57.151	352.345	6.14958	11.2226		12.8118	20.8152
29636	Thu Mar 23 11:46:12 2017_x000D_	18.8269	46.1164	12.6617	0.220988	2	21.6635	56.9507	355.028	6.1964	11.1995		9.82761	0
29637	Thu Mar 23 11:46:12 2017_x000D_	19.135	46.0051	16.1441	0.281767	2	21.6635	56.9507	355.028	6.1964	11.2339		25.0591	0
29638	Thu Mar 23 11:46:12 2017_x000D_	19.9613	45.8828	18.9714	0.331114	2	21.6635	56.9507	355.028	6.1964	11.198		9.81531	0
29639	Thu Mar 23 11:46:12 2017_x000D_	20.269	45.7716	22.7556	0.39716	2	21.6635	56.9507	355.028	6.1964	11.2657		19.6175	0
29640	Thu Mar 23 11:46:12 2017_x000D_	20.8839	45.5491	28.1575	0.491441	2	21.6635	56.9507	355.028	6.1964	11.4282		8.78687	20.8152
29641	Thu Mar 23 11:46:12 2017_x000D_	21.0842	45.3354	28.156	0.491415	2	22.3278	56.7504	349.074	6.09248	11.4825		20.802	0
29642	Thu Mar 23 11:46:12 2017_x000D_	21.6956	45.0083	33.6847	0.587909	2	22.3278	56.7504	349.074	6.09248	11.7591		6.93089	0
29643	Thu Mar 23 11:46:12 2017_x000D_	21.8993	44.8993	36.2272	0.632284	2	22.3278	56.7504	349.074	6.09248	11.8588		11.1727	0
29644	Thu Mar 23 11:46:12 2017_x000D_	22.2029	44.6836	34.599	0.603866	2	22.3278	56.7504	349.074	6.09248	12.0674		19.8632	27.1013
29645	Thu Mar 23 11:46:13 2017_x000D_	22.7068	44.2541	36.2267	0.632275	2	23.2101	56.5564	352.345	6.14958	12.3126		13.847	0
29646	Thu Mar 23 11:46:13 2017_x000D_	23.1138	44.0364	36.2274	0.632288	2	23.2101	56.5564	352.345	6.14958	12.5204		17.5611	0
29647	Thu Mar 23 11:46:13 2017_x000D_	23.514	43.6092	36.2262	0.632267	2	23.2101	56.5564	352.345	6.14958	12.9508		8.77838	0
29648	Thu Mar 23 11:46:13 2017_x000D_	23.7141	43.3957	36.2256	0.632255	2	23.2101	56.5564	352.345	6.14958	13.1703		20.7565	9.35619
29649	Thu Mar 23 11:46:13 2017_x000D_	24.3241	43.0692	33.6827	0.587874	2	23.438	56.3435	295.99	5.16601	13.3038		6.92012	0
29650	Thu Mar 23 11:46:13 2017_x000D_	24.5275	42.9604	36.2271	0.632282	2	23.438	56.3435	295.99	5.16601	13.4274		8.77414	0
29651	Thu Mar 23 11:46:13 2017_x000D_	24.7275	42.747	36.2264	0.632271	2	23.438	56.3435	295.99	5.16601	13.6575		18.0361	0
29652	Thu Mar 23 11:46:13 2017_x000D_	25.2338	42.4228	32.116	0.56053	2	23.438	56.3435	295.99	5.16601	14.0361		13.8268	9.35414
29653	Thu Mar 23 11:46:13 2017_x000D_	25.6402	42.2054	32.1164	0.560538	2	23.6659	56.1307	283.013	4.93951	14.0646		8.77209	0
29654	Thu Mar 23 11:46:13 2017_x000D_	25.8401	41.992	32.1154	0.56052	2	23.6659	56.1307	283.013	4.93951	14.3049		20.7309	0
29655	Thu Mar 23 11:46:13 2017_x000D_	26.4494	41.666	29.5014	0.514897	2	23.6659	56.1307	283.013	4.93951	14.7301		6.90936	0
29656	Thu Mar 23 11:46:13 2017_x000D_	26.6525	41.5574	32.1163	0.560534	2	23.6659	56.1307	283.013	4.93951	14.8762		20.7201	0
29657	Thu Mar 23 11:46:13 2017_x000D_	27.2615	41.2316	29.5018	0.514903	2	23.6659	56.1307	283.013	4.93951	15.3268		11.1403	40.1413
29658	Thu Mar 23 11:46:13 2017_x000D_	27.5642	41.0165	28.1438	0.491201	2	23.9427	54.8216	283.013	4.93951	14.2722		9.76303	0
29659	Thu Mar 23 11:46:13 2017_x000D_	27.8703	40.906	32.1176	0.560558	2	23.9427	54.8216	283.013	4.93951	14.4593		17.5315	0
29660	Thu Mar 23 11:46:13 2017_x000D_	28.2698	40.4795	32.1155	0.560522	2	23.9427	54.8216	283.013	4.93951	14.9806		12.7154	0
29661	Thu Mar 23 11:46:13 2017_x000D_	28.6785	40.3672	29.5009	0.514888	2	23.9427	54.8216	283.013	4.93951	15.2104		6.89859	18.4275
29662	Thu Mar 23 11:46:13 2017_x000D_	28.8813	40.2588	32.1175	0.560556	2	23.5259	54.3704	253.075	4.41699	15.0936		15.4514	0
29663	Thu Mar 23 11:46:13 2017_x000D_	29.2836	39.9372	29.4997	0.514868	2	23.5259	54.3704	253.075	4.41699	15.5393		6.89859	0
29664	Thu Mar 23 11:46:13 2017_x000D_	29.4864	39.8288	32.1169	0.560545	2	23.5259	54.3704	253.075	4.41699	15.7158		17.9979	0
29665	Thu Mar 23 11:46:13 2017_x000D_	29.9917	39.5054	36.2321	0.63237	2	23.5259	54.3704	253.075	4.41699	16.2103		4.37449	0
29666	Thu Mar 23 11:46:14 2017_x000D_	30.0913	39.3989	32.1163	0.560536	2	23.5259	54.3704	253.075	4.41699	16.3478		16.5939	47.0755
29667	Thu Mar 23 11:46:14 2017_x000D_	30.5994	39.1803	33.6858	0.587929	2	22.7115	53.0291	253.748	4.42874	15.9376		6.96457	0
29668	Thu Mar 23 11:46:14 2017_x000D_	30.696	38.9692	32.1157	0.560525	2	22.7115	53.0291	253.748	4.42874	16.1689		12.6928	0
29669	Thu Mar 23 11:46:14 2017_x000D_	31.104	38.8572	29.4991	0.514856	2	22.7115	53.0291	253.748	4.42874	16.4705		8.75294	0
29670	Thu Mar 23 11:46:14 2017_x000D_	31.3035	38.6443	29.4977	0.514832	2	22.7115	53.0291	253.748	4.42874	16.7554		0	32.6311
29671	Thu Mar 23 11:46:14 2017_x000D_	31.3035	38.6443	29.4977	0.514832	2	22.0957	52.1325	251.488	4.38929	16.3314		13.7785	0
29672	Thu Mar 23 11:46:14 2017_x000D_	31.7085	38.4277	34.6021	0.60392	2	22.0957	52.1325	251.488	4.38929	16.74		11.1211	0
29673	Thu Mar 23 11:46:14 2017_x000D_	32.0107	38.213	36.2339	0.6324	2	22.0957	52.1325	251.488	4.38929	17.0898		6.94743	0
29674	Thu Mar 23 11:46:14 2017_x000D_	31.9146	38.4237	51.0002	0.890121	2	22.0957	52.1325	251.488	4.38929	16.8624		4.36587	32.642
29675	Thu Mar 23 11:46:14 2017_x000D_	31.8151	38.5299	59.9499	1.04632	2	21.4797	51.2356	252.238	4.40239	16.3785		3.1123	0
29676	Thu Mar 23 11:46:14 2017_x000D_	31.8181	38.6336	79.9376	1.39517	2	21.4797	51.2356	252.238	4.40239	16.3001		6.2755	0
29677	Thu Mar 23 11:46:14 2017_x000D_	31.824	38.8427	85.7285	1.49624	2	21.4797	51.2356	252.238	4.40239	16.1428		3.07265	0
29678	Thu Mar 23 11:46:14 2017_x000D_	31.9264	38.8406	94.5811	1.65075	2	21.4797	51.2356	252.238	4.40239	16.2102		6.26617	0
29679	Thu Mar 23 11:46:14 2017_x000D_	31.9319	39.0494	106.063	1.85116	2	21.4797	51.2356	252.238	4.40239	16.0547		4.35782	27.6732
29680	Thu Mar 23 11:46:14 2017_x000D_	32.0309	38.9431	122.967	2.14619	2	20.8538	50.558	248.386	4.33516	16.1194		0.0134164	0
29681	Thu Mar 23 11:46:14 2017_x000D_	32.0305	38.9429	127.75	2.22965	2	20.8538	50.558	248.386	4.33516	16.1192		3.11877	0
29682	Thu Mar 23 11:46:14 2017_x000D_	32.027	38.839	146.185	2.55141	2	20.8538	50.558	248.386	4.33516	16.1918		4.42129	0
29683	Thu Mar 23 11:46:14 2017_x000D_	31.9213	38.7363	150.219	2.62182	2	20.8538	50.558	248.386	4.33516	16.1939		6.16629	14.635
29684	Thu Mar 23 11:46:14 2017_x000D_	31.7158	38.7405	163.221	2.84875	2	20.6548	50.1126	253.399	4.42266	15.8641		6.94485	0
29685	Thu Mar 23 11:46:14 2017_x000D_	31.5075	38.6395	166.03	2.89777	2	20.6548	50.1126	253.399	4.42266	15.7928		22.54	0
29686	Thu Mar 23 11:46:14 2017_x000D_	30.7824	38.4427	165.241	2.884	2	20.6548	50.1126	253.399	4.42266	15.4517		12.7728	0
29687	Thu Mar 23 11:46:14 2017_x000D_	30.368	38.345	162.305	2.83275	2	20.6548	50.1126	253.399	4.42266	15.2585		13.9232	0
29688	Thu Mar 23 11:46:15 2017_x000D_	29.9504	38.1425	162.303	2.83271	2	20.6548	50.1126	253.399	4.42266	15.1556		25.5805	29.2755
29689	Thu Mar 23 11:46:15 2017_x000D_	29.1205	37.9467	156.75	2.73581	2	20.2568	49.2216	255.059	4.45162	14.3418		11.2652	0
29690	Thu Mar 23 11:46:15 2017_x000D_	28.8055	37.7423	155.507	2.7141	2	20.2568	49.2216	255.059	4.45162	14.3127		16.7712	0
29691	Thu Mar 23 11:46:15 2017_x000D_	28.284	37.5409	148.713	2.59552	2	20.2568	49.2216	255.059	4.45162	14.173		13.9622	0
29692	Thu Mar 23 11:46:15 2017_x000D_	27.8652	37.3379	148.714	2.59555	2	20.2568	49.2216	255.059	4.45162	14.1106		8.8914	23.5699
29693	Thu Mar 23 11:46:15 2017_x000D_	27.6526	37.1314	148.712	2.59551	2	19.8491	48.55	247.215	4.31472	13.8304		24.5365	0
29694	Thu Mar 23 11:46:15 2017_x000D_	27.0173	36.6163	146.219	2.55201	2	19.8491	48.55	247.215	4.31472	13.9211		12.8404	0
29695	Thu Mar 23 11:46:15 2017_x000D_	26.6008	36.5177	143.882	2.51122	2	19.8491	48.55	247.215	4.31472	13.7972		6.99189	0
29696	Thu Mar 23 11:46:15 2017_x000D_	26.391	36.4162	146.226	2.55213	2	19.8491	48.55	247.215	4.31472	13.785		20.1332	14.6417
29697	Thu Mar 23 11:46:15 2017_x000D_	25.8614	36.004	144.493	2.52189	2	19.65	48.1044	252.809	4.41235	13.6015		11.3335	0
29698	Thu Mar 23 11:46:15 2017_x000D_	25.5444	35.7985	146.224	2.5521	2	19.65	48.1044	252.809	4.41235	13.6447		17.8529	0
29699	Thu Mar 23 11:46:15 2017_x000D_	25.1174	35.384	146.22	2.55203	2	19.65	48.1044	252.809	4.41235	13.8456		9.88891	0
29700	Thu Mar 23 11:46:15 2017_x000D_	24.8034	35.2837	150.239	2.62216	2	19.65	48.1044	252.809	4.41235	13.8177		20.1824	0
29701	Thu Mar 23 11:46:15 2017_x000D_	24.2725	34.8705	148.705	2.5954	2	19.65	48.1044	252.809	4.41235	14.018		9.90125	9.23292
29702	Thu Mar 23 11:46:15 2017_x000D_	23.9581	34.7701	152.793	2.66675	2	19.4412	47.8783	253.075	4.41699	13.8646		17.8954	0
29703	Thu Mar 23 11:46:15 2017_x000D_	23.53	34.3547	152.787	2.66664	2	19.4412	47.8783	253.075	4.41699	14.1282		0	0
29704	Thu Mar 23 11:46:15 2017_x000D_	23.53	34.3547	152.787	2.66664	2	19.4412	47.8783	253.075	4.41699	14.1282		19.826	0
29705	Thu Mar 23 11:46:15 2017_x000D_	22.9006	34.1532	152.791	2.6667	2	19.4412	47.8783	253.075	4.41699	14.1544		14.0721	14.6445
29706	Thu Mar 23 11:46:15 2017_x000D_	22.4786	33.9484	152.791	2.66671	2	19.2421	47.4326	249.508	4.35473	13.8672		14.0842	0
29707	Thu Mar 23 11:46:15 2017_x000D_	22.0562	33.7435	152.792	2.66672	2	19.2421	47.4326	249.508	4.35473	13.9754		11.385	0
29708	Thu Mar 23 11:46:15 2017_x000D_	21.7378	33.537	151.339	2.64136	2	19.2421	47.4326	249.508	4.35473
29709	Thu Mar 23 11:46:16 2017_x000D_	21.2108	33.3333	152.792	2.66673	2	19.2421	47.4326	249.508	4.35473
29710	Thu Mar 23 11:46:16 2017_x000D_	20.7878	33.1281	152.793	2.66674	2	19.2421	47.4326	249.508	4.35473
29711	Thu Mar 23 11:46:16 2017_x000D_	20.361	32.8171	155.471	2.71349	2	19.2808	46.5538	259.074	4.52169
29712	Thu Mar 23 11:46:16 2017_x000D_	19.9409	32.7171	152.794	2.66675	2	19.2808	46.5538	259.074	4.52169
29713	Thu Mar 23 11:46:16 2017_x000D_	19.7255	32.5085	152.79	2.6667	2	19.2808	46.5538	259.074	4.52169
29714	Thu Mar 23 11:46:16 2017_x000D_	19.3015	32.3028	152.791	2.6667	2	19.2808	46.5538	259.074	4.52169
29715	Thu Mar 23 11:46:16 2017_x000D_	18.9818	32.0955	151.341	2.6414	2	19.2808	46.5538	259.074	4.52169
29716	Thu Mar 23 11:46:16 2017_x000D_	18.4528	31.8909	152.792	2.66672	2	19.2808	46.5538	259.074	4.52169
29717	Thu Mar 23 11:46:16 2017_x000D_	18.2369	31.6819	152.789	2.66666	2	19.2808	46.5538	259.074	4.52169
29718	Thu Mar 23 11:46:16 2017_x000D_	17.812	31.4757	152.789	2.66667	2	19.2808	46.5538	259.074	4.52169
29719	Thu Mar 23 11:46:16 2017_x000D_	17.5959	31.2666	152.786	2.66661	2	19.2808	46.5538	259.074	4.52169
29720	Thu Mar 23 11:46:16 2017_x000D_	17.1779	31.2723	152.793	2.66674	2	19.2171	43.0308	259.074	4.52169
29721	Thu Mar 23 11:46:16 2017_x000D_	17.0663	31.0616	151.341	2.6414	2	19.2171	43.0308	259.074	4.52169
29722	Thu Mar 23 11:46:16 2017_x000D_	16.6408	30.855	151.342	2.64142	2	19.2171	43.0308	259.074	4.52169
29723	Thu Mar 23 11:46:16 2017_x000D_	16.5359	30.8564	152.79	2.66669	2	19.2171	43.0308	259.074	4.52169
29724	Thu Mar 23 11:46:16 2017_x000D_	16.1101	30.6497	152.791	2.6667	2	18.2014	41.2389	253.041	4.4164
29725	Thu Mar 23 11:46:16 2017_x000D_	15.8933	30.4401	152.787	2.66664	2	18.2014	41.2389	253.041	4.4164
29726	Thu Mar 23 11:46:16 2017_x000D_	15.4707	30.3392	150.251	2.62238	2	18.2014	41.2389	253.041	4.4164
29727	Thu Mar 23 11:46:16 2017_x000D_	15.2538	30.1295	150.248	2.62233	2	18.2014	41.2389	253.041	4.4164
29728	Thu Mar 23 11:46:16 2017_x000D_	15.0411	30.0257	135.968	2.37309	2	18.2014	41.2389	253.041	4.4164
29729	Thu Mar 23 11:46:16 2017_x000D_	15.0414	30.0254	127.428	2.22403	2	17.1851	39.446	237.318	4.14198
29730	Thu Mar 23 11:46:16 2017_x000D_	15.0491	30.2377	119.288	2.08196	2	17.1851	39.446	237.318	4.14198
29731	Thu Mar 23 11:46:17 2017_x000D_	15.0499	30.238	100.813	1.75953	2	17.1851	39.446	237.318	4.14198
29732	Thu Mar 23 11:46:17 2017_x000D_	14.9454	30.2397	91.9996	1.6057	2	17.1851	39.446	237.318	4.14198
29733	Thu Mar 23 11:46:17 2017_x000D_	14.9531	30.4526	80.224	1.40017	2	16.368	38.0992	252.374	4.40476
29734	Thu Mar 23 11:46:17 2017_x000D_	14.9457	30.2407	66.8924	1.16749	2	16.368	38.0992	252.374	4.40476
29735	Thu Mar 23 11:46:17 2017_x000D_	15.0467	30.1335	57.4785	1.00319	2	16.368	38.0992	252.374	4.40476
29736	Thu Mar 23 11:46:17 2017_x000D_	15.0425	30.0277	42.6099	0.743683	2	16.368	38.0992	252.374	4.40476
29737	Thu Mar 23 11:46:17 2017_x000D_	15.1432	29.9202	33.4748	0.584245	2	16.368	38.0992	252.374	4.40476
29738	Thu Mar 23 11:46:17 2017_x000D_	15.2478	29.9189	26.4908	0.462352	2	15.7596	36.9786	251.488	4.38929
29739	Thu Mar 23 11:46:17 2017_x000D_	15.659	29.701	18.6164	0.324917	2	15.7596	36.9786	251.488	4.38929
29740	Thu Mar 23 11:46:17 2017_x000D_	15.8683	29.6982	12.8466	0.224215	2	15.7596	36.9786	251.488	4.38929
29741	Thu Mar 23 11:46:17 2017_x000D_	16.6985	29.475	12.8458	0.224201	2	15.7596	36.9786	251.488	4.38929
29742	Thu Mar 23 11:46:17 2017_x000D_	17.1135	29.3636	15.7682	0.275206	2	16.9018	35.9105	289.474	5.05227
29743	Thu Mar 23 11:46:17 2017_x000D_	17.8387	29.142	22.4422	0.39169	2	16.9018	35.9105	289.474	5.05227
29744	Thu Mar 23 11:46:17 2017_x000D_	18.0443	29.0333	25.2265	0.440285	2	16.9018	35.9105	289.474	5.05227
29745	Thu Mar 23 11:46:17 2017_x000D_	18.4552	28.8157	25.2261	0.440278	2	16.9018	35.9105	289.474	5.05227
29746	Thu Mar 23 11:46:17 2017_x000D_	18.9707	28.5969	31.9067	0.556877	2	16.9018	35.9105	289.474	5.05227
29747	Thu Mar 23 11:46:17 2017_x000D_	19.2771	28.3807	33.4877	0.584471	2	18.4719	35.0758	345.308	6.02676
29748	Thu Mar 23 11:46:17 2017_x000D_	19.4825	28.272	36.0574	0.62932	2	18.4719	35.0758	345.308	6.02676
29749	Thu Mar 23 11:46:17 2017_x000D_	20.0983	27.946	38.4807	0.671615	2	18.4719	35.0758	345.308	6.02676
29750	Thu Mar 23 11:46:17 2017_x000D_	20.3	27.7312	38.4803	0.671608	2	18.4719	35.0758	345.308	6.02676
29751	Thu Mar 23 11:46:17 2017_x000D_	20.9153	27.4054	36.059	0.629349	2	19.945	36.4433	24.768	0.432284
29752	Thu Mar 23 11:46:18 2017_x000D_	21.117	27.1907	36.0584	0.629338	2	19.945	36.4433	24.768	0.432284
29753	Thu Mar 23 11:46:18 2017_x000D_	21.5202	26.7612	36.0571	0.629316	2	19.945	36.4433	24.768	0.432284
29754	Thu Mar 23 11:46:18 2017_x000D_	21.8259	26.5454	34.4106	0.600579	2	19.945	36.4433	24.768	0.432284
29755	Thu Mar 23 11:46:18 2017_x000D_	21.9303	26.5442	36.0579	0.629329	2	19.945	36.4433	24.768	0.432284
29756	Thu Mar 23 11:46:18 2017_x000D_	22.3402	26.3272	36.0586	0.629342	2	22.0538	38.27	15.2013	0.265313
29757	Thu Mar 23 11:46:18 2017_x000D_	22.7433	25.8979	36.0574	0.62932	2	22.0538	38.27	15.2013	0.265313
29758	Thu Mar 23 11:46:18 2017_x000D_	22.9448	25.6833	36.0567	0.629309	2	22.0538	38.27	15.2013	0.265313
29759	Thu Mar 23 11:46:18 2017_x000D_	23.5627	25.4642	36.0589	0.629346	2	22.0538	38.27	15.2013	0.265313
29760	Thu Mar 23 11:46:18 2017_x000D_	23.6599	25.2508	34.4102	0.600572	2	23.7829	38.7625	348.745	6.08676
29761	Thu Mar 23 11:46:18 2017_x000D_	24.1736	25.033	36.059	0.629348	2	23.7829	38.7625	348.745	6.08676
29762	Thu Mar 23 11:46:18 2017_x000D_	24.375	24.8185	36.0584	0.629338	2	23.7829	38.7625	348.745	6.08676
29763	Thu Mar 23 11:46:18 2017_x000D_	24.8817	24.3885	34.41	0.600567	2	23.7829	38.7625	348.745	6.08676
29764	Thu Mar 23 11:46:18 2017_x000D_	25.0862	24.2802	31.9007	0.556773	2	23.7829	38.7625	348.745	6.08676
29765	Thu Mar 23 11:46:18 2017_x000D_	25.1871	24.1729	36.0579	0.629329	2	24.8756	38.7953	346.319	6.04441
29766	Thu Mar 23 11:46:18 2017_x000D_	25.5963	23.9564	36.0586	0.629342	2	24.8756	38.7953	346.319	6.04441
29767	Thu Mar 23 11:46:18 2017_x000D_	25.7976	23.742	36.058	0.629331	2	24.8756	38.7953	346.319	6.04441
29768	Thu Mar 23 11:46:18 2017_x000D_	26.002	23.6338	33.4845	0.584414	2	24.8756	38.7953	346.319	6.04441
29769	Thu Mar 23 11:46:18 2017_x000D_	26.4079	23.3112	36.0581	0.629333	2	25.5311	38.815	346.78	6.05245
29770	Thu Mar 23 11:46:18 2017_x000D_	26.6155	23.3092	36.0595	0.629358	2	25.5311	38.815	346.78	6.05245
29771	Thu Mar 23 11:46:18 2017_x000D_	26.8168	23.0949	36.0589	0.629346	2	25.5311	38.815	346.78	6.05245
29772	Thu Mar 23 11:46:18 2017_x000D_	27.0212	22.9868	38.485	0.67169	2	25.5311	38.815	346.78	6.05245
29773	Thu Mar 23 11:46:19 2017_x000D_	27.1188	22.7733	40.3206	0.703727	2	25.5311	38.815	346.78	6.05245
29774	Thu Mar 23 11:46:19 2017_x000D_	27.2231	22.7718	59.9925	1.04707	2	26.1965	38.6147	343.075	5.98779
29775	Thu Mar 23 11:46:19 2017_x000D_	27.1226	22.8787	64.1248	1.11919	2	26.1965	38.6147	343.075	5.98779
29776	Thu Mar 23 11:46:19 2017_x000D_	27.129	23.0902	82.9275	1.44736	2	26.1965	38.6147	343.075	5.98779
29777	Thu Mar 23 11:46:19 2017_x000D_	27.2325	23.0889	91.7218	1.60085	2	26.1965	38.6147	343.075	5.98779
29778	Thu Mar 23 11:46:19 2017_x000D_	27.2318	23.0883	108.765	1.8983	2	26.6334	38.6278	301.603	5.26396
29779	Thu Mar 23 11:46:19 2017_x000D_	27.2316	23.0885	116.207	2.02819	2	26.6334	38.6278	301.603	5.26396
29780	Thu Mar 23 11:46:19 2017_x000D_	27.2278	22.9825	131.179	2.28951	2	26.6334	38.6278	301.603	5.26396
29781	Thu Mar 23 11:46:19 2017_x000D_	27.2278	22.9825	131.179	2.28951	2	26.6334	38.6278	301.603	5.26396
29782	Thu Mar 23 11:46:19 2017_x000D_	26.9095	22.7732	141.706	2.47324	2	26.6334	38.6278	301.603	5.26396
29783	Thu Mar 23 11:46:19 2017_x000D_	26.374	22.247	145.797	2.54463	2	27.1591	36.6607	276.244	4.82136
29784	Thu Mar 23 11:46:19 2017_x000D_	26.056	22.0372	144.074	2.51457	2	27.1591	36.6607	276.244	4.82136
29785	Thu Mar 23 11:46:19 2017_x000D_	25.6303	21.7217	141.705	2.47322	2	27.1591	36.6607	276.244	4.82136
29786	Thu Mar 23 11:46:19 2017_x000D_	25.094	21.1941	137.563	2.40093	2	27.1591	36.6607	276.244	4.82136
29787	Thu Mar 23 11:46:19 2017_x000D_	24.7753	20.9839	135.49	2.36475	2	27.169	36.4407	276.244	4.82136
29788	Thu Mar 23 11:46:19 2017_x000D_	24.2348	20.3489	129.308	2.25685	2	27.169	36.4407	276.244	4.82136
29789	Thu Mar 23 11:46:19 2017_x000D_	23.9122	20.0316	125.277	2.1865	2	27.169	36.4407	276.244	4.82136
29790	Thu Mar 23 11:46:19 2017_x000D_	23.8015	19.8193	122.849	2.14411	2	27.169	36.4407	276.244	4.82136
29791	Thu Mar 23 11:46:19 2017_x000D_	23.3642	19.1826	122.849	2.14413	2	27.5257	33.3652	276.244	4.82136
29792	Thu Mar 23 11:46:19 2017_x000D_	23.1453	18.8638	121.359	2.11811	2	27.5257	33.3652	276.244	4.82136
29793	Thu Mar 23 11:46:19 2017_x000D_	22.812	18.2256	118.872	2.07471	2	27.5257	33.3652	276.244	4.82136
29794	Thu Mar 23 11:46:19 2017_x000D_	22.6973	17.9059	122.845	2.14405	2	27.5257	33.3652	276.244	4.82136
29795	Thu Mar 23 11:46:20 2017_x000D_	22.2624	17.3746	124.478	2.17255	2	27.5257	33.3652	276.244	4.82136
29796	Thu Mar 23 11:46:20 2017_x000D_	22.1508	17.1614	126.96	2.21588	2	27.6047	31.6032	276.244	4.82136
29797	Thu Mar 23 11:46:20 2017_x000D_	21.7188	16.7363	126.964	2.21593	2	27.6047	31.6032	276.244	4.82136
29798	Thu Mar 23 11:46:20 2017_x000D_	21.7188	16.7363	126.964	2.21593	2	27.6047	31.6032	276.244	4.82136
29799	Thu Mar 23 11:46:20 2017_x000D_	21.4924	16.2027	128.803	2.24803	2	27.6047	31.6032	276.244	4.82136
29800	Thu Mar 23 11:46:20 2017_x000D_	21.3841	16.096	129.291	2.25655	2	27.6639	30.2812	276.244	4.82136
29801	Thu Mar 23 11:46:20 2017_x000D_	20.948	15.5632	131.173	2.28941	2	27.6639	30.2812	276.244	4.82136
29802	Thu Mar 23 11:46:20 2017_x000D_	20.8361	15.3495	133.383	2.32797	2	27.6639	30.2812	276.244	4.82136
29803	Thu Mar 23 11:46:20 2017_x000D_	20.5115	15.0296	129.291	2.25655	2	27.6639	30.2812	276.244	4.82136
29804	Thu Mar 23 11:46:20 2017_x000D_	20.2948	14.8163	129.292	2.25657	2	27.6639	30.2812	276.244	4.82136
29805	Thu Mar 23 11:46:20 2017_x000D_	19.9696	14.4963	133.384	2.32799	2	27.0869	28.4979	243.981	4.25827
29806	Thu Mar 23 11:46:20 2017_x000D_	19.7528	14.2828	133.385	2.328	2	27.0869	28.4979	243.981	4.25827
29807	Thu Mar 23 11:46:20 2017_x000D_	19.641	14.0688	131.173	2.28941	2	27.0869	28.4979	243.981	4.25827
29808	Thu Mar 23 11:46:20 2017_x000D_	19.207	13.6415	131.175	2.28944	2	27.0869	28.4979	243.981	4.25827
29809	Thu Mar 23 11:46:20 2017_x000D_	19.0982	13.5343	131.479	2.29474	2	27.0869	28.4979	243.981	4.25827
