# Supplementary material for: Guppies Prefer to Follow Large (Robot) Leaders Irrespective of Own Size
Source: Front Bioeng Biotechnol. 2020 May 15;8:441. doi: 10.3389/fbioe.2020.00441 (PMC7243707; doi:10.3389/fbioe.2020.00441)
Supplement: Supplementary file 3 [file Data_Sheet_1.ZIP › Raw Data/ID42.xlsx]

## Sheet: ThuMar23113337201
Framenumber	Current timestamp	Robo Position x	Robo Position y	Robo Angle deg	Robo Angle rad	Fish ID	Fish Position x	Fish Position y	Fish Angle deg	Fish Angle rad	Distance_between_subjects	Mean_Distance (L300 bis L1500)	Velocity_Robo	Velocity_Fish	Mean_velocity_Robo		Fish ID	Fish Position x	Fish Position y	Fish Angle deg	Fish Angle rad	Fish ID	Fish Position x	Fish Position y	Fish Angle deg	Fish Angle rad	Fish ID	Fish Position x	Fish Position y	Fish Angle deg	Fish Angle rad	Fish ID	Fish Position x	Fish Position y	Fish Angle deg	Fish Angle rad
26149	Thu Mar 23 11:34:55 2017_x000D_	17.2842	12.683	266.041	4.6433	2	12.4019	13.2203	188.637	3.29233	4.91178	10.8052	0	6.64811	11.4594	10.8781
26150	Thu Mar 23 11:34:55 2017_x000D_	17.2842	12.683	266.041	4.6433	2	12.3924	13.4417	199.159	3.47597	4.95029		0	0
26151	Thu Mar 23 11:34:55 2017_x000D_	17.2842	12.683	266.041	4.6433	2	12.3924	13.4417	199.159	3.47597	4.95029		0	0
26152	Thu Mar 23 11:34:55 2017_x000D_	17.2842	12.683	266.041	4.6433	2	12.3924	13.4417	199.159	3.47597	4.95029		10.1023	0
26153	Thu Mar 23 11:34:55 2017_x000D_	17.19	13.0063	262.637	4.58388	2	12.3924	13.4417	199.159	3.47597	4.81732		4.58221	0
26154	Thu Mar 23 11:34:55 2017_x000D_	17.2989	13.1134	260.234	4.54194	2	12.3924	13.4417	199.159	3.47597	4.91747		8.89453	6.64524
26155	Thu Mar 23 11:34:55 2017_x000D_	17.0957	13.3293	260.237	4.54199	2	12.3828	13.663	204.768	3.57388	4.7247		9.67453	0
26156	Thu Mar 23 11:34:55 2017_x000D_	17.1066	13.6516	260.809	4.55198	2	12.3828	13.663	204.768	3.57388	4.72381		22.7019	0
26157	Thu Mar 23 11:34:55 2017_x000D_	17.0267	14.4041	268.989	4.69475	2	12.3828	13.663	204.768	3.57388	4.70266		12.8892	0
26158	Thu Mar 23 11:34:55 2017_x000D_	17.0411	14.8335	-85.1147	-1.48553	2	12.3828	13.663	204.768	3.57388	4.80311		13.1809	0
26159	Thu Mar 23 11:34:55 2017_x000D_	16.9504	15.2634	-82.1911	-1.43451	2	12.3828	13.663	204.768	3.57388	4.83986		26.6977	171.448
26160	Thu Mar 23 11:34:56 2017_x000D_	17.1895	16.1206	-76.4803	-1.33483	1	17.1347	10.4881	0	0	5.63277		12.8773	0
26161	Thu Mar 23 11:34:56 2017_x000D_	17.204	16.5496	-76.4779	-1.33479	1	17.1347	10.4881	0	0	6.0619		29.2195	0
26162	Thu Mar 23 11:34:56 2017_x000D_	17.3417	17.5138	-72.9499	-1.27322	1	17.1347	10.4881	0	0	7.02875		14.4753	0
26163	Thu Mar 23 11:34:56 2017_x000D_	17.5662	17.9409	-72.9525	-1.27326	1	17.1347	10.4881	0	0	7.46528		10.2215	174.553
26164	Thu Mar 23 11:34:56 2017_x000D_	17.6821	18.2613	-76.4797	-1.33482	2	12.5831	14.1126	206.909	3.61124	6.57355		25.9765	0
26165	Thu Mar 23 11:34:56 2017_x000D_	17.8158	19.1168	-73.7065	-1.28642	2	12.5831	14.1126	206.909	3.61124	7.24038		11.6478	0
26166	Thu Mar 23 11:34:56 2017_x000D_	18.0364	19.4363	-72.9528	-1.27327	2	12.5831	14.1126	206.909	3.61124	7.62104		22.7651	0
26167	Thu Mar 23 11:34:56 2017_x000D_	18.1665	20.1839	-76.4802	-1.33483	2	12.5831	14.1126	206.909	3.61124	8.24834		10.2034	0
26168	Thu Mar 23 11:34:56 2017_x000D_	18.282	20.5038	-72.9506	-1.27323	2	12.5831	14.1126	206.909	3.61124	8.563		10.1941	9.30161
26169	Thu Mar 23 11:34:56 2017_x000D_	18.3977	20.8233	-76.4823	-1.33487	2	12.793	14.3408	204.768	3.57388	8.56945		22.7389	0
26170	Thu Mar 23 11:34:56 2017_x000D_	18.5273	21.5701	-72.9483	-1.27319	2	12.793	14.3408	204.768	3.57388	9.2274		10.1846	0
26171	Thu Mar 23 11:34:56 2017_x000D_	18.6429	21.8893	-76.482	-1.33486	2	12.793	14.3408	204.768	3.57388	9.54993		20.3613	0
26172	Thu Mar 23 11:34:56 2017_x000D_	18.8736	22.5276	-76.4841	-1.3349	2	12.793	14.3408	204.768	3.57388	10.1979		12.8051	0
26173	Thu Mar 23 11:34:56 2017_x000D_	18.8878	22.9542	-76.4817	-1.33486	2	12.793	14.3408	204.768	3.57388	10.5516		7.19145	6.58525
26174	Thu Mar 23 11:34:56 2017_x000D_	18.9995	23.1663	-73.7065	-1.28642	2	12.5736	14.3339	205.853	3.59281	10.9226		19.5273	0
26175	Thu Mar 23 11:34:56 2017_x000D_	19.1255	23.8049	-76.4826	-1.33487	2	12.5736	14.3339	205.853	3.59281	11.5164		13.2342	0
26176	Thu Mar 23 11:34:56 2017_x000D_	19.2441	24.2298	-73.7046	-1.28639	2	12.5736	14.3339	205.853	3.59281	11.9342		7.19145	0
26177	Thu Mar 23 11:34:56 2017_x000D_	19.3558	24.4419	-76.4847	-1.33491	2	12.5736	14.3339	205.853	3.59281	12.1725		19.5003	13.2904
26178	Thu Mar 23 11:34:56 2017_x000D_	19.4817	25.0796	-79.3267	-1.38451	2	12.5545	14.7765	180	3.14159	12.4153		9.58718	0
26179	Thu Mar 23 11:34:56 2017_x000D_	19.4922	25.399	-78.8477	-1.37615	2	12.5545	14.7765	180	3.14159	12.6874		19.4774	0
26180	Thu Mar 23 11:34:56 2017_x000D_	19.6177	26.036	-75.8576	-1.32396	2	12.5545	14.7765	180	3.14159	13.2915		10.14	0
26181	Thu Mar 23 11:34:56 2017_x000D_	19.7328	26.3538	-79.327	-1.38452	2	12.5545	14.7765	180	3.14159	13.6221		19.4556	18.599
26182	Thu Mar 23 11:34:57 2017_x000D_	19.8581	26.9901	-76.4817	-1.33486	2	12.9742	15.2328	180	3.14159	13.6243		7.17148	0
26183	Thu Mar 23 11:34:57 2017_x000D_	19.9697	27.2015	-79.329	-1.38455	2	12.9742	15.2328	180	3.14159	13.8631		19.4432	0
26184	Thu Mar 23 11:34:57 2017_x000D_	20.0949	27.8374	-76.4826	-1.33487	2	12.9742	15.2328	180	3.14159	14.4769		6.37246	0
26185	Thu Mar 23 11:34:57 2017_x000D_	20.1019	28.0497	-76.4814	-1.33485	2	12.9742	15.2328	180	3.14159	14.6655		6.37236	0
26186	Thu Mar 23 11:34:57 2017_x000D_	20.1088	28.262	-76.4802	-1.33483	2	12.9742	15.2328	180	3.14159	14.8547		14.3107	0
26187	Thu Mar 23 11:34:57 2017_x000D_	20.3314	28.6839	-76.4835	-1.33489	2	12.9742	15.2328	180	3.14159	15.3317		3.18773	0
26188	Thu Mar 23 11:34:57 2017_x000D_	20.3349	28.7901	-75.8582	-1.32398	2	12.9742	15.2328	180	3.14159	15.4266		3.17873	0
26189	Thu Mar 23 11:34:57 2017_x000D_	20.3384	28.896	-76.4823	-1.33487	2	12.9742	15.2328	180	3.14159	15.5214		10.1124	0
26190	Thu Mar 23 11:34:57 2017_x000D_	20.453	29.213	-72.9367	-1.27299	2	12.9742	15.2328	180	3.14159	15.8549		6.36337	6.58525
26191	Thu Mar 23 11:34:57 2017_x000D_	20.4599	29.425	-72.9351	-1.27296	2	12.7548	15.2259	180	3.14159	16.155		9.5391	0
26192	Thu Mar 23 11:34:57 2017_x000D_	20.4703	29.7428	-73.694	-1.2862	2	12.7548	15.2259	180	3.14159	16.4399		7.14185	0
26193	Thu Mar 23 11:34:57 2017_x000D_	20.5813	29.9534	-70.9822	-1.23887	2	12.7548	15.2259	180	3.14159	16.6779		3.18473	0
26194	Thu Mar 23 11:34:57 2017_x000D_	20.5848	30.0595	-70.0947	-1.22338	2	12.7548	15.2259	180	3.14159	16.7733		16.2571	0
26195	Thu Mar 23 11:34:57 2017_x000D_	20.7059	30.5877	-60.8696	-1.06238	2	12.7548	15.2259	180	3.14159	17.2975		0.0127279	0
26196	Thu Mar 23 11:34:57 2017_x000D_	20.7056	30.588	-52.7175	-0.920094	2	12.7548	15.2259	180	3.14159	17.2977		7.14124	0
26197	Thu Mar 23 11:34:57 2017_x000D_	20.5937	30.3779	-33.8396	-0.590612	2	12.7548	15.2259	180	3.14159	17.0596		3.12942	0
26198	Thu Mar 23 11:34:57 2017_x000D_	20.4894	30.3796	-27.2905	-0.476309	2	12.7548	15.2259	180	3.14159	17.0135		3.1327	0
26199	Thu Mar 23 11:34:57 2017_x000D_	20.385	30.3818	-7.89165	-0.137735	2	12.7548	15.2259	180	3.14159	16.9682		3.10847	20.7683
26200	Thu Mar 23 11:34:57 2017_x000D_	20.2814	30.3836	3.82126	0.0666936	2	13.4034	15.4679	180	3.14159	16.4251		7.08688	0
26201	Thu Mar 23 11:34:57 2017_x000D_	20.4937	30.4872	18.6651	0.325767	2	13.4034	15.4679	180	3.14159	16.6088		0	0
26202	Thu Mar 23 11:34:57 2017_x000D_	20.4937	30.4872	18.6651	0.325767	2	13.4034	15.4679	180	3.14159	16.6088		3.15028	0
26203	Thu Mar 23 11:34:58 2017_x000D_	20.5987	30.4858	33.52	0.585034	2	13.4034	15.4679	180	3.14159	16.6526		3.17864	0
26204	Thu Mar 23 11:34:58 2017_x000D_	20.5953	30.3799	36.0844	0.629791	2	13.4034	15.4679	187.655	3.2752	16.5557		9.86085	0
26205	Thu Mar 23 11:34:58 2017_x000D_	20.9049	30.2695	48.9719	0.854721	2	13.4034	15.4679	187.655	3.2752	16.594		8.82913	0
26206	Thu Mar 23 11:34:58 2017_x000D_	21.1063	30.0549	48.9719	0.854722	2	13.4034	15.4679	187.655	3.2752	16.4959		22.6037	0
26207	Thu Mar 23 11:34:58 2017_x000D_	21.5023	29.4139	48.9715	0.854714	2	13.4034	15.4679	187.655	3.2752	16.1271		13.2373	0
26208	Thu Mar 23 11:34:58 2017_x000D_	21.8043	29.0922	44.6457	0.779215	2	13.4034	15.4679	187.655	3.2752	16.0061		22.0644	9.29534
26209	Thu Mar 23 11:34:58 2017_x000D_	22.3076	28.5559	40.332	0.703927	2	13.6131	15.696	180	3.14159	15.5233		11.2143	0
26210	Thu Mar 23 11:34:58 2017_x000D_	22.6129	28.3402	38.4994	0.671941	2	13.6131	15.696	180	3.14159	15.5201		15.5643	0
26211	Thu Mar 23 11:34:58 2017_x000D_	23.0189	28.0172	36.0789	0.629695	2	13.6131	15.696	180	3.14159	15.501		18.123	0
26212	Thu Mar 23 11:34:58 2017_x000D_	23.5287	27.6931	31.9296	0.557277	2	13.6131	15.696	180	3.14159	15.5644		6.94361	6.64212
26213	Thu Mar 23 11:34:58 2017_x000D_	23.7332	27.5847	29.2911	0.511227	2	13.6036	15.9172	189.972	3.31564	15.4512		26.7507	0
26214	Thu Mar 23 11:34:58 2017_x000D_	24.444	27.0463	25.243	0.440573	2	13.6036	15.9172	189.972	3.31564	15.5361		12.4688	0
26215	Thu Mar 23 11:34:58 2017_x000D_	24.8596	27.0415	25.2461	0.440627	2	13.6036	15.9172	189.972	3.31564	15.8255		8.81641	0
26216	Thu Mar 23 11:34:58 2017_x000D_	25.0607	26.8272	25.2442	0.440594	2	13.6036	15.9172	189.972	3.31564	15.8207		23.6397	6.58226
26217	Thu Mar 23 11:34:58 2017_x000D_	25.778	26.501	29.292	0.511242	2	13.8229	15.9241	190.926	3.33229	15.9623		9.79991	0
26218	Thu Mar 23 11:34:58 2017_x000D_	26.0858	26.3916	25.2449	0.440607	2	13.8229	15.9241	190.926	3.33229	16.1229		11.2018	0
26219	Thu Mar 23 11:34:58 2017_x000D_	26.3908	26.1762	26.5185	0.462835	2	13.8229	15.9241	190.926	3.33229	16.2191		20.8012	0
26220	Thu Mar 23 11:34:58 2017_x000D_	27.0035	25.8516	29.2925	0.511251	2	13.8229	15.9241	190.926	3.33229	16.501		6.9355	0
26221	Thu Mar 23 11:34:58 2017_x000D_	27.2078	25.7434	31.9336	0.557347	2	13.8229	15.9241	190.926	3.33229	16.6004		20.7879	0
26222	Thu Mar 23 11:34:58 2017_x000D_	27.82	25.4188	29.2929	0.511257	2	13.8229	15.9241	190.926	3.33229	16.9135		6.92879	29.3527
26223	Thu Mar 23 11:34:58 2017_x000D_	28.0241	25.3107	31.9346	0.557363	2	14.6811	16.394	180	3.14159	16.0482		20.7811	0
26224	Thu Mar 23 11:34:58 2017_x000D_	28.6362	24.9864	34.4425	0.601135	2	14.6811	16.394	180	3.14159	16.3882		6.92349	0
26225	Thu Mar 23 11:34:59 2017_x000D_	28.8401	24.8783	31.9355	0.557379	2	14.6811	16.394	180	3.14159	16.5064		17.6074	0
26226	Thu Mar 23 11:34:59 2017_x000D_	29.2417	24.4503	31.9334	0.557342	2	14.6811	16.394	180	3.14159	16.6408		13.8456	13.2845
26227	Thu Mar 23 11:34:59 2017_x000D_	29.6495	24.2342	31.9338	0.55735	2	14.6619	16.8364	143.068	2.49701	16.7139		6.92209	0
26228	Thu Mar 23 11:34:59 2017_x000D_	29.8534	24.1262	34.4423	0.601131	2	14.6619	16.8364	143.068	2.49701	16.85		20.7516	0
26229	Thu Mar 23 11:34:59 2017_x000D_	30.4646	23.8023	31.9347	0.557366	2	14.6619	16.8364	143.068	2.49701	17.2699		8.79945	0
26230	Thu Mar 23 11:34:59 2017_x000D_	30.6653	23.5884	31.9337	0.557347	2	14.6619	16.8364	143.068	2.49701	17.3695		13.8308	56.6205
26231	Thu Mar 23 11:34:59 2017_x000D_	31.0727	23.3726	31.9341	0.557356	2	15.691	18.4185	88.8418	1.55058	16.1598		20.7382	0
26232	Thu Mar 23 11:34:59 2017_x000D_	31.6835	23.0489	29.2901	0.511209	2	15.691	18.4185	88.8418	1.55058	16.6493		6.91538	0
26233	Thu Mar 23 11:34:59 2017_x000D_	31.8872	22.941	31.935	0.557371	2	15.691	18.4185	88.8418	1.55058	16.8158		22.3205	0
26234	Thu Mar 23 11:34:59 2017_x000D_	32.4948	22.5116	31.9344	0.557361	2	15.691	18.4185	88.8418	1.55058	17.2951		8.79097	0
26235	Thu Mar 23 11:34:59 2017_x000D_	32.6953	22.2979	31.9334	0.557342	2	15.691	18.4185	88.8418	1.55058	17.4412		11.1512	23.6516
26236	Thu Mar 23 11:34:59 2017_x000D_	32.9988	22.0833	30.4798	0.531973	2	16.3294	18.8811	63.385	1.10628	16.9742		16.6243	0
26237	Thu Mar 23 11:34:59 2017_x000D_	33.5089	21.8668	31.9343	0.557358	2	16.3294	18.8811	63.385	1.10628	17.437		13.808	0
26238	Thu Mar 23 11:34:59 2017_x000D_	33.9156	21.6513	31.9347	0.557366	2	16.3294	18.8811	63.385	1.10628	17.803		22.2972	0
26239	Thu Mar 23 11:34:59 2017_x000D_	34.5226	21.2224	31.9341	0.557355	2	16.3294	18.8811	63.385	1.10628	18.3432		6.89667	20.7472
26240	Thu Mar 23 11:34:59 2017_x000D_	34.7257	21.1147	29.287	0.511155	2	16.9774	19.1227	33.1095	0.577871	17.8597		20.6951	0
26241	Thu Mar 23 11:34:59 2017_x000D_	35.3353	20.7918	31.935	0.557371	2	16.9774	19.1227	33.1095	0.577871	18.4336		8.78249	0
26242	Thu Mar 23 11:34:59 2017_x000D_	35.5356	20.5783	31.934	0.557353	2	16.9774	19.1227	33.1095	0.577871	18.6152		20.6791	0
26243	Thu Mar 23 11:34:59 2017_x000D_	36.1447	20.2556	29.2862	0.51114	2	16.9774	19.1227	33.1095	0.577871	19.2008		6.89526	0
26244	Thu Mar 23 11:34:59 2017_x000D_	36.3478	20.148	31.9349	0.557368	2	16.9774	19.1227	33.1095	0.577871	19.3975		13.7824	66.9437
26245	Thu Mar 23 11:34:59 2017_x000D_	36.7538	19.933	31.9353	0.557376	2	19.1497	19.6331	14.8613	0.259378	17.6067		8.77825	0
26246	Thu Mar 23 11:35:00 2017_x000D_	36.954	19.7196	31.9343	0.557358	2	19.1497	19.6331	14.8613	0.259378	17.8045		20.6616	0
26247	Thu Mar 23 11:35:00 2017_x000D_	37.5626	19.3972	29.2853	0.511125	2	19.1497	19.6331	14.8613	0.259378	18.4144		8.7762	0
26248	Thu Mar 23 11:35:00 2017_x000D_	37.7627	19.1838	29.284	0.511102	2	19.1497	19.6331	14.8613	0.259378	18.6184		16.5601	39.9277
26249	Thu Mar 23 11:35:00 2017_x000D_	38.2709	18.9683	27.9087	0.487099	2	20.4546	19.895	7.65515	0.133608	17.8404		9.7285	0
26250	Thu Mar 23 11:35:00 2017_x000D_	38.5766	18.8601	31.9361	0.557389	2	20.4546	19.895	7.65515	0.133608	18.1515		15.4397	0
26251	Thu Mar 23 11:35:00 2017_x000D_	38.9792	18.5395	29.2844	0.51111	2	20.4546	19.895	7.65515	0.133608	18.5741		9.23724	0
26252	Thu Mar 23 11:35:00 2017_x000D_	39.2871	18.5373	27.9103	0.487126	2	20.4546	19.895	7.65515	0.133608	18.8814		8.76977	27.0404
26253	Thu Mar 23 11:35:00 2017_x000D_	39.4871	18.3241	27.9087	0.487099	2	21.3211	20.1432	0	0	18.2569		13.7529	0
26254	Thu Mar 23 11:35:00 2017_x000D_	39.8922	18.1095	27.9087	0.487099	2	21.3211	20.1432	0	0	18.6821		6.15614	0
26255	Thu Mar 23 11:35:00 2017_x000D_	40.0974	18.1081	27.9102	0.487126	2	21.3211	20.1432	0	0	18.8863		8.76553	0
26256	Thu Mar 23 11:35:00 2017_x000D_	40.2973	17.895	27.9087	0.487099	2	21.3211	20.1432	0	0	19.1089		6.15314	0
26257	Thu Mar 23 11:35:00 2017_x000D_	40.5024	17.8936	27.9103	0.487126	2	21.3211	20.1432	0	0	19.3128		8.76347	72.5306
26258	Thu Mar 23 11:35:00 2017_x000D_	40.7022	17.6805	27.9087	0.487099	2	23.7206	20.4392	0	0	17.2042		9.69539	0
26259	Thu Mar 23 11:35:00 2017_x000D_	41.0068	17.5725	18.5433	0.323641	2	23.7206	20.4392	0	0	17.5223		4.37478	0
26260	Thu Mar 23 11:35:00 2017_x000D_	41.1062	17.4658	9.20945	0.160735	2	23.7206	20.4392	0	0	17.638		6.16504	0
26261	Thu Mar 23 11:35:00 2017_x000D_	40.9007	17.4665	-8.40117	-0.146628	2	23.7206	20.4392	0	0	17.4354		4.47175	0
26262	Thu Mar 23 11:35:00 2017_x000D_	40.7955	17.3609	-17.5847	-0.306911	2	23.7206	20.4392	0	0	17.3502		3.07815	32.8599
26263	Thu Mar 23 11:35:00 2017_x000D_	40.8981	17.3599	-24.0975	-0.420581	2	24.8154	20.4733	0	0	16.3813		3.15746	0
26264	Thu Mar 23 11:35:00 2017_x000D_	40.9013	17.4651	-42.9258	-0.749196	2	24.8154	20.4733	0	0	16.3648		3.07815	0
26265	Thu Mar 23 11:35:00 2017_x000D_	41.0039	17.4641	-49.0146	-0.855466	2	24.8154	20.4733	0	0	16.4658		4.47391	0
26266	Thu Mar 23 11:35:00 2017_x000D_	41.1098	17.5691	-65.4696	-1.14266	2	24.8154	20.4733	0	0	16.5512		3.17819	102.415
26267	Thu Mar 23 11:35:01 2017_x000D_	41.1127	17.675	-71.6775	-1.25101	2	28.1387	19.6923	0	0	13.1299		0.00848528	0
26268	Thu Mar 23 11:35:01 2017_x000D_	41.1129	17.6752	-77.1104	-1.34583	2	28.1387	19.6923	0	0	13.1301		13.1315	0
26269	Thu Mar 23 11:35:01 2017_x000D_	41.2262	18.098	-85.6767	-1.49534	2	28.1387	19.6923	0	0	13.1843		9.5188	0
26270	Thu Mar 23 11:35:01 2017_x000D_	41.2339	18.4152	-85.8218	-1.49787	2	28.1387	19.6923	0	0	13.1573		12.6938	68.8988
26271	Thu Mar 23 11:35:01 2017_x000D_	41.2443	18.8382	-85.8213	-1.49786	2	30.3571	19.098	0	0	10.8903		25.3727	0
26272	Thu Mar 23 11:35:01 2017_x000D_	41.2651	19.6837	-85.8203	-1.49785	2	30.3571	19.098	0	0	10.9237		10.0446	0
26273	Thu Mar 23 11:35:01 2017_x000D_	41.3752	19.9999	-82.7802	-1.44479	2	30.3571	19.098	0	0	11.055		19.3072	0
26274	Thu Mar 23 11:35:01 2017_x000D_	41.493	20.6326	-79.918	-1.39483	2	30.3571	19.098	0	0	11.2411		13.0797	0
26275	Thu Mar 23 11:35:01 2017_x000D_	41.6056	21.0538	-77.1028	-1.3457	2	30.3571	19.098	0	0	11.4173		16.1739	23.9031
26276	Thu Mar 23 11:35:01 2017_x000D_	41.7207	21.5805	-73.5915	-1.28441	2	31.0335	18.6769	345.139	6.02381	11.0746		10.0133	0
26277	Thu Mar 23 11:35:01 2017_x000D_	41.8305	21.8957	-71.6583	-1.25067	2	31.0335	18.6769	345.139	6.02381	11.2666		16.1615	0
26278	Thu Mar 23 11:35:01 2017_x000D_	41.9455	22.422	-68.0546	-1.18778	2	31.0335	18.6769	345.139	6.02381	11.5368		6.32585	0
26279	Thu Mar 23 11:35:01 2017_x000D_	41.9506	22.6328	-68.0523	-1.18774	2	31.0335	18.6769	345.139	6.02381	11.6117		11.3677	27.186
26280	Thu Mar 23 11:35:01 2017_x000D_	42.1627	22.9468	-69.0472	-1.2051	2	31.9188	18.4834	0	0	11.1741		20.0125	0
26281	Thu Mar 23 11:35:01 2017_x000D_	42.3823	23.5767	-69.0466	-1.20509	2	31.9188	18.4834	0	0	11.6373		11.3643	0
26282	Thu Mar 23 11:35:01 2017_x000D_	42.5942	23.8907	-68.0562	-1.18781	2	31.9188	18.4834	0	0	11.9667		6.31685	0
26283	Thu Mar 23 11:35:01 2017_x000D_	42.5993	24.1012	-68.054	-1.18777	2	31.9188	18.4834	0	0	12.0678		19.9868	0
26284	Thu Mar 23 11:35:01 2017_x000D_	42.8186	24.7303	-68.0529	-1.18775	2	31.9188	18.4834	0	0	12.563		8.85229	29.5926
26285	Thu Mar 23 11:35:01 2017_x000D_	43.0277	24.9385	-68.0566	-1.18781	2	32.814	18.0691	0	0	12.3089		19.9679	0
26286	Thu Mar 23 11:35:01 2017_x000D_	43.2468	25.567	-68.0556	-1.18779	2	32.814	18.0691	0	0	12.8476		12.6096	0
26287	Thu Mar 23 11:35:01 2017_x000D_	43.2568	25.9872	-68.051	-1.18771	2	32.814	18.0691	0	0	13.1053		11.3194	0
26288	Thu Mar 23 11:35:01 2017_x000D_	43.4681	26.2998	-69.0478	-1.20511	2	32.814	18.0691	0	0	13.4631		19.9394	94.3317
26289	Thu Mar 23 11:35:02 2017_x000D_	43.6869	26.9274	-69.0472	-1.2051	2	35.9069	17.5024	348.543	6.08323	12.2213		8.82897	0
26290	Thu Mar 23 11:35:02 2017_x000D_	43.8956	27.1349	-69.0509	-1.20517	2	35.9069	17.5024	348.543	6.08323	12.5142		22.9353	0
26291	Thu Mar 23 11:35:02 2017_x000D_	44.1165	27.8668	-68.0539	-1.18777	2	35.9069	17.5024	348.543	6.08323	13.2219		7.03189	0
26292	Thu Mar 23 11:35:02 2017_x000D_	44.2234	28.0754	-70.7863	-1.23545	2	35.9069	17.5024	348.543	6.08323	13.4519		22.902	27.1736
26293	Thu Mar 23 11:35:02 2017_x000D_	44.4441	28.8062	-71.6674	-1.25083	2	36.7918	17.309	0	0	13.811		9.95073	0
26294	Thu Mar 23 11:35:02 2017_x000D_	44.5533	29.1194	-73.6087	-1.28471	2	36.7918	17.309	0	0	14.1325		22.868	0
26295	Thu Mar 23 11:35:02 2017_x000D_	44.7734	29.8492	-69.0463	-1.20509	2	36.7918	17.309	0	0	14.8648		0	0
26296	Thu Mar 23 11:35:02 2017_x000D_	44.7734	29.8492	-69.0463	-1.20509	2	36.7918	17.309	0	0	14.8648		19.8569	0
26297	Thu Mar 23 11:35:02 2017_x000D_	44.9913	30.4742	-69.0457	-1.20507	2	36.7918	17.309	0	0	15.5098		9.93459	59.5436
26298	Thu Mar 23 11:35:02 2017_x000D_	45.1003	30.7869	-70.7843	-1.23542	2	38.7702	17.1499	0	0	15.0346		22.8364	0
26299	Thu Mar 23 11:35:02 2017_x000D_	45.3204	31.5156	-71.6668	-1.25082	2	38.7702	17.1499	0	0	15.7886		8.78022	0
26300	Thu Mar 23 11:35:02 2017_x000D_	45.5282	31.7217	-71.6708	-1.25089	2	38.7702	17.1499	0	0	16.0626		19.8141	0
26301	Thu Mar 23 11:35:02 2017_x000D_	45.7455	32.3454	-71.6711	-1.2509	2	38.7702	17.1499	0	0	16.72		9.40155	19.6867
26302	Thu Mar 23 11:35:02 2017_x000D_	45.7528	32.6587	-70.7843	-1.23542	2	39.4261	17.1705	0	0	16.7306		16.8386	0
26303	Thu Mar 23 11:35:02 2017_x000D_	45.9675	33.1773	-71.6696	-1.25087	2	39.4261	17.1705	0	0	17.2918		12.5193	0
26304	Thu Mar 23 11:35:02 2017_x000D_	45.9771	33.5945	-71.6659	-1.25081	2	39.4261	17.1705	0	0	17.6823		6.98226	0
26305	Thu Mar 23 11:35:02 2017_x000D_	46.0833	33.8016	-74.3715	-1.29803	2	39.4261	17.1705	0	0	17.914		13.9538	67.2962
26306	Thu Mar 23 11:35:02 2017_x000D_	46.2955	34.2155	-74.3742	-1.29808	2	41.3427	18.3361	45.1979	0.788852	16.6339		6.97015	0
26307	Thu Mar 23 11:35:02 2017_x000D_	46.4014	34.4223	-71.6702	-1.25088	2	41.3427	18.3361	45.1979	0.788852	16.8629		16.8157	0
26308	Thu Mar 23 11:35:02 2017_x000D_	46.6158	34.9402	-70.7863	-1.23545	2	41.3427	18.3361	45.1979	0.788852	17.4213		9.36842	0
26309	Thu Mar 23 11:35:02 2017_x000D_	46.6229	35.2524	-71.6687	-1.25085	2	41.3427	18.3361	45.1979	0.788852	17.7212		6.24759	60.2887
26310	Thu Mar 23 11:35:03 2017_x000D_	46.6276	35.4606	-71.6668	-1.25082	2	42.8111	19.7081	35.9326	0.627143	16.2082		13.9243	0
26311	Thu Mar 23 11:35:03 2017_x000D_	46.8394	35.8736	-71.669	-1.25086	2	42.8111	19.7081	35.9326	0.627143	16.6598		3.12983	0
26312	Thu Mar 23 11:35:03 2017_x000D_	46.8418	35.9779	-70.7824	-1.23539	2	42.8111	19.7081	35.9326	0.627143	16.7617		6.24459	0
26313	Thu Mar 23 11:35:03 2017_x000D_	46.8465	36.186	-70.7804	-1.23535	2	42.8111	19.7081	35.9326	0.627143	16.9648		15.4906	0
26314	Thu Mar 23 11:35:03 2017_x000D_	47.1592	36.5969	-68.0402	-1.18753	2	42.8111	19.7081	35.9326	0.627143	17.4395		6.23853	51.047
26315	Thu Mar 23 11:35:03 2017_x000D_	47.1638	36.8048	-68.0378	-1.18748	2	44.0707	20.8521	43.9929	0.767821	16.2498		3.11447	0
26316	Thu Mar 23 11:35:03 2017_x000D_	47.1656	36.9086	-56.6236	-0.988267	2	44.0707	20.8521	43.9929	0.767821	16.3521		4.36367	0
26317	Thu Mar 23 11:35:03 2017_x000D_	47.062	36.8065	-52.7182	-0.920106	2	44.0707	20.8521	43.9929	0.767821	16.2324		0.0108167	0
26318	Thu Mar 23 11:35:03 2017_x000D_	47.0617	36.8067	-44.6689	-0.779619	2	44.0707	20.8521	43.9929	0.767821	16.2325		0.0108167	41.9258
26319	Thu Mar 23 11:35:03 2017_x000D_	47.0614	36.8069	-36.5566	-0.638033	2	44.893	21.9821	45.1979	0.788852	14.9825		4.37418	0
26320	Thu Mar 23 11:35:03 2017_x000D_	47.1648	36.9097	-27.5266	-0.480429	2	44.893	21.9821	45.1979	0.788852	15.0995		4.3636	0
26321	Thu Mar 23 11:35:03 2017_x000D_	47.2681	37.0121	-23.5409	-0.410867	2	44.893	21.9821	45.1979	0.788852	15.2165		4.36149	0
26322	Thu Mar 23 11:35:03 2017_x000D_	47.3714	37.1144	-19.7418	-0.34456	2	44.893	21.9821	45.1979	0.788852	15.3339		3.03029	83.1834
26323	Thu Mar 23 11:35:03 2017_x000D_	47.4724	37.113	-13.4312	-0.234419	2	46.7654	24.0272	45	0.785398	13.1049		6.06971	0
26324	Thu Mar 23 11:35:03 2017_x000D_	47.6747	37.1099	-7.79591	-0.136064	2	46.7654	24.0272	45	0.785398	13.1143		6.83714	0
26325	Thu Mar 23 11:35:03 2017_x000D_	47.8792	37.2105	-4.89959	-0.085514	2	46.7654	24.0272	45	0.785398	13.2303		6.06676	0
26326	Thu Mar 23 11:35:03 2017_x000D_	48.0814	37.2073	0.969091	0.0169138	2	46.7654	24.0272	45	0.785398	13.2456		9.60282	60.2735
26327	Thu Mar 23 11:35:03 2017_x000D_	48.3824	37.0984	4.06611	0.0709671	2	48.0026	25.6102	45	0.785398	11.4945		18.1736	0
26328	Thu Mar 23 11:35:03 2017_x000D_	48.9881	37.0882	4.06703	0.070983	2	48.0026	25.6102	45	0.785398	11.5202		9.07629	0
26329	Thu Mar 23 11:35:03 2017_x000D_	49.2906	37.0831	3.91266	0.0682888	2	48.0026	25.6102	45	0.785398	11.545		12.1037	0
26330	Thu Mar 23 11:35:03 2017_x000D_	49.694	37.0763	3.91329	0.0682999	2	48.0026	25.6102	45	0.785398	11.5902		18.1496	0
26331	Thu Mar 23 11:35:04 2017_x000D_	50.2989	37.0661	3.9142	0.0683156	2	48.0026	25.6102	45	0.785398	11.6838		12.0917	55.4012
26332	Thu Mar 23 11:35:04 2017_x000D_	50.7019	37.0593	3.91477	0.0683257	2	49.2496	26.9723	46.2894	0.807903	10.191		18.1316	0
26333	Thu Mar 23 11:35:04 2017_x000D_	51.3062	37.0491	3.91562	0.0683404	2	49.2496	26.9723	46.2894	0.807903	10.2845		12.0797	0
26334	Thu Mar 23 11:35:04 2017_x000D_	51.7088	37.0423	3.91625	0.0683515	2	49.2496	26.9723	46.2894	0.807903	10.3659		6.7797	0
26335	Thu Mar 23 11:35:04 2017_x000D_	51.9078	36.9352	0.962947	0.0168066	2	49.2496	26.9723	46.2894	0.807903	10.3114		18.1076	51.0249
26336	Thu Mar 23 11:35:04 2017_x000D_	52.5113	36.925	0.962901	0.0168058	2	50.278	28.327	45	0.785398	8.88331		24.1264	0
26337	Thu Mar 23 11:35:04 2017_x000D_	53.3154	36.9115	0.962893	0.0168057	2	50.278	28.327	45	0.785398	9.10601		6.02786	0
26338	Thu Mar 23 11:35:04 2017_x000D_	53.5163	36.9081	0.962932	0.0168063	2	50.278	28.327	45	0.785398	9.1718		12.4384	0
26339	Thu Mar 23 11:35:04 2017_x000D_	53.916	36.7979	3.91355	0.0683043	2	50.278	28.327	45	0.785398	9.21907		12.0497	27.6761
26340	Thu Mar 23 11:35:04 2017_x000D_	54.3176	36.7911	3.91412	0.0683143	2	50.901	29.0074	43.9094	0.766364	8.50054		18.0625	0
26341	Thu Mar 23 11:35:04 2017_x000D_	54.9196	36.7811	3.91506	0.0683308	2	50.901	29.0074	43.9094	0.766364	8.75097		12.0347	0
26342	Thu Mar 23 11:35:04 2017_x000D_	55.3207	36.7743	3.91569	0.0683417	2	50.901	29.0074	43.9094	0.766364	8.93636		21.0449	0
26343	Thu Mar 23 11:35:04 2017_x000D_	56.0221	36.7626	3.77607	0.0659048	2	50.901	29.0074	43.9094	0.766364	9.29348		9.02225	0
26344	Thu Mar 23 11:35:04 2017_x000D_	56.3228	36.7576	3.91709	0.0683662	2	50.901	29.0074	43.9094	0.766364	9.45841		21.2415	37.9793
26345	Thu Mar 23 11:35:04 2017_x000D_	57.0214	36.6423	0.95671	0.0166977	2	51.96	29.7011	45	0.785398	8.59058		9.01325	0
26346	Thu Mar 23 11:35:04 2017_x000D_	57.3218	36.6373	0.956753	0.0166985	2	51.96	29.7011	45	0.785398	8.76697		12.0077	0
26347	Thu Mar 23 11:35:04 2017_x000D_	57.722	36.6306	0.956716	0.0166979	2	51.96	29.7011	45	0.785398	9.01214		8.99525	0
26348	Thu Mar 23 11:35:04 2017_x000D_	58.0218	36.6256	0.956722	0.016698	2	51.96	29.7011	45	0.785398	9.20294		20.9969	18.4438
26349	Thu Mar 23 11:35:04 2017_x000D_	58.7216	36.6139	0.956732	0.0166981	2	52.3751	30.1546	43.7106	0.762894	9.05542		8.98625	0
26350	Thu Mar 23 11:35:04 2017_x000D_	59.0211	36.6089	0.956733	0.0166981	2	52.3751	30.1546	43.7106	0.762894	9.2643		20.9759	0
26351	Thu Mar 23 11:35:04 2017_x000D_	59.7202	36.5972	0.956747	0.0166984	2	52.3751	30.1546	43.7106	0.762894	9.77024		8.97425	0
26352	Thu Mar 23 11:35:04 2017_x000D_	60.0193	36.5922	0.95669	0.0166974	2	52.3751	30.1546	43.7106	0.762894	9.99382		20.9549	36.8809
26353	Thu Mar 23 11:35:05 2017_x000D_	60.7177	36.5806	0.956706	0.0166977	2	53.2053	31.0613	45	0.785398	9.32195		8.96525	0
26354	Thu Mar 23 11:35:05 2017_x000D_	61.0165	36.5756	0.956698	0.0166975	2	53.2053	31.0613	45	0.785398	9.5615		20.9339	0
26355	Thu Mar 23 11:35:05 2017_x000D_	61.7142	36.5639	0.956717	0.0166979	2	53.2053	31.0613	45	0.785398	10.1331		5.97682	0
26356	Thu Mar 23 11:35:05 2017_x000D_	61.9134	36.5606	0.956752	0.0166985	2	53.2053	31.0613	45	0.785398	10.2992		11.9477	79.7233
26357	Thu Mar 23 11:35:05 2017_x000D_	62.3116	36.5539	0.956713	0.0166978	2	54.626	33.3071	45	0.785398	8.34327		14.9211	0
26358	Thu Mar 23 11:35:05 2017_x000D_	62.8089	36.5456	0.956665	0.0166969	2	54.626	33.3071	45	0.785398	8.80044		8.95926	0
26359	Thu Mar 23 11:35:05 2017_x000D_	63.1075	36.5406	0.956687	0.0166973	2	54.626	33.3071	45	0.785398	9.07697		17.9005	0
26360	Thu Mar 23 11:35:05 2017_x000D_	63.7041	36.5307	0.956682	0.0166972	2	54.626	33.3071	45	0.785398	9.63346		5.96182	0
26361	Thu Mar 23 11:35:05 2017_x000D_	63.9028	36.5274	0.956717	0.0166979	2	54.626	33.3071	45	0.785398	9.81984		5.96187	69.1873
26362	Thu Mar 23 11:35:05 2017_x000D_	64.1015	36.524	0.956751	0.0166985	2	56.295	34.8987	8.63681	0.150741	7.9739		14.894	0
26363	Thu Mar 23 11:35:05 2017_x000D_	64.5979	36.5158	0.956732	0.0166981	2	56.295	34.8987	8.63681	0.150741	8.45891		5.95887	0
26364	Thu Mar 23 11:35:05 2017_x000D_	64.7965	36.5124	0.956722	0.0166979	2	56.295	34.8987	8.63681	0.150741	8.6533		5.95582	0
26365	Thu Mar 23 11:35:05 2017_x000D_	64.995	36.5091	0.956764	0.0166987	2	56.295	34.8987	8.63681	0.150741	8.84779		8.94121	36.8279
26366	Thu Mar 23 11:35:05 2017_x000D_	65.293	36.5042	0.956736	0.0166982	2	57.124	35.8041	34.2449	0.597687	8.19895		2.97044	0
26367	Thu Mar 23 11:35:05 2017_x000D_	65.392	36.5025	0.956691	0.0166974	2	57.124	35.8041	34.2449	0.597687	8.29744		14.8822	0
26368	Thu Mar 23 11:35:05 2017_x000D_	65.888	36.494	-4.97217	-0.0867807	2	57.124	35.8041	34.2449	0.597687	8.79111		5.94398	0
26369	Thu Mar 23 11:35:05 2017_x000D_	66.0861	36.4904	-10.78	-0.188146	2	57.124	35.8041	34.2449	0.597687	8.98834		3.11133	61.7153
26370	Thu Mar 23 11:35:05 2017_x000D_	66.0846	36.3867	-26.5055	-0.462609	2	59.0517	36.5224	45	0.785398	7.03421		3.10225	0
26371	Thu Mar 23 11:35:05 2017_x000D_	66.0833	36.2833	-36.9967	-0.645715	2	59.0517	36.5224	45	0.785398	7.03566		2.95226	0
26372	Thu Mar 23 11:35:05 2017_x000D_	65.9849	36.2846	-55.6019	-0.970437	2	59.0517	36.5224	45	0.785398	6.93728		6.18661	0
26373	Thu Mar 23 11:35:05 2017_x000D_	65.982	36.0784	-63.4107	-1.10673	2	59.0517	36.5224	45	0.785398	6.94451		4.29992	0
26374	Thu Mar 23 11:35:06 2017_x000D_	66.0832	36.1799	-72.2158	-1.2604	2	59.0517	36.5224	45	0.785398	7.03984		0.0169706	317.636
26375	Thu Mar 23 11:35:06 2017_x000D_	66.0836	36.1803	-83.3471	-1.45468	1	69.5689	35.3011	0	0	3.59448		4.30206	0
26376	Thu Mar 23 11:35:06 2017_x000D_	66.1847	36.282	262.646	4.58404	1	69.5689	35.3011	0	0	3.52349		8.5861	0
26377	Thu Mar 23 11:35:06 2017_x000D_	65.9896	36.4914	257.335	4.49134	1	69.5689	35.3011	0	0	3.77203		15.7441	0
26378	Thu Mar 23 11:35:06 2017_x000D_	65.8983	37.0082	248.807	4.3425	1	69.5689	35.3011	0	0	4.04815		9.7426	14.6071
26379	Thu Mar 23 11:35:06 2017_x000D_	65.8038	37.3189	245.171	4.27904	1	69.3731	34.8553	64.8555	1.13194	4.33696		26.2721	0
26380	Thu Mar 23 11:35:06 2017_x000D_	65.5189	38.147	247.708	4.32331	1	69.3731	34.8553	64.8555	1.13194	5.06854		11.0114	0
26381	Thu Mar 23 11:35:06 2017_x000D_	65.3254	38.4589	248.807	4.3425	1	69.3731	34.8553	64.8555	1.13194	5.41939		13.7112	0
26382	Thu Mar 23 11:35:06 2017_x000D_	65.1335	38.8737	248.807	4.3425	1	69.3731	34.8553	64.8555	1.13194	5.84138		19.449	33.737
26383	Thu Mar 23 11:35:06 2017_x000D_	64.9447	39.4939	253.962	4.43246	1	69.1016	35.9466	56.4891	0.98592	5.46472		12.6983	0
26384	Thu Mar 23 11:35:06 2017_x000D_	64.852	39.9069	251.342	4.38675	1	69.1016	35.9466	56.4891	0.98592	5.80888		20.558	0
26385	Thu Mar 23 11:35:06 2017_x000D_	64.5642	40.5288	253.962	4.43248	1	69.1016	35.9466	56.4891	0.98592	6.44861		6.16275	0
26386	Thu Mar 23 11:35:06 2017_x000D_	64.5674	40.7342	253.962	4.43247	1	69.1016	35.9466	56.4891	0.98592	6.59394		9.71215	0
26387	Thu Mar 23 11:35:06 2017_x000D_	64.4731	41.0439	257.342	4.49147	1	69.1016	35.9466	56.4891	0.98592	6.88516		19.4349	14.8243
26388	Thu Mar 23 11:35:06 2017_x000D_	64.2846	41.6637	257.343	4.49148	1	68.8626	36.3791	56.4891	0.98592	6.99179		12.3165	0
26389	Thu Mar 23 11:35:06 2017_x000D_	64.2911	42.0742	257.341	4.49145	1	68.8626	36.3791	56.4891	0.98592	7.30293		8.57747	0
26390	Thu Mar 23 11:35:06 2017_x000D_	64.0961	42.2833	257.344	4.49149	1	68.8626	36.3791	56.4891	0.98592	7.58809		18.7207	0
26391	Thu Mar 23 11:35:06 2017_x000D_	64.0068	42.9009	254.762	4.44644	1	68.8626	36.3791	56.4891	0.98592	8.13097		9.23517	0
26392	Thu Mar 23 11:35:06 2017_x000D_	64.0117	43.2087	253.96	4.43243	1	68.8626	36.3791	56.4891	0.98592	8.37703		19.4139	0
26393	Thu Mar 23 11:35:06 2017_x000D_	63.8233	43.8278	253.96	4.43244	1	68.8626	36.3791	56.4891	0.98592	8.9932		13.6856	0
26394	Thu Mar 23 11:35:06 2017_x000D_	63.6317	44.2418	253.961	4.43245	1	68.8626	36.3791	56.4891	0.98592	9.44375		19.4073	0
26395	Thu Mar 23 11:35:07 2017_x000D_	63.4434	44.8607	253.961	4.43246	1	68.8626	36.3791	56.4891	0.98592	10.0651		12.2926	0
26396	Thu Mar 23 11:35:07 2017_x000D_	63.45	45.2704	253.959	4.43243	1	68.8626	36.3791	56.4891	0.98592	10.4092		19.3979	0
26397	Thu Mar 23 11:35:07 2017_x000D_	63.2618	45.889	253.96	4.43243	1	68.8626	36.3791	56.4891	0.98592	11.0366		8.57119	0
26398	Thu Mar 23 11:35:07 2017_x000D_	63.067	46.098	253.961	4.43246	1	68.8626	36.3791	56.4891	0.98592	11.3157		12.6553	0
26399	Thu Mar 23 11:35:07 2017_x000D_	62.9746	46.5096	251.338	4.38668	1	68.8626	36.3791	56.4891	0.98592	11.7173		19.3884	125.646
26400	Thu Mar 23 11:35:07 2017_x000D_	62.7865	47.1279	251.338	4.38668	2	67.3642	40.2901	45	0.785398	8.22866		12.6436	0
26401	Thu Mar 23 11:35:07 2017_x000D_	62.6941	47.5391	253.961	4.43245	2	67.3642	40.2901	45	0.785398	8.6231		8.57119	0
26402	Thu Mar 23 11:35:07 2017_x000D_	62.4993	47.7481	253.962	4.43248	2	67.3642	40.2901	45	0.785398	8.90444		18.6655	0
26403	Thu Mar 23 11:35:07 2017_x000D_	62.4104	48.3639	251.338	4.38667	2	67.3642	40.2901	45	0.785398	9.4724		12.6342	0
26404	Thu Mar 23 11:35:07 2017_x000D_	62.3181	48.7748	253.961	4.43245	2	67.3642	40.2901	45	0.785398	9.87184		20.4976	6.58697
26405	Thu Mar 23 11:35:07 2017_x000D_	62.0312	49.3949	251.338	4.38668	2	67.3534	40.5094	36.0532	0.629246	10.3575		12.6312	0
26406	Thu Mar 23 11:35:07 2017_x000D_	61.9389	49.8057	253.962	4.43247	2	67.3534	40.5094	36.0532	0.629246	10.7582		12.6335	0
26407	Thu Mar 23 11:35:07 2017_x000D_	61.8467	50.2166	251.337	4.38666	2	67.3534	40.5094	36.0532	0.629246	11.1604		19.3533	0
26408	Thu Mar 23 11:35:07 2017_x000D_	61.659	50.8338	251.337	4.38666	2	67.3534	40.5094	36.0532	0.629246	11.7906		9.67135	18.3677
26409	Thu Mar 23 11:35:07 2017_x000D_	61.5651	51.1422	254.765	4.44649	2	67.7666	40.9612	31.9005	0.556768	11.921		22.283	0
26410	Thu Mar 23 11:35:07 2017_x000D_	61.3791	51.8613	253.962	4.43247	2	67.7666	40.9612	31.9005	0.556768	12.6338		6.82667	0
26411	Thu Mar 23 11:35:07 2017_x000D_	61.2835	52.0678	251.337	4.38665	2	67.7666	40.9612	31.9005	0.556768	12.8603		20.4679	0
26412	Thu Mar 23 11:35:07 2017_x000D_	60.9968	52.6869	253.963	4.4325	2	67.7666	40.9612	31.9005	0.556768	13.5397		12.2358	9.18163
26413	Thu Mar 23 11:35:07 2017_x000D_	61.0038	53.0947	253.962	4.43247	2	67.9732	41.187	37.7012	0.658011	13.7973		19.3286	0
26414	Thu Mar 23 11:35:07 2017_x000D_	60.8163	53.7111	253.962	4.43247	2	67.9732	41.187	37.7012	0.658011	14.4248		6.82395	0
26415	Thu Mar 23 11:35:07 2017_x000D_	60.7207	53.9175	251.336	4.38664	2	67.9732	41.187	37.7012	0.658011	14.6514		6.81724	0
26416	Thu Mar 23 11:35:07 2017_x000D_	60.6252	54.1237	253.963	4.43249	2	67.9732	41.187	37.7012	0.658011	14.8779		9.16338	0
26417	Thu Mar 23 11:35:08 2017_x000D_	60.6305	54.4291	254.765	4.44649	2	67.9732	41.187	37.7012	0.658011	15.1416		16.4427	52.9702
26418	Thu Mar 23 11:35:08 2017_x000D_	60.4413	54.9435	253.962	4.43248	2	68.1043	42.9478	37.7012	0.658011	14.2344		6.81997	0
26419	Thu Mar 23 11:35:08 2017_x000D_	60.3458	55.1498	251.335	4.38663	2	68.1043	42.9478	37.7012	0.658011	14.4597		12.5964	0
26420	Thu Mar 23 11:35:08 2017_x000D_	60.2539	55.5595	253.962	4.43248	2	68.1043	42.9478	37.7012	0.658011	14.8554		6.81724	0
26421	Thu Mar 23 11:35:08 2017_x000D_	60.1584	55.7657	251.335	4.38663	2	68.1043	42.9478	37.7012	0.658011	15.081		13.6305	65.8363
26422	Thu Mar 23 11:35:08 2017_x000D_	59.9675	56.178	251.336	4.38664	2	67.9966	45.1397	37.7012	0.658011	13.6496		6.10596	0
26423	Thu Mar 23 11:35:08 2017_x000D_	59.9711	56.3815	251.335	4.38662	2	67.9966	45.1397	37.7012	0.658011	13.8126		6.10296	0
26424	Thu Mar 23 11:35:08 2017_x000D_	59.9747	56.5849	251.334	4.38661	2	67.9966	45.1397	37.7012	0.658011	13.9765		13.6251	0
26425	Thu Mar 23 11:35:08 2017_x000D_	59.7838	56.997	251.335	4.38662	2	67.9966	45.1397	37.7012	0.658011	14.4238		6.81054	13.162
26426	Thu Mar 23 11:35:08 2017_x000D_	59.6884	57.203	253.963	4.4325	2	67.975	45.5779	37.7012	0.658011	14.2762		9.6429	0
26427	Thu Mar 23 11:35:08 2017_x000D_	59.5948	57.5105	257.359	4.49176	2	67.975	45.5779	37.7012	0.658011	14.5813		9.62831	0
26428	Thu Mar 23 11:35:08 2017_x000D_	59.5009	57.8174	-88.98	-1.55299	2	67.975	45.5779	37.7012	0.658011	14.8868		3.04229	0
26429	Thu Mar 23 11:35:08 2017_x000D_	59.5023	57.9188	-77.9292	-1.36012	2	67.975	45.5779	37.7012	0.658011	14.9695		9.57357	125.293
26430	Thu Mar 23 11:35:08 2017_x000D_	59.606	58.2206	-64.097	-1.1187	2	67.5534	49.733	37.7012	0.658011	11.6276		6.10285	0
26431	Thu Mar 23 11:35:08 2017_x000D_	59.6094	58.424	-56.5727	-0.98738	2	67.5534	49.733	37.7012	0.658011	11.7746		8.46431	0
26432	Thu Mar 23 11:35:08 2017_x000D_	59.8104	58.622	-40.29	-0.703192	2	67.5534	49.733	37.7012	0.658011	11.7885		0.0108167	0
26433	Thu Mar 23 11:35:08 2017_x000D_	59.8101	58.6222	-32.1439	-0.561017	2	67.5534	49.733	37.7012	0.658011	11.7888		6.75674	0
26434	Thu Mar 23 11:35:08 2017_x000D_	59.9125	58.8228	-25.6584	-0.447824	2	67.5534	49.733	37.7012	0.658011	11.8747		12.2256	53.1284
26435	Thu Mar 23 11:35:08 2017_x000D_	60.3098	58.9135	-15.5362	-0.271157	2	67.2502	51.4778	49.239	0.859383	10.1715		5.93921	0
26436	Thu Mar 23 11:35:08 2017_x000D_	60.5077	58.9081	-9.99644	-0.174471	2	67.2502	51.4778	49.239	0.859383	10.0335		21.5732	0
26437	Thu Mar 23 11:35:08 2017_x000D_	61.203	59.0916	-3.95698	-0.0690624	2	67.2502	51.4778	49.239	0.859383	9.7231		12.207	0
26438	Thu Mar 23 11:35:09 2017_x000D_	61.5998	59.1817	-6.7217	-0.117316	2	67.2502	51.4778	49.239	0.859383	9.5539		26.8026	46.0063
26439	Thu Mar 23 11:35:09 2017_x000D_	62.49	59.2575	-9.99647	-0.174471	2	67.175	53.0095	49.239	0.859383	7.8094		12.1852	0
26440	Thu Mar 23 11:35:09 2017_x000D_	62.8861	59.3474	-12.8037	-0.223466	2	67.175	53.0095	49.239	0.859383	7.65269		11.8339	0
26441	Thu Mar 23 11:35:09 2017_x000D_	63.2804	59.3361	-12.8071	-0.223526	2	67.175	53.0095	49.239	0.859383	7.42925		22.5169	0
26442	Thu Mar 23 11:35:09 2017_x000D_	63.9752	59.62	-16.3981	-0.2862	2	67.175	53.0095	49.239	0.859383	7.34421		12.1634	0
26443	Thu Mar 23 11:35:09 2017_x000D_	64.3706	59.7097	-19.1794	-0.334744	2	67.175	53.0095	49.239	0.859383	7.26342		6.60434	0
26444	Thu Mar 23 11:35:09 2017_x000D_	64.569	59.8051	-21.8641	-0.381601	2	67.175	53.0095	49.239	0.859383	7.27815		25.1977	0
26445	Thu Mar 23 11:35:09 2017_x000D_	65.3607	60.0856	-24.4507	-0.426746	2	67.175	53.0095	49.239	0.859383	7.30499		8.40495	0
26446	Thu Mar 23 11:35:09 2017_x000D_	65.5604	60.2821	-24.4472	-0.426684	2	67.175	53.0095	49.239	0.859383	7.44967		21.4407	0
26447	Thu Mar 23 11:35:09 2017_x000D_	66.2515	60.4642	-25.7056	-0.448647	2	67.175	53.0095	49.239	0.859383	7.51168		10.6451	65.7011
26448	Thu Mar 23 11:35:09 2017_x000D_	66.549	60.6576	-24.4497	-0.426728	2	67.0676	55.1969	49.239	0.859383	5.48527		19.7592	0
26449	Thu Mar 23 11:35:09 2017_x000D_	67.1424	60.9434	-21.8605	-0.381538	2	67.0676	55.1969	49.239	0.859383	5.74699		0	0
26450	Thu Mar 23 11:35:09 2017_x000D_	67.1424	60.9434	-21.8605	-0.381538	2	67.0676	55.1969	49.239	0.859383	5.74699		18.5853	0
26451	Thu Mar 23 11:35:09 2017_x000D_	67.7338	61.1279	-21.8623	-0.381569	2	67.0676	55.1969	49.239	0.859383	5.9683		19.7283	19.7037
26452	Thu Mar 23 11:35:09 2017_x000D_	68.3263	61.4132	-19.1682	-0.334548	2	67.0354	55.8529	49.239	0.859383	5.70818		6.5681	0
26453	Thu Mar 23 11:35:09 2017_x000D_	68.5236	61.5081	-21.8602	-0.381532	2	67.0354	55.8529	49.239	0.859383	5.84774		10.6077	0
26454	Thu Mar 23 11:35:09 2017_x000D_	68.82	61.7009	-20.7922	-0.362891	2	67.0354	55.8529	49.239	0.859383	6.11424		18.5408	0
26455	Thu Mar 23 11:35:09 2017_x000D_	69.41	61.8849	-20.7935	-0.362916	2	67.0354	55.8529	49.239	0.859383	6.48257		12.0834	0
26456	Thu Mar 23 11:35:09 2017_x000D_	69.8028	61.974	-18.2004	-0.317656	2	67.0354	55.8529	49.239	0.859383	6.71762		19.6706	19.7007
26457	Thu Mar 23 11:35:09 2017_x000D_	70.3935	62.2586	-15.5176	-0.270832	2	67.0032	56.5088	49.239	0.859383	6.6749		12.0596	0
26458	Thu Mar 23 11:35:09 2017_x000D_	70.7856	62.3472	-18.1987	-0.317627	2	67.0032	56.5088	49.239	0.859383	6.95654		6.55189	0
26459	Thu Mar 23 11:35:09 2017_x000D_	70.9823	62.4421	-15.5169	-0.27082	2	67.0032	56.5088	49.239	0.859383	7.14404		24.1006	0
26460	Thu Mar 23 11:35:10 2017_x000D_	71.7658	62.6196	-15.5183	-0.270845	2	67.0032	56.5088	49.239	0.859383	7.74753		5.85577	0
26461	Thu Mar 23 11:35:10 2017_x000D_	71.9609	62.6136	-15.5203	-0.27088	2	67.0032	56.5088	49.239	0.859383	7.86431		24.9452	0
26462	Thu Mar 23 11:35:10 2017_x000D_	72.7447	62.8912	-18.2021	-0.317686	2	67.0032	56.5088	49.239	0.859383	8.58486		6.53577	0
26463	Thu Mar 23 11:35:10 2017_x000D_	72.9409	62.9859	-15.5168	-0.27082	2	67.0032	56.5088	49.239	0.859383	8.78687		19.5794	0
26464	Thu Mar 23 11:35:10 2017_x000D_	73.5289	63.2691	-18.1979	-0.317614	2	67.0032	56.5088	49.239	0.859383	9.39609		11.6875	0
26465	Thu Mar 23 11:35:10 2017_x000D_	73.9183	63.2571	-18.2028	-0.317699	2	67.0032	56.5088	49.239	0.859383	9.6622		15.6933	59.0871
26466	Thu Mar 23 11:35:10 2017_x000D_	74.4073	63.4429	-19.1712	-0.3346	2	66.9066	58.476	49.239	0.859383	8.99614		9.19648	0
26467	Thu Mar 23 11:35:10 2017_x000D_	74.7	63.534	-20.8058	-0.363131	2	66.9066	58.476	49.239	0.859383	9.29088		10.5343	0
26468	Thu Mar 23 11:35:10 2017_x000D_	74.9942	63.7257	-21.8731	-0.381758	2	66.9066	58.476	49.239	0.859383	9.64202		9.19254	0
26469	Thu Mar 23 11:35:10 2017_x000D_	75.2867	63.817	-18.199	-0.317632	2	66.9066	58.476	49.239	0.859383	9.93742		11.9824	13.1257
26470	Thu Mar 23 11:35:10 2017_x000D_	75.6763	63.905	-20.8059	-0.363131	2	66.8852	58.913	49.239	0.859383	10.1096		8.29447	0
26471	Thu Mar 23 11:35:10 2017_x000D_	75.8728	64.0995	-20.8018	-0.363059	2	66.8852	58.913	49.239	0.859383	10.3767		14.818	0
26472	Thu Mar 23 11:35:10 2017_x000D_	76.3594	64.1843	-24.4815	-0.427282	2	66.8852	58.913	49.239	0.859383	10.8419		6.50354	0
26473	Thu Mar 23 11:35:10 2017_x000D_	76.5546	64.2786	-21.8756	-0.381802	2	66.8852	58.913	49.239	0.859383	11.0583		10.4935	0
26474	Thu Mar 23 11:35:10 2017_x000D_	76.8475	64.4698	-20.8018	-0.36306	2	66.8852	58.913	49.239	0.859383	11.4073		5.81997	20.6098
26475	Thu Mar 23 11:35:10 2017_x000D_	77.0414	64.4636	-20.8045	-0.363108	2	67.0699	59.5747	49.239	0.859383	11.1055		9.17751	0
26476	Thu Mar 23 11:35:10 2017_x000D_	77.3335	64.5545	-24.4839	-0.427325	2	67.0699	59.5747	49.239	0.859383	11.4079		10.4853	0
26477	Thu Mar 23 11:35:10 2017_x000D_	77.6264	64.7452	-30.7826	-0.537257	2	67.0699	59.5747	49.239	0.859383	11.7547		3.01512	0
26478	Thu Mar 23 11:35:10 2017_x000D_	77.6255	64.6447	-40.8313	-0.712641	2	67.0699	59.5747	49.239	0.859383	11.7101		4.24714	93.4916
26479	Thu Mar 23 11:35:10 2017_x000D_	77.7222	64.5413	-56.9898	-0.994659	2	68.6759	62.2454	45.7704	0.798844	9.3331		2.89631	0
26480	Thu Mar 23 11:35:10 2017_x000D_	77.6257	64.5442	-67.0412	-1.17009	2	68.6759	62.2454	45.7704	0.798844	9.24031		4.16635	0
26481	Thu Mar 23 11:35:11 2017_x000D_	77.7245	64.6418	-86.6146	-1.51171	2	68.6759	62.2454	45.7704	0.798844	9.36055		0.0067082	0
26482	Thu Mar 23 11:35:11 2017_x000D_	77.7246	64.642	267.844	4.67476	2	68.6759	62.2454	45.7704	0.798844	9.3607		0.0134164	0
26483	Thu Mar 23 11:35:11 2017_x000D_	77.7248	64.6424	257.076	4.48682	2	68.6759	62.2454	45.7704	0.798844	9.36099		9.01851	55.5594
26484	Thu Mar 23 11:35:11 2017_x000D_	77.728	64.943	251.12	4.38287	2	70.1394	63.3803	34.0437	0.594175	7.74783		6.74708	0
26485	Thu Mar 23 11:35:11 2017_x000D_	77.6331	65.1469	236.649	4.1303	2	70.1394	63.3803	34.0437	0.594175	7.69912		4.23706	0
26486	Thu Mar 23 11:35:11 2017_x000D_	77.537	65.2504	225.189	3.93029	2	70.1394	63.3803	34.0437	0.594175	7.63032		10.8336	0
26487	Thu Mar 23 11:35:11 2017_x000D_	77.3462	65.557	219.661	3.8338	2	70.1394	63.3803	34.0437	0.594175	7.52835		13.2045	41.3463
26488	Thu Mar 23 11:35:11 2017_x000D_	76.9608	65.7696	219.66	3.83379	2	71.1798	64.2842	35.856	0.625806	5.96878		25.5503	0
26489	Thu Mar 23 11:35:11 2017_x000D_	76.288	66.2918	223.383	3.89876	2	71.1798	64.2842	35.856	0.625806	5.48855		16.8994	0
26490	Thu Mar 23 11:35:11 2017_x000D_	75.9047	66.7046	223.383	3.89877	2	71.1798	64.2842	35.856	0.625806	5.30877		23.2619	0
26491	Thu Mar 23 11:35:11 2017_x000D_	75.3287	67.2237	229.053	3.99772	2	71.1798	64.2842	35.856	0.625806	5.08469		6.72424	282.234
26492	Thu Mar 23 11:35:11 2017_x000D_	75.2341	67.4269	231.112	4.03366	1	80.4154	66.0759	74.5117	1.30047	5.35454		12.6751	0
26493	Thu Mar 23 11:35:11 2017_x000D_	74.9466	67.7365	235.046	4.10233	1	80.4154	66.0759	74.5117	1.30047	5.71536		16.895	0
26494	Thu Mar 23 11:35:11 2017_x000D_	74.5633	68.1491	242.618	4.23449	1	80.4154	66.0759	74.5117	1.30047	6.20848		10.8289	0
26495	Thu Mar 23 11:35:11 2017_x000D_	74.3728	68.4557	241.254	4.21067	1	80.4154	66.0759	74.5117	1.30047	6.49434		9.51206	0
26496	Thu Mar 23 11:35:11 2017_x000D_	74.2794	68.7587	245.024	4.27647	1	80.4154	66.0759	74.5117	1.30047	6.69686		17.5167	75.2185
26497	Thu Mar 23 11:35:11 2017_x000D_	73.9942	69.2682	248.626	4.33935	1	78.8015	67.9947	104.692	1.82722	4.97312		12.3994	0
26498	Thu Mar 23 11:35:11 2017_x000D_	73.902	69.6711	251.143	4.38327	1	78.8015	67.9947	104.692	1.82722	5.17836		19.027	0
26499	Thu Mar 23 11:35:11 2017_x000D_	73.7152	70.2772	251.143	4.38327	1	78.8015	67.9947	104.692	1.82722	5.57497		10.8171	0
26500	Thu Mar 23 11:35:11 2017_x000D_	73.5248	70.5834	252.046	4.39902	1	78.8015	67.9947	104.692	1.82722	5.87749		9.51779	192.037
26501	Thu Mar 23 11:35:11 2017_x000D_	73.4314	70.8866	248.626	4.33934	2	72.8481	65.6425	44.2296	0.771953	5.27644		19.0175	0
26502	Thu Mar 23 11:35:12 2017_x000D_	73.2447	71.4924	248.625	4.33933	2	72.8481	65.6425	44.2296	0.771953	5.86333		8.45293	0
26503	Thu Mar 23 11:35:12 2017_x000D_	73.053	71.6989	248.626	4.33935	2	72.8481	65.6425	44.2296	0.771953	6.05987		21.8807	0
26504	Thu Mar 23 11:35:12 2017_x000D_	72.8676	72.4043	247.535	4.32031	2	72.8481	65.6425	44.2296	0.771953	6.76183		9.50456	18.2602
26505	Thu Mar 23 11:35:12 2017_x000D_	72.7744	72.7071	246.199	4.29698	2	73.2596	66.091	45	0.785398	6.63387		17.5033	0
26506	Thu Mar 23 11:35:12 2017_x000D_	72.4894	73.2162	247.536	4.32031	2	73.2596	66.091	45	0.785398	7.16671		8.97076	0
26507	Thu Mar 23 11:35:12 2017_x000D_	72.4933	73.5152	248.625	4.33932	2	73.2596	66.091	45	0.785398	7.46364		20.143	0
26508	Thu Mar 23 11:35:12 2017_x000D_	72.2097	74.1238	251.145	4.3833	2	73.2596	66.091	45	0.785398	8.10112		6.71482	0
26509	Thu Mar 23 11:35:12 2017_x000D_	72.1152	74.3267	248.625	4.33933	2	73.2596	66.091	45	0.785398	8.31483		13.4269	0
26510	Thu Mar 23 11:35:12 2017_x000D_	71.9262	74.7324	248.626	4.33933	2	73.2596	66.091	45	0.785398	8.74367		5.97951	0
26511	Thu Mar 23 11:35:12 2017_x000D_	71.9288	74.9317	248.625	4.33932	2	73.2596	66.091	45	0.785398	8.9403		20.1323	0
26512	Thu Mar 23 11:35:12 2017_x000D_	71.6454	75.54	251.145	4.38331	2	73.2596	66.091	45	0.785398	9.58589		6.71482	0
26513	Thu Mar 23 11:35:12 2017_x000D_	71.5509	75.7429	248.625	4.33933	2	73.2596	66.091	45	0.785398	9.80198		18.9796	55.4873
26514	Thu Mar 23 11:35:12 2017_x000D_	71.3646	76.3475	248.625	4.33932	2	74.7213	67.2243	32.1147	0.560507	9.72112		6.7121	0
26515	Thu Mar 23 11:35:12 2017_x000D_	71.2701	76.5503	246.197	4.29696	2	74.7213	67.2243	32.1147	0.560507	9.9441		14.9706	0
26516	Thu Mar 23 11:35:12 2017_x000D_	70.9842	76.9593	248.626	4.33935	2	74.7213	67.2243	32.1147	0.560507	10.4277		8.95876	0
26517	Thu Mar 23 11:35:12 2017_x000D_	70.9881	77.2579	247.534	4.32029	2	74.7213	67.2243	32.1147	0.560507	10.7056		6.71083	59.4512
26518	Thu Mar 23 11:35:12 2017_x000D_	70.8937	77.4607	245.019	4.27639	2	76.1713	68.5751	44.2296	0.771953	10.3347		4.21791	0
26519	Thu Mar 23 11:35:12 2017_x000D_	70.798	77.5637	248.626	4.33934	2	76.1713	68.5751	44.2296	0.771953	10.4722		12.3581	0
26520	Thu Mar 23 11:35:12 2017_x000D_	70.7063	77.9653	246.197	4.29695	2	76.1713	68.5751	44.2296	0.771953	10.8647		4.23078	0
26521	Thu Mar 23 11:35:12 2017_x000D_	70.6104	78.0687	242.612	4.23438	2	76.1713	68.5751	44.2296	0.771953	11.0024		16.1577	32.2967
26522	Thu Mar 23 11:35:12 2017_x000D_	70.4229	78.5736	236.647	4.13027	2	76.777	69.4651	45	0.785398	11.1058		0.0234307	0
26523	Thu Mar 23 11:35:12 2017_x000D_	70.4223	78.5741	221.37	3.86364	2	76.777	69.4651	45	0.785398	11.1066		5.81824	0
26524	Thu Mar 23 11:35:13 2017_x000D_	70.6161	78.5667	213.833	3.7321	2	76.777	69.4651	45	0.785398	10.9907		2.97949	0
26525	Thu Mar 23 11:35:13 2017_x000D_	70.6143	78.4674	204.271	3.5652	2	76.777	69.4651	45	0.785398	10.9096		2.89461	0
26526	Thu Mar 23 11:35:13 2017_x000D_	70.7107	78.4633	187.775	3.27729	2	76.777	69.4651	45	0.785398	10.8521		2.97318	32.2842
26527	Thu Mar 23 11:35:13 2017_x000D_	70.7118	78.5624	179.434	3.13172	2	77.3824	70.3548	58.0995	1.01403	10.5765		0.0174929	0
26528	Thu Mar 23 11:35:13 2017_x000D_	70.7115	78.5619	168.457	2.94012	2	77.3824	70.3548	58.0995	1.01403	10.5763		6.48965	0
26529	Thu Mar 23 11:35:13 2017_x000D_	70.516	78.4693	153.599	2.68081	2	77.3824	70.3548	58.0995	1.01403	10.6298		2.97039	0
26530	Thu Mar 23 11:35:13 2017_x000D_	70.5176	78.5683	143.639	2.50697	2	77.3824	70.3548	58.0995	1.01403	10.7045		10.5642	78.5009
26531	Thu Mar 23 11:35:13 2017_x000D_	70.3196	78.2771	133.935	2.3376	2	77.2511	72.9682	62.0949	1.08376	8.73099		6.47653	0
26532	Thu Mar 23 11:35:13 2017_x000D_	70.1243	78.1851	128.072	2.23528	2	77.2511	72.9682	62.0949	1.08376	8.83218		21.1353	0
26533	Thu Mar 23 11:35:13 2017_x000D_	69.7273	77.6031	128.07	2.23525	2	77.2511	72.9682	62.0949	1.08376	8.83685		14.6325	0
26534	Thu Mar 23 11:35:13 2017_x000D_	69.4303	77.2162	125.848	2.19645	2	77.2511	72.9682	62.0949	1.08376	8.90002		14.6572	0
26535	Thu Mar 23 11:35:13 2017_x000D_	69.1326	76.8288	128.07	2.23524	2	77.2511	72.9682	62.0949	1.08376	8.98968		22.863	52.8542
26536	Thu Mar 23 11:35:13 2017_x000D_	68.6373	76.2496	133.797	2.3352	2	76.9472	74.7036	97.6551	1.7044	8.45249		12.4131	0
26537	Thu Mar 23 11:35:13 2017_x000D_	68.3406	75.9612	133.928	2.33748	2	76.9472	74.7036	97.6551	1.7044	8.698		22.8991	0
26538	Thu Mar 23 11:35:13 2017_x000D_	67.8445	75.3811	139.72	2.43857	2	76.9472	74.7036	97.6551	1.7044	9.12788		8.28034	0
26539	Thu Mar 23 11:35:13 2017_x000D_	67.6466	75.1887	139.719	2.43855	2	76.9472	74.7036	97.6551	1.7044	9.31324		10.5291	32.6842
26540	Thu Mar 23 11:35:13 2017_x000D_	67.3508	74.9998	141.478	2.46926	2	76.8925	75.7917	97.6551	1.7044	9.5745		18.717	0
26541	Thu Mar 23 11:35:13 2017_x000D_	66.8569	74.6186	147.42	2.57297	2	76.8925	75.7917	97.6551	1.7044	10.1039		8.29521	0
26542	Thu Mar 23 11:35:13 2017_x000D_	66.6586	74.4259	147.418	2.57293	2	76.8925	75.7917	97.6551	1.7044	10.3246		17.0398	0
26543	Thu Mar 23 11:35:13 2017_x000D_	66.1655	74.144	151.146	2.638	2	76.8925	75.7917	97.6551	1.7044	10.8528		10.5432	32.6781
26544	Thu Mar 23 11:35:13 2017_x000D_	65.8694	73.9547	149.744	2.61353	2	76.8379	76.8796	97.6551	1.7044	11.3518		8.30794	0
26545	Thu Mar 23 11:35:14 2017_x000D_	65.6708	73.7617	149.742	2.61349	2	76.8379	76.8796	97.6551	1.7044	11.5942		19.6239	0
26546	Thu Mar 23 11:35:14 2017_x000D_	65.0792	73.4826	147.42	2.57296	2	76.8379	76.8796	97.6551	1.7044	12.2396		10.5581	0
26547	Thu Mar 23 11:35:14 2017_x000D_	64.7827	73.293	145.851	2.54559	2	76.8379	76.8796	97.6551	1.7044	12.5774		17.0993	0
26548	Thu Mar 23 11:35:14 2017_x000D_	64.288	73.0099	145.217	2.53451	2	76.8379	76.8796	97.6551	1.7044	13.133		10.5715	0
26549	Thu Mar 23 11:35:14 2017_x000D_	63.9911	72.8201	143.61	2.50646	2	76.8379	76.8796	97.6551	1.7044	13.4729		12.4981	0
26550	Thu Mar 23 11:35:14 2017_x000D_	63.6921	72.53	147.418	2.57293	2	76.8379	76.8796	97.6551	1.7044	13.8467		17.1157	0
26551	Thu Mar 23 11:35:14 2017_x000D_	63.197	72.2465	143.61	2.50647	2	76.8379	76.8796	97.6551	1.7044	14.4062		8.34194	0
26552	Thu Mar 23 11:35:14 2017_x000D_	62.9975	72.0528	143.609	2.50645	2	76.8379	76.8796	97.6551	1.7044	14.6579		13.1327	46.3376
26553	Thu Mar 23 11:35:14 2017_x000D_	62.6016	71.866	143.612	2.5065	2	76.5452	78.3962	97.6551	1.7044	15.397		16.703	0
26554	Thu Mar 23 11:35:14 2017_x000D_	62.2021	71.4782	143.609	2.50645	2	76.5452	78.3962	97.6551	1.7044	15.9243		13.1501	0
26555	Thu Mar 23 11:35:14 2017_x000D_	61.8057	71.2911	143.612	2.50651	2	76.5452	78.3962	97.6551	1.7044	16.3626		16.7243	0
26556	Thu Mar 23 11:35:14 2017_x000D_	61.4056	70.9029	143.609	2.50646	2	76.5452	78.3962	97.6551	1.7044	16.8925		8.3653	0
26557	Thu Mar 23 11:35:14 2017_x000D_	61.2055	70.7087	143.608	2.50643	2	76.5452	78.3962	97.6551	1.7044	17.1582		18.9043	0
26558	Thu Mar 23 11:35:14 2017_x000D_	60.7068	70.3235	141.883	2.47632	2	76.5452	78.3962	111.13	1.93958	17.777		6.59439	0
26559	Thu Mar 23 11:35:14 2017_x000D_	60.5081	70.2295	139.75	2.4391	2	76.5452	78.3962	111.13	1.93958	17.9968		12.5704	0
26560	Thu Mar 23 11:35:14 2017_x000D_	60.2072	69.9379	143.607	2.50641	2	76.5452	78.3962	111.13	1.93958	18.3976		0	0
26561	Thu Mar 23 11:35:14 2017_x000D_	60.2072	69.9379	143.607	2.50641	2	76.5452	78.3962	111.13	1.93958	18.3976		13.1929	39.6283
26562	Thu Mar 23 11:35:14 2017_x000D_	59.8096	69.75	143.61	2.50647	2	75.2368	78.5778	117.02	2.04238	17.7744		8.38867	0
26563	Thu Mar 23 11:35:14 2017_x000D_	59.6089	69.5553	143.609	2.50645	2	75.2368	78.5778	117.02	2.04238	18.0454		12.5851	0
26564	Thu Mar 23 11:35:14 2017_x000D_	59.3079	69.2631	139.752	2.43913	2	75.2368	78.5778	117.02	2.04238	18.4525		6.60124	0
26565	Thu Mar 23 11:35:14 2017_x000D_	59.1089	69.1692	141.886	2.47637	2	75.2368	78.5778	117.02	2.04238	18.6717		14.8145	32.9608
26566	Thu Mar 23 11:35:15 2017_x000D_	58.7087	68.8799	139.755	2.43919	2	74.1663	78.3305	117.02	2.04238	18.1177		3.01843	0
26567	Thu Mar 23 11:35:15 2017_x000D_	58.707	68.7793	141.883	2.47633	2	74.1663	78.3305	117.02	2.04238	18.1718		14.8158	0
26568	Thu Mar 23 11:35:15 2017_x000D_	58.3066	68.4902	144.152	2.51592	2	74.1663	78.3305	117.02	2.04238	18.6644		4.20292	0
26569	Thu Mar 23 11:35:15 2017_x000D_	58.2059	68.3928	148.2	2.58658	2	74.1663	78.3305	117.02	2.04238	18.8014		4.20716	25.966
26570	Thu Mar 23 11:35:15 2017_x000D_	58.1051	68.2953	152.138	2.65531	2	73.3011	78.3065	135.339	2.36211	18.1973		2.96331	0
26571	Thu Mar 23 11:35:15 2017_x000D_	58.0064	68.2992	163.958	2.86161	2	73.3011	78.3065	135.339	2.36211	18.2777		4.19659	0
26572	Thu Mar 23 11:35:15 2017_x000D_	57.9058	68.202	173.177	3.02252	2	73.3011	78.3065	135.339	2.36211	18.4151		5.92272	0
26573	Thu Mar 23 11:35:15 2017_x000D_	57.7085	68.209	184.821	3.22574	2	73.3011	78.3065	135.339	2.36211	18.5766		2.96875	0
26574	Thu Mar 23 11:35:15 2017_x000D_	57.6096	68.2124	190.18	3.31927	2	73.3011	78.3065	135.339	2.36211	18.6578		8.88517	72.3273
26575	Thu Mar 23 11:35:15 2017_x000D_	57.3136	68.2225	201.463	3.5162	2	70.9428	77.8056	180	3.14159	16.6611		4.2647	0
26576	Thu Mar 23 11:35:15 2017_x000D_	57.2169	68.3267	205.026	3.57838	2	70.9428	77.8056	180	3.14159	16.6808		5.93141	0
26577	Thu Mar 23 11:35:15 2017_x000D_	57.0193	68.3334	209.956	3.66443	2	70.9428	77.8056	180	3.14159	16.84		4.26455	0
26578	Thu Mar 23 11:35:15 2017_x000D_	56.9225	68.4375	213.619	3.72836	2	70.9428	77.8056	180	3.14159	16.8621		13.3995	59.6198
26579	Thu Mar 23 11:35:15 2017_x000D_	56.531	68.6525	216.681	3.7818	2	69.0166	77.3165	187.25	3.26814	15.1972		6.70371	0
26580	Thu Mar 23 11:35:15 2017_x000D_	56.3351	68.76	219.024	3.8227	2	69.0166	77.3165	187.25	3.26814	15.2982		19.3029	0
26581	Thu Mar 23 11:35:15 2017_x000D_	55.848	69.1804	217.385	3.79409	2	69.0166	77.3165	187.25	3.26814	15.4793		10.8436	0
26582	Thu Mar 23 11:35:15 2017_x000D_	55.5551	69.3922	219.024	3.8227	2	69.0166	77.3165	187.25	3.26814	15.6207		19.3136	39.3848
26583	Thu Mar 23 11:35:15 2017_x000D_	55.0677	69.8128	217.386	3.7941	2	67.7285	77.0629	190.504	3.32493	14.5897		8.54809	0
26584	Thu Mar 23 11:35:15 2017_x000D_	54.8736	70.0214	217.386	3.79411	2	67.7285	77.0629	190.504	3.32493	14.6571		20.1382	0
26585	Thu Mar 23 11:35:15 2017_x000D_	54.2852	70.3445	215.089	3.754	2	67.7285	77.0629	190.504	3.32493	15.0286		8.55014	0
26586	Thu Mar 23 11:35:15 2017_x000D_	54.091	70.5531	215.089	3.75401	2	67.7285	77.0629	190.504	3.32493	15.1115		13.4304	0
26587	Thu Mar 23 11:35:15 2017_x000D_	53.6986	70.7686	215.089	3.75401	2	67.7285	77.0629	190.504	3.32493	15.3771		21.7239	38.988
26588	Thu Mar 23 11:35:16 2017_x000D_	53.1118	71.1929	215.089	3.75401	2	66.4294	77.0269	180	3.14159	14.5394		8.55438	0
26589	Thu Mar 23 11:35:16 2017_x000D_	52.9175	71.4016	215.089	3.75402	2	66.4294	77.0269	180	3.14159	14.6361		6.72119	0
26590	Thu Mar 23 11:35:16 2017_x000D_	52.7211	71.5094	212.663	3.71167	2	66.4294	77.0269	180	3.14159	14.777		21.7323	0
26591	Thu Mar 23 11:35:16 2017_x000D_	52.1341	71.9339	212.663	3.71168	2	66.4294	77.0269	180	3.14159	15.1754		13.4479	52.2624
26592	Thu Mar 23 11:35:16 2017_x000D_	51.7412	72.1497	212.663	3.71167	2	64.7077	76.7612	180	3.14159	13.7621		17.5695	0
26593	Thu Mar 23 11:35:16 2017_x000D_	51.2509	72.47	213.622	3.72841	2	64.7077	76.7612	180	3.14159	14.1244		10.8695	0
26594	Thu Mar 23 11:35:16 2017_x000D_	50.9573	72.6823	215.089	3.754	2	64.7077	76.7612	180	3.14159	14.3426		6.72934	0
26595	Thu Mar 23 11:35:16 2017_x000D_	50.7607	72.7903	212.663	3.71167	2	64.7077	76.7612	180	3.14159	14.5013		21.7563	26.002
26596	Thu Mar 23 11:35:16 2017_x000D_	50.173	73.2152	212.664	3.71168	2	63.8413	76.7372	187.655	3.2752	14.1148		13.4613	0
26597	Thu Mar 23 11:35:16 2017_x000D_	49.7797	73.4312	212.663	3.71168	2	63.8413	76.7372	187.655	3.2752	14.445		21.7689	0
26598	Thu Mar 23 11:35:16 2017_x000D_	49.1917	73.8564	212.664	3.71168	2	63.8413	76.7372	187.655	3.2752	14.9302		6.73604	0
26599	Thu Mar 23 11:35:16 2017_x000D_	48.9949	73.9645	215.087	3.75398	2	63.8413	76.7372	187.655	3.2752	15.1031		20.2108	33.0226
26600	Thu Mar 23 11:35:16 2017_x000D_	48.4044	74.2888	212.663	3.71167	2	62.7688	76.4894	186.726	3.25898	14.532		10.8977	0
26601	Thu Mar 23 11:35:16 2017_x000D_	48.11	74.5016	211.26	3.68718	2	62.7688	76.4894	186.726	3.25898	14.793		10.8869	0
26602	Thu Mar 23 11:35:16 2017_x000D_	47.8159	74.7142	212.664	3.71168	2	62.7688	76.4894	186.726	3.25898	15.0579		21.7905	0
26603	Thu Mar 23 11:35:16 2017_x000D_	47.2273	75.1398	212.664	3.71169	2	62.7688	76.4894	186.726	3.25898	15.6		8.57353	0
26604	Thu Mar 23 11:35:16 2017_x000D_	47.0326	75.349	212.665	3.71171	2	62.7688	76.4894	186.726	3.25898	15.7775		12.3845	60.8651
26605	Thu Mar 23 11:35:16 2017_x000D_	46.6363	75.4646	215.086	3.75396	2	61.0885	75.3524	225	3.92699	14.4526		15.1335	0
26606	Thu Mar 23 11:35:16 2017_x000D_	46.2443	75.7821	212.664	3.71169	2	61.0885	75.3524	225	3.92699	14.8504		10.8977	0
26607	Thu Mar 23 11:35:16 2017_x000D_	45.9499	75.9949	214.194	3.73838	2	61.0885	75.3524	225	3.92699	15.1522		17.6252	0
26608	Thu Mar 23 11:35:16 2017_x000D_	45.4581	76.3163	215.086	3.75396	2	61.0885	75.3524	225	3.92699	15.6601		8.57982	0
26609	Thu Mar 23 11:35:17 2017_x000D_	45.2632	76.5256	215.087	3.75397	2	61.0885	75.3524	225	3.92699	15.8687		16.2336	52.0496
26610	Thu Mar 23 11:35:17 2017_x000D_	44.769	76.746	216.675	3.78169	2	59.6136	74.4387	225	3.92699	15.0228		8.58201	0
26611	Thu Mar 23 11:35:17 2017_x000D_	44.5741	76.9554	216.676	3.7817	2	59.6136	74.4387	225	3.92699	15.2486		10.9169	0
26612	Thu Mar 23 11:35:17 2017_x000D_	44.2792	77.1686	215.086	3.75397	2	59.6136	74.4387	225	3.92699	15.5755		13.5137	0
26613	Thu Mar 23 11:35:17 2017_x000D_	43.8844	77.3855	215.086	3.75396	2	59.6136	74.4387	225	3.92699	16.0029		8.58201	28.8904
26614	Thu Mar 23 11:35:17 2017_x000D_	43.6895	77.5949	215.086	3.75397	2	58.7675	73.9788	187.655	3.2752	15.5056		13.5178	0
26615	Thu Mar 23 11:35:17 2017_x000D_	43.2946	77.8119	215.086	3.75396	2	58.7675	73.9788	187.655	3.2752	15.9406		6.76286	0
26616	Thu Mar 23 11:35:17 2017_x000D_	43.097	77.9204	212.666	3.71172	2	58.7675	73.9788	187.655	3.2752	16.1586		3.031	0
26617	Thu Mar 23 11:35:17 2017_x000D_	43.0996	78.0214	215.087	3.75397	2	58.7675	73.9788	187.655	3.2752	16.181		13.5257	59.7537
26618	Thu Mar 23 11:35:17 2017_x000D_	42.7044	78.2384	210.116	3.66722	2	56.837	73.4885	182.085	3.17798	14.9095		10.9277	0
26619	Thu Mar 23 11:35:17 2017_x000D_	42.4092	78.4518	208.793	3.64412	2	56.837	73.4885	182.085	3.17798	15.2576		16.2808	0
26620	Thu Mar 23 11:35:17 2017_x000D_	41.9135	78.6727	197.004	3.43837	2	56.837	73.4885	182.085	3.17798	15.7983		3.01715	0
26621	Thu Mar 23 11:35:17 2017_x000D_	41.813	78.6765	190.778	3.3297	2	56.837	73.4885	182.085	3.17798	15.8945		6.76786	0
26622	Thu Mar 23 11:35:17 2017_x000D_	41.6151	78.7848	182.2	3.17999	2	56.837	73.4885	182.085	3.17798	16.117		9.02382	45.5638
26623	Thu Mar 23 11:35:17 2017_x000D_	41.3145	78.7956	164.477	2.87066	2	55.3188	73.4461	180	3.14159	14.9912		6.0161	0
26624	Thu Mar 23 11:35:17 2017_x000D_	41.1141	78.803	159.094	2.77672	2	55.3188	73.4461	180	3.14159	15.1812		10.8037	0
26625	Thu Mar 23 11:35:17 2017_x000D_	40.8088	78.612	144.845	2.52802	2	55.3188	73.4461	180	3.14159	15.4022		4.25256	0
26626	Thu Mar 23 11:35:17 2017_x000D_	40.706	78.5144	136.602	2.38415	2	55.3188	73.4461	180	3.14159	15.4668		10.8397	52.6206
26627	Thu Mar 23 11:35:17 2017_x000D_	40.4985	78.2186	122.888	2.1448	2	53.573	73.6157	176.385	3.07851	13.8611		10.8417	0
26628	Thu Mar 23 11:35:17 2017_x000D_	40.2906	77.923	116.768	2.03798	2	53.573	73.6157	176.385	3.07851	13.9633		6.73572	0
26629	Thu Mar 23 11:35:17 2017_x000D_	40.1853	77.7247	114.246	1.99396	2	53.573	73.6157	176.385	3.07851	14.0041		13.485	0
26630	Thu Mar 23 11:35:17 2017_x000D_	39.9743	77.3278	114.247	1.99398	2	53.573	73.6157	176.385	3.07851	14.0963		24.9608	74.6439
26631	Thu Mar 23 11:35:18 2017_x000D_	39.7528	76.5258	114.242	1.99391	2	51.1552	74.2031	180	3.14159	11.6366		13.5037	0
26632	Thu Mar 23 11:35:18 2017_x000D_	39.5416	76.1283	114.243	1.99392	2	51.1552	74.2031	180	3.14159	11.7721		25.8639	0
26633	Thu Mar 23 11:35:18 2017_x000D_	39.219	75.3288	116.761	2.03786	2	51.1552	74.2031	180	3.14159	11.9892		10.8793	0
26634	Thu Mar 23 11:35:18 2017_x000D_	39.0102	75.0323	117.985	2.05923	2	51.1552	74.2031	180	3.14159	12.1733		20.304	47.68
26635	Thu Mar 23 11:35:18 2017_x000D_	38.6925	74.4347	120.483	2.10283	2	49.6154	74.5968	167.601	2.92519	10.9241		10.8967	0
26636	Thu Mar 23 11:35:18 2017_x000D_	38.4834	74.1377	121.901	2.12757	2	49.6154	74.5968	167.601	2.92519	11.1415		13.5563	0
26637	Thu Mar 23 11:35:18 2017_x000D_	38.2711	73.7388	126.676	2.21092	2	49.6154	74.5968	167.601	2.92519	11.3767		10.9075	0
26638	Thu Mar 23 11:35:18 2017_x000D_	38.0618	73.4415	128.338	2.23993	2	49.6154	74.5968	167.601	2.92519	11.6112		10.8886	0
26639	Thu Mar 23 11:35:18 2017_x000D_	37.7541	73.249	130.581	2.27908	2	49.6154	74.5968	167.601	2.92519	11.9376		16.3461	60.3169
26640	Thu Mar 23 11:35:18 2017_x000D_	37.5392	72.7483	132.409	2.31097	2	47.6414	74.9785	173.162	3.02225	10.3454		8.55623	0
26641	Thu Mar 23 11:35:18 2017_x000D_	37.3322	72.5521	132.41	2.31098	2	47.6414	74.9785	173.162	3.02225	10.5909		17.1208	0
26642	Thu Mar 23 11:35:18 2017_x000D_	36.9181	72.1594	132.411	2.31101	2	47.6414	74.9785	173.162	3.02225	11.0877		10.9466	0
26643	Thu Mar 23 11:35:18 2017_x000D_	36.7081	71.861	130.577	2.27901	2	47.6414	74.9785	173.162	3.02225	11.3691		8.56895	52.657
26644	Thu Mar 23 11:35:18 2017_x000D_	36.5008	71.6645	130.579	2.27903	2	45.8944	75.1483	180	3.14159	10.0188		19.4244	0
26645	Thu Mar 23 11:35:18 2017_x000D_	36.0833	71.1696	132.409	2.31098	2	45.8944	75.1483	180	3.14159	10.5871		10.9658	0
26646	Thu Mar 23 11:35:18 2017_x000D_	35.8729	70.8707	130.577	2.279	2	45.8944	75.1483	180	3.14159	10.8963		8.58374	0
26647	Thu Mar 23 11:35:18 2017_x000D_	35.6653	70.6738	130.578	2.27902	2	45.8944	75.1483	180	3.14159	11.1649		17.176	59.1393
26648	Thu Mar 23 11:35:18 2017_x000D_	35.2499	70.2798	130.58	2.27906	2	43.9299	75.312	180	3.14159	10.0332		10.9668	0
26649	Thu Mar 23 11:35:18 2017_x000D_	35.0393	69.981	132.408	2.31096	2	43.9299	75.312	180	3.14159	10.3664		17.7696	0
26650	Thu Mar 23 11:35:18 2017_x000D_	34.7219	69.4809	128.344	2.24003	2	43.9299	75.312	180	3.14159	10.899		8.60288	0
26651	Thu Mar 23 11:35:18 2017_x000D_	34.5138	69.2836	128.346	2.24005	2	43.9299	75.312	180	3.14159	11.1805		15.2403	33.3597
26652	Thu Mar 23 11:35:19 2017_x000D_	34.1986	68.8852	130.576	2.27899	2	42.8339	75.4999	180	3.14159	10.8776		8.61343	0
26653	Thu Mar 23 11:35:19 2017_x000D_	33.9903	68.6876	130.578	2.27901	2	42.8339	75.4999	180	3.14159	11.1632		12.9128	0
26654	Thu Mar 23 11:35:19 2017_x000D_	33.678	68.3914	130.144	2.27144	2	42.8339	75.4999	180	3.14159	11.5914		0	0
26655	Thu Mar 23 11:35:19 2017_x000D_	33.678	68.3914	130.144	2.27144	2	42.8339	75.4999	180	3.14159	11.5914		13.6705	0
26656	Thu Mar 23 11:35:19 2017_x000D_	33.4638	67.9892	130.14	2.27138	2	42.8339	75.4999	180	3.14159	12.0087		8.62398	28.9594
26657	Thu Mar 23 11:35:19 2017_x000D_	33.2553	67.7913	130.141	2.2714	2	41.9854	75.0396	212.176	3.70317	11.3469		11.0233	0
26658	Thu Mar 23 11:35:19 2017_x000D_	33.0437	67.4909	128.347	2.24008	2	41.9854	75.0396	212.176	3.70317	11.702		6.8049	0
26659	Thu Mar 23 11:35:19 2017_x000D_	32.838	67.3953	130.144	2.27144	2	41.9854	75.0396	212.176	3.70317	11.921		9.70379	0
26660	Thu Mar 23 11:35:19 2017_x000D_	32.7275	67.0913	130.575	2.27896	2	41.9854	75.0396	212.176	3.70317	12.2018		6.81034	41.4387
26661	Thu Mar 23 11:35:19 2017_x000D_	32.5216	66.9957	132.402	2.31086	2	40.9398	74.137	196.925	3.43699	11.0392		19.5747	0
26662	Thu Mar 23 11:35:19 2017_x000D_	32.1006	66.4972	142.864	2.49344	2	40.9398	74.137	196.925	3.43699	11.6832		6.14382	0
26663	Thu Mar 23 11:35:19 2017_x000D_	32.0944	66.2925	151.1	2.63719	2	40.9398	74.137	196.925	3.43699	11.8227		6.10841	0
26664	Thu Mar 23 11:35:19 2017_x000D_	31.8909	66.2993	158.792	2.77144	2	40.9398	74.137	196.925	3.43699	11.9713		9.63276	41.4537
26665	Thu Mar 23 11:35:19 2017_x000D_	31.5833	66.2072	173.215	3.02317	2	39.8938	73.2341	211.486	3.69113	10.8831		4.30769	0
26666	Thu Mar 23 11:35:19 2017_x000D_	31.4792	66.1083	181.814	3.17326	2	39.8938	73.2341	211.486	3.69113	11.0264		12.5908	0
26667	Thu Mar 23 11:35:19 2017_x000D_	31.0758	66.2241	196.661	3.43239	2	39.8938	73.2341	211.486	3.69113	11.2649		3.04351	0
26668	Thu Mar 23 11:35:19 2017_x000D_	30.9744	66.2273	203.198	3.54648	2	39.8938	73.2341	211.486	3.69113	11.3424		6.08703	46.7053
26669	Thu Mar 23 11:35:19 2017_x000D_	30.7716	66.2337	216.483	3.77835	2	38.6301	72.3248	195.494	3.41202	9.94271		6.83706	0
26670	Thu Mar 23 11:35:19 2017_x000D_	30.5714	66.3426	222.573	3.88462	2	38.6301	72.3248	195.494	3.41202	10.0364		15.355	0
26671	Thu Mar 23 11:35:19 2017_x000D_	30.2783	66.7622	229.078	3.99816	2	38.6301	72.3248	195.494	3.41202	10.0347		0	0
26672	Thu Mar 23 11:35:19 2017_x000D_	30.2783	66.7622	229.078	3.99816	2	38.6301	72.3248	195.494	3.41202	10.0347		17.3648	0
26673	Thu Mar 23 11:35:20 2017_x000D_	29.8833	67.1853	229.078	3.99816	2	38.6301	72.3248	195.494	3.41202	10.145		15.3324	52.2495
26674	Thu Mar 23 11:35:20 2017_x000D_	29.4852	67.5058	231.035	4.03233	2	37.1486	71.4091	195.494	3.41202	8.6002		21.716	0
26675	Thu Mar 23 11:35:20 2017_x000D_	28.9912	68.0349	226.963	3.96124	2	37.1486	71.4091	195.494	3.41202	8.82771		11.0833	0
26676	Thu Mar 23 11:35:20 2017_x000D_	28.7967	68.349	224.847	3.92433	2	37.1486	71.4091	195.494	3.41202	8.89486		19.6559	0
26677	Thu Mar 23 11:35:20 2017_x000D_	28.2995	68.7757	222.887	3.89011	2	37.1486	71.4091	195.494	3.41202	9.23263		8.68552	43.5069
26678	Thu Mar 23 11:35:20 2017_x000D_	28.1019	68.9873	222.887	3.89011	2	35.8739	70.7175	195.201	3.40691	7.96226		19.6624	0
26679	Thu Mar 23 11:35:20 2017_x000D_	27.6045	69.4141	216.491	3.77848	2	35.8739	70.7175	195.201	3.40691	8.37149		8.68976	0
26680	Thu Mar 23 11:35:20 2017_x000D_	27.4068	69.6258	216.492	3.77849	2	35.8739	70.7175	195.201	3.40691	8.53719		11.067	0
26681	Thu Mar 23 11:35:20 2017_x000D_	27.1071	69.8409	214.89	3.75054	2	35.8739	70.7175	195.201	3.40691	8.81052		22.1383	29.0092
26682	Thu Mar 23 11:35:20 2017_x000D_	26.5076	70.2712	214.89	3.75054	2	35.024	70.2563	197.626	3.44922	8.51641		11.0663	0
26683	Thu Mar 23 11:35:20 2017_x000D_	26.208	70.4864	216.491	3.77849	2	35.024	70.2563	197.626	3.44922	8.819		19.4017	0
26684	Thu Mar 23 11:35:20 2017_x000D_	25.6019	70.712	216.489	3.77845	2	35.024	70.2563	197.626	3.44922	9.43311		8.694	0
26685	Thu Mar 23 11:35:20 2017_x000D_	25.4041	70.9238	216.49	3.77846	2	35.024	70.2563	197.626	3.44922	9.64303		8.69619	0
26686	Thu Mar 23 11:35:20 2017_x000D_	25.2063	71.1357	216.491	3.77847	2	35.024	70.2563	197.626	3.44922	9.85701		17.908	37.8173
26687	Thu Mar 23 11:35:20 2017_x000D_	24.7054	71.4604	220.634	3.85079	2	33.9663	69.5705	196.61	3.43149	9.45177		8.69824	0
26688	Thu Mar 23 11:35:20 2017_x000D_	24.5075	71.6723	220.634	3.85079	2	33.9663	69.5705	196.61	3.43149	9.6895		8.69824	0
26689	Thu Mar 23 11:35:20 2017_x000D_	24.3096	71.8842	220.634	3.8508	2	33.9663	69.5705	196.61	3.43149	9.93001		19.69	0
26690	Thu Mar 23 11:35:20 2017_x000D_	23.8115	72.3116	218.848	3.81963	2	33.9663	69.5705	196.61	3.43149	10.5183		11.082	37.8281
26691	Thu Mar 23 11:35:20 2017_x000D_	23.5114	72.527	220.634	3.85079	2	32.9083	68.8845	184.972	3.22838	10.0782		19.6985	0
26692	Thu Mar 23 11:35:20 2017_x000D_	23.0131	72.9546	218.848	3.81963	2	32.9083	68.8845	184.972	3.22838	10.6996		8.70043	0
26693	Thu Mar 23 11:35:20 2017_x000D_	22.8152	73.1666	218.849	3.81963	2	32.9083	68.8845	184.972	3.22838	10.9639		19.6962	0
26694	Thu Mar 23 11:35:20 2017_x000D_	22.317	73.5942	220.634	3.8508	2	32.9083	68.8845	184.972	3.22838	11.5912		11.097	29.0319
26695	Thu Mar 23 11:35:21 2017_x000D_	22.0165	73.8099	218.849	3.81963	2	32.0577	68.423	200.492	3.49925	11.3949		17.938	0
26696	Thu Mar 23 11:35:21 2017_x000D_	21.5148	74.1352	222.882	3.89002	2	32.0577	68.423	200.492	3.49925	11.9909		6.88278	0
26697	Thu Mar 23 11:35:21 2017_x000D_	21.3133	74.2449	220.633	3.85077	2	32.0577	68.423	200.492	3.49925	12.2203		11.1037	0
26698	Thu Mar 23 11:35:21 2017_x000D_	21.0126	74.4607	218.848	3.81961	2	32.0577	68.423	200.492	3.49925	12.5876		8.70892	0
26699	Thu Mar 23 11:35:21 2017_x000D_	20.8145	74.6729	218.848	3.81962	2	32.0577	68.423	200.492	3.49925	12.8635		21.7689	14.5193
26700	Thu Mar 23 11:35:21 2017_x000D_	20.3192	75.2032	218.235	3.80892	2	31.6323	68.1922	182.387	3.18326	13.3094		9.74053	0
26701	Thu Mar 23 11:35:21 2017_x000D_	20.015	75.3167	218.848	3.81962	2	31.6323	68.1922	182.387	3.18326	13.6279		17.4199	0
26702	Thu Mar 23 11:35:21 2017_x000D_	19.6187	75.7411	218.849	3.81963	2	31.6323	68.1922	182.387	3.18326	14.1885		12.7049	0
26703	Thu Mar 23 11:35:21 2017_x000D_	19.2118	75.8585	216.493	3.77852	2	31.6323	68.1922	182.387	3.18326	14.5959		17.4262	65.33
26704	Thu Mar 23 11:35:21 2017_x000D_	18.8153	76.283	216.494	3.77854	2	29.4555	68.1308	168.543	2.94163	13.4042		8.7152	0
26705	Thu Mar 23 11:35:21 2017_x000D_	18.617	76.4953	216.495	3.77855	2	29.4555	68.1308	168.543	2.94163	13.6908		6.16311	0
26706	Thu Mar 23 11:35:21 2017_x000D_	18.4117	76.5028	216.494	3.77853	2	29.4555	68.1308	168.543	2.94163	13.8584		15.4107	0
26707	Thu Mar 23 11:35:21 2017_x000D_	18.0117	76.8251	218.847	3.8196	2	29.4555	68.1308	168.543	2.94163	14.3719		8.7152	47.8
26708	Thu Mar 23 11:35:21 2017_x000D_	17.8134	77.0374	218.848	3.81961	2	27.9117	68.525	169.496	2.95826	13.2074		11.1162	0
26709	Thu Mar 23 11:35:21 2017_x000D_	17.5124	77.2535	220.631	3.85074	2	27.9117	68.525	169.496	2.95826	13.5769		6.89356	0
26710	Thu Mar 23 11:35:21 2017_x000D_	17.3106	77.3634	222.878	3.88996	2	27.9117	68.525	169.496	2.95826	13.8022		8.71944	0
26711	Thu Mar 23 11:35:21 2017_x000D_	17.1122	77.5758	222.878	3.88996	2	27.9117	68.525	169.496	2.95826	14.0906		4.36601	35.4177
26712	Thu Mar 23 11:35:21 2017_x000D_	17.0128	77.6821	218.848	3.81961	2	26.8033	68.9315	172.75	3.01505	13.1311		6.9017	0
26713	Thu Mar 23 11:35:21 2017_x000D_	16.8108	77.7922	216.495	3.77854	2	26.8033	68.9315	172.75	3.01505	13.3552		3.07341	0
26714	Thu Mar 23 11:35:21 2017_x000D_	16.8139	77.8946	205.996	3.5953	2	26.8033	68.9315	172.75	3.01505	13.4211		3.06835	0
26715	Thu Mar 23 11:35:21 2017_x000D_	16.9161	77.8906	193.981	3.38561	2	26.8033	68.9315	172.75	3.01505	13.3425		3.07434	0
26716	Thu Mar 23 11:35:22 2017_x000D_	17.0185	77.8866	187.832	3.27829	2	26.8033	68.9315	172.75	3.01505	13.2641		3.07796	41.5618
26717	Thu Mar 23 11:35:22 2017_x000D_	17.121	77.8821	170.296	2.97223	2	25.477	69.3318	169.496	2.95826	11.9553		4.35096	0
26718	Thu Mar 23 11:35:22 2017_x000D_	17.0218	77.9879	160.956	2.80922	2	25.477	69.3318	169.496	2.95826	12.1004		0.027	0
26719	Thu Mar 23 11:35:22 2017_x000D_	17.0218	77.987	143.106	2.49768	2	25.477	69.3318	169.496	2.95826	12.0997		4.33662	0
26720	Thu Mar 23 11:35:22 2017_x000D_	16.916	77.8885	135.059	2.35723	2	25.477	69.3318	169.496	2.95826	12.104		0.0108167	35.4205
26721	Thu Mar 23 11:35:22 2017_x000D_	16.9163	77.8883	126.66	2.21063	2	24.3685	69.7383	166.663	2.90881	11.0434		11.0775	0
26722	Thu Mar 23 11:35:22 2017_x000D_	16.7006	77.5886	112.315	1.96026	2	24.3685	69.7383	166.663	2.90881	10.9738		6.86579	0
26723	Thu Mar 23 11:35:22 2017_x000D_	16.5908	77.3878	109.604	1.91294	2	24.3685	69.7383	166.663	2.90881	10.9091		9.72262	0
26724	Thu Mar 23 11:35:22 2017_x000D_	16.4774	77.0842	106.099	1.85177	2	24.3685	69.7383	166.663	2.90881	10.7811		25.3575	33.443
26725	Thu Mar 23 11:35:22 2017_x000D_	16.243	76.2721	106.099	1.85177	2	23.2697	69.9263	175.028	3.05481	9.46804		16.5711	0
26726	Thu Mar 23 11:35:22 2017_x000D_	16.0192	75.7671	106.811	1.8642	2	23.2697	69.9263	175.028	3.05481	9.31046		24.8333	0
26727	Thu Mar 23 11:35:22 2017_x000D_	15.8873	74.9499	109.599	1.91286	2	23.2697	69.9263	175.028	3.05481	8.92952		12.7095	0
26728	Thu Mar 23 11:35:22 2017_x000D_	15.7697	74.5429	112.305	1.9601	2	23.2697	69.9263	175.028	3.05481	8.80699		20.6967	0
26729	Thu Mar 23 11:35:22 2017_x000D_	15.4387	73.9376	114.923	2.00578	2	23.2697	69.9263	175.028	3.05481	8.79858		12.3377	27.0668
26730	Thu Mar 23 11:35:22 2017_x000D_	15.4242	73.5266	114.918	2.00569	2	22.3886	70.1204	155.7	2.71748	7.75275		18.0124	0
26731	Thu Mar 23 11:35:22 2017_x000D_	15.0965	73.0235	118.658	2.07096	2	22.3886	70.1204	155.7	2.71748	7.84874		0	0
26732	Thu Mar 23 11:35:22 2017_x000D_	15.0965	73.0235	118.658	2.07096	2	22.3886	70.1204	155.7	2.71748	7.84874		16.6317	0
26733	Thu Mar 23 11:35:22 2017_x000D_	14.872	72.5166	119.99	2.09421	2	22.3886	70.1204	155.7	2.71748	7.8893		18.0441	14.7297
26734	Thu Mar 23 11:35:22 2017_x000D_	14.5439	72.0125	121.149	2.11444	2	21.9431	70.3268	166.409	2.90439	7.58879		11.1554	0
26735	Thu Mar 23 11:35:22 2017_x000D_	14.3264	71.7109	122.561	2.13909	2	21.9431	70.3268	166.409	2.90439	7.74144		15.4928	0
26736	Thu Mar 23 11:35:22 2017_x000D_	14.0016	71.3094	125.002	2.18169	2	21.9431	70.3268	166.409	2.90439	8.00206		9.77879	0
26737	Thu Mar 23 11:35:23 2017_x000D_	13.8874	71.0041	124.099	2.16594	2	21.9431	70.3268	166.409	2.90439	8.08412		11.1818	13.0762
26738	Thu Mar 23 11:35:23 2017_x000D_	13.6695	70.7017	122.561	2.13909	2	21.5074	70.3145	166.235	2.90134	7.84746		15.504	0
26739	Thu Mar 23 11:35:23 2017_x000D_	13.3446	70.2998	119.997	2.09434	2	21.5074	70.3145	166.235	2.90134	8.16281		12.7833	0
26740	Thu Mar 23 11:35:23 2017_x000D_	13.2261	69.8905	122.559	2.13906	2	21.5074	70.3145	166.235	2.90134	8.29215		8.78583	0
26741	Thu Mar 23 11:35:23 2017_x000D_	13.0117	69.691	122.561	2.1391	2	21.5074	70.3145	166.235	2.90134	8.51855		18.1099	46.3484
26742	Thu Mar 23 11:35:23 2017_x000D_	12.6825	69.185	118.667	2.07113	2	19.9725	70.4904	174.416	3.04413	7.40595		9.81425	0
26743	Thu Mar 23 11:35:23 2017_x000D_	12.5676	68.8787	122.559	2.13906	2	19.9725	70.4904	174.416	3.04413	7.57827		20.8468	0
26744	Thu Mar 23 11:35:23 2017_x000D_	12.2344	68.2689	119.995	2.09431	2	19.9725	70.4904	174.416	3.04413	8.05067		8.80703	0
26745	Thu Mar 23 11:35:23 2017_x000D_	12.0195	68.0689	119.998	2.09436	2	19.9725	70.4904	174.416	3.04413	8.31348		15.5743	0
26746	Thu Mar 23 11:35:23 2017_x000D_	11.6931	67.6652	122.562	2.13911	2	19.9725	70.4904	174.416	3.04413	8.74816		12.8166	39.2404
26747	Thu Mar 23 11:35:23 2017_x000D_	11.5744	67.2548	119.997	2.09434	2	18.665	70.4537	180	3.14159	7.77879		13.9303	0
26748	Thu Mar 23 11:35:23 2017_x000D_	11.3516	66.8474	119.997	2.09434	2	18.665	70.4537	180	3.14159	8.15421		8.82384	0
26749	Thu Mar 23 11:35:23 2017_x000D_	11.1364	66.6469	120	2.09439	2	18.665	70.4537	180	3.14159	8.43632		11.2533	0
26750	Thu Mar 23 11:35:23 2017_x000D_	10.9172	66.3425	118.673	2.07123	2	18.665	70.4537	180	3.14159	8.771		6.21718	39.2494
26751	Thu Mar 23 11:35:23 2017_x000D_	10.9096	66.1354	118.67	2.07118	2	17.3572	70.417	180	3.14159	7.73974		16.787	0
26752	Thu Mar 23 11:35:23 2017_x000D_	10.6827	65.6239	119.996	2.09432	2	17.3572	70.417	180	3.14159	8.21722		6.99094	0
26753	Thu Mar 23 11:35:23 2017_x000D_	10.471	65.5265	118.673	2.07123	2	17.3572	70.417	180	3.14159	8.44611		12.8525	0
26754	Thu Mar 23 11:35:23 2017_x000D_	10.3518	65.115	116.077	2.02592	2	17.3572	70.417	180	3.14159	8.7856		4.42377	39.2524
26755	Thu Mar 23 11:35:23 2017_x000D_	10.2438	65.0146	119.998	2.09436	2	16.0493	70.3804	180	3.14159	7.90542		9.87008	0
26756	Thu Mar 23 11:35:23 2017_x000D_	10.1284	64.7065	116.077	2.02593	2	16.0493	70.3804	180	3.14159	8.20062		6.98382	0
26757	Thu Mar 23 11:35:23 2017_x000D_	10.0168	64.5022	113.375	1.97877	2	16.0493	70.3804	180	3.14159	8.42284		9.87707	0
26758	Thu Mar 23 11:35:23 2017_x000D_	9.90127	64.1939	109.66	1.91393	2	16.0493	70.3804	180	3.14159	8.72187		4.39103	45.807
26759	Thu Mar 23 11:35:24 2017_x000D_	9.80172	64.3012	95.0093	1.65822	2	14.523	70.3376	180	3.14159	7.66346		0.00807217	0
26760	Thu Mar 23 11:35:24 2017_x000D_	9.8019	64.3014	89.273	1.55811	2	14.523	70.3376	180	3.14159	7.66319		4.41157	0
26761	Thu Mar 23 11:35:24 2017_x000D_	9.70199	64.4093	69.2074	1.2079	2	14.523	70.3376	180	3.14159	7.64113		0.0124455	0
26762	Thu Mar 23 11:35:24 2017_x000D_	9.70188	64.4097	61.5231	1.07378	2	14.523	70.3376	180	3.14159	7.64089		0.0226813	0
26763	Thu Mar 23 11:35:24 2017_x000D_	9.70142	64.4103	44.7477	0.780994	2	14.523	70.3376	180	3.14159	7.64071		0.0120934	32.7219
26764	Thu Mar 23 11:35:24 2017_x000D_	9.70107	64.4105	36.3242	0.633977	2	13.4327	70.307	183.615	3.20468	6.97809		8.78284	0
26765	Thu Mar 23 11:35:24 2017_x000D_	9.90096	64.1966	28.3389	0.494608	2	13.4327	70.307	183.615	3.20468	7.05763		3.11359	0
26766	Thu Mar 23 11:35:24 2017_x000D_	10.0047	64.1935	21.9757	0.383548	2	13.4327	70.307	183.615	3.20468	7.009		9.83793	0
26767	Thu Mar 23 11:35:24 2017_x000D_	10.3124	64.0801	13.0417	0.227621	2	13.4327	70.307	183.615	3.20468	6.96495		9.36152	26.8947
26768	Thu Mar 23 11:35:24 2017_x000D_	10.6243	64.0704	7.73948	0.135079	2	12.5698	70.0639	180	3.14159	6.30135		18.9519	0
26769	Thu Mar 23 11:35:24 2017_x000D_	11.244	63.9477	4.74267	0.0827753	2	12.5698	70.0639	180	3.14159	6.25825		12.4707	0
26770	Thu Mar 23 11:35:24 2017_x000D_	11.6595	63.9351	4.74326	0.0827855	2	12.5698	70.0639	180	3.14159	6.19603		22.0119	0
26771	Thu Mar 23 11:35:24 2017_x000D_	12.3824	63.8095	7.44021	0.129856	2	12.5698	70.0639	180	3.14159	6.25721		9.34925	20.6103
26772	Thu Mar 23 11:35:24 2017_x000D_	12.6939	63.8001	7.73979	0.135085	2	11.925	69.8268	180	3.14159	6.07555		21.9872	0
26773	Thu Mar 23 11:35:24 2017_x000D_	13.416	63.6747	10.2645	0.17915	2	11.925	69.8268	180	3.14159	6.3302		9.34026	0
26774	Thu Mar 23 11:35:24 2017_x000D_	13.7272	63.6653	10.7084	0.186897	2	11.925	69.8268	180	3.14159	6.41966		12.8096	0
26775	Thu Mar 23 11:35:24 2017_x000D_	14.1381	63.5492	13.6304	0.237896	2	11.925	69.8268	180	3.14159	6.65628		6.21878	0
26776	Thu Mar 23 11:35:24 2017_x000D_	14.3453	63.543	13.6314	0.237913	2	11.925	69.8268	180	3.14159	6.73379		19.6289	13.0941
26777	Thu Mar 23 11:35:24 2017_x000D_	14.9594	63.3172	19.286	0.336604	2	11.4887	69.8146	180	3.14159	7.36627		6.21578	0
26778	Thu Mar 23 11:35:24 2017_x000D_	15.1665	63.311	19.2873	0.336627	2	11.4887	69.8146	180	3.14159	7.47148		16.7049	0
26779	Thu Mar 23 11:35:24 2017_x000D_	15.6769	63.0884	25.7522	0.44946	2	11.4887	69.8146	180	3.14159	7.92356		6.20979	0
26780	Thu Mar 23 11:35:25 2017_x000D_	15.8838	63.0822	25.7537	0.449486	2	11.4887	69.8146	180	3.14159	8.04003		20.7869	13.0942
26781	Thu Mar 23 11:35:25 2017_x000D_	16.4935	62.753	28.369	0.495132	2	11.0524	69.8023	180	3.14159	8.90495		8.76375	0
26782	Thu Mar 23 11:35:25 2017_x000D_	16.6931	62.5397	28.3675	0.495106	2	11.0524	69.8023	180	3.14159	9.19581		12.7754	0
26783	Thu Mar 23 11:35:25 2017_x000D_	17.1029	62.4239	25.7526	0.449467	2	11.0524	69.8023	180	3.14159	9.54198		20.7656	0
26784	Thu Mar 23 11:35:25 2017_x000D_	17.7119	62.0949	23.0253	0.401867	2	11.0524	69.8023	180	3.14159	10.1859		6.92355	20.6188
26785	Thu Mar 23 11:35:25 2017_x000D_	17.915	61.9853	25.7518	0.449454	2	10.4073	69.5652	205.436	3.58553	10.6687		20.7575	0
26786	Thu Mar 23 11:35:25 2017_x000D_	18.5238	61.6565	23.0236	0.401837	2	10.4073	69.5652	205.436	3.58553	11.3325		12.7565	0
26787	Thu Mar 23 11:35:25 2017_x000D_	18.933	61.5409	20.1929	0.352432	2	10.4073	69.5652	205.436	3.58553	11.708		6.91685	0
26788	Thu Mar 23 11:35:25 2017_x000D_	19.1359	61.4314	23.0242	0.401848	2	10.4073	69.5652	205.436	3.58553	11.9309		23.5399	0
26789	Thu Mar 23 11:35:25 2017_x000D_	19.8471	61.0999	19.2758	0.336427	2	10.4073	69.5652	205.436	3.58553	12.6796		12.7462	29.1816
26790	Thu Mar 23 11:35:25 2017_x000D_	20.256	60.9845	21.9926	0.383844	2	10.0087	68.6779	261.184	4.55852	12.8139		19.5397	0
26791	Thu Mar 23 11:35:25 2017_x000D_	20.8673	60.7597	21.993	0.383851	2	10.0087	68.6779	261.184	4.55852	13.439		9.76845	0
26792	Thu Mar 23 11:35:25 2017_x000D_	21.1729	60.6473	20.1915	0.352408	2	10.0087	68.6779	261.184	4.55852	13.7525		9.75897	0
26793	Thu Mar 23 11:35:25 2017_x000D_	21.4782	60.535	21.9935	0.383858	2	10.0087	68.6779	261.184	4.55852	14.0661		19.5236	32.8535
26794	Thu Mar 23 11:35:25 2017_x000D_	22.089	60.3104	21.9939	0.383865	2	10.0559	67.5838	262.08	4.57416	14.0605		9.75897	0
26795	Thu Mar 23 11:35:25 2017_x000D_	22.3943	60.1981	20.1915	0.352407	2	10.0559	67.5838	262.08	4.57416	14.38		16.6064	0
26796	Thu Mar 23 11:35:25 2017_x000D_	22.9016	59.9766	19.2747	0.336408	2	10.0559	67.5838	262.08	4.57416	14.9292		12.7091	0
26797	Thu Mar 23 11:35:25 2017_x000D_	23.3093	59.8615	16.4724	0.287498	2	10.0559	67.5838	262.08	4.57416	15.3391		18.7525	42.3308
26798	Thu Mar 23 11:35:25 2017_x000D_	23.9226	59.7407	19.2771	0.336449	2	10.9762	66.5142	294.768	5.14467	14.6113		11.1246	0
26799	Thu Mar 23 11:35:25 2017_x000D_	24.2243	59.5251	20.1914	0.352407	2	10.9762	66.5142	294.768	5.14467	14.9786		9.2376	0
26800	Thu Mar 23 11:35:25 2017_x000D_	24.5321	59.5165	19.2769	0.336446	2	10.9762	66.5142	294.768	5.14467	15.2555		8.73202	0
26801	Thu Mar 23 11:35:26 2017_x000D_	24.7309	59.3039	19.2741	0.336396	2	10.9762	66.5142	294.768	5.14467	15.53		18.7225	0
26802	Thu Mar 23 11:35:26 2017_x000D_	25.3432	59.1832	16.4707	0.287468	2	10.9762	66.5142	294.768	5.14467	16.1293		6.88596	29.5503
26803	Thu Mar 23 11:35:26 2017_x000D_	25.5452	59.0742	19.2752	0.336415	2	11.4505	65.6509	291.259	5.08343	15.5536		16.5796	0
26804	Thu Mar 23 11:35:26 2017_x000D_	26.0517	58.8531	20.1915	0.352408	2	11.4505	65.6509	291.259	5.08343	16.1061		9.22253	0
26805	Thu Mar 23 11:35:26 2017_x000D_	26.359	58.8446	19.2763	0.336434	2	11.4505	65.6509	291.259	5.08343	16.3887		16.5674	0
26806	Thu Mar 23 11:35:26 2017_x000D_	26.8651	58.6236	20.1928	0.352431	2	11.4505	65.6509	291.259	5.08343	16.9409		9.21653	42.3396
26807	Thu Mar 23 11:35:26 2017_x000D_	27.1722	58.6151	19.2774	0.336454	2	12.3709	64.581	284.692	4.96881	15.9584		13.7535	0
26808	Thu Mar 23 11:35:26 2017_x000D_	27.5755	58.3971	19.2759	0.336427	2	12.3709	64.581	284.692	4.96881	16.414		6.87277	0
26809	Thu Mar 23 11:35:26 2017_x000D_	27.777	58.2881	16.4669	0.287401	2	12.3709	64.581	284.692	4.96881	16.6418		6.1433	0
26810	Thu Mar 23 11:35:26 2017_x000D_	27.9817	58.2825	16.4681	0.287423	2	12.3709	64.581	284.692	4.96881	16.8335		6.87398	18.6997
26811	Thu Mar 23 11:35:26 2017_x000D_	28.1833	58.1736	19.2756	0.336423	2	12.8264	64.1555	298.255	5.20553	16.4808		6.87013	0
26812	Thu Mar 23 11:35:26 2017_x000D_	28.3847	58.0646	16.4659	0.287385	2	12.8264	64.1555	298.255	5.20553	16.7081		15.6556	0
26813	Thu Mar 23 11:35:26 2017_x000D_	28.8932	57.9473	20.1942	0.352455	2	12.8264	64.1555	298.255	5.20553	17.2245		6.1433	0
26814	Thu Mar 23 11:35:26 2017_x000D_	29.0979	57.9417	25.7733	0.449829	2	12.8264	64.1555	298.255	5.20553	17.4176		3.07615	29.5599
26815	Thu Mar 23 11:35:26 2017_x000D_	29.2004	57.9389	32.3279	0.564228	2	13.301	63.292	303.023	5.28876	16.7764		6.84452	0
26816	Thu Mar 23 11:35:26 2017_x000D_	28.9997	58.0474	51.0218	0.890499	2	13.301	63.292	303.023	5.28876	16.5516		0.0127279	0
26817	Thu Mar 23 11:35:26 2017_x000D_	29	58.0471	59.0257	1.03019	2	13.301	63.292	303.023	5.28876	16.552		4.3587	0
26818	Thu Mar 23 11:35:26 2017_x000D_	29.1054	58.1471	67.9348	1.18569	2	13.301	63.292	303.023	5.28876	16.6207		6.17063	0
26819	Thu Mar 23 11:35:26 2017_x000D_	29.1114	58.3527	86.0483	1.50183	2	13.301	63.292	303.023	5.28876	16.564		4.35944	33.0714
26820	Thu Mar 23 11:35:26 2017_x000D_	29.012	58.4587	94.6883	1.65262	2	13.9939	62.4346	315	5.49779	15.5355		4.35015	0
26821	Thu Mar 23 11:35:26 2017_x000D_	29.1103	58.3521	115.434	2.0147	2	13.9939	62.4346	315	5.49779	15.658		3.09706	0
26822	Thu Mar 23 11:35:26 2017_x000D_	29.113	58.4553	121.89	2.12738	2	13.9939	62.4346	315	5.49779	15.634		9.28665	0
26823	Thu Mar 23 11:35:27 2017_x000D_	29.1032	58.1459	136.351	2.37978	2	13.9939	62.4346	315	5.49779	15.7062		3.07041	28.0559
26824	Thu Mar 23 11:35:27 2017_x000D_	29.0009	58.149	142.687	2.49035	2	14.6773	61.7962	277.655	4.846	14.7806		8.72359	0
26825	Thu Mar 23 11:35:27 2017_x000D_	28.7901	57.9487	156.173	2.72574	2	14.6773	61.7962	277.655	4.846	14.6279		6.89281	0
26826	Thu Mar 23 11:35:27 2017_x000D_	28.5821	57.8511	161.175	2.81304	2	14.6773	61.7962	277.655	4.846	14.4536		9.71653	0
26827	Thu Mar 23 11:35:27 2017_x000D_	28.2724	57.7563	162.976	2.84447	2	14.6773	61.7962	277.655	4.846	14.1826		25.3715	14.7839
26828	Thu Mar 23 11:35:27 2017_x000D_	27.4471	57.5716	157.424	2.74757	2	14.9146	61.3643	294.768	5.14467	13.0938		13.7934	0
26829	Thu Mar 23 11:35:27 2017_x000D_	27.031	57.376	157.423	2.74755	2	14.9146	61.3643	294.768	5.14467	12.7559		27.6079	0
26830	Thu Mar 23 11:35:27 2017_x000D_	26.1984	56.984	149.365	2.6069	2	14.9146	61.3643	294.768	5.14467	12.1042		11.1566	0
26831	Thu Mar 23 11:35:27 2017_x000D_	25.8843	56.7849	142.716	2.49087	2	14.9146	61.3643	294.768	5.14467	11.8872		11.2022	0
26832	Thu Mar 23 11:35:27 2017_x000D_	25.6693	56.4796	140.464	2.45156	2	14.9146	61.3643	294.768	5.14467	11.812		22.3275	23.8529
26833	Thu Mar 23 11:35:27 2017_x000D_	25.0406	56.0813	132.336	2.3097	2	15.3798	60.7195	297.566	5.19351	10.7165		11.1693	0
26834	Thu Mar 23 11:35:27 2017_x000D_	24.726	55.8822	130.1	2.27067	2	15.3798	60.7195	297.566	5.19351	10.5238		11.2238	0
26835	Thu Mar 23 11:35:27 2017_x000D_	24.5106	55.5763	128.322	2.23965	2	15.3798	60.7195	297.566	5.19351	10.4797		26.7799	0
26836	Thu Mar 23 11:35:27 2017_x000D_	23.9735	54.8633	124.391	2.17103	2	15.3798	60.7195	297.566	5.19351	10.3994		11.2273	62.415
26837	Thu Mar 23 11:35:27 2017_x000D_	23.7579	54.5574	125.98	2.19876	2	16.5478	58.9978	296.037	5.16682	8.46774		22.4853	0
26838	Thu Mar 23 11:35:27 2017_x000D_	23.3262	53.9447	125.979	2.19876	2	16.5478	58.9978	296.037	5.16682	8.45462		11.258	0
26839	Thu Mar 23 11:35:27 2017_x000D_	23.1101	53.6379	124.392	2.17104	2	16.5478	58.9978	296.037	5.16682	8.47303		16.8161	0
26840	Thu Mar 23 11:35:27 2017_x000D_	22.8874	53.1235	125.975	2.19868	2	16.5478	58.9978	296.037	5.16682	8.6428		8.823	47.7183
26841	Thu Mar 23 11:35:27 2017_x000D_	22.6745	52.9206	125.977	2.19871	2	17.4785	57.7079	296.037	5.16682	7.06517		18.2268	0
26842	Thu Mar 23 11:35:27 2017_x000D_	22.3482	52.4081	130.085	2.27041	2	17.4785	57.7079	296.037	5.16682	7.19735		8.83355	0
26843	Thu Mar 23 11:35:27 2017_x000D_	22.1351	52.2049	130.086	2.27043	2	17.4785	57.7079	296.037	5.16682	7.20881		7.00342	0
26844	Thu Mar 23 11:35:28 2017_x000D_	22.0249	51.9991	132.317	2.30937	2	17.4785	57.7079	296.037	5.16682	7.29796		15.5958	23.8655
26845	Thu Mar 23 11:35:28 2017_x000D_	21.6019	51.6969	134.267	2.34341	2	17.944	57.0628	294.768	5.14467	6.49408		11.2831	0
26846	Thu Mar 23 11:35:28 2017_x000D_	21.3852	51.3895	136.367	2.38006	2	17.944	57.0628	294.768	5.14467	6.63537		4.43483	0
26847	Thu Mar 23 11:35:28 2017_x000D_	21.2782	51.2875	136.367	2.38006	2	17.944	57.0628	294.768	5.14467	6.66866		20.0125	0
26848	Thu Mar 23 11:35:28 2017_x000D_	20.7479	50.8828	134.269	2.34344	2	17.944	57.0628	294.768	5.14467	6.78633		7.01683	0
26849	Thu Mar 23 11:35:28 2017_x000D_	20.6375	50.6766	136.367	2.38006	2	17.944	57.0628	294.768	5.14467	6.93098		17.7223	38.5915
26850	Thu Mar 23 11:35:28 2017_x000D_	20.2099	50.269	136.367	2.38006	2	18.647	55.9855	278.637	4.86313	5.9263		6.98095	0
26851	Thu Mar 23 11:35:28 2017_x000D_	19.9995	50.1696	138.471	2.41677	2	18.647	55.9855	278.637	4.86313	5.97109		8.86541	0
26852	Thu Mar 23 11:35:28 2017_x000D_	19.7856	49.9657	138.47	2.41676	2	18.647	55.9855	278.637	4.86313	6.12653		8.8739	0
26853	Thu Mar 23 11:35:28 2017_x000D_	19.5715	49.7616	138.47	2.41676	2	18.647	55.9855	278.637	4.86313	6.29219		17.752	27.24
26854	Thu Mar 23 11:35:28 2017_x000D_	19.1432	49.3533	138.469	2.41674	2	18.9039	55.1146	284.692	4.96881	5.76627		15.6746	0
26855	Thu Mar 23 11:35:28 2017_x000D_	18.7184	49.0491	132.025	2.30426	2	18.9039	55.1146	284.692	4.96881	6.06834		7.03978	0
26856	Thu Mar 23 11:35:28 2017_x000D_	18.6075	48.8423	134.273	2.3435	2	18.9039	55.1146	284.692	4.96881	6.2793		8.89086	0
26857	Thu Mar 23 11:35:28 2017_x000D_	18.393	48.6378	134.273	2.34351	2	18.9039	55.1146	284.692	4.96881	6.49692		15.7341	18.7187
26858	Thu Mar 23 11:35:28 2017_x000D_	18.0677	48.2264	132.022	2.30422	2	19.3598	54.6886	296.064	5.16729	6.59011		8.89935	0
26859	Thu Mar 23 11:35:28 2017_x000D_	17.853	48.0217	132.023	2.30423	2	19.3598	54.6886	296.064	5.16729	6.83506		4.46028	0
26860	Thu Mar 23 11:35:28 2017_x000D_	17.7454	47.9191	132.332	2.30964	2	19.3598	54.6886	296.064	5.16729	6.95934		15.7533	0
26861	Thu Mar 23 11:35:28 2017_x000D_	17.4197	47.5072	130.107	2.2708	2	19.3598	54.6886	296.064	5.16729	7.43885		3.13976	0
26862	Thu Mar 23 11:35:28 2017_x000D_	17.4162	47.4026	132.02	2.30418	2	19.3598	54.6886	296.064	5.16729	7.54078		13.3658	20.9085
26863	Thu Mar 23 11:35:28 2017_x000D_	17.0939	47.095	127.735	2.22939	2	19.6071	54.037	289.898	5.05967	7.38292		7.02761	0
26864	Thu Mar 23 11:35:28 2017_x000D_	16.8823	46.9945	126.019	2.19944	2	19.6071	54.037	289.898	5.05967	7.55125		9.97115	0
26865	Thu Mar 23 11:35:28 2017_x000D_	16.768	46.6824	116.851	2.03943	2	19.6071	54.037	289.898	5.05967	7.88357		3.10864	0
26866	Thu Mar 23 11:35:29 2017_x000D_	16.6644	46.6845	106.55	1.85964	2	19.6071	54.037	289.898	5.05967	7.91952		6.99783	23.8763
26867	Thu Mar 23 11:35:29 2017_x000D_	16.5682	46.897	91.9763	1.60529	2	20.0728	53.3916	284.692	4.96881	7.37984		3.12658	0
26868	Thu Mar 23 11:35:29 2017_x000D_	16.6724	46.895	83.0586	1.44965	2	20.0728	53.3916	284.692	4.96881	7.3327		4.44776	0
26869	Thu Mar 23 11:35:29 2017_x000D_	16.5649	46.7929	73.6137	1.2848	2	20.0728	53.3916	284.692	4.96881	7.47317		4.38244	0
26870	Thu Mar 23 11:35:29 2017_x000D_	16.6651	46.6866	55.6964	0.972085	2	20.0728	53.3916	284.692	4.96881	7.52127		3.14307	20.9141
26871	Thu Mar 23 11:35:29 2017_x000D_	16.6613	46.5819	48.9976	0.855169	2	20.3201	52.7398	290.492	5.07004	7.16286		3.10552	0
26872	Thu Mar 23 11:35:29 2017_x000D_	16.7648	46.58	38.6051	0.673787	2	20.3201	52.7398	290.492	5.07004	7.11219		13.1995	0
26873	Thu Mar 23 11:35:29 2017_x000D_	17.0656	46.2589	29.4919	0.51473	2	20.3201	52.7398	290.492	5.07004	7.25216		6.93778	0
26874	Thu Mar 23 11:35:29 2017_x000D_	17.2694	46.1496	18.9582	0.330883	2	20.3201	52.7398	290.492	5.07004	7.26206		18.9285	0
26875	Thu Mar 23 11:35:29 2017_x000D_	17.8892	46.0315	16.1368	0.281639	2	20.3201	52.7398	290.492	5.07004	7.13516		6.94572	27.2561
26876	Thu Mar 23 11:35:29 2017_x000D_	18.0933	45.9222	13.2399	0.231079	2	20.5772	51.8684	284.941	4.97316	6.44415		12.8175	0
26877	Thu Mar 23 11:35:29 2017_x000D_	18.5052	45.8087	16.1358	0.281622	2	20.5772	51.8684	284.941	4.97316	6.40415		25.6214	0
26878	Thu Mar 23 11:35:29 2017_x000D_	19.3285	45.5816	16.136	0.281626	2	20.5772	51.8684	284.941	4.97316	6.40961		12.8052	0
26879	Thu Mar 23 11:35:29 2017_x000D_	19.74	45.4682	18.9616	0.330942	2	20.5772	51.8684	284.941	4.97316	6.45472		20.8114	14.8069
26880	Thu Mar 23 11:35:29 2017_x000D_	20.3517	45.141	21.7025	0.378779	2	20.815	51.4359	286.601	5.00212	6.31193		9.33504	0
26881	Thu Mar 23 11:35:29 2017_x000D_	20.6628	45.1345	22.7472	0.397013	2	20.815	51.4359	286.601	5.00212	6.30324		9.81531	0
26882	Thu Mar 23 11:35:29 2017_x000D_	20.9705	45.0233	26.764	0.46712	2	20.815	51.4359	286.601	5.00212	6.41449		18.0761	0
26883	Thu Mar 23 11:35:29 2017_x000D_	21.478	44.6985	28.1499	0.491308	2	20.815	51.4359	286.601	5.00212	6.76994		11.1835	29.615
26884	Thu Mar 23 11:35:29 2017_x000D_	21.7819	44.4826	29.5038	0.514938	2	21.2905	50.5708	277.25	4.83893	6.108		13.8604	0
26885	Thu Mar 23 11:35:29 2017_x000D_	22.1893	44.2647	34.5946	0.603789	2	21.2905	50.5708	277.25	4.83893	6.36983		12.7739	0
26886	Thu Mar 23 11:35:29 2017_x000D_	22.5998	44.1516	32.1169	0.560546	2	21.2905	50.5708	277.25	4.83893	6.55137		8.78262	0
26887	Thu Mar 23 11:35:30 2017_x000D_	22.8	43.938	32.1159	0.560527	2	21.2905	50.5708	277.25	4.83893	6.8024		15.501	14.8081
26888	Thu Mar 23 11:35:30 2017_x000D_	23.2037	43.6155	34.5951	0.603799	2	21.5282	50.1382	277.655	4.846	6.73446		15.4963	0
26889	Thu Mar 23 11:35:30 2017_x000D_	23.6072	43.293	32.1142	0.560499	2	21.5282	50.1382	277.655	4.846	7.15395		19.5699	0
26890	Thu Mar 23 11:35:30 2017_x000D_	24.2207	43.0713	32.1162	0.560533	2	21.5282	50.1382	277.655	4.846	7.56245		8.77633	0
26891	Thu Mar 23 11:35:30 2017_x000D_	24.4207	42.8578	32.1151	0.560514	2	21.5282	50.1382	277.655	4.846	7.83395		20.7484	0
26892	Thu Mar 23 11:35:30 2017_x000D_	25.0305	42.5315	29.5022	0.514911	2	21.5282	50.1382	277.655	4.846	8.37425		8.77414	13.183
26893	Thu Mar 23 11:35:30 2017_x000D_	25.2305	42.3181	29.501	0.514889	2	21.5477	49.6992	287.762	5.02239	8.24886		6.91606	0
26894	Thu Mar 23 11:35:30 2017_x000D_	25.4338	42.2094	32.115	0.560512	2	21.5477	49.6992	287.762	5.02239	8.43794		19.5432	0
26895	Thu Mar 23 11:35:30 2017_x000D_	26.0465	41.9881	32.1169	0.560545	2	21.5477	49.6992	287.762	5.02239	8.9275		8.77209	0
26896	Thu Mar 23 11:35:30 2017_x000D_	26.2464	41.7747	32.1159	0.560527	2	21.5477	49.6992	287.762	5.02239	9.21279		8.77209	14.8122
26897	Thu Mar 23 11:35:30 2017_x000D_	26.4463	41.5613	32.1148	0.560508	2	21.7855	49.2665	280.926	4.90309	9.00517		22.298	0
26898	Thu Mar 23 11:35:30 2017_x000D_	27.0522	41.1308	32.1142	0.560499	2	21.7855	49.2665	280.926	4.90309	9.69163		12.7278	0
26899	Thu Mar 23 11:35:30 2017_x000D_	27.4613	41.0184	29.5004	0.51488	2	21.7855	49.2665	280.926	4.90309	10.0123		15.4645	0
26900	Thu Mar 23 11:35:30 2017_x000D_	27.864	40.6966	32.1151	0.560514	2	21.7855	49.2665	280.926	4.90309	10.5067		9.75072	27.2693
26901	Thu Mar 23 11:35:30 2017_x000D_	28.1697	40.5862	28.1422	0.491175	2	22.0428	48.3947	285.753	4.98733	9.9253		18.0112	0
26902	Thu Mar 23 11:35:30 2017_x000D_	28.6754	40.2626	32.116	0.560529	2	22.0428	48.3947	285.753	4.98733	10.4939		6.17805	0
26903	Thu Mar 23 11:35:30 2017_x000D_	28.8813	40.2588	32.1175	0.560556	2	22.0428	48.3947	285.753	4.98733	10.6282		8.76142	0
26904	Thu Mar 23 11:35:30 2017_x000D_	29.081	40.0457	32.1164	0.560538	2	22.0428	48.3947	285.753	4.98733	10.9198		22.2673	29.631
26905	Thu Mar 23 11:35:30 2017_x000D_	29.686	39.6157	32.1158	0.560527	2	22.5185	47.5291	286.387	4.9984	10.6768		6.172	0
26906	Thu Mar 23 11:35:30 2017_x000D_	29.8917	39.612	32.1173	0.560553	2	22.5185	47.5291	286.387	4.9984	10.8187		15.4448	0
26907	Thu Mar 23 11:35:30 2017_x000D_	30.2938	39.2905	29.4987	0.51485	2	22.5185	47.5291	286.387	4.9984	11.3283		6.89453	0
26908	Thu Mar 23 11:35:31 2017_x000D_	30.4965	39.1822	32.1167	0.560543	2	22.5185	47.5291	286.387	4.9984	11.5464		4.38078	0
26909	Thu Mar 23 11:35:31 2017_x000D_	30.5963	39.0756	30.9872	0.540829	2	22.5185	47.5291	286.387	4.9984	11.6924		11.1211	44.4514
26910	Thu Mar 23 11:35:31 2017_x000D_	30.8985	38.8609	29.4976	0.514829	2	23.2322	46.2306	278.637	4.86313	10.6341		6.89189	0
26911	Thu Mar 23 11:35:31 2017_x000D_	31.1011	38.7526	32.1162	0.560533	2	23.2322	46.2306	278.637	4.86313	10.8554		0	0
26912	Thu Mar 23 11:35:31 2017_x000D_	31.1011	38.7526	32.1162	0.560533	2	23.2322	46.2306	278.637	4.86313	10.8554		17.9804	0
26913	Thu Mar 23 11:35:31 2017_x000D_	31.6059	38.4295	36.2331	0.632387	2	23.2322	46.2306	278.637	4.86313	11.4445		6.88924	41.8844
26914	Thu Mar 23 11:35:31 2017_x000D_	31.8084	38.3212	38.6344	0.674297	2	23.7276	44.9253	298.452	5.20896	10.4362		3.12787	0
26915	Thu Mar 23 11:35:31 2017_x000D_	31.812	38.4254	53.2707	0.929748	2	23.7276	44.9253	298.452	5.20896	10.3733		3.07529	0
26916	Thu Mar 23 11:35:31 2017_x000D_	31.7095	38.4268	64.057	1.11801	2	23.7276	44.9253	298.452	5.20896	10.2928		6.2575	0
26917	Thu Mar 23 11:35:31 2017_x000D_	31.7154	38.6353	82.814	1.44538	2	23.7276	44.9253	298.452	5.20896	10.1671		7.01528	0
26918	Thu Mar 23 11:35:31 2017_x000D_	31.8238	38.8425	91.6299	1.59924	2	23.7276	44.9253	298.452	5.20896	10.1266		3.12683	77.3254
26919	Thu Mar 23 11:35:31 2017_x000D_	31.8262	38.9467	109.677	1.91422	2	25.136	42.7666	314.23	5.48434	7.70392		4.41054	0
26920	Thu Mar 23 11:35:31 2017_x000D_	31.9314	39.0494	118.941	2.07591	2	25.136	42.7666	314.23	5.48434	7.74565		3.13956	0
26921	Thu Mar 23 11:35:31 2017_x000D_	31.9281	38.9448	125.43	2.18916	2	25.136	42.7666	314.23	5.48434	7.79351		4.42573	0
26922	Thu Mar 23 11:35:31 2017_x000D_	31.822	38.8423	137.873	2.40635	2	25.136	42.7666	314.23	5.48434	7.75259		3.06921	61.1284
26923	Thu Mar 23 11:35:31 2017_x000D_	31.9243	38.8411	152.792	2.66673	2	26.5153	41.2668	294.768	5.14467	5.92801		7.01946	0
26924	Thu Mar 23 11:35:31 2017_x000D_	31.8156	38.6339	159.462	2.78313	2	26.5153	41.2668	294.768	5.14467	5.91822		9.7904	0
26925	Thu Mar 23 11:35:31 2017_x000D_	31.5046	38.535	168.916	2.94814	2	26.5153	41.2668	294.768	5.14467	5.68822		12.3319	0
26926	Thu Mar 23 11:35:31 2017_x000D_	31.0936	38.5422	168.919	2.94819	2	26.5153	41.2668	294.768	5.14467	5.32769		24.9097	42.4635
26927	Thu Mar 23 11:35:31 2017_x000D_	30.2682	38.4519	171.876	2.9998	2	27.4382	40.1936	278.637	4.86313	3.32301		12.7787	0
26928	Thu Mar 23 11:35:31 2017_x000D_	29.8536	38.3542	168.921	2.94823	2	27.4382	40.1936	278.637	4.86313	3.03604		9.81679	0
26929	Thu Mar 23 11:35:31 2017_x000D_	29.5419	38.2546	165.246	2.88408	2	27.4382	40.1936	278.637	4.86313	2.86099		26.5835	0
26930	Thu Mar 23 11:35:32 2017_x000D_	28.7084	37.9538	156.756	2.73591	2	27.4382	40.1936	278.637	4.86313	2.5749		9.83005	0
26931	Thu Mar 23 11:35:32 2017_x000D_	28.3963	37.854	152.819	2.6672	2	27.4382	40.1936	278.637	4.86313	2.52818		23.7375	141.697
26932	Thu Mar 23 11:35:32 2017_x000D_	27.6652	37.5514	148.725	2.59574	1	31.2799	37.4458	334.545	5.83891	3.61624		11.2893	0
26933	Thu Mar 23 11:35:32 2017_x000D_	27.3495	37.3466	147.048	2.56648	1	31.2799	37.4458	334.545	5.83891	3.93165		24.5393	0
26934	Thu Mar 23 11:35:32 2017_x000D_	26.714	36.8316	144.5	2.522	1	31.2799	37.4458	334.545	5.83891	4.60703		11.316	0
26935	Thu Mar 23 11:35:32 2017_x000D_	26.3975	36.6264	146.232	2.55223	1	31.2799	37.4458	334.545	5.83891	4.95068		20.1314	107.878
26936	Thu Mar 23 11:35:32 2017_x000D_	25.8679	36.2143	144.5	2.52199	1	28.5501	39.7865	294.713	5.14371	4.46708		0	0
26937	Thu Mar 23 11:35:32 2017_x000D_	25.8679	36.2143	144.5	2.52199	1	28.5501	39.7865	294.713	5.14371	4.46708		20.1577	0
26938	Thu Mar 23 11:35:32 2017_x000D_	25.3375	35.8018	146.229	2.55217	1	28.5501	39.7865	294.713	5.14371	5.11846		8.9254	0
26939	Thu Mar 23 11:35:32 2017_x000D_	25.124	35.5946	146.227	2.55214	1	28.5501	39.7865	294.713	5.14371	5.41389		21.0399	26.9386
26940	Thu Mar 23 11:35:32 2017_x000D_	24.4929	35.2887	148.714	2.59555	1	29.4137	40.0325	294.713	5.14371	6.83505		8.93812	0
26941	Thu Mar 23 11:35:32 2017_x000D_	24.2791	35.0812	148.712	2.59551	1	29.4137	40.0325	294.713	5.14371	7.13299		14.044	0
26942	Thu Mar 23 11:35:32 2017_x000D_	23.8579	34.8769	148.713	2.59554	1	29.4137	40.0325	294.713	5.14371	7.57939		11.3668	0
26943	Thu Mar 23 11:35:32 2017_x000D_	23.5399	34.6709	150.242	2.62222	1	29.4137	40.0325	294.713	5.14371	7.95288		15.7796	0
26944	Thu Mar 23 11:35:32 2017_x000D_	23.1149	34.361	152.794	2.66676	1	29.4137	40.0325	294.713	5.14371	8.47589		12.8986	33.5247
26945	Thu Mar 23 11:35:32 2017_x000D_	22.6965	34.262	155.484	2.7137	1	30.5154	39.8453	300.096	5.23766	9.60773		7.04276	0
26946	Thu Mar 23 11:35:32 2017_x000D_	22.4853	34.1595	152.798	2.66683	1	30.5154	39.8453	300.096	5.23766	9.83925		22.7709	0
26947	Thu Mar 23 11:35:32 2017_x000D_	21.8484	33.7466	152.795	2.66678	1	30.5154	39.8453	300.096	5.23766	10.5977		6.23769	0
26948	Thu Mar 23 11:35:32 2017_x000D_	21.6405	33.7497	152.799	2.66684	1	30.5154	39.8453	300.096	5.23766	10.7666		11.3917	56.9272
26949	Thu Mar 23 11:35:32 2017_x000D_	21.3219	33.5431	151.346	2.64149	1	32.0936	38.7917	315	5.49779	11.9824		20.2914	0
26950	Thu Mar 23 11:35:32 2017_x000D_	20.7878	33.1281	152.793	2.66674	1	32.0936	38.7917	315	5.49779	12.6451		9.94377	0
26951	Thu Mar 23 11:35:33 2017_x000D_	20.4722	33.0268	148.72	2.59565	1	32.0936	38.7917	315	5.49779	12.9727		18.4492	0
26952	Thu Mar 23 11:35:33 2017_x000D_	19.9409	32.7171	152.794	2.66675	1	32.0936	38.7917	315	5.49779	13.5863		8.99555	47.8449
26953	Thu Mar 23 11:35:33 2017_x000D_	19.7255	32.5085	152.79	2.6667	1	33.0268	37.4984	280.926	4.90309	14.2065		9.37597	0
26954	Thu Mar 23 11:35:33 2017_x000D_	19.413	32.513	151.347	2.6415	1	33.0268	37.4984	280.926	4.90309	14.4979		20.3495	0
26955	Thu Mar 23 11:35:33 2017_x000D_	18.8773	32.0969	152.791	2.66671	1	33.0268	37.4984	280.926	4.90309	15.1454		9.01044	0
26956	Thu Mar 23 11:35:33 2017_x000D_	18.6615	31.888	152.788	2.66666	1	33.0268	37.4984	280.926	4.90309	15.422		19.9559	0
26957	Thu Mar 23 11:35:33 2017_x000D_	18.0281	31.6848	152.792	2.66673	1	33.0268	37.4984	280.926	4.90309	16.086		7.08702	20.9668
26958	Thu Mar 23 11:35:33 2017_x000D_	17.8156	31.5816	150.248	2.62232	1	33.2751	36.8451	278.926	4.86818	16.331		18.5084	0
26959	Thu Mar 23 11:35:33 2017_x000D_	17.2826	31.2709	151.344	2.64145	1	33.2751	36.8451	278.926	4.86818	16.9361		6.27056	0
26960	Thu Mar 23 11:35:33 2017_x000D_	17.0736	31.2737	151.348	2.64152	1	33.2751	36.8451	278.926	4.86818	17.1327		18.0655	0
26961	Thu Mar 23 11:35:33 2017_x000D_	16.6408	30.855	151.342	2.64142	1	33.2751	36.8451	278.926	4.86818	17.68		3.14728	26.4273
26962	Thu Mar 23 11:35:33 2017_x000D_	16.5359	30.8564	152.79	2.66669	1	33.3151	35.9651	278.926	4.86818	17.5397		7.10444	0
26963	Thu Mar 23 11:35:33 2017_x000D_	16.3229	30.7529	150.249	2.62234	1	33.3151	35.9651	278.926	4.86818	17.7736		7.09512	0
26964	Thu Mar 23 11:35:33 2017_x000D_	16.1101	30.6497	152.791	2.6667	1	33.3151	35.9651	278.926	4.86818	18.0074		11.4832	0
26965	Thu Mar 23 11:35:33 2017_x000D_	15.7889	30.4415	151.344	2.64145	1	33.3151	35.9651	278.926	4.86818	18.376		7.11115	40.0896
26966	Thu Mar 23 11:35:33 2017_x000D_	15.5757	30.3379	148.729	2.59581	1	33.1567	34.6382	244.004	4.25868	18.0993		14.2169	0
26967	Thu Mar 23 11:35:33 2017_x000D_	15.1495	30.1307	140.276	2.44829	1	33.1567	34.6382	244.004	4.25868	18.5628		0.0108167	0
26968	Thu Mar 23 11:35:33 2017_x000D_	15.1498	30.1305	131.669	2.29806	1	33.1567	34.6382	244.004	4.25868	18.5625		3.18262	0
26969	Thu Mar 23 11:35:33 2017_x000D_	15.1541	30.2365	116.658	2.03606	1	33.1567	34.6382	244.004	4.25868	18.5329		3.19449	32.7142
26970	Thu Mar 23 11:35:33 2017_x000D_	15.1583	30.3429	104.292	1.82024	1	32.5414	33.7379	250.841	4.37801	17.7115		3.19115	0
26971	Thu Mar 23 11:35:33 2017_x000D_	15.1622	30.4492	97.9051	1.70877	1	32.5414	33.7379	250.841	4.37801	17.6876		3.12963	0
26972	Thu Mar 23 11:35:34 2017_x000D_	15.0579	30.4513	77.3769	1.35048	1	32.5414	33.7379	250.841	4.37801	17.7897		0.015	0
26973	Thu Mar 23 11:35:34 2017_x000D_	15.0579	30.4518	69.7292	1.217	1	32.5414	33.7379	250.841	4.37801	17.7896		7.03084	0
26974	Thu Mar 23 11:35:34 2017_x000D_	15.155	30.2385	53.258	0.929528	1	32.5414	33.7379	250.841	4.37801	17.7351		4.41662	27.7226
26975	Thu Mar 23 11:35:34 2017_x000D_	15.2558	30.1312	44.7715	0.78141	1	31.916	33.0576	225	3.92699	16.9153		8.84404	0
26976	Thu Mar 23 11:35:34 2017_x000D_	15.4575	29.9162	31.8965	0.556699	1	31.916	33.0576	225	3.92699	16.7556		3.13224	0
26977	Thu Mar 23 11:35:34 2017_x000D_	15.5619	29.9149	25.2219	0.440204	1	31.916	33.0576	225	3.92699	16.6533		11.2618	0
26978	Thu Mar 23 11:35:34 2017_x000D_	15.8685	29.6983	18.6177	0.32494	1	31.916	33.0576	225	3.92699	16.3953		23.7958	9.38368
26979	Thu Mar 23 11:35:34 2017_x000D_	16.5907	29.3703	22.4371	0.391601	1	32.1445	32.844	225	3.92699	15.937		12.8894	0
26980	Thu Mar 23 11:35:34 2017_x000D_	17.0056	29.2587	19.5492	0.341198	1	32.1445	32.844	225	3.92699	15.5577		12.8879	0
26981	Thu Mar 23 11:35:34 2017_x000D_	17.4205	29.1473	22.4392	0.391638	1	32.1445	32.844	225	3.92699	15.181		26.6649	0
26982	Thu Mar 23 11:35:34 2017_x000D_	18.2462	28.8183	25.2245	0.440251	1	32.1445	32.844	225	3.92699	14.4696		11.2541	127.021
26983	Thu Mar 23 11:35:34 2017_x000D_	18.5527	28.602	26.4959	0.46244	1	28.032	31.8368	180	3.14159	10.016		20.915	0
26984	Thu Mar 23 11:35:34 2017_x000D_	19.1689	28.2759	29.2659	0.510787	1	28.032	31.8368	180	3.14159	9.55168		11.2524	0
26985	Thu Mar 23 11:35:34 2017_x000D_	19.4754	28.0597	36.0554	0.629285	1	28.032	31.8368	180	3.14159	9.35318		19.9795	0
26986	Thu Mar 23 11:35:34 2017_x000D_	19.9832	27.6288	34.4088	0.600547	1	28.032	31.8368	180	3.14159	9.08243		9.86147	0
26987	Thu Mar 23 11:35:34 2017_x000D_	20.293	27.5189	38.4786	0.671578	1	28.032	31.8368	180	3.14159	8.86208		6.96233	66.7553
26988	Thu Mar 23 11:35:34 2017_x000D_	20.4981	27.4103	36.0563	0.6293	1	25.8654	31.3296	180	3.14159	6.64596		15.5929	0
26989	Thu Mar 23 11:35:34 2017_x000D_	20.905	27.0869	38.479	0.671586	1	25.8654	31.3296	180	3.14159	6.52733		15.5864	0
26990	Thu Mar 23 11:35:34 2017_x000D_	21.3117	26.7636	36.0557	0.629291	1	25.8654	31.3296	180	3.14159	6.44861		22.465	0
26991	Thu Mar 23 11:35:34 2017_x000D_	21.9235	26.3318	36.0559	0.629294	1	25.8654	31.3296	180	3.14159	6.36526		8.83337	47.6385
26992	Thu Mar 23 11:35:34 2017_x000D_	22.125	26.1171	36.0553	0.629283	1	24.3541	30.8422	180	3.14159	5.22451		6.96092	0
26993	Thu Mar 23 11:35:34 2017_x000D_	22.3301	26.0086	38.4795	0.671593	1	24.3541	30.8422	180	3.14159	5.24025		15.5756	0
26994	Thu Mar 23 11:35:35 2017_x000D_	22.7365	25.6855	36.0554	0.629285	1	24.3541	30.8422	180	3.14159	5.40446		8.83324	0
26995	Thu Mar 23 11:35:35 2017_x000D_	22.9381	25.4709	36.0547	0.629274	1	24.3541	30.8422	180	3.14159	5.55481		16.7401	14.6189
26996	Thu Mar 23 11:35:35 2017_x000D_	23.4518	25.253	34.4088	0.600546	1	23.9265	30.6085	180	3.14159	5.3765		8.829	0
26997	Thu Mar 23 11:35:35 2017_x000D_	23.6533	25.0385	34.408	0.600533	1	23.9265	30.6085	180	3.14159	5.5767		9.83201	0
26998	Thu Mar 23 11:35:35 2017_x000D_	23.9622	24.929	33.4839	0.584404	1	23.9265	30.6085	180	3.14159	5.67961		18.1274	0
26999	Thu Mar 23 11:35:35 2017_x000D_	24.4723	24.6051	34.4093	0.600556	1	23.9265	30.6085	180	3.14159	6.02816		6.94486	29.2485
27000	Thu Mar 23 11:35:35 2017_x000D_	24.6769	24.4968	31.9003	0.556765	1	23.071	30.1409	194.692	3.39801	5.86812		13.8924	0
27001	Thu Mar 23 11:35:35 2017_x000D_	25.0862	24.2802	31.9007	0.556773	1	23.071	30.1409	194.692	3.39801	6.19749		8.82695	0
27002	Thu Mar 23 11:35:35 2017_x000D_	25.2876	24.0657	31.8996	0.556754	1	23.071	30.1409	194.692	3.39801	6.46694		6.94345	0
27003	Thu Mar 23 11:35:35 2017_x000D_	25.4922	23.9575	34.4098	0.600565	1	23.071	30.1409	194.692	3.39801	6.64053		13.2393	0
27004	Thu Mar 23 11:35:35 2017_x000D_	25.7943	23.6358	33.483	0.584389	1	23.071	30.1409	194.692	3.39801	7.05214		3.11112	23.5828
27005	Thu Mar 23 11:35:35 2017_x000D_	25.898	23.6349	31.8991	0.556743	1	22.4342	29.68	225	3.92699	6.96715		6.94345	0
27006	Thu Mar 23 11:35:35 2017_x000D_	26.1026	23.5267	34.4097	0.600562	1	22.4342	29.68	225	3.92699	7.16382		8.82271	0
27007	Thu Mar 23 11:35:35 2017_x000D_	26.3039	23.3123	34.4089	0.600549	1	22.4342	29.68	225	3.92699	7.45132		3.12017	0
27008	Thu Mar 23 11:35:35 2017_x000D_	26.4079	23.3112	36.0581	0.629333	1	22.4342	29.68	225	3.92699	7.50679		11.2091	20.8345
27009	Thu Mar 23 11:35:35 2017_x000D_	26.7132	23.0958	42.6307	0.744045	1	22.2446	29.0119	225.126	3.92919	7.41408		4.41662	0
27010	Thu Mar 23 11:35:35 2017_x000D_	26.814	22.9885	46.8076	0.816947	1	22.2446	29.0119	225.126	3.92919	7.56047		3.16984	0
27011	Thu Mar 23 11:35:35 2017_x000D_	26.8176	23.0941	61.5444	1.07415	1	22.2446	29.0119	225.126	3.92919	7.47882		3.11732	0
27012	Thu Mar 23 11:35:35 2017_x000D_	26.9215	23.0926	71.7945	1.25305	1	22.2446	29.0119	225.126	3.92919	7.54397		0.0189737	39.7319
27013	Thu Mar 23 11:35:35 2017_x000D_	26.9213	23.092	88.7818	1.54953	1	22.3032	27.6888	225.126	3.92919	6.51594		4.41514	0
27014	Thu Mar 23 11:35:35 2017_x000D_	27.0216	22.9843	97.295	1.69812	1	22.3032	27.6888	225.126	3.92919	6.663		3.18773	0
27015	Thu Mar 23 11:35:36 2017_x000D_	27.0181	22.8781	103.3	1.80293	1	22.3032	27.6888	225.126	3.92919	6.73596		4.51227	0
27016	Thu Mar 23 11:35:36 2017_x000D_	26.9107	22.7728	112.381	1.96143	1	22.3032	27.6888	225.126	3.92919	6.73766		3.18194	33.1194
27017	Thu Mar 23 11:35:36 2017_x000D_	26.907	22.6668	126.943	2.21558	1	22.352	26.5859	225.126	3.92919	6.00894		3.18783	0
27018	Thu Mar 23 11:35:36 2017_x000D_	26.9034	22.5606	133.402	2.32831	1	22.352	26.5859	225.126	3.92919	6.07604		9.00967	0
27019	Thu Mar 23 11:35:36 2017_x000D_	26.689	22.3503	141.699	2.47312	1	22.352	26.5859	225.126	3.92919	6.06217		15.8709	0
27020	Thu Mar 23 11:35:36 2017_x000D_	26.2639	22.0354	144.07	2.51449	1	22.352	26.5859	225.126	3.92919	6.00083		24.8625	0
27021	Thu Mar 23 11:35:36 2017_x000D_	25.6238	21.509	141.699	2.47312	1	22.352	26.5859	225.126	3.92919	6.03983		9.95555	40.3775
27022	Thu Mar 23 11:35:36 2017_x000D_	25.3086	21.4052	137.563	2.40093	1	22.6295	25.2689	225.126	3.92919	4.70168		11.559	0
27023	Thu Mar 23 11:35:36 2017_x000D_	25.0906	21.0875	135.485	2.36466	1	22.6295	25.2689	225.126	3.92919	4.85192		22.5949	0
27024	Thu Mar 23 11:35:36 2017_x000D_	24.5537	20.5593	131.499	2.29509	1	22.6295	25.2689	225.126	3.92919	5.08752		10.1438	0
27025	Thu Mar 23 11:35:36 2017_x000D_	24.4399	20.2409	131.189	2.28969	1	22.6295	25.2689	225.126	3.92919	5.344		20.4349	26.507
27026	Thu Mar 23 11:35:36 2017_x000D_	23.9056	19.8184	125.273	2.18643	1	22.6686	24.3862	225.126	3.92919	4.73233		13.2457	0
27027	Thu Mar 23 11:35:36 2017_x000D_	23.7881	19.3928	122.841	2.14398	1	22.6686	24.3862	225.126	3.92919	5.11736		20.5623	0
27028	Thu Mar 23 11:35:36 2017_x000D_	23.3541	18.8623	121.353	2.118	1	22.6686	24.3862	225.126	3.92919	5.56627		11.5924	0
27029	Thu Mar 23 11:35:36 2017_x000D_	23.1353	18.5438	122.844	2.14404	1	22.6686	24.3862	225.126	3.92919	5.86101		7.19764	6.62752
27030	Thu Mar 23 11:35:36 2017_x000D_	23.0243	18.3311	120.281	2.0993	1	22.6784	24.1655	225.126	3.92919	5.84464		10.1991	0
27031	Thu Mar 23 11:35:36 2017_x000D_	22.9095	18.0111	121.351	2.11797	1	22.6784	24.1655	225.126	3.92919	6.15874		18.7849	0
27032	Thu Mar 23 11:35:36 2017_x000D_	22.5791	17.4792	125.264	2.18627	1	22.6784	24.1655	225.126	3.92919	6.68704		9.08378	0
27033	Thu Mar 23 11:35:36 2017_x000D_	22.3633	17.2668	125.266	2.1863	1	22.6784	24.1655	225.126	3.92919	6.90589		18.8107	0
27034	Thu Mar 23 11:35:36 2017_x000D_	22.0324	16.7342	129.287	2.25649	1	22.6784	24.1655	225.126	3.92919	7.45933		4.53554	46.7817
27035	Thu Mar 23 11:35:36 2017_x000D_	21.9246	16.6282	128.8	2.24799	1	22.5278	22.6134	225.126	3.92919	6.01552		16.1286	0
27036	Thu Mar 23 11:35:37 2017_x000D_	21.5969	16.202	131.171	2.28937	1	22.5278	22.6134	225.126	3.92919	6.47863		9.10075	0
27037	Thu Mar 23 11:35:37 2017_x000D_	21.3807	15.9892	131.172	2.28938	1	22.5278	22.6134	225.126	3.92919	6.72279		16.1496	0
27038	Thu Mar 23 11:35:37 2017_x000D_	21.0525	15.5625	133.382	2.32796	1	22.5278	22.6134	225.126	3.92919	7.20359		9.10924	51.9352
27039	Thu Mar 23 11:35:37 2017_x000D_	20.8361	15.3495	133.383	2.32797	1	23.6814	21.3226	237.578	4.14652	6.61617		9.11558	0
27040	Thu Mar 23 11:35:37 2017_x000D_	20.6196	15.1363	133.383	2.32797	1	23.6814	21.3226	237.578	4.14652	6.90253		7.13621	0
27041	Thu Mar 23 11:35:37 2017_x000D_	20.4066	15.0304	135.448	2.36401	1	23.6814	21.3226	237.578	4.14652	7.09338		11.6706	0
27042	Thu Mar 23 11:35:37 2017_x000D_	20.1864	14.7097	133.384	2.32799	1	23.6814	21.3226	237.578	4.14652	7.47967		18.2545	65.5433
27043	Thu Mar 23 11:35:37 2017_x000D_	19.7528	14.2828	133.385	2.328	1	24.6456	19.3621	280.926	4.90309	7.05257		7.24332	0
27044	Thu Mar 23 11:35:37 2017_x000D_	19.641	14.0688	131.173	2.28941	1	24.6456	19.3621	280.926	4.90309	7.28458		9.13469	0
27045	Thu Mar 23 11:35:37 2017_x000D_	19.424	13.8552	131.174	2.28942	1	24.6456	19.3621	280.926	4.90309	7.58888		11.6922	0
27046	Thu Mar 23 11:35:37 2017_x000D_	19.2034	13.5339	129.293	2.25659	1	24.6456	19.3621	280.926	4.90309	7.97405		9.14318	0
27047	Thu Mar 23 11:35:37 2017_x000D_	18.9862	13.3201	129.294	2.25661	1	24.6456	19.3621	280.926	4.90309	8.27856		7.15767	38.8157
27048	Thu Mar 23 11:35:37 2017_x000D_	18.7726	13.2138	131.177	2.28946	1	25.3517	18.2779	280.926	4.90309	8.30239		11.7047	0
27049	Thu Mar 23 11:35:37 2017_x000D_	18.5517	12.8922	129.296	2.25665	1	25.3517	18.2779	280.926	4.90309	8.67443		7.26078	0
27050	Thu Mar 23 11:35:37 2017_x000D_	18.4396	12.6777	126.97	2.21604	1	25.3517	18.2779	280.926	4.90309	8.89603		11.6155	0
27051	Thu Mar 23 11:35:37 2017_x000D_	18.1168	12.4639	129.299	2.25669	1	25.3517	18.2779	280.926	4.90309	9.28151		6.45352	33.9084
27052	Thu Mar 23 11:35:37 2017_x000D_	18.1097	12.2489	129.294	2.25661	1	25.6199	17.1799	284.692	4.96881	8.98431		16.2343	0
27053	Thu Mar 23 11:35:37 2017_x000D_	17.7796	11.8201	135.432	2.36373	1	25.6199	17.1799	284.692	4.96881	9.49725		7.18852	0
27054	Thu Mar 23 11:35:37 2017_x000D_	17.5651	11.7133	141.602	2.47142	1	25.6199	17.1799	284.692	4.96881	9.73466		3.20592	0
27055	Thu Mar 23 11:35:37 2017_x000D_	17.5614	11.6065	157.626	2.75109	1	25.6199	17.1799	284.692	4.96881	9.79807		3.156	14.8883
27056	Thu Mar 23 11:35:37 2017_x000D_	17.6666	11.6064	164.473	2.87059	1	25.8586	16.7448	289.478	5.05234	9.67016		3.162	0
27057	Thu Mar 23 11:35:37 2017_x000D_	17.772	11.6065	177.127	3.09145	1	25.8586	16.7448	289.478	5.05234	9.58098		3.22062	0
27058	Thu Mar 23 11:35:38 2017_x000D_	17.7686	11.4992	186.364	3.25267	1	25.8586	16.7448	289.478	5.05234	9.64181		6.33901	0
27059	Thu Mar 23 11:35:38 2017_x000D_	17.9799	11.4988	206.23	3.5994	1	25.8586	16.7448	289.478	5.05234	9.46543		3.16502	27.4377
27060	Thu Mar 23 11:35:38 2017_x000D_	18.0854	11.4984	213.296	3.72272	1	26.1171	15.8675	277.655	4.846	9.14315		10.1148	0
27061	Thu Mar 23 11:35:38 2017_x000D_	18.1804	11.1749	230.94	4.03067	1	26.1171	15.8675	277.655	4.846	9.22018		0.015	0
27062	Thu Mar 23 11:35:38 2017_x000D_	18.1807	11.1745	239.126	4.17354	1	26.1171	15.8675	277.655	4.846	9.22012		0.0241868	0
27063	Thu Mar 23 11:35:38 2017_x000D_	18.1808	11.1737	257.393	4.49236	1	26.1171	15.8675	277.655	4.846	9.22045		3.162	0
27064	Thu Mar 23 11:35:38 2017_x000D_	18.0754	11.1737	266.028	4.64307	1	26.1171	15.8675	277.655	4.846	9.31132		0.0067082	24.0069
27065	Thu Mar 23 11:35:38 2017_x000D_	18.0753	11.1735	-88.0841	-1.53736	1	26.5847	15.2181	280.926	4.90309	9.42171		6.44713	0
27066	Thu Mar 23 11:35:38 2017_x000D_	18.082	11.3883	-76.5343	-1.33578	1	26.5847	15.2181	280.926	4.90309	9.32541		10.2808	0
27067	Thu Mar 23 11:35:38 2017_x000D_	18.1979	11.7108	-73.0224	-1.27448	1	26.5847	15.2181	280.926	4.90309	9.09063		20.5457	0
27068	Thu Mar 23 11:35:38 2017_x000D_	18.4298	12.3552	-73.0234	-1.2745	1	26.5847	15.2181	280.926	4.90309	8.64283		13.3802	13.2793
27069	Thu Mar 23 11:35:38 2017_x000D_	18.5493	12.7849	-75.9184	-1.32503	1	26.6045	14.7759	277.655	4.846	8.29761		12.9011	0
27070	Thu Mar 23 11:35:38 2017_x000D_	18.5636	13.2147	-75.9159	-1.32498	1	26.6045	14.7759	277.655	4.846	8.19106		23.6051	0
27071	Thu Mar 23 11:35:38 2017_x000D_	18.799	13.9655	-82.2411	-1.43538	1	26.6045	14.7759	277.655	4.846	7.84746		22.8562	0
27072	Thu Mar 23 11:35:38 2017_x000D_	18.929	14.7162	-85.3058	-1.48887	1	26.6045	14.7759	277.655	4.846	7.67573		12.8921	20.8943
27073	Thu Mar 23 11:35:38 2017_x000D_	18.9433	15.1457	-84.9958	-1.48346	1	26.415	14.1057	259.997	4.5378	7.54373		9.65024	0
27074	Thu Mar 23 11:35:38 2017_x000D_	18.9539	15.4672	-85.1583	-1.48629	1	26.415	14.1057	259.997	4.5378	7.58431		12.8741	0
27075	Thu Mar 23 11:35:38 2017_x000D_	18.9681	15.8961	-85.1578	-1.48628	1	26.415	14.1057	259.997	4.5378	7.6591		19.3007	0
27076	Thu Mar 23 11:35:38 2017_x000D_	18.9895	16.5391	-85.157	-1.48627	1	26.415	14.1057	259.997	4.5378	7.81406		13.1597	50.2689
27077	Thu Mar 23 11:35:38 2017_x000D_	18.8989	16.9683	-88.0981	-1.5376	1	25.8268	12.5367	250.102	4.36511	8.22404		19.6192	0
27078	Thu Mar 23 11:35:38 2017_x000D_	19.025	17.61	-85.1557	-1.48625	1	25.8268	12.5367	250.102	4.36511	8.48545		12.8531	0
27079	Thu Mar 23 11:35:39 2017_x000D_	19.0392	18.0382	-85.1552	-1.48624	1	25.8268	12.5367	250.102	4.36511	8.73716		19.2676	0
27080	Thu Mar 23 11:35:39 2017_x000D_	19.0605	18.6801	-85.1544	-1.48622	1	25.8268	12.5367	250.102	4.36511	9.13916		6.42053	0
27081	Thu Mar 23 11:35:39 2017_x000D_	19.0676	18.894	-85.1541	-1.48622	1	25.8268	12.5367	250.102	4.36511	9.27912		13.2908	29.503
27082	Thu Mar 23 11:35:39 2017_x000D_	19.1864	19.3208	-82.2327	-1.43523	1	25.4279	11.6378	261.363	4.56165	9.89873		6.41754	0
27083	Thu Mar 23 11:35:39 2017_x000D_	19.1935	19.5346	-82.2321	-1.43522	1	25.4279	11.6378	261.363	4.56165	10.0612		19.2466	0
27084	Thu Mar 23 11:35:39 2017_x000D_	19.2148	20.1758	-82.2305	-1.43519	1	25.4279	11.6378	261.363	4.56165	10.5594		6.41144	0
27085	Thu Mar 23 11:35:39 2017_x000D_	19.2218	20.3894	-82.2299	-1.43518	1	25.4279	11.6378	261.363	4.56165	10.7288		19.5615	18.5789
27086	Thu Mar 23 11:35:39 2017_x000D_	19.3476	21.0292	-79.343	-1.3848	1	25.0093	11.1814	244.147	4.26118	11.3593		12.8171	0
27087	Thu Mar 23 11:35:39 2017_x000D_	19.3618	21.4562	-79.3413	-1.38477	1	25.0093	11.1814	244.147	4.26118	11.7246		19.5474	0
27088	Thu Mar 23 11:35:39 2017_x000D_	19.4877	22.0955	-82.2308	-1.4352	1	25.0093	11.1814	244.147	4.26118	12.2313		7.19536	0
27089	Thu Mar 23 11:35:39 2017_x000D_	19.5993	22.3078	-79.3433	-1.3848	1	25.0093	11.1814	244.147	4.26118	12.3719		22.6989	9.29164
27090	Thu Mar 23 11:35:39 2017_x000D_	19.7286	23.0533	-81.9102	-1.4296	1	24.8	10.9531	237.318	4.14198	13.12		0	0
27091	Thu Mar 23 11:35:39 2017_x000D_	19.7286	23.0533	-81.9102	-1.4296	1	24.8	10.9531	237.318	4.14198	13.12		22.6678	0
27092	Thu Mar 23 11:35:39 2017_x000D_	19.8576	23.7978	-79.3427	-1.38479	1	24.8	10.9531	237.318	4.14198	13.7628		19.505	0
27093	Thu Mar 23 11:35:39 2017_x000D_	19.9833	24.4357	-82.2351	-1.43527	1	24.8	10.9531	237.318	4.14198	14.3172		9.59017	38.6804
27094	Thu Mar 23 11:35:39 2017_x000D_	19.9938	24.7552	-81.9108	-1.42961	1	23.6746	11.5823	207.632	3.62387	13.6775		19.1624	0
27095	Thu Mar 23 11:35:39 2017_x000D_	20.0148	25.3936	-81.909	-1.42958	1	23.6746	11.5823	207.632	3.62387	14.288		9.57209	0
27096	Thu Mar 23 11:35:39 2017_x000D_	20.0252	25.7125	-82.2319	-1.43522	1	23.6746	11.5823	207.632	3.62387	14.5939		13.2058	0
27097	Thu Mar 23 11:35:39 2017_x000D_	20.1435	26.1365	-79.3387	-1.38472	1	23.6746	11.5823	207.632	3.62387	14.9764		19.4656	0
27098	Thu Mar 23 11:35:39 2017_x000D_	20.269	26.7731	-82.2343	-1.43526	1	23.6746	11.5823	207.632	3.62387	15.5679		6.37836	33.2133
27099	Thu Mar 23 11:35:39 2017_x000D_	20.2759	26.9856	-82.2338	-1.43525	1	22.7684	12.2183	135	2.35619	14.9762		6.37546	0
27100	Thu Mar 23 11:35:39 2017_x000D_	20.2829	27.198	-82.2332	-1.43524	1	22.7684	12.2183	135	2.35619	15.1845		19.4468	0
27101	Thu Mar 23 11:35:40 2017_x000D_	20.4082	27.834	-85.1679	-1.48646	1	22.7684	12.2183	135	2.35619	15.7931		7.15261	0
27102	Thu Mar 23 11:35:40 2017_x000D_	20.5194	28.0449	-82.2362	-1.43529	1	22.7684	12.2183	135	2.35619	15.9856		15.9205	18.82
27103	Thu Mar 23 11:35:40 2017_x000D_	20.5367	28.5753	-82.5269	-1.44037	1	22.3104	12.647	135	2.35619	16.0268		9.55419	0
27104	Thu Mar 23 11:35:40 2017_x000D_	20.5472	28.8936	-82.234	-1.43525	1	22.3104	12.647	135	2.35619	16.342		13.1687	0
27105	Thu Mar 23 11:35:40 2017_x000D_	20.6652	29.3164	-79.3367	-1.38469	1	22.3104	12.647	135	2.35619	16.7504		6.36337	0
27106	Thu Mar 23 11:35:40 2017_x000D_	20.6721	29.5284	-79.3358	-1.38467	1	22.3104	12.647	135	2.35619	16.9607		6.36337	28.2248
27107	Thu Mar 23 11:35:40 2017_x000D_	20.679	29.7404	-79.335	-1.38466	1	21.6235	13.2899	151.548	2.64502	16.4776		6.36037	0
27108	Thu Mar 23 11:35:40 2017_x000D_	20.6859	29.9523	-79.3342	-1.38464	1	21.6235	13.2899	151.548	2.64502	16.6888		7.1392	0
27109	Thu Mar 23 11:35:40 2017_x000D_	20.7969	30.1628	-76.4864	-1.33494	1	21.6235	13.2899	151.548	2.64502	16.8931		9.53591	0
27110	Thu Mar 23 11:35:40 2017_x000D_	20.8071	30.4805	-70.0967	-1.22342	1	21.6235	13.2899	151.548	2.64502	17.21		0.0182483	0
27111	Thu Mar 23 11:35:40 2017_x000D_	20.8065	30.4806	-56.8689	-0.992549	1	21.6235	13.2899	151.548	2.64502	17.2101		3.14132	23.933
27112	Thu Mar 23 11:35:40 2017_x000D_	20.7018	30.4821	-46.2409	-0.807056	1	20.9463	13.7116	135	2.35619	16.7723		6.27073	0
27113	Thu Mar 23 11:35:40 2017_x000D_	20.4928	30.4853	-29.8348	-0.520715	1	20.9463	13.7116	135	2.35619	16.7798		3.16346	0
27114	Thu Mar 23 11:35:40 2017_x000D_	20.4896	30.3799	-21.7984	-0.380455	1	20.9463	13.7116	135	2.35619	16.6746		0.0241868	0
27115	Thu Mar 23 11:35:40 2017_x000D_	20.4897	30.3807	-2.30543	-0.0402374	1	20.9463	13.7116	135	2.35619	16.6754		3.18793	18.8158
27116	Thu Mar 23 11:35:40 2017_x000D_	20.4934	30.4869	6.88	0.120079	1	20.4884	14.1402	135	2.35619	16.3467		3.13521	0
27117	Thu Mar 23 11:35:40 2017_x000D_	20.5979	30.4857	13.5459	0.23642	1	20.4884	14.1402	135	2.35619	16.3459		3.14421	0
27118	Thu Mar 23 11:35:40 2017_x000D_	20.7027	30.4845	31.9418	0.557489	1	20.4884	14.1402	135	2.35619	16.3457		4.42292	0
27119	Thu Mar 23 11:35:40 2017_x000D_	20.8037	30.3771	36.0858	0.629815	1	20.4884	14.1402	135	2.35619	16.24		6.97184	47.0383
27120	Thu Mar 23 11:35:40 2017_x000D_	21.009	30.2682	46.8112	0.81701	1	19.3437	15.2117	135	2.35619	15.1483		7.03333	0
27121	Thu Mar 23 11:35:40 2017_x000D_	21.1063	30.0549	48.9719	0.854722	1	19.3437	15.2117	135	2.35619	14.9475		19.9473	0
27122	Thu Mar 23 11:35:41 2017_x000D_	21.6132	29.6246	46.8112	0.81701	1	19.3437	15.2117	135	2.35619	14.5905		13.2352	0
27123	Thu Mar 23 11:35:41 2017_x000D_	21.9151	29.3029	42.6404	0.744216	1	19.3437	15.2117	135	2.35619	14.3239		11.3003	38.8358
27124	Thu Mar 23 11:35:41 2017_x000D_	22.113	28.9824	40.3338	0.703957	1	18.6376	16.2967	104.861	1.83017	13.1532		11.2143	0
27125	Thu Mar 23 11:35:41 2017_x000D_	22.4183	28.7667	38.5015	0.671978	1	18.6376	16.2967	104.861	1.83017	13.0305		19.9362	0
27126	Thu Mar 23 11:35:41 2017_x000D_	22.9248	28.3365	31.9328	0.557332	1	18.6376	16.2967	104.861	1.83017	12.7803		6.94767	0
27127	Thu Mar 23 11:35:41 2017_x000D_	23.1294	28.228	29.2953	0.511299	1	18.6376	16.2967	104.861	1.83017	12.7488		20.8416	0
27128	Thu Mar 23 11:35:41 2017_x000D_	23.7432	27.9026	26.5247	0.462943	1	18.6376	16.2967	104.861	1.83017	12.6793		11.2052	0
27129	Thu Mar 23 11:35:41 2017_x000D_	24.0482	27.687	25.2503	0.440701	1	18.6376	16.2967	104.861	1.83017	12.6101		19.6378	0
27130	Thu Mar 23 11:35:41 2017_x000D_	24.665	27.4678	25.2514	0.440721	1	18.6376	16.2967	104.861	1.83017	12.6934		13.8846	0
27131	Thu Mar 23 11:35:41 2017_x000D_	25.0739	27.251	25.2511	0.440714	1	18.6376	16.2967	104.861	1.83017	12.7052		19.6216	0
27132	Thu Mar 23 11:35:41 2017_x000D_	25.6902	27.032	25.2523	0.440735	1	18.6376	16.2967	104.861	1.83017	12.8447		8.81641	63.1631
27133	Thu Mar 23 11:35:41 2017_x000D_	25.8913	26.8177	25.2503	0.440701	1	17.8928	18.266	104.861	1.83017	11.7093		6.22538	0
27134	Thu Mar 23 11:35:41 2017_x000D_	26.0988	26.8154	25.2518	0.440728	1	17.8928	18.266	104.861	1.83017	11.8503		13.8685	0
27135	Thu Mar 23 11:35:41 2017_x000D_	26.5072	26.5988	25.2514	0.440721	1	17.8928	18.266	104.861	1.83017	11.9851		16.7007	0
27136	Thu Mar 23 11:35:41 2017_x000D_	27.0196	26.3812	31.9398	0.557455	1	17.8928	18.266	104.861	1.83017	12.2129		18.0855	6.63625
27137	Thu Mar 23 11:35:41 2017_x000D_	27.5283	26.0577	30.8011	0.53758	1	17.8832	18.487	104.861	1.83017	12.2615		9.79325	0
27138	Thu Mar 23 11:35:41 2017_x000D_	27.8359	25.9484	31.9407	0.55747	1	17.8832	18.487	104.861	1.83017	12.439		18.0797	0
27139	Thu Mar 23 11:35:41 2017_x000D_	28.3445	25.6251	36.0926	0.629935	1	17.8832	18.487	104.861	1.83017	12.6646		8.80369	0
27140	Thu Mar 23 11:35:41 2017_x000D_	28.5453	25.4111	36.092	0.629924	1	17.8832	18.487	104.861	1.83017	12.7131		8.80369	0
27141	Thu Mar 23 11:35:41 2017_x000D_	28.7461	25.1971	36.0914	0.629914	1	17.8832	18.487	104.861	1.83017	12.7682		8.80369	33.91
27142	Thu Mar 23 11:35:41 2017_x000D_	28.9469	24.9831	36.0908	0.629903	1	17.6156	19.5852	104.861	1.83017	12.5513		20.7664	0
27143	Thu Mar 23 11:35:42 2017_x000D_	29.5585	24.6589	33.5211	0.585054	1	17.6156	19.5852	104.861	1.83017	12.976		11.1686	0
27144	Thu Mar 23 11:35:42 2017_x000D_	29.8625	24.444	31.9379	0.557421	1	17.6156	19.5852	104.861	1.83017	13.1755		17.5989	0
27145	Thu Mar 23 11:35:42 2017_x000D_	30.2639	24.0162	31.9358	0.557384	1	17.6156	19.5852	104.861	1.83017	13.402		9.78559	87.0745
27146	Thu Mar 23 11:35:42 2017_x000D_	30.5713	23.9071	36.0918	0.62992	1	17.9282	22.4708	72.3854	1.26336	12.7244		22.3355	0
27147	Thu Mar 23 11:35:42 2017_x000D_	31.1793	23.4774	36.0919	0.629922	1	17.9282	22.4708	72.3854	1.26336	13.2893		11.1603	0
27148	Thu Mar 23 11:35:42 2017_x000D_	31.4831	23.2627	34.4449	0.601176	1	17.9282	22.4708	72.3854	1.26336	13.578		9.77045	0
27149	Thu Mar 23 11:35:42 2017_x000D_	31.79	23.1537	33.5208	0.585049	1	17.9282	22.4708	72.3854	1.26336	13.8786		19.8487	44.1813
27150	Thu Mar 23 11:35:42 2017_x000D_	32.2942	22.7253	31.9355	0.557379	1	18.5274	23.8161	79.0736	1.38009	13.8099		11.1627	0
27151	Thu Mar 23 11:35:42 2017_x000D_	32.5981	22.5106	33.5197	0.585029	1	18.5274	23.8161	79.0736	1.38009	14.1311		11.1536	0
27152	Thu Mar 23 11:35:42 2017_x000D_	32.9017	22.296	31.9349	0.557368	1	18.5274	23.8161	79.0736	1.38009	14.4545		20.714	0
27153	Thu Mar 23 11:35:42 2017_x000D_	33.5118	21.9727	29.2894	0.511197	1	18.5274	23.8161	79.0736	1.38009	15.0974		6.90462	0
27154	Thu Mar 23 11:35:42 2017_x000D_	33.7152	21.865	31.9358	0.557384	1	18.5274	23.8161	79.0736	1.38009	15.3126		22.3006	47.3916
27155	Thu Mar 23 11:35:42 2017_x000D_	34.3222	21.4359	31.9351	0.557373	1	19.3453	25.1676	68.4751	1.19512	15.4348		11.1428	0
27156	Thu Mar 23 11:35:42 2017_x000D_	34.6255	21.2215	30.481	0.531994	1	19.3453	25.1676	68.4751	1.19512	15.7815		16.6042	0
27157	Thu Mar 23 11:35:42 2017_x000D_	35.135	21.0053	31.9361	0.55739	1	19.3453	25.1676	68.4751	1.19512	16.3291		13.7932	0
27158	Thu Mar 23 11:35:42 2017_x000D_	35.5413	20.7901	31.9365	0.557397	1	19.3453	25.1676	68.4751	1.19512	16.7772		8.78044	74.7178
27159	Thu Mar 23 11:35:42 2017_x000D_	35.7415	20.5766	31.9354	0.557378	1	21.7246	25.9038	19.478	0.339955	14.9951		20.6791	0
27160	Thu Mar 23 11:35:42 2017_x000D_	36.3506	20.2539	29.2877	0.511167	1	21.7246	25.9038	19.478	0.339955	15.6793		6.89121	0
27161	Thu Mar 23 11:35:42 2017_x000D_	36.5536	20.1464	31.9364	0.557395	1	21.7246	25.9038	19.478	0.339955	15.9074		22.2665	0
27162	Thu Mar 23 11:35:42 2017_x000D_	37.1597	19.718	31.9357	0.557384	1	21.7246	25.9038	19.478	0.339955	16.6285		8.7762	62.122
27163	Thu Mar 23 11:35:42 2017_x000D_	37.3598	19.5046	31.9347	0.557366	1	23.6652	26.6263	8.92614	0.155791	15.4357		9.24926	0
27164	Thu Mar 23 11:35:42 2017_x000D_	37.6681	19.5023	30.4819	0.53201	1	23.6652	26.6263	8.92614	0.155791	15.7109		19.8018	0
27165	Thu Mar 23 11:35:43 2017_x000D_	38.1711	19.0749	31.9356	0.557382	1	23.6652	26.6263	8.92614	0.155791	16.3537		6.88185	0
27166	Thu Mar 23 11:35:43 2017_x000D_	38.3738	18.9675	29.2856	0.511131	1	23.6652	26.6263	8.92614	0.155791	16.5831		17.9665	105.369
27167	Thu Mar 23 11:35:43 2017_x000D_	38.8792	18.6462	30.4801	0.531978	1	27.1757	26.5135	353.274	6.16579	14.102		9.72002	0
27168	Thu Mar 23 11:35:43 2017_x000D_	39.1846	18.538	29.286	0.511137	1	27.1757	26.5135	353.274	6.16579	14.416		4.38064	0
27169	Thu Mar 23 11:35:43 2017_x000D_	39.2845	18.4315	30.4804	0.531983	1	27.1757	26.5135	353.274	6.16579	14.5582		13.757	0
27170	Thu Mar 23 11:35:43 2017_x000D_	39.6897	18.2168	30.4807	0.531988	1	27.1757	26.5135	353.274	6.16579	15.0145		3.08407	0
27171	Thu Mar 23 11:35:43 2017_x000D_	39.7925	18.2161	31.9374	0.557413	1	27.1757	26.5135	353.274	6.16579	15.1007		13.7529	54.3469
27172	Thu Mar 23 11:35:43 2017_x000D_	40.1976	18.0015	31.9378	0.55742	1	28.9454	26.1263	0	0	13.8789		3.17803	0
27173	Thu Mar 23 11:35:43 2017_x000D_	40.1949	17.8956	29.285	0.511119	1	28.9454	26.1263	0	0	13.939		3.07205	0
27174	Thu Mar 23 11:35:43 2017_x000D_	40.2973	17.895	27.9087	0.487099	1	28.9454	26.1263	0	0	14.0221		13.745	0
27175	Thu Mar 23 11:35:43 2017_x000D_	40.7021	17.6804	22.4059	0.391057	1	28.9454	26.1263	0	0	14.476		6.87109	112.813
27176	Thu Mar 23 11:35:43 2017_x000D_	40.9045	17.5732	19.4859	0.340094	1	32.504	24.9109	340.522	5.94323	11.1539		3.18454	0
27177	Thu Mar 23 11:35:43 2017_x000D_	40.9012	17.4671	9.20862	0.160721	1	32.504	24.9109	340.522	5.94323	11.2215		6.16804	0
27178	Thu Mar 23 11:35:43 2017_x000D_	40.6956	17.4678	-8.40014	-0.14661	1	32.504	24.9109	340.522	5.94323	11.0681		0.0152971	0
27179	Thu Mar 23 11:35:43 2017_x000D_	40.6957	17.4673	-21.3541	-0.3727	1	32.504	24.9109	340.522	5.94323	11.0685		0.0189737	103.501
27180	Thu Mar 23 11:35:43 2017_x000D_	40.6959	17.4667	-34.6441	-0.604653	1	35.6349	23.4617	346.987	6.05607	7.84562		0.0108167	0
27181	Thu Mar 23 11:35:43 2017_x000D_	40.6962	17.4665	-42.9206	-0.749106	1	35.6349	23.4617	346.987	6.05607	7.84597		6.98727	0
27182	Thu Mar 23 11:35:43 2017_x000D_	40.9045	17.5707	-57.6819	-1.00674	1	35.6349	23.4617	346.987	6.05607	7.90396		3.17519	0
27183	Thu Mar 23 11:35:43 2017_x000D_	40.9074	17.6765	-64.2659	-1.12165	1	35.6349	23.4617	346.987	6.05607	7.82737		8.93076	0
27184	Thu Mar 23 11:35:43 2017_x000D_	41.1181	17.8868	-77.1092	-1.34581	1	35.6349	23.4617	346.987	6.05607	7.81953		9.51888	56.3931
27185	Thu Mar 23 11:35:43 2017_x000D_	41.1259	18.204	-77.6655	-1.35552	1	37.4138	22.8542	0	0	5.95013		10.0684	0
27186	Thu Mar 23 11:35:44 2017_x000D_	41.2364	18.5209	-79.921	-1.39489	1	37.4138	22.8542	0	0	5.77839		22.4623	0
27187	Thu Mar 23 11:35:44 2017_x000D_	41.3568	19.2599	-77.6655	-1.35552	1	37.4138	22.8542	0	0	5.33538		9.51888	0
27188	Thu Mar 23 11:35:44 2017_x000D_	41.3646	19.5771	-77.1054	-1.34574	1	37.4138	22.8542	0	0	5.13305		13.0942	267.57
27189	Thu Mar 23 11:35:44 2017_x000D_	41.4772	19.9988	-74.351	-1.29767	2	42.7768	15.7277	23.7295	0.414158	4.46444		16.1892	0
27190	Thu Mar 23 11:35:44 2017_x000D_	41.5924	20.526	-70.7863	-1.23545	2	42.7768	15.7277	23.7295	0.414158	4.94232		10.0343	0
27191	Thu Mar 23 11:35:44 2017_x000D_	41.7026	20.8418	-74.3507	-1.29766	2	42.7768	15.7277	23.7295	0.414158	5.2257		17.0668	0
27192	Thu Mar 23 11:35:44 2017_x000D_	41.9198	21.3676	-68.0661	-1.18798	2	42.7768	15.7277	23.7295	0.414158	5.70464		9.48881	0
27193	Thu Mar 23 11:35:44 2017_x000D_	41.9275	21.6838	-69.0544	-1.20523	2	42.7768	15.7277	23.7295	0.414158	6.01635		11.3868	62.5613
27194	Thu Mar 23 11:35:44 2017_x000D_	42.1397	21.9985	-68.0652	-1.18796	2	43.3403	17.7355	20.948	0.365612	4.42884		17.0435	0
27195	Thu Mar 23 11:35:44 2017_x000D_	42.3568	22.5235	-69.0574	-1.20528	2	43.3403	17.7355	20.948	0.365612	4.88797		10.021	0
27196	Thu Mar 23 11:35:44 2017_x000D_	42.4668	22.8389	-70.7883	-1.23549	2	43.3403	17.7355	20.948	0.365612	5.17761		17.0246	0
27197	Thu Mar 23 11:35:44 2017_x000D_	42.6837	23.3633	-71.6687	-1.25085	2	43.3403	17.7355	20.948	0.365612	5.66597		10.0028	62.5271
27198	Thu Mar 23 11:35:44 2017_x000D_	42.7933	23.6782	-68.0645	-1.18795	2	43.9035	19.7422	13.3009	0.232145	4.08958		17.0084	0
27199	Thu Mar 23 11:35:44 2017_x000D_	43.01	24.2021	-69.0577	-1.20528	2	43.9035	19.7422	13.3009	0.232145	4.54852		10.002	0
27200	Thu Mar 23 11:35:44 2017_x000D_	43.1198	24.5169	-70.7902	-1.23552	2	43.9035	19.7422	13.3009	0.232145	4.83859		19.9725	0
27201	Thu Mar 23 11:35:44 2017_x000D_	43.3388	25.1456	-70.7902	-1.23552	2	43.9035	19.7422	13.3009	0.232145	5.43283		9.97155	90.4392
27202	Thu Mar 23 11:35:44 2017_x000D_	43.4481	25.4595	-69.0566	-1.20526	1	42.0432	22.1144	0	0	3.62815		9.98867	0
27203	Thu Mar 23 11:35:44 2017_x000D_	43.5577	25.7739	-70.7902	-1.23552	1	42.0432	22.1144	0	0	3.96051		19.9451	0
27204	Thu Mar 23 11:35:44 2017_x000D_	43.7765	26.4017	-70.7902	-1.23552	1	42.0432	22.1144	0	0	4.62442		9.95541	0
27205	Thu Mar 23 11:35:44 2017_x000D_	43.8856	26.7151	-69.0553	-1.20524	1	42.0432	22.1144	0	0	4.95589		9.97635	0
27206	Thu Mar 23 11:35:44 2017_x000D_	43.9951	27.0291	-70.7902	-1.23552	1	42.0432	22.1144	0	0	5.28812		19.9156	0
27207	Thu Mar 23 11:35:45 2017_x000D_	44.2135	27.656	-70.7902	-1.23552	1	42.0432	22.1144	0	0	5.95143		9.95172	0
27208	Thu Mar 23 11:35:45 2017_x000D_	44.3228	27.9692	-74.368	-1.29797	1	42.0432	22.1144	0	0	6.28293		19.8966	0
27209	Thu Mar 23 11:35:45 2017_x000D_	44.541	28.5955	-74.3691	-1.29799	1	42.0432	22.1144	0	0	6.94577		9.94592	0
27210	Thu Mar 23 11:35:45 2017_x000D_	44.65	28.9086	-70.7902	-1.23552	1	42.0432	22.1144	0	0	7.27713		9.93558	19.6714
27211	Thu Mar 23 11:35:45 2017_x000D_	44.7591	29.2213	-74.3703	-1.29801	1	42.6986	22.1347	0	0	7.38008		19.8596	0
27212	Thu Mar 23 11:35:45 2017_x000D_	44.9767	29.8465	-69.0522	-1.20519	1	42.6986	22.1347	0	0	8.04124		12.9582	0
27213	Thu Mar 23 11:35:45 2017_x000D_	45.0882	30.2638	-71.672	-1.25091	1	42.6986	22.1347	0	0	8.47304		19.8464	0
27214	Thu Mar 23 11:35:45 2017_x000D_	45.3059	30.8885	-71.6724	-1.25092	1	42.6986	22.1347	0	0	9.13384		12.9421	14.7796
27215	Thu Mar 23 11:35:45 2017_x000D_	45.4172	31.3053	-74.3724	-1.29804	1	43.1457	21.9278	349.074	6.09248	9.64869		9.91364	0
27216	Thu Mar 23 11:35:45 2017_x000D_	45.5258	31.6174	-70.7883	-1.23549	1	43.1457	21.9278	349.074	6.09248	9.97764		16.8575	0
27217	Thu Mar 23 11:35:45 2017_x000D_	45.7407	32.1366	-71.6729	-1.25093	1	43.1457	21.9278	349.074	6.09248	10.5335		12.5313	0
27218	Thu Mar 23 11:35:45 2017_x000D_	45.7503	32.5542	-71.6693	-1.25086	1	43.1457	21.9278	349.074	6.09248	10.9409		8.76964	0
27219	Thu Mar 23 11:35:45 2017_x000D_	45.958	32.7599	-71.6732	-1.25093	1	43.1457	21.9278	349.074	6.09248	11.1912		19.0573	58.9995
27220	Thu Mar 23 11:35:45 2017_x000D_	46.0738	33.3845	-74.3745	-1.29808	1	45.1114	21.9889	10.9264	0.190702	11.4362		6.97685	0
27221	Thu Mar 23 11:35:45 2017_x000D_	46.1798	33.5915	-71.6717	-1.25091	1	45.1114	21.9889	10.9264	0.190702	11.6517		19.7733	0
27222	Thu Mar 23 11:35:45 2017_x000D_	46.3967	34.2139	-71.672	-1.25091	1	45.1114	21.9889	10.9264	0.190702	12.2924		6.25359	0
27223	Thu Mar 23 11:35:45 2017_x000D_	46.4014	34.4223	-71.6702	-1.25088	1	45.1114	21.9889	10.9264	0.190702	12.5001		13.9404	70.2996
27224	Thu Mar 23 11:35:45 2017_x000D_	46.6134	34.8358	-71.6723	-1.25092	1	47.2536	22.9387	10.9264	0.190702	11.9143		6.25059	0
27225	Thu Mar 23 11:35:45 2017_x000D_	46.6181	35.0441	-71.6705	-1.25089	1	47.2536	22.9387	10.9264	0.190702	12.1221		12.8861	0
27226	Thu Mar 23 11:35:45 2017_x000D_	46.7289	35.4591	-74.3765	-1.29812	1	47.2536	22.9387	10.9264	0.190702	12.5314		6.9581	0
27227	Thu Mar 23 11:35:45 2017_x000D_	46.8347	35.6655	-71.6708	-1.25089	1	47.2536	22.9387	10.9264	0.190702	12.7337		6.96618	32.6282
27228	Thu Mar 23 11:35:45 2017_x000D_	46.9407	35.8721	-74.3793	-1.29816	1	48.0957	23.627	21.84	0.38118	12.2995		6.24459	0
27229	Thu Mar 23 11:35:46 2017_x000D_	46.9454	36.0802	-74.3778	-1.29814	1	48.0957	23.627	21.84	0.38118	12.5062		9.86338	0
27230	Thu Mar 23 11:35:46 2017_x000D_	47.0535	36.3907	-70.7843	-1.23542	1	48.0957	23.627	21.84	0.38118	12.8062		6.2354	0
27231	Thu Mar 23 11:35:46 2017_x000D_	47.0579	36.5985	-65.3894	-1.14126	1	48.0957	23.627	21.84	0.38118	13.0129		13.9	92.9244
27232	Thu Mar 23 11:35:46 2017_x000D_	47.2689	37.011	-52.7196	-0.920131	1	49.9456	26.1114	63.0911	1.10115	11.2235		4.35932	0
27233	Thu Mar 23 11:35:46 2017_x000D_	47.3718	37.1136	-40.5992	-0.708589	1	49.9456	26.1114	63.0911	1.10115	11.2992		8.73355	0
27234	Thu Mar 23 11:35:46 2017_x000D_	47.5785	37.3186	-27.5203	-0.480319	1	49.9456	26.1114	63.0911	1.10115	11.4545		6.82236	0
27235	Thu Mar 23 11:35:46 2017_x000D_	47.7825	37.4191	-22.3889	-0.39076	1	49.9456	26.1114	63.0911	1.10115	11.5127		6.84381	0
27236	Thu Mar 23 11:35:46 2017_x000D_	47.9871	37.52	-14.1447	-0.246872	1	49.9456	26.1114	63.0911	1.10115	11.5755		9.63414	73.3114
27237	Thu Mar 23 11:35:46 2017_x000D_	48.2925	37.6193	0.981519	0.0171307	1	50.9322	28.3471	81.0738	1.41501	9.64063		3.04233	0
27238	Thu Mar 23 11:35:46 2017_x000D_	48.3939	37.6178	7.16396	0.125035	1	50.9322	28.3471	81.0738	1.41501	9.61191		15.4433	0
27239	Thu Mar 23 11:35:46 2017_x000D_	48.8963	37.5056	15.4198	0.269126	1	50.9322	28.3471	81.0738	1.41501	9.38206		10.9952	0
27240	Thu Mar 23 11:35:46 2017_x000D_	49.1947	37.2928	16.1438	0.281762	1	50.9322	28.3471	81.0738	1.41501	9.11287		27.3875	64.5949
27241	Thu Mar 23 11:35:46 2017_x000D_	50.0998	37.1736	12.6154	0.22018	1	51.7107	30.3546	75.3081	1.31438	7.00669		12.4742	0
27242	Thu Mar 23 11:35:46 2017_x000D_	50.5006	37.0629	9.75352	0.170231	1	51.7107	30.3546	75.3081	1.31438	6.81657		12.4705	0
27243	Thu Mar 23 11:35:46 2017_x000D_	50.9013	36.9523	6.84699	0.119503	1	51.7107	30.3546	75.3081	1.31438	6.64716		24.352	0
27244	Thu Mar 23 11:35:46 2017_x000D_	51.7045	36.8349	3.9103	0.0682477	1	51.7107	30.3546	75.3081	1.31438	6.4803		12.4581	49.9404
27245	Thu Mar 23 11:35:46 2017_x000D_	52.1048	36.7244	0.956716	0.0166979	1	52.2917	31.9146	61.5484	1.07422	4.81343		9.57252	0
27246	Thu Mar 23 11:35:46 2017_x000D_	52.4083	36.8229	-1.85039	-0.0322954	1	52.2917	31.9146	61.5484	1.07422	4.90968		21.1171	0
27247	Thu Mar 23 11:35:46 2017_x000D_	53.1121	36.8109	-7.82994	-0.136658	1	52.2917	31.9146	61.5484	1.07422	4.96456		12.0587	0
27248	Thu Mar 23 11:35:46 2017_x000D_	53.514	36.8041	-7.83199	-0.136694	1	52.2917	31.9146	61.5484	1.07422	5.03996		24.9064	0
27249	Thu Mar 23 11:35:46 2017_x000D_	54.3213	36.9978	-7.82925	-0.136646	1	52.2917	31.9146	61.5484	1.07422	5.47341		6.02186	27.6527
27250	Thu Mar 23 11:35:47 2017_x000D_	54.522	36.9944	-7.83026	-0.136664	1	52.9142	32.5944	81.3632	1.42006	4.68455		24.2859	0
27251	Thu Mar 23 11:35:47 2017_x000D_	55.3265	37.0845	-4.924	-0.08594	1	52.9142	32.5944	81.3632	1.42006	5.09708		6.01287	0
27252	Thu Mar 23 11:35:47 2017_x000D_	55.5269	37.0811	-4.92468	-0.085952	1	52.9142	32.5944	81.3632	1.42006	5.19198		12.431	0
27253	Thu Mar 23 11:35:47 2017_x000D_	55.9298	37.1779	-1.98337	-0.0346163	1	52.9142	32.5944	81.3632	1.42006	5.48656		18.0296	13.2089
27254	Thu Mar 23 11:35:47 2017_x000D_	56.5307	37.1677	-1.98436	-0.0346336	1	52.8933	33.0342	62.7437	1.09508	5.50604		6.01272	0
27255	Thu Mar 23 11:35:47 2017_x000D_	56.7311	37.1646	3.92957	0.0685839	1	52.8933	33.0342	62.7437	1.09508	5.63817		18.0146	0
27256	Thu Mar 23 11:35:47 2017_x000D_	57.3315	37.1544	3.93051	0.0686003	1	52.8933	33.0342	62.7437	1.09508	6.05588		6.00087	0
27257	Thu Mar 23 11:35:47 2017_x000D_	57.5315	37.151	3.93082	0.0686058	1	52.8933	33.0342	62.7437	1.09508	6.20169		12.0017	32.6345
27258	Thu Mar 23 11:35:47 2017_x000D_	57.9315	37.1442	3.9314	0.0686159	1	53.5052	33.9336	75.1387	1.31142	5.4681		18.2568	0
27259	Thu Mar 23 11:35:47 2017_x000D_	58.5294	37.0308	6.87416	0.119977	1	53.5052	33.9336	75.1387	1.31142	5.90214		11.9897	0
27260	Thu Mar 23 11:35:47 2017_x000D_	58.929	37.024	6.87527	0.119996	1	53.5052	33.9336	75.1387	1.31142	6.24245		18.2337	0
27261	Thu Mar 23 11:35:47 2017_x000D_	59.5261	36.9105	3.9278	0.0685531	1	53.5052	33.9336	75.1387	1.31142	6.71663		5.98882	58.5268
27262	Thu Mar 23 11:35:47 2017_x000D_	59.7257	36.9072	3.92812	0.0685586	1	54.2929	35.7184	56.8904	0.992925	5.56135		11.9747	0
27263	Thu Mar 23 11:35:47 2017_x000D_	60.1248	36.9004	3.92868	0.0685684	1	54.2929	35.7184	56.8904	0.992925	5.95048		17.9516	0
27264	Thu Mar 23 11:35:47 2017_x000D_	60.7231	36.8903	3.92962	0.0685848	1	54.2929	35.7184	56.8904	0.992925	6.53612		11.9627	0
27265	Thu Mar 23 11:35:47 2017_x000D_	61.1218	36.8836	3.93018	0.0685946	1	54.2929	35.7184	56.8904	0.992925	6.92759		17.9336	0
27266	Thu Mar 23 11:35:47 2017_x000D_	61.7195	36.8735	3.93106	0.06861	1	54.2929	35.7184	56.8904	0.992925	7.51589		9.4744	61.6007
27267	Thu Mar 23 11:35:47 2017_x000D_	62.0162	36.7653	0.962896	0.0168057	1	55.2979	37.509	81.3632	1.42006	6.75934		8.96531	0
27268	Thu Mar 23 11:35:47 2017_x000D_	62.315	36.7602	0.962938	0.0168064	1	55.2979	37.509	81.3632	1.42006	7.05694		11.9417	0
27269	Thu Mar 23 11:35:47 2017_x000D_	62.713	36.7535	0.962902	0.0168058	1	55.2979	37.509	81.3632	1.42006	7.45349		9.4699	0
27270	Thu Mar 23 11:35:47 2017_x000D_	63.013	36.8517	3.79199	0.0661827	1	55.2979	37.509	81.3632	1.42006	7.74305		9.47799	46.8711
27271	Thu Mar 23 11:35:47 2017_x000D_	63.3099	36.7437	6.88203	0.120114	1	56.5622	38.4269	0	0	6.95447		11.9297	0
27272	Thu Mar 23 11:35:48 2017_x000D_	63.7075	36.737	6.88319	0.120134	1	56.5622	38.4269	0	0	7.34242		6.71834	0
27273	Thu Mar 23 11:35:48 2017_x000D_	63.9045	36.6305	3.92845	0.0685644	1	56.5622	38.4269	0	0	7.55886		14.8971	0
27274	Thu Mar 23 11:35:48 2017_x000D_	64.401	36.6222	3.78796	0.0661124	1	56.5622	38.4269	0	0	8.04386		5.95882	101.012
27275	Thu Mar 23 11:35:48 2017_x000D_	64.5996	36.6189	3.78826	0.0661177	1	59.7846	39.4033	11.4568	0.199958	5.56211		11.9147	0
27276	Thu Mar 23 11:35:48 2017_x000D_	64.9967	36.6122	3.78887	0.0661283	1	59.7846	39.4033	11.4568	0.199958	5.91238		5.95582	0
27277	Thu Mar 23 11:35:48 2017_x000D_	65.1952	36.6089	3.78918	0.0661336	1	59.7846	39.4033	11.4568	0.199958	6.0896		15.2097	0
27278	Thu Mar 23 11:35:48 2017_x000D_	65.6898	36.4975	0.956694	0.0166975	1	59.7846	39.4033	11.4568	0.199958	6.58142		8.91437	0
27279	Thu Mar 23 11:35:48 2017_x000D_	65.9869	36.4923	-4.69197	-0.0818904	1	59.7846	39.4033	11.4568	0.199958	6.85146		4.28508	59.0151
27280	Thu Mar 23 11:35:48 2017_x000D_	66.0877	36.5935	-7.89572	-0.137806	1	61.732	39.6815	0	0	5.33928		3.10833	0
27281	Thu Mar 23 11:35:48 2017_x000D_	66.0862	36.4899	-23.8342	-0.415985	1	61.732	39.6815	0	0	5.39865		3.10225	0
27282	Thu Mar 23 11:35:48 2017_x000D_	66.0849	36.3865	-34.6017	-0.603913	1	61.732	39.6815	0	0	5.45937		3.10818	0
27283	Thu Mar 23 11:35:48 2017_x000D_	66.0838	36.2829	-53.27	-0.929736	1	61.732	39.6815	0	0	5.52165		3.09021	58.7515
27284	Thu Mar 23 11:35:48 2017_x000D_	66.0826	36.1799	-59.5884	-1.04001	1	63.6895	39.7403	345.308	6.02676	4.28992		0.018	0
27285	Thu Mar 23 11:35:48 2017_x000D_	66.0832	36.1799	-72.2158	-1.2604	1	63.6895	39.7403	345.308	6.02676	4.29025		4.30205	0
27286	Thu Mar 23 11:35:48 2017_x000D_	66.1844	36.2815	-86.3811	-1.50764	1	63.6895	39.7403	345.308	6.02676	4.26472		6.18679	0
27287	Thu Mar 23 11:35:48 2017_x000D_	66.1877	36.4877	268.106	4.67934	1	63.6895	39.7403	345.308	6.02676	4.10127		4.29862	220.345
27288	Thu Mar 23 11:35:48 2017_x000D_	66.0902	36.5927	259.408	4.52752	2	69.3623	35.0749	27.2879	0.476264	3.60699		9.28307	0
27289	Thu Mar 23 11:35:48 2017_x000D_	66.0949	36.9021	247.707	4.3233	2	69.3623	35.0749	27.2879	0.476264	3.7436		3.09633	0
27290	Thu Mar 23 11:35:48 2017_x000D_	66.0964	37.0053	241.356	4.21246	2	69.3623	35.0749	27.2879	0.476264	3.79375		17.1697	0
27291	Thu Mar 23 11:35:48 2017_x000D_	65.706	37.4238	236.688	4.13098	2	69.3623	35.0749	27.2879	0.476264	4.34579		13.7179	0
27292	Thu Mar 23 11:35:48 2017_x000D_	65.514	37.8388	236.688	4.13098	2	69.3623	35.0749	27.2879	0.476264	4.73799		23.7766	13.1919
27293	Thu Mar 23 11:35:49 2017_x000D_	65.0278	38.4647	238.963	4.17069	2	69.3407	35.5141	45	0.785398	5.22562		9.72363	0
27294	Thu Mar 23 11:35:49 2017_x000D_	64.9335	38.7748	242.739	4.23659	2	69.3407	35.5141	45	0.785398	5.4823		15.2468	0
27295	Thu Mar 23 11:35:49 2017_x000D_	64.6424	39.1914	245.173	4.27907	2	69.3407	35.5141	45	0.785398	5.96629		23.3778	0
27296	Thu Mar 23 11:35:49 2017_x000D_	64.3562	39.9162	248.81	4.34256	2	69.3407	35.5141	45	0.785398	6.65009		6.85349	74.7603
27297	Thu Mar 23 11:35:49 2017_x000D_	64.2602	40.1235	251.348	4.38684	1	69.8739	37.9484	349.074	6.09248	6.02036		19.4415	0
27298	Thu Mar 23 11:35:49 2017_x000D_	64.0716	40.7435	256.664	4.47963	1	69.8739	37.9484	349.074	6.09248	6.44044		6.85496	0
27299	Thu Mar 23 11:35:49 2017_x000D_	63.9757	40.9509	253.968	4.43258	1	69.8739	37.9484	349.074	6.09248	6.61844		9.71502	0
27300	Thu Mar 23 11:35:49 2017_x000D_	63.8814	41.2607	257.35	4.4916	1	69.8739	37.9484	349.074	6.09248	6.847		18.7326	0
27301	Thu Mar 23 11:35:49 2017_x000D_	63.7921	41.8787	254.769	4.44655	1	69.8739	37.9484	349.074	6.09248	7.24124		9.72076	59.2001
27302	Thu Mar 23 11:35:49 2017_x000D_	63.6978	42.1887	256.664	4.47964	1	71.8407	37.7879	345.308	6.02676	9.25602		22.3725	0
27303	Thu Mar 23 11:35:49 2017_x000D_	63.5111	42.9107	257.35	4.4916	1	71.8407	37.7879	345.308	6.02676	9.77882		9.23817	0
27304	Thu Mar 23 11:35:49 2017_x000D_	63.516	43.2186	256.663	4.47962	1	71.8407	37.7879	345.308	6.02676	9.93947		12.6765	0
27305	Thu Mar 23 11:35:49 2017_x000D_	63.4235	43.6309	253.965	4.43253	1	71.8407	37.7879	345.308	6.02676	10.2465		19.4159	14.7257
27306	Thu Mar 23 11:35:49 2017_x000D_	63.2352	44.2501	253.966	4.43254	1	72.2861	37.5816	351.074	6.12739	11.2422		6.84134	0
27307	Thu Mar 23 11:35:49 2017_x000D_	63.1393	44.457	256.665	4.47964	1	72.2861	37.5816	351.074	6.12739	11.4427		12.2986	0
27308	Thu Mar 23 11:35:49 2017_x000D_	63.146	44.8669	256.663	4.47962	1	72.2861	37.5816	351.074	6.12739	11.6883		19.4036	0
27309	Thu Mar 23 11:35:49 2017_x000D_	62.9578	45.4857	256.664	4.47963	1	72.2861	37.5816	351.074	6.12739	12.2267		12.6612	20.7678
27310	Thu Mar 23 11:35:49 2017_x000D_	62.8654	45.8975	253.964	4.43251	1	72.9489	37.3818	346.987	6.05607	13.1983		19.3941	0
27311	Thu Mar 23 11:35:49 2017_x000D_	62.6773	46.516	253.964	4.43252	1	72.9489	37.3818	346.987	6.05607	13.7455		19.3912	0
27312	Thu Mar 23 11:35:49 2017_x000D_	62.4892	47.1344	253.965	4.43252	1	72.9489	37.3818	346.987	6.05607	14.301		0	0
27313	Thu Mar 23 11:35:49 2017_x000D_	62.4892	47.1344	253.965	4.43252	1	72.9489	37.3818	346.987	6.05607	14.301		21.6957	0
27314	Thu Mar 23 11:35:50 2017_x000D_	62.4019	47.8523	257.35	4.4916	1	72.9489	37.3818	346.987	6.05607	14.8617		9.69805	19.5629
27315	Thu Mar 23 11:35:50 2017_x000D_	62.3079	48.1616	253.963	4.43249	1	73.6007	37.4015	345.308	6.02676	15.5983		20.4961	0
27316	Thu Mar 23 11:35:50 2017_x000D_	62.0209	48.7816	256.666	4.47967	1	73.6007	37.4015	345.308	6.02676	16.2357		12.2657	0
27317	Thu Mar 23 11:35:50 2017_x000D_	62.0277	49.1904	256.665	4.47964	1	73.6007	37.4015	345.308	6.02676	16.5201		22.2953	0
27318	Thu Mar 23 11:35:50 2017_x000D_	61.8416	49.9099	257.351	4.49163	1	73.6007	37.4015	345.308	6.02676	17.1679		9.68857	6.59012
27319	Thu Mar 23 11:35:50 2017_x000D_	61.7477	50.2189	253.963	4.43249	1	73.6116	37.1821	0	0	17.627		19.3542	0
27320	Thu Mar 23 11:35:50 2017_x000D_	61.5599	50.8361	253.963	4.43249	1	73.6116	37.1821	0	0	18.212		12.6277	0
27321	Thu Mar 23 11:35:50 2017_x000D_	61.4677	51.2468	251.337	4.38667	1	73.6116	37.1821	0	0	18.582		6.82395	0
27322	Thu Mar 23 11:35:50 2017_x000D_	61.3721	51.4532	253.963	4.43249	1	73.6116	37.1821	0	0	18.8008		12.6241	0
27323	Thu Mar 23 11:35:50 2017_x000D_	61.28	51.8638	251.337	4.38666	1	73.6116	37.1821	0	0	19.1734		20.4706	0
27324	Thu Mar 23 11:35:50 2017_x000D_	60.9933	52.483	253.964	4.43251	1	73.6116	37.1821	0	0	19.8328		6.1179	0
27325	Thu Mar 23 11:35:50 2017_x000D_	60.9968	52.6869	253.963	4.4325	1	73.6116	37.1821	0	0	19.9883		19.3381	0
27326	Thu Mar 23 11:35:50 2017_x000D_	60.8092	53.3036	253.963	4.4325	1	73.6116	37.1821	0	0	20.5865		6.1149	0
27327	Thu Mar 23 11:35:50 2017_x000D_	60.8127	53.5074	253.963	4.43248	1	73.6116	37.1821	0	0	20.7443		19.3257	144.953
27328	Thu Mar 23 11:35:50 2017_x000D_	60.6252	54.1237	253.963	4.43249	1	73.589	42.0138	0	0	17.7401		6.82269	0
27329	Thu Mar 23 11:35:50 2017_x000D_	60.5297	54.3301	251.336	4.38665	1	73.589	42.0138	0	0	17.9509		6.81724	0
27330	Thu Mar 23 11:35:50 2017_x000D_	60.4342	54.5363	253.964	4.4325	1	73.589	42.0138	0	0	18.1621		18.5951	0
27331	Thu Mar 23 11:35:50 2017_x000D_	60.3458	55.1498	251.335	4.38663	1	73.589	42.0138	0	0	18.6531		6.81452	65.8321
27332	Thu Mar 23 11:35:50 2017_x000D_	60.2503	55.3559	253.963	4.43249	1	73.4801	44.2055	0	0	17.302		13.6332	0
27333	Thu Mar 23 11:35:50 2017_x000D_	60.0594	55.7683	253.964	4.43251	1	73.4801	44.2055	0	0	17.7148		6.10596	0
27334	Thu Mar 23 11:35:50 2017_x000D_	60.063	55.9718	253.963	4.43249	1	73.4801	44.2055	0	0	17.8456		6.81724	0
27335	Thu Mar 23 11:35:50 2017_x000D_	59.9675	56.178	251.336	4.38664	1	73.4801	44.2055	0	0	18.0536		12.5906	0
27336	Thu Mar 23 11:35:51 2017_x000D_	59.8756	56.5875	253.963	4.4325	1	73.4801	44.2055	0	0	18.3956		6.81054	72.801
27337	Thu Mar 23 11:35:51 2017_x000D_	59.7802	56.7935	256.671	4.47975	1	73.1432	46.6087	0	0	16.8018		9.64377	0
27338	Thu Mar 23 11:35:51 2017_x000D_	59.6865	57.101	260.011	4.53804	1	73.1432	46.6087	0	0	17.0637		12.5841	0
27339	Thu Mar 23 11:35:51 2017_x000D_	59.5947	57.5103	262.714	4.58523	1	73.1432	46.6087	0	0	17.3898		6.09091	0
27340	Thu Mar 23 11:35:51 2017_x000D_	59.5982	57.7133	268.23	4.68149	1	73.1432	46.6087	0	0	17.5151		6.08167	59.6789
27341	Thu Mar 23 11:35:51 2017_x000D_	59.6012	57.916	-75.2573	-1.31349	1	72.8282	48.5729	27.0537	0.472176	16.194		3.04833	0
27342	Thu Mar 23 11:35:51 2017_x000D_	59.6027	58.0176	-69.1648	-1.20715	1	72.8282	48.5729	27.0537	0.472176	16.2517		9.58208	0
27343	Thu Mar 23 11:35:51 2017_x000D_	59.7064	58.3197	-52.6111	-0.918237	1	72.8282	48.5729	27.0537	0.472176	16.3457		6.74998	0
27344	Thu Mar 23 11:35:51 2017_x000D_	59.8085	58.5202	-42.4307	-0.740556	1	72.8282	48.5729	27.0537	0.472176	16.3848		8.47283	19.7253
27345	Thu Mar 23 11:35:51 2017_x000D_	60.0098	58.7183	-29.6538	-0.517556	1	72.7956	49.2296	27.0537	0.472176	15.9221		5.93013	0
27346	Thu Mar 23 11:35:51 2017_x000D_	60.2074	58.713	-21.8418	-0.381211	1	72.7956	49.2296	27.0537	0.472176	15.7606		4.23853	0
27347	Thu Mar 23 11:35:51 2017_x000D_	60.3081	58.8121	-12.8019	-0.223436	1	72.7956	49.2296	27.0537	0.472176	15.7405		6.64459	0
27348	Thu Mar 23 11:35:51 2017_x000D_	60.5077	58.9081	-9.99644	-0.174471	1	72.7956	49.2296	27.0537	0.472176	15.6418		11.8725	118.607
27349	Thu Mar 23 11:35:51 2017_x000D_	60.9033	58.8972	-4.24035	-0.0740081	1	72.3831	53.1616	27.0537	0.472176	12.8329		11.8638	0
27350	Thu Mar 23 11:35:51 2017_x000D_	61.2986	58.886	-4.24162	-0.0740302	1	72.3831	53.1616	27.0537	0.472176	12.4754		23.8654	0
27351	Thu Mar 23 11:35:51 2017_x000D_	62.0902	58.9648	-7.14309	-0.12467	1	72.3831	53.1616	27.0537	0.472176	11.8161		12.1947	0
27352	Thu Mar 23 11:35:51 2017_x000D_	62.4866	59.0548	-10.0032	-0.174589	1	72.3831	53.1616	27.0537	0.472176	11.5183		23.8322	0
27353	Thu Mar 23 11:35:51 2017_x000D_	63.2771	59.1335	-12.8139	-0.223644	1	72.3831	53.1616	27.0537	0.472176	10.8896		12.1764	66.1339
27354	Thu Mar 23 11:35:51 2017_x000D_	63.6729	59.2234	-15.5575	-0.271529	1	72.0576	55.3419	34.494	0.602034	9.23955		21.493	0
27355	Thu Mar 23 11:35:51 2017_x000D_	64.3657	59.4059	-21.8749	-0.38179	1	72.0576	55.3419	34.494	0.602034	8.69951		8.41981	0
27356	Thu Mar 23 11:35:51 2017_x000D_	64.5658	59.6027	-21.871	-0.38172	1	72.0576	55.3419	34.494	0.602034	8.61867		12.1546	0
27357	Thu Mar 23 11:35:52 2017_x000D_	64.9609	59.6924	-24.4579	-0.426871	1	72.0576	55.3419	34.494	0.602034	8.32406		23.8284	46.5473
27358	Thu Mar 23 11:35:52 2017_x000D_	65.6558	60.0771	-25.709	-0.448707	1	71.7648	56.8656	41.1903	0.718906	6.90171		9.30457	0
27359	Thu Mar 23 11:35:52 2017_x000D_	65.9519	60.1694	-26.9374	-0.470147	1	71.7648	56.8656	41.1903	0.718906	6.68617		23.7949	0
27360	Thu Mar 23 11:35:52 2017_x000D_	66.6458	60.5536	-28.2684	-0.493377	1	71.7648	56.8656	41.1903	0.718906	6.30916		9.29777	0
27361	Thu Mar 23 11:35:52 2017_x000D_	66.9416	60.6461	-24.4561	-0.426839	1	71.7648	56.8656	41.1903	0.718906	6.12825		8.39008	46.535
27362	Thu Mar 23 11:35:52 2017_x000D_	67.1409	60.8423	-24.4525	-0.426777	1	71.4721	58.3889	41.1903	0.718906	4.9778		24.2256	0
27363	Thu Mar 23 11:35:52 2017_x000D_	67.9284	61.021	-24.4586	-0.426884	1	71.4721	58.3889	41.1903	0.718906	4.41427		8.37732	0
27364	Thu Mar 23 11:35:52 2017_x000D_	68.1273	61.217	-24.4551	-0.426822	1	71.4721	58.3889	41.1903	0.718906	4.38016		9.2779	0
27365	Thu Mar 23 11:35:52 2017_x000D_	68.4225	61.3092	-20.8003	-0.363035	1	71.4721	58.3889	41.1903	0.718906	4.22235		19.7108	6.563
27366	Thu Mar 23 11:35:52 2017_x000D_	69.0144	61.5944	-18.2045	-0.317729	1	71.4613	58.6074	41.1903	0.718906	3.86128		10.6152	0
27367	Thu Mar 23 11:35:52 2017_x000D_	69.3111	61.7872	-19.1671	-0.334529	1	71.4613	58.6074	41.1903	0.718906	3.83855		18.5313	0
27368	Thu Mar 23 11:35:52 2017_x000D_	69.9008	61.9711	-19.1679	-0.334543	1	71.4613	58.6074	41.1903	0.718906	3.70805		8.79705	0
27369	Thu Mar 23 11:35:52 2017_x000D_	70.1939	61.9622	-18.2052	-0.31774	1	71.4613	58.6074	41.1903	0.718906	3.58622		19.6612	0
27370	Thu Mar 23 11:35:52 2017_x000D_	70.7843	62.2467	-15.5217	-0.270905	1	71.4613	58.6074	41.1903	0.718906	3.70173		12.0544	6.563
27371	Thu Mar 23 11:35:52 2017_x000D_	71.1762	62.3354	-18.2034	-0.31771	1	71.4721	58.3889	69.315	1.20978	3.95758		18.4867	0
27372	Thu Mar 23 11:35:52 2017_x000D_	71.7645	62.5188	-18.2038	-0.317717	1	71.4721	58.3889	69.315	1.20978	4.14024		0	0
27373	Thu Mar 23 11:35:52 2017_x000D_	71.7645	62.5188	-18.2038	-0.317717	1	71.4721	58.3889	69.315	1.20978	4.14024		18.4687	0
27374	Thu Mar 23 11:35:52 2017_x000D_	72.3522	62.7021	-18.2042	-0.317723	1	71.4721	58.3889	69.315	1.20978	4.40208		18.4583	44.091
27375	Thu Mar 23 11:35:52 2017_x000D_	72.9396	62.8852	-18.2045	-0.317728	1	70.1386	59.0068	105.83	1.84708	4.7841		5.84668	0
27376	Thu Mar 23 11:35:52 2017_x000D_	73.1344	62.8793	-18.207	-0.317772	1	70.1386	59.0068	105.83	1.84708	4.89603		10.5568	0
27377	Thu Mar 23 11:35:52 2017_x000D_	73.4293	63.0713	-19.1722	-0.334618	1	70.1386	59.0068	105.83	1.84708	5.22961		15.6933	0
27378	Thu Mar 23 11:35:53 2017_x000D_	73.9183	63.2571	-18.2028	-0.317699	1	70.1386	59.0068	105.83	1.84708	5.68781		12.0042	68.8339
27379	Thu Mar 23 11:35:53 2017_x000D_	74.3086	63.3453	-20.8073	-0.363156	1	69.3802	61.1723	122.456	2.13727	5.38619		13.0354	0
27380	Thu Mar 23 11:35:53 2017_x000D_	74.7	63.534	-20.8058	-0.363131	1	69.3802	61.1723	122.456	2.13727	5.82047		11.9975	0
27381	Thu Mar 23 11:35:53 2017_x000D_	75.09	63.6225	-18.2035	-0.317711	1	69.3802	61.1723	122.456	2.13727	6.21332		6.50904	0
27382	Thu Mar 23 11:35:53 2017_x000D_	75.2855	63.7166	-20.8073	-0.363156	1	69.3802	61.1723	122.456	2.13727	6.43009		15.6638	0
27383	Thu Mar 23 11:35:53 2017_x000D_	75.7736	63.902	-21.8778	-0.38184	1	69.3802	61.1723	122.456	2.13727	6.95175		8.73727	55.5972
27384	Thu Mar 23 11:35:53 2017_x000D_	76.0647	63.8929	-20.8113	-0.363226	1	69.9443	62.9376	82.7496	1.44425	6.19451		14.5853	0
27385	Thu Mar 23 11:35:53 2017_x000D_	76.4561	64.1813	-23.3235	-0.407072	1	69.9443	62.9376	82.7496	1.44425	6.6295		6.50493	0
27386	Thu Mar 23 11:35:53 2017_x000D_	76.6514	64.2755	-20.806	-0.363133	1	69.9443	62.9376	82.7496	1.44425	6.83924		12.9897	0
27387	Thu Mar 23 11:35:53 2017_x000D_	77.0414	64.4636	-20.8045	-0.363108	1	69.9443	62.9376	82.7496	1.44425	7.2593		9.17751	35.0108
27388	Thu Mar 23 11:35:53 2017_x000D_	77.3335	64.5545	-24.4839	-0.427325	1	70.3238	64.0412	75.3081	1.31438	7.02847		11.9483	0
27389	Thu Mar 23 11:35:53 2017_x000D_	77.722	64.6422	-26.9881	-0.471032	1	70.3238	64.0412	75.3081	1.31438	7.42257		4.13665	0
27390	Thu Mar 23 11:35:53 2017_x000D_	77.8201	64.7391	-30.7866	-0.537327	1	70.3238	64.0412	75.3081	1.31438	7.52872		2.89959	0
27391	Thu Mar 23 11:35:53 2017_x000D_	77.9167	64.7359	-29.3807	-0.51279	1	70.3238	64.0412	75.3081	1.31438	7.62461		4.13665	35.0042
27392	Thu Mar 23 11:35:53 2017_x000D_	78.0148	64.8328	-33.1229	-0.578103	1	70.7032	65.1446	81.0738	1.41501	7.31825		4.13452	0
27393	Thu Mar 23 11:35:53 2017_x000D_	78.1128	64.9297	-36.9517	-0.644928	1	70.7032	65.1446	81.0738	1.41501	7.41272		4.13241	0
27394	Thu Mar 23 11:35:53 2017_x000D_	78.2108	65.0265	-40.835	-0.712705	1	70.7032	65.1446	81.0738	1.41501	7.50853		10.4862	0
27395	Thu Mar 23 11:35:53 2017_x000D_	78.5038	65.2171	-50.7508	-0.885769	1	70.7032	65.1446	81.0738	1.41501	7.80094		8.26055	29.0121
27396	Thu Mar 23 11:35:53 2017_x000D_	78.6996	65.4107	-58.4848	-1.02075	1	71.0933	66.0295	75.3081	1.31438	7.63143		9.40153	0
27397	Thu Mar 23 11:35:53 2017_x000D_	78.7999	65.7076	-67.0617	-1.17045	1	71.0933	66.0295	75.3081	1.31438	7.71332		9.39773	0
27398	Thu Mar 23 11:35:53 2017_x000D_	78.9001	66.0044	-75.7422	-1.32195	1	71.0933	66.0295	75.3081	1.31438	7.80684		6.00336	0
27399	Thu Mar 23 11:35:53 2017_x000D_	78.9023	66.2045	-81.1272	-1.41594	1	71.0933	66.0295	75.3081	1.31438	7.81096		6.60491	0
27400	Thu Mar 23 11:35:54 2017_x000D_	79.0012	66.4012	-83.8761	-1.46391	1	71.0933	66.0295	75.3081	1.31438	7.91663		12.0007	29.0054
27401	Thu Mar 23 11:35:54 2017_x000D_	79.0055	66.8012	265.066	4.62628	1	71.4833	66.9142	61.5484	1.07422	7.52305		11.9887	0
27402	Thu Mar 23 11:35:54 2017_x000D_	79.0097	67.2008	259.671	4.53212	1	71.4833	66.9142	61.5484	1.07422	7.53185		13.4458	0
27403	Thu Mar 23 11:35:54 2017_x000D_	78.8205	67.6071	247.504	4.31975	1	71.4833	66.9142	61.5484	1.07422	7.36984		5.9943	0
27404	Thu Mar 23 11:35:54 2017_x000D_	78.8225	67.8069	242.598	4.23414	1	71.4833	66.9142	61.5484	1.07422	7.39329		14.9797	37.7554
27405	Thu Mar 23 11:35:54 2017_x000D_	78.5365	68.2162	232.888	4.06466	1	72.079	68.0228	81.3632	1.42006	6.4604		6.71735	0
27406	Thu Mar 23 11:35:54 2017_x000D_	78.4418	68.4191	230.854	4.02917	1	72.079	68.0228	81.3632	1.42006	6.37513		10.8037	0
27407	Thu Mar 23 11:35:54 2017_x000D_	78.2516	68.7249	229.064	3.99792	1	72.079	68.0228	81.3632	1.42006	6.2124		19.0298	0
27408	Thu Mar 23 11:35:54 2017_x000D_	77.7723	69.1404	227.137	3.96429	1	72.079	68.0228	81.3632	1.42006	5.80196		8.43393	14.4974
27409	Thu Mar 23 11:35:54 2017_x000D_	77.5811	69.3465	227.137	3.96429	1	72.2739	68.465	69.5079	1.21314	5.37991		23.3491	0
27410	Thu Mar 23 11:35:54 2017_x000D_	77.1041	69.9615	229.064	3.99792	1	72.2739	68.465	69.5079	1.21314	5.05671		8.43597	0
27411	Thu Mar 23 11:35:54 2017_x000D_	76.9128	70.1676	229.064	3.99792	1	72.2739	68.465	69.5079	1.21314	4.94148		16.8719	0
27412	Thu Mar 23 11:35:54 2017_x000D_	76.5302	70.5798	229.064	3.99791	1	72.2739	68.465	69.5079	1.21314	4.75273		10.8037	280.511
27413	Thu Mar 23 11:35:54 2017_x000D_	76.34	70.8856	230.854	4.02917	2	81.526	69.8171	98.6368	1.72154	5.29493		19.0337	0
27414	Thu Mar 23 11:35:54 2017_x000D_	75.8607	71.3013	232.887	4.06465	2	81.526	69.8171	98.6368	1.72154	5.85649		8.43801	0
27415	Thu Mar 23 11:35:54 2017_x000D_	75.6693	71.5074	232.887	4.06465	2	81.526	69.8171	98.6368	1.72154	6.09574		8.43817	0
27416	Thu Mar 23 11:35:54 2017_x000D_	75.478	71.7136	232.887	4.06465	2	81.526	69.8171	98.6368	1.72154	6.33838		6.70938	0
27417	Thu Mar 23 11:35:54 2017_x000D_	75.3835	71.9163	235.045	4.10231	2	81.526	69.8171	98.6368	1.72154	6.4913		21.61	70.0765
27418	Thu Mar 23 11:35:54 2017_x000D_	75.0031	72.528	235.045	4.10231	2	79.9237	71.5168	114.768	2.00308	5.02343		8.43817	0
27419	Thu Mar 23 11:35:54 2017_x000D_	74.8118	72.7342	235.045	4.10231	2	79.9237	71.5168	114.768	2.00308	5.25486		20.1348	0
27420	Thu Mar 23 11:35:54 2017_x000D_	74.5282	73.3425	232.887	4.06465	2	79.9237	71.5168	114.768	2.00308	5.69602		8.43817	0
27421	Thu Mar 23 11:35:55 2017_x000D_	74.3369	73.5487	232.887	4.06465	2	79.9237	71.5168	114.768	2.00308	5.94483		19.1551	47.5358
27422	Thu Mar 23 11:35:55 2017_x000D_	73.9554	74.0607	234.526	4.09325	2	78.9926	72.7989	114.768	2.00308	5.19283		8.44021	0
27423	Thu Mar 23 11:35:55 2017_x000D_	73.764	74.2669	234.526	4.09325	2	78.9926	72.7989	114.768	2.00308	5.43077		10.8063	0
27424	Thu Mar 23 11:35:55 2017_x000D_	73.5738	74.5728	232.888	4.06465	2	78.9926	72.7989	114.768	2.00308	5.70176		14.9639	0
27425	Thu Mar 23 11:35:55 2017_x000D_	73.288	74.9816	235.045	4.10231	2	78.9926	72.7989	114.768	2.00308	6.10792		10.7996	198.02
27426	Thu Mar 23 11:35:55 2017_x000D_	73.0979	75.2873	236.646	4.13026	1	72.826	70.4448	68.2469	1.19113	4.85013		16.8848	0
27427	Thu Mar 23 11:35:55 2017_x000D_	72.7151	75.6999	236.646	4.13026	1	72.826	70.4448	68.2469	1.19113	5.25627		10.8037	0
27428	Thu Mar 23 11:35:55 2017_x000D_	72.5249	76.0057	235.045	4.10231	1	72.826	70.4448	68.2469	1.19113	5.56905		6.70938	0
27429	Thu Mar 23 11:35:55 2017_x000D_	72.4304	76.2084	232.888	4.06465	1	72.826	70.4448	68.2469	1.19113	5.77716		14.9664	0
27430	Thu Mar 23 11:35:55 2017_x000D_	72.1446	76.6173	235.045	4.10231	1	72.826	70.4448	68.2469	1.19113	6.21		8.44241	20.4265
27431	Thu Mar 23 11:35:55 2017_x000D_	71.9532	76.8236	235.045	4.10231	1	73.4646	70.681	16.9592	0.295994	6.32581		14.9706	0
27432	Thu Mar 23 11:35:55 2017_x000D_	71.6673	77.2326	232.888	4.06466	1	73.4646	70.681	16.9592	0.295994	6.79366		6.70267	0
27433	Thu Mar 23 11:35:55 2017_x000D_	71.5729	77.4351	235.045	4.10231	1	73.4646	70.681	16.9592	0.295994	7.01401		6.70539	0
27434	Thu Mar 23 11:35:55 2017_x000D_	71.4785	77.6377	232.888	4.06466	1	73.4646	70.681	16.9592	0.295994	7.23466		10.7051	55.1545
27435	Thu Mar 23 11:35:55 2017_x000D_	71.19	77.8477	235.045	4.10231	1	75.1637	71.3832	23.1472	0.403995	7.58815		4.2223	0
27436	Thu Mar 23 11:35:55 2017_x000D_	71.0943	77.9509	234.526	4.09325	1	75.1637	71.3832	23.1472	0.403995	7.72623		14.9747	0
27437	Thu Mar 23 11:35:55 2017_x000D_	70.8083	78.36	229.066	3.99796	1	75.1637	71.3832	23.1472	0.403995	8.22467		6.71065	0
27438	Thu Mar 23 11:35:55 2017_x000D_	70.7137	78.5627	223.154	3.89477	1	75.1637	71.3832	23.1472	0.403995	8.44676		2.99104	43.2439
27439	Thu Mar 23 11:35:55 2017_x000D_	70.7142	78.6624	205.305	3.58325	1	76.4294	72.073	21.84	0.38118	8.7226		0.015	0
27440	Thu Mar 23 11:35:55 2017_x000D_	70.7137	78.6624	198.407	3.46286	1	76.4294	72.073	21.84	0.38118	8.72292		0.0127279	0
27441	Thu Mar 23 11:35:55 2017_x000D_	70.7134	78.6621	187.78	3.27738	1	76.4294	72.073	21.84	0.38118	8.72289		6.61776	0
27442	Thu Mar 23 11:35:56 2017_x000D_	70.52	78.7682	168.465	2.94027	1	76.4294	72.073	21.84	0.38118	8.9301		2.91189	0
27443	Thu Mar 23 11:35:56 2017_x000D_	70.423	78.7717	162.372	2.83392	1	76.4294	72.073	21.84	0.38118	8.99719		2.91189	46.4415
27444	Thu Mar 23 11:35:56 2017_x000D_	70.326	78.7752	156.108	2.7246	1	77.6837	72.9803	44.4086	0.775076	9.36571		12.9705	0
27445	Thu Mar 23 11:35:56 2017_x000D_	69.9349	78.5909	143.653	2.50721	1	77.6837	72.9803	44.4086	0.775076	9.56675		6.58233	0
27446	Thu Mar 23 11:35:56 2017_x000D_	69.8351	78.3955	137.738	2.40399	1	77.6837	72.9803	44.4086	0.775076	9.53546		10.465	0
27447	Thu Mar 23 11:35:56 2017_x000D_	69.5412	78.2076	128.089	2.23558	1	77.6837	72.9803	44.4086	0.775076	9.676		9.3506	49.3395
27448	Thu Mar 23 11:35:56 2017_x000D_	69.44	77.9128	124.313	2.16967	1	78.2559	74.5222	37.0913	0.647366	9.44544		29.291	0
27449	Thu Mar 23 11:35:56 2017_x000D_	68.8451	77.1386	124.315	2.1697	1	78.2559	74.5222	37.0913	0.647366	9.76774		13.1836	0
27450	Thu Mar 23 11:35:56 2017_x000D_	68.6447	76.7475	124.313	2.16966	1	78.2559	74.5222	37.0913	0.647366	9.86545		10.586	0
27451	Thu Mar 23 11:35:56 2017_x000D_	68.4457	76.4561	125.86	2.19668	1	78.2559	74.5222	37.0913	0.647366	9.999		25.2677	26.145
27452	Thu Mar 23 11:35:56 2017_x000D_	67.9483	75.7764	129.797	2.26538	1	78.2121	75.3926	37.0913	0.647366	10.271		10.5183	0
27453	Thu Mar 23 11:35:56 2017_x000D_	67.6528	75.5877	131.931	2.30263	1	78.2121	75.3926	37.0913	0.647366	10.5611		17.1893	0
27454	Thu Mar 23 11:35:56 2017_x000D_	67.3527	75.0996	135.819	2.37049	1	78.2121	75.3926	37.0913	0.647366	10.8634		10.5333	0
27455	Thu Mar 23 11:35:56 2017_x000D_	67.0568	74.9106	137.711	2.40352	1	78.2121	75.3926	37.0913	0.647366	11.1657		10.6185	0
27456	Thu Mar 23 11:35:56 2017_x000D_	66.8572	74.6183	139.722	2.4386	1	78.2121	75.3926	37.0913	0.647366	11.3813		12.4429	0
27457	Thu Mar 23 11:35:56 2017_x000D_	66.5596	74.3294	143.598	2.50626	1	78.2121	75.3926	37.0913	0.647366	11.7009		10.5482	0
27458	Thu Mar 23 11:35:56 2017_x000D_	66.2633	74.1401	145.209	2.53438	1	78.2121	75.3926	37.0913	0.647366	12.0143		10.5407	0
27459	Thu Mar 23 11:35:56 2017_x000D_	65.9673	73.9508	143.6	2.50629	1	78.2121	75.3926	37.0913	0.647366	12.3294		17.0599	0
27460	Thu Mar 23 11:35:56 2017_x000D_	65.4736	73.6686	147.418	2.57293	1	78.2121	75.3926	37.0913	0.647366	12.8546		8.31218	0
27461	Thu Mar 23 11:35:56 2017_x000D_	65.2749	73.4755	147.416	2.57289	1	78.2121	75.3926	37.0913	0.647366	13.0785		21.1305	0
27462	Thu Mar 23 11:35:56 2017_x000D_	64.6814	73.0962	147.416	2.57289	1	78.2121	75.3926	37.0913	0.647366	13.7242		10.569	0
27463	Thu Mar 23 11:35:56 2017_x000D_	64.3846	72.9064	145.848	2.54552	1	78.2121	75.3926	37.0913	0.647366	14.0492		18.8191	0
27464	Thu Mar 23 11:35:57 2017_x000D_	63.8881	72.523	147.414	2.57285	1	78.2121	75.3926	37.0913	0.647366	14.6086		10.5798	117.93
27465	Thu Mar 23 11:35:57 2017_x000D_	63.591	72.333	145.846	2.5455	1	77.7986	79.3018	37.0913	0.647366	15.8247		14.7053	0
27466	Thu Mar 23 11:35:57 2017_x000D_	63.1937	72.0459	143.604	2.50637	1	77.7986	79.3018	37.0913	0.647366	16.308		13.13	0
27467	Thu Mar 23 11:35:57 2017_x000D_	62.7979	71.8591	143.607	2.50642	1	77.7986	79.3018	37.0913	0.647366	16.7456		8.35042	0
27468	Thu Mar 23 11:35:57 2017_x000D_	62.5982	71.6652	143.606	2.5064	1	77.7986	79.3018	37.0913	0.647366	17.0109		8.34833	6.53019
27469	Thu Mar 23 11:35:57 2017_x000D_	62.3985	71.4714	143.605	2.50637	1	77.7877	79.5192	37.0913	0.647366	17.3665		23.0303	0
27470	Thu Mar 23 11:35:57 2017_x000D_	61.8006	70.9899	145.842	2.54543	1	77.7877	79.5192	37.0913	0.647366	18.1201		6.58368	0
27471	Thu Mar 23 11:35:57 2017_x000D_	61.6022	70.8961	143.605	2.50638	1	77.7877	79.5192	37.0913	0.647366	18.3393		21.2553	0
27472	Thu Mar 23 11:35:57 2017_x000D_	61.0053	70.5144	143.607	2.50641	1	77.7877	79.5192	37.0913	0.647366	19.0456		8.3717	45.4192
27473	Thu Mar 23 11:35:57 2017_x000D_	60.805	70.3201	143.605	2.50638	1	76.2743	79.4775	40.8927	0.713712	17.9766		16.754	0
27474	Thu Mar 23 11:35:57 2017_x000D_	60.4042	69.9312	143.602	2.50634	1	76.2743	79.4775	40.8927	0.713712	18.52		8.38227	0
27475	Thu Mar 23 11:35:57 2017_x000D_	60.2037	69.7366	143.601	2.50631	1	76.2743	79.4775	40.8927	0.713712	18.7923		8.38442	0
27476	Thu Mar 23 11:35:57 2017_x000D_	60.0031	69.542	143.599	2.50628	1	76.2743	79.4775	40.8927	0.713712	19.0648		13.2009	0
27477	Thu Mar 23 11:35:57 2017_x000D_	59.6053	69.3539	143.603	2.50634	1	76.2743	79.4775	40.8927	0.713712	19.5024		8.39291	58.4051
27478	Thu Mar 23 11:35:57 2017_x000D_	59.4045	69.1591	143.601	2.50632	1	74.3282	79.4239	40.8927	0.713712	18.1131		13.2103	0
27479	Thu Mar 23 11:35:57 2017_x000D_	59.0064	68.9709	143.604	2.50637	1	74.3282	79.4239	40.8927	0.713712	18.5479		6.68856	0
27480	Thu Mar 23 11:35:57 2017_x000D_	58.9043	68.7727	141.879	2.47625	1	74.3282	79.4239	40.8927	0.713712	18.7442		9.34579	0
27481	Thu Mar 23 11:35:57 2017_x000D_	58.6063	68.6819	145.838	2.54535	1	74.3282	79.4239	40.8927	0.713712	19.0412		10.6847	46.0467
27482	Thu Mar 23 11:35:57 2017_x000D_	58.3062	68.4901	147.399	2.5726	1	72.8034	79.5996	40.8927	0.713712	18.2644		18.988	0
27483	Thu Mar 23 11:35:57 2017_x000D_	57.8049	68.1037	158.51	2.76652	1	72.8034	79.5996	40.8927	0.713712	18.8974		0	0
27484	Thu Mar 23 11:35:57 2017_x000D_	57.8049	68.1037	158.51	2.76652	1	72.8034	79.5996	40.8927	0.713712	18.8974		6.61226	0
27485	Thu Mar 23 11:35:58 2017_x000D_	57.6054	68.01	173.582	3.02959	1	72.8034	79.5996	40.8927	0.713712	19.1128		5.93151	71.4181
27486	Thu Mar 23 11:35:58 2017_x000D_	57.4078	68.0168	179.112	3.12609	1	70.4237	79.534	40.8927	0.713712	17.3799		9.34205	0
27487	Thu Mar 23 11:35:58 2017_x000D_	57.1099	67.9261	193.396	3.37539	1	70.4237	79.534	40.8927	0.713712	17.6635		9.43786	0
27488	Thu Mar 23 11:35:58 2017_x000D_	56.8155	68.037	202.397	3.53249	1	70.4237	79.534	40.8927	0.713712	17.8147		5.91921	0
27489	Thu Mar 23 11:35:58 2017_x000D_	56.6183	68.0435	215.082	3.75389	1	70.4237	79.534	40.8927	0.713712	17.9616		6.77974	77.9305
27490	Thu Mar 23 11:35:58 2017_x000D_	56.5234	68.2486	221.225	3.86111	1	67.827	79.4625	40.8927	0.713712	15.9224		17.5154	0
27491	Thu Mar 23 11:35:58 2017_x000D_	56.0346	68.5679	225.111	3.92892	1	67.827	79.4625	40.8927	0.713712	16.0547		12.8189	0
27492	Thu Mar 23 11:35:58 2017_x000D_	55.7435	68.8807	224.967	3.92641	1	67.827	79.4625	40.8927	0.713712	16.0619		12.8232	0
27493	Thu Mar 23 11:35:58 2017_x000D_	55.4523	69.1936	225.111	3.92893	1	67.827	79.4625	40.8927	0.713712	16.0805		12.8274	0
27494	Thu Mar 23 11:35:58 2017_x000D_	55.161	69.5066	221.226	3.86111	1	67.827	79.4625	40.8927	0.713712	16.1105		23.5656	51.9708
27495	Thu Mar 23 11:35:58 2017_x000D_	54.5766	70.0315	219.023	3.82267	1	66.0953	79.4147	40.8927	0.713712	14.8568		19.3179	0
27496	Thu Mar 23 11:35:58 2017_x000D_	54.0891	70.4522	217.385	3.79408	1	66.0953	79.4147	40.8927	0.713712	14.9825		8.55642	0
27497	Thu Mar 23 11:35:58 2017_x000D_	53.8947	70.6609	212.662	3.71165	1	66.0953	79.4147	40.8927	0.713712	15.0161		13.4304	0
27498	Thu Mar 23 11:35:58 2017_x000D_	53.5023	70.8764	212.661	3.71164	1	66.0953	79.4147	40.8927	0.713712	15.2147		17.557	45.8093
27499	Thu Mar 23 11:35:58 2017_x000D_	53.0123	71.1964	208.772	3.64377	1	64.5905	79.1554	55.1601	0.962725	14.0499		13.4398	0
27500	Thu Mar 23 11:35:58 2017_x000D_	52.6196	71.412	208.772	3.64377	1	64.5905	79.1554	55.1601	0.962725	14.257		6.72001	0
27501	Thu Mar 23 11:35:58 2017_x000D_	52.4233	71.5199	211.255	3.6871	1	64.5905	79.1554	55.1601	0.962725	14.3646		21.7371	0
27502	Thu Mar 23 11:35:58 2017_x000D_	51.8361	71.9444	211.256	3.68712	1	64.5905	79.1554	55.1601	0.962725	14.6517		10.867	0
27503	Thu Mar 23 11:35:58 2017_x000D_	51.5426	72.1567	212.662	3.71165	1	64.5905	79.1554	55.1601	0.962725	14.8064		18.9705	87.1387
27504	Thu Mar 23 11:35:58 2017_x000D_	50.9508	72.3795	212.66	3.71161	1	61.7434	79.7306	85.1278	1.48576	13.0583		10.8803	0
27505	Thu Mar 23 11:35:58 2017_x000D_	50.6569	72.592	211.256	3.6871	1	61.7434	79.7306	85.1278	1.48576	13.186		17.5737	0
27506	Thu Mar 23 11:35:58 2017_x000D_	50.1665	72.9124	215.085	3.75395	1	61.7434	79.7306	85.1278	1.48576	13.4355		8.56505	0
27507	Thu Mar 23 11:35:59 2017_x000D_	49.972	73.1214	215.086	3.75396	1	61.7434	79.7306	85.1278	1.48576	13.4999		18.9905	66.5794
27508	Thu Mar 23 11:35:59 2017_x000D_	49.3796	73.3445	215.084	3.75392	1	59.5561	80.1062	93.8495	1.63798	12.2181		8.56725	0
27509	Thu Mar 23 11:35:59 2017_x000D_	49.1851	73.5536	215.085	3.75394	1	59.5561	80.1062	93.8495	1.63798	12.2676		10.8827	0
27510	Thu Mar 23 11:35:59 2017_x000D_	48.8911	73.7661	216.676	3.78171	1	59.5561	80.1062	93.8495	1.63798	12.4072		10.8935	0
27511	Thu Mar 23 11:35:59 2017_x000D_	48.5968	73.9788	215.085	3.75394	1	59.5561	80.1062	93.8495	1.63798	12.5559		17.1386	46.1163
27512	Thu Mar 23 11:35:59 2017_x000D_	48.2076	74.397	215.086	3.75396	1	58.029	80.2822	108.996	1.90234	11.4497		10.8869	0
27513	Thu Mar 23 11:35:59 2017_x000D_	47.9135	74.6096	216.677	3.78172	1	58.029	80.2822	108.996	1.90234	11.5975		19.0193	0
27514	Thu Mar 23 11:35:59 2017_x000D_	47.3203	74.8333	216.675	3.78169	1	58.029	80.2822	108.996	1.90234	12.0153		10.9019	0
27515	Thu Mar 23 11:35:59 2017_x000D_	47.0258	75.0462	215.084	3.75393	1	58.029	80.2822	108.996	1.90234	12.1855		17.1491	74.5652
27516	Thu Mar 23 11:35:59 2017_x000D_	46.6363	75.4646	215.086	3.75396	1	55.6139	80.8696	124.72	2.17678	10.4791		10.8977	0
27517	Thu Mar 23 11:35:59 2017_x000D_	46.3419	75.6774	216.676	3.78171	1	55.6139	80.8696	124.72	2.17678	10.6268		10.9061	0
27518	Thu Mar 23 11:35:59 2017_x000D_	46.0473	75.8904	215.086	3.75396	1	55.6139	80.8696	124.72	2.17678	10.7848		6.75208	0
27519	Thu Mar 23 11:35:59 2017_x000D_	45.85	75.9987	212.664	3.71169	1	55.6139	80.8696	124.72	2.17678	10.9114		20.2472	0
27520	Thu Mar 23 11:35:59 2017_x000D_	45.2585	76.3237	215.085	3.75394	1	55.6139	80.8696	124.72	2.17678	11.3093		15.1443	66.61
27521	Thu Mar 23 11:35:59 2017_x000D_	44.8662	76.6414	212.664	3.71169	1	53.4256	81.2454	133.975	2.33831	9.71906		10.9144	0
27522	Thu Mar 23 11:35:59 2017_x000D_	44.5714	76.8546	211.263	3.68723	1	53.4256	81.2454	133.975	2.33831	9.88312		10.9085	0
27523	Thu Mar 23 11:35:59 2017_x000D_	44.2767	77.0676	212.665	3.7117	1	53.4256	81.2454	133.975	2.33831	10.0577		13.5137	0
27524	Thu Mar 23 11:35:59 2017_x000D_	43.8819	77.2845	212.664	3.71169	1	53.4256	81.2454	133.975	2.33831	10.333		8.58625	39.7102
27525	Thu Mar 23 11:35:59 2017_x000D_	43.6869	77.494	212.665	3.71171	1	52.1145	81.4274	141.737	2.47378	9.30033		16.2509	0
27526	Thu Mar 23 11:35:59 2017_x000D_	43.1922	77.7147	214.192	3.73835	1	52.1145	81.4274	141.737	2.47378	9.66393		4.29627	0
27527	Thu Mar 23 11:35:59 2017_x000D_	43.0946	77.8195	215.085	3.75393	1	52.1145	81.4274	141.737	2.47378	9.71471		10.9169	0
27528	Thu Mar 23 11:36:00 2017_x000D_	42.7997	78.0327	216.673	3.78166	1	52.1145	81.4274	141.737	2.47378	9.91411		10.9277	39.7161
27529	Thu Mar 23 11:36:00 2017_x000D_	42.5045	78.2461	215.085	3.75394	1	50.8032	81.6094	171.946	3.00103	8.95434		6.7643	0
27530	Thu Mar 23 11:36:00 2017_x000D_	42.3069	78.3547	212.665	3.7117	1	50.8032	81.6094	171.946	3.00103	9.09836		17.6677	0
27531	Thu Mar 23 11:36:00 2017_x000D_	41.8138	78.6767	208.791	3.6441	1	50.8032	81.6094	171.946	3.00103	9.45569		6.80111	0
27532	Thu Mar 23 11:36:00 2017_x000D_	41.7185	78.8824	202.482	3.53397	1	50.8032	81.6094	171.946	3.00103	9.48516		9.5639	20.7104
27533	Thu Mar 23 11:36:00 2017_x000D_	41.4201	78.9946	187.953	3.28039	1	50.1424	81.8092	180	3.14159	9.16518		6.70493	0
27534	Thu Mar 23 11:36:00 2017_x000D_	41.2171	78.9011	179.317	3.12967	1	50.1424	81.8092	180	3.14159	9.38712		6.77049	0
27535	Thu Mar 23 11:36:00 2017_x000D_	41.0191	79.0094	170.784	2.98074	1	50.1424	81.8092	180	3.14159	9.54324		9.49285	0
27536	Thu Mar 23 11:36:00 2017_x000D_	40.7158	78.9192	156.554	2.73237	1	50.1424	81.8092	180	3.14159	9.85966		6.00722	0
27537	Thu Mar 23 11:36:00 2017_x000D_	40.5157	78.9267	148.884	2.59852	1	50.1424	81.8092	180	3.14159	10.049		6.74102	13.0158
27538	Thu Mar 23 11:36:00 2017_x000D_	40.4104	78.7282	142.601	2.48886	1	49.7087	81.7974	180	3.14159	9.79175		14.9847	0
27539	Thu Mar 23 11:36:00 2017_x000D_	40.0023	78.4402	128.395	2.24092	1	49.7087	81.7974	180	3.14159	10.2706		6.71436	0
27540	Thu Mar 23 11:36:00 2017_x000D_	39.799	78.3466	126.731	2.21187	1	49.7087	81.7974	180	3.14159	10.4933		16.2559	0
27541	Thu Mar 23 11:36:00 2017_x000D_	39.5859	77.8484	113.229	1.97623	1	49.7087	81.7974	180	3.14159	10.8658		9.54568	0
27542	Thu Mar 23 11:36:00 2017_x000D_	39.4779	77.5491	111.649	1.94864	1	49.7087	81.7974	180	3.14159	11.0778		23.0129	0
27543	Thu Mar 23 11:36:00 2017_x000D_	39.1582	76.8518	113.229	1.97623	1	49.7087	81.7974	180	3.14159	11.6521		15.4489	0
27544	Thu Mar 23 11:36:00 2017_x000D_	39.0447	76.3495	111.647	1.94861	1	49.7087	81.7974	180	3.14159	11.975		13.5132	0
27545	Thu Mar 23 11:36:00 2017_x000D_	38.8332	75.9518	111.649	1.94864	1	49.7087	81.7974	180	3.14159	12.347		20.2908	67.6117
27546	Thu Mar 23 11:36:00 2017_x000D_	38.5155	75.3547	114.263	1.99427	1	47.5706	81.0848	223.993	3.90941	10.7158		12.5137	0
27547	Thu Mar 23 11:36:00 2017_x000D_	38.4042	74.9527	116.779	2.03818	1	47.5706	81.0848	223.993	3.90941	11.0284		17.6387	0
27548	Thu Mar 23 11:36:00 2017_x000D_	38.0888	74.4565	120.502	2.10315	1	47.5706	81.0848	223.993	3.90941	11.5689		9.13215	0
27549	Thu Mar 23 11:36:01 2017_x000D_	38.0808	74.1522	121.913	2.12779	1	47.5706	81.0848	223.993	3.90941	11.7523		8.53927	0
27550	Thu Mar 23 11:36:01 2017_x000D_	37.8742	73.9564	121.916	2.12783	1	47.5706	81.0848	223.993	3.90941	12.0347		13.5685	41.3603
27551	Thu Mar 23 11:36:01 2017_x000D_	37.6616	73.5572	126.69	2.21115	1	46.5269	80.184	225	3.92699	11.0683		8.54775	0
27552	Thu Mar 23 11:36:01 2017_x000D_	37.4548	73.3612	126.692	2.21118	1	46.5269	80.184	225	3.92699	11.3514		10.9194	0
27553	Thu Mar 23 11:36:01 2017_x000D_	37.2451	73.0637	128.353	2.24018	1	46.5269	80.184	225	3.92699	11.6983		15.1522	0
27554	Thu Mar 23 11:36:01 2017_x000D_	36.9316	72.6677	130.59	2.27923	1	46.5269	80.184	225	3.92699	12.1887		8.56047	23.2979
27555	Thu Mar 23 11:36:01 2017_x000D_	36.7245	72.4714	130.591	2.27925	1	45.8964	79.7306	205.853	3.59281	11.697		19.4072	0
27556	Thu Mar 23 11:36:01 2017_x000D_	36.3073	71.977	132.423	2.31122	1	45.8964	79.7306	205.853	3.59281	12.3316		10.9525	0
27557	Thu Mar 23 11:36:01 2017_x000D_	36.0971	71.6785	130.59	2.27923	1	45.8964	79.7306	205.853	3.59281	12.6832		19.4348	0
27558	Thu Mar 23 11:36:01 2017_x000D_	35.6793	71.1834	132.42	2.31117	1	45.8964	79.7306	205.853	3.59281	13.3208		8.58168	23.3038
27559	Thu Mar 23 11:36:01 2017_x000D_	35.4717	70.9866	132.421	2.31119	1	45.2658	79.277	188.637	3.29233	12.8318		10.9717	0
27560	Thu Mar 23 11:36:01 2017_x000D_	35.2611	70.6876	130.59	2.27922	1	45.2658	79.277	188.637	3.29233	13.186		17.1825	0
27561	Thu Mar 23 11:36:01 2017_x000D_	34.8454	70.2936	130.592	2.27926	1	45.2658	79.277	188.637	3.29233	13.7581		6.8123	0
27562	Thu Mar 23 11:36:01 2017_x000D_	34.7388	70.0931	128.357	2.24026	1	45.2658	79.277	188.637	3.29233	13.97		8.59864	0
27563	Thu Mar 23 11:36:01 2017_x000D_	34.5308	69.8959	128.359	2.24028	1	45.2658	79.277	188.637	3.29233	14.2564		17.777	26.7397
27564	Thu Mar 23 11:36:01 2017_x000D_	34.2131	69.3957	124.383	2.17088	1	44.4079	79.0352	225	3.92699	14.0305		8.60919	0
27565	Thu Mar 23 11:36:01 2017_x000D_	34.0049	69.1982	124.385	2.17092	1	44.4079	79.0352	225	3.92699	14.3174		13.6571	0
27566	Thu Mar 23 11:36:01 2017_x000D_	33.7909	68.7964	124.383	2.17089	1	44.4079	79.0352	225	3.92699	14.7497		8.61561	0
27567	Thu Mar 23 11:36:01 2017_x000D_	33.5825	68.5988	124.385	2.17093	1	44.4079	79.0352	225	3.92699	15.0369		13.6678	78.3333
27568	Thu Mar 23 11:36:01 2017_x000D_	33.3683	68.1967	124.383	2.1709	1	41.8129	78.7456	190.926	3.33229	13.5126		8.62615	0
27569	Thu Mar 23 11:36:01 2017_x000D_	33.1597	67.9988	124.385	2.17093	1	41.8129	78.7456	190.926	3.33229	13.7975		8.62615	0
27570	Thu Mar 23 11:36:01 2017_x000D_	32.9511	67.8009	124.387	2.17097	1	41.8129	78.7456	190.926	3.33229	14.0825		9.67791	0
27571	Thu Mar 23 11:36:02 2017_x000D_	32.8412	67.4976	123.485	2.15521	1	41.8129	78.7456	190.926	3.33229	14.3878		4.32683	53.5186
27572	Thu Mar 23 11:36:02 2017_x000D_	32.7366	67.3983	124.386	2.17094	1	40.0958	78.2618	221.266	3.86181	13.1215		17.8432	0
27573	Thu Mar 23 11:36:02 2017_x000D_	32.4173	66.8965	128.351	2.24015	1	40.0958	78.2618	221.266	3.86181	13.716		11.041	0
27574	Thu Mar 23 11:36:02 2017_x000D_	32.2051	66.5958	134.517	2.34776	1	40.0958	78.2618	221.266	3.86181	14.084		3.04991	0
27575	Thu Mar 23 11:36:02 2017_x000D_	32.1035	66.5994	140.602	2.45396	1	40.0958	78.2618	221.266	3.86181	14.1382		9.68612	59.8758
27576	Thu Mar 23 11:36:02 2017_x000D_	31.9928	66.2961	157.653	2.75156	1	38.161	77.7719	221.287	3.86219	13.0285		3.05281	0
27577	Thu Mar 23 11:36:02 2017_x000D_	31.8911	66.2996	164.143	2.86484	1	38.161	77.7719	221.287	3.86219	13.0738		4.3164	0
27578	Thu Mar 23 11:36:02 2017_x000D_	31.7866	66.2007	173.214	3.02315	1	38.161	77.7719	221.287	3.86219	13.2108		9.13123	0
27579	Thu Mar 23 11:36:02 2017_x000D_	31.4824	66.211	190.857	3.33108	1	38.161	77.7719	221.287	3.86219	13.3513		6.09921	0
27580	Thu Mar 23 11:36:02 2017_x000D_	31.2792	66.2176	196.663	3.43241	1	38.161	77.7719	221.287	3.86219	13.4485		6.82532	82.0683
27581	Thu Mar 23 11:36:02 2017_x000D_	31.0795	66.3266	212.44	3.70778	1	35.5935	76.8277	194.692	3.39801	11.4302		4.33443	0
27582	Thu Mar 23 11:36:02 2017_x000D_	30.981	66.4323	216.487	3.7784	1	35.5935	76.8277	194.692	3.39801	11.3728		9.6535	0
27583	Thu Mar 23 11:36:02 2017_x000D_	30.6793	66.5442	229.078	3.99817	1	35.5935	76.8277	194.692	3.39801	11.3974		6.84376	0
27584	Thu Mar 23 11:36:02 2017_x000D_	30.4789	66.6532	231.036	4.03234	1	35.5935	76.8277	194.692	3.39801	11.3877		20.624	66.3079
27585	Thu Mar 23 11:36:02 2017_x000D_	30.1917	67.2778	233.282	4.07153	1	33.4397	76.3313	187.871	3.27897	9.61849		11.0538	0
27586	Thu Mar 23 11:36:02 2017_x000D_	29.8924	67.4927	231.036	4.03234	1	33.4397	76.3313	187.871	3.27897	9.52387		11.0808	0
27587	Thu Mar 23 11:36:02 2017_x000D_	29.6979	67.8067	229.079	3.99818	1	33.4397	76.3313	187.871	3.27897	9.30967		21.7118	0
27588	Thu Mar 23 11:36:02 2017_x000D_	29.204	68.3357	224.849	3.92436	1	33.4397	76.3313	187.871	3.27897	9.04825		8.68128	104.849
27589	Thu Mar 23 11:36:02 2017_x000D_	29.0065	68.5472	224.849	3.92436	1	30.2372	74.9317	194.861	3.40097	6.50204		11.0604	0
27590	Thu Mar 23 11:36:02 2017_x000D_	28.707	68.7622	222.889	3.89014	1	30.2372	74.9317	194.861	3.40097	6.35643		19.6723	0
27591	Thu Mar 23 11:36:02 2017_x000D_	28.3149	69.2878	220.64	3.85089	1	30.2372	74.9317	194.861	3.40097	5.96229		6.85597	0
27592	Thu Mar 23 11:36:03 2017_x000D_	28.1142	69.3971	218.238	3.80896	1	30.2372	74.9317	194.861	3.40097	5.92781		19.6581	0
27593	Thu Mar 23 11:36:03 2017_x000D_	27.6169	69.8238	216.495	3.77855	1	30.2372	74.9317	194.861	3.40097	5.74079		11.0646	69.939
27594	Thu Mar 23 11:36:03 2017_x000D_	27.3173	70.0389	214.893	3.7506	1	28.101	73.9981	190.926	3.33229	4.03602		11.0622	0
27595	Thu Mar 23 11:36:03 2017_x000D_	27.0178	70.254	216.495	3.77855	1	28.101	73.9981	190.926	3.33229	3.89764		17.8997	0
27596	Thu Mar 23 11:36:03 2017_x000D_	26.5171	70.5785	212.456	3.70806	1	28.101	73.9981	190.926	3.33229	3.76861		9.68998	0
27597	Thu Mar 23 11:36:03 2017_x000D_	26.2144	70.6912	216.493	3.77852	1	28.101	73.9981	190.926	3.33229	3.80721		19.6685	39.6237
27598	Thu Mar 23 11:36:03 2017_x000D_	25.7169	71.1182	218.236	3.80894	1	26.805	73.7434	190.926	3.33229	2.84177		11.0778	0
27599	Thu Mar 23 11:36:03 2017_x000D_	25.4169	71.3335	216.494	3.77853	1	26.805	73.7434	190.926	3.33229	2.78109		19.6728	0
27600	Thu Mar 23 11:36:03 2017_x000D_	24.9193	71.7606	218.236	3.80894	1	26.805	73.7434	190.926	3.33229	2.7363		11.0838	0
27601	Thu Mar 23 11:36:03 2017_x000D_	24.6192	71.9761	216.494	3.77854	1	26.805	73.7434	190.926	3.33229	2.81088		19.677	13.064
27602	Thu Mar 23 11:36:03 2017_x000D_	24.1215	72.4033	218.236	3.80894	1	26.3697	73.7313	187.655	3.2752	2.61113		0	0
27603	Thu Mar 23 11:36:03 2017_x000D_	24.1215	72.4033	218.236	3.80894	1	26.3697	73.7313	187.655	3.2752	2.61113		19.69	0
27604	Thu Mar 23 11:36:03 2017_x000D_	23.6234	72.8307	216.495	3.77856	1	26.3697	73.7313	187.655	3.2752	2.8902		8.70043	0
27605	Thu Mar 23 11:36:03 2017_x000D_	23.4255	73.0427	216.496	3.77857	1	26.3697	73.7313	187.655	3.2752	3.02365		20.6215	0
27606	Thu Mar 23 11:36:03 2017_x000D_	22.8218	73.3714	218.85	3.81966	1	26.3697	73.7313	187.655	3.2752	3.56611		8.70248	0
27607	Thu Mar 23 11:36:03 2017_x000D_	22.6238	73.5834	218.851	3.81967	1	26.3697	73.7313	187.655	3.2752	3.74882		19.6943	0
27608	Thu Mar 23 11:36:03 2017_x000D_	22.1256	74.0109	220.636	3.85082	1	26.3697	73.7313	187.655	3.2752	4.2533		11.0988	0
27609	Thu Mar 23 11:36:03 2017_x000D_	21.8251	74.2267	218.851	3.81967	1	26.3697	73.7313	187.655	3.2752	4.57152		19.7004	0
27610	Thu Mar 23 11:36:03 2017_x000D_	21.3268	74.6544	220.636	3.85082	1	26.3697	73.7313	187.655	3.2752	5.12669		11.103	153.975
27611	Thu Mar 23 11:36:03 2017_x000D_	21.0262	74.8703	218.851	3.81967	2	21.9043	71.2009	180	3.14159	3.773		8.70672	0
27612	Thu Mar 23 11:36:03 2017_x000D_	20.8281	75.0824	218.851	3.81968	2	21.9043	71.2009	180	3.14159	4.02793		15.3962	0
27613	Thu Mar 23 11:36:04 2017_x000D_	20.4284	75.4043	216.497	3.77859	2	21.9043	71.2009	180	3.14159	4.45498		11.1054	0
27614	Thu Mar 23 11:36:04 2017_x000D_	20.1277	75.6202	214.899	3.7507	2	21.9043	71.2009	180	3.14159	4.76304		17.9546	53.9024
27615	Thu Mar 23 11:36:04 2017_x000D_	19.6256	75.9459	218.85	3.81966	2	21.5462	69.4402	194.06	3.38699	6.78328		6.88949	0
27616	Thu Mar 23 11:36:04 2017_x000D_	19.4239	76.0557	216.496	3.77858	2	21.5462	69.4402	194.06	3.38699	6.94759		8.71096	0
27617	Thu Mar 23 11:36:04 2017_x000D_	19.2257	76.2679	216.497	3.77859	2	21.5462	69.4402	194.06	3.38699	7.21126		13.7818	0
27618	Thu Mar 23 11:36:04 2017_x000D_	18.8223	76.4877	216.496	3.77857	2	21.5462	69.4402	194.06	3.38699	7.55559		8.7152	55.607
27619	Thu Mar 23 11:36:04 2017_x000D_	18.624	76.7	216.497	3.77858	2	19.8319	68.7353	185.584	3.23906	8.05577		6.89092	0
27620	Thu Mar 23 11:36:04 2017_x000D_	18.4223	76.8099	218.85	3.81965	2	19.8319	68.7353	185.584	3.23906	8.19672		8.7152	0
27621	Thu Mar 23 11:36:04 2017_x000D_	18.224	77.0222	218.85	3.81965	2	19.8319	68.7353	185.584	3.23906	8.44145		8.7152	0
27622	Thu Mar 23 11:36:04 2017_x000D_	18.0257	77.2345	218.85	3.81966	2	19.8319	68.7353	185.584	3.23906	8.689		11.1096	20.5934
27623	Thu Mar 23 11:36:04 2017_x000D_	17.7249	77.4505	220.634	3.85079	2	19.1877	68.4982	180	3.14159	9.07102		3.08622	0
27624	Thu Mar 23 11:36:04 2017_x000D_	17.6221	77.4544	218.85	3.81965	2	19.1877	68.4982	180	3.14159	9.09201		13.0749	0
27625	Thu Mar 23 11:36:04 2017_x000D_	17.3246	77.7729	218.237	3.80895	2	19.1877	68.4982	180	3.14159	9.45998		6.90696	0
27626	Thu Mar 23 11:36:04 2017_x000D_	17.1224	77.883	212.472	3.70833	2	19.1877	68.4982	180	3.14159	9.60937		6.9017	0
27627	Thu Mar 23 11:36:04 2017_x000D_	16.9204	77.9931	209.915	3.6637	2	19.1877	68.4982	180	3.14159	9.76185		3.06723	56.2151
27628	Thu Mar 23 11:36:04 2017_x000D_	16.9233	78.0953	193.986	3.38569	2	17.4149	69.1052	148.395	2.58997	9.00353		0.00848528	0
27629	Thu Mar 23 11:36:04 2017_x000D_	16.9231	78.0951	188.134	3.28356	2	17.4149	69.1052	148.395	2.58997	9.00334		4.3305	0
27630	Thu Mar 23 11:36:04 2017_x000D_	17.0289	78.1933	179.304	3.12944	2	17.4149	69.1052	148.395	2.58997	9.09629		0.024	0
27631	Thu Mar 23 11:36:04 2017_x000D_	17.0289	78.1925	160.963	2.80934	2	17.4149	69.1052	148.395	2.58997	9.09549		4.33523	47.6382
27632	Thu Mar 23 11:36:04 2017_x000D_	17.1351	78.2905	151.752	2.64858	2	16.4853	70.3926	116.037	2.02522	7.92459		4.34029	0
27633	Thu Mar 23 11:36:04 2017_x000D_	17.0296	78.1915	130.831	2.28343	2	16.4853	70.3926	116.037	2.02522	7.81787		3.08289	0
27634	Thu Mar 23 11:36:04 2017_x000D_	16.9269	78.1951	125.056	2.18264	2	16.4853	70.3926	116.037	2.02522	7.81499		6.1441	0
27635	Thu Mar 23 11:36:05 2017_x000D_	16.9204	77.9904	112.313	1.96023	2	16.4853	70.3926	116.037	2.02522	7.61025		4.33678	53.2376
27636	Thu Mar 23 11:36:05 2017_x000D_	16.8145	77.892	103.356	1.80391	2	15.5463	71.8984	109.478	1.91075	6.1263		6.13849	0
27637	Thu Mar 23 11:36:05 2017_x000D_	16.8076	77.6875	97.73	1.70571	2	15.5463	71.8984	109.478	1.91075	5.92491		12.6633	0
27638	Thu Mar 23 11:36:05 2017_x000D_	16.6907	77.2819	94.8713	1.65582	2	15.5463	71.8984	109.478	1.91075	5.50379		12.2985	0
27639	Thu Mar 23 11:36:05 2017_x000D_	16.6764	76.8722	94.8707	1.65581	2	15.5463	71.8984	109.478	1.91075	5.10057		24.8062	0
27640	Thu Mar 23 11:36:05 2017_x000D_	16.5446	76.0559	103.352	1.80383	2	15.5463	71.8984	109.478	1.91075	4.27568		12.6926	244.298
27641	Thu Mar 23 11:36:05 2017_x000D_	16.4273	75.6494	106.089	1.8516	1	16.2817	80.0084	255.308	4.45597	4.36143		21.5565	0
27642	Thu Mar 23 11:36:05 2017_x000D_	16.4019	74.9313	112.292	1.95986	1	16.2817	80.0084	255.308	4.45597	5.07852		13.0871	0
27643	Thu Mar 23 11:36:05 2017_x000D_	16.0821	74.6346	116.045	2.02537	1	16.2817	80.0084	255.308	4.45597	5.37751		6.89667	0
27644	Thu Mar 23 11:36:05 2017_x000D_	15.9718	74.4329	118.654	2.07091	1	16.2817	80.0084	255.308	4.45597	5.58411		22.4502	59.2317
27645	Thu Mar 23 11:36:05 2017_x000D_	15.7402	73.7213	125	2.18166	1	16.1501	78.0384	257.665	4.49711	4.33652		11.1271	0
27646	Thu Mar 23 11:36:05 2017_x000D_	15.5232	73.4205	126.605	2.20968	1	16.1501	78.0384	257.665	4.49711	4.66026		11.141	0
27647	Thu Mar 23 11:36:05 2017_x000D_	15.3061	73.1192	125.001	2.18167	1	16.1501	78.0384	257.665	4.49711	4.99108		22.288	0
27648	Thu Mar 23 11:36:05 2017_x000D_	14.8717	72.5165	125.001	2.18168	1	16.1501	78.0384	257.665	4.49711	5.66795		11.1487	101.916
27649	Thu Mar 23 11:36:05 2017_x000D_	14.6543	72.2151	126.604	2.20966	1	14.7587	74.9392	237.798	4.15035	2.7261		19.8274	0
27650	Thu Mar 23 11:36:05 2017_x000D_	14.2229	71.7144	125.003	2.18172	1	14.7587	74.9392	237.798	4.15035	3.26901		6.91798	0
27651	Thu Mar 23 11:36:05 2017_x000D_	14.1124	71.512	122.563	2.13913	1	14.7587	74.9392	237.798	4.15035	3.48761		20.7702	0
27652	Thu Mar 23 11:36:05 2017_x000D_	13.7805	70.9044	119.994	2.09429	1	14.7587	74.9392	237.798	4.15035	4.15168		11.1836	0
27653	Thu Mar 23 11:36:05 2017_x000D_	13.5625	70.602	118.664	2.07107	1	14.7587	74.9392	237.798	4.15035	4.49913		8.77735	66.9447
27654	Thu Mar 23 11:36:05 2017_x000D_	13.3483	70.4027	118.667	2.07113	1	12.8445	73.7923	175.587	3.06458	3.42684		12.3861	0
27655	Thu Mar 23 11:36:05 2017_x000D_	13.3334	69.9901	118.661	2.07102	1	12.8445	73.7923	175.587	3.06458	3.8335		19.8785	0
27656	Thu Mar 23 11:36:06 2017_x000D_	12.9009	69.4881	119.996	2.09433	1	12.8445	73.7923	175.587	3.06458	4.30457		9.81496	0
27657	Thu Mar 23 11:36:06 2017_x000D_	12.7862	69.1817	116.064	2.02569	1	12.8445	73.7923	175.587	3.06458	4.61097		18.1215	62.2091
27658	Thu Mar 23 11:36:06 2017_x000D_	12.4566	68.6755	119.995	2.09431	1	11.0529	74.8364	129.845	2.26622	6.31879		6.20208	0
27659	Thu Mar 23 11:36:06 2017_x000D_	12.4491	68.4689	119.992	2.09426	1	11.0529	74.8364	129.845	2.26622	6.51878		22.4369	0
27660	Thu Mar 23 11:36:06 2017_x000D_	12.0119	67.8621	119.995	2.0943	1	11.0529	74.8364	129.845	2.26622	7.03992		6.96252	0
27661	Thu Mar 23 11:36:06 2017_x000D_	11.9005	67.6585	122.556	2.13901	1	11.0529	74.8364	129.845	2.26622	7.22777		18.1582	47.5483
27662	Thu Mar 23 11:36:06 2017_x000D_	11.5705	67.1511	118.667	2.07113	1	11.4227	76.3776	81.3632	1.42006	9.22768		9.84094	0
27663	Thu Mar 23 11:36:06 2017_x000D_	11.4552	66.844	122.554	2.13897	1	11.4227	76.3776	81.3632	1.42006	9.53366		6.96227	0
27664	Thu Mar 23 11:36:06 2017_x000D_	11.344	66.6403	119.993	2.09428	1	11.4227	76.3776	81.3632	1.42006	9.73762		13.9396	0
27665	Thu Mar 23 11:36:06 2017_x000D_	11.1211	66.2326	119.993	2.09427	1	11.4227	76.3776	81.3632	1.42006	10.1495		4.42566	20.6346
27666	Thu Mar 23 11:36:06 2017_x000D_	11.0132	66.132	121.148	2.11443	1	11.6122	77.0388	70.1638	1.22459	10.9232		11.2443	0
27667	Thu Mar 23 11:36:06 2017_x000D_	10.7941	65.8279	122.554	2.13897	1	11.6122	77.0388	70.1638	1.22459	11.2407		6.22329	0
27668	Thu Mar 23 11:36:06 2017_x000D_	10.7864	65.6206	122.551	2.13891	1	11.6122	77.0388	70.1638	1.22459	11.448		6.98321	0
27669	Thu Mar 23 11:36:06 2017_x000D_	10.5748	65.5236	124.088	2.16575	1	11.6122	77.0388	70.1638	1.22459	11.5618		9.86622	0
27670	Thu Mar 23 11:36:06 2017_x000D_	10.4595	65.2156	119.995	2.09431	1	11.6122	77.0388	70.1638	1.22459	11.8793		6.2264	35.43
27671	Thu Mar 23 11:36:06 2017_x000D_	10.4517	65.0082	119.992	2.09426	1	12.721	76.6322	55.5296	0.969175	11.8434		6.99492	0
27672	Thu Mar 23 11:36:06 2017_x000D_	10.2399	64.9107	118.67	2.07118	1	12.721	76.6322	55.5296	0.969175	11.9812		16.8157	0
27673	Thu Mar 23 11:36:06 2017_x000D_	10.0129	64.3982	112.351	1.9609	1	12.721	76.6322	55.5296	0.969175	12.5301		0.0216333	0
27674	Thu Mar 23 11:36:06 2017_x000D_	10.0135	64.3986	101.118	1.76483	1	12.721	76.6322	55.5296	0.969175	12.5296		4.3969	32.984
27675	Thu Mar 23 11:36:06 2017_x000D_	9.91377	64.506	86.4138	1.50821	1	13.6213	76.0011	16.812	0.293425	12.0782		3.13133	0
27676	Thu Mar 23 11:36:06 2017_x000D_	9.9178	64.6103	74.5447	1.30105	1	13.6213	76.0011	16.812	0.293425	11.9777		3.12669	0
27677	Thu Mar 23 11:36:07 2017_x000D_	9.81365	64.6142	59.0652	1.03088	1	13.6213	76.0011	16.812	0.293425	12.0067		0.0111606	0
27678	Thu Mar 23 11:36:07 2017_x000D_	9.81343	64.6145	50.9986	0.890094	1	13.6213	76.0011	16.812	0.293425	12.0064		8.76752	28.0073
27679	Thu Mar 23 11:36:07 2017_x000D_	10.013	64.401	34.714	0.605873	1	14.3037	75.364	315	5.49779	11.7727		4.43313	0
27680	Thu Mar 23 11:36:07 2017_x000D_	9.90476	64.3004	25.7272	0.449024	1	14.3037	75.364	315	5.49779	11.906		3.11368	0
27681	Thu Mar 23 11:36:07 2017_x000D_	10.0085	64.2972	19.271	0.336342	1	14.3037	75.364	315	5.49779	11.8711		12.474	0
27682	Thu Mar 23 11:36:07 2017_x000D_	10.4241	64.2843	7.74447	0.135166	1	14.3037	75.364	315	5.49779	11.7393		6.95586	0
27683	Thu Mar 23 11:36:07 2017_x000D_	10.6281	64.1741	4.74756	0.0828606	1	14.3037	75.364	315	5.49779	11.7781		9.35225	67.0986
27684	Thu Mar 23 11:36:07 2017_x000D_	10.9397	64.1647	4.59774	0.0802456	1	14.835	73.1914	283.013	4.93951	9.83131		24.9445	0
27685	Thu Mar 23 11:36:07 2017_x000D_	11.7708	64.1394	4.59888	0.0802656	1	14.835	73.1914	283.013	4.93951	9.55657		12.8672	0
27686	Thu Mar 23 11:36:07 2017_x000D_	12.1899	64.2306	7.45081	0.130041	1	14.835	73.1914	283.013	4.93951	9.34305		22.6423	0
27687	Thu Mar 23 11:36:07 2017_x000D_	12.909	64.0014	13.634	0.237958	1	14.835	73.1914	283.013	4.93951	9.38965		12.4497	66.0609
27688	Thu Mar 23 11:36:07 2017_x000D_	13.3238	63.9888	13.636	0.237993	1	15.1485	71.0118	278.926	4.86818	7.25617		12.8125	0
27689	Thu Mar 23 11:36:07 2017_x000D_	13.7348	63.8727	16.498	0.287944	1	15.1485	71.0118	278.926	4.86818	7.27773		15.8474	0
27690	Thu Mar 23 11:36:07 2017_x000D_	14.2494	63.7534	20.2023	0.352597	1	15.1485	71.0118	278.926	4.86818	7.31387		9.81305	0
27691	Thu Mar 23 11:36:07 2017_x000D_	14.5564	63.6405	21.9991	0.383957	1	15.1485	71.0118	278.926	4.86818	7.39504		19.6215	40.0328
27692	Thu Mar 23 11:36:07 2017_x000D_	15.1702	63.4146	21.9995	0.383963	1	15.4239	69.7061	280.133	4.88924	6.29661		11.1793	0
27693	Thu Mar 23 11:36:07 2017_x000D_	15.4735	63.1981	23.0279	0.401913	1	15.4239	69.7061	280.133	4.88924	6.50819		12.7907	0
27694	Thu Mar 23 11:36:07 2017_x000D_	15.8838	63.0822	25.7537	0.449486	1	15.4239	69.7061	280.133	4.88924	6.63985		13.8593	0
27695	Thu Mar 23 11:36:07 2017_x000D_	16.2903	62.8627	25.7533	0.449479	1	15.4239	69.7061	280.133	4.88924	6.89803		6.92498	0
27696	Thu Mar 23 11:36:07 2017_x000D_	16.4934	62.753	23.0277	0.40191	1	15.4239	69.7061	280.133	4.88924	7.03487		9.79408	14.7667
27697	Thu Mar 23 11:36:07 2017_x000D_	16.7998	62.6403	24.6191	0.429684	1	15.6611	69.2748	282.335	4.92767	6.73151		16.6844	0
27698	Thu Mar 23 11:36:07 2017_x000D_	17.3095	62.4178	25.754	0.449492	1	15.6611	69.2748	282.335	4.92767	7.05235		9.78563	0
27699	Thu Mar 23 11:36:08 2017_x000D_	17.6156	62.3051	21.9973	0.383925	1	15.6611	69.2748	282.335	4.92767	7.23856		19.5759	0
27700	Thu Mar 23 11:36:08 2017_x000D_	18.228	62.0798	21.9977	0.383932	1	15.6611	69.2748	282.335	4.92767	7.63918		11.1619	20.8544
27701	Thu Mar 23 11:36:08 2017_x000D_	18.5308	61.8636	23.0273	0.401903	1	15.9078	68.6249	280.926	4.90309	7.25226		19.5625	0
27702	Thu Mar 23 11:36:08 2017_x000D_	19.1428	61.6385	23.028	0.401914	1	15.9078	68.6249	280.926	4.90309	7.69903		12.7507	0
27703	Thu Mar 23 11:36:08 2017_x000D_	19.5518	61.5229	20.1969	0.352502	1	15.9078	68.6249	280.926	4.90309	7.9823		20.7359	0
27704	Thu Mar 23 11:36:08 2017_x000D_	20.16	61.1945	23.0277	0.40191	1	15.9078	68.6249	280.926	4.90309	8.56108		9.76386	9.34566
27705	Thu Mar 23 11:36:08 2017_x000D_	20.4654	61.082	19.2798	0.336497	1	16.1355	68.4123	283.013	4.93951	8.5136		9.7769	0
27706	Thu Mar 23 11:36:08 2017_x000D_	20.7713	60.9696	23.0284	0.401921	1	16.1355	68.4123	283.013	4.93951	8.76838		12.7317	0
27707	Thu Mar 23 11:36:08 2017_x000D_	21.1797	60.8542	20.1955	0.352479	1	16.1355	68.4123	283.013	4.93951	9.08674		19.5236	0
27708	Thu Mar 23 11:36:08 2017_x000D_	21.7905	60.6296	20.1955	0.352478	1	16.1355	68.4123	283.013	4.93951	9.62026		11.1263	0
27709	Thu Mar 23 11:36:08 2017_x000D_	22.0922	60.4139	19.2778	0.336462	1	16.1355	68.4123	283.013	4.93951	9.9728		21.8234	19.7048
27710	Thu Mar 23 11:36:08 2017_x000D_	22.809	60.2899	23.0316	0.401978	1	16.1642	67.7561	259.496	4.52905	9.99487		11.1221	0
27711	Thu Mar 23 11:36:08 2017_x000D_	23.1106	60.0743	21.9971	0.383921	1	16.1642	67.7561	259.496	4.52905	10.3568		19.4962	0
27712	Thu Mar 23 11:36:08 2017_x000D_	23.7205	59.8499	21.9975	0.383928	1	16.1642	67.7561	259.496	4.52905	10.9364		9.74667	0
27713	Thu Mar 23 11:36:08 2017_x000D_	24.0254	59.7377	20.1942	0.352455	1	16.1642	67.7561	259.496	4.52905	11.2291		9.24069	80.9656
27714	Thu Mar 23 11:36:08 2017_x000D_	24.3333	59.729	19.2798	0.336496	1	15.6248	65.1117	261.074	4.5566	10.2377		19.4762	0
27715	Thu Mar 23 11:36:08 2017_x000D_	24.9426	59.5049	19.2796	0.336492	1	15.6248	65.1117	261.074	4.5566	10.8746		8.72778	0
27716	Thu Mar 23 11:36:08 2017_x000D_	25.1413	59.2924	19.2767	0.336442	1	15.6248	65.1117	261.074	4.5566	11.1547		18.7219	0
27717	Thu Mar 23 11:36:08 2017_x000D_	25.7536	59.1718	22.0001	0.383974	1	15.6248	65.1117	261.074	4.5566	11.742		6.88211	32.8664
27718	Thu Mar 23 11:36:08 2017_x000D_	25.9554	59.0627	19.2778	0.336462	1	15.6727	64.0172	261.074	4.5566	11.4141		15.6875	0
27719	Thu Mar 23 11:36:08 2017_x000D_	26.4649	58.945	23.0353	0.402043	1	15.6727	64.0172	261.074	4.5566	11.9247		6.87804	0
27720	Thu Mar 23 11:36:09 2017_x000D_	26.6666	58.836	20.1955	0.352479	1	15.6727	64.0172	261.074	4.5566	12.1536		6.87804	0
27721	Thu Mar 23 11:36:09 2017_x000D_	26.8683	58.727	23.0345	0.402028	1	15.6727	64.0172	261.074	4.5566	12.3826		12.672	0
27722	Thu Mar 23 11:36:09 2017_x000D_	27.2748	58.6122	20.1956	0.352479	1	15.6727	64.0172	261.074	4.5566	12.7993		6.87662	59.6413
27723	Thu Mar 23 11:36:09 2017_x000D_	27.4765	58.5033	23.0352	0.402039	1	15.9771	62.0526	261.074	4.5566	12.0347		6.14338	0
27724	Thu Mar 23 11:36:09 2017_x000D_	27.6812	58.4976	23.0366	0.402065	1	15.9771	62.0526	261.074	4.5566	12.2321		13.7467	0
27725	Thu Mar 23 11:36:09 2017_x000D_	28.0843	58.2797	23.0358	0.40205	1	15.9771	62.0526	261.074	4.5566	12.6814		4.35343	0
27726	Thu Mar 23 11:36:09 2017_x000D_	28.1833	58.1736	19.2756	0.336423	1	15.9771	62.0526	261.074	4.5566	12.8077		12.658	35.5851
27727	Thu Mar 23 11:36:09 2017_x000D_	28.5894	58.0591	22.0007	0.383984	1	16.4614	60.9698	282.335	4.92767	12.4724		3.07623	0
27728	Thu Mar 23 11:36:09 2017_x000D_	28.6919	58.0562	23.0364	0.40206	1	16.4614	60.9698	282.335	4.92767	12.5728		6.86991	0
27729	Thu Mar 23 11:36:09 2017_x000D_	28.8934	57.9474	25.7719	0.449804	1	16.4614	60.9698	282.335	4.92767	12.7941		3.09788	0
27730	Thu Mar 23 11:36:09 2017_x000D_	28.897	58.0506	36.3955	0.635222	1	16.4614	60.9698	282.335	4.92767	12.7736		3.06107	46.0551
27731	Thu Mar 23 11:36:09 2017_x000D_	28.795	58.0533	42.8313	0.747548	1	16.5286	59.4361	278.054	4.85295	12.3441		11.1209	0
27732	Thu Mar 23 11:36:09 2017_x000D_	28.5999	58.3685	49.0548	0.856168	1	16.5286	59.4361	278.054	4.85295	12.1184		6.88389	0
27733	Thu Mar 23 11:36:09 2017_x000D_	28.5043	58.5771	67.9383	1.18575	1	16.5286	59.4361	278.054	4.85295	12.0065		9.76495	0
27734	Thu Mar 23 11:36:09 2017_x000D_	28.4112	58.889	82.8271	1.44561	1	16.5286	59.4361	278.054	4.85295	11.8952		4.35011	0
27735	Thu Mar 23 11:36:09 2017_x000D_	28.5163	58.9889	91.7171	1.60077	1	16.5286	59.4361	278.054	4.85295	11.996		0.0067082	104.641
27736	Thu Mar 23 11:36:09 2017_x000D_	28.5162	58.9887	97.3731	1.69948	1	18.6181	56.6432	315	5.49779	10.1722		0.0247386	0
27737	Thu Mar 23 11:36:09 2017_x000D_	28.5154	58.9885	115.46	2.01516	1	18.6181	56.6432	315	5.49779	10.1714		0.0108167	0
27738	Thu Mar 23 11:36:09 2017_x000D_	28.5151	58.9887	123.447	2.15456	1	18.6181	56.6432	315	5.49779	10.1711		6.19536	0
27739	Thu Mar 23 11:36:09 2017_x000D_	28.5083	58.7823	136.383	2.38034	1	18.6181	56.6432	315	5.49779	10.1189		4.365	47.7333
27740	Thu Mar 23 11:36:09 2017_x000D_	28.4028	58.6821	140.462	2.45153	1	19.5491	55.3529	315	5.49779	9.45894		6.87939	0
27741	Thu Mar 23 11:36:09 2017_x000D_	28.1952	58.5847	142.718	2.49089	1	19.5491	55.3529	315	5.49779	9.23036		26.2208	0
27742	Thu Mar 23 11:36:10 2017_x000D_	27.5624	57.9818	142.714	2.49083	1	19.5491	55.3529	315	5.49779	8.43351		15.449	0
27743	Thu Mar 23 11:36:10 2017_x000D_	27.1432	57.6827	140.463	2.45155	1	19.5491	55.3529	315	5.49779	7.94345		24.1496	130.361
27744	Thu Mar 23 11:36:10 2017_x000D_	26.5128	57.1821	134.279	2.34361	1	21.4699	51.4551	284.692	4.96881	7.63082		13.1411	0
27745	Thu Mar 23 11:36:10 2017_x000D_	26.1957	56.8799	130.083	2.27037	1	21.4699	51.4551	284.692	4.96881	7.19456		21.9238	0
27746	Thu Mar 23 11:36:10 2017_x000D_	25.6667	56.3757	125.963	2.19847	1	21.4699	51.4551	284.692	4.96881	6.46726		13.9043	0
27747	Thu Mar 23 11:36:10 2017_x000D_	25.4485	55.9668	125.961	2.19843	1	21.4699	51.4551	284.692	4.96881	6.01537		13.9136	86.3771
27748	Thu Mar 23 11:36:10 2017_x000D_	25.2302	55.5576	125.959	2.19839	1	23.1053	49.0854	315	5.49779	6.81209		11.1725	0
27749	Thu Mar 23 11:36:10 2017_x000D_	24.9156	55.3583	123.482	2.15516	1	23.1053	49.0854	315	5.49779	6.52889		25.1118	0
27750	Thu Mar 23 11:36:10 2017_x000D_	24.4815	54.6426	121.955	2.12852	1	23.1053	49.0854	315	5.49779	5.72507		9.8599	0
27751	Thu Mar 23 11:36:10 2017_x000D_	24.3687	54.3339	125.958	2.19838	1	23.1053	49.0854	315	5.49779	5.39842		19.9505	0
27752	Thu Mar 23 11:36:10 2017_x000D_	23.9406	53.825	124.372	2.17069	1	23.1053	49.0854	315	5.49779	4.81264		11.2406	42.4229
27753	Thu Mar 23 11:36:10 2017_x000D_	23.7248	53.5187	125.959	2.19841	1	24.0274	48.0133	315	5.49779	5.51371		18.2003	0
27754	Thu Mar 23 11:36:10 2017_x000D_	23.3992	53.0068	130.07	2.27015	1	24.0274	48.0133	315	5.49779	5.03286		11.2256	0
27755	Thu Mar 23 11:36:10 2017_x000D_	23.0832	52.8064	132.309	2.30922	1	24.0274	48.0133	315	5.49779	4.88521		13.2367	0
27756	Thu Mar 23 11:36:10 2017_x000D_	22.7637	52.5021	136.362	2.37996	1	24.0274	48.0133	315	5.49779	4.66329		8.82714	42.4291
27757	Thu Mar 23 11:36:10 2017_x000D_	22.5508	52.299	136.362	2.37996	1	24.9497	46.9411	315	5.49779	5.87042		8.83355	0
27758	Thu Mar 23 11:36:10 2017_x000D_	22.3377	52.0958	136.362	2.37996	1	24.9497	46.9411	315	5.49779	5.77871		17.6713	0
27759	Thu Mar 23 11:36:10 2017_x000D_	21.9114	51.6893	136.362	2.37996	1	24.9497	46.9411	315	5.49779	5.63708		8.83779	0
27760	Thu Mar 23 11:36:10 2017_x000D_	21.6982	51.486	136.362	2.37996	1	24.9497	46.9411	315	5.49779	5.58823		8.84628	107.861
27761	Thu Mar 23 11:36:10 2017_x000D_	21.4848	51.2825	136.362	2.37996	1	27.4692	44.3762	315	5.49779	9.13838		17.6968	0
27762	Thu Mar 23 11:36:10 2017_x000D_	21.0579	50.8754	136.362	2.37996	1	27.4692	44.3762	315	5.49779	9.12931		11.2981	0
27763	Thu Mar 23 11:36:11 2017_x000D_	20.8409	50.5676	138.461	2.4166	1	27.4692	44.3762	315	5.49779	9.07016		17.7202	0
27764	Thu Mar 23 11:36:11 2017_x000D_	20.4134	50.16	138.46	2.41659	1	27.4692	44.3762	315	5.49779	9.12341		8.86531	0
27765	Thu Mar 23 11:36:11 2017_x000D_	20.1996	49.956	138.46	2.41658	1	27.4692	44.3762	315	5.49779	9.16413		8.86748	51.7716
27766	Thu Mar 23 11:36:11 2017_x000D_	19.9857	49.752	138.46	2.41658	1	28.6201	43.0903	315	5.49779	10.9056		15.6669	0
27767	Thu Mar 23 11:36:11 2017_x000D_	19.561	49.4481	136.362	2.37996	1	28.6201	43.0903	315	5.49779	11.0675		11.3281	0
27768	Thu Mar 23 11:36:11 2017_x000D_	19.3434	49.1395	138.458	2.41656	1	28.6201	43.0903	315	5.49779	11.0747		15.6837	0
27769	Thu Mar 23 11:36:11 2017_x000D_	18.9183	48.8352	136.362	2.37996	1	28.6201	43.0903	315	5.49779	11.2751		8.88662	42.4525
27770	Thu Mar 23 11:36:11 2017_x000D_	18.7039	48.6308	136.362	2.37996	1	29.5429	42.0175	315	5.49779	12.6972		15.691	0
27771	Thu Mar 23 11:36:11 2017_x000D_	18.2785	48.3265	138.462	2.41662	1	29.5429	42.0175	315	5.49779	12.9109		4.44953	0
27772	Thu Mar 23 11:36:11 2017_x000D_	18.1713	48.224	134.269	2.34343	1	29.5429	42.0175	315	5.49779	12.9551		17.7987	0
27773	Thu Mar 23 11:36:11 2017_x000D_	17.7419	47.8146	134.269	2.34344	1	29.5429	42.0175	315	5.49779	13.148		0	44.4839
27774	Thu Mar 23 11:36:11 2017_x000D_	17.7419	47.8146	134.269	2.34344	1	30.2574	40.7182	289.478	5.05234	14.3874		11.3731	0
27775	Thu Mar 23 11:36:11 2017_x000D_	17.5234	47.5048	132.328	2.30956	1	30.2574	40.7182	289.478	5.05234	14.4296		13.3533	0
27776	Thu Mar 23 11:36:11 2017_x000D_	17.2012	47.1977	132.021	2.30419	1	30.2574	40.7182	289.478	5.05234	14.5756		8.91414	0
27777	Thu Mar 23 11:36:11 2017_x000D_	16.9862	46.9926	132.021	2.30421	1	30.2574	40.7182	289.478	5.05234	14.6797		3.15196	93.5732
27778	Thu Mar 23 11:36:11 2017_x000D_	16.9825	46.8876	130.105	2.27075	1	30.8332	37.6527	289.478	5.05234	16.6471		15.7381	0
27779	Thu Mar 23 11:36:11 2017_x000D_	16.5561	46.582	123.555	2.15643	1	30.8332	37.6527	289.478	5.05234	16.8395		7.05707	0
27780	Thu Mar 23 11:36:11 2017_x000D_	16.4451	46.3746	120.947	2.11093	1	30.8332	37.6527	289.478	5.05234	16.8252		0.0218403	0
27781	Thu Mar 23 11:36:11 2017_x000D_	16.4458	46.3748	101.341	1.76874	1	30.8332	37.6527	289.478	5.05234	16.8248		3.14917	0
27782	Thu Mar 23 11:36:11 2017_x000D_	16.4497	46.4797	94.9637	1.65743	1	30.8332	37.6527	289.478	5.05234	16.876		3.1149	46.2502
27783	Thu Mar 23 11:36:11 2017_x000D_	16.3459	46.4822	86.0144	1.50123	1	30.9028	36.1126	262.129	4.57501	17.8727		3.17294	0
27784	Thu Mar 23 11:36:12 2017_x000D_	16.3496	46.5879	68.0753	1.18814	1	30.9028	36.1126	262.129	4.57501	17.9312		3.13996	0
27785	Thu Mar 23 11:36:12 2017_x000D_	16.3459	46.4833	61.5355	1.074	1	30.9028	36.1126	262.129	4.57501	17.8733		4.3764	0
27786	Thu Mar 23 11:36:12 2017_x000D_	16.4457	46.3769	40.4184	0.705434	1	30.9028	36.1126	262.129	4.57501	17.7303		4.39774	39.6525
27787	Thu Mar 23 11:36:12 2017_x000D_	16.5459	46.2699	36.2037	0.631874	1	30.9625	34.7922	261.946	4.57182	18.4276		6.93778	0
27788	Thu Mar 23 11:36:12 2017_x000D_	16.7497	46.1606	19.8778	0.346932	1	30.9625	34.7922	261.946	4.57182	18.2001		4.39788	0
27789	Thu Mar 23 11:36:12 2017_x000D_	16.8498	46.0535	16.1307	0.281533	1	30.9625	34.7922	261.946	4.57182	18.0551		22.6385	0
27790	Thu Mar 23 11:36:12 2017_x000D_	17.57	45.8282	9.83223	0.171605	1	30.9625	34.7922	261.946	4.57182	17.3537		0	26.442
27791	Thu Mar 23 11:36:12 2017_x000D_	17.57	45.8282	9.83223	0.171605	1	31.0023	33.9117	261.946	4.57182	17.9563		28.1961	0
27792	Thu Mar 23 11:36:12 2017_x000D_	18.5016	45.7038	13.237	0.231029	1	31.0023	33.9117	261.946	4.57182	17.1849		12.8147	0
27793	Thu Mar 23 11:36:12 2017_x000D_	18.9134	45.5903	16.1336	0.281584	1	31.0023	33.9117	261.946	4.57182	16.8087		22.614	0
27794	Thu Mar 23 11:36:12 2017_x000D_	19.6329	45.3655	16.9258	0.295411	1	31.0023	33.9117	261.946	4.57182	16.1385		12.8023	0
27795	Thu Mar 23 11:36:12 2017_x000D_	20.0443	45.2521	19.8833	0.347029	1	31.0023	33.9117	261.946	4.57182	15.7697		22.5847	26.448
27796	Thu Mar 23 11:36:12 2017_x000D_	20.7629	45.0277	24.3556	0.425085	1	31.0421	33.031	262.345	4.57878	15.7982		11.1902	0
27797	Thu Mar 23 11:36:12 2017_x000D_	21.067	44.8117	25.5021	0.445095	1	31.0421	33.031	262.345	4.57878	15.4366		18.0878	0
27798	Thu Mar 23 11:36:12 2017_x000D_	21.5749	44.4868	29.5023	0.514913	1	31.0421	33.031	262.345	4.57878	14.8615		12.7797	0
27799	Thu Mar 23 11:36:12 2017_x000D_	21.9856	44.3737	32.115	0.560512	1	31.0421	33.031	262.345	4.57878	14.5147		6.93089	40.1208
27800	Thu Mar 23 11:36:12 2017_x000D_	22.1893	44.2647	34.5946	0.603789	1	30.8833	31.7031	261.074	4.5566	15.2768		18.0695	0
27801	Thu Mar 23 11:36:12 2017_x000D_	22.6966	43.94	33.6804	0.587833	1	30.8833	31.7031	261.074	4.5566	14.7229		11.1703	0
27802	Thu Mar 23 11:36:12 2017_x000D_	23.0001	43.7243	32.1148	0.560509	1	30.8833	31.7031	261.074	4.5566	14.3755		8.78262	0
27803	Thu Mar 23 11:36:12 2017_x000D_	23.2003	43.5107	32.1138	0.560492	1	30.8833	31.7031	261.074	4.5566	14.0872		20.7671	26.46
27804	Thu Mar 23 11:36:12 2017_x000D_	23.8107	43.1842	34.595	0.603797	1	30.9231	30.822	261.074	4.5566	14.2622		6.91748	0
27805	Thu Mar 23 11:36:12 2017_x000D_	24.014	43.0754	32.1147	0.560507	1	30.9231	30.822	261.074	4.5566	14.067		22.3304	0
27806	Thu Mar 23 11:36:13 2017_x000D_	24.6208	42.6443	32.1141	0.560496	1	30.9231	30.822	261.074	4.5566	13.3972		6.19616	0
27807	Thu Mar 23 11:36:13 2017_x000D_	24.8273	42.6403	32.1156	0.560522	1	30.9231	30.822	261.074	4.5566	13.2978		11.2227	0
27808	Thu Mar 23 11:36:13 2017_x000D_	25.024	42.3221	29.4994	0.514861	1	30.9231	30.822	261.074	4.5566	12.9248		19.5499	50.0614
27809	Thu Mar 23 11:36:13 2017_x000D_	25.6369	42.1007	29.5011	0.514892	1	30.337	29.2596	256.987	4.48527	13.6742		8.77209	0
27810	Thu Mar 23 11:36:13 2017_x000D_	25.8368	41.8873	29.4997	0.514868	1	30.337	29.2596	256.987	4.48527	13.4056		20.7362	0
27811	Thu Mar 23 11:36:13 2017_x000D_	26.4463	41.5613	32.1148	0.560508	1	30.337	29.2596	256.987	4.48527	12.9023		6.90671	0
27812	Thu Mar 23 11:36:13 2017_x000D_	26.6493	41.4527	29.5	0.514873	1	30.337	29.2596	256.987	4.48527	12.7386		20.7228	77.0482
27813	Thu Mar 23 11:36:13 2017_x000D_	27.2584	41.1269	32.1157	0.560525	1	29.5717	26.808	256.987	4.48527	14.5046		8.76566	0
27814	Thu Mar 23 11:36:13 2017_x000D_	27.4582	40.9137	32.1147	0.560507	1	29.5717	26.808	256.987	4.48527	14.2632		6.18411	0
27815	Thu Mar 23 11:36:13 2017_x000D_	27.6643	40.9098	32.1161	0.560532	1	29.5717	26.808	256.987	4.48527	14.2302		22.2847	0
27816	Thu Mar 23 11:36:13 2017_x000D_	28.2698	40.4795	32.1155	0.560522	1	29.5717	26.808	256.987	4.48527	13.7333		6.89736	48.0028
27817	Thu Mar 23 11:36:13 2017_x000D_	28.4725	40.371	29.4994	0.514862	1	29.2037	25.2508	256.987	4.48527	15.1379		11.1336	0
27818	Thu Mar 23 11:36:13 2017_x000D_	28.775	40.156	28.1408	0.491149	1	29.2037	25.2508	256.987	4.48527	14.9114		16.61	0
27819	Thu Mar 23 11:36:13 2017_x000D_	29.2836	39.9372	29.4997	0.514868	1	29.2037	25.2508	256.987	4.48527	14.6866		8.76142	0
27820	Thu Mar 23 11:36:13 2017_x000D_	29.4833	39.7241	29.4984	0.514844	1	29.2037	25.2508	256.987	4.48527	14.476		16.5911	0
27821	Thu Mar 23 11:36:13 2017_x000D_	29.9913	39.5055	28.1408	0.491149	1	29.2037	25.2508	256.987	4.48527	14.2764		8.75937	20.8403
27822	Thu Mar 23 11:36:13 2017_x000D_	30.1909	39.2924	28.1392	0.491121	1	29.0148	24.5823	252.665	4.40983	14.757		16.5927	0
27823	Thu Mar 23 11:36:13 2017_x000D_	30.699	39.0739	29.4989	0.514853	1	29.0148	24.5823	252.665	4.40983	14.5891		8.75513	0
27824	Thu Mar 23 11:36:13 2017_x000D_	30.8985	38.8609	29.4976	0.514829	1	29.0148	24.5823	252.665	4.40983	14.4023		6.166	0
27825	Thu Mar 23 11:36:13 2017_x000D_	31.104	38.8572	29.4991	0.514856	1	29.0148	24.5823	252.665	4.40983	14.427		8.75294	35.4684
27826	Thu Mar 23 11:36:13 2017_x000D_	31.3035	38.6443	29.4977	0.514832	1	28.6268	23.4655	247.644	4.32221	15.413		6.88924	0
27827	Thu Mar 23 11:36:14 2017_x000D_	31.506	38.536	32.1166	0.560541	1	28.6268	23.4655	247.644	4.32221	15.3431		6.88924	0
27828	Thu Mar 23 11:36:14 2017_x000D_	31.7085	38.4277	34.6021	0.60392	1	28.6268	23.4655	247.644	4.32221	15.2763		13.7838	0
27829	Thu Mar 23 11:36:14 2017_x000D_	32.1137	38.2111	42.7402	0.745957	1	28.6268	23.4655	247.644	4.32221	15.1523		4.38078	23.6756
27830	Thu Mar 23 11:36:14 2017_x000D_	32.2135	38.1045	46.876	0.818141	1	28.2189	22.7899	262.345	4.57878	15.827		6.94049	0
27831	Thu Mar 23 11:36:14 2017_x000D_	32.1173	38.3149	65.3837	1.14116	1	28.2189	22.7899	262.345	4.57878	16.007		3.12421	0
27832	Thu Mar 23 11:36:14 2017_x000D_	32.1202	38.419	77.1147	1.34591	1	28.2189	22.7899	262.345	4.57878	16.1087		4.40438	0
27833	Thu Mar 23 11:36:14 2017_x000D_	32.2256	38.5212	91.6208	1.59908	1	28.2189	22.7899	262.345	4.57878	16.2335		3.1329	20.8535
27834	Thu Mar 23 11:36:14 2017_x000D_	32.2281	38.6256	103.26	1.80223	1	28.0298	22.121	259.997	4.5378	17.0302		0.0108167	0
27835	Thu Mar 23 11:36:14 2017_x000D_	32.2278	38.6254	108.773	1.89844	1	28.0298	22.121	259.997	4.5378	17.0299		3.14007	0
27836	Thu Mar 23 11:36:14 2017_x000D_	32.224	38.5208	127.735	2.2294	1	28.0298	22.121	259.997	4.5378	16.9276		0.0108167	0
27837	Thu Mar 23 11:36:14 2017_x000D_	32.2237	38.521	135.755	2.36938	1	28.0298	22.121	259.997	4.5378	16.9278		8.83631	0
27838	Thu Mar 23 11:36:14 2017_x000D_	32.0123	38.3159	148.666	2.59471	1	28.0298	22.121	259.997	4.5378	16.6774		7.02211	19.889
27839	Thu Mar 23 11:36:14 2017_x000D_	31.9036	38.1086	155.472	2.7135	1	28.0595	21.4587	259.496	4.52905	17.0879		6.16923	0
27840	Thu Mar 23 11:36:14 2017_x000D_	31.698	38.1127	168.901	2.94788	1	28.0595	21.4587	259.496	4.52905	17.0468		4.42762	0
27841	Thu Mar 23 11:36:14 2017_x000D_	31.5922	38.0098	172.304	3.00727	1	28.0595	21.4587	259.496	4.52905	16.9239		9.24142	0
27842	Thu Mar 23 11:36:14 2017_x000D_	31.2842	38.0152	171.857	2.99947	1	28.0595	21.4587	259.496	4.52905	16.8676		18.8114	23.689
27843	Thu Mar 23 11:36:14 2017_x000D_	30.6643	37.9208	168.901	2.94789	1	27.6514	20.7827	242.434	4.23127	17.4009		18.8228	0
27844	Thu Mar 23 11:36:14 2017_x000D_	30.044	37.8265	166.015	2.89751	1	27.6514	20.7827	242.434	4.23127	17.2109		9.8177	0
27845	Thu Mar 23 11:36:14 2017_x000D_	29.7323	37.7268	162.291	2.83251	1	27.6514	20.7827	242.434	4.23127	17.0714		22.6028	0
27846	Thu Mar 23 11:36:14 2017_x000D_	29.0053	37.529	155.497	2.71393	1	27.6514	20.7827	242.434	4.23127	16.8009		13.9501	29.4397
27847	Thu Mar 23 11:36:14 2017_x000D_	28.5869	37.3261	155.496	2.71392	1	27.2532	19.8858	262.345	4.57878	17.4912		20.9432	0
27848	Thu Mar 23 11:36:15 2017_x000D_	27.9588	37.0214	152.8	2.66686	1	27.2532	19.8858	262.345	4.57878	17.1501		13.3444	0
27849	Thu Mar 23 11:36:15 2017_x000D_	27.6399	36.7113	148.699	2.59529	1	27.2532	19.8858	262.345	4.57878	16.8299		20.974	0
27850	Thu Mar 23 11:36:15 2017_x000D_	27.0109	36.4061	146.213	2.5519	1	27.2532	19.8858	262.345	4.57878	16.5221		13.9903	0
27851	Thu Mar 23 11:36:15 2017_x000D_	26.5913	36.2026	146.215	2.55194	1	27.2532	19.8858	262.345	4.57878	16.3302		11.3126	27.2459
27852	Thu Mar 23 11:36:15 2017_x000D_	26.275	35.9973	144.484	2.52173	1	27.0738	18.9955	248.16	4.33121	17.0206		20.1524	0
27853	Thu Mar 23 11:36:15 2017_x000D_	25.7449	35.5847	146.214	2.55191	1	27.0738	18.9955	248.16	4.33121	16.6423		8.9254	0
27854	Thu Mar 23 11:36:15 2017_x000D_	25.5314	35.3775	146.212	2.55188	1	27.0738	18.9955	248.16	4.33121	16.4544		22.6776	0
27855	Thu Mar 23 11:36:15 2017_x000D_	24.8973	34.966	146.212	2.55188	1	27.0738	18.9955	248.16	4.33121	16.1181		8.93388	27.2517
27856	Thu Mar 23 11:36:15 2017_x000D_	24.6836	34.7586	146.21	2.55185	1	26.8944	18.105	259.074	4.52169	16.7997		9.89931	0
27857	Thu Mar 23 11:36:15 2017_x000D_	24.3693	34.6581	150.227	2.62195	1	26.8944	18.105	259.074	4.52169	16.7446		15.764	0
27858	Thu Mar 23 11:36:15 2017_x000D_	23.9448	34.3484	152.78	2.66651	1	26.8944	18.105	259.074	4.52169	16.509		14.056	0
27859	Thu Mar 23 11:36:15 2017_x000D_	23.5233	34.1438	152.78	2.66652	1	26.8944	18.105	259.074	4.52169	16.3892		7.02804	14.7319
27860	Thu Mar 23 11:36:15 2017_x000D_	23.3125	34.0416	155.467	2.71342	1	26.6951	17.6562	261.363	4.56165	16.7309		19.8307	0
27861	Thu Mar 23 11:36:15 2017_x000D_	22.683	33.8399	155.47	2.71347	1	26.6951	17.6562	261.363	4.56165	16.6736		8.96364	0
27862	Thu Mar 23 11:36:15 2017_x000D_	22.4685	33.6319	155.467	2.7134	1	26.6951	17.6562	261.363	4.56165	16.5253		16.9338	0
27863	Thu Mar 23 11:36:15 2017_x000D_	21.942	33.4284	156.703	2.73498	1	26.6951	17.6562	261.363	4.56165	16.4728		11.3908	23.7101
27864	Thu Mar 23 11:36:15 2017_x000D_	21.6235	33.2217	155.466	2.71339	1	26.2868	16.9795	242.757	4.23691	16.8984		14.1016	0
27865	Thu Mar 23 11:36:15 2017_x000D_	21.2006	33.0165	155.465	2.71338	1	26.2868	16.9795	242.757	4.23691	16.8242		14.1097	0
27866	Thu Mar 23 11:36:15 2017_x000D_	20.7775	32.8111	155.465	2.71338	1	26.2868	16.9795	242.757	4.23691	16.7628		16.9767	0
27867	Thu Mar 23 11:36:15 2017_x000D_	20.2497	32.607	156.7	2.73493	1	26.2868	16.9795	242.757	4.23691	16.7531		9.9504	0
27868	Thu Mar 23 11:36:15 2017_x000D_	19.9339	32.5056	152.787	2.66664	1	26.2868	16.9795	242.757	4.23691	16.7756		7.06158	20.8908
27869	Thu Mar 23 11:36:15 2017_x000D_	19.7221	32.4029	155.467	2.71342	1	25.6199	17.1799	224.467	3.91769	16.3256		14.1392	0
27870	Thu Mar 23 11:36:16 2017_x000D_	19.2981	32.1971	155.467	2.71341	1	25.6199	17.1799	224.467	3.91769	16.2936		14.1486	0
27871	Thu Mar 23 11:36:16 2017_x000D_	18.8738	31.9912	155.467	2.7134	1	25.6199	17.1799	224.467	3.91769	16.2753		9.00828	0
27872	Thu Mar 23 11:36:16 2017_x000D_	18.6581	31.7823	155.463	2.71334	1	25.6199	17.1799	224.467	3.91769	16.177		17.0251	35.6104
27873	Thu Mar 23 11:36:16 2017_x000D_	18.1288	31.5776	156.696	2.73486	1	24.5051	17.5876	195.447	3.41119	15.3746		7.08833	0
27874	Thu Mar 23 11:36:16 2017_x000D_	17.9163	31.4743	154.109	2.68971	1	24.5051	17.5876	195.447	3.41119	15.3705		17.0301	0
27875	Thu Mar 23 11:36:16 2017_x000D_	17.3869	31.2694	152.789	2.66668	1	24.5051	17.5876	195.447	3.41119	15.4227		6.2706	0
27876	Thu Mar 23 11:36:16 2017_x000D_	17.1779	31.2723	152.793	2.66674	1	24.5051	17.5876	195.447	3.41119	15.5229		9.02956	20.8908
27877	Thu Mar 23 11:36:16 2017_x000D_	16.9616	31.063	152.79	2.66668	1	23.8382	17.788	165.308	2.88517	14.9504		11.4699	0
27878	Thu Mar 23 11:36:16 2017_x000D_	16.6408	30.855	151.342	2.64142	1	23.8382	17.788	165.308	2.88517	14.9181		7.10444	0
27879	Thu Mar 23 11:36:16 2017_x000D_	16.4278	30.7515	148.725	2.59575	1	23.8382	17.788	165.308	2.88517	14.9321		9.0402	0
27880	Thu Mar 23 11:36:16 2017_x000D_	16.2112	30.542	148.723	2.59571	1	23.8382	17.788	165.308	2.88517	14.8605		6.27956	0
27881	Thu Mar 23 11:36:16 2017_x000D_	16.0019	30.5448	148.727	2.59578	1	23.8382	17.788	165.308	2.88517	14.9714		15.9609	20.8908
27882	Thu Mar 23 11:36:16 2017_x000D_	15.5719	30.2315	146.258	2.55268	1	23.1713	17.9884	160.522	2.80164	14.4099		11.4924	0
27883	Thu Mar 23 11:36:16 2017_x000D_	15.2504	30.0232	144.54	2.52271	1	23.1713	17.9884	160.522	2.80164	14.4075		7.18114	0
27884	Thu Mar 23 11:36:16 2017_x000D_	15.1383	29.8117	138.036	2.40918	1	23.1713	17.9884	160.522	2.80164	14.294		3.17627	0
27885	Thu Mar 23 11:36:16 2017_x000D_	15.1423	29.9175	128.023	2.23443	1	23.1713	17.9884	160.522	2.80164	14.3794		6.38586	0
27886	Thu Mar 23 11:36:16 2017_x000D_	15.1506	30.1302	110.06	1.9209	1	23.1713	17.9884	165.139	2.88221	14.5518		3.19126	0
27887	Thu Mar 23 11:36:16 2017_x000D_	15.1546	30.2365	103.665	1.8093	1	23.1713	17.9884	165.139	2.88221	14.6384		3.12663	0
27888	Thu Mar 23 11:36:16 2017_x000D_	15.0504	30.2386	83.122	1.45075	1	23.1713	17.9884	165.139	2.88221	14.6975		0.0067082	0
27889	Thu Mar 23 11:36:16 2017_x000D_	15.0505	30.2388	77.3776	1.35049	1	23.1713	17.9884	165.139	2.88221	14.6976		3.16106	23.918
27890	Thu Mar 23 11:36:16 2017_x000D_	15.0467	30.1335	57.4785	1.00319	1	22.4945	18.4098	153.963	2.68717	13.8894		0.0127279	0
27891	Thu Mar 23 11:36:17 2017_x000D_	15.0464	30.1338	48.9565	0.854452	1	22.4945	18.4098	153.963	2.68717
27892	Thu Mar 23 11:36:17 2017_x000D_	15.147	30.0265	36.0444	0.629094	1	22.4945	18.4098	153.963	2.68717
27893	Thu Mar 23 11:36:17 2017_x000D_	15.3524	29.9176	25.2203	0.440178	1	22.4945	18.4098	153.963	2.68717
27894	Thu Mar 23 11:36:17 2017_x000D_	15.3522	29.9175	19.5506	0.341222	1	22.4945	18.4098	153.963	2.68717
27895	Thu Mar 23 11:36:17 2017_x000D_	15.453	29.8099	15.7677	0.275198	1	21.8275	18.6103	135	2.35619
27896	Thu Mar 23 11:36:17 2017_x000D_	15.8683	29.6982	12.8466	0.224215	1	21.8275	18.6103	135	2.35619
27897	Thu Mar 23 11:36:17 2017_x000D_	16.7023	29.5813	15.7704	0.275245	1	21.8275	18.6103	135	2.35619
27898	Thu Mar 23 11:36:17 2017_x000D_	17.1172	29.4698	18.6216	0.325008	1	21.8275	18.6103	135	2.35619
27899	Thu Mar 23 11:36:17 2017_x000D_	17.5284	29.2522	18.62	0.32498	1	21.5987	18.8244	165.308	2.88517
27900	Thu Mar 23 11:36:17 2017_x000D_	18.2533	29.0307	25.228	0.440312	1	21.5987	18.8244	165.308	2.88517
27901	Thu Mar 23 11:36:17 2017_x000D_	18.5635	28.9206	29.2701	0.510859	1	21.5987	18.8244	165.308	2.88517
27902	Thu Mar 23 11:36:17 2017_x000D_	18.87	28.7043	36.0573	0.629318	1	21.5987	18.8244	165.308	2.88517
27903	Thu Mar 23 11:36:17 2017_x000D_	19.3818	28.3794	40.3141	0.703614	1	21.3796	18.8176	159.508	2.78394
27904	Thu Mar 23 11:36:17 2017_x000D_	19.6878	28.1633	38.4799	0.671601	1	21.3796	18.8176	159.508	2.78394
27905	Thu Mar 23 11:36:17 2017_x000D_	20.1958	27.7324	40.3144	0.703619	1	21.3796	18.8176	159.508	2.78394
27906	Thu Mar 23 11:36:17 2017_x000D_	20.4983	27.4102	40.7587	0.711373	1	21.3796	18.8176	159.508	2.78394
27907	Thu Mar 23 11:36:17 2017_x000D_	21.0094	27.0856	40.3147	0.703624	1	20.9317	19.0249	159.508	2.78394
27908	Thu Mar 23 11:36:17 2017_x000D_	21.2111	26.8709	40.3144	0.703619	1	20.9317	19.0249	159.508	2.78394
27909	Thu Mar 23 11:36:17 2017_x000D_	21.4127	26.6561	40.3141	0.703614	1	20.9317	19.0249	159.508	2.78394
27910	Thu Mar 23 11:36:17 2017_x000D_	21.9235	26.3318	36.0559	0.629294	1	20.9317	19.0249	159.508	2.78394
27911	Thu Mar 23 11:36:17 2017_x000D_	22.125	26.1171	36.0553	0.629283	1	20.9317	19.0249	159.508	2.78394
27912	Thu Mar 23 11:36:17 2017_x000D_	22.33	26.0086	33.4839	0.584404	1	20.4935	19.0112	171.363	2.99085
27913	Thu Mar 23 11:36:18 2017_x000D_	22.8371	25.5783	31.8995	0.556751	1	20.4935	19.0112	171.363	2.99085
27914	Thu Mar 23 11:36:18 2017_x000D_	23.0421	25.4698	34.4081	0.600535	1	20.4935	19.0112	171.363	2.99085
27915	Thu Mar 23 11:36:18 2017_x000D_	23.5526	25.1457	33.4833	0.584394	1	20.4935	19.0112	171.363	2.99085
27916	Thu Mar 23 11:36:18 2017_x000D_	23.8614	25.0363	34.4094	0.600558	1	20.0553	18.9975	172.345	3.00799
27917	Thu Mar 23 11:36:18 2017_x000D_	24.2675	24.7134	31.8998	0.556756	1	20.0553	18.9975	172.345	3.00799
27918	Thu Mar 23 11:36:18 2017_x000D_	24.4689	24.4989	31.8988	0.556738	1	20.0553	18.9975	172.345	3.00799
27919	Thu Mar 23 11:36:18 2017_x000D_	24.6737	24.3906	34.4085	0.600542	1	20.0553	18.9975	172.345	3.00799
27920	Thu Mar 23 11:36:18 2017_x000D_	25.0797	24.0678	31.8982	0.556728	1	18.9305	19.6262	165.308	2.88517
27921	Thu Mar 23 11:36:18 2017_x000D_	25.2876	24.0657	31.8996	0.556754	1	18.9305	19.6262	165.308	2.88517
27922	Thu Mar 23 11:36:18 2017_x000D_	25.6935	23.7431	34.4091	0.600551	1	18.9305	19.6262	165.308	2.88517
27923	Thu Mar 23 11:36:18 2017_x000D_	25.898	23.6349	31.8991	0.556743	1	18.9305	19.6262	165.308	2.88517
27924	Thu Mar 23 11:36:18 2017_x000D_	26.1026	23.5267	34.4097	0.600562	1	18.9305	19.6262	165.308	2.88517
27925	Thu Mar 23 11:36:18 2017_x000D_	26.3039	23.3123	34.4089	0.600549	1	17.5963	20.0272	165.308	2.88517
27926	Thu Mar 23 11:36:18 2017_x000D_	26.5116	23.3103	34.4104	0.600574	1	17.5963	20.0272	165.308	2.88517
27927	Thu Mar 23 11:36:18 2017_x000D_	26.8136	22.9887	38.4837	0.671667	1	17.5963	20.0272	165.308	2.88517
27928	Thu Mar 23 11:36:18 2017_x000D_	27.0183	22.8804	44.6411	0.779134	1	17.5963	20.0272	165.308	2.88517
27929	Thu Mar 23 11:36:18 2017_x000D_	27.1191	22.7731	48.9711	0.854707	1	16.7004	20.4418	165.308	2.88517
27930	Thu Mar 23 11:36:18 2017_x000D_	27.22	22.6655	61.5437	1.07414	1	16.7004	20.4418	165.308	2.88517
27931	Thu Mar 23 11:36:18 2017_x000D_	27.22	22.6653	66.8267	1.16635	1	16.7004	20.4418	165.308	2.88517
27932	Thu Mar 23 11:36:18 2017_x000D_	27.3174	22.4512	82.9256	1.44732	1	16.7004	20.4418	165.308	2.88517
27933	Thu Mar 23 11:36:18 2017_x000D_	27.3109	22.2385	88.7741	1.5494	1	16.7004	20.4418	165.308	2.88517
27934	Thu Mar 23 11:36:19 2017_x000D_	27.3007	21.9194	106.812	1.86422	1	16.2331	21.091	187.899	3.27945
27935	Thu Mar 23 11:36:19 2017_x000D_	27.294	21.7067	112.358	1.96102	1	16.2331	21.091	187.899	3.27945
27936	Thu Mar 23 11:36:19 2017_x000D_	27.2905	21.6004	118.797	2.07339	1	16.2331	21.091	187.899	3.27945
27937	Thu Mar 23 11:36:19 2017_x000D_	27.1834	21.4951	122.783	2.14297	1	16.2331	21.091	187.899	3.27945
27938	Thu Mar 23 11:36:19 2017_x000D_	26.9655	21.1782	137.517	2.40012	1	17.0711	22.0019	129.151	2.25412
27939	Thu Mar 23 11:36:19 2017_x000D_	26.8582	21.0729	141.659	2.47242	1	17.0711	22.0019	129.151	2.25412
27940	Thu Mar 23 11:36:19 2017_x000D_	26.5367	20.7566	145.748	2.54379	1	17.0711	22.0019	129.151	2.25412
27941	Thu Mar 23 11:36:19 2017_x000D_	26.1144	20.5472	145.751	2.54383	1	17.0711	22.0019	129.151	2.25412
27942	Thu Mar 23 11:36:19 2017_x000D_	25.4772	20.1263	145.751	2.54383	1	17.6898	22.9057	62.4339	1.08968
27943	Thu Mar 23 11:36:19 2017_x000D_	25.1586	19.9159	144.031	2.51381	1	17.6898	22.9057	62.4339	1.08968
27944	Thu Mar 23 11:36:19 2017_x000D_	24.6247	19.4933	137.529	2.40033	1	17.6898	22.9057	62.4339	1.08968
27945	Thu Mar 23 11:36:19 2017_x000D_	24.4097	19.2817	137.529	2.40033	1	17.6898	22.9057	62.4339	1.08968
27946	Thu Mar 23 11:36:19 2017_x000D_	24.0905	19.0708	135.458	2.36419	1	18.3277	23.3677	58.0995	1.01403
27947	Thu Mar 23 11:36:19 2017_x000D_	23.6566	18.5402	133.388	2.32805	1	18.3277	23.3677	58.0995	1.01403
27948	Thu Mar 23 11:36:19 2017_x000D_	23.549	18.4341	129.284	2.25643	1	18.3277	23.3677	58.0995	1.01403
27949	Thu Mar 23 11:36:19 2017_x000D_	23.3336	18.2221	129.285	2.25645	1	18.3277	23.3677	58.0995	1.01403
27950	Thu Mar 23 11:36:19 2017_x000D_	22.7914	17.5849	126.951	2.21572	1	18.3277	23.3677	58.0995	1.01403
27951	Thu Mar 23 11:36:19 2017_x000D_	22.7847	17.3711	126.947	2.21565	1	18.7368	24.0436	45	0.785398
27952	Thu Mar 23 11:36:19 2017_x000D_	22.3496	16.8391	125.258	2.18616	1	18.7368	24.0436	45	0.785398
27953	Thu Mar 23 11:36:19 2017_x000D_	22.1337	16.6265	125.26	2.18619	1	18.7368	24.0436	45	0.785398
27954	Thu Mar 23 11:36:19 2017_x000D_	21.9143	16.307	126.949	2.21568	1	18.7368	24.0436	45	0.785398
27955	Thu Mar 23 11:36:20 2017_x000D_	21.5865	15.8807	129.28	2.25637	1	19.8027	24.7397	0	0
27956	Thu Mar 23 11:36:20 2017_x000D_	21.3703	15.6678	129.282	2.25639	1	19.8027	24.7397	0	0
27957	Thu Mar 23 11:36:20 2017_x000D_	21.1436	15.1336	131.158	2.28914	1	19.8027	24.7397	0	0
27958	Thu Mar 23 11:36:20 2017_x000D_	20.9306	15.0273	129.279	2.25635	1	19.8027	24.7397	0	0
27959	Thu Mar 23 11:36:20 2017_x000D_	20.6021	14.6002	131.464	2.29448	1	22.2015	25.0347	0	0
27960	Thu Mar 23 11:36:20 2017_x000D_	20.4941	14.4938	131.161	2.28918	1	22.2015	25.0347	0	0
27961	Thu Mar 23 11:36:20 2017_x000D_	20.1689	14.1737	135.432	2.36373	1	22.2015	25.0347	0	0
27962	Thu Mar 23 11:36:20 2017_x000D_	20.1689	14.1737	135.432	2.36373	1	22.2015	25.0347	0	0
27963	Thu Mar 23 11:36:20 2017_x000D_	19.8399	13.7459	137.493	2.3997	1	22.2015	25.0347	0	0
27964	Thu Mar 23 11:36:20 2017_x000D_	19.623	13.5322	137.492	2.39969	1	22.2015	25.0347	0	0
27965	Thu Mar 23 11:36:20 2017_x000D_	19.406	13.3184	137.492	2.39969	1	22.2015	25.0347	0	0
