# Supplementary material for: Guppies Prefer to Follow Large (Robot) Leaders Irrespective of Own Size
Source: Front Bioeng Biotechnol. 2020 May 15;8:441. doi: 10.3389/fbioe.2020.00441 (PMC7243707; doi:10.3389/fbioe.2020.00441)
Supplement: Supplementary file 3 [file Data_Sheet_1.ZIP › Raw Data/ID41.xlsx]

## Sheet: ThuMar23112743201
Framenumber	Current timestamp	Robo Position x	Robo Position y	Robo Angle deg	Robo Angle rad	Fish ID	Fish Position x	Fish Position y	Fish Angle deg	Fish Angle rad	Distance_between_subjects	Mean_Distance (L300 bis L1500)	Velocity_Robo	Velocity_Fish	Mean_velocity_Robo		Fish ID	Fish Position x	Fish Position y	Fish Angle deg	Fish Angle rad	Fish ID	Fish Position x	Fish Position y	Fish Angle deg	Fish Angle rad	Fish ID	Fish Position x	Fish Position y	Fish Angle deg	Fish Angle rad	Fish ID	Fish Position x	Fish Position y	Fish Angle deg	Fish Angle rad
24302	Thu Mar 23 11:27:57 2017_x000D_	18.2183	12.3561	133.377	2.32787	2	12.8791	12.3487	225	3.92699	5.33921	40.4804	0	0	11.3839	9.84434
24303	Thu Mar 23 11:27:57 2017_x000D_	18.2183	12.3561	133.377	2.32787	2	12.8791	12.3487	225	3.92699	5.33921		3.2328	27.9094
24304	Thu Mar 23 11:27:57 2017_x000D_	18.2219	12.4638	135.437	2.36382	2	13.5087	13.0336	138.976	2.42559	4.74752		3.2328	0
24305	Thu Mar 23 11:27:57 2017_x000D_	18.2183	12.3561	133.377	2.32787	2	13.5087	13.0336	138.976	2.42559	4.75808		3.22081	0
24306	Thu Mar 23 11:27:57 2017_x000D_	18.2147	12.2488	135.432	2.36373	2	13.5087	13.0336	138.976	2.42559	4.77099		7.18181	0
24307	Thu Mar 23 11:27:57 2017_x000D_	18.0004	12.1421	141.604	2.47146	2	13.5087	13.0336	138.976	2.42559	4.57932		0.0182483	0
24308	Thu Mar 23 11:27:57 2017_x000D_	18.0003	12.1427	154.837	2.70241	2	13.5087	13.0336	138.976	2.42559	4.5791		3.153	9.30179
24309	Thu Mar 23 11:27:57 2017_x000D_	18.1054	12.1426	161.57	2.81993	2	13.7185	13.2619	96.3253	1.68119	4.52744		3.16202	0
24310	Thu Mar 23 11:27:57 2017_x000D_	18.2108	12.143	180.219	3.14541	2	13.7185	13.2619	96.3253	1.68119	4.62955		4.44387	0
24311	Thu Mar 23 11:27:57 2017_x000D_	18.3125	12.0353	188.977	3.29828	2	13.7185	13.2619	96.3253	1.68119	4.75493		3.16501	0
24312	Thu Mar 23 11:27:57 2017_x000D_	18.418	12.0351	195.397	3.41031	2	13.7185	13.2619	96.3253	1.68119	4.85699		3.22626	14.766
24313	Thu Mar 23 11:27:57 2017_x000D_	18.415	11.9276	206.24	3.59957	2	13.9188	13.7115	45.4502	0.793255	4.83716		0.0182483	0
24314	Thu Mar 23 11:27:57 2017_x000D_	18.4156	11.9275	220.197	3.84317	2	13.9188	13.7115	45.4502	0.793255	4.83775		3.13801	0
24315	Thu Mar 23 11:27:57 2017_x000D_	18.311	11.9273	240.04	4.18948	2	13.9188	13.7115	45.4502	0.793255	4.74076		0.0123693	0
24316	Thu Mar 23 11:27:57 2017_x000D_	18.3111	11.9269	248.172	4.33141	2	13.9188	13.7115	45.4502	0.793255	4.741		4.43745	0
24317	Thu Mar 23 11:27:57 2017_x000D_	18.2095	12.0344	257.39	4.49231	2	13.9188	13.7115	45.4502	0.793255	4.60682		6.44142	0
24318	Thu Mar 23 11:27:57 2017_x000D_	18.2165	12.249	268.966	4.69433	2	13.9188	13.7115	45.4502	0.793255	4.53973		3.162	0
24319	Thu Mar 23 11:27:57 2017_x000D_	18.1111	12.2491	-82.2299	-1.43518	2	13.9188	13.7115	45.4502	0.793255	4.44004		4.56942	0
24320	Thu Mar 23 11:27:58 2017_x000D_	18.2195	12.3561	-73.0176	-1.2744	2	13.9188	13.7115	45.4502	0.793255	4.50923		13.3699	0
24321	Thu Mar 23 11:27:58 2017_x000D_	18.3388	12.7855	-70.2072	-1.22535	2	13.9188	13.7115	45.4502	0.793255	4.51596		7.25952	0
24322	Thu Mar 23 11:27:58 2017_x000D_	18.451	12.9999	-67.4922	-1.17796	2	13.9188	13.7115	45.4502	0.793255	4.58772		21.784	0
24323	Thu Mar 23 11:27:58 2017_x000D_	18.7878	13.6432	-70.2111	-1.22542	2	13.9188	13.7115	45.4502	0.793255	4.86948		6.44452	0
24324	Thu Mar 23 11:27:58 2017_x000D_	18.7949	13.8579	-70.2091	-1.22538	2	13.9188	13.7115	45.4502	0.793255	4.8783		23.589	0
24325	Thu Mar 23 11:27:58 2017_x000D_	19.0301	14.6082	-76.539	-1.33586	2	13.9188	13.7115	45.4502	0.793255	5.18936		7.2542	0
24326	Thu Mar 23 11:27:58 2017_x000D_	19.1423	14.8224	-79.3678	-1.38523	2	13.9188	13.7115	45.4502	0.793255	5.34032		19.3218	0
24327	Thu Mar 23 11:27:58 2017_x000D_	19.1638	15.4661	-85.1632	-1.48638	2	13.9188	13.7115	45.4502	0.793255	5.5307		6.43553	0
24328	Thu Mar 23 11:27:58 2017_x000D_	19.1709	15.6805	-85.163	-1.48637	2	13.9188	13.7115	45.4502	0.793255	5.60906		13.3344	0
24329	Thu Mar 23 11:27:58 2017_x000D_	19.2901	16.1087	-88.1074	-1.53776	2	13.9188	13.7115	45.4502	0.793255	5.88196		6.43243	0
24330	Thu Mar 23 11:27:58 2017_x000D_	19.2971	16.323	-88.1073	-1.53776	2	13.9188	13.7115	45.4502	0.793255	5.9788		19.2916	0
24331	Thu Mar 23 11:27:58 2017_x000D_	19.3184	16.9657	-88.1074	-1.53776	2	13.9188	13.7115	45.4502	0.793255	6.3044		12.856	0
24332	Thu Mar 23 11:27:58 2017_x000D_	19.3325	17.394	-88.1073	-1.53776	2	13.9188	13.7115	45.4502	0.793255	6.54744		19.2736	0
24333	Thu Mar 23 11:27:58 2017_x000D_	19.3538	18.0361	-88.1073	-1.53776	2	13.9188	13.7115	45.4502	0.793255	6.9456		7.07629	0
24334	Thu Mar 23 11:27:58 2017_x000D_	19.2559	18.2507	-85.1599	-1.48632	2	13.9188	13.7115	45.4502	0.793255	7.00635		19.5945	0
24335	Thu Mar 23 11:27:58 2017_x000D_	19.3818	18.8916	-82.239	-1.43534	2	13.9188	13.7115	45.4502	0.793255	7.52847		9.63235	0
24336	Thu Mar 23 11:27:58 2017_x000D_	19.3925	19.2125	-81.9154	-1.42969	2	13.9188	13.7115	45.4502	0.793255	7.76031		16.0377	0
24337	Thu Mar 23 11:27:58 2017_x000D_	19.4101	19.7468	-82.2367	-1.4353	2	13.9188	13.7115	45.4502	0.793255	8.15961		13.2858	0
24338	Thu Mar 23 11:27:58 2017_x000D_	19.529	20.1734	-85.1624	-1.48637	2	13.9188	13.7115	45.4502	0.793255	8.55748		6.41154	0
24339	Thu Mar 23 11:27:58 2017_x000D_	19.5361	20.387	-85.1622	-1.48636	2	13.9188	13.7115	45.4502	0.793255	8.72447		25.637	0
24340	Thu Mar 23 11:27:58 2017_x000D_	19.5643	21.2411	-85.1611	-1.48634	2	13.9188	13.7115	45.4502	0.793255	9.41098		6.40844	0
24341	Thu Mar 23 11:27:59 2017_x000D_	19.5713	21.4546	-85.1609	-1.48634	2	13.9188	13.7115	45.4502	0.793255	9.58678		25.8771	0
24342	Thu Mar 23 11:27:59 2017_x000D_	19.704	22.3069	-82.2354	-1.43528	2	13.9188	13.7115	45.4502	0.793255	10.361		6.40244	0
24343	Thu Mar 23 11:27:59 2017_x000D_	19.711	22.5202	-82.2348	-1.43527	2	13.9188	13.7115	45.4502	0.793255	10.5424		13.245	0
24344	Thu Mar 23 11:27:59 2017_x000D_	19.8295	22.9455	-79.3461	-1.38485	2	13.9188	13.7115	45.4502	0.793255	10.9637		19.5197	0
24345	Thu Mar 23 11:27:59 2017_x000D_	19.9552	23.5839	-82.2373	-1.43531	2	13.9188	13.7115	45.4502	0.793255	11.5716		6.39345	0
24346	Thu Mar 23 11:27:59 2017_x000D_	19.9622	23.7969	-82.2368	-1.4353	2	13.9188	13.7115	45.4502	0.793255	11.7575		12.784	0
24347	Thu Mar 23 11:27:59 2017_x000D_	19.9763	24.2228	-82.2357	-1.43528	2	13.9188	13.7115	45.4502	0.793255	12.1318		19.4909	0
24348	Thu Mar 23 11:27:59 2017_x000D_	20.1016	24.8603	-79.3438	-1.38481	2	13.9188	13.7115	45.4502	0.793255	12.7484		12.7719	0
24349	Thu Mar 23 11:27:59 2017_x000D_	20.1156	25.2858	-79.3422	-1.38478	2	13.9188	13.7115	45.4502	0.793255	13.1288		19.4803	0
24350	Thu Mar 23 11:27:59 2017_x000D_	20.2411	25.9229	-82.2365	-1.4353	2	13.9188	13.7115	45.4502	0.793255	13.751		6.38146	0
24351	Thu Mar 23 11:27:59 2017_x000D_	20.2481	26.1355	-82.236	-1.43529	2	13.9188	13.7115	45.4502	0.793255	13.9433		19.4615	32.9234
24352	Thu Mar 23 11:27:59 2017_x000D_	20.3734	26.772	-85.1692	-1.48648	2	15.0157	13.7461	45.4502	0.793255	14.0847		9.57218	0
24353	Thu Mar 23 11:27:59 2017_x000D_	20.3839	27.0909	-85.0052	-1.48362	2	15.0157	13.7461	45.4502	0.793255	14.3841		16.2956	0
24354	Thu Mar 23 11:27:59 2017_x000D_	20.5055	27.6203	-82.2373	-1.43531	2	15.0157	13.7461	45.4502	0.793255	14.9208		9.5541	0
24355	Thu Mar 23 11:27:59 2017_x000D_	20.5159	27.9386	-82.5285	-1.44039	2	15.0157	13.7461	45.4502	0.793255	15.221		9.56009	6.64524
24356	Thu Mar 23 11:27:59 2017_x000D_	20.5263	28.2571	-82.2357	-1.43528	2	15.0061	13.9674	45.4502	0.793255	15.3189		6.36946	0
24357	Thu Mar 23 11:27:59 2017_x000D_	20.5333	28.4693	-82.2351	-1.43527	2	15.0061	13.9674	45.4502	0.793255	15.5195		13.1716	0
24358	Thu Mar 23 11:27:59 2017_x000D_	20.6513	28.8922	-79.3384	-1.38472	2	15.0061	13.9674	45.4502	0.793255	15.9568		6.36637	0
24359	Thu Mar 23 11:27:59 2017_x000D_	20.6582	29.1043	-79.3376	-1.3847	2	15.0061	13.9674	45.4502	0.793255	16.1577		6.36646	26.575
24360	Thu Mar 23 11:27:59 2017_x000D_	20.6652	29.3164	-79.3367	-1.38469	2	14.9677	14.8524	45	0.785398	15.5457		6.36337	0
24361	Thu Mar 23 11:27:59 2017_x000D_	20.6721	29.5284	-79.3358	-1.38467	2	14.9677	14.8524	45	0.785398	15.7456		6.36337	0
24362	Thu Mar 23 11:27:59 2017_x000D_	20.679	29.7404	-79.335	-1.38466	2	14.9677	14.8524	45	0.785398	15.9459		10.1001	0
24363	Thu Mar 23 11:28:00 2017_x000D_	20.7935	30.057	-75.8619	-1.32404	2	14.9677	14.8524	45	0.785398	16.2825		7.13654	0
24364	Thu Mar 23 11:28:00 2017_x000D_	20.9045	30.2674	-72.9402	-1.27305	2	14.9677	14.8524	45	0.785398	16.5187		3.14724	23.7539
24365	Thu Mar 23 11:28:00 2017_x000D_	20.7996	30.2687	-56.8726	-0.992614	2	15.3775	15.5299	48.6363	0.848864	15.7045		4.51482	0
24366	Thu Mar 23 11:28:00 2017_x000D_	20.6914	30.1641	-48.1713	-0.840749	2	15.3775	15.5299	48.6363	0.848864	15.5691		7.07647	0
24367	Thu Mar 23 11:28:00 2017_x000D_	20.479	30.0615	-29.8479	-0.520944	2	15.3775	15.5299	48.6363	0.848864	15.4011		3.13242	0
24368	Thu Mar 23 11:28:00 2017_x000D_	20.3746	30.0632	-23.3851	-0.408147	2	15.3775	15.5299	48.6363	0.848864	15.3684		3.20892	14.7553
24369	Thu Mar 23 11:28:00 2017_x000D_	20.3783	30.1701	-2.15913	-0.0376839	2	15.5776	15.9792	67.2154	1.17313	14.9809		3.16945	0
24370	Thu Mar 23 11:28:00 2017_x000D_	20.3751	30.0645	6.56376	0.114559	2	15.5776	15.9792	67.2154	1.17313	14.8799		6.27941	0
24371	Thu Mar 23 11:28:00 2017_x000D_	20.5844	30.0621	25.2622	0.440909	2	15.5776	15.9792	67.2154	1.17313	14.9464		3.17927	0
24372	Thu Mar 23 11:28:00 2017_x000D_	20.5884	30.168	36.0824	0.629756	2	15.5776	15.9792	67.2154	1.17313	15.0476		3.18164	14.7514
24373	Thu Mar 23 11:28:00 2017_x000D_	20.585	30.062	38.5003	0.671956	2	15.7776	16.4284	46.2894	0.807903	14.4564		3.13837	0
24374	Thu Mar 23 11:28:00 2017_x000D_	20.6896	30.0604	48.9709	0.854703	2	15.7776	16.4284	46.2894	0.807903	14.49		13.2522	0
24375	Thu Mar 23 11:28:00 2017_x000D_	20.9919	29.7383	53.2611	0.929581	2	15.7776	16.4284	46.2894	0.807903	14.2948		13.2415	0
24376	Thu Mar 23 11:28:00 2017_x000D_	21.294	29.4165	48.971	0.854705	2	15.7776	16.4284	46.2894	0.807903	14.111		24.421	0
24377	Thu Mar 23 11:28:00 2017_x000D_	21.7941	28.7742	46.809	0.816972	2	15.7776	16.4284	46.2894	0.807903	13.7338		13.2395	14.6704
24378	Thu Mar 23 11:28:00 2017_x000D_	22.0961	28.4524	42.6367	0.744151	2	16.2065	16.6633	45	0.785398	13.1784		22.0601	0
24379	Thu Mar 23 11:28:00 2017_x000D_	22.5993	27.9162	33.5065	0.584798	2	16.2065	16.6633	45	0.785398	12.942		13.9033	0
24380	Thu Mar 23 11:28:00 2017_x000D_	23.0088	27.6992	33.5071	0.584809	2	16.2065	16.6633	45	0.785398	12.9639		11.207	0
24381	Thu Mar 23 11:28:00 2017_x000D_	23.3138	27.4835	26.515	0.462774	2	16.2065	16.6633	45	0.785398	12.9457		11.2101	9.29534
24382	Thu Mar 23 11:28:00 2017_x000D_	23.619	27.2679	25.2403	0.440527	2	16.4162	16.8914	57.3179	1.00039	12.6314		26.5351	0
24383	Thu Mar 23 11:28:00 2017_x000D_	24.4406	26.9403	22.4515	0.391853	2	16.4162	16.8914	57.3179	1.00039	12.8597		20.8321	0
24384	Thu Mar 23 11:28:01 2017_x000D_	25.0542	26.6152	25.2407	0.440533	2	16.4162	16.8914	57.3179	1.00039	13.0064		12.7984	0
24385	Thu Mar 23 11:28:01 2017_x000D_	25.4662	26.5045	22.4513	0.39185	2	16.4162	16.8914	57.3179	1.00039	13.2028		20.8173	9.2911
24386	Thu Mar 23 11:28:01 2017_x000D_	26.0794	26.1797	25.2415	0.440547	2	16.6258	17.1194	58.0995	1.01403	13.0943		6.93425	0
24387	Thu Mar 23 11:28:01 2017_x000D_	26.2836	26.0714	22.4496	0.39182	2	16.6258	17.1194	58.0995	1.01403	13.1686		12.791	0
24388	Thu Mar 23 11:28:01 2017_x000D_	26.6954	25.9609	25.2426	0.440567	2	16.6258	17.1194	58.0995	1.01403	13.4003		15.5348	0
24389	Thu Mar 23 11:28:01 2017_x000D_	27.1007	25.6386	27.9195	0.487288	2	16.6258	17.1194	58.0995	1.01403	13.5019		9.80557	0
24390	Thu Mar 23 11:28:01 2017_x000D_	27.4087	25.5292	31.9326	0.557329	2	16.6258	17.1194	58.0995	1.01403	13.6746		8.80998	0
24391	Thu Mar 23 11:28:01 2017_x000D_	27.6097	25.3151	31.9315	0.557311	2	16.6258	17.1194	66.8528	1.1668	13.7046		16.6845	0
24392	Thu Mar 23 11:28:01 2017_x000D_	28.1216	25.0977	33.5155	0.584957	2	16.6258	17.1194	66.8528	1.1668	13.9931		11.1794	0
24393	Thu Mar 23 11:28:01 2017_x000D_	28.4259	24.8826	31.9324	0.557326	2	16.6258	17.1194	66.8528	1.1668	14.1248		13.8523	0
24394	Thu Mar 23 11:28:01 2017_x000D_	28.8339	24.6664	31.9329	0.557334	2	16.6258	17.1194	66.8528	1.1668	14.3525		8.80369	9.28889
24395	Thu Mar 23 11:28:01 2017_x000D_	29.0347	24.4524	31.9318	0.557316	2	16.8354	17.3473	23.1472	0.403995	14.1176		22.3554	0
24396	Thu Mar 23 11:28:01 2017_x000D_	29.6433	24.0224	31.9312	0.557305	2	16.8354	17.3473	23.1472	0.403995	14.443		9.31549	0
24397	Thu Mar 23 11:28:01 2017_x000D_	29.9538	24.0192	33.517	0.584982	2	16.8354	17.3473	23.1472	0.403995	14.7176		13.195	0
24398	Thu Mar 23 11:28:01 2017_x000D_	30.2547	23.6984	29.2881	0.511173	2	16.8354	17.3473	23.1472	0.403995	14.8463		6.91944	0
24399	Thu Mar 23 11:28:01 2017_x000D_	30.4585	23.5904	31.9321	0.557321	2	16.8354	17.3473	66.8528	1.1668	14.9855		19.8724	0
24400	Thu Mar 23 11:28:01 2017_x000D_	30.9634	23.1616	33.515	0.584947	2	16.8354	17.3473	66.8528	1.1668	15.2776		11.1644	0
24401	Thu Mar 23 11:28:01 2017_x000D_	31.2673	22.9468	31.9305	0.557292	2	16.8354	17.3473	66.8528	1.1668	15.4801		20.7368	0
24402	Thu Mar 23 11:28:01 2017_x000D_	31.8781	22.6232	29.2858	0.511134	2	16.8354	17.3473	66.8528	1.1668	15.9411		9.7741	0
24403	Thu Mar 23 11:28:01 2017_x000D_	32.1852	22.5144	33.5168	0.584978	2	16.8354	17.3473	66.8528	1.1668	16.1962		24.9219	13.1615
24404	Thu Mar 23 11:28:01 2017_x000D_	32.8958	22.0841	31.9323	0.557324	2	17.2739	17.3611	43.4783	0.75884	16.3202		8.79097	0
24405	Thu Mar 23 11:28:02 2017_x000D_	33.0963	21.8704	31.9312	0.557305	2	17.2739	17.3611	43.4783	0.75884	16.4524		20.7126	0
24406	Thu Mar 23 11:28:02 2017_x000D_	33.7064	21.5472	29.2852	0.511123	2	17.2739	17.3611	43.4783	0.75884	16.9573		11.147	0
24407	Thu Mar 23 11:28:02 2017_x000D_	34.0098	21.3327	27.9103	0.487126	2	17.2739	17.3611	43.4783	0.75884	17.2007		9.75796	20.9031
24408	Thu Mar 23 11:28:02 2017_x000D_	34.3164	21.2241	31.9326	0.557329	2	17.9412	17.1606	38.3434	0.669218	16.8718		20.6965	0
24409	Thu Mar 23 11:28:02 2017_x000D_	34.926	20.9011	29.2857	0.511132	2	17.9412	17.1606	38.3434	0.669218	17.3918		11.1386	0
24410	Thu Mar 23 11:28:02 2017_x000D_	35.2292	20.6868	27.9103	0.487126	2	17.9412	17.1606	38.3434	0.669218	17.644		9.7513	0
24411	Thu Mar 23 11:28:02 2017_x000D_	35.5356	20.5783	31.934	0.557353	2	17.9412	17.1606	38.3434	0.669218	17.9233		22.2773	27.2218
24412	Thu Mar 23 11:28:02 2017_x000D_	36.142	20.1497	31.9333	0.557342	2	18.8277	16.967	38.3434	0.669218	17.6044		17.9872	0
24413	Thu Mar 23 11:28:02 2017_x000D_	36.6479	19.8279	27.9087	0.487099	2	18.8277	16.967	38.3434	0.669218	18.0484		13.7798	0
24414	Thu Mar 23 11:28:02 2017_x000D_	37.0538	19.6129	27.9087	0.487099	2	18.8277	16.967	38.3434	0.669218	18.4172		6.17119	0
24415	Thu Mar 23 11:28:02 2017_x000D_	37.2595	19.6113	27.9103	0.487126	2	18.8277	16.967	38.3434	0.669218	18.6205		11.1327	0
24416	Thu Mar 23 11:28:02 2017_x000D_	37.5626	19.3972	29.2853	0.511125	2	18.8277	16.967	38.3434	0.669218	18.8919		16.564	6.57916
24417	Thu Mar 23 11:28:02 2017_x000D_	38.0709	19.1816	27.9103	0.487126	2	19.0469	16.9738	38.3434	0.669218	19.1517		8.77196	0
24418	Thu Mar 23 11:28:02 2017_x000D_	38.2709	18.9683	27.9087	0.487099	2	19.0469	16.9738	38.3434	0.669218	19.3272		16.5668	0
24419	Thu Mar 23 11:28:02 2017_x000D_	38.7793	18.7527	29.2858	0.511134	2	19.0469	16.9738	38.3434	0.669218	19.8124		4.38064	0
24420	Thu Mar 23 11:28:02 2017_x000D_	38.8792	18.6462	30.4801	0.531978	2	19.0469	16.9738	38.3434	0.669218	19.9027		13.7596	0
24421	Thu Mar 23 11:28:02 2017_x000D_	39.2845	18.4315	30.4804	0.531983	2	19.0469	16.9738	353.411	6.16819	20.29		6.8792	0
24422	Thu Mar 23 11:28:02 2017_x000D_	39.4871	18.3241	27.9087	0.487099	2	19.0469	16.9738	353.411	6.16819	20.4848		9.71802	0
24423	Thu Mar 23 11:28:02 2017_x000D_	39.7925	18.2161	31.9374	0.557413	2	19.0469	16.9738	353.411	6.16819	20.7828		4.37873	0
24424	Thu Mar 23 11:28:02 2017_x000D_	39.8922	18.1095	27.9087	0.487099	2	19.0469	16.9738	353.411	6.16819	20.8762		4.38899	14.8118
24425	Thu Mar 23 11:28:02 2017_x000D_	39.9924	18.0029	31.9363	0.557394	2	19.495	16.7665	352.75	6.15664	20.5347		6.87514	0
24426	Thu Mar 23 11:28:02 2017_x000D_	40.1949	17.8956	29.285	0.511119	2	19.495	16.7665	352.75	6.15664	20.7307		9.70005	0
24427	Thu Mar 23 11:28:03 2017_x000D_	40.4997	17.7877	25.2157	0.440097	2	19.495	16.7665	352.75	6.15664	21.0295		6.87249	0
24428	Thu Mar 23 11:28:03 2017_x000D_	40.7021	17.6804	22.4059	0.391057	2	19.495	16.7665	352.75	6.15664	21.2268		3.18463	62.6999
24429	Thu Mar 23 11:28:03 2017_x000D_	40.6987	17.5743	6.28834	0.109752	2	21.4966	16.1651	351.074	6.12739	19.2537		4.37614	0
24430	Thu Mar 23 11:28:03 2017_x000D_	40.5987	17.6805	-2.72137	-0.0474969	2	21.4966	16.1651	351.074	6.12739	19.1621		7.13642	0
24431	Thu Mar 23 11:28:03 2017_x000D_	40.4906	17.4686	-21.3515	-0.372653	2	21.4966	16.1651	351.074	6.12739	19.0387		4.3719	0
24432	Thu Mar 23 11:28:03 2017_x000D_	40.3907	17.5747	-30.6062	-0.53418	2	21.4966	16.1651	351.074	6.12739	18.9466		4.3916	0
24433	Thu Mar 23 11:28:03 2017_x000D_	40.4906	17.4677	-39.1837	-0.683884	2	21.4966	16.1651	351.074	6.12739	19.0386		4.47817	41.7996
24434	Thu Mar 23 11:28:03 2017_x000D_	40.5967	17.5727	-55.243	-0.964172	2	22.831	15.7642	352.75	6.15664	17.8575		3.17519	0
24435	Thu Mar 23 11:28:03 2017_x000D_	40.5996	17.6785	-61.6504	-1.076	2	22.831	15.7642	352.75	6.15664	17.8714		7.12053	0
24436	Thu Mar 23 11:28:03 2017_x000D_	40.7081	17.8896	-77.0982	-1.34562	2	22.831	15.7642	352.75	6.15664	18.003		7.11232	0
24437	Thu Mar 23 11:28:03 2017_x000D_	40.816	18.1007	-79.9121	-1.39473	2	22.831	15.7642	352.75	6.15664	18.1361		26.2315	33.6282
24438	Thu Mar 23 11:28:03 2017_x000D_	41.0419	18.9454	-79.9141	-1.39476	2	23.9363	15.5776	351.184	6.12932	17.434		12.6878	0
24439	Thu Mar 23 11:28:03 2017_x000D_	41.0523	19.3682	-79.9124	-1.39473	2	23.9363	15.5776	351.184	6.12932	17.5307		13.0979	0
24440	Thu Mar 23 11:28:03 2017_x000D_	41.165	19.79	-77.0988	-1.34563	2	23.9363	15.5776	351.184	6.12932	17.7362		6.34092	0
24441	Thu Mar 23 11:28:03 2017_x000D_	41.1702	20.0013	-77.0976	-1.34561	2	23.9363	15.5776	351.184	6.12932	17.7926		25.5849	27.2101
24442	Thu Mar 23 11:28:03 2017_x000D_	41.2933	20.8452	-74.3393	-1.29747	2	24.8224	15.384	352.75	6.15664	17.3527		7.07878	0
24443	Thu Mar 23 11:28:03 2017_x000D_	41.4007	21.0553	-71.654	-1.2506	2	24.8224	15.384	352.75	6.15664	17.5215		20.0571	0
24444	Thu Mar 23 11:28:03 2017_x000D_	41.6208	21.6866	-71.6543	-1.2506	2	24.8224	15.384	352.75	6.15664	17.9418		10.0256	0
24445	Thu Mar 23 11:28:03 2017_x000D_	41.7307	22.0022	-68.0533	-1.18775	2	24.8224	15.384	352.75	6.15664	18.1574		17.0458	0
24446	Thu Mar 23 11:28:03 2017_x000D_	41.948	22.5272	-69.0457	-1.20507	2	24.8224	15.384	352.75	6.15664	18.5556		9.49481	13.1525
24447	Thu Mar 23 11:28:03 2017_x000D_	41.9557	22.8436	-68.05	-1.1877	2	25.2606	15.3978	352.75	6.15664	18.2802		20.0173	0
24448	Thu Mar 23 11:28:04 2017_x000D_	42.1755	23.4736	-68.049	-1.18768	2	25.2606	15.3978	352.75	6.15664	18.7439		8.86714	0
24449	Thu Mar 23 11:28:04 2017_x000D_	42.3849	23.6822	-68.0526	-1.18774	2	25.2606	15.3978	352.75	6.15664	19.023		11.3527	0
24450	Thu Mar 23 11:28:04 2017_x000D_	42.5967	23.9958	-69.0481	-1.20512	2	25.2606	15.3978	352.75	6.15664	19.3511		6.31385	13.1495
24451	Thu Mar 23 11:28:04 2017_x000D_	42.6018	24.2062	-69.046	-1.20508	2	25.6987	15.4116	351.074	6.12739	19.0541		19.9868	0
24452	Thu Mar 23 11:28:04 2017_x000D_	42.8211	24.8353	-69.0454	-1.20507	2	25.6987	15.4116	351.074	6.12739	19.5444		11.3469	0
24453	Thu Mar 23 11:28:04 2017_x000D_	43.0327	25.1488	-68.0543	-1.18777	2	25.6987	15.4116	351.074	6.12739	19.8817		19.9622	0
24454	Thu Mar 23 11:28:04 2017_x000D_	43.2518	25.7771	-68.0533	-1.18775	2	25.6987	15.4116	351.074	6.12739	20.3852		6.30478	13.1495
24455	Thu Mar 23 11:28:04 2017_x000D_	43.2568	25.9872	-68.051	-1.18771	2	26.1368	15.4254	349.074	6.09248	20.1158		23.994	0
24456	Thu Mar 23 11:28:04 2017_x000D_	43.5802	26.7187	-71.6626	-1.25075	2	26.1368	15.4254	349.074	6.09248	20.7801		9.96773	0
24457	Thu Mar 23 11:28:04 2017_x000D_	43.6894	27.0325	-68.0513	-1.18772	2	26.1368	15.4254	349.074	6.09248	21.0433		9.9612	0
24458	Thu Mar 23 11:28:04 2017_x000D_	43.7988	27.346	-71.6629	-1.25075	2	26.1368	15.4254	349.074	6.09248	21.3084		19.9138	0
24459	Thu Mar 23 11:28:04 2017_x000D_	44.0173	27.9728	-71.6632	-1.25076	2	26.1368	15.4254	349.074	6.09248	21.8438		9.44368	59.1622
24460	Thu Mar 23 11:28:04 2017_x000D_	44.0248	28.2875	-70.7785	-1.23532	2	28.1079	15.4874	0	0	20.4252		11.2904	0
24461	Thu Mar 23 11:28:04 2017_x000D_	44.2357	28.5992	-71.6635	-1.25076	2	28.1079	15.4874	0	0	20.7852		19.8853	0
24462	Thu Mar 23 11:28:04 2017_x000D_	44.4539	29.2251	-71.6638	-1.25077	2	28.1079	15.4874	0	0	21.3522		19.873	0
24463	Thu Mar 23 11:28:04 2017_x000D_	44.672	29.8506	-71.6641	-1.25077	2	28.1079	15.4874	0	0	21.9242		12.9501	65.7205
24464	Thu Mar 23 11:28:04 2017_x000D_	44.7832	30.2677	-69.042	-1.20501	2	30.2975	15.5563	0	0	20.6461		7.01313	0
24465	Thu Mar 23 11:28:04 2017_x000D_	44.8899	30.4757	-71.6643	-1.25078	2	30.2975	15.5563	0	0	20.8693		19.8436	0
24466	Thu Mar 23 11:28:04 2017_x000D_	45.1076	31.1003	-71.6647	-1.25078	2	30.2975	15.5563	0	0	21.4699		11.2646	0
24467	Thu Mar 23 11:28:04 2017_x000D_	45.318	31.4113	-70.7843	-1.23542	2	30.2975	15.5563	0	0	21.8402		9.39848	52.562
24468	Thu Mar 23 11:28:04 2017_x000D_	45.3252	31.7245	-71.665	-1.25079	2	32.0487	15.6114	0	0	20.8782		20.9722	0
24469	Thu Mar 23 11:28:05 2017_x000D_	45.6439	32.3467	-69.0438	-1.20504	2	32.0487	15.6114	0	0	21.5615		6.26572	0
24470	Thu Mar 23 11:28:05 2017_x000D_	45.6488	32.5555	-69.0416	-1.205	2	32.0487	15.6114	0	0	21.7271		20.9615	0
24471	Thu Mar 23 11:28:05 2017_x000D_	45.9675	33.1773	-71.6696	-1.25087	2	32.0487	15.6114	0	0	22.4119		9.39548	39.4125
24472	Thu Mar 23 11:28:05 2017_x000D_	45.9747	33.4904	-70.7824	-1.23539	2	33.3618	15.6527	0	0	21.8465		16.8236	0
24473	Thu Mar 23 11:28:05 2017_x000D_	46.1893	34.0085	-71.6681	-1.25084	2	33.3618	15.6527	0	0	22.3938		6.97015	0
24474	Thu Mar 23 11:28:05 2017_x000D_	46.2952	34.2153	-69.042	-1.20501	2	33.3618	15.6527	0	0	22.6239		6.97959	0
24475	Thu Mar 23 11:28:05 2017_x000D_	46.4014	34.4223	-71.6702	-1.25088	2	33.3618	15.6527	0	0	22.8545		6.96748	0
24476	Thu Mar 23 11:28:05 2017_x000D_	46.5073	34.629	-69.0435	-1.20504	2	33.3618	15.6527	0	0	23.0847		12.889	27.0083
24477	Thu Mar 23 11:28:05 2017_x000D_	46.6181	35.0441	-71.6705	-1.25089	2	34.2271	15.9012	0	0	22.8032		6.96077	0
24478	Thu Mar 23 11:28:05 2017_x000D_	46.7239	35.2506	-69.0429	-1.20503	2	34.2271	15.9012	0	0	23.0341		12.8832	0
24479	Thu Mar 23 11:28:05 2017_x000D_	46.8347	35.6655	-71.6708	-1.25089	2	34.2271	15.9012	0	0	23.4431		6.96618	0
24480	Thu Mar 23 11:28:05 2017_x000D_	46.9407	35.8721	-74.3793	-1.29816	2	34.2271	15.9012	0	0	23.6743		15.9218	46.3534
24481	Thu Mar 23 11:28:05 2017_x000D_	47.0535	36.3907	-70.7843	-1.23542	2	35.7486	16.1703	7.65515	0.133608	23.166		6.95139	0
24482	Thu Mar 23 11:28:05 2017_x000D_	47.1592	36.5969	-68.0402	-1.18753	2	35.7486	16.1703	7.65515	0.133608	23.3976		19.701	0
24483	Thu Mar 23 11:28:05 2017_x000D_	47.3748	37.2172	-55.0459	-0.960732	2	35.7486	16.1703	7.65515	0.133608	24.0446		4.35085	0
24484	Thu Mar 23 11:28:05 2017_x000D_	47.4777	37.3194	-46.6279	-0.813811	2	35.7486	16.1703	7.65515	0.133608	24.1838		4.36994	64.4235
24485	Thu Mar 23 11:28:05 2017_x000D_	47.581	37.4221	-38.3422	-0.669198	2	37.6768	17.1156	9.32136	0.162688	22.5931		6.95661	0
24486	Thu Mar 23 11:28:05 2017_x000D_	47.6863	37.6287	-23.5265	-0.410615	2	37.6768	17.1156	9.32136	0.162688	22.8249		4.32962	0
24487	Thu Mar 23 11:28:05 2017_x000D_	47.7851	37.5235	-14.1429	-0.24684	2	37.6768	17.1156	9.32136	0.162688	22.7741		11.0589	0
24488	Thu Mar 23 11:28:05 2017_x000D_	48.0928	37.7265	-1.95807	-0.0341748	2	37.6768	17.1156	9.32136	0.162688	23.0933		3.10558	0
24489	Thu Mar 23 11:28:05 2017_x000D_	48.0908	37.623	6.85603	0.11966	2	37.6768	17.1156	9.32136	0.162688	23.0001		6.82911	46.3228
24490	Thu Mar 23 11:28:05 2017_x000D_	48.2951	37.7234	9.7608	0.170358	2	39.1973	17.3845	7.56647	0.13206	22.281		15.4586	0
24491	Thu Mar 23 11:28:06 2017_x000D_	48.798	37.6111	19.0048	0.331696	2	39.1973	17.3845	7.56647	0.13206	22.3895		13.5901	0
24492	Thu Mar 23 11:28:06 2017_x000D_	49.197	37.3966	19.0032	0.331669	2	39.1973	17.3845	7.56647	0.13206	22.3714		12.4858	0
24493	Thu Mar 23 11:28:06 2017_x000D_	49.5982	37.2859	16.1462	0.281805	2	39.1973	17.3845	7.56647	0.13206	22.4554		22.0349	32.8121
24494	Thu Mar 23 11:28:06 2017_x000D_	50.2991	37.0663	9.75273	0.170217	2	40.2905	17.4188	7.25039	0.126543	22.0499		12.0917	0
24495	Thu Mar 23 11:28:06 2017_x000D_	50.7021	37.0595	9.75435	0.170246	2	40.2905	17.4188	7.25039	0.126543	22.2297		24.9323	0
24496	Thu Mar 23 11:28:06 2017_x000D_	51.5032	36.8383	3.90999	0.0682422	2	40.2905	17.4188	7.25039	0.126543	22.4241		12.4813	0
24497	Thu Mar 23 11:28:06 2017_x000D_	51.9078	36.9352	0.962947	0.0168066	2	40.2905	17.4188	7.25039	0.126543	22.7124		21.3471	13.1224
24498	Thu Mar 23 11:28:06 2017_x000D_	52.6099	36.8195	-2.1459	-0.0374529	2	40.7277	17.4325	7.25039	0.126543	22.7386		9.56966	0
24499	Thu Mar 23 11:28:06 2017_x000D_	52.9133	36.918	-4.92268	-0.0859169	2	40.7277	17.4325	7.25039	0.126543	22.982		24.1144	0
24500	Thu Mar 23 11:28:06 2017_x000D_	53.717	36.9045	-4.92532	-0.085963	2	40.7277	17.4325	7.25039	0.126543	23.4069		12.0497	0
24501	Thu Mar 23 11:28:06 2017_x000D_	54.1186	36.8978	-4.92664	-0.0859861	2	40.7277	17.4325	7.25039	0.126543	23.6266		13.5682	0
24502	Thu Mar 23 11:28:06 2017_x000D_	54.5241	37.0981	-4.92141	-0.0858948	2	40.7277	17.4325	7.25039	0.126543	24.0224		18.0566	14.6146
24503	Thu Mar 23 11:28:06 2017_x000D_	55.1259	37.0879	-4.92336	-0.0859288	2	41.1547	17.667	8.92614	0.155791	23.9242		12.4202	0
24504	Thu Mar 23 11:28:06 2017_x000D_	55.525	36.9778	-1.98916	-0.0347173	2	41.1547	17.667	8.92614	0.155791	24.071		6.77803	0
24505	Thu Mar 23 11:28:06 2017_x000D_	55.7275	37.078	0.969102	0.016914	2	41.1547	17.667	8.92614	0.155791	24.2725		18.0356	0
24506	Thu Mar 23 11:28:06 2017_x000D_	56.3286	37.0678	0.969111	0.0169142	2	41.1547	17.667	8.92614	0.155791	24.63		9.0073	13.1224
24507	Thu Mar 23 11:28:06 2017_x000D_	56.6288	37.0627	0.969096	0.0169139	2	41.5919	17.6807	8.92614	0.155791	24.531		18.0204	0
24508	Thu Mar 23 11:28:06 2017_x000D_	57.2294	37.0528	6.59125	0.115039	2	41.5919	17.6807	8.92614	0.155791	24.896		9.0103	0
24509	Thu Mar 23 11:28:06 2017_x000D_	57.5297	37.0477	6.8713	0.119927	2	41.5919	17.6807	8.92614	0.155791	25.0817		8.9953	0
24510	Thu Mar 23 11:28:06 2017_x000D_	57.8295	37.0426	6.59289	0.115068	2	41.5919	17.6807	8.92614	0.155791	25.2694		18.2544	39.8153
24511	Thu Mar 23 11:28:06 2017_x000D_	58.4273	36.9291	3.78546	0.0660688	2	42.893	17.9425	15.7532	0.274945	24.5317		9.0013	0
24512	Thu Mar 23 11:28:07 2017_x000D_	58.7273	36.924	3.92666	0.0685332	2	42.893	17.9425	15.7532	0.274945	24.7189		17.9756	0
24513	Thu Mar 23 11:28:07 2017_x000D_	59.3264	36.9139	3.92754	0.0685486	2	42.893	17.9425	15.7532	0.274945	25.0992		12.3753	0
24514	Thu Mar 23 11:28:07 2017_x000D_	59.724	36.804	6.87187	0.119937	2	42.893	17.9425	15.7532	0.274945	25.2792		17.9606	64.3389
24515	Thu Mar 23 11:28:07 2017_x000D_	60.3226	36.7939	6.87359	0.119967	2	44.8185	18.8869	20.4921	0.357655	23.6862		8.96825	0
24516	Thu Mar 23 11:28:07 2017_x000D_	60.6215	36.7889	6.59476	0.1151	2	44.8185	18.8869	20.4921	0.357655	23.8792		18.2061	0
24517	Thu Mar 23 11:28:07 2017_x000D_	61.2177	36.6756	3.78347	0.0660339	2	44.8185	18.8869	20.4921	0.357655	24.1945		0	0
24518	Thu Mar 23 11:28:07 2017_x000D_	61.2177	36.6756	3.78347	0.0660339	2	44.8185	18.8869	20.4921	0.357655	24.1945		17.9336	0
24519	Thu Mar 23 11:28:07 2017_x000D_	61.8154	36.6655	3.78433	0.066049	2	44.8185	18.8869	20.4921	0.357655	24.5962		8.96825	49.7324
24520	Thu Mar 23 11:28:07 2017_x000D_	62.1143	36.6605	3.92579	0.0685179	2	46.3166	19.5967	20.4921	0.357655	23.2538		18.179	0
24521	Thu Mar 23 11:28:07 2017_x000D_	62.7096	36.5473	0.956673	0.0166971	2	46.3166	19.5967	20.4921	0.357655	23.5808		9.46518	0
24522	Thu Mar 23 11:28:07 2017_x000D_	63.0095	36.6453	-1.86651	-0.0325767	2	46.3166	19.5967	20.4921	0.357655	23.8602		14.9211	0
24523	Thu Mar 23 11:28:07 2017_x000D_	63.5068	36.637	-2.0084	-0.0350532	2	46.3166	19.5967	20.4921	0.357655	24.2049		8.94126	41.3058
24524	Thu Mar 23 11:28:07 2017_x000D_	63.8048	36.632	-1.86778	-0.0325989	2	47.6063	20.0788	13.0128	0.227116	23.1603		14.915	0
24525	Thu Mar 23 11:28:07 2017_x000D_	64.3019	36.6239	3.92901	0.0685741	2	47.6063	20.0788	13.0128	0.227116	23.505		5.95887	0
24526	Thu Mar 23 11:28:07 2017_x000D_	64.5005	36.6205	3.92926	0.0685785	2	47.6063	20.0788	13.0128	0.227116	23.6441		8.93221	0
24527	Thu Mar 23 11:28:07 2017_x000D_	64.7982	36.6156	3.78857	0.066123	2	47.6063	20.0788	13.0128	0.227116	23.8543		8.94126	23.5327
24528	Thu Mar 23 11:28:07 2017_x000D_	65.0962	36.6106	3.93024	0.0685956	2	48.2406	20.5403	20.4921	0.357655	23.2887		6.71164	0
24529	Thu Mar 23 11:28:07 2017_x000D_	65.293	36.5042	0.956736	0.0166982	2	48.2406	20.5403	20.4921	0.357655	23.3587		9.4348	0
24530	Thu Mar 23 11:28:07 2017_x000D_	65.5919	36.602	-1.87046	-0.0326457	2	48.2406	20.5403	20.4921	0.357655	23.6441		11.8968	0
24531	Thu Mar 23 11:28:07 2017_x000D_	65.9884	36.5951	-7.47963	-0.130544	2	48.2406	20.5403	20.4921	0.357655	23.932		3.09928	0
24532	Thu Mar 23 11:28:07 2017_x000D_	65.987	36.4918	-17.2069	-0.300317	2	48.2406	20.5403	20.4921	0.357655	23.8618		0.027	52.6038
24533	Thu Mar 23 11:28:07 2017_x000D_	65.987	36.4909	-35.3154	-0.61637	2	49.7273	21.47	24.1864	0.422132	22.1361		3.09912	0
24534	Thu Mar 23 11:28:08 2017_x000D_	65.9861	36.3876	-49.2494	-0.859564	2	49.7273	21.47	24.1864	0.422132	22.0654		0	0
24535	Thu Mar 23 11:28:08 2017_x000D_	65.9861	36.3876	-49.2494	-0.859564	2	49.7273	21.47	24.1864	0.422132	22.0654		3.08791	0
24536	Thu Mar 23 11:28:08 2017_x000D_	65.9886	36.4905	-68.5905	-1.19713	2	49.7273	21.47	24.1864	0.422132	22.137		0.00848528	67.145
24537	Thu Mar 23 11:28:08 2017_x000D_	65.9888	36.4903	-75.5914	-1.31932	2	51.6394	22.6333	26.941	0.47021	19.948		8.59776	0
24538	Thu Mar 23 11:28:08 2017_x000D_	66.1908	36.6936	268.106	4.67933	2	51.6394	22.6333	26.941	0.47021	20.2345		6.86585	0
24539	Thu Mar 23 11:28:08 2017_x000D_	66.0949	36.9014	259.965	4.53725	2	51.6394	22.6333	26.941	0.47021	20.3111		9.28007	0
24540	Thu Mar 23 11:28:08 2017_x000D_	66.0996	37.2107	248.804	4.34245	2	51.6394	22.6333	26.941	0.47021	20.5329		4.29627	70.2237
24541	Thu Mar 23 11:28:08 2017_x000D_	66.002	37.3155	245.17	4.27902	2	53.7791	23.5825	24.768	0.432284	18.3846		17.855	0
24542	Thu Mar 23 11:28:08 2017_x000D_	65.7123	37.8354	236.687	4.13097	2	53.7791	23.5825	24.768	0.432284	18.5889		15.2444	0
24543	Thu Mar 23 11:28:08 2017_x000D_	65.4212	38.2519	238.962	4.17068	2	53.7791	23.5825	24.768	0.432284	18.7278		11.0191	0
24544	Thu Mar 23 11:28:08 2017_x000D_	65.2277	38.5641	237.385	4.14316	2	53.7791	23.5825	24.768	0.432284	18.8552		11.0114	0
24545	Thu Mar 23 11:28:08 2017_x000D_	65.0342	38.876	238.962	4.17068	2	53.7791	23.5825	24.768	0.432284	18.9886		24.6745	43.7124
24546	Thu Mar 23 11:28:08 2017_x000D_	64.6488	39.6026	245.172	4.27905	2	55.0562	24.284	15.4191	0.269114	18.0742		11.0089	0
24547	Thu Mar 23 11:28:08 2017_x000D_	64.4553	39.9144	246.362	4.29982	2	55.0562	24.284	15.4191	0.269114	18.2388		20.5607	0
24548	Thu Mar 23 11:28:08 2017_x000D_	64.1675	40.5364	248.81	4.34255	2	55.0562	24.284	15.4191	0.269114	18.6321		9.72363	0
24549	Thu Mar 23 11:28:08 2017_x000D_	64.0732	40.8465	250.35	4.36943	2	55.0562	24.284	15.4191	0.269114	18.858		16.5309	35.0904
24550	Thu Mar 23 11:28:08 2017_x000D_	63.8831	41.3637	251.347	4.38683	2	56.1254	24.7583	16.6097	0.289894	18.3282		6.85077	0
24551	Thu Mar 23 11:28:08 2017_x000D_	63.7871	41.5709	253.968	4.43258	2	56.1254	24.7583	16.6097	0.289894	18.4761		12.683	0
24552	Thu Mar 23 11:28:08 2017_x000D_	63.6945	41.9834	256.665	4.47965	2	56.1254	24.7583	16.6097	0.289894	18.8148		16.5224	0
24553	Thu Mar 23 11:28:08 2017_x000D_	63.5044	42.5003	257.351	4.49163	2	56.1254	24.7583	16.6097	0.289894	19.2153		9.24122	29.1273
24554	Thu Mar 23 11:28:08 2017_x000D_	63.5094	42.8083	256.665	4.47965	2	56.9764	25.2257	17.7615	0.309997	18.7571		19.4226	0
24555	Thu Mar 23 11:28:09 2017_x000D_	63.321	43.4277	256.666	4.47966	2	56.9764	25.2257	17.7615	0.309997	19.2761		9.71041	0
24556	Thu Mar 23 11:28:09 2017_x000D_	63.2269	43.7374	254.769	4.44656	2	56.9764	25.2257	17.7615	0.309997	19.5385		19.4159	0
24557	Thu Mar 23 11:28:09 2017_x000D_	63.0386	44.3566	254.77	4.44657	2	56.9764	25.2257	17.7615	0.309997	20.0684		12.2986	29.1179
24558	Thu Mar 23 11:28:09 2017_x000D_	63.0452	44.7665	254.768	4.44654	2	57.8271	25.693	19.8362	0.346207	19.7744		19.4065	0
24559	Thu Mar 23 11:28:09 2017_x000D_	62.857	45.3854	254.768	4.44655	2	57.8271	25.693	19.8362	0.346207	20.3246		9.7018	0
24560	Thu Mar 23 11:28:09 2017_x000D_	62.7629	45.6948	256.666	4.47966	2	57.8271	25.693	19.8362	0.346207	20.6018		12.6612	0
24561	Thu Mar 23 11:28:09 2017_x000D_	62.6705	46.1066	253.966	4.43254	2	57.8271	25.693	19.8362	0.346207	20.9803		9.69032	0
24562	Thu Mar 23 11:28:09 2017_x000D_	62.5764	46.4156	257.352	4.49164	2	57.8271	25.693	19.8362	0.346207	21.2599		22.3383	20.6025
24563	Thu Mar 23 11:28:09 2017_x000D_	62.39	47.1365	256.666	4.47967	2	58.4704	25.9334	20.4921	0.357655	21.5623		6.83882	0
24564	Thu Mar 23 11:28:09 2017_x000D_	62.2943	47.3434	253.966	4.43255	2	58.4704	25.9334	20.4921	0.357655	21.7488		25.2947	0
24565	Thu Mar 23 11:28:09 2017_x000D_	62.1097	48.1661	253.966	4.43254	2	58.4704	25.9334	20.4921	0.357655	22.5286		10.9847	0
24566	Thu Mar 23 11:28:09 2017_x000D_	61.9166	48.4772	254.77	4.44657	2	58.4704	25.9334	20.4921	0.357655	22.8057		21.471	69.3502
24567	Thu Mar 23 11:28:09 2017_x000D_	61.9286	49.1928	253.964	4.43251	2	59.911	27.7413	79.0736	1.38009	21.5462		8.56914	0
24568	Thu Mar 23 11:28:09 2017_x000D_	61.7339	49.4018	253.966	4.43254	2	59.911	27.7413	79.0736	1.38009	21.7371		12.6306	0
24569	Thu Mar 23 11:28:09 2017_x000D_	61.6417	49.8126	256.668	4.4797	2	59.911	27.7413	79.0736	1.38009	22.1391		12.6364	0
24570	Thu Mar 23 11:28:09 2017_x000D_	61.5495	50.2236	253.965	4.43253	2	59.911	27.7413	79.0736	1.38009	22.5419		19.357	52.7385
24571	Thu Mar 23 11:28:09 2017_x000D_	61.3617	50.8409	253.965	4.43253	2	60.708	29.3082	70.1022	1.22351	21.5426		6.1269	0
24572	Thu Mar 23 11:28:09 2017_x000D_	61.3652	51.0451	253.965	4.43252	2	60.708	29.3082	70.1022	1.22351	21.7468		23.268	0
24573	Thu Mar 23 11:28:09 2017_x000D_	61.0801	51.7664	257.356	4.49171	2	60.708	29.3082	70.1022	1.22351	22.4613		9.67909	0
24574	Thu Mar 23 11:28:09 2017_x000D_	60.9863	52.0751	253.966	4.43254	2	60.708	29.3082	70.1022	1.22351	22.7686		18.6167	0
24575	Thu Mar 23 11:28:09 2017_x000D_	60.8977	52.6893	256.669	4.47971	2	60.708	29.3082	70.1022	1.22351	23.3819		6.82541	47.0923
24576	Thu Mar 23 11:28:10 2017_x000D_	60.8022	52.8958	253.965	4.43252	2	61.5152	30.6545	81.3632	1.42006	22.2527		19.3352	0
24577	Thu Mar 23 11:28:10 2017_x000D_	60.6146	53.5124	253.965	4.43253	2	61.5152	30.6545	81.3632	1.42006	22.8756		12.6059	0
24578	Thu Mar 23 11:28:10 2017_x000D_	60.5226	53.9224	256.67	4.47973	2	61.5152	30.6545	81.3632	1.42006	23.2891		6.82269	0
24579	Thu Mar 23 11:28:10 2017_x000D_	60.4271	54.1288	253.965	4.43253	2	61.5152	30.6545	81.3632	1.42006	23.4995		18.5981	35.2963
24580	Thu Mar 23 11:28:10 2017_x000D_	60.3387	54.7424	256.67	4.47973	2	61.8975	31.7672	70.1022	1.22351	23.028		6.81997	0
24581	Thu Mar 23 11:28:10 2017_x000D_	60.2432	54.9487	253.965	4.43252	2	61.8975	31.7672	70.1022	1.22351	23.2405		12.5993	0
24582	Thu Mar 23 11:28:10 2017_x000D_	60.1513	55.3585	256.67	4.47974	2	61.8975	31.7672	70.1022	1.22351	23.6558		9.65525	0
24583	Thu Mar 23 11:28:10 2017_x000D_	60.0576	55.6664	254.768	4.44655	2	61.8975	31.7672	70.1022	1.22351	23.9699		3.05748	20.745
24584	Thu Mar 23 11:28:10 2017_x000D_	60.0594	55.7683	253.964	4.43251	2	62.0832	32.4333	56.0741	0.978678	23.4226		12.5906	0
24585	Thu Mar 23 11:28:10 2017_x000D_	59.9675	56.1778	256.67	4.47974	2	62.0832	32.4333	56.0741	0.978678	23.8386		6.81871	0
24586	Thu Mar 23 11:28:10 2017_x000D_	59.8721	56.3841	253.964	4.43251	2	62.0832	32.4333	56.0741	0.978678	24.0526		3.04548	0
24587	Thu Mar 23 11:28:10 2017_x000D_	59.8739	56.4856	254.768	4.44654	2	62.0832	32.4333	56.0741	0.978678	24.1536		12.5876	0
24588	Thu Mar 23 11:28:10 2017_x000D_	59.782	56.895	257.358	4.49175	2	62.0832	32.4333	56.0741	0.978678	24.5697		6.0969	47.7899
24589	Thu Mar 23 11:28:10 2017_x000D_	59.7855	57.0982	262.712	4.58519	2	62.444	33.9849	76.9872	1.34368	23.2657		9.64066	0
24590	Thu Mar 23 11:28:10 2017_x000D_	59.6915	57.4055	-83.1229	-1.45077	2	62.444	33.9849	76.9872	1.34368	23.5818		3.03325	0
24591	Thu Mar 23 11:28:10 2017_x000D_	59.6928	57.5066	-72.6461	-1.26791	2	62.444	33.9849	76.9872	1.34368	23.682		9.58776	0
24592	Thu Mar 23 11:28:10 2017_x000D_	59.7965	57.8089	-56.5902	-0.987685	2	62.444	33.9849	76.9872	1.34368	23.9707		3.04833	54.1511
24593	Thu Mar 23 11:28:10 2017_x000D_	59.798	57.9105	-50.3916	-0.8795	2	62.7939	35.7557	76.9872	1.34368	22.3564		8.46641	0
24594	Thu Mar 23 11:28:10 2017_x000D_	59.999	58.1086	-34.5208	-0.602502	2	62.7939	35.7557	76.9872	1.34368	22.527		2.96487	0
24595	Thu Mar 23 11:28:10 2017_x000D_	60.0978	58.1062	-28.2331	-0.49276	2	62.7939	35.7557	76.9872	1.34368	22.5125		6.7581	0
24596	Thu Mar 23 11:28:10 2017_x000D_	60.2003	58.3068	-21.8555	-0.381451	2	62.7939	35.7557	76.9872	1.34368	22.6998		9.38583	79.9754
24597	Thu Mar 23 11:28:10 2017_x000D_	60.4988	58.4005	-12.8174	-0.223705	2	63.101	38.4038	79.0736	1.38009	20.1653		6.64589	0
24598	Thu Mar 23 11:28:11 2017_x000D_	60.6984	58.4966	-10.0114	-0.174732	2	63.101	38.4038	79.0736	1.38009	20.2359		11.8668	0
24599	Thu Mar 23 11:28:11 2017_x000D_	61.0938	58.4854	-10.0141	-0.174779	2	63.101	38.4038	79.0736	1.38009	20.1817		24.4226	0
24600	Thu Mar 23 11:28:11 2017_x000D_	61.8876	58.666	-10.0127	-0.174754	2	63.101	38.4038	79.0736	1.38009	20.2985		12.1982	0
24601	Thu Mar 23 11:28:11 2017_x000D_	62.2841	58.7561	-12.819	-0.223734	2	63.101	38.4038	79.0736	1.38009	20.3687		23.8418	46.4851
24602	Thu Mar 23 11:28:11 2017_x000D_	63.0749	58.835	-15.5651	-0.271662	2	63.2439	39.9467	83.274	1.45341	18.8891		13.2381	0
24603	Thu Mar 23 11:28:11 2017_x000D_	63.4725	59.0264	-15.5623	-0.271614	2	63.2439	39.9467	83.274	1.45341	19.0811		9.34913	0
24604	Thu Mar 23 11:28:11 2017_x000D_	63.77	59.1192	-19.1925	-0.334972	2	63.2439	39.9467	83.274	1.45341	19.1797		18.6669	0
24605	Thu Mar 23 11:28:11 2017_x000D_	64.364	59.3045	-24.4618	-0.426939	2	63.2439	39.9467	83.274	1.45341	19.3902		10.6876	27.0394
24606	Thu Mar 23 11:28:11 2017_x000D_	64.6628	59.4985	-25.7124	-0.448765	2	63.4187	40.8309	81.0738	1.41501	18.709		18.6535	0
24607	Thu Mar 23 11:28:11 2017_x000D_	65.2563	59.6839	-25.7157	-0.448824	2	63.4187	40.8309	81.0738	1.41501	18.9423		8.40919	0
24608	Thu Mar 23 11:28:11 2017_x000D_	65.4561	59.8805	-25.7124	-0.448765	2	63.4187	40.8309	81.0738	1.41501	19.1582		10.6576	0
24609	Thu Mar 23 11:28:11 2017_x000D_	65.7539	60.0742	-24.4572	-0.426858	2	63.4187	40.8309	81.0738	1.41501	19.3845		18.6242	39.9466
24610	Thu Mar 23 11:28:11 2017_x000D_	66.3465	60.2592	-24.4601	-0.426909	2	63.572	42.1536	79.4957	1.38746	18.3169		19.7699	0
24611	Thu Mar 23 11:28:11 2017_x000D_	66.9402	60.5452	-21.8713	-0.381726	2	63.572	42.1536	79.4957	1.38746	18.6975		0	0
24612	Thu Mar 23 11:28:11 2017_x000D_	66.9402	60.5452	-21.8713	-0.381726	2	63.572	42.1536	79.4957	1.38746	18.6975		18.5929	0
24613	Thu Mar 23 11:28:11 2017_x000D_	67.5318	60.7299	-21.8731	-0.381758	2	63.572	42.1536	79.4957	1.38746	18.9937		6.58412	72.4485
24614	Thu Mar 23 11:28:11 2017_x000D_	67.7295	60.8252	-19.1813	-0.334777	2	63.4547	44.5657	79.4957	1.38746	16.8121		22.3682	0
24615	Thu Mar 23 11:28:11 2017_x000D_	68.4196	61.1075	-20.8072	-0.363155	2	63.4547	44.5657	79.4957	1.38746	17.2708		9.28471	0
24616	Thu Mar 23 11:28:11 2017_x000D_	68.7151	61.1995	-24.4647	-0.426989	2	63.4547	44.5657	79.4957	1.38746	17.4458		19.7054	0
24617	Thu Mar 23 11:28:11 2017_x000D_	69.3068	61.4847	-21.8716	-0.381732	2	63.4547	44.5657	79.4957	1.38746	17.9025		12.0791	0
24618	Thu Mar 23 11:28:11 2017_x000D_	69.6995	61.5736	-24.4672	-0.427033	2	63.4547	44.5657	79.4957	1.38746	18.1181		9.25983	72.5809
24619	Thu Mar 23 11:28:12 2017_x000D_	69.9941	61.6657	-20.8086	-0.363179	2	63.5546	46.983	82.4335	1.43874	16.0327		23.6623	0
24620	Thu Mar 23 11:28:12 2017_x000D_	70.684	62.048	-21.8713	-0.381726	2	63.5546	46.983	82.4335	1.43874	16.6668		9.24748	0
24621	Thu Mar 23 11:28:12 2017_x000D_	70.9782	62.14	-18.208	-0.317789	2	63.5546	46.983	82.4335	1.43874	16.8773		13.0945	0
24622	Thu Mar 23 11:28:12 2017_x000D_	71.3714	62.3295	-18.2059	-0.317752	2	63.5546	46.983	82.4335	1.43874	17.2226		21.2768	73.2924
24623	Thu Mar 23 11:28:12 2017_x000D_	72.0573	62.5099	-19.1751	-0.334669	2	63.8718	49.4054	81.0738	1.41501	15.4509		12.0355	0
24624	Thu Mar 23 11:28:12 2017_x000D_	72.4486	62.5984	-21.8767	-0.381821	2	63.8718	49.4054	81.0738	1.41501	15.7358		21.117	0
24625	Thu Mar 23 11:28:12 2017_x000D_	73.0384	62.9826	-21.8717	-0.381734	2	63.8718	49.4054	81.0738	1.41501	16.3819		8.76416	0
24626	Thu Mar 23 11:28:12 2017_x000D_	73.3304	62.9736	-20.8072	-0.363155	2	63.8718	49.4054	81.0738	1.41501	16.5397		22.2111	39.4607
24627	Thu Mar 23 11:28:12 2017_x000D_	74.0157	63.2538	-24.4768	-0.427201	2	63.8078	50.7192	76.9872	1.34368	16.1653		6.52366	0
24628	Thu Mar 23 11:28:12 2017_x000D_	74.2115	63.3484	-21.8753	-0.381797	2	63.8078	50.7192	76.9872	1.34368	16.3626		10.5293	0
24629	Thu Mar 23 11:28:12 2017_x000D_	74.5055	63.5401	-20.8031	-0.363083	2	63.8078	50.7192	76.9872	1.34368	16.6978		9.20507	0
24630	Thu Mar 23 11:28:12 2017_x000D_	74.7985	63.6312	-24.4761	-0.427189	2	63.8078	50.7192	76.9872	1.34368	16.9563		19.5416	0
24631	Thu Mar 23 11:28:12 2017_x000D_	75.3852	63.9142	-21.8721	-0.381739	2	63.8078	50.7192	76.9872	1.34368	17.554		15.6487	39.8599
24632	Thu Mar 23 11:28:12 2017_x000D_	75.8728	64.0995	-20.8018	-0.363059	2	63.961	52.039	79.4957	1.38746	16.9513		5.82587	0
24633	Thu Mar 23 11:28:12 2017_x000D_	76.0669	64.0934	-20.8045	-0.363107	2	63.961	52.039	79.4957	1.38746	17.084		14.5937	0
24634	Thu Mar 23 11:28:12 2017_x000D_	76.4585	64.382	-18.1927	-0.317523	2	63.961	52.039	79.4957	1.38746	17.5652		5.82288	0
24635	Thu Mar 23 11:28:12 2017_x000D_	76.6525	64.3759	-18.1953	-0.317567	2	63.961	52.039	79.4957	1.38746	17.6995		11.96	19.7214
24636	Thu Mar 23 11:28:12 2017_x000D_	77.0414	64.4636	-20.8045	-0.363108	2	63.929	52.6956	70.7282	1.23444	17.6188		10.501	0
24637	Thu Mar 23 11:28:12 2017_x000D_	77.3346	64.6548	-21.8735	-0.381764	2	63.929	52.6956	70.7282	1.23444	17.9648		5.81427	0
24638	Thu Mar 23 11:28:12 2017_x000D_	77.5283	64.6483	-26.9846	-0.47097	2	63.929	52.6956	70.7282	1.23444	18.1055		4.13665	0
24639	Thu Mar 23 11:28:12 2017_x000D_	77.6264	64.7452	-30.7826	-0.537257	2	63.929	52.6956	70.7282	1.23444	18.2431		3.02405	113.765
24640	Thu Mar 23 11:28:13 2017_x000D_	77.6258	64.6444	-48.6164	-0.848516	2	65.2778	56.2398	82.3448	1.43719	14.9369		6.61563	0
24641	Thu Mar 23 11:28:13 2017_x000D_	77.5273	64.4471	-58.4673	-1.02045	2	65.2778	56.2398	82.3448	1.43719	14.7448		0.0247386	0
24642	Thu Mar 23 11:28:13 2017_x000D_	77.5281	64.4473	-75.7145	-1.32147	2	65.2778	56.2398	82.3448	1.43719	14.7456		4.14725	0
24643	Thu Mar 23 11:28:13 2017_x000D_	77.6264	64.5445	-84.109	-1.46798	2	65.2778	56.2398	82.3448	1.43719	14.8814		4.16417	61.869
24644	Thu Mar 23 11:28:13 2017_x000D_	77.7248	64.6424	257.076	4.48682	2	65.8325	58.2261	79.4957	1.38746	13.5128		6.73367	0
24645	Thu Mar 23 11:28:13 2017_x000D_	77.6301	64.8459	249.604	4.3564	2	65.8325	58.2261	79.4957	1.38746	13.5279		3.01515	0
24646	Thu Mar 23 11:28:13 2017_x000D_	77.6311	64.9464	243.862	4.2562	2	65.8325	58.2261	79.4957	1.38746	13.5783		10.8438	0
24647	Thu Mar 23 11:28:13 2017_x000D_	77.4403	65.2534	230.848	4.02906	2	65.8325	58.2261	79.4957	1.38746	13.5692		4.23063	0
24648	Thu Mar 23 11:28:13 2017_x000D_	77.3443	65.3567	227.123	3.96405	2	65.8325	58.2261	79.4957	1.38746	13.5413		10.8238	61.8385
24649	Thu Mar 23 11:28:13 2017_x000D_	77.1538	65.6631	225.189	3.93029	2	66.387	60.2114	75.3081	1.31438	12.0683		23.2577	0
24650	Thu Mar 23 11:28:13 2017_x000D_	76.5779	66.1821	227.123	3.96405	2	66.387	60.2114	75.3081	1.31438	11.8112		12.6688	0
24651	Thu Mar 23 11:28:13 2017_x000D_	76.2906	66.4916	230.848	4.02905	2	66.387	60.2114	75.3081	1.31438	11.727		23.3893	0
24652	Thu Mar 23 11:28:13 2017_x000D_	75.8127	67.1076	232.885	4.06461	2	66.387	60.2114	75.3081	1.31438	11.6791		12.6708	26.9111
24653	Thu Mar 23 11:28:13 2017_x000D_	75.5253	67.4171	236.65	4.13032	2	66.561	61.0914	67.6443	1.18062	10.9715		21.6475	0
24654	Thu Mar 23 11:28:13 2017_x000D_	75.1443	68.0299	236.65	4.13032	2	66.561	61.0914	67.6443	1.18062	11.037		6.72279	0
24655	Thu Mar 23 11:28:13 2017_x000D_	75.0496	68.233	238.891	4.16943	2	66.561	61.0914	67.6443	1.18062	11.0932		8.44005	0
24656	Thu Mar 23 11:28:13 2017_x000D_	74.8581	68.4391	246.197	4.29696	2	66.561	61.0914	67.6443	1.18062	11.0829		16.2072	35.0404
24657	Thu Mar 23 11:28:13 2017_x000D_	74.6699	68.9455	245.02	4.27641	2	66.9412	62.1958	79.0736	1.38009	10.2612		9.50919	0
24658	Thu Mar 23 11:28:13 2017_x000D_	74.5765	69.2484	248.621	4.33926	2	66.9412	62.1958	79.0736	1.38009	10.3941		20.1686	0
24659	Thu Mar 23 11:28:13 2017_x000D_	74.2926	69.8578	246.197	4.29695	2	66.9412	62.1958	79.0736	1.38009	10.6183		6.71881	0
24660	Thu Mar 23 11:28:13 2017_x000D_	74.198	70.0608	248.622	4.33927	2	66.9412	62.1958	79.0736	1.38009	10.7014		20.1591	0
24661	Thu Mar 23 11:28:13 2017_x000D_	73.9142	70.6699	251.139	4.3832	2	66.9412	62.1958	79.0736	1.38009	10.9742		12.3959	13.1169
24662	Thu Mar 23 11:28:14 2017_x000D_	73.8221	71.0727	248.622	4.33926	2	66.9197	62.6325	79.9968	1.39621	10.9032		9.50633	0
24663	Thu Mar 23 11:28:14 2017_x000D_	73.7287	71.3755	250.149	4.36592	2	66.9197	62.6325	79.9968	1.39621	11.0816		20.1579	0
24664	Thu Mar 23 11:28:14 2017_x000D_	73.445	71.9846	247.532	4.32025	2	66.9197	62.6325	79.9968	1.39621	11.4036		9.49684	0
24665	Thu Mar 23 11:28:14 2017_x000D_	73.3517	72.2871	251.139	4.38321	2	66.9197	62.6325	79.9968	1.39621	11.6009		9.50831	26.8929
24666	Thu Mar 23 11:28:14 2017_x000D_	73.2584	72.59	247.532	4.32024	2	67.0936	63.5119	80.3342	1.4021	10.9735		16.1749	0
24667	Thu Mar 23 11:28:14 2017_x000D_	73.0706	73.0954	248.621	4.33926	2	67.0936	63.5119	80.3342	1.4021	11.2946		13.4282	0
24668	Thu Mar 23 11:28:14 2017_x000D_	72.8815	73.5011	248.621	4.33926	2	67.0936	63.5119	80.3342	1.4021	11.5449		17.5004	0
24669	Thu Mar 23 11:28:14 2017_x000D_	72.5967	74.0102	245.019	4.27638	2	67.0936	63.5119	80.3342	1.4021	11.8532		9.49023	14.5199
24670	Thu Mar 23 11:28:14 2017_x000D_	72.5035	74.3125	248.622	4.33927	2	67.289	63.9547	81.3632	1.42006	11.5963		17.4978	0
24671	Thu Mar 23 11:28:14 2017_x000D_	72.2187	74.8215	245.019	4.27638	2	67.289	63.9547	81.3632	1.42006	11.9327		12.3747	0
24672	Thu Mar 23 11:28:14 2017_x000D_	72.1267	75.2236	242.612	4.23438	2	67.289	63.9547	81.3632	1.42006	12.2634		6.70539	0
24673	Thu Mar 23 11:28:14 2017_x000D_	72.0323	75.4262	245.018	4.27637	2	67.289	63.9547	81.3632	1.42006	12.4135		14.9797	37.7986
24674	Thu Mar 23 11:28:14 2017_x000D_	71.7463	75.8355	242.612	4.23439	2	67.8857	65.0644	46.0943	0.804497	11.4421		9.48736	0
24675	Thu Mar 23 11:28:14 2017_x000D_	71.6531	76.1377	243.731	4.25391	2	67.8857	65.0644	46.0943	0.804497	11.6966		10.8022	0
24676	Thu Mar 23 11:28:14 2017_x000D_	71.463	76.4435	245.019	4.27638	2	67.8857	65.0644	46.0943	0.804497	11.9282		9.49309	0
24677	Thu Mar 23 11:28:14 2017_x000D_	71.3698	76.7459	241.248	4.21056	2	67.8857	65.0644	46.0943	0.804497	12.19		4.21791	0
24678	Thu Mar 23 11:28:14 2017_x000D_	71.2741	76.8489	245.019	4.27638	2	67.8857	65.0644	46.0943	0.804497	12.262		13.4175	45.6839
24679	Thu Mar 23 11:28:14 2017_x000D_	71.0852	77.2543	245.019	4.27638	2	68.9156	66.1861	45	0.785398	11.2788		6.70811	0
24680	Thu Mar 23 11:28:14 2017_x000D_	70.9908	77.457	242.612	4.23438	2	68.9156	66.1861	45	0.785398	11.4604		6.70539	0
24681	Thu Mar 23 11:28:14 2017_x000D_	70.8964	77.6596	245.019	4.27638	2	68.9156	66.1861	45	0.785398	11.6432		8.44665	0
24682	Thu Mar 23 11:28:14 2017_x000D_	70.7049	77.866	245.019	4.2764	2	68.9156	66.1861	45	0.785398	11.8162		9.48647	45.6689
24683	Thu Mar 23 11:28:15 2017_x000D_	70.6118	78.1682	241.247	4.21056	2	69.9452	67.3074	25.3963	0.44325	10.8812		16.1588	0
24684	Thu Mar 23 11:28:15 2017_x000D_	70.4242	78.6731	235.045	4.10231	2	69.9452	67.3074	25.3963	0.44325	11.3758		0.0108167	0
24685	Thu Mar 23 11:28:15 2017_x000D_	70.424	78.6734	227.142	3.96438	2	69.9452	67.3074	25.3963	0.44325	11.3761		4.19737	0
24686	Thu Mar 23 11:28:15 2017_x000D_	70.5188	78.5705	207.804	3.62687	2	69.9452	67.3074	25.3963	0.44325	11.2777		2.90624	18.2621
24687	Thu Mar 23 11:28:15 2017_x000D_	70.6156	78.5667	201.761	3.5214	2	70.3569	67.7558	37.6301	0.656769	10.814		4.09022	0
24688	Thu Mar 23 11:28:15 2017_x000D_	70.7132	78.6619	182.23	3.18051	2	70.3569	67.7558	37.6301	0.656769	10.9119		0	0
24689	Thu Mar 23 11:28:15 2017_x000D_	70.7132	78.6619	182.23	3.18051	2	70.3569	67.7558	37.6301	0.656769	10.9119		2.92039	0
24690	Thu Mar 23 11:28:15 2017_x000D_	70.6159	78.6649	165.045	2.88058	2	70.3569	67.7558	37.6301	0.656769	10.9122		2.91189	0
24691	Thu Mar 23 11:28:15 2017_x000D_	70.5189	78.6684	158.701	2.76986	2	70.3569	67.7558	37.6301	0.656769	10.9138		6.48965	18.2599
24692	Thu Mar 23 11:28:15 2017_x000D_	70.3234	78.5758	143.643	2.50705	2	70.7686	68.2041	24.768	0.432284	10.3813		6.58233	0
24693	Thu Mar 23 11:28:15 2017_x000D_	70.2236	78.3804	137.728	2.4038	2	70.7686	68.2041	24.768	0.432284	10.1909		6.47095	0
24694	Thu Mar 23 11:28:15 2017_x000D_	70.0286	78.2882	124.303	2.16949	2	70.7686	68.2041	24.768	0.432284	10.1112		4.11782	0
24695	Thu Mar 23 11:28:15 2017_x000D_	69.9303	78.1924	120.64	2.10556	2	70.7686	68.2041	24.768	0.432284	10.0234		18.6917	9.13002
24696	Thu Mar 23 11:28:15 2017_x000D_	69.728	77.6031	115.882	2.02252	2	70.9744	68.4283	36.0532	0.629246	9.25907		14.6488	0
24697	Thu Mar 23 11:28:15 2017_x000D_	69.4305	77.2159	118.309	2.06489	2	70.9744	68.4283	36.0532	0.629246	8.92219		13.1742	0
24698	Thu Mar 23 11:28:15 2017_x000D_	69.2304	76.825	118.309	2.06488	2	70.9744	68.4283	36.0532	0.629246	8.5759		29.0892	0
24699	Thu Mar 23 11:28:15 2017_x000D_	68.828	75.9428	124.291	2.16929	2	70.9744	68.4283	36.0532	0.629246	7.81503		12.4025	9.12781
24700	Thu Mar 23 11:28:15 2017_x000D_	68.5315	75.6547	128.061	2.23508	2	71.1802	68.6524	36.0532	0.629246	7.48651		23.7742	0
24701	Thu Mar 23 11:28:15 2017_x000D_	68.1313	74.9707	133.908	2.33713	2	71.1802	68.6524	36.0532	0.629246	7.01546		10.6084	0
24702	Thu Mar 23 11:28:15 2017_x000D_	67.932	74.6786	135.793	2.37003	2	71.1802	68.6524	36.0532	0.629246	6.84587		12.428	0
24703	Thu Mar 23 11:28:15 2017_x000D_	67.6349	74.3899	139.696	2.43816	2	71.1802	68.6524	36.0532	0.629246	6.74448		17.0227	20.7037
24704	Thu Mar 23 11:28:16 2017_x000D_	67.1424	74.1081	143.578	2.50591	2	71.8408	68.4527	18.0123	0.314374	7.35245		18.7375	0
24705	Thu Mar 23 11:28:16 2017_x000D_	66.6481	73.7263	149.722	2.61314	2	71.8408	68.4527	18.0123	0.314374	7.40101		0	0
24706	Thu Mar 23 11:28:16 2017_x000D_	66.6481	73.7263	149.722	2.61314	2	71.8408	68.4527	18.0123	0.314374	7.40101		21.0963	0
24707	Thu Mar 23 11:28:16 2017_x000D_	66.0557	73.3474	149.721	2.61313	2	71.8408	68.4527	18.0123	0.314374	7.57796		9.24747	0
24708	Thu Mar 23 11:28:16 2017_x000D_	65.7607	73.258	153.503	2.67914	2	71.8408	68.4527	18.0123	0.314374	7.74974		21.123	104.808
24709	Thu Mar 23 11:28:16 2017_x000D_	65.1675	72.8787	153.501	2.67909	2	72.0141	64.9634	0	0	10.4656		10.5614	0
24710	Thu Mar 23 11:28:16 2017_x000D_	64.871	72.6889	152.165	2.65579	2	72.0141	64.9634	0	0	10.5218		19.6573	0
24711	Thu Mar 23 11:28:16 2017_x000D_	64.2785	72.4091	149.724	2.61318	2	72.0141	64.9634	0	0	10.7368		10.5772	0
24712	Thu Mar 23 11:28:16 2017_x000D_	63.9815	72.2191	148.208	2.58671	2	72.0141	64.9634	0	0	10.8244		17.1254	52.4326
24713	Thu Mar 23 11:28:16 2017_x000D_	63.4862	71.9353	147.403	2.57267	2	72.1008	63.2178	0	0	12.2559		10.5906	0
24714	Thu Mar 23 11:28:16 2017_x000D_	63.1888	71.7451	145.837	2.54533	2	72.1008	63.2178	0	0	12.3344		8.34403	0
24715	Thu Mar 23 11:28:16 2017_x000D_	62.9893	71.5513	145.835	2.5453	2	72.1008	63.2178	0	0	12.3477		14.7263	0
24716	Thu Mar 23 11:28:16 2017_x000D_	62.5915	71.2637	143.594	2.50618	2	72.1008	63.2178	0	0	12.4565		13.146	0
24717	Thu Mar 23 11:28:16 2017_x000D_	62.1953	71.0765	143.597	2.50624	2	72.1008	63.2178	0	0	12.6443		4.17955	0
24718	Thu Mar 23 11:28:16 2017_x000D_	62.0952	70.9796	147.401	2.57263	2	72.1008	63.2178	0	0	12.6632		18.8803	0
24719	Thu Mar 23 11:28:16 2017_x000D_	61.5972	70.5948	145.834	2.54529	2	72.1008	63.2178	0	0	12.8353		8.36739	0
24720	Thu Mar 23 11:28:16 2017_x000D_	61.3971	70.4005	145.833	2.54526	2	72.1008	63.2178	0	0	12.8903		21.2702	0
24721	Thu Mar 23 11:28:16 2017_x000D_	60.7998	70.0185	145.833	2.54527	2	72.1008	63.2178	0	0	13.1895		6.59567	0
24722	Thu Mar 23 11:28:16 2017_x000D_	60.6011	69.9244	143.598	2.50625	2	72.1008	63.2178	0	0	13.3125		8.37803	0
24723	Thu Mar 23 11:28:16 2017_x000D_	60.4007	69.7299	143.596	2.50623	2	72.1008	63.2178	0	0	13.3903		14.7768	0
24724	Thu Mar 23 11:28:16 2017_x000D_	60.0014	69.4415	145.832	2.54525	2	72.1008	63.2178	0	0	13.6062		6.60238	0
24725	Thu Mar 23 11:28:16 2017_x000D_	59.8025	69.3473	143.598	2.50626	2	72.1008	63.2178	0	0	13.7411		14.7918	0
24726	Thu Mar 23 11:28:17 2017_x000D_	59.4028	69.0586	145.833	2.54526	2	72.1008	63.2178	0	0	13.9769		8.39715	0
24727	Thu Mar 23 11:28:17 2017_x000D_	59.2019	68.8637	145.831	2.54523	2	72.1008	63.2178	0	0	14.0804		10.6755	0
24728	Thu Mar 23 11:28:17 2017_x000D_	58.9021	68.672	147.393	2.57248	2	72.1008	63.2178	0	0	14.2812		4.19006	0
24729	Thu Mar 23 11:28:17 2017_x000D_	58.8019	68.5747	148.194	2.58647	2	72.1008	63.2178	0	0	14.3373		17.2623	0
24730	Thu Mar 23 11:28:17 2017_x000D_	58.3026	68.2887	152.134	2.65525	2	72.1008	63.2178	0	0	14.7005		10.6815	0
24731	Thu Mar 23 11:28:17 2017_x000D_	58.0025	68.0971	158.507	2.76647	2	72.1008	63.2178	0	0	14.9188		8.90016	0
24732	Thu Mar 23 11:28:17 2017_x000D_	57.706	68.1072	164.802	2.87634	2	72.1008	63.2178	0	0	15.2025		4.19659	0
24733	Thu Mar 23 11:28:17 2017_x000D_	57.6054	68.01	173.582	3.02959	2	72.1008	63.2178	0	0	15.267		12.1916	0
24734	Thu Mar 23 11:28:17 2017_x000D_	57.2085	67.9227	187.437	3.27138	2	72.1008	63.2178	0	0	15.6178		2.95976	139.636
24735	Thu Mar 23 11:28:17 2017_x000D_	57.1099	67.9261	193.396	3.37539	2	71.4613	58.6074	318.753	5.56329	17.1114		12.2777	0
24736	Thu Mar 23 11:28:17 2017_x000D_	56.7169	68.0403	208.756	3.64349	2	71.4613	58.6074	318.753	5.56329	17.5036		6.70371	0
24737	Thu Mar 23 11:28:17 2017_x000D_	56.521	68.1478	211.244	3.68691	2	71.4613	58.6074	318.753	5.56329	17.7266		12.8023	0
24738	Thu Mar 23 11:28:17 2017_x000D_	56.2305	68.4604	223.026	3.89254	2	71.4613	58.6074	318.753	5.56329	18.14		6.70371	59.6821
24739	Thu Mar 23 11:28:17 2017_x000D_	56.0346	68.5679	225.111	3.92892	2	70.2359	57.0402	276.532	4.8264	18.2911		10.8461	0
24740	Thu Mar 23 11:28:17 2017_x000D_	55.7416	68.7797	227.059	3.96292	2	70.2359	57.0402	276.532	4.8264	18.6521		23.5699	0
24741	Thu Mar 23 11:28:17 2017_x000D_	55.1571	69.3047	221.224	3.86109	2	70.2359	57.0402	276.532	4.8264	19.4368		10.9297	0
24742	Thu Mar 23 11:28:17 2017_x000D_	54.9649	69.6142	219.022	3.82266	2	70.2359	57.0402	276.532	4.8264	19.7815		25.9251	45.7598
24743	Thu Mar 23 11:28:17 2017_x000D_	54.2811	70.1426	215.086	3.75397	2	69.2052	55.9158	225	3.92699	20.6187		8.55029	0
24744	Thu Mar 23 11:28:17 2017_x000D_	54.087	70.3513	215.087	3.75398	2	69.2052	55.9158	225	3.92699	20.9032		24.2557	0
24745	Thu Mar 23 11:28:17 2017_x000D_	53.4008	70.7789	208.769	3.64371	2	69.2052	55.9158	225	3.92699	21.6954		9.4663	0
24746	Thu Mar 23 11:28:17 2017_x000D_	53.1055	70.8901	212.659	3.71159	2	69.2052	55.9158	225	3.92699	21.987		12.8357	0
24747	Thu Mar 23 11:28:18 2017_x000D_	52.8139	71.2032	208.771	3.64374	2	69.2052	55.9158	225	3.92699	22.4138		20.1638	23.3161
24748	Thu Mar 23 11:28:18 2017_x000D_	52.2248	71.5268	211.254	3.68708	2	68.5759	55.4597	212.115	3.7021	22.924		13.4465	0
24749	Thu Mar 23 11:28:18 2017_x000D_	51.8319	71.7425	211.254	3.68707	2	68.5759	55.4597	212.115	3.7021	23.3558		10.8695	0
24750	Thu Mar 23 11:28:18 2017_x000D_	51.5383	71.9548	212.659	3.7116	2	68.5759	55.4597	212.115	3.7021	23.7143		18.9705	0
24751	Thu Mar 23 11:28:18 2017_x000D_	50.9465	72.1776	212.657	3.71157	2	68.5759	55.4597	212.115	3.7021	24.2958		8.56081	23.3245
24752	Thu Mar 23 11:28:18 2017_x000D_	50.7521	72.3865	212.658	3.71159	2	67.9464	55.0034	203.147	3.54559	24.4503		15.1012	0
24753	Thu Mar 23 11:28:18 2017_x000D_	50.361	72.7034	215.084	3.75393	2	67.9464	55.0034	203.147	3.54559	24.9507		9.48631	0
24754	Thu Mar 23 11:28:18 2017_x000D_	50.0651	72.8149	219.016	3.82256	2	67.9464	55.0034	203.147	3.54559	25.2387		17.5895	0
24755	Thu Mar 23 11:28:18 2017_x000D_	49.5742	73.1355	215.083	3.75391	2	67.9464	55.0034	203.147	3.54559	25.813		10.8803	14.4685
24756	Thu Mar 23 11:28:18 2017_x000D_	49.2803	73.348	216.675	3.78168	2	67.5232	54.7721	223.906	3.90789	26.0359		8.56929	0
24757	Thu Mar 23 11:28:18 2017_x000D_	49.0857	73.5571	216.675	3.7817	2	67.5232	54.7721	223.906	3.90789	26.3214		10.8935	0
24758	Thu Mar 23 11:28:18 2017_x000D_	48.7914	73.7698	215.084	3.75393	2	67.5232	54.7721	223.906	3.90789	26.6794		19.3605	0
24759	Thu Mar 23 11:28:18 2017_x000D_	48.3028	74.1914	216.676	3.7817	2	67.5232	54.7721	223.906	3.90789	27.3228		10.8977	32.5698
24760	Thu Mar 23 11:28:18 2017_x000D_	48.0084	74.4042	215.085	3.75394	2	66.438	54.7405	165.308	2.88517	26.9502		17.5994	0
24761	Thu Mar 23 11:28:18 2017_x000D_	47.5173	74.7251	219.015	3.82253	2	66.438	54.7405	165.308	2.88517	27.5205		10.8977	0
24762	Thu Mar 23 11:28:18 2017_x000D_	47.2229	74.9379	217.378	3.79396	2	66.438	54.7405	165.308	2.88517	27.8775		19.3797	0
24763	Thu Mar 23 11:28:18 2017_x000D_	46.7338	75.3599	219.015	3.82254	2	66.438	54.7405	165.308	2.88517	28.5204		10.9043	0
24764	Thu Mar 23 11:28:18 2017_x000D_	46.4392	75.5728	217.378	3.79397	2	66.438	54.7405	165.308	2.88517	28.878		17.6169	54.0028
24765	Thu Mar 23 11:28:18 2017_x000D_	45.9476	75.894	216.675	3.7817	2	64.68	55.1275	169.496	2.95826	27.967		8.57777	0
24766	Thu Mar 23 11:28:18 2017_x000D_	45.7528	76.1033	216.676	3.78171	2	64.68	55.1275	169.496	2.95826	28.2528		10.9085	0
24767	Thu Mar 23 11:28:18 2017_x000D_	45.4581	76.3163	215.086	3.75396	2	64.68	55.1275	169.496	2.95826	28.6085		13.5044	0
24768	Thu Mar 23 11:28:18 2017_x000D_	45.0636	76.5331	215.086	3.75395	2	64.68	55.1275	169.496	2.95826	29.0345		10.9043	44.126
24769	Thu Mar 23 11:28:19 2017_x000D_	44.769	76.746	216.675	3.78169	2	63.3454	55.7458	160.522	2.80164	28.0373		15.1462	0
24770	Thu Mar 23 11:28:19 2017_x000D_	44.3767	77.0638	214.194	3.73838	2	63.3454	55.7458	160.522	2.80164	28.5354		6.75497	0
24771	Thu Mar 23 11:28:19 2017_x000D_	44.1794	77.1723	216.675	3.78169	2	63.3454	55.7458	160.522	2.80164	28.7477		6.79713	0
24772	Thu Mar 23 11:28:19 2017_x000D_	44.0842	77.3779	215.087	3.75398	2	63.3454	55.7458	160.522	2.80164	28.9645		13.5126	35.3664
24773	Thu Mar 23 11:28:19 2017_x000D_	43.6895	77.5949	215.086	3.75397	2	62.2386	56.1517	169.997	2.967	28.3528		6.76023	0
24774	Thu Mar 23 11:28:19 2017_x000D_	43.492	77.7034	212.666	3.71172	2	62.2386	56.1517	169.997	2.967	28.5642		6.7576	0
24775	Thu Mar 23 11:28:19 2017_x000D_	43.2946	77.8119	215.086	3.75396	2	62.2386	56.1517	169.997	2.967	28.7757		15.1569	0
24776	Thu Mar 23 11:28:19 2017_x000D_	42.902	78.1299	212.667	3.71173	2	62.2386	56.1517	169.997	2.967	29.2736		3.00528	35.3721
24777	Thu Mar 23 11:28:19 2017_x000D_	42.8019	78.1338	211.265	3.68727	2	61.1316	56.5576	165.308	2.88517	28.311		13.5298	0
24778	Thu Mar 23 11:28:19 2017_x000D_	42.4066	78.3509	206.202	3.5989	2	61.1316	56.5576	165.308	2.88517	28.7328		10.9308	0
24779	Thu Mar 23 11:28:19 2017_x000D_	42.1112	78.5642	199.784	3.48689	2	61.1316	56.5576	165.308	2.88517	29.0872		9.56004	0
24780	Thu Mar 23 11:28:19 2017_x000D_	41.8129	78.6763	185.08	3.23026	2	61.1316	56.5576	165.308	2.88517	29.3675		6.01621	0
24781	Thu Mar 23 11:28:19 2017_x000D_	41.6125	78.6838	179.31	3.12955	2	61.1316	56.5576	165.308	2.88517	29.5053		6.76642	14.7096
24782	Thu Mar 23 11:28:19 2017_x000D_	41.4146	78.792	170.774	2.98057	2	60.6867	56.7637	155.736	2.71811	29.2688		9.48912	0
24783	Thu Mar 23 11:28:19 2017_x000D_	41.1114	78.7019	156.54	2.73215	2	60.6867	56.7637	155.736	2.71811	29.402		6.69781	0
24784	Thu Mar 23 11:28:19 2017_x000D_	40.9088	78.6081	146.52	2.55725	2	60.6867	56.7637	155.736	2.71811	29.4677		4.24201	0
24785	Thu Mar 23 11:28:19 2017_x000D_	40.8062	78.5108	142.586	2.48859	2	60.6867	56.7637	155.736	2.71811	29.4647		12.7304	76.8359
24786	Thu Mar 23 11:28:19 2017_x000D_	40.4982	78.2189	130.623	2.27981	2	58.2555	57.5693	180	3.14159	27.2347		8.49032	0
24787	Thu Mar 23 11:28:19 2017_x000D_	40.2929	78.0241	122.89	2.14484	2	58.2555	57.5693	180	3.14159	27.2223		17.5508	0
24788	Thu Mar 23 11:28:19 2017_x000D_	39.9795	77.5301	114.249	1.99402	2	58.2555	57.5693	180	3.14159	27.0637		9.55979	0
24789	Thu Mar 23 11:28:19 2017_x000D_	39.8715	77.2303	110.697	1.93203	2	58.2555	57.5693	180	3.14159	26.917		23.0022	62.2506
24790	Thu Mar 23 11:28:20 2017_x000D_	39.552	76.5333	114.248	1.99401	2	56.269	58.1689	180	3.14159	24.8336		13.5078	0
24791	Thu Mar 23 11:28:20 2017_x000D_	39.3407	76.1357	114.249	1.99403	2	56.269	58.1689	180	3.14159	24.6855		12.4976	0
24792	Thu Mar 23 11:28:20 2017_x000D_	39.2296	75.7342	116.766	2.03796	2	56.269	58.1689	180	3.14159	24.472		22.0617	0
24793	Thu Mar 23 11:28:20 2017_x000D_	39.0102	75.0323	117.985	2.05923	2	56.269	58.1689	180	3.14159	24.1297		8.52872	0
24794	Thu Mar 23 11:28:20 2017_x000D_	38.8038	74.8368	117.988	2.05928	2	56.269	58.1689	180	3.14159	24.1423		23.0707	47.7338
24795	Thu Mar 23 11:28:20 2017_x000D_	38.4834	74.1377	121.901	2.12757	2	54.7273	58.5624	180	3.14159	22.5045		8.55004	0
24796	Thu Mar 23 11:28:20 2017_x000D_	38.2764	73.9418	126.68	2.21099	2	54.7273	58.5624	180	3.14159	22.5202		8.53927	0
24797	Thu Mar 23 11:28:20 2017_x000D_	38.0698	73.746	126.682	2.21102	2	54.7273	58.5624	180	3.14159	22.5392		17.6637	0
24798	Thu Mar 23 11:28:20 2017_x000D_	37.7541	73.249	130.581	2.27908	2	54.7273	58.5624	180	3.14159	22.4452		8.54993	20.7543
24799	Thu Mar 23 11:28:20 2017_x000D_	37.5472	73.053	130.582	2.27909	2	54.065	58.7623	180	3.14159	21.8417		9.60259	0
24800	Thu Mar 23 11:28:20 2017_x000D_	37.4386	72.7519	130.142	2.2714	2	54.065	58.7623	180	3.14159	21.7289		17.6971	0
24801	Thu Mar 23 11:28:20 2017_x000D_	37.1224	72.2539	130.575	2.27897	2	54.065	58.7623	180	3.14159	21.6581		10.9093	0
24802	Thu Mar 23 11:28:20 2017_x000D_	36.8142	72.0609	132.685	2.31579	2	54.065	58.7623	180	3.14159	21.7817		17.6955	27.0203
24803	Thu Mar 23 11:28:20 2017_x000D_	36.4981	71.5629	132.408	2.31095	2	53.1854	58.956	180	3.14159	20.9141		6.77011	0
24804	Thu Mar 23 11:28:20 2017_x000D_	36.2934	71.4679	130.58	2.27904	2	53.1854	58.956	180	3.14159	21.0211		21.9117	0
24805	Thu Mar 23 11:28:20 2017_x000D_	35.8729	70.8707	130.577	2.279	2	53.1854	58.956	180	3.14159	21.0162		10.9192	0
24806	Thu Mar 23 11:28:20 2017_x000D_	35.5645	70.6774	128.347	2.24008	2	53.1854	58.956	180	3.14159	21.1633		16.4276	0
24807	Thu Mar 23 11:28:20 2017_x000D_	35.3483	70.1743	126.684	2.21105	2	53.1854	58.956	180	3.14159	21.0716		10.9675	0
24808	Thu Mar 23 11:28:20 2017_x000D_	35.1378	69.8754	128.341	2.23998	2	53.1854	58.956	180	3.14159	21.0938		8.59647	0
24809	Thu Mar 23 11:28:20 2017_x000D_	34.9299	69.6782	128.343	2.24	2	53.1854	58.956	180	3.14159	21.1714		17.2036	0
24810	Thu Mar 23 11:28:20 2017_x000D_	34.5138	69.2836	128.346	2.24005	2	53.1854	58.956	180	3.14159	21.3375		8.60701	0
24811	Thu Mar 23 11:28:21 2017_x000D_	34.3057	69.0861	128.347	2.24008	2	53.1854	58.956	180	3.14159	21.4257		6.12839	32.4661
24812	Thu Mar 23 11:28:21 2017_x000D_	34.3	68.8819	128.343	2.24	2	52.5751	58.0623	210.233	3.66926	21.2378		19.512	0
24813	Thu Mar 23 11:28:21 2017_x000D_	33.8807	68.3847	130.138	2.27134	2	52.5751	58.0623	210.233	3.66926	21.3549		4.32053	0
24814	Thu Mar 23 11:28:21 2017_x000D_	33.7762	68.2856	130.574	2.27894	2	52.5751	58.0623	210.233	3.66926	21.3989		15.2516	0
24815	Thu Mar 23 11:28:21 2017_x000D_	33.4609	67.8868	128.344	2.24003	2	52.5751	58.0623	210.233	3.66926	21.4912		6.84476	58.2507
24816	Thu Mar 23 11:28:21 2017_x000D_	33.3535	67.6855	130.571	2.2789	2	51.7889	56.2869	261.363	4.56165	21.6747		4.30139	0
24817	Thu Mar 23 11:28:21 2017_x000D_	33.2495	67.5868	130.137	2.27132	2	51.7889	56.2869	261.363	4.56165	21.7117		8.62822	0
24818	Thu Mar 23 11:28:21 2017_x000D_	33.0409	67.3888	130.138	2.27134	2	51.7889	56.2869	261.363	4.56165	21.7885		6.85147	0
24819	Thu Mar 23 11:28:21 2017_x000D_	32.9334	67.1873	132.396	2.31075	2	51.7889	56.2869	261.363	4.56165	21.7795		12.9531	52.4833
24820	Thu Mar 23 11:28:21 2017_x000D_	32.6201	66.8902	136.495	2.38229	2	50.9918	54.7296	254.581	4.44328	22.0318		12.9616	0
24821	Thu Mar 23 11:28:21 2017_x000D_	32.3066	66.5929	140.597	2.45388	2	50.9918	54.7296	254.581	4.44328	22.1331		11.006	0
24822	Thu Mar 23 11:28:21 2017_x000D_	31.9956	66.3983	155.033	2.70584	2	50.9918	54.7296	254.581	4.44328	22.2938		4.31228	0
24823	Thu Mar 23 11:28:21 2017_x000D_	31.8911	66.2996	164.143	2.86484	2	50.9918	54.7296	254.581	4.44328	22.3316		6.09631	0
24824	Thu Mar 23 11:28:21 2017_x000D_	31.688	66.3063	169.831	2.9641	2	50.9918	54.7296	254.581	4.44328	22.509		9.6365	37.9583
24825	Thu Mar 23 11:28:21 2017_x000D_	31.3803	66.2141	184.702	3.22366	2	50.3913	53.6159	253.736	4.42853	22.8064		6.81559	0
24826	Thu Mar 23 11:28:21 2017_x000D_	31.1743	66.1183	193.206	3.37207	2	50.3913	53.6159	253.736	4.42853	22.926		3.04361	0
24827	Thu Mar 23 11:28:21 2017_x000D_	31.0729	66.1216	199.456	3.48116	2	50.3913	53.6159	253.736	4.42853	23.0129		13.6743	0
24828	Thu Mar 23 11:28:21 2017_x000D_	30.6726	66.3396	212.437	3.70773	2	50.3913	53.6159	253.736	4.42853	23.4674		6.83299	87.3908
24829	Thu Mar 23 11:28:21 2017_x000D_	30.4725	66.4484	218.229	3.80881	2	49.8733	50.7493	260.028	4.53834	24.957		8.66871	0
24830	Thu Mar 23 11:28:21 2017_x000D_	30.2754	66.6597	231.036	4.03233	2	49.8733	50.7493	260.028	4.53834	25.2432		8.68333	0
24831	Thu Mar 23 11:28:21 2017_x000D_	30.0778	66.8712	231.036	4.03233	2	49.8733	50.7493	260.028	4.53834	25.5299		23.9874	0
24832	Thu Mar 23 11:28:21 2017_x000D_	29.5871	67.5025	233.281	4.07153	2	49.8733	50.7493	260.028	4.53834	26.3097		8.68128	133.792
24833	Thu Mar 23 11:28:22 2017_x000D_	29.3896	67.714	233.281	4.07153	2	49.2098	46.3392	262.955	4.58943	29.15		13.0325	0
24834	Thu Mar 23 11:28:22 2017_x000D_	29.0931	68.0315	229.078	3.99816	2	49.2098	46.3392	262.955	4.58943	29.5844		21.716	0
24835	Thu Mar 23 11:28:22 2017_x000D_	28.5991	68.5606	224.847	3.92433	2	49.2098	46.3392	262.955	4.58943	30.3083		8.68552	0
24836	Thu Mar 23 11:28:22 2017_x000D_	28.4015	68.7722	224.848	3.92433	2	49.2098	46.3392	262.955	4.58943	30.5978		13.0368	0
24837	Thu Mar 23 11:28:22 2017_x000D_	28.1049	69.0898	220.637	3.85085	2	49.2098	46.3392	262.955	4.58943	31.0323		19.6559	86.426
24838	Thu Mar 23 11:28:22 2017_x000D_	27.6077	69.5165	218.85	3.81966	2	48.9088	43.4741	259.997	4.5378	33.6444		11.0849	0
24839	Thu Mar 23 11:28:22 2017_x000D_	27.4131	69.8306	216.494	3.77853	2	48.9088	43.4741	259.997	4.5378	34.0107		17.8997	0
24840	Thu Mar 23 11:28:22 2017_x000D_	26.9124	70.1551	212.454	3.70802	2	48.9088	43.4741	259.997	4.5378	34.5791		9.68612	0
24841	Thu Mar 23 11:28:22 2017_x000D_	26.6098	70.2677	216.492	3.7785	2	48.9088	43.4741	259.997	4.5378	34.8589		22.1418	66.9885
24842	Thu Mar 23 11:28:22 2017_x000D_	26.0103	70.6982	216.492	3.7785	2	48.5766	41.266	262.08	4.57416	37.0876		8.69181	0
24843	Thu Mar 23 11:28:22 2017_x000D_	25.8125	70.9099	216.493	3.77851	2	48.5766	41.266	262.08	4.57416	37.376		13.7306	0
24844	Thu Mar 23 11:28:22 2017_x000D_	25.4105	71.1287	216.492	3.7785	2	48.5766	41.266	262.08	4.57416	37.7948		15.362	0
24845	Thu Mar 23 11:28:22 2017_x000D_	25.0117	71.4499	218.849	3.81964	2	48.5766	41.266	262.08	4.57416	38.2932		11.073	46.5192
24846	Thu Mar 23 11:28:22 2017_x000D_	24.7119	71.6652	220.635	3.85081	2	48.4311	39.7222	264.416	4.61492	39.7864		17.3944	0
24847	Thu Mar 23 11:28:22 2017_x000D_	24.3162	72.089	220.636	3.85082	2	48.4311	39.7222	264.416	4.61492	40.3626		8.69824	0
24848	Thu Mar 23 11:28:22 2017_x000D_	24.1183	72.3009	220.636	3.85083	2	48.4311	39.7222	264.416	4.61492	40.6508		19.69	0
24849	Thu Mar 23 11:28:22 2017_x000D_	23.6202	72.7283	218.85	3.81966	2	48.4311	39.7222	264.416	4.61492	41.2914		8.70248	0
24850	Thu Mar 23 11:28:22 2017_x000D_	23.4222	72.9403	218.851	3.81967	2	48.4311	39.7222	264.416	4.61492	41.5799		11.0796	14.6268
24851	Thu Mar 23 11:28:22 2017_x000D_	23.1222	73.1557	220.636	3.85083	2	48.2339	39.2763	273.567	4.77464	42.1712		9.72719	0
24852	Thu Mar 23 11:28:22 2017_x000D_	22.8184	73.269	216.494	3.77853	2	48.2339	39.2763	273.567	4.77464	42.4435		17.4029	0
24853	Thu Mar 23 11:28:22 2017_x000D_	22.4225	73.693	216.495	3.77855	2	48.2339	39.2763	273.567	4.77464	43.0202		9.72052	0
24854	Thu Mar 23 11:28:23 2017_x000D_	22.1189	73.8062	220.635	3.8508	2	48.2339	39.2763	273.567	4.77464	43.2933		22.1892	92.394
24855	Thu Mar 23 11:28:23 2017_x000D_	21.5181	74.2376	220.634	3.85079	2	48.3786	36.1999	287.215	5.01284	46.5656		8.70672	0
24856	Thu Mar 23 11:28:23 2017_x000D_	21.32	74.4497	220.634	3.8508	2	48.3786	36.1999	287.215	5.01284	46.8531		19.7134	0
24857	Thu Mar 23 11:28:23 2017_x000D_	20.8213	74.8776	218.85	3.81965	2	48.3786	36.1999	287.215	5.01284	47.4907		11.0988	0
24858	Thu Mar 23 11:28:23 2017_x000D_	20.5208	75.0934	220.634	3.85079	2	48.3786	36.1999	287.215	5.01284	47.841		19.7219	106.688
24859	Thu Mar 23 11:28:23 2017_x000D_	20.0219	75.5215	218.85	3.81965	2	48.9802	32.6949	285.327	4.97989	51.6982		8.71096	0
24860	Thu Mar 23 11:28:23 2017_x000D_	19.8237	75.7337	218.85	3.81965	2	48.9802	32.6949	285.327	4.97989	51.985		6.88685	0
24861	Thu Mar 23 11:28:23 2017_x000D_	19.6221	75.8435	216.496	3.77857	2	48.9802	32.6949	285.327	4.97989	52.1891		15.4023	0
24862	Thu Mar 23 11:28:23 2017_x000D_	19.2223	76.1656	218.85	3.81965	2	48.9802	32.6949	285.327	4.97989	52.6805		11.1054	0
24863	Thu Mar 23 11:28:23 2017_x000D_	18.9216	76.3815	220.634	3.85078	2	48.9802	32.6949	285.327	4.97989	53.0287		6.89356	61.1033
24864	Thu Mar 23 11:28:23 2017_x000D_	18.7198	76.4914	218.235	3.80892	2	49.5095	30.7281	280.504	4.89572	55.1569		15.4088	0
24865	Thu Mar 23 11:28:23 2017_x000D_	18.3198	76.8136	220.633	3.85077	2	49.5095	30.7281	280.504	4.89572	55.6477		6.8864	0
24866	Thu Mar 23 11:28:23 2017_x000D_	18.224	77.0222	218.85	3.81965	2	49.5095	30.7281	280.504	4.89572	55.8742		13.7885	0
24867	Thu Mar 23 11:28:23 2017_x000D_	17.8204	77.2421	218.849	3.81964	2	49.5095	30.7281	280.504	4.89572	56.2828		6.87719	67.6008
24868	Thu Mar 23 11:28:23 2017_x000D_	17.7249	77.4505	220.634	3.85079	2	50.0495	28.5404	287.335	5.01494	58.6266		3.08622	0
24869	Thu Mar 23 11:28:23 2017_x000D_	17.6221	77.4544	218.85	3.81965	2	50.0495	28.5404	287.335	5.01494	58.6866		11.1138	0
24870	Thu Mar 23 11:28:23 2017_x000D_	17.3212	77.6705	220.633	3.85077	2	50.0495	28.5404	287.335	5.01494	59.0331		4.36601	0
24871	Thu Mar 23 11:28:23 2017_x000D_	17.2218	77.7768	216.497	3.77859	2	50.0495	28.5404	287.335	5.01494	59.1767		15.4285	50.5784
24872	Thu Mar 23 11:28:23 2017_x000D_	16.8212	78.0993	211.067	3.68382	2	50.7766	27.0193	298.176	5.20415	61.3363		3.1011	0
24873	Thu Mar 23 11:28:23 2017_x000D_	16.7179	78.1031	199.593	3.48356	2	50.7766	27.0193	298.176	5.20415	61.3967		6.1548	0
24874	Thu Mar 23 11:28:23 2017_x000D_	16.9229	78.095	182.152	3.17915	2	50.7766	27.0193	298.176	5.20415	61.2764		3.0587	0
24875	Thu Mar 23 11:28:24 2017_x000D_	16.9263	78.1969	173.215	3.02318	2	50.7766	27.0193	298.176	5.20415	61.3595		3.07523	140.179
24876	Thu Mar 23 11:28:24 2017_x000D_	17.0287	78.1922	155.652	2.71664	2	53.3638	23.1283	297.566	5.19351	65.9718		0.0108167	0
24877	Thu Mar 23 11:28:24 2017_x000D_	17.029	78.192	147.705	2.57794	2	53.3638	23.1283	297.566	5.19351	65.9714		3.07979	0
24878	Thu Mar 23 11:28:24 2017_x000D_	16.9264	78.1955	141.29	2.46598	2	53.3638	23.1283	297.566	5.19351	66.0309		0.0108167	0
24879	Thu Mar 23 11:28:24 2017_x000D_	16.9267	78.1953	133.096	2.32297	2	53.3638	23.1283	297.566	5.19351	66.0306		6.87244	0
24880	Thu Mar 23 11:28:24 2017_x000D_	16.7182	78.1004	118.691	2.07156	2	53.3638	23.1283	297.566	5.19351	66.0669		9.70542	70.6008
24881	Thu Mar 23 11:28:24 2017_x000D_	16.6051	77.7973	109.607	1.91301	2	54.9746	21.4126	301.9	5.26916	68.2016		9.70823	0
24882	Thu Mar 23 11:28:24 2017_x000D_	16.492	77.4941	100.57	1.75528	2	54.9746	21.4126	301.9	5.26916	68.015		6.1478	0
24883	Thu Mar 23 11:28:24 2017_x000D_	16.4848	77.2893	100.57	1.75527	2	54.9746	21.4126	301.9	5.26916	67.8504		24.7865	0
24884	Thu Mar 23 11:28:24 2017_x000D_	16.3534	76.4736	97.7373	1.70584	2	54.9746	21.4126	301.9	5.26916	67.2556		15.3904	66.463
24885	Thu Mar 23 11:28:24 2017_x000D_	16.3355	75.9609	97.4647	1.70108	2	56.3676	19.6899	305.505	5.33208	69.0579		9.73244	0
24886	Thu Mar 23 11:28:24 2017_x000D_	16.2217	75.6571	100.568	1.75525	2	56.3676	19.6899	305.505	5.33208	68.8769		15.3934	0
24887	Thu Mar 23 11:28:24 2017_x000D_	16.2038	75.1443	101.01	1.76295	2	56.3676	19.6899	305.505	5.33208	68.4713		22.4426	0
24888	Thu Mar 23 11:28:24 2017_x000D_	15.9724	74.4329	106.092	1.85165	2	56.3676	19.6899	305.505	5.33208	68.0336		15.7174	46.9485
24889	Thu Mar 23 11:28:24 2017_x000D_	15.8512	73.9232	109.589	1.9127	2	57.5111	18.6215	302.456	5.27886	69.2375		12.7218	0
24890	Thu Mar 23 11:28:24 2017_x000D_	15.7335	73.5158	112.294	1.9599	2	57.5111	18.6215	302.456	5.27886	68.9837		16.6262	0
24891	Thu Mar 23 11:28:24 2017_x000D_	15.509	73.0091	118.645	2.07075	2	57.5111	18.6215	302.456	5.27886	68.7182		9.76088	0
24892	Thu Mar 23 11:28:24 2017_x000D_	15.3949	72.7044	122.548	2.13887	2	57.5111	18.6215	302.456	5.27886	68.5473		8.74987	0
24893	Thu Mar 23 11:28:24 2017_x000D_	15.1813	72.5058	122.551	2.13891	2	57.5111	18.6215	302.456	5.27886	68.5225		9.76755	33.2411
24894	Thu Mar 23 11:28:24 2017_x000D_	15.0671	72.2009	126.592	2.20946	2	58.2078	17.7599	315	5.49779	69.4618		19.8215	0
24895	Thu Mar 23 11:28:24 2017_x000D_	14.636	71.7002	124.991	2.18151	2	58.2078	17.7599	315	5.49779	69.3402		9.77212	0
24896	Thu Mar 23 11:28:24 2017_x000D_	14.5219	71.3951	124.089	2.16576	2	58.2078	17.7599	315	5.49779	69.1751		18.0683	0
24897	Thu Mar 23 11:28:25 2017_x000D_	14.1934	70.8903	124.988	2.18145	2	58.2078	17.7599	315	5.49779	68.9935		8.77092	18.7802
24898	Thu Mar 23 11:28:25 2017_x000D_	13.9794	70.6911	124.99	2.18148	2	58.6652	17.3325	297.566	5.19351	69.5986		20.7877	0
24899	Thu Mar 23 11:28:25 2017_x000D_	13.6472	70.083	122.55	2.13891	2	58.6652	17.3325	297.566	5.19351	69.3487		8.7794	0
24900	Thu Mar 23 11:28:25 2017_x000D_	13.433	69.8836	122.553	2.13895	2	58.6652	17.3325	297.566	5.19351	69.3366		20.8119	0
24901	Thu Mar 23 11:28:25 2017_x000D_	13.1004	69.2748	119.987	2.09416	2	58.6652	17.3325	297.566	5.19351	69.0952		6.94911	6.54618
24902	Thu Mar 23 11:28:25 2017_x000D_	12.9892	69.0716	122.551	2.13891	2	58.8833	17.3393	302.456	5.27886	69.1556		8.79212	0
24903	Thu Mar 23 11:28:25 2017_x000D_	12.7747	68.8719	122.553	2.13896	2	58.8833	17.3393	302.456	5.27886	69.1492		19.6443	0
24904	Thu Mar 23 11:28:25 2017_x000D_	12.545	68.2587	122.549	2.13888	2	58.8833	17.3393	302.456	5.27886	68.8478		11.2094	0
24905	Thu Mar 23 11:28:25 2017_x000D_	12.3265	67.9556	124.085	2.16569	2	58.8833	17.3393	302.456	5.27886	68.7717		8.80688	0
24906	Thu Mar 23 11:28:25 2017_x000D_	12.1117	67.7555	124.087	2.16573	2	58.8833	17.3393	302.456	5.27886	68.7705		16.7578	18.7824
24907	Thu Mar 23 11:28:25 2017_x000D_	11.8854	67.2448	122.549	2.13888	2	59.3408	16.9119	353.377	6.16759	69.1767		8.8196	0
24908	Thu Mar 23 11:28:25 2017_x000D_	11.6703	67.0444	122.551	2.13893	2	59.3408	16.9119	353.377	6.16759	69.1791		13.9289	0
24909	Thu Mar 23 11:28:25 2017_x000D_	11.4476	66.637	122.55	2.13891	2	59.3408	16.9119	353.377	6.16759	69.0387		8.82589	0
24910	Thu Mar 23 11:28:25 2017_x000D_	11.2324	66.4364	122.553	2.13895	2	59.3408	16.9119	353.377	6.16759	69.0441		6.96634	54.2356
24911	Thu Mar 23 11:28:25 2017_x000D_	11.1211	66.2326	119.993	2.09427	2	61.1069	16.5256	355.636	6.20702	70.4937		13.9463	0
24912	Thu Mar 23 11:28:25 2017_x000D_	10.8981	65.8247	119.993	2.09427	2	61.1069	16.5256	355.636	6.20702	70.3657		6.22318	0
24913	Thu Mar 23 11:28:25 2017_x000D_	10.8905	65.6174	119.989	2.09421	2	61.1069	16.5256	355.636	6.20702	70.226		8.83656	0
24914	Thu Mar 23 11:28:25 2017_x000D_	10.675	65.4166	119.992	2.09426	2	61.1069	16.5256	355.636	6.20702	70.2403		13.9638	73.4238
24915	Thu Mar 23 11:28:25 2017_x000D_	10.4517	65.0082	119.992	2.09426	2	63.5269	16.16	355.918	6.21194	72.1327		0	0
24916	Thu Mar 23 11:28:25 2017_x000D_	10.4517	65.0082	119.992	2.09426	2	63.5269	16.16	355.918	6.21194	72.1327		18.2198	0
24917	Thu Mar 23 11:28:25 2017_x000D_	10.1207	64.499	116.075	2.02588	2	63.5269	16.16	355.918	6.21194	72.0339		6.98645	0
24918	Thu Mar 23 11:28:26 2017_x000D_	10.0091	64.2946	113.373	1.97872	2	63.5269	16.16	355.918	6.21194	71.9798		3.10508	45.8057
24919	Thu Mar 23 11:28:26 2017_x000D_	9.90565	64.2979	97.8575	1.70794	2	65.053	16.2081	355.048	6.19675	73.1701		3.13163	0
24920	Thu Mar 23 11:28:26 2017_x000D_	10.01	64.2951	89.2686	1.55803	2	65.053	16.2081	355.048	6.19675	73.0896		4.40262	0
24921	Thu Mar 23 11:28:26 2017_x000D_	9.90999	64.4025	80.2113	1.39995	2	65.053	16.2081	355.048	6.19675	73.2356		3.13716	0
24922	Thu Mar 23 11:28:26 2017_x000D_	9.91387	64.507	62.9428	1.09856	2	65.053	16.2081	355.048	6.19675	73.3015		0.013159	0
24923	Thu Mar 23 11:28:26 2017_x000D_	9.91369	64.5074	55.072	0.961188	2	65.053	16.2081	355.048	6.19675	73.3019		6.21805	27.1072
24924	Thu Mar 23 11:28:26 2017_x000D_	9.90534	64.3003	38.7	0.675443	2	65.9357	16.015	355.461	6.20397	73.9653		0.0176567	0
24925	Thu Mar 23 11:28:26 2017_x000D_	9.90476	64.3004	25.7272	0.449024	2	65.9357	16.015	355.461	6.20397	73.9658		9.83906	0
24926	Thu Mar 23 11:28:26 2017_x000D_	10.2125	64.187	16.4822	0.287669	2	65.9357	16.015	355.461	6.20397	73.6588		4.3897	0
24927	Thu Mar 23 11:28:26 2017_x000D_	10.3122	64.0799	7.44028	0.129857	2	65.9357	16.015	355.461	6.20397	73.5133		9.36452	19.6267
24928	Thu Mar 23 11:28:26 2017_x000D_	10.6242	64.0702	1.73546	0.0302894	2	66.5896	16.0356	355.461	6.20397	73.7526		12.4767	0
24929	Thu Mar 23 11:28:26 2017_x000D_	11.0399	64.0576	1.73547	0.0302897	2	66.5896	16.0356	355.461	6.20397	73.4294		24.9414	0
24930	Thu Mar 23 11:28:26 2017_x000D_	11.8709	64.0325	1.73545	0.0302893	2	66.5896	16.0356	355.461	6.20397	72.7863		12.4676	0
24931	Thu Mar 23 11:28:26 2017_x000D_	12.2863	64.0201	7.7441	0.13516	2	66.5896	16.0356	355.461	6.20397	72.4663		25.0883	19.6237
24932	Thu Mar 23 11:28:26 2017_x000D_	13.1126	63.8913	10.7111	0.186944	2	67.2434	16.0562	353.105	6.16284	72.2381		21.7807	0
24933	Thu Mar 23 11:28:26 2017_x000D_	13.8383	63.8696	15.7893	0.275575	2	67.2434	16.0562	353.105	6.16284	71.6814		9.82534	0
24934	Thu Mar 23 11:28:26 2017_x000D_	14.1457	63.7566	19.2891	0.336658	2	67.2434	16.0562	353.105	6.16284	71.3771		11.1877	0
24935	Thu Mar 23 11:28:26 2017_x000D_	14.4492	63.5399	20.1996	0.35255	2	67.2434	16.0562	353.105	6.16284	71.0065		18.8901	13.0835
24936	Thu Mar 23 11:28:26 2017_x000D_	15.0669	63.4177	23.0287	0.401927	2	67.6793	16.0699	357.238	6.23497	70.7805		8.76799	0
24937	Thu Mar 23 11:28:26 2017_x000D_	15.2666	63.2043	23.0265	0.401888	2	67.6793	16.0699	357.238	6.23497	70.4893		12.7907	0
24938	Thu Mar 23 11:28:26 2017_x000D_	15.6769	63.0884	25.7522	0.44946	2	67.6793	16.0699	357.238	6.23497	70.107		19.6082	0
24939	Thu Mar 23 11:28:27 2017_x000D_	16.2903	62.8627	25.7533	0.449479	2	67.6793	16.0699	357.238	6.23497	69.501		6.92498	0
24940	Thu Mar 23 11:28:27 2017_x000D_	16.4934	62.753	23.0277	0.40191	2	67.6793	16.0699	357.238	6.23497	69.277		19.593	51.7926
24941	Thu Mar 23 11:28:27 2017_x000D_	17.1063	62.5274	23.0283	0.40192	2	69.0409	15.0085	294.768	5.14467	70.3935		11.1594	0
24942	Thu Mar 23 11:28:27 2017_x000D_	17.409	62.3112	21.9959	0.3839	2	69.0409	15.0085	294.768	5.14467	70.0243		9.30409	0
24943	Thu Mar 23 11:28:27 2017_x000D_	17.719	62.302	23.029	0.401932	2	69.0409	15.0085	294.768	5.14467	69.7898		19.5759	0
24944	Thu Mar 23 11:28:27 2017_x000D_	18.3314	62.0767	23.0296	0.401942	2	69.0409	15.0085	294.768	5.14467	69.1872		8.75527	51.9127
24945	Thu Mar 23 11:28:27 2017_x000D_	18.5308	61.8636	23.0273	0.401903	2	70.1955	13.7196	277.655	4.846	70.6193		9.28593	0
24946	Thu Mar 23 11:28:27 2017_x000D_	18.8402	61.8546	21.9981	0.383939	2	70.1955	13.7196	277.655	4.846	70.3871		20.7428	0
24947	Thu Mar 23 11:28:27 2017_x000D_	19.4485	61.5259	19.2816	0.336527	2	70.1955	13.7196	277.655	4.846	69.7187		6.91278	0
24948	Thu Mar 23 11:28:27 2017_x000D_	19.6513	61.4165	21.9961	0.383904	2	70.1955	13.7196	277.655	4.846	69.4961		19.5502	44.6437
24949	Thu Mar 23 11:28:27 2017_x000D_	20.2629	61.1915	21.9964	0.38391	2	70.9145	12.4167	287.762	5.02239	70.3176		9.7723	0
24950	Thu Mar 23 11:28:27 2017_x000D_	20.5686	61.079	20.1956	0.352479	2	70.9145	12.4167	287.762	5.02239	70.0195		19.5341	0
24951	Thu Mar 23 11:28:27 2017_x000D_	21.1797	60.8542	20.1955	0.352479	2	70.9145	12.4167	287.762	5.02239	69.4244		9.75793	0
24952	Thu Mar 23 11:28:27 2017_x000D_	21.485	60.742	21.9973	0.383925	2	70.9145	12.4167	287.762	5.02239	69.1275		20.7052	27.4165
24953	Thu Mar 23 11:28:27 2017_x000D_	22.0922	60.4139	19.2778	0.336462	2	71.1759	11.541	264.829	4.62214	69.2659		9.26785	0
24954	Thu Mar 23 11:28:27 2017_x000D_	22.401	60.405	20.1955	0.352479	2	71.1759	11.541	264.829	4.62214	69.0412		9.7523	0
24955	Thu Mar 23 11:28:27 2017_x000D_	22.7061	60.2928	21.9981	0.38394	2	71.1759	11.541	264.829	4.62214	68.7463		11.1312	0
24956	Thu Mar 23 11:28:27 2017_x000D_	23.008	60.0771	23.0294	0.401938	2	71.1759	11.541	264.829	4.62214	68.3805		22.4354	0
24957	Thu Mar 23 11:28:27 2017_x000D_	23.7205	59.8499	21.9975	0.383928	2	71.1759	11.541	264.829	4.62214	67.7183		9.74667	41.6542
24958	Thu Mar 23 11:28:27 2017_x000D_	24.0254	59.7377	20.1942	0.352455	2	70.8053	10.2029	255.059	4.45162	68.1326		16.5863	0
24959	Thu Mar 23 11:28:27 2017_x000D_	24.5321	59.5165	19.2769	0.336446	2	70.8053	10.2029	255.059	4.45162	67.6243		9.24668	0
24960	Thu Mar 23 11:28:27 2017_x000D_	24.8402	59.5078	20.1955	0.352479	2	70.8053	10.2029	255.059	4.45162	67.4074		16.5753	0
24961	Thu Mar 23 11:28:28 2017_x000D_	25.3465	59.2866	19.278	0.336465	2	70.8053	10.2029	255.059	4.45162	66.9008		11.112	20.8319
24962	Thu Mar 23 11:28:28 2017_x000D_	25.6479	59.0713	20.1928	0.352431	2	70.6199	9.53371	249.697	4.35804	66.9063		9.22861	0
24963	Thu Mar 23 11:28:28 2017_x000D_	25.9554	59.0627	19.2778	0.336462	2	70.6199	9.53371	249.697	4.35804	66.6936		13.7628	0
24964	Thu Mar 23 11:28:28 2017_x000D_	26.359	58.8446	19.2763	0.336434	2	70.6199	9.53371	249.697	4.35804	66.2615		6.14946	0
24965	Thu Mar 23 11:28:28 2017_x000D_	26.5639	58.8388	19.2776	0.336458	2	70.6199	9.53371	249.697	4.35804	66.1205		16.5662	0
24966	Thu Mar 23 11:28:28 2017_x000D_	27.07	58.6179	20.1942	0.352455	2	70.6199	9.53371	249.697	4.35804	65.619		6.14638	73.9055
24967	Thu Mar 23 11:28:28 2017_x000D_	27.2748	58.6122	20.1956	0.352479	2	70.3034	7.09061	267.238	4.66418	67.1263		11.0914	0
24968	Thu Mar 23 11:28:28 2017_x000D_	27.5755	58.3971	19.2759	0.336427	2	70.3034	7.09061	267.238	4.66418	66.7685		6.1433	0
24969	Thu Mar 23 11:28:28 2017_x000D_	27.7802	58.3915	19.2772	0.33645	2	70.3034	7.09061	267.238	4.66418	66.6334		6.87398	0
24970	Thu Mar 23 11:28:28 2017_x000D_	27.9818	58.2826	22.0003	0.383978	2	70.3034	7.09061	267.238	4.66418	66.4209		6.87277	59.974
24971	Thu Mar 23 11:28:28 2017_x000D_	28.1833	58.1736	19.2756	0.336423	2	70.1831	5.0951	264.714	4.62014	67.6854		9.71719	0
24972	Thu Mar 23 11:28:28 2017_x000D_	28.4873	58.0618	23.0349	0.402035	2	70.1831	5.0951	264.714	4.62014	67.4093		6.1403	0
24973	Thu Mar 23 11:28:28 2017_x000D_	28.6919	58.0562	23.0364	0.40206	2	70.1831	5.0951	264.714	4.62014	67.2785		17.9287	0
24974	Thu Mar 23 11:28:28 2017_x000D_	29.1942	57.7324	32.3254	0.564185	2	70.1831	5.0951	264.714	4.62014	66.7141		0.0134164	0
24975	Thu Mar 23 11:28:28 2017_x000D_	29.1946	57.7322	40.5676	0.708039	2	70.1831	5.0951	264.714	4.62014	66.7137		6.18627	27.2419
24976	Thu Mar 23 11:28:28 2017_x000D_	29.2013	57.9383	57.425	1.00226	2	70.0084	4.204	237.885	4.15188	67.4729		6.8931	0
24977	Thu Mar 23 11:28:28 2017_x000D_	29.1054	58.1471	67.9348	1.18569	2	70.0084	4.204	237.885	4.15188	67.6972		3.07923	0
24978	Thu Mar 23 11:28:28 2017_x000D_	29.1083	58.2497	85.7528	1.49667	2	70.0084	4.204	237.885	4.15188	67.7773		4.34793	0
24979	Thu Mar 23 11:28:28 2017_x000D_	29.2133	58.3496	94.5345	1.64994	2	70.0084	4.204	237.885	4.15188	67.7937		0.0123693	41.2616
24980	Thu Mar 23 11:28:28 2017_x000D_	29.2129	58.3495	107.068	1.8687	2	68.7211	3.7197	180	3.14159	67.4189		0.0271662	0
24981	Thu Mar 23 11:28:28 2017_x000D_	29.212	58.3494	125.903	2.19742	2	68.7211	3.7197	180	3.14159	67.4194		3.09768	0
24982	Thu Mar 23 11:28:29 2017_x000D_	29.2086	58.2462	132.277	2.30867	2	68.7211	3.7197	180	3.14159	67.3378		0.0108167	0
24983	Thu Mar 23 11:28:29 2017_x000D_	29.2083	58.2464	140.431	2.45098	2	68.7211	3.7197	180	3.14159	67.3381		11.1012	19.6482
24984	Thu Mar 23 11:28:29 2017_x000D_	28.8955	58.0487	146.84	2.56284	2	68.0665	3.6986	183.053	3.19489	66.9948		21.8453	0
24985	Thu Mar 23 11:28:29 2017_x000D_	28.3684	57.5463	150.885	2.63343	2	68.0665	3.6986	183.053	3.19489	66.8993		13.7799	0
24986	Thu Mar 23 11:28:29 2017_x000D_	27.9528	57.3507	150.886	2.63345	2	68.0665	3.6986	183.053	3.19489	66.99		12.6911	0
24987	Thu Mar 23 11:28:29 2017_x000D_	27.54	57.2582	148.447	2.59089	2	68.0665	3.6986	183.053	3.19489	67.1642		26.2627	13.0988
24988	Thu Mar 23 11:28:29 2017_x000D_	26.9067	56.6538	140.44	2.45114	2	67.6301	3.6845	182.613	3.18719	66.8142		13.8107	0
24989	Thu Mar 23 11:28:29 2017_x000D_	26.4902	56.4577	140.444	2.45121	2	67.6301	3.6845	182.613	3.18719	66.9141		13.1516	0
24990	Thu Mar 23 11:28:29 2017_x000D_	26.173	56.1551	136.373	2.38015	2	67.6301	3.6845	182.613	3.18719	66.8719		21.9342	0
24991	Thu Mar 23 11:28:29 2017_x000D_	25.6439	55.6505	132.31	2.30924	2	67.6301	3.6845	182.613	3.18719	66.808		13.1707	0
24992	Thu Mar 23 11:28:29 2017_x000D_	25.3262	55.3475	128.294	2.23916	2	67.6301	3.6845	182.613	3.18719	66.7734		20.8844	35.5458
24993	Thu Mar 23 11:28:29 2017_x000D_	24.9987	54.7332	125.948	2.19821	2	66.5173	4.0914	156.853	2.7376	65.4858		8.79114	0
24994	Thu Mar 23 11:28:29 2017_x000D_	24.7866	54.531	125.95	2.19824	2	66.5173	4.0914	156.853	2.7376	65.4645		22.4659	0
24995	Thu Mar 23 11:28:29 2017_x000D_	24.3556	53.9186	125.95	2.19824	2	66.5173	4.0914	156.853	2.7376	65.2714		0	0
24996	Thu Mar 23 11:28:29 2017_x000D_	24.3556	53.9186	125.95	2.19824	2	66.5173	4.0914	156.853	2.7376	65.2714		19.9482	65.0625
24997	Thu Mar 23 11:28:29 2017_x000D_	23.9275	53.4098	127.68	2.22844	2	64.51	4.91251	149.906	2.61636	63.2371		11.2546	0
24998	Thu Mar 23 11:28:29 2017_x000D_	23.7116	53.103	125.951	2.19826	2	64.51	4.91251	149.906	2.61636	63.1414		19.9863	0
24999	Thu Mar 23 11:28:29 2017_x000D_	23.2826	52.5933	132.298	2.30904	2	64.51	4.91251	149.906	2.61636	63.033		8.8229	0
25000	Thu Mar 23 11:28:29 2017_x000D_	23.0698	52.3903	132.299	2.30905	2	64.51	4.91251	149.906	2.61636	63.0193		15.6152	59.1449
25001	Thu Mar 23 11:28:29 2017_x000D_	22.7471	51.9819	138.454	2.41647	2	62.7208	5.7405	148.524	2.59224	61.1242		8.83138	0
25002	Thu Mar 23 11:28:29 2017_x000D_	22.5341	51.7787	138.453	2.41647	2	62.7208	5.7405	148.524	2.59224	61.1104		17.6734	0
25003	Thu Mar 23 11:28:29 2017_x000D_	22.1078	51.3721	138.452	2.41645	2	62.7208	5.7405	148.524	2.59224	61.0873		8.84194	0
25004	Thu Mar 23 11:28:30 2017_x000D_	21.8946	51.1686	138.452	2.41644	2	62.7208	5.7405	148.524	2.59224	61.0777		11.2571	0
25005	Thu Mar 23 11:28:30 2017_x000D_	21.5778	50.9675	140.403	2.4505	2	62.7208	5.7405	148.524	2.59224	61.141		17.7031	23.8982
25006	Thu Mar 23 11:28:30 2017_x000D_	21.1508	50.5602	140.402	2.45047	2	62.0446	6.16161	148.066	2.58423	60.3617		8.85476	0
25007	Thu Mar 23 11:28:30 2017_x000D_	20.9372	50.3565	140.401	2.45046	2	62.0446	6.16161	148.066	2.58423	60.3573		17.7201	0
25008	Thu Mar 23 11:28:30 2017_x000D_	20.5098	49.9488	140.4	2.45043	2	62.0446	6.16161	148.066	2.58423	60.3528		4.422	0
25009	Thu Mar 23 11:28:30 2017_x000D_	20.4032	49.847	140.71	2.45585	2	62.0446	6.16161	148.066	2.58423	60.3525		15.6603	29.5738
25010	Thu Mar 23 11:28:30 2017_x000D_	19.9787	49.5432	138.454	2.41648	2	61.15	6.57571	147.648	2.57694	59.5087		8.87173	0
25011	Thu Mar 23 11:28:30 2017_x000D_	19.7647	49.3391	138.454	2.41647	2	61.15	6.57571	147.648	2.57694	59.5101		8.87804	0
25012	Thu Mar 23 11:28:30 2017_x000D_	19.5506	49.1348	138.453	2.41647	2	61.15	6.57571	147.648	2.57694	59.5129		8.88021	0
25013	Thu Mar 23 11:28:30 2017_x000D_	19.3364	48.9305	138.453	2.41646	2	61.15	6.57571	147.648	2.57694	59.5173		17.7689	33.5394
25014	Thu Mar 23 11:28:30 2017_x000D_	18.9078	48.5217	138.452	2.41644	2	60.0476	6.7617	175.805	3.06838	58.6207		7.00621	0
25015	Thu Mar 23 11:28:30 2017_x000D_	18.6968	48.4216	136.357	2.37987	2	60.0476	6.7617	175.805	3.06838	58.6978		13.3278	0
25016	Thu Mar 23 11:28:30 2017_x000D_	18.3753	48.115	136.357	2.37987	2	60.0476	6.7617	175.805	3.06838	58.7084		8.89718	0
25017	Thu Mar 23 11:28:30 2017_x000D_	18.1607	47.9103	136.357	2.37987	2	60.0476	6.7617	175.805	3.06838	58.7173		13.3638	0
25018	Thu Mar 23 11:28:30 2017_x000D_	17.8384	47.6028	136.357	2.37987	2	60.0476	6.7617	175.805	3.06838	58.7334		4.44124	73.5195
25019	Thu Mar 23 11:28:30 2017_x000D_	17.7312	47.5007	136.357	2.37987	2	57.6243	7.1268	180	3.14159	56.7584		13.3744	0
25020	Thu Mar 23 11:28:30 2017_x000D_	17.4086	47.193	136.357	2.37987	2	57.6243	7.1268	180	3.14159	56.768		4.44538	0
25021	Thu Mar 23 11:28:30 2017_x000D_	17.3014	47.0907	136.357	2.37987	2	57.6243	7.1268	180	3.14159	56.7719		4.46659	0
25022	Thu Mar 23 11:28:30 2017_x000D_	17.1937	46.9879	136.357	2.37987	2	57.6243	7.1268	180	3.14159	56.7762		17.8219	19.6661
25023	Thu Mar 23 11:28:30 2017_x000D_	16.7639	46.5778	132.017	2.30414	2	56.9691	7.1058	180	3.14159	56.3427		7.07048	0
25024	Thu Mar 23 11:28:30 2017_x000D_	16.6527	46.37	126.013	2.19933	2	56.9691	7.1058	180	3.14159	56.2769		3.14629	0
25025	Thu Mar 23 11:28:31 2017_x000D_	16.6567	46.4748	119.505	2.08576	2	56.9691	7.1058	180	3.14159	56.3472		3.16176	0
25026	Thu Mar 23 11:28:31 2017_x000D_	16.6611	46.5801	101.337	1.76866	2	56.9691	7.1058	180	3.14159	56.4177		4.40008	45.8965
25027	Thu Mar 23 11:28:31 2017_x000D_	16.561	46.6873	91.9763	1.60529	2	55.44	7.0568	180	3.14159	55.5171		0.0201246	0
25028	Thu Mar 23 11:28:31 2017_x000D_	16.5613	46.6879	74.5241	1.30069	2	55.44	7.0568	180	3.14159	55.5174		3.12413	0
25029	Thu Mar 23 11:28:31 2017_x000D_	16.4572	46.6907	64.1198	1.1191	2	55.44	7.0568	180	3.14159	55.5923		3.11447	0
25030	Thu Mar 23 11:28:31 2017_x000D_	16.561	46.6889	53.2656	0.92966	2	55.44	7.0568	180	3.14159	55.5183		3.13441	59.2927
25031	Thu Mar 23 11:28:31 2017_x000D_	16.5569	46.5845	38.6039	0.673766	2	53.4841	6.77271	180	3.14159	54.301		3.1117	0
25032	Thu Mar 23 11:28:31 2017_x000D_	16.6606	46.5823	32.1016	0.560279	2	53.4841	6.77271	180	3.14159	54.2289		11.202	0
25033	Thu Mar 23 11:28:31 2017_x000D_	16.9649	46.3659	19.8833	0.347029	2	53.4841	6.77271	180	3.14159	53.8635		9.82683	0
25034	Thu Mar 23 11:28:31 2017_x000D_	17.2729	46.2544	16.1377	0.281657	2	53.4841	6.77271	180	3.14159	53.5729		19.6611	0
25035	Thu Mar 23 11:28:31 2017_x000D_	17.8892	46.0315	16.1368	0.281639	2	53.4841	6.77271	180	3.14159	52.9929		12.4648	52.796
25036	Thu Mar 23 11:28:31 2017_x000D_	18.3046	46.0227	16.1392	0.281682	2	51.7462	6.49551	180	3.14159	51.7759		13.8912	0
25037	Thu Mar 23 11:28:31 2017_x000D_	18.7129	45.8043	16.137	0.281644	2	51.7462	6.49551	180	3.14159	51.3457		25.6169	0
25038	Thu Mar 23 11:28:31 2017_x000D_	19.5361	45.5774	21.7045	0.378815	2	51.7462	6.49551	180	3.14159	50.6447		13.8778	0
25039	Thu Mar 23 11:28:31 2017_x000D_	19.944	45.3592	21.7035	0.378798	2	51.7462	6.49551	180	3.14159	50.2172		9.3381	26.9746
25040	Thu Mar 23 11:28:31 2017_x000D_	20.2552	45.3526	22.7481	0.397028	2	50.8823	6.2462	180	3.14159	49.6722		20.8047	0
25041	Thu Mar 23 11:28:31 2017_x000D_	20.8667	45.0255	25.504	0.445128	2	50.8823	6.2462	180	3.14159	49.0385		6.93353	0
25042	Thu Mar 23 11:28:31 2017_x000D_	21.0705	44.9165	28.1498	0.491307	2	50.8823	6.2462	180	3.14159	48.8276		18.0853	0
25043	Thu Mar 23 11:28:31 2017_x000D_	21.5783	44.5916	32.1145	0.560504	2	50.8823	6.2462	180	3.14159	48.2607		6.93353	32.8098
25044	Thu Mar 23 11:28:31 2017_x000D_	21.7821	44.4826	34.5939	0.603778	2	49.7892	6.2112	180	3.14159	47.4247		20.7819	0
25045	Thu Mar 23 11:28:31 2017_x000D_	22.3929	44.1558	32.1154	0.56052	2	49.7892	6.2112	180	3.14159	46.8012		8.78481	0
25046	Thu Mar 23 11:28:32 2017_x000D_	22.5931	43.9421	32.1144	0.560501	2	49.7892	6.2112	180	3.14159	46.5107		11.1752	0
25047	Thu Mar 23 11:28:32 2017_x000D_	22.8968	43.7264	33.6795	0.587818	2	49.7892	6.2112	180	3.14159	46.1583		18.0586	0
25048	Thu Mar 23 11:28:32 2017_x000D_	23.4038	43.4019	34.5943	0.603785	2	49.7892	6.2112	180	3.14159	45.5998		11.1752	59.5352
25049	Thu Mar 23 11:28:32 2017_x000D_	23.7075	43.1862	36.2236	0.632222	2	47.811	6.3693	180	3.14159	44.0053		9.77737	0
25050	Thu Mar 23 11:28:32 2017_x000D_	24.014	43.0754	32.1147	0.560507	2	47.811	6.3693	180	3.14159	43.7451		19.8486	0
25051	Thu Mar 23 11:28:32 2017_x000D_	24.5176	42.6463	33.6795	0.587818	2	47.811	6.3693	180	3.14159	43.1115		18.0386	0
25052	Thu Mar 23 11:28:32 2017_x000D_	25.024	42.3221	29.4994	0.514861	2	47.811	6.3693	180	3.14159	42.5658		12.7504	65.6468
25053	Thu Mar 23 11:28:32 2017_x000D_	25.4338	42.2094	32.115	0.560512	2	45.6239	6.2991	180	3.14159	41.197		8.77209	0
25054	Thu Mar 23 11:28:32 2017_x000D_	25.6337	41.996	32.114	0.560494	2	45.6239	6.2991	180	3.14159	40.913		22.3113	0
25055	Thu Mar 23 11:28:32 2017_x000D_	26.24	41.5653	32.1133	0.560483	2	45.6239	6.2991	180	3.14159	40.2423		6.91077	0
25056	Thu Mar 23 11:28:32 2017_x000D_	26.4431	41.4566	34.5959	0.603812	2	45.6239	6.2991	180	3.14159	40.0494		9.76969	53.044
25057	Thu Mar 23 11:28:32 2017_x000D_	26.7494	41.346	33.6816	0.587854	2	43.8635	6.4643	180	3.14159	38.8539		19.8141	0
25058	Thu Mar 23 11:28:32 2017_x000D_	27.252	40.9175	32.1132	0.560481	2	43.8635	6.4643	180	3.14159	38.2487		8.76785	0
25059	Thu Mar 23 11:28:32 2017_x000D_	27.4518	40.7042	32.1122	0.560463	2	43.8635	6.4643	180	3.14159	37.9699		19.5194	0
25060	Thu Mar 23 11:28:32 2017_x000D_	28.0638	40.4833	32.1141	0.560497	2	43.8635	6.4643	180	3.14159	37.509		6.90001	0
25061	Thu Mar 23 11:28:32 2017_x000D_	28.2666	40.3748	29.4979	0.514835	2	43.8635	6.4643	180	3.14159	37.3254		17.9995	0
25062	Thu Mar 23 11:28:32 2017_x000D_	28.7719	40.0513	25.4848	0.444793	2	43.8635	6.4643	180	3.14159	36.8218		6.89859	0
25063	Thu Mar 23 11:28:32 2017_x000D_	28.9747	39.9429	28.1392	0.491122	2	43.8635	6.4643	180	3.14159	36.64		6.17805	0
25064	Thu Mar 23 11:28:32 2017_x000D_	29.1806	39.9391	28.1407	0.491148	2	43.8635	6.4643	180	3.14159	36.5534		8.75937	0
25065	Thu Mar 23 11:28:32 2017_x000D_	29.3802	39.726	28.1392	0.491122	2	43.8635	6.4643	180	3.14159	36.2782		13.7919	0
25066	Thu Mar 23 11:28:32 2017_x000D_	29.7856	39.5092	28.1392	0.491122	2	43.8635	6.4643	180	3.14159	35.9187		11.1361	0
25067	Thu Mar 23 11:28:32 2017_x000D_	30.0882	39.2942	29.4972	0.514823	2	43.8635	6.4643	180	3.14159	35.6028		9.73638	0
25068	Thu Mar 23 11:28:33 2017_x000D_	30.3935	39.1841	30.678	0.535433	2	43.8635	6.4643	180	3.14159	35.384		6.89066	0
25069	Thu Mar 23 11:28:33 2017_x000D_	30.596	39.0757	28.1392	0.491122	2	43.8635	6.4643	180	3.14159	35.207		11.1302	85.7359
25070	Thu Mar 23 11:28:33 2017_x000D_	30.8985	38.8609	29.4976	0.514829	2	41.0086	6.59441	180	3.14159	33.8133		6.166	0
25071	Thu Mar 23 11:28:33 2017_x000D_	31.104	38.8572	29.4991	0.514856	2	41.0086	6.59441	180	3.14159	33.7489		11.1187	0
25072	Thu Mar 23 11:28:33 2017_x000D_	31.4061	38.6425	28.1392	0.491122	2	41.0086	6.59441	180	3.14159	33.4558		0	0
25073	Thu Mar 23 11:28:33 2017_x000D_	31.4061	38.6425	28.1392	0.491122	2	41.0086	6.59441	180	3.14159	33.4558		11.1277	0
25074	Thu Mar 23 11:28:33 2017_x000D_	31.7085	38.4277	34.6021	0.60392	2	41.0086	6.59441	180	3.14159	33.164		13.7838	6.56737
25075	Thu Mar 23 11:28:33 2017_x000D_	32.1137	38.2111	42.7402	0.745957	2	40.7898	6.5874	175.5	3.06305	32.7923		3.06929	0
25076	Thu Mar 23 11:28:33 2017_x000D_	32.0114	38.2125	53.2707	0.929749	2	40.7898	6.5874	175.5	3.06305	32.8208		3.08771	0
25077	Thu Mar 23 11:28:33 2017_x000D_	32.1143	38.2103	64.0553	1.11798	2	40.7898	6.5874	175.5	3.06305	32.7913		6.94799	0
25078	Thu Mar 23 11:28:33 2017_x000D_	32.0175	38.4207	79.935	1.39513	2	40.7898	6.5874	175.5	3.06305	33.0199		4.41072	62.5713
25079	Thu Mar 23 11:28:33 2017_x000D_	32.123	38.5231	88.8146	1.55011	2	38.9879	7.6378	135	2.35619	31.639		6.27202	0
25080	Thu Mar 23 11:28:33 2017_x000D_	32.1283	38.7321	106.819	1.86434	2	38.9879	7.6378	135	2.35619	31.8419		3.06665	0
25081	Thu Mar 23 11:28:33 2017_x000D_	32.2305	38.73	115.072	2.00839	2	38.9879	7.6378	135	2.35619	31.818		0.00848528	0
25082	Thu Mar 23 11:28:33 2017_x000D_	32.2303	38.7302	122.958	2.14602	2	38.9879	7.6378	135	2.35619	31.8183		0.0313209	47.8485
25083	Thu Mar 23 11:28:33 2017_x000D_	32.2293	38.7305	143.826	2.51023	2	37.634	8.4809	148.1	2.58482	30.7286		6.26942	0
25084	Thu Mar 23 11:28:33 2017_x000D_	32.2235	38.5216	148.668	2.59475	2	37.634	8.4809	148.1	2.58482	30.524		6.16329	0
25085	Thu Mar 23 11:28:33 2017_x000D_	32.0181	38.5258	162.293	2.83255	2	37.634	8.4809	148.1	2.58482	30.5652		4.42553	0
25086	Thu Mar 23 11:28:33 2017_x000D_	31.9123	38.423	166.02	2.89759	2	37.634	8.4809	148.1	2.58482	30.4839		22.5321	29.6142
25087	Thu Mar 23 11:28:33 2017_x000D_	31.1875	38.2261	165.23	2.88381	2	36.7381	8.8954	136.007	2.37377	29.8513		12.3378	0
25088	Thu Mar 23 11:28:33 2017_x000D_	30.7763	38.2332	165.234	2.88388	2	36.7381	8.8954	136.007	2.37377	29.9374		26.5361	0
25089	Thu Mar 23 11:28:34 2017_x000D_	29.9443	37.9329	162.296	2.83259	2	36.7381	8.8954	136.007	2.37377	29.8217		9.8177	0
25090	Thu Mar 23 11:28:34 2017_x000D_	29.6326	37.8332	158.327	2.76333	2	36.7381	8.8954	136.007	2.37377	29.7974		12.7947	0
25091	Thu Mar 23 11:28:34 2017_x000D_	29.2175	37.7353	155.5	2.71399	2	36.7381	8.8954	136.007	2.37377	29.8043		6.9743	14.8064
25092	Thu Mar 23 11:28:34 2017_x000D_	29.0084	37.6337	152.802	2.6669	2	36.2902	9.1027	155.232	2.70931	29.4456		26.9296	0
25093	Thu Mar 23 11:28:34 2017_x000D_	28.2715	37.1211	148.7	2.5953	2	36.2902	9.1027	155.232	2.70931	29.1433		9.85565	0
25094	Thu Mar 23 11:28:34 2017_x000D_	27.9586	37.021	147.807	2.57972	2	36.2902	9.1027	155.232	2.70931	29.135		22.5794	0
25095	Thu Mar 23 11:28:34 2017_x000D_	27.3273	36.6112	144.48	2.52166	2	36.2902	9.1027	155.232	2.70931	28.9318		11.3118	14.8065
25096	Thu Mar 23 11:28:34 2017_x000D_	27.0109	36.4061	146.213	2.5519	2	35.8423	9.31001	146.074	2.54947	28.499		22.626	0
25097	Thu Mar 23 11:28:34 2017_x000D_	26.3782	35.9956	146.213	2.55191	2	35.8423	9.31001	146.074	2.54947	28.3141		8.91685	0
25098	Thu Mar 23 11:28:34 2017_x000D_	26.165	35.7885	146.211	2.55187	2	35.8423	9.31001	146.074	2.54947	28.1915		6.9999	0
25099	Thu Mar 23 11:28:34 2017_x000D_	25.955	35.6868	148.699	2.59529	2	35.8423	9.31001	146.074	2.54947	28.169		18.3056	18.8157
25100	Thu Mar 23 11:28:34 2017_x000D_	25.4279	35.3794	152.789	2.66666	2	35.3843	9.7385	156.853	2.7376	27.5061		11.3301	0
25101	Thu Mar 23 11:28:34 2017_x000D_	25.1111	35.1738	151.332	2.64125	2	35.3843	9.7385	156.853	2.7376	27.4316		11.3526	0
25102	Thu Mar 23 11:28:34 2017_x000D_	24.7936	34.9679	152.786	2.66662	2	35.3843	9.7385	156.853	2.7376	27.3621		14.0346	0
25103	Thu Mar 23 11:28:34 2017_x000D_	24.3727	34.7637	152.786	2.66662	2	35.3843	9.7385	156.853	2.7376	27.3407		14.0493	0
25104	Thu Mar 23 11:28:34 2017_x000D_	23.9514	34.5592	152.787	2.66663	2	35.3843	9.7385	156.853	2.7376	27.3272		16.8965	14.8091
25105	Thu Mar 23 11:28:34 2017_x000D_	23.426	34.3563	154.116	2.68983	2	34.9363	9.9458	122.456	2.13727	26.9881		11.365	0
25106	Thu Mar 23 11:28:34 2017_x000D_	23.1082	34.1501	152.787	2.66664	2	34.9363	9.9458	122.456	2.13727	26.9398		7.02804	0
25107	Thu Mar 23 11:28:34 2017_x000D_	22.8974	34.0479	155.474	2.71353	2	34.9363	9.9458	122.456	2.13727	26.9415		21.1229	0
25108	Thu Mar 23 11:28:34 2017_x000D_	22.264	33.7404	152.788	2.66666	2	34.9363	9.9458	122.456	2.13727	26.9587		7.03745	66.4033
25109	Thu Mar 23 11:28:34 2017_x000D_	22.0529	33.6381	155.473	2.71352	2	33.1245	11.2173	153.963	2.68717	25.0055		21.143	0
25110	Thu Mar 23 11:28:34 2017_x000D_	21.4189	33.3303	152.789	2.66667	2	33.1245	11.2173	153.963	2.68717	25.0201		8.97852	0
25111	Thu Mar 23 11:28:35 2017_x000D_	21.204	33.122	152.786	2.66662	2	33.1245	11.2173	153.963	2.68717	24.9382		19.8886	0
25112	Thu Mar 23 11:28:35 2017_x000D_	20.5727	32.9196	152.79	2.66668	2	33.1245	11.2173	153.963	2.68717	25.0707		8.98707	62.5661
25113	Thu Mar 23 11:28:35 2017_x000D_	20.3575	32.7112	152.787	2.66663	2	31.3228	12.2677	152.434	2.66047	23.1986		21.198	0
25114	Thu Mar 23 11:28:35 2017_x000D_	19.7219	32.4025	150.24	2.62217	2	31.3228	12.2677	152.434	2.66047	23.2377		14.1286	0
25115	Thu Mar 23 11:28:35 2017_x000D_	19.2981	32.1971	155.467	2.71341	2	31.3228	12.2677	152.434	2.66047	23.276		7.07761	0
25116	Thu Mar 23 11:28:35 2017_x000D_	19.0859	32.094	152.788	2.66665	2	31.3228	12.2677	152.434	2.66047	23.2986		9.00828	47.8443
25117	Thu Mar 23 11:28:35 2017_x000D_	18.8702	31.8851	152.785	2.66659	2	29.969	13.1107	153.963	2.68717	21.8097		19.953	0
25118	Thu Mar 23 11:28:35 2017_x000D_	18.2369	31.6819	152.789	2.66666	2	29.969	13.1107	153.963	2.68717	21.9666		9.01683	0
25119	Thu Mar 23 11:28:35 2017_x000D_	18.0209	31.4729	152.785	2.66661	2	29.969	13.1107	153.963	2.68717	21.9072		19.9758	0
25120	Thu Mar 23 11:28:35 2017_x000D_	17.3869	31.2694	152.789	2.66668	2	29.969	13.1107	153.963	2.68717	22.0918		9.0274	0
25121	Thu Mar 23 11:28:35 2017_x000D_	17.1707	31.0601	152.786	2.66662	2	29.969	13.1107	153.963	2.68717	22.0449		14.1915	38.6574
25122	Thu Mar 23 11:28:35 2017_x000D_	16.7451	30.8536	152.787	2.66663	2	28.8442	13.7394	151.548	2.64502	20.9591		7.10175	0
25123	Thu Mar 23 11:28:35 2017_x000D_	16.5322	30.7501	150.245	2.62227	2	28.8442	13.7394	151.548	2.64502	20.9988		7.09512	0
25124	Thu Mar 23 11:28:35 2017_x000D_	16.3194	30.6469	152.787	2.66664	2	28.8442	13.7394	151.548	2.64502	21.0412		9.04236	0
25125	Thu Mar 23 11:28:35 2017_x000D_	16.1027	30.4374	152.784	2.66658	2	28.8442	13.7394	151.548	2.64502	21.004		6.28252	44.4219
25126	Thu Mar 23 11:28:35 2017_x000D_	15.8933	30.4401	152.787	2.66664	2	27.5004	14.3613	165.308	2.88517	19.8306		15.959	0
25127	Thu Mar 23 11:28:35 2017_x000D_	15.4636	30.1265	142.174	2.48141	2	27.5004	14.3613	165.308	2.88517	19.835		4.52532	0
25128	Thu Mar 23 11:28:35 2017_x000D_	15.3553	30.0215	138.036	2.40919	2	27.5004	14.3613	165.308	2.88517	19.8178		3.18262	0
25129	Thu Mar 23 11:28:35 2017_x000D_	15.3596	30.1275	123.28	2.15163	2	27.5004	14.3613	165.308	2.88517	19.899		3.18826	92.0978
25130	Thu Mar 23 11:28:35 2017_x000D_	15.3636	30.2337	116.652	2.03595	2	24.6034	15.3771	180	3.14159	17.4955		0.0152971	0
25131	Thu Mar 23 11:28:35 2017_x000D_	15.3641	30.2338	103.66	1.80921	2	24.6034	15.3771	180	3.14159	17.4953		6.39451	0
25132	Thu Mar 23 11:28:36 2017_x000D_	15.3721	30.4468	86.0543	1.50193	2	24.6034	15.3771	180	3.14159	17.6724		0.00948683	0
25133	Thu Mar 23 11:28:36 2017_x000D_	15.3722	30.4471	80.2175	1.40006	2	24.6034	15.3771	180	3.14159	17.6726		4.51497	0
25134	Thu Mar 23 11:28:36 2017_x000D_	15.2638	30.3427	70.8622	1.23678	2	24.6034	15.3771	180	3.14159	17.6408		4.40788	35.6199
25135	Thu Mar 23 11:28:36 2017_x000D_	15.3646	30.2358	53.2581	0.92953	2	23.4883	15.7849	168.986	2.94936	16.5778		3.18215	0
25136	Thu Mar 23 11:28:36 2017_x000D_	15.3607	30.1298	46.791	0.816658	2	23.4883	15.7849	168.986	2.94936	16.4874		8.84404	0
25137	Thu Mar 23 11:28:36 2017_x000D_	15.5624	29.9148	33.4777	0.584296	2	23.4883	15.7849	168.986	2.94936	16.201		3.13224	0
25138	Thu Mar 23 11:28:36 2017_x000D_	15.6668	29.9135	26.4939	0.462406	2	23.4883	15.7849	168.986	2.94936	16.1491		6.97325	29.6182
25139	Thu Mar 23 11:28:36 2017_x000D_	15.8721	29.8045	15.7701	0.275241	2	22.5923	16.1995	154.524	2.69696	15.1742		12.8931	0
25140	Thu Mar 23 11:28:36 2017_x000D_	16.2871	29.6928	12.8487	0.224252	2	22.5923	16.1995	154.524	2.69696	14.8938		12.8973	0
25141	Thu Mar 23 11:28:36 2017_x000D_	16.7023	29.5813	15.7704	0.275245	2	22.5923	16.1995	154.524	2.69696	14.6207		12.8886	0
25142	Thu Mar 23 11:28:36 2017_x000D_	17.1172	29.4698	18.6216	0.325008	2	22.5923	16.1995	154.524	2.69696	14.3554		22.7433	29.6195
25143	Thu Mar 23 11:28:36 2017_x000D_	17.8422	29.2482	19.5548	0.341296	2	21.6963	16.6142	169.074	2.95089	13.2088		13.9527	0
25144	Thu Mar 23 11:28:36 2017_x000D_	18.2533	29.0307	25.228	0.440312	2	21.6963	16.6142	169.074	2.95089	12.885		23.7554	0
25145	Thu Mar 23 11:28:36 2017_x000D_	18.9742	28.7031	29.2702	0.510862	2	21.6963	16.6142	169.074	2.95089	12.3916		6.97168	0
25146	Thu Mar 23 11:28:36 2017_x000D_	19.1796	28.5944	31.9083	0.556904	2	21.6963	16.6142	169.074	2.95089	12.2417		18.1814	0
25147	Thu Mar 23 11:28:36 2017_x000D_	19.6912	28.2695	36.0588	0.629344	2	21.6963	16.6142	169.074	2.95089	11.8265		13.934	29.6209
25148	Thu Mar 23 11:28:36 2017_x000D_	20.1017	28.0522	36.0595	0.629357	2	20.8002	17.0288	171.363	2.99085	11.0455		15.5948	0
25149	Thu Mar 23 11:28:36 2017_x000D_	20.5086	27.7287	38.4816	0.67163	2	20.8002	17.0288	171.363	2.99085	10.7039		0	0
25150	Thu Mar 23 11:28:36 2017_x000D_	20.5086	27.7287	38.4816	0.67163	2	20.8002	17.0288	171.363	2.99085	10.7039		19.9776	0
25151	Thu Mar 23 11:28:36 2017_x000D_	21.0164	27.2979	40.3161	0.703649	2	20.8002	17.0288	171.363	2.99085	10.2714		17.6709	18.8073
25152	Thu Mar 23 11:28:36 2017_x000D_	21.4196	26.8685	40.3155	0.703639	2	20.3425	17.4572	135	2.35619	9.47274		8.83543	0
25153	Thu Mar 23 11:28:37 2017_x000D_	21.6212	26.6538	40.3153	0.703634	2	20.3425	17.4572	135	2.35619	9.28507		18.149	0
25154	Thu Mar 23 11:28:37 2017_x000D_	22.1319	26.3295	36.0572	0.629318	2	20.3425	17.4572	135	2.35619	9.05095		6.95827	0
25155	Thu Mar 23 11:28:37 2017_x000D_	22.3369	26.221	38.4812	0.671623	2	20.3425	17.4572	135	2.35619	8.98787		6.95562	9.40474
25156	Thu Mar 23 11:28:37 2017_x000D_	22.5418	26.1125	36.058	0.629331	2	20.1136	17.6714	155.232	2.70931	8.78341		17.6624	0
25157	Thu Mar 23 11:28:37 2017_x000D_	22.9448	25.6833	36.0567	0.629309	2	20.1136	17.6714	155.232	2.70931	8.49743		11.2192	0
25158	Thu Mar 23 11:28:37 2017_x000D_	23.2503	25.4676	34.4096	0.60056	2	20.1136	17.6714	155.232	2.70931	8.40355		11.2241	0
25159	Thu Mar 23 11:28:37 2017_x000D_	23.556	25.2519	36.0569	0.629311	2	20.1136	17.6714	155.232	2.70931	8.32551		13.9031	0
25160	Thu Mar 23 11:28:37 2017_x000D_	23.9656	25.0351	36.0576	0.629324	2	20.1136	17.6714	155.232	2.70931	8.31035		8.82695	14.8091
25161	Thu Mar 23 11:28:37 2017_x000D_	24.167	24.8206	36.057	0.629313	2	19.6656	17.8787	159.508	2.78394	8.27361		13.895	0
25162	Thu Mar 23 11:28:37 2017_x000D_	24.5764	24.604	36.0578	0.629327	2	19.6656	17.8787	159.508	2.78394	8.3274		8.82695	0
25163	Thu Mar 23 11:28:37 2017_x000D_	24.7778	24.3895	36.0571	0.629316	2	19.6656	17.8787	159.508	2.78394	8.27799		13.8924	0
25164	Thu Mar 23 11:28:37 2017_x000D_	25.1871	24.1729	36.0579	0.629329	2	19.6656	17.8787	159.508	2.78394	8.37281		4.40827	83.0326
25165	Thu Mar 23 11:28:37 2017_x000D_	25.2876	24.0657	31.8996	0.556754	2	17.1966	19.1295	169.997	2.967	9.47789		13.8843	0
25166	Thu Mar 23 11:28:37 2017_x000D_	25.6967	23.8493	31.9001	0.556762	2	17.1966	19.1295	169.997	2.967	9.72256		8.82271	0
25167	Thu Mar 23 11:28:37 2017_x000D_	25.898	23.6349	31.8991	0.556743	2	17.1966	19.1295	169.997	2.967	9.79862		6.23432	0
25168	Thu Mar 23 11:28:37 2017_x000D_	26.1058	23.6328	31.9006	0.55677	2	17.1966	19.1295	169.997	2.967	9.98266		4.41443	81.6667
25169	Thu Mar 23 11:28:37 2017_x000D_	26.2066	23.5256	36.0587	0.629344	2	14.5371	19.7105	174.416	3.04413	12.2773		11.2001	0
25170	Thu Mar 23 11:28:37 2017_x000D_	26.5116	23.3103	34.4104	0.600574	2	14.5371	19.7105	174.416	3.04413	12.5039		6.94751	0
25171	Thu Mar 23 11:28:37 2017_x000D_	26.7163	23.202	40.3211	0.703737	2	14.5371	19.7105	174.416	3.04413	12.6698		11.2109	0
25172	Thu Mar 23 11:28:37 2017_x000D_	27.0216	22.9865	46.8083	0.81696	2	14.5371	19.7105	174.416	3.04413	12.9072		3.19327	41.81
25173	Thu Mar 23 11:28:37 2017_x000D_	27.0186	22.8801	53.2616	0.92959	2	13.2024	20.1116	165.927	2.89597	14.0908		3.16374	0
25174	Thu Mar 23 11:28:37 2017_x000D_	27.0221	22.9855	73.5738	1.28411	2	13.2024	20.1116	165.927	2.89597	14.1154		3.19653	0
25175	Thu Mar 23 11:28:38 2017_x000D_	27.0188	22.879	80.056	1.39724	2	13.2024	20.1116	165.927	2.89597	14.0908		3.10824	0
25176	Thu Mar 23 11:28:38 2017_x000D_	27.1224	22.8777	88.7777	1.54946	2	13.2024	20.1116	165.927	2.89597	14.1922		6.39645	0
25177	Thu Mar 23 11:28:38 2017_x000D_	27.1154	22.6646	106.066	1.8512	2	13.2024	20.1116	165.927	2.89597	14.1453		3.18763	26.3257
25178	Thu Mar 23 11:28:38 2017_x000D_	27.112	22.5584	112.373	1.96128	2	12.3253	20.0843	202.35	3.53167	14.9923		6.37556	0
25179	Thu Mar 23 11:28:38 2017_x000D_	27.1049	22.346	125.233	2.18573	2	12.3253	20.0843	202.35	3.53167	14.9517		9.00963	0
25180	Thu Mar 23 11:28:38 2017_x000D_	26.8906	22.1356	133.392	2.32813	2	12.3253	20.0843	202.35	3.53167	14.709		9.01177	0
25181	Thu Mar 23 11:28:38 2017_x000D_	26.6762	21.9252	141.687	2.47291	2	12.3253	20.0843	202.35	3.53167	14.4685		9.01804	67.0028
25182	Thu Mar 23 11:28:38 2017_x000D_	26.4619	21.7144	141.686	2.47289	2	10.151	19.5738	185.584	3.23906	16.4508		22.8783	0
25183	Thu Mar 23 11:28:38 2017_x000D_	25.8253	21.2945	141.689	2.47293	2	10.151	19.5738	185.584	3.23906	15.7685		13.5429	0
25184	Thu Mar 23 11:28:38 2017_x000D_	25.5036	20.9778	137.547	2.40065	2	10.151	19.5738	185.584	3.23906	15.4167		11.4483	0
25185	Thu Mar 23 11:28:38 2017_x000D_	25.1851	20.7676	135.474	2.36447	2	10.151	19.5738	185.584	3.23906	15.0814		11.4683	44.0373
25186	Thu Mar 23 11:28:38 2017_x000D_	24.866	20.5571	137.551	2.40073	2	8.86314	18.8694	180	3.14159	16.0916		23.1371	0
25187	Thu Mar 23 11:28:38 2017_x000D_	24.4299	19.921	129.293	2.25659	2	8.86314	18.8694	180	3.14159	15.6022		9.04987	0
25188	Thu Mar 23 11:28:38 2017_x000D_	24.2148	19.7095	129.294	2.25661	2	8.86314	18.8694	180	3.14159	15.3746		18.742	0
25189	Thu Mar 23 11:28:38 2017_x000D_	23.8855	19.1786	125.261	2.18622	2	8.86314	18.8694	180	3.14159	15.0255		13.5811	0
25190	Thu Mar 23 11:28:38 2017_x000D_	23.5628	18.8611	124.47	2.17242	2	8.86314	18.8694	180	3.14159	14.6997		18.7751	27.0936
25191	Thu Mar 23 11:28:38 2017_x000D_	23.2327	18.3294	125.262	2.18624	2	7.99488	18.6209	187.871	3.27897	15.2406		9.07105	0
25192	Thu Mar 23 11:28:38 2017_x000D_	23.0172	18.1173	125.264	2.18627	2	7.99488	18.6209	187.871	3.27897	15.0308		10.1771	0
25193	Thu Mar 23 11:28:38 2017_x000D_	22.9029	17.7979	124.468	2.17238	2	7.99488	18.6209	187.871	3.27897	14.9307		16.1004	0
25194	Thu Mar 23 11:28:38 2017_x000D_	22.5757	17.3725	126.953	2.21575	2	7.99488	18.6209	187.871	3.27897	14.6342		9.08378	20.7755
25195	Thu Mar 23 11:28:38 2017_x000D_	22.3599	17.1601	126.955	2.21578	2	7.34595	18.3791	183.615	3.20468	15.0634		9.08802	0
25196	Thu Mar 23 11:28:39 2017_x000D_	22.144	16.9476	126.956	2.2158	2	7.34595	18.3791	183.615	3.20468	14.8671		14.4383	0
25197	Thu Mar 23 11:28:39 2017_x000D_	21.9212	16.521	126.953	2.21576	2	7.34595	18.3791	183.615	3.20468	14.6932		18.8282	0
25198	Thu Mar 23 11:28:39 2017_x000D_	21.59	15.9879	131.166	2.28928	2	7.34595	18.3791	183.615	3.20468	14.4434		9.10285	14.8214
25199	Thu Mar 23 11:28:39 2017_x000D_	21.3738	15.775	131.167	2.2893	2	6.89759	18.5866	135	2.35619	14.7467		7.23269	0
25200	Thu Mar 23 11:28:39 2017_x000D_	21.262	15.5614	133.377	2.32786	2	6.89759	18.5866	135	2.35619	14.6795		9.11134	0
25201	Thu Mar 23 11:28:39 2017_x000D_	21.0456	15.3483	133.377	2.32787	2	6.89759	18.5866	135	2.35619	14.5139		16.0478	0
25202	Thu Mar 23 11:28:39 2017_x000D_	20.6162	15.0293	135.442	2.36392	2	6.89759	18.5866	135	2.35619	14.1723		10.2332	0
25203	Thu Mar 23 11:28:39 2017_x000D_	20.5011	14.7082	131.165	2.28927	2	6.89759	18.5866	135	2.35619	14.1456		11.5756	18.8134
25204	Thu Mar 23 11:28:39 2017_x000D_	20.1793	14.4953	133.379	2.3279	2	6.4398	19.0152	125.454	2.18959	14.4639		9.12617	0
25205	Thu Mar 23 11:28:39 2017_x000D_	19.9626	14.2818	133.379	2.3279	2	6.4398	19.0152	125.454	2.18959	14.3273		18.2651	0
25206	Thu Mar 23 11:28:39 2017_x000D_	19.5288	13.8546	133.38	2.32792	2	6.4398	19.0152	125.454	2.18959	14.0696		7.24598	0
25207	Thu Mar 23 11:28:39 2017_x000D_	19.417	13.6405	131.169	2.28934	2	6.4398	19.0152	125.454	2.18959	14.0462		16.2072	33.201
25208	Thu Mar 23 11:28:39 2017_x000D_	19.0876	13.2123	133.376	2.32784	2	6.39275	20.1209	85.0276	1.48401	14.453		7.15767	0
25209	Thu Mar 23 11:28:39 2017_x000D_	18.874	13.106	135.437	2.36382	2	6.39275	20.1209	85.0276	1.48401	14.3175		4.57366	0
25210	Thu Mar 23 11:28:39 2017_x000D_	18.7655	12.9989	131.172	2.28938	2	6.39275	20.1209	85.0276	1.48401	14.2761		9.14952	0
25211	Thu Mar 23 11:28:39 2017_x000D_	18.5482	12.7849	131.173	2.28939	2	6.39275	20.1209	85.0276	1.48401	14.1976		7.26901	38.4331
25212	Thu Mar 23 11:28:39 2017_x000D_	18.4357	12.5703	133.377	2.32786	2	7.00396	21.2468	65.232	1.13851	14.3515		4.57797	0
25213	Thu Mar 23 11:28:39 2017_x000D_	18.3269	12.4633	137.495	2.39975	2	7.00396	21.2468	65.232	1.13851	14.3303		13.7403	0
25214	Thu Mar 23 11:28:39 2017_x000D_	18.0004	12.1421	141.604	2.47146	2	7.00396	21.2468	65.232	1.13851	14.2765		7.16973	0
25215	Thu Mar 23 11:28:39 2017_x000D_	17.7865	12.0355	143.957	2.51252	2	7.00396	21.2468	65.232	1.13851	14.1814		4.42472	58.9869
25216	Thu Mar 23 11:28:39 2017_x000D_	17.8878	11.9283	161.566	2.81985	2	7.80603	23.042	67.2154	1.17313	15.0052		4.5885	0
25217	Thu Mar 23 11:28:40 2017_x000D_	17.9966	12.0358	171.086	2.98602	2	7.80603	23.042	67.2154	1.17313	14.9995		7.00568	0
25218	Thu Mar 23 11:28:40 2017_x000D_	18.2037	11.9279	180.213	3.1453	2	7.80603	23.042	67.2154	1.17313	15.2196		3.174	0
25219	Thu Mar 23 11:28:40 2017_x000D_	18.3095	11.9279	199.218	3.47701	2	7.80603	23.042	67.2154	1.17313	15.292		4.45223	0
25220	Thu Mar 23 11:28:40 2017_x000D_	18.4115	11.8201	209.038	3.6484	2	7.80603	23.042	67.2154	1.17313	15.4404		4.46713	81.7786
25221	Thu Mar 23 11:28:40 2017_x000D_	18.5138	11.7119	226.742	3.95739	2	8.35063	25.713	81.8809	1.42909	17.3009		3.23561	0
25222	Thu Mar 23 11:28:40 2017_x000D_	18.5104	11.6041	233.252	4.07102	2	8.35063	25.713	81.8809	1.42909	17.3863		3.147	0
25223	Thu Mar 23 11:28:40 2017_x000D_	18.4055	11.604	244.204	4.26216	2	8.35063	25.713	81.8809	1.42909	17.3253		0.0271662	0
25224	Thu Mar 23 11:28:40 2017_x000D_	18.4054	11.6031	263.103	4.59201	2	8.35063	25.713	81.8809	1.42909	17.3259		0.0067082	86.1728
25225	Thu Mar 23 11:28:40 2017_x000D_	18.4053	11.6029	268.962	4.69427	2	8.22784	28.5828	75.3081	1.31438	19.7964		6.44423	0
25226	Thu Mar 23 11:28:40 2017_x000D_	18.4121	11.8176	-79.3635	-1.38515	2	8.22784	28.5828	75.3081	1.31438	19.6161		3.22652	0
25227	Thu Mar 23 11:28:40 2017_x000D_	18.4154	11.9251	-73.0266	-1.27456	2	8.22784	28.5828	75.3081	1.31438	19.526		3.22961	0
25228	Thu Mar 23 11:28:40 2017_x000D_	18.4188	12.0327	-66.4142	-1.15915	2	8.22784	28.5828	75.3081	1.31438	19.4361		13.372	53.0044
25229	Thu Mar 23 11:28:40 2017_x000D_	18.538	12.4622	-63.694	-1.11167	2	8.15232	30.348	75.3081	1.31438	20.6825		14.5257	0
25230	Thu Mar 23 11:28:40 2017_x000D_	18.7625	12.8912	-63.6944	-1.11168	2	8.15232	30.348	75.3081	1.31438	20.4283		20.5278	0
25231	Thu Mar 23 11:28:40 2017_x000D_	18.9943	13.535	-69.248	-1.20861	2	8.15232	30.348	75.3081	1.31438	20.0056		10.2516	0
25232	Thu Mar 23 11:28:40 2017_x000D_	19.1101	13.8565	-73.0295	-1.27461	2	8.15232	30.348	75.3081	1.31438	19.8001		23.5844	40.1997
25233	Thu Mar 23 11:28:40 2017_x000D_	19.3451	14.6067	-79.3741	-1.38534	2	8.31483	31.6781	75.3081	1.31438	20.3249		7.25015	0
25234	Thu Mar 23 11:28:40 2017_x000D_	19.4572	14.8208	-82.2545	-1.43561	2	8.31483	31.6781	75.3081	1.31438	20.207		12.877	0
25235	Thu Mar 23 11:28:40 2017_x000D_	19.4714	15.2498	-82.2534	-1.43559	2	8.31483	31.6781	75.3081	1.31438	19.8585		19.6457	0
25236	Thu Mar 23 11:28:40 2017_x000D_	19.5975	15.8924	-85.1726	-1.48654	2	8.31483	31.6781	75.3081	1.31438	19.4033		12.8651	0
25237	Thu Mar 23 11:28:40 2017_x000D_	19.6117	16.321	-85.172	-1.48653	2	8.31483	31.6781	75.3081	1.31438	19.0646		6.43862	33.1083
25238	Thu Mar 23 11:28:40 2017_x000D_	19.6189	16.5355	268.935	4.6938	2	8.26763	32.7807	75.3081	1.31438	19.8181		22.4912	0
25239	Thu Mar 23 11:28:41 2017_x000D_	19.6436	17.2848	269.082	4.69636	2	8.26763	32.7807	75.3081	1.31438	19.2233		9.64415	0
25240	Thu Mar 23 11:28:41 2017_x000D_	19.6541	17.6061	268.934	4.69378	2	8.26763	32.7807	75.3081	1.31438	18.9716		19.4379	0
25241	Thu Mar 23 11:28:41 2017_x000D_	19.5704	18.2486	-88.112	-1.53784	2	8.26763	32.7807	75.3081	1.31438	18.4102		9.63825	67.6492
25242	Thu Mar 23 11:28:41 2017_x000D_	19.581	18.5697	-88.112	-1.53784	2	7.73514	34.9719	100.003	1.74538	20.2326		19.5762	0
25243	Thu Mar 23 11:28:41 2017_x000D_	19.7068	19.21	-85.3154	-1.48903	2	7.73514	34.9719	100.003	1.74538	19.7929		6.41444	0
25244	Thu Mar 23 11:28:41 2017_x000D_	19.7138	19.4237	-85.3151	-1.48903	2	7.73514	34.9719	100.003	1.74538	19.6274		9.62625	0
25245	Thu Mar 23 11:28:41 2017_x000D_	19.7244	19.7444	-85.1679	-1.48646	2	7.73514	34.9719	100.003	1.74538	19.3809		19.5662	74.1212
25246	Thu Mar 23 11:28:41 2017_x000D_	19.85	20.3844	-82.2455	-1.43545	2	7.19347	37.3825	100.003	1.74538	21.1925		6.40854	0
25247	Thu Mar 23 11:28:41 2017_x000D_	19.8571	20.5979	-82.2449	-1.43544	2	7.19347	37.3825	100.003	1.74538	21.0259		19.2253	0
25248	Thu Mar 23 11:28:41 2017_x000D_	19.8781	21.2384	-82.2433	-1.43542	2	7.19347	37.3825	100.003	1.74538	20.5312		12.808	0
25249	Thu Mar 23 11:28:41 2017_x000D_	19.8922	21.6651	-82.2422	-1.4354	2	7.19347	37.3825	100.003	1.74538	20.2063		10.1862	0
25250	Thu Mar 23 11:28:41 2017_x000D_	20.0074	21.9845	-85.0068	-1.48365	2	7.19347	37.3825	100.003	1.74538	20.0324		22.3951	59.964
25251	Thu Mar 23 11:28:41 2017_x000D_	20.0319	22.7306	-85.1692	-1.48648	2	6.88981	39.3581	100.003	1.74538	21.1941		7.18726	0
25252	Thu Mar 23 11:28:41 2017_x000D_	20.1433	22.9427	-82.2441	-1.43543	2	6.88981	39.3581	100.003	1.74538	21.0979		12.7899	0
25253	Thu Mar 23 11:28:41 2017_x000D_	20.1573	23.3688	-82.2431	-1.43541	2	6.88981	39.3581	100.003	1.74538	20.777		19.1803	0
25254	Thu Mar 23 11:28:41 2017_x000D_	20.1783	24.0078	-82.2414	-1.43538	2	6.88981	39.3581	100.003	1.74538	20.3031		7.186	46.8268
25255	Thu Mar 23 11:28:41 2017_x000D_	20.2898	24.2198	-85.1723	-1.48654	2	6.60506	40.8928	100.003	1.74538	21.5699		22.365	0
25256	Thu Mar 23 11:28:41 2017_x000D_	20.3142	24.9649	-85.0079	-1.48367	2	6.60506	40.8928	100.003	1.74538	21.0152		10.1342	0
25257	Thu Mar 23 11:28:41 2017_x000D_	20.429	25.2826	-82.2433	-1.43542	2	6.60506	40.8928	100.003	1.74538	20.8514		19.1503	0
25258	Thu Mar 23 11:28:41 2017_x000D_	20.4499	25.9206	-82.2417	-1.43539	2	6.60506	40.8928	100.003	1.74538	20.3923		12.7598	26.436
25259	Thu Mar 23 11:28:41 2017_x000D_	20.4638	26.3457	-82.2406	-1.43537	2	6.5675	41.7732	100.003	1.74538	20.7633		16.3145	0
25260	Thu Mar 23 11:28:42 2017_x000D_	20.5856	26.8757	-85.3213	-1.48914	2	6.5675	41.7732	100.003	1.74538	20.4559		9.56909	0
25261	Thu Mar 23 11:28:42 2017_x000D_	20.596	27.1945	-85.1736	-1.48656	2	6.5675	41.7732	100.003	1.74538	20.2321		6.37546	0
25262	Thu Mar 23 11:28:42 2017_x000D_	20.603	27.4069	-85.1733	-1.48655	2	6.5675	41.7732	100.003	1.74538	20.0845		19.4303	0
25263	Thu Mar 23 11:28:42 2017_x000D_	20.728	28.0424	-82.2414	-1.43538	2	6.5675	41.7732	100.003	1.74538	19.7245		6.36936	19.824
25264	Thu Mar 23 11:28:42 2017_x000D_	20.7349	28.2546	-82.2409	-1.43537	2	6.53932	42.4334	71.5519	1.24882	20.0637		6.36936	0
25265	Thu Mar 23 11:28:42 2017_x000D_	20.7418	28.4668	-82.2403	-1.43536	2	6.53932	42.4334	71.5519	1.24882	19.9192		12.7358	0
25266	Thu Mar 23 11:28:42 2017_x000D_	20.7557	28.8911	-82.2392	-1.43535	2	6.53932	42.4334	71.5519	1.24882	19.6341		7.14996	0
25267	Thu Mar 23 11:28:42 2017_x000D_	20.8669	29.1019	-85.1762	-1.4866	2	6.53932	42.4334	71.5519	1.24882	19.5706		12.7297	92.6292
25268	Thu Mar 23 11:28:42 2017_x000D_	20.8807	29.526	-85.1757	-1.4866	2	6.62676	45.5198	71.5519	1.24882	21.4237		3.17574	0
25269	Thu Mar 23 11:28:42 2017_x000D_	20.8842	29.6318	-85.323	-1.48917	2	6.62676	45.5198	71.5519	1.24882	21.3472		3.18463	0
25270	Thu Mar 23 11:28:42 2017_x000D_	20.8876	29.7379	-85.1754	-1.48659	2	6.62676	45.5198	71.5519	1.24882	21.2706		13.0382	0
25271	Thu Mar 23 11:28:42 2017_x000D_	20.7972	30.163	-82.236	-1.43529	2	6.62676	45.5198	71.5519	1.24882	20.8958		6.35118	66.0211
25272	Thu Mar 23 11:28:42 2017_x000D_	20.8039	30.3746	-76.4852	-1.33492	2	6.53289	47.7185	71.5519	1.24882	22.4605		0.0276586	0
25273	Thu Mar 23 11:28:42 2017_x000D_	20.803	30.3744	-58.3723	-1.01879	2	6.53289	47.7185	71.5519	1.24882	22.46		3.14132	0
25274	Thu Mar 23 11:28:42 2017_x000D_	20.6983	30.3759	-48.1665	-0.840664	2	6.53289	47.7185	71.5519	1.24882	22.3925		4.49384	0
25275	Thu Mar 23 11:28:42 2017_x000D_	20.5903	30.2721	-31.3681	-0.547476	2	6.53289	47.7185	71.5519	1.24882	22.4051		3.12642	46.194
25276	Thu Mar 23 11:28:42 2017_x000D_	20.4861	30.2738	-24.6134	-0.429584	2	6.46721	49.2569	71.5519	1.24882	23.5985		4.49569	0
25277	Thu Mar 23 11:28:42 2017_x000D_	20.3784	30.1696	-14.9416	-0.26078	2	6.46721	49.2569	71.5519	1.24882	23.6188		0.024	0
25278	Thu Mar 23 11:28:42 2017_x000D_	20.3784	30.1704	3.66222	0.0639178	2	6.46721	49.2569	71.5519	1.24882	23.6181		3.18804	0
25279	Thu Mar 23 11:28:42 2017_x000D_	20.3822	30.2766	12.2922	0.214539	2	6.46721	49.2569	71.5519	1.24882	23.5346		3.13824	0
25280	Thu Mar 23 11:28:42 2017_x000D_	20.4868	30.2753	18.6608	0.325692	2	6.46721	49.2569	71.5519	1.24882	23.5977		6.97559	33.5484
25281	Thu Mar 23 11:28:43 2017_x000D_	20.6924	30.1667	34.4398	0.601087	2	6.63904	50.3619	84.4155	1.47333	24.6037		6.97044	0
25282	Thu Mar 23 11:28:43 2017_x000D_	20.8977	30.0579	40.3341	0.703962	2	6.63904	50.3619	84.4155	1.47333	24.8105		8.83967	0
25283	Thu Mar 23 11:28:43 2017_x000D_	21.0994	29.8431	48.9714	0.854713	2	6.63904	50.3619	84.4155	1.47333	25.1023		3.18463	0
25284	Thu Mar 23 11:28:43 2017_x000D_	21.096	29.737	50.9703	0.8896	2	6.63904	50.3619	84.4155	1.47333	25.1871		22.0685	32.979
25285	Thu Mar 23 11:28:43 2017_x000D_	21.5995	29.2007	46.8098	0.816985	2	6.59213	51.4602	100.003	1.74538	26.846		13.2373	0
25286	Thu Mar 23 11:28:43 2017_x000D_	21.9015	28.879	42.6381	0.744174	2	6.59213	51.4602	100.003	1.74538	27.2816		6.95032	0
25287	Thu Mar 23 11:28:43 2017_x000D_	22.1062	28.7705	40.3323	0.703931	2	6.59213	51.4602	100.003	1.74538	27.4865		22.0644	0
25288	Thu Mar 23 11:28:43 2017_x000D_	22.6095	28.2342	36.0781	0.629682	2	6.59213	51.4602	100.003	1.74538	28.2135		9.82271	13.191
25289	Thu Mar 23 11:28:43 2017_x000D_	22.918	28.1245	31.9302	0.557287	2	6.57336	51.8995	100.003	1.74538	28.8513		18.123	0
25290	Thu Mar 23 11:28:43 2017_x000D_	23.4278	27.8004	27.9227	0.487342	2	6.57336	51.8995	100.003	1.74538	29.4081		11.2168	0
25291	Thu Mar 23 11:28:43 2017_x000D_	23.7332	27.5847	29.2911	0.511227	2	6.57336	51.8995	100.003	1.74538	29.7602		9.81888	0
25292	Thu Mar 23 11:28:43 2017_x000D_	24.0416	27.4751	25.2468	0.44064	2	6.57336	51.8995	100.003	1.74538	30.0282		22.4154	46.1979
25293	Thu Mar 23 11:28:43 2017_x000D_	24.6518	27.0439	25.2446	0.440601	2	7.61975	53.0293	60.7477	1.06025	31.0698		19.6311	0
25294	Thu Mar 23 11:28:43 2017_x000D_	25.2684	26.8248	25.2457	0.44062	2	7.61975	53.0293	60.7477	1.06025	31.5935		0	0
25295	Thu Mar 23 11:28:43 2017_x000D_	25.2684	26.8248	25.2457	0.44062	2	7.61975	53.0293	60.7477	1.06025	31.5935		16.7113	0
25296	Thu Mar 23 11:28:43 2017_x000D_	25.7811	26.607	26.5204	0.462869	2	7.61975	53.0293	60.7477	1.06025	32.062		6.93956	0
25297	Thu Mar 23 11:28:43 2017_x000D_	25.9855	26.4987	29.2935	0.511269	2	7.61975	53.0293	60.7477	1.06025	32.2672		16.6952	52.6403
25298	Thu Mar 23 11:28:43 2017_x000D_	26.4977	26.2811	27.9242	0.487369	2	9.11236	53.9518	21.3763	0.373087	32.679		11.1969	0
25299	Thu Mar 23 11:28:43 2017_x000D_	26.8025	26.0657	29.2939	0.511275	2	9.11236	53.9518	21.3763	0.373087	33.0239		15.5348	0
25300	Thu Mar 23 11:28:43 2017_x000D_	27.2078	25.7434	31.9336	0.557347	2	9.11236	53.9518	21.3763	0.373087	33.5136		9.80274	0
25301	Thu Mar 23 11:28:43 2017_x000D_	27.5157	25.634	36.0871	0.629839	2	9.11236	53.9518	21.3763	0.373087	33.7725		18.0747	47.5915
25302	Thu Mar 23 11:28:43 2017_x000D_	28.0241	25.3107	31.9346	0.557363	2	10.6233	54.4352	7.25039	0.126543	33.9267		11.1885	0
25303	Thu Mar 23 11:28:44 2017_x000D_	28.3287	25.0955	33.517	0.584983	2	10.6233	54.4352	7.25039	0.126543	34.268		11.1794	0
25304	Thu Mar 23 11:28:44 2017_x000D_	28.633	24.8804	31.9339	0.557352	2	10.6233	54.4352	7.25039	0.126543	34.6098		11.1843	0
25305	Thu Mar 23 11:28:44 2017_x000D_	28.9375	24.6653	33.5167	0.584977	2	10.6233	54.4352	7.25039	0.126543	34.9522		18.0597	20.6604
25306	Thu Mar 23 11:28:44 2017_x000D_	29.4455	24.3423	29.2906	0.511218	2	11.2694	54.6736	22.9362	0.400313	35.3604		13.8429	0
25307	Thu Mar 23 11:28:44 2017_x000D_	29.8532	24.1262	29.2908	0.511221	2	11.2694	54.6736	22.9362	0.400313	35.7561		18.054	0
25308	Thu Mar 23 11:28:44 2017_x000D_	30.3611	23.8034	30.4819	0.53201	2	11.2694	54.6736	22.9362	0.400313	36.2969		9.77994	0
25309	Thu Mar 23 11:28:44 2017_x000D_	30.6683	23.6943	29.2912	0.511227	2	11.2694	54.6736	22.9362	0.400313	36.5518		20.7461	0
25310	Thu Mar 23 11:28:44 2017_x000D_	31.2794	23.3706	31.9356	0.557381	2	11.2694	54.6736	22.9362	0.400313	37.1521		11.1686	20.6586
25311	Thu Mar 23 11:28:44 2017_x000D_	31.5834	23.1557	33.5194	0.585023	2	11.9154	54.9121	23.654	0.412841	37.3537		11.1603	0
25312	Thu Mar 23 11:28:44 2017_x000D_	31.8872	22.941	31.935	0.557371	2	11.9154	54.9121	23.654	0.412841	37.6965		20.7274	0
25313	Thu Mar 23 11:28:44 2017_x000D_	32.4977	22.6175	29.2905	0.511215	2	11.9154	54.9121	23.654	0.412841	38.2959		8.79097	0
25314	Thu Mar 23 11:28:44 2017_x000D_	32.6982	22.4038	29.2891	0.511191	2	11.9154	54.9121	23.654	0.412841	38.5839		20.7207	66.6877
25315	Thu Mar 23 11:28:44 2017_x000D_	33.3085	22.0804	31.9353	0.557376	2	14.0809	55.4141	4.97241	0.086785	38.4816		11.147	0
25316	Thu Mar 23 11:28:44 2017_x000D_	33.6119	21.8659	30.4816	0.532005	2	14.0809	55.4141	4.97241	0.086785	38.8193		19.5141	0
25317	Thu Mar 23 11:28:44 2017_x000D_	34.225	21.6486	33.522	0.585069	2	14.0809	55.4141	4.97241	0.086785	39.3179		13.176	0
25318	Thu Mar 23 11:28:44 2017_x000D_	34.5254	21.3282	29.2884	0.511179	2	14.0809	55.4141	4.97241	0.086785	39.747		20.6951	73.0976
25319	Thu Mar 23 11:28:44 2017_x000D_	35.135	21.0053	31.9361	0.55739	2	16.4639	55.9223	0	0	39.5955		8.78249	0
25320	Thu Mar 23 11:28:44 2017_x000D_	35.3353	20.7918	31.935	0.557371	2	16.4639	55.9223	0	0	39.8783		11.1362	0
25321	Thu Mar 23 11:28:44 2017_x000D_	35.6384	20.5775	30.4804	0.531983	2	16.4639	55.9223	0	0	40.2109		9.27033	0
25322	Thu Mar 23 11:28:44 2017_x000D_	35.9474	20.5749	31.9369	0.557405	2	16.4639	55.9223	0	0	40.3614		22.2706	73.07
25323	Thu Mar 23 11:28:44 2017_x000D_	36.5536	20.1464	31.9364	0.557395	2	18.846	56.4303	6.726	0.117391	40.3743		8.77825	0
25324	Thu Mar 23 11:28:45 2017_x000D_	36.7538	19.933	31.9353	0.557376	2	18.846	56.4303	6.726	0.117391	40.6539		16.5719	0
25325	Thu Mar 23 11:28:45 2017_x000D_	37.2623	19.7172	30.4816	0.532005	2	18.846	56.4303	6.726	0.117391	41.0732		11.1327	0
25326	Thu Mar 23 11:28:45 2017_x000D_	37.5654	19.5031	31.9362	0.557392	2	18.846	56.4303	6.726	0.117391	41.4009		13.7731	0
25327	Thu Mar 23 11:28:45 2017_x000D_	37.9711	19.2882	31.9367	0.5574	2	18.846	56.4303	6.726	0.117391	41.7768		8.77196	52.7107
25328	Thu Mar 23 11:28:45 2017_x000D_	38.1711	19.0749	31.9356	0.557382	2	20.5822	56.7	5.28562	0.0922515	41.5333		8.77401	0
25329	Thu Mar 23 11:28:45 2017_x000D_	38.3712	18.8616	31.9345	0.557363	2	20.5822	56.7	5.28562	0.0922515	41.8114		16.5534	0
25330	Thu Mar 23 11:28:45 2017_x000D_	38.8792	18.6462	30.4801	0.531978	2	20.5822	56.7	5.28562	0.0922515	42.2241		8.77196	0
25331	Thu Mar 23 11:28:45 2017_x000D_	39.0792	18.4329	30.4789	0.531956	2	20.5822	56.7	5.28562	0.0922515	42.5031		6.15914	35.103
25332	Thu Mar 23 11:28:45 2017_x000D_	39.2845	18.4315	30.4804	0.531983	2	21.6538	57.1699	11.2035	0.195538	42.5618		13.757	0
25333	Thu Mar 23 11:28:45 2017_x000D_	39.6897	18.2168	30.4807	0.531988	2	21.6538	57.1699	11.2035	0.195538	42.926		4.38694	0
25334	Thu Mar 23 11:28:45 2017_x000D_	39.7898	18.1102	29.2848	0.511116	2	21.6538	57.1699	11.2035	0.195538	43.0648		13.7529	0
25335	Thu Mar 23 11:28:45 2017_x000D_	40.1949	17.8956	29.285	0.511119	2	21.6538	57.1699	11.2035	0.195538	43.4309		3.07205	37.966
25336	Thu Mar 23 11:28:45 2017_x000D_	40.2973	17.895	27.9087	0.487099	2	22.7154	57.8588	33.3392	0.581879	43.6604		15.4266	0
25337	Thu Mar 23 11:28:45 2017_x000D_	40.6995	17.5746	25.2138	0.440064	2	22.7154	57.8588	33.3392	0.581879	44.1163		6.87249	0
25338	Thu Mar 23 11:28:45 2017_x000D_	40.9019	17.4673	22.4036	0.391016	2	22.7154	57.8588	33.3392	0.581879	44.297		9.21622	0
25339	Thu Mar 23 11:28:45 2017_x000D_	41.2091	17.4652	15.6556	0.273242	2	22.7154	57.8588	33.3392	0.581879	44.4259		6.3683	0
25340	Thu Mar 23 11:28:45 2017_x000D_	41.2034	17.253	-2.73543	-0.0477423	2	22.7154	57.8588	33.3392	0.581879	44.6166		0.0174929	82.8589
25341	Thu Mar 23 11:28:45 2017_x000D_	41.2031	17.2525	-14.762	-0.257646	2	24.5903	59.8869	46.8297	0.817332	45.7567		3.19895	0
25342	Thu Mar 23 11:28:45 2017_x000D_	41.2005	17.1459	-30.6348	-0.534678	2	24.5903	59.8869	46.8297	0.817332	45.8551		4.36163	0
25343	Thu Mar 23 11:28:45 2017_x000D_	41.1011	17.252	-42.9364	-0.749381	2	24.5903	59.8869	46.8297	0.817332	45.7202		3.07815	0
25344	Thu Mar 23 11:28:45 2017_x000D_	41.2037	17.251	-49.025	-0.855647	2	24.5903	59.8869	46.8297	0.817332	45.7583		0.018	65.1294
25345	Thu Mar 23 11:28:45 2017_x000D_	41.2043	17.251	-61.6747	-1.07643	2	25.8199	61.6761	59.245	1.03402	47.0135		4.47387	0
25346	Thu Mar 23 11:28:46 2017_x000D_	41.3099	17.3563	-70.8096	-1.23586	2	25.8199	61.6761	59.245	1.03402	46.9487		3.17511	0
25347	Thu Mar 23 11:28:46 2017_x000D_	41.3127	17.4621	-77.117	-1.34595	2	25.8199	61.6761	59.245	1.03402	46.8498		13.1337	0
25348	Thu Mar 23 11:28:46 2017_x000D_	41.4259	17.885	-85.6818	-1.49543	2	25.8199	61.6761	59.245	1.03402	46.4888		9.5188	38.0013
25349	Thu Mar 23 11:28:46 2017_x000D_	41.4336	18.2022	-85.8268	-1.49796	2	26.4247	62.7891	60.9923	1.06452	47.0453		22.2157	0
25350	Thu Mar 23 11:28:46 2017_x000D_	41.4518	18.9425	-85.6805	-1.49541	2	26.4247	62.7891	60.9923	1.06452	46.3502		13.1008	0
25351	Thu Mar 23 11:28:46 2017_x000D_	41.5645	19.3644	-82.7869	-1.4449	2	26.4247	62.7891	60.9923	1.06452	45.9882		19.0165	0
25352	Thu Mar 23 11:28:46 2017_x000D_	41.5797	19.9981	-77.1087	-1.3458	2	26.4247	62.7891	60.9923	1.06452	45.3954		13.0855	0
25353	Thu Mar 23 11:28:46 2017_x000D_	41.6923	20.4195	-74.3536	-1.29772	2	26.4247	62.7891	60.9923	1.06452	45.0365		13.0819	32.5431
25354	Thu Mar 23 11:28:46 2017_x000D_	41.8048	20.8408	-71.6674	-1.25083	2	27.0391	63.6831	59.9062	1.04556	45.3154		0	0
25355	Thu Mar 23 11:28:46 2017_x000D_	41.8048	20.8408	-71.6674	-1.25083	2	27.0391	63.6831	59.9062	1.04556	45.3154		20.0551	0
25356	Thu Mar 23 11:28:46 2017_x000D_	42.0247	21.4721	-71.6677	-1.25084	2	27.0391	63.6831	59.9062	1.04556	44.7922		10.0246	0
25357	Thu Mar 23 11:28:46 2017_x000D_	42.1345	21.7877	-68.0674	-1.188	2	27.0391	63.6831	59.9062	1.04556	44.532		20.0343	29.1601
25358	Thu Mar 23 11:28:46 2017_x000D_	42.3543	22.4183	-68.0665	-1.18798	2	27.4355	64.5706	65.3208	1.14006	44.7145		7.07344	0
25359	Thu Mar 23 11:28:46 2017_x000D_	42.4617	22.6282	-70.7902	-1.23552	2	27.4355	64.5706	65.3208	1.14006	44.5528		20.0143	0
25360	Thu Mar 23 11:28:46 2017_x000D_	42.6812	23.2582	-70.7902	-1.23552	2	27.4355	64.5706	65.3208	1.14006	44.0357		9.99052	0
25361	Thu Mar 23 11:28:46 2017_x000D_	42.7907	23.5727	-69.0584	-1.2053	2	27.4355	64.5706	65.3208	1.14006	43.7791		17.0234	0
25362	Thu Mar 23 11:28:46 2017_x000D_	43.0075	24.0971	-68.0658	-1.18797	2	27.4355	64.5706	65.3208	1.14006	43.3658		9.98966	23.468
25363	Thu Mar 23 11:28:46 2017_x000D_	43.1172	24.4115	-71.6711	-1.2509	2	27.8416	65.2392	66.3459	1.15796	43.5918		9.99335	0
25364	Thu Mar 23 11:28:46 2017_x000D_	43.2267	24.7261	-68.0648	-1.18796	2	27.8416	65.2392	66.3459	1.15796	43.336		19.9745	0
25365	Thu Mar 23 11:28:46 2017_x000D_	43.4459	25.3548	-73.6086	-1.28471	2	27.8416	65.2392	66.3459	1.15796	42.8283		9.96871	0
25366	Thu Mar 23 11:28:46 2017_x000D_	43.5552	25.6686	-71.6717	-1.25091	2	27.8416	65.2392	66.3459	1.15796	42.5764		19.9479	18.3783
25367	Thu Mar 23 11:28:47 2017_x000D_	43.774	26.2965	-71.672	-1.25091	2	28.2575	65.689	69.1838	1.20748	42.3383		12.6005	0
25368	Thu Mar 23 11:28:47 2017_x000D_	43.7839	26.7164	-71.6684	-1.25085	2	28.2575	65.689	69.1838	1.20748	41.9516		21.1009	0
25369	Thu Mar 23 11:28:47 2017_x000D_	44.1044	27.3425	-74.3667	-1.29794	2	28.2575	65.689	69.1838	1.20748	41.4919		9.95824	0
25370	Thu Mar 23 11:28:47 2017_x000D_	44.2135	27.656	-70.7902	-1.23552	2	28.2575	65.689	69.1838	1.20748	41.2444		9.43161	39.8286
25371	Thu Mar 23 11:28:47 2017_x000D_	44.2209	27.9703	-71.669	-1.25086	2	28.4162	67.0071	74.131	1.29383	42.1148		11.3028	0
25372	Thu Mar 23 11:28:47 2017_x000D_	44.4318	28.2825	-70.7902	-1.23552	2	28.4162	67.0071	74.131	1.29383	41.9058		19.1443	0
25373	Thu Mar 23 11:28:47 2017_x000D_	44.5484	28.9099	-73.6102	-1.28474	2	28.4162	67.0071	74.131	1.29383	41.372		9.93077	0
25374	Thu Mar 23 11:28:47 2017_x000D_	44.6573	29.2225	-71.6696	-1.25087	2	28.4162	67.0071	74.131	1.29383	41.1272		19.871	0
25375	Thu Mar 23 11:28:47 2017_x000D_	44.8752	29.848	-71.6699	-1.25088	2	28.4162	67.0071	74.131	1.29383	40.6411		12.9582	79.1455
25376	Thu Mar 23 11:28:47 2017_x000D_	44.9867	30.2653	-74.3685	-1.29798	2	28.0802	69.6238	92.6701	1.6174	42.836		19.8464	0
25377	Thu Mar 23 11:28:47 2017_x000D_	45.2044	30.89	-74.3697	-1.298	2	28.0802	69.6238	92.6701	1.6174	42.3503		12.9348	0
25378	Thu Mar 23 11:28:47 2017_x000D_	45.3155	31.3066	-71.6687	-1.25085	2	28.0802	69.6238	92.6701	1.6174	42.015		19.8246	0
25379	Thu Mar 23 11:28:47 2017_x000D_	45.533	31.9306	-71.6689	-1.25086	2	28.0802	69.6238	92.6701	1.6174	41.5377		6.26865	67.1136
25380	Thu Mar 23 11:28:47 2017_x000D_	45.5378	32.1395	-71.6671	-1.25083	2	27.5464	71.7963	94.8735	1.65586	43.5471		8.77386	0
25381	Thu Mar 23 11:28:47 2017_x000D_	45.7455	32.3454	-71.6711	-1.2509	2	27.5464	71.7963	94.8735	1.65586	43.4463		19.799	0
25382	Thu Mar 23 11:28:47 2017_x000D_	45.9627	32.9686	-71.6714	-1.2509	2	27.5464	71.7963	94.8735	1.65586	42.9738		6.26266	0
25383	Thu Mar 23 11:28:47 2017_x000D_	45.9675	33.1773	-71.6696	-1.25087	2	27.5464	71.7963	94.8735	1.65586	42.7874		9.39548	44.2571
25384	Thu Mar 23 11:28:47 2017_x000D_	45.9747	33.4904	-70.7824	-1.23539	2	26.8345	73.0884	121.9	2.12756	43.9812		16.8236	0
25385	Thu Mar 23 11:28:47 2017_x000D_	46.1893	34.0085	-71.6681	-1.25084	2	26.8345	73.0884	121.9	2.12756	43.6102		6.97959	0
25386	Thu Mar 23 11:28:47 2017_x000D_	46.2955	34.2155	-74.3742	-1.29808	2	26.8345	73.0884	121.9	2.12756	43.4722		12.8882	0
25387	Thu Mar 23 11:28:47 2017_x000D_	46.4062	34.6306	-71.6684	-1.25085	2	26.8345	73.0884	121.9	2.12756	43.1515		8.74843	0
25388	Thu Mar 23 11:28:48 2017_x000D_	46.6134	34.8358	-71.6723	-1.25092	2	26.8345	73.0884	121.9	2.12756	43.0635		6.25059	74.6704
25389	Thu Mar 23 11:28:48 2017_x000D_	46.6181	35.0441	-71.6705	-1.25089	2	25.0148	74.7866	136.251	2.37803	45.2346		12.8788	0
25390	Thu Mar 23 11:28:48 2017_x000D_	46.7287	35.4589	-69.0407	-1.20499	2	25.0148	74.7866	136.251	2.37803	44.924		6.96618	0
25391	Thu Mar 23 11:28:48 2017_x000D_	46.8347	35.6655	-71.6708	-1.25089	2	25.0148	74.7866	136.251	2.37803	44.7947		12.8685	0
25392	Thu Mar 23 11:28:48 2017_x000D_	46.9451	36.08	-69.0401	-1.20498	2	25.0148	74.7866	136.251	2.37803	44.4875		6.96351	56.7134
25393	Thu Mar 23 11:28:48 2017_x000D_	47.0511	36.2865	-71.6711	-1.2509	2	23.4423	75.8359	136.289	2.3787	46.0601		16.7717	0
25394	Thu Mar 23 11:28:48 2017_x000D_	47.2648	36.8031	-65.3927	-1.14132	2	23.4423	75.8359	136.289	2.3787	45.7282		9.35616	0
25395	Thu Mar 23 11:28:48 2017_x000D_	47.2715	37.1149	-59.0197	-1.03009	2	23.4423	75.8359	136.289	2.3787	45.4659		6.82774	0
25396	Thu Mar 23 11:28:48 2017_x000D_	47.4757	37.2154	-52.721	-0.920155	2	23.4423	75.8359	136.289	2.3787	45.4879		6.95929	37.3278
25397	Thu Mar 23 11:28:48 2017_x000D_	47.581	37.4221	-38.3422	-0.669198	2	22.5326	76.6848	126.653	2.21052	46.5723		8.7166	0
25398	Thu Mar 23 11:28:48 2017_x000D_	47.7874	37.6266	-30.1077	-0.525478	2	22.5326	76.6848	126.653	2.21052	46.5118		4.36995	0
25399	Thu Mar 23 11:28:48 2017_x000D_	47.8908	37.7292	-20.7709	-0.362521	2	22.5326	76.6848	126.653	2.21052	46.482		6.05463	0
25400	Thu Mar 23 11:28:48 2017_x000D_	48.0926	37.7263	-7.77771	-0.135747	2	22.5326	76.6848	126.653	2.21052	46.5948		13.6676	37.3256
25401	Thu Mar 23 11:28:48 2017_x000D_	48.5014	37.9274	3.93528	0.0686836	2	21.623	77.5337	135	2.35619	47.8655		6.79697	0
25402	Thu Mar 23 11:28:48 2017_x000D_	48.701	37.8202	6.86339	0.119789	2	21.623	77.5337	135	2.35619	48.0664		6.06081	0
25403	Thu Mar 23 11:28:48 2017_x000D_	48.903	37.8169	12.6245	0.220338	2	21.623	77.5337	135	2.35619	48.1832		24.9715	0
25404	Thu Mar 23 11:28:48 2017_x000D_	49.7054	37.5955	12.6235	0.220322	2	21.623	77.5337	135	2.35619	48.823		12.0978	0
25405	Thu Mar 23 11:28:48 2017_x000D_	50.1086	37.5886	12.6254	0.220356	2	21.623	77.5337	135	2.35619	49.0616		12.4742	39.2039
25406	Thu Mar 23 11:28:48 2017_x000D_	50.5094	37.4779	9.76431	0.170419	2	20.3167	77.4977	204.64	3.57165	50.1317		24.3559	0
25407	Thu Mar 23 11:28:48 2017_x000D_	51.3127	37.3603	6.85944	0.11972	2	20.3167	77.4977	204.64	3.57165	50.7126		9.5718	0
25408	Thu Mar 23 11:28:48 2017_x000D_	51.6126	37.2514	4.07702	0.0711575	2	20.3167	77.4977	204.64	3.57165	50.9823		21.123	0
25409	Thu Mar 23 11:28:48 2017_x000D_	52.3166	37.2395	3.92305	0.0684702	2	20.3167	77.4977	204.64	3.57165	51.4268		9.55488	43.5734
25410	Thu Mar 23 11:28:49 2017_x000D_	52.6159	37.1306	0.969082	0.0169137	2	19.0391	76.8068	209.002	3.64778	51.9769		9.05229	0
25411	Thu Mar 23 11:28:49 2017_x000D_	52.9176	37.1255	0.969146	0.0169148	2	19.0391	76.8068	209.002	3.64778	52.1762		24.321	0
25412	Thu Mar 23 11:28:49 2017_x000D_	53.7233	37.2154	-1.97992	-0.0345561	2	19.0391	76.8068	209.002	3.64778	52.6353		9.0283	0
25413	Thu Mar 23 11:28:49 2017_x000D_	54.0242	37.2103	-1.83999	-0.0321139	2	19.0391	76.8068	209.002	3.64778	52.8379		21.084	41.5658
25414	Thu Mar 23 11:28:49 2017_x000D_	54.7269	37.1984	-1.98143	-0.0345824	2	17.9886	75.9034	210.755	3.67837	53.3646		9.0193	0
25415	Thu Mar 23 11:28:49 2017_x000D_	55.0275	37.1933	-1.84154	-0.0321409	2	17.9886	75.9034	210.755	3.67837	53.5757		9.03135	0
25416	Thu Mar 23 11:28:49 2017_x000D_	55.3285	37.1881	-1.98242	-0.0345998	2	17.9886	75.9034	210.755	3.67837	53.7879		18.3176	0
25417	Thu Mar 23 11:28:49 2017_x000D_	55.9319	37.2815	0.97533	0.0170227	2	17.9886	75.9034	210.755	3.67837	54.1419		12.0197	29.0656
25418	Thu Mar 23 11:28:49 2017_x000D_	56.3325	37.2747	0.975301	0.0170222	2	17.1364	75.4425	208.027	3.63076	54.7094		18.2839	0
25419	Thu Mar 23 11:28:49 2017_x000D_	56.9313	37.1612	3.92988	0.0685894	2	17.1364	75.4425	208.027	3.63076	55.2186		6.00387	0
25420	Thu Mar 23 11:28:49 2017_x000D_	57.1314	37.1578	3.9302	0.0685949	2	17.1364	75.4425	208.027	3.63076	55.3653		18.0086	0
25421	Thu Mar 23 11:28:49 2017_x000D_	57.7316	37.1476	3.93114	0.0686113	2	17.1364	75.4425	208.027	3.63076	55.8074		11.9957	0
25422	Thu Mar 23 11:28:49 2017_x000D_	58.1314	37.1408	3.93166	0.0686204	2	17.1364	75.4425	208.027	3.63076	56.1036		6.74881	29.1231
25423	Thu Mar 23 11:28:49 2017_x000D_	58.3295	37.0342	6.87354	0.119966	2	16.739	74.5568	258.986	4.52015	56.0153		11.9927	0
25424	Thu Mar 23 11:28:49 2017_x000D_	58.7292	37.0274	6.87471	0.119986	2	16.739	74.5568	258.986	4.52015	56.3173		17.9786	0
25425	Thu Mar 23 11:28:49 2017_x000D_	59.3284	37.0173	6.87639	0.120016	2	16.739	74.5568	258.986	4.52015	56.7721		12.3682	0
25426	Thu Mar 23 11:28:49 2017_x000D_	59.7257	36.9072	3.92812	0.0685586	2	16.739	74.5568	258.986	4.52015	57.1432		17.9606	118.401
25427	Thu Mar 23 11:28:49 2017_x000D_	60.3243	36.8971	3.92905	0.0685748	2	17.1297	70.6295	277.566	4.84445	54.8055		11.9657	0
25428	Thu Mar 23 11:28:49 2017_x000D_	60.7231	36.8903	3.92962	0.0685848	2	17.1297	70.6295	277.566	4.84445	55.1246		17.9425	0
25429	Thu Mar 23 11:28:49 2017_x000D_	61.3211	36.8803	3.9305	0.0686001	2	17.1297	70.6295	277.566	4.84445	55.6048		12.3485	0
25430	Thu Mar 23 11:28:49 2017_x000D_	61.7178	36.7705	6.87753	0.120036	2	17.1297	70.6295	277.566	4.84445	55.9869		14.9301	132.204
25431	Thu Mar 23 11:28:50 2017_x000D_	62.2154	36.7621	6.5991	0.115176	2	17.7579	66.2677	276.838	4.83173	53.3578		0	0
25432	Thu Mar 23 11:28:50 2017_x000D_	62.2154	36.7621	6.5991	0.115176	2	17.7579	66.2677	276.838	4.83173	53.3578		21.133	0
25433	Thu Mar 23 11:28:50 2017_x000D_	62.9104	36.6472	3.92691	0.0685374	2	17.7579	66.2677	276.838	4.83173	54.0011		14.9121	0
25434	Thu Mar 23 11:28:50 2017_x000D_	63.4074	36.6389	3.78661	0.0660888	2	17.7579	66.2677	276.838	4.83173	54.4219		8.95326	0
25435	Thu Mar 23 11:28:50 2017_x000D_	63.7058	36.6339	3.92809	0.068558	2	17.7579	66.2677	276.838	4.83173	54.6751		5.96187	99.655
25436	Thu Mar 23 11:28:50 2017_x000D_	63.9045	36.6305	3.92845	0.0685644	2	18.3385	62.997	278.816	4.86625	52.6446		15.2101	0
25437	Thu Mar 23 11:28:50 2017_x000D_	64.4026	36.7251	0.962898	0.0168057	2	18.3385	62.997	278.816	4.86625	53.0294		9.46492	0
25438	Thu Mar 23 11:28:50 2017_x000D_	64.699	36.617	-2.0103	-0.0350863	2	18.3385	62.997	278.816	4.86625	53.3404		8.92626	0
25439	Thu Mar 23 11:28:50 2017_x000D_	64.9965	36.612	-1.86953	-0.0326295	2	18.3385	62.997	278.816	4.86625	53.6017		8.94126	46.0314
25440	Thu Mar 23 11:28:50 2017_x000D_	65.2945	36.607	-2.0113	-0.0351038	2	18.4059	61.4641	278.816	4.86625	53.0699		4.28723	0
25441	Thu Mar 23 11:28:50 2017_x000D_	65.3951	36.7085	0.962957	0.0168068	2	18.4059	61.4641	278.816	4.86625	53.1114		8.93526	0
25442	Thu Mar 23 11:28:50 2017_x000D_	65.6929	36.7035	0.962941	0.0168065	2	18.4059	61.4641	278.816	4.86625	53.3774		4.29014	0
25443	Thu Mar 23 11:28:50 2017_x000D_	65.7902	36.5987	-1.8708	-0.0326517	2	18.4059	61.4641	278.816	4.86625	53.5122		4.30422	158.675
25444	Thu Mar 23 11:28:50 2017_x000D_	65.6893	36.4967	-16.3508	-0.285375	2	19.0739	56.2173	277.831	4.84906	50.6152		4.27658	0
25445	Thu Mar 23 11:28:50 2017_x000D_	65.79	36.5976	-25.2452	-0.440613	2	19.0739	56.2173	277.831	4.84906	50.6688		4.28314	0
25446	Thu Mar 23 11:28:50 2017_x000D_	65.69	36.4957	-45.1609	-0.788207	2	19.0739	56.2173	277.831	4.84906	50.6162		3.10225	0
25447	Thu Mar 23 11:28:50 2017_x000D_	65.6887	36.3923	-54.8907	-0.958023	2	19.0739	56.2173	277.831	4.84906	50.6554		4.31053	112.26
25448	Thu Mar 23 11:28:50 2017_x000D_	65.7905	36.4937	-75.5858	-1.31922	2	19.4565	52.4949	277.831	4.84906	49.0192		2.9853	0
25449	Thu Mar 23 11:28:50 2017_x000D_	65.89	36.4923	-83.6291	-1.4596	2	19.4565	52.4949	277.831	4.84906	49.1137		6.19284	0
25450	Thu Mar 23 11:28:50 2017_x000D_	65.8934	36.6987	265.368	4.63155	2	19.4565	52.4949	277.831	4.84906	49.05		0.0067082	0
25451	Thu Mar 23 11:28:50 2017_x000D_	65.8935	36.6989	259.969	4.53732	2	19.4565	52.4949	277.831	4.84906	49.0501		6.2017	0
25452	Thu Mar 23 11:28:51 2017_x000D_	65.8966	36.9056	242.739	4.23659	2	19.4565	52.4949	277.831	4.84906	48.9868		4.29627	99.1843
25453	Thu Mar 23 11:28:51 2017_x000D_	65.799	37.0104	238.963	4.17069	2	19.82	49.2088	278.875	4.86729	47.5696		15.266	0
25454	Thu Mar 23 11:28:51 2017_x000D_	65.5075	37.4275	228.958	3.99607	2	19.82	49.2088	278.875	4.86729	47.1821		12.8736	0
25455	Thu Mar 23 11:28:51 2017_x000D_	65.2148	37.7413	232.859	4.06416	2	19.82	49.2088	278.875	4.86729	46.8208		23.7784	0
25456	Thu Mar 23 11:28:51 2017_x000D_	64.7285	38.3672	235.058	4.10254	2	19.82	49.2088	278.875	4.86729	46.1986		17.8416	52.7583
25457	Thu Mar 23 11:28:51 2017_x000D_	64.439	38.8867	238.964	4.1707	2	19.8975	47.4519	278.637	4.86313	45.3576		11.014	0
25458	Thu Mar 23 11:28:51 2017_x000D_	64.2455	39.1987	240.413	4.196	2	19.8975	47.4519	278.637	4.86313	45.1094		23.7779	0
25459	Thu Mar 23 11:28:51 2017_x000D_	63.7591	39.8245	247.716	4.32346	2	19.8975	47.4519	278.637	4.86313	44.5199		9.71989	0
25460	Thu Mar 23 11:28:51 2017_x000D_	63.6649	40.1345	251.354	4.38695	2	19.8975	47.4519	278.637	4.86313	44.3749		23.3778	32.984
25461	Thu Mar 23 11:28:51 2017_x000D_	63.3787	40.8593	254.777	4.4467	2	19.9459	46.3535	278.637	4.86313	43.7789		9.7265	0
25462	Thu Mar 23 11:28:51 2017_x000D_	63.2844	41.1695	256.673	4.4798	2	19.9459	46.3535	278.637	4.86313	43.6474		18.7355	0
25463	Thu Mar 23 11:28:51 2017_x000D_	63.1951	41.7876	259.438	4.52804	2	19.9459	46.3535	278.637	4.86313	43.4895		12.6859	0
25464	Thu Mar 23 11:28:51 2017_x000D_	63.1025	42.2002	262.26	4.57729	2	19.9459	46.3535	278.637	4.86313	43.356		18.7287	0
25465	Thu Mar 23 11:28:51 2017_x000D_	63.0134	42.8181	259.438	4.52804	2	19.9459	46.3535	278.637	4.86313	43.2124		0	19.7953
25466	Thu Mar 23 11:28:51 2017_x000D_	63.0134	42.8181	259.438	4.52804	2	19.975	45.6943	278.637	4.86313	43.1344		21.5429	0
25467	Thu Mar 23 11:28:51 2017_x000D_	63.0251	43.5361	259.996	4.53778	2	19.975	45.6943	278.637	4.86313	43.1042		11.0098	0
25468	Thu Mar 23 11:28:51 2017_x000D_	62.8317	43.848	259.437	4.52804	2	19.975	45.6943	278.637	4.86313	42.8965		18.7105	0
25469	Thu Mar 23 11:28:51 2017_x000D_	62.7427	44.4653	256.67	4.47974	2	19.975	45.6943	278.637	4.86313	42.7854		9.22022	0
25470	Thu Mar 23 11:28:51 2017_x000D_	62.7477	44.7726	257.355	4.49169	2	19.975	45.6943	278.637	4.86313	42.7826		16.5147	0
25471	Thu Mar 23 11:28:51 2017_x000D_	62.5578	45.2893	256.67	4.47974	2	19.975	45.6943	278.637	4.86313	42.5847		9.70092	0
25472	Thu Mar 23 11:28:51 2017_x000D_	62.4638	45.5987	254.773	4.44662	2	19.975	45.6943	278.637	4.86313	42.4889		19.4036	0
25473	Thu Mar 23 11:28:51 2017_x000D_	62.2756	46.2175	254.773	4.44663	2	19.975	45.6943	278.637	4.86313	42.3038		9.21727	6.59742
25474	Thu Mar 23 11:28:52 2017_x000D_	62.2807	46.5247	253.969	4.4326	2	19.9847	45.4746	278.637	4.86313	42.309		13.6789	0
25475	Thu Mar 23 11:28:52 2017_x000D_	62.0892	46.9385	253.97	4.43261	2	19.9847	45.4746	278.637	4.86313	42.1299		6.83736	0
25476	Thu Mar 23 11:28:52 2017_x000D_	61.9934	47.1453	256.672	4.47977	2	19.9847	45.4746	278.637	4.86313	42.0419		21.7098	0
25477	Thu Mar 23 11:28:52 2017_x000D_	61.9063	47.8637	254.772	4.44661	2	19.9847	45.4746	278.637	4.86313	41.9896		9.69231	0
25478	Thu Mar 23 11:28:52 2017_x000D_	61.8123	48.1728	256.671	4.47975	2	19.9847	45.4746	278.637	4.86313	41.9145		19.378	72.8064
25479	Thu Mar 23 11:28:52 2017_x000D_	61.6244	48.7908	256.671	4.47976	2	19.8728	43.0503	259.997	4.5378	42.1444		12.2657	0
25480	Thu Mar 23 11:28:52 2017_x000D_	61.6313	49.1996	256.67	4.47974	2	19.8728	43.0503	259.997	4.5378	42.2088		19.3694	0
25481	Thu Mar 23 11:28:52 2017_x000D_	61.4434	49.8173	256.671	4.47975	2	19.8728	43.0503	259.997	4.5378	42.1178		9.68196	0
25482	Thu Mar 23 11:28:52 2017_x000D_	61.3496	50.1261	254.771	4.44659	2	19.8728	43.0503	259.997	4.5378	42.076		9.68083	99.1924
25483	Thu Mar 23 11:28:52 2017_x000D_	61.2556	50.4348	256.671	4.47976	2	19.7995	39.7447	259.997	4.5378	42.8122		19.359	0
25484	Thu Mar 23 11:28:52 2017_x000D_	61.0679	51.0522	256.672	4.47977	2	19.7995	39.7447	259.997	4.5378	42.7895		12.2478	0
25485	Thu Mar 23 11:28:52 2017_x000D_	61.0749	51.4604	256.67	4.47974	2	19.7995	39.7447	259.997	4.5378	42.9059		19.3504	0
25486	Thu Mar 23 11:28:52 2017_x000D_	60.8872	52.0775	256.671	4.47975	2	19.7995	39.7447	259.997	4.5378	42.8987		6.82667	72.6945
25487	Thu Mar 23 11:28:52 2017_x000D_	60.7916	52.284	253.967	4.43256	2	19.9062	37.3239	259.997	4.5378	43.5364		18.6163	0
25488	Thu Mar 23 11:28:52 2017_x000D_	60.7031	52.8982	256.671	4.47975	2	19.9062	37.3239	259.997	4.5378	43.6686		8.56695	0
25489	Thu Mar 23 11:28:52 2017_x000D_	60.5084	53.1071	256.673	4.47978	2	19.9062	37.3239	259.997	4.5378	43.562		19.3372	0
25490	Thu Mar 23 11:28:52 2017_x000D_	60.3209	53.7238	256.673	4.47979	2	19.9062	37.3239	259.997	4.5378	43.6154		12.2269	0
25491	Thu Mar 23 11:28:52 2017_x000D_	60.328	54.1313	256.672	4.47977	2	19.9062	37.3239	259.997	4.5378	43.7768		6.11195	59.5057
25492	Thu Mar 23 11:28:52 2017_x000D_	60.3316	54.335	256.671	4.47976	2	19.9935	35.3423	259.997	4.5378	44.5857		10.9672	0
25493	Thu Mar 23 11:28:52 2017_x000D_	60.1388	54.6456	257.36	4.49179	2	19.9935	35.3423	259.997	4.5378	44.5451		15.2813	0
25494	Thu Mar 23 11:28:52 2017_x000D_	60.1477	55.1549	256.671	4.47975	2	19.9935	35.3423	259.997	4.5378	44.7761		6.81997	0
25495	Thu Mar 23 11:28:53 2017_x000D_	60.0522	55.3612	253.965	4.43253	2	19.9935	35.3423	259.997	4.5378	44.7823		12.5935	33.068
25496	Thu Mar 23 11:28:53 2017_x000D_	59.9603	55.7708	256.672	4.47976	2	20.042	34.2411	259.997	4.5378	45.3541		6.81871	0
25497	Thu Mar 23 11:28:53 2017_x000D_	59.8649	55.9771	253.966	4.43254	2	20.042	34.2411	259.997	4.5378	45.3687		12.5906	0
25498	Thu Mar 23 11:28:53 2017_x000D_	59.773	56.3866	256.672	4.47977	2	20.042	34.2411	259.997	4.5378	45.486		3.04848	0
25499	Thu Mar 23 11:28:53 2017_x000D_	59.7748	56.4882	257.36	4.49178	2	20.042	34.2411	259.997	4.5378	45.5371		6.10296	39.6954
25500	Thu Mar 23 11:28:53 2017_x000D_	59.7784	56.6916	257.359	4.49176	2	20.1002	32.9192	274.078	4.78356	46.2546		13.6223	0
25501	Thu Mar 23 11:28:53 2017_x000D_	59.5875	57.1036	262.715	4.58525	2	20.1002	32.9192	274.078	4.78356	46.3048		12.5847	0
25502	Thu Mar 23 11:28:53 2017_x000D_	59.4956	57.5129	265.46	4.63315	2	20.1002	32.9192	274.078	4.78356	46.4419		6.0939	0
25503	Thu Mar 23 11:28:53 2017_x000D_	59.4991	57.716	-88.98	-1.55299	2	20.1002	32.9192	274.078	4.78356	46.5527		6.07862	82.082
25504	Thu Mar 23 11:28:53 2017_x000D_	59.502	57.9186	-72.6369	-1.26775	2	20.8732	30.2946	277.045	4.83535	47.4897		3.04838	0
25505	Thu Mar 23 11:28:53 2017_x000D_	59.5036	58.0202	-66.5846	-1.16212	2	20.8732	30.2946	277.045	4.83535	47.5501		6.75528	0
25506	Thu Mar 23 11:28:53 2017_x000D_	59.6055	58.221	-48.5488	-0.847337	2	20.8732	30.2946	277.045	4.83535	47.7501		8.46652	0
25507	Thu Mar 23 11:28:53 2017_x000D_	59.8068	58.4188	-40.2957	-0.703293	2	20.8732	30.2946	277.045	4.83535	48.0291		10.8544	0
25508	Thu Mar 23 11:28:53 2017_x000D_	60.0098	58.7183	-29.6538	-0.517556	2	20.8732	30.2946	277.045	4.83535	48.3692		5.93013	122.413
25509	Thu Mar 23 11:28:53 2017_x000D_	60.2074	58.713	-21.8418	-0.381211	2	21.924	26.3518	275.996	4.81704	50.1285		6.64459	0
25510	Thu Mar 23 11:28:53 2017_x000D_	60.407	58.809	-19.1632	-0.33446	2	21.924	26.3518	275.996	4.81704	50.3429		10.7434	0
25511	Thu Mar 23 11:28:53 2017_x000D_	60.7073	59.0041	-7.13608	-0.124548	2	21.924	26.3518	275.996	4.81704	50.6983		8.89257	0
25512	Thu Mar 23 11:28:53 2017_x000D_	61.0036	58.9957	-6.7255	-0.117382	2	21.924	26.3518	275.996	4.81704	50.9199		23.8782	107.023
25513	Thu Mar 23 11:28:53 2017_x000D_	61.7956	59.0748	-3.95884	-0.0690948	2	22.5181	22.8342	274.978	4.79927	53.4425		15.09	0
25514	Thu Mar 23 11:28:53 2017_x000D_	62.291	59.1619	-7.13744	-0.124572	2	22.5181	22.8342	274.978	4.79927	53.8664		8.87758	0
25515	Thu Mar 23 11:28:53 2017_x000D_	62.5868	59.1535	-6.72642	-0.117398	2	22.5181	22.8342	274.978	4.79927	54.0795		24.3763	0
25516	Thu Mar 23 11:28:53 2017_x000D_	63.3792	59.3333	-13.5366	-0.236258	2	22.5181	22.8342	274.978	4.79927	54.7888		12.1764	79.9352
25517	Thu Mar 23 11:28:54 2017_x000D_	63.775	59.4232	-16.4028	-0.286282	2	22.8544	20.191	277.57	4.84452	56.6892		6.60705	0
25518	Thu Mar 23 11:28:54 2017_x000D_	63.9735	59.5186	-19.1812	-0.334776	2	22.8544	20.191	277.57	4.84452	56.8985		24.3246	0
25519	Thu Mar 23 11:28:54 2017_x000D_	64.7642	59.6981	-24.4547	-0.426815	2	22.8544	20.191	277.57	4.84452	57.5955		10.6768	0
25520	Thu Mar 23 11:28:54 2017_x000D_	65.0627	59.8919	-25.7056	-0.448647	2	22.8544	20.191	277.57	4.84452	57.9457		22.4507	0
25521	Thu Mar 23 11:28:54 2017_x000D_	65.7554	60.1751	-26.9339	-0.470086	2	22.8544	20.191	277.57	4.84452	58.6449		10.6635	119.545
25522	Thu Mar 23 11:28:54 2017_x000D_	66.0535	60.3687	-28.264	-0.4933	2	22.8114	16.2064	262.43	4.58026	61.8077		22.4245	0
25523	Thu Mar 23 11:28:54 2017_x000D_	66.7453	60.6518	-24.4528	-0.426783	2	22.8114	16.2064	262.43	4.58026	62.4946		9.30368	0
25524	Thu Mar 23 11:28:54 2017_x000D_	67.0414	60.744	-28.2691	-0.493389	2	22.8114	16.2064	262.43	4.58026	62.7685		17.1844	0
25525	Thu Mar 23 11:28:54 2017_x000D_	67.5362	61.0326	-24.4521	-0.42677	2	22.8114	16.2064	262.43	4.58026	63.3222		13.1549	99.9201
25526	Thu Mar 23 11:28:54 2017_x000D_	67.9313	61.2228	-24.4518	-0.426765	2	23.1774	12.8959	262.43	4.58026	65.8665		6.57741	0
25527	Thu Mar 23 11:28:54 2017_x000D_	68.1288	61.318	-21.8613	-0.381551	2	23.1774	12.8959	262.43	4.58026	66.0706		22.3599	0
25528	Thu Mar 23 11:28:54 2017_x000D_	68.8186	61.6003	-18.202	-0.317686	2	23.1774	12.8959	262.43	4.58026	66.7476		6.57071	0
25529	Thu Mar 23 11:28:54 2017_x000D_	69.0159	61.6954	-15.5238	-0.270941	2	23.1774	12.8959	262.43	4.58026	66.9519		12.0814	66.4491
25530	Thu Mar 23 11:28:54 2017_x000D_	69.4087	61.7842	-18.2024	-0.317692	2	23.2754	10.6831	262.75	4.58585	68.8448		18.5284	0
25531	Thu Mar 23 11:28:54 2017_x000D_	69.9983	61.9681	-18.2028	-0.317698	2	23.2754	10.6831	262.75	4.58585	69.3771		9.27128	0
25532	Thu Mar 23 11:28:54 2017_x000D_	70.2933	62.0602	-16.3781	-0.285852	2	23.2754	10.6831	262.75	4.58585	69.644		21.2899	0
25533	Thu Mar 23 11:28:54 2017_x000D_	70.9796	62.2408	-15.5238	-0.270941	2	23.2754	10.6831	262.75	4.58585	70.2416		6.54528	92.1045
25534	Thu Mar 23 11:28:54 2017_x000D_	71.1762	62.3354	-18.2034	-0.31771	2	22.3063	7.76991	254.206	4.43674	73.2507		12.0557	0
25535	Thu Mar 23 11:28:54 2017_x000D_	71.5681	62.4243	-15.5231	-0.270929	2	22.3063	7.76991	254.206	4.43674	73.5787		18.4688	0
25536	Thu Mar 23 11:28:54 2017_x000D_	72.1559	62.6073	-20.8045	-0.363108	2	22.3063	7.76991	254.206	4.43674	74.1089		6.53977	0
25537	Thu Mar 23 11:28:54 2017_x000D_	72.3522	62.7021	-18.2042	-0.317723	2	22.3063	7.76991	254.206	4.43674	74.3111		21.2492	0
25538	Thu Mar 23 11:28:55 2017_x000D_	73.0372	62.8823	-19.174	-0.33465	2	22.3063	7.76991	254.206	4.43674	74.9066		10.5452	59.0919
25539	Thu Mar 23 11:28:55 2017_x000D_	73.3317	63.0742	-18.2025	-0.317693	2	21.5071	5.9696	253.075	4.41699	77.115		18.4336	0
25540	Thu Mar 23 11:28:55 2017_x000D_	73.9183	63.2571	-18.2028	-0.317699	2	21.5071	5.9696	253.075	4.41699	77.6453		9.21259	0
25541	Thu Mar 23 11:28:55 2017_x000D_	74.2115	63.3484	-21.8753	-0.381797	2	21.5071	5.9696	253.075	4.41699	77.9107		10.5293	0
25542	Thu Mar 23 11:28:55 2017_x000D_	74.5055	63.5401	-20.8031	-0.363083	2	21.5071	5.9696	253.075	4.41699	78.2508		5.83787	32.9611
25543	Thu Mar 23 11:28:55 2017_x000D_	74.7	63.534	-20.8058	-0.363131	2	20.8879	5.062	238.397	4.16081	79.4652		15.6771	0
25544	Thu Mar 23 11:28:55 2017_x000D_	75.1885	63.7196	-21.876	-0.381809	2	20.8879	5.062	238.397	4.16081	79.9329		10.516	0
25545	Thu Mar 23 11:28:55 2017_x000D_	75.4821	63.9111	-20.8031	-0.363083	2	20.8879	5.062	238.397	4.16081	80.2729		13.0126	0
25546	Thu Mar 23 11:28:55 2017_x000D_	75.8728	64.0995	-20.8018	-0.363059	2	20.8879	5.062	238.397	4.16081	80.6769		5.82587	37.2344
25547	Thu Mar 23 11:28:55 2017_x000D_	76.0669	64.0934	-20.8045	-0.363107	2	20.0491	4.1472	196.574	3.43087	82.046		13.0046	0
25548	Thu Mar 23 11:28:55 2017_x000D_	76.4574	64.2816	-20.8031	-0.363082	2	20.0491	4.1472	196.574	3.43087	82.4502		6.50083	0
25549	Thu Mar 23 11:28:55 2017_x000D_	76.6525	64.3759	-18.1953	-0.317567	2	20.0491	4.1472	196.574	3.43087	82.6525		12.9845	0
25550	Thu Mar 23 11:28:55 2017_x000D_	77.0425	64.5636	-23.3191	-0.406996	2	20.0491	4.1472	196.574	3.43087	83.0565		8.73427	27.9322
25551	Thu Mar 23 11:28:55 2017_x000D_	77.3335	64.5545	-24.4839	-0.427325	2	19.4199	3.4609	249.184	4.34908	84.1808		6.48621	0
25552	Thu Mar 23 11:28:55 2017_x000D_	77.5283	64.6483	-26.9846	-0.47097	2	19.4199	3.4609	249.184	4.34908	84.383		0.0234307	0
25553	Thu Mar 23 11:28:55 2017_x000D_	77.5289	64.6478	-42.7119	-0.745464	2	19.4199	3.4609	249.184	4.34908	84.383		0.0108167	0
25554	Thu Mar 23 11:28:55 2017_x000D_	77.5292	64.6476	-50.7363	-0.885516	2	19.4199	3.4609	249.184	4.34908	84.3831		9.41094	0
25555	Thu Mar 23 11:28:55 2017_x000D_	77.4297	64.3501	-67.0379	-1.17003	2	19.4199	3.4609	249.184	4.34908	84.0989		4.14938	6.58844
25556	Thu Mar 23 11:28:55 2017_x000D_	77.5281	64.4473	-75.7145	-1.32147	2	19.6394	3.468	278.926	4.86818	84.0808		0.0192094	0
25557	Thu Mar 23 11:28:55 2017_x000D_	77.5286	64.4477	-86.6102	-1.51163	2	19.6394	3.468	278.926	4.86818	84.0814		6.02447	0
25558	Thu Mar 23 11:28:55 2017_x000D_	77.5311	64.6485	257.078	4.48686	2	19.6394	3.468	278.926	4.86818	84.2289		3.01215	0
25559	Thu Mar 23 11:28:56 2017_x000D_	77.5321	64.7489	251.123	4.38292	2	19.6394	3.468	278.926	4.86818	84.3025		3.01815	9.42156
25560	Thu Mar 23 11:28:56 2017_x000D_	77.5331	64.8495	240.317	4.19432	2	19.8686	3.2533	277.655	4.846	84.3759		13.4672	0
25561	Thu Mar 23 11:28:56 2017_x000D_	77.3435	65.2564	232.885	4.06461	2	19.8686	3.2533	277.655	4.846	84.5444		10.6987	0
25562	Thu Mar 23 11:28:56 2017_x000D_	77.0549	65.4659	230.848	4.02905	2	19.8686	3.2533	277.655	4.846	84.5025		27.6058	0
25563	Thu Mar 23 11:28:56 2017_x000D_	76.481	66.1852	229.053	3.99774	2	19.8686	3.2533	277.655	4.846	84.6486		10.8222	9.31081
25564	Thu Mar 23 11:28:56 2017_x000D_	76.2906	66.4916	230.848	4.02905	2	20.0783	3.4821	278.926	4.86818	84.4394		27.4763	0
25565	Thu Mar 23 11:28:56 2017_x000D_	75.6187	67.114	232.885	4.06461	2	20.0783	3.4821	278.926	4.86818	84.4616		9.51493	0
25566	Thu Mar 23 11:28:56 2017_x000D_	75.5253	67.4171	236.65	4.13032	2	20.0783	3.4821	278.926	4.86818	84.6289		23.3912	0
25567	Thu Mar 23 11:28:56 2017_x000D_	75.0473	68.0331	238.891	4.16943	2	20.0783	3.4821	278.926	4.86818	84.7846		6.72152	0
25568	Thu Mar 23 11:28:56 2017_x000D_	74.9527	68.2362	241.252	4.21064	2	20.0783	3.4821	278.926	4.86818	84.8781		10.8212	14.6913
25569	Thu Mar 23 11:28:56 2017_x000D_	74.7622	68.5425	242.616	4.23445	2	19.6491	3.2463	255.617	4.46135	85.4462		17.5127	0
25570	Thu Mar 23 11:28:56 2017_x000D_	74.4771	69.0519	246.198	4.29697	2	19.6491	3.2463	255.617	4.46135	85.6533		6.72152	0
25571	Thu Mar 23 11:28:56 2017_x000D_	74.3825	69.255	248.623	4.33929	2	19.6491	3.2463	255.617	4.46135	85.749		13.447	0
25572	Thu Mar 23 11:28:56 2017_x000D_	74.1932	69.6613	248.623	4.33929	2	19.6491	3.2463	255.617	4.46135	85.9419		15.3202	13.3177
25573	Thu Mar 23 11:28:56 2017_x000D_	74.1022	70.1638	252.041	4.39894	2	19.6685	2.8028	266.277	4.64741	86.6056		10.8222	0
25574	Thu Mar 23 11:28:56 2017_x000D_	73.9118	70.4702	251.14	4.38322	2	19.6685	2.8028	266.277	4.64741	86.7249		19.0184	0
25575	Thu Mar 23 11:28:56 2017_x000D_	73.725	71.076	251.14	4.38321	2	19.6685	2.8028	266.277	4.64741	87.0823		9.51118	0
25576	Thu Mar 23 11:28:56 2017_x000D_	73.6317	71.379	247.533	4.32026	2	19.6685	2.8028	266.277	4.64741	87.2624		10.8171	29.6666
25577	Thu Mar 23 11:28:56 2017_x000D_	73.4413	71.6852	248.623	4.33929	2	20.566	2.3876	345.308	6.02676	87.1662		19.0052	0
25578	Thu Mar 23 11:28:56 2017_x000D_	73.2547	72.2906	248.622	4.33928	2	20.566	2.3876	345.308	6.02676	87.5359		9.50919	0
25579	Thu Mar 23 11:28:56 2017_x000D_	73.1613	72.5935	245.019	4.27639	2	20.566	2.3876	345.308	6.02676	87.7219		20.1457	0
25580	Thu Mar 23 11:28:57 2017_x000D_	72.8777	73.2022	247.533	4.32026	2	20.566	2.3876	345.308	6.02676	88.041		9.49596	0
25581	Thu Mar 23 11:28:57 2017_x000D_	72.7845	73.5047	246.196	4.29693	2	20.566	2.3876	345.308	6.02676	88.2293		20.1403	72.4607
25582	Thu Mar 23 11:28:57 2017_x000D_	72.5009	74.1132	248.623	4.33928	2	22.9801	2.4655	0	0	87.0959		6.71754	0
25583	Thu Mar 23 11:28:57 2017_x000D_	72.4064	74.3162	246.196	4.29694	2	22.9801	2.4655	0	0	87.2094		9.49309	0
25584	Thu Mar 23 11:28:57 2017_x000D_	72.3132	74.6186	247.532	4.32026	2	22.9801	2.4655	0	0	87.4061		20.139	0
25585	Thu Mar 23 11:28:57 2017_x000D_	72.0297	75.2271	245.019	4.27638	2	22.9801	2.4655	0	0	87.7503		9.48361	79.9756
25586	Thu Mar 23 11:28:57 2017_x000D_	71.9366	75.5292	248.623	4.33929	2	25.5931	2.99371	0	0	86.0762		6.71482	0
25587	Thu Mar 23 11:28:57 2017_x000D_	71.8421	75.7321	246.196	4.29693	2	25.5931	2.99371	0	0	86.1965		16.1644	0
25588	Thu Mar 23 11:28:57 2017_x000D_	71.6545	76.2372	245.018	4.27637	2	25.5931	2.99371	0	0	86.5232		8.44445	0
25589	Thu Mar 23 11:28:57 2017_x000D_	71.463	76.4435	245.019	4.27638	2	25.5931	2.99371	0	0	86.5963		13.4175	74.8722
25590	Thu Mar 23 11:28:57 2017_x000D_	71.2741	76.8489	245.019	4.27638	2	27.9758	3.73631	0	0	84.9717		5.97051	0
25591	Thu Mar 23 11:28:57 2017_x000D_	71.2767	77.0479	245.018	4.27637	2	27.9758	3.73631	0	0	85.1443		8.44665	0
25592	Thu Mar 23 11:28:57 2017_x000D_	71.0852	77.2543	245.019	4.27638	2	27.9758	3.73631	0	0	85.2251		6.70811	0
25593	Thu Mar 23 11:28:57 2017_x000D_	70.9908	77.457	242.612	4.23438	2	27.9758	3.73631	0	0	85.3524		6.70539	99.4226
25594	Thu Mar 23 11:28:57 2017_x000D_	70.8964	77.6596	245.019	4.27638	2	31.2441	4.2853	0	0	83.4032		9.48934	0
25595	Thu Mar 23 11:28:57 2017_x000D_	70.8033	77.9619	241.247	4.21056	2	31.2441	4.2853	0	0	83.6252		10.8104	0
25596	Thu Mar 23 11:28:57 2017_x000D_	70.613	78.2679	235.045	4.10232	2	31.2441	4.2853	0	0	83.8053		2.9971	0
25597	Thu Mar 23 11:28:57 2017_x000D_	70.6138	78.3678	221.37	3.86364	2	31.2441	4.2853	0	0	83.8939		0.00948683	0
25598	Thu Mar 23 11:28:57 2017_x000D_	70.6135	78.3679	213.831	3.73206	2	31.2441	4.2853	0	0	83.8939		5.80936	72.3494
25599	Thu Mar 23 11:28:57 2017_x000D_	70.807	78.3604	201.759	3.52136	2	33.6545	4.3628	351.074	6.12739	82.8007		2.89474	0
25600	Thu Mar 23 11:28:57 2017_x000D_	70.9034	78.3562	185.007	3.22898	2	33.6545	4.3628	351.074	6.12739	82.8402		2.99139	0
25601	Thu Mar 23 11:28:57 2017_x000D_	70.9018	78.2565	176.638	3.08292	2	33.6545	4.3628	351.074	6.12739	82.7505		4.20651	0
25602	Thu Mar 23 11:28:58 2017_x000D_	70.8058	78.3587	157.244	2.74443	2	33.6545	4.3628	351.074	6.12739	82.7986		2.91189	40.1
25603	Thu Mar 23 11:28:58 2017_x000D_	70.7088	78.3622	151.203	2.639	2	34.9791	4.1836	349.074	6.09248	82.3351		2.98515	0
25604	Thu Mar 23 11:28:58 2017_x000D_	70.7078	78.2627	145.881	2.54611	2	34.9791	4.1836	349.074	6.09248	82.2451		10.4622	0
25605	Thu Mar 23 11:28:58 2017_x000D_	70.4142	78.0745	131.916	2.30237	2	34.9791	4.1836	349.074	6.09248	81.9482		4.11997	0
25606	Thu Mar 23 11:28:58 2017_x000D_	70.3158	77.9787	128.062	2.2351	2	34.9791	4.1836	349.074	6.09248	81.8193		10.4643	33.6291
25607	Thu Mar 23 11:28:58 2017_x000D_	70.0218	77.791	125.842	2.19637	2	36.0845	3.99741	0	0	81.2234		26.3322	0
25608	Thu Mar 23 11:28:58 2017_x000D_	69.622	77.0096	125.838	2.19628	2	36.0845	3.99741	0	0	80.3464		14.6554	0
25609	Thu Mar 23 11:28:58 2017_x000D_	69.3244	76.6222	128.06	2.23506	2	36.0845	3.99741	0	0	79.8702		22.8744	0
25610	Thu Mar 23 11:28:58 2017_x000D_	68.8291	76.0425	130.164	2.27178	2	36.0845	3.99741	0	0	79.1372		12.4047	0
25611	Thu Mar 23 11:28:58 2017_x000D_	68.5325	75.7544	133.917	2.3373	2	36.0845	3.99741	0	0	78.7524		10.5959	26.2966
25612	Thu Mar 23 11:28:58 2017_x000D_	68.3335	75.4626	135.803	2.37021	2	36.9606	4.0256	333.963	5.82876	78.0225		20.6977	0
25613	Thu Mar 23 11:28:58 2017_x000D_	67.8387	74.9818	139.708	2.43837	2	36.9606	4.0256	333.963	5.82876	77.3837		8.28249	0
25614	Thu Mar 23 11:28:58 2017_x000D_	67.6407	74.7894	139.708	2.43836	2	36.9606	4.0256	333.963	5.82876	77.1284		16.5778	0
25615	Thu Mar 23 11:28:58 2017_x000D_	67.2443	74.4044	147.405	2.57271	2	36.9606	4.0256	333.963	5.82876	76.6177		10.5273	9.41541
25616	Thu Mar 23 11:28:58 2017_x000D_	66.9487	74.2153	145.834	2.54528	2	37.1898	3.8112	278.119	4.85409	76.4351		17.0372	0
25617	Thu Mar 23 11:28:58 2017_x000D_	66.4557	73.9334	149.733	2.61333	2	37.1898	3.8112	278.119	4.85409	75.9843		10.5499	0
25618	Thu Mar 23 11:28:58 2017_x000D_	66.1594	73.744	151.133	2.63777	2	37.1898	3.8112	278.119	4.85409	75.6957		21.108	0
25619	Thu Mar 23 11:28:58 2017_x000D_	65.5666	73.365	151.132	2.63775	2	37.1898	3.8112	278.119	4.85409	75.1197		10.5531	23.9371
25620	Thu Mar 23 11:28:58 2017_x000D_	65.2703	73.1754	149.73	2.61329	2	37.8671	3.3894	335.634	5.85792	74.9735		12.0732	0
25621	Thu Mar 23 11:28:58 2017_x000D_	64.8772	73.0892	147.412	2.57282	2	37.8671	3.3894	335.634	5.85792	74.7503		18.7969	0
25622	Thu Mar 23 11:28:58 2017_x000D_	64.3814	72.7061	145.841	2.54541	2	37.8671	3.3894	335.634	5.85792	74.2146		10.5848	0
25623	Thu Mar 23 11:28:59 2017_x000D_	64.0841	72.5161	147.409	2.57278	2	37.8671	3.3894	335.634	5.85792	73.9313		10.5772	53.465
25624	Thu Mar 23 11:28:59 2017_x000D_	63.7871	72.3261	145.842	2.54542	2	39.4407	2.5528	349.074	6.09248	73.899		18.8425	0
25625	Thu Mar 23 11:28:59 2017_x000D_	63.29	71.9422	147.407	2.57274	2	39.4407	2.5528	349.074	6.09248	73.3736		10.5906	0
25626	Thu Mar 23 11:28:59 2017_x000D_	62.9926	71.752	145.841	2.54541	2	39.4407	2.5528	349.074	6.09248	73.0973		16.6966	0
25627	Thu Mar 23 11:28:59 2017_x000D_	62.5933	71.3643	145.837	2.54534	2	39.4407	2.5528	349.074	6.09248	72.6021		12.1217	0
25628	Thu Mar 23 11:28:59 2017_x000D_	62.1987	71.2774	143.603	2.50635	2	39.4407	2.5528	349.074	6.09248	72.3947		10.7002	62.6861
25629	Thu Mar 23 11:28:59 2017_x000D_	61.9972	70.9831	145.838	2.54535	2	41.442	1.952	346.987	6.05607	72.0264		14.7479	0
25630	Thu Mar 23 11:28:59 2017_x000D_	61.5988	70.6951	143.599	2.50627	2	41.442	1.952	346.987	6.05607	71.6374		8.3653	0
25631	Thu Mar 23 11:28:59 2017_x000D_	61.3987	70.5009	143.597	2.50625	2	41.442	1.952	346.987	6.05607	71.3948		21.2677	0
25632	Thu Mar 23 11:28:59 2017_x000D_	60.8015	70.1189	143.599	2.50628	2	41.442	1.952	346.987	6.05607	70.8627		6.58783	54.4091
25633	Thu Mar 23 11:28:59 2017_x000D_	60.6029	70.0252	145.838	2.54535	2	43.214	1.56561	0	0	70.6335		14.7779	0
25634	Thu Mar 23 11:28:59 2017_x000D_	60.2037	69.7366	143.601	2.50631	2	43.214	1.56561	0	0	70.2562		8.38442	0
25635	Thu Mar 23 11:28:59 2017_x000D_	60.0031	69.542	143.599	2.50628	2	43.214	1.56561	0	0	70.019		13.2009	0
25636	Thu Mar 23 11:28:59 2017_x000D_	59.6053	69.3539	143.603	2.50634	2	43.214	1.56561	0	0	69.7419		0	72.2688
25637	Thu Mar 23 11:28:59 2017_x000D_	59.6053	69.3539	143.603	2.50634	2	45.6217	1.6435	0	0	69.1393		14.7918	0
25638	Thu Mar 23 11:28:59 2017_x000D_	59.2056	69.0652	145.837	2.54534	2	45.6217	1.6435	0	0	68.7765		8.39715	0
25639	Thu Mar 23 11:28:59 2017_x000D_	59.0047	68.8703	145.835	2.54531	2	45.6217	1.6435	0	0	68.546		8.40139	0
25640	Thu Mar 23 11:28:59 2017_x000D_	58.8037	68.6753	145.834	2.54528	2	45.6217	1.6435	0	0	68.3156		10.6847	0
25641	Thu Mar 23 11:28:59 2017_x000D_	58.5036	68.4835	147.395	2.57252	2	45.6217	1.6435	0	0	68.07		17.2578	73.2712
25642	Thu Mar 23 11:28:59 2017_x000D_	58.0043	68.1978	155.935	2.72158	2	48.0079	2.16431	0	0	66.7859		10.6856	0
25643	Thu Mar 23 11:28:59 2017_x000D_	57.7041	68.0061	162.142	2.8299	2	48.0079	2.16431	0	0	66.5519		9.34804	0
25644	Thu Mar 23 11:28:59 2017_x000D_	57.4059	67.9157	176.333	3.0776	2	48.0079	2.16431	0	0	66.4196		2.95686	0
25645	Thu Mar 23 11:29:00 2017_x000D_	57.3074	67.9192	181.893	3.17463	2	48.0079	2.16431	0	0	66.4092		5.92861	87.3613
25646	Thu Mar 23 11:29:00 2017_x000D_	57.1099	67.9261	193.396	3.37539	2	50.8201	2.9203	0	0	65.3094		8.89096	0
25647	Thu Mar 23 11:29:00 2017_x000D_	56.8137	67.936	205.016	3.57821	2	50.8201	2.9203	0	0	65.2914		8.53568	0
25648	Thu Mar 23 11:29:00 2017_x000D_	56.6201	68.1445	212.653	3.71149	2	50.8201	2.9203	0	0	65.4816		9.44136	0
25649	Thu Mar 23 11:29:00 2017_x000D_	56.3255	68.2552	221.224	3.86109	2	50.8201	2.9203	0	0	65.5664		10.9183	20.6892
25650	Thu Mar 23 11:29:00 2017_x000D_	56.1337	68.5645	227.059	3.96293	2	51.4657	3.1628	0	0	65.5681		8.54809	0
25651	Thu Mar 23 11:29:00 2017_x000D_	55.9396	68.7731	227.059	3.96293	2	51.4657	3.1628	0	0	65.7627		25.6378	0
25652	Thu Mar 23 11:29:00 2017_x000D_	55.3574	69.3987	227.059	3.96293	2	51.4657	3.1628	0	0	66.3501		10.8569	0
25653	Thu Mar 23 11:29:00 2017_x000D_	55.0641	69.6107	225.111	3.92893	2	51.4657	3.1628	0	0	66.5453		12.8296	13.1258
25654	Thu Mar 23 11:29:00 2017_x000D_	54.7728	69.9238	221.226	3.86113	2	51.903	3.1769	0	0	66.8086		23.5679	0
25655	Thu Mar 23 11:29:00 2017_x000D_	54.1883	70.4487	219.024	3.82269	2	51.903	3.1769	0	0	67.3106		9.47191	0
25656	Thu Mar 23 11:29:00 2017_x000D_	53.8928	70.5599	215.088	3.75399	2	51.903	3.1769	0	0	67.4124		21.3881	0
25657	Thu Mar 23 11:29:00 2017_x000D_	53.407	71.0817	211.257	3.68714	2	51.903	3.1769	0	0	67.9215		6.71856	0
25658	Thu Mar 23 11:29:00 2017_x000D_	53.2107	71.1895	208.774	3.64379	2	51.903	3.1769	0	0	68.0252		22.8622	0
25659	Thu Mar 23 11:29:00 2017_x000D_	52.5223	71.5164	205.043	3.57867	2	51.903	3.1769	0	0	68.3423		10.8628	0
25660	Thu Mar 23 11:29:00 2017_x000D_	52.2289	71.7286	206.173	3.5984	2	51.903	3.1769	0	0	68.5525		18.961	0
25661	Thu Mar 23 11:29:00 2017_x000D_	51.6374	71.9513	206.172	3.59839	2	51.903	3.1769	0	0	68.7749		13.4546	0
25662	Thu Mar 23 11:29:00 2017_x000D_	51.2443	72.1672	206.173	3.59839	2	51.903	3.1769	0	0	68.9934		12.3469	41.3662
25663	Thu Mar 23 11:29:00 2017_x000D_	50.8491	72.2821	208.771	3.64374	2	53.1938	3.6618	0	0	68.6603		17.5711	0
25664	Thu Mar 23 11:29:00 2017_x000D_	50.3588	72.6025	212.658	3.71158	2	53.1938	3.6618	0	0	68.999		10.8851	0
25665	Thu Mar 23 11:29:00 2017_x000D_	50.0647	72.815	211.254	3.68708	2	53.1938	3.6618	0	0	69.224		6.72934	0
25666	Thu Mar 23 11:29:01 2017_x000D_	49.8681	72.923	213.617	3.72832	2	53.1938	3.6618	0	0	69.341		17.582	65.8402
25667	Thu Mar 23 11:29:01 2017_x000D_	49.3775	73.2436	217.378	3.79396	2	55.369	3.95351	354.724	6.19111	69.5486		6.73867	0
25668	Thu Mar 23 11:29:01 2017_x000D_	49.1806	73.3517	215.083	3.7539	2	55.369	3.95351	354.724	6.19111	69.6736		19.3605	0
25669	Thu Mar 23 11:29:01 2017_x000D_	48.692	73.7733	216.675	3.78169	2	55.369	3.95351	354.724	6.19111	70.1383		9.50527	0
25670	Thu Mar 23 11:29:01 2017_x000D_	48.3955	73.885	217.377	3.79394	2	55.369	3.95351	354.724	6.19111	70.2783		10.8886	0
25671	Thu Mar 23 11:29:01 2017_x000D_	48.1014	74.0977	219.014	3.82252	2	55.369	3.95351	354.724	6.19111	70.5197		17.1427	26.2366
25672	Thu Mar 23 11:29:01 2017_x000D_	47.712	74.5159	219.015	3.82253	2	56.2431	3.9817	336.938	5.88067	71.0482		10.8911	0
25673	Thu Mar 23 11:29:01 2017_x000D_	47.4178	74.7286	220.786	3.85345	2	56.2431	3.9817	336.938	5.88067	71.2952		19.3839	0
25674	Thu Mar 23 11:29:01 2017_x000D_	46.9286	75.1507	219.015	3.82253	2	56.2431	3.9817	336.938	5.88067	71.7759		6.74801	0
25675	Thu Mar 23 11:29:01 2017_x000D_	46.7314	75.2589	216.675	3.78169	2	56.2431	3.9817	336.938	5.88067	71.9091		19.3882	9.26353
25676	Thu Mar 23 11:29:01 2017_x000D_	46.2421	75.6811	215.085	3.75395	2	56.451	4.21001	293.34	5.11976	72.1965		8.57777	0
25677	Thu Mar 23 11:29:01 2017_x000D_	46.0473	75.8904	215.086	3.75396	2	56.451	4.21001	293.34	5.11976	72.4315		17.6169	0
25678	Thu Mar 23 11:29:01 2017_x000D_	45.5557	76.2116	219.014	3.82252	2	56.451	4.21001	293.34	5.11976	72.8213		9.52916	0
25679	Thu Mar 23 11:29:01 2017_x000D_	45.2585	76.3237	215.085	3.75394	2	56.451	4.21001	293.34	5.11976	72.9771		8.58201	14.9094
25680	Thu Mar 23 11:29:01 2017_x000D_	45.0636	76.5331	215.086	3.75395	2	56.6906	3.7746	277.045	4.83535	73.6817		8.57982	0
25681	Thu Mar 23 11:29:01 2017_x000D_	44.8687	76.7424	215.086	3.75396	2	56.6906	3.7746	277.045	4.83535	73.9193		19.3947	0
25682	Thu Mar 23 11:29:01 2017_x000D_	44.3792	77.1647	216.676	3.78171	2	56.6906	3.7746	277.045	4.83535	74.4156		9.0005	0
25683	Thu Mar 23 11:29:01 2017_x000D_	44.0794	77.1761	215.085	3.75394	2	56.6906	3.7746	277.045	4.83535	74.477		17.1661	0
25684	Thu Mar 23 11:29:01 2017_x000D_	43.6895	77.5949	215.086	3.75397	2	56.6906	3.7746	277.045	4.83535	74.9564		6.00133	53.4032
25685	Thu Mar 23 11:29:01 2017_x000D_	43.4896	77.6025	215.085	3.75394	2	58.2624	2.939	315.77	5.51123	76.1109		15.1551	0
25686	Thu Mar 23 11:29:01 2017_x000D_	43.097	77.9204	212.666	3.71172	2	58.2624	2.939	315.77	5.51123	76.4997		8.58625	0
25687	Thu Mar 23 11:29:02 2017_x000D_	42.902	78.1299	212.667	3.71173	2	58.2624	2.939	315.77	5.51123	76.7438		6.00433	0
25688	Thu Mar 23 11:29:02 2017_x000D_	42.702	78.1375	212.665	3.71171	2	58.2624	2.939	315.77	5.51123	76.7915		6.79985	23.9139
25689	Thu Mar 23 11:29:02 2017_x000D_	42.6068	78.3432	211.266	3.6873	2	58.9391	2.5177	326.074	5.69107	77.5645		20.2967	0
25690	Thu Mar 23 11:29:02 2017_x000D_	42.0138	78.6689	203.503	3.55179	2	58.9391	2.5177	326.074	5.69107	78.0094		6.02243	0
25691	Thu Mar 23 11:29:02 2017_x000D_	41.8132	78.6766	196.296	3.42601	2	58.9391	2.5177	326.074	5.69107	78.0607		9.56285	0
25692	Thu Mar 23 11:29:02 2017_x000D_	41.5148	78.7887	182.2	3.17999	2	58.9391	2.5177	326.074	5.69107	78.236		4.28749	47.9838
25693	Thu Mar 23 11:29:02 2017_x000D_	41.4172	78.8931	173.59	3.02971	2	60.4895	2.1246	315	5.49779	79.1022		12.3664	0
25694	Thu Mar 23 11:29:02 2017_x000D_	41.0141	78.8069	157.95	2.75675	2	60.4895	2.1246	315	5.49779	79.1168		4.25038	0
25695	Thu Mar 23 11:29:02 2017_x000D_	40.9114	78.7093	148.87	2.59827	2	60.4895	2.1246	315	5.49779	79.0476		10.8078	0
25696	Thu Mar 23 11:29:02 2017_x000D_	40.606	78.5182	134.605	2.34929	2	60.4895	2.1246	315	5.49779	78.9388		4.24201	60.2757
25697	Thu Mar 23 11:29:02 2017_x000D_	40.5034	78.4209	130.628	2.27989	2	62.4339	2.63071	325.445	5.68008	78.8993		8.48837	0
25698	Thu Mar 23 11:29:02 2017_x000D_	40.298	78.2263	122.894	2.1449	2	62.4339	2.63071	325.445	5.68008	78.7699		10.834	0
25699	Thu Mar 23 11:29:02 2017_x000D_	40.0904	77.9308	111.635	1.9484	2	62.4339	2.63071	325.445	5.68008	78.5451		9.55415	0
25700	Thu Mar 23 11:29:02 2017_x000D_	39.9824	77.6312	108.105	1.88679	2	62.4339	2.63071	325.445	5.68008	78.2888		12.4787	0
25701	Thu Mar 23 11:29:02 2017_x000D_	39.8715	77.2303	110.697	1.93203	2	62.4339	2.63071	325.445	5.68008	77.9369		22.02	73.0924
25702	Thu Mar 23 11:29:02 2017_x000D_	39.6526	76.5297	111.632	1.94834	2	64.8142	3.1506	0	0	77.5732		15.0753	0
25703	Thu Mar 23 11:29:02 2017_x000D_	39.3407	76.1357	114.249	1.99403	2	64.8142	3.1506	0	0	77.3028		22.0578	0
25704	Thu Mar 23 11:29:02 2017_x000D_	39.1211	75.434	120.488	2.10291	2	64.8142	3.1506	0	0	76.7139		13.5252	0
25705	Thu Mar 23 11:29:02 2017_x000D_	38.9095	75.0359	120.487	2.1029	2	64.8142	3.1506	0	0	76.4104		9.58566	65.7446
25706	Thu Mar 23 11:29:02 2017_x000D_	38.8009	74.7354	124.355	2.17041	2	66.9862	3.4422	0	0	76.6625		21.7976	0
25707	Thu Mar 23 11:29:02 2017_x000D_	38.3826	74.1413	124.356	2.17042	2	66.9862	3.4422	0	0	76.2662		6.78018	0
25708	Thu Mar 23 11:29:02 2017_x000D_	38.2764	73.9418	126.68	2.21099	2	66.9862	3.4422	0	0	76.1213		19.3542	0
25709	Thu Mar 23 11:29:03 2017_x000D_	37.8604	73.4487	128.344	2.24003	2	66.9862	3.4422	0	0	75.8236		8.56059	72.2396
25710	Thu Mar 23 11:29:03 2017_x000D_	37.6532	73.2525	132.692	2.31591	2	69.3756	3.74081	0	0	76.408		19.3753	0
25711	Thu Mar 23 11:29:03 2017_x000D_	37.2367	72.7589	134.544	2.34823	2	69.3756	3.74081	0	0	76.1341		8.56047	0
25712	Thu Mar 23 11:29:03 2017_x000D_	37.0296	72.5626	134.544	2.34824	2	69.3756	3.74081	0	0	76.0441		19.3998	0
25713	Thu Mar 23 11:29:03 2017_x000D_	36.6129	72.0681	128.348	2.2401	2	69.3756	3.74081	0	0	75.7761		0	0
25714	Thu Mar 23 11:29:03 2017_x000D_	36.6129	72.0681	128.348	2.2401	2	69.3756	3.74081	0	0	75.7761		17.1422	13.0988
25715	Thu Mar 23 11:29:03 2017_x000D_	36.1982	71.675	128.351	2.24015	2	69.812	3.75491	341.371	5.95806	75.7828		10.9567	0
25716	Thu Mar 23 11:29:03 2017_x000D_	35.9879	71.3764	126.691	2.21118	2	69.812	3.75491	341.371	5.95806	75.6091		19.4394	0
25717	Thu Mar 23 11:29:03 2017_x000D_	35.5701	70.8811	128.351	2.24016	2	69.812	3.75491	341.371	5.95806	75.3554		10.9717	0
25718	Thu Mar 23 11:29:03 2017_x000D_	35.3595	70.5821	126.692	2.2112	2	69.812	3.75491	341.371	5.95806	75.1854		19.4648	13.0958
25719	Thu Mar 23 11:29:03 2017_x000D_	34.9411	70.0862	128.351	2.24015	2	70.2483	3.769	314.23	5.48434	75.1303		6.82059	0
25720	Thu Mar 23 11:29:03 2017_x000D_	34.8341	69.8856	130.583	2.2791	2	70.2483	3.769	314.23	5.48434	75.0038		17.7712	0
25721	Thu Mar 23 11:29:03 2017_x000D_	34.5166	69.3855	126.691	2.21117	2	70.2483	3.769	314.23	5.48434	74.7147		8.60701	0
25722	Thu Mar 23 11:29:03 2017_x000D_	34.3085	69.188	126.693	2.2112	2	70.2483	3.769	314.23	5.48434	74.6412		10.9884	21.0738
25723	Thu Mar 23 11:29:03 2017_x000D_	34.0975	68.8886	128.349	2.2401	2	70.499	3.1128	310.594	5.42088	75.1766		13.6597	0
25724	Thu Mar 23 11:29:03 2017_x000D_	33.8835	68.4867	128.346	2.24005	2	70.499	3.1128	310.594	5.42088	74.9296		8.61767	0
25725	Thu Mar 23 11:29:03 2017_x000D_	33.6751	68.289	128.347	2.24008	2	70.499	3.1128	310.594	5.42088	74.8594		11.0149	0
25726	Thu Mar 23 11:29:03 2017_x000D_	33.4637	67.9888	126.691	2.21118	2	70.499	3.1128	310.594	5.42088	74.7028		6.79965	0
25727	Thu Mar 23 11:29:03 2017_x000D_	33.2581	67.8934	128.35	2.24013	2	70.499	3.1128	310.594	5.42088	74.7222		13.6812	33.1738
25728	Thu Mar 23 11:29:03 2017_x000D_	33.0437	67.4909	128.347	2.24008	2	71.4043	2.47781	340.102	5.9359	75.4867		0	0
25729	Thu Mar 23 11:29:03 2017_x000D_	33.0437	67.4909	128.347	2.24008	2	71.4043	2.47781	340.102	5.9359	75.4867		15.2871	0
25730	Thu Mar 23 11:29:04 2017_x000D_	32.7275	67.0913	130.575	2.27896	2	71.4043	2.47781	340.102	5.9359	75.3047		0	0
25731	Thu Mar 23 11:29:04 2017_x000D_	32.7275	67.0913	130.575	2.27896	2	71.4043	2.47781	340.102	5.9359	75.3047		6.83947	29.5672
25732	Thu Mar 23 11:29:04 2017_x000D_	32.6201	66.8902	136.495	2.38229	2	72.2987	2.0638	343.736	5.99932	76.0056		4.32064	0
25733	Thu Mar 23 11:29:04 2017_x000D_	32.5155	66.7912	140.597	2.45389	2	72.2987	2.0638	343.736	5.99932	75.9759		4.32869	0
25734	Thu Mar 23 11:29:04 2017_x000D_	32.6199	66.8908	149.559	2.6103	2	72.2987	2.0638	343.736	5.99932	76.0062		0.00848528	0
25735	Thu Mar 23 11:29:04 2017_x000D_	32.6197	66.891	157.664	2.75175	2	72.2987	2.0638	343.736	5.99932	76.0065		4.32552	65.4644
25736	Thu Mar 23 11:29:04 2017_x000D_	32.7183	66.7858	166.959	2.91399	2	74.4797	2.13451	0	0	76.9663		3.04991	0
25737	Thu Mar 23 11:29:04 2017_x000D_	32.6167	66.7894	173.23	3.02343	2	74.4797	2.13451	0	0	77.0244		4.29497	0
25738	Thu Mar 23 11:29:04 2017_x000D_	32.5129	66.6908	187.889	3.27928	2	74.4797	2.13451	0	0	76.9982		3.04971	0
25739	Thu Mar 23 11:29:04 2017_x000D_	32.4113	66.6942	193.226	3.37243	2	74.4797	2.13451	0	0	77.0565		4.33034	52.3594
25740	Thu Mar 23 11:29:04 2017_x000D_	32.313	66.7999	196.682	3.43275	2	76.2241	2.191	0	0	78.1185		9.6482	0
25741	Thu Mar 23 11:29:04 2017_x000D_	32.0116	66.9121	205.939	3.59431	2	76.2241	2.191	0	0	78.3809		3.03761	0
25742	Thu Mar 23 11:29:04 2017_x000D_	31.9104	66.9154	212.453	3.70801	2	76.2241	2.191	0	0	78.4408		6.83035	0
25743	Thu Mar 23 11:29:04 2017_x000D_	31.7104	67.0242	218.241	3.80903	2	76.2241	2.191	0	0	78.6436		6.83706	0
25744	Thu Mar 23 11:29:04 2017_x000D_	31.5102	67.1331	220.644	3.85096	2	76.2241	2.191	0	0	78.8467		8.67499	39.9344
25745	Thu Mar 23 11:29:04 2017_x000D_	31.3129	67.3445	220.644	3.85097	2	77.5432	2.01231	346.987	6.05607	80.0346		19.6259	0
25746	Thu Mar 23 11:29:04 2017_x000D_	30.8165	67.7706	218.857	3.81977	2	77.5432	2.01231	346.987	6.05607	80.6693		8.67704	0
25747	Thu Mar 23 11:29:04 2017_x000D_	30.6191	67.982	218.857	3.81978	2	77.5432	2.01231	346.987	6.05607	80.956		11.0405	0
25748	Thu Mar 23 11:29:04 2017_x000D_	30.3202	68.1967	220.644	3.85097	2	77.5432	2.01231	346.987	6.05607	81.3043		19.6367	47.9074
25749	Thu Mar 23 11:29:04 2017_x000D_	29.8235	68.623	218.857	3.81978	2	79.0911	1.61971	345.308	6.02676	83.1669		8.67923	0
25750	Thu Mar 23 11:29:04 2017_x000D_	29.6261	68.8345	218.858	3.81979	2	79.0911	1.61971	345.308	6.02676	83.4543		20.5461	0
25751	Thu Mar 23 11:29:05 2017_x000D_	29.0245	69.1618	216.498	3.77861	2	79.0911	1.61971	345.308	6.02676	84.075		8.68347	0
25752	Thu Mar 23 11:29:05 2017_x000D_	28.827	69.3734	216.499	3.77862	2	79.0911	1.61971	345.308	6.02676	84.3626		22.1118	41.6601
25753	Thu Mar 23 11:29:05 2017_x000D_	28.2283	69.8033	216.499	3.77862	2	80.421	1.22	0	0	86.1844		8.68347	0
25754	Thu Mar 23 11:29:05 2017_x000D_	28.0308	70.0149	216.499	3.77863	2	80.421	1.22	0	0	86.4724		19.6559	0
25755	Thu Mar 23 11:29:05 2017_x000D_	27.5336	70.4416	214.899	3.7507	2	80.421	1.22	0	0	87.1132		9.68612	0
25756	Thu Mar 23 11:29:05 2017_x000D_	27.231	70.5542	213.999	3.73499	2	80.421	1.22	0	0	87.3865		9.69103	0
25757	Thu Mar 23 11:29:05 2017_x000D_	26.9283	70.667	214.897	3.75066	2	80.421	1.22	0	0	87.6605		19.6578	56.3238
25758	Thu Mar 23 11:29:05 2017_x000D_	26.4311	71.0938	216.498	3.77861	2	82.1978	0.613503	0	0	89.8743		11.073	0
25759	Thu Mar 23 11:29:05 2017_x000D_	26.1313	71.3091	214.898	3.75068	2	82.1978	0.613503	0	0	90.2293		11.0688	0
25760	Thu Mar 23 11:29:05 2017_x000D_	25.8316	71.5243	216.498	3.77861	2	82.1978	0.613503	0	0	90.5842		19.6728	0
25761	Thu Mar 23 11:29:05 2017_x000D_	25.334	71.9514	214.899	3.75069	2	82.1978	0.613503	0	0	91.2282		11.0705	6.64147
25762	Thu Mar 23 11:29:05 2017_x000D_	25.0343	72.1667	216.499	3.77862	2	82.1866	0.834602	0	0	91.4038		20.6	0
25763	Thu Mar 23 11:29:05 2017_x000D_	24.4312	72.495	218.854	3.81972	2	82.1866	0.834602	0	0	92.0375		8.69619	0
25764	Thu Mar 23 11:29:05 2017_x000D_	24.2334	72.7069	218.854	3.81972	2	82.1866	0.834602	0	0	92.3266		8.69619	0
25765	Thu Mar 23 11:29:05 2017_x000D_	24.0356	72.9188	218.855	3.81973	2	82.1866	0.834602	0	0	92.6157		13.7414	20.851
25766	Thu Mar 23 11:29:05 2017_x000D_	23.6333	73.1378	218.854	3.81972	2	82.3711	1.5047	0	0	92.636		15.377	0
25767	Thu Mar 23 11:29:05 2017_x000D_	23.2341	73.4593	216.499	3.77861	2	82.3711	1.5047	0	0	93.1378		22.1759	0
25768	Thu Mar 23 11:29:05 2017_x000D_	22.6337	73.8905	216.498	3.77861	2	82.3711	1.5047	0	0	93.8523		8.70043	0
25769	Thu Mar 23 11:29:05 2017_x000D_	22.4358	74.1025	216.499	3.77862	2	82.3711	1.5047	0	0	94.1418		20.6349	43.6757
25770	Thu Mar 23 11:29:05 2017_x000D_	21.8317	74.4314	214.002	3.73504	2	83.6447	2.21001	0	0	95.062		6.87751	0
25771	Thu Mar 23 11:29:05 2017_x000D_	21.6304	74.5411	216.498	3.77859	2	83.6447	2.21001	0	0	95.2762		19.7112	0
25772	Thu Mar 23 11:29:05 2017_x000D_	21.1318	74.969	214.9	3.75071	2	83.6447	2.21001	0	0	95.9257		11.0946	0
25773	Thu Mar 23 11:29:06 2017_x000D_	20.8314	75.1847	216.498	3.7786	2	83.6447	2.21001	0	0	96.2851		8.70672	0
25774	Thu Mar 23 11:29:06 2017_x000D_	20.6333	75.3968	216.499	3.77861	2	83.6447	2.21001	0	0	96.5751		13.7684	9.23222
25775	Thu Mar 23 11:29:06 2017_x000D_	20.2303	75.6164	216.498	3.7786	2	83.8514	2.438	0	0	96.9676		15.398	0
25776	Thu Mar 23 11:29:06 2017_x000D_	19.8306	75.9384	218.852	3.81968	2	83.8514	2.438	0	0	97.4729		6.88685	0
25777	Thu Mar 23 11:29:06 2017_x000D_	19.629	76.0482	216.498	3.7786	2	83.8514	2.438	0	0	97.6882		15.4023	0
25778	Thu Mar 23 11:29:06 2017_x000D_	19.2292	76.3703	218.851	3.81967	2	83.8514	2.438	0	0	98.1938		6.89356	14.5536
25779	Thu Mar 23 11:29:06 2017_x000D_	19.0274	76.4802	216.498	3.7786	2	84.2758	2.673	0	0	98.5132		17.4219	0
25780	Thu Mar 23 11:29:06 2017_x000D_	18.631	76.9046	216.499	3.77862	2	84.2758	2.673	0	0	99.0937		6.16322	0
25781	Thu Mar 23 11:29:06 2017_x000D_	18.4257	76.9122	216.498	3.7786	2	84.2758	2.673	0	0	99.2356		8.71316	0
25782	Thu Mar 23 11:29:06 2017_x000D_	18.2275	77.1245	216.498	3.77861	2	84.2758	2.673	0	0	99.5259		6.16322	6.63581
25783	Thu Mar 23 11:29:06 2017_x000D_	18.0222	77.1321	216.497	3.77858	2	84.2646	2.89391	353.274	6.16579	99.4955		13.0812	0
25784	Thu Mar 23 11:29:06 2017_x000D_	17.7245	77.4507	212.471	3.70832	2	84.2646	2.89391	353.274	6.16579	99.9315		9.74825	0
25785	Thu Mar 23 11:29:06 2017_x000D_	17.4201	77.5644	216.497	3.77858	2	84.2646	2.89391	353.274	6.16579	100.219		8.7174	0
25786	Thu Mar 23 11:29:06 2017_x000D_	17.2218	77.7768	216.497	3.77859	2	84.2646	2.89391	353.274	6.16579	100.51		4.36382	0
25787	Thu Mar 23 11:29:06 2017_x000D_	17.1224	77.883	212.472	3.70833	2	84.2646	2.89391	353.274	6.16579	100.655		15.4332	6.53746
25788	Thu Mar 23 11:29:06 2017_x000D_	16.7216	78.2055	202.281	3.53047	2	84.4824	2.901	0	0	101.303		0.0067082	0
25789	Thu Mar 23 11:29:06 2017_x000D_	16.7214	78.2054	196.828	3.43529	2	84.4824	2.901	0	0	101.303		3.06584	0
25790	Thu Mar 23 11:29:06 2017_x000D_	16.8235	78.201	179.304	3.12945	2	84.4824	2.901	0	0	101.232		3.0807	0
25791	Thu Mar 23 11:29:06 2017_x000D_	16.9261	78.1967	167.46	2.92273	2	84.4824	2.901	0	0	101.16		4.34877	18.4564
25792	Thu Mar 23 11:29:06 2017_x000D_	16.8269	78.3024	158.26	2.76216	2	84.8956	3.3568	45.8575	0.800365	101.243		3.07632	0
25793	Thu Mar 23 11:29:06 2017_x000D_	16.7244	78.3054	139.183	2.4292	2	84.8956	3.3568	45.8575	0.800365	101.314		3.0735	0
25794	Thu Mar 23 11:29:07 2017_x000D_	16.7212	78.203	133.102	2.32306	2	84.8956	3.3568	45.8575	0.800365	101.241		11.0751	0
25795	Thu Mar 23 11:29:07 2017_x000D_	16.5055	77.9034	118.694	2.07161	2	84.8956	3.3568	45.8575	0.800365	101.165		4.34965	14.6848
25796	Thu Mar 23 11:29:07 2017_x000D_	16.3992	77.8048	114.947	2.00621	2	85.091	3.8056	66.4508	1.15978	100.968		15.6565	0
25797	Thu Mar 23 11:29:07 2017_x000D_	16.2792	77.2969	100.575	1.75536	2	85.091	3.8056	66.4508	1.15978	100.678		9.23069	0
25798	Thu Mar 23 11:29:07 2017_x000D_	16.2684	76.9894	100.171	1.74832	2	85.091	3.8056	66.4508	1.15978	100.461		13.7586	0
25799	Thu Mar 23 11:29:07 2017_x000D_	16.0482	76.5871	100.175	1.74839	2	85.091	3.8056	66.4508	1.15978	100.32		15.3814	20.8308
25800	Thu Mar 23 11:29:07 2017_x000D_	16.0303	76.0747	100.576	1.75537	2	85.2751	4.47511	67.4133	1.17658	99.6059		31.4077	0
25801	Thu Mar 23 11:29:07 2017_x000D_	15.788	75.0562	106.102	1.85182	2	85.2751	4.47511	67.4133	1.17658	99.0462		9.74473	0
25802	Thu Mar 23 11:29:07 2017_x000D_	15.6741	74.752	109.603	1.91293	2	85.2751	4.47511	67.4133	1.17658	98.9098		25.4239	0
25803	Thu Mar 23 11:29:07 2017_x000D_	15.439	73.9378	109.601	1.91291	2	85.2751	4.47511	67.4133	1.17658	98.4995		12.7247	0
25804	Thu Mar 23 11:29:07 2017_x000D_	15.3213	73.5303	112.306	1.96011	2	85.2751	4.47511	67.4133	1.17658	98.2963		23.5194	61.3366
25805	Thu Mar 23 11:29:07 2017_x000D_	14.9863	72.8215	116.051	2.02548	2	84.7389	6.4481	97.2504	1.69734	96.2853		6.91559	0
25806	Thu Mar 23 11:29:07 2017_x000D_	14.8756	72.6193	118.658	2.07096	2	84.7389	6.4481	97.2504	1.69734	96.2263		18.0324	0
25807	Thu Mar 23 11:29:07 2017_x000D_	14.5476	72.1156	122.562	2.13911	2	84.7389	6.4481	97.2504	1.69734	96.1199		9.77528	0
25808	Thu Mar 23 11:29:07 2017_x000D_	14.4332	71.8105	126.602	2.20962	2	84.7389	6.4481	97.2504	1.69734	95.9955		8.76259	74.3206
25809	Thu Mar 23 11:29:07 2017_x000D_	14.2193	71.6116	126.604	2.20966	2	84.1805	8.8617	94.1948	1.64401	93.9794		22.3414	0
25810	Thu Mar 23 11:29:07 2017_x000D_	13.7838	71.0075	126.604	2.20965	2	84.1805	8.8617	94.1948	1.64401	93.9031		6.92061	0
25811	Thu Mar 23 11:29:07 2017_x000D_	13.6733	70.805	124.102	2.16598	2	84.1805	8.8617	94.1948	1.64401	93.8522		6.9357	0
25812	Thu Mar 23 11:29:07 2017_x000D_	13.5623	70.6022	126.601	2.20961	2	84.1805	8.8617	94.1948	1.64401	93.802		18.0882	80.8124
25813	Thu Mar 23 11:29:07 2017_x000D_	13.2335	70.0968	122.563	2.13912	2	83.6112	11.4946	93.6145	1.63388	91.5819		8.78379	0
25814	Thu Mar 23 11:29:07 2017_x000D_	13.0191	69.8974	122.565	2.13916	2	83.6112	11.4946	93.6145	1.63388	91.6195		18.1057	0
25815	Thu Mar 23 11:29:07 2017_x000D_	12.69	69.3915	118.67	2.07118	2	83.6112	11.4946	93.6145	1.63388	91.5525		11.1986	0
25816	Thu Mar 23 11:29:08 2017_x000D_	12.4717	69.0887	120.002	2.09443	2	83.6112	11.4946	93.6145	1.63388	91.5309		9.82163	0
25817	Thu Mar 23 11:29:08 2017_x000D_	12.3569	68.7821	116.07	2.02581	2	83.6112	11.4946	93.6145	1.63388	91.4277		16.7267	66.2257
25818	Thu Mar 23 11:29:08 2017_x000D_	12.1309	68.2724	117.307	2.04739	2	83.4996	13.6993	84.6048	1.47663	89.8427		6.95988	0
25819	Thu Mar 23 11:29:08 2017_x000D_	12.0195	68.0689	119.998	2.09436	2	83.4996	13.6993	84.6048	1.47663	89.8079		20.8684	0
25820	Thu Mar 23 11:29:08 2017_x000D_	11.6859	67.4585	117.307	2.0474	2	83.4996	13.6993	84.6048	1.47663	89.7065		6.96659	0
25821	Thu Mar 23 11:29:08 2017_x000D_	11.5744	67.2548	119.997	2.09434	2	83.4996	13.6993	84.6048	1.47663	89.674		11.2425	40.1282
25822	Thu Mar 23 11:29:08 2017_x000D_	11.3554	66.9507	118.67	2.07118	2	83.6502	15.0284	83.274	1.45341	89.0082		13.937	0
25823	Thu Mar 23 11:29:08 2017_x000D_	11.1325	66.5431	118.67	2.07118	2	83.6502	15.0284	83.274	1.45341	88.9527		6.96371	0
25824	Thu Mar 23 11:29:08 2017_x000D_	11.0212	66.3394	116.075	2.02588	2	83.6502	15.0284	83.274	1.45341	88.9258		6.97592	0
25825	Thu Mar 23 11:29:08 2017_x000D_	10.9096	66.1354	118.67	2.07118	2	83.6502	15.0284	83.274	1.45341	88.8995		13.9504	0
25826	Thu Mar 23 11:29:08 2017_x000D_	10.6865	65.7274	118.67	2.07118	2	83.6502	15.0284	83.274	1.45341	88.8487		3.10709	0
25827	Thu Mar 23 11:29:08 2017_x000D_	10.6827	65.6239	119.996	2.09432	2	83.6502	15.0284	75.0588	1.31002	88.7928		11.2666	0
25828	Thu Mar 23 11:29:08 2017_x000D_	10.4633	65.3191	118.67	2.07118	2	83.6502	15.0284	75.0588	1.31002	88.8002		3.10709	0
25829	Thu Mar 23 11:29:08 2017_x000D_	10.4595	65.2156	119.995	2.09431	2	83.6502	15.0284	75.0588	1.31002	88.7448		8.84504	0
25830	Thu Mar 23 11:29:08 2017_x000D_	10.2438	65.0146	119.998	2.09436	2	83.6502	15.0284	75.0588	1.31002	88.8095		6.99172	41.5619
25831	Thu Mar 23 11:29:08 2017_x000D_	10.1322	64.81	114.954	2.00632	2	84.0183	16.364	82.1692	1.43412	88.3525		6.97161	0
25832	Thu Mar 23 11:29:08 2017_x000D_	10.0209	64.606	106.884	1.86548	2	84.0183	16.364	82.1692	1.43412	88.3341		3.10667	0
25833	Thu Mar 23 11:29:08 2017_x000D_	10.0175	64.5025	95.0046	1.65814	2	84.0183	16.364	82.1692	1.43412	88.2804		6.23562	0
25834	Thu Mar 23 11:29:08 2017_x000D_	10.0255	64.7102	89.2682	1.55802	2	84.0183	16.364	82.1692	1.43412	88.3872		4.40559	53.2032
25835	Thu Mar 23 11:29:08 2017_x000D_	9.92556	64.8178	74.5439	1.30104	2	84.1465	18.1328	84.4155	1.47333	87.6826		6.21147	0
25836	Thu Mar 23 11:29:08 2017_x000D_	9.91771	64.6109	61.5218	1.07376	2	84.1465	18.1328	84.4155	1.47333	87.5793		3.12501	0
25837	Thu Mar 23 11:29:09 2017_x000D_	9.92145	64.715	55.072	0.961188	2	84.1465	18.1328	84.4155	1.47333	87.6314		6.92694	0
25838	Thu Mar 23 11:29:09 2017_x000D_	10.017	64.5048	37.0403	0.646476	2	84.1465	18.1328	84.4155	1.47333	87.4388		4.38531	0
25839	Thu Mar 23 11:29:09 2017_x000D_	10.1167	64.3979	28.3435	0.494687	2	84.1465	18.1328	84.4155	1.47333	87.2976		9.83616	40.3357
25840	Thu Mar 23 11:29:09 2017_x000D_	10.4243	64.2844	13.6266	0.237828	2	83.8621	19.4469	96.623	1.68639	86.0437		3.10958	0
25841	Thu Mar 23 11:29:09 2017_x000D_	10.5279	64.2811	7.44641	0.129964	2	83.8621	19.4469	96.623	1.68639	85.9535		6.95444	0
25842	Thu Mar 23 11:29:09 2017_x000D_	10.7319	64.171	4.59746	0.0802409	2	83.8621	19.4469	96.623	1.68639	85.7221		21.8351	0
25843	Thu Mar 23 11:29:09 2017_x000D_	11.4594	64.1489	4.7488	0.0828822	2	83.8621	19.4469	96.623	1.68639	85.0907		15.5772	86.3135
25844	Thu Mar 23 11:29:09 2017_x000D_	11.9784	64.1331	4.5992	0.0802712	2	83.4997	22.3011	102.21	1.7839	82.8566		24.9233	0
25845	Thu Mar 23 11:29:09 2017_x000D_	12.8088	64.1081	10.2726	0.179291	2	83.4997	22.3011	102.21	1.7839	82.1281		12.4497	0
25846	Thu Mar 23 11:29:09 2017_x000D_	13.2236	64.0955	10.2742	0.179319	2	83.4997	22.3011	102.21	1.7839	81.7649		21.9883	0
25847	Thu Mar 23 11:29:09 2017_x000D_	13.9457	63.9699	13.6392	0.238048	2	83.4997	22.3011	102.21	1.7839	81.0805		6.9396	99.4399
25848	Thu Mar 23 11:29:09 2017_x000D_	14.1493	63.8601	16.5004	0.287986	2	83.1153	25.5934	85.022	1.48391	78.8711		18.8907	0
25849	Thu Mar 23 11:29:09 2017_x000D_	14.767	63.7378	19.293	0.336726	2	83.1153	25.5934	85.022	1.48391	78.2719		12.7973	0
25850	Thu Mar 23 11:29:09 2017_x000D_	15.1775	63.6218	22.0034	0.384031	2	83.1153	25.5934	85.022	1.48391	77.8569		6.93311	0
25851	Thu Mar 23 11:29:09 2017_x000D_	15.3808	63.5119	19.2928	0.336724	2	83.1153	25.5934	85.022	1.48391	77.6259		9.80919	0
25852	Thu Mar 23 11:29:09 2017_x000D_	15.6877	63.3991	23.0331	0.402003	2	83.1153	25.5934	85.022	1.48391	77.303		19.6064	33.5264
25853	Thu Mar 23 11:29:09 2017_x000D_	16.301	63.1733	23.0337	0.402014	2	83.2769	26.6992	22.7147	0.396446	76.2636		6.92883	0
25854	Thu Mar 23 11:29:09 2017_x000D_	16.5043	63.0637	25.7581	0.449564	2	83.2769	26.6992	22.7147	0.396446	76.0326		20.7737	0
25855	Thu Mar 23 11:29:09 2017_x000D_	17.1135	62.7345	23.0321	0.401986	2	83.2769	26.6992	22.7147	0.396446	75.3402		6.92355	0
25856	Thu Mar 23 11:29:09 2017_x000D_	17.3166	62.6249	25.7574	0.449551	2	83.2769	26.6992	22.7147	0.396446	75.1094		19.5825	6.6024
25857	Thu Mar 23 11:29:09 2017_x000D_	17.9292	62.3995	25.7585	0.449571	2	83.2658	26.919	21.0278	0.367005	74.3488		13.8365	0
25858	Thu Mar 23 11:29:10 2017_x000D_	18.335	62.1803	25.7581	0.449565	2	83.2658	26.919	21.0278	0.367005	73.8875		6.91563	0
25859	Thu Mar 23 11:29:10 2017_x000D_	18.5378	62.0707	23.031	0.401968	2	83.2658	26.919	21.0278	0.367005	73.657		19.5636	0
25860	Thu Mar 23 11:29:10 2017_x000D_	19.1498	61.8455	23.0317	0.401978	2	83.2658	26.919	21.0278	0.367005	73.0118		12.7528	32.4351
25861	Thu Mar 23 11:29:10 2017_x000D_	19.5589	61.73	25.7604	0.449603	2	84.1013	27.6052	21.1678	0.369448	73.0084		18.0168	0
25862	Thu Mar 23 11:29:10 2017_x000D_	20.0636	61.4045	21.9989	0.383953	2	84.1013	27.6052	21.1678	0.369448	72.4101		9.78075	0
25863	Thu Mar 23 11:29:10 2017_x000D_	20.3696	61.292	25.7596	0.44959	2	84.1013	27.6052	21.1678	0.369448	72.087		20.7187	0
25864	Thu Mar 23 11:29:10 2017_x000D_	20.9772	60.9637	23.0298	0.401945	2	84.1013	27.6052	21.1678	0.369448	71.3964		9.76	14.6045
25865	Thu Mar 23 11:29:10 2017_x000D_	21.2825	60.8513	19.2809	0.336515	2	84.2962	28.0513	26.6175	0.464563	71.0392		22.4762	0
25866	Thu Mar 23 11:29:10 2017_x000D_	21.9963	60.6237	20.1969	0.352502	2	84.2962	28.0513	26.6175	0.464563	70.3011		9.7523	0
25867	Thu Mar 23 11:29:10 2017_x000D_	22.3014	60.5115	21.9991	0.383957	2	84.2962	28.0513	26.6175	0.464563	69.9787		12.7165	0
25868	Thu Mar 23 11:29:10 2017_x000D_	22.7093	60.3962	19.2818	0.336531	2	84.2962	28.0513	26.6175	0.464563	69.5639		9.75793	0
25869	Thu Mar 23 11:29:10 2017_x000D_	23.0146	60.284	23.0331	0.402003	2	84.2962	28.0513	26.6175	0.464563	69.2415		19.4962	73.4884
25870	Thu Mar 23 11:29:10 2017_x000D_	23.6245	60.0596	23.0337	0.402014	2	84.6079	30.481	37.4932	0.654381	67.7781		11.1155	0
25871	Thu Mar 23 11:29:10 2017_x000D_	23.9259	59.8441	21.9989	0.383953	2	84.6079	30.481	37.4932	0.654381	67.4129		19.4828	0
25872	Thu Mar 23 11:29:10 2017_x000D_	24.5354	59.6199	21.9993	0.383961	2	84.6079	30.481	37.4932	0.654381	66.7666		9.74282	0
25873	Thu Mar 23 11:29:10 2017_x000D_	24.8402	59.5078	20.1955	0.352479	2	84.6079	30.481	37.4932	0.654381	66.4435		19.4705	53.0348
25874	Thu Mar 23 11:29:10 2017_x000D_	25.4493	59.2837	20.1955	0.352479	2	84.7357	32.2442	81.0738	1.41501	65.1614		9.22561	0
25875	Thu Mar 23 11:29:10 2017_x000D_	25.7567	59.2751	19.2807	0.336512	2	84.7357	32.2442	81.0738	1.41501	64.8783		8.72559	0
25876	Thu Mar 23 11:29:10 2017_x000D_	25.9554	59.0627	19.2778	0.336462	2	84.7357	32.2442	81.0738	1.41501	64.6093		18.7013	0
25877	Thu Mar 23 11:29:10 2017_x000D_	26.567	58.9421	16.4733	0.287514	2	84.7357	32.2442	81.0738	1.41501	64.0029		6.88068	46.7436
25878	Thu Mar 23 11:29:10 2017_x000D_	26.7688	58.8331	19.2789	0.336481	2	84.4405	33.7741	96.726	1.68819	62.8807		6.87541	0
25879	Thu Mar 23 11:29:10 2017_x000D_	26.9704	58.7241	16.4712	0.287477	2	84.4405	33.7741	96.726	1.68819	62.6523		12.6741	0
25880	Thu Mar 23 11:29:11 2017_x000D_	27.377	58.6094	19.2787	0.336477	2	84.4405	33.7741	96.726	1.68819	62.2337		6.14338	0
25881	Thu Mar 23 11:29:11 2017_x000D_	27.5817	58.6037	19.28	0.336499	2	84.4405	33.7741	96.726	1.68819	62.0438		13.7494	73.9204
25882	Thu Mar 23 11:29:11 2017_x000D_	27.9849	58.3858	19.2785	0.336473	2	83.8838	36.1744	95.5845	1.66826	60.1501		6.1403	0
25883	Thu Mar 23 11:29:11 2017_x000D_	28.1895	58.3802	19.2798	0.336496	2	83.8838	36.1744	95.5845	1.66826	59.9579		9.71719	0
25884	Thu Mar 23 11:29:11 2017_x000D_	28.4935	58.2684	23.0386	0.4021	2	83.8838	36.1744	95.5845	1.66826	59.6341		9.71615	0
25885	Thu Mar 23 11:29:11 2017_x000D_	28.7975	58.1567	27.0234	0.471647	2	83.8838	36.1744	95.5845	1.66826	59.3104		6.8687	0
25886	Thu Mar 23 11:29:11 2017_x000D_	28.9989	58.0478	29.7407	0.519074	2	83.8838	36.1744	95.5845	1.66826	59.083		3.08831	46.1153
25887	Thu Mar 23 11:29:11 2017_x000D_	29.1018	58.0448	44.8038	0.781973	2	83.8059	37.7096	95.5845	1.66826	58.3615		3.08868	0
25888	Thu Mar 23 11:29:11 2017_x000D_	29.1052	58.1477	55.0664	0.961091	2	83.8059	37.7096	95.5845	1.66826	58.3942		4.33386	0
25889	Thu Mar 23 11:29:11 2017_x000D_	29.0063	58.253	71.6517	1.25056	2	83.8059	37.7096	95.5845	1.66826	58.5237		0.0067082	0
25890	Thu Mar 23 11:29:11 2017_x000D_	29.0062	58.2528	77.0949	1.34556	2	83.8059	37.7096	95.5845	1.66826	58.5238		6.18562	72.4381
25891	Thu Mar 23 11:29:11 2017_x000D_	29.0122	58.4589	88.7223	1.5485	2	83.6835	40.1211	95.5845	1.66826	57.6648		3.0527	0
25892	Thu Mar 23 11:29:11 2017_x000D_	29.1139	58.4555	103.472	1.80593	2	83.6835	40.1211	95.5845	1.66826	57.5673		3.10388	0
25893	Thu Mar 23 11:29:11 2017_x000D_	29.1103	58.3521	115.434	2.0147	2	83.6835	40.1211	95.5845	1.66826	57.5378		3.09199	0
25894	Thu Mar 23 11:29:11 2017_x000D_	29.1066	58.2491	130.035	2.26953	2	83.6835	40.1211	95.5845	1.66826	57.5088		3.09768	85.6714
25895	Thu Mar 23 11:29:11 2017_x000D_	29.1032	58.1459	136.351	2.37978	2	83.7557	42.9759	82.1288	1.43342	56.7188		3.07041	0
25896	Thu Mar 23 11:29:11 2017_x000D_	29.0009	58.149	142.687	2.49035	2	83.7557	42.9759	82.1288	1.43342	56.8182		15.4162	0
25897	Thu Mar 23 11:29:11 2017_x000D_	28.5824	57.8508	153.467	2.6785	2	83.7557	42.9759	82.1288	1.43342	57.1433		8.73807	0
25898	Thu Mar 23 11:29:11 2017_x000D_	28.3716	57.6498	153.463	2.67844	2	83.7557	42.9759	82.1288	1.43342	57.295		26.3082	0
25899	Thu Mar 23 11:29:11 2017_x000D_	27.5433	57.3618	150.894	2.63359	2	83.7557	42.9759	82.1288	1.43342	58.024		13.1282	52.8944
25900	Thu Mar 23 11:29:11 2017_x000D_	27.2267	57.0597	146.843	2.56289	2	83.8836	44.7344	76.9872	1.34368	57.982		24.9043	0
25901	Thu Mar 23 11:29:12 2017_x000D_	26.4965	56.6648	140.45	2.45131	2	83.8836	44.7344	76.9872	1.34368	58.6141		13.1494	0
25902	Thu Mar 23 11:29:12 2017_x000D_	26.1794	56.3622	136.378	2.38024	2	83.8836	44.7344	76.9872	1.34368	58.8641		11.2029	0
25903	Thu Mar 23 11:29:12 2017_x000D_	25.9645	56.0568	134.41	2.3459	2	83.8836	44.7344	76.9872	1.34368	59.0154		26.3224	39.8549
25904	Thu Mar 23 11:29:12 2017_x000D_	25.3295	55.4513	130.074	2.27021	2	84.0336	46.0544	80.0279	1.39675	59.4514		11.2204	0
25905	Thu Mar 23 11:29:12 2017_x000D_	25.1143	55.1454	128.296	2.23919	2	84.0336	46.0544	80.0279	1.39675	59.6165		8.78907	0
25906	Thu Mar 23 11:29:12 2017_x000D_	24.9022	54.9433	128.297	2.23921	2	84.0336	46.0544	80.0279	1.39675	59.7958		24.298	0
25907	Thu Mar 23 11:29:12 2017_x000D_	24.3687	54.3339	125.958	2.19838	2	84.0336	46.0544	80.0279	1.39675	60.2366		13.9459	39.4438
25908	Thu Mar 23 11:29:12 2017_x000D_	24.1498	53.9238	125.956	2.19834	2	83.9669	47.3675	81.1842	1.41693	60.1753		18.187	0
25909	Thu Mar 23 11:29:12 2017_x000D_	23.8244	53.4123	130.068	2.27011	2	83.9669	47.3675	81.1842	1.41693	60.4455		8.81235	0
25910	Thu Mar 23 11:29:12 2017_x000D_	23.6118	53.2096	130.069	2.27013	2	83.9669	47.3675	81.1842	1.41693	60.6372		11.2612	0
25911	Thu Mar 23 11:29:12 2017_x000D_	23.3958	52.9026	128.294	2.23916	2	83.9669	47.3675	81.1842	1.41693	60.8235		11.2538	0
25912	Thu Mar 23 11:29:12 2017_x000D_	23.1798	52.5959	130.067	2.27009	2	83.9669	47.3675	81.1842	1.41693	61.0115		13.2366	59.6436
25913	Thu Mar 23 11:29:12 2017_x000D_	22.8604	52.2915	134.25	2.3431	2	83.65	49.3302	81.1842	1.41693	60.8617		15.6325	0
25914	Thu Mar 23 11:29:12 2017_x000D_	22.5374	51.8826	136.351	2.37978	2	83.65	49.3302	81.1842	1.41693	61.1659		6.95556	0
25915	Thu Mar 23 11:29:12 2017_x000D_	22.3277	51.7837	138.458	2.41656	2	83.65	49.3302	81.1842	1.41693	61.3714		8.83562	0
25916	Thu Mar 23 11:29:12 2017_x000D_	22.1146	51.5804	138.458	2.41655	2	83.65	49.3302	81.1842	1.41693	61.5765		17.6841	40.0883
25917	Thu Mar 23 11:29:12 2017_x000D_	21.688	51.1736	138.457	2.41653	2	83.3667	50.6361	81.1842	1.41693	61.681		8.84618	0
25918	Thu Mar 23 11:29:12 2017_x000D_	21.4747	50.97	138.457	2.41653	2	83.3667	50.6361	81.1842	1.41693	61.8929		8.85052	0
25919	Thu Mar 23 11:29:12 2017_x000D_	21.2612	50.7664	138.456	2.41652	2	83.3667	50.6361	81.1842	1.41693	62.1056		17.7095	0
25920	Thu Mar 23 11:29:12 2017_x000D_	20.834	50.359	138.456	2.41651	2	83.3667	50.6361	81.1842	1.41693	62.5333		6.97424	46.2949
25921	Thu Mar 23 11:29:12 2017_x000D_	20.6238	50.2597	140.716	2.45596	2	83.5056	52.173	79.0736	1.38009	62.9109		17.7286	0
25922	Thu Mar 23 11:29:13 2017_x000D_	20.1962	49.8518	140.715	2.45593	2	83.5056	52.173	79.0736	1.38009	63.3519		11.2896	0
25923	Thu Mar 23 11:29:13 2017_x000D_	19.8785	49.6501	142.642	2.48956	2	83.5056	52.173	79.0736	1.38009	63.6771		15.6687	0
25924	Thu Mar 23 11:29:13 2017_x000D_	19.4538	49.3461	140.407	2.45057	2	83.5056	52.173	79.0736	1.38009	64.1142		7.02741	0
25925	Thu Mar 23 11:29:13 2017_x000D_	19.3434	49.1395	138.458	2.41656	2	83.5056	52.173	79.0736	1.38009	64.2339		20.0822	33.3313
25926	Thu Mar 23 11:29:13 2017_x000D_	18.8114	48.7332	136.362	2.37996	2	83.6667	53.2723	65.232	1.13851	65.0139		8.88879	0
25927	Thu Mar 23 11:29:13 2017_x000D_	18.5969	48.5288	136.362	2.37996	2	83.6667	53.2723	65.232	1.13851	65.2425		4.45811	0
25928	Thu Mar 23 11:29:13 2017_x000D_	18.4894	48.4262	136.362	2.37996	2	83.6667	53.2723	65.232	1.13851	65.3572		17.7795	0
25929	Thu Mar 23 11:29:13 2017_x000D_	18.0606	48.0171	132.017	2.30414	2	83.6667	53.2723	65.232	1.13851	65.8162		7.05055	26.9119
25930	Thu Mar 23 11:29:13 2017_x000D_	17.9495	47.81	134.264	2.34335	2	83.8388	54.1527	71.4877	1.2477	66.1939		15.7238	0
25931	Thu Mar 23 11:29:13 2017_x000D_	17.5234	47.5048	132.328	2.30956	2	83.8388	54.1527	71.4877	1.2477	66.6478		7.0463	0
25932	Thu Mar 23 11:29:13 2017_x000D_	17.4126	47.2977	130.102	2.27071	2	83.8388	54.1527	71.4877	1.2477	66.779		4.45614	0
25933	Thu Mar 23 11:29:13 2017_x000D_	17.305	47.1953	134.265	2.34337	2	83.8388	54.1527	71.4877	1.2477	66.8966		15.7683	26.9095
25934	Thu Mar 23 11:29:13 2017_x000D_	16.979	46.783	132.016	2.30412	2	84.011	55.033	65.4546	1.1424	67.5378		7.0289	0
25935	Thu Mar 23 11:29:13 2017_x000D_	16.7674	46.6824	130.106	2.27077	2	84.011	55.033	65.4546	1.1424	67.7601		9.98373	0
25936	Thu Mar 23 11:29:13 2017_x000D_	16.6527	46.37	126.013	2.19933	2	84.011	55.033	65.4546	1.1424	67.9131		6.2234	0
25937	Thu Mar 23 11:29:13 2017_x000D_	16.4453	46.3744	112.965	1.97162	2	84.011	55.033	65.4546	1.1424	68.1182		4.4731	52.4928
25938	Thu Mar 23 11:29:13 2017_x000D_	16.5533	46.4772	103.734	1.81051	2	83.9221	56.7805	65.4546	1.1424	68.1521		0.0254558	0
25939	Thu Mar 23 11:29:13 2017_x000D_	16.5539	46.4778	86.0104	1.50117	2	83.9221	56.7805	65.4546	1.1424	68.1514		6.30091	0
25940	Thu Mar 23 11:29:13 2017_x000D_	16.5613	46.6877	80.1548	1.39896	2	83.9221	56.7805	65.4546	1.1424	68.1127		3.11898	0
25941	Thu Mar 23 11:29:13 2017_x000D_	16.5576	46.5838	59.9829	1.0469	2	83.9221	56.7805	65.4546	1.1424	68.1318		4.4606	0
25942	Thu Mar 23 11:29:13 2017_x000D_	16.4497	46.4815	50.9852	0.88986	2	83.9221	56.7805	65.4546	1.1424	68.2539		3.11464	32.7964
25943	Thu Mar 23 11:29:13 2017_x000D_	16.5535	46.4794	44.6991	0.780146	2	83.8665	57.8723	81.3632	1.42006	68.2703		6.97597	0
25944	Thu Mar 23 11:29:14 2017_x000D_	16.6497	46.2677	29.4888	0.514676	2	83.8665	57.8723	81.3632	1.42006	68.2112		3.1117	0
25945	Thu Mar 23 11:29:14 2017_x000D_	16.7534	46.2655	22.7382	0.396856	2	83.8665	57.8723	81.3632	1.42006	68.1094		4.39598	0
25946	Thu Mar 23 11:29:14 2017_x000D_	16.8533	46.1583	13.2385	0.231056	2	83.8665	57.8723	81.3632	1.42006	68.0293		15.8663	35.0046
25947	Thu Mar 23 11:29:14 2017_x000D_	17.3693	46.0423	9.83676	0.171684	2	84.2439	58.9764	65.232	1.13851	68.1139		12.4708	0
25948	Thu Mar 23 11:29:14 2017_x000D_	17.7849	46.0335	9.83838	0.171712	2	84.2439	58.9764	65.232	1.13851	67.7076		28.1905	0
25949	Thu Mar 23 11:29:14 2017_x000D_	18.7163	45.909	13.243	0.231134	2	84.2439	58.9764	65.232	1.13851	66.8178		13.8845	0
25950	Thu Mar 23 11:29:14 2017_x000D_	19.1244	45.6907	13.2401	0.231083	2	84.2439	58.9764	65.232	1.13851	66.461		21.9838	47.4181
25951	Thu Mar 23 11:29:14 2017_x000D_	19.8473	45.5707	16.9316	0.295512	2	84.599	60.5166	72.2385	1.2608	66.4542		9.80684	0
25952	Thu Mar 23 11:29:14 2017_x000D_	20.1547	45.4595	18.9642	0.330988	2	84.599	60.5166	72.2385	1.2608	66.1799		12.7957	0
25953	Thu Mar 23 11:29:14 2017_x000D_	20.5659	45.3462	21.7078	0.378873	2	84.599	60.5166	72.2385	1.2608	65.8056		18.092	0
25954	Thu Mar 23 11:29:14 2017_x000D_	21.0739	45.0212	25.5055	0.445155	2	84.599	60.5166	72.2385	1.2608	65.3877		9.80966	0
25955	Thu Mar 23 11:29:14 2017_x000D_	21.3814	44.91	29.5065	0.514985	2	84.599	60.5166	72.2385	1.2608	65.1155		20.7886	58.9785
25956	Thu Mar 23 11:29:14 2017_x000D_	21.9924	44.5831	32.1175	0.560556	2	84.4989	62.48	72.2385	1.2608	65.0182		6.92947	0
25957	Thu Mar 23 11:29:14 2017_x000D_	22.1961	44.4742	34.5968	0.603828	2	84.4989	62.48	72.2385	1.2608	64.8525		11.1811	0
25958	Thu Mar 23 11:29:14 2017_x000D_	22.4999	44.2583	36.2253	0.632251	2	84.4989	62.48	72.2385	1.2608	64.6213		22.3454	0
25959	Thu Mar 23 11:29:14 2017_x000D_	23.1071	43.8269	36.2255	0.632254	2	84.4989	62.48	72.2385	1.2608	64.163		8.78057	72.0543
25960	Thu Mar 23 11:29:14 2017_x000D_	23.3072	43.6133	36.2248	0.632242	2	84.3767	64.8787	72.2385	1.2608	64.6661		16.6608	0
25961	Thu Mar 23 11:29:14 2017_x000D_	23.8173	43.3937	34.5972	0.603835	2	84.3767	64.8787	72.2385	1.2608	64.2577		8.78057	0
25962	Thu Mar 23 11:29:14 2017_x000D_	24.0174	43.1801	34.5964	0.603822	2	84.3767	64.8787	72.2385	1.2608	64.1411		11.1685	0
25963	Thu Mar 23 11:29:14 2017_x000D_	24.3209	42.9645	36.2257	0.632258	2	84.3767	64.8787	72.2385	1.2608	63.9291		18.0386	58.9274
25964	Thu Mar 23 11:29:14 2017_x000D_	24.8273	42.6403	32.1156	0.560522	2	84.2767	66.8404	72.2385	1.2608	64.1863		8.77633	0
25965	Thu Mar 23 11:29:15 2017_x000D_	25.0273	42.4268	32.1145	0.560504	2	84.2767	66.8404	72.2385	1.2608	64.0821		20.7403	0
25966	Thu Mar 23 11:29:15 2017_x000D_	25.6369	42.1007	29.5011	0.514892	2	84.2767	66.8404	72.2385	1.2608	63.6449		6.91342	0
25967	Thu Mar 23 11:29:15 2017_x000D_	25.8401	41.992	32.1154	0.56052	2	84.2767	66.8404	72.2385	1.2608	63.5002		8.77414	0
25968	Thu Mar 23 11:29:15 2017_x000D_	26.0401	41.7786	32.1144	0.560502	2	84.2767	66.8404	72.2385	1.2608	63.4003		22.3022	52.9053
25969	Thu Mar 23 11:29:15 2017_x000D_	26.6461	41.348	32.1138	0.560491	2	83.9715	68.5773	84.6048	1.47663	63.4637		12.7315	0
25970	Thu Mar 23 11:29:15 2017_x000D_	27.0553	41.2355	29.5002	0.514876	2	83.9715	68.5773	84.6048	1.47663	63.1429		6.90936	0
25971	Thu Mar 23 11:29:15 2017_x000D_	27.2584	41.1269	32.1157	0.560525	2	83.9715	68.5773	84.6048	1.47663	63.0071		15.4621	0
25972	Thu Mar 23 11:29:15 2017_x000D_	27.661	40.8051	29.499	0.514855	2	83.9715	68.5773	84.6048	1.47663	62.7867		13.8067	32.7152
25973	Thu Mar 23 11:29:15 2017_x000D_	28.0668	40.588	29.4992	0.514859	2	83.9161	69.6664	85.0477	1.48436	62.9658		15.4626	0
25974	Thu Mar 23 11:29:15 2017_x000D_	28.4695	40.2663	32.1145	0.560504	2	83.9161	69.6664	85.0477	1.48436	62.759		9.74406	0
25975	Thu Mar 23 11:29:15 2017_x000D_	28.775	40.156	28.1408	0.491149	2	83.9161	69.6664	85.0477	1.48436	62.5412		16.61	0
25976	Thu Mar 23 11:29:15 2017_x000D_	29.2836	39.9372	29.4997	0.514868	2	83.9161	69.6664	85.0477	1.48436	62.1976		8.76142	18.2162
25977	Thu Mar 23 11:29:15 2017_x000D_	29.4833	39.7241	29.4984	0.514844	2	84.3263	70.1141	63.3701	1.10602	62.7001		13.7892	0
25978	Thu Mar 23 11:29:15 2017_x000D_	29.8886	39.5073	29.4986	0.514848	2	84.3263	70.1141	63.3701	1.10602	62.4519		6.89595	0
25979	Thu Mar 23 11:29:15 2017_x000D_	30.0913	39.3989	32.1163	0.560536	2	84.3263	70.1141	63.3701	1.10602	62.3286		8.75718	0
25980	Thu Mar 23 11:29:15 2017_x000D_	30.2909	39.1859	32.1152	0.560517	2	84.3263	70.1141	63.3701	1.10602	62.2606		13.7825	9.10699
25981	Thu Mar 23 11:29:15 2017_x000D_	30.696	38.9692	32.1157	0.560525	2	84.5314	70.3379	63.9807	1.11667	62.3077		6.169	0
25982	Thu Mar 23 11:29:15 2017_x000D_	30.9016	38.9655	32.1172	0.560551	2	84.5314	70.3379	63.9807	1.11667	62.132		6.88659	0
25983	Thu Mar 23 11:29:15 2017_x000D_	31.104	38.8572	29.4991	0.514856	2	84.5314	70.3379	63.9807	1.11667	62.0123		8.75294	0
25984	Thu Mar 23 11:29:15 2017_x000D_	31.3035	38.6443	29.4977	0.514832	2	84.5314	70.3379	63.9807	1.11667	61.9491		3.07847	0
25985	Thu Mar 23 11:29:15 2017_x000D_	31.4061	38.6425	28.1392	0.491122	2	84.5314	70.3379	63.9807	1.11667	61.8619		13.1358	47.2978
25986	Thu Mar 23 11:29:15 2017_x000D_	31.7055	38.323	32.1155	0.560522	2	84.886	71.8741	66.3459	1.15796	62.8796		6.15989	0
25987	Thu Mar 23 11:29:16 2017_x000D_	31.9108	38.3195	32.117	0.560548	2	84.886	71.8741	66.3459	1.15796	62.7079		3.08753	0
25988	Thu Mar 23 11:29:16 2017_x000D_	32.0137	38.3176	33.6868	0.587945	2	84.886	71.8741	66.3459	1.15796	62.622		0.003	0
25989	Thu Mar 23 11:29:16 2017_x000D_	32.0138	38.3176	38.6357	0.67432	2	84.886	71.8741	66.3459	1.15796	62.6219		3.07842	28.9239
25990	Thu Mar 23 11:29:16 2017_x000D_	31.9112	38.3193	40.4528	0.706035	2	85.2738	72.7568	94.978	1.65768	63.5099		4.42782	0
25991	Thu Mar 23 11:29:16 2017_x000D_	32.0173	38.4219	53.2708	0.929751	2	85.2738	72.7568	94.978	1.65768	63.3651		4.42537	0
25992	Thu Mar 23 11:29:16 2017_x000D_	31.9118	38.3188	57.4415	1.00254	2	85.2738	72.7568	94.978	1.65768	63.5097		3.08471	0
25993	Thu Mar 23 11:29:16 2017_x000D_	32.0146	38.3166	67.976	1.18641	2	85.2738	72.7568	94.978	1.65768	63.4245		3.13029	72.3349
25994	Thu Mar 23 11:29:16 2017_x000D_	32.0176	38.4209	74.3641	1.2979	2	84.9354	75.1441	83.4113	1.4558	64.4119		0.0134164	0
25995	Thu Mar 23 11:29:16 2017_x000D_	32.0174	38.4205	85.7254	1.49619	2	84.9354	75.1441	83.4113	1.4558	64.4122		0	0
25996	Thu Mar 23 11:29:16 2017_x000D_	32.0174	38.4205	85.7254	1.49619	2	84.9354	75.1441	83.4113	1.4558	64.4122		3.06978	0
25997	Thu Mar 23 11:29:16 2017_x000D_	32.1197	38.4182	100.409	1.75247	2	84.9354	75.1441	83.4113	1.4558	64.3295		7.04111	32.6675
25998	Thu Mar 23 11:29:16 2017_x000D_	32.0104	38.2105	116.284	2.02954	2	84.8799	76.2316	88.599	1.54634	65.1213		9.42404	0
25999	Thu Mar 23 11:29:16 2017_x000D_	32.0012	37.8965	122.949	2.14586	2	84.8799	76.2316	88.599	1.54634	65.3126		4.44041	0
26000	Thu Mar 23 11:29:16 2017_x000D_	31.895	37.7934	131.712	2.2988	2	84.8799	76.2316	88.599	1.54634	65.4591		11.3184	0
26001	Thu Mar 23 11:29:16 2017_x000D_	31.6804	37.4831	142.022	2.47876	2	84.8799	76.2316	88.599	1.54634	65.8151		3.08464	0
26002	Thu Mar 23 11:29:16 2017_x000D_	31.5776	37.4852	148.648	2.5944	2	84.8799	76.2316	88.599	1.54634	65.897		13.9165	64.7999
26003	Thu Mar 23 11:29:16 2017_x000D_	31.1602	37.2828	156.699	2.73492	2	83.9158	78.1645	103.203	1.80124	66.7418		8.85519	0
26004	Thu Mar 23 11:29:16 2017_x000D_	30.9487	37.0769	162.256	2.83191	2	83.9158	78.1645	103.203	1.80124	67.0351		6.17189	0
26005	Thu Mar 23 11:29:16 2017_x000D_	30.743	37.0804	162.259	2.83195	2	83.9158	78.1645	103.203	1.80124	67.1956		23.6959	0
26006	Thu Mar 23 11:29:16 2017_x000D_	30.0134	36.7778	165.981	2.89691	2	83.9158	78.1645	103.203	1.80124	67.9583		9.82239	33.4343
26007	Thu Mar 23 11:29:16 2017_x000D_	29.7016	36.6779	162.256	2.83191	2	83.6443	79.2454	75.1854	1.31223	68.7154		23.7344	0
26008	Thu Mar 23 11:29:17 2017_x000D_	28.9709	36.3746	160.453	2.80043	2	83.6443	79.2454	75.1854	1.31223	69.4772		9.8385	0
26009	Thu Mar 23 11:29:17 2017_x000D_	28.6586	36.2745	156.702	2.73496	2	83.6443	79.2454	75.1854	1.31223	69.7849		9.27426	0
26010	Thu Mar 23 11:29:17 2017_x000D_	28.3495	36.2796	155.465	2.71338	2	83.6443	79.2454	75.1854	1.31223	70.0255		20.9645	23.2341
26011	Thu Mar 23 11:29:17 2017_x000D_	27.7209	35.9743	152.77	2.66633	2	84.0431	79.9093	67.8795	1.18472	71.4316		20.9833	0
26012	Thu Mar 23 11:29:17 2017_x000D_	27.0918	35.6686	150.21	2.62165	2	84.0431	79.9093	67.8795	1.18472	72.1158		0	0
26013	Thu Mar 23 11:29:17 2017_x000D_	27.0918	35.6686	150.21	2.62165	2	84.0431	79.9093	67.8795	1.18472	72.1158		18.2726	0
26014	Thu Mar 23 11:29:17 2017_x000D_	26.5658	35.3615	151.313	2.64091	2	84.0431	79.9093	67.8795	1.18472	72.7196		11.3301	0
26015	Thu Mar 23 11:29:17 2017_x000D_	26.249	35.1559	152.768	2.6663	2	84.0431	79.9093	67.8795	1.18472	73.096		20.1687	49.2314
26016	Thu Mar 23 11:29:17 2017_x000D_	25.7186	34.7428	154.092	2.68942	2	84.6133	81.4481	73.075	1.2754	75.1663		9.30716	0
26017	Thu Mar 23 11:29:17 2017_x000D_	25.4084	34.7477	152.769	2.66631	2	84.6133	81.4481	73.075	1.2754	75.4065		15.7459	0
26018	Thu Mar 23 11:29:17 2017_x000D_	24.9845	34.4382	155.455	2.71321	2	84.6133	81.4481	73.075	1.2754	75.9311		14.0412	0
26019	Thu Mar 23 11:29:17 2017_x000D_	24.5635	34.2337	155.455	2.7132	2	84.6133	81.4481	73.075	1.2754	76.3883		16.8903	23.2207
26020	Thu Mar 23 11:29:17 2017_x000D_	24.0384	34.0306	156.693	2.73481	2	85.0119	82.1116	65.8543	1.14937	77.6502		11.36	0
26021	Thu Mar 23 11:29:17 2017_x000D_	23.7208	33.8244	155.454	2.71319	2	85.0119	82.1116	65.8543	1.14937	78.0273		9.34302	0
26022	Thu Mar 23 11:29:17 2017_x000D_	23.4094	33.829	156.695	2.73485	2	85.0119	82.1116	65.8543	1.14937	78.2693		11.3692	0
26023	Thu Mar 23 11:29:17 2017_x000D_	23.0915	33.6227	155.457	2.71324	2	85.0119	82.1116	65.8543	1.14937	78.6467		16.9226	14.7036
26024	Thu Mar 23 11:29:17 2017_x000D_	22.5654	33.4192	156.694	2.73482	2	84.7738	82.54	100.003	1.74538	79.2637		11.3816	0
26025	Thu Mar 23 11:29:17 2017_x000D_	22.2472	33.2126	155.456	2.71322	2	84.7738	82.54	100.003	1.74538	79.6415		21.139	0
26026	Thu Mar 23 11:29:17 2017_x000D_	21.6133	32.9049	158.27	2.76233	2	84.7738	82.54	100.003	1.74538	80.3299		9.9504	0
26027	Thu Mar 23 11:29:17 2017_x000D_	21.2975	32.8035	156.692	2.73478	2	84.7738	82.54	100.003	1.74538	80.6409		19.8895	20.7608
26028	Thu Mar 23 11:29:17 2017_x000D_	20.6662	32.601	156.694	2.73482	2	84.5246	83.1856	97.2504	1.69734	81.4659		11.4108	0
26029	Thu Mar 23 11:29:18 2017_x000D_	20.3471	32.394	155.458	2.71325	2	84.5246	83.1856	97.2504	1.69734	81.8446		8.99333	0
26030	Thu Mar 23 11:29:18 2017_x000D_	20.1319	32.1853	155.454	2.71319	2	84.5246	83.1856	97.2504	1.69734	82.1429		19.9217	0
26031	Thu Mar 23 11:29:18 2017_x000D_	19.4996	31.9824	155.457	2.71324	2	84.5246	83.1856	97.2504	1.69734	82.7648		9.00404	0
26032	Thu Mar 23 11:29:18 2017_x000D_	19.284	31.7736	155.453	2.71317	2	84.5246	83.1856	97.2504	1.69734	83.0634		19.9445	9.30167
26033	Thu Mar 23 11:29:18 2017_x000D_	18.651	31.5704	155.456	2.71322	2	84.2976	83.3968	96.726	1.68819	83.6388		9.01677	0
26034	Thu Mar 23 11:29:18 2017_x000D_	18.4351	31.3613	155.453	2.71316	2	84.2976	83.3968	96.726	1.68819	83.9378		17.0329	0
26035	Thu Mar 23 11:29:18 2017_x000D_	17.9056	31.1564	156.686	2.73468	2	84.2976	83.3968	96.726	1.68819	84.4805		9.98641	0
26036	Thu Mar 23 11:29:18 2017_x000D_	17.5887	31.0545	152.779	2.6665	2	84.2976	83.3968	96.726	1.68819	84.7927		14.1834	6.5245
26037	Thu Mar 23 11:29:18 2017_x000D_	17.1634	30.848	152.779	2.66651	2	84.2865	83.614	64.8782	1.13234	85.3801		7.08841	0
26038	Thu Mar 23 11:29:18 2017_x000D_	16.9508	30.7449	155.455	2.71319	2	84.2865	83.614	64.8782	1.13234	85.611		4.53178	0
26039	Thu Mar 23 11:29:18 2017_x000D_	16.8422	30.6399	154.099	2.68953	2	84.2865	83.614	64.8782	1.13234	85.7612		14.1875	0
26040	Thu Mar 23 11:29:18 2017_x000D_	16.4167	30.4335	159.382	2.78174	2	84.2865	83.614	64.8782	1.13234	86.2234		6.28256	9.08322
26041	Thu Mar 23 11:29:18 2017_x000D_	16.2073	30.4363	159.384	2.78178	2	84.4913	83.837	82.1692	1.43412	86.6853		7.10845	0
26042	Thu Mar 23 11:29:18 2017_x000D_	15.9942	30.3327	156.686	2.73468	2	84.4913	83.837	82.1692	1.43412	86.917		10.0035	0
26043	Thu Mar 23 11:29:18 2017_x000D_	15.6767	30.2308	158.26	2.76216	2	84.4913	83.837	82.1692	1.43412	87.23		7.11246	0
26044	Thu Mar 23 11:29:18 2017_x000D_	15.4635	30.1271	155.457	2.71323	2	84.4913	83.837	82.1692	1.43412
26045	Thu Mar 23 11:29:18 2017_x000D_	15.1418	29.9184	148.724	2.59572	2	84.4913	83.837	82.1692	1.43412
26046	Thu Mar 23 11:29:18 2017_x000D_	15.1457	30.0242	138.042	2.40928	2	84.2532	84.2654	86.3855	1.50771
26047	Thu Mar 23 11:29:18 2017_x000D_	15.146	30.024	129.771	2.26494	2	84.2532	84.2654	86.3855	1.50771
26048	Thu Mar 23 11:29:18 2017_x000D_	15.1544	30.2367	111.041	1.93804	2	84.2532	84.2654	86.3855	1.50771
26049	Thu Mar 23 11:29:18 2017_x000D_	15.1546	30.2365	103.665	1.8093	2	84.2532	84.2654	86.3855	1.50771
26050	Thu Mar 23 11:29:18 2017_x000D_	15.1626	30.4496	86.0583	1.502	2	84.2643	84.0482	110.344	1.92587
26051	Thu Mar 23 11:29:19 2017_x000D_	15.0579	30.4513	77.3769	1.35048	2	84.2643	84.0482	110.344	1.92587
26052	Thu Mar 23 11:29:19 2017_x000D_	15.159	30.3441	68.1376	1.18922	2	84.2643	84.0482	110.344	1.92587
26053	Thu Mar 23 11:29:19 2017_x000D_	15.2598	30.2373	50.9612	0.889441	2	84.2643	84.0482	110.344	1.92587
26054	Thu Mar 23 11:29:19 2017_x000D_	15.3569	30.0236	44.622	0.778801	2	83.6166	84.0306	137.51	2.4
26055	Thu Mar 23 11:29:19 2017_x000D_	15.6596	29.701	31.8954	0.55668	2	83.6166	84.0306	137.51	2.4
26056	Thu Mar 23 11:29:19 2017_x000D_	15.8618	29.4858	31.8944	0.556662	2	83.6166	84.0306	137.51	2.4
26057	Thu Mar 23 11:29:19 2017_x000D_	16.0675	29.3769	29.2574	0.510638	2	83.6166	84.0306	137.51	2.4
26058	Thu Mar 23 11:29:19 2017_x000D_	16.7856	28.9427	27.8886	0.486747	2	83.6166	84.0306	137.51	2.4
26059	Thu Mar 23 11:29:19 2017_x000D_	17.2005	28.8312	25.2169	0.440117	2	83.1848	84.0188	175.805	3.06838
26060	Thu Mar 23 11:29:19 2017_x000D_	17.8174	28.5048	27.8901	0.486774	2	83.1848	84.0188	175.805	3.06838
26061	Thu Mar 23 11:29:19 2017_x000D_	18.2284	28.2873	27.8901	0.486774	2	83.1848	84.0188	175.805	3.06838
26062	Thu Mar 23 11:29:19 2017_x000D_	18.4303	28.0723	27.8886	0.486747	2	83.1848	84.0188	175.805	3.06838
26063	Thu Mar 23 11:29:19 2017_x000D_	19.0502	27.8524	27.8901	0.486774	2	81.0473	83.5255	184.131	3.2137
26064	Thu Mar 23 11:29:19 2017_x000D_	19.3566	27.6361	29.2587	0.510661	2	81.0473	83.5255	184.131	3.2137
26065	Thu Mar 23 11:29:19 2017_x000D_	19.5621	27.5275	31.8984	0.556733	2	81.0473	83.5255	184.131	3.2137
26066	Thu Mar 23 11:29:19 2017_x000D_	19.9727	27.3102	31.8989	0.55674	2	81.0473	83.5255	184.131	3.2137
26067	Thu Mar 23 11:29:19 2017_x000D_	20.2789	27.0941	33.481	0.584353	2	79.9782	83.2788	183.615	3.20468
26068	Thu Mar 23 11:29:19 2017_x000D_	20.7901	26.7695	34.4057	0.600492	2	79.9782	83.2788	183.615	3.20468
26069	Thu Mar 23 11:29:19 2017_x000D_	20.9919	26.5547	34.4049	0.600478	2	79.9782	83.2788	183.615	3.20468
26070	Thu Mar 23 11:29:19 2017_x000D_	21.5065	26.3364	36.0531	0.629246	2	79.9782	83.2788	183.615	3.20468
26071	Thu Mar 23 11:29:19 2017_x000D_	21.7082	26.1217	36.0525	0.629234	2	78.0557	82.7911	180	3.14159
26072	Thu Mar 23 11:29:20 2017_x000D_	22.1114	25.6923	36.0512	0.629213	2	78.0557	82.7911	180	3.14159
26073	Thu Mar 23 11:29:20 2017_x000D_	22.4239	25.689	34.406	0.600499	2	78.0557	82.7911	180	3.14159
26074	Thu Mar 23 11:29:20 2017_x000D_	22.6255	25.4743	34.4053	0.600485	2	78.0557	82.7911	180	3.14159
26075	Thu Mar 23 11:29:20 2017_x000D_	23.1362	25.1501	33.4804	0.584342	2	78.0557	82.7911	180	3.14159
26076	Thu Mar 23 11:29:20 2017_x000D_	23.4417	24.9344	31.8963	0.556696	2	75.4731	82.5028	184.131	3.2137
26077	Thu Mar 23 11:29:20 2017_x000D_	23.6432	24.7198	31.8953	0.556678	2	75.4731	82.5028	184.131	3.2137
26078	Thu Mar 23 11:29:20 2017_x000D_	24.0528	24.5031	31.8957	0.556686	2	75.4731	82.5028	184.131	3.2137
26079	Thu Mar 23 11:29:20 2017_x000D_	24.3581	24.2876	30.4431	0.531332	2	75.4731	82.5028	184.131	3.2137
26080	Thu Mar 23 11:29:20 2017_x000D_	24.8717	24.0699	31.8966	0.556701	2	72.4355	82.6373	180	3.14159
26081	Thu Mar 23 11:29:20 2017_x000D_	24.9722	23.9627	27.8793	0.486585	2	72.4355	82.6373	180	3.14159
26082	Thu Mar 23 11:29:20 2017_x000D_	25.281	23.8534	31.8971	0.556709	2	72.4355	82.6373	180	3.14159
26083	Thu Mar 23 11:29:20 2017_x000D_	25.5864	23.6378	33.4815	0.584363	2	72.4355	82.6373	180	3.14159
26084	Thu Mar 23 11:29:20 2017_x000D_	25.8915	23.4225	31.8965	0.556699	2	70.6946	82.8073	168.986	2.94936
26085	Thu Mar 23 11:29:20 2017_x000D_	26.0928	23.2081	31.8954	0.55668	2	70.6946	82.8073	168.986	2.94936
26086	Thu Mar 23 11:29:20 2017_x000D_	26.3006	23.2061	31.8969	0.556707	2	70.6946	82.8073	168.986	2.94936
26087	Thu Mar 23 11:29:20 2017_x000D_	26.7095	22.9898	31.8974	0.556714	2	70.6946	82.8073	168.986	2.94936
26088	Thu Mar 23 11:29:20 2017_x000D_	26.914	22.8816	34.4088	0.600547	2	70.6946	82.8073	168.986	2.94936
26089	Thu Mar 23 11:29:20 2017_x000D_	27.3199	22.559	40.3203	0.703721	2	68.9534	82.9773	169.553	2.95926
26090	Thu Mar 23 11:29:20 2017_x000D_	27.4239	22.5579	46.8083	0.816959	2	68.9534	82.9773	169.553	2.95926
26091	Thu Mar 23 11:29:20 2017_x000D_	27.421	22.4515	53.2616	0.929591	2	68.9534	82.9773	169.553	2.95926
26092	Thu Mar 23 11:29:20 2017_x000D_	27.3206	22.5581	65.4606	1.1425	2	68.9534	82.9773	169.553	2.95926
26093	Thu Mar 23 11:29:21 2017_x000D_	27.4276	22.6627	80.0503	1.39714	2	67.212	83.1474	173.411	3.0266
26094	Thu Mar 23 11:29:21 2017_x000D_	27.4273	22.6623	91.7172	1.60077	2	67.212	83.1474	173.411	3.0266
26095	Thu Mar 23 11:29:21 2017_x000D_	27.4266	22.6617	108.755	1.89813	2	67.212	83.1474	173.411	3.0266
26096	Thu Mar 23 11:29:21 2017_x000D_	27.4231	22.5555	114.993	2.007	2	67.212	83.1474	173.411	3.0266
26097	Thu Mar 23 11:29:21 2017_x000D_	27.3158	22.4505	126.927	2.2153	2	64.821	83.2998	171.946	3.00103
26098	Thu Mar 23 11:29:21 2017_x000D_	27.3123	22.3444	133.386	2.32803	2	64.821	83.2998	171.946	3.00103
26099	Thu Mar 23 11:29:21 2017_x000D_	27.202	22.1332	139.772	2.43948	2	64.821	83.2998	171.946	3.00103
26100	Thu Mar 23 11:29:21 2017_x000D_	26.7767	21.8181	145.775	2.54426	2	64.821	83.2998	171.946	3.00103
26101	Thu Mar 23 11:29:21 2017_x000D_	26.5625	21.6073	145.773	2.54423	2	64.821	83.2998	171.946	3.00103
26102	Thu Mar 23 11:29:21 2017_x000D_	25.8221	21.1883	144.054	2.51422	2	63.7281	83.4876	180	3.14159
26103	Thu Mar 23 11:29:21 2017_x000D_	25.6076	20.9772	144.053	2.51419	2	63.7281	83.4876	180	3.14159
26104	Thu Mar 23 11:29:21 2017_x000D_	25.289	20.7666	137.547	2.40064	2	63.7281	83.4876	180	3.14159
26105	Thu Mar 23 11:29:21 2017_x000D_	24.7555	20.345	135.474	2.36447	2	63.7281	83.4876	180	3.14159
26106	Thu Mar 23 11:29:21 2017_x000D_	24.5372	20.0269	133.401	2.32829	2	62.007	83.2229	194.692	3.39801
26107	Thu Mar 23 11:29:21 2017_x000D_	24.2182	19.8163	131.185	2.28962	2	62.007	83.2229	194.692	3.39801
26108	Thu Mar 23 11:29:21 2017_x000D_	23.7845	19.2861	129.296	2.25665	2	62.007	83.2229	194.692	3.39801
26109	Thu Mar 23 11:29:21 2017_x000D_	23.5692	19.0744	129.298	2.25667	2	62.007	83.2229	194.692	3.39801
26110	Thu Mar 23 11:29:21 2017_x000D_	23.2361	18.4364	126.957	2.21582	2	59.4191	82.9344	180	3.14159
26111	Thu Mar 23 11:29:21 2017_x000D_	22.913	18.1181	122.843	2.14401	2	59.4191	82.9344	180	3.14159
26112	Thu Mar 23 11:29:21 2017_x000D_	22.5859	17.6929	125.268	2.18634	2	59.4191	82.9344	180	3.14159
26113	Thu Mar 23 11:29:21 2017_x000D_	22.468	17.2662	122.84	2.14396	2	59.4191	82.9344	180	3.14159
26114	Thu Mar 23 11:29:21 2017_x000D_	21.928	16.735	126.958	2.21583	2	57.4907	82.4461	187.655	3.2752
26115	Thu Mar 23 11:29:22 2017_x000D_	21.9212	16.521	126.953	2.21576	2	57.4907	82.4461	187.655	3.2752
26116	Thu Mar 23 11:29:22 2017_x000D_	21.7051	16.3083	126.955	2.21578	2	57.4907	82.4461	187.655	3.2752
26117	Thu Mar 23 11:29:22 2017_x000D_	21.3772	15.8819	129.286	2.25647	2	57.4907	82.4461	187.655	3.2752
26118	Thu Mar 23 11:29:22 2017_x000D_	21.1609	15.6689	129.287	2.25649	2	57.4907	82.4461	187.655	3.2752
26119	Thu Mar 23 11:29:22 2017_x000D_	20.9445	15.4559	129.288	2.25651	2	53.1568	82.3276	180	3.14159
26120	Thu Mar 23 11:29:22 2017_x000D_	20.7246	15.1358	131.169	2.28934	2	53.1568	82.3276	180	3.14159
26121	Thu Mar 23 11:29:22 2017_x000D_	20.6126	14.922	133.378	2.32788	2	53.1568	82.3276	180	3.14159
26122	Thu Mar 23 11:29:22 2017_x000D_	20.1793	14.4953	133.379	2.3279	2	53.1568	82.3276	180	3.14159
26123	Thu Mar 23 11:29:22 2017_x000D_	20.0708	14.3887	137.504	2.3999	2	50.7722	82.2623	180	3.14159
26124	Thu Mar 23 11:29:22 2017_x000D_	19.9626	14.2818	133.379	2.3279	2	50.7722	82.2623	180	3.14159
26125	Thu Mar 23 11:29:22 2017_x000D_	19.5288	13.8546	133.38	2.32792	2	50.7722	82.2623	180	3.14159
26126	Thu Mar 23 11:29:22 2017_x000D_	19.5217	13.6399	133.375	2.32783	2	50.7722	82.2623	180	3.14159
26127	Thu Mar 23 11:29:22 2017_x000D_	19.0947	13.4271	133.381	2.32793	2	50.3489	82.0328	180	3.14159
