# Supplementary material for: Guppies Prefer to Follow Large (Robot) Leaders Irrespective of Own Size
Source: Front Bioeng Biotechnol. 2020 May 15;8:441. doi: 10.3389/fbioe.2020.00441 (PMC7243707; doi:10.3389/fbioe.2020.00441)
Supplement: Supplementary file 3 [file Data_Sheet_1.ZIP › Raw Data/ID40.xlsx]

## Sheet: ThuMar23112024201
Framenumber	Current timestamp	Robo Position x	Robo Position y	Robo Angle deg	Robo Angle rad	Fish ID	Fish Position x	Fish Position y	Fish Angle deg	Fish Angle rad	Distance_between_subjects	Mean_Distance (L300 bis L1500)	Velocity_Robo	Velocity_Fish	Mean_velocity_Robo		Fish ID	Fish Position x	Fish Position y	Fish Angle deg	Fish Angle rad	Fish ID	Fish Position x	Fish Position y	Fish Angle deg	Fish Angle rad	Fish ID	Fish Position x	Fish Position y	Fish Angle deg	Fish Angle rad	Fish ID	Fish Position x	Fish Position y	Fish Angle deg	Fish Angle rad
22468	Thu Mar 23 11:21:41 2017_x000D_	18.2264	12.5709	-67.4909	-1.17794	2	11.648	10.3139	110.341	1.92582	6.95481	38.2868	0	0	11.3739	6.58802
22469	Thu Mar 23 11:21:41 2017_x000D_	18.2264	12.5709	-67.4909	-1.17794	2	11.648	10.3139	110.341	1.92582	6.95481		0	0
22470	Thu Mar 23 11:21:41 2017_x000D_	18.2264	12.5709	-67.4909	-1.17794	2	11.648	10.3139	110.341	1.92582	6.95481		7.26762	0
22471	Thu Mar 23 11:21:41 2017_x000D_	18.3388	12.7855	-70.2072	-1.22535	2	11.648	10.3139	110.341	1.92582	7.13271		3.23291	0
22472	Thu Mar 23 11:21:41 2017_x000D_	18.3425	12.8932	-69.2365	-1.2084	2	11.648	10.3139	110.341	1.92582	7.1742		7.25559	0
22473	Thu Mar 23 11:21:41 2017_x000D_	18.4548	13.1074	-73.772	-1.28756	2	11.648	10.3139	110.341	1.92582	7.35773		7.26496	0
22474	Thu Mar 23 11:21:41 2017_x000D_	18.5672	13.3219	-76.5349	-1.33579	2	11.648	10.3139	110.341	1.92582	7.54476		7.25547	0
22475	Thu Mar 23 11:21:41 2017_x000D_	18.6793	13.5362	-73.7748	-1.28761	2	11.648	10.3139	110.341	1.92582	7.73449		22.8675	0
22476	Thu Mar 23 11:21:41 2017_x000D_	18.8092	14.2873	-70.2052	-1.22531	2	11.648	10.3139	110.341	1.92582	8.18967		13.3534	6.65111
22477	Thu Mar 23 11:21:41 2017_x000D_	18.9286	14.7161	-73.0173	-1.27439	2	11.6575	10.0924	110.341	1.92582	8.6167		26.6825	0
22478	Thu Mar 23 11:21:41 2017_x000D_	19.1669	15.573	-73.0167	-1.27438	2	11.6575	10.0924	110.341	1.92582	9.29667		11.6616	0
22479	Thu Mar 23 11:21:41 2017_x000D_	19.3873	15.8932	-73.7754	-1.28762	2	11.6575	10.0924	110.341	1.92582	9.66432		29.2038	0
22480	Thu Mar 23 11:21:41 2017_x000D_	19.5241	16.857	-75.9172	-1.325	2	11.6575	10.0924	110.341	1.92582	10.3751		10.2203	6.65111
22481	Thu Mar 23 11:21:41 2017_x000D_	19.6396	17.1775	-79.3692	-1.38525	1	11.648	10.3139	0	0	10.5345		10.2259	0
22482	Thu Mar 23 11:21:41 2017_x000D_	19.7551	17.4982	-81.9305	-1.42996	1	11.648	10.3139	0	0	10.8323		22.4762	0
22483	Thu Mar 23 11:21:41 2017_x000D_	19.7798	18.247	-82.251	-1.43555	1	11.648	10.3139	0	0	11.3605		13.3002	0
22484	Thu Mar 23 11:21:41 2017_x000D_	19.8987	18.6741	-85.1741	-1.48657	1	11.648	10.3139	0	0	11.7459		22.464	0
22485	Thu Mar 23 11:21:41 2017_x000D_	19.9232	19.4225	-85.0101	-1.48371	1	11.648	10.3139	0	0	12.3063		9.61426	0
22486	Thu Mar 23 11:21:42 2017_x000D_	19.9338	19.7428	-85.1728	-1.48655	1	11.648	10.3139	0	0	12.5522		25.9087	0
22487	Thu Mar 23 11:21:42 2017_x000D_	20.0663	20.5962	-82.2501	-1.43554	1	11.648	10.3139	0	0	13.2888		7.21143	0
22488	Thu Mar 23 11:21:42 2017_x000D_	20.1781	20.809	-85.1764	-1.48661	1	11.648	10.3139	0	0	13.5244		9.60217	0
22489	Thu Mar 23 11:21:42 2017_x000D_	20.1886	21.1289	-85.323	-1.48917	1	11.648	10.3139	0	0	13.7806		9.61416	6.65111
22490	Thu Mar 23 11:21:42 2017_x000D_	20.1991	21.4492	-85.1756	-1.4866	1	11.6575	10.0924	0	0	14.2104		19.2072	0
22491	Thu Mar 23 11:21:42 2017_x000D_	20.22	22.0891	-85.1749	-1.48658	1	11.6575	10.0924	0	0	14.739		12.7989	0
22492	Thu Mar 23 11:21:42 2017_x000D_	20.234	22.5155	-85.1744	-1.48657	1	11.6575	10.0924	0	0	15.096		19.5145	0
22493	Thu Mar 23 11:21:42 2017_x000D_	20.3593	23.1538	-82.2488	-1.43551	1	11.6575	10.0924	0	0	15.6946		6.39345	289.204
22494	Thu Mar 23 11:21:42 2017_x000D_	20.3663	23.3668	-82.2482	-1.4355	2	5.40807	17.4325	115.864	2.02221	16.0924		19.1773	0
22495	Thu Mar 23 11:21:42 2017_x000D_	20.3872	24.0057	-82.2466	-1.43547	2	5.40807	17.4325	115.864	2.02221	16.3579		14.3612	0
22496	Thu Mar 23 11:21:42 2017_x000D_	20.61	24.4294	-82.2507	-1.43555	2	5.40807	17.4325	115.864	2.02221	16.7349		19.1593	0
22497	Thu Mar 23 11:21:42 2017_x000D_	20.6309	25.0677	-82.2491	-1.43552	2	5.40807	17.4325	115.864	2.02221	17.0303		6.38436	44.3053
22498	Thu Mar 23 11:21:42 2017_x000D_	20.6378	25.2804	-82.2485	-1.43551	2	4.80567	16.0841	181.826	3.17347	18.3092		9.56909	0
22499	Thu Mar 23 11:21:42 2017_x000D_	20.6482	25.5992	-82.5393	-1.44058	2	4.80567	16.0841	181.826	3.17347	18.4803		19.1504	0
22500	Thu Mar 23 11:21:42 2017_x000D_	20.6692	26.2372	-88.1305	-1.53817	2	4.80567	16.0841	181.826	3.17347	18.8345		9.57209	0
22501	Thu Mar 23 11:21:42 2017_x000D_	20.6796	26.5561	-88.1305	-1.53817	2	4.80567	16.0841	181.826	3.17347	19.017		15.9386	0
22502	Thu Mar 23 11:21:42 2017_x000D_	20.697	27.0871	-88.1305	-1.53817	2	4.80567	16.0841	181.826	3.17347	19.3287		9.56609	33.8074
22503	Thu Mar 23 11:21:42 2017_x000D_	20.7074	27.4058	-88.1305	-1.53817	2	4.63295	14.9705	218.132	3.80711	20.323		6.37236	0
22504	Thu Mar 23 11:21:42 2017_x000D_	20.7143	27.6181	-88.1305	-1.53817	2	4.63295	14.9705	218.132	3.80711	20.459		15.9235	0
22505	Thu Mar 23 11:21:42 2017_x000D_	20.7316	28.1486	-88.1305	-1.53817	2	4.63295	14.9705	218.132	3.80711	20.8045		7.14856	0
22506	Thu Mar 23 11:21:42 2017_x000D_	20.8427	28.3594	-85.3245	-1.48919	2	4.63295	14.9705	218.132	3.80711	21.0242		6.36637	41.8767
22507	Thu Mar 23 11:21:43 2017_x000D_	20.8496	28.5715	-85.3243	-1.48919	2	4.24989	13.6282	233.35	4.07272	22.335		9.55709	0
22508	Thu Mar 23 11:21:43 2017_x000D_	20.86	28.8899	-85.1765	-1.48661	2	4.24989	13.6282	233.35	4.07272	22.5569		9.5421	0
22509	Thu Mar 23 11:21:43 2017_x000D_	20.8704	29.2078	-85.3235	-1.48918	2	4.24989	13.6282	233.35	4.07272	22.7808		9.551	0
22510	Thu Mar 23 11:21:43 2017_x000D_	20.8807	29.526	-85.1757	-1.4866	2	4.24989	13.6282	233.35	4.07272	23.007		6.36037	6.64795
22511	Thu Mar 23 11:21:43 2017_x000D_	20.8876	29.7379	-85.1754	-1.48659	2	4.25926	13.4068	267.493	4.66864	23.3068		6.36047	0
22512	Thu Mar 23 11:21:43 2017_x000D_	20.8946	29.9498	-85.1751	-1.48659	2	4.25926	13.4068	267.493	4.66864	23.4607		13.0388	0
22513	Thu Mar 23 11:21:43 2017_x000D_	20.8041	30.3749	-82.2354	-1.43528	2	4.25926	13.4068	267.493	4.66864	23.6991		7.13389	0
22514	Thu Mar 23 11:21:43 2017_x000D_	20.9151	30.5852	-79.337	-1.38469	2	4.25926	13.4068	267.493	4.66864	23.9273		0.0276586	9.31415
22515	Thu Mar 23 11:21:43 2017_x000D_	20.9142	30.585	-60.8757	-1.06248	2	4.04896	13.1784	272.712	4.75972	24.2369		4.51266	0
22516	Thu Mar 23 11:21:43 2017_x000D_	20.8061	30.4804	-52.1209	-0.909681	2	4.04896	13.1784	272.712	4.75972	24.0865		4.49361	0
22517	Thu Mar 23 11:21:43 2017_x000D_	20.6984	30.3763	-44.1648	-0.770822	2	4.04896	13.1784	272.712	4.75972	23.9368		4.50457	0
22518	Thu Mar 23 11:21:43 2017_x000D_	20.59	30.2724	-23.3813	-0.408081	2	4.04896	13.1784	272.712	4.75972	23.7868		4.42332	0
22519	Thu Mar 23 11:21:43 2017_x000D_	20.4893	30.3801	-14.1516	-0.246992	2	4.04896	13.1784	272.712	4.75972	23.7946		3.1177	26.6037
22520	Thu Mar 23 11:21:43 2017_x000D_	20.3854	30.3823	3.66821	0.0640223	2	4.08641	12.2924	270.947	4.72892	24.3496		4.42048	0
22521	Thu Mar 23 11:21:43 2017_x000D_	20.4866	30.2752	12.885	0.224886	2	4.08641	12.2924	270.947	4.72892	24.3382		9.39373	0
22522	Thu Mar 23 11:21:43 2017_x000D_	20.7997	30.2713	25.2672	0.440996	2	4.08641	12.2924	270.947	4.72892	24.5474		3.13528	0
22523	Thu Mar 23 11:21:43 2017_x000D_	20.9042	30.2699	31.9407	0.557471	2	4.08641	12.2924	270.947	4.72892	24.6176		13.9262	6.59425
22524	Thu Mar 23 11:21:43 2017_x000D_	21.3143	30.0524	40.3364	0.704003	2	3.86671	12.2855	282.253	4.92624	24.9014		4.41868	0
22525	Thu Mar 23 11:21:43 2017_x000D_	21.4152	29.9451	44.6478	0.779251	2	3.86671	12.2855	282.253	4.92624	24.896		8.82913	0
22526	Thu Mar 23 11:21:43 2017_x000D_	21.6166	29.7305	44.6477	0.77925	2	3.86671	12.2855	282.253	4.92624	24.8875		20.0292	0
22527	Thu Mar 23 11:21:43 2017_x000D_	22.016	29.1955	46.8112	0.81701	2	3.86671	12.2855	282.253	4.92624	24.8061		15.5643	9.4144
22528	Thu Mar 23 11:21:44 2017_x000D_	22.422	28.8725	44.6475	0.779245	2	3.63765	12.5	293.224	5.11772	24.9181		8.8186	0
22529	Thu Mar 23 11:21:44 2017_x000D_	22.6231	28.6581	40.7786	0.711722	2	3.63765	12.5	293.224	5.11772	24.9305		22.4287	0
22530	Thu Mar 23 11:21:44 2017_x000D_	23.2337	28.2267	36.0822	0.629754	2	3.63765	12.5	293.224	5.11772	25.1264		8.82489	0
22531	Thu Mar 23 11:21:44 2017_x000D_	23.435	28.0122	36.0816	0.629743	2	3.63765	12.5	293.224	5.11772	25.1508		13.2267	0
22532	Thu Mar 23 11:21:44 2017_x000D_	23.7367	27.6907	31.9311	0.557303	2	3.63765	12.5	293.224	5.11772	25.1938		20.8349	14.9103
22533	Thu Mar 23 11:21:44 2017_x000D_	24.3503	27.3654	29.2929	0.511257	2	3.39925	12.9361	324.326	5.66056	25.4392		6.94096	0
22534	Thu Mar 23 11:21:44 2017_x000D_	24.5547	27.257	26.521	0.462879	2	3.39925	12.9361	324.326	5.66056	25.5468		19.6216	0
22535	Thu Mar 23 11:21:44 2017_x000D_	25.171	27.038	24.0872	0.420401	2	3.39925	12.9361	324.326	5.66056	25.9398		11.206	0
22536	Thu Mar 23 11:21:44 2017_x000D_	25.4761	26.8225	25.2473	0.440648	2	3.39925	12.9361	324.326	5.66056	26.081		19.6188	9.41418
22537	Thu Mar 23 11:21:44 2017_x000D_	26.0923	26.6035	25.2484	0.440667	2	3.1702	13.1506	7.77443	0.135689	26.5782		11.1993	0
22538	Thu Mar 23 11:21:44 2017_x000D_	26.3972	26.3881	26.5218	0.462892	2	3.1702	13.1506	7.77443	0.135689	26.7343		18.0906	0
22539	Thu Mar 23 11:21:44 2017_x000D_	26.9061	26.0646	27.9242	0.487369	2	3.1702	13.1506	7.77443	0.135689	27.0216		6.93285	0
22540	Thu Mar 23 11:21:44 2017_x000D_	27.1103	25.9564	30.485	0.532063	2	3.1702	13.1506	7.77443	0.135689	27.1499		9.80274	6.64791
22541	Thu Mar 23 11:21:44 2017_x000D_	27.4182	25.847	29.2956	0.511305	2	3.17954	12.9292	353.586	6.17124	27.466		6.92879	0
22542	Thu Mar 23 11:21:44 2017_x000D_	27.6223	25.7389	31.9367	0.5574	2	3.17954	12.9292	353.586	6.17124	27.596		20.7839	0
22543	Thu Mar 23 11:21:44 2017_x000D_	28.2344	25.4144	29.2959	0.511311	2	3.17954	12.9292	353.586	6.17124	27.9933		6.92614	0
22544	Thu Mar 23 11:21:44 2017_x000D_	28.4384	25.3063	31.9376	0.557416	2	3.17954	12.9292	353.586	6.17124	28.1283		22.3613	0
22545	Thu Mar 23 11:21:44 2017_x000D_	29.0471	24.8761	31.937	0.557405	2	3.17954	12.9292	353.586	6.17124	28.4931		8.8015	6.59455
22546	Thu Mar 23 11:21:44 2017_x000D_	29.2479	24.6622	31.9359	0.557387	2	3.39925	12.9361	327.394	5.71411	28.384		24.9702	0
22547	Thu Mar 23 11:21:44 2017_x000D_	29.9599	24.2311	33.5193	0.585023	2	3.39925	12.9361	327.394	5.71411	28.8625		8.80369	0
22548	Thu Mar 23 11:21:44 2017_x000D_	30.1607	24.0171	33.5185	0.585008	2	3.39925	12.9361	327.394	5.71411	28.9649		9.7751	0
22549	Thu Mar 23 11:21:44 2017_x000D_	30.4678	23.9082	34.4444	0.601168	2	3.39925	12.9361	327.394	5.71411	29.2078		20.7449	6.59455
22550	Thu Mar 23 11:21:45 2017_x000D_	31.0788	23.5844	31.9367	0.5574	2	3.17954	12.9292	316.24	5.51944	29.8647		8.79521	0
22551	Thu Mar 23 11:21:45 2017_x000D_	31.2794	23.3706	31.9356	0.557381	2	3.17954	12.9292	316.24	5.51944	29.9771		22.3289	0
22552	Thu Mar 23 11:21:45 2017_x000D_	31.8872	22.941	31.935	0.557371	2	3.17954	12.9292	316.24	5.51944	30.4034		13.8188	0
22553	Thu Mar 23 11:21:45 2017_x000D_	32.2942	22.7253	31.9355	0.557379	2	3.17954	12.9292	316.24	5.51944	30.7185		16.631	0
22554	Thu Mar 23 11:21:45 2017_x000D_	32.8045	22.5087	33.5211	0.585054	2	3.17954	12.9292	316.483	5.52367	31.1353		11.1512	0
22555	Thu Mar 23 11:21:45 2017_x000D_	33.108	22.2941	31.9363	0.557394	2	3.17954	12.9292	316.483	5.52367	31.3594		19.8379	0
22556	Thu Mar 23 11:21:45 2017_x000D_	33.6119	21.8659	30.4816	0.532005	2	3.17954	12.9292	316.483	5.52367	31.7174		9.75896	0
22557	Thu Mar 23 11:21:45 2017_x000D_	33.9185	21.7572	29.2896	0.5112	2	3.17954	12.9292	316.483	5.52367	31.9815		9.75513	0
22558	Thu Mar 23 11:21:45 2017_x000D_	34.225	21.6486	33.522	0.585069	2	3.17954	12.9292	316.483	5.52367	32.2467		13.176	9.31537
22559	Thu Mar 23 11:21:45 2017_x000D_	34.5254	21.3282	29.2884	0.511179	2	3.3899	13.1576	317.28	5.53759	32.1897		18.0123	0
22560	Thu Mar 23 11:21:45 2017_x000D_	35.0321	21.0061	33.5209	0.585049	2	3.3899	13.1576	317.28	5.53759	32.601		11.1386	0
22561	Thu Mar 23 11:21:45 2017_x000D_	35.3353	20.7918	31.935	0.557371	2	3.3899	13.1576	317.28	5.53759	32.8449		20.6884	0
22562	Thu Mar 23 11:21:45 2017_x000D_	35.9447	20.469	34.4476	0.601224	2	3.3899	13.1576	317.28	5.53759	33.3657		13.1633	6.59434
22563	Thu Mar 23 11:21:45 2017_x000D_	36.2448	20.1489	30.4795	0.531967	2	3.1702	13.1506	316.48	5.52362	33.8069		16.5869	0
22564	Thu Mar 23 11:21:45 2017_x000D_	36.7538	19.933	31.9353	0.557376	2	3.1702	13.1506	316.48	5.52362	34.2616		13.7798	0
22565	Thu Mar 23 11:21:45 2017_x000D_	37.1597	19.718	31.9357	0.557384	2	3.1702	13.1506	316.48	5.52362	34.6182		8.7762	0
22566	Thu Mar 23 11:21:45 2017_x000D_	37.3598	19.5046	31.9347	0.557366	2	3.1702	13.1506	316.48	5.52362	34.775		16.564	9.31517
22567	Thu Mar 23 11:21:45 2017_x000D_	37.8681	19.289	30.4807	0.531989	2	3.38055	13.379	332.06	5.79555	34.9903		9.7295	0
22568	Thu Mar 23 11:21:45 2017_x000D_	38.1738	19.1807	29.287	0.511155	2	3.38055	13.379	332.06	5.79555	35.2736		17.9665	0
22569	Thu Mar 23 11:21:45 2017_x000D_	38.6792	18.8594	30.4813	0.531999	2	3.38055	13.379	332.06	5.79555	35.7216		4.38912	0
22570	Thu Mar 23 11:21:45 2017_x000D_	38.7793	18.7527	29.2858	0.511134	2	3.38055	13.379	332.06	5.79555	35.8043		11.1146	0
22571	Thu Mar 23 11:21:46 2017_x000D_	39.0818	18.5388	27.9087	0.487098	2	3.38055	13.379	332.06	5.79555	36.0722		11.1236	6.65092
22572	Thu Mar 23 11:21:46 2017_x000D_	39.3846	18.3248	29.2847	0.511114	2	3.3712	13.6005	331.935	5.79336	36.3219		6.15614	0
22573	Thu Mar 23 11:21:46 2017_x000D_	39.5898	18.3234	29.2862	0.51114	2	3.3712	13.6005	331.935	5.79336	36.5252		11.1121	0
22574	Thu Mar 23 11:21:46 2017_x000D_	39.8922	18.1095	27.9087	0.487099	2	3.3712	13.6005	331.935	5.79336	36.7983		6.15614	0
22575	Thu Mar 23 11:21:46 2017_x000D_	40.0974	18.1081	27.9102	0.487126	2	3.3712	13.6005	331.935	5.79336	37.0018		8.76553	0
22576	Thu Mar 23 11:21:46 2017_x000D_	40.2973	17.895	27.9087	0.487099	2	3.3712	13.6005	340.833	5.94866	37.175		13.745	0
22577	Thu Mar 23 11:21:46 2017_x000D_	40.7021	17.6804	22.4059	0.391057	2	3.3712	13.6005	340.833	5.94866	37.5532		3.06607	0
22578	Thu Mar 23 11:21:46 2017_x000D_	40.8043	17.6797	15.6578	0.273281	2	3.3712	13.6005	340.833	5.94866	37.6547		3.19027	0
22579	Thu Mar 23 11:21:46 2017_x000D_	40.8013	17.5734	0.382606	0.00667773	2	3.3712	13.6005	340.833	5.94866	37.6404		3.09301	9.31476
22580	Thu Mar 23 11:21:46 2017_x000D_	40.6982	17.5736	-11.2425	-0.196218	2	3.58153	13.8289	342.906	5.98484	37.3051		3.20195	0
22581	Thu Mar 23 11:21:46 2017_x000D_	40.6956	17.4669	-26.7086	-0.466153	2	3.58153	13.8289	342.906	5.98484	37.2919		0.0108167	0
22582	Thu Mar 23 11:21:46 2017_x000D_	40.6959	17.4667	-34.6441	-0.604653	2	3.58153	13.8289	342.906	5.98484	37.2922		4.46329	0
22583	Thu Mar 23 11:21:46 2017_x000D_	40.8015	17.5715	-47.0846	-0.821782	2	3.58153	13.8289	342.906	5.98484	37.4077		4.46329	0
22584	Thu Mar 23 11:21:46 2017_x000D_	40.9071	17.6763	-59.1728	-1.03276	2	3.58153	13.8289	345.026	6.02184	37.5233		4.47175	0
22585	Thu Mar 23 11:21:46 2017_x000D_	41.0126	17.7816	-68.0816	-1.18825	2	3.58153	13.8289	345.026	6.02184	37.6392		3.17519	0
22586	Thu Mar 23 11:21:46 2017_x000D_	41.0155	17.8874	-74.3545	-1.29773	2	3.58153	13.8289	345.026	6.02184	37.6533		14.2166	0
22587	Thu Mar 23 11:21:46 2017_x000D_	41.2311	18.3094	-79.9219	-1.3949	2	3.58153	13.8289	345.026	6.02184	37.9152		12.6938	0
22588	Thu Mar 23 11:21:46 2017_x000D_	41.2415	18.7324	-79.9202	-1.39487	2	3.58153	13.8289	345.026	6.02184	37.9779		25.6087	6.64792
22589	Thu Mar 23 11:21:46 2017_x000D_	41.3646	19.5771	-77.1054	-1.34574	2	3.57218	14.0503	346.052	6.03974	38.1944		6.34092	0
22590	Thu Mar 23 11:21:46 2017_x000D_	41.3698	19.7884	-77.1043	-1.34572	2	3.57218	14.0503	346.052	6.03974	38.2307		26.1842	0
22591	Thu Mar 23 11:21:46 2017_x000D_	41.5952	20.6316	-77.1051	-1.34574	2	3.57218	14.0503	346.052	6.03974	38.5884		7.08145	0
22592	Thu Mar 23 11:21:46 2017_x000D_	41.7026	20.8418	-74.3507	-1.29766	2	3.57218	14.0503	346.052	6.03974	38.7305		12.6668	6.59335
22593	Thu Mar 23 11:21:47 2017_x000D_	41.7129	21.2639	-74.3477	-1.29761	2	3.79185	14.0572	344.744	6.01693	38.5998		7.07474	0
22594	Thu Mar 23 11:21:47 2017_x000D_	41.8202	21.4739	-71.6619	-1.25074	2	3.79185	14.0572	344.744	6.01693	38.7448		20.0437	0
22595	Thu Mar 23 11:21:47 2017_x000D_	42.0401	22.1048	-71.6623	-1.25074	2	3.79185	14.0572	344.744	6.01693	39.0857		16.155	0
22596	Thu Mar 23 11:21:47 2017_x000D_	42.155	22.6309	-68.0583	-1.18784	2	3.79185	14.0572	344.744	6.01693	39.3095		11.366	6.65093
22597	Thu Mar 23 11:21:47 2017_x000D_	42.367	22.9449	-69.0531	-1.2052	2	3.78249	14.2787	351.063	6.12721	39.5458		7.05865	0
22598	Thu Mar 23 11:21:47 2017_x000D_	42.4741	23.1544	-66.5286	-1.16114	2	3.78249	14.2787	351.063	6.12721	39.6966		16.1469	0
22599	Thu Mar 23 11:21:47 2017_x000D_	42.5891	23.6802	-68.0586	-1.18785	2	3.78249	14.2787	351.063	6.12721	39.9292		14.116	0
22600	Thu Mar 23 11:21:47 2017_x000D_	42.8034	24.0991	-68.0599	-1.18787	2	3.78249	14.2787	351.063	6.12721	40.2377		8.85865	6.59305
22601	Thu Mar 23 11:21:47 2017_x000D_	43.0126	24.3075	-68.0635	-1.18793	2	4.00215	14.2856	353.575	6.17105	40.2772		19.9792	0
22602	Thu Mar 23 11:21:47 2017_x000D_	43.2317	24.9364	-68.0625	-1.18791	2	4.00215	14.2856	353.575	6.17105	40.6497		9.45568	0
22603	Thu Mar 23 11:21:47 2017_x000D_	43.2392	25.2515	-69.0528	-1.2052	2	4.00215	14.2856	353.575	6.17105	40.7406		21.1371	0
22604	Thu Mar 23 11:21:47 2017_x000D_	43.5602	25.8787	-71.6699	-1.25088	2	4.00215	14.2856	353.575	6.17105	41.2218		9.46168	0
22605	Thu Mar 23 11:21:47 2017_x000D_	43.5677	26.194	-70.7863	-1.23545	2	4.00215	14.2856	353.575	6.17105	41.3188		19.9356	0
22606	Thu Mar 23 11:21:47 2017_x000D_	43.7864	26.8215	-70.7863	-1.23545	2	4.00215	14.2856	354.092	6.18008	41.7125		14.0664	0
22607	Thu Mar 23 11:21:47 2017_x000D_	44	27.2389	-70.7882	-1.23549	2	4.00215	14.2856	354.092	6.18008	42.043		19.9138	0
22608	Thu Mar 23 11:21:47 2017_x000D_	44.2185	27.8657	-70.7882	-1.23549	2	4.00215	14.2856	354.092	6.18008	42.4473		9.43154	0
22609	Thu Mar 23 11:21:47 2017_x000D_	44.2258	28.18	-71.6671	-1.25083	2	4.00215	14.2856	354.092	6.18008	42.5558		11.3003	6.59245
22610	Thu Mar 23 11:21:47 2017_x000D_	44.4367	28.4921	-70.7882	-1.23549	2	4.22179	14.2925	358.387	6.25504	42.6482		9.42561	0
22611	Thu Mar 23 11:21:47 2017_x000D_	44.4441	28.8062	-71.6674	-1.25083	2	4.22179	14.2925	358.387	6.25504	42.7607		19.8787	0
22612	Thu Mar 23 11:21:47 2017_x000D_	44.6622	29.4319	-71.6678	-1.25084	2	4.22179	14.2925	358.387	6.25504	43.1813		11.2828	0
22613	Thu Mar 23 11:21:47 2017_x000D_	44.8728	29.7435	-70.7882	-1.23549	2	4.22179	14.2925	358.387	6.25504	43.4884		19.8587	6.59275
22614	Thu Mar 23 11:21:48 2017_x000D_	45.0906	30.3686	-70.7882	-1.23549	2	4.44144	14.2994	1.82258	0.03181	43.7101		9.40755	0
22615	Thu Mar 23 11:21:48 2017_x000D_	45.0979	30.6821	-71.6683	-1.25085	2	4.44144	14.2994	1.82258	0.03181	43.8331		19.8397	0
22616	Thu Mar 23 11:21:48 2017_x000D_	45.3155	31.3066	-71.6687	-1.25085	2	4.44144	14.2994	1.82258	0.03181	44.2711		8.78235	0
22617	Thu Mar 23 11:21:48 2017_x000D_	45.5234	31.5127	-71.6727	-1.25092	2	4.44144	14.2994	1.82258	0.03181	44.5424		12.5403	0
22618	Thu Mar 23 11:21:48 2017_x000D_	45.533	31.9306	-71.6689	-1.25086	2	4.44144	14.2994	1.82258	0.03181	44.7144		16.8642	0
22619	Thu Mar 23 11:21:48 2017_x000D_	45.748	32.45	-70.7863	-1.23545	2	4.44144	14.2994	7.39298	0.129032	45.1185		11.2305	0
22620	Thu Mar 23 11:21:48 2017_x000D_	45.958	32.7599	-71.6732	-1.25093	2	4.44144	14.2994	7.39298	0.129032	45.4358		12.5252	0
22621	Thu Mar 23 11:21:48 2017_x000D_	45.9675	33.1773	-71.6696	-1.25087	2	4.44144	14.2994	7.39298	0.129032	45.6157		13.9632	0
22622	Thu Mar 23 11:21:48 2017_x000D_	46.1798	33.5915	-71.6717	-1.25091	2	4.44144	14.2994	7.39298	0.129032	45.9813		6.25659	6.59215
22623	Thu Mar 23 11:21:48 2017_x000D_	46.1845	33.8	-71.6699	-1.25088	2	4.66107	14.3063	10.1782	0.177644	45.8716		16.8291	0
22624	Thu Mar 23 11:21:48 2017_x000D_	46.3991	34.3183	-70.7863	-1.23545	2	4.66107	14.3063	10.1782	0.177644	46.2876		16.8035	0
22625	Thu Mar 23 11:21:48 2017_x000D_	46.6134	34.8358	-71.6723	-1.25092	2	4.66107	14.3063	10.1782	0.177644	46.7061		0	0
22626	Thu Mar 23 11:21:48 2017_x000D_	46.6134	34.8358	-71.6723	-1.25092	2	4.66107	14.3063	10.1782	0.177644	46.7061		12.5012	0
22627	Thu Mar 23 11:21:48 2017_x000D_	46.6229	35.2524	-71.6687	-1.25085	2	4.66107	14.3063	11.87	0.207171	46.8992		6.96885	0
22628	Thu Mar 23 11:21:48 2017_x000D_	46.7289	35.4591	-74.3765	-1.29812	2	4.66107	14.3063	11.87	0.207171	47.0866		6.9581	0
22629	Thu Mar 23 11:21:48 2017_x000D_	46.8347	35.6655	-71.6708	-1.25089	2	4.66107	14.3063	11.87	0.207171	47.274		6.96618	0
22630	Thu Mar 23 11:21:48 2017_x000D_	46.9407	35.8721	-74.3793	-1.29816	2	4.66107	14.3063	11.87	0.207171	47.4621		12.8656	0
22631	Thu Mar 23 11:21:48 2017_x000D_	47.0511	36.2865	-71.6711	-1.2509	2	4.66107	14.3063	11.87	0.207171	47.7498		3.12683	9.31113
22632	Thu Mar 23 11:21:48 2017_x000D_	47.0535	36.3907	-70.7843	-1.23542	2	4.87133	14.5346	12.8629	0.2245	47.5082		0.0108167	0
22633	Thu Mar 23 11:21:48 2017_x000D_	47.0532	36.3905	-65.392	-1.14131	2	4.87133	14.5346	12.8629	0.2245	47.5078		3.03938	0
22634	Thu Mar 23 11:21:48 2017_x000D_	46.9519	36.3921	-62.8446	-1.09684	2	4.87133	14.5346	12.8629	0.2245	47.4186		3.12105	0
22635	Thu Mar 23 11:21:49 2017_x000D_	46.9492	36.2881	-56.6291	-0.988364	2	4.87133	14.5346	12.8629	0.2245	47.3684		3.12683	27.1211
22636	Thu Mar 23 11:21:49 2017_x000D_	46.9516	36.3923	-55.0502	-0.960808	2	5.74037	14.7837	7.65515	0.133608	46.5328		3.11522	0
22637	Thu Mar 23 11:21:49 2017_x000D_	46.9487	36.2885	-40.6121	-0.708815	2	5.74037	14.7837	7.65515	0.133608	46.4821		3.12683	0
22638	Thu Mar 23 11:21:49 2017_x000D_	46.9511	36.3927	-38.3576	-0.669467	2	5.74037	14.7837	7.65515	0.133608	46.5325		4.36356	0
22639	Thu Mar 23 11:21:49 2017_x000D_	47.0541	36.4954	-26.1912	-0.457122	2	5.74037	14.7837	7.65515	0.133608	46.6714		3.03325	9.41081
22640	Thu Mar 23 11:21:49 2017_x000D_	47.1552	36.4941	-19.76	-0.344878	2	5.51138	14.9981	6.62297	0.115593	46.8645		3.03618	0
22641	Thu Mar 23 11:21:49 2017_x000D_	47.2564	36.493	-7.81409	-0.136382	2	5.51138	14.9981	6.62297	0.115593	46.954		6.84116	0
22642	Thu Mar 23 11:21:49 2017_x000D_	47.461	36.5937	-4.91809	-0.0858368	2	5.51138	14.9981	6.62297	0.115593	47.182		0.00848528	0
22643	Thu Mar 23 11:21:49 2017_x000D_	47.4612	36.5939	0.950514	0.0165896	2	5.51138	14.9981	6.62297	0.115593	47.1823		6.07271	0
22644	Thu Mar 23 11:21:49 2017_x000D_	47.6636	36.5908	6.82658	0.119146	2	5.51138	14.9981	6.62297	0.115593	47.3609		6.83847	0
22645	Thu Mar 23 11:21:49 2017_x000D_	47.8681	36.6915	9.73243	0.169863	2	5.51138	14.9981	6.62297	0.115593	47.5888		18.4316	0
22646	Thu Mar 23 11:21:49 2017_x000D_	48.4718	36.5774	6.82885	0.119186	2	5.51138	14.9981	6.62297	0.115593	48.0756		12.1187	0
22647	Thu Mar 23 11:21:49 2017_x000D_	48.8757	36.5707	6.82998	0.119206	2	5.51138	14.9981	6.62297	0.115593	48.4339		19.1767	0
22648	Thu Mar 23 11:21:49 2017_x000D_	49.4766	36.3527	0.944313	0.0164814	2	5.51138	14.9981	6.62297	0.115593	48.877		12.1067	19.7726
22649	Thu Mar 23 11:21:49 2017_x000D_	49.8801	36.346	0.944331	0.0164817	2	6.17014	15.0188	6.62297	0.115593	48.6355		6.04881	0
22650	Thu Mar 23 11:21:49 2017_x000D_	50.0817	36.3427	0.944312	0.0164814	2	6.17014	15.0188	6.62297	0.115593	48.8153		24.4032	0
22651	Thu Mar 23 11:21:49 2017_x000D_	50.8901	36.4331	-2.00106	-0.0349251	2	6.17014	15.0188	6.62297	0.115593	49.5827		12.0887	0
22652	Thu Mar 23 11:21:49 2017_x000D_	51.293	36.4264	-2.00164	-0.0349353	2	6.17014	15.0188	6.62297	0.115593	49.9435		12.0826	0
22653	Thu Mar 23 11:21:49 2017_x000D_	51.6957	36.4198	-2.00233	-0.0349473	2	6.17014	15.0188	6.62297	0.115593	50.3049		18.1165	6.648
22654	Thu Mar 23 11:21:49 2017_x000D_	52.2995	36.4098	-2.00324	-0.0349631	2	6.16073	15.2402	7.04508	0.12296	50.7636		12.0706	0
22655	Thu Mar 23 11:21:49 2017_x000D_	52.7018	36.4032	-2.00388	-0.0349743	2	6.16073	15.2402	7.04508	0.12296	51.1267		18.3684	0
22656	Thu Mar 23 11:21:49 2017_x000D_	53.3069	36.4967	-4.93725	-0.0861712	2	6.16073	15.2402	7.04508	0.12296	51.7165		12.4442	0
22657	Thu Mar 23 11:21:50 2017_x000D_	53.7068	36.3865	-2.00553	-0.0350031	2	6.16073	15.2402	7.04508	0.12296	52.0365		18.355	6.59035
22658	Thu Mar 23 11:21:50 2017_x000D_	54.3114	36.4803	0.950518	0.0165897	2	6.3803	15.2471	12.032	0.209997	52.4237		6.02181	0
22659	Thu Mar 23 11:21:50 2017_x000D_	54.5121	36.477	0.9505	0.0165894	2	6.3803	15.2471	12.032	0.209997	52.6059		12.0437	0
22660	Thu Mar 23 11:21:50 2017_x000D_	54.9135	36.4703	0.950517	0.0165896	2	6.3803	15.2471	12.032	0.209997	52.9707		18.0535	0
22661	Thu Mar 23 11:21:50 2017_x000D_	55.5152	36.4603	0.950515	0.0165896	2	6.3803	15.2471	12.032	0.209997	53.5186		12.0286	13.1801
22662	Thu Mar 23 11:21:50 2017_x000D_	55.9161	36.4537	0.950532	0.0165899	2	6.81942	15.2609	6.62297	0.115593	53.4754		9.01325	0
22663	Thu Mar 23 11:21:50 2017_x000D_	56.2165	36.4487	0.950533	0.0165899	2	6.81942	15.2609	6.62297	0.115593	53.7494		21.0389	0
22664	Thu Mar 23 11:21:50 2017_x000D_	56.9177	36.437	0.950544	0.0165901	2	6.81942	15.2609	6.62297	0.115593	54.3899		9.0012	0
22665	Thu Mar 23 11:21:50 2017_x000D_	57.2177	36.4321	0.950489	0.0165892	2	6.81942	15.2609	6.62297	0.115593	54.6645		18.0115	6.64502
22666	Thu Mar 23 11:21:50 2017_x000D_	57.818	36.4221	0.950513	0.0165896	2	6.80999	15.4822	5.99629	0.104655	55.1389		9.52786	0
22667	Thu Mar 23 11:21:50 2017_x000D_	58.12	36.5204	-2.00618	-0.0350144	2	6.80999	15.4822	5.99629	0.104655	55.4556		20.9849	0
22668	Thu Mar 23 11:21:50 2017_x000D_	58.8194	36.5088	-1.86653	-0.0325771	2	6.80999	15.4822	5.99629	0.104655	56.099		8.99525	0
22669	Thu Mar 23 11:21:50 2017_x000D_	59.1192	36.5038	-2.00776	-0.0350421	2	6.80999	15.4822	5.99629	0.104655	56.3752		11.9837	0
22670	Thu Mar 23 11:21:50 2017_x000D_	59.5186	36.4971	-2.0084	-0.0350532	2	6.80999	15.4822	5.99629	0.104655	56.7435		20.9549	13.1792
22671	Thu Mar 23 11:21:50 2017_x000D_	60.217	36.4855	-1.86868	-0.0326146	2	7.24908	15.496	0	0	56.9751		9.50883	0
22672	Thu Mar 23 11:21:50 2017_x000D_	60.5183	36.5839	0.956726	0.016698	2	7.24908	15.496	0	0	57.2914		18.2138	0
22673	Thu Mar 23 11:21:50 2017_x000D_	61.1148	36.4708	3.91834	0.068388	2	7.24908	15.496	0	0	57.8053		11.9567	0
22674	Thu Mar 23 11:21:50 2017_x000D_	61.5133	36.4641	3.9189	0.0683978	2	7.24908	15.496	0	0	58.1745		8.95921	13.1783
22675	Thu Mar 23 11:21:50 2017_x000D_	61.8119	36.4592	3.77834	0.0659445	2	7.68814	15.5098	0	0	58.0367		21.1396	0
22676	Thu Mar 23 11:21:50 2017_x000D_	62.5106	36.5506	0.956694	0.0166975	2	7.68814	15.5098	0	0	58.7215		9.46877	0
22677	Thu Mar 23 11:21:50 2017_x000D_	62.8071	36.4424	-1.87264	-0.0326838	2	7.68814	15.5098	0	0	58.9599		8.96226	0
22678	Thu Mar 23 11:21:51 2017_x000D_	63.1058	36.4374	-2.01418	-0.035154	2	7.68814	15.5098	0	0	59.2375		17.8975	6.58885
22679	Thu Mar 23 11:21:51 2017_x000D_	63.7023	36.4275	-2.01519	-0.0351717	2	7.90766	15.5167	0	0	59.5844		5.96482	0
22680	Thu Mar 23 11:21:51 2017_x000D_	63.9011	36.4242	-2.01545	-0.0351763	2	7.90766	15.5167	0	0	59.7695		14.8971	0
22681	Thu Mar 23 11:21:51 2017_x000D_	64.3976	36.4159	-1.87509	-0.0327265	2	7.90766	15.5167	0	0	60.232		8.94426	0
22682	Thu Mar 23 11:21:51 2017_x000D_	64.6957	36.4109	-2.01672	-0.0351984	2	7.90766	15.5167	0	0	60.5099		12.302	6.58885
22683	Thu Mar 23 11:21:51 2017_x000D_	65.0943	36.5072	-4.96953	-0.0867347	2	8.12718	15.5236	0	0	60.7088		6.71089	0
22684	Thu Mar 23 11:21:51 2017_x000D_	65.2945	36.607	-2.0113	-0.0351038	2	8.12718	15.5236	0	0	60.9312		12.3014	0
22685	Thu Mar 23 11:21:51 2017_x000D_	65.6896	36.4973	-4.97154	-0.0867697	2	8.12718	15.5236	0	0	61.2644		0	0
22686	Thu Mar 23 11:21:51 2017_x000D_	65.6896	36.4973	-4.97154	-0.0867697	2	8.12718	15.5236	0	0	61.2644		12.2817	0
22687	Thu Mar 23 11:21:51 2017_x000D_	66.0876	36.5932	-13.5989	-0.237346	2	8.12718	15.5236	0	0	61.6712		4.29862	6.58855
22688	Thu Mar 23 11:21:51 2017_x000D_	66.1851	36.4882	-22.6763	-0.395777	2	8.34669	15.5305	0	0	61.5183		4.29372	0
22689	Thu Mar 23 11:21:51 2017_x000D_	66.0848	36.3861	-39.24	-0.684868	2	8.34669	15.5305	0	0	61.3893		0.0108167	0
22690	Thu Mar 23 11:21:51 2017_x000D_	66.0851	36.3859	-47.1481	-0.82289	2	8.34669	15.5305	0	0	61.3895		4.27458	0
22691	Thu Mar 23 11:21:51 2017_x000D_	65.9851	36.2844	-63.4076	-1.10667	2	8.34669	15.5305	0	0	61.261		4.29994	6.58855
22692	Thu Mar 23 11:21:51 2017_x000D_	66.0832	36.1799	-72.2158	-1.2604	2	8.5662	15.5374	0	0	61.1091		3.1027	0
22693	Thu Mar 23 11:21:51 2017_x000D_	66.0854	36.2833	-89.1353	-1.5557	2	8.5662	15.5374	0	0	61.1461		6.86383	0
22694	Thu Mar 23 11:21:51 2017_x000D_	66.1878	36.4879	262.645	4.58403	2	8.5662	15.5374	0	0	61.3121		4.29862	0
22695	Thu Mar 23 11:21:51 2017_x000D_	66.0903	36.5929	253.958	4.4324	2	8.5662	15.5374	0	0	61.2565		9.74834	6.58795
22696	Thu Mar 23 11:21:51 2017_x000D_	65.9958	36.9038	245.171	4.27904	2	8.78569	15.5443	0	0	61.0674		6.86292	0
22697	Thu Mar 23 11:21:51 2017_x000D_	65.8997	37.1114	242.738	4.23658	2	8.78569	15.5443	0	0	61.0504		22.0372	0
22698	Thu Mar 23 11:21:51 2017_x000D_	65.5126	37.7357	242.739	4.23659	2	8.78569	15.5443	0	0	60.9131		13.7152	0
22699	Thu Mar 23 11:21:52 2017_x000D_	65.3206	38.1506	242.738	4.23659	2	8.78569	15.5443	0	0	60.8871		22.0346	6.58825
22700	Thu Mar 23 11:21:52 2017_x000D_	64.9335	38.7748	242.739	4.23659	2	9.00519	15.5512	0	0	60.5583		12.6989	0
22701	Thu Mar 23 11:21:52 2017_x000D_	64.8407	39.1878	245.172	4.27905	2	9.00519	15.5512	0	0	60.6324		17.8322	0
22702	Thu Mar 23 11:21:52 2017_x000D_	64.5513	39.707	248.809	4.34254	2	9.00519	15.5512	0	0	60.5712		0	0
22703	Thu Mar 23 11:21:52 2017_x000D_	64.5513	39.707	248.809	4.34254	2	9.00519	15.5512	0	0	60.5712		20.5607	0
22704	Thu Mar 23 11:21:52 2017_x000D_	64.2635	40.329	251.347	4.38683	2	9.00519	15.5512	0	0	60.5592		6.16575	13.1753
22705	Thu Mar 23 11:21:52 2017_x000D_	64.2667	40.5345	251.346	4.38682	2	9.44415	15.565	0	0	60.2411		19.4358	0
22706	Thu Mar 23 11:21:52 2017_x000D_	64.0781	41.1543	256.663	4.47961	2	9.44415	15.565	0	0	60.3298		9.23817	0
22707	Thu Mar 23 11:21:52 2017_x000D_	64.083	41.4622	257.346	4.49154	2	9.44415	15.565	0	0	60.4654		16.5337	0
22708	Thu Mar 23 11:21:52 2017_x000D_	63.8929	41.9795	256.662	4.4796	2	9.44415	15.565	0	0	60.5177		16.5224	9.30344
22709	Thu Mar 23 11:21:52 2017_x000D_	63.7028	42.4964	257.348	4.49158	2	9.65414	15.7932	0	0	60.2853		15.395	0
22710	Thu Mar 23 11:21:52 2017_x000D_	63.711	43.0095	256.661	4.47959	2	9.65414	15.7932	0	0	60.5217		13.6923	0
22711	Thu Mar 23 11:21:52 2017_x000D_	63.5193	43.4237	256.663	4.47961	2	9.65414	15.7932	0	0	60.5384		9.22622	0
22712	Thu Mar 23 11:21:52 2017_x000D_	63.5243	43.7312	257.347	4.49155	2	9.65414	15.7932	0	0	60.6838		19.4131	0
22713	Thu Mar 23 11:21:52 2017_x000D_	63.336	44.3503	257.348	4.49157	2	9.65414	15.7932	0	0	60.805		9.71128	0
22714	Thu Mar 23 11:21:52 2017_x000D_	63.2418	44.66	253.964	4.43251	2	9.65414	15.7932	0	0	60.8681		9.69606	0
22715	Thu Mar 23 11:21:52 2017_x000D_	63.1477	44.9692	257.349	4.49158	2	9.65414	15.7932	0	0	60.9327		21.7377	0
22716	Thu Mar 23 11:21:52 2017_x000D_	63.0603	45.6885	253.963	4.43249	2	9.65414	15.7932	0	0	61.2041		10.9914	0
22717	Thu Mar 23 11:21:52 2017_x000D_	62.8671	45.9998	254.766	4.44651	2	9.65414	15.7932	0	0	61.1887		22.339	9.30082
22718	Thu Mar 23 11:21:52 2017_x000D_	62.6806	46.7207	253.964	4.4325	2	9.86411	16.0213	355.304	6.20122	61.0904		19.3875	0
22719	Thu Mar 23 11:21:52 2017_x000D_	62.4926	47.339	253.964	4.43251	2	9.86411	16.0213	355.304	6.20122	61.2418		0	0
22720	Thu Mar 23 11:21:52 2017_x000D_	62.4926	47.339	253.964	4.43251	2	9.86411	16.0213	355.304	6.20122	61.2418		25.2924	0
22721	Thu Mar 23 11:21:53 2017_x000D_	62.3079	48.1616	253.963	4.43249	2	9.86411	16.0213	355.304	6.20122	61.5089		6.83484	13.1732
22722	Thu Mar 23 11:21:53 2017_x000D_	62.2123	48.3684	251.34	4.38671	2	10.303	16.0351	351.946	6.14262	61.1557		20.4974	0
22723	Thu Mar 23 11:21:53 2017_x000D_	61.9252	48.9884	253.965	4.43253	2	10.303	16.0351	351.946	6.14262	61.2435		12.2627	0
22724	Thu Mar 23 11:21:53 2017_x000D_	61.9321	49.3971	253.963	4.4325	2	10.303	16.0351	351.946	6.14262	61.4702		19.3637	0
22725	Thu Mar 23 11:21:53 2017_x000D_	61.7442	50.0146	253.964	4.4325	2	10.303	16.0351	351.946	6.14262	61.6507		12.6277	6.58525
22726	Thu Mar 23 11:21:53 2017_x000D_	61.652	50.4253	256.666	4.47966	2	10.0836	16.0282	348.493	6.08235	61.9876		15.6212	0
22727	Thu Mar 23 11:21:53 2017_x000D_	61.5616	50.9381	254.766	4.4465	2	10.0836	16.0282	348.493	6.08235	62.1988		13.6533	0
22728	Thu Mar 23 11:21:53 2017_x000D_	61.3704	51.3511	254.767	4.44652	2	10.0836	16.0282	348.493	6.08235	62.2739		9.18732	0
22729	Thu Mar 23 11:21:53 2017_x000D_	61.3756	51.6573	253.962	4.43248	2	10.0836	16.0282	348.493	6.08235	62.4524		8.5649	0
22730	Thu Mar 23 11:21:53 2017_x000D_	61.181	51.8662	253.964	4.43251	2	10.0836	16.0282	348.493	6.08235	62.4124		19.3418	13.1735
22731	Thu Mar 23 11:21:53 2017_x000D_	60.9933	52.483	253.964	4.43251	2	10.5225	16.042	351.681	6.138	62.2515		12.2358	0
22732	Thu Mar 23 11:21:53 2017_x000D_	61.0003	52.8908	253.963	4.43248	2	10.5225	16.042	351.681	6.138	62.4967		19.3352	0
22733	Thu Mar 23 11:21:53 2017_x000D_	60.8127	53.5074	253.963	4.43248	2	10.5225	16.042	351.681	6.138	62.7117		6.82269	0
22734	Thu Mar 23 11:21:53 2017_x000D_	60.7172	53.7138	251.337	4.38665	2	10.5225	16.042	351.681	6.138	62.7588		13.6399	6.58525
22735	Thu Mar 23 11:21:53 2017_x000D_	60.5262	54.1264	251.337	4.38666	2	10.7419	16.0489	352.18	6.14671	62.6767		9.65525	0
22736	Thu Mar 23 11:21:53 2017_x000D_	60.4325	54.4343	254.768	4.44654	2	10.7419	16.0489	352.18	6.14671	62.7901		9.16938	0
22737	Thu Mar 23 11:21:53 2017_x000D_	60.4378	54.7399	253.963	4.43249	2	10.7419	16.0489	352.18	6.14671	62.9816		13.6372	0
22738	Thu Mar 23 11:21:53 2017_x000D_	60.2468	55.1524	253.964	4.43251	2	10.7419	16.0489	352.18	6.14671	63.0858		6.1059	13.1704
22739	Thu Mar 23 11:21:53 2017_x000D_	60.2503	55.3559	253.963	4.43249	2	11.1807	16.0626	343.965	6.00332	62.8633		16.4304	0
22740	Thu Mar 23 11:21:53 2017_x000D_	60.0612	55.8699	254.768	4.44653	2	11.1807	16.0626	343.965	6.00332	63.0391		6.82541	0
22741	Thu Mar 23 11:21:53 2017_x000D_	59.9657	56.0764	250.337	4.3692	2	11.1807	16.0626	343.965	6.00332	63.0958		9.64864	0
22742	Thu Mar 23 11:21:54 2017_x000D_	59.8721	56.3841	253.964	4.43251	2	11.1807	16.0626	343.965	6.00332	63.2193		6.81724	6.58825
22743	Thu Mar 23 11:21:54 2017_x000D_	59.7766	56.5903	251.336	4.38665	2	11.4002	16.0695	352.18	6.14671	63.1048		12.587	0
22744	Thu Mar 23 11:21:54 2017_x000D_	59.6848	56.9997	253.964	4.43251	2	11.4002	16.0695	352.18	6.14671	63.2984		6.80908	0
22745	Thu Mar 23 11:21:54 2017_x000D_	59.5893	57.2056	256.672	4.47977	2	11.4002	16.0695	352.18	6.14671	63.359		6.81054	0
22746	Thu Mar 23 11:21:54 2017_x000D_	59.4939	57.4116	259.45	4.52826	2	11.4002	16.0695	352.18	6.14671	63.4206		9.13938	0
22747	Thu Mar 23 11:21:54 2017_x000D_	59.4992	57.7162	265.459	4.63314	2	11.4002	16.0695	352.18	6.14671	63.6236		6.07871	13.1705
22748	Thu Mar 23 11:21:54 2017_x000D_	59.5023	57.9188	-77.9292	-1.36012	2	11.839	16.0833	352.43	6.15106	63.4192		4.2853	0
22749	Thu Mar 23 11:21:54 2017_x000D_	59.4047	58.0231	-69.159	-1.20705	2	11.839	16.0833	352.43	6.15106	63.4148		9.58492	0
22750	Thu Mar 23 11:21:54 2017_x000D_	59.5084	58.3253	-52.6054	-0.918137	2	11.839	16.0833	352.43	6.15106	63.6927		6.64188	0
22751	Thu Mar 23 11:21:54 2017_x000D_	59.7079	58.4213	-46.4207	-0.810195	2	11.839	16.0833	352.43	6.15106	63.9057		8.46428	6.58525
22752	Thu Mar 23 11:21:54 2017_x000D_	59.9088	58.6194	-30.6398	-0.534765	2	12.0584	16.0902	346.034	6.03943	64.0187		4.24064	0
22753	Thu Mar 23 11:21:54 2017_x000D_	60.0095	58.7186	-21.8389	-0.38116	2	12.0584	16.0902	346.034	6.03943	64.1599		5.94213	0
22754	Thu Mar 23 11:21:54 2017_x000D_	60.2075	58.7133	-16.3912	-0.286081	2	12.0584	16.0902	346.034	6.03943	64.3045		9.38403	0
22755	Thu Mar 23 11:21:54 2017_x000D_	60.506	58.8068	-7.14172	-0.124647	2	12.0584	16.0902	346.034	6.03943	64.5901		6.64459	20.9155
22756	Thu Mar 23 11:21:54 2017_x000D_	60.7056	58.9028	-4.23972	-0.0739971	2	12.7261	15.8896	353.377	6.16759	64.4373		11.8668	0
22757	Thu Mar 23 11:21:54 2017_x000D_	61.101	58.8916	-4.24099	-0.0740192	2	12.7261	15.8896	353.377	6.16759	64.7248		23.8713	0
22758	Thu Mar 23 11:21:54 2017_x000D_	61.8928	58.9704	-7.14208	-0.124653	2	12.7261	15.8896	353.377	6.16759	65.3706		12.1947	0
22759	Thu Mar 23 11:21:54 2017_x000D_	62.2892	59.0604	-10.0019	-0.174566	2	12.7261	15.8896	353.377	6.16759	65.7284		21.5301	0
22760	Thu Mar 23 11:21:54 2017_x000D_	62.9832	59.2432	-16.401	-0.286252	2	12.7261	15.8896	353.377	6.16759	66.3725		12.1787	13.1675
22761	Thu Mar 23 11:21:54 2017_x000D_	63.3791	59.333	-19.1805	-0.334763	2	13.1648	15.9034	346.176	6.04191	66.3898		18.6755	0
22762	Thu Mar 23 11:21:54 2017_x000D_	63.9734	59.5183	-24.4486	-0.426709	2	13.1648	15.9034	346.176	6.04191	66.961		13.2207	0
22763	Thu Mar 23 11:21:54 2017_x000D_	64.3705	59.7094	-24.4482	-0.426702	2	13.1648	15.9034	346.176	6.04191	67.3869		13.2113	0
22764	Thu Mar 23 11:21:55 2017_x000D_	64.7673	59.9004	-24.4479	-0.426697	2	13.1648	15.9034	346.176	6.04191	67.8126		24.3041	13.1705
22765	Thu Mar 23 11:21:55 2017_x000D_	65.5573	60.0799	-24.454	-0.426803	2	13.6036	15.9172	333.936	5.82828	68.1875		8.40495	0
22766	Thu Mar 23 11:21:55 2017_x000D_	65.757	60.2764	-24.4504	-0.42674	2	13.6036	15.9172	333.936	5.82828	68.4669		21.3086	0
22767	Thu Mar 23 11:21:55 2017_x000D_	66.3526	60.6634	-24.4464	-0.426671	2	13.6036	15.9172	333.936	5.82828	69.1714		9.30654	0
22768	Thu Mar 23 11:21:55 2017_x000D_	66.6488	60.7556	-28.2617	-0.49326	2	13.6036	15.9172	333.936	5.82828	69.457		22.4045	18.8178
22769	Thu Mar 23 11:21:55 2017_x000D_	67.34	61.0384	-24.449	-0.426715	2	14.0615	15.4885	303.692	5.30042	70.0956		6.58412	0
22770	Thu Mar 23 11:21:55 2017_x000D_	67.5377	61.1337	-21.8594	-0.381518	2	14.0615	15.4885	303.692	5.30042	70.3078		10.6235	0
22771	Thu Mar 23 11:21:55 2017_x000D_	67.8346	61.3267	-20.7922	-0.362892	2	14.0615	15.4885	303.692	5.30042	70.6589		9.29687	0
22772	Thu Mar 23 11:21:55 2017_x000D_	68.1304	61.4191	-19.1657	-0.334505	2	14.0615	15.4885	303.692	5.30042	70.9441		21.3496	21.0629
22773	Thu Mar 23 11:21:55 2017_x000D_	68.8186	61.6003	-18.202	-0.317686	2	14.3096	14.8317	297.051	5.18452	71.8229		6.57071	0
22774	Thu Mar 23 11:21:55 2017_x000D_	69.0159	61.6954	-15.5238	-0.270941	2	14.3096	14.8317	297.051	5.18452	72.0346		18.5399	0
22775	Thu Mar 23 11:21:55 2017_x000D_	69.6059	61.8793	-15.5231	-0.270929	2	14.3096	14.8317	297.051	5.18452	72.6027		13.116	0
22776	Thu Mar 23 11:21:55 2017_x000D_	69.9998	62.069	-15.5203	-0.27088	2	14.3096	14.8317	297.051	5.18452	73.0258		18.5123	0
22777	Thu Mar 23 11:21:55 2017_x000D_	70.5889	62.2527	-15.5196	-0.270868	2	14.3096	14.8317	297.051	5.18452	73.5942		5.86476	18.8178
22778	Thu Mar 23 11:21:55 2017_x000D_	70.7843	62.2467	-15.5217	-0.270905	2	14.7675	14.403	291.614	5.08962	73.6675		18.4962	0
22779	Thu Mar 23 11:21:55 2017_x000D_	71.3729	62.4302	-15.521	-0.270893	2	14.7675	14.403	291.614	5.08962	74.2346		0	0
22780	Thu Mar 23 11:21:55 2017_x000D_	71.3729	62.4302	-15.521	-0.270893	2	14.7675	14.403	291.614	5.08962	74.2346		17.775	0
22781	Thu Mar 23 11:21:55 2017_x000D_	71.9596	62.5129	-18.2062	-0.317758	2	14.7675	14.403	291.614	5.08962	74.7362		19.6062	81.323
22782	Thu Mar 23 11:21:55 2017_x000D_	72.5484	62.7965	-20.8032	-0.363084	2	16.3993	12.2384	297.288	5.18865	75.5569		9.23996	0
22783	Thu Mar 23 11:21:55 2017_x000D_	72.8424	62.8883	-19.1714	-0.334605	2	16.3993	12.2384	297.288	5.18865	75.8369		9.21259	0
22784	Thu Mar 23 11:21:55 2017_x000D_	73.1356	62.9796	-20.8046	-0.363109	2	16.3993	12.2384	297.288	5.18865	76.1162		15.7122	0
22785	Thu Mar 23 11:21:56 2017_x000D_	73.6252	63.1656	-21.8735	-0.381764	2	16.3993	12.2384	297.288	5.18865	76.6054		9.21151	98.9885
22786	Thu Mar 23 11:21:56 2017_x000D_	73.9183	63.2571	-18.2028	-0.317699	2	18.6994	9.8726	306.634	5.35178	76.8052		15.6933	0
22787	Thu Mar 23 11:21:56 2017_x000D_	74.4073	63.4429	-19.1712	-0.3346	2	18.6994	9.8726	306.634	5.35178	77.2861		9.19648	0
22788	Thu Mar 23 11:21:56 2017_x000D_	74.7	63.534	-20.8058	-0.363131	2	18.6994	9.8726	306.634	5.35178	77.5604		8.30509	0
22789	Thu Mar 23 11:21:56 2017_x000D_	74.8968	63.7287	-20.8018	-0.36306	2	18.6994	9.8726	306.634	5.35178	77.8372		17.6991	0
22790	Thu Mar 23 11:21:56 2017_x000D_	75.481	63.811	-18.2014	-0.317675	2	18.6994	9.8726	306.634	5.35178	78.3167		6.50233	99.9737
22791	Thu Mar 23 11:21:56 2017_x000D_	75.6763	63.905	-20.8059	-0.363131	2	20.7904	7.2778	299.56	5.22831	78.8613		6.51024	0
22792	Thu Mar 23 11:21:56 2017_x000D_	75.8717	63.9994	-18.1994	-0.317639	2	20.7904	7.2778	299.56	5.22831	79.0651		12.998	0
22793	Thu Mar 23 11:21:56 2017_x000D_	76.2621	64.1873	-23.3205	-0.40702	2	20.7904	7.2778	299.56	5.22831	79.472		9.19254	0
22794	Thu Mar 23 11:21:56 2017_x000D_	76.5546	64.2786	-21.8756	-0.381802	2	20.7904	7.2778	299.56	5.22831	79.7417		10.4935	38.8917
22795	Thu Mar 23 11:21:56 2017_x000D_	76.8475	64.4698	-20.8018	-0.36306	2	21.4973	6.1911	296.915	5.18214	80.3744		8.73736	0
22796	Thu Mar 23 11:21:56 2017_x000D_	77.1386	64.4606	-21.8775	-0.381835	2	21.4973	6.1911	296.915	5.18214	80.5685		6.49022	0
22797	Thu Mar 23 11:21:56 2017_x000D_	77.3335	64.5545	-24.4839	-0.427325	2	21.4973	6.1911	296.915	5.18214	80.7711		16.9359	0
22798	Thu Mar 23 11:21:56 2017_x000D_	77.8211	64.839	-33.1186	-0.578029	2	21.4973	6.1911	296.915	5.18214	81.3139		0.0127279	18.8348
22799	Thu Mar 23 11:21:56 2017_x000D_	77.8214	64.8387	-40.8307	-0.712631	2	21.9556	5.762	301.717	5.26596	81.3083		4.24509	0
22800	Thu Mar 23 11:21:56 2017_x000D_	77.918	64.7353	-56.9918	-0.994695	2	21.9556	5.762	301.717	5.26596	81.2997		0.0108167	0
22801	Thu Mar 23 11:21:56 2017_x000D_	77.9183	64.7351	-64.5518	-1.12664	2	21.9556	5.762	301.717	5.26596	81.2998		4.16211	0
22802	Thu Mar 23 11:21:56 2017_x000D_	78.017	64.8326	-83.8554	-1.46355	2	21.9556	5.762	301.717	5.26596	81.4384		0.0169706	0
22803	Thu Mar 23 11:21:56 2017_x000D_	78.0174	64.833	265.089	4.62667	2	21.9556	5.762	301.717	5.26596	81.439		9.02754	0
22804	Thu Mar 23 11:21:56 2017_x000D_	78.0207	65.1339	248.605	4.33898	2	21.9556	5.762	300.094	5.23762	81.6598		3.01215	0
22805	Thu Mar 23 11:21:56 2017_x000D_	78.0217	65.2343	242.609	4.23432	2	21.9556	5.762	300.094	5.23762	81.7335		4.23502	0
22806	Thu Mar 23 11:21:57 2017_x000D_	77.9257	65.3378	234.526	4.09326	2	21.9556	5.762	300.094	5.23762	81.7431		12.6836	0
22807	Thu Mar 23 11:21:57 2017_x000D_	77.638	65.6476	223.386	3.89882	2	21.9556	5.762	300.094	5.23762	81.7729		6.60225	6.6545
22808	Thu Mar 23 11:21:57 2017_x000D_	77.4453	65.7539	221.328	3.8629	2	21.9458	5.9836	296.064	5.16729	81.564		10.6963	0
22809	Thu Mar 23 11:21:57 2017_x000D_	77.1568	65.9634	219.662	3.83383	2	21.9458	5.9836	296.064	5.16729	81.522		29.5619	0
22810	Thu Mar 23 11:21:57 2017_x000D_	76.4864	66.6856	223.386	3.89882	2	21.9458	5.9836	296.064	5.16729	81.6052		12.6666	0
22811	Thu Mar 23 11:21:57 2017_x000D_	76.1991	66.995	227.125	3.96407	2	21.9458	5.9836	296.064	5.16729	81.6444		25.5521	0
22812	Thu Mar 23 11:21:57 2017_x000D_	75.5263	67.5173	230.848	4.02906	2	21.9458	5.9836	296.064	5.16729	81.5921		13.451	0
22813	Thu Mar 23 11:21:57 2017_x000D_	75.3369	67.9237	230.848	4.02906	2	21.9458	5.9836	296.064	5.16729	81.7752		8.44445	0
22814	Thu Mar 23 11:21:57 2017_x000D_	75.1454	68.13	235.046	4.10233	2	21.9458	5.9836	296.064	5.16729	81.8069		23.3846	0
22815	Thu Mar 23 11:21:57 2017_x000D_	74.6675	68.7458	240.319	4.19437	2	21.9458	5.9836	296.064	5.16729	81.9675		6.72152	0
22816	Thu Mar 23 11:21:57 2017_x000D_	74.5729	68.9489	242.616	4.23445	2	21.9458	5.9836	296.064	5.16729	82.0624		20.1658	0
22817	Thu Mar 23 11:21:57 2017_x000D_	74.289	69.5582	245.021	4.27642	2	21.9458	5.9836	296.064	5.16729	82.3501		10.8145	0
22818	Thu Mar 23 11:21:57 2017_x000D_	74.0986	69.8643	251.14	4.38322	2	21.9458	5.9836	296.064	5.16729	82.4661		19.0213	0
22819	Thu Mar 23 11:21:57 2017_x000D_	73.9118	70.4702	251.14	4.38322	2	21.9458	5.9836	296.064	5.16729	82.819		12.3994	0
22820	Thu Mar 23 11:21:57 2017_x000D_	73.8196	70.8731	248.622	4.33928	2	21.9458	5.9836	296.064	5.16729	83.0755		20.1524	6.58235
22821	Thu Mar 23 11:21:57 2017_x000D_	73.5359	71.482	251.14	4.38322	2	21.7265	5.9766	294.105	5.13309	83.5175		6.72424	0
22822	Thu Mar 23 11:21:57 2017_x000D_	73.4413	71.6852	248.623	4.33929	2	21.7265	5.9766	294.105	5.13309	83.6184		11.9709	0
22823	Thu Mar 23 11:21:57 2017_x000D_	73.4462	72.0842	248.621	4.33926	2	21.7265	5.9766	294.105	5.13309	83.9353		10.8181	0
22824	Thu Mar 23 11:21:57 2017_x000D_	73.2559	72.3905	247.532	4.32026	2	21.7265	5.9766	294.105	5.13309	84.06		20.1524	9.41732
22825	Thu Mar 23 11:21:57 2017_x000D_	72.9722	72.9994	245.019	4.27639	2	21.9556	5.762	285.035	4.9748	84.4012		6.7121	0
22826	Thu Mar 23 11:21:57 2017_x000D_	72.8777	73.2022	247.533	4.32026	2	21.9556	5.762	285.035	4.9748	84.5059		16.1721	0
22827	Thu Mar 23 11:21:57 2017_x000D_	72.6899	73.7075	248.622	4.33928	2	21.9556	5.762	285.035	4.9748	84.7972		9.50169	0
22828	Thu Mar 23 11:21:58 2017_x000D_	72.5967	74.0102	245.019	4.27638	2	21.9556	5.762	285.035	4.9748	84.9843		17.4899	20.9445
22829	Thu Mar 23 11:21:58 2017_x000D_	72.3119	74.5189	248.623	4.33929	2	21.7656	5.0902	249.307	4.35123	85.8794		6.71482	0
22830	Thu Mar 23 11:21:58 2017_x000D_	72.2174	74.7218	246.196	4.29694	2	21.7656	5.0902	249.307	4.35123	85.988		10.813	0
22831	Thu Mar 23 11:21:58 2017_x000D_	72.0271	75.0279	245.019	4.27639	2	21.7656	5.0902	249.307	4.35123	86.1249		18.9824	0
22832	Thu Mar 23 11:21:58 2017_x000D_	71.8408	75.6326	245.019	4.27638	2	21.7656	5.0902	249.307	4.35123	86.5087		6.71482	18.613
22833	Thu Mar 23 11:21:58 2017_x000D_	71.7463	75.8355	242.612	4.23439	2	21.3463	4.6329	241.53	4.21549	87.2351		14.9723	0
22834	Thu Mar 23 11:21:58 2017_x000D_	71.4603	76.2445	245.019	4.27639	2	21.3463	4.6329	241.53	4.21549	87.405		5.97055	0
22835	Thu Mar 23 11:21:58 2017_x000D_	71.463	76.4435	245.019	4.27638	2	21.3463	4.6329	241.53	4.21549	87.5697		13.4175	0
22836	Thu Mar 23 11:21:58 2017_x000D_	71.2741	76.8489	245.019	4.27638	2	21.3463	4.6329	241.53	4.21549	87.7949		8.44665	0
22837	Thu Mar 23 11:21:58 2017_x000D_	71.0826	77.0553	245.019	4.27639	2	21.3463	4.6329	241.53	4.21549	87.8562		5.97051	9.30838
22838	Thu Mar 23 11:21:58 2017_x000D_	71.0852	77.2543	245.019	4.27638	2	21.1366	4.40421	235.466	4.10966	88.3289		8.44665	0
22839	Thu Mar 23 11:21:58 2017_x000D_	70.8937	77.4607	245.019	4.27639	2	21.1366	4.40421	235.466	4.10966	88.3913		5.96755	0
22840	Thu Mar 23 11:21:58 2017_x000D_	70.8964	77.6596	245.019	4.27638	2	21.1366	4.40421	235.466	4.10966	88.5573		6.70938	0
22841	Thu Mar 23 11:21:58 2017_x000D_	70.8019	77.8623	242.612	4.23438	2	21.1366	4.40421	235.466	4.10966	88.6721		13.4229	18.6196
22842	Thu Mar 23 11:21:58 2017_x000D_	70.613	78.2679	235.045	4.10232	2	20.7172	3.9467	233.672	4.07834	89.5167		0.0127279	0
22843	Thu Mar 23 11:21:58 2017_x000D_	70.6127	78.2682	227.142	3.96437	2	20.7172	3.9467	233.672	4.07834	89.5167		4.10702	0
22844	Thu Mar 23 11:21:58 2017_x000D_	70.7103	78.3642	207.803	3.62684	2	20.7172	3.9467	233.672	4.07834	89.6508		4.21636	0
22845	Thu Mar 23 11:21:58 2017_x000D_	70.8056	78.2609	199.157	3.47595	2	20.7172	3.9467	233.672	4.07834	89.6183		2.89474	27.3577
22846	Thu Mar 23 11:21:58 2017_x000D_	70.902	78.2567	182.218	3.1803	2	20.5368	3.0528	257.848	4.50029	90.5112		0.015	0
22847	Thu Mar 23 11:21:58 2017_x000D_	70.9017	78.2563	171.136	2.98689	2	20.5368	3.0528	257.848	4.50029	90.5107		2.96718	0
22848	Thu Mar 23 11:21:58 2017_x000D_	70.9028	78.3552	163.237	2.84902	2	20.5368	3.0528	257.848	4.50029	90.5935		4.12402	0
22849	Thu Mar 23 11:21:59 2017_x000D_	70.8047	78.2589	147.456	2.57359	2	20.5368	3.0528	257.848	4.50029	90.4589		5.82101	0
22850	Thu Mar 23 11:21:59 2017_x000D_	70.6108	78.2661	139.735	2.43884	2	20.5368	3.0528	257.848	4.50029	90.3573		4.11558	33.2961
22851	Thu Mar 23 11:21:59 2017_x000D_	70.5128	78.1701	128.06	2.23508	2	20.5855	1.944	255.441	4.45829	91.1216		10.5684	0
22852	Thu Mar 23 11:21:59 2017_x000D_	70.3144	77.879	126.465	2.20724	2	20.5855	1.944	255.441	4.45829	90.7694		10.4643	0
22853	Thu Mar 23 11:21:59 2017_x000D_	70.0204	77.6913	124.291	2.16929	2	20.5855	1.944	255.441	4.45829	90.4514		26.3362	0
22854	Thu Mar 23 11:21:59 2017_x000D_	69.6205	76.9098	124.287	2.16922	2	20.5855	1.944	255.441	4.45829	89.5785		12.3835	14.6953
22855	Thu Mar 23 11:21:59 2017_x000D_	69.3244	76.6222	128.06	2.23506	2	20.1562	1.7081	180	3.14159	89.6082		25.2415	0
22856	Thu Mar 23 11:21:59 2017_x000D_	68.8278	75.943	131.907	2.30221	2	20.1562	1.7081	180	3.14159	88.7679		0	0
22857	Thu Mar 23 11:21:59 2017_x000D_	68.8278	75.943	131.907	2.30221	2	20.1562	1.7081	180	3.14159	88.7679		18.7816	0
22858	Thu Mar 23 11:21:59 2017_x000D_	68.4307	75.459	137.692	2.40317	2	20.1562	1.7081	180	3.14159	88.1455		10.6018	6.58844
22859	Thu Mar 23 11:21:59 2017_x000D_	68.2315	75.1671	139.704	2.43829	2	19.9367	1.701	169.496	2.95826	87.9185		18.7088	0
22860	Thu Mar 23 11:21:59 2017_x000D_	67.7381	74.7857	141.462	2.46899	2	19.9367	1.701	169.496	2.95826	87.329		10.6143	0
22861	Thu Mar 23 11:21:59 2017_x000D_	67.5386	74.4935	143.581	2.50596	2	19.9367	1.701	169.496	2.95826	86.9752		17.0227	0
22862	Thu Mar 23 11:21:59 2017_x000D_	67.0461	74.2117	147.403	2.57267	2	19.9367	1.701	169.496	2.95826	86.4702		8.29306	0
22863	Thu Mar 23 11:21:59 2017_x000D_	66.8479	74.019	147.401	2.57263	2	19.9367	1.701	169.496	2.95826	86.2007		19.5891	6.66066
22864	Thu Mar 23 11:21:59 2017_x000D_	66.2573	73.7405	149.73	2.61328	2	19.927	1.92281	166.987	2.91448	85.4651		10.5565	0
22865	Thu Mar 23 11:21:59 2017_x000D_	65.9608	73.551	151.131	2.63773	2	19.927	1.92281	166.987	2.91448	85.1452		9.2406	0
22866	Thu Mar 23 11:21:59 2017_x000D_	65.6661	73.4614	147.407	2.57274	2	19.927	1.92281	166.987	2.91448	84.9107		21.123	0
22867	Thu Mar 23 11:21:59 2017_x000D_	65.0729	73.0821	147.407	2.57274	2	19.927	1.92281	166.987	2.91448	84.2722		8.31858	6.66066
22868	Thu Mar 23 11:21:59 2017_x000D_	64.874	72.8889	147.405	2.57271	2	19.9367	1.701	169.074	2.95089	84.1848		21.1513	0
22869	Thu Mar 23 11:21:59 2017_x000D_	64.28	72.5091	147.405	2.57271	2	19.9367	1.701	169.074	2.95089	83.5471		8.32915	0
22870	Thu Mar 23 11:22:00 2017_x000D_	64.0809	72.3156	147.403	2.57267	2	19.9367	1.701	169.074	2.95089	83.2774		18.8246	0
22871	Thu Mar 23 11:22:00 2017_x000D_	63.5844	71.9319	145.834	2.54528	2	19.9367	1.701	169.074	2.95089	82.6892		10.5998	9.42375
22872	Thu Mar 23 11:22:00 2017_x000D_	63.2867	71.7416	147.401	2.57263	2	19.7074	1.9157	171.074	2.9858	82.3092		17.1336	0
22873	Thu Mar 23 11:22:00 2017_x000D_	62.7912	71.4576	143.595	2.50621	2	19.7074	1.9157	171.074	2.9858	81.8064		10.6131	0
22874	Thu Mar 23 11:22:00 2017_x000D_	62.4931	71.2671	145.201	2.53424	2	19.7074	1.9157	171.074	2.9858	81.4876		10.6072	0
22875	Thu Mar 23 11:22:00 2017_x000D_	62.1953	71.0765	143.597	2.50624	2	19.7074	1.9157	171.074	2.9858	81.1692		6.57042	0
22876	Thu Mar 23 11:22:00 2017_x000D_	61.9972	70.9831	145.838	2.54535	2	19.7074	1.9157	172.345	3.00799	80.986		18.8983	0
22877	Thu Mar 23 11:22:00 2017_x000D_	61.4986	70.5981	147.401	2.57263	2	19.7074	1.9157	172.345	3.00799	80.3976		10.623	0
22878	Thu Mar 23 11:22:00 2017_x000D_	61.2003	70.4073	145.837	2.54533	2	19.7074	1.9157	172.345	3.00799	80.0797		16.7454	0
22879	Thu Mar 23 11:22:00 2017_x000D_	60.7998	70.0185	145.833	2.54527	2	19.7074	1.9157	172.345	3.00799	79.5398		10.6497	0
22880	Thu Mar 23 11:22:00 2017_x000D_	60.5007	69.8273	147.397	2.57256	2	19.7074	1.9157	172.345	3.00799	79.2217		15.8677	6.66049
22881	Thu Mar 23 11:22:00 2017_x000D_	60.005	69.6428	145.838	2.54536	2	19.7172	1.6939	169.074	2.95089	78.9947		6.69002	0
22882	Thu Mar 23 11:22:00 2017_x000D_	59.9026	69.4447	147.397	2.57256	2	19.7172	1.6939	169.074	2.95089	78.7721		9.3257	0
22883	Thu Mar 23 11:22:00 2017_x000D_	59.6053	69.3539	143.603	2.50634	2	19.7172	1.6939	169.074	2.95089	78.5426		10.7419	0
22884	Thu Mar 23 11:22:00 2017_x000D_	59.4028	69.0586	145.833	2.54526	2	19.7172	1.6939	169.074	2.95089	78.1854		5.91931	9.42375
22885	Thu Mar 23 11:22:00 2017_x000D_	59.2056	69.0652	145.837	2.54534	2	19.4879	1.9086	149.346	2.60658	78.0225		8.39715	0
22886	Thu Mar 23 11:22:00 2017_x000D_	59.0047	68.8703	145.835	2.54531	2	19.4879	1.9086	149.346	2.60658	77.7525		6.60523	0
22887	Thu Mar 23 11:22:00 2017_x000D_	58.8056	68.7763	148.2	2.58658	2	19.4879	1.9086	149.346	2.60658	77.5704		8.40355	0
22888	Thu Mar 23 11:22:00 2017_x000D_	58.6045	68.5813	148.198	2.58655	2	19.4879	1.9086	149.346	2.60658	77.3004		6.62407	0
22889	Thu Mar 23 11:22:00 2017_x000D_	58.4048	68.4871	153.467	2.6785	2	19.4879	1.9086	154.464	2.6959	77.1182		3.02143	0
22890	Thu Mar 23 11:22:00 2017_x000D_	58.4031	68.3864	155.935	2.72159	2	19.4879	1.9086	154.464	2.6959	77.0305		4.2133	0
22891	Thu Mar 23 11:22:01 2017_x000D_	58.5037	68.4844	164.807	2.87643	2	19.4879	1.9086	154.464	2.6959	77.1659		0.00948683	0
22892	Thu Mar 23 11:22:01 2017_x000D_	58.5038	68.4847	170.336	2.97292	2	19.4879	1.9086	154.464	2.6959	77.1662		4.26235	6.58844
22893	Thu Mar 23 11:22:01 2017_x000D_	58.6006	68.3807	173.591	3.02973	2	19.2684	1.9015	160.102	2.79431	77.2432		6.69491	0
22894	Thu Mar 23 11:22:01 2017_x000D_	58.4052	68.4885	181.911	3.17495	2	19.2684	1.9015	160.102	2.79431	77.2368		2.95387	0
22895	Thu Mar 23 11:22:01 2017_x000D_	58.3068	68.492	187.731	3.27652	2	19.2684	1.9015	160.102	2.79431	77.19		6.60652	0
22896	Thu Mar 23 11:22:01 2017_x000D_	58.1077	68.3979	196.172	3.42385	2	19.2684	1.9015	160.102	2.79431	77.0082		6.69582	0
22897	Thu Mar 23 11:22:01 2017_x000D_	57.9121	68.5054	198.863	3.47081	2	19.2684	1.9015	160.102	2.79431	77.0027		9.42944	6.59144
22898	Thu Mar 23 11:22:01 2017_x000D_	57.618	68.6163	207.552	3.62247	2	19.0488	1.8944	148.524	2.59224	77.0675		2.96256	0
22899	Thu Mar 23 11:22:01 2017_x000D_	57.5193	68.6195	208.771	3.64374	2	19.0488	1.8944	148.524	2.59224	77.0209		6.69845	0
22900	Thu Mar 23 11:22:01 2017_x000D_	57.3236	68.727	211.258	3.68715	2	19.0488	1.8944	148.524	2.59224	77.0166		8.53961	0
22901	Thu Mar 23 11:22:01 2017_x000D_	57.1297	68.9354	211.259	3.68717	2	19.0488	1.8944	148.524	2.59224	77.1016		18.8926	9.42156
22902	Thu Mar 23 11:22:01 2017_x000D_	56.5403	69.1572	211.257	3.68713	2	18.8196	2.1091	145.54	2.54016	76.9305		8.54166	0
22903	Thu Mar 23 11:22:01 2017_x000D_	56.3463	69.3656	211.258	3.68716	2	18.8196	2.1091	145.54	2.54016	77.0175		21.6891	0
22904	Thu Mar 23 11:22:01 2017_x000D_	55.7605	69.7893	211.259	3.68717	2	18.8196	2.1091	145.54	2.54016	77.1054		12.3053	0
22905	Thu Mar 23 11:22:01 2017_x000D_	55.3666	69.9037	213.624	3.72844	2	18.8196	2.1091	145.54	2.54016	77.0181		17.5262	9.42396
22906	Thu Mar 23 11:22:01 2017_x000D_	54.8775	70.2232	212.664	3.71169	2	18.5903	2.32381	147.318	2.57118	76.9876		10.8586	0
22907	Thu Mar 23 11:22:01 2017_x000D_	54.5842	70.4353	211.258	3.68715	2	18.5903	2.32381	147.318	2.57118	77.0372		10.8503	0
22908	Thu Mar 23 11:22:01 2017_x000D_	54.2911	70.6472	212.665	3.7117	2	18.5903	2.32381	147.318	2.57118	77.0885		20.1423	0
22909	Thu Mar 23 11:22:01 2017_x000D_	53.7026	70.9704	215.091	3.75404	2	18.5903	2.32381	147.318	2.57118	77.1053		6.71856	6.58836
22910	Thu Mar 23 11:22:01 2017_x000D_	53.5063	71.0782	212.664	3.71168	2	18.3708	2.3168	147.885	2.58109	77.2181		24.2564	0
22911	Thu Mar 23 11:22:01 2017_x000D_	52.8202	71.506	211.258	3.68715	2	18.3708	2.3168	147.885	2.58109	77.2911		10.8604	0
22912	Thu Mar 23 11:22:01 2017_x000D_	52.5269	71.7182	212.664	3.71169	2	18.3708	2.3168	147.885	2.58109	77.3511		21.7347	0
22913	Thu Mar 23 11:22:02 2017_x000D_	51.9398	72.1427	212.664	3.71169	2	18.3708	2.3168	147.885	2.58109	77.476		10.8761	0
22914	Thu Mar 23 11:22:02 2017_x000D_	51.646	72.3551	211.26	3.68719	2	18.3708	2.3168	147.885	2.58109	77.541		9.47578	14.8348
22915	Thu Mar 23 11:22:02 2017_x000D_	51.3504	72.4664	215.089	3.75401	2	17.922	2.52441	135	2.35619	77.5199		21.7497	0
22916	Thu Mar 23 11:22:02 2017_x000D_	50.7629	72.8912	215.089	3.75402	2	17.922	2.52441	135	2.35619	77.6531		8.56081	0
22917	Thu Mar 23 11:22:02 2017_x000D_	50.5685	73.1001	215.09	3.75403	2	17.922	2.52441	135	2.35619	77.7607		12.3572	0
22918	Thu Mar 23 11:22:02 2017_x000D_	50.173	73.2152	212.664	3.71168	2	17.922	2.52441	135	2.35619	77.7002		19.3563	0
22919	Thu Mar 23 11:22:02 2017_x000D_	49.6845	73.6367	211.261	3.68721	2	17.922	2.52441	147.896	2.58128	77.8833		9.49018	0
22920	Thu Mar 23 11:22:02 2017_x000D_	49.3885	73.7483	215.088	3.754	2	17.922	2.52441	147.896	2.58128	77.8652		21.7713	0
22921	Thu Mar 23 11:22:02 2017_x000D_	48.8004	74.1735	215.088	3.754	2	17.922	2.52441	147.896	2.58128	78.0197		8.5671	0
22922	Thu Mar 23 11:22:02 2017_x000D_	48.6058	74.3825	215.089	3.75401	2	17.922	2.52441	147.896	2.58128	78.135		21.7797	0
22923	Thu Mar 23 11:22:02 2017_x000D_	48.0175	74.8079	215.089	3.75401	2	17.922	2.52441	147.896	2.58128	78.2984		12.3808	6.59145
22924	Thu Mar 23 11:22:02 2017_x000D_	47.6213	74.9234	212.665	3.7117	2	17.7024	2.5173	156.492	2.7313	78.344		8.57134	0
22925	Thu Mar 23 11:22:02 2017_x000D_	47.4266	75.1325	212.666	3.71171	2	17.7024	2.5173	156.492	2.7313	78.4633		20.2297	0
22926	Thu Mar 23 11:22:02 2017_x000D_	46.8356	75.4572	215.087	3.75398	2	17.7024	2.5173	156.492	2.7313	78.5428		9.51968	0
22927	Thu Mar 23 11:22:02 2017_x000D_	46.5387	75.5692	211.262	3.68721	2	17.7024	2.5173	156.492	2.7313	78.5373		10.8994	14.8347
22928	Thu Mar 23 11:22:02 2017_x000D_	46.2443	75.7821	212.664	3.71169	2	17.2536	2.7249	150.963	2.6348	78.5991		15.1289	0
22929	Thu Mar 23 11:22:02 2017_x000D_	45.8525	76.0996	215.087	3.75397	2	17.2536	2.7249	150.963	2.6348	78.7512		20.2539	0
22930	Thu Mar 23 11:22:02 2017_x000D_	45.2608	76.4247	212.664	3.71169	2	17.2536	2.7249	150.963	2.6348	78.842		8.57982	0
22931	Thu Mar 23 11:22:02 2017_x000D_	45.0659	76.634	212.665	3.71171	2	17.2536	2.7249	150.963	2.6348	78.9688		13.507	6.59135
22932	Thu Mar 23 11:22:02 2017_x000D_	44.6713	76.8508	212.665	3.7117	2	17.034	2.7179	155.85	2.7201	79.117		15.1415	0
22933	Thu Mar 23 11:22:02 2017_x000D_	44.2792	77.1686	215.086	3.75397	2	17.034	2.7179	155.85	2.7201	79.2793		8.58186	0
22934	Thu Mar 23 11:22:03 2017_x000D_	44.0842	77.3779	215.087	3.75398	2	17.034	2.7179	155.85	2.7201	79.4092		6.7576	0
22935	Thu Mar 23 11:22:03 2017_x000D_	43.8868	77.4864	212.667	3.71173	2	17.034	2.7179	155.85	2.7201	79.4443		13.5152	6.59144
22936	Thu Mar 23 11:22:03 2017_x000D_	43.492	77.7034	212.666	3.71172	2	16.8144	2.7108	156.362	2.72903	79.5964		6.7576	0
22937	Thu Mar 23 11:22:03 2017_x000D_	43.2946	77.8119	215.086	3.75396	2	16.8144	2.7108	156.362	2.72903	79.6328		15.1569	0
22938	Thu Mar 23 11:22:03 2017_x000D_	42.902	78.1299	212.667	3.71173	2	16.8144	2.7108	156.362	2.72903	79.8035		6.00433	0
22939	Thu Mar 23 11:22:03 2017_x000D_	42.702	78.1375	212.665	3.71171	2	16.8144	2.7108	156.362	2.72903	79.7456		8.5883	0
22940	Thu Mar 23 11:22:03 2017_x000D_	42.5069	78.347	212.666	3.71173	2	16.8144	2.7108	156.362	2.72903	79.8808		10.9325	20.7939
22941	Thu Mar 23 11:22:03 2017_x000D_	42.2115	78.5604	206.204	3.59894	2	16.1653	2.4677	157.486	2.74865	80.427		6.76548	0
22942	Thu Mar 23 11:22:03 2017_x000D_	42.0138	78.6689	203.503	3.55179	2	16.1653	2.4677	157.486	2.74865	80.4659		9.55304	0
22943	Thu Mar 23 11:22:03 2017_x000D_	41.7159	78.7814	199.786	3.48692	2	16.1653	2.4677	157.486	2.74865	80.4774		6.78366	0
22944	Thu Mar 23 11:22:03 2017_x000D_	41.5174	78.8897	184.949	3.22796	2	16.1653	2.4677	157.486	2.74865	80.5174		3.00773	6.59135
22945	Thu Mar 23 11:22:03 2017_x000D_	41.4172	78.8931	173.59	3.02971	2	15.9457	2.4607	158.389	2.76442	80.5649		12.3664	0
22946	Thu Mar 23 11:22:03 2017_x000D_	41.0141	78.8069	157.95	2.75675	2	15.9457	2.4607	158.389	2.76442	80.3565		6.0191	0
22947	Thu Mar 23 11:22:03 2017_x000D_	40.8136	78.8143	152.784	2.66659	2	15.9457	2.4607	158.389	2.76442	80.3012		12.7386	0
22948	Thu Mar 23 11:22:03 2017_x000D_	40.5056	78.522	136.607	2.38424	2	15.9457	2.4607	158.389	2.76442	79.9282		6.6955	6.59143
22949	Thu Mar 23 11:22:03 2017_x000D_	40.3029	78.4286	130.634	2.27999	2	15.7261	2.45361	166.28	2.90213	79.8512		13.4794	0
22950	Thu Mar 23 11:22:03 2017_x000D_	40.0923	78.0317	122.896	2.14494	2	15.7261	2.45361	166.28	2.90213	79.4088		10.8476	0
22951	Thu Mar 23 11:22:03 2017_x000D_	39.8842	77.736	116.777	2.03815	2	15.7261	2.45361	166.28	2.90213	79.0636		10.8503	0
22952	Thu Mar 23 11:22:03 2017_x000D_	39.6758	77.4404	118.003	2.05955	2	15.7261	2.45361	166.28	2.90213	78.7185		25.821	13.1859
22953	Thu Mar 23 11:22:03 2017_x000D_	39.3538	76.6422	115.388	2.0139	2	15.2868	2.4394	166.643	2.90847	78.0082		9.57899	0
22954	Thu Mar 23 11:22:03 2017_x000D_	39.2453	76.3419	116.775	2.03811	2	15.2868	2.4394	166.643	2.90847	77.6891		24.3431	0
22955	Thu Mar 23 11:22:03 2017_x000D_	38.825	75.6478	118	2.05949	2	15.2868	2.4394	166.643	2.90847	76.8994		10.8943	0
22956	Thu Mar 23 11:22:04 2017_x000D_	38.6159	75.3509	116.779	2.03818	2	15.2868	2.4394	166.643	2.90847	76.5528		9.58283	0
22957	Thu Mar 23 11:22:04 2017_x000D_	38.5073	75.0505	120.499	2.10311	2	15.2868	2.4394	166.643	2.90847	76.2336		20.3135	6.65993
22958	Thu Mar 23 11:22:04 2017_x000D_	38.1893	74.4527	122.884	2.14473	2	15.2964	2.21761	136.887	2.38913	75.7759		8.53938	0
22959	Thu Mar 23 11:22:04 2017_x000D_	37.9826	74.257	122.886	2.14477	2	15.2964	2.21761	136.887	2.38913	75.5271		9.13215	0
22960	Thu Mar 23 11:22:04 2017_x000D_	37.9746	73.9527	124.364	2.17056	2	15.2964	2.21761	136.887	2.38913	75.2345		15.1311	0
22961	Thu Mar 23 11:22:04 2017_x000D_	37.6616	73.5572	126.69	2.21115	2	15.2964	2.21761	136.887	2.38913	74.7632		8.54775	6.59443
22962	Thu Mar 23 11:22:04 2017_x000D_	37.4548	73.3612	126.692	2.21118	2	15.5161	2.2247	136.094	2.37529	74.4427		15.1456	0
22963	Thu Mar 23 11:22:04 2017_x000D_	37.1414	72.9654	128.892	2.24959	2	15.5161	2.2247	136.094	2.37529	73.9723		10.926	0
22964	Thu Mar 23 11:22:04 2017_x000D_	36.9316	72.6677	130.59	2.27923	2	15.5161	2.2247	136.094	2.37529	73.6264		17.1252	0
22965	Thu Mar 23 11:22:04 2017_x000D_	36.5173	72.275	130.593	2.27927	2	15.5161	2.2247	136.094	2.37529	73.1307		6.79077	9.42361
22966	Thu Mar 23 11:22:04 2017_x000D_	36.4111	72.0751	128.354	2.24021	2	15.7453	2.0099	129.388	2.25824	73.0494		13.5965	0
22967	Thu Mar 23 11:22:04 2017_x000D_	36.1982	71.675	128.351	2.24015	2	15.7453	2.0099	129.388	2.25824	72.6054		8.5732	0
22968	Thu Mar 23 11:22:04 2017_x000D_	35.9908	71.4784	128.353	2.24018	2	15.7453	2.0099	129.388	2.25824	72.3585		17.1613	0
22969	Thu Mar 23 11:22:04 2017_x000D_	35.5756	71.0849	128.356	2.24023	2	15.7453	2.0099	129.388	2.25824	71.8651		10.9675	0
22970	Thu Mar 23 11:22:04 2017_x000D_	35.3651	70.786	126.696	2.21127	2	15.7453	2.0099	129.388	2.25824	71.5198		19.4625	0
22971	Thu Mar 23 11:22:04 2017_x000D_	34.9467	70.2902	128.356	2.24023	2	15.7453	2.0099	126.634	2.21018	70.9288		6.81918	0
22972	Thu Mar 23 11:22:04 2017_x000D_	34.8398	70.0896	130.587	2.27917	2	15.7453	2.0099	126.634	2.21018	70.7068		20.4545	0
22973	Thu Mar 23 11:22:04 2017_x000D_	34.5195	69.4877	128.35	2.24013	2	15.7453	2.0099	126.634	2.21018	70.0409		8.60495	0
22974	Thu Mar 23 11:22:04 2017_x000D_	34.3114	69.2903	128.351	2.24015	2	15.7453	2.0099	126.634	2.21018	69.7951		17.2206	0
22975	Thu Mar 23 11:22:04 2017_x000D_	33.8949	68.8953	128.354	2.24021	2	15.7453	2.0099	116.571	2.03455	69.3041		6.82306	0
22976	Thu Mar 23 11:22:04 2017_x000D_	33.7881	68.6945	125.987	2.19888	2	15.7453	2.0099	116.571	2.03455	69.0824		6.83806	0
22977	Thu Mar 23 11:22:05 2017_x000D_	33.6808	68.4934	128.351	2.24016	2	15.7453	2.0099	116.571	2.03455	68.8603		12.9274	0
22978	Thu Mar 23 11:22:05 2017_x000D_	33.3683	68.1967	124.383	2.1709	2	15.7453	2.0099	116.571	2.03455	68.4928		9.68098	14.8001
22979	Thu Mar 23 11:22:05 2017_x000D_	33.2581	67.8934	128.35	2.24013	2	15.9457	2.4607	97.2504	1.69734	67.6842		4.314	0
22980	Thu Mar 23 11:22:05 2017_x000D_	33.1539	67.7943	124.381	2.17087	2	15.9457	2.4607	97.2504	1.69734	67.5618		11.0125	0
22981	Thu Mar 23 11:22:05 2017_x000D_	32.9425	67.4942	125.986	2.19887	2	15.9457	2.4607	97.2504	1.69734	67.2179		15.2866	0
22982	Thu Mar 23 11:22:05 2017_x000D_	32.6262	67.0947	128.35	2.24013	2	15.9457	2.4607	97.2504	1.69734	66.7517		6.85412	0
22983	Thu Mar 23 11:22:05 2017_x000D_	32.5187	66.8931	130.576	2.27898	2	15.9457	2.4607	97.2504	1.69734	66.5297		12.9638	0
22984	Thu Mar 23 11:22:05 2017_x000D_	32.2051	66.5958	134.517	2.34776	2	15.9457	2.4607	103.539	1.8071	66.164		6.84618	0
22985	Thu Mar 23 11:22:05 2017_x000D_	32.0976	66.3945	140.596	2.45386	2	15.9457	2.4607	103.539	1.8071	65.9425		6.82709	0
22986	Thu Mar 23 11:22:05 2017_x000D_	31.8909	66.2993	158.792	2.77144	2	15.9457	2.4607	103.539	1.8071	65.7998		6.81034	0
22987	Thu Mar 23 11:22:05 2017_x000D_	31.685	66.2037	166.948	2.91379	2	15.9457	2.4607	103.539	1.8071	65.6574		6.8051	9.31509
22988	Thu Mar 23 11:22:05 2017_x000D_	31.4792	66.1083	181.814	3.17326	2	16.1556	2.68951	93.5931	1.63351	65.2438		3.0557	0
22989	Thu Mar 23 11:22:05 2017_x000D_	31.3774	66.1117	187.569	3.27369	2	16.1556	2.68951	93.5931	1.63351	65.2233		12.1834	0
22990	Thu Mar 23 11:22:05 2017_x000D_	30.9715	66.1249	205.918	3.59395	2	16.1556	2.68951	93.5931	1.63351	65.1426		4.33443	0
22991	Thu Mar 23 11:22:05 2017_x000D_	30.873	66.2306	209.865	3.66283	2	16.1556	2.68951	93.5931	1.63351	65.2232		6.82772	6.59136
22992	Thu Mar 23 11:22:05 2017_x000D_	30.6731	66.3394	224.993	3.92686	2	15.936	2.6825	80.7384	1.40915	65.3405		6.83419	0
22993	Thu Mar 23 11:22:05 2017_x000D_	30.4729	66.4481	231.036	4.03233	2	15.936	2.6825	80.7384	1.40915	65.4016		6.87424	0
22994	Thu Mar 23 11:22:05 2017_x000D_	30.3772	66.6563	233.282	4.07153	2	15.936	2.6825	80.7384	1.40915	65.5835		8.68128	0
22995	Thu Mar 23 11:22:05 2017_x000D_	30.1797	66.8678	233.282	4.07153	2	15.936	2.6825	80.7384	1.40915	65.7468		22.1641	14.7032
22996	Thu Mar 23 11:22:05 2017_x000D_	29.7907	67.4959	233.282	4.07153	2	16.3656	2.9184	86.025	1.50142	65.9582		13.0283	0
22997	Thu Mar 23 11:22:05 2017_x000D_	29.4943	67.8133	229.078	3.99817	2	16.3656	2.9184	86.025	1.50142	66.2096		17.3648	0
22998	Thu Mar 23 11:22:05 2017_x000D_	29.0993	68.2364	229.078	3.99817	2	16.3656	2.9184	86.025	1.50142	66.5476		11.0849	0
22999	Thu Mar 23 11:22:06 2017_x000D_	28.9047	68.5505	226.964	3.96127	2	16.3656	2.9184	86.025	1.50142	66.8192		17.3753	0
23000	Thu Mar 23 11:22:06 2017_x000D_	28.5094	68.9738	222.889	3.89015	2	16.3656	2.9184	86.025	1.50142	67.1624		13.0325	20.9671
23001	Thu Mar 23 11:22:06 2017_x000D_	28.2129	69.2913	218.853	3.8197	2	16.5562	3.59081	86.3855	1.50771	66.7266		6.85453	0
23002	Thu Mar 23 11:22:06 2017_x000D_	28.0122	69.4005	216.494	3.77853	2	16.5562	3.59081	86.3855	1.50771	66.7994		19.6601	0
23003	Thu Mar 23 11:22:06 2017_x000D_	27.5149	69.8273	214.893	3.75059	2	16.5562	3.59081	86.3855	1.50771	67.1369		11.0604	0
23004	Thu Mar 23 11:22:06 2017_x000D_	27.2154	70.0423	216.494	3.77854	2	16.5562	3.59081	86.3855	1.50771	67.301		19.6643	0
23005	Thu Mar 23 11:22:06 2017_x000D_	26.718	70.4692	214.894	3.7506	2	16.5562	3.59081	86.0533	1.50191	67.646		9.68998	0
23006	Thu Mar 23 11:22:06 2017_x000D_	26.4153	70.5819	218.851	3.81968	2	16.5562	3.59081	86.0533	1.50191	67.7127		15.3577	0
23007	Thu Mar 23 11:22:06 2017_x000D_	26.0166	70.903	216.494	3.77853	2	16.5562	3.59081	86.0533	1.50191	67.9737		11.0688	0
23008	Thu Mar 23 11:22:06 2017_x000D_	25.7169	71.1182	218.236	3.80894	2	16.5562	3.59081	86.0533	1.50191	68.1459		19.6751	14.7931
23009	Thu Mar 23 11:22:06 2017_x000D_	25.2192	71.5453	216.494	3.77854	2	16.7565	4.0414	84.4155	1.47333	68.0323		8.69619	0
23010	Thu Mar 23 11:22:06 2017_x000D_	25.0214	71.7572	216.495	3.77855	2	16.7565	4.0414	84.4155	1.47333	68.2183		13.7373	0
23011	Thu Mar 23 11:22:06 2017_x000D_	24.6192	71.9761	216.494	3.77854	2	16.7565	4.0414	84.4155	1.47333	68.3882		8.694	0
23012	Thu Mar 23 11:22:06 2017_x000D_	24.4214	72.1879	216.495	3.77855	2	16.7565	4.0414	84.4155	1.47333	68.5762		20.6081	0
23013	Thu Mar 23 11:22:06 2017_x000D_	23.8181	72.5164	218.85	3.81965	2	16.7565	4.0414	84.4155	1.47333	68.8382		8.69824	9.31063
23014	Thu Mar 23 11:22:06 2017_x000D_	23.6202	72.7283	218.85	3.81966	2	16.9663	4.2701	84.4155	1.47333	68.7808		22.1742	0
23015	Thu Mar 23 11:22:06 2017_x000D_	23.0198	73.1594	218.85	3.81965	2	16.9663	4.2701	84.4155	1.47333	69.1548		6.87871	0
23016	Thu Mar 23 11:22:06 2017_x000D_	22.8184	73.269	216.494	3.77853	2	16.9663	4.2701	84.4155	1.47333	69.2466		22.1826	0
23017	Thu Mar 23 11:22:06 2017_x000D_	22.2178	73.7003	216.494	3.77853	2	16.9663	4.2701	84.4155	1.47333	69.6285		8.70248	0
23018	Thu Mar 23 11:22:06 2017_x000D_	22.0198	73.9123	216.494	3.77854	2	16.9663	4.2701	85.0477	1.48436	69.8253		8.70453	0
23019	Thu Mar 23 11:22:06 2017_x000D_	21.8217	74.1243	216.495	3.77855	2	16.9663	4.2701	85.0477	1.48436	70.0227		20.6404	0
23020	Thu Mar 23 11:22:07 2017_x000D_	21.2175	74.4534	218.849	3.81963	2	16.9663	4.2701	85.0477	1.48436	70.3119		11.0946	0
23021	Thu Mar 23 11:22:07 2017_x000D_	20.9171	74.6691	220.634	3.85078	2	16.9663	4.2701	85.0477	1.48436	70.5098		19.7219	6.59145
23022	Thu Mar 23 11:22:07 2017_x000D_	20.4182	75.0972	218.849	3.81963	2	17.1859	4.27721	82.9549	1.44784	70.8937		8.70672	0
23023	Thu Mar 23 11:22:07 2017_x000D_	20.2201	75.3093	218.849	3.81964	2	17.1859	4.27721	82.9549	1.44784	71.0969		11.1012	0
23024	Thu Mar 23 11:22:07 2017_x000D_	19.9195	75.5251	220.634	3.85078	2	17.1859	4.27721	82.9549	1.44784	71.3003		13.0707	0
23025	Thu Mar 23 11:22:07 2017_x000D_	19.6221	75.8435	216.496	3.77857	2	17.1859	4.27721	82.9549	1.44784	71.6077		9.73772	0
23026	Thu Mar 23 11:22:07 2017_x000D_	19.318	75.957	220.633	3.85077	2	17.1859	4.27721	82.9549	1.44784	71.7115		17.4241	9.31464
23027	Thu Mar 23 11:22:07 2017_x000D_	18.9216	76.3815	220.634	3.85078	2	17.3958	4.506	85.0276	1.48401	71.8917		8.7152	0
23028	Thu Mar 23 11:22:07 2017_x000D_	18.7233	76.5938	220.634	3.85078	2	17.3958	4.506	85.0276	1.48401	72.1		6.16011	0
23029	Thu Mar 23 11:22:07 2017_x000D_	18.5181	76.6013	220.633	3.85076	2	17.3958	4.506	85.0276	1.48401	72.104		17.4304	0
23030	Thu Mar 23 11:22:07 2017_x000D_	18.1215	77.0259	220.633	3.85078	2	17.3958	4.506	85.0276	1.48401	72.5235		8.7152	0
23031	Thu Mar 23 11:22:07 2017_x000D_	17.9232	77.2382	220.634	3.85078	2	17.3958	4.506	85.4615	1.49158	72.7341		11.1204	0
23032	Thu Mar 23 11:22:07 2017_x000D_	17.6221	77.4544	218.85	3.81965	2	17.3958	4.506	85.4615	1.49158	72.9488		8.7174	0
23033	Thu Mar 23 11:22:07 2017_x000D_	17.4238	77.6668	218.85	3.81965	2	17.3958	4.506	85.4615	1.49158	73.1608		6.90026	0
23034	Thu Mar 23 11:22:07 2017_x000D_	17.2218	77.7768	216.497	3.77859	2	17.3958	4.506	85.4615	1.49158	73.271		8.71944	14.7857
23035	Thu Mar 23 11:22:07 2017_x000D_	17.0234	77.9892	216.498	3.7786	2	17.5959	4.95641	83.274	1.45341	73.035		6.90696	0
23036	Thu Mar 23 11:22:07 2017_x000D_	16.8212	78.0993	211.067	3.68382	2	17.5959	4.95641	83.274	1.45341	73.147		4.36792	0
23037	Thu Mar 23 11:22:07 2017_x000D_	16.7216	78.2055	202.281	3.53047	2	17.5959	4.95641	83.274	1.45341	73.2543		3.06272	0
23038	Thu Mar 23 11:22:07 2017_x000D_	16.8236	78.2012	185.005	3.22894	2	17.5959	4.95641	83.274	1.45341	73.2489		3.08633	0
23039	Thu Mar 23 11:22:07 2017_x000D_	16.9264	78.1972	179.154	3.12683	2	17.5959	4.95641	83.274	1.45341	73.2438		3.07823	0
23040	Thu Mar 23 11:22:07 2017_x000D_	17.0289	78.1925	160.963	2.80934	2	17.5959	4.95641	83.274	1.45341	73.2383		3.05901	0
23041	Thu Mar 23 11:22:08 2017_x000D_	17.0326	78.2944	150.214	2.62172	2	17.5959	4.95641	83.274	1.45341	73.3402		4.3511	0
23042	Thu Mar 23 11:22:08 2017_x000D_	16.9267	78.1953	133.096	2.32297	2	17.5959	4.95641	83.274	1.45341	73.2419		4.34745	0
23043	Thu Mar 23 11:22:08 2017_x000D_	16.8205	78.0967	129.038	2.25213	2	17.5959	4.95641	83.274	1.45341	73.1444		6.85574	6.65706
23044	Thu Mar 23 11:22:08 2017_x000D_	16.7114	77.8959	113.349	1.97831	2	17.5862	5.1781	83.274	1.45341	72.7231		4.34965	0
23045	Thu Mar 23 11:22:08 2017_x000D_	16.6051	77.7973	109.607	1.91301	2	17.5862	5.1781	83.274	1.45341	72.6258		9.717	0
23046	Thu Mar 23 11:22:08 2017_x000D_	16.4917	77.4939	106.102	1.85182	2	17.5862	5.1781	83.274	1.45341	72.3241		18.6931	0
23047	Thu Mar 23 11:22:08 2017_x000D_	16.3675	76.8833	103.362	1.80401	2	17.5862	5.1781	83.274	1.45341	71.7156		12.6765	9.31265
23048	Thu Mar 23 11:22:08 2017_x000D_	16.2504	76.4773	100.572	1.75531	2	17.7961	5.4068	94.9015	1.65634	71.0873		12.6897	0
23049	Thu Mar 23 11:22:08 2017_x000D_	16.1331	76.0709	103.363	1.80403	2	17.7961	5.4068	94.9015	1.65634	70.6837		24.8244	0
23050	Thu Mar 23 11:22:08 2017_x000D_	16.0012	75.254	106.097	1.85175	2	17.7961	5.4068	94.9015	1.65634	69.8703		12.7066	0
23051	Thu Mar 23 11:22:08 2017_x000D_	15.8836	74.8471	108.769	1.89838	2	17.7961	5.4068	94.9015	1.65634	69.4666		21.7902	6.65437
23052	Thu Mar 23 11:22:08 2017_x000D_	15.7552	74.1322	112.301	1.96002	2	17.7864	5.6284	93.8376	1.63777	68.5339		8.73511	0
23053	Thu Mar 23 11:22:08 2017_x000D_	15.5419	73.934	112.305	1.96009	2	17.7864	5.6284	93.8376	1.63777	68.3425		9.75421	0
23054	Thu Mar 23 11:22:08 2017_x000D_	15.4279	73.6295	116.05	2.02545	2	17.7864	5.6284	93.8376	1.63777	68.042		20.7209	0
23055	Thu Mar 23 11:22:08 2017_x000D_	15.0965	73.0235	118.658	2.07096	2	17.7864	5.6284	93.8376	1.63777	67.4488		9.76474	0
23056	Thu Mar 23 11:22:08 2017_x000D_	14.9823	72.7187	122.56	2.13908	2	17.7864	5.6284	93.8376	1.63777	67.1489		15.4713	19.9661
23057	Thu Mar 23 11:22:08 2017_x000D_	14.6579	72.3178	125.003	2.18171	2	17.7573	6.2933	93.8537	1.63806	66.0972		11.1487	0
23058	Thu Mar 23 11:22:08 2017_x000D_	14.4405	72.0164	126.606	2.2097	2	17.7573	6.2933	93.8537	1.63806	65.8067		16.6679	0
23059	Thu Mar 23 11:22:08 2017_x000D_	14.2155	71.5084	124.999	2.18165	2	17.7573	6.2933	93.8537	1.63806	65.3112		11.162	0
23060	Thu Mar 23 11:22:08 2017_x000D_	13.9979	71.2066	126.602	2.20962	2	17.7573	6.2933	93.8537	1.63806	65.0221		18.0691	19.963
23061	Thu Mar 23 11:22:08 2017_x000D_	13.6695	70.7017	122.561	2.13909	2	17.7283	6.9581	95.6071	1.66866	63.8727		0	0
23062	Thu Mar 23 11:22:08 2017_x000D_	13.6695	70.7017	122.561	2.13909	2	17.7283	6.9581	95.6071	1.66866	63.8727		22.3696	0
23063	Thu Mar 23 11:22:09 2017_x000D_	13.2335	70.0968	122.563	2.13912	2	17.7283	6.9581	95.6071	1.66866	63.2985		8.78379	0
23064	Thu Mar 23 11:22:09 2017_x000D_	13.0191	69.8974	122.565	2.13916	2	17.7283	6.9581	95.6071	1.66866	63.1152		16.7148	19.96
23065	Thu Mar 23 11:22:09 2017_x000D_	12.7934	69.388	121.153	2.11452	2	17.6993	7.6228	96.5409	1.68496	61.9597		9.80547	0
23066	Thu Mar 23 11:22:09 2017_x000D_	12.6788	69.0819	119.996	2.09432	2	17.6993	7.6228	96.5409	1.68496	61.6638		19.9172	0
23067	Thu Mar 23 11:22:09 2017_x000D_	12.2456	68.5788	118.67	2.07118	2	17.6993	7.6228	96.5409	1.68496	61.1995		9.30307	0
23068	Thu Mar 23 11:22:09 2017_x000D_	12.2344	68.2689	119.995	2.09431	2	17.6993	7.6228	96.5409	1.68496	60.8918		18.1448	9.30418
23069	Thu Mar 23 11:22:09 2017_x000D_	11.9046	67.7619	116.069	2.02579	2	17.909	7.8513	95.2757	1.66288	60.2107		6.96252	0
23070	Thu Mar 23 11:22:09 2017_x000D_	11.7932	67.5583	118.667	2.07113	2	17.909	7.8513	95.2757	1.66288	60.0194		11.2244	0
23071	Thu Mar 23 11:22:09 2017_x000D_	11.5744	67.2548	119.997	2.09434	2	17.909	7.8513	95.2757	1.66288	59.7403		13.9303	0
23072	Thu Mar 23 11:22:09 2017_x000D_	11.3516	66.8474	119.997	2.09434	2	17.909	7.8513	95.2757	1.66288	59.3594		6.97329	0
23073	Thu Mar 23 11:22:09 2017_x000D_	11.24	66.6435	122.556	2.13901	2	17.909	7.8513	95.2757	1.66288	59.1692		15.5902	19.957
23074	Thu Mar 23 11:22:09 2017_x000D_	10.9135	66.2392	119.999	2.09438	2	17.88	8.5159	96.5887	1.68579	58.1422		6.22029	0
23075	Thu Mar 23 11:22:09 2017_x000D_	10.9058	66.032	119.996	2.09433	2	17.88	8.5159	96.5887	1.68579	57.9374		6.22329	0
23076	Thu Mar 23 11:22:09 2017_x000D_	10.8981	65.8247	119.993	2.09427	2	17.88	8.5159	96.5887	1.68579	57.7325		11.2599	0
23077	Thu Mar 23 11:22:09 2017_x000D_	10.6788	65.5201	118.667	2.07113	2	17.88	8.5159	96.5887	1.68579	57.4573		8.84065	13.3027
23078	Thu Mar 23 11:22:09 2017_x000D_	10.4633	65.3191	118.67	2.07118	2	17.8606	8.9589	103.737	1.81056	56.8436		3.10709	0
23079	Thu Mar 23 11:22:09 2017_x000D_	10.4595	65.2156	119.995	2.09431	2	17.8606	8.9589	103.737	1.81056	56.7415		18.2189	0
23080	Thu Mar 23 11:22:09 2017_x000D_	10.1284	64.7065	116.077	2.02593	2	17.8606	8.9589	103.737	1.81056	56.2813		6.22596	0
23081	Thu Mar 23 11:22:09 2017_x000D_	10.121	64.4991	110.564	1.92971	2	17.8606	8.9589	103.737	1.81056	56.0769		3.10667	14.7708
23082	Thu Mar 23 11:22:09 2017_x000D_	10.0175	64.5025	95.0046	1.65814	2	18.0606	9.40881	97.9201	1.70903	55.6777		3.11367	0
23083	Thu Mar 23 11:22:09 2017_x000D_	9.91377	64.506	86.4138	1.50821	2	18.0606	9.40881	97.9201	1.70903	55.6962		6.25649	0
23084	Thu Mar 23 11:22:10 2017_x000D_	9.92167	64.7144	68.0683	1.18802	2	18.0606	9.40881	97.9201	1.70903	55.9013		3.10727	0
23085	Thu Mar 23 11:22:10 2017_x000D_	9.91771	64.6109	61.5218	1.07376	2	18.0606	9.40881	97.9201	1.70903	55.7994		3.13958	0
23086	Thu Mar 23 11:22:10 2017_x000D_	9.81313	64.6148	42.7716	0.746505	2	18.0606	9.40881	97.9201	1.70903	55.8187		3.11449	33.2474
23087	Thu Mar 23 11:22:10 2017_x000D_	9.9169	64.6117	36.3275	0.634035	2	18.0122	10.516	96.623	1.68639	54.6981		3.11377	0
23088	Thu Mar 23 11:22:10 2017_x000D_	9.91252	64.508	25.7306	0.449084	2	18.0122	10.516	96.623	1.68639	54.5962		4.39119	0
23089	Thu Mar 23 11:22:10 2017_x000D_	10.0124	64.401	21.9794	0.383613	2	18.0122	10.516	96.623	1.68639	54.4756		12.8376	0
23090	Thu Mar 23 11:22:10 2017_x000D_	10.4241	64.2843	7.74447	0.135166	2	18.0122	10.516	96.623	1.68639	54.3011		6.23986	33.9632
23091	Thu Mar 23 11:22:10 2017_x000D_	10.632	64.278	7.74504	0.135177	2	17.7445	11.616	105.035	1.83321	53.1401		21.8233	0
23092	Thu Mar 23 11:22:10 2017_x000D_	11.3591	64.2557	1.74144	0.0303939	2	17.7445	11.616	105.035	1.83321	53.0256		12.4678	0
23093	Thu Mar 23 11:22:10 2017_x000D_	11.7745	64.243	1.74144	0.0303939	2	17.7445	11.616	105.035	1.83321	52.9645		24.9263	0
23094	Thu Mar 23 11:22:10 2017_x000D_	12.605	64.218	7.45195	0.130061	2	17.7445	11.616	105.035	1.83321	52.8525		12.4527	0
23095	Thu Mar 23 11:22:10 2017_x000D_	13.0199	64.2054	7.45304	0.13008	2	17.7445	11.616	105.035	1.83321	52.8012		12.4467	19.939
23096	Thu Mar 23 11:22:10 2017_x000D_	13.4346	64.1928	7.45412	0.130099	2	17.7155	12.28	104.612	1.82582	52.089		19.6535	0
23097	Thu Mar 23 11:22:10 2017_x000D_	14.0495	63.9668	14.2814	0.249258	2	17.7155	12.28	104.612	1.82582	51.8166		9.31927	0
23098	Thu Mar 23 11:22:10 2017_x000D_	14.36	63.9574	13.6412	0.238084	2	17.7155	12.28	104.612	1.82582	51.7862		19.6289	0
23099	Thu Mar 23 11:22:10 2017_x000D_	14.9741	63.7316	19.2944	0.336751	2	17.7155	12.28	104.612	1.82582	51.5246		9.32227	21.0717
23100	Thu Mar 23 11:22:10 2017_x000D_	15.2847	63.7222	20.2092	0.352716	2	17.4671	12.937	110.427	1.92731	50.8321		19.6131	0
23101	Thu Mar 23 11:22:10 2017_x000D_	15.8982	63.4963	20.2091	0.352715	2	17.4671	12.937	110.427	1.92731	50.5836		12.782	0
23102	Thu Mar 23 11:22:10 2017_x000D_	16.3082	63.3804	23.0374	0.402078	2	17.4671	12.937	110.427	1.92731	50.4567		8.76156	0
23103	Thu Mar 23 11:22:10 2017_x000D_	16.5078	63.1672	23.0351	0.402039	2	17.4671	12.937	110.427	1.92731	50.2394		19.5902	29.804
23104	Thu Mar 23 11:22:10 2017_x000D_	17.1206	62.9416	23.0358	0.40205	2	16.9898	13.8083	135.591	2.36652	49.1335		9.2981	0
23105	Thu Mar 23 11:22:11 2017_x000D_	17.4304	62.9324	22.0074	0.384102	2	16.9898	13.8083	135.591	2.36652	49.1261		11.1636	0
23106	Thu Mar 23 11:22:11 2017_x000D_	17.7332	62.7161	23.0364	0.40206	2	16.9898	13.8083	135.591	2.36652	48.9134		19.5741	0
23107	Thu Mar 23 11:22:11 2017_x000D_	18.3455	62.4907	23.037	0.402072	2	16.9898	13.8083	135.591	2.36652	48.7013		6.91685	0
23108	Thu Mar 23 11:22:11 2017_x000D_	18.5484	62.3812	25.763	0.449648	2	16.9898	13.8083	135.591	2.36652	48.5979		20.7455	28.2289
23109	Thu Mar 23 11:22:11 2017_x000D_	19.1568	62.0525	23.0354	0.402043	2	16.3029	14.4514	142.667	2.49002	47.6866		6.18871	0
23110	Thu Mar 23 11:22:11 2017_x000D_	19.363	62.0464	23.0368	0.402067	2	16.3029	14.4514	142.667	2.49002	47.6933		22.497	0
23111	Thu Mar 23 11:22:11 2017_x000D_	20.0774	61.8184	22.0066	0.384088	2	16.3029	14.4514	142.667	2.49002	47.5171		11.1486	0
23112	Thu Mar 23 11:22:11 2017_x000D_	20.3798	61.6024	23.0366	0.402064	2	16.3029	14.4514	142.667	2.49002	47.3269		9.76104	51.9126
23113	Thu Mar 23 11:22:11 2017_x000D_	20.6851	61.4899	19.2895	0.336666	2	14.9388	15.5161	159.573	2.78508	46.3315		20.7172	0
23114	Thu Mar 23 11:22:11 2017_x000D_	21.2927	61.1617	22.0035	0.384034	2	14.9388	15.5161	159.573	2.78508	46.0857		9.27393	0
23115	Thu Mar 23 11:22:11 2017_x000D_	21.6017	61.1527	23.0378	0.402086	2	14.9388	15.5161	159.573	2.78508	46.1204		20.7038	0
23116	Thu Mar 23 11:22:11 2017_x000D_	22.2089	60.8247	25.7663	0.449706	2	14.9388	15.5161	159.573	2.78508	45.8882		12.7165	104.57
23117	Thu Mar 23 11:22:11 2017_x000D_	22.6168	60.7094	23.0376	0.402082	2	11.6005	16.5189	162.091	2.82902	45.5429		6.89816	0
23118	Thu Mar 23 11:22:11 2017_x000D_	22.8191	60.6001	25.7674	0.449726	2	11.6005	16.5189	162.091	2.82902	45.4864		20.6866	0
23119	Thu Mar 23 11:22:11 2017_x000D_	23.4257	60.2722	23.036	0.402053	2	11.6005	16.5189	162.091	2.82902	45.3231		9.24369	0
23120	Thu Mar 23 11:22:11 2017_x000D_	23.7337	60.2635	22.0052	0.384063	2	11.6005	16.5189	162.091	2.82902	45.3961		19.4839	81.7292
23121	Thu Mar 23 11:22:11 2017_x000D_	24.3432	60.0392	22.0056	0.384069	2	8.93889	17.1	183.219	3.19777	45.6187		11.1204	0
23122	Thu Mar 23 11:22:11 2017_x000D_	24.6448	59.8237	23.0372	0.402075	2	8.93889	17.1	183.219	3.19777	45.5191		11.1064	0
23123	Thu Mar 23 11:22:11 2017_x000D_	24.9459	59.6083	22.0022	0.38401	2	8.93889	17.1	183.219	3.19777	45.4222		16.5863	0
23124	Thu Mar 23 11:22:11 2017_x000D_	25.4526	59.3871	23.0355	0.402046	2	8.93889	17.1	183.219	3.19777	45.3972		9.22561	0
23125	Thu Mar 23 11:22:11 2017_x000D_	25.76	59.3785	22.004	0.384042	2	8.93889	17.1	183.219	3.19777	45.5019		16.5741	92.3991
23126	Thu Mar 23 11:22:11 2017_x000D_	26.2663	59.1574	23.0376	0.402082	2	5.87533	16.7825	183.553	3.2036	47.0258		6.14938	0
23127	Thu Mar 23 11:22:12 2017_x000D_	26.4712	59.1517	23.0391	0.402107	2	5.87533	16.7825	183.553	3.2036	47.1099		8.72354	0
23128	Thu Mar 23 11:22:12 2017_x000D_	26.6698	58.9393	23.0368	0.402068	2	5.87533	16.7825	183.553	3.2036	47.0064		13.7561	0
23129	Thu Mar 23 11:22:12 2017_x000D_	27.0732	58.7213	23.036	0.402054	2	5.87533	16.7825	183.553	3.2036	46.9916		9.21353	33.5413
23130	Thu Mar 23 11:22:12 2017_x000D_	27.3802	58.7128	22.0038	0.384038	2	4.78692	16.5268	182.212	3.1802	47.8551		6.14338	0
23131	Thu Mar 23 11:22:12 2017_x000D_	27.5849	58.7071	22.0051	0.384062	2	4.78692	16.5268	182.212	3.1802	47.9471		11.1005	0
23132	Thu Mar 23 11:22:12 2017_x000D_	27.8859	58.4919	23.038	0.402089	2	4.78692	16.5268	182.212	3.1802	47.9023		6.87398	0
23133	Thu Mar 23 11:22:12 2017_x000D_	28.0875	58.383	25.7726	0.449817	2	4.78692	16.5268	182.212	3.1802	47.9047		12.6609	29.5427
23134	Thu Mar 23 11:22:12 2017_x000D_	28.4937	58.2685	28.3975	0.49563	2	4.38522	15.6277	252.035	4.39885	48.9842		8.71301	0
23135	Thu Mar 23 11:22:12 2017_x000D_	28.692	58.0563	28.396	0.495603	2	4.38522	15.6277	252.035	4.39885	48.8979		13.752	0
23136	Thu Mar 23 11:22:12 2017_x000D_	29.0953	57.8384	36.395	0.635212	2	4.38522	15.6277	252.035	4.39885	48.9115		6.8687	0
23137	Thu Mar 23 11:22:12 2017_x000D_	29.2967	57.7295	38.7697	0.676658	2	4.38522	15.6277	252.035	4.39885	48.9198		13.0831	26.5888
23138	Thu Mar 23 11:22:12 2017_x000D_	29.5946	57.411	51.022	0.890501	2	4.4227	14.7422	249.964	4.3627	49.5404		0	0
23139	Thu Mar 23 11:22:12 2017_x000D_	29.5946	57.411	51.022	0.890501	2	4.4227	14.7422	249.964	4.3627	49.5404		8.72792	0
23140	Thu Mar 23 11:22:12 2017_x000D_	29.7932	57.1984	64.0166	1.1173	2	4.4227	14.7422	249.964	4.3627	49.459		4.3663	0
23141	Thu Mar 23 11:22:12 2017_x000D_	29.8924	57.0919	73.4237	1.28149	2	4.4227	14.7422	249.964	4.3627	49.4186		6.92435	0
23142	Thu Mar 23 11:22:12 2017_x000D_	29.9884	56.882	83.2414	1.45284	2	4.4227	14.7422	249.964	4.3627	49.2886		6.20679	20.937
23143	Thu Mar 23 11:22:12 2017_x000D_	29.9822	56.6752	88.8516	1.55075	2	4.23116	14.0711	253.117	4.41772	49.7818		15.5232	0
23144	Thu Mar 23 11:22:12 2017_x000D_	29.9664	56.158	106.256	1.85453	2	4.23116	14.0711	253.117	4.41772	49.3316		4.36894	0
23145	Thu Mar 23 11:22:12 2017_x000D_	29.8611	56.0574	109.909	1.91828	2	4.23116	14.0711	253.117	4.41772	49.1909		9.82554	0
23146	Thu Mar 23 11:22:12 2017_x000D_	29.7489	55.7497	124.243	2.16844	2	4.23116	14.0711	253.117	4.41772	48.8698		6.92506	27.3331
23147	Thu Mar 23 11:22:12 2017_x000D_	29.6405	55.5459	129.957	2.26818	2	4.04896	13.1784	248.229	4.33242	49.4968		6.94112	0
23148	Thu Mar 23 11:22:13 2017_x000D_	29.5319	55.3416	132.198	2.30729	2	4.04896	13.1784	248.229	4.33242	49.2658		15.442	0
23149	Thu Mar 23 11:22:13 2017_x000D_	29.1132	55.0422	142.593	2.48871	2	4.04896	13.1784	248.229	4.33242	48.7934		6.94518	0
23150	Thu Mar 23 11:22:13 2017_x000D_	29.0045	54.8378	144.377	2.51986	2	4.04896	13.1784	248.229	4.33242	48.5622		11.1315	19.9528
23151	Thu Mar 23 11:22:13 2017_x000D_	28.6912	54.639	150.785	2.6317	2	4.07705	12.5139	241.249	4.2106	48.7891		22.2918	0
23152	Thu Mar 23 11:22:13 2017_x000D_	28.0641	54.2404	150.784	2.63168	2	4.07705	12.5139	241.249	4.2106	48.1298		13.8155	0
23153	Thu Mar 23 11:22:13 2017_x000D_	27.6478	54.0435	150.785	2.6317	2	4.07705	12.5139	241.249	4.2106	47.7524		22.3242	0
23154	Thu Mar 23 11:22:13 2017_x000D_	27.0198	53.6443	150.784	2.63167	2	4.07705	12.5139	241.249	4.2106	47.0965		6.92044	0
23155	Thu Mar 23 11:22:13 2017_x000D_	26.8113	53.5456	148.345	2.5891	2	4.07705	12.5139	241.249	4.2106	46.9089		19.8621	6.65093
23156	Thu Mar 23 11:22:13 2017_x000D_	26.2854	53.1434	146.741	2.56112	2	4.08641	12.2924	212.352	3.70625	46.493		12.7406	0
23157	Thu Mar 23 11:22:13 2017_x000D_	25.8712	53.0496	144.391	2.5201	2	4.08641	12.2924	212.352	3.70625	46.2139		8.79725	0
23158	Thu Mar 23 11:22:13 2017_x000D_	25.6592	52.847	144.39	2.52007	2	4.08641	12.2924	212.352	3.70625	45.9354		19.8968	0
23159	Thu Mar 23 11:22:13 2017_x000D_	25.1323	52.4442	142.606	2.48894	2	4.08641	12.2924	212.352	3.70625	45.3332		11.2079	14.7068
23160	Thu Mar 23 11:22:13 2017_x000D_	24.817	52.2438	144.39	2.52007	2	4.51642	12.5278	205.071	3.57917	44.6035		15.5505	0
23161	Thu Mar 23 11:22:13 2017_x000D_	24.3955	51.9421	146.742	2.56114	2	4.51642	12.5278	205.071	3.57917	44.1437		11.2095	0
23162	Thu Mar 23 11:22:13 2017_x000D_	24.0802	51.7416	145.004	2.53079	2	4.51642	12.5278	205.071	3.57917	43.8231		19.9574	0
23163	Thu Mar 23 11:22:13 2017_x000D_	23.5516	51.3377	146.741	2.56111	2	4.51642	12.5278	205.071	3.57917	43.2267		9.81161	6.65094
23164	Thu Mar 23 11:22:13 2017_x000D_	23.2392	51.2409	142.613	2.48907	2	4.52579	12.3063	196.554	3.43052	43.1983		8.83336	0
23165	Thu Mar 23 11:22:13 2017_x000D_	23.0263	51.0375	142.612	2.48905	2	4.52579	12.3063	196.554	3.43052	42.9229		8.83553	0
23166	Thu Mar 23 11:22:13 2017_x000D_	22.8133	50.8341	142.611	2.48902	2	4.52579	12.3063	196.554	3.43052	42.6477		22.4915	0
23167	Thu Mar 23 11:22:13 2017_x000D_	22.1806	50.4319	142.613	2.48907	2	4.52579	12.3063	196.554	3.43052	42.0149		17.6987	6.59365
23168	Thu Mar 23 11:22:13 2017_x000D_	21.7539	50.0245	142.611	2.48902	2	4.30611	12.2994	166.011	2.89744	41.5645		8.85673	0
23169	Thu Mar 23 11:22:14 2017_x000D_	21.5404	49.8206	142.609	2.489	2	4.30611	12.2994	166.011	2.89744	41.29		20.039	0
23170	Thu Mar 23 11:22:14 2017_x000D_	21.0096	49.4151	144.386	2.52002	2	4.30611	12.2994	166.011	2.89744	40.7011		8.86522	0
23171	Thu Mar 23 11:22:14 2017_x000D_	20.7959	49.211	144.385	2.51999	2	4.30611	12.2994	166.011	2.89744	40.4275		6.97952	0
23172	Thu Mar 23 11:22:14 2017_x000D_	20.5856	49.1115	146.732	2.56096	2	4.30611	12.2994	166.011	2.89744	40.2511		8.87163	18.8308
23173	Thu Mar 23 11:22:14 2017_x000D_	20.3717	48.9073	146.73	2.56092	2	3.84799	12.7285	143.462	2.50388	39.7736		18.2439	0
23174	Thu Mar 23 11:22:14 2017_x000D_	19.8438	48.6054	142.612	2.48905	2	3.84799	12.7285	143.462	2.50388	39.2813		8.88011	0
23175	Thu Mar 23 11:22:14 2017_x000D_	19.6297	48.401	142.611	2.48902	2	3.84799	12.7285	143.462	2.50388	39.0076		15.6812	0
23176	Thu Mar 23 11:22:14 2017_x000D_	19.2047	48.0967	144.997	2.53067	2	3.84799	12.7285	143.462	2.50388	38.5582		8.89076	6.65093
23177	Thu Mar 23 11:22:14 2017_x000D_	18.9903	47.8921	144.995	2.53064	2	3.83863	12.95	128.326	2.23971	38.0857		14.0084	0
23178	Thu Mar 23 11:22:14 2017_x000D_	18.5684	47.692	144.998	2.53069	2	3.83863	12.95	128.326	2.23971	37.7356		8.89925	0
23179	Thu Mar 23 11:22:14 2017_x000D_	18.3538	47.4872	144.996	2.53066	2	3.83863	12.95	128.326	2.23971	37.4634		7.0142	0
23180	Thu Mar 23 11:22:14 2017_x000D_	18.1426	47.3869	142.614	2.48909	2	3.83863	12.95	128.326	2.23971	37.2895		11.3335	26.5977
23181	Thu Mar 23 11:22:14 2017_x000D_	17.8238	47.1842	144.388	2.52005	2	3.8012	13.8358	101.791	1.77659	36.1766		4.44114	0
23182	Thu Mar 23 11:22:14 2017_x000D_	17.7167	47.082	144.998	2.53069	2	3.8012	13.8358	101.791	1.77659	36.041		4.46876	0
23183	Thu Mar 23 11:22:14 2017_x000D_	17.6089	46.9792	144.386	2.52002	2	3.8012	13.8358	101.791	1.77659	35.9046		15.7266	0
23184	Thu Mar 23 11:22:14 2017_x000D_	17.1829	46.6737	138.443	2.41629	2	3.8012	13.8358	101.791	1.77659	35.4598		7.0249	0
23185	Thu Mar 23 11:22:14 2017_x000D_	16.9714	46.5732	136.351	2.37978	2	3.8012	13.8358	101.791	1.77659	35.2873		3.14797	27.4688
23186	Thu Mar 23 11:22:14 2017_x000D_	16.9688	46.4683	116.842	2.03927	2	3.54413	14.7146	103.606	1.80827	34.4749		3.14607	0
23187	Thu Mar 23 11:22:14 2017_x000D_	16.9726	46.5731	110.179	1.92298	2	3.54413	14.7146	103.606	1.80827	34.5729		6.30146	0
23188	Thu Mar 23 11:22:14 2017_x000D_	16.9805	46.783	91.967	1.60513	2	3.54413	14.7146	103.606	1.80827	34.7695		0.015	0
23189	Thu Mar 23 11:22:14 2017_x000D_	16.9808	46.7834	80.7249	1.40892	2	3.54413	14.7146	103.606	1.80827	34.77		3.11821	21.0698
23190	Thu Mar 23 11:22:14 2017_x000D_	16.8769	46.7863	70.7904	1.23553	2	3.29644	15.3718	110.466	1.92799	34.2243		3.12231	0
23191	Thu Mar 23 11:22:15 2017_x000D_	16.8729	46.6823	50.9862	0.889877	2	3.29644	15.3718	110.466	1.92799	34.1272		3.11464	0
23192	Thu Mar 23 11:22:15 2017_x000D_	16.9767	46.6802	44.7018	0.780193	2	3.29644	15.3718	110.466	1.92799	34.1667		6.97473	0
23193	Thu Mar 23 11:22:15 2017_x000D_	17.0728	46.4685	29.4947	0.514779	2	3.29644	15.3718	110.466	1.92799	34.0117		3.1087	33.9506
23194	Thu Mar 23 11:22:15 2017_x000D_	17.1764	46.4663	22.745	0.396974	2	3.0301	16.4717	107.035	1.86812	33.1631		11.2013	0
23195	Thu Mar 23 11:22:15 2017_x000D_	17.4806	46.2498	10.2899	0.179592	2	3.0301	16.4717	107.035	1.86812	33.0991		12.4708	0
23196	Thu Mar 23 11:22:15 2017_x000D_	17.8962	46.241	10.2916	0.179622	2	3.0301	16.4717	107.035	1.86812	33.2748		9.34116	0
23197	Thu Mar 23 11:22:15 2017_x000D_	18.2075	46.2343	9.84529	0.171833	2	3.0301	16.4717	107.035	1.86812	33.4091		29.4736	0
23198	Thu Mar 23 11:22:15 2017_x000D_	19.1314	45.9002	13.2451	0.231171	2	3.0301	16.4717	107.035	1.86812	33.5453		12.4527	21.0634
23199	Thu Mar 23 11:22:15 2017_x000D_	19.5464	45.8915	13.2472	0.231207	2	2.78248	17.1287	102.759	1.79348	33.2916		12.7994	0
23200	Thu Mar 23 11:22:15 2017_x000D_	19.9577	45.7781	16.1443	0.281771	2	2.78248	17.1287	102.759	1.79348	33.4032		25.5901	0
23201	Thu Mar 23 11:22:15 2017_x000D_	20.78	45.5513	21.7132	0.378966	2	2.78248	17.1287	102.759	1.79348	33.6416		11.1902	0
23202	Thu Mar 23 11:22:15 2017_x000D_	21.0841	45.3353	22.7539	0.397131	2	2.78248	17.1287	102.759	1.79348	33.6238		19.606	40.3348
23203	Thu Mar 23 11:22:15 2017_x000D_	21.6987	45.1131	28.1575	0.491441	2	2.94609	18.4632	86.1624	1.50382	32.5865		9.80402	0
23204	Thu Mar 23 11:22:15 2017_x000D_	22.006	45.0019	32.1225	0.560643	2	2.94609	18.4632	86.1624	1.50382	32.6739		18.0736	0
23205	Thu Mar 23 11:22:15 2017_x000D_	22.5134	44.6771	36.2293	0.63232	2	2.94609	18.4632	86.1624	1.50382	32.7116		8.78057	0
23206	Thu Mar 23 11:22:15 2017_x000D_	22.7135	44.4635	36.2287	0.632309	2	2.94609	18.4632	86.1624	1.50382	32.6614		8.78057	60.2065
23207	Thu Mar 23 11:22:15 2017_x000D_	22.9136	44.2499	36.228	0.632298	2	2.64257	20.447	104.844	1.82986	31.2649		12.7673	0
23208	Thu Mar 23 11:22:15 2017_x000D_	23.3239	44.1369	38.6269	0.674167	2	2.64257	20.447	104.844	1.82986	31.4472		17.559	0
23209	Thu Mar 23 11:22:15 2017_x000D_	23.7241	43.7098	38.6261	0.674152	2	2.64257	20.447	104.844	1.82986	31.3941		17.5569	0
23210	Thu Mar 23 11:22:15 2017_x000D_	24.1242	43.2827	38.6252	0.674138	2	2.64257	20.447	104.844	1.82986	31.3517		12.7541	27.4351
23211	Thu Mar 23 11:22:15 2017_x000D_	24.5341	43.1699	36.229	0.632316	2	2.38575	21.3247	96.623	1.68639	31.1089		15.5454	0
23212	Thu Mar 23 11:22:16 2017_x000D_	24.8307	42.745	34.5977	0.603844	2	2.38575	21.3247	96.623	1.68639	31.0259		9.77737	0
23213	Thu Mar 23 11:22:16 2017_x000D_	25.1372	42.6342	33.6838	0.587894	2	2.38575	21.3247	96.623	1.68639	31.1725		11.1553	0
23214	Thu Mar 23 11:22:16 2017_x000D_	25.4403	42.4188	32.1175	0.560556	2	2.38575	21.3247	96.623	1.68639	31.2486		15.4795	0
23215	Thu Mar 23 11:22:16 2017_x000D_	25.8434	42.0967	34.5982	0.603853	2	2.38575	21.3247	96.623	1.68639	31.3327		9.77353	27.2893
23216	Thu Mar 23 11:22:16 2017_x000D_	26.1498	41.986	33.6841	0.587899	2	2.56799	22.2159	93.975	1.64017	30.7727		11.1469	0
23217	Thu Mar 23 11:22:16 2017_x000D_	26.4527	41.7708	32.1173	0.560553	2	2.56799	22.2159	93.975	1.64017	30.8686		15.4729	0
23218	Thu Mar 23 11:22:16 2017_x000D_	26.8556	41.4488	34.5987	0.603862	2	2.56799	22.2159	93.975	1.64017	30.9805		9.75738	0
23219	Thu Mar 23 11:22:16 2017_x000D_	27.1615	41.3383	30.6811	0.535485	2	2.56799	22.2159	93.975	1.64017	31.153		19.8186	6.63589
23220	Thu Mar 23 11:22:16 2017_x000D_	27.6643	40.9098	32.1161	0.560532	2	2.55867	22.4369	96.726	1.68819	31.1695		6.90001	0
23221	Thu Mar 23 11:22:16 2017_x000D_	27.8671	40.8013	29.5006	0.514882	2	2.55867	22.4369	96.726	1.68819	31.2693		12.722	0
23222	Thu Mar 23 11:22:16 2017_x000D_	28.276	40.6889	32.118	0.560566	2	2.55867	22.4369	96.726	1.68819	31.536		19.7991	0
23223	Thu Mar 23 11:22:16 2017_x000D_	28.7782	40.2607	30.6796	0.535459	2	2.55867	22.4369	96.726	1.68819	31.7041		9.75354	41.8013
23224	Thu Mar 23 11:22:16 2017_x000D_	29.084	40.1503	29.5011	0.514891	2	2.94169	23.7766	84.4155	1.47333	30.8467		6.89859	0
23225	Thu Mar 23 11:22:16 2017_x000D_	29.2868	40.0419	32.1179	0.560563	2	2.94169	23.7766	84.4155	1.47333	30.9617		13.7892	0
23226	Thu Mar 23 11:22:16 2017_x000D_	29.6921	39.8251	32.1184	0.560571	2	2.94169	23.7766	84.4155	1.47333	31.1952		8.75937	0
23227	Thu Mar 23 11:22:16 2017_x000D_	29.8917	39.612	32.1173	0.560553	2	2.94169	23.7766	84.4155	1.47333	31.258		13.7892	0
23228	Thu Mar 23 11:22:16 2017_x000D_	30.297	39.3952	32.1178	0.560561	2	2.94169	23.7766	84.4155	1.47333	31.5001		8.75513	6.58666
23229	Thu Mar 23 11:22:16 2017_x000D_	30.4965	39.1822	32.1167	0.560543	2	3.16114	23.7834	75.184	1.31221	31.3743		13.7825	0
23230	Thu Mar 23 11:22:16 2017_x000D_	30.9016	38.9655	32.1172	0.560551	2	3.16114	23.7834	75.184	1.31221	31.6232		6.88659	0
23231	Thu Mar 23 11:22:16 2017_x000D_	31.104	38.8572	29.4991	0.514856	2	3.16114	23.7834	75.184	1.31221	31.7494		6.89047	0
23232	Thu Mar 23 11:22:16 2017_x000D_	31.3066	38.749	32.1176	0.560558	2	3.16114	23.7834	75.184	1.31221	31.8769		6.88395	6.63591
23233	Thu Mar 23 11:22:16 2017_x000D_	31.5089	38.6407	29.4992	0.514859	2	3.15181	24.0044	71.2427	1.24342	31.9115		8.75718	0
23234	Thu Mar 23 11:22:17 2017_x000D_	31.7085	38.4277	34.6021	0.60392	2	3.15181	24.0044	71.2427	1.24342	31.9924		9.73638	0
23235	Thu Mar 23 11:22:17 2017_x000D_	32.0138	38.3176	38.6357	0.67432	2	3.15181	24.0044	71.2427	1.24342	32.2162		4.39336	0
23236	Thu Mar 23 11:22:17 2017_x000D_	32.114	38.2108	51.0002	0.890121	2	3.15181	24.0044	71.2427	1.24342	32.2588		9.40005	6.58627
23237	Thu Mar 23 11:22:17 2017_x000D_	32.1232	38.524	70.6695	1.23342	2	3.37125	24.0111	70.7936	1.23558	32.2071		4.3656	0
23238	Thu Mar 23 11:22:17 2017_x000D_	32.0235	38.63	79.9344	1.39512	2	3.37125	24.0111	70.7936	1.23558	32.1662		3.07565	0
23239	Thu Mar 23 11:22:17 2017_x000D_	32.126	38.6279	88.6668	1.54753	2	3.37125	24.0111	70.7936	1.23558	32.2566		6.26302	0
23240	Thu Mar 23 11:22:17 2017_x000D_	32.1313	38.8366	106.056	1.85103	2	3.37125	24.0111	70.7936	1.23558	32.3564		3.06648	6.63292
23241	Thu Mar 23 11:22:17 2017_x000D_	32.2335	38.8348	116.287	2.02959	2	3.38059	23.7902	55.3966	0.966854	32.5397		4.43408	0
23242	Thu Mar 23 11:22:17 2017_x000D_	32.1274	38.7319	125.42	2.18899	2	3.38059	23.7902	55.3966	0.966854	32.398		0.0212132	0
23243	Thu Mar 23 11:22:17 2017_x000D_	32.1269	38.7324	142.048	2.47921	2	3.38059	23.7902	55.3966	0.966854	32.3978		3.12747	0
23244	Thu Mar 23 11:22:17 2017_x000D_	32.1237	38.6282	152.782	2.66655	2	3.38059	23.7902	55.3966	0.966854	32.3471		4.41287	0
23245	Thu Mar 23 11:22:17 2017_x000D_	32.0181	38.5258	162.293	2.83255	2	3.38059	23.7902	55.3966	0.966854	32.2063		6.94485	0
23246	Thu Mar 23 11:22:17 2017_x000D_	31.8098	38.4248	165.231	2.88383	2	3.38059	23.7902	36.033	0.628895	31.9749		22.5465	0
23247	Thu Mar 23 11:22:17 2017_x000D_	31.0845	38.2279	166.02	2.8976	2	3.38059	23.7902	36.033	0.628895	31.2403		9.24737	0
23248	Thu Mar 23 11:22:17 2017_x000D_	30.7763	38.2332	165.234	2.88388	2	3.38059	23.7902	36.033	0.628895	30.9697		12.7735	0
23249	Thu Mar 23 11:22:17 2017_x000D_	30.3619	38.1354	162.298	2.83263	2	3.38059	23.7902	36.033	0.628895	30.5577		19.6402	6.58636
23250	Thu Mar 23 11:22:17 2017_x000D_	29.7383	37.9361	156.741	2.73565	2	3.60003	23.797	37.9172	0.661781	29.7174		9.82056	0
23251	Thu Mar 23 11:22:17 2017_x000D_	29.4265	37.8364	152.802	2.66689	2	3.60003	23.797	37.9172	0.661781	29.3958		8.87437	0
23252	Thu Mar 23 11:22:17 2017_x000D_	29.2144	37.6302	152.798	2.66684	2	3.60003	23.797	37.9172	0.661781	29.1111		23.722	0
23253	Thu Mar 23 11:22:17 2017_x000D_	28.4839	37.3275	148.702	2.59534	2	3.60003	23.797	37.9172	0.661781	28.3246		11.3675	0
23254	Thu Mar 23 11:22:17 2017_x000D_	28.2683	37.0159	146.206	2.55178	2	3.60003	23.797	44.6958	0.780088	27.9868		20.9579	0
23255	Thu Mar 23 11:22:18 2017_x000D_	27.6398	36.7109	143.865	2.51092	2	3.60003	23.797	44.6958	0.780088	27.2888		11.2935	0
23256	Thu Mar 23 11:22:18 2017_x000D_	27.324	36.506	142.092	2.47998	2	3.60003	23.797	44.6958	0.780088	26.9137		22.2678	0
23257	Thu Mar 23 11:22:18 2017_x000D_	26.7915	35.9889	146.205	2.55176	2	3.60003	23.797	44.6958	0.780088	26.2009		8.91045	0
23258	Thu Mar 23 11:22:18 2017_x000D_	26.5785	35.7819	146.203	2.55172	2	3.60003	23.797	44.6958	0.780088	25.9162		11.3126	9.40211
23259	Thu Mar 23 11:22:18 2017_x000D_	26.2622	35.5766	144.472	2.52151	2	3.82881	23.5828	38.9661	0.680087	25.4383		18.3046	0
23260	Thu Mar 23 11:22:18 2017_x000D_	25.7352	35.2691	148.69	2.59513	2	3.82881	23.5828	38.9661	0.680087	24.8286		8.92533	0
23261	Thu Mar 23 11:22:18 2017_x000D_	25.5218	35.0618	148.688	2.59509	2	3.82881	23.5828	38.9661	0.680087	24.5429		9.88891	0
23262	Thu Mar 23 11:22:18 2017_x000D_	25.2078	34.9615	152.779	2.66649	2	3.82881	23.5828	38.9661	0.680087	24.2185		15.7441	0
23263	Thu Mar 23 11:22:18 2017_x000D_	24.7839	34.6521	155.465	2.71338	2	3.82881	23.5828	29.1773	0.50924	23.6991		11.3609	0
23264	Thu Mar 23 11:22:18 2017_x000D_	24.4662	34.446	156.701	2.73494	2	3.82881	23.5828	29.1773	0.50924	23.3219		19.8014	0
23265	Thu Mar 23 11:22:18 2017_x000D_	23.8376	34.2447	156.703	2.73498	2	3.82881	23.5828	29.1773	0.50924	22.6722		8.95085	0
23266	Thu Mar 23 11:22:18 2017_x000D_	23.6235	34.0369	156.699	2.73492	2	3.82881	23.5828	29.1773	0.50924	22.3857		9.33107	9.29424
23267	Thu Mar 23 11:22:18 2017_x000D_	23.3125	34.0416	155.467	2.71342	2	4.03889	23.8105	36.0546	0.629271	21.8208		19.8307	0
23268	Thu Mar 23 11:22:18 2017_x000D_	22.683	33.8399	155.47	2.71347	2	4.03889	23.8105	36.0546	0.629271	21.1705		8.96364	0
23269	Thu Mar 23 11:22:18 2017_x000D_	22.4685	33.6319	155.467	2.7134	2	4.03889	23.8105	36.0546	0.629271	20.8833		19.8554	0
23270	Thu Mar 23 11:22:18 2017_x000D_	21.8382	33.43	155.469	2.71345	2	4.03889	23.8105	36.0546	0.629271	20.2324		8.97421	0
23271	Thu Mar 23 11:22:18 2017_x000D_	21.6235	33.2217	155.466	2.71339	2	4.03889	23.8105	36.0546	0.629271	19.9447		7.05479	6.58606
23272	Thu Mar 23 11:22:18 2017_x000D_	21.412	33.1189	152.782	2.66655	2	4.25832	23.8173	28.8901	0.504227	19.5133		21.1565	0
23273	Thu Mar 23 11:22:18 2017_x000D_	20.7775	32.8111	155.465	2.71338	2	4.25832	23.8173	28.8901	0.504227	18.8088		7.0642	0
23274	Thu Mar 23 11:22:18 2017_x000D_	20.5657	32.7082	152.783	2.66657	2	4.25832	23.8173	28.8901	0.504227	18.5736		19.9047	0
23275	Thu Mar 23 11:22:18 2017_x000D_	19.9339	32.5056	152.787	2.66664	2	4.25832	23.8173	28.8901	0.504227	17.9223		8.99764	18.587
23276	Thu Mar 23 11:22:19 2017_x000D_	19.7185	32.2969	152.784	2.66658	2	4.67841	24.2727	27.663	0.482811	17.0468		12.9625	0
23277	Thu Mar 23 11:22:19 2017_x000D_	19.2981	32.1971	155.467	2.71341	2	4.67841	24.2727	27.663	0.482811	16.6292		15.887	0
23278	Thu Mar 23 11:22:19 2017_x000D_	18.8702	31.8851	152.785	2.66659	2	4.67841	24.2727	27.663	0.482811	16.1045		7.07098	0
23279	Thu Mar 23 11:22:19 2017_x000D_	18.6581	31.7823	155.463	2.71334	2	4.67841	24.2727	27.663	0.482811	15.869		21.2503	6.58516
23280	Thu Mar 23 11:22:19 2017_x000D_	18.0209	31.4729	152.785	2.66661	2	4.89781	24.2795	42.6	0.743511	14.9653		9.98937	0
23281	Thu Mar 23 11:22:19 2017_x000D_	17.7038	31.3713	156.695	2.73485	2	4.89781	24.2795	42.6	0.743511	14.6385		17.0301	0
23282	Thu Mar 23 11:22:19 2017_x000D_	17.1744	31.1664	155.465	2.71338	2	4.89781	24.2795	42.6	0.743511	14.0764		9.03172	0
23283	Thu Mar 23 11:22:19 2017_x000D_	16.958	30.9571	155.461	2.71331	2	4.89781	24.2795	42.6	0.743511	13.7854		7.10175	18.5854
23284	Thu Mar 23 11:22:19 2017_x000D_	16.7451	30.8536	152.787	2.66663	2	5.31782	24.7349	21.801	0.380499	12.9623		14.1969	0
23285	Thu Mar 23 11:22:19 2017_x000D_	16.3194	30.6469	152.787	2.66664	2	5.31782	24.7349	21.801	0.380499	12.4895		6.27956	0
23286	Thu Mar 23 11:22:19 2017_x000D_	16.1101	30.6497	152.791	2.6667	2	5.31782	24.7349	21.801	0.380499	12.3068		13.5677	0
23287	Thu Mar 23 11:22:19 2017_x000D_	15.7851	30.3352	148.725	2.59574	2	5.31782	24.7349	21.801	0.380499	11.8713		6.28252	0
23288	Thu Mar 23 11:22:19 2017_x000D_	15.5757	30.3379	148.729	2.59581	2	5.31782	24.7349	21.801	0.380499	11.6884		18.5773	38.2654
23289	Thu Mar 23 11:22:19 2017_x000D_	15.0408	30.0259	144.545	2.52279	2	6.38638	25.4314	17.5956	0.307101	9.79839		3.14741	0
23290	Thu Mar 23 11:22:19 2017_x000D_	15.1457	30.0242	138.042	2.40928	2	6.38638	25.4314	17.5956	0.307101	9.89037		3.12014	0
23291	Thu Mar 23 11:22:19 2017_x000D_	15.0417	30.0252	119.284	2.08191	2	6.38638	25.4314	17.5956	0.307101	9.79886		3.19126	0
23292	Thu Mar 23 11:22:19 2017_x000D_	15.0457	30.1315	112.809	1.96888	2	6.38638	25.4314	17.5956	0.307101	9.85265		3.19748	27.0757
23293	Thu Mar 23 11:22:19 2017_x000D_	15.0499	30.238	100.813	1.75953	2	7.25422	25.6792	12.4218	0.216801	9.0308		0.00848528	0
23294	Thu Mar 23 11:22:19 2017_x000D_	15.0501	30.2382	94.9634	1.65742	2	7.25422	25.6792	12.4218	0.216801	9.03107		0.0216333	0
23295	Thu Mar 23 11:22:19 2017_x000D_	15.0505	30.2388	77.3776	1.35049	2	7.25422	25.6792	12.4218	0.216801	9.03172		3.17294	0
23296	Thu Mar 23 11:22:19 2017_x000D_	15.0468	30.1331	65.5171	1.14349	2	7.25422	25.6792	12.4218	0.216801	8.97561		6.35831	14.6698
23297	Thu Mar 23 11:22:19 2017_x000D_	15.039	29.9213	48.956	0.854443	2	7.68337	25.9136	17.7649	0.310055	8.37657		6.98104	0
23298	Thu Mar 23 11:22:20 2017_x000D_	15.2447	29.8125	42.6097	0.74368	2	7.68337	25.9136	17.7649	0.310055	8.50736		8.84418	0
23299	Thu Mar 23 11:22:20 2017_x000D_	15.4463	29.5974	29.2556	0.510607	2	7.68337	25.9136	17.7649	0.310055	8.59264		3.13524	0
23300	Thu Mar 23 11:22:20 2017_x000D_	15.5508	29.5961	22.4335	0.391538	2	7.68337	25.9136	17.7649	0.310055	8.68661		6.9865	6.58117
23301	Thu Mar 23 11:22:20 2017_x000D_	15.7566	29.4871	19.545	0.341124	2	7.90264	25.9203	17.0156	0.296979	8.62593		22.7594	0
23302	Thu Mar 23 11:22:20 2017_x000D_	16.4821	29.2653	18.6132	0.324861	2	7.90264	25.9203	17.0156	0.296979	9.20848		13.9635	0
23303	Thu Mar 23 11:22:20 2017_x000D_	16.8935	29.0476	18.6116	0.324833	2	7.90264	25.9203	17.0156	0.296979	9.51922		12.8908	0
23304	Thu Mar 23 11:22:20 2017_x000D_	17.3085	28.9362	21.3818	0.373182	2	7.90264	25.9203	17.0156	0.296979	9.87754		22.7424	0
23305	Thu Mar 23 11:22:20 2017_x000D_	18.0335	28.7147	22.436	0.391582	2	7.90264	25.9203	17.0156	0.296979	10.5092		13.9488	6.58156
23306	Thu Mar 23 11:22:20 2017_x000D_	18.4444	28.4971	22.4351	0.391567	2	8.12192	25.9271	17.1517	0.299354	10.6376		19.7324	0
23307	Thu Mar 23 11:22:20 2017_x000D_	19.0643	28.2772	27.8963	0.486882	2	8.12192	25.9271	17.1517	0.299354	11.1919		11.2499	0
23308	Thu Mar 23 11:22:20 2017_x000D_	19.3707	28.061	29.2646	0.510763	2	8.12192	25.9271	17.1517	0.299354	11.4494		13.9434	0
23309	Thu Mar 23 11:22:20 2017_x000D_	19.7815	27.8436	34.4096	0.60056	2	8.12192	25.9271	17.1517	0.299354	11.816		8.83967	20.7499
23310	Thu Mar 23 11:22:20 2017_x000D_	19.9832	27.6288	34.4088	0.600547	2	8.77024	26.1681	21.4579	0.374511	11.3077		11.2458	0
23311	Thu Mar 23 11:22:20 2017_x000D_	20.2895	27.4127	36.0549	0.629276	2	8.77024	26.1681	21.4579	0.374511	11.5863		13.9273	0
23312	Thu Mar 23 11:22:20 2017_x000D_	20.6998	27.1955	36.0556	0.629289	2	8.77024	26.1681	21.4579	0.374511	11.9737		8.83967	0
23313	Thu Mar 23 11:22:20 2017_x000D_	20.9015	26.9807	36.055	0.629278	2	8.77024	26.1681	21.4579	0.374511	12.1584		11.2391	0
23314	Thu Mar 23 11:22:20 2017_x000D_	21.2076	26.7647	37.8464	0.660544	2	8.77024	26.1681	21.4579	0.374511	12.4517		18.1557	9.28372
23315	Thu Mar 23 11:22:20 2017_x000D_	21.7185	26.4403	38.479	0.671586	2	8.98002	26.3956	18.1462	0.31671	12.7386		8.83543	0
23316	Thu Mar 23 11:22:20 2017_x000D_	21.9201	26.2256	38.4786	0.671578	2	8.98002	26.3956	18.1462	0.31671	12.9412		15.5798	0
23317	Thu Mar 23 11:22:20 2017_x000D_	22.3266	25.9024	36.0546	0.629272	2	8.98002	26.3956	18.1462	0.31671	13.3557		11.2217	0
23318	Thu Mar 23 11:22:20 2017_x000D_	22.6322	25.6867	34.4075	0.600524	2	8.98002	26.3956	18.1462	0.31671	13.6706		6.95422	52.9704
23319	Thu Mar 23 11:22:21 2017_x000D_	22.8371	25.5783	31.8995	0.556751	2	10.7242	26.6703	10.4471	0.182336	12.162		18.1474	0
23320	Thu Mar 23 11:22:21 2017_x000D_	23.3478	25.2541	36.0555	0.629287	2	10.7242	26.6703	10.4471	0.182336	12.7028		8.83119	0
23321	Thu Mar 23 11:22:21 2017_x000D_	23.5493	25.0395	36.0549	0.629276	2	10.7242	26.6703	10.4471	0.182336	12.9284		18.129	0
23322	Thu Mar 23 11:22:21 2017_x000D_	24.0594	24.7155	31.8983	0.55673	2	10.7242	26.6703	10.4471	0.182336	13.4777		6.95281	46.4388
23323	Thu Mar 23 11:22:21 2017_x000D_	24.2643	24.6072	34.4079	0.60053	2	12.2488	26.9382	6.7213	0.117309	12.2395		19.9434	0
23324	Thu Mar 23 11:22:21 2017_x000D_	24.7712	24.1771	36.0551	0.62928	2	12.2488	26.9382	6.7213	0.117309	12.8232		6.94486	0
23325	Thu Mar 23 11:22:21 2017_x000D_	24.9758	24.0688	33.4818	0.584368	2	12.2488	26.9382	6.7213	0.117309	13.0465		15.5611	0
23326	Thu Mar 23 11:22:21 2017_x000D_	25.3819	23.7461	36.0552	0.629282	2	12.2488	26.9382	6.7213	0.117309	13.5155		6.94221	26.3074
23327	Thu Mar 23 11:22:21 2017_x000D_	25.5864	23.6378	33.4815	0.584363	2	13.1253	26.9651	11.2478	0.196311	12.8977		11.2025	0
23328	Thu Mar 23 11:22:21 2017_x000D_	25.8915	23.4225	31.8965	0.556699	2	13.1253	26.9651	11.2478	0.196311	13.2486		0	0
23329	Thu Mar 23 11:22:21 2017_x000D_	25.8915	23.4225	31.8965	0.556699	2	13.1253	26.9651	11.2478	0.196311	13.2486		13.8843	0
23330	Thu Mar 23 11:22:21 2017_x000D_	26.3006	23.2061	31.8969	0.556707	2	13.1253	26.9651	11.2478	0.196311	13.701		8.82065	0
23331	Thu Mar 23 11:22:21 2017_x000D_	26.5018	22.9917	31.8959	0.556688	2	13.1253	26.9651	11.2478	0.196311	13.9542		12.7995	59.2081
23332	Thu Mar 23 11:22:21 2017_x000D_	26.914	22.8816	34.4088	0.600547	2	14.9164	26.1362	325.338	5.67821	12.4312		7.0398	0
23333	Thu Mar 23 11:22:21 2017_x000D_	27.0116	22.6682	36.0562	0.6293	2	14.9164	26.1362	325.338	5.67821	12.5826		9.81204	0
23334	Thu Mar 23 11:22:21 2017_x000D_	27.3199	22.559	40.3203	0.703721	2	14.9164	26.1362	325.338	5.67821	12.909		3.18736	0
23335	Thu Mar 23 11:22:21 2017_x000D_	27.3168	22.4528	42.6302	0.744037	2	14.9164	26.1362	325.338	5.67821	12.9359		3.18754	65.7716
23336	Thu Mar 23 11:22:21 2017_x000D_	27.3201	22.559	44.7904	0.78174	2	16.5172	24.6382	323.947	5.65394	11.0012		0.0192094	0
23337	Thu Mar 23 11:22:21 2017_x000D_	27.3205	22.5585	57.466	1.00297	2	16.5172	24.6382	323.947	5.65394	11.0017		4.41457	0
23338	Thu Mar 23 11:22:21 2017_x000D_	27.4212	22.4512	61.5434	1.07413	2	16.5172	24.6382	323.947	5.65394	11.1212		3.17845	0
23339	Thu Mar 23 11:22:21 2017_x000D_	27.4244	22.5571	68.0641	1.18794	2	16.5172	24.6382	323.947	5.65394	11.104		9.58033	42.5016
23340	Thu Mar 23 11:22:22 2017_x000D_	27.4148	22.2379	80.0516	1.39716	2	17.6512	23.789	315.37	5.50424	9.88604		7.04723	0
23341	Thu Mar 23 11:22:22 2017_x000D_	27.5119	22.024	94.6533	1.65201	2	17.6512	23.789	315.37	5.50424	10.0174		6.38407	0
23342	Thu Mar 23 11:22:22 2017_x000D_	27.5053	21.8113	100.45	1.75318	2	17.6512	23.789	315.37	5.50424	10.0506		6.38407	0
23343	Thu Mar 23 11:22:22 2017_x000D_	27.4987	21.5986	106.047	1.85087	2	17.6512	23.789	315.37	5.50424	10.0882		3.19063	0
23344	Thu Mar 23 11:22:22 2017_x000D_	27.4953	21.4923	112.35	1.96087	2	17.6512	23.789	315.37	5.50424	10.1085		13.1983	84.5833
23345	Thu Mar 23 11:22:22 2017_x000D_	27.3783	21.0682	122.77	2.14273	2	19.7099	21.8626	329.031	5.74268	7.70944		4.51009	0
23346	Thu Mar 23 11:22:22 2017_x000D_	27.2711	20.9628	126.898	2.21478	2	19.7099	21.8626	329.031	5.74268	7.61455		11.5424	0
23347	Thu Mar 23 11:22:22 2017_x000D_	27.0535	20.6455	133.351	2.32742	2	19.7099	21.8626	329.031	5.74268	7.44378		4.51223	0
23348	Thu Mar 23 11:22:22 2017_x000D_	26.9462	20.5401	137.5	2.39983	2	19.7099	21.8626	329.031	5.74268	7.35616		20.3786	70.6058
23349	Thu Mar 23 11:22:22 2017_x000D_	26.4135	20.1186	139.428	2.43347	2	21.5304	20.371	315.77	5.51123	4.88962		9.03284	0
23350	Thu Mar 23 11:22:22 2017_x000D_	26.199	19.9073	139.427	2.43346	2	21.5304	20.371	315.77	5.51123	4.69157		20.3931	0
23351	Thu Mar 23 11:22:22 2017_x000D_	25.666	19.4854	137.503	2.39989	2	21.5304	20.371	315.77	5.51123	4.22936		9.04132	0
23352	Thu Mar 23 11:22:22 2017_x000D_	25.4513	19.2739	137.503	2.39988	2	21.5304	20.371	315.77	5.51123	4.0715		9.04556	21.0398
23353	Thu Mar 23 11:22:22 2017_x000D_	25.2365	19.0623	137.503	2.39987	2	21.7787	19.7151	327.318	5.71278	3.51888		18.1017	0
23354	Thu Mar 23 11:22:22 2017_x000D_	24.8067	18.6388	137.502	2.39986	2	21.7787	19.7151	327.318	5.71278	3.2136		9.05619	0
23355	Thu Mar 23 11:22:22 2017_x000D_	24.5916	18.427	137.501	2.39985	2	21.7787	19.7151	327.318	5.71278	3.0938		11.4824	0
23356	Thu Mar 23 11:22:22 2017_x000D_	24.2724	18.2158	135.432	2.36373	2	21.7787	19.7151	327.318	5.71278	2.90971		18.1293	0
23357	Thu Mar 23 11:22:22 2017_x000D_	23.8419	17.7917	135.432	2.36373	2	21.7787	19.7151	327.318	5.71278	2.82068		9.07102	14.8024
23358	Thu Mar 23 11:22:22 2017_x000D_	23.6265	17.5795	135.432	2.36373	2	21.3309	19.9223	320.821	5.59938	3.28001		20.4957	0
23359	Thu Mar 23 11:22:22 2017_x000D_	23.0908	17.1555	137.504	2.3999	2	21.3309	19.9223	320.821	5.59938	3.27909		9.08164	0
23360	Thu Mar 23 11:22:22 2017_x000D_	22.8751	16.9431	137.504	2.39989	2	21.3309	19.9223	320.821	5.59938	3.35562		9.08588	0
23361	Thu Mar 23 11:22:22 2017_x000D_	22.6593	16.7306	137.503	2.39989	2	21.3309	19.9223	320.821	5.59938	3.45711		18.1802	9.4005
23362	Thu Mar 23 11:22:23 2017_x000D_	22.2276	16.3053	137.503	2.39987	2	21.1021	20.1364	322.737	5.63283	3.993		9.09437	0
23363	Thu Mar 23 11:22:23 2017_x000D_	22.0116	16.0926	137.502	2.39986	2	21.1021	20.1364	322.737	5.63283	4.14482		18.2036	0
23364	Thu Mar 23 11:22:23 2017_x000D_	21.5793	15.6668	137.501	2.39985	2	21.1021	20.1364	322.737	5.63283	4.495		7.22308	0
23365	Thu Mar 23 11:22:23 2017_x000D_	21.468	15.4533	135.432	2.36373	2	21.1021	20.1364	322.737	5.63283	4.69737		20.6756	6.63339
23366	Thu Mar 23 11:22:23 2017_x000D_	21.0317	14.9198	133.367	2.32769	2	21.1118	19.9155	325.98	5.68943	4.99634		9.11555	0
23367	Thu Mar 23 11:22:23 2017_x000D_	20.8153	14.7065	133.367	2.3277	2	21.1118	19.9155	325.98	5.68943	5.21743		9.11982	0
23368	Thu Mar 23 11:22:23 2017_x000D_	20.5987	14.4932	133.368	2.32771	2	21.1118	19.9155	325.98	5.68943	5.44652		16.0663	0
23369	Thu Mar 23 11:22:23 2017_x000D_	20.1689	14.1737	135.432	2.36373	2	21.1118	19.9155	325.98	5.68943	5.8187		9.13042	6.57616
23370	Thu Mar 23 11:22:23 2017_x000D_	19.9521	13.9601	135.432	2.36373	2	21.3309	19.9223	323.86	5.65243	6.11955		9.13255	0
23371	Thu Mar 23 11:22:23 2017_x000D_	19.7352	13.7465	135.432	2.36373	2	21.3309	19.9223	323.86	5.65243	6.37862		13.7168	0
23372	Thu Mar 23 11:22:23 2017_x000D_	19.4095	13.4256	135.432	2.36373	2	21.3309	19.9223	323.86	5.65243	6.77487		4.55886	0
23373	Thu Mar 23 11:22:23 2017_x000D_	19.3012	13.319	135.432	2.36373	2	21.3309	19.9223	323.86	5.65243	6.9082		11.6989	0
23374	Thu Mar 23 11:22:23 2017_x000D_	19.0805	12.9975	133.371	2.32775	2	21.3309	19.9223	323.86	5.65243	7.28129		9.14952	9.4005
23375	Thu Mar 23 11:22:23 2017_x000D_	18.8632	12.7835	133.371	2.32776	2	21.5597	19.7082	314.806	5.49441	7.43119		9.15163	0
23376	Thu Mar 23 11:22:23 2017_x000D_	18.6459	12.5694	133.371	2.32777	2	21.5597	19.7082	314.806	5.49441	7.71056		7.16169	0
23377	Thu Mar 23 11:22:23 2017_x000D_	18.4322	12.463	135.432	2.36373	2	21.5597	19.7082	314.806	5.49441	7.8914		10.2677	0
23378	Thu Mar 23 11:22:23 2017_x000D_	18.3162	12.141	139.704	2.43829	2	21.5597	19.7082	314.806	5.49441	8.23303		11.628	19.9033
23379	Thu Mar 23 11:22:23 2017_x000D_	17.9929	11.9272	149.63	2.61153	2	21.5889	19.0454	295.122	5.15085	7.97496		3.21153	0
23380	Thu Mar 23 11:22:23 2017_x000D_	17.9896	11.8202	157.627	2.75111	2	21.5889	19.0454	295.122	5.15085	8.07208		3.2477	0
23381	Thu Mar 23 11:22:23 2017_x000D_	17.9931	11.9284	174.088	3.0384	2	21.5889	19.0454	295.122	5.15085	7.9738		7.00707	0
23382	Thu Mar 23 11:22:23 2017_x000D_	18.2002	11.8204	183.296	3.19911	2	21.5889	19.0454	295.122	5.15085	7.98022		3.13509	6.63652
23383	Thu Mar 23 11:22:24 2017_x000D_	18.0957	11.8212	202.135	3.52792	2	21.5987	18.8244	282.863	4.93689	7.83044		4.45235	0
23384	Thu Mar 23 11:22:24 2017_x000D_	18.1976	11.7133	211.701	3.69488	2	21.5987	18.8244	282.863	4.93689	7.88259		0.0134164	0
23385	Thu Mar 23 11:22:24 2017_x000D_	18.198	11.7131	220.195	3.84312	2	21.5987	18.8244	282.863	4.93689	7.8826		0.0234307	0
23386	Thu Mar 23 11:22:24 2017_x000D_	18.1986	11.7126	237.493	4.14503	2	21.5987	18.8244	282.863	4.93689	7.88279		3.2357	0
23387	Thu Mar 23 11:22:24 2017_x000D_	18.1951	11.6048	244.205	4.26218	2	21.5987	18.8244	282.863	4.93689	7.98167		4.43539	19.9094
23388	Thu Mar 23 11:22:24 2017_x000D_	18.0936	11.7123	253.715	4.42816	2	21.628	18.1614	281.654	4.9158	7.35411		3.21162	0
23389	Thu Mar 23 11:22:24 2017_x000D_	18.097	11.8193	266.027	4.64305	2	21.628	18.1614	281.654	4.9158	7.2588		6.45052	0
23390	Thu Mar 23 11:22:24 2017_x000D_	18.1041	12.0342	-88.0841	-1.53736	2	21.628	18.1614	281.654	4.9158	7.06827		9.67703	0
23391	Thu Mar 23 11:22:24 2017_x000D_	18.1145	12.3566	-75.9097	-1.32487	2	21.628	18.1614	281.654	4.9158	6.78531		7.26217	13.2729
23392	Thu Mar 23 11:22:24 2017_x000D_	18.2267	12.5711	-73.016	-1.27437	2	21.6475	17.7194	282.457	4.92981	6.18117		19.3577	0
23393	Thu Mar 23 11:22:24 2017_x000D_	18.2482	13.216	-73.0112	-1.27429	2	21.6475	17.7194	282.457	4.92981	5.64233		9.14956	0
23394	Thu Mar 23 11:22:24 2017_x000D_	18.4656	13.4299	-73.0154	-1.27436	2	21.6475	17.7194	282.457	4.92981	5.34081		13.3658	0
23395	Thu Mar 23 11:22:24 2017_x000D_	18.5851	13.8591	-75.9122	-1.32492	2	21.6475	17.7194	282.457	4.92981	4.9275		9.66233	6.63638
23396	Thu Mar 23 11:22:24 2017_x000D_	18.5958	14.181	-76.5301	-1.3357	2	21.6572	17.4984	282.038	4.92249	4.51412		19.678	0
23397	Thu Mar 23 11:22:24 2017_x000D_	18.7224	14.8246	-79.357	-1.38504	2	21.6572	17.4984	282.038	4.92249	3.97017		9.67153	0
23398	Thu Mar 23 11:22:24 2017_x000D_	18.7333	15.1468	-84.9909	-1.48337	2	21.6572	17.4984	282.038	4.92249	3.75223		16.4856	0
23399	Thu Mar 23 11:22:24 2017_x000D_	18.8562	15.6824	-88.0981	-1.5376	2	21.6572	17.4984	282.038	4.92249	3.33818		12.8711	188.881
23400	Thu Mar 23 11:22:24 2017_x000D_	18.8704	16.1112	-88.0981	-1.5376	1	18.8315	11.8721	153.736	2.6832	4.23928		19.2977	0
23401	Thu Mar 23 11:22:24 2017_x000D_	18.8918	16.7541	-88.0981	-1.5376	1	18.8315	11.8721	153.736	2.6832	4.88237		12.8591	0
23402	Thu Mar 23 11:22:24 2017_x000D_	18.906	17.1825	-88.098	-1.5376	1	18.8315	11.8721	153.736	2.6832	5.31092		19.2826	0
23403	Thu Mar 23 11:22:24 2017_x000D_	18.9273	17.8249	-88.0981	-1.5376	1	18.8315	11.8721	153.736	2.6832	5.95357		6.42653	0
23404	Thu Mar 23 11:22:25 2017_x000D_	18.9344	18.039	-88.0981	-1.5376	1	18.8315	11.8721	153.736	2.6832	6.16776		13.3039	66.692
23405	Thu Mar 23 11:22:25 2017_x000D_	19.0534	18.4662	-85.1547	-1.48623	1	18.9538	14.0918	153.736	2.6832	4.37553		6.42053	0
23406	Thu Mar 23 11:22:25 2017_x000D_	19.0605	18.6801	-85.1544	-1.48622	1	18.9538	14.0918	153.736	2.6832	4.58954		19.2523	0
23407	Thu Mar 23 11:22:25 2017_x000D_	19.0815	19.3215	-79.3444	-1.38482	1	18.9538	14.0918	153.736	2.6832	5.23126		19.5874	0
23408	Thu Mar 23 11:22:25 2017_x000D_	19.2077	19.9621	-82.231	-1.4352	1	18.9538	14.0918	153.736	2.6832	5.87579		9.62625	125.541
23409	Thu Mar 23 11:22:25 2017_x000D_	19.2183	20.2828	-81.9073	-1.42955	2	23.099	14.6655	288.521	5.03564	6.82744		9.61426	0
23410	Thu Mar 23 11:22:25 2017_x000D_	19.2289	20.6031	-82.2294	-1.43517	2	23.099	14.6655	288.521	5.03564	7.08751		19.5556	0
23411	Thu Mar 23 11:22:25 2017_x000D_	19.3547	21.2427	-79.3421	-1.38478	2	23.099	14.6655	288.521	5.03564	7.56831		6.40854	0
23412	Thu Mar 23 11:22:25 2017_x000D_	19.3618	21.4562	-79.3413	-1.38477	2	23.099	14.6655	288.521	5.03564	7.75115		12.811	44.694
23413	Thu Mar 23 11:22:25 2017_x000D_	19.3759	21.883	-79.3396	-1.38474	2	23.8153	13.3592	283.365	4.94566	9.61059		20.3498	0
23414	Thu Mar 23 11:22:25 2017_x000D_	19.6063	22.521	-79.3424	-1.38479	2	23.8153	13.3592	283.365	4.94566	10.0824		12.799	0
23415	Thu Mar 23 11:22:25 2017_x000D_	19.6204	22.9474	-79.3407	-1.38476	2	23.8153	13.3592	283.365	4.94566	10.4657		16.3698	0
23416	Thu Mar 23 11:22:25 2017_x000D_	19.7426	23.4792	-82.5238	-1.44031	2	23.8153	13.3592	283.365	4.94566	10.9088		10.1616	0
23417	Thu Mar 23 11:22:25 2017_x000D_	19.8576	23.7978	-79.3427	-1.38479	2	23.8153	13.3592	283.365	4.94566	11.1637		19.1774	21.0682
23418	Thu Mar 23 11:22:25 2017_x000D_	19.8786	24.4367	-79.3401	-1.38475	2	24.0639	12.7024	282.422	4.92919	12.4584		13.2322	0
23419	Thu Mar 23 11:22:25 2017_x000D_	19.9973	24.8615	-82.234	-1.43525	2	24.0639	12.7024	282.422	4.92919	12.8211		19.1593	0
23420	Thu Mar 23 11:22:25 2017_x000D_	20.0182	25.4998	-82.2324	-1.43523	2	24.0639	12.7024	282.422	4.92919	13.4217		0	0
23421	Thu Mar 23 11:22:25 2017_x000D_	20.0182	25.4998	-82.2324	-1.43523	2	24.0639	12.7024	282.422	4.92919	13.4217		19.4674	21.0682
23422	Thu Mar 23 11:22:25 2017_x000D_	20.1435	26.1365	-79.3387	-1.38472	2	24.3125	12.0456	283.495	4.94791	14.6947		6.38146	0
23423	Thu Mar 23 11:22:25 2017_x000D_	20.1505	26.3491	-79.3379	-1.38471	2	24.3125	12.0456	283.495	4.94791	14.8967		19.4621	0
23424	Thu Mar 23 11:22:25 2017_x000D_	20.2759	26.9856	-82.2338	-1.43525	2	24.3125	12.0456	283.495	4.94791	15.4757		7.15792	0
23425	Thu Mar 23 11:22:25 2017_x000D_	20.3871	27.1967	-79.3399	-1.38474	2	24.3125	12.0456	283.495	4.94791	15.6513		19.1233	21.0682
23426	Thu Mar 23 11:22:26 2017_x000D_	20.408	27.8338	-79.3373	-1.3847	2	24.5611	11.3888	281.3	4.9096	16.9613		7.16072	0
23427	Thu Mar 23 11:22:26 2017_x000D_	20.5194	28.0449	-82.2362	-1.43529	2	24.5611	11.3888	281.3	4.9096	17.1395		15.9205	0
23428	Thu Mar 23 11:22:26 2017_x000D_	20.5367	28.5753	-82.5269	-1.44037	2	24.5611	11.3888	281.3	4.9096	17.6514		9.55419	0
23429	Thu Mar 23 11:22:26 2017_x000D_	20.5472	28.8936	-82.234	-1.43525	2	24.5611	11.3888	281.3	4.9096	17.9591		6.36637	0
23430	Thu Mar 23 11:22:26 2017_x000D_	20.5541	29.1057	-82.2335	-1.43525	2	24.5611	11.3888	281.3	4.9096	18.1644		13.1658	48.0536
23431	Thu Mar 23 11:22:26 2017_x000D_	20.6721	29.5284	-79.3358	-1.38467	2	25.4969	10.0888	315	5.49779	20.0294		7.1473	0
23432	Thu Mar 23 11:22:26 2017_x000D_	20.7833	29.7391	-82.2371	-1.43531	2	25.4969	10.0888	315	5.49779	20.2077		9.97599	0
23433	Thu Mar 23 11:22:26 2017_x000D_	20.6894	30.0581	-79.7658	-1.39218	2	25.4969	10.0888	315	5.49779	20.5398		10.0972	0
23434	Thu Mar 23 11:22:26 2017_x000D_	20.8039	30.3746	-76.4852	-1.33492	2	25.4969	10.0888	315	5.49779	20.8216		3.18463	61.4024
23435	Thu Mar 23 11:22:26 2017_x000D_	20.8073	30.4807	-75.8594	-1.324	2	26.8811	8.5811	328.1	5.72642	22.7263		4.52114	0
23436	Thu Mar 23 11:22:26 2017_x000D_	20.699	30.3759	-60.8728	-1.06243	2	26.8811	8.5811	328.1	5.72642	22.6546		7.14496	0
23437	Thu Mar 23 11:22:26 2017_x000D_	20.5874	30.1655	-50.373	-0.879174	2	26.8811	8.5811	328.1	5.72642	22.4833		4.50411	0
23438	Thu Mar 23 11:22:26 2017_x000D_	20.4796	30.061	-46.2456	-0.807138	2	26.8811	8.5811	328.1	5.72642	22.4135		11.4409	28.2375
23439	Thu Mar 23 11:22:26 2017_x000D_	20.1595	29.8537	-31.3729	-0.547561	2	27.5683	7.9379	315	5.49779	23.1342		3.13237	0
23440	Thu Mar 23 11:22:26 2017_x000D_	20.0551	29.8553	-24.6205	-0.42971	2	27.5683	7.9379	315	5.49779	23.1694		6.25588	0
23441	Thu Mar 23 11:22:26 2017_x000D_	19.8466	29.8588	-5.3565	-0.0934885	2	27.5683	7.9379	315	5.49779	23.2411		0.00848528	0
23442	Thu Mar 23 11:22:26 2017_x000D_	19.8468	29.859	0.739302	0.0129033	2	27.5683	7.9379	315	5.49779	23.2413		0.0212132	0
23443	Thu Mar 23 11:22:26 2017_x000D_	19.8473	29.8595	18.648	0.325469	2	27.5683	7.9379	315	5.49779	23.2416		3.13824	37.6527
23444	Thu Mar 23 11:22:26 2017_x000D_	19.9519	29.8582	25.2542	0.440768	2	28.4846	7.0802	325.956	5.68901	24.3237		4.42485	0
23445	Thu Mar 23 11:22:26 2017_x000D_	20.0531	29.7509	34.431	0.600935	2	28.4846	7.0802	325.956	5.68901	24.1878		6.2676	0
23446	Thu Mar 23 11:22:26 2017_x000D_	20.262	29.748	42.6346	0.744114	2	28.4846	7.0802	325.956	5.68901	24.1131		4.41881	0
23447	Thu Mar 23 11:22:27 2017_x000D_	20.3628	29.6406	42.3144	0.738525	2	28.4846	7.0802	325.956	5.68901	23.9778		8.83748	14.8185
23448	Thu Mar 23 11:22:27 2017_x000D_	20.5645	29.4259	46.8069	0.816934	2	28.9329	6.8728	319.39	5.57441	24.0556		24.3472	0
23449	Thu Mar 23 11:22:27 2017_x000D_	21.1723	28.8881	40.772	0.711606	2	28.9329	6.8728	319.39	5.57441	23.3431		8.82708	0
23450	Thu Mar 23 11:22:27 2017_x000D_	21.3736	28.6735	36.0738	0.629607	2	28.9329	6.8728	319.39	5.57441	23.0741		26.7855	0
23451	Thu Mar 23 11:22:27 2017_x000D_	22.0854	28.1345	31.9242	0.557182	2	28.9329	6.8728	319.39	5.57441	22.3371		6.95032	0
23452	Thu Mar 23 11:22:27 2017_x000D_	22.2901	28.026	29.2862	0.511141	2	28.9329	6.8728	319.39	5.57441	22.1717		23.6704	28.2417
23453	Thu Mar 23 11:22:27 2017_x000D_	23.0083	27.6993	25.2426	0.440567	2	29.6202	6.2295	336.853	5.87919	22.4649		8.82695	0
23454	Thu Mar 23 11:22:27 2017_x000D_	23.2097	27.4848	25.2407	0.440533	2	29.6202	6.2295	336.853	5.87919	22.201		12.8173	0
23455	Thu Mar 23 11:22:27 2017_x000D_	23.6223	27.3739	22.4533	0.391883	2	29.6202	6.2295	336.853	5.87919	21.9786		19.6472	0
23456	Thu Mar 23 11:22:27 2017_x000D_	24.2394	27.1546	22.4539	0.391894	2	29.6202	6.2295	336.853	5.87919	21.6059		11.2035	14.9151
23457	Thu Mar 23 11:22:27 2017_x000D_	24.5444	26.9391	21.3972	0.373452	2	29.8593	5.7936	314.23	5.48434	21.8032		19.6339	0
23458	Thu Mar 23 11:22:27 2017_x000D_	25.1611	26.72	21.3977	0.37346	2	29.8593	5.7936	314.23	5.48434	21.4473		9.82071	0
23459	Thu Mar 23 11:22:27 2017_x000D_	25.4696	26.6105	25.2438	0.440587	2	29.8593	5.7936	314.23	5.48434	21.2747		20.8146	0
23460	Thu Mar 23 11:22:27 2017_x000D_	26.0827	26.2857	27.9211	0.487315	2	29.8593	5.7936	314.23	5.48434	20.8372		11.1993	19.7352
23461	Thu Mar 23 11:22:27 2017_x000D_	26.3876	26.0703	29.2908	0.511221	2	30.5168	5.8147	327.808	5.72132	20.6722		6.22538	0
23462	Thu Mar 23 11:22:27 2017_x000D_	26.5951	26.068	29.2923	0.511248	2	30.5168	5.8147	327.808	5.72132	20.6295		15.5367	0
23463	Thu Mar 23 11:22:27 2017_x000D_	27.0004	25.7456	31.9321	0.557321	2	30.5168	5.8147	327.808	5.72132	20.2387		11.1952	0
23464	Thu Mar 23 11:22:27 2017_x000D_	27.3052	25.5303	33.5144	0.584937	2	30.5168	5.8147	327.808	5.72132	19.9755		9.79225	0
23465	Thu Mar 23 11:22:27 2017_x000D_	27.6128	25.4211	29.2913	0.51123	2	30.5168	5.8147	327.808	5.72132	19.8203		15.5278	60.4963
23466	Thu Mar 23 11:22:27 2017_x000D_	28.0178	25.0988	31.932	0.557318	2	32.4688	6.3208	7.04508	0.12296	19.2983		13.8549	0
23467	Thu Mar 23 11:22:27 2017_x000D_	28.4259	24.8826	31.9324	0.557326	2	32.4688	6.3208	7.04508	0.12296	18.997		19.5778	0
23468	Thu Mar 23 11:22:27 2017_x000D_	29.0409	24.6643	31.9344	0.557361	2	32.4688	6.3208	7.04508	0.12296	18.661		8.80369	0
23469	Thu Mar 23 11:22:28 2017_x000D_	29.2417	24.4503	31.9334	0.557342	2	32.4688	6.3208	7.04508	0.12296	18.4145		22.353	41.4673
23470	Thu Mar 23 11:22:28 2017_x000D_	29.8502	24.0203	31.9327	0.557332	2	33.7632	6.8057	11.7656	0.205349	17.6537		11.1777	0
23471	Thu Mar 23 11:22:28 2017_x000D_	30.1545	23.8053	33.5161	0.584967	2	33.7632	6.8057	11.7656	0.205349	17.3784		11.1686	0
23472	Thu Mar 23 11:22:28 2017_x000D_	30.4585	23.5904	31.9321	0.557321	2	33.7632	6.8057	11.7656	0.205349	17.1069		13.8348	0
23473	Thu Mar 23 11:22:28 2017_x000D_	30.866	23.3745	31.9326	0.557329	2	33.7632	6.8057	11.7656	0.205349	16.8202		15.4978	14.6539
23474	Thu Mar 23 11:22:28 2017_x000D_	31.2702	23.0528	29.2871	0.511156	2	34.1912	7.0411	12.0089	0.209594	16.276		20.7421	0
23475	Thu Mar 23 11:22:28 2017_x000D_	31.8812	22.7292	31.9324	0.557326	2	34.1912	7.0411	12.0089	0.209594	15.8573		6.91008	0
23476	Thu Mar 23 11:22:28 2017_x000D_	32.0847	22.6213	29.2874	0.511161	2	34.1912	7.0411	12.0089	0.209594	15.722		13.8188	0
23477	Thu Mar 23 11:22:28 2017_x000D_	32.4917	22.4056	29.2876	0.511165	2	34.1912	7.0411	12.0089	0.209594	15.4582		22.3122	29.3038
23478	Thu Mar 23 11:22:28 2017_x000D_	33.0991	21.9764	29.2864	0.511144	2	35.0471	7.5118	19.4467	0.339409	14.5952		6.90867	0
23479	Thu Mar 23 11:22:28 2017_x000D_	33.3026	21.8686	31.9327	0.557331	2	35.0471	7.5118	19.4467	0.339409	14.4624		22.3055	0
23480	Thu Mar 23 11:22:28 2017_x000D_	33.9098	21.4395	31.9322	0.557321	2	35.0471	7.5118	19.4467	0.339409	13.9741		12.7137	0
23481	Thu Mar 23 11:22:28 2017_x000D_	34.3192	21.33	29.2869	0.511153	2	35.0471	7.5118	19.4467	0.339409	13.8374		6.90322	0
23482	Thu Mar 23 11:22:28 2017_x000D_	34.5226	21.2224	31.9341	0.557355	2	35.0471	7.5118	19.4467	0.339409	13.7206		20.6939	6.57336
23483	Thu Mar 23 11:22:28 2017_x000D_	35.1321	20.8994	29.2872	0.511158	2	35.2661	7.51881	16.9949	0.296617	13.3813		11.1362	0
23484	Thu Mar 23 11:22:28 2017_x000D_	35.4352	20.6851	27.9118	0.487153	2	35.2661	7.51881	16.9949	0.296617	13.1674		18.0082	0
23485	Thu Mar 23 11:22:28 2017_x000D_	35.9418	20.3631	31.9344	0.55736	2	35.2661	7.51881	16.9949	0.296617	12.8621		11.132	0
23486	Thu Mar 23 11:22:28 2017_x000D_	36.2448	20.1489	30.4795	0.531967	2	35.2661	7.51881	16.9949	0.296617	12.668		9.73899	20.7207
23487	Thu Mar 23 11:22:28 2017_x000D_	36.5508	20.0405	29.2864	0.511143	2	35.9129	7.7611	13.7372	0.23976	12.296		17.9856	0
23488	Thu Mar 23 11:22:28 2017_x000D_	37.0567	19.7188	30.4801	0.531978	2	35.9129	7.7611	13.7372	0.23976	12.0123		11.1345	0
23489	Thu Mar 23 11:22:28 2017_x000D_	37.3598	19.5046	31.9347	0.557366	2	35.9129	7.7611	13.7372	0.23976	11.8323		6.8845	0
23490	Thu Mar 23 11:22:29 2017_x000D_	37.5626	19.3972	29.2853	0.511125	2	35.9129	7.7611	13.7372	0.23976	11.7525		17.9748	9.28354
23491	Thu Mar 23 11:22:29 2017_x000D_	38.0682	19.0757	30.4795	0.531967	2	36.1218	7.9894	16.8858	0.294712	11.2559		6.88185	0
23492	Thu Mar 23 11:22:29 2017_x000D_	38.2709	18.9683	27.9087	0.487099	2	36.1218	7.9894	16.8858	0.294712	11.1873		16.5668	0
23493	Thu Mar 23 11:22:29 2017_x000D_	38.7793	18.7527	29.2858	0.511134	2	36.1218	7.9894	16.8858	0.294712	11.0865		7.00628	0
23494	Thu Mar 23 11:22:29 2017_x000D_	38.8764	18.5403	27.9071	0.487072	2	36.1218	7.9894	16.8858	0.294712	10.9046		9.72567	0
23495	Thu Mar 23 11:22:29 2017_x000D_	39.182	18.4321	31.9355	0.557379	2	36.1218	7.9894	16.8858	0.294712	10.8819		6.87779	14.6446
23496	Thu Mar 23 11:22:29 2017_x000D_	39.3846	18.3248	29.2847	0.511114	2	36.5495	8.2247	17.0796	0.298096	10.4905		13.7556	0
23497	Thu Mar 23 11:22:29 2017_x000D_	39.7898	18.1102	29.2848	0.511116	2	36.5495	8.2247	17.0796	0.298096	10.403		0	0
23498	Thu Mar 23 11:22:29 2017_x000D_	39.7898	18.1102	29.2848	0.511116	2	36.5495	8.2247	17.0796	0.298096	10.403		8.76771	0
23499	Thu Mar 23 11:22:29 2017_x000D_	39.9897	17.897	29.2834	0.511092	2	36.5495	8.2247	17.0796	0.298096	10.2659		9.7057	9.28133
23500	Thu Mar 23 11:22:29 2017_x000D_	40.2947	17.7891	30.4798	0.531972	2	36.7584	8.4529	18.9114	0.330065	9.98349		4.38488	0
23501	Thu Mar 23 11:22:29 2017_x000D_	40.3947	17.6825	29.2836	0.511095	2	36.7584	8.4529	18.9114	0.330065	9.92009		4.37654	0
23502	Thu Mar 23 11:22:29 2017_x000D_	40.4944	17.576	25.2122	0.440037	2	36.7584	8.4529	18.9114	0.330065	9.85843		13.7646	0
23503	Thu Mar 23 11:22:29 2017_x000D_	40.0887	17.7903	12.0946	0.21109	2	36.7584	8.4529	18.9114	0.330065	9.91352		6.16212	6.57036
23504	Thu Mar 23 11:22:29 2017_x000D_	39.8833	17.7916	6.29181	0.109813	2	36.9773	8.4599	22.7393	0.396875	9.77371		15.4023	0
23505	Thu Mar 23 11:22:29 2017_x000D_	39.3699	17.7946	-5.79672	-0.101172	2	36.9773	8.4599	22.7393	0.396875	9.63645		6.16509	0
23506	Thu Mar 23 11:22:29 2017_x000D_	39.1644	17.7957	-11.8162	-0.206231	2	36.9773	8.4599	22.7393	0.396875	9.58856		3.19319	0
23507	Thu Mar 23 11:22:29 2017_x000D_	39.1615	17.6893	-20.2905	-0.354136	2	36.9773	8.4599	22.7393	0.396875	9.48433		3.07201	9.28151
23508	Thu Mar 23 11:22:29 2017_x000D_	39.0591	17.6895	-34.6032	-0.603941	2	37.1861	8.6882	64.5199	1.12608	9.1941		4.40008	0
23509	Thu Mar 23 11:22:29 2017_x000D_	39.1592	17.5823	-43.0232	-0.750896	2	37.1861	8.6882	64.5199	1.12608	9.11033		3.17255	0
23510	Thu Mar 23 11:22:29 2017_x000D_	39.1625	17.688	-56.7567	-0.990592	2	37.1861	8.6882	64.5199	1.12608	9.21426		3.09602	0
23511	Thu Mar 23 11:22:30 2017_x000D_	39.2657	17.6876	-64.2181	-1.12082	2	37.1861	8.6882	64.5199	1.12608	9.23655		6.3503	0
23512	Thu Mar 23 11:22:30 2017_x000D_	39.2714	17.8992	-71.6235	-1.25007	2	37.1861	8.6882	64.5199	1.12608	9.4441		4.47599	97.338
23513	Thu Mar 23 11:22:30 2017_x000D_	39.3769	18.0047	-73.5557	-1.28379	2	40.1992	9.8918	67.0853	1.17086	8.15447		16.236	0
23514	Thu Mar 23 11:22:30 2017_x000D_	39.493	18.5333	-77.0616	-1.34498	2	40.1992	9.8918	67.0853	1.17086	8.67031		0	0
23515	Thu Mar 23 11:22:30 2017_x000D_	39.493	18.5333	-77.0616	-1.34498	2	40.1992	9.8918	67.0853	1.17086	8.67031		19.3523	0
23516	Thu Mar 23 11:22:30 2017_x000D_	39.6115	19.1674	-74.3059	-1.29688	2	40.1992	9.8918	67.0853	1.17086	9.2942		13.1207	9.27304
23517	Thu Mar 23 11:22:30 2017_x000D_	39.7249	19.5898	-77.0614	-1.34497	2	40.4078	10.1199	79.0736	1.38009	9.49449		19.3311	0
23518	Thu Mar 23 11:22:30 2017_x000D_	39.8433	20.2232	-74.3041	-1.29685	2	40.4078	10.1199	79.0736	1.38009	10.1191		10.0504	0
23519	Thu Mar 23 11:22:30 2017_x000D_	39.9537	20.5395	-70.7397	-1.23464	2	40.4078	10.1199	79.0736	1.38009	10.4295		20.078	0
23520	Thu Mar 23 11:22:30 2017_x000D_	40.1742	21.1714	-65.3947	-1.14135	2	40.4078	10.1199	79.0736	1.38009	11.054		7.09362	0
23521	Thu Mar 23 11:22:30 2017_x000D_	40.2821	21.3818	-68.0188	-1.18715	2	40.4078	10.1199	57.5437	1.00433	11.2626		21.2486	0
23522	Thu Mar 23 11:22:30 2017_x000D_	40.605	22.0122	-65.396	-1.14137	2	40.4078	10.1199	57.5437	1.00433	11.8939		6.33192	0
23523	Thu Mar 23 11:22:30 2017_x000D_	40.6102	22.2232	-65.3934	-1.14133	2	40.4078	10.1199	57.5437	1.00433	12.105		14.1577	0
23524	Thu Mar 23 11:22:30 2017_x000D_	40.8254	22.6432	-65.394	-1.14134	2	40.4078	10.1199	57.5437	1.00433	12.5303		14.151	0
23525	Thu Mar 23 11:22:30 2017_x000D_	41.0405	23.063	-65.3947	-1.14135	2	40.4078	10.1199	57.5437	1.00433	12.9586		13.0558	0
23526	Thu Mar 23 11:22:30 2017_x000D_	41.153	23.4834	-62.8685	-1.09726	2	40.4078	10.1199	64.878	1.13233	13.3843		18.4154	0
23527	Thu Mar 23 11:22:30 2017_x000D_	41.4729	24.0073	-64.1935	-1.12039	2	40.4078	10.1199	64.878	1.13233	13.9282		11.3577	0
23528	Thu Mar 23 11:22:30 2017_x000D_	41.685	24.3209	-65.3967	-1.14139	2	40.4078	10.1199	64.878	1.13233	14.2583		14.1201	0
23529	Thu Mar 23 11:22:30 2017_x000D_	41.8996	24.7398	-65.3973	-1.1414	2	40.4078	10.1199	64.878	1.13233	14.6958		14.1107	13.283
23530	Thu Mar 23 11:22:30 2017_x000D_	42.1141	25.1584	-65.398	-1.14141	2	40.3875	10.5622	74.2065	1.29515	14.698		6.31085	0
23531	Thu Mar 23 11:22:30 2017_x000D_	42.1192	25.3687	-65.3953	-1.14136	2	40.3875	10.5622	74.2065	1.29515	14.9074		14.104	0
23532	Thu Mar 23 11:22:30 2017_x000D_	42.3336	25.7871	-65.396	-1.14138	2	40.3875	10.5622	74.2065	1.29515	15.3488		19.9613	0
23533	Thu Mar 23 11:22:31 2017_x000D_	42.5529	26.4153	-65.394	-1.14134	2	40.3875	10.5622	74.2065	1.29515	16.0003		8.83958	14.7279
23534	Thu Mar 23 11:22:31 2017_x000D_	42.7619	26.623	-65.3973	-1.1414	2	40.5858	11.0113	82.7496	1.44425	15.7626		19.9424	0
23535	Thu Mar 23 11:22:31 2017_x000D_	42.981	27.2506	-65.3953	-1.14136	2	40.5858	11.0113	82.7496	1.44425	16.415		11.3211	0
23536	Thu Mar 23 11:22:31 2017_x000D_	43.1924	27.5632	-64.1935	-1.12039	2	40.5858	11.0113	82.7496	1.44425	16.7559		22.9293	0
23537	Thu Mar 23 11:22:31 2017_x000D_	43.4136	28.2948	-65.394	-1.14134	2	40.5858	11.0113	82.7496	1.44425	17.5133		7.03058	21.0616
23538	Thu Mar 23 11:22:31 2017_x000D_	43.5206	28.5033	-68.0293	-1.18734	2	40.3365	11.6676	81.1842	1.41693	17.1342		21.0716	0
23539	Thu Mar 23 11:22:31 2017_x000D_	43.8411	29.1283	-70.7649	-1.23508	2	40.3365	11.6676	81.1842	1.41693	17.8089		12.9669	0
23540	Thu Mar 23 11:22:31 2017_x000D_	43.9526	29.5459	-68.0296	-1.18734	2	40.3365	11.6676	81.1842	1.41693	18.2403		7.01039	0
23541	Thu Mar 23 11:22:31 2017_x000D_	44.0591	29.7539	-65.3933	-1.14133	2	40.3365	11.6676	81.1842	1.41693	18.4654		14.0249	0
23542	Thu Mar 23 11:22:31 2017_x000D_	44.2724	30.1699	-65.394	-1.14134	2	40.3365	11.6676	81.1842	1.41693	18.9163		19.8607	33.9272
23543	Thu Mar 23 11:22:31 2017_x000D_	44.4904	30.795	-65.392	-1.14131	2	40.0669	12.7659	81.1842	1.41693	18.5638		7.00779	0
23544	Thu Mar 23 11:22:31 2017_x000D_	44.5971	31.0028	-68.0313	-1.18737	2	40.0669	12.7659	81.1842	1.41693	18.7911		19.8427	0
23545	Thu Mar 23 11:22:31 2017_x000D_	44.815	31.6273	-68.0303	-1.18735	2	40.0669	12.7659	81.1842	1.41693	19.4499		11.248	0
23546	Thu Mar 23 11:22:31 2017_x000D_	45.0253	31.9377	-69.0305	-1.20481	2	40.0669	12.7659	81.1842	1.41693	19.8026		19.8171	39.8192
23547	Thu Mar 23 11:22:31 2017_x000D_	45.2429	32.5614	-69.0298	-1.2048	2	40.0058	14.0918	84.7144	1.47854	19.1977		9.90514	0
23548	Thu Mar 23 11:22:31 2017_x000D_	45.3515	32.8732	-65.3894	-1.14126	2	40.0058	14.0918	84.7144	1.47854	19.5274		6.99034	0
23549	Thu Mar 23 11:22:31 2017_x000D_	45.4579	33.0805	-68.032	-1.18738	2	40.0058	14.0918	84.7144	1.47854	19.7559		15.5541	0
23550	Thu Mar 23 11:22:31 2017_x000D_	45.7716	33.4933	-65.3934	-1.14133	2	40.0058	14.0918	84.7144	1.47854	20.2401		12.5163	21.0521
23551	Thu Mar 23 11:22:31 2017_x000D_	45.7812	33.9104	-65.388	-1.14124	2	39.7566	14.7478	83.4113	1.4558	20.0873		13.9551	0
23552	Thu Mar 23 11:22:31 2017_x000D_	45.9935	34.3243	-65.3887	-1.14125	2	39.7566	14.7478	83.4113	1.4558	20.546		8.7548	0
23553	Thu Mar 23 11:22:31 2017_x000D_	46.2009	34.5296	-65.3921	-1.14131	2	39.7566	14.7478	83.4113	1.4558	20.805		6.25366	0
23554	Thu Mar 23 11:22:32 2017_x000D_	46.2057	34.738	-65.3894	-1.14126	2	39.7566	14.7478	83.4113	1.4558	21.0047		13.9377	0
23555	Thu Mar 23 11:22:32 2017_x000D_	46.4177	35.1514	-65.39	-1.14127	2	39.7566	14.7478	83.4113	1.4558	21.4634		6.97425	26.5361
23556	Thu Mar 23 11:22:32 2017_x000D_	46.5239	35.3582	-68.0362	-1.18746	2	39.7159	15.6314	83.4113	1.4558	20.8685		13.9283	0
23557	Thu Mar 23 11:22:32 2017_x000D_	46.7358	35.7713	-68.0375	-1.18748	2	39.7159	15.6314	83.4113	1.4558	21.3283		3.11776	0
23558	Thu Mar 23 11:22:32 2017_x000D_	46.7381	35.8752	-69.0364	-1.20491	2	39.7159	15.6314	83.4113	1.4558	21.4271		3.12683	0
23559	Thu Mar 23 11:22:32 2017_x000D_	46.7405	35.9794	-68.0353	-1.18744	2	39.7159	15.6314	83.4113	1.4558	21.5264		12.8656	13.268
23560	Thu Mar 23 11:22:32 2017_x000D_	46.8509	36.3938	-65.3861	-1.1412	2	39.6956	16.0732	83.4113	1.4558	21.5436		11.1839	0
23561	Thu Mar 23 11:22:32 2017_x000D_	47.0599	36.7025	-59.0207	-1.03011	2	39.6956	16.0732	83.4113	1.4558	21.9044		9.86042	0
23562	Thu Mar 23 11:22:32 2017_x000D_	47.1677	37.013	-46.7724	-0.816332	2	39.6956	16.0732	83.4113	1.4558	22.233		4.34873	0
23563	Thu Mar 23 11:22:32 2017_x000D_	47.2705	37.1152	-38.7781	-0.676805	2	39.6956	16.0732	83.4113	1.4558	22.3639		8.73566	0
23564	Thu Mar 23 11:22:32 2017_x000D_	47.4772	37.3203	-26.171	-0.456769	2	39.6956	16.0732	83.4113	1.4558	22.6273		9.63607	79.7477
23565	Thu Mar 23 11:22:32 2017_x000D_	47.7827	37.4195	-16.9863	-0.296468	2	39.7922	18.7297	82.7496	1.44425	20.3263		3.02733	0
23566	Thu Mar 23 11:22:32 2017_x000D_	47.8836	37.418	-10.6348	-0.185612	2	39.7922	18.7297	82.7496	1.44425	20.3648		12.5431	0
23567	Thu Mar 23 11:22:32 2017_x000D_	48.2902	37.5154	-1.96475	-0.0342914	2	39.7922	18.7297	82.7496	1.44425	20.6184		6.06381	0
23568	Thu Mar 23 11:22:32 2017_x000D_	48.4923	37.5121	3.92336	0.0684756	2	39.7922	18.7297	82.7496	1.44425	20.6995		9.62666	46.7638
23569	Thu Mar 23 11:22:32 2017_x000D_	48.7976	37.6109	7.16513	0.125055	2	39.9397	20.2815	81.1842	1.41693	19.462		22.053	0
23570	Thu Mar 23 11:22:32 2017_x000D_	49.4991	37.3912	6.85432	0.119631	2	39.9397	20.2815	81.1842	1.41693	19.5991		12.1007	0
23571	Thu Mar 23 11:22:32 2017_x000D_	49.9024	37.3844	6.85545	0.11965	2	39.9397	20.2815	81.1842	1.41693	19.793		24.3788	0
23572	Thu Mar 23 11:22:32 2017_x000D_	50.7065	37.267	9.75975	0.17034	2	39.9397	20.2815	81.1842	1.41693	20.1105		12.4684	50.1099
23573	Thu Mar 23 11:22:32 2017_x000D_	51.1071	37.1563	6.85321	0.119611	2	40.524	21.8463	83.377	1.4552	18.6118		18.1196	0
23574	Thu Mar 23 11:22:32 2017_x000D_	51.711	37.1461	6.85491	0.119641	2	40.524	21.8463	83.377	1.4552	18.9534		12.4553	0
23575	Thu Mar 23 11:22:33 2017_x000D_	52.1112	37.0356	3.91683	0.0683616	2	40.524	21.8463	83.377	1.4552	19.1044		12.0707	0
23576	Thu Mar 23 11:22:33 2017_x000D_	52.5135	37.0288	3.91741	0.0683717	2	40.524	21.8463	83.377	1.4552	19.3457		18.348	18.5028
23577	Thu Mar 23 11:22:33 2017_x000D_	53.1144	36.9149	0.962908	0.0168059	2	40.9407	22.301	76.8871	1.34193	19.0201		9.0373	0
23578	Thu Mar 23 11:22:33 2017_x000D_	53.4156	36.9098	0.962926	0.0168062	2	40.9407	22.301	76.8871	1.34193	19.2104		21.099	0
23579	Thu Mar 23 11:22:33 2017_x000D_	54.1188	36.898	0.962939	0.0168064	2	40.9407	22.301	76.8871	1.34193	19.6656		6.02186	0
23580	Thu Mar 23 11:22:33 2017_x000D_	54.3195	36.8946	0.962868	0.0168052	2	40.9407	22.301	76.8871	1.34193	19.7981		18.0625	0
23581	Thu Mar 23 11:22:33 2017_x000D_	54.9215	36.8845	0.962928	0.0168063	2	40.9407	22.301	76.8871	1.34193	20.2025		12.0347	47.9863
23582	Thu Mar 23 11:22:33 2017_x000D_	55.3226	36.8778	0.962951	0.0168067	2	41.3063	23.8582	78.9857	1.37856	19.1303		6.01586	0
23583	Thu Mar 23 11:22:33 2017_x000D_	55.5231	36.8744	0.96288	0.0168054	2	41.3063	23.8582	78.9857	1.37856	19.2753		12.0287	0
23584	Thu Mar 23 11:22:33 2017_x000D_	55.924	36.8676	0.962901	0.0168058	2	41.3063	23.8582	78.9857	1.37856	19.5684		18.0325	0
23585	Thu Mar 23 11:22:33 2017_x000D_	56.525	36.8576	0.962905	0.0168059	2	41.3063	23.8582	78.9857	1.37856	20.0148		12.0137	55.4701
23586	Thu Mar 23 11:22:33 2017_x000D_	56.9254	36.8508	0.962926	0.0168062	2	42.5555	25.2214	46.2511	0.807234	18.4861		18.0115	0
23587	Thu Mar 23 11:22:33 2017_x000D_	57.5257	36.8407	0.962876	0.0168053	2	42.5555	25.2214	46.2511	0.807234	18.9503		12.0047	0
23588	Thu Mar 23 11:22:33 2017_x000D_	57.9258	36.834	0.962896	0.0168057	2	42.5555	25.2214	46.2511	0.807234	19.2639		17.9936	0
23589	Thu Mar 23 11:22:33 2017_x000D_	58.5255	36.8239	0.962899	0.0168057	2	42.5555	25.2214	46.2511	0.807234	19.7398		8.98625	83.1563
23590	Thu Mar 23 11:22:33 2017_x000D_	58.825	36.8189	0.962914	0.016806	2	44.4282	27.265	51.76	0.903382	17.2785		20.979	0
23591	Thu Mar 23 11:22:33 2017_x000D_	59.5242	36.8071	0.96292	0.0168061	2	44.4282	27.265	51.76	0.903382	17.8589		8.97725	0
23592	Thu Mar 23 11:22:33 2017_x000D_	59.8234	36.8021	0.962877	0.0168054	2	44.4282	27.265	51.76	0.903382	18.1099		11.9717	0
23593	Thu Mar 23 11:22:33 2017_x000D_	60.2224	36.7954	0.962914	0.016806	2	44.4282	27.265	51.76	0.903382	18.4468		18.2173	36.944
23594	Thu Mar 23 11:22:33 2017_x000D_	60.819	36.6822	3.78291	0.0660242	2	45.2602	28.1729	53.3076	0.930392	17.7337		8.98025	0
23595	Thu Mar 23 11:22:33 2017_x000D_	61.1183	36.6772	3.92424	0.0684908	2	45.2602	28.1729	53.3076	0.930392	17.9945		8.96226	0
23596	Thu Mar 23 11:22:33 2017_x000D_	61.417	36.6722	3.78372	0.0660384	2	45.2602	28.1729	53.3076	0.930392	18.256		17.9275	0
23597	Thu Mar 23 11:22:34 2017_x000D_	62.0145	36.6622	3.78463	0.0660543	2	45.2602	28.1729	53.3076	0.930392	18.7823		8.96825	0
23598	Thu Mar 23 11:22:34 2017_x000D_	62.3134	36.6572	3.92604	0.0685223	2	45.2602	28.1729	53.3076	0.930392	19.0472		17.9125	92.6908
23599	Thu Mar 23 11:22:34 2017_x000D_	62.9104	36.6472	3.92691	0.0685374	2	47.5674	30.2279	21.4273	0.373976	16.6317		8.94426	0
23600	Thu Mar 23 11:22:34 2017_x000D_	63.2085	36.6422	3.7863	0.0660834	2	47.5674	30.2279	21.4273	0.373976	16.9052		9.47722	0
23601	Thu Mar 23 11:22:34 2017_x000D_	63.5053	36.534	0.956702	0.0166976	2	47.5674	30.2279	21.4273	0.373976	17.1401		14.9031	0
23602	Thu Mar 23 11:22:34 2017_x000D_	64.002	36.5257	0.956711	0.0166978	2	47.5674	30.2279	21.4273	0.373976	17.6		9.46233	67.0701
23603	Thu Mar 23 11:22:34 2017_x000D_	64.3018	36.6237	-2.00966	-0.0350753	2	49.4784	31.3882	30.778	0.537177	15.7208		11.9177	0
23604	Thu Mar 23 11:22:34 2017_x000D_	64.699	36.617	-2.0103	-0.0350863	2	49.4784	31.3882	30.778	0.537177	16.0937		5.95582	0
23605	Thu Mar 23 11:22:34 2017_x000D_	64.8975	36.6137	-2.01061	-0.0350918	2	49.4784	31.3882	30.778	0.537177	16.2805		11.9146	0
23606	Thu Mar 23 11:22:34 2017_x000D_	65.2946	36.6072	3.93055	0.068601	2	49.4784	31.3882	30.778	0.537177	16.655		2.97039	72.8036
23607	Thu Mar 23 11:22:34 2017_x000D_	65.3936	36.6056	3.78943	0.066138	2	51.6065	32.5546	29.1706	0.509123	14.3699		5.95282	0
23608	Thu Mar 23 11:22:34 2017_x000D_	65.592	36.6023	3.78973	0.0661432	2	51.6065	32.5546	29.1706	0.509123	14.5595		0	0
23609	Thu Mar 23 11:22:34 2017_x000D_	65.592	36.6023	3.78973	0.0661432	2	51.6065	32.5546	29.1706	0.509123	14.5595		8.92611	0
23610	Thu Mar 23 11:22:34 2017_x000D_	65.2945	36.607	-2.0113	-0.0351038	2	51.6065	32.5546	29.1706	0.509123	14.2753		9.46606	0
23611	Thu Mar 23 11:22:34 2017_x000D_	64.9947	36.5086	-10.2282	-0.178516	2	51.6065	32.5546	29.1706	0.509123	13.9599		16.1171	43.6625
23612	Thu Mar 23 11:22:34 2017_x000D_	64.4954	36.3103	-23.8167	-0.415679	2	52.8828	33.2541	25.6171	0.447103	12.008		5.96463	0
23613	Thu Mar 23 11:22:34 2017_x000D_	64.2966	36.3132	-29.0209	-0.50651	2	52.8828	33.2541	25.6171	0.447103	11.8166		13.733	0
23614	Thu Mar 23 11:22:34 2017_x000D_	64.092	35.9037	-45.1345	-0.787745	2	52.8828	33.2541	25.6171	0.447103	11.5181		2.97926	0
23615	Thu Mar 23 11:22:34 2017_x000D_	63.9927	35.905	-51.0144	-0.89037	2	52.8828	33.2541	25.6171	0.447103	11.4218		3.09607	46.9231
23616	Thu Mar 23 11:22:34 2017_x000D_	63.992	35.8018	-69.5377	-1.21366	2	54.1483	34.1733	36.0256	0.628765	9.9775		0.00848528	0
23617	Thu Mar 23 11:22:34 2017_x000D_	63.9922	35.802	-74.8561	-1.30648	2	54.1483	34.1733	36.0256	0.628765	9.97773		4.30213	0
23618	Thu Mar 23 11:22:35 2017_x000D_	64.0903	35.6974	-83.5864	-1.45886	2	54.1483	34.1733	36.0256	0.628765	10.0581		6.20194	0
23619	Thu Mar 23 11:22:35 2017_x000D_	64.0939	35.9041	265.404	4.63218	2	54.1483	34.1733	36.0256	0.628765	10.0951		3.10242	29.0913
23620	Thu Mar 23 11:22:35 2017_x000D_	64.0956	36.0075	259.44	4.52809	2	54.9987	34.6393	29.9608	0.522914	9.19922		6.878	0
23621	Thu Mar 23 11:22:35 2017_x000D_	63.9996	36.2157	251.364	4.38713	2	54.9987	34.6393	29.9608	0.522914	9.1379		4.30255	0
23622	Thu Mar 23 11:22:35 2017_x000D_	63.9018	36.3206	247.727	4.32364	2	54.9987	34.6393	29.9608	0.522914	9.06046		23.4229	0
23623	Thu Mar 23 11:22:35 2017_x000D_	63.6153	37.0469	251.365	4.38715	2	54.9987	34.6393	29.9608	0.522914	8.94664		12.3646	0
23624	Thu Mar 23 11:22:35 2017_x000D_	63.6219	37.459	251.363	4.38712	2	54.9987	34.6393	29.9608	0.522914	9.0725		12.884	32.525
23625	Thu Mar 23 11:22:35 2017_x000D_	63.3288	37.7729	254.789	4.4469	2	55.8384	35.3251	36.7503	0.641413	7.88022		9.27417	0
23626	Thu Mar 23 11:22:35 2017_x000D_	63.3337	38.082	253.986	4.43289	2	55.8384	35.3251	36.7503	0.641413	7.98624		19.474	0
23627	Thu Mar 23 11:22:35 2017_x000D_	63.145	38.7031	259.447	4.52821	2	55.8384	35.3251	36.7503	0.641413	8.04968		9.25922	0
23628	Thu Mar 23 11:22:35 2017_x000D_	63.15	39.0117	260.006	4.53797	2	55.8384	35.3251	36.7503	0.641413	8.18844		18.7652	29.0805
23629	Thu Mar 23 11:22:35 2017_x000D_	63.0607	39.6308	262.694	4.58487	2	56.6885	35.7909	29.4665	0.514288	7.43974		9.26221	0
23630	Thu Mar 23 11:22:35 2017_x000D_	63.0657	39.9395	262.266	4.5774	2	56.6885	35.7909	29.4665	0.514288	7.60786		19.4616	0
23631	Thu Mar 23 11:22:35 2017_x000D_	62.8771	40.5602	262.267	4.57743	2	56.6885	35.7909	29.4665	0.514288	7.81313		9.24727	0
23632	Thu Mar 23 11:22:35 2017_x000D_	62.8822	40.8684	262.694	4.58487	2	56.6885	35.7909	29.4665	0.514288	8.00893		18.7499	14.5363
23633	Thu Mar 23 11:22:35 2017_x000D_	62.793	41.487	260.005	4.53795	2	57.1134	36.0238	35.7284	0.623578	7.88064		9.72363	0
23634	Thu Mar 23 11:22:35 2017_x000D_	62.6987	41.7971	262.268	4.57743	2	57.1134	36.0238	35.7284	0.623578	8.03284		9.72189	0
23635	Thu Mar 23 11:22:35 2017_x000D_	62.6046	42.1072	260.006	4.53797	2	57.1134	36.0238	35.7284	0.623578	8.19518		9.24722	0
23636	Thu Mar 23 11:22:35 2017_x000D_	62.6096	42.4154	259.445	4.52817	2	57.1134	36.0238	35.7284	0.623578	8.42975		21.7731	32.5081
23637	Thu Mar 23 11:22:35 2017_x000D_	62.5223	43.1359	257.363	4.49184	2	57.9527	36.7092	43.8736	0.765738	7.88567		12.6771	0
23638	Thu Mar 23 11:22:35 2017_x000D_	62.4297	43.5482	260.005	4.53794	2	57.9527	36.7092	43.8736	0.765738	8.17407		18.7194	0
23639	Thu Mar 23 11:22:35 2017_x000D_	62.3407	44.1658	257.363	4.49182	2	57.9527	36.7092	43.8736	0.765738	8.6519		11.0098	0
23640	Thu Mar 23 11:22:36 2017_x000D_	62.1473	44.4777	256.678	4.47988	2	57.9527	36.7092	43.8736	0.765738	8.8286		21.74	0
23641	Thu Mar 23 11:22:36 2017_x000D_	62.0601	45.1971	260.006	4.53797	2	57.9527	36.7092	43.8736	0.765738	9.42948		9.71328	69.1109
23642	Thu Mar 23 11:22:36 2017_x000D_	61.966	45.5069	256.677	4.47987	2	59.6199	38.299	56.9998	0.994834	7.58011		9.21732	0
23643	Thu Mar 23 11:22:36 2017_x000D_	61.9712	45.8141	257.363	4.49182	2	59.6199	38.299	56.9998	0.994834	7.87435		23.336	0
23644	Thu Mar 23 11:22:36 2017_x000D_	61.6855	46.5376	259.447	4.52821	2	59.6199	38.299	56.9998	0.994834	8.4936		12.2867	0
23645	Thu Mar 23 11:22:36 2017_x000D_	61.6924	46.9471	259.446	4.52819	2	59.6199	38.299	56.9998	0.994834	8.89297		19.3932	50.8376
23646	Thu Mar 23 11:22:36 2017_x000D_	61.5044	47.5656	259.447	4.52821	2	60.6443	39.6489	54.3263	0.948172	7.96329		12.2807	0
23647	Thu Mar 23 11:22:36 2017_x000D_	61.5113	47.9749	259.446	4.52819	2	60.6443	39.6489	54.3263	0.948172	8.37102		9.68857	0
23648	Thu Mar 23 11:22:36 2017_x000D_	61.4174	48.2839	257.363	4.49183	2	60.6443	39.6489	54.3263	0.948172	8.66954		19.3809	0
23649	Thu Mar 23 11:22:36 2017_x000D_	61.2295	48.902	257.363	4.49184	2	60.6443	39.6489	54.3263	0.948172	9.27159		18.6558	50.8142
23650	Thu Mar 23 11:22:36 2017_x000D_	61.1408	49.5175	260.009	4.53801	2	61.6682	40.9982	46.715	0.815331	8.53561		9.69431	0
23651	Thu Mar 23 11:22:36 2017_x000D_	61.0469	49.8267	256.676	4.47984	2	61.6682	40.9982	46.715	0.815331	8.85033		12.6335	0
23652	Thu Mar 23 11:22:36 2017_x000D_	60.9547	50.2376	259.448	4.52822	2	61.6682	40.9982	46.715	0.815331	9.26691		9.18738	0
23653	Thu Mar 23 11:22:36 2017_x000D_	60.96	50.5438	260.009	4.53801	2	61.6682	40.9982	46.715	0.815331	9.57184		19.3599	0
23654	Thu Mar 23 11:22:36 2017_x000D_	60.7722	51.1612	260.01	4.53803	2	61.6682	40.9982	46.715	0.815331	10.2024		12.2509	50.795
23655	Thu Mar 23 11:22:36 2017_x000D_	60.7793	51.5695	260.009	4.53801	2	62.6917	42.347	39.721	0.693262	9.41869		19.3504	0
23656	Thu Mar 23 11:22:36 2017_x000D_	60.5916	52.1866	260.01	4.53803	2	62.6917	42.347	39.721	0.693262	10.0612		9.18738	0
23657	Thu Mar 23 11:22:36 2017_x000D_	60.5969	52.4928	259.447	4.52821	2	62.6917	42.347	39.721	0.693262	10.3598		16.4533	0
23658	Thu Mar 23 11:22:36 2017_x000D_	60.4075	53.0075	260.011	4.53804	2	62.6917	42.347	39.721	0.693262	10.9025		9.17843	18.3693
23659	Thu Mar 23 11:22:36 2017_x000D_	60.4129	53.3134	259.448	4.52822	2	63.1052	42.7986	50.8307	0.887163	10.854		9.66761	0
23660	Thu Mar 23 11:22:36 2017_x000D_	60.3191	53.6217	257.361	4.4918	2	63.1052	42.7986	50.8307	0.887163	11.1759		15.5995	0
23661	Thu Mar 23 11:22:37 2017_x000D_	60.2289	54.1338	259.448	4.52822	2	63.1052	42.7986	50.8307	0.887163	11.6944		6.82269	0
23662	Thu Mar 23 11:22:37 2017_x000D_	60.1334	54.3402	256.674	4.4798	2	63.1052	42.7986	50.8307	0.887163	11.9181		6.11195	0
23663	Thu Mar 23 11:22:37 2017_x000D_	60.137	54.5439	256.673	4.47979	2	63.1052	42.7986	50.8307	0.887163	12.1145		16.4399	41.6337
23664	Thu Mar 23 11:22:37 2017_x000D_	59.9478	55.0582	257.362	4.49181	2	63.9214	43.921	47.1781	0.823413	11.8248		9.16643	0
23665	Thu Mar 23 11:22:37 2017_x000D_	59.9532	55.3637	256.673	4.47979	2	63.9214	43.921	47.1781	0.823413	12.1112		12.5971	0
23666	Thu Mar 23 11:22:37 2017_x000D_	59.8612	55.7734	259.449	4.52824	2	63.9214	43.921	47.1781	0.823413	12.5286		6.10596	0
23667	Thu Mar 23 11:22:37 2017_x000D_	59.8648	55.9769	259.448	4.52823	2	63.9214	43.921	47.1781	0.823413	12.7201		13.6305	27.5401
23668	Thu Mar 23 11:22:37 2017_x000D_	59.6739	56.3892	259.45	4.52826	2	64.5414	44.598	46.3027	0.808135	12.7564		3.04848	0
23669	Thu Mar 23 11:22:37 2017_x000D_	59.6757	56.4908	260.013	4.53808	2	64.5414	44.598	46.3027	0.808135	12.8497		6.10296	0
23670	Thu Mar 23 11:22:37 2017_x000D_	59.6793	56.6942	260.012	4.53807	2	64.5414	44.598	46.3027	0.808135	13.0368		12.587	0
23671	Thu Mar 23 11:22:37 2017_x000D_	59.5875	57.1036	262.715	4.58525	2	64.5414	44.598	46.3027	0.808135	13.4511		6.0939	67.0775
23672	Thu Mar 23 11:22:37 2017_x000D_	59.591	57.3067	268.23	4.6815	2	65.5316	46.6027	73.1168	1.27613	12.242		9.13913	0
23673	Thu Mar 23 11:22:37 2017_x000D_	59.5958	57.6113	-74.5648	-1.3014	2	65.5316	46.6027	73.1168	1.27613	12.5069		0.0108167	0
23674	Thu Mar 23 11:22:37 2017_x000D_	59.5955	57.6111	-69.1691	-1.20723	2	65.5316	46.6027	73.1168	1.27613	12.5069		6.09966	0
23675	Thu Mar 23 11:22:37 2017_x000D_	59.5985	57.8144	-56.5842	-0.987581	2	65.5316	46.6027	73.1168	1.27613	12.6848		9.59352	43.7197
23676	Thu Mar 23 11:22:37 2017_x000D_	59.7025	58.1168	-44.4356	-0.775547	2	66.119	47.9364	77.465	1.35202	12.0338		5.93313	0
23677	Thu Mar 23 11:22:37 2017_x000D_	59.9002	58.1115	-36.2002	-0.631812	2	66.119	47.9364	77.465	1.35202	11.925		6.7581	0
23678	Thu Mar 23 11:22:37 2017_x000D_	60.0027	58.3121	-29.6668	-0.517784	2	66.119	47.9364	77.465	1.35202	12.0443		6.6444	0
23679	Thu Mar 23 11:22:37 2017_x000D_	60.2021	58.4085	-19.1744	-0.334657	2	66.119	47.9364	77.465	1.35202	12.0281		2.96795	0
23680	Thu Mar 23 11:22:37 2017_x000D_	60.301	58.406	-12.8156	-0.223675	2	66.119	47.9364	77.465	1.35202	11.9775		18.7645	35.1427
23681	Thu Mar 23 11:22:37 2017_x000D_	60.898	58.5926	-7.15041	-0.124798	2	66.4998	49.0442	76.4594	1.33447	11.0703		8.88957	0
23682	Thu Mar 23 11:22:38 2017_x000D_	61.1942	58.5842	-6.7397	-0.11763	2	66.4998	49.0442	76.4594	1.33447	10.9161		23.8749	0
23683	Thu Mar 23 11:22:38 2017_x000D_	61.9861	58.6632	-9.47227	-0.165322	2	66.4998	49.0442	76.4594	1.33447	10.6254		10.7185	0
23684	Thu Mar 23 11:22:38 2017_x000D_	62.2858	58.8577	-10.0086	-0.174684	2	66.4998	49.0442	76.4594	1.33447	10.68		23.8415	26.977
23685	Thu Mar 23 11:22:38 2017_x000D_	63.0766	58.9365	-12.819	-0.223734	2	66.674	49.9264	78.0724	1.36262	9.70171		12.1794	0
23686	Thu Mar 23 11:22:38 2017_x000D_	63.4725	59.0264	-15.5623	-0.271614	2	66.674	49.9264	78.0724	1.36262	9.64674		9.34913	0
23687	Thu Mar 23 11:22:38 2017_x000D_	63.77	59.1192	-19.1925	-0.334972	2	66.674	49.9264	78.0724	1.36262	9.64058		17.9536	0
23688	Thu Mar 23 11:22:38 2017_x000D_	64.3625	59.2034	-21.8818	-0.381909	2	66.674	49.9264	78.0724	1.36262	9.56064		10.6893	20.6527
23689	Thu Mar 23 11:22:38 2017_x000D_	64.6613	59.3975	-23.0405	-0.402133	2	66.859	50.5895	76.9083	1.3423	9.07804		9.31781	0
23690	Thu Mar 23 11:22:38 2017_x000D_	64.9578	59.49	-24.4647	-0.426989	2	66.859	50.5895	76.9083	1.3423	9.10129		21.3386	0
23691	Thu Mar 23 11:22:38 2017_x000D_	65.5542	59.8776	-24.4608	-0.426921	2	66.859	50.5895	76.9083	1.3423	9.3793		13.1938	0
23692	Thu Mar 23 11:22:38 2017_x000D_	65.9504	60.0685	-24.4604	-0.426914	2	66.859	50.5895	76.9083	1.3423	9.52245		18.6213	0
23693	Thu Mar 23 11:22:38 2017_x000D_	66.5429	60.2535	-24.4632	-0.426964	2	66.859	50.5895	76.9083	1.3423	9.66917		8.39432	33.3858
23694	Thu Mar 23 11:22:38 2017_x000D_	66.7423	60.4498	-24.4597	-0.426903	2	67.0224	51.6903	82.1288	1.43342	8.76398		13.1723	0
23695	Thu Mar 23 11:22:38 2017_x000D_	67.1379	60.6403	-24.4593	-0.426895	2	67.0224	51.6903	82.1288	1.43342	8.95075		13.1629	0
23696	Thu Mar 23 11:22:38 2017_x000D_	67.5332	60.8307	-24.459	-0.42689	2	67.0224	51.6903	82.1288	1.43342	9.15466		12.1153	0
23697	Thu Mar 23 11:22:38 2017_x000D_	67.927	60.9202	-21.872	-0.381739	2	67.0224	51.6903	82.1288	1.43342	9.27412		19.7176	9.1643
23698	Thu Mar 23 11:22:38 2017_x000D_	68.5192	61.2053	-24.4614	-0.426933	2	67.2288	51.9155	82.0799	1.43256	9.37899		9.27593	0
23699	Thu Mar 23 11:22:38 2017_x000D_	68.8143	61.2976	-20.8059	-0.363131	2	67.2288	51.9155	82.0799	1.43256	9.51513		19.7014	0
23700	Thu Mar 23 11:22:38 2017_x000D_	69.4059	61.5827	-18.2093	-0.317813	2	67.2288	51.9155	82.0799	1.43256	9.90931		13.1227	0
23701	Thu Mar 23 11:22:38 2017_x000D_	69.8	61.7725	-18.2073	-0.317777	2	67.2288	51.9155	82.0799	1.43256	10.1868		21.3212	32.8597
23702	Thu Mar 23 11:22:38 2017_x000D_	70.4873	61.9534	-19.1754	-0.334674	2	67.175	53.0095	96.5494	1.6851	9.53754		0	0
23703	Thu Mar 23 11:22:38 2017_x000D_	70.4873	61.9534	-19.1754	-0.334674	2	67.175	53.0095	96.5494	1.6851	9.53754		22.2836	0
23704	Thu Mar 23 11:22:39 2017_x000D_	71.1748	62.2346	-20.8045	-0.363107	2	67.175	53.0095	96.5494	1.6851	10.0549		9.25518	0
23705	Thu Mar 23 11:22:39 2017_x000D_	71.4693	62.3265	-19.1744	-0.334656	2	67.175	53.0095	96.5494	1.6851	10.259		19.6209	72.2669
23706	Thu Mar 23 11:22:39 2017_x000D_	72.0585	62.6104	-21.871	-0.381721	2	67.0569	55.4155	83.5686	1.45855	8.76257		8.77615	0
23707	Thu Mar 23 11:22:39 2017_x000D_	72.3509	62.6014	-20.8073	-0.363156	2	67.0569	55.4155	83.5686	1.45855	8.92545		21.1195	0
23708	Thu Mar 23 11:22:39 2017_x000D_	72.9408	62.9856	-20.8018	-0.363059	2	67.0569	55.4155	83.5686	1.45855	9.58784		12.0195	0
23709	Thu Mar 23 11:22:39 2017_x000D_	73.3316	63.0739	-23.3154	-0.40693	2	67.0569	55.4155	83.5686	1.45855	9.90065		17.0465	0
23710	Thu Mar 23 11:22:39 2017_x000D_	73.8223	63.3604	-21.8696	-0.381696	2	67.0569	55.4155	83.5686	1.45855	10.4351		8.75516	46.2998
23711	Thu Mar 23 11:22:39 2017_x000D_	74.114	63.3514	-20.8045	-0.363108	2	67.1987	56.9523	82.4296	1.43867	9.42178		10.5419	0
23712	Thu Mar 23 11:22:39 2017_x000D_	74.4085	63.5431	-21.8714	-0.381727	2	67.1987	56.9523	82.4296	1.43867	9.76831		15.6715	0
23713	Thu Mar 23 11:22:39 2017_x000D_	74.8968	63.7287	-20.8018	-0.36306	2	67.1987	56.9523	82.4296	1.43867	10.2557		6.51565	0
23714	Thu Mar 23 11:22:39 2017_x000D_	75.0924	63.8231	-18.1966	-0.31759	2	67.1987	56.9523	82.4296	1.43867	10.4651		8.75526	46.2819
23715	Thu Mar 23 11:22:39 2017_x000D_	75.3841	63.814	-19.1701	-0.334581	2	67.3405	58.4885	83.274	1.45341	9.64678		10.5135	0
23716	Thu Mar 23 11:22:39 2017_x000D_	75.6776	64.0055	-18.1969	-0.317597	2	67.3405	58.4885	83.274	1.45341	9.99723		11.973	0
23717	Thu Mar 23 11:22:39 2017_x000D_	76.0669	64.0934	-20.8045	-0.363107	2	67.3405	58.4885	83.274	1.45341	10.3714		6.50894	0
23718	Thu Mar 23 11:22:39 2017_x000D_	76.2623	64.1877	-18.1973	-0.317603	2	67.3405	58.4885	83.274	1.45341	10.5868		5.82288	35.0564
23719	Thu Mar 23 11:22:39 2017_x000D_	76.4563	64.1816	-18.1997	-0.317644	2	67.7206	59.5935	82.7496	1.44425	9.86728		6.63177	0
23720	Thu Mar 23 11:22:39 2017_x000D_	76.5558	64.379	-19.1645	-0.334484	2	67.7206	59.5935	82.7496	1.44425	10.048		11.6428	0
23721	Thu Mar 23 11:22:39 2017_x000D_	76.9437	64.3667	-19.1697	-0.334574	2	67.7206	59.5935	82.7496	1.44425	10.385		6.49022	0
23722	Thu Mar 23 11:22:39 2017_x000D_	77.1386	64.4606	-21.8775	-0.381835	2	67.7206	59.5935	82.7496	1.44425	10.6013		12.9764	0
23723	Thu Mar 23 11:22:39 2017_x000D_	77.5283	64.6483	-26.9846	-0.47097	2	67.7206	59.5935	82.7496	1.44425	11.0337		4.2413	84.5615
23724	Thu Mar 23 11:22:39 2017_x000D_	77.6245	64.5447	-38.6878	-0.67523	2	68.6759	62.2454	82.3448	1.43719	9.23928		6.48317	0
23725	Thu Mar 23 11:22:40 2017_x000D_	77.4302	64.4501	-56.1937	-0.980765	2	68.6759	62.2454	82.3448	1.43719	9.02765		4.23456	0
23726	Thu Mar 23 11:22:40 2017_x000D_	77.5265	64.3469	-64.5456	-1.12653	2	68.6759	62.2454	82.3448	1.43719	9.09667		0.0216333	0
23727	Thu Mar 23 11:22:40 2017_x000D_	77.5271	64.3473	-75.0212	-1.30937	2	68.6759	62.2454	82.3448	1.43719	9.09735		2.92329	87.0369
23728	Thu Mar 23 11:22:40 2017_x000D_	77.6245	64.3444	-89.3858	-1.56008	2	69.1862	65.1014	83.274	1.45341	8.47219		3.02125	0
23729	Thu Mar 23 11:22:40 2017_x000D_	77.6258	64.4451	259.702	4.53265	2	69.1862	65.1014	83.274	1.45341	8.46508		4.23315	0
23730	Thu Mar 23 11:22:40 2017_x000D_	77.53	64.5487	251.123	4.38293	2	69.1862	65.1014	83.274	1.45341	8.36209		6.0243	0
23731	Thu Mar 23 11:22:40 2017_x000D_	77.532	64.7495	238.89	4.16941	2	69.1862	65.1014	83.274	1.45341	8.35322		4.23502	53.744
23732	Thu Mar 23 11:22:40 2017_x000D_	77.436	64.853	230.847	4.02905	2	69.5334	66.8589	83.4113	1.4558	8.1532		10.7071	0
23733	Thu Mar 23 11:22:40 2017_x000D_	77.1472	65.0627	225.187	3.93025	2	69.5334	66.8589	83.4113	1.4558	7.82281		13.4537	0
23734	Thu Mar 23 11:22:40 2017_x000D_	76.9578	65.4692	225.187	3.93026	2	69.5334	66.8589	83.4113	1.4558	7.55334		25.5527	0
23735	Thu Mar 23 11:22:40 2017_x000D_	76.2849	65.9914	229.052	3.99772	2	69.5334	66.8589	83.4113	1.4558	6.807		14.9922	26.8641
23736	Thu Mar 23 11:22:40 2017_x000D_	75.9986	66.401	231.112	4.03366	2	69.7069	67.7374	75.9271	1.32518	6.43206		10.8238	0
23737	Thu Mar 23 11:22:40 2017_x000D_	75.8081	66.7074	232.885	4.0646	2	69.7069	67.7374	75.9271	1.32518	6.18753		21.1216	0
23738	Thu Mar 23 11:22:40 2017_x000D_	75.329	67.2233	241.253	4.21065	2	69.7069	67.7374	75.9271	1.32518	5.64556		10.8238	0
23739	Thu Mar 23 11:22:40 2017_x000D_	75.1385	67.5297	242.617	4.23446	2	69.7069	67.7374	75.9271	1.32518	5.43557		17.5153	0
23740	Thu Mar 23 11:22:40 2017_x000D_	74.8534	68.0392	246.199	4.29698	2	69.7069	67.7374	75.9271	1.32518	5.15534		6.72279	13.0989
23741	Thu Mar 23 11:22:40 2017_x000D_	74.7587	68.2423	248.623	4.33929	2	69.6854	68.1735	73.9363	1.29043	5.07377		20.1725	0
23742	Thu Mar 23 11:22:40 2017_x000D_	74.4747	68.8518	251.14	4.38322	2	69.6854	68.1735	73.9363	1.29043	4.83709		11.9949	0
23743	Thu Mar 23 11:22:40 2017_x000D_	74.4795	69.2516	251.138	4.38319	2	69.6854	68.1735	73.9363	1.29043	4.91383		8.45073	0
23744	Thu Mar 23 11:22:40 2017_x000D_	74.2878	69.458	251.14	4.38321	2	69.6854	68.1735	73.9363	1.29043	4.77829		19.0241	266.437
23745	Thu Mar 23 11:22:40 2017_x000D_	74.101	70.064	251.139	4.38321	1	78.5631	68.4244	100.003	1.74538	4.7538		12.3994	0
23746	Thu Mar 23 11:22:41 2017_x000D_	74.0088	70.4669	248.622	4.33927	1	78.5631	68.4244	100.003	1.74538	4.99134		8.45089	0
23747	Thu Mar 23 11:22:41 2017_x000D_	73.8172	70.6734	248.623	4.33929	1	78.5631	68.4244	100.003	1.74538	5.25182		19.0155	0
23748	Thu Mar 23 11:22:41 2017_x000D_	73.6304	71.2791	248.623	4.33928	1	78.5631	68.4244	100.003	1.74538	5.6992		9.51118	261.803
23749	Thu Mar 23 11:22:41 2017_x000D_	73.5371	71.5821	245.02	4.2764	2	69.8589	69.0517	77.3423	1.34988	4.46454		17.4993	0
23750	Thu Mar 23 11:22:41 2017_x000D_	73.2522	72.0911	248.623	4.33929	2	69.8589	69.0517	77.3423	1.34988	4.55548		12.39	0
23751	Thu Mar 23 11:22:41 2017_x000D_	73.1601	72.4937	246.197	4.29695	2	69.8589	69.0517	77.3423	1.34988	4.7692		20.1457	0
23752	Thu Mar 23 11:22:41 2017_x000D_	72.8765	73.1024	248.623	4.33929	2	69.8589	69.0517	77.3423	1.34988	5.05115		6.71881	0
23753	Thu Mar 23 11:22:41 2017_x000D_	72.7819	73.3054	246.197	4.29695	2	69.8589	69.0517	77.3423	1.34988	5.16119		13.4269	6.54802
23754	Thu Mar 23 11:22:41 2017_x000D_	72.5929	73.7111	246.197	4.29695	2	69.8481	69.2697	75.925	1.32514	5.22111		16.1777	0
23755	Thu Mar 23 11:22:41 2017_x000D_	72.4051	74.2166	245.019	4.27639	2	69.8481	69.2697	75.925	1.32514	5.56867		9.49023	0
23756	Thu Mar 23 11:22:41 2017_x000D_	72.3119	74.5189	248.623	4.33929	2	69.8481	69.2697	75.925	1.32514	5.79866		17.4978	0
23757	Thu Mar 23 11:22:41 2017_x000D_	72.0271	75.0279	245.019	4.27639	2	69.8481	69.2697	75.925	1.32514	6.1567		9.48647	13.096
23758	Thu Mar 23 11:22:41 2017_x000D_	71.934	75.3301	248.623	4.3393	2	69.8265	69.7057	76.3744	1.33299	6.00628		9.49596	0
23759	Thu Mar 23 11:22:41 2017_x000D_	71.8408	75.6326	245.019	4.27638	2	69.8265	69.7057	76.3744	1.33299	6.25984		13.4202	0
23760	Thu Mar 23 11:22:41 2017_x000D_	71.6519	76.0381	245.019	4.27638	2	69.8265	69.7057	76.3744	1.33299	6.59025		10.8037	0
23761	Thu Mar 23 11:22:41 2017_x000D_	71.4617	76.3439	246.197	4.29694	2	69.8265	69.7057	76.3744	1.33299	6.83664		16.1616	20.5546
23762	Thu Mar 23 11:22:41 2017_x000D_	71.2741	76.8489	245.019	4.27638	2	70.0108	70.3656	82.7496	1.44425	6.60523		2.98226	0
23763	Thu Mar 23 11:22:41 2017_x000D_	71.2754	76.9483	246.196	4.29694	2	70.0108	70.3656	82.7496	1.44425	6.70307		8.44665	0
23764	Thu Mar 23 11:22:41 2017_x000D_	71.0839	77.1547	246.197	4.29695	2	70.0108	70.3656	82.7496	1.44425	6.87339		8.9558	0
23765	Thu Mar 23 11:22:41 2017_x000D_	71.0879	77.4532	245.018	4.27637	2	70.0108	70.3656	82.7496	1.44425	7.16898		6.61213	0
23766	Thu Mar 23 11:22:41 2017_x000D_	70.8951	77.56	246.197	4.29695	2	70.0108	70.3656	82.7496	1.44425	7.24854		12.3675	34.954
23767	Thu Mar 23 11:22:41 2017_x000D_	70.8033	77.9619	241.247	4.21056	2	70.39	71.4673	57.6553	1.00628	6.50774		8.45089	0
23768	Thu Mar 23 11:22:42 2017_x000D_	70.6117	78.1684	236.647	4.13027	2	70.39	71.4673	57.6553	1.00628	6.70477		0.0127279	0
23769	Thu Mar 23 11:22:42 2017_x000D_	70.6114	78.1687	229.065	3.99795	2	70.39	71.4673	57.6553	1.00628	6.70506		5.80602	0
23770	Thu Mar 23 11:22:42 2017_x000D_	70.8048	78.1615	209.012	3.64795	2	70.39	71.4673	57.6553	1.00628	6.70704		0.0152971	28.974
23771	Thu Mar 23 11:22:42 2017_x000D_	70.8043	78.1616	201.755	3.52129	2	70.7799	72.3509	49.1314	0.857506	5.81075		2.90636	0
23772	Thu Mar 23 11:22:42 2017_x000D_	70.9011	78.1577	195.826	3.41781	2	70.7799	72.3509	49.1314	0.857506	5.80806		2.88916	0
23773	Thu Mar 23 11:22:42 2017_x000D_	70.9973	78.1532	174.243	3.04112	2	70.7799	72.3509	49.1314	0.857506	5.80637		4.21556	0
23774	Thu Mar 23 11:22:42 2017_x000D_	70.9015	78.256	165.807	2.89389	2	70.7799	72.3509	49.1314	0.857506	5.90635		4.12613	32.2919
23775	Thu Mar 23 11:22:42 2017_x000D_	70.8034	78.1596	149.788	2.6143	2	71.3862	73.2403	46.1754	0.805914	4.9537		2.91189	0
23776	Thu Mar 23 11:22:42 2017_x000D_	70.7064	78.1631	143.622	2.50668	2	71.3862	73.2403	46.1754	0.805914	4.96952		8.23549	0
23777	Thu Mar 23 11:22:42 2017_x000D_	70.5101	77.9712	128.056	2.235	2	71.3862	73.2403	46.1754	0.805914	4.81134		4.11992	0
23778	Thu Mar 23 11:22:42 2017_x000D_	70.4118	77.8753	124.283	2.16915	2	71.3862	73.2403	46.1754	0.805914	4.73632		17.116	199.869
23779	Thu Mar 23 11:22:42 2017_x000D_	70.1136	77.3889	120.62	2.10521	1	73.8957	79.4119	135	2.35619	4.28915		0	0
23780	Thu Mar 23 11:22:42 2017_x000D_	70.1136	77.3889	120.62	2.10521	1	73.8957	79.4119	135	2.35619	4.28915		30.2778	0
23781	Thu Mar 23 11:22:42 2017_x000D_	69.615	76.5114	124.279	2.16908	1	73.8957	79.4119	135	2.35619	5.17081		10.5785	0
23782	Thu Mar 23 11:22:42 2017_x000D_	69.4163	76.2201	125.827	2.19609	1	73.8957	79.4119	135	2.35619	5.50024		27.0008	0
23783	Thu Mar 23 11:22:42 2017_x000D_	68.8221	75.5441	131.897	2.30204	1	73.8957	79.4119	135	2.35619	6.37976		9.37631	26.7841
23784	Thu Mar 23 11:22:42 2017_x000D_	68.7203	75.2486	135.787	2.36994	1	73.7228	78.536	198.559	3.46551	5.98598		20.6913	0
23785	Thu Mar 23 11:22:42 2017_x000D_	68.2258	74.7678	139.692	2.43809	1	73.7228	78.536	198.559	3.46551	6.66456		9.21728	0
23786	Thu Mar 23 11:22:42 2017_x000D_	67.9317	74.6789	143.578	2.50591	1	73.7228	78.536	198.559	3.46551	6.95802		20.7189	0
23787	Thu Mar 23 11:22:42 2017_x000D_	67.4365	74.1975	147.395	2.57252	1	73.7228	78.536	198.559	3.46551	7.63807		6.52076	109.932
23788	Thu Mar 23 11:22:42 2017_x000D_	67.2399	74.1048	149.723	2.61316	1	72.1546	75.2241	262.596	4.58316	5.04055		10.5416	0
23789	Thu Mar 23 11:22:43 2017_x000D_	66.9438	73.9156	151.125	2.63762	1	72.1546	75.2241	262.596	4.58316	5.37258		21.0871	0
23790	Thu Mar 23 11:22:43 2017_x000D_	66.3517	73.5368	151.123	2.63759	1	72.1546	75.2241	262.596	4.58316	6.04323		9.2285	0
23791	Thu Mar 23 11:22:43 2017_x000D_	66.0573	73.4476	152.17	2.65586	1	72.1546	75.2241	262.596	4.58316	6.35083		17.0714	32.6983
23792	Thu Mar 23 11:22:43 2017_x000D_	65.5635	73.1648	151.125	2.63763	2	72.2087	74.1355	51.9063	0.905935	6.71572		10.5556	0
23793	Thu Mar 23 11:22:43 2017_x000D_	65.2671	72.9752	149.724	2.61318	2	72.2087	74.1355	51.9063	0.905935	7.0379		17.0785	0
23794	Thu Mar 23 11:22:43 2017_x000D_	64.7732	72.6921	145.833	2.54526	2	72.2087	74.1355	51.9063	0.905935	7.5743		10.5823	0
23795	Thu Mar 23 11:22:43 2017_x000D_	64.476	72.5021	147.401	2.57263	2	72.2087	74.1355	51.9063	0.905935	7.90333		8.32921	0
23796	Thu Mar 23 11:22:43 2017_x000D_	64.2768	72.3087	147.399	2.5726	2	72.2087	74.1355	51.9063	0.905935	8.13955		10.5763	9.31847
23797	Thu Mar 23 11:22:43 2017_x000D_	63.9799	72.1186	145.831	2.54524	2	72.436	73.9238	46.2345	0.806945	8.64664		21.1837	0
23798	Thu Mar 23 11:22:43 2017_x000D_	63.385	71.7382	145.832	2.54525	2	72.436	73.9238	46.2345	0.806945	9.31115		10.6039	0
23799	Thu Mar 23 11:22:43 2017_x000D_	63.0872	71.5478	147.399	2.5726	2	72.436	73.9238	46.2345	0.806945	9.64601		21.2136	0
23800	Thu Mar 23 11:22:43 2017_x000D_	62.4915	71.1668	147.399	2.5726	2	72.436	73.9238	46.2345	0.806945	10.3196		8.35467	6.49758
23801	Thu Mar 23 11:22:43 2017_x000D_	62.2917	70.9728	147.397	2.57256	2	72.6525	73.9299	45.7284	0.798112	10.7745		21.2394	0
23802	Thu Mar 23 11:22:43 2017_x000D_	61.6953	70.5913	147.397	2.57256	2	72.6525	73.9299	45.7284	0.798112	11.4545		6.57713	0
23803	Thu Mar 23 11:22:43 2017_x000D_	61.497	70.4978	149.715	2.61302	2	72.6525	73.9299	45.7284	0.798112	11.6715		17.1834	0
23804	Thu Mar 23 11:22:43 2017_x000D_	61.0001	70.2129	145.835	2.5453	2	72.6525	73.9299	45.7284	0.798112	12.2309		8.37379	37.5701
23805	Thu Mar 23 11:22:43 2017_x000D_	60.7998	70.0185	145.833	2.54527	2	73.702	74.6132	18.478	0.322503	13.6959		8.37803	0
23806	Thu Mar 23 11:22:43 2017_x000D_	60.5994	69.824	145.831	2.54524	2	73.702	74.6132	18.478	0.322503	13.9504		6.59567	0
23807	Thu Mar 23 11:22:43 2017_x000D_	60.4007	69.7299	143.596	2.50623	2	73.702	74.6132	18.478	0.322503	14.1694		17.2191	0
23808	Thu Mar 23 11:22:43 2017_x000D_	59.9026	69.4447	147.397	2.57256	2	73.702	74.6132	18.478	0.322503	14.7356		10.6488	34.734
23809	Thu Mar 23 11:22:43 2017_x000D_	59.6036	69.2534	145.835	2.5453	2	74.7621	75.0787	14.4845	0.252802	16.2393		13.2076	0
23810	Thu Mar 23 11:22:44 2017_x000D_	59.2056	69.0652	145.837	2.54534	2	74.7621	75.0787	14.4845	0.252802	16.6783		10.7618	0
23811	Thu Mar 23 11:22:44 2017_x000D_	59.0028	68.7693	143.598	2.50627	2	74.7621	75.0787	14.4845	0.252802	16.9754		6.60523	0
23812	Thu Mar 23 11:22:44 2017_x000D_	58.8037	68.6753	145.834	2.54528	2	74.7621	75.0787	14.4845	0.252802	17.1952		6.60795	0
23813	Thu Mar 23 11:22:44 2017_x000D_	58.6045	68.5813	148.198	2.58655	2	74.7621	75.0787	14.4845	0.252802	17.4151		6.70344	20.4072
23814	Thu Mar 23 11:22:44 2017_x000D_	58.5019	68.3828	149.703	2.61281	2	75.4002	75.3144	12.5003	0.218171	18.2647		15.9263	0
23815	Thu Mar 23 11:22:44 2017_x000D_	58.0043	68.1978	155.935	2.72158	2	75.4002	75.3144	12.5003	0.218171	18.7953		10.6856	0
23816	Thu Mar 23 11:22:44 2017_x000D_	57.7041	68.0061	162.142	2.8299	2	75.4002	75.3144	12.5003	0.218171	19.1458		9.34804	0
23817	Thu Mar 23 11:22:44 2017_x000D_	57.4059	67.9157	176.333	3.0776	2	75.4002	75.3144	12.5003	0.218171	19.456		6.70016	9.11068
23818	Thu Mar 23 11:22:44 2017_x000D_	57.2103	68.0235	184.676	3.22321	2	75.6057	75.538	16.6668	0.29089	19.871		9.34579	0
23819	Thu Mar 23 11:22:44 2017_x000D_	56.9123	67.9327	198.844	3.47048	2	75.6057	75.538	16.6668	0.29089	20.1813		2.95966	0
23820	Thu Mar 23 11:22:44 2017_x000D_	56.8137	67.936	205.016	3.57821	2	75.6057	75.538	16.6668	0.29089	20.2714		13.3943	0
23821	Thu Mar 23 11:22:44 2017_x000D_	56.4224	68.151	217.38	3.794	2	75.6057	75.538	16.6668	0.29089	20.5564		4.26878	6.49158
23822	Thu Mar 23 11:22:44 2017_x000D_	56.3255	68.2552	221.224	3.86109	2	75.822	75.5441	16.998	0.296671	20.8145		4.26674	0
23823	Thu Mar 23 11:22:44 2017_x000D_	56.2287	68.3594	225.111	3.92892	2	75.822	75.5441	16.998	0.296671	20.8691		12.8167	0
23824	Thu Mar 23 11:22:44 2017_x000D_	55.9376	68.6721	224.966	3.92641	2	75.822	75.5441	16.998	0.296671	21.0384		23.5656	0
23825	Thu Mar 23 11:22:44 2017_x000D_	55.3532	69.197	223.294	3.89722	2	75.822	75.5441	16.998	0.296671	21.4303		10.9322	0
23826	Thu Mar 23 11:22:44 2017_x000D_	55.161	69.5066	221.226	3.86111	2	75.822	75.5441	16.998	0.296671	21.5251		21.7096	20.4033
23827	Thu Mar 23 11:22:44 2017_x000D_	54.5745	69.9305	216.679	3.78177	2	76.46	75.7797	347.52	6.06537	22.6537		10.8611	0
23828	Thu Mar 23 11:22:44 2017_x000D_	54.2811	70.1426	215.086	3.75397	2	76.46	75.7797	347.52	6.06537	22.8841		21.7155	0
23829	Thu Mar 23 11:22:44 2017_x000D_	53.6945	70.5667	215.087	3.75397	2	76.46	75.7797	347.52	6.06537	23.3547		10.8701	0
23830	Thu Mar 23 11:22:44 2017_x000D_	53.4008	70.7789	208.769	3.64371	2	76.46	75.7797	347.52	6.06537	23.5952		9.4663	52.2988
23831	Thu Mar 23 11:22:44 2017_x000D_	53.1055	70.8901	212.659	3.71159	2	76.5474	74.0386	0	0	23.6524		24.2656	0
23832	Thu Mar 23 11:22:45 2017_x000D_	52.4191	71.318	211.253	3.68706	2	76.5474	74.0386	0	0	24.2812		8.55657	0
23833	Thu Mar 23 11:22:45 2017_x000D_	52.2248	71.5268	211.254	3.68708	2	76.5474	74.0386	0	0	24.452		13.4465	0
23834	Thu Mar 23 11:22:45 2017_x000D_	51.8319	71.7425	211.254	3.68707	2	76.5474	74.0386	0	0	24.8219		20.1772	32.6961
23835	Thu Mar 23 11:22:45 2017_x000D_	51.2424	72.0663	213.617	3.72833	2	76.602	72.9501	334.312	5.83484	25.375		10.8719	0
23836	Thu Mar 23 11:22:45 2017_x000D_	50.9487	72.2786	215.084	3.75393	2	76.602	72.9501	334.312	5.83484	25.6621		17.567	0
23837	Thu Mar 23 11:22:45 2017_x000D_	50.4585	72.5989	219.017	3.82257	2	76.602	72.9501	334.312	5.83484	26.1459		10.8761	0
23838	Thu Mar 23 11:22:45 2017_x000D_	50.1647	72.8113	220.789	3.8535	2	76.602	72.9501	334.312	5.83484	26.4377		19.3605	9.11307
23839	Thu Mar 23 11:22:45 2017_x000D_	49.6761	73.2329	219.017	3.82257	2	76.3966	72.7263	334.312	5.83484	26.7253		8.5671	0
23840	Thu Mar 23 11:22:45 2017_x000D_	49.4815	73.4419	219.018	3.82258	2	76.3966	72.7263	334.312	5.83484	26.9246		13.468	0
23841	Thu Mar 23 11:22:45 2017_x000D_	49.088	73.658	219.017	3.82256	2	76.3966	72.7263	334.312	5.83484	27.3245		17.1364	0
23842	Thu Mar 23 11:22:45 2017_x000D_	48.6988	74.0761	219.018	3.82258	2	76.3966	72.7263	334.312	5.83484	27.7307		9.50914	0
23843	Thu Mar 23 11:22:45 2017_x000D_	48.4022	74.1879	215.086	3.75395	2	76.3966	72.7263	334.312	5.83484	28.0325		19.3647	46.1094
23844	Thu Mar 23 11:22:45 2017_x000D_	47.9135	74.6096	216.677	3.78172	2	76.2567	71.1957	0	0	28.5481		10.8977	0
23845	Thu Mar 23 11:22:45 2017_x000D_	47.6191	74.8224	215.086	3.75397	2	76.2567	71.1957	0	0	28.8663		15.1223	0
23846	Thu Mar 23 11:22:45 2017_x000D_	47.2275	75.1398	217.38	3.79399	2	76.2567	71.1957	0	0	29.2959		9.51195	0
23847	Thu Mar 23 11:22:45 2017_x000D_	46.9308	75.2516	216.676	3.78171	2	76.2567	71.1957	0	0	29.605		10.9036	78.8705
23848	Thu Mar 23 11:22:45 2017_x000D_	46.6363	75.4646	215.086	3.75396	2	74.8506	68.9743	306.568	5.35062	28.9512		19.382	0
23849	Thu Mar 23 11:22:45 2017_x000D_	46.1471	75.8866	216.677	3.78172	2	74.8506	68.9743	306.568	5.35062	29.5241		10.9061	0
23850	Thu Mar 23 11:22:45 2017_x000D_	45.8525	76.0996	215.087	3.75397	2	74.8506	68.9743	306.568	5.35062	29.8607		6.75208	0
23851	Thu Mar 23 11:22:45 2017_x000D_	45.6552	76.2079	212.665	3.7117	2	74.8506	68.9743	306.568	5.35062	30.0782		17.6227	86.9664
23852	Thu Mar 23 11:22:45 2017_x000D_	45.1635	76.5293	216.676	3.7817	2	73.682	66.3214	246.317	4.29903	30.2904		10.9127	0
23853	Thu Mar 23 11:22:46 2017_x000D_	44.8687	76.7424	215.086	3.75396	2	73.682	66.3214	246.317	4.29903	30.6399		15.1443	0
23854	Thu Mar 23 11:22:46 2017_x000D_	44.4764	77.0601	212.666	3.71172	2	73.682	66.3214	246.317	4.29903	31.1173		6.75234	0
23855	Thu Mar 23 11:22:46 2017_x000D_	44.2792	77.1686	215.086	3.75397	2	73.682	66.3214	246.317	4.29903	31.3399		15.1485	58.0115
23856	Thu Mar 23 11:22:46 2017_x000D_	43.8868	77.4864	212.667	3.71173	2	72.9024	64.5518	252.968	4.41513	31.768		0	0
23857	Thu Mar 23 11:22:46 2017_x000D_	43.8868	77.4864	212.667	3.71173	2	72.9024	64.5518	252.968	4.41513	31.768		13.5152	0
23858	Thu Mar 23 11:22:46 2017_x000D_	43.492	77.7034	212.666	3.71172	2	72.9024	64.5518	252.968	4.41513	32.217		13.5205	0
23859	Thu Mar 23 11:22:46 2017_x000D_	43.097	77.9204	212.666	3.71172	2	72.9024	64.5518	252.968	4.41513	32.6662		3.00528	0
23860	Thu Mar 23 11:22:46 2017_x000D_	42.9969	77.9243	211.264	3.68726	2	72.9024	64.5518	252.968	4.41513	32.7592		10.9169	29.0179
23861	Thu Mar 23 11:22:46 2017_x000D_	42.702	78.1375	212.665	3.71171	2	72.5125	63.6666	248.969	4.34532	33.1372		3.00828	0
23862	Thu Mar 23 11:22:46 2017_x000D_	42.6018	78.1414	211.264	3.68725	2	72.5125	63.6666	248.969	4.34532	33.2291		6.76286	0
23863	Thu Mar 23 11:22:46 2017_x000D_	42.4042	78.2499	208.79	3.64407	2	72.5125	63.6666	248.969	4.34532	33.4542		17.6686	0
23864	Thu Mar 23 11:22:46 2017_x000D_	41.911	78.5718	199.783	3.48687	2	72.5125	63.6666	248.969	4.34532	34.0385		10.9374	55.5736
23865	Thu Mar 23 11:22:46 2017_x000D_	41.6154	78.7852	193.567	3.37838	2	71.9491	61.9019	257.445	4.49326	34.7157		3.03708	0
23866	Thu Mar 23 11:22:46 2017_x000D_	41.6127	78.684	185.08	3.23025	2	71.9491	61.9019	257.445	4.49326	34.6689		9.54951	0
23867	Thu Mar 23 11:22:46 2017_x000D_	41.3147	78.7959	170.189	2.97036	2	71.9491	61.9019	257.445	4.49326	34.9839		6.71017	0
23868	Thu Mar 23 11:22:46 2017_x000D_	41.1116	78.7022	161.738	2.82286	2	71.9491	61.9019	257.445	4.49326	35.117		6.70704	99.0373
23869	Thu Mar 23 11:22:46 2017_x000D_	40.9088	78.6081	146.52	2.55725	2	70.8	58.8071	254.655	4.44457	35.8548		6.00722	0
23870	Thu Mar 23 11:22:46 2017_x000D_	40.7087	78.6156	138.605	2.41912	2	70.8	58.8071	254.655	4.44457	36.0259		12.7324	0
23871	Thu Mar 23 11:22:46 2017_x000D_	40.4007	78.3236	126.713	2.21156	2	70.8	58.8071	254.655	4.44457	36.1249		10.8417	0
23872	Thu Mar 23 11:22:46 2017_x000D_	40.1928	78.028	120.501	2.10315	2	70.8	58.8071	254.655	4.44457	36.142		16.25	0
23873	Thu Mar 23 11:22:46 2017_x000D_	39.9795	77.5301	114.249	1.99402	2	70.8	58.8071	254.655	4.44457	36.0618		13.4917	84.6101
23874	Thu Mar 23 11:22:47 2017_x000D_	39.7684	77.133	114.25	1.99404	2	69.8452	56.1533	256.031	4.46859	36.671		15.4476	0
23875	Thu Mar 23 11:22:47 2017_x000D_	39.6551	76.6307	110.697	1.93202	2	69.8452	56.1533	256.031	4.46859	36.4797		13.5037	0
23876	Thu Mar 23 11:22:47 2017_x000D_	39.4439	76.2332	110.699	1.93205	2	69.8452	56.1533	256.031	4.46859	36.4341		25.8489	0
23877	Thu Mar 23 11:22:47 2017_x000D_	39.1214	75.4342	115.378	2.01372	2	69.8452	56.1533	256.031	4.46859	36.2726		9.5913	55.6808
23878	Thu Mar 23 11:22:47 2017_x000D_	39.0128	75.1335	116.764	2.03792	2	69.2807	54.3852	257.465	4.49361	36.6966		24.3749	0
23879	Thu Mar 23 11:22:47 2017_x000D_	38.5921	74.4384	117.988	2.05928	2	69.2807	54.3852	257.465	4.49361	36.6595		12.5261	0
23880	Thu Mar 23 11:22:47 2017_x000D_	38.4807	74.036	120.483	2.10282	2	69.2807	54.3852	257.465	4.49361	36.5348		19.36	0
23881	Thu Mar 23 11:22:47 2017_x000D_	38.0644	73.5429	126.678	2.21095	2	69.2807	54.3852	257.465	4.49361	36.6261		10.9117	35.0904
23882	Thu Mar 23 11:22:47 2017_x000D_	37.855	73.2455	128.34	2.23995	2	68.9006	53.279	249.355	4.35206	36.9119		6.78688	0
23883	Thu Mar 23 11:22:47 2017_x000D_	37.7487	73.0458	130.577	2.279	2	68.9006	53.279	249.355	4.35206	36.894		19.3776	0
23884	Thu Mar 23 11:22:47 2017_x000D_	37.3322	72.5521	132.41	2.31098	2	68.9006	53.279	249.355	4.35206	36.9867		8.5583	0
23885	Thu Mar 23 11:22:47 2017_x000D_	37.1252	72.3558	132.41	2.311	2	68.9006	53.279	249.355	4.35206	37.0621		10.9424	0
23886	Thu Mar 23 11:22:47 2017_x000D_	36.9153	72.0575	130.576	2.27899	2	68.9006	53.279	249.355	4.35206	37.0903		19.4118	85.5611
23887	Thu Mar 23 11:22:47 2017_x000D_	36.4981	71.5629	132.408	2.31095	2	68.8237	50.428	276.604	4.82765	38.6216		6.77011	0
23888	Thu Mar 23 11:22:47 2017_x000D_	36.2934	71.4679	130.58	2.27904	2	68.8237	50.428	276.604	4.82765	38.7414		17.713	0
23889	Thu Mar 23 11:22:47 2017_x000D_	35.977	70.9694	130.14	2.27138	2	68.8237	50.428	276.604	4.82765	38.7409		10.9658	0
23890	Thu Mar 23 11:22:47 2017_x000D_	35.7666	70.6705	128.341	2.23998	2	68.8237	50.428	276.604	4.82765	38.7625		8.58798	98.7379
23891	Thu Mar 23 11:22:47 2017_x000D_	35.5589	70.4735	128.343	2.24	2	68.7684	47.1372	264.918	4.62369	40.5888		15.2103	0
23892	Thu Mar 23 11:22:47 2017_x000D_	35.2443	70.0759	130.576	2.27898	2	68.7684	47.1372	264.918	4.62369	40.6208		8.5944	0
23893	Thu Mar 23 11:22:47 2017_x000D_	35.0364	69.8788	130.577	2.27899	2	68.7684	47.1372	264.918	4.62369	40.682		17.1992	0
23894	Thu Mar 23 11:22:47 2017_x000D_	34.6205	69.4842	130.579	2.27903	2	68.7684	47.1372	264.918	4.62369	40.8101		10.9818	78.9715
23895	Thu Mar 23 11:22:47 2017_x000D_	34.4096	69.185	132.405	2.31091	2	68.8978	44.508	264.918	4.62369	42.4074		10.9982	0
23896	Thu Mar 23 11:22:48 2017_x000D_	34.1986	68.8852	130.576	2.27899	2	68.8978	44.508	264.918	4.62369	42.4062		8.61343	0
23897	Thu Mar 23 11:22:48 2017_x000D_	33.9903	68.6876	130.578	2.27901	2	68.8978	44.508	264.918	4.62369	42.4639		13.6638	0
23898	Thu Mar 23 11:22:48 2017_x000D_	33.7762	68.2856	130.574	2.27894	2	68.8978	44.508	264.918	4.62369	42.4135		3.03471	59.2558
23899	Thu Mar 23 11:22:48 2017_x000D_	33.6751	68.289	128.347	2.24008	2	68.995	42.5352	264.918	4.62369	43.7122		8.62191	0
23900	Thu Mar 23 11:22:48 2017_x000D_	33.4666	68.0912	128.348	2.2401	2	68.995	42.5352	264.918	4.62369	43.765		6.13438	0
23901	Thu Mar 23 11:22:48 2017_x000D_	33.4609	67.8868	128.344	2.24003	2	68.995	42.5352	264.918	4.62369	43.6506		8.62615	0
23902	Thu Mar 23 11:22:48 2017_x000D_	33.2523	67.6889	128.346	2.24005	2	68.995	42.5352	264.918	4.62369	43.7064		8.62822	0
23903	Thu Mar 23 11:22:48 2017_x000D_	33.0437	67.4909	128.347	2.24008	2	68.995	42.5352	264.918	4.62369	43.7639		8.63246	39.5187
23904	Thu Mar 23 11:22:48 2017_x000D_	32.835	67.2928	128.349	2.2401	2	69.0597	41.2195	264.918	4.62369	44.6323		6.85147	0
23905	Thu Mar 23 11:22:48 2017_x000D_	32.7275	67.0913	130.575	2.27896	2	69.0597	41.2195	264.918	4.62369	44.6025		17.2675	0
23906	Thu Mar 23 11:22:48 2017_x000D_	32.3096	66.6955	142.865	2.49347	2	69.0597	41.2195	264.918	4.62369	44.7168		6.14082	0
23907	Thu Mar 23 11:22:48 2017_x000D_	32.3034	66.4909	151.103	2.63724	2	69.0597	41.2195	264.918	4.62369	44.6057		3.04991	39.5278
23908	Thu Mar 23 11:22:48 2017_x000D_	32.2018	66.4945	157.656	2.75162	2	69.1245	39.9035	264.918	4.62369	45.5013		6.80676	0
23909	Thu Mar 23 11:22:48 2017_x000D_	31.9958	66.3994	178.937	3.12304	2	69.1245	39.9035	264.918	4.62369	45.6133		6.09332	0
23910	Thu Mar 23 11:22:48 2017_x000D_	31.7928	66.4061	184.708	3.22377	2	69.1245	39.9035	264.918	4.62369	45.7826		6.07543	0
23911	Thu Mar 23 11:22:48 2017_x000D_	31.5904	66.4129	203.206	3.54662	2	69.1245	39.9035	264.918	4.62369	45.9517		3.04061	65.2537
23912	Thu Mar 23 11:22:48 2017_x000D_	31.4891	66.4162	209.872	3.66295	2	70.0912	37.955	282.457	4.92981	47.96		8.66242	0
23913	Thu Mar 23 11:22:48 2017_x000D_	31.2922	66.6274	222.89	3.89017	2	70.0912	37.955	282.457	4.92981	48.2438		6.09593	0
23914	Thu Mar 23 11:22:48 2017_x000D_	31.0891	66.6337	231.037	4.03236	2	70.0912	37.955	282.457	4.92981	48.4111		6.87026	0
23915	Thu Mar 23 11:22:48 2017_x000D_	30.9935	66.8418	233.282	4.07154	2	70.0912	37.955	282.457	4.92981	48.6115		19.6573	0
23916	Thu Mar 23 11:22:48 2017_x000D_	30.6017	67.367	235.063	4.10263	2	70.0912	37.955	282.457	4.92981	49.2391		11.0792	77.5458
23917	Thu Mar 23 11:22:49 2017_x000D_	30.4073	67.681	233.282	4.07154	2	71.0799	35.5667	282.852	4.9367	51.8227		15.3591	0
23918	Thu Mar 23 11:22:49 2017_x000D_	30.1141	68.1007	231.037	4.03236	2	71.0799	35.5667	282.852	4.9367	52.3131		21.7053	0
23919	Thu Mar 23 11:22:49 2017_x000D_	29.6203	68.6295	226.967	3.96132	2	71.0799	35.5667	282.852	4.9367	53.0287		8.68128	0
23920	Thu Mar 23 11:22:49 2017_x000D_	29.4228	68.841	222.581	3.88476	2	71.0799	35.5667	282.852	4.9367	53.315		17.371	50.4872
23921	Thu Mar 23 11:22:49 2017_x000D_	29.0276	69.2642	218.857	3.81978	2	71.8081	34.0495	285.324	4.97984	55.4098		11.0604	0
23922	Thu Mar 23 11:22:49 2017_x000D_	28.7281	69.4792	212.46	3.70812	2	71.8081	34.0495	285.324	4.97984	55.7777		17.8823	0
23923	Thu Mar 23 11:22:49 2017_x000D_	28.2279	69.8034	208.56	3.64005	2	71.8081	34.0495	285.324	4.97984	56.37		11.0538	0
23924	Thu Mar 23 11:22:49 2017_x000D_	27.9286	70.0183	209.893	3.66332	2	71.8081	34.0495	285.324	4.97984	56.7377		8.68347	35.7016
23925	Thu Mar 23 11:22:49 2017_x000D_	27.7311	70.2299	209.894	3.66334	2	72.2972	32.9646	282.974	4.93882	58.0934		20.5679	0
23926	Thu Mar 23 11:22:49 2017_x000D_	27.129	70.5578	212.46	3.70813	2	72.2972	32.9646	282.974	4.93882	58.7658		9.68893	0
23927	Thu Mar 23 11:22:49 2017_x000D_	26.8263	70.6704	211.352	3.6888	2	72.2972	32.9646	282.974	4.93882	59.0706		9.6977	0
23928	Thu Mar 23 11:22:49 2017_x000D_	26.5234	70.7833	212.459	3.7081	2	72.2972	32.9646	282.974	4.93882	59.3759		19.662	20.9609
23929	Thu Mar 23 11:22:49 2017_x000D_	26.0261	71.2102	213.998	3.73496	2	72.5473	32.3122	282.457	4.92981	60.6406		6.8586	0
23930	Thu Mar 23 11:22:49 2017_x000D_	25.8253	71.3195	216.497	3.77858	2	72.5473	32.3122	282.457	4.92981	60.8647		20.5933	0
23931	Thu Mar 23 11:22:49 2017_x000D_	25.2224	71.6477	218.852	3.81969	2	72.5473	32.3122	282.457	4.92981	61.538		8.69195	0
23932	Thu Mar 23 11:22:49 2017_x000D_	25.0247	71.8595	218.852	3.8197	2	72.5473	32.3122	282.457	4.92981	61.8255		15.3685	0
23933	Thu Mar 23 11:22:49 2017_x000D_	24.6257	72.1808	216.496	3.77857	2	72.5473	32.3122	282.457	4.92981	62.3377		11.0838	35.715
23934	Thu Mar 23 11:22:49 2017_x000D_	24.3256	72.3963	214.896	3.75065	2	73.0366	31.2269	285.753	4.98733	63.7784		11.0772	0
23935	Thu Mar 23 11:22:49 2017_x000D_	24.0257	72.6117	216.496	3.77857	2	73.0366	31.2269	285.753	4.98733	64.1465		17.3965	0
23936	Thu Mar 23 11:22:49 2017_x000D_	23.6299	73.0355	216.497	3.77859	2	73.0366	31.2269	285.753	4.98733	64.7223		6.86938	0
23937	Thu Mar 23 11:22:49 2017_x000D_	23.4288	73.145	218.853	3.8197	2	73.0366	31.2269	285.753	4.98733	64.9466		22.1742	33.1654
23938	Thu Mar 23 11:22:49 2017_x000D_	22.8284	73.5761	218.852	3.81969	2	73.7325	30.3679	292.785	5.11006	66.7696		11.0855	0
23939	Thu Mar 23 11:22:50 2017_x000D_	22.5283	73.7917	220.637	3.85084	2	73.7325	30.3679	292.785	5.11006	67.1379		17.9405	0
23940	Thu Mar 23 11:22:50 2017_x000D_	22.0265	74.117	216.496	3.77858	2	73.7325	30.3679	292.785	5.11006	67.731		8.70672	0
23941	Thu Mar 23 11:22:50 2017_x000D_	21.8284	74.3291	216.497	3.77858	2	73.7325	30.3679	292.785	5.11006	68.0193		8.70248	71.7787
23942	Thu Mar 23 11:22:50 2017_x000D_	21.6304	74.5411	216.498	3.77859	2	75.1355	28.4298	293.351	5.11994	70.6332		22.1934	0
23943	Thu Mar 23 11:22:50 2017_x000D_	21.0295	74.9726	216.497	3.77859	2	75.1355	28.4298	293.351	5.11994	71.3701		8.70672	0
23944	Thu Mar 23 11:22:50 2017_x000D_	20.8314	75.1847	216.498	3.7786	2	75.1355	28.4298	293.351	5.11994	71.6586		13.7684	0
23945	Thu Mar 23 11:22:50 2017_x000D_	20.4284	75.4043	216.497	3.77859	2	75.1355	28.4298	293.351	5.11994	72.1074		13.7711	0
23946	Thu Mar 23 11:22:50 2017_x000D_	20.0253	75.6239	216.497	3.77858	2	75.1355	28.4298	293.351	5.11994	72.5563		8.70877	53.5196
23947	Thu Mar 23 11:22:50 2017_x000D_	19.8271	75.836	216.497	3.77859	2	76.082	26.9176	287.762	5.02239	74.5495		19.4832	0
23948	Thu Mar 23 11:22:50 2017_x000D_	19.2187	76.0632	216.495	3.77855	2	76.082	26.9176	287.762	5.02239	75.158		6.8864	0
23949	Thu Mar 23 11:22:50 2017_x000D_	19.1229	76.2718	214.899	3.75069	2	76.082	26.9176	287.762	5.02239	75.3669		11.103	0
23950	Thu Mar 23 11:22:50 2017_x000D_	18.8223	76.4877	216.496	3.77857	2	76.082	26.9176	287.762	5.02239	75.7355		11.1187	44.539
23951	Thu Mar 23 11:22:50 2017_x000D_	18.5212	76.7038	214.899	3.75069	2	76.8003	25.6183	295.201	5.15223	77.4996		8.70687	0
23952	Thu Mar 23 11:22:50 2017_x000D_	18.3232	76.916	218.236	3.80894	2	76.8003	25.6183	295.201	5.15223	77.7883		13.0749	0
23953	Thu Mar 23 11:22:50 2017_x000D_	18.0257	77.2345	218.85	3.81966	2	76.8003	25.6183	295.201	5.15223	78.222		6.16322	0
23954	Thu Mar 23 11:22:50 2017_x000D_	17.8204	77.2421	218.849	3.81964	2	76.8003	25.6183	295.201	5.15223	78.3814		6.87719	33.1911
23955	Thu Mar 23 11:22:50 2017_x000D_	17.7249	77.4505	220.634	3.85079	2	77.4967	24.7586	298.3	5.20632	79.6813		13.7926	0
23956	Thu Mar 23 11:22:50 2017_x000D_	17.3212	77.6705	220.633	3.85077	2	77.4967	24.7586	298.3	5.20632	80.1296		17.4472	0
23957	Thu Mar 23 11:22:50 2017_x000D_	16.9241	78.0954	212.473	3.70835	2	77.4967	24.7586	298.3	5.20632	80.7085		6.90433	0
23958	Thu Mar 23 11:22:50 2017_x000D_	16.722	78.2055	209.916	3.66372	2	77.4967	24.7586	298.3	5.20632	80.9329		0.012	23.9392
23959	Thu Mar 23 11:22:50 2017_x000D_	16.7216	78.2055	202.281	3.53047	2	77.9646	24.1122	292.73	5.10911	81.7116		3.0676	0
23960	Thu Mar 23 11:22:51 2017_x000D_	16.7249	78.3077	193.989	3.38576	2	77.9646	24.1122	292.73	5.10911	81.7768		6.15504	0
23961	Thu Mar 23 11:22:51 2017_x000D_	16.9299	78.2994	176.172	3.07479	2	77.9646	24.1122	292.73	5.10911	81.6179		3.08311	0
23962	Thu Mar 23 11:22:51 2017_x000D_	16.9261	78.1967	167.46	2.92273	2	77.9646	24.1122	292.73	5.10911	81.5526		3.04991	0
23963	Thu Mar 23 11:22:51 2017_x000D_	16.9297	78.2983	151.756	2.64865	2	77.9646	24.1122	292.73	5.10911	81.6174		0.0189737	23.9459
23964	Thu Mar 23 11:22:51 2017_x000D_	16.9299	78.2977	139.177	2.4291	2	78.4326	23.4656	295.536	5.15808	82.3962		4.33414	0
23965	Thu Mar 23 11:22:51 2017_x000D_	16.8244	78.199	122.608	2.13992	2	78.4326	23.4656	295.536	5.15808	82.4094		3.0706	0
23966	Thu Mar 23 11:22:51 2017_x000D_	16.8211	78.0967	116.073	2.02586	2	78.4326	23.4656	295.536	5.15808	82.344		6.87815	0
23967	Thu Mar 23 11:22:51 2017_x000D_	16.6123	78.002	109.609	1.91304	2	78.4326	23.4656	295.536	5.15808	82.4377		3.0706	20.9915
23968	Thu Mar 23 11:22:51 2017_x000D_	16.609	77.8997	103.362	1.80401	2	78.6832	22.8123	292.948	5.11291	82.9929		12.6567	0
23969	Thu Mar 23 11:22:51 2017_x000D_	16.4922	77.4943	94.8765	1.65591	2	78.6832	22.8123	292.948	5.11291	82.8121		12.2955	0
23970	Thu Mar 23 11:22:51 2017_x000D_	16.4779	77.0847	94.876	1.6559	2	78.6832	22.8123	292.948	5.11291	82.553		30.9147	0
23971	Thu Mar 23 11:22:51 2017_x000D_	16.3391	76.0636	97.7362	1.70582	2	78.6832	22.8123	292.948	5.11291	81.9908		12.3136	0
23972	Thu Mar 23 11:22:51 2017_x000D_	16.3247	75.6534	97.7352	1.7058	2	78.6832	22.8123	292.948	5.11291	81.7359		27.8893	14.854
23973	Thu Mar 23 11:22:51 2017_x000D_	16.1891	74.7337	106.797	1.86397	2	78.9228	22.379	285.035	4.9748	81.71		12.7115	0
23974	Thu Mar 23 11:22:51 2017_x000D_	16.0716	74.3266	109.587	1.91266	2	78.9228	22.379	285.035	4.9748	81.5403		22.4493	0
23975	Thu Mar 23 11:22:51 2017_x000D_	15.8401	73.615	116.038	2.02524	2	78.9228	22.379	285.035	4.9748	81.2684		6.90745	0
23976	Thu Mar 23 11:22:51 2017_x000D_	15.7296	73.413	118.645	2.07075	2	78.9228	22.379	285.035	4.9748	81.2271		13.8065	60.6796
23977	Thu Mar 23 11:22:51 2017_x000D_	15.509	73.0091	118.645	2.07075	2	78.5871	20.3844	262.08	4.57416	82.1475		19.5407	0
23978	Thu Mar 23 11:22:51 2017_x000D_	15.2806	72.3991	123.51	2.15566	2	78.5871	20.3844	262.08	4.57416	81.9344		11.1428	0
23979	Thu Mar 23 11:22:51 2017_x000D_	15.0634	72.0978	124.987	2.18143	2	78.5871	20.3844	262.08	4.57416	81.9118		8.75615	0
23980	Thu Mar 23 11:22:51 2017_x000D_	14.8497	71.899	124.989	2.18147	2	78.5871	20.3844	262.08	4.57416	81.9525		18.0416	43.9259
23981	Thu Mar 23 11:22:52 2017_x000D_	14.5216	71.395	128.951	2.25062	2	78.0006	19.0428	257.196	4.48892	82.2821		18.0608	0
23982	Thu Mar 23 11:22:52 2017_x000D_	14.1934	70.8903	124.988	2.18145	2	78.0006	19.0428	257.196	4.48892	82.2163		11.1668	0
23983	Thu Mar 23 11:22:52 2017_x000D_	13.9758	70.5883	126.589	2.2094	2	78.0006	19.0428	257.196	4.48892	82.1956		8.77735	0
23984	Thu Mar 23 11:22:52 2017_x000D_	13.7616	70.389	126.591	2.20944	2	78.0006	19.0428	257.196	4.48892	82.238		11.1885	33.6015
23985	Thu Mar 23 11:22:52 2017_x000D_	13.5436	70.0864	124.99	2.18149	2	77.8381	17.9346	252.155	4.40094	82.7864		15.5153	0
23986	Thu Mar 23 11:22:52 2017_x000D_	13.2186	69.6841	122.555	2.13899	2	77.8381	17.9346	252.155	4.40094	82.787		11.1902	0
23987	Thu Mar 23 11:22:52 2017_x000D_	13.0005	69.3815	124.093	2.16584	2	77.8381	17.9346	252.155	4.40094	82.7689		18.1124	0
23988	Thu Mar 23 11:22:52 2017_x000D_	12.6713	68.8754	119.992	2.09426	2	77.8381	17.9346	252.155	4.40094	82.7144		6.95318	0
23989	Thu Mar 23 11:22:52 2017_x000D_	12.56	68.6721	122.556	2.139	2	77.8381	17.9346	252.155	4.40094	82.6772		18.1324	18.4209
23990	Thu Mar 23 11:22:52 2017_x000D_	12.2305	68.1654	118.664	2.07107	2	77.4249	17.4804	253.635	4.42677	82.5789		9.30607	0
23991	Thu Mar 23 11:22:52 2017_x000D_	12.2193	67.8554	119.988	2.09419	2	77.4249	17.4804	253.635	4.42677	82.3979		19.9474	0
23992	Thu Mar 23 11:22:52 2017_x000D_	11.7856	67.3514	118.664	2.07107	2	77.4249	17.4804	253.635	4.42677	82.4356		6.95701	0
23993	Thu Mar 23 11:22:52 2017_x000D_	11.6744	67.1479	116.067	2.02575	2	77.4249	17.4804	253.635	4.42677	82.4014		9.83988	27.1502
23994	Thu Mar 23 11:22:52 2017_x000D_	11.5592	66.8408	119.991	2.09423	2	77.2513	16.5922	258.025	4.50339	82.7066		8.82384	0
23995	Thu Mar 23 11:22:52 2017_x000D_	11.344	66.6403	119.993	2.09428	2	77.2513	16.5922	258.025	4.50339	82.7562		12.8381	0
23996	Thu Mar 23 11:22:52 2017_x000D_	11.2248	66.2293	122.549	2.13889	2	77.2513	16.5922	258.025	4.50339	82.6035		6.96634	0
23997	Thu Mar 23 11:22:52 2017_x000D_	11.1135	66.0255	119.99	2.09422	2	77.2513	16.5922	258.025	4.50339	82.5703		13.9516	14.6542
23998	Thu Mar 23 11:22:52 2017_x000D_	10.8905	65.6174	119.989	2.09421	2	77.0557	16.1446	256.034	4.46863	82.6159		0	0
23999	Thu Mar 23 11:22:52 2017_x000D_	10.8905	65.6174	119.989	2.09421	2	77.0557	16.1446	256.034	4.46863	82.6159		12.855	0
24000	Thu Mar 23 11:22:52 2017_x000D_	10.771	65.2059	122.543	2.13879	2	77.0557	16.1446	256.034	4.46863	82.4662		6.23696	0
24001	Thu Mar 23 11:22:52 2017_x000D_	10.5632	65.2123	122.55	2.13889	2	77.0557	16.1446	256.034	4.46863	82.6371		3.10709	26.8447
24002	Thu Mar 23 11:22:52 2017_x000D_	10.5594	65.1088	124.08	2.16561	2	76.1959	15.8967	237.828	4.15089	82.0365		11.2708	0
24003	Thu Mar 23 11:22:53 2017_x000D_	10.3399	64.8039	122.549	2.13887	2	76.1959	15.8967	237.828	4.15089	82.03		6.22928	0
24004	Thu Mar 23 11:22:53 2017_x000D_	10.3322	64.5964	122.545	2.13881	2	76.1959	15.8967	237.828	4.15089	81.9127		3.11548	0
24005	Thu Mar 23 11:22:53 2017_x000D_	10.2284	64.5996	119.992	2.09425	2	76.1959	15.8967	237.828	4.15089	81.9981		4.42128	0
24006	Thu Mar 23 11:22:53 2017_x000D_	10.1207	64.499	116.075	2.02588	2	76.1959	15.8967	237.828	4.15089	82.0251		3.12438	73.7887
24007	Thu Mar 23 11:22:53 2017_x000D_	10.2248	64.4959	113.369	1.97866	2	73.9639	16.9301	199.698	3.48538	79.531		4.3875	0
24008	Thu Mar 23 11:22:53 2017_x000D_	10.1251	64.6029	104.03	1.81567	2	73.9639	16.9301	199.698	3.48538	79.6749		4.42362	0
24009	Thu Mar 23 11:22:53 2017_x000D_	10.233	64.7034	100.672	1.75705	2	73.9639	16.9301	199.698	3.48538	79.6487		3.10977	0
24010	Thu Mar 23 11:22:53 2017_x000D_	10.1294	64.7069	92.1351	1.60806	2	73.9639	16.9301	199.698	3.48538	79.7337		0.0161555	64.9432
24011	Thu Mar 23 11:22:53 2017_x000D_	10.1296	64.7074	80.7883	1.41002	2	71.9604	17.75	154.464	2.6959	77.6405		3.10409	0
24012	Thu Mar 23 11:22:53 2017_x000D_	10.1258	64.604	74.5422	1.30101	2	71.9604	17.75	154.464	2.6959	77.581		6.21441	0
24013	Thu Mar 23 11:22:53 2017_x000D_	10.118	64.397	61.5214	1.07375	2	71.9604	17.75	154.464	2.6959	77.4624		6.94594	0
24014	Thu Mar 23 11:22:53 2017_x000D_	10.2142	64.1864	59.0648	1.03088	2	71.9604	17.75	154.464	2.6959	77.2589		8.77004	93.8491
24015	Thu Mar 23 11:22:53 2017_x000D_	10.414	63.973	42.7712	0.746498	2	69.674	19.8851	126.026	2.19956	73.8613		8.78495	0
24016	Thu Mar 23 11:22:53 2017_x000D_	10.6141	63.7592	38.0803	0.664627	2	69.674	19.8851	126.026	2.19956	73.5732		11.1943	0
24017	Thu Mar 23 11:22:53 2017_x000D_	10.9178	63.5424	28.3375	0.494582	2	69.674	19.8851	126.026	2.19956	73.2001		6.95059	0
24018	Thu Mar 23 11:22:53 2017_x000D_	11.1216	63.4322	20.1738	0.3521	2	69.674	19.8851	126.026	2.19956	72.9708		3.10948	0
24019	Thu Mar 23 11:22:53 2017_x000D_	11.2252	63.429	13.6111	0.237559	2	69.674	19.8851	126.026	2.19956	72.8858		16.7423	131.575
24020	Thu Mar 23 11:22:53 2017_x000D_	11.7367	63.2058	7.42193	0.129537	2	66.2667	22.6466	135.468	2.36435	67.9601		9.35825	0
24021	Thu Mar 23 11:22:53 2017_x000D_	12.0485	63.1964	7.72143	0.134764	2	66.2667	22.6466	135.468	2.36435	67.7045		12.4616	0
24022	Thu Mar 23 11:22:53 2017_x000D_	12.4637	63.184	7.72257	0.134784	2	66.2667	22.6466	135.468	2.36435	67.365		21.7957	0
24023	Thu Mar 23 11:22:53 2017_x000D_	13.1899	63.1623	7.42583	0.129605	2	66.2667	22.6466	135.468	2.36435	66.7733		9.82994	98.557
24024	Thu Mar 23 11:22:54 2017_x000D_	13.4975	63.0494	10.6919	0.186609	2	63.7634	24.7741	142.393	2.48522	63.1796		25.0653	0
24025	Thu Mar 23 11:22:54 2017_x000D_	14.3231	62.9211	13.6168	0.237658	2	63.7634	24.7741	142.393	2.48522	62.4463		6.21878	0
24026	Thu Mar 23 11:22:54 2017_x000D_	14.5303	62.9149	13.6178	0.237676	2	63.7634	24.7741	142.393	2.48522	62.2786		12.8022	0
24027	Thu Mar 23 11:22:54 2017_x000D_	14.941	62.799	16.4825	0.287673	2	63.7634	24.7741	142.393	2.48522	61.8831		18.886	70.4464
24028	Thu Mar 23 11:22:54 2017_x000D_	15.5586	62.677	19.2774	0.336454	2	61.946	26.2611	141.976	2.47795	58.9738		6.92904	0
24029	Thu Mar 23 11:22:54 2017_x000D_	15.7618	62.5672	16.4827	0.287677	2	61.946	26.2611	141.976	2.47795	58.7462		15.8243	0
24030	Thu Mar 23 11:22:54 2017_x000D_	16.2757	62.4483	20.1915	0.352408	2	61.946	26.2611	141.976	2.47795	58.2691		11.1636	0
24031	Thu Mar 23 11:22:54 2017_x000D_	16.5785	62.232	19.2756	0.336423	2	61.946	26.2611	141.976	2.47795	57.8975		18.8584	84.8089
24032	Thu Mar 23 11:22:54 2017_x000D_	17.1952	62.1102	21.9906	0.383808	2	59.6825	27.9547	145.956	2.54742	54.5139		9.79793	0
24033	Thu Mar 23 11:22:54 2017_x000D_	17.5017	61.9974	20.1915	0.352408	2	59.6825	27.9547	145.956	2.54742	54.2045		9.79023	0
24034	Thu Mar 23 11:22:54 2017_x000D_	17.808	61.8848	21.991	0.383816	2	59.6825	27.9547	145.956	2.54742	53.8955		20.7575	0
24035	Thu Mar 23 11:22:54 2017_x000D_	18.4168	61.556	19.2749	0.336411	2	59.6825	27.9547	145.956	2.54742	53.2156		9.79305	0
24036	Thu Mar 23 11:22:54 2017_x000D_	18.7232	61.4434	23.0213	0.401798	2	59.6825	27.9547	145.956	2.54742	52.9071		9.28284	156.185
24037	Thu Mar 23 11:22:54 2017_x000D_	19.0325	61.4345	21.9918	0.38383	2	55.395	30.9079	144.448	2.52109	47.4774		20.7441	0
24038	Thu Mar 23 11:22:54 2017_x000D_	19.6409	61.1059	19.2745	0.336404	2	55.395	30.9079	144.448	2.52109	46.8004		9.78075	0
24039	Thu Mar 23 11:22:54 2017_x000D_	19.9469	60.9934	23.0226	0.40182	2	55.395	30.9079	144.448	2.52109	46.4941		22.4914	0
24040	Thu Mar 23 11:22:54 2017_x000D_	20.6612	60.7657	21.9916	0.383826	2	55.395	30.9079	144.448	2.52109	45.8031		9.7723	110.025
24041	Thu Mar 23 11:22:54 2017_x000D_	20.9669	60.6532	20.1901	0.352384	2	52.2499	32.7944	148.1	2.58482	41.8896		22.4734	0
24042	Thu Mar 23 11:22:54 2017_x000D_	21.6806	60.4256	19.2752	0.336415	2	52.2499	32.7944	148.1	2.58482	41.2064		8.74255	0
24043	Thu Mar 23 11:22:54 2017_x000D_	21.8797	60.2128	19.2723	0.336365	2	52.2499	32.7944	148.1	2.58482	40.916		12.353	0
24044	Thu Mar 23 11:22:54 2017_x000D_	22.2913	60.2011	19.275	0.336412	2	52.2499	32.7944	148.1	2.58482	40.6035		20.6959	71.5214
24045	Thu Mar 23 11:22:54 2017_x000D_	22.8982	59.8731	16.47	0.287456	2	50.2259	34.0542	148.1	2.58482	37.5955		9.7569	0
24046	Thu Mar 23 11:22:55 2017_x000D_	23.2035	59.761	20.1888	0.35236	2	50.2259	34.0542	148.1	2.58482	37.2968		19.4951	0
24047	Thu Mar 23 11:22:55 2017_x000D_	23.8134	59.5367	20.1887	0.35236	2	50.2259	34.0542	148.1	2.58482	36.7012		9.24369	0
24048	Thu Mar 23 11:22:55 2017_x000D_	24.1214	59.528	19.2743	0.3364	2	50.2259	34.0542	148.1	2.58482	36.4741		9.74563	0
24049	Thu Mar 23 11:22:55 2017_x000D_	24.4263	59.4159	17.2567	0.301186	2	50.2259	34.0542	148.1	2.58482	36.1778		16.5808	62.3491
24050	Thu Mar 23 11:22:55 2017_x000D_	24.9328	59.1947	16.4683	0.287426	2	48.4303	35.1007	145.016	2.531	33.6549		12.6951	0
24051	Thu Mar 23 11:22:55 2017_x000D_	25.3401	59.0799	19.2738	0.336392	2	48.4303	35.1007	145.016	2.531	33.289		15.6911	0
24052	Thu Mar 23 11:22:55 2017_x000D_	25.8497	58.9621	17.2565	0.301182	2	48.4303	35.1007	145.016	2.531	32.8519		9.72563	0
24053	Thu Mar 23 11:22:55 2017_x000D_	26.154	58.8503	19.275	0.336412	2	48.4303	35.1007	145.016	2.531	32.5619		6.8809	38.5272
24054	Thu Mar 23 11:22:55 2017_x000D_	26.3557	58.7411	16.4676	0.287414	2	47.3093	35.7273	147.544	2.57512	31.1238		18.7025	0
24055	Thu Mar 23 11:22:55 2017_x000D_	26.9674	58.6208	19.2761	0.336431	2	47.3093	35.7273	147.544	2.57512	30.6252		6.87683	0
24056	Thu Mar 23 11:22:55 2017_x000D_	27.169	58.5117	16.4679	0.287418	2	47.3093	35.7273	147.544	2.57512	30.4099		12.6704	0
24057	Thu Mar 23 11:22:55 2017_x000D_	27.5755	58.3971	19.2759	0.336427	2	47.3093	35.7273	147.544	2.57512	30.0557		3.07615	47.6765
24058	Thu Mar 23 11:22:55 2017_x000D_	27.678	58.3943	20.1942	0.352456	2	45.9601	36.5671	155.401	2.71226	28.4721		11.089	0
24059	Thu Mar 23 11:22:55 2017_x000D_	27.9786	58.1792	19.2743	0.336401	2	45.9601	36.5671	155.401	2.71226	28.1144		3.07615	0
24060	Thu Mar 23 11:22:55 2017_x000D_	28.0811	58.1764	20.1929	0.352432	2	45.9601	36.5671	155.401	2.71226	28.0468		3.06715	0
24061	Thu Mar 23 11:22:55 2017_x000D_	28.1833	58.1736	19.2756	0.336423	2	45.9601	36.5671	155.401	2.71226	27.9796		6.14038	0
24062	Thu Mar 23 11:22:55 2017_x000D_	28.3879	58.1679	19.2769	0.336446	2	45.9601	36.5671	155.401	2.71226	27.8456		9.71793	23.9192
24063	Thu Mar 23 11:22:55 2017_x000D_	28.692	58.0563	28.396	0.495603	2	45.4932	37.2134	155.42	2.71259	26.7714		3.07923	0
24064	Thu Mar 23 11:22:55 2017_x000D_	28.7946	58.0534	34.7819	0.607059	2	45.4932	37.2134	155.42	2.71259	26.7048		3.04578	0
24065	Thu Mar 23 11:22:55 2017_x000D_	28.6931	58.0557	53.2771	0.929861	2	45.4932	37.2134	155.42	2.71259	26.7702		6.19189	0
24066	Thu Mar 23 11:22:55 2017_x000D_	28.6994	58.262	61.46	1.07268	2	45.4932	37.2134	155.42	2.71259	26.9272		6.1738	23.8382
24067	Thu Mar 23 11:22:56 2017_x000D_	28.7056	58.4677	79.9311	1.39506	2	44.8186	37.6333	144.546	2.5228	26.3382		3.07292	0
24068	Thu Mar 23 11:22:56 2017_x000D_	28.6032	58.4702	88.7308	1.54865	2	44.8186	37.6333	144.546	2.5228	26.4029		3.04691	0
24069	Thu Mar 23 11:22:56 2017_x000D_	28.7047	58.4666	109.067	1.90357	2	44.8186	37.6333	144.546	2.5228	26.3379		0	0
24070	Thu Mar 23 11:22:56 2017_x000D_	28.7047	58.4666	109.067	1.90357	2	44.8186	37.6333	144.546	2.5228	26.3379		3.09189	23.8357
24071	Thu Mar 23 11:22:56 2017_x000D_	28.7011	58.3636	123.43	2.15425	2	44.1441	38.0532	134.511	2.34766	25.5147		6.20416	0
24072	Thu Mar 23 11:22:56 2017_x000D_	28.6945	58.1569	128.262	2.2386	2	44.1441	38.0532	134.511	2.34766	25.3545		11.1148	0
24073	Thu Mar 23 11:22:56 2017_x000D_	28.3811	57.9593	142.695	2.4905	2	44.1441	38.0532	134.511	2.34766	25.3914		4.36914	0
24074	Thu Mar 23 11:22:56 2017_x000D_	28.2756	57.8589	146.847	2.56296	2	44.1441	38.0532	134.511	2.34766	25.3786		8.74262	0
24075	Thu Mar 23 11:22:56 2017_x000D_	28.0644	57.6581	154.805	2.70186	2	44.1441	38.0532	134.511	2.34766	25.3556		9.72227	33.1596
24076	Thu Mar 23 11:22:56 2017_x000D_	27.7545	57.5633	156.176	2.72578	2	43.449	38.9126	142.49	2.48692	24.3755		20.6926	0
24077	Thu Mar 23 11:22:56 2017_x000D_	27.1304	57.2696	153.471	2.67858	2	43.449	38.9126	142.49	2.48692	24.5617		12.6999	0
24078	Thu Mar 23 11:22:56 2017_x000D_	26.7173	57.1771	150.902	2.63374	2	43.449	38.9126	142.49	2.48692	24.7698		13.141	0
24079	Thu Mar 23 11:22:56 2017_x000D_	26.4003	56.8748	146.854	2.56309	2	43.449	38.9126	142.49	2.48692	24.7649		19.83	95.3421
24080	Thu Mar 23 11:22:56 2017_x000D_	25.8746	56.4741	140.459	2.45147	2	40.7509	40.592	155.401	2.71226	21.7611		13.8255	0
24081	Thu Mar 23 11:22:56 2017_x000D_	25.4576	56.2779	140.463	2.45154	2	40.7509	40.592	155.401	2.71226	21.9074		17.5567	0
24082	Thu Mar 23 11:22:56 2017_x000D_	25.0341	55.874	132.331	2.30962	2	40.7509	40.592	155.401	2.71226	21.9216		8.78483	0
24083	Thu Mar 23 11:22:56 2017_x000D_	24.8221	55.672	132.332	2.30963	2	40.7509	40.592	155.401	2.71226	21.9347		24.2844	66.1514
24084	Thu Mar 23 11:22:56 2017_x000D_	24.2886	55.0632	130.093	2.27055	2	38.9455	41.858	155.455	2.71319	19.7282		8.79548	0
24085	Thu Mar 23 11:22:56 2017_x000D_	24.0763	54.861	130.094	2.27057	2	38.9455	41.858	155.455	2.71319	19.7527		19.9502	0
24086	Thu Mar 23 11:22:56 2017_x000D_	23.6481	54.3522	128.319	2.23959	2	38.9455	41.858	155.455	2.71319	19.7513		0	0
24087	Thu Mar 23 11:22:56 2017_x000D_	23.6481	54.3522	128.319	2.23959	2	38.9455	41.858	155.455	2.71319	19.7513		20.9291	56.2766
24088	Thu Mar 23 11:22:57 2017_x000D_	23.3195	53.7368	125.975	2.19869	2	37.1705	42.4649	154.863	2.70287	17.8579		8.81245	0
24089	Thu Mar 23 11:22:57 2017_x000D_	23.1068	53.5342	125.977	2.19872	2	37.1705	42.4649	154.863	2.70287	17.8974		15.6128	0
24090	Thu Mar 23 11:22:57 2017_x000D_	22.7841	53.1259	128.316	2.23954	2	37.1705	42.4649	154.863	2.70287	17.906		11.2573	0
24091	Thu Mar 23 11:22:57 2017_x000D_	22.5679	52.8192	130.089	2.27047	2	37.1705	42.4649	154.863	2.70287	17.901		17.6587	0
24092	Thu Mar 23 11:22:57 2017_x000D_	22.1418	52.4131	130.091	2.27051	2	37.1705	42.4649	154.863	2.70287	18.023		6.99936	77.0409
24093	Thu Mar 23 11:22:57 2017_x000D_	22.0317	52.2074	132.322	2.30946	2	34.9289	43.7179	144.495	2.52191	15.4405		20.0201	0
24094	Thu Mar 23 11:22:57 2017_x000D_	21.6019	51.6969	134.267	2.34341	2	34.9289	43.7179	144.495	2.52191	15.533		8.84421	0
24095	Thu Mar 23 11:22:57 2017_x000D_	21.3885	51.4935	134.268	2.34342	2	34.9289	43.7179	144.495	2.52191	15.6142		8.84628	0
24096	Thu Mar 23 11:22:57 2017_x000D_	21.1751	51.29	134.268	2.34342	2	34.9289	43.7179	144.495	2.52191	15.7004		17.7054	113.769
24097	Thu Mar 23 11:22:57 2017_x000D_	20.7479	50.8828	134.269	2.34344	2	31.7748	45.8234	146.214	2.55192	12.1322		8.85476	0
24098	Thu Mar 23 11:22:57 2017_x000D_	20.5343	50.6791	134.269	2.34344	2	31.7748	45.8234	146.214	2.55192	12.2445		17.7245	0
24099	Thu Mar 23 11:22:57 2017_x000D_	20.1066	50.2715	134.27	2.34346	2	31.7748	45.8234	146.214	2.55192	12.4873		8.86748	0
24100	Thu Mar 23 11:22:57 2017_x000D_	19.8927	50.0675	134.271	2.34346	2	31.7748	45.8234	146.214	2.55192	12.6173		17.7436	77.0368
24101	Thu Mar 23 11:22:57 2017_x000D_	19.4646	49.6594	134.271	2.34348	2	29.5333	47.0763	146.214	2.55192	10.3948		8.87607	0
24102	Thu Mar 23 11:22:57 2017_x000D_	19.2504	49.4553	134.272	2.34348	2	29.5333	47.0763	146.214	2.55192	10.5545		8.88021	0
24103	Thu Mar 23 11:22:57 2017_x000D_	19.0362	49.251	134.272	2.34349	2	29.5333	47.0763	146.214	2.55192	10.72		8.88238	0
24104	Thu Mar 23 11:22:57 2017_x000D_	18.8219	49.0467	134.273	2.3435	2	29.5333	47.0763	146.214	2.55192	10.8911		15.7215	0
24105	Thu Mar 23 11:22:57 2017_x000D_	18.4969	48.6356	132.021	2.30419	2	29.5333	47.0763	146.214	2.55192	11.146		7.04649	59.0225
24106	Thu Mar 23 11:22:57 2017_x000D_	18.3859	48.4286	134.268	2.34342	2	27.748	47.903	155.401	2.71226	9.37684		15.7095	0
24107	Thu Mar 23 11:22:57 2017_x000D_	17.9601	48.1238	132.332	2.30962	2	27.748	47.903	155.401	2.71226	9.79039		7.03959	0
24108	Thu Mar 23 11:22:57 2017_x000D_	17.8494	47.9169	130.105	2.27075	2	27.748	47.903	155.401	2.71226	9.89861		13.3597	0
24109	Thu Mar 23 11:22:57 2017_x000D_	17.527	47.6097	134.27	2.34345	2	27.748	47.903	155.401	2.71226	10.2252		7.0463	42.3624
24110	Thu Mar 23 11:22:58 2017_x000D_	17.4162	47.4026	132.02	2.30418	2	26.6174	48.749	150.112	2.61995	9.29919		13.3766	0
24111	Thu Mar 23 11:22:58 2017_x000D_	17.0935	47.0949	132.33	2.30959	2	26.6174	48.749	150.112	2.61995	9.66647		4.44755	0
24112	Thu Mar 23 11:22:58 2017_x000D_	16.9862	46.9926	132.021	2.30421	2	26.6174	48.749	150.112	2.61995	9.79004		11.3881	0
24113	Thu Mar 23 11:22:58 2017_x000D_	16.7674	46.6824	130.106	2.27077	2	26.6174	48.749	150.112	2.61995	10.0645		4.45801	29.5093
24114	Thu Mar 23 11:22:58 2017_x000D_	16.66	46.5797	126.017	2.1994	2	25.7248	49.1623	146.597	2.55859	9.42552		7.00749	0
24115	Thu Mar 23 11:22:58 2017_x000D_	16.449	46.4795	114.079	1.99106	2	25.7248	49.1623	146.597	2.55859	9.65598		3.12976	0
24116	Thu Mar 23 11:22:58 2017_x000D_	16.5533	46.4772	103.734	1.81051	2	25.7248	49.1623	146.597	2.55859	9.55647		6.31345	0
24117	Thu Mar 23 11:22:58 2017_x000D_	16.5612	46.6875	86.01	1.50116	2	25.7248	49.1623	146.597	2.55859	9.4919		4.41075	0
24118	Thu Mar 23 11:22:58 2017_x000D_	16.4609	46.795	76.5263	1.33564	2	25.7248	49.1623	146.597	2.55859	9.56159		0.0241868	33.069
24119	Thu Mar 23 11:22:58 2017_x000D_	16.4608	46.7958	57.4583	1.00284	2	24.8223	49.7952	147.919	2.58168	8.88319		3.14007	0
24120	Thu Mar 23 11:22:58 2017_x000D_	16.457	46.6912	50.9855	0.889865	2	24.8223	49.7952	147.919	2.58168	8.92262		6.28913	0
24121	Thu Mar 23 11:22:58 2017_x000D_	16.4494	46.4817	42.7065	0.745369	2	24.8223	49.7952	147.919	2.58168	9.00471		11.1936	0
24122	Thu Mar 23 11:22:58 2017_x000D_	16.7535	46.2655	28.1362	0.491069	2	24.8223	49.7952	147.919	2.58168	8.80706		6.2354	23.8315
24123	Thu Mar 23 11:22:58 2017_x000D_	16.9613	46.2611	22.7397	0.396883	2	24.1479	50.215	147.366	2.57201	8.20247		9.82606	0
24124	Thu Mar 23 11:22:58 2017_x000D_	17.2692	46.1494	13.2407	0.231093	2	24.1479	50.215	147.366	2.57201	7.99035		6.94836	0
24125	Thu Mar 23 11:22:58 2017_x000D_	17.4734	46.0401	10.2846	0.1795	2	24.1479	50.215	147.366	2.57201	7.87266		21.8149	0
24126	Thu Mar 23 11:22:58 2017_x000D_	18.2004	46.0247	9.83994	0.171739	2	24.1479	50.215	147.366	2.57201	7.27539		15.8614	18.7251
24127	Thu Mar 23 11:22:58 2017_x000D_	18.7163	45.909	13.243	0.231134	2	23.6918	50.6411	150.582	2.62814	6.86647		19.6393	0
24128	Thu Mar 23 11:22:58 2017_x000D_	19.3319	45.6863	13.2412	0.231102	2	23.6918	50.6411	150.582	2.62814	6.59991		12.8052	0
24129	Thu Mar 23 11:22:58 2017_x000D_	19.7434	45.5729	16.1385	0.281669	2	23.6918	50.6411	150.582	2.62814	6.42468		12.7994	0
24130	Thu Mar 23 11:22:58 2017_x000D_	20.1547	45.4595	18.9642	0.330988	2	23.6918	50.6411	150.582	2.62814	6.27376		9.33504	0
24131	Thu Mar 23 11:22:59 2017_x000D_	20.4658	45.453	19.8902	0.34715	2	23.6918	50.6411	150.582	2.62814	6.10929		19.6155	14.7553
24132	Thu Mar 23 11:22:59 2017_x000D_	21.0807	45.2307	25.5089	0.445214	2	23.2455	50.8478	154.613	2.69851	6.01981		6.93353	0
24133	Thu Mar 23 11:22:59 2017_x000D_	21.2845	45.1217	28.1544	0.491388	2	23.2455	50.8478	154.613	2.69851	6.05258		18.0828	0
24134	Thu Mar 23 11:22:59 2017_x000D_	21.7922	44.7968	32.1185	0.560574	2	23.2455	50.8478	154.613	2.69851	6.22308		8.78481	0
24135	Thu Mar 23 11:22:59 2017_x000D_	21.9924	44.5831	32.1175	0.560556	2	23.2455	50.8478	154.613	2.69851	6.3888		20.7819	42.354
24136	Thu Mar 23 11:22:59 2017_x000D_	22.6032	44.2563	34.5974	0.603839	2	22.1151	51.6936	141.76	2.47418	7.4533		6.92418	0
24137	Thu Mar 23 11:22:59 2017_x000D_	22.8067	44.1474	32.1184	0.560571	2	22.1151	51.6936	141.76	2.47418	7.57783		11.1752	0
24138	Thu Mar 23 11:22:59 2017_x000D_	23.1104	43.9317	33.6833	0.587884	2	22.1151	51.6936	141.76	2.47418	7.82545		18.0536	0
24139	Thu Mar 23 11:22:59 2017_x000D_	23.6172	43.6072	34.598	0.603849	2	22.1151	51.6936	141.76	2.47418	8.22473		11.1727	84.7033
24140	Thu Mar 23 11:22:59 2017_x000D_	23.9208	43.3915	36.2269	0.632279	2	19.8545	53.3852	151.868	2.65059	10.7893		19.8398	0
24141	Thu Mar 23 11:22:59 2017_x000D_	24.4241	42.9625	34.5971	0.603833	2	19.8545	53.3852	151.868	2.65059	11.3804		9.78019	0
24142	Thu Mar 23 11:22:59 2017_x000D_	24.7307	42.8517	33.6833	0.587884	2	19.8545	53.3852	151.868	2.65059	11.6074		18.0386	0
24143	Thu Mar 23 11:22:59 2017_x000D_	25.2371	42.5275	34.5984	0.603855	2	19.8545	53.3852	151.868	2.65059	12.1187		8.77414	0
24144	Thu Mar 23 11:22:59 2017_x000D_	25.4371	42.3141	34.5976	0.603842	2	19.8545	53.3852	151.868	2.65059	12.399		11.1602	71.4822
24145	Thu Mar 23 11:22:59 2017_x000D_	25.7404	42.0987	36.2273	0.632286	2	17.8316	54.6443	159.2	2.77856	14.8304		18.0253	0
24146	Thu Mar 23 11:22:59 2017_x000D_	26.2464	41.7747	32.1159	0.560527	2	17.8316	54.6443	159.2	2.77856	15.3765		8.77209	0
24147	Thu Mar 23 11:22:59 2017_x000D_	26.4463	41.5613	32.1148	0.560508	2	17.8316	54.6443	159.2	2.77856	15.6645		11.1535	0
24148	Thu Mar 23 11:22:59 2017_x000D_	26.7494	41.346	33.6816	0.587854	2	17.8316	54.6443	159.2	2.77856	16.0116		16.6246	38.5111
24149	Thu Mar 23 11:22:59 2017_x000D_	27.2584	41.1269	32.1157	0.560525	2	16.7111	55.2707	151.807	2.64953	17.6435		11.1403	0
24150	Thu Mar 23 11:22:59 2017_x000D_	27.5611	40.9118	30.6786	0.535443	2	16.7111	55.2707	151.807	2.64953	17.9972		18.0145	0
24151	Thu Mar 23 11:22:59 2017_x000D_	28.0668	40.588	29.4992	0.514859	2	16.7111	55.2707	151.807	2.64953	18.5616		13.8027	0
24152	Thu Mar 23 11:23:00 2017_x000D_	28.4725	40.371	29.4994	0.514862	2	16.7111	55.2707	151.807	2.64953	18.9824		6.90124	99.1713
24153	Thu Mar 23 11:23:00 2017_x000D_	28.6754	40.2626	32.116	0.560529	2	14.0045	57.1686	144.37	2.51974	22.3841		15.4556	0
24154	Thu Mar 23 11:23:00 2017_x000D_	29.0778	39.9409	29.4982	0.514841	2	14.0045	57.1686	144.37	2.51974	22.891		6.89859	0
24155	Thu Mar 23 11:23:00 2017_x000D_	29.2806	39.8325	32.1154	0.560519	2	14.0045	57.1686	144.37	2.51974	23.1063		6.89595	0
24156	Thu Mar 23 11:23:00 2017_x000D_	29.4833	39.7241	29.4984	0.514844	2	14.0045	57.1686	144.37	2.51974	23.3217		13.7892	66.1098
24157	Thu Mar 23 11:23:00 2017_x000D_	29.8886	39.5073	29.4986	0.514848	2	12.2003	58.4339	144.664	2.52487	25.9054		11.127	0
24158	Thu Mar 23 11:23:00 2017_x000D_	30.1909	39.2924	28.1392	0.491121	2	12.2003	58.4339	144.664	2.52487	26.269		13.7825	0
24159	Thu Mar 23 11:23:00 2017_x000D_	30.596	39.0757	28.1392	0.491122	2	12.2003	58.4339	144.664	2.52487	26.7047		4.3827	0
24160	Thu Mar 23 11:23:00 2017_x000D_	30.696	38.9692	32.1157	0.560525	2	12.2003	58.4339	144.664	2.52487	26.8508		13.7811	0
24161	Thu Mar 23 11:23:00 2017_x000D_	31.1011	38.7526	32.1162	0.560533	2	12.2003	58.4339	144.664	2.52487	27.2872		6.88659	71.4673
24162	Thu Mar 23 11:23:00 2017_x000D_	31.3035	38.6443	29.4977	0.514832	2	10.1778	59.6927	147.655	2.57707	29.8216		12.6891	0
24163	Thu Mar 23 11:23:00 2017_x000D_	31.7114	38.5324	32.1181	0.560566	2	10.1778	59.6927	147.655	2.57707	30.1903		4.38064	0
24164	Thu Mar 23 11:23:00 2017_x000D_	31.8113	38.4259	36.2344	0.63241	2	10.1778	59.6927	147.655	2.57707	30.3362		8.75089	0
24165	Thu Mar 23 11:23:00 2017_x000D_	32.0107	38.213	36.2339	0.6324	2	10.1778	59.6927	147.655	2.57707	30.6277		3.09053	44.2661
24166	Thu Mar 23 11:23:00 2017_x000D_	32.1137	38.2111	42.7402	0.745957	2	8.83889	60.3128	145.699	2.54293	32.0968		4.38078	0
24167	Thu Mar 23 11:23:00 2017_x000D_	32.2135	38.1045	46.876	0.818141	2	8.83889	60.3128	145.699	2.54293	32.2425		4.36382	0
24168	Thu Mar 23 11:23:00 2017_x000D_	32.1141	38.2107	55.6895	0.971965	2	8.83889	60.3128	145.699	2.54293	32.0973		0.0067082	0
24169	Thu Mar 23 11:23:00 2017_x000D_	32.1142	38.2105	59.0484	1.03059	2	8.83889	60.3128	145.699	2.54293	32.0975		3.13338	38.5089
24170	Thu Mar 23 11:23:00 2017_x000D_	32.1173	38.3149	65.3837	1.14116	2	7.71842	60.9391	149.222	2.60442	33.274		3.12421	0
24171	Thu Mar 23 11:23:00 2017_x000D_	32.1202	38.419	77.1147	1.34591	2	7.71842	60.9391	149.222	2.60442	33.2054		0.006	0
24172	Thu Mar 23 11:23:00 2017_x000D_	32.1202	38.4188	82.8074	1.44526	2	7.71842	60.9391	149.222	2.60442	33.2056		0.00848528	0
24173	Thu Mar 23 11:23:00 2017_x000D_	32.12	38.4186	88.6671	1.54753	2	7.71842	60.9391	149.222	2.60442	33.2056		4.37289	0
24174	Thu Mar 23 11:23:01 2017_x000D_	32.2192	38.3118	103.884	1.81312	2	7.71842	60.9391	149.222	2.60442	33.3509		4.43402	13.113
24175	Thu Mar 23 11:23:01 2017_x000D_	32.1132	38.2088	113.52	1.9813	2	7.2815	60.9266	135	2.35619	33.6558		9.43031	0
24176	Thu Mar 23 11:23:01 2017_x000D_	32.1037	37.8946	125.404	2.18871	2	7.2815	60.9266	135	2.35619	33.8617		4.42553	0
24177	Thu Mar 23 11:23:01 2017_x000D_	31.9979	37.7918	129.487	2.25998	2	7.2815	60.9266	135	2.35619	33.8544		13.285	0
24178	Thu Mar 23 11:23:01 2017_x000D_	31.6804	37.4831	142.022	2.47876	2	7.2815	60.9266	135	2.35619	33.8364		4.42977	29.5762
24179	Thu Mar 23 11:23:01 2017_x000D_	31.5745	37.3802	146.149	2.55079	2	6.80705	61.7908	115.749	2.0202	34.775		6.95434	0
24180	Thu Mar 23 11:23:01 2017_x000D_	31.3658	37.2793	156.696	2.73486	2	6.80705	61.7908	115.749	2.0202	34.6979		0	0
24181	Thu Mar 23 11:23:01 2017_x000D_	31.3658	37.2793	156.696	2.73486	2	6.80705	61.7908	115.749	2.0202	34.6979		20.8733	0
24182	Thu Mar 23 11:23:01 2017_x000D_	30.7399	36.9754	159.42	2.7824	2	6.80705	61.7908	115.749	2.0202	34.4759		9.82056	14.7851
24183	Thu Mar 23 11:23:01 2017_x000D_	30.4281	36.8757	163.172	2.84789	2	6.56985	62.2228	109.966	1.91926	34.8094		23.6993	0
24184	Thu Mar 23 11:23:01 2017_x000D_	29.6985	36.5728	159.42	2.7824	2	6.56985	62.2228	109.966	1.91926	34.5378		6.18084	0
24185	Thu Mar 23 11:23:01 2017_x000D_	29.4925	36.5762	159.422	2.78244	2	6.56985	62.2228	109.966	1.91926	34.3976		20.9363	0
24186	Thu Mar 23 11:23:01 2017_x000D_	28.8648	36.2712	156.698	2.7349	2	6.56985	62.2228	109.966	1.91926	34.2133		12.8055	20.8894
24187	Thu Mar 23 11:23:01 2017_x000D_	28.4494	36.173	159.422	2.78244	2	6.32329	62.874	54.8637	0.957552	34.6772		18.2504	0
24188	Thu Mar 23 11:23:01 2017_x000D_	27.9242	35.866	155.458	2.71326	2	6.32329	62.874	54.8637	0.957552	34.5837		9.86319	0
24189	Thu Mar 23 11:23:01 2017_x000D_	27.6111	35.7657	154.096	2.68948	2	6.32329	62.874	54.8637	0.957552	34.4678		9.84616	0
24190	Thu Mar 23 11:23:01 2017_x000D_	27.2985	35.6657	155.461	2.71331	2	6.32329	62.874	54.8637	0.957552	34.3548		20.9994	0
24191	Thu Mar 23 11:23:01 2017_x000D_	26.6689	35.3598	152.767	2.66629	2	6.32329	62.874	54.8637	0.957552	34.2195		8.9147	55.3184
24192	Thu Mar 23 11:23:01 2017_x000D_	26.4558	35.1527	152.764	2.66624	2	7.5775	64.2257	32.6049	0.569062	34.6645		19.752	0
24193	Thu Mar 23 11:23:01 2017_x000D_	25.8288	34.9518	152.768	2.66631	2	7.5775	64.2257	32.6049	0.569062	34.4974		8.92533	0
24194	Thu Mar 23 11:23:01 2017_x000D_	25.6154	34.7445	152.765	2.66625	2	7.5775	64.2257	32.6049	0.569062	34.5616		21.0397	0
24195	Thu Mar 23 11:23:02 2017_x000D_	24.9845	34.4382	155.455	2.71321	2	7.5775	64.2257	32.6049	0.569062	34.5007		7.02526	46.9862
24196	Thu Mar 23 11:23:02 2017_x000D_	24.7739	34.3358	152.766	2.66627	2	8.85	65.1388	36.6755	0.640109	34.6756		9.90022	0
24197	Thu Mar 23 11:23:02 2017_x000D_	24.4596	34.2352	156.694	2.73482	2	8.85	65.1388	36.6755	0.640109	34.6221		11.3508	0
24198	Thu Mar 23 11:23:02 2017_x000D_	24.1423	34.0291	155.455	2.71319	2	8.85	65.1388	36.6755	0.640109	34.6651		19.8127	0
24199	Thu Mar 23 11:23:02 2017_x000D_	23.5134	33.8275	155.457	2.71324	2	8.85	65.1388	36.6755	0.640109	34.5747		11.3809	36.8519
24200	Thu Mar 23 11:23:02 2017_x000D_	23.1951	33.6211	156.692	2.73479	2	9.6855	66.0393	37.9425	0.662221	35.1205		22.8078	0
24201	Thu Mar 23 11:23:02 2017_x000D_	22.4617	33.4208	155.46	2.71329	2	9.6855	66.0393	37.9425	0.662221	35.0314		8.96782	0
24202	Thu Mar 23 11:23:02 2017_x000D_	22.2472	33.2126	155.456	2.71322	2	9.6855	66.0393	37.9425	0.662221	35.1481		19.8667	0
24203	Thu Mar 23 11:23:02 2017_x000D_	21.6166	33.0104	155.459	2.71327	2	9.6855	66.0393	37.9425	0.662221	35.1178		11.4092	0
24204	Thu Mar 23 11:23:02 2017_x000D_	21.2975	32.8035	156.692	2.73478	2	9.6855	66.0393	37.9425	0.662221	35.2059		18.43	29.1412
24205	Thu Mar 23 11:23:02 2017_x000D_	20.767	32.4937	152.773	2.66639	2	10.5397	66.5018	36.7612	0.641603	35.5127		12.9472	0
24206	Thu Mar 23 11:23:02 2017_x000D_	20.3471	32.394	155.458	2.71325	2	10.5397	66.5018	36.7612	0.641603	35.4898		8.99333	0
24207	Thu Mar 23 11:23:02 2017_x000D_	20.1319	32.1853	155.454	2.71319	2	10.5397	66.5018	36.7612	0.641603	35.6319		9.96377	0
24208	Thu Mar 23 11:23:02 2017_x000D_	19.8156	32.084	159.394	2.78195	2	10.5397	66.5018	36.7612	0.641603	35.6459		18.4676	78.8506
24209	Thu Mar 23 11:23:02 2017_x000D_	19.284	31.7736	155.453	2.71317	2	10.4262	69.1277	36.7612	0.641603	38.39		9.97417	0
24210	Thu Mar 23 11:23:02 2017_x000D_	18.9674	31.6721	159.391	2.7819	2	10.4262	69.1277	36.7612	0.641603
24211	Thu Mar 23 11:23:02 2017_x000D_	18.4351	31.3613	155.453	2.71316	2	10.4262	69.1277	36.7612	0.641603
24212	Thu Mar 23 11:23:02 2017_x000D_	18.1216	31.3656	156.689	2.73475	2	10.4262	69.1277	36.7612	0.641603
24213	Thu Mar 23 11:23:02 2017_x000D_	17.5924	31.1607	155.459	2.71326	2	10.3412	71.0962	41.6773	0.727406
24214	Thu Mar 23 11:23:02 2017_x000D_	17.3762	30.9514	155.455	2.7132	2	10.3412	71.0962	41.6773	0.727406
24215	Thu Mar 23 11:23:02 2017_x000D_	17.1671	30.9542	155.458	2.71326	2	10.3412	71.0962	41.6773	0.727406
24216	Thu Mar 23 11:23:03 2017_x000D_	16.7416	30.7476	155.458	2.71325	2	10.3412	71.0962	41.6773	0.727406
24217	Thu Mar 23 11:23:03 2017_x000D_	16.5251	30.5382	155.454	2.71319	2	10.3129	71.7522	41.6773	0.727406
24218	Thu Mar 23 11:23:03 2017_x000D_	16.2072	30.4359	154.102	2.68959	2	10.3129	71.7522	41.6773	0.727406
24219	Thu Mar 23 11:23:03 2017_x000D_	16.0991	30.3313	155.454	2.71318	2	10.3129	71.7522	41.6773	0.727406
24220	Thu Mar 23 11:23:03 2017_x000D_	15.6766	30.2305	152.784	2.66659	2	10.3129	71.7522	41.6773	0.727406
24221	Thu Mar 23 11:23:03 2017_x000D_	15.4633	30.1268	150.245	2.62226	2	10.3129	71.7522	41.6773	0.727406
24222	Thu Mar 23 11:23:03 2017_x000D_	15.1457	30.0242	138.042	2.40928	2	10.294	72.1894	41.6773	0.727406
24223	Thu Mar 23 11:23:03 2017_x000D_	15.251	30.0227	127.422	2.22393	2	10.294	72.1894	41.6773	0.727406
24224	Thu Mar 23 11:23:03 2017_x000D_	15.2513	30.0225	119.278	2.0818	2	10.294	72.1894	41.6773	0.727406
24225	Thu Mar 23 11:23:03 2017_x000D_	15.2553	30.1288	112.803	1.96878	2	10.294	72.1894	41.6773	0.727406
24226	Thu Mar 23 11:23:03 2017_x000D_	15.2597	30.2354	94.9585	1.65734	2	10.4459	73.7256	41.6773	0.727406
24227	Thu Mar 23 11:23:03 2017_x000D_	15.26	30.2359	83.1184	1.45069	2	10.4459	73.7256	41.6773	0.727406
24228	Thu Mar 23 11:23:03 2017_x000D_	15.1553	30.238	66.8909	1.16747	2	10.4459	73.7256	41.6773	0.727406
24229	Thu Mar 23 11:23:03 2017_x000D_	15.1514	30.1322	55.0792	0.961313	2	10.4459	73.7256	41.6773	0.727406
24230	Thu Mar 23 11:23:03 2017_x000D_	15.3567	30.0237	40.7469	0.711168	2	10.4365	73.9442	41.6773	0.727406
24231	Thu Mar 23 11:23:03 2017_x000D_	15.4575	29.9162	31.8965	0.556699	2	10.4365	73.9442	41.6773	0.727406
24232	Thu Mar 23 11:23:03 2017_x000D_	15.5582	29.8086	22.4373	0.391604	2	10.4365	73.9442	41.6773	0.727406
24233	Thu Mar 23 11:23:03 2017_x000D_	15.659	29.701	18.6164	0.324917	2	10.4365	73.9442	41.6773	0.727406
24234	Thu Mar 23 11:23:03 2017_x000D_	16.1823	29.6942	12.2565	0.213916	2	10.4365	73.9442	41.6773	0.727406
24235	Thu Mar 23 11:23:03 2017_x000D_	16.4892	29.4777	12.8447	0.224183	2	10.4176	74.3812	49.8578	0.870183
24236	Thu Mar 23 11:23:03 2017_x000D_	17.424	29.2534	19.552	0.341247	2	10.4176	74.3812	49.8578	0.870183
24237	Thu Mar 23 11:23:03 2017_x000D_	17.8387	29.142	22.4422	0.39169	2	10.4176	74.3812	49.8578	0.870183
24238	Thu Mar 23 11:23:04 2017_x000D_	18.6641	28.8131	25.2276	0.440305	2	10.4176	74.3812	49.8578	0.870183
24239	Thu Mar 23 11:23:04 2017_x000D_	18.9742	28.7031	29.2702	0.510862	2	10.6451	74.1688	73.3772	1.28067
24240	Thu Mar 23 11:23:04 2017_x000D_	19.5902	28.377	31.9087	0.556911	2	10.6451	74.1688	73.3772	1.28067
24241	Thu Mar 23 11:23:04 2017_x000D_	19.893	28.0547	36.0581	0.629333	2	10.6451	74.1688	73.3772	1.28067
24242	Thu Mar 23 11:23:04 2017_x000D_	20.2027	27.9447	40.3159	0.703645	2	10.6451	74.1688	73.3772	1.28067
24243	Thu Mar 23 11:23:04 2017_x000D_	20.7103	27.514	38.4811	0.671623	2	12.636	73.5677	29.0566	0.507134
24244	Thu Mar 23 11:23:04 2017_x000D_	20.912	27.2992	38.4807	0.671615	2	12.636	73.5677	29.0566	0.507134
24245	Thu Mar 23 11:23:04 2017_x000D_	21.4196	26.8685	40.3155	0.703639	2	12.636	73.5677	29.0566	0.507134
24246	Thu Mar 23 11:23:04 2017_x000D_	21.6212	26.6538	40.3153	0.703634	2	12.636	73.5677	29.0566	0.507134
24247	Thu Mar 23 11:23:04 2017_x000D_	21.9304	26.5441	40.7611	0.711415	2	13.9821	72.73	327.097	5.70892
24248	Thu Mar 23 11:23:04 2017_x000D_	22.3369	26.221	38.4812	0.671623	2	13.9821	72.73	327.097	5.70892
24249	Thu Mar 23 11:23:04 2017_x000D_	22.5384	26.0063	38.4807	0.671615	2	13.9821	72.73	327.097	5.70892
24250	Thu Mar 23 11:23:04 2017_x000D_	22.7433	25.8979	36.0574	0.62932	2	13.9821	72.73	327.097	5.70892
24251	Thu Mar 23 11:23:04 2017_x000D_	23.1463	25.4687	36.0561	0.629298	2	13.9821	72.73	327.097	5.70892
24252	Thu Mar 23 11:23:04 2017_x000D_	23.3511	25.3603	33.4842	0.584409	2	18.3735	67.1613	304.889	5.32131
24253	Thu Mar 23 11:23:04 2017_x000D_	23.8614	25.0363	34.4094	0.600558	2	18.3735	67.1613	304.889	5.32131
24254	Thu Mar 23 11:23:04 2017_x000D_	24.0661	24.9279	31.9008	0.556775	2	18.3735	67.1613	304.889	5.32131
24255	Thu Mar 23 11:23:04 2017_x000D_	24.4723	24.6051	34.4093	0.600556	2	18.3735	67.1613	304.889	5.32131
24256	Thu Mar 23 11:23:04 2017_x000D_	24.6769	24.4968	31.9003	0.556765	2	20.689	64.1598	281.385	4.9111
24257	Thu Mar 23 11:23:04 2017_x000D_	25.1871	24.1729	36.0579	0.629329	2	20.689	64.1598	281.385	4.9111
24258	Thu Mar 23 11:23:04 2017_x000D_	25.2876	24.0657	31.8996	0.556754	2	20.689	64.1598	281.385	4.9111
24259	Thu Mar 23 11:23:05 2017_x000D_	25.4922	23.9575	34.4098	0.600565	2	20.689	64.1598	281.385	4.9111
24260	Thu Mar 23 11:23:05 2017_x000D_	25.7976	23.742	36.058	0.629331	2	24.0436	57.4583	291.711	5.09131
24261	Thu Mar 23 11:23:05 2017_x000D_	25.9989	23.5276	36.0574	0.62932	2	24.0436	57.4583	291.711	5.09131
24262	Thu Mar 23 11:23:05 2017_x000D_	26.2066	23.5256	36.0587	0.629344	2	24.0436	57.4583	291.711	5.09131
24263	Thu Mar 23 11:23:05 2017_x000D_	26.4047	23.205	38.4829	0.671652	2	24.0436	57.4583	291.711	5.09131
24264	Thu Mar 23 11:23:05 2017_x000D_	26.6124	23.203	38.4841	0.671675	2	24.0436	57.4583	291.711	5.09131
24265	Thu Mar 23 11:23:05 2017_x000D_	27.0183	22.8804	44.6411	0.779134	2	25.9256	54.4401	291.168	5.08184
24266	Thu Mar 23 11:23:05 2017_x000D_	27.2196	22.666	48.8222	0.852108	2	25.9256	54.4401	291.168	5.08184
24267	Thu Mar 23 11:23:05 2017_x000D_	27.3205	22.5585	57.466	1.00297	2	25.9256	54.4401	291.168	5.08184
24268	Thu Mar 23 11:23:05 2017_x000D_	27.4213	22.4506	74.4738	1.29981	2	25.9256	54.4401	291.168	5.08184
24269	Thu Mar 23 11:23:05 2017_x000D_	27.5186	22.2369	82.9225	1.44727	2	27.3524	51.8466	296.749	5.17925
24270	Thu Mar 23 11:23:05 2017_x000D_	27.5117	22.0238	100.451	1.7532	2	27.3524	51.8466	296.749	5.17925
24271	Thu Mar 23 11:23:05 2017_x000D_	27.5083	21.9175	106.806	1.86412	2	27.3524	51.8466	296.749	5.17925
24272	Thu Mar 23 11:23:05 2017_x000D_	27.4982	21.5986	118.791	2.07329	2	27.3524	51.8466	296.749	5.17925
24273	Thu Mar 23 11:23:05 2017_x000D_	27.287	21.4941	125.211	2.18535	2	29.2062	49.4843	294.599	5.14172
24274	Thu Mar 23 11:23:05 2017_x000D_	27.2801	21.282	141.655	2.47235	2	29.2062	49.4843	294.599	5.14172
24275	Thu Mar 23 11:23:05 2017_x000D_	27.2801	21.282	141.655	2.47235	2	29.2062	49.4843	294.599	5.14172
24276	Thu Mar 23 11:23:05 2017_x000D_	26.9587	20.9658	145.746	2.54375	2	29.2062	49.4843	294.599	5.14172
24277	Thu Mar 23 11:23:05 2017_x000D_	26.6441	20.8623	146.558	2.55792	2	30.1581	47.7542	300.914	5.25195
24278	Thu Mar 23 11:23:05 2017_x000D_	26.1111	20.4405	143.419	2.50313	2	30.1581	47.7542	300.914	5.25195
24279	Thu Mar 23 11:23:05 2017_x000D_	25.7928	20.2302	141.659	2.47242	2	30.1581	47.7542	300.914	5.25195
24280	Thu Mar 23 11:23:05 2017_x000D_	25.2562	19.7017	137.519	2.40016	2	30.1581	47.7542	300.914	5.25195
24281	Thu Mar 23 11:23:06 2017_x000D_	24.8331	19.4917	137.524	2.40024	2	30.1581	47.7542	300.914	5.25195
24282	Thu Mar 23 11:23:06 2017_x000D_	24.5107	19.1742	133.381	2.32794	2	31.2097	43.8273	276.549	4.8267
24283	Thu Mar 23 11:23:06 2017_x000D_	24.1849	18.7499	131.161	2.2892	2	31.2097	43.8273	276.549	4.8267
24284	Thu Mar 23 11:23:06 2017_x000D_	23.9697	18.5381	131.162	2.28921	2	31.2097	43.8273	276.549	4.8267
24285	Thu Mar 23 11:23:06 2017_x000D_	23.5356	18.0071	129.275	2.25627	2	31.2097	43.8273	276.549	4.8267
24286	Thu Mar 23 11:23:06 2017_x000D_	23.3201	17.7949	129.276	2.25629	2	32.4703	40.124	277.566	4.84445
24287	Thu Mar 23 11:23:06 2017_x000D_	22.8856	17.2637	131.161	2.2892	2	32.4703	40.124	277.566	4.84445
24288	Thu Mar 23 11:23:06 2017_x000D_	22.6699	17.0513	131.162	2.28921	2	32.4703	40.124	277.566	4.84445
24289	Thu Mar 23 11:23:06 2017_x000D_	22.4541	16.8388	131.163	2.28923	2	32.4703	40.124	277.566	4.84445
24290	Thu Mar 23 11:23:06 2017_x000D_	22.0222	16.4135	131.165	2.28925	2	33.2451	37.505	281.763	4.91769
24291	Thu Mar 23 11:23:06 2017_x000D_	21.9105	16.2001	133.376	2.32784	2	33.2451	37.505	281.763	4.91769
24292	Thu Mar 23 11:23:06 2017_x000D_	21.6944	15.9873	133.376	2.32785	2	33.2451	37.505	281.763	4.91769
24293	Thu Mar 23 11:23:06 2017_x000D_	21.262	15.5614	133.377	2.32786	2	33.2451	37.505	281.763	4.91769
24294	Thu Mar 23 11:23:06 2017_x000D_	21.255	15.3472	133.372	2.32778	2	34.2286	35.1114	282.028	4.92231
24295	Thu Mar 23 11:23:06 2017_x000D_	20.8222	14.9209	133.372	2.32779	2	34.2286	35.1114	282.028	4.92231
24296	Thu Mar 23 11:23:06 2017_x000D_	20.6057	14.7076	133.373	2.3278	2	34.2286	35.1114	282.028	4.92231
24297	Thu Mar 23 11:23:06 2017_x000D_	20.1759	14.3882	135.437	2.36382	2	34.2286	35.1114	282.028	4.92231
24298	Thu Mar 23 11:23:06 2017_x000D_	20.0638	14.1741	137.499	2.3998	2	34.2286	35.1114	282.028	4.92231
24299	Thu Mar 23 11:23:06 2017_x000D_	19.6301	13.7469	137.498	2.39979	2	34.5673	32.4767	265.626	4.63605
24300	Thu Mar 23 11:23:06 2017_x000D_	19.5183	13.5328	135.432	2.36373	2	34.5673	32.4767	265.626	4.63605
24301	Thu Mar 23 11:23:06 2017_x000D_	19.3047	13.4262	133.375	2.32784	2	34.5673	32.4767	265.626	4.63605
