# Supplementary material for: Guppies Prefer to Follow Large (Robot) Leaders Irrespective of Own Size
Source: Front Bioeng Biotechnol. 2020 May 15;8:441. doi: 10.3389/fbioe.2020.00441 (PMC7243707; doi:10.3389/fbioe.2020.00441)
Supplement: Supplementary file 3 [file Data_Sheet_1.ZIP › Raw Data/ID39.xlsx]

## Sheet: ThuMar23111008201
Framenumber	Current timestamp	Robo Position x	Robo Position y	Robo Angle deg	Robo Angle rad	Fish ID	Fish Position x	Fish Position y	Fish Angle deg	Fish Angle rad	Distance_between_subjects	Mean_Distance (L300 bis L1500)	Velocity_Robo	Velocity_Fish	Mean_velocity_Robo		Fish ID	Fish Position x	Fish Position y	Fish Angle deg	Fish Angle rad	Fish ID	Fish Position x	Fish Position y	Fish Angle deg	Fish Angle rad	Fish ID	Fish Position x	Fish Position y	Fish Angle deg	Fish Angle rad	Fish ID	Fish Position x	Fish Position y	Fish Angle deg	Fish Angle rad
20634	Thu Mar 23 11:16:21 2017_x000D_	17.7624	11.2816	-67.4929	-1.17797	1	5.32208	3.8959	160.762	2.80583	14.4676	12.0675	0	0	11.5131	10.7662
20635	Thu Mar 23 11:16:21 2017_x000D_	17.7624	11.2816	-67.4929	-1.17797	1	5.32208	3.8959	160.762	2.80583	14.4676		0	0
20636	Thu Mar 23 11:16:21 2017_x000D_	17.7624	11.2816	-67.4929	-1.17797	1	5.32208	3.8959	160.762	2.80583	14.4676		3.16201	0
20637	Thu Mar 23 11:16:21 2017_x000D_	17.8678	11.2814	-70.2091	-1.22538	1	5.32208	3.8959	160.762	2.80583	14.5582		12.9255	0
20638	Thu Mar 23 11:16:21 2017_x000D_	17.8825	11.712	-75.9078	-1.32484	1	5.32208	3.8959	160.762	2.80583	14.7938		3.15901	0
20639	Thu Mar 23 11:16:21 2017_x000D_	17.9878	11.7117	-78.8786	-1.37669	1	5.32208	3.8959	160.762	2.80583	14.8831		3.22381	0
20640	Thu Mar 23 11:16:21 2017_x000D_	17.9914	11.8191	-79.3527	-1.38497	1	5.32208	3.8959	160.762	2.80583	14.9429		9.69242	0
20641	Thu Mar 23 11:16:21 2017_x000D_	18.0022	12.142	-78.8768	-1.37666	1	5.32208	3.8959	160.762	2.80583	15.1256		26.7473	0
20642	Thu Mar 23 11:16:21 2017_x000D_	18.241	13.001	-73.0128	-1.27431	1	5.32208	3.8959	160.762	2.80583	15.8051		12.9012	0
20643	Thu Mar 23 11:16:22 2017_x000D_	18.2554	13.4308	-73.0096	-1.27426	1	5.32208	3.8959	160.762	2.80583	16.0681		24.7145	0
20644	Thu Mar 23 11:16:22 2017_x000D_	18.5958	14.181	-76.5301	-1.3357	1	5.32208	3.8959	160.762	2.80583	16.7921		16.5025	51.564
20645	Thu Mar 23 11:16:22 2017_x000D_	18.7186	14.7172	-73.0115	-1.27429	2	6.36477	5.26231	201.607	3.5187	15.5567		22.8444	0
20646	Thu Mar 23 11:16:22 2017_x000D_	18.8486	15.4675	-76.5287	-1.33568	2	6.36477	5.26231	201.607	3.5187	16.1243		11.6749	0
20647	Thu Mar 23 11:16:22 2017_x000D_	19.0692	15.7881	-75.9122	-1.32492	2	6.36477	5.26231	201.607	3.5187	16.4983		26.0137	0
20648	Thu Mar 23 11:16:22 2017_x000D_	19.2026	16.6449	-78.8849	-1.3768	2	6.36477	5.26231	201.607	3.5187	17.1573		9.63825	0
20649	Thu Mar 23 11:16:22 2017_x000D_	19.2132	16.966	-79.3592	-1.38508	2	6.36477	5.26231	201.607	3.5187	17.3798		12.8561	0
20650	Thu Mar 23 11:16:22 2017_x000D_	19.2274	17.3943	-79.3575	-1.38505	2	6.36477	5.26231	199.039	3.47389	17.6814		19.6168	0
20651	Thu Mar 23 11:16:22 2017_x000D_	19.3536	18.0359	-82.2411	-1.43538	2	6.36477	5.26231	199.039	3.47389	18.2174		12.844	0
20652	Thu Mar 23 11:16:22 2017_x000D_	19.3677	18.4638	-82.24	-1.43536	2	6.36477	5.26231	199.039	3.47389	18.5299		19.5986	0
20653	Thu Mar 23 11:16:22 2017_x000D_	19.4938	19.1048	-85.1637	-1.48639	2	6.36477	5.26231	199.039	3.47389	19.0784		13.2842	0
20654	Thu Mar 23 11:16:22 2017_x000D_	19.6125	19.5314	-82.2425	-1.4354	2	6.36477	5.26231	201.751	3.52122	19.4707		6.41454	0
20655	Thu Mar 23 11:16:22 2017_x000D_	19.6196	19.7451	-82.242	-1.43539	2	6.36477	5.26231	201.751	3.52122	19.6327		25.6489	0
20656	Thu Mar 23 11:16:22 2017_x000D_	19.6477	20.5996	-82.2398	-1.43535	2	6.36477	5.26231	201.751	3.52122	20.2896		9.08402	0
20657	Thu Mar 23 11:16:22 2017_x000D_	19.8641	20.8114	-82.2444	-1.43544	2	6.36477	5.26231	201.751	3.52122	20.5914		12.8169	0
20658	Thu Mar 23 11:16:22 2017_x000D_	19.8781	21.2384	-82.2433	-1.43542	2	6.36477	5.26231	201.938	3.52448	20.9248		19.2134	0
20659	Thu Mar 23 11:16:22 2017_x000D_	19.8992	21.8785	-82.2417	-1.43539	2	6.36477	5.26231	201.938	3.52448	21.4308		12.8019	0
20660	Thu Mar 23 11:16:22 2017_x000D_	19.9132	22.305	-82.2406	-1.43537	2	6.36477	5.26231	201.938	3.52448	21.7718		15.9956	0
20661	Thu Mar 23 11:16:22 2017_x000D_	19.9307	22.8379	-82.5305	-1.44043	2	6.36477	5.26231	201.938	3.52448	22.2022		10.1749	0
20662	Thu Mar 23 11:16:22 2017_x000D_	20.0459	23.1569	-85.1687	-1.48647	2	6.36477	5.26231	201.938	3.52448	22.5253		19.1833	0
20663	Thu Mar 23 11:16:22 2017_x000D_	20.0669	23.796	-85.1679	-1.48646	2	6.36477	5.26231	201.865	3.52322	23.0488		12.7839	0
20664	Thu Mar 23 11:16:22 2017_x000D_	20.0809	24.2219	-85.1674	-1.48645	2	6.36477	5.26231	201.865	3.52322	23.4008		19.488	0
20665	Thu Mar 23 11:16:23 2017_x000D_	20.2062	24.8593	-82.2392	-1.43535	2	6.36477	5.26231	201.865	3.52322	23.9922		6.38745	0
20666	Thu Mar 23 11:16:23 2017_x000D_	20.2132	25.0721	-82.2387	-1.43534	2	6.36477	5.26231	201.865	3.52322	24.1704		12.7718	6.59775
20667	Thu Mar 23 11:16:23 2017_x000D_	20.2271	25.4976	-82.2376	-1.43532	2	6.14496	5.2552	197.506	3.44714	24.6589		6.38146	0
20668	Thu Mar 23 11:16:23 2017_x000D_	20.2341	25.7102	-82.237	-1.43531	2	6.14496	5.2552	197.506	3.44714	24.8377		19.4709	0
20669	Thu Mar 23 11:16:23 2017_x000D_	20.3595	26.347	-85.1697	-1.48649	2	6.14496	5.2552	197.506	3.44714	25.4346		9.56309	0
20670	Thu Mar 23 11:16:23 2017_x000D_	20.3699	26.6656	-85.3166	-1.48906	2	6.14496	5.2552	197.506	3.44714	25.7051		19.4462	525.372
20671	Thu Mar 23 11:16:23 2017_x000D_	20.4951	27.3016	-82.53	-1.44042	1	11.1431	22.0392	103.113	1.79966	10.7309		9.56609	0
20672	Thu Mar 23 11:16:23 2017_x000D_	20.5055	27.6203	-82.2373	-1.43531	1	11.1431	22.0392	103.113	1.79966	10.8997		15.9235	0
20673	Thu Mar 23 11:16:23 2017_x000D_	20.5228	28.1508	-82.5279	-1.44038	1	11.1431	22.0392	103.113	1.79966	11.1951		9.56019	0
20674	Thu Mar 23 11:16:23 2017_x000D_	20.5333	28.4693	-82.2351	-1.43527	1	11.1431	22.0392	103.113	1.79966	11.3808		6.36936	0
20675	Thu Mar 23 11:16:23 2017_x000D_	20.5402	28.6815	-82.2346	-1.43526	1	11.1431	22.0392	103.113	1.79966	11.5076		13.1687	9.28854
20676	Thu Mar 23 11:16:23 2017_x000D_	20.6582	29.1043	-79.3376	-1.3847	1	11.3529	22.2669	68.641	1.19801	11.5472		7.15401	0
20677	Thu Mar 23 11:16:23 2017_x000D_	20.7695	29.3152	-82.2381	-1.43533	1	11.3529	22.2669	68.641	1.19801	11.7623		12.7237	0
20678	Thu Mar 23 11:16:23 2017_x000D_	20.7833	29.7391	-82.2371	-1.43531	1	11.3529	22.2669	68.641	1.19801	12.0319		3.17574	0
20679	Thu Mar 23 11:16:23 2017_x000D_	20.7868	29.8449	-82.529	-1.4404	1	11.3529	22.2669	68.641	1.19801	12.1006		3.18773	14.7401
20680	Thu Mar 23 11:16:23 2017_x000D_	20.7903	29.9511	-82.2365	-1.4353	1	11.5531	22.7156	73.4256	1.28152	11.7336		12.7115	0
20681	Thu Mar 23 11:16:23 2017_x000D_	20.8039	30.3746	-76.4852	-1.33492	1	11.5531	22.7156	73.4256	1.28152	12.0099		7.13514	0
20682	Thu Mar 23 11:16:23 2017_x000D_	20.9148	30.585	-73.6995	-1.2863	1	11.5531	22.7156	73.4256	1.28152	12.2298		4.4206	0
20683	Thu Mar 23 11:16:23 2017_x000D_	20.8137	30.6922	-64.7063	-1.12934	1	11.5531	22.7156	73.4256	1.28152	12.2223		4.51713	6.63326
20684	Thu Mar 23 11:16:23 2017_x000D_	20.7052	30.5878	-48.1616	-0.840579	1	11.5435	22.9365	43.593	0.760841	11.9365		3.12642	0
20685	Thu Mar 23 11:16:23 2017_x000D_	20.601	30.5895	-42.0755	-0.734357	1	11.5435	22.9365	43.593	0.760841	11.8578		7.07517	0
20686	Thu Mar 23 11:16:24 2017_x000D_	20.3886	30.487	-23.3714	-0.407908	1	11.5435	22.9365	43.593	0.760841	11.6295		4.49361	0
20687	Thu Mar 23 11:16:24 2017_x000D_	20.2809	30.3829	-14.1498	-0.246961	1	11.5435	22.9365	43.593	0.760841	11.48		4.52938	9.28854
20688	Thu Mar 23 11:16:24 2017_x000D_	20.389	30.4883	6.57517	0.114758	1	11.7533	23.1642	42.896	0.748676	11.3233		3.13521	0
20689	Thu Mar 23 11:16:24 2017_x000D_	20.4935	30.4871	12.89	0.224974	1	11.7533	23.1642	42.896	0.748676	11.4025		6.27352	0
20690	Thu Mar 23 11:16:24 2017_x000D_	20.7026	30.4844	26.5409	0.463226	1	11.7533	23.1642	42.896	0.748676	11.5618		8.83105	0
20691	Thu Mar 23 11:16:24 2017_x000D_	20.9042	30.2699	31.9407	0.557471	1	11.7533	23.1642	42.896	0.748676	11.5858		6.95843	0
20692	Thu Mar 23 11:16:24 2017_x000D_	21.1091	30.1612	34.4427	0.601138	1	11.7533	23.1642	42.896	0.748676	11.6829		18.1513	6.63326
20693	Thu Mar 23 11:16:24 2017_x000D_	21.6197	29.8366	38.5049	0.672038	1	11.7437	23.3851	44.5558	0.777646	11.7965		15.5685	0
20694	Thu Mar 23 11:16:24 2017_x000D_	22.0258	29.5135	36.086	0.62982	1	11.7437	23.3851	44.5558	0.777646	11.9699		8.82489	0
20695	Thu Mar 23 11:16:24 2017_x000D_	22.2271	29.299	36.0854	0.629808	1	11.7437	23.3851	44.5558	0.777646	12.0364		22.4328	0
20696	Thu Mar 23 11:16:24 2017_x000D_	22.8378	28.8675	36.0855	0.629811	1	11.7437	23.3851	44.5558	0.777646	12.3748		15.562	6.63313
20697	Thu Mar 23 11:16:24 2017_x000D_	23.2437	28.5445	33.5179	0.584998	1	11.7342	23.606	33.8256	0.590367	12.5243		19.9278	0
20698	Thu Mar 23 11:16:24 2017_x000D_	23.75	28.1145	31.9362	0.557392	1	11.7342	23.606	33.8256	0.590367	12.8338		6.94361	0
20699	Thu Mar 23 11:16:24 2017_x000D_	23.9545	28.0061	29.2985	0.511355	1	11.7342	23.606	33.8256	0.590367	12.9883		13.8886	0
20700	Thu Mar 23 11:16:24 2017_x000D_	24.3635	27.7892	29.2987	0.511358	1	11.7342	23.606	33.8256	0.590367	13.3041		16.7097	9.2843
20701	Thu Mar 23 11:16:24 2017_x000D_	24.8761	27.5713	27.9304	0.487477	1	11.9439	23.8336	34.7521	0.606538	13.4615		11.2077	0
20702	Thu Mar 23 11:16:24 2017_x000D_	25.1812	27.3557	29.299	0.511365	1	11.9439	23.8336	34.7521	0.606538	13.6979		20.8121	0
20703	Thu Mar 23 11:16:24 2017_x000D_	25.7941	27.0307	26.527	0.462984	1	11.9439	23.8336	34.7521	0.606538	14.2144		9.80557	0
20704	Thu Mar 23 11:16:24 2017_x000D_	26.1021	26.9213	27.9304	0.487477	1	11.9439	23.8336	34.7521	0.606538	14.491		20.7987	0
20705	Thu Mar 23 11:16:24 2017_x000D_	26.7146	26.5965	25.253	0.440748	1	11.9439	23.8336	34.7521	0.606538	15.0269		9.80839	33.4786
20706	Thu Mar 23 11:16:24 2017_x000D_	27.0227	26.4871	29.3012	0.511403	1	13.0304	24.0883	0	0	14.1964		8.80793	0
20707	Thu Mar 23 11:16:25 2017_x000D_	27.2236	26.273	29.2999	0.511379	1	13.0304	24.0883	0	0	14.3604		20.7906	0
20708	Thu Mar 23 11:16:25 2017_x000D_	27.8359	25.9484	31.9407	0.55747	1	13.0304	24.0883	0	0	14.9219		8.80574	0
20709	Thu Mar 23 11:16:25 2017_x000D_	28.0368	25.7344	31.9397	0.557452	1	13.0304	24.0883	0	0	15.0964		9.32456	52.6211
20710	Thu Mar 23 11:16:25 2017_x000D_	28.3476	25.731	33.5241	0.585105	1	14.7836	24.1425	355.872	6.21114	13.6567		19.8806	0
20711	Thu Mar 23 11:16:25 2017_x000D_	28.8526	25.3019	31.9406	0.557468	1	14.7836	24.1425	355.872	6.21114	14.1167		11.1819	0
20712	Thu Mar 23 11:16:25 2017_x000D_	29.157	25.0868	33.5229	0.585084	1	14.7836	24.1425	355.872	6.21114	14.4044		18.0597	0
20713	Thu Mar 23 11:16:25 2017_x000D_	29.665	24.7638	34.4475	0.601222	1	14.7836	24.1425	355.872	6.21114	14.8944		11.1753	59.641
20714	Thu Mar 23 11:16:25 2017_x000D_	29.9692	24.5488	36.0936	0.629953	1	16.7652	23.9827	0	0	13.2161		20.7504	0
20715	Thu Mar 23 11:16:25 2017_x000D_	30.5803	24.2248	33.5238	0.585101	1	16.7652	23.9827	0	0	13.8172		8.79726	0
20716	Thu Mar 23 11:16:25 2017_x000D_	30.781	24.011	33.5229	0.585085	1	16.7652	23.9827	0	0	14.0158		11.162	0
20717	Thu Mar 23 11:16:25 2017_x000D_	31.0848	23.7962	31.9392	0.557444	1	16.7652	23.9827	0	0	14.3208		11.1711	59.1762
20718	Thu Mar 23 11:16:25 2017_x000D_	31.3889	23.5813	33.5226	0.58508	1	18.7368	24.0436	0	0	12.6605		18.0356	0
20719	Thu Mar 23 11:16:25 2017_x000D_	31.8962	23.2587	34.4478	0.601227	1	18.7368	24.0436	0	0	13.1828		24.9311	0
20720	Thu Mar 23 11:16:25 2017_x000D_	32.6071	22.8283	36.0955	0.629986	1	18.7368	24.0436	0	0	13.9234		9.75331	0
20721	Thu Mar 23 11:16:25 2017_x000D_	32.9135	22.7196	31.94	0.557458	1	18.7368	24.0436	0	0	14.2384		11.1578	0
20722	Thu Mar 23 11:16:25 2017_x000D_	33.2172	22.5049	33.5241	0.585105	1	18.7368	24.0436	0	0	14.5619		19.8356	92.018
20723	Thu Mar 23 11:16:25 2017_x000D_	33.721	22.0767	31.9383	0.557429	1	21.8026	24.1384	357.238	6.23497	12.0954		8.78673	0
20724	Thu Mar 23 11:16:25 2017_x000D_	33.9214	21.8631	31.9373	0.55741	1	21.8026	24.1384	357.238	6.23497	12.3305		20.7059	0
20725	Thu Mar 23 11:16:25 2017_x000D_	34.5313	21.54	34.4487	0.601243	1	21.8026	24.1384	357.238	6.23497	12.9912		12.7043	0
20726	Thu Mar 23 11:16:25 2017_x000D_	34.9404	21.4306	31.9396	0.557452	1	21.8026	24.1384	357.238	6.23497	13.4139		8.78249	46.5602
20727	Thu Mar 23 11:16:25 2017_x000D_	35.1407	21.2171	31.9386	0.557434	1	23.3449	23.9651	358.396	6.25519	12.1117		22.2815	0
20728	Thu Mar 23 11:16:25 2017_x000D_	35.7472	20.7884	31.938	0.557424	1	23.3449	23.9651	358.396	6.25519	12.8027		6.89261	0
20729	Thu Mar 23 11:16:26 2017_x000D_	35.9502	20.6808	29.2904	0.511215	1	23.3449	23.9651	358.396	6.25519	13.0261		20.6764	0
20730	Thu Mar 23 11:16:26 2017_x000D_	36.5592	20.3581	31.9389	0.557439	1	23.3449	23.9651	358.396	6.25519	13.6977		8.77825	81.5664
20731	Thu Mar 23 11:16:26 2017_x000D_	36.7594	20.1447	31.9379	0.557421	1	26.001	23.3842	353.377	6.16759	11.2355		13.7771	0
20732	Thu Mar 23 11:16:26 2017_x000D_	37.1652	19.9297	31.9383	0.557428	1	26.001	23.3842	353.377	6.16759	11.6864		16.5668	0
20733	Thu Mar 23 11:16:26 2017_x000D_	37.6736	19.7141	30.4847	0.532058	1	26.001	23.3842	353.377	6.16759	12.236		11.1296	0
20734	Thu Mar 23 11:16:26 2017_x000D_	37.9765	19.4999	31.9392	0.557445	1	26.001	23.3842	353.377	6.16759	12.5897		8.77401	0
20735	Thu Mar 23 11:16:26 2017_x000D_	38.1766	19.2866	31.9382	0.557426	1	26.001	23.3842	353.377	6.16759	12.8466		13.7637	81.5476
20736	Thu Mar 23 11:16:26 2017_x000D_	38.582	19.0718	31.9386	0.557434	1	28.6565	22.8035	353.756	6.17421	10.6038		8.76977	0
20737	Thu Mar 23 11:16:26 2017_x000D_	38.782	18.8586	31.9375	0.557415	1	28.6565	22.8035	353.756	6.17421	10.8668		13.7623	0
20738	Thu Mar 23 11:16:26 2017_x000D_	39.1874	18.6439	31.938	0.557423	1	28.6565	22.8035	353.756	6.17421	11.3226		8.76771	0
20739	Thu Mar 23 11:16:26 2017_x000D_	39.3873	18.4307	31.937	0.557405	1	28.6565	22.8035	353.756	6.17421	11.5876		12.6648	94.3244
20740	Thu Mar 23 11:16:26 2017_x000D_	39.7952	18.3219	34.4527	0.601314	1	31.7491	22.2365	346.437	6.04647	8.94784		3.17503	0
20741	Thu Mar 23 11:16:26 2017_x000D_	39.7925	18.2161	31.9374	0.557413	1	31.7491	22.2365	346.437	6.04647	8.99221		13.7529	0
20742	Thu Mar 23 11:16:26 2017_x000D_	40.1976	18.0015	31.9378	0.55742	1	31.7491	22.2365	346.437	6.04647	9.45052		6.87249	0
20743	Thu Mar 23 11:16:26 2017_x000D_	40.4	17.8942	29.2865	0.511146	1	31.7491	22.2365	346.437	6.04647	9.67955		3.07205	88.7442
20744	Thu Mar 23 11:16:26 2017_x000D_	40.5024	17.8936	27.9103	0.487126	1	34.4336	20.9939	340.94	5.95053	6.81485		11.103	0
20745	Thu Mar 23 11:16:26 2017_x000D_	40.8045	17.6798	21.3435	0.372514	1	34.4336	20.9939	340.94	5.95053	7.18134		4.47387	0
20746	Thu Mar 23 11:16:26 2017_x000D_	40.6989	17.5745	12.0925	0.211055	1	34.4336	20.9939	340.94	5.95053	7.13767		4.37614	0
20747	Thu Mar 23 11:16:26 2017_x000D_	40.5989	17.6807	3.49895	0.0610682	1	34.4336	20.9939	340.94	5.95053	6.99916		6.99671	67.1445
20748	Thu Mar 23 11:16:26 2017_x000D_	40.3907	17.5756	-11.8319	-0.206505	1	36.6404	20.6206	352.08	6.14495	4.83082		4.47175	0
20749	Thu Mar 23 11:16:26 2017_x000D_	40.2855	17.47	-21.3487	-0.372606	1	36.6404	20.6206	352.08	6.14495	4.81799		3.15404	0
20750	Thu Mar 23 11:16:27 2017_x000D_	40.2882	17.5751	-36.9754	-0.645343	1	36.6404	20.6206	352.08	6.14495	4.752		4.39966	0
20751	Thu Mar 23 11:16:27 2017_x000D_	40.3886	17.4682	-48.9979	-0.855175	1	36.6404	20.6206	352.08	6.14495	4.89761		3.17528	0
20752	Thu Mar 23 11:16:27 2017_x000D_	40.3916	17.574	-55.2371	-0.96407	1	36.6404	20.6206	352.08	6.14495	4.83252		6.17114	27.1648
20753	Thu Mar 23 11:16:27 2017_x000D_	40.5973	17.5726	-68.072	-1.18808	1	37.525	20.4272	352.75	6.15664	4.19378		6.36214	0
20754	Thu Mar 23 11:16:27 2017_x000D_	40.6028	17.7846	-73.5915	-1.28441	1	37.525	20.4272	352.75	6.15664	4.05662		10.0713	0
20755	Thu Mar 23 11:16:27 2017_x000D_	40.7136	18.1015	-82.7697	-1.4446	1	37.525	20.4272	352.75	6.15664	3.94665		12.6999	0
20756	Thu Mar 23 11:16:27 2017_x000D_	40.7241	18.5247	-82.7687	-1.44459	1	37.525	20.4272	352.75	6.15664	3.72206		22.2098	202.651
20757	Thu Mar 23 11:16:27 2017_x000D_	40.7424	19.2648	-83.0551	-1.44959	2	42.1312	15.4862	310.739	5.42341	4.02574		13.1016	0
20758	Thu Mar 23 11:16:27 2017_x000D_	40.8552	19.6867	-80.3324	-1.40207	2	42.1312	15.4862	310.739	5.42341	4.39003		9.51895	0
20759	Thu Mar 23 11:16:27 2017_x000D_	40.8631	20.0039	-79.9045	-1.3946	2	42.1312	15.4862	310.739	5.42341	4.6923		26.1784	0
20760	Thu Mar 23 11:16:27 2017_x000D_	41.0885	20.8469	-74.3336	-1.29737	2	42.1312	15.4862	310.739	5.42341	5.46117		6.33492	20.861
20761	Thu Mar 23 11:16:27 2017_x000D_	41.0937	21.058	-74.3321	-1.29734	2	42.3191	16.1557	334.183	5.83259	5.05313		17.0731	0
20762	Thu Mar 23 11:16:27 2017_x000D_	41.3112	21.5839	-68.0461	-1.18763	2	42.3191	16.1557	334.183	5.83259	5.52098		10.0258	0
20763	Thu Mar 23 11:16:27 2017_x000D_	41.4214	21.8994	-71.6467	-1.25047	2	42.3191	16.1557	334.183	5.83259	5.81343		10.0228	0
20764	Thu Mar 23 11:16:27 2017_x000D_	41.5313	22.2149	-68.0451	-1.18761	2	42.3191	16.1557	334.183	5.83259	6.1102		20.0362	0
20765	Thu Mar 23 11:16:27 2017_x000D_	41.7513	22.8455	-68.0441	-1.18759	2	42.3191	16.1557	334.183	5.83259	6.71385		11.3652	88.1185
20766	Thu Mar 23 11:16:27 2017_x000D_	41.9634	23.1594	-69.0392	-1.20496	2	42.8418	19.0461	0	0	4.20605		20.0134	0
20767	Thu Mar 23 11:16:27 2017_x000D_	42.1831	23.7893	-69.0386	-1.20495	2	42.8418	19.0461	0	0	4.78872		9.48281	0
20768	Thu Mar 23 11:16:27 2017_x000D_	42.1908	24.1053	-68.0421	-1.18756	2	42.8418	19.0461	0	0	5.10091		11.3519	0
20769	Thu Mar 23 11:16:27 2017_x000D_	42.4027	24.4188	-69.0379	-1.20494	2	42.8418	19.0461	0	0	5.39061		19.9822	95.9633
20770	Thu Mar 23 11:16:27 2017_x000D_	42.6221	25.0477	-69.0373	-1.20493	1	39.7414	19.8333	352.345	6.14958	5.95721		9.99915	0
20771	Thu Mar 23 11:16:28 2017_x000D_	42.7319	25.3624	-70.7708	-1.23518	1	39.7414	19.8333	352.345	6.14958	6.28602		7.04257	0
20772	Thu Mar 23 11:16:28 2017_x000D_	42.8388	25.5714	-68.0438	-1.18759	1	39.7414	19.8333	352.345	6.14958	6.52071		19.9594	0
20773	Thu Mar 23 11:16:28 2017_x000D_	43.0579	26.1996	-68.0428	-1.18757	1	39.7414	19.8333	352.345	6.14958	7.17837		19.9442	6.62807
20774	Thu Mar 23 11:16:28 2017_x000D_	43.2769	26.8273	-68.0418	-1.18755	1	39.7516	19.6126	340.841	5.9488	8.02992		9.96502	0
20775	Thu Mar 23 11:16:28 2017_x000D_	43.3864	27.1409	-71.6531	-1.25058	1	39.7516	19.6126	340.841	5.9488	8.35985		9.96489	0
20776	Thu Mar 23 11:16:28 2017_x000D_	43.4956	27.4546	-68.0408	-1.18754	1	39.7516	19.6126	340.841	5.9488	8.68991		11.3053	0
20777	Thu Mar 23 11:16:28 2017_x000D_	43.7068	27.7667	-69.0385	-1.20495	1	39.7516	19.6126	340.841	5.9488	9.06272		22.9275	6.56117
20778	Thu Mar 23 11:16:28 2017_x000D_	43.9278	28.4983	-68.0411	-1.18754	1	39.9702	19.6194	334.799	5.84334	9.72098		6.28979	0
20779	Thu Mar 23 11:16:28 2017_x000D_	43.9328	28.7079	-68.0388	-1.1875	1	39.9702	19.6194	334.799	5.84334	9.91479		21.0594	0
20780	Thu Mar 23 11:16:28 2017_x000D_	44.253	29.3326	-70.7746	-1.23525	1	39.9702	19.6194	334.799	5.84334	10.6155		12.9603	0
20781	Thu Mar 23 11:16:28 2017_x000D_	44.3644	29.75	-68.0392	-1.18751	1	39.9702	19.6194	334.799	5.84334	11.0426		19.8663	0
20782	Thu Mar 23 11:16:28 2017_x000D_	44.5824	30.3753	-68.0382	-1.18749	1	39.9702	19.6194	334.799	5.84334	11.7031		8.79719	20.6728
20783	Thu Mar 23 11:16:28 2017_x000D_	44.7906	30.5818	-68.0418	-1.18755	1	40.6157	19.8606	8.92614	0.155791	11.5054		19.8445	0
20784	Thu Mar 23 11:16:28 2017_x000D_	45.0084	31.2064	-68.0408	-1.18754	1	40.6157	19.8606	8.92614	0.155791	12.1665		9.40148	0
20785	Thu Mar 23 11:16:28 2017_x000D_	45.0156	31.5197	-69.0348	-1.20488	1	40.6157	19.8606	8.92614	0.155791	12.4617		11.2596	0
20786	Thu Mar 23 11:16:28 2017_x000D_	45.226	31.8305	-68.0398	-1.18752	1	40.6157	19.8606	8.92614	0.155791	12.8271		6.99971	47.5962
20787	Thu Mar 23 11:16:28 2017_x000D_	45.3325	32.0381	-70.7785	-1.23532	1	42.125	20.3496	23.6738	0.413185	12.1206		19.0691	0
20788	Thu Mar 23 11:16:28 2017_x000D_	45.4483	32.6631	-68.0366	-1.18746	1	42.125	20.3496	23.6738	0.413185	12.7541		9.89862	0
20789	Thu Mar 23 11:16:28 2017_x000D_	45.5571	32.9746	-71.6599	-1.2507	1	42.125	20.3496	23.6738	0.413185	13.0832		16.8453	0
20790	Thu Mar 23 11:16:28 2017_x000D_	45.7719	33.4934	-70.7766	-1.23528	1	42.125	20.3496	23.6738	0.413185	13.6404		9.88334	61.611
20791	Thu Mar 23 11:16:28 2017_x000D_	45.8803	33.8045	-69.0345	-1.20488	1	43.8215	21.507	24.5573	0.428606	12.4686		16.8303	0
20792	Thu Mar 23 11:16:28 2017_x000D_	46.095	34.3228	-68.0359	-1.18745	1	43.8215	21.507	24.5573	0.428606	13.0159		6.25666	0
20793	Thu Mar 23 11:16:29 2017_x000D_	46.0998	34.5313	-68.0336	-1.18741	1	43.8215	21.507	24.5573	0.428606	13.2221		8.75056	0
20794	Thu Mar 23 11:16:29 2017_x000D_	46.3071	34.7365	-68.0372	-1.18747	1	43.8215	21.507	24.5573	0.428606	13.461		13.9377	70.6146
20795	Thu Mar 23 11:16:29 2017_x000D_	46.5191	35.1499	-68.0385	-1.1875	1	45.7253	22.8912	18.8109	0.328312	12.2844		6.25066	0
20796	Thu Mar 23 11:16:29 2017_x000D_	46.5239	35.3582	-68.0362	-1.18746	1	45.7253	22.8912	18.8109	0.328312	12.4926		13.9283	0
20797	Thu Mar 23 11:16:29 2017_x000D_	46.7358	35.7713	-68.0375	-1.18748	1	45.7253	22.8912	18.8109	0.328312	12.9197		3.11776	0
20798	Thu Mar 23 11:16:29 2017_x000D_	46.7381	35.8752	-69.0364	-1.20491	1	45.7253	22.8912	18.8109	0.328312	13.0234		12.8656	0
20799	Thu Mar 23 11:16:29 2017_x000D_	46.8485	36.2896	-66.4898	-1.16047	1	45.7253	22.8912	18.8109	0.328312	13.4454		6.96611	52.6035
20800	Thu Mar 23 11:16:29 2017_x000D_	46.9543	36.4963	-61.5389	-1.07406	1	47.2123	23.8204	22.992	0.401285	12.6785		16.7678	0
20801	Thu Mar 23 11:16:29 2017_x000D_	47.1679	37.0128	-55.0441	-0.9607	1	47.2123	23.8204	22.992	0.401285	13.1925		4.35085	0
20802	Thu Mar 23 11:16:29 2017_x000D_	47.2708	37.115	-46.6276	-0.813805	1	47.2123	23.8204	22.992	0.401285	13.2947		4.37207	0
20803	Thu Mar 23 11:16:29 2017_x000D_	47.3742	37.2177	-38.3434	-0.669219	1	47.2123	23.8204	22.992	0.401285	13.3983		3.12058	52.5818
20804	Thu Mar 23 11:16:29 2017_x000D_	47.3762	37.3217	-32.5672	-0.568405	1	48.6987	24.7492	23.2222	0.405305	12.6419		9.63029	0
20805	Thu Mar 23 11:16:29 2017_x000D_	47.6814	37.4212	-16.1423	-0.281737	1	48.6987	24.7492	23.2222	0.405305	12.7128		4.37848	0
20806	Thu Mar 23 11:16:29 2017_x000D_	47.7852	37.5238	-8.23597	-0.143745	1	48.6987	24.7492	23.2222	0.405305	12.8072		9.09714	0
20807	Thu Mar 23 11:16:29 2017_x000D_	48.0884	37.519	3.92277	0.0684653	1	48.6987	24.7492	23.2222	0.405305	12.7844		6.83044	27.7039
20808	Thu Mar 23 11:16:29 2017_x000D_	48.2927	37.6195	6.8566	0.11967	1	49.3222	25.4304	36.0256	0.628765	12.2325		15.4579	0
20809	Thu Mar 23 11:16:29 2017_x000D_	48.7956	37.5073	16.146	0.2818	1	49.3222	25.4304	36.0256	0.628765	12.0884		12.4895	0
20810	Thu Mar 23 11:16:29 2017_x000D_	49.1969	37.3965	13.2112	0.230578	1	49.3222	25.4304	36.0256	0.628765	11.9668		12.4879	0
20811	Thu Mar 23 11:16:29 2017_x000D_	49.5982	37.2859	16.1462	0.281805	1	49.3222	25.4304	36.0256	0.628765	11.8587		22.0349	0
20812	Thu Mar 23 11:16:29 2017_x000D_	50.2991	37.0663	9.75273	0.170217	1	49.3222	25.4304	36.0256	0.628765	11.6768		12.0917	73.3233
20813	Thu Mar 23 11:16:29 2017_x000D_	50.7021	37.0595	9.75435	0.170246	1	50.3091	27.6664	73.67	1.28578	9.40132		24.3529	0
20814	Thu Mar 23 11:16:30 2017_x000D_	51.5053	36.9419	0.962923	0.0168062	1	50.3091	27.6664	73.67	1.28578	9.35231		6.03986	0
20815	Thu Mar 23 11:16:30 2017_x000D_	51.7066	36.9385	0.962907	0.0168059	1	50.3091	27.6664	73.67	1.28578	9.37682		12.4553	0
20816	Thu Mar 23 11:16:30 2017_x000D_	52.1068	36.828	-1.99014	-0.0347345	1	50.3091	27.6664	73.67	1.28578	9.33631		24.3452	83.1279
20817	Thu Mar 23 11:16:30 2017_x000D_	52.9133	36.918	-4.92268	-0.0859169	1	51.0566	30.3346	72.6648	1.26824	6.84021		12.4674	0
20818	Thu Mar 23 11:16:30 2017_x000D_	53.3174	37.015	-1.98563	-0.0346559	1	51.0566	30.3346	72.6648	1.26824	7.05259		21.084	0
20819	Thu Mar 23 11:16:30 2017_x000D_	54.0201	37.0031	-1.84641	-0.0322259	1	51.0566	30.3346	72.6648	1.26824	7.29734		9.04324	0
20820	Thu Mar 23 11:16:30 2017_x000D_	54.3215	36.9981	-1.98726	-0.0346843	1	51.0566	30.3346	72.6648	1.26824	7.42036		12.0407	47.8588
20821	Thu Mar 23 11:16:30 2017_x000D_	54.7228	36.9913	-1.9879	-0.0346953	1	51.4198	31.888	72.7855	1.27035	6.07894		18.0535	0
20822	Thu Mar 23 11:16:30 2017_x000D_	55.3245	36.9812	-1.98884	-0.0347118	1	51.4198	31.888	72.7855	1.27035	6.41774		9.0222	0
20823	Thu Mar 23 11:16:30 2017_x000D_	55.6252	36.9763	3.78151	0.0659997	1	51.4198	31.888	72.7855	1.27035	6.60123		18.0355	0
20824	Thu Mar 23 11:16:30 2017_x000D_	56.2263	36.9662	3.78233	0.0660141	1	51.4198	31.888	72.7855	1.27035	6.99218		9.0223	0
20825	Thu Mar 23 11:16:30 2017_x000D_	56.527	36.9611	3.92338	0.0684759	1	51.4198	31.888	72.7855	1.27035	7.1986		18.0205	41.5293
20826	Thu Mar 23 11:16:30 2017_x000D_	57.1276	36.951	3.92427	0.0684914	1	51.7932	33.221	76.0313	1.327	6.50913		12.3971	0
20827	Thu Mar 23 11:16:30 2017_x000D_	57.5259	36.8409	6.86567	0.119829	1	51.7932	33.221	76.0313	1.327	6.77994		9.51131	0
20828	Thu Mar 23 11:16:30 2017_x000D_	57.8238	36.7324	3.77863	0.0659495	1	51.7932	33.221	76.0313	1.327	6.9784		9.00425	0
20829	Thu Mar 23 11:16:30 2017_x000D_	58.1239	36.7274	3.9198	0.0684133	1	51.7932	33.221	76.0313	1.327	7.23689		17.9906	41.7745
20830	Thu Mar 23 11:16:30 2017_x000D_	58.7235	36.7173	3.92073	0.0684296	1	52.6127	34.3468	28.7632	0.502013	6.55448		11.9897	0
20831	Thu Mar 23 11:16:30 2017_x000D_	59.1231	36.7106	3.9213	0.0684395	1	52.6127	34.3468	28.7632	0.502013	6.92624		17.9725	0
20832	Thu Mar 23 11:16:30 2017_x000D_	59.7221	36.7006	3.92217	0.0684548	1	52.6127	34.3468	28.7632	0.502013	7.48892		11.9747	0
20833	Thu Mar 23 11:16:30 2017_x000D_	60.1212	36.6939	3.92274	0.0684647	1	52.6127	34.3468	28.7632	0.502013	7.86679		17.9545	72.7375
20834	Thu Mar 23 11:16:30 2017_x000D_	60.7196	36.6839	3.92367	0.068481	1	54.739	35.5119	18.1423	0.316643	6.09435		8.95936	0
20835	Thu Mar 23 11:16:31 2017_x000D_	61.0182	36.6787	-1.86349	-0.0325241	1	54.739	35.5119	18.1423	0.316643	6.38669		17.9365	0
20836	Thu Mar 23 11:16:31 2017_x000D_	61.616	36.6687	-1.86442	-0.0325403	1	54.739	35.5119	18.1423	0.316643	6.97362		8.97125	0
20837	Thu Mar 23 11:16:31 2017_x000D_	61.915	36.6637	-2.00581	-0.035008	1	54.739	35.5119	18.1423	0.316643	7.26785		8.95631	55.5875
20838	Thu Mar 23 11:16:31 2017_x000D_	62.2135	36.6586	-1.86529	-0.0325555	1	56.4497	36.2238	15.2266	0.265754	5.78018		17.9184	0
20839	Thu Mar 23 11:16:31 2017_x000D_	62.8107	36.6489	3.78569	0.0660728	1	56.4497	36.2238	15.2266	0.265754	6.37519		8.95926	0
20840	Thu Mar 23 11:16:31 2017_x000D_	63.1093	36.6439	3.92721	0.0685428	1	56.4497	36.2238	15.2266	0.265754	6.67284		8.94426	0
20841	Thu Mar 23 11:16:31 2017_x000D_	63.4074	36.6389	3.78661	0.0660888	1	56.4497	36.2238	15.2266	0.265754	6.97007		14.9151	0
20842	Thu Mar 23 11:16:31 2017_x000D_	63.9045	36.6305	3.92845	0.0685644	1	56.4497	36.2238	15.2266	0.265754	7.46589		8.93826	47.3831
20843	Thu Mar 23 11:16:31 2017_x000D_	64.2024	36.6255	3.78777	0.066109	1	57.9527	36.7092	0	0	6.25026		14.9031	0
20844	Thu Mar 23 11:16:31 2017_x000D_	64.6991	36.6172	3.92962	0.0685848	1	57.9527	36.7092	0	0	6.74703		5.95882	0
20845	Thu Mar 23 11:16:31 2017_x000D_	64.8977	36.6139	3.92988	0.0685893	1	57.9527	36.7092	0	0	6.94565		2.97044	0
20846	Thu Mar 23 11:16:31 2017_x000D_	64.9967	36.6122	3.78887	0.0661283	1	57.9527	36.7092	0	0	7.04467		12.3072	85.7069
20847	Thu Mar 23 11:16:31 2017_x000D_	65.392	36.5025	0.956691	0.0166974	1	60.761	37.2339	4.97241	0.086785	4.6884		2.98244	0
20848	Thu Mar 23 11:16:31 2017_x000D_	65.4914	36.5008	0.956715	0.0166978	1	60.761	37.2339	4.97241	0.086785	4.78687		8.92021	0
20849	Thu Mar 23 11:16:31 2017_x000D_	65.7887	36.4959	0.956723	0.016698	1	60.761	37.2339	4.97241	0.086785	5.08158		15.1849	0
20850	Thu Mar 23 11:16:31 2017_x000D_	66.286	36.5902	-7.89674	-0.137824	1	60.761	37.2339	4.97241	0.086785	5.56237		4.30422	60.0013
20851	Thu Mar 23 11:16:31 2017_x000D_	66.1851	36.4882	-22.6763	-0.395777	1	62.698	37.7321	4.19481	0.0732133	3.70232		3.10225	0
20852	Thu Mar 23 11:16:31 2017_x000D_	66.1838	36.3848	-32.9757	-0.575534	1	62.698	37.7321	4.19481	0.0732133	3.73711		3.10814	0
20853	Thu Mar 23 11:16:31 2017_x000D_	66.1828	36.2812	-51.0674	-0.891295	1	62.698	37.7321	4.19481	0.0732133	3.77478		0	0
20854	Thu Mar 23 11:16:31 2017_x000D_	66.1828	36.2812	-51.0674	-0.891295	1	62.698	37.7321	4.19481	0.0732133	3.77478		0.0271662	0
20855	Thu Mar 23 11:16:31 2017_x000D_	66.1837	36.2813	-68.5987	-1.19727	1	62.698	37.7321	4.19481	0.0732133	3.77557		3.09047	218.648
20856	Thu Mar 23 11:16:31 2017_x000D_	66.1855	36.3843	-74.913	-1.30748	2	69.5689	35.3011	0	0	3.55256		9.74121	0
20857	Thu Mar 23 11:16:32 2017_x000D_	66.2898	36.6918	-89.1397	-1.55578	2	69.5689	35.3011	0	0	3.56182		6.86459	0
20858	Thu Mar 23 11:16:32 2017_x000D_	66.194	36.8996	262.644	4.58401	2	69.5689	35.3011	0	0	3.73432		9.28007	0
20859	Thu Mar 23 11:16:32 2017_x000D_	66.1987	37.2089	251.338	4.38667	2	69.5689	35.3011	0	0	3.87272		3.09633	0
20860	Thu Mar 23 11:16:32 2017_x000D_	66.2002	37.3121	245.169	4.279	2	69.5689	35.3011	14.6918	0.256421	3.9233		19.5127	0
20861	Thu Mar 23 11:16:32 2017_x000D_	65.8115	37.8336	238.962	4.17067	2	69.5689	35.3011	14.6918	0.256421	4.53118		13.7124	0
20862	Thu Mar 23 11:16:32 2017_x000D_	65.6195	38.2484	238.962	4.17067	2	69.5689	35.3011	14.6918	0.256421	4.92791		13.7139	0
20863	Thu Mar 23 11:16:32 2017_x000D_	65.4276	38.6633	238.962	4.17067	2	69.5689	35.3011	14.6918	0.256421	5.3343		22.027	0
20864	Thu Mar 23 11:16:32 2017_x000D_	65.0405	39.2872	238.962	4.17067	2	69.5689	35.3011	14.6918	0.256421	6.03286		9.71989	9.36482
20865	Thu Mar 23 11:16:32 2017_x000D_	64.9463	39.5972	242.737	4.23655	2	69.3407	35.5141	61.5484	1.07422	5.99854		22.0203	0
20866	Thu Mar 23 11:16:32 2017_x000D_	64.5593	40.2209	247.708	4.32333	2	69.3407	35.5141	61.5484	1.07422	6.70938		8.58171	0
20867	Thu Mar 23 11:16:32 2017_x000D_	64.3642	40.4301	247.709	4.32334	2	69.3407	35.5141	61.5484	1.07422	6.99518		23.3655	0
20868	Thu Mar 23 11:16:32 2017_x000D_	64.0781	41.1545	251.346	4.38681	2	69.3407	35.5141	61.5484	1.07422	7.71421		6.1628	0
20869	Thu Mar 23 11:16:32 2017_x000D_	64.0814	41.3599	251.345	4.3868	2	69.3407	35.5141	61.5484	1.07422	7.86344		6.84679	0
20870	Thu Mar 23 11:16:32 2017_x000D_	63.9855	41.567	253.966	4.43254	2	69.3407	35.5141	61.5484	1.07422	8.08182		13.7017	0
20871	Thu Mar 23 11:16:32 2017_x000D_	63.7937	41.9815	253.967	4.43256	2	69.3407	35.5141	61.5484	1.07422	8.52036		18.7207	0
20872	Thu Mar 23 11:16:32 2017_x000D_	63.7044	42.5991	256.663	4.47961	2	69.3407	35.5141	61.5484	1.07422	9.05346		6.85097	78.1792
20873	Thu Mar 23 11:16:32 2017_x000D_	63.6086	42.8064	253.966	4.43254	1	71.2104	37.3294	347.638	6.06742	9.36936		22.3666	0
20874	Thu Mar 23 11:16:32 2017_x000D_	63.4219	43.5282	254.768	4.44653	1	71.2104	37.3294	347.638	6.06742	9.95419		9.23217	0
20875	Thu Mar 23 11:16:32 2017_x000D_	63.4268	43.8359	253.965	4.43252	1	71.2104	37.3294	347.638	6.06742	10.1449		20.5324	0
20876	Thu Mar 23 11:16:32 2017_x000D_	63.1393	44.457	256.665	4.47964	1	71.2104	37.3294	347.638	6.06742	10.7678		9.22027	14.7324
20877	Thu Mar 23 11:16:32 2017_x000D_	63.1444	44.7643	257.349	4.49159	1	71.656	37.123	354.829	6.19294	11.4384		22.3543	0
20878	Thu Mar 23 11:16:33 2017_x000D_	62.9578	45.4857	256.664	4.47963	1	71.656	37.123	354.829	6.19294	12.0662		9.21422	0
20879	Thu Mar 23 11:16:33 2017_x000D_	62.9628	45.7928	257.348	4.49158	1	71.656	37.123	354.829	6.19294	12.2775		9.70379	0
20880	Thu Mar 23 11:16:33 2017_x000D_	62.8688	46.1023	253.964	4.4325	1	71.656	37.123	354.829	6.19294	12.5635		9.69606	0
20881	Thu Mar 23 11:16:33 2017_x000D_	62.7747	46.4115	255.906	4.4664	1	71.656	37.123	354.829	6.19294	12.8512		23.3171	13.044
20882	Thu Mar 23 11:16:33 2017_x000D_	62.4892	47.1344	253.965	4.43252	1	72.0906	37.1362	0	0	13.8618		6.13885	0
20883	Thu Mar 23 11:16:33 2017_x000D_	62.4926	47.339	253.964	4.43251	1	72.0906	37.1362	0	0	14.0078		25.2924	0
20884	Thu Mar 23 11:16:33 2017_x000D_	62.3079	48.1616	253.963	4.43249	1	72.0906	37.1362	0	0	14.7398		19.3723	0
20885	Thu Mar 23 11:16:33 2017_x000D_	62.12	48.7794	253.963	4.4325	1	72.0906	37.1362	0	0	15.329		13.6668	6.52201
20886	Thu Mar 23 11:16:33 2017_x000D_	61.9286	49.1928	253.964	4.43251	1	71.8733	37.1296	0	0	15.6339		6.1299	0
20887	Thu Mar 23 11:16:33 2017_x000D_	61.9321	49.3971	253.963	4.4325	1	71.8733	37.1296	0	0	15.7898		13.6628	0
20888	Thu Mar 23 11:16:33 2017_x000D_	61.7408	49.8104	253.964	4.43251	1	71.8733	37.1296	0	0	16.2318		19.3599	0
20889	Thu Mar 23 11:16:33 2017_x000D_	61.553	50.4278	253.964	4.43252	1	71.8733	37.1296	0	0	16.833		12.6306	18.364
20890	Thu Mar 23 11:16:33 2017_x000D_	61.4608	50.8386	251.339	4.38669	1	72.2861	37.5816	22.5188	0.393028	17.1153		16.4684	0
20891	Thu Mar 23 11:16:33 2017_x000D_	61.2713	51.3538	250.341	4.36927	1	72.2861	37.5816	22.5188	0.393028	17.6352		9.18138	0
20892	Thu Mar 23 11:16:33 2017_x000D_	61.2766	51.6598	251.338	4.38668	1	72.2861	37.5816	22.5188	0.393028	17.8719		20.4746	0
20893	Thu Mar 23 11:16:33 2017_x000D_	60.9898	52.2791	253.965	4.43252	1	72.2861	37.5816	22.5188	0.393028	18.5371		6.1179	52.9954
20894	Thu Mar 23 11:16:33 2017_x000D_	60.9933	52.483	253.964	4.43251	1	72.4164	39.3433	44.7276	0.780643	17.4109		19.3381	0
20895	Thu Mar 23 11:16:33 2017_x000D_	60.8057	53.0997	253.964	4.43251	1	72.4164	39.3433	44.7276	0.780643	18.0013		6.82123	0
20896	Thu Mar 23 11:16:33 2017_x000D_	60.7101	53.306	256.669	4.47972	1	72.4164	39.3433	44.7276	0.780643	18.2207		12.6111	0
20897	Thu Mar 23 11:16:33 2017_x000D_	60.6182	53.7162	253.964	4.43251	1	72.4164	39.3433	44.7276	0.780643	18.5951		6.1149	0
20898	Thu Mar 23 11:16:33 2017_x000D_	60.6217	53.92	253.964	4.4325	1	72.4164	39.3433	44.7276	0.780643	18.7509		19.3257	94.6387
20899	Thu Mar 23 11:16:33 2017_x000D_	60.4342	54.5363	253.964	4.4325	1	71.6126	42.3938	96.482	1.68393	16.5045		6.10895	0
20900	Thu Mar 23 11:16:34 2017_x000D_	60.4378	54.7399	253.963	4.43249	1	71.6126	42.3938	96.482	1.68393	16.6524		13.6372	0
20901	Thu Mar 23 11:16:34 2017_x000D_	60.2468	55.1524	253.964	4.43251	1	71.6126	42.3938	96.482	1.68393	17.0869		8.56271	0
20902	Thu Mar 23 11:16:34 2017_x000D_	60.0522	55.3612	253.965	4.43253	1	71.6126	42.3938	96.482	1.68393	17.3723		18.3209	79.3916
20903	Thu Mar 23 11:16:34 2017_x000D_	60.063	55.9718	253.963	4.43249	1	71.2653	45.0173	96.482	1.68393	15.6682		4.27931	0
20904	Thu Mar 23 11:16:34 2017_x000D_	59.9658	56.0762	252.246	4.40253	1	71.2653	45.0173	96.482	1.68393	15.8107		4.28135	0
20905	Thu Mar 23 11:16:34 2017_x000D_	59.8685	56.1806	253.965	4.43252	1	71.2653	45.0173	96.482	1.68393	15.9533		12.2089	0
20906	Thu Mar 23 11:16:34 2017_x000D_	59.8756	56.5875	253.963	4.4325	1	71.2653	45.0173	96.482	1.68393	16.2356		6.81054	53.1705
20907	Thu Mar 23 11:16:34 2017_x000D_	59.7802	56.7935	256.671	4.47975	1	70.9614	46.7634	96.726	1.68819	15.0207		6.8118	0
20908	Thu Mar 23 11:16:34 2017_x000D_	59.6847	56.9995	259.448	4.52823	1	70.9614	46.7634	96.726	1.68819	15.2296		22.2095	0
20909	Thu Mar 23 11:16:34 2017_x000D_	59.4992	57.7162	265.459	4.63314	1	70.9614	46.7634	96.726	1.68819	15.8539		6.09091	0
20910	Thu Mar 23 11:16:34 2017_x000D_	59.5027	57.9192	-88.98	-1.55299	1	70.9614	46.7634	96.726	1.68819	15.9923		3.03621	0
20911	Thu Mar 23 11:16:34 2017_x000D_	59.5039	58.0204	-71.8227	-1.25354	1	70.9614	46.7634	96.726	1.68819	16.0622		6.0908	46.6304
20912	Thu Mar 23 11:16:34 2017_x000D_	59.5072	58.2234	-66.5821	-1.16208	1	70.6685	48.2899	100.553	1.75499	14.9415		4.22148	0
20913	Thu Mar 23 11:16:34 2017_x000D_	59.6072	58.3224	-50.3767	-0.879239	1	70.6685	48.2899	100.553	1.75499	14.9333		6.76077	0
20914	Thu Mar 23 11:16:34 2017_x000D_	59.7097	58.5231	-44.4249	-0.775362	1	70.6685	48.2899	100.553	1.75499	14.9938		3.04833	0
20915	Thu Mar 23 11:16:34 2017_x000D_	59.7112	58.6247	-38.4404	-0.670911	1	70.6685	48.2899	100.553	1.75499	15.0622		10.7374	35.6097
20916	Thu Mar 23 11:16:34 2017_x000D_	60.0112	58.8199	-24.4115	-0.426061	1	70.1802	49.3718	119.644	2.08817	13.8807		5.94213	0
20917	Thu Mar 23 11:16:34 2017_x000D_	60.2092	58.8146	-19.1606	-0.334416	1	70.1802	49.3718	119.644	2.08817	13.7327		9.38403	0
20918	Thu Mar 23 11:16:34 2017_x000D_	60.5077	58.9081	-9.99644	-0.174471	1	70.1802	49.3718	119.644	2.08817	13.583		6.64459	0
20919	Thu Mar 23 11:16:34 2017_x000D_	60.7073	59.0041	-7.13608	-0.124548	1	70.1802	49.3718	119.644	2.08817	13.5099		8.89257	109.711
20920	Thu Mar 23 11:16:34 2017_x000D_	61.0036	58.9957	-6.7255	-0.117382	1	67.0439	51.2526	157.772	2.75363	9.82043		20.9426	0
20921	Thu Mar 23 11:16:35 2017_x000D_	61.6969	59.0773	-9.99782	-0.174495	1	67.0439	51.2526	157.772	2.75363	9.47715		11.8518	0
20922	Thu Mar 23 11:16:35 2017_x000D_	62.0918	59.0661	-10.0005	-0.174542	1	67.0439	51.2526	157.772	2.75363	9.25063		12.194	0
20923	Thu Mar 23 11:16:35 2017_x000D_	62.4882	59.156	-12.8071	-0.223526	1	67.0439	51.2526	157.772	2.75363	9.1224		18.6945	71.3195
20924	Thu Mar 23 11:16:35 2017_x000D_	63.0831	59.3415	-18.2148	-0.317908	1	65.0254	52.5085	146.799	2.56213	7.10369		9.3511	0
20925	Thu Mar 23 11:16:35 2017_x000D_	63.3807	59.4342	-21.8605	-0.381538	1	65.0254	52.5085	146.799	2.56213	7.11831		19.8372	0
20926	Thu Mar 23 11:16:35 2017_x000D_	63.9766	59.7208	-24.4418	-0.42659	1	65.0254	52.5085	146.799	2.56213	7.28816		11.8219	0
20927	Thu Mar 23 11:16:35 2017_x000D_	64.3705	59.7094	-24.4482	-0.426702	1	65.0254	52.5085	146.799	2.56213	7.23062		23.843	0
20928	Thu Mar 23 11:16:35 2017_x000D_	65.0659	60.0942	-25.6989	-0.44853	1	65.0254	52.5085	146.799	2.56213	7.58581		10.6601	38.4155
20929	Thu Mar 23 11:16:35 2017_x000D_	65.3638	60.2879	-24.444	-0.426628	1	63.9076	53.1332	148.1	2.58482	7.30139		18.629	0
20930	Thu Mar 23 11:16:35 2017_x000D_	65.9566	60.4728	-24.4469	-0.426678	1	63.9076	53.1332	148.1	2.58482	7.62024		8.4007	0
20931	Thu Mar 23 11:16:35 2017_x000D_	66.1562	60.6692	-24.4432	-0.426615	1	63.9076	53.1332	148.1	2.58482	7.86432		9.31495	0
20932	Thu Mar 23 11:16:35 2017_x000D_	66.4526	60.7617	-23.0201	-0.401776	1	63.9076	53.1332	148.1	2.58482	8.04183		10.6385	14.7855
20933	Thu Mar 23 11:16:35 2017_x000D_	66.7499	60.955	-21.8548	-0.381439	1	63.6691	53.5645	143.947	2.51235	8.00692		15.8337	0
20934	Thu Mar 23 11:16:35 2017_x000D_	67.2433	61.1424	-20.7908	-0.362868	1	63.6691	53.5645	143.947	2.51235	8.37851		9.3026	0
20935	Thu Mar 23 11:16:35 2017_x000D_	67.5393	61.2348	-19.1649	-0.33449	1	63.6691	53.5645	143.947	2.51235	8.59139		18.575	0
20936	Thu Mar 23 11:16:35 2017_x000D_	68.1304	61.4191	-19.1657	-0.334505	1	63.6691	53.5645	143.947	2.51235	9.03316		10.6118	0
20937	Thu Mar 23 11:16:35 2017_x000D_	68.4269	61.612	-18.1973	-0.317602	1	63.6691	53.5645	143.947	2.51235	9.34874		18.5522	23.8437
20938	Thu Mar 23 11:16:35 2017_x000D_	69.0173	61.796	-18.1976	-0.317609	1	63.2029	54.2082	142.383	2.48505	9.55939		12.0869	0
20939	Thu Mar 23 11:16:35 2017_x000D_	69.4102	61.8852	-15.521	-0.270892	1	63.2029	54.2082	142.383	2.48505	9.87253		6.55739	0
20940	Thu Mar 23 11:16:35 2017_x000D_	69.6072	61.9799	-18.198	-0.317614	1	63.2029	54.2082	142.383	2.48505	10.0705		22.3253	0
20941	Thu Mar 23 11:16:35 2017_x000D_	70.296	62.2616	-16.3712	-0.285732	1	63.2029	54.2082	142.383	2.48505	10.7317		9.24391	59.775
20942	Thu Mar 23 11:16:36 2017_x000D_	70.5902	62.3532	-18.1962	-0.317583	1	64.4309	55.7773	98.1129	1.71239	9.00996		21.295	0
20943	Thu Mar 23 11:16:36 2017_x000D_	71.2767	62.5337	-19.165	-0.334493	1	64.4309	55.7773	98.1129	1.71239	9.61842		9.23996	0
20944	Thu Mar 23 11:16:36 2017_x000D_	71.5707	62.6255	-15.5162	-0.270808	1	64.4309	55.7773	98.1129	1.71239	9.89316		19.6156	0
20945	Thu Mar 23 11:16:36 2017_x000D_	72.1598	62.9092	-18.1948	-0.31756	1	64.4309	55.7773	98.1129	1.71239	10.5166		11.7055	41.512
20946	Thu Mar 23 11:16:36 2017_x000D_	72.5498	62.8972	-18.1997	-0.317644	1	65.2457	56.8957	55.8112	0.974089	9.45346		23.5725	0
20947	Thu Mar 23 11:16:36 2017_x000D_	73.237	63.2782	-19.1628	-0.334453	1	65.2457	56.8957	55.8112	0.974089	10.2273		0	0
20948	Thu Mar 23 11:16:36 2017_x000D_	73.237	63.2782	-19.1628	-0.334453	1	65.2457	56.8957	55.8112	0.974089	10.2273		21.2076	0
20949	Thu Mar 23 11:16:36 2017_x000D_	73.9207	63.4579	-18.1959	-0.317579	1	65.2457	56.8957	55.8112	0.974089	10.8774		18.4175	0
20950	Thu Mar 23 11:16:36 2017_x000D_	74.5068	63.6406	-18.1962	-0.317584	1	65.2457	56.8957	55.8112	0.974089	11.4569		6.50904	41.4994
20951	Thu Mar 23 11:16:36 2017_x000D_	74.7023	63.7347	-20.799	-0.363011	1	66.0602	58.0138	20.8168	0.363322	10.3641		9.21151	0
20952	Thu Mar 23 11:16:36 2017_x000D_	74.9954	63.8262	-19.1649	-0.334491	1	66.0602	58.0138	20.8168	0.363322	10.6594		15.6571	0
20953	Thu Mar 23 11:16:36 2017_x000D_	75.4833	64.0115	-18.1945	-0.317553	1	66.0602	58.0138	20.8168	0.363322	11.1699		6.50363	0
20954	Thu Mar 23 11:16:36 2017_x000D_	75.6786	64.1056	-20.7991	-0.363012	1	66.0602	58.0138	20.8168	0.363322	11.3852		13.0073	78.1735
20955	Thu Mar 23 11:16:36 2017_x000D_	76.0692	64.2938	-20.7977	-0.362988	1	68.3928	59.1753	13.8241	0.241276	9.22638		9.1954	0
20956	Thu Mar 23 11:16:36 2017_x000D_	76.3618	64.3851	-19.1621	-0.334441	1	68.3928	59.1753	13.8241	0.241276	9.52087		5.82288	0
20957	Thu Mar 23 11:16:36 2017_x000D_	76.5558	64.379	-19.1645	-0.334484	1	68.3928	59.1753	13.8241	0.241276	9.68055		12.9911	0
20958	Thu Mar 23 11:16:36 2017_x000D_	76.9459	64.567	-19.1628	-0.334454	1	68.3928	59.1753	13.8241	0.241276	10.1107		2.9024	49.2616
20959	Thu Mar 23 11:16:36 2017_x000D_	77.0426	64.564	-18.1932	-0.317531	1	69.8786	59.8744	15.4153	0.269047	8.56243		16.9508	0
20960	Thu Mar 23 11:16:36 2017_x000D_	77.5306	64.8488	-21.8695	-0.381695	1	69.8786	59.8744	15.4153	0.269047	9.12676		5.81117	0
20961	Thu Mar 23 11:16:36 2017_x000D_	77.7242	64.8424	-26.9815	-0.470916	1	69.8786	59.8744	15.4153	0.269047	9.28625		6.62905	0
20962	Thu Mar 23 11:16:36 2017_x000D_	77.6255	64.6447	-40.8313	-0.712641	1	69.8786	59.8744	15.4153	0.269047	9.09781		0.0127279	0
20963	Thu Mar 23 11:16:36 2017_x000D_	77.6258	64.6444	-48.6164	-0.848516	1	69.8786	59.8744	15.4153	0.269047	9.09791		6.61563	67.5872
20964	Thu Mar 23 11:16:37 2017_x000D_	77.5273	64.4471	-58.4673	-1.02045	1	72.0142	60.5919	6.62297	0.115593	6.72732		0.0108167	0
20965	Thu Mar 23 11:16:37 2017_x000D_	77.5276	64.4473	-63.3305	-1.10533	1	72.0142	60.5919	6.62297	0.115593	6.72768		2.9352	0
20966	Thu Mar 23 11:16:37 2017_x000D_	77.6254	64.4445	-83.8465	-1.4634	1	72.0142	60.5919	6.62297	0.115593	6.80647		0.0067082	0
20967	Thu Mar 23 11:16:37 2017_x000D_	77.6255	64.4447	-89.3859	-1.56008	1	72.0142	60.5919	6.62297	0.115593	6.80667		3.02729	39.4412
20968	Thu Mar 23 11:16:37 2017_x000D_	77.6269	64.5456	253.72	4.42825	1	73.3038	60.8476	13.028	0.227382	5.68897		4.14295	0
20969	Thu Mar 23 11:16:37 2017_x000D_	77.7248	64.643	245.014	4.2763	1	73.3038	60.8476	13.028	0.227382	5.82669		8.46581	0
20970	Thu Mar 23 11:16:37 2017_x000D_	77.5329	64.8499	232.885	4.06461	1	73.3038	60.8476	13.028	0.227382	5.82269		3.00912	0
20971	Thu Mar 23 11:16:37 2017_x000D_	77.5338	64.9502	227.123	3.96404	1	73.3038	60.8476	13.028	0.227382	5.89273		17.2722	53.3869
20972	Thu Mar 23 11:16:37 2017_x000D_	77.0524	65.266	223.381	3.89874	1	75.0156	61.334	6.24376	0.108974	4.42823		14.9922	0
20973	Thu Mar 23 11:16:37 2017_x000D_	76.7661	65.6756	225.187	3.93026	1	75.0156	61.334	6.24376	0.108974	4.68121		10.6963	0
20974	Thu Mar 23 11:16:37 2017_x000D_	76.4776	65.8851	227.122	3.96403	1	75.0156	61.334	6.24376	0.108974	4.78016		10.8222	0
20975	Thu Mar 23 11:16:37 2017_x000D_	76.2872	66.1915	229.053	3.99773	1	75.0156	61.334	6.24376	0.108974	5.02118		23.3869	0
20976	Thu Mar 23 11:16:37 2017_x000D_	75.8093	66.8074	234.526	4.09326	1	75.0156	61.334	6.24376	0.108974	5.53065		10.7005	33.3029
20977	Thu Mar 23 11:16:37 2017_x000D_	75.5207	67.017	236.65	4.13032	1	76.1098	61.1468	329.085	5.74363	5.89969		19.1845	0
20978	Thu Mar 23 11:16:37 2017_x000D_	75.1385	67.5297	242.617	4.23446	1	76.1098	61.1468	329.085	5.74363	6.45638		6.72152	0
20979	Thu Mar 23 11:16:37 2017_x000D_	75.0439	67.7328	245.022	4.27644	1	76.1098	61.1468	329.085	5.74363	6.6717		20.1753	0
20980	Thu Mar 23 11:16:37 2017_x000D_	74.7599	68.3424	247.534	4.32028	1	76.1098	61.1468	329.085	5.74363	7.32113		8.99461	47.4704
20981	Thu Mar 23 11:16:37 2017_x000D_	74.7634	68.6422	248.622	4.33927	1	77.4534	60.311	335.42	5.85418	8.75471		13.4458	0
20982	Thu Mar 23 11:16:37 2017_x000D_	74.5742	69.0485	248.622	4.33927	1	77.4534	60.311	335.42	5.85418	9.19966		17.5153	0
20983	Thu Mar 23 11:16:37 2017_x000D_	74.2891	69.558	247.277	4.31581	1	77.4534	60.311	335.42	5.85418	9.77342		9.51295	0
20984	Thu Mar 23 11:16:37 2017_x000D_	74.1956	69.861	248.622	4.33928	1	77.4534	60.311	335.42	5.85418	10.0904		19.0213	26.9568
20985	Thu Mar 23 11:16:38 2017_x000D_	74.0088	70.4669	248.622	4.33927	1	78.3309	60.1176	334.779	5.84299	11.2155		10.8222	0
20986	Thu Mar 23 11:16:38 2017_x000D_	73.8184	70.7733	247.533	4.32027	1	78.3309	60.1176	334.779	5.84299	11.5718		9.50919	0
20987	Thu Mar 23 11:16:38 2017_x000D_	73.725	71.0762	246.197	4.29695	1	78.3309	60.1176	334.779	5.84299	11.8872		20.1551	0
20988	Thu Mar 23 11:16:38 2017_x000D_	73.4413	71.6852	248.623	4.33929	1	78.3309	60.1176	334.779	5.84299	12.5586		19.0052	0
20989	Thu Mar 23 11:16:38 2017_x000D_	73.2547	72.2906	248.622	4.33928	1	78.3309	60.1176	334.779	5.84299	13.189		9.50919	9.33324
20990	Thu Mar 23 11:16:38 2017_x000D_	73.1613	72.5935	245.019	4.27639	1	78.5585	59.9055	344.799	6.01787	13.7882		13.4336	0
20991	Thu Mar 23 11:16:38 2017_x000D_	72.9722	72.9994	245.019	4.27639	1	78.5585	59.9055	344.799	6.01787	14.2358		8.44869	0
20992	Thu Mar 23 11:16:38 2017_x000D_	72.7806	73.2058	245.02	4.27641	1	78.5585	59.9055	344.799	6.01787	14.5011		18.9957	0
20993	Thu Mar 23 11:16:38 2017_x000D_	72.5941	73.8109	245.019	4.27639	1	78.5585	59.9055	344.799	6.01787	15.1306		10.8088	0
20994	Thu Mar 23 11:16:38 2017_x000D_	72.4039	74.1169	246.197	4.29695	1	78.5585	59.9055	344.965	6.02078	15.4869		16.1749	0
20995	Thu Mar 23 11:16:38 2017_x000D_	72.2161	74.6223	245.019	4.27639	1	78.5585	59.9055	344.965	6.02078	16.0253		9.48736	0
20996	Thu Mar 23 11:16:38 2017_x000D_	72.1229	74.9245	248.623	4.33929	1	78.5585	59.9055	344.965	6.02078	16.3397		20.135	0
20997	Thu Mar 23 11:16:38 2017_x000D_	71.8395	75.5329	246.197	4.29694	1	78.5585	59.9055	344.965	6.02078	17.0106		6.70938	0
20998	Thu Mar 23 11:16:38 2017_x000D_	71.745	75.7356	248.624	4.3393	1	78.5585	59.9055	344.965	6.02078	17.2341		6.71355	23.3458
20999	Thu Mar 23 11:16:38 2017_x000D_	71.6506	75.9385	246.197	4.29694	1	78.9587	60.5729	65.8229	1.14883	17.015		16.1616	0
21000	Thu Mar 23 11:16:38 2017_x000D_	71.463	76.4435	245.019	4.27638	1	78.9587	60.5729	65.8229	1.14883	17.5517		8.44869	0
21001	Thu Mar 23 11:16:38 2017_x000D_	71.2714	76.6499	245.019	4.27639	1	78.9587	60.5729	65.8229	1.14883	17.8203		5.97055	0
21002	Thu Mar 23 11:16:38 2017_x000D_	71.2741	76.8489	245.019	4.27638	1	78.9587	60.5729	65.8229	1.14883	17.9989		13.4175	39.7287
21003	Thu Mar 23 11:16:38 2017_x000D_	71.0852	77.2543	245.019	4.27638	1	79.1093	61.8886	83.377	1.4552	17.3347		8.44665	0
21004	Thu Mar 23 11:16:38 2017_x000D_	70.8937	77.4607	245.019	4.27639	1	79.1093	61.8886	83.377	1.4552	17.6064		12.3588	0
21005	Thu Mar 23 11:16:38 2017_x000D_	70.8019	77.8623	242.612	4.23438	1	79.1093	61.8886	83.377	1.4552	18.0048		6.70413	0
21006	Thu Mar 23 11:16:39 2017_x000D_	70.7076	78.0649	245.019	4.27638	1	79.1093	61.8886	83.377	1.4552	18.228		9.48736	47.6086
21007	Thu Mar 23 11:16:39 2017_x000D_	70.6144	78.3671	241.247	4.21056	1	78.1771	63.1729	120.654	2.10581	16.9723		4.2223	0
21008	Thu Mar 23 11:16:39 2017_x000D_	70.5187	78.4703	240.315	4.19428	1	78.1771	63.1729	120.654	2.10581	17.1074		4.22011	0
21009	Thu Mar 23 11:16:39 2017_x000D_	70.6144	78.3672	236.647	4.13027	1	78.1771	63.1729	120.654	2.10581	16.9724		13.2042	0
21010	Thu Mar 23 11:16:39 2017_x000D_	70.9994	78.1539	221.371	3.86365	1	78.1771	63.1729	120.654	2.10581	16.6117		6.70014	0
21011	Thu Mar 23 11:16:39 2017_x000D_	71.0936	77.9514	215.287	3.75746	1	78.1771	63.1729	120.654	2.10581	16.3884		15.8586	67.9436
21012	Thu Mar 23 11:16:39 2017_x000D_	71.5754	77.7339	201.753	3.52125	1	76.9958	65.1052	111.365	1.94368	13.7428		2.90324	0
21013	Thu Mar 23 11:16:39 2017_x000D_	71.6721	77.7301	195.821	3.41773	1	76.9958	65.1052	111.365	1.94368	13.7015		2.89449	0
21014	Thu Mar 23 11:16:39 2017_x000D_	71.7685	77.7261	184.864	3.22649	1	76.9958	65.1052	111.365	1.94368	13.6606		4.09888	0
21015	Thu Mar 23 11:16:39 2017_x000D_	71.8666	77.8212	171.117	2.98655	1	76.9958	65.1052	111.365	1.94368	13.7115		0.00948683	70.9886
21016	Thu Mar 23 11:16:39 2017_x000D_	71.8665	77.8209	165.784	2.89348	1	76.0204	67.2611	110.375	1.92641	11.3474		4.21132	0
21017	Thu Mar 23 11:16:39 2017_x000D_	71.7708	77.9236	157.215	2.74392	1	76.0204	67.2611	110.375	1.92641	11.4782		4.11554	0
21018	Thu Mar 23 11:16:39 2017_x000D_	71.6729	77.8275	145.847	2.54551	1	76.0204	67.2611	110.375	1.92641	11.4258		2.9089	0
21019	Thu Mar 23 11:16:39 2017_x000D_	71.576	77.831	139.699	2.43821	1	76.0204	67.2611	110.375	1.92641	11.4663		10.5616	44.2338
21020	Thu Mar 23 11:16:39 2017_x000D_	71.3783	77.5397	130.127	2.27115	1	75.3054	68.5506	116.446	2.03237	9.80949		8.23785	0
21021	Thu Mar 23 11:16:39 2017_x000D_	71.1815	77.3482	130.128	2.27116	1	75.3054	68.5506	116.446	2.03237	9.71619		18.7046	0
21022	Thu Mar 23 11:16:39 2017_x000D_	70.7865	76.8658	131.876	2.30167	1	75.3054	68.5506	116.446	2.03237	9.46377		14.6439	0
21023	Thu Mar 23 11:16:39 2017_x000D_	70.4894	76.4785	133.883	2.3367	1	75.3054	68.5506	116.446	2.03237	9.27607		22.8389	29.4839
21024	Thu Mar 23 11:16:39 2017_x000D_	69.9951	75.8995	139.682	2.43791	1	74.8288	69.4101	112.134	1.95711	8.09178		10.4933	0
21025	Thu Mar 23 11:16:39 2017_x000D_	69.7004	75.7111	141.444	2.46866	1	74.8288	69.4101	112.134	1.95711	8.12423		6.49937	0
21026	Thu Mar 23 11:16:39 2017_x000D_	69.5044	75.6188	143.571	2.50579	1	74.8288	69.4101	112.134	1.95711	8.17907		20.6679	0
21027	Thu Mar 23 11:16:39 2017_x000D_	69.0106	75.1384	147.393	2.57249	1	74.8288	69.4101	112.134	1.95711	8.16486		8.27394	0
21028	Thu Mar 23 11:16:40 2017_x000D_	68.8129	74.9461	147.39	2.57245	1	74.8288	69.4101	112.134	1.95711	8.17547		12.0053	9.32476
21029	Thu Mar 23 11:16:40 2017_x000D_	68.4219	74.8609	149.725	2.6132	1	74.6014	69.622	104.612	1.82582	8.10138		18.7106	0
21030	Thu Mar 23 11:16:40 2017_x000D_	67.9285	74.4794	151.125	2.63764	1	74.6014	69.622	104.612	1.82582	8.2536		9.21502	0
21031	Thu Mar 23 11:16:40 2017_x000D_	67.6346	74.3901	147.397	2.57256	1	74.6014	69.622	104.612	1.82582	8.44222		18.7209	0
21032	Thu Mar 23 11:16:40 2017_x000D_	67.141	74.0083	145.823	2.5451	1	74.6014	69.622	104.612	1.82582	8.65432		10.5457	9.32052
21033	Thu Mar 23 11:16:40 2017_x000D_	66.8448	73.819	147.395	2.57252	1	74.3741	69.8338	111.365	1.94368	8.51893		10.5356	0
21034	Thu Mar 23 11:16:40 2017_x000D_	66.549	73.6297	145.824	2.54511	1	74.3741	69.8338	111.365	1.94368	8.69719		21.0979	0
21035	Thu Mar 23 11:16:40 2017_x000D_	65.9566	73.2507	145.825	2.54512	1	74.3741	69.8338	111.365	1.94368	9.08458		10.5632	0
21036	Thu Mar 23 11:16:40 2017_x000D_	65.6599	73.0611	147.395	2.57252	1	74.3741	69.8338	111.365	1.94368	9.29262		21.1287	6.54517
21037	Thu Mar 23 11:16:40 2017_x000D_	65.0666	72.6816	147.395	2.57252	1	74.3632	70.0517	110.482	1.92828	9.66143		8.32276	0
21038	Thu Mar 23 11:16:40 2017_x000D_	64.8677	72.4882	147.393	2.57249	1	74.3632	70.0517	110.482	1.92828	9.80311		21.157	0
21039	Thu Mar 23 11:16:40 2017_x000D_	64.2736	72.1082	147.393	2.57249	1	74.3632	70.0517	110.482	1.92828	10.297		8.33339	0
21040	Thu Mar 23 11:16:40 2017_x000D_	64.0744	71.9146	147.39	2.57245	1	74.3632	70.0517	110.482	1.92828	10.4561		13.1191	0
21041	Thu Mar 23 11:16:40 2017_x000D_	63.679	71.7278	147.393	2.57249	1	74.3632	70.0517	110.482	1.92828	10.8149		6.55701	58.7072
21042	Thu Mar 23 11:16:40 2017_x000D_	63.4813	71.6346	149.714	2.61301	1	72.4254	69.7789	184.972	3.22838	9.13458		21.2019	0
21043	Thu Mar 23 11:16:40 2017_x000D_	62.886	71.2537	149.713	2.61299	1	72.4254	69.7789	184.972	3.22838	9.65273		8.35042	0
21044	Thu Mar 23 11:16:40 2017_x000D_	62.6863	71.0598	149.711	2.61295	1	72.4254	69.7789	184.972	3.22838	9.82297		17.1525	0
21045	Thu Mar 23 11:16:40 2017_x000D_	62.1903	70.7754	145.827	2.54517	1	72.4254	69.7789	184.972	3.22838	10.2835		10.6272	80.026
21046	Thu Mar 23 11:16:40 2017_x000D_	61.8919	70.5845	147.393	2.57249	1	69.8589	69.0517	195.972	3.42036	8.11311		13.1621	0
21047	Thu Mar 23 11:16:40 2017_x000D_	61.4952	70.3971	147.395	2.57252	1	69.8589	69.0517	195.972	3.42036	8.47122		12.5447	0
21048	Thu Mar 23 11:16:40 2017_x000D_	61.1952	70.1058	148.196	2.5865	1	69.8589	69.0517	195.972	3.42036	8.72759		15.8666	0
21049	Thu Mar 23 11:16:41 2017_x000D_	60.6995	69.9214	149.711	2.61296	1	69.8589	69.0517	195.972	3.42036	9.2006		8.38018	61.3352
21050	Thu Mar 23 11:16:41 2017_x000D_	60.499	69.7269	149.709	2.61291	1	67.9413	68.3426	192.804	3.36506	7.56995		10.6412	0
21051	Thu Mar 23 11:16:41 2017_x000D_	60.2003	69.5356	148.197	2.58653	1	67.9413	68.3426	192.804	3.36506	7.83239		8.38442	0
21052	Thu Mar 23 11:16:41 2017_x000D_	59.9997	69.341	148.195	2.58649	1	67.9413	68.3426	192.804	3.36506	8.00411		15.8972	0
21053	Thu Mar 23 11:16:41 2017_x000D_	59.5031	69.1561	149.709	2.61292	1	67.9413	68.3426	192.804	3.36506	8.47732		6.68452	0
21054	Thu Mar 23 11:16:41 2017_x000D_	59.4011	68.958	148.194	2.58648	1	67.9413	68.3426	192.804	3.36506	8.56234		9.34842	53.3915
21055	Thu Mar 23 11:16:41 2017_x000D_	59.1031	68.8669	147.395	2.57252	1	66.229	67.8574	194.073	3.38721	7.19705		10.6638	0
21056	Thu Mar 23 11:16:41 2017_x000D_	58.8037	68.6753	145.834	2.54528	1	66.229	67.8574	194.073	3.38721	7.47021		4.20292	0
21057	Thu Mar 23 11:16:41 2017_x000D_	58.703	68.5779	149.706	2.61286	1	66.229	67.8574	194.073	3.38721	7.56041		6.60795	0
21058	Thu Mar 23 11:16:41 2017_x000D_	58.5038	68.4839	152.137	2.6553	1	66.229	67.8574	194.073	3.38721	7.75056		10.6888	20.4577
21059	Thu Mar 23 11:16:41 2017_x000D_	58.2036	68.292	153.464	2.67844	1	65.5894	67.6209	199.966	3.49006	7.41623		10.6716	0
21060	Thu Mar 23 11:16:41 2017_x000D_	57.9037	68.1007	164.8	2.8763	1	65.5894	67.6209	199.966	3.49006	7.70066		5.92851	0
21061	Thu Mar 23 11:16:41 2017_x000D_	57.7062	68.1075	170.328	2.97278	1	65.5894	67.6209	199.966	3.49006	7.8982		5.91994	0
21062	Thu Mar 23 11:16:41 2017_x000D_	57.509	68.1147	187.718	3.27629	1	65.5894	67.6209	199.966	3.49006	8.09547		5.92841	32.2915
21063	Thu Mar 23 11:16:41 2017_x000D_	57.3115	68.1214	193.402	3.3755	1	64.7542	66.9419	200.427	3.49811	7.53558		11.8536	0
21064	Thu Mar 23 11:16:41 2017_x000D_	56.9166	68.1346	206.153	3.59805	1	64.7542	66.9419	200.427	3.49811	7.92783		6.6999	0
21065	Thu Mar 23 11:16:41 2017_x000D_	56.7209	68.2422	213.615	3.72829	1	64.7542	66.9419	200.427	3.49811	8.13786		4.26674	0
21066	Thu Mar 23 11:16:41 2017_x000D_	56.6241	68.3464	217.383	3.79405	1	64.7542	66.9419	200.427	3.49811	8.25052		10.8286	0
21067	Thu Mar 23 11:16:41 2017_x000D_	56.3316	68.5579	227.06	3.96294	1	64.7542	66.9419	200.427	3.49811	8.57623		6.70371	20.4616
21068	Thu Mar 23 11:16:41 2017_x000D_	56.1357	68.6654	229.005	3.99689	1	64.1145	66.7053	192.759	3.36428	8.21604		10.9322	0
21069	Thu Mar 23 11:16:41 2017_x000D_	55.9435	68.975	227.06	3.96294	1	64.1145	66.7053	192.759	3.36428	8.48038		23.6379	0
21070	Thu Mar 23 11:16:42 2017_x000D_	55.4602	69.5973	225.113	3.92896	1	64.1145	66.7053	192.759	3.36428	9.12472		13.4196	0
21071	Thu Mar 23 11:16:42 2017_x000D_	55.0681	69.8126	225.112	3.92894	1	64.1145	66.7053	192.759	3.36428	9.56518		19.3179	6.55372
21072	Thu Mar 23 11:16:42 2017_x000D_	54.5806	70.2333	219.025	3.8227	1	64.1251	66.4871	186.623	3.25719	10.2534		10.9297	0
21073	Thu Mar 23 11:16:42 2017_x000D_	54.3884	70.5428	216.684	3.78185	1	64.1251	66.4871	186.623	3.25719	10.5476		17.5454	0
21074	Thu Mar 23 11:16:42 2017_x000D_	53.8988	70.8627	212.664	3.71169	1	64.1251	66.4871	186.623	3.25719	11.1231		10.8635	0
21075	Thu Mar 23 11:16:42 2017_x000D_	53.6053	71.0748	211.259	3.68716	1	64.1251	66.4871	186.623	3.25719	11.4766		12.328	20.4672
21076	Thu Mar 23 11:16:42 2017_x000D_	53.2107	71.1895	208.774	3.64379	1	63.4852	66.2505	193.211	3.37218	11.4		21.7263	0
21077	Thu Mar 23 11:16:42 2017_x000D_	52.6238	71.6138	208.775	3.64382	1	63.4852	66.2505	193.211	3.37218	12.1134		10.8719	0
21078	Thu Mar 23 11:16:42 2017_x000D_	52.3301	71.8261	207.559	3.62259	1	63.4852	66.2505	193.211	3.37218	12.4709		21.7982	0
21079	Thu Mar 23 11:16:42 2017_x000D_	51.6396	72.0523	208.774	3.64379	1	63.4852	66.2505	193.211	3.37218	13.1901		8.55862	0
21080	Thu Mar 23 11:16:42 2017_x000D_	51.4452	72.2611	208.775	3.64382	1	63.4852	66.2505	193.211	3.37218	13.4569		13.4546	20.4682
21081	Thu Mar 23 11:16:42 2017_x000D_	51.0521	72.477	208.775	3.64382	1	62.8453	66.0138	193.606	3.37907	13.4481		15.0965	0
21082	Thu Mar 23 11:16:42 2017_x000D_	50.6612	72.7939	211.258	3.68715	1	62.8453	66.0138	193.606	3.37907	13.9435		9.48245	0
21083	Thu Mar 23 11:16:42 2017_x000D_	50.3654	72.9053	215.086	3.75397	1	62.8453	66.0138	193.606	3.37907	14.2563		18.9877	0
21084	Thu Mar 23 11:16:42 2017_x000D_	49.7731	73.1284	215.085	3.75393	1	62.8453	66.0138	193.606	3.37907	14.8829		8.56505	6.50966
21085	Thu Mar 23 11:16:42 2017_x000D_	49.5786	73.3374	215.085	3.75395	1	62.6284	66.0076	184.972	3.22838	14.9674		10.8803	0
21086	Thu Mar 23 11:16:42 2017_x000D_	49.2847	73.5499	216.677	3.78172	1	62.6284	66.0076	184.972	3.22838	15.3278		19.367	0
21087	Thu Mar 23 11:16:42 2017_x000D_	48.7959	73.9716	215.086	3.75396	1	62.6284	66.0076	184.972	3.22838	15.9613		10.8845	0
21088	Thu Mar 23 11:16:42 2017_x000D_	48.5019	74.1842	216.677	3.78173	1	62.6284	66.0076	184.972	3.22838	16.3222		19.3755	13.0192
21089	Thu Mar 23 11:16:42 2017_x000D_	48.0129	74.6061	215.087	3.75398	1	62.1946	65.9953	165.441	2.8875	16.5912		10.8886	0
21090	Thu Mar 23 11:16:42 2017_x000D_	47.7188	74.8188	216.677	3.78174	1	62.1946	65.9953	165.441	2.8875	16.953		16.2162	0
21091	Thu Mar 23 11:16:42 2017_x000D_	47.2251	75.0389	215.086	3.75396	1	62.1946	65.9953	165.441	2.8875	17.4892		10.8935	0
21092	Thu Mar 23 11:16:43 2017_x000D_	46.9308	75.2516	216.676	3.78171	1	62.1946	65.9953	165.441	2.8875	17.8511		10.9036	87.2745
21093	Thu Mar 23 11:16:43 2017_x000D_	46.6363	75.4646	215.086	3.75396	1	59.3428	66.5701	167.209	2.91834	15.5102		8.57558	0
21094	Thu Mar 23 11:16:43 2017_x000D_	46.4415	75.6738	215.087	3.75397	1	59.3428	66.5701	167.209	2.91834	15.7899		20.2457	0
21095	Thu Mar 23 11:16:43 2017_x000D_	45.85	75.9987	212.664	3.71169	1	59.3428	66.5701	167.209	2.91834	16.4607		8.57558	0
21096	Thu Mar 23 11:16:43 2017_x000D_	45.6552	76.2079	212.665	3.7117	1	59.3428	66.5701	167.209	2.91834	16.7403		15.1373	0
21097	Thu Mar 23 11:16:43 2017_x000D_	45.2632	76.5256	215.087	3.75397	1	59.3428	66.5701	167.209	2.91834	17.2438		12.4063	53.9725
21098	Thu Mar 23 11:16:43 2017_x000D_	44.8662	76.6414	212.664	3.71169	1	57.5859	66.9574	159.745	2.78808	15.9866		15.1415	0
21099	Thu Mar 23 11:16:43 2017_x000D_	44.4741	76.9592	215.086	3.75395	1	57.5859	66.9574	159.745	2.78808	16.4911		8.58201	0
21100	Thu Mar 23 11:16:43 2017_x000D_	44.2792	77.1686	215.086	3.75397	1	57.5859	66.9574	159.745	2.78808	16.7731		16.247	0
21101	Thu Mar 23 11:16:43 2017_x000D_	43.7846	77.3892	216.674	3.78168	1	57.5859	66.9574	159.745	2.78808	17.3002		6.79859	64.685
21102	Thu Mar 23 11:16:43 2017_x000D_	43.6895	77.5949	215.086	3.75397	1	55.5908	67.7751	180	3.14159	15.4295		8.58406	0
21103	Thu Mar 23 11:16:43 2017_x000D_	43.4945	77.8043	215.087	3.75398	1	55.5908	67.7751	180	3.14159	15.7132		13.5193	0
21104	Thu Mar 23 11:16:43 2017_x000D_	43.0996	78.0214	215.087	3.75397	1	55.5908	67.7751	180	3.14159	16.156		2.99905	0
21105	Thu Mar 23 11:16:43 2017_x000D_	42.9997	78.0251	216.675	3.78169	1	55.5908	67.7751	180	3.14159	16.2357		10.9259	53.0423
21106	Thu Mar 23 11:16:43 2017_x000D_	42.7045	78.2384	215.086	3.75396	1	54.0297	68.6052	159.225	2.77899	14.868		10.9301	0
21107	Thu Mar 23 11:16:43 2017_x000D_	42.4092	78.4518	208.793	3.64412	1	54.0297	68.6052	159.225	2.77899	15.2313		15.1639	0
21108	Thu Mar 23 11:16:43 2017_x000D_	42.0163	78.7698	200.696	3.5028	1	54.0297	68.6052	159.225	2.77899	15.7366		6.02543	0
21109	Thu Mar 23 11:16:43 2017_x000D_	41.8156	78.7775	193.568	3.3784	1	54.0297	68.6052	159.225	2.77899	15.8953		3.01983	0
21110	Thu Mar 23 11:16:43 2017_x000D_	41.715	78.781	182.2	3.17999	1	54.0297	68.6052	159.225	2.77899	15.9749		3.00194	79.377
21111	Thu Mar 23 11:16:43 2017_x000D_	41.615	78.7846	176.437	3.0794	1	51.5899	69.629	158.386	2.76436	13.5397		9.02671	0
21112	Thu Mar 23 11:16:43 2017_x000D_	41.3143	78.7953	159.091	2.77667	1	51.5899	69.629	158.386	2.76436	13.7699		9.48166	0
21113	Thu Mar 23 11:16:44 2017_x000D_	41.0113	78.7054	150.366	2.62438	1	51.5899	69.629	158.386	2.76436	13.9387		10.8037	0
21114	Thu Mar 23 11:16:44 2017_x000D_	40.706	78.5144	136.602	2.38415	1	51.5899	69.629	158.386	2.76436	14.0503		6.69404	53.0423
21115	Thu Mar 23 11:16:44 2017_x000D_	40.5034	78.4209	130.628	2.27989	1	50.0288	70.4591	166.235	2.90134	12.4146		13.4658	0
21116	Thu Mar 23 11:16:44 2017_x000D_	40.2932	78.0243	117.994	2.05939	1	50.0288	70.4591	166.235	2.90134	12.3294		4.24625	0
21117	Thu Mar 23 11:16:44 2017_x000D_	40.1905	77.9269	114.248	1.99401	1	50.0288	70.4591	166.235	2.90134	12.3515		22.0079	0
21118	Thu Mar 23 11:16:44 2017_x000D_	39.972	77.2266	108.102	1.88673	1	50.0288	70.4591	166.235	2.90134	12.1218		9.5572	44.0978
21119	Thu Mar 23 11:16:44 2017_x000D_	39.8637	76.927	111.63	1.94831	1	48.6951	71.0771	163.748	2.85795	10.5932		12.4874	0
21120	Thu Mar 23 11:16:44 2017_x000D_	39.7528	76.5258	114.242	1.99391	1	48.6951	71.0771	163.748	2.85795	10.4715		24.9797	0
21121	Thu Mar 23 11:16:44 2017_x000D_	39.5311	75.7232	114.238	1.99383	1	48.6951	71.0771	163.748	2.85795	10.2745		15.0885	0
21122	Thu Mar 23 11:16:44 2017_x000D_	39.219	75.3288	116.761	2.03786	1	48.6951	71.0771	163.748	2.85795	10.3862		20.2813	41.477
21123	Thu Mar 23 11:16:44 2017_x000D_	38.9016	74.7319	121.9	2.12755	1	47.3716	71.4769	173.274	3.0242	9.07391		9.59796	0
21124	Thu Mar 23 11:16:44 2017_x000D_	38.7929	74.431	122.866	2.14442	1	47.3716	71.4769	173.274	3.0242	9.07308		9.59232	0
21125	Thu Mar 23 11:16:44 2017_x000D_	38.6842	74.1303	126.673	2.21086	1	47.3716	71.4769	173.274	3.0242	9.08358		21.3462	0
21126	Thu Mar 23 11:16:44 2017_x000D_	38.1676	73.641	130.579	2.27904	1	47.3716	71.4769	173.274	3.0242	9.455		8.54557	0
21127	Thu Mar 23 11:16:44 2017_x000D_	37.9609	73.445	130.58	2.27906	1	47.3716	71.4769	173.274	3.0242	9.6143		10.9117	29.4003
21128	Thu Mar 23 11:16:44 2017_x000D_	37.7515	73.1476	132.413	2.31104	1	46.4824	71.8889	168.239	2.93632	8.82116		15.1437	0
21129	Thu Mar 23 11:16:44 2017_x000D_	37.4382	72.7518	134.538	2.34814	1	46.4824	71.8889	168.239	2.93632	9.08527		15.1429	0
21130	Thu Mar 23 11:16:44 2017_x000D_	37.1252	72.3558	132.41	2.311	1	46.4824	71.8889	168.239	2.93632	9.36884		17.1273	0
21131	Thu Mar 23 11:16:44 2017_x000D_	36.7109	71.963	132.412	2.31102	1	46.4824	71.8889	168.239	2.93632	9.77178		8.56895	39.5325
21132	Thu Mar 23 11:16:44 2017_x000D_	36.5036	71.7665	132.413	2.31103	1	45.1895	71.6342	195.035	3.404	8.68691		8.5732	0
21133	Thu Mar 23 11:16:44 2017_x000D_	36.2962	71.5699	132.413	2.31105	1	45.1895	71.6342	195.035	3.404	8.89353		19.4421	0
21134	Thu Mar 23 11:16:44 2017_x000D_	35.8785	71.0744	130.582	2.27908	1	45.1895	71.6342	195.035	3.404	9.32781		8.58168	0
21135	Thu Mar 23 11:16:45 2017_x000D_	35.6709	70.8776	130.583	2.2791	1	45.1895	71.6342	195.035	3.404	9.54862		8.58592	0
21136	Thu Mar 23 11:16:45 2017_x000D_	35.4632	70.6807	130.584	2.27912	1	45.1895	71.6342	195.035	3.404	9.77293		15.1958	66.6736
21137	Thu Mar 23 11:16:45 2017_x000D_	35.149	70.2834	128.35	2.24013	1	43.2853	70.4882	207.54	3.62225	8.13888		8.59647	0
21138	Thu Mar 23 11:16:45 2017_x000D_	34.9411	70.0862	128.351	2.24015	1	43.2853	70.4882	207.54	3.62225	8.35388		19.4886	0
21139	Thu Mar 23 11:16:45 2017_x000D_	34.5223	69.5896	126.695	2.21124	1	43.2853	70.4882	207.54	3.62225	8.80895		9.18354	0
21140	Thu Mar 23 11:16:45 2017_x000D_	34.5138	69.2836	128.346	2.24005	1	43.2853	70.4882	207.54	3.62225	8.85383		17.2162	49.3783
21141	Thu Mar 23 11:16:45 2017_x000D_	34.0975	68.8886	128.349	2.2401	1	41.7945	69.7906	194.559	3.39569	7.74967		6.82306	0
21142	Thu Mar 23 11:16:45 2017_x000D_	33.9907	68.6878	125.981	2.19878	1	41.7945	69.7906	194.559	3.39569	7.88134		15.2571	0
21143	Thu Mar 23 11:16:45 2017_x000D_	33.6751	68.289	128.347	2.24008	1	41.7945	69.7906	194.559	3.39569	8.25709		4.30976	0
21144	Thu Mar 23 11:16:45 2017_x000D_	33.571	68.19	124.377	2.17079	1	41.7945	69.7906	194.559	3.39569	8.37782		4.31216	37.7813
21145	Thu Mar 23 11:16:45 2017_x000D_	33.4666	68.0912	128.348	2.2401	1	40.7381	69.105	213.285	3.72252	7.34183		13.6745	0
21146	Thu Mar 23 11:16:45 2017_x000D_	33.2523	67.6889	128.346	2.24005	1	40.7381	69.105	213.285	3.72252	7.61857		8.62822	0
21147	Thu Mar 23 11:16:45 2017_x000D_	33.0437	67.4909	128.347	2.24008	1	40.7381	69.105	213.285	3.72252	7.86188		12.9489	0
21148	Thu Mar 23 11:16:45 2017_x000D_	32.7305	67.1939	132.402	2.31085	1	40.7381	69.105	213.285	3.72252	8.23249		6.85288	32.3979
21149	Thu Mar 23 11:16:45 2017_x000D_	32.6229	66.9924	134.516	2.34775	1	39.8989	68.4253	209.617	3.65851	7.41575		8.62833	0
21150	Thu Mar 23 11:16:45 2017_x000D_	32.4142	66.7945	138.627	2.41949	1	39.8989	68.4253	209.617	3.65851	7.6603		17.291	0
21151	Thu Mar 23 11:16:45 2017_x000D_	31.9956	66.3983	155.033	2.70584	1	39.8989	68.4253	209.617	3.65851	8.1591		0.0134164	0
21152	Thu Mar 23 11:16:45 2017_x000D_	31.9958	66.3987	160.39	2.79933	1	39.8989	68.4253	209.617	3.65851	8.1588		6.82395	0
21153	Thu Mar 23 11:16:45 2017_x000D_	31.7894	66.3031	170.414	2.97428	1	39.8989	68.4253	209.617	3.65851	8.38258		6.08473	14.5021
21154	Thu Mar 23 11:16:45 2017_x000D_	31.5867	66.3102	187.575	3.2738	1	39.4741	68.1946	208.146	3.63283	8.10938		3.04071	0
21155	Thu Mar 23 11:16:45 2017_x000D_	31.4854	66.3136	193.794	3.38235	1	39.4741	68.1946	208.146	3.63283	8.20716		12.5767	0
21156	Thu Mar 23 11:16:46 2017_x000D_	31.0824	66.4291	209.869	3.6629	1	39.4741	68.1946	208.146	3.63283	8.57541		6.10212	0
21157	Thu Mar 23 11:16:46 2017_x000D_	30.8791	66.4356	214.882	3.7504	1	39.4741	68.1946	208.146	3.63283	8.77315		11.0322	14.5021
21158	Thu Mar 23 11:16:46 2017_x000D_	30.5804	66.6501	224.848	3.92433	1	39.0493	67.9639	217.418	3.79466	8.5702		4.33428	0
21159	Thu Mar 23 11:16:46 2017_x000D_	30.4818	66.7557	229.078	3.99817	1	39.0493	67.9639	217.418	3.79466	8.65227		17.9185	0
21160	Thu Mar 23 11:16:46 2017_x000D_	30.1917	67.2778	233.282	4.07153	1	39.0493	67.9639	217.418	3.79466	8.88413		13.022	0
21161	Thu Mar 23 11:16:46 2017_x000D_	29.8955	67.5951	232.849	4.06399	1	39.0493	67.9639	217.418	3.79466	9.16123		11.0808	23.3768
21162	Thu Mar 23 11:16:46 2017_x000D_	29.701	67.9091	231.036	4.03234	1	38.417	67.5085	208.889	3.6458	8.7252		8.68128	0
21163	Thu Mar 23 11:16:46 2017_x000D_	29.5035	68.1206	231.036	4.03234	1	38.417	67.5085	208.889	3.6458	8.93449		21.7118	0
21164	Thu Mar 23 11:16:46 2017_x000D_	29.0096	68.6496	226.965	3.96128	1	38.417	67.5085	208.889	3.6458	9.47635		11.0808	0
21165	Thu Mar 23 11:16:46 2017_x000D_	28.8151	68.9636	224.85	3.92437	1	38.417	67.5085	208.889	3.6458	9.71153		17.8823	27.5183
21166	Thu Mar 23 11:16:46 2017_x000D_	28.3149	69.2878	220.64	3.85089	1	37.7947	66.8346	222.982	3.89177	9.79208		6.87822	0
21167	Thu Mar 23 11:16:46 2017_x000D_	28.2191	69.4961	218.854	3.81972	1	37.7947	66.8346	222.982	3.89177	9.9386		20.5677	0
21168	Thu Mar 23 11:16:46 2017_x000D_	27.6169	69.8238	216.495	3.77855	1	37.7947	66.8346	222.982	3.89177	10.6077		8.68552	0
21169	Thu Mar 23 11:16:46 2017_x000D_	27.4193	70.0354	216.496	3.77856	1	37.7947	66.8346	222.982	3.89177	10.8579		9.69665	0
21170	Thu Mar 23 11:16:46 2017_x000D_	27.1164	70.1482	212.455	3.70805	1	37.7947	66.8346	222.982	3.89177	11.1806		19.6578	33.409
21171	Thu Mar 23 11:16:46 2017_x000D_	26.6192	70.575	213.995	3.73492	1	36.697	67.0223	180	3.14159	10.6857		11.0712	0
21172	Thu Mar 23 11:16:46 2017_x000D_	26.3194	70.7902	212.457	3.70807	1	36.697	67.0223	180	3.14159	11.0405		17.8947	0
21173	Thu Mar 23 11:16:46 2017_x000D_	25.8189	71.1147	216.495	3.77854	1	36.697	67.0223	180	3.14159	11.6224		11.0796	0
21174	Thu Mar 23 11:16:46 2017_x000D_	25.5189	71.3301	214.894	3.75061	1	36.697	67.0223	180	3.14159	11.9794		17.903	39.8367
21175	Thu Mar 23 11:16:46 2017_x000D_	25.0182	71.6548	218.851	3.81967	1	35.3816	67.204	171.946	3.00103	11.2787		15.3685	0
21176	Thu Mar 23 11:16:46 2017_x000D_	24.6192	71.9761	216.494	3.77854	1	35.3816	67.204	171.946	3.00103	11.7729		6.86531	0
21177	Thu Mar 23 11:16:47 2017_x000D_	24.4182	72.0855	218.85	3.81966	1	35.3816	67.204	171.946	3.00103	12.001		22.1634	0
21178	Thu Mar 23 11:16:47 2017_x000D_	23.8181	72.5164	218.85	3.81965	1	35.3816	67.204	171.946	3.00103	12.7254		8.69824	14.7163
21179	Thu Mar 23 11:16:47 2017_x000D_	23.6202	72.7283	218.85	3.81966	1	34.9365	67.4102	162.968	2.84433	12.5036		13.7481	0
21180	Thu Mar 23 11:16:47 2017_x000D_	23.2177	72.9474	218.85	3.81965	1	34.9365	67.4102	162.968	2.84433	12.9611		15.3812	0
21181	Thu Mar 23 11:16:47 2017_x000D_	22.8184	73.269	216.494	3.77853	1	34.9365	67.4102	162.968	2.84433	13.4601		11.0862	0
21182	Thu Mar 23 11:16:47 2017_x000D_	22.5182	73.4845	218.235	3.80892	1	34.9365	67.4102	162.968	2.84433	13.8243		19.7047	0
21183	Thu Mar 23 11:16:47 2017_x000D_	22.0198	73.9123	216.494	3.77854	1	34.9365	67.4102	162.968	2.84433	14.4609		11.1012	81.1392
21184	Thu Mar 23 11:16:47 2017_x000D_	21.7192	74.1281	214.895	3.75063	1	32.2952	67.9921	172.75	3.01505	12.2271		19.7027	0
21185	Thu Mar 23 11:16:47 2017_x000D_	21.2208	74.5558	216.495	3.77855	1	32.2952	67.9921	172.75	3.01505	12.8734		11.0946	0
21186	Thu Mar 23 11:16:47 2017_x000D_	20.9204	74.7715	218.235	3.80892	1	32.2952	67.9921	172.75	3.01505	13.2418		6.88278	0
21187	Thu Mar 23 11:16:47 2017_x000D_	20.7189	74.8812	220.634	3.85078	1	32.2952	67.9921	172.75	3.01505	13.4711		19.7196	41.5465
21188	Thu Mar 23 11:16:47 2017_x000D_	20.2201	75.3093	218.849	3.81964	1	30.9694	68.3923	165.308	2.88517	12.7825		11.1012	0
21189	Thu Mar 23 11:16:47 2017_x000D_	19.9195	75.5251	220.634	3.85078	1	30.9694	68.3923	165.308	2.88517	13.1521		17.4219	0
21190	Thu Mar 23 11:16:47 2017_x000D_	19.5231	75.9495	220.634	3.85079	1	30.9694	68.3923	165.308	2.88517	13.716		6.88829	0
21191	Thu Mar 23 11:16:47 2017_x000D_	19.3215	76.0594	222.881	3.89001	1	30.9694	68.3923	165.308	2.88517	13.9448		6.89092	29.442
21192	Thu Mar 23 11:16:47 2017_x000D_	19.1198	76.1693	220.633	3.85077	1	30.0789	68.8048	157.952	2.75677	13.2037		17.4262	0
21193	Thu Mar 23 11:16:47 2017_x000D_	18.7233	76.5938	220.634	3.85078	1	30.0789	68.8048	157.952	2.75677	13.7702		3.08311	0
21194	Thu Mar 23 11:16:47 2017_x000D_	18.6206	76.5976	218.849	3.81964	1	30.0789	68.8048	157.952	2.75677	13.8571		17.4304	0
21195	Thu Mar 23 11:16:47 2017_x000D_	18.224	77.0222	218.85	3.81965	1	30.0789	68.8048	157.952	2.75677	14.4244		6.89356	83.1014
21196	Thu Mar 23 11:16:47 2017_x000D_	18.0222	77.1321	216.497	3.77858	1	27.4271	69.6055	172.345	3.00799	12.0458		6.89499	0
21197	Thu Mar 23 11:16:47 2017_x000D_	17.8204	77.2421	218.849	3.81964	1	27.4271	69.6055	172.345	3.00799	12.2722		8.7152	0
21198	Thu Mar 23 11:16:47 2017_x000D_	17.6221	77.4544	218.85	3.81965	1	27.4271	69.6055	172.345	3.00799	12.5596		6.90026	0
21199	Thu Mar 23 11:16:48 2017_x000D_	17.4201	77.5644	216.497	3.77858	1	27.4271	69.6055	172.345	3.00799	12.7861		13.0812	0
21200	Thu Mar 23 11:16:48 2017_x000D_	17.1224	77.883	212.472	3.70833	1	27.4271	69.6055	172.345	3.00799	13.2176		6.9017	73.6137
21201	Thu Mar 23 11:16:48 2017_x000D_	16.9204	77.9931	209.915	3.6637	1	25.2006	70.6369	164.965	2.87918	11.0759		3.0921	0
21202	Thu Mar 23 11:16:48 2017_x000D_	16.8174	77.9969	203.299	3.54823	1	25.2006	70.6369	164.965	2.87918	11.1556		3.06559	0
21203	Thu Mar 23 11:16:48 2017_x000D_	16.9195	77.9927	185.149	3.23146	1	25.2006	70.6369	164.965	2.87918	11.0763		4.3305	0
21204	Thu Mar 23 11:16:48 2017_x000D_	17.0253	78.0909	176.463	3.07986	1	25.2006	70.6369	164.965	2.87918	11.0633		4.33523	47.8066
21205	Thu Mar 23 11:16:48 2017_x000D_	17.1315	78.1889	167.458	2.9227	1	23.6566	71.0312	169.089	2.95116	9.68554		4.35329	0
21206	Thu Mar 23 11:16:48 2017_x000D_	17.0255	78.0898	150.207	2.62161	1	23.6566	71.0312	169.089	2.95116	9.6848		4.34672	0
21207	Thu Mar 23 11:16:48 2017_x000D_	16.9264	78.1955	141.29	2.46598	1	23.6566	71.0312	169.089	2.95116	9.82969		8.6924	0
21208	Thu Mar 23 11:16:48 2017_x000D_	16.7143	77.9981	125.058	2.18267	1	23.6566	71.0312	169.089	2.95116	9.83531		3.0735	81.1951
21209	Thu Mar 23 11:16:48 2017_x000D_	16.7111	77.8957	118.688	2.0715	1	21.0135	71.6136	173.756	3.03262	7.61416		6.8586	0
21210	Thu Mar 23 11:16:48 2017_x000D_	16.6018	77.6949	103.361	1.80399	1	21.0135	71.6136	173.756	3.03262	7.51301		6.86579	0
21211	Thu Mar 23 11:16:48 2017_x000D_	16.492	77.4941	100.57	1.75528	1	21.0135	71.6136	173.756	3.03262	7.41783		18.6931	0
21212	Thu Mar 23 11:16:48 2017_x000D_	16.3678	76.8835	97.7383	1.70586	1	21.0135	71.6136	173.756	3.03262	7.02527		18.4583	47.8189
21213	Thu Mar 23 11:16:48 2017_x000D_	16.3463	76.2686	97.7367	1.70583	1	19.4691	72.008	170.028	2.96755	5.28248		12.6905	0
21214	Thu Mar 23 11:16:48 2017_x000D_	16.2289	75.8622	100.569	1.75526	1	19.4691	72.008	170.028	2.96755	5.03525		24.8269	0
21215	Thu Mar 23 11:16:48 2017_x000D_	16.0971	75.0452	103.357	1.80393	1	19.4691	72.008	170.028	2.96755	4.53817		15.7079	0
21216	Thu Mar 23 11:16:48 2017_x000D_	15.976	74.5358	106.802	1.86404	1	19.4691	72.008	170.028	2.96755	4.31179		19.5112	0
21217	Thu Mar 23 11:16:48 2017_x000D_	15.748	73.9267	112.299	1.95998	1	19.4691	72.008	170.028	2.96755	4.18664		12.7218	207.124
21218	Thu Mar 23 11:16:48 2017_x000D_	15.6303	73.5193	114.911	2.00558	2	15.724	77.8081	180	3.14159	4.28982		9.75702	0
21219	Thu Mar 23 11:16:48 2017_x000D_	15.5163	73.2147	118.648	2.0708	2	15.724	77.8081	180	3.14159	4.59809		16.625	0
21220	Thu Mar 23 11:16:49 2017_x000D_	15.2919	72.708	119.98	2.09405	2	15.724	77.8081	180	3.14159	5.11837		9.77703	0
21221	Thu Mar 23 11:16:49 2017_x000D_	15.1776	72.4028	121.137	2.11424	2	15.724	77.8081	180	3.14159	5.43285		11.1452	61.8856
21222	Thu Mar 23 11:16:49 2017_x000D_	14.9604	72.1014	122.55	2.13889	2	15.1563	75.8249	180	3.14159	3.72865		18.0391	0
21223	Thu Mar 23 11:16:49 2017_x000D_	14.6323	71.5975	126.592	2.20945	2	15.1563	75.8249	180	3.14159	4.25975		8.76039	0
21224	Thu Mar 23 11:16:49 2017_x000D_	14.4185	71.3986	126.594	2.20948	2	15.1563	75.8249	180	3.14159	4.48737		19.8469	0
21225	Thu Mar 23 11:16:49 2017_x000D_	13.9868	70.8973	124.994	2.18155	2	15.1563	75.8249	180	3.14159	5.06448		9.78441	129.921
21226	Thu Mar 23 11:16:49 2017_x000D_	13.8726	70.5918	124.092	2.16581	1	17.0721	71.941	241.53	4.21549	3.47234		18.0915	0
21227	Thu Mar 23 11:16:49 2017_x000D_	13.5436	70.0864	124.99	2.18149	1	17.0721	71.941	241.53	4.21549	3.98621		8.78159	0
21228	Thu Mar 23 11:16:49 2017_x000D_	13.3293	69.887	124.992	2.18153	1	17.0721	71.941	241.53	4.21549	4.26936		9.79775	0
21229	Thu Mar 23 11:16:49 2017_x000D_	13.2149	69.5811	124.091	2.1658	1	17.0721	71.941	241.53	4.21549	4.52185		11.2017	0
21230	Thu Mar 23 11:16:49 2017_x000D_	12.9967	69.2781	122.554	2.13898	1	17.0721	71.941	241.53	4.21549	4.86826		15.5321	41.6486
21231	Thu Mar 23 11:16:49 2017_x000D_	12.6713	68.8754	119.992	2.09426	1	16.2481	70.8237	251.906	4.39659	4.07301		12.8059	0
21232	Thu Mar 23 11:16:49 2017_x000D_	12.5525	68.4654	122.552	2.13894	1	16.2481	70.8237	251.906	4.39659	4.38395		15.5495	0
21233	Thu Mar 23 11:16:49 2017_x000D_	12.2268	68.0622	119.992	2.09425	1	16.2481	70.8237	251.906	4.39659	4.87819		8.80908	0
21234	Thu Mar 23 11:16:49 2017_x000D_	12.0119	67.8621	119.995	2.0943	1	16.2481	70.8237	251.906	4.39659	5.1688		19.6682	52.5318
21235	Thu Mar 23 11:16:49 2017_x000D_	11.7818	67.2482	119.991	2.09424	1	15.443	69.2687	250.267	4.36799	4.18172		8.81741	0
21236	Thu Mar 23 11:16:49 2017_x000D_	11.5668	67.0478	119.994	2.09429	1	15.443	69.2687	250.267	4.36799	4.46736		13.9329	0
21237	Thu Mar 23 11:16:49 2017_x000D_	11.344	66.6403	119.993	2.09428	1	15.443	69.2687	250.267	4.36799	4.86932		6.97329	0
21238	Thu Mar 23 11:16:49 2017_x000D_	11.2324	66.4364	122.553	2.13895	1	15.443	69.2687	250.267	4.36799	5.07455		6.96634	20.6655
21239	Thu Mar 23 11:16:49 2017_x000D_	11.1211	66.2326	119.993	2.09427	1	15.2536	68.6064	250.828	4.37777	4.76576		6.97592	0
21240	Thu Mar 23 11:16:49 2017_x000D_	11.0095	66.0286	122.552	2.13893	1	15.2536	68.6064	250.828	4.37777	4.96563		9.85779	0
21241	Thu Mar 23 11:16:50 2017_x000D_	10.8942	65.7209	118.664	2.07107	1	15.2536	68.6064	250.828	4.37777	5.22786		13.9557	0
21242	Thu Mar 23 11:16:50 2017_x000D_	10.6711	65.3127	118.664	2.07107	1	15.2536	68.6064	250.828	4.37777	5.64338		6.98446	0
21243	Thu Mar 23 11:16:50 2017_x000D_	10.4595	65.2156	119.995	2.09431	1	15.2536	68.6064	250.828	4.37777	5.87205		15.9005	23.4873
21244	Thu Mar 23 11:16:50 2017_x000D_	10.3363	64.7001	116.071	2.02582	1	14.8461	67.9379	250.471	4.37154	5.55172		8.84489	0
21245	Thu Mar 23 11:16:50 2017_x000D_	10.1207	64.499	116.075	2.02588	1	14.8461	67.9379	250.471	4.37154	5.84427		9.34826	0
21246	Thu Mar 23 11:16:50 2017_x000D_	10.1093	64.1876	109.654	1.91383	1	14.8461	67.9379	250.471	4.37154	6.04169		3.10967	0
21247	Thu Mar 23 11:16:50 2017_x000D_	10.0057	64.191	101.117	1.76482	1	14.8461	67.9379	250.471	4.37154	6.12117		4.39609	26.278
21248	Thu Mar 23 11:16:50 2017_x000D_	9.90601	64.2984	86.4142	1.50821	1	14.8843	67.0628	275.79	4.81344	5.69432		3.13135	0
21249	Thu Mar 23 11:16:50 2017_x000D_	9.91005	64.4027	74.5455	1.30106	1	14.8843	67.0628	275.79	4.81344	5.64086		3.12729	0
21250	Thu Mar 23 11:16:50 2017_x000D_	9.80588	64.4066	59.0655	1.03089	1	14.8843	67.0628	275.79	4.81344	5.73112		3.1045	0
21251	Thu Mar 23 11:16:50 2017_x000D_	9.80173	64.3032	49.0196	0.855553	1	14.8843	67.0628	275.79	4.81344	5.78342		3.10532	46.5633
21252	Thu Mar 23 11:16:50 2017_x000D_	9.9052	64.3003	33.8074	0.590051	1	15.1694	65.5371	275.996	4.81704	5.40754		6.22986	0
21253	Thu Mar 23 11:16:50 2017_x000D_	9.897	64.0928	25.7239	0.448967	1	15.1694	65.5371	275.996	4.81704	5.46664		9.35244	0
21254	Thu Mar 23 11:16:50 2017_x000D_	10.2086	64.0832	13.6206	0.237725	1	15.1694	65.5371	275.996	4.81704	5.16946		6.95608	0
21255	Thu Mar 23 11:16:50 2017_x000D_	10.4125	63.9728	4.74139	0.0827528	1	15.1694	65.5371	275.996	4.81704	5.00751		6.99094	33.6101
21256	Thu Mar 23 11:16:50 2017_x000D_	10.6242	64.0702	1.73546	0.0302894	1	15.4354	64.4488	274.236	4.78633	4.82607		9.35225	0
21257	Thu Mar 23 11:16:50 2017_x000D_	10.9358	64.0608	1.73546	0.0302895	1	15.4354	64.4488	274.236	4.78633	4.5163		25.121	0
21258	Thu Mar 23 11:16:50 2017_x000D_	11.7632	63.932	4.59304	0.0801637	1	15.4354	64.4488	274.236	4.78633	3.70839		12.8672	0
21259	Thu Mar 23 11:16:50 2017_x000D_	12.1823	64.0232	7.44525	0.129944	1	15.4354	64.4488	274.236	4.78633	3.28082		22.6452	0
21260	Thu Mar 23 11:16:50 2017_x000D_	12.9015	63.794	13.6291	0.237872	1	15.4354	64.4488	274.236	4.78633	2.61714		12.4526	173.918
21261	Thu Mar 23 11:16:50 2017_x000D_	13.3164	63.7815	13.6312	0.237909	2	9.71381	65.3825	319.848	5.5824	3.94232		15.8533	0
21262	Thu Mar 23 11:16:50 2017_x000D_	13.8312	63.6622	17.2769	0.301539	2	9.71381	65.3825	319.848	5.5824	4.46232		9.81586	0
21263	Thu Mar 23 11:16:51 2017_x000D_	14.1383	63.5493	19.2849	0.336585	2	9.71381	65.3825	319.848	5.5824	4.78923		12.803	0
21264	Thu Mar 23 11:16:51 2017_x000D_	14.549	63.4333	21.9952	0.383889	2	9.71381	65.3825	319.848	5.5824	5.21329		16.7128	67.007
21265	Thu Mar 23 11:16:51 2017_x000D_	15.0596	63.2105	23.0251	0.401864	2	11.9155	65.0065	0	0	3.62091		12.7935	0
21266	Thu Mar 23 11:16:51 2017_x000D_	15.47	63.0946	25.7507	0.449434	2	11.9155	65.0065	0	0	4.03607		11.1702	0
21267	Thu Mar 23 11:16:51 2017_x000D_	15.773	62.8782	24.6152	0.429617	2	11.9155	65.0065	0	0	4.40567		16.6978	0
21268	Thu Mar 23 11:16:51 2017_x000D_	16.2831	62.6555	25.7499	0.449421	2	11.9155	65.0065	0	0	4.96015		12.7754	41.6255
21269	Thu Mar 23 11:16:51 2017_x000D_	16.6929	62.5397	23.0255	0.40187	2	13.2439	64.6058	349.074	6.09248	4.02049		20.7749	0
21270	Thu Mar 23 11:16:51 2017_x000D_	17.3022	62.2106	20.1942	0.352455	2	13.2439	64.6058	349.074	6.09248	4.71241		19.5843	0
21271	Thu Mar 23 11:16:51 2017_x000D_	17.9149	61.9853	20.1942	0.352455	2	13.2439	64.6058	349.074	6.09248	5.35586		9.28901	0
21272	Thu Mar 23 11:16:51 2017_x000D_	18.2244	61.9762	19.282	0.336535	2	13.2439	64.6058	349.074	6.09248	5.63207		11.1619	0
21273	Thu Mar 23 11:16:51 2017_x000D_	18.5272	61.76	20.1942	0.352455	2	13.2439	64.6058	349.074	6.09248	6.00099		9.78075	0
21274	Thu Mar 23 11:16:51 2017_x000D_	18.8332	61.6475	21.9942	0.383872	2	13.2439	64.6058	349.074	6.09248	6.32391		22.5208	0
21275	Thu Mar 23 11:16:51 2017_x000D_	19.5484	61.4194	23.0271	0.401899	2	13.2439	64.6058	349.074	6.09248	7.06398		6.91157	0
21276	Thu Mar 23 11:16:51 2017_x000D_	19.7511	61.3099	20.1942	0.352455	2	13.2439	64.6058	349.074	6.09248	7.29429		19.5436	0
21277	Thu Mar 23 11:16:51 2017_x000D_	20.3625	61.085	20.1942	0.352455	2	13.2439	64.6058	349.074	6.09248	7.94169		9.76386	158.736
21278	Thu Mar 23 11:16:51 2017_x000D_	20.6679	60.9725	16.4796	0.287623	1	14.9911	59.6114	256.635	4.47912	5.83769		19.533	0
21279	Thu Mar 23 11:16:51 2017_x000D_	21.279	60.7478	16.4786	0.287606	1	14.9911	59.6114	256.635	4.47912	6.38976		12.7301	0
21280	Thu Mar 23 11:16:51 2017_x000D_	21.6874	60.6326	19.2794	0.336488	1	14.9911	59.6114	256.635	4.47912	6.77372		11.1378	0
21281	Thu Mar 23 11:16:51 2017_x000D_	21.9895	60.4168	20.1928	0.352431	1	14.9911	59.6114	256.635	4.47912	7.04459		9.25876	27.0354
21282	Thu Mar 23 11:16:51 2017_x000D_	22.298	60.408	19.2791	0.336485	1	14.811	58.7284	279.719	4.88202	7.67308		19.5085	0
21283	Thu Mar 23 11:16:51 2017_x000D_	22.9083	60.1835	19.2789	0.336481	1	14.811	58.7284	279.719	4.88202	8.227		9.75512	0
21284	Thu Mar 23 11:16:52 2017_x000D_	23.2135	60.0713	23.0308	0.401964	1	14.811	58.7284	279.719	4.88202	8.50914		19.4951	0
21285	Thu Mar 23 11:16:52 2017_x000D_	23.8234	59.847	23.0314	0.401975	1	14.811	58.7284	279.719	4.88202	9.08155		9.73719	40.1322
21286	Thu Mar 23 11:16:52 2017_x000D_	24.128	59.7349	19.2785	0.336473	1	15.0868	57.4194	304.825	5.32019	9.333		19.48	0
21287	Thu Mar 23 11:16:52 2017_x000D_	24.7374	59.5107	19.2783	0.33647	1	15.0868	57.4194	304.825	5.32019	9.87459		6.88618	0
21288	Thu Mar 23 11:16:52 2017_x000D_	24.9393	59.4015	16.4729	0.287506	1	15.0868	57.4194	304.825	5.32019	10.0499		18.7219	0
21289	Thu Mar 23 11:16:52 2017_x000D_	25.5516	59.2809	19.2794	0.336489	1	15.0868	57.4194	304.825	5.32019	10.6291		11.1137	23.8661
21290	Thu Mar 23 11:16:52 2017_x000D_	25.853	59.0655	20.1942	0.352455	1	15.5522	56.7742	304.245	5.31008	10.5526		9.22552	0
21291	Thu Mar 23 11:16:52 2017_x000D_	26.1604	59.057	19.2791	0.336484	1	15.5522	56.7742	304.245	5.31008	10.851		16.5702	0
21292	Thu Mar 23 11:16:52 2017_x000D_	26.6666	58.836	20.1955	0.352479	1	15.5522	56.7742	304.245	5.31008	11.304		6.87804	0
21293	Thu Mar 23 11:16:52 2017_x000D_	26.8683	58.727	23.0345	0.402028	1	15.5522	56.7742	304.245	5.31008	11.4834		9.21653	0
21294	Thu Mar 23 11:16:52 2017_x000D_	27.1754	58.7185	22.0023	0.384013	1	15.5522	56.7742	304.245	5.31008	11.7847		13.7535	6.58517
21295	Thu Mar 23 11:16:52 2017_x000D_	27.5787	58.5005	22.0013	0.383996	1	15.5617	56.5549	301.59	5.26374	12.1735		4.36177	0
21296	Thu Mar 23 11:16:52 2017_x000D_	27.678	58.3943	20.1942	0.352456	1	15.5617	56.5549	301.59	5.26374	12.2551		12.6646	0
21297	Thu Mar 23 11:16:52 2017_x000D_	28.0843	58.2797	23.0358	0.40205	1	15.5617	56.5549	301.59	5.26374	12.6408		6.14038	0
21298	Thu Mar 23 11:16:52 2017_x000D_	28.2889	58.274	23.0372	0.402075	1	15.5617	56.5549	301.59	5.26374	12.8428		6.90798	79.7103
21299	Thu Mar 23 11:16:52 2017_x000D_	28.3849	58.0647	21.9993	0.38396	1	17.3949	54.6316	306.634	5.35178	11.5137		12.6675	0
21300	Thu Mar 23 11:16:52 2017_x000D_	28.7913	57.9501	27.0202	0.471592	1	17.3949	54.6316	306.634	5.35178	11.8697		6.87134	0
21301	Thu Mar 23 11:16:52 2017_x000D_	28.9928	57.8412	29.7379	0.519024	1	17.3949	54.6316	306.634	5.35178	12.0338		3.08531	0
21302	Thu Mar 23 11:16:52 2017_x000D_	29.0956	57.8382	44.8029	0.781958	1	17.3949	54.6316	306.634	5.35178	12.1321		3.09168	0
21303	Thu Mar 23 11:16:52 2017_x000D_	29.099	57.9412	55.0665	0.961092	1	17.3949	54.6316	306.634	5.35178	12.163		6.88912	89.0736
21304	Thu Mar 23 11:16:52 2017_x000D_	29.0032	58.1499	70.6326	1.23277	1	19.4565	52.4949	330.462	5.76765	11.0959		4.35435	0
21305	Thu Mar 23 11:16:52 2017_x000D_	29.1084	58.2499	79.9254	1.39496	1	19.4565	52.4949	330.462	5.76765	11.2374		0.0216333	0
21306	Thu Mar 23 11:16:53 2017_x000D_	29.108	58.2493	97.6512	1.70434	1	19.4565	52.4949	330.462	5.76765	11.2368		3.05551	0
21307	Thu Mar 23 11:16:53 2017_x000D_	29.2098	58.2461	106.295	1.85519	1	19.4565	52.4949	330.462	5.76765	11.3227		3.09758	95.3221
21308	Thu Mar 23 11:16:53 2017_x000D_	29.2065	58.1429	112.739	1.96768	1	22.154	50.8158	341.382	5.95824	10.1698		3.07923	0
21309	Thu Mar 23 11:16:53 2017_x000D_	29.1039	58.1458	123.414	2.15398	1	22.154	50.8158	341.382	5.95824	10.101		3.09199	0
21310	Thu Mar 23 11:16:53 2017_x000D_	29.1002	58.0428	138.466	2.41668	1	22.154	50.8158	341.382	5.95824	10.0239		4.3649	0
21311	Thu Mar 23 11:16:53 2017_x000D_	28.9948	57.9425	142.681	2.49025	1	22.154	50.8158	341.382	5.95824	9.87858		6.88355	73.7832
21312	Thu Mar 23 11:16:53 2017_x000D_	28.787	57.8452	153.463	2.67844	1	24.3858	49.7824	341.503	5.96035	9.18582		8.73807	0
21313	Thu Mar 23 11:16:53 2017_x000D_	28.5762	57.6442	153.46	2.67838	1	24.3858	49.7824	341.503	5.96035	8.90884		20.6711	0
21314	Thu Mar 23 11:16:53 2017_x000D_	27.9528	57.3507	150.886	2.63345	1	24.3858	49.7824	341.503	5.96035	8.36676		13.7866	0
21315	Thu Mar 23 11:16:53 2017_x000D_	27.537	57.155	150.887	2.63347	1	24.3858	49.7824	341.503	5.96035	8.01781		13.1303	0
21316	Thu Mar 23 11:16:53 2017_x000D_	27.2204	56.8528	146.837	2.56279	1	24.3858	49.7824	341.503	5.96035	7.61745		23.4968	53.2435
21317	Thu Mar 23 11:16:53 2017_x000D_	26.4934	56.5614	142.696	2.49052	1	25.9529	48.9493	345.388	6.02816	7.63127		11.1988	0
21318	Thu Mar 23 11:16:53 2017_x000D_	26.2786	56.2561	140.443	2.4512	1	25.9529	48.9493	345.388	6.02816	7.31406		19.8397	0
21319	Thu Mar 23 11:16:53 2017_x000D_	25.7528	55.855	134.41	2.3459	1	25.9529	48.9493	345.388	6.02816	6.9086		11.1617	0
21320	Thu Mar 23 11:16:53 2017_x000D_	25.4385	55.6559	132.315	2.30933	1	25.9529	48.9493	345.388	6.02816	6.7263		11.2179	44.2658
21321	Thu Mar 23 11:16:53 2017_x000D_	25.2233	55.3501	130.505	2.27774	1	27.2918	48.3292	338.972	5.91618	7.31927		24.283	0
21322	Thu Mar 23 11:16:53 2017_x000D_	24.6901	54.7411	128.299	2.23924	1	27.2918	48.3292	338.972	5.91618	6.91963		11.2238	0
21323	Thu Mar 23 11:16:53 2017_x000D_	24.4747	54.4352	130.074	2.27021	1	27.2918	48.3292	338.972	5.91618	6.72453		8.79755	0
21324	Thu Mar 23 11:16:53 2017_x000D_	24.2624	54.2329	130.075	2.27023	1	27.2918	48.3292	338.972	5.91618	6.63558		22.4826	29.512
21325	Thu Mar 23 11:16:53 2017_x000D_	23.831	53.6201	130.072	2.27019	1	28.1845	47.9159	337.39	5.88857	7.17571		8.81235	0
21326	Thu Mar 23 11:16:53 2017_x000D_	23.6184	53.4174	130.074	2.27021	1	28.1845	47.9159	337.39	5.88857	7.14953		19.9694	0
21327	Thu Mar 23 11:16:54 2017_x000D_	23.1898	52.9081	131.998	2.3038	1	28.1845	47.9159	337.39	5.88857	7.0618		6.99124	0
21328	Thu Mar 23 11:16:54 2017_x000D_	23.0799	52.7026	134.254	2.34318	1	28.1845	47.9159	337.39	5.88857	6.99782		17.6522	23.8315
21329	Thu Mar 23 11:16:54 2017_x000D_	22.6541	52.2965	134.255	2.3432	1	28.8589	47.4961	294.418	5.13856	7.84496		8.82931	0
21330	Thu Mar 23 11:16:54 2017_x000D_	22.4411	52.0934	134.256	2.3432	1	28.8589	47.4961	294.418	5.13856	7.89451		19.9873	0
21331	Thu Mar 23 11:16:54 2017_x000D_	21.9114	51.6893	136.362	2.37996	1	28.8589	47.4961	294.418	5.13856	8.11484		9.90092	0
21332	Thu Mar 23 11:16:54 2017_x000D_	21.7979	51.3794	140.41	2.45062	1	28.8589	47.4961	294.418	5.13856	8.0584		8.84421	0
21333	Thu Mar 23 11:16:54 2017_x000D_	21.5845	51.176	140.409	2.4506	1	28.8589	47.4961	294.418	5.13856	8.15221		17.6989	74.0794
21334	Thu Mar 23 11:16:54 2017_x000D_	21.1576	50.7688	140.408	2.45058	1	30.049	45.3325	283.14	4.94173	10.4216		9.84006	0
21335	Thu Mar 23 11:16:54 2017_x000D_	20.8443	50.6717	136.362	2.37996	1	30.049	45.3325	283.14	4.94173	10.6411		11.3023	0
21336	Thu Mar 23 11:16:54 2017_x000D_	20.6272	50.3638	138.461	2.4166	1	30.049	45.3325	283.14	4.94173	10.681		15.6495	0
21337	Thu Mar 23 11:16:54 2017_x000D_	20.203	50.0602	136.362	2.37996	1	30.049	45.3325	283.14	4.94173	10.9222		11.3131	48.1913
21338	Thu Mar 23 11:16:54 2017_x000D_	19.9857	49.752	138.46	2.41658	1	30.555	43.8079	274.901	4.79794	12.1261		17.7456	0
21339	Thu Mar 23 11:16:54 2017_x000D_	19.5576	49.3438	138.459	2.41656	1	30.555	43.8079	274.901	4.79794	12.3121		8.88021	0
21340	Thu Mar 23 11:16:54 2017_x000D_	19.3434	49.1395	138.458	2.41656	1	30.555	43.8079	274.901	4.79794	12.4147		6.99821	0
21341	Thu Mar 23 11:16:54 2017_x000D_	19.1326	49.0396	136.362	2.37996	1	30.555	43.8079	274.901	4.79794	12.5635		17.7711	46.7522
21342	Thu Mar 23 11:16:54 2017_x000D_	18.7039	48.6308	136.362	2.37996	1	30.8428	42.2763	274.901	4.79794	13.7016		4.43483	0
21343	Thu Mar 23 11:16:54 2017_x000D_	18.5969	48.5288	136.362	2.37996	1	30.8428	42.2763	274.901	4.79794	13.7498		17.788	0
21344	Thu Mar 23 11:16:54 2017_x000D_	18.1678	48.1196	136.362	2.37996	1	30.8428	42.2763	274.901	4.79794	13.9571		4.46028	0
21345	Thu Mar 23 11:16:54 2017_x000D_	18.0602	48.017	136.362	2.37996	1	30.8428	42.2763	274.901	4.79794	14.0125		13.3405	0
21346	Thu Mar 23 11:16:54 2017_x000D_	17.7384	47.7101	136.362	2.37996	1	30.8428	42.2763	274.901	4.79794	14.1863		4.46452	19.7992
21347	Thu Mar 23 11:16:54 2017_x000D_	17.6307	47.6074	136.362	2.37996	1	30.8726	41.617	274.901	4.79794	14.5339		4.44331	0
21348	Thu Mar 23 11:16:55 2017_x000D_	17.5235	47.5052	136.362	2.37996	1	30.8726	41.617	274.901	4.79794	14.59		7.02091	0
21349	Thu Mar 23 11:16:55 2017_x000D_	17.3121	47.4048	134.27	2.34346	1	30.8726	41.617	274.901	4.79794	14.744		7.04772	0
21350	Thu Mar 23 11:16:55 2017_x000D_	17.2012	47.1977	132.021	2.30419	1	30.8726	41.617	274.901	4.79794	14.7666		8.91414	19.8022
21351	Thu Mar 23 11:16:55 2017_x000D_	16.9862	46.9926	132.021	2.30421	1	30.9024	40.9576	274.861	4.79723	15.1684		4.45801	0
21352	Thu Mar 23 11:16:55 2017_x000D_	16.8788	46.8899	127.736	2.22942	1	30.9024	40.9576	274.861	4.79723	15.2267		3.14618	0
21353	Thu Mar 23 11:16:55 2017_x000D_	16.8827	46.9947	120.945	2.1109	1	30.9024	40.9576	274.861	4.79723	15.2643		11.3827	0
21354	Thu Mar 23 11:16:55 2017_x000D_	17.1019	47.3044	106.543	1.85952	1	30.9024	40.9576	274.861	4.79723	15.19		6.98938	27.3049
21355	Thu Mar 23 11:16:55 2017_x000D_	17.0055	47.5165	97.9183	1.709	1	31.1605	40.0848	274.696	4.79436	15.9873		9.44098	0
21356	Thu Mar 23 11:16:55 2017_x000D_	17.0167	47.831	86.2965	1.50616	1	31.1605	40.0848	274.696	4.79436	16.1261		3.15495	0
21357	Thu Mar 23 11:16:55 2017_x000D_	17.0204	47.9361	80.1441	1.39878	1	31.1605	40.0848	274.696	4.79436	16.1736		4.40856	0
21358	Thu Mar 23 11:16:55 2017_x000D_	16.9201	48.0435	70.7857	1.23544	1	31.1605	40.0848	274.696	4.79436	16.3135		3.13397	0
21359	Thu Mar 23 11:16:55 2017_x000D_	16.9164	47.9391	64.1139	1.119	1	31.1605	40.0848	274.696	4.79436	16.2661		3.12819	13.2045
21360	Thu Mar 23 11:16:55 2017_x000D_	16.9125	47.8349	49.001	0.855228	1	31.1804	39.6451	274.078	4.78356	16.4513		4.38297	0
21361	Thu Mar 23 11:16:55 2017_x000D_	17.0123	47.7282	36.2202	0.632162	1	31.1804	39.6451	274.078	4.78356	16.3117		3.1087	0
21362	Thu Mar 23 11:16:55 2017_x000D_	17.1159	47.726	29.5119	0.515079	1	31.1804	39.6451	274.078	4.78356	16.2207		4.39569	0
21363	Thu Mar 23 11:16:55 2017_x000D_	17.216	47.619	25.5176	0.445366	1	31.1804	39.6451	274.078	4.78356	16.0807		19.6529	6.60368
21364	Thu Mar 23 11:16:55 2017_x000D_	17.8319	47.3958	19.9095	0.347486	1	31.1903	39.4252	274.978	4.79927	15.5556		9.82119	0
21365	Thu Mar 23 11:16:55 2017_x000D_	18.1397	47.2843	21.7257	0.379185	1	31.1903	39.4252	274.978	4.79927	15.2343		23.6531	0
21366	Thu Mar 23 11:16:55 2017_x000D_	18.8558	46.9544	25.5195	0.445399	1	31.1903	39.4252	274.978	4.79927	14.4509		11.1894	0
21367	Thu Mar 23 11:16:55 2017_x000D_	19.1598	46.7383	24.372	0.425372	1	31.1903	39.4252	274.978	4.79927	14.0789		9.82299	13.2075
21368	Thu Mar 23 11:16:55 2017_x000D_	19.4677	46.6269	28.162	0.49152	1	31.2102	38.9854	274.978	4.79927	14.01		22.5958	0
21369	Thu Mar 23 11:16:55 2017_x000D_	20.1865	46.4019	29.5174	0.515176	1	31.2102	38.9854	274.978	4.79927	13.2863		8.78687	0
21370	Thu Mar 23 11:16:56 2017_x000D_	20.3868	46.1882	29.5161	0.515153	1	31.2102	38.9854	274.978	4.79927	13.001		20.7981	0
21371	Thu Mar 23 11:16:56 2017_x000D_	20.998	45.861	32.1252	0.56069	1	31.2102	38.9854	274.978	4.79927	12.3111		6.93353	6.60382
21372	Thu Mar 23 11:16:56 2017_x000D_	21.2018	45.752	34.6029	0.603934	1	31.2202	38.7655	274.978	4.79927	12.2139		17.5696	0
21373	Thu Mar 23 11:16:56 2017_x000D_	21.6022	45.3246	34.6013	0.603906	1	31.2202	38.7655	274.978	4.79927	11.6416		9.80402	0
21374	Thu Mar 23 11:16:56 2017_x000D_	21.9095	45.2134	38.6265	0.67416	1	31.2202	38.7655	274.978	4.79927	11.3254		8.78276	0
21375	Thu Mar 23 11:16:56 2017_x000D_	22.1096	44.9997	33.6876	0.587959	1	31.2202	38.7655	274.978	4.79927	11.0394		9.7907	0
21376	Thu Mar 23 11:16:56 2017_x000D_	22.4165	44.8887	34.6026	0.603929	1	31.2202	38.7655	274.978	4.79927	10.7237		19.859	6.60368
21377	Thu Mar 23 11:16:56 2017_x000D_	22.9203	44.4593	36.2301	0.632334	1	31.2301	38.5456	274.978	4.79927	10.1992		11.1661	0
21378	Thu Mar 23 11:16:56 2017_x000D_	23.2237	44.2437	34.6017	0.603913	1	31.2301	38.5456	274.978	4.79927	9.82704		20.7606	0
21379	Thu Mar 23 11:16:56 2017_x000D_	23.8338	43.9171	32.1232	0.560656	1	31.2301	38.5456	274.978	4.79927	9.14102		8.77633	0
21380	Thu Mar 23 11:16:56 2017_x000D_	24.0338	43.7036	32.1222	0.560638	1	31.2301	38.5456	274.978	4.79927	8.85391		19.8463	38.6905
21381	Thu Mar 23 11:16:56 2017_x000D_	24.5373	43.2745	33.6865	0.58794	1	31.935	37.4656	286.601	5.00212	9.40581		9.77353	0
21382	Thu Mar 23 11:16:56 2017_x000D_	24.8437	43.1638	34.6021	0.60392	1	31.935	37.4656	286.601	5.00212	9.09703		19.8378	0
21383	Thu Mar 23 11:16:56 2017_x000D_	25.347	42.7349	36.2305	0.632342	1	31.935	37.4656	286.601	5.00212	8.43607		9.76507	0
21384	Thu Mar 23 11:16:56 2017_x000D_	25.6531	42.6242	32.1215	0.560625	1	31.935	37.4656	286.601	5.00212	8.12856		6.91342	56.6744
21385	Thu Mar 23 11:16:56 2017_x000D_	25.8563	42.5155	34.6026	0.603929	1	32.67	35.7253	283.969	4.95619	9.61942		22.3039	0
21386	Thu Mar 23 11:16:56 2017_x000D_	26.4623	42.0848	34.6025	0.603927	1	32.67	35.7253	283.969	4.95619	8.887		8.7699	0
21387	Thu Mar 23 11:16:56 2017_x000D_	26.6622	41.8715	34.6017	0.603913	1	32.67	35.7253	283.969	4.95619	8.59473		11.1511	0
21388	Thu Mar 23 11:16:56 2017_x000D_	26.9652	41.6562	36.2315	0.632359	1	32.67	35.7253	283.969	4.95619	8.22924		18.0119	0
21389	Thu Mar 23 11:16:56 2017_x000D_	27.4708	41.3324	32.1197	0.560595	1	32.67	35.7253	283.969	4.95619	7.64665		13.8067	35.7323
21390	Thu Mar 23 11:16:56 2017_x000D_	27.8766	41.1153	32.1201	0.560602	1	33.1567	34.6382	282.5	4.93056	8.35657		18.0128	0
21391	Thu Mar 23 11:16:57 2017_x000D_	28.3823	40.7916	36.2331	0.632386	1	33.1567	34.6382	282.5	4.93056	7.7884		13.1359	0
21392	Thu Mar 23 11:16:57 2017_x000D_	28.6816	40.472	32.1185	0.560574	1	33.1567	34.6382	282.5	4.93056	7.35253		6.17805	0
21393	Thu Mar 23 11:16:57 2017_x000D_	28.8875	40.4682	32.12	0.5606	1	33.1567	34.6382	282.5	4.93056	7.22599		22.2673	14.8445
21394	Thu Mar 23 11:16:57 2017_x000D_	29.4925	40.0382	32.1194	0.560589	1	33.3951	34.2046	286.601	5.00212	7.01863		8.75937	0
21395	Thu Mar 23 11:16:57 2017_x000D_	29.6921	39.8251	32.1184	0.560571	1	33.3951	34.2046	286.601	5.00212	6.73069		13.7892	0
21396	Thu Mar 23 11:16:57 2017_x000D_	30.0974	39.6083	32.1188	0.560579	1	33.3951	34.2046	286.601	5.00212	6.33047		6.89595	0
21397	Thu Mar 23 11:16:57 2017_x000D_	30.3001	39.4999	34.6031	0.603938	1	33.3951	34.2046	286.601	5.00212	6.13345		15.4387	53.3884
21398	Thu Mar 23 11:16:57 2017_x000D_	30.7021	39.1786	32.1182	0.560569	1	33.6936	32.4502	263.274	4.595	7.36345		6.166	0
21399	Thu Mar 23 11:16:57 2017_x000D_	30.9076	39.1749	32.1197	0.560594	1	33.6936	32.4502	263.274	4.595	7.27897		4.38283	0
21400	Thu Mar 23 11:16:57 2017_x000D_	31.0075	39.0683	36.235	0.63242	1	33.6936	32.4502	263.274	4.595	7.14244		9.7269	0
21401	Thu Mar 23 11:16:57 2017_x000D_	31.3125	38.9583	32.1202	0.560602	1	33.6936	32.4502	263.274	4.595	6.93001		4.3827	14.6743
21402	Thu Mar 23 11:16:57 2017_x000D_	31.4125	38.8518	36.2357	0.632432	1	33.4952	32.0031	253.689	4.42771	7.15837		13.1337	0
21403	Thu Mar 23 11:16:57 2017_x000D_	31.7118	38.5323	40.4531	0.70604	1	33.4952	32.0031	253.689	4.42771	6.76838		4.38283	0
21404	Thu Mar 23 11:16:57 2017_x000D_	31.8117	38.4257	44.7299	0.780684	1	33.4952	32.0031	253.689	4.42771	6.63958		0.0127279	0
21405	Thu Mar 23 11:16:57 2017_x000D_	31.812	38.4254	53.2707	0.929748	1	33.4952	32.0031	253.689	4.42771	6.63921		7.01554	0
21406	Thu Mar 23 11:16:57 2017_x000D_	31.9208	38.6324	69.5491	1.21386	1	33.4952	32.0031	253.689	4.42771	6.81369		3.08121	27.1576
21407	Thu Mar 23 11:16:57 2017_x000D_	31.8181	38.6336	79.9376	1.39517	1	33.3168	31.1156	256.176	4.47111	7.66593		7.00857	0
21408	Thu Mar 23 11:16:57 2017_x000D_	31.9264	38.8406	94.5811	1.65075	1	33.3168	31.1156	256.176	4.47111	7.84913		0.0169706	0
21409	Thu Mar 23 11:16:57 2017_x000D_	31.926	38.8402	106.062	1.85113	1	33.3168	31.1156	256.176	4.47111	7.84881		3.06642	0
21410	Thu Mar 23 11:16:57 2017_x000D_	32.0282	38.8385	116.293	2.02969	1	33.3168	31.1156	256.176	4.47111	7.82967		4.43422	20.8082
21411	Thu Mar 23 11:16:57 2017_x000D_	31.9219	38.7358	133.672	2.33302	1	33.1283	30.4481	257.137	4.48789	8.37504		0.0108167	0
21412	Thu Mar 23 11:16:58 2017_x000D_	31.9216	38.736	142.053	2.4793	1	33.1283	30.4481	257.137	4.48789	8.37529		7.01568	0
21413	Thu Mar 23 11:16:58 2017_x000D_	31.8126	38.5291	156.731	2.73547	1	33.1283	30.4481	257.137	4.48789	8.18741		0.00948683	0
21414	Thu Mar 23 11:16:58 2017_x000D_	31.8127	38.5294	162.296	2.83259	1	33.1283	30.4481	257.137	4.48789	8.18769		15.7641	14.6783
21415	Thu Mar 23 11:16:58 2017_x000D_	31.296	38.4338	166.025	2.89769	1	32.9298	30.0009	255.927	4.46677	8.58971		13.9084	0
21416	Thu Mar 23 11:16:58 2017_x000D_	30.8789	38.2314	166.022	2.89763	1	32.9298	30.0009	255.927	4.46677	8.48218		22.5678	0
21417	Thu Mar 23 11:16:58 2017_x000D_	30.153	38.034	159.463	2.78315	1	32.9298	30.0009	255.927	4.46677	8.49949		0	0
21418	Thu Mar 23 11:16:58 2017_x000D_	30.153	38.034	159.463	2.78315	1	32.9298	30.0009	255.927	4.46677	8.49949		16.7427	13.2346
21419	Thu Mar 23 11:16:58 2017_x000D_	29.6324	37.8329	152.798	2.66683	1	32.9498	29.5602	281.974	4.92137	8.91306		13.9366	0
21420	Thu Mar 23 11:16:58 2017_x000D_	29.2144	37.6302	152.798	2.66684	1	32.9498	29.5602	281.974	4.92137	8.89259		18.2134	0
21421	Thu Mar 23 11:16:58 2017_x000D_	28.6901	37.3241	148.698	2.59527	1	32.9498	29.5602	281.974	4.92137	8.85569		12.8113	0
21422	Thu Mar 23 11:16:58 2017_x000D_	28.2745	37.2259	146.212	2.55189	1	32.9498	29.5602	281.974	4.92137	8.97894		22.2315	0
21423	Thu Mar 23 11:16:58 2017_x000D_	27.7432	36.7093	142.089	2.47992	1	32.9498	29.5602	281.974	4.92137	8.84411		13.9769	48.3298
21424	Thu Mar 23 11:16:58 2017_x000D_	27.324	36.506	142.092	2.47998	1	33.4569	28.0311	283.824	4.95367	10.4612		20.1243	0
21425	Thu Mar 23 11:16:58 2017_x000D_	26.7947	36.0939	143.865	2.51092	1	33.4569	28.0311	283.824	4.95367	10.4591		11.3876	0
21426	Thu Mar 23 11:16:58 2017_x000D_	26.5785	35.7819	146.203	2.55172	1	33.4569	28.0311	283.824	4.95367	10.3628		9.85759	0
21427	Thu Mar 23 11:16:58 2017_x000D_	26.2655	35.6819	147.019	2.56596	1	33.4569	28.0311	283.824	4.95367	10.5		11.3309	29.7211
21428	Thu Mar 23 11:16:58 2017_x000D_	25.9486	35.4764	148.692	2.59517	1	33.9341	27.1629	290.194	5.06484	11.5275		17.8507	0
21429	Thu Mar 23 11:16:58 2017_x000D_	25.5218	35.0618	148.688	2.59509	1	33.9341	27.1629	290.194	5.06484	11.5395		16.8653	0
21430	Thu Mar 23 11:16:58 2017_x000D_	24.9974	34.8592	150.222	2.62187	1	33.9341	27.1629	290.194	5.06484	11.794		7.01062	0
21431	Thu Mar 23 11:16:58 2017_x000D_	24.7871	34.7573	152.779	2.6665	1	33.9341	27.1629	290.194	5.06484	11.8888		8.94021	0
21432	Thu Mar 23 11:16:58 2017_x000D_	24.5733	34.5497	152.776	2.66644	1	33.9341	27.1629	290.194	5.06484	11.9243		21.0652	35.7835
21433	Thu Mar 23 11:16:58 2017_x000D_	23.9416	34.2431	155.465	2.71337	1	34.4214	26.0742	286.925	5.00779	13.2875		6.22574	0
21434	Thu Mar 23 11:16:59 2017_x000D_	23.7341	34.2463	155.468	2.71343	1	34.4214	26.0742	286.925	5.00779	13.4537		8.95085	0
21435	Thu Mar 23 11:16:59 2017_x000D_	23.52	34.0385	155.464	2.71336	1	34.4214	26.0742	286.925	5.00779	13.5008		22.807	0
21436	Thu Mar 23 11:16:59 2017_x000D_	22.7866	33.8383	156.705	2.73501	1	34.4214	26.0742	286.925	5.00779	13.9875		11.3758	21.0104
21437	Thu Mar 23 11:16:59 2017_x000D_	22.4685	33.6319	155.467	2.7134	1	34.6701	25.4195	287.032	5.00965	14.7079		16.9338	0
21438	Thu Mar 23 11:16:59 2017_x000D_	21.942	33.4284	156.703	2.73498	1	34.6701	25.4195	287.032	5.00965	15.0382		11.3908	0
21439	Thu Mar 23 11:16:59 2017_x000D_	21.6235	33.2217	155.466	2.71339	1	34.6701	25.4195	287.032	5.00965	15.2016		7.05479	0
21440	Thu Mar 23 11:16:59 2017_x000D_	21.412	33.1189	152.782	2.66655	1	34.6701	25.4195	287.032	5.00965	15.3316		21.1565	14.8658
21441	Thu Mar 23 11:16:59 2017_x000D_	20.7775	32.8111	155.465	2.71338	1	34.9087	24.9852	295.962	5.1655	16.1535		7.0642	0
21442	Thu Mar 23 11:16:59 2017_x000D_	20.5657	32.7082	152.783	2.66657	1	34.9087	24.9852	295.962	5.1655	16.2901		21.182	0
21443	Thu Mar 23 11:16:59 2017_x000D_	19.9305	32.3999	155.464	2.71336	1	34.9087	24.9852	295.962	5.1655	16.713		11.4342	0
21444	Thu Mar 23 11:16:59 2017_x000D_	19.6106	32.1927	156.695	2.73485	1	34.9087	24.9852	295.962	5.1655	16.9109		16.9911	33.8522
21445	Thu Mar 23 11:16:59 2017_x000D_	19.0824	31.9883	155.463	2.71335	1	35.1776	23.8893	273.053	4.76568	18.018		14.1499	0
21446	Thu Mar 23 11:16:59 2017_x000D_	18.6581	31.7823	155.463	2.71334	1	35.1776	23.8893	273.053	4.76568	18.3083		7.07499	0
21447	Thu Mar 23 11:16:59 2017_x000D_	18.4459	31.6794	158.271	2.76235	1	35.1776	23.8893	273.053	4.76568	18.4563		18.5155	0
21448	Thu Mar 23 11:16:59 2017_x000D_	17.9128	31.3684	156.692	2.7348	1	35.1776	23.8893	273.053	4.76568	18.8152		9.39693	0
21449	Thu Mar 23 11:16:59 2017_x000D_	17.5996	31.3728	155.465	2.71338	1	35.1776	23.8893	273.053	4.76568	19.1047		14.1794	59.6268
21450	Thu Mar 23 11:16:59 2017_x000D_	17.1744	31.1664	155.465	2.71338	1	35.2681	21.9038	273.053	4.76568	20.3268		9.03172	0
21451	Thu Mar 23 11:16:59 2017_x000D_	16.958	30.9571	155.461	2.71331	1	35.2681	21.9038	273.053	4.76568	20.426		6.27356	0
21452	Thu Mar 23 11:16:59 2017_x000D_	16.7489	30.9599	155.465	2.71337	1	35.2681	21.9038	273.053	4.76568	20.6149		14.1996	0
21453	Thu Mar 23 11:16:59 2017_x000D_	16.3231	30.7532	155.464	2.71336	1	35.2681	21.9038	273.053	4.76568	20.9099		7.10444	26.5084
21454	Thu Mar 23 11:16:59 2017_x000D_	16.1101	30.6497	152.791	2.6667	1	35.3083	21.0211	265.126	4.62733	21.4774		9.0466	0
21455	Thu Mar 23 11:17:00 2017_x000D_	15.8933	30.4401	152.787	2.66664	1	35.3083	21.0211	265.126	4.62733	21.5792		0	0
21456	Thu Mar 23 11:17:00 2017_x000D_	15.8933	30.4401	152.787	2.66664	1	35.3083	21.0211	265.126	4.62733	21.5792		10.0092	0
21457	Thu Mar 23 11:17:00 2017_x000D_	15.5757	30.3379	148.729	2.59581	1	35.3083	21.0211	265.126	4.62733	21.8215		7.11385	27.2194
21458	Thu Mar 23 11:17:00 2017_x000D_	15.3624	30.2343	146.262	2.55276	1	35.1299	20.1315	264.393	4.61453	22.1996		9.05488	0
21459	Thu Mar 23 11:17:00 2017_x000D_	15.1457	30.0242	138.042	2.40928	1	35.1299	20.1315	264.393	4.61453	22.2987		3.18274	0
21460	Thu Mar 23 11:17:00 2017_x000D_	15.1501	30.1302	123.286	2.15174	1	35.1299	20.1315	264.393	4.61453	22.342		0.015	0
21461	Thu Mar 23 11:17:00 2017_x000D_	15.1506	30.1302	110.06	1.9209	1	35.1299	20.1315	264.393	4.61453	22.3416		3.19126	0
21462	Thu Mar 23 11:17:00 2017_x000D_	15.1546	30.2365	103.665	1.8093	1	35.1299	20.1315	264.393	4.61453	22.3858		0.0254558	29.422
21463	Thu Mar 23 11:17:00 2017_x000D_	15.1552	30.2371	86.0587	1.50201	1	34.7327	19.2348	205.405	3.585	22.4573		3.14141	0
21464	Thu Mar 23 11:17:00 2017_x000D_	15.0505	30.2388	77.3776	1.35049	1	34.7327	19.2348	205.405	3.585	22.5494		3.16106	0
21465	Thu Mar 23 11:17:00 2017_x000D_	15.0467	30.1335	57.4785	1.00319	1	34.7327	19.2348	205.405	3.585	22.5016		4.42305	0
21466	Thu Mar 23 11:17:00 2017_x000D_	15.1476	30.026	53.258	0.929527	1	34.7327	19.2348	205.405	3.585	22.3613		8.83762	49.8214
21467	Thu Mar 23 11:17:00 2017_x000D_	15.3492	29.8112	36.0438	0.629083	1	33.2316	18.5244	193.737	3.38135	21.1464		6.9851	0
21468	Thu Mar 23 11:17:00 2017_x000D_	15.555	29.7023	33.4754	0.584255	1	33.2316	18.5244	193.737	3.38135	20.9143		8.84842	0
21469	Thu Mar 23 11:17:00 2017_x000D_	15.7567	29.4871	25.2165	0.440111	1	33.2316	18.5244	193.737	3.38135	20.6289		13.9689	0
21470	Thu Mar 23 11:17:00 2017_x000D_	16.1682	29.2692	19.5436	0.3411	1	33.2316	18.5244	193.737	3.38135	20.1646		9.87579	35.2415
21471	Thu Mar 23 11:17:00 2017_x000D_	16.4784	29.159	15.7598	0.27506	1	32.1576	18.0485	200.703	3.50293	19.2167		12.8936	0
21472	Thu Mar 23 11:17:00 2017_x000D_	16.8935	29.0476	18.6116	0.324833	1	32.1576	18.0485	200.703	3.50293	18.8142		25.7707	0
21473	Thu Mar 23 11:17:00 2017_x000D_	17.7231	28.8247	18.6127	0.324853	1	32.1576	18.0485	200.703	3.50293	18.0134		13.9527	0
21474	Thu Mar 23 11:17:00 2017_x000D_	18.1342	28.6072	18.6111	0.324825	1	32.1576	18.0485	200.703	3.50293	17.554		22.7321	35.2494
21475	Thu Mar 23 11:17:00 2017_x000D_	18.8589	28.3859	25.2223	0.440211	1	31.0834	17.5724	192.882	3.36643	16.3209		8.84391	0
21476	Thu Mar 23 11:17:00 2017_x000D_	19.0607	28.171	25.2203	0.440177	1	31.0834	17.5724	192.882	3.36643	16.0273		22.714	0
21477	Thu Mar 23 11:17:01 2017_x000D_	19.7848	27.9498	26.4953	0.46243	1	31.0834	17.5724	192.882	3.36643	15.3411		6.96903	0
21478	Thu Mar 23 11:17:01 2017_x000D_	19.9901	27.8411	29.2663	0.510793	1	31.0834	17.5724	192.882	3.36643	15.1165		9.85865	0
21479	Thu Mar 23 11:17:01 2017_x000D_	20.2998	27.7312	33.488	0.584476	1	31.0834	17.5724	192.882	3.36643	14.8151		8.83967	13.1404
21480	Thu Mar 23 11:17:01 2017_x000D_	20.5015	27.5164	33.4871	0.58446	1	30.6456	17.5587	203.683	3.55495	14.2147		15.5911	0
21481	Thu Mar 23 11:17:01 2017_x000D_	20.9084	27.1931	36.057	0.629313	1	30.6456	17.5587	203.683	3.55495	13.698		20.8856	0
21482	Thu Mar 23 11:17:01 2017_x000D_	21.5237	26.8674	38.4812	0.671623	1	30.6456	17.5587	203.683	3.55495	13.0331		8.83543	0
21483	Thu Mar 23 11:17:01 2017_x000D_	21.7253	26.6527	38.4807	0.671615	1	30.6456	17.5587	203.683	3.55495	12.7386		8.83543	20.7096
21484	Thu Mar 23 11:17:01 2017_x000D_	21.9269	26.438	38.4803	0.671608	1	29.9989	17.3172	194.612	3.39662	12.1797		18.1531	0
21485	Thu Mar 23 11:17:01 2017_x000D_	22.4377	26.1136	37.8489	0.660588	1	29.9989	17.3172	194.612	3.39662	11.5995		7.03606	0
21486	Thu Mar 23 11:17:01 2017_x000D_	22.535	25.9002	36.056	0.629295	1	29.9989	17.3172	194.612	3.39662	11.3744		13.9098	0
21487	Thu Mar 23 11:17:01 2017_x000D_	22.9448	25.6833	36.0567	0.629309	1	29.9989	17.3172	194.612	3.39662	10.9431		13.9058	0
21488	Thu Mar 23 11:17:01 2017_x000D_	23.3545	25.4665	36.0575	0.629322	1	29.9989	17.3172	194.612	3.39662	10.5147		8.83119	6.57026
21489	Thu Mar 23 11:17:01 2017_x000D_	23.556	25.2519	36.0569	0.629311	1	29.78	17.3103	193.365	3.37486	10.09		17.6581	0
21490	Thu Mar 23 11:17:01 2017_x000D_	23.9589	24.8228	36.0556	0.629289	1	29.78	17.3103	193.365	3.37486	9.50383		6.24335	0
21491	Thu Mar 23 11:17:01 2017_x000D_	24.167	24.8206	36.057	0.629313	1	29.78	17.3103	193.365	3.37486	9.37605		17.6539	0
21492	Thu Mar 23 11:17:01 2017_x000D_	24.5698	24.3916	36.0558	0.629292	1	29.78	17.3103	193.365	3.37486	8.79153		6.24032	6.57017
21493	Thu Mar 23 11:17:01 2017_x000D_	24.7778	24.3895	36.0571	0.629316	1	29.5611	17.3035	193.337	3.37437	8.54935		15.5606	0
21494	Thu Mar 23 11:17:01 2017_x000D_	25.1838	24.0667	33.4833	0.584394	1	29.5611	17.3035	193.337	3.37437	8.05615		0	0
21495	Thu Mar 23 11:17:01 2017_x000D_	25.1838	24.0667	33.4833	0.584394	1	29.5611	17.3035	193.337	3.37437	8.05615		15.5587	0
21496	Thu Mar 23 11:17:01 2017_x000D_	25.5898	23.744	36.0566	0.629307	1	29.5611	17.3035	193.337	3.37437	7.56646		6.9408	27.019
21497	Thu Mar 23 11:17:01 2017_x000D_	25.7943	23.6358	33.483	0.584389	1	28.6954	17.0551	176.407	3.07888	7.1918		11.2001	0
21498	Thu Mar 23 11:17:02 2017_x000D_	26.0993	23.4205	31.898	0.556725	1	28.6954	17.0551	176.407	3.07888	6.87445		4.41662	0
21499	Thu Mar 23 11:17:02 2017_x000D_	26.2001	23.3132	36.0567	0.629309	1	28.6954	17.0551	176.407	3.07888	6.73724		13.8802	0
21500	Thu Mar 23 11:17:02 2017_x000D_	26.6091	23.0969	36.0575	0.629322	1	28.6954	17.0551	176.407	3.07888	6.39187		8.82065	46.5678
21501	Thu Mar 23 11:17:02 2017_x000D_	26.8103	22.8825	36.0569	0.629311	1	27.1528	17.228	172.434	3.00953	5.66486		6.95281	0
21502	Thu Mar 23 11:17:02 2017_x000D_	27.0152	22.7742	46.8076	0.816947	1	27.1528	17.228	172.434	3.00953	5.54791		0.0108167	0
21503	Thu Mar 23 11:17:02 2017_x000D_	27.0154	22.7739	55.0766	0.961269	1	27.1528	17.228	172.434	3.00953	5.5476		3.17264	0
21504	Thu Mar 23 11:17:02 2017_x000D_	27.0188	22.8796	66.8275	1.16636	1	27.1528	17.228	172.434	3.00953	5.65319		7.01548	0
21505	Thu Mar 23 11:17:02 2017_x000D_	26.9214	23.0922	82.9311	1.44742	1	27.1528	17.228	172.434	3.00953	5.86876		3.10824	33.6105
21506	Thu Mar 23 11:17:02 2017_x000D_	27.025	23.0909	91.7263	1.60093	1	26.0481	17.4146	173.377	3.026	5.75975		3.10524	0
21507	Thu Mar 23 11:17:02 2017_x000D_	27.1285	23.0896	100.466	1.75346	1	26.0481	17.4146	173.377	3.026	5.77693		7.16435	0
21508	Thu Mar 23 11:17:02 2017_x000D_	27.0176	22.8781	116.21	2.02824	1	26.0481	17.4146	173.377	3.026	5.54885		3.18204	0
21509	Thu Mar 23 11:17:02 2017_x000D_	27.0138	22.7721	131.18	2.28952	1	26.0481	17.4146	173.377	3.026	5.44384		3.18473	27.2042
21510	Thu Mar 23 11:17:02 2017_x000D_	27.0103	22.666	137.555	2.40079	1	25.1622	17.6082	173.377	3.026	5.38487		18.4536	0
21511	Thu Mar 23 11:17:02 2017_x000D_	26.4813	22.3521	141.704	2.4732	1	25.1622	17.6082	173.377	3.026	4.92388		0	0
21512	Thu Mar 23 11:17:02 2017_x000D_	26.4813	22.3521	141.704	2.4732	1	25.1622	17.6082	173.377	3.026	4.92388		24.8498	0
21513	Thu Mar 23 11:17:02 2017_x000D_	25.8415	21.826	139.488	2.43453	1	25.1622	17.6082	173.377	3.026	4.27215		11.4383	20.8908
21514	Thu Mar 23 11:17:02 2017_x000D_	25.5232	21.6161	137.564	2.40094	1	24.4953	17.8086	172.129	3.00422	3.94381		22.5738	0
21515	Thu Mar 23 11:17:02 2017_x000D_	24.9867	21.0885	133.416	2.32854	1	24.4953	17.8086	172.129	3.00422	3.31651		13.5557	0
21516	Thu Mar 23 11:17:02 2017_x000D_	24.6647	20.7715	129.306	2.25681	1	24.4953	17.8086	172.129	3.00422	2.96774		21.5393	0
21517	Thu Mar 23 11:17:02 2017_x000D_	24.3325	20.135	126.962	2.2159	1	24.4953	17.8086	172.129	3.00422	2.33209		13.5727	65.5307
21518	Thu Mar 23 11:17:02 2017_x000D_	24.01	19.8177	122.843	2.14401	2	26.1882	19.189	225	3.92699	2.26712		20.5422	0
21519	Thu Mar 23 11:17:03 2017_x000D_	23.5762	19.2879	124.478	2.17255	2	26.1882	19.189	225	3.92699	2.61387		11.5957	0
21520	Thu Mar 23 11:17:03 2017_x000D_	23.3575	18.9692	122.846	2.14406	2	26.1882	19.189	225	3.92699	2.83922		7.20447	0
21521	Thu Mar 23 11:17:03 2017_x000D_	23.2462	18.7564	125.271	2.18638	2	26.1882	19.189	225	3.92699	2.97364		21.601	0
21522	Thu Mar 23 11:17:03 2017_x000D_	22.913	18.1181	122.843	2.14401	2	26.1882	19.189	225	3.92699	3.44583		9.07743	66.8817
21523	Thu Mar 23 11:17:03 2017_x000D_	22.6973	17.9059	122.845	2.14405	2	24.018	18.6787	118.264	2.06409	1.53019		18.7906	0
21524	Thu Mar 23 11:17:03 2017_x000D_	22.3667	17.3739	126.959	2.21585	2	24.018	18.6787	118.264	2.06409	2.10459		9.08802	0
21525	Thu Mar 23 11:17:03 2017_x000D_	22.1508	17.1614	126.96	2.21588	2	24.018	18.6787	118.264	2.06409	2.40596		7.22193	0
21526	Thu Mar 23 11:17:03 2017_x000D_	22.0392	16.9481	129.292	2.25657	2	24.018	18.6787	118.264	2.06409	2.62881		16.1099	82.2596
21527	Thu Mar 23 11:17:03 2017_x000D_	21.712	16.5223	126.959	2.21586	2	23.2434	21.309	160.818	2.80681	5.0257		7.22864	0
21528	Thu Mar 23 11:17:03 2017_x000D_	21.6003	16.3088	129.29	2.25653	2	23.2434	21.309	160.818	2.80681	5.26325		11.6332	0
21529	Thu Mar 23 11:17:03 2017_x000D_	21.3807	15.9892	131.172	2.28938	2	23.2434	21.309	160.818	2.80681	5.63648		18.2163	0
21530	Thu Mar 23 11:17:03 2017_x000D_	20.948	15.5632	131.173	2.28941	2	23.2434	21.309	160.818	2.80681	6.18733		7.23674	19.8914
21531	Thu Mar 23 11:17:03 2017_x000D_	20.8361	15.3495	133.383	2.32797	2	23.2141	21.9714	139.389	2.4328	7.03594		16.1525	0
21532	Thu Mar 23 11:17:03 2017_x000D_	20.508	14.9226	131.17	2.28935	2	23.2141	21.9714	139.389	2.4328	7.5504		9.11982	0
21533	Thu Mar 23 11:17:03 2017_x000D_	20.2914	14.7093	131.171	2.28937	2	23.2141	21.9714	139.389	2.4328	7.82817		13.6999	0
21534	Thu Mar 23 11:17:03 2017_x000D_	19.966	14.3889	131.476	2.29468	2	23.2141	21.9714	139.389	2.4328	8.24891		7.14425	0
21535	Thu Mar 23 11:17:03 2017_x000D_	19.7528	14.2828	133.385	2.328	2	23.2141	21.9714	139.389	2.4328	8.4318		14.4975	45.9972
21536	Thu Mar 23 11:17:03 2017_x000D_	19.5288	13.8546	133.38	2.32792	2	24.7466	22.019	246.161	4.29633	9.68932		9.13679	0
21537	Thu Mar 23 11:17:03 2017_x000D_	19.3118	13.6409	133.38	2.32792	2	24.7466	22.019	246.161	4.29633	9.98647		7.25003	0
21538	Thu Mar 23 11:17:03 2017_x000D_	19.1999	13.4267	131.17	2.28935	2	24.7466	22.019	246.161	4.29633	10.2271		3.15602	0
21539	Thu Mar 23 11:17:03 2017_x000D_	19.0947	13.4271	133.381	2.32793	2	24.7466	22.019	246.161	4.29633	10.2842		13.7168	27.1925
21540	Thu Mar 23 11:17:03 2017_x000D_	18.769	13.1062	129.295	2.25663	2	25.6321	21.8254	292.101	5.09813	11.0962		4.57587	0
21541	Thu Mar 23 11:17:04 2017_x000D_	18.6602	12.9993	133.381	2.32795	2	25.6321	21.8254	292.101	5.09813	11.2476		16.2143	0
21542	Thu Mar 23 11:17:04 2017_x000D_	18.3308	12.5708	131.173	2.28941	2	25.6321	21.8254	292.101	5.09813	11.788		4.59066	0
21543	Thu Mar 23 11:17:04 2017_x000D_	18.2218	12.4634	131.477	2.2947	2	25.6321	21.8254	292.101	5.09813	11.9398		9.14745	20.8813
21544	Thu Mar 23 11:17:04 2017_x000D_	18.0044	12.2496	135.437	2.36382	2	26.2987	21.6251	342.238	5.97319	12.5178		7.27571	0
21545	Thu Mar 23 11:17:04 2017_x000D_	17.8918	12.0348	137.495	2.39973	2	26.2987	21.6251	342.238	5.97319	12.7534		4.58435	0
21546	Thu Mar 23 11:17:04 2017_x000D_	17.7828	11.9277	141.603	2.47144	2	26.2987	21.6251	342.238	5.97319	12.9058		6.309	0
21547	Thu Mar 23 11:17:04 2017_x000D_	17.9931	11.9276	154.83	2.70229	2	26.2987	21.6251	342.238	5.97319	12.7681		4.59061	0
21548	Thu Mar 23 11:17:04 2017_x000D_	18.1019	12.0352	164.483	2.87076	2	26.2987	21.6251	342.238	5.97319	12.6156		15.7741	6.56717
21549	Thu Mar 23 11:17:04 2017_x000D_	18.6277	12.0337	177.139	3.09165	2	26.5175	21.6319	308.355	5.3818	12.4247		3.153	0
21550	Thu Mar 23 11:17:04 2017_x000D_	18.7328	12.0336	183.148	3.19654	2	26.5175	21.6319	308.355	5.3818	12.3584		4.45005	0
21551	Thu Mar 23 11:17:04 2017_x000D_	18.8348	11.9259	192.443	3.35877	2	26.5175	21.6319	308.355	5.3818	12.3786		9.91833	0
21552	Thu Mar 23 11:17:04 2017_x000D_	19.1471	11.8174	207.66	3.62436	2	26.5175	21.6319	308.355	5.3818	12.2738		7.00857	50.6754
21553	Thu Mar 23 11:17:04 2017_x000D_	19.3541	11.7091	213.307	3.72292	2	27.2433	20.1066	280.653	4.89831	11.522		3.24117	0
21554	Thu Mar 23 11:17:04 2017_x000D_	19.3512	11.6011	233.253	4.07103	2	27.2433	20.1066	280.653	4.89831	11.603		0.0108167	0
21555	Thu Mar 23 11:17:04 2017_x000D_	19.3514	11.6008	241.599	4.21671	2	27.2433	20.1066	280.653	4.89831	11.603		0.0067082	0
21556	Thu Mar 23 11:17:04 2017_x000D_	19.3515	11.6006	246.918	4.30953	2	27.2433	20.1066	280.653	4.89831	11.6031		4.43091	27.4176
21557	Thu Mar 23 11:17:04 2017_x000D_	19.2499	11.7078	262.605	4.58332	2	27.5018	19.23	280.486	4.8954	11.1659		0.0067082	0
21558	Thu Mar 23 11:17:04 2017_x000D_	19.2498	11.7076	268.781	4.69111	2	27.5018	19.23	280.486	4.8954	11.1661		3.20835	0
21559	Thu Mar 23 11:17:04 2017_x000D_	19.2529	11.8145	-79.3852	-1.38553	2	27.5018	19.23	280.486	4.8954	11.0921		9.68632	0
21560	Thu Mar 23 11:17:04 2017_x000D_	19.2636	12.1372	-78.9095	-1.37723	2	27.5018	19.23	280.486	4.8954	10.8709		20.5255	46.4384
21561	Thu Mar 23 11:17:04 2017_x000D_	19.4949	12.7811	-78.9122	-1.37728	2	27.571	17.6836	264.288	4.6127	9.44764		10.0801	0
21562	Thu Mar 23 11:17:05 2017_x000D_	19.4006	13.1036	-82.2589	-1.43569	2	27.571	17.6836	264.288	4.6127	9.36653		13.3642	0
21563	Thu Mar 23 11:17:05 2017_x000D_	19.5199	13.5328	-85.1754	-1.48659	2	27.571	17.6836	264.288	4.6127	9.05811		9.65914	0
21564	Thu Mar 23 11:17:05 2017_x000D_	19.5304	13.8546	-85.3215	-1.48914	2	27.571	17.6836	264.288	4.6127	8.90576		22.5575	0
21565	Thu Mar 23 11:17:05 2017_x000D_	19.5554	14.6061	268.937	4.69384	2	27.571	17.6836	264.288	4.6127	8.58608		9.65324	60.1737
21566	Thu Mar 23 11:17:05 2017_x000D_	19.566	14.9277	269.084	4.6964	2	27.879	15.7016	280.581	4.89706	8.34895		22.5302	0
21567	Thu Mar 23 11:17:05 2017_x000D_	19.5907	15.6783	268.936	4.69382	2	27.879	15.7016	280.581	4.89706	8.28833		6.43543	0
21568	Thu Mar 23 11:17:05 2017_x000D_	19.5977	15.8927	268.936	4.69381	2	27.879	15.7016	280.581	4.89706	8.2835		19.2945	0
21569	Thu Mar 23 11:17:05 2017_x000D_	19.6189	16.5355	268.935	4.6938	2	27.879	15.7016	280.581	4.89706	8.30209		13.1522	39.8349
21570	Thu Mar 23 11:17:05 2017_x000D_	19.5281	16.9644	-88.112	-1.53784	2	27.9384	14.3751	276.623	4.82798	8.79986		12.853	0
21571	Thu Mar 23 11:17:05 2017_x000D_	19.5422	17.3926	-88.112	-1.53784	2	27.9384	14.3751	276.623	4.82798	8.92197		0	0
21572	Thu Mar 23 11:17:05 2017_x000D_	19.5422	17.3926	-88.112	-1.53784	2	27.9384	14.3751	276.623	4.82798	8.92197		19.2735	0
21573	Thu Mar 23 11:17:05 2017_x000D_	19.5634	18.0347	-88.112	-1.53784	2	27.9384	14.3751	276.623	4.82798	9.13966		19.4349	54.8961
21574	Thu Mar 23 11:17:05 2017_x000D_	19.4797	18.6771	-85.1643	-1.4864	2	28.4558	12.6199	276.972	4.83407	10.8287		6.42044	0
21575	Thu Mar 23 11:17:05 2017_x000D_	19.4867	18.891	-85.164	-1.48639	2	28.4558	12.6199	276.972	4.83407	10.944		13.2879	0
21576	Thu Mar 23 11:17:05 2017_x000D_	19.6055	19.3177	-82.243	-1.43541	2	28.4558	12.6199	276.972	4.83407	11.099		19.2434	0
21577	Thu Mar 23 11:17:05 2017_x000D_	19.6266	19.9588	-82.2414	-1.43538	2	28.4558	12.6199	276.972	4.83407	11.481		7.21409	0
21578	Thu Mar 23 11:17:05 2017_x000D_	19.7384	20.1717	-85.1674	-1.48645	2	28.4558	12.6199	276.972	4.83407	11.5335		25.9037	19.9279
21579	Thu Mar 23 11:17:05 2017_x000D_	19.8711	21.0249	-82.2438	-1.43543	2	28.4855	11.9563	277.045	4.83535	12.5079		6.40844	0
21580	Thu Mar 23 11:17:05 2017_x000D_	19.8781	21.2384	-82.2433	-1.43542	2	28.4855	11.9563	277.045	4.83535	12.6588		12.808	0
21581	Thu Mar 23 11:17:05 2017_x000D_	19.8922	21.6651	-82.2422	-1.4354	2	28.4855	11.9563	277.045	4.83535	12.9656		19.2073	0
21582	Thu Mar 23 11:17:05 2017_x000D_	19.9132	22.305	-82.2406	-1.43537	2	28.4855	11.9563	277.045	4.83535	13.438		13.2553	14.9017
21583	Thu Mar 23 11:17:06 2017_x000D_	20.0319	22.7306	-85.1692	-1.48648	2	28.7244	11.5208	275.424	4.80706	14.1852		19.1893	0
21584	Thu Mar 23 11:17:06 2017_x000D_	20.0529	23.3699	-85.1684	-1.48647	2	28.7244	11.5208	275.424	4.80706	14.6832		12.7899	0
21585	Thu Mar 23 11:17:06 2017_x000D_	20.0669	23.796	-85.1679	-1.48646	2	28.7244	11.5208	275.424	4.80706	15.0211		19.4939	0
21586	Thu Mar 23 11:17:06 2017_x000D_	20.1922	24.4336	-82.2403	-1.43536	2	28.7244	11.5208	275.424	4.80706	15.477		9.57818	13.2884
21587	Thu Mar 23 11:17:06 2017_x000D_	20.2027	24.7527	-82.531	-1.44044	2	28.7443	11.0783	280.407	4.89402	16.1229		9.58718	0
21588	Thu Mar 23 11:17:06 2017_x000D_	20.2132	25.0721	-82.2387	-1.43534	2	28.7443	11.0783	280.407	4.89402	16.3892		10.1418	0
21589	Thu Mar 23 11:17:06 2017_x000D_	20.3282	25.39	-85.3181	-1.48908	2	28.7443	11.0783	280.407	4.89402	16.6029		15.9655	0
21590	Thu Mar 23 11:17:06 2017_x000D_	20.3456	25.9219	-85.1702	-1.4865	2	28.7443	11.0783	280.407	4.89402	17.0549		9.56609	0
21591	Thu Mar 23 11:17:06 2017_x000D_	20.356	26.2406	-85.3171	-1.48906	2	28.7443	11.0783	280.407	4.89402	17.328		15.9505	6.64264
21592	Thu Mar 23 11:17:06 2017_x000D_	20.3734	26.772	-85.1692	-1.48648	2	28.7542	10.8571	280.443	4.89465	17.9867		13.1935	0
21593	Thu Mar 23 11:17:06 2017_x000D_	20.4916	27.1956	-82.2384	-1.43533	2	28.7542	10.8571	280.443	4.89465	18.3089		12.7478	0
21594	Thu Mar 23 11:17:06 2017_x000D_	20.5055	27.6203	-82.2373	-1.43531	2	28.7542	10.8571	280.443	4.89465	18.6828		6.37236	0
21595	Thu Mar 23 11:17:06 2017_x000D_	20.5124	27.8326	-82.2368	-1.4353	2	28.7542	10.8571	280.443	4.89465	18.8705		16.2861	21.0731
21596	Thu Mar 23 11:17:06 2017_x000D_	20.6339	28.3617	-79.7723	-1.39229	2	29.003	10.2002	275.171	4.80264	19.997		9.55719	0
21597	Thu Mar 23 11:17:06 2017_x000D_	20.6444	28.6801	-79.3393	-1.38473	2	29.003	10.2002	275.171	4.80264	20.2823		7.15666	0
21598	Thu Mar 23 11:17:06 2017_x000D_	20.7557	28.8911	-82.2392	-1.43535	2	29.003	10.2002	275.171	4.80264	20.4296		12.7297	0
21599	Thu Mar 23 11:17:06 2017_x000D_	20.7695	29.3152	-82.2381	-1.43533	2	29.003	10.2002	275.171	4.80264	20.8128		6.36337	14.9058
21600	Thu Mar 23 11:17:06 2017_x000D_	20.7764	29.5272	-82.2376	-1.43532	2	29.242	9.7646	308.387	5.38236	21.4995		6.36037	0
21601	Thu Mar 23 11:17:06 2017_x000D_	20.7833	29.7391	-82.2371	-1.43531	2	29.242	9.7646	308.387	5.38236	21.6917		6.36347	0
21602	Thu Mar 23 11:17:06 2017_x000D_	20.7903	29.9511	-82.2365	-1.4353	2	29.242	9.7646	308.387	5.38236	21.8844		6.36037	0
21603	Thu Mar 23 11:17:06 2017_x000D_	20.7972	30.163	-82.236	-1.43529	2	29.242	9.7646	308.387	5.38236	22.0773		12.7053	53.7459
21604	Thu Mar 23 11:17:06 2017_x000D_	20.8105	30.5863	-70.9825	-1.23888	2	30.188	8.2432	315	5.49779	24.2312		0.0108167	0
21605	Thu Mar 23 11:17:07 2017_x000D_	20.8102	30.5865	-63.5005	-1.10829	2	30.188	8.2432	315	5.49779	24.2315		4.51475	0
21606	Thu Mar 23 11:17:07 2017_x000D_	20.7021	30.4818	-54.4236	-0.949871	2	30.188	8.2432	315	5.49779	24.1772		4.50457	0
21607	Thu Mar 23 11:17:07 2017_x000D_	20.5937	30.3779	-33.8396	-0.590612	2	30.188	8.2432	315	5.49779	24.1246		3.12942	0
21608	Thu Mar 23 11:17:07 2017_x000D_	20.4894	30.3796	-27.2905	-0.476309	2	30.188	8.2432	315	5.49779	24.1678		3.1327	29.6275
21609	Thu Mar 23 11:17:07 2017_x000D_	20.385	30.3818	-7.89165	-0.137735	2	31.0843	7.82851	315.77	5.51123	24.9625		3.10847	0
21610	Thu Mar 23 11:17:07 2017_x000D_	20.2814	30.3836	3.82126	0.0666936	2	31.0843	7.82851	315.77	5.51123	25.0087		4.52323	0
21611	Thu Mar 23 11:17:07 2017_x000D_	20.3897	30.4885	19.5969	0.34203	2	31.0843	7.82851	315.77	5.51123	25.0569		4.4206	0
21612	Thu Mar 23 11:17:07 2017_x000D_	20.4908	30.3813	29.3044	0.511457	2	31.0843	7.82851	315.77	5.51123	24.9169		0.0161555	18.8266
21613	Thu Mar 23 11:17:07 2017_x000D_	20.4913	30.3811	42.6392	0.744194	2	31.5425	7.3997	347.465	6.06441	25.5005		6.96779	0
21614	Thu Mar 23 11:17:07 2017_x000D_	20.6965	30.2723	48.9714	0.854711	2	31.5425	7.3997	347.465	6.06441	25.3139		4.41457	0
21615	Thu Mar 23 11:17:07 2017_x000D_	20.7972	30.165	48.8225	0.852114	2	31.5425	7.3997	347.465	6.06441	25.1738		13.2458	0
21616	Thu Mar 23 11:17:07 2017_x000D_	21.0994	29.8431	48.9714	0.854713	2	31.5425	7.3997	347.465	6.06441	24.7541		22.6063	46.5926
21617	Thu Mar 23 11:17:07 2017_x000D_	21.4954	29.202	48.971	0.854706	2	33.086	7.2274	5.17076	0.0902468	24.844		13.2395	0
21618	Thu Mar 23 11:17:07 2017_x000D_	21.7974	28.8802	44.6448	0.779199	2	33.086	7.2274	5.17076	0.0902468	24.4188		18.1363	0
21619	Thu Mar 23 11:17:07 2017_x000D_	22.3076	28.5559	40.332	0.703927	2	33.086	7.2274	5.17076	0.0902468	23.8973		13.2352	0
21620	Thu Mar 23 11:17:07 2017_x000D_	22.6095	28.2342	36.0781	0.629682	2	33.086	7.2274	5.17076	0.0902468	23.4743		19.9339	0
21621	Thu Mar 23 11:17:07 2017_x000D_	23.1159	27.804	29.2894	0.511197	2	33.086	7.2274	5.17076	0.0902468	22.8648		9.82171	33.4494
21622	Thu Mar 23 11:17:07 2017_x000D_	23.4244	27.6944	25.2457	0.44062	2	34.1711	7.4838	5.17076	0.0902468	22.8902		11.2168	0
21623	Thu Mar 23 11:17:07 2017_x000D_	23.7298	27.4787	26.5181	0.462828	2	34.1711	7.4838	5.17076	0.0902468	22.557		22.6123	0
21624	Thu Mar 23 11:17:07 2017_x000D_	24.4506	27.2583	25.2465	0.440634	2	34.1711	7.4838	5.17076	0.0902468	22.0345		11.2126	0
21625	Thu Mar 23 11:17:07 2017_x000D_	24.7559	27.0427	26.5193	0.462849	2	34.1711	7.4838	5.17076	0.0902468	21.7071		19.6283	26.2934
21626	Thu Mar 23 11:17:08 2017_x000D_	25.3724	26.8236	26.5206	0.462872	2	35.0471	7.5118	7.04508	0.12296	21.5997		11.1969	0
21627	Thu Mar 23 11:17:08 2017_x000D_	25.6772	26.6082	25.2453	0.440614	2	35.0471	7.5118	7.04508	0.12296	21.2713		19.615	0
21628	Thu Mar 23 11:17:08 2017_x000D_	26.2933	26.3893	25.2465	0.440634	2	35.0471	7.5118	7.04508	0.12296	20.8084		8.81423	0
21629	Thu Mar 23 11:17:08 2017_x000D_	26.4944	26.1751	25.2445	0.4406	2	35.0471	7.5118	7.04508	0.12296	20.5297		18.0956	20.7208
21630	Thu Mar 23 11:17:08 2017_x000D_	27.0035	25.8516	29.2925	0.511251	2	35.6939	7.7541	0	0	20.0759		12.7852	0
21631	Thu Mar 23 11:17:08 2017_x000D_	27.4151	25.7411	31.9352	0.557374	2	35.6939	7.7541	0	0	19.8008		6.92755	0
21632	Thu Mar 23 11:17:08 2017_x000D_	27.6191	25.6329	29.2942	0.511281	2	35.6939	7.7541	0	0	19.6177		6.92879	0
21633	Thu Mar 23 11:17:08 2017_x000D_	27.8232	25.5248	31.9356	0.557381	2	35.6939	7.7541	0	0	19.4357		22.3704	0
21634	Thu Mar 23 11:17:08 2017_x000D_	28.4322	25.0945	31.935	0.557371	2	35.6939	7.7541	0	0	18.7995		8.80588	32.8783
21635	Thu Mar 23 11:17:08 2017_x000D_	28.633	24.8804	31.9339	0.557352	2	36.3104	8.6602	45	0.785398	17.9454		20.7744	0
21636	Thu Mar 23 11:17:08 2017_x000D_	29.2449	24.5562	34.4424	0.601133	2	36.3104	8.6602	45	0.785398	17.3955		9.78559	0
21637	Thu Mar 23 11:17:08 2017_x000D_	29.5523	24.4471	33.5188	0.585013	2	36.3104	8.6602	45	0.785398	17.1726		19.8721	0
21638	Thu Mar 23 11:17:08 2017_x000D_	30.0571	24.0182	31.9343	0.557358	2	36.3104	8.6602	45	0.785398	16.5823		6.91803	37.1194
21639	Thu Mar 23 11:17:08 2017_x000D_	30.2609	23.9103	34.4429	0.601143	2	37.1456	9.5731	37.8441	0.660504	15.9045		15.5062	0
21640	Thu Mar 23 11:17:08 2017_x000D_	30.6653	23.5884	31.9337	0.557347	2	37.1456	9.5731	37.8441	0.660504	15.4409		6.20429	0
21641	Thu Mar 23 11:17:08 2017_x000D_	30.8721	23.5864	31.9352	0.557374	2	37.1456	9.5731	37.8441	0.660504	15.3535		22.3331	0
21642	Thu Mar 23 11:17:08 2017_x000D_	31.48	23.1567	31.9345	0.557363	2	37.1456	9.5731	37.8441	0.660504	14.7178		22.3247	18.5544
21643	Thu Mar 23 11:17:08 2017_x000D_	32.0877	22.7272	31.934	0.557353	2	37.5631	10.0294	39.1175	0.68273	13.828		6.90867	0
21644	Thu Mar 23 11:17:08 2017_x000D_	32.2912	22.6194	29.2889	0.511188	2	37.5631	10.0294	39.1175	0.68273	13.6492		13.8173	0
21645	Thu Mar 23 11:17:08 2017_x000D_	32.6982	22.4038	29.2891	0.511191	2	37.5631	10.0294	39.1175	0.68273	13.2964		18.034	0
21646	Thu Mar 23 11:17:08 2017_x000D_	33.2055	22.0813	33.5194	0.585024	2	37.5631	10.0294	39.1175	0.68273	12.8155		11.147	27.8272
21647	Thu Mar 23 11:17:08 2017_x000D_	33.5089	21.8668	31.9343	0.557358	2	38.1893	10.7137	35.3358	0.616726	12.0954		16.6109	0
21648	Thu Mar 23 11:17:09 2017_x000D_	34.0186	21.6505	30.4819	0.53201	2	38.1893	10.7137	35.3358	0.616726	11.7051		13.1823	0
21649	Thu Mar 23 11:17:09 2017_x000D_	34.3192	21.33	29.2869	0.511153	2	38.1893	10.7137	35.3358	0.616726	11.2997		6.90322	0
21650	Thu Mar 23 11:17:09 2017_x000D_	34.5226	21.2224	31.9341	0.557355	2	38.1893	10.7137	35.3358	0.616726	11.13		22.2898	0
21651	Thu Mar 23 11:17:09 2017_x000D_	35.1293	20.7935	31.9335	0.557345	2	38.1893	10.7137	35.3358	0.616726	10.534		12.7006	29.2688
21652	Thu Mar 23 11:17:09 2017_x000D_	35.5383	20.6842	29.2874	0.511161	2	39.0442	11.1838	30.8028	0.53761	10.1266		15.4702	0
21653	Thu Mar 23 11:17:09 2017_x000D_	35.9418	20.3631	31.9344	0.55736	2	39.0442	11.1838	30.8028	0.53761	9.6894		9.7295	0
21654	Thu Mar 23 11:17:09 2017_x000D_	36.2475	20.2548	27.9118	0.487153	2	39.0442	11.1838	30.8028	0.53761	9.49234		17.9974	0
21655	Thu Mar 23 11:17:09 2017_x000D_	36.7538	19.933	31.9353	0.557376	2	39.0442	11.1838	30.8028	0.53761	9.04403		13.7798	23.6004
21656	Thu Mar 23 11:17:09 2017_x000D_	37.1597	19.718	31.9357	0.557384	2	39.6802	11.6468	31.6799	0.552919	8.4556		8.7762	0
21657	Thu Mar 23 11:17:09 2017_x000D_	37.3598	19.5046	31.9347	0.557366	2	39.6802	11.6468	31.6799	0.552919	8.19325		12.6809	0
21658	Thu Mar 23 11:17:09 2017_x000D_	37.7682	19.3956	29.2869	0.511152	2	39.6802	11.6468	31.6799	0.552919	7.98121		15.4486	0
21659	Thu Mar 23 11:17:09 2017_x000D_	38.1711	19.0749	31.9356	0.557382	2	39.6802	11.6468	31.6799	0.552919	7.57985		9.71619	27.8125
21660	Thu Mar 23 11:17:09 2017_x000D_	38.4764	18.9668	27.9103	0.487126	2	40.306	12.3308	33.1949	0.57936	6.8836		15.4444	0
21661	Thu Mar 23 11:17:09 2017_x000D_	38.8792	18.6462	30.4801	0.531978	2	40.306	12.3308	33.1949	0.57936	6.47457		9.72002	0
21662	Thu Mar 23 11:17:09 2017_x000D_	39.1846	18.538	29.286	0.511137	2	40.306	12.3308	33.1949	0.57936	6.30768		13.1504	0
21663	Thu Mar 23 11:17:09 2017_x000D_	39.4845	18.2183	30.4792	0.531962	2	40.306	12.3308	33.1949	0.57936	5.94454		9.24024	0
21664	Thu Mar 23 11:17:09 2017_x000D_	39.7925	18.2161	31.9374	0.557413	2	40.306	12.3308	33.1949	0.57936	5.90766		8.76771	18.5354
21665	Thu Mar 23 11:17:09 2017_x000D_	39.9924	18.0029	31.9363	0.557394	2	40.723	12.7867	37.9425	0.662221	5.26712		6.87514	0
21666	Thu Mar 23 11:17:09 2017_x000D_	40.1949	17.8956	29.285	0.511119	2	40.723	12.7867	37.9425	0.662221	5.13612		6.87374	0
21667	Thu Mar 23 11:17:09 2017_x000D_	40.3974	17.7884	31.9368	0.557402	2	40.723	12.7867	37.9425	0.662221	5.01229		13.7342	0
21668	Thu Mar 23 11:17:09 2017_x000D_	40.8019	17.574	24.0453	0.419671	2	40.723	12.7867	37.9425	0.662221	4.78795		3.07809	13.1315
21669	Thu Mar 23 11:17:10 2017_x000D_	40.9045	17.5732	19.4859	0.340094	2	41.1605	12.8005	43.3755	0.757045	4.77956		3.18454	0
21670	Thu Mar 23 11:17:10 2017_x000D_	40.9012	17.4671	9.20862	0.160721	2	41.1605	12.8005	43.3755	0.757045	4.6738		6.16804	0
21671	Thu Mar 23 11:17:10 2017_x000D_	40.6956	17.4678	-8.40014	-0.14661	2	41.1605	12.8005	43.3755	0.757045	4.6904		4.3894	0
21672	Thu Mar 23 11:17:10 2017_x000D_	40.7955	17.3609	-17.5847	-0.306911	2	41.1605	12.8005	43.3755	0.757045	4.57498		3.20188	29.4437
21673	Thu Mar 23 11:17:10 2017_x000D_	40.793	17.2542	-33.0574	-0.576961	2	41.557	13.6983	49.0921	0.856819	3.63705		3.09009	0
21674	Thu Mar 23 11:17:10 2017_x000D_	40.896	17.2534	-42.9313	-0.749292	2	41.557	13.6983	49.0921	0.856819	3.61603		0.0127279	0
21675	Thu Mar 23 11:17:10 2017_x000D_	40.8963	17.2531	-51.2175	-0.893913	2	41.557	13.6983	49.0921	0.856819	3.61568		6.35347	0
21676	Thu Mar 23 11:17:10 2017_x000D_	40.9022	17.4648	-64.2687	-1.1217	2	41.557	13.6983	49.0921	0.856819	3.82299		3.17819	0
21677	Thu Mar 23 11:17:10 2017_x000D_	40.9051	17.5707	-70.796	-1.23562	2	41.557	13.6983	49.0921	0.856819	3.92689		11.445	9.26658
21678	Thu Mar 23 11:17:10 2017_x000D_	41.1184	17.887	-82.7804	-1.44479	2	41.3485	13.4704	45.0343	0.785996	4.42259		7.10828	0
21679	Thu Mar 23 11:17:10 2017_x000D_	41.2262	18.098	-85.6767	-1.49534	2	41.3485	13.4704	45.0343	0.785996	4.62922		22.2126	0
21680	Thu Mar 23 11:17:10 2017_x000D_	41.2443	18.8382	-85.8213	-1.49786	2	41.3485	13.4704	45.0343	0.785996	5.36881		13.1016	0
21681	Thu Mar 23 11:17:10 2017_x000D_	41.3571	19.2601	-83.0703	-1.44985	2	41.3485	13.4704	45.0343	0.785996	5.78971		22.1945	32.8233
21682	Thu Mar 23 11:17:10 2017_x000D_	41.375	19.9997	-77.1031	-1.3457	2	40.7332	12.5657	115.143	2.00963	7.46165		0	0
21683	Thu Mar 23 11:17:10 2017_x000D_	41.375	19.9997	-77.1031	-1.3457	2	40.7332	12.5657	115.143	2.00963	7.46165		19.3072	0
21684	Thu Mar 23 11:17:10 2017_x000D_	41.4928	20.6324	-74.3464	-1.29759	2	40.7332	12.5657	115.143	2.00963	8.10238		6.33492	0
21685	Thu Mar 23 11:17:10 2017_x000D_	41.498	20.8435	-74.345	-1.29756	2	40.7332	12.5657	115.143	2.00963	8.31306		20.0599	32.8244
21686	Thu Mar 23 11:17:10 2017_x000D_	41.7181	21.4749	-74.3461	-1.29758	2	41.8268	12.6003	142.79	2.49216	8.87527		10.0256	0
21687	Thu Mar 23 11:17:10 2017_x000D_	41.828	21.7905	-70.7805	-1.23535	2	41.8268	12.6003	142.79	2.49216	9.1902		13.0629	0
21688	Thu Mar 23 11:17:10 2017_x000D_	41.9403	22.2112	-68.0569	-1.18782	2	41.8268	12.6003	142.79	2.49216	9.61157		11.3727	0
21689	Thu Mar 23 11:17:10 2017_x000D_	42.1524	22.5254	-69.0516	-1.20518	2	41.8268	12.6003	142.79	2.49216	9.93044		20.0191	53.0213
21690	Thu Mar 23 11:17:11 2017_x000D_	42.3721	23.1555	-69.051	-1.20517	2	43.5864	12.4347	115.039	2.00782	10.7894		10.0171	0
21691	Thu Mar 23 11:17:11 2017_x000D_	42.482	23.4708	-70.7824	-1.23539	2	43.5864	12.4347	115.039	2.00782	11.0912		9.9915	0
21692	Thu Mar 23 11:17:11 2017_x000D_	42.5916	23.7853	-69.0504	-1.20516	2	43.5864	12.4347	115.039	2.00782	11.3941		19.9935	0
21693	Thu Mar 23 11:17:11 2017_x000D_	42.811	24.4146	-69.0497	-1.20514	2	43.5864	12.4347	115.039	2.00782	12.005		11.351	0
21694	Thu Mar 23 11:17:11 2017_x000D_	43.0227	24.7282	-68.0589	-1.18785	2	43.5864	12.4347	115.039	2.00782	12.3064		16.9895	39.8312
21695	Thu Mar 23 11:17:11 2017_x000D_	43.2392	25.2515	-69.0528	-1.2052	2	44.8879	12.6972	85.0702	1.48475	12.6621		9.46775	0
21696	Thu Mar 23 11:17:11 2017_x000D_	43.2468	25.567	-68.0556	-1.18779	2	44.8879	12.6972	85.0702	1.48475	12.974		9.97635	0
21697	Thu Mar 23 11:17:11 2017_x000D_	43.3563	25.881	-71.6641	-1.25077	2	44.8879	12.6972	85.0702	1.48475	13.2725		22.9712	0
21698	Thu Mar 23 11:17:11 2017_x000D_	43.5777	26.614	-70.7824	-1.23539	2	44.8879	12.6972	85.0702	1.48475	13.9783		11.3103	26.9724
21699	Thu Mar 23 11:17:11 2017_x000D_	43.7889	26.9263	-71.6665	-1.25082	2	45.7519	12.9459	20.7309	0.361823	14.1175		9.45268	0
21700	Thu Mar 23 11:17:11 2017_x000D_	43.7964	27.2413	-70.7824	-1.23539	2	45.7519	12.9459	20.7309	0.361823	14.4285		22.9238	0
21701	Thu Mar 23 11:17:11 2017_x000D_	44.0173	27.9728	-71.6632	-1.25076	2	45.7519	12.9459	20.7309	0.361823	15.1267		8.81837	0
21702	Thu Mar 23 11:17:11 2017_x000D_	44.2258	28.18	-71.6671	-1.25083	2	45.7519	12.9459	20.7309	0.361823	15.3103		19.8948	67.2759
21703	Thu Mar 23 11:17:11 2017_x000D_	44.4441	28.8062	-71.6674	-1.25083	2	47.6671	14.1125	38.24	0.667413	15.043		12.9624	0
21704	Thu Mar 23 11:17:11 2017_x000D_	44.5554	29.2237	-69.0469	-1.2051	2	47.6671	14.1125	38.24	0.667413	15.4283		19.872	0
21705	Thu Mar 23 11:17:11 2017_x000D_	44.7734	29.8492	-69.0463	-1.20509	2	47.6671	14.1125	38.24	0.667413	16.0005		9.94223	0
21706	Thu Mar 23 11:17:11 2017_x000D_	44.8826	30.1621	-70.7843	-1.23542	2	47.6671	14.1125	38.24	0.667413	16.2894		19.8492	0
21707	Thu Mar 23 11:17:11 2017_x000D_	45.1003	30.7869	-70.7843	-1.23542	2	47.6671	14.1125	38.24	0.667413	16.8708		0	60.2848
21708	Thu Mar 23 11:17:11 2017_x000D_	45.1003	30.7869	-70.7843	-1.23542	2	49.1342	15.4857	37.7169	0.658283	15.824		22.8364	0
21709	Thu Mar 23 11:17:11 2017_x000D_	45.3204	31.5156	-71.6668	-1.25082	2	49.1342	15.4857	37.7169	0.658283	16.4773		9.92227	0
21710	Thu Mar 23 11:17:11 2017_x000D_	45.4293	31.8279	-73.6108	-1.28475	2	49.1342	15.4857	37.7169	0.658283	16.7569		15.9777	0
21711	Thu Mar 23 11:17:11 2017_x000D_	45.5426	32.3483	-71.6653	-1.2508	2	49.1342	15.4857	37.7169	0.658283	17.2408		11.2463	51.0385
21712	Thu Mar 23 11:17:12 2017_x000D_	45.7528	32.6587	-70.7843	-1.23542	2	50.3926	16.6306	34.1317	0.59571	16.6862		16.8386	0
21713	Thu Mar 23 11:17:12 2017_x000D_	45.9675	33.1773	-71.6696	-1.25087	2	50.3926	16.6306	34.1317	0.59571	17.1282		12.5193	0
21714	Thu Mar 23 11:17:12 2017_x000D_	45.9771	33.5945	-71.6659	-1.25081	2	50.3926	16.6306	34.1317	0.59571	17.5291		13.9564	0
21715	Thu Mar 23 11:17:12 2017_x000D_	46.1893	34.0085	-71.6681	-1.25084	2	50.3926	16.6306	34.1317	0.59571	17.879		6.25666	46.2342
21716	Thu Mar 23 11:17:12 2017_x000D_	46.1941	34.217	-71.6662	-1.25081	2	51.4323	17.7682	32.0248	0.558939	17.2627		8.75267	0
21717	Thu Mar 23 11:17:12 2017_x000D_	46.4014	34.4223	-71.6702	-1.25088	2	51.4323	17.7682	32.0248	0.558939	17.3974		12.8845	0
21718	Thu Mar 23 11:17:12 2017_x000D_	46.512	34.8373	-69.0414	-1.205	2	51.4323	17.7682	32.0248	0.558939	17.7641		6.25059	0
21719	Thu Mar 23 11:17:12 2017_x000D_	46.5167	35.0456	-69.0392	-1.20496	2	51.4323	17.7682	32.0248	0.558939	17.9631		6.97425	76.3825
21720	Thu Mar 23 11:17:12 2017_x000D_	46.6229	35.2524	-71.6687	-1.25085	2	53.7914	18.7259	12.2638	0.214043	18.0142		9.86905	0
21721	Thu Mar 23 11:17:12 2017_x000D_	46.731	35.5631	-68.0398	-1.18752	2	53.7914	18.7259	12.2638	0.214043	18.2576		6.97021	0
21722	Thu Mar 23 11:17:12 2017_x000D_	46.8371	35.7698	-70.7843	-1.23542	2	53.7914	18.7259	12.2638	0.214043	18.4081		6.95406	0
21723	Thu Mar 23 11:17:12 2017_x000D_	46.9428	35.9761	-68.0412	-1.18754	2	53.7914	18.7259	12.2638	0.214043	18.56		9.35936	0
21724	Thu Mar 23 11:17:12 2017_x000D_	46.9498	36.288	-69.0379	-1.20494	2	53.7914	18.7259	12.2638	0.214043	18.8477		6.96611	80.7459
21725	Thu Mar 23 11:17:12 2017_x000D_	47.0556	36.4947	-64.1801	-1.12015	2	56.3782	19.4694	13.9687	0.243799	19.4106		13.9	0
21726	Thu Mar 23 11:17:12 2017_x000D_	47.2666	36.9072	-50.9546	-0.889325	2	56.3782	19.4694	13.9687	0.243799	19.6748		0.0127279	0
21727	Thu Mar 23 11:17:12 2017_x000D_	47.2663	36.9075	-42.561	-0.74283	2	56.3782	19.4694	13.9687	0.243799	19.6752		8.72079	0
21728	Thu Mar 23 11:17:12 2017_x000D_	47.4725	37.1124	-26.1777	-0.456887	2	56.3782	19.4694	13.9687	0.243799	19.7633		6.84783	47.4907
21729	Thu Mar 23 11:17:12 2017_x000D_	47.6772	37.2134	-17.9193	-0.31275	2	57.8839	19.9581	12.8873	0.224926	20.048		11.0647	0
21730	Thu Mar 23 11:17:12 2017_x000D_	47.985	37.4166	-5.19976	-0.0907529	2	57.8839	19.9581	12.8873	0.224926	20.0696		6.06676	0
21731	Thu Mar 23 11:17:12 2017_x000D_	48.1872	37.4134	0.975297	0.0170221	2	57.8839	19.9581	12.8873	0.224926	19.9678		9.59334	0
21732	Thu Mar 23 11:17:12 2017_x000D_	48.4879	37.3046	9.75089	0.170185	2	57.8839	19.9581	12.8873	0.224926	19.7278		12.5264	41.2314
21733	Thu Mar 23 11:17:13 2017_x000D_	48.894	37.4017	12.6144	0.220163	2	59.1711	20.4398	6.726	0.117391	19.8324		10.9952	0
21734	Thu Mar 23 11:17:13 2017_x000D_	49.1924	37.1889	13.2062	0.230491	2	59.1711	20.4398	6.726	0.117391	19.4963		21.389	0
21735	Thu Mar 23 11:17:13 2017_x000D_	49.8959	37.0731	9.75111	0.170189	2	59.1711	20.4398	6.726	0.117391	19.0446		12.0977	0
21736	Thu Mar 23 11:17:13 2017_x000D_	50.2991	37.0663	9.75273	0.170217	2	59.1711	20.4398	6.726	0.117391	18.8455		21.3767	0
21737	Thu Mar 23 11:17:13 2017_x000D_	51.0022	36.9506	7.15477	0.124874	2	59.1711	20.4398	6.726	0.117391	18.4211		9.56334	66.9848
21738	Thu Mar 23 11:17:13 2017_x000D_	51.3018	36.8417	3.90973	0.0682376	2	61.3726	20.0671	352.18	6.14671	19.5655		12.0827	0
21739	Thu Mar 23 11:17:13 2017_x000D_	51.7045	36.8349	3.9103	0.0682477	2	61.3726	20.0671	352.18	6.14671	19.3554		18.3627	0
21740	Thu Mar 23 11:17:13 2017_x000D_	52.3059	36.721	0.956699	0.0166975	2	61.3726	20.0671	352.18	6.14671	18.962		12.0707	0
21741	Thu Mar 23 11:17:13 2017_x000D_	52.7082	36.7143	0.95672	0.0166979	2	61.3726	20.0671	352.18	6.14671	18.767		6.03081	68.6982
21742	Thu Mar 23 11:17:13 2017_x000D_	52.9092	36.711	0.956703	0.0166976	2	63.5844	19.474	353.377	6.16759	20.275		21.346	0
21743	Thu Mar 23 11:17:13 2017_x000D_	53.6148	36.8027	-2.14756	-0.037482	2	63.5844	19.474	353.377	6.16759	19.9919		9.03425	0
21744	Thu Mar 23 11:17:13 2017_x000D_	53.9159	36.7977	-1.99299	-0.0347842	2	63.5844	19.474	353.377	6.16759	19.8391		18.0685	0
21745	Thu Mar 23 11:17:13 2017_x000D_	54.5181	36.7876	-1.99394	-0.0348007	2	63.5844	19.474	353.377	6.16759	19.5438		12.0407	0
21746	Thu Mar 23 11:17:13 2017_x000D_	54.9194	36.7808	-1.99462	-0.0348127	2	63.5844	19.474	353.377	6.16759	19.3548		6.01881	54.1998
21747	Thu Mar 23 11:17:13 2017_x000D_	55.12	36.7775	-1.99494	-0.0348183	2	65.3493	19.0878	346.263	6.04343	20.4344		21.048	0
21748	Thu Mar 23 11:17:13 2017_x000D_	55.8215	36.7657	-1.85555	-0.0323855	2	65.3493	19.0878	346.263	6.04343	20.082		9.03115	0
21749	Thu Mar 23 11:17:13 2017_x000D_	56.1225	36.7609	3.91684	0.0683617	2	65.3493	19.0878	346.263	6.04343	19.9367		18.0265	0
21750	Thu Mar 23 11:17:13 2017_x000D_	56.7233	36.7508	3.91772	0.0683771	2	65.3493	19.0878	346.263	6.04343	19.6568		9.00425	39.911
21751	Thu Mar 23 11:17:13 2017_x000D_	57.0234	36.7458	3.7775	0.0659298	2	66.6675	18.9083	352.43	6.15106	20.2777		9.5254	0
21752	Thu Mar 23 11:17:13 2017_x000D_	57.3218	36.6373	0.956753	0.0166985	2	66.6675	18.9083	352.43	6.15106	20.0414		24.0094	0
21753	Thu Mar 23 11:17:13 2017_x000D_	58.122	36.6239	0.956735	0.0166982	2	66.6675	18.9083	352.43	6.15106	19.669		8.98925	0
21754	Thu Mar 23 11:17:14 2017_x000D_	58.4216	36.6189	0.956758	0.0166986	2	66.6675	18.9083	352.43	6.15106	19.5361		21.2173	62.4439
21755	Thu Mar 23 11:17:14 2017_x000D_	59.1229	36.7104	-2.00138	-0.0349307	2	68.6607	18.3086	352.955	6.16023	20.7267		11.9837	0
21756	Thu Mar 23 11:17:14 2017_x000D_	59.5223	36.7037	-2.00201	-0.0349417	2	68.6607	18.3086	352.955	6.16023	20.54		17.9635	0
21757	Thu Mar 23 11:17:14 2017_x000D_	60.121	36.6937	-2.00296	-0.0349583	2	68.6607	18.3086	352.955	6.16023	20.2716		12.369	0
21758	Thu Mar 23 11:17:14 2017_x000D_	60.5218	36.7904	0.96294	0.0168065	2	68.6607	18.3086	352.955	6.16023	20.1945		11.9657	56.2746
21759	Thu Mar 23 11:17:14 2017_x000D_	60.9206	36.7837	0.962903	0.0168058	2	70.4358	17.7022	345.927	6.03757	21.3224		9.48465	0
21760	Thu Mar 23 11:17:14 2017_x000D_	61.2177	36.6756	3.78347	0.0660339	2	70.4358	17.7022	345.927	6.03757	21.0942		17.9336	0
21761	Thu Mar 23 11:17:14 2017_x000D_	61.8154	36.6655	3.78433	0.066049	2	70.4358	17.7022	345.927	6.03757	20.8307		11.9476	0
21762	Thu Mar 23 11:17:14 2017_x000D_	62.2136	36.6589	3.78489	0.0660587	2	70.4358	17.7022	345.927	6.03757	20.663		17.9155	0
21763	Thu Mar 23 11:17:14 2017_x000D_	62.8107	36.6489	3.78569	0.0660728	2	70.4358	17.7022	345.927	6.03757	20.4235		8.95926	35.4863
21764	Thu Mar 23 11:17:14 2017_x000D_	63.1093	36.6439	3.92721	0.0685428	2	71.5466	17.2956	353.756	6.17421	21.1079		18.1643	0
21765	Thu Mar 23 11:17:14 2017_x000D_	63.7041	36.5307	0.956682	0.0166972	2	71.5466	17.2956	353.756	6.17421	20.7724		5.96182	0
21766	Thu Mar 23 11:17:14 2017_x000D_	63.9028	36.5274	0.956717	0.0166979	2	71.5466	17.2956	353.756	6.17421	20.6952		11.9237	0
21767	Thu Mar 23 11:17:14 2017_x000D_	64.3002	36.5207	0.956729	0.0166981	2	71.5466	17.2956	353.756	6.17421	20.5454		5.95882	33.4635
21768	Thu Mar 23 11:17:14 2017_x000D_	64.4988	36.5174	0.956709	0.0166977	2	72.6464	17.1094	347.959	6.07304	21.0488		5.95882	0
21769	Thu Mar 23 11:17:14 2017_x000D_	64.6974	36.5141	0.956742	0.0166983	2	72.6464	17.1094	347.959	6.07304	20.9697		8.92926	0
21770	Thu Mar 23 11:17:14 2017_x000D_	64.995	36.5091	0.956764	0.0166987	2	72.6464	17.1094	347.959	6.07304	20.8541		2.98539	0
21771	Thu Mar 23 11:17:14 2017_x000D_	65.0945	36.5075	0.956756	0.0166985	2	72.6464	17.1094	347.959	6.07304	20.8163		14.8732	27.0861
21772	Thu Mar 23 11:17:14 2017_x000D_	65.5902	36.4989	-4.69074	-0.0818689	2	73.5284	16.9164	0	0	21.1303		4.28719	0
21773	Thu Mar 23 11:17:14 2017_x000D_	65.6911	36.6001	-7.8937	-0.137771	2	73.5284	16.9164	0	0	21.1866		4.30066	0
21774	Thu Mar 23 11:17:14 2017_x000D_	65.7887	36.4951	-17.2047	-0.300279	2	73.5284	16.9164	0	0	21.053		6.7109	0
21775	Thu Mar 23 11:17:14 2017_x000D_	65.5888	36.3947	-32.9633	-0.575318	2	73.5284	16.9164	0	0	21.0343		4.31089	0
21776	Thu Mar 23 11:17:15 2017_x000D_	65.6869	36.2897	-45.1662	-0.788299	2	73.5284	16.9164	0	0	20.9001		0.0108167	20.5807
21777	Thu Mar 23 11:17:15 2017_x000D_	65.6872	36.2895	-53.2585	-0.929535	2	74.1707	17.1574	29.5696	0.516086	20.9286		4.31061	0
21778	Thu Mar 23 11:17:15 2017_x000D_	65.7855	36.1847	-69.5857	-1.2145	2	74.1707	17.1574	29.5696	0.516086	20.793		4.2859	0
21779	Thu Mar 23 11:17:15 2017_x000D_	65.6883	36.2894	-78.2209	-1.36521	2	74.1707	17.1574	29.5696	0.516086	20.9281		6.87726	0
21780	Thu Mar 23 11:17:15 2017_x000D_	65.7911	36.4943	268.115	4.67948	2	74.1707	17.1574	29.5696	0.516086	21.0745		3.10542	43.6198
21781	Thu Mar 23 11:17:15 2017_x000D_	65.7928	36.5978	256.654	4.47945	2	75.444	17.8594	39.3056	0.686012	21.0778		9.28307	0
21782	Thu Mar 23 11:17:15 2017_x000D_	65.7975	36.9072	245.172	4.27907	2	75.444	17.8594	39.3056	0.686012	21.3512		4.29831	0
21783	Thu Mar 23 11:17:15 2017_x000D_	65.6998	37.012	241.358	4.21249	2	75.444	17.8594	39.3056	0.686012	21.4889		20.5823	0
21784	Thu Mar 23 11:17:15 2017_x000D_	65.4118	37.6347	238.963	4.1707	2	75.444	17.8594	39.3056	0.686012	22.1745		10.8644	50.945
21785	Thu Mar 23 11:17:15 2017_x000D_	65.1174	37.8456	241.358	4.2125	2	76.4664	19.2153	56.3481	0.98346	21.8149		11.014	0
21786	Thu Mar 23 11:17:15 2017_x000D_	64.9239	38.1576	242.74	4.23662	2	76.4664	19.2153	56.3481	0.98346	22.182		12.7048	0
21787	Thu Mar 23 11:17:15 2017_x000D_	64.8311	38.5708	245.174	4.27909	2	76.4664	19.2153	56.3481	0.98346	22.5835		17.8363	0
21788	Thu Mar 23 11:17:15 2017_x000D_	64.5416	39.0901	248.812	4.34258	2	76.4664	19.2153	56.3481	0.98346	23.1778		11.0156	0
21789	Thu Mar 23 11:17:15 2017_x000D_	64.348	39.4021	253.087	4.4172	2	76.4664	19.2153	56.3481	0.98346	23.5449		16.5414	41.763
21790	Thu Mar 23 11:17:15 2017_x000D_	64.1577	39.9196	253.97	4.4326	2	77.2818	20.3436	38.4737	0.671493	23.5682		18.7449	0
21791	Thu Mar 23 11:17:15 2017_x000D_	64.0683	40.538	256.665	4.47964	2	77.2818	20.3436	38.4737	0.671493	24.1332		9.71989	0
21792	Thu Mar 23 11:17:15 2017_x000D_	63.9741	40.848	254.77	4.44657	2	77.2818	20.3436	38.4737	0.671493	24.4443		6.85349	0
21793	Thu Mar 23 11:17:15 2017_x000D_	63.8781	41.0553	257.351	4.49162	2	77.2818	20.3436	38.4737	0.671493	24.6705		6.1628	32.4989
21794	Thu Mar 23 11:17:15 2017_x000D_	63.8814	41.2607	257.35	4.4916	2	78.1189	21.0312	44.0166	0.768235	24.7374		22.3943	0
21795	Thu Mar 23 11:17:15 2017_x000D_	63.6945	41.9834	256.665	4.47965	2	78.1189	21.0312	44.0166	0.768235	25.4373		9.70841	0
21796	Thu Mar 23 11:17:15 2017_x000D_	63.6003	42.293	259.99	4.53768	2	78.1189	21.0312	44.0166	0.768235	25.7459		18.7232	0
21797	Thu Mar 23 11:17:16 2017_x000D_	63.5111	42.9107	257.35	4.4916	2	78.1189	21.0312	44.0166	0.768235	26.3078		9.23817	81.347
21798	Thu Mar 23 11:17:16 2017_x000D_	63.516	43.2186	256.663	4.47962	2	78.6391	23.6924	86.9465	1.5175	24.6978		19.4197	0
21799	Thu Mar 23 11:17:16 2017_x000D_	63.3276	43.8379	256.664	4.47963	2	78.6391	23.6924	86.9465	1.5175	25.3038		12.6677	0
21800	Thu Mar 23 11:17:16 2017_x000D_	63.2351	44.2499	259.43	4.52791	2	78.6391	23.6924	86.9465	1.5175	25.6884		18.702	0
21801	Thu Mar 23 11:17:16 2017_x000D_	63.146	44.8669	256.663	4.47962	2	78.6391	23.6924	86.9465	1.5175	26.2373		0	59.4657
21802	Thu Mar 23 11:17:16 2017_x000D_	63.146	44.8669	256.663	4.47962	2	78.5398	25.6721	86.9465	1.5175	24.6051		19.4036	0
21803	Thu Mar 23 11:17:16 2017_x000D_	62.9578	45.4857	256.664	4.47963	2	78.5398	25.6721	86.9465	1.5175	25.2067		12.6612	0
21804	Thu Mar 23 11:17:16 2017_x000D_	62.8654	45.8975	253.964	4.43251	2	78.5398	25.6721	86.9465	1.5175	25.5882		19.3941	0
21805	Thu Mar 23 11:17:16 2017_x000D_	62.6773	46.516	253.964	4.43252	2	78.5398	25.6721	86.9465	1.5175	26.1933		13.6762	0
21806	Thu Mar 23 11:17:16 2017_x000D_	62.4858	46.9297	253.965	4.43253	2	78.5398	25.6721	86.9465	1.5175	26.6386		18.6774	87.0825
21807	Thu Mar 23 11:17:16 2017_x000D_	62.3969	47.5459	251.341	4.38673	2	77.9617	28.5167	100.486	1.75381	24.584		12.6436	0
21808	Thu Mar 23 11:17:16 2017_x000D_	62.3045	47.9571	253.964	4.43251	2	77.9617	28.5167	100.486	1.75381	24.9615		19.3751	0
21809	Thu Mar 23 11:17:16 2017_x000D_	62.1166	48.575	253.964	4.43251	2	77.9617	28.5167	100.486	1.75381	25.5617		6.83065	0
21810	Thu Mar 23 11:17:16 2017_x000D_	62.0209	48.7816	256.666	4.47967	2	77.9617	28.5167	100.486	1.75381	25.7832		12.643	112.505
21811	Thu Mar 23 11:17:16 2017_x000D_	61.9286	49.1928	253.964	4.43251	2	77.5573	32.245	100.486	1.75381	23.0539		19.3657	0
21812	Thu Mar 23 11:17:16 2017_x000D_	61.7408	49.8104	253.964	4.43251	2	77.5573	32.245	100.486	1.75381	23.6369		12.2567	0
21813	Thu Mar 23 11:17:16 2017_x000D_	61.7477	50.2189	253.963	4.43249	2	77.5573	32.245	100.486	1.75381	23.9375		19.3542	0
21814	Thu Mar 23 11:17:16 2017_x000D_	61.5599	50.8361	253.963	4.43249	2	77.5573	32.245	100.486	1.75381	24.5264		8.56914	66.4025
21815	Thu Mar 23 11:17:16 2017_x000D_	61.3652	51.0451	253.965	4.43252	2	77.2301	34.4341	96.7213	1.6881	22.97		18.6316	0
21816	Thu Mar 23 11:17:16 2017_x000D_	61.2766	51.6598	251.338	4.38668	2	77.2301	34.4341	96.7213	1.6881	23.4785		6.82395	0
21817	Thu Mar 23 11:17:16 2017_x000D_	61.181	51.8662	253.964	4.43251	2	77.2301	34.4341	96.7213	1.6881	23.695		12.6153	0
21818	Thu Mar 23 11:17:17 2017_x000D_	61.0889	52.2765	256.667	4.47969	2	77.2301	34.4341	96.7213	1.6881	24.0601		9.67048	85.6971
21819	Thu Mar 23 11:17:17 2017_x000D_	60.9951	52.5849	254.767	4.44652	2	77.0873	37.2871	96.7213	1.6881	22.2032		16.4561	0
21820	Thu Mar 23 11:17:17 2017_x000D_	60.8057	53.0997	253.964	4.43251	2	77.0873	37.2871	96.7213	1.6881	22.6964		12.2328	0
21821	Thu Mar 23 11:17:17 2017_x000D_	60.8127	53.5074	253.963	4.43248	2	77.0873	37.2871	96.7213	1.6881	22.9774		19.3257	0
21822	Thu Mar 23 11:17:17 2017_x000D_	60.6252	54.1237	253.963	4.43249	2	77.0873	37.2871	96.7213	1.6881	23.5472		6.11195	0
21823	Thu Mar 23 11:17:17 2017_x000D_	60.6288	54.3274	253.962	4.43247	2	77.0873	37.2871	96.7213	1.6881	23.6908		13.6372	59.2971
21824	Thu Mar 23 11:17:17 2017_x000D_	60.4378	54.7399	253.963	4.43249	2	76.9885	39.2612	96.7213	1.6881	22.6609		13.6372	0
21825	Thu Mar 23 11:17:17 2017_x000D_	60.2468	55.1524	253.964	4.43251	2	76.9885	39.2612	96.7213	1.6881	23.0828		6.1059	0
21826	Thu Mar 23 11:17:17 2017_x000D_	60.2503	55.3559	253.963	4.43249	2	76.9885	39.2612	96.7213	1.6881	23.2208		12.5993	0
21827	Thu Mar 23 11:17:17 2017_x000D_	60.1584	55.7657	251.335	4.38663	2	76.9885	39.2612	96.7213	1.6881	23.5722		6.81326	72.6005
21828	Thu Mar 23 11:17:17 2017_x000D_	60.063	55.9718	253.963	4.43249	2	77.0848	41.6793	82.7373	1.44404	22.2265		6.81724	0
21829	Thu Mar 23 11:17:17 2017_x000D_	59.9675	56.178	251.336	4.38664	2	77.0848	41.6793	82.7373	1.44404	22.4324		9.65525	0
21830	Thu Mar 23 11:17:17 2017_x000D_	59.8738	56.4859	253.079	4.41705	2	77.0848	41.6793	82.7373	1.44404	22.7036		4.27931	0
21831	Thu Mar 23 11:17:17 2017_x000D_	59.7766	56.5903	251.336	4.38665	2	77.0848	41.6793	82.7373	1.44404	22.8454		16.4164	72.4026
21832	Thu Mar 23 11:17:17 2017_x000D_	59.5875	57.1038	257.36	4.49179	2	76.9641	44.0897	82.7373	1.44404	21.7097		12.1969	0
21833	Thu Mar 23 11:17:17 2017_x000D_	59.5947	57.5103	262.714	4.58523	2	76.9641	44.0897	82.7373	1.44404	21.9501		12.5691	0
21834	Thu Mar 23 11:17:17 2017_x000D_	59.5025	57.919	-83.4081	-1.45575	2	76.9641	44.0897	82.7373	1.44404	22.2746		3.04838	0
21835	Thu Mar 23 11:17:17 2017_x000D_	59.5041	58.0206	-77.3613	-1.35021	2	76.9641	44.0897	82.7373	1.44404	22.3366		6.74332	0
21836	Thu Mar 23 11:17:17 2017_x000D_	59.6063	58.2208	-69.1627	-1.20712	2	76.9641	44.0897	82.7373	1.44404	22.3826		6.74191	61.9732
21837	Thu Mar 23 11:17:17 2017_x000D_	59.7082	58.4211	-54.264	-0.947085	2	77.5163	46.0803	67.8085	1.18348	21.6662		3.06033	0
21838	Thu Mar 23 11:17:17 2017_x000D_	59.7097	58.5231	-44.4249	-0.775362	2	77.5163	46.0803	67.8085	1.18348	21.7232		3.04833	0
21839	Thu Mar 23 11:17:17 2017_x000D_	59.7112	58.6247	-38.4404	-0.670911	2	77.5163	46.0803	67.8085	1.18348	21.7803		10.7374	0
21840	Thu Mar 23 11:17:18 2017_x000D_	60.0112	58.8199	-24.4115	-0.426061	2	77.5163	46.0803	67.8085	1.18348	21.6501		6.6579	87.3178
21841	Thu Mar 23 11:17:18 2017_x000D_	60.2111	58.9163	-16.3843	-0.28596	2	78.6858	48.7456	66.2565	1.15639	21.0893		9.38403	0
21842	Thu Mar 23 11:17:18 2017_x000D_	60.5096	59.0098	-7.13508	-0.124531	2	78.6858	48.7456	66.2565	1.15639	20.8741		5.93921	0
21843	Thu Mar 23 11:17:18 2017_x000D_	60.7075	59.0044	-1.30976	-0.0228595	2	78.6858	48.7456	66.2565	1.15639	20.6993		20.9366	0
21844	Thu Mar 23 11:17:18 2017_x000D_	61.4006	59.086	-3.95757	-0.0690726	2	78.6858	48.7456	66.2565	1.15639	20.142		11.8548	0
21845	Thu Mar 23 11:17:18 2017_x000D_	61.7956	59.0748	-3.95884	-0.0690948	2	78.6858	48.7456	66.2565	1.15639	19.7983		11.8461	41.497
21846	Thu Mar 23 11:17:18 2017_x000D_	62.1903	59.0632	-9.46006	-0.165109	2	79.4981	49.8652	56.9051	0.993181	19.6001		20.9158	0
21847	Thu Mar 23 11:17:18 2017_x000D_	62.8827	59.1448	-12.8105	-0.223585	2	79.4981	49.8652	56.9051	0.993181	19.0311		10.6961	0
21848	Thu Mar 23 11:17:18 2017_x000D_	63.1819	59.3387	-19.178	-0.334719	2	79.4981	49.8652	56.9051	0.993181	18.8671		21.5046	0
21849	Thu Mar 23 11:17:18 2017_x000D_	63.8751	59.5212	-25.6989	-0.448531	2	79.4981	49.8652	56.9051	0.993181	18.3662		10.6785	64.0997
21850	Thu Mar 23 11:17:18 2017_x000D_	64.1736	59.7151	-24.4451	-0.426647	2	80.266	51.8591	67.762	1.18267	17.9076		22.4874	0
21851	Thu Mar 23 11:17:18 2017_x000D_	64.8675	59.9986	-28.2551	-0.493145	2	80.266	51.8591	67.762	1.18267	17.4174		13.2046	0
21852	Thu Mar 23 11:17:18 2017_x000D_	65.2641	60.1895	-28.2559	-0.493158	2	80.266	51.8591	67.762	1.18267	17.1596		13.1939	0
21853	Thu Mar 23 11:17:18 2017_x000D_	65.6604	60.3802	-28.2566	-0.493171	2	80.266	51.8591	67.762	1.18267	16.9095		9.31012	81.3678
21854	Thu Mar 23 11:17:18 2017_x000D_	65.9566	60.4728	-24.4469	-0.426678	2	81.4448	54.3018	62.5661	1.09198	16.6723		21.3003	0
21855	Thu Mar 23 11:17:18 2017_x000D_	66.552	60.8596	-24.4429	-0.42661	2	81.4448	54.3018	62.5661	1.09198	16.2727		12.1276	0
21856	Thu Mar 23 11:17:18 2017_x000D_	66.9462	60.9492	-21.8577	-0.381488	2	81.4448	54.3018	62.5661	1.09198	15.9498		18.5882	0
21857	Thu Mar 23 11:17:18 2017_x000D_	67.5377	61.1337	-21.8594	-0.381518	2	81.4448	54.3018	62.5661	1.09198	15.4946		9.28739	37.8138
21858	Thu Mar 23 11:17:18 2017_x000D_	67.8332	61.226	-18.2038	-0.317717	2	82.0394	55.4132	66.0368	1.15256	15.3494		17.1732	0
21859	Thu Mar 23 11:17:18 2017_x000D_	68.3278	61.5142	-16.377	-0.285833	2	82.0394	55.4132	66.0368	1.15256	15.0077		9.2695	0
21860	Thu Mar 23 11:17:18 2017_x000D_	68.6228	61.6061	-18.1997	-0.317645	2	82.0394	55.4132	66.0368	1.15256	14.7769		17.8433	0
21861	Thu Mar 23 11:17:19 2017_x000D_	69.2117	61.6895	-15.5258	-0.270976	2	82.0394	55.4132	66.0368	1.15256	14.2808		8.36246	0
21862	Thu Mar 23 11:17:19 2017_x000D_	69.4102	61.8852	-15.521	-0.270892	2	82.0394	55.4132	66.0368	1.15256	14.191		11.7443	33.3109
21863	Thu Mar 23 11:17:19 2017_x000D_	69.8015	61.8734	-15.5251	-0.270964	2	82.2006	56.5118	113.165	1.97511	13.5087		18.5189	0
21864	Thu Mar 23 11:17:19 2017_x000D_	70.3908	62.0572	-15.5244	-0.270952	2	82.2006	56.5118	113.165	1.97511	13.0469		13.1026	0
21865	Thu Mar 23 11:17:19 2017_x000D_	70.7843	62.2467	-15.5217	-0.270905	2	82.2006	56.5118	113.165	1.97511	12.7758		17.7873	0
21866	Thu Mar 23 11:17:19 2017_x000D_	71.3714	62.3295	-18.2059	-0.317752	2	82.2006	56.5118	113.165	1.97511	12.293		8.34121	28.0062
21867	Thu Mar 23 11:17:19 2017_x000D_	71.5693	62.5248	-18.2014	-0.317675	2	81.5176	57.1482	114.58	1.9998	11.3082		18.4744	0
21868	Thu Mar 23 11:17:19 2017_x000D_	72.1572	62.7081	-18.2018	-0.317681	2	81.5176	57.1482	114.58	1.9998	10.8871		13.073	0
21869	Thu Mar 23 11:17:19 2017_x000D_	72.5498	62.8972	-18.1997	-0.317644	2	81.5176	57.1482	114.58	1.9998	10.6523		5.84977	0
21870	Thu Mar 23 11:17:19 2017_x000D_	72.7447	62.8912	-18.2021	-0.317686	2	81.5176	57.1482	114.58	1.9998	10.4855		12.0231	29.5349
21871	Thu Mar 23 11:17:19 2017_x000D_	73.1356	62.9796	-20.8046	-0.363109	2	81.0402	58.0092	119.257	2.08142	9.33743		17.0532	0
21872	Thu Mar 23 11:17:19 2017_x000D_	73.6265	63.2662	-19.1678	-0.334542	2	81.0402	58.0092	119.257	2.08142	9.0884		8.75826	0
21873	Thu Mar 23 11:17:19 2017_x000D_	73.9183	63.2571	-18.2028	-0.317699	2	81.0402	58.0092	119.257	2.08142	8.84658		19.5551	0
21874	Thu Mar 23 11:17:19 2017_x000D_	74.5055	63.5401	-20.8031	-0.363083	2	81.0402	58.0092	119.257	2.08142	8.56114		5.83787	0
21875	Thu Mar 23 11:17:19 2017_x000D_	74.7	63.534	-20.8058	-0.363131	2	81.0402	58.0092	119.257	2.08142	8.40961		17.0171	23.8188
21876	Thu Mar 23 11:17:19 2017_x000D_	75.1898	63.8201	-19.1675	-0.334535	2	80.5739	58.6518	123.116	2.14878	7.46323		9.18413	0
21877	Thu Mar 23 11:17:19 2017_x000D_	75.4821	63.9111	-20.8031	-0.363083	2	80.5739	58.6518	123.116	2.14878	7.32029		15.661	0
21878	Thu Mar 23 11:17:19 2017_x000D_	75.9701	64.0965	-21.8738	-0.38177	2	80.5739	58.6518	123.116	2.14878	7.1302		0	0
21879	Thu Mar 23 11:17:19 2017_x000D_	75.9701	64.0965	-21.8738	-0.38177	2	80.5739	58.6518	123.116	2.14878	7.1302		13.0019	37.3309
21880	Thu Mar 23 11:17:19 2017_x000D_	76.3605	64.2847	-21.8728	-0.381753	2	79.6635	59.5001	143.947	2.51235	5.81397		12.9992	0
21881	Thu Mar 23 11:17:19 2017_x000D_	76.7508	64.4729	-21.8716	-0.381732	2	79.6635	59.5001	143.947	2.51235	5.76303		6.48891	0
21882	Thu Mar 23 11:17:20 2017_x000D_	76.9457	64.5667	-24.4775	-0.427213	2	79.6635	59.5001	143.947	2.51235	5.74951		14.7968	0
21883	Thu Mar 23 11:17:20 2017_x000D_	77.4316	64.6514	-28.3251	-0.494366	2	79.6635	59.5001	143.947	2.51235	5.61402		6.48621	62.0744
21884	Thu Mar 23 11:17:20 2017_x000D_	77.6264	64.7452	-30.7826	-0.537257	2	77.8757	60.5418	135	2.35619	4.21079		0.0127279	0
21885	Thu Mar 23 11:17:20 2017_x000D_	77.6267	64.7449	-38.6818	-0.675125	2	77.8757	60.5418	135	2.35619	4.21047		2.92978	0
21886	Thu Mar 23 11:17:20 2017_x000D_	77.7243	64.7415	-56.9859	-0.994592	2	77.8757	60.5418	135	2.35619	4.20243		4.13658	0
21887	Thu Mar 23 11:17:20 2017_x000D_	77.6267	64.6441	-68.063	-1.18792	2	77.8757	60.5418	135	2.35619	4.10985		2.92012	165.514
21888	Thu Mar 23 11:17:20 2017_x000D_	77.724	64.6414	-75.7186	-1.32154	1	81.1199	65.0043	19.8977	0.347281	3.41524		6.02459	0
21889	Thu Mar 23 11:17:20 2017_x000D_	77.7268	64.8422	267.844	4.67476	1	81.1199	65.0043	19.8977	0.347281	3.39697		6.62369	0
21890	Thu Mar 23 11:17:20 2017_x000D_	77.8259	65.0395	259.697	4.53256	1	81.1199	65.0043	19.8977	0.347281	3.29419		12.4372	0
21891	Thu Mar 23 11:17:20 2017_x000D_	77.7333	65.4436	245.011	4.27626	1	81.1199	65.0043	19.8977	0.347281	3.41497		6.72823	0
21892	Thu Mar 23 11:17:20 2017_x000D_	77.6386	65.6469	242.61	4.23433	1	81.1199	65.0043	19.8977	0.347281	3.54011		15.0005	12.9892
21893	Thu Mar 23 11:17:20 2017_x000D_	77.3521	66.0567	232.885	4.06462	1	81.5527	65.0166	66.8528	1.1668	4.32745		12.6752	0
21894	Thu Mar 23 11:17:20 2017_x000D_	77.0647	66.3664	229.055	3.99777	1	81.5527	65.0166	66.8528	1.1668	4.68659		23.3869	0
21895	Thu Mar 23 11:17:20 2017_x000D_	76.5868	66.9823	227.126	3.9641	1	81.5527	65.0166	66.8528	1.1668	5.3408		0	0
21896	Thu Mar 23 11:17:20 2017_x000D_	76.5868	66.9823	227.126	3.9641	1	81.5527	65.0166	66.8528	1.1668	5.3408		27.4656	29.4976
21897	Thu Mar 23 11:17:20 2017_x000D_	75.9152	67.6045	229.055	3.99777	1	81.0757	65.8764	97.6551	1.7044	5.44216		10.8196	0
21898	Thu Mar 23 11:17:20 2017_x000D_	75.7248	67.9108	230.849	4.02907	1	81.0757	65.8764	97.6551	1.7044	5.72459		23.3827	0
21899	Thu Mar 23 11:17:20 2017_x000D_	75.247	68.5266	232.885	4.06461	1	81.0757	65.8764	97.6551	1.7044	6.40291		12.6708	0
21900	Thu Mar 23 11:17:20 2017_x000D_	74.9596	68.8361	236.649	4.13031	1	81.0757	65.8764	97.6551	1.7044	6.79459		17.506	67.9087
21901	Thu Mar 23 11:17:20 2017_x000D_	74.6746	69.3453	240.318	4.19434	1	79.8945	67.8074	112.785	1.96846	5.44174		10.8222	0
21902	Thu Mar 23 11:17:20 2017_x000D_	74.4842	69.6517	238.89	4.16941	1	79.8945	67.8074	112.785	1.96846	5.71601		17.5086	0
21903	Thu Mar 23 11:17:20 2017_x000D_	74.1992	70.161	242.615	4.23443	1	79.8945	67.8074	112.785	1.96846	6.16246		6.71609	0
21904	Thu Mar 23 11:17:21 2017_x000D_	74.1046	70.3639	245.02	4.2764	1	79.8945	67.8074	112.785	1.96846	6.32919		10.8171	0
21905	Thu Mar 23 11:17:21 2017_x000D_	73.9142	70.6701	246.197	4.29695	1	79.8945	67.8074	112.785	1.96846	6.63016		20.1564	84.0368
21906	Thu Mar 23 11:17:21 2017_x000D_	73.6304	71.2791	248.623	4.33928	2	77.5906	66.214	78.7965	1.37526	6.4295		6.71482	0
21907	Thu Mar 23 11:17:21 2017_x000D_	73.5359	71.482	251.14	4.38322	2	77.5906	66.214	78.7965	1.37526	6.64774		19.0118	0
21908	Thu Mar 23 11:17:21 2017_x000D_	73.3492	72.0876	251.14	4.38322	2	77.5906	66.214	78.7965	1.37526	7.24491		9.50831	0
21909	Thu Mar 23 11:17:21 2017_x000D_	73.2559	72.3905	247.532	4.32026	2	77.5906	66.214	78.7965	1.37526	7.54578		9.49971	26.85
21910	Thu Mar 23 11:17:21 2017_x000D_	73.1626	72.6931	246.196	4.29693	2	77.7632	67.0922	84.7144	1.47854	7.24814		17.5019	0
21911	Thu Mar 23 11:17:21 2017_x000D_	72.8777	73.2022	247.533	4.32026	2	77.7632	67.0922	84.7144	1.47854	7.82306		12.3806	0
21912	Thu Mar 23 11:17:21 2017_x000D_	72.7857	73.6045	245.019	4.27638	2	77.7632	67.0922	84.7144	1.47854	8.19668		6.7121	0
21913	Thu Mar 23 11:17:21 2017_x000D_	72.6912	73.8073	247.532	4.32025	2	77.7632	67.0922	84.7144	1.47854	8.41533		17.4952	13.0965
21914	Thu Mar 23 11:17:21 2017_x000D_	72.4064	74.3162	246.196	4.29694	2	77.7413	67.5282	84.918	1.4821	8.63355		12.3682	0
21915	Thu Mar 23 11:17:21 2017_x000D_	72.3145	74.7181	248.622	4.33928	2	77.7413	67.5282	84.918	1.4821	9.00804		16.1711	0
21916	Thu Mar 23 11:17:21 2017_x000D_	72.1268	75.2234	247.532	4.32025	2	77.7413	67.5282	84.918	1.4821	9.52569		10.8037	0
21917	Thu Mar 23 11:17:21 2017_x000D_	71.9366	75.5292	248.623	4.33929	2	77.7413	67.5282	84.918	1.4821	9.88486		9.49596	0
21918	Thu Mar 23 11:17:21 2017_x000D_	71.8434	75.8317	245.018	4.27637	2	77.7413	67.5282	84.918	1.4821	10.185		13.4202	52.9114
21919	Thu Mar 23 11:17:21 2017_x000D_	71.6545	76.2372	245.018	4.27637	2	77.4372	69.2655	95.6071	1.66866	9.05783		10.8037	0
21920	Thu Mar 23 11:17:21 2017_x000D_	71.4643	76.543	246.196	4.29693	2	77.4372	69.2655	95.6071	1.66866	9.41475		16.1588	0
21921	Thu Mar 23 11:17:21 2017_x000D_	71.2767	77.0479	245.018	4.27637	2	77.4372	69.2655	95.6071	1.66866	9.9256		6.71083	0
21922	Thu Mar 23 11:17:21 2017_x000D_	71.1823	77.2507	242.612	4.23437	2	77.4372	69.2655	95.6071	1.66866	10.1433		6.70267	39.9399
21923	Thu Mar 23 11:17:21 2017_x000D_	71.0879	77.4532	245.018	4.27637	2	77.1551	70.5666	96.623	1.68639	9.17803		13.4148	0
21924	Thu Mar 23 11:17:21 2017_x000D_	70.899	77.8585	245.018	4.27637	2	77.1551	70.5666	96.623	1.68639	9.60784		6.70811	0
21925	Thu Mar 23 11:17:22 2017_x000D_	70.8046	78.0612	242.612	4.23437	2	77.1551	70.5666	96.623	1.68639	9.82333		9.48647	0
21926	Thu Mar 23 11:17:22 2017_x000D_	70.7115	78.3634	238.886	4.16935	2	77.1551	70.5666	96.623	1.68639	10.1148		6.70811	53.147
21927	Thu Mar 23 11:17:22 2017_x000D_	70.6171	78.5661	236.647	4.13027	2	76.213	72.0669	116.548	2.03414	8.57635		2.9971	0
21928	Thu Mar 23 11:17:22 2017_x000D_	70.6179	78.666	223.42	3.89941	2	76.213	72.0669	116.548	2.03414	8.65178		0.0152971	0
21929	Thu Mar 23 11:17:22 2017_x000D_	70.6174	78.6661	211.486	3.69113	2	76.213	72.0669	116.548	2.03414	8.65218		0.0123693	0
21930	Thu Mar 23 11:17:22 2017_x000D_	70.617	78.6662	204.275	3.56526	2	76.213	72.0669	116.548	2.03414	8.65251		2.89461	0
21931	Thu Mar 23 11:17:22 2017_x000D_	70.7134	78.6621	187.78	3.27738	2	76.213	72.0669	116.548	2.03414	8.58733		2.97018	80.4684
21932	Thu Mar 23 11:17:22 2017_x000D_	70.7145	78.7611	179.441	3.13183	2	74.5893	74.2019	125.287	2.18666	5.98334		4.14323	0
21933	Thu Mar 23 11:17:22 2017_x000D_	70.6157	78.6646	159.768	2.78848	2	74.5893	74.2019	125.287	2.18666	5.97538		2.91189	0
21934	Thu Mar 23 11:17:22 2017_x000D_	70.5187	78.6681	153.606	2.68093	2	74.5893	74.2019	125.287	2.18666	6.04291		6.48037	0
21935	Thu Mar 23 11:17:22 2017_x000D_	70.3234	78.5758	143.643	2.50705	2	74.5893	74.2019	125.287	2.18666	6.10974		8.2378	42.2026
21936	Thu Mar 23 11:17:22 2017_x000D_	70.1267	78.3842	135.835	2.37077	2	73.6694	75.2662	123.786	2.16047	4.71939		4.11782	0
21937	Thu Mar 23 11:17:22 2017_x000D_	70.0284	78.2884	131.932	2.30265	2	73.6694	75.2662	123.786	2.16047	4.73187		20.6107	0
21938	Thu Mar 23 11:17:22 2017_x000D_	69.5357	77.8096	128.081	2.23543	2	73.6694	75.2662	123.786	2.16047	4.85349		13.1688	0
21939	Thu Mar 23 11:17:22 2017_x000D_	69.3356	77.4189	128.077	2.23537	2	73.6694	75.2662	123.786	2.16047	4.839		12.3814	130.716
21940	Thu Mar 23 11:17:22 2017_x000D_	69.0394	77.1315	131.931	2.30263	1	73.6685	79.6234	136.007	2.37377	5.2572		22.8718	0
21941	Thu Mar 23 11:17:22 2017_x000D_	68.544	76.552	133.938	2.33765	1	73.6685	79.6234	136.007	2.37377	5.97445		10.5885	0
21942	Thu Mar 23 11:17:22 2017_x000D_	68.345	76.2605	135.825	2.37059	1	73.6685	79.6234	136.007	2.37377	6.29673		20.683	0
21943	Thu Mar 23 11:17:22 2017_x000D_	67.8504	75.7802	139.731	2.43877	1	73.6685	79.6234	136.007	2.37377	6.97284		8.27615	0
21944	Thu Mar 23 11:17:22 2017_x000D_	67.6525	75.588	139.73	2.43875	1	73.6685	79.6234	136.007	2.37377	7.24408		18.7067	6.53019
21945	Thu Mar 23 11:17:22 2017_x000D_	67.1588	75.2071	145.861	2.54575	1	73.6794	79.406	148.165	2.58596	7.75558		8.28673	0
21946	Thu Mar 23 11:17:22 2017_x000D_	66.9607	75.0146	145.859	2.54572	1	73.6794	79.406	148.165	2.58596	8.02654		9.23798	0
21947	Thu Mar 23 11:17:23 2017_x000D_	66.666	74.9253	145.225	2.53465	1	73.6794	79.406	148.165	2.58596	8.32253		22.8616	0
21948	Thu Mar 23 11:17:23 2017_x000D_	66.0725	74.4473	147.431	2.57315	1	73.6794	79.406	148.165	2.58596	9.0804		10.5374	0
21949	Thu Mar 23 11:17:23 2017_x000D_	65.7765	74.2582	145.86	2.54574	1	73.6794	79.406	148.165	2.58596	9.43163		10.5574	0
21950	Thu Mar 23 11:17:23 2017_x000D_	65.4799	74.0688	147.431	2.57315	1	73.6794	79.406	148.165	2.58596	9.78353		18.7699	0
21951	Thu Mar 23 11:17:23 2017_x000D_	64.9847	73.6864	145.859	2.54572	1	73.6794	79.406	148.165	2.58596	10.4073		8.31858	0
21952	Thu Mar 23 11:17:23 2017_x000D_	64.7858	73.4932	145.857	2.54569	1	73.6794	79.406	148.165	2.58596	10.6798		18.7988	0
21953	Thu Mar 23 11:17:23 2017_x000D_	64.29	73.11	139.741	2.43894	1	73.6794	79.406	148.165	2.58596	11.3049		10.5832	0
21954	Thu Mar 23 11:17:23 2017_x000D_	63.9927	72.9201	141.496	2.46957	1	73.6794	79.406	148.165	2.58596	11.6576		18.8167	0
21955	Thu Mar 23 11:17:23 2017_x000D_	63.4963	72.5367	139.744	2.43899	1	73.6794	79.406	148.165	2.58596	12.2834		10.5966	0
21956	Thu Mar 23 11:17:23 2017_x000D_	63.1986	72.3466	141.497	2.4696	1	73.6794	79.406	148.165	2.58596	12.6365		12.5023	0
21957	Thu Mar 23 11:17:23 2017_x000D_	62.8996	72.0563	141.883	2.47633	1	73.6794	79.406	148.165	2.58596	13.0469		18.8622	0
21958	Thu Mar 23 11:17:23 2017_x000D_	62.4019	71.6721	143.611	2.50648	1	73.6794	79.406	148.165	2.58596	13.6746		10.6039	0
21959	Thu Mar 23 11:17:23 2017_x000D_	62.1041	71.4817	141.885	2.47635	1	73.6794	79.406	148.165	2.58596	14.0279		18.888	0
21960	Thu Mar 23 11:17:23 2017_x000D_	61.6057	71.097	143.611	2.50648	1	73.6794	79.406	148.165	2.58596	14.6565		8.36321	0
21961	Thu Mar 23 11:17:23 2017_x000D_	61.4056	70.9029	143.609	2.50646	1	73.6794	79.406	148.165	2.58596	14.9315		8.3653	0
21962	Thu Mar 23 11:17:23 2017_x000D_	61.2055	70.7087	143.608	2.50643	1	73.6794	79.406	148.165	2.58596	15.2066		18.9043	0
21963	Thu Mar 23 11:17:23 2017_x000D_	60.7068	70.3235	141.883	2.47632	1	73.6794	79.406	148.165	2.58596	15.836		6.59439	0
21964	Thu Mar 23 11:17:23 2017_x000D_	60.5081	70.2295	139.75	2.4391	1	73.6794	79.406	148.165	2.58596	16.0528		6.58783	0
21965	Thu Mar 23 11:17:23 2017_x000D_	60.3095	70.1358	141.886	2.47638	1	73.6794	79.406	148.165	2.58596	16.2693		16.7646	0
21966	Thu Mar 23 11:17:23 2017_x000D_	59.9084	69.7467	141.884	2.47635	1	73.6794	79.406	148.165	2.58596	16.8209		8.38658	0
21967	Thu Mar 23 11:17:23 2017_x000D_	59.7077	69.5521	141.883	2.47633	1	73.6794	79.406	148.165	2.58596	17.097		13.2036	0
21968	Thu Mar 23 11:17:24 2017_x000D_	59.3098	69.364	141.887	2.47639	1	73.6794	79.406	148.165	2.58596	17.5307		8.39506	0
21969	Thu Mar 23 11:17:24 2017_x000D_	59.1089	69.1692	141.886	2.47637	1	73.6794	79.406	148.165	2.58596	17.8071		10.7618	0
21970	Thu Mar 23 11:17:24 2017_x000D_	58.9061	68.8733	139.75	2.4391	1	73.6794	79.406	148.165	2.58596	18.1435		6.60523	0
21971	Thu Mar 23 11:17:24 2017_x000D_	58.707	68.7793	141.883	2.47633	1	73.6794	79.406	148.165	2.58596	18.3603		10.6847	0
21972	Thu Mar 23 11:17:24 2017_x000D_	58.4069	68.5875	143.606	2.5064	1	73.6794	79.406	148.165	2.58596	18.716		6.60923	0
21973	Thu Mar 23 11:17:24 2017_x000D_	58.2077	68.4934	145.841	2.5454	1	73.6794	79.406	148.165	2.58596	18.933		8.40994	0
21974	Thu Mar 23 11:17:24 2017_x000D_	58.0064	68.2983	145.839	2.54537	1	73.6794	79.406	148.165	2.58596	19.21		6.69545	0
21975	Thu Mar 23 11:17:24 2017_x000D_	57.9038	68.1001	152.135	2.65526	1	73.6794	79.406	148.165	2.58596	19.4086		0.0182483	0
21976	Thu Mar 23 11:17:24 2017_x000D_	57.9037	68.1007	164.8	2.8763	1	73.6794	79.406	148.165	2.58596	19.4083		2.96886	0
21977	Thu Mar 23 11:17:24 2017_x000D_	57.8048	68.1042	170.866	2.98217	1	73.6794	79.406	148.165	2.58596	19.4868		6.60268	0
21978	Thu Mar 23 11:17:24 2017_x000D_	57.6057	68.0104	184.677	3.22321	1	73.6794	79.406	148.165	2.58596	19.7034		2.95686	0
21979	Thu Mar 23 11:17:24 2017_x000D_	57.5072	68.0139	190.581	3.32627	1	73.6794	79.406	148.165	2.58596	19.7818		12.2863	0
21980	Thu Mar 23 11:17:24 2017_x000D_	57.1139	68.1281	198.849	3.47057	1	73.6794	79.406	148.165	2.58596	20.0401		5.92221	0
21981	Thu Mar 23 11:17:24 2017_x000D_	56.9166	68.1346	206.153	3.59805	1	73.6794	79.406	148.165	2.58596	20.1999		8.54401	0
21982	Thu Mar 23 11:17:24 2017_x000D_	56.7227	68.3432	211.248	3.68698	1	73.6794	79.406	148.165	2.58596	20.2464		6.68768	0
21983	Thu Mar 23 11:17:24 2017_x000D_	56.5273	68.4505	221.227	3.86113	1	73.6794	79.406	148.165	2.58596	20.3523		9.44803	0
21984	Thu Mar 23 11:17:24 2017_x000D_	56.2325	68.5613	225.112	3.92894	1	73.6794	79.406	148.165	2.58596	20.5427		17.0919	0
21985	Thu Mar 23 11:17:24 2017_x000D_	55.8444	68.9784	225.112	3.92894	1	73.6794	79.406	148.165	2.58596	20.6597		8.54385	0
21986	Thu Mar 23 11:17:24 2017_x000D_	55.6504	69.1869	225.112	3.92894	1	73.6794	79.406	148.165	2.58596	20.7238		23.5614	0
21987	Thu Mar 23 11:17:24 2017_x000D_	55.0661	69.7117	223.027	3.89255	1	73.6794	79.406	148.165	2.58596	20.9865		12.8294	0
21988	Thu Mar 23 11:17:24 2017_x000D_	54.7747	70.0247	219.024	3.8227	1	73.6794	79.406	148.165	2.58596	21.1044		17.5412	0
21989	Thu Mar 23 11:17:25 2017_x000D_	54.2852	70.3445	215.089	3.754	1	73.6794	79.406	148.165	2.58596	21.4067		0	0
21990	Thu Mar 23 11:17:25 2017_x000D_	54.2852	70.3445	215.089	3.754	1	73.6794	79.406	148.165	2.58596	21.4067		21.3838	0
21991	Thu Mar 23 11:17:25 2017_x000D_	53.7995	70.8662	211.258	3.68715	1	73.6794	79.406	148.165	2.58596	21.6365		9.45962	0
21992	Thu Mar 23 11:17:25 2017_x000D_	53.5044	70.9773	215.089	3.75402	1	73.6794	79.406	148.165	2.58596	21.8649		20.1583	0
21993	Thu Mar 23 11:17:25 2017_x000D_	52.9154	71.3007	212.662	3.71165	1	73.6794	79.406	148.165	2.58596	22.2899		10.8677	0
21994	Thu Mar 23 11:17:25 2017_x000D_	52.6218	71.5129	211.257	3.68713	1	73.6794	79.406	148.165	2.58596	22.4883		21.7347	0
21995	Thu Mar 23 11:17:25 2017_x000D_	52.0347	71.9374	211.258	3.68714	1	73.6794	79.406	148.165	2.58596	22.897		13.4479	481.882
21996	Thu Mar 23 11:17:25 2017_x000D_	51.6418	72.1532	211.258	3.68714	2	59.7613	71.3874	162.744	2.84042	8.15553		16.1681	0
21997	Thu Mar 23 11:17:25 2017_x000D_	51.1495	72.3725	212.661	3.71164	2	59.7613	71.3874	162.744	2.84042	8.66796		10.8803	0
21998	Thu Mar 23 11:17:25 2017_x000D_	50.8556	72.585	211.257	3.68713	2	59.7613	71.3874	162.744	2.84042	8.98586		10.8719	0
21999	Thu Mar 23 11:17:25 2017_x000D_	50.5619	72.7973	212.662	3.71165	2	59.7613	71.3874	162.744	2.84042	9.30681		20.1921	0
22000	Thu Mar 23 11:17:25 2017_x000D_	49.972	73.1214	215.086	3.75396	2	59.7613	71.3874	162.744	2.84042	9.94169		6.73197	0
22001	Thu Mar 23 11:17:25 2017_x000D_	49.7753	73.2294	212.661	3.71163	2	59.7613	71.3874	106.398	1.857	10.1545		17.1321	0
22002	Thu Mar 23 11:17:25 2017_x000D_	49.3862	73.6474	212.663	3.71167	2	59.7613	71.3874	106.398	1.857	10.6184		12.3638	0
22003	Thu Mar 23 11:17:25 2017_x000D_	48.9905	73.7626	215.085	3.75395	2	59.7613	71.3874	106.398	1.857	11.0296		8.5671	0
22004	Thu Mar 23 11:17:25 2017_x000D_	48.7959	73.9716	215.086	3.75396	2	59.7613	71.3874	106.398	1.857	11.2658		21.7797	27.4161
22005	Thu Mar 23 11:17:25 2017_x000D_	48.2076	74.397	215.086	3.75396	2	59.1424	70.715	6.79517	0.118598	11.5381		6.7413	0
22006	Thu Mar 23 11:17:25 2017_x000D_	48.0106	74.5051	212.663	3.71166	2	59.1424	70.715	6.79517	0.118598	11.7593		8.57134	0
22007	Thu Mar 23 11:17:25 2017_x000D_	47.8159	74.7142	212.664	3.71168	2	59.1424	70.715	6.79517	0.118598	12.0118		20.2244	0
22008	Thu Mar 23 11:17:25 2017_x000D_	47.2251	75.0389	215.086	3.75396	2	59.1424	70.715	6.79517	0.118598	12.6775		10.8935	0
22009	Thu Mar 23 11:17:25 2017_x000D_	46.9308	75.2516	216.676	3.78171	2	59.1424	70.715	6.79517	0.118598	13.027		21.8013	55.2885
22010	Thu Mar 23 11:17:25 2017_x000D_	46.3419	75.6774	216.676	3.78171	2	57.4388	70.012	286.578	5.00173	12.4595		10.9061	0
22011	Thu Mar 23 11:17:26 2017_x000D_	46.0473	75.8904	215.086	3.75396	2	57.4388	70.012	286.578	5.00173	12.8188		15.1335	0
22012	Thu Mar 23 11:17:26 2017_x000D_	45.6553	76.2079	217.379	3.79398	2	57.4388	70.012	286.578	5.00173	13.3132		10.9061	0
22013	Thu Mar 23 11:17:26 2017_x000D_	45.3607	76.4209	214.194	3.73839	2	57.4388	70.012	286.578	5.00173	13.6731		17.6319	52.3722
22014	Thu Mar 23 11:17:26 2017_x000D_	44.8687	76.7424	215.086	3.75396	2	55.7136	69.745	256.909	4.48391	12.9064		6.75615	0
22015	Thu Mar 23 11:17:26 2017_x000D_	44.6713	76.8508	212.665	3.7117	2	55.7136	69.745	256.909	4.48391	13.1311		10.9061	0
22016	Thu Mar 23 11:17:26 2017_x000D_	44.3767	77.0638	214.194	3.73838	2	55.7136	69.745	256.909	4.48391	13.4941		9.53408	0
22017	Thu Mar 23 11:17:26 2017_x000D_	44.0794	77.1761	215.085	3.75394	2	55.7136	69.745	256.909	4.48391	13.8049		15.1527	85.05
22018	Thu Mar 23 11:17:26 2017_x000D_	43.6869	77.494	212.665	3.71171	2	52.882	69.8838	223.363	3.89842	11.9359		6.75497	0
22019	Thu Mar 23 11:17:26 2017_x000D_	43.4896	77.6025	215.085	3.75394	2	52.882	69.8838	223.363	3.89842	12.1571		15.1551	0
22020	Thu Mar 23 11:17:26 2017_x000D_	43.097	77.9204	212.666	3.71172	2	52.882	69.8838	223.363	3.89842	12.6623		4.28794	0
22021	Thu Mar 23 11:17:26 2017_x000D_	42.9997	78.0251	216.675	3.78169	2	52.882	69.8838	223.363	3.89842	12.8039		10.9259	0
22022	Thu Mar 23 11:17:26 2017_x000D_	42.7045	78.2384	215.086	3.75396	2	52.882	69.8838	223.363	3.89842	13.1674		10.9301	76.7846
22023	Thu Mar 23 11:17:26 2017_x000D_	42.4092	78.4518	208.793	3.64412	2	50.4526	70.6894	197.235	3.44239	11.1782		13.5286	0
22024	Thu Mar 23 11:17:26 2017_x000D_	42.014	78.669	208.793	3.64412	2	50.4526	70.6894	197.235	3.44239	11.614		9.56215	0
22025	Thu Mar 23 11:17:26 2017_x000D_	41.7157	78.7813	194.147	3.38851	2	50.4526	70.6894	197.235	3.44239	11.9085		4.30007	0
22026	Thu Mar 23 11:17:26 2017_x000D_	41.6177	78.8859	185.086	3.23036	2	50.4526	70.6894	197.235	3.44239	12.0515		9.02382	82.4089
22027	Thu Mar 23 11:17:26 2017_x000D_	41.3171	78.8967	167.3	2.91994	2	48.0025	71.9315	142.146	2.48091	9.65446		6.0161	0
22028	Thu Mar 23 11:17:26 2017_x000D_	41.1167	78.9041	161.745	2.82298	2	48.0025	71.9315	142.146	2.48091	9.79956		4.24832	0
22029	Thu Mar 23 11:17:26 2017_x000D_	41.014	78.8066	152.78	2.66652	2	48.0025	71.9315	142.146	2.48091	9.80337		10.8037	0
22030	Thu Mar 23 11:17:26 2017_x000D_	40.7087	78.6156	138.605	2.41912	2	48.0025	71.9315	142.146	2.48091	9.89327		6.6955	65.8894
22031	Thu Mar 23 11:17:26 2017_x000D_	40.506	78.5222	132.471	2.31206	2	46.2037	73.1917	136.241	2.37786	7.80244		12.7346	0
22032	Thu Mar 23 11:17:27 2017_x000D_	40.1979	78.2302	120.505	2.10321	2	46.2037	73.1917	136.241	2.37786	7.8394		6.73431	0
22033	Thu Mar 23 11:17:27 2017_x000D_	40.0927	78.0319	118	2.05949	2	46.2037	73.1917	136.241	2.37786	7.79563		9.55415	0
22034	Thu Mar 23 11:17:27 2017_x000D_	39.9847	77.7323	114.252	1.99407	2	46.2037	73.1917	136.241	2.37786	7.7002		25.8155	60.778
22035	Thu Mar 23 11:17:27 2017_x000D_	39.6627	76.9343	116.772	2.03805	2	44.6222	74.4579	149.366	2.60694	5.54339		13.5025	0
22036	Thu Mar 23 11:17:27 2017_x000D_	39.4514	76.5369	116.772	2.03806	2	44.6222	74.4579	149.366	2.60694	5.5731		24.3322	0
22037	Thu Mar 23 11:17:27 2017_x000D_	39.0313	75.8431	117.997	2.05944	2	44.6222	74.4579	149.366	2.60694	5.75994		12.5079	0
22038	Thu Mar 23 11:17:27 2017_x000D_	38.92	75.4413	120.494	2.10302	2	44.6222	74.4579	149.366	2.60694	5.78638		21.7802	0
22039	Thu Mar 23 11:17:27 2017_x000D_	38.502	74.8477	120.496	2.10305	2	44.6222	74.4579	149.366	2.60694	6.1326		12.5211	168.924
22040	Thu Mar 23 11:17:27 2017_x000D_	38.3905	74.4455	122.878	2.14463	1	40.9443	78.7216	249.428	4.35334	4.98066		10.8985	0
22041	Thu Mar 23 11:17:27 2017_x000D_	38.1813	74.1485	124.362	2.17052	1	40.9443	78.7216	249.428	4.35334	5.34298		8.54144	0
22042	Thu Mar 23 11:17:27 2017_x000D_	37.9746	73.9527	124.364	2.17056	1	40.9443	78.7216	249.428	4.35334	5.61796		17.6571	0
22043	Thu Mar 23 11:17:27 2017_x000D_	37.659	73.4559	128.35	2.24013	1	40.9443	78.7216	249.428	4.35334	6.20651		6.78829	111.616
22044	Thu Mar 23 11:17:27 2017_x000D_	37.5526	73.2562	130.587	2.27918	2	41.3337	75.0215	180	3.14159	4.17289		17.1082	0
22045	Thu Mar 23 11:17:27 2017_x000D_	37.1387	72.8639	130.589	2.27921	2	41.3337	75.0215	180	3.14159	4.71734		10.9243	0
22046	Thu Mar 23 11:17:27 2017_x000D_	36.929	72.5662	132.421	2.31118	2	41.3337	75.0215	180	3.14159	5.0428		17.698	0
22047	Thu Mar 23 11:17:27 2017_x000D_	36.6129	72.0681	128.348	2.2401	2	41.3337	75.0215	180	3.14159	5.56853		8.56895	0
22048	Thu Mar 23 11:17:27 2017_x000D_	36.4056	71.8716	128.35	2.24013	2	41.3337	75.0215	180	3.14159	5.84876		17.1464	0
22049	Thu Mar 23 11:17:27 2017_x000D_	35.9908	71.4784	128.353	2.24018	2	41.3337	75.0215	180	3.14159	6.41094		13.6073	0
22050	Thu Mar 23 11:17:27 2017_x000D_	35.7777	71.078	128.35	2.24013	2	41.3337	75.0215	180	3.14159	6.81325		8.58374	0
22051	Thu Mar 23 11:17:27 2017_x000D_	35.5701	70.8811	128.351	2.24016	2	41.3337	75.0215	180	3.14159	7.09662		15.2056	0
22052	Thu Mar 23 11:17:27 2017_x000D_	35.2555	70.4837	130.585	2.27914	2	41.3337	75.0215	180	3.14159	7.58526		10.9783	0
22053	Thu Mar 23 11:17:28 2017_x000D_	35.0448	70.1845	128.888	2.24952	2	41.3337	75.0215	180	3.14159	7.9339		10.971	0
22054	Thu Mar 23 11:17:28 2017_x000D_	34.8341	69.8856	130.583	2.2791	2	41.3337	75.0215	180	3.14159	8.28386		15.2174	0
22055	Thu Mar 23 11:17:28 2017_x000D_	34.5195	69.4877	128.35	2.24013	2	41.3337	75.0215	180	3.14159	8.77817		17.2121	0
22056	Thu Mar 23 11:17:28 2017_x000D_	34.1032	69.0929	128.353	2.24018	2	41.3337	75.0215	180	3.14159	9.35032		6.82306	0
22057	Thu Mar 23 11:17:28 2017_x000D_	33.9964	68.8921	125.985	2.19885	2	41.3337	75.0215	180	3.14159	9.56062		6.834	0
22058	Thu Mar 23 11:17:28 2017_x000D_	33.8892	68.6911	128.35	2.24013	2	41.3337	75.0215	180	3.14159	9.77213		8.61767	0
22059	Thu Mar 23 11:17:28 2017_x000D_	33.6808	68.4934	128.351	2.24016	2	41.3337	75.0215	180	3.14159	10.059		13.6705	0
22060	Thu Mar 23 11:17:28 2017_x000D_	33.4666	68.0912	128.348	2.2401	2	41.3337	75.0215	180	3.14159	10.4843		4.30976	237.208
22061	Thu Mar 23 11:17:28 2017_x000D_	33.3625	67.9922	124.379	2.17083	1	35.024	70.2563	225.124	3.92915	2.80833		11.01	0
22062	Thu Mar 23 11:17:28 2017_x000D_	33.1511	67.6922	125.984	2.19883	1	35.024	70.2563	225.124	3.92915	3.17527		6.81142	0
22063	Thu Mar 23 11:17:28 2017_x000D_	32.9453	67.5963	124.383	2.1709	1	35.024	70.2563	225.124	3.92915	3.37588		12.6454	0
22064	Thu Mar 23 11:17:28 2017_x000D_	32.832	67.1903	126.692	2.2112	1	35.024	70.2563	225.124	3.92915	3.76898		8.62409	191.194
22065	Thu Mar 23 11:17:28 2017_x000D_	32.6234	66.9925	130.14	2.27138	2	29.0201	68.1185	180	3.14159	3.77514		21.6155	0
22066	Thu Mar 23 11:17:28 2017_x000D_	32.1005	66.4968	138.48	2.41692	2	29.0201	68.1185	180	3.14159	3.4812		8.63693	0
22067	Thu Mar 23 11:17:28 2017_x000D_	31.8915	66.2988	142.863	2.49342	2	29.0201	68.1185	180	3.14159	3.39945		11.0518	0
22068	Thu Mar 23 11:17:28 2017_x000D_	31.6791	65.9978	148.643	2.59431	2	29.0201	68.1185	180	3.14159	3.40112		11.0123	0
22069	Thu Mar 23 11:17:28 2017_x000D_	31.3681	65.8028	155.023	2.70567	2	29.0201	68.1185	180	3.14159	3.29781		19.3104	65.351
22070	Thu Mar 23 11:17:28 2017_x000D_	30.7517	65.6174	167.648	2.92602	2	26.8426	68.0571	177.387	3.096	4.60795		9.6503	0
22071	Thu Mar 23 11:17:28 2017_x000D_	30.4437	65.5246	169.812	2.96378	2	26.8426	68.0571	177.387	3.096	4.40244		18.5752	0
22072	Thu Mar 23 11:17:28 2017_x000D_	29.8301	65.4417	184.828	3.22586	2	26.8426	68.0571	177.387	3.096	3.97058		6.11111	0
22073	Thu Mar 23 11:17:28 2017_x000D_	29.6265	65.4482	190.829	3.33059	2	26.8426	68.0571	177.387	3.096	3.81529		18.6095	45.7562
22074	Thu Mar 23 11:17:28 2017_x000D_	29.0183	65.5702	199.43	3.48071	2	25.318	68.0141	183.975	3.21097	4.43451		6.83992	0
22075	Thu Mar 23 11:17:29 2017_x000D_	28.8181	65.6793	209.842	3.66243	2	25.318	68.0141	183.975	3.21097	4.20737		6.85574	0
22076	Thu Mar 23 11:17:29 2017_x000D_	28.6173	65.7884	212.416	3.70735	2	25.318	68.0141	183.975	3.21097	3.97984		15.3409	0
22077	Thu Mar 23 11:17:29 2017_x000D_	28.219	66.1091	222.872	3.88985	2	25.318	68.0141	183.975	3.21097	3.47057		9.68861	33.2374
22078	Thu Mar 23 11:17:29 2017_x000D_	27.9162	66.2214	226.953	3.96108	2	24.2385	67.7648	223.6	3.90255	3.98843		19.6879	0
22079	Thu Mar 23 11:17:29 2017_x000D_	27.5239	66.7475	233.28	4.07151	2	24.2385	67.7648	223.6	3.90255	3.4393		8.69605	0
22080	Thu Mar 23 11:17:29 2017_x000D_	27.326	66.9593	233.28	4.0715	2	24.2385	67.7648	223.6	3.90255	3.19084		15.3874	0
22081	Thu Mar 23 11:17:29 2017_x000D_	27.0323	67.3798	231.031	4.03225	2	24.2385	67.7648	223.6	3.90255	2.8202		22.1924	0
22082	Thu Mar 23 11:17:29 2017_x000D_	26.6428	68.0087	231.031	4.03226	2	24.2385	67.7648	223.6	3.90255	2.41664		21.7477	32.5267
22083	Thu Mar 23 11:17:29 2017_x000D_	26.148	68.5385	226.954	3.9611	2	23.6239	66.8716	247.28	4.31584	3.02484		0	0
22084	Thu Mar 23 11:17:29 2017_x000D_	26.148	68.5385	226.954	3.9611	2	23.6239	66.8716	247.28	4.31584	3.02484		17.3965	0
22085	Thu Mar 23 11:17:29 2017_x000D_	25.7522	68.9623	226.954	3.9611	2	23.6239	66.8716	247.28	4.31584	2.9834		8.70029	0
22086	Thu Mar 23 11:17:29 2017_x000D_	25.5542	69.1742	226.954	3.9611	2	23.6239	66.8716	247.28	4.31584	3.00467		21.754	70.3138
22087	Thu Mar 23 11:17:29 2017_x000D_	25.0592	69.7041	222.876	3.88991	2	22.8496	64.6594	257.241	4.48971	5.50739		11.0778	0
22088	Thu Mar 23 11:17:29 2017_x000D_	24.7592	69.9194	224.837	3.92414	2	22.8496	64.6594	257.241	4.48971	5.59591		17.405	0
22089	Thu Mar 23 11:17:29 2017_x000D_	24.3632	70.3434	224.837	3.92414	2	22.8496	64.6594	257.241	4.48971	5.88208		11.0911	0
22090	Thu Mar 23 11:17:29 2017_x000D_	24.0628	70.5589	222.875	3.88991	2	22.8496	64.6594	257.241	4.48971	6.02295		19.6923	47.6278
22091	Thu Mar 23 11:17:29 2017_x000D_	23.5646	70.9863	224.836	3.92413	2	22.4818	63.115	262.75	4.58585	7.94543		8.70453	0
22092	Thu Mar 23 11:17:29 2017_x000D_	23.3665	71.1983	224.836	3.92413	2	22.4818	63.115	262.75	4.58585	8.13157		8.70672	0
22093	Thu Mar 23 11:17:29 2017_x000D_	23.1684	71.4104	224.836	3.92414	2	22.4818	63.115	262.75	4.58585	8.32377		19.7071	0
22094	Thu Mar 23 11:17:29 2017_x000D_	22.7757	71.937	226.954	3.96109	2	22.4818	63.115	262.75	4.58585	8.82689		11.0995	0
22095	Thu Mar 23 11:17:29 2017_x000D_	22.4751	72.1527	224.982	3.92668	2	22.4818	63.115	262.75	4.58585	9.0377		19.705	38.0166
22096	Thu Mar 23 11:17:30 2017_x000D_	21.9766	72.5804	226.953	3.96108	2	21.8763	62.0018	247.448	4.31879	10.5791		8.70877	0
22097	Thu Mar 23 11:17:30 2017_x000D_	21.7784	72.7925	226.953	3.96108	2	21.8763	62.0018	247.448	4.31879	10.7911		11.1008	0
22098	Thu Mar 23 11:17:30 2017_x000D_	21.5836	73.1071	224.837	3.92414	2	21.8763	62.0018	247.448	4.31879	11.1092		17.4177	0
22099	Thu Mar 23 11:17:30 2017_x000D_	21.1873	73.5314	224.837	3.92415	2	21.8763	62.0018	247.448	4.31879	11.5502		11.1054	35.1982
22100	Thu Mar 23 11:17:30 2017_x000D_	20.8866	73.7473	222.877	3.88993	2	21.4887	60.8944	244.243	4.26284	12.867		8.71096	0
22101	Thu Mar 23 11:17:30 2017_x000D_	20.6884	73.9595	222.877	3.88993	2	21.4887	60.8944	244.243	4.26284	13.0896		19.72	0
22102	Thu Mar 23 11:17:30 2017_x000D_	20.1895	74.3875	224.836	3.92414	2	21.4887	60.8944	244.243	4.26284	13.5555		8.71096	0
22103	Thu Mar 23 11:17:30 2017_x000D_	19.9913	74.5997	224.837	3.92414	2	21.4887	60.8944	244.243	4.26284	13.7869		17.4262	0
22104	Thu Mar 23 11:17:30 2017_x000D_	19.5948	75.0242	224.837	3.92414	2	21.4887	60.8944	244.243	4.26284	14.2562		8.71301	23.5093
22105	Thu Mar 23 11:17:30 2017_x000D_	19.3965	75.2364	224.837	3.92414	2	21.0816	60.2248	248.365	4.33478	15.1059		15.4046	0
22106	Thu Mar 23 11:17:30 2017_x000D_	18.9966	75.5585	226.952	3.96106	2	21.0816	60.2248	248.365	4.33478	15.4748		8.7152	0
22107	Thu Mar 23 11:17:30 2017_x000D_	18.7983	75.7708	226.952	3.96106	2	21.0816	60.2248	248.365	4.33478	15.7128		15.3982	0
22108	Thu Mar 23 11:17:30 2017_x000D_	18.5044	76.1916	229.069	3.998	2	21.0816	60.2248	248.365	4.33478	16.1735		4.35972	20.6939
22109	Thu Mar 23 11:17:30 2017_x000D_	18.4052	76.2978	228.923	3.99546	2	20.8926	59.5614	221.598	3.86762	16.9202		6.89763	0
22110	Thu Mar 23 11:17:30 2017_x000D_	18.2033	76.4078	226.952	3.96106	2	20.8926	59.5614	221.598	3.86762	17.0597		8.7152	0
22111	Thu Mar 23 11:17:30 2017_x000D_	18.005	76.6201	226.952	3.96106	2	20.8926	59.5614	221.598	3.86762	17.3014		13.7663	0
22112	Thu Mar 23 11:17:30 2017_x000D_	17.8137	77.0372	226.953	3.96108	2	20.8926	59.5614	221.598	3.86762	17.7449		6.16622	33.2916
22113	Thu Mar 23 11:17:30 2017_x000D_	17.6083	77.0448	226.952	3.96106	2	19.8115	59.311	185.171	3.23184	17.8701		13.7663	0
22114	Thu Mar 23 11:17:30 2017_x000D_	17.417	77.4619	226.953	3.96108	2	19.8115	59.311	185.171	3.23184	18.3082		6.90026	0
22115	Thu Mar 23 11:17:30 2017_x000D_	17.215	77.5719	224.837	3.92415	2	19.8115	59.311	185.171	3.23184	18.4446		15.4304	0
22116	Thu Mar 23 11:17:30 2017_x000D_	16.8144	77.8945	218.848	3.81962	2	19.8115	59.311	185.171	3.23184	18.8236		6.9017	26.9094
22117	Thu Mar 23 11:17:31 2017_x000D_	16.6124	78.0046	216.495	3.77856	2	18.9484	59.0668	180	3.14159	19.0813		3.07341	0
22118	Thu Mar 23 11:17:31 2017_x000D_	16.6155	78.107	205.998	3.59534	2	18.9484	59.0668	180	3.14159	19.1826		6.14569	0
22119	Thu Mar 23 11:17:31 2017_x000D_	16.8202	78.099	187.837	3.27837	2	18.9484	59.0668	180	3.14159	19.1508		3.08334	0
22120	Thu Mar 23 11:17:31 2017_x000D_	16.9229	78.095	182.152	3.17915	2	18.9484	59.0668	180	3.14159	19.1357		3.04333	0
22121	Thu Mar 23 11:17:31 2017_x000D_	16.9259	78.1964	161.989	2.82724	2	18.9484	59.0668	180	3.14159	19.2362		0.0127279	19.6461
22122	Thu Mar 23 11:17:31 2017_x000D_	16.9262	78.1961	154.322	2.69342	2	18.2938	59.048	185.607	3.23945	19.1969		3.07632	0
22123	Thu Mar 23 11:17:31 2017_x000D_	16.8237	78.1991	135.216	2.35997	2	18.2938	59.048	185.607	3.23945	19.2074		4.33662	0
22124	Thu Mar 23 11:17:31 2017_x000D_	16.7179	78.1006	126.67	2.21081	2	18.2938	59.048	185.607	3.23945	19.1177		3.0705	0
22125	Thu Mar 23 11:17:31 2017_x000D_	16.7147	77.9983	120.028	2.09489	2	18.2938	59.048	185.607	3.23945	19.016		11.0769	13.1004
22126	Thu Mar 23 11:17:31 2017_x000D_	16.4989	77.6987	106.103	1.85185	2	17.8573	59.0355	182.387	3.18326	18.7126		9.70857	0
22127	Thu Mar 23 11:17:31 2017_x000D_	16.3855	77.3956	103.946	1.8142	2	17.8573	59.0355	182.387	3.18326	18.419		9.22769	0
22128	Thu Mar 23 11:17:31 2017_x000D_	16.3747	77.0882	103.363	1.80403	2	17.8573	59.0355	182.387	3.18326	18.1135		25.3641	0
22129	Thu Mar 23 11:17:31 2017_x000D_	16.1402	76.2759	103.364	1.80405	2	17.8573	59.0355	182.387	3.18326	17.3257		15.6897	13.1005
22130	Thu Mar 23 11:17:31 2017_x000D_	16.0192	75.7671	106.811	1.8642	2	17.4208	59.0229	183.854	3.20885	16.8028		25.4058	0
22131	Thu Mar 23 11:17:31 2017_x000D_	15.7842	74.9535	112.31	1.96018	2	17.4208	59.0229	183.854	3.20885	16.0144		13.7866	0
22132	Thu Mar 23 11:17:31 2017_x000D_	15.5637	74.5503	112.311	1.9602	2	17.4208	59.0229	183.854	3.20885	15.6381		23.4938	0
22133	Thu Mar 23 11:17:31 2017_x000D_	15.229	73.8423	116.059	2.02561	2	17.4208	59.0229	183.854	3.20885	14.9806		12.7264	0
22134	Thu Mar 23 11:17:31 2017_x000D_	15.1111	73.4348	118.664	2.07107	2	17.4208	59.0229	183.854	3.20885	14.5958		6.91152	32.7525
22135	Thu Mar 23 11:17:31 2017_x000D_	15.0005	73.2327	121.157	2.11458	2	16.3295	58.9915	185.171	3.23184	14.3031		11.1379	0
22136	Thu Mar 23 11:17:31 2017_x000D_	14.7833	72.9316	122.57	2.13925	2	16.3295	58.9915	185.171	3.23184	14.0256		18.029	0
22137	Thu Mar 23 11:17:31 2017_x000D_	14.4552	72.4281	126.615	2.20984	2	16.3295	58.9915	185.171	3.23184	13.5667		16.6612	0
22138	Thu Mar 23 11:17:31 2017_x000D_	14.2303	71.9203	125.007	2.18179	2	16.3295	58.9915	185.171	3.23184	13.0981		8.76274	39.7566
22139	Thu Mar 23 11:17:32 2017_x000D_	14.0163	71.7215	125.009	2.18182	2	15.0294	58.7347	180	3.14159	13.0263		8.76683	0
22140	Thu Mar 23 11:17:32 2017_x000D_	13.8023	71.5225	125.011	2.18186	2	15.0294	58.7347	180	3.14159	12.8465		20.7772	0
22141	Thu Mar 23 11:17:32 2017_x000D_	13.4701	70.9148	122.571	2.13926	2	15.0294	58.7347	180	3.14159	12.2795		6.94321	0
22142	Thu Mar 23 11:17:32 2017_x000D_	13.2596	70.8186	121.165	2.11473	2	15.0294	58.7347	180	3.14159	12.2128		16.6877	20.6394
22143	Thu Mar 23 11:17:32 2017_x000D_	13.0341	70.3101	122.572	2.13929	2	14.3839	58.4967	188.073	3.28249	11.8903		9.80828	0
22144	Thu Mar 23 11:17:32 2017_x000D_	12.9195	70.0039	118.673	2.07123	2	14.3839	58.4967	188.073	3.28249	11.6		8.78803	0
22145	Thu Mar 23 11:17:32 2017_x000D_	12.705	69.8044	118.676	2.07129	2	14.3839	58.4967	188.073	3.28249	11.4317		16.72	0
22146	Thu Mar 23 11:17:32 2017_x000D_	12.4791	69.2949	117.457	2.05001	2	14.3839	58.4967	188.073	3.28249	10.9649		9.80828	32.7645
22147	Thu Mar 23 11:17:32 2017_x000D_	12.3645	68.9887	116.073	2.02586	2	13.2922	58.4653	184.972	3.22838	10.5642		19.6464	0
22148	Thu Mar 23 11:17:32 2017_x000D_	12.1346	68.3755	116.071	2.02582	2	13.2922	58.4653	184.972	3.22838	9.97758		8.80484	0
22149	Thu Mar 23 11:17:32 2017_x000D_	11.9198	68.1755	116.075	2.02588	2	13.2922	58.4653	184.972	3.22838	9.80671		16.7535	0
22150	Thu Mar 23 11:17:32 2017_x000D_	11.6934	67.665	114.947	2.0062	2	13.2922	58.4653	184.972	3.22838	9.33759		11.2244	0
22151	Thu Mar 23 11:17:32 2017_x000D_	11.4746	67.3615	116.076	2.02591	2	13.2922	58.4653	184.972	3.22838	9.07998		6.21418	9.2197
22152	Thu Mar 23 11:17:32 2017_x000D_	11.467	67.1545	116.073	2.02586	2	13.0834	58.2398	245.443	4.28378	9.06006		8.8218	0
22153	Thu Mar 23 11:17:32 2017_x000D_	11.2518	66.9541	116.077	2.02592	2	13.0834	58.2398	245.443	4.28378	8.90471		13.937	0
22154	Thu Mar 23 11:17:32 2017_x000D_	11.0289	66.5465	116.077	2.02593	2	13.0834	58.2398	245.443	4.28378	8.557		9.32128	0
22155	Thu Mar 23 11:17:32 2017_x000D_	11.0175	66.236	117.308	2.04742	2	13.0834	58.2398	245.443	4.28378	8.25876		11.2575	55.961
22156	Thu Mar 23 11:17:32 2017_x000D_	10.7982	65.9315	116.075	2.0259	2	12.5043	56.4666	253.336	4.42155	9.61744		6.97999	0
22157	Thu Mar 23 11:17:32 2017_x000D_	10.6865	65.7274	118.67	2.07118	2	12.5043	56.4666	253.336	4.42155	9.43752		6.22329	0
22158	Thu Mar 23 11:17:32 2017_x000D_	10.6788	65.5201	118.667	2.07113	2	12.5043	56.4666	253.336	4.42155	9.23571		11.2575	0
22159	Thu Mar 23 11:17:32 2017_x000D_	10.4595	65.2156	119.995	2.09431	2	12.5043	56.4666	253.336	4.42155	8.98478		0	43.8921
22160	Thu Mar 23 11:17:33 2017_x000D_	10.4595	65.2156	119.995	2.09431	2	11.9059	55.1315	252.513	4.40719	10.1873		6.97712	0
22161	Thu Mar 23 11:17:33 2017_x000D_	10.348	65.0115	117.31	2.04744	2	11.9059	55.1315	252.513	4.40719	10.0021		13.9729	0
22162	Thu Mar 23 11:17:33 2017_x000D_	10.1248	64.6027	109.658	1.9139	2	11.9059	55.1315	252.513	4.40719	9.63722		0.0108167	0
22163	Thu Mar 23 11:17:33 2017_x000D_	10.1251	64.6029	104.03	1.81567	2	11.9059	55.1315	252.513	4.40719	9.63736		4.39441	0
22164	Thu Mar 23 11:17:33 2017_x000D_	10.0256	64.7104	83.5809	1.45876	2	11.9059	55.1315	252.513	4.40719	9.7617		3.12519	35.2878
22165	Thu Mar 23 11:17:33 2017_x000D_	10.0295	64.8145	77.3395	1.34983	2	11.5164	54.0216	253.636	4.42678	10.8948		0.0271662	0
22166	Thu Mar 23 11:17:33 2017_x000D_	10.0294	64.8154	59.0643	1.03087	2	11.5164	54.0216	253.636	4.42678	10.8957		0.0108167	0
22167	Thu Mar 23 11:17:33 2017_x000D_	10.0292	64.8157	50.9993	0.890105	2	11.5164	54.0216	253.636	4.42678	10.8961		3.10507	0
22168	Thu Mar 23 11:17:33 2017_x000D_	10.0246	64.7123	32.2652	0.563134	2	11.5164	54.0216	253.636	4.42678	10.7943		4.38531	20.7405
22169	Thu Mar 23 11:17:33 2017_x000D_	10.1243	64.6054	23.0127	0.401647	2	11.3263	53.3569	252.739	4.41113	11.3125		3.11257	0
22170	Thu Mar 23 11:17:33 2017_x000D_	10.228	64.6021	16.4913	0.287828	2	11.3263	53.3569	252.739	4.41113	11.2987		6.95201	0
22171	Thu Mar 23 11:17:33 2017_x000D_	10.4318	64.4918	7.74992	0.135262	2	11.3263	53.3569	252.739	4.41113	11.1708		9.34953	0
22172	Thu Mar 23 11:17:33 2017_x000D_	10.7433	64.4821	1.74763	0.0305018	2	11.3263	53.3569	252.739	4.41113	11.1405		21.8352	33.5154
22173	Thu Mar 23 11:17:33 2017_x000D_	11.4708	64.4599	1.74752	0.0304999	2	11.1552	52.2529	264.714	4.62014	12.2111		15.5742	0
22174	Thu Mar 23 11:17:33 2017_x000D_	11.9897	64.4441	1.74753	0.0305002	2	11.1552	52.2529	264.714	4.62014	12.2197		12.4646	0
22175	Thu Mar 23 11:17:33 2017_x000D_	12.405	64.4316	7.45695	0.130148	2	11.1552	52.2529	264.714	4.62014	12.2427		22.0035	0
22176	Thu Mar 23 11:17:33 2017_x000D_	13.1276	64.3059	10.7216	0.187127	2	11.1552	52.2529	264.714	4.62014	12.2133		12.8125	0
22177	Thu Mar 23 11:17:33 2017_x000D_	13.5386	64.1898	13.6419	0.238096	2	11.1552	52.2529	264.714	4.62014	12.1725		6.22478	23.5803
22178	Thu Mar 23 11:17:33 2017_x000D_	13.746	64.1836	19.2948	0.336758	2	10.7465	51.5815	258.752	4.51608	12.9541		22.6137	0
22179	Thu Mar 23 11:17:33 2017_x000D_	14.4641	63.9544	25.7566	0.449538	2	10.7465	51.5815	258.752	4.51608	12.9193		8.76799	0
22180	Thu Mar 23 11:17:33 2017_x000D_	14.6638	63.741	25.7548	0.449505	2	10.7465	51.5815	258.752	4.51608	12.7749		18.8848	0
22181	Thu Mar 23 11:17:33 2017_x000D_	15.2813	63.6187	28.3719	0.495184	2	10.7465	51.5815	258.752	4.51608	12.8631		13.8634	43.9487
22182	Thu Mar 23 11:17:34 2017_x000D_	15.6879	63.3991	28.372	0.495185	2	10.1475	50.2446	239.949	4.1879	14.2736		22.3429	0
22183	Thu Mar 23 11:17:34 2017_x000D_	16.294	62.9663	28.3705	0.495159	2	10.1475	50.2446	239.949	4.1879	14.1287		6.9264	0
22184	Thu Mar 23 11:17:34 2017_x000D_	16.4971	62.8565	25.7548	0.449506	2	10.1475	50.2446	239.949	4.1879	14.1201		19.592	0
22185	Thu Mar 23 11:17:34 2017_x000D_	17.11	62.631	25.7559	0.449525	2	10.1475	50.2446	239.949	4.1879	14.2091		6.92234	36.9637
22186	Thu Mar 23 11:17:34 2017_x000D_	17.313	62.5213	23.0298	0.401946	2	9.31062	49.3403	230.279	4.01913	15.42		13.8433	0
22187	Thu Mar 23 11:17:34 2017_x000D_	17.719	62.302	23.029	0.401932	2	9.31062	49.3403	230.279	4.01913	15.4501		16.6616	0
22188	Thu Mar 23 11:17:34 2017_x000D_	18.228	62.0798	21.9977	0.383932	2	9.31062	49.3403	230.279	4.01913	15.5504		9.78845	0
22189	Thu Mar 23 11:17:34 2017_x000D_	18.5342	61.9671	20.1983	0.352526	2	9.31062	49.3403	230.279	4.01913	15.6368		9.78075	0
22190	Thu Mar 23 11:17:34 2017_x000D_	18.8402	61.8546	21.9981	0.383939	2	9.31062	49.3403	230.279	4.01913	15.7296		18.8166	18.4866
22191	Thu Mar 23 11:17:34 2017_x000D_	19.4555	61.7329	19.2858	0.3366	2	8.89211	48.888	217.328	3.79309	16.6306		8.74898	0
22192	Thu Mar 23 11:17:34 2017_x000D_	19.6547	61.5199	19.2829	0.33655	2	8.89211	48.888	217.328	3.79309	16.5951		19.5464	0
22193	Thu Mar 23 11:17:34 2017_x000D_	20.2662	61.295	19.2826	0.336546	2	8.89211	48.888	217.328	3.79309	16.8316		12.3682	0
22194	Thu Mar 23 11:17:34 2017_x000D_	20.6783	61.283	19.2853	0.336592	2	8.89211	48.888	217.328	3.79309	17.1041		11.1444	23.6053
22195	Thu Mar 23 11:17:34 2017_x000D_	20.9806	61.0671	20.1982	0.352526	2	8.48296	48.2159	264.855	4.62258	17.9261		19.5246	0
22196	Thu Mar 23 11:17:34 2017_x000D_	21.5914	60.8424	20.1983	0.352526	2	8.48296	48.2159	264.855	4.62258	18.2005		9.75897	0
22197	Thu Mar 23 11:17:34 2017_x000D_	21.8967	60.7301	22.0001	0.383975	2	8.48296	48.2159	264.855	4.62258	18.3449		22.4639	0
22198	Thu Mar 23 11:17:34 2017_x000D_	22.6101	60.5026	23.0339	0.402017	2	8.48296	48.2159	264.855	4.62258	18.7227		6.89816	26.3973
22199	Thu Mar 23 11:17:34 2017_x000D_	22.8124	60.3933	25.7641	0.449668	2	8.52068	47.3368	276.838	4.83173	19.3578		20.6878	0
22200	Thu Mar 23 11:17:34 2017_x000D_	23.4191	60.0655	23.0323	0.401989	2	8.52068	47.3368	276.838	4.83173	19.5955		9.24377	0
22201	Thu Mar 23 11:17:34 2017_x000D_	23.7271	60.0567	22.0014	0.383996	2	8.52068	47.3368	276.838	4.83173	19.825		20.6732	0
22202	Thu Mar 23 11:17:34 2017_x000D_	24.3333	59.729	19.2798	0.336496	2	8.52068	47.3368	276.838	4.83173	20.0899		6.89003	0
22203	Thu Mar 23 11:17:35 2017_x000D_	24.5354	59.6199	21.9993	0.383961	2	8.52068	47.3368	276.838	4.83173	20.1828		12.6938	28.1163
22204	Thu Mar 23 11:17:35 2017_x000D_	24.9426	59.5049	19.2796	0.336492	2	9.20525	46.6967	354.714	6.19093	20.2907		9.74178	0
22205	Thu Mar 23 11:17:35 2017_x000D_	25.2474	59.3929	23.0341	0.402021	2	9.20525	46.6967	354.714	6.19093	20.4583		16.5714	0
22206	Thu Mar 23 11:17:35 2017_x000D_	25.7536	59.1718	22.0001	0.383974	2	9.20525	46.6967	354.714	6.19093	20.7238		9.73052	0
22207	Thu Mar 23 11:17:35 2017_x000D_	26.058	59.0598	20.1955	0.352478	2	9.20525	46.6967	354.714	6.19093	20.9012		16.562	40.0259
22208	Thu Mar 23 11:17:35 2017_x000D_	26.5639	58.8388	19.2776	0.336458	2	10.5271	46.5156	355.048	6.19675	20.2247		9.22861	0
22209	Thu Mar 23 11:17:35 2017_x000D_	26.8714	58.8302	20.1969	0.352502	2	10.5271	46.5156	355.048	6.19675	20.4642		16.5513	0
22210	Thu Mar 23 11:17:35 2017_x000D_	27.377	58.6094	19.2787	0.336477	2	10.5271	46.5156	355.048	6.19675	20.7408		6.14338	0
22211	Thu Mar 23 11:17:35 2017_x000D_	27.5817	58.6037	19.28	0.336499	2	10.5271	46.5156	355.048	6.19675	20.9041		8.71711	14.7741
22212	Thu Mar 23 11:17:35 2017_x000D_	27.7802	58.3915	19.2772	0.33645	2	10.974	46.3087	350.511	6.11757	20.6989		12.2837	0
22213	Thu Mar 23 11:17:35 2017_x000D_	28.1895	58.3802	19.2798	0.336496	2	10.974	46.3087	350.511	6.11757	21.026		6.87398	0
22214	Thu Mar 23 11:17:35 2017_x000D_	28.3911	58.2713	22.0031	0.384027	2	10.974	46.3087	350.511	6.11757	21.1296		15.6534	0
22215	Thu Mar 23 11:17:35 2017_x000D_	28.8995	58.1539	25.7752	0.449862	2	10.974	46.3087	350.511	6.11757	21.4856		6.87134	0
22216	Thu Mar 23 11:17:35 2017_x000D_	29.101	58.045	28.3989	0.495655	2	10.974	46.3087	350.511	6.11757	21.5946		0.0123693	27.1599
22217	Thu Mar 23 11:17:35 2017_x000D_	29.1014	58.0449	36.3969	0.635246	2	11.8583	46.1147	2.50666	0.0437495	20.9679		0.0216333	0
22218	Thu Mar 23 11:17:35 2017_x000D_	29.102	58.0445	53.2773	0.929864	2	11.8583	46.1147	2.50666	0.0437495	20.9682		0.0108167	0
22219	Thu Mar 23 11:17:35 2017_x000D_	29.1022	58.0442	61.4588	1.07266	2	11.8583	46.1147	2.50666	0.0437495	20.9682		6.1738	0
22220	Thu Mar 23 11:17:35 2017_x000D_	29.1084	58.2499	79.9254	1.39496	2	11.8583	46.1147	2.50666	0.0437495	21.091		0.0067082	72.1904
22221	Thu Mar 23 11:17:35 2017_x000D_	29.1083	58.2497	85.7528	1.49667	2	14.2636	46.1857	357.063	6.23192	19.1286		0.015	0
22222	Thu Mar 23 11:17:35 2017_x000D_	29.108	58.2493	97.6512	1.70434	2	14.2636	46.1857	357.063	6.23192	19.1282		4.34981	0
22223	Thu Mar 23 11:17:35 2017_x000D_	29.2065	58.1429	112.739	1.96768	2	14.2636	46.1857	357.063	6.23192	19.138		6.88738	0
22224	Thu Mar 23 11:17:36 2017_x000D_	28.9987	58.0453	119.336	2.0828	2	14.2636	46.1857	357.063	6.23192	18.9149		9.29265	52.9955
22225	Thu Mar 23 11:17:36 2017_x000D_	28.9889	57.7357	134.228	2.34272	2	16.0221	46.0176	355.139	6.19834	17.4772		4.36914	0
22226	Thu Mar 23 11:17:36 2017_x000D_	28.8834	57.6353	138.46	2.41658	2	16.0221	46.0176	355.139	6.19834	17.3316		13.1095	0
22227	Thu Mar 23 11:17:36 2017_x000D_	28.5669	57.334	150.874	2.63325	2	16.0221	46.0176	355.139	6.19834	16.8948		6.88466	0
22228	Thu Mar 23 11:17:36 2017_x000D_	28.3592	57.2364	153.45	2.67821	2	16.0221	46.0176	355.139	6.19834	16.6753		11.1318	41.6896
22229	Thu Mar 23 11:17:36 2017_x000D_	28.0457	57.0379	154.785	2.70151	2	17.3527	45.6168	355.818	6.2102	15.6455		9.73527	0
22230	Thu Mar 23 11:17:36 2017_x000D_	27.7355	56.9426	150.877	2.63329	2	17.3527	45.6168	355.818	6.2102	15.3648		27.5958	0
22231	Thu Mar 23 11:17:36 2017_x000D_	26.9033	56.5507	150.879	2.63333	2	17.3527	45.6168	355.818	6.2102	14.5177		13.1452	0
22232	Thu Mar 23 11:17:36 2017_x000D_	26.5863	56.2482	146.831	2.56268	2	17.3527	45.6168	355.818	6.2102	14.0814		18.0307	0
22233	Thu Mar 23 11:17:36 2017_x000D_	26.0639	55.951	142.688	2.49037	2	17.3527	45.6168	355.818	6.2102	13.5159		13.1621	26.2374
22234	Thu Mar 23 11:17:36 2017_x000D_	25.7465	55.6481	138.481	2.41696	2	18.2269	45.6426	350.118	6.11072	12.5162		18.0564	0
22235	Thu Mar 23 11:17:36 2017_x000D_	25.2234	55.3504	134.266	2.34338	2	18.2269	45.6426	350.118	6.11072	11.9663		11.2221	0
22236	Thu Mar 23 11:17:36 2017_x000D_	25.0081	55.0445	132.312	2.30928	2	18.2269	45.6426	350.118	6.11072	11.5923		21.9809	0
22237	Thu Mar 23 11:17:36 2017_x000D_	24.4779	54.5388	128.3	2.23926	2	18.2269	45.6426	350.118	6.11072	10.8728		11.2256	27.1446
22238	Thu Mar 23 11:17:36 2017_x000D_	24.2624	54.2329	130.075	2.27023	2	19.1107	45.4487	350.21	6.11231	10.1834		8.80386	0
22239	Thu Mar 23 11:17:36 2017_x000D_	24.05	54.0304	130.076	2.27025	2	19.1107	45.4487	350.21	6.11231	9.90163		11.2479	0
22240	Thu Mar 23 11:17:36 2017_x000D_	23.8342	53.7238	128.3	2.23926	2	19.1107	45.4487	350.21	6.11231	9.52831		19.9609	0
22241	Thu Mar 23 11:17:36 2017_x000D_	23.4058	53.2147	130.075	2.27023	2	19.1107	45.4487	350.21	6.11231	8.87461		8.81659	26.2315
22242	Thu Mar 23 11:17:36 2017_x000D_	23.1931	53.0119	130.076	2.27025	2	19.9847	45.4746	355.818	6.2102	8.19175		22.5268	0
22243	Thu Mar 23 11:17:36 2017_x000D_	22.7607	52.398	130.074	2.27021	2	19.9847	45.4746	355.818	6.2102	7.4592		6.99795	0
22244	Thu Mar 23 11:17:36 2017_x000D_	22.6507	52.1923	132.305	2.30916	2	19.9847	45.4746	355.818	6.2102	7.22738		15.5867	0
22245	Thu Mar 23 11:17:36 2017_x000D_	22.228	51.8902	134.256	2.34321	2	19.9847	45.4746	355.818	6.2102	6.79649		8.83562	0
22246	Thu Mar 23 11:17:37 2017_x000D_	22.0149	51.6869	134.256	2.34322	2	19.9847	45.4746	355.818	6.2102	6.53562		9.90092	29.5348
22247	Thu Mar 23 11:17:37 2017_x000D_	21.9014	51.377	138.458	2.41654	2	20.8781	45.061	328.779	5.73827	6.39836		17.6904	0
22248	Thu Mar 23 11:17:37 2017_x000D_	21.4747	50.97	138.457	2.41653	2	20.8781	45.061	328.779	5.73827	5.93904		11.2663	0
22249	Thu Mar 23 11:17:37 2017_x000D_	21.1576	50.7688	140.408	2.45058	2	20.8781	45.061	328.779	5.73827	5.71464		17.7116	0
22250	Thu Mar 23 11:17:37 2017_x000D_	20.7304	50.3613	140.406	2.45055	2	20.8781	45.061	328.779	5.73827	5.30236		8.859	66.1841
22251	Thu Mar 23 11:17:37 2017_x000D_	20.5167	50.1575	140.405	2.45054	2	22.6842	43.7941	316.119	5.51732	6.72242		18.2257	0
22252	Thu Mar 23 11:17:37 2017_x000D_	19.9891	49.8563	136.362	2.37996	2	22.6842	43.7941	316.119	5.51732	6.63429		7.02071	0
22253	Thu Mar 23 11:17:37 2017_x000D_	19.8788	49.6499	134.26	2.34329	2	22.6842	43.7941	316.119	5.51732	6.49312		15.661	0
22254	Thu Mar 23 11:17:37 2017_x000D_	19.4542	49.3462	136.362	2.37996	2	22.6842	43.7941	316.119	5.51732	6.42329		0	0
22255	Thu Mar 23 11:17:37 2017_x000D_	19.4542	49.3462	136.362	2.37996	2	22.6842	43.7941	316.119	5.51732	6.42329		15.7191	61.0587
22256	Thu Mar 23 11:17:37 2017_x000D_	19.1292	48.9352	138.458	2.41655	2	24.272	42.5208	320.389	5.59184	8.22149		8.88662	0
22257	Thu Mar 23 11:17:37 2017_x000D_	18.9148	48.7308	138.458	2.41654	2	24.272	42.5208	320.389	5.59184	8.20144		17.7796	0
22258	Thu Mar 23 11:17:37 2017_x000D_	18.4859	48.3218	138.457	2.41653	2	24.272	42.5208	320.389	5.59184	8.19332		8.89293	0
22259	Thu Mar 23 11:17:37 2017_x000D_	18.2714	48.1172	138.456	2.41652	2	24.272	42.5208	320.389	5.59184	8.2053		11.3144	42.3984
22260	Thu Mar 23 11:17:37 2017_x000D_	17.9531	47.9149	136.362	2.37996	2	25.4035	41.674	316.119	5.51732	9.71891		8.90142	0
22261	Thu Mar 23 11:17:37 2017_x000D_	17.7384	47.7101	136.362	2.37996	2	25.4035	41.674	316.119	5.51732	9.75645		11.3731	0
22262	Thu Mar 23 11:17:37 2017_x000D_	17.5199	47.4003	134.265	2.34336	2	25.4035	41.674	316.119	5.51732	9.7438		0	0
22263	Thu Mar 23 11:17:37 2017_x000D_	17.5199	47.4003	134.265	2.34336	2	25.4035	41.674	316.119	5.51732	9.7438		8.9099	37.4923
22264	Thu Mar 23 11:17:37 2017_x000D_	17.305	47.1953	134.265	2.34337	2	26.3165	40.8206	274.302	4.78748	11.0383		13.3722	0
22265	Thu Mar 23 11:17:37 2017_x000D_	16.9825	46.8876	130.105	2.27075	2	26.3165	40.8206	274.302	4.78748	11.1325		4.44519	0
22266	Thu Mar 23 11:17:37 2017_x000D_	16.8755	46.7851	120.942	2.11084	2	26.3165	40.8206	274.302	4.78748	11.1673		3.09977	0
22267	Thu Mar 23 11:17:38 2017_x000D_	16.7722	46.7874	104.362	1.82147	2	26.3165	40.8206	274.302	4.78748	11.2559		3.14906	46.7883
22268	Thu Mar 23 11:17:38 2017_x000D_	16.776	46.8923	97.9218	1.70906	2	26.6039	39.2877	273.47	4.77296	12.4265		0.0234307	0
22269	Thu Mar 23 11:17:38 2017_x000D_	16.7765	46.8929	80.1508	1.3989	2	26.6039	39.2877	273.47	4.77296	12.4265		3.16384	0
22270	Thu Mar 23 11:17:38 2017_x000D_	16.7801	46.9983	68.0705	1.18806	2	26.6039	39.2877	273.47	4.77296	12.4884		3.13996	0
22271	Thu Mar 23 11:17:38 2017_x000D_	16.7764	46.8937	61.5328	1.07395	2	26.6039	39.2877	273.47	4.77296	12.427		3.13407	0
22272	Thu Mar 23 11:17:38 2017_x000D_	16.7726	46.7893	51.3028	0.895404	2	26.6039	39.2877	273.47	4.77296	12.3664		3.13453	46.2432
22273	Thu Mar 23 11:17:38 2017_x000D_	16.7684	46.6849	36.209	0.631966	2	26.6728	37.7478	273.47	4.77296	13.3405		4.39993	0
22274	Thu Mar 23 11:17:38 2017_x000D_	16.8686	46.5778	32.1031	0.560305	2	26.6728	37.7478	273.47	4.77296	13.1944		13.8821	0
22275	Thu Mar 23 11:17:38 2017_x000D_	17.2765	46.3593	18.9624	0.330957	2	26.6728	37.7478	273.47	4.77296	12.7455		6.94978	0
22276	Thu Mar 23 11:17:38 2017_x000D_	17.4807	46.2499	16.139	0.281678	2	26.6728	37.7478	273.47	4.77296	12.5212		25.0926	26.4324
22277	Thu Mar 23 11:17:38 2017_x000D_	18.3081	46.1274	13.2459	0.231184	2	26.7122	36.8676	273.47	4.77296	12.5049		12.8147	0
22278	Thu Mar 23 11:17:38 2017_x000D_	18.7199	46.0139	16.1416	0.281724	2	26.7122	36.8676	273.47	4.77296	12.1463		12.8118	0
22279	Thu Mar 23 11:17:38 2017_x000D_	19.1316	45.9004	18.966	0.33102	2	26.7122	36.8676	273.47	4.77296	11.7922		23.6412	0
22280	Thu Mar 23 11:17:38 2017_x000D_	19.8474	45.5708	22.7489	0.397044	2	26.7122	36.8676	273.47	4.77296	11.0847		12.4437	27.3299
22281	Thu Mar 23 11:17:38 2017_x000D_	20.2621	45.5621	22.7518	0.397094	2	26.9702	35.9939	274.901	4.79794	11.6854		20.8047	0
22282	Thu Mar 23 11:17:38 2017_x000D_	20.8736	45.235	25.5074	0.445188	2	26.9702	35.9939	274.901	4.79794	11.071		9.80966	0
22283	Thu Mar 23 11:17:38 2017_x000D_	21.1811	45.1238	29.5078	0.515009	2	26.9702	35.9939	274.901	4.79794	10.8106		8.78905	0
22284	Thu Mar 23 11:17:38 2017_x000D_	21.3814	44.91	29.5065	0.514985	2	26.9702	35.9939	274.901	4.79794	10.5229		20.7886	86.2941
22285	Thu Mar 23 11:17:38 2017_x000D_	21.9924	44.5831	32.1175	0.560556	2	27.3169	33.1384	272.387	4.75405	12.6227		8.78481	0
22286	Thu Mar 23 11:17:38 2017_x000D_	22.1926	44.3694	32.1164	0.560538	2	27.3169	33.1384	272.387	4.75405	12.3448		20.7805	0
22287	Thu Mar 23 11:17:38 2017_x000D_	22.8034	44.0427	34.5967	0.603826	2	27.3169	33.1384	272.387	4.75405	11.8015		11.1769	0
22288	Thu Mar 23 11:17:39 2017_x000D_	23.1071	43.8269	36.2255	0.632254	2	27.3169	33.1384	272.387	4.75405	11.4877		8.78057	0
22289	Thu Mar 23 11:17:39 2017_x000D_	23.3072	43.6133	36.2248	0.632242	2	27.3169	33.1384	272.387	4.75405	11.2161		18.0494	86.0033
22290	Thu Mar 23 11:17:39 2017_x000D_	23.8139	43.2889	32.1157	0.560525	2	27.4453	30.2745	272.387	4.75405	13.5115		6.92277	0
22291	Thu Mar 23 11:17:39 2017_x000D_	24.0174	43.1801	34.5964	0.603822	2	27.4453	30.2745	272.387	4.75405	13.3531		20.751	0
22292	Thu Mar 23 11:17:39 2017_x000D_	24.6273	42.8538	32.1166	0.56054	2	27.4453	30.2745	272.387	4.75405	12.8911		8.77633	0
22293	Thu Mar 23 11:17:39 2017_x000D_	24.8273	42.6403	32.1156	0.560522	2	27.4453	30.2745	272.387	4.75405	12.6399		22.3196	52.9491
22294	Thu Mar 23 11:17:39 2017_x000D_	25.4338	42.2094	32.115	0.560512	2	27.5243	28.5113	272.387	4.75405	13.8567		6.91077	0
22295	Thu Mar 23 11:17:39 2017_x000D_	25.6369	42.1007	29.5011	0.514892	2	27.5243	28.5113	272.387	4.75405	13.7198		20.7362	0
22296	Thu Mar 23 11:17:39 2017_x000D_	26.2464	41.7747	32.1159	0.560527	2	27.5243	28.5113	272.387	4.75405	13.3248		9.76123	0
22297	Thu Mar 23 11:17:39 2017_x000D_	26.5524	41.6641	28.1453	0.491227	2	27.5243	28.5113	272.387	4.75405	13.1887		11.1535	72.838
22298	Thu Mar 23 11:17:39 2017_x000D_	26.8555	41.4488	29.5016	0.5149	2	27.633	26.0858	263.274	4.595	15.3827		6.90936	0
22299	Thu Mar 23 11:17:39 2017_x000D_	27.0586	41.3402	32.1167	0.560542	2	27.633	26.0858	263.274	4.595	15.2652		20.7108	0
22300	Thu Mar 23 11:17:39 2017_x000D_	27.6673	41.0145	29.5019	0.514906	2	27.633	26.0858	263.274	4.595	14.9287		6.9053	0
22301	Thu Mar 23 11:17:39 2017_x000D_	27.8703	40.906	32.1176	0.560558	2	27.633	26.0858	263.274	4.595	14.8221		19.8121	0
22302	Thu Mar 23 11:17:39 2017_x000D_	28.3729	40.4776	33.6838	0.587894	2	27.633	26.0858	263.274	4.595	14.4108		11.1336	48.0172
22303	Thu Mar 23 11:17:39 2017_x000D_	28.6754	40.2626	32.116	0.560529	2	27.2646	24.5282	263.377	4.5968	15.7975		13.7986	0
22304	Thu Mar 23 11:17:39 2017_x000D_	29.081	40.0457	32.1164	0.560538	2	27.2646	24.5282	263.377	4.5968	15.6234		11.1378	0
22305	Thu Mar 23 11:17:39 2017_x000D_	29.3836	39.8306	33.6841	0.587899	2	27.2646	24.5282	263.377	4.5968	15.4484		11.1295	0
22306	Thu Mar 23 11:17:39 2017_x000D_	29.686	39.6157	32.1158	0.560527	2	27.2646	24.5282	263.377	4.5968	15.2806		6.172	73.8981
22307	Thu Mar 23 11:17:39 2017_x000D_	29.8917	39.612	32.1173	0.560553	2	26.9356	22.087	257.991	4.50279	17.7726		15.4448	0
22308	Thu Mar 23 11:17:39 2017_x000D_	30.2938	39.2905	29.4987	0.51485	2	26.9356	22.087	257.991	4.50279	17.5282		6.89453	0
22309	Thu Mar 23 11:17:39 2017_x000D_	30.4965	39.1822	32.1167	0.560543	2	26.9356	22.087	257.991	4.50279	17.4621		11.1228	0
22310	Thu Mar 23 11:17:40 2017_x000D_	30.7987	38.9674	30.6784	0.535439	2	26.9356	22.087	257.991	4.50279	17.3168		11.1277	66.7198
22311	Thu Mar 23 11:17:40 2017_x000D_	31.1011	38.7526	32.1162	0.560533	2	27.2532	19.8858	287.943	5.02555	19.2552		6.88659	0
22312	Thu Mar 23 11:17:40 2017_x000D_	31.3035	38.6443	29.4977	0.514832	2	27.2532	19.8858	287.943	5.02555	19.1908		6.16295	0
22313	Thu Mar 23 11:17:40 2017_x000D_	31.5089	38.6407	29.4992	0.514859	2	27.2532	19.8858	287.943	5.02555	19.2317		11.1277	0
22314	Thu Mar 23 11:17:40 2017_x000D_	31.8113	38.4259	36.2344	0.63241	2	27.2532	19.8858	287.943	5.02555	19.0922		0	59.5347
22315	Thu Mar 23 11:17:40 2017_x000D_	31.8113	38.4259	36.2344	0.63241	2	28.208	18.1461	292.09	5.09793	20.5974		0.0134164	0
22316	Thu Mar 23 11:17:40 2017_x000D_	31.8117	38.4257	44.7299	0.780684	2	28.208	18.1461	292.09	5.09793	20.5973		9.86816	0
22317	Thu Mar 23 11:17:40 2017_x000D_	31.7183	38.7411	57.4414	1.00254	2	28.208	18.1461	292.09	5.09793	20.892		8.74008	0
22318	Thu Mar 23 11:17:40 2017_x000D_	31.519	38.9536	65.3856	1.14119	2	28.208	18.1461	292.09	5.09793	21.0693		12.8875	0
22319	Thu Mar 23 11:17:40 2017_x000D_	31.4283	39.3735	79.3097	1.38421	2	28.208	18.1461	292.09	5.09793	21.4703		3.13021	48.4418
22320	Thu Mar 23 11:17:40 2017_x000D_	31.4312	39.4778	85.7351	1.49636	2	28.7152	16.6131	284.382	4.96339	23.0254		12.5357	0
22321	Thu Mar 23 11:17:40 2017_x000D_	31.4426	39.8955	103.289	1.80274	2	28.7152	16.6131	284.382	4.96339	23.4416		3.06665	0
22322	Thu Mar 23 11:17:40 2017_x000D_	31.5448	39.8934	111.447	1.94512	2	28.7152	16.6131	284.382	4.96339	23.4516		0.00848528	0
22323	Thu Mar 23 11:17:40 2017_x000D_	31.5446	39.8936	118.966	2.07635	2	28.7152	16.6131	284.382	4.96339	23.4518		0.0108167	35.8571
22324	Thu Mar 23 11:17:40 2017_x000D_	31.5443	39.8938	127.177	2.21966	2	29.2027	15.5218	287.032	5.00965	24.4842		3.13086	0
22325	Thu Mar 23 11:17:40 2017_x000D_	31.5407	39.7895	142.092	2.47998	2	29.2027	15.5218	287.032	5.00965	24.3801		3.07837	0
22326	Thu Mar 23 11:17:40 2017_x000D_	31.6433	39.7879	148.719	2.59564	2	29.2027	15.5218	287.032	5.00965	24.3885		8.84271	0
22327	Thu Mar 23 11:17:40 2017_x000D_	31.4317	39.5827	156.771	2.73618	2	29.2027	15.5218	287.032	5.00965	24.1639		6.163	14.8912
22328	Thu Mar 23 11:17:40 2017_x000D_	31.2263	39.5864	156.774	2.73623	2	29.4416	15.0867	285.035	4.9748	24.5646		23.632	0
22329	Thu Mar 23 11:17:40 2017_x000D_	30.4983	39.2855	158.364	2.76398	2	29.4416	15.0867	285.035	4.9748	24.2219		9.81782	0
22330	Thu Mar 23 11:17:40 2017_x000D_	30.1865	39.1861	156.776	2.73626	2	29.4416	15.0867	285.035	4.9748	24.1109		22.502	0
22331	Thu Mar 23 11:17:41 2017_x000D_	29.5573	38.7778	148.727	2.59578	2	29.4416	15.0867	285.035	4.9748	23.6914		11.2669	0
22332	Thu Mar 23 11:17:41 2017_x000D_	29.2421	38.5736	150.263	2.62258	2	29.4416	15.0867	285.035	4.9748	23.4877		9.82159	9.40474
22333	Thu Mar 23 11:17:41 2017_x000D_	28.9302	38.4741	146.237	2.55232	2	29.6705	14.8725	277.25	4.83893	23.6132		22.5454	0
22334	Thu Mar 23 11:17:41 2017_x000D_	28.2996	38.0653	146.237	2.55232	2	29.6705	14.8725	277.25	4.83893	23.2333		11.2769	0
22335	Thu Mar 23 11:17:41 2017_x000D_	27.9842	37.8608	144.504	2.52206	2	29.6705	14.8725	277.25	4.83893	23.0501		11.2927	0
22336	Thu Mar 23 11:17:41 2017_x000D_	27.6683	37.6561	146.238	2.55233	2	29.6705	14.8725	277.25	4.83893	22.8714		20.0888	0
22337	Thu Mar 23 11:17:41 2017_x000D_	27.1398	37.2449	144.503	2.52206	2	29.6705	14.8725	277.25	4.83893	22.5151		11.306	0
22338	Thu Mar 23 11:17:41 2017_x000D_	26.8235	37.04	146.236	2.5523	2	29.6705	14.8725	277.25	4.83893	22.3496		20.1164	0
22339	Thu Mar 23 11:17:41 2017_x000D_	26.2943	36.6282	144.503	2.52205	2	29.6705	14.8725	277.25	4.83893	22.0161		11.3226	0
22340	Thu Mar 23 11:17:41 2017_x000D_	25.9776	36.4229	146.235	2.55228	2	29.6705	14.8725	277.25	4.83893	21.8645		8.91482	0
22341	Thu Mar 23 11:17:41 2017_x000D_	25.7643	36.216	146.233	2.55224	2	29.6705	14.8725	277.25	4.83893	21.698		15.7238	0
22342	Thu Mar 23 11:17:41 2017_x000D_	25.3408	35.9072	148.717	2.59561	2	29.6705	14.8725	277.25	4.83893	21.4757		14.0198	0
22343	Thu Mar 23 11:17:41 2017_x000D_	24.9203	35.7033	148.719	2.59564	2	29.6705	14.8725	277.25	4.83893	21.3655		14.0292	0
22344	Thu Mar 23 11:17:41 2017_x000D_	24.4995	35.4993	148.721	2.59567	2	29.6705	14.8725	277.25	4.83893	21.2651		13.4063	0
22345	Thu Mar 23 11:17:41 2017_x000D_	24.1786	35.1883	152.803	2.66692	2	29.6705	14.8725	277.25	4.83893	21.045		16.8737	0
22346	Thu Mar 23 11:17:41 2017_x000D_	23.6539	34.9857	151.352	2.64158	2	29.6705	14.8725	277.655	4.846	20.9938		11.3693	0
22347	Thu Mar 23 11:17:41 2017_x000D_	23.3358	34.7797	152.804	2.66693	2	29.6705	14.8725	277.655	4.846	20.8908		18.3637	0
22348	Thu Mar 23 11:17:41 2017_x000D_	22.8071	34.4712	148.721	2.59566	2	29.6705	14.8725	277.655	4.846	20.7657		0	0
22349	Thu Mar 23 11:17:41 2017_x000D_	22.8071	34.4712	148.721	2.59566	2	29.6705	14.8725	277.655	4.846	20.7657		21.1069	0
22350	Thu Mar 23 11:17:41 2017_x000D_	22.174	34.1643	151.351	2.64158	2	29.6705	14.8725	277.655	4.846	20.6971		11.3951	0
22351	Thu Mar 23 11:17:41 2017_x000D_	21.8552	33.9578	152.802	2.6669	2	29.6705	14.8725	277.655	4.846	20.6235		15.8222	0
22352	Thu Mar 23 11:17:41 2017_x000D_	21.4291	33.647	150.248	2.62232	2	29.6705	14.8725	277.655	4.846	20.5037		12.9299	0
22353	Thu Mar 23 11:17:42 2017_x000D_	21.0097	33.5477	152.803	2.66691	2	29.6705	14.8725	277.655	4.846	20.5857		20.289	28.2122
22354	Thu Mar 23 11:17:42 2017_x000D_	20.4757	33.1327	151.348	2.64152	2	30.3572	14.23	326.272	5.69452	21.3297		9.95989	0
22355	Thu Mar 23 11:17:42 2017_x000D_	20.1596	33.0312	150.252	2.62238	2	30.3572	14.23	326.272	5.69452	21.3887		18.441	0
22356	Thu Mar 23 11:17:42 2017_x000D_	19.6285	32.7217	151.35	2.64155	2	30.3572	14.23	326.272	5.69452	21.3787		8.9998	0
22357	Thu Mar 23 11:17:42 2017_x000D_	19.413	32.513	151.347	2.6415	2	30.3572	14.23	326.272	5.69452	21.3083		9.97508	0
22358	Thu Mar 23 11:17:42 2017_x000D_	19.0964	32.4114	150.251	2.62238	2	30.3572	14.23	326.272	5.69452	21.3862		18.4693	47.0238
22359	Thu Mar 23 11:17:42 2017_x000D_	18.5645	32.1014	151.348	2.64153	2	31.5018	13.1591	304.372	5.3123	22.9387		9.01252	0
22360	Thu Mar 23 11:17:42 2017_x000D_	18.3487	31.8924	151.345	2.64148	2	31.5018	13.1591	304.372	5.3123	22.8897		17.0307	0
22361	Thu Mar 23 11:17:42 2017_x000D_	17.8192	31.6877	152.796	2.66679	2	31.5018	13.1591	304.372	5.3123	23.0331		7.09103	0
22362	Thu Mar 23 11:17:42 2017_x000D_	17.6066	31.5844	150.252	2.62239	2	31.5018	13.1591	304.372	5.3123	23.0774		20.3879	33.1966
22363	Thu Mar 23 11:17:42 2017_x000D_	17.0699	31.1675	148.726	2.59576	2	32.4076	12.5235	314.409	5.48746	24.1422		3.14428	0
22364	Thu Mar 23 11:17:42 2017_x000D_	16.9651	31.1689	150.25	2.62236	2	32.4076	12.5235	314.409	5.48746	24.21		11.4683	0
22365	Thu Mar 23 11:17:42 2017_x000D_	16.6443	30.961	148.728	2.59579	2	32.4076	12.5235	314.409	5.48746	24.2574		3.14424	0
22366	Thu Mar 23 11:17:42 2017_x000D_	16.5395	30.9623	150.252	2.62238	2	32.4076	12.5235	314.409	5.48746	24.3267		13.5465	28.2185
22367	Thu Mar 23 11:17:42 2017_x000D_	16.2149	30.6484	151.343	2.64143	2	33.0944	11.8808	302.682	5.2828	25.2416		7.10576	0
22368	Thu Mar 23 11:17:42 2017_x000D_	16.0019	30.5448	148.727	2.59578	2	33.0944	11.8808	302.682	5.2828	25.3081		14.213	0
22369	Thu Mar 23 11:17:42 2017_x000D_	15.5757	30.3379	148.729	2.59581	2	33.0944	11.8808	302.682	5.2828	25.4474		4.52532	0
22370	Thu Mar 23 11:17:42 2017_x000D_	15.4674	30.2329	144.542	2.52274	2	33.0944	11.8808	302.682	5.2828	25.4462		7.1097	18.8139
22371	Thu Mar 23 11:17:42 2017_x000D_	15.2544	30.129	133.891	2.33684	2	33.5524	11.4524	302.682	5.2828	26.1464		3.12921	0
22372	Thu Mar 23 11:17:42 2017_x000D_	15.1501	30.1302	123.286	2.15174	2	33.5524	11.4524	302.682	5.2828	26.2203		3.19126	0
22373	Thu Mar 23 11:17:42 2017_x000D_	15.1541	30.2365	116.658	2.03606	2	33.5524	11.4524	302.682	5.2828	26.2933		7.18306	0
22374	Thu Mar 23 11:17:43 2017_x000D_	15.2669	30.4477	100.809	1.75945	2	33.5524	11.4524	302.682	5.2828	26.3663		0.0169706	0
22375	Thu Mar 23 11:17:43 2017_x000D_	15.2673	30.4481	89.0198	1.55369	2	33.5524	11.4524	302.682	5.2828	26.3663		0.0067082	24.0188
22376	Thu Mar 23 11:17:43 2017_x000D_	15.2674	30.4483	83.1178	1.45068	2	34.0204	10.8028	282.887	4.93731
22377	Thu Mar 23 11:17:43 2017_x000D_	15.1627	30.4505	66.8902	1.16745	2	34.0204	10.8028	282.887	4.93731
22378	Thu Mar 23 11:17:43 2017_x000D_	15.2636	30.3432	57.4779	1.00318	2	34.0204	10.8028	282.887	4.93731
22379	Thu Mar 23 11:17:43 2017_x000D_	15.2631	30.3438	40.3038	0.703434	2	34.0204	10.8028	282.887	4.93731
22380	Thu Mar 23 11:17:43 2017_x000D_	15.364	30.2362	36.0478	0.629153	2	34.5085	9.7106	282.457	4.92981
22381	Thu Mar 23 11:17:43 2017_x000D_	15.5655	30.0211	22.4411	0.391671	2	34.5085	9.7106	282.457	4.92981
22382	Thu Mar 23 11:17:43 2017_x000D_	15.6663	29.9135	18.6207	0.324992	2	34.5085	9.7106	282.457	4.92981
22383	Thu Mar 23 11:17:43 2017_x000D_	15.8721	29.8045	15.7701	0.275241	2	34.5085	9.7106	282.457	4.92981
22384	Thu Mar 23 11:17:43 2017_x000D_	16.8108	29.6862	19.5562	0.34132	2	34.9967	8.6183	276.549	4.8267
22385	Thu Mar 23 11:17:43 2017_x000D_	17.222	29.4685	19.5548	0.341296	2	34.9967	8.6183	276.549	4.8267
22386	Thu Mar 23 11:17:43 2017_x000D_	17.5356	29.4645	18.6243	0.325056	2	34.9967	8.6183	276.549	4.8267
22387	Thu Mar 23 11:17:43 2017_x000D_	18.2568	29.1368	22.4451	0.391742	2	34.9967	8.6183	276.549	4.8267
22388	Thu Mar 23 11:17:43 2017_x000D_	18.9813	28.9154	29.2731	0.510913	2	34.9967	8.6183	276.549	4.8267
22389	Thu Mar 23 11:17:43 2017_x000D_	19.1831	28.7005	29.2718	0.510889	2	35.2459	7.9614	276.244	4.82136
22390	Thu Mar 23 11:17:43 2017_x000D_	19.5972	28.5893	31.9113	0.556956	2	35.2459	7.9614	276.244	4.82136
22391	Thu Mar 23 11:17:43 2017_x000D_	20.1087	28.2645	36.0615	0.629393	2	35.2459	7.9614	276.244	4.82136
22392	Thu Mar 23 11:17:43 2017_x000D_	20.3104	28.0497	36.0609	0.629382	2	35.2459	7.9614	276.244	4.82136
22393	Thu Mar 23 11:17:43 2017_x000D_	20.5156	27.941	38.4833	0.67166	2	35.256	7.7401	275.75	4.81275
22394	Thu Mar 23 11:17:43 2017_x000D_	21.0233	27.5102	40.3176	0.703675	2	35.256	7.7401	275.75	4.81275
22395	Thu Mar 23 11:17:44 2017_x000D_	21.2249	27.2955	40.3173	0.70367	2	35.256	7.7401	275.75	4.81275
22396	Thu Mar 23 11:17:44 2017_x000D_	21.6316	26.9722	42.6263	0.743969	2	35.256	7.7401	275.75	4.81275
22397	Thu Mar 23 11:17:44 2017_x000D_	21.8297	26.6514	40.3164	0.703654	2	35.2862	7.0761	265.461	4.63318
22398	Thu Mar 23 11:17:44 2017_x000D_	22.2363	26.3282	42.6258	0.743961	2	35.2862	7.0761	265.461	4.63318
22399	Thu Mar 23 11:17:44 2017_x000D_	22.5452	26.2187	38.4824	0.671645	2	35.2862	7.0761	265.461	4.63318
22400	Thu Mar 23 11:17:44 2017_x000D_	22.7467	26.0041	38.482	0.671638	2	35.2862	7.0761	265.461	4.63318
22401	Thu Mar 23 11:17:44 2017_x000D_	22.9483	25.7895	38.4816	0.67163	2	35.2862	7.0761	265.461	4.63318
22402	Thu Mar 23 11:17:44 2017_x000D_	23.4555	25.3591	40.317	0.703665	2	35.0974	6.40501	257.991	4.50279
22403	Thu Mar 23 11:17:44 2017_x000D_	23.6569	25.1445	40.3167	0.70366	2	35.0974	6.40501	257.991	4.50279
22404	Thu Mar 23 11:17:44 2017_x000D_	24.167	24.8206	36.057	0.629313	2	35.0974	6.40501	257.991	4.50279
22405	Thu Mar 23 11:17:44 2017_x000D_	24.3684	24.6061	36.0564	0.629303	2	35.0974	6.40501	257.991	4.50279
22406	Thu Mar 23 11:17:44 2017_x000D_	24.7778	24.3895	36.0571	0.629316	2	34.8985	5.9552	257.966	4.50236
22407	Thu Mar 23 11:17:44 2017_x000D_	24.9792	24.175	36.0565	0.629305	2	34.8985	5.9552	257.966	4.50236
22408	Thu Mar 23 11:17:44 2017_x000D_	25.2844	23.9596	34.4084	0.60054	2	34.8985	5.9552	257.966	4.50236
22409	Thu Mar 23 11:17:44 2017_x000D_	25.593	23.8502	33.4839	0.584404	2	34.8985	5.9552	257.966	4.50236
22410	Thu Mar 23 11:17:44 2017_x000D_	25.6902	23.6369	31.8976	0.556717	2	34.6896	5.72681	253.437	4.42331
22411	Thu Mar 23 11:17:44 2017_x000D_	26.0993	23.4205	31.898	0.556725	2	34.6896	5.72681	253.437	4.42331
22412	Thu Mar 23 11:17:44 2017_x000D_	26.2033	23.4194	33.4836	0.584399	2	34.6896	5.72681	253.437	4.42331
22413	Thu Mar 23 11:17:44 2017_x000D_	26.6091	23.0969	36.0575	0.629322	2	34.6896	5.72681	253.437	4.42331
22414	Thu Mar 23 11:17:44 2017_x000D_	26.8136	22.9887	38.4837	0.671667	2	34.4806	5.49831	253.957	4.43239
22415	Thu Mar 23 11:17:44 2017_x000D_	27.0183	22.8804	44.6411	0.779134	2	34.4806	5.49831	253.957	4.43239
22416	Thu Mar 23 11:17:44 2017_x000D_	26.9149	22.8809	59.0856	1.03124	2	34.4806	5.49831	253.957	4.43239
22417	Thu Mar 23 11:17:45 2017_x000D_	27.0188	22.8796	66.8275	1.16636	2	34.4806	5.49831	253.957	4.43239
22418	Thu Mar 23 11:17:45 2017_x000D_	26.9215	23.0924	77.2353	1.34801	2	34.4806	5.49831	253.957	4.43239
22419	Thu Mar 23 11:17:45 2017_x000D_	26.9211	23.0918	94.6693	1.65229	2	34.5208	4.6125	265.099	4.62684
22420	Thu Mar 23 11:17:45 2017_x000D_	27.0214	22.9845	103.922	1.81378	2	34.5208	4.6125	265.099	4.62684
22421	Thu Mar 23 11:17:45 2017_x000D_	27.0176	22.8781	116.21	2.02824	2	34.5208	4.6125	265.099	4.62684
22422	Thu Mar 23 11:17:45 2017_x000D_	27.1177	22.7708	125.241	2.18588	2	34.5208	4.6125	265.099	4.62684
22423	Thu Mar 23 11:17:45 2017_x000D_	26.9063	22.6669	139.486	2.4345	2	34.3319	3.941	266.407	4.64968
22424	Thu Mar 23 11:17:45 2017_x000D_	26.8024	22.6681	145.8	2.5447	2	34.3319	3.941	266.407	4.64968
22425	Thu Mar 23 11:17:45 2017_x000D_	26.374	22.247	145.797	2.54463	2	34.3319	3.941	266.407	4.64968
22426	Thu Mar 23 11:17:45 2017_x000D_	25.9519	22.0381	145.799	2.54467	2	34.3319	3.941	266.407	4.64968
22427	Thu Mar 23 11:17:45 2017_x000D_	25.6337	21.8283	144.077	2.51462	2	34.342	3.71951	317.486	5.54118
22428	Thu Mar 23 11:17:45 2017_x000D_	25.312	21.5118	139.799	2.43996	2	34.342	3.71951	317.486	5.54118
22429	Thu Mar 23 11:17:45 2017_x000D_	24.7786	21.0902	133.421	2.32864	2	34.342	3.71951	317.486	5.54118
22430	Thu Mar 23 11:17:45 2017_x000D_	24.4597	20.88	131.204	2.28994	2	34.342	3.71951	317.486	5.54118
22431	Thu Mar 23 11:17:45 2017_x000D_	24.0263	20.3506	129.314	2.25695	2	34.7902	3.5121	353.279	6.16588
22432	Thu Mar 23 11:17:45 2017_x000D_	23.9122	20.0316	125.277	2.1865	2	34.7902	3.5121	353.279	6.16588
22433	Thu Mar 23 11:17:45 2017_x000D_	23.3709	19.3959	122.853	2.14419	2	34.7902	3.5121	353.279	6.16588
22434	Thu Mar 23 11:17:45 2017_x000D_	23.1521	19.0772	121.362	2.11817	2	34.7902	3.5121	353.279	6.16588
22435	Thu Mar 23 11:17:45 2017_x000D_	23.0378	18.7581	120.288	2.09941	2	34.7902	3.5121	353.279	6.16588
22436	Thu Mar 23 11:17:45 2017_x000D_	22.7074	18.2262	121.36	2.11813	2	35.8654	3.9903	15.5305	0.271059
22437	Thu Mar 23 11:17:45 2017_x000D_	22.4884	17.9074	122.851	2.14415	2	35.8654	3.9903	15.5305	0.271059
22438	Thu Mar 23 11:17:46 2017_x000D_	22.1542	17.2681	125.272	2.1864	2	35.8654	3.9903	15.5305	0.271059
22439	Thu Mar 23 11:17:46 2017_x000D_	22.043	17.055	122.848	2.1441	2	35.8654	3.9903	15.5305	0.271059
22440	Thu Mar 23 11:17:46 2017_x000D_	21.827	16.8425	122.85	2.14414	2	36.0744	4.2189	44.6535	0.77935
22441	Thu Mar 23 11:17:46 2017_x000D_	21.4992	16.4164	125.273	2.18643	2	36.0744	4.2189	44.6535	0.77935
22442	Thu Mar 23 11:17:46 2017_x000D_	21.3876	16.2032	131.177	2.28946	2	36.0744	4.2189	44.6535	0.77935
22443	Thu Mar 23 11:17:46 2017_x000D_	21.1713	15.9904	131.177	2.28948	2	36.0744	4.2189	44.6535	0.77935
22444	Thu Mar 23 11:17:46 2017_x000D_	20.8431	15.5637	133.388	2.32805	2	36.0744	4.2189	44.6535	0.77935
22445	Thu Mar 23 11:17:46 2017_x000D_	20.6266	15.3506	133.388	2.32806	2	36.0239	5.3261	95.2856	1.66305
22446	Thu Mar 23 11:17:46 2017_x000D_	20.2984	14.9237	131.176	2.28945	2	36.0239	5.3261	95.2856	1.66305
22447	Thu Mar 23 11:17:46 2017_x000D_	20.1864	14.7097	133.384	2.32799	2	36.0239	5.3261	95.2856	1.66305
22448	Thu Mar 23 11:17:46 2017_x000D_	19.7562	14.3899	131.481	2.29478	2	36.0239	5.3261	95.2856	1.66305
22449	Thu Mar 23 11:17:46 2017_x000D_	19.6445	14.1759	129.295	2.25663	2	35.5354	6.41901	94.082	1.64204
22450	Thu Mar 23 11:17:46 2017_x000D_	19.3189	13.8556	133.385	2.32801	2	35.5354	6.41901	94.082	1.64204
22451	Thu Mar 23 11:17:46 2017_x000D_	19.207	13.6415	131.175	2.28944	2	35.5354	6.41901	94.082	1.64204
22452	Thu Mar 23 11:17:46 2017_x000D_	19.0982	13.5343	131.479	2.29474	2	35.5354	6.41901	94.082	1.64204
