# Supplementary material for: Guppies Prefer to Follow Large (Robot) Leaders Irrespective of Own Size
Source: Front Bioeng Biotechnol. 2020 May 15;8:441. doi: 10.3389/fbioe.2020.00441 (PMC7243707; doi:10.3389/fbioe.2020.00441)
Supplement: Supplementary file 3 [file Data_Sheet_1.ZIP › Raw Data/ID38.xlsx]

## Sheet: ThuMar23110505201
Framenumber	Current timestamp	Robo Position x	Robo Position y	Robo Angle deg	Robo Angle rad	Fish ID	Fish Position x	Fish Position y	Fish Angle deg	Fish Angle rad	Distance_between_subjects	Mean_Distance (L300 bis L1500)	Velocity_Robo	Velocity_Fish	Mean_velocity_Robo		Fish ID	Fish Position x	Fish Position y	Fish Angle deg	Fish Angle rad	Fish ID	Fish Position x	Fish Position y	Fish Angle deg	Fish Angle rad	Fish ID	Fish Position x	Fish Position y	Fish Angle deg	Fish Angle rad	Fish ID	Fish Position x	Fish Position y	Fish Angle deg	Fish Angle rad
18791	Thu Mar 23 11:05:35 2017_x000D_	16.9818	9.99146	-70.1973	-1.22517	2	13.0034	9.4697	76.2612	1.33101	4.01247	43.1962	3.15602	0	11.4428	15.9638
18792	Thu Mar 23 11:05:35 2017_x000D_	17.087	9.99107	-67.4889	-1.1779	2	13.0034	9.4697	76.2612	1.33101	4.11675		0	0
18793	Thu Mar 23 11:05:35 2017_x000D_	17.087	9.99107	-67.4889	-1.1779	2	13.0034	9.4697	76.2612	1.33101	4.11675		6.47591	0
18794	Thu Mar 23 11:05:35 2017_x000D_	17.0946	10.2068	-73.0047	-1.27417	2	13.0034	9.4697	76.2612	1.33101	4.15707		9.69851	6.58835
18795	Thu Mar 23 11:05:35 2017_x000D_	17.1055	10.5299	-73.7556	-1.28728	2	13.2229	9.4767	68.9629	1.20363	4.02291		14.5755	0
18796	Thu Mar 23 11:05:35 2017_x000D_	17.3309	10.9603	-79.3398	-1.38474	2	13.2229	9.4767	68.9629	1.20363	4.36769		6.46271	0
18797	Thu Mar 23 11:05:35 2017_x000D_	17.3382	11.1756	-79.339	-1.38473	2	13.2229	9.4767	68.9629	1.20363	4.45219		12.9253	0
18798	Thu Mar 23 11:05:35 2017_x000D_	17.3527	11.6062	-79.3373	-1.3847	2	13.2229	9.4767	68.9629	1.20363	4.64651		12.9193	9.31026
18799	Thu Mar 23 11:05:35 2017_x000D_	17.3672	12.0366	-79.3356	-1.38467	2	13.4329	9.7052	42.2601	0.737578	4.5732		26.7702	0
18800	Thu Mar 23 11:05:35 2017_x000D_	17.6067	12.8962	-79.3376	-1.3847	2	13.4329	9.7052	42.2601	0.737578	5.25386		13.3715	0
18801	Thu Mar 23 11:05:35 2017_x000D_	17.7262	13.3256	-76.5124	-1.33539	2	13.4329	9.7052	42.2601	0.737578	5.61602		22.8873	0
18802	Thu Mar 23 11:05:35 2017_x000D_	17.8565	14.0773	-72.9931	-1.27397	2	13.4329	9.7052	42.2601	0.737578	6.21961		12.8922	0
18803	Thu Mar 23 11:05:35 2017_x000D_	17.8709	14.5068	-72.9899	-1.27391	2	13.4329	9.7052	42.2601	0.737578	6.53844		21.756	6.65124
18804	Thu Mar 23 11:05:35 2017_x000D_	18.2076	15.1491	-70.1796	-1.22486	2	13.4233	9.9267	43.2459	0.754784	7.08258		10.2441	0
18805	Thu Mar 23 11:05:35 2017_x000D_	18.3235	15.4703	-73.7496	-1.28717	2	13.4233	9.9267	43.2459	0.754784	7.39888		9.66243	0
18806	Thu Mar 23 11:05:35 2017_x000D_	18.3343	15.7922	-72.9918	-1.27395	2	13.4233	9.9267	43.2459	0.754784	7.64997		24.6603	0
18807	Thu Mar 23 11:05:35 2017_x000D_	18.6743	16.5406	-76.5172	-1.33548	2	13.4233	9.9267	43.2459	0.754784	8.44492		9.65644	6.65124
18808	Thu Mar 23 11:05:35 2017_x000D_	18.6851	16.8623	-75.8946	-1.32461	2	13.4329	9.7052	48.966	0.854618	8.87748		10.2165	0
18809	Thu Mar 23 11:05:35 2017_x000D_	18.8005	17.1827	-73.749	-1.28716	2	13.4329	9.7052	48.966	0.854618	9.20457		19.6239	0
18810	Thu Mar 23 11:05:35 2017_x000D_	18.9269	17.8245	-76.5157	-1.33545	2	13.4329	9.7052	48.966	0.854618	9.80342		10.2241	0
18811	Thu Mar 23 11:05:35 2017_x000D_	19.0425	18.1451	-78.8731	-1.3766	2	13.4329	9.7052	48.966	0.854618	10.1341		20.4226	0
18812	Thu Mar 23 11:05:35 2017_x000D_	19.2734	18.7855	-78.8759	-1.37664	2	13.4329	9.7052	49.1743	0.858253	10.7964		9.62326	0
18813	Thu Mar 23 11:05:36 2017_x000D_	19.284	19.1061	-79.3507	-1.38493	2	13.4329	9.7052	49.1743	0.858253	11.073		12.8351	0
18814	Thu Mar 23 11:05:36 2017_x000D_	19.2982	19.5337	-79.349	-1.3849	2	13.4329	9.7052	49.1743	0.858253	11.4456		19.5803	0
18815	Thu Mar 23 11:05:36 2017_x000D_	19.4242	20.1741	-82.2357	-1.43528	2	13.4329	9.7052	49.1743	0.858253	12.0621		6.41154	0
18816	Thu Mar 23 11:05:36 2017_x000D_	19.4313	20.3877	-82.2351	-1.43527	2	13.4329	9.7052	49.1743	0.858253	12.2514		25.64	6.65124
18817	Thu Mar 23 11:05:36 2017_x000D_	19.4595	21.2419	-82.2329	-1.43524	2	13.4233	9.9267	43.6732	0.762241	12.8246		7.20878	0
18818	Thu Mar 23 11:05:36 2017_x000D_	19.5713	21.4546	-85.1609	-1.48634	2	13.4233	9.9267	43.6732	0.762241	13.0649		22.6984	0
18819	Thu Mar 23 11:05:36 2017_x000D_	19.7005	22.2001	-82.5269	-1.44037	2	13.4233	9.9267	43.6732	0.762241	13.7855		9.60816	0
18820	Thu Mar 23 11:05:36 2017_x000D_	19.711	22.5202	-82.2348	-1.43527	2	13.4233	9.9267	43.6732	0.762241	14.0759		19.5191	0
18821	Thu Mar 23 11:05:36 2017_x000D_	19.8366	23.1586	-79.3453	-1.38484	2	13.4233	9.9267	43.6732	0.762241	14.7042		12.7929	0
18822	Thu Mar 23 11:05:36 2017_x000D_	19.8506	23.5848	-79.3436	-1.38481	2	13.4233	9.9267	43.6732	0.762241	15.0948		7.19005	0
18823	Thu Mar 23 11:05:36 2017_x000D_	19.9622	23.7969	-82.2368	-1.4353	2	13.4233	9.9267	43.6732	0.762241	15.3343		12.784	0
18824	Thu Mar 23 11:05:36 2017_x000D_	19.9763	24.2228	-82.2357	-1.43528	2	13.4233	9.9267	43.6732	0.762241	15.7264		19.1714	0
18825	Thu Mar 23 11:05:36 2017_x000D_	19.9973	24.8615	-82.234	-1.43525	2	13.4233	9.9267	43.6732	0.762241	16.3177		7.17259	0
18826	Thu Mar 23 11:05:36 2017_x000D_	20.1086	25.0731	-79.343	-1.3848	2	13.4233	9.9267	43.6732	0.762241	16.5562		19.4803	0
18827	Thu Mar 23 11:05:36 2017_x000D_	20.2341	25.7102	-82.237	-1.43531	2	13.4233	9.9267	43.6732	0.762241	17.1903		12.7659	0
18828	Thu Mar 23 11:05:36 2017_x000D_	20.2481	26.1355	-82.236	-1.43529	2	13.4233	9.9267	43.6732	0.762241	17.587		15.9445	0
18829	Thu Mar 23 11:05:36 2017_x000D_	20.2655	26.6667	-82.5264	-1.44036	2	13.4233	9.9267	43.6732	0.762241	18.0843		10.138	0
18830	Thu Mar 23 11:05:36 2017_x000D_	20.3804	26.9845	-85.1689	-1.48648	2	13.4233	9.9267	43.6732	0.762241	18.422		10.1162	0
18831	Thu Mar 23 11:05:36 2017_x000D_	20.4951	27.3016	-82.53	-1.44042	2	13.4233	9.9267	43.6732	0.762241	18.7589		15.9385	0
18832	Thu Mar 23 11:05:36 2017_x000D_	20.5124	27.8326	-82.2368	-1.4353	2	13.4233	9.9267	43.6732	0.762241	19.2582		6.37246	0
18833	Thu Mar 23 11:05:36 2017_x000D_	20.5194	28.0449	-82.2362	-1.43529	2	13.4233	9.9267	43.6732	0.762241	19.4583		19.1082	0
18834	Thu Mar 23 11:05:37 2017_x000D_	20.5402	28.6815	-82.2346	-1.43526	2	13.4233	9.9267	43.6732	0.762241	20.0597		6.36646	0
18835	Thu Mar 23 11:05:37 2017_x000D_	20.5472	28.8936	-82.234	-1.43525	2	13.4233	9.9267	43.6732	0.762241	20.2606		13.1687	0
18836	Thu Mar 23 11:05:37 2017_x000D_	20.6652	29.3164	-79.3367	-1.38469	2	13.4233	9.9267	43.6732	0.762241	20.698		0	0
18837	Thu Mar 23 11:05:37 2017_x000D_	20.6652	29.3164	-79.3367	-1.38469	2	13.4233	9.9267	43.6732	0.762241	20.698		12.7267	56.5371
18838	Thu Mar 23 11:05:37 2017_x000D_	20.679	29.7404	-79.335	-1.38466	2	14.9116	11.0828	43.6732	0.762241	19.5287		6.36037	0
18839	Thu Mar 23 11:05:37 2017_x000D_	20.6859	29.9523	-79.3342	-1.38464	2	14.9116	11.0828	43.6732	0.762241	19.7332		7.1392	0
18840	Thu Mar 23 11:05:37 2017_x000D_	20.7969	30.1628	-76.4864	-1.33494	2	14.9116	11.0828	43.6732	0.762241	19.9671		0	0
18841	Thu Mar 23 11:05:37 2017_x000D_	20.7969	30.1628	-76.4864	-1.33494	2	14.9116	11.0828	43.6732	0.762241	19.9671		7.15572	9.30603
18842	Thu Mar 23 11:05:37 2017_x000D_	20.6851	29.9521	-60.8792	-1.06254	2	15.1215	11.3112	42.6794	0.744897	19.4535		7.08024	0
18843	Thu Mar 23 11:05:37 2017_x000D_	20.4729	29.8488	-54.4299	-0.949981	2	15.1215	11.3112	42.6794	0.744897	19.2946		11.5197	0
18844	Thu Mar 23 11:05:37 2017_x000D_	20.2533	29.5338	-40.1666	-0.701039	2	15.1215	11.3112	42.6794	0.744897	18.9314		9.96652	0
18845	Thu Mar 23 11:05:37 2017_x000D_	19.937	29.4322	-31.3818	-0.547715	2	15.1215	11.3112	42.6794	0.744897	18.7499		7.0817	0
18846	Thu Mar 23 11:05:37 2017_x000D_	19.7246	29.3292	-20.6957	-0.361209	2	15.1215	11.3112	42.6794	0.744897	18.5967		3.12652	14.7663
18847	Thu Mar 23 11:05:37 2017_x000D_	19.6204	29.3311	-8.36801	-0.146049	2	15.3216	11.7609	46.8297	0.817332	18.0884		0.00948683	0
18848	Thu Mar 23 11:05:37 2017_x000D_	19.6205	29.3314	-2.33633	-0.0407767	2	15.3216	11.7609	46.8297	0.817332	18.0888		6.27038	0
18849	Thu Mar 23 11:05:37 2017_x000D_	19.8295	29.3291	9.8752	0.172355	2	15.3216	11.7609	46.8297	0.817332	18.1373		0.00848528	0
18850	Thu Mar 23 11:05:37 2017_x000D_	19.8297	29.3293	15.7842	0.275486	2	15.3216	11.7609	46.8297	0.817332	18.1376		6.27948	6.58535
18851	Thu Mar 23 11:05:37 2017_x000D_	20.039	29.3267	29.2867	0.511149	2	15.541	11.7679	37.4162	0.653035	18.1258		3.18164	0
18852	Thu Mar 23 11:05:37 2017_x000D_	20.0356	29.2207	31.9219	0.557142	2	15.541	11.7679	37.4162	0.653035	18.0223		6.96373	0
18853	Thu Mar 23 11:05:37 2017_x000D_	20.2407	29.112	34.4258	0.600843	2	15.541	11.7679	37.4162	0.653035	17.9696		16.7716	0
18854	Thu Mar 23 11:05:37 2017_x000D_	20.7552	28.8933	36.0717	0.62957	2	15.541	11.7679	37.4162	0.653035	17.9016		8.83543	29.531
18855	Thu Mar 23 11:05:37 2017_x000D_	20.9568	28.6786	36.0711	0.629559	2	15.9413	12.6672	69.3069	1.20963	16.7786		18.1456	0
18856	Thu Mar 23 11:05:38 2017_x000D_	21.4673	28.3542	31.9222	0.557148	2	15.9413	12.6672	69.3069	1.20963	16.6319		8.83119	0
18857	Thu Mar 23 11:05:38 2017_x000D_	21.6688	28.1396	31.9212	0.55713	2	15.9413	12.6672	69.3069	1.20963	16.4985		13.9126	0
18858	Thu Mar 23 11:05:38 2017_x000D_	22.0786	27.9225	31.9216	0.557137	2	15.9413	12.6672	69.3069	1.20963	16.4436		18.1338	65.0538
18859	Thu Mar 23 11:05:38 2017_x000D_	22.5887	27.5982	27.9134	0.48718	2	16.7319	14.6864	74.965	1.30839	14.178		11.2259	0
18860	Thu Mar 23 11:05:38 2017_x000D_	22.8944	27.3824	29.282	0.511068	2	16.7319	14.6864	74.965	1.30839	14.1126		16.7314	0
18861	Thu Mar 23 11:05:38 2017_x000D_	23.4077	27.1643	27.9133	0.48718	2	16.7319	14.6864	74.965	1.30839	14.1515		13.8978	0
18862	Thu Mar 23 11:05:38 2017_x000D_	23.8171	26.9475	27.9134	0.48718	2	16.7319	14.6864	74.965	1.30839	14.161		20.8375	0
18863	Thu Mar 23 11:05:38 2017_x000D_	24.4308	26.6222	25.2361	0.440453	2	16.7319	14.6864	74.965	1.30839	14.2034		9.82636	38.4312
18864	Thu Mar 23 11:05:38 2017_x000D_	24.7395	26.5127	29.2843	0.511107	2	17.3415	15.8131	66.4753	1.16021	13.0081		11.2011	0
18865	Thu Mar 23 11:05:38 2017_x000D_	25.0444	26.2972	27.9134	0.48718	2	17.3415	15.8131	66.4753	1.16021	13.0097		16.7168	0
18866	Thu Mar 23 11:05:38 2017_x000D_	25.5573	26.0794	29.2846	0.511113	2	17.3415	15.8131	66.4753	1.16021	13.149		11.1969	0
18867	Thu Mar 23 11:05:38 2017_x000D_	25.8621	25.864	27.9134	0.48718	2	17.3415	15.8131	66.4753	1.16021	13.1765		9.81687	35.5656
18868	Thu Mar 23 11:05:38 2017_x000D_	26.1705	25.7546	31.9262	0.557216	2	17.7316	16.9326	73.075	1.2754	12.2083		22.3945	0
18869	Thu Mar 23 11:05:38 2017_x000D_	26.7802	25.3239	31.9256	0.557206	2	17.7316	16.9326	73.075	1.2754	12.3406		8.81217	0
18870	Thu Mar 23 11:05:38 2017_x000D_	26.9812	25.1097	31.9245	0.557188	2	17.7316	16.9326	73.075	1.2754	12.3459		20.7945	0
18871	Thu Mar 23 11:05:38 2017_x000D_	27.5937	24.7852	29.2826	0.511078	2	17.7316	16.9326	73.075	1.2754	12.6065		6.93144	23.7349
18872	Thu Mar 23 11:05:38 2017_x000D_	27.7979	24.6771	31.9254	0.557203	2	18.141	17.6096	56.7151	0.989865	11.9668		20.7851	0
18873	Thu Mar 23 11:05:38 2017_x000D_	28.4101	24.3527	29.2829	0.511084	2	18.141	17.6096	56.7151	0.989865	12.2851		0	0
18874	Thu Mar 23 11:05:38 2017_x000D_	28.4101	24.3527	29.2829	0.511084	2	18.141	17.6096	56.7151	0.989865	12.2851		22.3662	0
18875	Thu Mar 23 11:05:38 2017_x000D_	29.019	23.9225	29.2817	0.511063	2	18.141	17.6096	56.7151	0.989865	12.5771		11.176	0
18876	Thu Mar 23 11:05:38 2017_x000D_	29.3233	23.7076	27.9087	0.487099	2	18.141	17.6096	56.7151	0.989865	12.7369		23.5741	82.5518
18877	Thu Mar 23 11:05:39 2017_x000D_	30.0387	23.3825	31.9266	0.557224	2	19.3494	20.0818	58.0995	1.01403	11.1873		8.79945	0
18878	Thu Mar 23 11:05:39 2017_x000D_	30.2394	23.1686	31.9255	0.557206	2	19.3494	20.0818	58.0995	1.01403	11.319		20.7543	0
18879	Thu Mar 23 11:05:39 2017_x000D_	30.8507	22.8447	29.281	0.511051	2	19.3494	20.0818	58.0995	1.01403	11.8285		13.8334	0
18880	Thu Mar 23 11:05:39 2017_x000D_	31.2582	22.6289	29.2812	0.511053	2	19.3494	20.0818	58.0995	1.01403	12.1781		16.6365	82.4941
18881	Thu Mar 23 11:05:39 2017_x000D_	31.7687	22.4123	27.9087	0.487099	2	20.5569	22.5523	60.5562	1.0569	11.2127		11.1669	0
18882	Thu Mar 23 11:05:39 2017_x000D_	32.0727	22.1975	29.2816	0.51106	2	20.5569	22.5523	60.5562	1.0569	11.5213		11.1561	0
18883	Thu Mar 23 11:05:39 2017_x000D_	32.3764	21.9829	27.9072	0.487072	2	20.5569	22.5523	60.5562	1.0569	11.8332		30.422	0
18884	Thu Mar 23 11:05:39 2017_x000D_	33.2938	21.5508	29.2821	0.511069	2	20.5569	22.5523	60.5562	1.0569	12.7762		0	134.474
18885	Thu Mar 23 11:05:39 2017_x000D_	33.2938	21.5508	29.2821	0.511069	2	23.7043	25.7439	45.4441	0.79315	10.4662		20.7153	0
18886	Thu Mar 23 11:05:39 2017_x000D_	33.904	21.2276	31.9296	0.557276	2	23.7043	25.7439	45.4441	0.79315	11.1549		9.74565	0
18887	Thu Mar 23 11:05:39 2017_x000D_	34.2102	21.1191	27.9087	0.487099	2	23.7043	25.7439	45.4441	0.79315	11.4788		19.8383	0
18888	Thu Mar 23 11:05:39 2017_x000D_	34.7142	20.691	29.2812	0.511053	2	23.7043	25.7439	45.4441	0.79315	12.114		9.74282	88.0851
18889	Thu Mar 23 11:05:39 2017_x000D_	35.0203	20.5825	25.2192	0.440158	2	25.8041	27.7962	45	0.785398	11.7037		20.6897	0
18890	Thu Mar 23 11:05:39 2017_x000D_	35.6298	20.2598	27.9071	0.487072	2	25.8041	27.7962	45	0.785398	12.3831		0	0
18891	Thu Mar 23 11:05:39 2017_x000D_	35.6298	20.2598	27.9071	0.487072	2	25.8041	27.7962	45	0.785398	12.3831		20.687	0
18892	Thu Mar 23 11:05:39 2017_x000D_	36.2392	19.9371	30.4767	0.531919	2	25.8041	27.7962	45	0.785398	13.0636		11.1386	0
18893	Thu Mar 23 11:05:39 2017_x000D_	36.5424	19.7228	31.9313	0.557306	2	25.8041	27.7962	45	0.785398	13.4347		20.671	51.0966
18894	Thu Mar 23 11:05:39 2017_x000D_	37.1513	19.4003	29.2822	0.511071	2	27.0672	28.9388	50.279	0.877534	13.8806		11.1254	0
18895	Thu Mar 23 11:05:39 2017_x000D_	37.4541	19.1862	27.9056	0.487045	2	27.0672	28.9388	50.279	0.877534	14.2478		16.5762	0
18896	Thu Mar 23 11:05:39 2017_x000D_	37.9628	18.9705	29.2826	0.511078	2	27.0672	28.9388	50.279	0.877534	14.7676		11.1212	0
18897	Thu Mar 23 11:05:39 2017_x000D_	38.2655	18.7565	27.9056	0.487045	2	27.0672	28.9388	50.279	0.877534	15.1354		13.7663	37.0179
18898	Thu Mar 23 11:05:40 2017_x000D_	38.671	18.5417	27.9056	0.487045	2	27.9023	29.8472	38.8839	0.678652	15.6134		6.8792	0
18899	Thu Mar 23 11:05:40 2017_x000D_	38.8736	18.4343	25.2138	0.440063	2	27.9023	29.8472	38.8839	0.678652	15.8311		6.8831	0
18900	Thu Mar 23 11:05:40 2017_x000D_	39.0764	18.327	27.9056	0.487045	2	27.9023	29.8472	38.8839	0.678652	16.0492		13.757	0
18901	Thu Mar 23 11:05:40 2017_x000D_	39.4816	18.1123	22.4046	0.391035	2	27.9023	29.8472	38.8839	0.678652	16.486		6.87779	27.7585
18902	Thu Mar 23 11:05:40 2017_x000D_	39.6842	18.005	25.213	0.44005	2	28.5286	30.5283	54.7134	0.954929	16.7714		12.3153	0
18903	Thu Mar 23 11:05:40 2017_x000D_	40.0947	18.0022	25.2161	0.440104	2	28.5286	30.5283	54.7134	0.954929	17.0493		8.76553	0
18904	Thu Mar 23 11:05:40 2017_x000D_	40.2946	17.7891	25.2141	0.44007	2	28.5286	30.5283	54.7134	0.954929	17.3415		0	0
18905	Thu Mar 23 11:05:40 2017_x000D_	40.2946	17.7891	25.2141	0.44007	2	28.5286	30.5283	54.7134	0.954929	17.3415		6.87249	0
18906	Thu Mar 23 11:05:40 2017_x000D_	40.497	17.6818	22.4045	0.391031	2	28.5286	30.5283	54.7134	0.954929	17.5578		3.07205	18.5015
18907	Thu Mar 23 11:05:40 2017_x000D_	40.5994	17.6812	21.342	0.372488	2	28.946	30.9823	46.6782	0.814688	17.6839		0.00848528	0
18908	Thu Mar 23 11:05:40 2017_x000D_	40.5992	17.681	15.6566	0.273259	2	28.946	30.9823	46.6782	0.814688	17.6839		4.49296	0
18909	Thu Mar 23 11:05:40 2017_x000D_	40.4932	17.5752	-5.50059	-0.0960034	2	28.946	30.9823	46.6782	0.814688	17.6943		0.00948683	0
18910	Thu Mar 23 11:05:40 2017_x000D_	40.4931	17.5749	-11.2411	-0.196194	2	28.946	30.9823	46.6782	0.814688	17.6945		3.08133	18.4972
18911	Thu Mar 23 11:05:40 2017_x000D_	40.5958	17.5734	-30.6101	-0.534247	2	29.3633	31.4362	45.8899	0.800931	17.8423		3.18981	0
18912	Thu Mar 23 11:05:40 2017_x000D_	40.5934	17.4671	-40.9832	-0.715292	2	29.3633	31.4362	45.8899	0.800931	17.9235		7.10856	0
18913	Thu Mar 23 11:05:40 2017_x000D_	40.702	17.6777	-59.1669	-1.03266	2	29.3633	31.4362	45.8899	0.800931	17.8287		4.47387	0
18914	Thu Mar 23 11:05:40 2017_x000D_	40.8076	17.783	-68.0756	-1.18814	2	29.3633	31.4362	45.8899	0.800931	17.8152		11.4442	14.6095
18915	Thu Mar 23 11:05:40 2017_x000D_	41.021	18.0992	-79.9174	-1.39482	2	29.7906	31.6698	51.2553	0.894574	17.6149		7.00753	0
18916	Thu Mar 23 11:05:40 2017_x000D_	40.9238	18.3116	-82.7743	-1.44468	2	29.7906	31.6698	51.2553	0.894574	17.3894		7.10828	0
18917	Thu Mar 23 11:05:40 2017_x000D_	41.0316	18.5226	-85.6714	-1.49525	2	29.7906	31.6698	51.2553	0.894574	17.2977		12.6939	0
18918	Thu Mar 23 11:05:40 2017_x000D_	41.0421	18.9456	-85.6709	-1.49524	2	29.7906	31.6698	51.2553	0.894574	16.9853		25.3727	14.6779
18919	Thu Mar 23 11:05:40 2017_x000D_	41.0629	19.7911	-85.6699	-1.49522	2	29.9893	32.1169	46.3685	0.809282	16.5695		12.6758	0
18920	Thu Mar 23 11:05:41 2017_x000D_	41.0732	20.2135	-79.909	-1.39468	2	29.9893	32.1169	46.3685	0.809282	16.2648		22.4327	0
18921	Thu Mar 23 11:05:41 2017_x000D_	41.1936	20.9515	-77.6513	-1.35527	2	29.9893	32.1169	46.3685	0.809282	15.8178		9.50988	0
18922	Thu Mar 23 11:05:41 2017_x000D_	41.2014	21.2684	-77.0907	-1.34549	2	29.9893	32.1169	46.3685	0.809282	15.6013		20.0476	0
18923	Thu Mar 23 11:05:41 2017_x000D_	41.4214	21.8994	-71.6467	-1.25047	2	29.9893	32.1169	46.3685	0.809282	15.3327		9.50088	9.2465
18924	Thu Mar 23 11:05:41 2017_x000D_	41.4292	22.216	-70.7649	-1.23508	2	30.1979	32.3438	46.6338	0.813914	15.1233		10.0076	0
18925	Thu Mar 23 11:05:41 2017_x000D_	41.539	22.531	-69.0339	-1.20487	2	30.1979	32.3438	46.6338	0.813914	14.9971		18.4266	0
18926	Thu Mar 23 11:05:41 2017_x000D_	41.8588	23.0554	-70.7688	-1.23515	2	30.1979	32.3438	46.6338	0.813914	14.9081		13.0484	0
18927	Thu Mar 23 11:05:41 2017_x000D_	41.9711	23.4756	-68.0431	-1.18758	2	30.1979	32.3438	46.6338	0.813914	14.7395		20.0078	0
18928	Thu Mar 23 11:05:41 2017_x000D_	42.1908	24.1053	-68.0421	-1.18756	2	30.1979	32.3438	46.1832	0.806049	14.55		7.05598	0
18929	Thu Mar 23 11:05:41 2017_x000D_	42.2979	24.3147	-65.4146	-1.1417	2	30.1979	32.3438	46.1832	0.806049	14.5216		9.99348	0
18930	Thu Mar 23 11:05:41 2017_x000D_	42.4077	24.6292	-69.0358	-1.2049	2	30.1979	32.3438	46.1832	0.806049	14.4428		17.0107	0
18931	Thu Mar 23 11:05:41 2017_x000D_	42.6246	25.1531	-68.0425	-1.18756	2	30.1979	32.3438	46.1832	0.806049	14.3572		22.9862	14.6028
18932	Thu Mar 23 11:05:41 2017_x000D_	42.8464	25.8865	-69.0345	-1.20488	2	30.625	32.5773	18.0412	0.314879	13.933		11.3352	0
18933	Thu Mar 23 11:05:41 2017_x000D_	43.0579	26.1996	-68.0428	-1.18757	2	30.625	32.5773	18.0412	0.314879	13.9733		8.83746	0
18934	Thu Mar 23 11:05:41 2017_x000D_	43.2668	26.4073	-68.0464	-1.18763	2	30.625	32.5773	18.0412	0.314879	14.0671		12.6036	0
18935	Thu Mar 23 11:05:41 2017_x000D_	43.2769	26.8273	-68.0418	-1.18755	2	30.625	32.5773	18.0412	0.314879	13.8972		19.9299	0
18936	Thu Mar 23 11:05:41 2017_x000D_	43.4956	27.4546	-68.0408	-1.18754	2	30.625	32.5773	18.0412	0.314879	13.8526		8.82686	35.5376
18937	Thu Mar 23 11:05:41 2017_x000D_	43.7043	27.662	-68.0444	-1.1876	2	31.7374	32.1701	343.798	6.00041	12.7879		19.9091	0
18938	Thu Mar 23 11:05:41 2017_x000D_	43.9229	28.2886	-68.0434	-1.18758	2	31.7374	32.1701	343.798	6.00041	12.7888		14.0449	0
18939	Thu Mar 23 11:05:41 2017_x000D_	44.1363	28.7053	-68.0447	-1.1876	2	31.7374	32.1701	343.798	6.00041	12.8739		19.8853	0
18940	Thu Mar 23 11:05:41 2017_x000D_	44.3545	29.3312	-68.0437	-1.18759	2	31.7374	32.1701	343.798	6.00041	12.9325		6.28679	29.551
18941	Thu Mar 23 11:05:42 2017_x000D_	44.3595	29.5407	-68.0415	-1.18755	2	32.6313	31.7563	353.377	6.16759	11.9356		11.2729	0
18942	Thu Mar 23 11:05:42 2017_x000D_	44.5701	29.8519	-69.0404	-1.20498	2	32.6313	31.7563	353.377	6.16759	12.0897		19.8607	0
18943	Thu Mar 23 11:05:42 2017_x000D_	44.7881	30.477	-69.0398	-1.20497	2	32.6313	31.7563	353.377	6.16759	12.2239		9.93274	0
18944	Thu Mar 23 11:05:42 2017_x000D_	44.8972	30.7896	-70.7785	-1.23532	2	32.6313	31.7563	353.377	6.16759	12.3039		19.8407	19.6742
18945	Thu Mar 23 11:05:42 2017_x000D_	45.1149	31.4141	-70.7785	-1.23532	2	33.2868	31.7763	0	0	11.8336		9.90514	0
18946	Thu Mar 23 11:05:42 2017_x000D_	45.2235	31.7259	-69.0385	-1.20495	2	33.2868	31.7763	0	0	11.9368		6.99971	0
18947	Thu Mar 23 11:05:42 2017_x000D_	45.33	31.9335	-71.6632	-1.25076	2	33.2868	31.7763	0	0	12.0442		19.0691	0
18948	Thu Mar 23 11:05:42 2017_x000D_	45.4458	32.5585	-69.0357	-1.2049	2	33.2868	31.7763	0	0	12.1841		11.2438	0
18949	Thu Mar 23 11:05:42 2017_x000D_	45.656	32.8688	-68.0401	-1.18752	2	33.2868	31.7763	0	0	12.4174		16.837	51.77
18950	Thu Mar 23 11:05:42 2017_x000D_	45.8708	33.3873	-69.0388	-1.20496	2	34.6476	30.7151	343.28	5.99136	11.5369		9.39548	0
18951	Thu Mar 23 11:05:42 2017_x000D_	45.878	33.7004	-68.0368	-1.18747	2	34.6476	30.7151	343.28	5.99136	11.6204		8.76116	0
18952	Thu Mar 23 11:05:42 2017_x000D_	46.0855	33.9059	-68.0405	-1.18753	2	34.6476	30.7151	343.28	5.99136	11.8746		12.9021	0
18953	Thu Mar 23 11:05:42 2017_x000D_	46.1965	34.3214	-70.7805	-1.23535	2	34.6476	30.7151	343.28	5.99136	12.0989		9.87003	93.839
18954	Thu Mar 23 11:05:42 2017_x000D_	46.3047	34.6321	-69.0376	-1.20493	2	36.9327	28.5791	323.295	5.64255	11.1568		12.8927	0
18955	Thu Mar 23 11:05:42 2017_x000D_	46.4156	35.0473	-71.6647	-1.25079	2	36.9327	28.5791	323.295	5.64255	11.4788		6.96481	0
18956	Thu Mar 23 11:05:42 2017_x000D_	46.5215	35.2539	-69.037	-1.20492	2	36.9327	28.5791	323.295	5.64255	11.6832		4.3827	0
18957	Thu Mar 23 11:05:42 2017_x000D_	46.6253	35.3567	-70.7824	-1.23539	2	36.9327	28.5791	323.295	5.64255	11.8272		12.8722	70.4996
18958	Thu Mar 23 11:05:42 2017_x000D_	46.7358	35.7713	-68.0375	-1.18748	2	38.751	27.0904	335.42	5.85418	11.7947		6.24459	0
18959	Thu Mar 23 11:05:42 2017_x000D_	46.7405	35.9794	-68.0353	-1.18744	2	38.751	27.0904	335.42	5.85418	11.9518		6.95673	0
18960	Thu Mar 23 11:05:42 2017_x000D_	46.8462	36.1858	-65.3887	-1.14125	2	38.751	27.0904	335.42	5.85418	12.1761		13.9161	0
18961	Thu Mar 23 11:05:42 2017_x000D_	47.0576	36.5987	-57.5106	-1.00375	2	38.751	27.0904	335.42	5.85418	12.6257		6.94058	35.5366
18962	Thu Mar 23 11:05:43 2017_x000D_	47.1629	36.8047	-50.5251	-0.881829	2	39.8634	26.6833	345.308	6.02676	12.479		11.063	0
18963	Thu Mar 23 11:05:43 2017_x000D_	47.4705	37.0081	-36.5597	-0.638086	2	39.8634	26.6833	345.308	6.02676	12.8246		4.36994	0
18964	Thu Mar 23 11:05:43 2017_x000D_	47.5738	37.1108	-27.527	-0.480437	2	39.8634	26.6833	345.308	6.02676	12.9685		8.72931	0
18965	Thu Mar 23 11:05:43 2017_x000D_	47.7804	37.3157	-14.1498	-0.246961	2	39.8634	26.6833	345.308	6.02676	13.2562		6.84381	0
18966	Thu Mar 23 11:05:43 2017_x000D_	47.985	37.4166	-5.19976	-0.0907529	2	39.8634	26.6833	345.308	6.02676	13.4597		9.09414	38.5822
18967	Thu Mar 23 11:05:43 2017_x000D_	48.2881	37.4118	6.85095	0.119572	2	40.986	26.0558	340.841	5.9488	13.5011		6.80226	0
18968	Thu Mar 23 11:05:43 2017_x000D_	48.4879	37.3046	9.75089	0.170185	2	40.986	26.0558	340.841	5.9488	13.5209		9.09724	0
18969	Thu Mar 23 11:05:43 2017_x000D_	48.7911	37.2996	16.1414	0.28172	2	40.986	26.0558	340.841	5.9488	13.6873		12.4887	0
18970	Thu Mar 23 11:05:43 2017_x000D_	49.1924	37.1889	13.2062	0.230491	2	40.986	26.0558	340.841	5.9488	13.8308		27.9031	20.8431
18971	Thu Mar 23 11:05:43 2017_x000D_	50.0954	36.966	12.6104	0.220093	2	41.6513	25.8556	333.963	5.82876	13.9551		12.4734	0
18972	Thu Mar 23 11:05:43 2017_x000D_	50.4962	36.8554	9.74819	0.170138	2	41.6513	25.8556	333.963	5.82876	14.1148		24.3639	0
18973	Thu Mar 23 11:05:43 2017_x000D_	51.2998	36.738	6.84247	0.119424	2	41.6513	25.8556	333.963	5.82876	14.5437		12.461	0
18974	Thu Mar 23 11:05:43 2017_x000D_	51.7002	36.6275	3.90435	0.0681438	2	41.6513	25.8556	333.963	5.82876	14.7314		24.3363	14.7768
18975	Thu Mar 23 11:05:43 2017_x000D_	52.5029	36.5103	0.950519	0.0165897	2	42.0983	25.6487	338.16	5.902	15.0409		9.56966	0
18976	Thu Mar 23 11:05:43 2017_x000D_	52.8063	36.6088	-1.85738	-0.0324174	2	42.0983	25.6487	338.16	5.902	15.3227		9.05524	0
18977	Thu Mar 23 11:05:43 2017_x000D_	53.1081	36.6038	-1.99817	-0.0348747	2	42.0983	25.6487	338.16	5.902	15.5316		24.1143	0
18978	Thu Mar 23 11:05:43 2017_x000D_	53.9118	36.5905	-1.99944	-0.0348969	2	42.0983	25.6487	338.16	5.902	16.1022		12.4478	0
18979	Thu Mar 23 11:05:43 2017_x000D_	54.3153	36.6872	-4.93393	-0.0861134	2	42.0983	25.6487	338.16	5.902	16.4652		18.0625	14.7741
18980	Thu Mar 23 11:05:43 2017_x000D_	54.9173	36.6772	-4.93589	-0.0861476	2	42.5452	25.4418	342.238	5.97319	16.7124		12.0377	0
18981	Thu Mar 23 11:05:43 2017_x000D_	55.3185	36.6705	-4.93722	-0.0861707	2	42.5452	25.4418	342.238	5.97319	17.0071		21.2813	0
18982	Thu Mar 23 11:05:43 2017_x000D_	56.0219	36.7624	-1.85584	-0.0323906	2	42.5452	25.4418	342.238	5.97319	17.6005		9.0223	0
18983	Thu Mar 23 11:05:43 2017_x000D_	56.3226	36.7573	-1.99689	-0.0348524	2	42.5452	25.4418	342.238	5.97319	17.8286		18.3002	80.2868
18984	Thu Mar 23 11:05:44 2017_x000D_	56.9254	36.8508	0.962926	0.0168062	2	41.3412	27.8319	275.334	4.80549	18.0058		0	0
18985	Thu Mar 23 11:05:44 2017_x000D_	56.9254	36.8508	0.962926	0.0168062	2	41.3412	27.8319	275.334	4.80549	18.0058		18.2745	0
18986	Thu Mar 23 11:05:44 2017_x000D_	57.5239	36.7374	3.91891	0.068398	2	41.3412	27.8319	275.334	4.80549	18.4713		6.00382	0
18987	Thu Mar 23 11:05:44 2017_x000D_	57.724	36.7341	3.91923	0.0684034	2	41.3412	27.8319	275.334	4.80549	18.6452		17.9966	251.128
18988	Thu Mar 23 11:05:44 2017_x000D_	58.3238	36.724	3.92011	0.0684188	2	48.9376	24.3152	304.312	5.31124	15.5589		11.9927	0
18989	Thu Mar 23 11:05:44 2017_x000D_	58.7235	36.7173	3.92073	0.0684296	2	48.9376	24.3152	304.312	5.31124	15.798		17.9815	0
18990	Thu Mar 23 11:05:44 2017_x000D_	59.3228	36.7073	3.92155	0.068444	2	48.9376	24.3152	304.312	5.31124	16.1684		9.49619	0
18991	Thu Mar 23 11:05:44 2017_x000D_	59.6202	36.5989	0.956707	0.0166977	2	48.9376	24.3152	304.312	5.31124	16.279		20.9609	52.9187
18992	Thu Mar 23 11:05:44 2017_x000D_	60.3188	36.5872	0.956744	0.0166983	2	50.6937	24.1489	0	0	15.7275		8.97125	0
18993	Thu Mar 23 11:05:44 2017_x000D_	60.6178	36.5822	0.956716	0.0166978	2	50.6937	24.1489	0	0	15.9083		8.98025	0
18994	Thu Mar 23 11:05:44 2017_x000D_	60.9171	36.5772	0.956686	0.0166973	2	50.6937	24.1489	0	0	16.0929		17.9395	0
18995	Thu Mar 23 11:05:44 2017_x000D_	61.515	36.5672	0.956682	0.0166972	2	50.6937	24.1489	0	0	16.4716		8.95921	0
18996	Thu Mar 23 11:05:44 2017_x000D_	61.8136	36.5623	0.956712	0.0166978	2	50.6937	24.1489	0	0	16.6657		15.2624	39.2888
18997	Thu Mar 23 11:05:44 2017_x000D_	62.31	36.4509	3.92013	0.0684192	2	52.0027	24.1894	0	0	16.0183		11.9416	0
18998	Thu Mar 23 11:05:44 2017_x000D_	62.708	36.4443	3.9207	0.0684291	2	52.0027	24.1894	0	0	16.2722		14.9181	0
18999	Thu Mar 23 11:05:44 2017_x000D_	63.2052	36.436	3.78036	0.0659798	2	52.0027	24.1894	0	0	16.5974		5.96782	0
19000	Thu Mar 23 11:05:44 2017_x000D_	63.4041	36.4327	3.78066	0.0659849	2	52.0027	24.1894	0	0	16.7299		8.95326	32.7337
19001	Thu Mar 23 11:05:44 2017_x000D_	63.7025	36.4277	3.92218	0.068455	2	53.0933	24.2232	351.444	6.13385	16.1711		6.71834	0
19002	Thu Mar 23 11:05:44 2017_x000D_	63.8995	36.3212	0.950535	0.01659	2	53.0933	24.2232	351.444	6.13385	16.2215		15.2107	0
19003	Thu Mar 23 11:05:44 2017_x000D_	64.3976	36.4159	-1.87509	-0.0327265	2	53.0933	24.2232	351.444	6.13385	16.6268		2.98539	0
19004	Thu Mar 23 11:05:44 2017_x000D_	64.4971	36.4143	-2.01646	-0.0351938	2	53.0933	24.2232	351.444	6.13385	16.6934		11.9177	46.4071
19005	Thu Mar 23 11:05:45 2017_x000D_	64.8943	36.4076	-2.0171	-0.035205	2	54.6305	24.0502	0	0	16.064		5.95582	0
19006	Thu Mar 23 11:05:45 2017_x000D_	65.0928	36.4043	-2.01736	-0.0352096	2	54.6305	24.0502	0	0	16.189		12.2962	0
19007	Thu Mar 23 11:05:45 2017_x000D_	65.4912	36.5006	-4.97085	-0.0867576	2	54.6305	24.0502	0	0	16.5217		8.92326	0
19008	Thu Mar 23 11:05:45 2017_x000D_	65.7886	36.4956	-4.69139	-0.0818801	2	54.6305	24.0502	0	0	16.715		8.92053	0
19009	Thu Mar 23 11:05:45 2017_x000D_	66.0859	36.4901	-16.3549	-0.285447	2	54.6305	24.0502	0	0	16.9109		3.10225	91.7503
19010	Thu Mar 23 11:05:45 2017_x000D_	66.0846	36.3867	-26.5055	-0.462609	2	57.6726	24.365	0	0	14.6725		4.29574	0
19011	Thu Mar 23 11:05:45 2017_x000D_	65.9839	36.2849	-35.3216	-0.616478	2	57.6726	24.365	0	0	14.5314		4.28314	0
19012	Thu Mar 23 11:05:45 2017_x000D_	65.8839	36.183	-54.9007	-0.958197	2	57.6726	24.365	0	0	14.3906		4.30213	0
19013	Thu Mar 23 11:05:45 2017_x000D_	65.982	36.0784	-63.4107	-1.10673	2	57.6726	24.365	0	0	14.3614		4.2881	98.4586
19014	Thu Mar 23 11:05:45 2017_x000D_	65.8848	36.1832	-72.21	-1.2603	2	60.9524	24.2461	0	0	12.916		6.72565	0
19015	Thu Mar 23 11:05:45 2017_x000D_	66.0854	36.2833	-89.1353	-1.5557	2	60.9524	24.2461	0	0	13.0859		3.09042	0
19016	Thu Mar 23 11:05:45 2017_x000D_	66.0871	36.3863	265.626	4.63604	2	60.9524	24.2461	0	0	13.1814		9.75608	0
19017	Thu Mar 23 11:05:45 2017_x000D_	65.9927	36.6975	252.248	4.40256	2	60.9524	24.2461	0	0	13.4329		6.86983	58.8582
19018	Thu Mar 23 11:05:45 2017_x000D_	65.8967	36.9054	247.709	4.32333	2	62.9134	24.3068	0	0	12.947		9.73686	0
19019	Thu Mar 23 11:05:45 2017_x000D_	65.8022	37.2159	246.36	4.2998	2	62.9134	24.3068	0	0	13.2284		24.6932	0
19020	Thu Mar 23 11:05:45 2017_x000D_	65.4166	37.9431	245.172	4.27905	2	62.9134	24.3068	0	0	13.8642		13.7152	0
19021	Thu Mar 23 11:05:45 2017_x000D_	65.2246	38.358	245.172	4.27905	2	62.9134	24.3068	0	0	14.24		9.72363	0
19022	Thu Mar 23 11:05:45 2017_x000D_	65.1303	38.6681	248.808	4.34252	2	62.9134	24.3068	0	0	14.5314		23.3873	26.1545
19023	Thu Mar 23 11:05:45 2017_x000D_	64.844	39.3932	250.348	4.36939	2	63.7848	24.3338	0	0	15.0966		16.5386	0
19024	Thu Mar 23 11:05:45 2017_x000D_	64.6537	39.9106	251.344	4.38678	2	63.7848	24.3338	0	0	15.601		13.7084	0
19025	Thu Mar 23 11:05:45 2017_x000D_	64.4618	40.3253	251.345	4.38679	2	63.7848	24.3338	0	0	16.0058		6.84951	0
19026	Thu Mar 23 11:05:45 2017_x000D_	64.3659	40.5325	253.965	4.43252	2	63.7848	24.3338	0	0	16.2091		16.5319	39.6641
19027	Thu Mar 23 11:05:46 2017_x000D_	64.1757	41.0497	254.767	4.44652	2	65.081	24.5944	0	0	16.4802		9.24717	0
19028	Thu Mar 23 11:05:46 2017_x000D_	64.1806	41.3579	253.964	4.43251	2	65.081	24.5944	0	0	16.7877		6.84805	0
19029	Thu Mar 23 11:05:46 2017_x000D_	64.0846	41.565	256.661	4.47958	2	65.081	24.5944	0	0	16.9998		18.7296	0
19030	Thu Mar 23 11:05:46 2017_x000D_	63.9953	42.1829	253.964	4.4325	2	65.081	24.5944	0	0	17.622		12.6771	19.6085
19031	Thu Mar 23 11:05:46 2017_x000D_	63.9027	42.5952	256.66	4.47957	2	65.7343	24.6147	345.308	6.02676	18.0735		19.4226	0
19032	Thu Mar 23 11:05:46 2017_x000D_	63.7143	43.2146	256.661	4.47958	2	65.7343	24.6147	345.308	6.02676	18.7093		9.70841	0
19033	Thu Mar 23 11:05:46 2017_x000D_	63.6201	43.5242	254.765	4.44649	2	65.7343	24.6147	345.308	6.02676	19.0273		22.3666	0
19034	Thu Mar 23 11:05:46 2017_x000D_	63.4334	44.246	253.963	4.43249	2	65.7343	24.6147	345.308	6.02676	19.7657		9.21722	55.9567
19035	Thu Mar 23 11:05:46 2017_x000D_	63.4384	44.5532	254.764	4.44647	2	67.2047	25.7623	46.2412	0.807061	19.1646		11.0016	0
19036	Thu Mar 23 11:05:46 2017_x000D_	63.2452	44.8649	253.963	4.4325	2	67.2047	25.7623	46.2412	0.807061	19.5086		12.6589	0
19037	Thu Mar 23 11:05:46 2017_x000D_	63.1527	45.2766	256.662	4.47959	2	67.2047	25.7623	46.2412	0.807061	19.9305		18.6901	0
19038	Thu Mar 23 11:05:46 2017_x000D_	63.0636	45.8932	253.962	4.43247	2	67.2047	25.7623	46.2412	0.807061	20.5524		10.9898	0
19039	Thu Mar 23 11:05:46 2017_x000D_	62.8705	46.2045	254.765	4.44649	2	67.2047	25.7623	46.2412	0.807061	20.8966		22.339	73.6592
19040	Thu Mar 23 11:05:46 2017_x000D_	62.684	46.9254	253.963	4.43249	2	68.8597	27.576	46.2412	0.807061	20.311		9.20227	0
19041	Thu Mar 23 11:05:46 2017_x000D_	62.6891	47.2321	254.764	4.44647	2	68.8597	27.576	46.2412	0.807061	20.6019		19.3818	0
19042	Thu Mar 23 11:05:46 2017_x000D_	62.5011	47.8502	254.764	4.44648	2	68.8597	27.576	46.2412	0.807061	21.2479		10.9939	0
19043	Thu Mar 23 11:05:46 2017_x000D_	62.3079	48.1616	253.963	4.43249	2	68.8597	27.576	46.2412	0.807061	21.6031		18.6592	55.2205
19044	Thu Mar 23 11:05:46 2017_x000D_	62.2191	48.7772	251.338	4.38668	2	70.1004	28.9357	45.7162	0.797898	21.3495		12.6371	0
19045	Thu Mar 23 11:05:46 2017_x000D_	62.1268	49.1882	253.962	4.43247	2	70.1004	28.9357	45.7162	0.797898	21.7656		13.66	0
19046	Thu Mar 23 11:05:46 2017_x000D_	61.9355	49.6014	253.963	4.43249	2	70.1004	28.9357	45.7162	0.797898	22.2202		19.3628	0
19047	Thu Mar 23 11:05:46 2017_x000D_	61.7477	50.2189	253.963	4.43249	2	70.1004	28.9357	45.7162	0.797898	22.8636		12.6306	27.5975
19048	Thu Mar 23 11:05:47 2017_x000D_	61.6555	50.6297	251.338	4.38667	2	70.7205	29.6152	45.5914	0.795721	22.8863		19.3513	0
19049	Thu Mar 23 11:05:47 2017_x000D_	61.4677	51.2468	251.337	4.38667	2	70.7205	29.6152	45.5914	0.795721	23.5274		6.82395	0
19050	Thu Mar 23 11:05:47 2017_x000D_	61.3721	51.4532	253.963	4.43249	2	70.7205	29.6152	45.5914	0.795721	23.7548		12.6241	0
19051	Thu Mar 23 11:05:47 2017_x000D_	61.28	51.8638	251.337	4.38666	2	70.7205	29.6152	45.5914	0.795721	24.1686		18.6197	0
19052	Thu Mar 23 11:05:47 2017_x000D_	61.1914	52.4781	253.962	4.43247	2	70.7205	29.6152	45.5914	0.795721	24.7693		8.56271	32.4773
19053	Thu Mar 23 11:05:47 2017_x000D_	60.9968	52.6869	253.963	4.4325	2	71.5579	30.3013	44.0906	0.769526	24.7518		12.2358	0
19054	Thu Mar 23 11:05:47 2017_x000D_	61.0038	53.0947	253.962	4.43247	2	71.5579	30.3013	44.0906	0.769526	25.1183		19.3286	0
19055	Thu Mar 23 11:05:47 2017_x000D_	60.8163	53.7111	253.962	4.43247	2	71.5579	30.3013	44.0906	0.769526	25.7566		8.5649	0
19056	Thu Mar 23 11:05:47 2017_x000D_	60.6217	53.92	253.964	4.4325	2	71.5579	30.3013	44.0906	0.769526	26.0277		18.604	79.2005
19057	Thu Mar 23 11:05:47 2017_x000D_	60.5333	54.5338	251.336	4.38664	2	71.4276	32.9381	64.2226	1.1209	24.188		6.81452	0
19058	Thu Mar 23 11:05:47 2017_x000D_	60.4378	54.7399	253.963	4.43249	2	71.4276	32.9381	64.2226	1.1209	24.415		12.6029	0
19059	Thu Mar 23 11:05:47 2017_x000D_	60.3458	55.1498	251.335	4.38663	2	71.4276	32.9381	64.2226	1.1209	24.8227		8.56286	0
19060	Thu Mar 23 11:05:47 2017_x000D_	60.1513	55.3587	251.337	4.38665	2	71.4276	32.9381	64.2226	1.1209	25.0966		19.3105	62.8682
19061	Thu Mar 23 11:05:47 2017_x000D_	59.9639	55.9745	251.336	4.38665	2	70.6776	34.8949	96.623	1.68639	23.646		0	0
19062	Thu Mar 23 11:05:47 2017_x000D_	59.9639	55.9745	251.336	4.38665	2	70.6776	34.8949	96.623	1.68639	23.646		9.16343	0
19063	Thu Mar 23 11:05:47 2017_x000D_	59.9693	56.2799	250.336	4.36919	2	70.6776	34.8949	96.623	1.68639	23.9162		10.9605	0
19064	Thu Mar 23 11:05:47 2017_x000D_	59.7766	56.5903	251.336	4.38665	2	70.6776	34.8949	96.623	1.68639	24.2801		6.10296	0
19065	Thu Mar 23 11:05:47 2017_x000D_	59.7802	56.7937	251.336	4.38663	2	70.6776	34.8949	96.623	1.68639	24.4604		6.81054	46.7411
19066	Thu Mar 23 11:05:47 2017_x000D_	59.6848	56.9997	253.964	4.43251	2	70.3844	36.4251	96.726	1.68819	23.1904		15.5547	0
19067	Thu Mar 23 11:05:47 2017_x000D_	59.5947	57.5103	262.714	4.58523	2	70.3844	36.4251	96.726	1.68819	23.6855		6.8049	0
19068	Thu Mar 23 11:05:47 2017_x000D_	59.4991	57.716	-88.98	-1.55299	2	70.3844	36.4251	96.726	1.68819	23.9122		9.57552	0
19069	Thu Mar 23 11:05:48 2017_x000D_	59.603	58.0178	-74.5619	-1.30135	2	70.3844	36.4251	96.726	1.68819	24.1347		4.28311	27.2897
19070	Thu Mar 23 11:05:48 2017_x000D_	59.5054	58.122	-65.4662	-1.1426	2	70.1237	37.2966	95.2856	1.66305	23.3762		4.22581	0
19071	Thu Mar 23 11:05:48 2017_x000D_	59.6058	58.2208	-56.5766	-0.987447	2	70.1237	37.2966	95.2856	1.66305	23.419		10.8469	0
19072	Thu Mar 23 11:05:48 2017_x000D_	59.8085	58.5202	-42.4307	-0.740556	2	70.1237	37.2966	95.2856	1.66305	23.5976		4.23219	0
19073	Thu Mar 23 11:05:48 2017_x000D_	59.9091	58.6191	-38.4452	-0.670995	2	70.1237	37.2966	95.2856	1.66305	23.6429		10.7374	71.4183
19074	Thu Mar 23 11:05:48 2017_x000D_	60.2091	58.8143	-24.4147	-0.426117	2	68.1025	38.5544	118.843	2.07421	21.7433		8.46869	0
19075	Thu Mar 23 11:05:48 2017_x000D_	60.4106	59.012	-19.1563	-0.33434	2	68.1025	38.5544	118.843	2.07421	21.8559		9.38117	0
19076	Thu Mar 23 11:05:48 2017_x000D_	60.709	59.1055	-9.99104	-0.174377	2	68.1025	38.5544	118.843	2.07421	21.8406		9.369	0
19077	Thu Mar 23 11:05:48 2017_x000D_	61.0071	59.1986	-6.71885	-0.117266	2	68.1025	38.5544	118.843	2.07421	21.8295		8.90165	0
19078	Thu Mar 23 11:05:48 2017_x000D_	61.3037	59.1901	-7.13244	-0.124485	2	68.1025	38.5544	118.843	2.07421	21.7268		11.8548	106.335
19079	Thu Mar 23 11:05:48 2017_x000D_	61.6987	59.1789	-7.13443	-0.124519	2	64.9728	40.2183	148.524	2.59224	19.2412		23.8558	0
19080	Thu Mar 23 11:05:48 2017_x000D_	62.49	59.2575	-9.99647	-0.174471	2	64.9728	40.2183	148.524	2.59224	19.2004		12.1852	0
19081	Thu Mar 23 11:05:48 2017_x000D_	62.8861	59.3474	-12.8037	-0.223466	2	64.9728	40.2183	148.524	2.59224	19.2426		20.8972	0
19082	Thu Mar 23 11:05:48 2017_x000D_	63.5779	59.4288	-16.4006	-0.286244	2	64.9728	40.2183	148.524	2.59224	19.2611		10.6826	62.2549
19083	Thu Mar 23 11:05:48 2017_x000D_	63.8765	59.6228	-15.5457	-0.271324	2	63.1799	41.2632	147.544	2.57512	18.3728		17.9472	0
19084	Thu Mar 23 11:05:48 2017_x000D_	64.4688	59.7069	-18.218	-0.317964	2	63.1799	41.2632	147.544	2.57512	18.4887		10.6835	0
19085	Thu Mar 23 11:05:48 2017_x000D_	64.7675	59.9008	-19.1777	-0.334714	2	63.1799	41.2632	147.544	2.57512	18.7051		18.6396	0
19086	Thu Mar 23 11:05:48 2017_x000D_	65.3607	60.0856	-24.4507	-0.426746	2	63.1799	41.2632	147.544	2.57512	18.9483		12.1472	47.61
19087	Thu Mar 23 11:05:48 2017_x000D_	65.7555	60.1755	-21.8677	-0.381663	2	61.8325	42.1017	136.251	2.37803	18.4947		10.6635	0
19088	Thu Mar 23 11:05:48 2017_x000D_	66.0536	60.3691	-23.0276	-0.401908	2	61.8325	42.1017	136.251	2.37803	18.7487		19.7539	0
19089	Thu Mar 23 11:05:48 2017_x000D_	66.6469	60.6547	-23.2997	-0.406657	2	61.8325	42.1017	136.251	2.37803	19.1675		9.31209	0
19090	Thu Mar 23 11:05:48 2017_x000D_	66.9432	60.7472	-21.8645	-0.381607	2	61.8325	42.1017	136.251	2.37803	19.3332		19.7431	23.8042
19091	Thu Mar 23 11:05:49 2017_x000D_	67.5362	61.0326	-24.4521	-0.42677	2	61.1588	42.5209	132.835	2.3184	19.5794		6.58142	0
19092	Thu Mar 23 11:05:49 2017_x000D_	67.7338	61.1279	-21.8623	-0.381569	2	61.1588	42.5209	132.835	2.3184	19.7345		19.7283	0
19093	Thu Mar 23 11:05:49 2017_x000D_	68.3263	61.4132	-19.1682	-0.334548	2	61.1588	42.5209	132.835	2.3184	20.2062		9.2695	0
19094	Thu Mar 23 11:05:49 2017_x000D_	68.6213	61.5051	-20.7963	-0.362964	2	61.1588	42.5209	132.835	2.3184	20.3983		12.0935	0
19095	Thu Mar 23 11:05:49 2017_x000D_	69.0144	61.5944	-18.2045	-0.317729	2	61.1588	42.5209	132.835	2.3184	20.6279		10.6152	23.8883
19096	Thu Mar 23 11:05:49 2017_x000D_	69.3111	61.7872	-19.1671	-0.334529	2	60.692	43.166	136.162	2.37648	20.5192		18.5313	0
19097	Thu Mar 23 11:05:49 2017_x000D_	69.9008	61.9711	-19.1679	-0.334543	2	60.692	43.166	136.162	2.37648	20.9388		9.25053	0
19098	Thu Mar 23 11:05:49 2017_x000D_	70.1952	62.0628	-20.7976	-0.362987	2	60.692	43.166	136.162	2.37648	21.1518		22.3092	0
19099	Thu Mar 23 11:05:49 2017_x000D_	70.8835	62.3443	-19.1668	-0.334524	2	60.692	43.166	136.162	2.37648	21.7181		9.23818	14.7284
19100	Thu Mar 23 11:05:49 2017_x000D_	71.1775	62.4359	-20.7977	-0.362988	2	60.2465	43.3723	135	2.35619	21.9752		21.2797	0
19101	Thu Mar 23 11:05:49 2017_x000D_	71.8635	62.6163	-21.8681	-0.38167	2	60.2465	43.3723	135	2.35619	22.4786		9.23137	0
19102	Thu Mar 23 11:05:49 2017_x000D_	72.1572	62.7081	-18.2018	-0.317681	2	60.2465	43.3723	135	2.35619	22.7099		10.5685	0
19103	Thu Mar 23 11:05:49 2017_x000D_	72.4525	62.9002	-19.1664	-0.334516	2	60.2465	43.3723	135	2.35619	23.0288		18.4525	9.36058
19104	Thu Mar 23 11:05:49 2017_x000D_	73.0397	63.0833	-19.1672	-0.33453	2	60.0184	43.5852	135	2.35619	23.4463		10.5452	0
19105	Thu Mar 23 11:05:49 2017_x000D_	73.3342	63.2752	-18.1955	-0.317572	2	60.0184	43.5852	135	2.35619	23.7699		11.6876	0
19106	Thu Mar 23 11:05:49 2017_x000D_	73.7236	63.2631	-18.2004	-0.317656	2	60.0184	43.5852	135	2.35619	23.9802		18.4241	0
19107	Thu Mar 23 11:05:49 2017_x000D_	74.3099	63.4459	-18.2007	-0.317663	2	60.0184	43.5852	135	2.35619	24.4682		8.30722	0
19108	Thu Mar 23 11:05:49 2017_x000D_	74.5068	63.6406	-18.1962	-0.317584	2	60.0184	43.5852	135	2.35619	24.7413		18.4014	18.7171
19109	Thu Mar 23 11:05:49 2017_x000D_	75.0924	63.8231	-18.1966	-0.31759	2	59.5622	44.0108	145.755	2.54391	25.1737		5.83187	0
19110	Thu Mar 23 11:05:49 2017_x000D_	75.2867	63.817	-18.199	-0.317632	2	59.5622	44.0108	145.755	2.54391	25.2892		15.6666	0
19111	Thu Mar 23 11:05:49 2017_x000D_	75.7749	64.0024	-19.1682	-0.334548	2	59.5622	44.0108	145.755	2.54391	25.7394		5.82578	0
19112	Thu Mar 23 11:05:50 2017_x000D_	75.969	63.9964	-19.1708	-0.334594	2	59.5622	44.0108	145.755	2.54391	25.8574		4.1345	9.35838
19113	Thu Mar 23 11:05:50 2017_x000D_	76.0669	64.0934	-20.8045	-0.363107	2	59.3342	44.2237	147.318	2.57118	25.9767		13.0046	0
19114	Thu Mar 23 11:05:50 2017_x000D_	76.4574	64.2816	-20.8031	-0.363082	2	59.3342	44.2237	147.318	2.57118	26.3728		6.50083	0
19115	Thu Mar 23 11:05:50 2017_x000D_	76.6525	64.3759	-18.1953	-0.317567	2	59.3342	44.2237	147.318	2.57118	26.5713		11.96	0
19116	Thu Mar 23 11:05:50 2017_x000D_	77.0414	64.4636	-20.8045	-0.363108	2	59.3342	44.2237	147.318	2.57118	26.8923		9.17751	0
19117	Thu Mar 23 11:05:50 2017_x000D_	77.3335	64.5545	-24.4839	-0.427325	2	59.3342	44.2237	136.251	2.37803	27.1536		8.26266	0
19118	Thu Mar 23 11:05:50 2017_x000D_	77.5293	64.7482	-29.373	-0.512656	2	59.3342	44.2237	136.251	2.37803	27.4284		5.83236	0
19119	Thu Mar 23 11:05:50 2017_x000D_	77.7236	64.7416	-44.7324	-0.780728	2	59.3342	44.2237	136.251	2.37803	27.5528		0.0127279	0
19120	Thu Mar 23 11:05:50 2017_x000D_	77.7239	64.7413	-52.4489	-0.915406	2	59.3342	44.2237	136.251	2.37803	27.5527		3.003	14.5145
19121	Thu Mar 23 11:05:50 2017_x000D_	77.7238	64.6412	-70.5491	-1.23131	2	58.9098	43.9914	144.282	2.5182	27.9353		2.89669	0
19122	Thu Mar 23 11:05:50 2017_x000D_	77.6273	64.6445	-78.386	-1.36809	2	58.9098	43.9914	144.282	2.5182	27.8728		2.91712	0
19123	Thu Mar 23 11:05:50 2017_x000D_	77.7245	64.6418	-86.6146	-1.51171	2	58.9098	43.9914	144.282	2.5182	27.9362		6.02447	0
19124	Thu Mar 23 11:05:50 2017_x000D_	77.727	64.8426	257.075	4.4868	2	58.9098	43.9914	144.282	2.5182	28.0866		4.14295	0
19125	Thu Mar 23 11:05:50 2017_x000D_	77.8249	64.94	248.608	4.33902	2	58.9098	43.9914	144.282	2.5182	28.2245		10.8438	140.897
19126	Thu Mar 23 11:05:50 2017_x000D_	77.6341	65.247	235.046	4.10233	2	57.3802	39.5509	201.117	3.51015	32.7186		6.72823	0
19127	Thu Mar 23 11:05:50 2017_x000D_	77.5394	65.4503	232.885	4.06461	2	57.3802	39.5509	201.117	3.51015	32.8203		21.1238	0
19128	Thu Mar 23 11:05:50 2017_x000D_	77.0603	65.9663	229.054	3.99775	2	57.3802	39.5509	201.117	3.51015	32.9405		14.8592	0
19129	Thu Mar 23 11:05:50 2017_x000D_	76.6761	66.2789	230.848	4.02906	2	57.3802	39.5509	201.117	3.51015	32.9654		13.451	147.21
19130	Thu Mar 23 11:05:50 2017_x000D_	76.4867	66.6853	230.848	4.02906	2	55.8595	34.8855	254.581	4.44328	37.9039		10.6963	0
19131	Thu Mar 23 11:05:50 2017_x000D_	76.1982	66.8948	232.885	4.06461	2	55.8595	34.8855	254.581	4.44328	37.9244		25.8002	0
19132	Thu Mar 23 11:05:50 2017_x000D_	75.7215	67.6106	236.649	4.13031	2	55.8595	34.8855	254.581	4.44328	38.281		17.5112	0
19133	Thu Mar 23 11:05:51 2017_x000D_	75.4365	68.12	240.318	4.19434	2	55.8595	34.8855	254.581	4.44328	38.5719		6.71881	0
19134	Thu Mar 23 11:05:51 2017_x000D_	75.3419	68.323	242.614	4.23441	2	55.8595	34.8855	254.581	4.44328	38.6992		13.447	102.445
19135	Thu Mar 23 11:05:51 2017_x000D_	75.1526	68.7293	242.614	4.23441	2	54.4814	31.7611	286.326	4.99733	42.355		17.506	0
19136	Thu Mar 23 11:05:51 2017_x000D_	74.8676	69.2385	246.195	4.29691	2	54.4814	31.7611	286.326	4.99733	42.6632		6.72007	0
19137	Thu Mar 23 11:05:51 2017_x000D_	74.7729	69.4415	248.619	4.33922	2	54.4814	31.7611	286.326	4.99733	42.7967		19.1857	0
19138	Thu Mar 23 11:05:51 2017_x000D_	74.3909	69.9544	247.531	4.32024	2	54.4814	31.7611	286.326	4.99733	43.0711		11.9829	108.49
19139	Thu Mar 23 11:05:51 2017_x000D_	74.3957	70.3538	247.53	4.32021	2	53.7772	28.214	256.034	4.46863	46.9136		9.50633	0
19140	Thu Mar 23 11:05:51 2017_x000D_	74.3023	70.6566	246.194	4.2969	2	53.7772	28.214	256.034	4.46863	47.145		17.506	0
19141	Thu Mar 23 11:05:51 2017_x000D_	74.0173	71.1658	247.53	4.32022	2	53.7772	28.214	256.034	4.46863	47.4818		9.50544	0
19142	Thu Mar 23 11:05:51 2017_x000D_	73.924	71.4686	246.195	4.29691	2	53.7772	28.214	256.034	4.46863	47.7164		10.8171	99.8435
19143	Thu Mar 23 11:05:51 2017_x000D_	73.7336	71.7748	245.018	4.27637	2	53.4982	24.8976	280.5	4.89564	51.0582		19.006	0
19144	Thu Mar 23 11:05:51 2017_x000D_	73.5469	72.3802	245.018	4.27636	2	53.4982	24.8976	280.5	4.89564	51.5417		17.4978	0
19145	Thu Mar 23 11:05:51 2017_x000D_	73.2621	72.8892	243.865	4.25625	2	53.4982	24.8976	280.5	4.89564	51.9019		9.49684	0
19146	Thu Mar 23 11:05:51 2017_x000D_	73.1688	73.1917	245.018	4.27636	2	53.4982	24.8976	280.5	4.89564	52.1465		8.44869	0
19147	Thu Mar 23 11:05:51 2017_x000D_	72.9772	73.3981	245.018	4.27637	2	53.4982	24.8976	280.5	4.89564	52.266		10.8088	125.755
19148	Thu Mar 23 11:05:51 2017_x000D_	72.787	73.7041	246.196	4.29692	2	53.6971	20.7105	280.5	4.89564	56.3271		16.1749	0
19149	Thu Mar 23 11:05:51 2017_x000D_	72.5992	74.2095	245.018	4.27637	2	53.6971	20.7105	280.5	4.89564	56.74		13.4242	0
19150	Thu Mar 23 11:05:51 2017_x000D_	72.4102	74.6151	245.018	4.27637	2	53.6971	20.7105	280.5	4.89564	57.0604		18.9862	0
19151	Thu Mar 23 11:05:51 2017_x000D_	72.2238	75.2199	245.018	4.27636	2	53.6971	20.7105	280.5	4.89564	57.5718		8.44445	86.1041
19152	Thu Mar 23 11:05:51 2017_x000D_	72.0323	75.4262	245.018	4.27637	2	53.8334	17.8436	280.5	4.89564	60.39		20.1323	0
19153	Thu Mar 23 11:05:51 2017_x000D_	71.7489	76.0345	242.612	4.23438	2	53.8334	17.8436	280.5	4.89564	60.8863		5.97351	0
19154	Thu Mar 23 11:05:51 2017_x000D_	71.7515	76.2336	242.611	4.23437	2	53.8334	17.8436	280.5	4.89564	61.0774		8.44665	0
19155	Thu Mar 23 11:05:52 2017_x000D_	71.56	76.44	242.612	4.23438	2	53.8334	17.8436	280.5	4.89564	61.219		8.44445	99.7376
19156	Thu Mar 23 11:05:52 2017_x000D_	71.3685	76.6463	242.612	4.23438	2	54.209	14.5403	274.952	4.79882	64.4329		13.4175	0
19157	Thu Mar 23 11:05:52 2017_x000D_	71.1796	77.0517	242.612	4.23438	2	54.209	14.5403	274.952	4.79882	64.774		5.97055	0
19158	Thu Mar 23 11:05:52 2017_x000D_	71.1823	77.2507	242.612	4.23437	2	54.209	14.5403	274.952	4.79882	64.9668		13.4148	0
19159	Thu Mar 23 11:05:52 2017_x000D_	70.9934	77.656	242.612	4.23437	2	54.209	14.5403	274.952	4.79882	65.3093		6.70267	0
19160	Thu Mar 23 11:05:52 2017_x000D_	70.899	77.8585	245.018	4.27637	2	54.209	14.5403	274.952	4.79882	65.4809		8.44461	100.551
19161	Thu Mar 23 11:05:52 2017_x000D_	70.7076	78.0649	245.019	4.27638	2	54.8032	11.2417	275.79	4.81344	68.6898		9.48736	0
19162	Thu Mar 23 11:05:52 2017_x000D_	70.6144	78.3671	241.247	4.21056	2	54.8032	11.2417	275.79	4.81344	68.9624		10.8088	0
19163	Thu Mar 23 11:05:52 2017_x000D_	70.4242	78.6731	235.045	4.10231	2	54.8032	11.2417	275.79	4.81344	69.2171		2.98822	0
19164	Thu Mar 23 11:05:52 2017_x000D_	70.4254	78.7727	229.066	3.99796	2	54.8032	11.2417	275.79	4.81344	69.3144		2.8999	66.7844
19165	Thu Mar 23 11:05:52 2017_x000D_	70.522	78.7692	219.717	3.83478	2	55.1268	9.0392	278.556	4.86173	71.4093		4.20364	0
19166	Thu Mar 23 11:05:52 2017_x000D_	70.617	78.6662	204.275	3.56526	2	55.1268	9.0392	278.556	4.86173	71.3293		2.97618	0
19167	Thu Mar 23 11:05:52 2017_x000D_	70.6181	78.7654	196.487	3.42935	2	55.1268	9.0392	278.556	4.86173	71.4263		0.0308869	0
19168	Thu Mar 23 11:05:52 2017_x000D_	70.6172	78.7649	179.568	3.13405	2	55.1268	9.0392	278.556	4.86173	71.4257		2.912	53.6137
19169	Thu Mar 23 11:05:52 2017_x000D_	70.5202	78.7685	173.89	3.03495	2	55.4295	7.2779	274.861	4.79723	73.066		2.91758	0
19170	Thu Mar 23 11:05:52 2017_x000D_	70.423	78.7717	162.372	2.83392	2	55.4295	7.2779	274.861	4.79723	73.0491		9.18195	0
19171	Thu Mar 23 11:05:52 2017_x000D_	70.1301	78.6829	148.944	2.59956	2	55.4295	7.2779	274.861	4.79723	72.9025		2.98512	0
19172	Thu Mar 23 11:05:52 2017_x000D_	70.1292	78.5834	143.648	2.50713	2	55.4295	7.2779	274.861	4.79723	72.8049		5.82412	33.2025
19173	Thu Mar 23 11:05:52 2017_x000D_	69.9352	78.5907	135.846	2.37096	2	55.4821	6.1724	274.861	4.79723	73.8465		14.6325	0
19174	Thu Mar 23 11:05:52 2017_x000D_	69.6382	78.2038	130.192	2.27228	2	55.4821	6.1724	274.861	4.79723	73.4092		6.57432	0
19175	Thu Mar 23 11:05:52 2017_x000D_	69.5384	78.0087	128.085	2.2355	2	55.4821	6.1724	274.861	4.79723	73.1986		24.7542	0
19176	Thu Mar 23 11:05:53 2017_x000D_	68.9465	77.4338	128.089	2.23557	2	55.4821	6.1724	274.861	4.79723	72.5223		13.1796	0
19177	Thu Mar 23 11:05:53 2017_x000D_	68.7462	77.0428	128.086	2.23552	2	55.4821	6.1724	274.861	4.79723	72.101		20.6597	27.2688
19178	Thu Mar 23 11:05:53 2017_x000D_	68.252	76.5632	131.939	2.30276	2	55.3058	5.2807	217.51	3.79626	72.4486		9.37161	0
19179	Thu Mar 23 11:05:53 2017_x000D_	68.1501	76.2679	135.83	2.37068	2	55.3058	5.2807	217.51	3.79626	72.1399		20.6872	0
19180	Thu Mar 23 11:05:53 2017_x000D_	67.6554	75.7875	139.736	2.43885	2	55.3058	5.2807	217.51	3.79626	71.5802		8.27824	0
19181	Thu Mar 23 11:05:53 2017_x000D_	67.4575	75.5952	139.735	2.43884	2	55.3058	5.2807	217.51	3.79626	71.3568		10.5275	38.1143
19182	Thu Mar 23 11:05:53 2017_x000D_	67.1617	75.4064	141.495	2.46955	2	54.2447	4.582	200.693	3.50276	71.9927		18.7278	0
19183	Thu Mar 23 11:05:53 2017_x000D_	66.6675	75.025	143.135	2.49817	2	54.2447	4.582	200.693	3.50276	71.53		9.22015	0
19184	Thu Mar 23 11:05:53 2017_x000D_	66.3733	74.9361	143.621	2.50666	2	54.2447	4.582	200.693	3.50276	71.3919		8.29528	0
19185	Thu Mar 23 11:05:53 2017_x000D_	66.1749	74.7435	143.619	2.50663	2	54.2447	4.582	200.693	3.50276	71.1686		18.7554	23.5795
19186	Thu Mar 23 11:05:53 2017_x000D_	65.68	74.3615	145.229	2.53472	2	53.61	4.1184	197.885	3.45375	71.2726		10.5457	0
19187	Thu Mar 23 11:05:53 2017_x000D_	65.3838	74.1722	143.62	2.50664	2	53.61	4.1184	197.885	3.45375	71.0363		16.6224	0
19188	Thu Mar 23 11:05:53 2017_x000D_	64.9862	73.7863	143.617	2.50659	2	53.61	4.1184	197.885	3.45375	70.5906		13.0885	0
19189	Thu Mar 23 11:05:53 2017_x000D_	64.5916	73.6002	143.62	2.50664	2	53.61	4.1184	197.885	3.45375	70.3443		8.31864	0
19190	Thu Mar 23 11:05:53 2017_x000D_	64.3926	73.4071	143.619	2.50662	2	53.61	4.1184	197.885	3.45375	70.1227		20.8145	85.3043
19191	Thu Mar 23 11:05:53 2017_x000D_	63.8949	72.9237	139.745	2.43901	2	50.768	4.0268	176.407	3.07888	70.1363		8.33345	0
19192	Thu Mar 23 11:05:53 2017_x000D_	63.6956	72.7302	139.745	2.439	2	50.768	4.0268	176.407	3.07888	69.9091		18.8346	0
19193	Thu Mar 23 11:05:53 2017_x000D_	63.1986	72.3466	141.497	2.4696	2	50.768	4.0268	176.407	3.07888	69.4414		10.589	0
19194	Thu Mar 23 11:05:53 2017_x000D_	62.9012	72.1565	139.747	2.43905	2	50.768	4.0268	176.407	3.07888	69.2017		20.8698	66.0743
19195	Thu Mar 23 11:05:53 2017_x000D_	62.4019	71.6721	143.611	2.50648	2	48.5707	4.1777	173.274	3.0242	68.897		8.35258	0
19196	Thu Mar 23 11:05:53 2017_x000D_	62.2021	71.4782	143.609	2.50645	2	48.5707	4.1777	173.274	3.0242	68.6671		10.6081	0
19197	Thu Mar 23 11:05:53 2017_x000D_	61.9042	71.2877	141.883	2.47633	2	48.5707	4.1777	173.274	3.0242	68.4217		10.6265	0
19198	Thu Mar 23 11:05:54 2017_x000D_	61.6057	71.097	143.611	2.50648	2	48.5707	4.1777	173.274	3.0242	68.177		21.2546	27.1805
19199	Thu Mar 23 11:05:54 2017_x000D_	61.0087	70.7155	143.613	2.50651	2	47.6855	4.3708	170.028	2.96755	67.6692		8.36954	0
19200	Thu Mar 23 11:05:54 2017_x000D_	60.8085	70.5212	143.611	2.50649	2	47.6855	4.3708	170.028	2.96755	67.4395		16.7519	0
19201	Thu Mar 23 11:05:54 2017_x000D_	60.4077	70.1324	143.608	2.50644	2	47.6855	4.3708	170.028	2.96755	66.9809		8.38018	0
19202	Thu Mar 23 11:05:54 2017_x000D_	60.2072	69.9379	143.607	2.50641	2	47.6855	4.3708	170.028	2.96755	66.7521		15.8733	33.5908
19203	Thu Mar 23 11:05:54 2017_x000D_	59.7113	69.7534	141.889	2.47643	2	46.5814	4.55701	165.876	2.89509	66.5054		6.69002	0
19204	Thu Mar 23 11:05:54 2017_x000D_	59.6089	69.5553	143.609	2.50645	2	46.5814	4.55701	165.876	2.89509	66.291		12.5851	0
19205	Thu Mar 23 11:05:54 2017_x000D_	59.3079	69.2631	139.752	2.43913	2	46.5814	4.55701	165.876	2.89509	65.9457		5.91931	0
19206	Thu Mar 23 11:05:54 2017_x000D_	59.1107	69.2697	139.757	2.43921	2	46.5814	4.55701	165.876	2.89509	65.9145		8.39722	0
19207	Thu Mar 23 11:05:54 2017_x000D_	58.9097	69.0749	139.756	2.4392	2	46.5814	4.55701	165.876	2.89509	65.6852		8.40139	26.2636
19208	Thu Mar 23 11:05:54 2017_x000D_	58.7087	68.8799	139.755	2.43919	2	45.7064	4.5288	175.028	3.05481	65.6515		10.7544	0
19209	Thu Mar 23 11:05:54 2017_x000D_	58.5059	68.5843	141.882	2.47631	2	45.7064	4.5288	175.028	3.05481	65.3218		19.8507	0
19210	Thu Mar 23 11:05:54 2017_x000D_	57.9075	68.3019	152.142	2.65537	2	45.7064	4.5288	175.028	3.05481	64.9298		4.20716	0
19211	Thu Mar 23 11:05:54 2017_x000D_	57.8067	68.2044	155.938	2.72164	2	45.7064	4.5288	175.028	3.05481	64.8151		4.19875	20.8833
19212	Thu Mar 23 11:05:54 2017_x000D_	57.706	68.1072	164.802	2.87634	2	45.0397	4.729	164.247	2.86665	64.6315		8.89169	0
19213	Thu Mar 23 11:05:54 2017_x000D_	57.4098	68.1178	181.899	3.17474	2	45.0397	4.729	164.247	2.86665	64.5845		4.1943	0
19214	Thu Mar 23 11:05:54 2017_x000D_	57.3095	68.0204	190.58	3.32626	2	45.0397	4.729	164.247	2.86665	64.4698		5.93141	0
19215	Thu Mar 23 11:05:54 2017_x000D_	57.1119	68.0271	196.157	3.42359	2	45.0397	4.729	164.247	2.86665	64.439		6.68676	20.8834
19216	Thu Mar 23 11:05:54 2017_x000D_	56.9167	68.1347	211.247	3.68696	2	44.373	4.92921	165.156	2.88252	64.4382		5.92511	0
19217	Thu Mar 23 11:05:54 2017_x000D_	56.7193	68.1411	219.022	3.82266	2	44.373	4.92921	165.156	2.88252	64.4063		8.53333	0
19218	Thu Mar 23 11:05:54 2017_x000D_	56.5256	68.3494	227.06	3.96294	2	44.373	4.92921	165.156	2.88252	64.574		4.26659	0
19219	Thu Mar 23 11:05:55 2017_x000D_	56.4287	68.4535	231.082	4.03314	2	44.373	4.92921	165.156	2.88252	64.6581		23.6385	13.1347
19220	Thu Mar 23 11:05:55 2017_x000D_	55.9455	69.0759	229.006	3.9969	2	43.9354	4.9152	172.75	3.01505	65.2751		8.5459	0
19221	Thu Mar 23 11:05:55 2017_x000D_	55.7514	69.2844	229.005	3.9969	2	43.9354	4.9152	172.75	3.01505	65.4447		23.6403	0
19222	Thu Mar 23 11:05:55 2017_x000D_	55.2681	69.9068	223.029	3.89259	2	43.9354	4.9152	172.75	3.01505	65.9723		10.8545	0
19223	Thu Mar 23 11:05:55 2017_x000D_	54.9749	70.1188	221.229	3.86117	2	43.9354	4.9152	172.75	3.01505	66.1315		10.9297	0
19224	Thu Mar 23 11:05:55 2017_x000D_	54.7827	70.4283	219.027	3.82275	2	43.9354	4.9152	172.75	3.01505	66.405		9.4691	14.8052
19225	Thu Mar 23 11:05:55 2017_x000D_	54.4873	70.5395	215.092	3.75406	2	43.4875	5.12241	163.041	2.8456	66.3354		19.3201	0
19226	Thu Mar 23 11:05:55 2017_x000D_	53.9997	70.9602	208.777	3.64384	2	43.4875	5.12241	163.041	2.8456	66.6717		13.4304	0
19227	Thu Mar 23 11:05:55 2017_x000D_	53.6073	71.1757	208.777	3.64384	2	43.4875	5.12241	163.041	2.8456	66.824		16.1519	0
19228	Thu Mar 23 11:05:55 2017_x000D_	53.1155	71.3948	207.559	3.62258	2	43.4875	5.12241	163.041	2.8456	66.9681		10.8586	29.6126
19229	Thu Mar 23 11:05:55 2017_x000D_	52.8222	71.6069	208.777	3.64384	2	42.5917	5.537	127.701	2.22881	66.8573		21.801	0
19230	Thu Mar 23 11:05:55 2017_x000D_	52.1316	71.8331	207.557	3.62256	2	42.5917	5.537	127.701	2.22881	66.979		10.8628	0
19231	Thu Mar 23 11:05:55 2017_x000D_	51.8382	72.0453	208.775	3.64382	2	42.5917	5.537	127.701	2.22881	67.148		8.55862	0
19232	Thu Mar 23 11:05:55 2017_x000D_	51.6438	72.2541	208.777	3.64384	2	42.5917	5.537	127.701	2.22881	67.3284		18.9688	42.6522
19233	Thu Mar 23 11:05:55 2017_x000D_	51.0521	72.477	208.775	3.64382	2	41.6652	6.6154	133.711	2.33369	66.5272		6.72671	0
19234	Thu Mar 23 11:05:55 2017_x000D_	50.8556	72.585	211.257	3.68713	2	41.6652	6.6154	133.711	2.33369	66.6067		8.56081	0
19235	Thu Mar 23 11:05:55 2017_x000D_	50.6612	72.7939	211.258	3.68715	2	41.6652	6.6154	133.711	2.33369	66.7871		17.5711	0
19236	Thu Mar 23 11:05:55 2017_x000D_	50.1709	73.1143	215.087	3.75398	2	41.6652	6.6154	133.711	2.33369	67.0407		9.49193	0
19237	Thu Mar 23 11:05:55 2017_x000D_	49.8748	73.2258	214.192	3.73836	2	41.6652	6.6154	133.711	2.33369	67.1144		17.5845	23.9263
19238	Thu Mar 23 11:05:55 2017_x000D_	49.3841	73.5464	215.086	3.75396	2	40.9882	7.037	121.9	2.12756	67.0372		13.4721	0
19239	Thu Mar 23 11:05:55 2017_x000D_	48.9905	73.7626	215.085	3.75395	2	40.9882	7.037	121.9	2.12756	67.2037		19.3605	0
19240	Thu Mar 23 11:05:56 2017_x000D_	48.5019	74.1842	216.677	3.78173	2	40.9882	7.037	121.9	2.12756	67.5663		10.8953	0
19241	Thu Mar 23 11:05:56 2017_x000D_	48.2076	74.397	215.086	3.75396	2	40.9882	7.037	121.9	2.12756	67.7458		10.8869	14.906
19242	Thu Mar 23 11:05:56 2017_x000D_	47.9135	74.6096	216.677	3.78172	2	40.749	7.4725	121.717	2.12437	67.5183		19.3797	0
19243	Thu Mar 23 11:05:56 2017_x000D_	47.4244	75.0316	215.087	3.75398	2	40.749	7.4725	121.717	2.12437	67.8881		8.57134	0
19244	Thu Mar 23 11:05:56 2017_x000D_	47.2297	75.2407	215.088	3.75399	2	40.749	7.4725	121.717	2.12437	68.0774		20.2338	0
19245	Thu Mar 23 11:05:56 2017_x000D_	46.6386	75.5655	217.38	3.79399	2	40.749	7.4725	121.717	2.12437	68.3472		10.8977	14.8064
19246	Thu Mar 23 11:05:56 2017_x000D_	46.3442	75.7783	214.194	3.73839	2	40.3011	7.6798	126.026	2.19956	68.3661		17.6211	0
19247	Thu Mar 23 11:05:56 2017_x000D_	45.8525	76.0996	215.087	3.75397	2	40.3011	7.6798	126.026	2.19956	68.6446		8.57982	0
19248	Thu Mar 23 11:05:56 2017_x000D_	45.6576	76.3089	215.088	3.75399	2	40.3011	7.6798	126.026	2.19956	68.8378		9.52916	0
19249	Thu Mar 23 11:05:56 2017_x000D_	45.3604	76.421	211.263	3.68724	2	40.3011	7.6798	126.026	2.19956	68.9271		10.9036	18.8181
19250	Thu Mar 23 11:05:56 2017_x000D_	45.0659	76.634	212.665	3.71171	2	39.843	8.1083	126.053	2.20004	68.7245		13.507	0
19251	Thu Mar 23 11:05:56 2017_x000D_	44.6713	76.8508	212.665	3.7117	2	39.843	8.1083	126.053	2.20004	68.9119		8.57982	0
19252	Thu Mar 23 11:05:56 2017_x000D_	44.4764	77.0601	212.666	3.71172	2	39.843	8.1083	126.053	2.20004	69.1073		17.631	0
19253	Thu Mar 23 11:05:56 2017_x000D_	43.9845	77.3817	216.675	3.7817	2	39.843	8.1083	126.053	2.20004	69.3971		6.75878	0
19254	Thu Mar 23 11:05:56 2017_x000D_	43.787	77.4901	214.194	3.73839	2	39.843	8.1083	126.053	2.20004	69.4938		15.1481	48.1407
19255	Thu Mar 23 11:05:56 2017_x000D_	43.3947	77.808	216.675	3.7817	2	40.2094	9.6706	85.0276	1.48401	68.2118		6.00433	0
19256	Thu Mar 23 11:05:56 2017_x000D_	43.1947	77.8156	216.674	3.78168	2	40.2094	9.6706	85.0276	1.48401	68.2104		12.8846	0
19257	Thu Mar 23 11:05:56 2017_x000D_	42.902	78.1299	212.667	3.71173	2	40.2094	9.6706	85.0276	1.48401	68.5122		0	0
19258	Thu Mar 23 11:05:56 2017_x000D_	42.902	78.1299	212.667	3.71173	2	40.2094	9.6706	85.0276	1.48401	68.5122		8.58625	40.2927
19259	Thu Mar 23 11:05:56 2017_x000D_	42.707	78.3394	212.668	3.71175	2	40.3671	11.0044	81.0738	1.41501	67.3756		17.6611	0
19260	Thu Mar 23 11:05:56 2017_x000D_	42.2141	78.6613	208.794	3.64415	2	40.3671	11.0044	81.0738	1.41501	67.6821		10.935	0
19261	Thu Mar 23 11:05:56 2017_x000D_	41.9186	78.8747	202.483	3.53399	2	40.3671	11.0044	81.0738	1.41501	67.888		15.3815	0
19262	Thu Mar 23 11:05:57 2017_x000D_	41.4201	78.9946	187.953	3.28039	2	40.3671	11.0044	81.0738	1.41501	67.9984		3.01704	27.2641
19263	Thu Mar 23 11:05:57 2017_x000D_	41.3196	78.9983	182.206	3.18009	2	40.5451	11.8956	72.3989	1.2636	67.1072		12.0261	0
19264	Thu Mar 23 11:05:57 2017_x000D_	40.919	79.013	164.488	2.87086	2	40.5451	11.8956	72.3989	1.2636	67.1184		6.71415	0
19265	Thu Mar 23 11:05:57 2017_x000D_	40.7158	78.9192	156.554	2.73237	2	40.5451	11.8956	72.3989	1.2636	67.0238		6.00722	0
19266	Thu Mar 23 11:05:57 2017_x000D_	40.5157	78.9267	148.884	2.59852	2	40.5451	11.8956	72.3989	1.2636	67.0311		6.74102	0
19267	Thu Mar 23 11:05:57 2017_x000D_	40.4104	78.7282	142.601	2.48886	2	40.5451	11.8956	72.3989	1.2636	66.8327		12.7304	27.2605
19268	Thu Mar 23 11:05:57 2017_x000D_	40.1024	78.4363	130.64	2.28009	2	40.723	12.7867	66.3262	1.15761	65.6525		6.70221	0
19269	Thu Mar 23 11:05:57 2017_x000D_	39.8995	78.3428	124.395	2.17111	2	40.723	12.7867	66.3262	1.15761	65.5613		17.5641	0
19270	Thu Mar 23 11:05:57 2017_x000D_	39.5859	77.8484	113.229	1.97623	2	40.723	12.7867	66.3262	1.15761	65.0716		9.54568	0
19271	Thu Mar 23 11:05:57 2017_x000D_	39.4779	77.5491	111.649	1.94864	2	40.723	12.7867	66.3262	1.15761	64.7744		24.9624	134.343
19272	Thu Mar 23 11:05:57 2017_x000D_	39.2562	76.7471	111.646	1.94859	2	43.8594	15.983	65.8543	1.14937	60.9382		13.5106	0
19273	Thu Mar 23 11:05:57 2017_x000D_	39.0447	76.3495	111.647	1.94861	2	43.8594	15.983	65.8543	1.14937	60.5582		25.8662	0
19274	Thu Mar 23 11:05:57 2017_x000D_	38.7219	75.55	114.26	1.99421	2	43.8594	15.983	65.8543	1.14937	59.7881		6.76677	0
19275	Thu Mar 23 11:05:57 2017_x000D_	38.6159	75.3509	116.779	2.03818	2	43.8594	15.983	65.8543	1.14937	59.599		9.58283	121.952
19276	Thu Mar 23 11:05:57 2017_x000D_	38.5073	75.0505	120.499	2.10311	2	46.1085	19.3692	56.3507	0.983506	56.1977		13.5374	0
19277	Thu Mar 23 11:05:57 2017_x000D_	38.2954	74.6521	120.499	2.1031	2	46.1085	19.3692	56.3507	0.983506	55.8323		17.6437	0
19278	Thu Mar 23 11:05:57 2017_x000D_	37.98	74.1557	124.368	2.17063	2	46.1085	19.3692	56.3507	0.983506	55.3862		17.6545	0
19279	Thu Mar 23 11:05:57 2017_x000D_	37.6644	73.659	128.354	2.24021	2	46.1085	19.3692	56.3507	0.983506	54.9426		10.925	0
19280	Thu Mar 23 11:05:57 2017_x000D_	37.4548	73.3612	126.692	2.21118	2	46.1085	19.3692	56.3507	0.983506	54.6811		6.77736	65.5026
19281	Thu Mar 23 11:05:57 2017_x000D_	37.3488	73.1617	124.366	2.1706	2	47.3363	21.1747	55.8371	0.974541	52.9377		17.6828	0
19282	Thu Mar 23 11:05:57 2017_x000D_	37.0327	72.6642	128.35	2.24013	2	47.3363	21.1747	55.8371	0.974541	52.5103		8.56265	0
19283	Thu Mar 23 11:05:58 2017_x000D_	36.8255	72.4679	128.351	2.24016	2	47.3363	21.1747	55.8371	0.974541	52.359		10.9309	0
19284	Thu Mar 23 11:05:58 2017_x000D_	36.6157	72.17	130.151	2.27156	2	47.3363	21.1747	55.8371	0.974541	52.11		21.4352	55.4508
19285	Thu Mar 23 11:05:58 2017_x000D_	36.0971	71.6785	130.59	2.27923	2	48.584	22.5384	24.7296	0.431612	50.7018		8.57744	0
19286	Thu Mar 23 11:05:58 2017_x000D_	35.8896	71.4818	130.591	2.27925	2	48.584	22.5384	24.7296	0.431612	50.5629		20.4115	0
19287	Thu Mar 23 11:05:58 2017_x000D_	35.5701	70.8811	128.351	2.24016	2	48.584	22.5384	24.7296	0.431612	50.0637		8.58592	0
19288	Thu Mar 23 11:05:58 2017_x000D_	35.3624	70.6842	128.353	2.24018	2	48.584	22.5384	24.7296	0.431612	49.9282		15.1977	70.5544
19289	Thu Mar 23 11:05:58 2017_x000D_	35.0481	70.2869	125.984	2.19883	2	50.4859	23.9218	51.394	0.896995	48.8677		6.82324	0
19290	Thu Mar 23 11:05:58 2017_x000D_	34.9411	70.0862	128.351	2.24015	2	50.4859	23.9218	51.394	0.896995	48.7113		17.1951	0
19291	Thu Mar 23 11:05:58 2017_x000D_	34.5252	69.6918	128.354	2.24021	2	50.4859	23.9218	51.394	0.896995	48.4731		0	0
19292	Thu Mar 23 11:05:58 2017_x000D_	34.5252	69.6918	128.354	2.24021	2	50.4859	23.9218	51.394	0.896995	48.4731		16.4528	36.9325
19293	Thu Mar 23 11:05:58 2017_x000D_	34.3085	69.188	126.693	2.2112	2	51.3169	24.8301	54.2716	0.947218	47.5069		8.60712	0
19294	Thu Mar 23 11:05:58 2017_x000D_	34.1003	68.9906	126.694	2.21123	2	51.3169	24.8301	54.2716	0.947218	47.3979		15.2408	0
19295	Thu Mar 23 11:05:58 2017_x000D_	33.7852	68.5921	124.379	2.17082	2	51.3169	24.8301	54.2716	0.947218	47.1431		6.79567	0
19296	Thu Mar 23 11:05:58 2017_x000D_	33.5797	68.4968	125.988	2.19891	2	51.3169	24.8301	54.2716	0.947218	47.1316		13.6705	0
19297	Thu Mar 23 11:05:58 2017_x000D_	33.3655	68.0946	125.986	2.19887	2	51.3169	24.8301	54.2716	0.947218	46.8409		6.84212	36.9261
19298	Thu Mar 23 11:05:58 2017_x000D_	33.2581	67.8934	128.35	2.24013	2	52.1478	25.7382	45.5917	0.795726	46.194		12.9422	0
19299	Thu Mar 23 11:05:58 2017_x000D_	32.9453	67.5963	124.383	2.1709	2	52.1478	25.7382	45.5917	0.795726	46.0525		3.06415	0
19300	Thu Mar 23 11:05:58 2017_x000D_	32.9425	67.4942	125.986	2.19887	2	52.1478	25.7382	45.5917	0.795726	45.9609		6.84882	0
19301	Thu Mar 23 11:05:58 2017_x000D_	32.835	67.2928	128.349	2.2401	2	52.1478	25.7382	45.5917	0.795726	45.8232		17.8416	14.6625
19302	Thu Mar 23 11:05:58 2017_x000D_	32.5158	66.791	132.398	2.31077	2	52.345	26.1854	68.745	1.19983	45.1886		11.0079	0
19303	Thu Mar 23 11:05:58 2017_x000D_	32.2051	66.5958	134.517	2.34776	2	52.345	26.1854	68.745	1.19983	45.151		4.31022	0
19304	Thu Mar 23 11:05:59 2017_x000D_	32.1006	66.4972	142.864	2.49344	2	52.345	26.1854	68.745	1.19983	45.1096		6.84513	0
19305	Thu Mar 23 11:05:59 2017_x000D_	31.9928	66.2961	157.653	2.75156	2	52.345	26.1854	68.745	1.19983	44.9787		4.31652	6.54618
19306	Thu Mar 23 11:05:59 2017_x000D_	31.8882	66.1973	166.946	2.91376	2	52.5631	26.1922	62.1803	1.08525	45.0318		9.14322	0
19307	Thu Mar 23 11:05:59 2017_x000D_	31.5836	66.2076	184.702	3.22367	2	52.5631	26.1922	62.1803	1.08525	45.1815		3.03771	0
19308	Thu Mar 23 11:05:59 2017_x000D_	31.4824	66.211	190.857	3.33108	2	52.5631	26.1922	62.1803	1.08525	45.2316		6.09921	0
19309	Thu Mar 23 11:05:59 2017_x000D_	31.2792	66.2176	196.663	3.43241	2	52.5631	26.1922	62.1803	1.08525	45.3325		6.82532	0
19310	Thu Mar 23 11:05:59 2017_x000D_	31.0795	66.3266	212.44	3.70778	2	52.5631	26.1922	62.1803	1.08525	45.5227		6.09293	14.5674
19311	Thu Mar 23 11:05:59 2017_x000D_	30.8765	66.3329	220.635	3.8508	2	52.9888	26.4258	64.3974	1.12395	45.6238		6.83562	0
19312	Thu Mar 23 11:05:59 2017_x000D_	30.6763	66.4417	231.036	4.03234	2	52.9888	26.4258	64.3974	1.12395	45.8162		9.72329	0
19313	Thu Mar 23 11:05:59 2017_x000D_	30.5837	66.7523	235.064	4.10263	2	52.9888	26.4258	64.3974	1.12395	46.1326		19.6681	0
19314	Thu Mar 23 11:05:59 2017_x000D_	30.1917	67.2778	233.282	4.07153	2	52.9888	26.4258	64.3974	1.12395	46.7824		11.0766	6.61351
19315	Thu Mar 23 11:05:59 2017_x000D_	29.9973	67.5917	235.064	4.10263	2	52.9783	26.646	55.479	0.968291	46.954		23.9916	0
19316	Thu Mar 23 11:05:59 2017_x000D_	29.5065	68.2231	229.079	3.99818	2	52.9783	26.646	55.479	0.968291	47.745		11.058	0
19317	Thu Mar 23 11:05:59 2017_x000D_	29.2071	68.4381	226.965	3.96128	2	52.9783	26.646	55.479	0.968291	48.0796		11.0808	0
19318	Thu Mar 23 11:05:59 2017_x000D_	29.0126	68.7521	224.85	3.92437	2	52.9783	26.646	55.479	0.968291	48.4487		11.0604	9.22623
19319	Thu Mar 23 11:05:59 2017_x000D_	28.7131	68.9671	222.89	3.89016	2	53.1859	26.8729	56.1049	0.979216	48.6913		17.371	0
19320	Thu Mar 23 11:05:59 2017_x000D_	28.3179	69.3903	218.239	3.80898	2	53.1859	26.8729	56.1049	0.979216	49.2559		11.0604	0
19321	Thu Mar 23 11:05:59 2017_x000D_	28.0184	69.6053	216.496	3.77856	2	53.1859	26.8729	56.1049	0.979216	49.593		19.6601	0
19322	Thu Mar 23 11:05:59 2017_x000D_	27.5211	70.0321	214.895	3.75062	2	53.1859	26.8729	56.1049	0.979216	50.2135		9.68612	9.22623
19323	Thu Mar 23 11:05:59 2017_x000D_	27.2185	70.1447	213.995	3.73491	2	53.3935	27.0998	46.2511	0.807234	50.3785		19.6643	0
19324	Thu Mar 23 11:05:59 2017_x000D_	26.7211	70.5716	212.457	3.70808	2	53.3935	27.0998	46.2511	0.807234	51.0021		11.0646	0
19325	Thu Mar 23 11:05:59 2017_x000D_	26.4215	70.7867	213.996	3.73493	2	53.3935	27.0998	46.2511	0.807234	51.3423		9.70051	0
19326	Thu Mar 23 11:06:00 2017_x000D_	26.1185	70.8996	214.894	3.7506	2	53.3935	27.0998	46.2511	0.807234	51.5979		17.8972	0
19327	Thu Mar 23 11:06:00 2017_x000D_	25.6179	71.2241	213.995	3.73492	2	53.3935	27.0998	60.3652	1.05357	52.1386		9.70718	0
19328	Thu Mar 23 11:06:00 2017_x000D_	25.3147	71.3371	214.892	3.75058	2	53.3935	27.0998	60.3652	1.05357	52.3962		19.6728	0
19329	Thu Mar 23 11:06:00 2017_x000D_	24.8171	71.7642	216.494	3.77853	2	53.3935	27.0998	60.3652	1.05357	53.0238		8.69824	0
19330	Thu Mar 23 11:06:00 2017_x000D_	24.6192	71.9761	216.494	3.77854	2	53.3935	27.0998	60.3652	1.05357	53.3089		6.86531	0
19331	Thu Mar 23 11:06:00 2017_x000D_	24.4182	72.0855	218.85	3.81966	2	53.3935	27.0998	60.3652	1.05357	53.5096		22.1634	29.7075
19332	Thu Mar 23 11:06:00 2017_x000D_	23.8181	72.5164	218.85	3.81965	2	52.9156	27.9671	87.5973	1.52886	53.21		8.69824	0
19333	Thu Mar 23 11:06:00 2017_x000D_	23.6202	72.7283	218.85	3.81966	2	52.9156	27.9671	87.5973	1.52886	53.4957		22.1742	0
19334	Thu Mar 23 11:06:00 2017_x000D_	23.0198	73.1594	218.85	3.81965	2	52.9156	27.9671	87.5973	1.52886	54.1858		8.70248	0
19335	Thu Mar 23 11:06:00 2017_x000D_	22.8218	73.3714	218.85	3.81966	2	52.9156	27.9671	87.5973	1.52886	54.4719		8.70248	28.1386
19336	Thu Mar 23 11:06:00 2017_x000D_	22.6238	73.5834	218.851	3.81967	2	52.2302	28.6074	121.476	2.12015	53.8459		20.6323	0
19337	Thu Mar 23 11:06:00 2017_x000D_	22.0198	73.9123	216.494	3.77854	2	52.2302	28.6074	121.476	2.12015	54.4537		8.70453	0
19338	Thu Mar 23 11:06:00 2017_x000D_	21.8217	74.1243	216.495	3.77855	2	52.2302	28.6074	121.476	2.12015	54.74		15.3873	0
19339	Thu Mar 23 11:06:00 2017_x000D_	21.4223	74.4461	218.85	3.81965	2	52.2302	28.6074	121.476	2.12015	55.2296		11.0946	0
19340	Thu Mar 23 11:06:00 2017_x000D_	21.1219	74.6618	220.635	3.8508	2	52.2302	28.6074	121.476	2.12015	55.5764		19.7154	47.8958
19341	Thu Mar 23 11:06:00 2017_x000D_	20.6232	75.0898	218.85	3.81965	2	50.6829	29.0008	185.395	3.23576	55.0253		11.097	0
19342	Thu Mar 23 11:06:00 2017_x000D_	20.3227	75.3055	220.634	3.85079	2	50.6829	29.0008	185.395	3.23576	55.3703		8.71096	0
19343	Thu Mar 23 11:06:00 2017_x000D_	20.1245	75.5177	220.635	3.8508	2	50.6829	29.0008	185.395	3.23576	55.6564		19.7239	0
19344	Thu Mar 23 11:06:00 2017_x000D_	19.6256	75.9459	218.85	3.81966	2	50.6829	29.0008	185.395	3.23576	56.2885		11.1037	111.382
19345	Thu Mar 23 11:06:00 2017_x000D_	19.3249	76.1617	220.634	3.85079	2	46.9852	28.6669	180	3.14159	54.9622		17.4241	0
19346	Thu Mar 23 11:06:00 2017_x000D_	18.9285	76.5862	220.635	3.8508	2	46.9852	28.6669	180	3.14159	55.5287		3.08311	0
19347	Thu Mar 23 11:06:01 2017_x000D_	18.8258	76.59	218.85	3.81966	2	46.9852	28.6669	180	3.14159	55.5839		8.71316	0
19348	Thu Mar 23 11:06:01 2017_x000D_	18.6276	76.8023	218.851	3.81967	2	46.9852	28.6669	180	3.14159	55.8674		15.4112	91.8284
19349	Thu Mar 23 11:06:01 2017_x000D_	18.2275	77.1245	216.498	3.77861	2	43.9404	28.3529	180	3.14159	55.1346		6.16322	0
19350	Thu Mar 23 11:06:01 2017_x000D_	18.0222	77.1321	216.497	3.77858	2	43.9404	28.3529	180	3.14159	55.2373		8.7174	0
19351	Thu Mar 23 11:06:01 2017_x000D_	17.8239	77.3445	216.497	3.77859	2	43.9404	28.3529	180	3.14159	55.518		8.71725	0
19352	Thu Mar 23 11:06:01 2017_x000D_	17.6255	77.5568	216.498	3.7786	2	43.9404	28.3529	180	3.14159	55.7987		3.08622	202.49
19353	Thu Mar 23 11:06:01 2017_x000D_	17.5227	77.5607	214.9	3.75072	2	37.7194	25.7343	199.478	3.48155	55.6227		13.0707	0
19354	Thu Mar 23 11:06:01 2017_x000D_	17.2253	77.8791	214.005	3.7351	2	37.7194	25.7343	199.478	3.48155	56.0276		3.08922	0
19355	Thu Mar 23 11:06:01 2017_x000D_	17.1224	77.883	212.472	3.70833	2	37.7194	25.7343	199.478	3.48155	56.0689		6.86325	0
19356	Thu Mar 23 11:06:01 2017_x000D_	17.3307	77.9776	196.827	3.43527	2	37.7194	25.7343	199.478	3.48155	56.0808		6.8926	0
19357	Thu Mar 23 11:06:01 2017_x000D_	17.5323	77.8674	188.13	3.2835	2	37.7194	25.7343	199.478	3.48155	55.9051		12.3181	80.8888
19358	Thu Mar 23 11:06:01 2017_x000D_	17.9426	77.8516	176.156	3.0745	2	35.1273	24.992	180	3.14159	55.5828		3.08345	0
19359	Thu Mar 23 11:06:01 2017_x000D_	18.0453	77.8475	169.651	2.96097	2	35.1273	24.992	180	3.14159	55.5473		3.0586	0
19360	Thu Mar 23 11:06:01 2017_x000D_	18.0486	77.9494	160.943	2.80899	2	35.1273	24.992	180	3.14159	55.6432		3.08358	0
19361	Thu Mar 23 11:06:01 2017_x000D_	18.1513	77.9452	154.294	2.69294	2	35.1273	24.992	180	3.14159	55.6078		0.0189737	86.1341
19362	Thu Mar 23 11:06:01 2017_x000D_	18.1515	77.9446	141.255	2.46536	2	32.3053	24.4631	187.566	3.27365	55.3227		0.00848528	0
19363	Thu Mar 23 11:06:01 2017_x000D_	18.1517	77.9444	133.057	2.32229	2	32.3053	24.4631	187.566	3.27365	55.3225		6.86028	0
19364	Thu Mar 23 11:06:01 2017_x000D_	17.9436	77.8496	118.651	2.07086	2	32.3053	24.4631	187.566	3.27365	55.2845		4.34526	0
19365	Thu Mar 23 11:06:01 2017_x000D_	17.8375	77.751	114.904	2.00546	2	32.3053	24.4631	187.566	3.27365	55.217		12.6468	60.3588
19366	Thu Mar 23 11:06:01 2017_x000D_	17.7212	77.3458	106.777	1.8636	2	30.357	23.961	179.053	3.12506	54.8598		9.22148	0
19367	Thu Mar 23 11:06:01 2017_x000D_	17.7106	77.0386	106.064	1.85117	2	30.357	23.961	179.053	3.12506	54.5634		23.4028	0
19368	Thu Mar 23 11:06:02 2017_x000D_	17.3775	76.3332	109.57	1.91236	2	30.357	23.961	179.053	3.12506	53.9566		12.6823	0
19369	Thu Mar 23 11:06:02 2017_x000D_	17.2604	75.927	112.278	1.95963	2	30.357	23.961	179.053	3.12506	53.5909		12.6889	0
19370	Thu Mar 23 11:06:02 2017_x000D_	17.1432	75.5206	114.894	2.00528	2	30.357	23.961	179.053	3.12506	53.2259		9.72157	39.3938
19371	Thu Mar 23 11:06:02 2017_x000D_	17.0299	75.217	113.306	1.97755	2	29.0445	23.9204	180	3.14159	52.6848		19.4824	0
19372	Thu Mar 23 11:06:02 2017_x000D_	16.8025	74.6087	118.633	2.07054	2	29.0445	23.9204	180	3.14159	52.1457		11.1062	0
19373	Thu Mar 23 11:06:02 2017_x000D_	16.586	74.3084	119.97	2.09387	2	29.0445	23.9204	180	3.14159	51.9053		17.9792	0
19374	Thu Mar 23 11:06:02 2017_x000D_	16.2591	73.8061	124.086	2.16571	2	29.0445	23.9204	180	3.14159	51.4981		6.90338	26.2656
19375	Thu Mar 23 11:06:02 2017_x000D_	16.1487	73.6042	126.591	2.20944	2	28.1694	23.8933	173.411	3.0266	51.1436		22.2629	0
19376	Thu Mar 23 11:06:02 2017_x000D_	15.7149	73.0021	126.591	2.20943	2	28.1694	23.8933	173.411	3.0266	50.6635		8.74139	0
19377	Thu Mar 23 11:06:02 2017_x000D_	15.5015	72.8037	126.593	2.20946	2	28.1694	23.8933	173.411	3.0266	50.5243		8.74563	0
19378	Thu Mar 23 11:06:02 2017_x000D_	15.288	72.6052	126.595	2.20949	2	28.1694	23.8933	173.411	3.0266	50.3863		18.0284	32.8357
19379	Thu Mar 23 11:06:02 2017_x000D_	14.9604	72.1014	122.55	2.13889	2	27.0754	23.8595	178.676	3.11848	49.7399		9.77422	0
19380	Thu Mar 23 11:06:02 2017_x000D_	14.8461	71.7963	126.59	2.20942	2	27.0754	23.8595	178.676	3.11848	49.4721		18.0484	0
19381	Thu Mar 23 11:06:02 2017_x000D_	14.5182	71.2919	122.547	2.13886	2	27.0754	23.8595	178.676	3.11848	49.0664		8.76463	0
19382	Thu Mar 23 11:06:02 2017_x000D_	14.3043	71.0929	122.55	2.1389	2	27.0754	23.8595	178.676	3.11848	48.9295		22.3487	20.8727
19383	Thu Mar 23 11:06:02 2017_x000D_	13.8688	70.4885	122.551	2.13893	2	26.4091	24.0598	186.589	3.25659	48.0924		13.863	0
19384	Thu Mar 23 11:06:02 2017_x000D_	13.6472	70.083	122.55	2.13891	2	26.4091	24.0598	186.589	3.25659	47.7598		6.93833	0
19385	Thu Mar 23 11:06:02 2017_x000D_	13.5362	69.8801	124.986	2.18142	2	26.4091	24.0598	186.589	3.25659	47.5942		6.93402	0
19386	Thu Mar 23 11:06:02 2017_x000D_	13.4255	69.6772	122.549	2.13889	2	26.4091	24.0598	186.589	3.25659	47.4291		22.3919	0
19387	Thu Mar 23 11:06:02 2017_x000D_	12.9892	69.0716	122.551	2.13891	2	26.4091	24.0598	186.589	3.25659	46.9697		8.79212	85.3475
19388	Thu Mar 23 11:06:02 2017_x000D_	12.7747	68.8719	122.553	2.13896	2	24.0702	22.4402	224.188	3.91281	47.7859		19.6443	0
19389	Thu Mar 23 11:06:02 2017_x000D_	12.545	68.2587	122.549	2.13888	2	24.0702	22.4402	224.188	3.91281	47.2458		8.80264	0
19390	Thu Mar 23 11:06:03 2017_x000D_	12.3303	68.0587	122.551	2.13892	2	24.0702	22.4402	224.188	3.91281	47.1049		20.8643	0
19391	Thu Mar 23 11:06:03 2017_x000D_	11.9968	67.4484	119.988	2.09419	2	24.0702	22.4402	224.188	3.91281	46.5994		6.96252	74.7043
19392	Thu Mar 23 11:06:03 2017_x000D_	11.8854	67.2448	122.549	2.13888	2	22.168	20.8332	214.825	3.7494	47.537		15.5776	0
19393	Thu Mar 23 11:06:03 2017_x000D_	11.5592	66.8408	119.991	2.09423	2	22.168	20.8332	214.825	3.7494	47.2149		6.97066	0
19394	Thu Mar 23 11:06:03 2017_x000D_	11.4476	66.637	122.55	2.13891	2	22.168	20.8332	214.825	3.7494	47.0416		11.2376	0
19395	Thu Mar 23 11:06:03 2017_x000D_	11.2286	66.3331	124.085	2.16569	2	22.168	20.8332	214.825	3.7494	46.7965		3.11609	69.714
19396	Thu Mar 23 11:06:03 2017_x000D_	11.2248	66.2293	122.549	2.13889	2	20.4838	19.2321	205.536	3.58728	47.9006		16.7803	0
19397	Thu Mar 23 11:06:03 2017_x000D_	10.998	65.718	124.08	2.1656	2	20.4838	19.2321	205.536	3.58728	47.4439		11.2624	0
19398	Thu Mar 23 11:06:03 2017_x000D_	10.7787	65.4133	122.547	2.13885	2	20.4838	19.2321	205.536	3.58728	47.19		8.84065	0
19399	Thu Mar 23 11:06:03 2017_x000D_	10.5632	65.2123	122.55	2.13889	2	20.4838	19.2321	205.536	3.58728	47.0383		0	0
19400	Thu Mar 23 11:06:03 2017_x000D_	10.5632	65.2123	122.55	2.13889	2	20.4838	19.2321	205.536	3.58728	47.0383		11.2593	35.3042
19401	Thu Mar 23 11:06:03 2017_x000D_	10.3438	64.9078	124.083	2.16565	2	19.4076	18.756	196.925	3.43699	47.0334		9.87289	0
19402	Thu Mar 23 11:06:03 2017_x000D_	10.2284	64.5996	119.992	2.09425	2	19.4076	18.756	196.925	3.43699	46.7535		11.2697	0
19403	Thu Mar 23 11:06:03 2017_x000D_	10.0091	64.2946	113.373	1.97872	2	19.4076	18.756	196.925	3.43699	46.4983		4.40658	0
19404	Thu Mar 23 11:06:03 2017_x000D_	9.90179	64.1943	98.1558	1.71314	2	19.4076	18.756	196.925	3.43699	46.422		3.11938	29.3206
19405	Thu Mar 23 11:06:03 2017_x000D_	9.90585	64.2982	92.1398	1.60814	2	18.5504	18.2865	197.762	3.45159	46.8167		4.40754	0
19406	Thu Mar 23 11:06:03 2017_x000D_	9.80603	64.406	71.8316	1.2537	2	18.5504	18.2865	197.762	3.45159	46.9412		0.0122376	0
19407	Thu Mar 23 11:06:03 2017_x000D_	9.80595	64.4064	64.1089	1.11891	2	18.5504	18.2865	197.762	3.45159	46.9416		0.029821	0
19408	Thu Mar 23 11:06:03 2017_x000D_	9.80536	64.4072	42.7705	0.746485	2	18.5504	18.2865	197.762	3.45159	46.9425		0.0128825	46.4474
19409	Thu Mar 23 11:06:03 2017_x000D_	9.80498	64.4074	34.7126	0.60585	2	17.0257	18.0175	180	3.14159	46.9485		6.94866	0
19410	Thu Mar 23 11:06:03 2017_x000D_	9.90096	64.1966	28.3389	0.494608	2	17.0257	18.0175	180	3.14159	46.7255		9.83625	0
19411	Thu Mar 23 11:06:04 2017_x000D_	10.2086	64.0832	13.6206	0.237725	2	17.0257	18.0175	180	3.14159	46.5674		3.11931	0
19412	Thu Mar 23 11:06:04 2017_x000D_	10.2046	63.9793	10.6996	0.186743	2	17.0257	18.0175	180	3.14159	46.4652		6.98571	92.4551
19413	Thu Mar 23 11:06:04 2017_x000D_	10.4162	64.0765	1.73542	0.0302888	2	13.9464	18.1425	181.324	3.1647	46.0695		15.5951	0
19414	Thu Mar 23 11:06:04 2017_x000D_	10.9358	64.0608	1.73546	0.0302895	2	13.9464	18.1425	181.324	3.1647	46.0169		6.23686	0
19415	Thu Mar 23 11:06:04 2017_x000D_	11.1436	64.0545	1.73546	0.0302895	2	13.9464	18.1425	181.324	3.1647	45.9975		24.9415	0
19416	Thu Mar 23 11:06:04 2017_x000D_	11.9746	64.0293	1.73546	0.0302894	2	13.9464	18.1425	181.324	3.1647	45.9291		12.4646	0
19417	Thu Mar 23 11:06:04 2017_x000D_	12.3899	64.0169	7.44582	0.129954	2	13.9464	18.1425	181.324	3.1647	45.9008		22.006	98.7512
19418	Thu Mar 23 11:06:04 2017_x000D_	13.1126	63.8913	10.7111	0.186944	2	10.6563	18.0397	172.345	3.00799	45.9173		6.97858	0
19419	Thu Mar 23 11:06:04 2017_x000D_	13.3238	63.9888	13.636	0.237993	2	10.6563	18.0397	172.345	3.00799	46.0265		12.8125	0
19420	Thu Mar 23 11:06:04 2017_x000D_	13.7348	63.8727	16.498	0.287944	2	10.6563	18.0397	172.345	3.00799	45.9363		15.8474	0
19421	Thu Mar 23 11:06:04 2017_x000D_	14.2494	63.7534	20.2023	0.352597	2	10.6563	18.0397	172.345	3.00799	45.8547		11.1769	79.3852
19422	Thu Mar 23 11:06:04 2017_x000D_	14.5526	63.5369	19.2876	0.336631	2	8.01377	18.1785	176.423	3.07916	45.8273		19.6243	0
19423	Thu Mar 23 11:06:04 2017_x000D_	15.1665	63.311	19.2873	0.336627	2	8.01377	18.1785	176.423	3.07916	45.6958		6.93432	0
19424	Thu Mar 23 11:06:04 2017_x000D_	15.3699	63.2012	21.9971	0.383921	2	8.01377	18.1785	176.423	3.07916	45.6197		9.32218	0
19425	Thu Mar 23 11:06:04 2017_x000D_	15.6805	63.1919	23.0294	0.401939	2	8.01377	18.1785	176.423	3.07916	45.6616		22.3429	65.8771
19426	Thu Mar 23 11:06:04 2017_x000D_	16.2866	62.7591	23.0263	0.401884	2	5.81894	18.1099	180	3.14159	45.8598		9.30409	0
19427	Thu Mar 23 11:06:04 2017_x000D_	16.5966	62.7499	21.9979	0.383935	2	5.81894	18.1099	180	3.14159	45.9226		19.592	0
19428	Thu Mar 23 11:06:04 2017_x000D_	17.2095	62.5244	21.9983	0.383943	2	5.81894	18.1099	180	3.14159	45.8519		11.1685	0
19429	Thu Mar 23 11:06:04 2017_x000D_	17.5125	62.3081	23.0275	0.401907	2	5.81894	18.1099	180	3.14159	45.7189		9.29201	0
19430	Thu Mar 23 11:06:04 2017_x000D_	17.8221	62.299	21.9987	0.38395	2	5.81894	18.1099	180	3.14159	45.7903		19.5759	76.9296
19431	Thu Mar 23 11:06:04 2017_x000D_	18.4345	62.0737	21.9991	0.383957	2	3.4413	17.1494	196.366	3.42723	47.3602		11.1577	0
19432	Thu Mar 23 11:06:05 2017_x000D_	18.7372	61.8576	23.0288	0.401928	2	3.4413	17.1494	196.366	3.42723	47.2524		22.5122	0
19433	Thu Mar 23 11:06:05 2017_x000D_	19.4521	61.6295	21.9985	0.383946	2	3.4413	17.1494	196.366	3.42723	47.2739		9.77897	0
19434	Thu Mar 23 11:06:05 2017_x000D_	19.758	61.5169	20.1983	0.352526	2	3.4413	17.1494	196.366	3.42723	47.2727		20.7333	13.2898
19435	Thu Mar 23 11:06:05 2017_x000D_	20.3661	61.1885	23.0292	0.401935	2	3.46	16.7068	206.037	3.59602	47.5861		9.76	0
19436	Thu Mar 23 11:06:05 2017_x000D_	20.6714	61.0761	19.2811	0.336519	2	3.46	16.7068	206.037	3.59602	47.5906		12.7367	0
19437	Thu Mar 23 11:06:05 2017_x000D_	21.08	60.9608	21.9983	0.383942	2	3.46	16.7068	206.037	3.59602	47.6328		9.76949	0
19438	Thu Mar 23 11:06:05 2017_x000D_	21.3856	60.8483	20.1969	0.352502	2	3.46	16.7068	206.037	3.59602	47.6424		22.4648	20.9255
19439	Thu Mar 23 11:06:05 2017_x000D_	22.099	60.6207	19.282	0.336534	2	3.65155	17.3775	169.768	2.963	47.0136		11.1336	0
19440	Thu Mar 23 11:06:05 2017_x000D_	22.401	60.405	20.1955	0.352479	2	3.65155	17.3775	169.768	2.963	46.9351		15.7247	0
19441	Thu Mar 23 11:06:05 2017_x000D_	22.9117	60.287	21.9995	0.383964	2	3.65155	17.3775	169.768	2.963	47.0338		9.75334	0
19442	Thu Mar 23 11:06:05 2017_x000D_	23.2168	60.1747	20.1969	0.352503	2	3.65155	17.3775	169.768	2.963	47.0574		19.4933	35.6022
19443	Thu Mar 23 11:06:05 2017_x000D_	23.8266	59.9503	20.1969	0.352503	2	4.04392	18.4975	137.053	2.39203	45.9314		11.1137	0
19444	Thu Mar 23 11:06:05 2017_x000D_	24.128	59.7349	19.2785	0.336473	2	4.04392	18.4975	137.053	2.39203	45.8682		18.7348	0
19445	Thu Mar 23 11:06:05 2017_x000D_	24.7407	59.6141	22.0007	0.383985	2	4.04392	18.4975	137.053	2.39203	46.0319		8.72983	0
19446	Thu Mar 23 11:06:05 2017_x000D_	24.9395	59.4016	21.9983	0.383942	2	4.04392	18.4975	137.053	2.39203	45.9322		12.688	0
19447	Thu Mar 23 11:06:05 2017_x000D_	25.3465	59.2866	19.278	0.336465	2	4.04392	18.4975	137.053	2.39203	46.0169		15.6963	13.2839
19448	Thu Mar 23 11:06:05 2017_x000D_	25.8563	59.1689	23.0348	0.402032	2	4.02521	18.9399	93.0983	1.62487	45.7708		9.72104	0
19449	Thu Mar 23 11:06:05 2017_x000D_	26.1604	59.057	19.2791	0.336484	2	4.02521	18.9399	93.0983	1.62487	45.8186		9.73334	0
19450	Thu Mar 23 11:06:05 2017_x000D_	26.4649	58.945	23.0353	0.402043	2	4.02521	18.9399	93.0983	1.62487	45.8688		16.5541	0
19451	Thu Mar 23 11:06:05 2017_x000D_	26.9706	58.7242	22.0009	0.383988	2	4.02521	18.9399	93.0983	1.62487	45.9269		6.87683	19.9228
19452	Thu Mar 23 11:06:05 2017_x000D_	27.1722	58.6151	19.2774	0.336454	2	3.99714	19.6034	92.7624	1.61901	45.3762		12.6704	0
19453	Thu Mar 23 11:06:05 2017_x000D_	27.5787	58.5005	22.0013	0.383996	2	3.99714	19.6034	92.7624	1.61901	45.4871		6.87277	0
19454	Thu Mar 23 11:06:06 2017_x000D_	27.7802	58.3915	19.2772	0.33645	2	3.99714	19.6034	92.7624	1.61901	45.4989		6.14338	0
19455	Thu Mar 23 11:06:06 2017_x000D_	27.9849	58.3858	19.2785	0.336473	2	3.99714	19.6034	92.7624	1.61901	45.6014		11.0963	13.2809
19456	Thu Mar 23 11:06:06 2017_x000D_	28.2858	58.1707	20.1942	0.352455	2	3.97843	20.0457	94.082	1.64204	45.2146		6.1403	0
19457	Thu Mar 23 11:06:06 2017_x000D_	28.4904	58.1651	20.1955	0.352478	2	3.97843	20.0457	94.082	1.64204	45.3203		13.7413	0
19458	Thu Mar 23 11:06:06 2017_x000D_	28.8934	57.9474	25.7719	0.449804	2	3.97843	20.0457	94.082	1.64204	45.3574		6.87134	0
19459	Thu Mar 23 11:06:06 2017_x000D_	29.0949	57.8385	28.396	0.495603	2	3.97843	20.0457	94.082	1.64204	45.3777		3.08831	0
19460	Thu Mar 23 11:06:06 2017_x000D_	29.1978	57.8355	42.8322	0.747563	2	3.97843	20.0457	94.082	1.64204	45.4322		6.8973	27.904
19461	Thu Mar 23 11:06:06 2017_x000D_	29.102	58.0445	53.2773	0.929864	2	4.60885	20.7296	64.5051	1.12583	44.6354		3.07969	0
19462	Thu Mar 23 11:06:06 2017_x000D_	29.1054	58.1471	67.9348	1.18569	2	4.60885	20.7296	64.5051	1.12583	44.723		0	0
19463	Thu Mar 23 11:06:06 2017_x000D_	29.1054	58.1471	67.9348	1.18569	2	4.60885	20.7296	64.5051	1.12583	44.723		3.07923	0
19464	Thu Mar 23 11:06:06 2017_x000D_	29.1083	58.2497	85.7528	1.49667	2	4.60885	20.7296	64.5051	1.12583	44.8105		3.04691	59.2819
19465	Thu Mar 23 11:06:06 2017_x000D_	29.2098	58.2461	106.295	1.85519	2	6.58396	20.791	4.18183	0.0729868	43.7586		4.36149	0
19466	Thu Mar 23 11:06:06 2017_x000D_	29.1103	58.3521	115.434	2.0147	2	6.58396	20.791	4.18183	0.0729868	43.7981		3.09768	0
19467	Thu Mar 23 11:06:06 2017_x000D_	29.1069	58.2489	121.886	2.12731	2	6.58396	20.791	4.18183	0.0729868	43.7079		6.18627	0
19468	Thu Mar 23 11:06:06 2017_x000D_	29.1002	58.0428	138.466	2.41668	2	6.58396	20.791	4.18183	0.0729868	43.5279		0.0127279	108.951
19469	Thu Mar 23 11:06:06 2017_x000D_	29.0999	58.0431	146.836	2.56277	2	10.132	20.016	355.139	6.19834	42.4952		13.768	0
19470	Thu Mar 23 11:06:06 2017_x000D_	28.6845	57.848	154.802	2.70181	2	10.132	20.016	355.139	6.19834	42.1362		11.1117	0
19471	Thu Mar 23 11:06:06 2017_x000D_	28.3716	57.6498	153.463	2.67844	2	10.132	20.016	355.139	6.19834	41.8209		6.89249	0
19472	Thu Mar 23 11:06:06 2017_x000D_	28.1638	57.5518	150.889	2.6335	2	10.132	20.016	355.139	6.19834	41.6423		26.5584	190.604
19473	Thu Mar 23 11:06:06 2017_x000D_	27.4316	57.0542	146.839	2.56282	2	16.3391	18.6601	330.436	5.76719	39.9644		11.1423	0
19474	Thu Mar 23 11:06:06 2017_x000D_	27.118	56.8552	140.441	2.45115	2	16.3391	18.6601	330.436	5.76719	39.6869		22.2874	0
19475	Thu Mar 23 11:06:07 2017_x000D_	26.4905	56.4575	132.307	2.30918	2	16.3391	18.6601	330.436	5.76719	39.1369		11.2012	0
19476	Thu Mar 23 11:06:07 2017_x000D_	26.2757	56.1521	130.495	2.27757	2	16.3391	18.6601	330.436	5.76719	38.7864		8.75918	0
19477	Thu Mar 23 11:06:07 2017_x000D_	26.0645	55.9505	125.943	2.19812	2	16.3391	18.6601	330.436	5.76719	38.5377		29.3358	324.249
19478	Thu Mar 23 11:06:07 2017_x000D_	25.5252	55.1348	128.284	2.23898	2	26.5847	15.2181	346.031	6.03939	39.9308		24.2813	0
19479	Thu Mar 23 11:06:07 2017_x000D_	24.9922	54.5257	125.944	2.19814	2	26.5847	15.2181	346.031	6.03939	39.3398		0	0
19480	Thu Mar 23 11:06:07 2017_x000D_	24.9922	54.5257	125.944	2.19814	2	26.5847	15.2181	346.031	6.03939	39.3398		20.9128	0
19481	Thu Mar 23 11:06:07 2017_x000D_	24.664	53.9107	128.281	2.23893	2	26.5847	15.2181	346.031	6.03939	38.7402		8.80169	198.902
19482	Thu Mar 23 11:06:07 2017_x000D_	24.4517	53.7082	128.283	2.23896	2	32.8254	12.9795	346.176	6.04191	41.5806		19.9486	0
19483	Thu Mar 23 11:06:07 2017_x000D_	24.0237	53.1993	130.057	2.26993	2	32.8254	12.9795	346.176	6.04191	41.1716		11.2164	0
19484	Thu Mar 23 11:06:07 2017_x000D_	23.708	52.999	132.297	2.30901	2	32.8254	12.9795	346.176	6.04191	41.0449		18.2086	0
19485	Thu Mar 23 11:06:07 2017_x000D_	23.3822	52.4869	136.346	2.37968	2	32.8254	12.9795	346.176	6.04191	40.6203		8.8229	207.252
19486	Thu Mar 23 11:06:07 2017_x000D_	23.1694	52.2839	136.346	2.37968	2	39.095	10.0781	339.488	5.92518	45.1105		13.2408	0
19487	Thu Mar 23 11:06:07 2017_x000D_	22.85	51.9793	140.402	2.45048	2	39.095	10.0781	339.488	5.92518	44.9401		8.82931	0
19488	Thu Mar 23 11:06:07 2017_x000D_	22.637	51.7762	140.402	2.45047	2	39.095	10.0781	339.488	5.92518	44.8285		8.83345	0
19489	Thu Mar 23 11:06:07 2017_x000D_	22.424	51.5729	140.401	2.45046	2	39.095	10.0781	339.488	5.92518	44.7185		8.83987	0
19490	Thu Mar 23 11:06:07 2017_x000D_	22.2108	51.3695	140.4	2.45044	2	39.095	10.0781	339.488	5.92518	44.61		15.601	127.635
19491	Thu Mar 23 11:06:07 2017_x000D_	21.7878	51.067	142.64	2.48954	2	43.1046	8.6555	340.815	5.94834	47.4673		20.003	0
19492	Thu Mar 23 11:06:07 2017_x000D_	21.2579	50.6623	140.713	2.4559	2	43.1046	8.6555	340.815	5.94834	47.3482		8.85476	0
19493	Thu Mar 23 11:06:07 2017_x000D_	21.0443	50.4586	140.712	2.45589	2	43.1046	8.6555	340.815	5.94834	47.2669		6.9808	0
19494	Thu Mar 23 11:06:07 2017_x000D_	20.834	50.359	138.456	2.41651	2	43.1046	8.6555	340.815	5.94834	47.2775		17.7243	114.186
19495	Thu Mar 23 11:06:07 2017_x000D_	20.4065	49.9512	138.455	2.41649	2	46.2697	6.5414	330.829	5.77406	50.5303		8.86324	0
19496	Thu Mar 23 11:06:07 2017_x000D_	20.1927	49.7473	138.455	2.41649	2	46.2697	6.5414	330.829	5.77406	50.4654		8.87173	0
19497	Thu Mar 23 11:06:08 2017_x000D_	19.9787	49.5432	138.454	2.41648	2	46.2697	6.5414	330.829	5.77406	50.4021		17.7498	0
19498	Thu Mar 23 11:06:08 2017_x000D_	19.5506	49.1348	138.453	2.41647	2	46.2697	6.5414	330.829	5.77406	50.2803		8.88021	106.84
19499	Thu Mar 23 11:06:08 2017_x000D_	19.3364	48.9305	138.453	2.41646	2	49.4143	4.86971	344.767	6.01732	53.3482		17.7689	0
19500	Thu Mar 23 11:06:08 2017_x000D_	18.9078	48.5217	138.452	2.41644	2	49.4143	4.86971	344.767	6.01732	53.2554		7.00621	0
19501	Thu Mar 23 11:06:08 2017_x000D_	18.6968	48.4216	136.357	2.37987	2	49.4143	4.86971	344.767	6.01732	53.2948		13.3278	0
19502	Thu Mar 23 11:06:08 2017_x000D_	18.3753	48.115	136.357	2.37987	2	49.4143	4.86971	344.767	6.01732	53.2313		7.04913	139.099
19503	Thu Mar 23 11:06:08 2017_x000D_	18.2643	47.9079	138.451	2.41642	2	53.6625	3.012	346.635	6.04992	57.1723		15.7172	0
19504	Thu Mar 23 11:06:08 2017_x000D_	17.8384	47.6028	136.357	2.37987	2	53.6625	3.012	346.635	6.04992	57.1988		4.44124	0
19505	Thu Mar 23 11:06:08 2017_x000D_	17.7312	47.5007	136.357	2.37987	2	53.6625	3.012	346.635	6.04992	57.1866		4.46659	0
19506	Thu Mar 23 11:06:08 2017_x000D_	17.6235	47.3979	136.357	2.37987	2	53.6625	3.012	346.635	6.04992	57.1744		7.01034	0
19507	Thu Mar 23 11:06:08 2017_x000D_	17.4123	47.2979	138.455	2.41649	2	53.6625	3.012	346.635	6.04992	57.2304		11.3797	142.204
19508	Thu Mar 23 11:06:08 2017_x000D_	17.1937	46.9879	136.357	2.37987	2	58.3048	2.0539	0	0	60.9031		7.0142	0
19509	Thu Mar 23 11:06:08 2017_x000D_	16.9825	46.8876	130.105	2.27075	2	58.3048	2.0539	0	0	60.9721		15.7764	0
19510	Thu Mar 23 11:06:08 2017_x000D_	16.6567	46.4748	119.505	2.08576	2	58.3048	2.0539	0	0	60.8915		3.14565	0
19511	Thu Mar 23 11:06:08 2017_x000D_	16.6533	46.37	112.959	1.97151	2	58.3048	2.0539	0	0	60.8175		9.91356	125.498
19512	Thu Mar 23 11:06:08 2017_x000D_	16.561	46.6873	91.9763	1.60529	2	62.4767	1.7458	0	0	64.2494		3.12652	0
19513	Thu Mar 23 11:06:08 2017_x000D_	16.6652	46.6854	83.0591	1.44966	2	62.4767	1.7458	0	0	64.1737		4.44983	0
19514	Thu Mar 23 11:06:08 2017_x000D_	16.5577	46.5832	73.6145	1.28482	2	62.4767	1.7458	0	0	64.179		3.1209	0
19515	Thu Mar 23 11:06:08 2017_x000D_	16.4537	46.5857	65.4599	1.14249	2	62.4767	1.7458	0	0	64.2552		3.10528	118.264
19516	Thu Mar 23 11:06:08 2017_x000D_	16.5572	46.5843	46.8491	0.817671	2	66.4177	1.6518	0	0	67.1193		6.97597	0
19517	Thu Mar 23 11:06:08 2017_x000D_	16.6534	46.3726	32.0991	0.560235	2	66.4177	1.6518	0	0	66.9062		4.39788	0
19518	Thu Mar 23 11:06:09 2017_x000D_	16.7535	46.2655	28.1362	0.491069	2	66.4177	1.6518	0	0	66.7601		6.94836	0
19519	Thu Mar 23 11:06:09 2017_x000D_	16.9577	46.1562	19.8791	0.346957	2	66.4177	1.6518	0	0	66.5352		15.8628	0
19520	Thu Mar 23 11:06:09 2017_x000D_	17.4736	46.0403	16.1343	0.281597	2	66.4177	1.6518	0	0	66.0747		12.4708	124.752
19521	Thu Mar 23 11:06:09 2017_x000D_	17.8892	46.0315	16.1368	0.281639	2	70.5752	1.565	351.184	6.12932	68.9426		26.5454	0
19522	Thu Mar 23 11:06:09 2017_x000D_	18.7094	45.6995	18.9591	0.330898	2	70.5752	1.565	351.184	6.12932	68.1022		12.8089	0
19523	Thu Mar 23 11:06:09 2017_x000D_	19.121	45.586	16.1348	0.281605	2	70.5752	1.565	351.184	6.12932	67.7155		9.82479	0
19524	Thu Mar 23 11:06:09 2017_x000D_	19.429	45.4747	19.8833	0.347029	2	70.5752	1.565	351.184	6.12932	67.4092		19.6345	144.304
19525	Thu Mar 23 11:06:09 2017_x000D_	20.0445	45.2522	25.5013	0.445082	2	75.3849	1.4995	0	0	70.5469		13.8711	0
19526	Thu Mar 23 11:06:09 2017_x000D_	20.4522	45.0341	25.501	0.445076	2	75.3849	1.4995	0	0	70.0918		16.7077	0
19527	Thu Mar 23 11:06:09 2017_x000D_	20.9637	44.8138	32.1126	0.56047	2	75.3849	1.4995	0	0	69.5543		8.78892	0
19528	Thu Mar 23 11:06:09 2017_x000D_	21.1641	44.6001	32.1115	0.560452	2	75.3849	1.4995	0	0	69.2644		20.7953	153.285
19529	Thu Mar 23 11:06:09 2017_x000D_	21.7753	44.2731	34.5918	0.603741	2	80.4432	0.777901	0	0	73.0326		12.7768	0
19530	Thu Mar 23 11:06:09 2017_x000D_	22.1859	44.16	32.1139	0.560494	2	80.4432	0.777901	0	0	72.6355		8.78481	0
19531	Thu Mar 23 11:06:09 2017_x000D_	22.3861	43.9463	32.1129	0.560476	2	80.4432	0.777901	0	0	72.3473		8.78481	0
19532	Thu Mar 23 11:06:09 2017_x000D_	22.5863	43.7326	32.1119	0.560458	2	80.4432	0.777901	0	0	72.0592		22.3479	0
19533	Thu Mar 23 11:06:09 2017_x000D_	23.1936	43.3012	32.1113	0.560447	2	80.4432	0.777901	0	0	71.3144		6.20522	65.4105
19534	Thu Mar 23 11:06:09 2017_x000D_	23.4004	43.2971	32.1127	0.560473	2	82.6224	0.848701	0	0	72.8637		22.3371	0
19535	Thu Mar 23 11:06:09 2017_x000D_	24.0074	42.8659	32.1122	0.560463	2	82.6224	0.848701	0	0	72.1191		6.91748	0
19536	Thu Mar 23 11:06:09 2017_x000D_	24.2107	42.7571	29.4991	0.514856	2	82.6224	0.848701	0	0	71.8905		20.7563	0
19537	Thu Mar 23 11:06:09 2017_x000D_	24.8208	42.4308	32.113	0.560478	2	82.6224	0.848701	0	0	71.2046		8.77414	68.0104
19538	Thu Mar 23 11:06:09 2017_x000D_	25.0208	42.2174	32.112	0.56046	2	84.7674	1.58241	44.359	0.774211	72.2555		19.5499	0
19539	Thu Mar 23 11:06:10 2017_x000D_	25.6337	41.996	32.114	0.560494	2	84.7674	1.58241	44.359	0.774211	71.6244		11.2227	0
19540	Thu Mar 23 11:06:10 2017_x000D_	25.8304	41.6778	29.4969	0.514817	2	84.7674	1.58241	44.359	0.774211	71.2826		12.3832	0
19541	Thu Mar 23 11:06:10 2017_x000D_	26.2431	41.67	29.4999	0.514871	2	84.7674	1.58241	44.359	0.774211	70.9374		17.542	47.2345
19542	Thu Mar 23 11:06:10 2017_x000D_	26.6429	41.2433	29.4972	0.514824	2	85.5713	2.9362	66.7765	1.16547	70.2851		12.3742	0
19543	Thu Mar 23 11:06:10 2017_x000D_	27.0553	41.2355	29.5002	0.514876	2	85.5713	2.9362	66.7765	1.16547	69.9354		19.8098	0
19544	Thu Mar 23 11:06:10 2017_x000D_	27.5578	40.8071	28.1407	0.491148	2	85.5713	2.9362	66.7765	1.16547	69.2804		11.1511	0
19545	Thu Mar 23 11:06:10 2017_x000D_	27.8608	40.5918	29.4977	0.514832	2	85.5713	2.9362	66.7765	1.16547	68.909		6.18105	0
19546	Thu Mar 23 11:06:10 2017_x000D_	28.0668	40.588	29.4992	0.514859	2	85.5713	2.9362	66.7765	1.16547	68.7345		18.0046	13.2683
19547	Thu Mar 23 11:06:10 2017_x000D_	28.5723	40.2645	30.678	0.535433	2	85.5489	3.37791	45	0.785398	67.8745		6.89736	0
19548	Thu Mar 23 11:06:10 2017_x000D_	28.775	40.156	28.1408	0.491149	2	85.5489	3.37791	45	0.785398	67.6454		11.1427	0
19549	Thu Mar 23 11:06:10 2017_x000D_	29.0778	39.9409	29.4982	0.514841	2	85.5489	3.37791	45	0.785398	67.2743		13.7945	0
19550	Thu Mar 23 11:06:10 2017_x000D_	29.4833	39.7241	29.4984	0.514844	2	85.5489	3.37791	45	0.785398	66.8161		6.89595	26.5362
19551	Thu Mar 23 11:06:10 2017_x000D_	29.686	39.6157	32.1158	0.560527	2	85.504	4.26131	73.9649	1.29093	66.0726		13.7892	0
19552	Thu Mar 23 11:06:10 2017_x000D_	30.0913	39.3989	32.1163	0.560536	2	85.504	4.26131	73.9649	1.29093	65.6142		6.89066	0
19553	Thu Mar 23 11:06:10 2017_x000D_	30.2938	39.2905	29.4987	0.51485	2	85.504	4.26131	73.9649	1.29093	65.3851		13.7838	0
19554	Thu Mar 23 11:06:10 2017_x000D_	30.699	39.0739	29.4989	0.514853	2	85.504	4.26131	73.9649	1.29093	64.9269		8.75513	47.0047
19555	Thu Mar 23 11:06:10 2017_x000D_	30.8985	38.8609	29.4976	0.514829	2	85.2079	5.7999	95.5845	1.66826	63.581		13.7785	0
19556	Thu Mar 23 11:06:10 2017_x000D_	31.3035	38.6443	29.4977	0.514832	2	85.2079	5.7999	95.5845	1.66826	63.1224		3.07847	0
19557	Thu Mar 23 11:06:10 2017_x000D_	31.4061	38.6425	28.1392	0.491122	2	85.2079	5.7999	95.5845	1.66826	63.0339		9.73638	0
19558	Thu Mar 23 11:06:10 2017_x000D_	31.7114	38.5324	32.1181	0.560566	2	85.2079	5.7999	95.5845	1.66826	62.716		8.75089	19.8916
19559	Thu Mar 23 11:06:10 2017_x000D_	31.9108	38.3195	32.117	0.560548	2	85.1743	6.4621	95.5845	1.66826	62.0636		13.7838	0
19560	Thu Mar 23 11:06:10 2017_x000D_	32.316	38.1029	40.4537	0.70605	2	85.1743	6.4621	95.5845	1.66826	61.6047		0.0108167	0
19561	Thu Mar 23 11:06:11 2017_x000D_	32.3163	38.1027	49.0189	0.855542	2	85.1743	6.4621	95.5845	1.66826	61.6043		6.94026	0
19562	Thu Mar 23 11:06:11 2017_x000D_	32.2199	38.313	67.9744	1.18638	2	85.1743	6.4621	95.5845	1.66826	61.7952		3.07864	0
19563	Thu Mar 23 11:06:11 2017_x000D_	32.3225	38.3109	76.3408	1.3324	2	85.1743	6.4621	95.5845	1.66826	61.7062		3.11805	96.8753
19564	Thu Mar 23 11:06:11 2017_x000D_	32.3252	38.4148	94.5709	1.65057	2	84.147	9.52351	94.9523	1.65723	59.3313		3.1359	0
19565	Thu Mar 23 11:06:11 2017_x000D_	32.3277	38.5193	106.811	1.86421	2	84.147	9.52351	94.9523	1.65723	59.3801		0.0108167	0
19566	Thu Mar 23 11:06:11 2017_x000D_	32.3274	38.5191	112.412	1.96197	2	84.147	9.52351	94.9523	1.65723	59.3803		4.35578	0
19567	Thu Mar 23 11:06:11 2017_x000D_	32.4263	38.4128	129.49	2.26002	2	84.147	9.52351	94.9523	1.65723	59.2421		3.09353	74.2744
19568	Thu Mar 23 11:06:11 2017_x000D_	32.3232	38.4147	139.797	2.43991	2	83.5889	11.9356	95.3952	1.66496	57.7002		0.0123693	0
19569	Thu Mar 23 11:06:11 2017_x000D_	32.3233	38.4151	144.427	2.52073	2	83.5889	11.9356	95.3952	1.66496	57.7003		8.83625	0
19570	Thu Mar 23 11:06:11 2017_x000D_	32.112	38.2099	158.307	2.76298	2	83.5889	11.9356	95.3952	1.66496	57.7946		6.95695	0
19571	Thu Mar 23 11:06:11 2017_x000D_	31.9033	38.1088	163.198	2.84835	2	83.5889	11.9356	95.3952	1.66496	57.9348		12.746	54.8036
19572	Thu Mar 23 11:06:11 2017_x000D_	31.4897	38.0116	171.856	2.99945	2	83.0645	13.6855	101.46	1.7708	57.0238		12.7677	0
19573	Thu Mar 23 11:06:11 2017_x000D_	31.0755	37.9138	168.899	2.94784	2	83.0645	13.6855	101.46	1.7708	57.3574		12.3378	0
19574	Thu Mar 23 11:06:11 2017_x000D_	30.6643	37.9208	168.901	2.94789	2	83.0645	13.6855	101.46	1.7708	57.7333		25.563	0
19575	Thu Mar 23 11:06:11 2017_x000D_	29.835	37.725	163.206	2.84849	2	83.0645	13.6855	101.46	1.7708	58.4061		9.81211	0
19576	Thu Mar 23 11:06:11 2017_x000D_	29.5234	37.6256	165.225	2.88372	2	83.0645	13.6855	101.46	1.7708	58.6496		22.6094	53.4804
19577	Thu Mar 23 11:06:11 2017_x000D_	28.7962	37.4277	158.325	2.76329	2	82.7578	15.4416	85.0276	1.48401	58.2687		9.84525	0
19578	Thu Mar 23 11:06:11 2017_x000D_	28.4836	37.3278	156.739	2.73561	2	82.7578	15.4416	85.0276	1.48401	58.5209		18.2309	0
19579	Thu Mar 23 11:06:11 2017_x000D_	27.9588	37.0214	152.8	2.66686	2	82.7578	15.4416	85.0276	1.48401	58.895		11.2984	0
19580	Thu Mar 23 11:06:11 2017_x000D_	27.643	36.8162	146.213	2.55189	2	82.7578	15.4416	85.0276	1.48401	59.1144		22.6044	20.7814
19581	Thu Mar 23 11:06:11 2017_x000D_	27.0109	36.4061	146.213	2.5519	2	82.9419	16.1094	61.1886	1.06794	59.4999		11.3059	0
19582	Thu Mar 23 11:06:12 2017_x000D_	26.6948	36.2009	144.481	2.52168	2	82.9419	16.1094	61.1886	1.06794	59.7278		11.3201	0
19583	Thu Mar 23 11:06:12 2017_x000D_	26.3782	35.9956	146.213	2.55191	2	82.9419	16.1094	61.1886	1.06794	59.9576		22.6477	0
19584	Thu Mar 23 11:06:12 2017_x000D_	25.7449	35.5847	146.214	2.55191	2	82.9419	16.1094	61.1886	1.06794	60.4217		8.9254	32.626
19585	Thu Mar 23 11:06:12 2017_x000D_	25.5314	35.3775	146.212	2.55188	2	83.5499	17.0111	57.4465	1.00263	60.8561		8.92748	0
19586	Thu Mar 23 11:06:12 2017_x000D_	25.3179	35.1702	146.21	2.55184	2	83.5499	17.0111	57.4465	1.00263	60.9977		15.7399	0
19587	Thu Mar 23 11:06:12 2017_x000D_	24.8941	34.8609	148.693	2.59519	2	83.5499	17.0111	57.4465	1.00263	61.3116		9.89554	0
19588	Thu Mar 23 11:06:12 2017_x000D_	24.5799	34.7605	152.783	2.66656	2	83.5499	17.0111	57.4465	1.00263	61.5833		14.0426	41.7432
19589	Thu Mar 23 11:06:12 2017_x000D_	24.1588	34.5561	152.783	2.66657	2	84.3639	18.1396	66.4917	1.1605	62.4032		8.94661	0
19590	Thu Mar 23 11:06:12 2017_x000D_	23.9448	34.3484	152.78	2.66651	2	84.3639	18.1396	66.4917	1.1605	62.5555		12.8898	0
19591	Thu Mar 23 11:06:12 2017_x000D_	23.5267	34.2494	155.471	2.71348	2	84.3639	18.1396	66.4917	1.1605	62.934		15.7915	0
19592	Thu Mar 23 11:06:12 2017_x000D_	23.1015	33.9391	152.781	2.66653	2	84.3639	18.1396	66.4917	1.1605	63.2669		9.91919	0
19593	Thu Mar 23 11:06:12 2017_x000D_	22.7866	33.8383	156.705	2.73501	2	84.3639	18.1396	66.4917	1.1605	63.5469		16.9148	38.1013
19594	Thu Mar 23 11:06:12 2017_x000D_	22.2607	33.635	155.47	2.71346	2	84.9603	19.2609	66.4753	1.16021	64.3262		14.0882	0
19595	Thu Mar 23 11:06:12 2017_x000D_	21.8382	33.43	155.469	2.71345	2	84.9603	19.2609	66.4753	1.16021	64.6928		18.4244	0
19596	Thu Mar 23 11:06:12 2017_x000D_	21.3078	33.1204	154.109	2.68971	2	84.9603	19.2609	66.4753	1.16021	65.1439		9.93154	0
19597	Thu Mar 23 11:06:12 2017_x000D_	20.9925	33.0195	155.469	2.71344	2	84.9603	19.2609	66.4753	1.16021	65.4307		18.4471	56.0353
19598	Thu Mar 23 11:06:12 2017_x000D_	20.4614	32.7096	154.109	2.68971	2	85.5229	21.042	74.2468	1.29585	66.0994		9.94194	0
19599	Thu Mar 23 11:06:12 2017_x000D_	20.1458	32.6085	155.468	2.71342	2	85.5229	21.042	74.2468	1.29585	66.3924		7.0669	0
19600	Thu Mar 23 11:06:12 2017_x000D_	19.9339	32.5056	152.787	2.66664	2	85.5229	21.042	74.2468	1.29585	66.5833		8.99764	0
19601	Thu Mar 23 11:06:12 2017_x000D_	19.7185	32.2969	152.784	2.66658	2	85.5229	21.042	74.2468	1.29585	66.76		19.9303	0
19602	Thu Mar 23 11:06:12 2017_x000D_	19.0859	32.094	152.788	2.66665	2	85.5229	21.042	74.2468	1.29585	67.35		9.00828	85.899
19603	Thu Mar 23 11:06:13 2017_x000D_	18.8702	31.8851	152.785	2.66659	2	85.3774	23.9016	93.3837	1.62985	66.9847		19.953	0
19604	Thu Mar 23 11:06:13 2017_x000D_	18.2369	31.6819	152.789	2.66666	2	85.3774	23.9016	93.3837	1.62985	67.5898		9.01683	0
19605	Thu Mar 23 11:06:13 2017_x000D_	18.0209	31.4729	152.785	2.66661	2	85.3774	23.9016	93.3837	1.62985	67.7807		14.1727	0
19606	Thu Mar 23 11:06:13 2017_x000D_	17.5959	31.2666	152.786	2.66661	2	85.3774	23.9016	93.3837	1.62985	68.1805		11.4591	87.4527
19607	Thu Mar 23 11:06:13 2017_x000D_	17.2754	31.0588	151.338	2.64134	2	82.519	24.4737	128.077	2.23536	65.5751		9.41484	0
19608	Thu Mar 23 11:06:13 2017_x000D_	16.9616	31.063	152.79	2.66668	2	82.519	24.4737	128.077	2.23536	65.8877		11.4699	0
19609	Thu Mar 23 11:06:13 2017_x000D_	16.6408	30.855	151.342	2.64142	2	82.519	24.4737	128.077	2.23536	66.1865		7.16665	0
19610	Thu Mar 23 11:06:13 2017_x000D_	16.5286	30.6441	152.783	2.66657	2	82.519	24.4737	128.077	2.23536	66.2783		14.2023	60.4324
19611	Thu Mar 23 11:06:13 2017_x000D_	16.1027	30.4374	152.784	2.66658	2	80.5406	24.8529	172.75	3.01505	64.6794		6.28252	0
19612	Thu Mar 23 11:06:13 2017_x000D_	15.8933	30.4401	152.787	2.66664	2	80.5406	24.8529	172.75	3.01505	64.8883		9.04444	0
19613	Thu Mar 23 11:06:13 2017_x000D_	15.6766	30.2305	152.784	2.66659	2	80.5406	24.8529	172.75	3.01505	65.0865		17.0924	0
19614	Thu Mar 23 11:06:13 2017_x000D_	15.1454	30.0245	146.26	2.55272	2	80.5406	24.8529	172.75	3.01505	65.5994		4.52741	0
19615	Thu Mar 23 11:06:13 2017_x000D_	15.0371	29.9194	142.178	2.48147	2	80.5406	24.8529	172.75	3.01505	65.6991		0.0192094	38.4989
19616	Thu Mar 23 11:06:13 2017_x000D_	15.0376	29.919	125.724	2.1943	2	79.4204	25.479	154.464	2.6959	64.5357		0	0
19617	Thu Mar 23 11:06:13 2017_x000D_	15.0376	29.919	125.724	2.1943	2	79.4204	25.479	154.464	2.6959	64.5357		6.38597	0
19618	Thu Mar 23 11:06:13 2017_x000D_	15.046	30.1317	107.221	1.87136	2	79.4204	25.479	154.464	2.6959	64.5423		4.42786	0
19619	Thu Mar 23 11:06:13 2017_x000D_	14.9454	30.2397	91.9996	1.6057	2	79.4204	25.479	154.464	2.6959	64.6505		3.15017	93.1228
19620	Thu Mar 23 11:06:13 2017_x000D_	15.0504	30.2386	83.122	1.45075	2	76.4093	24.7249	187.92	3.27982	61.6061		7.06883	0
19621	Thu Mar 23 11:06:13 2017_x000D_	14.9531	30.4532	66.8917	1.16748	2	76.4093	24.7249	187.92	3.27982	61.7226		4.41855	0
19622	Thu Mar 23 11:06:13 2017_x000D_	15.0541	30.346	57.4783	1.00319	2	76.4093	24.7249	187.92	3.27982	61.6122		3.1765	0
19623	Thu Mar 23 11:06:13 2017_x000D_	15.0499	30.2402	42.6111	0.743704	2	76.4093	24.7249	187.92	3.27982	61.6068		7.04177	206.546
19624	Thu Mar 23 11:06:13 2017_x000D_	15.147	30.0265	36.0444	0.629094	2	70.2405	21.6676	193.563	3.37831	55.724		0.0123693	0
19625	Thu Mar 23 11:06:14 2017_x000D_	15.1466	30.0266	27.8917	0.486801	2	70.2405	21.6676	193.563	3.37831	55.7244		6.9865	0
19626	Thu Mar 23 11:06:14 2017_x000D_	15.3524	29.9176	25.2203	0.440178	2	70.2405	21.6676	193.563	3.37831	55.5046		13.9703	0
19627	Thu Mar 23 11:06:14 2017_x000D_	15.7639	29.6996	19.5492	0.341198	2	70.2405	21.6676	193.563	3.37831	55.0655		9.42076	212.108
19628	Thu Mar 23 11:06:14 2017_x000D_	16.0779	29.6956	18.6191	0.324965	2	63.5951	19.2536	187.655	3.2752	48.651		23.7931	0
19629	Thu Mar 23 11:06:14 2017_x000D_	16.8	29.3676	22.4385	0.391627	2	63.5951	19.2536	187.655	3.2752	47.8756		12.8908	0
19630	Thu Mar 23 11:06:14 2017_x000D_	17.215	29.2562	25.2238	0.440238	2	63.5951	19.2536	187.655	3.2752	47.4465		20.9339	0
19631	Thu Mar 23 11:06:14 2017_x000D_	17.8317	28.9297	27.8963	0.486882	2	63.5951	19.2536	187.655	3.2752	46.7752		9.87762	0
19632	Thu Mar 23 11:06:14 2017_x000D_	18.142	28.8196	31.9032	0.556817	2	63.5951	19.2536	187.655	3.2752	46.4488		18.1948	210.598
19633	Thu Mar 23 11:06:14 2017_x000D_	18.654	28.4945	36.0538	0.629258	2	57.1804	16.4021	186.623	3.25719	40.3796		0	0
19634	Thu Mar 23 11:06:14 2017_x000D_	18.654	28.4945	36.0538	0.629258	2	57.1804	16.4021	186.623	3.25719	40.3796		22.4932	0
19635	Thu Mar 23 11:06:14 2017_x000D_	19.2666	28.0622	36.054	0.629261	2	57.1804	16.4021	186.623	3.25719	39.6663		15.6037	0
19636	Thu Mar 23 11:06:14 2017_x000D_	19.6738	27.7386	38.4765	0.671541	2	57.1804	16.4021	186.623	3.25719	39.1824		8.83967	173.427
19637	Thu Mar 23 11:06:14 2017_x000D_	19.8755	27.5238	38.476	0.671534	2	51.8176	14.2436	200.17	3.49362	34.5928		22.4824	0
19638	Thu Mar 23 11:06:14 2017_x000D_	20.4878	27.0917	38.4765	0.671541	2	51.8176	14.2436	200.17	3.49362	33.8619		6.96233	0
19639	Thu Mar 23 11:06:14 2017_x000D_	20.6929	26.9831	36.0536	0.629254	2	51.8176	14.2436	200.17	3.49362	33.631		8.83967	0
19640	Thu Mar 23 11:06:14 2017_x000D_	20.8946	26.7683	36.053	0.629243	2	51.8176	14.2436	200.17	3.49362	33.3632		19.9669	151.933
19641	Thu Mar 23 11:06:14 2017_x000D_	21.4021	26.3377	34.4055	0.60049	2	47.3335	11.8896	199.405	3.48027	29.6848		6.95967	0
19642	Thu Mar 23 11:06:14 2017_x000D_	21.6071	26.2291	31.8981	0.556728	2	47.3335	11.8896	199.405	3.48027	29.4528		11.2349	0
19643	Thu Mar 23 11:06:14 2017_x000D_	21.9131	26.0132	33.481	0.584353	2	47.3335	11.8896	199.405	3.48027	29.0805		18.1499	0
19644	Thu Mar 23 11:06:14 2017_x000D_	22.4239	25.689	34.406	0.600499	2	47.3335	11.8896	199.405	3.48027	28.4765		6.95562	0
19645	Thu Mar 23 11:06:14 2017_x000D_	22.6288	25.5805	31.898	0.556725	2	47.3335	11.8896	199.405	3.48027	28.2447		22.45	139.198
19646	Thu Mar 23 11:06:15 2017_x000D_	23.2402	25.149	31.8974	0.556714	2	43.9795	8.6834	236.284	4.12394	26.4808		6.95422	0
19647	Thu Mar 23 11:06:15 2017_x000D_	23.4451	25.0406	34.4066	0.600508	2	43.9795	8.6834	236.284	4.12394	26.253		18.1366	0
19648	Thu Mar 23 11:06:15 2017_x000D_	23.9555	24.7166	33.4815	0.584363	2	43.9795	8.6834	236.284	4.12394	25.652		11.215	0
19649	Thu Mar 23 11:06:15 2017_x000D_	24.2609	24.501	31.8972	0.556712	2	43.9795	8.6834	236.284	4.12394	25.2788		13.895	88.1755
19650	Thu Mar 23 11:06:15 2017_x000D_	24.6703	24.2844	31.8977	0.55672	2	41.884	6.62241	225.304	3.9323	24.6629		0	0
19651	Thu Mar 23 11:06:15 2017_x000D_	24.6703	24.2844	31.8977	0.55672	2	41.884	6.62241	225.304	3.9323	24.6629		13.895	0
19652	Thu Mar 23 11:06:15 2017_x000D_	25.0797	24.0678	31.8982	0.556728	2	41.884	6.62241	225.304	3.9323	24.2224		8.82271	0
19653	Thu Mar 23 11:06:15 2017_x000D_	25.281	23.8534	31.8971	0.556709	2	41.884	6.62241	225.304	3.9323	23.9284		13.8883	74.2389
19654	Thu Mar 23 11:06:15 2017_x000D_	25.6902	23.6369	31.8976	0.556717	2	40.2147	4.7956	211.41	3.68979	23.7898		6.9408	0
19655	Thu Mar 23 11:06:15 2017_x000D_	25.8947	23.5287	29.2527	0.510556	2	40.2147	4.7956	211.41	3.68979	23.5795		6.94345	0
19656	Thu Mar 23 11:06:15 2017_x000D_	26.0993	23.4205	31.898	0.556725	2	40.2147	4.7956	211.41	3.68979	23.3695		8.82271	0
19657	Thu Mar 23 11:06:15 2017_x000D_	26.3006	23.2061	31.8969	0.556707	2	40.2147	4.7956	211.41	3.68979	23.077		9.8177	0
19658	Thu Mar 23 11:06:15 2017_x000D_	26.6091	23.0969	36.0575	0.629322	2	40.2147	4.7956	211.41	3.68979	22.8046		8.82065	67.4562
19659	Thu Mar 23 11:06:15 2017_x000D_	26.8103	22.8825	36.0569	0.629311	2	38.2949	3.625	207.54	3.62225	22.422		9.8177	0
19660	Thu Mar 23 11:06:15 2017_x000D_	27.1188	22.7733	40.3206	0.703727	2	38.2949	3.625	207.54	3.62225	22.1712		0.0212132	0
19661	Thu Mar 23 11:06:15 2017_x000D_	27.1193	22.7728	57.4661	1.00297	2	38.2949	3.625	207.54	3.62225	22.1705		4.39953	0
19662	Thu Mar 23 11:06:15 2017_x000D_	27.0188	22.8796	66.8275	1.16636	2	38.2949	3.625	207.54	3.62225	22.3135		4.4932	66.8986
19663	Thu Mar 23 11:06:15 2017_x000D_	27.1258	22.9844	76.46	1.33448	2	36.1249	3.1114	180	3.14159	21.8156		3.1632	0
19664	Thu Mar 23 11:06:15 2017_x000D_	27.1287	23.0898	94.6644	1.65221	2	36.1249	3.1114	180	3.14159	21.9105		0.00848528	0
19665	Thu Mar 23 11:06:15 2017_x000D_	27.1285	23.0896	100.466	1.75346	2	36.1249	3.1114	180	3.14159	21.9104		3.20036	0
19666	Thu Mar 23 11:06:15 2017_x000D_	27.1244	22.983	117.531	2.0513	2	36.1249	3.1114	180	3.14159	21.8149		0.0108167	46.032
19667	Thu Mar 23 11:06:15 2017_x000D_	27.1241	22.9832	125.246	2.18595	2	34.5913	3.0619	184.182	3.21458	21.2748		0.0108167	0
19668	Thu Mar 23 11:06:16 2017_x000D_	27.1238	22.9834	133.407	2.32839	2	34.5913	3.0619	184.182	3.21458	21.2751		11.5118	0
19669	Thu Mar 23 11:06:16 2017_x000D_	26.9064	22.6672	144.075	2.51458	2	34.5913	3.0619	184.182	3.21458	21.0577		4.50378	0
19670	Thu Mar 23 11:06:16 2017_x000D_	26.7992	22.5621	148.274	2.58788	2	34.5913	3.0619	184.182	3.21458	20.9994		22.8576	41.4821
19671	Thu Mar 23 11:06:16 2017_x000D_	26.1631	22.1427	148.274	2.58786	2	33.2966	2.5764	180	3.14159	20.8261		9.94797	0
19672	Thu Mar 23 11:06:16 2017_x000D_	25.8481	22.0391	144.079	2.51465	2	33.2966	2.5764	180	3.14159	20.8393		27.331	0
19673	Thu Mar 23 11:06:16 2017_x000D_	25.1039	21.5136	139.804	2.44004	2	33.2966	2.5764	180	3.14159	20.6334		11.5607	0
19674	Thu Mar 23 11:06:16 2017_x000D_	24.8858	21.1959	137.568	2.40102	2	33.2966	2.5764	180	3.14159	20.431		22.5971	0
19675	Thu Mar 23 11:06:16 2017_x000D_	24.3488	20.6677	133.422	2.32865	2	33.2966	2.5764	180	3.14159	20.1831		11.5657	92.8996
19676	Thu Mar 23 11:06:16 2017_x000D_	24.1307	20.3498	126.972	2.21608	2	30.2478	2.0341	180	3.14159	19.3102		7.09329	0
19677	Thu Mar 23 11:06:16 2017_x000D_	23.9189	20.2447	125.281	2.18657	2	30.2478	2.0341	180	3.14159	19.279		21.5608	0
19678	Thu Mar 23 11:06:16 2017_x000D_	23.5863	19.6076	122.851	2.14415	2	30.2478	2.0341	180	3.14159	18.7937		11.5949	0
19679	Thu Mar 23 11:06:16 2017_x000D_	23.3675	19.289	121.36	2.11813	2	30.2478	2.0341	180	3.14159	18.5761		11.5858	60.551
19680	Thu Mar 23 11:06:16 2017_x000D_	23.1488	18.9707	122.852	2.14417	2	28.2942	1.5269	185.584	3.23906	18.1868		23.2023	0
19681	Thu Mar 23 11:06:16 2017_x000D_	22.7109	18.3332	122.852	2.14418	2	28.2942	1.5269	185.584	3.23906	17.7095		7.21257	0
19682	Thu Mar 23 11:06:16 2017_x000D_	22.5994	18.1202	125.276	2.18648	2	28.2942	1.5269	185.584	3.23906	17.5433		16.0859	0
19683	Thu Mar 23 11:06:16 2017_x000D_	22.2726	17.6951	122.853	2.14419	2	28.2942	1.5269	185.584	3.23906	17.2531		7.21927	33.5016
19684	Thu Mar 23 11:06:16 2017_x000D_	22.161	17.4819	125.276	2.18647	2	27.2075	1.26971	180	3.14159	16.9795		9.08592	0
19685	Thu Mar 23 11:06:16 2017_x000D_	21.9451	17.2695	125.278	2.18651	2	27.2075	1.26971	180	3.14159	16.843		6.42034	0
19686	Thu Mar 23 11:06:16 2017_x000D_	21.9382	17.0556	125.274	2.18644	2	27.2075	1.26971	180	3.14159	16.6421		20.6256	0
19687	Thu Mar 23 11:06:16 2017_x000D_	21.5027	16.5236	126.965	2.21596	2	27.2075	1.26971	180	3.14159	16.2858		13.6533	0
19688	Thu Mar 23 11:06:16 2017_x000D_	21.1782	16.2045	131.182	2.28956	2	27.2075	1.26971	180	3.14159	16.1059		9.10499	39.5066
19689	Thu Mar 23 11:06:17 2017_x000D_	20.9619	15.9916	131.183	2.28957	2	25.8913	1.2272	180	3.14159	15.5656		18.8647	0
19690	Thu Mar 23 11:06:17 2017_x000D_	20.63	15.4575	131.483	2.29481	2	25.8913	1.2272	180	3.14159	15.1718		9.11562	0
19691	Thu Mar 23 11:06:17 2017_x000D_	20.4134	15.2444	131.484	2.29483	2	25.8913	1.2272	180	3.14159	15.0496		7.23257	0
19692	Thu Mar 23 11:06:17 2017_x000D_	20.3018	15.0307	129.296	2.25665	2	25.8913	1.2272	180	3.14159	14.8923		18.246	83.6979
19693	Thu Mar 23 11:06:17 2017_x000D_	19.8684	14.604	129.299	2.25669	2	23.2191	2.02911	173.274	3.0242	13.0136		9.13045	0
19694	Thu Mar 23 11:06:17 2017_x000D_	19.6515	14.3905	129.3	2.25671	2	23.2191	2.02911	173.274	3.0242	12.8659		6.44142	0
19695	Thu Mar 23 11:06:17 2017_x000D_	19.6445	14.1759	129.295	2.25663	2	23.2191	2.02911	173.274	3.0242	12.6618		16.0844	0
19696	Thu Mar 23 11:06:17 2017_x000D_	19.2141	13.8562	131.18	2.28952	2	23.2191	2.02911	173.274	3.0242	12.4868		6.44452	60.9126
19697	Thu Mar 23 11:06:17 2017_x000D_	19.207	13.6415	131.175	2.28944	2	21.2245	2.40881	168.986	2.94936	11.4124		14.3193	0
19698	Thu Mar 23 11:06:17 2017_x000D_	18.7798	13.4286	131.181	2.28955	2	21.2245	2.40881	168.986	2.94936	11.2877		6.44762	0
19699	Thu Mar 23 11:06:17 2017_x000D_	18.7726	13.2138	131.177	2.28946	2	21.2245	2.40881	168.986	2.94936	11.0797		11.7047	0
19700	Thu Mar 23 11:06:17 2017_x000D_	18.5517	12.8922	129.296	2.25665	2	21.2245	2.40881	168.986	2.94936	10.8187		3.14704	0
19701	Thu Mar 23 11:06:17 2017_x000D_	18.4468	12.8927	126.974	2.21611	2	21.2245	2.40881	168.986	2.94936	10.8456		9.15376	27.2563
19702	Thu Mar 23 11:06:17 2017_x000D_	18.2294	12.6786	126.976	2.21614	2	20.3368	2.6023	167.118	2.91676	10.2943		0	0
19703	Thu Mar 23 11:06:17 2017_x000D_	18.2294	12.6786	126.976	2.21614	2	20.3368	2.6023	167.118	2.91676	10.2943		6.45362	0
19704	Thu Mar 23 11:06:17 2017_x000D_	18.2222	12.4636	126.971	2.21607	2	20.3368	2.6023	167.118	2.91676	10.0855		4.58011	0
19705	Thu Mar 23 11:06:17 2017_x000D_	18.1133	12.3566	131.174	2.28942	2	20.3368	2.6023	167.118	2.91676	10.0045		3.20936	33.6859
19706	Thu Mar 23 11:06:17 2017_x000D_	18.1092	12.2497	150.729	2.63072	2	19.2295	2.7886	174.714	3.04934	9.5272		0.0127279	0
19707	Thu Mar 23 11:06:17 2017_x000D_	18.1089	12.25	158.764	2.77095	2	19.2295	2.7886	174.714	3.04934	9.52753		4.43276	0
19708	Thu Mar 23 11:06:17 2017_x000D_	18.2108	12.143	180.219	3.14541	2	19.2295	2.7886	174.714	3.04934	9.40971		3.23612	0
19709	Thu Mar 23 11:06:17 2017_x000D_	18.2147	12.2508	189.438	3.30631	2	19.2295	2.7886	174.714	3.04934	9.51646		6.44986	27.2593
19710	Thu Mar 23 11:06:18 2017_x000D_	18.2083	12.0359	209.039	3.64842	2	18.3417	2.9821	155.379	2.71187	9.05478		3.16502	0
19711	Thu Mar 23 11:06:18 2017_x000D_	18.3138	12.0355	215.899	3.76815	2	18.3417	2.9821	155.379	2.71187	9.05344		3.23542	0
19712	Thu Mar 23 11:06:18 2017_x000D_	18.3106	11.9277	226.742	3.95739	2	18.3417	2.9821	155.379	2.71187	8.94565		0.0283019	0
19713	Thu Mar 23 11:06:18 2017_x000D_	18.3111	11.9269	248.172	4.33141	2	18.3417	2.9821	155.379	2.71187	8.94485		4.43745	0
19714	Thu Mar 23 11:06:18 2017_x000D_	18.2095	12.0344	257.39	4.49231	2	18.3417	2.9821	155.379	2.71187	9.05327		4.43504	29.8522
19715	Thu Mar 23 11:06:18 2017_x000D_	18.1077	12.1416	-88.0841	-1.53736	2	17.8638	3.8549	93.6145	1.63388	8.29029		3.22661	0
19716	Thu Mar 23 11:06:18 2017_x000D_	18.1111	12.2491	-82.2299	-1.43518	2	17.8638	3.8549	93.6145	1.63388	8.39784		4.5588	0
19717	Thu Mar 23 11:06:18 2017_x000D_	18.2192	12.3559	-67.4933	-1.17798	2	17.8638	3.8549	93.6145	1.63388	8.50843		3.2328	0
19718	Thu Mar 23 11:06:18 2017_x000D_	18.2228	12.4636	-66.4033	-1.15896	2	17.8638	3.8549	93.6145	1.63388	8.61618		10.2562	21.1036
19719	Thu Mar 23 11:06:18 2017_x000D_	18.3385	12.7853	-64.8774	-1.13232	2	17.6153	4.513	95.3952	1.66496	8.30385		11.7089	0
19720	Thu Mar 23 11:06:18 2017_x000D_	18.5595	13.107	-63.6855	-1.11152	2	17.6153	4.513	95.3952	1.66496	8.64571		23.608	0
19721	Thu Mar 23 11:06:18 2017_x000D_	18.7949	13.8579	-70.2091	-1.22538	2	17.6153	4.513	95.3952	1.66496	9.41906		14.507	0
19722	Thu Mar 23 11:06:18 2017_x000D_	19.0192	14.2863	-70.2111	-1.22541	2	17.6153	4.513	95.3952	1.66496	9.87362		20.4993	14.9227
19723	Thu Mar 23 11:06:18 2017_x000D_	19.2507	14.9292	-75.9228	-1.3251	2	17.3764	4.9493	100.697	1.7575	10.1544		10.2354	0
19724	Thu Mar 23 11:06:18 2017_x000D_	19.3663	15.2502	-79.3715	-1.38529	2	17.3764	4.9493	100.697	1.7575	10.4913		25.7483	0
19725	Thu Mar 23 11:06:18 2017_x000D_	19.3949	16.108	-85.1674	-1.48645	2	17.3764	4.9493	100.697	1.7575	11.3398		10.2344	0
19726	Thu Mar 23 11:06:18 2017_x000D_	19.5104	16.429	-88.112	-1.53784	2	17.3764	4.9493	100.697	1.7575	11.6764		22.4972	27.5014
19727	Thu Mar 23 11:06:18 2017_x000D_	19.5351	17.1785	-88.112	-1.53784	2	17.1182	5.8289	106.925	1.86619	11.6041		12.853	0
19728	Thu Mar 23 11:06:18 2017_x000D_	19.5492	17.6067	-88.112	-1.53784	2	17.1182	5.8289	106.925	1.86619	12.0261		12.8471	0
19729	Thu Mar 23 11:06:18 2017_x000D_	19.5634	18.0347	-88.112	-1.53784	2	17.1182	5.8289	106.925	1.86619	12.4483		19.2644	0
19730	Thu Mar 23 11:06:18 2017_x000D_	19.5845	18.6765	-88.112	-1.53784	2	17.1182	5.8289	106.925	1.86619	13.0822		6.41754	0
19731	Thu Mar 23 11:06:18 2017_x000D_	19.5916	18.8903	-88.112	-1.53784	2	17.1182	5.8289	106.925	1.86619	13.2935		12.835	118.171
19732	Thu Mar 23 11:06:19 2017_x000D_	19.6057	19.3179	-88.112	-1.53784	2	15.8568	9.5605	96.623	1.68639	10.4528		19.2372	0
19733	Thu Mar 23 11:06:19 2017_x000D_	19.6266	19.9588	-82.2414	-1.43538	2	15.8568	9.5605	96.623	1.68639	11.0606		6.41444	0
19734	Thu Mar 23 11:06:19 2017_x000D_	19.6336	20.1725	-82.2408	-1.43537	2	15.8568	9.5605	96.623	1.68639	11.264		19.558	0
19735	Thu Mar 23 11:06:19 2017_x000D_	19.7593	20.8122	-79.3547	-1.385	2	15.8568	9.5605	96.623	1.68639	11.9093		13.2734	81.0215
19736	Thu Mar 23 11:06:19 2017_x000D_	19.8781	21.2384	-82.2433	-1.43542	2	15.3024	12.2037	96.623	1.68639	10.1273		6.40544	0
19737	Thu Mar 23 11:06:19 2017_x000D_	19.8851	21.4518	-82.2428	-1.43541	2	15.3024	12.2037	96.623	1.68639	10.3213		19.2104	0
19738	Thu Mar 23 11:06:19 2017_x000D_	19.9062	22.0918	-82.2411	-1.43538	2	15.3024	12.2037	96.623	1.68639	10.9073		14.3867	0
19739	Thu Mar 23 11:06:19 2017_x000D_	20.1293	22.5163	-82.2452	-1.43545	2	15.3024	12.2037	96.623	1.68639	11.3863		19.1953	148.831
19740	Thu Mar 23 11:06:19 2017_x000D_	20.1503	23.1558	-82.2436	-1.43542	2	14.2137	17.0438	96.623	1.68639	8.52055		9.58718	0
19741	Thu Mar 23 11:06:19 2017_x000D_	20.1608	23.4752	-82.5341	-1.44049	2	14.2137	17.0438	96.623	1.68639	8.75962		15.9866	0
19742	Thu Mar 23 11:06:19 2017_x000D_	20.1783	24.0078	-82.2414	-1.43538	2	14.2137	17.0438	96.623	1.68639	9.16917		13.2334	0
19743	Thu Mar 23 11:06:19 2017_x000D_	20.2968	24.4327	-85.172	-1.48653	2	14.2137	17.0438	96.623	1.68639	9.57079		6.38745	0
19744	Thu Mar 23 11:06:19 2017_x000D_	20.3038	24.6455	-85.1718	-1.48653	2	14.2137	17.0438	96.623	1.68639	9.74039		12.7748	88.7675
19745	Thu Mar 23 11:06:19 2017_x000D_	20.3177	25.0711	-85.1713	-1.48652	2	13.4313	19.8974	97.2504	1.69734	8.61334		19.4727	0
19746	Thu Mar 23 11:06:19 2017_x000D_	20.4429	25.708	-82.2422	-1.4354	2	13.4313	19.8974	97.2504	1.69734	9.10635		15.9475	0
19747	Thu Mar 23 11:06:19 2017_x000D_	20.4603	26.2393	-82.5326	-1.44047	2	13.4313	19.8974	97.2504	1.69734	9.46713		9.57508	0
19748	Thu Mar 23 11:06:19 2017_x000D_	20.4707	26.5583	-82.24	-1.43536	2	13.4313	19.8974	97.2504	1.69734	9.69127		6.37546	394.343
19749	Thu Mar 23 11:06:19 2017_x000D_	20.4777	26.7707	-82.2395	-1.43535	2	17.4936	32.3987	83.1565	1.45135	6.37018		20.2532	0
19750	Thu Mar 23 11:06:19 2017_x000D_	20.7072	27.4056	-82.243	-1.43541	2	17.4936	32.3987	83.1565	1.45135	5.93787		6.37236	0
19751	Thu Mar 23 11:06:19 2017_x000D_	20.7141	27.6179	-82.2425	-1.4354	2	17.4936	32.3987	83.1565	1.45135	5.76434		15.9205	0
19752	Thu Mar 23 11:06:19 2017_x000D_	20.7314	28.1483	-82.5331	-1.44047	2	17.4936	32.3987	83.1565	1.45135	5.34315		6.36936	212.266
19753	Thu Mar 23 11:06:20 2017_x000D_	20.7383	28.3605	-82.5326	-1.44047	2	17.8413	39.4657	82.1288	1.43342	11.4768		4.5188	0
19754	Thu Mar 23 11:06:20 2017_x000D_	20.8462	28.4656	-85.177	-1.48662	2	17.8413	39.4657	82.1288	1.43342	11.4031		12.7357	0
19755	Thu Mar 23 11:06:20 2017_x000D_	20.86	28.8899	-85.1765	-1.48661	2	17.8413	39.4657	82.1288	1.43342	10.9982		6.36337	0
19756	Thu Mar 23 11:06:20 2017_x000D_	20.8669	29.1019	-85.1762	-1.4866	2	17.8413	39.4657	82.1288	1.43342	10.7964		6.36637	99.0861
19757	Thu Mar 23 11:06:20 2017_x000D_	20.8738	29.314	-85.1759	-1.4866	2	17.6966	42.7654	87.6128	1.52913	13.8215		6.36337	0
19758	Thu Mar 23 11:06:20 2017_x000D_	20.8807	29.526	-85.1757	-1.4866	2	17.6966	42.7654	87.6128	1.52913	13.6169		6.36037	0
19759	Thu Mar 23 11:06:20 2017_x000D_	20.8876	29.7379	-85.1754	-1.48659	2	17.6966	42.7654	87.6128	1.52913	13.4126		13.0382	0
19760	Thu Mar 23 11:06:20 2017_x000D_	20.7972	30.163	-82.236	-1.43529	2	17.6966	42.7654	87.6128	1.52913	12.9782		10.0885	0
19761	Thu Mar 23 11:06:20 2017_x000D_	20.9114	30.4793	-72.9386	-1.27302	2	17.6966	42.7654	87.6128	1.52913	12.6997		3.14114	59.6871
19762	Thu Mar 23 11:06:20 2017_x000D_	20.8067	30.4803	-64.709	-1.12938	2	17.8284	44.7506	91.6732	1.6	14.5778		4.51497	0
19763	Thu Mar 23 11:06:20 2017_x000D_	20.6983	30.3759	-48.1665	-0.840664	2	17.8284	44.7506	91.6732	1.6	14.6584		3.16395	0
19764	Thu Mar 23 11:06:20 2017_x000D_	20.6946	30.2705	-37.9384	-0.66215	2	17.8284	44.7506	91.6732	1.6	14.761		7.07647	0
19765	Thu Mar 23 11:06:20 2017_x000D_	20.4822	30.1679	-19.6525	-0.343001	2	17.8284	44.7506	91.6732	1.6	14.8222		4.42552	83.0572
19766	Thu Mar 23 11:06:20 2017_x000D_	20.3815	30.2757	-10.6991	-0.186735	2	18.5867	47.4133	86.4069	1.50808	17.2313		3.10564	0
19767	Thu Mar 23 11:06:20 2017_x000D_	20.278	30.2778	6.87376	0.11997	2	18.5867	47.4133	86.4069	1.50808	17.2188		0.0127279	0
19768	Thu Mar 23 11:06:20 2017_x000D_	20.2783	30.2781	18.6594	0.325668	2	18.5867	47.4133	86.4069	1.50808	17.2185		6.27356	0
19769	Thu Mar 23 11:06:20 2017_x000D_	20.4874	30.2753	31.9377	0.557418	2	18.5867	47.4133	86.4069	1.50808	17.2431		3.13528	87.6751
19770	Thu Mar 23 11:06:20 2017_x000D_	20.5919	30.2739	38.502	0.671986	2	19.1164	50.2874	84.8292	1.48055	20.0678		8.83748	0
19771	Thu Mar 23 11:06:20 2017_x000D_	20.7936	30.0592	42.3189	0.738605	2	19.1164	50.2874	84.8292	1.48055	20.2976		26.4915	0
19772	Thu Mar 23 11:06:20 2017_x000D_	21.398	29.4154	42.3184	0.738595	2	19.1164	50.2874	84.8292	1.48055	20.9963		11.2185	0
19773	Thu Mar 23 11:06:20 2017_x000D_	21.7034	29.1996	40.3329	0.703942	2	19.1164	50.2874	84.8292	1.48055	21.2459		13.2374	35.2892
19774	Thu Mar 23 11:06:21 2017_x000D_	22.0053	28.8778	36.08	0.629714	2	19.5049	51.3977	64.1127	1.11898	22.6583		26.7723	0
19775	Thu Mar 23 11:06:21 2017_x000D_	22.7167	28.339	31.9313	0.557306	2	19.5049	51.3977	64.1127	1.11898	23.2813		13.9006	0
19776	Thu Mar 23 11:06:21 2017_x000D_	23.1261	28.122	31.9317	0.557314	2	19.5049	51.3977	64.1127	1.11898	23.5557		25.0484	0
19777	Thu Mar 23 11:06:21 2017_x000D_	23.8403	27.6895	25.2488	0.440674	2	19.5049	51.3977	64.1127	1.11898	24.1013		8.82271	0
19778	Thu Mar 23 11:06:21 2017_x000D_	24.0416	27.4751	25.2468	0.44064	2	19.5049	51.3977	64.1127	1.11898	24.349		12.8057	52.7376
19779	Thu Mar 23 11:06:21 2017_x000D_	24.4538	27.3642	22.4592	0.391987	2	21.2419	51.6681	37.6951	0.657904	24.5152		22.5999	0
19780	Thu Mar 23 11:06:21 2017_x000D_	25.1742	27.1439	21.4056	0.373598	2	21.2419	51.6681	37.6951	0.657904	24.8375		13.8779	0
19781	Thu Mar 23 11:06:21 2017_x000D_	25.5829	26.9272	21.4046	0.37358	2	21.2419	51.6681	37.6951	0.657904	25.1188		19.615	0
19782	Thu Mar 23 11:06:21 2017_x000D_	26.199	26.7083	21.405	0.373587	2	21.2419	51.6681	37.6951	0.657904	25.4473		11.1993	20.6371
19783	Thu Mar 23 11:06:21 2017_x000D_	26.5039	26.4929	22.4588	0.391979	2	21.8871	51.9067	4.95231	0.0864341	25.8298		12.4448	0
19784	Thu Mar 23 11:06:21 2017_x000D_	26.9187	26.4882	22.4617	0.392031	2	21.8871	51.9067	4.95231	0.0864341	25.9117		20.7918	0
19785	Thu Mar 23 11:06:21 2017_x000D_	27.5311	26.1637	25.2522	0.440734	2	21.8871	51.9067	4.95231	0.0864341	26.3544		18.0839	0
19786	Thu Mar 23 11:06:21 2017_x000D_	28.0398	25.8403	29.3002	0.511385	2	21.8871	51.9067	4.95231	0.0864341	26.7827		6.9302	47.9047
19787	Thu Mar 23 11:06:21 2017_x000D_	28.2439	25.7321	31.9411	0.557478	2	23.4345	51.5125	348.005	6.07384	26.2252		6.21335	0
19788	Thu Mar 23 11:06:21 2017_x000D_	28.451	25.7299	31.9427	0.557505	2	23.4345	51.5125	348.005	6.07384	26.2661		8.80369	0
19789	Thu Mar 23 11:06:21 2017_x000D_	28.6518	25.5159	31.9416	0.557486	2	23.4345	51.5125	348.005	6.07384	26.515		20.7691	0
19790	Thu Mar 23 11:06:21 2017_x000D_	29.2635	25.1917	34.4491	0.60125	2	23.4345	51.5125	348.005	6.07384	26.9585		8.80164	0
19791	Thu Mar 23 11:06:21 2017_x000D_	29.4642	24.9777	34.4483	0.601236	2	23.4345	51.5125	348.005	6.07384	27.2113		19.8767	135.814
19792	Thu Mar 23 11:06:21 2017_x000D_	29.9692	24.5488	36.0936	0.629953	2	26.8455	48.5359	315.235	5.50188	24.1896		6.20435	0
19793	Thu Mar 23 11:06:21 2017_x000D_	30.176	24.5466	36.095	0.629977	2	26.8455	48.5359	315.235	5.50188	24.2194		19.8636	0
19794	Thu Mar 23 11:06:21 2017_x000D_	30.6806	24.1179	34.448	0.601232	2	26.8455	48.5359	315.235	5.50188	24.7173		11.1711	0
19795	Thu Mar 23 11:06:21 2017_x000D_	30.9847	23.903	36.0945	0.629969	2	26.8455	48.5359	315.235	5.50188	24.9782		8.79521	184.508
19796	Thu Mar 23 11:06:22 2017_x000D_	31.1853	23.6892	36.0939	0.629957	2	29.2849	42.8901	282.164	4.9247	19.2947		16.6349	0
19797	Thu Mar 23 11:06:22 2017_x000D_	31.6957	23.4725	34.4486	0.601241	2	29.2849	42.8901	282.164	4.9247	19.5667		11.1644	0
19798	Thu Mar 23 11:06:22 2017_x000D_	31.9996	23.2577	36.0954	0.629983	2	29.2849	42.8901	282.164	4.9247	19.8192		11.2735	0
19799	Thu Mar 23 11:06:22 2017_x000D_	32.1971	22.938	33.5214	0.585059	2	29.2849	42.8901	282.164	4.9247	20.1635		20.7234	121.881
19800	Thu Mar 23 11:06:22 2017_x000D_	32.8075	22.6146	36.0949	0.629975	2	30.9819	39.1988	288.811	5.0407	16.6844		9.75331	0
19801	Thu Mar 23 11:06:22 2017_x000D_	33.1139	22.5059	31.9389	0.557439	2	30.9819	39.1988	288.811	5.0407	16.8285		22.3048	0
19802	Thu Mar 23 11:06:22 2017_x000D_	33.721	22.0767	31.9383	0.557429	2	30.9819	39.1988	288.811	5.0407	17.3398		8.78673	0
19803	Thu Mar 23 11:06:22 2017_x000D_	33.9214	21.8631	31.9373	0.55741	2	30.9819	39.1988	288.811	5.0407	17.5831		20.7059	128.62
19804	Thu Mar 23 11:06:22 2017_x000D_	34.5313	21.54	34.4487	0.601243	2	32.0447	35.0453	273.838	4.77937	13.7323		13.1759	0
19805	Thu Mar 23 11:06:22 2017_x000D_	34.8318	21.2197	33.5217	0.585064	2	32.0447	35.0453	273.838	4.77937	14.1037		9.26733	0
19806	Thu Mar 23 11:06:22 2017_x000D_	35.1407	21.2171	31.9386	0.557434	2	32.0447	35.0453	273.838	4.77937	14.1705		19.8187	0
19807	Thu Mar 23 11:06:22 2017_x000D_	35.6441	20.7893	30.4831	0.532031	2	32.0447	35.0453	273.838	4.77937	14.7034		11.1428	0
19808	Thu Mar 23 11:06:22 2017_x000D_	35.9474	20.5749	31.9369	0.557405	2	32.0447	35.0453	273.838	4.77937	14.9874		20.675	147.085
19809	Thu Mar 23 11:06:22 2017_x000D_	36.5564	20.2523	29.2893	0.511194	2	32.9198	30.2212	276.623	4.82798	10.6115		6.89261	0
19810	Thu Mar 23 11:06:22 2017_x000D_	36.7594	20.1447	31.9379	0.557421	2	32.9198	30.2212	276.623	4.82798	10.7832		13.7771	0
19811	Thu Mar 23 11:06:22 2017_x000D_	37.1652	19.9297	31.9383	0.557428	2	32.9198	30.2212	276.623	4.82798	11.1328		15.4505	0
19812	Thu Mar 23 11:06:22 2017_x000D_	37.5681	19.6089	29.2882	0.511176	2	32.9198	30.2212	276.623	4.82798	11.5857		9.72285	154.113
19813	Thu Mar 23 11:06:22 2017_x000D_	37.8736	19.5007	30.4835	0.532037	2	32.2753	25.1247	267.613	4.67072	7.93539		11.1303	0
19814	Thu Mar 23 11:06:22 2017_x000D_	38.1766	19.2866	31.9382	0.557426	2	32.2753	25.1247	267.613	4.67072	8.30113		13.7637	0
19815	Thu Mar 23 11:06:22 2017_x000D_	38.582	19.0718	31.9386	0.557434	2	32.2753	25.1247	267.613	4.67072	8.7414		8.76977	0
19816	Thu Mar 23 11:06:22 2017_x000D_	38.782	18.8586	31.9375	0.557415	2	32.2753	25.1247	267.613	4.67072	9.03334		13.7623	86.1252
19817	Thu Mar 23 11:06:23 2017_x000D_	39.1874	18.6439	31.938	0.557423	2	32.4052	22.2568	267.613	4.67072	7.68448		8.76771	0
19818	Thu Mar 23 11:06:23 2017_x000D_	39.3873	18.4307	31.937	0.557405	2	32.4052	22.2568	267.613	4.67072	7.96171		12.6648	0
19819	Thu Mar 23 11:06:23 2017_x000D_	39.7952	18.3219	34.4527	0.601314	2	32.4052	22.2568	267.613	4.67072	8.37231		3.17503	0
19820	Thu Mar 23 11:06:23 2017_x000D_	39.7925	18.2161	31.9374	0.557413	2	32.4052	22.2568	267.613	4.67072	8.42018		11.1187	0
19821	Thu Mar 23 11:06:23 2017_x000D_	40.0951	18.0021	33.5246	0.585115	2	32.4052	22.2568	267.613	4.67072	8.78846		4.37859	79.5455
19822	Thu Mar 23 11:06:23 2017_x000D_	40.1949	17.8956	29.285	0.511119	2	32.5252	19.608	267.613	4.67072	7.85854		9.2252	0
19823	Thu Mar 23 11:06:23 2017_x000D_	40.5024	17.8936	27.9103	0.487126	2	32.5252	19.608	267.613	4.67072	8.15934		8.75336	0
19824	Thu Mar 23 11:06:23 2017_x000D_	40.7016	17.6804	14.9234	0.260462	2	32.5252	19.608	267.613	4.67072	8.40055		3.18419	0
19825	Thu Mar 23 11:06:23 2017_x000D_	40.6987	17.5743	6.28834	0.109752	2	32.5252	19.608	267.613	4.67072	8.42271		3.087	59.6891
19826	Thu Mar 23 11:06:23 2017_x000D_	40.5958	17.5743	-11.8333	-0.20653	2	32.6152	17.6204	273.219	4.76856	7.98073		4.47388	0
19827	Thu Mar 23 11:06:23 2017_x000D_	40.4906	17.4686	-21.3515	-0.372653	2	32.6152	17.6204	273.219	4.76856	7.87686		3.08112	0
19828	Thu Mar 23 11:06:23 2017_x000D_	40.5933	17.4677	-28.0434	-0.48945	2	32.6152	17.6204	273.219	4.76856	7.97956		3.15737	0
19829	Thu Mar 23 11:06:23 2017_x000D_	40.5964	17.5729	-47.0792	-0.821687	2	32.6152	17.6204	273.219	4.76856	7.98134		6.16219	46.4396
19830	Thu Mar 23 11:06:23 2017_x000D_	40.8018	17.5713	-55.2488	-0.964274	2	32.6853	16.074	271.4	4.73682	8.25345		3.17519	0
19831	Thu Mar 23 11:06:23 2017_x000D_	40.8047	17.6771	-61.6564	-1.07611	2	32.6853	16.074	271.4	4.73682	8.27615		10.0713	0
19832	Thu Mar 23 11:06:23 2017_x000D_	40.9155	17.994	-70.7921	-1.23556	2	32.6853	16.074	271.4	4.73682	8.45119		4.46963	0
19833	Thu Mar 23 11:06:23 2017_x000D_	41.021	18.0992	-79.9174	-1.39482	2	32.6853	16.074	271.4	4.73682	8.57819		12.706	46.4575
19834	Thu Mar 23 11:06:23 2017_x000D_	41.0316	18.5226	-85.6714	-1.49525	2	32.7553	14.527	271.4	4.73682	9.19032		10.0532	0
19835	Thu Mar 23 11:06:23 2017_x000D_	41.142	18.839	-88.5889	-1.54617	2	32.7553	14.527	271.4	4.73682	9.43027		25.507	0
19836	Thu Mar 23 11:06:23 2017_x000D_	41.0603	19.6853	-85.8155	-1.49776	2	32.7553	14.527	271.4	4.73682	9.77656		12.6818	0
19837	Thu Mar 23 11:06:23 2017_x000D_	41.0707	20.1079	-85.815	-1.49775	2	32.7553	14.527	271.4	4.73682	10.0146		22.1826	0
19838	Thu Mar 23 11:06:24 2017_x000D_	41.0888	20.8471	-79.9065	-1.39463	2	32.7553	14.527	271.4	4.73682	10.459		0	61.0034
19839	Thu Mar 23 11:06:24 2017_x000D_	41.0888	20.8471	-79.9065	-1.39463	2	32.4076	12.5235	266.385	4.6493	12.0269		20.0561	0
19840	Thu Mar 23 11:06:24 2017_x000D_	41.3088	21.4784	-74.3348	-1.29739	2	32.4076	12.5235	266.385	4.6493	12.6262		9.50396	0
19841	Thu Mar 23 11:06:24 2017_x000D_	41.3167	21.7951	-73.5786	-1.28419	2	32.4076	12.5235	266.385	4.6493	12.8583		16.1557	0
19842	Thu Mar 23 11:06:24 2017_x000D_	41.4317	22.3212	-71.643	-1.25041	2	32.4076	12.5235	266.385	4.6493	13.3203		11.3876	88.3213
19843	Thu Mar 23 11:06:24 2017_x000D_	41.6441	22.6358	-70.7669	-1.23511	2	31.8806	9.62701	271.613	4.74053	16.2651		16.1404	0
19844	Thu Mar 23 11:06:24 2017_x000D_	41.759	23.1614	-69.0333	-1.20486	2	31.8806	9.62701	271.613	4.74053	16.756		11.3727	0
19845	Thu Mar 23 11:06:24 2017_x000D_	41.9711	23.4756	-68.0431	-1.18758	2	31.8806	9.62701	271.613	4.74053	17.1348		20.0078	0
19846	Thu Mar 23 11:06:24 2017_x000D_	42.1908	24.1053	-68.0421	-1.18756	2	31.8806	9.62701	271.613	4.74053	17.7742		6.31685	100.402
19847	Thu Mar 23 11:06:24 2017_x000D_	42.1959	24.3158	-68.0398	-1.18752	2	31.5924	6.2927	267.613	4.67072	20.9109		11.3477	0
19848	Thu Mar 23 11:06:24 2017_x000D_	42.4077	24.6292	-69.0358	-1.2049	2	31.5924	6.2927	267.613	4.67072	21.2884		11.3544	0
19849	Thu Mar 23 11:06:24 2017_x000D_	42.6196	24.9428	-68.0448	-1.18761	2	31.5924	6.2927	267.613	4.67072	21.6662		19.2114	0
19850	Thu Mar 23 11:06:24 2017_x000D_	42.7366	25.5724	-65.4106	-1.14163	2	31.5924	6.2927	267.613	4.67072	22.2688		9.98215	0
19851	Thu Mar 23 11:06:24 2017_x000D_	42.8464	25.8865	-69.0345	-1.20488	2	31.5924	6.2927	267.613	4.67072	22.5958		22.6539	63.2721
19852	Thu Mar 23 11:06:24 2017_x000D_	43.2693	26.5121	-69.0398	-1.20497	2	32.3398	4.3205	315.198	5.50124	24.737		9.45875	0
19853	Thu Mar 23 11:06:24 2017_x000D_	43.2769	26.8273	-68.0418	-1.18755	2	32.3398	4.3205	315.198	5.50124	25.0235		19.9299	0
19854	Thu Mar 23 11:06:24 2017_x000D_	43.4956	27.4546	-68.0408	-1.18754	2	32.3398	4.3205	315.198	5.50124	25.6834		14.0597	0
19855	Thu Mar 23 11:06:24 2017_x000D_	43.7093	27.8717	-68.0421	-1.18756	2	32.3398	4.3205	315.198	5.50124	26.152		6.29279	68.2777
19856	Thu Mar 23 11:06:24 2017_x000D_	43.7143	28.0814	-68.0398	-1.18752	2	34.3621	3.27641	349.041	6.09191	26.5095		21.0688	0
19857	Thu Mar 23 11:06:24 2017_x000D_	44.0344	28.7065	-65.4066	-1.14156	2	34.3621	3.27641	349.041	6.09191	27.2074		12.9779	0
19858	Thu Mar 23 11:06:24 2017_x000D_	44.1462	29.1244	-68.0401	-1.18752	2	34.3621	3.27641	349.041	6.09191	27.6378		19.8768	0
19859	Thu Mar 23 11:06:24 2017_x000D_	44.3644	29.75	-68.0392	-1.18751	2	34.3621	3.27641	349.041	6.09191	28.3001		8.80142	80.1966
19860	Thu Mar 23 11:06:25 2017_x000D_	44.5726	29.9567	-68.0428	-1.18757	2	37.0112	2.91811	351.681	6.138	28.076		19.8607	0
19861	Thu Mar 23 11:06:25 2017_x000D_	44.7906	30.5818	-68.0418	-1.18755	2	37.0112	2.91811	351.681	6.138	28.7367		9.92043	0
19862	Thu Mar 23 11:06:25 2017_x000D_	44.8996	30.894	-71.6607	-1.25072	2	37.0112	2.91811	351.681	6.138	29.0668		19.8379	0
19863	Thu Mar 23 11:06:25 2017_x000D_	45.1173	31.5184	-71.661	-1.25072	2	37.0112	2.91811	351.681	6.138	29.7268		9.91463	100.33
19864	Thu Mar 23 11:06:25 2017_x000D_	45.226	31.8305	-68.0398	-1.18752	2	40.2656	3.6885	7.56647	0.13206	28.5758		6.99971	0
19865	Thu Mar 23 11:06:25 2017_x000D_	45.3325	32.0381	-70.7785	-1.23532	2	40.2656	3.6885	7.56647	0.13206	28.7988		12.9224	0
19866	Thu Mar 23 11:06:25 2017_x000D_	45.4435	32.4543	-68.0388	-1.1875	2	40.2656	3.6885	7.56647	0.13206	29.2281		16.8436	0
19867	Thu Mar 23 11:06:25 2017_x000D_	45.6584	32.973	-69.0373	-1.20493	2	40.2656	3.6885	7.56647	0.13206	29.7769		6.98897	0
19868	Thu Mar 23 11:06:25 2017_x000D_	45.7647	33.1803	-71.6638	-1.25077	2	40.2656	3.6885	7.56647	0.13206	30.0001		19.7866	87.441
19869	Thu Mar 23 11:06:25 2017_x000D_	45.9818	33.8031	-71.6641	-1.25077	2	43.0806	4.44431	7.81383	0.136377	29.5018		9.88901	0
19870	Thu Mar 23 11:06:25 2017_x000D_	46.0902	34.1144	-68.0382	-1.18749	2	43.0806	4.44431	7.81383	0.136377	29.8223		13.9484	0
19871	Thu Mar 23 11:06:25 2017_x000D_	46.3024	34.5281	-68.0395	-1.18751	2	43.0806	4.44431	7.81383	0.136377	30.2558		6.25359	0
19872	Thu Mar 23 11:06:25 2017_x000D_	46.3071	34.7365	-68.0372	-1.18747	2	43.0806	4.44431	7.81383	0.136377	30.4635		8.75056	118.302
19873	Thu Mar 23 11:06:25 2017_x000D_	46.5144	34.9417	-68.0408	-1.18754	2	47.0086	4.7923	0	0	30.1535		12.4982	0
19874	Thu Mar 23 11:06:25 2017_x000D_	46.5239	35.3582	-68.0362	-1.18746	2	47.0086	4.7923	0	0	30.5697		4.37213	0
19875	Thu Mar 23 11:06:25 2017_x000D_	46.6276	35.4606	-71.6668	-1.25082	2	47.0086	4.7923	0	0	30.6707		6.9581	0
19876	Thu Mar 23 11:06:25 2017_x000D_	46.7334	35.667	-69.0385	-1.20495	2	47.0086	4.7923	0	0	30.8759		9.87767	111.685
19877	Thu Mar 23 11:06:25 2017_x000D_	46.8418	35.9779	-70.7824	-1.23539	2	50.7158	5.1332	0	0	31.087		3.11476	0
19878	Thu Mar 23 11:06:25 2017_x000D_	46.8441	36.0817	-71.6672	-1.25083	2	50.7158	5.1332	0	0	31.1897		11.188	0
19879	Thu Mar 23 11:06:25 2017_x000D_	47.0532	36.3905	-65.392	-1.14131	2	50.7158	5.1332	0	0	31.4712		12.8633	0
19880	Thu Mar 23 11:06:25 2017_x000D_	47.1633	36.8049	-55.0481	-0.960771	2	50.7158	5.1332	0	0	31.8703		3.12058	0
19881	Thu Mar 23 11:06:26 2017_x000D_	47.1653	36.9089	-48.7217	-0.850355	2	50.7158	5.1332	0	0	31.9734		6.83574	78.915
19882	Thu Mar 23 11:06:26 2017_x000D_	47.3696	37.0098	-38.3494	-0.669322	2	53.3285	5.43871	5.14544	0.0898048	32.1285		4.36147	0
19883	Thu Mar 23 11:06:26 2017_x000D_	47.4728	37.1122	-34.1874	-0.596683	2	53.3285	5.43871	5.14544	0.0898048	32.2102		6.84242	0
19884	Thu Mar 23 11:06:26 2017_x000D_	47.6772	37.2134	-17.9193	-0.31275	2	53.3285	5.43871	5.14544	0.0898048	32.2733		6.95536	0
19885	Thu Mar 23 11:06:26 2017_x000D_	47.7828	37.4198	-11.2266	-0.195941	2	53.3285	5.43871	5.14544	0.0898048	32.4584		9.09709	124.888
19886	Thu Mar 23 11:06:26 2017_x000D_	48.086	37.4151	0.975283	0.0170219	2	57.4905	5.35101	0	0	33.4148		6.06381	0
19887	Thu Mar 23 11:06:26 2017_x000D_	48.2881	37.4118	6.85095	0.119572	2	57.4905	5.35101	0	0	33.3553		18.1795	0
19888	Thu Mar 23 11:06:26 2017_x000D_	48.894	37.4017	12.6144	0.220163	2	57.4905	5.35101	0	0	33.1835		13.5927	0
19889	Thu Mar 23 11:06:26 2017_x000D_	49.2931	37.1872	12.6114	0.22011	2	57.4905	5.35101	0	0	32.8746		9.08529	85.5886
19890	Thu Mar 23 11:06:26 2017_x000D_	49.5959	37.1821	13.2083	0.230528	2	60.3405	5.22121	355.048	6.19675	33.7186		12.48	0
19891	Thu Mar 23 11:06:26 2017_x000D_	49.9969	37.0714	10.2065	0.178137	2	60.3405	5.22121	355.048	6.19675	33.4877		21.3708	0
19892	Thu Mar 23 11:06:26 2017_x000D_	50.6998	36.9557	6.84642	0.119493	2	60.3405	5.22121	355.048	6.19675	33.1666		12.4713	0
19893	Thu Mar 23 11:06:26 2017_x000D_	51.1005	36.845	3.90941	0.068232	2	60.3405	5.22121	355.048	6.19675	32.946		24.1623	0
19894	Thu Mar 23 11:06:26 2017_x000D_	51.9058	36.8316	3.91062	0.0682532	2	60.3405	5.22121	355.048	6.19675	32.7164		9.55488	105.168
19895	Thu Mar 23 11:06:26 2017_x000D_	52.2051	36.7227	0.956723	0.016698	2	63.8444	5.1125	0	0	33.685		21.1259	0
19896	Thu Mar 23 11:06:26 2017_x000D_	52.9092	36.711	0.956703	0.0166976	2	63.8444	5.1125	0	0	33.4372		9.56588	0
19897	Thu Mar 23 11:06:26 2017_x000D_	53.2125	36.8094	-1.85161	-0.0323166	2	63.8444	5.1125	0	0	33.4325		21.1049	0
19898	Thu Mar 23 11:06:26 2017_x000D_	53.9159	36.7977	-1.99299	-0.0347842	2	63.8444	5.1125	0	0	33.2043		6.02486	92.0597
19899	Thu Mar 23 11:06:26 2017_x000D_	54.1167	36.7943	-1.9933	-0.0347897	2	66.9106	4.9897	356.162	6.21621	34.2814		12.0437	0
19900	Thu Mar 23 11:06:26 2017_x000D_	54.5181	36.7876	-1.99394	-0.0348007	2	66.9106	4.9897	356.162	6.21621	34.1274		18.0595	0
19901	Thu Mar 23 11:06:26 2017_x000D_	55.12	36.7775	-1.99494	-0.0348183	2	66.9106	4.9897	356.162	6.21621	33.904		9.0193	0
19902	Thu Mar 23 11:06:26 2017_x000D_	55.4206	36.7724	-1.85497	-0.0323753	2	66.9106	4.9897	356.162	6.21621	33.7959		18.3185	79.9177
19903	Thu Mar 23 11:06:27 2017_x000D_	56.024	36.866	0.962903	0.0168058	2	69.5504	4.632	6.24376	0.108974	34.957		9.0223	0
19904	Thu Mar 23 11:06:27 2017_x000D_	56.3247	36.8609	0.962867	0.0168052	2	69.5504	4.632	6.24376	0.108974	34.8371		18.2862	0
19905	Thu Mar 23 11:06:27 2017_x000D_	56.9236	36.7475	3.91803	0.0683825	2	69.5504	4.632	6.24376	0.108974	34.5086		12.0077	0
19906	Thu Mar 23 11:06:27 2017_x000D_	57.3238	36.7408	3.91866	0.0683935	2	69.5504	4.632	6.24376	0.108974	34.3579		8.99825	105.065
19907	Thu Mar 23 11:06:27 2017_x000D_	57.6237	36.7358	3.77837	0.065945	2	73.0509	4.52351	357.288	6.23586	35.716		12.0017	0
19908	Thu Mar 23 11:06:27 2017_x000D_	58.0237	36.7291	3.77894	0.0659549	2	73.0509	4.52351	357.288	6.23586	35.5389		21.2203	0
19909	Thu Mar 23 11:06:27 2017_x000D_	58.7216	36.6139	0.956732	0.0166981	2	73.0509	4.52351	357.288	6.23586	35.1443		11.9897	0
19910	Thu Mar 23 11:06:27 2017_x000D_	59.1212	36.6072	0.956695	0.0166975	2	73.0509	4.52351	357.288	6.23586	34.9771		17.9725	0
19911	Thu Mar 23 11:06:27 2017_x000D_	59.7202	36.5972	0.956747	0.0166984	2	73.0509	4.52351	357.288	6.23586	34.7337		11.9747	112.26
19912	Thu Mar 23 11:06:27 2017_x000D_	60.1193	36.5905	0.956708	0.0166977	2	76.779	4.2011	0	0	36.4228		17.9545	0
19913	Thu Mar 23 11:06:27 2017_x000D_	60.7177	36.5806	0.956706	0.0166977	2	76.779	4.2011	0	0	36.1441		11.9627	0
19914	Thu Mar 23 11:06:27 2017_x000D_	61.1164	36.5739	0.956722	0.016698	2	76.779	4.2011	0	0	35.9627		17.9365	0
19915	Thu Mar 23 11:06:27 2017_x000D_	61.7142	36.5639	0.956717	0.0166979	2	76.779	4.2011	0	0	35.6973		9.47467	98.115
19916	Thu Mar 23 11:06:27 2017_x000D_	62.0144	36.662	-1.865	-0.0325504	2	80.0478	4.3065	359.094	6.26737	37.0416		8.96525	0
19917	Thu Mar 23 11:06:27 2017_x000D_	62.3132	36.657	-2.00644	-0.035019	2	80.0478	4.3065	359.094	6.26737	36.8927		17.9125	0
19918	Thu Mar 23 11:06:27 2017_x000D_	62.9102	36.647	-2.00745	-0.0350366	2	80.0478	4.3065	359.094	6.26737	36.6006		8.94726	0
19919	Thu Mar 23 11:06:27 2017_x000D_	63.2084	36.642	-1.86686	-0.0325828	2	80.0478	4.3065	359.094	6.26737	36.4575		14.924	85.3784
19920	Thu Mar 23 11:06:27 2017_x000D_	63.7058	36.6339	3.92809	0.068558	2	82.8908	4.177	356.162	6.21621	37.703		5.96187	0
19921	Thu Mar 23 11:06:27 2017_x000D_	63.9045	36.6305	3.92845	0.0685644	2	82.8908	4.177	356.162	6.21621	37.5993		8.93826	0
19922	Thu Mar 23 11:06:27 2017_x000D_	64.2024	36.6255	3.78777	0.066109	2	82.8908	4.177	356.162	6.21621	37.4454		14.9031	0
19923	Thu Mar 23 11:06:27 2017_x000D_	64.6991	36.6172	3.92962	0.0685848	2	82.8908	4.177	356.162	6.21621	37.1928		5.95882	0
19924	Thu Mar 23 11:06:28 2017_x000D_	64.8977	36.6139	3.92988	0.0685893	2	82.8908	4.177	356.162	6.21621	37.0932		2.97044	60.5457
19925	Thu Mar 23 11:06:28 2017_x000D_	64.9967	36.6122	3.78887	0.0661283	2	84.8732	3.7986	354.393	6.18532	38.3641		8.93826	0
19926	Thu Mar 23 11:06:28 2017_x000D_	65.2946	36.6072	3.93055	0.068601	2	84.8732	3.7986	354.393	6.18532	38.2064		2.97039	0
19927	Thu Mar 23 11:06:28 2017_x000D_	65.3936	36.6056	3.78943	0.066138	2	84.8732	3.7986	354.393	6.18532	38.1543		14.8822	0
19928	Thu Mar 23 11:06:28 2017_x000D_	65.8896	36.5971	-2.01225	-0.0351204	2	84.8732	3.7986	354.393	6.18532	37.8962		2.96461	14.7674
19929	Thu Mar 23 11:06:28 2017_x000D_	65.9884	36.5951	-7.47963	-0.130544	2	85.3199	3.5918	293.003	5.11386	38.2482		3.10833	0
19930	Thu Mar 23 11:06:28 2017_x000D_	65.9869	36.4915	-22.6734	-0.395725	2	85.3199	3.5918	293.003	5.11386	38.1596		4.28517	0
19931	Thu Mar 23 11:06:28 2017_x000D_	65.8866	36.3898	-34.5974	-0.603838	2	85.3199	3.5918	293.003	5.11386	38.123		4.29574	0
19932	Thu Mar 23 11:06:28 2017_x000D_	65.7859	36.288	-43.19	-0.753807	2	85.3199	3.5918	293.003	5.11386	38.087		0.0108167	33.9319
19933	Thu Mar 23 11:06:28 2017_x000D_	65.7861	36.2877	-51.0561	-0.891097	2	85.5938	2.4944	332.283	5.79944	39.1706		6.73662	0
19934	Thu Mar 23 11:06:28 2017_x000D_	65.9839	36.1814	-69.5916	-1.2146	2	85.5938	2.4944	332.283	5.79944	38.979		4.29014	0
19935	Thu Mar 23 11:06:28 2017_x000D_	65.8866	36.2862	-78.2263	-1.36531	2	85.5938	2.4944	332.283	5.79944	39.1185		6.88128	0
19936	Thu Mar 23 11:06:28 2017_x000D_	65.9895	36.4912	262.649	4.58409	2	85.5938	2.4944	332.283	5.79944	39.2442		3.09937	0
19937	Thu Mar 23 11:06:28 2017_x000D_	65.9911	36.5945	256.651	4.4794	2	85.5938	2.4944	332.283	5.79944	39.333		9.75408	20.84
19938	Thu Mar 23 11:06:28 2017_x000D_	65.8966	36.9056	242.739	4.23659	2	85.4096	1.8246	266.947	4.6591	40.1427		3.09633	0
19939	Thu Mar 23 11:06:28 2017_x000D_	65.8981	37.0088	236.688	4.13098	2	85.4096	1.8246	266.947	4.6591	40.2322		12.8948	0
19940	Thu Mar 23 11:06:28 2017_x000D_	65.6049	37.3231	225.018	3.9273	2	85.4096	1.8246	266.947	4.6591	40.6493		8.58376	0
19941	Thu Mar 23 11:06:28 2017_x000D_	65.4097	37.5323	225.018	3.92731	2	85.4096	1.8246	266.947	4.6591	40.9272		12.8694	23.4828
19942	Thu Mar 23 11:06:28 2017_x000D_	65.1171	37.846	228.958	3.99607	2	84.7786	1.3614	238.514	4.16285	41.4452		23.7766	0
19943	Thu Mar 23 11:06:28 2017_x000D_	64.6309	38.4719	234.529	4.09331	2	84.7786	1.3614	238.514	4.16285	42.227		8.57952	0
19944	Thu Mar 23 11:06:28 2017_x000D_	64.4358	38.681	238.964	4.17071	2	84.7786	1.3614	238.514	4.16285	42.5039		15.251	0
19945	Thu Mar 23 11:06:29 2017_x000D_	64.1446	39.0977	241.359	4.21252	2	84.7786	1.3614	238.514	4.16285	43.0092		20.558	29.1152
19946	Thu Mar 23 11:06:29 2017_x000D_	63.8568	39.7196	251.353	4.38694	2	83.9296	0.891205	241.783	4.21991	43.71		8.58595	0
19947	Thu Mar 23 11:06:29 2017_x000D_	63.6616	39.9289	251.354	4.38696	2	83.9296	0.891205	241.783	4.21991	43.9856		19.451	0
19948	Thu Mar 23 11:06:29 2017_x000D_	63.4729	40.5492	256.673	4.47979	2	83.9296	0.891205	241.783	4.21991	44.6232		12.3316	0
19949	Thu Mar 23 11:06:29 2017_x000D_	63.4796	40.9602	256.671	4.47976	2	83.9296	0.891205	241.783	4.21991	44.9859		12.6895	0
19950	Thu Mar 23 11:06:29 2017_x000D_	63.3869	41.3729	259.436	4.52801	2	83.9296	0.891205	241.783	4.21991	45.3957		19.4435	65.3985
19951	Thu Mar 23 11:06:29 2017_x000D_	63.1984	41.993	259.437	4.52803	2	81.7508	0.820404	180	3.14159	45.1594		9.71615	0
19952	Thu Mar 23 11:06:29 2017_x000D_	63.1043	42.3029	257.358	4.49174	2	81.7508	0.820404	180	3.14159	45.4806		18.7292	0
19953	Thu Mar 23 11:06:29 2017_x000D_	63.0151	42.9208	254.775	4.44666	2	81.7508	0.820404	180	3.14159	46.0811		9.71415	0
19954	Thu Mar 23 11:06:29 2017_x000D_	62.9209	43.2306	256.672	4.47977	2	81.7508	0.820404	180	3.14159	46.4025		18.7198	60.126
19955	Thu Mar 23 11:06:29 2017_x000D_	62.8318	43.8482	253.972	4.43265	2	79.8115	0.314507	187.92	3.27982	46.7279		12.6706	0
19956	Thu Mar 23 11:06:29 2017_x000D_	62.7393	44.2603	256.671	4.47975	2	79.8115	0.314507	187.92	3.27982	47.1454		10.9981	0
19957	Thu Mar 23 11:06:29 2017_x000D_	62.546	44.5718	257.358	4.49175	2	79.8115	0.314507	187.92	3.27982	47.5058		21.7496	0
19958	Thu Mar 23 11:06:29 2017_x000D_	62.4586	45.2915	253.971	4.43264	2	79.8115	0.314507	187.92	3.27982	48.2084		6.84008	92.7986
19959	Thu Mar 23 11:06:29 2017_x000D_	62.3628	45.4984	256.672	4.47977	2	76.7373	0.6576	184.978	3.22848	47.0885		12.2927	0
19960	Thu Mar 23 11:06:29 2017_x000D_	62.3696	45.9081	256.671	4.47975	2	76.7373	0.6576	184.978	3.22848	47.4767		19.3998	0
19961	Thu Mar 23 11:06:29 2017_x000D_	62.1815	46.5268	256.671	4.47976	2	76.7373	0.6576	184.978	3.22848	48.1233		13.6789	0
19962	Thu Mar 23 11:06:29 2017_x000D_	61.99	46.9406	256.672	4.47978	2	76.7373	0.6576	184.978	3.22848	48.5757		18.6799	33.5084
19963	Thu Mar 23 11:06:29 2017_x000D_	61.9012	47.5569	253.97	4.43262	2	75.6359	0.8433	180	3.14159	48.6909		9.68657	0
19964	Thu Mar 23 11:06:29 2017_x000D_	61.8072	47.8658	257.358	4.49175	2	75.6359	0.8433	180	3.14159	49.0138		19.3818	0
19965	Thu Mar 23 11:06:29 2017_x000D_	61.6192	48.4839	257.359	4.49176	2	75.6359	0.8433	180	3.14159	49.6598		9.20832	0
19966	Thu Mar 23 11:06:29 2017_x000D_	61.6244	48.7908	256.671	4.47976	2	75.6359	0.8433	180	3.14159	49.9528		12.6371	0
19967	Thu Mar 23 11:06:30 2017_x000D_	61.5321	49.2018	259.442	4.52812	2	75.6359	0.8433	180	3.14159	50.3732		18.6558	27.1229
19968	Thu Mar 23 11:06:30 2017_x000D_	61.4434	49.8173	256.671	4.47975	2	74.7526	1.0361	180	3.14159	50.5642		9.68196	0
19969	Thu Mar 23 11:06:30 2017_x000D_	61.3496	50.1261	254.771	4.44659	2	74.7526	1.0361	180	3.14159	50.8868		22.2982	0
19970	Thu Mar 23 11:06:30 2017_x000D_	61.1635	50.8457	253.968	4.43257	2	74.7526	1.0361	180	3.14159	51.63		6.82667	0
19971	Thu Mar 23 11:06:30 2017_x000D_	61.0679	51.0522	256.672	4.47977	2	74.7526	1.0361	180	3.14159	51.8544		12.627	19.6394
19972	Thu Mar 23 11:06:30 2017_x000D_	60.9758	51.4629	253.968	4.43258	2	74.0983	1.0148	180	3.14159	52.1269		19.3504	0
19973	Thu Mar 23 11:06:30 2017_x000D_	60.7881	52.08	253.968	4.43258	2	74.0983	1.0148	180	3.14159	52.7714		12.6182	0
19974	Thu Mar 23 11:06:30 2017_x000D_	60.696	52.4904	256.672	4.47977	2	74.0983	1.0148	180	3.14159	53.1917		19.3381	0
19975	Thu Mar 23 11:06:30 2017_x000D_	60.5084	53.1071	256.673	4.47978	2	74.0983	1.0148	180	3.14159	53.8358		6.11795	45.8311
19976	Thu Mar 23 11:06:30 2017_x000D_	60.512	53.311	256.672	4.47977	2	72.5714	0.965302	194.861	3.40097	53.7169		9.66673	0
19977	Thu Mar 23 11:06:30 2017_x000D_	60.4183	53.6193	254.771	4.44659	2	72.5714	0.965302	194.861	3.40097	54.0383		15.5971	0
19978	Thu Mar 23 11:06:30 2017_x000D_	60.328	54.1313	256.672	4.47977	2	72.5714	0.965302	194.861	3.40097	54.5575		10.9672	0
19979	Thu Mar 23 11:06:30 2017_x000D_	60.1352	54.4419	257.361	4.4918	2	72.5714	0.965302	194.861	3.40097	54.9036		15.2813	46.4293
19980	Thu Mar 23 11:06:30 2017_x000D_	60.1441	54.9512	256.672	4.47977	2	71.0333	1.1369	180	3.14159	54.905		10.9656	0
19981	Thu Mar 23 11:06:30 2017_x000D_	59.9514	55.2618	257.361	4.4918	2	71.0333	1.1369	180	3.14159	55.2477		12.2149	0
19982	Thu Mar 23 11:06:30 2017_x000D_	59.9585	55.6689	257.36	4.49178	2	71.0333	1.1369	180	3.14159	55.6452		6.10895	0
19983	Thu Mar 23 11:06:30 2017_x000D_	59.9621	55.8725	257.359	4.49176	2	71.0333	1.1369	180	3.14159	55.844		6.70992	0
19984	Thu Mar 23 11:06:30 2017_x000D_	59.7658	55.9797	256.674	4.4798	2	71.0333	1.1369	180	3.14159	55.9883		12.2089	39.9642
19985	Thu Mar 23 11:06:30 2017_x000D_	59.773	56.3866	256.672	4.47977	2	69.7132	1.31561	193.221	3.37234	55.9609		3.04848	0
19986	Thu Mar 23 11:06:30 2017_x000D_	59.7748	56.4882	257.36	4.49178	2	69.7132	1.31561	193.221	3.37234	56.0606		6.8118	0
19987	Thu Mar 23 11:06:30 2017_x000D_	59.6793	56.6942	260.012	4.53807	2	69.7132	1.31561	193.221	3.37234	56.2803		15.5581	0
19988	Thu Mar 23 11:06:31 2017_x000D_	59.5891	57.2049	268.363	4.68381	2	69.7132	1.31561	193.221	3.37234	56.7989		3.04843	68.1449
19989	Thu Mar 23 11:06:31 2017_x000D_	59.5908	57.3065	-86.1919	-1.50433	2	67.6949	2.3578	180	3.14159	55.5431		9.13909	0
19990	Thu Mar 23 11:06:31 2017_x000D_	59.5955	57.6111	-69.1691	-1.20723	2	67.6949	2.3578	180	3.14159	55.8438		4.22581	0
19991	Thu Mar 23 11:06:31 2017_x000D_	59.6959	57.7099	-60.4255	-1.05462	2	67.6949	2.3578	180	3.14159	55.9271		6.11166	0
19992	Thu Mar 23 11:06:31 2017_x000D_	59.6989	57.9136	-44.4409	-0.77564	2	67.6949	2.3578	180	3.14159	56.1283		6.64048	14.7863
19993	Thu Mar 23 11:06:31 2017_x000D_	59.8983	58.0097	-38.4629	-0.671305	2	67.2476	2.5648	185.171	3.23184	55.9299		4.24488	0
19994	Thu Mar 23 11:06:31 2017_x000D_	59.9991	58.109	-29.6734	-0.517898	2	67.2476	2.5648	185.171	3.23184	56.0152		8.47283	0
19995	Thu Mar 23 11:06:31 2017_x000D_	60.2004	58.3071	-16.405	-0.286321	2	67.2476	2.5648	185.171	3.23184	56.186		6.64989	0
19996	Thu Mar 23 11:06:31 2017_x000D_	60.4001	58.4033	-13.5438	-0.236384	2	67.2476	2.5648	185.171	3.23184	56.2568		9.37651	0
19997	Thu Mar 23 11:06:31 2017_x000D_	60.6984	58.4966	-10.0114	-0.174732	2	67.2476	2.5648	185.171	3.23184	56.3139		20.9503	32.7561
19998	Thu Mar 23 11:06:31 2017_x000D_	61.3919	58.5787	-6.74064	-0.117646	2	66.1563	2.5295	181.911	3.17494	56.2513		15.0999	0
19999	Thu Mar 23 11:06:31 2017_x000D_	61.8876	58.666	-10.0127	-0.174754	2	66.1563	2.5295	181.911	3.17494	56.2986		23.8537	0
20000	Thu Mar 23 11:06:31 2017_x000D_	62.6788	58.7449	-12.8225	-0.223795	2	66.1563	2.5295	181.911	3.17494	56.3229		8.88649	0
20001	Thu Mar 23 11:06:31 2017_x000D_	62.9749	58.7366	-13.5536	-0.236554	2	66.1563	2.5295	181.911	3.17494	56.2971		9.34054	39.3146
20002	Thu Mar 23 11:06:31 2017_x000D_	63.2721	58.8294	-15.5671	-0.271697	2	64.8465	2.48711	177.387	3.096	56.3643		22.5231	0
20003	Thu Mar 23 11:06:31 2017_x000D_	63.967	59.1136	-19.1951	-0.335017	2	64.8465	2.48711	177.387	3.096	56.6333		12.167	0
20004	Thu Mar 23 11:06:31 2017_x000D_	64.3625	59.2034	-21.8818	-0.381909	2	64.8465	2.48711	177.387	3.096	56.7184		19.8209	0
20005	Thu Mar 23 11:06:31 2017_x000D_	64.9578	59.49	-24.4647	-0.426989	2	64.8465	2.48711	177.387	3.096	57.003		9.3273	45.8759
20006	Thu Mar 23 11:06:31 2017_x000D_	65.2546	59.5826	-28.2757	-0.493505	2	63.3181	2.43771	167.174	2.91774	57.1777		23.8086	0
20007	Thu Mar 23 11:06:31 2017_x000D_	65.9488	59.9672	-26.9441	-0.470264	2	63.3181	2.43771	167.174	2.91774	57.5896		10.6651	0
20008	Thu Mar 23 11:06:31 2017_x000D_	66.2469	60.1609	-28.2743	-0.493479	2	63.3181	2.43771	167.174	2.91774	57.7974		22.4218	0
20009	Thu Mar 23 11:06:32 2017_x000D_	66.9386	60.444	-24.4629	-0.426958	2	63.3181	2.43771	167.174	2.91774	58.1192		10.6493	0
20010	Thu Mar 23 11:06:32 2017_x000D_	67.2362	60.6375	-25.7157	-0.448824	2	63.3181	2.43771	167.174	2.91774	58.3315		9.2856	87.8275
20011	Thu Mar 23 11:06:32 2017_x000D_	67.5317	60.7296	-26.9456	-0.470289	2	60.4469	3.00951	173.274	3.0242	58.1533		6.58142	0
20012	Thu Mar 23 11:06:32 2017_x000D_	67.7293	60.8249	-24.4622	-0.426945	2	60.4469	3.00951	173.274	3.0242	58.2722		19.7336	0
20013	Thu Mar 23 11:06:32 2017_x000D_	68.3219	61.1104	-21.8709	-0.38172	2	60.4469	3.00951	173.274	3.0242	58.6322		13.1428	0
20014	Thu Mar 23 11:06:32 2017_x000D_	68.7166	61.3005	-21.8699	-0.381701	2	60.4469	3.00951	173.274	3.0242	58.8747		15.794	47.9808
20015	Thu Mar 23 11:06:32 2017_x000D_	69.2087	61.4876	-20.8045	-0.363107	2	58.8966	3.4026	174.062	3.03796	58.9933		9.28077	0
20016	Thu Mar 23 11:06:32 2017_x000D_	69.504	61.5798	-19.1766	-0.334695	2	58.8966	3.4026	174.062	3.03796	59.1363		18.5284	0
20017	Thu Mar 23 11:06:32 2017_x000D_	70.0936	61.7637	-19.1772	-0.334706	2	58.8966	3.4026	174.062	3.03796	59.4255		10.5868	0
20018	Thu Mar 23 11:06:32 2017_x000D_	70.3893	61.9563	-18.2075	-0.317782	2	58.8966	3.4026	174.062	3.03796	59.6709		8.80596	67.1144
20019	Thu Mar 23 11:06:32 2017_x000D_	70.6827	61.9475	-19.178	-0.334719	2	56.6906	3.7746	175.048	3.05516	59.832		10.5801	0
20020	Thu Mar 23 11:06:32 2017_x000D_	70.9782	62.14	-18.208	-0.317789	2	56.6906	3.7746	175.048	3.05516	60.0887		18.4934	0
20021	Thu Mar 23 11:06:32 2017_x000D_	71.5667	62.3235	-18.2083	-0.317795	2	56.6906	3.7746	175.048	3.05516	60.4092		18.4753	0
20022	Thu Mar 23 11:06:32 2017_x000D_	72.1546	62.5069	-18.2087	-0.317801	2	56.6906	3.7746	175.048	3.05516	60.734		6.53587	98.7218
20023	Thu Mar 23 11:06:32 2017_x000D_	72.3509	62.6014	-20.8073	-0.363156	2	53.4019	3.89011	180	3.14159	61.6934		9.23996	0
20024	Thu Mar 23 11:06:32 2017_x000D_	72.6449	62.6932	-19.1758	-0.334681	2	53.4019	3.89011	180	3.14159	61.8716		19.5901	0
20025	Thu Mar 23 11:06:32 2017_x000D_	73.2332	62.9766	-21.8746	-0.381783	2	53.4019	3.89011	180	3.14159	62.3257		8.76116	0
20026	Thu Mar 23 11:06:32 2017_x000D_	73.5251	62.9676	-20.81	-0.363204	2	53.4019	3.89011	180	3.14159	62.4107		10.5543	0
20027	Thu Mar 23 11:06:32 2017_x000D_	73.8199	63.1596	-21.8764	-0.381815	2	53.4019	3.89011	180	3.14159	62.6879		18.4212	106.588
20028	Thu Mar 23 11:06:32 2017_x000D_	74.4061	63.3424	-21.8782	-0.381847	2	49.9349	3.1134	186.623	3.25719	65.0106		10.5252	0
20029	Thu Mar 23 11:06:32 2017_x000D_	74.7	63.534	-20.8058	-0.363131	2	49.9349	3.1134	186.623	3.25719	65.299		15.6771	0
20030	Thu Mar 23 11:06:32 2017_x000D_	75.1885	63.7196	-21.876	-0.381809	2	49.9349	3.1134	186.623	3.25719	65.6571		9.19343	0
20031	Thu Mar 23 11:06:33 2017_x000D_	75.481	63.811	-18.2014	-0.317675	2	49.9349	3.1134	186.623	3.25719	65.8544		15.661	76.5986
20032	Thu Mar 23 11:06:33 2017_x000D_	75.969	63.9964	-19.1708	-0.334594	2	47.5703	2.1501	187.25	3.26814	68.0548		9.17465	0
20033	Thu Mar 23 11:06:33 2017_x000D_	76.261	64.0873	-20.8073	-0.363156	2	47.5703	2.1501	187.25	3.26814	68.2596		10.5127	0
20034	Thu Mar 23 11:06:33 2017_x000D_	76.5546	64.2786	-21.8756	-0.381802	2	47.5703	2.1501	187.25	3.26814	68.5568		5.82288	0
20035	Thu Mar 23 11:06:33 2017_x000D_	76.7486	64.2725	-21.8786	-0.381854	2	47.5703	2.1501	187.25	3.26814	68.6336		5.81988	87.4108
20036	Thu Mar 23 11:06:33 2017_x000D_	76.9425	64.2664	-21.8814	-0.381902	2	44.7565	1.3937	180	3.14159	70.6323		14.5584	0
20037	Thu Mar 23 11:06:33 2017_x000D_	77.3333	64.5541	-29.3759	-0.512705	2	44.7565	1.3937	180	3.14159	71.0668		4.1409	0
20038	Thu Mar 23 11:06:33 2017_x000D_	77.4315	64.6511	-33.1165	-0.577993	2	44.7565	1.3937	180	3.14159	71.198		5.82317	0
20039	Thu Mar 23 11:06:33 2017_x000D_	77.6255	64.6447	-40.8313	-0.712641	2	44.7565	1.3937	180	3.14159	71.2816		6.61968	0
20040	Thu Mar 23 11:06:33 2017_x000D_	77.5273	64.4471	-58.4673	-1.02045	2	44.7565	1.3937	180	3.14159	71.0609		3.00329	106.158
20041	Thu Mar 23 11:06:33 2017_x000D_	77.5287	64.5472	-64.5427	-1.12648	2	41.2333	1.7234	182.613	3.18719	72.5547		4.16424	0
20042	Thu Mar 23 11:06:33 2017_x000D_	77.6275	64.6447	-83.8461	-1.46339	2	41.2333	1.7234	182.613	3.18719	72.6886		3.00622	0
20043	Thu Mar 23 11:06:33 2017_x000D_	77.6287	64.7449	-89.386	-1.56008	2	41.2333	1.7234	182.613	3.18719	72.7759		3.01829	0
20044	Thu Mar 23 11:06:33 2017_x000D_	77.6301	64.8455	259.7	4.53263	2	41.2333	1.7234	182.613	3.18719	72.8638		6.03033	81.6255
20045	Thu Mar 23 11:06:33 2017_x000D_	77.6322	65.0465	242.611	4.23436	2	38.5749	2.303	177.387	3.096	73.9068		3.01212	0
20046	Thu Mar 23 11:06:33 2017_x000D_	77.6331	65.1469	236.649	4.1303	2	38.5749	2.303	177.387	3.096	73.9926		12.6858	0
20047	Thu Mar 23 11:06:33 2017_x000D_	77.3454	65.4568	225.189	3.93029	2	38.5749	2.303	177.387	3.096	74.105		8.44649	0
20048	Thu Mar 23 11:06:33 2017_x000D_	77.1538	65.6631	225.189	3.93029	2	38.5749	2.303	177.387	3.096	74.1811		23.2577	81.6444
20049	Thu Mar 23 11:06:33 2017_x000D_	76.5779	66.1821	227.123	3.96405	2	35.9159	2.8828	180	3.14159	75.2343		12.6688	0
20050	Thu Mar 23 11:06:33 2017_x000D_	76.2906	66.4916	230.848	4.02905	2	35.9159	2.8828	180	3.14159	75.3405		14.9922	0
20051	Thu Mar 23 11:06:33 2017_x000D_	76.0043	66.9012	232.885	4.06461	2	35.9159	2.8828	180	3.14159	75.5343		21.1195	0
20052	Thu Mar 23 11:06:34 2017_x000D_	75.5253	67.4171	236.65	4.13032	2	35.9159	2.8828	180	3.14159	75.7204		9.51295	0
20053	Thu Mar 23 11:06:34 2017_x000D_	75.4318	67.7201	240.319	4.19435	2	35.9159	2.8828	180	3.14159	75.9301		6.72152	100.908
20054	Thu Mar 23 11:06:34 2017_x000D_	75.3372	67.9232	242.615	4.23443	2	32.599	3.44141	169.329	2.95536	77.3593		14.9897	0
20055	Thu Mar 23 11:06:34 2017_x000D_	75.0509	68.3327	245.02	4.2764	2	32.599	3.44141	169.329	2.95536	77.5438		9.50919	0
20056	Thu Mar 23 11:06:34 2017_x000D_	74.9575	68.6356	248.62	4.33924	2	32.599	3.44141	169.329	2.95536	77.7465		19.0307	0
20057	Thu Mar 23 11:06:34 2017_x000D_	74.7706	69.2418	248.62	4.33923	2	32.599	3.44141	169.329	2.95536	78.1546		8.45073	72.7553
20058	Thu Mar 23 11:06:34 2017_x000D_	74.5789	69.4482	248.621	4.33925	2	30.1781	3.5854	184.195	3.21481	79.4314		16.1995	0
20059	Thu Mar 23 11:06:34 2017_x000D_	74.3909	69.9544	247.531	4.32024	2	30.1781	3.5854	184.195	3.21481	79.7472		9.50919	0
20060	Thu Mar 23 11:06:34 2017_x000D_	74.2975	70.2573	246.196	4.29693	2	30.1781	3.5854	184.195	3.21481	79.9479		6.71609	0
20061	Thu Mar 23 11:06:34 2017_x000D_	74.2029	70.4602	248.62	4.33924	2	30.1781	3.5854	184.195	3.21481	80.0651		19.0155	39.9578
20062	Thu Mar 23 11:06:34 2017_x000D_	74.0161	71.0659	248.62	4.33924	2	28.8726	3.3214	193.499	3.37719	81.4079		10.8196	0
20063	Thu Mar 23 11:06:34 2017_x000D_	73.8257	71.3722	247.531	4.32023	2	28.8726	3.3214	193.499	3.37719	81.5579		21.872	0
20064	Thu Mar 23 11:06:34 2017_x000D_	73.6403	72.0773	248.62	4.33923	2	28.8726	3.3214	193.499	3.37719	82.0458		8.44869	0
20065	Thu Mar 23 11:06:34 2017_x000D_	73.4487	72.2837	248.621	4.33925	2	28.8726	3.3214	193.499	3.37719	82.1147		9.50831	0
20066	Thu Mar 23 11:06:34 2017_x000D_	73.3554	72.5866	245.018	4.27637	2	28.8726	3.3214	193.499	3.37719	82.3188		18.9966	92.3084
20067	Thu Mar 23 11:06:34 2017_x000D_	73.1688	73.1917	245.018	4.27636	2	25.8124	3.0008	184.978	3.22848	84.6723		21.6234	0
20068	Thu Mar 23 11:06:34 2017_x000D_	72.7882	73.8038	245.018	4.27637	2	25.8124	3.0008	184.978	3.22848	84.9694		12.3776	0
20069	Thu Mar 23 11:06:34 2017_x000D_	72.6962	74.206	242.612	4.23438	2	25.8124	3.0008	184.978	3.22848	85.2542		6.7121	0
20070	Thu Mar 23 11:06:34 2017_x000D_	72.6017	74.4088	245.017	4.27636	2	25.8124	3.0008	184.978	3.22848	85.3718		8.44445	72.6567
20071	Thu Mar 23 11:06:34 2017_x000D_	72.4102	74.6151	245.018	4.27637	2	23.4091	2.7013	184.374	3.21793	87.0213		18.9862	0
20072	Thu Mar 23 11:06:34 2017_x000D_	72.2238	75.2199	245.018	4.27636	2	23.4091	2.7013	184.374	3.21793	87.4175		8.44445	0
20073	Thu Mar 23 11:06:35 2017_x000D_	72.0323	75.4262	245.018	4.27637	2	23.4091	2.7013	184.374	3.21793	87.4822		16.1616	0
20074	Thu Mar 23 11:06:35 2017_x000D_	71.8447	75.9312	246.195	4.29692	2	23.4091	2.7013	184.374	3.21793	87.7988		9.49309	145.389
20075	Thu Mar 23 11:06:35 2017_x000D_	71.7515	76.2336	242.611	4.23437	2	18.6	2.10201	188.926	3.29738	91.2172		13.4175	0
20076	Thu Mar 23 11:06:35 2017_x000D_	71.5626	76.639	242.611	4.23437	2	18.6	2.10201	188.926	3.29738	91.4374		6.70539	0
20077	Thu Mar 23 11:06:35 2017_x000D_	71.4682	76.8416	245.017	4.27636	2	18.6	2.10201	188.926	3.29738	91.5481		6.70811	0
20078	Thu Mar 23 11:06:35 2017_x000D_	71.3738	77.0443	242.611	4.23437	2	18.6	2.10201	188.926	3.29738	91.6593		6.70539	0
20079	Thu Mar 23 11:06:35 2017_x000D_	71.2794	77.2469	245.018	4.27636	2	18.6	2.10201	188.926	3.29738	91.7708		13.4121	85.6856
20080	Thu Mar 23 11:06:35 2017_x000D_	71.0905	77.6521	245.017	4.27636	2	15.7453	2.0099	166.987	2.91448	93.7274		6.70811	0
20081	Thu Mar 23 11:06:35 2017_x000D_	70.9961	77.8548	242.611	4.23436	2	15.7453	2.0099	166.987	2.91448	93.8355		12.6754	0
20082	Thu Mar 23 11:06:35 2017_x000D_	70.7088	78.1646	238.886	4.16935	2	15.7453	2.0099	166.987	2.91448	93.9176		6.70539	0
20083	Thu Mar 23 11:06:35 2017_x000D_	70.6144	78.3672	236.647	4.13027	2	15.7453	2.0099	166.987	2.91448	94.0269		4.11768	86.044
20084	Thu Mar 23 11:06:35 2017_x000D_	70.7124	78.4633	225.216	3.93076	2	12.8801	2.1396	176.385	3.07851	95.7595		8.43409	0
20085	Thu Mar 23 11:06:35 2017_x000D_	70.9035	78.2571	217.566	3.79724	2	12.8801	2.1396	176.385	3.07851	95.711		9.28774	0
20086	Thu Mar 23 11:06:35 2017_x000D_	71.1927	78.1466	206.69	3.60742	2	12.8801	2.1396	176.385	3.07851	95.7989		5.81859	0
20087	Thu Mar 23 11:06:35 2017_x000D_	71.3865	78.1389	196.478	3.42919	2	12.8801	2.1396	176.385	3.07851	95.9109		2.90024	20.9442
20088	Thu Mar 23 11:06:35 2017_x000D_	71.4831	78.1351	190.503	3.32491	2	12.2114	2.3402	175.636	3.06542	96.2185		0.0234307	0
20089	Thu Mar 23 11:06:35 2017_x000D_	71.4826	78.1345	173.865	3.03452	2	12.2114	2.3402	175.636	3.06542	96.2177		0.00948683	0
20090	Thu Mar 23 11:06:35 2017_x000D_	71.4825	78.1342	168.437	2.93977	2	12.2114	2.3402	175.636	3.06542	96.2174		2.91189	0
20091	Thu Mar 23 11:06:35 2017_x000D_	71.3855	78.1377	162.339	2.83336	2	12.2114	2.3402	175.636	3.06542	96.1605		0.03	9.4258
20092	Thu Mar 23 11:06:35 2017_x000D_	71.3855	78.1367	145.223	2.53462	2	11.9821	2.555	226.007	3.94457	96.132		4.11568	0
20093	Thu Mar 23 11:06:35 2017_x000D_	71.2873	78.0409	141.475	2.46921	2	11.9821	2.555	226.007	3.94457	95.996		9.1535	0
20094	Thu Mar 23 11:06:35 2017_x000D_	70.9953	77.9524	130.148	2.27151	2	11.9821	2.555	226.007	3.94457	95.7462		6.57022	0
20095	Thu Mar 23 11:06:36 2017_x000D_	70.8958	77.7573	128.04	2.23472	2	11.9821	2.555	226.007	3.94457	95.5312		8.24	0
20096	Thu Mar 23 11:06:36 2017_x000D_	70.6989	77.5658	128.041	2.23474	2	11.9821	2.555	226.007	3.94457	95.259		25.187	6.66323
20097	Thu Mar 23 11:06:36 2017_x000D_	70.2036	76.8879	131.892	2.30196	2	11.9917	2.3331	216	3.76991	94.5888		12.3771	0
20098	Thu Mar 23 11:06:36 2017_x000D_	69.9077	76.6004	135.793	2.37003	2	11.9917	2.3331	216	3.76991	94.1801		20.6446	0
20099	Thu Mar 23 11:06:36 2017_x000D_	69.4143	76.1207	139.702	2.43827	2	11.9917	2.3331	216	3.76991	93.4985		8.26337	0
20100	Thu Mar 23 11:06:36 2017_x000D_	69.2168	75.9287	139.702	2.43826	2	11.9917	2.3331	216	3.76991	93.2257		16.5353	13.1889
20101	Thu Mar 23 11:06:36 2017_x000D_	68.8215	75.5446	147.41	2.57278	2	12.4311	2.34731	225.657	3.93846	92.3998		10.4999	0
20102	Thu Mar 23 11:06:36 2017_x000D_	68.5266	75.3561	145.836	2.54532	2	12.4311	2.34731	225.657	3.93846	92.0706		18.7004	0
20103	Thu Mar 23 11:06:36 2017_x000D_	68.0334	74.9749	147.407	2.57274	2	12.4311	2.34731	225.657	3.93846	91.4679		0	0
20104	Thu Mar 23 11:06:36 2017_x000D_	68.0334	74.9749	147.407	2.57274	2	12.4311	2.34731	225.657	3.93846	91.4679		21.0431	33.8834
20105	Thu Mar 23 11:06:36 2017_x000D_	67.4424	74.5971	147.407	2.57274	2	12.603	3.4636	289.192	5.04735	89.8183		9.22763	0
20106	Thu Mar 23 11:06:36 2017_x000D_	67.148	74.508	151.141	2.6379	2	12.603	3.4636	289.192	5.04735	89.5682		18.728	0
20107	Thu Mar 23 11:06:36 2017_x000D_	66.6541	74.1262	149.735	2.61337	2	12.603	3.4636	289.192	5.04735	88.9647		12.0478	0
20108	Thu Mar 23 11:06:36 2017_x000D_	66.2618	74.0403	147.414	2.57286	2	12.603	3.4636	289.192	5.04735	88.6585		16.6116	0
20109	Thu Mar 23 11:06:36 2017_x000D_	65.8647	73.6544	147.409	2.57278	2	12.603	3.4636	289.192	5.04735	88.111		13.0751	37.2783
20110	Thu Mar 23 11:06:36 2017_x000D_	65.4705	73.4685	147.412	2.57282	2	13.4433	4.37901	345.08	6.02278	86.4881		18.7772	0
20111	Thu Mar 23 11:06:36 2017_x000D_	64.9753	73.0857	145.841	2.5454	2	13.4433	4.37901	345.08	6.02278	85.8846		10.5765	0
20112	Thu Mar 23 11:06:36 2017_x000D_	64.6782	72.8959	147.409	2.57278	2	13.4433	4.37901	345.08	6.02278	85.5545		10.569	0
20113	Thu Mar 23 11:06:36 2017_x000D_	64.3814	72.7061	145.841	2.54541	2	13.4433	4.37901	345.08	6.02278	85.2249		21.1621	56.1784
20114	Thu Mar 23 11:06:36 2017_x000D_	63.7871	72.3261	145.842	2.54542	2	15.1713	5.1006	45	0.785398	82.9624		8.3377	0
20115	Thu Mar 23 11:06:36 2017_x000D_	63.5877	72.1325	145.84	2.54539	2	15.1713	5.1006	45	0.785398	82.6887		10.5998	0
20116	Thu Mar 23 11:06:37 2017_x000D_	63.29	71.9422	147.407	2.57274	2	15.1713	5.1006	45	0.785398	82.3602		18.8419	0
20117	Thu Mar 23 11:06:37 2017_x000D_	62.793	71.5582	145.839	2.54537	2	15.1713	5.1006	45	0.785398	81.7584		6.57427	51.3893
20118	Thu Mar 23 11:06:37 2017_x000D_	62.5949	71.4645	143.6	2.50629	2	16.4404	6.25111	45.2455	0.789684	79.8938		18.8653	0
20119	Thu Mar 23 11:06:37 2017_x000D_	62.0973	71.08	141.873	2.47615	2	16.4404	6.25111	45.2455	0.789684	79.2927		10.6265	0
20120	Thu Mar 23 11:06:37 2017_x000D_	61.7988	70.8893	143.6	2.5063	2	16.4404	6.25111	45.2455	0.789684	78.9651		8.36315	0
20121	Thu Mar 23 11:06:37 2017_x000D_	61.5988	70.6951	143.599	2.50627	2	16.4404	6.25111	45.2455	0.789684	78.6912		14.7468	0
20122	Thu Mar 23 11:06:37 2017_x000D_	61.2003	70.4073	145.837	2.54533	2	16.4404	6.25111	45.2455	0.789684	78.227		8.37163	75.5864
20123	Thu Mar 23 11:06:37 2017_x000D_	61.0001	70.2129	145.835	2.5453	2	16.9926	8.7094	94.978	1.65768	75.6263		15.8694	0
20124	Thu Mar 23 11:06:37 2017_x000D_	60.5043	70.0285	147.403	2.57267	2	16.9926	8.7094	94.978	1.65768	75.1884		8.38018	0
20125	Thu Mar 23 11:06:37 2017_x000D_	60.3038	69.834	147.401	2.57263	2	16.9926	8.7094	94.978	1.65768	74.9138		17.2031	0
20126	Thu Mar 23 11:06:37 2017_x000D_	59.8062	69.549	148.205	2.58667	2	16.9926	8.7094	94.978	1.65768	74.394		6.60509	106.668
20127	Thu Mar 23 11:06:37 2017_x000D_	59.6072	69.4548	145.841	2.54541	2	16.6187	12.2453	99.9722	1.74484	71.5607		14.8789	0
20128	Thu Mar 23 11:06:37 2017_x000D_	59.3044	69.062	144.147	2.51584	2	16.6187	12.2453	99.9722	1.74484	71.0648		2.96555	0
20129	Thu Mar 23 11:06:37 2017_x000D_	59.2056	69.0652	145.837	2.54534	2	16.6187	12.2453	99.9722	1.74484	71.0081		6.61179	0
20130	Thu Mar 23 11:06:37 2017_x000D_	59.0064	68.9709	143.604	2.50637	2	16.6187	12.2453	99.9722	1.74484	70.8132		8.40139	44.7119
20131	Thu Mar 23 11:06:37 2017_x000D_	58.8054	68.7759	143.603	2.50635	2	15.9028	13.5525	143.636	2.50692	69.9304		12.6065	0
20132	Thu Mar 23 11:06:37 2017_x000D_	58.5036	68.4835	147.395	2.57252	2	15.9028	13.5525	143.636	2.50692	69.5143		6.60923	0
20133	Thu Mar 23 11:06:37 2017_x000D_	58.3044	68.3894	149.707	2.61288	2	15.9028	13.5525	143.636	2.50692	69.318		10.6699	0
20134	Thu Mar 23 11:06:37 2017_x000D_	58.0045	68.1982	161.186	2.81323	2	15.9028	13.5525	143.636	2.50692	68.9834		2.96886	109.671
20135	Thu Mar 23 11:06:37 2017_x000D_	57.9056	68.2017	167.534	2.92403	2	12.5449	14.9977	164.581	2.87248	69.9161		6.6014	0
20136	Thu Mar 23 11:06:37 2017_x000D_	57.7065	68.108	181.899	3.17474	2	12.5449	14.9977	164.581	2.87248	69.7157		2.96575	0
20137	Thu Mar 23 11:06:37 2017_x000D_	57.6077	68.1114	187.443	3.2715	2	12.5449	14.9977	164.581	2.87248	69.6543		2.95686	0
20138	Thu Mar 23 11:06:38 2017_x000D_	57.5092	68.1149	193.403	3.37551	2	12.5449	14.9977	164.581	2.87248	69.5933		8.88806	0
20139	Thu Mar 23 11:06:38 2017_x000D_	57.2131	68.1249	205.023	3.57832	2	12.5449	14.9977	164.581	2.87248	69.41		2.95956	77.4565
20140	Thu Mar 23 11:06:38 2017_x000D_	57.1145	68.1281	211.249	3.68698	2	10.0931	15.8069	170.638	2.97819	70.3457		10.8255	0
20141	Thu Mar 23 11:06:38 2017_x000D_	56.8222	68.3397	220.798	3.85365	2	10.0931	15.8069	170.638	2.97819	70.3086		6.70371	0
20142	Thu Mar 23 11:06:38 2017_x000D_	56.6263	68.4472	223.028	3.89257	2	10.0931	15.8069	170.638	2.97819	70.2591		23.6337	0
20143	Thu Mar 23 11:06:38 2017_x000D_	56.1431	69.0694	221.228	3.86116	2	10.0931	15.8069	170.638	2.97819	70.4095		10.8436	99.8612
20144	Thu Mar 23 11:06:38 2017_x000D_	55.8502	69.2812	223.029	3.89258	2	6.78172	16.1461	192.882	3.36643	72.326		23.5656	0
20145	Thu Mar 23 11:06:38 2017_x000D_	55.2658	69.8061	217.387	3.79412	2	6.78172	16.1461	192.882	3.36643	72.3194		6.71042	0
20146	Thu Mar 23 11:06:38 2017_x000D_	55.0697	69.9137	215.09	3.75402	2	6.78172	16.1461	192.882	3.36643	72.2681		13.4237	0
20147	Thu Mar 23 11:06:38 2017_x000D_	54.6775	70.1291	215.089	3.75401	2	6.78172	16.1461	192.882	3.36643	72.1677		8.55014	64.7283
20148	Thu Mar 23 11:06:38 2017_x000D_	54.4833	70.3377	215.09	3.75403	2	4.84319	15.1988	184.182	3.21458	74.1919		25.9269	0
20149	Thu Mar 23 11:06:38 2017_x000D_	53.7995	70.8662	211.258	3.68715	2	4.84319	15.1988	184.182	3.21458	74.1322		5.9495	0
20150	Thu Mar 23 11:06:38 2017_x000D_	53.6013	70.873	211.256	3.68712	2	4.84319	15.1988	184.182	3.21458	74.0066		21.7239	0
20151	Thu Mar 23 11:06:38 2017_x000D_	53.0145	71.2973	211.257	3.68713	2	4.84319	15.1988	184.182	3.21458	73.9427		13.4398	0
20152	Thu Mar 23 11:06:38 2017_x000D_	52.6218	71.5129	211.257	3.68713	2	4.84319	15.1988	184.182	3.21458	73.8517		16.1559	26.3674
20153	Thu Mar 23 11:06:38 2017_x000D_	52.1299	71.7321	212.661	3.71164	2	3.96471	15.1712	124.008	2.16434	74.2901		10.8743	0
20154	Thu Mar 23 11:06:38 2017_x000D_	51.8361	71.9444	211.256	3.68712	2	3.96471	15.1712	124.008	2.16434	74.2621		10.867	0
20155	Thu Mar 23 11:06:38 2017_x000D_	51.5426	72.1567	212.662	3.71165	2	3.96471	15.1712	124.008	2.16434	74.2361		17.5628	0
20156	Thu Mar 23 11:06:38 2017_x000D_	51.0525	72.4769	216.679	3.78176	2	3.96471	15.1712	124.008	2.16434	74.1701		10.8803	24.0217
20157	Thu Mar 23 11:06:38 2017_x000D_	50.7586	72.6894	215.087	3.75398	2	3.49738	15.8214	114.15	1.99229	73.9432		21.7563	0
20158	Thu Mar 23 11:06:38 2017_x000D_	50.1709	73.1143	215.087	3.75398	2	3.49738	15.8214	114.15	1.99229	73.8979		8.56286	0
20159	Thu Mar 23 11:06:39 2017_x000D_	49.9764	73.3232	215.088	3.75399	2	3.49738	15.8214	114.15	1.99229	73.9375		20.2014	0
20160	Thu Mar 23 11:06:39 2017_x000D_	49.3862	73.6474	212.663	3.71167	2	3.49738	15.8214	114.15	1.99229	73.8216		6.73197	46.9116
20161	Thu Mar 23 11:06:39 2017_x000D_	49.1895	73.7554	215.087	3.75397	2	3.65155	17.3775	84.0037	1.46614	72.4719		21.7755	0
20162	Thu Mar 23 11:06:39 2017_x000D_	48.6013	74.1807	215.087	3.75398	2	3.65155	17.3775	84.0037	1.46614	72.4368		10.8845	0
20163	Thu Mar 23 11:06:39 2017_x000D_	48.3073	74.3933	216.678	3.78174	2	3.65155	17.3775	84.0037	1.46614	72.4219		10.8977	0
20164	Thu Mar 23 11:06:39 2017_x000D_	48.0129	74.6061	215.087	3.75398	2	3.65155	17.3775	84.0037	1.46614	72.4089		8.56929	66.6803
20165	Thu Mar 23 11:06:39 2017_x000D_	47.8183	74.8152	215.088	3.75399	2	3.77761	19.5966	86.025	1.50142	70.6306		20.2282	0
20166	Thu Mar 23 11:06:39 2017_x000D_	47.2273	75.1398	212.664	3.71169	2	3.77761	19.5966	86.025	1.50142	70.519		8.57353	0
20167	Thu Mar 23 11:06:39 2017_x000D_	47.0326	75.349	212.665	3.71171	2	3.77761	19.5966	86.025	1.50142	70.5643		20.2338	0
20168	Thu Mar 23 11:06:39 2017_x000D_	46.4415	75.6738	215.087	3.75397	2	3.77761	19.5966	86.025	1.50142	70.4618		8.57558	0
20169	Thu Mar 23 11:06:39 2017_x000D_	46.2467	75.883	215.087	3.75398	2	3.77761	19.5966	86.025	1.50142	70.5109		21.8079	88.5336
20170	Thu Mar 23 11:06:39 2017_x000D_	45.6576	76.3089	215.088	3.75399	2	4.98216	22.2907	62.1047	1.08393	67.6199		6.74945	0
20171	Thu Mar 23 11:06:39 2017_x000D_	45.4604	76.4172	212.666	3.71172	2	4.98216	22.2907	62.1047	1.08393	67.5882		9.52074	0
20172	Thu Mar 23 11:06:39 2017_x000D_	45.1635	76.5293	216.676	3.7817	2	4.98216	22.2907	62.1047	1.08393	67.5009		10.9127	0
20173	Thu Mar 23 11:06:39 2017_x000D_	44.8687	76.7424	215.086	3.75396	2	4.98216	22.2907	62.1047	1.08393	67.4976		15.1443	115.229
20174	Thu Mar 23 11:06:39 2017_x000D_	44.4764	77.0601	212.666	3.71172	2	6.36758	25.8731	77.2088	1.34755	63.8153		6.75234	0
20175	Thu Mar 23 11:06:39 2017_x000D_	44.2792	77.1686	215.086	3.75397	2	6.36758	25.8731	77.2088	1.34755	63.7849		20.274	0
20176	Thu Mar 23 11:06:39 2017_x000D_	43.6869	77.494	212.665	3.71171	2	6.36758	25.8731	77.2088	1.34755	63.6981		6.79859	0
20177	Thu Mar 23 11:06:39 2017_x000D_	43.5918	77.6997	211.266	3.68728	2	6.36758	25.8731	77.2088	1.34755	63.8094		13.5178	68.9466
20178	Thu Mar 23 11:06:39 2017_x000D_	43.1969	77.9167	211.266	3.68728	2	6.93134	28.1011	81.1842	1.41693	61.6181		6.76023	0
20179	Thu Mar 23 11:06:39 2017_x000D_	42.9994	78.0252	213.623	3.72842	2	6.93134	28.1011	81.1842	1.41693	61.5899		10.9193	0
20180	Thu Mar 23 11:06:40 2017_x000D_	42.7044	78.2384	210.116	3.66722	2	6.93134	28.1011	81.1842	1.41693	61.5911		0	0
20181	Thu Mar 23 11:06:40 2017_x000D_	42.7044	78.2384	210.116	3.66722	2	6.93134	28.1011	81.1842	1.41693	61.5911		17.6627	0
20182	Thu Mar 23 11:06:40 2017_x000D_	42.2115	78.5604	206.204	3.59894	2	6.93134	28.1011	81.1842	1.41693	61.5697		12.452	48.0664
20183	Thu Mar 23 11:06:40 2017_x000D_	41.813	78.6765	190.778	3.3297	2	7.30388	29.6594	82.7496	1.44425	59.9463		4.29789	0
20184	Thu Mar 23 11:06:40 2017_x000D_	41.715	78.781	182.2	3.17999	2	7.30388	29.6594	82.7496	1.44425	59.9755		4.24832	0
20185	Thu Mar 23 11:06:40 2017_x000D_	41.6123	78.6835	173.582	3.02958	2	7.30388	29.6594	82.7496	1.44425	59.8367		9.02371	0
20186	Thu Mar 23 11:06:40 2017_x000D_	41.3117	78.6942	156.537	2.73209	2	7.30388	29.6594	82.7496	1.44425	59.6736		10.8012	72.8613
20187	Thu Mar 23 11:06:40 2017_x000D_	41.0065	78.5032	142.581	2.48851	2	7.20028	32.0859	85.022	1.48391	57.4232		6.00411	0
20188	Thu Mar 23 11:06:40 2017_x000D_	40.8065	78.5106	134.599	2.3492	2	7.20028	32.0859	85.022	1.48391	57.3117		6.74102	0
20189	Thu Mar 23 11:06:40 2017_x000D_	40.7012	78.3121	128.914	2.24997	2	7.20028	32.0859	85.022	1.48391	57.0892		6.69676	0
20190	Thu Mar 23 11:06:40 2017_x000D_	40.4985	78.2186	122.888	2.1448	2	7.20028	32.0859	85.022	1.48391	56.8946		16.2448	73.0393
20191	Thu Mar 23 11:06:40 2017_x000D_	40.2854	77.7208	116.765	2.03793	2	7.31583	34.5178	85.0477	1.48436	54.346		13.4836	0
20192	Thu Mar 23 11:06:40 2017_x000D_	40.0745	77.3239	116.765	2.03794	2	7.31583	34.5178	85.0477	1.48436	53.9026		25.8149	0
20193	Thu Mar 23 11:06:40 2017_x000D_	39.7528	76.5258	114.242	1.99391	2	7.31583	34.5178	85.0477	1.48436	53.0738		13.5147	0
20194	Thu Mar 23 11:06:40 2017_x000D_	39.5412	76.1281	119.185	2.08018	2	7.31583	34.5178	85.0477	1.48436	52.6298		24.3399	0
20195	Thu Mar 23 11:06:40 2017_x000D_	39.1211	75.434	120.488	2.10291	2	7.31583	34.5178	85.0477	1.48436	51.8238		9.58001	59.8358
20196	Thu Mar 23 11:06:40 2017_x000D_	39.0125	75.1337	124.357	2.17044	2	7.45015	36.5078	85.9223	1.49963	49.8813		20.304	0
20197	Thu Mar 23 11:06:40 2017_x000D_	38.6948	74.5361	126.681	2.211	2	7.45015	36.5078	85.9223	1.49963	49.2177		10.8943	0
20198	Thu Mar 23 11:06:40 2017_x000D_	38.4857	74.2392	128.344	2.24003	2	7.45015	36.5078	85.9223	1.49963	48.8555		10.8762	0
20199	Thu Mar 23 11:06:40 2017_x000D_	38.1783	74.047	130.589	2.2792	2	7.45015	36.5078	85.9223	1.49963	48.512		8.54144	27.1869
20200	Thu Mar 23 11:06:40 2017_x000D_	37.9716	73.8512	130.59	2.27922	2	7.6315	37.3957	83.4113	1.4558	47.4292		19.3603	0
20201	Thu Mar 23 11:06:40 2017_x000D_	37.5554	73.358	132.423	2.31123	2	7.6315	37.3957	83.4113	1.4558	46.7838		9.61897	0
20202	Thu Mar 23 11:06:41 2017_x000D_	37.4463	73.0565	132.692	2.31592	2	7.6315	37.3957	83.4113	1.4558	46.4824		19.3513	0
20203	Thu Mar 23 11:06:41 2017_x000D_	36.9316	72.6677	130.59	2.27923	2	7.6315	37.3957	83.4113	1.4558	45.8542		8.56047	40.137
20204	Thu Mar 23 11:06:41 2017_x000D_	36.7245	72.4714	130.591	2.27925	2	7.79397	38.7237	83.4113	1.4558	44.4509		20.3792	0
20205	Thu Mar 23 11:06:41 2017_x000D_	36.4056	71.8716	128.35	2.24013	2	7.79397	38.7237	83.4113	1.4558	43.7882		8.5732	0
20206	Thu Mar 23 11:06:41 2017_x000D_	36.1982	71.675	128.351	2.24015	2	7.79397	38.7237	83.4113	1.4558	43.5039		8.5732	0
20207	Thu Mar 23 11:06:41 2017_x000D_	35.9908	71.4784	128.353	2.24018	2	7.79397	38.7237	83.4113	1.4558	43.2196		17.1613	0
20208	Thu Mar 23 11:06:41 2017_x000D_	35.5756	71.0849	128.356	2.24023	2	7.79397	38.7237	83.4113	1.4558	42.6505		9.17746	118.37
20209	Thu Mar 23 11:06:41 2017_x000D_	35.5672	70.7791	126.69	2.21117	2	11.7251	39.062	70.2213	1.22559	39.679		17.1781	0
20210	Thu Mar 23 11:06:41 2017_x000D_	35.1517	70.3851	126.694	2.21123	2	11.7251	39.062	70.2213	1.22559	39.1145		10.9692	0
20211	Thu Mar 23 11:06:41 2017_x000D_	34.9411	70.0862	128.351	2.24015	2	11.7251	39.062	70.2213	1.22559	38.749		8.5944	0
20212	Thu Mar 23 11:06:41 2017_x000D_	34.7332	69.8891	128.353	2.24018	2	11.7251	39.062	70.2213	1.22559	38.4666		15.2314	78.9996
20213	Thu Mar 23 11:06:41 2017_x000D_	34.4181	69.491	130.585	2.27913	2	14.3414	39.3609	46.3378	0.808747	36.2063		6.81901	0
20214	Thu Mar 23 11:06:41 2017_x000D_	34.3114	69.2903	128.351	2.24015	2	14.3414	39.3609	46.3378	0.808747	35.9801		8.60712	0
20215	Thu Mar 23 11:06:41 2017_x000D_	34.1032	69.0929	128.353	2.24018	2	14.3414	39.3609	46.3378	0.808747	35.7004		13.6571	0
20216	Thu Mar 23 11:06:41 2017_x000D_	33.8892	68.6911	128.35	2.24013	2	14.3414	39.3609	46.3378	0.808747	35.2474		8.61767	326.626
20217	Thu Mar 23 11:06:41 2017_x000D_	33.6808	68.4934	128.351	2.24016	2	25.1334	37.9218	0	0	31.744		15.2516	0
20218	Thu Mar 23 11:06:41 2017_x000D_	33.3655	68.0946	125.986	2.19887	2	25.1334	37.9218	0	0	31.2756		6.84212	0
20219	Thu Mar 23 11:06:41 2017_x000D_	33.2581	67.8934	128.35	2.24013	2	25.1334	37.9218	0	0	31.0533		4.314	0
20220	Thu Mar 23 11:06:41 2017_x000D_	33.1539	67.7943	124.381	2.17087	2	25.1334	37.9218	0	0	30.9305		13.6839	272.25
20221	Thu Mar 23 11:06:41 2017_x000D_	32.9395	67.3917	124.38	2.17083	2	33.1967	33.7578	330.054	5.76052	33.6349		3.06415	0
20222	Thu Mar 23 11:06:41 2017_x000D_	32.9367	67.2896	125.982	2.1988	2	33.1967	33.7578	330.054	5.76052	33.5328		19.5751	0
20223	Thu Mar 23 11:06:42 2017_x000D_	32.5158	66.791	132.398	2.31077	2	33.1967	33.7578	330.054	5.76052	33.0402		6.85553	0
20224	Thu Mar 23 11:06:42 2017_x000D_	32.4082	66.5894	134.511	2.34767	2	33.1967	33.7578	330.054	5.76052	32.8411		8.64335	0
20225	Thu Mar 23 11:06:42 2017_x000D_	32.199	66.3913	142.422	2.48574	2	33.1967	33.7578	330.054	5.76052	32.6487		6.81347	251.7
20226	Thu Mar 23 11:06:42 2017_x000D_	31.9928	66.2961	157.653	2.75156	2	40.1884	29.1201	315.238	5.50194	38.0687		8.63292	0
20227	Thu Mar 23 11:06:42 2017_x000D_	31.7837	66.0984	176.055	3.07274	2	40.1884	29.1201	315.238	5.50194	37.9214		6.09631	0
20228	Thu Mar 23 11:06:42 2017_x000D_	31.5806	66.1051	181.814	3.17326	2	40.1884	29.1201	315.238	5.50194	37.9735		3.03482	0
20229	Thu Mar 23 11:06:42 2017_x000D_	31.4795	66.1086	193.789	3.38226	2	40.1884	29.1201	315.238	5.50194	37.9999		9.14273	207.111
20230	Thu Mar 23 11:06:42 2017_x000D_	31.1749	66.1184	205.92	3.59398	2	45.6327	24.875	318.646	5.56141	43.7041		4.33034	0
20231	Thu Mar 23 11:06:42 2017_x000D_	31.0766	66.2241	214.881	3.75039	2	45.6327	24.875	318.646	5.56141	43.8364		6.83299	0
20232	Thu Mar 23 11:06:42 2017_x000D_	30.8765	66.3329	220.635	3.8508	2	45.6327	24.875	318.646	5.56141	44.0057		8.67075	0
20233	Thu Mar 23 11:06:42 2017_x000D_	30.6793	66.5442	229.078	3.99817	2	45.6327	24.875	318.646	5.56141	44.2711		13.0156	160.463
20234	Thu Mar 23 11:06:42 2017_x000D_	30.3832	66.8613	233.282	4.07153	2	49.9352	21.6973	315.932	5.51405	49.2145		23.9916	0
20235	Thu Mar 23 11:06:42 2017_x000D_	29.8924	67.4927	231.036	4.03234	2	49.9352	21.6973	315.932	5.51405	49.9893		11.0808	0
20236	Thu Mar 23 11:06:42 2017_x000D_	29.6979	67.8067	229.079	3.99818	2	49.9352	21.6973	315.932	5.51405	50.355		11.0562	0
20237	Thu Mar 23 11:06:42 2017_x000D_	29.3985	68.0216	226.964	3.96127	2	49.9352	21.6973	315.932	5.51405	50.6724		26.0503	0
20238	Thu Mar 23 11:06:42 2017_x000D_	28.8059	68.6563	226.964	3.96127	2	49.9352	21.6973	315.932	5.51405	51.4936		11.0833	230.331
20239	Thu Mar 23 11:06:42 2017_x000D_	28.6114	68.9704	224.849	3.92436	2	55.85	16.8022	315	5.49779	58.8512		19.6559	0
20240	Thu Mar 23 11:06:42 2017_x000D_	28.1142	69.3971	218.238	3.80896	2	55.85	16.8022	315	5.49779	59.4601		11.0628	0
20241	Thu Mar 23 11:06:42 2017_x000D_	27.8146	69.6121	216.494	3.77854	2	55.85	16.8022	315	5.49779	59.7902		8.68976	0
20242	Thu Mar 23 11:06:42 2017_x000D_	27.6169	69.8238	216.495	3.77855	2	55.85	16.8022	315	5.49779	60.0699		17.8931	175.041
20243	Thu Mar 23 11:06:42 2017_x000D_	27.1164	70.1482	212.455	3.70805	2	60.6015	13.4159	330.462	5.76765	65.8772		11.0622	0
20244	Thu Mar 23 11:06:43 2017_x000D_	26.8169	70.3633	213.994	3.73491	2	60.6015	13.4159	330.462	5.76765	66.2148		17.8972	0
20245	Thu Mar 23 11:06:43 2017_x000D_	26.3163	70.6878	214.893	3.75059	2	60.6015	13.4159	330.462	5.76765	66.7499		11.0688	0
20246	Thu Mar 23 11:06:43 2017_x000D_	26.0166	70.903	216.494	3.77853	2	60.6015	13.4159	330.462	5.76765	67.0886		20.5918	148.787
20247	Thu Mar 23 11:06:43 2017_x000D_	25.4137	71.2311	213.993	3.73489	2	64.8746	10.8984	333.458	5.81994	72.0916		6.86531	0
20248	Thu Mar 23 11:06:43 2017_x000D_	25.2127	71.3405	216.493	3.77851	2	64.8746	10.8984	333.458	5.81994	72.2932		8.69619	0
20249	Thu Mar 23 11:06:43 2017_x000D_	25.0149	71.5524	216.493	3.77852	2	64.8746	10.8984	333.458	5.81994	72.5789		11.0754	0
20250	Thu Mar 23 11:06:43 2017_x000D_	24.715	71.7677	218.235	3.80892	2	64.8746	10.8984	333.458	5.81994	72.9237		19.6858	141.931
20251	Thu Mar 23 11:06:43 2017_x000D_	24.217	72.195	216.494	3.77853	2	68.7226	8.146	324.643	5.66609	77.9937		11.0772	0
20252	Thu Mar 23 11:06:43 2017_x000D_	23.9171	72.4104	218.235	3.80892	2	68.7226	8.146	324.643	5.66609	78.3419		17.9272	0
20253	Thu Mar 23 11:06:43 2017_x000D_	23.4157	72.7355	218.849	3.81964	2	68.7226	8.146	324.643	5.66609	78.8956		11.0838	0
20254	Thu Mar 23 11:06:43 2017_x000D_	23.1156	72.951	220.635	3.8508	2	68.7226	8.146	324.643	5.66609	79.2445		19.7008	0
20255	Thu Mar 23 11:06:43 2017_x000D_	22.6172	73.3786	218.849	3.81964	2	68.7226	8.146	324.643	5.66609	79.8812		8.70248	94.3204
20256	Thu Mar 23 11:06:43 2017_x000D_	22.4192	73.5906	218.85	3.81965	2	71.2191	6.2349	345.388	6.02816	83.1758		19.6985	0
20257	Thu Mar 23 11:06:43 2017_x000D_	21.9209	74.0182	220.635	3.85081	2	71.2191	6.2349	345.388	6.02816	83.8146		11.0988	0
20258	Thu Mar 23 11:06:43 2017_x000D_	21.6204	74.234	218.85	3.81965	2	71.2191	6.2349	345.388	6.02816	84.166		8.70672	0
20259	Thu Mar 23 11:06:43 2017_x000D_	21.4223	74.4461	218.85	3.81965	2	71.2191	6.2349	345.388	6.02816	84.4541		20.6498	152.568
20260	Thu Mar 23 11:06:43 2017_x000D_	20.8178	74.7753	216.494	3.77854	2	75.5041	3.4959	323.974	5.65442	89.8407		8.70672	0
20261	Thu Mar 23 11:06:43 2017_x000D_	20.6197	74.9874	216.495	3.77855	2	75.5041	3.4959	323.974	5.65442	90.1295		19.7219	0
20262	Thu Mar 23 11:06:43 2017_x000D_	20.1208	75.4155	214.897	3.75066	2	75.5041	3.4959	323.974	5.65442	90.773		9.73105	0
20263	Thu Mar 23 11:06:43 2017_x000D_	19.8169	75.5289	218.848	3.81963	2	75.5041	3.4959	323.974	5.65442	91.0484		8.71096	104.799
20264	Thu Mar 23 11:06:43 2017_x000D_	19.6187	75.7411	218.849	3.81963	2	78.4372	1.5985	340.841	5.9488	94.6401		17.4241	0
20265	Thu Mar 23 11:06:43 2017_x000D_	19.2223	76.1656	218.85	3.81965	2	78.4372	1.5985	340.841	5.9488	95.219		9.74439	0
20266	Thu Mar 23 11:06:44 2017_x000D_	18.918	76.2792	218.235	3.80891	2	78.4372	1.5985	340.841	5.9488	95.4973		4.35753	0
20267	Thu Mar 23 11:06:44 2017_x000D_	18.8188	76.3853	218.849	3.81963	2	78.4372	1.5985	340.841	5.9488	95.6421		13.7859	0
20268	Thu Mar 23 11:06:44 2017_x000D_	18.4153	76.6052	218.848	3.81962	2	78.4372	1.5985	340.841	5.9488	96.0658		6.87719	98.7816
20269	Thu Mar 23 11:06:44 2017_x000D_	18.3198	76.8136	220.633	3.85077	2	81.684	2.1465	6.24376	0.108974	97.9296		11.1204	0
20270	Thu Mar 23 11:06:44 2017_x000D_	18.0187	77.0298	218.849	3.81963	2	81.684	2.1465	6.24376	0.108974	98.2893		6.89356	0
20271	Thu Mar 23 11:06:44 2017_x000D_	17.8169	77.1397	221.065	3.85831	2	81.684	2.1465	6.24376	0.108974	98.5037		11.1138	0
20272	Thu Mar 23 11:06:44 2017_x000D_	17.516	77.3558	222.879	3.88998	2	81.684	2.1465	6.24376	0.108974	98.8634		6.89763	60.0961
20273	Thu Mar 23 11:06:44 2017_x000D_	17.3141	77.4658	220.632	3.85075	2	83.6224	2.6519	4.97799	0.0868823	99.9695		6.8864	0
20274	Thu Mar 23 11:06:44 2017_x000D_	17.2183	77.6744	218.849	3.81963	2	83.6224	2.6519	4.97799	0.0868823	100.189		6.9017	0
20275	Thu Mar 23 11:06:44 2017_x000D_	17.0163	77.7845	216.496	3.77857	2	83.6224	2.6519	4.97799	0.0868823	100.406		6.14469	0
20276	Thu Mar 23 11:06:44 2017_x000D_	17.0234	77.9892	216.498	3.7786	2	83.6224	2.6519	4.97799	0.0868823	100.554		3.09221	14.5536
20277	Thu Mar 23 11:06:44 2017_x000D_	16.9204	77.9931	209.915	3.6637	2	84.0468	2.8869	0	0	100.732		0.015	0
20278	Thu Mar 23 11:06:44 2017_x000D_	16.9199	77.9931	202.279	3.53043	2	84.0468	2.8869	0	0	100.732		0.00424264	0
20279	Thu Mar 23 11:06:44 2017_x000D_	16.9198	77.993	196.824	3.43523	2	84.0468	2.8869	0	0	100.732		6.15768	0
20280	Thu Mar 23 11:06:44 2017_x000D_	17.1249	77.985	185.149	3.23146	2	84.0468	2.8869	0	0	100.59		3.09499	9.23022
20281	Thu Mar 23 11:06:44 2017_x000D_	17.0218	77.9887	179.298	3.12934	2	84.2535	3.1148	332.951	5.81109	100.629		3.05291	0
20282	Thu Mar 23 11:06:44 2017_x000D_	17.0254	78.0904	163.771	2.85835	2	84.2535	3.1148	332.951	5.81109	100.702		4.35578	0
20283	Thu Mar 23 11:06:44 2017_x000D_	16.9191	77.9915	154.315	2.69331	2	84.2535	3.1148	332.951	5.81109	100.7		3.08279	0
20284	Thu Mar 23 11:06:44 2017_x000D_	16.8164	77.995	147.703	2.5779	2	84.2535	3.1148	332.951	5.81109	100.771		13.0444	0
20285	Thu Mar 23 11:06:44 2017_x000D_	16.4978	77.6991	135.065	2.35733	2	84.2535	3.1148	332.951	5.81109	100.765		3.08289	18.7973
20286	Thu Mar 23 11:06:44 2017_x000D_	16.3951	77.7027	129.041	2.25218	2	84.7114	2.6871	336.316	5.86983	101.462		11.072	0
20287	Thu Mar 23 11:06:45 2017_x000D_	16.1793	77.4033	117.326	2.04773	2	84.7114	2.6871	336.316	5.86983	101.386		6.16289	0
20288	Thu Mar 23 11:06:45 2017_x000D_	16.172	77.198	114.946	2.00618	2	84.7114	2.6871	336.316	5.86983	101.24		17.93	0
20289	Thu Mar 23 11:06:45 2017_x000D_	15.8458	76.6972	106.113	1.85203	2	84.7114	2.6871	336.316	5.86983	101.094		12.6914	20.8195
20290	Thu Mar 23 11:06:45 2017_x000D_	15.7283	76.2908	108.787	1.8987	2	85.376	2.4873	348.553	6.08339	101.478		9.72472	0
20291	Thu Mar 23 11:06:45 2017_x000D_	15.6147	75.9872	106.824	1.86443	2	85.376	2.4873	348.553	6.08339	101.335		12.7017	0
20292	Thu Mar 23 11:06:45 2017_x000D_	15.497	75.5805	109.617	1.91317	2	85.376	2.4873	348.553	6.08339	101.122		25.4086	0
20293	Thu Mar 23 11:06:45 2017_x000D_	15.262	74.7668	109.615	1.91314	2	85.376	2.4873	348.553	6.08339	100.699		6.90218	29.3699
20294	Thu Mar 23 11:06:45 2017_x000D_	15.1515	74.565	112.323	1.96041	2	85.7666	3.385	70.8414	1.23642	100.265		19.5123	0
20295	Thu Mar 23 11:06:45 2017_x000D_	14.9234	73.9559	112.323	1.9604	2	85.7666	3.385	70.8414	1.23642	99.9951		9.75632	0
20296	Thu Mar 23 11:06:45 2017_x000D_	14.8092	73.6514	116.068	2.02578	2	85.7666	3.385	70.8414	1.23642	99.8615		13.8175	0
20297	Thu Mar 23 11:06:45 2017_x000D_	14.5882	73.2473	116.069	2.02579	2	85.7666	3.385	70.8414	1.23642	99.7352		6.91296	0
20298	Thu Mar 23 11:06:45 2017_x000D_	14.4775	73.0452	118.676	2.07129	2	85.7666	3.385	70.8414	1.23642	99.6729		19.5474	20.8334
20299	Thu Mar 23 11:06:45 2017_x000D_	14.249	72.435	118.673	2.07123	2	85.9507	4.0546	46.0071	0.802975	99.0808		8.75851	0
20300	Thu Mar 23 11:06:45 2017_x000D_	14.0351	72.2363	118.676	2.07129	2	85.9507	4.0546	46.0071	0.802975	99.0989		6.91534	0
20301	Thu Mar 23 11:06:45 2017_x000D_	13.9246	72.034	116.071	2.02582	2	85.9507	4.0546	46.0071	0.802975	99.0402		12.7585	0
20302	Thu Mar 23 11:06:45 2017_x000D_	13.8063	71.6255	118.673	2.07123	2	85.9507	4.0546	46.0071	0.802975	98.8466		18.054	46.4251
20303	Thu Mar 23 11:06:45 2017_x000D_	13.4779	71.1212	117.31	2.04745	2	85.8722	5.60011	66.8528	1.1668	97.6419		9.80653	0
20304	Thu Mar 23 11:06:45 2017_x000D_	13.3632	70.8151	118.673	2.07123	2	85.8722	5.60011	66.8528	1.1668	97.522		20.8057	0
20305	Thu Mar 23 11:06:45 2017_x000D_	13.0303	70.2067	121.161	2.11465	2	85.8722	5.60011	66.8528	1.1668	97.3651		6.93282	0
20306	Thu Mar 23 11:06:45 2017_x000D_	12.9195	70.0039	118.673	2.07123	2	85.8722	5.60011	66.8528	1.1668	97.3136		22.3972	73.0985
20307	Thu Mar 23 11:06:45 2017_x000D_	12.4829	69.3983	118.676	2.07129	2	85.9665	8.0349	79.4957	1.38746	95.7356		9.81531	0
20308	Thu Mar 23 11:06:45 2017_x000D_	12.3679	69.092	122.569	2.13923	2	85.9665	8.0349	79.4957	1.38746	95.628		6.94216	0
20309	Thu Mar 23 11:06:46 2017_x000D_	12.257	68.8889	120.005	2.09448	2	85.9665	8.0349	79.4957	1.38746	95.584		20.8607	0
20310	Thu Mar 23 11:06:46 2017_x000D_	11.9232	68.2789	122.567	2.13919	2	85.9665	8.0349	79.4957	1.38746	95.4555		9.83111	0
20311	Thu Mar 23 11:06:46 2017_x000D_	11.8083	67.972	118.673	2.07123	2	85.9665	8.0349	79.4957	1.38746	95.3514		18.144	46.7228
20312	Thu Mar 23 11:06:46 2017_x000D_	11.4784	67.4651	117.313	2.04751	2	86.1055	9.58611	79.9968	1.39621	94.4414		8.81756	0
20313	Thu Mar 23 11:06:46 2017_x000D_	11.2633	67.2648	117.317	2.04756	2	86.1055	9.58611	79.9968	1.39621	94.4891		9.85428	0
20314	Thu Mar 23 11:06:46 2017_x000D_	11.1478	66.9573	118.676	2.07129	2	86.1055	9.58611	79.9968	1.39621	94.3934		16.7831	0
20315	Thu Mar 23 11:06:46 2017_x000D_	10.921	66.4459	117.459	2.05005	2	86.1055	9.58611	79.9968	1.39621	94.2642		18.1806	49.996
20316	Thu Mar 23 11:06:46 2017_x000D_	10.5904	65.938	116.081	2.026	2	86.6797	11.1506	85.0276	1.48401	93.7616		6.22318	0
20317	Thu Mar 23 11:06:46 2017_x000D_	10.5828	65.7307	116.079	2.02595	2	86.6797	11.1506	85.0276	1.48401	93.6468		6.97448	0
20318	Thu Mar 23 11:06:46 2017_x000D_	10.4713	65.5267	113.375	1.97876	2	86.6797	11.1506	85.0276	1.48401	93.6188		6.9867	0
20319	Thu Mar 23 11:06:46 2017_x000D_	10.3595	65.3224	116.079	2.02597	2	86.6797	11.1506	85.0276	1.48401	93.5914		9.86727	33.112
20320	Thu Mar 23 11:06:46 2017_x000D_	10.2441	65.0144	112.352	1.96091	2	86.6235	12.2529	66.8528	1.1668	92.831		8.84709	0
20321	Thu Mar 23 11:06:46 2017_x000D_	10.0284	64.8133	112.356	1.96098	2	86.6235	12.2529	66.8528	1.1668	92.8946		15.902	0
20322	Thu Mar 23 11:06:46 2017_x000D_	9.90541	64.2977	103.456	1.80565	2	86.6235	12.2529	66.8528	1.1668	92.7056		0.0093723	0
20323	Thu Mar 23 11:06:46 2017_x000D_	9.90565	64.2979	97.8575	1.70794	2	86.6235	12.2529	66.8528	1.1668	92.7055		3.11058	14.8767
20324	Thu Mar 23 11:06:46 2017_x000D_	9.80203	64.3016	83.5857	1.45885	2	86.3836	12.6869	66.8528	1.1668	92.3516		4.40584	0
20325	Thu Mar 23 11:06:46 2017_x000D_	9.70197	64.4091	74.548	1.30111	2	86.3836	12.6869	66.8528	1.1668	92.4946		3.12045	0
20326	Thu Mar 23 11:06:46 2017_x000D_	9.80595	64.4064	64.1089	1.11891	2	86.3836	12.6869	66.8528	1.1668	92.4069		3.09859	0
20327	Thu Mar 23 11:06:46 2017_x000D_	9.80173	64.3032	49.0196	0.855553	2	86.3836	12.6869	66.8528	1.1668	92.3527		3.11047	0
20328	Thu Mar 23 11:06:46 2017_x000D_	9.7976	64.1996	42.7693	0.746465	2	86.3836	12.6869	66.8528	1.1668	92.2983		9.82919	141.904
20329	Thu Mar 23 11:06:46 2017_x000D_	10.1051	64.0865	25.7254	0.448994	2	85.2784	17.2861	104.256	1.8196	88.5511		6.94767	0
20330	Thu Mar 23 11:06:47 2017_x000D_	10.201	63.8757	19.2639	0.336218	2	85.2784	17.2861	104.256	1.8196	88.3584		3.11257	0
20331	Thu Mar 23 11:06:47 2017_x000D_	10.3047	63.8724	13.0368	0.227536	2	85.2784	17.2861	104.256	1.8196	88.2686		15.6042	0
20332	Thu Mar 23 11:06:47 2017_x000D_	10.8246	63.8566	7.73455	0.134993	2	85.2784	17.2861	104.256	1.8196	87.819		12.838	113.529
20333	Thu Mar 23 11:06:47 2017_x000D_	11.2364	63.7402	4.73682	0.0826731	2	83.7951	20.7676	96.623	1.68639	84.3292		28.0478	0
20334	Thu Mar 23 11:06:47 2017_x000D_	12.1709	63.712	4.5878	0.0800721	2	83.7951	20.7676	96.623	1.68639	83.512		9.83942	0
20335	Thu Mar 23 11:06:47 2017_x000D_	12.4788	63.599	7.73365	0.134978	2	83.7951	20.7676	96.623	1.68639	83.1898		15.565	0
20336	Thu Mar 23 11:06:47 2017_x000D_	12.9974	63.5834	7.43639	0.12979	2	83.7951	20.7676	96.623	1.68639	82.7376		21.7957	75.6552
20337	Thu Mar 23 11:06:47 2017_x000D_	13.7236	63.5617	13.6284	0.23786	2	83.0204	23.1675	95.9963	1.67545	80.2106		12.8096	0
20338	Thu Mar 23 11:06:47 2017_x000D_	14.1345	63.4456	16.4913	0.287828	2	83.0204	23.1675	95.9963	1.67545	79.7972		18.896	0
20339	Thu Mar 23 11:06:47 2017_x000D_	14.7524	63.3234	19.2846	0.33658	2	83.0204	23.1675	95.9963	1.67545	79.2024		13.8686	0
20340	Thu Mar 23 11:06:47 2017_x000D_	15.1592	63.1038	19.2831	0.336554	2	83.0204	23.1675	95.9963	1.67545	78.7404		15.8285	54.6846
20341	Thu Mar 23 11:06:47 2017_x000D_	15.6732	62.9847	23.0257	0.401874	2	82.4968	24.9135	84.8802	1.48144	76.9078		11.1661	0
20342	Thu Mar 23 11:06:47 2017_x000D_	15.9761	62.7684	21.9936	0.383861	2	82.4968	24.9135	84.8802	1.48144	76.5376		9.31918	0
20343	Thu Mar 23 11:06:47 2017_x000D_	16.2866	62.7591	23.0263	0.401884	2	82.4968	24.9135	84.8802	1.48144	76.2632		6.93026	0
20344	Thu Mar 23 11:06:47 2017_x000D_	16.4899	62.6494	25.7514	0.449447	2	82.4968	24.9135	84.8802	1.48144	76.0323		19.5948	0
20345	Thu Mar 23 11:06:47 2017_x000D_	17.1029	62.4239	25.7526	0.449467	2	82.4968	24.9135	84.8802	1.48144	75.3883		11.157	52.8345
20346	Thu Mar 23 11:06:47 2017_x000D_	17.4055	62.2077	24.6165	0.429639	2	82.4078	26.6724	79.0026	1.37885	74.0814		15.7973	0
20347	Thu Mar 23 11:06:47 2017_x000D_	17.9185	62.0889	23.0267	0.401892	2	82.4078	26.6724	79.0026	1.37885	73.5744		13.8392	0
20348	Thu Mar 23 11:06:47 2017_x000D_	18.3244	61.8697	23.0259	0.401878	2	82.4078	26.6724	79.0026	1.37885	73.1131		19.5664	0
20349	Thu Mar 23 11:06:47 2017_x000D_	18.9365	61.6445	23.0265	0.401888	2	82.4078	26.6724	79.0026	1.37885	72.4683		6.91563	54.1498
20350	Thu Mar 23 11:06:47 2017_x000D_	19.1393	61.5349	20.1942	0.352455	2	82.7534	28.444	75.2209	1.31285	71.7061		19.5559	0
20351	Thu Mar 23 11:06:48 2017_x000D_	19.7511	61.3099	20.1942	0.352455	2	82.7534	28.444	75.2209	1.31285	71.0595		11.1395	0
20352	Thu Mar 23 11:06:48 2017_x000D_	20.0532	61.094	19.2772	0.336451	2	82.7534	28.444	75.2209	1.31285	70.6918		9.28293	0
20353	Thu Mar 23 11:06:48 2017_x000D_	20.3625	61.085	20.1942	0.352455	2	82.7534	28.444	75.2209	1.31285	70.4135		22.4838	59.6176
20354	Thu Mar 23 11:06:48 2017_x000D_	21.0765	60.8572	19.2796	0.336493	2	82.8705	30.4278	86.3855	1.50771	68.8799		6.90608	0
20355	Thu Mar 23 11:06:48 2017_x000D_	21.2791	60.7479	21.9959	0.3839	2	82.8705	30.4278	86.3855	1.50771	68.6499		20.712	0
20356	Thu Mar 23 11:06:48 2017_x000D_	21.8865	60.4197	19.2765	0.336438	2	82.8705	30.4278	86.3855	1.50771	67.96		12.35	0
20357	Thu Mar 23 11:06:48 2017_x000D_	22.298	60.408	19.2791	0.336485	2	82.8705	30.4278	86.3855	1.50771	67.5858		11.1354	0
20358	Thu Mar 23 11:06:48 2017_x000D_	22.6	60.1922	20.1928	0.352431	2	82.8705	30.4278	86.3855	1.50771	67.2194		22.4411	46.5024
20359	Thu Mar 23 11:06:48 2017_x000D_	23.3127	59.965	19.2774	0.336454	2	83.0099	31.9716	80.1593	1.39904	65.9347		6.16754	0
20360	Thu Mar 23 11:06:48 2017_x000D_	23.5182	59.9591	19.2787	0.336477	2	83.0099	31.9716	80.1593	1.39904	65.7462		12.7062	0
20361	Thu Mar 23 11:06:48 2017_x000D_	23.9258	59.844	16.476	0.28756	2	83.0099	31.9716	80.1593	1.39904	65.3284		19.4828	0
20362	Thu Mar 23 11:06:48 2017_x000D_	24.5353	59.6198	16.475	0.287543	2	83.0099	31.9716	80.1593	1.39904	64.6815		9.7446	46.4869
20363	Thu Mar 23 11:06:48 2017_x000D_	24.8402	59.5078	20.1955	0.352479	2	83.1491	33.5149	94.9523	1.65723	63.8401		16.5753	0
20364	Thu Mar 23 11:06:48 2017_x000D_	25.3465	59.2866	19.278	0.336465	2	83.1491	33.5149	94.9523	1.65723	63.2876		12.6893	0
20365	Thu Mar 23 11:06:48 2017_x000D_	25.7536	59.1718	22.0001	0.383974	2	83.1491	33.5149	94.9523	1.65723	62.8691		16.5729	0
20366	Thu Mar 23 11:06:48 2017_x000D_	26.2599	58.9508	23.0339	0.402018	2	83.1491	33.5149	94.9523	1.65723	62.3167		6.15246	85.6847
20367	Thu Mar 23 11:06:48 2017_x000D_	26.4649	58.945	23.0353	0.402043	2	83.0046	36.3674	84.8292	1.48055	60.8809		19.4439	0
20368	Thu Mar 23 11:06:48 2017_x000D_	27.0732	58.7213	23.036	0.402054	2	83.0046	36.3674	84.8292	1.48055	60.233		0	0
20369	Thu Mar 23 11:06:48 2017_x000D_	27.0732	58.7213	23.036	0.402054	2	83.0046	36.3674	84.8292	1.48055	60.233		11.0914	0
20370	Thu Mar 23 11:06:48 2017_x000D_	27.3739	58.5062	21.9999	0.383972	2	83.0046	36.3674	84.8292	1.48055	59.874		6.14638	0
20371	Thu Mar 23 11:06:48 2017_x000D_	27.5787	58.5005	22.0013	0.383996	2	83.0046	36.3674	84.8292	1.48055	59.6817		11.1005	46.4421
20372	Thu Mar 23 11:06:48 2017_x000D_	27.8797	58.2853	23.0344	0.402025	2	83.1438	37.9092	77.7057	1.35622	58.9008		3.06407	0
20373	Thu Mar 23 11:06:49 2017_x000D_	27.9818	58.2826	22.0003	0.383978	2	83.1438	37.9092	77.7057	1.35622	58.8041		6.14338	0
20374	Thu Mar 23 11:06:49 2017_x000D_	28.1865	58.2769	22.0017	0.384002	2	83.1438	37.9092	77.7057	1.35622	58.6101		9.71615	0
20375	Thu Mar 23 11:06:49 2017_x000D_	28.4905	58.1652	25.7723	0.449811	2	83.1438	37.9092	77.7057	1.35622	58.2863		11.0963	86.3247
20376	Thu Mar 23 11:06:49 2017_x000D_	28.7914	57.9501	32.3249	0.564176	2	83.4332	40.7721	80.3342	1.4021	57.2784		3.09788	0
20377	Thu Mar 23 11:06:49 2017_x000D_	28.795	58.0533	42.8313	0.747548	2	83.4332	40.7721	80.3342	1.4021	57.306		3.05785	0
20378	Thu Mar 23 11:06:49 2017_x000D_	28.6931	58.0557	53.2771	0.929861	2	83.4332	40.7721	80.3342	1.4021	57.4038		9.28038	0
20379	Thu Mar 23 11:06:49 2017_x000D_	28.7026	58.3649	67.9374	1.18573	2	83.4332	40.7721	80.3342	1.4021	57.4887		3.06999	59.2332
20380	Thu Mar 23 11:06:49 2017_x000D_	28.6003	58.3675	76.3253	1.33213	2	83.3331	42.744	82.1692	1.43412	56.919		6.88765	0
20381	Thu Mar 23 11:06:49 2017_x000D_	28.7083	58.5701	97.3669	1.69937	2	83.3331	42.744	82.1692	1.43412	56.8712		3.10058	0
20382	Thu Mar 23 11:06:49 2017_x000D_	28.705	58.4668	103.483	1.80613	2	83.3331	42.744	82.1692	1.43412	56.8457		0.0271662	0
20383	Thu Mar 23 11:06:49 2017_x000D_	28.7041	58.4667	121.902	2.12759	2	83.3331	42.744	82.1692	1.43412	56.8466		3.10068	79.7346
20384	Thu Mar 23 11:06:49 2017_x000D_	28.7007	58.3634	128.267	2.23868	2	83.6334	45.3848	66.8347	1.16648	56.4451		0.0234307	0
20385	Thu Mar 23 11:06:49 2017_x000D_	28.7001	58.3639	144.49	2.52183	2	83.6334	45.3848	66.8347	1.16648	56.4458		0	0
20386	Thu Mar 23 11:06:49 2017_x000D_	28.7001	58.3639	144.49	2.52183	2	83.6334	45.3848	66.8347	1.16648	56.4458		13.0925	0
20387	Thu Mar 23 11:06:49 2017_x000D_	28.384	58.063	153.477	2.67868	2	83.6334	45.3848	66.8347	1.16648	56.6854		8.73807	0
20388	Thu Mar 23 11:06:49 2017_x000D_	28.1732	57.862	153.474	2.67862	2	83.6334	45.3848	66.8347	1.16648	56.8464		26.3129	37.8761
20389	Thu Mar 23 11:06:49 2017_x000D_	27.3447	57.5741	150.904	2.63377	2	84.2281	46.4985	74.9995	1.30899	57.9516		6.90063	0
20390	Thu Mar 23 11:06:49 2017_x000D_	27.1366	57.4761	148.462	2.59115	2	84.2281	46.4985	74.9995	1.30899	58.1373		26.59	0
20391	Thu Mar 23 11:06:49 2017_x000D_	26.4034	56.9781	144.498	2.52196	2	84.2281	46.4985	74.9995	1.30899	58.7666		9.75248	0
20392	Thu Mar 23 11:06:49 2017_x000D_	26.0926	56.8828	140.465	2.45158	2	84.2281	46.4985	74.9995	1.30899	59.0557		19.866	52.5888
20393	Thu Mar 23 11:06:49 2017_x000D_	25.6665	56.3759	134.28	2.34363	2	84.1391	48.2492	86.5296	1.51023	59.0346		13.1623	0
20394	Thu Mar 23 11:06:50 2017_x000D_	25.3489	56.0732	130.087	2.27045	2	84.1391	48.2492	86.5296	1.51023	59.3085		11.2155	0
20395	Thu Mar 23 11:06:50 2017_x000D_	25.1337	55.7675	128.309	2.23942	2	84.1391	48.2492	86.5296	1.51023	59.4825		13.1667	0
20396	Thu Mar 23 11:06:50 2017_x000D_	24.8159	55.4648	127.7	2.22878	2	84.1391	48.2492	86.5296	1.51023	59.7604		25.1118	41.2529
20397	Thu Mar 23 11:06:50 2017_x000D_	24.3818	54.7491	125.966	2.19852	2	84.5058	49.5745	79.7051	1.39112	60.3463		8.79755	0
20398	Thu Mar 23 11:06:50 2017_x000D_	24.1695	54.5468	125.968	2.19856	2	84.5058	49.5745	79.7051	1.39112	60.5408		22.4777	0
20399	Thu Mar 23 11:06:50 2017_x000D_	23.7381	53.9342	125.968	2.19855	2	84.5058	49.5745	79.7051	1.39112	60.9239		11.2141	0
20400	Thu Mar 23 11:06:50 2017_x000D_	23.4223	53.7342	128.312	2.23947	2	84.5058	49.5745	79.7051	1.39112	61.225		18.2035	0
20401	Thu Mar 23 11:06:50 2017_x000D_	23.0965	53.2223	132.318	2.30939	2	84.5058	49.5745	79.7051	1.39112	61.5175		8.81876	72.6825
20402	Thu Mar 23 11:06:50 2017_x000D_	22.8837	53.0195	132.319	2.30941	2	84.1667	51.9734	86.3855	1.50771	61.2919		8.823	0
20403	Thu Mar 23 11:06:50 2017_x000D_	22.6708	52.8166	132.32	2.30942	2	84.1667	51.9734	86.3855	1.50771	61.5017		11.2622	0
20404	Thu Mar 23 11:06:50 2017_x000D_	22.4546	52.5097	134.266	2.34338	2	84.1667	51.9734	86.3855	1.50771	61.7144		15.6339	0
20405	Thu Mar 23 11:06:50 2017_x000D_	22.1314	52.1009	136.367	2.38006	2	84.1667	51.9734	86.3855	1.50771	62.0354		17.6778	40.0684
20406	Thu Mar 23 11:06:50 2017_x000D_	21.7049	51.6943	136.367	2.38006	2	83.8833	53.2786	101.929	1.779	62.1986		8.84204	0
20407	Thu Mar 23 11:06:50 2017_x000D_	21.4916	51.4909	136.367	2.38006	2	83.8833	53.2786	101.929	1.779	62.4173		17.6947	0
20408	Thu Mar 23 11:06:50 2017_x000D_	21.0647	51.0839	136.367	2.38006	2	83.8833	53.2786	101.929	1.779	62.8569		8.85269	0
20409	Thu Mar 23 11:06:50 2017_x000D_	20.8511	50.8803	136.367	2.38006	2	83.8833	53.2786	101.929	1.779	63.0778		17.7159	72.1981
20410	Thu Mar 23 11:06:50 2017_x000D_	20.4237	50.4728	136.367	2.38006	2	83.7611	55.6821	78.024	1.36178	63.5513		8.86117	0
20411	Thu Mar 23 11:06:50 2017_x000D_	20.2099	50.269	136.367	2.38006	2	83.7611	55.6821	78.024	1.36178	63.7813		7.01665	0
20412	Thu Mar 23 11:06:50 2017_x000D_	20.0997	50.0627	134.265	2.34337	2	83.7611	55.6821	78.024	1.36178	63.9089		17.7393	0
20413	Thu Mar 23 11:06:50 2017_x000D_	19.6717	49.6547	134.266	2.34338	2	83.7611	55.6821	78.024	1.36178	64.3722		8.87597	0
20414	Thu Mar 23 11:06:50 2017_x000D_	19.4576	49.4505	134.266	2.34339	2	83.7611	55.6821	78.024	1.36178	64.6047		8.87814	53.7944
20415	Thu Mar 23 11:06:51 2017_x000D_	19.2434	49.2463	134.267	2.3434	2	84.1053	57.4419	34.233	0.597479	65.3776		15.6837	0
20416	Thu Mar 23 11:06:51 2017_x000D_	18.8183	48.942	132.329	2.30957	2	84.1053	57.4419	34.233	0.597479	65.838		8.87824	0
20417	Thu Mar 23 11:06:51 2017_x000D_	18.604	48.7379	136.367	2.38006	2	84.1053	57.4419	34.233	0.597479	66.0771		11.3539	0
20418	Thu Mar 23 11:06:51 2017_x000D_	18.3859	48.4286	134.268	2.34342	2	84.1053	57.4419	34.233	0.597479	66.3346		8.8951	52.0015
20419	Thu Mar 23 11:06:51 2017_x000D_	18.1713	48.224	134.269	2.34343	2	85.5762	58.359	55.1324	0.962241	68.1626		8.89935	0
20420	Thu Mar 23 11:06:51 2017_x000D_	17.9566	48.0193	134.269	2.34344	2	85.5762	58.359	55.1324	0.962241	68.4056		15.7473	0
20421	Thu Mar 23 11:06:51 2017_x000D_	17.6311	47.6075	132.019	2.30416	2	85.5762	58.359	55.1324	0.962241	68.7905		4.46452	0
20422	Thu Mar 23 11:06:51 2017_x000D_	17.5234	47.5048	132.328	2.30956	2	85.5762	58.359	55.1324	0.962241	68.913		11.3268	72.9887
20423	Thu Mar 23 11:06:51 2017_x000D_	17.2048	47.3022	130.108	2.27081	2	85.8864	60.7721	87.3299	1.52419	69.99		7.05867	0
20424	Thu Mar 23 11:06:51 2017_x000D_	17.0935	47.0949	132.33	2.30959	2	85.8864	60.7721	87.3299	1.52419	70.1394		4.44755	0
20425	Thu Mar 23 11:06:51 2017_x000D_	16.9862	46.9926	132.021	2.30421	2	85.8864	60.7721	87.3299	1.52419	70.2646		13.3765	0
20426	Thu Mar 23 11:06:51 2017_x000D_	16.6636	46.6848	127.738	2.22945	2	85.8864	60.7721	87.3299	1.52419	70.6417		4.46225	39.3183
20427	Thu Mar 23 11:06:51 2017_x000D_	16.5561	46.582	123.555	2.15643	2	85.8195	62.081	85.8688	1.49869	70.9763		17.0073	0
20428	Thu Mar 23 11:06:51 2017_x000D_	16.3303	46.062	116.854	2.03949	2	85.8195	62.081	85.8688	1.49869	71.3117		4.46442	0
20429	Thu Mar 23 11:06:51 2017_x000D_	16.2227	45.9592	112.967	1.97164	2	85.8195	62.081	85.8688	1.49869	71.4397		6.2945	0
20430	Thu Mar 23 11:06:51 2017_x000D_	16.2157	45.7495	107.324	1.87315	2	85.8195	62.081	85.8688	1.49869	71.4941		7.05688	0
20431	Thu Mar 23 11:06:51 2017_x000D_	16.1049	45.542	91.9856	1.60545	2	85.8195	62.081	85.8688	1.49869	71.6496		6.2946	79.9583
20432	Thu Mar 23 11:06:51 2017_x000D_	16.0978	45.3323	86.3174	1.50652	2	85.2531	64.6854	91.6732	1.6	71.8122		9.43756	0
20433	Thu Mar 23 11:06:51 2017_x000D_	16.087	45.0179	74.5355	1.30089	2	85.2531	64.6854	91.6732	1.6	71.908		6.29181	0
20434	Thu Mar 23 11:06:51 2017_x000D_	16.0797	44.8083	66.8388	1.16656	2	85.2531	64.6854	91.6732	1.6	71.9726		13.978	0
20435	Thu Mar 23 11:06:51 2017_x000D_	16.2731	44.3844	53.2645	0.929641	2	85.2531	64.6854	91.6732	1.6	71.9053		6.94941	52.9236
20436	Thu Mar 23 11:06:51 2017_x000D_	16.4775	44.2754	46.8413	0.817534	2	84.9478	66.4229	84.3929	1.47293	71.9631		9.91741	0
20437	Thu Mar 23 11:06:52 2017_x000D_	16.5706	43.9582	42.6934	0.74514	2	84.9478	66.4229	84.3929	1.47293	71.9729		9.83788	0
20438	Thu Mar 23 11:06:52 2017_x000D_	16.8791	43.847	38.5846	0.673429	2	84.9478	66.4229	84.3929	1.47293	71.7148		13.8939	0
20439	Thu Mar 23 11:06:52 2017_x000D_	17.2875	43.6286	25.4544	0.444264	2	84.9478	66.4229	84.3929	1.47293	71.3968		6.95224	99.312
20440	Thu Mar 23 11:06:52 2017_x000D_	17.4919	43.5194	22.695	0.396103	2	84.3485	69.6786	94.9015	1.65634	71.7921		16.7404	0
20441	Thu Mar 23 11:06:52 2017_x000D_	18.0045	43.2989	16.0779	0.280613	2	84.3485	69.6786	94.9015	1.65634	71.3962		12.8246	0
20442	Thu Mar 23 11:06:52 2017_x000D_	18.4167	43.1856	13.1774	0.229989	2	84.3485	69.6786	94.9015	1.65634	71.0555		19.6578	0
20443	Thu Mar 23 11:06:52 2017_x000D_	19.0331	42.9633	13.1756	0.229958	2	84.3485	69.6786	94.9015	1.65634	70.5678		12.8165	0
20444	Thu Mar 23 11:06:52 2017_x000D_	19.4451	42.8503	16.0772	0.2806	2	84.3485	69.6786	94.9015	1.65634	70.2297		18.9112	72.382
20445	Thu Mar 23 11:06:52 2017_x000D_	20.0645	42.7332	18.9088	0.330021	2	84.0102	72.0675	85.0985	1.48525	70.3531		9.82095	0
20446	Thu Mar 23 11:06:52 2017_x000D_	20.3724	42.622	16.8721	0.294473	2	84.0102	72.0675	85.0985	1.48525	70.1199		9.81225	0
20447	Thu Mar 23 11:06:52 2017_x000D_	20.6801	42.5111	18.9086	0.330017	2	84.0102	72.0675	85.0985	1.48525	69.8876		16.7112	0
20448	Thu Mar 23 11:06:52 2017_x000D_	21.1919	42.2912	19.8336	0.346161	2	84.0102	72.0675	85.0985	1.48525	69.5181		12.7954	59.9591
20449	Thu Mar 23 11:06:52 2017_x000D_	21.6032	42.1783	22.7017	0.396219	2	84.3426	74.0383	84.0037	1.46614	70.3654		16.6908	0
20450	Thu Mar 23 11:06:52 2017_x000D_	22.1143	41.9585	21.6568	0.377982	2	84.3426	74.0383	84.0037	1.46614	70.0105		9.32874	0
20451	Thu Mar 23 11:06:52 2017_x000D_	22.4252	41.9525	22.7039	0.396257	2	84.3426	74.0383	84.0037	1.46614	69.7371		11.1752	0
20452	Thu Mar 23 11:06:52 2017_x000D_	22.7289	41.7368	21.6572	0.37799	2	84.3426	74.0383	84.0037	1.46614	69.5675		16.6856	78.5254
20453	Thu Mar 23 11:06:52 2017_x000D_	23.2399	41.5172	22.7022	0.396227	2	84.4255	76.6545	94.9015	1.65634	70.5571		11.171	0
20454	Thu Mar 23 11:06:52 2017_x000D_	23.5435	41.3016	21.6551	0.377954	2	84.4255	76.6545	94.9015	1.65634	70.402		9.31668	0
20455	Thu Mar 23 11:06:52 2017_x000D_	23.854	41.2957	22.7028	0.396239	2	84.4255	76.6545	94.9015	1.65634	70.1367		20.7642	0
20456	Thu Mar 23 11:06:52 2017_x000D_	24.4644	40.9694	19.8308	0.346113	2	84.4255	76.6545	94.9015	1.65634	69.7765		12.7604	0
20457	Thu Mar 23 11:06:52 2017_x000D_	24.8746	40.8569	22.7026	0.396235	2	84.4255	76.6545	94.9015	1.65634	69.4822		16.6518	97.9513
20458	Thu Mar 23 11:06:53 2017_x000D_	25.3845	40.6376	21.6564	0.377976	2	84.2591	79.9153	84.3929	1.47293	70.774		11.1651	0
20459	Thu Mar 23 11:06:53 2017_x000D_	25.688	40.4222	22.7009	0.396205	2	84.2591	79.9153	84.3929	1.47293	70.6419		22.4997	0
20460	Thu Mar 23 11:06:53 2017_x000D_	26.4041	40.1993	21.6558	0.377965	2	84.2591	79.9153	84.3929	1.47293	70.1752		9.29257	0
20461	Thu Mar 23 11:06:53 2017_x000D_	26.7138	40.1936	22.7045	0.396268	2	84.2591	79.9153	84.3929	1.47293	69.9234		20.724	110.928
20462	Thu Mar 23 11:06:53 2017_x000D_	27.323	39.8679	19.8294	0.346088	2	84.0706	83.6081	85.0477	1.48436	71.6484		6.90794	0
20463	Thu Mar 23 11:06:53 2017_x000D_	27.5261	39.7594	22.7028	0.396238	2	84.0706	83.6081	85.0477	1.48436	71.5541		9.75637	0
20464	Thu Mar 23 11:06:53 2017_x000D_	27.832	39.649	18.9002	0.329871	2	84.0706	83.6081	85.0477	1.48436	71.3805		9.28052	0
20465	Thu Mar 23 11:06:53 2017_x000D_	28.1413	39.6434	19.8308	0.346112	2	84.0706	83.6081	85.0477	1.48436	71.1406		16.6088	14.7036
20466	Thu Mar 23 11:06:53 2017_x000D_	28.6499	39.4247	18.9014	0.329891	2	83.8325	84.0365	100.808	1.75942	70.9601		11.1452	0
20467	Thu Mar 23 11:06:53 2017_x000D_	28.9528	39.2096	19.828	0.346064	2	83.8325	84.0365	100.808	1.75942	70.8607		15.7202	0
20468	Thu Mar 23 11:06:53 2017_x000D_	29.4643	39.0958	21.6579	0.378001	2	83.8325	84.0365	100.808	1.75942	70.5377		6.89736	0
20469	Thu Mar 23 11:06:53 2017_x000D_	29.667	38.9873	18.8996	0.32986	2	83.8325	84.0365	100.808	1.75942	70.4509		9.75151	123.395
20470	Thu Mar 23 11:06:53 2017_x000D_	29.9728	38.8771	22.7053	0.396282	2	80.7254	81.3413	142.726	2.49103	66.1743		9.73818	0
20471	Thu Mar 23 11:06:53 2017_x000D_	30.2782	38.7671	24.3228	0.424513	2	80.7254	81.3413	142.726	2.49103	66.0112		4.38502	0
20472	Thu Mar 23 11:06:53 2017_x000D_	30.3781	38.6604	22.7045	0.396268	2	80.7254	81.3413	142.726	2.49103	66.0039		12.6978	0
20473	Thu Mar 23 11:06:53 2017_x000D_	30.7863	38.5485	19.828	0.346064	2	80.7254	81.3413	142.726	2.49103	65.7658		4.3723	0
20474	Thu Mar 23 11:06:53 2017_x000D_	30.8859	38.4421	21.6562	0.377972	2	80.7254	81.3413	142.726	2.49103	65.7595		12.3349	64.283
20475	Thu Mar 23 11:06:53 2017_x000D_	31.297	38.4349	21.6591	0.378022	2	79.0626	79.9898	193.606	3.37907	63.3116		11.1277	0
20476	Thu Mar 23 11:06:53 2017_x000D_	31.5994	38.2201	22.7057	0.39629	2	79.0626	79.9898	193.606	3.37907	63.2255		6.16889	0
20477	Thu Mar 23 11:06:53 2017_x000D_	31.805	38.2166	28.1362	0.491069	2	79.0626	79.9898	193.606	3.37907	63.0736		0.0228473	0
20478	Thu Mar 23 11:06:53 2017_x000D_	31.8057	38.2163	44.729	0.780668	2	79.0626	79.9898	193.606	3.37907	63.0733		0.0108167	46.3765
20479	Thu Mar 23 11:06:53 2017_x000D_	31.806	38.2161	53.2706	0.929748	2	77.8096	79.0844	226.286	3.94943	61.5349		6.95241	0
20480	Thu Mar 23 11:06:54 2017_x000D_	31.7095	38.4268	64.057	1.11801	2	77.8096	79.0844	226.286	3.94943	61.4675		6.2575	0
20481	Thu Mar 23 11:06:54 2017_x000D_	31.7154	38.6353	82.814	1.44538	2	77.8096	79.0844	226.286	3.94943	61.3254		3.07565	0
20482	Thu Mar 23 11:06:54 2017_x000D_	31.8179	38.6332	91.6299	1.59924	2	77.8096	79.0844	226.286	3.94943	61.2498		6.26302	96.5173
20483	Thu Mar 23 11:06:54 2017_x000D_	31.8232	38.8419	108.786	1.89868	2	75.313	77.0552	210.852	3.68006	57.8932		3.06642	0
20484	Thu Mar 23 11:06:54 2017_x000D_	31.9254	38.8402	118.938	2.07586	2	75.313	77.0552	210.852	3.68006	57.8176		0.0192094	0
20485	Thu Mar 23 11:06:54 2017_x000D_	31.9249	38.8406	135.771	2.36966	2	75.313	77.0552	210.852	3.68006	57.8177		3.06338	0
20486	Thu Mar 23 11:06:54 2017_x000D_	32.027	38.839	146.185	2.55141	2	75.313	77.0552	210.852	3.68006	57.7421		4.41287	0
20487	Thu Mar 23 11:06:54 2017_x000D_	31.9214	38.7366	155.493	2.71386	2	75.313	77.0552	210.852	3.68006	57.8891		4.41287	69.6464
20488	Thu Mar 23 11:06:54 2017_x000D_	31.8158	38.6342	165.238	2.88395	2	73.4313	75.6955	200.17	3.49362	55.726		9.24753	0
20489	Thu Mar 23 11:06:54 2017_x000D_	31.5076	38.6398	171.876	2.99981	2	73.4313	75.6955	200.17	3.49362	55.9529		6.16295	0
20490	Thu Mar 23 11:06:54 2017_x000D_	31.3022	38.6434	171.877	2.99983	2	73.4313	75.6955	200.17	3.49362	56.1045		25.5362	0
20491	Thu Mar 23 11:06:54 2017_x000D_	30.4737	38.4481	166.032	2.89781	2	73.4313	75.6955	200.17	3.49362	56.8571		12.7764	28.8252
20492	Thu Mar 23 11:06:54 2017_x000D_	30.0592	38.3503	163.225	2.84881	2	72.5874	75.2361	198.154	3.45844	56.2957		22.5881	0
20493	Thu Mar 23 11:06:54 2017_x000D_	29.3326	38.1529	156.754	2.73587	2	72.5874	75.2361	198.154	3.45844	56.9749		11.2626	0
20494	Thu Mar 23 11:06:54 2017_x000D_	29.0177	37.9485	155.51	2.71416	2	72.5874	75.2361	198.154	3.45844	57.347		19.6715	0
20495	Thu Mar 23 11:06:54 2017_x000D_	28.3931	37.7489	150.252	2.62239	2	72.5874	75.2361	198.154	3.45844	57.9519		11.2743	0
20496	Thu Mar 23 11:06:54 2017_x000D_	28.0778	37.5444	148.717	2.59559	2	72.5874	75.2361	198.154	3.45844	58.3247		13.336	28.8293
20497	Thu Mar 23 11:06:54 2017_x000D_	27.759	37.2346	144.49	2.52182	2	71.7434	74.7766	200.8	3.50463	57.8276		22.5945	0
20498	Thu Mar 23 11:06:54 2017_x000D_	27.1271	36.8248	144.491	2.52184	2	71.7434	74.7766	200.8	3.50463	58.5743		11.3118	0
20499	Thu Mar 23 11:06:54 2017_x000D_	26.8107	36.6197	146.224	2.55208	2	71.7434	74.7766	200.8	3.50463	58.9483		11.3043	0
20500	Thu Mar 23 11:06:54 2017_x000D_	26.4946	36.4146	144.492	2.52186	2	71.7434	74.7766	200.8	3.50463	59.322		20.1445	50.3332
20501	Thu Mar 23 11:06:55 2017_x000D_	25.9646	36.0023	146.222	2.55206	2	70.4986	73.6517	225	3.92699	58.316		8.919	0
20502	Thu Mar 23 11:06:55 2017_x000D_	25.7513	35.7952	146.22	2.55202	2	70.4986	73.6517	225	3.92699	58.6126		18.3082	0
20503	Thu Mar 23 11:06:55 2017_x000D_	25.2241	35.4878	150.238	2.62214	2	70.4986	73.6517	225	3.92699	59.2137		11.3326	0
20504	Thu Mar 23 11:06:55 2017_x000D_	24.9072	35.2822	148.706	2.59541	2	70.4986	73.6517	225	3.92699	59.5885		15.749	75.2002
20505	Thu Mar 23 11:06:55 2017_x000D_	24.4831	34.9728	151.337	2.64133	2	68.3978	72.2842	203.525	3.55218	57.625		9.90685	0
20506	Thu Mar 23 11:06:55 2017_x000D_	24.1686	34.8721	150.237	2.62213	2	68.3978	72.2842	203.525	3.55218	57.93		7.01732	0
20507	Thu Mar 23 11:06:55 2017_x000D_	23.9581	34.7701	152.793	2.66675	2	68.3978	72.2842	203.525	3.55218	58.1566		20.2219	0
20508	Thu Mar 23 11:06:55 2017_x000D_	23.426	34.3563	154.116	2.68983	2	68.3978	72.2842	203.525	3.55218	58.8302		9.90022	120.141
20509	Thu Mar 23 11:06:55 2017_x000D_	23.1117	34.2557	155.477	2.71359	2	67.7246	68.3365	218.687	3.81681	56.141		14.0708	0
20510	Thu Mar 23 11:06:55 2017_x000D_	22.6897	34.051	155.477	2.71359	2	67.7246	68.3365	218.687	3.81681	56.6007		11.3859	0
20511	Thu Mar 23 11:06:55 2017_x000D_	22.3712	33.8446	156.711	2.73512	2	67.7246	68.3365	218.687	3.81681	56.9791		16.9215	0
20512	Thu Mar 23 11:06:55 2017_x000D_	21.8451	33.6412	155.476	2.71357	2	67.7246	68.3365	218.687	3.81681	57.5212		7.05078	0
20513	Thu Mar 23 11:06:55 2017_x000D_	21.6337	33.5385	152.792	2.66672	2	67.7246	68.3365	218.687	3.81681	57.7518		14.1016	183.706
20514	Thu Mar 23 11:06:55 2017_x000D_	21.2108	33.3333	152.792	2.66673	2	67.5917	62.2144	228.579	3.98946	54.638		7.05479	0
20515	Thu Mar 23 11:06:55 2017_x000D_	20.9993	33.2305	150.243	2.62223	2	67.5917	62.2144	228.579	3.98946	54.8718		21.1673	0
20516	Thu Mar 23 11:06:55 2017_x000D_	20.3644	32.9227	152.793	2.66675	2	67.5917	62.2144	228.579	3.98946	55.5736		8.99125	0
20517	Thu Mar 23 11:06:55 2017_x000D_	20.1492	32.7141	152.79	2.66669	2	67.5917	62.2144	228.579	3.98946	55.8664		19.9161	170.876
20518	Thu Mar 23 11:06:55 2017_x000D_	19.517	32.5115	152.794	2.66676	2	68.0881	56.5402	228.579	3.98946	54.1898		8.9998	0
20519	Thu Mar 23 11:06:55 2017_x000D_	19.3015	32.3028	152.791	2.6667	2	68.0881	56.5402	228.579	3.98946	54.4755		18.4754	0
20520	Thu Mar 23 11:06:55 2017_x000D_	18.7696	31.9924	148.72	2.59565	2	68.0881	56.5402	228.579	3.98946	55.09		9.97988	0
20521	Thu Mar 23 11:06:55 2017_x000D_	18.4528	31.8909	152.792	2.66672	2	68.0881	56.5402	228.579	3.98946	55.4189		18.0315	210.502
20522	Thu Mar 23 11:06:56 2017_x000D_	18.0209	31.4729	152.785	2.66661	2	68.6498	49.546	228.579	3.98946	53.758		9.39389	0
20523	Thu Mar 23 11:06:56 2017_x000D_	17.7078	31.4772	151.343	2.64144	2	68.6498	49.546	228.579	3.98946	54.0515		11.4692	0
20524	Thu Mar 23 11:06:56 2017_x000D_	17.3869	31.2694	152.789	2.66668	2	68.6498	49.546	228.579	3.98946	54.4235		14.1821	0
20525	Thu Mar 23 11:06:56 2017_x000D_	16.9616	31.063	152.79	2.66668	2	68.6498	49.546	228.579	3.98946	54.8935		9.03596	0
20526	Thu Mar 23 11:06:56 2017_x000D_	16.7451	30.8536	152.787	2.66663	2	68.6498	49.546	228.579	3.98946	55.168		14.1969	171.819
20527	Thu Mar 23 11:06:56 2017_x000D_	16.3194	30.6469	152.787	2.66664	2	69.3647	43.8635	283.495	4.94791	54.667		3.13532	0
20528	Thu Mar 23 11:06:56 2017_x000D_	16.2149	30.6484	151.343	2.64143	2	69.3647	43.8635	283.495	4.94791	54.7681		11.495	0
20529	Thu Mar 23 11:06:56 2017_x000D_	15.8933	30.4401	152.787	2.66664	2	69.3647	43.8635	283.495	4.94791	55.1306		7.10845	0
20530	Thu Mar 23 11:06:56 2017_x000D_	15.6802	30.3365	150.247	2.62231	2	69.3647	43.8635	283.495	4.94791	55.3625		4.52532	208.683
20531	Thu Mar 23 11:06:56 2017_x000D_	15.5719	30.2315	146.258	2.55268	2	71.0039	37.1033	276.25	4.82148	55.8563		11.4924	0
20532	Thu Mar 23 11:06:56 2017_x000D_	15.2504	30.0232	144.54	2.52271	2	71.0039	37.1033	276.25	4.82148	56.2013		0.0234307	0
20533	Thu Mar 23 11:06:56 2017_x000D_	15.251	30.0227	127.422	2.22393	2	71.0039	37.1033	276.25	4.82148
20534	Thu Mar 23 11:06:56 2017_x000D_	15.2549	30.1286	117.982	2.05918	2	71.0039	37.1033	276.25	4.82148
20535	Thu Mar 23 11:06:56 2017_x000D_	15.2595	30.2352	100.808	1.75943	2	72.3843	31.207	277.92	4.85062
20536	Thu Mar 23 11:06:56 2017_x000D_	15.1587	30.343	91.9949	1.60561	2	72.3843	31.207	277.92	4.85062
20537	Thu Mar 23 11:06:56 2017_x000D_	15.159	30.3439	73.6859	1.28606	2	72.3843	31.207	277.92	4.85062
20538	Thu Mar 23 11:06:56 2017_x000D_	15.159	30.3441	68.1376	1.18922	2	72.3843	31.207	277.92	4.85062
20539	Thu Mar 23 11:06:56 2017_x000D_	15.2598	30.2373	50.9612	0.889441	2	73.9509	25.9707	277.82	4.84887
20540	Thu Mar 23 11:06:56 2017_x000D_	15.2595	30.2375	42.6121	0.743722	2	73.9509	25.9707	277.82	4.84887
20541	Thu Mar 23 11:06:56 2017_x000D_	15.3566	30.0238	36.0458	0.629118	2	73.9509	25.9707	277.82	4.84887
20542	Thu Mar 23 11:06:56 2017_x000D_	15.5582	29.8086	22.4373	0.391604	2	73.9509	25.9707	277.82	4.84887
20543	Thu Mar 23 11:06:56 2017_x000D_	15.8685	29.6983	18.6177	0.32494	2	73.9509	25.9707	277.82	4.84887
20544	Thu Mar 23 11:06:57 2017_x000D_	16.2837	29.5868	21.3864	0.373263	2	74.8115	21.81	277.322	4.84018
20545	Thu Mar 23 11:06:57 2017_x000D_	17.0057	29.2588	25.2222	0.440211	2	74.8115	21.81	277.322	4.84018
20546	Thu Mar 23 11:06:57 2017_x000D_	17.4169	29.0411	25.2219	0.440204	2	74.8115	21.81	277.322	4.84018
20547	Thu Mar 23 11:06:57 2017_x000D_	18.1383	28.7134	29.264	0.510754	2	74.8115	21.81	277.322	4.84018
20548	Thu Mar 23 11:06:57 2017_x000D_	18.5529	28.6021	31.9037	0.556825	2	75.1386	19.6149	275.79	4.81344
20549	Thu Mar 23 11:06:57 2017_x000D_	18.7547	28.3871	31.9027	0.556806	2	75.1386	19.6149	275.79	4.81344
20550	Thu Mar 23 11:06:57 2017_x000D_	19.2666	28.0622	36.054	0.629261	2	75.1386	19.6149	275.79	4.81344
20551	Thu Mar 23 11:06:57 2017_x000D_	19.6772	27.8448	36.0547	0.629274	2	75.1386	19.6149	275.79	4.81344
20552	Thu Mar 23 11:06:57 2017_x000D_	20.0843	27.5213	38.4773	0.671556	2	75.1386	19.6149	275.79	4.81344
20553	Thu Mar 23 11:06:57 2017_x000D_	20.3905	27.3052	40.3126	0.703588	2	75.2373	17.6323	273.47	4.77296
20554	Thu Mar 23 11:06:57 2017_x000D_	20.8981	26.8745	38.4773	0.671556	2	75.2373	17.6323	273.47	4.77296
20555	Thu Mar 23 11:06:57 2017_x000D_	21.1032	26.7659	36.0544	0.629267	2	75.2373	17.6323	273.47	4.77296
20556	Thu Mar 23 11:06:57 2017_x000D_	21.6106	26.3353	34.407	0.600515	2	75.2373	17.6323	273.47	4.77296
20557	Thu Mar 23 11:06:57 2017_x000D_	21.6106	26.3353	34.407	0.600515	2	75.3141	16.0897	273.47	4.77296
20558	Thu Mar 23 11:06:57 2017_x000D_	22.1216	26.0109	33.4824	0.584379	2	75.3141	16.0897	273.47	4.77296
20559	Thu Mar 23 11:06:57 2017_x000D_	22.6322	25.6867	34.4075	0.600524	2	75.3141	16.0897	273.47	4.77296
20560	Thu Mar 23 11:06:57 2017_x000D_	22.8371	25.5783	31.8995	0.556751	2	75.3141	16.0897	273.47	4.77296
20561	Thu Mar 23 11:06:57 2017_x000D_	23.0386	25.3636	31.8985	0.556733	2	75.5976	14.774	280.926	4.90309
20562	Thu Mar 23 11:06:57 2017_x000D_	23.4484	25.1468	31.8989	0.556741	2	75.5976	14.774	280.926	4.90309
20563	Thu Mar 23 11:06:57 2017_x000D_	23.6498	24.9323	31.8978	0.556722	2	75.5976	14.774	280.926	4.90309
20564	Thu Mar 23 11:06:57 2017_x000D_	24.0594	24.7155	31.8983	0.55673	2	75.5976	14.774	280.926	4.90309
20565	Thu Mar 23 11:06:58 2017_x000D_	24.2609	24.501	31.8972	0.556712	2	75.5976	14.774	280.926	4.90309
20566	Thu Mar 23 11:06:58 2017_x000D_	24.5698	24.3916	36.0558	0.629292	2	76.2529	10.3765	274.901	4.79794
20567	Thu Mar 23 11:06:58 2017_x000D_	24.8717	24.0699	31.8966	0.556701	2	76.2529	10.3765	274.901	4.79794
20568	Thu Mar 23 11:06:58 2017_x000D_	25.0797	24.0678	31.8982	0.556728	2	76.2529	10.3765	274.901	4.79794
20569	Thu Mar 23 11:06:58 2017_x000D_	25.281	23.8534	31.8971	0.556709	2	76.2529	10.3765	274.901	4.79794
20570	Thu Mar 23 11:06:58 2017_x000D_	25.6902	23.6369	31.8976	0.556717	2	76.8868	6.417	284.256	4.9612
20571	Thu Mar 23 11:06:58 2017_x000D_	26.0993	23.4205	31.898	0.556725	2	76.8868	6.417	284.256	4.9612
20572	Thu Mar 23 11:06:58 2017_x000D_	26.307	23.4185	31.8995	0.556752	2	76.8868	6.417	284.256	4.9612
20573	Thu Mar 23 11:06:58 2017_x000D_	26.4046	23.205	33.4827	0.584383	2	76.8868	6.417	284.256	4.9612
20574	Thu Mar 23 11:06:58 2017_x000D_	26.5083	23.2041	31.8984	0.556733	2	77.2259	3.9942	282.5	4.93056
20575	Thu Mar 23 11:06:58 2017_x000D_	27.018	22.8806	36.0583	0.629335	2	77.2259	3.9942	282.5	4.93056
20576	Thu Mar 23 11:06:58 2017_x000D_	27.1188	22.7733	40.3206	0.703727	2	77.2259	3.9942	282.5	4.93056
20577	Thu Mar 23 11:06:58 2017_x000D_	27.5214	22.3445	48.9712	0.854708	2	77.2259	3.9942	282.5	4.93056
20578	Thu Mar 23 11:06:58 2017_x000D_	27.7258	22.2364	50.9712	0.889616	2	77.7501	2.2404	274.861	4.79723
20579	Thu Mar 23 11:06:58 2017_x000D_	27.9273	22.0216	64.1226	1.11915	2	77.7501	2.2404	274.861	4.79723
20580	Thu Mar 23 11:06:58 2017_x000D_	27.9242	21.9151	70.7672	1.23512	2	77.7501	2.2404	274.861	4.79723
20581	Thu Mar 23 11:06:58 2017_x000D_	28.1158	21.3816	82.914	1.44712	2	77.7501	2.2404	274.861	4.79723
20582	Thu Mar 23 11:06:58 2017_x000D_	28.1125	21.2749	88.905	1.55169	2	77.7501	2.2404	274.861	4.79723
20583	Thu Mar 23 11:06:58 2017_x000D_	28.1026	20.9559	100.43	1.75284	2	76.8561	2.65421	265.748	4.63818
20584	Thu Mar 23 11:06:58 2017_x000D_	27.9924	20.744	103.26	1.80223	2	76.8561	2.65421	265.748	4.63818
20585	Thu Mar 23 11:06:58 2017_x000D_	27.9793	20.3187	116.146	2.02712	2	76.8561	2.65421	265.748	4.63818
20586	Thu Mar 23 11:06:59 2017_x000D_	27.7649	20.1075	121.248	2.11618	2	76.8561	2.65421	265.748	4.63818
20587	Thu Mar 23 11:06:59 2017_x000D_	27.6512	19.7895	133.314	2.32678	2	75.297	3.26791	217.067	3.78854
20588	Thu Mar 23 11:06:59 2017_x000D_	27.3298	19.4727	137.462	2.39917	2	75.297	3.26791	217.067	3.78854
20589	Thu Mar 23 11:06:59 2017_x000D_	26.8004	19.1574	141.606	2.47148	2	75.297	3.26791	217.067	3.78854
20590	Thu Mar 23 11:06:59 2017_x000D_	26.5829	18.8395	143.969	2.51273	2	75.297	3.26791	217.067	3.78854
20591	Thu Mar 23 11:06:59 2017_x000D_	26.157	18.5227	141.602	2.47142	2	72.8656	3.8534	180	3.14159
20592	Thu Mar 23 11:06:59 2017_x000D_	25.9423	18.3109	141.601	2.4714	2	72.8656	3.8534	180	3.14159
20593	Thu Mar 23 11:06:59 2017_x000D_	25.2	17.8893	143.364	2.50218	2	72.8656	3.8534	180	3.14159
20594	Thu Mar 23 11:06:59 2017_x000D_	24.6659	17.4659	141.606	2.47148	2	72.8656	3.8534	180	3.14159
20595	Thu Mar 23 11:06:59 2017_x000D_	24.4508	17.2538	141.604	2.47146	2	72.8656	3.8534	180	3.14159
20596	Thu Mar 23 11:06:59 2017_x000D_	24.0202	16.8292	141.602	2.47142	2	70.4664	3.776	180	3.14159
20597	Thu Mar 23 11:06:59 2017_x000D_	23.7006	16.6175	139.701	2.43825	2	70.4664	3.776	180	3.14159
20598	Thu Mar 23 11:06:59 2017_x000D_	23.485	16.4049	139.701	2.43824	2	70.4664	3.776	180	3.14159
20599	Thu Mar 23 11:06:59 2017_x000D_	23.057	16.0865	137.476	2.39942	2	70.4664	3.776	180	3.14159
20600	Thu Mar 23 11:06:59 2017_x000D_	22.8447	15.9809	139.704	2.43829	2	66.5389	3.6493	180	3.14159
20601	Thu Mar 23 11:06:59 2017_x000D_	22.6288	15.7681	139.703	2.43828	2	66.5389	3.6493	180	3.14159
20602	Thu Mar 23 11:06:59 2017_x000D_	22.1969	15.3423	139.701	2.43825	2	66.5389	3.6493	180	3.14159
20603	Thu Mar 23 11:06:59 2017_x000D_	21.9808	15.1293	139.701	2.43824	2	66.5389	3.6493	180	3.14159
20604	Thu Mar 23 11:06:59 2017_x000D_	21.5484	14.703	139.699	2.43821	2	63.9302	3.34361	180	3.14159
20605	Thu Mar 23 11:06:59 2017_x000D_	21.3389	14.7041	139.704	2.43829	2	63.9302	3.34361	180	3.14159
20606	Thu Mar 23 11:06:59 2017_x000D_	20.9061	14.2775	139.702	2.43826	2	63.9302	3.34361	180	3.14159
20607	Thu Mar 23 11:06:59 2017_x000D_	20.6895	14.064	139.701	2.43825	2	63.9302	3.34361	180	3.14159
20608	Thu Mar 23 11:07:00 2017_x000D_	20.4728	13.8505	139.701	2.43824	2	63.9302	3.34361	180	3.14159
20609	Thu Mar 23 11:07:00 2017_x000D_	20.151	13.6373	141.598	2.47136	2	62.0078	2.3953	226.094	3.94609
20610	Thu Mar 23 11:07:00 2017_x000D_	19.9342	13.4236	141.597	2.47134	2	62.0078	2.3953	226.094	3.94609
20611	Thu Mar 23 11:07:00 2017_x000D_	19.7243	13.4245	141.602	2.47142	2	62.0078	2.3953	226.094	3.94609
20612	Thu Mar 23 11:07:00 2017_x000D_	19.399	13.104	142.091	2.47996	2	62.0078	2.3953	226.094	3.94609
