# Supplementary material for: Guppies Prefer to Follow Large (Robot) Leaders Irrespective of Own Size
Source: Front Bioeng Biotechnol. 2020 May 15;8:441. doi: 10.3389/fbioe.2020.00441 (PMC7243707; doi:10.3389/fbioe.2020.00441)
Supplement: Supplementary file 3 [file Data_Sheet_1.ZIP › Raw Data/ID37.xlsx]

## Sheet: ThuMar23101623201
Framenumber	Current timestamp	Robo Position x	Robo Position y	Robo Angle deg	Robo Angle rad	Fish ID	Fish Position x	Fish Position y	Fish Angle deg	Fish Angle rad	Distance_between_subjects	Mean_Distance (L300 bis L1500)	Velocity_Robo	Velocity_Fish	Mean_velocity_Robo		Fish ID	Fish Position x	Fish Position y	Fish Angle deg	Fish Angle rad	Fish ID	Fish Position x	Fish Position y	Fish Angle deg	Fish Angle rad	Fish ID	Fish Position x	Fish Position y	Fish Angle deg	Fish Angle rad	Fish ID	Fish Position x	Fish Position y	Fish Angle deg	Fish Angle rad
7516	Thu Mar 23 10:20:03 2017_x000D_	17.712	9.77406	-73.0253	-1.27453	2	29.1078	56.5075	165.11	2.88171	48.1028	41.8698	0	0	11.52	7.08756
7517	Thu Mar 23 10:20:03 2017_x000D_	17.712	9.77406	-73.0253	-1.27453	2	29.1078	56.5075	165.11	2.88171	48.1028		3.22861	0
7518	Thu Mar 23 10:20:03 2017_x000D_	17.7156	9.88162	-73.7775	-1.28766	2	29.1078	56.5075	165.11	2.88171	47.9974		7.28986	0
7519	Thu Mar 23 10:20:03 2017_x000D_	17.8283	10.0969	-76.5358	-1.3358	2	29.1078	56.5075	165.11	2.88171	47.7616		9.71371	0
7520	Thu Mar 23 10:20:03 2017_x000D_	17.8394	10.4205	-81.9079	-1.42956	2	29.1078	56.5075	165.11	2.88171	47.4446		4.58642	0
7521	Thu Mar 23 10:20:04 2017_x000D_	17.9483	10.5278	-85.1445	-1.48605	2	29.1078	56.5075	165.11	2.88171	47.3146		6.46271	0
7522	Thu Mar 23 10:20:04 2017_x000D_	17.9556	10.7431	-85.1443	-1.48605	2	29.1078	56.5075	165.11	2.88171	47.1036		12.9252	0
7523	Thu Mar 23 10:20:04 2017_x000D_	17.97	11.1737	-85.1438	-1.48604	2	29.1078	56.5075	165.11	2.88171	46.6819		25.8323	0
7524	Thu Mar 23 10:20:04 2017_x000D_	17.9986	12.0343	-79.3518	-1.38495	2	29.1078	56.5075	165.11	2.88171	45.8397		10.2752	0
7525	Thu Mar 23 10:20:04 2017_x000D_	18.1145	12.3566	-75.9097	-1.32487	2	29.1078	56.5075	165.11	2.88171	45.499		26.0921	0
7526	Thu Mar 23 10:20:04 2017_x000D_	18.2482	13.216	-73.0112	-1.27429	2	29.1078	56.5075	165.11	2.88171	44.6328		6.44762	0
7527	Thu Mar 23 10:20:04 2017_x000D_	18.2554	13.4308	-73.0096	-1.27426	2	29.1078	56.5075	165.11	2.88171	44.4227		29.0262	0
7528	Thu Mar 23 10:20:04 2017_x000D_	18.7043	14.2879	-73.0147	-1.27435	2	29.1078	56.5075	165.11	2.88171	43.4825		9.65934	0
7529	Thu Mar 23 10:20:04 2017_x000D_	18.715	14.6097	-73.7671	-1.28748	2	29.1078	56.5075	165.11	2.88171	43.1675		9.66833	0
7530	Thu Mar 23 10:20:04 2017_x000D_	18.7257	14.9318	-73.0099	-1.27426	2	29.1078	56.5075	165.11	2.88171	42.8524		20.4832	1388.59
7531	Thu Mar 23 10:20:04 2017_x000D_	18.957	15.5742	-73.0108	-1.27428	2	18.6315	11.4224	188.769	3.29464	4.16454		10.2336	0
7532	Thu Mar 23 10:20:04 2017_x000D_	19.0727	15.8951	-76.5319	-1.33573	2	18.6315	11.4224	188.769	3.29464	4.49441		19.6439	0
7533	Thu Mar 23 10:20:04 2017_x000D_	19.199	16.5376	-79.361	-1.38511	2	18.6315	11.4224	188.769	3.29464	5.14658		13.3176	0
7534	Thu Mar 23 10:20:04 2017_x000D_	19.3179	16.9653	-76.5316	-1.33573	2	18.6315	11.4224	188.769	3.29464	5.58524		7.23421	0
7535	Thu Mar 23 10:20:04 2017_x000D_	19.43	17.1788	-79.3638	-1.38516	2	18.6315	11.4224	188.769	3.29464	5.81152		19.6192	61.0875
7536	Thu Mar 23 10:20:04 2017_x000D_	19.5561	17.8205	-82.2468	-1.43548	2	18.9829	13.4281	206.652	3.60676	4.42964		9.62925	0
7537	Thu Mar 23 10:20:04 2017_x000D_	19.5667	18.1413	-82.5367	-1.44054	2	18.9829	13.4281	206.652	3.60676	4.74922		22.4762	0
7538	Thu Mar 23 10:20:04 2017_x000D_	19.5914	18.8901	-82.2441	-1.43543	2	18.9829	13.4281	206.652	3.60676	5.49579		9.09666	0
7539	Thu Mar 23 10:20:04 2017_x000D_	19.8079	19.1024	-82.2488	-1.43551	2	18.9829	13.4281	206.652	3.60676	5.73396		12.8289	127.136
7540	Thu Mar 23 10:20:04 2017_x000D_	19.8219	19.5298	-82.2477	-1.43549	1	15.9969	16.4353	24.1457	0.421422	4.92002		19.2404	0
7541	Thu Mar 23 10:20:04 2017_x000D_	19.843	20.1708	-82.2461	-1.43546	1	15.9969	16.4353	24.1457	0.421422	5.36157		6.41144	0
7542	Thu Mar 23 10:20:04 2017_x000D_	19.85	20.3844	-82.2455	-1.43545	1	15.9969	16.4353	24.1457	0.421422	5.51741		22.7225	0
7543	Thu Mar 23 10:20:05 2017_x000D_	19.9793	21.1307	-85.3181	-1.48908	1	15.9969	16.4353	24.1457	0.421422	6.15681		9.61426	0
7544	Thu Mar 23 10:20:05 2017_x000D_	19.9899	21.451	-85.1708	-1.48651	1	15.9969	16.4353	26.5856	0.464007	6.41103		19.2073	0
7545	Thu Mar 23 10:20:05 2017_x000D_	20.0109	22.0909	-85.17	-1.4865	1	15.9969	16.4353	26.5856	0.464007	6.93527		12.8019	0
7546	Thu Mar 23 10:20:05 2017_x000D_	20.0249	22.5174	-85.1694	-1.48649	1	15.9969	16.4353	26.5856	0.464007	7.29498		12.7959	0
7547	Thu Mar 23 10:20:05 2017_x000D_	20.0389	22.9437	-85.1689	-1.48648	1	15.9969	16.4353	26.5856	0.464007	7.6614		6.39945	0
7548	Thu Mar 23 10:20:05 2017_x000D_	20.0459	23.1569	-85.1687	-1.48647	1	15.9969	16.4353	26.5856	0.464007	7.84693		19.1833	14.6704
7549	Thu Mar 23 10:20:05 2017_x000D_	20.0669	23.796	-85.1679	-1.48646	1	16.4258	16.6702	46.6909	0.81491	8.00216		13.2261	0
7550	Thu Mar 23 10:20:05 2017_x000D_	20.1852	24.2207	-82.2409	-1.43537	1	16.4258	16.6702	46.6909	0.81491	8.43464		19.1684	0
7551	Thu Mar 23 10:20:05 2017_x000D_	20.2062	24.8593	-82.2392	-1.43535	1	16.4258	16.6702	46.6909	0.81491	9.01958		12.7718	0
7552	Thu Mar 23 10:20:05 2017_x000D_	20.2201	25.2848	-82.2381	-1.43533	1	16.4258	16.6702	46.6909	0.81491	9.41318		16.3334	6.58226
7553	Thu Mar 23 10:20:05 2017_x000D_	20.3421	25.8154	-85.3176	-1.48907	1	16.6451	16.6771	66.8528	1.1668	9.85781		9.57508	0
7554	Thu Mar 23 10:20:05 2017_x000D_	20.3525	26.1344	-85.17	-1.4865	1	16.6451	16.6771	66.8528	1.1668	10.158		19.1383	0
7555	Thu Mar 23 10:20:05 2017_x000D_	20.3734	26.772	-85.1692	-1.48648	1	16.6451	16.6771	66.8528	1.1668	10.7614		12.7539	0
7556	Thu Mar 23 10:20:05 2017_x000D_	20.3874	27.1969	-85.1687	-1.48647	1	16.6451	16.6771	66.8528	1.1668	11.1656		7.15652	0
7557	Thu Mar 23 10:20:05 2017_x000D_	20.4985	27.408	-82.2378	-1.43532	1	16.6451	16.6771	45	0.785398	11.4018		15.9266	0
7558	Thu Mar 23 10:20:05 2017_x000D_	20.5159	27.9386	-82.5285	-1.44039	1	16.6451	16.6771	45	0.785398	11.9082		9.56009	0
7559	Thu Mar 23 10:20:05 2017_x000D_	20.5263	28.2571	-82.2357	-1.43528	1	16.6451	16.6771	45	0.785398	12.2131		12.7388	0
7560	Thu Mar 23 10:20:05 2017_x000D_	20.5402	28.6815	-82.2346	-1.43526	1	16.6451	16.6771	45	0.785398	12.6205		9.0186	14.6704
7561	Thu Mar 23 10:20:05 2017_x000D_	20.7557	28.8911	-82.2392	-1.43535	1	16.2162	16.4422	32.6821	0.570409	13.2507		6.36337	0
7562	Thu Mar 23 10:20:05 2017_x000D_	20.7626	29.1031	-82.2387	-1.43534	1	16.2162	16.4422	32.6821	0.570409	13.4524		12.7297	0
7563	Thu Mar 23 10:20:05 2017_x000D_	20.7764	29.5272	-82.2376	-1.43532	1	16.2162	16.4422	32.6821	0.570409	13.8569		3.17574	0
7564	Thu Mar 23 10:20:06 2017_x000D_	20.7799	29.633	-82.5295	-1.44041	1	16.2162	16.4422	32.6821	0.570409	13.958		3.18463	0
7565	Thu Mar 23 10:20:06 2017_x000D_	20.7833	29.7391	-82.2371	-1.43531	1	16.2162	16.4422	32.6821	0.570409	14.0594		13.0382	6.64225
7566	Thu Mar 23 10:20:06 2017_x000D_	20.6929	30.1642	-79.3333	-1.38463	1	16.2258	16.221	46.0943	0.804497	14.6413		7.13654	0
7567	Thu Mar 23 10:20:06 2017_x000D_	20.8039	30.3746	-76.4852	-1.33492	1	16.2258	16.221	46.0943	0.804497	14.8756		0.0276586	0
7568	Thu Mar 23 10:20:06 2017_x000D_	20.803	30.3744	-58.3723	-1.01879	1	16.2258	16.221	46.0943	0.804497	14.8751		6.26165	0
7569	Thu Mar 23 10:20:06 2017_x000D_	20.5943	30.3774	-50.3684	-0.879094	1	16.2258	16.221	46.0943	0.804497	14.8151		3.16128	0
7570	Thu Mar 23 10:20:06 2017_x000D_	20.5903	30.2721	-31.3681	-0.547476	1	16.2258	16.221	46.0943	0.804497	14.7133		3.12642	0
7571	Thu Mar 23 10:20:06 2017_x000D_	20.4861	30.2738	-24.6134	-0.429584	1	16.2258	16.221	46.0943	0.804497	14.6844		3.1327	0
7572	Thu Mar 23 10:20:06 2017_x000D_	20.3817	30.276	-5.04289	-0.0880151	1	16.2258	16.221	46.0943	0.804497	14.6566		0	0
7573	Thu Mar 23 10:20:06 2017_x000D_	20.3817	30.276	-5.04289	-0.0880151	1	16.2258	16.221	46.0943	0.804497	14.6566		0.0234307	0
7574	Thu Mar 23 10:20:06 2017_x000D_	20.3822	30.2766	12.2922	0.214539	1	16.2258	16.221	45.5914	0.795721	14.6573		3.13824	0
7575	Thu Mar 23 10:20:06 2017_x000D_	20.4868	30.2753	18.6608	0.325692	1	16.2258	16.221	45.5914	0.795721	14.686		4.43309	0
7576	Thu Mar 23 10:20:06 2017_x000D_	20.5884	30.168	36.0824	0.629756	1	16.2258	16.221	45.5914	0.795721	14.6134		3.13232	0
7577	Thu Mar 23 10:20:06 2017_x000D_	20.6928	30.1665	42.639	0.744191	1	16.2258	16.221	45.5914	0.795721	14.6435		3.13841	0
7578	Thu Mar 23 10:20:06 2017_x000D_	20.7974	30.1648	53.2612	0.929583	1	16.2258	16.221	45.5914	0.795721	14.6741		4.41881	6.64225
7579	Thu Mar 23 10:20:06 2017_x000D_	20.8982	30.0574	57.4688	1.00302	1	16.2162	16.4422	45.7704	0.798844	14.3977		14.0667	0
7580	Thu Mar 23 10:20:06 2017_x000D_	21.0928	29.6308	57.4689	1.00302	1	16.2162	16.4422	45.7704	0.798844	14.0613		15.6504	0
7581	Thu Mar 23 10:20:06 2017_x000D_	21.3915	29.2031	55.0771	0.961276	1	16.2162	16.4422	45.7704	0.798844	13.7704		13.2395	0
7582	Thu Mar 23 10:20:06 2017_x000D_	21.6935	28.8813	50.9701	0.889597	1	16.2162	16.4422	45.7704	0.798844	13.5916		22.598	9.2911
7583	Thu Mar 23 10:20:06 2017_x000D_	22.0893	28.2404	42.6355	0.74413	1	16.4258	16.6702	45	0.785398	12.882		15.5667	0
7584	Thu Mar 23 10:20:06 2017_x000D_	22.4954	27.9174	40.3288	0.70387	1	16.4258	16.6702	45	0.785398	12.7804		22.4262	0
7585	Thu Mar 23 10:20:07 2017_x000D_	23.1059	27.486	31.924	0.55718	1	16.4258	16.6702	45	0.785398	12.7124		11.2094	0
7586	Thu Mar 23 10:20:07 2017_x000D_	23.411	27.2703	25.2388	0.4405	1	16.4258	16.6702	45	0.785398	12.6947		13.8952	9.40474
7587	Thu Mar 23 10:20:07 2017_x000D_	23.8203	27.0535	25.2384	0.440493	1	16.6547	16.456	45	0.785398	12.7927		23.6476	0
7588	Thu Mar 23 10:20:07 2017_x000D_	24.5378	26.7271	21.3933	0.373383	1	16.6547	16.456	45	0.785398	12.9475		12.805	0
7589	Thu Mar 23 10:20:07 2017_x000D_	24.95	26.6163	18.6173	0.324933	1	16.6547	16.456	45	0.785398	13.1165		11.2084	0
7590	Thu Mar 23 10:20:07 2017_x000D_	25.2552	26.4008	19.5506	0.341223	1	16.6547	16.456	45	0.785398	13.1479		25.5952	0
7591	Thu Mar 23 10:20:07 2017_x000D_	26.0792	26.1796	19.552	0.341247	1	16.6547	16.456	45	0.785398	13.5414		6.93815	9.40474
7592	Thu Mar 23 10:20:07 2017_x000D_	26.2836	26.0714	22.4496	0.39182	1	16.4258	16.6702	45	0.785398	13.622		19.6073	0
7593	Thu Mar 23 10:20:07 2017_x000D_	26.8995	25.8527	22.4503	0.391831	1	16.4258	16.6702	45	0.785398	13.929		6.9355	0
7594	Thu Mar 23 10:20:07 2017_x000D_	27.1038	25.7445	25.2422	0.44056	1	16.4258	16.6702	45	0.785398	14.0129		20.7918	0
7595	Thu Mar 23 10:20:07 2017_x000D_	27.7162	25.42	27.9211	0.487315	1	16.4258	16.6702	45	0.785398	14.284		9.80174	6.58226
7596	Thu Mar 23 10:20:07 2017_x000D_	28.0241	25.3107	31.9346	0.557363	1	16.6451	16.6771	43.3091	0.755887	14.2836		13.8549	0
7597	Thu Mar 23 10:20:07 2017_x000D_	28.4322	25.0945	31.935	0.557371	1	16.6451	16.6771	43.3091	0.755887	14.4841		11.1861	0
7598	Thu Mar 23 10:20:07 2017_x000D_	28.7367	24.8793	33.5176	0.584993	1	16.6451	16.6771	43.3091	0.755887	14.6111		11.1753	0
7599	Thu Mar 23 10:20:07 2017_x000D_	29.0409	24.6643	31.9344	0.557361	1	16.6451	16.6771	43.3091	0.755887	14.7462		18.0715	0
7600	Thu Mar 23 10:20:07 2017_x000D_	29.5493	24.3412	36.0889	0.62987	1	16.6451	16.6771	45	0.785398	15.0086		9.77611	0
7601	Thu Mar 23 10:20:07 2017_x000D_	29.8564	24.2322	31.9353	0.557376	1	16.6451	16.6771	45	0.785398	15.219		17.6011	0
7602	Thu Mar 23 10:20:07 2017_x000D_	30.2578	23.8043	31.9332	0.557339	1	16.6451	16.6771	45	0.785398	15.3656		11.176	0
7603	Thu Mar 23 10:20:07 2017_x000D_	30.5621	23.5894	33.5167	0.584977	1	16.6451	16.6771	45	0.785398	15.5391		11.1662	0
7604	Thu Mar 23 10:20:07 2017_x000D_	30.866	23.3745	31.9326	0.557329	1	16.6451	16.6771	81.3632	1.42006	15.7191		19.5446	0
7605	Thu Mar 23 10:20:07 2017_x000D_	31.48	23.1567	31.9345	0.557363	1	16.6451	16.6771	81.3632	1.42006	16.1883		8.79521	0
7606	Thu Mar 23 10:20:07 2017_x000D_	31.6806	22.9429	31.9335	0.557345	1	16.6451	16.6771	81.3632	1.42006	16.2888		8.79302	0
7607	Thu Mar 23 10:20:08 2017_x000D_	31.8812	22.7292	31.9324	0.557326	1	16.6451	16.6771	81.3632	1.42006	16.3941		22.3223	0
7608	Thu Mar 23 10:20:08 2017_x000D_	32.4888	22.2997	31.9319	0.557316	1	16.6451	16.6771	81.3632	1.42006	16.8118		6.19524	0
7609	Thu Mar 23 10:20:08 2017_x000D_	32.6953	22.2979	31.9334	0.557342	1	16.6451	16.6771	81.3632	1.42006	17.0059		22.3114	0
7610	Thu Mar 23 10:20:08 2017_x000D_	33.3026	21.8686	31.9327	0.557331	1	16.6451	16.6771	81.3632	1.42006	17.4477		8.79097	0
7611	Thu Mar 23 10:20:08 2017_x000D_	33.5031	21.6549	31.9317	0.557313	1	16.6451	16.6771	81.3632	1.42006	17.5776		20.7059	0
7612	Thu Mar 23 10:20:08 2017_x000D_	34.113	21.3318	29.2853	0.511125	1	16.6451	16.6771	81.3632	1.42006	18.0774		9.74847	6.58226
7613	Thu Mar 23 10:20:08 2017_x000D_	34.4193	21.2233	30.4795	0.531968	1	16.4258	16.6702	45	0.785398	18.5606		22.2923	0
7614	Thu Mar 23 10:20:08 2017_x000D_	35.0261	20.7944	30.4786	0.531951	1	16.4258	16.6702	45	0.785398	19.052		9.74847	0
7615	Thu Mar 23 10:20:08 2017_x000D_	35.3324	20.6859	29.2858	0.511134	1	16.4258	16.6702	45	0.785398	19.3284		8.78249	0
7616	Thu Mar 23 10:20:08 2017_x000D_	35.5327	20.4724	29.2845	0.51111	1	16.4258	16.6702	45	0.785398	19.4815		13.7905	14.7514
7617	Thu Mar 23 10:20:08 2017_x000D_	35.9389	20.2572	29.2846	0.511113	1	16.2258	16.221	62.4339	1.08968	20.1221		16.5802	0
7618	Thu Mar 23 10:20:08 2017_x000D_	36.4477	20.0414	27.9103	0.487126	1	16.2258	16.221	62.4339	1.08968	20.5796		6.89386	0
7619	Thu Mar 23 10:20:08 2017_x000D_	36.6508	19.9339	30.4798	0.531972	1	16.2258	16.221	62.4339	1.08968	20.7597		22.264	0
7620	Thu Mar 23 10:20:08 2017_x000D_	37.2568	19.5055	30.4789	0.531957	1	16.2258	16.221	62.4339	1.08968	21.2859		9.73233	0
7621	Thu Mar 23 10:20:08 2017_x000D_	37.5626	19.3972	29.2853	0.511125	1	16.2258	16.221	62.4339	1.08968	21.5719		17.9748	6.64225
7622	Thu Mar 23 10:20:08 2017_x000D_	38.0682	19.0757	30.4795	0.531967	1	16.2162	16.4422	46.2894	0.807903	22.0101		6.88185	0
7623	Thu Mar 23 10:20:08 2017_x000D_	38.2709	18.9683	27.9087	0.487099	1	16.2162	16.4422	46.2894	0.807903	22.1989		9.7285	0
7624	Thu Mar 23 10:20:08 2017_x000D_	38.5766	18.8601	31.9361	0.557389	1	16.2162	16.4422	46.2894	0.807903	22.4907		15.4397	0
7625	Thu Mar 23 10:20:08 2017_x000D_	38.9792	18.5395	29.2844	0.51111	1	16.2162	16.4422	46.2894	0.807903	22.8594		6.8845	0
7626	Thu Mar 23 10:20:08 2017_x000D_	39.182	18.4321	31.9355	0.557379	1	16.2162	16.4422	45.7704	0.798844	23.0518		13.7556	0
7627	Thu Mar 23 10:20:08 2017_x000D_	39.5872	18.2175	31.9359	0.557387	1	16.2162	16.4422	45.7704	0.798844	23.4383		6.87779	0
7628	Thu Mar 23 10:20:09 2017_x000D_	39.7898	18.1102	29.2848	0.511116	1	16.2162	16.4422	45.7704	0.798844	23.6325		4.37859	0
7629	Thu Mar 23 10:20:09 2017_x000D_	39.8896	18.0037	30.4795	0.531967	1	16.2162	16.4422	45.7704	0.798844	23.7248		9.71619	13.1615
7630	Thu Mar 23 10:20:09 2017_x000D_	40.1949	17.8956	29.285	0.511119	1	16.6547	16.456	0	0	23.5842		7.00628	0
7631	Thu Mar 23 10:20:09 2017_x000D_	40.292	17.6832	27.9056	0.487044	1	16.6547	16.456	0	0	23.6691		16.5278	0
7632	Thu Mar 23 10:20:09 2017_x000D_	40.7992	17.4681	21.3395	0.372444	1	16.6547	16.456	0	0	24.1657		0.0067082	0
7633	Thu Mar 23 10:20:09 2017_x000D_	40.799	17.468	15.6531	0.273199	1	16.6547	16.456	0	0	24.1655		3.18411	0
7634	Thu Mar 23 10:20:09 2017_x000D_	40.7962	17.3619	6.59198	0.115052	1	16.6547	16.456	0	0	24.1585		3.099	6.58216
7635	Thu Mar 23 10:20:09 2017_x000D_	40.6929	17.3618	-11.2494	-0.196339	1	16.874	16.4628	0	0	23.8359		3.18981	0
7636	Thu Mar 23 10:20:09 2017_x000D_	40.6905	17.2555	-21.3611	-0.372821	1	16.874	16.4628	0	0	23.8297		3.15404	0
7637	Thu Mar 23 10:20:09 2017_x000D_	40.6932	17.3606	-36.9907	-0.645609	1	16.874	16.4628	0	0	23.8361		3.09309	0
7638	Thu Mar 23 10:20:09 2017_x000D_	40.7963	17.3598	-47.0897	-0.82187	1	16.874	16.4628	0	0	23.9391		4.47391	13.1615
7639	Thu Mar 23 10:20:09 2017_x000D_	40.9022	17.4648	-64.2687	-1.1217	1	17.3125	16.4766	0	0	23.6104		3.17819	0
7640	Thu Mar 23 10:20:09 2017_x000D_	40.9051	17.5707	-70.796	-1.23562	1	17.3125	16.4766	0	0	23.618		4.46962	0
7641	Thu Mar 23 10:20:09 2017_x000D_	41.0105	17.676	-79.9191	-1.39485	1	17.3125	16.4766	0	0	23.7283		7.00628	0
7642	Thu Mar 23 10:20:09 2017_x000D_	40.9134	17.8884	-82.7754	-1.4447	1	17.3125	16.4766	0	0	23.6431		19.3536	14.6704
7643	Thu Mar 23 10:20:09 2017_x000D_	41.0316	18.5226	-85.6714	-1.49525	1	16.8836	16.2417	0	0	24.2555		12.6939	0
7644	Thu Mar 23 10:20:09 2017_x000D_	41.0421	18.9456	-85.6709	-1.49524	1	16.8836	16.2417	0	0	24.3093		25.6061	0
7645	Thu Mar 23 10:20:09 2017_x000D_	41.1653	19.7902	-82.7756	-1.44471	1	16.8836	16.2417	0	0	24.5396		12.6818	0
7646	Thu Mar 23 10:20:09 2017_x000D_	41.1757	20.2128	-82.7746	-1.44469	1	16.8836	16.2417	0	0	24.6145		20.0646	0
7647	Thu Mar 23 10:20:09 2017_x000D_	41.3957	20.8444	-77.0985	-1.34562	1	16.8836	16.2417	0	0	24.9405		12.9873	19.7437
7648	Thu Mar 23 10:20:09 2017_x000D_	41.3036	21.2674	-74.3363	-1.29741	1	17.5414	16.2623	352.345	6.14958	24.2836		21.2364	0
7649	Thu Mar 23 10:20:10 2017_x000D_	41.626	21.8976	-71.6525	-1.25057	1	17.5414	16.2623	352.345	6.14958	24.7351		9.49781	0
7650	Thu Mar 23 10:20:10 2017_x000D_	41.6337	22.2141	-70.7707	-1.23518	1	17.5414	16.2623	352.345	6.14958	24.8166		7.0694	0
7651	Thu Mar 23 10:20:10 2017_x000D_	41.741	22.4239	-68.0487	-1.18767	1	17.5414	16.2623	352.345	6.14958	24.9717		20.0296	29.7894
7652	Thu Mar 23 10:20:10 2017_x000D_	41.9609	23.0543	-68.0477	-1.18766	1	18.0186	15.3915	315	5.49779	25.1387		8.87138	0
7653	Thu Mar 23 10:20:10 2017_x000D_	42.1704	23.263	-68.0513	-1.18772	1	18.0186	15.3915	315	5.49779	25.4022		9.47374	0
7654	Thu Mar 23 10:20:10 2017_x000D_	42.178	23.5787	-69.0407	-1.20499	1	18.0186	15.3915	315	5.49779	25.509		21.1787	0
7655	Thu Mar 23 10:20:10 2017_x000D_	42.4995	24.2072	-66.5161	-1.16092	1	18.0186	15.3915	315	5.49779	26.0198		10.0058	14.8158
7656	Thu Mar 23 10:20:10 2017_x000D_	42.6094	24.5221	-68.0493	-1.18768	1	18.4668	15.1841	338.745	5.91221	25.8856		19.9783	0
7657	Thu Mar 23 10:20:10 2017_x000D_	42.8287	25.1509	-68.0484	-1.18767	1	18.4668	15.1841	338.745	5.91221	26.3218		8.85017	0
7658	Thu Mar 23 10:20:10 2017_x000D_	43.0378	25.359	-68.052	-1.18773	1	18.4668	15.1841	338.745	5.91221	26.5944		13.0134	0
7659	Thu Mar 23 10:20:10 2017_x000D_	43.1497	25.7781	-65.4198	-1.14179	1	18.4668	15.1841	338.745	5.91221	26.8603		19.9517	18.8158
7660	Thu Mar 23 10:20:10 2017_x000D_	43.3686	26.4061	-65.4179	-1.14176	1	18.9247	14.7555	315	5.49779	27.0784		7.04263	0
7661	Thu Mar 23 10:20:10 2017_x000D_	43.4757	26.615	-68.05	-1.1877	1	18.9247	14.7555	315	5.49779	27.2654		21.109	0
7662	Thu Mar 23 10:20:10 2017_x000D_	43.7964	27.2413	-70.7824	-1.23539	1	18.9247	14.7555	315	5.49779	27.8298		9.94974	0
7663	Thu Mar 23 10:20:10 2017_x000D_	43.9055	27.5545	-69.0466	-1.20509	1	18.9247	14.7555	315	5.49779	28.0688		21.0822	0
7664	Thu Mar 23 10:20:10 2017_x000D_	44.2258	28.18	-71.6671	-1.25083	1	18.9247	14.7555	315	5.49779	28.642		12.5795	9.40679
7665	Thu Mar 23 10:20:10 2017_x000D_	44.2357	28.5992	-71.6635	-1.25076	1	19.1536	14.5412	316.007	5.51536	28.7531		9.94592	0
7666	Thu Mar 23 10:20:10 2017_x000D_	44.3447	28.9123	-68.0484	-1.18767	1	19.1536	14.5412	316.007	5.51536	29.0021		9.9394	0
7667	Thu Mar 23 10:20:10 2017_x000D_	44.4539	29.2251	-71.6638	-1.25077	1	19.1536	14.5412	316.007	5.51536	29.2527		19.873	0
7668	Thu Mar 23 10:20:10 2017_x000D_	44.672	29.8506	-71.6641	-1.25077	1	19.1536	14.5412	316.007	5.51536	29.7585		11.2803	14.8988
7669	Thu Mar 23 10:20:10 2017_x000D_	44.8826	30.1621	-70.7843	-1.23542	1	19.3923	14.1057	327.544	5.71672	30.1258		19.1027	0
7670	Thu Mar 23 10:20:10 2017_x000D_	44.9986	30.7882	-68.0454	-1.18762	1	19.3923	14.1057	327.544	5.71672	30.5612		11.2546	0
7671	Thu Mar 23 10:20:11 2017_x000D_	45.209	31.0988	-69.0451	-1.20506	1	19.3923	14.1057	327.544	5.71672	30.9074		19.8312	0
7672	Thu Mar 23 10:20:11 2017_x000D_	45.4266	31.723	-69.0444	-1.20505	1	19.3923	14.1057	327.544	5.71672	31.4349		6.99835	42.135
7673	Thu Mar 23 10:20:11 2017_x000D_	45.533	31.9306	-71.6689	-1.25086	1	19.8891	12.792	276.726	4.82978	31.9984		19.8113	0
7674	Thu Mar 23 10:20:11 2017_x000D_	45.7503	32.5542	-71.6693	-1.25086	1	19.8891	12.792	276.726	4.82978	32.5476		6.26266	0
7675	Thu Mar 23 10:20:11 2017_x000D_	45.7551	32.7629	-71.6674	-1.25083	1	19.8891	12.792	276.726	4.82978	32.6785		11.2421	0
7676	Thu Mar 23 10:20:11 2017_x000D_	45.9652	33.0732	-70.7863	-1.23545	1	19.8891	12.792	276.726	4.82978	33.0347		15.9559	0
7677	Thu Mar 23 10:20:11 2017_x000D_	46.0783	33.5929	-69.0426	-1.20502	1	19.8891	12.792	276.726	4.82978	33.4448		6.98226	42.1445
7678	Thu Mar 23 10:20:11 2017_x000D_	46.1845	33.8	-71.6699	-1.25088	1	20.386	11.478	285.419	4.9815	34.115		16.8291	0
7679	Thu Mar 23 10:20:11 2017_x000D_	46.3991	34.3183	-70.7863	-1.23545	1	20.386	11.478	285.419	4.9815	34.6173		9.37142	0
7680	Thu Mar 23 10:20:11 2017_x000D_	46.4062	34.6306	-71.6684	-1.25085	1	20.386	11.478	285.419	4.9815	34.8295		3.13283	0
7681	Thu Mar 23 10:20:11 2017_x000D_	46.4086	34.735	-70.7824	-1.23539	1	20.386	11.478	285.419	4.9815	34.9008		16.8007	27.4669
7682	Thu Mar 23 10:20:11 2017_x000D_	46.6229	35.2524	-71.6687	-1.25085	1	20.6442	10.5996	287.032	5.00965	35.8142		6.24759	0
7683	Thu Mar 23 10:20:11 2017_x000D_	46.6276	35.4606	-71.6668	-1.25082	1	20.6442	10.5996	287.032	5.00965	35.9612		8.73996	0
7684	Thu Mar 23 10:20:11 2017_x000D_	46.8347	35.6655	-71.6708	-1.25089	1	20.6442	10.5996	287.032	5.00965	36.2525		6.24459	0
7685	Thu Mar 23 10:20:11 2017_x000D_	46.8394	35.8736	-71.669	-1.25086	1	20.6442	10.5996	287.032	5.00965	36.4		6.95673	27.4735
7686	Thu Mar 23 10:20:11 2017_x000D_	46.9451	36.08	-69.0401	-1.20498	1	20.9025	9.721	277.655	4.846	37.0542		15.9188	0
7687	Thu Mar 23 10:20:11 2017_x000D_	47.0579	36.5985	-65.3894	-1.14126	1	20.9025	9.721	277.655	4.846	37.5034		8.72937	0
7688	Thu Mar 23 10:20:11 2017_x000D_	47.2648	36.8031	-65.3927	-1.14132	1	20.9025	9.721	277.655	4.846	37.7943		11.1747	0
7689	Thu Mar 23 10:20:11 2017_x000D_	47.4737	37.1115	-59.0256	-1.03019	1	20.9025	9.721	277.655	4.846	38.1611		3.12376	14.9108
7690	Thu Mar 23 10:20:11 2017_x000D_	47.476	37.2156	-57.5114	-1.00376	1	21.1413	9.2851	287.762	5.02239	38.3879		13.888	0
7691	Thu Mar 23 10:20:11 2017_x000D_	47.6871	37.6276	-52.7182	-0.920105	1	21.1413	9.2851	287.762	5.02239	38.8327		4.35724	0
7692	Thu Mar 23 10:20:12 2017_x000D_	47.7903	37.7298	-48.7192	-0.85031	1	21.1413	9.2851	287.762	5.02239	38.9778		6.95133	0
7693	Thu Mar 23 10:20:12 2017_x000D_	47.8958	37.9361	-42.5488	-0.742617	1	21.1413	9.2851	287.762	5.02239	39.2005		6.93661	0
7694	Thu Mar 23 10:20:12 2017_x000D_	48.0012	38.1419	-40.5854	-0.708349	1	21.1413	9.2851	287.762	5.02239	39.423		13.6448	13.2999
7695	Thu Mar 23 10:20:12 2017_x000D_	48.4093	38.3427	-32.5559	-0.568208	1	21.1608	8.8422	293.674	5.12557	40.1592		8.71451	0
7696	Thu Mar 23 10:20:12 2017_x000D_	48.6158	38.547	-27.4978	-0.479928	1	21.1608	8.8422	293.674	5.12557	40.4494		16.3889	0
7697	Thu Mar 23 10:20:12 2017_x000D_	49.1246	38.7459	-20.7525	-0.3622	1	21.1608	8.8422	293.674	5.12557	40.9415		6.80493	0
7698	Thu Mar 23 10:20:12 2017_x000D_	49.3281	38.8461	-16.1104	-0.28118	1	21.1608	8.8422	293.674	5.12557	41.1537		12.5133	14.9122
7699	Thu Mar 23 10:20:12 2017_x000D_	49.7338	38.943	-7.74543	-0.135183	1	21.3997	8.4063	286.197	4.99508	41.6571		9.07934	0
7700	Thu Mar 23 10:20:12 2017_x000D_	50.0364	38.9378	-2.07736	-0.0362568	1	21.3997	8.4063	286.197	4.99508	41.8597		6.03397	0
7701	Thu Mar 23 10:20:12 2017_x000D_	50.2375	38.9342	-1.78308	-0.0311206	1	21.3997	8.4063	286.197	4.99508	41.9949		21.1562	0
7702	Thu Mar 23 10:20:12 2017_x000D_	50.9426	38.9219	3.96848	0.069263	1	21.3997	8.4063	286.197	4.99508	42.4733		6.03997	0
7703	Thu Mar 23 10:20:12 2017_x000D_	51.1439	38.9183	3.96881	0.0692687	1	21.3997	8.4063	286.197	4.99508	42.611		24.333	0
7704	Thu Mar 23 10:20:12 2017_x000D_	51.9464	38.8005	6.90072	0.12044	1	21.3997	8.4063	289.836	5.0586	43.0919		9.0434	0
7705	Thu Mar 23 10:20:12 2017_x000D_	52.2478	38.7952	6.62317	0.115596	1	21.3997	8.4063	289.836	5.0586	43.3023		9.05245	0
7706	Thu Mar 23 10:20:12 2017_x000D_	52.5495	38.7898	6.90238	0.120469	1	21.3997	8.4063	289.836	5.0586	43.514		24.3029	0
7707	Thu Mar 23 10:20:12 2017_x000D_	53.351	38.6721	9.80761	0.171175	1	21.3997	8.4063	289.836	5.0586	44.0103		18.0659	29.8256
7708	Thu Mar 23 10:20:12 2017_x000D_	53.9531	38.6614	9.81003	0.171217	1	21.8774	7.5344	324.356	5.66109	44.6961		6.76771	0
7709	Thu Mar 23 10:20:12 2017_x000D_	54.1517	38.5544	6.90129	0.12045	1	21.8774	7.5344	324.356	5.66109	44.7646		12.4263	0
7710	Thu Mar 23 10:20:12 2017_x000D_	54.5509	38.4439	9.80708	0.171166	1	21.8774	7.5344	324.356	5.66109	44.9773		12.0318	0
7711	Thu Mar 23 10:20:12 2017_x000D_	54.9519	38.4369	9.80865	0.171193	1	21.8774	7.5344	324.356	5.66109	45.2646		19.069	23.9479
7712	Thu Mar 23 10:20:12 2017_x000D_	55.5492	38.2195	9.80575	0.171143	1	22.555	7.1124	340.102	5.9359	45.3461		12.0198	0
7713	Thu Mar 23 10:20:13 2017_x000D_	55.9498	38.2125	9.80736	0.171171	1	22.555	7.1124	340.102	5.9359	45.6336		18.0238	0
7714	Thu Mar 23 10:20:13 2017_x000D_	56.5505	38.202	9.80976	0.171213	1	22.555	7.1124	340.102	5.9359	46.068		13.51	0
7715	Thu Mar 23 10:20:13 2017_x000D_	56.9469	37.9883	9.80601	0.171147	1	22.555	7.1124	340.102	5.9359	46.2182		20.9972	14.8225
7716	Thu Mar 23 10:20:13 2017_x000D_	57.6467	37.9761	9.39528	0.163979	1	23.0034	6.9049	343.075	5.98779	46.5358		9.51797	0
7717	Thu Mar 23 10:20:13 2017_x000D_	57.9448	37.8675	6.89507	0.120342	1	23.0034	6.9049	343.075	5.98779	46.686		11.9928	0
7718	Thu Mar 23 10:20:13 2017_x000D_	58.3445	37.8606	6.8962	0.120361	1	23.0034	6.9049	343.075	5.98779	46.9814		12.3827	0
7719	Thu Mar 23 10:20:13 2017_x000D_	58.7423	37.7505	9.80787	0.17118	1	23.0034	6.9049	343.075	5.98779	47.2093		17.9727	0
7720	Thu Mar 23 10:20:13 2017_x000D_	59.3413	37.7401	9.8103	0.171222	1	23.0034	6.9049	343.075	5.98779	47.6577		12.3674	9.41726
7721	Thu Mar 23 10:20:13 2017_x000D_	59.7386	37.6301	12.6788	0.221286	1	23.2326	6.69041	332.434	5.80207	47.8534		18.2196	0
7722	Thu Mar 23 10:20:13 2017_x000D_	60.3352	37.5165	9.80897	0.171199	1	23.2326	6.69041	332.434	5.80207	48.2374		11.9627	0
7723	Thu Mar 23 10:20:13 2017_x000D_	60.7339	37.5097	9.81056	0.171227	1	23.2326	6.69041	332.434	5.80207	48.5405		18.9762	0
7724	Thu Mar 23 10:20:13 2017_x000D_	61.3282	37.2931	9.80762	0.171175	1	23.2326	6.69041	332.434	5.80207	48.8651		8.95931	18.8305
7725	Thu Mar 23 10:20:13 2017_x000D_	61.6268	37.288	9.3945	0.163965	1	23.6908	6.26141	352.345	6.14958	49.0081		21.1399	0
7726	Thu Mar 23 10:20:13 2017_x000D_	62.322	37.1729	6.89057	0.120263	1	23.6908	6.26141	352.345	6.14958	49.4762		0	0
7727	Thu Mar 23 10:20:13 2017_x000D_	62.322	37.1729	6.89057	0.120263	1	23.6908	6.26141	352.345	6.14958	49.4762		11.9417	0
7728	Thu Mar 23 10:20:13 2017_x000D_	62.72	37.1661	6.89167	0.120282	1	23.6908	6.26141	352.345	6.14958	49.7833		12.3332	14.8254
7729	Thu Mar 23 10:20:13 2017_x000D_	63.1162	37.0564	9.80948	0.171208	1	24.1393	6.0539	349.997	6.1086	49.8031		11.9297	0
7730	Thu Mar 23 10:20:13 2017_x000D_	63.5138	37.0496	9.81113	0.171236	1	24.1393	6.0539	349.997	6.1086	50.1107		18.1525	0
7731	Thu Mar 23 10:20:13 2017_x000D_	64.1082	36.9364	6.88995	0.120252	1	24.1393	6.0539	349.997	6.1086	50.5098		5.96182	0
7732	Thu Mar 23 10:20:13 2017_x000D_	64.3069	36.9331	6.89056	0.120263	1	24.1393	6.0539	349.997	6.1086	50.6652		11.9147	0
7733	Thu Mar 23 10:20:13 2017_x000D_	64.704	36.9263	6.89168	0.120282	1	24.1393	6.0539	349.997	6.1086	50.9765		6.71407	42.5814
7734	Thu Mar 23 10:20:13 2017_x000D_	64.901	36.8201	9.81131	0.17124	1	25.2752	5.2028	315	5.49779	50.6938		5.95587	0
7735	Thu Mar 23 10:20:14 2017_x000D_	65.0995	36.8167	9.81218	0.171255	1	25.2752	5.2028	315	5.49779	50.847		5.95582	0
7736	Thu Mar 23 10:20:14 2017_x000D_	65.298	36.8134	9.813	0.171269	1	25.2752	5.2028	315	5.49779	51.0005		5.95287	0
7737	Thu Mar 23 10:20:14 2017_x000D_	65.4964	36.81	9.81372	0.171282	1	25.2752	5.2028	315	5.49779	51.1543		6.70757	28.2501
7738	Thu Mar 23 10:20:14 2017_x000D_	65.6931	36.7037	6.88882	0.120233	1	25.9626	4.5592	316.007	5.51536	51.1056		9.43881	0
7739	Thu Mar 23 10:20:14 2017_x000D_	65.9885	36.5954	-1.87109	-0.0326568	1	25.9626	4.5592	316.007	5.51536	51.2678		3.07825	0
7740	Thu Mar 23 10:20:14 2017_x000D_	65.9898	36.698	-10.2278	-0.17851	1	25.9626	4.5592	316.007	5.51536	51.333		6.87459	0
7741	Thu Mar 23 10:20:14 2017_x000D_	65.8878	36.4928	-29.0437	-0.506909	1	25.9626	4.5592	316.007	5.51536	51.1251		3.10228	18.8349
7742	Thu Mar 23 10:20:14 2017_x000D_	65.8864	36.3894	-39.2352	-0.684784	1	26.421	4.1302	315	5.49779	50.9723		2.94926	0
7743	Thu Mar 23 10:20:14 2017_x000D_	65.7881	36.3907	-57.1754	-0.997899	1	26.421	4.1302	315	5.49779	50.897		4.30007	0
7744	Thu Mar 23 10:20:14 2017_x000D_	65.8861	36.2861	-65.9473	-1.151	1	26.421	4.1302	315	5.49779	50.9067		2.96439	0
7745	Thu Mar 23 10:20:14 2017_x000D_	65.7873	36.2877	-75.5873	-1.31925	1	26.421	4.1302	315	5.49779	50.8312		8.59987	33.2382
7746	Thu Mar 23 10:20:14 2017_x000D_	65.9894	36.491	268.11	4.67941	1	27.3278	3.49361	315	5.49779	50.8286		2.97061	0
7747	Thu Mar 23 10:20:14 2017_x000D_	65.8904	36.493	259.97	4.53733	1	27.3278	3.49361	315	5.49779	50.7546		3.09937	0
7748	Thu Mar 23 10:20:14 2017_x000D_	65.892	36.5963	253.96	4.43244	1	27.3278	3.49361	315	5.49779	50.8231		16.566	0
7749	Thu Mar 23 10:20:14 2017_x000D_	65.7015	37.1146	247.71	4.32335	1	27.3278	3.49361	315	5.49779	51.0187		20.5835	0
7750	Thu Mar 23 10:20:14 2017_x000D_	65.4134	37.7373	245.172	4.27906	1	27.3278	3.49361	315	5.49779	51.2166		13.7166	9.41972
7751	Thu Mar 23 10:20:14 2017_x000D_	65.2215	38.1523	245.172	4.27906	1	27.557	3.279	315	5.49779	51.3299		12.7019	0
7752	Thu Mar 23 10:20:14 2017_x000D_	65.1287	38.5654	247.709	4.32334	1	27.557	3.279	315	5.49779	51.5438		11.013	0
7753	Thu Mar 23 10:20:14 2017_x000D_	64.9351	38.8773	248.809	4.34253	1	27.557	3.279	315	5.49779	51.6175		20.5674	0
7754	Thu Mar 23 10:20:14 2017_x000D_	64.6472	39.4995	251.346	4.38681	1	27.557	3.279	315	5.49779	51.8421		12.6924	9.41951
7755	Thu Mar 23 10:20:14 2017_x000D_	64.5545	39.9123	253.965	4.43252	1	27.7862	3.0644	315	5.49779	52.0545		18.7394	0
7756	Thu Mar 23 10:20:15 2017_x000D_	64.465	40.5305	256.659	4.47955	1	27.7862	3.0644	315	5.49779	52.4313		11.0073	0
7757	Thu Mar 23 10:20:15 2017_x000D_	64.2716	40.8423	257.346	4.49153	1	27.7862	3.0644	315	5.49779	52.52		15.7017	0
7758	Thu Mar 23 10:20:15 2017_x000D_	64.1805	41.3577	259.424	4.52779	1	27.7862	3.0644	315	5.49779	52.8292		9.23517	14.8252
7759	Thu Mar 23 10:20:15 2017_x000D_	64.1854	41.6655	259.982	4.53755	1	28.2347	2.8569	315	5.49779	52.9014		18.7266	0
7760	Thu Mar 23 10:20:15 2017_x000D_	64.0961	42.2833	257.344	4.49149	1	28.2347	2.8569	315	5.49779	53.2962		0	0
7761	Thu Mar 23 10:20:15 2017_x000D_	64.0961	42.2833	257.344	4.49149	1	28.2347	2.8569	315	5.49779	53.2962		20.5473	0
7762	Thu Mar 23 10:20:15 2017_x000D_	63.8085	42.9049	254.765	4.44648	1	28.2347	2.8569	315	5.49779	53.5662		9.23517	0
7763	Thu Mar 23 10:20:15 2017_x000D_	63.8134	43.2127	253.962	4.43248	1	28.2347	2.8569	315	5.49779	53.7999		19.4159	18.837
7764	Thu Mar 23 10:20:15 2017_x000D_	63.6251	43.8319	253.962	4.43248	1	28.6931	2.4278	315	5.49779	54.1714		13.6896	0
7765	Thu Mar 23 10:20:15 2017_x000D_	63.4334	44.246	253.963	4.43249	1	28.6931	2.4278	315	5.49779	54.3659		18.699	0
7766	Thu Mar 23 10:20:15 2017_x000D_	63.3443	44.8629	251.34	4.38672	1	28.6931	2.4278	315	5.49779	54.7854		12.6589	0
7767	Thu Mar 23 10:20:15 2017_x000D_	63.2518	45.2746	253.962	4.43247	1	28.6931	2.4278	315	5.49779	55.0468		19.3979	35.9463
7768	Thu Mar 23 10:20:15 2017_x000D_	63.0636	45.8932	253.962	4.43247	1	29.1814	1.3336	315	5.49779	55.9782		10.9898	0
7769	Thu Mar 23 10:20:15 2017_x000D_	62.8705	46.2045	254.765	4.44649	1	29.1814	1.3336	315	5.49779	56.1102		9.21722	0
7770	Thu Mar 23 10:20:15 2017_x000D_	62.8755	46.5117	253.962	4.43247	1	29.1814	1.3336	315	5.49779	56.3591		19.3884	0
7771	Thu Mar 23 10:20:15 2017_x000D_	62.6874	47.13	253.962	4.43248	1	29.1814	1.3336	315	5.49779	56.7447		13.6707	13.1619
7772	Thu Mar 23 10:20:15 2017_x000D_	62.4959	47.5435	253.963	4.43249	1	29.6199	1.3478	346.987	6.05607	56.6999		18.6685	0
7773	Thu Mar 23 10:20:15 2017_x000D_	62.407	48.1594	251.339	4.38668	1	29.6199	1.3478	346.987	6.05607	57.1517		12.64	0
7774	Thu Mar 23 10:20:15 2017_x000D_	62.3147	48.5705	253.962	4.43247	1	29.6199	1.3478	346.987	6.05607	57.4363		19.3694	0
7775	Thu Mar 23 10:20:15 2017_x000D_	62.1268	49.1882	253.962	4.43247	1	29.6199	1.3478	346.987	6.05607	57.8395		8.56695	0
7776	Thu Mar 23 10:20:15 2017_x000D_	61.9321	49.3971	253.963	4.4325	1	29.6199	1.3478	346.987	6.05607	57.9035		12.2597	39.9619
7777	Thu Mar 23 10:20:15 2017_x000D_	61.9389	49.8057	253.962	4.43247	1	30.9255	1.612	0	0	57.3102		12.6335	0
7778	Thu Mar 23 10:20:16 2017_x000D_	61.8467	50.2166	251.337	4.38666	1	30.9255	1.612	0	0	57.6067		20.48	0
7779	Thu Mar 23 10:20:16 2017_x000D_	61.5599	50.8361	253.963	4.43249	1	30.9255	1.612	0	0	57.9783		6.12385	0
7780	Thu Mar 23 10:20:16 2017_x000D_	61.5633	51.0402	253.962	4.43248	1	30.9255	1.612	0	0	58.1534		25.2452	0
7781	Thu Mar 23 10:20:16 2017_x000D_	61.3791	51.8613	253.962	4.43247	1	30.9255	1.612	0	0	58.7572		8.56695	0
7782	Thu Mar 23 10:20:16 2017_x000D_	61.1844	52.0702	253.963	4.43249	1	30.9255	1.612	0	0	58.8356		19.3381	0
7783	Thu Mar 23 10:20:16 2017_x000D_	60.9968	52.6869	253.963	4.4325	1	30.9255	1.612	0	0	59.27		12.2358	0
7784	Thu Mar 23 10:20:16 2017_x000D_	61.0038	53.0947	253.962	4.43247	1	30.9255	1.612	0	0	59.6253		13.6439	6.57945
7785	Thu Mar 23 10:20:16 2017_x000D_	60.8127	53.5074	253.963	4.43248	1	31.1447	1.6191	0	0	59.7711		6.82269	0
7786	Thu Mar 23 10:20:16 2017_x000D_	60.7172	53.7138	251.337	4.38665	1	31.1447	1.6191	0	0	59.9032		12.6029	0
7787	Thu Mar 23 10:20:16 2017_x000D_	60.6252	54.1237	253.963	4.43249	1	31.1447	1.6191	0	0	60.2149		6.11195	0
7788	Thu Mar 23 10:20:16 2017_x000D_	60.6288	54.3274	253.962	4.43247	1	31.1447	1.6191	0	0	60.3943		13.6372	18.599
7789	Thu Mar 23 10:20:16 2017_x000D_	60.4378	54.7399	253.963	4.43249	1	31.5632	2.0765	0	0	60.0598		12.6029	0
7790	Thu Mar 23 10:20:16 2017_x000D_	60.3458	55.1498	251.335	4.38663	1	31.5632	2.0765	0	0	60.3756		13.6332	0
7791	Thu Mar 23 10:20:16 2017_x000D_	60.1549	55.5622	251.336	4.38664	1	31.5632	2.0765	0	0	60.6482		6.1059	0
7792	Thu Mar 23 10:20:16 2017_x000D_	60.1584	55.7657	251.335	4.38663	1	31.5632	2.0765	0	0	60.8294		12.5935	0
7793	Thu Mar 23 10:20:16 2017_x000D_	60.0665	56.1753	253.962	4.43248	1	31.5632	2.0765	0	0	61.1483		4.2837	9.29869
7794	Thu Mar 23 10:20:16 2017_x000D_	59.9693	56.2799	250.336	4.36919	1	31.7724	2.30521	14.6918	0.256421	60.8961		4.27492	0
7795	Thu Mar 23 10:20:16 2017_x000D_	59.8721	56.3841	253.964	4.43251	1	31.7724	2.30521	14.6918	0.256421	60.9436		15.5635	0
7796	Thu Mar 23 10:20:16 2017_x000D_	59.782	56.895	257.358	4.49175	1	31.7724	2.30521	14.6918	0.256421	61.3562		9.14238	0
7797	Thu Mar 23 10:20:16 2017_x000D_	59.7873	57.1997	263.101	4.59198	1	31.7724	2.30521	14.6918	0.256421	61.6299		9.64066	6.57944
7798	Thu Mar 23 10:20:16 2017_x000D_	59.6933	57.507	-83.4142	-1.45585	1	31.9916	2.3123	8.63681	0.150741	61.7563		6.08771	0
7799	Thu Mar 23 10:20:17 2017_x000D_	59.6964	57.7099	-72.6443	-1.26788	1	31.9916	2.3123	8.63681	0.150741	61.9391		6.10285	0
7800	Thu Mar 23 10:20:17 2017_x000D_	59.6998	57.9133	-65.4749	-1.14275	1	31.9916	2.3123	8.63681	0.150741	62.1226		6.74322	0
7801	Thu Mar 23 10:20:17 2017_x000D_	59.8016	58.1137	-50.387	-0.879419	1	31.9916	2.3123	8.63681	0.150741	62.3474		3.06038	0
7802	Thu Mar 23 10:20:17 2017_x000D_	59.8032	58.2157	-40.3014	-0.703393	1	31.9916	2.3123	8.63681	0.150741	62.4394		10.7416	6.65507
7803	Thu Mar 23 10:20:17 2017_x000D_	60.1033	58.411	-25.6754	-0.44812	1	31.9816	2.53391	45	0.785398	62.5546		4.23005	0
7804	Thu Mar 23 10:20:17 2017_x000D_	60.2038	58.5099	-21.8487	-0.381331	1	31.9816	2.53391	45	0.785398	62.6881		5.94205	0
7805	Thu Mar 23 10:20:17 2017_x000D_	60.4018	58.5047	-16.4003	-0.286239	1	31.9816	2.53391	45	0.785398	62.7729		9.38117	0
7806	Thu Mar 23 10:20:17 2017_x000D_	60.7002	58.5982	-7.14942	-0.124781	1	31.9816	2.53391	45	0.785398	62.9918		9.37275	6.57944
7807	Thu Mar 23 10:20:17 2017_x000D_	60.9984	58.6914	-3.96931	-0.0692775	1	32.2008	2.541	14.6918	0.256421	63.1044		20.9492	0
7808	Thu Mar 23 10:20:17 2017_x000D_	61.6919	58.7732	-7.14773	-0.124751	1	32.2008	2.541	14.6918	0.256421	63.4963		14.808	0
7809	Thu Mar 23 10:20:17 2017_x000D_	62.1853	58.7592	-6.73783	-0.117597	1	32.2008	2.541	14.6918	0.256421	63.7146		27.2629	0
7810	Thu Mar 23 10:20:17 2017_x000D_	63.0766	58.9365	-12.819	-0.223734	1	32.2008	2.541	14.6918	0.256421	64.2944		9.352	14.9218
7811	Thu Mar 23 10:20:17 2017_x000D_	63.3742	59.0293	-16.4122	-0.286447	1	31.9616	2.9771	314.23	5.48434	64.2542		12.1764	0
7812	Thu Mar 23 10:20:17 2017_x000D_	63.77	59.1192	-19.1925	-0.334972	1	31.9616	2.9771	314.23	5.48434	64.5268		19.833	0
7813	Thu Mar 23 10:20:17 2017_x000D_	64.3657	59.4059	-21.8749	-0.38179	1	31.9616	2.9771	314.23	5.48434	65.071		12.1611	0
7814	Thu Mar 23 10:20:17 2017_x000D_	64.761	59.4957	-24.4614	-0.426933	1	31.9616	2.9771	314.23	5.48434	65.3464		9.32927	35.6434
7815	Thu Mar 23 10:20:17 2017_x000D_	65.0579	59.5882	-28.2721	-0.493441	1	30.8457	3.385	43.6051	0.761052	65.7972		26.4024	0
7816	Thu Mar 23 10:20:17 2017_x000D_	65.8508	59.9701	-28.2735	-0.493466	1	30.8457	3.385	43.6051	0.761052	66.5374		8.40281	0
7817	Thu Mar 23 10:20:17 2017_x000D_	66.0504	60.1666	-28.2706	-0.493415	1	30.8457	3.385	43.6051	0.761052	66.8096		23.7762	0
7818	Thu Mar 23 10:20:17 2017_x000D_	66.7437	60.5506	-26.9382	-0.47016	1	30.8457	3.385	43.6051	0.761052	67.5024		10.6502	0
7819	Thu Mar 23 10:20:17 2017_x000D_	67.0414	60.744	-28.2691	-0.493389	1	30.8457	3.385	43.6051	0.761052	67.8247		19.7498	86.0717
7820	Thu Mar 23 10:20:18 2017_x000D_	67.6345	61.0297	-25.709	-0.448706	1	28.1653	4.4082	97.2069	1.69658	69.0204		10.6226	0
7821	Thu Mar 23 10:20:18 2017_x000D_	67.9313	61.2228	-24.4518	-0.426765	1	28.1653	4.4082	97.2069	1.69658	69.3486		5.88257	0
7822	Thu Mar 23 10:20:18 2017_x000D_	68.1273	61.217	-24.4551	-0.426822	1	28.1653	4.4082	97.2069	1.69658	69.4565		19.7189	0
7823	Thu Mar 23 10:20:18 2017_x000D_	68.7195	61.5022	-21.8631	-0.381583	1	28.1653	4.4082	97.2069	1.69658	70.0312		10.6051	47.8944
7824	Thu Mar 23 10:20:18 2017_x000D_	69.0158	61.695	-20.7949	-0.36294	1	26.8101	5.25211	156.853	2.7376	70.4778		15.8074	0
7825	Thu Mar 23 10:20:18 2017_x000D_	69.5083	61.8823	-16.3763	-0.28582	1	26.8101	5.25211	156.853	2.7376	70.9233		9.25339	0
7826	Thu Mar 23 10:20:18 2017_x000D_	69.8028	61.974	-18.2004	-0.317656	1	26.8101	5.25211	156.853	2.7376	71.174		18.518	0
7827	Thu Mar 23 10:20:18 2017_x000D_	70.3921	62.1577	-18.2007	-0.317662	1	26.8101	5.25211	156.853	2.7376	71.6773		12.0651	35.649
7828	Thu Mar 23 10:20:18 2017_x000D_	70.7843	62.2467	-15.5217	-0.270905	1	25.694	5.66	149.222	2.60442	72.3546		6.54528	0
7829	Thu Mar 23 10:20:18 2017_x000D_	70.9809	62.3413	-18.201	-0.317668	1	25.694	5.66	149.222	2.60442	72.5512		12.0586	0
7830	Thu Mar 23 10:20:18 2017_x000D_	71.3729	62.4302	-15.521	-0.270893	1	25.694	5.66	149.222	2.60442	72.8657		18.4781	0
7831	Thu Mar 23 10:20:18 2017_x000D_	71.9609	62.6136	-15.5203	-0.27088	1	25.694	5.66	149.222	2.60442	73.3781		12.0355	0
7832	Thu Mar 23 10:20:18 2017_x000D_	72.3522	62.7021	-18.2042	-0.317723	1	25.694	5.66	149.222	2.60442	73.6939		18.4583	23.9454
7833	Thu Mar 23 10:20:18 2017_x000D_	72.9396	62.8852	-18.2045	-0.317728	1	25.0165	6.082	160.841	2.80721	74.3184		13.0582	0
7834	Thu Mar 23 10:20:18 2017_x000D_	73.3317	63.0742	-18.2025	-0.317693	1	25.0165	6.082	160.841	2.80721	74.7159		15.7094	0
7835	Thu Mar 23 10:20:18 2017_x000D_	73.8212	63.2602	-19.1704	-0.334587	1	25.0165	6.082	160.841	2.80721	75.1748		9.20024	0
7836	Thu Mar 23 10:20:18 2017_x000D_	74.114	63.3514	-20.8045	-0.363108	1	25.0165	6.082	160.841	2.80721	75.4344		18.4137	20.9175
7837	Thu Mar 23 10:20:18 2017_x000D_	74.7	63.534	-20.8058	-0.363131	1	24.3487	6.2825	148.283	2.58802	76.243		8.30509	0
7838	Thu Mar 23 10:20:18 2017_x000D_	74.8968	63.7287	-20.8018	-0.36306	1	24.3487	6.2825	148.283	2.58802	76.5191		5.83187	0
7839	Thu Mar 23 10:20:18 2017_x000D_	75.0911	63.7226	-20.8045	-0.363108	1	24.3487	6.2825	148.283	2.58802	76.643		10.5302	0
7840	Thu Mar 23 10:20:18 2017_x000D_	75.3852	63.9142	-21.8721	-0.381739	1	24.3487	6.2825	148.283	2.58802	76.9814		15.6487	14.8214
7841	Thu Mar 23 10:20:18 2017_x000D_	75.8728	64.0995	-20.8018	-0.363059	1	23.9003	6.48991	148.1	2.58482	77.5887		5.82587	0
7842	Thu Mar 23 10:20:19 2017_x000D_	76.0669	64.0934	-20.8045	-0.363107	1	23.9003	6.48991	148.1	2.58482	77.7143		15.6504	0
7843	Thu Mar 23 10:20:19 2017_x000D_	76.5546	64.2786	-21.8756	-0.381802	1	23.9003	6.48991	148.1	2.58482	78.1793		4.14084	0
7844	Thu Mar 23 10:20:19 2017_x000D_	76.6525	64.3759	-18.1953	-0.317567	1	23.9003	6.48991	148.1	2.58482	78.3172		15.6283	0
7845	Thu Mar 23 10:20:19 2017_x000D_	77.1396	64.5606	-24.4808	-0.42727	1	23.9003	6.48991	148.1	2.58482	78.7822		5.81988	9.41527
7846	Thu Mar 23 10:20:19 2017_x000D_	77.3335	64.5545	-24.4839	-0.427325	1	23.6712	6.70441	136.094	2.37529	78.9068		6.48621	0
7847	Thu Mar 23 10:20:19 2017_x000D_	77.5283	64.6483	-26.9846	-0.47097	1	23.6712	6.70441	136.094	2.37529	79.108		9.17395	0
7848	Thu Mar 23 10:20:19 2017_x000D_	77.8204	64.7388	-38.6867	-0.67521	1	23.6712	6.70441	136.094	2.37529	79.3733		4.14507	0
7849	Thu Mar 23 10:20:19 2017_x000D_	77.7225	64.6413	-46.6188	-0.813652	1	23.6712	6.70441	136.094	2.37529	79.2353		3.006	14.8224
7850	Thu Mar 23 10:20:19 2017_x000D_	77.7224	64.5411	-64.5486	-1.12659	1	23.2228	6.9119	145.956	2.54742	79.3179		3.00329	0
7851	Thu Mar 23 10:20:19 2017_x000D_	77.7238	64.6412	-70.5491	-1.23131	1	23.2228	6.9119	145.956	2.54742	79.3916		3.01543	0
7852	Thu Mar 23 10:20:19 2017_x000D_	77.7255	64.7417	-86.7465	-1.51401	1	23.2228	6.9119	145.956	2.54742	79.4659		4.15145	0
7853	Thu Mar 23 10:20:19 2017_x000D_	77.8237	64.8392	265.092	4.62673	1	23.2228	6.9119	145.956	2.54742	79.6042		6.73785	27.2388
7854	Thu Mar 23 10:20:19 2017_x000D_	77.7291	65.0429	252.019	4.39856	1	22.3357	7.1054	172.345	3.00799	80.1572		0	0
7855	Thu Mar 23 10:20:19 2017_x000D_	77.7291	65.0429	252.019	4.39856	1	22.3357	7.1054	172.345	3.00799	80.1572		9.02748	0
7856	Thu Mar 23 10:20:19 2017_x000D_	77.7322	65.3438	238.888	4.16939	1	22.3357	7.1054	172.345	3.00799	80.3771		4.22858	0
7857	Thu Mar 23 10:20:19 2017_x000D_	77.6363	65.4471	235.046	4.10233	1	22.3357	7.1054	172.345	3.00799	80.386		12.6815	0
7858	Thu Mar 23 10:20:19 2017_x000D_	77.3487	65.7569	227.125	3.96407	1	22.3357	7.1054	172.345	3.00799	80.4141		8.44649	26.3355
7859	Thu Mar 23 10:20:19 2017_x000D_	77.1571	65.9632	227.125	3.96407	1	21.4583	7.0773	169.074	2.95089	81.055		23.3809	0
7860	Thu Mar 23 10:20:19 2017_x000D_	76.6794	66.579	229.055	3.99776	1	21.4583	7.0773	169.074	2.95089	81.1777		12.6666	0
7861	Thu Mar 23 10:20:19 2017_x000D_	76.3921	66.8884	232.885	4.06461	1	21.4583	7.0773	169.074	2.95089	81.2102		23.3785	0
7862	Thu Mar 23 10:20:19 2017_x000D_	75.9144	67.5041	238.13	4.15614	1	21.4583	7.0773	169.074	2.95089	81.3441		8.44429	20.9204
7863	Thu Mar 23 10:20:20 2017_x000D_	75.7228	67.7103	242.614	4.23441	1	20.7904	7.2778	163.9	2.86059	81.668		12.4096	0
7864	Thu Mar 23 10:20:20 2017_x000D_	75.6304	68.1135	240.317	4.19433	1	20.7904	7.2778	163.9	2.86059	81.9049		19.1737	0
7865	Thu Mar 23 10:20:20 2017_x000D_	75.2484	68.6259	246.194	4.2969	1	20.7904	7.2778	163.9	2.86059	82.0321		8.99761	0
7866	Thu Mar 23 10:20:20 2017_x000D_	75.2519	68.9258	245.017	4.27635	1	20.7904	7.2778	163.9	2.86059	82.2589		10.8145	13.1677
7867	Thu Mar 23 10:20:20 2017_x000D_	75.0615	69.2319	246.193	4.29689	1	20.3517	7.2638	166.987	2.91448	82.6632		22.9013	0
7868	Thu Mar 23 10:20:20 2017_x000D_	74.7788	69.941	247.528	4.32018	1	20.3517	7.2638	166.987	2.91448	83.0105		9.50919	0
7869	Thu Mar 23 10:20:20 2017_x000D_	74.6854	70.2439	246.193	4.29688	1	20.3517	7.2638	166.987	2.91448	83.1784		19.1767	0
7870	Thu Mar 23 10:20:20 2017_x000D_	74.3035	70.7565	245.017	4.27636	1	20.3517	7.2638	166.987	2.91448	83.3194		8.97965	9.41746
7871	Thu Mar 23 10:20:20 2017_x000D_	74.3071	71.0558	246.193	4.29688	1	20.1225	7.4783	159.401	2.78207	83.5348		10.8196	0
7872	Thu Mar 23 10:20:20 2017_x000D_	74.1167	71.3621	245.017	4.27635	1	20.1225	7.4783	159.401	2.78207	83.6452		20.1524	0
7873	Thu Mar 23 10:20:20 2017_x000D_	73.833	71.971	242.612	4.23438	1	20.1225	7.4783	159.401	2.78207	83.9293		8.44869	0
7874	Thu Mar 23 10:20:20 2017_x000D_	73.6414	72.1774	242.613	4.23439	1	20.1225	7.4783	159.401	2.78207	83.9657		18.9994	0
7875	Thu Mar 23 10:20:20 2017_x000D_	73.4548	72.7826	242.612	4.23438	1	20.1225	7.4783	159.401	2.78207	84.3148		8.44665	13.1677
7876	Thu Mar 23 10:20:20 2017_x000D_	73.2633	72.989	242.612	4.23438	1	19.6838	7.4643	165.308	2.88517	84.6419		20.139	0
7877	Thu Mar 23 10:20:20 2017_x000D_	72.9798	73.5975	245.017	4.27636	1	19.6838	7.4643	165.308	2.88517	84.9356		13.4255	0
7878	Thu Mar 23 10:20:20 2017_x000D_	72.7907	74.0031	245.017	4.27636	1	19.6838	7.4643	165.308	2.88517	85.1337		13.4269	0
7879	Thu Mar 23 10:20:20 2017_x000D_	72.6017	74.4088	245.017	4.27636	1	19.6838	7.4643	165.308	2.88517	85.3339		10.8037	14.9151
7880	Thu Mar 23 10:20:20 2017_x000D_	72.4115	74.7146	246.195	4.29692	1	19.4449	7.90031	135	2.35619	85.262		9.49883	0
7881	Thu Mar 23 10:20:20 2017_x000D_	72.3183	75.0172	242.612	4.23437	1	19.4449	7.90031	135	2.35619	85.4416		13.4215	0
7882	Thu Mar 23 10:20:20 2017_x000D_	72.1293	75.4227	242.612	4.23437	1	19.4449	7.90031	135	2.35619	85.6441		10.8088	0
7883	Thu Mar 23 10:20:20 2017_x000D_	71.9391	75.7287	241.248	4.21056	1	19.4449	7.90031	135	2.35619	85.7691		9.48361	18.8326
7884	Thu Mar 23 10:20:21 2017_x000D_	71.846	76.0308	245.017	4.27636	1	18.9867	8.32941	133.993	2.33862	85.8929		14.9772	0
7885	Thu Mar 23 10:20:21 2017_x000D_	71.56	76.44	242.612	4.23438	1	18.9867	8.32941	133.993	2.33862	86.0407		6.70539	0
7886	Thu Mar 23 10:20:21 2017_x000D_	71.4656	76.6426	245.018	4.27637	1	18.9867	8.32941	133.993	2.33862	86.1436		16.1588	0
7887	Thu Mar 23 10:20:21 2017_x000D_	71.278	77.1475	243.73	4.2539	1	18.9867	8.32941	133.993	2.33862	86.431		4.2223	0
7888	Thu Mar 23 10:20:21 2017_x000D_	71.1823	77.2507	242.612	4.23437	1	18.9867	8.32941	133.993	2.33862	86.4553		8.44445	6.65167
7889	Thu Mar 23 10:20:21 2017_x000D_	70.9908	77.457	242.612	4.23438	1	18.9964	8.1079	104.692	1.82722	86.6759		12.3558	0
7890	Thu Mar 23 10:20:21 2017_x000D_	70.899	77.8585	245.018	4.27637	1	18.9964	8.1079	104.692	1.82722	86.9427		2.91523	0
7891	Thu Mar 23 10:20:21 2017_x000D_	70.8019	77.8623	242.612	4.23438	1	18.9964	8.1079	104.692	1.82722	86.8878		13.4229	0
7892	Thu Mar 23 10:20:21 2017_x000D_	70.613	78.2679	235.045	4.10232	1	18.9964	8.1079	104.692	1.82722	87.1017		6.70938	28.2458
7893	Thu Mar 23 10:20:21 2017_x000D_	70.5185	78.4706	232.887	4.06465	1	18.3091	8.7514	135	2.35619	87.101		0.0108167	0
7894	Thu Mar 23 10:20:21 2017_x000D_	70.5182	78.4708	225.215	3.93075	1	18.3091	8.7514	135	2.35619	87.101		6.46282	0
7895	Thu Mar 23 10:20:21 2017_x000D_	70.7129	78.563	207.806	3.6269	1	18.3091	8.7514	135	2.35619	87.2916		2.98254	0
7896	Thu Mar 23 10:20:21 2017_x000D_	70.711	78.4636	198.403	3.46279	1	18.3091	8.7514	135	2.35619	87.211		0.0212132	9.41527
7897	Thu Mar 23 10:20:21 2017_x000D_	70.7105	78.4631	182.224	3.1804	1	18.08	8.9659	135	2.35619	87.177		2.97018	0
7898	Thu Mar 23 10:20:21 2017_x000D_	70.7116	78.5621	173.882	3.03482	1	18.08	8.9659	135	2.35619	87.2566		2.99434	0
7899	Thu Mar 23 10:20:21 2017_x000D_	70.7101	78.4623	165.816	2.89404	1	18.08	8.9659	135	2.35619	87.1761		6.48965	0
7900	Thu Mar 23 10:20:21 2017_x000D_	70.5146	78.3697	151.207	2.63906	1	18.08	8.9659	135	2.35619	86.9843		2.8999	18.8307
7901	Thu Mar 23 10:20:21 2017_x000D_	70.418	78.3732	141.896	2.47654	1	17.6218	9.39491	135	2.35619	86.8645		6.48309	0
7902	Thu Mar 23 10:20:21 2017_x000D_	70.2226	78.2809	131.927	2.30255	1	17.6218	9.39491	135	2.35619	86.6725		8.2378	0
7903	Thu Mar 23 10:20:21 2017_x000D_	70.0259	78.0893	124.299	2.16942	1	17.6218	9.39491	135	2.35619	86.4009		21.1377	0
7904	Thu Mar 23 10:20:21 2017_x000D_	69.6289	77.5072	124.299	2.16942	1	17.6218	9.39491	135	2.35619	85.6973		12.3793	0
7905	Thu Mar 23 10:20:21 2017_x000D_	69.3328	77.2198	128.073	2.23529	1	17.6218	9.39491	135	2.35619	85.2892		9.35733	6.64794
7906	Thu Mar 23 10:20:22 2017_x000D_	69.2312	76.9249	131.92	2.30245	1	17.6122	9.6163	135	2.35619	84.8232		14.6638	0
7907	Thu Mar 23 10:20:22 2017_x000D_	68.9334	76.5373	133.927	2.33746	1	17.6122	9.6163	135	2.35619	84.3344		20.6639	0
7908	Thu Mar 23 10:20:22 2017_x000D_	68.4393	76.0574	137.708	2.40346	1	17.6122	9.6163	135	2.35619	83.6529		8.27185	0
7909	Thu Mar 23 10:20:22 2017_x000D_	68.2416	75.8652	137.708	2.40346	1	17.6122	9.6163	135	2.35619	83.3802		18.6875	9.41527
7910	Thu Mar 23 10:20:22 2017_x000D_	67.7484	75.4847	143.607	2.50641	1	17.3831	9.8308	135	2.35619	82.7472		8.28249	0
7911	Thu Mar 23 10:20:22 2017_x000D_	67.5504	75.2923	143.605	2.50638	1	17.3831	9.8308	135	2.35619	82.474		21.0507	0
7912	Thu Mar 23 10:20:22 2017_x000D_	66.9591	74.9145	143.607	2.50642	1	17.3831	9.8308	135	2.35619	81.8148		8.29097	0
7913	Thu Mar 23 10:20:22 2017_x000D_	66.7609	74.7219	143.606	2.50639	1	17.3831	9.8308	135	2.35619	81.5415		21.0774	0
7914	Thu Mar 23 10:20:22 2017_x000D_	66.1688	74.3437	143.607	2.50642	1	17.3831	9.8308	135	2.35619	80.8824		8.3037	9.41527
7915	Thu Mar 23 10:20:22 2017_x000D_	65.9703	74.1508	143.606	2.5064	1	17.154	10.0453	133.993	2.33862	80.5763		13.0698	0
7916	Thu Mar 23 10:20:22 2017_x000D_	65.5762	73.9651	143.609	2.50645	1	17.154	10.0453	133.993	2.33862	80.1901		16.6223	0
7917	Thu Mar 23 10:20:22 2017_x000D_	65.1788	73.579	143.606	2.5064	1	17.154	10.0453	133.993	2.33862	79.6424		13.0885	0
7918	Thu Mar 23 10:20:22 2017_x000D_	64.7842	73.3929	143.609	2.50646	1	17.154	10.0453	133.993	2.33862	79.2563		16.6435	6.64824
7919	Thu Mar 23 10:20:22 2017_x000D_	64.3862	73.0064	143.607	2.50641	1	17.1444	10.2667	122.682	2.14121	78.537		10.5832	0
7920	Thu Mar 23 10:20:22 2017_x000D_	64.0889	72.8165	145.215	2.53448	1	17.1444	10.2667	122.682	2.14121	78.2065		12.4853	0
7921	Thu Mar 23 10:20:22 2017_x000D_	63.7903	72.5266	145.848	2.54553	1	17.1444	10.2667	122.682	2.14121	77.7955		21.1805	0
7922	Thu Mar 23 10:20:22 2017_x000D_	63.1954	72.1464	145.849	2.54555	1	17.1444	10.2667	122.682	2.14121	77.1349		8.34194	6.58535
7923	Thu Mar 23 10:20:22 2017_x000D_	62.9959	71.9527	145.847	2.54551	1	17.3638	10.2737	135	2.35619	76.7241		6.57027	0
7924	Thu Mar 23 10:20:22 2017_x000D_	62.7979	71.8591	143.607	2.50642	1	17.3638	10.2737	135	2.35619	76.5312		18.8551	0
7925	Thu Mar 23 10:20:22 2017_x000D_	62.3005	71.4749	141.88	2.47627	1	17.3638	10.2737	135	2.35619	75.9269		8.35467	0
7926	Thu Mar 23 10:20:22 2017_x000D_	62.1007	71.2809	141.879	2.47625	1	17.3638	10.2737	135	2.35619	75.6523		23.049	9.41322
7927	Thu Mar 23 10:20:23 2017_x000D_	61.5024	70.7989	139.742	2.43897	1	17.1347	10.4881	115.536	2.01649	74.8725		8.36739	0
7928	Thu Mar 23 10:20:23 2017_x000D_	61.3023	70.6046	139.742	2.43895	1	17.1347	10.4881	115.536	2.01649	74.5974		17.1879	0
7929	Thu Mar 23 10:20:23 2017_x000D_	60.805	70.3201	143.605	2.50638	1	17.1347	10.4881	115.536	2.01649	74.074		8.37803	0
7930	Thu Mar 23 10:20:23 2017_x000D_	60.6046	70.1256	143.604	2.50636	1	17.1347	10.4881	115.536	2.01649	73.7988		16.7582	0
7931	Thu Mar 23 10:20:23 2017_x000D_	60.2037	69.7366	143.601	2.50631	1	17.1347	10.4881	115.536	2.01649	73.2484		6.59182	14.769
7932	Thu Mar 23 10:20:23 2017_x000D_	60.005	69.6428	145.838	2.54536	1	17.3348	10.9379	97.6551	1.7044	72.5742		10.6488	0
7933	Thu Mar 23 10:20:23 2017_x000D_	59.706	69.4515	144.15	2.5159	1	17.3348	10.9379	97.6551	1.7044	72.2438		12.6	0
7934	Thu Mar 23 10:20:23 2017_x000D_	59.4045	69.1591	143.601	2.50632	1	17.3348	10.9379	97.6551	1.7044	71.8301		6.59853	0
7935	Thu Mar 23 10:20:23 2017_x000D_	59.2056	69.0652	145.837	2.54534	1	17.3348	10.9379	97.6551	1.7044	71.6376		6.61179	6.64837
7936	Thu Mar 23 10:20:23 2017_x000D_	59.0064	68.9709	143.604	2.50637	1	17.3251	11.1593	103.013	1.79791	71.2707		8.40139	0
7937	Thu Mar 23 10:20:23 2017_x000D_	58.8054	68.7759	143.603	2.50635	1	17.3251	11.1593	103.013	1.79791	70.995		8.39089	0
7938	Thu Mar 23 10:20:23 2017_x000D_	58.6045	68.5813	148.198	2.58655	1	17.3251	11.1593	103.013	1.79791	70.7197		21.3678	0
7939	Thu Mar 23 10:20:23 2017_x000D_	58.0043	68.1978	155.935	2.72158	1	17.3251	11.1593	103.013	1.79791	70.0585		9.35265	6.64837
7940	Thu Mar 23 10:20:23 2017_x000D_	57.706	68.1072	164.802	2.87634	1	17.3348	10.9379	103.013	1.79791	69.9869		4.20716	0
7941	Thu Mar 23 10:20:23 2017_x000D_	57.6052	68.0097	168.19	2.93547	1	17.3348	10.9379	103.013	1.79791	69.8491		12.191	0
7942	Thu Mar 23 10:20:23 2017_x000D_	57.2083	67.9225	181.893	3.17463	1	17.3348	10.9379	103.013	1.79791	69.5496		4.26503	0
7943	Thu Mar 23 10:20:23 2017_x000D_	57.1118	68.0269	190.58	3.32624	1	17.3348	10.9379	103.013	1.79791	69.5799		11.8658	0
7944	Thu Mar 23 10:20:23 2017_x000D_	56.7165	68.0403	201.455	3.51606	1	17.3348	10.9379	103.013	1.79791	69.3657		5.92521	0
7945	Thu Mar 23 10:20:23 2017_x000D_	56.5191	68.0468	208.755	3.64346	1	17.3348	10.9379	98.9261	1.72659	69.2592		8.53349	0
7946	Thu Mar 23 10:20:23 2017_x000D_	56.3255	68.2552	221.224	3.86109	1	17.3348	10.9379	98.9261	1.72659	69.3221		9.44803	0
7947	Thu Mar 23 10:20:23 2017_x000D_	56.0307	68.366	225.11	3.92891	1	17.3348	10.9379	98.9261	1.72659	69.2485		6.781	0
7948	Thu Mar 23 10:20:23 2017_x000D_	55.9357	68.5711	227.059	3.96292	1	17.3348	10.9379	98.9261	1.72659	69.3658		15.1495	6.64837
7949	Thu Mar 23 10:20:24 2017_x000D_	55.6464	68.985	225.111	3.92893	1	17.3251	11.1593	98.9261	1.72659	69.371		23.5614	0
7950	Thu Mar 23 10:20:24 2017_x000D_	55.0621	69.5098	223.026	3.89253	1	17.3251	11.1593	98.9261	1.72659	69.49		12.8254	0
7951	Thu Mar 23 10:20:24 2017_x000D_	54.7709	69.8228	223.294	3.89722	1	17.3251	11.1593	98.9261	1.72659	69.5959		21.718	0
7952	Thu Mar 23 10:20:24 2017_x000D_	54.1842	70.2469	219.022	3.82266	1	17.3251	11.1593	98.9261	1.72659	69.6415		10.9322	6.64837
7953	Thu Mar 23 10:20:24 2017_x000D_	53.992	70.5565	216.681	3.7818	1	17.3154	11.3807	98.9261	1.72659	69.62		17.5479	0
7954	Thu Mar 23 10:20:24 2017_x000D_	53.5023	70.8764	212.661	3.71164	1	17.3154	11.3807	98.9261	1.72659	69.6364		10.8677	0
7955	Thu Mar 23 10:20:24 2017_x000D_	53.2087	71.0886	211.256	3.68712	1	17.3154	11.3807	98.9261	1.72659	69.6661		20.1609	0
7956	Thu Mar 23 10:20:24 2017_x000D_	52.6196	71.412	208.772	3.64377	1	17.3154	11.3807	98.9261	1.72659	69.643		6.72119	0
7957	Thu Mar 23 10:20:24 2017_x000D_	52.4232	71.5198	206.172	3.59837	1	17.3154	11.3807	98.9261	1.72659	69.6367		10.8743	0
7958	Thu Mar 23 10:20:24 2017_x000D_	52.1294	71.7321	205.043	3.57868	1	17.3154	11.3807	98.9261	1.72659	69.6729		12.3383	0
7959	Thu Mar 23 10:20:24 2017_x000D_	51.7345	71.847	207.555	3.62251	1	17.3154	11.3807	98.9261	1.72659	69.5762		17.5654	0
7960	Thu Mar 23 10:20:24 2017_x000D_	51.2443	72.1672	206.173	3.59839	1	17.3154	11.3807	98.9261	1.72659	69.6144		12.3469	0
7961	Thu Mar 23 10:20:24 2017_x000D_	50.8491	72.2821	208.771	3.64374	1	17.3154	11.3807	98.9261	1.72659	69.5233		17.5711	6.64824
7962	Thu Mar 23 10:20:24 2017_x000D_	50.3588	72.6025	212.658	3.71158	1	17.3058	11.6021	98.9261	1.72659	69.3797		10.8851	0
7963	Thu Mar 23 10:20:24 2017_x000D_	50.0647	72.815	211.254	3.68708	1	17.3058	11.6021	98.9261	1.72659	69.4274		16.1854	0
7964	Thu Mar 23 10:20:24 2017_x000D_	49.5719	73.0346	212.657	3.71157	1	17.3058	11.6021	98.9261	1.72659	69.3906		8.56505	0
7965	Thu Mar 23 10:20:24 2017_x000D_	49.3774	73.2436	212.658	3.71158	1	17.3058	11.6021	98.9261	1.72659	69.4857		12.3667	14.9067
7966	Thu Mar 23 10:20:24 2017_x000D_	48.9816	73.3588	215.081	3.75387	1	17.0671	12.0379	116.915	2.04055	69.1288		17.1384	0
7967	Thu Mar 23 10:20:24 2017_x000D_	48.5923	73.7769	215.083	3.7539	1	17.0671	12.0379	116.915	2.04055	69.322		9.49579	0
7968	Thu Mar 23 10:20:24 2017_x000D_	48.2961	73.8885	219.014	3.82251	1	17.0671	12.0379	116.915	2.04055	69.2874		17.6111	0
7969	Thu Mar 23 10:20:24 2017_x000D_	47.8046	74.2095	215.082	3.75388	1	17.0671	12.0379	116.915	2.04055	69.3549		10.8911	6.64537
7970	Thu Mar 23 10:20:25 2017_x000D_	47.5104	74.4222	216.672	3.78165	1	17.0574	12.2592	121.717	2.12437	69.2216		19.3862	0
7971	Thu Mar 23 10:20:25 2017_x000D_	47.0211	74.8443	215.082	3.7539	1	17.0574	12.2592	121.717	2.12437	69.3882		10.8935	0
7972	Thu Mar 23 10:20:25 2017_x000D_	46.7268	75.057	216.673	3.78165	1	17.0574	12.2592	121.717	2.12437	69.4538		6.74419	0
7973	Thu Mar 23 10:20:25 2017_x000D_	46.5298	75.1653	219.012	3.82249	1	17.0574	12.2592	121.717	2.12437	69.468		21.8086	0
7974	Thu Mar 23 10:20:25 2017_x000D_	45.9406	75.5911	219.012	3.82248	1	17.0574	12.2592	121.717	2.12437	69.6072		8.57777	9.41103
7975	Thu Mar 23 10:20:25 2017_x000D_	45.7458	75.8004	219.012	3.82249	1	16.8284	12.4736	135	2.35619	69.6168		8.57982	0
7976	Thu Mar 23 10:20:25 2017_x000D_	45.5509	76.0097	219.013	3.82249	1	16.8284	12.4736	135	2.35619	69.7267		15.1396	0
7977	Thu Mar 23 10:20:25 2017_x000D_	45.1588	76.3274	216.674	3.78167	1	16.8284	12.4736	135	2.35619	69.8564		10.9151	0
7978	Thu Mar 23 10:20:25 2017_x000D_	44.8639	76.5405	215.084	3.75393	1	16.8284	12.4736	135	2.35619	69.9325		13.507	18.8221
7979	Thu Mar 23 10:20:25 2017_x000D_	44.4693	76.7573	215.084	3.75392	1	16.3704	12.9024	134.23	2.34275	69.7639		8.58406	0
7980	Thu Mar 23 10:20:25 2017_x000D_	44.2743	76.9667	215.084	3.75393	1	16.3704	12.9024	134.23	2.34275	69.8775		17.6319	0
7981	Thu Mar 23 10:20:25 2017_x000D_	43.7823	77.2882	219.012	3.82247	1	16.3704	12.9024	134.23	2.34275	69.9782		4.29831	0
7982	Thu Mar 23 10:20:25 2017_x000D_	43.6846	77.393	215.084	3.75393	1	16.3704	12.9024	134.23	2.34275	70.0364		8.58625	13.2906
7983	Thu Mar 23 10:20:25 2017_x000D_	43.4896	77.6025	215.085	3.75394	1	16.3511	13.345	133.711	2.33369	69.7533		10.9151	0
7984	Thu Mar 23 10:20:25 2017_x000D_	43.1947	77.8156	216.674	3.78168	1	16.3511	13.345	133.711	2.33369	69.8358		6.7576	0
7985	Thu Mar 23 10:20:25 2017_x000D_	42.9973	77.9241	219.012	3.82247	1	16.3511	13.345	133.711	2.33369	69.8604		6.00433	0
7986	Thu Mar 23 10:20:25 2017_x000D_	42.7973	77.9317	219.01	3.82245	1	16.3511	13.345	133.711	2.33369	69.7914		10.9615	0
7987	Thu Mar 23 10:20:25 2017_x000D_	42.6047	78.2422	216.674	3.78167	1	16.3511	13.345	133.711	2.33369	70.0064		3.00828	9.41103
7988	Thu Mar 23 10:20:25 2017_x000D_	42.5045	78.2461	215.085	3.75394	1	16.1221	13.5594	135	2.35619	69.8599		19.4291	0
7989	Thu Mar 23 10:20:25 2017_x000D_	42.014	78.669	208.793	3.64412	1	16.1221	13.5594	135	2.35619	70.0689		9.5576	0
7990	Thu Mar 23 10:20:25 2017_x000D_	41.7159	78.7814	199.786	3.48692	1	16.1221	13.5594	135	2.35619	70.0639		9.5639	0
7991	Thu Mar 23 10:20:26 2017_x000D_	41.4175	78.8936	185.086	3.23035	1	16.1221	13.5594	135	2.35619	70.0601		6.02188	44.7
7992	Thu Mar 23 10:20:26 2017_x000D_	41.2169	78.9008	173.591	3.02973	1	15.4063	14.8662	117.566	2.05192	69.0407		3.00494	0
7993	Thu Mar 23 10:20:26 2017_x000D_	41.1168	78.9044	167.302	2.91998	1	15.4063	14.8662	117.566	2.05192	69.0067		9.48912	0
7994	Thu Mar 23 10:20:26 2017_x000D_	40.8136	78.8143	152.784	2.66659	1	15.4063	14.8662	117.566	2.05192	68.8105		6.70053	0
7995	Thu Mar 23 10:20:26 2017_x000D_	40.6109	78.7205	142.597	2.48878	1	15.4063	14.8662	117.566	2.05192	68.6487		14.9962	29.7959
7996	Thu Mar 23 10:20:26 2017_x000D_	40.2024	78.4324	132.752	2.31696	1	14.9292	15.7373	124.044	2.16497	67.5974		10.8417	0
7997	Thu Mar 23 10:20:26 2017_x000D_	39.9945	78.1368	126.721	2.21169	1	14.9292	15.7373	124.044	2.16497	67.2456		19.2536	0
7998	Thu Mar 23 10:20:26 2017_x000D_	39.5805	77.6464	120.513	2.10335	1	14.9292	15.7373	124.044	2.16497	66.6365		16.2736	0
7999	Thu Mar 23 10:20:26 2017_x000D_	39.3666	77.1479	119.207	2.08056	1	14.9292	15.7373	124.044	2.16497	66.0942		9.55517	28.2246
8000	Thu Mar 23 10:20:26 2017_x000D_	39.2585	76.8483	118.006	2.0596	1	14.2424	16.3803	135	2.35619	65.4384		13.5065	0
8001	Thu Mar 23 10:20:26 2017_x000D_	39.0471	76.4508	118.006	2.0596	1	14.2424	16.3803	135	2.35619	64.9903		27.0346	0
8002	Thu Mar 23 10:20:26 2017_x000D_	38.6239	75.6552	118.006	2.0596	1	14.2424	16.3803	135	2.35619	64.0935		6.76677	0
8003	Thu Mar 23 10:20:26 2017_x000D_	38.5179	75.4561	120.506	2.10323	1	14.2424	16.3803	135	2.35619	63.869		21.792	0
8004	Thu Mar 23 10:20:26 2017_x000D_	38.0995	74.8623	120.508	2.10327	1	14.2424	16.3803	135	2.35619	63.1609		12.524	9.40679
8005	Thu Mar 23 10:20:26 2017_x000D_	37.988	74.46	122.89	2.14484	1	14.0135	16.5946	135.77	2.36964	62.6353		17.652	0
8006	Thu Mar 23 10:20:26 2017_x000D_	37.6724	73.9634	126.698	2.2113	1	14.0135	16.5946	135.77	2.36964	62.0558		8.54362	0
8007	Thu Mar 23 10:20:26 2017_x000D_	37.4656	73.7676	126.7	2.21133	1	14.0135	16.5946	135.77	2.36964	61.7961		13.5657	0
8008	Thu Mar 23 10:20:26 2017_x000D_	37.2532	73.3684	126.697	2.21129	1	14.0135	16.5946	135.77	2.36964	61.3461		10.9176	14.8933
8009	Thu Mar 23 10:20:26 2017_x000D_	37.0436	73.0709	128.359	2.24028	1	13.775	17.03	122.456	2.13727	60.6796		8.55841	0
8010	Thu Mar 23 10:20:26 2017_x000D_	36.8365	72.8747	128.36	2.24031	1	13.775	17.03	122.456	2.13727	60.4191		15.1606	0
8011	Thu Mar 23 10:20:26 2017_x000D_	36.5228	72.4785	130.597	2.27935	1	13.775	17.03	122.456	2.13727	59.9333		8.56689	0
8012	Thu Mar 23 10:20:26 2017_x000D_	36.3155	72.2821	130.598	2.27937	1	13.775	17.03	122.456	2.13727	59.673		17.7146	18.8136
8013	Thu Mar 23 10:20:27 2017_x000D_	35.999	71.7836	126.7	2.21132	1	13.3172	17.4586	132.237	2.30798	58.8699		10.9452	0
8014	Thu Mar 23 10:20:27 2017_x000D_	35.7888	71.4854	128.359	2.24028	1	13.3172	17.4586	132.237	2.30798	58.5138		17.1635	0
8015	Thu Mar 23 10:20:27 2017_x000D_	35.3735	71.0919	128.362	2.24034	1	13.3172	17.4586	132.237	2.30798	57.9915		9.6464	0
8016	Thu Mar 23 10:20:27 2017_x000D_	35.2642	70.7895	124.38	2.17083	1	13.3172	17.4586	132.237	2.30798	57.6702		8.59016	0
8017	Thu Mar 23 10:20:27 2017_x000D_	35.0564	70.5925	124.382	2.17087	1	13.3172	17.4586	132.237	2.30798	57.4091		8.59016	40.1325
8018	Thu Mar 23 10:20:27 2017_x000D_	34.8486	70.3955	124.384	2.17091	1	11.9916	17.6385	169.496	2.95826	57.4956		20.4575	0
8019	Thu Mar 23 10:20:27 2017_x000D_	34.5279	69.7937	126.699	2.21132	1	11.9916	17.6385	169.496	2.95826	56.8159		8.60495	0
8020	Thu Mar 23 10:20:27 2017_x000D_	34.3198	69.5963	126.701	2.21135	1	11.9916	17.6385	169.496	2.95826	56.5523		20.4694	0
8021	Thu Mar 23 10:20:27 2017_x000D_	33.9992	68.994	124.381	2.17085	1	11.9916	17.6385	169.496	2.95826	55.8724		4.30792	29.6356
8022	Thu Mar 23 10:20:27 2017_x000D_	33.8949	68.8953	128.354	2.24021	1	11.0951	18.0534	161.499	2.81868	55.7201		17.8011	0
8023	Thu Mar 23 10:20:27 2017_x000D_	33.5768	68.3944	124.381	2.17086	1	11.0951	18.0534	161.499	2.81868	55.133		6.83118	0
8024	Thu Mar 23 10:20:27 2017_x000D_	33.4698	68.1934	121.939	2.12824	1	11.0951	18.0534	161.499	2.81868	54.9058		12.9341	0
8025	Thu Mar 23 10:20:27 2017_x000D_	33.1569	67.8968	125.988	2.19891	1	11.0951	18.0534	161.499	2.81868	54.5077		0	41.8292
8026	Thu Mar 23 10:20:27 2017_x000D_	33.1569	67.8968	125.988	2.19891	1	9.75973	18.4545	173.274	3.0242	54.6989		11.0258	0
8027	Thu Mar 23 10:20:27 2017_x000D_	32.9453	67.5963	124.383	2.1709	1	9.75973	18.4545	173.274	3.0242	54.3368		13.6879	0
8028	Thu Mar 23 10:20:27 2017_x000D_	32.7308	67.1936	124.382	2.17087	1	9.75973	18.4545	173.274	3.0242	53.8811		9.69149	0
8029	Thu Mar 23 10:20:27 2017_x000D_	32.6204	66.89	128.346	2.24005	1	9.75973	18.4545	173.274	3.0242	53.5594		11.0038	0
8030	Thu Mar 23 10:20:27 2017_x000D_	32.3098	66.6949	130.577	2.27899	1	9.75973	18.4545	173.274	3.0242	53.2507		12.6457	69.0265
8031	Thu Mar 23 10:20:27 2017_x000D_	32.1961	66.289	144.655	2.5247	1	7.53711	19.0495	180	3.14159	53.2882		3.05281	0
8032	Thu Mar 23 10:20:27 2017_x000D_	32.0944	66.2925	151.1	2.63719	1	7.53711	19.0495	180	3.14159	53.2444		6.81347	0
8033	Thu Mar 23 10:20:27 2017_x000D_	31.8882	66.1973	166.946	2.91376	1	7.53711	19.0495	180	3.14159	53.065		4.3164	0
8034	Thu Mar 23 10:20:28 2017_x000D_	31.7837	66.0984	176.055	3.07274	1	7.53711	19.0495	180	3.14159	52.9292		6.83873	26.3477
8035	Thu Mar 23 10:20:28 2017_x000D_	31.5836	66.2076	184.702	3.22367	1	6.65928	19.0221	173.411	3.0266	53.3638		6.80073	0
8036	Thu Mar 23 10:20:28 2017_x000D_	31.3781	66.1119	200.371	3.49714	1	6.65928	19.0221	173.411	3.0266	53.1834		4.33254	0
8037	Thu Mar 23 10:20:28 2017_x000D_	31.2798	66.2177	209.868	3.66288	1	6.65928	19.0221	173.411	3.0266	53.2315		12.5829	0
8038	Thu Mar 23 10:20:28 2017_x000D_	30.8765	66.3329	220.635	3.8508	1	6.65928	19.0221	173.411	3.0266	53.1487		6.84376	26.3507
8039	Thu Mar 23 10:20:28 2017_x000D_	30.6761	66.4419	222.886	3.8901	1	5.78135	18.9947	174.416	3.04413	53.5816		9.72329	0
8040	Thu Mar 23 10:20:28 2017_x000D_	30.5835	66.7525	226.964	3.96127	1	5.78135	18.9947	174.416	3.04413	53.8141		26.0438	0
8041	Thu Mar 23 10:20:28 2017_x000D_	29.991	67.387	226.964	3.96127	1	5.78135	18.9947	174.416	3.04413	54.1103		8.68347	0
8042	Thu Mar 23 10:20:28 2017_x000D_	29.7935	67.5986	226.964	3.96127	1	5.78135	18.9947	174.416	3.04413	54.2118		13.6969	0
8043	Thu Mar 23 10:20:28 2017_x000D_	29.3924	67.8167	226.963	3.96126	1	5.78135	18.9947	174.416	3.04413	54.2316		21.7138	13.1764
8044	Thu Mar 23 10:20:28 2017_x000D_	28.8984	68.3457	222.888	3.89012	1	5.34235	18.981	172.129	3.00422	54.697		11.0833	0
8045	Thu Mar 23 10:20:28 2017_x000D_	28.7039	68.6598	220.638	3.85086	1	5.34235	18.981	172.129	3.00422	54.8976		19.6559	0
8046	Thu Mar 23 10:20:28 2017_x000D_	28.2067	69.0865	218.851	3.81967	1	5.34235	18.981	172.129	3.00422	55.0758		8.68552	0
8047	Thu Mar 23 10:20:28 2017_x000D_	28.0091	69.2981	218.851	3.81968	1	5.34235	18.981	172.129	3.00422	55.1869		20.5703	13.177
8048	Thu Mar 23 10:20:28 2017_x000D_	27.4068	69.6258	216.492	3.77849	1	4.90333	18.9673	168.986	2.94936	55.4318		8.68552	0
8049	Thu Mar 23 10:20:28 2017_x000D_	27.2092	69.8374	216.492	3.7785	1	4.90333	18.9673	168.986	2.94936	55.5456		22.1358	0
8050	Thu Mar 23 10:20:28 2017_x000D_	26.6098	70.2677	216.492	3.7785	1	4.90333	18.9673	168.986	2.94936	55.7037		8.69195	0
8051	Thu Mar 23 10:20:28 2017_x000D_	26.4121	70.4795	216.493	3.77851	1	4.90333	18.9673	168.986	2.94936	55.8223		6.86124	6.58846
8052	Thu Mar 23 10:20:28 2017_x000D_	26.2112	70.5888	218.85	3.81965	1	5.12284	18.9741	136.094	2.37529	55.7566		22.1442	0
8053	Thu Mar 23 10:20:28 2017_x000D_	25.6116	71.0193	218.85	3.81965	1	5.12284	18.9741	136.094	2.37529	55.9329		6.86794	0
8054	Thu Mar 23 10:20:28 2017_x000D_	25.4105	71.1287	216.492	3.7785	1	5.12284	18.9741	136.094	2.37529	55.9615		17.3902	0
8055	Thu Mar 23 10:20:29 2017_x000D_	25.0149	71.5524	216.493	3.77852	1	5.12284	18.9741	136.094	2.37529	56.2154		13.7332	9.40862
8056	Thu Mar 23 10:20:29 2017_x000D_	24.6128	71.7712	216.492	3.7785	1	4.89395	19.1885	120.899	2.11008	56.1585		8.69824	0
8057	Thu Mar 23 10:20:29 2017_x000D_	24.4149	71.9831	216.493	3.77852	1	4.89395	19.1885	120.899	2.11008	56.288		17.9138	0
8058	Thu Mar 23 10:20:29 2017_x000D_	23.9139	72.308	220.635	3.85081	1	4.89395	19.1885	120.899	2.11008	56.422		11.0887	0
8059	Thu Mar 23 10:20:29 2017_x000D_	23.6136	72.5235	218.849	3.81963	1	4.89395	19.1885	120.899	2.11008	56.5248		8.70043	0
8060	Thu Mar 23 10:20:29 2017_x000D_	23.4157	72.7355	218.849	3.81964	1	4.89395	19.1885	120.899	2.11008	56.6598		19.69	6.58885
8061	Thu Mar 23 10:20:29 2017_x000D_	22.9176	73.1629	220.635	3.85081	1	4.67443	19.1816	114.15	1.99229	56.9806		11.0946	0
8062	Thu Mar 23 10:20:29 2017_x000D_	22.6172	73.3786	218.849	3.81964	1	4.67443	19.1816	114.15	1.99229	57.0899		22.185	0
8063	Thu Mar 23 10:20:29 2017_x000D_	22.0165	73.8099	218.849	3.81963	1	4.67443	19.1816	114.15	1.99229	57.3149		8.70453	0
8064	Thu Mar 23 10:20:29 2017_x000D_	21.8184	74.0219	218.849	3.81964	1	4.67443	19.1816	114.15	1.99229	57.4576		19.7047	6.64195
8065	Thu Mar 23 10:20:29 2017_x000D_	21.32	74.4497	220.634	3.8508	1	4.66506	19.4028	120.654	2.10581	57.5113		8.70672	0
8066	Thu Mar 23 10:20:29 2017_x000D_	21.1219	74.6618	220.635	3.8508	1	4.66506	19.4028	120.654	2.10581	57.6575		8.70468	0
8067	Thu Mar 23 10:20:29 2017_x000D_	20.9239	74.8739	220.635	3.85081	1	4.66506	19.4028	120.654	2.10581	57.8048		22.2024	0
8068	Thu Mar 23 10:20:29 2017_x000D_	20.3227	75.3055	220.634	3.85079	1	4.66506	19.4028	120.654	2.10581	58.0541		6.15411	9.40635
8069	Thu Mar 23 10:20:29 2017_x000D_	20.1177	75.313	220.633	3.85077	1	4.43618	19.6171	119.991	2.09423	57.8614		8.70877	0
8070	Thu Mar 23 10:20:29 2017_x000D_	19.9195	75.5251	220.634	3.85078	1	4.43618	19.6171	119.991	2.09423	58.0124		15.3982	0
8071	Thu Mar 23 10:20:29 2017_x000D_	19.6256	75.9459	218.85	3.81966	1	4.43618	19.6171	119.991	2.09423	58.3408		11.1037	0
8072	Thu Mar 23 10:20:29 2017_x000D_	19.3249	76.1617	220.634	3.85079	1	4.43618	19.6171	119.991	2.09423	58.4719		13.7792	0
8073	Thu Mar 23 10:20:29 2017_x000D_	18.9216	76.3815	220.634	3.85078	1	4.43618	19.6171	119.991	2.09423	58.5835		8.7152	14.8922
8074	Thu Mar 23 10:20:29 2017_x000D_	18.7233	76.5938	220.634	3.85078	1	4.19794	20.0526	116.019	2.02492	58.3772		15.4112	0
8075	Thu Mar 23 10:20:29 2017_x000D_	18.3232	76.916	218.236	3.80894	1	4.19794	20.0526	116.019	2.02492	58.5915		4.35972	0
8076	Thu Mar 23 10:20:29 2017_x000D_	18.224	77.0222	218.85	3.81965	1	4.19794	20.0526	116.019	2.02492	58.6708		6.89356	0
8077	Thu Mar 23 10:20:30 2017_x000D_	18.0222	77.1321	216.497	3.77858	1	4.19794	20.0526	116.019	2.02492	58.7297		13.7926	9.40613
8078	Thu Mar 23 10:20:30 2017_x000D_	17.6185	77.3521	216.496	3.77857	1	3.96907	20.2669	115.201	2.01064	58.6944		6.8864	0
8079	Thu Mar 23 10:20:30 2017_x000D_	17.5227	77.5607	214.9	3.75072	1	3.96907	20.2669	115.201	2.01064	58.8751		6.89763	0
8080	Thu Mar 23 10:20:30 2017_x000D_	17.3208	77.6707	212.47	3.70831	1	3.96907	20.2669	115.201	2.01064	58.9361		13.8005	0
8081	Thu Mar 23 10:20:30 2017_x000D_	16.9168	77.8907	207.229	3.61683	1	3.96907	20.2669	115.201	2.01064	59.0605		3.07032	29.7779
8082	Thu Mar 23 10:20:30 2017_x000D_	16.9198	77.993	196.824	3.43523	1	3.49267	21.1377	103.776	1.81123	58.4193		6.15492	0
8083	Thu Mar 23 10:20:30 2017_x000D_	17.1248	77.9848	179.148	3.12672	1	3.49267	21.1377	103.776	1.81123	58.4588		0.00848528	0
8084	Thu Mar 23 10:20:30 2017_x000D_	17.1246	77.9846	173.208	3.02305	1	3.49267	21.1377	103.776	1.81123	58.4585		3.04071	0
8085	Thu Mar 23 10:20:30 2017_x000D_	17.128	78.0859	151.746	2.64847	1	3.49267	21.1377	103.776	1.81123	58.5578		3.08259	33.1916
8086	Thu Mar 23 10:20:30 2017_x000D_	17.1247	77.9832	141.28	2.4658	1	3.44596	22.2431	87.9152	1.53441	57.394		0.0127279	0
8087	Thu Mar 23 10:20:30 2017_x000D_	17.125	77.9829	133.086	2.32278	1	3.44596	22.2431	87.9152	1.53441	57.3937		6.86971	0
8088	Thu Mar 23 10:20:30 2017_x000D_	16.9166	77.888	118.682	2.07139	1	3.44596	22.2431	87.9152	1.53441	57.2522		3.0706	0
8089	Thu Mar 23 10:20:30 2017_x000D_	16.9133	77.7857	112.311	1.96019	1	3.44596	22.2431	87.9152	1.53441	57.152		9.69946	0
8090	Thu Mar 23 10:20:30 2017_x000D_	16.8005	77.4827	97.7295	1.7057	1	3.44596	22.2431	87.9152	1.53441	56.831		9.22459	6.63592
8091	Thu Mar 23 10:20:30 2017_x000D_	16.7898	77.1754	97.4573	1.70095	1	3.43662	22.4641	85.8052	1.49758	56.3173		9.71138	0
8092	Thu Mar 23 10:20:30 2017_x000D_	16.6764	76.8722	94.8707	1.65581	1	3.43662	22.4641	85.8052	1.49758	55.9958		30.9173	0
8093	Thu Mar 23 10:20:30 2017_x000D_	16.5377	75.851	97.7305	1.70572	1	3.43662	22.4641	85.8052	1.49758	54.9709		15.4027	0
8094	Thu Mar 23 10:20:30 2017_x000D_	16.5195	75.3379	102.82	1.79455	1	3.43662	22.4641	85.8052	1.49758	54.4683		15.7007	6.63892
8095	Thu Mar 23 10:20:30 2017_x000D_	16.3986	74.8287	106.083	1.85149	1	3.42728	22.6852	86.4334	1.50855	53.7327		21.7832	0
8096	Thu Mar 23 10:20:30 2017_x000D_	16.2704	74.114	109.579	1.91252	1	3.42728	22.6852	86.4334	1.50855	53.0082		12.7173	0
8097	Thu Mar 23 10:20:30 2017_x000D_	16.1529	73.7067	112.284	1.95973	1	3.42728	22.6852	86.4334	1.50855	52.5845		17.9958	0
8098	Thu Mar 23 10:20:31 2017_x000D_	15.8256	73.204	116.032	2.02514	1	3.42728	22.6852	86.4334	1.50855	52.018		11.1421	13.2718
8099	Thu Mar 23 10:20:31 2017_x000D_	15.6083	72.9028	122.546	2.13882	1	3.4086	23.1272	83.4113	1.4558	51.2488		18.0158	0
8100	Thu Mar 23 10:20:31 2017_x000D_	15.2807	72.3995	126.591	2.20942	1	3.4086	23.1272	83.4113	1.4558	50.6824		9.78265	0
8101	Thu Mar 23 10:20:31 2017_x000D_	15.1664	72.0941	127.297	2.22174	1	3.4086	23.1272	83.4113	1.4558	50.3587		18.0259	0
8102	Thu Mar 23 10:20:31 2017_x000D_	14.8388	71.5904	126.586	2.20934	1	3.4086	23.1272	83.4113	1.4558	49.7929		13.84	0
8103	Thu Mar 23 10:20:31 2017_x000D_	14.6177	71.1855	126.584	2.20931	1	3.4086	23.1272	83.4113	1.4558	49.3482		8.76463	0
8104	Thu Mar 23 10:20:31 2017_x000D_	14.4038	70.9865	126.586	2.20934	1	3.4086	23.1272	83.4113	1.4558	49.1061		19.8534	0
8105	Thu Mar 23 10:20:31 2017_x000D_	13.972	70.485	124.986	2.18141	1	3.4086	23.1272	83.4113	1.4558	48.5216		11.1752	0
8106	Thu Mar 23 10:20:31 2017_x000D_	13.7542	70.1828	126.587	2.20936	1	3.4086	23.1272	83.4113	1.4558	48.1795		6.92731	0
8107	Thu Mar 23 10:20:31 2017_x000D_	13.6436	69.9801	124.086	2.16572	1	3.4086	23.1272	83.4113	1.4558	47.9578		19.8856	9.29705
8108	Thu Mar 23 10:20:31 2017_x000D_	13.2112	69.4777	122.552	2.13893	1	3.61871	23.355	82.7496	1.44425	47.1097		6.19609	0
8109	Thu Mar 23 10:20:31 2017_x000D_	13.2037	69.2713	122.548	2.13887	1	3.61871	23.355	82.7496	1.44425	46.9061		19.9048	0
8110	Thu Mar 23 10:20:31 2017_x000D_	12.7709	68.7684	121.143	2.11435	1	3.61871	23.355	82.7496	1.44425	46.3264		9.81109	0
8111	Thu Mar 23 10:20:31 2017_x000D_	12.6563	68.4621	119.986	2.09415	1	3.61871	23.355	82.7496	1.44425	46.0036		6.95581	9.29685
8112	Thu Mar 23 10:20:31 2017_x000D_	12.545	68.2587	122.549	2.13888	1	3.82881	23.5828	45	0.785398	45.5182		15.5518	0
8113	Thu Mar 23 10:20:31 2017_x000D_	12.2193	67.8554	119.988	2.09419	1	3.82881	23.5828	45	0.785398	45.0607		9.84375	0
8114	Thu Mar 23 10:20:31 2017_x000D_	12.104	67.5482	121.141	2.11431	1	3.82881	23.5828	45	0.785398	44.7374		16.7483	0
8115	Thu Mar 23 10:20:31 2017_x000D_	11.8778	67.0378	122.545	2.13882	1	3.82881	23.5828	45	0.785398	44.1942		8.8196	0
8116	Thu Mar 23 10:20:31 2017_x000D_	11.6627	66.8374	122.548	2.13886	1	3.82881	23.5828	45	0.785398	43.9583		13.9315	6.63293
8117	Thu Mar 23 10:20:31 2017_x000D_	11.44	66.4299	122.547	2.13884	1	3.81946	23.8037	69.1838	1.20748	43.302		6.9649	0
8118	Thu Mar 23 10:20:31 2017_x000D_	11.3288	66.2261	119.987	2.09417	1	3.81946	23.8037	69.1838	1.20748	43.0819		15.609	0
8119	Thu Mar 23 10:20:32 2017_x000D_	11.0018	65.8214	122.548	2.13887	1	3.81946	23.8037	69.1838	1.20748	42.6271		6.22329	0
8120	Thu Mar 23 10:20:32 2017_x000D_	10.9941	65.6141	122.545	2.13881	1	3.81946	23.8037	69.1838	1.20748	42.4215		8.83437	6.58606
8121	Thu Mar 23 10:20:32 2017_x000D_	10.7787	65.4133	122.547	2.13885	1	4.03889	23.8105	58.0995	1.01403	42.1452		6.22629	0
8122	Thu Mar 23 10:20:32 2017_x000D_	10.771	65.2059	122.543	2.13879	1	4.03889	23.8105	58.0995	1.01403	41.9392		8.84065	0
8123	Thu Mar 23 10:20:32 2017_x000D_	10.5555	65.0049	122.546	2.13883	1	4.03889	23.8105	58.0995	1.01403	41.7067		13.9664	0
8124	Thu Mar 23 10:20:32 2017_x000D_	10.3322	64.5964	122.545	2.13881	1	4.03889	23.8105	58.0995	1.01403	41.2686		11.2697	6.63593
8125	Thu Mar 23 10:20:32 2017_x000D_	10.1129	64.2914	116.072	2.02584	1	4.02954	24.0315	46.2894	0.807903	40.7169		4.4147	0
8126	Thu Mar 23 10:20:32 2017_x000D_	10.0055	64.1908	106.881	1.86543	1	4.02954	24.0315	46.2894	0.807903	40.6015		3.13191	0
8127	Thu Mar 23 10:20:32 2017_x000D_	10.01	64.2951	89.2686	1.55803	1	4.02954	24.0315	46.2894	0.807903	40.7053		3.1283	0
8128	Thu Mar 23 10:20:32 2017_x000D_	10.014	64.3993	83.1381	1.45103	1	4.02954	24.0315	46.2894	0.807903	40.809		3.12017	6.58576
8129	Thu Mar 23 10:20:32 2017_x000D_	9.91005	64.4027	74.5455	1.30106	1	4.24896	24.0383	65.232	1.13851	40.7594		4.44084	0
8130	Thu Mar 23 10:20:32 2017_x000D_	10.0178	64.5042	57.4502	1.0027	1	4.24896	24.0383	65.232	1.13851	40.875		6.98605	0
8131	Thu Mar 23 10:20:32 2017_x000D_	9.90568	64.3001	46.8838	0.818277	1	4.24896	24.0383	65.232	1.13851	40.6572		11.1948	0
8132	Thu Mar 23 10:20:32 2017_x000D_	10.2094	64.0833	32.2592	0.56303	1	4.24896	24.0383	65.232	1.13851	40.4862		3.11239	0
8133	Thu Mar 23 10:20:32 2017_x000D_	10.3131	64.0802	25.7269	0.449019	1	4.24896	24.0383	65.232	1.13851	40.4985		4.3897	14.7434
8134	Thu Mar 23 10:20:32 2017_x000D_	10.4128	63.9731	16.4789	0.287611	1	4.44965	24.4869	73.4256	1.28152	39.9339		6.95201	0
8135	Thu Mar 23 10:20:32 2017_x000D_	10.6166	63.8628	7.73392	0.134982	1	4.44965	24.4869	73.4256	1.28152	39.8559		21.8261	0
8136	Thu Mar 23 10:20:32 2017_x000D_	11.3438	63.8407	1.72937	0.0301832	1	4.44965	24.4869	73.4256	1.28152	39.9531		0	0
8137	Thu Mar 23 10:20:32 2017_x000D_	11.3438	63.8407	1.72937	0.0301832	1	4.44965	24.4869	73.4256	1.28152	39.9531		25.1521	0
8138	Thu Mar 23 10:20:32 2017_x000D_	12.1785	63.9194	4.59369	0.080175	1	4.44965	24.4869	60.9629	1.064	40.1828		9.83942	0
8139	Thu Mar 23 10:20:32 2017_x000D_	12.4864	63.8064	7.73921	0.135075	1	4.44965	24.4869	60.9629	1.064	40.1324		25.0815	0
8140	Thu Mar 23 10:20:32 2017_x000D_	13.3125	63.6778	10.7068	0.186868	1	4.44965	24.4869	60.9629	1.064	40.1806		9.33126	0
8141	Thu Mar 23 10:20:33 2017_x000D_	13.6234	63.6684	10.2653	0.179164	1	4.44965	24.4869	60.9629	1.064	40.2411		15.8548	0
8142	Thu Mar 23 10:20:33 2017_x000D_	14.1383	63.5493	19.2849	0.336585	1	4.44965	24.4869	60.9923	1.06452	40.246		9.33126	0
8143	Thu Mar 23 10:20:33 2017_x000D_	14.4492	63.5399	20.1996	0.35255	1	4.44965	24.4869	60.9923	1.06452	40.3129		20.8082	0
8144	Thu Mar 23 10:20:33 2017_x000D_	15.0596	63.2105	23.0251	0.401864	1	4.44965	24.4869	60.9923	1.06452	40.1508		6.21278	0
8145	Thu Mar 23 10:20:33 2017_x000D_	15.2666	63.2043	23.0265	0.401888	1	4.44965	24.4869	60.9923	1.06452	40.2		13.8634	0
8146	Thu Mar 23 10:20:33 2017_x000D_	15.6732	62.9847	23.0257	0.401874	1	4.44965	24.4869	60.9923	1.06452	40.1005		19.6071	9.29322
8147	Thu Mar 23 10:20:33 2017_x000D_	16.2866	62.7591	23.0263	0.401884	1	4.65968	24.7146	55.8371	0.974541	39.7815		11.1636	0
8148	Thu Mar 23 10:20:33 2017_x000D_	16.5894	62.5428	21.9941	0.383869	1	4.65968	24.7146	55.8371	0.974541	39.6647		9.31309	0
8149	Thu Mar 23 10:20:33 2017_x000D_	16.8997	62.5336	23.0269	0.401895	1	4.65968	24.7146	55.8371	0.974541	39.7504		20.7697	0
8150	Thu Mar 23 10:20:33 2017_x000D_	17.5088	62.2045	20.1956	0.352479	1	4.65968	24.7146	55.8371	0.974541	39.6307		6.92355	6.63296
8151	Thu Mar 23 10:20:33 2017_x000D_	17.7119	62.0949	23.0253	0.401867	1	4.66905	24.4937	53.9744	0.942032	39.7991		18.8343	0
8152	Thu Mar 23 10:20:33 2017_x000D_	18.3278	61.9732	20.1969	0.352503	1	4.66905	24.4937	53.9744	0.942032	39.8908		9.78178	0
8153	Thu Mar 23 10:20:33 2017_x000D_	18.6338	61.8606	21.9967	0.383915	1	4.66905	24.4937	53.9744	0.942032	39.8911		9.78741	0
8154	Thu Mar 23 10:20:33 2017_x000D_	18.94	61.748	20.1969	0.352502	1	4.66905	24.4937	53.9744	0.942032	39.8941		22.5065	9.29301
8155	Thu Mar 23 10:20:33 2017_x000D_	19.6547	61.5199	19.2829	0.33655	1	4.87907	24.7214	46.6283	0.813817	39.6541		11.1511	0
8156	Thu Mar 23 10:20:33 2017_x000D_	19.9572	61.3039	20.1956	0.352479	1	4.87907	24.7214	46.6283	0.813817	39.568		19.5436	0
8157	Thu Mar 23 10:20:33 2017_x000D_	20.5686	61.079	20.1956	0.352479	1	4.87907	24.7214	46.6283	0.813817	39.5984		9.7646	0
8158	Thu Mar 23 10:20:33 2017_x000D_	20.8741	60.9667	21.9969	0.383918	1	4.87907	24.7214	46.6283	0.813817	39.6177		19.5274	0
8159	Thu Mar 23 10:20:33 2017_x000D_	21.485	60.742	21.9973	0.383925	1	4.87907	24.7214	46.6283	0.813817	39.6641		9.76563	6.63296
8160	Thu Mar 23 10:20:33 2017_x000D_	21.7905	60.6296	20.1955	0.352478	1	4.8697	24.9423	45.5733	0.795405	39.4955		19.5151	0
8161	Thu Mar 23 10:20:33 2017_x000D_	22.401	60.405	20.1955	0.352479	1	4.8697	24.9423	45.5733	0.795405	39.5594		9.7523	0
8162	Thu Mar 23 10:20:34 2017_x000D_	22.7061	60.2928	21.9981	0.38394	1	4.8697	24.9423	45.5733	0.795405	39.5954		9.75334	0
8163	Thu Mar 23 10:20:34 2017_x000D_	23.0112	60.1805	20.1955	0.352479	1	4.8697	24.9423	45.5733	0.795405	39.6339		9.74563	0
8164	Thu Mar 23 10:20:34 2017_x000D_	23.3161	60.0684	21.9985	0.383946	1	4.8697	24.9423	45.5733	0.795405	39.6751		16.6052	0
8165	Thu Mar 23 10:20:34 2017_x000D_	23.8234	59.847	23.0314	0.401975	1	4.8697	24.9423	45.5733	0.795405	39.7188		9.73719	0
8166	Thu Mar 23 10:20:34 2017_x000D_	24.128	59.7349	19.2785	0.336473	1	4.8697	24.9423	45.5733	0.795405	39.7669		19.48	0
8167	Thu Mar 23 10:20:34 2017_x000D_	24.7374	59.5107	19.2783	0.33647	1	4.8697	24.9423	45.5733	0.795405	39.871		11.1179	0
8168	Thu Mar 23 10:20:34 2017_x000D_	25.0389	59.2952	20.1928	0.352431	1	4.8697	24.9423	46.8873	0.818339	39.8361		15.6898	0
8169	Thu Mar 23 10:20:34 2017_x000D_	25.5485	59.1776	21.9987	0.38395	1	4.8697	24.9423	46.8873	0.818339	39.9959		12.6843	0
8170	Thu Mar 23 10:20:34 2017_x000D_	25.9554	59.0627	19.2778	0.336462	1	4.8697	24.9423	46.8873	0.818339	40.11		6.88332	0
8171	Thu Mar 23 10:20:34 2017_x000D_	26.1573	58.9537	21.9991	0.383957	1	4.8697	24.9423	46.8873	0.818339	40.124		15.6817	0
8172	Thu Mar 23 10:20:34 2017_x000D_	26.6666	58.836	20.1955	0.352479	1	4.8697	24.9423	46.8873	0.818339	40.2975		9.71719	0
8173	Thu Mar 23 10:20:34 2017_x000D_	26.9706	58.7242	22.0009	0.383988	1	4.8697	24.9423	46.8873	0.818339	40.3691		6.87683	0
8174	Thu Mar 23 10:20:34 2017_x000D_	27.1722	58.6151	19.2774	0.336454	1	4.8697	24.9423	46.8873	0.818339	40.3888		12.6704	0
8175	Thu Mar 23 10:20:34 2017_x000D_	27.5787	58.5005	22.0013	0.383996	1	4.8697	24.9423	46.8873	0.818339	40.5198		8.71725	0
8176	Thu Mar 23 10:20:34 2017_x000D_	27.7771	58.2882	21.9989	0.383954	1	4.8697	24.9423	46.8873	0.818339	40.4561		12.6617	9.2904
8177	Thu Mar 23 10:20:34 2017_x000D_	28.1833	58.1736	19.2756	0.336423	1	5.0797	25.1699	69.1838	1.20748	40.2867		3.07623	0
8178	Thu Mar 23 10:20:34 2017_x000D_	28.2858	58.1707	20.1942	0.352455	1	5.0797	25.1699	69.1838	1.20748	40.3432		6.87134	0
8179	Thu Mar 23 10:20:34 2017_x000D_	28.4873	58.0618	23.0349	0.402035	1	5.0797	25.1699	69.1838	1.20748	40.3707		9.71615	0
8180	Thu Mar 23 10:20:34 2017_x000D_	28.7913	57.9501	27.0202	0.471592	1	5.0797	25.1699	69.1838	1.20748	40.4572		6.87134	0
8181	Thu Mar 23 10:20:34 2017_x000D_	28.9928	57.8412	29.7379	0.519024	1	5.0797	25.1699	45	0.785398	40.4877		3.08531	0
8182	Thu Mar 23 10:20:34 2017_x000D_	29.0956	57.8382	44.8029	0.781958	1	5.0797	25.1699	45	0.785398	40.546		3.09168	0
8183	Thu Mar 23 10:20:34 2017_x000D_	29.099	57.9412	55.0665	0.961092	1	5.0797	25.1699	45	0.785398	40.6311		6.88912	0
8184	Thu Mar 23 10:20:35 2017_x000D_	29.0032	58.1499	70.6326	1.23277	1	5.0797	25.1699	45	0.785398	40.7433		4.35435	0
8185	Thu Mar 23 10:20:35 2017_x000D_	29.1084	58.2499	79.9254	1.39496	1	5.0797	25.1699	70.9505	1.23832	40.886		3.07299	0
8186	Thu Mar 23 10:20:35 2017_x000D_	29.111	58.3523	97.3561	1.69918	1	5.0797	25.1699	70.9505	1.23832	40.9704		3.07623	0
8187	Thu Mar 23 10:20:35 2017_x000D_	29.0085	58.3552	107.074	1.8688	1	5.0797	25.1699	70.9505	1.23832	40.9127		3.05542	0
8188	Thu Mar 23 10:20:35 2017_x000D_	29.1103	58.3521	115.434	2.0147	1	5.0797	25.1699	70.9505	1.23832	40.9698		3.09199	0
8189	Thu Mar 23 10:20:35 2017_x000D_	29.1066	58.2491	130.035	2.26953	1	5.0797	25.1699	70.9505	1.23832	40.8843		3.09768	6.63296
8190	Thu Mar 23 10:20:35 2017_x000D_	29.1032	58.1459	136.351	2.37978	1	5.08907	24.949	76.7433	1.33942	40.9721		4.35652	0
8191	Thu Mar 23 10:20:35 2017_x000D_	28.9979	58.0459	145.091	2.53231	1	5.08907	24.949	76.7433	1.33942	40.8294		8.73404	0
8192	Thu Mar 23 10:20:35 2017_x000D_	28.787	57.8452	153.463	2.67844	1	5.08907	24.949	76.7433	1.33942	40.5432		11.1235	0
8193	Thu Mar 23 10:20:35 2017_x000D_	28.4737	57.6469	154.799	2.70175	1	5.08907	24.949	76.7433	1.33942	40.1994		23.45	6.63296
8194	Thu Mar 23 10:20:35 2017_x000D_	27.7481	57.3562	150.89	2.63352	1	5.09844	24.7281	47.0181	0.82062	39.719		11.1251	0
8195	Thu Mar 23 10:20:35 2017_x000D_	27.4348	57.1578	149.347	2.60659	1	5.09844	24.7281	47.0181	0.82062	39.3776		9.75336	0
8196	Thu Mar 23 10:20:35 2017_x000D_	27.124	57.0624	148.449	2.59092	1	5.09844	24.7281	47.0181	0.82062	39.1233		22.2858	0
8197	Thu Mar 23 10:20:35 2017_x000D_	26.4965	56.6648	140.45	2.45131	1	5.09844	24.7281	47.0181	0.82062	38.4426		13.1494	9.2904
8198	Thu Mar 23 10:20:35 2017_x000D_	26.1794	56.3622	136.378	2.38024	1	4.88844	24.5005	51.0008	0.890131	38.3207		8.76786	0
8199	Thu Mar 23 10:20:35 2017_x000D_	25.9678	56.1606	136.378	2.38024	1	4.88844	24.5005	51.0008	0.890131	38.0355		21.9407	0
8200	Thu Mar 23 10:20:35 2017_x000D_	25.4385	55.6559	132.315	2.30933	1	4.88844	24.5005	51.0008	0.890131	37.3224		24.2723	0
8201	Thu Mar 23 10:20:35 2017_x000D_	24.9055	55.0472	130.076	2.27025	1	4.88844	24.5005	51.0008	0.890131	36.521		6.95876	14.8801
8202	Thu Mar 23 10:20:35 2017_x000D_	24.7964	54.8425	127.687	2.22856	1	5.12657	24.0654	64.8259	1.13142	36.5258		11.2329	0
8203	Thu Mar 23 10:20:35 2017_x000D_	24.5809	54.5363	125.956	2.19835	1	5.12657	24.0654	64.8259	1.13142	36.1517		18.172	0
8204	Thu Mar 23 10:20:35 2017_x000D_	24.2558	54.0252	130.07	2.27015	1	5.12657	24.0654	64.8259	1.13142	35.546		8.80386	0
8205	Thu Mar 23 10:20:36 2017_x000D_	24.0434	53.8227	130.071	2.27017	1	5.12657	24.0654	64.8259	1.13142	35.2611		8.80593	0
8206	Thu Mar 23 10:20:36 2017_x000D_	23.831	53.6201	130.072	2.27019	1	5.12657	24.0654	64.8259	1.13142	34.9762		22.0342	23.9929
8207	Thu Mar 23 10:20:36 2017_x000D_	23.2993	53.1134	134.259	2.34326	1	5.59351	23.4161	28.8705	0.503885	34.5749		6.24014	0
8208	Thu Mar 23 10:20:36 2017_x000D_	23.2927	52.9055	134.254	2.34318	1	5.59351	23.4161	28.8705	0.503885	34.3931		19.9578	0
8209	Thu Mar 23 10:20:36 2017_x000D_	22.7637	52.5021	136.362	2.37996	1	5.59351	23.4161	28.8705	0.503885	33.7759		8.82714	0
8210	Thu Mar 23 10:20:36 2017_x000D_	22.5508	52.299	136.362	2.37996	1	5.59351	23.4161	28.8705	0.503885	33.4929		17.6671	35.8387
8211	Thu Mar 23 10:20:36 2017_x000D_	22.1246	51.8926	136.362	2.37996	1	6.07928	22.3247	349.285	6.09618	33.6409		8.83779	0
8212	Thu Mar 23 10:20:36 2017_x000D_	21.9114	51.6893	136.362	2.37996	1	6.07928	22.3247	349.285	6.09618	33.3607		8.83779	0
8213	Thu Mar 23 10:20:36 2017_x000D_	21.6982	51.486	136.362	2.37996	1	6.07928	22.3247	349.285	6.09618	33.0807		17.6926	0
8214	Thu Mar 23 10:20:36 2017_x000D_	21.2714	51.079	136.362	2.37996	1	6.07928	22.3247	349.285	6.09618	32.5209		11.2939	0
8215	Thu Mar 23 10:20:36 2017_x000D_	21.0545	50.7713	138.462	2.41661	1	6.07928	22.3247	349.285	6.09618	32.1476		6.97809	14.8838
8216	Thu Mar 23 10:20:36 2017_x000D_	20.8443	50.6717	136.362	2.37996	1	6.31749	21.8895	301.9	5.26916	32.2404		17.7202	0
8217	Thu Mar 23 10:20:36 2017_x000D_	20.4168	50.2641	136.362	2.37996	1	6.31749	21.8895	301.9	5.26916	31.6845		8.86324	0
8218	Thu Mar 23 10:20:36 2017_x000D_	20.203	50.0602	136.362	2.37996	1	6.31749	21.8895	301.9	5.26916	31.4069		20.0509	0
8219	Thu Mar 23 10:20:36 2017_x000D_	19.6717	49.6547	134.266	2.34338	1	6.31749	21.8895	301.9	5.26916	30.8098		8.87597	13.275
8220	Thu Mar 23 10:20:36 2017_x000D_	19.4576	49.4505	134.266	2.34339	1	6.3363	21.4474	305.505	5.33208	30.9248		17.7583	0
8221	Thu Mar 23 10:20:36 2017_x000D_	19.0292	49.042	134.267	2.3434	1	6.3363	21.4474	305.505	5.33208	30.3739		9.94683	0
8222	Thu Mar 23 10:20:36 2017_x000D_	18.9148	48.7308	138.458	2.41654	1	6.3363	21.4474	305.505	5.33208	30.0433		9.87602	0
8223	Thu Mar 23 10:20:36 2017_x000D_	18.6004	48.6332	134.268	2.34341	1	6.3363	21.4474	305.505	5.33208	29.8241		15.7444	53.109
8224	Thu Mar 23 10:20:36 2017_x000D_	18.2748	48.2216	136.362	2.37996	1	6.41157	19.6787	276.726	4.82978	30.9101		7.03818	0
8225	Thu Mar 23 10:20:36 2017_x000D_	18.1642	48.0147	134.263	2.34334	1	6.41157	19.6787	276.726	4.82978	30.6766		11.3144	0
8226	Thu Mar 23 10:20:37 2017_x000D_	17.8459	47.8124	132.018	2.30415	1	6.41157	19.6787	276.726	4.82978	30.3686		7.05461	0
8227	Thu Mar 23 10:20:37 2017_x000D_	17.7347	47.6052	134.264	2.34335	1	6.41157	19.6787	276.726	4.82978	30.1347		8.90566	33.204
8228	Thu Mar 23 10:20:37 2017_x000D_	17.5199	47.4003	134.265	2.34336	1	6.45863	18.5729	284.169	4.95969	30.8767		8.9099	0
8229	Thu Mar 23 10:20:37 2017_x000D_	17.305	47.1953	134.265	2.34337	1	6.45863	18.5729	284.169	4.95969	30.6086		7.05036	0
8230	Thu Mar 23 10:20:37 2017_x000D_	17.1941	46.9881	132.016	2.30411	1	6.45863	18.5729	284.169	4.95969	30.3755		7.02761	0
8231	Thu Mar 23 10:20:37 2017_x000D_	16.9825	46.8876	130.105	2.27075	1	6.45863	18.5729	284.169	4.95969	30.2072		11.3762	0
8232	Thu Mar 23 10:20:37 2017_x000D_	16.7641	46.5776	123.549	2.15633	1	6.45863	18.5729	284.169	4.95969	29.8407		4.39555	80.0669
8233	Thu Mar 23 10:20:37 2017_x000D_	16.6639	46.6845	119.508	2.08582	1	6.79115	15.9248	283.365	4.94566	32.3053		3.15552	0
8234	Thu Mar 23 10:20:37 2017_x000D_	16.6681	46.7896	107.32	1.87309	1	6.79115	15.9248	283.365	4.94566	32.4066		3.12976	0
8235	Thu Mar 23 10:20:37 2017_x000D_	16.7724	46.7873	97.6264	1.7039	1	6.79115	15.9248	283.365	4.94566	32.4364		3.16428	0
8236	Thu Mar 23 10:20:37 2017_x000D_	16.7764	46.8927	86.0056	1.50108	1	6.79115	15.9248	283.365	4.94566	32.5379		3.1179	57.3067
8237	Thu Mar 23 10:20:37 2017_x000D_	16.6725	46.8952	77.303	1.34919	1	7.95491	14.41	347.369	6.06274	33.6346		6.27382	0
8238	Thu Mar 23 10:20:37 2017_x000D_	16.6652	46.6862	64.1187	1.11908	1	7.95491	14.41	347.369	6.06274	33.4309		0	0
8239	Thu Mar 23 10:20:37 2017_x000D_	16.6652	46.6862	64.1187	1.11908	1	7.95491	14.41	347.369	6.06274	33.4309		8.78878	0
8240	Thu Mar 23 10:20:37 2017_x000D_	16.8657	46.4726	50.9859	0.889871	1	7.95491	14.41	347.369	6.06274	33.2778		6.97324	62.6325
8241	Thu Mar 23 10:20:37 2017_x000D_	16.9619	46.261	36.2064	0.631921	1	9.75853	13.3585	334.878	5.84472	33.6818		4.39774	0
8242	Thu Mar 23 10:20:37 2017_x000D_	17.0621	46.154	32.0996	0.560243	1	9.75853	13.3585	334.878	5.84472	33.5989		9.82401	0
8243	Thu Mar 23 10:20:37 2017_x000D_	17.37	46.0425	22.7389	0.396868	1	9.75853	13.3585	334.878	5.84472	33.5586		6.9325	0
8244	Thu Mar 23 10:20:37 2017_x000D_	17.5736	45.9332	12.6506	0.220795	1	9.75853	13.3585	334.878	5.84472	33.4991		4.40827	0
8245	Thu Mar 23 10:20:37 2017_x000D_	17.6741	45.826	10.2802	0.179423	1	9.75853	13.3585	334.878	5.84472	33.4185		18.7031	105.036
8246	Thu Mar 23 10:20:37 2017_x000D_	18.2974	45.8129	10.2827	0.179466	1	12.6978	11.4561	315	5.49779	34.8101		12.8175	0
8247	Thu Mar 23 10:20:37 2017_x000D_	18.7093	45.6994	13.2381	0.231048	1	12.6978	11.4561	315	5.49779	34.767		12.4557	0
8248	Thu Mar 23 10:20:38 2017_x000D_	19.1244	45.6907	13.2401	0.231083	1	12.6978	11.4561	315	5.49779	34.8326		19.6373	0
8249	Thu Mar 23 10:20:38 2017_x000D_	19.74	45.4682	18.9616	0.330942	1	12.6978	11.4561	315	5.49779	34.7335		12.7994	142.631
8250	Thu Mar 23 10:20:38 2017_x000D_	20.1513	45.3548	21.705	0.378823	1	15.7144	7.7813	277.25	4.83893	37.8346		22.5942	0
8251	Thu Mar 23 10:20:38 2017_x000D_	20.8702	45.1303	28.1514	0.491334	1	15.7144	7.7813	277.25	4.83893	37.7032		6.9323	0
8252	Thu Mar 23 10:20:38 2017_x000D_	21.0739	45.0212	25.5055	0.445155	1	15.7144	7.7813	277.25	4.83893	37.6236		18.0853	0
8253	Thu Mar 23 10:20:38 2017_x000D_	21.5817	44.6963	29.5051	0.514961	1	15.7144	7.7813	277.25	4.83893	37.3784		13.8604	104.437
8254	Thu Mar 23 10:20:38 2017_x000D_	21.9891	44.4784	34.5954	0.603803	1	17.3861	4.7277	301.717	5.26596	40.0163		6.9256	0
8255	Thu Mar 23 10:20:38 2017_x000D_	22.1926	44.3694	32.1164	0.560538	1	17.3861	4.7277	301.717	5.26596	39.932		11.1818	0
8256	Thu Mar 23 10:20:38 2017_x000D_	22.4965	44.1536	33.6813	0.587849	1	17.3861	4.7277	301.717	5.26596	39.7557		18.0586	0
8257	Thu Mar 23 10:20:38 2017_x000D_	23.0035	43.8291	34.5959	0.603813	1	17.3861	4.7277	301.717	5.26596	39.5028		11.1769	96.2316
8258	Thu Mar 23 10:20:38 2017_x000D_	23.3072	43.6133	36.2248	0.632242	1	19.2587	2.12331	315	5.49779	41.687		19.8463	0
8259	Thu Mar 23 10:20:38 2017_x000D_	23.8107	43.1842	34.595	0.603797	1	19.2587	2.12331	315	5.49779	41.3124		6.91748	0
8260	Thu Mar 23 10:20:38 2017_x000D_	24.014	43.0754	32.1147	0.560507	1	19.2587	2.12331	315	5.49779	41.2273		22.3304	0
8261	Thu Mar 23 10:20:38 2017_x000D_	24.6208	42.6443	32.1141	0.560496	1	19.2587	2.12331	315	5.49779	40.8742		6.91606	0
8262	Thu Mar 23 10:20:38 2017_x000D_	24.8241	42.5356	34.5955	0.603806	1	19.2587	2.12331	315	5.49779	40.7937		20.7443	37.6908
8263	Thu Mar 23 10:20:38 2017_x000D_	25.4338	42.2094	32.115	0.560512	1	20.1757	1.2645	284.692	4.96881	41.2811		8.77209	0
8264	Thu Mar 23 10:20:38 2017_x000D_	25.6337	41.996	32.114	0.560494	1	20.1757	1.2645	284.692	4.96881	41.0956		11.1511	0
8265	Thu Mar 23 10:20:38 2017_x000D_	25.9367	41.7807	30.6775	0.535423	1	20.1757	1.2645	284.692	4.96881	40.9237		16.6447	0
8266	Thu Mar 23 10:20:38 2017_x000D_	26.4463	41.5613	32.1148	0.560508	1	20.1757	1.2645	284.692	4.96881	40.7818		13.8161	27.2592
8267	Thu Mar 23 10:20:38 2017_x000D_	26.8524	41.3441	32.1153	0.560517	1	21.0635	1.07101	292.579	5.10647	40.687		15.4664	0
8268	Thu Mar 23 10:20:38 2017_x000D_	27.2551	41.0222	29.4989	0.514853	1	21.0635	1.07101	292.579	5.10647	40.4281		9.75919	0
8269	Thu Mar 23 10:20:39 2017_x000D_	27.5611	40.9118	30.6786	0.535443	1	21.0635	1.07101	292.579	5.10647	40.3672		11.1469	0
8270	Thu Mar 23 10:20:39 2017_x000D_	27.864	40.6966	32.1151	0.560514	1	21.0635	1.07101	292.579	5.10647	40.2049		13.8067	27.1089
8271	Thu Mar 23 10:20:39 2017_x000D_	28.2698	40.4795	32.1155	0.560522	1	21.9318	1.32121	328.395	5.73157	39.6679		11.1336	0
8272	Thu Mar 23 10:20:39 2017_x000D_	28.5723	40.2645	30.678	0.535433	1	21.9318	1.32121	328.395	5.73157	39.5054		9.75354	0
8273	Thu Mar 23 10:20:39 2017_x000D_	28.8781	40.1541	29.4996	0.514865	1	21.9318	1.32121	328.395	5.73157	39.4493		13.796	0
8274	Thu Mar 23 10:20:39 2017_x000D_	29.2836	39.9372	29.4997	0.514868	1	21.9318	1.32121	328.395	5.73157	39.3096		8.76142	0
8275	Thu Mar 23 10:20:39 2017_x000D_	29.4833	39.7241	29.4984	0.514844	1	21.9318	1.32121	328.395	5.73157	39.1383		13.7892	13.1739
8276	Thu Mar 23 10:20:39 2017_x000D_	29.8886	39.5073	29.4986	0.514848	1	22.3707	1.3354	9.97214	0.174047	38.9052		8.75937	0
8277	Thu Mar 23 10:20:39 2017_x000D_	30.0882	39.2942	29.4972	0.514823	1	22.3707	1.3354	9.97214	0.174047	38.7354		12.7015	0
8278	Thu Mar 23 10:20:39 2017_x000D_	30.4965	39.1822	32.1167	0.560543	1	22.3707	1.3354	9.97214	0.174047	38.7093		8.75513	0
8279	Thu Mar 23 10:20:39 2017_x000D_	30.696	38.9692	32.1157	0.560525	1	22.3707	1.3354	9.97214	0.174047	38.5437		13.7811	13.1739
8280	Thu Mar 23 10:20:39 2017_x000D_	31.1011	38.7526	32.1162	0.560533	1	22.8096	1.3496	0	0	38.311		0	0
8281	Thu Mar 23 10:20:39 2017_x000D_	31.1011	38.7526	32.1162	0.560533	1	22.8096	1.3496	0	0	38.311		6.88924	0
8282	Thu Mar 23 10:20:39 2017_x000D_	31.3036	38.6443	34.6014	0.603909	1	22.8096	1.3496	0	0	38.2497		11.1253	0
8283	Thu Mar 23 10:20:39 2017_x000D_	31.6059	38.4295	36.2331	0.632387	1	22.8096	1.3496	0	0	38.109		11.1295	13.1739
8284	Thu Mar 23 10:20:39 2017_x000D_	31.9083	38.2146	42.7392	0.74594	1	23.2485	1.3638	0	0	37.8546		0.0108167	0
8285	Thu Mar 23 10:20:39 2017_x000D_	31.9086	38.2144	50.9999	0.890115	1	23.2485	1.3638	0	0	37.8545		9.40014	0
8286	Thu Mar 23 10:20:39 2017_x000D_	31.9179	38.5276	70.6715	1.23345	1	23.2485	1.3638	0	0	38.1616		4.36766	0
8287	Thu Mar 23 10:20:39 2017_x000D_	31.8181	38.6336	79.9376	1.39517	1	23.2485	1.3638	0	0	38.2423		8.82555	0
8288	Thu Mar 23 10:20:39 2017_x000D_	32.029	38.8387	97.5131	1.70193	1	23.2485	1.3638	0	0	38.4898		3.09033	6.58844
8289	Thu Mar 23 10:20:39 2017_x000D_	31.926	38.8402	106.062	1.85113	1	23.468	1.3709	0	0	38.4121		3.06642	0
8290	Thu Mar 23 10:20:40 2017_x000D_	32.0282	38.8385	116.293	2.02969	1	23.468	1.3709	0	0	38.433		3.14247	0
8291	Thu Mar 23 10:20:40 2017_x000D_	32.025	38.7338	122.964	2.14612	1	23.468	1.3709	0	0	38.3303		7.0386	0
8292	Thu Mar 23 10:20:40 2017_x000D_	31.9155	38.5263	137.718	2.40363	1	23.468	1.3709	0	0	38.1036		11.222	0
8293	Thu Mar 23 10:20:40 2017_x000D_	31.6015	38.323	148.674	2.59485	1	23.468	1.3709	0	0	37.8366		4.42768	0
8294	Thu Mar 23 10:20:40 2017_x000D_	31.4956	38.2202	152.78	2.66651	1	23.468	1.3709	0	0	37.7136		3.08464	0
8295	Thu Mar 23 10:20:40 2017_x000D_	31.3928	38.2223	159.453	2.78299	1	23.468	1.3709	0	0	37.6939		16.7156	0
8296	Thu Mar 23 10:20:40 2017_x000D_	30.8729	38.0219	166.015	2.89751	1	23.468	1.3709	0	0	37.3916		13.9178	59.5664
8297	Thu Mar 23 10:20:40 2017_x000D_	30.4555	37.8194	166.012	2.89745	1	25.4329	1.6565	0	0	36.51		18.8292	0
8298	Thu Mar 23 10:20:40 2017_x000D_	29.835	37.725	163.206	2.84849	1	25.4329	1.6565	0	0	36.3361		16.7444	0
8299	Thu Mar 23 10:20:40 2017_x000D_	29.3143	37.524	162.289	2.83247	1	25.4329	1.6565	0	0	36.0769		6.97569	0
8300	Thu Mar 23 10:20:40 2017_x000D_	29.1051	37.4225	159.455	2.78302	1	25.4329	1.6565	0	0	35.954		20.9311	13.1679
8301	Thu Mar 23 10:20:40 2017_x000D_	28.4774	37.1179	156.732	2.73549	1	25.8716	1.6707	0	0	35.5428		9.83759	0
8302	Thu Mar 23 10:20:40 2017_x000D_	28.1651	37.0179	152.796	2.66679	1	25.8716	1.6707	0	0	35.4215		20.9593	0
8303	Thu Mar 23 10:20:40 2017_x000D_	27.5365	36.713	150.235	2.62209	1	25.8716	1.6707	0	0	35.0818		9.84993	0
8304	Thu Mar 23 10:20:40 2017_x000D_	27.2238	36.6129	146.215	2.55193	1	25.8716	1.6707	0	0	34.9684		18.2707	0
8305	Thu Mar 23 10:20:40 2017_x000D_	26.6977	36.3061	150.237	2.62213	1	25.8716	1.6707	0	0	34.6453		11.3084	13.1678
8306	Thu Mar 23 10:20:40 2017_x000D_	26.3815	36.1009	148.704	2.59537	1	26.3103	1.68481	0	0	34.4162		8.91476	0
8307	Thu Mar 23 10:20:40 2017_x000D_	26.1683	35.8939	148.701	2.59533	1	26.3103	1.68481	0	0	34.2094		11.3309	0
8308	Thu Mar 23 10:20:40 2017_x000D_	25.8514	35.6884	150.233	2.62205	1	26.3103	1.68481	0	0	34.0067		18.2963	0
8309	Thu Mar 23 10:20:40 2017_x000D_	25.3246	35.3811	151.335	2.6413	1	26.3103	1.68481	0	0	33.7107		11.3443	0
8310	Thu Mar 23 10:20:40 2017_x000D_	25.0073	35.1754	152.789	2.66667	1	26.3103	1.68481	0	0	33.5159		14.0319	0
8311	Thu Mar 23 10:20:40 2017_x000D_	24.5865	34.9712	152.789	2.66668	1	26.3103	1.68481	0	0	33.331		8.93812	0
8312	Thu Mar 23 10:20:41 2017_x000D_	24.3727	34.7637	152.786	2.66662	1	26.3103	1.68481	0	0	33.1356		19.8042	0
8313	Thu Mar 23 10:20:41 2017_x000D_	23.744	34.5624	152.79	2.66669	1	26.3103	1.68481	0	0	32.9776		8.94661	46.483
8314	Thu Mar 23 10:20:41 2017_x000D_	23.53	34.3547	152.787	2.66664	1	27.8358	1.9561	0	0	32.6835		19.826	0
8315	Thu Mar 23 10:20:41 2017_x000D_	22.9006	34.1532	152.791	2.6667	1	27.8358	1.9561	0	0	32.5731		8.95724	0
8316	Thu Mar 23 10:20:41 2017_x000D_	22.6863	33.9453	152.788	2.66665	1	27.8358	1.9561	0	0	32.401		11.3901	0
8317	Thu Mar 23 10:20:41 2017_x000D_	22.3677	33.7388	154.112	2.68977	1	27.8358	1.9561	0	0	32.2497		16.9215	0
8318	Thu Mar 23 10:20:41 2017_x000D_	21.8416	33.5354	152.789	2.66666	1	27.8358	1.9561	0	0	32.1432		14.0949	6.58245
8319	Thu Mar 23 10:20:41 2017_x000D_	21.4189	33.3303	152.789	2.66667	1	28.0551	1.9632	0	0	32.0614		14.1057	0
8320	Thu Mar 23 10:20:41 2017_x000D_	20.9959	33.125	152.789	2.66668	1	28.0551	1.9632	0	0	31.9514		14.1124	0
8321	Thu Mar 23 10:20:41 2017_x000D_	20.5727	32.9196	152.79	2.66668	1	28.0551	1.9632	0	0	31.8478		18.4358	0
8322	Thu Mar 23 10:20:41 2017_x000D_	20.0418	32.6101	154.112	2.68977	1	28.0551	1.9632	0	0	31.6772		9.96652	14.6796
8323	Thu Mar 23 10:20:41 2017_x000D_	19.7255	32.5085	152.79	2.6667	1	28.4838	2.1991	8.92614	0.155791	31.5494		8.9998	0
8324	Thu Mar 23 10:20:41 2017_x000D_	19.51	32.2998	152.787	2.66664	1	28.4838	2.1991	8.92614	0.155791	31.4099		6.25565	0
8325	Thu Mar 23 10:20:41 2017_x000D_	19.3015	32.3028	152.791	2.6667	1	28.4838	2.1991	8.92614	0.155791	31.473		22.88	0
8326	Thu Mar 23 10:20:41 2017_x000D_	18.6615	31.888	152.788	2.66666	1	28.4838	2.1991	8.92614	0.155791	31.2715		9.01044	6.57935
8327	Thu Mar 23 10:20:41 2017_x000D_	18.4457	31.6791	152.785	2.6666	1	28.703	2.2061	20.4921	0.357655	31.2069		17.0167	0
8328	Thu Mar 23 10:20:41 2017_x000D_	17.9167	31.4744	151.34	2.64138	1	28.703	2.2061	20.4921	0.357655	31.1926		11.4667	0
8329	Thu Mar 23 10:20:41 2017_x000D_	17.5959	31.2666	152.786	2.66661	1	28.703	2.2061	20.4921	0.357655	31.1108		14.1807	0
8330	Thu Mar 23 10:20:41 2017_x000D_	17.1707	31.0601	152.786	2.66662	1	28.703	2.2061	20.4921	0.357655	31.0733		7.0898	0
8331	Thu Mar 23 10:20:41 2017_x000D_	16.958	30.9571	155.461	2.71331	1	28.703	2.2061	20.4921	0.357655	31.0574		14.1942	14.6769
8332	Thu Mar 23 10:20:41 2017_x000D_	16.5324	30.7504	155.461	2.71331	1	29.1316	2.442	14.6918	0.256421	30.9856		7.10444	0
8333	Thu Mar 23 10:20:42 2017_x000D_	16.3194	30.6469	152.787	2.66664	1	29.1316	2.442	14.6918	0.256421	30.9785		7.09782	0
8334	Thu Mar 23 10:20:42 2017_x000D_	16.1065	30.5437	155.461	2.7133	1	29.1316	2.442	14.6918	0.256421	30.9735		7.11115	0
8335	Thu Mar 23 10:20:42 2017_x000D_	15.8933	30.4401	152.787	2.66664	1	29.1316	2.442	14.6918	0.256421	30.9701		9.04444	0
8336	Thu Mar 23 10:20:42 2017_x000D_	15.6766	30.2305	152.784	2.66659	1	29.1316	2.442	45	0.785398	30.8745		10.0158	0
8337	Thu Mar 23 10:20:42 2017_x000D_	15.3588	30.1282	148.726	2.59576	1	29.1316	2.442	45	0.785398	30.9227		7.11371	0
8338	Thu Mar 23 10:20:42 2017_x000D_	15.1457	30.0242	138.042	2.40928	1	29.1316	2.442	45	0.785398	30.9254		3.14117	0
8339	Thu Mar 23 10:20:42 2017_x000D_	15.041	30.0253	131.975	2.3034	1	29.1316	2.442	45	0.785398	30.9739		3.18912	23.6712
8340	Thu Mar 23 10:20:42 2017_x000D_	15.0457	30.1315	112.809	1.96888	1	29.7695	2.9064	0	0	30.9515		0.0108167	0
8341	Thu Mar 23 10:20:42 2017_x000D_	15.046	30.1317	107.221	1.87136	1	29.7695	2.9064	0	0	30.9515		3.18154	0
8342	Thu Mar 23 10:20:42 2017_x000D_	15.0427	30.0257	94.9631	1.65742	1	29.7695	2.9064	0	0	30.8599		3.21236	0
8343	Thu Mar 23 10:20:42 2017_x000D_	15.0468	30.1327	76.5988	1.3369	1	29.7695	2.9064	0	0	30.952		0.006	0
8344	Thu Mar 23 10:20:42 2017_x000D_	15.0468	30.1329	70.865	1.23683	1	29.7695	2.9064	0	0	30.9522		9.54613	21.1016
8345	Thu Mar 23 10:20:42 2017_x000D_	15.0354	29.8149	50.9603	0.889425	1	29.5204	3.5642	10.0003	0.174538	29.9819		4.42305	0
8346	Thu Mar 23 10:20:42 2017_x000D_	15.1363	29.7074	46.7889	0.81662	1	29.5204	3.5642	10.0003	0.174538	29.8391		3.13821	0
8347	Thu Mar 23 10:20:42 2017_x000D_	15.2409	29.7062	40.2994	0.703357	1	29.5204	3.5642	10.0003	0.174538	29.7877		11.2509	0
8348	Thu Mar 23 10:20:42 2017_x000D_	15.5472	29.4898	25.2149	0.440084	1	29.5204	3.5642	10.0003	0.174538	29.4514		6.9865	9.41746
8349	Thu Mar 23 10:20:42 2017_x000D_	15.753	29.3808	22.4311	0.391497	1	29.2912	3.7787	46.9765	0.819895	28.9612		4.42318	0
8350	Thu Mar 23 10:20:42 2017_x000D_	15.8538	29.2732	18.609	0.324789	1	29.2912	3.7787	46.9765	0.819895	28.819		22.77	0
8351	Thu Mar 23 10:20:42 2017_x000D_	16.5797	29.0515	19.5422	0.341075	1	29.2912	3.7787	46.9765	0.819895	28.2895		11.2558	0
8352	Thu Mar 23 10:20:42 2017_x000D_	16.8862	28.8351	18.6072	0.324758	1	29.2912	3.7787	46.9765	0.819895	27.959		22.7568	13.3064
8353	Thu Mar 23 10:20:42 2017_x000D_	17.6117	28.6136	25.2165	0.44011	1	29.2713	4.2218	97.6551	1.7044	27.0353		11.2607	0
8354	Thu Mar 23 10:20:43 2017_x000D_	17.9184	28.3972	26.4879	0.462302	1	29.2713	4.2218	97.6551	1.7044	26.7084		19.0199	0
8355	Thu Mar 23 10:20:43 2017_x000D_	18.5421	28.2834	29.2613	0.510706	1	29.2713	4.2218	97.6551	1.7044	26.3453		8.84596	0
8356	Thu Mar 23 10:20:43 2017_x000D_	18.744	28.0685	29.26	0.510682	1	29.2713	4.2218	97.6551	1.7044	26.067		18.189	0
8357	Thu Mar 23 10:20:43 2017_x000D_	19.2559	27.7436	33.4806	0.584347	1	29.2713	4.2218	97.6551	1.7044	25.5653		9.85582	6.57934
8358	Thu Mar 23 10:20:43 2017_x000D_	19.5655	27.6337	29.2603	0.510689	1	29.0521	4.21481	97.8711	1.70817	25.2674		6.97168	0
8359	Thu Mar 23 10:20:43 2017_x000D_	19.7709	27.525	31.9	0.556759	1	29.0521	4.21481	97.8711	1.70817	25.09		19.9841	0
8360	Thu Mar 23 10:20:43 2017_x000D_	20.2789	27.0941	33.481	0.584353	1	29.0521	4.21481	97.8711	1.70817	24.5037		6.96763	0
8361	Thu Mar 23 10:20:43 2017_x000D_	20.4842	26.9855	36.0522	0.62923	1	29.0521	4.21481	97.8711	1.70817	24.3293		11.2342	0
8362	Thu Mar 23 10:20:43 2017_x000D_	20.7901	26.7695	34.4057	0.600492	1	29.0521	4.21481	97.8711	1.70817	24.0203		19.9779	0
8363	Thu Mar 23 10:20:43 2017_x000D_	21.298	26.3388	36.0517	0.629221	1	29.0521	4.21481	97.8711	1.70817	23.4435		20.8789	0
8364	Thu Mar 23 10:20:43 2017_x000D_	21.9131	26.0132	33.481	0.584353	1	29.0521	4.21481	97.8711	1.70817	22.9376		8.83748	0
8365	Thu Mar 23 10:20:43 2017_x000D_	22.1148	25.7985	33.4801	0.584337	1	29.0521	4.21481	97.8711	1.70817	22.6712		9.83767	6.65133
8366	Thu Mar 23 10:20:43 2017_x000D_	22.4239	25.689	34.406	0.600499	1	29.0422	4.4363	97.8711	1.70817	22.2594		6.95562	0
8367	Thu Mar 23 10:20:43 2017_x000D_	22.6288	25.5805	31.898	0.556725	1	29.0422	4.4363	97.8711	1.70817	22.0954		22.45	0
8368	Thu Mar 23 10:20:43 2017_x000D_	23.2402	25.149	31.8974	0.556714	1	29.0422	4.4363	97.8711	1.70817	21.51		8.83119	0
8369	Thu Mar 23 10:20:43 2017_x000D_	23.4417	24.9344	31.8963	0.556696	1	29.0422	4.4363	97.8711	1.70817	21.2494		16.7417	0
8370	Thu Mar 23 10:20:43 2017_x000D_	23.9555	24.7166	33.4815	0.584363	1	29.0422	4.4363	97.8711	1.70817	20.9085		11.215	0
8371	Thu Mar 23 10:20:43 2017_x000D_	24.2609	24.501	31.8972	0.556712	1	29.0422	4.4363	97.8711	1.70817	20.6265		13.895	0
8372	Thu Mar 23 10:20:43 2017_x000D_	24.6703	24.2844	31.8977	0.55672	1	29.0422	4.4363	97.8711	1.70817	20.3239		6.94486	0
8373	Thu Mar 23 10:20:43 2017_x000D_	24.8749	24.1761	29.2538	0.510574	1	29.0422	4.4363	97.8711	1.70817	20.1749		6.95016	0
8374	Thu Mar 23 10:20:43 2017_x000D_	25.0797	24.0678	31.8982	0.556728	1	29.0422	4.4363	97.8711	1.70817	20.0274		8.82271	0
8375	Thu Mar 23 10:20:43 2017_x000D_	25.281	23.8534	31.8971	0.556709	1	29.0422	4.4363	94.3641	1.64696	19.778		11.215	0
8376	Thu Mar 23 10:20:44 2017_x000D_	25.5864	23.6378	33.4815	0.584363	1	29.0422	4.4363	94.3641	1.64696	19.51		3.11412	0
8377	Thu Mar 23 10:20:44 2017_x000D_	25.6902	23.6369	31.8976	0.556717	1	29.0422	4.4363	94.3641	1.64696	19.491		13.8843	0
8378	Thu Mar 23 10:20:44 2017_x000D_	26.0993	23.4205	31.898	0.556725	1	29.0422	4.4363	94.3641	1.64696	19.2109		7.04128	6.57946
8379	Thu Mar 23 10:20:44 2017_x000D_	26.1968	23.207	33.4812	0.584358	1	29.2614	4.44341	94.3641	1.64696	19.0122		9.81104	0
8380	Thu Mar 23 10:20:44 2017_x000D_	26.5051	23.0979	34.4081	0.600535	1	29.2614	4.44341	94.3641	1.64696	18.857		6.93675	0
8381	Thu Mar 23 10:20:44 2017_x000D_	26.7095	22.9898	31.8974	0.556714	1	29.2614	4.44341	94.3641	1.64696	18.7211		6.95422	0
8382	Thu Mar 23 10:20:44 2017_x000D_	26.9144	22.8814	42.6305	0.744043	1	29.2614	4.44341	94.3641	1.64696	18.5868		4.39761	0
8383	Thu Mar 23 10:20:44 2017_x000D_	26.8141	22.9883	51.2891	0.895164	1	29.2614	4.44341	94.3641	1.64696	18.7057		0.0108167	0
8384	Thu Mar 23 10:20:44 2017_x000D_	26.8143	22.988	59.9934	1.04708	1	29.2614	4.44341	87.9152	1.53441	18.7053		6.36308	0
8385	Thu Mar 23 10:20:44 2017_x000D_	26.8209	23.2	68.0669	1.18799	1	29.2614	4.44341	87.9152	1.53441	18.9147		3.16328	0
8386	Thu Mar 23 10:20:44 2017_x000D_	26.8239	23.3054	85.8457	1.49829	1	29.2614	4.44341	87.9152	1.53441	19.0188		3.10824	0
8387	Thu Mar 23 10:20:44 2017_x000D_	26.9275	23.3041	94.6695	1.6523	1	29.2614	4.44341	87.9152	1.53441	19.0045		3.20014	6.65133
8388	Thu Mar 23 10:20:44 2017_x000D_	26.9236	23.1975	112.386	1.96151	1	29.2515	4.6649	81.9462	1.43023	18.6782		3.18204	0
8389	Thu Mar 23 10:20:44 2017_x000D_	26.9198	23.0915	126.952	2.21573	1	29.2515	4.6649	81.9462	1.43023	18.5735		4.51446	0
8390	Thu Mar 23 10:20:44 2017_x000D_	26.8122	22.9863	135.49	2.36475	1	29.2515	4.6649	81.9462	1.43023	18.4831		4.50378	0
8391	Thu Mar 23 10:20:44 2017_x000D_	26.705	22.8812	139.497	2.43468	1	29.2515	4.6649	81.9462	1.43023	18.3934		14.1089	9.41527
8392	Thu Mar 23 10:20:44 2017_x000D_	26.2833	22.673	144.088	2.51481	1	29.4806	4.4504	79.0736	1.38009	18.501		11.5374	0
8393	Thu Mar 23 10:20:44 2017_x000D_	26.0657	22.3559	141.714	2.47337	1	29.4806	4.4504	79.0736	1.38009	18.2282		14.133	0
8394	Thu Mar 23 10:20:44 2017_x000D_	25.6434	22.1471	141.717	2.47343	1	29.4806	4.4504	79.0736	1.38009	18.1079		22.5632	0
8395	Thu Mar 23 10:20:44 2017_x000D_	25.1071	21.6198	137.574	2.40112	1	29.4806	4.4504	79.0736	1.38009	17.7177		13.5493	0
8396	Thu Mar 23 10:20:44 2017_x000D_	24.7851	21.3031	133.426	2.32873	1	29.4806	4.4504	79.0736	1.38009	17.4946		20.5004	6.65463
8397	Thu Mar 23 10:20:45 2017_x000D_	24.3524	20.7742	126.975	2.21613	1	29.4707	4.672	65.736	1.14731	16.8961		9.04353	0
8398	Thu Mar 23 10:20:45 2017_x000D_	24.1374	20.5629	126.976	2.21616	1	29.4707	4.672	65.736	1.14731	16.762		25.0309	0
8399	Thu Mar 23 10:20:45 2017_x000D_	23.5964	19.9277	124.49	2.17276	1	29.4707	4.672	65.736	1.14731	16.3476		11.5924	0
8400	Thu Mar 23 10:20:45 2017_x000D_	23.3776	19.6092	122.857	2.14426	1	29.4707	4.672	65.736	1.14731	16.1321		7.19776	6.57935
8401	Thu Mar 23 10:20:45 2017_x000D_	23.2664	19.3966	125.283	2.1866	1	29.6899	4.679	82.3448	1.43719	16.0583		14.3819	0
8402	Thu Mar 23 10:20:45 2017_x000D_	23.0446	18.9716	120.291	2.09947	1	29.6899	4.679	82.3448	1.43719	15.7619		21.6106	0
8403	Thu Mar 23 10:20:45 2017_x000D_	22.7109	18.3332	122.852	2.14418	1	29.6899	4.679	82.3448	1.43719	15.3344		18.157	0
8404	Thu Mar 23 10:20:45 2017_x000D_	22.2794	17.9088	122.857	2.14426	1	29.6899	4.679	82.3448	1.43719	15.1639		13.2904	6.65477
8405	Thu Mar 23 10:20:45 2017_x000D_	22.161	17.4819	125.276	2.18647	1	29.6799	4.9006	67.2154	1.17313	14.6568		9.08592	0
8406	Thu Mar 23 10:20:45 2017_x000D_	21.9451	17.2695	125.278	2.18651	1	29.6799	4.9006	67.2154	1.17313	14.5882		17.3771	0
8407	Thu Mar 23 10:20:45 2017_x000D_	21.7188	16.7363	126.964	2.21593	1	29.6799	4.9006	67.2154	1.17313	14.264		9.09651	0
8408	Thu Mar 23 10:20:45 2017_x000D_	21.5027	16.5236	126.965	2.21596	1	29.6799	4.9006	67.2154	1.17313	14.2113		16.1388	0
8409	Thu Mar 23 10:20:45 2017_x000D_	21.1747	16.0972	129.296	2.25665	1	29.6799	4.9006	71.4877	1.2477	14.0607		7.22181	0
8410	Thu Mar 23 10:20:45 2017_x000D_	21.0633	15.8838	126.964	2.21594	1	29.6799	4.9006	71.4877	1.2477	13.9598		7.23674	0
8411	Thu Mar 23 10:20:45 2017_x000D_	20.9514	15.6701	129.293	2.25659	1	29.6799	4.9006	71.4877	1.2477	13.8625		18.2248	0
8412	Thu Mar 23 10:20:45 2017_x000D_	20.5185	15.2439	129.295	2.25663	1	29.6799	4.9006	71.4877	1.2477	13.8172		7.13756	0
8413	Thu Mar 23 10:20:45 2017_x000D_	20.3054	15.1381	131.181	2.28953	1	29.6799	4.9006	71.4877	1.2477	13.8812		6.43543	9.29607
8414	Thu Mar 23 10:20:45 2017_x000D_	20.2984	14.9237	131.176	2.28945	1	29.8892	5.1291	72.2385	1.2608	13.7083		18.2503	0
8415	Thu Mar 23 10:20:45 2017_x000D_	19.8649	14.4969	131.177	2.28948	1	29.8892	5.1291	72.2385	1.2608	13.7201		9.12831	0
8416	Thu Mar 23 10:20:45 2017_x000D_	19.6481	14.2834	131.178	2.28949	1	29.8892	5.1291	72.2385	1.2608	13.7361		11.6873	0
8417	Thu Mar 23 10:20:45 2017_x000D_	19.4275	13.9623	129.296	2.25665	1	29.8892	5.1291	72.2385	1.2608	13.6921		7.14962	6.57645
8418	Thu Mar 23 10:20:45 2017_x000D_	19.2141	13.8562	131.18	2.28952	1	30.1083	5.1362	82.3448	1.43719	13.9543		6.44452	0
8419	Thu Mar 23 10:20:46 2017_x000D_	19.207	13.6415	131.175	2.28944	1	30.1083	5.1362	82.3448	1.43719	13.8267		11.6981	0
8420	Thu Mar 23 10:20:46 2017_x000D_	18.9862	13.3201	129.294	2.25661	1	30.1083	5.1362	82.3448	1.43719	13.8086		9.14528	0
8421	Thu Mar 23 10:20:46 2017_x000D_	18.769	13.1062	129.295	2.25663	1	30.1083	5.1362	82.3448	1.43719	13.86		9.14952	13.3004
8422	Thu Mar 23 10:20:46 2017_x000D_	18.5517	12.8922	129.296	2.25665	1	30.0884	5.5791	65.7701	1.1479	13.6593		7.26078	0
8423	Thu Mar 23 10:20:46 2017_x000D_	18.4396	12.6777	126.97	2.21604	1	30.0884	5.5791	65.7701	1.1479	13.6413		13.7339	0
8424	Thu Mar 23 10:20:46 2017_x000D_	18.1133	12.3566	131.174	2.28942	1	30.0884	5.5791	65.7701	1.1479	13.76		6.45661	0
8425	Thu Mar 23 10:20:46 2017_x000D_	18.1061	12.1415	131.169	2.28934	1	30.0884	5.5791	65.7701	1.1479	13.6616		13.7445	0
8426	Thu Mar 23 10:20:46 2017_x000D_	17.7796	11.8201	135.432	2.36373	1	30.0884	5.5791	65.7701	1.1479	13.8006		0	9.29625
8427	Thu Mar 23 10:20:46 2017_x000D_	17.7796	11.8201	135.432	2.36373	1	30.2976	5.8077	73.1105	1.27602	13.887		4.57995	0
8428	Thu Mar 23 10:20:46 2017_x000D_	17.8879	11.9277	148.117	2.58513	1	30.2976	5.8077	73.1105	1.27602	13.8367		3.156	0
8429	Thu Mar 23 10:20:46 2017_x000D_	17.9931	11.9276	154.83	2.70229	1	30.2976	5.8077	73.1105	1.27602	13.7424		16.2049	0
8430	Thu Mar 23 10:20:46 2017_x000D_	18.5227	12.0339	170.588	2.97732	1	30.2976	5.8077	73.1105	1.27602	13.3197		3.15001	9.29183
8431	Thu Mar 23 10:20:46 2017_x000D_	18.6277	12.0337	177.139	3.09165	1	30.5068	6.0361	65.232	1.13851	13.3073		12.63	0
8432	Thu Mar 23 10:20:46 2017_x000D_	19.0487	12.0327	195.4	3.41038	1	30.5068	6.0361	65.232	1.13851	12.9324		4.45017	0
8433	Thu Mar 23 10:20:46 2017_x000D_	19.1506	11.9249	204.96	3.57722	1	30.5068	6.0361	65.232	1.13851	12.7922		11.3106	0
8434	Thu Mar 23 10:20:46 2017_x000D_	19.4594	11.7086	220.202	3.84325	1	30.5068	6.0361	65.232	1.13851	12.4186		3.23542	6.57646
8435	Thu Mar 23 10:20:46 2017_x000D_	19.4562	11.6008	230.943	4.03072	1	30.7259	6.04321	64.878	1.13233	12.5655		3.23551	0
8436	Thu Mar 23 10:20:46 2017_x000D_	19.4529	11.493	237.491	4.145	1	30.7259	6.04321	64.878	1.13233	12.5212		6.98833	0
8437	Thu Mar 23 10:20:46 2017_x000D_	19.2464	11.6008	249.754	4.35903	1	30.7259	6.04321	64.878	1.13233	12.754		3.21781	0
8438	Thu Mar 23 10:20:46 2017_x000D_	19.25	11.708	256.601	4.47854	1	30.7259	6.04321	64.878	1.13233	12.7979		3.21153	14.7605
8439	Thu Mar 23 10:20:46 2017_x000D_	19.2533	11.815	268.944	4.69396	1	30.9251	6.4931	67.2154	1.17313	12.8278		6.44442	0
8440	Thu Mar 23 10:20:47 2017_x000D_	19.2603	12.0297	-85.1723	-1.48654	1	30.9251	6.4931	67.2154	1.17313	12.9121		9.67703	0
8441	Thu Mar 23 10:20:47 2017_x000D_	19.2707	12.3521	-78.9085	-1.37721	1	30.9251	6.4931	67.2154	1.17313	13.0443		13.3654	0
8442	Thu Mar 23 10:20:47 2017_x000D_	19.3898	12.7814	-75.941	-1.32542	1	30.9251	6.4931	67.2154	1.17313	13.138		10.2562	0
8443	Thu Mar 23 10:20:47 2017_x000D_	19.5055	13.1031	-79.3854	-1.38554	1	30.9251	6.4931	67.2154	1.17313	13.1947		12.8919	6.57636
8444	Thu Mar 23 10:20:47 2017_x000D_	19.5196	13.5326	-79.3837	-1.38551	1	31.1442	6.50011	79.0736	1.38009	13.5863		19.6733	0
8445	Thu Mar 23 10:20:47 2017_x000D_	19.6459	14.1761	-82.2613	-1.43573	1	31.1442	6.50011	79.0736	1.38009	13.825		12.8829	0
8446	Thu Mar 23 10:20:47 2017_x000D_	19.66	14.6053	-82.2602	-1.43571	1	31.1442	6.50011	79.0736	1.38009	14.0563		19.3187	0
8447	Thu Mar 23 10:20:47 2017_x000D_	19.6814	15.2489	-88.1166	-1.53793	1	31.1442	6.50011	79.0736	1.38009	14.42		12.8679	13.2971
8448	Thu Mar 23 10:20:47 2017_x000D_	19.6954	15.6776	-88.1166	-1.53793	1	31.1243	6.9429	82.3448	1.43719	14.3845		19.2975	0
8449	Thu Mar 23 10:20:47 2017_x000D_	19.7166	16.3205	-88.1166	-1.53793	1	31.1243	6.9429	82.3448	1.43719	14.7674		12.859	0
8450	Thu Mar 23 10:20:47 2017_x000D_	19.7307	16.7489	-88.1166	-1.53792	1	31.1243	6.9429	82.3448	1.43719	15.0324		19.2794	0
8451	Thu Mar 23 10:20:47 2017_x000D_	19.7518	17.3912	-88.1166	-1.53793	1	31.1243	6.9429	82.3448	1.43719	15.4435		6.42643	9.41322
8452	Thu Mar 23 10:20:47 2017_x000D_	19.7588	17.6053	-88.1166	-1.53793	1	31.3534	6.7285	82.3448	1.43719	15.8978		12.847	0
8453	Thu Mar 23 10:20:47 2017_x000D_	19.7729	18.0333	-88.1166	-1.53793	1	31.3534	6.7285	82.3448	1.43719	16.1835		6.42044	0
8454	Thu Mar 23 10:20:47 2017_x000D_	19.7799	18.2472	-88.1166	-1.53793	1	31.3534	6.7285	82.3448	1.43719	16.3287		19.588	0
8455	Thu Mar 23 10:20:47 2017_x000D_	19.9057	18.8879	-85.1738	-1.48656	1	31.3534	6.7285	82.3448	1.43719	16.7003		6.41744	0
8456	Thu Mar 23 10:20:47 2017_x000D_	19.9127	19.1017	-85.1736	-1.48656	1	31.3534	6.7285	82.3448	1.43719	16.8519		19.417	14.7571
8457	Thu Mar 23 10:20:47 2017_x000D_	19.829	19.7435	-82.2471	-1.43548	1	31.5525	7.17831	79.4957	1.38746	17.185		10.1929	0
8458	Thu Mar 23 10:20:47 2017_x000D_	19.9443	20.0631	-85.3193	-1.4891	1	31.5525	7.17831	79.4957	1.38746	17.3427		19.2403	0
8459	Thu Mar 23 10:20:47 2017_x000D_	19.9653	20.7041	-85.0084	-1.48368	1	31.5525	7.17831	79.4957	1.38746	17.8104		9.60517	0
8460	Thu Mar 23 10:20:47 2017_x000D_	19.9758	21.0241	-85.1712	-1.48652	1	31.5525	7.17831	79.4957	1.38746	18.0479		13.2631	19.9463
8461	Thu Mar 23 10:20:48 2017_x000D_	20.0944	21.45	-82.248	-1.4355	1	31.5225	7.84251	69.401	1.21128	17.7698		6.40244	0
8462	Thu Mar 23 10:20:48 2017_x000D_	20.1014	21.6633	-82.2474	-1.43549	1	31.5225	7.84251	69.401	1.21128	17.9292		19.5368	0
8463	Thu Mar 23 10:20:48 2017_x000D_	20.227	22.3023	-85.1746	-1.48658	1	31.5225	7.84251	69.401	1.21128	18.3487		25.5917	0
8464	Thu Mar 23 10:20:48 2017_x000D_	20.2549	23.1549	-85.1736	-1.48656	1	31.5225	7.84251	69.401	1.21128	19.0113		6.39345	26.5861
8465	Thu Mar 23 10:20:48 2017_x000D_	20.2619	23.3679	-85.1733	-1.48656	1	31.4825	8.72781	69.401	1.21128	18.4454		19.1803	0
8466	Thu Mar 23 10:20:48 2017_x000D_	20.2828	24.0069	-85.1726	-1.48654	1	31.4825	8.72781	69.401	1.21128	18.9442		13.2232	0
8467	Thu Mar 23 10:20:48 2017_x000D_	20.4011	24.4315	-82.2455	-1.43545	1	31.4825	8.72781	69.401	1.21128	19.2199		9.57818	0
8468	Thu Mar 23 10:20:48 2017_x000D_	20.4116	24.7506	-82.5362	-1.44053	1	31.4825	8.72781	69.401	1.21128	19.4755		19.1563	40.4975
8469	Thu Mar 23 10:20:48 2017_x000D_	20.4325	25.3888	-82.5346	-1.4405	1	31.2036	10.0486	69.401	1.21128	18.744		10.1493	0
8470	Thu Mar 23 10:20:48 2017_x000D_	20.5474	25.707	-85.1754	-1.48659	1	31.2036	10.0486	69.401	1.21128	18.9404		6.38146	0
8471	Thu Mar 23 10:20:48 2017_x000D_	20.5544	25.9196	-85.1752	-1.48659	1	31.2036	10.0486	69.401	1.21128	19.1127		19.1382	0
8472	Thu Mar 23 10:20:48 2017_x000D_	20.5752	26.5572	-85.1744	-1.48657	1	31.2036	10.0486	69.401	1.21128	19.6341		12.7538	0
8473	Thu Mar 23 10:20:48 2017_x000D_	20.5891	26.9821	-85.1738	-1.48656	1	31.2036	10.0486	69.401	1.21128	19.9853		12.7508	13.2886
8474	Thu Mar 23 10:20:48 2017_x000D_	20.603	27.4069	-85.1733	-1.48655	1	31.1836	10.4911	69.401	1.21128	19.9523		9.5541	0
8475	Thu Mar 23 10:20:48 2017_x000D_	20.6134	27.7252	-85.3203	-1.48912	1	31.1836	10.4911	69.401	1.21128	20.2174		16.2949	0
8476	Thu Mar 23 10:20:48 2017_x000D_	20.7349	28.2546	-82.2409	-1.43537	1	31.1836	10.4911	69.401	1.21128	20.6087		6.36936	0
8477	Thu Mar 23 10:20:48 2017_x000D_	20.7418	28.4668	-82.2403	-1.43536	1	31.1836	10.4911	69.401	1.21128	20.7884		6.36637	13.2884
8478	Thu Mar 23 10:20:48 2017_x000D_	20.7487	28.6789	-82.2398	-1.43535	1	31.1637	10.9336	98.9261	1.72659	20.5759		12.7328	0
8479	Thu Mar 23 10:20:48 2017_x000D_	20.7626	29.1031	-82.2387	-1.43534	1	31.1637	10.9336	98.9261	1.72659	20.9359		7.15261	0
8480	Thu Mar 23 10:20:48 2017_x000D_	20.8738	29.314	-85.1759	-1.4866	1	31.1637	10.9336	98.9261	1.72659	21.0647		6.36337	0
8481	Thu Mar 23 10:20:48 2017_x000D_	20.8807	29.526	-85.1757	-1.4866	1	31.1637	10.9336	98.9261	1.72659	21.2466		6.36037	41.7977
8482	Thu Mar 23 10:20:48 2017_x000D_	20.8876	29.7379	-85.1754	-1.48659	1	31.5417	12.2746	70.1022	1.22351	20.4567		7.0306	0
8483	Thu Mar 23 10:20:49 2017_x000D_	20.7903	29.9511	-82.2365	-1.4353	1	31.5417	12.2746	70.1022	1.22351	20.6894		6.36037	0
8484	Thu Mar 23 10:20:49 2017_x000D_	20.7972	30.163	-82.236	-1.43529	1	31.5417	12.2746	70.1022	1.22351	20.8672		7.12704	0
8485	Thu Mar 23 10:20:49 2017_x000D_	20.9079	30.3732	-73.701	-1.28633	1	31.5417	12.2746	70.1022	1.22351	20.9914		3.14721	0
8486	Thu Mar 23 10:20:49 2017_x000D_	20.803	30.3744	-58.3723	-1.01879	1	31.5417	12.2746	70.1022	1.22351	21.0457		4.50432	53.0869
8487	Thu Mar 23 10:20:49 2017_x000D_	20.6949	30.2702	-46.246	-0.807144	1	32.3476	13.85	65.232	1.13851	20.1348		3.12942	0
8488	Thu Mar 23 10:20:49 2017_x000D_	20.5906	30.2719	-39.8462	-0.695447	1	32.3476	13.85	65.232	1.13851	20.1967		4.49376	0
8489	Thu Mar 23 10:20:49 2017_x000D_	20.4827	30.168	-21.8053	-0.380575	1	32.3476	13.85	65.232	1.13851	20.1756		6.97201	0
8490	Thu Mar 23 10:20:49 2017_x000D_	20.2775	30.2771	-11.2815	-0.196899	1	32.3476	13.85	65.232	1.13851	20.3847		3.13507	29.4637
8491	Thu Mar 23 10:20:49 2017_x000D_	20.382	30.2764	6.56948	0.114659	1	32.7453	14.748	59.3462	1.03579	19.849		3.14417	0
8492	Thu Mar 23 10:20:49 2017_x000D_	20.4868	30.2753	18.6608	0.325692	1	32.7453	14.748	59.3462	1.03579	19.783		3.15028	0
8493	Thu Mar 23 10:20:49 2017_x000D_	20.5918	30.2739	33.5176	0.584992	1	32.7453	14.748	59.3462	1.03579	19.717		3.13228	0
8494	Thu Mar 23 10:20:49 2017_x000D_	20.6962	30.2725	40.3344	0.703968	1	32.7453	14.748	59.3462	1.03579	19.6517		3.18445	42.0394
8495	Thu Mar 23 10:20:49 2017_x000D_	20.693	30.1664	46.8098	0.816985	1	33.5706	15.8805	81.3632	1.42006	19.2333		6.96248	0
8496	Thu Mar 23 10:20:49 2017_x000D_	20.898	30.0576	48.9714	0.854712	1	33.5706	15.8805	81.3632	1.42006	19.0154		22.6063	0
8497	Thu Mar 23 10:20:49 2017_x000D_	21.294	29.4165	48.971	0.854705	1	33.5706	15.8805	81.3632	1.42006	18.274		11.221	0
8498	Thu Mar 23 10:20:49 2017_x000D_	21.5995	29.2007	46.8098	0.816985	1	33.5706	15.8805	81.3632	1.42006	17.9091		24.4149	23.6967
8499	Thu Mar 23 10:20:49 2017_x000D_	22.0994	28.5585	40.3309	0.703906	1	33.9782	16.5571	57.8853	1.01029	16.8861		13.2374	0
8500	Thu Mar 23 10:20:49 2017_x000D_	22.4013	28.2367	36.0767	0.629658	1	33.9782	16.5571	57.8853	1.01029	16.445		25.0618	0
8501	Thu Mar 23 10:20:49 2017_x000D_	23.1159	27.804	29.2894	0.511197	1	33.9782	16.5571	57.8853	1.01029	15.6359		11.2101	0
8502	Thu Mar 23 10:20:49 2017_x000D_	23.4211	27.5884	27.9196	0.487288	1	33.9782	16.5571	57.8853	1.01029	15.269		20.8402	0
8503	Thu Mar 23 10:20:49 2017_x000D_	24.0349	27.2631	25.2434	0.44058	1	33.9782	16.5571	57.8853	1.01029	14.6112		13.8899	85.6756
8504	Thu Mar 23 10:20:50 2017_x000D_	24.444	27.0463	25.243	0.440573	1	35.3989	19.0345	59.3462	1.03579	13.572		12.805	0
8505	Thu Mar 23 10:20:50 2017_x000D_	24.8562	26.9355	22.4545	0.391905	1	35.3989	19.0345	59.3462	1.03579	13.1748		22.407	0
8506	Thu Mar 23 10:20:50 2017_x000D_	25.4662	26.5045	22.4513	0.39185	1	35.3989	19.0345	59.3462	1.03579	12.4282		12.4568	0
8507	Thu Mar 23 10:20:50 2017_x000D_	25.8814	26.4999	22.4543	0.391902	1	35.3989	19.0345	59.3462	1.03579	12.0961		8.81641	71.0077
8508	Thu Mar 23 10:20:50 2017_x000D_	26.0825	26.2856	22.452	0.391861	1	36.6202	21.062	70.6649	1.23334	11.7613		19.6111	0
8509	Thu Mar 23 10:20:50 2017_x000D_	26.6985	26.0668	22.4526	0.391872	1	36.6202	21.062	70.6649	1.23334	11.1125		9.80739	0
8510	Thu Mar 23 10:20:50 2017_x000D_	27.0066	25.9575	26.5198	0.462859	1	36.6202	21.062	70.6649	1.23334	10.7883		13.8683	0
8511	Thu Mar 23 10:20:50 2017_x000D_	27.4151	25.7411	31.9352	0.557374	1	36.6202	21.062	70.6649	1.23334	10.3261		8.80793	41.9637
8512	Thu Mar 23 10:20:50 2017_x000D_	27.616	25.527	31.9341	0.557355	1	37.4441	22.1924	85.8052	1.49758	10.3784		13.8563	0
8513	Thu Mar 23 10:20:50 2017_x000D_	28.0241	25.3107	31.9346	0.557363	1	37.4441	22.1924	85.8052	1.49758	9.92271		16.6818	0
8514	Thu Mar 23 10:20:50 2017_x000D_	28.5359	25.0933	33.5185	0.585008	1	37.4441	22.1924	85.8052	1.49758	9.36863		11.1753	0
8515	Thu Mar 23 10:20:50 2017_x000D_	28.8401	24.8783	31.9355	0.557379	1	37.4441	22.1924	85.8052	1.49758	9.01348		15.5194	0
8516	Thu Mar 23 10:20:50 2017_x000D_	29.2449	24.5562	34.4424	0.601133	1	37.4441	22.1924	85.8052	1.49758	8.53314		9.78559	35.4461
8517	Thu Mar 23 10:20:50 2017_x000D_	29.5523	24.4471	33.5188	0.585013	1	37.8307	23.3089	60.0094	1.04736	8.35628		19.8721	0
8518	Thu Mar 23 10:20:50 2017_x000D_	30.0571	24.0182	31.9343	0.557358	1	37.8307	23.3089	60.0094	1.04736	7.80589		6.91803	0
8519	Thu Mar 23 10:20:50 2017_x000D_	30.2609	23.9103	34.4429	0.601143	1	37.8307	23.3089	60.0094	1.04736	7.59365		20.7516	0
8520	Thu Mar 23 10:20:50 2017_x000D_	30.8721	23.5864	31.9352	0.557374	1	37.8307	23.3089	60.0094	1.04736	6.96413		0	44.0729
8521	Thu Mar 23 10:20:50 2017_x000D_	30.8721	23.5864	31.9352	0.557374	1	38.4255	24.6522	82.3448	1.43719	7.62822		22.3331	0
8522	Thu Mar 23 10:20:50 2017_x000D_	31.48	23.1567	31.9345	0.557363	1	38.4255	24.6522	82.3448	1.43719	7.10468		11.1669	0
8523	Thu Mar 23 10:20:50 2017_x000D_	31.784	22.9419	33.5185	0.585008	1	38.4255	24.6522	82.3448	1.43719	6.85818		19.851	0
8524	Thu Mar 23 10:20:50 2017_x000D_	32.2883	22.5135	31.9329	0.557334	1	38.4255	24.6522	82.3448	1.43719	6.49917		13.8173	18.4983
8525	Thu Mar 23 10:20:51 2017_x000D_	32.6953	22.2979	31.9334	0.557342	1	38.8422	25.1067	66.9375	1.16828	6.75823		16.6282	0
8526	Thu Mar 23 10:20:51 2017_x000D_	33.2055	22.0813	33.5194	0.585024	1	38.8422	25.1067	66.9375	1.16828	6.3973		11.147	0
8527	Thu Mar 23 10:20:51 2017_x000D_	33.5089	21.8668	31.9343	0.557358	1	38.8422	25.1067	66.9375	1.16828	6.24028		15.4805	0
8528	Thu Mar 23 10:20:51 2017_x000D_	33.9126	21.5454	29.2867	0.51115	1	38.8422	25.1067	66.9375	1.16828	6.08143		13.8039	0
8529	Thu Mar 23 10:20:51 2017_x000D_	34.3192	21.33	29.2869	0.511153	1	38.8422	25.1067	66.9375	1.16828	5.89245		6.90322	14.6856
8530	Thu Mar 23 10:20:51 2017_x000D_	34.5226	21.2224	31.9341	0.557355	1	39.0404	25.5543	73.7482	1.28715	6.25906		22.2898	0
8531	Thu Mar 23 10:20:51 2017_x000D_	35.1293	20.7935	31.9335	0.557345	1	39.0404	25.5543	73.7482	1.28715	6.16132		12.7006	0
8532	Thu Mar 23 10:20:51 2017_x000D_	35.5383	20.6842	29.2874	0.511161	1	39.0404	25.5543	73.7482	1.28715	5.99855		19.8187	0
8533	Thu Mar 23 10:20:51 2017_x000D_	36.0417	20.2564	27.9103	0.487126	1	39.0404	25.5543	73.7482	1.28715	6.08769		9.74182	60.3184
8534	Thu Mar 23 10:20:51 2017_x000D_	36.3478	20.148	31.9349	0.557368	1	40.2799	27.1374	5.93763	0.103631	8.01955		9.7295	0
8535	Thu Mar 23 10:20:51 2017_x000D_	36.6535	20.0397	27.9118	0.487153	1	40.2799	27.1374	5.93763	0.103631	7.97045		22.264	0
8536	Thu Mar 23 10:20:51 2017_x000D_	37.2595	19.6113	27.9103	0.487126	1	40.2799	27.1374	5.93763	0.103631	8.10956		9.73416	0
8537	Thu Mar 23 10:20:51 2017_x000D_	37.5654	19.5031	31.9362	0.557392	1	40.2799	27.1374	5.93763	0.103631	8.10253		8.7762	76.4049
8538	Thu Mar 23 10:20:51 2017_x000D_	37.7655	19.2897	31.9352	0.557374	1	42.6409	28.0924	9.93832	0.173456	10.0627		19.4475	0
8539	Thu Mar 23 10:20:51 2017_x000D_	38.3766	19.0734	31.9371	0.557408	1	42.6409	28.0924	9.93832	0.173456	9.9763		8.77196	0
8540	Thu Mar 23 10:20:51 2017_x000D_	38.5766	18.8601	31.9361	0.557389	1	42.6409	28.0924	9.93832	0.173456	10.0873		15.4397	0
8541	Thu Mar 23 10:20:51 2017_x000D_	38.9792	18.5395	29.2844	0.51111	1	42.6409	28.0924	9.93832	0.173456	10.2306		6.8845	26.9304
8542	Thu Mar 23 10:20:51 2017_x000D_	39.182	18.4321	31.9355	0.557379	1	43.5039	28.3395	350.464	6.11675	10.809		13.7556	0
8543	Thu Mar 23 10:20:51 2017_x000D_	39.5872	18.2175	31.9359	0.557387	1	43.5039	28.3395	350.464	6.11675	10.8534		6.87779	0
8544	Thu Mar 23 10:20:51 2017_x000D_	39.7898	18.1102	29.2848	0.511116	1	43.5039	28.3395	350.464	6.11675	10.8827		11.1079	0
8545	Thu Mar 23 10:20:51 2017_x000D_	40.0921	17.8964	27.9072	0.487072	1	43.5039	28.3395	350.464	6.11675	10.9863		3.08409	0
8546	Thu Mar 23 10:20:51 2017_x000D_	40.1949	17.8956	29.285	0.511119	1	43.5039	28.3395	350.464	6.11675	10.9556		3.07205	33.5163
8547	Thu Mar 23 10:20:52 2017_x000D_	40.2973	17.895	27.9087	0.487099	1	44.6054	28.1528	0	0	11.1257		8.76361	0
8548	Thu Mar 23 10:20:52 2017_x000D_	40.497	17.6818	22.4045	0.391031	1	44.6054	28.1528	0	0	11.2481		16.5262	0
8549	Thu Mar 23 10:20:52 2017_x000D_	41.0041	17.4666	15.6544	0.27322	1	44.6054	28.1528	0	0	11.2767		4.38656	0
8550	Thu Mar 23 10:20:52 2017_x000D_	40.9037	17.5729	6.28894	0.109763	1	44.6054	28.1528	0	0	11.2088		4.47599	20.6352
8551	Thu Mar 23 10:20:52 2017_x000D_	40.7984	17.4672	-8.85366	-0.154525	1	45.2499	28.3931	4.6105	0.0804683	11.7979		0.0201246	0
8552	Thu Mar 23 10:20:52 2017_x000D_	40.7981	17.4666	-20.318	-0.354616	1	45.2499	28.3931	4.6105	0.0804683	11.7986		3.19862	0
8553	Thu Mar 23 10:20:52 2017_x000D_	40.796	17.36	-38.7647	-0.676572	1	45.2499	28.3931	4.6105	0.0804683	11.8982		4.45054	0
8554	Thu Mar 23 10:20:52 2017_x000D_	40.9011	17.4647	-46.9467	-0.819374	1	45.2499	28.3931	4.6105	0.0804683	11.7619		4.47388	71.0278
8555	Thu Mar 23 10:20:52 2017_x000D_	41.0068	17.5699	-55.2547	-0.964376	1	47.4732	27.5792	325.628	5.68327	11.9164		7.12053	0
8556	Thu Mar 23 10:20:52 2017_x000D_	41.1153	17.781	-70.7999	-1.23569	1	47.4732	27.5792	325.628	5.68327	11.6802		4.45902	0
8557	Thu Mar 23 10:20:52 2017_x000D_	41.2205	17.886	-74.3602	-1.29783	1	47.4732	27.5792	325.628	5.68327	11.5349		9.53118	0
8558	Thu Mar 23 10:20:52 2017_x000D_	41.2287	18.2036	-85.822	-1.49788	1	47.4732	27.5792	325.628	5.68327	11.2648		9.52795	0
8559	Thu Mar 23 10:20:52 2017_x000D_	41.2366	18.5211	-85.6762	-1.49533	1	47.4732	27.5792	325.628	5.68327	10.9975		25.3817	66.2322
8560	Thu Mar 23 10:20:52 2017_x000D_	41.2574	19.3669	-85.6752	-1.49531	1	49.2807	26.3115	335.232	5.8509	10.6114		12.6818	0
8561	Thu Mar 23 10:20:52 2017_x000D_	41.2678	19.7895	-85.6747	-1.49531	1	49.2807	26.3115	335.232	5.8509	10.3317		13.0913	0
8562	Thu Mar 23 10:20:52 2017_x000D_	41.3804	20.2111	-82.7797	-1.44478	1	49.2807	26.3115	335.232	5.8509	9.98146		25.5786	0
8563	Thu Mar 23 10:20:52 2017_x000D_	41.5034	21.0548	-79.9163	-1.3948	1	49.2807	26.3115	335.232	5.8509	9.38719		9.49481	18.7675
8564	Thu Mar 23 10:20:52 2017_x000D_	41.5111	21.3712	-80.342	-1.40223	1	49.7378	25.8844	320.959	5.60179	9.38337		10.0266	0
8565	Thu Mar 23 10:20:52 2017_x000D_	41.6211	21.6868	-77.0994	-1.34564	1	49.7378	25.8844	320.959	5.60179	9.13787		20.0361	0
8566	Thu Mar 23 10:20:52 2017_x000D_	41.8408	22.3175	-71.6546	-1.25061	1	49.7378	25.8844	320.959	5.60179	8.66518		6.32585	0
8567	Thu Mar 23 10:20:52 2017_x000D_	41.8459	22.5283	-71.6528	-1.25058	1	49.7378	25.8844	320.959	5.60179	8.57587		20.0171	33.1207
8568	Thu Mar 23 10:20:53 2017_x000D_	42.0654	23.1584	-66.5167	-1.16094	1	50.6417	25.2505	327.318	5.71278	8.82779		10.0163	0
8569	Thu Mar 23 10:20:53 2017_x000D_	42.1755	23.4736	-68.049	-1.18768	1	50.6417	25.2505	327.318	5.71278	8.65066		21.1787	0
8570	Thu Mar 23 10:20:53 2017_x000D_	42.497	24.1021	-65.4232	-1.14185	1	50.6417	25.2505	327.318	5.71278	8.22526		7.06406	0
8571	Thu Mar 23 10:20:53 2017_x000D_	42.6043	24.3117	-68.0516	-1.18773	1	50.6417	25.2505	327.318	5.71278	8.09204		13.0295	0
8572	Thu Mar 23 10:20:53 2017_x000D_	42.7164	24.7313	-65.4212	-1.14181	1	50.6417	25.2505	327.318	5.71278	7.94229		21.156	28.1534
8573	Thu Mar 23 10:20:53 2017_x000D_	43.0378	25.359	-68.052	-1.18773	1	51.3274	24.6098	289.898	5.05967	8.32339		6.30778	0
8574	Thu Mar 23 10:20:53 2017_x000D_	43.0428	25.5692	-68.0497	-1.18769	1	51.3274	24.6098	289.898	5.05967	8.33997		22.9692	0
8575	Thu Mar 23 10:20:53 2017_x000D_	43.2643	26.3021	-69.042	-1.20501	1	51.3274	24.6098	289.898	5.05967	8.23878		8.83533	0
8576	Thu Mar 23 10:20:53 2017_x000D_	43.4731	26.5098	-69.0457	-1.20507	1	51.3274	24.6098	289.898	5.05967	8.08084		13.0063	50.6107
8577	Thu Mar 23 10:20:53 2017_x000D_	43.5852	26.9286	-71.6607	-1.25072	1	52.0549	23.0877	277.25	4.83893	9.29991		16.9628	0
8578	Thu Mar 23 10:20:53 2017_x000D_	43.8013	27.4511	-70.7805	-1.23535	1	52.0549	23.0877	277.25	4.83893	9.33601		12.985	0
8579	Thu Mar 23 10:20:53 2017_x000D_	43.9129	27.8693	-68.048	-1.18766	1	52.0549	23.0877	277.25	4.83893	9.44224		19.9053	0
8580	Thu Mar 23 10:20:53 2017_x000D_	44.1314	28.4958	-68.0471	-1.18765	1	52.0549	23.0877	277.25	4.83893	9.5932		7.02518	13.2387
8581	Thu Mar 23 10:20:53 2017_x000D_	44.2382	28.7042	-70.7804	-1.23535	1	52.0757	22.6469	282.887	4.93731	9.90542		12.9661	0
8582	Thu Mar 23 10:20:53 2017_x000D_	44.3496	29.1218	-68.0461	-1.18763	1	52.0757	22.6469	282.887	4.93731	10.0805		16.9071	0
8583	Thu Mar 23 10:20:53 2017_x000D_	44.5652	29.6425	-69.0426	-1.20502	1	52.0757	22.6469	282.887	4.93731	10.2638		9.94506	0
8584	Thu Mar 23 10:20:53 2017_x000D_	44.6744	29.9555	-70.7805	-1.23535	1	52.0757	22.6469	282.887	4.93731	10.4017		16.8921	40.3635
8585	Thu Mar 23 10:20:53 2017_x000D_	44.8899	30.4757	-71.6643	-1.25078	1	52.3566	21.3311	276.589	4.82738	11.8057		11.2695	0
8586	Thu Mar 23 10:20:53 2017_x000D_	45.1003	30.7869	-70.7843	-1.23542	1	52.3566	21.3311	276.589	4.82738	11.9191		19.0909	0
8587	Thu Mar 23 10:20:53 2017_x000D_	45.2163	31.4126	-68.0444	-1.1876	1	52.3566	21.3311	276.589	4.82738	12.354		9.91094	0
8588	Thu Mar 23 10:20:53 2017_x000D_	45.3252	31.7245	-71.665	-1.25079	1	52.3566	21.3311	276.589	4.82738	12.5484		9.91364	0
8589	Thu Mar 23 10:20:53 2017_x000D_	45.4338	32.0366	-68.0434	-1.18758	1	52.3566	21.3311	276.589	4.82738	12.7488		16.8503	14.6786
8590	Thu Mar 23 10:20:54 2017_x000D_	45.6488	32.5555	-69.0416	-1.205	1	52.1592	20.8834	264.604	4.61821	13.365		9.91278	0
8591	Thu Mar 23 10:20:54 2017_x000D_	45.7576	32.8675	-70.7824	-1.23539	1	52.1592	20.8834	264.604	4.61821	13.5867		9.38642	0
8592	Thu Mar 23 10:20:54 2017_x000D_	45.7647	33.1803	-71.6638	-1.25077	1	52.1592	20.8834	264.604	4.61821	13.8601		16.8425	0
8593	Thu Mar 23 10:20:54 2017_x000D_	45.9795	33.699	-70.7804	-1.23535	1	52.1592	20.8834	264.604	4.61821	14.2277		11.2172	52.4025
8594	Thu Mar 23 10:20:54 2017_x000D_	46.1893	34.0085	-71.6681	-1.25084	1	50.4133	20.8289	255.73	4.46333	13.8399		12.8911	0
8595	Thu Mar 23 10:20:54 2017_x000D_	46.3	34.4237	-69.0398	-1.20497	1	50.4133	20.8289	255.73	4.46333	14.2034		6.97692	0
8596	Thu Mar 23 10:20:54 2017_x000D_	46.4062	34.6306	-71.6684	-1.25085	1	50.4133	20.8289	255.73	4.46333	14.3716		15.9429	0
8597	Thu Mar 23 10:20:54 2017_x000D_	46.5191	35.1499	-68.0385	-1.1875	1	50.4133	20.8289	255.73	4.46333	14.841		0	19.6565
8598	Thu Mar 23 10:20:54 2017_x000D_	46.5191	35.1499	-68.0385	-1.1875	1	49.7584	20.8085	218.534	3.81414	14.7027		9.873	0
8599	Thu Mar 23 10:20:54 2017_x000D_	46.6276	35.4606	-71.6668	-1.25082	1	49.7584	20.8085	218.534	3.81414	14.9829		12.8803	0
8600	Thu Mar 23 10:20:54 2017_x000D_	46.7384	35.8754	-74.3736	-1.29806	1	49.7584	20.8085	218.534	3.81414	15.3666		0	0
8601	Thu Mar 23 10:20:54 2017_x000D_	46.7384	35.8754	-74.3736	-1.29806	1	49.7584	20.8085	218.534	3.81414	15.3666		16.7811	0
8602	Thu Mar 23 10:20:54 2017_x000D_	46.9522	36.3923	-68.0365	-1.18746	1	49.7584	20.8085	218.534	3.81414	15.8344		9.35922	23.8748
8603	Thu Mar 23 10:20:54 2017_x000D_	46.959	36.7042	-61.5357	-1.074	1	49.0828	21.2291	172.129	3.00422	15.6202		6.83309	0
8604	Thu Mar 23 10:20:54 2017_x000D_	47.1633	36.8049	-55.0481	-0.960771	1	49.0828	21.2291	172.129	3.00422	15.6936		9.36491	0
8605	Thu Mar 23 10:20:54 2017_x000D_	47.1696	37.117	-40.5942	-0.708502	1	49.0828	21.2291	172.129	3.00422	16.0027		6.05776	0
8606	Thu Mar 23 10:20:54 2017_x000D_	47.3715	37.1138	-32.5736	-0.568516	1	49.0828	21.2291	172.129	3.00422	15.9766		4.37207	9.39011
8607	Thu Mar 23 10:20:54 2017_x000D_	47.4749	37.2165	-23.5372	-0.410802	1	48.8541	21.4428	173.274	3.0242	15.8339		8.73355	0
8608	Thu Mar 23 10:20:54 2017_x000D_	47.6816	37.4215	-10.6334	-0.185588	1	48.8541	21.4428	173.274	3.0242	16.0217		4.34003	0
8609	Thu Mar 23 10:20:54 2017_x000D_	47.7808	37.3162	-2.12493	-0.037087	1	48.8541	21.4428	173.274	3.0242	15.9096		9.63229	0
8610	Thu Mar 23 10:20:54 2017_x000D_	48.0862	37.4153	6.85039	0.119562	1	48.8541	21.4428	173.274	3.0242	15.9909		6.79961	14.7741
8611	Thu Mar 23 10:20:55 2017_x000D_	48.2859	37.3081	9.75009	0.170171	1	48.4072	21.6497	168.986	2.94936	15.6589		24.4178	0
8612	Thu Mar 23 10:20:55 2017_x000D_	49.0913	37.1906	12.6104	0.220092	1	48.4072	21.6497	168.986	2.94936	15.5559		12.4858	0
8613	Thu Mar 23 10:20:55 2017_x000D_	49.4925	37.0799	9.74955	0.170162	1	48.4072	21.6497	168.986	2.94936	15.4683		12.1037	0
8614	Thu Mar 23 10:20:55 2017_x000D_	49.8959	37.0731	9.75111	0.170189	1	48.4072	21.6497	168.986	2.94936	15.4951		12.4771	0
8615	Thu Mar 23 10:20:55 2017_x000D_	50.2968	36.9624	6.84529	0.119473	1	48.4072	21.6497	168.986	2.94936	15.4288		18.1316	6.62235
8616	Thu Mar 23 10:20:55 2017_x000D_	50.9011	36.9521	0.96286	0.0168051	1	48.3968	21.8702	135	2.35619	15.2884		12.0857	0
8617	Thu Mar 23 10:20:55 2017_x000D_	51.3039	36.9453	0.962883	0.0168055	1	48.3968	21.8702	135	2.35619	15.3528		24.3427	0
8618	Thu Mar 23 10:20:55 2017_x000D_	52.1068	36.828	-1.99014	-0.0347345	1	48.3968	21.8702	135	2.35619	15.411		12.0707	0
8619	Thu Mar 23 10:20:55 2017_x000D_	52.5091	36.8212	-1.99077	-0.0347455	1	48.3968	21.8702	135	2.35619	15.5062		18.3709	14.8689
8620	Thu Mar 23 10:20:55 2017_x000D_	53.1143	36.9146	-4.92336	-0.0859289	1	48.1578	22.3044	124.889	2.17972	15.4281		12.0557	0
8621	Thu Mar 23 10:20:55 2017_x000D_	53.5161	36.9079	-4.92469	-0.085952	1	48.1578	22.3044	124.889	2.17972	15.5555		24.3131	0
8622	Thu Mar 23 10:20:55 2017_x000D_	54.3215	36.9981	-1.98726	-0.0346843	1	48.1578	22.3044	124.889	2.17972	15.9341		9.0373	0
8623	Thu Mar 23 10:20:55 2017_x000D_	54.6227	36.993	-2.14288	-0.0374004	1	48.1578	22.3044	124.889	2.17972	16.0484		9.0223	14.8663
8624	Thu Mar 23 10:20:55 2017_x000D_	54.9234	36.9879	-1.98816	-0.0346999	1	47.9188	22.7385	109.898	1.91808	15.878		18.3269	0
8625	Thu Mar 23 10:20:55 2017_x000D_	55.5271	37.0814	0.969118	0.0169143	1	47.9188	22.7385	109.898	1.91808	16.2359		12.0257	0
8626	Thu Mar 23 10:20:55 2017_x000D_	55.9279	37.0746	0.969088	0.0169138	1	47.9188	22.7385	109.898	1.91808	16.4216		18.2927	0
8627	Thu Mar 23 10:20:55 2017_x000D_	56.527	36.9611	3.92338	0.0684759	1	47.9188	22.7385	109.898	1.91808	16.6248		6.00687	0
8628	Thu Mar 23 10:20:55 2017_x000D_	56.7272	36.9577	3.92364	0.0684805	1	47.9188	22.7385	109.898	1.91808	16.7264		12.0137	9.38792
8629	Thu Mar 23 10:20:55 2017_x000D_	57.1276	36.951	3.92427	0.0684914	1	47.6902	22.9522	116.037	2.02522	16.8829		18.0086	0
8630	Thu Mar 23 10:20:55 2017_x000D_	57.7278	36.9408	3.92515	0.0685069	1	47.6902	22.9522	116.037	2.02522	17.2173		8.99225	0
8631	Thu Mar 23 10:20:55 2017_x000D_	58.0275	36.9358	3.7849	0.0660589	1	47.6902	22.9522	116.037	2.02522	17.3897		9.0043	0
8632	Thu Mar 23 10:20:56 2017_x000D_	58.3276	36.9307	3.92604	0.0685223	1	47.6902	22.9522	116.037	2.02522	17.5657		20.9759	6.61922
8633	Thu Mar 23 10:20:56 2017_x000D_	59.0267	36.919	3.78628	0.0660831	1	47.6799	23.1726	108.512	1.8939	17.8245		9.51208	0
8634	Thu Mar 23 10:20:56 2017_x000D_	59.3247	36.8107	6.87075	0.119917	1	47.6799	23.1726	108.512	1.8939	17.9332		17.9666	0
8635	Thu Mar 23 10:20:56 2017_x000D_	59.9235	36.8006	6.87247	0.119947	1	47.6799	23.1726	108.512	1.8939	18.3202		12.3645	0
8636	Thu Mar 23 10:20:56 2017_x000D_	60.3207	36.6906	3.92311	0.0684711	1	47.6799	23.1726	108.512	1.8939	18.5075		17.9485	0
8637	Thu Mar 23 10:20:56 2017_x000D_	60.9189	36.6806	3.92393	0.0684854	1	47.6799	23.1726	121.476	2.12015	18.9139		8.96525	0
8638	Thu Mar 23 10:20:56 2017_x000D_	61.2177	36.6756	3.78347	0.0660339	1	47.6799	23.1726	121.476	2.12015	19.1207		20.9279	0
8639	Thu Mar 23 10:20:56 2017_x000D_	61.9152	36.6639	3.92547	0.0685124	1	47.6799	23.1726	121.476	2.12015	19.6127		9.47261	0
8640	Thu Mar 23 10:20:56 2017_x000D_	62.2118	36.5556	0.956694	0.0166975	1	47.6799	23.1726	121.476	2.12015	19.7555		9.48794	0
8641	Thu Mar 23 10:20:56 2017_x000D_	62.5124	36.6539	3.92635	0.0685277	1	47.6799	23.1726	121.476	2.12015	20.0437		6.72505	0
8642	Thu Mar 23 10:20:56 2017_x000D_	62.7096	36.5473	0.956673	0.0166971	1	47.6799	23.1726	121.476	2.12015	20.119		17.9065	0
8643	Thu Mar 23 10:20:56 2017_x000D_	63.3064	36.5373	0.956722	0.0166979	1	47.6799	23.1726	121.476	2.12015	20.5622		8.94426	0
8644	Thu Mar 23 10:20:56 2017_x000D_	63.6045	36.5323	0.956678	0.0166972	1	47.6799	23.1726	121.476	2.12015	20.7864		14.9121	0
8645	Thu Mar 23 10:20:56 2017_x000D_	64.1015	36.524	0.956751	0.0166985	1	47.6799	23.1726	121.476	2.12015	21.1643		5.96182	6.55208
8646	Thu Mar 23 10:20:56 2017_x000D_	64.3002	36.5207	0.956729	0.0166981	1	47.4616	23.1659	115.536	2.01649	21.4916		11.9176	0
8647	Thu Mar 23 10:20:56 2017_x000D_	64.6974	36.5141	0.956742	0.0166983	1	47.4616	23.1659	115.536	2.01649	21.8002		5.95882	0
8648	Thu Mar 23 10:20:56 2017_x000D_	64.896	36.5108	0.956722	0.016698	1	47.4616	23.1659	115.536	2.01649	21.9555		2.97044	0
8649	Thu Mar 23 10:20:56 2017_x000D_	64.995	36.5091	0.956764	0.0166987	1	47.4616	23.1659	115.536	2.01649	22.0332		11.9116	6.61936
8650	Thu Mar 23 10:20:56 2017_x000D_	65.392	36.5025	0.956691	0.0166974	1	47.4512	23.3863	108.629	1.89593	22.224		5.94698	0
8651	Thu Mar 23 10:20:56 2017_x000D_	65.5902	36.4989	-4.69074	-0.0818689	1	47.4512	23.3863	108.629	1.89593	22.3822		8.92353	0
8652	Thu Mar 23 10:20:56 2017_x000D_	65.8876	36.4934	-16.3528	-0.285411	1	47.4512	23.3863	108.629	1.89593	22.6207		0.0108167	0
8653	Thu Mar 23 10:20:56 2017_x000D_	65.8879	36.4932	-23.8311	-0.415932	1	47.4512	23.3863	108.629	1.89593	22.6208		4.29583	6.61922
8654	Thu Mar 23 10:20:57 2017_x000D_	65.7875	36.3911	-41.0666	-0.716747	1	47.4409	23.6067	116.909	2.04044	22.3615		3.10228	0
8655	Thu Mar 23 10:20:57 2017_x000D_	65.7861	36.2877	-51.0561	-0.891097	1	47.4409	23.6067	116.909	2.04044	22.3014		4.29992	0
8656	Thu Mar 23 10:20:57 2017_x000D_	65.8874	36.3891	-59.579	-1.03985	1	47.4409	23.6067	116.909	2.04044	22.4424		3.08709	0
8657	Thu Mar 23 10:20:57 2017_x000D_	65.8866	36.2862	-78.2263	-1.36531	1	47.4409	23.6067	116.909	2.04044	22.3833		2.9853	0
8658	Thu Mar 23 10:20:57 2017_x000D_	65.9861	36.2848	-86.3763	-1.50755	1	47.4409	23.6067	116.909	2.04044	22.4646		6.18679	9.23894
8659	Thu Mar 23 10:20:57 2017_x000D_	65.9894	36.491	268.11	4.67941	1	47.6488	23.8339	78.9857	1.37856	22.2841		4.30318	0
8660	Thu Mar 23 10:20:57 2017_x000D_	65.892	36.5963	253.96	4.43244	1	47.6488	23.8339	78.9857	1.37856	22.2642		3.09633	0
8661	Thu Mar 23 10:20:57 2017_x000D_	65.8935	36.6995	247.709	4.32334	1	47.6488	23.8339	78.9857	1.37856	22.3247		6.87381	0
8662	Thu Mar 23 10:20:57 2017_x000D_	65.7974	36.9075	237.386	4.14317	1	47.6488	23.8339	78.9857	1.37856	22.3672		8.59019	6.55218
8663	Thu Mar 23 10:20:57 2017_x000D_	65.6021	37.1169	232.859	4.06416	1	47.8671	23.8407	59.1011	1.03151	22.1537		26.2595	0
8664	Thu Mar 23 10:20:57 2017_x000D_	65.1173	37.8457	236.688	4.13098	1	47.8671	23.8407	59.1011	1.03151	22.2196		15.2493	0
8665	Thu Mar 23 10:20:57 2017_x000D_	64.8262	38.2624	238.964	4.1707	1	47.8671	23.8407	59.1011	1.03151	22.262		11.0181	0
8666	Thu Mar 23 10:20:57 2017_x000D_	64.6326	38.5745	240.413	4.196	1	47.8671	23.8407	59.1011	1.03151	22.3197		22.0295	9.23673
8667	Thu Mar 23 10:20:57 2017_x000D_	64.2455	39.1985	245.175	4.27912	1	48.075	24.0678	46.8873	0.818339	22.1455		9.72363	0
8668	Thu Mar 23 10:20:57 2017_x000D_	64.1512	39.5086	248.814	4.34262	1	48.075	24.0678	46.8873	0.818339	22.2904		9.72937	0
8669	Thu Mar 23 10:20:57 2017_x000D_	64.0569	39.8189	250.354	4.3695	1	48.075	24.0678	46.8873	0.818339	22.4392		16.5358	0
8670	Thu Mar 23 10:20:57 2017_x000D_	63.8666	40.3362	256.668	4.4797	1	48.075	24.0678	46.8873	0.818339	22.6724		12.6924	0
8671	Thu Mar 23 10:20:57 2017_x000D_	63.7739	40.749	259.432	4.52794	1	48.075	24.0678	46.8873	0.818339	22.9067		22.3935	13.1013
8672	Thu Mar 23 10:20:57 2017_x000D_	63.5871	41.4717	259.992	4.53772	1	48.5115	24.0813	23.1472	0.403995	23.0152		6.1628	0
8673	Thu Mar 23 10:20:57 2017_x000D_	63.5904	41.6771	259.992	4.53771	1	48.5115	24.0813	23.1472	0.403995	23.1729		21.7801	0
8674	Thu Mar 23 10:20:57 2017_x000D_	63.5028	42.3978	256.666	4.47967	1	48.5115	24.0813	23.1472	0.403995	23.6692		9.23217	0
8675	Thu Mar 23 10:20:58 2017_x000D_	63.5077	42.7055	257.351	4.49162	1	48.5115	24.0813	23.1472	0.403995	23.9112		11.0098	26.2026
8676	Thu Mar 23 10:20:58 2017_x000D_	63.3143	43.0174	256.667	4.47968	1	49.3845	24.1084	0	0	23.4859		19.4246	0
8677	Thu Mar 23 10:20:58 2017_x000D_	63.126	43.6369	256.668	4.47969	1	49.3845	24.1084	0	0	23.8787		9.22622	0
8678	Thu Mar 23 10:20:58 2017_x000D_	63.131	43.9444	257.352	4.49164	1	49.3845	24.1084	0	0	24.1337		19.4131	0
8679	Thu Mar 23 10:20:58 2017_x000D_	62.9427	44.5635	257.353	4.49165	1	49.3845	24.1084	0	0	24.5405		9.22922	26.1965
8680	Thu Mar 23 10:20:58 2017_x000D_	62.9477	44.8711	256.666	4.47967	1	50.2573	24.1354	0	0	24.3108		19.4036	0
8681	Thu Mar 23 10:20:58 2017_x000D_	62.7595	45.4899	256.667	4.47968	1	50.2573	24.1354	0	0	24.7451		12.6641	0
8682	Thu Mar 23 10:20:58 2017_x000D_	62.6671	45.9018	253.967	4.43256	1	50.2573	24.1354	0	0	25.0555		8.57543	0
8683	Thu Mar 23 10:20:58 2017_x000D_	62.4722	46.1109	253.968	4.43258	1	50.2573	24.1354	0	0	25.1421		12.2867	32.7427
8684	Thu Mar 23 10:20:58 2017_x000D_	62.479	46.5204	253.967	4.43256	1	51.3482	24.1692	0	0	24.9694		19.3912	0
8685	Thu Mar 23 10:20:58 2017_x000D_	62.2909	47.1388	253.967	4.43256	1	51.3482	24.1692	0	0	25.443		13.6749	0
8686	Thu Mar 23 10:20:58 2017_x000D_	62.0995	47.5525	253.968	4.43258	1	51.3482	24.1692	0	0	25.7365		19.3818	0
8687	Thu Mar 23 10:20:58 2017_x000D_	61.9115	48.1706	253.968	4.43258	1	51.3482	24.1692	0	0	26.2231		12.2717	0
8688	Thu Mar 23 10:20:58 2017_x000D_	61.9183	48.5796	253.966	4.43255	1	51.3482	24.1692	0	0	26.6007		19.3723	19.6443
8689	Thu Mar 23 10:20:58 2017_x000D_	61.7304	49.1974	253.967	4.43255	1	52.0027	24.1894	0	0	26.8333		9.67709	0
8690	Thu Mar 23 10:20:58 2017_x000D_	61.6365	49.506	257.356	4.4917	1	52.0027	24.1894	0	0	27.0876		22.3041	0
8691	Thu Mar 23 10:20:58 2017_x000D_	61.4504	50.2258	256.669	4.47972	1	52.0027	24.1894	0	0	27.6975		6.83212	0
8692	Thu Mar 23 10:20:58 2017_x000D_	61.3548	50.4325	253.967	4.43256	1	52.0027	24.1894	0	0	27.8597		12.2537	19.6414
8693	Thu Mar 23 10:20:58 2017_x000D_	61.3617	50.8409	253.965	4.43253	1	52.6571	24.2097	2.50666	0.0437495	28.0177		10.9764	0
8694	Thu Mar 23 10:20:58 2017_x000D_	61.1688	51.1518	254.77	4.44657	1	52.6571	24.2097	2.50666	0.0437495	28.2547		22.2888	0
8695	Thu Mar 23 10:20:58 2017_x000D_	60.9828	51.8711	253.966	4.43255	1	52.6571	24.2097	2.50666	0.0437495	28.8872		6.1209	0
8696	Thu Mar 23 10:20:59 2017_x000D_	60.9863	52.0751	253.966	4.43254	1	52.6571	24.2097	2.50666	0.0437495	29.0836		22.2706	20.6215
8697	Thu Mar 23 10:20:59 2017_x000D_	60.8004	52.7938	254.769	4.44655	1	53.301	24.4503	1.40102	0.0244524	29.3189		9.66761	0
8698	Thu Mar 23 10:20:59 2017_x000D_	60.7066	53.1021	256.67	4.47974	1	53.301	24.4503	1.40102	0.0244524	29.5934		19.3343	0
8699	Thu Mar 23 10:20:59 2017_x000D_	60.5191	53.7187	256.671	4.47975	1	53.301	24.4503	1.40102	0.0244524	30.1453		6.82269	0
8700	Thu Mar 23 10:20:59 2017_x000D_	60.4236	53.9251	253.966	4.43254	1	53.301	24.4503	1.40102	0.0244524	30.3232		6.1119	0
8701	Thu Mar 23 10:20:59 2017_x000D_	60.4271	54.1288	253.965	4.43253	1	53.301	24.4503	1.40102	0.0244524	30.522		19.3257	26.1845
8702	Thu Mar 23 10:20:59 2017_x000D_	60.2396	54.7451	253.965	4.43253	1	54.1734	24.4773	0	0	30.8697		6.10895	0
8703	Thu Mar 23 10:20:59 2017_x000D_	60.2432	54.9487	253.965	4.43252	1	54.1734	24.4773	0	0	31.0701		13.6372	0
8704	Thu Mar 23 10:20:59 2017_x000D_	60.0522	55.3612	253.965	4.43253	1	54.1734	24.4773	0	0	31.4384		6.81452	0
8705	Thu Mar 23 10:20:59 2017_x000D_	59.9567	55.5673	256.672	4.47978	1	54.1734	24.4773	0	0	31.6233		12.2119	13.0893
8706	Thu Mar 23 10:20:59 2017_x000D_	59.9639	55.9743	256.671	4.47975	1	54.6095	24.4908	0	0	31.9356		6.10596	0
8707	Thu Mar 23 10:20:59 2017_x000D_	59.9675	56.1778	256.67	4.47974	1	54.6095	24.4908	0	0	32.1368		8.56066	0
8708	Thu Mar 23 10:20:59 2017_x000D_	59.773	56.3866	256.672	4.47977	1	54.6095	24.4908	0	0	32.311		0	0
8709	Thu Mar 23 10:20:59 2017_x000D_	59.773	56.3866	256.672	4.47977	1	54.6095	24.4908	0	0	32.311		15.5665	26.8966
8710	Thu Mar 23 10:20:59 2017_x000D_	59.6829	56.8976	260.011	4.53806	1	55.4713	24.738	0	0	32.4342		6.0969	0
8711	Thu Mar 23 10:20:59 2017_x000D_	59.6864	57.1008	265.457	4.63309	1	55.4713	24.738	0	0	32.6361		12.5721	0
8712	Thu Mar 23 10:20:59 2017_x000D_	59.5942	57.5096	-80.655	-1.4077	1	55.4713	24.738	0	0	33.0299		6.09385	0
8713	Thu Mar 23 10:20:59 2017_x000D_	59.5976	57.7127	-75.2587	-1.31351	1	55.4713	24.738	0	0	33.2319		9.148	0
8714	Thu Mar 23 10:20:59 2017_x000D_	59.6021	58.0176	-56.5804	-0.987514	1	55.4713	24.738	0	0	33.535		6.64319	13.0893
8715	Thu Mar 23 10:20:59 2017_x000D_	59.8016	58.1137	-50.387	-0.879419	1	55.9074	24.7515	0	0	33.5887		8.46428	0
8716	Thu Mar 23 10:20:59 2017_x000D_	60.0025	58.3118	-34.5146	-0.602393	1	55.9074	24.7515	0	0	33.8092		6.7581	0
8717	Thu Mar 23 10:20:59 2017_x000D_	60.105	58.5124	-28.2199	-0.49253	1	55.9074	24.7515	0	0	34.0208		2.96495	0
8718	Thu Mar 23 10:21:00 2017_x000D_	60.2038	58.5099	-21.8487	-0.381331	1	55.9074	24.7515	0	0	34.0307		12.2351	52.6516
8719	Thu Mar 23 10:21:00 2017_x000D_	60.6014	58.6007	-13.5387	-0.236295	1	57.6409	25.0257	3.2037	0.0559151	33.7053		9.37365	0
8720	Thu Mar 23 10:21:00 2017_x000D_	60.8996	58.694	-10.0059	-0.174636	1	57.6409	25.0257	3.2037	0.0559151	33.8256		24.4248	0
8721	Thu Mar 23 10:21:00 2017_x000D_	61.6935	58.8745	-10.0046	-0.174613	1	57.6409	25.0257	3.2037	0.0559151	34.0905		12.2005	0
8722	Thu Mar 23 10:21:00 2017_x000D_	62.0901	58.9645	-12.8105	-0.223585	1	57.6409	25.0257	3.2037	0.0559151	34.2292		11.8458	52.6363
8723	Thu Mar 23 10:21:00 2017_x000D_	62.4848	58.9533	-12.8139	-0.223645	1	59.3739	25.2998	0	0	33.797		25.2689	0
8724	Thu Mar 23 10:21:00 2017_x000D_	63.2787	59.2347	-15.5534	-0.271457	1	59.3739	25.2998	0	0	34.1588		12.1758	0
8725	Thu Mar 23 10:21:00 2017_x000D_	63.6745	59.3245	-18.2221	-0.318035	1	59.3739	25.2998	0	0	34.2954		9.34251	0
8726	Thu Mar 23 10:21:00 2017_x000D_	63.9718	59.4172	-21.8692	-0.381689	1	59.3739	25.2998	0	0	34.4258		22.498	0
8727	Thu Mar 23 10:21:00 2017_x000D_	64.666	59.7009	-25.7056	-0.448648	1	59.3739	25.2998	0	0	34.8058		9.32336	32.7036
8728	Thu Mar 23 10:21:00 2017_x000D_	64.9626	59.7937	-21.8699	-0.381702	1	60.4635	25.3335	3.30432	0.0576712	34.7527		19.7995	0
8729	Thu Mar 23 10:21:00 2017_x000D_	65.5573	60.0799	-24.454	-0.426803	1	60.4635	25.3335	3.30432	0.0576712	35.1178		10.6676	0
8730	Thu Mar 23 10:21:00 2017_x000D_	65.8555	60.2736	-25.7057	-0.448648	1	60.4635	25.3335	3.30432	0.0576712	35.3537		21.4188	0
8731	Thu Mar 23 10:21:00 2017_x000D_	66.5459	60.4555	-24.4565	-0.426846	1	60.4635	25.3335	3.30432	0.0576712	35.6448		8.39432	20.5941
8732	Thu Mar 23 10:21:00 2017_x000D_	66.7453	60.6518	-24.4528	-0.426783	1	61.1065	25.5739	5.67969	0.0991294	35.5282		19.7565	0
8733	Thu Mar 23 10:21:00 2017_x000D_	67.3386	60.9376	-21.8634	-0.381588	1	61.1065	25.5739	5.67969	0.0991294	35.9086		6.57751	0
8734	Thu Mar 23 10:21:00 2017_x000D_	67.5362	61.0326	-24.4521	-0.42677	1	61.1065	25.5739	5.67969	0.0991294	36.0369		9.28453	0
8735	Thu Mar 23 10:21:00 2017_x000D_	67.8316	61.1249	-20.7991	-0.363012	1	61.1065	25.5739	5.67969	0.0991294	36.1815		10.6327	33.244
8736	Thu Mar 23 10:21:00 2017_x000D_	68.1288	61.318	-21.8613	-0.381551	1	62.1852	25.8276	8.81582	0.153865	35.9846		18.5626	0
8737	Thu Mar 23 10:21:00 2017_x000D_	68.7195	61.5022	-21.8631	-0.381583	1	62.1852	25.8276	8.81582	0.153865	36.2681		9.26931	0
8738	Thu Mar 23 10:21:00 2017_x000D_	69.0144	61.5944	-18.2045	-0.317729	1	62.1852	25.8276	8.81582	0.153865	36.4129		21.3431	0
8739	Thu Mar 23 10:21:01 2017_x000D_	69.7024	61.7755	-19.1722	-0.334618	1	62.1852	25.8276	8.81582	0.153865	36.7255		10.5918	89.4498
8740	Thu Mar 23 10:21:01 2017_x000D_	69.9983	61.9681	-18.2028	-0.317698	1	65.0595	25.0347	352.75	6.15664	37.2621		21.3147	0
8741	Thu Mar 23 10:21:01 2017_x000D_	70.6854	62.1489	-19.1711	-0.334599	1	65.0595	25.0347	352.75	6.15664	37.5382		10.5785	0
8742	Thu Mar 23 10:21:01 2017_x000D_	70.9809	62.3413	-18.201	-0.317668	1	65.0595	25.0347	352.75	6.15664	37.7736		8.79696	0
8743	Thu Mar 23 10:21:01 2017_x000D_	71.274	62.3325	-19.1718	-0.334612	1	65.0595	25.0347	352.75	6.15664	37.812		10.5718	0
8744	Thu Mar 23 10:21:01 2017_x000D_	71.5693	62.5248	-18.2014	-0.317675	1	65.0595	25.0347	352.75	6.15664	38.0511		22.2612	89.4374
8745	Thu Mar 23 10:21:01 2017_x000D_	72.2562	62.8055	-21.867	-0.381651	1	67.9334	24.2419	352.955	6.16023	38.8051		18.4583	0
8746	Thu Mar 23 10:21:01 2017_x000D_	72.8436	62.9886	-21.8688	-0.381682	1	67.9334	24.2419	352.955	6.16023	39.0566		10.5452	0
8747	Thu Mar 23 10:21:01 2017_x000D_	73.1381	63.1805	-20.7977	-0.362988	1	67.9334	24.2419	352.955	6.16023	39.2849		8.77606	0
8748	Thu Mar 23 10:21:01 2017_x000D_	73.4305	63.1716	-21.8706	-0.381714	1	67.9334	24.2419	352.955	6.16023	39.3159		22.1984	41.6025
8749	Thu Mar 23 10:21:01 2017_x000D_	74.1153	63.4519	-18.1983	-0.317621	1	69.2613	23.8422	351.074	6.12739	39.906		6.51574	0
8750	Thu Mar 23 10:21:01 2017_x000D_	74.311	63.5461	-20.8004	-0.363036	1	69.2613	23.8422	351.074	6.12739	40.0237		19.551	0
8751	Thu Mar 23 10:21:01 2017_x000D_	74.898	63.8292	-18.1941	-0.317548	1	69.2613	23.8422	351.074	6.12739	40.3823		11.6667	0
8752	Thu Mar 23 10:21:01 2017_x000D_	75.2867	63.817	-18.199	-0.317632	1	69.2613	23.8422	351.074	6.12739	40.4264		6.51294	53.6791
8753	Thu Mar 23 10:21:01 2017_x000D_	75.4822	63.9114	-15.5093	-0.270688	1	70.981	24.3364	53.1098	0.926941	39.8302		11.9795	0
8754	Thu Mar 23 10:21:01 2017_x000D_	75.8717	63.9994	-18.1994	-0.317639	1	70.981	24.3364	53.1098	0.926941	39.9634		13.0086	0
8755	Thu Mar 23 10:21:01 2017_x000D_	76.2623	64.1877	-18.1973	-0.317603	1	70.981	24.3364	53.1098	0.926941	40.1997		12.9965	0
8756	Thu Mar 23 10:21:01 2017_x000D_	76.6525	64.3759	-18.1953	-0.317567	1	70.981	24.3364	53.1098	0.926941	40.4392		5.82288	0
8757	Thu Mar 23 10:21:01 2017_x000D_	76.8465	64.3698	-18.1976	-0.317608	1	70.981	24.3364	53.1098	0.926941	40.4608		9.17662	41.7461
8758	Thu Mar 23 10:21:01 2017_x000D_	77.1386	64.4606	-21.8775	-0.381835	1	71.7971	25.4635	59.1011	1.03151	39.3612		6.49022	0
8759	Thu Mar 23 10:21:01 2017_x000D_	77.3335	64.5545	-24.4839	-0.427325	1	71.7971	25.4635	59.1011	1.03151	39.4811		5.81697	0
8760	Thu Mar 23 10:21:01 2017_x000D_	77.5273	64.5483	-24.4872	-0.427382	1	71.7971	25.4635	59.1011	1.03151	39.5026		0.0108167	0
8761	Thu Mar 23 10:21:02 2017_x000D_	77.5271	64.548	-29.3797	-0.512772	1	71.7971	25.4635	59.1011	1.03151	39.5023		8.27316	50.8893
8762	Thu Mar 23 10:21:02 2017_x000D_	77.3318	64.3533	-44.7324	-0.780728	1	72.8196	26.817	56.2141	0.981121	37.8065		6.48742	0
8763	Thu Mar 23 10:21:02 2017_x000D_	77.1371	64.2592	-50.7341	-0.885478	1	72.8196	26.817	56.2141	0.981121	37.6903		9.02136	0
8764	Thu Mar 23 10:21:02 2017_x000D_	77.1344	63.9585	-64.5393	-1.12642	1	72.8196	26.817	56.2141	0.981121	37.3913		4.13022	0
8765	Thu Mar 23 10:21:02 2017_x000D_	77.0368	63.8614	-73.0894	-1.27565	1	72.8196	26.817	56.2141	0.981121	37.2837		4.23004	41.7161
8766	Thu Mar 23 10:21:02 2017_x000D_	77.1332	63.7585	-86.7336	-1.51379	1	73.6351	27.9433	59.9062	1.04556	35.9856		0.00848528	0
8767	Thu Mar 23 10:21:02 2017_x000D_	77.1334	63.7587	267.989	4.67729	1	73.6351	27.9433	59.9062	1.04556	35.9858		9.03361	0
8768	Thu Mar 23 10:21:02 2017_x000D_	77.1369	64.0598	257.086	4.487	1	73.6351	27.9433	59.9062	1.04556	36.2859		4.23298	0
8769	Thu Mar 23 10:21:02 2017_x000D_	77.041	64.1633	253.728	4.42839	1	73.6351	27.9433	59.9062	1.04556	36.3798		6.01536	0
8770	Thu Mar 23 10:21:02 2017_x000D_	77.0432	64.3638	248.616	4.33917	1	73.6351	27.9433	59.9062	1.04556	36.5796		13.4632	32.5822
8771	Thu Mar 23 10:21:02 2017_x000D_	76.8537	64.7706	248.617	4.33918	1	74.2439	28.8427	58.0995	1.01403	36.0226		9.53191	0
8772	Thu Mar 23 10:21:02 2017_x000D_	76.76	65.0742	245.019	4.27638	1	74.2439	28.8427	58.0995	1.01403	36.3188		21.6568	0
8773	Thu Mar 23 10:21:02 2017_x000D_	76.3789	65.6873	245.019	4.27639	1	74.2439	28.8427	58.0995	1.01403	36.9064		9.00658	0
8774	Thu Mar 23 10:21:02 2017_x000D_	76.3823	65.9875	246.194	4.2969	1	74.2439	28.8427	58.0995	1.01403	37.2063		10.8305	59.6479
8775	Thu Mar 23 10:21:02 2017_x000D_	76.1917	66.2941	245.019	4.27638	1	74.3629	30.8274	97.2504	1.69734	35.5138		17.5167	0
8776	Thu Mar 23 10:21:02 2017_x000D_	75.9065	66.8036	248.618	4.3392	1	74.3629	30.8274	97.2504	1.69734	36.0093		9.52816	0
8777	Thu Mar 23 10:21:02 2017_x000D_	75.8129	67.1071	245.019	4.27638	1	74.3629	30.8274	97.2504	1.69734	36.3087		9.51295	0
8778	Thu Mar 23 10:21:02 2017_x000D_	75.7194	67.4101	248.618	4.33919	1	74.3629	30.8274	97.2504	1.69734	36.6078		20.1753	83.8418
8779	Thu Mar 23 10:21:02 2017_x000D_	75.4354	68.0197	246.195	4.29691	1	73.3624	33.4369	94.9724	1.65758	34.6449		10.8263	0
8780	Thu Mar 23 10:21:02 2017_x000D_	75.2449	68.3262	245.019	4.27638	1	73.3624	33.4369	94.9724	1.65758	34.94		20.1658	0
8781	Thu Mar 23 10:21:02 2017_x000D_	74.961	68.9355	247.53	4.32022	1	73.3624	33.4369	94.9724	1.65758	35.5346		9.51206	0
8782	Thu Mar 23 10:21:03 2017_x000D_	74.8676	69.2385	246.195	4.29691	1	73.3624	33.4369	94.9724	1.65758	35.8332		19.025	0
8783	Thu Mar 23 10:21:03 2017_x000D_	74.6807	69.8445	246.194	4.2969	1	73.3624	33.4369	94.9724	1.65758	36.4315		10.8212	50.4925
8784	Thu Mar 23 10:21:03 2017_x000D_	74.4902	70.1508	245.018	4.27637	1	72.634	34.9542	95.3952	1.66496	35.2455		20.1619	0
8785	Thu Mar 23 10:21:03 2017_x000D_	74.2064	70.76	242.613	4.2344	1	72.634	34.9542	95.3952	1.66496	35.8403		8.44869	0
8786	Thu Mar 23 10:21:03 2017_x000D_	74.0148	70.9664	242.614	4.23441	1	72.634	34.9542	95.3952	1.66496	36.0387		12.3871	0
8787	Thu Mar 23 10:21:03 2017_x000D_	73.9227	71.3689	245.018	4.27637	1	72.634	34.9542	95.3952	1.66496	36.4375		8.44869	35.6894
8788	Thu Mar 23 10:21:03 2017_x000D_	73.7311	71.5753	245.019	4.27638	1	72.145	36.0387	95.3952	1.66496	35.572		19.0052	0
8789	Thu Mar 23 10:21:03 2017_x000D_	73.5445	72.1807	245.018	4.27637	1	72.145	36.0387	95.3952	1.66496	36.1691		22.8756	0
8790	Thu Mar 23 10:21:03 2017_x000D_	73.2621	72.889	248.62	4.33924	1	72.145	36.0387	95.3952	1.66496	36.8672		9.50258	0
8791	Thu Mar 23 10:21:03 2017_x000D_	73.1688	73.1917	245.018	4.27636	1	72.145	36.0387	95.3952	1.66496	37.1671		8.44869	27.2886
8792	Thu Mar 23 10:21:03 2017_x000D_	72.9772	73.3981	245.018	4.27637	1	71.8841	36.9101	96.726	1.68819	36.5044		20.1445	0
8793	Thu Mar 23 10:21:03 2017_x000D_	72.6937	74.0068	242.612	4.23439	1	71.8841	36.9101	96.726	1.68819	37.1055		9.48736	0
8794	Thu Mar 23 10:21:03 2017_x000D_	72.6005	74.309	246.195	4.29691	1	71.8841	36.9101	96.726	1.68819	37.4058		10.813	0
8795	Thu Mar 23 10:21:03 2017_x000D_	72.4102	74.6151	245.018	4.27637	1	71.8841	36.9101	96.726	1.68819	37.7087		20.139	73.2068
8796	Thu Mar 23 10:21:03 2017_x000D_	72.1267	75.2236	242.612	4.23438	1	69.4716	37.2769	121.339	2.11777	38.0395		10.8022	0
8797	Thu Mar 23 10:21:03 2017_x000D_	71.9366	75.5294	243.865	4.25625	1	69.4716	37.2769	121.339	2.11777	38.3318		16.1654	0
8798	Thu Mar 23 10:21:03 2017_x000D_	71.7489	76.0345	242.612	4.23438	1	69.4716	37.2769	121.339	2.11777	38.8244		8.44665	0
8799	Thu Mar 23 10:21:03 2017_x000D_	71.5574	76.2409	242.612	4.23439	1	69.4716	37.2769	121.339	2.11777	39.0198		18.9738	0
8800	Thu Mar 23 10:21:03 2017_x000D_	71.3711	76.8453	242.612	4.23437	1	69.4716	37.2769	121.339	2.11777	39.614		8.44665	71.7807
8801	Thu Mar 23 10:21:03 2017_x000D_	71.1796	77.0517	242.612	4.23438	1	67.08	37.2047	121.339	2.11777	40.0573		5.97055	0
8802	Thu Mar 23 10:21:03 2017_x000D_	71.1823	77.2507	242.612	4.23437	1	67.08	37.2047	121.339	2.11777	40.2556		6.70267	0
8803	Thu Mar 23 10:21:04 2017_x000D_	71.0879	77.4532	245.018	4.27637	1	67.08	37.2047	121.339	2.11777	40.4476		8.44665	0
8804	Thu Mar 23 10:21:04 2017_x000D_	70.8964	77.6596	245.019	4.27638	1	67.08	37.2047	121.339	2.11777	40.6345		6.70938	39.1588
8805	Thu Mar 23 10:21:04 2017_x000D_	70.8019	77.8623	242.612	4.23438	1	65.7753	37.1653	121.339	2.11777	41.0062		13.4229	0
8806	Thu Mar 23 10:21:04 2017_x000D_	70.613	78.2679	235.045	4.10232	1	65.7753	37.1653	121.339	2.11777	41.3863		2.90279	0
8807	Thu Mar 23 10:21:04 2017_x000D_	70.7097	78.2645	225.215	3.93075	1	65.7753	37.1653	121.339	2.11777	41.3944		4.20568	0
8808	Thu Mar 23 10:21:04 2017_x000D_	70.8048	78.1615	209.012	3.64795	1	65.7753	37.1653	121.339	2.11777	41.3036		2.9821	26.1119
8809	Thu Mar 23 10:21:04 2017_x000D_	70.8056	78.2609	199.157	3.47595	1	64.9053	37.139	121.339	2.11777	41.543		5.80084	0
8810	Thu Mar 23 10:21:04 2017_x000D_	70.9988	78.253	182.218	3.1803	1	64.9053	37.139	121.339	2.11777	41.5631		2.97018	0
8811	Thu Mar 23 10:21:04 2017_x000D_	70.9999	78.352	174.25	3.04123	1	64.9053	37.139	121.339	2.11777	41.6612		2.99418	0
8812	Thu Mar 23 10:21:04 2017_x000D_	70.9988	78.2522	165.027	2.88027	1	64.9053	37.139	121.339	2.11777	41.5623		4.21351	0
8813	Thu Mar 23 10:21:04 2017_x000D_	70.9031	78.355	156.085	2.7242	1	64.9053	37.139	121.339	2.11777	41.6501		8.24408	19.5869
8814	Thu Mar 23 10:21:04 2017_x000D_	70.7064	78.1631	143.622	2.50668	1	64.2527	37.1193	121.339	2.11777	41.5481		0.0127279	0
8815	Thu Mar 23 10:21:04 2017_x000D_	70.7067	78.1628	135.814	2.3704	1	64.2527	37.1193	121.339	2.11777	41.5478		10.4532	0
8816	Thu Mar 23 10:21:04 2017_x000D_	70.4132	77.975	125.835	2.19623	1	64.2527	37.1193	121.339	2.11777	41.3176		10.5609	0
8817	Thu Mar 23 10:21:04 2017_x000D_	70.2151	77.684	119.599	2.0874	1	64.2527	37.1193	121.339	2.11777	41.0005		23.6952	13.0559
8818	Thu Mar 23 10:21:04 2017_x000D_	69.8167	77.002	118.294	2.06462	1	63.8177	37.1062	175.028	3.05481	40.3443		13.1755	0
8819	Thu Mar 23 10:21:04 2017_x000D_	69.6167	76.611	118.294	2.06462	1	63.8177	37.1062	175.028	3.05481	39.9282		13.1783	0
8820	Thu Mar 23 10:21:04 2017_x000D_	69.4163	76.2201	125.827	2.19609	1	63.8177	37.1062	175.028	3.05481	39.5125		25.2505	0
8821	Thu Mar 23 10:21:04 2017_x000D_	68.9196	75.5406	129.764	2.2648	1	63.8177	37.1062	175.028	3.05481	38.7715		12.2623	0
8822	Thu Mar 23 10:21:04 2017_x000D_	68.8164	75.1451	131.888	2.30187	1	63.8177	37.1062	174.605	3.04743	38.3659		20.6913	0
8823	Thu Mar 23 10:21:04 2017_x000D_	68.3219	74.6643	135.782	2.36985	1	63.8177	37.1062	174.605	3.04743	37.8272		12.4237	0
8824	Thu Mar 23 10:21:04 2017_x000D_	68.025	74.3756	139.686	2.43798	1	63.8177	37.1062	174.605	3.04743	37.5061		17.016	0
8825	Thu Mar 23 10:21:05 2017_x000D_	67.5327	74.0939	143.569	2.50575	1	63.8177	37.1062	174.605	3.04743	37.1738		8.293	0
8826	Thu Mar 23 10:21:05 2017_x000D_	67.3346	73.9011	143.567	2.50572	1	63.8177	37.1062	174.605	3.04743	36.9626		10.5333	6.531
8827	Thu Mar 23 10:21:05 2017_x000D_	67.0387	73.7121	149.714	2.61301	1	63.6001	37.0996	176.385	3.07851	36.7736		21.0871	0
8828	Thu Mar 23 10:21:05 2017_x000D_	66.4466	73.3333	149.713	2.61299	1	63.6001	37.0996	176.385	3.07851	36.3453		8.30364	0
8829	Thu Mar 23 10:21:05 2017_x000D_	66.2482	73.1403	149.711	2.61294	1	63.6001	37.0996	176.385	3.07851	36.1379		10.5623	0
8830	Thu Mar 23 10:21:05 2017_x000D_	65.9516	72.9506	151.111	2.63738	1	63.6001	37.0996	176.385	3.07851	35.928		18.4984	61.5431
8831	Thu Mar 23 10:21:05 2017_x000D_	65.3616	72.7714	151.116	2.63747	1	62.5976	35.3098	251.88	4.39613	37.5634		10.5614	0
8832	Thu Mar 23 10:21:05 2017_x000D_	65.0651	72.5816	149.715	2.61302	1	62.5976	35.3098	251.88	4.39613	37.3534		21.1503	0
8833	Thu Mar 23 10:21:05 2017_x000D_	64.4712	72.2017	149.714	2.613	1	62.5976	35.3098	251.88	4.39613	36.9394		8.33124	0
8834	Thu Mar 23 10:21:05 2017_x000D_	64.2721	72.0081	149.711	2.61296	1	62.5976	35.3098	251.88	4.39613	36.7365		19.68	128.941
8835	Thu Mar 23 10:21:05 2017_x000D_	63.679	71.7278	147.393	2.57249	1	61.0478	31.3009	259.041	4.52112	40.5124		8.34188	0
8836	Thu Mar 23 10:21:05 2017_x000D_	63.4796	71.534	147.39	2.57245	1	61.0478	31.3009	259.041	4.52112	40.3065		10.5922	0
8837	Thu Mar 23 10:21:05 2017_x000D_	63.1822	71.3437	145.824	2.54511	1	61.0478	31.3009	259.041	4.52112	40.0996		17.1425	0
8838	Thu Mar 23 10:21:05 2017_x000D_	62.6863	71.0598	149.711	2.61295	1	61.0478	31.3009	259.041	4.52112	39.7926		10.6072	0
8839	Thu Mar 23 10:21:05 2017_x000D_	62.3885	70.8692	148.196	2.58651	1	61.0478	31.3009	259.041	4.52112	39.591		18.8911	132.861
8840	Thu Mar 23 10:21:05 2017_x000D_	61.8902	70.4842	149.707	2.61288	1	59.7249	27.0744	263.377	4.5968	43.4638		8.36315	0
8841	Thu Mar 23 10:21:05 2017_x000D_	61.6902	70.29	149.705	2.61284	1	59.7249	27.0744	263.377	4.5968	43.2603		12.1418	0
8842	Thu Mar 23 10:21:05 2017_x000D_	61.295	70.2027	147.393	2.57249	1	59.7249	27.0744	263.377	4.5968	43.1569		14.7552	0
8843	Thu Mar 23 10:21:05 2017_x000D_	60.8963	69.9147	149.707	2.61289	1	59.7249	27.0744	263.377	4.5968	42.8563		13.1835	166.976
8844	Thu Mar 23 10:21:05 2017_x000D_	60.499	69.7269	149.709	2.61291	1	59.1181	21.5417	262.08	4.57416	48.205		13.1915	0
8845	Thu Mar 23 10:21:05 2017_x000D_	60.1015	69.5389	149.71	2.61294	1	59.1181	21.5417	262.08	4.57416	48.0073		8.38651	0
8846	Thu Mar 23 10:21:06 2017_x000D_	59.9009	69.3442	149.708	2.61289	1	59.1181	21.5417	262.08	4.57416	47.8089		6.60509	0
8847	Thu Mar 23 10:21:06 2017_x000D_	59.7019	69.25	147.395	2.57252	1	59.1181	21.5417	262.08	4.57416	47.7119		12.5766	141.069
8848	Thu Mar 23 10:21:06 2017_x000D_	59.4011	68.958	148.194	2.58648	1	58.4683	16.8845	261.074	4.5566	52.0819		2.96865	0
8849	Thu Mar 23 10:21:06 2017_x000D_	59.3022	68.9613	149.707	2.61288	1	58.4683	16.8845	261.074	4.5566	52.0835		13.2156	0
8850	Thu Mar 23 10:21:06 2017_x000D_	58.904	68.7729	149.708	2.6129	1	58.4683	16.8845	261.074	4.5566	51.8902		3.02754	0
8851	Thu Mar 23 10:21:06 2017_x000D_	58.9021	68.672	147.393	2.57248	1	58.4683	16.8845	261.074	4.5566	51.7893		17.2485	0
8852	Thu Mar 23 10:21:06 2017_x000D_	58.4031	68.3864	155.935	2.72159	1	58.4683	16.8845	261.074	4.5566	51.5019		9.3544	152.498
8853	Thu Mar 23 10:21:06 2017_x000D_	58.1048	68.2956	159.571	2.78504	1	58.4936	11.8013	259.867	4.53554	56.4956		6.60667	0
8854	Thu Mar 23 10:21:06 2017_x000D_	57.9056	68.2017	167.534	2.92403	1	58.4936	11.8013	259.867	4.53554	56.4035		6.6014	0
8855	Thu Mar 23 10:21:06 2017_x000D_	57.7065	68.108	181.899	3.17474	1	58.4936	11.8013	259.867	4.53554	56.3122		6.69609	0
8856	Thu Mar 23 10:21:06 2017_x000D_	57.511	68.2157	190.586	3.32636	1	58.4936	11.8013	259.867	4.53554	56.423		4.19639	139.395
8857	Thu Mar 23 10:21:06 2017_x000D_	57.4107	68.1182	199.684	3.48515	1	58.4979	7.1548	259.867	4.53554	60.9731		9.4368	0
8858	Thu Mar 23 10:21:06 2017_x000D_	57.1163	68.229	208.762	3.64359	1	58.4979	7.1548	259.867	4.53554	61.0898		4.26266	0
8859	Thu Mar 23 10:21:06 2017_x000D_	57.0197	68.3332	217.386	3.7941	1	58.4979	7.1548	259.867	4.53554	61.1963		9.43083	0
8860	Thu Mar 23 10:21:06 2017_x000D_	56.7254	68.4437	229.006	3.99691	1	58.4979	7.1548	259.867	4.53554	61.3145		8.54385	107.766
8861	Thu Mar 23 10:21:06 2017_x000D_	56.5314	68.6522	229.006	3.99691	1	58.0121	3.5956	250.841	4.37801	65.0734		19.3819	0
8862	Thu Mar 23 10:21:06 2017_x000D_	56.1453	69.1702	227.061	3.96297	1	58.0121	3.5956	250.841	4.37801	65.6012		15.1428	0
8863	Thu Mar 23 10:21:06 2017_x000D_	55.8561	69.5839	225.114	3.92899	1	58.0121	3.5956	250.841	4.37801	66.0235		10.852	0
8864	Thu Mar 23 10:21:06 2017_x000D_	55.563	69.7959	223.298	3.89729	1	58.0121	3.5956	250.841	4.37801	66.2456		23.5614	94.7902
8865	Thu Mar 23 10:21:06 2017_x000D_	54.9787	70.3207	216.686	3.78188	1	56.3908	0.883606	226.007	3.94457	69.4515		8.55438	0
8866	Thu Mar 23 10:21:06 2017_x000D_	54.7844	70.5294	213.626	3.72849	1	56.3908	0.883606	226.007	3.94457	69.6643		20.1408	0
8867	Thu Mar 23 10:21:07 2017_x000D_	54.1959	70.8525	211.261	3.68719	1	56.3908	0.883606	226.007	3.94457	70.0033		15.0712	0
8868	Thu Mar 23 10:21:07 2017_x000D_	53.8056	71.1688	208.778	3.64387	1	56.3908	0.883606	226.007	3.94457	70.3327		12.328	0
8869	Thu Mar 23 10:21:07 2017_x000D_	53.411	71.2835	206.176	3.59844	1	56.3908	0.883606	226.007	3.94457	70.4629		20.1531	46.3073
8870	Thu Mar 23 10:21:07 2017_x000D_	52.8222	71.6069	208.777	3.64384	1	54.8712	0.612602	180	3.14159	71.0239		10.8695	0
8871	Thu Mar 23 10:21:07 2017_x000D_	52.5286	71.8192	207.56	3.62261	1	54.8712	0.612602	180	3.14159	71.2451		10.8628	0
8872	Thu Mar 23 10:21:07 2017_x000D_	52.2352	72.0314	208.778	3.64387	1	54.8712	0.612602	180	3.14159	71.4674		21.801	0
8873	Thu Mar 23 10:21:07 2017_x000D_	51.5446	72.2576	210.105	3.66702	1	54.8712	0.612602	180	3.14159	71.7222		10.8761	39.3777
8874	Thu Mar 23 10:21:07 2017_x000D_	51.2508	72.47	208.777	3.64384	1	53.5593	0.57	180	3.14159	71.9371		17.5645	0
8875	Thu Mar 23 10:21:07 2017_x000D_	50.7607	72.7903	212.663	3.71167	1	53.5593	0.57	180	3.14159	72.2745		6.72671	0
8876	Thu Mar 23 10:21:07 2017_x000D_	50.5642	72.8983	215.088	3.75399	1	53.5593	0.57	180	3.14159	72.3903		13.4613	0
8877	Thu Mar 23 10:21:07 2017_x000D_	50.1709	73.1143	215.087	3.75398	1	53.5593	0.57	180	3.14159	72.6234		13.4639	38.659
8878	Thu Mar 23 10:21:07 2017_x000D_	49.7775	73.3303	215.087	3.75397	1	52.4345	1.19881	180	3.14159	72.1804		17.1301	0
8879	Thu Mar 23 10:21:07 2017_x000D_	49.3885	73.7483	215.088	3.754	1	52.4345	1.19881	180	3.14159	72.6134		0	0
8880	Thu Mar 23 10:21:07 2017_x000D_	49.3885	73.7483	215.088	3.754	1	52.4345	1.19881	180	3.14159	72.6134		21.7713	0
8881	Thu Mar 23 10:21:07 2017_x000D_	48.8004	74.1735	215.088	3.754	1	52.4345	1.19881	180	3.14159	73.0651		20.2148	0
8882	Thu Mar 23 10:21:07 2017_x000D_	48.2098	74.4979	212.664	3.71169	1	52.4345	1.19881	180	3.14159	73.4207		6.74012	72.2118
8883	Thu Mar 23 10:21:07 2017_x000D_	48.0129	74.6061	215.087	3.75398	1	50.0287	1.1209	180	3.14159	73.5128		10.8886	0
8884	Thu Mar 23 10:21:07 2017_x000D_	47.7188	74.8188	216.677	3.78174	1	50.0287	1.1209	180	3.14159	73.7341		19.3777	0
8885	Thu Mar 23 10:21:07 2017_x000D_	47.2297	75.2407	215.088	3.75399	1	50.0287	1.1209	180	3.14159	74.1726		10.8953	0
8886	Thu Mar 23 10:21:07 2017_x000D_	46.9354	75.4535	216.678	3.78174	1	50.0287	1.1209	180	3.14159	74.3969		21.7971	119.146
8887	Thu Mar 23 10:21:07 2017_x000D_	46.3466	75.8792	216.678	3.78174	1	46.0697	1.4362	180	3.14159	74.4435		9.52635	0
8888	Thu Mar 23 10:21:07 2017_x000D_	46.0495	75.9913	212.665	3.71171	1	46.0697	1.4362	180	3.14159	74.5551		6.74419	0
8889	Thu Mar 23 10:21:08 2017_x000D_	45.8525	76.0996	215.087	3.75397	1	46.0697	1.4362	180	3.14159	74.6637		15.1377	0
8890	Thu Mar 23 10:21:08 2017_x000D_	45.4604	76.4172	212.666	3.71172	1	46.0697	1.4362	180	3.14159	74.9835		10.9127	112.301
8891	Thu Mar 23 10:21:08 2017_x000D_	45.1656	76.6303	211.264	3.68726	1	42.369	0.872704	180	3.14159	75.8092		19.3924	0
8892	Thu Mar 23 10:21:08 2017_x000D_	44.6762	77.0526	212.667	3.71175	1	42.369	0.872704	180	3.14159	76.2148		5.99822	0
8893	Thu Mar 23 10:21:08 2017_x000D_	44.4764	77.0601	212.666	3.71172	1	42.369	0.872704	180	3.14159	76.2165		17.164	0
8894	Thu Mar 23 10:21:08 2017_x000D_	44.0866	77.4789	212.668	3.71175	1	42.369	0.872704	180	3.14159	76.6254		8.99428	0
8895	Thu Mar 23 10:21:08 2017_x000D_	43.787	77.4901	214.194	3.73839	1	42.369	0.872704	180	3.14159	76.6305		13.5245	66.1544
8896	Thu Mar 23 10:21:08 2017_x000D_	43.3919	77.7072	211.264	3.68726	1	40.169	1.0233	180	3.14159	76.7516		0	0
8897	Thu Mar 23 10:21:08 2017_x000D_	43.3919	77.7072	211.264	3.68726	1	40.169	1.0233	180	3.14159	76.7516		10.9169	0
8898	Thu Mar 23 10:21:08 2017_x000D_	43.097	77.9204	212.666	3.71172	1	40.169	1.0233	180	3.14159	76.9528		6.79985	0
8899	Thu Mar 23 10:21:08 2017_x000D_	43.0018	78.1261	211.267	3.6873	1	40.169	1.0233	180	3.14159	77.1548		10.9162	138.335
8900	Thu Mar 23 10:21:08 2017_x000D_	42.707	78.3394	212.668	3.71175	1	35.5584	1.096	166.987	2.91448	77.5735		9.54917	0
8901	Thu Mar 23 10:21:08 2017_x000D_	42.4092	78.4518	208.793	3.64412	1	35.5584	1.096	166.987	2.91448	77.6586		17.6686	0
8902	Thu Mar 23 10:21:08 2017_x000D_	41.916	78.7737	199.787	3.48694	1	35.5584	1.096	166.987	2.91448	77.9374		4.24867	0
8903	Thu Mar 23 10:21:08 2017_x000D_	41.813	78.6765	190.778	3.3297	1	35.5584	1.096	166.987	2.91448	77.8322		6.76762	124.997
8904	Thu Mar 23 10:21:08 2017_x000D_	41.615	78.7846	176.437	3.0794	1	31.394	0.961205	180	3.14159	78.4917		6.02188	0
8905	Thu Mar 23 10:21:08 2017_x000D_	41.4144	78.7918	165.314	2.88527	1	31.394	0.961205	180	3.14159	78.473		3.00484	0
8906	Thu Mar 23 10:21:08 2017_x000D_	41.3143	78.7953	159.091	2.77667	1	31.394	0.961205	180	3.14159	78.4637		10.7986	0
8907	Thu Mar 23 10:21:08 2017_x000D_	41.0092	78.6043	144.84	2.52794	1	31.394	0.961205	180	3.14159	78.2362		6.69927	0
8908	Thu Mar 23 10:21:08 2017_x000D_	40.8065	78.5106	134.599	2.3492	1	31.394	0.961205	180	3.14159	78.1185		13.4713	66.2355
8909	Thu Mar 23 10:21:08 2017_x000D_	40.5961	78.1139	126.703	2.21138	1	29.1913	1.1119	180	3.14159	77.842		6.69948	0
8910	Thu Mar 23 10:21:09 2017_x000D_	40.3933	78.0204	120.495	2.10304	1	29.1913	1.1119	180	3.14159	77.72		13.481	0
8911	Thu Mar 23 10:21:09 2017_x000D_	40.1824	77.6236	120.495	2.10303	1	29.1913	1.1119	180	3.14159	77.2971		22.9905	0
8912	Thu Mar 23 10:21:09 2017_x000D_	39.8634	76.9268	116.765	2.03794	1	29.1913	1.1119	180	3.14159	76.5623		10.8594	98.7547
8913	Thu Mar 23 10:21:09 2017_x000D_	39.6549	76.6309	117.991	2.05934	1	25.9012	1.0054	180	3.14159	76.866		13.5051	0
8914	Thu Mar 23 10:21:09 2017_x000D_	39.4436	76.2334	117.991	2.05933	1	25.9012	1.0054	180	3.14159	76.4372		20.2745	0
8915	Thu Mar 23 10:21:09 2017_x000D_	39.1263	75.6367	120.491	2.10297	1	25.9012	1.0054	180	3.14159	75.794		13.5238	0
8916	Thu Mar 23 10:21:09 2017_x000D_	38.9148	75.2386	120.491	2.10296	1	25.9012	1.0054	180	3.14159	75.3653		15.103	136.255
8917	Thu Mar 23 10:21:09 2017_x000D_	38.6023	74.8439	122.879	2.14465	1	21.4635	1.9724	191.014	3.33383	74.8598		10.8918	0
8918	Thu Mar 23 10:21:09 2017_x000D_	38.3932	74.5471	124.363	2.17055	1	21.4635	1.9724	191.014	3.33383	74.5232		17.6421	0
8919	Thu Mar 23 10:21:09 2017_x000D_	38.0779	74.0507	128.351	2.24015	1	21.4635	1.9724	191.014	3.33383	73.9684		6.09215	0
8920	Thu Mar 23 10:21:09 2017_x000D_	38.0725	73.8477	128.347	2.24008	1	21.4635	1.9724	191.014	3.33383	73.7694		17.0892	52.7105
8921	Thu Mar 23 10:21:09 2017_x000D_	37.659	73.4559	128.35	2.24013	1	19.7074	1.9157	180	3.14159	73.7581		9.60666	0
8922	Thu Mar 23 10:21:09 2017_x000D_	37.55	73.1548	132.419	2.31114	1	19.7074	1.9157	180	3.14159	73.4396		8.55199	0
8923	Thu Mar 23 10:21:09 2017_x000D_	37.3431	72.9587	132.419	2.31115	1	19.7074	1.9157	180	3.14159	73.1992		8.55623	0
8924	Thu Mar 23 10:21:09 2017_x000D_	37.1361	72.7625	132.42	2.31117	1	19.7074	1.9157	180	3.14159	72.9591		19.4075	0
8925	Thu Mar 23 10:21:09 2017_x000D_	36.719	72.268	130.587	2.27917	1	19.7074	1.9157	180	3.14159	72.3798		8.56678	46.128
8926	Thu Mar 23 10:21:09 2017_x000D_	36.5118	72.0715	130.588	2.27919	1	18.1706	1.8661	180	3.14159	72.5617		17.1401	0
8927	Thu Mar 23 10:21:09 2017_x000D_	36.0971	71.6785	130.59	2.27923	1	18.1706	1.8661	180	3.14159	72.0773		8.57744	0
8928	Thu Mar 23 10:21:09 2017_x000D_	35.8896	71.4818	130.591	2.27925	1	18.1706	1.8661	180	3.14159	71.8353		20.4115	0
8929	Thu Mar 23 10:21:09 2017_x000D_	35.5701	70.8811	128.351	2.24016	1	18.1706	1.8661	180	3.14159	71.1745		8.58592	72.7386
8930	Thu Mar 23 10:21:09 2017_x000D_	35.3624	70.6842	128.353	2.24018	1	15.7646	1.5662	180	3.14159	71.8427		8.5881	0
8931	Thu Mar 23 10:21:10 2017_x000D_	35.1546	70.4873	128.354	2.24021	1	15.7646	1.5662	180	3.14159	71.5967		8.5944	0
8932	Thu Mar 23 10:21:10 2017_x000D_	34.9467	70.2902	128.356	2.24023	1	15.7646	1.5662	180	3.14159	71.3508		17.7645	0
8933	Thu Mar 23 10:21:10 2017_x000D_	34.6293	69.7903	124.378	2.17081	1	15.7646	1.5662	180	3.14159	70.7842		9.65715	72.5298
8934	Thu Mar 23 10:21:10 2017_x000D_	34.5195	69.4877	128.35	2.24013	1	13.3482	1.4882	180	3.14159	71.2191		17.2121	0
8935	Thu Mar 23 10:21:10 2017_x000D_	34.1032	69.0929	128.353	2.24018	1	13.3482	1.4882	180	3.14159	70.7189		13.6571	0
8936	Thu Mar 23 10:21:10 2017_x000D_	33.8892	68.6911	128.35	2.24013	1	13.3482	1.4882	180	3.14159	70.2721		8.61767	0
8937	Thu Mar 23 10:21:10 2017_x000D_	33.6808	68.4934	128.351	2.24016	1	13.3482	1.4882	180	3.14159	70.0222		8.61767	0
8938	Thu Mar 23 10:21:10 2017_x000D_	33.4724	68.2957	128.353	2.24018	1	13.3482	1.4882	180	3.14159	69.7727		13.6745	27.2769
8939	Thu Mar 23 10:21:10 2017_x000D_	33.2581	67.8934	128.35	2.24013	1	12.4598	1.6817	180	3.14159	69.4014		6.83648	0
8940	Thu Mar 23 10:21:10 2017_x000D_	33.1511	67.6922	125.984	2.19883	1	12.4598	1.6817	180	3.14159	69.1774		6.81142	0
8941	Thu Mar 23 10:21:10 2017_x000D_	32.9453	67.5963	124.383	2.1709	1	12.4598	1.6817	180	3.14159	69.0246		9.68765	0
8942	Thu Mar 23 10:21:10 2017_x000D_	32.835	67.2928	128.349	2.2401	1	12.4598	1.6817	180	3.14159	68.702		8.63464	24.0644
8943	Thu Mar 23 10:21:10 2017_x000D_	32.6262	67.0947	128.35	2.24013	1	11.9917	2.3331	135	2.35619	67.9695		22.0661	0
8944	Thu Mar 23 10:21:10 2017_x000D_	32.2023	66.4936	136.495	2.38229	1	11.9917	2.3331	135	2.35619	67.2684		3.06151	0
8945	Thu Mar 23 10:21:10 2017_x000D_	32.1991	66.3916	147.032	2.5662	1	11.9917	2.3331	135	2.35619	67.1702		6.81347	0
8946	Thu Mar 23 10:21:10 2017_x000D_	31.9929	66.2964	163.225	2.84882	1	11.9917	2.3331	135	2.35619	67.0175		3.04981	6.66323
8947	Thu Mar 23 10:21:10 2017_x000D_	31.8913	66.2999	169.829	2.96408	1	11.9821	2.555	135	2.35619	66.7816		4.31858	0
8948	Thu Mar 23 10:21:10 2017_x000D_	31.7867	66.201	178.931	3.12293	1	11.9821	2.555	135	2.35619	66.6561		3.03492	0
8949	Thu Mar 23 10:21:10 2017_x000D_	31.6856	66.2046	190.858	3.3311	1	11.9821	2.555	135	2.35619	66.6296		6.09022	0
8950	Thu Mar 23 10:21:10 2017_x000D_	31.4827	66.2112	202.172	3.52857	1	11.9821	2.555	135	2.35619	66.5762		6.83059	6.6631
8951	Thu Mar 23 10:21:10 2017_x000D_	31.2828	66.3202	212.442	3.70781	1	11.9726	2.7769	160.849	2.80734	66.4126		4.31966	0
8952	Thu Mar 23 10:21:10 2017_x000D_	31.1847	66.4256	224.849	3.92436	1	11.9726	2.7769	160.849	2.80734	66.485		3.04642	0
8953	Thu Mar 23 10:21:11 2017_x000D_	31.0832	66.4287	231.037	4.03235	1	11.9726	2.7769	160.849	2.80734	66.4588		17.352	0
8954	Thu Mar 23 10:21:11 2017_x000D_	30.6885	66.8515	235.677	4.11333	1	11.9726	2.7769	160.849	2.80734	66.7521		9.72501	0
8955	Thu Mar 23 10:21:11 2017_x000D_	30.5957	67.1621	235.063	4.10263	1	11.9726	2.7769	160.849	2.80734	67.0244		23.9897	14.8385
8956	Thu Mar 23 10:21:11 2017_x000D_	30.105	67.7935	229.08	3.9982	1	12.4215	2.56921	110.824	1.93425	67.5789		0	0
8957	Thu Mar 23 10:21:11 2017_x000D_	30.105	67.7935	229.08	3.9982	1	12.4215	2.56921	110.824	1.93425	67.5789		19.6717	0
8958	Thu Mar 23 10:21:11 2017_x000D_	29.7128	68.319	222.892	3.89019	1	12.4215	2.56921	110.824	1.93425	67.9855		21.7075	0
8959	Thu Mar 23 10:21:11 2017_x000D_	29.219	68.8479	218.855	3.81975	1	12.4215	2.56921	110.824	1.93425	68.3741		6.8519	6.59443
8960	Thu Mar 23 10:21:11 2017_x000D_	29.0184	68.9571	216.496	3.77858	1	12.6412	2.5763	126.452	2.20701	68.3712		26.3891	0
8961	Thu Mar 23 10:21:11 2017_x000D_	28.3207	69.4928	212.457	3.70807	1	12.6412	2.5763	126.452	2.20701	68.7289		6.85453	0
8962	Thu Mar 23 10:21:11 2017_x000D_	28.12	69.602	209.888	3.66324	1	12.6412	2.5763	126.452	2.20701	68.7898		9.68998	0
8963	Thu Mar 23 10:21:11 2017_x000D_	27.8173	69.7147	211.045	3.68343	1	12.6412	2.5763	126.452	2.20701	68.8323		22.116	6.59435
8964	Thu Mar 23 10:21:11 2017_x000D_	27.2185	70.1447	213.995	3.73491	1	12.8609	2.58331	134.594	2.3491	69.0701		11.0712	0
8965	Thu Mar 23 10:21:11 2017_x000D_	26.9187	70.3599	212.456	3.70807	1	12.8609	2.58331	134.594	2.3491	69.2191		9.68717	0
8966	Thu Mar 23 10:21:11 2017_x000D_	26.6161	70.4726	216.494	3.77853	1	12.8609	2.58331	134.594	2.3491	69.2688		15.3535	0
8967	Thu Mar 23 10:21:11 2017_x000D_	26.2175	70.7936	213.995	3.73491	1	12.8609	2.58331	134.594	2.3491	69.5057		9.70332	0
8968	Thu Mar 23 10:21:11 2017_x000D_	25.9144	70.9065	214.892	3.75058	1	12.8609	2.58331	134.594	2.3491	69.559		19.6685	0
8969	Thu Mar 23 10:21:11 2017_x000D_	25.4169	71.3335	216.494	3.77853	1	12.8609	2.58331	119.946	2.09346	69.8874		6.86267	0
8970	Thu Mar 23 10:21:11 2017_x000D_	25.216	71.4429	218.85	3.81966	1	12.8609	2.58331	119.946	2.09346	69.9592		17.3902	0
8971	Thu Mar 23 10:21:11 2017_x000D_	24.8204	71.8666	218.851	3.81968	1	12.8609	2.58331	119.946	2.09346	70.3079		11.0754	0
8972	Thu Mar 23 10:21:11 2017_x000D_	24.5205	72.0819	220.637	3.85084	1	12.8609	2.58331	119.946	2.09346	70.4699		11.0838	14.9306
8973	Thu Mar 23 10:21:11 2017_x000D_	24.2204	72.2974	218.851	3.81967	1	13.0998	2.14671	149.869	2.6157	71.0267		6.87201	0
8974	Thu Mar 23 10:21:12 2017_x000D_	24.0192	72.4069	216.494	3.77854	1	13.0998	2.14671	149.869	2.6157	71.1036		17.9189	0
8975	Thu Mar 23 10:21:12 2017_x000D_	23.518	72.7318	220.635	3.85081	1	13.0998	2.14671	149.869	2.6157	71.3498		13.0558	0
8976	Thu Mar 23 10:21:12 2017_x000D_	23.2209	73.0498	216.495	3.77854	1	13.0998	2.14671	149.869	2.6157	71.6218		17.9246	24.0646
8977	Thu Mar 23 10:21:12 2017_x000D_	22.7196	73.3749	220.635	3.85081	1	13.5679	1.4953	173.667	3.03107	72.4599		11.0946	0
8978	Thu Mar 23 10:21:12 2017_x000D_	22.4192	73.5906	218.85	3.81965	1	13.5679	1.4953	173.667	3.03107	72.6366		19.6985	0
8979	Thu Mar 23 10:21:12 2017_x000D_	21.9209	74.0182	220.635	3.85081	1	13.5679	1.4953	173.667	3.03107	73.0024		13.0622	0
8980	Thu Mar 23 10:21:12 2017_x000D_	21.6237	74.3364	216.496	3.77856	1	13.5679	1.4953	173.667	3.03107	73.2852		24.0385	9.4258
8981	Thu Mar 23 10:21:12 2017_x000D_	21.0262	74.8703	218.851	3.81967	1	13.7972	1.2805	222.272	3.87937	73.944		6.88542	0
8982	Thu Mar 23 10:21:12 2017_x000D_	20.8246	74.98	216.496	3.77857	1	13.7972	1.2805	222.272	3.87937	74.0338		8.70672	0
8983	Thu Mar 23 10:21:12 2017_x000D_	20.6265	75.1921	216.497	3.77858	1	13.7972	1.2805	222.272	3.87937	74.2264		20.6553	0
8984	Thu Mar 23 10:21:12 2017_x000D_	20.0219	75.5215	218.85	3.81965	1	13.7972	1.2805	222.272	3.87937	74.5015		8.71096	0
8985	Thu Mar 23 10:21:12 2017_x000D_	19.8237	75.7337	218.85	3.81965	1	13.7972	1.2805	222.272	3.87937	74.6967		13.7737	19.7833
8986	Thu Mar 23 10:21:12 2017_x000D_	19.4205	75.9533	218.849	3.81964	1	13.1381	1.2592	255.308	4.45597	74.9578		8.71316	0
8987	Thu Mar 23 10:21:12 2017_x000D_	19.2223	76.1656	218.85	3.81965	1	13.1381	1.2592	255.308	4.45597	75.1531		8.71301	0
8988	Thu Mar 23 10:21:12 2017_x000D_	19.024	76.3778	218.85	3.81965	1	13.1381	1.2592	255.308	4.45597	75.3488		11.1072	0
8989	Thu Mar 23 10:21:12 2017_x000D_	18.7233	76.5938	220.634	3.85078	1	13.1381	1.2592	255.308	4.45597	75.5414		4.36177	6.66622
8990	Thu Mar 23 10:21:12 2017_x000D_	18.624	76.7	216.497	3.77858	1	13.1477	1.0372	256.987	4.48527	75.8607		6.89092	0
8991	Thu Mar 23 10:21:12 2017_x000D_	18.4223	76.8099	218.85	3.81965	1	13.1477	1.0372	256.987	4.48527	75.9561		13.0707	0
8992	Thu Mar 23 10:21:12 2017_x000D_	18.1249	77.1283	218.236	3.80894	1	13.1477	1.0372	256.987	4.48527	76.2537		4.35972	0
8993	Thu Mar 23 10:21:12 2017_x000D_	18.0257	77.2345	218.85	3.81966	1	13.1477	1.0372	256.987	4.48527	76.3533		13.7885	0
8994	Thu Mar 23 10:21:12 2017_x000D_	17.6221	77.4544	218.85	3.81965	1	13.1477	1.0372	256.987	4.48527	76.5481		8.7174	6.66622
8995	Thu Mar 23 10:21:13 2017_x000D_	17.4238	77.6668	218.85	3.81965	1	13.1381	1.2592	225	3.92699	76.5277		8.71725	0
8996	Thu Mar 23 10:21:13 2017_x000D_	17.2254	77.8791	218.85	3.81966	1	13.1381	1.2592	225	3.92699	76.7288		6.9017	0
8997	Thu Mar 23 10:21:13 2017_x000D_	17.0234	77.9892	216.498	3.7786	1	13.1381	1.2592	225	3.92699	76.8283		15.4332	0
8998	Thu Mar 23 10:21:13 2017_x000D_	16.6226	78.3117	206.001	3.59539	1	13.1381	1.2592	225	3.92699	77.1312		4.35374	19.7863
8999	Thu Mar 23 10:21:13 2017_x000D_	16.7214	78.2054	196.828	3.43529	1	12.4789	1.2379	175.5	3.06305	77.0843		3.0646	0
9000	Thu Mar 23 10:21:13 2017_x000D_	16.7247	78.3075	188.139	3.28365	1	12.4789	1.2379	175.5	3.06305	77.1865		6.15516	0
9001	Thu Mar 23 10:21:13 2017_x000D_	16.9297	78.2991	170.311	2.97249	1	12.4789	1.2379	175.5	3.06305	77.1896		4.35096	0
9002	Thu Mar 23 10:21:13 2017_x000D_	16.8305	78.4049	160.973	2.8095	1	12.4789	1.2379	175.5	3.06305	77.2896		3.07632	18.8516
9003	Thu Mar 23 10:21:13 2017_x000D_	16.728	78.4079	141.301	2.46617	1	12.0203	1.6675	180	3.14159	76.8847		3.0735	0
9004	Thu Mar 23 10:21:13 2017_x000D_	16.7248	78.3055	135.075	2.3575	1	12.0203	1.6675	180	3.14159	76.7823		13.0425	0
9005	Thu Mar 23 10:21:13 2017_x000D_	16.4061	78.0098	122.617	2.14007	1	12.0203	1.6675	180	3.14159	76.4682		6.15348	0
9006	Thu Mar 23 10:21:13 2017_x000D_	16.3992	77.8048	114.947	2.00621	1	12.0203	1.6675	180	3.14159	76.2631		8.70167	14.8415
9007	Thu Mar 23 10:21:13 2017_x000D_	16.1864	77.6077	114.951	2.00627	1	11.5713	1.87521	180	3.14159	75.873		12.6707	0
9008	Thu Mar 23 10:21:13 2017_x000D_	16.0693	77.2019	112.328	1.9605	1	11.5713	1.87521	180	3.14159	75.4609		13.756	0
9009	Thu Mar 23 10:21:13 2017_x000D_	15.8491	76.7997	112.33	1.96053	1	11.5713	1.87521	180	3.14159	75.0465		26.2929	0
9010	Thu Mar 23 10:21:13 2017_x000D_	15.5115	75.9909	109.62	1.91324	1	11.5713	1.87521	180	3.14159	74.2204		25.4	0
9011	Thu Mar 23 10:21:13 2017_x000D_	15.2765	75.1775	109.619	1.91321	1	11.5713	1.87521	180	3.14159	73.3959		9.74684	0
9012	Thu Mar 23 10:21:13 2017_x000D_	15.1624	74.8733	113.356	1.97843	1	11.5713	1.87521	180	3.14159	73.0864		9.76193	0
9013	Thu Mar 23 10:21:13 2017_x000D_	15.0482	74.5686	114.943	2.00613	1	11.5713	1.87521	180	3.14159	72.7765		19.5123	0
9014	Thu Mar 23 10:21:13 2017_x000D_	14.8201	73.9595	114.941	2.0061	1	11.5713	1.87521	180	3.14159	72.1575		11.1331	0
9015	Thu Mar 23 10:21:13 2017_x000D_	14.6029	73.6586	116.075	2.02588	1	11.5713	1.87521	180	3.14159	71.8474		16.6286	0
9016	Thu Mar 23 10:21:13 2017_x000D_	14.3782	73.1519	117.315	2.04753	1	11.5713	1.87521	180	3.14159	71.3319		9.78195	0
9017	Thu Mar 23 10:21:14 2017_x000D_	14.2637	72.8466	118.679	2.07134	1	11.5713	1.87521	180	3.14159	71.0224		6.91822	0
9018	Thu Mar 23 10:21:14 2017_x000D_	14.153	72.6443	121.171	2.11483	1	11.5713	1.87521	180	3.14159	70.8162		18.0341	0
9019	Thu Mar 23 10:21:14 2017_x000D_	13.8249	72.1406	120.014	2.09463	1	11.5713	1.87521	180	3.14159	70.3015		6.92374	20.8089
9020	Thu Mar 23 10:21:14 2017_x000D_	13.714	71.9382	122.583	2.13947	1	12.2209	2.1184	171.946	3.00103	69.8358		18.0632	0
9021	Thu Mar 23 10:21:14 2017_x000D_	13.3855	71.4336	118.682	2.07139	1	12.2209	2.1184	171.946	3.00103	69.325		11.1721	0
9022	Thu Mar 23 10:21:14 2017_x000D_	13.1676	71.1316	120.016	2.09467	1	12.2209	2.1184	171.946	3.00103	69.0197		16.6944	0
9023	Thu Mar 23 10:21:14 2017_x000D_	12.942	70.6229	118.682	2.07139	1	12.2209	2.1184	171.946	3.00103	68.5083		11.1847	0
9024	Thu Mar 23 10:21:14 2017_x000D_	12.7238	70.3206	120.015	2.09466	1	12.2209	2.1184	171.946	3.00103	68.2041		9.30018	40.0537
9025	Thu Mar 23 10:21:14 2017_x000D_	12.7125	70.0108	118.679	2.07134	1	13.5296	2.38271	102.962	1.79702	67.633		8.78803	0
9026	Thu Mar 23 10:21:14 2017_x000D_	12.498	69.8113	118.682	2.07139	1	13.5296	2.38271	102.962	1.79702	67.4365		20.831	0
9027	Thu Mar 23 10:21:14 2017_x000D_	12.1648	69.2021	116.082	2.02601	1	13.5296	2.38271	102.962	1.79702	66.8333		13.8968	0
9028	Thu Mar 23 10:21:14 2017_x000D_	11.9425	68.7957	116.083	2.02603	1	13.5296	2.38271	102.962	1.79702	66.432		11.2129	13.1859
9029	Thu Mar 23 10:21:14 2017_x000D_	11.7238	68.4926	117.322	2.04765	1	13.9689	2.3969	50.4091	0.879805	66.1338		9.83988	0
9030	Thu Mar 23 10:21:14 2017_x000D_	11.6086	68.1855	118.682	2.07139	1	13.9689	2.3969	50.4091	0.879805	65.8309		19.6703	0
9031	Thu Mar 23 10:21:14 2017_x000D_	11.3783	67.5716	118.679	2.07134	1	13.9689	2.3969	50.4091	0.879805	65.2262		6.95701	0
9032	Thu Mar 23 10:21:14 2017_x000D_	11.2671	67.3681	116.082	2.02601	1	13.9689	2.3969	50.4091	0.879805	65.0274		20.905	0
9033	Thu Mar 23 10:21:14 2017_x000D_	10.9326	66.7568	118.679	2.07134	1	13.9689	2.3969	347.762	6.06959	64.4315		6.96515	0
9034	Thu Mar 23 10:21:14 2017_x000D_	10.8212	66.5531	116.083	2.02604	1	13.9689	2.3969	347.762	6.06959	64.2334		6.96634	0
9035	Thu Mar 23 10:21:14 2017_x000D_	10.7099	66.3493	113.378	1.97882	1	13.9689	2.3969	347.762	6.06959	64.0354		13.9518	0
9036	Thu Mar 23 10:21:14 2017_x000D_	10.4867	65.9413	113.379	1.97884	1	13.9689	2.3969	347.762	6.06959	63.6397		6.22329	14.9306
9037	Thu Mar 23 10:21:14 2017_x000D_	10.479	65.734	113.377	1.9788	1	14.2078	1.9603	294.768	5.14467	63.8826		11.2659	0
9038	Thu Mar 23 10:21:15 2017_x000D_	10.2595	65.4293	112.356	1.96099	1	14.2078	1.9603	294.768	5.14467	63.5917		6.22629	0
9039	Thu Mar 23 10:21:15 2017_x000D_	10.2518	65.2219	112.354	1.96095	1	14.2078	1.9603	294.768	5.14467	63.3852		4.41294	0
9040	Thu Mar 23 10:21:15 2017_x000D_	10.1442	65.1216	110.57	1.92982	1	14.2078	1.9603	294.768	5.14467	63.2919		12.8686	0
9041	Thu Mar 23 10:21:15 2017_x000D_	10.0248	64.7096	106.179	1.85317	1	14.2078	1.9603	294.768	5.14467	62.8886		6.98425	18.8516
9042	Thu Mar 23 10:21:15 2017_x000D_	9.91317	64.5053	103.457	1.80567	1	14.6664	1.5307	315	5.49779	63.1537		4.41667	0
9043	Thu Mar 23 10:21:15 2017_x000D_	9.8054	64.405	101.123	1.76493	1	14.6664	1.5307	315	5.49779	63.0619		3.11596	0
9044	Thu Mar 23 10:21:15 2017_x000D_	9.80172	64.3012	95.0093	1.65822	1	14.6664	1.5307	315	5.49779	62.9587		0.00807217	0
9045	Thu Mar 23 10:21:15 2017_x000D_	9.8019	64.3014	89.273	1.55811	1	14.6664	1.5307	315	5.49779	62.9589		6.94373	9.42156
9046	Thu Mar 23 10:21:15 2017_x000D_	9.89836	64.091	80.7937	1.41012	1	14.8956	1.316	315	5.49779	62.9736		9.34247	0
9047	Thu Mar 23 10:21:15 2017_x000D_	9.88677	63.7798	74.5479	1.30111	1	14.8956	1.316	315	5.49779	62.6643		6.93826	0
9048	Thu Mar 23 10:21:15 2017_x000D_	9.98301	63.5695	64.1102	1.11893	1	14.8956	1.316	315	5.49779	62.447		6.22943	0
9049	Thu Mar 23 10:21:15 2017_x000D_	9.97518	63.362	59.0667	1.03091	1	14.8956	1.316	315	5.49779	62.2408		13.1745	0
9050	Thu Mar 23 10:21:15 2017_x000D_	10.2754	63.0415	46.881	0.818228	1	14.8956	1.316	284.692	4.96881	61.8982		6.94743	0
9051	Thu Mar 23 10:21:15 2017_x000D_	10.3715	62.8308	40.494	0.706753	1	14.8956	1.316	284.692	4.96881	61.6809		11.21	0
9052	Thu Mar 23 10:21:15 2017_x000D_	10.6757	62.6138	38.6918	0.675299	1	14.8956	1.316	284.692	4.96881	61.4429		3.1123	0
9053	Thu Mar 23 10:21:15 2017_x000D_	10.7794	62.6108	32.2462	0.562802	1	14.8956	1.316	284.692	4.96881	61.4329		18.1269	0
9054	Thu Mar 23 10:21:15 2017_x000D_	11.2875	62.2838	22.9805	0.401086	1	14.8956	1.316	284.692	4.96881	61.0745		4.3916	20.9771
9055	Thu Mar 23 10:21:15 2017_x000D_	11.3874	62.1768	19.2382	0.335771	1	15.0864	1.9887	270.623	4.72326	60.3017		16.7427	0
9056	Thu Mar 23 10:21:15 2017_x000D_	11.899	61.9538	13.0001	0.226895	1	15.0864	1.9887	270.623	4.72326	60.0498		12.4734	0
9057	Thu Mar 23 10:21:15 2017_x000D_	12.3146	61.9416	13.0022	0.226931	1	15.0864	1.9887	270.623	4.72326	60.0169		22.0158	0
9058	Thu Mar 23 10:21:15 2017_x000D_	13.0377	61.8164	10.6589	0.186034	1	15.0864	1.9887	270.623	4.72326	59.8628		9.3399	18.6382
9059	Thu Mar 23 10:21:15 2017_x000D_	13.3489	61.8074	10.2171	0.178323	1	15.5064	2.4465	329.767	5.75551	59.4001		11.1974	0
9060	Thu Mar 23 10:21:16 2017_x000D_	13.6528	61.5907	10.6562	0.185986	1	15.5064	2.4465	329.767	5.75551	59.1732		21.7802	0
9061	Thu Mar 23 10:21:16 2017_x000D_	14.3785	61.5696	10.2158	0.178299	1	15.5064	2.4465	329.767	5.75551	59.1339		9.82609	0
9062	Thu Mar 23 10:21:16 2017_x000D_	14.686	61.4568	13.5846	0.237096	1	15.5064	2.4465	329.767	5.75551	59.016		19.6314	0
9063	Thu Mar 23 10:21:16 2017_x000D_	15.3003	61.2313	13.5828	0.237065	1	15.5064	2.4465	329.767	5.75551	58.7852		12.4312	18.6382
9064	Thu Mar 23 10:21:16 2017_x000D_	15.7145	61.2193	13.5849	0.237101	1	15.9264	2.9043	8.35003	0.145736	58.3154		12.794	0
9065	Thu Mar 23 10:21:16 2017_x000D_	16.125	61.1037	16.4532	0.287163	1	15.9264	2.9043	8.35003	0.145736	58.1997		12.4222	0
9066	Thu Mar 23 10:21:16 2017_x000D_	16.5389	61.0917	16.4557	0.287206	1	15.9264	2.9043	8.35003	0.145736	58.1906		19.6002	0
9067	Thu Mar 23 10:21:16 2017_x000D_	17.1522	60.8665	16.4547	0.287189	1	15.9264	2.9043	8.35003	0.145736	57.9752		6.92498	6.66053
9068	Thu Mar 23 10:21:16 2017_x000D_	17.3553	60.7568	13.5833	0.237074	1	15.9168	3.12611	45	0.785398	57.6486		12.7759	0
9069	Thu Mar 23 10:21:16 2017_x000D_	17.7652	60.6413	16.4537	0.287172	1	15.9168	3.12611	45	0.785398	57.5449		6.20353	0
9070	Thu Mar 23 10:21:16 2017_x000D_	17.9719	60.6354	16.4549	0.287192	1	15.9168	3.12611	45	0.785398	57.546		25.5307	0
9071	Thu Mar 23 10:21:16 2017_x000D_	18.791	60.4045	16.4552	0.287197	1	15.9168	3.12611	45	0.785398	57.3505		6.19453	0
9072	Thu Mar 23 10:21:16 2017_x000D_	18.9974	60.3986	16.4564	0.287218	1	15.9168	3.12611	45	0.785398	57.3553		22.5152	0
9073	Thu Mar 23 10:21:16 2017_x000D_	19.7125	60.1708	15.7441	0.274787	1	15.9168	3.12611	45	0.785398	57.1708		9.78075	0
9074	Thu Mar 23 10:21:16 2017_x000D_	20.0185	60.0583	13.5821	0.237052	1	15.9168	3.12611	45	0.785398	57.0798		18.8096	0
9075	Thu Mar 23 10:21:16 2017_x000D_	20.6337	59.9373	16.4568	0.287226	1	15.9168	3.12611	45	0.785398	57.0067		12.7367	9.31464
9076	Thu Mar 23 10:21:16 2017_x000D_	21.0423	59.822	13.5823	0.237056	1	16.1267	3.3549	45	0.785398	56.6807		6.18245	0
9077	Thu Mar 23 10:21:16 2017_x000D_	21.2483	59.8162	13.5834	0.237075	1	16.1267	3.3549	45	0.785398	56.6931		19.5282	0
9078	Thu Mar 23 10:21:16 2017_x000D_	21.8593	59.5917	13.5816	0.237043	1	16.1267	3.3549	45	0.785398	56.5282		12.3559	0
9079	Thu Mar 23 10:21:16 2017_x000D_	22.271	59.5801	13.5836	0.237079	1	16.1267	3.3549	45	0.785398	56.5599		19.5102	0
9080	Thu Mar 23 10:21:16 2017_x000D_	22.8814	59.3557	13.5818	0.237048	1	16.1267	3.3549	45	0.785398	56.4067		9.26468	27.3671
9081	Thu Mar 23 10:21:17 2017_x000D_	23.1901	59.347	14.2285	0.248333	1	16.3077	4.249	48.7129	0.8502	55.5262		22.4365	0
9082	Thu Mar 23 10:21:17 2017_x000D_	23.9027	59.12	13.5821	0.237052	1	16.3077	4.249	48.7129	0.8502	55.3941		6.89409	0
9083	Thu Mar 23 10:21:17 2017_x000D_	24.1049	59.0108	16.459	0.287264	1	16.3077	4.249	48.7129	0.8502	55.3141		6.16437	0
9084	Thu Mar 23 10:21:17 2017_x000D_	24.3103	59.0051	16.4602	0.287285	1	16.3077	4.249	48.7129	0.8502	55.3378		13.7815	53.2557
9085	Thu Mar 23 10:21:17 2017_x000D_	24.7145	58.7868	16.4581	0.287247	1	16.2305	6.02251	48.7129	0.8502	53.442		18.4811	0
9086	Thu Mar 23 10:21:17 2017_x000D_	25.3303	58.7697	16.4616	0.287309	1	16.2305	6.02251	48.7129	0.8502	53.5264		6.88618	0
9087	Thu Mar 23 10:21:17 2017_x000D_	25.5322	58.6605	13.5806	0.237025	1	16.2305	6.02251	48.7129	0.8502	53.4535		16.5674	0
9088	Thu Mar 23 10:21:17 2017_x000D_	26.0383	58.4395	12.9942	0.226791	1	16.2305	6.02251	48.7129	0.8502	53.3267		9.23752	39.9255
9089	Thu Mar 23 10:21:17 2017_x000D_	26.3461	58.431	13.5797	0.237011	1	16.1726	7.3521	48.7129	0.8502	52.0822		13.7602	0
9090	Thu Mar 23 10:21:17 2017_x000D_	26.7496	58.2129	13.5769	0.236962	1	16.1726	7.3521	48.7129	0.8502	51.949		6.15229	0
9091	Thu Mar 23 10:21:17 2017_x000D_	26.9546	58.2073	13.5779	0.236979	1	16.1726	7.3521	48.7129	0.8502	51.9856		12.6732	0
9092	Thu Mar 23 10:21:17 2017_x000D_	27.3612	58.0927	16.46	0.287281	1	16.1726	7.3521	48.7129	0.8502	51.9595		6.1463	0
9093	Thu Mar 23 10:21:17 2017_x000D_	27.566	58.0871	16.4612	0.287302	1	16.1726	7.3521	48.7129	0.8502	51.9986		9.21045	46.571
9094	Thu Mar 23 10:21:17 2017_x000D_	27.8729	58.0787	15.7488	0.274868	1	16.1051	8.903	48.7129	0.8502	50.5641		4.36177	0
9095	Thu Mar 23 10:21:17 2017_x000D_	27.9722	57.9725	13.5782	0.236985	1	16.1051	8.903	48.7129	0.8502	50.4841		12.2837	0
9096	Thu Mar 23 10:21:17 2017_x000D_	28.3815	57.9612	13.5802	0.237019	1	16.1051	8.903	48.7129	0.8502	50.5709		6.87255	0
9097	Thu Mar 23 10:21:17 2017_x000D_	28.5831	57.8524	16.4626	0.287326	1	16.1051	8.903	48.7129	0.8502	50.5148		15.6579	26.6021
9098	Thu Mar 23 10:21:17 2017_x000D_	29.0917	57.7352	25.7701	0.449772	1	16.0666	9.7889	75.3081	1.31438	49.684		3.05815	0
9099	Thu Mar 23 10:21:17 2017_x000D_	28.9898	57.738	32.3239	0.564159	1	16.0666	9.7889	75.3081	1.31438	49.6601		6.89629	0
9100	Thu Mar 23 10:21:17 2017_x000D_	28.8943	57.9471	46.9293	0.819071	1	16.0666	9.7889	75.3081	1.31438	49.8374		4.33838	0
9101	Thu Mar 23 10:21:17 2017_x000D_	28.7955	58.0527	59.0262	1.0302	1	16.0666	9.7889	75.3081	1.31438	49.9141		4.36076	26.5992
9102	Thu Mar 23 10:21:18 2017_x000D_	28.9009	58.1528	67.9364	1.18571	1	16.028	10.6747	85.6359	1.49463	49.1923		3.07632	0
9103	Thu Mar 23 10:21:18 2017_x000D_	28.9039	58.2553	85.7567	1.49674	1	16.028	10.6747	85.6359	1.49463	49.292		4.3507	0
9104	Thu Mar 23 10:21:18 2017_x000D_	28.8045	58.3609	94.5443	1.65011	1	16.028	10.6747	85.6359	1.49463	49.3681		4.34812	0
9105	Thu Mar 23 10:21:18 2017_x000D_	28.9027	58.2543	114.319	1.99524	1	16.028	10.6747	85.6359	1.49463	49.2907		0.00848528	13.2995
9106	Thu Mar 23 10:21:18 2017_x000D_	28.9025	58.2545	121.892	2.12742	1	16.0088	11.1176	81.9462	1.43023	48.8685		6.91483	0
9107	Thu Mar 23 10:21:18 2017_x000D_	28.7937	58.0513	136.357	2.37987	1	16.0088	11.1176	81.9462	1.43023	48.6439		3.09768	0
9108	Thu Mar 23 10:21:18 2017_x000D_	28.7903	57.9481	142.685	2.49033	1	16.0088	11.1176	81.9462	1.43023	48.5434		13.7775	0
9109	Thu Mar 23 10:21:18 2017_x000D_	28.3746	57.7529	150.891	2.63355	1	16.0088	11.1176	81.9462	1.43023	48.2469		13.7759	0
9110	Thu Mar 23 10:21:18 2017_x000D_	27.9591	57.5574	150.892	2.63357	1	16.0088	11.1176	81.9462	1.43023	47.9527		8.74655	13.2966
9111	Thu Mar 23 10:21:18 2017_x000D_	27.7481	57.3562	150.89	2.63352	1	15.9895	11.5604	81.9462	1.43023	47.2813		17.9943	0
9112	Thu Mar 23 10:21:18 2017_x000D_	27.2267	57.0597	146.843	2.56289	1	15.9895	11.5604	81.9462	1.43023	46.8664		26.5975	0
9113	Thu Mar 23 10:21:18 2017_x000D_	26.4934	56.5614	142.696	2.49052	1	15.9895	11.5604	81.9462	1.43023	46.2106		11.1467	0
9114	Thu Mar 23 10:21:18 2017_x000D_	26.1795	56.3626	140.761	2.45674	1	15.9895	11.5604	81.9462	1.43023	45.9464		24.2194	21.0762
9115	Thu Mar 23 10:21:18 2017_x000D_	25.5474	55.8604	134.416	2.346	1	15.7412	12.2176	114.768	2.00308	44.7309		9.83297	0
9116	Thu Mar 23 10:21:18 2017_x000D_	25.4353	55.5524	134.265	2.34337	1	15.7412	12.2176	114.768	2.00308	44.4059		21.9619	0
9117	Thu Mar 23 10:21:18 2017_x000D_	24.9055	55.0472	130.076	2.27025	1	15.7412	12.2176	114.768	2.00308	43.7991		13.1855	0
9118	Thu Mar 23 10:21:18 2017_x000D_	24.5875	54.7438	125.96	2.19842	1	15.7412	12.2176	114.768	2.00308	43.4366		8.79755	29.8093
9119	Thu Mar 23 10:21:18 2017_x000D_	24.3752	54.5415	125.962	2.19845	1	15.2639	13.0891	122.456	2.13727	42.4419		13.9433	0
9120	Thu Mar 23 10:21:18 2017_x000D_	24.1563	54.1315	125.96	2.19841	1	15.2639	13.0891	122.456	2.13727	41.9947		22.4843	0
9121	Thu Mar 23 10:21:18 2017_x000D_	23.7248	53.5187	125.959	2.19841	1	15.2639	13.0891	122.456	2.13727	41.3054		8.81018	0
9122	Thu Mar 23 10:21:18 2017_x000D_	23.5123	53.316	125.961	2.19844	1	15.2639	13.0891	122.456	2.13727	41.0638		19.9859	0
9123	Thu Mar 23 10:21:18 2017_x000D_	23.0832	52.8064	132.309	2.30922	1	15.2639	13.0891	122.456	2.13727	40.4797		8.82507	24.0215
9124	Thu Mar 23 10:21:19 2017_x000D_	22.8703	52.6034	132.309	2.30924	1	14.7963	13.7391	134.23	2.34275	39.6941		18.2277	0
9125	Thu Mar 23 10:21:19 2017_x000D_	22.5441	52.0908	136.357	2.37987	1	14.7963	13.7391	134.23	2.34275	39.1265		8.83355	0
9126	Thu Mar 23 10:21:19 2017_x000D_	22.331	51.8876	136.357	2.37987	1	14.7963	13.7391	134.23	2.34275	38.8855		15.5933	0
9127	Thu Mar 23 10:21:19 2017_x000D_	21.9081	51.5854	138.463	2.41664	1	14.7963	13.7391	134.23	2.34275	38.5087		8.84204	44.4636
9128	Thu Mar 23 10:21:19 2017_x000D_	21.6948	51.382	138.463	2.41663	1	13.4512	14.3615	148.552	2.59273	37.9272		8.84411	0
9129	Thu Mar 23 10:21:19 2017_x000D_	21.4815	51.1785	138.462	2.41662	1	13.4512	14.3615	148.552	2.59273	37.6826		17.701	0
9130	Thu Mar 23 10:21:19 2017_x000D_	21.0545	50.7713	138.462	2.41661	1	13.4512	14.3615	148.552	2.59273	37.1952		8.85476	0
9131	Thu Mar 23 10:21:19 2017_x000D_	20.8409	50.5676	138.461	2.4166	1	13.4512	14.3615	148.552	2.59273	36.9525		17.7202	74.1086
9132	Thu Mar 23 10:21:19 2017_x000D_	20.4134	50.16	138.46	2.41659	1	11.2093	15.3989	164.247	2.86665	35.959		6.98608	0
9133	Thu Mar 23 10:21:19 2017_x000D_	20.203	50.0602	136.362	2.37996	1	11.2093	15.3989	164.247	2.86665	35.8091		7.01665	0
9134	Thu Mar 23 10:21:19 2017_x000D_	20.0928	49.8539	134.26	2.34328	1	11.2093	15.3989	164.247	2.86665	35.5818		17.7414	0
9135	Thu Mar 23 10:21:19 2017_x000D_	19.6648	49.4458	134.261	2.34329	1	11.2093	15.3989	164.247	2.86665	35.0811		8.87597	0
9136	Thu Mar 23 10:21:19 2017_x000D_	19.4507	49.2416	134.261	2.3433	1	11.2093	15.3989	164.247	2.86665	34.8317		8.88238	59.2885
9137	Thu Mar 23 10:21:19 2017_x000D_	19.2364	49.0373	134.261	2.34331	1	9.41571	16.2288	159.508	2.78394	34.2468		13.3279	0
9138	Thu Mar 23 10:21:19 2017_x000D_	18.9148	48.7308	138.458	2.41654	1	9.41571	16.2288	159.508	2.78394	33.8617		8.88662	0
9139	Thu Mar 23 10:21:19 2017_x000D_	18.7004	48.5264	138.457	2.41653	1	9.41571	16.2288	159.508	2.78394	33.6057		17.7859	0
9140	Thu Mar 23 10:21:19 2017_x000D_	18.2714	48.1172	138.456	2.41652	1	9.41571	16.2288	159.508	2.78394	33.0952		4.44953	59.737
9141	Thu Mar 23 10:21:19 2017_x000D_	18.1642	48.0147	134.263	2.34334	1	7.43086	16.3881	180	3.14159	33.3983		17.8029	0
9142	Thu Mar 23 10:21:19 2017_x000D_	17.7347	47.6052	134.264	2.34335	1	7.43086	16.3881	180	3.14159	32.8736		4.44114	0
9143	Thu Mar 23 10:21:19 2017_x000D_	17.6276	47.503	134.097	2.34044	1	7.43086	16.3881	180	3.14159	32.7431		13.3744	0
9144	Thu Mar 23 10:21:19 2017_x000D_	17.305	47.1953	134.265	2.34337	1	7.43086	16.3881	180	3.14159	32.3509		8.91424	46.1243
9145	Thu Mar 23 10:21:20 2017_x000D_	17.0899	46.9903	134.265	2.34337	1	5.89414	16.3399	175.022	3.05471	32.6312		4.45801	0
9146	Thu Mar 23 10:21:20 2017_x000D_	16.9825	46.8876	130.105	2.27075	1	5.89414	16.3399	175.022	3.05471	32.4979		8.91838	0
9147	Thu Mar 23 10:21:20 2017_x000D_	16.7674	46.6824	130.106	2.27077	1	5.89414	16.3399	175.022	3.05471	32.2319		11.3804	0
9148	Thu Mar 23 10:21:20 2017_x000D_	16.5489	46.3723	123.551	2.15637	1	5.89414	16.3399	175.022	3.05471	31.8664		4.4516	0
9149	Thu Mar 23 10:21:20 2017_x000D_	16.4417	46.2697	114.077	1.99101	1	5.89414	16.3399	175.022	3.05471	31.734		6.30457	53.0696
9150	Thu Mar 23 10:21:20 2017_x000D_	16.4497	46.4797	94.9637	1.65743	1	4.14688	16.0635	196.197	3.42428	32.8101		0.0067082	0
9151	Thu Mar 23 10:21:20 2017_x000D_	16.4498	46.4799	88.9895	1.55316	1	4.14688	16.0635	196.197	3.42428	32.8104		3.17016	0
9152	Thu Mar 23 10:21:20 2017_x000D_	16.4537	46.5855	70.7952	1.23561	1	4.14688	16.0635	196.197	3.42428	32.9097		4.45636	0
9153	Thu Mar 23 10:21:20 2017_x000D_	16.3459	46.4833	61.5355	1.074	1	4.14688	16.0635	196.197	3.42428	32.7747		0.00948683	47.4208
9154	Thu Mar 23 10:21:20 2017_x000D_	16.3458	46.4836	53.2654	0.929657	1	2.86647	15.1366	204.768	3.57388	34.1222		4.38502	0
9155	Thu Mar 23 10:21:20 2017_x000D_	16.4457	46.3769	40.4184	0.705434	1	2.86647	15.1366	204.768	3.57388	34.0639		4.39569	0
9156	Thu Mar 23 10:21:20 2017_x000D_	16.5458	46.2699	30.9718	0.540559	1	2.86647	15.1366	204.768	3.57388	34.006		9.81837	0
9157	Thu Mar 23 10:21:20 2017_x000D_	16.8535	46.1584	18.9555	0.330836	1	2.86647	15.1366	204.768	3.57388	34.0292		6.95101	14.7039
9158	Thu Mar 23 10:21:20 2017_x000D_	17.0578	46.0491	16.1319	0.281555	1	2.43646	14.9014	187.655	3.2752	34.4088		19.6667	0
9159	Thu Mar 23 10:21:20 2017_x000D_	17.6743	45.8262	16.1309	0.281538	1	2.43646	14.9014	187.655	3.2752	34.4751		12.8241	0
9160	Thu Mar 23 10:21:20 2017_x000D_	18.0864	45.7126	18.955	0.330828	1	2.43646	14.9014	187.655	3.2752	34.5579		25.6293	0
9161	Thu Mar 23 10:21:20 2017_x000D_	18.91	45.4856	18.9561	0.330847	1	2.43646	14.9014	187.655	3.2752	34.7386		0	18.6255
9162	Thu Mar 23 10:21:20 2017_x000D_	18.91	45.4856	18.9561	0.330847	1	2.85714	15.358	161.981	2.8271	34.1375		19.6401	0
9163	Thu Mar 23 10:21:20 2017_x000D_	19.5257	45.2631	24.3502	0.42499	1	2.85714	15.358	161.981	2.8271	34.2368		11.1992	0
9164	Thu Mar 23 10:21:20 2017_x000D_	19.8301	45.047	25.4964	0.444997	1	2.85714	15.358	161.981	2.8271	34.1982		15.8403	0
9165	Thu Mar 23 10:21:20 2017_x000D_	20.3453	44.9314	29.4989	0.514854	1	2.85714	15.358	161.981	2.8271	34.3573		11.1835	0
9166	Thu Mar 23 10:21:20 2017_x000D_	20.6492	44.7155	28.1438	0.491202	1	2.85714	15.358	161.981	2.8271	34.3281		18.092	13.2958
9167	Thu Mar 23 10:21:21 2017_x000D_	21.1572	44.3905	32.109	0.560409	1	2.83847	15.8008	131.274	2.29116	33.9551		8.78892	0
9168	Thu Mar 23 10:21:21 2017_x000D_	21.3576	44.1768	32.108	0.56039	1	2.83847	15.8008	131.274	2.29116	33.8844		19.6032	0
9169	Thu Mar 23 10:21:21 2017_x000D_	21.9721	43.9546	32.1099	0.560424	1	2.83847	15.8008	131.274	2.29116	34.0402		8.78687	0
9170	Thu Mar 23 10:21:21 2017_x000D_	22.1724	43.7409	32.1089	0.560406	1	2.83847	15.8008	131.274	2.29116	33.9772		6.92418	0
9171	Thu Mar 23 10:21:21 2017_x000D_	22.3759	43.632	29.4969	0.514818	1	2.83847	15.8008	96.5409	1.68496	34.0042		20.7805	0
9172	Thu Mar 23 10:21:21 2017_x000D_	22.9867	43.3053	32.1098	0.560422	1	2.83847	15.8008	96.5409	1.68496	34.0947		8.78262	0
9173	Thu Mar 23 10:21:21 2017_x000D_	23.1869	43.0917	32.1088	0.560403	1	2.83847	15.8008	96.5409	1.68496	34.0419		20.7671	0
9174	Thu Mar 23 10:21:21 2017_x000D_	23.7973	42.7652	29.4961	0.514803	1	2.83847	15.8008	96.5409	1.68496	34.1519		6.92277	6.6449
9175	Thu Mar 23 10:21:21 2017_x000D_	24.0008	42.6564	32.1096	0.560419	1	2.82914	16.0221	96.5409	1.68496	34.0239		9.77635	0
9176	Thu Mar 23 10:21:21 2017_x000D_	24.3073	42.5457	28.1407	0.491148	1	2.82914	16.0221	96.5409	1.68496	34.1294		22.328	0
9177	Thu Mar 23 10:21:21 2017_x000D_	24.914	42.1146	28.1392	0.491122	1	2.82914	16.0221	96.5409	1.68496	34.1842		9.78482	0
9178	Thu Mar 23 10:21:21 2017_x000D_	25.2208	42.0039	32.1109	0.560442	1	2.82914	16.0221	96.5409	1.68496	34.2993		9.76969	0
9179	Thu Mar 23 10:21:21 2017_x000D_	25.5271	41.8933	28.1408	0.491149	1	2.82914	16.0221	96.5409	1.68496	34.4168		19.8355	24.0206
9180	Thu Mar 23 10:21:21 2017_x000D_	26.0303	41.4644	29.4955	0.514794	1	2.36187	16.6723	104.692	1.82722	34.276		13.8228	0
9181	Thu Mar 23 10:21:21 2017_x000D_	26.4366	41.2471	29.4957	0.514797	1	2.36187	16.6723	104.692	1.82722	34.4022		16.6274	0
9182	Thu Mar 23 10:21:21 2017_x000D_	26.9457	41.028	28.1392	0.491122	1	2.36187	16.6723	104.692	1.82722	34.6058		11.1518	0
9183	Thu Mar 23 10:21:21 2017_x000D_	27.2488	40.8128	29.496	0.514803	1	2.36187	16.6723	104.692	1.82722	34.6716		16.6179	46.5142
9184	Thu Mar 23 10:21:21 2017_x000D_	27.7576	40.5938	28.1392	0.491122	1	2.29664	18.2214	104.692	1.82722	33.8937		11.1494	0
9185	Thu Mar 23 10:21:21 2017_x000D_	28.0606	40.3786	29.4964	0.514809	1	2.29664	18.2214	104.692	1.82722	33.9812		16.6073	0
9186	Thu Mar 23 10:21:21 2017_x000D_	28.5691	40.1598	28.1392	0.491122	1	2.29664	18.2214	104.692	1.82722	34.2277		8.76361	0
9187	Thu Mar 23 10:21:21 2017_x000D_	28.7688	39.9466	28.1377	0.491095	1	2.29664	18.2214	104.692	1.82722	34.2456		9.27158	26.5705
9188	Thu Mar 23 10:21:22 2017_x000D_	29.0778	39.9409	29.4982	0.514841	1	2.25937	19.1063	104.692	1.82722	33.9604		8.76142	0
9189	Thu Mar 23 10:21:22 2017_x000D_	29.2775	39.7278	29.4969	0.514818	1	2.25937	19.1063	104.692	1.82722	33.9886		13.7919	0
9190	Thu Mar 23 10:21:22 2017_x000D_	29.6829	39.511	29.4971	0.514821	1	2.25937	19.1063	104.692	1.82722	34.1819		8.75937	0
9191	Thu Mar 23 10:21:22 2017_x000D_	29.8825	39.2979	29.4957	0.514797	1	2.25937	19.1063	104.692	1.82722	34.216		15.7026	0
9192	Thu Mar 23 10:21:22 2017_x000D_	30.3934	39.1841	25.4832	0.444766	1	2.25937	19.1063	104.692	1.82722	34.5636		4.38488	20.9173
9193	Thu Mar 23 10:21:22 2017_x000D_	30.4934	39.0775	29.4974	0.514826	1	2.45098	19.7767	100.926	1.7615	34.0426		11.1228	0
9194	Thu Mar 23 10:21:22 2017_x000D_	30.7956	38.8627	28.1377	0.491095	1	2.45098	19.7767	100.926	1.7615	34.1715		6.16595	0
9195	Thu Mar 23 10:21:22 2017_x000D_	31.0011	38.8591	28.1392	0.491121	1	2.45098	19.7767	100.926	1.7615	34.3402		6.97105	0
9196	Thu Mar 23 10:21:22 2017_x000D_	31.098	38.6479	29.4962	0.514806	1	2.45098	19.7767	100.926	1.7615	34.3041		12.692	33.2034
9197	Thu Mar 23 10:21:22 2017_x000D_	31.506	38.536	32.1166	0.560541	1	2.40439	20.8825	100.926	1.7615	34.0375		4.38064	0
9198	Thu Mar 23 10:21:22 2017_x000D_	31.6059	38.4295	36.2331	0.632387	1	2.40439	20.8825	100.926	1.7615	34.068		13.7852	0
9199	Thu Mar 23 10:21:22 2017_x000D_	32.0111	38.2128	44.7298	0.780683	1	2.40439	20.8825	100.926	1.7615	34.3059		4.35739	0
9200	Thu Mar 23 10:21:22 2017_x000D_	31.9118	38.3188	57.4415	1.00254	1	2.40439	20.8825	100.926	1.7615	34.2741		6.94821	26.5555
9201	Thu Mar 23 10:21:22 2017_x000D_	31.8152	38.5293	73.4654	1.28221	1	2.36712	21.7669	100.926	1.7615	33.8846		7.01667	0
9202	Thu Mar 23 10:21:22 2017_x000D_	31.9237	38.7365	82.3277	1.43689	1	2.36712	21.7669	100.926	1.7615	34.0816		4.36971	0
9203	Thu Mar 23 10:21:22 2017_x000D_	31.8238	38.8425	91.6299	1.59924	1	2.36712	21.7669	100.926	1.7615	34.0481		6.92342	0
9204	Thu Mar 23 10:21:22 2017_x000D_	32.0315	38.9431	109.671	1.91412	1	2.36712	21.7669	100.926	1.7615	34.2782		4.38038	20.9053
9205	Thu Mar 23 10:21:22 2017_x000D_	31.9314	39.0494	118.941	2.07591	1	2.55867	22.4369	101.014	1.76303	33.7451		4.36426	0
9206	Thu Mar 23 10:21:22 2017_x000D_	32.0305	38.9429	127.75	2.22965	1	2.55867	22.4369	101.014	1.76303	33.7792		3.11877	0
9207	Thu Mar 23 10:21:22 2017_x000D_	32.027	38.839	146.185	2.55141	1	2.55867	22.4369	101.014	1.76303	33.7255		3.08164	0
9208	Thu Mar 23 10:21:22 2017_x000D_	31.9243	38.8411	152.792	2.66673	1	2.55867	22.4369	101.014	1.76303	33.6369		4.41287	0
9209	Thu Mar 23 10:21:23 2017_x000D_	31.8187	38.7387	162.303	2.83271	1	2.55867	22.4369	101.014	1.76303	33.4947		4.42344	60.5809
9210	Thu Mar 23 10:21:23 2017_x000D_	31.7129	38.636	166.028	2.89774	1	4.03889	23.8105	43.7106	0.762894	31.395		18.7909	0
9211	Thu Mar 23 10:21:23 2017_x000D_	31.0936	38.5422	168.919	2.94819	1	4.03889	23.8105	43.7106	0.762894	30.8055		12.767	0
9212	Thu Mar 23 10:21:23 2017_x000D_	30.6794	38.4445	166.031	2.89778	1	4.03889	23.8105	43.7106	0.762894	30.3952		9.8073	0
9213	Thu Mar 23 10:21:23 2017_x000D_	30.368	38.345	162.305	2.83275	1	4.03889	23.8105	43.7106	0.762894	30.0745		12.7794	46.4667
9214	Thu Mar 23 10:21:23 2017_x000D_	29.9534	38.2472	159.472	2.78331	1	5.08907	24.949	45	0.785398	28.1971		16.7455	0
9215	Thu Mar 23 10:21:23 2017_x000D_	29.4327	38.0461	152.808	2.66701	1	5.08907	24.949	45	0.785398	27.6432		13.938	0
9216	Thu Mar 23 10:21:23 2017_x000D_	29.0146	37.8435	152.809	2.66701	1	5.08907	24.949	45	0.785398	27.179		18.216	0
9217	Thu Mar 23 10:21:23 2017_x000D_	28.4902	37.5374	148.709	2.59545	1	5.08907	24.949	45	0.785398	26.5722		8.88715	0
9218	Thu Mar 23 10:21:23 2017_x000D_	28.2777	37.331	148.706	2.59541	1	5.08907	24.949	45	0.785398	26.2874		22.5902	32.8213
9219	Thu Mar 23 10:21:23 2017_x000D_	27.6461	36.921	143.871	2.51103	1	5.93833	25.6387	45	0.785398	24.4646		9.84056	0
9220	Thu Mar 23 10:21:23 2017_x000D_	27.3336	36.8213	144.486	2.52176	1	5.93833	25.6387	45	0.785398	24.1414		20.1206	0
9221	Thu Mar 23 10:21:23 2017_x000D_	26.8043	36.4094	146.217	2.55197	1	5.93833	25.6387	45	0.785398	23.4818		8.90627	0
9222	Thu Mar 23 10:21:23 2017_x000D_	26.5913	36.2026	146.215	2.55194	1	5.93833	25.6387	45	0.785398	23.1979		11.3126	6.58306
9223	Thu Mar 23 10:21:23 2017_x000D_	26.275	35.9973	144.484	2.52173	1	6.15766	25.6455	45.9629	0.802204	22.6245		18.2948	0
9224	Thu Mar 23 10:21:23 2017_x000D_	25.7482	35.6901	148.703	2.59535	1	6.15766	25.6455	45.9629	0.802204	22.0155		8.92324	0
9225	Thu Mar 23 10:21:23 2017_x000D_	25.5348	35.4829	148.701	2.59531	1	6.15766	25.6455	45.9629	0.802204	21.7313		18.3175	0
9226	Thu Mar 23 10:21:23 2017_x000D_	25.0073	35.1754	152.789	2.66667	1	6.15766	25.6455	45.9629	0.802204	21.1217		8.93597	9.28878
9227	Thu Mar 23 10:21:23 2017_x000D_	24.7936	34.9679	152.786	2.66662	1	6.36758	25.8731	59.1011	1.03151	20.5483		7.01332	0
9228	Thu Mar 23 10:21:23 2017_x000D_	24.5832	34.866	155.475	2.71356	1	6.36758	25.8731	59.1011	1.03151	20.3146		21.0705	0
9229	Thu Mar 23 10:21:23 2017_x000D_	23.9514	34.5592	152.787	2.66663	1	6.36758	25.8731	59.1011	1.03151	19.6122		6.22274	0
9230	Thu Mar 23 10:21:23 2017_x000D_	23.744	34.5624	152.79	2.66669	1	6.36758	25.8731	59.1011	1.03151	19.4279		14.0547	18.5743
9231	Thu Mar 23 10:21:24 2017_x000D_	23.3225	34.3579	152.791	2.6667	1	6.78737	26.3282	46.0457	0.803648	18.3817		22.7484	0
9232	Thu Mar 23 10:21:24 2017_x000D_	22.6863	33.9453	152.788	2.66665	1	6.78737	26.3282	46.0457	0.803648	17.6294		7.03475	0
9233	Thu Mar 23 10:21:24 2017_x000D_	22.4753	33.843	155.473	2.71352	1	6.78737	26.3282	46.0457	0.803648	17.3949		21.1323	0
9234	Thu Mar 23 10:21:24 2017_x000D_	21.8416	33.5354	152.789	2.66666	1	6.78737	26.3282	46.0457	0.803648	16.6905		7.04415	0
9235	Thu Mar 23 10:21:24 2017_x000D_	21.6303	33.433	155.473	2.71351	1	6.78737	26.3282	46.0457	0.803648	16.4557		21.1564	23.7209
9236	Thu Mar 23 10:21:24 2017_x000D_	20.9959	33.125	152.789	2.66668	1	7.19769	27.0041	70.6649	1.23334	15.0949		8.98276	0
9237	Thu Mar 23 10:21:24 2017_x000D_	20.7809	32.9166	152.786	2.66662	1	7.19769	27.0041	70.6649	1.23334	14.8142		19.9009	0
9238	Thu Mar 23 10:21:24 2017_x000D_	20.1492	32.7141	152.79	2.66669	1	7.19769	27.0041	70.6649	1.23334	14.1544		0	0
9239	Thu Mar 23 10:21:24 2017_x000D_	20.1492	32.7141	152.79	2.66669	1	7.19769	27.0041	70.6649	1.23334	14.1544		22.8517	32.8662
9240	Thu Mar 23 10:21:24 2017_x000D_	19.51	32.2998	152.787	2.66664	1	7.81772	27.9073	58.0995	1.01403	12.4901		16.99	0
9241	Thu Mar 23 10:21:24 2017_x000D_	18.9818	32.0955	151.341	2.6414	1	7.81772	27.9073	58.0995	1.01403	11.9238		9.00828	0
9242	Thu Mar 23 10:21:24 2017_x000D_	18.7661	31.8866	151.338	2.64135	1	7.81772	27.9073	58.0995	1.01403	11.6491		11.4517	0
9243	Thu Mar 23 10:21:24 2017_x000D_	18.4457	31.6791	152.785	2.6666	1	7.81772	27.9073	58.0995	1.01403	11.2774		14.166	0
9244	Thu Mar 23 10:21:24 2017_x000D_	18.0209	31.4729	152.785	2.66661	1	7.81772	27.9073	58.0995	1.01403	10.8083		11.4524	18.5632
9245	Thu Mar 23 10:21:24 2017_x000D_	17.7006	31.2652	151.337	2.64132	1	8.23729	28.3621	46.2894	0.807903	9.8986		17.0462	0
9246	Thu Mar 23 10:21:24 2017_x000D_	17.1707	31.0601	152.786	2.66662	1	8.23729	28.3621	46.2894	0.807903	9.33194		7.0898	0
9247	Thu Mar 23 10:21:24 2017_x000D_	16.958	30.9571	155.461	2.71331	1	8.23729	28.3621	46.2894	0.807903	9.09862		7.10175	0
9248	Thu Mar 23 10:21:24 2017_x000D_	16.7451	30.8536	152.787	2.66663	1	8.23729	28.3621	46.2894	0.807903	8.86512		14.1969	14.725
9249	Thu Mar 23 10:21:24 2017_x000D_	16.3194	30.6469	152.787	2.66664	1	8.4376	28.8102	69.1838	1.20748	8.09297		0	0
9250	Thu Mar 23 10:21:24 2017_x000D_	16.3194	30.6469	152.787	2.66664	1	8.4376	28.8102	69.1838	1.20748	8.09297		15.9424	0
9251	Thu Mar 23 10:21:24 2017_x000D_	15.8898	30.3341	155.457	2.71324	1	8.4376	28.8102	69.1838	1.20748	7.60642		7.11115	0
9252	Thu Mar 23 10:21:25 2017_x000D_	15.6766	30.2305	152.784	2.66659	1	8.4376	28.8102	69.1838	1.20748	7.37702		10.0158	0
9253	Thu Mar 23 10:21:25 2017_x000D_	15.3588	30.1282	148.726	2.59576	1	8.4376	28.8102	60.9979	1.06461	7.04558		11.5056	0
9254	Thu Mar 23 10:21:25 2017_x000D_	15.0371	29.9194	142.178	2.48147	1	8.4376	28.8102	60.9979	1.06461	6.69206		0.0108167	0
9255	Thu Mar 23 10:21:25 2017_x000D_	15.0374	29.9192	133.892	2.33685	1	8.4376	28.8102	60.9979	1.06461	6.69233		3.13221	0
9256	Thu Mar 23 10:21:25 2017_x000D_	14.933	29.9204	123.288	2.15178	1	8.4376	28.8102	60.9979	1.06461	6.5896		7.18853	14.6591
9257	Thu Mar 23 10:21:25 2017_x000D_	15.046	30.1317	107.221	1.87136	1	8.86651	29.0443	48.1391	0.840186	6.27444		3.19737	0
9258	Thu Mar 23 10:21:25 2017_x000D_	15.0501	30.2382	94.9634	1.65742	1	8.86651	29.0443	48.1391	0.840186
9259	Thu Mar 23 10:21:25 2017_x000D_	14.9457	30.2401	80.2247	1.40019	1	8.86651	29.0443	48.1391	0.840186
9260	Thu Mar 23 10:21:25 2017_x000D_	14.9494	30.3469	68.1392	1.18925	1	8.86651	29.0443	48.1391	0.840186
9261	Thu Mar 23 10:21:25 2017_x000D_	14.9454	30.2413	53.2579	0.929526	1	8.86651	29.0443	48.1391	0.840186
9262	Thu Mar 23 10:21:25 2017_x000D_	14.9415	30.1352	46.7896	0.816633	1	8.85706	29.2649	46.6909	0.81491
9263	Thu Mar 23 10:21:25 2017_x000D_	15.0419	30.0279	29.2584	0.510656	1	8.85706	29.2649	46.6909	0.81491
9264	Thu Mar 23 10:21:25 2017_x000D_	15.3524	29.9176	25.2203	0.440178	1	8.85706	29.2649	46.6909	0.81491
9265	Thu Mar 23 10:21:25 2017_x000D_	15.5582	29.8086	22.4373	0.391604	1	8.85706	29.2649	46.6909	0.81491
9266	Thu Mar 23 10:21:25 2017_x000D_	16.1755	29.4818	19.5478	0.341173	1	9.06676	29.4923	46.0457	0.803648
9267	Thu Mar 23 10:21:25 2017_x000D_	16.5907	29.3703	22.4371	0.391601	1	9.06676	29.4923	46.0457	0.803648
9268	Thu Mar 23 10:21:25 2017_x000D_	17.2077	29.0437	25.2203	0.440178	1	9.06676	29.4923	46.0457	0.803648
9269	Thu Mar 23 10:21:25 2017_x000D_	17.6189	28.8261	25.2199	0.440171	1	9.06676	29.4923	46.0457	0.803648
9270	Thu Mar 23 10:21:25 2017_x000D_	17.9292	28.716	29.2625	0.510727	1	9.0573	29.7129	58.0995	1.01403
9271	Thu Mar 23 10:21:25 2017_x000D_	18.5492	28.4959	29.2642	0.510757	1	9.0573	29.7129	58.0995	1.01403
9272	Thu Mar 23 10:21:25 2017_x000D_	18.8557	28.2796	30.7642	0.536936	1	9.0573	29.7129	58.0995	1.01403
9273	Thu Mar 23 10:21:26 2017_x000D_	19.1655	28.1697	31.9031	0.556814	1	9.0573	29.7129	58.0995	1.01403
9274	Thu Mar 23 10:21:26 2017_x000D_	19.6736	27.7386	33.4836	0.584399	1	9.0573	29.7129	58.0995	1.01403
9275	Thu Mar 23 10:21:26 2017_x000D_	19.879	27.63	36.0541	0.629263	1	9.04784	29.9335	58.0995	1.01403
9276	Thu Mar 23 10:21:26 2017_x000D_	20.2859	27.3065	33.4833	0.584394	1	9.04784	29.9335	58.0995	1.01403
9277	Thu Mar 23 10:21:26 2017_x000D_	20.592	27.0905	36.7818	0.641963	1	9.04784	29.9335	58.0995	1.01403
9278	Thu Mar 23 10:21:26 2017_x000D_	21.1032	26.7659	36.0544	0.629267	1	9.04784	29.9335	58.0995	1.01403
9279	Thu Mar 23 10:21:26 2017_x000D_	21.409	26.5501	34.4077	0.600528	1	9.26699	29.9402	45	0.785398
9280	Thu Mar 23 10:21:26 2017_x000D_	21.9166	26.1194	36.0539	0.629259	1	9.26699	29.9402	45	0.785398
9281	Thu Mar 23 10:21:26 2017_x000D_	22.1182	25.9047	36.0532	0.629248	1	9.26699	29.9402	45	0.785398
9282	Thu Mar 23 10:21:26 2017_x000D_	22.5282	25.6878	36.054	0.629261	1	9.26699	29.9402	45	0.785398
9283	Thu Mar 23 10:21:26 2017_x000D_	22.7331	25.5793	33.4821	0.584373	1	9.26699	29.9402	32.1147	0.560507
9284	Thu Mar 23 10:21:26 2017_x000D_	23.2436	25.2552	34.4073	0.600521	1	9.26699	29.9402	32.1147	0.560507
9285	Thu Mar 23 10:21:26 2017_x000D_	23.4451	25.0406	34.4066	0.600508	1	9.26699	29.9402	32.1147	0.560507
9286	Thu Mar 23 10:21:26 2017_x000D_	23.9555	24.7166	33.4815	0.584363	1	9.26699	29.9402	32.1147	0.560507
9287	Thu Mar 23 10:21:26 2017_x000D_	24.1604	24.6082	36.055	0.629278	1	9.26699	29.9402	32.1147	0.560507
9288	Thu Mar 23 10:21:26 2017_x000D_	24.5665	24.2854	33.4813	0.584358	1	9.25753	30.1608	45	0.785398
9289	Thu Mar 23 10:21:26 2017_x000D_	24.7745	24.2833	33.4827	0.584384	1	9.25753	30.1608	45	0.785398
9290	Thu Mar 23 10:21:26 2017_x000D_	24.8717	24.0699	31.8966	0.556701	1	9.25753	30.1608	45	0.785398
9291	Thu Mar 23 10:21:26 2017_x000D_	25.1804	23.9605	30.7572	0.536814	1	9.25753	30.1608	45	0.785398
9292	Thu Mar 23 10:21:26 2017_x000D_	25.4824	23.6389	31.896	0.556691	1	9.47666	30.1675	19.8789	0.346953
9293	Thu Mar 23 10:21:26 2017_x000D_	25.8915	23.4225	31.8965	0.556699	1	9.47666	30.1675	19.8789	0.346953
9294	Thu Mar 23 10:21:26 2017_x000D_	26.0993	23.4205	31.898	0.556725	1	9.47666	30.1675	19.8789	0.346953
9295	Thu Mar 23 10:21:27 2017_x000D_	26.3006	23.2061	31.8969	0.556707	1	9.47666	30.1675	19.8789	0.346953
9296	Thu Mar 23 10:21:27 2017_x000D_	26.5051	23.0979	34.4081	0.600535	1	9.91492	30.1809	14.4273	0.251804
9297	Thu Mar 23 10:21:27 2017_x000D_	26.8103	22.8825	36.0569	0.629311	1	9.91492	30.1809	14.4273	0.251804
9298	Thu Mar 23 10:21:27 2017_x000D_	27.0183	22.8804	44.6411	0.779134	1	9.91492	30.1809	14.4273	0.251804
9299	Thu Mar 23 10:21:27 2017_x000D_	27.0186	22.8801	53.2616	0.92959	1	9.91492	30.1809	14.4273	0.251804
9300	Thu Mar 23 10:21:27 2017_x000D_	27.0188	22.8798	61.544	1.07415	1	10.134	30.1876	7.56647	0.13206
9301	Thu Mar 23 10:21:27 2017_x000D_	27.0252	23.0913	80.0554	1.39723	1	10.134	30.1876	7.56647	0.13206
9302	Thu Mar 23 10:21:27 2017_x000D_	27.0251	23.0911	85.8422	1.49823	1	10.134	30.1876	7.56647	0.13206
9303	Thu Mar 23 10:21:27 2017_x000D_	27.0214	22.9845	103.922	1.81378	1	10.134	30.1876	7.56647	0.13206
9304	Thu Mar 23 10:21:27 2017_x000D_	27.1216	22.8772	113.472	1.98046	1	10.134	30.1876	7.56647	0.13206
9305	Thu Mar 23 10:21:27 2017_x000D_	27.0106	22.6657	129.284	2.25643	1	10.5723	30.201	6.62297	0.115593
9306	Thu Mar 23 10:21:27 2017_x000D_	26.9034	22.5606	133.402	2.32831	1	10.5723	30.201	6.62297	0.115593
9307	Thu Mar 23 10:21:27 2017_x000D_	26.9031	22.5608	141.701	2.47314	1	10.5723	30.201	6.62297	0.115593
9308	Thu Mar 23 10:21:27 2017_x000D_	26.7959	22.4557	145.794	2.54459	1	10.5723	30.201	6.62297	0.115593
9309	Thu Mar 23 10:21:27 2017_x000D_	26.4778	22.2463	152.349	2.65899	1	10.8008	29.9871	13.7372	0.23976
9310	Thu Mar 23 10:21:27 2017_x000D_	26.0589	22.1436	149.802	2.61453	1	10.8008	29.9871	13.7372	0.23976
9311	Thu Mar 23 10:21:27 2017_x000D_	25.4191	21.6174	144.076	2.51459	1	10.8008	29.9871	13.7372	0.23976
9312	Thu Mar 23 10:21:27 2017_x000D_	25.1005	21.407	137.568	2.40102	1	10.8008	29.9871	13.7372	0.23976
9313	Thu Mar 23 10:21:27 2017_x000D_	24.4597	20.88	131.204	2.28994	1	10.8008	29.9871	13.7372	0.23976
9314	Thu Mar 23 10:21:27 2017_x000D_	24.2414	20.562	129.312	2.25693	1	11.2295	30.221	20.8876	0.364557
9315	Thu Mar 23 10:21:27 2017_x000D_	23.8048	19.9257	121.358	2.1181	1	11.2295	30.221	20.8876	0.364557
9316	Thu Mar 23 10:21:28 2017_x000D_	23.4787	19.5017	118.873	2.07473	1	11.2295	30.221	20.8876	0.364557
9317	Thu Mar 23 10:21:28 2017_x000D_	23.2634	19.2899	118.876	2.07478	1	11.2295	30.221	20.8876	0.364557
9318	Thu Mar 23 10:21:28 2017_x000D_	22.9234	18.4385	116.265	2.0292	1	11.8868	30.2411	15.4191	0.269114
9319	Thu Mar 23 10:21:28 2017_x000D_	22.812	18.2256	118.872	2.07471	1	11.8868	30.2411	15.4191	0.269114
9320	Thu Mar 23 10:21:28 2017_x000D_	22.3704	17.4807	120.285	2.09937	1	11.8868	30.2411	15.4191	0.269114
9321	Thu Mar 23 10:21:28 2017_x000D_	22.2555	17.1604	121.354	2.11803	1	11.8868	30.2411	15.4191	0.269114
9322	Thu Mar 23 10:21:28 2017_x000D_	21.8201	16.6285	122.846	2.14407	1	12.3249	30.2544	14.7791	0.257945
9323	Thu Mar 23 10:21:28 2017_x000D_	21.8133	16.4146	122.843	2.14401	1	12.3249	30.2544	14.7791	0.257945
9324	Thu Mar 23 10:21:28 2017_x000D_	21.5971	16.2018	122.845	2.14405	1	12.3249	30.2544	14.7791	0.257945
9325	Thu Mar 23 10:21:28 2017_x000D_	21.4854	15.9882	125.265	2.18629	1	12.3249	30.2544	14.7791	0.257945
9326	Thu Mar 23 10:21:28 2017_x000D_	21.1575	15.562	131.168	2.28931	1	12.982	30.2745	0	0
9327	Thu Mar 23 10:21:28 2017_x000D_	20.9411	15.349	131.169	2.28932	1	12.982	30.2745	0	0
9328	Thu Mar 23 10:21:28 2017_x000D_	20.8222	14.9209	133.372	2.32779	1	12.982	30.2745	0	0
9329	Thu Mar 23 10:21:28 2017_x000D_	20.6057	14.7076	133.373	2.3278	1	12.982	30.2745	0	0
9330	Thu Mar 23 10:21:28 2017_x000D_	20.1759	14.3882	135.437	2.36382	1	12.982	30.2745	0	0
9331	Thu Mar 23 10:21:28 2017_x000D_	20.1723	14.2808	133.374	2.32781	1	14.5439	29.6596	345.308	6.02676
9332	Thu Mar 23 10:21:28 2017_x000D_	19.7387	13.8536	133.374	2.32782	1	14.5439	29.6596	345.308	6.02676
9333	Thu Mar 23 10:21:28 2017_x000D_	19.5253	13.7475	135.437	2.36382	1	14.5439	29.6596	345.308	6.02676
9334	Thu Mar 23 10:21:28 2017_x000D_	19.5183	13.5328	135.432	2.36373	1	14.5439	29.6596	345.308	6.02676
9335	Thu Mar 23 10:21:28 2017_x000D_	19.3047	13.4262	133.375	2.32784	1	15.6677	29.0314	334.004	5.82947
