# Supplementary material for: Guppies Prefer to Follow Large (Robot) Leaders Irrespective of Own Size
Source: Front Bioeng Biotechnol. 2020 May 15;8:441. doi: 10.3389/fbioe.2020.00441 (PMC7243707; doi:10.3389/fbioe.2020.00441)
Supplement: Supplementary file 3 [file Data_Sheet_1.ZIP › Raw Data/ID36.xlsx]

## Sheet: ThuMar23100437201
Framenumber	Current timestamp	Robo Position x	Robo Position y	Robo Angle deg	Robo Angle rad	Fish ID	Fish Position x	Fish Position y	Fish Angle deg	Fish Angle rad	Distance_between_subjects	Mean_Distance (L300 bis L1500)	Velocity_Robo	Velocity_Fish	Mean_velocity_Robo		Fish ID	Fish Position x	Fish Position y	Fish Angle deg	Fish Angle rad	Fish ID	Fish Position x	Fish Position y	Fish Angle deg	Fish Angle rad	Fish ID	Fish Position x	Fish Position y	Fish Angle deg	Fish Angle rad	Fish ID	Fish Position x	Fish Position y	Fish Angle deg	Fish Angle rad
5688	Thu Mar 23 10:10:54 2017_x000D_	17.0442	11.8227	-82.2051	-1.43475	1	5.10222	3.8889	138.66	2.42007	14.3372	15.6156	0	0	11.4891	11.7901
5689	Thu Mar 23 10:10:54 2017_x000D_	17.0442	11.8227	-82.2051	-1.43475	1	5.10222	3.8889	138.66	2.42007	14.3372		0	0
5690	Thu Mar 23 10:10:54 2017_x000D_	17.0442	11.8227	-82.2051	-1.43475	1	5.10222	3.8889	138.66	2.42007	14.3372		3.15604	0
5691	Thu Mar 23 10:10:54 2017_x000D_	16.939	11.8232	-85.1183	-1.4856	1	5.10222	3.8889	138.66	2.42007	14.25		7.28242	0
5692	Thu Mar 23 10:10:54 2017_x000D_	17.0517	12.0382	-88.0609	-1.53695	1	5.10222	3.8889	139.106	2.42785	14.4638		6.45971	0
5693	Thu Mar 23 10:10:54 2017_x000D_	17.059	12.2534	-88.0609	-1.53695	1	5.10222	3.8889	139.106	2.42785	14.5921		6.45672	0
5694	Thu Mar 23 10:10:54 2017_x000D_	17.0663	12.4685	-88.0609	-1.53695	1	5.10222	3.8889	139.106	2.42785	14.7224		19.5323	0
5695	Thu Mar 23 10:10:54 2017_x000D_	16.9828	13.1142	-85.1168	-1.48557	1	5.10222	3.8889	139.106	2.42785	15.0418		13.3732	0
5696	Thu Mar 23 10:10:54 2017_x000D_	17.1025	13.5436	-82.2007	-1.43467	1	5.10222	3.8889	139.106	2.42785	15.4019		12.9044	0
5697	Thu Mar 23 10:10:54 2017_x000D_	17.1171	13.9735	-82.1996	-1.43465	1	5.10222	3.8889	138.95	2.42514	15.6862		26.0732	0
5698	Thu Mar 23 10:10:54 2017_x000D_	17.2512	14.8322	-79.319	-1.38438	1	5.10222	3.8889	138.95	2.42514	16.3509		16.5081	0
5699	Thu Mar 23 10:10:54 2017_x000D_	17.3744	15.3685	-75.8695	-1.32417	1	5.10222	3.8889	138.95	2.42514	16.8044		13.3529	0
5700	Thu Mar 23 10:10:55 2017_x000D_	17.4941	15.7972	-78.8449	-1.3761	1	5.10222	3.8889	138.95	2.42514	17.1862		22.8311	0
5701	Thu Mar 23 10:10:55 2017_x000D_	17.6244	16.547	-76.4891	-1.33499	1	5.10222	3.8889	139.005	2.42609	17.8054		14.4859	0
5702	Thu Mar 23 10:10:55 2017_x000D_	17.8489	16.9745	-76.4923	-1.33504	1	5.10222	3.8889	139.005	2.42609	18.2678		26.0071	0
5703	Thu Mar 23 10:10:55 2017_x000D_	17.9828	17.831	-79.3233	-1.38445	1	5.10222	3.8889	139.005	2.42609	18.9813		9.64744	0
5704	Thu Mar 23 10:10:55 2017_x000D_	17.9936	18.1524	-78.8459	-1.37612	1	5.10222	3.8889	139.005	2.42609	19.2259		25.9697	0
5705	Thu Mar 23 10:10:55 2017_x000D_	18.1271	19.0077	-75.8651	-1.3241	1	5.10222	3.8889	139.832	2.44053	19.9556		10.2121	0
5706	Thu Mar 23 10:10:55 2017_x000D_	18.2429	19.3278	-79.3227	-1.38444	1	5.10222	3.8889	139.832	2.44053	20.2741		22.7665	0
5707	Thu Mar 23 10:10:55 2017_x000D_	18.3727	20.0755	-75.8645	-1.32408	1	5.10222	3.8889	139.832	2.44053	20.9311		11.6254	0
5708	Thu Mar 23 10:10:55 2017_x000D_	18.593	20.3943	-76.4903	-1.33501	1	5.10222	3.8889	139.832	2.44053	21.3173		12.8261	0
5709	Thu Mar 23 10:10:55 2017_x000D_	18.6072	20.8216	-76.4879	-1.33497	1	5.10222	3.8889	138.823	2.42292	21.6587		9.62346	0
5710	Thu Mar 23 10:10:55 2017_x000D_	18.618	21.1422	-75.8638	-1.32407	1	5.10222	3.8889	138.823	2.42292	21.9169		23.4378	0
5711	Thu Mar 23 10:10:55 2017_x000D_	18.8523	21.8875	-76.4877	-1.33496	1	5.10222	3.8889	138.823	2.42292	22.6498		9.61436	0
5712	Thu Mar 23 10:10:55 2017_x000D_	18.863	22.2078	-75.8632	-1.32406	1	5.10222	3.8889	138.823	2.42292	22.9116		17.3313	0
5713	Thu Mar 23 10:10:55 2017_x000D_	19.0901	22.739	-76.4885	-1.33498	1	5.10222	3.8889	138.823	2.42292	23.4731		12.799	0
5714	Thu Mar 23 10:10:55 2017_x000D_	19.1042	23.1654	-76.4861	-1.33494	1	5.10222	3.8889	140.713	2.45591	23.8252		20.3339	0
5715	Thu Mar 23 10:10:55 2017_x000D_	19.3347	23.8028	-76.4882	-1.33497	1	5.10222	3.8889	140.713	2.45591	24.4771		6.39645	0
5716	Thu Mar 23 10:10:55 2017_x000D_	19.3417	24.0159	-76.487	-1.33495	1	5.10222	3.8889	140.713	2.45591	24.6548		12.787	0
5717	Thu Mar 23 10:10:55 2017_x000D_	19.3558	24.4419	-76.4847	-1.33491	1	5.10222	3.8889	140.713	2.45591	25.0118		16.3624	0
5718	Thu Mar 23 10:10:55 2017_x000D_	19.4782	24.9734	-78.8495	-1.37618	1	5.10222	3.8889	138.881	2.42393	25.5191		10.138	0
5719	Thu Mar 23 10:10:55 2017_x000D_	19.5931	25.2912	-76.4856	-1.33492	1	5.10222	3.8889	138.881	2.42393	25.8465		19.4873	0
5720	Thu Mar 23 10:10:55 2017_x000D_	19.7188	25.9285	-79.3287	-1.38455	1	5.10222	3.8889	138.881	2.42393	26.446		7.16728	0
5721	Thu Mar 23 10:10:55 2017_x000D_	19.8301	26.1399	-76.4864	-1.33494	1	5.10222	3.8889	138.881	2.42393	26.6837		19.4691	242.614
5722	Thu Mar 23 10:10:56 2017_x000D_	19.9557	26.7766	-79.3307	-1.38458	2	10.3401	10.0506	269.77	4.70838	19.293		12.7539	0
5723	Thu Mar 23 10:10:56 2017_x000D_	19.9697	27.2015	-79.329	-1.38455	2	10.3401	10.0506	269.77	4.70838	19.6693		6.37846	0
5724	Thu Mar 23 10:10:56 2017_x000D_	19.9767	27.414	-79.3281	-1.38454	2	10.3401	10.0506	269.77	4.70838	19.8583		20.2429	0
5725	Thu Mar 23 10:10:56 2017_x000D_	20.2063	28.0485	-79.331	-1.38459	2	10.3401	10.0506	269.77	4.70838	20.5248		6.37246	259.376
5726	Thu Mar 23 10:10:56 2017_x000D_	20.2133	28.2608	-79.3302	-1.38457	2	10.4084	18.6962	269.77	4.70838	13.6974		7.15261	0
5727	Thu Mar 23 10:10:56 2017_x000D_	20.3245	28.4717	-76.4847	-1.33491	2	10.4084	18.6962	269.77	4.70838	13.9244		12.7358	0
5728	Thu Mar 23 10:10:56 2017_x000D_	20.3384	28.896	-76.4823	-1.33487	2	10.4084	18.6962	269.77	4.70838	14.2352		6.36637	0
5729	Thu Mar 23 10:10:56 2017_x000D_	20.3453	29.1081	-76.4811	-1.33485	2	10.4084	18.6962	269.77	4.70838	14.3927		13.1666	0
5730	Thu Mar 23 10:10:56 2017_x000D_	20.4634	29.5308	-73.6955	-1.28623	2	10.4084	18.6962	269.77	4.70838	14.7815		3.12921	19.7527
5731	Thu Mar 23 10:10:56 2017_x000D_	20.5677	29.5296	-76.4844	-1.3349	2	11.0665	18.7168	279.23	4.87348	14.3941		12.7205	0
5732	Thu Mar 23 10:10:56 2017_x000D_	20.5813	29.9534	-70.9822	-1.23887	2	11.0665	18.7168	279.23	4.87348	14.7239		6.36047	0
5733	Thu Mar 23 10:10:56 2017_x000D_	20.5883	30.1653	-70.9803	-1.23884	2	11.0665	18.7168	279.23	4.87348	14.8907		7.14716	0
5734	Thu Mar 23 10:10:56 2017_x000D_	20.6993	30.3761	-66.2493	-1.15627	2	11.0665	18.7168	279.23	4.87348	15.1238		0.0108167	35.349
5735	Thu Mar 23 10:10:56 2017_x000D_	20.699	30.3759	-60.8728	-1.06243	2	12.1442	19.1932	321.527	5.6117	14.0797		7.08858	0
5736	Thu Mar 23 10:10:56 2017_x000D_	20.4862	30.2732	-37.9337	-0.662068	2	12.1442	19.1932	321.527	5.6117	13.8692		3.12942	0
5737	Thu Mar 23 10:10:56 2017_x000D_	20.3819	30.2749	-31.364	-0.547406	2	12.1442	19.1932	321.527	5.6117	13.8081		3.1327	0
5738	Thu Mar 23 10:10:56 2017_x000D_	20.2775	30.2771	-11.2815	-0.196899	2	12.1442	19.1932	321.527	5.6117	13.7479		0.0067082	9.29092
5739	Thu Mar 23 10:10:56 2017_x000D_	20.2776	30.2773	-5.34466	-0.0932819	2	12.3539	19.4211	15.7935	0.275649	13.4403		0.0254558	0
5740	Thu Mar 23 10:10:56 2017_x000D_	20.2782	30.2779	12.8839	0.224867	2	12.3539	19.4211	15.7935	0.275649	13.4412		3.13524	0
5741	Thu Mar 23 10:10:56 2017_x000D_	20.3827	30.2766	19.5927	0.341957	2	12.3539	19.4211	15.7935	0.275649	13.502		0.024	0
5742	Thu Mar 23 10:10:56 2017_x000D_	20.3835	30.2766	38.5007	0.671964	2	12.3539	19.4211	15.7935	0.275649	13.5025		4.42086	0
5743	Thu Mar 23 10:10:57 2017_x000D_	20.4844	30.1692	42.638	0.744173	2	12.3539	19.4211	15.7935	0.275649	13.4769		9.84935	14.6742
5744	Thu Mar 23 10:10:57 2017_x000D_	20.7937	30.0591	46.8098	0.816985	2	12.783	19.6559	15.035	0.262409	13.13		22.0706	0
5745	Thu Mar 23 10:10:57 2017_x000D_	21.2972	29.5227	42.6385	0.744183	2	12.783	19.6559	15.035	0.262409	13.0325		11.3003	0
5746	Thu Mar 23 10:10:57 2017_x000D_	21.4951	29.2022	40.3317	0.703922	2	12.783	19.6559	15.035	0.262409	12.9241		28.7372	0
5747	Thu Mar 23 10:10:57 2017_x000D_	22.2034	28.5573	38.4986	0.671927	2	12.783	19.6559	15.035	0.262409	12.9607		13.902	9.28872
5748	Thu Mar 23 10:10:57 2017_x000D_	22.6128	28.3402	33.5112	0.58488	2	12.9927	19.8837	7.65515	0.133608	12.8085		11.2119	0
5749	Thu Mar 23 10:10:57 2017_x000D_	22.918	28.1245	31.9302	0.557287	2	12.9927	19.8837	7.65515	0.133608	12.9005		22.4287	0
5750	Thu Mar 23 10:10:57 2017_x000D_	23.5286	27.6931	26.5198	0.462859	2	12.9927	19.8837	7.65515	0.133608	13.1146		11.2052	0
5751	Thu Mar 23 10:10:57 2017_x000D_	23.8336	27.4775	25.2453	0.440614	2	12.9927	19.8837	7.65515	0.133608	13.236		12.8115	6.58226
5752	Thu Mar 23 10:10:57 2017_x000D_	24.246	27.3666	22.4577	0.391961	2	13.212	19.8906	15.7935	0.275649	13.3282		26.5257	0
5753	Thu Mar 23 10:10:57 2017_x000D_	25.0673	27.0391	25.2476	0.440654	2	13.212	19.8906	15.7935	0.275649	13.8437		9.80657	0
5754	Thu Mar 23 10:10:57 2017_x000D_	25.3753	26.9296	21.4031	0.373554	2	13.212	19.8906	15.7935	0.275649	14.0532		23.6302	0
5755	Thu Mar 23 10:10:57 2017_x000D_	26.0923	26.6035	25.2484	0.440667	2	13.212	19.8906	15.7935	0.275649	14.5246		8.81217	0
5756	Thu Mar 23 10:10:57 2017_x000D_	26.2933	26.3893	25.2465	0.440634	2	13.212	19.8906	15.7935	0.275649	14.6066		22.5772	14.6701
5757	Thu Mar 23 10:10:57 2017_x000D_	27.013	26.1693	26.5231	0.462916	2	13.641	20.1253	8.92614	0.155791	14.6745		6.93144	0
5758	Thu Mar 23 10:10:57 2017_x000D_	27.2172	26.0612	29.297	0.511329	2	13.641	20.1253	8.92614	0.155791	14.8172		18.0814	0
5759	Thu Mar 23 10:10:57 2017_x000D_	27.7258	25.7378	30.4868	0.532095	2	13.641	20.1253	8.92614	0.155791	15.1619		0	0
5760	Thu Mar 23 10:10:57 2017_x000D_	27.7258	25.7378	30.4868	0.532095	2	13.641	20.1253	8.92614	0.155791	15.1619		16.683	18.5754
5761	Thu Mar 23 10:10:57 2017_x000D_	28.2376	25.5203	31.9386	0.557434	2	14.0603	20.5809	34.3405	0.599355	15.0131		8.80369	0
5762	Thu Mar 23 10:10:57 2017_x000D_	28.4384	25.3063	31.9376	0.557416	2	14.0603	20.5809	34.3405	0.599355	15.1347		18.0756	0
5763	Thu Mar 23 10:10:57 2017_x000D_	28.9469	24.9831	36.0908	0.629903	2	14.0603	20.5809	34.3405	0.599355	15.5239		8.80369	0
5764	Thu Mar 23 10:10:58 2017_x000D_	29.1477	24.7691	36.0902	0.629892	2	14.0603	20.5809	34.3405	0.599355	15.6579		13.8456	60.5016
5765	Thu Mar 23 10:10:58 2017_x000D_	29.5555	24.553	36.0909	0.629905	2	15.5371	21.9543	16.925	0.295397	14.2572		13.8389	0
5766	Thu Mar 23 10:10:58 2017_x000D_	29.9631	24.337	36.0916	0.629918	2	15.5371	21.9543	16.925	0.295397	14.6214		19.8679	0
5767	Thu Mar 23 10:10:58 2017_x000D_	30.4678	23.9082	34.4444	0.601168	2	15.5371	21.9543	16.925	0.295397	15.058		8.7974	0
5768	Thu Mar 23 10:10:58 2017_x000D_	30.6684	23.6943	34.4436	0.601154	2	15.5371	21.9543	16.925	0.295397	15.231		12.7458	38.2253
5769	Thu Mar 23 10:10:58 2017_x000D_	31.0788	23.5844	31.9367	0.5574	2	16.604	22.6509	22.7846	0.397667	14.5049		19.8636	0
5770	Thu Mar 23 10:10:58 2017_x000D_	31.5834	23.1557	33.5194	0.585023	2	16.604	22.6509	22.7846	0.397667	14.9879		11.1603	0
5771	Thu Mar 23 10:10:58 2017_x000D_	31.8872	22.941	31.935	0.557371	2	16.604	22.6509	22.7846	0.397667	15.286		20.7274	0
5772	Thu Mar 23 10:10:58 2017_x000D_	32.4977	22.6175	29.2905	0.511215	2	16.604	22.6509	22.7846	0.397667	15.8937		6.90867	0
5773	Thu Mar 23 10:10:58 2017_x000D_	32.7012	22.5097	31.9359	0.557386	2	16.604	22.6509	22.7846	0.397667	16.0978		22.3114	20.7318
5774	Thu Mar 23 10:10:58 2017_x000D_	33.3085	22.0804	31.9353	0.557376	2	17.2516	22.8921	15.4191	0.269114	16.0774		13.8066	0
5775	Thu Mar 23 10:10:58 2017_x000D_	33.7152	21.865	31.9358	0.557384	2	17.2516	22.8921	15.4191	0.269114	16.4956		8.78892	0
5776	Thu Mar 23 10:10:58 2017_x000D_	33.9156	21.6513	31.9347	0.557366	2	17.2516	22.8921	15.4191	0.269114	16.7101		12.7195	0
5777	Thu Mar 23 10:10:58 2017_x000D_	34.3252	21.5418	34.4472	0.601218	2	17.2516	22.8921	15.4191	0.269114	17.1269		19.8318	85.4751
5778	Thu Mar 23 10:10:58 2017_x000D_	34.829	21.1138	36.0946	0.62997	2	20.0994	22.9804	0	0	14.8474		9.73999	0
5779	Thu Mar 23 10:10:58 2017_x000D_	35.135	21.0053	31.9361	0.55739	2	20.0994	22.9804	0	0	15.1648		17.565	0
5780	Thu Mar 23 10:10:58 2017_x000D_	35.5356	20.5783	31.934	0.557353	2	20.0994	22.9804	0	0	15.622		13.7905	0
5781	Thu Mar 23 10:10:58 2017_x000D_	35.9418	20.3631	31.9344	0.55736	2	20.0994	22.9804	0	0	16.0571		20.6777	32.8657
5782	Thu Mar 23 10:10:58 2017_x000D_	36.5509	20.0405	34.4475	0.601223	2	21.1944	23.0143	0	0	15.6418		6.88856	0
5783	Thu Mar 23 10:10:58 2017_x000D_	36.7538	19.933	31.9353	0.557376	2	21.1944	23.0143	0	0	15.8616		22.264	0
5784	Thu Mar 23 10:10:58 2017_x000D_	37.3598	19.5046	31.9347	0.557366	2	21.1944	23.0143	0	0	16.542		8.77401	0
5785	Thu Mar 23 10:10:58 2017_x000D_	37.5599	19.2913	31.9337	0.557347	2	21.1944	23.0143	0	0	16.7836		9.72002	0
5786	Thu Mar 23 10:10:59 2017_x000D_	37.8653	19.1831	27.9087	0.487099	2	21.1944	23.0143	0	0	17.1055		9.73133	79.0522
5787	Thu Mar 23 10:10:59 2017_x000D_	38.1711	19.0749	31.9356	0.557382	2	23.8121	23.3164	0	0	14.9723		15.4439	0
5788	Thu Mar 23 10:10:59 2017_x000D_	38.5738	18.7542	29.2843	0.511107	2	23.8121	23.3164	0	0	15.4506		8.77196	0
5789	Thu Mar 23 10:10:59 2017_x000D_	38.7738	18.5409	29.2829	0.511083	2	23.8121	23.3164	0	0	15.7053		16.5495	0
5790	Thu Mar 23 10:10:59 2017_x000D_	39.2817	18.3256	27.9072	0.487072	2	23.8121	23.3164	0	0	16.2547		6.16216	106.119
5791	Thu Mar 23 10:10:59 2017_x000D_	39.4871	18.3241	27.9087	0.487099	2	27.3337	22.9835	0	0	13.016		11.1195	0
5792	Thu Mar 23 10:10:59 2017_x000D_	39.7898	18.1102	29.2848	0.511116	2	27.3337	22.9835	0	0	13.3755		4.37873	0
5793	Thu Mar 23 10:10:59 2017_x000D_	39.8895	18.0036	25.2146	0.440077	2	27.3337	22.9835	0	0	13.5073		6.87639	0
5794	Thu Mar 23 10:10:59 2017_x000D_	40.0921	17.8964	27.9072	0.487072	2	27.3337	22.9835	0	0	13.7352		13.7476	96.0404
5795	Thu Mar 23 10:10:59 2017_x000D_	40.497	17.6818	22.4045	0.391031	2	30.4366	22.1957	349.074	6.09248	11.0266		4.37873	0
5796	Thu Mar 23 10:10:59 2017_x000D_	40.5967	17.5752	18.5405	0.323593	2	30.4366	22.1957	349.074	6.09248	11.1614		3.05418	0
5797	Thu Mar 23 10:10:59 2017_x000D_	40.6985	17.5741	0.382593	0.00667751	2	30.4366	22.1957	349.074	6.09248	11.2546		6.15909	0
5798	Thu Mar 23 10:10:59 2017_x000D_	40.4932	17.5752	-5.50059	-0.0960034	2	30.4366	22.1957	349.074	6.09248	11.0673		4.47175	0
5799	Thu Mar 23 10:10:59 2017_x000D_	40.388	17.4696	-14.7477	-0.257396	2	30.4366	22.1957	349.074	6.09248	11.0166		3.08433	67.1598
5800	Thu Mar 23 10:10:59 2017_x000D_	40.4908	17.4681	-34.6398	-0.604578	2	32.6439	21.8223	352.345	6.14958	8.97401		3.07815	0
5801	Thu Mar 23 10:10:59 2017_x000D_	40.5934	17.4671	-40.9832	-0.715292	2	32.6439	21.8223	352.345	6.14958	9.06434		4.47604	0
5802	Thu Mar 23 10:10:59 2017_x000D_	40.6994	17.5721	-57.6759	-1.00663	2	32.6439	21.8223	352.345	6.14958	9.10798		8.9244	0
5803	Thu Mar 23 10:10:59 2017_x000D_	40.91	17.7822	-65.461	-1.14251	2	32.6439	21.8223	352.345	6.14958	9.20059		3.17519	29.5832
5804	Thu Mar 23 10:10:59 2017_x000D_	40.9129	17.888	-71.6699	-1.25088	2	33.5388	21.4081	346.987	6.05607	8.1712		7.11772	0
5805	Thu Mar 23 10:10:59 2017_x000D_	41.021	18.0992	-79.9174	-1.39482	2	33.5388	21.4081	346.987	6.05607	8.18121		13.0154	0
5806	Thu Mar 23 10:10:59 2017_x000D_	40.9291	18.5232	-82.7737	-1.44467	2	33.5388	21.4081	346.987	6.05607	7.93342		20.1063	0
5807	Thu Mar 23 10:11:00 2017_x000D_	41.1496	19.1561	-82.7773	-1.44474	2	33.5388	21.4081	346.987	6.05607	7.93699		13.002	27.1713
5808	Thu Mar 23 10:11:00 2017_x000D_	41.0575	19.5796	-79.9115	-1.39472	2	34.4236	21.2146	346.987	6.05607	6.83241		25.5938	0
5809	Thu Mar 23 10:11:00 2017_x000D_	41.1806	20.4238	-77.0953	-1.34557	2	34.4236	21.2146	346.987	6.05607	6.80312		8.89895	0
5810	Thu Mar 23 10:11:00 2017_x000D_	41.3906	20.6333	-77.0997	-1.34564	2	34.4236	21.2146	346.987	6.05607	6.99121		9.94254	0
5811	Thu Mar 23 10:11:00 2017_x000D_	41.2959	20.9509	-73.5849	-1.2843	2	34.4236	21.2146	346.987	6.05607	6.87736		18.4353	26.2537
5812	Thu Mar 23 10:11:00 2017_x000D_	41.6156	21.4757	-71.6561	-1.25064	2	35.2983	21.2418	0	0	6.32163		9.50088	0
5813	Thu Mar 23 10:11:00 2017_x000D_	41.6234	21.7923	-70.7746	-1.23525	2	35.2983	21.2418	0	0	6.34901		10.0105	0
5814	Thu Mar 23 10:11:00 2017_x000D_	41.7332	22.1074	-69.0441	-1.20505	2	35.2983	21.2418	0	0	6.49286		17.0581	0
5815	Thu Mar 23 10:11:00 2017_x000D_	41.9506	22.6328	-68.0523	-1.18774	2	35.2983	21.2418	0	0	6.79617		10.0125	0
5816	Thu Mar 23 10:11:00 2017_x000D_	42.0606	22.9479	-71.6549	-1.25061	2	35.2983	21.2418	0	0	6.9742		17.0391	13.1253
5817	Thu Mar 23 10:11:00 2017_x000D_	42.2778	23.4727	-70.7765	-1.23528	2	35.7356	21.2554	0	0	6.90773		13.0448	0
5818	Thu Mar 23 10:11:00 2017_x000D_	42.39	23.8928	-68.0504	-1.1877	2	35.7356	21.2554	0	0	7.158		19.9935	0
5819	Thu Mar 23 10:11:00 2017_x000D_	42.6094	24.5221	-68.0493	-1.18768	2	35.7356	21.2554	0	0	7.61055		8.85442	0
5820	Thu Mar 23 10:11:00 2017_x000D_	42.8186	24.7303	-68.0529	-1.18775	2	35.7356	21.2554	0	0	7.88948		13.0229	6.56117
5821	Thu Mar 23 10:11:00 2017_x000D_	42.9306	25.1497	-65.4219	-1.14183	2	35.9542	21.2622	0	0	7.98641		21.1452	0
5822	Thu Mar 23 10:11:00 2017_x000D_	43.2518	25.7771	-68.0533	-1.18775	2	35.9542	21.2622	0	0	8.58133		6.30478	0
5823	Thu Mar 23 10:11:00 2017_x000D_	43.2568	25.9872	-68.051	-1.18771	2	35.9542	21.2622	0	0	8.69791		23.994	0
5824	Thu Mar 23 10:11:00 2017_x000D_	43.5802	26.7187	-71.6626	-1.25075	2	35.9542	21.2622	0	0	9.37706		9.96773	0
5825	Thu Mar 23 10:11:00 2017_x000D_	43.6894	27.0325	-68.0513	-1.18772	2	35.9542	21.2622	0	0	9.65037		9.9612	0
5826	Thu Mar 23 10:11:00 2017_x000D_	43.7988	27.346	-71.6629	-1.25075	2	35.9542	21.2622	0	0	9.92725		19.9138	0
5827	Thu Mar 23 10:11:00 2017_x000D_	44.0173	27.9728	-71.6632	-1.25076	2	35.9542	21.2622	0	0	10.4903		9.95257	0
5828	Thu Mar 23 10:11:00 2017_x000D_	44.1264	28.2861	-68.0493	-1.18769	2	35.9542	21.2622	0	0	10.7759		12.9837	0
5829	Thu Mar 23 10:11:01 2017_x000D_	44.2382	28.7042	-70.7804	-1.23535	2	35.9542	21.2622	0	0	11.1359		16.9138	32.8119
5830	Thu Mar 23 10:11:01 2017_x000D_	44.4539	29.2251	-71.6638	-1.25077	2	37.0474	21.2962	10.9264	0.190702	10.8501		12.9595	0
5831	Thu Mar 23 10:11:01 2017_x000D_	44.5652	29.6425	-69.0426	-1.20502	2	37.0474	21.2962	10.9264	0.190702	11.2329		21.0353	0
5832	Thu Mar 23 10:11:01 2017_x000D_	44.885	30.2665	-71.6662	-1.25081	2	37.0474	21.2962	10.9264	0.190702	11.9119		6.99965	0
5833	Thu Mar 23 10:11:01 2017_x000D_	44.9913	30.4742	-69.0457	-1.20507	2	37.0474	21.2962	10.9264	0.190702	12.1384		19.8436	74.5359
5834	Thu Mar 23 10:11:01 2017_x000D_	45.209	31.0988	-69.0451	-1.20506	2	38.9436	22.9016	25.8526	0.451214	10.3174		9.92892	0
5835	Thu Mar 23 10:11:01 2017_x000D_	45.318	31.4113	-70.7843	-1.23542	2	38.9436	22.9016	25.8526	0.451214	10.6324		19.8208	0
5836	Thu Mar 23 10:11:01 2017_x000D_	45.5354	32.0352	-70.7843	-1.23542	2	38.9436	22.9016	25.8526	0.451214	11.2639		9.39548	0
5837	Thu Mar 23 10:11:01 2017_x000D_	45.5426	32.3483	-71.6653	-1.2508	2	38.9436	22.9016	25.8526	0.451214	11.5233		8.77386	47.1055
5838	Thu Mar 23 10:11:01 2017_x000D_	45.7503	32.5542	-71.6693	-1.25086	2	40.214	23.8244	15.7532	0.274945	10.3373		16.852	0
5839	Thu Mar 23 10:11:01 2017_x000D_	45.9652	33.0732	-70.7863	-1.23545	2	40.214	23.8244	15.7532	0.274945	10.8911		9.38342	0
5840	Thu Mar 23 10:11:01 2017_x000D_	45.9723	33.3859	-71.6678	-1.25084	2	40.214	23.8244	15.7532	0.274945	11.1616		13.9591	0
5841	Thu Mar 23 10:11:01 2017_x000D_	46.1845	33.8	-71.6699	-1.25088	2	40.214	23.8244	15.7532	0.274945	11.6258		6.25666	38.0718
5842	Thu Mar 23 10:11:01 2017_x000D_	46.1893	34.0085	-71.6681	-1.25084	2	41.2757	24.5196	16.6097	0.289894	10.6856		11.2247	0
5843	Thu Mar 23 10:11:01 2017_x000D_	46.3991	34.3183	-70.7863	-1.23545	2	41.2757	24.5196	16.6097	0.289894	11.0573		15.9341	0
5844	Thu Mar 23 10:11:01 2017_x000D_	46.512	34.8373	-69.0414	-1.205	2	41.2757	24.5196	16.6097	0.289894	11.5704		6.97288	0
5845	Thu Mar 23 10:11:01 2017_x000D_	46.6181	35.0441	-71.6705	-1.25089	2	41.2757	24.5196	16.6097	0.289894	11.8028		6.25066	0
5846	Thu Mar 23 10:11:01 2017_x000D_	46.6229	35.2524	-71.6687	-1.25085	2	41.2757	24.5196	16.6097	0.289894	11.9911		13.9269	74.491
5847	Thu Mar 23 10:11:01 2017_x000D_	46.8347	35.6655	-71.6708	-1.25089	2	43.6473	25.2551	10.9264	0.190702	10.8874		3.12983	0
5848	Thu Mar 23 10:11:01 2017_x000D_	46.8371	35.7698	-70.7843	-1.23542	2	43.6473	25.2551	10.9264	0.190702	10.9879		12.8656	0
5849	Thu Mar 23 10:11:01 2017_x000D_	46.9475	36.1842	-68.0388	-1.1875	2	43.6473	25.2551	10.9264	0.190702	11.4165		6.95406	0
5850	Thu Mar 23 10:11:02 2017_x000D_	47.0532	36.3905	-65.392	-1.14131	2	43.6473	25.2551	10.9264	0.190702	11.6446		18.9835	61.5459
5851	Thu Mar 23 10:11:02 2017_x000D_	47.1679	37.0128	-55.0441	-0.9607	2	45.3424	26.4107	19.1586	0.334381	10.7581		6.82774	0
5852	Thu Mar 23 10:11:02 2017_x000D_	47.3721	37.1133	-48.7226	-0.850369	2	45.3424	26.4107	19.1586	0.334381	10.8934		8.72079	0
5853	Thu Mar 23 10:11:02 2017_x000D_	47.5783	37.3182	-32.5713	-0.568477	2	45.3424	26.4107	19.1586	0.334381	11.1343		3.03029	0
5854	Thu Mar 23 10:11:02 2017_x000D_	47.6793	37.3168	-26.1743	-0.456828	2	45.3424	26.4107	19.1586	0.334381	11.1537		4.37207	0
5855	Thu Mar 23 10:11:02 2017_x000D_	47.7827	37.4195	-16.9863	-0.296468	2	45.3424	26.4107	19.1586	0.334381	11.276		11.0606	38.0276
5856	Thu Mar 23 10:11:02 2017_x000D_	48.0904	37.6226	-4.88711	-0.0852962	2	46.4028	27.1052	19.8362	0.346207	10.6519		6.06381	0
5857	Thu Mar 23 10:11:02 2017_x000D_	48.2925	37.6193	0.981519	0.0171307	2	46.4028	27.1052	19.8362	0.346207	10.6826		3.04233	0
5858	Thu Mar 23 10:11:02 2017_x000D_	48.3939	37.6178	7.16396	0.125035	2	46.4028	27.1052	19.8362	0.346207	10.6995		12.4986	0
5859	Thu Mar 23 10:11:02 2017_x000D_	48.7956	37.5073	16.146	0.2818	2	46.4028	27.1052	19.8362	0.346207	10.6738		12.4895	32.6103
5860	Thu Mar 23 10:11:02 2017_x000D_	49.1969	37.3965	13.2112	0.230578	2	47.2447	27.7928	27.5661	0.481119	9.80011		24.9678	0
5861	Thu Mar 23 10:11:02 2017_x000D_	49.9992	37.1752	13.2103	0.230564	2	47.2447	27.7928	27.5661	0.481119	9.77838		12.4734	0
5862	Thu Mar 23 10:11:02 2017_x000D_	50.4	37.0646	10.2082	0.178166	2	47.2447	27.7928	27.5661	0.481119	9.79399		12.0768	0
5863	Thu Mar 23 10:11:02 2017_x000D_	50.8025	37.0576	3.77466	0.0658802	2	47.2447	27.7928	27.5661	0.481119	9.92444		21.3678	38.006
5864	Thu Mar 23 10:11:02 2017_x000D_	51.5053	36.9419	0.962923	0.0168062	2	48.3045	28.4869	23.1472	0.403995	9.04058		12.4806	0
5865	Thu Mar 23 10:11:02 2017_x000D_	51.9099	37.0387	-1.98338	-0.0346164	2	48.3045	28.4869	23.1472	0.403995	9.28074		24.1384	0
5866	Thu Mar 23 10:11:02 2017_x000D_	52.7144	37.0252	-1.98469	-0.0346394	2	48.3045	28.4869	23.1472	0.403995	9.60988		12.4624	0
5867	Thu Mar 23 10:11:02 2017_x000D_	53.1184	37.1219	-4.91676	-0.0858137	2	48.3045	28.4869	23.1472	0.403995	9.8862		9.0373	14.5713
5868	Thu Mar 23 10:11:02 2017_x000D_	53.4196	37.1168	-4.63935	-0.0809719	2	48.7304	28.7204	26.0193	0.454122	9.61707		21.096	0
5869	Thu Mar 23 10:11:02 2017_x000D_	54.1227	37.1049	-4.92004	-0.0858709	2	48.7304	28.7204	26.0193	0.454122	9.96879		12.0437	0
5870	Thu Mar 23 10:11:02 2017_x000D_	54.5241	37.0981	-4.92141	-0.0858948	2	48.7304	28.7204	26.0193	0.454122	10.1859		9.55632	0
5871	Thu Mar 23 10:11:03 2017_x000D_	54.827	37.1967	-1.8412	-0.0321349	2	48.7304	28.7204	26.0193	0.454122	10.4411		18.0506	0
5872	Thu Mar 23 10:11:03 2017_x000D_	55.4286	37.1864	-1.84211	-0.032151	2	48.7304	28.7204	26.0193	0.454122	10.7953		9.0253	18.4563
5873	Thu Mar 23 10:11:03 2017_x000D_	55.7294	37.1813	-1.98311	-0.0346117	2	49.1459	29.1741	28.4516	0.496574	10.3662		18.0384	0
5874	Thu Mar 23 10:11:03 2017_x000D_	56.3306	37.1714	3.92899	0.0685739	2	49.1459	29.1741	28.4516	0.496574	10.7507		12.0167	0
5875	Thu Mar 23 10:11:03 2017_x000D_	56.7311	37.1646	3.92957	0.0685839	2	49.1459	29.1741	28.4516	0.496574	11.0174		15.3206	0
5876	Thu Mar 23 10:11:03 2017_x000D_	57.2294	37.0528	6.59125	0.115039	2	49.1459	29.1741	28.4516	0.496574	11.2879		9.0103	65.161
5877	Thu Mar 23 10:11:03 2017_x000D_	57.5297	37.0477	6.8713	0.119927	2	50.8282	30.548	23.1472	0.403995	9.33575		17.9996	0
5878	Thu Mar 23 10:11:03 2017_x000D_	58.1296	37.0376	6.87298	0.119956	2	50.8282	30.548	23.1472	0.403995	9.76859		12.3884	0
5879	Thu Mar 23 10:11:03 2017_x000D_	58.5276	36.9275	9.78572	0.170793	2	50.8282	30.548	23.1472	0.403995	9.99894		9.50183	0
5880	Thu Mar 23 10:11:03 2017_x000D_	58.8252	36.8191	6.58988	0.115015	2	50.8282	30.548	23.1472	0.403995	10.1626		8.9953	67.0346
5881	Thu Mar 23 10:11:03 2017_x000D_	59.125	36.814	6.87019	0.119907	2	52.738	31.708	10.9264	0.190702	8.1771		17.9725	0
5882	Thu Mar 23 10:11:03 2017_x000D_	59.724	36.804	6.87187	0.119937	2	52.738	31.708	10.9264	0.190702	8.64716		12.3653	0
5883	Thu Mar 23 10:11:03 2017_x000D_	60.1212	36.6939	3.92274	0.0684647	2	52.738	31.708	10.9264	0.190702	8.90903		18.2184	0
5884	Thu Mar 23 10:11:03 2017_x000D_	60.7213	36.787	0.962922	0.0168062	2	52.738	31.708	10.9264	0.190702	9.46199		9.48107	0
5885	Thu Mar 23 10:11:03 2017_x000D_	61.0182	36.6787	-1.86349	-0.0325241	2	52.738	31.708	10.9264	0.190702	9.65762		20.9309	37.9503
5886	Thu Mar 23 10:11:03 2017_x000D_	61.7158	36.667	-2.00555	-0.0350034	2	53.7963	32.401	25.8526	0.451214	8.9954		8.95926	0
5887	Thu Mar 23 10:11:03 2017_x000D_	62.0144	36.662	-1.865	-0.0325504	2	53.7963	32.401	25.8526	0.451214	9.25707		9.487	0
5888	Thu Mar 23 10:11:03 2017_x000D_	62.315	36.7602	0.962938	0.0168064	2	53.7963	32.401	25.8526	0.451214	9.56927		14.9211	0
5889	Thu Mar 23 10:11:03 2017_x000D_	62.8123	36.7519	0.962862	0.0168051	2	53.7963	32.401	25.8526	0.451214	10.0109		8.95926	96.7947
5890	Thu Mar 23 10:11:03 2017_x000D_	63.1109	36.7469	0.962917	0.0168061	2	56.0878	34.6724	14.6918	0.256421	7.32308		14.9091	0
5891	Thu Mar 23 10:11:03 2017_x000D_	63.6078	36.7385	0.962933	0.0168063	2	56.0878	34.6724	14.6918	0.256421	7.79866		5.96182	0
5892	Thu Mar 23 10:11:03 2017_x000D_	63.8065	36.7352	0.962872	0.0168053	2	56.0878	34.6724	14.6918	0.256421	7.98959		15.2325	0
5893	Thu Mar 23 10:11:04 2017_x000D_	64.3019	36.6239	3.92901	0.0685741	2	56.0878	34.6724	14.6918	0.256421	8.44274		2.97344	106.645
5894	Thu Mar 23 10:11:04 2017_x000D_	64.401	36.6222	3.78796	0.0661124	2	58.8129	36.9551	24.768	0.432284	5.59801		6.71358	0
5895	Thu Mar 23 10:11:04 2017_x000D_	64.6013	36.722	6.60561	0.11529	2	58.8129	36.9551	24.768	0.432284	5.79309		12.3109	0
5896	Thu Mar 23 10:11:04 2017_x000D_	64.9967	36.6122	3.78887	0.0661283	2	58.8129	36.9551	24.768	0.432284	6.1933		5.95582	0
5897	Thu Mar 23 10:11:04 2017_x000D_	65.1952	36.6089	3.78918	0.0661336	2	58.8129	36.9551	24.768	0.432284	6.39168		6.71164	0
5898	Thu Mar 23 10:11:04 2017_x000D_	65.392	36.5025	0.956691	0.0166974	2	58.8129	36.9551	24.768	0.432284	6.59465		15.1878	29.0578
5899	Thu Mar 23 10:11:04 2017_x000D_	65.8894	36.5968	-7.89466	-0.137788	2	59.6623	37.4206	25.6026	0.44685	6.28136		3.10247	0
5900	Thu Mar 23 10:11:04 2017_x000D_	65.8876	36.4934	-16.3528	-0.285411	2	59.6623	37.4206	25.6026	0.44685	6.29397		4.29369	0
5901	Thu Mar 23 10:11:04 2017_x000D_	65.7872	36.3914	-32.9674	-0.575389	2	59.6623	37.4206	25.6026	0.44685	6.21077		3.10225	0
5902	Thu Mar 23 10:11:04 2017_x000D_	65.7859	36.288	-43.19	-0.753807	2	59.6623	37.4206	25.6026	0.44685	6.22746		0.0284605	46.8408
5903	Thu Mar 23 10:11:04 2017_x000D_	65.7868	36.2877	-63.4018	-1.10657	2	60.9255	38.3383	16.925	0.295397	5.2761		3.09025	0
5904	Thu Mar 23 10:11:04 2017_x000D_	65.7855	36.1847	-69.5857	-1.2145	2	60.9255	38.3383	16.925	0.295397	5.31579		3.09664	0
5905	Thu Mar 23 10:11:04 2017_x000D_	65.7876	36.2879	-80.907	-1.41209	2	60.9255	38.3383	16.925	0.295397	5.27676		3.09652	0
5906	Thu Mar 23 10:11:04 2017_x000D_	65.7895	36.3911	268.246	4.68177	2	60.9255	38.3383	16.925	0.295397	5.23928		3.10242	14.5215
5907	Thu Mar 23 10:11:04 2017_x000D_	65.7912	36.4945	262.652	4.58415	2	61.35	38.5709	14.6918	0.256421	4.90262		3.10537	0
5908	Thu Mar 23 10:11:04 2017_x000D_	65.7928	36.598	251.344	4.38678	2	61.35	38.5709	14.6918	0.256421	4.86115		11.0283	0
5909	Thu Mar 23 10:11:04 2017_x000D_	65.5992	36.9105	245.174	4.27909	2	61.35	38.5709	14.6918	0.256421	4.56209		6.86564	0
5910	Thu Mar 23 10:11:04 2017_x000D_	65.5031	37.1182	242.74	4.23662	2	61.35	38.5709	14.6918	0.256421	4.39984		26.2768	241.636
5911	Thu Mar 23 10:11:04 2017_x000D_	65.2183	37.9465	245.173	4.27908	1	68.6992	35.2747	12.601	0.219929	4.38807		11.0156	0
5912	Thu Mar 23 10:11:04 2017_x000D_	65.0247	38.2585	246.363	4.29984	1	68.6992	35.2747	12.601	0.219929	4.73339		20.5728	0
5913	Thu Mar 23 10:11:04 2017_x000D_	64.7368	38.8809	248.811	4.34256	1	68.6992	35.2747	12.601	0.219929	5.35773		12.6989	0
5914	Thu Mar 23 10:11:05 2017_x000D_	64.644	39.2939	251.346	4.38682	1	68.6992	35.2747	12.601	0.219929	5.70952		8.58171	0
5915	Thu Mar 23 10:11:05 2017_x000D_	64.4489	39.5031	251.348	4.38684	1	68.6992	35.2747	12.601	0.219929	5.99537		18.7453	33.737
5916	Thu Mar 23 10:11:05 2017_x000D_	64.3594	40.1215	253.966	4.43255	1	68.4277	36.366	28.1365	0.491075	5.53668		9.71789	0
5917	Thu Mar 23 10:11:05 2017_x000D_	64.2651	40.4314	257.347	4.49155	1	68.4277	36.366	28.1365	0.491075	5.81848		19.4444	0
5918	Thu Mar 23 10:11:05 2017_x000D_	64.0765	41.0515	257.348	4.49157	1	68.4277	36.366	28.1365	0.491075	6.39428		9.24717	0
5919	Thu Mar 23 10:11:05 2017_x000D_	64.0814	41.3597	256.662	4.47959	1	68.4277	36.366	28.1365	0.491075	6.62022		11.0047	83.7714
5920	Thu Mar 23 10:11:05 2017_x000D_	63.888	41.6714	257.349	4.49158	1	67.4288	38.9736	69.1608	1.20708	4.45145		18.7296	0
5921	Thu Mar 23 10:11:05 2017_x000D_	63.7987	42.2893	254.767	4.44652	1	67.4288	38.9736	69.1608	1.20708	4.91645		9.71502	0
5922	Thu Mar 23 10:11:05 2017_x000D_	63.7044	42.5991	256.663	4.47961	1	67.4288	38.9736	69.1608	1.20708	5.19763		9.23222	0
5923	Thu Mar 23 10:11:05 2017_x000D_	63.7094	42.9068	257.347	4.49155	1	67.4288	38.9736	69.1608	1.20708	5.41332		22.3732	54.5513
5924	Thu Mar 23 10:11:05 2017_x000D_	63.5226	43.6288	256.662	4.4796	1	66.908	40.7158	94.9724	1.65758	4.46615		9.70467	0
5925	Thu Mar 23 10:11:05 2017_x000D_	63.4285	43.9383	254.766	4.44651	1	66.908	40.7158	94.9724	1.65758	4.74251		18.6995	0
5926	Thu Mar 23 10:11:05 2017_x000D_	63.3393	44.5552	257.347	4.49155	1	66.908	40.7158	94.9724	1.65758	5.24181		11.0032	0
5927	Thu Mar 23 10:11:05 2017_x000D_	63.146	44.8669	256.663	4.47962	1	66.908	40.7158	94.9724	1.65758	5.60217		18.6961	121.405
5928	Thu Mar 23 10:11:05 2017_x000D_	63.0569	45.4837	253.963	4.4325	2	63.0477	39.5013	19.1586	0.334381	5.98241		13.6789	0
5929	Thu Mar 23 10:11:05 2017_x000D_	62.8654	45.8975	253.964	4.43251	2	63.0477	39.5013	19.1586	0.334381	6.3988		18.6808	0
5930	Thu Mar 23 10:11:05 2017_x000D_	62.7764	46.5138	256.663	4.47961	2	63.0477	39.5013	19.1586	0.334381	7.01775		12.6553	0
5931	Thu Mar 23 10:11:05 2017_x000D_	62.684	46.9254	253.963	4.43249	2	63.0477	39.5013	19.1586	0.334381	7.433		8.57119	0
5932	Thu Mar 23 10:11:05 2017_x000D_	62.4892	47.1344	253.965	4.43252	2	63.0477	39.5013	19.1586	0.334381	7.6535		25.2953	0
5933	Thu Mar 23 10:11:05 2017_x000D_	62.3045	47.9571	253.964	4.43251	2	63.0477	39.5013	19.8977	0.347281	8.4884		9.19932	0
5934	Thu Mar 23 10:11:05 2017_x000D_	62.3097	48.2637	254.765	4.44649	2	63.0477	39.5013	19.8977	0.347281	8.79342		22.3143	0
5935	Thu Mar 23 10:11:06 2017_x000D_	62.1234	48.9838	253.963	4.43248	2	63.0477	39.5013	19.8977	0.347281	9.52744		8.57119	0
5936	Thu Mar 23 10:11:06 2017_x000D_	61.9286	49.1928	253.964	4.43251	2	63.0477	39.5013	19.8977	0.347281	9.7559		12.2597	13.0558
5937	Thu Mar 23 10:11:06 2017_x000D_	61.9355	49.6014	253.963	4.43249	2	63.4827	39.5143	15.4191	0.269114	10.2051		20.4922	0
5938	Thu Mar 23 10:11:06 2017_x000D_	61.6486	50.2213	251.339	4.3867	2	63.4827	39.5143	15.4191	0.269114	10.863		12.6277	0
5939	Thu Mar 23 10:11:06 2017_x000D_	61.5564	50.632	253.964	4.4325	2	63.4827	39.5143	15.4191	0.269114	11.2833		6.82939	0
5940	Thu Mar 23 10:11:06 2017_x000D_	61.4608	50.8386	251.339	4.38669	2	63.4827	39.5143	15.4191	0.269114	11.5034		18.629	73.5017
5941	Thu Mar 23 10:11:06 2017_x000D_	61.3721	51.4532	253.963	4.43249	2	65.1367	41.3218	81.3632	1.42006	10.8082		12.6241	0
5942	Thu Mar 23 10:11:06 2017_x000D_	61.28	51.8638	251.337	4.38666	2	65.1367	41.3218	81.3632	1.42006	11.2253		20.4706	0
5943	Thu Mar 23 10:11:06 2017_x000D_	60.9933	52.483	253.964	4.43251	2	65.1367	41.3218	81.3632	1.42006	11.9055		12.2358	0
5944	Thu Mar 23 10:11:06 2017_x000D_	61.0003	52.8908	253.963	4.43248	2	65.1367	41.3218	81.3632	1.42006	12.2862		19.3352	0
5945	Thu Mar 23 10:11:06 2017_x000D_	60.8127	53.5074	253.963	4.43248	2	65.1367	41.3218	81.3632	1.42006	12.93		8.56066	32.5261
5946	Thu Mar 23 10:11:06 2017_x000D_	60.6182	53.7162	253.964	4.43251	2	65.746	42.2186	66.8528	1.1668	12.5892		18.6015	0
5947	Thu Mar 23 10:11:06 2017_x000D_	60.5297	54.3299	256.668	4.47971	2	65.746	42.2186	66.8528	1.1668	13.1869		6.82269	0
5948	Thu Mar 23 10:11:06 2017_x000D_	60.4342	54.5363	253.964	4.4325	2	65.746	42.2186	66.8528	1.1668	13.4142		6.10895	0
5949	Thu Mar 23 10:11:06 2017_x000D_	60.4378	54.7399	253.963	4.43249	2	65.746	42.2186	66.8528	1.1668	13.6		6.81578	37.984
5950	Thu Mar 23 10:11:06 2017_x000D_	60.3422	54.946	256.669	4.47972	2	66.3444	43.3344	65.232	1.13851	13.0712		12.6023	0
5951	Thu Mar 23 10:11:06 2017_x000D_	60.2503	55.3559	253.963	4.43249	2	66.3444	43.3344	65.232	1.13851	13.4779		8.56286	0
5952	Thu Mar 23 10:11:06 2017_x000D_	60.0558	55.5648	253.965	4.43252	2	66.3444	43.3344	65.232	1.13851	13.7524		12.2119	0
5953	Thu Mar 23 10:11:06 2017_x000D_	60.063	55.9718	253.963	4.43249	2	66.3444	43.3344	65.232	1.13851	14.1124		6.81724	73.3369
5954	Thu Mar 23 10:11:06 2017_x000D_	59.9675	56.178	251.336	4.38664	2	66.6608	45.7584	70.1022	1.22351	12.3842		12.5906	0
5955	Thu Mar 23 10:11:06 2017_x000D_	59.8756	56.5875	253.963	4.4325	2	66.6608	45.7584	70.1022	1.22351	12.7792		6.81598	0
5956	Thu Mar 23 10:11:06 2017_x000D_	59.7802	56.7937	251.336	4.38663	2	66.6608	45.7584	70.1022	1.22351	13.0046		6.81054	0
5957	Thu Mar 23 10:11:07 2017_x000D_	59.6848	56.9997	253.964	4.43251	2	66.6608	45.7584	70.1022	1.22351	13.2299		19.2875	65.8028
5958	Thu Mar 23 10:11:07 2017_x000D_	59.4974	57.6147	265.169	4.62808	2	66.5535	47.9492	70.1022	1.22351	11.9671		3.03943	0
5959	Thu Mar 23 10:11:07 2017_x000D_	59.4991	57.716	-88.98	-1.55299	2	66.5535	47.9492	70.1022	1.22351	12.048		6.08476	0
5960	Thu Mar 23 10:11:07 2017_x000D_	59.5023	57.9188	-77.9292	-1.36012	2	66.5535	47.9492	70.1022	1.22351	12.2112		6.09671	0
5961	Thu Mar 23 10:11:07 2017_x000D_	59.5054	58.122	-65.4662	-1.1426	2	66.5535	47.9492	70.1022	1.22351	12.3758		6.75401	0
5962	Thu Mar 23 10:11:07 2017_x000D_	59.6076	58.3226	-54.9725	-0.959451	2	66.5535	47.9492	70.1022	1.22351	12.4841		8.45375	46.0423
5963	Thu Mar 23 10:11:07 2017_x000D_	59.8085	58.5202	-42.4307	-0.740556	2	66.4783	49.4821	70.1022	1.22351	11.2327		6.1028	0
5964	Thu Mar 23 10:11:07 2017_x000D_	59.8118	58.7236	-34.4977	-0.602098	2	66.4783	49.4821	70.1022	1.22351	11.3951		4.24064	0
5965	Thu Mar 23 10:11:07 2017_x000D_	59.9125	58.8228	-25.6584	-0.447824	2	66.4783	49.4821	70.1022	1.22351	11.4175		12.2256	0
5966	Thu Mar 23 10:11:07 2017_x000D_	60.3098	58.9135	-15.5362	-0.271157	2	66.4783	49.4821	70.1022	1.22351	11.2695		5.93921	39.4553
5967	Thu Mar 23 10:11:07 2017_x000D_	60.5077	58.9081	-9.99644	-0.174471	2	66.4139	50.7957	70.1022	1.22351	10.0347		18.7541	0
5968	Thu Mar 23 10:11:07 2017_x000D_	61.1044	59.0945	-4.23452	-0.0739064	2	66.4139	50.7957	70.1022	1.22351	9.85195		11.8608	0
5969	Thu Mar 23 10:11:07 2017_x000D_	61.4996	59.0832	-4.23584	-0.0739293	2	66.4139	50.7957	70.1022	1.22351	9.63499		23.8591	0
5970	Thu Mar 23 10:11:07 2017_x000D_	62.291	59.1619	-7.13744	-0.124572	2	66.4139	50.7957	70.1022	1.22351	9.32693		12.1888	32.8714
5971	Thu Mar 23 10:11:07 2017_x000D_	62.6872	59.2519	-9.99784	-0.174495	2	66.3603	51.8901	70.1022	1.22351	8.22726		24.361	0
5972	Thu Mar 23 10:11:07 2017_x000D_	63.4791	59.4316	-15.5485	-0.271373	2	66.3603	51.8901	70.1022	1.22351	8.07314		11.8279	0
5973	Thu Mar 23 10:11:07 2017_x000D_	63.8732	59.4203	-15.5527	-0.271445	2	66.3603	51.8901	70.1022	1.22351	7.93029		9.34251	0
5974	Thu Mar 23 10:11:07 2017_x000D_	64.1705	59.513	-19.1838	-0.33482	2	66.3603	51.8901	70.1022	1.22351	7.93119		13.218	0
5975	Thu Mar 23 10:11:07 2017_x000D_	64.5675	59.7041	-19.182	-0.334789	2	66.3603	51.8901	70.1022	1.22351	8.01703		19.8089	33.3744
5976	Thu Mar 23 10:11:07 2017_x000D_	65.1625	59.9904	-21.8659	-0.381632	2	66.5238	52.9905	76.9872	1.34368	7.13104		19.7915	0
5977	Thu Mar 23 10:11:07 2017_x000D_	65.757	60.2764	-24.4504	-0.42674	2	66.5238	52.9905	76.9872	1.34368	7.32614		9.31603	0
5978	Thu Mar 23 10:11:08 2017_x000D_	66.0535	60.3687	-28.264	-0.4933	2	66.5238	52.9905	76.9872	1.34368	7.39317		13.1818	0
5979	Thu Mar 23 10:11:08 2017_x000D_	66.4494	60.5593	-28.2647	-0.493312	2	66.5238	52.9905	76.9872	1.34368	7.56917		19.7659	50.3327
5980	Thu Mar 23 10:11:08 2017_x000D_	67.043	60.8452	-25.7056	-0.448648	2	65.7975	54.5029	100.926	1.7615	6.46344		10.6293	0
5981	Thu Mar 23 10:11:08 2017_x000D_	67.34	61.0384	-24.449	-0.426715	2	65.7975	54.5029	100.926	1.7615	6.71506		12.1153	0
5982	Thu Mar 23 10:11:08 2017_x000D_	67.7338	61.1279	-21.8623	-0.381569	2	65.7975	54.5029	100.926	1.7615	6.90217		14.7608	0
5983	Thu Mar 23 10:11:08 2017_x000D_	68.1304	61.4191	-19.1657	-0.334505	2	65.7975	54.5029	100.926	1.7615	7.29906		9.2695	68.0609
5984	Thu Mar 23 10:11:08 2017_x000D_	68.4254	61.511	-20.7935	-0.362916	2	64.6159	56.4396	109.478	1.91075	6.34282		19.7082	0
5985	Thu Mar 23 10:11:08 2017_x000D_	69.0173	61.796	-18.1976	-0.317609	2	64.6159	56.4396	109.478	1.91075	6.93277		8.81795	0
5986	Thu Mar 23 10:11:08 2017_x000D_	69.3111	61.7872	-19.1671	-0.334529	2	64.6159	56.4396	109.478	1.91075	7.1163		21.3183	0
5987	Thu Mar 23 10:11:08 2017_x000D_	69.9983	61.9681	-18.2028	-0.317698	2	64.6159	56.4396	109.478	1.91075	7.71586		10.6019	0
5988	Thu Mar 23 10:11:08 2017_x000D_	70.2946	62.1607	-19.166	-0.33451	2	64.6159	56.4396	109.478	1.91075	8.06093		9.25034	50.3018
5989	Thu Mar 23 10:11:08 2017_x000D_	70.5889	62.2527	-15.5196	-0.270868	2	63.8901	57.9511	94.1948	1.64401	7.96101		9.25536	0
5990	Thu Mar 23 10:11:08 2017_x000D_	70.8835	62.3443	-19.1668	-0.334524	2	63.8901	57.9511	94.1948	1.64401	8.2588		21.2747	0
5991	Thu Mar 23 10:11:08 2017_x000D_	71.5693	62.5248	-18.2014	-0.317675	2	63.8901	57.9511	94.1948	1.64401	8.93806		6.54518	0
5992	Thu Mar 23 10:11:08 2017_x000D_	71.7658	62.6196	-15.5183	-0.270845	2	63.8901	57.9511	94.1948	1.64401	9.15541		24.9509	20.8678
5993	Thu Mar 23 10:11:08 2017_x000D_	72.5498	62.8972	-18.1997	-0.317644	2	63.6411	58.6006	72.2187	1.26045	9.89069		8.78206	0
5994	Thu Mar 23 10:11:08 2017_x000D_	72.8424	62.8883	-19.1714	-0.334605	2	63.6411	58.6006	72.2187	1.26045	10.1513		22.2184	0
5995	Thu Mar 23 10:11:08 2017_x000D_	73.5278	63.1689	-15.5162	-0.270808	2	63.6411	58.6006	72.2187	1.26045	10.8911		6.51845	0
5996	Thu Mar 23 10:11:08 2017_x000D_	73.7236	63.2631	-18.2004	-0.317656	2	63.6411	58.6006	72.2187	1.26045	11.1084		18.4241	101.174
5997	Thu Mar 23 10:11:08 2017_x000D_	74.3099	63.4459	-18.2007	-0.317663	2	65.6827	61.2849	45	0.785398	8.89373		9.20883	0
5998	Thu Mar 23 10:11:08 2017_x000D_	74.603	63.5371	-21.8741	-0.381775	2	65.6827	61.2849	45	0.785398	9.20023		6.51835	0
5999	Thu Mar 23 10:11:08 2017_x000D_	74.7987	63.6315	-19.1693	-0.334567	2	65.6827	61.2849	45	0.785398	9.41318		15.662	0
6000	Thu Mar 23 10:11:09 2017_x000D_	75.2867	63.817	-18.199	-0.317632	2	65.6827	61.2849	45	0.785398	9.93219		5.83178	59.5982
6001	Thu Mar 23 10:11:09 2017_x000D_	75.481	63.811	-18.2014	-0.317675	2	67.1366	62.6387	31.4862	0.549537	8.42635		6.50233	0
6002	Thu Mar 23 10:11:09 2017_x000D_	75.6763	63.905	-20.8059	-0.363131	2	67.1366	62.6387	31.4862	0.549537	8.63308		13.0099	0
6003	Thu Mar 23 10:11:09 2017_x000D_	76.0669	64.0934	-20.8045	-0.363107	2	67.1366	62.6387	31.4862	0.549537	9.04801		5.82587	0
6004	Thu Mar 23 10:11:09 2017_x000D_	76.261	64.0873	-20.8073	-0.363156	2	67.1366	62.6387	31.4862	0.549537	9.23868		13.0019	0
6005	Thu Mar 23 10:11:09 2017_x000D_	76.6514	64.2755	-20.806	-0.363133	2	67.1366	62.6387	31.4862	0.549537	9.65456		6.50083	41.3681
6006	Thu Mar 23 10:11:09 2017_x000D_	76.8465	64.3698	-18.1976	-0.317608	2	68.1777	63.5429	45	0.785398	8.70815		2.91748	0
6007	Thu Mar 23 10:11:09 2017_x000D_	76.9437	64.3667	-19.1697	-0.334574	2	68.1777	63.5429	45	0.785398	8.80462		12.9804	0
6008	Thu Mar 23 10:11:09 2017_x000D_	77.3335	64.5545	-24.4839	-0.427325	2	68.1777	63.5429	45	0.785398	9.21151		6.48621	0
6009	Thu Mar 23 10:11:09 2017_x000D_	77.5283	64.6483	-26.9846	-0.47097	2	68.1777	63.5429	45	0.785398	9.41571		5.83236	57.7864
6010	Thu Mar 23 10:11:09 2017_x000D_	77.7226	64.6417	-42.717	-0.745553	2	69.8687	64.4653	0	0	7.85588		0.0127279	0
6011	Thu Mar 23 10:11:09 2017_x000D_	77.7229	64.6414	-50.7419	-0.885613	2	69.8687	64.4653	0	0	7.85617		9.01226	0
6012	Thu Mar 23 10:11:09 2017_x000D_	77.7206	64.341	-69.6289	-1.21525	2	69.8687	64.4653	0	0	7.85288		3.00325	0
6013	Thu Mar 23 10:11:09 2017_x000D_	77.7219	64.4411	-75.7201	-1.32156	2	69.8687	64.4653	0	0	7.85324		3.01234	118.783
6014	Thu Mar 23 10:11:09 2017_x000D_	77.7234	64.5415	-86.7467	-1.51402	2	73.4762	66.0972	15.7935	0.275649	4.52315		3.02729	0
6015	Thu Mar 23 10:11:09 2017_x000D_	77.7248	64.6424	257.076	4.48682	2	73.4762	66.0972	15.7935	0.275649	4.49077		3.01218	0
6016	Thu Mar 23 10:11:09 2017_x000D_	77.7259	64.7428	251.121	4.38288	2	73.4762	66.0972	15.7935	0.275649	4.46031		6.01233	0
6017	Thu Mar 23 10:11:09 2017_x000D_	77.728	64.9432	246.188	4.29679	2	73.4762	66.0972	15.7935	0.275649	4.40562		13.4699	0
6018	Thu Mar 23 10:11:09 2017_x000D_	77.5384	65.3502	234.526	4.09325	2	73.4762	66.0972	15.7935	0.275649	4.13031		8.45073	240.839
6019	Thu Mar 23 10:11:09 2017_x000D_	77.3467	65.5566	231.113	4.03368	1	81.3584	64.5743	64.674	1.12877	4.13021		23.3912	0
6020	Thu Mar 23 10:11:09 2017_x000D_	76.8687	66.1726	229.054	3.99775	1	81.3584	64.5743	64.674	1.12877	4.76571		8.44869	0
6021	Thu Mar 23 10:11:10 2017_x000D_	76.6771	66.379	229.054	3.99775	1	81.3584	64.5743	64.674	1.12877	5.01712		21.1153	0
6022	Thu Mar 23 10:11:10 2017_x000D_	76.1982	66.8948	232.885	4.06461	1	81.3584	64.5743	64.674	1.12877	5.65795		10.8196	14.7514
6023	Thu Mar 23 10:11:10 2017_x000D_	76.0078	67.2011	234.526	4.09326	1	81.1199	65.0043	107.778	1.88108	5.56413		8.44225	0
6024	Thu Mar 23 10:11:10 2017_x000D_	75.8163	67.4073	238.89	4.16942	1	81.1199	65.0043	107.778	1.88108	5.82259		10.8212	0
6025	Thu Mar 23 10:11:10 2017_x000D_	75.6258	67.7136	240.318	4.19434	1	81.1199	65.0043	107.778	1.88108	6.1258		14.9897	0
6026	Thu Mar 23 10:11:10 2017_x000D_	75.3395	68.1231	242.614	4.23442	1	81.1199	65.0043	107.778	1.88108	6.5681		17.5112	67.9195
6027	Thu Mar 23 10:11:10 2017_x000D_	75.0545	68.6325	246.195	4.29692	1	79.9385	66.9356	133.749	2.33436	5.17039		6.72007	0
6028	Thu Mar 23 10:11:10 2017_x000D_	74.9598	68.8355	248.619	4.33922	1	79.9385	66.9356	133.749	2.33436	5.32889		9.51868	0
6029	Thu Mar 23 10:11:10 2017_x000D_	74.8663	69.1387	245.019	4.27638	1	79.9385	66.9356	133.749	2.33436	5.53		19.0241	0
6030	Thu Mar 23 10:11:10 2017_x000D_	74.6795	69.7447	245.018	4.27637	1	79.9385	66.9356	133.749	2.33436	5.96222		9.50346	95.9452
6031	Thu Mar 23 10:11:10 2017_x000D_	74.5861	70.0474	248.618	4.33921	2	77.8948	64.4756	315	5.49779	6.48016		20.1619	0
6032	Thu Mar 23 10:11:10 2017_x000D_	74.3023	70.6566	246.194	4.2969	2	77.8948	64.4756	315	5.49779	7.14918		6.71609	0
6033	Thu Mar 23 10:11:10 2017_x000D_	74.2077	70.8595	248.619	4.33922	2	77.8948	64.4756	315	5.49779	7.37217		8.44869	0
6034	Thu Mar 23 10:11:10 2017_x000D_	74.0161	71.0659	248.62	4.33924	2	77.8948	64.4756	315	5.49779	7.64698		19.0089	0
6035	Thu Mar 23 10:11:10 2017_x000D_	73.8294	71.6714	248.619	4.33923	2	77.8948	64.4756	315	5.49779	8.26481		12.39	32.928
6036	Thu Mar 23 10:11:10 2017_x000D_	73.7373	72.074	246.194	4.2969	2	78.7938	63.8459	332.434	5.80207	9.65763		19.1767	0
6037	Thu Mar 23 10:11:10 2017_x000D_	73.3554	72.5866	245.018	4.27637	2	78.7938	63.8459	332.434	5.80207	10.2945		11.9649	0
6038	Thu Mar 23 10:11:10 2017_x000D_	73.3603	72.9854	245.017	4.27635	2	78.7938	63.8459	332.434	5.80207	10.6327		8.44445	0
6039	Thu Mar 23 10:11:10 2017_x000D_	73.1688	73.1917	245.018	4.27636	2	78.7938	63.8459	332.434	5.80207	10.908		20.1457	25.9907
6040	Thu Mar 23 10:11:10 2017_x000D_	72.8852	73.8004	242.612	4.23438	2	79.6598	63.8707	331.882	5.79243	12.0206		6.70938	0
6041	Thu Mar 23 10:11:10 2017_x000D_	72.7907	74.0031	245.017	4.27636	2	79.6598	63.8707	331.882	5.79243	12.2413		13.4269	0
6042	Thu Mar 23 10:11:11 2017_x000D_	72.6017	74.4088	245.017	4.27636	2	79.6598	63.8707	331.882	5.79243	12.6834		14.9772	0
6043	Thu Mar 23 10:11:11 2017_x000D_	72.3157	74.818	242.612	4.23438	2	79.6598	63.8707	331.882	5.79243	13.1825		12.3682	61.6825
6044	Thu Mar 23 10:11:11 2017_x000D_	72.2238	75.2199	245.018	4.27636	2	80.21	65.8518	0	0	12.3102		20.1323	0
6045	Thu Mar 23 10:11:11 2017_x000D_	71.9404	75.8282	242.611	4.23437	2	80.21	65.8518	0	0	12.9582		6.70539	0
6046	Thu Mar 23 10:11:11 2017_x000D_	71.846	76.0308	245.017	4.27636	2	80.21	65.8518	0	0	13.1745		14.9772	0
6047	Thu Mar 23 10:11:11 2017_x000D_	71.56	76.44	242.612	4.23438	2	80.21	65.8518	0	0	13.6723		12.3588	0
6048	Thu Mar 23 10:11:11 2017_x000D_	71.4682	76.8416	245.017	4.27636	2	80.21	65.8518	0	0	14.0426		13.4135	53.6854
6049	Thu Mar 23 10:11:11 2017_x000D_	71.2794	77.2469	245.018	4.27636	2	80.5547	67.6078	7.90736	0.138009	13.377		6.70938	0
6050	Thu Mar 23 10:11:11 2017_x000D_	71.1849	77.4496	242.611	4.23436	2	80.5547	67.6078	7.90736	0.138009	13.5888		5.82723	0
6051	Thu Mar 23 10:11:11 2017_x000D_	70.9908	77.457	242.612	4.23438	2	80.5547	67.6078	7.90736	0.138009	13.7286		15.2792	0
6052	Thu Mar 23 10:11:11 2017_x000D_	70.9003	77.9582	238.886	4.16935	2	80.5547	67.6078	7.90736	0.138009	14.1541		8.44665	39.9483
6053	Thu Mar 23 10:11:11 2017_x000D_	70.7088	78.1646	238.886	4.16935	2	80.2722	68.9091	39.9102	0.696564	13.3088		6.70539	0
6054	Thu Mar 23 10:11:11 2017_x000D_	70.6144	78.3672	236.647	4.13027	2	80.2722	68.9091	39.9102	0.696564	13.5177		4.11768	0
6055	Thu Mar 23 10:11:11 2017_x000D_	70.7124	78.4633	225.216	3.93076	2	80.2722	68.9091	39.9102	0.696564	13.5156		0.0108167	0
6056	Thu Mar 23 10:11:11 2017_x000D_	70.7121	78.4635	217.566	3.79725	2	80.2722	68.9091	39.9102	0.696564	13.516		9.28321	74.9819
6057	Thu Mar 23 10:11:11 2017_x000D_	71.0011	78.3529	201.76	3.52138	2	79.5021	71.2869	60.9521	1.06381	11.0542		4.21636	0
6058	Thu Mar 23 10:11:11 2017_x000D_	71.0964	78.2496	193.194	3.37187	2	79.5021	71.2869	60.9521	1.06381	10.9149		2.90336	0
6059	Thu Mar 23 10:11:11 2017_x000D_	71.1931	78.2457	187.52	3.27285	2	79.5021	71.2869	60.9521	1.06381	10.8381		2.90414	0
6060	Thu Mar 23 10:11:11 2017_x000D_	71.2898	78.2412	171.134	2.98685	2	79.5021	71.2869	60.9521	1.06381	10.7612		2.9089	0
6061	Thu Mar 23 10:11:11 2017_x000D_	71.1929	78.2447	165.025	2.88023	2	79.5021	71.2869	60.9521	1.06381	10.8376		6.6008	54.1895
6062	Thu Mar 23 10:11:11 2017_x000D_	71.0002	78.3509	149.79	2.61434	2	78.9816	73.0166	60.9521	1.06381	9.59987		2.9883	0
6063	Thu Mar 23 10:11:11 2017_x000D_	70.9988	78.2513	147.452	2.57352	2	78.9816	73.0166	60.9521	1.06381	9.54606		6.46553	0
6064	Thu Mar 23 10:11:12 2017_x000D_	70.804	78.1591	133.788	2.33505	2	78.9816	73.0166	60.9521	1.06381	9.66015		4.11782	0
6065	Thu Mar 23 10:11:12 2017_x000D_	70.7057	78.0633	129.773	2.26496	2	78.9816	73.0166	60.9521	1.06381	9.69328		17.1077	27.09
6066	Thu Mar 23 10:11:12 2017_x000D_	70.4077	77.5771	125.826	2.19609	2	78.7214	73.8813	97.2504	1.69734	9.09816		0	0
6067	Thu Mar 23 10:11:12 2017_x000D_	70.4077	77.5771	125.826	2.19609	2	78.7214	73.8813	97.2504	1.69734	9.09816		22.8301	0
6068	Thu Mar 23 10:11:12 2017_x000D_	69.9135	76.9984	128.051	2.23492	2	78.7214	73.8813	97.2504	1.69734	9.3432		10.5835	0
6069	Thu Mar 23 10:11:12 2017_x000D_	69.7145	76.7071	133.91	2.33717	2	78.7214	73.8813	97.2504	1.69734	9.43978		26.967	19.612
6070	Thu Mar 23 10:11:12 2017_x000D_	69.1211	76.0319	135.798	2.37012	2	78.6884	74.5342	97.2504	1.69734	9.68382		8.2804	0
6071	Thu Mar 23 10:11:12 2017_x000D_	68.9231	75.8396	139.462	2.43408	2	78.6884	74.5342	97.2504	1.69734	9.85216		18.6738	0
6072	Thu Mar 23 10:11:12 2017_x000D_	68.4304	75.4592	145.203	2.53427	2	78.6884	74.5342	97.2504	1.69734	10.2996		12.4025	0
6073	Thu Mar 23 10:11:12 2017_x000D_	68.134	75.171	145.839	2.54537	2	78.6884	74.5342	97.2504	1.69734	10.5736		17.0037	26.1482
6074	Thu Mar 23 10:11:12 2017_x000D_	67.642	74.8896	149.741	2.61348	2	78.6445	75.4047	97.8711	1.70817	11.0146		10.5291	0
6075	Thu Mar 23 10:11:12 2017_x000D_	67.3462	74.7007	151.143	2.63795	2	78.6445	75.4047	97.8711	1.70817	11.3202		10.5232	0
6076	Thu Mar 23 10:11:12 2017_x000D_	67.0507	74.5117	149.74	2.61346	2	78.6445	75.4047	97.8711	1.70817	11.6281		19.5877	0
6077	Thu Mar 23 10:11:12 2017_x000D_	66.4602	74.2331	147.416	2.57289	2	78.6445	75.4047	97.8711	1.70817	12.2405		8.29946	0
6078	Thu Mar 23 10:11:12 2017_x000D_	66.2618	74.0403	147.414	2.57286	2	78.6445	75.4047	97.8711	1.70817	12.4576		21.0997	13.0695
6079	Thu Mar 23 10:11:12 2017_x000D_	65.6692	73.6615	147.414	2.57285	2	78.6226	75.8398	99.9722	1.74484	13.1353		8.31009	0
6080	Thu Mar 23 10:11:12 2017_x000D_	65.4705	73.4685	147.412	2.57282	2	78.6226	75.8398	99.9722	1.74484	13.3642		10.5556	0
6081	Thu Mar 23 10:11:12 2017_x000D_	65.1741	73.2789	145.842	2.54543	2	78.6226	75.8398	99.9722	1.74484	13.6902		18.7975	0
6082	Thu Mar 23 10:11:12 2017_x000D_	64.6782	72.8959	147.409	2.57278	2	78.6226	75.8398	99.9722	1.74484	14.2518		10.569	14.7261
6083	Thu Mar 23 10:11:12 2017_x000D_	64.3814	72.7061	145.841	2.54541	2	78.3844	76.269	113.671	1.98394	14.4492		8.32915	0
6084	Thu Mar 23 10:11:12 2017_x000D_	64.1823	72.5126	145.84	2.54538	2	78.3844	76.269	113.671	1.98394	14.6905		21.1713	0
6085	Thu Mar 23 10:11:13 2017_x000D_	63.5877	72.1325	145.84	2.54539	2	78.3844	76.269	113.671	1.98394	15.364		10.6909	0
6086	Thu Mar 23 10:11:13 2017_x000D_	63.3866	71.8383	143.593	2.50618	2	78.3844	76.269	113.671	1.98394	15.6386		21.2012	53.8218
6087	Thu Mar 23 10:11:13 2017_x000D_	62.7912	71.4576	143.595	2.50621	2	76.6326	76.6561	124.447	2.17202	14.7854		8.35042	0
6088	Thu Mar 23 10:11:13 2017_x000D_	62.5915	71.2637	143.594	2.50618	2	76.6326	76.6561	124.447	2.17202	15.041		19.7164	0
6089	Thu Mar 23 10:11:13 2017_x000D_	61.9972	70.9831	145.838	2.54535	2	76.6326	76.6561	124.447	2.17202	15.6964		8.36106	0
6090	Thu Mar 23 10:11:13 2017_x000D_	61.7972	70.789	145.836	2.54532	2	76.6326	76.6561	124.447	2.17202	15.9534		18.893	0
6091	Thu Mar 23 10:11:13 2017_x000D_	61.2989	70.4039	144.144	2.51579	2	76.6326	76.6561	124.447	2.17202	16.5594		10.6389	39.6368
6092	Thu Mar 23 10:11:13 2017_x000D_	61.0001	70.2129	145.835	2.5453	2	75.3239	76.8376	180	3.14159	15.7816		8.37379	0
6093	Thu Mar 23 10:11:13 2017_x000D_	60.7998	70.0185	145.833	2.54527	2	75.3239	76.8376	180	3.14159	16.0452		6.59567	0
6094	Thu Mar 23 10:11:13 2017_x000D_	60.6011	69.9244	143.598	2.50625	2	75.3239	76.8376	180	3.14159	16.2651		14.7702	0
6095	Thu Mar 23 10:11:13 2017_x000D_	60.202	69.6361	145.834	2.54528	2	75.3239	76.8376	180	3.14159	16.7491		8.38442	26.9171
6096	Thu Mar 23 10:11:13 2017_x000D_	60.0014	69.4415	145.832	2.54525	2	74.4478	77.0312	180	3.14159	16.3188		14.7971	0
6097	Thu Mar 23 10:11:13 2017_x000D_	59.6017	69.1525	143.597	2.50623	2	74.4478	77.0312	180	3.14159	16.8072		6.59853	0
6098	Thu Mar 23 10:11:13 2017_x000D_	59.4028	69.0586	145.833	2.54526	2	74.4478	77.0312	180	3.14159	17.0269		10.673	0
6099	Thu Mar 23 10:11:13 2017_x000D_	59.1031	68.8669	147.395	2.57252	2	74.4478	77.0312	180	3.14159	17.3815		6.68856	25.969
6100	Thu Mar 23 10:11:13 2017_x000D_	59.001	68.6687	145.829	2.5452	2	73.5825	77.0072	180	3.14159	16.7973		6.60523	0
6101	Thu Mar 23 10:11:13 2017_x000D_	58.8019	68.5747	148.194	2.58647	2	73.5825	77.0072	180	3.14159	17.0169		17.2623	0
6102	Thu Mar 23 10:11:13 2017_x000D_	58.3026	68.2887	152.134	2.65525	2	73.5825	77.0072	180	3.14159	17.5923		9.35527	0
6103	Thu Mar 23 10:11:13 2017_x000D_	58.0043	68.1978	155.935	2.72158	2	73.5825	77.0072	180	3.14159	17.8965		9.35265	0
6104	Thu Mar 23 10:11:13 2017_x000D_	57.706	68.1072	164.802	2.87634	2	73.5825	77.0072	180	3.14159	18.2009		6.6014	26.92
6105	Thu Mar 23 10:11:13 2017_x000D_	57.5069	68.0135	178.972	3.12366	2	72.7063	77.2008	180	3.14159	17.7603		6.61465	0
6106	Thu Mar 23 10:11:14 2017_x000D_	57.3075	67.9194	187.712	3.27619	2	72.7063	77.2008	180	3.14159	17.9796		9.43049	0
6107	Thu Mar 23 10:11:14 2017_x000D_	57.0134	68.0304	202.398	3.53251	2	72.7063	77.2008	180	3.14159	18.1759		5.9343	0
6108	Thu Mar 23 10:11:14 2017_x000D_	56.8157	68.037	207.537	3.62221	2	72.7063	77.2008	180	3.14159	18.3436		9.43294	32.4695
6109	Thu Mar 23 10:11:14 2017_x000D_	56.5214	68.1477	219.021	3.82263	2	71.6244	77.1708	180	3.14159	17.5931		4.26455	0
6110	Thu Mar 23 10:11:14 2017_x000D_	56.4246	68.2518	223.026	3.89254	2	71.6244	77.1708	180	3.14159	17.6234		10.9281	0
6111	Thu Mar 23 10:11:14 2017_x000D_	56.2325	68.5613	225.112	3.92894	2	71.6244	77.1708	180	3.14159	17.6362		19.2987	0
6112	Thu Mar 23 10:11:14 2017_x000D_	55.7455	68.9816	227.059	3.96293	2	71.6244	77.1708	180	3.14159	17.8662		12.8254	6.49449
6113	Thu Mar 23 10:11:14 2017_x000D_	55.4543	69.2946	223.027	3.89255	2	71.408	77.1648	180	3.14159	17.7893		25.6441	0
6114	Thu Mar 23 10:11:14 2017_x000D_	54.8719	69.9203	223.027	3.89256	2	71.408	77.1648	180	3.14159	18.0534		9.4663	0
6115	Thu Mar 23 10:11:14 2017_x000D_	54.5766	70.0315	219.023	3.82267	2	71.408	77.1648	180	3.14159	18.2806		21.3796	0
6116	Thu Mar 23 10:11:14 2017_x000D_	54.091	70.5531	215.089	3.75401	2	71.408	77.1648	180	3.14159	18.5363		10.8659	0
6117	Thu Mar 23 10:11:14 2017_x000D_	53.7974	70.7652	208.772	3.64377	2	71.408	77.1648	180	3.14159	18.7373		12.3251	0
6118	Thu Mar 23 10:11:14 2017_x000D_	53.4029	70.8799	211.255	3.68709	2	71.408	77.1648	180	3.14159	19.0705		12.8254	0
6119	Thu Mar 23 10:11:14 2017_x000D_	53.1117	71.1929	210.103	3.66698	2	71.408	77.1648	180	3.14159	19.2463		21.7963	0
6120	Thu Mar 23 10:11:14 2017_x000D_	52.4212	71.4189	208.771	3.64374	2	71.408	77.1648	180	3.14159	19.8372		8.55862	0
6121	Thu Mar 23 10:11:14 2017_x000D_	52.2268	71.6277	208.772	3.64376	2	71.408	77.1648	180	3.14159	19.9644		20.1705	45.4644
6122	Thu Mar 23 10:11:14 2017_x000D_	51.6375	71.9514	211.255	3.68709	2	69.8931	77.1229	180	3.14159	18.974		10.8677	0
6123	Thu Mar 23 10:11:14 2017_x000D_	51.3439	72.1636	212.66	3.71162	2	69.8931	77.1229	180	3.14159	19.2007		16.1787	0
6124	Thu Mar 23 10:11:14 2017_x000D_	50.8513	72.3831	211.254	3.68708	2	69.8931	77.1229	180	3.14159	19.6228		10.8736	0
6125	Thu Mar 23 10:11:14 2017_x000D_	50.5576	72.5955	212.659	3.7116	2	69.8931	77.1229	180	3.14159	19.8585		20.1906	71.898
6126	Thu Mar 23 10:11:14 2017_x000D_	49.9677	72.9195	215.084	3.75392	2	67.5013	77.2745	174.416	3.04413	18.0664		6.7346	0
6127	Thu Mar 23 10:11:14 2017_x000D_	49.7709	73.0275	212.658	3.71159	2	67.5013	77.2745	174.416	3.04413	18.232		8.5671	0
6128	Thu Mar 23 10:11:15 2017_x000D_	49.5763	73.2365	212.66	3.71161	2	67.5013	77.2745	174.416	3.04413	18.3742		20.2041	0
6129	Thu Mar 23 10:11:15 2017_x000D_	48.986	73.5607	215.083	3.75391	2	67.5013	77.2745	174.416	3.04413	18.8841		13.4747	46.0914
6130	Thu Mar 23 10:11:15 2017_x000D_	48.5923	73.7769	215.083	3.7539	2	65.975	77.4502	168.543	2.94163	17.7666		17.1386	0
6131	Thu Mar 23 10:11:15 2017_x000D_	48.2031	74.1951	215.084	3.75393	2	65.975	77.4502	168.543	2.94163	18.0675		10.8911	0
6132	Thu Mar 23 10:11:15 2017_x000D_	47.9089	74.4078	216.675	3.78169	2	65.975	77.4502	168.543	2.94163	18.3205		21.7888	0
6133	Thu Mar 23 10:11:15 2017_x000D_	47.3203	74.8333	216.675	3.78169	2	65.975	77.4502	168.543	2.94163	18.8374		6.74275	0
6134	Thu Mar 23 10:11:15 2017_x000D_	47.1233	74.9415	219.014	3.82252	2	65.975	77.4502	168.543	2.94163	19.0179		8.57353	60.2063
6135	Thu Mar 23 10:11:15 2017_x000D_	46.9286	75.1507	219.015	3.82253	2	64.0047	77.8316	169.997	2.967	17.2853		9.52248	0
6136	Thu Mar 23 10:11:15 2017_x000D_	46.6316	75.2627	215.084	3.75392	2	64.0047	77.8316	169.997	2.967	17.562		19.382	0
6137	Thu Mar 23 10:11:15 2017_x000D_	46.1424	75.6847	216.675	3.78169	2	64.0047	77.8316	169.997	2.967	17.9909		8.57777	0
6138	Thu Mar 23 10:11:15 2017_x000D_	45.9476	75.894	216.675	3.7817	2	64.0047	77.8316	169.997	2.967	18.1608		19.0432	26.9447
6139	Thu Mar 23 10:11:15 2017_x000D_	45.3537	76.1181	216.673	3.78166	2	63.1277	78.0254	180	3.14159	17.876		8.57982	0
6140	Thu Mar 23 10:11:15 2017_x000D_	45.1588	76.3274	216.674	3.78167	2	63.1277	78.0254	180	3.14159	18.0489		19.4034	0
6141	Thu Mar 23 10:11:15 2017_x000D_	44.669	76.7498	215.085	3.75394	2	63.1277	78.0254	180	3.14159	18.5027		8.58201	0
6142	Thu Mar 23 10:11:15 2017_x000D_	44.4741	76.9592	215.086	3.75395	2	63.1277	78.0254	180	3.14159	18.684		13.5111	85.2523
6143	Thu Mar 23 10:11:15 2017_x000D_	44.0794	77.1761	215.085	3.75394	2	60.3327	77.5121	180	3.14159	16.2568		0	0
6144	Thu Mar 23 10:11:15 2017_x000D_	44.0794	77.1761	215.085	3.75394	2	60.3327	77.5121	180	3.14159	16.2568		13.5137	0
6145	Thu Mar 23 10:11:15 2017_x000D_	43.6846	77.393	215.084	3.75393	2	60.3327	77.5121	180	3.14159	16.6485		13.5178	0
6146	Thu Mar 23 10:11:15 2017_x000D_	43.2897	77.61	215.084	3.75392	2	60.3327	77.5121	180	3.14159	17.0433		8.5883	0
6147	Thu Mar 23 10:11:15 2017_x000D_	43.0946	77.8195	215.085	3.75393	2	60.3327	77.5121	180	3.14159	17.2408		10.9169	71.7059
6148	Thu Mar 23 10:11:15 2017_x000D_	42.7997	78.0327	216.673	3.78166	2	57.9594	77.2284	188.054	3.28216	15.181		4.29627	0
6149	Thu Mar 23 10:11:16 2017_x000D_	42.7021	78.1375	217.376	3.79393	2	57.9594	77.2284	188.054	3.28216	15.2844		4.28998	0
6150	Thu Mar 23 10:11:16 2017_x000D_	42.6047	78.2422	216.674	3.78167	2	57.9594	77.2284	188.054	3.28216	15.3881		17.6627	0
6151	Thu Mar 23 10:11:16 2017_x000D_	42.1118	78.5642	212.666	3.71172	2	57.9594	77.2284	188.054	3.28216	15.9038		10.935	33.046
6152	Thu Mar 23 10:11:16 2017_x000D_	41.8163	78.7776	206.204	3.59894	2	56.8861	76.9806	180	3.14159	15.1766		3.01416	0
6153	Thu Mar 23 10:11:16 2017_x000D_	41.7159	78.7814	199.786	3.48692	2	56.8861	76.9806	180	3.14159	15.2767		9.5639	0
6154	Thu Mar 23 10:11:16 2017_x000D_	41.4175	78.8936	185.086	3.23035	2	56.8861	76.9806	180	3.14159	15.5864		6.02188	0
6155	Thu Mar 23 10:11:16 2017_x000D_	41.2169	78.9008	173.591	3.02973	2	56.8861	76.9806	180	3.14159	15.7864		9.02671	75.3135
6156	Thu Mar 23 10:11:16 2017_x000D_	40.9162	78.9115	156.55	2.73232	2	54.7806	75.6134	190.504	3.32493	14.2513		6.00722	0
6157	Thu Mar 23 10:11:16 2017_x000D_	40.7161	78.919	148.88	2.59845	2	54.7806	75.6134	190.504	3.32493	14.4477		15.0281	0
6158	Thu Mar 23 10:11:16 2017_x000D_	40.4056	78.5259	134.61	2.34939	2	54.7806	75.6134	190.504	3.32493	14.6671		4.24419	0
6159	Thu Mar 23 10:11:16 2017_x000D_	40.3029	78.4286	130.634	2.27999	2	54.7806	75.6134	190.504	3.32493	14.7489		12.7389	59.7726
6160	Thu Mar 23 10:11:16 2017_x000D_	39.9947	78.1365	119.205	2.08052	2	52.8494	75.1233	185.584	3.23906	13.2031		0	0
6161	Thu Mar 23 10:11:16 2017_x000D_	39.9947	78.1365	119.205	2.08052	2	52.8494	75.1233	185.584	3.23906	13.2031		19.0978	0
6162	Thu Mar 23 10:11:16 2017_x000D_	39.7789	77.5376	114.255	1.99413	2	52.8494	75.1233	185.584	3.23906	13.2916		15.0472	0
6163	Thu Mar 23 10:11:16 2017_x000D_	39.4675	77.1444	111.644	1.94856	2	52.8494	75.1233	185.584	3.23906	13.5337		24.9718	0
6164	Thu Mar 23 10:11:16 2017_x000D_	39.2457	76.3421	111.641	1.94851	2	52.8494	75.1233	185.584	3.23906	13.6582		12.4984	33.0802
6165	Thu Mar 23 10:11:16 2017_x000D_	39.1345	75.9406	114.253	1.99409	2	51.775	74.8752	180	3.14159	12.6853		20.2853	0
6166	Thu Mar 23 10:11:16 2017_x000D_	38.817	75.3436	116.773	2.03807	2	51.775	74.8752	180	3.14159	12.9665		13.532	0
6167	Thu Mar 23 10:11:16 2017_x000D_	38.6053	74.9453	116.773	2.03808	2	51.775	74.8752	180	3.14159	13.1699		17.6329	0
6168	Thu Mar 23 10:11:16 2017_x000D_	38.2901	74.4492	120.495	2.10304	2	51.775	74.8752	180	3.14159	13.4916		9.12916	33.0838
6169	Thu Mar 23 10:11:16 2017_x000D_	38.2821	74.145	121.907	2.12768	2	50.7005	74.627	180	3.14159	12.4278		10.9124	0
6170	Thu Mar 23 10:11:16 2017_x000D_	38.0728	73.8475	120.491	2.10297	2	50.7005	74.627	180	3.14159	12.6517		17.6612	0
6171	Thu Mar 23 10:11:17 2017_x000D_	37.7571	73.3506	124.358	2.17046	2	50.7005	74.627	180	3.14159	13.0062		6.78688	0
6172	Thu Mar 23 10:11:17 2017_x000D_	37.6508	73.1509	126.681	2.21101	2	50.7005	74.627	180	3.14159	13.1329		17.0956	13.025
6173	Thu Mar 23 10:11:17 2017_x000D_	37.2371	72.759	130.147	2.2715	2	50.2665	74.615	185.395	3.23576	13.1609		10.9493	0
6174	Thu Mar 23 10:11:17 2017_x000D_	37.0268	72.4607	132.689	2.31586	2	50.2665	74.615	185.395	3.23576	13.4138		10.9284	0
6175	Thu Mar 23 10:11:17 2017_x000D_	36.817	72.1629	134.54	2.34816	2	50.2665	74.615	185.395	3.23576	13.6712		17.1357	0
6176	Thu Mar 23 10:11:17 2017_x000D_	36.4025	71.7699	134.54	2.34817	2	50.2665	74.615	185.395	3.23576	14.1529		10.9093	0
6177	Thu Mar 23 10:11:17 2017_x000D_	36.0943	71.5769	132.419	2.31115	2	50.2665	74.615	185.395	3.23576	14.4942		9.64562	14.4645
6178	Thu Mar 23 10:11:17 2017_x000D_	35.9848	71.2746	132.688	2.31584	2	49.8428	74.3849	180	3.14159	14.2028		17.1504	0
6179	Thu Mar 23 10:11:17 2017_x000D_	35.5701	70.8811	128.351	2.24016	2	49.8428	74.3849	180	3.14159	14.6965		8.58592	0
6180	Thu Mar 23 10:11:17 2017_x000D_	35.3624	70.6842	128.353	2.24018	2	49.8428	74.3849	180	3.14159	14.9458		19.4736	0
6181	Thu Mar 23 10:11:17 2017_x000D_	34.9439	70.188	126.696	2.21126	2	49.8428	74.3849	180	3.14159	15.4787		9.65151	53.0208
6182	Thu Mar 23 10:11:17 2017_x000D_	34.8341	69.8856	130.583	2.2791	2	48.2823	75.2146	166.987	2.91448	14.4656		15.2174	0
6183	Thu Mar 23 10:11:17 2017_x000D_	34.5195	69.4877	128.35	2.24013	2	48.2823	75.2146	166.987	2.91448	14.9068		8.60495	0
6184	Thu Mar 23 10:11:17 2017_x000D_	34.3114	69.2903	128.351	2.24015	2	48.2823	75.2146	166.987	2.91448	15.1751		17.2206	0
6185	Thu Mar 23 10:11:17 2017_x000D_	33.8949	68.8953	128.354	2.24021	2	48.2823	75.2146	166.987	2.91448	15.714		6.12839	0
6186	Thu Mar 23 10:11:17 2017_x000D_	33.8892	68.6911	128.35	2.24013	2	48.2823	75.2146	166.987	2.91448	15.8024		8.61767	70.6811
6187	Thu Mar 23 10:11:17 2017_x000D_	33.6808	68.4934	128.351	2.24016	2	46.0705	76.0263	171.074	2.9858	14.5		6.82977	0
6188	Thu Mar 23 10:11:17 2017_x000D_	33.5739	68.2924	125.984	2.19884	2	46.0705	76.0263	171.074	2.9858	14.6962		11.0149	0
6189	Thu Mar 23 10:11:17 2017_x000D_	33.3625	67.9922	124.379	2.17083	2	46.0705	76.0263	171.074	2.9858	15.0346		8.62615	0
6190	Thu Mar 23 10:11:17 2017_x000D_	33.1539	67.7943	124.381	2.17087	2	46.0705	76.0263	171.074	2.9858	15.3168		11.0125	47.6924
6191	Thu Mar 23 10:11:17 2017_x000D_	32.9425	67.4942	125.986	2.19887	2	44.5303	76.4201	180	3.14159	14.627		3.07632	0
6192	Thu Mar 23 10:11:18 2017_x000D_	32.9395	67.3917	124.38	2.17083	2	44.5303	76.4201	180	3.14159	14.6921		19.5731	0
6193	Thu Mar 23 10:11:18 2017_x000D_	32.5187	66.8931	130.576	2.27898	2	44.5303	76.4201	180	3.14159	15.3311		11.0268	0
6194	Thu Mar 23 10:11:18 2017_x000D_	32.3069	66.5927	132.398	2.31079	2	44.5303	76.4201	180	3.14159	15.684		8.64759	19.5465
6195	Thu Mar 23 10:11:18 2017_x000D_	32.0976	66.3945	140.596	2.45386	2	43.879	76.4021	169.496	2.95826	15.4581		4.31266	0
6196	Thu Mar 23 10:11:18 2017_x000D_	31.9928	66.2961	157.653	2.75156	2	43.879	76.4021	169.496	2.95826	15.6017		4.31652	0
6197	Thu Mar 23 10:11:18 2017_x000D_	31.8882	66.1973	166.946	2.91376	2	43.879	76.4021	169.496	2.95826	15.7454		9.63363	0
6198	Thu Mar 23 10:11:18 2017_x000D_	31.5806	66.1051	181.814	3.17326	2	43.879	76.4021	169.496	2.95826	16.0399		6.83873	53.519
6199	Thu Mar 23 10:11:18 2017_x000D_	31.3805	66.2143	190.412	3.32331	2	42.162	75.9179	223.711	3.90449	14.5052		4.314	0
6200	Thu Mar 23 10:11:18 2017_x000D_	31.2763	66.1152	199.457	3.48118	2	42.162	75.9179	223.711	3.90449	14.6489		6.82915	0
6201	Thu Mar 23 10:11:18 2017_x000D_	31.0764	66.2241	209.866	3.66285	2	42.162	75.9179	223.711	3.90449	14.7262		6.09303	0
6202	Thu Mar 23 10:11:18 2017_x000D_	30.8734	66.2305	218.229	3.80882	2	42.162	75.9179	223.711	3.90449	14.8754		11.0668	0
6203	Thu Mar 23 10:11:18 2017_x000D_	30.6793	66.5442	229.078	3.99817	2	42.162	75.9179	223.711	3.90449	14.8229		6.84376	64.7122
6204	Thu Mar 23 10:11:18 2017_x000D_	30.4789	66.6532	231.036	4.03234	2	40.485	74.5612	188.637	3.29233	12.7538		11.0824	0
6205	Thu Mar 23 10:11:18 2017_x000D_	30.2843	66.9672	229.078	3.99817	2	40.485	74.5612	188.637	3.29233	12.717		21.7075	0
6206	Thu Mar 23 10:11:18 2017_x000D_	29.7905	67.4961	224.848	3.92434	2	40.485	74.5612	188.637	3.29233	12.8175		11.0587	0
6207	Thu Mar 23 10:11:18 2017_x000D_	29.491	67.711	222.887	3.89011	2	40.485	74.5612	188.637	3.29233	12.9535		21.716	34.9149
6208	Thu Mar 23 10:11:18 2017_x000D_	28.997	68.2401	218.849	3.81964	2	39.4188	74.0946	180	3.14159	11.9536		13.0303	0
6209	Thu Mar 23 10:11:18 2017_x000D_	28.7005	68.5575	214.888	3.75051	2	39.4188	74.0946	180	3.14159	12.0641		20.5622	0
6210	Thu Mar 23 10:11:18 2017_x000D_	28.0984	68.885	212.448	3.70792	2	39.4188	74.0946	180	3.14159	12.4616		13.7117	0
6211	Thu Mar 23 10:11:18 2017_x000D_	27.6969	69.1034	212.448	3.70791	2	39.4188	74.0946	180	3.14159	12.7403		11.0604	112.277
6212	Thu Mar 23 10:11:18 2017_x000D_	27.3974	69.3184	213.987	3.73478	2	35.7537	73.3371	180	3.14159	9.27242		11.0712	0
6213	Thu Mar 23 10:11:19 2017_x000D_	27.0976	69.5336	212.448	3.70792	2	35.7537	73.3371	180	3.14159	9.45488		17.8931	0
6214	Thu Mar 23 10:11:19 2017_x000D_	26.5971	69.858	216.488	3.77844	2	35.7537	73.3371	180	3.14159	9.79528		11.0737	0
6215	Thu Mar 23 10:11:19 2017_x000D_	26.2972	70.0732	214.887	3.75048	2	35.7537	73.3371	180	3.14159	10.0039		19.6685	0
6216	Thu Mar 23 10:11:19 2017_x000D_	25.7997	70.5002	216.489	3.77844	2	35.7537	73.3371	180	3.14159	10.3504		6.86267	45.6808
6217	Thu Mar 23 10:11:19 2017_x000D_	25.5988	70.6096	218.846	3.81959	2	34.2316	73.2946	184.972	3.22838	9.04071		19.6731	0
6218	Thu Mar 23 10:11:19 2017_x000D_	25.1011	71.0366	220.633	3.85078	2	34.2316	73.2946	184.972	3.22838	9.40556		8.69824	0
6219	Thu Mar 23 10:11:19 2017_x000D_	24.9032	71.2485	220.633	3.85078	2	34.2316	73.2946	184.972	3.22838	9.55016		15.3662	0
6220	Thu Mar 23 10:11:19 2017_x000D_	24.5043	71.5698	222.883	3.89004	2	34.2316	73.2946	184.972	3.22838	9.87903		11.0796	39.5908
6221	Thu Mar 23 10:11:19 2017_x000D_	24.2043	71.7852	224.842	3.92424	2	32.9367	73.04	180	3.14159	8.82209		8.69824	0
6222	Thu Mar 23 10:11:19 2017_x000D_	24.0064	71.9971	224.842	3.92424	2	32.9367	73.04	180	3.14159	8.99099		19.6943	0
6223	Thu Mar 23 10:11:19 2017_x000D_	23.5082	72.4246	222.883	3.89003	2	32.9367	73.04	180	3.14159	9.44856		8.70043	0
6224	Thu Mar 23 10:11:19 2017_x000D_	23.3103	72.6366	222.883	3.89004	2	32.9367	73.04	180	3.14159	9.63485		19.6999	26.1132
6225	Thu Mar 23 10:11:19 2017_x000D_	22.9176	73.1629	220.635	3.85081	2	32.0666	73.0157	193.013	3.36871	9.15018		12.6711	0
6226	Thu Mar 23 10:11:19 2017_x000D_	22.5117	73.2797	222.882	3.89003	2	32.0666	73.0157	193.013	3.36871	9.55855		8.70248	0
6227	Thu Mar 23 10:11:19 2017_x000D_	22.3137	73.4917	222.882	3.89003	2	32.0666	73.0157	193.013	3.36871	9.76451		19.7065	0
6228	Thu Mar 23 10:11:19 2017_x000D_	21.9209	74.0182	220.635	3.85081	2	32.0666	73.0157	193.013	3.36871	10.1951		6.87751	23.376
6229	Thu Mar 23 10:11:19 2017_x000D_	21.7196	74.1279	222.883	3.89004	2	31.4339	72.5609	187.655	3.2752	9.83987		11.1012	0
6230	Thu Mar 23 10:11:19 2017_x000D_	21.419	74.3437	221.067	3.85835	2	31.4339	72.5609	187.655	3.2752	10.1723		17.9446	0
6231	Thu Mar 23 10:11:19 2017_x000D_	20.9171	74.6691	220.634	3.85078	2	31.4339	72.5609	187.655	3.2752	10.726		8.70877	0
6232	Thu Mar 23 10:11:19 2017_x000D_	20.7189	74.8812	220.634	3.85078	2	31.4339	72.5609	187.655	3.2752	10.9633		19.7196	0
6233	Thu Mar 23 10:11:19 2017_x000D_	20.2201	75.3093	218.849	3.81964	2	31.4339	72.5609	187.655	3.2752	11.5457		8.71096	32.6497
6234	Thu Mar 23 10:11:19 2017_x000D_	20.0219	75.5215	218.85	3.81965	2	30.346	72.5305	169.074	2.95089	10.7486		17.4199	0
6235	Thu Mar 23 10:11:20 2017_x000D_	19.6256	75.9459	218.85	3.81966	2	30.346	72.5305	169.074	2.95089	11.2513		12.7041	0
6236	Thu Mar 23 10:11:20 2017_x000D_	19.2187	76.0632	216.495	3.77855	2	30.346	72.5305	169.074	2.95089	11.6746		15.4046	0
6237	Thu Mar 23 10:11:20 2017_x000D_	18.8188	76.3853	218.849	3.81963	2	30.346	72.5305	169.074	2.95089	12.1547		8.71316	62.3006
6238	Thu Mar 23 10:11:20 2017_x000D_	18.6206	76.5976	218.849	3.81964	2	28.358	73.1309	180	3.14159	10.3361		6.89092	0
6239	Thu Mar 23 10:11:20 2017_x000D_	18.4189	76.7075	221.065	3.85832	2	28.358	73.1309	180	3.14159	10.563		4.35548	0
6240	Thu Mar 23 10:11:20 2017_x000D_	18.3198	76.8136	220.633	3.85077	2	28.358	73.1309	180	3.14159	10.6924		17.4304	0
6241	Thu Mar 23 10:11:20 2017_x000D_	17.9232	77.2382	220.634	3.85078	2	28.358	73.1309	180	3.14159	11.2141		6.89499	33.2012
6242	Thu Mar 23 10:11:20 2017_x000D_	17.7214	77.3482	222.88	3.88999	2	27.2796	72.8822	187.655	3.2752	10.5501		8.7152	0
6243	Thu Mar 23 10:11:20 2017_x000D_	17.5231	77.5605	222.88	3.88999	2	27.2796	72.8822	187.655	3.2752	10.8202		6.89763	0
6244	Thu Mar 23 10:11:20 2017_x000D_	17.3212	77.6705	220.633	3.85077	2	27.2796	72.8822	187.655	3.2752	11.0498		11.127	0
6245	Thu Mar 23 10:11:20 2017_x000D_	17.0199	77.8868	218.849	3.81964	2	27.2796	72.8822	187.655	3.2752	11.4152		8.72149	0
6246	Thu Mar 23 10:11:20 2017_x000D_	16.8214	78.0992	214.005	3.73509	2	27.2796	72.8822	187.655	3.2752	11.6872		8.7174	125.37
6247	Thu Mar 23 10:11:20 2017_x000D_	16.6231	78.3116	214.006	3.7351	2	23.1723	72.1114	180	3.14159	9.01856		4.3782	0
6248	Thu Mar 23 10:11:20 2017_x000D_	16.523	78.4178	196.831	3.43535	2	23.1723	72.1114	180	3.14159	9.16427		3.07434	0
6249	Thu Mar 23 10:11:20 2017_x000D_	16.6254	78.4138	190.651	3.32748	2	23.1723	72.1114	180	3.14159	9.08747		3.07796	0
6250	Thu Mar 23 10:11:20 2017_x000D_	16.7279	78.4093	173.223	3.02331	2	23.1723	72.1114	180	3.14159	9.01076		0.0192094	58.8319
6251	Thu Mar 23 10:11:20 2017_x000D_	16.7275	78.4088	161.998	2.8274	2	21.212	72.0567	180	3.14159	7.7756		4.334	0
6252	Thu Mar 23 10:11:20 2017_x000D_	16.6287	78.5142	145.358	2.53698	2	21.212	72.0567	180	3.14159	7.91871		3.08269	0
6253	Thu Mar 23 10:11:20 2017_x000D_	16.6253	78.4115	135.227	2.36016	2	21.212	72.0567	180	3.14159	7.83717		4.33662	0
6254	Thu Mar 23 10:11:20 2017_x000D_	16.5195	78.313	126.68	2.21098	2	21.212	72.0567	180	3.14159	7.82054		3.08289	39.2284
6255	Thu Mar 23 10:11:20 2017_x000D_	16.4168	78.3166	121.205	2.11543	2	19.9049	72.0201	180	3.14159	7.19811		9.69665	0
6256	Thu Mar 23 10:11:21 2017_x000D_	16.304	78.0137	106.822	1.8644	2	19.9049	72.0201	180	3.14159	6.99212		3.07359	0
6257	Thu Mar 23 10:11:21 2017_x000D_	16.3007	77.9113	100.577	1.75541	2	19.9049	72.0201	180	3.14159	6.90626		25.3431	0
6258	Thu Mar 23 10:11:21 2017_x000D_	16.0663	77.0997	100.58	1.75545	2	19.9049	72.0201	180	3.14159	6.36688		12.3046	0
6259	Thu Mar 23 10:11:21 2017_x000D_	16.0519	76.6898	100.578	1.75542	2	19.9049	72.0201	180	3.14159	6.05407		25.3827	13.079
6260	Thu Mar 23 10:11:21 2017_x000D_	15.8169	75.877	106.108	1.85193	2	19.4691	72.008	180	3.14159	5.3205		9.24	0
6261	Thu Mar 23 10:11:21 2017_x000D_	15.8058	75.5692	112.316	1.96029	2	19.4691	72.008	180	3.14159	5.109		20.678	0
6262	Thu Mar 23 10:11:21 2017_x000D_	15.475	74.9645	114.936	2.00601	2	19.4691	72.008	180	3.14159	4.96928		9.74684	0
6263	Thu Mar 23 10:11:21 2017_x000D_	15.3609	74.6603	118.676	2.07129	2	19.4691	72.008	180	3.14159	4.88999		13.7933	236.548
6264	Thu Mar 23 10:11:21 2017_x000D_	15.1403	74.2569	118.676	2.07129	1	15.25	78.6692	262.43	4.58026	4.41366		16.614	0
6265	Thu Mar 23 10:11:21 2017_x000D_	14.9159	73.7506	120.009	2.09455	1	15.25	78.6692	262.43	4.58026	4.92993		12.7301	0
6266	Thu Mar 23 10:11:21 2017_x000D_	14.7979	73.343	122.577	2.13938	1	15.25	78.6692	262.43	4.58026	5.34535		19.8079	0
6267	Thu Mar 23 10:11:21 2017_x000D_	14.3668	72.8429	121.168	2.11479	1	15.25	78.6692	262.43	4.58026	5.89286		11.1481	61.8741
6268	Thu Mar 23 10:11:21 2017_x000D_	14.1493	72.5416	122.581	2.13945	1	14.6823	76.6864	243.868	4.2563	4.17893		6.17799	0
6269	Thu Mar 23 10:11:21 2017_x000D_	14.1419	72.3358	122.578	2.13938	1	14.6823	76.6864	243.868	4.2563	4.38403		20.7556	0
6270	Thu Mar 23 10:11:21 2017_x000D_	13.8101	71.7287	120.007	2.09452	1	14.6823	76.6864	243.868	4.2563	5.03384		8.76698	0
6271	Thu Mar 23 10:11:21 2017_x000D_	13.596	71.5298	120.01	2.09457	1	14.6823	76.6864	243.868	4.2563	5.26978		11.1812	166.621
6272	Thu Mar 23 10:11:21 2017_x000D_	13.378	71.2275	118.679	2.07134	2	17.9342	72.1839	165.308	2.88517	4.6555		16.681	0
6273	Thu Mar 23 10:11:21 2017_x000D_	13.1526	70.7192	120.009	2.09456	2	17.9342	72.1839	165.308	2.88517	5.0009		9.80161	0
6274	Thu Mar 23 10:11:21 2017_x000D_	13.0381	70.4132	116.074	2.02587	2	17.9342	72.1839	165.308	2.88517	5.20646		20.8191	0
6275	Thu Mar 23 10:11:21 2017_x000D_	12.705	69.8044	118.676	2.07129	2	17.9342	72.1839	165.308	2.88517	5.74513		6.93546	0
6276	Thu Mar 23 10:11:21 2017_x000D_	12.5942	69.6015	116.075	2.0259	2	17.9342	72.1839	165.308	2.88517	5.93164		19.6331	6.53956
6277	Thu Mar 23 10:11:22 2017_x000D_	12.3645	68.9887	116.073	2.02586	2	18.1521	72.19	165.308	2.88517	6.61397		8.80075	0
6278	Thu Mar 23 10:11:22 2017_x000D_	12.1497	68.7889	116.077	2.02592	2	18.1521	72.19	165.308	2.88517	6.89901		19.652	0
6279	Thu Mar 23 10:11:22 2017_x000D_	11.9198	68.1755	116.075	2.02588	2	18.1521	72.19	165.308	2.88517	7.41335		8.81127	0
6280	Thu Mar 23 10:11:22 2017_x000D_	11.7048	67.9754	116.078	2.02594	2	18.1521	72.19	165.308	2.88517	7.70263		9.30618	19.6841
6281	Thu Mar 23 10:11:22 2017_x000D_	11.6935	67.6654	117.31	2.04745	2	18.1232	72.8455	135	2.35619	8.25678		11.2359	0
6282	Thu Mar 23 10:11:22 2017_x000D_	11.4746	67.3615	116.076	2.02591	2	18.1232	72.8455	135	2.35619	8.61848		13.9303	0
6283	Thu Mar 23 10:11:22 2017_x000D_	11.2518	66.9541	116.077	2.02592	2	18.1232	72.8455	135	2.35619	9.05123		6.97329	0
6284	Thu Mar 23 10:11:22 2017_x000D_	11.1402	66.7502	118.673	2.07123	2	18.1232	72.8455	135	2.35619	9.26903		13.9411	42.283
6285	Thu Mar 23 10:11:22 2017_x000D_	10.9172	66.3425	118.673	2.07123	2	17.2036	73.9136	145.956	2.54742	9.84075		6.96634	0
6286	Thu Mar 23 10:11:22 2017_x000D_	10.8059	66.1387	116.078	2.02594	2	17.2036	73.9136	145.956	2.54742	10.0687		13.9504	0
6287	Thu Mar 23 10:11:22 2017_x000D_	10.5828	65.7307	116.079	2.02595	2	17.2036	73.9136	145.956	2.54742	10.5259		6.22329	0
6288	Thu Mar 23 10:11:22 2017_x000D_	10.5751	65.5234	116.076	2.02591	2	17.2036	73.9136	145.956	2.54742	10.6926		8.84285	0
6289	Thu Mar 23 10:11:22 2017_x000D_	10.3595	65.3224	116.079	2.02597	2	17.2036	73.9136	145.956	2.54742	10.9841		6.22629	28.0095
6290	Thu Mar 23 10:11:22 2017_x000D_	10.3518	65.115	116.077	2.02592	2	16.5211	74.5507	136.007	2.37377	11.2735		15.6244	0
6291	Thu Mar 23 10:11:22 2017_x000D_	10.0246	64.7098	113.377	1.97881	2	16.5211	74.5507	136.007	2.37377	11.7919		12.8697	0
6292	Thu Mar 23 10:11:22 2017_x000D_	9.90541	64.2977	103.456	1.80565	2	16.5211	74.5507	136.007	2.37377	12.2021		0.0093723	0
6293	Thu Mar 23 10:11:22 2017_x000D_	9.90565	64.2979	97.8575	1.70794	2	16.5211	74.5507	136.007	2.37377	12.2018		3.11427	52.834
6294	Thu Mar 23 10:11:22 2017_x000D_	9.8019	64.3014	89.273	1.55811	2	14.7682	74.7208	191.457	3.34155	11.5424		6.25959	0
6295	Thu Mar 23 10:11:22 2017_x000D_	9.80989	64.5099	70.7992	1.23568	2	14.7682	74.7208	191.457	3.34155	11.3511		3.0926	0
6296	Thu Mar 23 10:11:22 2017_x000D_	9.80566	64.4069	50.9984	0.890089	2	14.7682	74.7208	191.457	3.34155	11.4457		0.0127279	0
6297	Thu Mar 23 10:11:22 2017_x000D_	9.80536	64.4072	42.7705	0.746485	2	14.7682	74.7208	191.457	3.34155	11.4455		6.22979	74.3069
6298	Thu Mar 23 10:11:22 2017_x000D_	9.79722	64.1997	34.7104	0.605811	2	12.3989	73.9987	180	3.14159	10.1385		3.11359	0
6299	Thu Mar 23 10:11:23 2017_x000D_	9.90096	64.1966	28.3389	0.494608	2	12.3989	73.9987	180	3.14159	10.1154		9.83625	0
6300	Thu Mar 23 10:11:23 2017_x000D_	10.2086	64.0832	13.6206	0.237725	2	12.3989	73.9987	180	3.14159	10.1545		6.23705	0
6301	Thu Mar 23 10:11:23 2017_x000D_	10.4164	64.0767	7.73885	0.135068	2	12.3989	73.9987	180	3.14159	10.1181		18.9549	39.7044
6302	Thu Mar 23 10:11:23 2017_x000D_	11.0362	63.954	4.74241	0.0827706	2	11.1002	73.7438	188.926	3.29738	9.79001		15.5861	0
6303	Thu Mar 23 10:11:23 2017_x000D_	11.5555	63.9383	4.59282	0.0801599	2	11.1002	73.7438	188.926	3.29738	9.81606		28.2059	0
6304	Thu Mar 23 10:11:23 2017_x000D_	12.4864	63.8064	7.73921	0.135075	2	11.1002	73.7438	188.926	3.29738	10.0336		12.4556	0
6305	Thu Mar 23 10:11:23 2017_x000D_	12.9014	63.7939	7.74031	0.135094	2	11.1002	73.7438	188.926	3.29738	10.1116		12.4497	0
6306	Thu Mar 23 10:11:23 2017_x000D_	13.3162	63.7813	7.74151	0.135115	2	11.1002	73.7438	188.926	3.29738	10.206		12.4495	39.7158
6307	Thu Mar 23 10:11:23 2017_x000D_	13.731	63.769	13.6333	0.237945	2	9.80111	73.4889	187.655	3.2752	10.4843		19.6366	0
6308	Thu Mar 23 10:11:23 2017_x000D_	14.3453	63.543	13.6314	0.237913	2	9.80111	73.4889	187.655	3.2752	10.9348		9.82253	0
6309	Thu Mar 23 10:11:23 2017_x000D_	14.6526	63.43	17.2774	0.301548	2	9.80111	73.4889	187.655	3.2752	11.1677		19.6251	0
6310	Thu Mar 23 10:11:23 2017_x000D_	15.2666	63.2043	23.0265	0.401888	2	9.80111	73.4889	187.655	3.2752	11.6467		9.31009	20.6106
6311	Thu Mar 23 10:11:23 2017_x000D_	15.5768	63.1951	21.9985	0.383946	2	9.15619	73.2521	180	3.14159	11.9318		20.7936	0
6312	Thu Mar 23 10:11:23 2017_x000D_	16.1867	62.8658	24.6182	0.429668	2	9.15619	73.2521	180	3.14159	12.5421		9.80356	0
6313	Thu Mar 23 10:11:23 2017_x000D_	16.4934	62.753	23.0277	0.40191	2	9.15619	73.2521	180	3.14159	12.8088		19.593	0
6314	Thu Mar 23 10:11:23 2017_x000D_	17.1063	62.5274	23.0283	0.40192	2	9.15619	73.2521	180	3.14159	13.35		11.1594	0
6315	Thu Mar 23 10:11:23 2017_x000D_	17.409	62.3112	21.9959	0.3839	2	9.15619	73.2521	180	3.14159	13.7045		9.30409	26.9003
6316	Thu Mar 23 10:11:23 2017_x000D_	17.719	62.302	23.029	0.401932	2	8.29304	73.0092	180	3.14159	14.2651		16.6616	0
6317	Thu Mar 23 10:11:23 2017_x000D_	18.228	62.0798	21.9977	0.383932	2	8.29304	73.0092	180	3.14159	14.7701		11.1619	0
6318	Thu Mar 23 10:11:23 2017_x000D_	18.5308	61.8636	23.0273	0.401903	2	8.29304	73.0092	180	3.14159	15.1339		9.28593	0
6319	Thu Mar 23 10:11:23 2017_x000D_	18.8402	61.8546	21.9981	0.383939	2	8.29304	73.0092	180	3.14159	15.3515		18.0377	33.3764
6320	Thu Mar 23 10:11:24 2017_x000D_	19.3456	61.5289	20.1955	0.352479	2	8.12186	71.9099	189.812	3.31284	15.2885		9.77127	0
6321	Thu Mar 23 10:11:24 2017_x000D_	19.6513	61.4165	21.9961	0.383904	2	8.12186	71.9099	189.812	3.31284	15.5897		19.5502	0
6322	Thu Mar 23 10:11:24 2017_x000D_	20.2629	61.1915	21.9964	0.38391	2	8.12186	71.9099	189.812	3.31284	16.1953		13.8164	0
6323	Thu Mar 23 10:11:24 2017_x000D_	20.6681	60.9726	21.9955	0.383893	2	8.12186	71.9099	189.812	3.31284	16.6443		9.76845	94.3146
6324	Thu Mar 23 10:11:24 2017_x000D_	20.9737	60.8602	20.1942	0.352455	2	8.90817	68.866	207.085	3.61431	14.48		18.7872	0
6325	Thu Mar 23 10:11:24 2017_x000D_	21.5881	60.739	23.0304	0.401957	2	8.90817	68.866	207.085	3.61431	15.0608		8.74474	0
6326	Thu Mar 23 10:11:24 2017_x000D_	21.7872	60.5261	23.0281	0.401916	2	8.90817	68.866	207.085	3.61431	15.3435		22.4573	0
6327	Thu Mar 23 10:11:24 2017_x000D_	22.5004	60.2987	21.9967	0.383915	2	8.90817	68.866	207.085	3.61431	16.067		9.75615	0
6328	Thu Mar 23 10:11:24 2017_x000D_	22.8056	60.1864	20.1942	0.352455	2	8.90817	68.866	207.085	3.61431	16.3852		19.5018	46.5554
6329	Thu Mar 23 10:11:24 2017_x000D_	23.4157	59.962	20.1942	0.352455	2	9.19237	67.3404	226.53	3.95369	16.0232		9.73822	0
6330	Thu Mar 23 10:11:24 2017_x000D_	23.7203	59.8498	16.4748	0.28754	2	9.19237	67.3404	226.53	3.95369	16.3453		18.7437	0
6331	Thu Mar 23 10:11:24 2017_x000D_	24.3333	59.729	19.2798	0.336496	2	9.19237	67.3404	226.53	3.95369	16.9464		6.89003	0
6332	Thu Mar 23 10:11:24 2017_x000D_	24.5354	59.6199	21.9993	0.383961	2	9.19237	67.3404	226.53	3.95369	17.176		9.74282	79.7776
6333	Thu Mar 23 10:11:24 2017_x000D_	24.8402	59.5078	20.1955	0.352479	2	8.86884	64.7009	226.53	3.95369	16.7944		11.1064	0
6334	Thu Mar 23 10:11:24 2017_x000D_	25.1413	59.2924	19.2767	0.336442	2	8.86884	64.7009	226.53	3.95369	17.1477		18.7219	0
6335	Thu Mar 23 10:11:24 2017_x000D_	25.7536	59.1718	22.0001	0.383974	2	8.86884	64.7009	226.53	3.95369	17.767		9.73052	0
6336	Thu Mar 23 10:11:24 2017_x000D_	26.058	59.0598	20.1955	0.352478	2	8.86884	64.7009	226.53	3.95369	18.0911		16.562	72.5557
6337	Thu Mar 23 10:11:24 2017_x000D_	26.5639	58.8388	19.2776	0.336458	2	8.75409	62.2851	226.53	3.95369	18.1402		9.72845	0
6338	Thu Mar 23 10:11:24 2017_x000D_	26.8683	58.727	23.0345	0.402028	2	8.75409	62.2851	226.53	3.95369	18.4604		13.7575	0
6339	Thu Mar 23 10:11:24 2017_x000D_	27.2717	58.5089	23.0337	0.402014	2	8.75409	62.2851	226.53	3.95369	18.8987		6.1463	0
6340	Thu Mar 23 10:11:24 2017_x000D_	27.4765	58.5033	23.0352	0.402039	2	8.75409	62.2851	226.53	3.95369	19.1005		6.87277	52.9562
6341	Thu Mar 23 10:11:24 2017_x000D_	27.678	58.3943	20.1942	0.352456	2	8.61103	60.5257	226.53	3.95369	19.1857		13.7467	0
6342	Thu Mar 23 10:11:25 2017_x000D_	28.0811	58.1764	20.1929	0.352432	2	8.61103	60.5257	226.53	3.95369	19.6113		3.06715	0
6343	Thu Mar 23 10:11:25 2017_x000D_	28.1833	58.1736	19.2756	0.336423	2	8.61103	60.5257	226.53	3.95369	19.7131		12.658	0
6344	Thu Mar 23 10:11:25 2017_x000D_	28.5894	58.0591	22.0007	0.383984	2	8.61103	60.5257	226.53	3.95369	20.1301		6.1403	0
6345	Thu Mar 23 10:11:25 2017_x000D_	28.794	58.0535	22.0021	0.384009	2	8.61103	60.5257	226.53	3.95369	20.3338		13.7494	26.3283
6346	Thu Mar 23 10:11:25 2017_x000D_	29.1972	57.8356	29.7394	0.519051	2	8.6487	59.6489	226.53	3.95369	20.6284		3.09788	0
6347	Thu Mar 23 10:11:25 2017_x000D_	29.2008	57.9388	40.5691	0.708064	2	8.6487	59.6489	226.53	3.95369	20.6231		0.0108167	0
6348	Thu Mar 23 10:11:25 2017_x000D_	29.2011	57.9386	49.0553	0.856177	2	8.6487	59.6489	226.53	3.95369	20.6234		6.85508	0
6349	Thu Mar 23 10:11:25 2017_x000D_	29	58.0471	59.0257	1.03019	2	8.6487	59.6489	226.53	3.95369	20.4142		6.9053	88.537
6350	Thu Mar 23 10:11:25 2017_x000D_	29.1085	58.2501	74.3319	1.29734	2	11.3267	58.4087	276.285	4.82208	17.7825		0.0134164	0
6351	Thu Mar 23 10:11:25 2017_x000D_	29.1083	58.2497	85.7528	1.49667	2	11.3267	58.4087	276.285	4.82208	17.7823		3.07292	0
6352	Thu Mar 23 10:11:25 2017_x000D_	29.1108	58.3521	102.899	1.79592	2	11.3267	58.4087	276.285	4.82208	17.7842		0.00848528	0
6353	Thu Mar 23 10:11:25 2017_x000D_	29.1106	58.3523	109.955	1.91907	2	11.3267	58.4087	276.285	4.82208	17.784		6.20466	70.9932
6354	Thu Mar 23 10:11:25 2017_x000D_	29.1035	58.1456	128.251	2.2384	2	13.5487	57.5946	308.073	5.37688	15.5646		0.0127279	0
6355	Thu Mar 23 10:11:25 2017_x000D_	29.1032	58.1459	136.351	2.37978	2	13.5487	57.5946	308.073	5.37688	15.5643		3.08559	0
6356	Thu Mar 23 10:11:25 2017_x000D_	29.0999	58.0431	146.836	2.56277	2	13.5487	57.5946	308.073	5.37688	15.5577		13.1029	0
6357	Thu Mar 23 10:11:25 2017_x000D_	28.7838	57.7417	150.884	2.63341	2	13.5487	57.5946	308.073	5.37688	15.2358		6.88067	0
6358	Thu Mar 23 10:11:25 2017_x000D_	28.5762	57.6442	153.46	2.67838	2	13.5487	57.5946	308.073	5.37688	15.0276		24.8562	54.2449
6359	Thu Mar 23 10:11:25 2017_x000D_	27.8475	57.2499	146.836	2.56278	2	15.3147	57.2064	345.308	6.02676	12.5329		13.7893	0
6360	Thu Mar 23 10:11:25 2017_x000D_	27.4316	57.0542	146.839	2.56282	2	15.3147	57.2064	345.308	6.02676	12.1179		19.8055	0
6361	Thu Mar 23 10:11:25 2017_x000D_	26.9067	56.6538	140.44	2.45114	2	15.3147	57.2064	345.308	6.02676	11.6052		11.1442	0
6362	Thu Mar 23 10:11:25 2017_x000D_	26.5929	56.455	138.483	2.41698	2	15.3147	57.2064	345.308	6.02676	11.3032		11.197	38.5056
6363	Thu Mar 23 10:11:26 2017_x000D_	26.3782	56.1497	136.367	2.38006	2	16.4351	56.5802	345.308	6.02676	9.95242		21.9321	0
6364	Thu Mar 23 10:11:26 2017_x000D_	25.8492	55.6451	132.304	2.30914	2	16.4351	56.5802	345.308	6.02676	9.46043		11.1617	0
6365	Thu Mar 23 10:11:26 2017_x000D_	25.5349	55.446	130.068	2.27011	2	16.4351	56.5802	345.308	6.02676	9.17021		11.2187	0
6366	Thu Mar 23 10:11:26 2017_x000D_	25.3198	55.1401	128.29	2.23908	2	16.4351	56.5802	345.308	6.02676	9.00065		19.9121	29.5078
6367	Thu Mar 23 10:11:26 2017_x000D_	24.8925	54.6322	130.067	2.27009	2	17.3276	56.1668	340.522	5.94323	7.71898		11.2329	0
6368	Thu Mar 23 10:11:26 2017_x000D_	24.677	54.326	128.29	2.23908	2	17.3276	56.1668	340.522	5.94323	7.57643		19.9336	0
6369	Thu Mar 23 10:11:26 2017_x000D_	24.2493	53.8175	130.066	2.27007	2	17.3276	56.1668	340.522	5.94323	7.30952		6.98047	0
6370	Thu Mar 23 10:11:26 2017_x000D_	24.1396	53.6123	132.3	2.30907	2	17.3276	56.1668	340.522	5.94323	7.27522		19.959	0
6371	Thu Mar 23 10:11:26 2017_x000D_	23.7113	53.1032	134.248	2.34307	2	17.3276	56.1668	351.363	6.13244	7.08077		8.81442	0
6372	Thu Mar 23 10:11:26 2017_x000D_	23.4987	52.9004	134.249	2.34308	2	17.3276	56.1668	351.363	6.13244	6.98225		19.9531	0
6373	Thu Mar 23 10:11:26 2017_x000D_	22.9699	52.497	136.357	2.37987	2	17.3276	56.1668	351.363	6.13244	6.73075		8.82714	0
6374	Thu Mar 23 10:11:26 2017_x000D_	22.757	52.2939	136.357	2.37987	2	17.3276	56.1668	351.363	6.13244	6.66916		11.2646	0
6375	Thu Mar 23 10:11:26 2017_x000D_	22.5408	51.9869	138.459	2.41656	2	17.3276	56.1668	351.363	6.13244	6.68199		8.83355	6.55181
6376	Thu Mar 23 10:11:26 2017_x000D_	22.3277	51.7837	138.458	2.41656	2	17.5459	56.1732	349.074	6.09248	6.49102		17.6755	0
6377	Thu Mar 23 10:11:26 2017_x000D_	21.9014	51.377	138.458	2.41654	2	17.5459	56.1732	349.074	6.09248	6.47873		8.84421	0
6378	Thu Mar 23 10:11:26 2017_x000D_	21.688	51.1736	138.457	2.41653	2	17.5459	56.1732	349.074	6.09248	6.49253		17.6967	0
6379	Thu Mar 23 10:11:26 2017_x000D_	21.2612	50.7664	138.456	2.41652	2	17.5459	56.1732	349.074	6.09248	6.56025		8.85052	0
6380	Thu Mar 23 10:11:26 2017_x000D_	21.0477	50.5628	138.456	2.41651	2	17.5459	56.1732	349.074	6.09248	6.61356		17.718	0
6381	Thu Mar 23 10:11:26 2017_x000D_	20.6203	50.1552	138.455	2.4165	2	17.5459	56.1732	349.074	6.09248	6.75783		8.86531	0
6382	Thu Mar 23 10:11:26 2017_x000D_	20.4065	49.9512	138.455	2.41649	2	17.5459	56.1732	349.074	6.09248	6.84809		8.86324	0
6383	Thu Mar 23 10:11:26 2017_x000D_	20.1927	49.7473	138.455	2.41649	2	17.5459	56.1732	349.074	6.09248	6.94966		17.7435	6.5823
6384	Thu Mar 23 10:11:27 2017_x000D_	19.7647	49.3391	138.454	2.41647	2	17.5363	56.3924	0	0	7.39695		8.87804	0
6385	Thu Mar 23 10:11:27 2017_x000D_	19.5506	49.1348	138.453	2.41647	2	17.5363	56.3924	0	0	7.53194		13.3212	0
6386	Thu Mar 23 10:11:27 2017_x000D_	19.2294	48.8282	134.256	2.34322	2	17.5363	56.3924	0	0	7.75137		8.88445	0
6387	Thu Mar 23 10:11:27 2017_x000D_	19.0151	48.6238	134.257	2.34322	2	17.5363	56.3924	0	0	7.9081		15.6844	67.0862
6388	Thu Mar 23 10:11:27 2017_x000D_	18.5899	48.3196	136.357	2.37987	2	19.4524	57.5453	0	0	9.26593		7.04649	0
6389	Thu Mar 23 10:11:27 2017_x000D_	18.4789	48.1126	138.451	2.41643	2	19.4524	57.5453	0	0	9.4828		8.89718	0
6390	Thu Mar 23 10:11:27 2017_x000D_	18.2643	47.9079	138.451	2.41642	2	19.4524	57.5453	0	0	9.71036		13.3509	0
6391	Thu Mar 23 10:11:27 2017_x000D_	17.9424	47.6006	134.259	2.34326	2	19.4524	57.5453	0	0	10.0587		7.00906	0
6392	Thu Mar 23 10:11:27 2017_x000D_	17.7312	47.5007	136.357	2.37987	2	19.4524	57.5453	0	0	10.191		7.05726	33.3017
6393	Thu Mar 23 10:11:27 2017_x000D_	17.62	47.2934	138.45	2.4164	2	20.5338	57.7959	341.371	5.95806	10.8992		11.3285	0
6394	Thu Mar 23 10:11:27 2017_x000D_	17.3014	47.0907	136.357	2.37987	2	20.5338	57.7959	341.371	5.95806	11.1826		7.06132	0
6395	Thu Mar 23 10:11:27 2017_x000D_	17.1901	46.8833	138.449	2.41639	2	20.5338	57.7959	341.371	5.95806	11.4134		13.3743	0
6396	Thu Mar 23 10:11:27 2017_x000D_	16.8676	46.5755	134.261	2.34329	2	20.5338	57.7959	341.371	5.95806	11.8042		8.9098	74.8453
6397	Thu Mar 23 10:11:27 2017_x000D_	16.6528	46.3704	129.607	2.26206	2	22.3569	56.0928	296.037	5.16682	11.2722		4.38926	0
6398	Thu Mar 23 10:11:27 2017_x000D_	16.5528	46.4772	116.854	2.03948	2	22.3569	56.0928	296.037	5.16682	11.2315		4.47321	0
6399	Thu Mar 23 10:11:27 2017_x000D_	16.6609	46.5799	107.318	1.87306	2	22.3569	56.0928	296.037	5.16682	11.0878		4.40008	0
6400	Thu Mar 23 10:11:27 2017_x000D_	16.5608	46.6871	97.9265	1.70914	2	22.3569	56.0928	296.037	5.16682	11.0482		4.46886	23.8672
6401	Thu Mar 23 10:11:27 2017_x000D_	16.6687	46.7898	89.1341	1.55568	2	22.8225	55.4477	291.259	5.08343	10.6221		3.11539	0
6402	Thu Mar 23 10:11:27 2017_x000D_	16.5649	46.7929	73.6137	1.2848	2	22.8225	55.4477	291.259	5.08343	10.68		3.13397	0
6403	Thu Mar 23 10:11:27 2017_x000D_	16.5612	46.6885	61.5342	1.07397	2	22.8225	55.4477	291.259	5.08343	10.767		3.1283	0
6404	Thu Mar 23 10:11:27 2017_x000D_	16.5572	46.5843	46.8491	0.817671	2	22.8225	55.4477	291.259	5.08343	10.8542		8.79548	0
6405	Thu Mar 23 10:11:27 2017_x000D_	16.7576	46.3703	38.6035	0.673758	2	22.8225	55.4477	291.259	5.08343	10.9171		6.2234	89.9142
6406	Thu Mar 23 10:11:28 2017_x000D_	16.965	46.3659	25.4957	0.444984	2	23.8222	52.6222	278.054	4.85295	9.28237		6.98392	0
6407	Thu Mar 23 10:11:28 2017_x000D_	17.0614	46.154	18.9568	0.330859	2	23.8222	52.6222	278.054	4.85295	9.3566		18.9344	0
6408	Thu Mar 23 10:11:28 2017_x000D_	17.6814	46.0359	16.1356	0.281619	2	23.8222	52.6222	278.054	4.85295	9.00493		12.8191	0
6409	Thu Mar 23 10:11:28 2017_x000D_	18.0933	45.9222	13.2399	0.231079	2	23.8222	52.6222	278.054	4.85295	8.81534		12.8175	65.8912
6410	Thu Mar 23 10:11:28 2017_x000D_	18.5052	45.8087	16.1358	0.281622	2	23.9199	50.428	278.054	4.85295	7.11737		25.6214	0
6411	Thu Mar 23 10:11:28 2017_x000D_	19.3285	45.5816	16.136	0.281626	2	23.9199	50.428	278.054	4.85295	6.67597		12.8052	0
6412	Thu Mar 23 10:11:28 2017_x000D_	19.74	45.4682	18.9616	0.330942	2	23.9199	50.428	278.054	4.85295	6.48623		19.6232	0
6413	Thu Mar 23 10:11:28 2017_x000D_	20.3551	45.2457	18.9613	0.330938	2	23.9199	50.428	278.054	4.85295	6.28999		9.81531	59.3268
6414	Thu Mar 23 10:11:28 2017_x000D_	20.6628	45.1345	22.7472	0.397013	2	24.0079	48.4524	278.054	4.85295	4.71149		19.6155	0
6415	Thu Mar 23 10:11:28 2017_x000D_	21.2777	44.9122	28.1514	0.491335	2	24.0079	48.4524	278.054	4.85295	4.47068		11.186	0
6416	Thu Mar 23 10:11:28 2017_x000D_	21.5817	44.6963	29.5051	0.514961	2	24.0079	48.4524	278.054	4.85295	4.47155		6.92947	0
6417	Thu Mar 23 10:11:28 2017_x000D_	21.7854	44.5874	32.116	0.560529	2	24.0079	48.4524	278.054	4.85295	4.45844		11.1745	0
6418	Thu Mar 23 10:11:28 2017_x000D_	22.089	44.3716	30.6814	0.535491	2	24.0079	48.4524	278.054	4.85295	4.50945		16.6849	6.59456
6419	Thu Mar 23 10:11:28 2017_x000D_	22.5998	44.1516	32.1169	0.560546	2	23.9981	48.672	278.054	4.85295	4.73173		11.1769	0
6420	Thu Mar 23 10:11:28 2017_x000D_	22.9035	43.9358	33.6819	0.587859	2	23.9981	48.672	278.054	4.85295	4.86104		18.0586	0
6421	Thu Mar 23 10:11:28 2017_x000D_	23.4105	43.6113	34.5965	0.603823	2	23.9981	48.672	278.054	4.85295	5.0947		8.77838	0
6422	Thu Mar 23 10:11:28 2017_x000D_	23.6106	43.3978	34.5958	0.60381	2	23.9981	48.672	278.054	4.85295	5.28842		20.7591	0
6423	Thu Mar 23 10:11:28 2017_x000D_	24.2207	43.0713	32.1162	0.560533	2	23.9981	48.672	278.054	4.85295	5.60512		6.92012	0
6424	Thu Mar 23 10:11:28 2017_x000D_	24.4241	42.9625	34.5971	0.603833	2	23.9981	48.672	278.054	4.85295	5.72537		19.8421	0
6425	Thu Mar 23 10:11:28 2017_x000D_	24.9275	42.5335	36.2259	0.632261	2	23.9981	48.672	278.054	4.85295	6.20846		0	0
6426	Thu Mar 23 10:11:28 2017_x000D_	24.9275	42.5335	36.2259	0.632261	2	23.9981	48.672	278.054	4.85295	6.20846		18.0345	6.59156
6427	Thu Mar 23 10:11:29 2017_x000D_	25.4338	42.2094	32.115	0.560512	2	23.9883	48.8915	259.074	4.52169	6.83666		11.1619	0
6428	Thu Mar 23 10:11:29 2017_x000D_	25.7371	41.9939	33.6813	0.587849	2	23.9883	48.8915	259.074	4.52169	7.11584		18.0237	0
6429	Thu Mar 23 10:11:29 2017_x000D_	26.2431	41.67	29.4999	0.514871	2	23.9883	48.8915	259.074	4.52169	7.56533		9.76405	0
6430	Thu Mar 23 10:11:29 2017_x000D_	26.5492	41.5594	30.6792	0.535453	2	23.9883	48.8915	259.074	4.52169	7.76646		19.8251	74.4647
6431	Thu Mar 23 10:11:29 2017_x000D_	27.0522	41.1308	32.1142	0.560499	2	21.6157	48.1622	223.993	3.90941	8.88798		13.812	0
6432	Thu Mar 23 10:11:29 2017_x000D_	27.4582	40.9137	32.1147	0.560507	2	21.6157	48.1622	223.993	3.90941	9.30997		20.7081	0
6433	Thu Mar 23 10:11:29 2017_x000D_	28.0668	40.588	29.4992	0.514859	2	21.6157	48.1622	223.993	3.90941	9.94913		6.9053	0
6434	Thu Mar 23 10:11:29 2017_x000D_	28.2698	40.4795	32.1155	0.560522	2	21.6157	48.1622	223.993	3.90941	10.1637		8.76361	0
6435	Thu Mar 23 10:11:29 2017_x000D_	28.4695	40.2663	32.1145	0.560504	2	21.6157	48.1622	223.993	3.90941	10.4556		19.5022	32.6116
6436	Thu Mar 23 10:11:29 2017_x000D_	29.081	40.0457	32.1164	0.560538	2	20.7713	47.4776	242.434	4.23127	11.1483		8.76156	0
6437	Thu Mar 23 10:11:29 2017_x000D_	29.2806	39.8325	32.1154	0.560519	2	20.7713	47.4776	242.434	4.23127	11.4392		13.7919	0
6438	Thu Mar 23 10:11:29 2017_x000D_	29.686	39.6157	32.1158	0.560527	2	20.7713	47.4776	242.434	4.23127	11.8862		6.8933	0
6439	Thu Mar 23 10:11:29 2017_x000D_	29.8886	39.5073	29.4986	0.514848	2	20.7713	47.4776	242.434	4.23127	12.1099		8.75937	43.9404
6440	Thu Mar 23 10:11:29 2017_x000D_	30.0882	39.2942	29.4972	0.514823	2	20.1741	46.1402	225	3.92699	12.0481		13.7852	0
6441	Thu Mar 23 10:11:29 2017_x000D_	30.4934	39.0775	29.4974	0.514826	2	20.1741	46.1402	225	3.92699	12.5048		11.1228	0
6442	Thu Mar 23 10:11:29 2017_x000D_	30.7956	38.8627	28.1377	0.491095	2	20.1741	46.1402	225	3.92699	12.8755		0	0
6443	Thu Mar 23 10:11:29 2017_x000D_	30.7956	38.8627	28.1377	0.491095	2	20.1741	46.1402	225	3.92699	12.8755		9.25347	92.7232
6444	Thu Mar 23 10:11:29 2017_x000D_	31.104	38.8572	29.4991	0.514856	2	20.5284	43.0698	230.287	4.01927	11.3837		8.75294	0
6445	Thu Mar 23 10:11:29 2017_x000D_	31.3035	38.6443	29.4977	0.514832	2	20.5284	43.0698	230.287	4.01927	11.6485		12.6891	0
6446	Thu Mar 23 10:11:29 2017_x000D_	31.7114	38.5324	32.1181	0.560566	2	20.5284	43.0698	230.287	4.01927	12.0685		11.1277	0
6447	Thu Mar 23 10:11:29 2017_x000D_	32.0138	38.3176	38.6357	0.67432	2	20.5284	43.0698	230.287	4.01927	12.4297		3.13076	0
6448	Thu Mar 23 10:11:30 2017_x000D_	32.0173	38.4219	53.2708	0.929751	2	20.5284	43.0698	230.287	4.01927	12.3935		3.07225	52.8275
6449	Thu Mar 23 10:11:30 2017_x000D_	31.9149	38.4232	64.0559	1.11799	2	20.6061	41.3106	239.698	4.18351	11.6716		7.00744	0
6450	Thu Mar 23 10:11:30 2017_x000D_	32.0235	38.63	79.9344	1.39512	2	20.6061	41.3106	239.698	4.18351	11.7279		4.36971	0
6451	Thu Mar 23 10:11:30 2017_x000D_	31.9236	38.736	88.8186	1.55018	2	20.6061	41.3106	239.698	4.18351	11.6067		4.41484	0
6452	Thu Mar 23 10:11:30 2017_x000D_	32.029	38.8387	97.5131	1.70193	2	20.6061	41.3106	239.698	4.18351	11.6873		0.0247386	40.2617
6453	Thu Mar 23 10:11:30 2017_x000D_	32.0282	38.8385	116.293	2.02969	2	20.8829	39.9974	243.961	4.25793	11.2054		3.14247	0
6454	Thu Mar 23 10:11:30 2017_x000D_	32.025	38.7338	122.964	2.14612	2	20.8829	39.9974	243.961	4.25793	11.2135		0.0127279	0
6455	Thu Mar 23 10:11:30 2017_x000D_	32.0247	38.7341	131.422	2.29374	2	20.8829	39.9974	243.961	4.25793	11.2132		6.27003	0
6456	Thu Mar 23 10:11:30 2017_x000D_	32.0182	38.5252	148.672	2.59482	2	20.8829	39.9974	243.961	4.25793	11.2322		3.08164	40.2746
6457	Thu Mar 23 10:11:30 2017_x000D_	31.9155	38.5273	155.486	2.71374	2	21.1599	38.6838	279.666	4.88109	10.7567		6.94903	0
6458	Thu Mar 23 10:11:30 2017_x000D_	31.7069	38.4266	166.021	2.89762	2	21.1599	38.6838	279.666	4.88109	10.5501		6.94485	0
6459	Thu Mar 23 10:11:30 2017_x000D_	31.4986	38.3256	168.909	2.94802	2	21.1599	38.6838	279.666	4.88109	10.3449		6.94755	0
6460	Thu Mar 23 10:11:30 2017_x000D_	31.2902	38.2246	171.864	2.99959	2	21.1599	38.6838	279.666	4.88109	10.1407		24.914	89.1855
6461	Thu Mar 23 10:11:30 2017_x000D_	30.4647	38.1339	168.91	2.94803	2	23.4338	36.7688	315	5.49779	7.1622		12.7794	0
6462	Thu Mar 23 10:11:30 2017_x000D_	30.0501	38.0361	166.022	2.89763	2	23.4338	36.7688	315	5.49779	6.73658		22.5897	0
6463	Thu Mar 23 10:11:30 2017_x000D_	29.3235	37.8385	159.466	2.78321	2	23.4338	36.7688	315	5.49779	5.98605		12.7983	0
6464	Thu Mar 23 10:11:30 2017_x000D_	28.9083	37.7405	156.746	2.73574	2	23.4338	36.7688	315	5.49779	5.56007		18.2201	0
6465	Thu Mar 23 10:11:30 2017_x000D_	28.3838	37.4343	152.806	2.66696	2	23.4338	36.7688	315	5.49779	4.99454		12.8142	66.3784
6466	Thu Mar 23 10:11:30 2017_x000D_	27.9681	37.3361	150.247	2.6223	2	24.8238	35.0473	315	5.49779	3.88912		20.0859	0
6467	Thu Mar 23 10:11:30 2017_x000D_	27.4398	36.9248	148.709	2.59547	2	24.8238	35.0473	315	5.49779	3.22001		11.3025	0
6468	Thu Mar 23 10:11:30 2017_x000D_	27.1239	36.7195	142.103	2.48017	2	24.8238	35.0473	315	5.49779	2.84371		11.3143	0
6469	Thu Mar 23 10:11:30 2017_x000D_	26.8074	36.5144	143.878	2.51114	2	24.8238	35.0473	315	5.49779	2.4672		11.3059	46.2879
6470	Thu Mar 23 10:11:31 2017_x000D_	26.4913	36.3092	142.106	2.48021	2	24.8925	33.5059	297.566	5.19351	3.22717		24.5693	0
6471	Thu Mar 23 10:11:31 2017_x000D_	25.855	35.7936	144.487	2.52178	2	24.8925	33.5059	297.566	5.19351	2.48193		11.3376	0
6472	Thu Mar 23 10:11:31 2017_x000D_	25.5379	35.588	146.218	2.55199	2	24.8925	33.5059	297.566	5.19351	2.17984		15.734	0
6473	Thu Mar 23 10:11:31 2017_x000D_	25.1142	35.2789	148.702	2.59534	2	24.8925	33.5059	297.566	5.19351	1.78681		14.0279	100.29
6474	Thu Mar 23 10:11:31 2017_x000D_	24.6935	35.0748	148.704	2.59537	2	25.4771	30.2144	280.926	4.90309	4.92316		15.7556	0
6475	Thu Mar 23 10:11:31 2017_x000D_	24.2692	34.7653	151.334	2.64127	2	25.4771	30.2144	280.926	4.90309	4.70847		11.3634	0
6476	Thu Mar 23 10:11:31 2017_x000D_	23.9514	34.5592	152.787	2.66663	2	25.4771	30.2144	280.926	4.90309	4.60489		7.03066	0
6477	Thu Mar 23 10:11:31 2017_x000D_	23.7406	34.4568	150.232	2.62204	2	25.4771	30.2144	280.926	4.90309	4.58404		15.7748	59.4358
6478	Thu Mar 23 10:11:31 2017_x000D_	23.3158	34.1469	152.784	2.66658	2	26.4307	28.4778	345.308	6.02676	6.46848		9.34906	0
6479	Thu Mar 23 10:11:31 2017_x000D_	23.0042	34.1516	154.116	2.68983	2	26.4307	28.4778	345.308	6.02676	6.62819		20.2382	0
6480	Thu Mar 23 10:11:31 2017_x000D_	22.4718	33.7373	152.785	2.66659	2	26.4307	28.4778	345.308	6.02676	6.58295		12.9146	0
6481	Thu Mar 23 10:11:31 2017_x000D_	22.0529	33.6381	155.473	2.71352	2	26.4307	28.4778	345.308	6.02676	6.76711		8.97004	0
6482	Thu Mar 23 10:11:31 2017_x000D_	21.8382	33.43	155.469	2.71345	2	26.4307	28.4778	345.308	6.02676	6.75391		19.8696	73.9338
6483	Thu Mar 23 10:11:31 2017_x000D_	21.2075	33.2278	155.472	2.7135	2	28.6672	27.4426	349.997	6.1086	9.44011		8.98067	0
6484	Thu Mar 23 10:11:31 2017_x000D_	20.9925	33.0195	155.469	2.71344	2	28.6672	27.4426	349.997	6.1086	9.48698		21.1766	0
6485	Thu Mar 23 10:11:31 2017_x000D_	20.3575	32.7112	152.787	2.66663	2	28.6672	27.4426	349.997	6.1086	9.83917		8.9934	0
6486	Thu Mar 23 10:11:31 2017_x000D_	20.1422	32.5026	152.783	2.66657	2	28.6672	27.4426	349.997	6.1086	9.91359		6.24965	41.7261
6487	Thu Mar 23 10:11:31 2017_x000D_	19.9339	32.5056	152.787	2.66664	2	29.9991	27.0419	342.665	5.98063	11.4525		21.2008	0
6488	Thu Mar 23 10:11:31 2017_x000D_	19.2981	32.1971	155.467	2.71341	2	29.9991	27.0419	342.665	5.98063	11.878		7.07761	0
6489	Thu Mar 23 10:11:31 2017_x000D_	19.0859	32.094	152.788	2.66665	2	29.9991	27.0419	342.665	5.98063	12.0259		22.8866	0
6490	Thu Mar 23 10:11:31 2017_x000D_	18.4457	31.6791	152.785	2.6666	2	29.9991	27.0419	342.665	5.98063	12.4493		6.26456	41.7223
6491	Thu Mar 23 10:11:32 2017_x000D_	18.2369	31.6819	152.789	2.66666	2	31.3309	26.6413	0	0	14.0307		20.3748	0
6492	Thu Mar 23 10:11:32 2017_x000D_	17.7006	31.2652	151.337	2.64132	2	31.3309	26.6413	0	0	14.3932		9.41184	0
6493	Thu Mar 23 10:11:32 2017_x000D_	17.3869	31.2694	152.789	2.66668	2	31.3309	26.6413	0	0	14.692		9.0274	0
6494	Thu Mar 23 10:11:32 2017_x000D_	17.1707	31.0601	152.786	2.66662	2	31.3309	26.6413	0	0	14.8336		11.4658	0
6495	Thu Mar 23 10:11:32 2017_x000D_	16.85	30.8522	151.338	2.64135	2	31.3309	26.6413	0	0	15.0807		3.14728	33.5641
6496	Thu Mar 23 10:11:32 2017_x000D_	16.7451	30.8536	152.787	2.66663	2	32.434	26.4545	0	0	16.294		9.03804	0
6497	Thu Mar 23 10:11:32 2017_x000D_	16.5286	30.6441	152.783	2.66657	2	32.434	26.4545	0	0	16.4479		13.0163	0
6498	Thu Mar 23 10:11:32 2017_x000D_	16.1065	30.5437	155.461	2.7133	2	32.434	26.4545	0	0	16.8318		3.19104	0
6499	Thu Mar 23 10:11:32 2017_x000D_	16.1027	30.4374	152.784	2.66658	2	32.434	26.4545	0	0	16.81		17.0729	71.6501
6500	Thu Mar 23 10:11:32 2017_x000D_	15.572	30.2319	151.341	2.6414	2	34.4615	25.1922	0	0	19.5502		7.11246	0
6501	Thu Mar 23 10:11:32 2017_x000D_	15.3588	30.1282	148.726	2.59576	2	34.4615	25.1922	0	0	19.7301		7.11371	0
6502	Thu Mar 23 10:11:32 2017_x000D_	15.1457	30.0242	138.042	2.40928	2	34.4615	25.1922	0	0	19.911		0.0108167	0
6503	Thu Mar 23 10:11:32 2017_x000D_	15.146	30.024	129.771	2.26494	2	34.4615	25.1922	0	0	19.9107		0.021	61.1683
6504	Thu Mar 23 10:11:32 2017_x000D_	15.1467	30.024	116.655	2.03601	2	36.0519	23.9163	302.17	5.27386	21.7792		6.38563	0
6505	Thu Mar 23 10:11:32 2017_x000D_	15.1548	30.2367	97.9045	1.70876	2	36.0519	23.9163	302.17	5.27386	21.832		0.00848528	0
6506	Thu Mar 23 10:11:32 2017_x000D_	15.155	30.2369	91.9949	1.60561	2	36.0519	23.9163	302.17	5.27386	21.8319		3.21224	0
6507	Thu Mar 23 10:11:32 2017_x000D_	15.159	30.3439	73.6859	1.28606	2	36.0519	23.9163	302.17	5.27386	21.8593		4.51713	51.8126
6508	Thu Mar 23 10:11:32 2017_x000D_	15.0505	30.2395	64.1723	1.12002	2	37.4138	22.8542	315	5.49779	23.5512		4.40595	0
6509	Thu Mar 23 10:11:32 2017_x000D_	15.1511	30.1325	46.7903	0.816645	2	37.4138	22.8542	315	5.49779	23.4222		4.4251	0
6510	Thu Mar 23 10:11:32 2017_x000D_	15.2521	30.025	42.611	0.743701	2	37.4138	22.8542	315	5.49779	23.2929		4.41894	0
6511	Thu Mar 23 10:11:32 2017_x000D_	15.3528	29.9175	33.4763	0.584271	2	37.4138	22.8542	315	5.49779	23.1642		4.42524	0
6512	Thu Mar 23 10:11:33 2017_x000D_	15.4537	29.8099	29.2586	0.510659	2	37.4138	22.8542	315	5.49779	23.0354		13.9596	28.1785
6513	Thu Mar 23 10:11:33 2017_x000D_	15.8649	29.5921	21.3834	0.373211	2	38.0999	22.2127	315	5.49779	23.4276		12.8952	0
6514	Thu Mar 23 10:11:33 2017_x000D_	16.28	29.4805	18.6161	0.324912	2	38.0999	22.2127	315	5.49779	22.9985		22.7623	0
6515	Thu Mar 23 10:11:33 2017_x000D_	17.0056	29.2587	19.5492	0.341198	2	38.0999	22.2127	315	5.49779	22.24		13.9582	0
6516	Thu Mar 23 10:11:33 2017_x000D_	17.4168	29.041	19.5478	0.341173	2	38.0999	22.2127	315	5.49779	21.7811		26.6638	28.1743
6517	Thu Mar 23 10:11:33 2017_x000D_	18.2425	28.7121	22.4375	0.391608	2	38.7859	21.5713	315	5.49779	21.7491		6.97699	0
6518	Thu Mar 23 10:11:33 2017_x000D_	18.4481	28.6034	25.2226	0.440218	2	38.7859	21.5713	315	5.49779	21.5192		20.9165	0
6519	Thu Mar 23 10:11:33 2017_x000D_	19.0643	28.2772	27.8963	0.486882	2	38.7859	21.5713	315	5.49779	20.8305		9.86813	0
6520	Thu Mar 23 10:11:33 2017_x000D_	19.3743	28.1672	31.9046	0.556841	2	38.7859	21.5713	315	5.49779	20.5016		11.2499	91.9577
6521	Thu Mar 23 10:11:33 2017_x000D_	19.6807	27.951	33.4859	0.58444	2	41.4796	20.1085	355.5	6.20465	23.1667		9.85199	0
6522	Thu Mar 23 10:11:33 2017_x000D_	19.9902	27.8412	34.411	0.600586	2	41.4796	20.1085	355.5	6.20465	22.8383		15.5948	0
6523	Thu Mar 23 10:11:33 2017_x000D_	20.3971	27.5177	31.9045	0.556838	2	41.4796	20.1085	355.5	6.20465	22.3465		9.85865	0
6524	Thu Mar 23 10:11:33 2017_x000D_	20.7068	27.4078	36.0576	0.629324	2	41.4796	20.1085	355.5	6.20465	22.0179		17.6751	0
6525	Thu Mar 23 10:11:33 2017_x000D_	21.1101	26.9783	36.0564	0.629302	2	41.4796	20.1085	355.5	6.20465	21.4968		13.9206	84.9558
6526	Thu Mar 23 10:11:33 2017_x000D_	21.5202	26.7612	36.0571	0.629316	2	43.7466	18.4114	355.5	6.20465	23.743		15.5845	0
6527	Thu Mar 23 10:11:33 2017_x000D_	21.9269	26.438	38.4803	0.671608	2	43.7466	18.4114	355.5	6.20465	23.2492		8.83543	0
6528	Thu Mar 23 10:11:33 2017_x000D_	22.1285	26.2233	38.4799	0.671601	2	43.7466	18.4114	355.5	6.20465	22.9863		12.8368	0
6529	Thu Mar 23 10:11:33 2017_x000D_	22.5418	26.1125	36.058	0.629331	2	43.7466	18.4114	355.5	6.20465	22.5599		17.6624	61.1941
6530	Thu Mar 23 10:11:33 2017_x000D_	22.9448	25.6833	36.0567	0.629309	2	45.3377	17.135	315	5.49779	23.9691		8.83119	0
6531	Thu Mar 23 10:11:33 2017_x000D_	23.1463	25.4687	36.0561	0.629298	2	45.3377	17.135	315	5.49779	23.7046		13.9058	0
6532	Thu Mar 23 10:11:33 2017_x000D_	23.556	25.2519	36.0569	0.629311	2	45.3377	17.135	315	5.49779	23.2449		11.215	0
6533	Thu Mar 23 10:11:33 2017_x000D_	23.8614	25.0363	34.4094	0.600558	2	45.3377	17.135	315	5.49779	22.8837		11.2217	28.1892
6534	Thu Mar 23 10:11:34 2017_x000D_	24.167	24.8206	36.057	0.629313	2	46.0241	16.4933	340.522	5.94323	23.3897		13.895	0
6535	Thu Mar 23 10:11:34 2017_x000D_	24.5764	24.604	36.0578	0.629327	2	46.0241	16.4933	340.522	5.94323	22.9301		7.03606	0
6536	Thu Mar 23 10:11:34 2017_x000D_	24.6737	24.3906	34.4085	0.600542	2	46.0241	16.4933	340.522	5.94323	22.7642		6.94486	0
6537	Thu Mar 23 10:11:34 2017_x000D_	24.8783	24.2823	31.8992	0.556746	2	46.0241	16.4933	340.522	5.94323	22.5347		13.2456	0
6538	Thu Mar 23 10:11:34 2017_x000D_	25.1806	23.9605	36.0559	0.629294	2	46.0241	16.4933	340.522	5.94323	22.1407		6.23429	23.8923
6539	Thu Mar 23 10:11:34 2017_x000D_	25.3884	23.9585	36.0573	0.629318	2	46.7002	16.0724	315	5.49779	22.7241		15.5564	0
6540	Thu Mar 23 10:11:34 2017_x000D_	25.7943	23.6358	33.483	0.584389	2	46.7002	16.0724	315	5.49779	22.232		6.94345	0
6541	Thu Mar 23 10:11:34 2017_x000D_	25.9989	23.5276	36.0574	0.62932	2	46.7002	16.0724	315	5.49779	22.0028		11.2001	0
6542	Thu Mar 23 10:11:34 2017_x000D_	26.3039	23.3123	34.4089	0.600549	2	46.7002	16.0724	315	5.49779	21.6431		4.41457	23.8939
6543	Thu Mar 23 10:11:34 2017_x000D_	26.4046	23.205	33.4827	0.584383	2	47.3763	15.6514	315	5.49779	22.2906		11.1959	0
6544	Thu Mar 23 10:11:34 2017_x000D_	26.7095	22.9898	31.8974	0.556714	2	47.3763	15.6514	315	5.49779	21.931		6.9408	0
6545	Thu Mar 23 10:11:34 2017_x000D_	26.914	22.8816	34.4088	0.600547	2	47.3763	15.6514	315	5.49779	21.7021		6.95016	0
6546	Thu Mar 23 10:11:34 2017_x000D_	27.1188	22.7733	40.3206	0.703727	2	47.3763	15.6514	315	5.49779	21.473		3.10205	18.7928
6547	Thu Mar 23 10:11:34 2017_x000D_	27.0154	22.7739	55.0766	0.961269	2	47.8339	15.2236	315	5.49779	22.1454		3.17864	0
6548	Thu Mar 23 10:11:34 2017_x000D_	27.0188	22.8798	61.544	1.07415	2	47.8339	15.2236	315	5.49779	22.1785		4.39953	0
6549	Thu Mar 23 10:11:34 2017_x000D_	26.9183	22.9866	70.7734	1.23523	2	47.8339	15.2236	315	5.49779	22.3098		4.47628	0
6550	Thu Mar 23 10:11:34 2017_x000D_	27.025	23.0909	91.7263	1.60093	2	47.8339	15.2236	315	5.49779	22.2465		0.00848528	38.0814
6551	Thu Mar 23 10:11:34 2017_x000D_	27.0248	23.0907	97.5858	1.70319	2	48.895	15.9203	32.1147	0.560507	23.0157		4.40257	0
6552	Thu Mar 23 10:11:34 2017_x000D_	27.1247	22.9832	112.378	1.96136	2	48.895	15.9203	32.1147	0.560507	22.8873		3.12617	0
6553	Thu Mar 23 10:11:34 2017_x000D_	27.0205	22.9843	122.815	2.14353	2	48.895	15.9203	32.1147	0.560507	22.9868		3.18773	0
6554	Thu Mar 23 10:11:34 2017_x000D_	27.017	22.8781	129.288	2.25651	2	48.895	15.9203	32.1147	0.560507	22.9577		4.50602	0
6555	Thu Mar 23 10:11:35 2017_x000D_	26.9095	22.7732	141.706	2.47324	2	48.895	15.9203	32.1147	0.560507	23.0288		9.00531	60.3584
6556	Thu Mar 23 10:11:35 2017_x000D_	26.6955	22.5627	141.705	2.47322	2	50.1327	17.5065	45	0.785398	23.9764		20.3558	0
6557	Thu Mar 23 10:11:35 2017_x000D_	26.1629	22.1423	143.468	2.50398	2	50.1327	17.5065	45	0.785398	24.414		11.43	0
6558	Thu Mar 23 10:11:35 2017_x000D_	25.8448	21.9326	141.706	2.47324	2	50.1327	17.5065	45	0.785398	24.6879		22.5631	0
6559	Thu Mar 23 10:11:35 2017_x000D_	25.3086	21.4052	137.563	2.40093	2	50.1327	17.5065	45	0.785398	25.1284		11.4467	32.7516
6560	Thu Mar 23 10:11:35 2017_x000D_	24.9901	21.1951	135.49	2.36475	2	50.7461	18.4096	45	0.785398	25.9062		22.595	0
6561	Thu Mar 23 10:11:35 2017_x000D_	24.4531	20.667	131.199	2.28985	2	50.7461	18.4096	45	0.785398	26.3897		11.574	0
6562	Thu Mar 23 10:11:35 2017_x000D_	24.2348	20.3489	129.308	2.25685	2	50.7461	18.4096	45	0.785398	26.5821		11.4724	0
6563	Thu Mar 23 10:11:35 2017_x000D_	23.9156	20.1383	126.974	2.21611	2	50.7461	18.4096	45	0.785398	26.8861		10.1638	77.5688
6564	Thu Mar 23 10:11:35 2017_x000D_	23.8015	19.8193	122.849	2.14411	2	49.3322	20.5744	83.4282	1.4561	25.5419		20.5465	0
6565	Thu Mar 23 10:11:35 2017_x000D_	23.3676	19.2894	124.484	2.17266	2	49.3322	20.5744	83.4282	1.4561	25.9964		10.1868	0
6566	Thu Mar 23 10:11:35 2017_x000D_	23.2529	18.9698	125.275	2.18645	2	49.3322	20.5744	83.4282	1.4561	26.1286		21.5957	0
6567	Thu Mar 23 10:11:35 2017_x000D_	22.9197	18.3317	122.846	2.14407	2	49.3322	20.5744	83.4282	1.4561	26.5075		9.07319	0
6568	Thu Mar 23 10:11:35 2017_x000D_	22.7041	18.1196	122.849	2.14411	2	49.3322	20.5744	83.4282	1.4561	26.741		16.098	85.1048
6569	Thu Mar 23 10:11:35 2017_x000D_	22.3769	17.6943	125.274	2.18644	2	47.4822	22.725	135	2.35619	25.6044		11.614	0
6570	Thu Mar 23 10:11:35 2017_x000D_	22.1577	17.3752	126.965	2.21595	2	47.4822	22.725	135	2.35619	25.8834		7.21927	0
6571	Thu Mar 23 10:11:35 2017_x000D_	22.0461	17.162	129.296	2.25665	2	47.4822	22.725	135	2.35619	26.0373		18.1867	0
6572	Thu Mar 23 10:11:35 2017_x000D_	21.614	16.7368	129.299	2.25669	2	47.4822	22.725	135	2.35619	26.5523		4.54831	56.3256
6573	Thu Mar 23 10:11:35 2017_x000D_	21.5058	16.6306	133.397	2.32821	2	46.1105	24.007	135	2.35619	25.6866		18.8342	0
6574	Thu Mar 23 10:11:35 2017_x000D_	21.1747	16.0972	129.296	2.25665	2	46.1105	24.007	135	2.35619	26.1603		9.10499	0
6575	Thu Mar 23 10:11:35 2017_x000D_	20.9584	15.8843	129.298	2.25667	2	46.1105	24.007	135	2.35619	26.4312		18.2249	0
6576	Thu Mar 23 10:11:36 2017_x000D_	20.5254	15.4582	129.3	2.25671	2	46.1105	24.007	135	2.35619	26.9755		11.6524	42.5374
6577	Thu Mar 23 10:11:36 2017_x000D_	20.3054	15.1381	131.181	2.28953	2	45.1858	25.0819	108.512	1.8939	26.7939		11.6706	0
6578	Thu Mar 23 10:11:36 2017_x000D_	20.0852	14.8174	129.298	2.25667	2	45.1858	25.0819	108.512	1.8939	27.1183		16.1712	0
6579	Thu Mar 23 10:11:36 2017_x000D_	19.7566	14.3901	126.969	2.21603	2	45.1858	25.0819	108.512	1.8939	27.5855		7.25281	0
6580	Thu Mar 23 10:11:36 2017_x000D_	19.6445	14.1759	129.295	2.25663	2	45.1858	25.0819	108.512	1.8939	27.7723		9.13469	0
6581	Thu Mar 23 10:11:36 2017_x000D_	19.4275	13.9623	129.296	2.25665	2	45.1858	25.0819	108.512	1.8939	28.0559		11.5789	18.7738
6582	Thu Mar 23 10:11:36 2017_x000D_	19.1057	13.7492	126.974	2.21611	2	44.7286	25.5092	135	2.35619	28.1927		7.25825	0
6583	Thu Mar 23 10:11:36 2017_x000D_	18.9934	13.5349	129.299	2.25669	2	44.7286	25.5092	135	2.35619	28.3846		14.5164	0
6584	Thu Mar 23 10:11:36 2017_x000D_	18.769	13.1062	129.295	2.25663	2	44.7286	25.5092	135	2.35619	28.7704		3.14704	0
6585	Thu Mar 23 10:11:36 2017_x000D_	18.6641	13.1067	126.972	2.21609	2	44.7286	25.5092	135	2.35619	28.8649		10.2611	23.8681
6586	Thu Mar 23 10:11:36 2017_x000D_	18.5482	12.7849	131.173	2.28939	2	44.0532	25.9297	117.566	2.05192	28.693		7.17241	0
6587	Thu Mar 23 10:11:36 2017_x000D_	18.3343	12.6781	129.298	2.25667	2	44.0532	25.9297	117.566	2.05192	28.9321		4.58011	0
6588	Thu Mar 23 10:11:36 2017_x000D_	18.2254	12.5711	133.382	2.32796	2	44.0532	25.9297	117.566	2.05192	29.078		11.704	0
6589	Thu Mar 23 10:11:36 2017_x000D_	18.0044	12.2496	135.437	2.36382	2	44.0532	25.9297	117.566	2.05192	29.4225		0.0234307	9.38587
6590	Thu Mar 23 10:11:36 2017_x000D_	18.0038	12.2501	152.172	2.65591	2	43.8246	26.1433	114.768	2.00308	29.3212		3.153	0
6591	Thu Mar 23 10:11:36 2017_x000D_	18.1089	12.25	158.764	2.77095	2	43.8246	26.1433	114.768	2.00308	29.2288		3.16502	0
6592	Thu Mar 23 10:11:36 2017_x000D_	18.2144	12.2504	177.146	3.09178	2	43.8246	26.1433	114.768	2.00308	29.1358		3.21762	0
6593	Thu Mar 23 10:11:36 2017_x000D_	18.211	12.1432	186.383	3.25299	2	43.8246	26.1433	114.768	2.00308	29.1901		4.45418	0
6594	Thu Mar 23 10:11:36 2017_x000D_	18.3132	12.0355	202.14	3.52802	2	43.8246	26.1433	114.768	2.00308	29.1524		0.018	86.0009
6595	Thu Mar 23 10:11:36 2017_x000D_	18.3138	12.0355	215.899	3.76815	2	43.6914	29.0069	114.768	2.00308	30.5295		4.46301	0
6596	Thu Mar 23 10:11:36 2017_x000D_	18.4159	11.9273	228.924	3.99548	2	43.6914	29.0069	114.768	2.00308	30.5051		3.147	0
6597	Thu Mar 23 10:11:36 2017_x000D_	18.311	11.9273	240.04	4.18948	2	43.6914	29.0069	114.768	2.00308	30.5921		0.0123693	0
6598	Thu Mar 23 10:11:37 2017_x000D_	18.3111	11.9269	248.172	4.33141	2	43.6914	29.0069	114.768	2.00308	30.5923		3.21182	53.1974
6599	Thu Mar 23 10:11:37 2017_x000D_	18.3147	12.0339	260.221	4.54172	2	43.8277	30.7749	83.274	1.45341	31.6566		7.09367	0
6600	Thu Mar 23 10:11:37 2017_x000D_	18.2165	12.249	268.966	4.69433	2	43.8277	30.7749	83.274	1.45341	31.6092		0.00848528	0
6601	Thu Mar 23 10:11:37 2017_x000D_	18.2163	12.2488	-85.1474	-1.4861	2	43.8277	30.7749	83.274	1.45341	31.6095		12.901	0
6602	Thu Mar 23 10:11:37 2017_x000D_	18.2305	12.6786	-79.3547	-1.385	2	43.8277	30.7749	83.274	1.45341	31.3479		7.25952	35.3559
6603	Thu Mar 23 10:11:37 2017_x000D_	18.3427	12.893	-76.5316	-1.33573	2	44.2129	31.8887	83.274	1.45341	32.0952		19.6992	0
6604	Thu Mar 23 10:11:37 2017_x000D_	18.4694	13.5373	-79.3567	-1.38504	2	44.2129	31.8887	83.274	1.45341	31.6149		12.8951	0
6605	Thu Mar 23 10:11:37 2017_x000D_	18.4837	13.9669	-79.355	-1.38501	2	44.2129	31.8887	83.274	1.45341	31.3557		7.25825	0
6606	Thu Mar 23 10:11:37 2017_x000D_	18.596	14.1812	-82.2354	-1.43528	2	44.2129	31.8887	83.274	1.45341	31.1413		22.5576	27.1293
6607	Thu Mar 23 10:11:37 2017_x000D_	18.6211	14.9327	-81.9114	-1.42962	2	44.39	32.7755	76.9872	1.34368	31.3433		9.65334	0
6608	Thu Mar 23 10:11:37 2017_x000D_	18.6318	15.2543	-82.2327	-1.43523	2	44.39	32.7755	76.9872	1.34368	31.1525		23.5568	0
6609	Thu Mar 23 10:11:37 2017_x000D_	18.8666	16.0036	-82.5264	-1.44036	2	44.39	32.7755	76.9872	1.34368	30.5408		9.65634	0
6610	Thu Mar 23 10:11:37 2017_x000D_	18.8773	16.3253	-82.2351	-1.43527	2	44.39	32.7755	76.9872	1.34368	30.3563		19.6286	0
6611	Thu Mar 23 10:11:37 2017_x000D_	19.0035	16.9673	-79.3538	-1.38499	2	44.39	32.7755	76.9872	1.34368	29.9061		12.8591	60.1858
6612	Thu Mar 23 10:11:37 2017_x000D_	19.0177	17.3957	-79.3521	-1.38496	2	45.6268	34.3551	45	0.785398	31.5542		19.6168	0
6613	Thu Mar 23 10:11:37 2017_x000D_	19.1439	18.0373	-82.2359	-1.43529	2	45.6268	34.3551	45	0.785398	31.1065		6.42353	0
6614	Thu Mar 23 10:11:37 2017_x000D_	19.151	18.2513	-82.2354	-1.43528	2	45.6268	34.3551	45	0.785398	30.9887		12.8441	0
6615	Thu Mar 23 10:11:37 2017_x000D_	19.1652	18.6792	-82.2343	-1.43526	2	45.6268	34.3551	45	0.785398	30.7563		13.2937	82.9763
6616	Thu Mar 23 10:11:37 2017_x000D_	19.284	19.1061	-79.3507	-1.38493	2	47.4964	36.3934	44.9336	0.784239	33.0876		19.5897	0
6617	Thu Mar 23 10:11:37 2017_x000D_	19.4101	19.7468	-82.2367	-1.4353	2	47.4964	36.3934	44.9336	0.784239	32.6489		6.41454	0
6618	Thu Mar 23 10:11:37 2017_x000D_	19.4172	19.9605	-82.2362	-1.43529	2	47.4964	36.3934	44.9336	0.784239	32.5343		22.7349	0
6619	Thu Mar 23 10:11:38 2017_x000D_	19.5466	20.7072	-85.3088	-1.48892	2	47.4964	36.3934	44.9336	0.784239	32.0507		10.189	55.2864
6620	Thu Mar 23 10:11:38 2017_x000D_	19.6618	21.0267	-82.2387	-1.43534	2	48.7421	37.7515	30.6402	0.534773	33.5467		19.2194	0
6621	Thu Mar 23 10:11:38 2017_x000D_	19.6829	21.667	-82.237	-1.43531	2	48.7421	37.7515	30.6402	0.534773	33.2137		13.2545	0
6622	Thu Mar 23 10:11:38 2017_x000D_	19.8015	22.0926	-79.3496	-1.38491	2	48.7421	37.7515	30.6402	0.534773	32.9053		12.8019	0
6623	Thu Mar 23 10:11:38 2017_x000D_	19.8155	22.5191	-79.3478	-1.38488	2	48.7421	37.7515	30.6402	0.534773	32.6921		19.5256	0
6624	Thu Mar 23 10:11:38 2017_x000D_	19.9412	23.1577	-82.2384	-1.43533	2	48.7421	37.7515	30.6402	0.534773	32.2873		6.39645	36.8413
6625	Thu Mar 23 10:11:38 2017_x000D_	19.9482	23.3708	-82.2379	-1.43532	2	49.5722	38.6565	44.0592	0.768978	33.3352		19.1834	0
6626	Thu Mar 23 10:11:38 2017_x000D_	19.9693	24.0099	-82.2362	-1.43529	2	49.5722	38.6565	44.0592	0.768978	33.0281		12.7809	0
6627	Thu Mar 23 10:11:38 2017_x000D_	19.9833	24.4357	-82.2351	-1.43527	2	49.5722	38.6565	44.0592	0.768978	32.8289		20.2996	0
6628	Thu Mar 23 10:11:38 2017_x000D_	20.2132	25.0721	-82.2387	-1.43534	2	49.5722	38.6565	44.0592	0.768978	32.3494		12.7718	32.6106
6629	Thu Mar 23 10:11:38 2017_x000D_	20.2271	25.4976	-82.2376	-1.43532	2	50.1843	39.5548	46.374	0.809379	33.0914		6.38146	0
6630	Thu Mar 23 10:11:38 2017_x000D_	20.2341	25.7102	-82.237	-1.43531	2	50.1843	39.5548	46.374	0.809379	32.9953		6.38445	0
6631	Thu Mar 23 10:11:38 2017_x000D_	20.2411	25.9229	-82.2365	-1.4353	2	50.1843	39.5548	46.374	0.809379	32.9002		19.465	0
6632	Thu Mar 23 10:11:38 2017_x000D_	20.3665	26.5595	-85.1694	-1.48649	2	50.1843	39.5548	46.374	0.809379	32.5266		7.16057	67.2582
6633	Thu Mar 23 10:11:38 2017_x000D_	20.4777	26.7707	-82.2395	-1.43535	2	51.1798	41.5636	73.8029	1.2881	34.08		19.1292	0
6634	Thu Mar 23 10:11:38 2017_x000D_	20.4985	27.408	-82.2378	-1.43532	2	51.1798	41.5636	73.8029	1.2881	33.7894		6.37246	0
6635	Thu Mar 23 10:11:38 2017_x000D_	20.5055	27.6203	-82.2373	-1.43531	2	51.1798	41.5636	73.8029	1.2881	33.6946		19.1142	0
6636	Thu Mar 23 10:11:38 2017_x000D_	20.5263	28.2571	-82.2357	-1.43528	2	51.1798	41.5636	73.8029	1.2881	33.4171		6.36946	99.6188
6637	Thu Mar 23 10:11:38 2017_x000D_	20.5333	28.4693	-82.2351	-1.43527	2	52.3404	44.6748	74.5809	1.30168	35.6975		17.2166	0
6638	Thu Mar 23 10:11:38 2017_x000D_	20.7591	28.9969	-82.531	-1.44044	2	52.3404	44.6748	74.5809	1.30168	35.2587		6.36637	0
6639	Thu Mar 23 10:11:38 2017_x000D_	20.766	29.209	-82.5305	-1.44043	2	52.3404	44.6748	74.5809	1.30168	35.1587		3.18773	0
6640	Thu Mar 23 10:11:38 2017_x000D_	20.7695	29.3152	-82.2381	-1.43533	2	52.3404	44.6748	74.5809	1.30168	35.109		12.7237	0
6641	Thu Mar 23 10:11:39 2017_x000D_	20.7833	29.7391	-82.2371	-1.43531	2	52.3404	44.6748	74.5809	1.30168	34.9131		6.36347	64.3545
6642	Thu Mar 23 10:11:39 2017_x000D_	20.7903	29.9511	-82.2365	-1.4353	2	53.1171	46.6744	75.3081	1.31438	36.3963		6.36037	0
6643	Thu Mar 23 10:11:39 2017_x000D_	20.7972	30.163	-82.236	-1.43529	2	53.1171	46.6744	75.3081	1.31438	36.2933		9.52963	0
6644	Thu Mar 23 10:11:39 2017_x000D_	20.8071	30.4805	-70.0967	-1.22342	2	53.1171	46.6744	75.3081	1.31438	36.1411		0.0134164	0
6645	Thu Mar 23 10:11:39 2017_x000D_	20.8067	30.4803	-64.709	-1.12938	2	53.1171	46.6744	75.3081	1.31438	36.1415		7.13983	49.7515
6646	Thu Mar 23 10:11:39 2017_x000D_	20.6949	30.2702	-46.246	-0.807144	2	53.6967	48.2282	81.0738	1.41501	37.5714		3.14137	0
6647	Thu Mar 23 10:11:39 2017_x000D_	20.5902	30.2718	-36.1727	-0.631333	2	53.6967	48.2282	81.0738	1.41501	37.6626		4.42757	0
6648	Thu Mar 23 10:11:39 2017_x000D_	20.4894	30.3796	-27.2905	-0.476309	2	53.6967	48.2282	81.0738	1.41501	37.7001		4.49376	0
6649	Thu Mar 23 10:11:39 2017_x000D_	20.3815	30.2757	-10.6991	-0.186735	2	53.6967	48.2282	81.0738	1.41501	37.8443		0.0174929	0
6650	Thu Mar 23 10:11:39 2017_x000D_	20.3818	30.2762	0.751742	0.0131204	2	53.6967	48.2282	81.0738	1.41501	37.8438		4.52747	106.27
6651	Thu Mar 23 10:11:39 2017_x000D_	20.4902	30.3812	15.8113	0.275959	2	50.3707	49.4472	103.904	1.81347	35.4451		3.13524	0
6652	Thu Mar 23 10:11:39 2017_x000D_	20.5947	30.3799	22.4845	0.392429	2	50.3707	49.4472	103.904	1.81347	35.3578		4.43321	0
6653	Thu Mar 23 10:11:39 2017_x000D_	20.6962	30.2725	40.3344	0.703968	2	50.3707	49.4472	103.904	1.81347	35.3305		4.42086	0
6654	Thu Mar 23 10:11:39 2017_x000D_	20.7971	30.1651	44.6461	0.779222	2	50.3707	49.4472	103.904	1.81347	35.3044		4.42305	50.1211
6655	Thu Mar 23 10:11:39 2017_x000D_	20.898	30.0576	48.9714	0.854712	2	48.8164	50.0599	161.488	2.81849	34.3443		22.0727	0
6656	Thu Mar 23 10:11:39 2017_x000D_	21.4016	29.5212	48.8226	0.852116	2	48.8164	50.0599	161.488	2.81849	34.2551		13.2437	0
6657	Thu Mar 23 10:11:39 2017_x000D_	21.7037	29.1993	48.9716	0.854715	2	48.8164	50.0599	161.488	2.81849	34.2091		13.2373	0
6658	Thu Mar 23 10:11:39 2017_x000D_	22.0057	28.8776	44.6457	0.779214	2	48.8164	50.0599	161.488	2.81849	34.1687		22.0622	54.116
6659	Thu Mar 23 10:11:39 2017_x000D_	22.509	28.3414	40.3317	0.703922	2	47.0546	50.4472	169.997	2.967	33.0326		11.2143	0
6660	Thu Mar 23 10:11:39 2017_x000D_	22.8143	28.1257	38.499	0.671934	2	47.0546	50.4472	169.997	2.967	32.9521		19.932	0
6661	Thu Mar 23 10:11:39 2017_x000D_	23.3207	27.6956	31.9281	0.55725	2	47.0546	50.4472	169.997	2.967	32.8776		11.2168	0
6662	Thu Mar 23 10:11:40 2017_x000D_	23.6261	27.4799	33.5091	0.584844	2	47.0546	50.4472	169.997	2.967	32.8084		18.1205	58.8013
6663	Thu Mar 23 10:11:40 2017_x000D_	24.1358	27.1558	29.2884	0.511179	2	45.0954	50.3897	180	3.14159	31.2909		11.2035	0
6664	Thu Mar 23 10:11:40 2017_x000D_	24.4408	26.9403	27.918	0.487261	2	45.0954	50.3897	180	3.14159	31.2488		9.82171	0
6665	Thu Mar 23 10:11:40 2017_x000D_	24.7493	26.8307	26.516	0.462791	2	45.0954	50.3897	180	3.14159	31.1286		20.8254	0
6666	Thu Mar 23 10:11:40 2017_x000D_	25.3627	26.5057	29.2889	0.511188	2	45.0954	50.3897	180	3.14159	30.981		9.80557	0
6667	Thu Mar 23 10:11:40 2017_x000D_	25.6707	26.3963	25.2418	0.440553	2	45.0954	50.3897	180	3.14159	30.8707		8.81641	104.668
6668	Thu Mar 23 10:11:40 2017_x000D_	25.8718	26.182	25.2399	0.44052	2	41.6213	50.0683	188.054	3.28216	28.6112		16.7046	0
6669	Thu Mar 23 10:11:40 2017_x000D_	26.3843	25.9643	26.5152	0.462778	2	41.6213	50.0683	188.054	3.28216	28.5161		20.8053	0
6670	Thu Mar 23 10:11:40 2017_x000D_	26.9971	25.6396	29.2896	0.5112	2	41.6213	50.0683	188.054	3.28216	28.4715		6.9341	0
6671	Thu Mar 23 10:11:40 2017_x000D_	27.2014	25.5315	31.9311	0.557303	2	41.6213	50.0683	188.054	3.28216	28.4603		11.1927	33.2356
6672	Thu Mar 23 10:11:40 2017_x000D_	27.5061	25.3162	33.5135	0.584921	2	40.5423	49.8171	180	3.14159	27.7531		16.679	0
6673	Thu Mar 23 10:11:40 2017_x000D_	28.0178	25.0988	31.932	0.557318	2	40.5423	49.8171	180	3.14159	27.7102		15.5236	0
6674	Thu Mar 23 10:11:40 2017_x000D_	28.4227	24.7766	29.2888	0.511185	2	40.5423	49.8171	180	3.14159	27.8193		6.92879	0
6675	Thu Mar 23 10:11:40 2017_x000D_	28.6268	24.6685	31.9314	0.557308	2	40.5423	49.8171	180	3.14159	27.8286		20.7691	46.1325
6676	Thu Mar 23 10:11:40 2017_x000D_	29.2385	24.3443	29.2891	0.511191	2	39.0274	49.553	188.054	3.28216	27.0426		11.1826	0
6677	Thu Mar 23 10:11:40 2017_x000D_	29.543	24.1293	30.792	0.537421	2	39.0274	49.553	188.054	3.28216	27.1352		18.0581	0
6678	Thu Mar 23 10:11:40 2017_x000D_	30.051	23.8064	31.9317	0.557314	2	39.0274	49.553	188.054	3.28216	27.2665		13.8362	0
6679	Thu Mar 23 10:11:40 2017_x000D_	30.4585	23.5904	31.9321	0.557321	2	39.0274	49.553	188.054	3.28216	27.3401		8.79945	0
6680	Thu Mar 23 10:11:40 2017_x000D_	30.6592	23.3765	31.9311	0.557303	2	39.0274	49.553	188.054	3.28216	27.4816		20.7435	19.6195
6681	Thu Mar 23 10:11:40 2017_x000D_	31.2702	23.0528	29.2871	0.511156	2	38.3737	49.5338	180	3.14159	27.4172		12.7458	0
6682	Thu Mar 23 10:11:40 2017_x000D_	31.6806	22.9429	31.9335	0.557345	2	38.3737	49.5338	180	3.14159	27.4203		8.79302	0
6683	Thu Mar 23 10:11:41 2017_x000D_	31.8812	22.7292	31.9324	0.557326	2	38.3737	49.5338	180	3.14159	27.5797		20.7288	0
6684	Thu Mar 23 10:11:41 2017_x000D_	32.4917	22.4056	29.2876	0.511165	2	38.3737	49.5338	180	3.14159	27.7586		11.1536	26.8748
6685	Thu Mar 23 10:11:41 2017_x000D_	32.7953	22.191	27.9134	0.48718	2	37.512	49.2889	190.43	3.32363	27.5053		16.627	0
6686	Thu Mar 23 10:11:41 2017_x000D_	33.3055	21.9745	29.2879	0.51117	2	37.512	49.2889	190.43	3.32363	27.6364		11.147	0
6687	Thu Mar 23 10:11:41 2017_x000D_	33.6089	21.76	27.9134	0.48718	2	37.512	49.2889	190.43	3.32363	27.8042		20.7112	0
6688	Thu Mar 23 10:11:41 2017_x000D_	34.219	21.4369	30.4807	0.531989	2	37.512	49.2889	190.43	3.32363	28.046		9.75331	93.8464
6689	Thu Mar 23 10:11:41 2017_x000D_	34.5254	21.3282	29.2884	0.511179	2	34.9765	47.4567	212.456	3.70806	26.1324		22.2881	0
6690	Thu Mar 23 10:11:41 2017_x000D_	35.1321	20.8994	29.2872	0.511158	2	34.9765	47.4567	212.456	3.70806	26.5578		6.89791	0
6691	Thu Mar 23 10:11:41 2017_x000D_	35.3353	20.7918	31.935	0.557371	2	34.9765	47.4567	212.456	3.70806	26.6673		11.1362	0
6692	Thu Mar 23 10:11:41 2017_x000D_	35.6384	20.5775	30.4804	0.531983	2	34.9765	47.4567	212.456	3.70806	26.8873		9.74282	64.5047
6693	Thu Mar 23 10:11:41 2017_x000D_	35.9445	20.469	29.2875	0.511164	2	33.52	45.875	203.147	3.54559	25.5214		20.6777	0
6694	Thu Mar 23 10:11:41 2017_x000D_	36.5536	20.1464	31.9364	0.557395	2	33.52	45.875	203.147	3.54559	25.9068		22.2665	0
6695	Thu Mar 23 10:11:41 2017_x000D_	37.1597	19.718	31.9357	0.557384	2	33.52	45.875	203.147	3.54559	26.409		6.8859	0
6696	Thu Mar 23 10:11:41 2017_x000D_	37.3625	19.6105	29.2867	0.511149	2	33.52	45.875	203.147	3.54559	26.5441		9.72567	0
6697	Thu Mar 23 10:11:41 2017_x000D_	37.6681	19.5023	30.4819	0.53201	2	33.52	45.875	203.147	3.54559	26.6969		19.8018	50.8889
6698	Thu Mar 23 10:11:41 2017_x000D_	38.1711	19.0749	31.9356	0.557382	2	32.2609	44.7383	258.986	4.52015	26.3352		6.88185	0
6699	Thu Mar 23 10:11:41 2017_x000D_	38.3738	18.9675	29.2856	0.511131	2	32.2609	44.7383	258.986	4.52015	26.4859		9.71902	0
6700	Thu Mar 23 10:11:41 2017_x000D_	38.6792	18.8594	30.4813	0.531999	2	32.2609	44.7383	258.986	4.52015	26.6629		17.9681	0
6701	Thu Mar 23 10:11:41 2017_x000D_	39.1846	18.538	29.286	0.511137	2	32.2609	44.7383	258.986	4.52015	27.0997		4.38064	125.64
6702	Thu Mar 23 10:11:41 2017_x000D_	39.2845	18.4315	30.4804	0.531983	2	32.6687	40.5702	258.986	4.52015	23.1061		11.1212	0
6703	Thu Mar 23 10:11:41 2017_x000D_	39.5872	18.2175	31.9359	0.557387	2	32.6687	40.5702	258.986	4.52015	23.3989		6.15914	0
6704	Thu Mar 23 10:11:41 2017_x000D_	39.7925	18.2161	31.9374	0.557413	2	32.6687	40.5702	258.986	4.52015	23.4618		13.7529	0
6705	Thu Mar 23 10:11:42 2017_x000D_	40.1976	18.0015	31.9378	0.55742	2	32.6687	40.5702	258.986	4.52015	23.7914		3.17803	80.5084
6706	Thu Mar 23 10:11:42 2017_x000D_	40.1949	17.8956	29.285	0.511119	2	33.2251	37.9449	258.986	4.52015	21.2262		6.15314	0
6707	Thu Mar 23 10:11:42 2017_x000D_	40.4	17.8942	29.2865	0.511146	2	33.2251	37.9449	258.986	4.52015	21.2958		4.37654	0
6708	Thu Mar 23 10:11:42 2017_x000D_	40.4997	17.7877	25.2157	0.440097	2	33.2251	37.9449	258.986	4.52015	21.4297		16.5262	0
6709	Thu Mar 23 10:11:42 2017_x000D_	41.0068	17.5725	18.5433	0.323641	2	33.2251	37.9449	258.986	4.52015	21.808		4.47599	0
6710	Thu Mar 23 10:11:42 2017_x000D_	40.9012	17.4671	9.20862	0.160721	2	33.2251	37.9449	258.986	4.52015	21.8692		6.16804	52.8485
6711	Thu Mar 23 10:11:42 2017_x000D_	40.6956	17.4678	-8.40014	-0.14661	2	33.3051	36.1851	258.986	4.52015	20.1235		3.18681	0
6712	Thu Mar 23 10:11:42 2017_x000D_	40.6932	17.3616	-18.5065	-0.323	2	33.3051	36.1851	258.986	4.52015	20.2215		0.03	0
6713	Thu Mar 23 10:11:42 2017_x000D_	40.6932	17.3606	-36.9907	-0.645609	2	33.3051	36.1851	258.986	4.52015	20.2224		3.09309	0
6714	Thu Mar 23 10:11:42 2017_x000D_	40.7963	17.3598	-47.0897	-0.82187	2	33.3051	36.1851	258.986	4.52015	20.261		4.46116	13.2136
6715	Thu Mar 23 10:11:42 2017_x000D_	40.9018	17.4646	-59.1763	-1.03282	2	33.3251	35.7451	258.986	4.52015	19.7885		4.47387	0
6716	Thu Mar 23 10:11:42 2017_x000D_	41.0074	17.5699	-68.0838	-1.18829	2	33.3251	35.7451	258.986	4.52015	19.7321		3.17819	0
6717	Thu Mar 23 10:11:42 2017_x000D_	41.0103	17.6758	-74.356	-1.29776	2	33.3251	35.7451	258.986	4.52015	19.6357		9.53425	0
6718	Thu Mar 23 10:11:42 2017_x000D_	41.0186	17.9935	-85.8174	-1.4978	2	33.3251	35.7451	258.986	4.52015	19.3471		7.10828	59.4823
6719	Thu Mar 23 10:11:42 2017_x000D_	41.1264	18.2045	-88.5889	-1.54617	2	33.4151	33.7644	246.853	4.30839	17.3659		22.2126	0
6720	Thu Mar 23 10:11:42 2017_x000D_	41.1444	18.9447	-82.7778	-1.44475	2	33.4151	33.7644	246.853	4.30839	16.7142		15.8538	0
6721	Thu Mar 23 10:11:42 2017_x000D_	41.1574	19.473	-83.0647	-1.44975	2	33.4151	33.7644	246.853	4.30839	16.2538		10.0474	0
6722	Thu Mar 23 10:11:42 2017_x000D_	41.2675	19.7893	-79.916	-1.3948	2	33.4151	33.7644	246.853	4.30839	16.0301		25.3485	0
6723	Thu Mar 23 10:11:42 2017_x000D_	41.2881	20.634	-74.3408	-1.29749	2	33.4151	33.7644	246.853	4.30839	15.3099		6.33792	123
6724	Thu Mar 23 10:11:42 2017_x000D_	41.2933	20.8452	-74.3393	-1.29747	2	32.5027	29.7672	261.184	4.55852	12.525		13.079	0
6725	Thu Mar 23 10:11:42 2017_x000D_	41.4058	21.2664	-71.6522	-1.25057	2	32.5027	29.7672	261.184	4.55852	12.3097		18.4379	0
6726	Thu Mar 23 10:11:43 2017_x000D_	41.7255	21.7913	-68.0556	-1.18779	2	32.5027	29.7672	261.184	4.55852	12.1932		10.0191	0
6727	Thu Mar 23 10:11:43 2017_x000D_	41.8356	22.1066	-71.6565	-1.25064	2	32.5027	29.7672	261.184	4.55852	12.0743		17.0581	66.4074
6728	Thu Mar 23 10:11:43 2017_x000D_	42.053	22.632	-70.7785	-1.23532	2	32.3841	27.5568	261.184	4.55852	10.8509		13.0534	0
6729	Thu Mar 23 10:11:43 2017_x000D_	42.1652	23.0524	-68.0536	-1.18776	2	32.3841	27.5568	261.184	4.55852	10.7685		20.0106	0
6730	Thu Mar 23 10:11:43 2017_x000D_	42.3849	23.6822	-68.0526	-1.18774	2	32.3841	27.5568	261.184	4.55852	10.7251		8.86289	0
6731	Thu Mar 23 10:11:43 2017_x000D_	42.5942	23.8907	-68.0562	-1.18781	2	32.3841	27.5568	261.184	4.55852	10.8483		19.9925	39.7247
6732	Thu Mar 23 10:11:43 2017_x000D_	42.8135	24.52	-68.0553	-1.18779	2	32.444	26.234	261.184	4.55852	10.5102		9.46175	0
6733	Thu Mar 23 10:11:43 2017_x000D_	42.8211	24.8353	-69.0454	-1.20507	2	32.444	26.234	261.184	4.55852	10.4709		11.3469	0
6734	Thu Mar 23 10:11:43 2017_x000D_	43.0327	25.1488	-68.0543	-1.18777	2	32.444	26.234	261.184	4.55852	10.6442		7.05201	0
6735	Thu Mar 23 10:11:43 2017_x000D_	43.1399	25.358	-70.7824	-1.23539	2	32.444	26.234	261.184	4.55852	10.7317		19.199	40.1771
6736	Thu Mar 23 10:11:43 2017_x000D_	43.2568	25.9872	-68.051	-1.18771	2	32.2853	24.9042	261.184	4.55852	11.0248		11.3194	0
6737	Thu Mar 23 10:11:43 2017_x000D_	43.4681	26.2998	-69.0478	-1.20511	2	32.2853	24.9042	261.184	4.55852	11.2695		19.9394	0
6738	Thu Mar 23 10:11:43 2017_x000D_	43.6869	26.9274	-69.0472	-1.2051	2	32.2853	24.9042	261.184	4.55852	11.5797		9.97352	0
6739	Thu Mar 23 10:11:43 2017_x000D_	43.7964	27.2413	-70.7824	-1.23539	2	32.2853	24.9042	261.184	4.55852	11.746		19.9166	0
6740	Thu Mar 23 10:11:43 2017_x000D_	44.0149	27.8682	-70.7824	-1.23539	2	32.2853	24.9042	261.184	4.55852	12.0983		7.01977	26.4962
6741	Thu Mar 23 10:11:43 2017_x000D_	44.1215	28.0765	-68.0517	-1.18773	2	32.3253	24.0219	261.184	4.55852	12.4736		12.9837	0
6742	Thu Mar 23 10:11:43 2017_x000D_	44.2333	28.4946	-70.7824	-1.23539	2	32.3253	24.0219	261.184	4.55852	12.7203		19.8882	0
6743	Thu Mar 23 10:11:43 2017_x000D_	44.4515	29.1206	-70.7824	-1.23539	2	32.3253	24.0219	261.184	4.55852	13.1545		11.2771	0
6744	Thu Mar 23 10:11:43 2017_x000D_	44.6622	29.4319	-71.6678	-1.25084	2	32.3253	24.0219	261.184	4.55852	13.471		19.8682	46.9605
6745	Thu Mar 23 10:11:43 2017_x000D_	44.8801	30.0573	-71.668	-1.25084	2	33.4686	22.9527	278.38	4.85864	13.4424		9.92695	0
6746	Thu Mar 23 10:11:43 2017_x000D_	44.9889	30.3698	-68.05	-1.1877	2	33.4686	22.9527	278.38	4.85864	13.7015		19.8464	0
6747	Thu Mar 23 10:11:44 2017_x000D_	45.2066	30.9945	-68.0491	-1.18768	2	33.4686	22.9527	278.38	4.85864	14.2285		9.91661	0
6748	Thu Mar 23 10:11:44 2017_x000D_	45.3155	31.3066	-71.6687	-1.25085	2	33.4686	22.9527	278.38	4.85864	14.4961		9.41055	77.2195
6749	Thu Mar 23 10:11:44 2017_x000D_	45.3228	31.6202	-70.7824	-1.23539	2	35.7154	21.6968	295.608	5.15933	13.8122		22.8166	0
6750	Thu Mar 23 10:11:44 2017_x000D_	45.5426	32.3483	-71.6653	-1.2508	2	35.7154	21.6968	295.608	5.15933	14.4924		8.77386	0
6751	Thu Mar 23 10:11:44 2017_x000D_	45.7503	32.5542	-71.6693	-1.25086	2	35.7154	21.6968	295.608	5.15933	14.7845		12.9182	0
6752	Thu Mar 23 10:11:44 2017_x000D_	45.8615	32.9702	-74.3718	-1.29803	2	35.7154	21.6968	295.608	5.15933	15.1668		15.9712	38.6105
6753	Thu Mar 23 10:11:44 2017_x000D_	45.9747	33.4904	-70.7824	-1.23539	2	36.8388	21.0688	345.308	6.02676	15.4195		9.38342	0
6754	Thu Mar 23 10:11:44 2017_x000D_	45.9818	33.8031	-71.6641	-1.25077	2	36.8388	21.0688	345.308	6.02676	15.6766		13.9551	0
6755	Thu Mar 23 10:11:44 2017_x000D_	46.1941	34.217	-71.6662	-1.25081	2	36.8388	21.0688	345.308	6.02676	16.1368		8.75267	0
6756	Thu Mar 23 10:11:44 2017_x000D_	46.4014	34.4223	-71.6702	-1.25088	2	36.8388	21.0688	345.308	6.02676	16.4244		18.7548	0
6757	Thu Mar 23 10:11:44 2017_x000D_	46.4156	35.0473	-71.6647	-1.25079	2	36.8388	21.0688	345.308	6.02676	16.9444		8.74845	85.1542
6758	Thu Mar 23 10:11:44 2017_x000D_	46.6229	35.2524	-71.6687	-1.25085	2	38.689	18.9162	315	5.49779	18.1609		3.12983	0
6759	Thu Mar 23 10:11:44 2017_x000D_	46.6253	35.3567	-70.7824	-1.23539	2	38.689	18.9162	315	5.49779	18.2558		6.24759	0
6760	Thu Mar 23 10:11:44 2017_x000D_	46.63	35.5649	-70.7804	-1.23535	2	38.689	18.9162	315	5.49779	18.4456		12.8693	0
6761	Thu Mar 23 10:11:44 2017_x000D_	46.7405	35.9794	-68.0353	-1.18744	2	38.689	18.9162	315	5.49779	18.8674		6.95673	61.3009
6762	Thu Mar 23 10:11:44 2017_x000D_	46.8462	36.1858	-65.3887	-1.14125	2	40.0719	17.4119	289.478	5.05234	19.9587		11.1856	0
6763	Thu Mar 23 10:11:44 2017_x000D_	47.0553	36.4945	-59.0242	-1.03017	2	40.0719	17.4119	289.478	5.05234	20.3203		3.12058	0
6764	Thu Mar 23 10:11:44 2017_x000D_	47.0573	36.5985	-52.7225	-0.920181	2	40.0719	17.4119	289.478	5.05234	20.4187		0.0108167	0
6765	Thu Mar 23 10:11:44 2017_x000D_	47.057	36.5987	-44.6742	-0.779711	2	40.0719	17.4119	289.478	5.05234	20.4187		0	61.3095
6766	Thu Mar 23 10:11:44 2017_x000D_	47.057	36.5987	-44.6742	-0.779711	2	41.4549	15.9073	289.478	5.05234	21.4364		3.13563	0
6767	Thu Mar 23 10:11:44 2017_x000D_	47.0591	36.7032	-34.1913	-0.596751	2	41.4549	15.9073	289.478	5.05234	21.5378		3.03029	0
6768	Thu Mar 23 10:11:44 2017_x000D_	47.1601	36.7018	-27.5332	-0.480546	2	41.4549	15.9073	289.478	5.05234	21.5629		4.36573	0
6769	Thu Mar 23 10:11:45 2017_x000D_	47.2635	36.8042	-23.5478	-0.410987	2	41.4549	15.9073	289.478	5.05234	21.6892		6.83707	0
6770	Thu Mar 23 10:11:45 2017_x000D_	47.4678	36.9052	-13.4381	-0.234539	2	41.4549	15.9073	289.478	5.05234	21.8419		4.37213	23.9976
6771	Thu Mar 23 10:11:45 2017_x000D_	47.5715	37.0076	-11.2388	-0.196154	2	41.9228	15.2585	315	5.49779	22.4707		9.09419	0
6772	Thu Mar 23 10:11:45 2017_x000D_	47.8746	37.0027	-4.90621	-0.0856294	2	41.9228	15.2585	315	5.49779	22.544		6.80226	0
6773	Thu Mar 23 10:11:45 2017_x000D_	48.0744	36.8955	-1.9837	-0.0346221	2	41.9228	15.2585	315	5.49779	22.4945		6.83445	0
6774	Thu Mar 23 10:11:45 2017_x000D_	48.2788	36.9961	0.962939	0.0168065	2	41.9228	15.2585	315	5.49779	22.6478		12.1187	28.1997
6775	Thu Mar 23 10:11:45 2017_x000D_	48.6827	36.9894	0.962911	0.016806	2	42.6094	14.6165	284.692	4.96881	23.1826		12.4965	0
6776	Thu Mar 23 10:11:45 2017_x000D_	49.0843	36.8788	3.90646	0.0681806	2	42.6094	14.6165	284.692	4.96881	23.1848		6.05486	0
6777	Thu Mar 23 10:11:45 2017_x000D_	49.2861	36.8754	3.90678	0.0681861	2	42.6094	14.6165	284.692	4.96881	23.2387		18.1585	0
6778	Thu Mar 23 10:11:45 2017_x000D_	49.8913	36.8653	3.90762	0.0682008	2	42.6094	14.6165	284.692	4.96881	23.4102		12.0977	33.2733
6779	Thu Mar 23 10:11:45 2017_x000D_	50.2945	36.8586	3.90825	0.0682119	2	43.3062	13.7536	315	5.49779	24.1387		18.3898	0
6780	Thu Mar 23 10:11:45 2017_x000D_	50.8968	36.7446	0.956706	0.0166977	2	43.3062	13.7536	315	5.49779	24.2116		12.0857	0
6781	Thu Mar 23 10:11:45 2017_x000D_	51.2996	36.7378	0.956727	0.016698	2	43.3062	13.7536	315	5.49779	24.3345		18.1195	0
6782	Thu Mar 23 10:11:45 2017_x000D_	51.9035	36.7277	0.956732	0.0166981	2	43.3062	13.7536	315	5.49779	24.53		12.0737	0
6783	Thu Mar 23 10:11:45 2017_x000D_	52.3059	36.721	0.956699	0.0166975	2	43.3062	13.7536	315	5.49779	24.6677		18.3812	9.40269
6784	Thu Mar 23 10:11:45 2017_x000D_	52.9114	36.8147	3.91208	0.0682787	2	43.5351	13.5395	315	5.49779	25.0928		0	0
6785	Thu Mar 23 10:11:45 2017_x000D_	52.9114	36.8147	3.91208	0.0682787	2	43.5351	13.5395	315	5.49779	25.0928		18.3445	0
6786	Thu Mar 23 10:11:45 2017_x000D_	53.5122	36.7009	0.956706	0.0166977	2	43.5351	13.5395	315	5.49779	25.2189		24.1024	0
6787	Thu Mar 23 10:11:45 2017_x000D_	54.3155	36.6875	0.956693	0.0166974	2	43.5351	13.5395	315	5.49779	25.5352		9.0253	18.7991
6788	Thu Mar 23 10:11:45 2017_x000D_	54.6163	36.6824	0.956748	0.0166984	2	43.9928	13.1115	315	5.49779	25.8543		21.0719	0
6789	Thu Mar 23 10:11:45 2017_x000D_	55.3186	36.6707	0.956714	0.0166978	2	43.9928	13.1115	315	5.49779	26.1402		9.01925	0
6790	Thu Mar 23 10:11:46 2017_x000D_	55.6192	36.6657	0.956712	0.0166978	2	43.9928	13.1115	315	5.49779	26.2673		9.02525	0
6791	Thu Mar 23 10:11:46 2017_x000D_	55.92	36.6607	0.956716	0.0166978	2	43.9928	13.1115	315	5.49779	26.3974		21.0329	13.1255
6792	Thu Mar 23 10:11:46 2017_x000D_	56.621	36.649	0.956726	0.016698	2	44.4301	13.1253	315	5.49779	26.495		12.0137	0
6793	Thu Mar 23 10:11:46 2017_x000D_	57.0214	36.6423	0.95671	0.0166977	2	44.4301	13.1253	315	5.49779	26.6756		9.01325	0
6794	Thu Mar 23 10:11:46 2017_x000D_	57.3218	36.6373	0.956753	0.0166985	2	44.4301	13.1253	315	5.49779	26.8144		21.0029	0
6795	Thu Mar 23 10:11:46 2017_x000D_	58.0218	36.6256	0.956722	0.016698	2	44.4301	13.1253	315	5.49779	27.1477		9.00425	0
6796	Thu Mar 23 10:11:46 2017_x000D_	58.3219	36.6206	0.956716	0.0166978	2	44.4301	13.1253	315	5.49779	27.2949		20.9789	49.7789
6797	Thu Mar 23 10:11:46 2017_x000D_	59.0211	36.6089	0.956733	0.0166981	2	45.9293	13.8364	341.905	5.96737	26.2675		8.99525	0
6798	Thu Mar 23 10:11:46 2017_x000D_	59.3209	36.6039	0.956677	0.0166972	2	45.9293	13.8364	341.905	5.96737	26.4139		17.9695	0
6799	Thu Mar 23 10:11:46 2017_x000D_	59.9198	36.5939	0.956728	0.0166981	2	45.9293	13.8364	341.905	5.96737	26.714		11.9717	0
6800	Thu Mar 23 10:11:46 2017_x000D_	60.3188	36.5872	0.956744	0.0166983	2	45.9293	13.8364	341.905	5.96737	26.9194		17.9515	23.5649
6801	Thu Mar 23 10:11:46 2017_x000D_	60.9171	36.5772	0.956686	0.0166973	2	46.5642	14.2989	7.65515	0.133608	26.5015		11.9596	0
6802	Thu Mar 23 10:11:46 2017_x000D_	61.3157	36.5706	0.956702	0.0166976	2	46.5642	14.2989	7.65515	0.133608	26.714		8.96226	0
6803	Thu Mar 23 10:11:46 2017_x000D_	61.6144	36.5656	0.956722	0.0166979	2	46.5642	14.2989	7.65515	0.133608	26.8759		8.97125	0
6804	Thu Mar 23 10:11:46 2017_x000D_	61.9134	36.5606	0.956752	0.0166985	2	46.5642	14.2989	7.65515	0.133608	27.0404		17.9185	23.5631
6805	Thu Mar 23 10:11:46 2017_x000D_	62.5106	36.5506	0.956694	0.0166975	2	47.1991	14.7613	8.63681	0.150741	26.6311		8.95026	0
6806	Thu Mar 23 10:11:46 2017_x000D_	62.8089	36.5456	0.956665	0.0166969	2	47.1991	14.7613	8.63681	0.150741	26.7997		14.9271	0
6807	Thu Mar 23 10:11:46 2017_x000D_	63.3064	36.5373	0.956722	0.0166979	2	47.1991	14.7613	8.63681	0.150741	27.0858		8.94426	0
6808	Thu Mar 23 10:11:46 2017_x000D_	63.6045	36.5323	0.956678	0.0166972	2	47.1991	14.7613	8.63681	0.150741	27.2601		14.9121	0
6809	Thu Mar 23 10:11:46 2017_x000D_	64.1015	36.524	0.956751	0.0166985	2	47.1991	14.7613	8.63681	0.150741	27.5555		5.96182	78.9167
6810	Thu Mar 23 10:11:46 2017_x000D_	64.3002	36.5207	0.956729	0.0166981	2	49.5503	15.941	14.8613	0.259378	25.3196		5.95882	0
6811	Thu Mar 23 10:11:46 2017_x000D_	64.4988	36.5174	0.956709	0.0166977	2	49.5503	15.941	14.8613	0.259378	25.4332		11.9176	0
6812	Thu Mar 23 10:11:47 2017_x000D_	64.896	36.5108	0.956722	0.016698	2	49.5503	15.941	14.8613	0.259378	25.6633		5.95582	0
6813	Thu Mar 23 10:11:47 2017_x000D_	65.0945	36.5075	0.956756	0.0166985	2	49.5503	15.941	14.8613	0.259378	25.7799		5.95582	52.6305
6814	Thu Mar 23 10:11:47 2017_x000D_	65.293	36.5042	0.956736	0.0166982	2	51.0373	16.8719	18.4481	0.32198	24.2622		17.8526	0
6815	Thu Mar 23 10:11:47 2017_x000D_	65.888	36.494	-4.97217	-0.0867807	2	51.0373	16.8719	18.4481	0.32198	24.6083		5.93815	0
6816	Thu Mar 23 10:11:47 2017_x000D_	66.0859	36.4901	-16.3549	-0.285447	2	51.0373	16.8719	18.4481	0.32198	24.7252		3.10225	0
6817	Thu Mar 23 10:11:47 2017_x000D_	66.0846	36.3867	-26.5055	-0.462609	2	51.0373	16.8719	18.4481	0.32198	24.6424		0.0108167	55.7686
6818	Thu Mar 23 10:11:47 2017_x000D_	66.0849	36.3865	-34.6017	-0.603913	2	52.7525	17.5887	10.9264	0.190702	23.0458		4.29574	0
6819	Thu Mar 23 10:11:47 2017_x000D_	65.9842	36.2847	-43.1951	-0.753897	2	52.7525	17.5887	10.9264	0.190702	22.9045		0.0284605	0
6820	Thu Mar 23 10:11:47 2017_x000D_	65.9851	36.2844	-63.4076	-1.10667	2	52.7525	17.5887	10.9264	0.190702	22.9048		4.29994	0
6821	Thu Mar 23 10:11:47 2017_x000D_	66.0832	36.1799	-72.2158	-1.2604	2	52.7525	17.5887	10.9264	0.190702	22.8766		3.1027	53.8497
6822	Thu Mar 23 10:11:47 2017_x000D_	66.0854	36.2833	-89.1353	-1.5557	2	54.4776	18.0847	9.32136	0.162688	21.5854		2.97926	0
6823	Thu Mar 23 10:11:47 2017_x000D_	66.1847	36.282	262.646	4.58404	2	54.4776	18.0847	9.32136	0.162688	21.6379		9.75321	0
6824	Thu Mar 23 10:11:47 2017_x000D_	66.0903	36.5931	248.806	4.34249	2	54.4776	18.0847	9.32136	0.162688	21.8498		3.09933	0
6825	Thu Mar 23 10:11:47 2017_x000D_	66.0918	36.6964	242.738	4.23658	2	54.4776	18.0847	9.32136	0.162688	21.9382		19.5187	0
6826	Thu Mar 23 10:11:47 2017_x000D_	65.7029	37.218	236.688	4.13098	2	54.4776	18.0847	9.32136	0.162688	22.1831		15.2493	99.8956
6827	Thu Mar 23 10:11:47 2017_x000D_	65.4118	37.6347	238.963	4.1707	2	57.7186	18.8488	7.92011	0.138232	20.3001		11.0222	0
6828	Thu Mar 23 10:11:47 2017_x000D_	65.2181	37.9469	237.386	4.14317	2	57.7186	18.8488	7.92011	0.138232	20.5178		22.0254	0
6829	Thu Mar 23 10:11:47 2017_x000D_	64.8311	38.5708	245.174	4.27909	2	57.7186	18.8488	7.92011	0.138232	20.9653		13.7152	0
6830	Thu Mar 23 10:11:47 2017_x000D_	64.6391	38.9857	245.174	4.27909	2	57.7186	18.8488	7.92011	0.138232	21.2929		9.72363	66.5682
6831	Thu Mar 23 10:11:47 2017_x000D_	64.5448	39.2958	248.811	4.34257	2	59.8783	19.3581	0	0	20.4765		20.5634	0
6832	Thu Mar 23 10:11:47 2017_x000D_	64.257	39.9179	251.348	4.38685	2	59.8783	19.3581	0	0	21.0209		6.85349	0
6833	Thu Mar 23 10:11:48 2017_x000D_	64.161	40.1252	253.969	4.43259	2	59.8783	19.3581	0	0	21.2041		18.7419	0
6834	Thu Mar 23 10:11:48 2017_x000D_	64.0716	40.7435	256.664	4.47963	2	59.8783	19.3581	0	0	21.7926		9.71502	26.895
6835	Thu Mar 23 10:11:48 2017_x000D_	63.9773	41.0533	259.987	4.53764	2	60.7399	19.6058	0	0	21.6905		9.7265	0
6836	Thu Mar 23 10:11:48 2017_x000D_	63.883	41.3635	256.664	4.47964	2	60.7399	19.6058	0	0	21.9836		22.3848	0
6837	Thu Mar 23 10:11:48 2017_x000D_	63.6962	42.0859	257.35	4.4916	2	60.7399	19.6058	0	0	22.6737		6.1568	0
6838	Thu Mar 23 10:11:48 2017_x000D_	63.6995	42.2911	257.349	4.49159	2	60.7399	19.6058	0	0	22.8775		12.68	0
6839	Thu Mar 23 10:11:48 2017_x000D_	63.6069	42.7035	259.989	4.53766	2	60.7399	19.6058	0	0	23.275		18.7173	39.7036
6840	Thu Mar 23 10:11:48 2017_x000D_	63.5177	43.321	257.348	4.49158	2	62.0373	19.8671	0	0	23.5006		9.71702	0
6841	Thu Mar 23 10:11:48 2017_x000D_	63.4235	43.6309	253.965	4.43253	2	62.0373	19.8671	0	0	23.8042		19.4159	0
6842	Thu Mar 23 10:11:48 2017_x000D_	63.2352	44.2501	253.966	4.43254	2	62.0373	19.8671	0	0	24.4124		13.6856	0
6843	Thu Mar 23 10:11:48 2017_x000D_	63.0436	44.6641	253.966	4.43255	2	62.0373	19.8671	0	0	24.8174		19.4102	101.461
6844	Thu Mar 23 10:11:48 2017_x000D_	62.8553	45.2831	253.967	4.43255	2	64.3169	22.3654	45	0.785398	22.9643		9.21427	0
6845	Thu Mar 23 10:11:48 2017_x000D_	62.8604	45.5902	254.768	4.44653	2	64.3169	22.3654	45	0.785398	23.2704		9.22022	0
6846	Thu Mar 23 10:11:48 2017_x000D_	62.8654	45.8975	253.964	4.43251	2	64.3169	22.3654	45	0.785398	23.5768		20.5163	0
6847	Thu Mar 23 10:11:48 2017_x000D_	62.5781	46.5181	256.666	4.47966	2	64.3169	22.3654	45	0.785398	24.2152		12.6547	73.7379
6848	Thu Mar 23 10:11:48 2017_x000D_	62.4858	46.9297	253.965	4.43253	2	65.9736	24.1811	55.755	0.973109	23.0144		19.3884	0
6849	Thu Mar 23 10:11:48 2017_x000D_	62.2977	47.548	253.965	4.43253	2	65.9736	24.1811	55.755	0.973109	23.6543		9.20232	0
6850	Thu Mar 23 10:11:48 2017_x000D_	62.3029	47.8547	254.767	4.44652	2	65.9736	24.1811	55.755	0.973109	23.9565		22.3201	0
6851	Thu Mar 23 10:11:48 2017_x000D_	62.1166	48.575	253.964	4.43251	2	65.9736	24.1811	55.755	0.973109	24.6969		13.6668	0
6852	Thu Mar 23 10:11:48 2017_x000D_	61.9252	48.9884	253.965	4.43253	2	65.9736	24.1811	55.755	0.973109	25.1355		9.68283	46.066
6853	Thu Mar 23 10:11:48 2017_x000D_	61.8313	49.2972	252.25	4.40259	2	67.0086	25.3154	66.8528	1.1668	24.5343		9.68657	0
6854	Thu Mar 23 10:11:49 2017_x000D_	61.7373	49.6061	253.965	4.43253	2	67.0086	25.3154	66.8528	1.1668	24.8561		19.3628	0
6855	Thu Mar 23 10:11:49 2017_x000D_	61.5495	50.2236	253.965	4.43253	2	67.0086	25.3154	66.8528	1.1668	25.4994		9.18732	0
6856	Thu Mar 23 10:11:49 2017_x000D_	61.5547	50.5298	254.767	4.44652	2	67.0086	25.3154	66.8528	1.1668	25.7975		19.3542	47.0985
6857	Thu Mar 23 10:11:49 2017_x000D_	61.3669	51.147	254.767	4.44653	2	67.8147	26.6626	45	0.785398	25.3192		10.9815	0
6858	Thu Mar 23 10:11:49 2017_x000D_	61.174	51.4581	253.965	4.43253	2	67.8147	26.6626	45	0.785398	25.6694		19.3476	0
6859	Thu Mar 23 10:11:49 2017_x000D_	60.9863	52.0751	253.966	4.43254	2	67.8147	26.6626	45	0.785398	26.3139		12.2388	0
6860	Thu Mar 23 10:11:49 2017_x000D_	60.9933	52.483	253.964	4.43251	2	67.8147	26.6626	45	0.785398	26.7063		13.6466	32.614
6861	Thu Mar 23 10:11:49 2017_x000D_	60.8022	52.8958	253.965	4.43252	2	68.4245	27.5626	46.2894	0.807903	26.4551		12.6124	0
6862	Thu Mar 23 10:11:49 2017_x000D_	60.7101	53.306	256.669	4.47972	2	68.4245	27.5626	46.2894	0.807903	26.8744		6.82269	0
6863	Thu Mar 23 10:11:49 2017_x000D_	60.6146	53.5124	253.965	4.43253	2	68.4245	27.5626	46.2894	0.807903	27.0996		18.6044	0
6864	Thu Mar 23 10:11:49 2017_x000D_	60.5261	54.1262	256.669	4.47972	2	68.4245	27.5626	46.2894	0.807903	27.713		6.82143	27.6124
6865	Thu Mar 23 10:11:49 2017_x000D_	60.4307	54.3326	253.964	4.43252	2	69.0449	28.2425	45	0.785398	27.4754		19.32	0
6866	Thu Mar 23 10:11:49 2017_x000D_	60.2432	54.9487	253.965	4.43252	2	69.0449	28.2425	45	0.785398	28.1192		6.11195	0
6867	Thu Mar 23 10:11:49 2017_x000D_	60.2468	55.1524	253.964	4.43251	2	69.0449	28.2425	45	0.785398	28.3116		16.4315	0
6868	Thu Mar 23 10:11:49 2017_x000D_	60.0576	55.6664	254.768	4.44655	2	69.0449	28.2425	45	0.785398	28.859		3.05748	0
6869	Thu Mar 23 10:11:49 2017_x000D_	60.0594	55.7683	253.964	4.43251	2	69.0449	28.2425	45	0.785398	28.9553		6.8118	74.305
6870	Thu Mar 23 10:11:49 2017_x000D_	59.9639	55.9743	256.671	4.47975	2	70.4704	30.268	65.232	1.13851	27.7705		6.10596	0
6871	Thu Mar 23 10:11:49 2017_x000D_	59.9675	56.1778	256.67	4.47974	2	70.4704	30.268	65.232	1.13851	27.9576		9.65151	0
6872	Thu Mar 23 10:11:49 2017_x000D_	59.8739	56.4856	254.768	4.44654	2	70.4704	30.268	65.232	1.13851	28.2781		6.8118	0
6873	Thu Mar 23 10:11:49 2017_x000D_	59.7784	56.6916	257.359	4.49176	2	70.4704	30.268	65.232	1.13851	28.5048		19.2904	88.6283
6874	Thu Mar 23 10:11:49 2017_x000D_	59.591	57.3067	268.23	4.6815	2	72.0907	32.7383	46.0906	0.804433	27.5654		6.74736	0
6875	Thu Mar 23 10:11:49 2017_x000D_	59.6933	57.507	-83.4142	-1.45585	2	72.0907	32.7383	46.0906	0.804433	27.6981		4.28503	0
6876	Thu Mar 23 10:11:50 2017_x000D_	59.5955	57.6111	-69.1691	-1.20723	2	72.0907	32.7383	46.0906	0.804433	27.835		6.75401	0
6877	Thu Mar 23 10:11:50 2017_x000D_	59.6977	57.8117	-59.0197	-1.03009	2	72.0907	32.7383	46.0906	0.804433	27.9689		8.45796	87.4632
6878	Thu Mar 23 10:11:50 2017_x000D_	59.8986	58.0095	-46.4363	-0.810467	2	73.938	34.9938	45	0.785398	26.9597		0	0
6879	Thu Mar 23 10:11:50 2017_x000D_	59.8986	58.0095	-46.4363	-0.810467	2	73.938	34.9938	45	0.785398	26.9597		6.76203	0
6880	Thu Mar 23 10:11:50 2017_x000D_	60.0008	58.2104	-32.1608	-0.561312	2	73.938	34.9938	45	0.785398	27.0787		6.6471	0
6881	Thu Mar 23 10:11:50 2017_x000D_	60.2003	58.3068	-21.8555	-0.381451	2	73.938	34.9938	45	0.785398	27.0596		9.38583	0
6882	Thu Mar 23 10:11:50 2017_x000D_	60.4988	58.4005	-12.8174	-0.223705	2	73.938	34.9938	45	0.785398	26.9905		6.64589	46.9612
6883	Thu Mar 23 10:11:50 2017_x000D_	60.6984	58.4966	-10.0114	-0.174732	2	74.7417	36.3371	46.2894	0.807903	26.2347		23.8937	0
6884	Thu Mar 23 10:11:50 2017_x000D_	61.4909	58.5759	-7.15338	-0.12485	2	74.7417	36.3371	46.2894	0.807903	25.8872		12.2041	0
6885	Thu Mar 23 10:11:50 2017_x000D_	61.8876	58.666	-10.0127	-0.174754	2	74.7417	36.3371	46.2894	0.807903	25.7645		23.8537	0
6886	Thu Mar 23 10:11:50 2017_x000D_	62.6788	58.7449	-12.8225	-0.223795	2	74.7417	36.3371	46.2894	0.807903	25.4484		12.1865	36.7199
6887	Thu Mar 23 10:11:50 2017_x000D_	63.0749	58.835	-15.5651	-0.271662	2	75.5669	37.2411	46.2894	0.807903	24.9469		9.35754	0
6888	Thu Mar 23 10:11:50 2017_x000D_	63.3726	58.9281	-13.5502	-0.236496	2	75.5669	37.2411	46.2894	0.807903	24.8803		21.4909	0
6889	Thu Mar 23 10:11:50 2017_x000D_	64.0653	59.1107	-18.2338	-0.31824	2	75.5669	37.2411	46.2894	0.807903	24.7096		9.33965	0
6890	Thu Mar 23 10:11:50 2017_x000D_	64.3625	59.2034	-21.8818	-0.381909	2	75.5669	37.2411	46.2894	0.807903	24.6552		19.8209	27.5337
6891	Thu Mar 23 10:11:50 2017_x000D_	64.9578	59.49	-24.4647	-0.426989	2	76.1856	37.919	45	0.785398	24.3181		12.1488	0
6892	Thu Mar 23 10:11:50 2017_x000D_	65.3527	59.5797	-26.947	-0.470313	2	76.1856	37.919	45	0.785398	24.2185		9.33285	0
6893	Thu Mar 23 10:11:50 2017_x000D_	65.6496	59.6726	-25.7224	-0.448941	2	76.1856	37.919	45	0.785398	24.1708		21.3186	0
6894	Thu Mar 23 10:11:50 2017_x000D_	66.2454	60.0599	-25.719	-0.448882	2	76.1856	37.919	45	0.785398	24.2699		10.6484	0
6895	Thu Mar 23 10:11:50 2017_x000D_	66.5429	60.2535	-24.4632	-0.426964	2	76.1856	37.919	45	0.785398	24.3272		11.7861	23.3622
6896	Thu Mar 23 10:11:50 2017_x000D_	66.9356	60.242	-24.4697	-0.427077	2	76.8152	38.3773	46.1713	0.805841	23.9932		21.2827	0
6897	Thu Mar 23 10:11:51 2017_x000D_	67.5303	60.6288	-24.4658	-0.427008	2	76.8152	38.3773	46.1713	0.805841	24.111		6.58142	0
6898	Thu Mar 23 10:11:51 2017_x000D_	67.7279	60.7241	-21.876	-0.381809	2	76.8152	38.3773	46.1713	0.805841	24.1238		15.8197	0
6899	Thu Mar 23 10:11:51 2017_x000D_	68.2208	60.9115	-20.8114	-0.363227	2	76.8152	38.3773	46.1713	0.805841	24.1175		10.6277	86.3523
6900	Thu Mar 23 10:11:51 2017_x000D_	68.5178	61.1046	-21.8738	-0.38177	2	77.1068	41.2409	45	0.785398	21.6411		18.5549	0
6901	Thu Mar 23 10:11:51 2017_x000D_	69.1082	61.2889	-21.8756	-0.381802	2	77.1068	41.2409	45	0.785398	21.5847		10.6026	0
6902	Thu Mar 23 10:11:51 2017_x000D_	69.4044	61.4817	-20.8073	-0.363156	2	77.1068	41.2409	45	0.785398	21.6568		18.5322	0
6903	Thu Mar 23 10:11:51 2017_x000D_	69.9941	61.6657	-20.8086	-0.363179	2	77.1068	41.2409	45	0.785398	21.6278		10.6035	85.688
6904	Thu Mar 23 10:11:51 2017_x000D_	70.2904	61.8584	-21.8724	-0.381746	2	77.1811	44.0962	79.4957	1.38746	19.052		12.0687	0
6905	Thu Mar 23 10:11:51 2017_x000D_	70.6827	61.9475	-19.178	-0.334719	2	77.1811	44.0962	79.4957	1.38746	18.9973		19.6437	0
6906	Thu Mar 23 10:11:51 2017_x000D_	71.2726	62.2317	-21.8731	-0.381758	2	77.1811	44.0962	79.4957	1.38746	19.0737		9.24283	0
6907	Thu Mar 23 10:11:51 2017_x000D_	71.5667	62.3235	-18.2083	-0.317795	2	77.1811	44.0962	79.4957	1.38746	19.0724		9.24104	52.6349
6908	Thu Mar 23 10:11:51 2017_x000D_	71.8608	62.4151	-21.875	-0.38179	2	77.0933	45.8485	86.3855	1.50771	17.3733		21.2528	0
6909	Thu Mar 23 10:11:51 2017_x000D_	72.5459	62.5954	-20.81	-0.363203	2	77.0933	45.8485	86.3855	1.50771	17.3533		10.5651	0
6910	Thu Mar 23 10:11:51 2017_x000D_	72.841	62.7876	-21.8756	-0.381801	2	77.0933	45.8485	86.3855	1.50771	17.4647		21.2215	0
6911	Thu Mar 23 10:11:51 2017_x000D_	73.5251	62.9676	-20.81	-0.363204	2	77.0933	45.8485	86.3855	1.50771	17.487		10.5543	0
6912	Thu Mar 23 10:11:51 2017_x000D_	73.8199	63.1596	-21.8764	-0.381815	2	77.0933	45.8485	86.3855	1.50771	17.6179		10.5335	70.2333
6913	Thu Mar 23 10:11:51 2017_x000D_	74.114	63.3514	-20.8045	-0.363108	2	77.8513	48.0635	82.7496	1.44425	15.7381		18.4137	0
6914	Thu Mar 23 10:11:51 2017_x000D_	74.7	63.534	-20.8058	-0.363131	2	77.8513	48.0635	82.7496	1.44425	15.7882		5.83478	0
6915	Thu Mar 23 10:11:51 2017_x000D_	74.8944	63.528	-20.8086	-0.363178	2	77.8513	48.0635	82.7496	1.44425	15.7447		17.013	0
6916	Thu Mar 23 10:11:51 2017_x000D_	75.3841	63.814	-19.1701	-0.334581	2	77.8513	48.0635	82.7496	1.44425	15.9426		9.18127	101.436
6917	Thu Mar 23 10:11:51 2017_x000D_	75.6763	63.905	-20.8059	-0.363131	2	78.5538	51.3709	82.7496	1.44425	12.8602		11.9844	0
6918	Thu Mar 23 10:11:52 2017_x000D_	76.0659	63.9933	-18.2017	-0.317679	2	78.5538	51.3709	82.7496	1.44425	12.8652		6.49692	0
6919	Thu Mar 23 10:11:52 2017_x000D_	76.261	64.0873	-20.8073	-0.363156	2	78.5538	51.3709	82.7496	1.44425	12.9214		13.0019	0
6920	Thu Mar 23 10:11:52 2017_x000D_	76.6514	64.2755	-20.806	-0.363133	2	78.5538	51.3709	82.7496	1.44425	13.0441		2.91739	39.8129
6921	Thu Mar 23 10:11:52 2017_x000D_	76.7486	64.2725	-21.8786	-0.381854	2	78.7046	52.6894	82.7496	1.44425	11.7471		6.49022	0
6922	Thu Mar 23 10:11:52 2017_x000D_	76.9435	64.3664	-24.4843	-0.427331	2	78.7046	52.6894	82.7496	1.44425	11.8091		9.17751	0
6923	Thu Mar 23 10:11:52 2017_x000D_	77.2356	64.4573	-28.328	-0.494417	2	78.7046	52.6894	82.7496	1.44425	11.8592		12.9724	0
6924	Thu Mar 23 10:11:52 2017_x000D_	77.6252	64.6449	-33.1207	-0.578066	2	78.7046	52.6894	82.7496	1.44425	12.0041		4.13659	0
6925	Thu Mar 23 10:11:52 2017_x000D_	77.5274	64.5477	-36.9499	-0.644897	2	78.7046	52.6894	82.7496	1.44425	11.9166		8.27317	19.7019
6926	Thu Mar 23 10:11:52 2017_x000D_	77.332	64.3531	-52.4462	-0.915359	2	78.6716	53.3453	82.7496	1.44425	11.089		3.00607	0
6927	Thu Mar 23 10:11:52 2017_x000D_	77.3313	64.2529	-58.465	-1.02041	2	78.6716	53.3453	82.7496	1.44425	10.9896		0.018	0
6928	Thu Mar 23 10:11:52 2017_x000D_	77.3319	64.2529	-70.5416	-1.23118	2	78.6716	53.3453	82.7496	1.44425	10.9896		4.23032	0
6929	Thu Mar 23 10:11:52 2017_x000D_	77.4281	64.1498	-78.8972	-1.37702	2	78.6716	53.3453	82.7496	1.44425	10.8758		0.00848528	65.835
6930	Thu Mar 23 10:11:52 2017_x000D_	77.4283	64.15	-84.1051	-1.46791	2	78.7784	55.5372	81.0738	1.41501	8.71798		3.02733	0
6931	Thu Mar 23 10:11:52 2017_x000D_	77.4298	64.2509	259.705	4.53271	2	78.7784	55.5372	81.0738	1.41501	8.81744		6.01536	0
6932	Thu Mar 23 10:11:52 2017_x000D_	77.432	64.4514	254.518	4.44217	2	78.7784	55.5372	81.0738	1.41501	9.01531		6.74582	0
6933	Thu Mar 23 10:11:52 2017_x000D_	77.3372	64.6553	245.016	4.27634	2	78.7784	55.5372	81.0738	1.41501	9.23129		6.73095	45.9401
6934	Thu Mar 23 10:11:52 2017_x000D_	77.2425	64.8587	242.613	4.2344	2	78.7014	57.0666	81.0738	1.41501	7.9275		6.73222	0
6935	Thu Mar 23 10:11:52 2017_x000D_	77.1477	65.0621	240.318	4.19434	2	78.7014	57.0666	81.0738	1.41501	8.14506		17.5234	0
6936	Thu Mar 23 10:11:52 2017_x000D_	76.8624	65.5718	241.25	4.21061	2	78.7014	57.0666	81.0738	1.41501	8.70174		10.8238	0
6937	Thu Mar 23 10:11:52 2017_x000D_	76.6719	65.8782	242.614	4.23441	2	78.7014	57.0666	81.0738	1.41501	9.0423		21.6501	46.5195
6938	Thu Mar 23 10:11:52 2017_x000D_	76.2909	66.4911	242.614	4.23441	2	78.4078	58.5892	81.0738	1.41501	8.18054		6.00336	0
6939	Thu Mar 23 10:11:52 2017_x000D_	76.2931	66.6912	242.613	4.2344	2	78.4078	58.5892	81.0738	1.41501	8.37343		13.4498	0
6940	Thu Mar 23 10:11:53 2017_x000D_	76.1038	67.0976	242.613	4.2344	2	78.4078	58.5892	81.0738	1.41501	8.81483		14.9873	0
6941	Thu Mar 23 10:11:53 2017_x000D_	75.8175	67.507	245.017	4.27636	2	78.4078	58.5892	81.0738	1.41501	9.28638		10.8196	0
6942	Thu Mar 23 10:11:53 2017_x000D_	75.6271	67.8133	246.194	4.29689	2	78.4078	58.5892	81.0738	1.41501	9.63412		19.0325	6.56031
6943	Thu Mar 23 10:11:53 2017_x000D_	75.44	68.4195	246.193	4.29688	2	78.3968	58.8076	81.0738	1.41501	10.0564		10.8222	0
6944	Thu Mar 23 10:11:53 2017_x000D_	75.2496	68.7259	245.017	4.27636	2	78.3968	58.8076	81.0738	1.41501	10.4056		6.72551	0
6945	Thu Mar 23 10:11:53 2017_x000D_	75.1549	68.9291	242.613	4.2344	2	78.3968	58.8076	81.0738	1.41501	10.628		20.1619	0
6946	Thu Mar 23 10:11:53 2017_x000D_	74.8711	69.5383	245.017	4.27636	2	78.3968	58.8076	81.0738	1.41501	11.2951		12.4001	0
6947	Thu Mar 23 10:11:53 2017_x000D_	74.7788	69.9412	242.613	4.23439	2	78.3968	58.8076	81.0738	1.41501	11.7067		8.44869	0
6948	Thu Mar 23 10:11:53 2017_x000D_	74.5872	70.1476	242.613	4.23439	2	78.3968	58.8076	81.0738	1.41501	11.9628		20.1524	0
6949	Thu Mar 23 10:11:53 2017_x000D_	74.3035	70.7565	245.017	4.27636	2	78.3968	58.8076	81.0738	1.41501	12.6306		13.4376	0
6950	Thu Mar 23 10:11:53 2017_x000D_	74.1143	71.1625	245.018	4.27636	2	78.3968	58.8076	81.0738	1.41501	13.0761		20.1551	45.6739
6951	Thu Mar 23 10:11:53 2017_x000D_	73.8306	71.7715	242.613	4.23439	2	79.4249	59.9305	58.381	1.01894	13.096		10.8104	0
6952	Thu Mar 23 10:11:53 2017_x000D_	73.6403	72.0775	243.865	4.25625	2	79.4249	59.9305	58.381	1.01894	13.454		20.147	0
6953	Thu Mar 23 10:11:53 2017_x000D_	73.3566	72.6862	246.195	4.29691	2	79.4249	59.9305	58.381	1.01894	14.1256		9.50544	0
6954	Thu Mar 23 10:11:53 2017_x000D_	73.2633	72.989	242.612	4.23438	2	79.4249	59.9305	58.381	1.01894	14.4392		21.6234	36.5264
6955	Thu Mar 23 10:11:53 2017_x000D_	72.8827	73.6011	242.613	4.23439	2	80.2471	60.8285	57.3179	1.00039	14.7436		13.4269	0
6956	Thu Mar 23 10:11:53 2017_x000D_	72.6937	74.0068	242.612	4.23439	2	80.2471	60.8285	57.3179	1.00039	15.1895		6.71609	0
6957	Thu Mar 23 10:11:53 2017_x000D_	72.5991	74.2097	240.316	4.1943	2	80.2471	60.8285	57.3179	1.00039	15.4126		20.1323	0
6958	Thu Mar 23 10:11:53 2017_x000D_	72.3157	74.818	242.612	4.23438	2	80.2471	60.8285	57.3179	1.00039	16.0815		8.44665	0
6959	Thu Mar 23 10:11:53 2017_x000D_	72.1242	75.0244	242.613	4.23439	2	80.2471	60.8285	57.3179	1.00039	16.3556		18.9833	32.3313
6960	Thu Mar 23 10:11:53 2017_x000D_	71.9378	75.6291	242.612	4.23438	2	80.8525	61.7201	81.3632	1.42006	16.5207		8.44665	0
6961	Thu Mar 23 10:11:54 2017_x000D_	71.7463	75.8355	242.612	4.23439	2	80.8525	61.7201	81.3632	1.42006	16.7978		14.9723	0
6962	Thu Mar 23 10:11:54 2017_x000D_	71.4603	76.2445	245.019	4.27639	2	80.8525	61.7201	81.3632	1.42006	17.2966		5.97055	0
6963	Thu Mar 23 10:11:54 2017_x000D_	71.463	76.4435	245.019	4.27638	2	80.8525	61.7201	81.3632	1.42006	17.4626		8.44869	72.2274
6964	Thu Mar 23 10:11:54 2017_x000D_	71.2714	76.6499	245.019	4.27639	2	80.9476	64.1258	81.3632	1.42006	15.8266		5.97055	0
6965	Thu Mar 23 10:11:54 2017_x000D_	71.2741	76.8489	245.019	4.27638	2	80.9476	64.1258	81.3632	1.42006	15.9829		10.8037	0
6966	Thu Mar 23 10:11:54 2017_x000D_	71.0839	77.1547	246.197	4.29695	2	80.9476	64.1258	81.3632	1.42006	16.3415		2.98825	0
6967	Thu Mar 23 10:11:54 2017_x000D_	71.0852	77.2543	245.019	4.27638	2	80.9476	64.1258	81.3632	1.42006	16.4202		9.47699	52.6584
6968	Thu Mar 23 10:11:54 2017_x000D_	70.9922	77.5562	248.624	4.33931	2	81.0757	65.8764	81.0738	1.41501	15.4303		6.70811	0
6969	Thu Mar 23 10:11:54 2017_x000D_	70.8978	77.7589	246.196	4.29694	2	81.0757	65.8764	81.0738	1.41501	15.6456		13.4269	0
6970	Thu Mar 23 10:11:54 2017_x000D_	70.7088	78.1646	238.886	4.16935	2	81.0757	65.8764	81.0738	1.41501	16.0771		6.70539	0
6971	Thu Mar 23 10:11:54 2017_x000D_	70.6144	78.3672	236.647	4.13027	2	81.0757	65.8764	81.0738	1.41501	16.2929		3.00007	0
6972	Thu Mar 23 10:11:54 2017_x000D_	70.6151	78.4672	219.189	3.82558	2	81.0757	65.8764	81.0738	1.41501	16.3693		2.90001	39.6734
6973	Thu Mar 23 10:11:54 2017_x000D_	70.7117	78.4636	210.2	3.66868	2	81.2258	67.1903	81.0738	1.41501	15.4154		2.90036	0
6974	Thu Mar 23 10:11:54 2017_x000D_	70.8083	78.4597	199.162	3.47603	2	81.2258	67.1903	81.0738	1.41501	15.3468		2.90324	0
6975	Thu Mar 23 10:11:54 2017_x000D_	70.905	78.4559	193.198	3.37194	2	81.2258	67.1903	81.0738	1.41501	15.2785		4.22116	0
6976	Thu Mar 23 10:11:54 2017_x000D_	70.8085	78.5583	174.257	3.04137	2	81.2258	67.1903	81.0738	1.41501	15.4192		0.0152971	79.3169
6977	Thu Mar 23 10:11:54 2017_x000D_	70.8086	78.5578	162.36	2.83372	2	81.526	69.8171	71.4877	1.2477	13.8298		6.48694	0
6978	Thu Mar 23 10:11:54 2017_x000D_	70.6132	78.4652	147.467	2.57378	2	81.526	69.8171	71.4877	1.2477	13.924		0.0127279	0
6979	Thu Mar 23 10:11:54 2017_x000D_	70.6135	78.4649	139.741	2.43894	2	81.526	69.8171	71.4877	1.2477	13.9236		8.2334	0
6980	Thu Mar 23 10:11:54 2017_x000D_	70.4172	78.2731	124.291	2.16929	2	81.526	69.8171	71.4877	1.2477	13.961		4.11788	52.5892
6981	Thu Mar 23 10:11:54 2017_x000D_	70.3188	78.1774	120.628	2.10535	2	81.6539	71.5654	75.1387	1.31142	13.1226		6.57159	0
6982	Thu Mar 23 10:11:55 2017_x000D_	70.2192	77.9823	118.298	2.06469	2	81.6539	71.5654	75.1387	1.31142	13.1122		29.0294	0
6983	Thu Mar 23 10:11:55 2017_x000D_	69.8181	77.1017	119.601	2.08743	2	81.6539	71.5654	75.1387	1.31142	13.0666		14.6493	0
6984	Thu Mar 23 10:11:55 2017_x000D_	69.5207	76.7144	122	2.12929	2	81.6539	71.5654	75.1387	1.31142	13.1805		25.2349	26.1575
6985	Thu Mar 23 10:11:55 2017_x000D_	69.0242	76.0354	125.835	2.19623	2	81.6098	72.4362	75.1387	1.31142	13.0901		13.2051	0
6986	Thu Mar 23 10:11:55 2017_x000D_	68.8234	75.6437	130.154	2.27162	2	81.6098	72.4362	75.1387	1.31142	13.1826		10.5959	0
6987	Thu Mar 23 10:11:55 2017_x000D_	68.6244	75.3519	131.898	2.30206	2	81.6098	72.4362	75.1387	1.31142	13.3087		24.8326	0
6988	Thu Mar 23 10:11:55 2017_x000D_	68.0308	74.775	139.698	2.43818	2	81.6098	72.4362	75.1387	1.31142	13.7789		8.28243	0
6989	Thu Mar 23 10:11:55 2017_x000D_	67.8329	74.5825	139.697	2.43817	2	81.6098	72.4362	75.1387	1.31142	13.9431		20.7231	85.0839
6990	Thu Mar 23 10:11:55 2017_x000D_	67.3376	74.101	143.574	2.50583	2	81.6824	75.2714	75.1387	1.31142	14.3925		9.23137	0
6991	Thu Mar 23 10:11:55 2017_x000D_	67.0431	74.0118	147.397	2.57256	2	81.6824	75.2714	75.1387	1.31142	14.6934		8.2973	0
6992	Thu Mar 23 10:11:55 2017_x000D_	66.8448	73.819	147.395	2.57252	2	81.6824	75.2714	75.1387	1.31142	14.9085		21.0871	0
6993	Thu Mar 23 10:11:55 2017_x000D_	66.2527	73.4402	147.395	2.57252	2	81.6824	75.2714	75.1387	1.31142	15.538		10.6401	39.2033
6994	Thu Mar 23 10:11:55 2017_x000D_	66.0527	73.1473	149.715	2.61301	2	81.6162	76.5765	75.1387	1.31142	15.9368		18.4947	0
6995	Thu Mar 23 10:11:55 2017_x000D_	65.4628	72.9682	149.72	2.61311	2	81.6162	76.5765	75.1387	1.31142	16.5515		8.31852	0
6996	Thu Mar 23 10:11:55 2017_x000D_	65.264	72.7749	149.717	2.61306	2	81.6162	76.5765	75.1387	1.31142	16.7883		21.1437	0
6997	Thu Mar 23 10:11:55 2017_x000D_	64.6703	72.3951	149.716	2.61304	2	81.6162	76.5765	75.1387	1.31142	17.4542		8.32706	44.1598
6998	Thu Mar 23 10:11:55 2017_x000D_	64.4712	72.2017	149.714	2.613	2	80.9016	77.8634	88.0787	1.53726	17.3785		12.0904	0
6999	Thu Mar 23 10:11:55 2017_x000D_	64.0776	72.1151	147.397	2.57256	2	80.9016	77.8634	88.0787	1.53726	17.7789		6.55158	0
7000	Thu Mar 23 10:11:55 2017_x000D_	63.8801	72.0219	149.719	2.61309	2	80.9016	77.8634	88.0787	1.53726	17.996		18.833	0
7001	Thu Mar 23 10:11:55 2017_x000D_	63.3834	71.638	148.201	2.5866	2	80.9016	77.8634	88.0787	1.53726	18.5915		10.6039	0
7002	Thu Mar 23 10:11:55 2017_x000D_	63.0856	71.4476	149.716	2.61303	2	80.9016	77.8634	88.0787	1.53726	18.936		21.2136	71.0527
7003	Thu Mar 23 10:11:55 2017_x000D_	62.4899	71.0666	149.715	2.61301	2	78.8904	79.1142	118.381	2.06614	18.2686		6.57826	0
7004	Thu Mar 23 10:11:56 2017_x000D_	62.2917	70.9728	147.397	2.57256	2	78.8904	79.1142	118.381	2.06614	18.4878		18.878	0
7005	Thu Mar 23 10:11:56 2017_x000D_	61.7938	70.588	145.83	2.54521	2	78.8904	79.1142	118.381	2.06614	19.1047		9.30611	0
7006	Thu Mar 23 10:11:56 2017_x000D_	61.497	70.4978	149.715	2.61302	2	78.8904	79.1142	118.381	2.06614	19.4106		6.58896	52.9001
7007	Thu Mar 23 10:11:56 2017_x000D_	61.2985	70.4038	147.399	2.5726	2	77.3335	79.9421	180	3.14159	18.6574		18.9061	0
7008	Thu Mar 23 10:11:56 2017_x000D_	60.7998	70.0185	145.833	2.54527	2	77.3335	79.9421	180	3.14159	19.2832		8.37803	0
7009	Thu Mar 23 10:11:56 2017_x000D_	60.5994	69.824	145.831	2.54524	2	77.3335	79.9421	180	3.14159	19.5552		19.782	0
7010	Thu Mar 23 10:11:56 2017_x000D_	60.0032	69.5423	148.201	2.5866	2	77.3335	79.9421	180	3.14159	20.2113		4.20494	103.885
7011	Thu Mar 23 10:11:56 2017_x000D_	59.9026	69.4447	147.397	2.57256	2	73.8848	79.6294	180	3.14159	17.2983		14.7852	0
7012	Thu Mar 23 10:11:56 2017_x000D_	59.5031	69.1561	149.709	2.61292	2	73.8848	79.6294	180	3.14159	17.7911		6.60908	0
7013	Thu Mar 23 10:11:56 2017_x000D_	59.304	69.0618	147.397	2.57256	2	73.8848	79.6294	180	3.14159	18.0076		6.6859	0
7014	Thu Mar 23 10:11:56 2017_x000D_	59.2019	68.8637	145.831	2.54523	2	73.8848	79.6294	180	3.14159	18.2068		6.61037	0
7015	Thu Mar 23 10:11:56 2017_x000D_	59.0028	68.7693	143.598	2.50627	2	73.8848	79.6294	180	3.14159	18.4232		6.60523	45.4372
7016	Thu Mar 23 10:11:56 2017_x000D_	58.8037	68.6753	145.834	2.54528	2	72.3708	79.5877	180	3.14159	17.4111		6.60795	0
7017	Thu Mar 23 10:11:56 2017_x000D_	58.6045	68.5813	148.198	2.58655	2	72.3708	79.5877	180	3.14159	17.6253		16.8157	0
7018	Thu Mar 23 10:11:56 2017_x000D_	58.2019	68.1913	155.932	2.72153	2	72.3708	79.5877	180	3.14159	18.1834		2.96886	0
7019	Thu Mar 23 10:11:56 2017_x000D_	58.103	68.1948	162.144	2.82994	2	72.3708	79.5877	180	3.14159	18.2584		9.34143	45.7738
7020	Thu Mar 23 10:11:56 2017_x000D_	57.805	68.1045	176.338	3.07769	2	70.8672	79.3284	160.841	2.80721	17.222		5.92262	0
7021	Thu Mar 23 10:11:56 2017_x000D_	57.6077	68.1114	187.443	3.2715	2	70.8672	79.3284	160.841	2.80721	17.3677		5.91352	0
7022	Thu Mar 23 10:11:56 2017_x000D_	57.4107	68.1182	199.684	3.48515	2	70.8672	79.3284	160.841	2.80721	17.5142		2.95966	0
7023	Thu Mar 23 10:11:56 2017_x000D_	57.3121	68.1215	206.156	3.59809	2	70.8672	79.3284	160.841	2.80721	17.5879		4.26266	111.459
7024	Thu Mar 23 10:11:56 2017_x000D_	57.2155	68.2257	215.088	3.75399	2	67.1669	79.6621	180	3.14159	15.1599		12.2809	0
7025	Thu Mar 23 10:11:57 2017_x000D_	56.8223	68.3396	225.113	3.92897	2	67.1669	79.6621	180	3.14159	15.3365		6.781	0
7026	Thu Mar 23 10:11:57 2017_x000D_	56.7273	68.5447	227.061	3.96297	2	67.1669	79.6621	180	3.14159	15.2506		25.6316	0
7027	Thu Mar 23 10:11:57 2017_x000D_	56.1453	69.1702	227.061	3.96297	2	67.1669	79.6621	180	3.14159	15.217		10.8503	0
7028	Thu Mar 23 10:11:57 2017_x000D_	55.8522	69.3821	225.113	3.92897	2	67.1669	79.6621	180	3.14159	15.2873		10.9281	84.5726
7029	Thu Mar 23 10:11:57 2017_x000D_	55.6601	69.6916	223.03	3.8926	2	64.3633	79.367	180	3.14159	13.0138		23.5636	0
7030	Thu Mar 23 10:11:57 2017_x000D_	55.0757	70.2164	217.389	3.79416	2	64.3633	79.367	180	3.14159	13.0381		17.5421	0
7031	Thu Mar 23 10:11:57 2017_x000D_	54.5861	70.5361	208.775	3.64382	2	64.3633	79.367	180	3.14159	13.1749		10.8586	0
7032	Thu Mar 23 10:11:57 2017_x000D_	54.2928	70.7482	207.558	3.62257	2	64.3633	79.367	180	3.14159	13.2551		9.46243	45.4943
7033	Thu Mar 23 10:11:57 2017_x000D_	53.9976	70.8593	206.173	3.5984	2	62.8474	79.3252	180	3.14159	12.2471		10.8611	0
7034	Thu Mar 23 10:11:57 2017_x000D_	53.7042	71.0714	205.044	3.5787	2	62.8474	79.3252	180	3.14159	12.3176		22.842	0
7035	Thu Mar 23 10:11:57 2017_x000D_	53.0165	71.3982	208.775	3.64382	2	62.8474	79.3252	180	3.14159	12.6287		10.8677	0
7036	Thu Mar 23 10:11:57 2017_x000D_	52.7229	71.6104	207.559	3.62258	2	62.8474	79.3252	180	3.14159	12.7289		21.7944	19.4984
7037	Thu Mar 23 10:11:57 2017_x000D_	52.0325	71.8365	208.774	3.64379	2	62.1977	79.3073	180	3.14159	12.6152		8.55657	0
7038	Thu Mar 23 10:11:57 2017_x000D_	51.8382	72.0453	208.775	3.64382	2	62.1977	79.3073	180	3.14159	12.6513		17.5603	0
7039	Thu Mar 23 10:11:57 2017_x000D_	51.3482	72.3655	212.663	3.71166	2	62.1977	79.3073	180	3.14159	12.8802		9.49193	0
7040	Thu Mar 23 10:11:57 2017_x000D_	51.0521	72.477	208.775	3.64382	2	62.1977	79.3073	180	3.14159	13.072		6.72671	13.0009
7041	Thu Mar 23 10:11:57 2017_x000D_	50.8556	72.585	211.257	3.68713	2	61.7645	79.2954	180	3.14159	12.8076		19.3433	0
7042	Thu Mar 23 10:11:57 2017_x000D_	50.3675	73.0063	212.663	3.71166	2	61.7645	79.2954	180	3.14159	13.0171		9.48526	0
7043	Thu Mar 23 10:11:57 2017_x000D_	50.0716	73.1177	216.678	3.78174	2	61.7645	79.2954	180	3.14159	13.2245		10.8869	0
7044	Thu Mar 23 10:11:57 2017_x000D_	49.7775	73.3303	215.087	3.75397	2	61.7645	79.2954	180	3.14159	13.3892		21.7671	0
7045	Thu Mar 23 10:11:57 2017_x000D_	49.1895	73.7554	215.087	3.75397	2	61.7645	79.2954	180	3.14159	13.7413		6.73341	19.5014
7046	Thu Mar 23 10:11:57 2017_x000D_	48.9928	73.8635	217.38	3.79401	2	61.1147	79.2775	180	3.14159	13.276		21.778	0
7047	Thu Mar 23 10:11:58 2017_x000D_	48.4045	74.2888	217.38	3.794	2	61.1147	79.2775	180	3.14159	13.6542		8.56929	0
7048	Thu Mar 23 10:11:58 2017_x000D_	48.2099	74.4979	217.381	3.79401	2	61.1147	79.2775	180	3.14159	13.7615		20.2215	0
7049	Thu Mar 23 10:11:58 2017_x000D_	47.6191	74.8224	215.086	3.75397	2	61.1147	79.2775	180	3.14159	14.2119		8.57353	20.5334
7050	Thu Mar 23 10:11:58 2017_x000D_	47.4244	75.0316	215.087	3.75398	2	60.9298	78.6185	199.587	3.48344	13.9736		8.57134	0
7051	Thu Mar 23 10:11:58 2017_x000D_	47.2297	75.2407	215.088	3.75399	2	60.9298	78.6185	199.587	3.48344	14.1104		21.7971	0
7052	Thu Mar 23 10:11:58 2017_x000D_	46.6409	75.6664	215.088	3.75399	2	60.9298	78.6185	199.587	3.48344	14.5907		6.74682	0
7053	Thu Mar 23 10:11:58 2017_x000D_	46.4438	75.7747	212.666	3.71172	2	60.9298	78.6185	199.587	3.48344	14.7625		6.74682	34.9289
7054	Thu Mar 23 10:11:58 2017_x000D_	46.2467	75.883	215.087	3.75398	2	60.5494	77.5181	245.232	4.28011	14.3959		20.2457	0
7055	Thu Mar 23 10:11:58 2017_x000D_	45.6552	76.2079	212.665	3.7117	2	60.5494	77.5181	245.232	4.28011	14.9517		8.57777	0
7056	Thu Mar 23 10:11:58 2017_x000D_	45.4604	76.4172	212.666	3.71172	2	60.5494	77.5181	245.232	4.28011	15.1291		15.1373	0
7057	Thu Mar 23 10:11:58 2017_x000D_	45.0684	76.7349	215.088	3.75399	2	60.5494	77.5181	245.232	4.28011	15.5008		10.9061	0
7058	Thu Mar 23 10:11:58 2017_x000D_	44.7738	76.9479	216.677	3.78173	2	60.5494	77.5181	245.232	4.28011	15.7859		9.53583	28.9733
7059	Thu Mar 23 10:11:58 2017_x000D_	44.4764	77.0601	212.666	3.71172	2	60.1582	76.6351	238.347	4.15994	15.6876		15.1438	0
7060	Thu Mar 23 10:11:58 2017_x000D_	44.0842	77.3779	215.087	3.75398	2	60.1582	76.6351	238.347	4.15994	16.0912		6.7576	0
7061	Thu Mar 23 10:11:58 2017_x000D_	43.8868	77.4864	212.667	3.71173	2	60.1582	76.6351	238.347	4.15994	16.2937		15.1481	0
7062	Thu Mar 23 10:11:58 2017_x000D_	43.4945	77.8043	215.087	3.75398	2	60.1582	76.6351	238.347	4.15994	16.7047		6.00133	20.5458
7063	Thu Mar 23 10:11:58 2017_x000D_	43.2946	77.8119	215.086	3.75396	2	59.9732	75.9757	238.283	4.15881	16.7794		15.1569	0
7064	Thu Mar 23 10:11:58 2017_x000D_	42.902	78.1299	212.667	3.71173	2	59.9732	75.9757	238.283	4.15881	17.2066		4.28794	0
7065	Thu Mar 23 10:11:58 2017_x000D_	42.8047	78.2346	216.675	3.7817	2	59.9732	75.9757	238.283	4.15881	17.3165		10.9308	0
7066	Thu Mar 23 10:11:58 2017_x000D_	42.5093	78.4479	210.118	3.66724	2	59.9732	75.9757	238.283	4.15881	17.638		0	68.6736
7067	Thu Mar 23 10:11:58 2017_x000D_	42.5093	78.4479	210.118	3.66724	2	58.5402	74.1906	205.853	3.59281	16.5866		20.306	0
7068	Thu Mar 23 10:11:59 2017_x000D_	41.916	78.7737	199.787	3.48694	2	58.5402	74.1906	205.853	3.59281	17.2444		3.01416	0
7069	Thu Mar 23 10:11:59 2017_x000D_	41.8156	78.7775	193.568	3.3784	2	58.5402	74.1906	205.853	3.59281	17.3422		12.4417	0
7070	Thu Mar 23 10:11:59 2017_x000D_	41.4174	78.8934	179.316	3.12966	2	58.5402	74.1906	205.853	3.59281	17.7569		3.01063	0
7071	Thu Mar 23 10:11:59 2017_x000D_	41.3171	78.8967	167.3	2.91994	2	58.5402	74.1906	205.853	3.59281	17.8545		9.48625	75.3299
7072	Thu Mar 23 10:11:59 2017_x000D_	41.014	78.8066	152.78	2.66652	2	56.4347	72.8224	204.264	3.56508	16.5411		6.70053	0
7073	Thu Mar 23 10:11:59 2017_x000D_	40.8113	78.7128	142.592	2.4887	2	56.4347	72.8224	204.264	3.56508	16.6969		12.7282	0
7074	Thu Mar 23 10:11:59 2017_x000D_	40.5034	78.4209	130.628	2.27989	2	56.4347	72.8224	204.264	3.56508	16.8864		4.24419	0
7075	Thu Mar 23 10:11:59 2017_x000D_	40.4007	78.3236	126.713	2.21156	2	56.4347	72.8224	204.264	3.56508	16.9515		6.69823	57.8279
7076	Thu Mar 23 10:11:59 2017_x000D_	40.1979	78.2302	120.505	2.10321	2	54.7412	71.9017	206.037	3.59602	15.8606		22.0012	0
7077	Thu Mar 23 10:11:59 2017_x000D_	39.9795	77.5301	114.249	1.99402	2	54.7412	71.9017	206.037	3.59602	15.7983		13.4917	0
7078	Thu Mar 23 10:11:59 2017_x000D_	39.7684	77.133	114.25	1.99404	2	54.7412	71.9017	206.037	3.59602	15.8604		13.4984	0
7079	Thu Mar 23 10:11:59 2017_x000D_	39.5572	76.7357	114.251	1.99406	2	54.7412	71.9017	206.037	3.59602	15.9349		23.0156	85.416
7080	Thu Mar 23 10:11:59 2017_x000D_	39.2375	76.0383	117.994	2.05939	2	51.941	71.3865	180	3.14159	13.5284		20.2853	0
7081	Thu Mar 23 10:11:59 2017_x000D_	38.92	75.4413	120.494	2.10302	2	51.941	71.3865	180	3.14159	13.6377		13.5252	0
7082	Thu Mar 23 10:11:59 2017_x000D_	38.7084	75.0432	120.493	2.10301	2	51.941	71.3865	180	3.14159	13.7286		6.77347	0
7083	Thu Mar 23 10:11:59 2017_x000D_	38.6023	74.8439	122.879	2.14465	2	51.941	71.3865	180	3.14159	13.7795		10.8918	0
7084	Thu Mar 23 10:11:59 2017_x000D_	38.3932	74.5471	124.363	2.17055	2	51.941	71.3865	180	3.14159	13.9116		19.1882	85.4525
7085	Thu Mar 23 10:11:59 2017_x000D_	38.176	73.9455	124.358	2.17045	2	49.1396	70.8711	180	3.14159	11.3865		8.54351	0
7086	Thu Mar 23 10:11:59 2017_x000D_	37.9693	73.7496	124.36	2.17049	2	49.1396	70.8711	180	3.14159	11.5352		17.6612	0
7087	Thu Mar 23 10:11:59 2017_x000D_	37.6536	73.2527	128.346	2.24005	2	49.1396	70.8711	180	3.14159	11.7303		8.55199	0
7088	Thu Mar 23 10:11:59 2017_x000D_	37.4467	73.0566	128.347	2.24008	2	49.1396	70.8711	180	3.14159	11.8954		17.6828	26.7549
7089	Thu Mar 23 10:12:00 2017_x000D_	37.1306	72.5591	132.415	2.31108	2	48.2814	70.6285	184.364	3.21776	11.3167		12.8405	0
7090	Thu Mar 23 10:12:00 2017_x000D_	36.8201	72.2645	128.347	2.24008	2	48.2814	70.6285	184.364	3.21776	11.5775		17.1337	0
7091	Thu Mar 23 10:12:00 2017_x000D_	36.4056	71.8716	128.35	2.24013	2	48.2814	70.6285	184.364	3.21776	11.9407		13.5992	0
7092	Thu Mar 23 10:12:00 2017_x000D_	36.1927	71.4714	128.347	2.24008	2	48.2814	70.6285	184.364	3.21776	12.1181		8.57537	6.51857
7093	Thu Mar 23 10:12:00 2017_x000D_	35.9852	71.2748	128.349	2.2401	2	48.0642	70.6224	185.584	3.23906	12.0966		19.4436	0
7094	Thu Mar 23 10:12:00 2017_x000D_	35.5673	70.7794	130.147	2.2715	2	48.0642	70.6224	185.584	3.23906	12.4979		10.97	0
7095	Thu Mar 23 10:12:00 2017_x000D_	35.3568	70.4804	128.348	2.2401	2	48.0642	70.6224	185.584	3.23906	12.7082		15.2145	0
7096	Thu Mar 23 10:12:00 2017_x000D_	35.0421	70.0827	130.581	2.27908	2	48.0642	70.6224	185.584	3.23906	13.0333		8.59658	0
7097	Thu Mar 23 10:12:00 2017_x000D_	34.8341	69.8856	130.583	2.2791	2	48.0642	70.6224	185.584	3.23906	13.2506		6.81495	9.15458
7098	Thu Mar 23 10:12:00 2017_x000D_	34.7275	69.685	128.348	2.2401	2	47.8573	70.3981	182.67	3.18819	13.1492		17.2057	0
7099	Thu Mar 23 10:12:00 2017_x000D_	34.3114	69.2903	128.351	2.24015	2	47.8573	70.3981	182.67	3.18819	13.5911		8.60712	0
7100	Thu Mar 23 10:12:00 2017_x000D_	34.1032	69.0929	128.353	2.24018	2	47.8573	70.3981	182.67	3.18819	13.8159		11.0041	0
7101	Thu Mar 23 10:12:00 2017_x000D_	33.892	68.793	126.696	2.21126	2	47.8573	70.3981	182.67	3.18819	14.0572		13.6518	23.7928
7102	Thu Mar 23 10:12:00 2017_x000D_	33.678	68.3914	130.144	2.27144	2	47.3922	71.0405	135	2.35619	13.9677		8.62811	0
7103	Thu Mar 23 10:12:00 2017_x000D_	33.4695	68.1933	126.695	2.21125	2	47.3922	71.0405	135	2.35619	14.2108		11.0076	0
7104	Thu Mar 23 10:12:00 2017_x000D_	33.2581	67.8934	128.35	2.24013	2	47.3922	71.0405	135	2.35619	14.4802		8.62822	0
7105	Thu Mar 23 10:12:00 2017_x000D_	33.0495	67.6954	128.351	2.24016	2	47.3922	71.0405	135	2.35619	14.7276		6.83648	65.3085
7106	Thu Mar 23 10:12:00 2017_x000D_	32.9425	67.4942	125.986	2.19887	2	45.8001	72.5252	152.434	2.66047	13.8068		6.84882	0
7107	Thu Mar 23 10:12:00 2017_x000D_	32.835	67.2928	128.349	2.2401	2	45.8001	72.5252	152.434	2.66047	13.9811		6.85147	0
7108	Thu Mar 23 10:12:00 2017_x000D_	32.7275	67.0913	130.575	2.27896	2	45.8001	72.5252	152.434	2.66047	14.157		19.5705	0
7109	Thu Mar 23 10:12:00 2017_x000D_	32.3066	66.5929	140.597	2.45388	2	45.8001	72.5252	152.434	2.66047	14.74		6.10541	51.4866
7110	Thu Mar 23 10:12:00 2017_x000D_	32.1032	66.5997	148.654	2.5945	2	44.4459	73.5795	153.963	2.68717	14.1796		4.31434	0
7111	Thu Mar 23 10:12:01 2017_x000D_	31.9987	66.5009	157.659	2.75167	2	44.4459	73.5795	153.963	2.68717	14.3192		6.81347	0
7112	Thu Mar 23 10:12:01 2017_x000D_	31.7925	66.4057	173.22	3.02326	2	44.4459	73.5795	153.963	2.68717	14.5455		3.06407	0
7113	Thu Mar 23 10:12:01 2017_x000D_	31.7898	66.3036	181.82	3.17336	2	44.4459	73.5795	153.963	2.68717	14.5985		9.13103	0
7114	Thu Mar 23 10:12:01 2017_x000D_	31.4856	66.3137	199.462	3.48128	2	44.4459	73.5795	153.963	2.68717	14.858		3.04351	56.6635
7115	Thu Mar 23 10:12:01 2017_x000D_	31.3842	66.3169	205.925	3.59406	2	42.8746	74.6276	152.757	2.66611	14.1809		11.0266	0
7116	Thu Mar 23 10:12:01 2017_x000D_	31.0858	66.5315	220.637	3.85085	2	42.8746	74.6276	152.757	2.66611	14.3011		3.04642	0
7117	Thu Mar 23 10:12:01 2017_x000D_	30.9843	66.5346	226.965	3.96128	2	42.8746	74.6276	152.757	2.66611	14.3832		6.87026	0
7118	Thu Mar 23 10:12:01 2017_x000D_	30.8887	66.7427	229.079	3.99819	2	42.8746	74.6276	152.757	2.66611	14.3469		9.66402	97.1066
7119	Thu Mar 23 10:12:01 2017_x000D_	30.5867	66.8548	233.282	4.07154	2	39.9797	76.0757	180	3.14159	13.1626		24.7797	0
7120	Thu Mar 23 10:12:01 2017_x000D_	30.2008	67.5851	235.064	4.10263	2	39.9797	76.0757	180	3.14159	12.9506		13.0262	0
7121	Thu Mar 23 10:12:01 2017_x000D_	29.9045	67.9025	231.037	4.03235	2	39.9797	76.0757	180	3.14159	12.9735		21.7075	0
7122	Thu Mar 23 10:12:01 2017_x000D_	29.4107	68.4314	226.965	3.96129	2	39.9797	76.0757	180	3.14159	13.0437		11.0782	73.1526
7123	Thu Mar 23 10:12:01 2017_x000D_	29.2162	68.7453	224.851	3.92439	2	37.5695	76.4456	180	3.14159	11.361		21.7118	0
7124	Thu Mar 23 10:12:01 2017_x000D_	28.7223	69.2743	220.642	3.85093	2	37.5695	76.4456	180	3.14159	11.3886		11.0604	0
7125	Thu Mar 23 10:12:01 2017_x000D_	28.4228	69.4893	218.855	3.81975	2	37.5695	76.4456	180	3.14159	11.4914		19.6559	0
7126	Thu Mar 23 10:12:01 2017_x000D_	27.9256	69.916	212.459	3.7081	2	37.5695	76.4456	180	3.14159	11.6465		11.058	0
7127	Thu Mar 23 10:12:01 2017_x000D_	27.6262	70.131	213.998	3.73496	2	37.5695	76.4456	180	3.14159	11.7789		9.1822	39.132
7128	Thu Mar 23 10:12:01 2017_x000D_	27.3203	70.1413	212.457	3.70807	2	36.2656	76.4095	172.75	3.01505	10.9229		19.6555	0
7129	Thu Mar 23 10:12:01 2017_x000D_	26.8232	70.5681	213.997	3.73494	2	36.2656	76.4095	172.75	3.01505	11.1032		11.0712	0
7130	Thu Mar 23 10:12:01 2017_x000D_	26.5234	70.7833	212.459	3.7081	2	36.2656	76.4095	172.75	3.01505	11.2501		16.5148	0
7131	Thu Mar 23 10:12:01 2017_x000D_	26.0197	71.0054	213.995	3.73492	2	36.2656	76.4095	172.75	3.01505	11.5837		11.0754	41.4969
7132	Thu Mar 23 10:12:02 2017_x000D_	25.7198	71.2207	212.458	3.70808	2	34.9415	76.8096	171.946	3.00103	10.7831		17.8989	0
7133	Thu Mar 23 10:12:02 2017_x000D_	25.2192	71.5453	216.494	3.77854	2	34.9415	76.8096	171.946	3.00103	11.056		8.69619	0
7134	Thu Mar 23 10:12:02 2017_x000D_	25.0214	71.7572	216.495	3.77855	2	34.9415	76.8096	171.946	3.00103	11.1326		9.70227	0
7135	Thu Mar 23 10:12:02 2017_x000D_	24.7183	71.87	220.637	3.85083	2	34.9415	76.8096	171.946	3.00103	11.354		19.6855	14.7041
7136	Thu Mar 23 10:12:02 2017_x000D_	24.2204	72.2974	218.851	3.81967	2	34.4968	77.0157	167.743	2.92767	11.3078		8.69824	0
7137	Thu Mar 23 10:12:02 2017_x000D_	24.0225	72.5093	218.851	3.81967	2	34.4968	77.0157	167.743	2.92767	11.4026		13.7414	0
7138	Thu Mar 23 10:12:02 2017_x000D_	23.6202	72.7283	218.85	3.81966	2	34.4968	77.0157	167.743	2.92767	11.6911		17.4007	0
7139	Thu Mar 23 10:12:02 2017_x000D_	23.2243	73.1522	218.851	3.81968	2	34.4968	77.0157	167.743	2.92767	11.9162		6.87608	13.049
7140	Thu Mar 23 10:12:02 2017_x000D_	23.023	73.2618	216.495	3.77856	2	34.062	77.0037	176.385	3.07851	11.656		22.1784	0
7141	Thu Mar 23 10:12:02 2017_x000D_	22.4225	73.693	216.495	3.77855	2	34.062	77.0037	176.385	3.07851	12.1012		8.70248	0
7142	Thu Mar 23 10:12:02 2017_x000D_	22.2245	73.905	216.496	3.77856	2	34.062	77.0037	176.385	3.07851	12.2364		20.6364	0
7143	Thu Mar 23 10:12:02 2017_x000D_	21.6204	74.234	218.85	3.81965	2	34.062	77.0037	176.385	3.07851	12.7462		0	0
7144	Thu Mar 23 10:12:02 2017_x000D_	21.6204	74.234	218.85	3.81965	2	34.062	77.0037	176.385	3.07851	12.7462		19.7069	64.8525
7145	Thu Mar 23 10:12:02 2017_x000D_	21.1219	74.6618	220.635	3.8508	2	32.8372	75.2224	246.853	4.30839	11.7287		17.9554	0
7146	Thu Mar 23 10:12:02 2017_x000D_	20.6197	74.9874	216.495	3.77855	2	32.8372	75.2224	246.853	4.30839	12.2198		8.70672	0
7147	Thu Mar 23 10:12:02 2017_x000D_	20.4216	75.1995	216.495	3.77856	2	32.8372	75.2224	246.853	4.30839	12.4156		17.9529	0
7148	Thu Mar 23 10:12:02 2017_x000D_	19.9195	75.5251	220.634	3.85078	2	32.8372	75.2224	246.853	4.30839	12.9212		11.1096	41.5326
7149	Thu Mar 23 10:12:02 2017_x000D_	19.6187	75.7411	218.849	3.81963	2	32.017	74.1071	225	3.92699	12.5055		8.71096	0
7150	Thu Mar 23 10:12:02 2017_x000D_	19.4205	75.9533	218.849	3.81964	2	32.017	74.1071	225	3.92699	12.7311		19.7239	0
7151	Thu Mar 23 10:12:02 2017_x000D_	18.9216	76.3815	220.634	3.85078	2	32.017	74.1071	225	3.92699	13.2914		4.36177	0
7152	Thu Mar 23 10:12:02 2017_x000D_	18.8223	76.4877	216.496	3.77857	2	32.017	74.1071	225	3.92699	13.4077		6.89092	79.2603
7153	Thu Mar 23 10:12:03 2017_x000D_	18.6206	76.5976	218.849	3.81964	2	30.5933	71.8815	235.956	4.11821	12.8681		15.4112	0
7154	Thu Mar 23 10:12:03 2017_x000D_	18.2205	76.9198	216.496	3.77857	2	30.5933	71.8815	235.956	4.11821	13.3593		6.89499	0
7155	Thu Mar 23 10:12:03 2017_x000D_	18.0187	77.0298	218.849	3.81963	2	30.5933	71.8815	235.956	4.11821	13.5877		11.112	0
7156	Thu Mar 23 10:12:03 2017_x000D_	17.7178	77.2458	220.632	3.85076	2	30.5933	71.8815	235.956	4.11821	13.9483		6.14469	0
7157	Thu Mar 23 10:12:03 2017_x000D_	17.7249	77.4505	220.634	3.85079	2	30.5933	71.8815	235.956	4.11821	14.0218		13.7926	87.2891
7158	Thu Mar 23 10:12:03 2017_x000D_	17.3212	77.6705	220.633	3.85077	2	28.5058	69.8546	204.768	3.57388	13.6449		4.36601	0
7159	Thu Mar 23 10:12:03 2017_x000D_	17.2218	77.7768	216.497	3.77859	2	28.5058	69.8546	204.768	3.57388	13.7873		8.71944	0
7160	Thu Mar 23 10:12:03 2017_x000D_	17.0234	77.9892	216.498	3.7786	2	28.5058	69.8546	204.768	3.57388	14.0719		3.11009	0
7161	Thu Mar 23 10:12:03 2017_x000D_	16.9198	77.993	196.824	3.43523	2	28.5058	69.8546	204.768	3.57388	14.1587		6.16344	61.2523
7162	Thu Mar 23 10:12:03 2017_x000D_	17.1251	77.9852	191.082	3.33501	2	26.8131	68.7129	204.768	3.57388	13.4102		3.06859	0
7163	Thu Mar 23 10:12:03 2017_x000D_	17.2273	77.981	179.297	3.12933	2	26.8131	68.7129	204.768	3.57388	13.3336		0.0241868	0
7164	Thu Mar 23 10:12:03 2017_x000D_	17.2272	77.9802	160.954	2.80917	2	26.8131	68.7129	204.768	3.57388	13.3331		4.33743	0
7165	Thu Mar 23 10:12:03 2017_x000D_	17.3335	78.0782	151.742	2.6484	2	26.8131	68.7129	204.768	3.57388	13.3256		3.07359	79.3174
7166	Thu Mar 23 10:12:03 2017_x000D_	17.2311	78.0815	137.184	2.39431	2	24.219	68.2021	180	3.14159	12.101		4.34276	0
7167	Thu Mar 23 10:12:03 2017_x000D_	17.1253	77.9827	125.046	2.18246	2	24.219	68.2021	180	3.14159	12.0822		4.33428	0
7168	Thu Mar 23 10:12:03 2017_x000D_	17.0197	77.8841	108.766	1.89833	2	24.219	68.2021	180	3.14159	12.0653		3.06151	0
7169	Thu Mar 23 10:12:03 2017_x000D_	17.0165	77.7821	103.932	1.81395	2	24.219	68.2021	180	3.14159	11.9855		4.34745	65.3899
7170	Thu Mar 23 10:12:03 2017_x000D_	16.9103	77.6835	100.56	1.75511	2	22.0402	68.1407	180	3.14159	10.8342		18.434	0
7171	Thu Mar 23 10:12:03 2017_x000D_	16.8891	77.0694	94.8661	1.65573	2	22.0402	68.1407	180	3.14159	10.308		12.2984	0
7172	Thu Mar 23 10:12:03 2017_x000D_	16.8749	76.6597	94.8656	1.65572	2	22.0402	68.1407	180	3.14159	9.96261		24.8018	0
7173	Thu Mar 23 10:12:03 2017_x000D_	16.7434	75.8435	97.7253	1.70563	2	22.0402	68.1407	180	3.14159	9.34822		15.3996	0
7174	Thu Mar 23 10:12:03 2017_x000D_	16.7253	75.3305	102.815	1.79446	2	22.0402	68.1407	180	3.14159	8.94099		24.82	46.3537
7175	Thu Mar 23 10:12:04 2017_x000D_	16.5937	74.5137	106.784	1.86374	2	20.5051	68.3164	180	3.14159	7.32841		12.7078	0
7176	Thu Mar 23 10:12:04 2017_x000D_	16.4763	74.1067	109.573	1.91242	2	20.5051	68.3164	180	3.14159	7.05399		6.90194	0
7177	Thu Mar 23 10:12:04 2017_x000D_	16.366	73.9048	112.28	1.95966	2	20.5051	68.3164	180	3.14159	6.95431		12.7144	0
7178	Thu Mar 23 10:12:04 2017_x000D_	16.2485	73.4976	114.893	2.00526	2	20.5051	68.3164	180	3.14159	6.70548		17.9992	39.8965
7179	Thu Mar 23 10:12:04 2017_x000D_	15.9213	72.9947	118.633	2.07054	2	19.1877	68.4982	180	3.14159	5.55769		9.25168	0
7180	Thu Mar 23 10:12:04 2017_x000D_	15.9105	72.6865	119.962	2.09373	2	19.1877	68.4982	180	3.14159	5.31807		17.4997	0
7181	Thu Mar 23 10:12:04 2017_x000D_	15.4833	72.2893	124.979	2.18129	2	19.1877	68.4982	180	3.14159	5.30047		6.17788	0
7182	Thu Mar 23 10:12:04 2017_x000D_	15.476	72.0835	124.975	2.18122	2	19.1877	68.4982	180	3.14159	5.16053		18.0317	6.54256
7183	Thu Mar 23 10:12:04 2017_x000D_	15.1482	71.5797	128.938	2.25039	2	18.9697	68.4921	180	3.14159	4.91296		13.1247	0
7184	Thu Mar 23 10:12:04 2017_x000D_	14.8279	71.2817	128.324	2.23968	2	18.9697	68.4921	180	3.14159	4.99363		18.0666	0
7185	Thu Mar 23 10:12:04 2017_x000D_	14.4995	70.7769	128.938	2.25039	2	18.9697	68.4921	180	3.14159	5.02026		13.154	0
7186	Thu Mar 23 10:12:04 2017_x000D_	14.1787	70.478	124.98	2.18131	2	18.9697	68.4921	180	3.14159	5.18628		11.171	0
7187	Thu Mar 23 10:12:04 2017_x000D_	13.961	70.1759	126.581	2.20926	2	18.9697	68.4921	180	3.14159	5.28415		6.19298	27.0791
7188	Thu Mar 23 10:12:04 2017_x000D_	13.9536	69.9696	126.577	2.20919	2	19.8512	68.2979	180	3.14159	6.12995		22.3776	0
7189	Thu Mar 23 10:12:04 2017_x000D_	13.5177	69.3643	126.577	2.20918	2	19.8512	68.2979	180	3.14159	6.42265		8.78788	0
7190	Thu Mar 23 10:12:04 2017_x000D_	13.3033	69.1647	126.579	2.20921	2	19.8512	68.2979	180	3.14159	6.60502		22.4052	0
7191	Thu Mar 23 10:12:04 2017_x000D_	12.8668	68.5587	126.578	2.20921	2	19.8512	68.2979	180	3.14159	6.98927		6.94336	18.3882
7192	Thu Mar 23 10:12:04 2017_x000D_	12.756	68.3555	124.08	2.16561	2	20.2678	68.7475	203.323	3.54866	7.52202		18.1423	0
7193	Thu Mar 23 10:12:04 2017_x000D_	12.4262	67.8486	124.977	2.18127	2	20.2678	68.7475	203.323	3.54866	7.89295		8.81112	0
7194	Thu Mar 23 10:12:04 2017_x000D_	12.2113	67.6484	124.98	2.1813	2	20.2678	68.7475	203.323	3.54866	8.13113		6.9515	0
7195	Thu Mar 23 10:12:04 2017_x000D_	12.1003	67.445	122.546	2.13884	2	20.2678	68.7475	203.323	3.54866	8.27071		18.1589	65.6471
7196	Thu Mar 23 10:12:05 2017_x000D_	11.7701	66.9377	126.575	2.20916	2	20.1711	70.9336	161.823	2.82434	9.3029		6.9582	0
7197	Thu Mar 23 10:12:05 2017_x000D_	11.659	66.7341	124.08	2.16561	2	20.1711	70.9336	161.823	2.82434	9.49166		13.9356	0
7198	Thu Mar 23 10:12:05 2017_x000D_	11.4362	66.3265	124.079	2.16559	2	20.1711	70.9336	161.823	2.82434	9.87542		8.82589	0
7199	Thu Mar 23 10:12:05 2017_x000D_	11.221	66.1259	124.081	2.16563	2	20.1711	70.9336	161.823	2.82434	10.1596		13.9463	35.5197
7200	Thu Mar 23 10:12:05 2017_x000D_	10.998	65.718	124.08	2.1656	2	19.687	72.0141	138.933	2.42483	10.7303		6.98822	0
7201	Thu Mar 23 10:12:05 2017_x000D_	10.7864	65.6206	122.551	2.13891	2	19.687	72.0141	138.933	2.42483	10.9589		6.22329	0
7202	Thu Mar 23 10:12:05 2017_x000D_	10.7787	65.4133	122.547	2.13885	2	19.687	72.0141	138.933	2.42483	11.0873		8.84065	0
7203	Thu Mar 23 10:12:05 2017_x000D_	10.5632	65.2123	122.55	2.13889	2	19.687	72.0141	138.933	2.42483	11.3802		6.9867	0
7204	Thu Mar 23 10:12:05 2017_x000D_	10.4514	65.008	124.977	2.18126	2	19.687	72.0141	138.933	2.42483	11.5923		4.42128	46.6881
7205	Thu Mar 23 10:12:05 2017_x000D_	10.3437	64.9074	121.146	2.11439	2	18.5494	73.0761	169.997	2.967	11.5785		13.9595	0
7206	Thu Mar 23 10:12:05 2017_x000D_	10.1207	64.499	116.075	2.02588	2	18.5494	73.0761	169.997	2.967	12.0254		3.10967	0
7207	Thu Mar 23 10:12:05 2017_x000D_	10.1173	64.3954	104.029	1.81565	2	18.5494	73.0761	169.997	2.967	12.1019		9.83736	0
7208	Thu Mar 23 10:12:05 2017_x000D_	10.0255	64.7102	89.2682	1.55802	2	18.5494	73.0761	169.997	2.967	11.9434		0.0134164	85.5427
7209	Thu Mar 23 10:12:05 2017_x000D_	10.0257	64.7106	78.0507	1.36224	2	15.8865	74.0957	165.308	2.88517	11.0648		3.12441	0
7210	Thu Mar 23 10:12:05 2017_x000D_	9.92163	64.7146	62.9422	1.09855	2	15.8865	74.0957	165.308	2.88517	11.1169		0.013159	0
7211	Thu Mar 23 10:12:05 2017_x000D_	9.92145	64.715	55.072	0.961188	2	15.8865	74.0957	165.308	2.88517	11.1166		0.00984073	0
7212	Thu Mar 23 10:12:05 2017_x000D_	9.92119	64.7152	46.8852	0.818301	2	15.8865	74.0957	165.308	2.88517	11.1166		8.77668	0
7213	Thu Mar 23 10:12:05 2017_x000D_	10.1211	64.5016	38.703	0.675494	2	15.8865	74.0957	165.308	2.88517	11.1931		4.37713	74.8958
7214	Thu Mar 23 10:12:05 2017_x000D_	10.2204	64.3947	21.9809	0.38364	2	13.4604	74.6845	180	3.14159	10.7878		6.23696	0
7215	Thu Mar 23 10:12:05 2017_x000D_	10.4282	64.3883	16.488	0.28777	2	13.4604	74.6845	180	3.14159	10.7334		6.95201	0
7216	Thu Mar 23 10:12:05 2017_x000D_	10.632	64.278	7.74504	0.135177	2	13.4604	74.6845	180	3.14159	10.784		9.34953	0
7217	Thu Mar 23 10:12:05 2017_x000D_	10.9435	64.2683	1.74154	0.0303957	2	13.4604	74.6845	180	3.14159	10.716		24.9416	39.8978
7218	Thu Mar 23 10:12:06 2017_x000D_	11.7745	64.243	1.74144	0.0303939	2	12.143	74.8666	172.345	3.00799	10.63		12.4676	0
7219	Thu Mar 23 10:12:06 2017_x000D_	12.1899	64.2306	7.45081	0.130041	2	12.143	74.8666	172.345	3.00799	10.6361		22.0095	0
7220	Thu Mar 23 10:12:06 2017_x000D_	12.9127	64.1049	10.7155	0.187021	2	12.143	74.8666	172.345	3.00799	10.7892		9.33126	0
7221	Thu Mar 23 10:12:06 2017_x000D_	13.2236	64.0955	10.2742	0.179319	2	12.143	74.8666	172.345	3.00799	10.8252		9.34617	56.75
7222	Thu Mar 23 10:12:06 2017_x000D_	13.535	64.0862	16.5013	0.288002	2	10.5695	75.9166	153.963	2.68717	12.1964		18.9031	0
7223	Thu Mar 23 10:12:06 2017_x000D_	14.1531	63.9638	19.2932	0.336731	2	10.5695	75.9166	153.963	2.68717	12.4784		9.81971	0
7224	Thu Mar 23 10:12:06 2017_x000D_	14.4603	63.8508	23.0319	0.401982	2	10.5695	75.9166	153.963	2.68717	12.6776		20.807	0
7225	Thu Mar 23 10:12:06 2017_x000D_	15.0706	63.5213	25.7544	0.449499	2	10.5695	75.9166	153.963	2.68717	13.1872		9.80178	0
7226	Thu Mar 23 10:12:06 2017_x000D_	15.3772	63.4084	22.0009	0.383989	2	10.5695	75.9166	153.963	2.68717	13.4003		19.6082	79.5607
7227	Thu Mar 23 10:12:06 2017_x000D_	15.9906	63.1827	22.0013	0.383995	2	8.12394	76.9425	165.308	2.88517	15.8498		11.1769	0
7228	Thu Mar 23 10:12:06 2017_x000D_	16.2938	62.9662	23.03	0.401949	2	8.12394	76.9425	165.308	2.88517	16.189		13.8526	0
7229	Thu Mar 23 10:12:06 2017_x000D_	16.7001	62.7468	23.0291	0.401934	2	8.12394	76.9425	165.308	2.88517	16.5852		6.2037	0
7230	Thu Mar 23 10:12:06 2017_x000D_	16.9068	62.7407	23.0306	0.40196	2	8.12394	76.9425	165.308	2.88517	16.6982		19.5892	35.4416
7231	Thu Mar 23 10:12:06 2017_x000D_	17.5196	62.5152	23.0312	0.40197	2	7.0148	77.3493	138.636	2.41966	18.1769		11.1545	0
7232	Thu Mar 23 10:12:06 2017_x000D_	17.8221	62.299	21.9987	0.38395	2	7.0148	77.3493	138.636	2.41966	18.5286		18.8319	0
7233	Thu Mar 23 10:12:06 2017_x000D_	18.4379	62.1772	19.2875	0.336631	2	7.0148	77.3493	138.636	2.41966	18.9916		8.75527	0
7234	Thu Mar 23 10:12:06 2017_x000D_	18.6373	61.9641	19.2847	0.336581	2	7.0148	77.3493	138.636	2.41966	19.2818		19.5597	18.672
7235	Thu Mar 23 10:12:06 2017_x000D_	19.2492	61.739	19.2845	0.336577	2	6.55991	77.7741	171.074	2.9858	20.4485		12.7528	0
7236	Thu Mar 23 10:12:06 2017_x000D_	19.6583	61.6235	21.9999	0.383971	2	6.55991	77.7741	171.074	2.9858	20.7945		19.5446	0
7237	Thu Mar 23 10:12:06 2017_x000D_	20.2697	61.3985	22.0003	0.383977	2	6.55991	77.7741	171.074	2.9858	21.3569		9.28293	0
7238	Thu Mar 23 10:12:06 2017_x000D_	20.579	61.3895	23.0343	0.402025	2	6.55991	77.7741	171.074	2.9858	21.5636		11.1347	29.143
7239	Thu Mar 23 10:12:07 2017_x000D_	20.8809	61.1736	22.0007	0.383985	2	6.16111	76.8883	180	3.14159	21.5319		9.76845	0
7240	Thu Mar 23 10:12:07 2017_x000D_	21.1865	61.0612	20.1996	0.35255	2	6.16111	76.8883	180	3.14159	21.8234		19.5228	0
7241	Thu Mar 23 10:12:07 2017_x000D_	21.7972	60.8364	20.1996	0.35255	2	6.16111	76.8883	180	3.14159	22.4087		9.75512	0
7242	Thu Mar 23 10:12:07 2017_x000D_	22.1024	60.7242	22.0015	0.383999	2	6.16111	76.8883	180	3.14159	22.7025		19.5085	0
7243	Thu Mar 23 10:12:07 2017_x000D_	22.7127	60.4997	22.0019	0.384006	2	6.16111	76.8883	180	3.14159	23.2925		11.1312	32.802
7244	Thu Mar 23 10:12:07 2017_x000D_	23.0146	60.284	23.0331	0.402003	2	6.20784	75.7959	180	3.14159	22.8711		19.4962	0
7245	Thu Mar 23 10:12:07 2017_x000D_	23.6245	60.0596	23.0337	0.402014	2	6.20784	75.7959	180	3.14159	23.4728		9.24369	0
7246	Thu Mar 23 10:12:07 2017_x000D_	23.9325	60.0509	22.0027	0.384019	2	6.20784	75.7959	180	3.14159	23.708		11.1246	0
7247	Thu Mar 23 10:12:07 2017_x000D_	24.2342	59.8353	23.0343	0.402025	2	6.20784	75.7959	180	3.14159	24.0768		16.5808	26.247
7248	Thu Mar 23 10:12:07 2017_x000D_	24.7407	59.6141	22.0007	0.383985	2	6.24524	74.9218	180	3.14159	24.0085		9.74	0
7249	Thu Mar 23 10:12:07 2017_x000D_	25.0454	59.502	20.1969	0.352503	2	6.24524	74.9218	180	3.14159	24.3149		16.5714	0
7250	Thu Mar 23 10:12:07 2017_x000D_	25.5516	59.2809	19.2794	0.336489	2	6.24524	74.9218	180	3.14159	24.847		9.73897	0
7251	Thu Mar 23 10:12:07 2017_x000D_	25.8563	59.1689	23.0348	0.402032	2	6.24524	74.9218	180	3.14159	25.1545		16.562	56.8127
7252	Thu Mar 23 10:12:07 2017_x000D_	26.3622	58.9479	22.0005	0.383981	2	7.40162	73.4221	223.475	3.90037	23.8538		6.15238	0
7253	Thu Mar 23 10:12:07 2017_x000D_	26.5672	58.9422	22.0019	0.384006	2	7.40162	73.4221	223.475	3.90037	24.0206		16.5635	0
7254	Thu Mar 23 10:12:07 2017_x000D_	27.0732	58.7213	23.036	0.402054	2	7.40162	73.4221	223.475	3.90037	24.5578		4.35563	0
7255	Thu Mar 23 10:12:07 2017_x000D_	27.1722	58.6151	19.2774	0.336454	2	7.40162	73.4221	223.475	3.90037	24.7007		6.14638	0
7256	Thu Mar 23 10:12:07 2017_x000D_	27.377	58.6094	19.2787	0.336477	2	7.40162	73.4221	223.475	3.90037	24.8683		6.87662	71.448
7257	Thu Mar 23 10:12:07 2017_x000D_	27.5787	58.5005	22.0013	0.383996	2	8.79521	71.4908	284.692	4.96881	22.8378		12.6625	0
7258	Thu Mar 23 10:12:07 2017_x000D_	27.9849	58.3858	19.2785	0.336473	2	8.79521	71.4908	284.692	4.96881	23.2376		4.36163	0
7259	Thu Mar 23 10:12:07 2017_x000D_	28.0843	58.2797	23.0358	0.40205	2	8.79521	71.4908	284.692	4.96881	23.3795		12.6609	0
7260	Thu Mar 23 10:12:08 2017_x000D_	28.4905	58.1652	25.7723	0.449811	2	8.79521	71.4908	284.692	4.96881	23.7797		6.87134	73.8244
7261	Thu Mar 23 10:12:08 2017_x000D_	28.692	58.0563	28.396	0.495603	2	9.9804	69.3342	283.013	4.93951	21.8475		12.6675	0
7262	Thu Mar 23 10:12:08 2017_x000D_	29.0984	57.9417	38.7701	0.676666	2	9.9804	69.3342	283.013	4.93951	22.255		0.0134164	0
7263	Thu Mar 23 10:12:08 2017_x000D_	29.0988	57.9415	46.93	0.819083	2	9.9804	69.3342	283.013	4.93951	22.2555		3.09149	0
7264	Thu Mar 23 10:12:08 2017_x000D_	29.102	58.0445	53.2773	0.929864	2	9.9804	69.3342	283.013	4.93951	22.2057		6.17108	71.0953
7265	Thu Mar 23 10:12:08 2017_x000D_	29.1085	58.2501	74.3319	1.29734	2	10.9478	67.1708	280.926	4.90309	20.2334		0.0067082	0
7266	Thu Mar 23 10:12:08 2017_x000D_	29.1084	58.2499	79.9254	1.39496	2	10.9478	67.1708	280.926	4.90309	20.2334		3.07915	0
7267	Thu Mar 23 10:12:08 2017_x000D_	29.1112	58.3525	91.7033	1.60053	2	10.9478	67.1708	280.926	4.90309	20.1909		4.34773	0
7268	Thu Mar 23 10:12:08 2017_x000D_	29.216	58.4526	106.296	1.85522	2	10.9478	67.1708	280.926	4.90309	20.2419		6.20166	0
7269	Thu Mar 23 10:12:08 2017_x000D_	29.2089	58.246	124.307	2.16957	2	10.9478	67.1708	280.926	4.90309	20.3253		0.0108167	50.2993
7270	Thu Mar 23 10:12:08 2017_x000D_	29.2086	58.2462	132.277	2.30867	2	11.6688	65.6571	284.692	4.96881	19.0412		6.91447	0
7271	Thu Mar 23 10:12:08 2017_x000D_	29.1002	58.0428	138.466	2.41668	2	11.6688	65.6571	284.692	4.96881	19.0219		0.0127279	0
7272	Thu Mar 23 10:12:08 2017_x000D_	29.0999	58.0431	146.836	2.56277	2	11.6688	65.6571	284.692	4.96881	19.0215		11.1069	0
7273	Thu Mar 23 10:12:08 2017_x000D_	28.787	57.8452	153.463	2.67844	2	11.6688	65.6571	284.692	4.96881	18.8164		11.1235	38.5466
7274	Thu Mar 23 10:12:08 2017_x000D_	28.4737	57.6469	154.799	2.70175	2	12.3709	64.581	313.993	5.48021	17.5323		23.45	0
7275	Thu Mar 23 10:12:08 2017_x000D_	27.7481	57.3562	150.89	2.63352	2	12.3709	64.581	313.993	5.48021	16.9899		17.9943	0
7276	Thu Mar 23 10:12:08 2017_x000D_	27.2267	57.0597	146.843	2.56289	2	12.3709	64.581	313.993	5.48021	16.6513		19.8102	0
7277	Thu Mar 23 10:12:08 2017_x000D_	26.7016	56.6593	140.445	2.45122	2	12.3709	64.581	313.993	5.48021	16.3744		13.8134	121.384
7278	Thu Mar 23 10:12:08 2017_x000D_	26.285	56.4632	140.449	2.4513	2	14.4876	61.1327	284.692	4.96881	12.6879		19.8683	0
7279	Thu Mar 23 10:12:08 2017_x000D_	25.8589	55.9562	134.265	2.34336	2	14.4876	61.1327	284.692	4.96881	12.4941		13.1643	0
7280	Thu Mar 23 10:12:08 2017_x000D_	25.5414	55.6533	130.072	2.27019	2	14.4876	61.1327	284.692	4.96881	12.3374		11.2179	0
7281	Thu Mar 23 10:12:08 2017_x000D_	25.3262	55.3475	128.294	2.23916	2	14.4876	61.1327	284.692	4.96881	12.2859		11.1699	0
7282	Thu Mar 23 10:12:09 2017_x000D_	25.0117	55.1482	125.956	2.19835	2	14.4876	61.1327	284.692	4.96881	12.1066		22.4501	44.3613
7283	Thu Mar 23 10:12:09 2017_x000D_	24.5809	54.5363	125.956	2.19835	2	15.1998	59.8368	289.898	5.05967	10.775		13.9419	0
7284	Thu Mar 23 10:12:09 2017_x000D_	24.3621	54.1263	125.954	2.19831	2	15.1998	59.8368	289.898	5.05967	10.7962		17.6077	0
7285	Thu Mar 23 10:12:09 2017_x000D_	23.9373	53.7213	125.958	2.19837	2	15.1998	59.8368	289.898	5.05967	10.665		9.86938	0
7286	Thu Mar 23 10:12:09 2017_x000D_	23.8244	53.4123	130.068	2.27011	2	15.1998	59.8368	289.898	5.05967	10.7544		15.6025	14.7894
7287	Thu Mar 23 10:12:09 2017_x000D_	23.502	53.0042	132.302	2.30911	2	15.4373	59.4048	280.926	4.90309	10.296		8.81866	0
7288	Thu Mar 23 10:12:09 2017_x000D_	23.2893	52.8013	132.303	2.30913	2	15.4373	59.4048	280.926	4.90309	10.2596		11.258	0
7289	Thu Mar 23 10:12:09 2017_x000D_	23.0732	52.4945	134.249	2.34309	2	15.4373	59.4048	280.926	4.90309	10.2985		15.5742	0
7290	Thu Mar 23 10:12:09 2017_x000D_	22.6508	52.1927	136.357	2.37987	2	15.4373	59.4048	280.926	4.90309	10.2004		8.84214	14.7906
7291	Thu Mar 23 10:12:09 2017_x000D_	22.4374	51.9894	140.412	2.45066	2	15.6747	58.9727	284.692	4.96881	9.72114		17.6734	0
7292	Thu Mar 23 10:12:09 2017_x000D_	22.0111	51.5828	140.411	2.45063	2	15.6747	58.9727	284.692	4.96881	9.7345		8.83987	0
7293	Thu Mar 23 10:12:09 2017_x000D_	21.7979	51.3794	140.41	2.45062	2	15.6747	58.9727	284.692	4.96881	9.75458		8.84421	0
7294	Thu Mar 23 10:12:09 2017_x000D_	21.5845	51.176	140.409	2.4506	2	15.6747	58.9727	284.692	4.96881	9.78337		18.1907	14.7921
7295	Thu Mar 23 10:12:09 2017_x000D_	21.0579	50.8754	136.362	2.37996	2	15.9122	58.5406	284.692	4.96881	9.2322		11.2981	0
7296	Thu Mar 23 10:12:09 2017_x000D_	20.8409	50.5676	138.461	2.4166	2	15.9122	58.5406	284.692	4.96881	9.37341		17.7202	0
7297	Thu Mar 23 10:12:09 2017_x000D_	20.4134	50.16	138.46	2.41659	2	15.9122	58.5406	284.692	4.96881	9.5129		8.86531	0
7298	Thu Mar 23 10:12:09 2017_x000D_	20.1996	49.956	138.46	2.41658	2	15.9122	58.5406	284.692	4.96881	9.59568		8.86748	0
7299	Thu Mar 23 10:12:09 2017_x000D_	19.9857	49.752	138.46	2.41658	2	15.9122	58.5406	284.692	4.96881	9.68674		20.1119	0
7300	Thu Mar 23 10:12:09 2017_x000D_	19.554	49.2391	136.357	2.37987	2	15.9122	58.5406	284.692	4.96881	9.98902		4.42635	0
7301	Thu Mar 23 10:12:09 2017_x000D_	19.4472	49.1373	136.357	2.37987	2	15.9122	58.5406	284.692	4.96881	10.0458		15.683	0
7302	Thu Mar 23 10:12:09 2017_x000D_	19.0222	48.8329	134.262	2.34331	2	15.9122	58.5406	284.692	4.96881	10.1937		8.88662	0
7303	Thu Mar 23 10:12:10 2017_x000D_	18.8078	48.6285	134.262	2.34332	2	15.9122	58.5406	284.692	4.96881	10.3264		17.7838	46.4235
7304	Thu Mar 23 10:12:10 2017_x000D_	18.3788	48.2194	134.263	2.34333	2	17.4497	58.3654	284.692	4.96881	10.1885		6.28261	0
7305	Thu Mar 23 10:12:10 2017_x000D_	18.3717	48.0101	134.258	2.34324	2	17.4497	58.3654	284.692	4.96881	10.3963		8.89718	0
7306	Thu Mar 23 10:12:10 2017_x000D_	18.1571	47.8054	134.258	2.34325	2	17.4497	58.3654	284.692	4.96881	10.5837		6.22953	0
7307	Thu Mar 23 10:12:10 2017_x000D_	17.9495	47.81	134.264	2.34335	2	17.4497	58.3654	284.692	4.96881	10.5672		14.0995	59.4116
7308	Thu Mar 23 10:12:10 2017_x000D_	17.7276	47.3957	134.259	2.34326	2	19.4234	58.2028	302.614	5.28162	10.9393		6.23253	0
7309	Thu Mar 23 10:12:10 2017_x000D_	17.5199	47.4003	134.265	2.34336	2	19.4234	58.2028	302.614	5.28162	10.9689		9.97069	0
7310	Thu Mar 23 10:12:10 2017_x000D_	17.4051	47.0884	138.449	2.4164	2	19.4234	58.2028	302.614	5.28162	11.2962		7.04895	0
7311	Thu Mar 23 10:12:10 2017_x000D_	17.2943	46.8812	136.351	2.37978	2	19.4234	58.2028	302.614	5.28162	11.5201		11.3466	0
7312	Thu Mar 23 10:12:10 2017_x000D_	16.9753	46.678	130.1	2.27067	2	19.4234	58.2028	302.614	5.28162	11.7819		8.92045	54.2114
7313	Thu Mar 23 10:12:10 2017_x000D_	16.7602	46.4727	130.101	2.27069	2	21.1883	57.8148	352.345	6.14958	12.1758		15.7867	0
7314	Thu Mar 23 10:12:10 2017_x000D_	16.4341	46.0597	119.505	2.08575	2	21.1883	57.8148	352.345	6.14958	12.6801		4.46225	0
7315	Thu Mar 23 10:12:10 2017_x000D_	16.3266	45.9569	115.634	2.01819	2	21.1883	57.8148	352.345	6.14958	12.8158		6.29141	0
7316	Thu Mar 23 10:12:10 2017_x000D_	16.3197	45.7473	110.189	1.92316	2	21.1883	57.8148	352.345	6.14958	13.0126		9.98063	65.4913
7317	Thu Mar 23 10:12:10 2017_x000D_	16.2053	45.4349	94.9673	1.65749	2	22.7836	56.3246	289.898	5.05967	12.7224		3.12076	0
7318	Thu Mar 23 10:12:10 2017_x000D_	16.1013	45.4372	91.9856	1.60545	2	22.7836	56.3246	289.898	5.05967	12.7745		6.98866	0
7319	Thu Mar 23 10:12:10 2017_x000D_	16.1983	45.2254	83.0704	1.44985	2	22.7836	56.3246	289.898	5.05967	12.9058		9.44056	0
7320	Thu Mar 23 10:12:10 2017_x000D_	16.1875	44.9109	70.8036	1.23576	2	22.7836	56.3246	289.898	5.05967	13.1826		16.8559	91.9525
7321	Thu Mar 23 10:12:10 2017_x000D_	16.3774	44.3821	59.0796	1.03113	2	24.4279	53.7379	280.003	4.88698	12.3427		8.80164	0
7322	Thu Mar 23 10:12:10 2017_x000D_	16.5781	44.1681	50.9823	0.889809	2	24.4279	53.7379	280.003	4.88698	12.3774		6.99311	0
7323	Thu Mar 23 10:12:10 2017_x000D_	16.6748	43.956	44.6885	0.779962	2	24.4279	53.7379	280.003	4.88698	12.4818		6.94676	0
7324	Thu Mar 23 10:12:11 2017_x000D_	16.8791	43.847	38.5846	0.673429	2	24.4279	53.7379	280.003	4.88698	12.4424		15.546	44.4035
7325	Thu Mar 23 10:12:11 2017_x000D_	17.284	43.5236	28.1011	0.490456	2	25.1412	52.441	295	5.14872	11.8851		6.95224	0
7326	Thu Mar 23 10:12:11 2017_x000D_	17.4884	43.4144	25.4525	0.44423	2	25.1412	52.441	295	5.14872	11.8341		16.7392	0
7327	Thu Mar 23 10:12:11 2017_x000D_	18.001	43.194	18.9039	0.329935	2	25.1412	52.441	295	5.14872	11.6829		9.83608	0
7328	Thu Mar 23 10:12:11 2017_x000D_	18.3094	43.0827	16.8686	0.294413	2	25.1412	52.441	295	5.14872	11.5867		22.6296	50.4075
7329	Thu Mar 23 10:12:11 2017_x000D_	19.0296	42.8584	16.0748	0.280558	2	25.8645	50.9244	278.926	4.86818	10.5724		13.8937	0
7330	Thu Mar 23 10:12:11 2017_x000D_	19.4381	42.6402	16.0726	0.28052	2	25.8645	50.9244	278.926	4.86818	10.4846		18.9135	0
7331	Thu Mar 23 10:12:11 2017_x000D_	20.0576	42.5232	18.9046	0.329947	2	25.8645	50.9244	278.926	4.86818	10.2127		12.8028	0
7332	Thu Mar 23 10:12:11 2017_x000D_	20.4691	42.4101	16.0741	0.280545	2	25.8645	50.9244	278.926	4.86818	10.0799		12.4493	0
7333	Thu Mar 23 10:12:11 2017_x000D_	20.884	42.4021	16.0765	0.280587	2	25.8645	50.9244	278.926	4.86818	9.87092		8.79535	79.2604
7334	Thu Mar 23 10:12:11 2017_x000D_	21.0845	42.1882	16.073	0.280527	2	25.764	48.2843	261.881	4.57068	7.68506		18.8865	0
7335	Thu Mar 23 10:12:11 2017_x000D_	21.7031	42.0713	18.9067	0.329985	2	25.764	48.2843	261.881	4.57068	7.42242		12.4373	0
7336	Thu Mar 23 10:12:11 2017_x000D_	22.1176	42.0634	18.9095	0.330033	2	25.764	48.2843	261.881	4.57068	7.21081		16.6935	0
7337	Thu Mar 23 10:12:11 2017_x000D_	22.6288	41.8436	19.8349	0.346185	2	25.764	48.2843	261.881	4.57068	7.16325		9.79328	33.5156
7338	Thu Mar 23 10:12:11 2017_x000D_	22.9359	41.7329	21.6586	0.378015	2	25.5948	47.18	261.074	4.5566	6.06141		16.6856	0
7339	Thu Mar 23 10:12:11 2017_x000D_	23.4469	41.5133	22.7036	0.396253	2	25.5948	47.18	261.074	4.5566	6.06011		11.1685	0
7340	Thu Mar 23 10:12:11 2017_x000D_	23.7504	41.2977	21.6566	0.377979	2	25.5948	47.18	261.074	4.5566	6.16468		9.31368	0
7341	Thu Mar 23 10:12:11 2017_x000D_	24.0608	41.2918	22.7043	0.396265	2	25.5948	47.18	261.074	4.5566	6.08474		22.3402	9.36891
7342	Thu Mar 23 10:12:11 2017_x000D_	24.668	40.8607	22.7011	0.396209	2	25.823	46.9668	262.08	4.57416	6.21438		9.29557	0
7343	Thu Mar 23 10:12:11 2017_x000D_	24.9778	40.855	21.6574	0.377994	2	25.823	46.9668	262.08	4.57416	6.16996		16.66	0
7344	Thu Mar 23 10:12:11 2017_x000D_	25.488	40.6357	22.7032	0.396246	2	25.823	46.9668	262.08	4.57416	6.33996		13.8307	0
7345	Thu Mar 23 10:12:11 2017_x000D_	25.8946	40.4184	22.7024	0.396232	2	25.823	46.9668	262.08	4.57416	6.54879		16.6384	0
7346	Thu Mar 23 10:12:12 2017_x000D_	26.4041	40.1993	21.6558	0.377965	2	25.823	46.9668	262.08	4.57416	6.7924		9.29257	23.8382
7347	Thu Mar 23 10:12:12 2017_x000D_	26.7138	40.1936	22.7045	0.396268	2	25.1484	47.3867	248.586	4.33865	7.36146		8.77209	0
7348	Thu Mar 23 10:12:12 2017_x000D_	26.9137	39.9802	22.7022	0.396228	2	25.1484	47.3867	248.586	4.33865	7.61397		9.76381	0
7349	Thu Mar 23 10:12:12 2017_x000D_	27.2199	39.8699	24.3181	0.424431	2	25.1484	47.3867	248.586	4.33865	7.79701		18.0246	0
7350	Thu Mar 23 10:12:12 2017_x000D_	27.726	39.5461	22.7005	0.396198	2	25.1484	47.3867	248.586	4.33865	8.25343		9.27147	60.2409
7351	Thu Mar 23 10:12:12 2017_x000D_	28.035	39.5406	21.6556	0.377961	2	23.2029	46.8895	200.06	3.49171	8.7952		16.625	0
7352	Thu Mar 23 10:12:12 2017_x000D_	28.5441	39.3217	22.7026	0.396235	2	23.2029	46.8895	200.06	3.49171	9.26283		9.74688	0
7353	Thu Mar 23 10:12:12 2017_x000D_	28.8497	39.2114	18.8985	0.329841	2	23.2029	46.8895	200.06	3.49171	9.53098		16.6104	0
7354	Thu Mar 23 10:12:12 2017_x000D_	29.3584	38.9928	19.8266	0.34604	2	23.2029	46.8895	200.06	3.49171	10.0124		9.74586	0
7355	Thu Mar 23 10:12:12 2017_x000D_	29.664	38.8826	21.6554	0.377957	2	23.2029	46.8895	200.06	3.49171	10.2886		15.7179	41.2967
7356	Thu Mar 23 10:12:12 2017_x000D_	30.1754	38.7687	19.828	0.346063	2	21.912	46.4115	205.853	3.59281	11.2559		8.75718	0
7357	Thu Mar 23 10:12:12 2017_x000D_	30.375	38.5557	19.8252	0.346016	2	21.912	46.4115	205.853	3.59281	11.5471		9.25042	0
7358	Thu Mar 23 10:12:12 2017_x000D_	30.6833	38.5503	18.8978	0.329829	2	21.912	46.4115	205.853	3.59281	11.7785		4.3827	0
7359	Thu Mar 23 10:12:12 2017_x000D_	30.7833	38.4438	22.7036	0.396253	2	21.912	46.4115	205.853	3.59281	11.9241		12.692	43.775
7360	Thu Mar 23 10:12:12 2017_x000D_	31.1913	38.3319	19.8266	0.34604	2	20.6305	45.7137	195.304	3.4087	12.8849		4.37435	0
7361	Thu Mar 23 10:12:12 2017_x000D_	31.291	38.2255	21.6552	0.377954	2	20.6305	45.7137	195.304	3.4087	13.0276		15.7013	0
7362	Thu Mar 23 10:12:12 2017_x000D_	31.8019	38.1119	25.4768	0.444654	2	20.6305	45.7137	195.304	3.4087	13.5125		9.73536	0
7363	Thu Mar 23 10:12:12 2017_x000D_	32.1072	38.0019	29.4952	0.514788	2	20.6305	45.7137	195.304	3.4087	13.827		4.35563	85.9587
7364	Thu Mar 23 10:12:12 2017_x000D_	32.0082	38.1081	46.8753	0.818129	2	20.5381	42.8499	180	3.14159	12.4116		0.0108167	0
7365	Thu Mar 23 10:12:12 2017_x000D_	32.0084	38.1078	55.0707	0.961164	2	20.5381	42.8499	180	3.14159	12.4119		4.36368	0
7366	Thu Mar 23 10:12:12 2017_x000D_	31.9089	38.2139	64.0565	1.118	2	20.5381	42.8499	180	3.14159	12.2796		6.2575	0
7367	Thu Mar 23 10:12:13 2017_x000D_	31.9148	38.4224	82.811	1.44532	2	20.5381	42.8499	180	3.14159	12.2079		4.41072	46.224
7368	Thu Mar 23 10:12:13 2017_x000D_	32.0203	38.5248	91.6253	1.59916	2	20.6061	41.3106	180	3.14159	11.7492		6.27194	0
7369	Thu Mar 23 10:12:13 2017_x000D_	32.0255	38.7338	109.669	1.91408	2	20.6061	41.3106	180	3.14159	11.7065		4.36835	0
7370	Thu Mar 23 10:12:13 2017_x000D_	32.1248	38.6273	118.929	2.0757	2	20.6061	41.3106	180	3.14159	11.8271		0.0192094	0
7371	Thu Mar 23 10:12:13 2017_x000D_	32.1243	38.6277	135.761	2.36947	2	20.6061	41.3106	180	3.14159	11.8265		3.13966	0
7372	Thu Mar 23 10:12:13 2017_x000D_	32.1209	38.5231	142.043	2.47911	2	20.6061	41.3106	180	3.14159	11.8474		3.08164	66.2924
7373	Thu Mar 23 10:12:13 2017_x000D_	32.0182	38.5252	148.672	2.59482	2	20.4845	39.1042	180	3.14159	11.5482		6.93972	0
7374	Thu Mar 23 10:12:13 2017_x000D_	31.8098	38.4248	165.231	2.88383	2	20.4845	39.1042	180	3.14159	11.3457		4.42344	0
7375	Thu Mar 23 10:12:13 2017_x000D_	31.704	38.3221	168.908	2.948	2	20.4845	39.1042	180	3.14159	11.2467		6.16289	0
7376	Thu Mar 23 10:12:13 2017_x000D_	31.4986	38.3256	168.909	2.94802	2	20.4845	39.1042	180	3.14159	11.0416		25.5268	39.6506
7377	Thu Mar 23 10:12:13 2017_x000D_	30.6704	38.1304	168.908	2.94801	2	20.5428	37.7838	180	3.14159	10.1335		12.7771	0
7378	Thu Mar 23 10:12:13 2017_x000D_	30.2559	38.0325	166.02	2.8976	2	20.5428	37.7838	180	3.14159	9.71628		28.5711	0
7379	Thu Mar 23 10:12:13 2017_x000D_	29.3235	37.8385	159.466	2.78321	2	20.5428	37.7838	180	3.14159	8.78087		6.97569	0
7380	Thu Mar 23 10:12:13 2017_x000D_	29.1143	37.737	156.743	2.73569	2	20.5428	37.7838	180	3.14159	8.57163		23.722	71.4709
7381	Thu Mar 23 10:12:13 2017_x000D_	28.3838	37.4343	152.806	2.66696	2	21.5147	35.6087	217.041	3.78807	7.10756		9.83576	0
7382	Thu Mar 23 10:12:13 2017_x000D_	28.0715	37.3345	148.71	2.59548	2	21.5147	35.6087	217.041	3.78807	6.78012		15.6835	0
7383	Thu Mar 23 10:12:13 2017_x000D_	27.6493	37.0262	146.219	2.552	2	21.5147	35.6087	217.041	3.78807	6.29624		22.5986	0
7384	Thu Mar 23 10:12:13 2017_x000D_	27.0173	36.6163	146.219	2.55201	2	21.5147	35.6087	217.041	3.78807	5.59409		11.3043	0
7385	Thu Mar 23 10:12:13 2017_x000D_	26.7012	36.4112	144.488	2.52178	2	21.5147	35.6087	217.041	3.78807	5.24822		20.1398	74.2396
7386	Thu Mar 23 10:12:13 2017_x000D_	26.1714	35.9989	146.218	2.55198	2	22.7057	33.4395	250.36	4.36961	4.30832		11.3151	0
7387	Thu Mar 23 10:12:13 2017_x000D_	25.855	35.7936	144.487	2.52178	2	22.7057	33.4395	250.36	4.36961	3.93191		11.3376	0
7388	Thu Mar 23 10:12:14 2017_x000D_	25.5379	35.588	146.218	2.55199	2	22.7057	33.4395	250.36	4.36961	3.55491		15.734	0
7389	Thu Mar 23 10:12:14 2017_x000D_	25.1142	35.2789	148.702	2.59534	2	22.7057	33.4395	250.36	4.36961	3.03056		11.3484	44.554
7390	Thu Mar 23 10:12:14 2017_x000D_	24.7968	35.0731	150.232	2.62205	2	23.4205	32.1377	283.013	4.93951	3.24203		15.749	0
7391	Thu Mar 23 10:12:14 2017_x000D_	24.3727	34.7637	152.786	2.66662	2	23.4205	32.1377	283.013	4.93951	2.79331		9.88982	0
7392	Thu Mar 23 10:12:14 2017_x000D_	24.0587	34.6633	154.116	2.68983	2	23.4205	32.1377	283.013	4.93951	2.60499		9.91439	0
7393	Thu Mar 23 10:12:14 2017_x000D_	23.744	34.5624	152.79	2.66669	2	23.4205	32.1377	283.013	4.93951	2.44619		15.773	101.481
7394	Thu Mar 23 10:12:14 2017_x000D_	23.3192	34.2526	155.474	2.71354	2	24.2236	28.8517	284.692	4.96881	5.4761		7.03737	0
7395	Thu Mar 23 10:12:14 2017_x000D_	23.1082	34.1501	152.787	2.66664	2	24.2236	28.8517	284.692	4.96881	5.41453		21.1042	0
7396	Thu Mar 23 10:12:14 2017_x000D_	22.4753	33.843	155.473	2.71352	2	24.2236	28.8517	284.692	4.96881	5.28863		7.04677	0
7397	Thu Mar 23 10:12:14 2017_x000D_	22.264	33.7404	152.788	2.66666	2	24.2236	28.8517	284.692	4.96881	5.26682		21.1297	68.4384
7398	Thu Mar 23 10:12:14 2017_x000D_	21.6303	33.433	155.473	2.71351	2	25.4059	26.9007	291.84	5.09357	7.54494		7.05078	0
7399	Thu Mar 23 10:12:14 2017_x000D_	21.4189	33.3303	152.789	2.66667	2	25.4059	26.9007	291.84	5.09357	7.56544		12.9335	0
7400	Thu Mar 23 10:12:14 2017_x000D_	20.9994	33.2309	155.475	2.71356	2	25.4059	26.9007	291.84	5.09357	7.71289		8.98276	0
7401	Thu Mar 23 10:12:14 2017_x000D_	20.7844	33.0225	155.472	2.71349	2	25.4059	26.9007	291.84	5.09357	7.67038		19.8971	0
7402	Thu Mar 23 10:12:14 2017_x000D_	20.1528	32.8201	155.475	2.71354	2	25.4059	26.9007	291.84	5.09357	7.91419		8.99555	47.9404
7403	Thu Mar 23 10:12:14 2017_x000D_	19.9374	32.6115	155.471	2.71348	2	26.3401	25.6042	298.452	5.20896	9.49193		21.2061	0
7404	Thu Mar 23 10:12:14 2017_x000D_	19.3015	32.3028	152.791	2.6667	2	26.3401	25.6042	298.452	5.20896	9.71664		7.07761	0
7405	Thu Mar 23 10:12:14 2017_x000D_	19.0893	32.1997	150.245	2.62226	2	26.3401	25.6042	298.452	5.20896	9.80177		18.4723	0
7406	Thu Mar 23 10:12:14 2017_x000D_	18.5574	31.8895	151.342	2.64141	2	26.3401	25.6042	298.452	5.20896	10.0038		9.98834	70.5556
7407	Thu Mar 23 10:12:14 2017_x000D_	18.2404	31.7877	150.247	2.6223	2	28.1595	24.1139	346.987	6.05607	12.541		18.495	0
7408	Thu Mar 23 10:12:14 2017_x000D_	17.7078	31.4772	151.343	2.64144	2	28.1595	24.1139	346.987	6.05607	12.785		11.4692	0
7409	Thu Mar 23 10:12:14 2017_x000D_	17.3869	31.2694	152.789	2.66668	2	28.1595	24.1139	346.987	6.05607	12.9325		7.09504	0
7410	Thu Mar 23 10:12:15 2017_x000D_	17.1742	31.166	150.247	2.6223	2	28.1595	24.1139	346.987	6.05607	13.0541		11.4641	71.1498
7411	Thu Mar 23 10:12:15 2017_x000D_	16.8535	30.9582	148.724	2.59572	2	30.3868	23.2991	350.028	6.10914	15.5503		7.09242	0
7412	Thu Mar 23 10:12:15 2017_x000D_	16.6408	30.855	151.342	2.64142	2	30.3868	23.2991	350.028	6.10914	15.6858		11.4867	0
7413	Thu Mar 23 10:12:15 2017_x000D_	16.3194	30.6469	152.787	2.66664	2	30.3868	23.2991	350.028	6.10914	15.8708		7.10714	0
7414	Thu Mar 23 10:12:15 2017_x000D_	16.1063	30.5434	150.246	2.62229	2	30.3868	23.2991	350.028	6.10914	16.0129		7.10182	0
7415	Thu Mar 23 10:12:15 2017_x000D_	15.8933	30.4401	152.787	2.66664	2	30.3868	23.2991	350.028	6.10914	16.1572		11.4858	41.7367
7416	Thu Mar 23 10:12:15 2017_x000D_	15.572	30.2319	151.341	2.6414	2	31.7191	22.8985	337.644	5.893	17.7344		7.11246	0
7417	Thu Mar 23 10:12:15 2017_x000D_	15.3588	30.1282	148.726	2.59576	2	31.7191	22.8985	337.644	5.893	17.8865		10.0215	0
7418	Thu Mar 23 10:12:15 2017_x000D_	15.0408	30.0259	144.545	2.52279	2	31.7191	22.8985	337.644	5.893	18.1374		0.0234307	0
7419	Thu Mar 23 10:12:15 2017_x000D_	15.0414	30.0254	127.428	2.22403	2	31.7191	22.8985	337.644	5.893	18.1367		0.0108167	75.1538
7420	Thu Mar 23 10:12:15 2017_x000D_	15.0417	30.0252	119.284	2.08191	2	33.5488	21.1874	284.692	4.96881	20.509		6.38874	0
7421	Thu Mar 23 10:12:15 2017_x000D_	15.0499	30.238	100.813	1.75953	2	33.5488	21.1874	284.692	4.96881	20.5942		0.00848528	0
7422	Thu Mar 23 10:12:15 2017_x000D_	15.0501	30.2382	94.9634	1.65742	2	33.5488	21.1874	284.692	4.96881	20.5941		3.21236	0
7423	Thu Mar 23 10:12:15 2017_x000D_	15.0542	30.3452	76.598	1.33689	2	33.5488	21.1874	284.692	4.96881	20.6377		3.14441	53.6424
7424	Thu Mar 23 10:12:15 2017_x000D_	14.9494	30.3469	68.1392	1.18925	2	34.4939	19.6695	284.692	4.96881	22.2709		7.02414	0
7425	Thu Mar 23 10:12:15 2017_x000D_	15.0464	30.1338	48.9565	0.854452	2	34.4939	19.6695	284.692	4.96881	22.0841		0	0
7426	Thu Mar 23 10:12:15 2017_x000D_	15.0464	30.1338	48.9565	0.854452	2	34.4939	19.6695	284.692	4.96881	22.0841		8.8398	0
7427	Thu Mar 23 10:12:15 2017_x000D_	15.248	29.9189	36.7715	0.641784	2	34.4939	19.6695	284.692	4.96881	21.8049		4.42318	33.2611
7428	Thu Mar 23 10:12:15 2017_x000D_	15.3488	29.8113	27.8901	0.486774	2	35.1903	18.8068	284.692	4.96881	22.6889		11.26	0
7429	Thu Mar 23 10:12:15 2017_x000D_	15.6554	29.5948	21.382	0.373186	2	35.1903	18.8068	284.692	4.96881	22.3158		19.0492	0
7430	Thu Mar 23 10:12:15 2017_x000D_	16.28	29.4805	18.6161	0.324912	2	35.1903	18.8068	284.692	4.96881
7431	Thu Mar 23 10:12:16 2017_x000D_	16.6914	29.2627	18.6145	0.324885	2	35.1903	18.8068	284.692	4.96881
7432	Thu Mar 23 10:12:16 2017_x000D_	17.1065	29.1513	21.3843	0.373226	2	35.1903	18.8068	284.692	4.96881
7433	Thu Mar 23 10:12:16 2017_x000D_	17.828	28.8235	25.2215	0.440198	2	35.668	17.9373	284.692	4.96881
7434	Thu Mar 23 10:12:16 2017_x000D_	18.2462	28.8183	25.2245	0.440251	2	35.668	17.9373	284.692	4.96881
7435	Thu Mar 23 10:12:16 2017_x000D_	18.4481	28.6034	25.2226	0.440218	2	35.668	17.9373	284.692	4.96881
7436	Thu Mar 23 10:12:16 2017_x000D_	18.96	28.2784	29.2644	0.51076	2	35.668	17.9373	284.692	4.96881
7437	Thu Mar 23 10:12:16 2017_x000D_	19.27	28.1684	33.4854	0.58443	2	36.3645	17.0744	278.637	4.86313
7438	Thu Mar 23 10:12:16 2017_x000D_	19.886	27.8423	36.0561	0.629298	2	36.3645	17.0744	278.637	4.86313
7439	Thu Mar 23 10:12:16 2017_x000D_	20.0877	27.6275	36.0555	0.629288	2	36.3645	17.0744	278.637	4.86313
7440	Thu Mar 23 10:12:16 2017_x000D_	20.4947	27.3041	38.4782	0.671571	2	36.3645	17.0744	278.637	4.86313
7441	Thu Mar 23 10:12:16 2017_x000D_	20.8009	27.088	40.3135	0.703603	2	37.9866	15.1345	298.452	5.20896
7442	Thu Mar 23 10:12:16 2017_x000D_	21.0059	26.9794	37.8469	0.660552	2	37.9866	15.1345	298.452	5.20896
7443	Thu Mar 23 10:12:16 2017_x000D_	21.3117	26.7636	36.0557	0.629291	2	37.9866	15.1345	298.452	5.20896
7444	Thu Mar 23 10:12:16 2017_x000D_	21.715	26.3341	36.0545	0.62927	2	37.9866	15.1345	298.452	5.20896
7445	Thu Mar 23 10:12:16 2017_x000D_	21.92	26.2256	33.4833	0.584394	2	37.9866	15.1345	298.452	5.20896
7446	Thu Mar 23 10:12:16 2017_x000D_	22.535	25.9002	36.056	0.629295	2	39.3903	13.1872	287.032	5.00965
7447	Thu Mar 23 10:12:16 2017_x000D_	22.7365	25.6855	36.0554	0.629285	2	39.3903	13.1872	287.032	5.00965
7448	Thu Mar 23 10:12:16 2017_x000D_	23.2436	25.2552	34.4073	0.600521	2	39.3903	13.1872	287.032	5.00965
7449	Thu Mar 23 10:12:16 2017_x000D_	23.5526	25.1457	33.4833	0.584394	2	39.3903	13.1872	287.032	5.00965
7450	Thu Mar 23 10:12:16 2017_x000D_	23.9589	24.8228	36.0556	0.629289	2	40.3467	11.4466	280.003	4.88698
7451	Thu Mar 23 10:12:16 2017_x000D_	24.1604	24.6082	36.055	0.629278	2	40.3467	11.4466	280.003	4.88698
7452	Thu Mar 23 10:12:16 2017_x000D_	24.4689	24.4989	31.8988	0.556738	2	40.3467	11.4466	280.003	4.88698
7453	Thu Mar 23 10:12:17 2017_x000D_	24.8783	24.2823	31.8992	0.556746	2	40.3467	11.4466	280.003	4.88698
7454	Thu Mar 23 10:12:17 2017_x000D_	25.0797	24.0678	31.8982	0.556728	2	41.0642	10.1408	284.692	4.96881
7455	Thu Mar 23 10:12:17 2017_x000D_	25.2844	23.9596	34.4084	0.60054	2	41.0642	10.1408	284.692	4.96881
7456	Thu Mar 23 10:12:17 2017_x000D_	25.6902	23.6369	31.8976	0.556717	2	41.0642	10.1408	284.692	4.96881
7457	Thu Mar 23 10:12:17 2017_x000D_	25.8948	23.5287	34.4083	0.600538	2	41.0642	10.1408	284.692	4.96881
7458	Thu Mar 23 10:12:17 2017_x000D_	26.2001	23.3132	36.0567	0.629309	2	41.0642	10.1408	284.692	4.96881
7459	Thu Mar 23 10:12:17 2017_x000D_	26.2001	23.3132	36.0567	0.629309	2	41.7613	9.2771	278.637	4.86313
7460	Thu Mar 23 10:12:17 2017_x000D_	26.4047	23.205	38.4829	0.671652	2	41.7613	9.2771	278.637	4.86313
7461	Thu Mar 23 10:12:17 2017_x000D_	26.7099	22.9896	40.3197	0.703711	2	41.7613	9.2771	278.637	4.86313
7462	Thu Mar 23 10:12:17 2017_x000D_	26.8107	22.8823	44.6402	0.779118	2	41.7613	9.2771	278.637	4.86313
7463	Thu Mar 23 10:12:17 2017_x000D_	26.9149	22.8809	59.0856	1.03124	2	42.0108	8.62061	290.492	5.07004
7464	Thu Mar 23 10:12:17 2017_x000D_	26.9119	22.7742	70.7741	1.23524	2	42.0108	8.62061	290.492	5.07004
7465	Thu Mar 23 10:12:17 2017_x000D_	27.0123	22.6664	85.843	1.49824	2	42.0108	8.62061	290.492	5.07004
7466	Thu Mar 23 10:12:17 2017_x000D_	27.1095	22.4527	94.6636	1.65219	2	42.0108	8.62061	290.492	5.07004
7467	Thu Mar 23 10:12:17 2017_x000D_	27.1056	22.346	112.371	1.96124	2	42.479	7.9709	303.606	5.29893
7468	Thu Mar 23 10:12:17 2017_x000D_	26.9984	22.2408	116.201	2.0281	2	42.479	7.9709	303.606	5.29893
7469	Thu Mar 23 10:12:17 2017_x000D_	27.0985	22.1335	125.229	2.18566	2	42.479	7.9709	303.606	5.29893
7470	Thu Mar 23 10:12:17 2017_x000D_	26.777	21.8179	137.538	2.4005	2	42.479	7.9709	303.606	5.29893
7471	Thu Mar 23 10:12:17 2017_x000D_	26.6697	21.7126	141.682	2.47281	2	42.479	7.9709	303.606	5.29893
7472	Thu Mar 23 10:12:17 2017_x000D_	26.3518	21.5028	139.775	2.43953	2	44.8853	8.04781	303.606	5.29893
7473	Thu Mar 23 10:12:17 2017_x000D_	25.7085	20.8698	139.772	2.43948	2	44.8853	8.04781	303.606	5.29893
7474	Thu Mar 23 10:12:18 2017_x000D_	25.3896	20.6594	141.68	2.47279	2	44.8853	8.04781	303.606	5.29893
7475	Thu Mar 23 10:12:18 2017_x000D_	24.8528	20.1311	137.54	2.40053	2	44.8853	8.04781	303.606	5.29893
7476	Thu Mar 23 10:12:18 2017_x000D_	24.5306	19.8137	133.396	2.3282	2	45.3227	8.06181	303.606	5.29893
7477	Thu Mar 23 10:12:18 2017_x000D_	24.3156	19.6022	133.397	2.32821	2	45.3227	8.06181	303.606	5.29893
7478	Thu Mar 23 10:12:18 2017_x000D_	24.1005	19.3905	133.397	2.32822	2	45.3227	8.06181	303.606	5.29893
7479	Thu Mar 23 10:12:18 2017_x000D_	23.667	18.8603	126.954	2.21576	2	45.3227	8.06181	303.606	5.29893
7480	Thu Mar 23 10:12:18 2017_x000D_	23.2361	18.4364	126.957	2.21582	2	48.301	9.92831	337.776	5.89531
7481	Thu Mar 23 10:12:18 2017_x000D_	23.1218	18.1167	122.837	2.14391	2	48.301	9.92831	337.776	5.89531
7482	Thu Mar 23 10:12:18 2017_x000D_	22.9062	17.9045	122.839	2.14394	2	48.301	9.92831	337.776	5.89531
7483	Thu Mar 23 10:12:18 2017_x000D_	22.5757	17.3725	126.953	2.21575	2	48.301	9.92831	337.776	5.89531
7484	Thu Mar 23 10:12:18 2017_x000D_	22.2483	16.9468	129.286	2.25647	2	49.9767	11.5309	6.19771	0.108171
7485	Thu Mar 23 10:12:18 2017_x000D_	22.029	16.6275	131.169	2.28934	2	49.9767	11.5309	6.19771	0.108171
7486	Thu Mar 23 10:12:18 2017_x000D_	21.9178	16.4142	128.796	2.24791	2	49.9767	11.5309	6.19771	0.108171
7487	Thu Mar 23 10:12:18 2017_x000D_	21.8061	16.2008	131.165	2.28927	2	49.9767	11.5309	6.19771	0.108171
7488	Thu Mar 23 10:12:18 2017_x000D_	21.3738	15.775	131.167	2.2893	2	49.9767	11.5309	6.19771	0.108171
7489	Thu Mar 23 10:12:18 2017_x000D_	21.1575	15.562	131.168	2.28931	2	51.433	13.1257	45	0.785398
7490	Thu Mar 23 10:12:18 2017_x000D_	20.8292	15.1352	133.378	2.32788	2	51.433	13.1257	45	0.785398
7491	Thu Mar 23 10:12:18 2017_x000D_	20.7176	14.9215	131.165	2.28925	2	51.433	13.1257	45	0.785398
7492	Thu Mar 23 10:12:18 2017_x000D_	20.288	14.6022	133.214	2.32502	2	51.433	13.1257	45	0.785398
7493	Thu Mar 23 10:12:18 2017_x000D_	20.1793	14.4953	133.379	2.3279	2	54.6771	13.8918	8.11908	0.141705
7494	Thu Mar 23 10:12:18 2017_x000D_	19.9626	14.2818	133.379	2.3279	2	54.6771	13.8918	8.11908	0.141705
7495	Thu Mar 23 10:12:19 2017_x000D_	19.7457	14.0682	133.379	2.32791	2	54.6771	13.8918	8.11908	0.141705
7496	Thu Mar 23 10:12:19 2017_x000D_	19.5217	13.6399	133.375	2.32783	2	54.6771	13.8918	8.11908	0.141705
7497	Thu Mar 23 10:12:19 2017_x000D_	19.3047	13.4262	133.375	2.32784	2	57.7119	14.4298	0	0
