# Supplementary material for: Guppies Prefer to Follow Large (Robot) Leaders Irrespective of Own Size
Source: Front Bioeng Biotechnol. 2020 May 15;8:441. doi: 10.3389/fbioe.2020.00441 (PMC7243707; doi:10.3389/fbioe.2020.00441)
Supplement: Supplementary file 3 [file Data_Sheet_1.ZIP › Raw Data/ID35.xlsx]

## Sheet: ThuMar23095252201
Framenumber	Current timestamp	Robo Position x	Robo Position y	Robo Angle deg	Robo Angle rad	Fish ID	Fish Position x	Fish Position y	Fish Angle deg	Fish Angle rad	Distance_between_subjects	Mean_Distance (L300 bis L1500)		Fish ID	Fish Position x	Fish Position y	Fish Angle deg	Fish Angle rad	Fish ID	Fish Position x	Fish Position y	Fish Angle deg	Fish Angle rad	Fish ID	Fish Position x	Fish Position y	Fish Angle deg	Fish Angle rad	Fish ID	Fish Position x	Fish Position y	Fish Angle deg	Fish Angle rad
3842	Thu Mar 23 09:53:17 2017_x000D_	16.9057	10.8539	-72.9941	-1.27399	1	12.421	12.7776	180	3.14159	4.87987	8.87743
3843	Thu Mar 23 09:53:18 2017_x000D_	16.9057	10.8539	-72.9941	-1.27399	1	12.421	12.7776	180	3.14159	4.87987
3844	Thu Mar 23 09:53:18 2017_x000D_	16.9094	10.9614	-73.7469	-1.28713	1	12.421	12.7776	180	3.14159	4.84193
3845	Thu Mar 23 09:53:18 2017_x000D_	17.0185	11.069	-75.889	-1.32451	1	12.421	12.7776	180	3.14159	4.90472
3846	Thu Mar 23 09:53:18 2017_x000D_	16.9242	11.3924	-79.3273	-1.38452	1	12.421	12.7776	180	3.14159	4.71143
3847	Thu Mar 23 09:53:18 2017_x000D_	17.1496	11.8224	-85.1232	-1.48568	1	12.421	12.7776	180	3.14159	4.82411
3848	Thu Mar 23 09:53:18 2017_x000D_	17.0517	12.0382	-88.0609	-1.53695	1	12.421	12.7776	180	3.14159	4.68936
3849	Thu Mar 23 09:53:18 2017_x000D_	17.0736	12.6837	-88.0609	-1.53695	1	12.421	12.7776	180	3.14159	4.65355
3850	Thu Mar 23 09:53:18 2017_x000D_	17.1933	13.1133	-85.1217	-1.48565	1	12.421	12.7776	180	3.14159	4.78409
3851	Thu Mar 23 09:53:18 2017_x000D_	17.2185	13.8656	-78.8477	-1.37615	1	12.421	12.7776	180	3.14159	4.91932
3852	Thu Mar 23 09:53:18 2017_x000D_	17.3381	14.2948	-75.8758	-1.32428	1	12.421	12.7776	180	3.14159	5.14585
3853	Thu Mar 23 09:53:18 2017_x000D_	17.2473	14.7248	-72.9709	-1.27358	1	12.421	12.7776	180	3.14159	5.2043
3854	Thu Mar 23 09:53:18 2017_x000D_	17.5843	15.3671	-70.1599	-1.22452	1	12.421	12.7776	180	3.14159	5.77626
3855	Thu Mar 23 09:53:18 2017_x000D_	17.809	15.7951	-70.1618	-1.22455	1	11.057	18.9379	180	3.14159	7.4476
3856	Thu Mar 23 09:53:18 2017_x000D_	17.8234	16.2241	-70.1579	-1.22449	1	11.057	18.9379	180	3.14159	7.29033
3857	Thu Mar 23 09:53:18 2017_x000D_	18.055	16.866	-70.1579	-1.22449	1	11.057	18.9379	180	3.14159	7.29827
3858	Thu Mar 23 09:53:18 2017_x000D_	18.2757	17.1859	-71.0408	-1.2399	1	11.057	18.9379	180	3.14159	7.42827
3859	Thu Mar 23 09:53:18 2017_x000D_	18.3987	17.721	-72.9773	-1.27369	1	11.057	18.9379	180	3.14159	7.44187
3860	Thu Mar 23 09:53:18 2017_x000D_	18.413	18.1493	-72.9741	-1.27364	1	11.41	20.9411	180	3.14159	7.53898
3861	Thu Mar 23 09:53:18 2017_x000D_	18.7456	18.682	-76.5053	-1.33527	1	11.41	20.9411	180	3.14159	7.67558
3862	Thu Mar 23 09:53:18 2017_x000D_	18.7527	18.896	-76.5042	-1.33525	1	11.41	20.9411	180	3.14159	7.62218
3863	Thu Mar 23 09:53:18 2017_x000D_	18.8684	19.2163	-78.8631	-1.37642	1	11.41	20.9411	180	3.14159	7.65524
3864	Thu Mar 23 09:53:18 2017_x000D_	18.9944	19.8568	-75.8827	-1.3244	1	11.6102	21.3899	151.629	2.64642	7.54167
3865	Thu Mar 23 09:53:19 2017_x000D_	19.005	20.1772	-76.5027	-1.33522	1	11.6102	21.3899	151.629	2.64642	7.49358
3866	Thu Mar 23 09:53:19 2017_x000D_	19.1311	20.8174	-79.3384	-1.38472	1	11.6102	21.3899	151.629	2.64642	7.54266
3867	Thu Mar 23 09:53:19 2017_x000D_	19.2466	21.1371	-81.905	-1.42951	1	11.6102	21.3899	151.629	2.64642	7.64058
3868	Thu Mar 23 09:53:19 2017_x000D_	19.2713	21.884	-82.2261	-1.43512	1	11.5816	22.0528	122.654	2.14072	7.69155
3869	Thu Mar 23 09:53:19 2017_x000D_	19.39	22.3096	-79.3379	-1.38471	1	11.5816	22.0528	122.654	2.14072	7.81262
3870	Thu Mar 23 09:53:19 2017_x000D_	19.4006	22.6294	-79.7671	-1.3922	1	11.5816	22.0528	122.654	2.14072	7.84023
3871	Thu Mar 23 09:53:19 2017_x000D_	19.5159	22.9485	-82.2286	-1.43516	1	11.5816	22.0528	122.654	2.14072	7.9847
3872	Thu Mar 23 09:53:19 2017_x000D_	19.537	23.5879	-82.2269	-1.43513	1	11.5816	22.0528	122.654	2.14072	8.10216
3873	Thu Mar 23 09:53:19 2017_x000D_	19.5511	24.014	-82.2258	-1.43511	1	11.5721	22.2737	75.3081	1.31438	8.16658
3874	Thu Mar 23 09:53:19 2017_x000D_	19.7813	24.6508	-82.2294	-1.43517	1	11.5721	22.2737	75.3081	1.31438	8.54644
3875	Thu Mar 23 09:53:19 2017_x000D_	19.7883	24.8636	-82.2288	-1.43516	1	11.5721	22.2737	75.3081	1.31438	8.61473
3876	Thu Mar 23 09:53:19 2017_x000D_	19.9137	25.5008	-79.3359	-1.38467	1	11.5721	22.2737	75.3081	1.31438	8.94407
3877	Thu Mar 23 09:53:19 2017_x000D_	19.9277	25.9262	-79.3341	-1.38464	1	11.5626	22.4947	81.3632	1.42006	9.04158
3878	Thu Mar 23 09:53:19 2017_x000D_	20.046	26.3502	-76.4909	-1.33502	1	11.5626	22.4947	81.3632	1.42006	9.31842
3879	Thu Mar 23 09:53:19 2017_x000D_	20.06	26.7753	-76.4885	-1.33498	1	11.5626	22.4947	81.3632	1.42006	9.51469
3880	Thu Mar 23 09:53:19 2017_x000D_	20.1715	26.9867	-79.3353	-1.38466	1	11.5626	22.4947	81.3632	1.42006	9.71037
3881	Thu Mar 23 09:53:19 2017_x000D_	20.1924	27.6239	-79.3327	-1.38462	1	11.3338	22.7088	45	0.785398	10.1308
3882	Thu Mar 23 09:53:19 2017_x000D_	20.1994	27.8362	-79.3318	-1.3846	1	11.3338	22.7088	45	0.785398	10.2415
3883	Thu Mar 23 09:53:19 2017_x000D_	20.415	28.046	-79.3364	-1.38468	1	11.3338	22.7088	45	0.785398	10.5335
3884	Thu Mar 23 09:53:19 2017_x000D_	20.4358	28.6827	-79.3339	-1.38464	1	11.3338	22.7088	45	0.785398	10.8873
3885	Thu Mar 23 09:53:19 2017_x000D_	20.6582	29.1043	-79.3376	-1.3847	1	11.3243	22.9297	45	0.785398	11.1914
3886	Thu Mar 23 09:53:20 2017_x000D_	20.6652	29.3164	-79.3367	-1.38469	1	11.3243	22.9297	45	0.785398	11.3156
3887	Thu Mar 23 09:53:20 2017_x000D_	20.6686	29.4226	-78.8577	-1.37633	1	11.3243	22.9297	45	0.785398	11.3787
3888	Thu Mar 23 09:53:20 2017_x000D_	20.6721	29.5284	-79.3358	-1.38467	1	11.3243	22.9297	45	0.785398	11.4422
3889	Thu Mar 23 09:53:20 2017_x000D_	20.6859	29.9523	-79.3342	-1.38464	1	11.3243	22.9297	45	0.785398	11.7028
3890	Thu Mar 23 09:53:20 2017_x000D_	20.7969	30.1628	-76.4864	-1.33494	1	11.3148	23.1506	45	0.785398	11.7933
3891	Thu Mar 23 09:53:20 2017_x000D_	20.7027	30.4818	-67.349	-1.17546	1	11.3148	23.1506	45	0.785398	11.9113
3892	Thu Mar 23 09:53:20 2017_x000D_	20.8065	30.4806	-56.8689	-0.992549	1	11.3148	23.1506	45	0.785398	11.9926
3893	Thu Mar 23 09:53:20 2017_x000D_	20.594	30.3776	-42.0811	-0.734453	1	11.3148	23.1506	45	0.785398	11.7615
3894	Thu Mar 23 09:53:20 2017_x000D_	20.5903	30.2721	-31.3681	-0.547476	1	11.3053	23.3715	45	0.785398	11.5685
3895	Thu Mar 23 09:53:20 2017_x000D_	20.4858	30.274	-16.9469	-0.29578	1	11.3053	23.3715	45	0.785398	11.4859
3896	Thu Mar 23 09:53:20 2017_x000D_	20.4861	30.2746	-5.34534	-0.0932939	1	11.3053	23.3715	45	0.785398	11.4865
3897	Thu Mar 23 09:53:20 2017_x000D_	20.4863	30.2748	0.751739	0.0131203	1	11.3053	23.3715	45	0.785398	11.4868
3898	Thu Mar 23 09:53:20 2017_x000D_	20.49	30.3811	9.90455	0.172867	1	11.2957	23.5924	45	0.785398	11.429
3899	Thu Mar 23 09:53:20 2017_x000D_	20.7997	30.2713	25.2672	0.440996	1	11.2957	23.5924	45	0.785398	11.6161
3900	Thu Mar 23 09:53:20 2017_x000D_	20.9042	30.2699	31.9407	0.557471	1	11.2957	23.5924	45	0.785398	11.701
3901	Thu Mar 23 09:53:20 2017_x000D_	21.106	30.0552	40.3352	0.703983	1	11.2957	23.5924	45	0.785398	11.7478
3902	Thu Mar 23 09:53:20 2017_x000D_	21.3109	29.9465	42.6409	0.744224	1	11.2957	23.5924	45	0.785398	11.8608
3903	Thu Mar 23 09:53:20 2017_x000D_	21.9185	29.4088	40.3355	0.703988	1	11.2957	23.5924	45	0.785398	12.1109
3904	Thu Mar 23 09:53:20 2017_x000D_	22.2203	29.0871	36.0834	0.629774	1	11.2957	23.5924	45	0.785398	12.2286
3905	Thu Mar 23 09:53:20 2017_x000D_	22.6298	28.8701	36.0841	0.629787	1	11.2957	23.5924	45	0.785398	12.5026
3906	Thu Mar 23 09:53:20 2017_x000D_	23.1395	28.5459	31.9368	0.557403	1	11.2957	23.5924	45	0.785398	12.8379
3907	Thu Mar 23 09:53:21 2017_x000D_	23.4412	28.2243	27.9288	0.48745	1	11.5055	23.8201	45	0.785398	12.7223
3908	Thu Mar 23 09:53:21 2017_x000D_	24.0548	27.8989	25.2537	0.440761	1	11.5055	23.8201	45	0.785398	13.1955
3909	Thu Mar 23 09:53:21 2017_x000D_	24.4638	27.6821	25.2534	0.440755	1	11.5055	23.8201	45	0.785398	13.5216
3910	Thu Mar 23 09:53:21 2017_x000D_	25.0771	27.3569	22.4636	0.392065	1	11.5055	23.8201	45	0.785398	14.0249
3911	Thu Mar 23 09:53:21 2017_x000D_	25.4891	27.2462	25.2541	0.440768	1	11.4864	24.2618	48.6363	0.848864	14.3172
3912	Thu Mar 23 09:53:21 2017_x000D_	25.6902	27.032	25.2523	0.440735	1	11.4864	24.2618	48.6363	0.848864	14.4714
3913	Thu Mar 23 09:53:21 2017_x000D_	26.1021	26.9213	27.9304	0.487477	1	11.4864	24.2618	48.6363	0.848864	14.8557
3914	Thu Mar 23 09:53:21 2017_x000D_	26.6144	26.7036	29.3011	0.5114	1	11.4864	24.2618	48.6363	0.848864	15.3238
3915	Thu Mar 23 09:53:21 2017_x000D_	26.8154	26.4894	29.2997	0.511377	1	11.4864	24.2618	48.6363	0.848864	15.49
3916	Thu Mar 23 09:53:21 2017_x000D_	27.4278	26.1648	31.9403	0.557463	1	12.5729	24.5165	68.5277	1.19603	14.9461
3917	Thu Mar 23 09:53:21 2017_x000D_	27.635	26.1625	31.9418	0.557489	1	12.5729	24.5165	68.5277	1.19603	15.1518
3918	Thu Mar 23 09:53:21 2017_x000D_	28.0368	25.7344	31.9397	0.557452	1	12.5729	24.5165	68.5277	1.19603	15.5118
3919	Thu Mar 23 09:53:21 2017_x000D_	28.3445	25.6251	36.0926	0.629935	1	12.5729	24.5165	68.5277	1.19603	15.8105
3920	Thu Mar 23 09:53:21 2017_x000D_	28.6487	25.41	34.447	0.601213	1	13.6592	24.7711	68.5277	1.19603	15.0031
3921	Thu Mar 23 09:53:21 2017_x000D_	29.157	25.0868	33.5229	0.585084	1	13.6592	24.7711	68.5277	1.19603	15.501
3922	Thu Mar 23 09:53:21 2017_x000D_	29.4611	24.8718	31.94	0.557457	1	13.6592	24.7711	68.5277	1.19603	15.8022
3923	Thu Mar 23 09:53:21 2017_x000D_	30.0694	24.4419	31.9394	0.557447	1	13.6592	24.7711	68.5277	1.19603	16.4135
3924	Thu Mar 23 09:53:21 2017_x000D_	30.2701	24.228	31.9383	0.557428	1	14.0975	24.7846	68.5277	1.19603	16.1822
3925	Thu Mar 23 09:53:21 2017_x000D_	30.5742	24.013	33.5214	0.585059	1	14.0975	24.7846	68.5277	1.19603	16.4948
3926	Thu Mar 23 09:53:21 2017_x000D_	31.1853	23.6892	36.0939	0.629957	1	14.0975	24.7846	68.5277	1.19603	17.1229
3927	Thu Mar 23 09:53:21 2017_x000D_	31.3889	23.5813	33.5226	0.58508	1	14.0975	24.7846	68.5277	1.19603	17.3332
3928	Thu Mar 23 09:53:21 2017_x000D_	31.8931	23.1528	31.9376	0.557416	1	14.0975	24.7846	68.5277	1.19603	17.8703
3929	Thu Mar 23 09:53:22 2017_x000D_	32.3002	22.9371	31.938	0.557424	1	14.9644	25.0324	62.7254	1.09476	17.462
3930	Thu Mar 23 09:53:22 2017_x000D_	32.604	22.7224	33.522	0.585069	1	14.9644	25.0324	62.7254	1.09476	17.7902
3931	Thu Mar 23 09:53:22 2017_x000D_	33.2113	22.2931	33.5217	0.585064	1	14.9644	25.0324	62.7254	1.09476	18.4514
3932	Thu Mar 23 09:53:22 2017_x000D_	33.5206	22.2904	31.9394	0.557447	1	14.9644	25.0324	62.7254	1.09476	18.7577
3933	Thu Mar 23 09:53:22 2017_x000D_	33.9214	21.8631	31.9373	0.55741	1	17.4031	24.4445	62.7254	1.09476	16.7188
3934	Thu Mar 23 09:53:22 2017_x000D_	34.328	21.6477	31.9377	0.557418	1	17.4031	24.4445	62.7254	1.09476	17.1544
3935	Thu Mar 23 09:53:22 2017_x000D_	34.9347	21.2188	31.9371	0.557407	1	17.4031	24.4445	62.7254	1.09476	17.8259
3936	Thu Mar 23 09:53:22 2017_x000D_	35.1407	21.2171	31.9386	0.557434	1	17.4031	24.4445	62.7254	1.09476	18.0288
3937	Thu Mar 23 09:53:22 2017_x000D_	35.4441	21.0026	33.5238	0.5851	1	19.3744	24.5054	62.7254	1.09476	16.447
3938	Thu Mar 23 09:53:22 2017_x000D_	35.9474	20.5749	31.9369	0.557405	1	19.3744	24.5054	62.7254	1.09476	17.0327
3939	Thu Mar 23 09:53:22 2017_x000D_	36.2504	20.3607	30.4822	0.532015	1	19.3744	24.5054	62.7254	1.09476	17.3775
3940	Thu Mar 23 09:53:22 2017_x000D_	36.5536	20.1464	31.9364	0.557395	1	19.3744	24.5054	62.7254	1.09476	17.7236
3941	Thu Mar 23 09:53:22 2017_x000D_	37.1652	19.9297	31.9383	0.557428	1	20.4694	24.5392	62.7254	1.09476	17.3204
3942	Thu Mar 23 09:53:22 2017_x000D_	37.3653	19.7164	31.9373	0.55741	1	20.4694	24.5392	62.7254	1.09476	17.5707
3943	Thu Mar 23 09:53:22 2017_x000D_	37.8736	19.5007	30.4835	0.532037	1	20.4694	24.5392	62.7254	1.09476	18.1188
3944	Thu Mar 23 09:53:22 2017_x000D_	38.1766	19.2866	31.9382	0.557426	1	20.4694	24.5392	62.7254	1.09476	18.4698
3945	Thu Mar 23 09:53:22 2017_x000D_	38.5793	18.966	29.2872	0.511158	1	20.4694	24.5392	62.7254	1.09476	18.9481
3946	Thu Mar 23 09:53:22 2017_x000D_	38.782	18.8586	31.9375	0.557415	1	21.5642	24.573	51.9528	0.906748	18.1413
3947	Thu Mar 23 09:53:22 2017_x000D_	38.982	18.6454	31.9365	0.557397	1	21.5642	24.573	51.9528	0.906748	18.3988
3948	Thu Mar 23 09:53:22 2017_x000D_	39.3873	18.4307	31.937	0.557405	1	21.5642	24.573	51.9528	0.906748	18.8518
3949	Thu Mar 23 09:53:22 2017_x000D_	39.5926	18.4292	31.9385	0.557432	1	21.5642	24.573	51.9528	0.906748	19.0465
3950	Thu Mar 23 09:53:23 2017_x000D_	39.895	18.2154	30.4822	0.532015	1	24.4688	23.3368	340.522	5.94323	16.2541
3951	Thu Mar 23 09:53:23 2017_x000D_	39.9924	18.0029	31.9363	0.557394	1	24.4688	23.3368	340.522	5.94323	16.4144
3952	Thu Mar 23 09:53:23 2017_x000D_	40.1976	18.0015	31.9378	0.55742	1	24.4688	23.3368	340.522	5.94323	16.6091
3953	Thu Mar 23 09:53:23 2017_x000D_	40.4997	17.7877	25.2157	0.440097	1	24.4688	23.3368	340.522	5.94323	16.9641
3954	Thu Mar 23 09:53:23 2017_x000D_	40.8045	17.6798	21.3435	0.372514	1	26.0305	22.7221	347.727	6.06898	15.6108
3955	Thu Mar 23 09:53:23 2017_x000D_	40.6985	17.5741	0.382593	0.00667751	1	26.0305	22.7221	347.727	6.06898	15.5452
3956	Thu Mar 23 09:53:23 2017_x000D_	40.5958	17.5743	-11.8333	-0.20653	1	26.0305	22.7221	347.727	6.06898	15.4482
3957	Thu Mar 23 09:53:23 2017_x000D_	40.5957	17.574	-17.5755	-0.30675	1	26.0305	22.7221	347.727	6.06898	15.4482
3958	Thu Mar 23 09:53:23 2017_x000D_	40.4908	17.4681	-34.6398	-0.604578	1	26.0305	22.7221	347.727	6.06898	15.3852
3959	Thu Mar 23 09:53:23 2017_x000D_	40.4911	17.4678	-42.9155	-0.749018	1	28.0793	21.0172	0	0	12.9093
3960	Thu Mar 23 09:53:23 2017_x000D_	40.5944	17.4668	-61.6536	-1.07606	1	28.0793	21.0172	0	0	13.009
3961	Thu Mar 23 09:53:23 2017_x000D_	40.6997	17.5719	-65.4576	-1.14245	1	28.0793	21.0172	0	0	13.0822
3962	Thu Mar 23 09:53:23 2017_x000D_	40.8108	17.889	-79.9129	-1.39474	1	28.0793	21.0172	0	0	13.1102
3963	Thu Mar 23 09:53:23 2017_x000D_	40.8136	17.9949	-85.8126	-1.49771	1	30.3571	19.098	351.45	6.13396	10.5145
3964	Thu Mar 23 09:53:23 2017_x000D_	40.8214	18.3125	-85.6668	-1.49517	1	30.3571	19.098	351.45	6.13396	10.4937
3965	Thu Mar 23 09:53:23 2017_x000D_	40.8293	18.6296	-85.8119	-1.4977	1	30.3571	19.098	351.45	6.13396	10.4827
3966	Thu Mar 23 09:53:23 2017_x000D_	40.8502	19.4755	-85.8109	-1.49768	1	30.3571	19.098	351.45	6.13396	10.4999
3967	Thu Mar 23 09:53:23 2017_x000D_	40.9604	19.7918	-82.7706	-1.44462	1	30.3571	19.098	351.45	6.13396	10.626
3968	Thu Mar 23 09:53:23 2017_x000D_	41.081	20.5302	-80.3345	-1.4021	1	31.7199	18.0348	355.5	6.20465	9.68799
3969	Thu Mar 23 09:53:23 2017_x000D_	41.0888	20.8471	-79.9065	-1.39463	1	31.7199	18.0348	355.5	6.20465	9.78189
3970	Thu Mar 23 09:53:23 2017_x000D_	41.1042	21.4802	-74.3292	-1.29729	1	31.7199	18.0348	355.5	6.20465	9.99679
3971	Thu Mar 23 09:53:24 2017_x000D_	41.3167	21.7951	-73.5786	-1.28419	1	31.7199	18.0348	355.5	6.20465	10.3072
3972	Thu Mar 23 09:53:24 2017_x000D_	41.4344	22.4268	-70.763	-1.23505	1	31.7199	18.0348	0	0	10.6612
3973	Thu Mar 23 09:53:24 2017_x000D_	41.5416	22.6366	-68.0405	-1.18753	1	31.7199	18.0348	0	0	10.8463
3974	Thu Mar 23 09:53:24 2017_x000D_	41.6541	23.0571	-65.4126	-1.14167	1	31.7199	18.0348	0	0	11.1316
3975	Thu Mar 23 09:53:24 2017_x000D_	41.9737	23.5807	-69.0349	-1.20489	1	31.7199	18.0348	0	0	11.6575
3976	Thu Mar 23 09:53:24 2017_x000D_	41.9814	23.8968	-68.0385	-1.1875	1	32.854	17.1855	345.308	6.02676	11.3292
3977	Thu Mar 23 09:53:24 2017_x000D_	42.1908	24.1053	-68.0421	-1.18756	1	32.854	17.1855	345.308	6.02676	11.6215
3978	Thu Mar 23 09:53:24 2017_x000D_	42.4103	24.7346	-68.0412	-1.18754	1	32.854	17.1855	345.308	6.02676	12.1783
3979	Thu Mar 23 09:53:24 2017_x000D_	42.6297	25.3634	-68.0401	-1.18752	1	32.854	17.1855	345.308	6.02676	12.7453
3980	Thu Mar 23 09:53:24 2017_x000D_	42.8439	25.7816	-68.0415	-1.18755	1	33.3017	16.9783	0	0	12.9827
3981	Thu Mar 23 09:53:24 2017_x000D_	42.8489	25.9917	-68.0391	-1.18751	1	33.3017	16.9783	0	0	13.1298
3982	Thu Mar 23 09:53:24 2017_x000D_	43.0604	26.3044	-69.0361	-1.20491	1	33.3017	16.9783	0	0	13.4985
3983	Thu Mar 23 09:53:24 2017_x000D_	43.2769	26.8273	-68.0418	-1.18755	1	33.3017	16.9783	0	0	14.0181
3984	Thu Mar 23 09:53:24 2017_x000D_	43.3886	27.2458	-65.4073	-1.14157	1	33.3017	16.9783	0	0	14.3933
3985	Thu Mar 23 09:53:24 2017_x000D_	43.7093	27.8717	-68.0421	-1.18756	1	33.3017	16.9783	0	0	15.066
3986	Thu Mar 23 09:53:24 2017_x000D_	43.8159	28.0801	-65.4086	-1.1416	1	33.3017	16.9783	0	0	15.2905
3987	Thu Mar 23 09:53:24 2017_x000D_	44.1387	28.8099	-69.0395	-1.20497	1	33.3017	16.9783	0	0	16.0445
3988	Thu Mar 23 09:53:24 2017_x000D_	44.1462	29.1244	-68.0401	-1.18752	1	33.3017	16.9783	0	0	16.2828
3989	Thu Mar 23 09:53:24 2017_x000D_	44.3595	29.5407	-68.0415	-1.18755	1	33.3017	16.9783	0	0	16.7359
3990	Thu Mar 23 09:53:24 2017_x000D_	44.5701	29.8519	-69.0404	-1.20498	1	33.3017	16.9783	0	0	17.1087
3991	Thu Mar 23 09:53:24 2017_x000D_	44.7906	30.5818	-68.0418	-1.18755	1	33.3017	16.9783	0	0	17.8059
3992	Thu Mar 23 09:53:24 2017_x000D_	44.7954	30.7909	-68.0395	-1.18751	1	33.3017	16.9783	0	0	17.9692
3993	Thu Mar 23 09:53:25 2017_x000D_	45.117	31.5182	-66.4998	-1.16064	1	39.6448	17.1774	0	0	15.3494
3994	Thu Mar 23 09:53:25 2017_x000D_	45.3273	31.829	-65.4026	-1.14149	1	39.6448	17.1774	0	0	15.715
3995	Thu Mar 23 09:53:25 2017_x000D_	45.5448	32.4527	-65.4006	-1.14146	1	39.6448	17.1774	0	0	16.3751
3996	Thu Mar 23 09:53:25 2017_x000D_	45.7525	32.6585	-65.404	-1.14151	1	39.6448	17.1774	0	0	16.6424
3997	Thu Mar 23 09:53:25 2017_x000D_	45.9696	33.2816	-65.402	-1.14148	1	39.6448	17.1774	0	0	17.3017
3998	Thu Mar 23 09:53:25 2017_x000D_	46.0759	33.4888	-68.0451	-1.18761	1	41.3631	17.8946	8.55	0.149226	16.2908
3999	Thu Mar 23 09:53:25 2017_x000D_	46.1819	33.6957	-65.4026	-1.14149	1	41.3631	17.8946	8.55	0.149226	16.5196
4000	Thu Mar 23 09:53:25 2017_x000D_	46.3967	34.2139	-71.672	-1.25091	1	41.3631	17.8946	8.55	0.149226	17.078
4001	Thu Mar 23 09:53:25 2017_x000D_	46.5026	34.4206	-69.0456	-1.20507	1	41.3631	17.8946	8.55	0.149226	17.3067
4002	Thu Mar 23 09:53:25 2017_x000D_	46.6111	34.7318	-70.7882	-1.23549	1	43.0296	19.7149	41.3637	0.721932	15.4381
4003	Thu Mar 23 09:53:25 2017_x000D_	46.6229	35.2524	-71.6687	-1.25085	1	43.0296	19.7149	41.3637	0.721932	15.9476
4004	Thu Mar 23 09:53:25 2017_x000D_	46.7289	35.4591	-74.3765	-1.29812	1	43.0296	19.7149	41.3637	0.721932	16.173
4005	Thu Mar 23 09:53:25 2017_x000D_	46.9407	35.8721	-74.3793	-1.29816	1	43.0296	19.7149	41.3637	0.721932	16.6238
4006	Thu Mar 23 09:53:25 2017_x000D_	46.9407	35.8721	-74.3793	-1.29816	1	43.0091	20.1562	45	0.785398	16.2002
4007	Thu Mar 23 09:53:25 2017_x000D_	46.9454	36.0802	-74.3778	-1.29814	1	43.0091	20.1562	45	0.785398	16.4033
4008	Thu Mar 23 09:53:25 2017_x000D_	47.1592	36.5969	-68.0402	-1.18753	1	43.0091	20.1562	45	0.785398	16.9564
4009	Thu Mar 23 09:53:25 2017_x000D_	47.2695	37.011	-65.39	-1.14127	1	43.0091	20.1562	45	0.785398	17.3849
4010	Thu Mar 23 09:53:25 2017_x000D_	47.3768	37.3212	-48.7177	-0.850284	1	43.8112	21.7276	45	0.785398	15.9961
4011	Thu Mar 23 09:53:25 2017_x000D_	47.48	37.4235	-44.6636	-0.779526	1	43.8112	21.7276	45	0.785398	16.119
4012	Thu Mar 23 09:53:25 2017_x000D_	47.7874	37.6266	-30.1077	-0.525478	1	43.8112	21.7276	45	0.785398	16.3887
4013	Thu Mar 23 09:53:25 2017_x000D_	47.893	37.8329	-23.5227	-0.410549	1	43.8112	21.7276	45	0.785398	16.6145
4014	Thu Mar 23 09:53:26 2017_x000D_	48.2968	37.8265	-10.6238	-0.185421	1	43.8112	21.7276	45	0.785398	16.7121
4015	Thu Mar 23 09:53:26 2017_x000D_	48.4989	37.8233	-4.88186	-0.0852046	1	45.6842	23.773	45	0.785398	14.3295
4016	Thu Mar 23 09:53:26 2017_x000D_	48.7054	38.0276	0.993843	0.0173458	1	45.6842	23.773	45	0.785398	14.5712
4017	Thu Mar 23 09:53:26 2017_x000D_	48.905	37.9204	3.93582	0.068693	1	45.6842	23.773	45	0.785398	14.5094
4018	Thu Mar 23 09:53:26 2017_x000D_	49.3065	37.81	12.6264	0.220373	1	45.6842	23.773	45	0.785398	14.4968
4019	Thu Mar 23 09:53:26 2017_x000D_	49.7099	37.803	12.6285	0.220409	1	46.9011	25.7969	48.6363	0.848864	12.3303
4020	Thu Mar 23 09:53:26 2017_x000D_	50.4132	37.687	10.2241	0.178444	1	46.9011	25.7969	48.6363	0.848864	12.398
4021	Thu Mar 23 09:53:26 2017_x000D_	51.1137	37.4676	9.76666	0.17046	1	46.9011	25.7969	48.6363	0.848864	12.4077
4022	Thu Mar 23 09:53:26 2017_x000D_	51.5163	37.4607	9.76828	0.170489	1	46.9011	25.7969	48.6363	0.848864	12.5437
4023	Thu Mar 23 09:53:26 2017_x000D_	51.9165	37.3501	6.86114	0.119749	1	47.0884	26.4645	45	0.785398	11.9083
4024	Thu Mar 23 09:53:26 2017_x000D_	52.1177	37.3466	6.8617	0.119759	1	47.0884	26.4645	45	0.785398	11.9881
4025	Thu Mar 23 09:53:26 2017_x000D_	52.7188	37.2327	3.92368	0.0684811	1	47.0884	26.4645	45	0.785398	12.1514
4026	Thu Mar 23 09:53:26 2017_x000D_	53.1208	37.2258	3.92426	0.0684913	1	47.0884	26.4645	45	0.785398	12.3368
4027	Thu Mar 23 09:53:26 2017_x000D_	53.7234	37.2156	3.92516	0.0685069	1	47.0884	26.4645	45	0.785398	12.6337
4028	Thu Mar 23 09:53:26 2017_x000D_	53.9242	37.2122	3.92542	0.0685115	1	47.712	27.1455	45	0.785398	11.8292
4029	Thu Mar 23 09:53:26 2017_x000D_	54.5243	37.0983	0.969084	0.0169137	1	47.712	27.1455	45	0.785398	12.0609
4030	Thu Mar 23 09:53:26 2017_x000D_	54.9255	37.0916	0.969108	0.0169141	1	47.712	27.1455	45	0.785398	12.2866
4031	Thu Mar 23 09:53:26 2017_x000D_	55.1261	37.0882	0.969094	0.0169139	1	47.712	27.1455	45	0.785398	12.4027
4032	Thu Mar 23 09:53:26 2017_x000D_	55.93	37.1782	3.92842	0.0685638	1	47.8992	27.8129	45	0.785398	12.337
4033	Thu Mar 23 09:53:26 2017_x000D_	56.1303	37.1748	3.92873	0.0685693	1	47.8992	27.8129	45	0.785398	12.4658
4034	Thu Mar 23 09:53:26 2017_x000D_	56.5309	37.168	3.92931	0.0685794	1	47.8992	27.8129	45	0.785398	12.7289
4035	Thu Mar 23 09:53:27 2017_x000D_	57.1294	37.0543	0.969104	0.0169141	1	47.8992	27.8129	45	0.785398	13.0614
4036	Thu Mar 23 09:53:27 2017_x000D_	57.5296	37.0475	0.969126	0.0169144	1	49.1356	29.3942	45	0.785398	11.3592
4037	Thu Mar 23 09:53:27 2017_x000D_	58.1295	37.0374	0.969079	0.0169136	1	49.1356	29.3942	45	0.785398	11.8029
4038	Thu Mar 23 09:53:27 2017_x000D_	58.5292	37.0306	0.969101	0.016914	1	49.1356	29.3942	45	0.785398	12.106
4039	Thu Mar 23 09:53:27 2017_x000D_	59.1268	36.9173	3.92723	0.0685431	1	49.1356	29.3942	45	0.785398	12.5068
4040	Thu Mar 23 09:53:27 2017_x000D_	59.5261	36.9105	3.9278	0.0685531	1	50.3817	30.7547	14.6918	0.256421	11.0233
4041	Thu Mar 23 09:53:27 2017_x000D_	59.7257	36.9072	3.92812	0.0685586	1	50.3817	30.7547	14.6918	0.256421	11.1877
4042	Thu Mar 23 09:53:27 2017_x000D_	60.1248	36.9004	3.92868	0.0685684	1	50.3817	30.7547	14.6918	0.256421	11.5194
4043	Thu Mar 23 09:53:27 2017_x000D_	60.8209	36.7856	6.5953	0.11511	1	50.3817	30.7547	14.6918	0.256421	12.0561
4044	Thu Mar 23 09:53:27 2017_x000D_	61.1201	36.7805	6.87582	0.120006	1	50.3817	30.7547	14.6918	0.256421	12.3135
4045	Thu Mar 23 09:53:27 2017_x000D_	61.7178	36.7705	6.87753	0.120036	1	51.4302	31.6681	45	0.785398	11.4834
4046	Thu Mar 23 09:53:27 2017_x000D_	62.1145	36.6607	9.79481	0.170952	1	51.4302	31.6681	45	0.785398	11.7932
4047	Thu Mar 23 09:53:27 2017_x000D_	62.7098	36.5475	6.87471	0.119986	1	51.4302	31.6681	45	0.785398	12.2897
4048	Thu Mar 23 09:53:27 2017_x000D_	63.008	36.5425	6.59559	0.115115	1	51.4302	31.6681	45	0.785398	12.5621
4049	Thu Mar 23 09:53:27 2017_x000D_	63.7042	36.5309	6.87753	0.120036	1	52.4887	32.3612	10.9264	0.190702	11.9655
4050	Thu Mar 23 09:53:27 2017_x000D_	64.0004	36.4227	3.78147	0.065999	1	52.4887	32.3612	10.9264	0.190702	12.2072
4051	Thu Mar 23 09:53:27 2017_x000D_	64.3978	36.4161	3.78207	0.0660096	1	52.4887	32.3612	10.9264	0.190702	12.5805
4052	Thu Mar 23 09:53:27 2017_x000D_	64.9918	36.3031	0.950502	0.0165894	1	52.4887	32.3612	10.9264	0.190702	13.1098
4053	Thu Mar 23 09:53:27 2017_x000D_	65.1903	36.2998	0.950543	0.0165901	1	52.4887	32.3612	10.9264	0.190702	13.2982
4054	Thu Mar 23 09:53:27 2017_x000D_	65.7856	36.2899	0.950507	0.0165895	1	54.8438	33.3137	0	0	11.3393
4055	Thu Mar 23 09:53:27 2017_x000D_	65.9839	36.2866	0.950547	0.0165902	1	54.8438	33.3137	0	0	11.53
4056	Thu Mar 23 09:53:27 2017_x000D_	66.2831	36.3845	-2.01932	-0.0352439	1	54.8438	33.3137	0	0	11.8443
4057	Thu Mar 23 09:53:28 2017_x000D_	66.6795	36.3779	-2.01996	-0.0352549	1	54.8438	33.3137	0	0	12.2259
4058	Thu Mar 23 09:53:28 2017_x000D_	66.8776	36.3746	-2.02028	-0.0352605	1	58.3077	33.8593	0	0	8.9314
4059	Thu Mar 23 09:53:28 2017_x000D_	67.2736	36.3678	-7.9085	-0.138029	1	58.3077	33.8593	0	0	9.31021
4060	Thu Mar 23 09:53:28 2017_x000D_	67.4716	36.3645	-7.90958	-0.138048	1	58.3077	33.8593	0	0	9.50016
4061	Thu Mar 23 09:53:28 2017_x000D_	67.6695	36.3609	-13.6198	-0.23771	1	58.3077	33.8593	0	0	9.69027
4062	Thu Mar 23 09:53:28 2017_x000D_	67.6696	36.3604	-26.5326	-0.463081	1	59.3858	34.1121	0	0	8.58348
4063	Thu Mar 23 09:53:28 2017_x000D_	67.6683	36.2571	-37.0333	-0.646353	1	59.3858	34.1121	0	0	8.55575
4064	Thu Mar 23 09:53:28 2017_x000D_	67.6674	36.1535	-54.9529	-0.959109	1	59.3858	34.1121	0	0	8.52949
4065	Thu Mar 23 09:53:28 2017_x000D_	67.7654	36.049	-63.464	-1.10766	1	59.3858	34.1121	0	0	8.60054
4066	Thu Mar 23 09:53:28 2017_x000D_	67.7661	36.0493	-80.9596	-1.41301	1	61.791	33.9651	0	0	6.32817
4067	Thu Mar 23 09:53:28 2017_x000D_	67.7661	36.0493	-80.9596	-1.41301	1	61.791	33.9651	0	0	6.32817
4068	Thu Mar 23 09:53:28 2017_x000D_	67.7666	36.0499	262.619	4.58356	1	61.791	33.9651	0	0	6.32884
4069	Thu Mar 23 09:53:28 2017_x000D_	67.7696	36.2565	245.162	4.27888	1	61.791	33.9651	0	0	6.40267
4070	Thu Mar 23 09:53:28 2017_x000D_	67.672	36.3614	236.686	4.13095	1	61.791	33.9651	0	0	6.35047
4071	Thu Mar 23 09:53:28 2017_x000D_	67.6747	36.5675	228.962	3.99613	1	65.7724	32.7658	0	0	4.25108
4072	Thu Mar 23 09:53:28 2017_x000D_	67.3788	36.6756	217.177	3.79045	1	65.7724	32.7658	0	0	4.22694
4073	Thu Mar 23 09:53:28 2017_x000D_	67.2811	36.7802	213.342	3.72352	1	65.7724	32.7658	0	0	4.28854
4074	Thu Mar 23 09:53:28 2017_x000D_	66.7901	37.0972	204.575	3.5705	1	65.7724	32.7658	0	0	4.44935
4075	Thu Mar 23 09:53:28 2017_x000D_	66.5936	37.2035	207.146	3.61538	1	67.7627	32.1662	0	0	5.17119
4076	Thu Mar 23 09:53:28 2017_x000D_	66.2004	37.416	207.146	3.61538	1	67.7627	32.1662	0	0	5.47733
4077	Thu Mar 23 09:53:28 2017_x000D_	65.5114	37.7366	210.926	3.68136	1	67.7627	32.1662	0	0	6.00814
4078	Thu Mar 23 09:53:29 2017_x000D_	65.1196	38.0522	213.34	3.72349	1	67.7627	32.1662	0	0	6.45221
4079	Thu Mar 23 09:53:29 2017_x000D_	64.5312	38.4741	221.078	3.85854	1	68.2086	31.9598	0	0	7.4806
4080	Thu Mar 23 09:53:29 2017_x000D_	64.2352	38.5821	225.017	3.9273	1	68.2086	31.9598	0	0	7.72287
4081	Thu Mar 23 09:53:29 2017_x000D_	63.7473	39.1052	233.289	4.07166	1	68.2086	31.9598	0	0	8.42377
4082	Thu Mar 23 09:53:29 2017_x000D_	63.5522	39.3144	236.689	4.131	1	68.2086	31.9598	0	0	8.70472
4083	Thu Mar 23 09:53:29 2017_x000D_	63.4562	39.5218	238.965	4.17073	1	68.2086	31.9598	0	0	8.93136
4084	Thu Mar 23 09:53:29 2017_x000D_	63.1667	40.0411	247.72	4.32353	1	69.0895	31.7666	0	0	10.1758
4085	Thu Mar 23 09:53:29 2017_x000D_	63.0691	40.1456	251.36	4.38706	1	69.0895	31.7666	0	0	10.3176
4086	Thu Mar 23 09:53:29 2017_x000D_	62.9732	40.353	253.982	4.43283	1	69.0895	31.7666	0	0	10.5421
4087	Thu Mar 23 09:53:29 2017_x000D_	62.8839	40.9716	256.68	4.4799	1	69.0895	31.7666	0	0	11.1014
4088	Thu Mar 23 09:53:29 2017_x000D_	62.8906	41.3826	256.678	4.47988	1	69.0787	31.9863	4.5	0.0785398	11.2509
4089	Thu Mar 23 09:53:29 2017_x000D_	62.6028	42.0046	259.446	4.52819	1	69.0787	31.9863	4.5	0.0785398	11.9291
4090	Thu Mar 23 09:53:29 2017_x000D_	62.6079	42.3126	260.006	4.53796	1	69.0787	31.9863	4.5	0.0785398	12.1862
4091	Thu Mar 23 09:53:29 2017_x000D_	62.5189	42.9306	257.364	4.49185	1	69.0787	31.9863	4.5	0.0785398	12.7597
4092	Thu Mar 23 09:53:29 2017_x000D_	62.4246	43.2405	259.446	4.52818	1	68.5789	33.2913	18.955	0.330827	11.6988
4093	Thu Mar 23 09:53:29 2017_x000D_	62.4297	43.5482	260.005	4.53794	1	68.5789	33.2913	18.955	0.330827	11.959
4094	Thu Mar 23 09:53:29 2017_x000D_	62.3356	43.8582	256.678	4.47987	1	68.5789	33.2913	18.955	0.330827	12.2735
4095	Thu Mar 23 09:53:29 2017_x000D_	62.2483	44.5779	260.005	4.53794	1	68.5789	33.2913	18.955	0.330827	12.9408
4096	Thu Mar 23 09:53:29 2017_x000D_	62.0549	44.8898	259.446	4.5282	1	68.3074	34.383	18.955	0.330827	12.2265
4097	Thu Mar 23 09:53:29 2017_x000D_	62.0652	45.5047	259.444	4.52816	1	68.3074	34.383	18.955	0.330827	12.7537
4098	Thu Mar 23 09:53:29 2017_x000D_	61.8788	46.2259	260.006	4.53797	1	68.3074	34.383	18.955	0.330827	13.4752
4099	Thu Mar 23 09:53:30 2017_x000D_	61.7848	46.5355	256.677	4.47985	1	68.3074	34.383	18.955	0.330827	13.7923
4100	Thu Mar 23 09:53:30 2017_x000D_	61.5984	47.2563	257.363	4.49184	1	66.6774	36.5329	56.3106	0.982806	11.8654
4101	Thu Mar 23 09:53:30 2017_x000D_	61.5984	47.2563	257.363	4.49184	1	66.6774	36.5329	56.3106	0.982806	11.8654
4102	Thu Mar 23 09:53:30 2017_x000D_	61.5113	47.9749	259.446	4.52819	1	66.6774	36.5329	56.3106	0.982806	12.5542
4103	Thu Mar 23 09:53:30 2017_x000D_	61.4174	48.2839	257.363	4.49183	1	66.6774	36.5329	56.3106	0.982806	12.8745
4104	Thu Mar 23 09:53:30 2017_x000D_	61.3321	49.1041	260.007	4.53798	1	66.6774	36.5329	56.3106	0.982806	13.6604
4105	Thu Mar 23 09:53:30 2017_x000D_	61.2365	49.3109	257.362	4.49181	1	65.5256	37.8173	71.2616	1.24375	12.2678
4106	Thu Mar 23 09:53:30 2017_x000D_	61.1495	50.0285	259.446	4.52818	1	65.5256	37.8173	71.2616	1.24375	12.9716
4107	Thu Mar 23 09:53:30 2017_x000D_	61.0574	50.4396	256.674	4.4798	1	65.5256	37.8173	71.2616	1.24375	13.3898
4108	Thu Mar 23 09:53:30 2017_x000D_	60.8696	51.057	256.674	4.47981	1	65.5256	37.8173	71.2616	1.24375	14.0345
4109	Thu Mar 23 09:53:30 2017_x000D_	60.7775	51.4676	259.447	4.52821	1	64.5914	39.1081	135	2.35619	12.9346
4110	Thu Mar 23 09:53:30 2017_x000D_	60.7828	51.7736	260.008	4.538	1	64.5914	39.1081	135	2.35619	13.2257
4111	Thu Mar 23 09:53:30 2017_x000D_	60.5951	52.3906	260.01	4.53802	1	64.5914	39.1081	135	2.35619	13.8707
4112	Thu Mar 23 09:53:30 2017_x000D_	60.6004	52.6967	259.446	4.52819	1	64.5914	39.1081	135	2.35619	14.1626
4113	Thu Mar 23 09:53:30 2017_x000D_	60.6058	53.0024	260.008	4.53799	1	63.6147	41.2762	104.692	1.82722	12.1061
4114	Thu Mar 23 09:53:30 2017_x000D_	60.4164	53.5173	259.447	4.5282	1	63.6147	41.2762	104.692	1.82722	12.652
4115	Thu Mar 23 09:53:30 2017_x000D_	60.3209	53.7238	256.673	4.47979	1	63.6147	41.2762	104.692	1.82722	12.876
4116	Thu Mar 23 09:53:30 2017_x000D_	60.3298	54.233	257.359	4.49176	1	63.6147	41.2762	104.692	1.82722	13.3667
4117	Thu Mar 23 09:53:30 2017_x000D_	60.1352	54.4419	257.361	4.4918	1	63.6147	41.2762	104.692	1.82722	13.6177
4118	Thu Mar 23 09:53:30 2017_x000D_	60.1406	54.7476	256.672	4.47978	1	62.6171	43.8821	109.478	1.91075	11.1442
4119	Thu Mar 23 09:53:30 2017_x000D_	60.1441	54.9512	256.672	4.47977	1	62.6171	43.8821	109.478	1.91075	11.342
4120	Thu Mar 23 09:53:30 2017_x000D_	59.9532	55.3637	256.673	4.47979	1	62.6171	43.8821	109.478	1.91075	11.7866
4121	Thu Mar 23 09:53:31 2017_x000D_	59.9603	55.7708	256.672	4.47976	1	62.6171	43.8821	109.478	1.91075	12.1819
4122	Thu Mar 23 09:53:31 2017_x000D_	59.8648	55.9769	259.448	4.52823	1	62.1078	45.4039	104.692	1.82722	10.8083
4123	Thu Mar 23 09:53:31 2017_x000D_	59.773	56.3866	256.672	4.47977	1	62.1078	45.4039	104.692	1.82722	11.2281
4124	Thu Mar 23 09:53:31 2017_x000D_	59.773	56.3866	256.672	4.47977	1	62.1078	45.4039	104.692	1.82722	11.2281
4125	Thu Mar 23 09:53:31 2017_x000D_	59.7766	56.5901	256.671	4.47976	1	62.1078	45.4039	104.692	1.82722	11.4265
4126	Thu Mar 23 09:53:31 2017_x000D_	59.5856	57.0021	262.286	4.57775	1	62.1078	45.4039	104.692	1.82722	11.8693
4127	Thu Mar 23 09:53:31 2017_x000D_	59.591	57.3067	268.23	4.6815	1	61.1002	48.227	100.003	1.74538	9.20427
4128	Thu Mar 23 09:53:31 2017_x000D_	59.5944	57.5098	-86.1916	-1.50433	1	61.1002	48.227	100.003	1.74538	9.40414
4129	Thu Mar 23 09:53:31 2017_x000D_	59.5955	57.6111	-69.1691	-1.20723	1	61.1002	48.227	100.003	1.74538	9.50397
4130	Thu Mar 23 09:53:31 2017_x000D_	59.6977	57.8117	-59.0197	-1.03009	1	61.1002	48.227	100.003	1.74538	9.68677
4131	Thu Mar 23 09:53:31 2017_x000D_	59.7025	58.1168	-44.4356	-0.775547	1	60.5489	50.6236	100.003	1.74538	7.54085
4132	Thu Mar 23 09:53:31 2017_x000D_	59.801	58.1142	-34.5165	-0.602426	1	60.5489	50.6236	100.003	1.74538	7.52784
4133	Thu Mar 23 09:53:31 2017_x000D_	60.0024	58.3124	-21.8526	-0.3814	1	60.5489	50.6236	100.003	1.74538	7.7082
4134	Thu Mar 23 09:53:31 2017_x000D_	60.2021	58.4085	-19.1744	-0.334657	1	60.5489	50.6236	100.003	1.74538	7.79262
4135	Thu Mar 23 09:53:31 2017_x000D_	60.4988	58.4005	-12.8174	-0.223705	1	60.2998	51.2742	109.478	1.91075	7.12908
4136	Thu Mar 23 09:53:31 2017_x000D_	60.6984	58.4966	-10.0114	-0.174732	1	60.2998	51.2742	109.478	1.91075	7.23339
4137	Thu Mar 23 09:53:31 2017_x000D_	61.4925	58.6772	-10.01	-0.174708	1	60.2998	51.2742	109.478	1.91075	7.49846
4138	Thu Mar 23 09:53:31 2017_x000D_	61.8876	58.666	-10.0127	-0.174754	1	60.2998	51.2742	109.478	1.91075	7.56041
4139	Thu Mar 23 09:53:31 2017_x000D_	62.6804	58.8462	-15.5609	-0.27159	1	59.7806	53.0128	109.478	1.91075	6.5144
4140	Thu Mar 23 09:53:31 2017_x000D_	63.0782	59.0377	-15.5582	-0.271541	1	59.7806	53.0128	109.478	1.91075	6.8683
4141	Thu Mar 23 09:53:31 2017_x000D_	63.77	59.1192	-19.1925	-0.334972	1	59.7806	53.0128	109.478	1.91075	7.29407
4142	Thu Mar 23 09:53:32 2017_x000D_	64.0685	59.3133	-18.2269	-0.318119	1	59.7806	53.0128	109.478	1.91075	7.62118
4143	Thu Mar 23 09:53:32 2017_x000D_	64.761	59.4957	-24.4614	-0.426933	1	59.7806	53.0128	109.478	1.91075	8.17511
4144	Thu Mar 23 09:53:32 2017_x000D_	65.0595	59.6896	-25.7124	-0.448766	1	59.5422	53.4442	109.478	1.91075	8.3334
4145	Thu Mar 23 09:53:32 2017_x000D_	65.4544	59.7792	-28.2728	-0.493454	1	59.5422	53.4442	109.478	1.91075	8.66524
4146	Thu Mar 23 09:53:32 2017_x000D_	66.0504	60.1666	-28.2706	-0.493415	1	59.5422	53.4442	109.478	1.91075	9.35667
4147	Thu Mar 23 09:53:32 2017_x000D_	66.3479	60.3601	-26.9378	-0.470154	1	59.5422	53.4442	109.478	1.91075	9.70295
4148	Thu Mar 23 09:53:32 2017_x000D_	66.6458	60.5536	-28.2684	-0.493377	1	59.2932	54.0944	109.478	1.91075	9.78683
4149	Thu Mar 23 09:53:32 2017_x000D_	67.1409	60.8423	-24.4525	-0.426777	1	59.2932	54.0944	109.478	1.91075	10.3499
4150	Thu Mar 23 09:53:32 2017_x000D_	67.5348	60.9318	-21.8663	-0.381638	1	59.2932	54.0944	109.478	1.91075	10.7086
4151	Thu Mar 23 09:53:32 2017_x000D_	68.0277	61.1191	-20.8018	-0.36306	1	59.2932	54.0944	109.478	1.91075	11.2088
4152	Thu Mar 23 09:53:32 2017_x000D_	68.3248	61.3122	-21.8641	-0.3816	1	61.8574	55.0454	82.9035	1.44694	9.00556
4153	Thu Mar 23 09:53:32 2017_x000D_	68.6199	61.4044	-18.2066	-0.317764	1	61.8574	55.0454	82.9035	1.44694	9.28269
4154	Thu Mar 23 09:53:32 2017_x000D_	69.2102	61.5885	-18.2069	-0.31777	1	61.8574	55.0454	82.9035	1.44694	9.84255
4155	Thu Mar 23 09:53:32 2017_x000D_	69.5068	61.7813	-19.1696	-0.334573	1	61.8574	55.0454	82.9035	1.44694	10.1924
4156	Thu Mar 23 09:53:32 2017_x000D_	70.1939	61.9622	-18.2052	-0.31774	1	63.9861	55.9833	70.8527	1.23661	8.61882
4157	Thu Mar 23 09:53:32 2017_x000D_	70.4886	62.0539	-21.8684	-0.381676	1	63.9861	55.9833	70.8527	1.23661	8.89577
4158	Thu Mar 23 09:53:32 2017_x000D_	71.1762	62.3354	-18.2034	-0.31771	1	63.9861	55.9833	70.8527	1.23661	9.5941
4159	Thu Mar 23 09:53:32 2017_x000D_	71.3727	62.4299	-20.8004	-0.363036	1	63.9861	55.9833	70.8527	1.23661	9.80411
4160	Thu Mar 23 09:53:32 2017_x000D_	71.7645	62.5188	-18.2038	-0.317717	1	63.9861	55.9833	70.8527	1.23661	10.1595
4161	Thu Mar 23 09:53:32 2017_x000D_	72.1572	62.7081	-18.2018	-0.317681	1	66.5478	56.9334	60.031	1.04774	8.05062
4162	Thu Mar 23 09:53:32 2017_x000D_	72.7447	62.8912	-18.2021	-0.317686	1	66.5478	56.9334	60.031	1.04774	8.59633
4163	Thu Mar 23 09:53:32 2017_x000D_	73.1356	62.9796	-20.8046	-0.363109	1	66.5478	56.9334	60.031	1.04774	8.94179
4164	Thu Mar 23 09:53:33 2017_x000D_	73.7236	63.2631	-18.2004	-0.317656	1	66.5478	56.9334	60.031	1.04774	9.56855
4165	Thu Mar 23 09:53:33 2017_x000D_	73.9183	63.2571	-18.2028	-0.317699	1	69.965	58.1266	19.478	0.339955	6.47693
4166	Thu Mar 23 09:53:33 2017_x000D_	74.5055	63.5401	-20.8031	-0.363083	1	69.965	58.1266	19.478	0.339955	7.06556
4167	Thu Mar 23 09:53:33 2017_x000D_	74.7987	63.6315	-19.1693	-0.334567	1	69.965	58.1266	19.478	0.339955	7.32588
4168	Thu Mar 23 09:53:33 2017_x000D_	75.2867	63.817	-18.199	-0.317632	1	69.965	58.1266	19.478	0.339955	7.79109
4169	Thu Mar 23 09:53:33 2017_x000D_	75.4821	63.9111	-20.8031	-0.363083	1	73.1631	59.3128	0	0	5.14996
4170	Thu Mar 23 09:53:33 2017_x000D_	75.6763	63.905	-20.8059	-0.363131	1	73.1631	59.3128	0	0	5.23493
4171	Thu Mar 23 09:53:33 2017_x000D_	76.0669	64.0934	-20.8045	-0.363107	1	73.1631	59.3128	0	0	5.59341
4172	Thu Mar 23 09:53:33 2017_x000D_	76.3595	64.1847	-19.169	-0.334562	1	73.1631	59.3128	0	0	5.82687
4173	Thu Mar 23 09:53:33 2017_x000D_	76.6525	64.3759	-18.1953	-0.317567	1	73.1631	59.3128	0	0	6.14906
4174	Thu Mar 23 09:53:33 2017_x000D_	76.8465	64.3698	-18.1976	-0.317608	1	75.7311	60.0428	0	0	4.46845
4175	Thu Mar 23 09:53:33 2017_x000D_	76.9437	64.3667	-19.1697	-0.334574	1	75.7311	60.0428	0	0	4.49071
4176	Thu Mar 23 09:53:33 2017_x000D_	77.3335	64.5545	-24.4839	-0.427325	1	75.7311	60.0428	0	0	4.78781
4177	Thu Mar 23 09:53:33 2017_x000D_	77.7223	64.6419	-34.6984	-0.605601	1	75.7311	60.0428	0	0	5.01165
4178	Thu Mar 23 09:53:33 2017_x000D_	77.7223	64.6419	-34.6984	-0.605601	1	77.2258	60.5231	0	0	4.14862
4179	Thu Mar 23 09:53:33 2017_x000D_	77.7229	64.6414	-50.7419	-0.885613	1	77.2258	60.5231	0	0	4.14819
4180	Thu Mar 23 09:53:33 2017_x000D_	77.721	64.441	-58.4733	-1.02055	1	77.2258	60.5231	0	0	3.94907
4181	Thu Mar 23 09:53:33 2017_x000D_	77.724	64.6414	-75.7186	-1.32154	1	77.2258	60.5231	0	0	4.14832
4182	Thu Mar 23 09:53:33 2017_x000D_	77.8212	64.6386	-83.851	-1.46348	2	81.5527	65.0166	17.626	0.307632	3.7506
4183	Thu Mar 23 09:53:33 2017_x000D_	77.727	64.8426	257.075	4.4868	2	81.5527	65.0166	17.626	0.307632	3.82965
4184	Thu Mar 23 09:53:33 2017_x000D_	77.8249	64.94	248.608	4.33902	2	81.5527	65.0166	17.626	0.307632	3.72859
4185	Thu Mar 23 09:53:34 2017_x000D_	77.6331	65.1469	236.649	4.1303	2	81.5527	65.0166	17.626	0.307632	3.92177
4186	Thu Mar 23 09:53:34 2017_x000D_	77.634	65.2472	230.848	4.02906	2	81.5527	65.0166	17.626	0.307632	3.92548
4187	Thu Mar 23 09:53:34 2017_x000D_	77.4435	65.5536	229.054	3.99775	1	79.4799	58.8389	355.021	6.19629	7.0167
4188	Thu Mar 23 09:53:34 2017_x000D_	76.9633	65.9695	227.124	3.96406	1	79.4799	58.8389	355.021	6.19629	7.56166
4189	Thu Mar 23 09:53:34 2017_x000D_	76.6761	66.2789	230.848	4.02906	1	79.4799	58.8389	355.021	6.19629	7.95078
4190	Thu Mar 23 09:53:34 2017_x000D_	76.3887	66.5884	231.113	4.03368	1	79.4799	58.8389	355.021	6.19629	8.34328
4191	Thu Mar 23 09:53:34 2017_x000D_	75.9109	67.2042	236.65	4.13031	1	76.6329	55.0371	296.63	5.17718	12.1885
4192	Thu Mar 23 09:53:34 2017_x000D_	75.7192	67.4106	236.65	4.13032	1	76.6329	55.0371	296.63	5.17718	12.4072
4193	Thu Mar 23 09:53:34 2017_x000D_	75.3383	68.0233	241.251	4.21062	1	76.6329	55.0371	296.63	5.17718	13.0506
4194	Thu Mar 23 09:53:34 2017_x000D_	75.1467	68.2297	241.251	4.21063	1	76.6329	55.0371	296.63	5.17718	13.276
4195	Thu Mar 23 09:53:34 2017_x000D_	75.1502	68.5294	242.614	4.23442	1	75.2136	53.0253	226.007	3.94457	15.5042
4196	Thu Mar 23 09:53:34 2017_x000D_	74.864	68.9389	245.019	4.27639	1	75.2136	53.0253	226.007	3.94457	15.9174
4197	Thu Mar 23 09:53:34 2017_x000D_	74.6735	69.2451	246.196	4.29693	1	75.2136	53.0253	226.007	3.94457	16.2288
4198	Thu Mar 23 09:53:34 2017_x000D_	74.3885	69.7546	247.532	4.32025	1	75.2136	53.0253	226.007	3.94457	16.7496
4199	Thu Mar 23 09:53:34 2017_x000D_	74.3921	70.0541	248.62	4.33924	1	74.1837	51.9	225	3.92699	18.1553
4200	Thu Mar 23 09:53:34 2017_x000D_	74.0113	70.6666	248.621	4.33926	1	74.1837	51.9	225	3.92699	18.7674
4201	Thu Mar 23 09:53:34 2017_x000D_	74.0137	70.8663	248.621	4.33925	1	74.1837	51.9	225	3.92699	18.9671
4202	Thu Mar 23 09:53:34 2017_x000D_	73.7299	71.4754	246.196	4.29693	1	74.1837	51.9	225	3.92699	19.5807
4203	Thu Mar 23 09:53:34 2017_x000D_	73.6366	71.7782	247.531	4.32024	1	74.1837	51.9	225	3.92699	19.8857
4204	Thu Mar 23 09:53:34 2017_x000D_	73.5433	72.0809	246.195	4.29692	1	73.7934	51.0122	228.636	3.99046	21.0702
4205	Thu Mar 23 09:53:34 2017_x000D_	73.3529	72.3871	245.019	4.27638	1	73.7934	51.0122	228.636	3.99046	21.3794
4206	Thu Mar 23 09:53:35 2017_x000D_	73.1663	72.9924	245.018	4.27637	1	73.7934	51.0122	228.636	3.99046	21.9891
4207	Thu Mar 23 09:53:35 2017_x000D_	72.976	73.2983	246.196	4.29692	1	73.7934	51.0122	228.636	3.99046	22.3011
4208	Thu Mar 23 09:53:35 2017_x000D_	72.6925	73.9068	248.622	4.33927	1	73.3922	50.343	261.363	4.56165	23.5742
4209	Thu Mar 23 09:53:35 2017_x000D_	72.5992	74.2095	245.018	4.27637	1	73.3922	50.343	261.363	4.56165	23.8797
4210	Thu Mar 23 09:53:35 2017_x000D_	72.3145	74.7181	248.622	4.33928	1	73.3922	50.343	261.363	4.56165	24.3989
4211	Thu Mar 23 09:53:35 2017_x000D_	72.2212	75.0207	245.018	4.27637	1	73.3922	50.343	261.363	4.56165	24.7055
4212	Thu Mar 23 09:53:35 2017_x000D_	72.0297	75.2271	245.019	4.27638	1	72.98	49.8926	192.273	3.3558	25.3523
4213	Thu Mar 23 09:53:35 2017_x000D_	71.9379	75.6289	247.532	4.32025	1	72.98	49.8926	192.273	3.3558	25.7574
4214	Thu Mar 23 09:53:35 2017_x000D_	71.6532	76.1375	246.196	4.29693	1	72.98	49.8926	192.273	3.3558	26.2784
4215	Thu Mar 23 09:53:35 2017_x000D_	71.4656	76.6426	245.018	4.27637	1	72.98	49.8926	192.273	3.3558	26.7928
4216	Thu Mar 23 09:53:35 2017_x000D_	71.3711	76.8453	242.612	4.23437	1	72.98	49.8926	192.273	3.3558	27.0007
4217	Thu Mar 23 09:53:35 2017_x000D_	71.2767	77.0479	245.018	4.27637	1	71.5695	52.0425	202.141	3.52803	25.0071
4218	Thu Mar 23 09:53:35 2017_x000D_	71.0878	77.4534	240.315	4.19428	1	71.5695	52.0425	202.141	3.52803	25.4155
4219	Thu Mar 23 09:53:35 2017_x000D_	70.9908	77.457	242.612	4.23438	1	71.5695	52.0425	202.141	3.52803	25.4211
4220	Thu Mar 23 09:53:35 2017_x000D_	70.8019	77.8623	242.612	4.23438	1	71.5695	52.0425	202.141	3.52803	25.8312
4221	Thu Mar 23 09:53:35 2017_x000D_	70.7061	77.9657	238.887	4.16936	1	70.8211	53.9921	180	3.14159	23.9739
4222	Thu Mar 23 09:53:35 2017_x000D_	70.613	78.2679	235.045	4.10232	1	70.8211	53.9921	180	3.14159	24.2767
4223	Thu Mar 23 09:53:35 2017_x000D_	70.6138	78.3678	221.37	3.86364	1	70.8211	53.9921	180	3.14159	24.3766
4224	Thu Mar 23 09:53:35 2017_x000D_	70.6135	78.3679	213.831	3.73206	1	70.8211	53.9921	180	3.14159	24.3767
4225	Thu Mar 23 09:53:35 2017_x000D_	70.8054	78.2608	193.725	3.38113	1	69.9218	59.0006	169.899	2.96529	19.2805
4226	Thu Mar 23 09:53:35 2017_x000D_	70.9034	78.3562	185.007	3.22898	1	69.9218	59.0006	169.899	2.96529	19.3805
4227	Thu Mar 23 09:53:35 2017_x000D_	70.9029	78.3555	168.448	2.93998	1	69.9218	59.0006	169.899	2.96529	19.3798
4228	Thu Mar 23 09:53:36 2017_x000D_	70.8058	78.3587	157.244	2.74443	1	69.9218	59.0006	169.899	2.96529	19.3783
4229	Thu Mar 23 09:53:36 2017_x000D_	70.8061	78.3584	149.794	2.61441	1	72.0466	64.3089	159.678	2.7869	14.1042
4230	Thu Mar 23 09:53:36 2017_x000D_	70.6108	78.2661	139.735	2.43884	1	72.0466	64.3089	159.678	2.7869	14.0309
4231	Thu Mar 23 09:53:36 2017_x000D_	70.3168	78.0782	133.93	2.33751	1	72.0466	64.3089	159.678	2.7869	13.8775
4232	Thu Mar 23 09:53:36 2017_x000D_	70.2172	77.8831	131.917	2.30238	1	72.0466	64.3089	159.678	2.7869	13.6969
4233	Thu Mar 23 09:53:36 2017_x000D_	69.623	77.1092	131.914	2.30234	1	72.0466	64.3089	159.678	2.7869	13.0277
4234	Thu Mar 23 09:53:36 2017_x000D_	69.3269	76.8217	135.814	2.3704	1	73.0105	66.7391	144.116	2.51531	10.7344
4235	Thu Mar 23 09:53:36 2017_x000D_	68.6369	76.2495	137.709	2.40347	1	73.0105	66.7391	144.116	2.51531	10.4679
4236	Thu Mar 23 09:53:36 2017_x000D_	68.4379	75.9579	139.722	2.4386	1	73.0105	66.7391	144.116	2.51531	10.2905
4237	Thu Mar 23 09:53:36 2017_x000D_	67.8461	75.4811	141.869	2.47609	1	73.0105	66.7391	144.116	2.51531	10.1535
4238	Thu Mar 23 09:53:36 2017_x000D_	67.5504	75.2923	143.605	2.50638	1	73.5733	68.5017	134.205	2.34232	9.07676
4239	Thu Mar 23 09:53:36 2017_x000D_	67.3524	75.0998	143.604	2.50636	1	73.5733	68.5017	134.205	2.34232	9.06833
4240	Thu Mar 23 09:53:36 2017_x000D_	67.0565	74.9109	145.216	2.5345	1	73.5733	68.5017	134.205	2.34232	9.14038
4241	Thu Mar 23 09:53:36 2017_x000D_	66.6616	74.6257	147.424	2.57304	1	73.5733	68.5017	134.205	2.34232	9.23444
4242	Thu Mar 23 09:53:36 2017_x000D_	66.071	74.3476	149.754	2.61369	1	73.9411	69.8216	134.205	2.34232	9.07872
4243	Thu Mar 23 09:53:36 2017_x000D_	65.7729	74.058	148.879	2.59843	1	73.9411	69.8216	134.205	2.34232	9.20144
4244	Thu Mar 23 09:53:36 2017_x000D_	65.5759	73.9653	151.151	2.63809	1	73.9411	69.8216	134.205	2.34232	9.33525
4245	Thu Mar 23 09:53:36 2017_x000D_	65.0824	73.6828	147.426	2.57308	1	73.9411	69.8216	134.205	2.34232	9.66361
4246	Thu Mar 23 09:53:36 2017_x000D_	64.7858	73.4932	145.857	2.54569	1	73.9411	69.8216	134.205	2.34232	9.86408
4247	Thu Mar 23 09:53:36 2017_x000D_	64.5869	73.3	145.856	2.54566	1	74.1358	70.2635	128.315	2.23952	10.0201
4248	Thu Mar 23 09:53:36 2017_x000D_	63.9911	72.8201	143.61	2.50646	1	74.1358	70.2635	128.315	2.23952	10.4619
4249	Thu Mar 23 09:53:37 2017_x000D_	63.6956	72.7302	139.745	2.439	1	74.1358	70.2635	128.315	2.23952	10.7276
4250	Thu Mar 23 09:53:37 2017_x000D_	63.1007	72.3501	139.748	2.43906	1	74.1358	70.2635	128.315	2.23952	11.2306
4251	Thu Mar 23 09:53:37 2017_x000D_	62.8996	72.0563	141.883	2.47633	1	72.7067	72.8411	135	2.35619	9.83845
4252	Thu Mar 23 09:53:37 2017_x000D_	62.3021	71.5751	139.745	2.43902	1	72.7067	72.8411	135	2.35619	10.4813
4253	Thu Mar 23 09:53:37 2017_x000D_	62.2003	71.3776	141.492	2.46951	1	72.7067	72.8411	135	2.35619	10.6078
4254	Thu Mar 23 09:53:37 2017_x000D_	61.7024	70.993	139.743	2.43898	1	72.7067	72.8411	135	2.35619	11.1584
4255	Thu Mar 23 09:53:37 2017_x000D_	61.5024	70.7989	139.742	2.43897	1	70.9424	73.446	140.969	2.46038	9.80412
4256	Thu Mar 23 09:53:37 2017_x000D_	61.304	70.7054	141.88	2.47627	1	70.9424	73.446	140.969	2.46038	10.0205
4257	Thu Mar 23 09:53:37 2017_x000D_	61.1039	70.5111	141.879	2.47625	1	70.9424	73.446	140.969	2.46038	10.2669
4258	Thu Mar 23 09:53:37 2017_x000D_	60.7033	70.1223	141.877	2.47622	1	70.9424	73.446	140.969	2.46038	10.765
4259	Thu Mar 23 09:53:37 2017_x000D_	60.406	70.032	145.842	2.54542	1	68.8417	72.0785	194.692	3.39801	8.68039
4260	Thu Mar 23 09:53:37 2017_x000D_	60.0067	69.7433	143.606	2.50639	1	68.8417	72.0785	194.692	3.39801	9.1384
4261	Thu Mar 23 09:53:37 2017_x000D_	59.806	69.5486	143.604	2.50636	1	68.8417	72.0785	194.692	3.39801	9.38319
4262	Thu Mar 23 09:53:37 2017_x000D_	59.4064	69.2601	145.839	2.54537	1	68.8417	72.0785	194.692	3.39801	9.84725
4263	Thu Mar 23 09:53:37 2017_x000D_	59.2073	69.1658	143.606	2.5064	1	68.8417	72.0785	194.692	3.39801	10.0651
4264	Thu Mar 23 09:53:37 2017_x000D_	59.0064	68.9709	143.604	2.50637	1	67.1732	70.7223	221.364	3.86352	8.35249
4265	Thu Mar 23 09:53:37 2017_x000D_	58.705	68.6783	139.75	2.43909	1	67.1732	70.7223	221.364	3.86352	8.71139
4266	Thu Mar 23 09:53:37 2017_x000D_	58.5059	68.5843	141.882	2.47631	1	67.1732	70.7223	221.364	3.86352	8.9271
4267	Thu Mar 23 09:53:37 2017_x000D_	58.2039	68.2917	145.834	2.54529	1	67.1732	70.7223	221.364	3.86352	9.2928
4268	Thu Mar 23 09:53:37 2017_x000D_	58.0027	68.0965	145.832	2.54526	1	65.6992	69.8077	194.692	3.39801	7.88444
4269	Thu Mar 23 09:53:37 2017_x000D_	58.0024	68.0968	153.46	2.67839	1	65.6992	69.8077	194.692	3.39801	7.88466
4270	Thu Mar 23 09:53:38 2017_x000D_	58.0025	68.0971	158.507	2.76647	1	65.6992	69.8077	194.692	3.39801	7.8845
4271	Thu Mar 23 09:53:38 2017_x000D_	58.1012	68.0941	164.798	2.87627	1	65.6992	69.8077	194.692	3.39801	7.78884
4272	Thu Mar 23 09:53:38 2017_x000D_	58.1014	68.0944	170.325	2.97273	1	64.4521	68.6808	225	3.92699	6.37772
4273	Thu Mar 23 09:53:38 2017_x000D_	58.0027	68.0981	181.899	3.17474	1	64.4521	68.6808	225	3.92699	6.47567
4274	Thu Mar 23 09:53:38 2017_x000D_	57.9024	68.0006	184.816	3.22564	1	64.4521	68.6808	225	3.92699	6.58493
4275	Thu Mar 23 09:53:38 2017_x000D_	57.705	68.0074	196.161	3.42365	1	64.4521	68.6808	225	3.92699	6.78062
4276	Thu Mar 23 09:53:38 2017_x000D_	57.6084	68.1117	199.686	3.48517	1	64.4521	68.6808	225	3.92699	6.86732
4277	Thu Mar 23 09:53:38 2017_x000D_	57.5118	68.2159	208.765	3.64364	1	63.6063	68.2201	184.5	3.22013	6.0945
4278	Thu Mar 23 09:53:38 2017_x000D_	57.3142	68.2225	213.62	3.72836	1	63.6063	68.2201	184.5	3.22013	6.2921
4279	Thu Mar 23 09:53:38 2017_x000D_	57.1207	68.4308	221.23	3.86119	1	63.6063	68.2201	184.5	3.22013	6.48902
4280	Thu Mar 23 09:53:38 2017_x000D_	56.8279	68.6425	223.03	3.89261	1	63.6063	68.2201	184.5	3.22013	6.79155
4281	Thu Mar 23 09:53:38 2017_x000D_	56.535	68.8543	221.229	3.86118	1	63.4107	67.7777	180	3.14159	6.95948
4282	Thu Mar 23 09:53:38 2017_x000D_	56.341	69.0628	221.229	3.86118	1	63.4107	67.7777	180	3.14159	7.18555
4283	Thu Mar 23 09:53:38 2017_x000D_	55.8538	69.4832	215.091	3.75404	1	63.4107	67.7777	180	3.14159	7.74697
4284	Thu Mar 23 09:53:38 2017_x000D_	55.5606	69.6951	213.623	3.72842	1	63.4107	67.7777	180	3.14159	8.08087
4285	Thu Mar 23 09:53:38 2017_x000D_	54.9724	70.0181	211.256	3.68711	1	63.432	67.3414	180	3.14159	8.87297
4286	Thu Mar 23 09:53:38 2017_x000D_	54.7783	70.2267	211.257	3.68714	1	63.432	67.3414	180	3.14159	9.12203
4287	Thu Mar 23 09:53:38 2017_x000D_	54.1898	70.5498	208.772	3.64377	1	63.432	67.3414	180	3.14159	9.78326
4288	Thu Mar 23 09:53:38 2017_x000D_	53.7974	70.7652	208.772	3.64377	1	63.432	67.3414	180	3.14159	10.2249
4289	Thu Mar 23 09:53:38 2017_x000D_	53.5023	70.8764	212.661	3.71164	1	63.6595	67.1294	180	3.14159	10.8263
4290	Thu Mar 23 09:53:38 2017_x000D_	52.9154	71.3007	212.662	3.71165	1	63.6595	67.1294	180	3.14159	11.5254
4291	Thu Mar 23 09:53:38 2017_x000D_	52.6218	71.5129	211.257	3.68713	1	63.6595	67.1294	180	3.14159	11.8763
4292	Thu Mar 23 09:53:39 2017_x000D_	52.132	71.833	215.088	3.754	1	63.6595	67.1294	180	3.14159	12.4502
4293	Thu Mar 23 09:53:39 2017_x000D_	51.8383	72.0453	213.622	3.7284	1	63.6595	67.1294	180	3.14159	12.8026
4294	Thu Mar 23 09:53:39 2017_x000D_	51.3461	72.2646	215.087	3.75398	1	63.0302	66.6746	180	3.14159	12.9525
4295	Thu Mar 23 09:53:39 2017_x000D_	50.953	72.4805	215.086	3.75397	1	63.0302	66.6746	180	3.14159	13.4003
4296	Thu Mar 23 09:53:39 2017_x000D_	50.7586	72.6894	215.087	3.75398	1	63.0302	66.6746	180	3.14159	13.6664
4297	Thu Mar 23 09:53:39 2017_x000D_	50.3697	73.1072	215.089	3.754	1	63.0302	66.6746	180	3.14159	14.2009
4298	Thu Mar 23 09:53:39 2017_x000D_	49.9764	73.3232	215.088	3.75399	1	59.7767	66.5824	180	3.14159	11.8947
4299	Thu Mar 23 09:53:39 2017_x000D_	49.7798	73.4312	217.382	3.79403	1	59.7767	66.5824	180	3.14159	12.1179
4300	Thu Mar 23 09:53:39 2017_x000D_	49.1895	73.7554	215.087	3.75397	1	59.7767	66.5824	180	3.14159	12.7883
4301	Thu Mar 23 09:53:39 2017_x000D_	48.9949	73.9645	215.087	3.75398	1	59.7767	66.5824	180	3.14159	13.0669
4302	Thu Mar 23 09:53:39 2017_x000D_	48.4067	74.3898	215.088	3.75399	1	57.3374	67.606	180	3.14159	11.215
4303	Thu Mar 23 09:53:39 2017_x000D_	48.2121	74.5988	215.088	3.754	1	57.3374	67.606	180	3.14159	11.4965
4304	Thu Mar 23 09:53:39 2017_x000D_	47.6236	75.0243	215.088	3.754	1	57.3374	67.606	180	3.14159	12.2225
4305	Thu Mar 23 09:53:39 2017_x000D_	47.3271	75.1361	214.194	3.7384	1	57.3374	67.606	180	3.14159	12.5263
4306	Thu Mar 23 09:53:39 2017_x000D_	47.0326	75.349	212.665	3.71171	1	57.3374	67.606	180	3.14159	12.8896
4307	Thu Mar 23 09:53:39 2017_x000D_	46.6409	75.6664	215.088	3.75399	1	55.5594	68.4298	180	3.14159	11.4851
4308	Thu Mar 23 09:53:39 2017_x000D_	46.2443	75.7821	212.664	3.71169	1	55.5594	68.4298	180	3.14159	11.8671
4309	Thu Mar 23 09:53:39 2017_x000D_	45.7548	76.2043	211.264	3.68724	1	55.5594	68.4298	180	3.14159	12.5129
4310	Thu Mar 23 09:53:39 2017_x000D_	45.4604	76.4172	212.666	3.71172	1	55.5594	68.4298	180	3.14159	12.8759
4311	Thu Mar 23 09:53:39 2017_x000D_	44.9687	76.7386	216.676	3.78171	1	54.2259	69.0477	160.522	2.80164	12.0352
4312	Thu Mar 23 09:53:39 2017_x000D_	44.6713	76.8508	212.665	3.7117	1	54.2259	69.0477	160.522	2.80164	12.3361
4313	Thu Mar 23 09:53:40 2017_x000D_	44.4764	77.0601	212.666	3.71172	1	54.2259	69.0477	160.522	2.80164	12.6195
4314	Thu Mar 23 09:53:40 2017_x000D_	44.0842	77.3779	215.087	3.75398	1	54.2259	69.0477	160.522	2.80164	13.1243
4315	Thu Mar 23 09:53:40 2017_x000D_	43.8868	77.4864	212.667	3.71173	1	51.5069	71.3743	180	3.14159	9.76851
4316	Thu Mar 23 09:53:40 2017_x000D_	43.6918	77.6958	212.667	3.71175	1	51.5069	71.3743	180	3.14159	10.0517
4317	Thu Mar 23 09:53:40 2017_x000D_	43.297	77.9128	212.667	3.71174	1	51.5069	71.3743	180	3.14159	10.4954
4318	Thu Mar 23 09:53:40 2017_x000D_	42.9994	78.0252	213.623	3.72842	1	51.5069	71.3743	180	3.14159	10.7987
4319	Thu Mar 23 09:53:40 2017_x000D_	42.702	78.1375	212.665	3.71171	1	49.7083	72.6344	160.522	2.80164	8.90912
4320	Thu Mar 23 09:53:40 2017_x000D_	42.6068	78.3432	211.266	3.6873	1	49.7083	72.6344	160.522	2.80164	9.11162
4321	Thu Mar 23 09:53:40 2017_x000D_	42.0114	78.568	206.202	3.59891	1	49.7083	72.6344	160.522	2.80164	9.71853
4322	Thu Mar 23 09:53:40 2017_x000D_	41.916	78.7737	199.787	3.48694	1	49.7083	72.6344	160.522	2.80164	9.92023
4323	Thu Mar 23 09:53:40 2017_x000D_	41.6154	78.7852	193.567	3.37838	1	49.7083	72.6344	160.522	2.80164	10.165
4324	Thu Mar 23 09:53:40 2017_x000D_	41.4175	78.8936	185.086	3.23035	1	47.6825	74.1064	165.308	2.88517	7.88464
4325	Thu Mar 23 09:53:40 2017_x000D_	41.2168	78.9006	168.018	2.93247	1	47.6825	74.1064	165.308	2.88517	8.0492
4326	Thu Mar 23 09:53:40 2017_x000D_	40.9164	78.9118	161.747	2.82302	1	47.6825	74.1064	165.308	2.88517	8.29891
4327	Thu Mar 23 09:53:40 2017_x000D_	40.711	78.717	148.874	2.59834	1	47.6825	74.1064	165.308	2.88517	8.3582
4328	Thu Mar 23 09:53:40 2017_x000D_	40.5082	78.6232	138.611	2.41921	1	45.4397	75.5722	180	3.14159	5.79899
4329	Thu Mar 23 09:53:40 2017_x000D_	40.2002	78.3313	126.719	2.21166	1	45.4397	75.5722	180	3.14159	5.92157
4330	Thu Mar 23 09:53:40 2017_x000D_	40.0975	78.2339	122.9	2.14501	1	45.4397	75.5722	180	3.14159	5.96856
4331	Thu Mar 23 09:53:40 2017_x000D_	39.7789	77.5376	114.255	1.99413	1	45.4397	75.5722	180	3.14159	5.99228
4332	Thu Mar 23 09:53:40 2017_x000D_	39.5677	77.1405	114.256	1.99414	1	43.879	76.4021	180	3.14159	4.37408
4333	Thu Mar 23 09:53:40 2017_x000D_	39.3564	76.7432	114.257	1.99416	1	43.879	76.4021	180	3.14159	4.53544
4334	Thu Mar 23 09:53:41 2017_x000D_	39.0365	76.0457	118	2.05949	1	43.879	76.4021	180	3.14159	4.8556
4335	Thu Mar 23 09:53:41 2017_x000D_	38.9253	75.644	120.497	2.10308	1	43.879	76.4021	180	3.14159	5.01137
4336	Thu Mar 23 09:53:41 2017_x000D_	38.5073	75.0505	120.499	2.10311	1	43.6516	76.6141	180	3.14159	5.37668
4337	Thu Mar 23 09:53:41 2017_x000D_	38.3986	74.75	124.367	2.17062	1	43.6516	76.6141	180	3.14159	5.57395
4338	Thu Mar 23 09:53:41 2017_x000D_	38.0832	74.2537	128.356	2.24023	1	43.6516	76.6141	180	3.14159	6.04802
4339	Thu Mar 23 09:53:41 2017_x000D_	37.8765	74.0579	128.357	2.24026	1	43.6516	76.6141	180	3.14159	6.31553
4340	Thu Mar 23 09:53:41 2017_x000D_	37.7703	73.8584	130.595	2.27932	1	43.6516	76.6141	180	3.14159	6.49489
4341	Thu Mar 23 09:53:41 2017_x000D_	37.5634	73.6625	130.596	2.27934	1	43.6516	76.6141	180	3.14159	6.76595
4342	Thu Mar 23 09:53:41 2017_x000D_	37.1469	73.1691	132.43	2.31134	1	43.6516	76.6141	180	3.14159	7.36065
4343	Thu Mar 23 09:53:41 2017_x000D_	36.9371	72.871	130.595	2.27931	1	43.6516	76.6141	180	3.14159	7.68735
4344	Thu Mar 23 09:53:41 2017_x000D_	36.5228	72.4785	130.597	2.27935	1	43.6516	76.6141	180	3.14159	8.24154
4345	Thu Mar 23 09:53:41 2017_x000D_	36.313	72.1803	124.377	2.17079	1	42.3589	76.36	184.5	3.22013	7.35002
4346	Thu Mar 23 09:53:41 2017_x000D_	35.999	71.7836	126.7	2.21132	1	42.3589	76.36	184.5	3.22013	7.83529
4347	Thu Mar 23 09:53:41 2017_x000D_	35.7888	71.4854	128.359	2.24028	1	42.3589	76.36	184.5	3.22013	8.18095
4348	Thu Mar 23 09:53:41 2017_x000D_	35.368	70.8881	128.357	2.24026	1	42.3589	76.36	184.5	3.22013	8.87775
4349	Thu Mar 23 09:53:41 2017_x000D_	35.368	70.8881	128.357	2.24026	1	40.2576	74.7732	192.273	3.3558	6.24517
4350	Thu Mar 23 09:53:41 2017_x000D_	34.9495	70.392	126.7	2.21133	1	40.2576	74.7732	192.273	3.3558	6.88265
4351	Thu Mar 23 09:53:41 2017_x000D_	34.6293	69.7903	124.378	2.17081	1	40.2576	74.7732	192.273	3.3558	7.51712
4352	Thu Mar 23 09:53:41 2017_x000D_	34.4213	69.593	124.38	2.17085	1	40.2576	74.7732	192.273	3.3558	7.80364
4353	Thu Mar 23 09:53:41 2017_x000D_	34.3142	69.3922	126.697	2.21128	1	40.2576	74.7732	192.273	3.3558	8.01743
4354	Thu Mar 23 09:53:41 2017_x000D_	33.9992	68.994	124.381	2.17085	1	39.2519	72.9977	259.997	4.5378	6.60458
4355	Thu Mar 23 09:53:41 2017_x000D_	33.7909	68.7964	124.383	2.17089	1	39.2519	72.9977	259.997	4.5378	6.8901
4356	Thu Mar 23 09:53:42 2017_x000D_	33.5768	68.3944	124.381	2.17086	1	39.2519	72.9977	259.997	4.5378	7.30733
4357	Thu Mar 23 09:53:42 2017_x000D_	33.4695	68.1933	126.695	2.21125	1	39.2519	72.9977	259.997	4.5378	7.51787
4358	Thu Mar 23 09:53:42 2017_x000D_	33.3655	68.0946	125.986	2.19887	1	38.4934	70.5723	262.345	4.57878	5.69512
4359	Thu Mar 23 09:53:42 2017_x000D_	33.1569	67.8968	125.988	2.19891	1	38.4934	70.5723	262.345	4.57878	5.96963
4360	Thu Mar 23 09:53:42 2017_x000D_	33.1511	67.6922	125.984	2.19883	1	38.4934	70.5723	262.345	4.57878	6.0692
4361	Thu Mar 23 09:53:42 2017_x000D_	33.0495	67.6954	128.351	2.24016	1	38.4934	70.5723	262.345	4.57878	6.15732
4362	Thu Mar 23 09:53:42 2017_x000D_	32.838	67.3953	130.144	2.27144	1	37.6941	69.0192	261.363	4.56165	5.12043
4363	Thu Mar 23 09:53:42 2017_x000D_	32.7305	67.1939	132.402	2.31085	1	37.6941	69.0192	261.363	4.56165	5.28858
4364	Thu Mar 23 09:53:42 2017_x000D_	32.6228	66.993	147.043	2.56638	1	37.6941	69.0192	261.363	4.56165	5.4611
4365	Thu Mar 23 09:53:42 2017_x000D_	32.5181	66.8946	164.158	2.86509	1	37.6941	69.0192	261.363	4.56165	5.59508
4366	Thu Mar 23 09:53:42 2017_x000D_	32.5181	66.8946	164.158	2.86509	1	37.6941	69.0192	261.363	4.56165	5.59508
4367	Thu Mar 23 09:53:42 2017_x000D_	32.3125	66.7994	178.797	3.1206	1	37.2993	68.1332	225	3.92699	5.16209
4368	Thu Mar 23 09:53:42 2017_x000D_	32.2109	66.8028	184.721	3.22398	1	37.2993	68.1332	225	3.92699	5.25945
4369	Thu Mar 23 09:53:42 2017_x000D_	32.0115	66.912	200.392	3.49749	1	37.2993	68.1332	225	3.92699	5.42698
4370	Thu Mar 23 09:53:42 2017_x000D_	31.9102	66.9153	207.18	3.61597	1	37.2993	68.1332	225	3.92699	5.525
4371	Thu Mar 23 09:53:42 2017_x000D_	31.6058	66.9251	218.855	3.81975	1	36.697	67.0223	261.363	4.56165	5.09213
4372	Thu Mar 23 09:53:42 2017_x000D_	31.5073	67.0307	222.894	3.89023	1	36.697	67.0223	261.363	4.56165	5.18971
4373	Thu Mar 23 09:53:42 2017_x000D_	31.113	67.4532	231.038	4.03237	1	36.697	67.0223	261.363	4.56165	5.6006
4374	Thu Mar 23 09:53:42 2017_x000D_	30.9156	67.6646	231.038	4.03237	1	36.697	67.0223	261.363	4.56165	5.81697
4375	Thu Mar 23 09:53:42 2017_x000D_	30.7212	67.9784	229.082	3.99823	1	36.3021	66.1358	261.363	4.56165	5.87721
4376	Thu Mar 23 09:53:42 2017_x000D_	30.2276	68.507	224.854	3.92445	1	36.3021	66.1358	261.363	4.56165	6.5209
4377	Thu Mar 23 09:53:43 2017_x000D_	29.9314	68.8243	220.646	3.851	1	36.3021	66.1358	261.363	4.56165	6.91476
4378	Thu Mar 23 09:53:43 2017_x000D_	29.734	69.0358	220.646	3.85101	1	36.3021	66.1358	261.363	4.56165	7.17983
4379	Thu Mar 23 09:53:43 2017_x000D_	29.2372	69.4622	214.002	3.73504	1	35.907	65.2491	261.363	4.56165	7.88901
4380	Thu Mar 23 09:53:43 2017_x000D_	28.9378	69.6771	212.463	3.70819	1	35.907	65.2491	261.363	4.56165	8.25693
4381	Thu Mar 23 09:53:43 2017_x000D_	28.3361	70.0046	209.896	3.66337	1	35.907	65.2491	261.363	4.56165	8.94054
4382	Thu Mar 23 09:53:43 2017_x000D_	28.1355	70.1139	212.463	3.70817	1	35.907	65.2491	261.363	4.56165	9.16856
4383	Thu Mar 23 09:53:43 2017_x000D_	27.7342	70.3323	212.462	3.70816	1	35.907	65.2491	261.363	4.56165	9.62463
4384	Thu Mar 23 09:53:43 2017_x000D_	27.2342	70.6566	216.5	3.77864	1	35.0565	64.7871	248.641	4.3396	9.77954
4385	Thu Mar 23 09:53:43 2017_x000D_	26.9346	70.8718	214.899	3.7507	1	35.0565	64.7871	248.641	4.3396	10.1483
4386	Thu Mar 23 09:53:43 2017_x000D_	26.5361	71.1928	212.463	3.70818	1	35.0565	64.7871	248.641	4.3396	10.6597
4387	Thu Mar 23 09:53:43 2017_x000D_	26.2365	71.4079	214.001	3.73503	1	35.0565	64.7871	248.641	4.3396	11.0285
4388	Thu Mar 23 09:53:43 2017_x000D_	25.6339	71.736	216.499	3.77862	1	33.0876	64.9501	240.308	4.19416	10.08
4389	Thu Mar 23 09:53:43 2017_x000D_	25.4362	71.9478	216.5	3.77863	1	33.0876	64.9501	240.308	4.19416	10.3688
4390	Thu Mar 23 09:53:43 2017_x000D_	24.9385	72.375	214.9	3.75072	1	33.0876	64.9501	240.308	4.19416	11.0244
4391	Thu Mar 23 09:53:43 2017_x000D_	24.6322	72.3856	216.498	3.77861	1	33.0876	64.9501	240.308	4.19416	11.2597
4392	Thu Mar 23 09:53:43 2017_x000D_	24.4344	72.5974	216.499	3.77862	1	33.0876	64.9501	240.308	4.19416	11.5481
4393	Thu Mar 23 09:53:43 2017_x000D_	24.2366	72.8093	216.499	3.77863	1	33.0876	64.9501	240.308	4.19416	11.8367
4394	Thu Mar 23 09:53:43 2017_x000D_	23.6365	73.2402	216.499	3.77862	1	33.0876	64.9501	240.308	4.19416	12.5718
4395	Thu Mar 23 09:53:43 2017_x000D_	23.4386	73.4521	216.5	3.77863	1	33.0876	64.9501	240.308	4.19416	12.8603
4396	Thu Mar 23 09:53:43 2017_x000D_	22.8351	73.7809	218.854	3.81972	1	33.0876	64.9501	240.308	4.19416	13.5313
4397	Thu Mar 23 09:53:43 2017_x000D_	22.6337	73.8905	216.498	3.77861	1	27.4959	68.0756	229.777	4.01036	7.57985
4398	Thu Mar 23 09:53:43 2017_x000D_	22.0332	74.3218	216.498	3.77861	1	27.4959	68.0756	229.777	4.01036	8.29796
4399	Thu Mar 23 09:53:44 2017_x000D_	21.8352	74.5338	216.499	3.77862	1	27.4959	68.0756	229.777	4.01036	8.58789
4400	Thu Mar 23 09:53:44 2017_x000D_	21.5346	74.7496	214.9	3.75072	1	27.4959	68.0756	229.777	4.01036	8.94871
4401	Thu Mar 23 09:53:44 2017_x000D_	21.2343	74.9652	216.499	3.77862	1	25.9322	68.907	180	3.14159	7.66629
4402	Thu Mar 23 09:53:44 2017_x000D_	20.7357	75.3932	214.901	3.75073	1	25.9322	68.907	180	3.14159	8.3111
4403	Thu Mar 23 09:53:44 2017_x000D_	20.5307	75.4006	214.9	3.75071	1	25.9322	68.907	180	3.14159	8.44648
4404	Thu Mar 23 09:53:44 2017_x000D_	20.0321	75.8286	216.499	3.77861	1	25.9322	68.907	180	3.14159	9.09504
4405	Thu Mar 23 09:53:44 2017_x000D_	19.5332	76.2567	214.901	3.75074	1	24.5961	69.5259	180	3.14159	8.42239
4406	Thu Mar 23 09:53:44 2017_x000D_	19.2257	76.2679	216.497	3.77859	1	24.5961	69.5259	180	3.14159	8.6195
4407	Thu Mar 23 09:53:44 2017_x000D_	19.0274	76.4802	216.498	3.7786	1	24.5961	69.5259	180	3.14159	8.90914
4408	Thu Mar 23 09:53:44 2017_x000D_	18.7265	76.6962	214.9	3.75071	1	24.5961	69.5259	180	3.14159	9.26636
4409	Thu Mar 23 09:53:44 2017_x000D_	18.5282	76.9085	214.901	3.75073	1	23.9231	69.9447	180	3.14159	8.80906
4410	Thu Mar 23 09:53:44 2017_x000D_	18.4327	77.1169	216.5	3.77863	1	23.9231	69.9447	180	3.14159	9.03244
4411	Thu Mar 23 09:53:44 2017_x000D_	18.0292	77.3368	216.499	3.77862	1	23.9231	69.9447	180	3.14159	9.45416
4412	Thu Mar 23 09:53:44 2017_x000D_	17.9264	77.3407	214.901	3.75073	1	23.9231	69.9447	180	3.14159	9.52162
4413	Thu Mar 23 09:53:44 2017_x000D_	17.6255	77.5568	216.498	3.7786	1	23.9231	69.9447	180	3.14159	9.87947
4414	Thu Mar 23 09:53:44 2017_x000D_	17.5262	77.663	212.472	3.70834	1	21.4104	72.4997	175.5	3.06305	6.46117
4415	Thu Mar 23 09:53:44 2017_x000D_	17.1259	77.9854	209.916	3.66372	1	21.4104	72.4997	175.5	3.06305	6.96059
4416	Thu Mar 23 09:53:44 2017_x000D_	17.0194	77.8869	205.997	3.59533	1	21.4104	72.4997	175.5	3.06305	6.95002
4417	Thu Mar 23 09:53:44 2017_x000D_	17.1253	77.9853	196.825	3.43525	1	21.4104	72.4997	175.5	3.06305	6.96088
4418	Thu Mar 23 09:53:44 2017_x000D_	17.3305	77.9775	191.083	3.33503	1	19.7986	74.4231	135	2.35619	4.32727
4419	Thu Mar 23 09:53:44 2017_x000D_	17.7373	77.8593	176.157	3.07452	1	19.7986	74.4231	135	2.35619	4.00705
4420	Thu Mar 23 09:53:45 2017_x000D_	17.7406	77.9612	167.446	2.92249	1	19.7986	74.4231	135	2.35619	4.09311
4421	Thu Mar 23 09:53:45 2017_x000D_	17.8435	77.9565	147.681	2.57753	1	19.7986	74.4231	135	2.35619	4.03823
4422	Thu Mar 23 09:53:45 2017_x000D_	17.7409	77.96	141.265	2.46553	2	16.2817	80.0084	157.215	2.74393	2.515
4423	Thu Mar 23 09:53:45 2017_x000D_	17.6386	77.9633	127.353	2.22273	2	16.2817	80.0084	157.215	2.74393	2.4543
4424	Thu Mar 23 09:53:45 2017_x000D_	17.6354	77.861	121.161	2.11467	2	16.2817	80.0084	157.215	2.74393	2.53847
4425	Thu Mar 23 09:53:45 2017_x000D_	17.5297	77.7626	112.293	1.95987	2	16.2817	80.0084	157.215	2.74393	2.56926
4426	Thu Mar 23 09:53:45 2017_x000D_	17.5297	77.7626	112.293	1.95987	2	16.2817	80.0084	157.215	2.74393	2.56926
4427	Thu Mar 23 09:53:45 2017_x000D_	17.4132	77.3574	103.918	1.81371	2	16.935	80.0263	190.604	3.32667	2.7114
4428	Thu Mar 23 09:53:45 2017_x000D_	17.1829	76.648	103.338	1.80359	2	16.935	80.0263	190.604	3.32667	3.38738
4429	Thu Mar 23 09:53:45 2017_x000D_	17.0658	76.2419	106.076	1.85137	2	16.935	80.0263	190.604	3.32667	3.78666
4430	Thu Mar 23 09:53:45 2017_x000D_	16.9486	75.8356	108.748	1.89801	2	16.935	80.0263	190.604	3.32667	4.19072
4431	Thu Mar 23 09:53:45 2017_x000D_	16.7176	75.1253	114.901	2.00541	2	17.172	79.5959	197.334	3.44412	4.49363
4432	Thu Mar 23 09:53:45 2017_x000D_	16.4864	74.4144	121.134	2.11419	2	17.172	79.5959	197.334	3.44412	5.22666
4433	Thu Mar 23 09:53:45 2017_x000D_	16.2698	74.114	122.549	2.13888	2	17.172	79.5959	197.334	3.44412	5.55565
4434	Thu Mar 23 09:53:45 2017_x000D_	16.0527	73.8132	128.963	2.25082	2	17.172	79.5959	197.334	3.44412	5.89003
4435	Thu Mar 23 09:53:45 2017_x000D_	15.8394	73.6151	128.964	2.25085	2	16.387	77.6078	218.558	3.81456	4.03008
4436	Thu Mar 23 09:53:45 2017_x000D_	15.4054	73.0129	128.963	2.25082	2	16.387	77.6078	218.558	3.81456	4.69858
4437	Thu Mar 23 09:53:45 2017_x000D_	15.1882	72.7114	127.309	2.22196	2	16.387	77.6078	218.558	3.81456	5.04102
4438	Thu Mar 23 09:53:45 2017_x000D_	14.7573	72.2115	128.963	2.25082	2	16.387	77.6078	218.558	3.81456	5.63702
4439	Thu Mar 23 09:53:45 2017_x000D_	14.6433	71.9061	124.995	2.18158	2	16.387	77.6078	218.558	3.81456	5.96237
4440	Thu Mar 23 09:53:45 2017_x000D_	14.2119	71.4056	126.6	2.20959	1	17.6106	74.581	145.148	2.53331	4.65127
4441	Thu Mar 23 09:53:46 2017_x000D_	14.0977	71.0999	122.556	2.13901	1	17.6106	74.581	145.148	2.53331	4.94556
4442	Thu Mar 23 09:53:46 2017_x000D_	13.6695	70.7017	122.561	2.13909	1	17.6106	74.581	145.148	2.53331	5.53003
4443	Thu Mar 23 09:53:46 2017_x000D_	13.5551	70.3958	118.661	2.07102	1	17.6106	74.581	145.148	2.53331	5.82778
4444	Thu Mar 23 09:53:46 2017_x000D_	13.3372	70.0935	119.994	2.09428	1	17.0337	72.8151	192.345	3.35705	4.59034
4445	Thu Mar 23 09:53:46 2017_x000D_	13.2261	69.8905	122.559	2.13906	1	17.0337	72.8151	192.345	3.35705	4.80116
4446	Thu Mar 23 09:53:46 2017_x000D_	12.8934	69.2816	119.993	2.09427	1	17.0337	72.8151	192.345	3.35705	5.44313
4447	Thu Mar 23 09:53:46 2017_x000D_	12.6788	69.0819	119.996	2.09432	1	17.0337	72.8151	192.345	3.35705	5.73602
4448	Thu Mar 23 09:53:46 2017_x000D_	12.4491	68.4689	119.992	2.09426	1	15.5941	70.8054	262.345	4.57878	3.91794
4449	Thu Mar 23 09:53:46 2017_x000D_	12.2344	68.2689	119.995	2.09431	1	15.5941	70.8054	262.345	4.57878	4.20968
4450	Thu Mar 23 09:53:46 2017_x000D_	12.0081	67.7585	118.664	2.07107	1	15.5941	70.8054	262.345	4.57878	4.70563
4451	Thu Mar 23 09:53:46 2017_x000D_	11.7894	67.4551	119.994	2.09429	1	15.5941	70.8054	262.345	4.57878	5.06954
4452	Thu Mar 23 09:53:46 2017_x000D_	11.6783	67.2516	117.304	2.04735	1	15.5941	70.8054	262.345	4.57878	5.288
4453	Thu Mar 23 09:53:46 2017_x000D_	11.4552	66.844	122.554	2.13897	2	11.6879	70.2581	250.578	4.37341	3.42202
4454	Thu Mar 23 09:53:46 2017_x000D_	11.344	66.6403	119.993	2.09428	2	11.6879	70.2581	250.578	4.37341	3.63411
4455	Thu Mar 23 09:53:46 2017_x000D_	11.1173	66.1289	118.664	2.07107	2	11.6879	70.2581	250.578	4.37341	4.16844
4456	Thu Mar 23 09:53:46 2017_x000D_	10.9019	65.9281	118.667	2.07113	2	11.6879	70.2581	250.578	4.37341	4.40076
4457	Thu Mar 23 09:53:46 2017_x000D_	10.8942	65.7209	118.664	2.07107	2	10.8815	68.7025	246.364	4.29987	2.98163
4458	Thu Mar 23 09:53:46 2017_x000D_	10.675	65.4166	119.992	2.09426	2	10.8815	68.7025	246.364	4.29987	3.29238
4459	Thu Mar 23 09:53:46 2017_x000D_	10.4595	65.2156	119.995	2.09431	2	10.8815	68.7025	246.364	4.29987	3.51234
4460	Thu Mar 23 09:53:46 2017_x000D_	10.4556	65.1117	118.667	2.07113	2	10.8815	68.7025	246.364	4.29987	3.61597
4461	Thu Mar 23 09:53:46 2017_x000D_	10.3363	64.7001	116.071	2.02582	2	10.0654	67.365	246.621	4.30434	2.67863
4462	Thu Mar 23 09:53:46 2017_x000D_	10.1167	64.395	114.949	2.00623	2	10.0654	67.365	246.621	4.30434	2.97044
4463	Thu Mar 23 09:53:47 2017_x000D_	10.0135	64.3986	101.118	1.76483	2	10.0654	67.365	246.621	4.30434	2.96685
4464	Thu Mar 23 09:53:47 2017_x000D_	10.0177	64.5027	89.2684	1.55803	2	10.0654	67.365	246.621	4.30434	2.8627
4465	Thu Mar 23 09:53:47 2017_x000D_	9.9178	64.6103	74.5447	1.30105	1	11.9534	64.1307	255.308	4.45597	2.09134
4466	Thu Mar 23 09:53:47 2017_x000D_	9.91776	64.6107	66.822	1.16626	1	11.9534	64.1307	255.308	4.45597	2.09147
4467	Thu Mar 23 09:53:47 2017_x000D_	9.92119	64.7152	46.8852	0.818301	1	11.9534	64.1307	255.308	4.45597	2.1146
4468	Thu Mar 23 09:53:47 2017_x000D_	10.0172	64.5047	40.5032	0.706914	1	11.9534	64.1307	255.308	4.45597	1.97199
4469	Thu Mar 23 09:53:47 2017_x000D_	10.0129	64.401	29.6809	0.518029	1	11.9534	64.1307	255.308	4.45597	1.95924
4470	Thu Mar 23 09:53:47 2017_x000D_	10.2203	64.3946	16.4868	0.287749	1	11.5453	63.4613	255.308	4.45597	1.6207
4471	Thu Mar 23 09:53:47 2017_x000D_	10.4241	64.2843	7.74447	0.135166	1	11.5453	63.4613	255.308	4.45597	1.39083
4472	Thu Mar 23 09:53:47 2017_x000D_	10.4241	64.2843	7.74447	0.135166	1	11.5453	63.4613	255.308	4.45597	1.39083
4473	Thu Mar 23 09:53:47 2017_x000D_	10.9395	64.1644	-1.11886	-0.0195277	1	11.5453	63.4613	255.308	4.45597	0.928086
4474	Thu Mar 23 09:53:47 2017_x000D_	11.3591	64.2557	1.74144	0.0303939	2	9.04005	65.8019	305.63	5.33424	2.78724
4475	Thu Mar 23 09:53:47 2017_x000D_	12.1899	64.2306	7.45081	0.130041	2	9.04005	65.8019	305.63	5.33424	3.52002
4476	Thu Mar 23 09:53:47 2017_x000D_	12.605	64.218	7.45195	0.130061	2	9.04005	65.8019	305.63	5.33424	3.90098
4477	Thu Mar 23 09:53:47 2017_x000D_	13.1201	64.0986	10.7163	0.187035	2	9.04005	65.8019	305.63	5.33424	4.42132
4478	Thu Mar 23 09:53:47 2017_x000D_	13.7422	64.0799	16.5025	0.288023	1	9.45643	61.2082	180	3.14159	5.15892
4479	Thu Mar 23 09:53:47 2017_x000D_	14.1531	63.9638	19.2932	0.336731	1	9.45643	61.2082	180	3.14159	5.44537
4480	Thu Mar 23 09:53:47 2017_x000D_	14.6674	63.8445	23.0332	0.402006	1	9.45643	61.2082	180	3.14159	5.83989
4481	Thu Mar 23 09:53:47 2017_x000D_	14.8672	63.6311	23.031	0.401967	1	9.45643	61.2082	180	3.14159	5.92848
4482	Thu Mar 23 09:53:47 2017_x000D_	15.2776	63.5151	25.7559	0.449525	1	9.45643	61.2082	180	3.14159	6.26161
4483	Thu Mar 23 09:53:47 2017_x000D_	15.8911	63.2893	25.757	0.449544	1	9.02904	60.9766	192.273	3.3558	7.2413
4484	Thu Mar 23 09:53:48 2017_x000D_	16.0942	63.1795	23.0323	0.401989	1	9.02904	60.9766	192.273	3.3558	7.40063
4485	Thu Mar 23 09:53:48 2017_x000D_	16.6038	62.957	22.0017	0.384002	1	9.02904	60.9766	192.273	3.3558	7.82937
4486	Thu Mar 23 09:53:48 2017_x000D_	16.9068	62.7407	23.0306	0.40196	1	9.02904	60.9766	192.273	3.3558	8.07287
4487	Thu Mar 23 09:53:48 2017_x000D_	17.2166	62.7315	22.0022	0.38401	1	9.29462	59.8869	180	3.14159	8.41722
4488	Thu Mar 23 09:53:48 2017_x000D_	17.8292	62.5061	22.0025	0.384016	1	9.29462	59.8869	180	3.14159	8.92744
4489	Thu Mar 23 09:53:48 2017_x000D_	18.132	62.2898	23.0318	0.401981	1	9.29462	59.8869	180	3.14159	9.15823
4490	Thu Mar 23 09:53:48 2017_x000D_	18.7442	62.0646	23.0325	0.401993	1	9.29462	59.8869	180	3.14159	9.69726
4491	Thu Mar 23 09:53:48 2017_x000D_	19.1498	61.8455	23.0317	0.401978	1	10.0066	58.5903	208.545	3.6398	9.70538
4492	Thu Mar 23 09:53:48 2017_x000D_	19.6583	61.6235	21.9999	0.383971	1	10.0066	58.5903	208.545	3.6398	10.1171
4493	Thu Mar 23 09:53:48 2017_x000D_	19.9608	61.4074	23.03	0.40195	1	10.0066	58.5903	208.545	3.6398	10.3452
4494	Thu Mar 23 09:53:48 2017_x000D_	20.2697	61.3985	22.0003	0.383977	1	10.0066	58.5903	208.545	3.6398	10.6404
4495	Thu Mar 23 09:53:48 2017_x000D_	20.9841	61.1706	23.0335	0.40201	1	11.3741	57.3123	216.638	3.78105	10.3556
4496	Thu Mar 23 09:53:48 2017_x000D_	21.2859	60.9548	21.9997	0.383968	1	11.3741	57.3123	216.638	3.78105	10.5599
4497	Thu Mar 23 09:53:48 2017_x000D_	21.8967	60.7301	22.0001	0.383975	1	11.3741	57.3123	216.638	3.78105	11.0637
4498	Thu Mar 23 09:53:48 2017_x000D_	22.2054	60.7212	23.0347	0.402032	1	11.3741	57.3123	216.638	3.78105	11.3551
4499	Thu Mar 23 09:53:48 2017_x000D_	22.5071	60.5056	22.0005	0.383981	1	11.3741	57.3123	216.638	3.78105	11.5819
4500	Thu Mar 23 09:53:48 2017_x000D_	23.1172	60.2811	22.0009	0.383989	1	14.0236	56.7301	216.638	3.78105	9.76233
4501	Thu Mar 23 09:53:48 2017_x000D_	23.4223	60.1688	20.1983	0.352526	1	14.0236	56.7301	216.638	3.78105	10.008
4502	Thu Mar 23 09:53:48 2017_x000D_	24.032	59.9445	20.1983	0.352526	1	14.0236	56.7301	216.638	3.78105	10.5119
4503	Thu Mar 23 09:53:48 2017_x000D_	24.2342	59.8353	23.0343	0.402025	1	14.0236	56.7301	216.638	3.78105	10.6723
4504	Thu Mar 23 09:53:48 2017_x000D_	24.5386	59.7232	19.2812	0.33652	1	16.6534	56.5865	216.638	3.78105	8.48618
4505	Thu Mar 23 09:53:49 2017_x000D_	25.0422	59.3987	23.0327	0.401996	1	16.6534	56.5865	216.638	3.78105	8.84762
4506	Thu Mar 23 09:53:49 2017_x000D_	25.4526	59.3871	23.0355	0.402046	1	16.6534	56.5865	216.638	3.78105	9.23414
4507	Thu Mar 23 09:53:49 2017_x000D_	25.9586	59.1661	22.0015	0.383999	1	16.6534	56.5865	216.638	3.78105	9.65614
4508	Thu Mar 23 09:53:49 2017_x000D_	26.2599	58.9508	23.0339	0.402018	1	17.3084	56.6054	216.638	3.78105	9.25366
4509	Thu Mar 23 09:53:49 2017_x000D_	26.8683	58.727	23.0345	0.402028	1	17.3084	56.6054	216.638	3.78105	9.79249
4510	Thu Mar 23 09:53:49 2017_x000D_	27.0732	58.7213	23.036	0.402054	1	17.3084	56.6054	216.638	3.78105	9.99141
4511	Thu Mar 23 09:53:49 2017_x000D_	27.2717	58.5089	23.0337	0.402014	1	17.3084	56.6054	216.638	3.78105	10.1435
4512	Thu Mar 23 09:53:49 2017_x000D_	27.6812	58.4976	23.0366	0.402065	1	17.3084	56.6054	216.638	3.78105	10.544
4513	Thu Mar 23 09:53:49 2017_x000D_	27.7802	58.3915	19.2772	0.33645	1	20.3834	56.2552	229.673	4.00855	7.69912
4514	Thu Mar 23 09:53:49 2017_x000D_	27.9818	58.2826	22.0003	0.383978	1	20.3834	56.2552	229.673	4.00855	7.86422
4515	Thu Mar 23 09:53:49 2017_x000D_	28.1833	58.1736	19.2756	0.336423	1	20.3834	56.2552	229.673	4.00855	8.03235
4516	Thu Mar 23 09:53:49 2017_x000D_	28.3879	58.1679	19.2769	0.336446	1	20.3834	56.2552	229.673	4.00855	8.22985
4517	Thu Mar 23 09:53:49 2017_x000D_	28.8934	57.9474	25.7719	0.449804	1	23.2296	56.118	229.673	4.00855	5.95192
4518	Thu Mar 23 09:53:49 2017_x000D_	28.9928	57.8412	29.7379	0.519024	1	23.2296	56.118	229.673	4.00855	6.0153
4519	Thu Mar 23 09:53:49 2017_x000D_	29.0984	57.9417	38.7701	0.676666	1	23.2296	56.118	229.673	4.00855	6.14562
4520	Thu Mar 23 09:53:49 2017_x000D_	29.0988	57.9415	46.93	0.819083	1	23.2296	56.118	229.673	4.00855	6.14595
4521	Thu Mar 23 09:53:49 2017_x000D_	29.102	58.0445	53.2773	0.929864	1	23.2296	56.118	229.673	4.00855	6.18033
4522	Thu Mar 23 09:53:49 2017_x000D_	29.1023	58.044	66.7027	1.16418	1	25.6486	55.7491	229.673	4.00855	4.14664
4523	Thu Mar 23 09:53:49 2017_x000D_	29.1054	58.1469	73.4292	1.28158	1	25.6486	55.7491	229.673	4.00855	4.20701
4524	Thu Mar 23 09:53:49 2017_x000D_	29.1084	58.2499	79.9254	1.39496	1	25.6486	55.7491	229.673	4.00855	4.26898
4525	Thu Mar 23 09:53:49 2017_x000D_	29.102	58.043	91.7034	1.60053	1	25.6486	55.7491	229.673	4.00855	4.14584
4526	Thu Mar 23 09:53:49 2017_x000D_	29.2009	57.9364	100.143	1.74783	1	26.7489	55.5615	241.237	4.21038	3.41357
4527	Thu Mar 23 09:53:50 2017_x000D_	29.0919	57.7325	115.426	2.01456	1	26.7489	55.5615	241.237	4.21038	3.1942
4528	Thu Mar 23 09:53:50 2017_x000D_	29.0885	57.6293	121.875	2.12713	1	26.7489	55.5615	241.237	4.21038	3.12242
4529	Thu Mar 23 09:53:50 2017_x000D_	28.98	57.4257	127.626	2.22749	1	26.7489	55.5615	241.237	4.21038	2.90741
4530	Thu Mar 23 09:53:50 2017_x000D_	28.7686	57.2247	140.412	2.45066	1	26.7489	55.5615	241.237	4.21038	2.61638
4531	Thu Mar 23 09:53:50 2017_x000D_	28.6599	57.0207	142.227	2.48234	1	26.7489	55.5615	241.237	4.21038	2.40441
4532	Thu Mar 23 09:53:50 2017_x000D_	28.2383	56.6185	146.809	2.5623	1	26.7489	55.5615	241.237	4.21038	1.82635
4533	Thu Mar 23 09:53:50 2017_x000D_	27.8255	56.5258	144.454	2.52119	1	26.7489	55.5615	241.237	4.21038	1.44532
4534	Thu Mar 23 09:53:50 2017_x000D_	27.3009	56.1256	142.665	2.48998	1	26.7489	55.5615	241.237	4.21038	0.789248
4535	Thu Mar 23 09:53:50 2017_x000D_	26.9869	55.9266	144.454	2.52119	2	29.2566	58.0473	237.655	4.14787	3.10627
4536	Thu Mar 23 09:53:50 2017_x000D_	26.6699	55.6239	140.416	2.45072	2	29.2566	58.0473	237.655	4.14787	3.54456
4537	Thu Mar 23 09:53:50 2017_x000D_	26.4583	55.422	140.415	2.45071	2	29.2566	58.0473	237.655	4.14787	3.83701
4538	Thu Mar 23 09:53:50 2017_x000D_	25.9325	55.0209	138.46	2.41658	2	29.2566	58.0473	237.655	4.14787	4.49541
4539	Thu Mar 23 09:53:50 2017_x000D_	25.7175	54.7149	136.346	2.37969	2	28.0079	56.6951	212.456	3.70806	3.02773
4540	Thu Mar 23 09:53:50 2017_x000D_	25.191	54.3132	134.24	2.34294	2	28.0079	56.6951	212.456	3.70806	3.68895
4541	Thu Mar 23 09:53:50 2017_x000D_	24.9789	54.1109	134.241	2.34294	2	28.0079	56.6951	212.456	3.70806	3.98157
4542	Thu Mar 23 09:53:50 2017_x000D_	24.5512	53.6019	132.289	2.30888	2	28.0079	56.6951	212.456	3.70806	4.63861
4543	Thu Mar 23 09:53:50 2017_x000D_	24.3422	53.5034	134.242	2.34296	2	27.6113	55.8059	197.136	3.44068	3.99856
4544	Thu Mar 23 09:53:50 2017_x000D_	23.9107	52.8902	134.238	2.34289	2	27.6113	55.8059	197.136	3.44068	4.71124
4545	Thu Mar 23 09:53:50 2017_x000D_	23.5949	52.6898	136.346	2.37968	2	27.6113	55.8059	197.136	3.44068	5.08346
4546	Thu Mar 23 09:53:50 2017_x000D_	23.3822	52.4869	136.346	2.37968	2	27.6113	55.8059	197.136	3.44068	5.37597
4547	Thu Mar 23 09:53:50 2017_x000D_	22.9566	52.0808	136.346	2.37968	2	27.6113	55.8059	197.136	3.44068	5.96176
4548	Thu Mar 23 09:53:51 2017_x000D_	22.7437	51.8776	136.346	2.37968	2	29.048	52.994	180	3.14159	6.40239
4549	Thu Mar 23 09:53:51 2017_x000D_	22.5274	51.5705	138.448	2.41637	2	29.048	52.994	180	3.14159	6.67417
4550	Thu Mar 23 09:53:51 2017_x000D_	22.1011	51.1637	138.447	2.41635	2	29.048	52.994	180	3.14159	7.18397
4551	Thu Mar 23 09:53:51 2017_x000D_	21.7843	50.9626	140.398	2.45042	2	29.048	52.994	180	3.14159	7.54241
4552	Thu Mar 23 09:53:51 2017_x000D_	21.3575	50.5554	140.397	2.45039	2	29.0974	51.8975	180	3.14159	7.8554
4553	Thu Mar 23 09:53:51 2017_x000D_	20.8272	50.1503	138.45	2.41641	2	29.0974	51.8975	180	3.14159	8.45275
4554	Thu Mar 23 09:53:51 2017_x000D_	20.8272	50.1503	138.45	2.41641	2	29.0974	51.8975	180	3.14159	8.45275
4555	Thu Mar 23 09:53:51 2017_x000D_	20.3997	49.7425	138.449	2.4164	2	29.0974	51.8975	180	3.14159	8.96069
4556	Thu Mar 23 09:53:51 2017_x000D_	20.1858	49.5384	138.449	2.41639	2	27.6494	50.0978	225	3.92699	7.48453
4557	Thu Mar 23 09:53:51 2017_x000D_	19.7578	49.1301	138.448	2.41638	2	27.6494	50.0978	225	3.92699	7.95071
4558	Thu Mar 23 09:53:51 2017_x000D_	19.5436	48.9258	138.448	2.41637	2	27.6494	50.0978	225	3.92699	8.19009
4559	Thu Mar 23 09:53:51 2017_x000D_	19.1151	48.5171	138.447	2.41636	2	27.6494	50.0978	225	3.92699	8.67945
4560	Thu Mar 23 09:53:51 2017_x000D_	18.9008	48.3126	138.447	2.41635	2	25.9529	48.9493	223.993	3.90941	7.08078
4561	Thu Mar 23 09:53:51 2017_x000D_	18.4753	48.0078	136.351	2.37978	2	25.9529	48.9493	223.993	3.90941	7.53664
4562	Thu Mar 23 09:53:51 2017_x000D_	18.2607	47.8031	136.351	2.37978	2	25.9529	48.9493	223.993	3.90941	7.77713
4563	Thu Mar 23 09:53:51 2017_x000D_	18.0496	47.7031	138.45	2.41642	2	25.9529	48.9493	223.993	3.90941	8.00095
4564	Thu Mar 23 09:53:51 2017_x000D_	17.9389	47.4961	136.351	2.37978	2	25.9529	48.9493	223.993	3.90941	8.14469
4565	Thu Mar 23 09:53:51 2017_x000D_	17.62	47.2934	138.45	2.4164	2	24.047	47.5741	192.113	3.35301	6.43313
4566	Thu Mar 23 09:53:51 2017_x000D_	17.6129	47.0839	138.444	2.41631	2	24.047	47.5741	192.113	3.35301	6.45275
4567	Thu Mar 23 09:53:51 2017_x000D_	17.1901	46.8833	138.449	2.41639	2	24.047	47.5741	192.113	3.35301	6.89161
4568	Thu Mar 23 09:53:51 2017_x000D_	17.0827	46.7807	134.26	2.34328	2	24.047	47.5741	192.113	3.35301	7.00935
4569	Thu Mar 23 09:53:51 2017_x000D_	16.7569	46.3679	123.545	2.15626	2	22.3391	46.6441	194.692	3.39801	5.58903
4570	Thu Mar 23 09:53:52 2017_x000D_	16.7608	46.4727	116.848	2.03938	2	22.3391	46.6441	194.692	3.39801	5.58093
4571	Thu Mar 23 09:53:52 2017_x000D_	16.765	46.5778	104.361	1.82144	2	22.3391	46.6441	194.692	3.39801	5.57449
4572	Thu Mar 23 09:53:52 2017_x000D_	16.6651	46.6852	88.9849	1.55308	2	22.3391	46.6441	194.692	3.39801	5.67415
4573	Thu Mar 23 09:53:52 2017_x000D_	16.6653	46.6856	77.3037	1.3492	2	20.4314	45.2678	194.692	3.39801	4.02414
4574	Thu Mar 23 09:53:52 2017_x000D_	16.6653	46.686	69.6602	1.2158	2	20.4314	45.2678	194.692	3.39801	4.02428
4575	Thu Mar 23 09:53:52 2017_x000D_	16.665	46.6867	50.9858	0.889871	2	20.4314	45.2678	194.692	3.39801	4.0248
4576	Thu Mar 23 09:53:52 2017_x000D_	16.6574	46.4773	42.7075	0.745387	2	20.4314	45.2678	194.692	3.39801	3.96308
4577	Thu Mar 23 09:53:52 2017_x000D_	16.8577	46.2633	29.4903	0.514703	2	20.4314	45.2678	194.692	3.39801	3.70976
4578	Thu Mar 23 09:53:52 2017_x000D_	17.0651	46.2589	21.699	0.37872	2	19.159	44.3498	225	3.92699	2.83356
4579	Thu Mar 23 09:53:52 2017_x000D_	17.6779	45.9311	18.9566	0.330855	2	19.159	44.3498	225	3.92699	2.1666
4580	Thu Mar 23 09:53:52 2017_x000D_	18.09	45.8175	21.6984	0.378708	2	19.159	44.3498	225	3.92699	1.81574
4581	Thu Mar 23 09:53:52 2017_x000D_	18.5018	45.7039	18.9577	0.330875	2	19.159	44.3498	225	3.92699	1.50516
4582	Thu Mar 23 09:53:52 2017_x000D_	19.322	45.372	23.8895	0.41695	1	17.3624	45.397	301.775	5.26696	1.95976
4583	Thu Mar 23 09:53:52 2017_x000D_	19.6296	45.2608	25.4983	0.44503	1	17.3624	45.397	301.775	5.26696	2.27129
4584	Thu Mar 23 09:53:52 2017_x000D_	20.3453	44.9314	29.4989	0.514854	1	17.3624	45.397	301.775	5.26696	3.01902
4585	Thu Mar 23 09:53:52 2017_x000D_	20.6492	44.7155	28.1438	0.491202	1	17.3624	45.397	301.775	5.26696	3.35671
4586	Thu Mar 23 09:53:52 2017_x000D_	21.1572	44.3905	32.109	0.560409	1	17.3624	45.397	301.775	5.26696	3.92601
4587	Thu Mar 23 09:53:52 2017_x000D_	21.361	44.2815	34.5889	0.603691	1	18.2655	44.7635	255.807	4.46468	3.1328
4588	Thu Mar 23 09:53:52 2017_x000D_	21.7718	44.1684	32.111	0.560442	1	18.2655	44.7635	255.807	4.46468	3.55644
4589	Thu Mar 23 09:53:52 2017_x000D_	22.1724	43.7409	32.1089	0.560406	1	18.2655	44.7635	255.807	4.46468	4.03851
4590	Thu Mar 23 09:53:52 2017_x000D_	22.5829	43.6279	29.4984	0.514844	1	18.2655	44.7635	255.807	4.46468	4.46425
4591	Thu Mar 23 09:53:53 2017_x000D_	22.7831	43.4142	29.497	0.514821	2	18.3814	42.1252	180	3.14159	4.58655
4592	Thu Mar 23 09:53:53 2017_x000D_	23.1869	43.0917	32.1088	0.560403	2	18.3814	42.1252	180	3.14159	4.90173
4593	Thu Mar 23 09:53:53 2017_x000D_	23.5972	42.9788	29.4974	0.514826	2	18.3814	42.1252	180	3.14159	5.28519
4594	Thu Mar 23 09:53:53 2017_x000D_	24.1043	42.6543	33.6766	0.587768	2	18.3814	42.1252	180	3.14159	5.74731
4595	Thu Mar 23 09:53:53 2017_x000D_	24.4076	42.4389	32.1101	0.560427	2	18.8476	41.4784	199.346	3.47925	5.64235
4596	Thu Mar 23 09:53:53 2017_x000D_	25.0175	42.1126	29.4965	0.514811	2	18.8476	41.4784	199.346	3.47925	6.20241
4597	Thu Mar 23 09:53:53 2017_x000D_	25.2208	42.0039	32.1109	0.560442	2	18.8476	41.4784	199.346	3.47925	6.39483
4598	Thu Mar 23 09:53:53 2017_x000D_	25.5239	41.7885	30.6745	0.53537	2	18.8476	41.4784	199.346	3.47925	6.6835
4599	Thu Mar 23 09:53:53 2017_x000D_	26.0303	41.4644	29.4955	0.514794	2	18.8476	41.4784	199.346	3.47925	7.18271
4600	Thu Mar 23 09:53:53 2017_x000D_	26.4366	41.2471	29.4957	0.514797	2	20.0182	39.7512	216.585	3.78012	6.59042
4601	Thu Mar 23 09:53:53 2017_x000D_	26.6365	41.0338	29.4943	0.514773	2	20.0182	39.7512	216.585	3.78012	6.74144
4602	Thu Mar 23 09:53:53 2017_x000D_	27.1455	40.8147	28.1377	0.491095	2	20.0182	39.7512	216.585	3.78012	7.20621
4603	Thu Mar 23 09:53:53 2017_x000D_	27.4486	40.5995	29.4947	0.51478	2	20.0182	39.7512	216.585	3.78012	7.47867
4604	Thu Mar 23 09:53:53 2017_x000D_	27.8545	40.3824	29.4948	0.514782	2	22.7194	38.0696	240.612	4.19947	5.6319
4605	Thu Mar 23 09:53:53 2017_x000D_	28.1604	40.2721	30.675	0.53538	2	22.7194	38.0696	240.612	4.19947	5.86988
4606	Thu Mar 23 09:53:53 2017_x000D_	28.4663	40.1616	29.4965	0.514812	2	22.7194	38.0696	240.612	4.19947	6.11583
4607	Thu Mar 23 09:53:53 2017_x000D_	28.8719	39.9447	29.4967	0.514814	2	22.7194	38.0696	240.612	4.19947	6.43189
4608	Thu Mar 23 09:53:53 2017_x000D_	29.0716	39.7315	29.4954	0.514791	2	24.9443	37.2551	251.081	4.3822	4.81323
4609	Thu Mar 23 09:53:53 2017_x000D_	29.5798	39.5129	28.1377	0.491095	2	24.9443	37.2551	251.081	4.3822	5.15611
4610	Thu Mar 23 09:53:53 2017_x000D_	29.7795	39.2998	28.1362	0.491069	2	24.9443	37.2551	251.081	4.3822	5.24976
4611	Thu Mar 23 09:53:53 2017_x000D_	30.2878	39.0812	29.4959	0.5148	2	24.9443	37.2551	251.081	4.3822	5.64691
4612	Thu Mar 23 09:53:54 2017_x000D_	30.4903	38.9728	26.745	0.466788	2	24.9443	37.2551	251.081	4.3822	5.80591
4613	Thu Mar 23 09:53:54 2017_x000D_	30.998	38.7544	25.4809	0.444725	2	26.7221	36.6476	268.075	4.67879	4.76675
4614	Thu Mar 23 09:53:54 2017_x000D_	31.098	38.6479	29.4962	0.514806	2	26.7221	36.6476	268.075	4.67879	4.81141
4615	Thu Mar 23 09:53:54 2017_x000D_	31.1975	38.5414	25.479	0.444692	2	26.7221	36.6476	268.075	4.67879	4.8596
4616	Thu Mar 23 09:53:54 2017_x000D_	31.7084	38.4277	29.4979	0.514835	2	26.7221	36.6476	268.075	4.67879	5.29452
4617	Thu Mar 23 09:53:54 2017_x000D_	31.9078	38.2148	29.4966	0.514812	2	28.4997	36.0401	287.708	5.02146	4.04283
4618	Thu Mar 23 09:53:54 2017_x000D_	32.1103	38.1066	32.116	0.560531	2	28.4997	36.0401	287.708	5.02146	4.16015
4619	Thu Mar 23 09:53:54 2017_x000D_	32.3163	38.1027	49.0189	0.855542	2	28.4997	36.0401	287.708	5.02146	4.33829
4620	Thu Mar 23 09:53:54 2017_x000D_	32.2139	38.1041	59.9494	1.04631	2	28.4997	36.0401	287.708	5.02146	4.24916
4621	Thu Mar 23 09:53:54 2017_x000D_	32.1202	38.419	77.1147	1.34591	2	29.612	35.6329	298.983	5.21824	3.74879
4622	Thu Mar 23 09:53:54 2017_x000D_	32.2227	38.4169	85.7214	1.49612	2	29.612	35.6329	298.983	5.21824	3.8166
4623	Thu Mar 23 09:53:54 2017_x000D_	32.3311	38.6241	94.5711	1.65058	2	29.612	35.6329	298.983	5.21824	4.04237
4624	Thu Mar 23 09:53:54 2017_x000D_	32.3333	38.7283	112.415	1.96201	2	29.612	35.6329	298.983	5.21824	4.12153
4625	Thu Mar 23 09:53:54 2017_x000D_	32.3301	38.6237	118.923	2.07559	2	30.0588	35.426	303.616	5.29909	3.92226
4626	Thu Mar 23 09:53:54 2017_x000D_	32.3291	38.624	139.802	2.44001	2	30.0588	35.426	303.616	5.29909	3.92192
4627	Thu Mar 23 09:53:54 2017_x000D_	32.2235	38.5216	148.668	2.59475	2	30.0588	35.426	303.616	5.29909	3.77739
4628	Thu Mar 23 09:53:54 2017_x000D_	32.2202	38.4171	154.109	2.68971	2	30.0588	35.426	303.616	5.29909	3.6903
4629	Thu Mar 23 09:53:54 2017_x000D_	32.1176	38.4195	166.018	2.89756	2	30.0588	35.426	303.616	5.29909	3.63314
4630	Thu Mar 23 09:53:54 2017_x000D_	31.4926	38.1162	168.903	2.94791	2	30.9525	35.0123	345.308	6.02676	3.15054
4631	Thu Mar 23 09:53:54 2017_x000D_	31.4926	38.1162	168.903	2.94791	2	30.9525	35.0123	345.308	6.02676	3.15054
4632	Thu Mar 23 09:53:54 2017_x000D_	30.7703	38.0237	165.227	2.88376	2	30.9525	35.0123	345.308	6.02676	3.01691
4633	Thu Mar 23 09:53:54 2017_x000D_	30.3558	37.9259	162.291	2.83251	2	30.9525	35.0123	345.308	6.02676	2.97407
4634	Thu Mar 23 09:53:55 2017_x000D_	29.6294	37.7282	155.494	2.71388	2	31.6178	34.812	0	0	3.52958
4635	Thu Mar 23 09:53:55 2017_x000D_	29.4203	37.6267	152.795	2.66677	2	31.6178	34.812	0	0	3.57093
4636	Thu Mar 23 09:53:55 2017_x000D_	28.6869	37.2189	146.204	2.55173	2	31.6178	34.812	0	0	3.79254
4637	Thu Mar 23 09:53:55 2017_x000D_	28.3716	37.0143	144.47	2.52148	2	31.6178	34.812	0	0	3.92275
4638	Thu Mar 23 09:53:55 2017_x000D_	27.8431	36.6027	146.202	2.55171	2	33.872	33.3374	355.5	6.20465	6.85637
4639	Thu Mar 23 09:53:55 2017_x000D_	27.4239	36.3993	146.204	2.55175	2	33.872	33.3374	355.5	6.20465	7.13815
4640	Thu Mar 23 09:53:55 2017_x000D_	27.2111	36.1925	146.202	2.55171	2	33.872	33.3374	355.5	6.20465	7.24701
4641	Thu Mar 23 09:53:55 2017_x000D_	26.5818	35.8873	148.693	2.59519	2	33.872	33.3374	355.5	6.20465	7.72328
4642	Thu Mar 23 09:53:55 2017_x000D_	26.3686	35.6802	148.691	2.59514	2	33.872	33.3374	0	0	7.86064
4643	Thu Mar 23 09:53:55 2017_x000D_	26.1554	35.4731	148.688	2.5951	2	33.872	33.3374	0	0	8.00669
4644	Thu Mar 23 09:53:55 2017_x000D_	25.6283	35.1656	152.778	2.66649	2	33.872	33.3374	0	0	8.44399
4645	Thu Mar 23 09:53:55 2017_x000D_	25.4149	34.9583	152.775	2.66643	2	33.872	33.3374	0	0	8.61103
4646	Thu Mar 23 09:53:55 2017_x000D_	24.7871	34.7573	152.779	2.6665	2	33.872	33.3374	0	0	9.19519
4647	Thu Mar 23 09:53:55 2017_x000D_	24.5733	34.5497	152.776	2.66644	2	34.5372	33.1372	0	0	10.0635
4648	Thu Mar 23 09:53:55 2017_x000D_	23.9448	34.3484	152.78	2.66651	2	34.5372	33.1372	0	0	10.6614
4649	Thu Mar 23 09:53:55 2017_x000D_	23.7307	34.1407	152.777	2.66646	2	34.5372	33.1372	0	0	10.853
4650	Thu Mar 23 09:53:55 2017_x000D_	23.3125	34.0416	155.467	2.71342	2	34.5372	33.1372	0	0	11.2611
4651	Thu Mar 23 09:53:55 2017_x000D_	22.8872	33.7311	152.778	2.66647	2	34.5974	31.8162	346.425	6.04625	11.8657
4652	Thu Mar 23 09:53:55 2017_x000D_	22.4685	33.6319	155.467	2.7134	2	34.5974	31.8162	346.425	6.04625	12.2641
4653	Thu Mar 23 09:53:55 2017_x000D_	21.9385	33.3226	154.106	2.68965	2	34.5974	31.8162	346.425	6.04625	12.7482
4654	Thu Mar 23 09:53:55 2017_x000D_	21.6235	33.2217	155.466	2.71339	2	34.5974	31.8162	346.425	6.04625	13.0498
4655	Thu Mar 23 09:53:56 2017_x000D_	20.9856	32.8081	155.462	2.71332	2	32.0257	30.635	0	0	11.2519
4656	Thu Mar 23 09:53:56 2017_x000D_	20.5657	32.7082	152.783	2.66657	2	32.0257	30.635	0	0	11.646
4657	Thu Mar 23 09:53:56 2017_x000D_	20.3505	32.4996	152.78	2.66651	2	32.0257	30.635	0	0	11.8232
4658	Thu Mar 23 09:53:56 2017_x000D_	19.7185	32.2969	152.784	2.66658	2	32.0257	30.635	0	0	12.4189
4659	Thu Mar 23 09:53:56 2017_x000D_	19.503	32.0881	152.781	2.66653	2	32.0257	30.635	0	0	12.6067
4660	Thu Mar 23 09:53:56 2017_x000D_	19.2874	31.8793	152.778	2.66647	2	29.6514	29.9006	343.948	6.00302	10.5512
4661	Thu Mar 23 09:53:56 2017_x000D_	18.8631	31.6733	152.778	2.66648	2	29.6514	29.9006	343.948	6.00302	10.933
4662	Thu Mar 23 09:53:56 2017_x000D_	18.5464	31.5718	156.69	2.73476	2	29.6514	29.9006	343.948	6.00302	11.23
4663	Thu Mar 23 09:53:56 2017_x000D_	18.0174	31.3671	155.459	2.71327	2	29.6514	29.9006	343.948	6.00302	11.7261
4664	Thu Mar 23 09:53:56 2017_x000D_	17.9128	31.3684	156.692	2.7348	2	27.4749	29.6134	329.022	5.74252	9.72182
4665	Thu Mar 23 09:53:56 2017_x000D_	17.5924	31.1607	155.459	2.71326	2	27.4749	29.6134	329.022	5.74252	10.0029
4666	Thu Mar 23 09:53:56 2017_x000D_	17.1671	30.9542	155.458	2.71326	2	27.4749	29.6134	329.022	5.74252	10.3946
4667	Thu Mar 23 09:53:56 2017_x000D_	16.9543	30.8508	152.783	2.66657	2	27.4749	29.6134	329.022	5.74252	10.5931
4668	Thu Mar 23 09:53:56 2017_x000D_	16.5286	30.6441	152.783	2.66657	2	25.5263	29.1124	303.562	5.29816	9.12714
4669	Thu Mar 23 09:53:56 2017_x000D_	16.3158	30.5409	155.457	2.71324	2	25.5263	29.1124	303.562	5.29816	9.32062
4670	Thu Mar 23 09:53:56 2017_x000D_	15.8898	30.3341	155.457	2.71324	2	25.5263	29.1124	303.562	5.29816	9.71363
4671	Thu Mar 23 09:53:56 2017_x000D_	15.8898	30.3341	155.457	2.71324	2	25.5263	29.1124	303.562	5.29816	9.71363
4672	Thu Mar 23 09:53:56 2017_x000D_	15.4671	30.2332	152.788	2.66665	2	25.5263	29.1124	303.562	5.29816	10.1214
4673	Thu Mar 23 09:53:56 2017_x000D_	15.3588	30.1282	148.726	2.59576	2	23.1394	28.5977	303.562	5.29816	7.9297
4674	Thu Mar 23 09:53:56 2017_x000D_	15.1416	29.918	143.934	2.51212	2	23.1394	28.5977	303.562	5.29816	8.10605
4675	Thu Mar 23 09:53:56 2017_x000D_	15.142	29.9178	135.963	2.373	2	23.1394	28.5977	303.562	5.29816	8.10562
4676	Thu Mar 23 09:53:57 2017_x000D_	15.1541	30.2365	116.658	2.03606	2	23.1394	28.5977	303.562	5.29816	8.15173
4677	Thu Mar 23 09:53:57 2017_x000D_	15.2592	30.235	106.454	1.85797	2	20.5425	27.8556	273.748	4.7778	5.79438
4678	Thu Mar 23 09:53:57 2017_x000D_	15.2636	30.3417	89.1685	1.55628	2	20.5425	27.8556	273.748	4.7778	5.83502
4679	Thu Mar 23 09:53:57 2017_x000D_	15.1627	30.4498	80.2208	1.40012	2	20.5425	27.8556	273.748	4.7778	5.97261
4680	Thu Mar 23 09:53:57 2017_x000D_	15.1589	30.3445	60.0165	1.04748	2	20.5425	27.8556	273.748	4.7778	5.93109
4681	Thu Mar 23 09:53:57 2017_x000D_	15.155	30.2385	53.258	0.929528	2	19.0294	27.3674	258.559	4.51271	4.82226
4682	Thu Mar 23 09:53:57 2017_x000D_	15.256	30.1311	48.957	0.854461	2	19.0294	27.3674	258.559	4.51271	4.67724
4683	Thu Mar 23 09:53:57 2017_x000D_	15.4575	29.9162	31.8965	0.556699	2	19.0294	27.3674	258.559	4.51271	4.38803
4684	Thu Mar 23 09:53:57 2017_x000D_	15.6632	29.8072	29.2601	0.510686	2	19.0294	27.3674	258.559	4.51271	4.15739
4685	Thu Mar 23 09:53:57 2017_x000D_	15.7641	29.6997	25.2199	0.440171	2	19.0294	27.3674	258.559	4.51271	4.01271
4686	Thu Mar 23 09:53:57 2017_x000D_	16.28	29.4805	18.6161	0.324912	2	17.9443	27.1132	258.559	4.51271	2.89379
4687	Thu Mar 23 09:53:57 2017_x000D_	16.5907	29.3703	22.4371	0.391601	2	17.9443	27.1132	258.559	4.51271	2.63187
4688	Thu Mar 23 09:53:57 2017_x000D_	17.2113	29.1499	22.4377	0.391612	2	17.9443	27.1132	258.559	4.51271	2.16459
4689	Thu Mar 23 09:53:57 2017_x000D_	17.4169	29.0411	25.2219	0.440204	2	17.9443	27.1132	258.559	4.51271	1.99874
4690	Thu Mar 23 09:53:57 2017_x000D_	18.1383	28.7134	29.264	0.510754	1	15.4583	28.8042	118.23	2.0635	2.68154
4691	Thu Mar 23 09:53:57 2017_x000D_	18.3439	28.6046	31.9022	0.556798	1	15.4583	28.8042	118.23	2.0635	2.8925
4692	Thu Mar 23 09:53:57 2017_x000D_	18.6504	28.3883	33.4833	0.584394	1	15.4583	28.8042	118.23	2.0635	3.21908
4693	Thu Mar 23 09:53:57 2017_x000D_	19.162	28.0635	34.4075	0.600524	1	15.4583	28.8042	118.23	2.0635	3.77704
4694	Thu Mar 23 09:53:57 2017_x000D_	19.3673	27.9548	31.902	0.556796	2	18.3726	27.3472	258.559	4.51271	1.16559
4695	Thu Mar 23 09:53:57 2017_x000D_	19.6736	27.7386	33.4836	0.584399	2	18.3726	27.3472	258.559	4.51271	1.3586
4696	Thu Mar 23 09:53:57 2017_x000D_	20.185	27.414	34.408	0.600533	2	18.3726	27.3472	258.559	4.51271	1.81363
4697	Thu Mar 23 09:53:57 2017_x000D_	20.6963	27.0893	33.4839	0.584404	2	18.3726	27.3472	258.559	4.51271	2.33797
4698	Thu Mar 23 09:53:58 2017_x000D_	20.898	26.8745	33.483	0.584389	1	18.3629	27.5678	17.9115	0.312615	2.62819
4699	Thu Mar 23 09:53:58 2017_x000D_	21.2073	26.7648	34.4085	0.600542	1	18.3629	27.5678	17.9115	0.312615	2.95557
4700	Thu Mar 23 09:53:58 2017_x000D_	21.5134	26.5488	36.0551	0.629281	1	18.3629	27.5678	17.9115	0.312615	3.31119
4701	Thu Mar 23 09:53:58 2017_x000D_	21.9166	26.1194	36.0539	0.629259	1	18.3629	27.5678	17.9115	0.312615	3.83753
4702	Thu Mar 23 09:53:58 2017_x000D_	22.1216	26.0109	33.4824	0.584379	1	18.3629	27.5678	17.9115	0.312615	4.06839
4703	Thu Mar 23 09:53:58 2017_x000D_	22.6322	25.6867	34.4075	0.600524	1	19.1999	28.477	4.5	0.0785398	4.4234
4704	Thu Mar 23 09:53:58 2017_x000D_	22.9414	25.5771	33.4836	0.584399	1	19.1999	28.477	4.5	0.0785398	4.73373
4705	Thu Mar 23 09:53:58 2017_x000D_	23.4484	25.1468	31.8989	0.556741	1	19.1999	28.477	4.5	0.0785398	5.39815
4706	Thu Mar 23 09:53:58 2017_x000D_	23.6533	25.0385	34.408	0.600533	1	19.1999	28.477	4.5	0.0785398	5.62637
4707	Thu Mar 23 09:53:58 2017_x000D_	24.1636	24.7144	33.483	0.584388	1	19.4479	27.822	39.7646	0.694023	5.64757
4708	Thu Mar 23 09:53:58 2017_x000D_	24.3684	24.6061	36.0564	0.629303	1	19.4479	27.822	39.7646	0.694023	5.87821
4709	Thu Mar 23 09:53:58 2017_x000D_	24.5698	24.3916	36.0558	0.629292	1	19.4479	27.822	39.7646	0.694023	6.16454
4710	Thu Mar 23 09:53:58 2017_x000D_	24.9758	24.0688	33.4818	0.584368	1	19.4479	27.822	39.7646	0.694023	6.68163
4711	Thu Mar 23 09:53:58 2017_x000D_	25.1838	24.0667	33.4833	0.584394	1	19.696	27.167	0	0	6.303
4712	Thu Mar 23 09:53:58 2017_x000D_	25.281	23.8534	31.8971	0.556709	1	19.696	27.167	0	0	6.49401
4713	Thu Mar 23 09:53:58 2017_x000D_	25.6902	23.6369	31.8976	0.556717	1	19.696	27.167	0	0	6.95644
4714	Thu Mar 23 09:53:58 2017_x000D_	25.898	23.6349	31.8991	0.556743	1	19.696	27.167	0	0	7.13726
4715	Thu Mar 23 09:53:58 2017_x000D_	26.0993	23.4205	31.898	0.556725	1	19.696	27.167	0	0	7.41879
4716	Thu Mar 23 09:53:58 2017_x000D_	26.3039	23.3123	34.4089	0.600549	1	20.8684	25.4355	355.5	6.20465	5.83546
4717	Thu Mar 23 09:53:58 2017_x000D_	26.4079	23.3112	36.0581	0.629333	1	20.8684	25.4355	355.5	6.20465	5.93285
4718	Thu Mar 23 09:53:58 2017_x000D_	26.7099	22.9896	40.3197	0.703711	1	20.8684	25.4355	355.5	6.20465	6.33289
4719	Thu Mar 23 09:53:59 2017_x000D_	26.814	22.9885	46.8076	0.816947	1	20.8684	25.4355	355.5	6.20465	6.42946
4720	Thu Mar 23 09:53:59 2017_x000D_	26.8143	22.988	59.9934	1.04708	1	22.0313	23.9244	351.45	6.13396	4.8738
4721	Thu Mar 23 09:53:59 2017_x000D_	26.9215	23.0926	71.7945	1.25305	1	22.0313	23.9244	351.45	6.13396	4.96044
4722	Thu Mar 23 09:53:59 2017_x000D_	26.9213	23.092	88.7818	1.54953	1	22.0313	23.9244	351.45	6.13396	4.96034
4723	Thu Mar 23 09:53:59 2017_x000D_	27.0216	22.9843	97.295	1.69812	1	22.0313	23.9244	351.45	6.13396	5.07808
4724	Thu Mar 23 09:53:59 2017_x000D_	26.9107	22.7728	112.381	1.96143	1	23.4232	22.199	315	5.49779	3.53439
4725	Thu Mar 23 09:53:59 2017_x000D_	26.9105	22.773	120.244	2.09865	1	23.4232	22.199	315	5.49779	3.53422
4726	Thu Mar 23 09:53:59 2017_x000D_	26.907	22.6668	126.943	2.21558	1	23.4232	22.199	315	5.49779	3.51507
4727	Thu Mar 23 09:53:59 2017_x000D_	26.9034	22.5606	133.402	2.32831	1	23.4232	22.199	315	5.49779	3.49894
4728	Thu Mar 23 09:53:59 2017_x000D_	26.4781	22.2461	144.071	2.51452	1	24.8154	20.4733	315	5.49779	2.43051
4729	Thu Mar 23 09:53:59 2017_x000D_	26.2639	22.0354	144.07	2.51449	1	24.8154	20.4733	315	5.49779	2.13033
4730	Thu Mar 23 09:53:59 2017_x000D_	25.6238	21.509	141.699	2.47312	1	24.8154	20.4733	315	5.49779	1.31384
4731	Thu Mar 23 09:53:59 2017_x000D_	25.3021	21.1924	137.558	2.40084	1	24.8154	20.4733	315	5.49779	0.868321
4732	Thu Mar 23 09:53:59 2017_x000D_	24.661	20.6651	135.485	2.36466	1	24.8154	20.4733	315	5.49779	0.246225
4733	Thu Mar 23 09:53:59 2017_x000D_	24.3421	20.4547	133.417	2.32856	2	27.2236	20.5483	223.906	3.90789	2.88302
4734	Thu Mar 23 09:53:59 2017_x000D_	24.0197	20.1374	129.309	2.25687	2	27.2236	20.5483	223.906	3.90789	3.23014
4735	Thu Mar 23 09:53:59 2017_x000D_	23.6903	19.6067	125.275	2.18646	2	27.2236	20.5483	223.906	3.90789	3.65661
4736	Thu Mar 23 09:53:59 2017_x000D_	23.5795	19.3943	122.847	2.14409	2	27.2236	20.5483	223.906	3.90789	3.82246
4737	Thu Mar 23 09:53:59 2017_x000D_	23.3575	18.9692	122.846	2.14406	2	27.2236	20.5483	223.906	3.90789	4.17616
4738	Thu Mar 23 09:53:59 2017_x000D_	22.9197	18.3317	122.846	2.14407	2	27.2236	20.5483	223.906	3.90789	4.84116
4739	Thu Mar 23 09:53:59 2017_x000D_	22.7041	18.1196	122.849	2.14411	2	27.2236	20.5483	223.906	3.90789	5.13074
4740	Thu Mar 23 09:53:59 2017_x000D_	22.4748	17.4799	122.843	2.14402	2	27.2236	20.5483	223.906	3.90789	5.65386
4741	Thu Mar 23 09:54:00 2017_x000D_	22.2589	17.2675	122.846	2.14406	2	24.0997	21.7778	180	3.14159	4.87148
4742	Thu Mar 23 09:54:00 2017_x000D_	22.1474	17.0543	125.268	2.18633	2	24.0997	21.7778	180	3.14159	5.11106
4743	Thu Mar 23 09:54:00 2017_x000D_	21.712	16.5223	126.959	2.21586	2	24.0997	21.7778	180	3.14159	5.77247
4744	Thu Mar 23 09:54:00 2017_x000D_	21.6003	16.3088	129.29	2.25653	2	24.0997	21.7778	180	3.14159	6.01307
4745	Thu Mar 23 09:54:00 2017_x000D_	21.3807	15.9892	131.172	2.28938	2	24.0997	21.7778	180	3.14159	6.39538
4746	Thu Mar 23 09:54:00 2017_x000D_	21.1644	15.7762	131.173	2.28939	2	24.1291	21.1154	180	3.14159	6.10709
4747	Thu Mar 23 09:54:00 2017_x000D_	20.8395	15.4564	131.478	2.29472	2	24.1291	21.1154	180	3.14159	6.54567
4748	Thu Mar 23 09:54:00 2017_x000D_	20.7281	15.2432	133.218	2.3251	2	24.1291	21.1154	180	3.14159	6.78598
4749	Thu Mar 23 09:54:00 2017_x000D_	20.6196	15.1363	133.383	2.32797	2	24.1291	21.1154	180	3.14159	6.93298
4750	Thu Mar 23 09:54:00 2017_x000D_	20.1864	14.7097	133.384	2.32799	2	23.3707	18.4372	180	3.14159	4.90245
4751	Thu Mar 23 09:54:00 2017_x000D_	19.9696	14.4963	133.384	2.32799	2	23.3707	18.4372	180	3.14159	5.20559
4752	Thu Mar 23 09:54:00 2017_x000D_	19.8579	14.2824	131.173	2.28939	2	23.3707	18.4372	180	3.14159	5.44078
4753	Thu Mar 23 09:54:00 2017_x000D_	19.5359	14.0693	133.385	2.32801	2	23.3707	18.4372	180	3.14159	5.81242
4754	Thu Mar 23 09:54:00 2017_x000D_	19.424	13.8552	131.174	2.28942	2	22.7723	17.0906	188	3.28121	4.65606
4755	Thu Mar 23 09:54:00 2017_x000D_	19.0982	13.5343	131.479	2.29474	2	22.7723	17.0906	188	3.28121	5.11334
4756	Thu Mar 23 09:54:00 2017_x000D_	18.9899	13.4277	131.176	2.28945	2	22.7723	17.0906	188	3.28121	5.2653
4757	Thu Mar 23 09:54:00 2017_x000D_	18.7655	12.9989	131.172	2.28938	2	22.7723	17.0906	188	3.28121	5.72682
4758	Thu Mar 23 09:54:00 2017_x000D_	18.5482	12.7849	131.173	2.28939	2	22.3829	15.9715	213.939	3.73394	4.98591
4759	Thu Mar 23 09:54:00 2017_x000D_	18.4429	12.7852	133.382	2.32795	2	22.3829	15.9715	213.939	3.73394	5.06716
4760	Thu Mar 23 09:54:00 2017_x000D_	18.117	12.4643	133.218	2.32509	2	22.3829	15.9715	213.939	3.73394	5.52253
4761	Thu Mar 23 09:54:00 2017_x000D_	18.0044	12.2496	135.437	2.36382	2	22.3829	15.9715	213.939	3.73394	5.74663
4762	Thu Mar 23 09:54:01 2017_x000D_	17.6778	11.9282	139.713	2.43845	2	22.3829	15.9715	213.939	3.73394	6.20373
4763	Thu Mar 23 09:54:01 2017_x000D_	17.5688	11.8211	143.955	2.51249	2	21.974	15.2944	221.967	3.87405	5.60978
4764	Thu Mar 23 09:54:01 2017_x000D_	17.6738	11.8216	164.48	2.87071	2	21.974	15.2944	221.967	3.87405	5.52739
4765	Thu Mar 23 09:54:01 2017_x000D_	17.7755	11.714	174.082	3.0383	2	21.974	15.2944	221.967	3.87405	5.51785
4766	Thu Mar 23 09:54:01 2017_x000D_	17.7794	11.822	183.295	3.1991	2	21.974	15.2944	221.967	3.87405	5.44539
4767	Thu Mar 23 09:54:01 2017_x000D_	17.8781	11.6068	202.13	3.52783	2	21.6332	13.0687	257.665	4.49711	4.02963
4768	Thu Mar 23 09:54:01 2017_x000D_	17.9836	11.6064	209.032	3.64829	2	21.6332	13.0687	257.665	4.49711	3.93165
4769	Thu Mar 23 09:54:01 2017_x000D_	18.0855	11.4984	218.34	3.81075	2	21.6332	13.0687	257.665	4.49711	3.87969
4770	Thu Mar 23 09:54:01 2017_x000D_	17.981	11.4982	237.493	4.14504	2	21.6332	13.0687	257.665	4.49711	3.97555
4771	Thu Mar 23 09:54:01 2017_x000D_	18.0828	11.3898	246.928	4.30971	2	21.2533	11.7271	255.308	4.45597	3.18839
4772	Thu Mar 23 09:54:01 2017_x000D_	17.9775	11.3894	263.111	4.59215	2	21.2533	11.7271	255.308	4.45597	3.29316
4773	Thu Mar 23 09:54:01 2017_x000D_	17.8793	11.6047	-88.0795	-1.53728	2	21.2533	11.7271	255.308	4.45597	3.37622
4774	Thu Mar 23 09:54:01 2017_x000D_	17.8825	11.712	-75.9078	-1.32484	2	21.2533	11.7271	255.308	4.45597	3.37083
4775	Thu Mar 23 09:54:01 2017_x000D_	17.8858	11.8196	-69.2351	-1.20838	2	21.2533	11.7271	255.308	4.45597	3.36877
4776	Thu Mar 23 09:54:01 2017_x000D_	18.0016	12.1416	-67.4896	-1.17792	2	20.8538	10.8279	256.987	4.48527	3.1402
4777	Thu Mar 23 09:54:01 2017_x000D_	18.2192	12.3559	-67.4933	-1.17798	2	20.8538	10.8279	256.987	4.48527	3.04564
4778	Thu Mar 23 09:54:01 2017_x000D_	18.4548	13.1074	-73.772	-1.28756	2	20.8538	10.8279	256.987	4.48527	3.30928
4779	Thu Mar 23 09:54:01 2017_x000D_	18.5708	13.4295	-75.9147	-1.32496	2	20.8538	10.8279	256.987	4.48527	3.46127
4780	Thu Mar 23 09:54:01 2017_x000D_	18.6974	14.0735	-78.8849	-1.3768	2	20.8928	9.94241	250.522	4.37243	4.67821
4781	Thu Mar 23 09:54:01 2017_x000D_	18.9181	14.3943	-79.3641	-1.38516	2	20.8928	9.94241	250.522	4.37243	4.87019
4782	Thu Mar 23 09:54:01 2017_x000D_	18.9397	15.0382	-85.1588	-1.4863	2	20.8928	9.94241	250.522	4.37243	5.45726
4783	Thu Mar 23 09:54:02 2017_x000D_	18.9539	15.4672	-85.1583	-1.48629	2	20.8928	9.94241	250.522	4.37243	5.85514
4784	Thu Mar 23 09:54:02 2017_x000D_	18.961	15.6817	-85.158	-1.48629	2	20.9025	9.721	255.308	4.45597	6.26892
4785	Thu Mar 23 09:54:02 2017_x000D_	18.9895	16.5391	-85.157	-1.48627	2	20.9025	9.721	255.308	4.45597	7.08139
4786	Thu Mar 23 09:54:02 2017_x000D_	18.9966	16.7533	-85.1567	-1.48627	2	20.9025	9.721	255.308	4.45597	7.28599
4787	Thu Mar 23 09:54:02 2017_x000D_	19.0179	17.3959	-85.156	-1.48625	2	20.9025	9.721	255.308	4.45597	7.9029
4788	Thu Mar 23 09:54:02 2017_x000D_	19.0321	17.8241	-85.1554	-1.48624	2	20.6637	10.1568	266.65	4.65391	7.83898
4789	Thu Mar 23 09:54:02 2017_x000D_	19.0534	18.4662	-85.1547	-1.48623	2	20.6637	10.1568	266.65	4.65391	8.46399
4790	Thu Mar 23 09:54:02 2017_x000D_	19.0605	18.6801	-85.1544	-1.48622	2	20.6637	10.1568	266.65	4.65391	8.67277
4791	Thu Mar 23 09:54:02 2017_x000D_	19.0676	18.894	-85.1541	-1.48622	2	20.6637	10.1568	266.65	4.65391	8.88179
4792	Thu Mar 23 09:54:02 2017_x000D_	19.1935	19.5346	-82.2321	-1.43522	2	20.6637	10.1568	266.65	4.65391	9.49235
4793	Thu Mar 23 09:54:02 2017_x000D_	19.2077	19.9621	-82.231	-1.4352	2	19.928	11.9068	222.167	3.87755	8.08744
4794	Thu Mar 23 09:54:02 2017_x000D_	19.2183	20.2828	-81.9073	-1.42955	2	19.928	11.9068	222.167	3.87755	8.40601
4795	Thu Mar 23 09:54:02 2017_x000D_	19.3476	21.0292	-79.343	-1.3848	2	19.928	11.9068	222.167	3.87755	9.14084
4796	Thu Mar 23 09:54:02 2017_x000D_	19.4595	21.2419	-82.2329	-1.43524	2	19.928	11.9068	222.167	3.87755	9.34685
4797	Thu Mar 23 09:54:02 2017_x000D_	19.4807	21.8822	-82.2313	-1.43521	2	19.6601	13.0063	180	3.14159	8.87771
4798	Thu Mar 23 09:54:02 2017_x000D_	19.4948	22.3088	-82.2302	-1.43519	2	19.6601	13.0063	180	3.14159	9.30397
4799	Thu Mar 23 09:54:02 2017_x000D_	19.7251	22.9466	-82.2338	-1.43525	2	19.6601	13.0063	180	3.14159	9.94051
4800	Thu Mar 23 09:54:02 2017_x000D_	19.7391	23.3728	-82.2327	-1.43523	2	19.6601	13.0063	180	3.14159	10.3668
4801	Thu Mar 23 09:54:02 2017_x000D_	19.8646	24.0108	-79.3419	-1.38478	2	19.6407	13.4489	135	2.35619	10.5643
4802	Thu Mar 23 09:54:02 2017_x000D_	19.8716	24.2238	-79.341	-1.38476	2	19.6407	13.4489	135	2.35619	10.7774
4803	Thu Mar 23 09:54:02 2017_x000D_	19.8857	24.6496	-79.3393	-1.38473	2	19.6407	13.4489	135	2.35619	11.2034
4804	Thu Mar 23 09:54:02 2017_x000D_	20.0113	25.287	-82.233	-1.43524	2	19.6407	13.4489	135	2.35619	11.8439
4805	Thu Mar 23 09:54:03 2017_x000D_	20.0182	25.4998	-82.2324	-1.43523	2	19.9819	15.6746	116.363	2.03091	9.82527
4806	Thu Mar 23 09:54:03 2017_x000D_	20.0322	25.9252	-82.2313	-1.43521	2	19.9819	15.6746	116.363	2.03091	10.2507
4807	Thu Mar 23 09:54:03 2017_x000D_	20.1575	26.5617	-79.337	-1.38469	2	19.9819	15.6746	116.363	2.03091	10.8885
4808	Thu Mar 23 09:54:03 2017_x000D_	20.1645	26.7742	-79.3362	-1.38468	2	19.9819	15.6746	116.363	2.03091	11.1011
4809	Thu Mar 23 09:54:03 2017_x000D_	20.2899	27.4104	-82.2327	-1.43523	2	19.9819	15.6746	116.363	2.03091	11.7398
4810	Thu Mar 23 09:54:03 2017_x000D_	20.2899	27.4104	-82.2327	-1.43523	2	20.7515	18.134	108.562	1.89477	9.28788
4811	Thu Mar 23 09:54:03 2017_x000D_	20.408	27.8338	-79.3373	-1.3847	2	20.7515	18.134	108.562	1.89477	9.70588
4812	Thu Mar 23 09:54:03 2017_x000D_	20.4254	28.3642	-79.7669	-1.3922	2	20.7515	18.134	108.562	1.89477	10.2354
4813	Thu Mar 23 09:54:03 2017_x000D_	20.6444	28.6801	-79.3393	-1.38473	2	20.7515	18.134	108.562	1.89477	10.5466
4814	Thu Mar 23 09:54:03 2017_x000D_	20.6582	29.1043	-79.3376	-1.3847	2	21.3211	20.1432	75.3081	1.31438	8.98559
4815	Thu Mar 23 09:54:03 2017_x000D_	20.6617	29.2102	-79.769	-1.39223	2	21.3211	20.1432	75.3081	1.31438	9.09095
4816	Thu Mar 23 09:54:03 2017_x000D_	20.6686	29.4226	-78.8577	-1.37633	2	21.3211	20.1432	75.3081	1.31438	9.30231
4817	Thu Mar 23 09:54:03 2017_x000D_	20.679	29.7404	-79.335	-1.38466	2	21.3211	20.1432	75.3081	1.31438	9.61866
4818	Thu Mar 23 09:54:03 2017_x000D_	20.679	29.7404	-79.335	-1.38466	2	22.1094	22.1583	75.3081	1.31438	7.71585
4819	Thu Mar 23 09:54:03 2017_x000D_	20.6859	29.9523	-79.3342	-1.38464	2	22.1094	22.1583	75.3081	1.31438	7.92293
4820	Thu Mar 23 09:54:03 2017_x000D_	20.7969	30.1628	-76.4864	-1.33494	2	22.1094	22.1583	75.3081	1.31438	8.11139
4821	Thu Mar 23 09:54:03 2017_x000D_	20.6857	29.9521	-73.6983	-1.28628	2	22.1094	22.1583	75.3081	1.31438	7.92277
4822	Thu Mar 23 09:54:03 2017_x000D_	20.6785	29.7404	-66.2567	-1.1564	2	22.1094	22.1583	75.3081	1.31438	7.71594
4823	Thu Mar 23 09:54:03 2017_x000D_	20.5741	29.7416	-63.5059	-1.10839	2	22.479	23.7172	82.3448	1.43719	6.31839
4824	Thu Mar 23 09:54:03 2017_x000D_	20.4625	29.5311	-52.7331	-0.920366	2	22.479	23.7172	82.3448	1.43719	6.15367
4825	Thu Mar 23 09:54:03 2017_x000D_	20.3578	29.5325	-42.0981	-0.73475	2	22.479	23.7172	82.3448	1.43719	6.19009
4826	Thu Mar 23 09:54:04 2017_x000D_	20.3541	29.4269	-31.3899	-0.547856	2	22.479	23.7172	82.3448	1.43719	6.09228
4827	Thu Mar 23 09:54:04 2017_x000D_	20.2498	29.4286	-24.6373	-0.430003	2	22.8484	25.2756	79.9968	1.39621	4.89899
4828	Thu Mar 23 09:54:04 2017_x000D_	20.2495	29.4288	-16.9725	-0.296226	2	22.8484	25.2756	79.9968	1.39621	4.89932
4829	Thu Mar 23 09:54:04 2017_x000D_	20.3572	29.5339	-7.91866	-0.138207	2	22.8484	25.2756	79.9968	1.39621	4.93348
4830	Thu Mar 23 09:54:04 2017_x000D_	20.5661	29.5318	3.64458	0.0636099	2	22.8484	25.2756	79.9968	1.39621	4.82951
4831	Thu Mar 23 09:54:04 2017_x000D_	20.6707	29.5306	9.88394	0.172507	2	22.8484	25.2756	79.9968	1.39621	4.7799
4832	Thu Mar 23 09:54:04 2017_x000D_	20.9838	29.5268	22.4722	0.392214	2	22.8288	25.7169	79.9968	1.39621	4.23313
4833	Thu Mar 23 09:54:04 2017_x000D_	21.0848	29.4195	26.5276	0.462994	2	22.8288	25.7169	79.9968	1.39621	4.09277
4834	Thu Mar 23 09:54:04 2017_x000D_	21.3942	29.3095	36.0798	0.629712	2	22.8288	25.7169	79.9968	1.39621	3.86844
4835	Thu Mar 23 09:54:04 2017_x000D_	21.4985	29.3082	37.869	0.66094	2	22.8288	25.7169	79.9968	1.39621	3.82977
4836	Thu Mar 23 09:54:04 2017_x000D_	21.8039	29.0924	36.0806	0.629725	2	22.8288	25.7169	79.9968	1.39621	3.52766
4837	Thu Mar 23 09:54:04 2017_x000D_	22.2067	28.6633	36.0794	0.629704	2	22.8288	25.7169	79.9968	1.39621	3.01136
4838	Thu Mar 23 09:54:04 2017_x000D_	22.6162	28.4462	36.0801	0.629716	2	22.8288	25.7169	79.9968	1.39621	2.73757
4839	Thu Mar 23 09:54:04 2017_x000D_	23.1194	27.91	31.9292	0.557269	2	22.8288	25.7169	79.9968	1.39621	2.21227
4840	Thu Mar 23 09:54:04 2017_x000D_	23.4278	27.8004	27.9227	0.487342	2	22.8288	25.7169	79.9968	1.39621	2.1679
4841	Thu Mar 23 09:54:04 2017_x000D_	24.045	27.5811	27.9242	0.487369	2	22.8288	25.7169	79.9968	1.39621	2.22584
4842	Thu Mar 23 09:54:04 2017_x000D_	24.3469	27.2594	26.5195	0.462852	2	22.8288	25.7169	79.9968	1.39621	2.16424
4843	Thu Mar 23 09:54:04 2017_x000D_	24.9604	26.9343	29.2917	0.511236	2	22.8288	25.7169	79.9968	1.39621	2.45475
4844	Thu Mar 23 09:54:04 2017_x000D_	24.9604	26.9343	29.2917	0.511236	1	22.1234	26.7998	14.9717	0.261305	2.84019
4845	Thu Mar 23 09:54:04 2017_x000D_	25.5704	26.5034	29.2905	0.511215	1	22.1234	26.7998	14.9717	0.261305	3.45972
4846	Thu Mar 23 09:54:04 2017_x000D_	25.9855	26.4987	29.2935	0.511269	1	22.1234	26.7998	14.9717	0.261305	3.87382
4847	Thu Mar 23 09:54:05 2017_x000D_	26.4912	26.0692	27.9211	0.487315	1	22.1234	26.7998	14.9717	0.261305	4.42848
4848	Thu Mar 23 09:54:05 2017_x000D_	26.7994	25.9598	31.9332	0.55734	1	22.1234	26.7998	14.9717	0.261305	4.75085
4849	Thu Mar 23 09:54:05 2017_x000D_	27.3116	25.7422	33.5167	0.584977	1	21.7539	25.2419	351.45	6.13396	5.58017
4850	Thu Mar 23 09:54:05 2017_x000D_	27.616	25.527	31.9341	0.557355	1	21.7539	25.2419	351.45	6.13396	5.86903
4851	Thu Mar 23 09:54:05 2017_x000D_	28.0178	25.0988	31.932	0.557318	1	21.7539	25.2419	351.45	6.13396	6.26553
4852	Thu Mar 23 09:54:05 2017_x000D_	28.4291	24.9885	34.4411	0.601111	1	21.7539	25.2419	351.45	6.13396	6.68001
4853	Thu Mar 23 09:54:05 2017_x000D_	28.63	24.7745	34.4403	0.601097	1	22.61	25.7102	309.079	5.39444	6.09228
4854	Thu Mar 23 09:54:05 2017_x000D_	29.2417	24.4503	31.9334	0.557342	1	22.61	25.7102	309.079	5.39444	6.75032
4855	Thu Mar 23 09:54:05 2017_x000D_	29.4425	24.2363	31.9323	0.557324	1	22.61	25.7102	309.079	5.39444	6.98967
4856	Thu Mar 23 09:54:05 2017_x000D_	30.054	23.9123	29.2894	0.511197	1	22.61	25.7102	309.079	5.39444	7.65804
4857	Thu Mar 23 09:54:05 2017_x000D_	30.3579	23.6974	27.9165	0.487234	1	22.8288	25.7169	309.079	5.39444	7.79524
4858	Thu Mar 23 09:54:05 2017_x000D_	30.6653	23.5884	31.9337	0.557347	1	22.8288	25.7169	309.079	5.39444	8.12042
4859	Thu Mar 23 09:54:05 2017_x000D_	31.2733	23.1587	31.9331	0.557337	1	22.8288	25.7169	309.079	5.39444	8.82349
4860	Thu Mar 23 09:54:05 2017_x000D_	31.8841	22.8351	29.2887	0.511185	1	22.8288	25.7169	309.079	5.39444	9.5028
4861	Thu Mar 23 09:54:05 2017_x000D_	31.8841	22.8351	29.2887	0.511185	1	22.8288	25.7169	309.079	5.39444	9.5028
4862	Thu Mar 23 09:54:05 2017_x000D_	32.4917	22.4056	29.2876	0.511165	1	26.9668	26.2862	315.272	5.50254	6.75156
4863	Thu Mar 23 09:54:05 2017_x000D_	32.6953	22.2979	31.9334	0.557342	1	26.9668	26.2862	315.272	5.50254	6.98013
4864	Thu Mar 23 09:54:05 2017_x000D_	33.3055	21.9745	29.2879	0.51117	1	26.9668	26.2862	315.272	5.50254	7.66615
4865	Thu Mar 23 09:54:05 2017_x000D_	33.7122	21.759	29.2881	0.511173	1	26.9668	26.2862	315.272	5.50254	8.12379
4866	Thu Mar 23 09:54:05 2017_x000D_	34.3192	21.33	29.2869	0.511153	1	28.9454	26.1263	315.272	5.50254	7.20293
4867	Thu Mar 23 09:54:05 2017_x000D_	34.5226	21.2224	31.9341	0.557355	1	28.9454	26.1263	315.272	5.50254	7.42653
4868	Thu Mar 23 09:54:05 2017_x000D_	35.1321	20.8994	29.2872	0.511158	1	28.9454	26.1263	315.272	5.50254	8.09912
4869	Thu Mar 23 09:54:06 2017_x000D_	35.4352	20.6851	27.9118	0.487153	1	28.9454	26.1263	315.272	5.50254	8.46901
4870	Thu Mar 23 09:54:06 2017_x000D_	35.6384	20.5775	30.4804	0.531983	1	31.4206	24.6566	315	5.49779	5.86761
4871	Thu Mar 23 09:54:06 2017_x000D_	36.2475	20.2548	27.9118	0.487153	1	31.4206	24.6566	315	5.49779	6.5326
4872	Thu Mar 23 09:54:06 2017_x000D_	36.5536	20.1464	31.9364	0.557395	1	31.4206	24.6566	315	5.49779	6.83298
4873	Thu Mar 23 09:54:06 2017_x000D_	36.7538	19.933	31.9353	0.557376	1	31.4206	24.6566	315	5.49779	7.12428
4874	Thu Mar 23 09:54:06 2017_x000D_	37.3625	19.6105	29.2867	0.511149	1	33.4486	23.3939	315	5.49779	5.4436
4875	Thu Mar 23 09:54:06 2017_x000D_	37.5654	19.5031	31.9362	0.557392	1	33.4486	23.3939	315	5.49779	5.66448
4876	Thu Mar 23 09:54:06 2017_x000D_	38.1711	19.0749	31.9356	0.557382	1	33.4486	23.3939	315	5.49779	6.39967
4877	Thu Mar 23 09:54:06 2017_x000D_	38.3738	18.9675	29.2856	0.511131	1	33.4486	23.3939	315	5.49779	6.62198
4878	Thu Mar 23 09:54:06 2017_x000D_	38.5766	18.8601	31.9361	0.557389	1	33.4486	23.3939	315	5.49779	6.84483
4879	Thu Mar 23 09:54:06 2017_x000D_	38.982	18.6454	31.9365	0.557397	1	35.0293	22.3383	315	5.49779	5.40938
4880	Thu Mar 23 09:54:06 2017_x000D_	39.182	18.4321	31.9355	0.557379	1	35.0293	22.3383	315	5.49779	5.70117
4881	Thu Mar 23 09:54:06 2017_x000D_	39.4871	18.3241	27.9087	0.487099	1	35.0293	22.3383	315	5.49779	5.99882
4882	Thu Mar 23 09:54:06 2017_x000D_	39.6897	18.2168	30.4807	0.531988	1	35.0293	22.3383	315	5.49779	6.22142
4883	Thu Mar 23 09:54:06 2017_x000D_	39.9924	18.0029	31.9363	0.557394	1	37.9521	20.6615	0	0	3.35127
4884	Thu Mar 23 09:54:06 2017_x000D_	40.1949	17.8956	29.285	0.511119	1	37.9521	20.6615	0	0	3.56095
4885	Thu Mar 23 09:54:06 2017_x000D_	40.4971	17.6819	27.9072	0.487072	1	37.9521	20.6615	0	0	3.91855
4886	Thu Mar 23 09:54:06 2017_x000D_	40.9019	17.4673	22.4036	0.391016	1	37.9521	20.6615	0	0	4.3479
4887	Thu Mar 23 09:54:06 2017_x000D_	41.0041	17.4666	15.6544	0.27322	1	39.533	19.6058	0	0	2.59621
4888	Thu Mar 23 09:54:06 2017_x000D_	41.0039	17.4665	9.66719	0.168724	1	39.533	19.6058	0	0	2.59618
4889	Thu Mar 23 09:54:06 2017_x000D_	40.6956	17.4678	-8.40014	-0.14661	1	39.533	19.6058	0	0	2.43366
4890	Thu Mar 23 09:54:07 2017_x000D_	40.5904	17.3622	-17.5825	-0.306872	1	39.533	19.6058	0	0	2.48029
4891	Thu Mar 23 09:54:07 2017_x000D_	40.6932	17.3606	-36.9907	-0.645609	1	39.533	19.6058	0	0	2.52725
4892	Thu Mar 23 09:54:07 2017_x000D_	40.7963	17.3598	-47.0897	-0.82187	2	42.5787	15.2792	327.308	5.71261	2.73968
4893	Thu Mar 23 09:54:07 2017_x000D_	40.7995	17.4654	-61.6595	-1.07616	2	42.5787	15.2792	327.308	5.71261	2.81869
4894	Thu Mar 23 09:54:07 2017_x000D_	40.9024	17.4646	-71.6735	-1.25094	2	42.5787	15.2792	327.308	5.71261	2.75426
4895	Thu Mar 23 09:54:07 2017_x000D_	40.9053	17.5705	-77.6633	-1.35548	2	42.5787	15.2792	327.308	5.71261	2.83731
4896	Thu Mar 23 09:54:07 2017_x000D_	40.9081	17.6768	-82.7759	-1.44471	2	42.5889	15.0583	1.32406	0.0231091	3.11153
4897	Thu Mar 23 09:54:07 2017_x000D_	41.0238	18.2051	-85.8171	-1.49779	2	42.5889	15.0583	1.32406	0.0231091	3.51453
4898	Thu Mar 23 09:54:07 2017_x000D_	41.0421	18.9456	-85.6709	-1.49524	2	42.5889	15.0583	1.32406	0.0231091	4.18374
4899	Thu Mar 23 09:54:07 2017_x000D_	41.0525	19.3684	-85.6704	-1.49523	2	42.5889	15.0583	1.32406	0.0231091	4.57575
4900	Thu Mar 23 09:54:07 2017_x000D_	41.0732	20.2135	-79.909	-1.39468	2	42.3498	15.4931	351.771	6.13956	4.88998
4901	Thu Mar 23 09:54:07 2017_x000D_	41.1806	20.4238	-77.0953	-1.34557	2	42.3498	15.4931	351.771	6.13956	5.06743
4902	Thu Mar 23 09:54:07 2017_x000D_	41.2933	20.8452	-74.3393	-1.29747	2	42.3498	15.4931	351.771	6.13956	5.45538
4903	Thu Mar 23 09:54:07 2017_x000D_	41.4085	21.3721	-70.7727	-1.23522	2	42.3498	15.4931	351.771	6.13956	5.95388
4904	Thu Mar 23 09:54:07 2017_x000D_	41.5184	21.6874	-69.0425	-1.20502	2	42.0392	17.4736	29.8323	0.520671	4.24586
4905	Thu Mar 23 09:54:07 2017_x000D_	41.6283	22.003	-65.4258	-1.1419	2	42.0392	17.4736	29.8323	0.520671	4.548
4906	Thu Mar 23 09:54:07 2017_x000D_	41.948	22.5272	-69.0457	-1.20507	2	42.0392	17.4736	29.8323	0.520671	5.05442
4907	Thu Mar 23 09:54:07 2017_x000D_	42.0578	22.8425	-65.4272	-1.14192	2	42.0392	17.4736	29.8323	0.520671	5.36893
4908	Thu Mar 23 09:54:07 2017_x000D_	42.2775	23.4725	-65.4252	-1.14188	2	42.0392	17.4736	29.8323	0.520671	6.00363
4909	Thu Mar 23 09:54:07 2017_x000D_	42.3849	23.6822	-68.0526	-1.18774	2	40.875	18.9846	14.6918	0.256421	4.93429
4910	Thu Mar 23 09:54:07 2017_x000D_	42.5993	24.1012	-68.054	-1.18777	2	40.875	18.9846	14.6918	0.256421	5.39933
4911	Thu Mar 23 09:54:07 2017_x000D_	42.816	24.6249	-69.0475	-1.20511	2	40.875	18.9846	14.6918	0.256421	5.96494
4912	Thu Mar 23 09:54:08 2017_x000D_	42.8236	24.9406	-68.0507	-1.18771	2	40.875	18.9846	14.6918	0.256421	6.26666
4913	Thu Mar 23 09:54:08 2017_x000D_	43.0327	25.1488	-68.0543	-1.18777	2	41.3019	19.219	10.1323	0.176841	6.17723
4914	Thu Mar 23 09:54:08 2017_x000D_	43.2518	25.7771	-68.0533	-1.18775	2	41.3019	19.219	10.1323	0.176841	6.84184
4915	Thu Mar 23 09:54:08 2017_x000D_	43.2568	25.9872	-68.051	-1.18771	2	41.3019	19.219	10.1323	0.176841	7.04487
4916	Thu Mar 23 09:54:08 2017_x000D_	43.5802	26.7187	-71.6626	-1.25075	2	41.3019	19.219	10.1323	0.176841	7.83812
4917	Thu Mar 23 09:54:08 2017_x000D_	43.6894	27.0325	-68.0513	-1.18772	2	41.7186	19.674	0	0	7.61785
4918	Thu Mar 23 09:54:08 2017_x000D_	43.908	27.6595	-68.0503	-1.1877	2	41.7186	19.674	0	0	8.2802
4919	Thu Mar 23 09:54:08 2017_x000D_	44.0173	27.9728	-71.6632	-1.25076	2	41.7186	19.674	0	0	8.61128
4920	Thu Mar 23 09:54:08 2017_x000D_	44.2357	28.5992	-71.6635	-1.25076	2	41.7186	19.674	0	0	9.27335
4921	Thu Mar 23 09:54:08 2017_x000D_	44.4466	28.9111	-70.7843	-1.23542	2	41.7186	19.674	0	0	9.63151
4922	Thu Mar 23 09:54:08 2017_x000D_	44.4539	29.2251	-71.6638	-1.25077	2	42.3639	19.9151	0	0	9.54171
4923	Thu Mar 23 09:54:08 2017_x000D_	44.7759	29.954	-68.0487	-1.18767	2	42.3639	19.9151	0	0	10.3246
4924	Thu Mar 23 09:54:08 2017_x000D_	44.885	30.2665	-71.6662	-1.25081	2	42.3639	19.9151	0	0	10.654
4925	Thu Mar 23 09:54:08 2017_x000D_	44.9938	30.579	-68.0477	-1.18766	2	42.3639	19.9151	0	0	10.9834
4926	Thu Mar 23 09:54:08 2017_x000D_	45.2115	31.2036	-68.0467	-1.18764	2	44.9136	21.541	14.6918	0.256421	9.66719
4927	Thu Mar 23 09:54:08 2017_x000D_	45.3204	31.5156	-71.6668	-1.25082	2	44.9136	21.541	14.6918	0.256421	9.98289
4928	Thu Mar 23 09:54:08 2017_x000D_	45.5378	32.1395	-71.6671	-1.25083	2	44.9136	21.541	14.6918	0.256421	10.6169
4929	Thu Mar 23 09:54:08 2017_x000D_	45.7455	32.3454	-71.6711	-1.2509	2	44.9136	21.541	14.6918	0.256421	10.8364
4930	Thu Mar 23 09:54:08 2017_x000D_	45.7528	32.6587	-70.7843	-1.23542	2	46.3906	22.6911	75.3081	1.31438	9.98798
4931	Thu Mar 23 09:54:08 2017_x000D_	45.9699	33.2818	-70.7844	-1.23542	2	46.3906	22.6911	75.3081	1.31438	10.5991
4932	Thu Mar 23 09:54:08 2017_x000D_	46.0783	33.5929	-69.0426	-1.20502	2	46.3906	22.6911	75.3081	1.31438	10.9063
4933	Thu Mar 23 09:54:09 2017_x000D_	46.1893	34.0085	-71.6681	-1.25084	2	46.3906	22.6911	75.3081	1.31438	11.3192
4934	Thu Mar 23 09:54:09 2017_x000D_	46.3967	34.2139	-71.672	-1.25091	2	46.3906	22.6911	75.3081	1.31438	11.5228
4935	Thu Mar 23 09:54:09 2017_x000D_	46.4014	34.4223	-71.6702	-1.25088	2	47.3996	24.4883	75.3081	1.31438	9.98403
4936	Thu Mar 23 09:54:09 2017_x000D_	46.5147	34.9418	-73.6156	-1.28484	2	47.3996	24.4883	75.3081	1.31438	10.4909
4937	Thu Mar 23 09:54:09 2017_x000D_	46.6229	35.2524	-71.6687	-1.25085	2	47.3996	24.4883	75.3081	1.31438	10.7921
4938	Thu Mar 23 09:54:09 2017_x000D_	46.7242	35.2509	-74.3781	-1.29814	2	47.3996	24.4883	75.3081	1.31438	10.7838
4939	Thu Mar 23 09:54:09 2017_x000D_	46.7337	35.6672	-74.3751	-1.29809	2	48.5951	26.9521	45	0.785398	8.91167
4940	Thu Mar 23 09:54:09 2017_x000D_	46.8394	35.8736	-71.669	-1.25086	2	48.5951	26.9521	45	0.785398	9.09261
4941	Thu Mar 23 09:54:09 2017_x000D_	46.8441	36.0817	-71.6672	-1.25083	2	48.5951	26.9521	45	0.785398	9.296
4942	Thu Mar 23 09:54:09 2017_x000D_	46.9498	36.288	-69.0379	-1.20494	2	48.5951	26.9521	45	0.785398	9.47977
4943	Thu Mar 23 09:54:09 2017_x000D_	47.0599	36.7025	-59.0207	-1.03011	2	49.364	29.1808	70.522	1.23084	7.86669
4944	Thu Mar 23 09:54:09 2017_x000D_	47.2666	36.9072	-50.9546	-0.889325	2	49.364	29.1808	70.522	1.23084	8.00602
4945	Thu Mar 23 09:54:09 2017_x000D_	47.372	37.114	-35.9368	-0.627215	2	49.364	29.1808	70.522	1.23084	8.17947
4946	Thu Mar 23 09:54:09 2017_x000D_	47.5761	37.2145	-30.1169	-0.52564	2	49.364	29.1808	70.522	1.23084	8.23024
4947	Thu Mar 23 09:54:09 2017_x000D_	47.6795	37.3172	-20.7821	-0.362715	2	49.9456	30.7414	45	0.785398	6.95531
4948	Thu Mar 23 09:54:09 2017_x000D_	47.8836	37.418	-10.6348	-0.185612	2	49.9456	30.7414	45	0.785398	6.98776
4949	Thu Mar 23 09:54:09 2017_x000D_	48.0858	37.4148	-4.89372	-0.0854116	2	49.9456	30.7414	45	0.785398	6.92771
4950	Thu Mar 23 09:54:09 2017_x000D_	48.4901	37.4084	6.85152	0.119582	2	49.9456	30.7414	45	0.785398	6.82403
4951	Thu Mar 23 09:54:09 2017_x000D_	48.6921	37.4051	12.6134	0.220146	2	49.9456	30.7414	45	0.785398	6.78057
4952	Thu Mar 23 09:54:09 2017_x000D_	49.3941	37.1855	13.2072	0.23051	2	50.1222	31.6282	45	0.785398	5.60479
4953	Thu Mar 23 09:54:09 2017_x000D_	49.7975	37.1786	13.2093	0.230546	2	50.1222	31.6282	45	0.785398	5.55989
4954	Thu Mar 23 09:54:10 2017_x000D_	50.1985	37.068	10.2073	0.178151	2	50.1222	31.6282	45	0.785398	5.44034
4955	Thu Mar 23 09:54:10 2017_x000D_	50.4983	36.959	6.84581	0.119482	2	50.1222	31.6282	45	0.785398	5.34405
4956	Thu Mar 23 09:54:10 2017_x000D_	51.3039	36.9453	0.962883	0.0168055	2	50.5374	32.0814	45	0.785398	4.92393
4957	Thu Mar 23 09:54:10 2017_x000D_	51.7066	36.9385	0.962907	0.0168059	2	50.5374	32.0814	45	0.785398	4.99584
4958	Thu Mar 23 09:54:10 2017_x000D_	52.4083	36.8229	-1.85039	-0.0322954	2	50.5374	32.0814	45	0.785398	5.09726
4959	Thu Mar 23 09:54:10 2017_x000D_	52.8105	36.8162	-1.85097	-0.0323056	2	50.5374	32.0814	45	0.785398	5.25217
4960	Thu Mar 23 09:54:10 2017_x000D_	53.5161	36.9079	-4.92469	-0.085952	2	50.3194	32.0748	45	0.785398	5.79463
4961	Thu Mar 23 09:54:10 2017_x000D_	53.92	37.0048	-1.98664	-0.0346733	2	50.3194	32.0748	45	0.785398	6.10485
4962	Thu Mar 23 09:54:10 2017_x000D_	54.5222	36.9947	-1.98758	-0.0346898	2	50.3194	32.0748	45	0.785398	6.47062
4963	Thu Mar 23 09:54:10 2017_x000D_	54.9234	36.9879	-1.98816	-0.0346999	2	50.3194	32.0748	45	0.785398	6.73315
4964	Thu Mar 23 09:54:10 2017_x000D_	55.2245	36.9828	-2.14386	-0.0374173	2	52.1467	30.368	355.5	6.20465	7.29578
4965	Thu Mar 23 09:54:10 2017_x000D_	55.9279	37.0746	0.969088	0.0169138	2	52.1467	30.368	355.5	6.20465	7.69909
4966	Thu Mar 23 09:54:10 2017_x000D_	56.1283	37.0712	0.969127	0.0169145	2	52.1467	30.368	355.5	6.20465	7.79654
4967	Thu Mar 23 09:54:10 2017_x000D_	56.4285	37.0661	0.9691	0.016914	2	52.1467	30.368	355.5	6.20465	7.94974
4968	Thu Mar 23 09:54:10 2017_x000D_	57.0291	37.056	0.969085	0.0169137	2	52.1467	30.368	355.5	6.20465	8.28053
4969	Thu Mar 23 09:54:10 2017_x000D_	57.3277	36.9476	3.92458	0.0684969	2	54.4207	28.4542	355.5	6.20465	8.97711
4970	Thu Mar 23 09:54:10 2017_x000D_	57.9277	36.9375	3.92547	0.0685123	2	54.4207	28.4542	355.5	6.20465	9.17962
4971	Thu Mar 23 09:54:10 2017_x000D_	58.1277	36.9341	3.92573	0.0685168	2	54.4207	28.4542	355.5	6.20465	9.25476
4972	Thu Mar 23 09:54:10 2017_x000D_	58.5274	36.9274	3.92635	0.0685277	2	54.4207	28.4542	355.5	6.20465	9.41595
4973	Thu Mar 23 09:54:10 2017_x000D_	59.2264	36.9156	3.78659	0.0660884	2	55.5526	27.6072	0	0	10.0072
4974	Thu Mar 23 09:54:10 2017_x000D_	59.5261	36.9105	3.9278	0.0685531	2	55.5526	27.6072	0	0	10.1163
4975	Thu Mar 23 09:54:10 2017_x000D_	60.2226	36.7956	6.59368	0.115081	2	55.5526	27.6072	0	0	10.3071
4976	Thu Mar 23 09:54:11 2017_x000D_	60.522	36.7906	6.87415	0.119976	2	55.5526	27.6072	0	0	10.4417
4977	Thu Mar 23 09:54:11 2017_x000D_	60.819	36.6822	3.78291	0.0660242	2	58.0028	26.5804	0	0	10.487
4978	Thu Mar 23 09:54:11 2017_x000D_	61.417	36.6722	3.78372	0.0660384	2	58.0028	26.5804	0	0	10.6537
4979	Thu Mar 23 09:54:11 2017_x000D_	61.716	36.6672	3.92516	0.068507	2	58.0028	26.5804	0	0	10.7486
4980	Thu Mar 23 09:54:11 2017_x000D_	62.3134	36.6572	3.92604	0.0685223	2	58.0028	26.5804	0	0	10.9601
4981	Thu Mar 23 09:54:11 2017_x000D_	62.5124	36.6539	3.92635	0.0685277	2	58.0028	26.5804	0	0	11.0368
4982	Thu Mar 23 09:54:11 2017_x000D_	62.8107	36.6489	3.78569	0.0660728	2	60.3998	26.6543	0	0	10.2813
4983	Thu Mar 23 09:54:11 2017_x000D_	63.3082	36.6405	3.92753	0.0685483	2	60.3998	26.6543	0	0	10.4011
4984	Thu Mar 23 09:54:11 2017_x000D_	63.5053	36.534	0.956702	0.0166976	2	60.3998	26.6543	0	0	10.3563
4985	Thu Mar 23 09:54:11 2017_x000D_	64.002	36.5257	0.956711	0.0166978	2	60.3998	26.6543	0	0	10.5081
4986	Thu Mar 23 09:54:11 2017_x000D_	64.3002	36.5207	0.956729	0.0166981	2	61.2712	26.6812	0	0	10.2952
4987	Thu Mar 23 09:54:11 2017_x000D_	64.6974	36.5141	0.956742	0.0166983	2	61.2712	26.6812	0	0	10.4127
4988	Thu Mar 23 09:54:11 2017_x000D_	64.896	36.5108	0.956722	0.016698	2	61.2712	26.6812	0	0	10.4767
4989	Thu Mar 23 09:54:11 2017_x000D_	65.0945	36.5075	0.956756	0.0166985	2	61.2712	26.6812	0	0	10.5439
4990	Thu Mar 23 09:54:11 2017_x000D_	65.4929	36.6037	-2.01156	-0.0351084	2	62.5675	26.9415	0	0	10.0953
4991	Thu Mar 23 09:54:11 2017_x000D_	65.7886	36.4956	-4.69139	-0.0818801	2	62.5675	26.9415	0	0	10.0825
4992	Thu Mar 23 09:54:11 2017_x000D_	66.0877	36.5935	-7.89572	-0.137806	2	62.5675	26.9415	0	0	10.2739
4993	Thu Mar 23 09:54:11 2017_x000D_	66.385	36.588	-19.9914	-0.348916	2	62.5675	26.9415	0	0	10.3744
4994	Thu Mar 23 09:54:11 2017_x000D_	66.583	36.5843	-25.2582	-0.440839	2	62.5675	26.9415	0	0	10.4455
4995	Thu Mar 23 09:54:11 2017_x000D_	66.6841	36.6852	-36.9983	-0.645742	2	64.9523	27.2354	14.6918	0.256421	9.60718
4996	Thu Mar 23 09:54:11 2017_x000D_	66.884	36.7843	-47.1597	-0.823092	2	64.9523	27.2354	14.6918	0.256421	9.74233
4997	Thu Mar 23 09:54:12 2017_x000D_	66.9865	36.9882	-57.1992	-0.998315	2	64.9523	27.2354	14.6918	0.256421	9.96268
4998	Thu Mar 23 09:54:12 2017_x000D_	67.0875	37.0895	-65.9722	-1.15143	2	64.9523	27.2354	14.6918	0.256421	10.0828
4999	Thu Mar 23 09:54:12 2017_x000D_	67.1899	37.2934	-75.6192	-1.3198	2	67.3255	27.7491	0	0	9.54526
5000	Thu Mar 23 09:54:12 2017_x000D_	67.2953	37.7033	-83.6607	-1.46015	2	67.3255	27.7491	0	0	9.95425
5001	Thu Mar 23 09:54:12 2017_x000D_	67.2986	37.9092	265.34	4.63105	2	67.3255	27.7491	0	0	10.1601
5002	Thu Mar 23 09:54:12 2017_x000D_	67.3016	38.1148	265.339	4.63104	2	67.3255	27.7491	0	0	10.3657
5003	Thu Mar 23 09:54:12 2017_x000D_	67.2103	38.6309	251.322	4.3864	2	67.9784	27.7692	0	0	10.8888
5004	Thu Mar 23 09:54:12 2017_x000D_	67.1144	38.8382	248.79	4.34221	2	67.9784	27.7692	0	0	11.1027
5005	Thu Mar 23 09:54:12 2017_x000D_	66.9241	39.3554	247.692	4.32305	2	67.9784	27.7692	0	0	11.6341
5006	Thu Mar 23 09:54:12 2017_x000D_	66.8312	39.768	245.157	4.2788	2	67.9784	27.7692	0	0	12.0535
5007	Thu Mar 23 09:54:12 2017_x000D_	66.6364	39.9769	245.158	4.27881	2	67.9784	27.7692	0	0	12.2812
5008	Thu Mar 23 09:54:12 2017_x000D_	66.2497	40.6001	245.159	4.27882	2	69.0557	28.0226	0	0	12.8867
5009	Thu Mar 23 09:54:12 2017_x000D_	66.1569	41.0125	242.727	4.23639	2	69.0557	28.0226	0	0	13.3094
5010	Thu Mar 23 09:54:12 2017_x000D_	65.8679	41.5309	246.346	4.29955	2	69.0557	28.0226	0	0	13.8793
5011	Thu Mar 23 09:54:12 2017_x000D_	65.7735	41.8405	247.693	4.32307	2	69.0557	28.0226	0	0	14.2024
5012	Thu Mar 23 09:54:12 2017_x000D_	65.6793	42.1501	246.346	4.29955	2	69.8936	28.7091	45	0.785398	14.0862
5013	Thu Mar 23 09:54:12 2017_x000D_	65.3918	42.7709	248.792	4.34223	2	69.8936	28.7091	45	0.785398	14.7648
5014	Thu Mar 23 09:54:12 2017_x000D_	65.1986	43.0825	247.694	4.32307	2	69.8936	28.7091	45	0.785398	15.1208
5015	Thu Mar 23 09:54:12 2017_x000D_	65.2034	43.3898	248.791	4.34223	2	69.8936	28.7091	45	0.785398	15.4117
5016	Thu Mar 23 09:54:12 2017_x000D_	64.817	44.0126	248.792	4.34225	2	71.1121	30.5078	45	0.785398	14.8999
5017	Thu Mar 23 09:54:12 2017_x000D_	64.8218	44.3199	247.693	4.32306	2	71.1121	30.5078	45	0.785398	15.177
5018	Thu Mar 23 09:54:13 2017_x000D_	64.5345	44.9404	250.331	4.3691	2	71.1121	30.5078	45	0.785398	15.8608
5019	Thu Mar 23 09:54:13 2017_x000D_	64.4404	45.2495	248.792	4.34223	2	71.1121	30.5078	45	0.785398	16.1811
5020	Thu Mar 23 09:54:13 2017_x000D_	64.1531	45.8698	251.328	4.38651	2	71.4819	31.8396	75.3081	1.31438	15.829
5021	Thu Mar 23 09:54:13 2017_x000D_	64.059	46.1791	247.693	4.32306	2	71.4819	31.8396	75.3081	1.31438	16.1468
5022	Thu Mar 23 09:54:13 2017_x000D_	63.8725	46.8992	248.791	4.34222	2	71.4819	31.8396	75.3081	1.31438	16.8729
5023	Thu Mar 23 09:54:13 2017_x000D_	63.6778	47.1081	248.792	4.34224	2	71.4819	31.8396	75.3081	1.31438	17.1473
5024	Thu Mar 23 09:54:13 2017_x000D_	63.5854	47.5194	246.344	4.29951	2	71.4819	31.8396	75.3081	1.31438	17.5559
5025	Thu Mar 23 09:54:13 2017_x000D_	63.2984	48.1392	248.792	4.34224	2	72.0472	33.6169	77.7269	1.35659	16.954
5026	Thu Mar 23 09:54:13 2017_x000D_	63.1054	48.4504	247.693	4.32306	2	72.0472	33.6169	77.7269	1.35659	17.3202
5027	Thu Mar 23 09:54:13 2017_x000D_	62.9174	49.0679	247.693	4.32305	2	72.0472	33.6169	77.7269	1.35659	17.9468
5028	Thu Mar 23 09:54:13 2017_x000D_	62.7245	49.3788	248.793	4.34225	2	72.0472	33.6169	77.7269	1.35659	18.3126
5029	Thu Mar 23 09:54:13 2017_x000D_	62.7312	49.7872	248.791	4.34222	2	72.5687	36.2714	76.9872	1.34368	16.7169
5030	Thu Mar 23 09:54:13 2017_x000D_	62.4443	50.4065	251.33	4.38654	2	72.5687	36.2714	76.9872	1.34368	17.3869
5031	Thu Mar 23 09:54:13 2017_x000D_	62.1575	51.026	248.792	4.34224	2	72.5687	36.2714	76.9872	1.34368	18.058
5032	Thu Mar 23 09:54:13 2017_x000D_	62.1575	51.026	248.792	4.34224	2	72.5687	36.2714	76.9872	1.34368	18.058
5033	Thu Mar 23 09:54:13 2017_x000D_	61.9698	51.6429	248.792	4.34223	2	72.4491	38.6852	109.478	1.91075	16.6649
5034	Thu Mar 23 09:54:13 2017_x000D_	61.7769	51.9538	247.692	4.32304	2	72.4491	38.6852	109.478	1.91075	17.028
5035	Thu Mar 23 09:54:13 2017_x000D_	61.5892	52.5704	247.692	4.32304	2	72.4491	38.6852	109.478	1.91075	17.6277
5036	Thu Mar 23 09:54:13 2017_x000D_	61.3947	52.7792	247.693	4.32305	2	72.4491	38.6852	109.478	1.91075	17.912
5037	Thu Mar 23 09:54:13 2017_x000D_	61.2071	53.3957	247.692	4.32304	2	72.4491	38.6852	109.478	1.91075	18.5144
5038	Thu Mar 23 09:54:13 2017_x000D_	61.1133	53.7036	251.333	4.38658	2	70.8088	41.0523	104.692	1.82722	15.9392
5039	Thu Mar 23 09:54:13 2017_x000D_	60.924	54.2181	250.334	4.36915	2	70.8088	41.0523	104.692	1.82722	16.4635
5040	Thu Mar 23 09:54:14 2017_x000D_	60.8285	54.4244	247.692	4.32304	2	70.8088	41.0523	104.692	1.82722	16.6859
5041	Thu Mar 23 09:54:14 2017_x000D_	60.7348	54.7322	251.333	4.38659	2	70.8088	41.0523	104.692	1.82722	16.989
5042	Thu Mar 23 09:54:14 2017_x000D_	60.5456	55.2465	250.334	4.36916	2	69.6467	42.5547	104.692	1.82722	15.6177
5043	Thu Mar 23 09:54:14 2017_x000D_	60.4501	55.4528	247.691	4.32303	2	69.6467	42.5547	104.692	1.82722	15.841
5044	Thu Mar 23 09:54:14 2017_x000D_	60.3547	55.6588	250.335	4.36916	2	69.6467	42.5547	104.692	1.82722	16.0642
5045	Thu Mar 23 09:54:14 2017_x000D_	60.2628	56.0685	247.691	4.32302	2	69.6467	42.5547	104.692	1.82722	16.4524
5046	Thu Mar 23 09:54:14 2017_x000D_	60.0683	56.2773	247.692	4.32303	2	68.4957	43.8376	135	2.35619	15.0256
5047	Thu Mar 23 09:54:14 2017_x000D_	59.9747	56.5849	251.334	4.38661	2	68.4957	43.8376	135	2.35619	15.333
5048	Thu Mar 23 09:54:14 2017_x000D_	59.8792	56.7911	248.792	4.34225	2	68.4957	43.8376	135	2.35619	15.5575
5049	Thu Mar 23 09:54:14 2017_x000D_	59.881	56.8929	247.691	4.32303	2	68.4957	43.8376	135	2.35619	15.6414
5050	Thu Mar 23 09:54:14 2017_x000D_	59.6919	57.4061	259.447	4.5282	2	66.6393	46.1966	135	2.35619	13.1878
5051	Thu Mar 23 09:54:14 2017_x000D_	59.6936	57.5074	265.456	4.63308	2	66.6393	46.1966	135	2.35619	13.2732
5052	Thu Mar 23 09:54:14 2017_x000D_	59.6967	57.7101	-77.9357	-1.36023	2	66.6393	46.1966	135	2.35619	13.4447
5053	Thu Mar 23 09:54:14 2017_x000D_	59.5991	57.8143	-69.1669	-1.20719	2	66.6393	46.1966	135	2.35619	13.5844
5054	Thu Mar 23 09:54:14 2017_x000D_	59.6995	57.9131	-60.4222	-1.05457	2	66.6393	46.1966	135	2.35619	13.6175
5055	Thu Mar 23 09:54:14 2017_x000D_	59.7025	58.1168	-44.4356	-0.775547	2	65.4673	47.9171	135	2.35619	11.7161
5056	Thu Mar 23 09:54:14 2017_x000D_	59.9019	58.2129	-38.457	-0.671201	2	65.4673	47.9171	135	2.35619	11.7037
5057	Thu Mar 23 09:54:14 2017_x000D_	60.006	58.5155	-21.8458	-0.381281	2	65.4673	47.9171	135	2.35619	11.9227
5058	Thu Mar 23 09:54:14 2017_x000D_	60.1048	58.513	-15.5479	-0.271361	2	65.4673	47.9171	135	2.35619	11.8756
5059	Thu Mar 23 09:54:14 2017_x000D_	60.3028	58.5077	-10.0087	-0.174684	2	64.7514	49.212	135	2.35619	10.3053
5060	Thu Mar 23 09:54:14 2017_x000D_	60.7989	58.5954	-6.73783	-0.117597	2	64.7514	49.212	135	2.35619	10.1819
5061	Thu Mar 23 09:54:15 2017_x000D_	61.1961	58.6858	-3.96989	-0.0692877	2	64.7514	49.212	135	2.35619	10.1189
5062	Thu Mar 23 09:54:15 2017_x000D_	61.9861	58.6632	-9.47227	-0.165322	2	64.7514	49.212	135	2.35619	9.84744
5063	Thu Mar 23 09:54:15 2017_x000D_	62.2841	58.7561	-12.819	-0.223734	2	64.0464	50.2877	135	2.35619	8.64983
5064	Thu Mar 23 09:54:15 2017_x000D_	63.0749	58.835	-15.5651	-0.271662	2	64.0464	50.2877	135	2.35619	8.60233
5065	Thu Mar 23 09:54:15 2017_x000D_	63.4708	58.925	-18.2335	-0.318234	2	64.0464	50.2877	135	2.35619	8.65646
5066	Thu Mar 23 09:54:15 2017_x000D_	63.77	59.1192	-19.1925	-0.334972	2	64.0464	50.2877	135	2.35619	8.83582
5067	Thu Mar 23 09:54:15 2017_x000D_	64.4627	59.3017	-25.7157	-0.448824	2	64.0464	50.2877	135	2.35619	9.02361
5068	Thu Mar 23 09:54:15 2017_x000D_	64.761	59.4957	-24.4614	-0.426933	2	63.5693	51.1507	109.478	1.91075	8.42966
5069	Thu Mar 23 09:54:15 2017_x000D_	65.0579	59.5882	-28.2721	-0.493441	2	63.5693	51.1507	109.478	1.91075	8.56781
5070	Thu Mar 23 09:54:15 2017_x000D_	65.6542	59.9758	-28.2699	-0.493403	2	63.5693	51.1507	109.478	1.91075	9.06803
5071	Thu Mar 23 09:54:15 2017_x000D_	66.0504	60.1666	-28.2706	-0.493415	2	63.5693	51.1507	109.478	1.91075	9.35106
5072	Thu Mar 23 09:54:15 2017_x000D_	66.6458	60.5536	-28.2684	-0.493377	2	63.9076	53.1332	75.3081	1.31438	7.90949
5073	Thu Mar 23 09:54:15 2017_x000D_	66.9416	60.6461	-24.4561	-0.426839	2	63.9076	53.1332	75.3081	1.31438	8.1024
5074	Thu Mar 23 09:54:15 2017_x000D_	67.5348	60.9318	-21.8663	-0.381638	2	63.9076	53.1332	75.3081	1.31438	8.60086
5075	Thu Mar 23 09:54:15 2017_x000D_	67.8301	61.0238	-23.3045	-0.406741	2	63.9076	53.1332	75.3081	1.31438	8.81179
5076	Thu Mar 23 09:54:15 2017_x000D_	68.1259	61.1162	-21.8681	-0.381671	2	64.1141	53.3584	70.522	1.23084	8.73373
5077	Thu Mar 23 09:54:15 2017_x000D_	68.7181	61.4015	-19.1733	-0.334637	2	64.1141	53.3584	70.522	1.23084	9.26759
5078	Thu Mar 23 09:54:15 2017_x000D_	69.0129	61.4934	-20.8018	-0.36306	2	64.1141	53.3584	70.522	1.23084	9.49613
5079	Thu Mar 23 09:54:15 2017_x000D_	69.6044	61.7784	-18.2048	-0.317735	2	64.1141	53.3584	70.522	1.23084	10.0519
5080	Thu Mar 23 09:54:15 2017_x000D_	69.9008	61.9711	-19.1679	-0.334543	2	64.1141	53.3584	70.522	1.23084	10.3762
5081	Thu Mar 23 09:54:15 2017_x000D_	70.1939	61.9622	-18.2052	-0.31774	2	65.9824	55.1653	45	0.785398	7.99591
5082	Thu Mar 23 09:54:16 2017_x000D_	70.7841	62.2464	-20.7991	-0.363012	2	65.9824	55.1653	45	0.785398	8.5556
5083	Thu Mar 23 09:54:16 2017_x000D_	71.1762	62.3354	-18.2034	-0.31771	2	65.9824	55.1653	45	0.785398	8.85358
5084	Thu Mar 23 09:54:16 2017_x000D_	71.3727	62.4299	-20.8004	-0.363036	2	65.9824	55.1653	45	0.785398	9.04598
5085	Thu Mar 23 09:54:16 2017_x000D_	71.9622	62.714	-18.1993	-0.317638	2	67.8711	56.5339	0	0	7.41153
5086	Thu Mar 23 09:54:16 2017_x000D_	72.6475	62.8942	-19.169	-0.334562	2	67.8711	56.5339	0	0	7.95408
5087	Thu Mar 23 09:54:16 2017_x000D_	72.9408	62.9856	-20.8018	-0.363059	2	67.8711	56.5339	0	0	8.20526
5088	Thu Mar 23 09:54:16 2017_x000D_	73.3317	63.0742	-18.2025	-0.317693	2	67.8711	56.5339	0	0	8.52019
5089	Thu Mar 23 09:54:16 2017_x000D_	73.8223	63.3604	-21.8696	-0.381696	2	69.9866	57.6896	8.63681	0.150741	6.84621
5090	Thu Mar 23 09:54:16 2017_x000D_	74.1153	63.4519	-18.1983	-0.317621	2	69.9866	57.6896	8.63681	0.150741	7.08874
5091	Thu Mar 23 09:54:16 2017_x000D_	74.7012	63.6345	-18.1986	-0.317625	2	69.9866	57.6896	8.63681	0.150741	7.58744
5092	Thu Mar 23 09:54:16 2017_x000D_	74.9942	63.7257	-21.8731	-0.381758	2	69.9866	57.6896	8.63681	0.150741	7.84287
5093	Thu Mar 23 09:54:16 2017_x000D_	75.1898	63.8201	-19.1675	-0.334535	2	69.9866	57.6896	8.63681	0.150741	8.04092
5094	Thu Mar 23 09:54:16 2017_x000D_	75.6776	64.0055	-18.1969	-0.317597	2	72.0901	59.0631	14.6918	0.256421	6.10717
5095	Thu Mar 23 09:54:16 2017_x000D_	75.969	63.9964	-19.1708	-0.334594	2	72.0901	59.0631	14.6918	0.256421	6.27561
5096	Thu Mar 23 09:54:16 2017_x000D_	76.165	64.1907	-17.3084	-0.302089	2	72.0901	59.0631	14.6918	0.256421	6.54959
5097	Thu Mar 23 09:54:16 2017_x000D_	76.5546	64.2786	-21.8756	-0.381802	2	72.0901	59.0631	14.6918	0.256421	6.86536
5098	Thu Mar 23 09:54:16 2017_x000D_	76.6525	64.3759	-18.1953	-0.317567	2	73.9975	59.9929	8.63681	0.150741	5.12442
5099	Thu Mar 23 09:54:16 2017_x000D_	77.1386	64.4606	-21.8775	-0.381835	2	73.9975	59.9929	8.63681	0.150741	5.4614
5100	Thu Mar 23 09:54:16 2017_x000D_	77.3335	64.5545	-24.4839	-0.427325	2	73.9975	59.9929	8.63681	0.150741	5.65129
5101	Thu Mar 23 09:54:16 2017_x000D_	77.5283	64.6483	-26.9846	-0.47097	2	73.9975	59.9929	8.63681	0.150741	5.84288
5102	Thu Mar 23 09:54:16 2017_x000D_	77.7226	64.6417	-42.717	-0.745553	2	75.7311	60.0428	0	0	5.01158
5103	Thu Mar 23 09:54:16 2017_x000D_	77.7229	64.6414	-50.7419	-0.885613	2	75.7311	60.0428	0	0	5.01143
5104	Thu Mar 23 09:54:17 2017_x000D_	77.6257	64.5442	-67.0412	-1.17009	2	75.7311	60.0428	0	0	4.88386
5105	Thu Mar 23 09:54:17 2017_x000D_	77.7219	64.4411	-75.7201	-1.32156	2	75.7311	60.0428	0	0	4.82787
5106	Thu Mar 23 09:54:17 2017_x000D_	77.8215	64.639	265.093	4.62674	2	78.1582	59.2381	0	0	5.41139
5107	Thu Mar 23 09:54:17 2017_x000D_	77.7248	64.6424	257.076	4.48682	2	78.1582	59.2381	0	0	5.42165
5108	Thu Mar 23 09:54:17 2017_x000D_	77.7269	64.8432	245.013	4.27629	2	78.1582	59.2381	0	0	5.62167
5109	Thu Mar 23 09:54:17 2017_x000D_	77.6331	65.1469	236.649	4.1303	2	78.1582	59.2381	0	0	5.93209
5110	Thu Mar 23 09:54:17 2017_x000D_	77.5372	65.2502	232.885	4.06461	2	78.1582	59.2381	0	0	6.04409
5111	Thu Mar 23 09:54:17 2017_x000D_	77.3478	65.6566	232.885	4.06461	2	79.9131	58.8514	0	0	7.27266
5112	Thu Mar 23 09:54:17 2017_x000D_	76.7731	66.2757	232.885	4.06461	2	79.9131	58.8514	0	0	8.06101
5113	Thu Mar 23 09:54:17 2017_x000D_	76.4868	66.6852	235.046	4.10233	2	79.9131	58.8514	0	0	8.55032
5114	Thu Mar 23 09:54:17 2017_x000D_	75.9132	67.4042	236.649	4.13031	2	79.9131	58.8514	0	0	9.44191
5115	Thu Mar 23 09:54:17 2017_x000D_	75.8185	67.6073	238.89	4.16941	2	81.0181	58.4459	0	0	10.5341
5116	Thu Mar 23 09:54:17 2017_x000D_	75.3419	68.323	242.614	4.23441	2	81.0181	58.4459	0	0	11.3919
5117	Thu Mar 23 09:54:17 2017_x000D_	75.2472	68.5261	245.018	4.27637	2	81.0181	58.4459	0	0	11.6152
5118	Thu Mar 23 09:54:17 2017_x000D_	75.1526	68.7293	242.614	4.23441	2	81.0181	58.4459	0	0	11.8386
5119	Thu Mar 23 09:54:17 2017_x000D_	74.8687	69.3385	245.018	4.27637	2	81.9065	58.0343	0	0	13.316
5120	Thu Mar 23 09:54:17 2017_x000D_	74.7753	69.6413	248.618	4.33921	2	81.9065	58.0343	0	0	13.6226
5121	Thu Mar 23 09:54:17 2017_x000D_	74.4915	70.2504	251.135	4.38313	2	81.9065	58.0343	0	0	14.2904
5122	Thu Mar 23 09:54:17 2017_x000D_	74.3969	70.4535	248.619	4.33921	2	81.9065	58.0343	0	0	14.5131
5123	Thu Mar 23 09:54:17 2017_x000D_	74.1131	71.0626	246.194	4.2969	2	82.3507	57.8284	0	0	15.5885
5124	Thu Mar 23 09:54:17 2017_x000D_	74.021	71.4651	248.618	4.33921	2	82.3507	57.8284	0	0	15.9795
5125	Thu Mar 23 09:54:18 2017_x000D_	73.736	71.9743	245.017	4.27636	2	82.3507	57.8284	0	0	16.5626
5126	Thu Mar 23 09:54:18 2017_x000D_	73.736	71.9743	245.017	4.27636	2	82.3507	57.8284	0	0	16.5626
5127	Thu Mar 23 09:54:18 2017_x000D_	73.5494	72.5796	245.017	4.27635	2	82.3507	57.8284	0	0	17.1773
5128	Thu Mar 23 09:54:18 2017_x000D_	73.3603	72.9854	245.017	4.27635	2	82.2621	59.575	0	0	16.096
5129	Thu Mar 23 09:54:18 2017_x000D_	73.1726	73.4907	246.193	4.29689	2	82.2621	59.575	0	0	16.6212
5130	Thu Mar 23 09:54:18 2017_x000D_	72.981	73.697	246.194	4.2969	2	82.2621	59.575	0	0	16.8988
5131	Thu Mar 23 09:54:18 2017_x000D_	72.7933	74.2024	245.017	4.27635	2	82.2621	59.575	0	0	17.4247
5132	Thu Mar 23 09:54:18 2017_x000D_	72.603	74.5083	246.194	4.2969	2	81.8686	63.06	0	0	14.728
5133	Thu Mar 23 09:54:18 2017_x000D_	72.3183	75.0172	242.612	4.23437	2	81.8686	63.06	0	0	15.303
5134	Thu Mar 23 09:54:18 2017_x000D_	72.3208	75.2164	242.611	4.23437	2	81.8686	63.06	0	0	15.4576
5135	Thu Mar 23 09:54:18 2017_x000D_	72.1306	75.5224	241.247	4.21056	2	81.8686	63.06	0	0	15.8158
5136	Thu Mar 23 09:54:18 2017_x000D_	71.9417	75.9278	241.247	4.21056	2	81.9744	65.247	0	0	14.6538
5137	Thu Mar 23 09:54:18 2017_x000D_	71.7515	76.2336	242.611	4.23437	2	81.9744	65.247	0	0	15.0071
5138	Thu Mar 23 09:54:18 2017_x000D_	71.657	76.4364	240.315	4.19428	2	81.9744	65.247	0	0	15.2201
5139	Thu Mar 23 09:54:18 2017_x000D_	71.3711	76.8453	242.612	4.23437	2	81.9744	65.247	0	0	15.7147
5140	Thu Mar 23 09:54:18 2017_x000D_	71.3738	77.0443	242.611	4.23437	2	81.9744	65.247	0	0	15.8603
5141	Thu Mar 23 09:54:18 2017_x000D_	71.1849	77.4496	242.611	4.23436	2	81.8528	67.6446	0	0	14.4894
5142	Thu Mar 23 09:54:18 2017_x000D_	70.9908	77.457	242.612	4.23438	2	81.8528	67.6446	0	0	14.6378
5143	Thu Mar 23 09:54:18 2017_x000D_	70.9947	77.7555	241.247	4.21055	2	81.8528	67.6446	0	0	14.8367
5144	Thu Mar 23 09:54:18 2017_x000D_	70.7088	78.1646	238.886	4.16935	2	81.8528	67.6446	0	0	15.3251
5145	Thu Mar 23 09:54:18 2017_x000D_	70.6144	78.3672	236.647	4.13027	2	78.9959	68.4367	0	0	12.9948
5146	Thu Mar 23 09:54:19 2017_x000D_	70.6151	78.4672	219.189	3.82558	2	78.9959	68.4367	0	0	13.0709
5147	Thu Mar 23 09:54:19 2017_x000D_	70.616	78.5667	209.016	3.64802	2	78.9959	68.4367	0	0	13.1468
5148	Thu Mar 23 09:54:19 2017_x000D_	70.7121	78.5628	190.511	3.32504	2	78.9959	68.4367	0	0	13.0828
5149	Thu Mar 23 09:54:19 2017_x000D_	70.8088	78.5588	184.886	3.22687	2	76.7988	69.0293	28.3777	0.495285	11.2557
5150	Thu Mar 23 09:54:19 2017_x000D_	70.7113	78.5616	163.246	2.84918	2	76.7988	69.0293	28.3777	0.495285	11.3103
5151	Thu Mar 23 09:54:19 2017_x000D_	70.7116	78.5613	156.095	2.72437	2	76.7988	69.0293	28.3777	0.495285	11.3099
5152	Thu Mar 23 09:54:19 2017_x000D_	70.6146	78.5648	149.805	2.61459	2	76.7988	69.0293	28.3777	0.495285	11.3653
5153	Thu Mar 23 09:54:19 2017_x000D_	70.5152	78.3692	135.825	2.37059	2	76.7988	69.0293	28.3777	0.495285	11.2569
5154	Thu Mar 23 09:54:19 2017_x000D_	70.4182	78.3726	130.174	2.27197	2	75.0344	69.6342	51.3637	0.896466	9.88276
5155	Thu Mar 23 09:54:19 2017_x000D_	70.3202	78.277	122.005	2.12939	2	75.0344	69.6342	51.3637	0.896466	9.84488
5156	Thu Mar 23 09:54:19 2017_x000D_	70.0221	77.7908	118.301	2.06474	2	75.0344	69.6342	51.3637	0.896466	9.57357
5157	Thu Mar 23 09:54:19 2017_x000D_	69.8222	77.4002	118.301	2.06473	2	75.0344	69.6342	51.3637	0.896466	9.35296
5158	Thu Mar 23 09:54:19 2017_x000D_	69.4219	76.6186	125.835	2.19624	2	74.2544	72.2301	59.7273	1.04244	6.52779
5159	Thu Mar 23 09:54:19 2017_x000D_	69.1242	76.231	128.057	2.23501	2	74.2544	72.2301	59.7273	1.04244	6.50586
5160	Thu Mar 23 09:54:19 2017_x000D_	68.8278	75.943	131.907	2.30221	2	74.2544	72.2301	59.7273	1.04244	6.57523
5161	Thu Mar 23 09:54:19 2017_x000D_	68.5297	75.555	133.912	2.33721	2	74.2544	72.2301	59.7273	1.04244	6.62021
5162	Thu Mar 23 09:54:19 2017_x000D_	68.0352	75.0746	141.853	2.4758	2	74.2544	72.2301	59.7273	1.04244	6.83883
5163	Thu Mar 23 09:54:19 2017_x000D_	67.5402	74.5935	145.833	2.54527	2	74.2544	72.2301	59.7273	1.04244	7.11802
5164	Thu Mar 23 09:54:19 2017_x000D_	67.2458	74.5045	149.736	2.61339	2	74.2544	72.2301	59.7273	1.04244	7.3684
5165	Thu Mar 23 09:54:19 2017_x000D_	66.9498	74.3154	151.138	2.63785	2	74.2544	72.2301	59.7273	1.04244	7.59642
5166	Thu Mar 23 09:54:19 2017_x000D_	66.3578	73.9369	151.136	2.63782	2	74.2544	72.2301	59.7273	1.04244	8.07895
5167	Thu Mar 23 09:54:19 2017_x000D_	66.0619	73.7476	149.734	2.61335	2	74.3402	74.849	64.2238	1.12092	8.35125
5168	Thu Mar 23 09:54:20 2017_x000D_	65.469	73.3686	149.733	2.61333	2	74.3402	74.849	64.2238	1.12092	8.99387
5169	Thu Mar 23 09:54:20 2017_x000D_	65.1722	73.1789	151.133	2.63776	2	74.3402	74.849	64.2238	1.12092	9.31888
5170	Thu Mar 23 09:54:20 2017_x000D_	64.8772	73.0892	147.412	2.57282	2	74.3402	74.849	64.2238	1.12092	9.62524
5171	Thu Mar 23 09:54:20 2017_x000D_	64.383	72.8061	143.601	2.5063	2	73.28	74.3834	66.6294	1.1629	9.03573
5172	Thu Mar 23 09:54:20 2017_x000D_	64.1838	72.6127	143.599	2.50628	2	73.28	74.3834	66.6294	1.1629	9.26694
5173	Thu Mar 23 09:54:20 2017_x000D_	63.5893	72.2326	143.601	2.50631	2	73.28	74.3834	66.6294	1.1629	9.92651
5174	Thu Mar 23 09:54:20 2017_x000D_	63.3899	72.0389	143.6	2.50628	2	73.28	74.3834	66.6294	1.1629	10.1642
5175	Thu Mar 23 09:54:20 2017_x000D_	62.7946	71.6583	143.601	2.50632	2	70.7367	73.2222	100.467	1.75349	8.09461
5176	Thu Mar 23 09:54:20 2017_x000D_	62.5949	71.4645	143.6	2.50629	2	70.7367	73.2222	100.467	1.75349	8.32937
5177	Thu Mar 23 09:54:20 2017_x000D_	62.3951	71.2705	143.598	2.50627	2	70.7367	73.2222	100.467	1.75349	8.56688
5178	Thu Mar 23 09:54:20 2017_x000D_	62.1953	71.0765	143.597	2.50624	2	70.7367	73.2222	100.467	1.75349	8.80679
5179	Thu Mar 23 09:54:20 2017_x000D_	61.6006	70.7958	145.841	2.5454	2	68.8309	72.2963	135.987	2.37341	7.38436
5180	Thu Mar 23 09:54:20 2017_x000D_	61.4005	70.6016	145.839	2.54537	2	68.8309	72.2963	135.987	2.37341	7.62121
5181	Thu Mar 23 09:54:20 2017_x000D_	61.0001	70.2129	145.835	2.5453	2	68.8309	72.2963	135.987	2.37341	8.10321
5182	Thu Mar 23 09:54:20 2017_x000D_	60.8015	70.1189	143.599	2.50628	2	68.8309	72.2963	135.987	2.37341	8.3194
5183	Thu Mar 23 09:54:20 2017_x000D_	60.3024	69.7333	141.875	2.47618	2	68.8309	72.2963	135.987	2.37341	8.9053
5184	Thu Mar 23 09:54:20 2017_x000D_	60.1037	69.6395	144.147	2.51584	2	67.5743	71.3883	149.778	2.61411	7.67256
5185	Thu Mar 23 09:54:20 2017_x000D_	59.8025	69.3473	143.598	2.50626	2	67.5743	71.3883	149.778	2.61411	8.03533
5186	Thu Mar 23 09:54:20 2017_x000D_	59.5048	69.2567	147.399	2.5726	2	67.5743	71.3883	149.778	2.61411	8.34629
5187	Thu Mar 23 09:54:20 2017_x000D_	59.304	69.0618	147.397	2.57256	2	67.5743	71.3883	149.778	2.61411	8.5913
5188	Thu Mar 23 09:54:20 2017_x000D_	59.2019	68.8637	145.831	2.54523	2	66.1112	70.2559	180	3.14159	7.04817
5189	Thu Mar 23 09:54:21 2017_x000D_	58.8037	68.6753	145.834	2.54528	2	66.1112	70.2559	180	3.14159	7.47649
5190	Thu Mar 23 09:54:21 2017_x000D_	58.703	68.5779	149.706	2.61286	2	66.1112	70.2559	180	3.14159	7.59586
5191	Thu Mar 23 09:54:21 2017_x000D_	58.1029	68.1945	157.08	2.74156	2	66.1112	70.2559	180	3.14159	8.26936
5192	Thu Mar 23 09:54:21 2017_x000D_	57.9037	68.1007	164.8	2.8763	1	62.6434	70.1584	223.372	3.89857	5.1671
5193	Thu Mar 23 09:54:21 2017_x000D_	57.5069	68.0135	178.972	3.12366	1	62.6434	70.1584	223.372	3.89857	5.56635
5194	Thu Mar 23 09:54:21 2017_x000D_	57.3093	68.0202	184.815	3.22563	1	62.6434	70.1584	223.372	3.89857	5.7467
5195	Thu Mar 23 09:54:21 2017_x000D_	57.1118	68.0269	190.58	3.32624	1	62.6434	70.1584	223.372	3.89857	5.92806
5196	Thu Mar 23 09:54:21 2017_x000D_	56.8175	68.138	205.02	3.57827	1	63.1833	67.9897	180	3.14159	6.36753
5197	Thu Mar 23 09:54:21 2017_x000D_	56.7208	68.2422	208.759	3.64354	1	63.1833	67.9897	180	3.14159	6.46743
5198	Thu Mar 23 09:54:21 2017_x000D_	56.4265	68.3528	220.796	3.85361	1	63.1833	67.9897	180	3.14159	6.76655
5199	Thu Mar 23 09:54:21 2017_x000D_	56.2305	68.4604	223.026	3.89254	1	63.1833	67.9897	180	3.14159	6.96871
5200	Thu Mar 23 09:54:21 2017_x000D_	55.7455	68.9816	227.059	3.96293	1	63.1833	67.9897	180	3.14159	7.50365
5201	Thu Mar 23 09:54:21 2017_x000D_	55.4543	69.2946	223.027	3.89255	1	62.1309	67.3046	194.692	3.39801	6.96686
5202	Thu Mar 23 09:54:21 2017_x000D_	54.9688	69.8161	219.024	3.82269	1	62.1309	67.3046	194.692	3.39801	7.58968
5203	Thu Mar 23 09:54:21 2017_x000D_	54.6755	70.0281	217.385	3.79408	1	62.1309	67.3046	194.692	3.39801	7.93728
5204	Thu Mar 23 09:54:21 2017_x000D_	54.4793	70.1358	215.088	3.75399	1	62.1309	67.3046	194.692	3.39801	8.1586
5205	Thu Mar 23 09:54:21 2017_x000D_	54.1859	70.3479	213.62	3.72837	1	61.0783	66.6193	180	3.14159	7.8363
5206	Thu Mar 23 09:54:21 2017_x000D_	53.5992	70.7721	208.771	3.64374	1	61.0783	66.6193	180	3.14159	8.55469
5207	Thu Mar 23 09:54:21 2017_x000D_	53.4029	70.8799	211.255	3.68709	1	61.0783	66.6193	180	3.14159	8.77864
5208	Thu Mar 23 09:54:21 2017_x000D_	52.8139	71.2032	208.771	3.64374	1	61.0783	66.6193	180	3.14159	9.45053
5209	Thu Mar 23 09:54:21 2017_x000D_	52.6196	71.412	208.772	3.64377	1	59.9936	66.5885	180	3.14159	8.81147
5210	Thu Mar 23 09:54:21 2017_x000D_	52.0283	71.6346	208.771	3.64374	1	59.9936	66.5885	180	3.14159	9.42916
5211	Thu Mar 23 09:54:22 2017_x000D_	51.6353	71.8504	208.771	3.64374	1	59.9936	66.5885	180	3.14159	9.87668
5212	Thu Mar 23 09:54:22 2017_x000D_	51.4389	71.9583	211.254	3.68707	1	59.9936	66.5885	180	3.14159	10.1004
5213	Thu Mar 23 09:54:22 2017_x000D_	50.8491	72.2821	208.771	3.64374	1	59.9936	66.5885	180	3.14159	10.7721
5214	Thu Mar 23 09:54:22 2017_x000D_	50.6525	72.3901	211.253	3.68706	1	58.4328	67.4184	175.5	3.06305	9.23314
5215	Thu Mar 23 09:54:22 2017_x000D_	50.3588	72.6025	212.658	3.71158	1	58.4328	67.4184	175.5	3.06305	9.59502
5216	Thu Mar 23 09:54:22 2017_x000D_	49.7709	73.0275	212.658	3.71159	1	58.4328	67.4184	175.5	3.06305	10.3194
5217	Thu Mar 23 09:54:22 2017_x000D_	49.5742	73.1355	215.083	3.75391	1	58.4328	67.4184	175.5	3.06305	10.5432
5218	Thu Mar 23 09:54:22 2017_x000D_	49.0835	73.4561	219.015	3.82253	1	56.4169	68.6725	135	2.35619	8.75566
5219	Thu Mar 23 09:54:22 2017_x000D_	48.7893	73.6688	217.378	3.79395	1	56.4169	68.6725	135	2.35619	9.11829
5220	Thu Mar 23 09:54:22 2017_x000D_	48.5946	73.8779	217.378	3.79396	1	56.4169	68.6725	135	2.35619	9.39599
5221	Thu Mar 23 09:54:22 2017_x000D_	48.0039	74.2023	215.083	3.7539	1	56.4169	68.6725	135	2.35619	10.0676
5222	Thu Mar 23 09:54:22 2017_x000D_	47.8092	74.4114	215.084	3.75392	1	54.1737	70.1386	180	3.14159	7.66575
5223	Thu Mar 23 09:54:22 2017_x000D_	47.2205	74.837	215.084	3.75392	1	54.1737	70.1386	180	3.14159	8.39178
5224	Thu Mar 23 09:54:22 2017_x000D_	47.0258	75.0462	215.084	3.75393	1	54.1737	70.1386	180	3.14159	8.67047
5225	Thu Mar 23 09:54:22 2017_x000D_	46.4368	75.4719	215.085	3.75393	1	54.1737	70.1386	180	3.14159	9.39701
5226	Thu Mar 23 09:54:22 2017_x000D_	46.1402	75.5838	219.013	3.8225	1	54.1737	70.1386	180	3.14159	9.70502
5227	Thu Mar 23 09:54:22 2017_x000D_	45.7481	75.9014	216.674	3.78167	1	51.9307	71.6046	165.308	2.88517	7.52908
5228	Thu Mar 23 09:54:22 2017_x000D_	45.4533	76.1144	215.084	3.75392	1	51.9307	71.6046	165.308	2.88517	7.89272
5229	Thu Mar 23 09:54:22 2017_x000D_	45.2562	76.2228	217.376	3.79393	1	51.9307	71.6046	165.308	2.88517	8.11645
5230	Thu Mar 23 09:54:22 2017_x000D_	44.7642	76.5442	216.673	3.78166	1	51.9307	71.6046	165.308	2.88517	8.70393
5231	Thu Mar 23 09:54:22 2017_x000D_	44.4693	76.7573	215.084	3.75392	1	50.1218	73.0827	135	2.35619	6.74192
5232	Thu Mar 23 09:54:23 2017_x000D_	44.0769	77.0751	212.663	3.71167	1	50.1218	73.0827	135	2.35619	7.24431
5233	Thu Mar 23 09:54:23 2017_x000D_	43.8796	77.1836	215.084	3.75392	1	50.1218	73.0827	135	2.35619	7.46876
5234	Thu Mar 23 09:54:23 2017_x000D_	43.6846	77.393	215.084	3.75393	1	50.1218	73.0827	135	2.35619	7.74701
5235	Thu Mar 23 09:54:23 2017_x000D_	43.2897	77.61	215.084	3.75392	1	48.3234	74.3426	135	2.35619	6.00117
5236	Thu Mar 23 09:54:23 2017_x000D_	43.0922	77.7185	217.375	3.79391	1	48.3234	74.3426	135	2.35619	6.22593
5237	Thu Mar 23 09:54:23 2017_x000D_	42.9948	77.8232	216.673	3.78165	1	48.3234	74.3426	135	2.35619	6.36463
5238	Thu Mar 23 09:54:23 2017_x000D_	42.7021	78.1375	217.376	3.79393	1	48.3234	74.3426	135	2.35619	6.78235
5239	Thu Mar 23 09:54:23 2017_x000D_	42.6022	78.1413	219.011	3.82246	1	46.7525	75.3904	135	2.35619	4.9792
5240	Thu Mar 23 09:54:23 2017_x000D_	42.1118	78.5642	212.666	3.71172	1	46.7525	75.3904	135	2.35619	5.6222
5241	Thu Mar 23 09:54:23 2017_x000D_	41.8138	78.6767	208.791	3.6441	1	46.7525	75.3904	135	2.35619	5.93216
5242	Thu Mar 23 09:54:23 2017_x000D_	41.6154	78.7852	193.567	3.37838	1	46.7525	75.3904	135	2.35619	6.15747
5243	Thu Mar 23 09:54:23 2017_x000D_	41.4175	78.8936	185.086	3.23035	1	46.7525	75.3904	135	2.35619	6.38237
5244	Thu Mar 23 09:54:23 2017_x000D_	41.4147	78.7923	176.437	3.07941	1	45.8534	76.0203	135.751	2.36931	5.23317
5245	Thu Mar 23 09:54:23 2017_x000D_	41.0137	78.8068	160.143	2.79502	1	45.8534	76.0203	135.751	2.36931	5.58456
5246	Thu Mar 23 09:54:23 2017_x000D_	40.8136	78.8143	152.784	2.66659	1	45.8534	76.0203	135.751	2.36931	5.76247
5247	Thu Mar 23 09:54:23 2017_x000D_	40.7135	78.8178	146.53	2.55743	1	45.8534	76.0203	135.751	2.36931	5.85189
5248	Thu Mar 23 09:54:23 2017_x000D_	40.506	78.5222	132.471	2.31206	1	44.9543	76.6501	135	2.35619	4.82619
5249	Thu Mar 23 09:54:23 2017_x000D_	40.3007	78.3275	124.383	2.1709	1	44.9543	76.6501	135	2.35619	4.94668
5250	Thu Mar 23 09:54:23 2017_x000D_	40.193	78.0278	113.214	1.97595	1	44.9543	76.6501	135	2.35619	4.95662
5251	Thu Mar 23 09:54:23 2017_x000D_	39.985	77.7325	108.933	1.90124	1	44.9543	76.6501	135	2.35619	5.08582
5252	Thu Mar 23 09:54:23 2017_x000D_	39.663	76.9345	111.636	1.94842	1	44.2826	77.068	135	2.35619	4.62153
5253	Thu Mar 23 09:54:24 2017_x000D_	39.4518	76.5371	111.638	1.94844	1	44.2826	77.068	135	2.35619	4.85989
5254	Thu Mar 23 09:54:24 2017_x000D_	39.4413	76.1321	111.633	1.94837	1	44.2826	77.068	135	2.35619	4.93093
5255	Thu Mar 23 09:54:24 2017_x000D_	39.1187	75.3326	114.245	1.99396	1	44.2826	77.068	135	2.35619	5.4477
5256	Thu Mar 23 09:54:24 2017_x000D_	39.0102	75.0323	117.985	2.05923	1	44.2826	77.068	135	2.35619	5.65175
5257	Thu Mar 23 09:54:24 2017_x000D_	38.5917	74.4382	122.872	2.14452	1	43.6109	77.4859	165.308	2.88517	5.87204
5258	Thu Mar 23 09:54:24 2017_x000D_	38.3826	74.1413	124.356	2.17042	1	43.6109	77.4859	165.308	2.88517	6.20657
5259	Thu Mar 23 09:54:24 2017_x000D_	38.2764	73.9418	126.68	2.21099	1	43.6109	77.4859	165.308	2.88517	6.40449
5260	Thu Mar 23 09:54:24 2017_x000D_	37.9609	73.445	130.58	2.27906	1	43.6109	77.4859	165.308	2.88517	6.94632
5261	Thu Mar 23 09:54:24 2017_x000D_	37.7541	73.249	130.581	2.27908	1	43.3836	77.6979	180	3.14159	7.17523
5262	Thu Mar 23 09:54:24 2017_x000D_	37.5418	72.8497	130.578	2.27901	1	43.3836	77.6979	180	3.14159	7.59155
5263	Thu Mar 23 09:54:24 2017_x000D_	37.2343	72.6572	128.344	2.24003	1	43.3836	77.6979	180	3.14159	7.95126
5264	Thu Mar 23 09:54:24 2017_x000D_	37.1278	72.4573	130.58	2.27905	1	43.3836	77.6979	180	3.14159	8.16082
5265	Thu Mar 23 09:54:24 2017_x000D_	36.6074	71.8646	128.344	2.24003	1	41.9346	76.1299	242.434	4.23127	6.82436
5266	Thu Mar 23 09:54:24 2017_x000D_	36.5008	71.6645	130.579	2.27903	1	41.9346	76.1299	242.434	4.23127	7.03321
5267	Thu Mar 23 09:54:24 2017_x000D_	36.0833	71.1696	132.409	2.31098	1	41.9346	76.1299	242.434	4.23127	7.67087
5268	Thu Mar 23 09:54:24 2017_x000D_	35.8729	70.8707	130.577	2.279	1	41.9346	76.1299	242.434	4.23127	8.02517
5269	Thu Mar 23 09:54:24 2017_x000D_	35.6653	70.6738	130.578	2.27902	1	40.7124	74.3491	225	3.92699	6.24348
5270	Thu Mar 23 09:54:24 2017_x000D_	35.2499	70.2798	130.58	2.27906	1	40.7124	74.3491	225	3.92699	6.81162
5271	Thu Mar 23 09:54:24 2017_x000D_	35.0364	69.8788	130.577	2.27899	1	40.7124	74.3491	225	3.92699	7.225
5272	Thu Mar 23 09:54:24 2017_x000D_	34.8285	69.6815	130.578	2.27901	1	40.7124	74.3491	225	3.92699	7.51044
5273	Thu Mar 23 09:54:24 2017_x000D_	34.5138	69.2836	128.346	2.24005	1	40.7124	74.3491	225	3.92699	8.00512
5274	Thu Mar 23 09:54:24 2017_x000D_	34.3057	69.0861	128.347	2.24008	1	39.7068	72.5734	225	3.92699	6.42909
5275	Thu Mar 23 09:54:25 2017_x000D_	33.9907	68.6878	125.981	2.19878	1	39.7068	72.5734	225	3.92699	6.91171
5276	Thu Mar 23 09:54:25 2017_x000D_	33.8835	68.4867	128.346	2.24005	1	39.7068	72.5734	225	3.92699	7.11421
5277	Thu Mar 23 09:54:25 2017_x000D_	33.5682	68.088	125.98	2.19877	1	39.7068	72.5734	225	3.92699	7.60271
5278	Thu Mar 23 09:54:25 2017_x000D_	33.4609	67.8868	128.344	2.24003	1	38.2558	71.0029	242.434	4.23127	5.71849
5279	Thu Mar 23 09:54:25 2017_x000D_	33.2523	67.6889	128.346	2.24005	1	38.2558	71.0029	242.434	4.23127	6.00147
5280	Thu Mar 23 09:54:25 2017_x000D_	33.0437	67.4909	128.347	2.24008	1	38.2558	71.0029	242.434	4.23127	6.28491
5281	Thu Mar 23 09:54:25 2017_x000D_	33.0409	67.3888	130.138	2.27134	1	38.2558	71.0029	242.434	4.23127	6.34483
5282	Thu Mar 23 09:54:25 2017_x000D_	32.6229	66.9924	134.516	2.34775	1	37.0215	69.4377	255.308	4.45597	5.03261
5283	Thu Mar 23 09:54:25 2017_x000D_	32.5155	66.7912	140.597	2.45389	1	37.0215	69.4377	255.308	4.45597	5.22571
5284	Thu Mar 23 09:54:25 2017_x000D_	32.205	66.5965	147.039	2.56631	1	37.0215	69.4377	255.308	4.45597	5.59206
5285	Thu Mar 23 09:54:25 2017_x000D_	32.1002	66.498	164.148	2.86493	1	37.0215	69.4377	255.308	4.45597	5.73245
5286	Thu Mar 23 09:54:25 2017_x000D_	31.8943	66.4024	172.774	3.01548	1	37.0215	69.4377	255.308	4.45597	5.95829
5287	Thu Mar 23 09:54:25 2017_x000D_	31.5867	66.3102	187.575	3.2738	1	37.0215	69.4377	255.308	4.45597	6.27043
5288	Thu Mar 23 09:54:25 2017_x000D_	31.4854	66.3136	193.794	3.38235	1	37.0215	69.4377	255.308	4.45597	6.35676
5289	Thu Mar 23 09:54:25 2017_x000D_	31.2853	66.4227	202.174	3.52861	1	37.0215	69.4377	255.308	4.45597	6.48029
5290	Thu Mar 23 09:54:25 2017_x000D_	30.882	66.5381	212.441	3.7078	1	37.0215	69.4377	255.308	4.45597	6.78978
5291	Thu Mar 23 09:54:25 2017_x000D_	30.682	66.6469	222.887	3.89012	1	35.7967	67.6533	225	3.92699	5.21277
5292	Thu Mar 23 09:54:25 2017_x000D_	30.4878	66.9607	229.079	3.99818	1	35.7967	67.6533	225	3.92699	5.35389
5293	Thu Mar 23 09:54:25 2017_x000D_	30.1857	67.0728	233.282	4.07153	1	35.7967	67.6533	225	3.92699	5.64095
5294	Thu Mar 23 09:54:25 2017_x000D_	29.6949	67.7042	231.036	4.03234	1	35.7967	67.6533	225	3.92699	6.10201
5295	Thu Mar 23 09:54:25 2017_x000D_	29.5004	68.0182	229.079	3.99818	1	34.3736	65.4245	243.364	4.2475	5.52045
5296	Thu Mar 23 09:54:26 2017_x000D_	29.2071	68.4381	226.965	3.96128	1	34.3736	65.4245	243.364	4.2475	5.98118
5297	Thu Mar 23 09:54:26 2017_x000D_	29.0096	68.6496	226.965	3.96128	1	34.3736	65.4245	243.364	4.2475	6.25889
5298	Thu Mar 23 09:54:26 2017_x000D_	28.5125	69.0762	220.64	3.85089	1	34.3736	65.4245	243.364	4.2475	6.90561
5299	Thu Mar 23 09:54:26 2017_x000D_	28.3149	69.2878	220.64	3.85089	1	33.7606	64.5314	225	3.92699	7.23042
5300	Thu Mar 23 09:54:26 2017_x000D_	27.8208	69.8169	216.496	3.77857	1	33.7606	64.5314	225	3.92699	7.95096
5301	Thu Mar 23 09:54:26 2017_x000D_	27.5179	69.9297	212.456	3.70805	1	33.7606	64.5314	225	3.92699	8.25306
5302	Thu Mar 23 09:54:26 2017_x000D_	26.9187	70.3599	212.456	3.70807	1	33.7606	64.5314	225	3.92699	8.98794
5303	Thu Mar 23 09:54:26 2017_x000D_	26.718	70.4692	214.894	3.7506	1	33.7606	64.5314	225	3.92699	9.21171
5304	Thu Mar 23 09:54:26 2017_x000D_	26.1153	70.7972	212.456	3.70805	1	32.4444	64.7129	180	3.14159	8.77931
5305	Thu Mar 23 09:54:26 2017_x000D_	25.9176	71.0089	212.457	3.70807	1	32.4444	64.7129	180	3.14159	9.06856
5306	Thu Mar 23 09:54:26 2017_x000D_	25.6147	71.1217	216.493	3.77852	1	32.4444	64.7129	180	3.14159	9.36576
5307	Thu Mar 23 09:54:26 2017_x000D_	25.2192	71.5453	216.494	3.77854	1	32.4444	64.7129	180	3.14159	9.9441
5308	Thu Mar 23 09:54:26 2017_x000D_	24.8171	71.7642	216.494	3.77853	1	31.0983	65.5505	135	2.35619	8.83536
5309	Thu Mar 23 09:54:26 2017_x000D_	24.6161	71.8736	218.85	3.81965	1	31.0983	65.5505	135	2.35619	9.05541
5310	Thu Mar 23 09:54:26 2017_x000D_	24.2204	72.2974	218.851	3.81967	1	31.0983	65.5505	135	2.35619	9.63463
5311	Thu Mar 23 09:54:26 2017_x000D_	24.0225	72.5093	218.851	3.81967	1	31.0983	65.5505	135	2.35619	9.92431
5312	Thu Mar 23 09:54:26 2017_x000D_	23.518	72.7318	220.635	3.85081	1	29.2773	67.2503	153.963	2.68717	7.95087
5313	Thu Mar 23 09:54:26 2017_x000D_	23.2177	72.9474	218.85	3.81965	1	29.2773	67.2503	153.963	2.68717	8.31719
5314	Thu Mar 23 09:54:26 2017_x000D_	23.0198	73.1594	218.85	3.81965	1	29.2773	67.2503	153.963	2.68717	8.60661
5315	Thu Mar 23 09:54:26 2017_x000D_	22.5216	73.5869	220.635	3.85081	1	29.2773	67.2503	153.963	2.68717	9.2624
5316	Thu Mar 23 09:54:26 2017_x000D_	22.3236	73.7989	220.636	3.85082	1	29.2773	67.2503	153.963	2.68717	9.55186
5317	Thu Mar 23 09:54:27 2017_x000D_	21.8251	74.2267	218.851	3.81967	1	26.7837	69.3686	180	3.14159	6.94182
5318	Thu Mar 23 09:54:27 2017_x000D_	21.5248	74.4423	220.635	3.85082	1	26.7837	69.3686	180	3.14159	7.30743
5319	Thu Mar 23 09:54:27 2017_x000D_	21.0262	74.8703	218.851	3.81967	1	26.7837	69.3686	180	3.14159	7.96351
5320	Thu Mar 23 09:54:27 2017_x000D_	20.8281	75.0824	218.851	3.81968	1	26.7837	69.3686	180	3.14159	8.25328
5321	Thu Mar 23 09:54:27 2017_x000D_	20.2234	75.4117	216.496	3.77857	1	24.7455	71.0617	135	2.35619	6.2747
5322	Thu Mar 23 09:54:27 2017_x000D_	20.0253	75.6239	216.497	3.77858	1	24.7455	71.0617	135	2.35619	6.5646
5323	Thu Mar 23 09:54:27 2017_x000D_	19.8271	75.836	216.497	3.77859	1	24.7455	71.0617	135	2.35619	6.85453
5324	Thu Mar 23 09:54:27 2017_x000D_	19.3249	76.1617	220.634	3.85079	1	24.7455	71.0617	135	2.35619	7.44264
5325	Thu Mar 23 09:54:27 2017_x000D_	19.2292	76.3703	218.851	3.81967	1	23.3901	72.1175	165.308	2.88517	5.94974
5326	Thu Mar 23 09:54:27 2017_x000D_	18.925	76.4839	218.236	3.80894	1	23.3901	72.1175	165.308	2.88517	6.2452
5327	Thu Mar 23 09:54:27 2017_x000D_	18.624	76.7	216.497	3.77858	1	23.3901	72.1175	165.308	2.88517	6.61173
5328	Thu Mar 23 09:54:27 2017_x000D_	18.4223	76.8099	218.85	3.81965	1	23.3901	72.1175	165.308	2.88517	6.83357
5329	Thu Mar 23 09:54:27 2017_x000D_	18.2275	77.1245	216.498	3.77861	1	21.1345	73.8042	160.522	2.80164	4.41305
5330	Thu Mar 23 09:54:27 2017_x000D_	18.0257	77.2345	218.85	3.81966	1	21.1345	73.8042	160.522	2.80164	4.62943
5331	Thu Mar 23 09:54:27 2017_x000D_	17.8204	77.2421	218.849	3.81964	1	21.1345	73.8042	160.522	2.80164	4.77519
5332	Thu Mar 23 09:54:27 2017_x000D_	17.6221	77.4544	218.85	3.81965	1	21.1345	73.8042	160.522	2.80164	5.06566
5333	Thu Mar 23 09:54:27 2017_x000D_	17.6255	77.5568	216.498	3.7786	1	21.1345	73.8042	160.522	2.80164	5.13761
5334	Thu Mar 23 09:54:27 2017_x000D_	17.2253	77.8791	214.005	3.7351	1	19.7793	74.8599	160.522	2.80164	3.95455
5335	Thu Mar 23 09:54:27 2017_x000D_	17.023	77.9893	208.589	3.64057	1	19.7793	74.8599	160.522	2.80164	4.17017
5336	Thu Mar 23 09:54:27 2017_x000D_	16.9233	78.0953	193.986	3.38569	1	19.7793	74.8599	160.522	2.80164	4.31562
5337	Thu Mar 23 09:54:27 2017_x000D_	16.9231	78.0951	188.134	3.28356	1	19.7793	74.8599	160.522	2.80164	4.3156
5338	Thu Mar 23 09:54:27 2017_x000D_	16.9226	78.0945	170.305	2.97237	1	18.1968	76.1278	165.308	2.88517	2.34339
5339	Thu Mar 23 09:54:28 2017_x000D_	16.9259	78.1964	161.989	2.82724	1	18.1968	76.1278	165.308	2.88517	2.42782
5340	Thu Mar 23 09:54:28 2017_x000D_	16.9226	78.0936	151.75	2.64853	1	18.1968	76.1278	165.308	2.88517	2.34264
5341	Thu Mar 23 09:54:28 2017_x000D_	16.7174	78.1011	143.551	2.50544	1	18.1968	76.1278	165.308	2.88517	2.46628
5342	Thu Mar 23 09:54:28 2017_x000D_	16.5013	77.8013	133.098	2.32299	2	16.0639	80.0024	165.573	2.88979	2.24414
5343	Thu Mar 23 09:54:28 2017_x000D_	16.4981	77.6989	126.668	2.21077	2	16.0639	80.0024	165.573	2.88979	2.34407
5344	Thu Mar 23 09:54:28 2017_x000D_	16.1792	77.4029	114.948	2.00622	2	16.0639	80.0024	165.573	2.88979	2.60206
5345	Thu Mar 23 09:54:28 2017_x000D_	15.9666	77.2058	109.62	1.91322	2	16.0639	80.0024	165.573	2.88979	2.79829
5346	Thu Mar 23 09:54:28 2017_x000D_	15.9416	76.4885	103.371	1.80416	2	16.0639	80.0024	165.573	2.88979	3.51603
5347	Thu Mar 23 09:54:28 2017_x000D_	15.7213	76.0859	103.374	1.80422	2	16.0735	79.7842	223.372	3.89857	3.71503
5348	Thu Mar 23 09:54:28 2017_x000D_	15.7069	75.6756	103.372	1.80418	2	16.0735	79.7842	223.372	3.89857	4.12492
5349	Thu Mar 23 09:54:28 2017_x000D_	15.4789	75.0672	108.783	1.89862	2	16.0735	79.7842	223.372	3.89857	4.75433
5350	Thu Mar 23 09:54:28 2017_x000D_	15.4644	74.6565	108.779	1.89855	2	16.0735	79.7842	223.372	3.89857	5.16375
5351	Thu Mar 23 09:54:28 2017_x000D_	15.2474	74.356	109.611	1.91308	2	15.25	78.6692	263.451	4.59808	4.3132
5352	Thu Mar 23 09:54:28 2017_x000D_	15.1223	73.7431	112.315	1.96026	2	15.25	78.6692	263.451	4.59808	4.92775
5353	Thu Mar 23 09:54:28 2017_x000D_	15.0118	73.5411	114.93	2.0059	2	15.25	78.6692	263.451	4.59808	5.13363
5354	Thu Mar 23 09:54:28 2017_x000D_	14.6839	73.0379	118.67	2.07118	2	15.25	78.6692	263.451	4.59808	5.65968
5355	Thu Mar 23 09:54:28 2017_x000D_	14.6766	72.8322	118.667	2.07113	1	16.2362	76.0735	225	3.92699	3.597
5356	Thu Mar 23 09:54:28 2017_x000D_	14.3447	72.2255	121.158	2.11461	1	16.2362	76.0735	225	3.92699	4.28776
5357	Thu Mar 23 09:54:28 2017_x000D_	14.1308	72.0267	121.161	2.11465	1	16.2362	76.0735	225	3.92699	4.56172
5358	Thu Mar 23 09:54:28 2017_x000D_	14.0167	71.7216	120.001	2.09441	1	16.2362	76.0735	225	3.92699	4.8852
5359	Thu Mar 23 09:54:28 2017_x000D_	13.688	71.2168	121.159	2.11463	1	16.2362	76.0735	225	3.92699	5.4846
5360	Thu Mar 23 09:54:29 2017_x000D_	13.5737	70.9114	120	2.0944	1	16.2362	76.0735	225	3.92699	5.80829
5361	Thu Mar 23 09:54:29 2017_x000D_	13.2447	70.4061	121.158	2.11461	1	16.2362	76.0735	225	3.92699	6.40847
5362	Thu Mar 23 09:54:29 2017_x000D_	13.1303	70.1004	120	2.09439	1	16.2362	76.0735	225	3.92699	6.73235
5363	Thu Mar 23 09:54:29 2017_x000D_	12.6975	69.598	118.673	2.07123	1	16.2362	76.0735	225	3.92699	7.37933
5364	Thu Mar 23 09:54:29 2017_x000D_	12.6863	69.2884	119.999	2.09438	2	13.091	73.1428	246.647	4.30481	3.87559
5365	Thu Mar 23 09:54:29 2017_x000D_	12.4679	68.9852	118.67	2.07118	2	13.091	73.1428	246.647	4.30481	4.20403
5366	Thu Mar 23 09:54:29 2017_x000D_	12.2532	68.7854	118.673	2.07123	2	13.091	73.1428	246.647	4.30481	4.43721
5367	Thu Mar 23 09:54:29 2017_x000D_	12.0271	68.2757	120.001	2.09441	2	13.091	73.1428	246.647	4.30481	4.98202
5368	Thu Mar 23 09:54:29 2017_x000D_	11.8083	67.972	118.673	2.07123	2	12.0767	71.3637	245.73	4.2888	3.4023
5369	Thu Mar 23 09:54:29 2017_x000D_	11.582	67.4617	120	2.0944	2	12.0767	71.3637	245.73	4.2888	3.93323
5370	Thu Mar 23 09:54:29 2017_x000D_	11.4708	67.2582	117.311	2.04746	2	12.0767	71.3637	245.73	4.2888	4.14997
5371	Thu Mar 23 09:54:29 2017_x000D_	11.1402	66.7502	118.673	2.07123	2	12.0767	71.3637	245.73	4.2888	4.70759
5372	Thu Mar 23 09:54:29 2017_x000D_	11.1325	66.5431	118.67	2.07118	2	11.0713	69.3649	247.939	4.32736	2.82246
5373	Thu Mar 23 09:54:29 2017_x000D_	10.8059	66.1387	116.078	2.02594	2	11.0713	69.3649	247.939	4.32736	3.2371
5374	Thu Mar 23 09:54:29 2017_x000D_	10.8059	66.1387	116.078	2.02594	2	11.0713	69.3649	247.939	4.32736	3.2371
5375	Thu Mar 23 09:54:29 2017_x000D_	10.5789	65.6272	117.312	2.04748	2	11.0713	69.3649	247.939	4.32736	3.76999
5376	Thu Mar 23 09:54:29 2017_x000D_	10.4633	65.3191	118.67	2.07118	2	11.0713	69.3649	247.939	4.32736	4.09123
5377	Thu Mar 23 09:54:29 2017_x000D_	10.3518	65.115	116.077	2.02592	1	8.02365	64.019	225	3.92699	2.57323
5378	Thu Mar 23 09:54:29 2017_x000D_	10.1361	64.914	116.08	2.02598	1	8.02365	64.019	225	3.92699	2.29423
5379	Thu Mar 23 09:54:29 2017_x000D_	10.0132	64.3984	106.883	1.86546	1	8.02365	64.019	225	3.92699	2.0254
5380	Thu Mar 23 09:54:29 2017_x000D_	10.0135	64.3986	101.118	1.76483	1	8.02365	64.019	225	3.92699	2.02573
5381	Thu Mar 23 09:54:29 2017_x000D_	9.8098	64.5092	83.5852	1.45884	2	9.43892	66.6899	241.723	4.21885	2.21201
5382	Thu Mar 23 09:54:30 2017_x000D_	9.9178	64.6103	74.5447	1.30105	2	9.43892	66.6899	241.723	4.21885	2.13402
5383	Thu Mar 23 09:54:30 2017_x000D_	9.81372	64.614	64.1083	1.1189	2	9.43892	66.6899	241.723	4.21885	2.10946
5384	Thu Mar 23 09:54:30 2017_x000D_	9.80566	64.4069	50.9984	0.890089	2	9.43892	66.6899	241.723	4.21885	2.31227
5385	Thu Mar 23 09:54:30 2017_x000D_	9.80536	64.4072	42.7705	0.746485	1	8.43024	59.6426	237.636	4.14754	4.95907
5386	Thu Mar 23 09:54:30 2017_x000D_	10.1128	64.2941	25.7288	0.449052	1	8.43024	59.6426	237.636	4.14754	4.94646
5387	Thu Mar 23 09:54:30 2017_x000D_	10.2125	64.187	16.4822	0.287669	1	8.43024	59.6426	237.636	4.14754	4.8814
5388	Thu Mar 23 09:54:30 2017_x000D_	10.5202	64.0736	7.4408	0.129867	1	8.43024	59.6426	237.636	4.14754	4.89915
5389	Thu Mar 23 09:54:30 2017_x000D_	10.8283	63.9603	4.74209	0.082765	1	8.43024	59.6426	237.636	4.14754	4.93895
5390	Thu Mar 23 09:54:30 2017_x000D_	11.6595	63.9351	4.74326	0.0827855	1	10.6998	57.732	250.038	4.36399	6.2769
5391	Thu Mar 23 09:54:30 2017_x000D_	11.6595	63.9351	4.74326	0.0827855	1	10.6998	57.732	250.038	4.36399	6.2769
5392	Thu Mar 23 09:54:30 2017_x000D_	12.4902	63.9102	10.7086	0.1869	1	10.6998	57.732	250.038	4.36399	6.43239
5393	Thu Mar 23 09:54:30 2017_x000D_	12.7976	63.7972	13.0487	0.227743	1	10.6998	57.732	250.038	4.36399	6.41774
5394	Thu Mar 23 09:54:30 2017_x000D_	13.5201	63.6716	16.4922	0.287844	1	11.8394	56.667	279.672	4.88119	7.20341
5395	Thu Mar 23 09:54:30 2017_x000D_	13.7237	63.5618	19.2822	0.336539	1	11.8394	56.667	279.672	4.88119	7.14765
5396	Thu Mar 23 09:54:30 2017_x000D_	14.3418	63.4395	21.9938	0.383865	1	11.8394	56.667	279.672	4.88119	7.22003
5397	Thu Mar 23 09:54:30 2017_x000D_	14.6454	63.2229	23.0221	0.401812	1	11.8394	56.667	279.672	4.88119	7.13116
5398	Thu Mar 23 09:54:30 2017_x000D_	15.1593	63.1039	24.6143	0.4296	1	12.5138	56.2473	315	5.49779	7.34926
5399	Thu Mar 23 09:54:30 2017_x000D_	15.4627	62.8873	25.7473	0.449376	1	12.5138	56.2473	315	5.49779	7.26537
5400	Thu Mar 23 09:54:30 2017_x000D_	15.6659	62.7775	23.022	0.401809	1	12.5138	56.2473	315	5.49779	7.25115
5401	Thu Mar 23 09:54:30 2017_x000D_	16.2794	62.5519	23.0226	0.40182	1	12.5138	56.2473	315	5.49779	7.34355
5402	Thu Mar 23 09:54:30 2017_x000D_	16.4827	62.4422	25.7481	0.449389	1	12.5138	56.2473	315	5.49779	7.35724
5403	Thu Mar 23 09:54:31 2017_x000D_	17.0921	62.1132	23.0209	0.401791	1	14.3375	54.5429	315	5.49779	8.05588
5404	Thu Mar 23 09:54:31 2017_x000D_	17.4019	62.1041	21.9921	0.383834	1	14.3375	54.5429	315	5.49779	8.15857
5405	Thu Mar 23 09:54:31 2017_x000D_	17.7083	61.9913	20.1928	0.352432	1	14.3375	54.5429	315	5.49779	8.17563
5406	Thu Mar 23 09:54:31 2017_x000D_	18.4238	61.7631	19.2792	0.336485	1	14.3375	54.5429	315	5.49779	8.29633
5407	Thu Mar 23 09:54:31 2017_x000D_	19.0325	61.4345	21.9918	0.38383	1	16.1711	52.6189	315	5.49779	9.26836
5408	Thu Mar 23 09:54:31 2017_x000D_	19.0325	61.4345	21.9918	0.38383	1	16.1711	52.6189	315	5.49779	9.26836
5409	Thu Mar 23 09:54:31 2017_x000D_	19.6444	61.2095	21.9922	0.383836	1	16.1711	52.6189	315	5.49779	9.26619
5410	Thu Mar 23 09:54:31 2017_x000D_	20.0532	61.094	19.2772	0.336451	1	16.1711	52.6189	315	5.49779	9.32191
5411	Thu Mar 23 09:54:31 2017_x000D_	20.6646	60.8691	19.2769	0.336446	1	17.3113	51.5533	315	5.49779	9.90095
5412	Thu Mar 23 09:54:31 2017_x000D_	20.9669	60.6532	20.1901	0.352384	1	17.3113	51.5533	315	5.49779	9.80671
5413	Thu Mar 23 09:54:31 2017_x000D_	21.6806	60.4256	19.2752	0.336415	1	17.3113	51.5533	315	5.49779	9.88982
5414	Thu Mar 23 09:54:31 2017_x000D_	21.8865	60.4197	19.2765	0.336438	1	17.3113	51.5533	315	5.49779	9.97725
5415	Thu Mar 23 09:54:31 2017_x000D_	22.6	60.1922	20.1928	0.352431	1	18.2235	50.7008	315	5.49779	10.4518
5416	Thu Mar 23 09:54:31 2017_x000D_	22.799	59.9795	20.1901	0.352384	1	18.2235	50.7008	315	5.49779	10.3455
5417	Thu Mar 23 09:54:31 2017_x000D_	23.1072	59.9708	19.2761	0.336431	1	18.2235	50.7008	315	5.49779	10.4778
5418	Thu Mar 23 09:54:31 2017_x000D_	23.4091	59.7552	20.1901	0.352385	1	18.2235	50.7008	315	5.49779	10.4342
5419	Thu Mar 23 09:54:31 2017_x000D_	23.9226	59.7407	19.2771	0.336449	1	18.2235	50.7008	315	5.49779	10.6864
5420	Thu Mar 23 09:54:31 2017_x000D_	24.2243	59.5251	20.1914	0.352407	1	19.1261	50.0678	315	5.49779	10.7439
5421	Thu Mar 23 09:54:31 2017_x000D_	24.8337	59.301	20.1915	0.352408	1	19.1261	50.0678	315	5.49779	10.8549
5422	Thu Mar 23 09:54:31 2017_x000D_	25.1413	59.2924	19.2767	0.336442	1	19.1261	50.0678	315	5.49779	11.0125
5423	Thu Mar 23 09:54:31 2017_x000D_	25.7503	59.0684	19.2765	0.336439	1	19.1261	50.0678	315	5.49779	11.1755
5424	Thu Mar 23 09:54:32 2017_x000D_	25.9521	58.9593	16.4698	0.287452	1	21.5963	48.6014	315	5.49779	11.2365
5425	Thu Mar 23 09:54:32 2017_x000D_	26.154	58.8503	19.275	0.336412	1	21.5963	48.6014	315	5.49779	11.2166
5426	Thu Mar 23 09:54:32 2017_x000D_	26.7625	58.6265	19.2747	0.336408	1	21.5963	48.6014	315	5.49779	11.278
5427	Thu Mar 23 09:54:32 2017_x000D_	26.9674	58.6208	19.2761	0.336431	1	21.5963	48.6014	315	5.49779	11.3682
5428	Thu Mar 23 09:54:32 2017_x000D_	27.5785	58.5004	16.4702	0.28746	1	22.9455	47.7616	315	5.49779	11.6956
5429	Thu Mar 23 09:54:32 2017_x000D_	27.7802	58.3915	19.2772	0.33645	1	22.9455	47.7616	315	5.49779	11.6777
5430	Thu Mar 23 09:54:32 2017_x000D_	27.9817	58.2825	16.4681	0.287423	1	22.9455	47.7616	315	5.49779	11.6642
5431	Thu Mar 23 09:54:32 2017_x000D_	28.3909	58.2712	16.4705	0.287465	1	22.9455	47.7616	315	5.49779	11.8366
5432	Thu Mar 23 09:54:32 2017_x000D_	28.4904	58.1651	20.1955	0.352478	1	22.9455	47.7616	315	5.49779	11.7889
5433	Thu Mar 23 09:54:32 2017_x000D_	28.8934	57.9474	25.7719	0.449804	1	23.8482	47.1285	0	0	11.9374
5434	Thu Mar 23 09:54:32 2017_x000D_	28.9991	58.0478	34.7834	0.607084	1	23.8482	47.1285	0	0	12.0732
5435	Thu Mar 23 09:54:32 2017_x000D_	28.8973	58.0504	44.8029	0.781959	1	23.8482	47.1285	0	0	12.0325
5436	Thu Mar 23 09:54:32 2017_x000D_	28.9008	58.1531	59.9236	1.04586	1	23.8482	47.1285	0	0	12.1273
5437	Thu Mar 23 09:54:32 2017_x000D_	28.904	58.2561	66.7035	1.16419	1	25.3373	48.0519	45	0.785398	10.8096
5438	Thu Mar 23 09:54:32 2017_x000D_	28.9069	58.3584	86.0522	1.50189	1	25.3373	48.0519	45	0.785398	10.9072
5439	Thu Mar 23 09:54:32 2017_x000D_	28.9068	58.3582	91.7079	1.60061	1	25.3373	48.0519	45	0.785398	10.9069
5440	Thu Mar 23 09:54:32 2017_x000D_	28.9061	58.3579	109.961	1.91918	1	25.3373	48.0519	45	0.785398	10.9064
5441	Thu Mar 23 09:54:32 2017_x000D_	29.0049	58.2518	119.339	2.08286	1	27.0342	49.2008	24.768	0.432284	9.26306
5442	Thu Mar 23 09:54:32 2017_x000D_	29.0015	58.1485	125.905	2.19745	1	27.0342	49.2008	24.768	0.432284	9.16142
5443	Thu Mar 23 09:54:32 2017_x000D_	28.8988	58.1515	136.357	2.37987	1	27.0342	49.2008	24.768	0.432284	9.14285
5444	Thu Mar 23 09:54:32 2017_x000D_	28.8955	58.0487	146.84	2.56284	1	27.0342	49.2008	24.768	0.432284	9.04156
5445	Thu Mar 23 09:54:32 2017_x000D_	28.79	57.9483	150.89	2.63353	1	27.0342	49.2008	24.768	0.432284	8.92197
5446	Thu Mar 23 09:54:33 2017_x000D_	28.4769	57.7504	157.416	2.74742	1	28.9485	50.3556	27.5661	0.481119	7.40982
5447	Thu Mar 23 09:54:33 2017_x000D_	28.0614	57.5549	157.415	2.74741	1	28.9485	50.3556	27.5661	0.481119	7.25375
5448	Thu Mar 23 09:54:33 2017_x000D_	27.3353	57.2641	153.468	2.67852	1	28.9485	50.3556	27.5661	0.481119	7.09435
5449	Thu Mar 23 09:54:33 2017_x000D_	26.9222	57.1716	150.898	2.63368	1	28.9485	50.3556	27.5661	0.481119	7.11082
5450	Thu Mar 23 09:54:33 2017_x000D_	26.2947	56.7739	142.707	2.49071	1	30.4357	51.2778	19.478	0.339955	6.8815
5451	Thu Mar 23 09:54:33 2017_x000D_	26.0798	56.4686	140.454	2.45138	1	30.4357	51.2778	19.478	0.339955	6.7763
5452	Thu Mar 23 09:54:33 2017_x000D_	25.7689	56.3731	136.389	2.38043	1	30.4357	51.2778	19.478	0.339955	6.90949
5453	Thu Mar 23 09:54:33 2017_x000D_	25.2395	55.8686	132.326	2.30952	1	30.4357	51.2778	19.478	0.339955	6.93368
5454	Thu Mar 23 09:54:33 2017_x000D_	24.9185	55.4621	130.085	2.27041	1	31.2781	51.9612	45	0.785398	7.25953
5455	Thu Mar 23 09:54:33 2017_x000D_	24.491	54.9539	128.309	2.23942	1	31.2781	51.9612	45	0.785398	7.41761
5456	Thu Mar 23 09:54:33 2017_x000D_	24.2758	54.6479	121.961	2.12862	1	31.2781	51.9612	45	0.785398	7.50004
5457	Thu Mar 23 09:54:33 2017_x000D_	24.1629	54.3392	125.964	2.19848	1	31.2781	51.9612	45	0.785398	7.50206
5458	Thu Mar 23 09:54:33 2017_x000D_	23.7314	53.7265	125.963	2.19848	1	31.0104	53.0512	20.3701	0.355525	7.31026
5459	Thu Mar 23 09:54:33 2017_x000D_	23.5189	53.5238	125.965	2.19851	1	31.0104	53.0512	20.3701	0.355525	7.50639
5460	Thu Mar 23 09:54:33 2017_x000D_	23.303	53.2174	127.694	2.22867	1	31.0104	53.0512	20.3701	0.355525	7.70919
5461	Thu Mar 23 09:54:33 2017_x000D_	22.877	52.8115	132.314	2.30932	1	31.0104	53.0512	20.3701	0.355525	8.13693
5462	Thu Mar 23 09:54:33 2017_x000D_	22.6641	52.6085	132.315	2.30933	1	31.0104	53.0512	20.3701	0.355525	8.35803
5463	Thu Mar 23 09:54:33 2017_x000D_	22.3412	52.2001	138.47	2.41675	1	30.0887	54.122	20.3701	0.355525	7.98232
5464	Thu Mar 23 09:54:33 2017_x000D_	22.1281	51.9969	138.469	2.41674	1	30.0887	54.122	20.3701	0.355525	8.23937
5465	Thu Mar 23 09:54:33 2017_x000D_	21.7016	51.5903	138.468	2.41673	1	30.0887	54.122	20.3701	0.355525	8.76088
5466	Thu Mar 23 09:54:33 2017_x000D_	21.4883	51.3869	138.468	2.41672	1	30.0887	54.122	20.3701	0.355525	9.02484
5467	Thu Mar 23 09:54:34 2017_x000D_	20.9547	50.8779	134.263	2.34334	1	28.959	54.9671	49.3675	0.861625	8.98835
5468	Thu Mar 23 09:54:34 2017_x000D_	20.7411	50.6742	134.264	2.34335	1	28.959	54.9671	49.3675	0.861625	9.27162
5469	Thu Mar 23 09:54:34 2017_x000D_	20.5274	50.4705	134.264	2.34335	1	28.959	54.9671	49.3675	0.861625	9.55569
5470	Thu Mar 23 09:54:34 2017_x000D_	20.0997	50.0627	134.265	2.34337	1	28.959	54.9671	49.3675	0.861625	10.1262
5471	Thu Mar 23 09:54:34 2017_x000D_	19.8822	49.7541	132.32	2.30942	1	26.7981	54.4654	57.9307	1.01108	8.36816
5472	Thu Mar 23 09:54:34 2017_x000D_	19.6648	49.4458	134.261	2.34329	1	26.7981	54.4654	57.9307	1.01108	8.72241
5473	Thu Mar 23 09:54:34 2017_x000D_	19.2364	49.0373	134.261	2.34331	1	26.7981	54.4654	57.9307	1.01108	9.30825
5474	Thu Mar 23 09:54:34 2017_x000D_	18.9148	48.7308	138.458	2.41654	1	26.7981	54.4654	57.9307	1.01108	9.74844
5475	Thu Mar 23 09:54:34 2017_x000D_	18.6004	48.6332	134.268	2.34341	1	26.7981	54.4654	57.9307	1.01108	10.0607
5476	Thu Mar 23 09:54:34 2017_x000D_	18.5933	48.424	134.263	2.34333	1	24.6559	53.5249	125.077	2.183	7.92302
5477	Thu Mar 23 09:54:34 2017_x000D_	18.3788	48.2194	134.263	2.34333	1	24.6559	53.5249	125.077	2.183	8.2189
5478	Thu Mar 23 09:54:34 2017_x000D_	18.1607	47.9103	136.357	2.37987	1	24.6559	53.5249	125.077	2.183	8.58553
5479	Thu Mar 23 09:54:34 2017_x000D_	17.9495	47.81	134.264	2.34335	1	24.6559	53.5249	125.077	2.183	8.81112
5480	Thu Mar 23 09:54:34 2017_x000D_	17.6272	47.5029	138.455	2.4165	1	22.9687	52.1579	188.637	3.29233	7.08524
5481	Thu Mar 23 09:54:34 2017_x000D_	17.5199	47.4003	134.265	2.34336	1	22.9687	52.1579	188.637	3.29233	7.23355
5482	Thu Mar 23 09:54:34 2017_x000D_	17.4086	47.193	136.357	2.37987	1	22.9687	52.1579	188.637	3.29233	7.45419
5483	Thu Mar 23 09:54:34 2017_x000D_	17.1973	47.0929	138.454	2.41649	1	22.9687	52.1579	188.637	3.29233	7.67876
5484	Thu Mar 23 09:54:34 2017_x000D_	17.0899	46.9903	134.265	2.34337	1	21.4797	51.2356	221.364	3.86352	6.10679
5485	Thu Mar 23 09:54:34 2017_x000D_	16.9825	46.8876	130.105	2.27075	1	21.4797	51.2356	221.364	3.86352	6.25539
5486	Thu Mar 23 09:54:34 2017_x000D_	16.7716	46.787	115.632	2.01816	1	21.4797	51.2356	221.364	3.86352	6.47736
5487	Thu Mar 23 09:54:34 2017_x000D_	16.8796	46.8897	106.545	1.85957	1	21.4797	51.2356	221.364	3.86352	6.32833
5488	Thu Mar 23 09:54:35 2017_x000D_	16.7798	46.9971	91.9716	1.60521	1	19.5436	50.5197	190.003	3.31618	4.47742
5489	Thu Mar 23 09:54:35 2017_x000D_	16.78	46.9978	79.512	1.38775	1	19.5436	50.5197	190.003	3.31618	4.47675
5490	Thu Mar 23 09:54:35 2017_x000D_	16.7764	46.8937	61.5328	1.07395	1	19.5436	50.5197	190.003	3.31618	4.56128
5491	Thu Mar 23 09:54:35 2017_x000D_	16.7762	46.8941	53.2658	0.929664	1	19.5436	50.5197	190.003	3.31618	4.56108
5492	Thu Mar 23 09:54:35 2017_x000D_	16.7684	46.6849	36.209	0.631966	1	19.5436	50.5197	190.003	3.31618	4.73365
5493	Thu Mar 23 09:54:35 2017_x000D_	16.9724	46.5757	30.6708	0.535307	1	17.6164	49.5839	180	3.14159	3.07636
5494	Thu Mar 23 09:54:35 2017_x000D_	17.1801	46.5712	25.5006	0.445069	1	17.6164	49.5839	180	3.14159	3.04413
5495	Thu Mar 23 09:54:35 2017_x000D_	17.3843	46.4619	22.7464	0.397	1	17.6164	49.5839	180	3.14159	3.13062
5496	Thu Mar 23 09:54:35 2017_x000D_	17.9969	46.1341	19.886	0.347077	1	17.6164	49.5839	180	3.14159	3.47072
5497	Thu Mar 23 09:54:35 2017_x000D_	18.5123	46.0183	16.1404	0.281703	1	16.7521	49.3386	180	3.14159	3.75802
5498	Thu Mar 23 09:54:35 2017_x000D_	19.1316	45.9004	18.966	0.33102	1	16.7521	49.3386	180	3.14159	4.1813
5499	Thu Mar 23 09:54:35 2017_x000D_	19.436	45.6842	19.8874	0.347101	1	16.7521	49.3386	180	3.14159	4.53409
5500	Thu Mar 23 09:54:35 2017_x000D_	20.0512	45.4617	19.8874	0.347101	1	16.7521	49.3386	180	3.14159	5.09062
5501	Thu Mar 23 09:54:35 2017_x000D_	20.4625	45.3483	22.7495	0.397054	1	16.5336	49.3322	180	3.14159	5.59533
5502	Thu Mar 23 09:54:35 2017_x000D_	20.6664	45.2393	25.5059	0.445161	1	16.5336	49.3322	180	3.14159	5.81652
5503	Thu Mar 23 09:54:35 2017_x000D_	21.2777	44.9122	28.1514	0.491335	1	16.5336	49.3322	180	3.14159	6.48405
5504	Thu Mar 23 09:54:35 2017_x000D_	21.4848	44.908	28.1529	0.491361	1	16.5336	49.3322	180	3.14159	6.63987
5505	Thu Mar 23 09:54:35 2017_x000D_	21.9924	44.5831	32.1175	0.560556	1	16.5336	49.3322	180	3.14159	7.2355
5506	Thu Mar 23 09:54:35 2017_x000D_	22.1926	44.3694	32.1164	0.560538	1	16.7521	49.3386	199.478	3.48155	7.36831
5507	Thu Mar 23 09:54:35 2017_x000D_	22.7001	44.0447	36.2247	0.632241	1	16.7521	49.3386	199.478	3.48155	7.96267
5508	Thu Mar 23 09:54:35 2017_x000D_	23.0068	43.9338	32.1173	0.560553	1	16.7521	49.3386	199.478	3.48155	8.26639
5509	Thu Mar 23 09:54:35 2017_x000D_	23.514	43.6092	36.2262	0.632267	1	16.7521	49.3386	199.478	3.48155	8.86281
5510	Thu Mar 23 09:54:36 2017_x000D_	23.8139	43.2889	32.1157	0.560525	1	16.7617	49.119	180	3.14159	9.15006
5511	Thu Mar 23 09:54:36 2017_x000D_	24.1208	43.178	36.2263	0.632269	1	16.7617	49.119	180	3.14159	9.4579
5512	Thu Mar 23 09:54:36 2017_x000D_	24.4241	42.9625	34.5971	0.603833	1	16.7617	49.119	180	3.14159	9.82929
5513	Thu Mar 23 09:54:36 2017_x000D_	25.0338	42.6363	32.117	0.560548	1	16.7617	49.119	180	3.14159	10.5097
5514	Thu Mar 23 09:54:36 2017_x000D_	25.2338	42.4228	32.116	0.56053	1	17.2757	47.3746	180	3.14159	9.37292
5515	Thu Mar 23 09:54:36 2017_x000D_	25.8401	41.992	32.1154	0.56052	1	17.2757	47.3746	180	3.14159	10.1154
5516	Thu Mar 23 09:54:36 2017_x000D_	26.0401	41.7786	32.1144	0.560502	1	17.2757	47.3746	180	3.14159	10.3986
5517	Thu Mar 23 09:54:36 2017_x000D_	26.6525	41.5574	32.1163	0.560534	1	17.2757	47.3746	180	3.14159	11.0347
5518	Thu Mar 23 09:54:36 2017_x000D_	26.8524	41.3441	32.1153	0.560517	1	17.2757	47.3746	180	3.14159	11.3172
5519	Thu Mar 23 09:54:36 2017_x000D_	27.1554	41.1288	33.6821	0.587864	1	18.6736	45.4358	231.086	4.03321	9.51269
5520	Thu Mar 23 09:54:36 2017_x000D_	27.4613	41.0184	29.5004	0.51488	1	18.6736	45.4358	231.086	4.03321	9.8355
5521	Thu Mar 23 09:54:36 2017_x000D_	27.864	40.6966	32.1151	0.560514	1	18.6736	45.4358	231.086	4.03321	10.3404
5522	Thu Mar 23 09:54:36 2017_x000D_	28.2698	40.4795	32.1155	0.560522	1	18.6736	45.4358	231.086	4.03321	10.8006
5523	Thu Mar 23 09:54:36 2017_x000D_	28.5723	40.2645	30.678	0.535433	1	20.2808	43.7228	259.944	4.53688	8.98381
5524	Thu Mar 23 09:54:36 2017_x000D_	28.8781	40.1541	29.4996	0.514865	1	20.2808	43.7228	259.944	4.53688	9.30855
5525	Thu Mar 23 09:54:36 2017_x000D_	29.2836	39.9372	29.4997	0.514868	1	20.2808	43.7228	259.944	4.53688	9.76633
5526	Thu Mar 23 09:54:36 2017_x000D_	29.4864	39.8288	32.1169	0.560545	1	20.2808	43.7228	259.944	4.53688	9.99531
5527	Thu Mar 23 09:54:36 2017_x000D_	29.8886	39.5073	29.4986	0.514848	1	22.3545	41.3628	284.692	4.96881	7.75922
5528	Thu Mar 23 09:54:36 2017_x000D_	30.0913	39.3989	32.1163	0.560536	1	22.3545	41.3628	284.692	4.96881	7.98217
5529	Thu Mar 23 09:54:36 2017_x000D_	30.2938	39.2905	29.4987	0.51485	1	22.3545	41.3628	284.692	4.96881	8.2053
5530	Thu Mar 23 09:54:36 2017_x000D_	30.699	39.0739	29.4989	0.514853	1	22.3545	41.3628	284.692	4.96881	8.65273
5531	Thu Mar 23 09:54:37 2017_x000D_	30.9016	38.9655	32.1172	0.560551	1	24.4189	39.2222	315	5.49779	6.48778
5532	Thu Mar 23 09:54:37 2017_x000D_	31.2037	38.7508	30.6786	0.535443	1	24.4189	39.2222	315	5.49779	6.80116
5533	Thu Mar 23 09:54:37 2017_x000D_	31.4061	38.6425	28.1392	0.491122	1	24.4189	39.2222	315	5.49779	7.01121
5534	Thu Mar 23 09:54:37 2017_x000D_	31.7114	38.5324	32.1181	0.560566	1	24.4189	39.2222	315	5.49779	7.32505
5535	Thu Mar 23 09:54:37 2017_x000D_	32.0137	38.3176	33.6868	0.587945	1	24.4189	39.2222	315	5.49779	7.64848
5536	Thu Mar 23 09:54:37 2017_x000D_	32.2161	38.2094	36.2352	0.632424	1	25.7889	37.9415	345.308	6.02676	6.43278
5537	Thu Mar 23 09:54:37 2017_x000D_	32.319	38.2075	42.7412	0.745974	1	25.7889	37.9415	345.308	6.02676	6.53552
5538	Thu Mar 23 09:54:37 2017_x000D_	32.3196	38.2068	64.0542	1.11796	1	25.7889	37.9415	345.308	6.02676	6.53609
5539	Thu Mar 23 09:54:37 2017_x000D_	32.2199	38.3128	73.4614	1.28214	1	25.7889	37.9415	345.308	6.02676	6.44171
5540	Thu Mar 23 09:54:37 2017_x000D_	32.3283	38.5195	88.8103	1.55003	1	27.5961	36.6739	355.5	6.20465	5.07937
5541	Thu Mar 23 09:54:37 2017_x000D_	32.3309	38.6239	100.405	1.7524	1	27.5961	36.6739	355.5	6.20465	5.12063
5542	Thu Mar 23 09:54:37 2017_x000D_	32.4388	38.8312	116.281	2.02948	1	27.5961	36.6739	355.5	6.20465	5.30148
5543	Thu Mar 23 09:54:37 2017_x000D_	32.4355	38.7266	122.952	2.14591	1	27.5961	36.6739	355.5	6.20465	5.25675
5544	Thu Mar 23 09:54:37 2017_x000D_	32.5374	38.7252	142.039	2.47905	1	29.175	35.6197	351.45	6.13396	4.5771
5545	Thu Mar 23 09:54:37 2017_x000D_	32.4318	38.6229	151.314	2.64094	1	29.175	35.6197	351.45	6.13396	4.43012
5546	Thu Mar 23 09:54:37 2017_x000D_	32.4315	38.6231	159.454	2.78299	1	29.175	35.6197	351.45	6.13396	4.43003
5547	Thu Mar 23 09:54:37 2017_x000D_	32.326	38.5207	168.91	2.94804	1	29.175	35.6197	351.45	6.13396	4.28306
5548	Thu Mar 23 09:54:37 2017_x000D_	31.9124	38.4233	171.867	2.99965	1	29.175	35.6197	351.45	6.13396	3.91836
5549	Thu Mar 23 09:54:37 2017_x000D_	31.7071	38.4269	171.868	2.99967	1	30.0688	35.2059	0	0	3.61371
5550	Thu Mar 23 09:54:37 2017_x000D_	30.8789	38.2314	166.022	2.89763	1	30.0688	35.2059	0	0	3.13208
5551	Thu Mar 23 09:54:37 2017_x000D_	30.4676	38.2386	166.026	2.89769	1	30.0688	35.2059	0	0	3.05881
5552	Thu Mar 23 09:54:38 2017_x000D_	29.7414	38.0411	159.468	2.78324	1	30.0688	35.2059	0	0	2.85404
5553	Thu Mar 23 09:54:38 2017_x000D_	29.3265	37.9432	156.747	2.73575	1	30.5256	34.7789	345.308	6.02676	3.38388
5554	Thu Mar 23 09:54:38 2017_x000D_	29.0114	37.7384	150.24	2.62219	1	30.5256	34.7789	345.308	6.02676	3.32437
5555	Thu Mar 23 09:54:38 2017_x000D_	28.3806	37.3292	150.239	2.62216	1	30.5256	34.7789	345.308	6.02676	3.33242
5556	Thu Mar 23 09:54:38 2017_x000D_	28.0683	37.2293	146.217	2.55196	1	30.5256	34.7789	345.308	6.02676	3.47027
5557	Thu Mar 23 09:54:38 2017_x000D_	27.4334	36.7143	143.87	2.511	1	32.0846	34.1649	0	0	5.30406
5558	Thu Mar 23 09:54:38 2017_x000D_	27.1175	36.5094	142.097	2.48006	1	32.0846	34.1649	0	0	5.49261
5559	Thu Mar 23 09:54:38 2017_x000D_	26.588	36.0972	143.87	2.511	1	32.0846	34.1649	0	0	5.82635
5560	Thu Mar 23 09:54:38 2017_x000D_	26.3782	35.9956	146.213	2.55191	1	32.0846	34.1649	0	0	5.99287
5561	Thu Mar 23 09:54:38 2017_x000D_	25.8481	35.583	147.803	2.57966	1	32.9583	34.1914	0	0	7.2451
5562	Thu Mar 23 09:54:38 2017_x000D_	25.638	35.4812	150.23	2.62201	1	32.9583	34.1914	0	0	7.43306
5563	Thu Mar 23 09:54:38 2017_x000D_	25.4245	35.274	150.227	2.62196	1	32.9583	34.1914	0	0	7.61119
5564	Thu Mar 23 09:54:38 2017_x000D_	24.8974	34.9664	151.329	2.6412	1	32.9583	34.1914	0	0	8.09807
5565	Thu Mar 23 09:54:38 2017_x000D_	24.7871	34.7573	152.779	2.6665	1	32.9583	34.1914	0	0	8.19077
5566	Thu Mar 23 09:54:38 2017_x000D_	24.3727	34.7637	152.786	2.66662	1	33.2167	33.3175	0	0	8.96146
5567	Thu Mar 23 09:54:38 2017_x000D_	23.9482	34.454	155.471	2.71349	1	33.2167	33.3175	0	0	9.33792
5568	Thu Mar 23 09:54:38 2017_x000D_	23.5267	34.2494	155.471	2.71348	1	33.2167	33.3175	0	0	9.73471
5569	Thu Mar 23 09:54:38 2017_x000D_	23.0009	34.0463	156.708	2.73508	1	33.2167	33.3175	0	0	10.2418
5570	Thu Mar 23 09:54:38 2017_x000D_	22.683	33.8399	155.47	2.71347	1	32.8398	31.9832	0	0	10.3251
5571	Thu Mar 23 09:54:38 2017_x000D_	22.4718	33.7373	152.785	2.66659	1	32.8398	31.9832	0	0	10.5153
5572	Thu Mar 23 09:54:38 2017_x000D_	21.8382	33.43	155.469	2.71345	1	32.8398	31.9832	0	0	11.0963
5573	Thu Mar 23 09:54:38 2017_x000D_	21.6268	33.3272	152.785	2.66661	1	32.8398	31.9832	0	0	11.2933
5574	Thu Mar 23 09:54:39 2017_x000D_	20.989	32.9136	152.783	2.66656	1	30.6846	31.2559	343.948	6.00302	9.83629
5575	Thu Mar 23 09:54:39 2017_x000D_	20.5693	32.8141	155.468	2.71343	1	30.6846	31.2559	343.948	6.00302	10.2346
5576	Thu Mar 23 09:54:39 2017_x000D_	19.9339	32.5056	152.787	2.66664	1	30.6846	31.2559	343.948	6.00302	10.8231
5577	Thu Mar 23 09:54:39 2017_x000D_	19.7185	32.2969	152.784	2.66658	1	30.6846	31.2559	343.948	6.00302	11.0154
5578	Thu Mar 23 09:54:39 2017_x000D_	19.4025	32.1957	154.109	2.68971	1	30.6846	31.2559	343.948	6.00302	11.3212
5579	Thu Mar 23 09:54:39 2017_x000D_	19.0859	32.094	152.788	2.66665	1	27.8826	30.2879	329.022	5.74252	8.9802
5580	Thu Mar 23 09:54:39 2017_x000D_	18.5503	31.6777	151.335	2.6413	1	27.8826	30.2879	329.022	5.74252	9.43522
5581	Thu Mar 23 09:54:39 2017_x000D_	18.2369	31.6819	152.789	2.66666	1	27.8826	30.2879	329.022	5.74252	9.74591
5582	Thu Mar 23 09:54:39 2017_x000D_	17.8049	31.2637	152.782	2.66655	1	27.8826	30.2879	329.022	5.74252	10.1248
5583	Thu Mar 23 09:54:39 2017_x000D_	17.5959	31.2666	152.786	2.66661	1	25.5066	29.5532	314.984	5.4975	8.09413
5584	Thu Mar 23 09:54:39 2017_x000D_	17.1707	31.0601	152.786	2.66662	1	25.5066	29.5532	314.984	5.4975
5585	Thu Mar 23 09:54:39 2017_x000D_	16.9543	30.8508	152.783	2.66657	1	25.5066	29.5532	314.984	5.4975
5586	Thu Mar 23 09:54:39 2017_x000D_	16.5286	30.6441	152.783	2.66657	1	25.5066	29.5532	314.984	5.4975
5587	Thu Mar 23 09:54:39 2017_x000D_	16.4242	30.6456	151.339	2.64137	1	23.3485	28.8249	291.96	5.09567
5588	Thu Mar 23 09:54:39 2017_x000D_	16.3158	30.5409	155.457	2.71324	1	23.3485	28.8249	291.96	5.09567
5589	Thu Mar 23 09:54:39 2017_x000D_	16.1065	30.5437	155.461	2.7133	1	23.3485	28.8249	291.96	5.09567
5590	Thu Mar 23 09:54:39 2017_x000D_	15.8898	30.3341	155.457	2.71324	1	23.3485	28.8249	291.96	5.09567
5591	Thu Mar 23 09:54:39 2017_x000D_	15.6766	30.2305	152.784	2.66659	1	23.3485	28.8249	291.96	5.09567
5592	Thu Mar 23 09:54:39 2017_x000D_	15.4636	30.1265	142.174	2.48141	1	21.1894	28.0963	272.678	4.75913
5593	Thu Mar 23 09:54:39 2017_x000D_	15.4639	30.1263	133.886	2.33675	1	21.1894	28.0963	272.678	4.75913
5594	Thu Mar 23 09:54:39 2017_x000D_	15.3636	30.2337	116.652	2.03595	1	21.1894	28.0963	272.678	4.75913
5595	Thu Mar 23 09:54:40 2017_x000D_	15.4725	30.3387	107.211	1.87119	1	21.1894	28.0963	272.678	4.75913
5596	Thu Mar 23 09:54:40 2017_x000D_	15.3718	30.4464	97.8999	1.70867	1	19.4576	27.6014	249.951	4.36247
5597	Thu Mar 23 09:54:40 2017_x000D_	15.4805	30.5514	89.1639	1.5562	1	19.4576	27.6014	249.951	4.36247
5598	Thu Mar 23 09:54:40 2017_x000D_	15.376	30.5538	68.1351	1.18918	1	19.4576	27.6014	249.951	4.36247
5599	Thu Mar 23 09:54:40 2017_x000D_	15.372	30.4482	53.2583	0.929532	1	19.4576	27.6014	249.951	4.36247
5600	Thu Mar 23 09:54:40 2017_x000D_	15.469	30.2348	42.6132	0.74374	1	19.4576	27.6014	249.951	4.36247
5601	Thu Mar 23 09:54:40 2017_x000D_	15.6706	30.0197	29.263	0.510736	1	18.3822	27.1266	244.425	4.26603
5602	Thu Mar 23 09:54:40 2017_x000D_	15.7714	29.9122	25.2234	0.440232	1	18.3822	27.1266	244.425	4.26603
5603	Thu Mar 23 09:54:40 2017_x000D_	16.3922	29.6916	19.5534	0.341272	1	18.3822	27.1266	244.425	4.26603
5604	Thu Mar 23 09:54:40 2017_x000D_	16.8073	29.58	22.4424	0.391693	1	18.3822	27.1266	244.425	4.26603
5605	Thu Mar 23 09:54:40 2017_x000D_	17.2185	29.3623	22.4416	0.391679	1	18.3822	27.1266	244.425	4.26603
5606	Thu Mar 23 09:54:40 2017_x000D_	17.8352	29.0359	25.2249	0.440258	1	18.3822	27.1266	244.425	4.26603
5607	Thu Mar 23 09:54:40 2017_x000D_	18.2498	28.9245	27.8994	0.486937	1	18.3822	27.1266	244.425	4.26603
5608	Thu Mar 23 09:54:40 2017_x000D_	18.5564	28.7082	29.2672	0.510808	1	18.3822	27.1266	244.425	4.26603
5609	Thu Mar 23 09:54:40 2017_x000D_	19.176	28.4882	29.2689	0.510839	2	17.2777	27.3136	288.509	5.03542
5610	Thu Mar 23 09:54:40 2017_x000D_	19.3743	28.1672	31.9046	0.556841	2	17.2777	27.3136	288.509	5.03542
5611	Thu Mar 23 09:54:40 2017_x000D_	19.9936	27.9473	31.9066	0.556875	2	17.2777	27.3136	288.509	5.03542
5612	Thu Mar 23 09:54:40 2017_x000D_	20.2998	27.7312	33.488	0.584476	2	17.2777	27.3136	288.509	5.03542
5613	Thu Mar 23 09:54:40 2017_x000D_	20.5051	27.6226	36.0583	0.629335	2	16.7074	25.3072	225	3.92699
5614	Thu Mar 23 09:54:40 2017_x000D_	20.9084	27.1931	36.057	0.629313	2	16.7074	25.3072	225	3.92699
5615	Thu Mar 23 09:54:40 2017_x000D_	21.2145	26.9771	37.8482	0.660575	2	16.7074	25.3072	225	3.92699
5616	Thu Mar 23 09:54:40 2017_x000D_	21.5237	26.8674	38.4812	0.671623	2	16.7074	25.3072	225	3.92699
5617	Thu Mar 23 09:54:41 2017_x000D_	21.9269	26.438	38.4803	0.671608	2	16.7074	25.3072	225	3.92699
5618	Thu Mar 23 09:54:41 2017_x000D_	22.4377	26.1136	37.8489	0.660588	2	15.6409	24.6112	180	3.14159
5619	Thu Mar 23 09:54:41 2017_x000D_	22.535	25.9002	36.056	0.629295	2	15.6409	24.6112	180	3.14159
5620	Thu Mar 23 09:54:41 2017_x000D_	23.1498	25.5749	38.4811	0.671623	2	15.6409	24.6112	180	3.14159
5621	Thu Mar 23 09:54:41 2017_x000D_	23.3545	25.4665	36.0575	0.629322	2	15.6409	24.6112	180	3.14159
5622	Thu Mar 23 09:54:41 2017_x000D_	23.556	25.2519	36.0569	0.629311	2	15.9081	23.5139	180	3.14159
5623	Thu Mar 23 09:54:41 2017_x000D_	23.7575	25.0373	36.0563	0.6293	2	15.9081	23.5139	180	3.14159
5624	Thu Mar 23 09:54:41 2017_x000D_	24.167	24.8206	36.057	0.629313	2	15.9081	23.5139	180	3.14159
5625	Thu Mar 23 09:54:41 2017_x000D_	24.5764	24.604	36.0578	0.629327	2	15.9081	23.5139	180	3.14159
5626	Thu Mar 23 09:54:41 2017_x000D_	24.8817	24.3885	34.41	0.600567	2	17.4997	22.2364	180	3.14159
5627	Thu Mar 23 09:54:41 2017_x000D_	25.083	24.174	34.4092	0.600554	2	17.4997	22.2364	180	3.14159
5628	Thu Mar 23 09:54:41 2017_x000D_	25.3884	23.9585	36.0573	0.629318	2	17.4997	22.2364	180	3.14159
5629	Thu Mar 23 09:54:41 2017_x000D_	25.5898	23.744	36.0566	0.629307	2	17.4997	22.2364	180	3.14159
5630	Thu Mar 23 09:54:41 2017_x000D_	25.7943	23.6358	33.483	0.584389	2	19.9581	21.2068	223.501	3.90084
5631	Thu Mar 23 09:54:41 2017_x000D_	26.1026	23.5267	34.4097	0.600562	2	19.9581	21.2068	223.501	3.90084
5632	Thu Mar 23 09:54:41 2017_x000D_	26.2001	23.3132	36.0567	0.629309	2	19.9581	21.2068	223.501	3.90084
5633	Thu Mar 23 09:54:41 2017_x000D_	26.3039	23.3123	34.4089	0.600549	2	19.9581	21.2068	223.501	3.90084
5634	Thu Mar 23 09:54:41 2017_x000D_	26.7099	22.9896	40.3197	0.703711	2	19.9581	21.2068	223.501	3.90084
5635	Thu Mar 23 09:54:41 2017_x000D_	26.9144	22.8814	42.6305	0.744043	2	22.6549	19.7424	243.438	4.2488
5636	Thu Mar 23 09:54:41 2017_x000D_	26.9149	22.8809	59.0856	1.03124	2	22.6549	19.7424	243.438	4.2488
5637	Thu Mar 23 09:54:41 2017_x000D_	26.9183	22.9866	70.7734	1.23523	2	22.6549	19.7424	243.438	4.2488
5638	Thu Mar 23 09:54:42 2017_x000D_	27.0251	23.0911	85.8422	1.49823	2	22.6549	19.7424	243.438	4.2488
5639	Thu Mar 23 09:54:42 2017_x000D_	27.0184	22.8783	97.5852	1.70318	2	24.4462	18.9134	262.315	4.57826
5640	Thu Mar 23 09:54:42 2017_x000D_	27.0181	22.8781	103.3	1.80293	2	24.4462	18.9134	262.315	4.57826
5641	Thu Mar 23 09:54:42 2017_x000D_	27.0141	22.7719	122.811	2.14346	2	24.4462	18.9134	262.315	4.57826
5642	Thu Mar 23 09:54:42 2017_x000D_	27.0106	22.6657	129.284	2.25643	2	24.4462	18.9134	262.315	4.57826
5643	Thu Mar 23 09:54:42 2017_x000D_	26.9067	22.667	135.48	2.36456	2	25.5608	18.5057	290.469	5.06964
5644	Thu Mar 23 09:54:42 2017_x000D_	26.5849	22.3511	143.465	2.50393	2	25.5608	18.5057	290.469	5.06964
5645	Thu Mar 23 09:54:42 2017_x000D_	26.2639	22.0354	144.07	2.51449	2	25.5608	18.5057	290.469	5.06964
5646	Thu Mar 23 09:54:42 2017_x000D_	25.6238	21.509	141.699	2.47312	2	25.5608	18.5057	290.469	5.06964
5647	Thu Mar 23 09:54:42 2017_x000D_	25.3086	21.4052	137.563	2.40093	2	25.5608	18.5057	290.469	5.06964
5648	Thu Mar 23 09:54:42 2017_x000D_	25.0906	21.0875	135.485	2.36466	2	26.4564	18.0912	295.953	5.16535
5649	Thu Mar 23 09:54:42 2017_x000D_	24.4498	20.5603	129.307	2.25683	2	26.4564	18.0912	295.953	5.16535
5650	Thu Mar 23 09:54:42 2017_x000D_	24.3358	20.2414	125.269	2.18636	2	26.4564	18.0912	295.953	5.16535
5651	Thu Mar 23 09:54:42 2017_x000D_	23.7948	19.606	122.845	2.14405	2	26.4564	18.0912	295.953	5.16535
5652	Thu Mar 23 09:54:42 2017_x000D_	23.5795	19.3943	122.847	2.14409	1	26.6359	18.9818	235.293	4.10663
5653	Thu Mar 23 09:54:42 2017_x000D_	23.3507	18.7557	122.842	2.144	1	26.6359	18.9818	235.293	4.10663
5654	Thu Mar 23 09:54:42 2017_x000D_	23.0243	18.3311	120.281	2.0993	1	26.6359	18.9818	235.293	4.10663
5655	Thu Mar 23 09:54:42 2017_x000D_	22.6939	17.7989	121.353	2.11801	1	26.6359	18.9818	235.293	4.10663
5656	Thu Mar 23 09:54:42 2017_x000D_	22.6939	17.7989	121.353	2.11801	2	28.7053	16.8341	0	0
5657	Thu Mar 23 09:54:42 2017_x000D_	22.3633	17.2668	125.266	2.1863	2	28.7053	16.8341	0	0
5658	Thu Mar 23 09:54:42 2017_x000D_	22.0324	16.7342	129.287	2.25649	2	28.7053	16.8341	0	0
5659	Thu Mar 23 09:54:43 2017_x000D_	21.9212	16.521	126.953	2.21576	2	28.7053	16.8341	0	0
5660	Thu Mar 23 09:54:43 2017_x000D_	21.7086	16.4155	128.802	2.24801	2	28.7053	16.8341	0	0
5661	Thu Mar 23 09:54:43 2017_x000D_	21.3807	15.9892	131.172	2.28938	2	30.3174	15.1142	0	0
5662	Thu Mar 23 09:54:43 2017_x000D_	21.2689	15.7755	133.382	2.32795	2	30.3174	15.1142	0	0
5663	Thu Mar 23 09:54:43 2017_x000D_	20.8361	15.3495	133.383	2.32797	2	30.3174	15.1142	0	0
5664	Thu Mar 23 09:54:43 2017_x000D_	20.6196	15.1363	133.383	2.32797	2	30.3174	15.1142	0	0
5665	Thu Mar 23 09:54:43 2017_x000D_	20.4066	15.0304	135.448	2.36401	2	31.7607	12.2815	0	0
5666	Thu Mar 23 09:54:43 2017_x000D_	20.1864	14.7097	133.384	2.32799	2	31.7607	12.2815	0	0
5667	Thu Mar 23 09:54:43 2017_x000D_	19.9696	14.4963	133.384	2.32799	2	31.7607	12.2815	0	0
5668	Thu Mar 23 09:54:43 2017_x000D_	19.641	14.0688	131.173	2.28941	2	31.7607	12.2815	0	0
5669	Thu Mar 23 09:54:43 2017_x000D_	19.5288	13.8546	133.38	2.32792	2	32.2586	10.9683	0	0
5670	Thu Mar 23 09:54:43 2017_x000D_	19.207	13.6415	131.175	2.28944	2	32.2586	10.9683	0	0
5671	Thu Mar 23 09:54:43 2017_x000D_	19.0947	13.4271	133.381	2.32793	2	32.2586	10.9683	0	0
