# Supplementary material for: Guppies Prefer to Follow Large (Robot) Leaders Irrespective of Own Size
Source: Front Bioeng Biotechnol. 2020 May 15;8:441. doi: 10.3389/fbioe.2020.00441 (PMC7243707; doi:10.3389/fbioe.2020.00441)
Supplement: Supplementary file 3 [file Data_Sheet_1.ZIP › Raw Data/ID34.xlsx]

## Sheet: ThuMar23094146201
Framenumber	Current timestamp	Robo Position x	Robo Position y	Robo Angle deg	Robo Angle rad	Fish ID	Fish Position x	Fish Position y	Fish Angle deg	Fish Angle rad	Distance_between_subjects	Mean_Distance (L300 bis L1500)		Fish ID	Fish Position x	Fish Position y	Fish Angle deg	Fish Angle rad	Fish ID	Fish Position x	Fish Position y	Fish Angle deg	Fish Angle rad	Fish ID	Fish Position x	Fish Position y	Fish Angle deg	Fish Angle rad	Fish ID	Fish Position x	Fish Position y	Fish Angle deg	Fish Angle rad
174	Thu Mar 23 09:42:04 2017_x000D_	17.6138	9.98974	-70.215	-1.22548	2	12.507	10.7848	180	3.14159	5.16832	6.69381
175	Thu Mar 23 09:42:04 2017_x000D_	17.6138	9.98974	-70.215	-1.22548	2	12.507	10.7848	180	3.14159	5.16832
176	Thu Mar 23 09:42:04 2017_x000D_	17.6138	9.98974	-70.215	-1.22548	2	12.507	10.7848	180	3.14159	5.16832
177	Thu Mar 23 09:42:05 2017_x000D_	17.6174	10.0973	-71.0903	-1.24076	2	12.507	10.7848	180	3.14159	5.15644
178	Thu Mar 23 09:42:05 2017_x000D_	17.7301	10.3126	-73.7744	-1.28761	2	0.994777	7.3115	180	3.14159	17.0023
179	Thu Mar 23 09:42:05 2017_x000D_	17.8427	10.5278	-76.5334	-1.33576	2	0.994777	7.3115	180	3.14159	17.1522
180	Thu Mar 23 09:42:05 2017_x000D_	17.8574	10.9587	-82.228	-1.43515	2	0.994777	7.3115	180	3.14159	17.2525
181	Thu Mar 23 09:42:05 2017_x000D_	17.9842	11.604	-79.3535	-1.38498	2	0.994777	7.3115	180	3.14159	17.5233
182	Thu Mar 23 09:42:05 2017_x000D_	18.1036	12.0338	-76.5307	-1.33571	2	12.5166	10.5633	180	3.14159	5.77728
183	Thu Mar 23 09:42:05 2017_x000D_	18.118	12.4639	-76.5284	-1.33567	2	12.5166	10.5633	180	3.14159	5.91506
184	Thu Mar 23 09:42:05 2017_x000D_	18.3532	13.2154	-70.2032	-1.22528	2	12.5166	10.5633	180	3.14159	6.41089
185	Thu Mar 23 09:42:05 2017_x000D_	18.4727	13.6447	-73.0137	-1.27433	2	12.5166	10.5633	180	3.14159	6.70598
186	Thu Mar 23 09:42:05 2017_x000D_	18.7114	14.5026	-73.0131	-1.27432	2	12.7265	10.7917	194.692	3.39801	7.042
187	Thu Mar 23 09:42:05 2017_x000D_	18.9286	14.7161	-73.0173	-1.27439	2	12.7265	10.7917	194.692	3.39801	7.33941
188	Thu Mar 23 09:42:05 2017_x000D_	18.9428	15.1452	-73.014	-1.27434	2	12.7265	10.7917	194.692	3.39801	7.58916
189	Thu Mar 23 09:42:05 2017_x000D_	19.1742	15.7876	-78.8886	-1.37687	2	12.7265	10.7917	194.692	3.39801	8.15671
190	Thu Mar 23 09:42:05 2017_x000D_	19.1884	16.2163	-78.8868	-1.37683	2	12.7265	10.7917	194.692	3.39801	8.43697
191	Thu Mar 23 09:42:05 2017_x000D_	19.3038	16.5368	-76.534	-1.33577	2	12.946	10.7987	180	3.14159	8.56431
192	Thu Mar 23 09:42:05 2017_x000D_	19.43	17.1788	-79.3638	-1.38516	2	12.946	10.7987	180	3.14159	9.09659
193	Thu Mar 23 09:42:05 2017_x000D_	19.542	17.3924	-82.2479	-1.4355	2	12.946	10.7987	180	3.14159	9.32653
194	Thu Mar 23 09:42:05 2017_x000D_	19.5667	18.1416	-81.9235	-1.42984	2	12.946	10.7987	180	3.14159	9.88695
195	Thu Mar 23 09:42:05 2017_x000D_	19.5773	18.4623	-82.2452	-1.43545	2	13.1655	10.8057	190.926	3.33229	9.98673
196	Thu Mar 23 09:42:05 2017_x000D_	19.6892	18.6756	-85.1692	-1.48648	2	13.1655	10.8057	190.926	3.33229	10.2222
197	Thu Mar 23 09:42:05 2017_x000D_	19.7138	19.4237	-85.3151	-1.48903	2	13.1655	10.8057	190.926	3.33229	10.8236
198	Thu Mar 23 09:42:06 2017_x000D_	19.7244	19.7444	-85.1679	-1.48646	2	13.1655	10.8057	190.926	3.33229	11.0869
199	Thu Mar 23 09:42:06 2017_x000D_	19.85	20.3844	-82.2455	-1.43545	2	13.1655	10.8057	180	3.14159	11.6805
200	Thu Mar 23 09:42:06 2017_x000D_	19.8641	20.8114	-82.2444	-1.43544	2	13.1655	10.8057	180	3.14159	12.041
201	Thu Mar 23 09:42:06 2017_x000D_	19.8851	21.4518	-82.2428	-1.43541	2	13.1655	10.8057	180	3.14159	12.5894
202	Thu Mar 23 09:42:06 2017_x000D_	20.0004	21.7708	-85.3174	-1.48907	2	13.1655	10.8057	180	3.14159	12.9209
203	Thu Mar 23 09:42:06 2017_x000D_	20.0249	22.5174	-85.1694	-1.48649	2	15.1215	11.3112	121.932	2.12812	12.232
204	Thu Mar 23 09:42:06 2017_x000D_	20.0319	22.7306	-85.1692	-1.48648	2	15.1215	11.3112	121.932	2.12812	12.4304
205	Thu Mar 23 09:42:06 2017_x000D_	20.0459	23.1569	-85.1687	-1.48647	2	15.1215	11.3112	121.932	2.12812	12.8285
206	Thu Mar 23 09:42:06 2017_x000D_	20.0669	23.796	-85.1679	-1.48646	2	15.1215	11.3112	121.932	2.12812	13.4286
207	Thu Mar 23 09:42:06 2017_x000D_	20.1817	24.1141	-82.5326	-1.44047	2	15.1215	11.3112	121.932	2.12812	13.7666
208	Thu Mar 23 09:42:06 2017_x000D_	20.1922	24.4336	-82.2403	-1.43536	2	15.7701	11.5534	101.732	1.77556	13.6182
209	Thu Mar 23 09:42:06 2017_x000D_	20.2132	25.0721	-82.2387	-1.43534	2	15.7701	11.5534	101.732	1.77556	14.2301
210	Thu Mar 23 09:42:06 2017_x000D_	20.3247	25.2838	-85.171	-1.48651	2	15.7701	11.5534	101.732	1.77556	14.4661
211	Thu Mar 23 09:42:06 2017_x000D_	20.3456	25.9219	-85.1702	-1.4865	2	15.7701	11.5534	101.732	1.77556	15.0794
212	Thu Mar 23 09:42:06 2017_x000D_	20.3595	26.347	-85.1697	-1.48649	2	17.4864	12.4944	82.7214	1.44376	14.1474
213	Thu Mar 23 09:42:06 2017_x000D_	20.4707	26.5583	-82.24	-1.43536	2	17.4864	12.4944	82.7214	1.44376	14.377
214	Thu Mar 23 09:42:06 2017_x000D_	20.4916	27.1956	-82.2384	-1.43533	2	17.4864	12.4944	82.7214	1.44376	15.0052
215	Thu Mar 23 09:42:06 2017_x000D_	20.4985	27.408	-82.2378	-1.43532	2	17.4864	12.4944	82.7214	1.44376	15.2147
216	Thu Mar 23 09:42:06 2017_x000D_	20.5194	28.0449	-82.2362	-1.43529	2	17.4864	12.4944	82.7214	1.44376	15.8435
217	Thu Mar 23 09:42:06 2017_x000D_	20.6307	28.256	-85.1723	-1.48654	2	18.6666	15.6333	76.9872	1.34368	12.7746
218	Thu Mar 23 09:42:06 2017_x000D_	20.7557	28.8911	-82.2392	-1.43535	2	18.6666	15.6333	76.9872	1.34368	13.4214
219	Thu Mar 23 09:42:06 2017_x000D_	20.7626	29.1031	-82.2387	-1.43534	2	18.6666	15.6333	76.9872	1.34368	13.6319
220	Thu Mar 23 09:42:07 2017_x000D_	20.7764	29.5272	-82.2376	-1.43532	2	18.6666	15.6333	76.9872	1.34368	14.0532
221	Thu Mar 23 09:42:07 2017_x000D_	20.7764	29.5272	-82.2376	-1.43532	2	19.237	17.6439	79.9968	1.39621	11.9826
222	Thu Mar 23 09:42:07 2017_x000D_	20.7903	29.9511	-82.2365	-1.4353	2	19.237	17.6439	79.9968	1.39621	12.4048
223	Thu Mar 23 09:42:07 2017_x000D_	20.7972	30.163	-82.236	-1.43529	2	19.237	17.6439	79.9968	1.39621	12.6159
224	Thu Mar 23 09:42:07 2017_x000D_	20.9148	30.585	-73.6995	-1.2863	2	19.237	17.6439	79.9968	1.39621	13.0494
225	Thu Mar 23 09:42:07 2017_x000D_	20.8137	30.6922	-64.7063	-1.12934	2	19.1109	20.5169	79.9968	1.39621	10.3168
226	Thu Mar 23 09:42:07 2017_x000D_	20.7018	30.4821	-46.2409	-0.807056	2	19.1109	20.5169	79.9968	1.39621	10.0914
227	Thu Mar 23 09:42:07 2017_x000D_	20.7015	30.4823	-37.9325	-0.662047	2	19.1109	20.5169	79.9968	1.39621	10.0915
228	Thu Mar 23 09:42:07 2017_x000D_	20.4896	30.3799	-21.7984	-0.380455	2	19.1109	20.5169	79.9968	1.39621	9.95889
229	Thu Mar 23 09:42:07 2017_x000D_	20.3849	30.3815	-13.4399	-0.23457	2	18.9655	23.8296	79.9968	1.39621	6.70389
230	Thu Mar 23 09:42:07 2017_x000D_	20.3852	30.382	-2.15268	-0.0375713	2	18.9655	23.8296	79.9968	1.39621	6.70444
231	Thu Mar 23 09:42:07 2017_x000D_	20.7019	30.4843	12.8911	0.224992	2	18.9655	23.8296	79.9968	1.39621	6.87751
232	Thu Mar 23 09:42:07 2017_x000D_	20.6986	30.3785	15.8125	0.275981	2	18.9655	23.8296	79.9968	1.39621	6.77434
233	Thu Mar 23 09:42:07 2017_x000D_	21.1159	30.373	29.3089	0.511537	2	18.9655	23.8296	79.9968	1.39621	6.88769
234	Thu Mar 23 09:42:07 2017_x000D_	21.2134	30.1598	36.0865	0.629828	2	18.888	25.5955	79.9968	1.39621	5.12253
235	Thu Mar 23 09:42:07 2017_x000D_	21.3143	30.0524	40.3364	0.704003	2	18.888	25.5955	79.9968	1.39621	5.07453
236	Thu Mar 23 09:42:07 2017_x000D_	21.7274	29.9411	42.643	0.74426	2	18.888	25.5955	79.9968	1.39621	5.191
237	Thu Mar 23 09:42:07 2017_x000D_	21.9219	29.5147	42.6416	0.744237	2	18.888	25.5955	79.9968	1.39621	4.95628
238	Thu Mar 23 09:42:07 2017_x000D_	22.2275	29.2988	44.6485	0.779263	2	18.8492	26.4782	79.9968	1.39621	4.40099
239	Thu Mar 23 09:42:07 2017_x000D_	22.7306	28.7627	40.3358	0.703993	2	18.8492	26.4782	79.9968	1.39621	4.5038
240	Thu Mar 23 09:42:07 2017_x000D_	22.9352	28.6542	37.8728	0.661006	2	18.8492	26.4782	79.9968	1.39621	4.62929
241	Thu Mar 23 09:42:08 2017_x000D_	23.5455	28.223	34.4399	0.60109	2	18.8492	26.4782	79.9968	1.39621	5.00995
242	Thu Mar 23 09:42:08 2017_x000D_	23.75	28.1145	31.9362	0.557392	2	18.8492	26.4782	79.9968	1.39621	5.16675
243	Thu Mar 23 09:42:08 2017_x000D_	24.3569	27.5773	29.2958	0.511308	2	18.8492	26.4782	79.9968	1.39621	5.6163
244	Thu Mar 23 09:42:08 2017_x000D_	24.6684	27.5737	27.9288	0.48745	2	18.8492	26.4782	79.9968	1.39621	5.92142
245	Thu Mar 23 09:42:08 2017_x000D_	25.2783	27.1427	27.9273	0.487423	2	18.8492	26.4782	79.9968	1.39621	6.46335
246	Thu Mar 23 09:42:08 2017_x000D_	25.5834	26.9272	29.2963	0.511317	2	18.8492	26.4782	79.9968	1.39621	6.74915
247	Thu Mar 23 09:42:08 2017_x000D_	25.8946	26.9237	27.9288	0.48745	2	18.6012	27.1333	79.9968	1.39621	7.29641
248	Thu Mar 23 09:42:08 2017_x000D_	26.1962	26.6023	26.5235	0.462923	2	18.6012	27.1333	79.9968	1.39621	7.61354
249	Thu Mar 23 09:42:08 2017_x000D_	26.7051	26.2788	27.9257	0.487396	2	18.6012	27.1333	79.9968	1.39621	8.14883
250	Thu Mar 23 09:42:08 2017_x000D_	27.0163	26.2753	29.2983	0.511353	2	18.6012	27.1333	79.9968	1.39621	8.45873
251	Thu Mar 23 09:42:08 2017_x000D_	27.6254	25.8448	29.2971	0.511331	2	19.4673	27.3808	45	0.785398	8.30144
252	Thu Mar 23 09:42:08 2017_x000D_	27.8296	25.7366	31.9382	0.557426	2	19.4673	27.3808	45	0.785398	8.52241
253	Thu Mar 23 09:42:08 2017_x000D_	28.3413	25.5192	33.5217	0.585064	2	19.4673	27.3808	45	0.785398	9.06716
254	Thu Mar 23 09:42:08 2017_x000D_	28.6455	25.3041	31.939	0.557442	2	19.4673	27.3808	45	0.785398	9.41021
255	Thu Mar 23 09:42:08 2017_x000D_	28.8463	25.0901	31.938	0.557423	2	19.9052	27.3943	45	0.785398	9.23323
256	Thu Mar 23 09:42:08 2017_x000D_	29.1508	24.875	33.5205	0.585044	2	19.9052	27.3943	45	0.785398	9.58269
257	Thu Mar 23 09:42:08 2017_x000D_	29.6588	24.552	34.4453	0.601184	2	19.9052	27.3943	45	0.785398	10.1593
258	Thu Mar 23 09:42:08 2017_x000D_	29.9631	24.337	36.0916	0.629918	2	19.9052	27.3943	45	0.785398	10.5123
259	Thu Mar 23 09:42:08 2017_x000D_	30.5742	24.013	33.5214	0.585059	2	19.9052	27.3943	45	0.785398	11.192
260	Thu Mar 23 09:42:08 2017_x000D_	30.8781	23.7982	31.9377	0.557418	2	23.2372	26.3922	33.6586	0.587453	8.06921
261	Thu Mar 23 09:42:08 2017_x000D_	31.486	23.3686	31.9371	0.557408	2	23.2372	26.3922	33.6586	0.587453	8.78549
262	Thu Mar 23 09:42:09 2017_x000D_	31.9903	22.9401	30.4831	0.532031	2	23.2372	26.3922	33.6586	0.587453	9.40924
263	Thu Mar 23 09:42:09 2017_x000D_	32.3002	22.9371	31.938	0.557424	2	23.2372	26.3922	33.6586	0.587453	9.69926
264	Thu Mar 23 09:42:09 2017_x000D_	32.604	22.7224	33.522	0.585069	2	26.5687	25.3904	0	0	6.59872
265	Thu Mar 23 09:42:09 2017_x000D_	32.9076	22.5078	31.9374	0.557413	2	26.5687	25.3904	0	0	6.96355
266	Thu Mar 23 09:42:09 2017_x000D_	33.4118	22.0795	33.5208	0.585049	2	26.5687	25.3904	0	0	7.60198
267	Thu Mar 23 09:42:09 2017_x000D_	33.7152	21.865	31.9358	0.557384	2	26.5687	25.3904	0	0	7.96875
268	Thu Mar 23 09:42:09 2017_x000D_	34.328	21.6477	31.9377	0.557418	2	27.9111	24.7691	349.997	6.1086	7.13581
269	Thu Mar 23 09:42:09 2017_x000D_	34.5283	21.4342	31.9367	0.5574	2	27.9111	24.7691	349.997	6.1086	7.41005
270	Thu Mar 23 09:42:09 2017_x000D_	34.9347	21.2188	31.9371	0.557407	2	27.9111	24.7691	349.997	6.1086	7.86992
271	Thu Mar 23 09:42:09 2017_x000D_	35.5413	20.7901	31.9365	0.557397	2	27.9111	24.7691	349.997	6.1086	8.60537
272	Thu Mar 23 09:42:09 2017_x000D_	35.7443	20.6825	29.2889	0.511188	2	27.9111	24.7691	349.997	6.1086	8.83512
273	Thu Mar 23 09:42:09 2017_x000D_	35.9474	20.5749	31.9369	0.557405	2	30.1084	24.616	0	0	7.10101
274	Thu Mar 23 09:42:09 2017_x000D_	36.5536	20.1464	31.9364	0.557395	2	30.1084	24.616	0	0	7.84334
275	Thu Mar 23 09:42:09 2017_x000D_	36.7538	19.933	31.9353	0.557376	2	30.1084	24.616	0	0	8.12969
276	Thu Mar 23 09:42:09 2017_x000D_	37.3653	19.7164	31.9373	0.55741	2	30.1084	24.616	0	0	8.75607
277	Thu Mar 23 09:42:09 2017_x000D_	37.5654	19.5031	31.9362	0.557392	2	33.6673	23.4007	0	0	5.51239
278	Thu Mar 23 09:42:09 2017_x000D_	38.1738	19.1807	29.287	0.511155	2	33.6673	23.4007	0	0	6.17389
279	Thu Mar 23 09:42:09 2017_x000D_	38.3766	19.0734	31.9371	0.557408	2	33.6673	23.4007	0	0	6.39555
280	Thu Mar 23 09:42:09 2017_x000D_	38.782	18.8586	31.9375	0.557415	2	33.6673	23.4007	0	0	6.84038
281	Thu Mar 23 09:42:09 2017_x000D_	38.982	18.6454	31.9365	0.557397	2	35.9139	22.1448	0	0	4.65393
282	Thu Mar 23 09:42:09 2017_x000D_	39.2845	18.4315	30.4804	0.531983	2	35.9139	22.1448	0	0	5.01493
283	Thu Mar 23 09:42:09 2017_x000D_	39.5898	18.3234	29.2862	0.51114	2	35.9139	22.1448	0	0	5.30239
284	Thu Mar 23 09:42:10 2017_x000D_	39.7925	18.2161	31.9374	0.557413	2	35.9139	22.1448	0	0	5.52071
285	Thu Mar 23 09:42:10 2017_x000D_	39.9924	18.0029	31.9363	0.557394	2	38.6586	19.5785	345.308	6.02676	2.06435
286	Thu Mar 23 09:42:10 2017_x000D_	40.1949	17.8956	29.285	0.511119	2	38.6586	19.5785	345.308	6.02676	2.27868
287	Thu Mar 23 09:42:10 2017_x000D_	40.2973	17.895	27.9087	0.487099	2	38.6586	19.5785	345.308	6.02676	2.34936
288	Thu Mar 23 09:42:10 2017_x000D_	40.6995	17.5746	25.2138	0.440064	2	38.6586	19.5785	345.308	6.02676	2.86023
289	Thu Mar 23 09:42:10 2017_x000D_	40.9045	17.5732	19.4859	0.340094	2	38.6586	19.5785	345.308	6.02676	3.01086
290	Thu Mar 23 09:42:10 2017_x000D_	41.0066	17.5724	12.6945	0.22156	1	41.6735	15.9142	327.047	5.70804	1.78728
291	Thu Mar 23 09:42:10 2017_x000D_	40.9009	17.4667	-2.57343	-0.0449149	1	41.6735	15.9142	327.047	5.70804	1.73412
292	Thu Mar 23 09:42:10 2017_x000D_	41.0034	17.4658	-8.85475	-0.154545	1	41.6735	15.9142	327.047	5.70804	1.69012
293	Thu Mar 23 09:42:10 2017_x000D_	41.0034	17.465	-28.0505	-0.489574	1	41.6735	15.9142	327.047	5.70804	1.68938
294	Thu Mar 23 09:42:10 2017_x000D_	41.106	17.464	-34.6527	-0.604804	1	42.7973	15.286	341.371	5.95806	2.75757
295	Thu Mar 23 09:42:10 2017_x000D_	41.3168	17.6738	-51.2197	-0.893952	1	42.7973	15.286	341.371	5.95806	2.80953
296	Thu Mar 23 09:42:10 2017_x000D_	41.422	17.7788	-55.2624	-0.964511	1	42.7973	15.286	341.371	5.95806	2.84702
297	Thu Mar 23 09:42:10 2017_x000D_	41.6326	17.989	-68.097	-1.18852	1	42.7973	15.286	341.371	5.95806	2.94325
298	Thu Mar 23 09:42:10 2017_x000D_	41.6406	18.3063	-74.3685	-1.29798	1	42.7973	15.286	341.371	5.95806	3.23422
299	Thu Mar 23 09:42:10 2017_x000D_	41.7483	18.5171	-77.1223	-1.34604	1	43.4325	15.7484	14.945	0.26084	3.24071
300	Thu Mar 23 09:42:10 2017_x000D_	41.7561	18.8341	-77.6786	-1.35575	1	43.4325	15.7484	14.945	0.26084	3.51168
301	Thu Mar 23 09:42:10 2017_x000D_	41.8766	19.5733	-79.9328	-1.39509	1	43.4325	15.7484	14.945	0.26084	4.12925
302	Thu Mar 23 09:42:10 2017_x000D_	42.0915	19.9941	-79.9364	-1.39515	1	43.4325	15.7484	14.945	0.26084	4.45244
303	Thu Mar 23 09:42:10 2017_x000D_	42.1069	20.6275	-79.9339	-1.39511	2	46.523	15.1823	315	5.49779	7.01086
304	Thu Mar 23 09:42:10 2017_x000D_	42.2167	20.9429	-77.6786	-1.35575	2	46.523	15.1823	315	5.49779	7.19227
305	Thu Mar 23 09:42:11 2017_x000D_	42.3367	21.6804	-74.3617	-1.29786	2	46.523	15.1823	315	5.49779	7.72984
306	Thu Mar 23 09:42:11 2017_x000D_	42.4438	21.8903	-71.6756	-1.25098	2	46.523	15.1823	315	5.49779	7.85093
307	Thu Mar 23 09:42:11 2017_x000D_	42.4515	22.2067	-70.794	-1.23559	2	46.7621	14.7475	315	5.49779	8.61516
308	Thu Mar 23 09:42:11 2017_x000D_	42.6711	22.8369	-70.794	-1.23559	2	46.7621	14.7475	315	5.49779	9.06502
309	Thu Mar 23 09:42:11 2017_x000D_	42.8804	23.0456	-70.798	-1.23566	2	46.7621	14.7475	315	5.49779	9.16112
310	Thu Mar 23 09:42:11 2017_x000D_	43.0997	23.6753	-70.7979	-1.23566	2	46.7621	14.7475	315	5.49779	9.64981
311	Thu Mar 23 09:42:11 2017_x000D_	43.1047	23.8857	-70.796	-1.23562	2	46.7621	14.7475	315	5.49779	9.84293
312	Thu Mar 23 09:42:11 2017_x000D_	43.3238	24.5148	-70.796	-1.23562	2	46.7724	14.5267	315	5.49779	10.5667
313	Thu Mar 23 09:42:11 2017_x000D_	43.4334	24.8291	-74.3676	-1.29796	2	46.7724	14.5267	315	5.49779	10.83
314	Thu Mar 23 09:42:11 2017_x000D_	43.5502	25.4585	-71.6735	-1.25094	2	46.7724	14.5267	315	5.49779	11.3968
315	Thu Mar 23 09:42:11 2017_x000D_	43.5502	25.4585	-71.6735	-1.25094	2	46.7724	14.5267	315	5.49779	11.3968
316	Thu Mar 23 09:42:11 2017_x000D_	43.7715	26.1917	-70.7921	-1.23556	2	46.7724	14.5267	345.308	6.02676	12.0448
317	Thu Mar 23 09:42:11 2017_x000D_	43.9802	26.3994	-70.796	-1.23562	2	46.7724	14.5267	345.308	6.02676	12.1966
318	Thu Mar 23 09:42:11 2017_x000D_	44.1987	27.0267	-70.796	-1.23562	2	46.7724	14.5267	345.308	6.02676	12.7622
319	Thu Mar 23 09:42:11 2017_x000D_	44.3102	27.445	-68.0645	-1.18795	2	46.7724	14.5267	345.308	6.02676	13.1509
320	Thu Mar 23 09:42:11 2017_x000D_	44.526	27.9666	-69.0599	-1.20532	2	46.991	14.5336	0	0	13.6573
321	Thu Mar 23 09:42:11 2017_x000D_	44.6353	28.28	-70.796	-1.23562	2	46.991	14.5336	0	0	13.9468
322	Thu Mar 23 09:42:11 2017_x000D_	44.8557	29.0105	-71.6772	-1.251	2	46.991	14.5336	0	0	14.6335
323	Thu Mar 23 09:42:11 2017_x000D_	44.9624	29.2188	-74.376	-1.29811	2	46.991	14.5336	0	0	14.8247
324	Thu Mar 23 09:42:11 2017_x000D_	45.0736	29.636	-71.6775	-1.25101	2	46.991	14.5336	0	0	15.2236
325	Thu Mar 23 09:42:11 2017_x000D_	45.2913	30.2611	-71.6778	-1.25101	2	46.9393	15.6377	0	0	14.716
326	Thu Mar 23 09:42:12 2017_x000D_	45.4003	30.5738	-73.6204	-1.28492	2	46.9393	15.6377	0	0	15.0152
327	Thu Mar 23 09:42:12 2017_x000D_	45.5089	30.8857	-71.6781	-1.25102	2	46.9393	15.6377	0	0	15.3149
328	Thu Mar 23 09:42:12 2017_x000D_	45.625	31.5114	-74.3766	-1.29812	2	46.9393	15.6377	0	0	15.928
329	Thu Mar 23 09:42:12 2017_x000D_	45.7359	31.9277	-71.6747	-1.25096	2	47.2832	17.6381	20.7763	0.362614	14.3731
330	Thu Mar 23 09:42:12 2017_x000D_	45.8495	32.4486	-73.6175	-1.28487	2	47.2832	17.6381	20.7763	0.362614	14.8797
331	Thu Mar 23 09:42:12 2017_x000D_	45.958	32.7599	-71.6732	-1.25093	2	47.2832	17.6381	20.7763	0.362614	15.1798
332	Thu Mar 23 09:42:12 2017_x000D_	46.0643	32.9673	-74.3775	-1.29813	2	47.2832	17.6381	20.7763	0.362614	15.3776
333	Thu Mar 23 09:42:12 2017_x000D_	46.2813	33.59	-74.3787	-1.29815	2	47.6695	23.3931	7.69872	0.134368	10.291
334	Thu Mar 23 09:42:12 2017_x000D_	46.286	33.7986	-74.3772	-1.29813	2	47.6695	23.3931	7.69872	0.134368	10.4971
335	Thu Mar 23 09:42:12 2017_x000D_	46.4981	34.2124	-74.3799	-1.29817	2	47.6695	23.3931	7.69872	0.134368	10.8825
336	Thu Mar 23 09:42:12 2017_x000D_	46.5076	34.6292	-74.3769	-1.29812	2	47.6695	23.3931	7.69872	0.134368	11.296
337	Thu Mar 23 09:42:12 2017_x000D_	46.6158	34.9402	-70.7863	-1.23545	2	47.6695	23.3931	7.69872	0.134368	11.5951
338	Thu Mar 23 09:42:12 2017_x000D_	46.7195	35.0426	-74.3796	-1.29817	2	48.1898	26.2779	0	0	8.88717
339	Thu Mar 23 09:42:12 2017_x000D_	46.83	35.4573	-71.6726	-1.25092	2	48.1898	26.2779	0	0	9.27957
340	Thu Mar 23 09:42:12 2017_x000D_	46.8347	35.6655	-71.6708	-1.25089	2	48.1898	26.2779	0	0	9.4849
341	Thu Mar 23 09:42:12 2017_x000D_	46.9407	35.8721	-74.3793	-1.29816	2	48.1898	26.2779	0	0	9.67517
342	Thu Mar 23 09:42:12 2017_x000D_	46.9454	36.0802	-74.3778	-1.29814	2	48.7097	29.1607	0	0	7.14088
343	Thu Mar 23 09:42:12 2017_x000D_	47.1592	36.5969	-68.0402	-1.18753	2	48.7097	29.1607	0	0	7.59613
344	Thu Mar 23 09:42:12 2017_x000D_	47.2672	36.9072	-64.1805	-1.12016	2	48.7097	29.1607	0	0	7.87966
345	Thu Mar 23 09:42:12 2017_x000D_	47.3744	37.2171	-50.5215	-0.881767	2	48.7097	29.1607	0	0	8.16631
346	Thu Mar 23 09:42:12 2017_x000D_	47.4778	37.3198	-42.5551	-0.742727	2	49.4784	31.3882	0	0	6.25989
347	Thu Mar 23 09:42:12 2017_x000D_	47.6839	37.5246	-26.1675	-0.45671	2	49.4784	31.3882	0	0	6.39341
348	Thu Mar 23 09:42:13 2017_x000D_	47.7873	37.6272	-16.9794	-0.296347	2	49.4784	31.3882	0	0	6.46413
349	Thu Mar 23 09:42:13 2017_x000D_	47.9895	37.624	-11.2212	-0.195847	2	49.4784	31.3882	0	0	6.41109
350	Thu Mar 23 09:42:13 2017_x000D_	48.2947	37.7231	-1.95838	-0.0341802	2	49.4784	31.3882	0	0	6.44454
351	Thu Mar 23 09:42:13 2017_x000D_	48.4946	37.6161	6.85717	0.11968	2	50.0702	32.7281	0	0	5.13567
352	Thu Mar 23 09:42:13 2017_x000D_	49.0019	37.7114	16.1518	0.281902	2	50.0702	32.7281	0	0	5.09652
353	Thu Mar 23 09:42:13 2017_x000D_	49.1992	37.5004	16.1484	0.281843	2	50.0702	32.7281	0	0	4.85113
354	Thu Mar 23 09:42:13 2017_x000D_	50.0015	37.2791	16.1486	0.281847	2	50.0702	32.7281	0	0	4.55152
355	Thu Mar 23 09:42:13 2017_x000D_	50.4023	37.1684	13.2124	0.230601	2	50.0702	32.7281	0	0	4.4527
356	Thu Mar 23 09:42:13 2017_x000D_	51.105	37.0527	9.75598	0.170274	2	50.0702	32.7281	0	0	4.44668
357	Thu Mar 23 09:42:13 2017_x000D_	51.5054	36.9421	6.84869	0.119532	2	50.0702	32.7281	0	0	4.4517
358	Thu Mar 23 09:42:13 2017_x000D_	51.91	37.0389	3.91657	0.068357	2	50.0702	32.7281	0	0	4.68699
359	Thu Mar 23 09:42:13 2017_x000D_	52.109	36.9318	0.962877	0.0168054	2	50.8694	34.2939	0	0	2.91464
360	Thu Mar 23 09:42:13 2017_x000D_	52.9134	36.9183	0.962924	0.0168062	2	50.8694	34.2939	0	0	3.32647
361	Thu Mar 23 09:42:13 2017_x000D_	53.2125	36.8094	-1.85161	-0.0323166	2	50.8694	34.2939	0	0	3.43771
362	Thu Mar 23 09:42:13 2017_x000D_	53.92	37.0048	-1.98664	-0.0346733	2	50.8694	34.2939	0	0	4.08107
363	Thu Mar 23 09:42:13 2017_x000D_	54.3215	36.9981	-1.98726	-0.0346843	2	50.8694	34.2939	0	0	4.38517
364	Thu Mar 23 09:42:13 2017_x000D_	54.9234	36.9879	-1.98816	-0.0346999	2	50.6618	34.0674	14.0457	0.245144	5.16629
365	Thu Mar 23 09:42:13 2017_x000D_	55.3245	36.9812	-1.98884	-0.0347118	2	50.6618	34.0674	14.0457	0.245144	5.49827
366	Thu Mar 23 09:42:13 2017_x000D_	55.525	36.9778	-1.98916	-0.0347173	2	50.6618	34.0674	14.0457	0.245144	5.66755
367	Thu Mar 23 09:42:13 2017_x000D_	55.9279	37.0746	0.969088	0.0169138	2	50.6618	34.0674	14.0457	0.245144	6.06424
368	Thu Mar 23 09:42:13 2017_x000D_	56.527	36.9611	3.92338	0.0684759	2	51.7619	33.8806	45	0.785398	5.67412
369	Thu Mar 23 09:42:14 2017_x000D_	57.1276	36.951	3.92427	0.0684914	2	51.7619	33.8806	45	0.785398	6.18208
370	Thu Mar 23 09:42:14 2017_x000D_	57.3277	36.9476	3.92458	0.0684969	2	51.7619	33.8806	45	0.785398	6.35489
371	Thu Mar 23 09:42:14 2017_x000D_	57.7278	36.9408	3.92515	0.0685069	2	51.7619	33.8806	45	0.785398	6.70498
372	Thu Mar 23 09:42:14 2017_x000D_	58.3276	36.9307	3.92604	0.0685223	2	54.1588	33.9534	45	0.785398	5.12281
373	Thu Mar 23 09:42:14 2017_x000D_	58.6271	36.9257	3.78577	0.0660741	2	54.1588	33.9534	45	0.785398	5.36659
374	Thu Mar 23 09:42:14 2017_x000D_	59.3247	36.8107	6.87075	0.119917	2	54.1588	33.9534	45	0.785398	5.90345
375	Thu Mar 23 09:42:14 2017_x000D_	59.624	36.8057	6.59205	0.115053	2	54.1588	33.9534	45	0.785398	6.16474
376	Thu Mar 23 09:42:14 2017_x000D_	59.9235	36.8006	6.87247	0.119947	2	54.1588	33.9534	45	0.785398	6.42949
377	Thu Mar 23 09:42:14 2017_x000D_	60.5201	36.6872	3.92336	0.0684756	2	58.0794	34.0725	45	0.785398	3.57682
378	Thu Mar 23 09:42:14 2017_x000D_	60.9189	36.6806	3.92393	0.0684854	2	58.0794	34.0725	45	0.785398	3.85551
379	Thu Mar 23 09:42:14 2017_x000D_	61.5185	36.7736	0.962903	0.0168058	2	58.0794	34.0725	45	0.785398	4.37303
380	Thu Mar 23 09:42:14 2017_x000D_	61.7142	36.5639	0.956717	0.0166979	2	58.0794	34.0725	45	0.785398	4.40668
381	Thu Mar 23 09:42:14 2017_x000D_	62.3116	36.5539	0.956713	0.0166978	2	59.8212	34.1254	45	0.785398	3.47846
382	Thu Mar 23 09:42:14 2017_x000D_	62.7096	36.5473	0.956673	0.0166971	2	59.8212	34.1254	45	0.785398	3.76941
383	Thu Mar 23 09:42:14 2017_x000D_	62.9104	36.6472	3.92691	0.0685374	2	59.8212	34.1254	45	0.785398	3.98781
384	Thu Mar 23 09:42:14 2017_x000D_	63.2085	36.6422	3.7863	0.0660834	2	59.8212	34.1254	45	0.785398	4.21996
385	Thu Mar 23 09:42:14 2017_x000D_	63.7041	36.5307	0.956682	0.0166972	2	59.8212	34.1254	45	0.785398	4.56754
386	Thu Mar 23 09:42:14 2017_x000D_	63.9028	36.5274	0.956717	0.0166979	2	60.9203	33.9387	45	0.785398	3.94926
387	Thu Mar 23 09:42:14 2017_x000D_	64.3018	36.6237	-2.00966	-0.0350753	2	60.9203	33.9387	45	0.785398	4.31784
388	Thu Mar 23 09:42:14 2017_x000D_	64.5004	36.6203	-2.00998	-0.0350808	2	60.9203	33.9387	45	0.785398	4.47304
389	Thu Mar 23 09:42:14 2017_x000D_	64.8977	36.6139	3.92988	0.0685893	2	60.9203	33.9387	45	0.785398	4.79337
390	Thu Mar 23 09:42:14 2017_x000D_	65.0962	36.6106	3.93024	0.0685956	2	62.2263	33.9783	45	0.785398	3.89427
391	Thu Mar 23 09:42:15 2017_x000D_	65.2946	36.6072	3.93055	0.068601	2	62.2263	33.9783	45	0.785398	4.04049
392	Thu Mar 23 09:42:15 2017_x000D_	65.3936	36.6056	3.78943	0.066138	2	62.2263	33.9783	45	0.785398	4.11515
393	Thu Mar 23 09:42:15 2017_x000D_	65.3936	36.6056	3.78943	0.066138	2	62.2263	33.9783	45	0.785398	4.11515
394	Thu Mar 23 09:42:15 2017_x000D_	65.3919	36.5017	-17.2004	-0.300203	2	62.237	33.7586	45	0.785398	4.18067
395	Thu Mar 23 09:42:15 2017_x000D_	65.3933	36.6042	-25.2388	-0.4405	2	62.237	33.7586	45	0.785398	4.24967
396	Thu Mar 23 09:42:15 2017_x000D_	65.4913	36.4992	-36.977	-0.64537	2	62.237	33.7586	45	0.785398	4.25457
397	Thu Mar 23 09:42:15 2017_x000D_	65.4907	36.3957	-59.5671	-1.03964	2	62.237	33.7586	45	0.785398	4.18818
398	Thu Mar 23 09:42:15 2017_x000D_	65.5919	36.4971	-68.5789	-1.19693	2	63.1075	33.7851	45	0.785398	3.67793
399	Thu Mar 23 09:42:15 2017_x000D_	65.5957	36.7033	-86.3665	-1.50738	2	63.1075	33.7851	45	0.785398	3.83497
400	Thu Mar 23 09:42:15 2017_x000D_	65.6967	36.8048	265.632	4.63616	2	63.1075	33.7851	45	0.785398	3.97776
401	Thu Mar 23 09:42:15 2017_x000D_	65.5992	36.9099	257.339	4.49142	2	63.1075	33.7851	45	0.785398	3.99662
402	Thu Mar 23 09:42:15 2017_x000D_	65.5047	37.2212	241.358	4.21249	2	63.1075	33.7851	45	0.785398	4.18967
403	Thu Mar 23 09:42:15 2017_x000D_	65.4102	37.5317	240.412	4.19599	2	64.8698	33.3985	45	0.785398	4.16838
404	Thu Mar 23 09:42:15 2017_x000D_	65.0246	38.2589	238.963	4.1707	2	64.8698	33.3985	45	0.785398	4.86286
405	Thu Mar 23 09:42:15 2017_x000D_	64.6342	38.6774	238.964	4.1707	2	64.8698	33.3985	45	0.785398	5.28415
406	Thu Mar 23 09:42:15 2017_x000D_	64.2488	39.4042	245.175	4.27911	2	64.8698	33.3985	45	0.785398	6.03772
407	Thu Mar 23 09:42:15 2017_x000D_	64.0569	39.8191	245.175	4.27911	2	67.5128	32.8188	45	0.785398	7.80688
408	Thu Mar 23 09:42:15 2017_x000D_	63.9642	40.232	247.713	4.32341	2	67.5128	32.8188	45	0.785398	8.21876
409	Thu Mar 23 09:42:15 2017_x000D_	63.7707	40.5439	248.813	4.34261	2	67.5128	32.8188	45	0.785398	8.58373
410	Thu Mar 23 09:42:15 2017_x000D_	63.4829	41.1659	251.352	4.38692	2	67.5128	32.8188	45	0.785398	9.26899
411	Thu Mar 23 09:42:15 2017_x000D_	63.387	41.3731	253.974	4.43268	2	67.5236	32.5991	45	0.785398	9.70023
412	Thu Mar 23 09:42:16 2017_x000D_	63.2977	41.9911	256.671	4.47975	2	67.5236	32.5991	45	0.785398	10.2989
413	Thu Mar 23 09:42:16 2017_x000D_	63.1026	42.2004	256.673	4.47978	2	67.5236	32.5991	45	0.785398	10.5703
414	Thu Mar 23 09:42:16 2017_x000D_	63.0134	42.8181	259.438	4.52804	2	67.5236	32.5991	45	0.785398	11.17
415	Thu Mar 23 09:42:16 2017_x000D_	62.9175	43.0254	256.672	4.47978	2	67.5236	32.5991	45	0.785398	11.3984
416	Thu Mar 23 09:42:16 2017_x000D_	62.9293	43.7433	257.356	4.4917	2	68.1331	33.4978	79.9968	1.39621	11.4913
417	Thu Mar 23 09:42:16 2017_x000D_	62.7359	44.0552	256.672	4.47976	2	68.1331	33.4978	79.9968	1.39621	11.857
418	Thu Mar 23 09:42:16 2017_x000D_	62.7393	44.2603	256.671	4.47975	2	68.1331	33.4978	79.9968	1.39621	12.0385
419	Thu Mar 23 09:42:16 2017_x000D_	62.5527	44.9818	257.357	4.49173	2	68.1331	33.4978	79.9968	1.39621	12.7681
420	Thu Mar 23 09:42:16 2017_x000D_	62.5578	45.2893	256.67	4.47974	2	68.8518	36.5986	79.0736	1.38009	10.7305
421	Thu Mar 23 09:42:16 2017_x000D_	62.3696	45.9081	256.671	4.47975	2	68.8518	36.5986	79.0736	1.38009	11.344
422	Thu Mar 23 09:42:16 2017_x000D_	62.3748	46.2152	257.356	4.4917	2	68.8518	36.5986	79.0736	1.38009	11.5944
423	Thu Mar 23 09:42:16 2017_x000D_	62.1832	46.629	257.357	4.49173	2	68.8518	36.5986	79.0736	1.38009	12.0449
424	Thu Mar 23 09:42:16 2017_x000D_	62.0943	47.2452	260	4.53786	2	68.9936	38.1417	79.0736	1.38009	11.4225
425	Thu Mar 23 09:42:16 2017_x000D_	62.0003	47.5546	256.67	4.47974	2	68.9936	38.1417	79.0736	1.38009	11.7264
426	Thu Mar 23 09:42:16 2017_x000D_	62.0072	47.9637	256.669	4.47972	2	68.9936	38.1417	79.0736	1.38009	12.0533
427	Thu Mar 23 09:42:16 2017_x000D_	61.8209	48.6838	257.356	4.4917	2	68.9936	38.1417	79.0736	1.38009	12.7508
428	Thu Mar 23 09:42:16 2017_x000D_	61.6278	48.9952	256.671	4.47975	2	68.9936	38.1417	79.0736	1.38009	13.1169
429	Thu Mar 23 09:42:16 2017_x000D_	61.5391	49.6107	253.967	4.43257	2	68.3216	42.9542	117.566	2.05192	9.50323
430	Thu Mar 23 09:42:16 2017_x000D_	61.3478	50.024	253.968	4.43258	2	68.3216	42.9542	117.566	2.05192	9.93056
431	Thu Mar 23 09:42:16 2017_x000D_	61.2591	50.639	256.67	4.47974	2	68.3216	42.9542	117.566	2.05192	10.4372
432	Thu Mar 23 09:42:16 2017_x000D_	61.1635	50.8457	253.968	4.43257	2	68.3216	42.9542	117.566	2.05192	10.6543
433	Thu Mar 23 09:42:17 2017_x000D_	61.0766	51.5623	257.357	4.49173	2	66.8996	45.3266	117.566	2.05192	8.53178
434	Thu Mar 23 09:42:17 2017_x000D_	60.8854	51.9753	257.358	4.49175	2	66.8996	45.3266	117.566	2.05192	8.96526
435	Thu Mar 23 09:42:17 2017_x000D_	60.8907	52.2814	256.67	4.47974	2	66.8996	45.3266	117.566	2.05192	9.19109
436	Thu Mar 23 09:42:17 2017_x000D_	60.7969	52.5898	254.77	4.44657	2	66.8996	45.3266	117.566	2.05192	9.48668
437	Thu Mar 23 09:42:17 2017_x000D_	60.7084	53.2039	257.357	4.49173	2	66.1834	46.622	118.452	2.06737	8.56137
438	Thu Mar 23 09:42:17 2017_x000D_	60.5191	53.7187	256.671	4.47975	2	66.1834	46.622	118.452	2.06737	9.08006
439	Thu Mar 23 09:42:17 2017_x000D_	60.5261	54.1262	256.669	4.47972	2	66.1834	46.622	118.452	2.06737	9.39777
440	Thu Mar 23 09:42:17 2017_x000D_	60.4307	54.3326	253.964	4.43252	2	66.1834	46.622	118.452	2.06737	9.62013
441	Thu Mar 23 09:42:17 2017_x000D_	60.3387	54.7424	256.67	4.47973	2	65.706	47.4854	166.987	2.91448	9.02618
442	Thu Mar 23 09:42:17 2017_x000D_	60.2432	54.9487	253.965	4.43252	2	65.706	47.4854	166.987	2.91448	9.24895
443	Thu Mar 23 09:42:17 2017_x000D_	60.1477	55.1549	256.671	4.47975	2	65.706	47.4854	166.987	2.91448	9.47185
444	Thu Mar 23 09:42:17 2017_x000D_	60.0558	55.5648	253.965	4.43252	2	65.706	47.4854	166.987	2.91448	9.85908
445	Thu Mar 23 09:42:17 2017_x000D_	60.0594	55.7683	253.964	4.43251	2	65.706	47.4854	166.987	2.91448	10.0245
446	Thu Mar 23 09:42:17 2017_x000D_	59.8685	56.1806	253.965	4.43252	2	63.4693	48.7356	168.722	2.94476	8.27005
447	Thu Mar 23 09:42:17 2017_x000D_	59.8721	56.3841	253.964	4.43251	2	63.4693	48.7356	168.722	2.94476	8.45218
448	Thu Mar 23 09:42:17 2017_x000D_	59.6811	56.7961	259.449	4.52824	2	63.4693	48.7356	168.722	2.94476	8.9063
449	Thu Mar 23 09:42:17 2017_x000D_	59.5875	57.1036	262.715	4.58525	2	63.4693	48.7356	168.722	2.94476	9.22452
450	Thu Mar 23 09:42:17 2017_x000D_	59.5928	57.4086	268.084	4.67894	2	61.8526	50.6619	102.273	1.785	7.1151
451	Thu Mar 23 09:42:17 2017_x000D_	59.4987	57.7156	-77.9303	-1.36014	2	61.8526	50.6619	102.273	1.785	7.4361
452	Thu Mar 23 09:42:17 2017_x000D_	59.5991	57.8143	-69.1669	-1.20719	2	61.8526	50.6619	102.273	1.785	7.49901
453	Thu Mar 23 09:42:17 2017_x000D_	59.6006	57.916	-62.8925	-1.09768	2	61.8526	50.6619	102.273	1.785	7.59562
454	Thu Mar 23 09:42:17 2017_x000D_	59.7043	58.2182	-46.4258	-0.810283	2	60.6496	53.0381	103.013	1.79791	5.26565
455	Thu Mar 23 09:42:18 2017_x000D_	59.9055	58.416	-38.4511	-0.671098	2	60.6496	53.0381	103.013	1.79791	5.42913
456	Thu Mar 23 09:42:18 2017_x000D_	60.1068	58.6141	-25.6686	-0.448001	2	60.6496	53.0381	103.013	1.79791	5.60236
457	Thu Mar 23 09:42:18 2017_x000D_	60.4035	58.606	-19.1701	-0.334581	2	60.6496	53.0381	103.013	1.79791	5.57334
458	Thu Mar 23 09:42:18 2017_x000D_	60.7019	58.6996	-10.0046	-0.174613	2	60.6496	53.0381	103.013	1.79791	5.66174
459	Thu Mar 23 09:42:18 2017_x000D_	60.9015	58.7956	-7.14372	-0.124681	2	60.3159	55.4388	103.013	1.79791	3.4075
460	Thu Mar 23 09:42:18 2017_x000D_	61.101	58.8916	-4.24099	-0.0740192	2	60.3159	55.4388	103.013	1.79791	3.54093
461	Thu Mar 23 09:42:18 2017_x000D_	61.4961	58.8803	-4.24231	-0.0740423	2	60.3159	55.4388	103.013	1.79791	3.63824
462	Thu Mar 23 09:42:18 2017_x000D_	62.2892	59.0604	-10.0019	-0.174566	2	60.3159	55.4388	103.013	1.79791	4.12431
463	Thu Mar 23 09:42:18 2017_x000D_	62.6839	59.0492	-10.0046	-0.174613	2	60.0247	56.9635	103.013	1.79791	3.37957
464	Thu Mar 23 09:42:18 2017_x000D_	63.2787	59.2347	-15.5534	-0.271457	2	60.0247	56.9635	103.013	1.79791	3.96823
465	Thu Mar 23 09:42:18 2017_x000D_	63.5762	59.3274	-19.1831	-0.334808	2	60.0247	56.9635	103.013	1.79791	4.26628
466	Thu Mar 23 09:42:18 2017_x000D_	64.269	59.5098	-25.7056	-0.448647	2	60.0247	56.9635	103.013	1.79791	4.94952
467	Thu Mar 23 09:42:18 2017_x000D_	64.4691	59.7066	-25.7022	-0.448588	2	60.0141	57.1822	103.013	1.79791	5.12051
468	Thu Mar 23 09:42:18 2017_x000D_	65.1628	59.9901	-29.7081	-0.518504	2	60.0141	57.1822	103.013	1.79791	5.86459
469	Thu Mar 23 09:42:18 2017_x000D_	65.4607	60.1838	-28.2596	-0.493223	2	60.0141	57.1822	103.013	1.79791	6.21893
470	Thu Mar 23 09:42:18 2017_x000D_	65.857	60.3745	-28.2604	-0.493236	2	60.0141	57.1822	103.013	1.79791	6.6581
471	Thu Mar 23 09:42:18 2017_x000D_	66.451	60.6605	-25.7022	-0.448589	2	61.2427	58.7503	76.176	1.32952	5.54754
472	Thu Mar 23 09:42:18 2017_x000D_	66.6504	60.8568	-25.6989	-0.44853	2	61.2427	58.7503	76.176	1.32952	5.8035
473	Thu Mar 23 09:42:18 2017_x000D_	67.1454	61.1453	-21.8537	-0.381418	2	61.2427	58.7503	76.176	1.32952	6.37008
474	Thu Mar 23 09:42:18 2017_x000D_	67.5377	61.1337	-21.8594	-0.381518	2	61.2427	58.7503	76.176	1.32952	6.73109
475	Thu Mar 23 09:42:18 2017_x000D_	67.7368	61.3297	-21.8555	-0.38145	2	61.2427	58.7503	76.176	1.32952	6.98761
476	Thu Mar 23 09:42:19 2017_x000D_	68.231	61.6178	-18.1948	-0.31756	2	63.3708	59.6871	54.4992	0.95119	5.22964
477	Thu Mar 23 09:42:19 2017_x000D_	68.6228	61.6061	-18.1997	-0.317645	2	63.3708	59.6871	54.4992	0.95119	5.59161
478	Thu Mar 23 09:42:19 2017_x000D_	69.2145	61.8911	-15.5189	-0.270856	2	63.3708	59.6871	54.4992	0.95119	6.24551
479	Thu Mar 23 09:42:19 2017_x000D_	69.4102	61.8852	-15.521	-0.270892	2	63.3708	59.6871	54.4992	0.95119	6.42697
480	Thu Mar 23 09:42:19 2017_x000D_	69.8042	62.0749	-15.5183	-0.270845	2	66.7672	61.316	19.478	0.339955	3.13038
481	Thu Mar 23 09:42:19 2017_x000D_	70.3935	62.2586	-15.5176	-0.270832	2	66.7672	61.316	19.478	0.339955	3.7468
482	Thu Mar 23 09:42:19 2017_x000D_	70.7856	62.3472	-18.1987	-0.317627	2	66.7672	61.316	19.478	0.339955	4.1486
483	Thu Mar 23 09:42:19 2017_x000D_	71.3741	62.5307	-18.199	-0.317633	2	66.7672	61.316	19.478	0.339955	4.76435
484	Thu Mar 23 09:42:19 2017_x000D_	71.6683	62.6223	-21.8652	-0.38162	2	68.6543	62.6821	14.6918	0.256421	3.01459
485	Thu Mar 23 09:42:19 2017_x000D_	72.2575	62.9062	-19.1638	-0.334472	2	68.6543	62.6821	14.6918	0.256421	3.61016
486	Thu Mar 23 09:42:19 2017_x000D_	72.5498	62.8972	-18.1997	-0.317644	2	68.6543	62.6821	14.6918	0.256421	3.90143
487	Thu Mar 23 09:42:19 2017_x000D_	72.9421	63.0862	-18.1976	-0.317608	2	68.6543	62.6821	14.6918	0.256421	4.3068
488	Thu Mar 23 09:42:19 2017_x000D_	73.5289	63.2691	-18.1979	-0.317614	2	71.6241	64.0783	14.6918	0.256421	2.06956
489	Thu Mar 23 09:42:19 2017_x000D_	73.8225	63.3607	-16.3691	-0.285694	2	71.6241	64.0783	14.6918	0.256421	2.31256
490	Thu Mar 23 09:42:19 2017_x000D_	74.1153	63.4519	-18.1983	-0.317621	2	71.6241	64.0783	14.6918	0.256421	2.56875
491	Thu Mar 23 09:42:19 2017_x000D_	74.7012	63.6345	-18.1986	-0.317625	2	71.6241	64.0783	14.6918	0.256421	3.10894
492	Thu Mar 23 09:42:19 2017_x000D_	74.898	63.8292	-18.1941	-0.317548	2	71.6241	64.0783	14.6918	0.256421	3.28336
493	Thu Mar 23 09:42:19 2017_x000D_	75.4821	63.9111	-20.8031	-0.363083	2	73.7472	65.0127	13.0128	0.227116	2.05509
494	Thu Mar 23 09:42:19 2017_x000D_	75.6776	64.0055	-18.1969	-0.317597	2	73.7472	65.0127	13.0128	0.227116	2.17736
495	Thu Mar 23 09:42:19 2017_x000D_	75.8717	63.9994	-18.1994	-0.317639	2	73.7472	65.0127	13.0128	0.227116	2.35378
496	Thu Mar 23 09:42:19 2017_x000D_	76.2623	64.1877	-18.1973	-0.317603	2	73.7472	65.0127	13.0128	0.227116	2.64695
497	Thu Mar 23 09:42:20 2017_x000D_	76.4574	64.2816	-20.8031	-0.363082	2	73.7472	65.0127	13.0128	0.227116	2.80708
498	Thu Mar 23 09:42:20 2017_x000D_	76.8465	64.3698	-18.1976	-0.317608	2	73.7472	65.0127	13.0128	0.227116	3.16528
499	Thu Mar 23 09:42:20 2017_x000D_	76.9447	64.4667	-21.8746	-0.381783	2	73.7472	65.0127	13.0128	0.227116	3.24378
500	Thu Mar 23 09:42:20 2017_x000D_	77.5283	64.6483	-26.9846	-0.47097	2	73.7472	65.0127	13.0128	0.227116	3.79862
501	Thu Mar 23 09:42:20 2017_x000D_	77.6264	64.7452	-30.7826	-0.537257	2	73.7472	65.0127	13.0128	0.227116	3.88841
502	Thu Mar 23 09:42:20 2017_x000D_	77.7233	64.7418	-36.9484	-0.644871	2	73.7472	65.0127	13.0128	0.227116	3.98532
503	Thu Mar 23 09:42:20 2017_x000D_	77.7236	64.7416	-44.7324	-0.780728	2	73.7472	65.0127	13.0128	0.227116	3.98563
504	Thu Mar 23 09:42:20 2017_x000D_	77.7224	64.5411	-64.5486	-1.12659	2	73.7472	65.0127	13.0128	0.227116	4.00308
505	Thu Mar 23 09:42:20 2017_x000D_	77.8208	64.6382	-73.1053	-1.27593	2	73.7472	65.0127	13.0128	0.227116	4.09078
506	Thu Mar 23 09:42:20 2017_x000D_	77.8235	64.839	-89.3902	-1.56015	1	81.1199	65.0043	337.755	5.89493	3.30054
507	Thu Mar 23 09:42:20 2017_x000D_	77.8259	65.0395	259.697	4.53256	1	81.1199	65.0043	337.755	5.89493	3.29419
508	Thu Mar 23 09:42:20 2017_x000D_	77.7323	65.3434	246.187	4.29677	1	81.1199	65.0043	337.755	5.89493	3.40453
509	Thu Mar 23 09:42:20 2017_x000D_	77.7333	65.4438	240.315	4.19429	1	81.1199	65.0043	337.755	5.89493	3.415
510	Thu Mar 23 09:42:20 2017_x000D_	77.4478	65.9537	229.055	3.99777	1	80.8703	65.6522	13.1772	0.229986	3.43575
511	Thu Mar 23 09:42:20 2017_x000D_	77.1593	66.1633	227.125	3.96408	1	80.8703	65.6522	13.1772	0.229986	3.74603
512	Thu Mar 23 09:42:20 2017_x000D_	76.8731	66.5727	229.055	3.99777	1	80.8703	65.6522	13.1772	0.229986	4.10182
513	Thu Mar 23 09:42:20 2017_x000D_	76.5846	66.7823	227.125	3.96408	1	80.8703	65.6522	13.1772	0.229986	4.43219
514	Thu Mar 23 09:42:20 2017_x000D_	76.0111	67.5011	232.885	4.06461	1	80.199	66.0698	68.8317	1.20134	4.42573
515	Thu Mar 23 09:42:20 2017_x000D_	75.8195	67.7075	232.885	4.06461	1	80.199	66.0698	68.8317	1.20134	4.67569
516	Thu Mar 23 09:42:20 2017_x000D_	75.3406	68.2234	236.649	4.13031	1	80.199	66.0698	68.8317	1.20134	5.31432
517	Thu Mar 23 09:42:20 2017_x000D_	75.2483	68.6263	238.89	4.16941	1	80.199	66.0698	68.8317	1.20134	5.57182
518	Thu Mar 23 09:42:20 2017_x000D_	74.8663	69.1387	245.019	4.27638	1	80.199	66.0698	68.8317	1.20134	6.15271
519	Thu Mar 23 09:42:21 2017_x000D_	74.8687	69.3385	245.018	4.27637	1	79.5167	66.7053	75.954	1.32565	5.34206
520	Thu Mar 23 09:42:21 2017_x000D_	74.6783	69.6447	246.195	4.29691	1	79.5167	66.7053	75.954	1.32565	5.66129
521	Thu Mar 23 09:42:21 2017_x000D_	74.3921	70.0541	248.62	4.33924	1	79.5167	66.7053	75.954	1.32565	6.12176
522	Thu Mar 23 09:42:21 2017_x000D_	74.3969	70.4535	248.619	4.33921	1	79.5167	66.7053	75.954	1.32565	6.34518
523	Thu Mar 23 09:42:21 2017_x000D_	74.1119	70.9627	250.147	4.36588	2	79.1828	64.7307	350.234	6.11274	8.03442
524	Thu Mar 23 09:42:21 2017_x000D_	74.0185	71.2655	248.619	4.33922	2	79.1828	64.7307	350.234	6.11274	8.32908
525	Thu Mar 23 09:42:21 2017_x000D_	73.8294	71.6714	248.619	4.33923	2	79.1828	64.7307	350.234	6.11274	8.7654
526	Thu Mar 23 09:42:21 2017_x000D_	73.736	71.9743	245.017	4.27636	2	79.1828	64.7307	350.234	6.11274	9.06297
527	Thu Mar 23 09:42:21 2017_x000D_	73.3554	72.5866	245.018	4.27637	2	77.5906	66.214	265.395	4.63202	7.6516
528	Thu Mar 23 09:42:21 2017_x000D_	73.3578	72.786	245.017	4.27636	2	77.5906	66.214	265.395	4.63202	7.81715
529	Thu Mar 23 09:42:21 2017_x000D_	73.1688	73.1917	245.018	4.27636	2	77.5906	66.214	265.395	4.63202	8.26079
530	Thu Mar 23 09:42:21 2017_x000D_	72.9823	73.7968	245.017	4.27635	2	77.5906	66.214	265.395	4.63202	8.87329
531	Thu Mar 23 09:42:21 2017_x000D_	72.7907	74.0031	245.017	4.27636	2	76.6589	67.4975	198.486	3.46423	7.56874
532	Thu Mar 23 09:42:21 2017_x000D_	72.6005	74.309	246.195	4.29691	2	76.6589	67.4975	198.486	3.46423	7.92888
533	Thu Mar 23 09:42:21 2017_x000D_	72.4128	74.8143	245.017	4.27636	2	76.6589	67.4975	198.486	3.46423	8.45961
534	Thu Mar 23 09:42:21 2017_x000D_	72.3196	75.1167	243.864	4.25623	2	76.6589	67.4975	198.486	3.46423	8.76822
535	Thu Mar 23 09:42:21 2017_x000D_	72.1319	75.6218	242.611	4.23436	2	76.6589	67.4975	198.486	3.46423	9.30043
536	Thu Mar 23 09:42:21 2017_x000D_	71.9404	75.8282	242.611	4.23437	2	75.8348	70.9657	180	3.14159	6.22979
537	Thu Mar 23 09:42:21 2017_x000D_	71.846	76.0308	245.017	4.27636	2	75.8348	70.9657	180	3.14159	6.44715
538	Thu Mar 23 09:42:21 2017_x000D_	71.56	76.44	242.612	4.23438	2	75.8348	70.9657	180	3.14159	6.94564
539	Thu Mar 23 09:42:21 2017_x000D_	71.5626	76.639	242.611	4.23437	2	75.8348	70.9657	180	3.14159	7.10197
540	Thu Mar 23 09:42:22 2017_x000D_	71.3711	76.8453	242.612	4.23437	2	75.282	73.3492	172.101	3.00374	5.24575
541	Thu Mar 23 09:42:22 2017_x000D_	71.1823	77.2507	242.612	4.23437	2	75.282	73.3492	172.101	3.00374	5.65944
542	Thu Mar 23 09:42:22 2017_x000D_	71.1849	77.4496	242.611	4.23436	2	75.282	73.3492	172.101	3.00374	5.79651
543	Thu Mar 23 09:42:22 2017_x000D_	70.9961	77.8548	242.611	4.23436	2	75.282	73.3492	172.101	3.00374	6.21847
544	Thu Mar 23 09:42:22 2017_x000D_	70.8019	77.8623	242.612	4.23438	2	75.0438	73.7786	180	3.14159	5.88815
545	Thu Mar 23 09:42:22 2017_x000D_	70.7115	78.3634	238.886	4.16935	2	75.0438	73.7786	180	3.14159	6.30787
546	Thu Mar 23 09:42:22 2017_x000D_	70.5185	78.4706	232.887	4.06465	2	75.0438	73.7786	180	3.14159	6.51868
547	Thu Mar 23 09:42:22 2017_x000D_	70.5197	78.5702	227.142	3.96438	2	75.0438	73.7786	180	3.14159	6.58991
548	Thu Mar 23 09:42:22 2017_x000D_	70.7129	78.563	207.806	3.6269	2	75.0438	73.7786	180	3.14159	6.45346
549	Thu Mar 23 09:42:22 2017_x000D_	70.8095	78.5591	196.484	3.42929	2	74.0804	75.7136	180	3.14159	4.3354
550	Thu Mar 23 09:42:22 2017_x000D_	70.8087	78.5586	179.561	3.13394	2	74.0804	75.7136	180	3.14159	4.33567
551	Thu Mar 23 09:42:22 2017_x000D_	70.9056	78.5543	168.455	2.94009	2	74.0804	75.7136	180	3.14159	4.26016
552	Thu Mar 23 09:42:22 2017_x000D_	70.8086	78.5578	162.36	2.83372	2	74.0804	75.7136	180	3.14159	4.33522
553	Thu Mar 23 09:42:22 2017_x000D_	70.7118	78.5607	143.634	2.50689	2	73.3662	77.0012	152.477	2.66122	3.07862
554	Thu Mar 23 09:42:22 2017_x000D_	70.6135	78.4649	139.741	2.43894	2	73.3662	77.0012	152.477	2.66122	3.11766
555	Thu Mar 23 09:42:22 2017_x000D_	70.4196	78.4722	131.926	2.30254	2	73.3662	77.0012	152.477	2.66122	3.29337
556	Thu Mar 23 09:42:22 2017_x000D_	70.2202	78.0818	124.293	2.16932	2	73.3662	77.0012	152.477	2.66122	3.32641
557	Thu Mar 23 09:42:22 2017_x000D_	70.0232	77.8903	124.295	2.16936	1	74.1011	79.6354	132.614	2.31454	4.43561
558	Thu Mar 23 09:42:22 2017_x000D_	69.6247	77.2088	125.842	2.19635	1	74.1011	79.6354	132.614	2.31454	5.09181
559	Thu Mar 23 09:42:22 2017_x000D_	69.3272	76.8214	128.064	2.23514	1	74.1011	79.6354	132.614	2.31454	5.54154
560	Thu Mar 23 09:42:22 2017_x000D_	68.9292	76.2385	135.809	2.37031	1	74.1011	79.6354	132.614	2.31454	6.18769
561	Thu Mar 23 09:42:22 2017_x000D_	68.6327	75.9506	139.717	2.43852	1	74.1011	79.6354	132.614	2.31454	6.59402
562	Thu Mar 23 09:42:23 2017_x000D_	68.1383	75.4702	143.597	2.50625	1	73.3011	78.3065	161.191	2.81331	5.89059
563	Thu Mar 23 09:42:23 2017_x000D_	67.8427	75.2814	145.21	2.5344	1	73.3011	78.3065	161.191	2.81331	6.24062
564	Thu Mar 23 09:42:23 2017_x000D_	67.5475	75.0926	143.599	2.50628	1	73.3011	78.3065	161.191	2.81331	6.59038
565	Thu Mar 23 09:42:23 2017_x000D_	66.9547	74.615	145.847	2.5455	1	73.3011	78.3065	161.191	2.81331	7.34193
566	Thu Mar 23 09:42:23 2017_x000D_	66.7579	74.5221	143.6	2.50628	1	73.3011	78.3065	161.191	2.81331	7.55878
567	Thu Mar 23 09:42:23 2017_x000D_	66.2634	74.1405	149.743	2.61351	1	73.3011	78.3065	161.191	2.81331	8.17831
568	Thu Mar 23 09:42:23 2017_x000D_	65.9689	74.051	145.85	2.54556	1	73.3011	78.3065	161.191	2.81331	8.47764
569	Thu Mar 23 09:42:23 2017_x000D_	65.376	73.6722	145.85	2.54557	1	73.3011	78.3065	161.191	2.81331	9.18063
570	Thu Mar 23 09:42:23 2017_x000D_	65.0792	73.4826	147.42	2.57296	1	74.275	76.1548	213.118	3.71961	9.57619
571	Thu Mar 23 09:42:23 2017_x000D_	64.7827	73.293	145.851	2.54559	1	74.275	76.1548	213.118	3.71961	9.91432
572	Thu Mar 23 09:42:23 2017_x000D_	64.5837	73.0998	145.849	2.54555	1	74.275	76.1548	213.118	3.71961	10.1614
573	Thu Mar 23 09:42:23 2017_x000D_	63.9896	72.72	145.85	2.54556	1	74.275	76.1548	213.118	3.71961	10.8438
574	Thu Mar 23 09:42:23 2017_x000D_	63.7886	72.4261	143.602	2.50633	1	74.275	76.1548	213.118	3.71961	11.1296
575	Thu Mar 23 09:42:23 2017_x000D_	63.2937	72.143	144.153	2.51595	1	74.0695	75.9312	245.472	4.2843	11.4223
576	Thu Mar 23 09:42:23 2017_x000D_	62.9975	72.0528	143.609	2.50645	1	74.0695	75.9312	245.472	4.2843	11.7316
577	Thu Mar 23 09:42:23 2017_x000D_	62.5982	71.6652	143.606	2.5064	1	74.0695	75.9312	245.472	4.2843	12.2389
578	Thu Mar 23 09:42:23 2017_x000D_	62.3985	71.4714	143.605	2.50637	1	74.0695	75.9312	245.472	4.2843	12.4941
579	Thu Mar 23 09:42:23 2017_x000D_	62.1007	71.2809	141.879	2.47625	1	70.4446	74.7405	230.889	4.02978	9.03269
580	Thu Mar 23 09:42:23 2017_x000D_	61.8023	71.0902	143.606	2.5064	1	70.4446	74.7405	230.889	4.02978	9.38158
581	Thu Mar 23 09:42:23 2017_x000D_	61.4022	70.7019	143.603	2.50635	1	70.4446	74.7405	230.889	4.02978	9.9033
582	Thu Mar 23 09:42:23 2017_x000D_	61.0018	70.3133	143.601	2.5063	1	70.4446	74.7405	230.889	4.02978	10.4291
583	Thu Mar 23 09:42:24 2017_x000D_	60.8033	70.2197	145.839	2.54538	1	67.9324	72.9256	245.232	4.28011	7.62535
584	Thu Mar 23 09:42:24 2017_x000D_	60.6046	70.1256	143.604	2.50636	1	67.9324	72.9256	245.232	4.28011	7.84453
585	Thu Mar 23 09:42:24 2017_x000D_	60.2037	69.7366	143.601	2.50631	1	67.9324	72.9256	245.232	4.28011	8.36077
586	Thu Mar 23 09:42:24 2017_x000D_	59.9048	69.5454	141.878	2.47624	1	67.9324	72.9256	245.232	4.28011	8.71023
587	Thu Mar 23 09:42:24 2017_x000D_	59.6053	69.3539	143.603	2.50634	1	67.9324	72.9256	245.232	4.28011	9.06077
588	Thu Mar 23 09:42:24 2017_x000D_	59.4045	69.1591	143.601	2.50632	1	66.5125	70.922	225	3.92699	7.32335
589	Thu Mar 23 09:42:24 2017_x000D_	59.2056	69.0652	145.837	2.54534	1	66.5125	70.922	225	3.92699	7.53913
590	Thu Mar 23 09:42:24 2017_x000D_	59.0064	68.9709	143.604	2.50637	1	66.5125	70.922	225	3.92699	7.75554
591	Thu Mar 23 09:42:24 2017_x000D_	58.8054	68.7759	143.603	2.50635	1	66.5125	70.922	225	3.92699	8.00032
592	Thu Mar 23 09:42:24 2017_x000D_	58.3044	68.3894	149.707	2.61288	1	65.0384	70.0074	225	3.92699	6.92565
593	Thu Mar 23 09:42:24 2017_x000D_	58.1033	68.1946	154.685	2.69975	1	65.0384	70.0074	225	3.92699	7.16811
594	Thu Mar 23 09:42:24 2017_x000D_	57.7062	68.1075	170.328	2.97278	1	65.0384	70.0074	225	3.92699	7.57435
595	Thu Mar 23 09:42:24 2017_x000D_	57.6073	68.111	176.339	3.0777	1	65.0384	70.0074	225	3.92699	7.66926
596	Thu Mar 23 09:42:24 2017_x000D_	57.5071	68.0137	184.815	3.22563	1	64.214	69.1108	199.478	3.48155	6.79604
597	Thu Mar 23 09:42:24 2017_x000D_	57.3095	68.0204	190.58	3.32626	1	64.214	69.1108	199.478	3.48155	6.99007
598	Thu Mar 23 09:42:24 2017_x000D_	57.0134	68.0304	202.398	3.53251	1	64.214	69.1108	199.478	3.48155	7.2812
599	Thu Mar 23 09:42:24 2017_x000D_	56.9167	68.1347	211.247	3.68696	1	64.214	69.1108	199.478	3.48155	7.36229
600	Thu Mar 23 09:42:24 2017_x000D_	56.5253	68.3496	219.022	3.82266	1	63.585	68.6563	223.993	3.90941	7.06636
601	Thu Mar 23 09:42:24 2017_x000D_	56.4284	68.4538	223.027	3.89256	1	63.585	68.6563	223.993	3.90941	7.15946
602	Thu Mar 23 09:42:24 2017_x000D_	55.8444	68.9784	225.112	3.92894	1	63.585	68.6563	223.993	3.90941	7.7473
603	Thu Mar 23 09:42:24 2017_x000D_	55.4543	69.2946	223.027	3.89255	1	63.585	68.6563	223.993	3.90941	8.15572
604	Thu Mar 23 09:42:25 2017_x000D_	54.9709	69.917	221.227	3.86114	1	63.585	68.6563	223.993	3.90941	8.70586
605	Thu Mar 23 09:42:25 2017_x000D_	54.6755	70.0281	217.385	3.79408	1	63.1726	68.2079	223.993	3.90941	8.68987
606	Thu Mar 23 09:42:25 2017_x000D_	54.4814	70.2368	217.385	3.79409	1	63.1726	68.2079	223.993	3.90941	8.92487
607	Thu Mar 23 09:42:25 2017_x000D_	53.8947	70.6609	212.662	3.71165	1	63.1726	68.2079	223.993	3.90941	9.5967
608	Thu Mar 23 09:42:25 2017_x000D_	53.7005	70.8695	212.663	3.71167	1	63.1726	68.2079	223.993	3.90941	9.83894
609	Thu Mar 23 09:42:25 2017_x000D_	53.407	71.0817	211.257	3.68714	1	62.5434	67.7532	221.364	3.86352	9.72382
610	Thu Mar 23 09:42:25 2017_x000D_	52.8202	71.506	211.258	3.68715	1	62.5434	67.7532	221.364	3.86352	10.4223
611	Thu Mar 23 09:42:25 2017_x000D_	52.5227	71.5163	212.661	3.71164	1	62.5434	67.7532	221.364	3.86352	10.704
612	Thu Mar 23 09:42:25 2017_x000D_	51.9355	71.9409	212.662	3.71165	1	62.5434	67.7532	221.364	3.86352	11.4046
613	Thu Mar 23 09:42:25 2017_x000D_	51.6418	72.1532	211.258	3.68714	1	60.3535	68.1282	204.627	3.57142	9.59658
614	Thu Mar 23 09:42:25 2017_x000D_	51.4474	72.3621	211.259	3.68716	1	60.3535	68.1282	204.627	3.57142	9.86126
615	Thu Mar 23 09:42:25 2017_x000D_	50.9551	72.5814	212.662	3.71166	1	60.3535	68.1282	204.627	3.57142	10.4
616	Thu Mar 23 09:42:25 2017_x000D_	50.5619	72.7973	212.662	3.71165	1	60.3535	68.1282	204.627	3.57142	10.8479
617	Thu Mar 23 09:42:25 2017_x000D_	50.1709	73.1143	215.087	3.75398	1	60.3535	68.1282	204.627	3.57142	11.3378
618	Thu Mar 23 09:42:25 2017_x000D_	49.7775	73.3303	215.087	3.75397	1	57.4703	69.3576	135	2.35619	8.65803
619	Thu Mar 23 09:42:25 2017_x000D_	49.2891	73.7518	216.678	3.78175	1	57.4703	69.3576	135	2.35619	9.2866
620	Thu Mar 23 09:42:25 2017_x000D_	48.9949	73.9645	215.087	3.75398	1	57.4703	69.3576	135	2.35619	9.64655
621	Thu Mar 23 09:42:25 2017_x000D_	48.7981	74.0726	212.663	3.71168	1	57.4703	69.3576	135	2.35619	9.87108
622	Thu Mar 23 09:42:25 2017_x000D_	48.2098	74.4979	212.664	3.71169	1	53.7084	70.7808	151.548	2.64502	6.63713
623	Thu Mar 23 09:42:25 2017_x000D_	47.8159	74.7142	212.664	3.71168	1	53.7084	70.7808	151.548	2.64502	7.08472
624	Thu Mar 23 09:42:25 2017_x000D_	47.6191	74.8224	215.086	3.75397	1	53.7084	70.7808	151.548	2.64502	7.3085
625	Thu Mar 23 09:42:25 2017_x000D_	47.028	75.1471	212.663	3.71167	1	53.7084	70.7808	151.548	2.64502	7.98075
626	Thu Mar 23 09:42:26 2017_x000D_	46.8333	75.3563	212.664	3.71168	1	50.5766	72.6587	165.308	2.88517	4.61404
627	Thu Mar 23 09:42:26 2017_x000D_	46.3419	75.6774	216.676	3.78171	1	50.5766	72.6587	165.308	2.88517	5.2005
628	Thu Mar 23 09:42:26 2017_x000D_	46.0473	75.8904	215.086	3.75396	1	50.5766	72.6587	165.308	2.88517	5.56403
629	Thu Mar 23 09:42:26 2017_x000D_	45.6529	76.107	215.085	3.75395	1	50.5766	72.6587	165.308	2.88517	6.01112
630	Thu Mar 23 09:42:26 2017_x000D_	45.2608	76.4247	212.664	3.71169	1	50.5766	72.6587	165.308	2.88517	6.51464
631	Thu Mar 23 09:42:26 2017_x000D_	45.0636	76.5331	215.086	3.75395	1	48.3337	74.1245	135	2.35619	4.06139
632	Thu Mar 23 09:42:26 2017_x000D_	44.6713	76.8508	212.665	3.7117	1	48.3337	74.1245	135	2.35619	4.56573
633	Thu Mar 23 09:42:26 2017_x000D_	44.3767	77.0638	214.194	3.73838	1	48.3337	74.1245	135	2.35619	4.92923
634	Thu Mar 23 09:42:26 2017_x000D_	43.8844	77.3855	215.086	3.75396	1	48.3337	74.1245	135	2.35619	5.51637
635	Thu Mar 23 09:42:26 2017_x000D_	43.6869	77.494	212.665	3.71171	1	46.7628	75.1724	135	2.35619	3.8537
636	Thu Mar 23 09:42:26 2017_x000D_	43.3921	77.7071	214.193	3.73838	1	46.7628	75.1724	135	2.35619	4.21738
637	Thu Mar 23 09:42:26 2017_x000D_	43.1947	77.8156	216.674	3.78168	1	46.7628	75.1724	135	2.35619	4.44048
638	Thu Mar 23 09:42:26 2017_x000D_	43.0996	78.0214	215.087	3.75397	1	46.7628	75.1724	135	2.35619	4.64067
639	Thu Mar 23 09:42:26 2017_x000D_	42.702	78.1375	212.665	3.71171	1	45.8637	75.8023	136.007	2.37377	3.93059
640	Thu Mar 23 09:42:26 2017_x000D_	42.5069	78.347	212.666	3.71173	1	45.8637	75.8023	136.007	2.37377	4.21232
641	Thu Mar 23 09:42:26 2017_x000D_	42.2091	78.4595	208.791	3.6441	1	45.8637	75.8023	136.007	2.37377	4.5185
642	Thu Mar 23 09:42:26 2017_x000D_	41.8156	78.7775	193.568	3.3784	1	45.8637	75.8023	136.007	2.37377	5.02384
643	Thu Mar 23 09:42:26 2017_x000D_	41.6153	78.785	187.948	3.2803	1	44.7475	76.4262	165.308	2.88517	3.92105
644	Thu Mar 23 09:42:26 2017_x000D_	41.4146	78.792	170.774	2.98057	1	44.7475	76.4262	165.308	2.88517	4.0872
645	Thu Mar 23 09:42:26 2017_x000D_	41.2115	78.6983	162.685	2.83939	1	44.7475	76.4262	165.308	2.88517	4.20306
646	Thu Mar 23 09:42:26 2017_x000D_	41.014	78.8066	152.78	2.66652	1	44.7475	76.4262	165.308	2.88517	4.42779
647	Thu Mar 23 09:42:27 2017_x000D_	40.7087	78.6156	138.605	2.41912	1	44.7475	76.4262	165.308	2.88517	4.59406
648	Thu Mar 23 09:42:27 2017_x000D_	40.606	78.5182	134.605	2.34929	1	44.303	76.6321	165.308	2.88517	4.15032
649	Thu Mar 23 09:42:27 2017_x000D_	40.6012	78.316	126.707	2.21146	1	44.303	76.6321	165.308	2.88517	4.0668
650	Thu Mar 23 09:42:27 2017_x000D_	40.2906	77.923	116.768	2.03798	1	44.303	76.6321	165.308	2.88517	4.21495
651	Thu Mar 23 09:42:27 2017_x000D_	40.0823	77.6275	117.994	2.05939	1	44.303	76.6321	165.308	2.88517	4.33649
652	Thu Mar 23 09:42:27 2017_x000D_	39.7632	76.9306	114.247	1.99399	2	41.5755	79.1754	210.552	3.67483	2.88506
653	Thu Mar 23 09:42:27 2017_x000D_	39.6522	76.5295	116.766	2.03795	2	41.5755	79.1754	210.552	3.67483	3.27107
654	Thu Mar 23 09:42:27 2017_x000D_	39.2322	75.8357	117.991	2.05933	2	41.5755	79.1754	210.552	3.67483	4.07979
655	Thu Mar 23 09:42:27 2017_x000D_	39.1211	75.434	120.488	2.10291	2	41.5755	79.1754	210.552	3.67483	4.47461
656	Thu Mar 23 09:42:27 2017_x000D_	38.7054	74.9418	126.689	2.21115	2	40.9342	78.9396	212.891	3.71564	4.57711
657	Thu Mar 23 09:42:27 2017_x000D_	38.5997	74.7427	124.361	2.17051	2	40.9342	78.9396	212.891	3.71564	4.80248
658	Thu Mar 23 09:42:27 2017_x000D_	38.2898	74.4494	128.354	2.24021	2	40.9342	78.9396	212.891	3.71564	5.21102
659	Thu Mar 23 09:42:27 2017_x000D_	38.0751	73.949	126.686	2.21109	2	40.9342	78.9396	212.891	3.71564	5.75157
660	Thu Mar 23 09:42:27 2017_x000D_	37.7649	73.6553	130.591	2.27924	2	40.9342	78.9396	212.891	3.71564	6.16184
661	Thu Mar 23 09:42:27 2017_x000D_	37.4521	73.2598	128.351	2.24015	1	42.2979	77.6679	166.987	2.91448	6.55081
662	Thu Mar 23 09:42:27 2017_x000D_	37.2451	73.0637	128.353	2.24018	1	42.2979	77.6679	166.987	2.91448	6.83589
663	Thu Mar 23 09:42:27 2017_x000D_	37.0327	72.6642	128.35	2.24013	1	42.2979	77.6679	166.987	2.91448	7.26356
664	Thu Mar 23 09:42:27 2017_x000D_	36.6183	72.2716	128.353	2.24018	1	42.2979	77.6679	166.987	2.91448	7.83441
665	Thu Mar 23 09:42:27 2017_x000D_	36.5118	72.0715	130.588	2.27919	1	38.1308	78.4258	172.788	3.01573	6.55731
666	Thu Mar 23 09:42:27 2017_x000D_	36.3045	71.875	130.589	2.27921	1	38.1308	78.4258	172.788	3.01573	6.80061
667	Thu Mar 23 09:42:27 2017_x000D_	35.9852	71.2748	128.349	2.2401	1	38.1308	78.4258	172.788	3.01573	7.46595
668	Thu Mar 23 09:42:28 2017_x000D_	35.7777	71.078	128.35	2.24013	1	38.1308	78.4258	172.788	3.01573	7.71539
669	Thu Mar 23 09:42:28 2017_x000D_	35.3624	70.6842	128.353	2.24018	1	37.7164	77.9779	225	3.92699	7.66416
670	Thu Mar 23 09:42:28 2017_x000D_	35.1546	70.4873	128.354	2.24021	1	37.7164	77.9779	225	3.92699	7.91656
671	Thu Mar 23 09:42:28 2017_x000D_	34.9355	69.8822	128.347	2.24008	1	37.7164	77.9779	225	3.92699	8.56001
672	Thu Mar 23 09:42:28 2017_x000D_	34.7303	69.7868	126.693	2.21121	1	37.7164	77.9779	225	3.92699	8.71842
673	Thu Mar 23 09:42:28 2017_x000D_	34.4128	69.287	125.981	2.19878	1	37.7365	77.5419	261.363	4.56165	8.8989
674	Thu Mar 23 09:42:28 2017_x000D_	34.4128	69.287	125.981	2.19878	1	37.7365	77.5419	261.363	4.56165	8.8989
675	Thu Mar 23 09:42:28 2017_x000D_	34.0975	68.8886	128.349	2.2401	1	37.7365	77.5419	261.363	4.56165	9.38733
676	Thu Mar 23 09:42:28 2017_x000D_	33.8892	68.6911	128.35	2.24013	1	37.7365	77.5419	261.363	4.56165	9.65082
677	Thu Mar 23 09:42:28 2017_x000D_	33.6751	68.289	128.347	2.24008	1	37.7365	77.5419	261.363	4.56165	10.105
678	Thu Mar 23 09:42:28 2017_x000D_	33.3597	67.8902	125.982	2.1988	1	37.8471	75.1431	261.363	4.56165	8.52885
679	Thu Mar 23 09:42:28 2017_x000D_	33.2581	67.8934	128.35	2.24013	1	37.8471	75.1431	261.363	4.56165	8.58004
680	Thu Mar 23 09:42:28 2017_x000D_	33.1511	67.6922	125.984	2.19883	1	37.8471	75.1431	261.363	4.56165	8.80729
681	Thu Mar 23 09:42:28 2017_x000D_	32.9367	67.2896	125.982	2.1988	1	37.8471	75.1431	261.363	4.56165	9.26226
682	Thu Mar 23 09:42:28 2017_x000D_	32.835	67.2928	128.349	2.2401	1	37.7103	73.3916	259.496	4.52905	7.80794
683	Thu Mar 23 09:42:28 2017_x000D_	32.7247	66.9892	132.397	2.31076	1	37.7103	73.3916	259.496	4.52905	8.11461
684	Thu Mar 23 09:42:28 2017_x000D_	32.3066	66.5929	140.597	2.45388	1	37.7103	73.3916	259.496	4.52905	8.6846
685	Thu Mar 23 09:42:28 2017_x000D_	32.1003	66.4974	151.107	2.63731	1	37.7103	73.3916	259.496	4.52905	8.88831
686	Thu Mar 23 09:42:28 2017_x000D_	32.0973	66.3957	166.951	2.91384	1	36.8041	69.4316	259.997	4.5378	5.60095
687	Thu Mar 23 09:42:28 2017_x000D_	31.8914	66.3001	175.76	3.0676	1	36.8041	69.4316	259.997	4.5378	5.82588
688	Thu Mar 23 09:42:28 2017_x000D_	31.6887	66.3071	193.795	3.38237	1	36.8041	69.4316	259.997	4.5378	5.99415
689	Thu Mar 23 09:42:28 2017_x000D_	31.4856	66.3137	199.462	3.48128	1	36.8041	69.4316	259.997	4.5378	6.16504
690	Thu Mar 23 09:42:29 2017_x000D_	31.3842	66.3169	205.925	3.59406	1	36.8041	69.4316	259.997	4.5378	6.25113
691	Thu Mar 23 09:42:29 2017_x000D_	31.2859	66.4226	214.885	3.75045	1	36.2218	67.8841	243.091	4.24274	5.14773
692	Thu Mar 23 09:42:29 2017_x000D_	30.9873	66.6371	224.849	3.92436	1	36.2218	67.8841	243.091	4.24274	5.38098
693	Thu Mar 23 09:42:29 2017_x000D_	30.7869	66.746	226.965	3.96128	1	36.2218	67.8841	243.091	4.24274	5.55278
694	Thu Mar 23 09:42:29 2017_x000D_	30.1946	67.3805	226.965	3.96128	1	36.2218	67.8841	243.091	4.24274	6.0482
695	Thu Mar 23 09:42:29 2017_x000D_	30.0001	67.6944	224.85	3.92437	1	35.6192	66.773	262.345	4.57878	5.69414
696	Thu Mar 23 09:42:29 2017_x000D_	29.3057	68.3324	222.89	3.89016	1	35.6192	66.773	262.345	4.57878	6.50323
697	Thu Mar 23 09:42:29 2017_x000D_	29.1082	68.5439	222.89	3.89016	1	35.6192	66.773	262.345	4.57878	6.74753
698	Thu Mar 23 09:42:29 2017_x000D_	28.6111	68.9705	216.494	3.77853	1	35.6192	66.773	262.345	4.57878	7.34455
699	Thu Mar 23 09:42:29 2017_x000D_	28.2097	69.1889	216.493	3.77852	1	35.6493	66.1173	261.363	4.56165	8.04875
700	Thu Mar 23 09:42:29 2017_x000D_	28.0122	69.4005	216.494	3.77853	1	35.6493	66.1173	261.363	4.56165	8.31292
701	Thu Mar 23 09:42:29 2017_x000D_	27.7093	69.5132	212.452	3.70799	1	35.6493	66.1173	261.363	4.56165	8.63572
702	Thu Mar 23 09:42:29 2017_x000D_	27.1101	69.9434	212.453	3.708	1	35.6493	66.1173	261.363	4.56165	9.35719
703	Thu Mar 23 09:42:29 2017_x000D_	26.9124	70.1551	212.454	3.70802	1	34.116	66.2928	238.22	4.15772	8.17369
704	Thu Mar 23 09:42:29 2017_x000D_	26.3099	70.483	214.891	3.75055	1	34.116	66.2928	238.22	4.15772	8.85963
705	Thu Mar 23 09:42:29 2017_x000D_	26.0103	70.6982	216.492	3.7785	1	34.116	66.2928	238.22	4.15772	9.2255
706	Thu Mar 23 09:42:29 2017_x000D_	25.5096	71.0227	220.635	3.85081	1	34.116	66.2928	238.22	4.15772	9.82049
707	Thu Mar 23 09:42:29 2017_x000D_	25.2096	71.2381	218.849	3.81963	1	34.116	66.2928	238.22	4.15772	10.1872
708	Thu Mar 23 09:42:29 2017_x000D_	25.0117	71.4499	218.849	3.81964	1	31.197	68.1799	238.22	4.15772	6.99649
709	Thu Mar 23 09:42:29 2017_x000D_	24.4117	71.8807	218.849	3.81963	1	31.197	68.1799	238.22	4.15772	7.72892
710	Thu Mar 23 09:42:29 2017_x000D_	24.2138	72.0926	218.849	3.81964	1	31.197	68.1799	238.22	4.15772	8.00464
711	Thu Mar 23 09:42:30 2017_x000D_	23.6136	72.5235	218.849	3.81963	1	31.197	68.1799	238.22	4.15772	8.73927
712	Thu Mar 23 09:42:30 2017_x000D_	23.4123	72.6331	216.492	3.7785	1	28.9609	69.4298	208.625	3.64119	6.40688
713	Thu Mar 23 09:42:30 2017_x000D_	22.9142	73.0605	218.234	3.8089	1	28.9609	69.4298	208.625	3.64119	7.05298
714	Thu Mar 23 09:42:30 2017_x000D_	22.6105	73.1738	218.848	3.81961	1	28.9609	69.4298	208.625	3.64119	7.37191
715	Thu Mar 23 09:42:30 2017_x000D_	22.4125	73.3858	218.848	3.81962	1	28.9609	69.4298	208.625	3.64119	7.65059
716	Thu Mar 23 09:42:30 2017_x000D_	21.9142	73.8134	220.633	3.85078	1	28.9609	69.4298	208.625	3.64119	8.29891
717	Thu Mar 23 09:42:30 2017_x000D_	21.7162	74.0255	220.634	3.85079	1	26.9719	70.0303	169.997	2.967	6.60182
718	Thu Mar 23 09:42:30 2017_x000D_	21.5181	74.2376	220.634	3.85079	1	26.9719	70.0303	169.997	2.967	6.88806
719	Thu Mar 23 09:42:30 2017_x000D_	21.0194	74.6655	218.849	3.81964	1	26.9719	70.0303	169.997	2.967	7.54436
720	Thu Mar 23 09:42:30 2017_x000D_	20.8213	74.8776	218.85	3.81965	1	26.9719	70.0303	169.997	2.967	7.8311
721	Thu Mar 23 09:42:30 2017_x000D_	20.3193	75.2031	222.882	3.89002	1	25.8538	70.6552	171.363	2.99085	7.16339
722	Thu Mar 23 09:42:30 2017_x000D_	20.1177	75.313	220.633	3.85077	1	25.8538	70.6552	171.363	2.99085	7.38904
723	Thu Mar 23 09:42:30 2017_x000D_	19.7213	75.7373	220.634	3.85079	1	25.8538	70.6552	171.363	2.99085	7.96463
724	Thu Mar 23 09:42:30 2017_x000D_	19.5231	75.9495	220.634	3.85079	1	25.8538	70.6552	171.363	2.99085	8.25272
725	Thu Mar 23 09:42:30 2017_x000D_	19.3249	76.1617	220.634	3.85079	1	22.272	72.7425	135	2.35619	4.51401
726	Thu Mar 23 09:42:30 2017_x000D_	19.0206	76.2754	221.066	3.85833	1	22.272	72.7425	135	2.35619	4.80135
727	Thu Mar 23 09:42:30 2017_x000D_	18.6206	76.5976	218.849	3.81964	1	22.272	72.7425	135	2.35619	5.30985
728	Thu Mar 23 09:42:30 2017_x000D_	18.4223	76.8099	218.85	3.81965	1	22.272	72.7425	135	2.35619	5.60035
729	Thu Mar 23 09:42:30 2017_x000D_	18.1215	77.0259	220.633	3.85078	1	20.2633	73.78	135	2.35619	3.88885
730	Thu Mar 23 09:42:30 2017_x000D_	18.0257	77.2345	218.85	3.81966	1	20.2633	73.78	135	2.35619	4.11587
731	Thu Mar 23 09:42:30 2017_x000D_	17.6221	77.4544	218.85	3.81965	1	20.2633	73.78	135	2.35619	4.52517
732	Thu Mar 23 09:42:31 2017_x000D_	17.4201	77.5644	216.497	3.77858	1	20.2633	73.78	135	2.35619	4.73344
733	Thu Mar 23 09:42:31 2017_x000D_	17.2218	77.7768	216.497	3.77859	1	20.2633	73.78	135	2.35619	5.02246
734	Thu Mar 23 09:42:31 2017_x000D_	17.0234	77.9892	216.498	3.7786	1	18.8984	75.0541	159.725	2.78773	3.48288
735	Thu Mar 23 09:42:31 2017_x000D_	16.9241	78.0954	212.473	3.70835	1	18.8984	75.0541	159.725	2.78773	3.62593
736	Thu Mar 23 09:42:31 2017_x000D_	16.9234	78.0954	199.595	3.48358	1	18.8984	75.0541	159.725	2.78773	3.62631
737	Thu Mar 23 09:42:31 2017_x000D_	16.9231	78.0951	188.134	3.28356	1	18.8984	75.0541	159.725	2.78773	3.62622
738	Thu Mar 23 09:42:31 2017_x000D_	17.1317	78.1892	173.214	3.02316	2	16.7269	79.8022	155.232	2.70931	1.66302
739	Thu Mar 23 09:42:31 2017_x000D_	17.2345	78.1851	166.679	2.90909	2	16.7269	79.8022	155.232	2.70931	1.6949
740	Thu Mar 23 09:42:31 2017_x000D_	17.1317	78.1884	154.318	2.69336	2	16.7269	79.8022	155.232	2.70931	1.66379
741	Thu Mar 23 09:42:31 2017_x000D_	17.1353	78.2899	139.172	2.42901	2	16.7269	79.8022	155.232	2.70931	1.56647
742	Thu Mar 23 09:42:31 2017_x000D_	17.0296	78.1915	130.831	2.28343	2	15.8653	79.5601	179.229	3.12814	1.79685
743	Thu Mar 23 09:42:31 2017_x000D_	17.0263	78.0888	121.183	2.11505	2	15.8653	79.5601	179.229	3.12814	1.87421
744	Thu Mar 23 09:42:31 2017_x000D_	16.8107	77.7896	109.601	1.91291	2	15.8653	79.5601	179.229	3.12814	2.0071
745	Thu Mar 23 09:42:31 2017_x000D_	16.8074	77.6873	103.355	1.80389	2	15.8653	79.5601	179.229	3.12814	2.09641
746	Thu Mar 23 09:42:31 2017_x000D_	16.6905	77.2817	100.564	1.75517	2	15.8653	79.5601	216.737	3.78277	2.42323
747	Thu Mar 23 09:42:31 2017_x000D_	16.6762	76.872	100.562	1.75515	2	15.8653	79.5601	216.737	3.78277	2.80775
748	Thu Mar 23 09:42:31 2017_x000D_	16.5446	76.0559	103.352	1.80383	2	15.8653	79.5601	216.737	3.78277	3.56943
749	Thu Mar 23 09:42:31 2017_x000D_	16.4273	75.6494	106.089	1.8516	2	15.8653	79.5601	216.737	3.78277	3.95088
750	Thu Mar 23 09:42:31 2017_x000D_	16.1996	75.0411	111.361	1.94362	2	15.8653	79.5601	216.737	3.78277	4.53135
751	Thu Mar 23 09:42:31 2017_x000D_	16.1996	75.0411	111.361	1.94362	2	15.8748	79.3418	215.006	3.75256	4.31295
752	Thu Mar 23 09:42:31 2017_x000D_	15.9718	74.4329	118.654	2.07091	2	15.8748	79.3418	215.006	3.75256	4.90986
753	Thu Mar 23 09:42:31 2017_x000D_	15.6409	73.8276	121.148	2.11444	2	15.8748	79.3418	215.006	3.75256	5.51916
754	Thu Mar 23 09:42:32 2017_x000D_	15.4275	73.6294	121.151	2.11449	2	15.8748	79.3418	215.006	3.75256	5.72989
755	Thu Mar 23 09:42:32 2017_x000D_	15.3134	73.3248	125.004	2.18174	2	15.2882	77.7961	247.079	4.31234	4.47137
756	Thu Mar 23 09:42:32 2017_x000D_	14.9823	72.7187	122.56	2.13908	2	15.2882	77.7961	247.079	4.31234	5.08661
757	Thu Mar 23 09:42:32 2017_x000D_	14.7687	72.5201	122.563	2.13913	2	15.2882	77.7961	247.079	4.31234	5.30151
758	Thu Mar 23 09:42:32 2017_x000D_	14.4372	71.9134	119.992	2.09426	2	15.2882	77.7961	247.079	4.31234	5.94393
759	Thu Mar 23 09:42:32 2017_x000D_	14.3264	71.7109	122.561	2.13909	2	15.2882	77.7961	247.079	4.31234	6.16074
760	Thu Mar 23 09:42:32 2017_x000D_	14.1051	71.306	122.56	2.13907	1	14.5774	79.0877	135	2.35619	7.79602
761	Thu Mar 23 09:42:32 2017_x000D_	13.6732	70.8046	121.153	2.11451	1	14.5774	79.0877	135	2.35619	8.33231
762	Thu Mar 23 09:42:32 2017_x000D_	13.5585	70.4989	124.998	2.18163	1	14.5774	79.0877	135	2.35619	8.64903
763	Thu Mar 23 09:42:32 2017_x000D_	13.2335	70.0968	122.563	2.13912	1	14.5774	79.0877	135	2.35619	9.09078
764	Thu Mar 23 09:42:32 2017_x000D_	13.0153	69.794	121.154	2.11454	1	13.7536	77.9723	183.557	3.20368	8.21156
765	Thu Mar 23 09:42:32 2017_x000D_	12.6863	69.2884	119.999	2.09438	1	13.7536	77.9723	183.557	3.20368	8.74924
766	Thu Mar 23 09:42:32 2017_x000D_	12.675	68.9784	118.664	2.07107	1	13.7536	77.9723	183.557	3.20368	9.05835
767	Thu Mar 23 09:42:32 2017_x000D_	12.2419	68.4756	119.998	2.09436	1	13.7536	77.9723	183.557	3.20368	9.61626
768	Thu Mar 23 09:42:32 2017_x000D_	12.2419	68.4756	119.998	2.09436	1	12.958	76.2014	210.328	3.67092	7.75892
769	Thu Mar 23 09:42:32 2017_x000D_	12.0119	67.8621	119.995	2.0943	1	12.958	76.2014	210.328	3.67092	8.3928
770	Thu Mar 23 09:42:32 2017_x000D_	11.797	67.6619	119.997	2.09435	1	12.958	76.2014	210.328	3.67092	8.61806
771	Thu Mar 23 09:42:32 2017_x000D_	11.5705	67.1511	118.667	2.07113	1	12.958	76.2014	210.328	3.67092	9.15604
772	Thu Mar 23 09:42:32 2017_x000D_	11.3516	66.8474	119.997	2.09434	1	12.958	76.2014	210.328	3.67092	9.49093
773	Thu Mar 23 09:42:32 2017_x000D_	11.1288	66.4398	119.996	2.09433	1	11.7259	74.4176	255.308	4.45597	8.00011
774	Thu Mar 23 09:42:32 2017_x000D_	11.0175	66.236	117.308	2.04742	1	11.7259	74.4176	255.308	4.45597	8.21221
775	Thu Mar 23 09:42:33 2017_x000D_	10.9019	65.9281	118.667	2.07113	1	11.7259	74.4176	255.308	4.45597	8.5294
776	Thu Mar 23 09:42:33 2017_x000D_	10.6904	65.8312	119.999	2.09438	1	11.7259	74.4176	255.308	4.45597	8.64861
777	Thu Mar 23 09:42:33 2017_x000D_	10.6827	65.6239	119.996	2.09432	1	10.9199	72.8635	250.102	4.36511	7.24348
778	Thu Mar 23 09:42:33 2017_x000D_	10.5709	65.4197	122.553	2.13896	1	10.9199	72.8635	250.102	4.36511	7.45198
779	Thu Mar 23 09:42:33 2017_x000D_	10.4556	65.1117	118.667	2.07113	1	10.9199	72.8635	250.102	4.36511	7.76569
780	Thu Mar 23 09:42:33 2017_x000D_	10.2399	64.9107	118.67	2.07118	1	10.9199	72.8635	250.102	4.36511	7.98182
781	Thu Mar 23 09:42:33 2017_x000D_	10.0129	64.3982	112.351	1.9609	1	10.3317	71.3149	259.074	4.52169	6.92404
782	Thu Mar 23 09:42:33 2017_x000D_	10.0135	64.3986	101.118	1.76483	1	10.3317	71.3149	259.074	4.52169	6.92362
783	Thu Mar 23 09:42:33 2017_x000D_	9.91377	64.506	86.4138	1.50821	1	10.3317	71.3149	259.074	4.52169	6.82171
784	Thu Mar 23 09:42:33 2017_x000D_	9.9178	64.6103	74.5447	1.30105	1	10.3317	71.3149	259.074	4.52169	6.71736
785	Thu Mar 23 09:42:33 2017_x000D_	9.92167	64.7144	68.0683	1.18802	1	9.09814	69.5285	256.987	4.48527	4.88403
786	Thu Mar 23 09:42:33 2017_x000D_	9.81343	64.6145	50.9986	0.890094	1	9.09814	69.5285	256.987	4.48527	4.96579
787	Thu Mar 23 09:42:33 2017_x000D_	9.81313	64.6148	42.7716	0.746505	1	9.09814	69.5285	256.987	4.48527	4.96545
788	Thu Mar 23 09:42:33 2017_x000D_	9.91252	64.508	25.7306	0.449084	1	9.09814	69.5285	256.987	4.48527	5.08612
789	Thu Mar 23 09:42:33 2017_x000D_	10.0122	64.4009	16.4856	0.287727	1	9.09814	69.5285	256.987	4.48527	5.20843
790	Thu Mar 23 09:42:33 2017_x000D_	10.3237	64.3911	4.60264	0.0803313	1	8.89876	69.0848	259.997	4.5378	4.90523
791	Thu Mar 23 09:42:33 2017_x000D_	10.4277	64.3878	-1.26196	-0.0220253	1	8.89876	69.0848	259.997	4.5378	4.93958
792	Thu Mar 23 09:42:33 2017_x000D_	11.1511	64.2618	-3.95772	-0.0690753	1	8.89876	69.0848	259.997	4.5378	5.323
793	Thu Mar 23 09:42:33 2017_x000D_	11.6746	64.3498	-1.26392	-0.0220596	1	8.89876	69.0848	259.997	4.5378	5.48867
794	Thu Mar 23 09:42:33 2017_x000D_	12.0937	64.4409	1.74752	0.0305	2	8.70876	68.4223	343.744	5.99946	5.22584
795	Thu Mar 23 09:42:33 2017_x000D_	12.9239	64.4158	7.75685	0.135383	2	8.70876	68.4223	343.744	5.99946	5.81545
796	Thu Mar 23 09:42:33 2017_x000D_	13.3349	64.2996	10.7223	0.18714	2	8.70876	68.4223	343.744	5.99946	6.1966
797	Thu Mar 23 09:42:34 2017_x000D_	13.7459	64.1834	13.643	0.238115	2	8.70876	68.4223	343.744	5.99946	6.58339
798	Thu Mar 23 09:42:34 2017_x000D_	14.3638	64.061	16.5061	0.288085	2	8.91759	68.6472	7.69872	0.134368	7.12
799	Thu Mar 23 09:42:34 2017_x000D_	14.671	63.9481	20.2091	0.352715	2	8.91759	68.6472	7.69872	0.134368	7.42854
800	Thu Mar 23 09:42:34 2017_x000D_	15.2885	63.8257	23.0376	0.402082	2	8.91759	68.6472	7.69872	0.134368	7.9897
801	Thu Mar 23 09:42:34 2017_x000D_	15.4918	63.716	25.7608	0.44961	2	8.91759	68.6472	7.69872	0.134368	8.21809
802	Thu Mar 23 09:42:34 2017_x000D_	15.8983	63.4964	25.7604	0.449604	2	8.91759	68.6472	7.69872	0.134368	8.67531
803	Thu Mar 23 09:42:34 2017_x000D_	16.3047	63.2769	25.76	0.449597	2	8.94584	67.9908	352.101	6.14533	8.7392
804	Thu Mar 23 09:42:34 2017_x000D_	16.711	63.0575	25.7596	0.449589	2	8.94584	67.9908	352.101	6.14533	9.19974
805	Thu Mar 23 09:42:34 2017_x000D_	17.3238	62.8319	25.7608	0.44961	2	8.94584	67.9908	352.101	6.14533	9.83893
806	Thu Mar 23 09:42:34 2017_x000D_	17.5267	62.7222	23.035	0.402036	2	8.94584	67.9908	352.101	6.14533	10.0692
807	Thu Mar 23 09:42:34 2017_x000D_	17.9326	62.503	23.0341	0.402021	2	10.9762	66.5142	340.522	5.94323	8.03002
808	Thu Mar 23 09:42:34 2017_x000D_	18.4415	62.2808	22.003	0.384024	2	10.9762	66.5142	340.522	5.94323	8.5821
809	Thu Mar 23 09:42:34 2017_x000D_	18.7442	62.0646	23.0325	0.401993	2	10.9762	66.5142	340.522	5.94323	8.95214
810	Thu Mar 23 09:42:34 2017_x000D_	19.3561	61.8394	23.0331	0.402004	2	10.9762	66.5142	340.522	5.94323	9.59565
811	Thu Mar 23 09:42:34 2017_x000D_	19.6652	61.8304	22.0038	0.384038	2	12.9971	65.2564	296.037	5.16682	7.49673
812	Thu Mar 23 09:42:34 2017_x000D_	19.9677	61.6144	23.0337	0.402013	2	12.9971	65.2564	296.037	5.16682	7.8647
813	Thu Mar 23 09:42:34 2017_x000D_	20.579	61.3895	23.0343	0.402025	2	12.9971	65.2564	296.037	5.16682	8.51106
814	Thu Mar 23 09:42:34 2017_x000D_	20.8844	61.2771	24.6276	0.429832	2	12.9971	65.2564	296.037	5.16682	8.83427
815	Thu Mar 23 09:42:34 2017_x000D_	21.5949	60.9459	23.0341	0.402021	2	12.9971	65.2564	296.037	5.16682	9.61783
816	Thu Mar 23 09:42:34 2017_x000D_	21.7972	60.8364	20.1996	0.35255	2	14.8382	63.1165	315	5.49779	7.32301
817	Thu Mar 23 09:42:34 2017_x000D_	22.4077	60.6118	20.1996	0.35255	2	14.8382	63.1165	315	5.49779	7.97313
818	Thu Mar 23 09:42:35 2017_x000D_	22.8157	60.4967	23.0353	0.402043	2	14.8382	63.1165	315	5.49779	8.39666
819	Thu Mar 23 09:42:35 2017_x000D_	23.1205	60.3844	19.2844	0.336577	2	14.8382	63.1165	315	5.49779	8.72129
820	Thu Mar 23 09:42:35 2017_x000D_	23.4257	60.2722	23.036	0.402053	2	16.8979	60.9823	349.997	6.1086	6.56631
821	Thu Mar 23 09:42:35 2017_x000D_	24.0354	60.0479	23.0366	0.402064	2	16.8979	60.9823	349.997	6.1086	7.1984
822	Thu Mar 23 09:42:35 2017_x000D_	24.4395	59.8295	23.0358	0.40205	2	16.8979	60.9823	349.997	6.1086	7.6292
823	Thu Mar 23 09:42:35 2017_x000D_	25.0487	59.6054	23.0364	0.402061	2	16.8979	60.9823	349.997	6.1086	8.26628
824	Thu Mar 23 09:42:35 2017_x000D_	25.2474	59.3929	23.0341	0.402021	2	20.2478	59.3235	315	5.49779	5.00008
825	Thu Mar 23 09:42:35 2017_x000D_	25.8563	59.1689	23.0348	0.402032	2	20.2478	59.3235	315	5.49779	5.61063
826	Thu Mar 23 09:42:35 2017_x000D_	26.1637	59.1603	22.0029	0.384023	2	20.2478	59.3235	315	5.49779	5.91815
827	Thu Mar 23 09:42:35 2017_x000D_	26.6698	58.9393	23.0368	0.402068	2	20.2478	59.3235	315	5.49779	6.43348
828	Thu Mar 23 09:42:35 2017_x000D_	26.8714	58.8302	20.1969	0.352502	2	23.1321	58.3096	0	0	3.77537
829	Thu Mar 23 09:42:35 2017_x000D_	27.1785	58.8217	19.2816	0.336527	2	23.1321	58.3096	0	0	4.07868
830	Thu Mar 23 09:42:35 2017_x000D_	27.5817	58.6037	19.28	0.336499	2	23.1321	58.3096	0	0	4.45931
831	Thu Mar 23 09:42:35 2017_x000D_	27.6843	58.6009	20.1982	0.352526	2	23.1321	58.3096	0	0	4.56151
832	Thu Mar 23 09:42:35 2017_x000D_	28.0905	58.4863	23.0395	0.402115	2	23.1321	58.3096	0	0	4.96155
833	Thu Mar 23 09:42:35 2017_x000D_	28.1895	58.3802	19.2798	0.336496	1	26.1164	59.9307	336.302	5.86957	2.58878
834	Thu Mar 23 09:42:35 2017_x000D_	28.5929	58.1623	27.0219	0.471621	1	26.1164	59.9307	336.302	5.86957	3.04307
835	Thu Mar 23 09:42:35 2017_x000D_	28.7944	58.0534	29.7393	0.519048	1	26.1164	59.9307	336.302	5.86957	3.27046
836	Thu Mar 23 09:42:35 2017_x000D_	28.9959	57.9445	32.3264	0.564202	1	26.1164	59.9307	336.302	5.86957	3.49807
837	Thu Mar 23 09:42:35 2017_x000D_	29.2008	57.9388	40.5691	0.708064	1	26.1164	59.9307	336.302	5.86957	3.67167
838	Thu Mar 23 09:42:35 2017_x000D_	29.003	58.1504	57.4252	1.00226	1	26.1164	59.9307	336.302	5.86957	3.39145
839	Thu Mar 23 09:42:36 2017_x000D_	29.1054	58.1471	67.9348	1.18569	1	26.1164	59.9307	336.302	5.86957	3.48071
840	Thu Mar 23 09:42:36 2017_x000D_	29.1083	58.2497	85.7528	1.49667	1	26.1164	59.9307	336.302	5.86957	3.4318
841	Thu Mar 23 09:42:36 2017_x000D_	29.1112	58.3525	91.7033	1.60053	1	26.1164	59.9307	336.302	5.86957	3.38519
842	Thu Mar 23 09:42:36 2017_x000D_	29.2131	58.3494	100.145	1.74786	1	27.0866	57.7654	0	0	2.20523
843	Thu Mar 23 09:42:36 2017_x000D_	29.2123	58.3492	118.012	2.05971	1	27.0866	57.7654	0	0	2.20441
844	Thu Mar 23 09:42:36 2017_x000D_	29.2056	58.1431	134.233	2.34281	1	27.0866	57.7654	0	0	2.1524
845	Thu Mar 23 09:42:36 2017_x000D_	29.2056	58.1431	134.233	2.34281	1	27.0866	57.7654	0	0	2.1524
846	Thu Mar 23 09:42:36 2017_x000D_	29.0999	58.0431	146.836	2.56277	2	27.5325	57.5589	355.5	6.20465	1.64049
847	Thu Mar 23 09:42:36 2017_x000D_	28.9945	57.9427	150.886	2.63346	2	27.5325	57.5589	355.5	6.20465	1.51154
848	Thu Mar 23 09:42:36 2017_x000D_	28.6815	57.7448	157.413	2.74737	2	27.5325	57.5589	355.5	6.20465	1.16394
849	Thu Mar 23 09:42:36 2017_x000D_	28.266	57.5493	157.412	2.74736	2	27.5325	57.5589	355.5	6.20465	0.733563
850	Thu Mar 23 09:42:36 2017_x000D_	27.5402	57.2585	153.464	2.67846	1	29.4548	58.4916	4.53845	0.0792109	2.27733
851	Thu Mar 23 09:42:36 2017_x000D_	27.1272	57.166	150.895	2.63361	1	29.4548	58.4916	4.53845	0.0792109	2.67861
852	Thu Mar 23 09:42:36 2017_x000D_	26.397	56.7711	144.492	2.52185	1	29.4548	58.4916	4.53845	0.0792109	3.5086
853	Thu Mar 23 09:42:36 2017_x000D_	26.0798	56.4686	140.454	2.45138	1	29.4548	58.4916	4.53845	0.0792109	3.93486
854	Thu Mar 23 09:42:36 2017_x000D_	25.8653	56.1633	134.27	2.34345	2	28.3848	58.0222	339.118	5.91873	3.13104
855	Thu Mar 23 09:42:36 2017_x000D_	25.3391	55.7621	128.303	2.23931	2	28.3848	58.0222	339.118	5.91873	3.79267
856	Thu Mar 23 09:42:36 2017_x000D_	25.1207	55.3528	128.3	2.23926	2	28.3848	58.0222	339.118	5.91873	4.21664
857	Thu Mar 23 09:42:36 2017_x000D_	24.5875	54.7438	125.96	2.19842	2	28.3848	58.0222	339.118	5.91873	5.01671
858	Thu Mar 23 09:42:36 2017_x000D_	24.3752	54.5415	125.962	2.19845	2	28.3848	58.0222	339.118	5.91873	5.30963
859	Thu Mar 23 09:42:36 2017_x000D_	23.9439	53.929	125.962	2.19845	1	27.6126	60.6313	77.2748	1.3487	7.64069
860	Thu Mar 23 09:42:36 2017_x000D_	23.7282	53.6228	127.691	2.22862	1	27.6126	60.6313	77.2748	1.3487	8.01297
861	Thu Mar 23 09:42:37 2017_x000D_	23.4058	53.2147	130.075	2.27023	1	27.6126	60.6313	77.2748	1.3487	8.52661
862	Thu Mar 23 09:42:37 2017_x000D_	23.4058	53.2147	130.075	2.27023	1	27.6126	60.6313	77.2748	1.3487	8.52661
863	Thu Mar 23 09:42:37 2017_x000D_	22.977	52.7052	131.999	2.30381	1	28.3157	59.5553	81.0775	1.41507	8.68479
864	Thu Mar 23 09:42:37 2017_x000D_	22.8671	52.4996	134.255	2.34319	1	28.3157	59.5553	81.0775	1.41507	8.9146
865	Thu Mar 23 09:42:37 2017_x000D_	22.3377	52.0958	136.362	2.37996	1	28.3157	59.5553	81.0775	1.41507	9.55932
866	Thu Mar 23 09:42:37 2017_x000D_	22.331	51.8876	136.357	2.37987	1	28.3157	59.5553	81.0775	1.41507	9.72678
867	Thu Mar 23 09:42:37 2017_x000D_	21.9081	51.5854	138.463	2.41664	1	28.1569	58.235	98.8241	1.72481	9.12495
868	Thu Mar 23 09:42:37 2017_x000D_	21.6948	51.382	138.463	2.41663	1	28.1569	58.235	98.8241	1.72481	9.41925
869	Thu Mar 23 09:42:37 2017_x000D_	21.1645	50.9773	140.413	2.45068	1	28.1569	58.235	98.8241	1.72481	10.0781
870	Thu Mar 23 09:42:37 2017_x000D_	20.9509	50.7737	140.413	2.45066	1	28.1569	58.235	98.8241	1.72481	10.3729
871	Thu Mar 23 09:42:37 2017_x000D_	20.6341	50.5725	138.466	2.41669	1	28.1569	58.235	98.8241	1.72481	10.7381
872	Thu Mar 23 09:42:37 2017_x000D_	20.4203	50.3687	138.466	2.41669	1	26.5406	55.336	157.723	2.75279	7.88239
873	Thu Mar 23 09:42:37 2017_x000D_	20.0963	49.9585	136.362	2.37996	1	26.5406	55.336	157.723	2.75279	8.39324
874	Thu Mar 23 09:42:37 2017_x000D_	19.6683	49.5504	136.362	2.37996	1	26.5406	55.336	157.723	2.75279	8.98341
875	Thu Mar 23 09:42:37 2017_x000D_	19.4542	49.3462	136.362	2.37996	1	26.5406	55.336	157.723	2.75279	9.27873
876	Thu Mar 23 09:42:37 2017_x000D_	19.24	49.142	136.362	2.37996	1	25.102	53.3183	226.289	3.9495	7.19754
877	Thu Mar 23 09:42:37 2017_x000D_	18.8114	48.7332	136.362	2.37996	1	25.102	53.3183	226.289	3.9495	7.78427
878	Thu Mar 23 09:42:37 2017_x000D_	18.5969	48.5288	136.362	2.37996	1	25.102	53.3183	226.289	3.9495	8.0781
879	Thu Mar 23 09:42:37 2017_x000D_	18.3859	48.4286	134.268	2.34342	1	25.102	53.3183	226.289	3.9495	8.30754
880	Thu Mar 23 09:42:37 2017_x000D_	18.1642	48.0147	134.263	2.34334	1	23.037	50.6219	243.091	4.24274	5.52645
881	Thu Mar 23 09:42:37 2017_x000D_	17.9495	47.81	134.264	2.34335	1	23.037	50.6219	243.091	4.24274	5.81287
882	Thu Mar 23 09:42:38 2017_x000D_	17.7347	47.6052	134.264	2.34335	1	23.037	50.6219	243.091	4.24274	6.1004
883	Thu Mar 23 09:42:38 2017_x000D_	17.5199	47.4003	134.265	2.34336	1	23.037	50.6219	243.091	4.24274	6.38883
884	Thu Mar 23 09:42:38 2017_x000D_	17.305	47.1953	134.265	2.34337	1	21.5963	48.6014	226.007	3.94457	4.51579
885	Thu Mar 23 09:42:38 2017_x000D_	17.305	47.1953	134.265	2.34337	1	21.5963	48.6014	226.007	3.94457	4.51579
886	Thu Mar 23 09:42:38 2017_x000D_	17.0899	46.9903	134.265	2.34337	1	21.5963	48.6014	226.007	3.94457	4.78574
887	Thu Mar 23 09:42:38 2017_x000D_	16.9825	46.8876	130.105	2.27075	1	21.5963	48.6014	226.007	3.94457	4.92181
888	Thu Mar 23 09:42:38 2017_x000D_	16.8757	46.7849	112.958	1.97149	1	21.5963	48.6014	226.007	3.94457	5.05804
889	Thu Mar 23 09:42:38 2017_x000D_	16.7758	46.8921	103.731	1.81045	1	20.145	46.7993	225	3.92699	3.37048
890	Thu Mar 23 09:42:38 2017_x000D_	16.7836	47.1023	86.0052	1.50107	1	20.145	46.7993	225	3.92699	3.37503
891	Thu Mar 23 09:42:38 2017_x000D_	16.7801	46.9981	73.6105	1.28475	1	20.145	46.7993	225	3.92699	3.37077
892	Thu Mar 23 09:42:38 2017_x000D_	16.676	47.001	57.4578	1.00283	1	20.145	46.7993	225	3.92699	3.47486
893	Thu Mar 23 09:42:38 2017_x000D_	16.8801	46.8919	50.9865	0.889882	1	20.145	46.7993	225	3.92699	3.26621
894	Thu Mar 23 09:42:38 2017_x000D_	16.9728	46.5755	38.6064	0.67381	1	20.145	46.7993	225	3.92699	3.18008
895	Thu Mar 23 09:42:38 2017_x000D_	17.1806	46.5711	33.6691	0.587637	1	20.145	46.7993	225	3.92699	2.97317
896	Thu Mar 23 09:42:38 2017_x000D_	17.3808	46.3571	25.4987	0.445036	1	20.145	46.7993	225	3.92699	2.79935
897	Thu Mar 23 09:42:38 2017_x000D_	17.7891	46.1385	19.8847	0.347054	2	16.44	46.47	253.728	4.42839	1.38923
898	Thu Mar 23 09:42:38 2017_x000D_	18.1006	46.1319	18.9636	0.330977	2	16.44	46.47	253.728	4.42839	1.69467
899	Thu Mar 23 09:42:38 2017_x000D_	18.924	45.9048	18.9647	0.330996	2	16.44	46.47	253.728	4.42839	2.54749
900	Thu Mar 23 09:42:38 2017_x000D_	19.2285	45.6886	19.8861	0.347077	2	16.44	46.47	253.728	4.42839	2.89591
901	Thu Mar 23 09:42:38 2017_x000D_	19.64	45.5752	22.7474	0.397017	2	16.44	46.47	253.728	4.42839	3.32275
902	Thu Mar 23 09:42:38 2017_x000D_	20.2518	45.2479	25.5028	0.445108	2	16.44	46.47	253.728	4.42839	4.00292
903	Thu Mar 23 09:42:39 2017_x000D_	20.663	45.1346	28.1499	0.491308	2	16.44	46.47	253.728	4.42839	4.42911
904	Thu Mar 23 09:42:39 2017_x000D_	20.8702	45.1303	28.1514	0.491334	2	16.44	46.47	253.728	4.42839	4.62833
905	Thu Mar 23 09:42:39 2017_x000D_	21.3781	44.8053	32.1155	0.560522	2	16.44	46.47	253.728	4.42839	5.21115
906	Thu Mar 23 09:42:39 2017_x000D_	21.5783	44.5916	32.1145	0.560504	2	17.6869	42.9853	225	3.92699	4.20989
907	Thu Mar 23 09:42:39 2017_x000D_	22.0893	44.3715	33.6807	0.587838	2	17.6869	42.9853	225	3.92699	4.61548
908	Thu Mar 23 09:42:39 2017_x000D_	22.3929	44.1558	32.1154	0.56052	2	17.6869	42.9853	225	3.92699	4.84938
909	Thu Mar 23 09:42:39 2017_x000D_	22.9002	43.8311	36.2241	0.63223	2	17.6869	42.9853	225	3.92699	5.28147
910	Thu Mar 23 09:42:39 2017_x000D_	23.2037	43.6155	34.5951	0.603799	2	16.8124	42.9593	180	3.14159	6.4249
911	Thu Mar 23 09:42:39 2017_x000D_	23.4071	43.5066	32.1152	0.560517	2	16.8124	42.9593	180	3.14159	6.61737
912	Thu Mar 23 09:42:39 2017_x000D_	24.014	43.0754	32.1147	0.560507	2	16.8124	42.9593	180	3.14159	7.20254
913	Thu Mar 23 09:42:39 2017_x000D_	24.2141	42.8619	32.1137	0.560489	2	16.8124	42.9593	180	3.14159	7.40234
914	Thu Mar 23 09:42:39 2017_x000D_	24.5176	42.6463	33.6795	0.587818	2	16.8124	42.9593	180	3.14159	7.71155
915	Thu Mar 23 09:42:39 2017_x000D_	25.2305	42.3181	29.501	0.514889	2	17.4105	44.298	147.218	2.56945	8.06675
916	Thu Mar 23 09:42:39 2017_x000D_	25.4338	42.2094	32.115	0.560512	2	17.4105	44.298	147.218	2.56945	8.29069
917	Thu Mar 23 09:42:39 2017_x000D_	25.9367	41.7807	30.6775	0.535423	2	17.4105	44.298	147.218	2.56945	8.89004
918	Thu Mar 23 09:42:39 2017_x000D_	26.2431	41.67	29.4999	0.514871	2	17.4105	44.298	147.218	2.56945	9.21527
919	Thu Mar 23 09:42:39 2017_x000D_	26.8524	41.3441	32.1153	0.560517	2	19.1397	44.7894	109.971	1.91935	8.44724
920	Thu Mar 23 09:42:39 2017_x000D_	27.0522	41.1308	32.1142	0.560499	2	19.1397	44.7894	109.971	1.91935	8.7174
921	Thu Mar 23 09:42:39 2017_x000D_	27.3552	40.9155	33.6813	0.587849	2	19.1397	44.7894	109.971	1.91935	9.08304
922	Thu Mar 23 09:42:39 2017_x000D_	27.8608	40.5918	29.4977	0.514832	2	19.1397	44.7894	109.971	1.91935	9.67871
923	Thu Mar 23 09:42:39 2017_x000D_	28.1666	40.4815	30.6778	0.535428	2	22.4073	45.1062	90.2018	1.57432	7.3863
924	Thu Mar 23 09:42:39 2017_x000D_	28.6722	40.1579	29.498	0.514838	2	22.4073	45.1062	90.2018	1.57432	7.9834
925	Thu Mar 23 09:42:40 2017_x000D_	28.8719	39.9447	29.4967	0.514814	2	22.4073	45.1062	90.2018	1.57432	8.27237
926	Thu Mar 23 09:42:40 2017_x000D_	29.4833	39.7241	29.4984	0.514844	2	22.4073	45.1062	90.2018	1.57432	8.89026
927	Thu Mar 23 09:42:40 2017_x000D_	29.6829	39.511	29.4971	0.514821	2	25.5139	44.0982	49.1917	0.858556	6.19863
928	Thu Mar 23 09:42:40 2017_x000D_	29.8856	39.4026	32.1148	0.56051	2	25.5139	44.0982	49.1917	0.858556	6.41564
929	Thu Mar 23 09:42:40 2017_x000D_	30.2909	39.1859	32.1152	0.560517	2	25.5139	44.0982	49.1917	0.858556	6.85204
930	Thu Mar 23 09:42:40 2017_x000D_	30.4934	39.0775	29.4974	0.514826	2	25.5139	44.0982	49.1917	0.858556	7.07127
931	Thu Mar 23 09:42:40 2017_x000D_	30.596	39.0757	28.1392	0.491122	2	25.5139	44.0982	49.1917	0.858556	7.14516
932	Thu Mar 23 09:42:40 2017_x000D_	30.7956	38.8627	28.1377	0.491095	2	27.9947	42.4115	9.11311	0.159054	4.52095
933	Thu Mar 23 09:42:40 2017_x000D_	31.0011	38.8591	28.1392	0.491121	2	27.9947	42.4115	9.11311	0.159054	4.65381
934	Thu Mar 23 09:42:40 2017_x000D_	31.3035	38.6443	29.4977	0.514832	2	27.9947	42.4115	9.11311	0.159054	5.01398
935	Thu Mar 23 09:42:40 2017_x000D_	31.6089	38.5341	33.6862	0.587935	2	27.9947	42.4115	9.11311	0.159054	5.30063
936	Thu Mar 23 09:42:40 2017_x000D_	31.8088	38.321	46.8754	0.818129	2	29.3444	41.5714	345.308	6.02676	4.07902
937	Thu Mar 23 09:42:40 2017_x000D_	31.812	38.4254	53.2707	0.929748	2	29.3444	41.5714	345.308	6.02676	3.9983
938	Thu Mar 23 09:42:40 2017_x000D_	31.8121	38.4251	61.4908	1.07322	2	29.3444	41.5714	345.308	6.02676	3.99859
939	Thu Mar 23 09:42:40 2017_x000D_	31.8181	38.6336	79.9376	1.39517	2	29.3444	41.5714	345.308	6.02676	3.84055
940	Thu Mar 23 09:42:40 2017_x000D_	31.9236	38.736	88.8186	1.55018	2	31.3788	40.0913	315	5.49779	1.4607
941	Thu Mar 23 09:42:40 2017_x000D_	31.8237	38.8423	97.5183	1.70202	2	31.3788	40.0913	315	5.49779	1.32587
942	Thu Mar 23 09:42:40 2017_x000D_	32.0312	38.9429	115.081	2.00854	2	31.3788	40.0913	315	5.49779	1.32078
943	Thu Mar 23 09:42:40 2017_x000D_	32.0309	38.9431	122.967	2.14619	2	31.3788	40.0913	315	5.49779	1.32045
944	Thu Mar 23 09:42:40 2017_x000D_	31.9216	38.736	142.053	2.4793	2	31.3788	40.0913	315	5.49779	1.45996
945	Thu Mar 23 09:42:40 2017_x000D_	31.9213	38.7363	150.219	2.62182	1	32.8184	37.2719	323.562	5.64722	1.71734
946	Thu Mar 23 09:42:41 2017_x000D_	31.8187	38.7387	162.303	2.83271	1	32.8184	37.2719	323.562	5.64722	1.77508
947	Thu Mar 23 09:42:41 2017_x000D_	31.713	38.6362	171.875	2.99979	1	32.8184	37.2719	323.562	5.64722	1.75591
948	Thu Mar 23 09:42:41 2017_x000D_	31.7132	38.6365	177.934	3.10553	1	32.8184	37.2719	323.562	5.64722	1.75602
949	Thu Mar 23 09:42:41 2017_x000D_	31.1994	38.6455	178.088	3.10822	1	37.0632	40.0415	323.562	5.64722	6.02768
950	Thu Mar 23 09:42:41 2017_x000D_	30.7852	38.5478	175.189	3.05762	1	37.0632	40.0415	323.562	5.64722	6.45325
951	Thu Mar 23 09:42:41 2017_x000D_	30.3739	38.555	175.19	3.05764	1	37.0632	40.0415	323.562	5.64722	6.85248
952	Thu Mar 23 09:42:41 2017_x000D_	29.548	38.4642	165.253	2.8842	1	37.0632	40.0415	323.562	5.64722	7.67894
953	Thu Mar 23 09:42:41 2017_x000D_	28.8211	38.2668	158.352	2.76377	1	37.9459	39.8478	8.64064	0.150808	9.26075
954	Thu Mar 23 09:42:41 2017_x000D_	28.5086	38.1671	156.766	2.73608	1	37.9459	39.8478	8.64064	0.150808	9.58579
955	Thu Mar 23 09:42:41 2017_x000D_	28.1932	37.9623	150.262	2.62257	1	37.9459	39.8478	8.64064	0.150808	9.93329
956	Thu Mar 23 09:42:41 2017_x000D_	27.7744	37.7595	150.263	2.62259	1	37.9459	39.8478	8.64064	0.150808	10.3837
957	Thu Mar 23 09:42:41 2017_x000D_	27.1429	37.3498	142.121	2.48048	1	37.9459	39.8478	8.64064	0.150808	11.088
958	Thu Mar 23 09:42:41 2017_x000D_	26.8266	37.1448	143.896	2.51146	1	36.2408	38.9162	32.0863	0.560012	9.57941
959	Thu Mar 23 09:42:41 2017_x000D_	26.2975	36.7331	142.122	2.4805	1	36.2408	38.9162	32.0863	0.560012	10.1801
960	Thu Mar 23 09:42:41 2017_x000D_	25.8775	36.5297	142.126	2.48056	1	36.2408	38.9162	32.0863	0.560012	10.6345
961	Thu Mar 23 09:42:41 2017_x000D_	25.4477	36.0106	144.502	2.52204	1	36.2408	38.9162	32.0863	0.560012	11.1774
962	Thu Mar 23 09:42:41 2017_x000D_	25.1305	35.8051	146.233	2.55225	1	33.6618	37.958	100.335	1.75117	8.79875
963	Thu Mar 23 09:42:41 2017_x000D_	24.7033	35.3905	146.229	2.55218	1	33.6618	37.958	100.335	1.75117	9.31916
964	Thu Mar 23 09:42:41 2017_x000D_	24.4929	35.2887	148.714	2.59555	1	33.6618	37.958	100.335	1.75117	9.54955
965	Thu Mar 23 09:42:41 2017_x000D_	24.0718	35.0845	148.716	2.59558	1	33.6618	37.958	100.335	1.75117	10.0112
966	Thu Mar 23 09:42:41 2017_x000D_	23.6505	34.8802	148.717	2.59561	1	31.955	37.0256	152.552	2.66253	8.57715
967	Thu Mar 23 09:42:41 2017_x000D_	23.3324	34.6741	150.246	2.62229	1	31.955	37.0256	152.552	2.66253	8.93749
968	Thu Mar 23 09:42:42 2017_x000D_	22.9074	34.3642	152.798	2.66682	1	31.955	37.0256	152.552	2.66253	9.43091
969	Thu Mar 23 09:42:42 2017_x000D_	22.5894	34.158	151.344	2.64145	1	31.955	37.0256	152.552	2.66253	9.79477
970	Thu Mar 23 09:42:42 2017_x000D_	22.2741	34.0569	150.246	2.62228	1	31.955	37.0256	152.552	2.66253	10.1259
971	Thu Mar 23 09:42:42 2017_x000D_	21.7447	33.7482	151.345	2.64148	1	29.4034	35.4062	188.637	3.29233	7.83611
972	Thu Mar 23 09:42:42 2017_x000D_	21.4257	33.5416	152.796	2.66679	1	29.4034	35.4062	188.637	3.29233	8.19271
973	Thu Mar 23 09:42:42 2017_x000D_	21.2144	33.4392	155.479	2.71362	1	29.4034	35.4062	188.637	3.29233	8.42192
974	Thu Mar 23 09:42:42 2017_x000D_	20.5796	33.1311	152.796	2.6668	1	29.4034	35.4062	188.637	3.29233	9.11238
975	Thu Mar 23 09:42:42 2017_x000D_	20.3644	32.9227	152.793	2.66675	1	27.496	34.0258	225	3.92699	7.21641
976	Thu Mar 23 09:42:42 2017_x000D_	19.8333	32.6127	148.719	2.59564	1	27.496	34.0258	225	3.92699	7.79191
977	Thu Mar 23 09:42:42 2017_x000D_	19.517	32.5115	152.794	2.66676	1	27.496	34.0258	225	3.92699	8.12143
978	Thu Mar 23 09:42:42 2017_x000D_	18.9853	32.2012	148.722	2.59569	1	27.496	34.0258	225	3.92699	8.70409
979	Thu Mar 23 09:42:42 2017_x000D_	18.665	31.9938	150.246	2.62228	1	26.0053	33.0985	225	3.92699	7.42296
980	Thu Mar 23 09:42:42 2017_x000D_	18.1327	31.6834	151.343	2.64143	1	26.0053	33.0985	225	3.92699	7.99877
981	Thu Mar 23 09:42:42 2017_x000D_	18.1327	31.6834	151.343	2.64143	1	26.0053	33.0985	225	3.92699	7.99877
982	Thu Mar 23 09:42:42 2017_x000D_	17.6031	31.4786	152.793	2.66673	1	26.0053	33.0985	225	3.92699	8.55693
983	Thu Mar 23 09:42:42 2017_x000D_	17.1742	31.166	150.247	2.6223	1	24.3051	31.9439	192.273	3.3558	7.1732
984	Thu Mar 23 09:42:42 2017_x000D_	16.9616	31.063	152.79	2.66668	1	24.3051	31.9439	192.273	3.3558	7.39615
985	Thu Mar 23 09:42:42 2017_x000D_	16.8535	30.9582	148.724	2.59572	1	24.3051	31.9439	192.273	3.3558	7.51651
986	Thu Mar 23 09:42:42 2017_x000D_	16.4278	30.7515	148.725	2.59575	1	24.3051	31.9439	192.273	3.3558	7.96704
987	Thu Mar 23 09:42:42 2017_x000D_	16.2149	30.6484	151.343	2.64143	1	24.3051	31.9439	192.273	3.3558	8.19327
988	Thu Mar 23 09:42:42 2017_x000D_	15.8933	30.4401	152.787	2.66664	1	21.7388	30.5417	204.768	3.57388	5.84638
989	Thu Mar 23 09:42:43 2017_x000D_	15.6803	30.3368	155.46	2.71329	1	21.7388	30.5417	204.768	3.57388	6.06196
990	Thu Mar 23 09:42:43 2017_x000D_	15.572	30.2319	151.341	2.6414	1	21.7388	30.5417	204.768	3.57388	6.17458
991	Thu Mar 23 09:42:43 2017_x000D_	15.1454	30.0245	146.26	2.55272	1	21.7388	30.5417	204.768	3.57388	6.61365
992	Thu Mar 23 09:42:43 2017_x000D_	15.0371	29.9194	142.178	2.48147	1	20.2361	29.8336	194.692	3.39801	5.19971
993	Thu Mar 23 09:42:43 2017_x000D_	14.9368	30.0269	124.931	2.18046	1	20.2361	29.8336	194.692	3.39801	5.30282
994	Thu Mar 23 09:42:43 2017_x000D_	14.937	30.0267	116.661	2.03612	1	20.2361	29.8336	194.692	3.39801	5.30262
995	Thu Mar 23 09:42:43 2017_x000D_	15.046	30.1317	107.221	1.87136	1	20.2361	29.8336	194.692	3.39801	5.19865
996	Thu Mar 23 09:42:43 2017_x000D_	14.9454	30.2397	91.9996	1.6057	1	18.7524	28.6842	225	3.92699	4.11252
997	Thu Mar 23 09:42:43 2017_x000D_	14.9457	30.2401	80.2247	1.40019	1	18.7524	28.6842	225	3.92699	4.11239
998	Thu Mar 23 09:42:43 2017_x000D_	14.9494	30.3467	73.6883	1.2861	1	18.7524	28.6842	225	3.92699	4.15051
999	Thu Mar 23 09:42:43 2017_x000D_	14.9418	30.1349	55.0793	0.961315	1	18.7524	28.6842	225	3.92699	4.0774
1000	Thu Mar 23 09:42:43 2017_x000D_	15.0464	30.1338	48.9565	0.854452	1	18.7524	28.6842	225	3.92699	3.97942
1001	Thu Mar 23 09:42:43 2017_x000D_	15.3492	29.8112	36.0438	0.629083	1	17.8863	28.4368	194.692	3.39801	2.88546
1002	Thu Mar 23 09:42:43 2017_x000D_	15.4501	29.7037	31.8939	0.556654	1	17.8863	28.4368	194.692	3.39801	2.74593
1003	Thu Mar 23 09:42:43 2017_x000D_	16.1683	29.2693	25.2161	0.440104	1	17.8863	28.4368	194.692	3.39801	1.90908
1004	Thu Mar 23 09:42:43 2017_x000D_	16.5798	29.0515	25.2157	0.440097	1	17.8863	28.4368	194.692	3.39801	1.44388
1005	Thu Mar 23 09:42:43 2017_x000D_	17.3017	28.7237	29.2579	0.510646	2	15.0203	28.7907	245.461	4.2841	2.28238
1006	Thu Mar 23 09:42:43 2017_x000D_	17.6082	28.5074	27.8886	0.486747	2	15.0203	28.7907	245.461	4.2841	2.60336
1007	Thu Mar 23 09:42:43 2017_x000D_	18.0193	28.2898	27.8886	0.486747	2	15.0203	28.7907	245.461	4.2841	3.04054
1008	Thu Mar 23 09:42:43 2017_x000D_	18.3295	28.1797	26.4877	0.462298	2	15.0203	28.7907	245.461	4.2841	3.36513
1009	Thu Mar 23 09:42:43 2017_x000D_	18.8412	27.8548	27.8885	0.486747	1	15.4775	28.363	144.098	2.51498	3.40187
1010	Thu Mar 23 09:42:44 2017_x000D_	19.1477	27.6386	29.2572	0.510634	1	15.4775	28.363	144.098	2.51498	3.74101
1011	Thu Mar 23 09:42:44 2017_x000D_	19.5621	27.5275	31.8984	0.556733	1	15.4775	28.363	144.098	2.51498	4.16917
1012	Thu Mar 23 09:42:44 2017_x000D_	19.8684	27.3113	33.4804	0.584342	1	15.4775	28.363	144.098	2.51498	4.51509
1013	Thu Mar 23 09:42:44 2017_x000D_	20.3797	26.9867	34.405	0.60048	1	15.4775	28.363	144.098	2.51498	5.09174
1014	Thu Mar 23 09:42:44 2017_x000D_	20.5815	26.7719	34.4042	0.600467	1	17.5708	30.6353	135	2.35619	4.89798
1015	Thu Mar 23 09:42:44 2017_x000D_	20.8877	26.5559	36.051	0.629208	1	17.5708	30.6353	135	2.35619	5.25769
1016	Thu Mar 23 09:42:44 2017_x000D_	21.298	26.3388	36.0517	0.629221	1	17.5708	30.6353	135	2.35619	5.68788
1017	Thu Mar 23 09:42:44 2017_x000D_	21.6038	26.1229	34.4047	0.600476	1	17.5708	30.6353	135	2.35619	6.05201
1018	Thu Mar 23 09:42:44 2017_x000D_	22.0104	25.7997	31.896	0.556691	1	17.1523	30.181	103.013	1.79791	6.54194
1019	Thu Mar 23 09:42:44 2017_x000D_	22.4204	25.5827	31.8965	0.556699	1	17.1523	30.181	103.013	1.79791	6.99266
1020	Thu Mar 23 09:42:44 2017_x000D_	22.8303	25.3659	31.8969	0.556706	1	17.1523	30.181	103.013	1.79791	7.44479
1021	Thu Mar 23 09:42:44 2017_x000D_	23.0319	25.1512	31.8959	0.556688	1	17.1523	30.181	103.013	1.79791	7.73748
1022	Thu Mar 23 09:42:44 2017_x000D_	23.6432	24.7198	31.8953	0.556678	1	18.3436	28.009	153.181	2.67352	6.23735
1023	Thu Mar 23 09:42:44 2017_x000D_	23.8513	24.7177	31.8968	0.556704	1	18.3436	28.009	153.181	2.67352	6.41618
1024	Thu Mar 23 09:42:44 2017_x000D_	24.0528	24.5031	31.8957	0.556686	1	18.3436	28.009	153.181	2.67352	6.69972
1025	Thu Mar 23 09:42:44 2017_x000D_	24.2609	24.501	31.8972	0.556712	1	18.3436	28.009	153.181	2.67352	6.87899
1026	Thu Mar 23 09:42:44 2017_x000D_	24.667	24.1782	29.2522	0.510548	1	18.3436	28.009	153.181	2.67352	7.39327
1027	Thu Mar 23 09:42:44 2017_x000D_	24.8717	24.0699	31.8966	0.556701	1	19.5255	26.0571	189.208	3.30231	5.70358
1028	Thu Mar 23 09:42:44 2017_x000D_	25.281	23.8534	31.8971	0.556709	1	19.5255	26.0571	189.208	3.30231	6.16296
1029	Thu Mar 23 09:42:44 2017_x000D_	25.4824	23.6389	31.896	0.556691	1	19.5255	26.0571	189.208	3.30231	6.42902
1030	Thu Mar 23 09:42:44 2017_x000D_	25.8915	23.4225	31.8965	0.556699	1	19.5255	26.0571	189.208	3.30231	6.88964
1031	Thu Mar 23 09:42:44 2017_x000D_	26.0961	23.3143	34.4075	0.600524	1	20.9268	24.1113	221.001	3.85719	5.23038
1032	Thu Mar 23 09:42:45 2017_x000D_	26.1968	23.207	33.4812	0.584358	1	20.9268	24.1113	221.001	3.85719	5.34702
1033	Thu Mar 23 09:42:45 2017_x000D_	26.5018	22.9917	31.8959	0.556688	1	20.9268	24.1113	221.001	3.85719	5.68631
1034	Thu Mar 23 09:42:45 2017_x000D_	26.8103	22.8825	36.0569	0.629311	1	20.9268	24.1113	221.001	3.85719	6.01045
1035	Thu Mar 23 09:42:45 2017_x000D_	27.0088	22.5618	46.8069	0.816935	1	22.7663	22.1787	244.407	4.26571	4.25976
1036	Thu Mar 23 09:42:45 2017_x000D_	27.0122	22.6678	53.2615	0.929588	1	22.7663	22.1787	244.407	4.26571	4.27398
1037	Thu Mar 23 09:42:45 2017_x000D_	27.1194	22.7724	65.4612	1.14251	1	22.7663	22.1787	244.407	4.26571	4.3934
1038	Thu Mar 23 09:42:45 2017_x000D_	27.0188	22.879	80.056	1.39724	1	22.7663	22.1787	244.407	4.26571	4.30978
1039	Thu Mar 23 09:42:45 2017_x000D_	27.1224	22.8777	88.7777	1.54946	1	24.1291	21.1154	275.304	4.80497	3.47355
1040	Thu Mar 23 09:42:45 2017_x000D_	27.1218	22.877	106.068	1.85123	1	24.1291	21.1154	275.304	4.80497	3.47268
1041	Thu Mar 23 09:42:45 2017_x000D_	27.1183	22.7708	112.376	1.96132	1	24.1291	21.1154	275.304	4.80497	3.41697
1042	Thu Mar 23 09:42:45 2017_x000D_	27.1177	22.7708	125.241	2.18588	1	24.1291	21.1154	275.304	4.80497	3.41644
1043	Thu Mar 23 09:42:45 2017_x000D_	27.007	22.5596	135.474	2.36447	1	24.1291	21.1154	275.304	4.80497	3.21994
1044	Thu Mar 23 09:42:45 2017_x000D_	26.7931	22.3494	139.788	2.43976	1	24.8154	20.4733	340.522	5.94323	2.72599
1045	Thu Mar 23 09:42:45 2017_x000D_	26.2606	21.9289	141.697	2.47308	1	24.8154	20.4733	340.522	5.94323	2.05119
1046	Thu Mar 23 09:42:45 2017_x000D_	25.9392	21.6125	137.553	2.40076	1	24.8154	20.4733	340.522	5.94323	1.60022
1047	Thu Mar 23 09:42:45 2017_x000D_	25.2987	21.0857	135.48	2.36456	1	24.8154	20.4733	340.522	5.94323	0.780136
1048	Thu Mar 23 09:42:45 2017_x000D_	24.9768	20.7689	131.492	2.29498	2	27.6613	20.5619	254.799	4.44708	2.69247
1049	Thu Mar 23 09:42:45 2017_x000D_	24.762	20.5576	131.493	2.29499	2	27.6613	20.5619	254.799	4.44708	2.8993
1050	Thu Mar 23 09:42:45 2017_x000D_	24.5409	20.1334	126.956	2.2158	2	27.6613	20.5619	254.799	4.44708	3.14968
1051	Thu Mar 23 09:42:45 2017_x000D_	24.1074	19.6035	125.263	2.18626	2	27.6613	20.5619	254.799	4.44708	3.68086
1052	Thu Mar 23 09:42:45 2017_x000D_	23.8855	19.1786	125.261	2.18622	2	27.6613	20.5619	239.101	4.1731	4.02122
1053	Thu Mar 23 09:42:46 2017_x000D_	23.344	18.5423	122.838	2.14393	2	27.6613	20.5619	239.101	4.1731	4.76633
1054	Thu Mar 23 09:42:46 2017_x000D_	23.2327	18.3294	125.262	2.18624	2	27.6613	20.5619	239.101	4.1731	4.95949
1055	Thu Mar 23 09:42:46 2017_x000D_	22.8994	17.6909	122.835	2.14388	2	27.6613	20.5619	239.101	4.1731	5.56043
1056	Thu Mar 23 09:42:46 2017_x000D_	22.5791	17.4792	125.264	2.18627	2	27.6613	20.5619	239.101	4.1731	5.94406
1057	Thu Mar 23 09:42:46 2017_x000D_	22.2483	16.9468	129.286	2.25647	2	26.2987	21.6251	180	3.14159	6.18807
1058	Thu Mar 23 09:42:46 2017_x000D_	22.2483	16.9468	129.286	2.25647	2	26.2987	21.6251	180	3.14159	6.18807
1059	Thu Mar 23 09:42:46 2017_x000D_	21.9212	16.521	126.953	2.21576	2	26.2987	21.6251	180	3.14159	6.72416
1060	Thu Mar 23 09:42:46 2017_x000D_	21.8095	16.3076	129.284	2.25643	2	26.2987	21.6251	180	3.14159	6.95907
1061	Thu Mar 23 09:42:46 2017_x000D_	21.3738	15.775	131.167	2.2893	2	26.1389	20.2934	187.699	3.27596	6.56674
1062	Thu Mar 23 09:42:46 2017_x000D_	21.0491	15.4556	135.442	2.36392	2	26.1389	20.2934	187.699	3.27596	7.02213
1063	Thu Mar 23 09:42:46 2017_x000D_	20.8327	15.2425	135.442	2.36392	2	26.1389	20.2934	187.699	3.27596	7.3258
1064	Thu Mar 23 09:42:46 2017_x000D_	20.7242	15.1357	135.442	2.36392	2	26.1389	20.2934	187.699	3.27596	7.47802
1065	Thu Mar 23 09:42:46 2017_x000D_	20.3996	14.816	135.442	2.36392	2	25.6002	17.6219	180	3.14159	5.90926
1066	Thu Mar 23 09:42:46 2017_x000D_	20.1829	14.6027	135.442	2.36392	2	25.6002	17.6219	180	3.14159	6.20183
1067	Thu Mar 23 09:42:46 2017_x000D_	19.9662	14.3893	135.442	2.36392	2	25.6002	17.6219	180	3.14159	6.49551
1068	Thu Mar 23 09:42:46 2017_x000D_	19.7457	14.0682	133.379	2.32791	2	25.6002	17.6219	180	3.14159	6.84865
1069	Thu Mar 23 09:42:46 2017_x000D_	19.5288	13.8546	133.38	2.32792	2	25.4796	15.4047	180	3.14159	6.14938
1070	Thu Mar 23 09:42:46 2017_x000D_	19.3118	13.6409	133.38	2.32792	2	25.4796	15.4047	180	3.14159	6.41504
1071	Thu Mar 23 09:42:46 2017_x000D_	19.1999	13.4267	131.17	2.28935	2	25.4796	15.4047	180	3.14159	6.58385
1072	Thu Mar 23 09:42:46 2017_x000D_	19.0947	13.4271	133.381	2.32793	2	25.4796	15.4047	180	3.14159	6.68415
1073	Thu Mar 23 09:42:46 2017_x000D_	18.7655	12.9989	131.172	2.28938	2	25.4796	15.4047	180	3.14159	7.13211
1074	Thu Mar 23 09:42:47 2017_x000D_	18.5482	12.7849	131.173	2.28939	2	25.3393	13.6288	180	3.14159	6.84333
1075	Thu Mar 23 09:42:47 2017_x000D_	18.5482	12.7849	131.173	2.28939	2	25.3393	13.6288	180	3.14159	6.84333
1076	Thu Mar 23 09:42:47 2017_x000D_	18.3308	12.5708	131.173	2.28941	2	25.3393	13.6288	180	3.14159	7.08791
1077	Thu Mar 23 09:42:47 2017_x000D_	18.2183	12.3561	133.377	2.32787	2	25.3393	13.6288	180	3.14159	7.23384
1078	Thu Mar 23 09:42:47 2017_x000D_	17.8919	12.0352	142.094	2.48001	2	24.9601	12.2877	193.794	3.38234	7.07271
1079	Thu Mar 23 09:42:47 2017_x000D_	17.6738	11.8207	145.661	2.54227	2	24.9601	12.2877	193.794	3.38234	7.30125
1080	Thu Mar 23 09:42:47 2017_x000D_	17.3472	11.4994	154.826	2.70222	2	24.9601	12.2877	193.794	3.38234	7.6536
1081	Thu Mar 23 09:42:47 2017_x000D_	17.0312	11.5008	161.561	2.81977	2	24.9601	12.2877	193.794	3.38234	7.96785
1082	Thu Mar 23 09:42:47 2017_x000D_	16.8136	11.2868	173.735	3.03225	2	23.6746	11.5823	194.692	3.39801	6.86736
1083	Thu Mar 23 09:42:47 2017_x000D_	16.7082	11.2873	180.194	3.14497	2	23.6746	11.5823	194.692	3.39801	6.97264
1084	Thu Mar 23 09:42:47 2017_x000D_	16.6028	11.2879	186.048	3.24716	2	23.6746	11.5823	194.692	3.39801	7.07793
1085	Thu Mar 23 09:42:47 2017_x000D_	16.3965	11.3966	202.115	3.52757	2	23.6746	11.5823	194.692	3.39801	7.28047
1086	Thu Mar 23 09:42:47 2017_x000D_	16.3967	11.3967	207.633	3.62389	2	23.6746	11.5823	194.692	3.39801	7.28027
1087	Thu Mar 23 09:42:47 2017_x000D_	16.1867	11.3971	224.544	3.91903	2	22.6079	10.8836	192.273	3.3558	6.4417
1088	Thu Mar 23 09:42:47 2017_x000D_	16.187	11.3969	233.251	4.07099	2	22.6079	10.8836	192.273	3.3558	6.44138
1089	Thu Mar 23 09:42:47 2017_x000D_	16.0854	11.5048	237.497	4.1451	2	22.6079	10.8836	192.273	3.3558	6.55201
1090	Thu Mar 23 09:42:47 2017_x000D_	15.9875	11.7199	253.739	4.42858	2	22.6079	10.8836	192.273	3.3558	6.67301
1091	Thu Mar 23 09:42:47 2017_x000D_	15.9911	11.8272	260.258	4.54236	2	21.5311	10.4061	207.566	3.62271	5.71936
1092	Thu Mar 23 09:42:47 2017_x000D_	15.7876	12.0431	266.071	4.64381	2	21.5311	10.4061	207.566	3.62271	5.97223
1093	Thu Mar 23 09:42:47 2017_x000D_	15.7983	12.3659	-81.8505	-1.42856	2	21.5311	10.4061	207.566	3.62271	6.05853
1094	Thu Mar 23 09:42:47 2017_x000D_	15.8018	12.4731	-76.4666	-1.33459	2	21.5311	10.4061	207.566	3.62271	6.09076
1095	Thu Mar 23 09:42:47 2017_x000D_	15.9178	12.7955	-67.4227	-1.17675	2	21.1023	10.1707	194.692	3.39801	5.81108
1096	Thu Mar 23 09:42:48 2017_x000D_	16.0341	13.1179	-63.613	-1.11026	2	21.1023	10.1707	194.692	3.39801	5.86282
1097	Thu Mar 23 09:42:48 2017_x000D_	16.2632	13.6545	-64.8064	-1.13108	2	21.1023	10.1707	194.692	3.39801	5.9627
1098	Thu Mar 23 09:42:48 2017_x000D_	16.4848	13.9763	-63.6137	-1.11027	2	21.1023	10.1707	194.692	3.39801	5.98364
1099	Thu Mar 23 09:42:48 2017_x000D_	16.7212	14.7274	-70.1421	-1.22421	2	20.6637	10.1568	180	3.14159	6.03603
1100	Thu Mar 23 09:42:48 2017_x000D_	16.9389	14.9411	-70.1461	-1.22428	2	20.6637	10.1568	180	3.14159	6.0633
1101	Thu Mar 23 09:42:48 2017_x000D_	17.0588	15.3701	-72.9603	-1.2734	2	20.6637	10.1568	180	3.14159	6.33828
1102	Thu Mar 23 09:42:48 2017_x000D_	17.175	15.6914	-76.4826	-1.33487	2	20.6637	10.1568	180	3.14159	6.54239
1103	Thu Mar 23 09:42:48 2017_x000D_	17.3018	16.3343	-73.7147	-1.28656	2	20.6637	10.1568	180	3.14159	7.03306
1104	Thu Mar 23 09:42:48 2017_x000D_	17.4179	16.6557	-75.862	-1.32404	2	20.4444	10.1498	180	3.14159	7.17541
1105	Thu Mar 23 09:42:48 2017_x000D_	17.6497	17.2975	-75.8638	-1.32407	2	20.4444	10.1498	180	3.14159	7.67463
1106	Thu Mar 23 09:42:48 2017_x000D_	17.6605	17.6187	-76.4832	-1.33488	2	20.4444	10.1498	180	3.14159	7.97086
1107	Thu Mar 23 09:42:48 2017_x000D_	17.7872	18.2607	-79.3162	-1.38433	2	20.4444	10.1498	180	3.14159	8.53507
1108	Thu Mar 23 09:42:48 2017_x000D_	17.9029	18.5812	-75.862	-1.32404	2	20.0058	10.1359	180	3.14159	8.70318
1109	Thu Mar 23 09:42:48 2017_x000D_	17.9136	18.9021	-76.4817	-1.33486	2	20.0058	10.1359	180	3.14159	9.01241
1110	Thu Mar 23 09:42:48 2017_x000D_	18.145	19.5424	-76.4838	-1.33489	2	20.0058	10.1359	180	3.14159	9.58879
1111	Thu Mar 23 09:42:48 2017_x000D_	18.1558	19.8634	-75.8601	-1.32401	2	20.0058	10.1359	180	3.14159	9.90186
1112	Thu Mar 23 09:42:48 2017_x000D_	18.3834	20.396	-76.4847	-1.33491	2	19.5088	11.4502	180	3.14159	9.01631
1113	Thu Mar 23 09:42:48 2017_x000D_	18.3977	20.8233	-76.4823	-1.33487	2	19.5088	11.4502	180	3.14159	9.43873
1114	Thu Mar 23 09:42:48 2017_x000D_	18.4084	21.144	-75.8582	-1.32398	2	19.5088	11.4502	180	3.14159	9.75606
1115	Thu Mar 23 09:42:48 2017_x000D_	18.6393	21.7828	-75.8601	-1.32401	2	19.5088	11.4502	180	3.14159	10.3691
1116	Thu Mar 23 09:42:48 2017_x000D_	18.65	22.1028	-76.4808	-1.33484	2	19.5088	11.4502	180	3.14159	10.6872
1117	Thu Mar 23 09:42:49 2017_x000D_	18.8807	22.7409	-76.4829	-1.33488	2	19.1827	13.8775	180	3.14159	8.86854
1118	Thu Mar 23 09:42:49 2017_x000D_	18.8949	23.1674	-76.4805	-1.33484	2	19.1827	13.8775	180	3.14159	9.29436
1119	Thu Mar 23 09:42:49 2017_x000D_	18.902	23.3806	-76.4794	-1.33482	2	19.1827	13.8775	180	3.14159	9.50724
1120	Thu Mar 23 09:42:49 2017_x000D_	19.1325	24.018	-76.4814	-1.33485	2	19.1827	13.8775	180	3.14159	10.1406
1121	Thu Mar 23 09:42:49 2017_x000D_	19.1432	24.3377	-75.8563	-1.32394	2	18.8956	15.419	180	3.14159	8.92214
1122	Thu Mar 23 09:42:49 2017_x000D_	19.377	25.0806	-76.4811	-1.33485	2	18.8956	15.419	180	3.14159	9.67359
1123	Thu Mar 23 09:42:49 2017_x000D_	19.3841	25.2935	-76.4799	-1.33483	2	18.8956	15.419	180	3.14159	9.88658
1124	Thu Mar 23 09:42:49 2017_x000D_	19.5063	25.8246	-78.8458	-1.37612	2	18.8956	15.419	180	3.14159	10.4235
1125	Thu Mar 23 09:42:49 2017_x000D_	19.6212	26.1422	-76.4808	-1.33484	2	20.1136	17.6714	133.888	2.33679	8.4851
1126	Thu Mar 23 09:42:49 2017_x000D_	19.6318	26.4613	-75.855	-1.32392	2	20.1136	17.6714	133.888	2.33679	8.80309
1127	Thu Mar 23 09:42:49 2017_x000D_	19.7466	26.7787	-73.698	-1.28627	2	20.1136	17.6714	133.888	2.33679	9.11469
1128	Thu Mar 23 09:42:49 2017_x000D_	19.8687	27.309	-75.8557	-1.32393	2	20.1136	17.6714	133.888	2.33679	9.64071
1129	Thu Mar 23 09:42:49 2017_x000D_	20.0949	27.8374	-76.4826	-1.33487	2	20.9122	19.4668	110.312	1.92531	8.41041
1130	Thu Mar 23 09:42:49 2017_x000D_	20.1054	28.156	-75.8563	-1.32394	2	20.9122	19.4668	110.312	1.92531	8.72658
1131	Thu Mar 23 09:42:49 2017_x000D_	20.3314	28.6839	-76.4835	-1.33489	2	20.9122	19.4668	110.312	1.92531	9.23538
1132	Thu Mar 23 09:42:49 2017_x000D_	20.3384	28.896	-76.4823	-1.33487	2	20.9122	19.4668	110.312	1.92531	9.44664
1133	Thu Mar 23 09:42:49 2017_x000D_	20.3453	29.1081	-76.4811	-1.33485	2	20.9122	19.4668	110.312	1.92531	9.65795
1134	Thu Mar 23 09:42:49 2017_x000D_	20.4634	29.5308	-73.6955	-1.28623	2	22.3186	22.3859	63.9632	1.11637	7.38183
1135	Thu Mar 23 09:42:49 2017_x000D_	20.4703	29.7428	-73.694	-1.2862	2	22.3186	22.3859	63.9632	1.11637	7.58553
1136	Thu Mar 23 09:42:49 2017_x000D_	20.4773	29.9548	-73.6925	-1.28618	2	22.3186	22.3859	63.9632	1.11637	7.78965
1137	Thu Mar 23 09:42:49 2017_x000D_	20.5987	30.4833	-70.0907	-1.22331	2	22.3186	22.3859	63.9632	1.11637	8.27804
1138	Thu Mar 23 09:42:50 2017_x000D_	20.7062	30.5879	-66.2468	-1.15622	2	23.2666	25.7304	76.9872	1.34368	5.49099
1139	Thu Mar 23 09:42:50 2017_x000D_	20.7052	30.5878	-48.1616	-0.840579	2	23.2666	25.7304	76.9872	1.34368	5.49137
1140	Thu Mar 23 09:42:50 2017_x000D_	20.4931	30.4851	-37.9278	-0.661965	2	23.2666	25.7304	76.9872	1.34368	5.5045
1141	Thu Mar 23 09:42:50 2017_x000D_	20.3886	30.487	-23.3714	-0.407908	2	23.2666	25.7304	76.9872	1.34368	5.55951
1142	Thu Mar 23 09:42:50 2017_x000D_	20.4929	30.4862	-11.276	-0.196804	2	23.8154	28.1768	75.3081	1.31438	4.04627
1143	Thu Mar 23 09:42:50 2017_x000D_	20.3886	30.4879	-5.03628	-0.0878996	2	23.8154	28.1768	75.3081	1.31438	4.1333
1144	Thu Mar 23 09:42:50 2017_x000D_	20.4934	30.4869	6.88	0.120079	2	23.8154	28.1768	75.3081	1.31438	4.04626
1145	Thu Mar 23 09:42:50 2017_x000D_	20.6016	30.5918	22.4883	0.392496	2	23.8154	28.1768	75.3081	1.31438	4.02004
1146	Thu Mar 23 09:42:50 2017_x000D_	20.7026	30.4844	26.5409	0.463226	2	23.8154	28.1768	75.3081	1.31438	3.87486
1147	Thu Mar 23 09:42:50 2017_x000D_	20.9115	30.4816	40.337	0.704013	2	24.0048	28.845	75.3081	1.31438	3.49957
1148	Thu Mar 23 09:42:50 2017_x000D_	21.009	30.2682	46.8112	0.81701	2	24.0048	28.845	75.3081	1.31438	3.31667
1149	Thu Mar 23 09:42:50 2017_x000D_	21.6166	29.7305	44.6477	0.77925	2	24.0048	28.845	75.3081	1.31438	2.54708
1150	Thu Mar 23 09:42:50 2017_x000D_	21.9219	29.5147	42.6416	0.744237	2	24.0048	28.845	75.3081	1.31438	2.18791
1151	Thu Mar 23 09:42:50 2017_x000D_	22.6298	28.8701	36.0841	0.629787	2	24.1452	30.6151	70.522	1.23084	2.31116
1152	Thu Mar 23 09:42:50 2017_x000D_	22.8311	28.6556	36.0835	0.629776	2	24.1452	30.6151	70.522	1.23084	2.35934
1153	Thu Mar 23 09:42:50 2017_x000D_	23.1328	28.334	31.9343	0.557358	2	24.1452	30.6151	70.522	1.23084	2.49567
1154	Thu Mar 23 09:42:50 2017_x000D_	23.7466	28.0086	29.297	0.511328	2	24.1452	30.6151	70.522	1.23084	2.6368
1155	Thu Mar 23 09:42:50 2017_x000D_	24.1523	27.6857	26.5245	0.46294	2	23.6588	31.7036	104.692	1.82722	4.04809
1156	Thu Mar 23 09:42:50 2017_x000D_	24.4606	27.5762	27.9273	0.487423	2	23.6588	31.7036	104.692	1.82722	4.20456
1157	Thu Mar 23 09:42:50 2017_x000D_	25.0739	27.251	25.2511	0.440714	2	23.6588	31.7036	104.692	1.82722	4.67206
1158	Thu Mar 23 09:42:50 2017_x000D_	25.4826	27.0344	25.2507	0.440708	2	23.6588	31.7036	104.692	1.82722	5.01275
1159	Thu Mar 23 09:42:50 2017_x000D_	26.1021	26.9213	27.9304	0.487477	2	23.6588	31.7036	104.692	1.82722	5.3703
1160	Thu Mar 23 09:42:51 2017_x000D_	26.407	26.7059	29.2995	0.511373	2	22.983	32.1243	120.931	2.11064	6.40959
1161	Thu Mar 23 09:42:51 2017_x000D_	26.608	26.4917	29.2982	0.511349	2	22.983	32.1243	120.931	2.11064	6.69827
1162	Thu Mar 23 09:42:51 2017_x000D_	27.0196	26.3812	31.9398	0.557455	2	22.983	32.1243	120.931	2.11064	7.01978
1163	Thu Mar 23 09:42:51 2017_x000D_	27.3243	26.1659	33.5214	0.585059	2	22.983	32.1243	120.931	2.11064	7.37221
1164	Thu Mar 23 09:42:51 2017_x000D_	27.9365	25.8414	36.0919	0.629922	2	22.8229	30.7955	190.301	3.32138	7.11983
1165	Thu Mar 23 09:42:51 2017_x000D_	28.1374	25.6273	36.0912	0.629911	2	22.8229	30.7955	190.301	3.32138	7.41311
1166	Thu Mar 23 09:42:51 2017_x000D_	28.3382	25.4133	36.0906	0.6299	2	22.8229	30.7955	190.301	3.32138	7.70627
1167	Thu Mar 23 09:42:51 2017_x000D_	28.95	25.089	33.5214	0.585059	2	22.8229	30.7955	190.301	3.32138	8.3729
1168	Thu Mar 23 09:42:51 2017_x000D_	29.1539	24.9809	36.0921	0.629926	2	24.0244	28.404	234.94	4.10048	6.1668
1169	Thu Mar 23 09:42:51 2017_x000D_	29.4549	24.66	31.9374	0.557413	2	24.0244	28.404	234.94	4.10048	6.59605
1170	Thu Mar 23 09:42:51 2017_x000D_	29.9661	24.4429	33.5217	0.585064	2	24.0244	28.404	234.94	4.10048	7.14102
1171	Thu Mar 23 09:42:51 2017_x000D_	30.2701	24.228	31.9383	0.557428	2	24.0244	28.404	234.94	4.10048	7.51317
1172	Thu Mar 23 09:42:51 2017_x000D_	30.8781	23.7982	31.9377	0.557418	2	24.0244	28.404	234.94	4.10048	8.25752
1173	Thu Mar 23 09:42:51 2017_x000D_	31.1822	23.5833	33.5211	0.585054	2	24.7495	26.8805	296.037	5.16682	7.2285
1174	Thu Mar 23 09:42:51 2017_x000D_	31.79	23.1537	33.5208	0.585049	2	24.7495	26.8805	296.037	5.16682	7.96603
1175	Thu Mar 23 09:42:51 2017_x000D_	32.0937	22.9391	31.9365	0.557397	2	24.7495	26.8805	296.037	5.16682	8.33498
1176	Thu Mar 23 09:42:51 2017_x000D_	32.7041	22.6156	29.292	0.511242	2	24.7495	26.8805	296.037	5.16682	9.0258
1177	Thu Mar 23 09:42:51 2017_x000D_	32.9076	22.5078	31.9374	0.557413	2	25.455	25.7978	290.921	5.07754	8.14649
1178	Thu Mar 23 09:42:51 2017_x000D_	33.2113	22.2931	33.5217	0.585064	2	25.455	25.7978	290.921	5.07754	8.51135
1179	Thu Mar 23 09:42:51 2017_x000D_	33.8185	21.864	33.5214	0.585059	2	25.455	25.7978	290.921	5.07754	9.24245
1180	Thu Mar 23 09:42:51 2017_x000D_	34.1218	21.6495	31.9362	0.557392	2	25.455	25.7978	290.921	5.07754	9.60842
1181	Thu Mar 23 09:42:52 2017_x000D_	34.6312	21.4333	30.4837	0.532042	2	28.1397	24.5552	315	5.49779	7.20318
1182	Thu Mar 23 09:42:52 2017_x000D_	34.9347	21.2188	31.9371	0.557407	2	28.1397	24.5552	315	5.49779	7.56991
1183	Thu Mar 23 09:42:52 2017_x000D_	35.135	21.0053	31.9361	0.55739	2	28.1397	24.5552	315	5.49779	7.84449
1184	Thu Mar 23 09:42:52 2017_x000D_	35.7443	20.6825	29.2889	0.511188	2	28.1397	24.5552	315	5.49779	8.53392
1185	Thu Mar 23 09:42:52 2017_x000D_	35.9474	20.5749	31.9369	0.557405	2	30.5956	23.5265	0	0	6.11177
1186	Thu Mar 23 09:42:52 2017_x000D_	36.3534	20.3598	31.9374	0.557413	2	30.5956	23.5265	0	0	6.57117
1187	Thu Mar 23 09:42:52 2017_x000D_	36.9595	19.9314	31.9368	0.557403	2	30.5956	23.5265	0	0	7.30917
1188	Thu Mar 23 09:42:52 2017_x000D_	37.1652	19.9297	31.9383	0.557428	2	30.5956	23.5265	0	0	7.48977
1189	Thu Mar 23 09:42:52 2017_x000D_	37.771	19.5015	31.9377	0.557418	2	30.5956	23.5265	0	0	8.22721
1190	Thu Mar 23 09:42:52 2017_x000D_	37.9711	19.2882	31.9367	0.5574	2	33.4787	22.7321	0	0	5.66057
1191	Thu Mar 23 09:42:52 2017_x000D_	38.3766	19.0734	31.9371	0.557408	2	33.4787	22.7321	0	0	6.11355
1192	Thu Mar 23 09:42:52 2017_x000D_	38.6792	18.8594	30.4813	0.531999	2	33.4787	22.7321	0	0	6.48406
1193	Thu Mar 23 09:42:52 2017_x000D_	38.9846	18.7512	29.2874	0.511161	2	33.4787	22.7321	0	0	6.7943
1194	Thu Mar 23 09:42:52 2017_x000D_	39.1846	18.538	29.286	0.511137	2	37.0373	21.5169	0	0	3.67216
1195	Thu Mar 23 09:42:52 2017_x000D_	39.3873	18.4307	31.937	0.557405	2	37.0373	21.5169	0	0	3.87906
1196	Thu Mar 23 09:42:52 2017_x000D_	39.5926	18.4292	31.9385	0.557432	2	37.0373	21.5169	0	0	4.00792
1197	Thu Mar 23 09:42:52 2017_x000D_	39.895	18.2154	30.4822	0.532015	2	37.0373	21.5169	0	0	4.3665
1198	Thu Mar 23 09:42:52 2017_x000D_	39.9977	18.2146	31.9389	0.557439	2	39.2941	20.0403	340.522	5.94323	1.95659
1199	Thu Mar 23 09:42:52 2017_x000D_	40.4	17.8942	29.2865	0.511146	2	39.2941	20.0403	340.522	5.94323	2.41428
1200	Thu Mar 23 09:42:52 2017_x000D_	40.7048	17.7863	25.2172	0.440124	2	39.2941	20.0403	340.522	5.94323	2.65906
1201	Thu Mar 23 09:42:52 2017_x000D_	41.1091	17.5719	17.6866	0.30869	2	39.2941	20.0403	340.522	5.94323	3.06386
1202	Thu Mar 23 09:42:52 2017_x000D_	41.3112	17.4644	9.21028	0.16075	2	39.2941	20.0403	340.522	5.94323	3.27169
1203	Thu Mar 23 09:42:53 2017_x000D_	41.3085	17.3585	6.28431	0.109682	2	40.6462	19.1985	351.45	6.13396	1.95557
1204	Thu Mar 23 09:42:53 2017_x000D_	41.6183	17.4617	-8.85795	-0.1546	2	40.6462	19.1985	351.45	6.13396	1.99034
1205	Thu Mar 23 09:42:53 2017_x000D_	41.823	17.4601	-14.7606	-0.25762	2	40.6462	19.1985	351.45	6.13396	2.09926
1206	Thu Mar 23 09:42:53 2017_x000D_	42.1302	17.4575	-26.7323	-0.466566	2	40.6462	19.1985	351.45	6.13396	2.28765
1207	Thu Mar 23 09:42:53 2017_x000D_	42.3404	17.6674	-34.6724	-0.605147	1	42.787	15.5069	343.521	5.99556	2.20618
1208	Thu Mar 23 09:42:53 2017_x000D_	42.6555	17.9822	-47.1235	-0.82246	1	42.787	15.5069	343.521	5.99556	2.47879
1209	Thu Mar 23 09:42:53 2017_x000D_	42.8654	18.1919	-55.2953	-0.965085	1	42.787	15.5069	343.521	5.99556	2.68614
1210	Thu Mar 23 09:42:53 2017_x000D_	42.9704	18.2968	-59.2218	-1.03362	1	42.787	15.5069	343.521	5.99556	2.79592
1211	Thu Mar 23 09:42:53 2017_x000D_	43.1856	18.7179	-71.7263	-1.25186	1	43.6614	15.5344	11.3113	0.197419	3.21886
1212	Thu Mar 23 09:42:53 2017_x000D_	43.293	18.9285	-74.4094	-1.29869	1	43.6614	15.5344	11.3113	0.197419	3.41403
1213	Thu Mar 23 09:42:53 2017_x000D_	43.4003	19.1391	-77.1628	-1.34674	1	43.6614	15.5344	11.3113	0.197419	3.61414
1214	Thu Mar 23 09:42:53 2017_x000D_	43.5227	19.9828	-79.9736	-1.3958	1	43.6614	15.5344	11.3113	0.197419	4.45056
1215	Thu Mar 23 09:42:53 2017_x000D_	43.5302	20.2991	-80.3987	-1.40322	1	43.6614	15.5344	19.8362	0.346207	4.76651
1216	Thu Mar 23 09:42:53 2017_x000D_	43.7494	20.9301	-80.4016	-1.40327	1	43.6614	15.5344	19.8362	0.346207	5.39642
1217	Thu Mar 23 09:42:53 2017_x000D_	43.7569	21.2465	-79.9738	-1.39581	1	43.6614	15.5344	19.8362	0.346207	5.7129
1218	Thu Mar 23 09:42:53 2017_x000D_	43.7743	21.9839	-80.3976	-1.4032	1	43.6614	15.5344	19.8362	0.346207	6.45049
1219	Thu Mar 23 09:42:53 2017_x000D_	43.8837	22.299	-77.1564	-1.34663	1	43.6614	15.5344	19.8362	0.346207	6.76825
1220	Thu Mar 23 09:42:53 2017_x000D_	43.9908	22.5088	-79.9741	-1.39581	2	42.893	17.9425	5.51681	0.0962865	4.69641
1221	Thu Mar 23 09:42:53 2017_x000D_	44.1075	23.1392	-77.1573	-1.34665	2	42.893	17.9425	5.51681	0.0962865	5.33673
1222	Thu Mar 23 09:42:53 2017_x000D_	44.1174	23.5601	-77.155	-1.34661	2	42.893	17.9425	5.51681	0.0962865	5.74949
1223	Thu Mar 23 09:42:53 2017_x000D_	44.1224	23.7704	-77.1539	-1.34659	2	42.893	17.9425	5.51681	0.0962865	5.95616
1224	Thu Mar 23 09:42:54 2017_x000D_	44.3459	24.6094	-77.1547	-1.3466	2	43.091	18.3908	55.6906	0.971984	6.34395
1225	Thu Mar 23 09:42:54 2017_x000D_	44.4526	24.8184	-74.396	-1.29846	2	43.091	18.3908	55.6906	0.971984	6.57024
1226	Thu Mar 23 09:42:54 2017_x000D_	44.5693	25.4477	-77.1556	-1.34662	2	43.091	18.3908	55.6906	0.971984	7.21008
1227	Thu Mar 23 09:42:54 2017_x000D_	44.6759	25.6565	-74.3956	-1.29845	2	43.091	18.3908	55.6906	0.971984	7.43655
1228	Thu Mar 23 09:42:54 2017_x000D_	44.8966	26.3892	-73.6406	-1.28527	2	43.7158	19.0734	65.232	1.13851	7.41048
1229	Thu Mar 23 09:42:54 2017_x000D_	44.9039	26.7037	-74.3939	-1.29842	2	43.7158	19.0734	65.232	1.13851	7.72224
1230	Thu Mar 23 09:42:54 2017_x000D_	45.0155	27.1221	-77.1573	-1.34665	2	43.7158	19.0734	65.232	1.13851	8.15296
1231	Thu Mar 23 09:42:54 2017_x000D_	45.0204	27.3318	-77.1562	-1.34663	2	43.7158	19.0734	65.232	1.13851	8.36081
1232	Thu Mar 23 09:42:54 2017_x000D_	45.2383	27.9583	-77.1582	-1.34666	2	43.7158	19.0734	65.232	1.13851	9.0144
1233	Thu Mar 23 09:42:54 2017_x000D_	45.248	28.3773	-77.1559	-1.34662	2	44.2994	20.6383	45.7704	0.798844	7.79692
1234	Thu Mar 23 09:42:54 2017_x000D_	45.4658	29.003	-77.1579	-1.34666	2	44.2994	20.6383	45.7704	0.798844	8.44563
1235	Thu Mar 23 09:42:54 2017_x000D_	45.6834	29.6283	-77.1599	-1.34669	2	44.2994	20.6383	45.7704	0.798844	9.09591
1236	Thu Mar 23 09:42:54 2017_x000D_	45.6882	29.8376	-77.1588	-1.34667	2	44.2994	20.6383	45.7704	0.798844	9.30354
1237	Thu Mar 23 09:42:54 2017_x000D_	45.6978	30.2559	-77.1565	-1.34663	2	45.132	21.5478	81.3632	1.42006	8.72646
1238	Thu Mar 23 09:42:54 2017_x000D_	45.8064	30.5679	-75.075	-1.31031	2	45.132	21.5478	81.3632	1.42006	9.04528
1239	Thu Mar 23 09:42:54 2017_x000D_	45.9223	31.1937	-77.718	-1.35643	2	45.132	21.5478	81.3632	1.42006	9.67822
1240	Thu Mar 23 09:42:54 2017_x000D_	46.0309	31.5058	-74.3879	-1.29831	2	45.132	21.5478	81.3632	1.42006	9.99849
1241	Thu Mar 23 09:42:54 2017_x000D_	46.1467	32.131	-77.157	-1.34664	2	47.6488	23.8339	46.0071	0.802975	8.43197
1242	Thu Mar 23 09:42:54 2017_x000D_	46.3543	32.3368	-77.1613	-1.34672	2	47.6488	23.8339	46.0071	0.802975	8.60087
1243	Thu Mar 23 09:42:54 2017_x000D_	46.3685	32.9629	-77.1579	-1.34666	2	47.6488	23.8339	46.0071	0.802975	9.21834
1244	Thu Mar 23 09:42:54 2017_x000D_	46.4771	33.2742	-80.4181	-1.40356	2	47.6488	23.8339	46.0071	0.802975	9.51274
1245	Thu Mar 23 09:42:55 2017_x000D_	46.5854	33.5856	-77.1599	-1.34669	2	47.6488	23.8339	46.0071	0.802975	9.80951
1246	Thu Mar 23 09:42:55 2017_x000D_	46.5971	34.1066	-77.7191	-1.35645	2	49.5196	25.8777	81.3632	1.42006	8.73246
1247	Thu Mar 23 09:42:55 2017_x000D_	46.8044	34.3119	-77.7234	-1.35653	2	49.5196	25.8777	81.3632	1.42006	8.86048
1248	Thu Mar 23 09:42:55 2017_x000D_	46.8115	34.6245	-77.1596	-1.34669	2	49.5196	25.8777	81.3632	1.42006	9.15644
1249	Thu Mar 23 09:42:55 2017_x000D_	46.8209	35.0411	-77.1573	-1.34665	2	49.5196	25.8777	81.3632	1.42006	9.55253
1250	Thu Mar 23 09:42:55 2017_x000D_	46.9316	35.456	-79.9911	-1.39611	2	50.3299	27.226	79.9968	1.39621	8.90401
1251	Thu Mar 23 09:42:55 2017_x000D_	47.0374	35.6625	-77.1593	-1.34668	2	50.3299	27.226	79.9968	1.39621	9.05622
1252	Thu Mar 23 09:42:55 2017_x000D_	47.042	35.8706	-77.1582	-1.34666	2	50.3299	27.226	79.9968	1.39621	9.24875
1253	Thu Mar 23 09:42:55 2017_x000D_	47.0467	36.0786	-77.157	-1.34664	2	50.3299	27.226	79.9968	1.39621	9.44182
1254	Thu Mar 23 09:42:55 2017_x000D_	47.1571	36.4929	-74.3805	-1.29818	2	50.631	30.1012	79.9968	1.39621	7.27474
1255	Thu Mar 23 09:42:55 2017_x000D_	47.1638	36.8048	-68.0378	-1.18748	2	50.631	30.1012	79.9968	1.39621	7.54717
1256	Thu Mar 23 09:42:55 2017_x000D_	47.3748	37.2172	-55.0459	-0.960732	2	50.631	30.1012	79.9968	1.39621	7.82562
1257	Thu Mar 23 09:42:55 2017_x000D_	47.4754	37.2157	-44.6688	-0.779618	2	50.631	30.1012	79.9968	1.39621	7.78293
1258	Thu Mar 23 09:42:55 2017_x000D_	47.7828	37.4189	-30.1142	-0.525592	2	50.5582	31.6415	79.9968	1.39621	6.40946
1259	Thu Mar 23 09:42:55 2017_x000D_	47.8884	37.6252	-23.5295	-0.410668	2	50.5582	31.6415	79.9968	1.39621	6.55229
1260	Thu Mar 23 09:42:55 2017_x000D_	47.9893	37.6238	-16.9816	-0.296385	2	50.5582	31.6415	79.9968	1.39621	6.51054
1261	Thu Mar 23 09:42:55 2017_x000D_	48.2924	37.6191	-4.88774	-0.0853072	2	50.5582	31.6415	79.9968	1.39621	6.39262
1262	Thu Mar 23 09:42:55 2017_x000D_	48.499	37.8235	0.987706	0.0172387	2	50.5582	31.6415	79.9968	1.39621	6.51594
1263	Thu Mar 23 09:42:55 2017_x000D_	48.701	37.8202	6.86339	0.119789	2	50.6826	33.6277	79.9968	1.39621	4.63722
1264	Thu Mar 23 09:42:55 2017_x000D_	49.2014	37.6041	13.2161	0.230665	2	50.6826	33.6277	79.9968	1.39621	4.24331
1265	Thu Mar 23 09:42:55 2017_x000D_	49.5038	37.5989	12.6225	0.220304	2	50.6826	33.6277	79.9968	1.39621	4.14246
1266	Thu Mar 23 09:42:55 2017_x000D_	50.2052	37.3793	13.2164	0.230669	2	50.6826	33.6277	79.9968	1.39621	3.78185
1267	Thu Mar 23 09:42:56 2017_x000D_	50.6082	37.3725	13.2185	0.230706	2	50.6618	34.0674	79.9968	1.39621	3.30553
1268	Thu Mar 23 09:42:56 2017_x000D_	51.3107	37.2567	9.76211	0.170381	2	50.6618	34.0674	79.9968	1.39621	3.25464
1269	Thu Mar 23 09:42:56 2017_x000D_	51.6106	37.1478	7.16217	0.125004	2	50.6618	34.0674	79.9968	1.39621	3.22321
1270	Thu Mar 23 09:42:56 2017_x000D_	52.3124	37.0322	3.91715	0.0683671	2	50.6618	34.0674	79.9968	1.39621	3.39331
1271	Thu Mar 23 09:42:56 2017_x000D_	52.5135	37.0288	3.91741	0.0683717	2	50.6411	34.5072	79.9968	1.39621	3.14076
1272	Thu Mar 23 09:42:56 2017_x000D_	52.9156	37.022	3.91804	0.0683827	2	50.6411	34.5072	79.9968	1.39621	3.39081
1273	Thu Mar 23 09:42:56 2017_x000D_	53.5163	36.9081	0.962932	0.0168063	2	50.6411	34.5072	79.9968	1.39621	3.74581
1274	Thu Mar 23 09:42:56 2017_x000D_	53.8174	36.9031	0.962916	0.0168061	2	50.6411	34.5072	79.9968	1.39621	3.9786
1275	Thu Mar 23 09:42:56 2017_x000D_	54.1188	36.898	0.962939	0.0168064	2	50.6411	34.5072	79.9968	1.39621	4.22023
1276	Thu Mar 23 09:42:56 2017_x000D_	54.7209	36.8879	0.96289	0.0168056	2	50.6618	34.0674	79.9968	1.39621	4.94282
1277	Thu Mar 23 09:42:56 2017_x000D_	55.1221	36.8811	0.962912	0.016806	2	50.6618	34.0674	79.9968	1.39621	5.27363
1278	Thu Mar 23 09:42:56 2017_x000D_	55.7236	36.871	0.962918	0.0168061	2	50.6618	34.0674	79.9968	1.39621	5.78636
1279	Thu Mar 23 09:42:56 2017_x000D_	56.1243	36.8643	0.962939	0.0168065	2	50.6618	34.0674	79.9968	1.39621	6.1369
1280	Thu Mar 23 09:42:56 2017_x000D_	56.4227	36.7559	3.77663	0.0659146	2	51.2949	34.527	75.3081	1.31438	5.59127
1281	Thu Mar 23 09:42:56 2017_x000D_	57.1237	36.7441	3.91829	0.068387	2	51.2949	34.527	75.3081	1.31438	6.23622
1282	Thu Mar 23 09:42:56 2017_x000D_	57.3238	36.7408	3.91866	0.0683935	2	51.2949	34.527	75.3081	1.31438	6.4225
1283	Thu Mar 23 09:42:56 2017_x000D_	58.1239	36.7274	3.9198	0.0684133	2	51.2949	34.527	75.3081	1.31438	7.17475
1284	Thu Mar 23 09:42:56 2017_x000D_	58.4216	36.6189	0.956758	0.0166986	2	53.9095	34.6063	75.3081	1.31438	4.94061
1285	Thu Mar 23 09:42:56 2017_x000D_	59.0211	36.6089	0.956733	0.0166981	2	53.9095	34.6063	75.3081	1.31438	5.48989
1286	Thu Mar 23 09:42:56 2017_x000D_	59.3209	36.6039	0.956677	0.0166972	2	53.9095	34.6063	75.3081	1.31438	5.76833
1287	Thu Mar 23 09:42:56 2017_x000D_	60.0193	36.5922	0.95669	0.0166974	2	53.9095	34.6063	75.3081	1.31438	6.42444
1288	Thu Mar 23 09:42:57 2017_x000D_	60.3188	36.5872	0.956744	0.0166983	2	55.891	34.2262	75.3081	1.31438	5.01794
1289	Thu Mar 23 09:42:57 2017_x000D_	60.7177	36.5806	0.956706	0.0166977	2	55.891	34.2262	75.3081	1.31438	5.37031
1290	Thu Mar 23 09:42:57 2017_x000D_	61.2159	36.5722	0.956741	0.0166983	2	55.891	34.2262	75.3081	1.31438	5.81879
1291	Thu Mar 23 09:42:57 2017_x000D_	61.515	36.5672	0.956682	0.0166972	2	55.891	34.2262	75.3081	1.31438	6.09177
1292	Thu Mar 23 09:42:57 2017_x000D_	61.8136	36.5623	0.956712	0.0166978	2	55.891	34.2262	75.3081	1.31438	6.36668
1293	Thu Mar 23 09:42:57 2017_x000D_	62.4109	36.5523	0.956737	0.0166982	2	58.5254	33.8659	75.3081	1.31438	4.72375
1294	Thu Mar 23 09:42:57 2017_x000D_	62.7096	36.5473	0.956673	0.0166971	2	58.5254	33.8659	75.3081	1.31438	4.96965
1295	Thu Mar 23 09:42:57 2017_x000D_	63.3064	36.5373	0.956722	0.0166979	2	58.5254	33.8659	75.3081	1.31438	5.47671
1296	Thu Mar 23 09:42:57 2017_x000D_	63.5053	36.534	0.956702	0.0166976	2	58.5254	33.8659	75.3081	1.31438	5.64962
1297	Thu Mar 23 09:42:57 2017_x000D_	63.8032	36.529	0.956722	0.0166979	2	61.8123	33.5256	75.3081	1.31438	3.60334
1298	Thu Mar 23 09:42:57 2017_x000D_	64.3002	36.5207	0.956729	0.0166981	2	61.8123	33.5256	75.3081	1.31438	3.89362
1299	Thu Mar 23 09:42:57 2017_x000D_	64.4988	36.5174	0.956709	0.0166977	2	61.8123	33.5256	75.3081	1.31438	4.02096
1300	Thu Mar 23 09:42:57 2017_x000D_	64.9965	36.612	-1.86953	-0.0326295	2	61.8123	33.5256	75.3081	1.31438	4.43452
1301	Thu Mar 23 09:42:57 2017_x000D_	65.096	36.6104	-2.01093	-0.0350974	2	63.1182	33.5653	75.3081	1.31438	3.63102
1302	Thu Mar 23 09:42:57 2017_x000D_	65.2945	36.607	-2.0113	-0.0351038	2	63.1182	33.5653	75.3081	1.31438	3.74008
1303	Thu Mar 23 09:42:57 2017_x000D_	65.8894	36.5968	-7.89466	-0.137788	2	63.1182	33.5653	75.3081	1.31438	4.10725
1304	Thu Mar 23 09:42:57 2017_x000D_	66.0892	36.6963	-10.7731	-0.188027	2	63.1182	33.5653	75.3081	1.31438	4.31625
1305	Thu Mar 23 09:42:57 2017_x000D_	66.0877	36.5927	-26.4988	-0.462491	2	63.1182	33.5653	75.3081	1.31438	4.24065
1306	Thu Mar 23 09:42:57 2017_x000D_	66.0864	36.4893	-36.9907	-0.645609	2	64.6308	33.8313	75.3081	1.31438	3.03047
1307	Thu Mar 23 09:42:57 2017_x000D_	65.9861	36.3876	-49.2494	-0.859564	2	64.6308	33.8313	75.3081	1.31438	2.89336
1308	Thu Mar 23 09:42:57 2017_x000D_	65.9851	36.2844	-63.4076	-1.10667	2	64.6308	33.8313	75.3081	1.31438	2.80211
1309	Thu Mar 23 09:42:58 2017_x000D_	65.9872	36.3876	-74.9075	-1.30738	2	64.6308	33.8313	75.3081	1.31438	2.89387
1310	Thu Mar 23 09:42:58 2017_x000D_	66.0869	36.3861	-89.1354	-1.55571	1	68.9058	35.5009	5.17076	0.0902468	2.95462
1311	Thu Mar 23 09:42:58 2017_x000D_	66.0887	36.4896	259.967	4.53727	1	68.9058	35.5009	5.17076	0.0902468	2.98556
1312	Thu Mar 23 09:42:58 2017_x000D_	66.0918	36.6962	247.708	4.32332	1	68.9058	35.5009	5.17076	0.0902468	3.05734
1313	Thu Mar 23 09:42:58 2017_x000D_	65.9958	36.9038	245.171	4.27904	1	68.9058	35.5009	5.17076	0.0902468	3.23052
1314	Thu Mar 23 09:42:58 2017_x000D_	65.8997	37.1114	242.738	4.23658	1	68.9274	35.0617	34.8158	0.60765	3.65626
1315	Thu Mar 23 09:42:58 2017_x000D_	65.7061	37.4237	241.357	4.21247	1	68.9274	35.0617	34.8158	0.60765	3.99447
1316	Thu Mar 23 09:42:58 2017_x000D_	65.2215	38.1523	245.172	4.27906	1	68.9274	35.0617	34.8158	0.60765	4.82551
1317	Thu Mar 23 09:42:58 2017_x000D_	65.2246	38.358	245.172	4.27905	1	68.9274	35.0617	34.8158	0.60765	4.95745
1318	Thu Mar 23 09:42:58 2017_x000D_	64.8392	39.0846	251.345	4.3868	1	68.9274	35.0617	34.8158	0.60765	5.7356
1319	Thu Mar 23 09:42:58 2017_x000D_	64.8424	39.2903	251.344	4.38679	2	66.1431	34.0973	75.3081	1.31438	5.35342
1320	Thu Mar 23 09:42:58 2017_x000D_	64.5545	39.9123	253.965	4.43252	2	66.1431	34.0973	75.3081	1.31438	6.02809
1321	Thu Mar 23 09:42:58 2017_x000D_	64.4602	40.2222	257.345	4.49152	2	66.1431	34.0973	75.3081	1.31438	6.35189
1322	Thu Mar 23 09:42:58 2017_x000D_	64.2716	40.8423	257.346	4.49153	2	66.1431	34.0973	75.3081	1.31438	6.99982
1323	Thu Mar 23 09:42:58 2017_x000D_	64.2748	41.0477	257.345	4.49152	2	66.3606	34.1039	75.3081	1.31438	7.2503
1324	Thu Mar 23 09:42:58 2017_x000D_	64.1805	41.3577	259.424	4.52779	2	66.3606	34.1039	75.3081	1.31438	7.57433
1325	Thu Mar 23 09:42:58 2017_x000D_	64.0912	41.9756	256.66	4.47956	2	66.3606	34.1039	75.3081	1.31438	8.1923
1326	Thu Mar 23 09:42:58 2017_x000D_	63.997	42.2854	254.765	4.44648	2	66.3606	34.1039	75.3081	1.31438	8.51608
1327	Thu Mar 23 09:42:58 2017_x000D_	63.9027	42.5952	256.66	4.47957	2	66.9379	35.6612	70.522	1.23084	7.5692
1328	Thu Mar 23 09:42:58 2017_x000D_	63.8134	43.2127	253.962	4.43248	2	66.9379	35.6612	70.522	1.23084	8.17237
1329	Thu Mar 23 09:42:58 2017_x000D_	63.7193	43.5221	257.345	4.49152	2	66.9379	35.6612	70.522	1.23084	8.4943
1330	Thu Mar 23 09:42:58 2017_x000D_	63.5309	44.1412	257.346	4.49153	2	66.9379	35.6612	70.522	1.23084	9.13882
1331	Thu Mar 23 09:42:59 2017_x000D_	63.4368	44.4509	253.962	4.43248	2	66.9379	35.6612	70.522	1.23084	9.46132
1332	Thu Mar 23 09:42:59 2017_x000D_	63.4434	44.8607	253.961	4.43246	2	67.0585	37.6437	70.522	1.23084	8.07181
1333	Thu Mar 23 09:42:59 2017_x000D_	63.2552	45.4794	253.961	4.43246	2	67.0585	37.6437	70.522	1.23084	8.70995
1334	Thu Mar 23 09:42:59 2017_x000D_	63.0636	45.8932	253.962	4.43247	2	67.0585	37.6437	70.522	1.23084	9.16589
1335	Thu Mar 23 09:42:59 2017_x000D_	62.8755	46.5117	253.962	4.43247	2	67.0585	37.6437	70.522	1.23084	9.80505
1336	Thu Mar 23 09:42:59 2017_x000D_	62.7831	46.9233	251.339	4.38669	2	67.2221	38.7476	70.522	1.23084	9.30305
1337	Thu Mar 23 09:42:59 2017_x000D_	62.5951	47.5414	251.339	4.38669	2	67.2221	38.7476	70.522	1.23084	9.9368
1338	Thu Mar 23 09:42:59 2017_x000D_	62.4993	47.7481	253.962	4.43248	2	67.2221	38.7476	70.522	1.23084	10.1643
1339	Thu Mar 23 09:42:59 2017_x000D_	62.407	48.1594	251.339	4.38668	2	67.2221	38.7476	70.522	1.23084	10.572
1340	Thu Mar 23 09:42:59 2017_x000D_	62.3147	48.5705	253.962	4.43247	2	67.9624	41.4063	79.0736	1.38009	9.12262
1341	Thu Mar 23 09:42:59 2017_x000D_	62.1268	49.1882	253.962	4.43247	2	67.9624	41.4063	79.0736	1.38009	9.72688
1342	Thu Mar 23 09:42:59 2017_x000D_	61.9321	49.3971	253.963	4.4325	2	67.9624	41.4063	79.0736	1.38009	10.0109
1343	Thu Mar 23 09:42:59 2017_x000D_	61.8467	50.2166	251.337	4.38666	2	67.9624	41.4063	79.0736	1.38009	10.7249
1344	Thu Mar 23 09:42:59 2017_x000D_	61.7511	50.4231	253.962	4.43247	2	68.2138	45.1461	104.692	1.82722	8.34345
1345	Thu Mar 23 09:42:59 2017_x000D_	61.5651	51.1422	254.765	4.44649	2	68.2138	45.1461	104.692	1.82722	8.95312
1346	Thu Mar 23 09:42:59 2017_x000D_	61.3721	51.4532	253.963	4.43249	2	68.2138	45.1461	104.692	1.82722	9.30529
1347	Thu Mar 23 09:42:59 2017_x000D_	61.2835	52.0678	251.337	4.38665	2	68.2138	45.1461	104.692	1.82722	9.79485
1348	Thu Mar 23 09:42:59 2017_x000D_	61.1914	52.4781	253.962	4.43247	2	68.2138	45.1461	104.692	1.82722	10.1525
1349	Thu Mar 23 09:42:59 2017_x000D_	61.0959	52.6846	251.336	4.38665	2	67.6825	47.1051	97.6551	1.7044	8.63216
1350	Thu Mar 23 09:42:59 2017_x000D_	60.9083	53.3011	251.336	4.38664	2	67.6825	47.1051	97.6551	1.7044	9.18042
1351	Thu Mar 23 09:42:59 2017_x000D_	60.8127	53.5074	253.963	4.43248	2	67.6825	47.1051	97.6551	1.7044	9.39061
1352	Thu Mar 23 09:43:00 2017_x000D_	60.6252	54.1237	253.963	4.43249	2	67.6825	47.1051	97.6551	1.7044	9.9532
1353	Thu Mar 23 09:43:00 2017_x000D_	60.6305	54.4291	254.765	4.44649	2	66.6526	50.3643	97.6551	1.7044	7.26555
1354	Thu Mar 23 09:43:00 2017_x000D_	60.4413	54.9435	253.962	4.43248	2	66.6526	50.3643	97.6551	1.7044	7.71682
1355	Thu Mar 23 09:43:00 2017_x000D_	60.3458	55.1498	251.335	4.38663	2	66.6526	50.3643	97.6551	1.7044	7.91686
1356	Thu Mar 23 09:43:00 2017_x000D_	60.2503	55.3559	253.963	4.43249	2	66.6526	50.3643	97.6551	1.7044	8.11822
1357	Thu Mar 23 09:43:00 2017_x000D_	60.2539	55.5595	253.962	4.43248	2	66.0896	52.9778	103.013	1.79791	6.38127
1358	Thu Mar 23 09:43:00 2017_x000D_	60.162	55.9692	251.334	4.38661	2	66.0896	52.9778	103.013	1.79791	6.63965
1359	Thu Mar 23 09:43:00 2017_x000D_	60.0665	56.1753	253.962	4.43248	2	66.0896	52.9778	103.013	1.79791	6.81922
1360	Thu Mar 23 09:43:00 2017_x000D_	59.9711	56.3815	251.335	4.38662	2	66.0896	52.9778	103.013	1.79791	7.00152
1361	Thu Mar 23 09:43:00 2017_x000D_	59.9747	56.5849	251.334	4.38661	2	66.0896	52.9778	103.013	1.79791	7.09952
1362	Thu Mar 23 09:43:00 2017_x000D_	59.7838	56.9968	256.67	4.47974	2	65.5804	54.4965	103.013	1.79791	6.31285
1363	Thu Mar 23 09:43:00 2017_x000D_	59.6901	57.3043	260.01	4.53803	2	65.5804	54.4965	103.013	1.79791	6.52529
1364	Thu Mar 23 09:43:00 2017_x000D_	59.598	57.7131	-86.1914	-1.50432	2	65.5804	54.4965	103.013	1.79791	6.79232
1365	Thu Mar 23 09:43:00 2017_x000D_	59.4987	57.7156	-77.9303	-1.36014	2	65.5804	54.4965	103.013	1.79791	6.88111
1366	Thu Mar 23 09:43:00 2017_x000D_	59.6027	58.0176	-69.1648	-1.20715	2	65.3206	55.3651	111.753	1.95046	6.30318
1367	Thu Mar 23 09:43:00 2017_x000D_	59.7046	58.2179	-54.2681	-0.947157	2	65.3206	55.3651	111.753	1.95046	6.29904
1368	Thu Mar 23 09:43:00 2017_x000D_	59.7043	58.2182	-46.4258	-0.810283	2	65.3206	55.3651	111.753	1.95046	6.29944
1369	Thu Mar 23 09:43:00 2017_x000D_	59.8068	58.4188	-40.2957	-0.703293	2	65.3206	55.3651	111.753	1.95046	6.30294
1370	Thu Mar 23 09:43:00 2017_x000D_	60.1068	58.6141	-25.6686	-0.448001	2	65.3206	55.3651	111.753	1.95046	6.14327
1371	Thu Mar 23 09:43:00 2017_x000D_	60.2074	58.713	-21.8418	-0.381211	2	65.2885	56.0211	98.6368	1.72154	5.75012
1372	Thu Mar 23 09:43:00 2017_x000D_	60.5042	58.7052	-10.0032	-0.174589	2	65.2885	56.0211	98.6368	1.72154	5.48579
1373	Thu Mar 23 09:43:01 2017_x000D_	60.7056	58.9028	-4.23972	-0.0739971	2	65.2885	56.0211	98.6368	1.72154	5.41361
1374	Thu Mar 23 09:43:01 2017_x000D_	60.9016	58.7958	-1.31638	-0.0229752	2	65.2885	56.0211	98.6368	1.72154	5.19075
1375	Thu Mar 23 09:43:01 2017_x000D_	61.5949	58.8778	1.62602	0.0283794	2	65.2885	56.0211	100.926	1.7615	4.66941
1376	Thu Mar 23 09:43:01 2017_x000D_	62.0886	58.8635	-4.24426	-0.0740763	2	65.2885	56.0211	100.926	1.7615	4.28002
1377	Thu Mar 23 09:43:01 2017_x000D_	62.8796	58.9424	-7.14709	-0.12474	2	65.2885	56.0211	100.926	1.7615	3.7864
1378	Thu Mar 23 09:43:01 2017_x000D_	63.274	58.9311	-7.14904	-0.124774	2	65.2885	56.0211	100.926	1.7615	3.53925
1379	Thu Mar 23 09:43:01 2017_x000D_	63.8684	59.1166	-12.819	-0.223734	2	65.0607	56.2335	104.692	1.82722	3.11991
1380	Thu Mar 23 09:43:01 2017_x000D_	64.2624	59.1054	-12.8224	-0.223793	2	65.0607	56.2335	104.692	1.82722	2.98079
1381	Thu Mar 23 09:43:01 2017_x000D_	64.6578	59.1953	-15.5679	-0.271711	2	65.0607	56.2335	104.692	1.82722	2.98908
1382	Thu Mar 23 09:43:01 2017_x000D_	65.3497	59.3777	-21.8894	-0.382042	2	65.0607	56.2335	104.692	1.82722	3.15745
1383	Thu Mar 23 09:43:01 2017_x000D_	65.5496	59.5744	-21.8854	-0.381972	2	65.0607	56.2335	104.692	1.82722	3.37648
1384	Thu Mar 23 09:43:01 2017_x000D_	65.9443	59.664	-24.474	-0.427151	2	65.0607	56.2335	104.692	1.82722	3.54247
1385	Thu Mar 23 09:43:01 2017_x000D_	66.5398	60.0513	-24.47	-0.427082	2	65.0607	56.2335	104.692	1.82722	4.09431
1386	Thu Mar 23 09:43:01 2017_x000D_	66.8361	60.1437	-28.2853	-0.493672	2	65.0607	56.2335	104.692	1.82722	4.29438
1387	Thu Mar 23 09:43:01 2017_x000D_	67.5273	60.4268	-24.4725	-0.427126	2	65.0607	56.2335	104.692	1.82722	4.86496
1388	Thu Mar 23 09:43:01 2017_x000D_	67.7264	60.623	-24.469	-0.427064	2	65.4734	56.6834	97.2271	1.69693	4.53833
1389	Thu Mar 23 09:43:01 2017_x000D_	68.3175	60.8075	-24.4718	-0.427113	2	65.4734	56.6834	97.2271	1.69693	5.0097
1390	Thu Mar 23 09:43:01 2017_x000D_	68.7122	60.9978	-24.4714	-0.427107	2	65.4734	56.6834	97.2271	1.69693	5.3948
1391	Thu Mar 23 09:43:01 2017_x000D_	68.9096	61.093	-21.8796	-0.381871	2	65.4734	56.6834	97.2271	1.69693	5.59035
1392	Thu Mar 23 09:43:01 2017_x000D_	69.4997	61.2772	-21.8814	-0.381903	2	67.1343	58.2637	61.5484	1.07422	3.83097
1393	Thu Mar 23 09:43:01 2017_x000D_	69.6982	61.473	-21.8774	-0.381833	2	67.1343	58.2637	61.5484	1.07422	4.1077
1394	Thu Mar 23 09:43:01 2017_x000D_	70.2876	61.657	-21.8793	-0.381865	2	67.1343	58.2637	61.5484	1.07422	4.63225
1395	Thu Mar 23 09:43:02 2017_x000D_	70.5833	61.8496	-20.81	-0.363203	2	67.1343	58.2637	61.5484	1.07422	4.97537
1396	Thu Mar 23 09:43:02 2017_x000D_	71.1721	62.0333	-20.8114	-0.363227	2	68.7728	60.28	81.3632	1.42006	2.97165
1397	Thu Mar 23 09:43:02 2017_x000D_	71.564	62.1223	-18.2151	-0.317914	2	68.7728	60.28	81.3632	1.42006	3.34438
1398	Thu Mar 23 09:43:02 2017_x000D_	71.8582	62.2139	-21.8818	-0.381909	2	68.7728	60.28	81.3632	1.42006	3.64138
1399	Thu Mar 23 09:43:02 2017_x000D_	72.446	62.3973	-21.8836	-0.38194	2	68.7728	60.28	81.3632	1.42006	4.23974
1400	Thu Mar 23 09:43:02 2017_x000D_	72.7408	62.5895	-20.8127	-0.36325	2	68.7728	60.28	81.3632	1.42006	4.59117
1401	Thu Mar 23 09:43:02 2017_x000D_	73.0346	62.681	-24.4811	-0.427276	2	70.1718	62.7255	57.398	1.00178	2.86315
1402	Thu Mar 23 09:43:02 2017_x000D_	73.721	63.0619	-23.3215	-0.407038	2	70.1718	62.7255	57.398	1.00178	3.56511
1403	Thu Mar 23 09:43:02 2017_x000D_	74.0132	63.053	-24.4835	-0.427318	2	70.1718	62.7255	57.398	1.00178	3.85534
1404	Thu Mar 23 09:43:02 2017_x000D_	74.3073	63.2448	-23.3239	-0.407079	2	70.1718	62.7255	57.398	1.00178	4.16798
1405	Thu Mar 23 09:43:02 2017_x000D_	74.7974	63.531	-21.8771	-0.381827	2	72.0574	64.0907	8.63681	0.150741	2.79658
1406	Thu Mar 23 09:43:02 2017_x000D_	75.0899	63.6221	-23.3225	-0.407055	2	72.0574	64.0907	8.63681	0.150741	3.06849
1407	Thu Mar 23 09:43:02 2017_x000D_	75.5771	63.7075	-21.8818	-0.381909	2	72.0574	64.0907	8.63681	0.150741	3.5405
1408	Thu Mar 23 09:43:02 2017_x000D_	75.7736	63.902	-21.8778	-0.38184	2	72.0574	64.0907	8.63681	0.150741	3.72099
1409	Thu Mar 23 09:43:02 2017_x000D_	75.9678	63.896	-21.8807	-0.381891	2	73.5306	65.0066	45	0.785398	2.67832
1410	Thu Mar 23 09:43:02 2017_x000D_	76.3583	64.0843	-21.8797	-0.381872	2	73.5306	65.0066	45	0.785398	2.97431
1411	Thu Mar 23 09:43:02 2017_x000D_	76.5534	64.1782	-24.4846	-0.427337	2	73.5306	65.0066	45	0.785398	3.13426
1412	Thu Mar 23 09:43:02 2017_x000D_	76.9425	64.2664	-21.8814	-0.381902	2	73.5306	65.0066	45	0.785398	3.49127
1413	Thu Mar 23 09:43:02 2017_x000D_	77.0414	64.4636	-20.8045	-0.363108	2	73.5306	65.0066	45	0.785398	3.55254
1414	Thu Mar 23 09:43:02 2017_x000D_	77.5283	64.6483	-26.9846	-0.47097	1	79.6488	64.0888	18.4241	0.321562	2.19307
1415	Thu Mar 23 09:43:02 2017_x000D_	77.8201	64.7391	-30.7866	-0.537327	1	79.6488	64.0888	18.4241	0.321562	1.94088
1416	Thu Mar 23 09:43:03 2017_x000D_	77.8193	64.6385	-40.8363	-0.712728	1	79.6488	64.0888	18.4241	0.321562	1.9103
1417	Thu Mar 23 09:43:03 2017_x000D_	77.9173	64.7354	-44.7378	-0.780821	1	79.6488	64.0888	18.4241	0.321562	1.84829
1418	Thu Mar 23 09:43:03 2017_x000D_	77.9183	64.7351	-64.5518	-1.12664	1	80.0266	65.1915	22.2622	0.388548	2.15713
1419	Thu Mar 23 09:43:03 2017_x000D_	78.0168	64.8324	-78.3957	-1.36826	1	80.0266	65.1915	22.2622	0.388548	2.04163
1420	Thu Mar 23 09:43:03 2017_x000D_	78.0193	65.033	-89.3946	-1.56023	1	80.0266	65.1915	22.2622	0.388548	2.01355
1421	Thu Mar 23 09:43:03 2017_x000D_	78.0228	65.3338	253.712	4.42812	1	80.0266	65.1915	22.2622	0.388548	2.00885
1422	Thu Mar 23 09:43:03 2017_x000D_	78.0249	65.5341	248.604	4.33895	1	80.8814	65.4342	19.4798	0.339986	2.85825
1423	Thu Mar 23 09:43:03 2017_x000D_	77.929	65.6376	240.314	4.19428	1	80.8814	65.4342	19.4798	0.339986	2.9594
1424	Thu Mar 23 09:43:03 2017_x000D_	77.8351	65.9412	229.056	3.99779	1	80.8814	65.4342	19.4798	0.339986	3.0882
1425	Thu Mar 23 09:43:03 2017_x000D_	77.5467	66.1507	227.127	3.96411	1	80.8814	65.4342	19.4798	0.339986	3.41081
1426	Thu Mar 23 09:43:03 2017_x000D_	77.3562	66.457	225.193	3.93037	1	80.8483	66.0882	37.2713	0.650508	3.51152
1427	Thu Mar 23 09:43:03 2017_x000D_	76.686	67.1789	229.056	3.99779	1	80.8483	66.0882	37.2713	0.650508	4.30283
1428	Thu Mar 23 09:43:03 2017_x000D_	76.4956	67.4852	230.85	4.02908	1	80.8483	66.0882	37.2713	0.650508	4.57139
1429	Thu Mar 23 09:43:03 2017_x000D_	76.0169	68.0008	234.526	4.09325	1	80.8483	66.0882	37.2713	0.650508	5.1962
1430	Thu Mar 23 09:43:03 2017_x000D_	75.8254	68.207	238.889	4.16939	1	80.8483	66.0882	37.2713	0.650508	5.4515
1431	Thu Mar 23 09:43:03 2017_x000D_	75.4445	68.8196	238.889	4.1694	1	79.9606	66.4996	84.0215	1.46645	5.07716
1432	Thu Mar 23 09:43:03 2017_x000D_	75.3512	69.1224	242.612	4.23438	1	79.9606	66.4996	84.0215	1.46645	5.30336
1433	Thu Mar 23 09:43:03 2017_x000D_	74.9692	69.6349	243.864	4.25624	1	79.9606	66.4996	84.0215	1.46645	5.89442
1434	Thu Mar 23 09:43:03 2017_x000D_	74.9692	69.6349	243.864	4.25624	1	79.9606	66.4996	84.0215	1.46645	5.89442
1435	Thu Mar 23 09:43:03 2017_x000D_	74.7812	70.1409	242.612	4.23438	2	78.9333	65.3788	8.9811	0.15675	6.31803
1436	Thu Mar 23 09:43:03 2017_x000D_	74.6878	70.4435	246.192	4.29687	2	78.9333	65.3788	8.9811	0.15675	6.60874
1437	Thu Mar 23 09:43:03 2017_x000D_	74.3059	70.9561	245.017	4.27635	2	78.9333	65.3788	8.9811	0.15675	7.24701
1438	Thu Mar 23 09:43:04 2017_x000D_	74.3107	71.3553	245.016	4.27633	2	78.9333	65.3788	8.9811	0.15675	7.55559
1439	Thu Mar 23 09:43:04 2017_x000D_	73.93	71.9675	245.016	4.27634	2	78.9553	64.9426	330.197	5.76302	8.63729
1440	Thu Mar 23 09:43:04 2017_x000D_	73.8354	72.1705	242.612	4.23437	2	78.9553	64.9426	330.197	5.76302	8.85753
1441	Thu Mar 23 09:43:04 2017_x000D_	73.6476	72.6758	243.863	4.25622	2	78.9553	64.9426	330.197	5.76302	9.37945
1442	Thu Mar 23 09:43:04 2017_x000D_	73.4573	72.982	242.611	4.23437	2	78.9553	64.9426	330.197	5.76302	9.73961
1443	Thu Mar 23 09:43:04 2017_x000D_	73.3628	73.1847	245.016	4.27634	2	78.9553	64.9426	330.197	5.76302	9.96033
1444	Thu Mar 23 09:43:04 2017_x000D_	73.0793	73.7933	242.611	4.23436	2	78.5333	64.7122	9.45001	0.164934	10.593
1445	Thu Mar 23 09:43:04 2017_x000D_	72.889	74.0992	243.864	4.25622	2	78.5333	64.7122	9.45001	0.164934	10.9533
1446	Thu Mar 23 09:43:04 2017_x000D_	72.7013	74.6045	242.611	4.23436	2	78.5333	64.7122	9.45001	0.164934	11.4835
1447	Thu Mar 23 09:43:04 2017_x000D_	72.5123	75.01	242.611	4.23436	2	78.5333	64.7122	9.45001	0.164934	11.9288
1448	Thu Mar 23 09:43:04 2017_x000D_	72.3208	75.2164	242.611	4.23437	2	77.1576	66.2017	51.7061	0.902442	10.2303
1449	Thu Mar 23 09:43:04 2017_x000D_	72.1331	75.7215	241.247	4.21055	2	77.1576	66.2017	51.7061	0.902442	10.7644
1450	Thu Mar 23 09:43:04 2017_x000D_	71.943	76.0273	242.611	4.23436	2	77.1576	66.2017	51.7061	0.902442	11.1236
1451	Thu Mar 23 09:43:04 2017_x000D_	71.9456	76.2263	242.611	4.23435	2	77.1576	66.2017	51.7061	0.902442	11.2986
1452	Thu Mar 23 09:43:04 2017_x000D_	71.6596	76.6354	240.314	4.19427	2	75.5437	68.1208	135	2.35619	9.35867
1453	Thu Mar 23 09:43:04 2017_x000D_	71.5652	76.838	242.611	4.23436	2	75.5437	68.1208	135	2.35619	9.58217
1454	Thu Mar 23 09:43:04 2017_x000D_	71.375	77.1439	241.247	4.21055	2	75.5437	68.1208	135	2.35619	9.93954
1455	Thu Mar 23 09:43:04 2017_x000D_	71.2806	77.3466	238.886	4.16935	2	75.5437	68.1208	135	2.35619	10.1631
1456	Thu Mar 23 09:43:04 2017_x000D_	71.0905	77.6523	240.314	4.19427	2	74.3197	70.9232	118.452	2.06737	7.46381
1457	Thu Mar 23 09:43:04 2017_x000D_	71.0918	77.7519	238.886	4.16935	2	74.3197	70.9232	118.452	2.06737	7.55318
1458	Thu Mar 23 09:43:04 2017_x000D_	70.8058	78.1609	236.647	4.13027	2	74.3197	70.9232	118.452	2.06737	8.04561
1459	Thu Mar 23 09:43:05 2017_x000D_	70.6144	78.3672	236.647	4.13027	2	74.3197	70.9232	118.452	2.06737	8.31519
1460	Thu Mar 23 09:43:05 2017_x000D_	70.5198	78.5701	231.119	4.03379	2	74.3197	70.9232	118.452	2.06737	8.53899
1461	Thu Mar 23 09:43:05 2017_x000D_	70.4232	78.6737	211.485	3.6911	2	73.9401	74.1838	118.452	2.06737	5.70331
1462	Thu Mar 23 09:43:05 2017_x000D_	70.617	78.6662	204.275	3.56526	2	73.9401	74.1838	118.452	2.06737	5.57987
1463	Thu Mar 23 09:43:05 2017_x000D_	70.7135	78.6622	193.202	3.37201	2	73.9401	74.1838	118.452	2.06737	5.51969
1464	Thu Mar 23 09:43:05 2017_x000D_	70.7145	78.7611	179.441	3.13183	2	73.9401	74.1838	118.452	2.06737	5.59966
1465	Thu Mar 23 09:43:05 2017_x000D_	70.7142	78.7606	168.463	2.94024	2	73.4096	76.1308	100.926	1.7615	3.76577
1466	Thu Mar 23 09:43:05 2017_x000D_	70.7141	78.7597	151.216	2.63922	2	73.4096	76.1308	100.926	1.7615	3.76521
1467	Thu Mar 23 09:43:05 2017_x000D_	70.519	78.6678	145.898	2.5464	2	73.4096	76.1308	100.926	1.7615	3.84603
1468	Thu Mar 23 09:43:05 2017_x000D_	70.5179	78.568	135.83	2.37068	2	73.4096	76.1308	100.926	1.7615	3.78178
1469	Thu Mar 23 09:43:05 2017_x000D_	70.4209	78.5715	130.179	2.27205	2	73.4096	76.1308	100.926	1.7615	3.85867
1470	Thu Mar 23 09:43:05 2017_x000D_	70.126	78.2845	122.011	2.12949	1	73.8739	79.8468	180	3.14159	4.06048
1471	Thu Mar 23 09:43:05 2017_x000D_	69.7263	77.5036	122.008	2.12944	1	73.8739	79.8468	180	3.14159	4.76374
1472	Thu Mar 23 09:43:05 2017_x000D_	69.5262	77.1128	122.007	2.12942	1	73.8739	79.8468	180	3.14159	5.13588
1473	Thu Mar 23 09:43:05 2017_x000D_	68.9323	76.4376	128.067	2.23519	1	73.8739	79.8468	180	3.14159	6.0035
1474	Thu Mar 23 09:43:05 2017_x000D_	68.8306	76.1424	131.912	2.3023	1	73.4957	78.7475	209.377	3.65432	5.34319
1475	Thu Mar 23 09:43:05 2017_x000D_	68.5325	75.7544	133.917	2.3373	1	73.4957	78.7475	209.377	3.65432	5.79586
1476	Thu Mar 23 09:43:05 2017_x000D_	68.038	75.2739	137.697	2.40326	1	73.4957	78.7475	209.377	3.65432	6.46934
1477	Thu Mar 23 09:43:05 2017_x000D_	67.741	74.9854	141.468	2.46909	1	73.4957	78.7475	209.377	3.65432	6.87532
1478	Thu Mar 23 09:43:05 2017_x000D_	67.5445	74.8929	143.593	2.50617	1	73.0847	78.3006	220.961	3.8565	6.50432
1479	Thu Mar 23 09:43:05 2017_x000D_	67.0507	74.5117	149.74	2.61346	1	73.0847	78.3006	220.961	3.8565	7.12495
1480	Thu Mar 23 09:43:06 2017_x000D_	66.8524	74.319	149.738	2.61342	1	73.0847	78.3006	220.961	3.8565	7.39559
1481	Thu Mar 23 09:43:06 2017_x000D_	66.2604	73.9405	149.737	2.6134	1	73.0847	78.3006	220.961	3.8565	8.09824
1482	Thu Mar 23 09:43:06 2017_x000D_	65.8664	73.7547	149.738	2.61342	1	73.0847	78.3006	220.961	3.8565	8.53048
1483	Thu Mar 23 09:43:06 2017_x000D_	65.2749	73.4755	147.416	2.57289	1	73.0847	78.3006	220.961	3.8565	9.18012
1484	Thu Mar 23 09:43:06 2017_x000D_	65.0761	73.2824	147.414	2.57285	1	73.0847	78.3006	220.961	3.8565	9.45093
1485	Thu Mar 23 09:43:06 2017_x000D_	64.8772	73.0892	147.412	2.57282	1	73.0847	78.3006	220.961	3.8565	9.72223
1486	Thu Mar 23 09:43:06 2017_x000D_	64.2865	72.9099	147.418	2.57293	1	73.0847	78.3006	220.961	3.8565	10.3183
1487	Thu Mar 23 09:43:06 2017_x000D_	63.9879	72.6196	143.604	2.50636	1	73.0847	78.3006	220.961	3.8565	10.725
1488	Thu Mar 23 09:43:06 2017_x000D_	63.591	72.333	145.846	2.5455	1	73.0847	78.3006	220.961	3.8565	11.2135
1489	Thu Mar 23 09:43:06 2017_x000D_	63.2933	72.1428	147.414	2.57285	1	73.0847	78.3006	220.961	3.8565	11.5668
1490	Thu Mar 23 09:43:06 2017_x000D_	62.9959	71.9527	145.847	2.54551	1	73.0847	78.3006	220.961	3.8565	11.9197
1491	Thu Mar 23 09:43:06 2017_x000D_	62.4002	71.5719	145.848	2.54553	1	70.2713	73.8634	191.014	3.33383	8.19788
1492	Thu Mar 23 09:43:06 2017_x000D_	62.1987	71.2774	143.603	2.50635	1	70.2713	73.8634	191.014	3.33383	8.47669
1493	Thu Mar 23 09:43:06 2017_x000D_	61.604	70.9967	145.847	2.54551	1	70.2713	73.8634	191.014	3.33383	9.12908
1494	Thu Mar 23 09:43:06 2017_x000D_	61.4022	70.7019	143.603	2.50635	1	70.2713	73.8634	191.014	3.33383	9.41573
1495	Thu Mar 23 09:43:06 2017_x000D_	61.2038	70.6084	145.843	2.54544	1	70.2713	73.8634	191.014	3.33383	9.63403
1496	Thu Mar 23 09:43:06 2017_x000D_	60.7068	70.3235	141.883	2.47632	1	69.416	73.6215	180	3.14159	9.31273
1497	Thu Mar 23 09:43:06 2017_x000D_	60.5064	70.1291	141.882	2.4763	1	69.416	73.6215	180	3.14159	9.56963
1498	Thu Mar 23 09:43:06 2017_x000D_	60.1054	69.74	141.879	2.47626	1	69.416	73.6215	180	3.14159	10.0873
1499	Thu Mar 23 09:43:06 2017_x000D_	59.806	69.5486	143.604	2.50636	1	69.416	73.6215	180	3.14159	10.4375
1500	Thu Mar 23 09:43:06 2017_x000D_	59.7041	69.3507	141.877	2.47622	1	67.2612	73.3432	180	3.14159	8.54692
1501	Thu Mar 23 09:43:06 2017_x000D_	59.3062	69.1625	141.881	2.47629	1	67.2612	73.3432	180	3.14159	8.98667
1502	Thu Mar 23 09:43:07 2017_x000D_	59.1053	68.9676	141.88	2.47627	1	67.2612	73.3432	180	3.14159	9.25552
1503	Thu Mar 23 09:43:07 2017_x000D_	58.9043	68.7727	141.879	2.47625	1	67.2612	73.3432	180	3.14159	9.52509
1504	Thu Mar 23 09:43:07 2017_x000D_	58.7052	68.6787	144.149	2.51587	1	65.9401	73.7425	180	3.14159	8.83096
1505	Thu Mar 23 09:43:07 2017_x000D_	58.6026	68.4803	145.832	2.54525	1	65.9401	73.7425	180	3.14159	9.02938
1506	Thu Mar 23 09:43:07 2017_x000D_	58.1048	68.2956	159.571	2.78504	1	65.9401	73.7425	180	3.14159	9.54257
1507	Thu Mar 23 09:43:07 2017_x000D_	57.9056	68.2017	167.534	2.92403	1	65.9401	73.7425	180	3.14159	9.7598
1508	Thu Mar 23 09:43:07 2017_x000D_	57.7065	68.108	181.899	3.17474	1	62.9069	73.6579	180	3.14159	7.60563
1509	Thu Mar 23 09:43:07 2017_x000D_	57.509	68.1147	187.718	3.27629	1	62.9069	73.6579	180	3.14159	7.73721
1510	Thu Mar 23 09:43:07 2017_x000D_	57.1159	68.2291	201.462	3.51617	1	62.9069	73.6579	180	3.14159	7.93773
1511	Thu Mar 23 09:43:07 2017_x000D_	57.0173	68.2324	207.542	3.62228	1	62.9069	73.6579	180	3.14159	8.00771
1512	Thu Mar 23 09:43:07 2017_x000D_	56.9206	68.3366	211.25	3.687	1	62.9069	73.6579	180	3.14159	8.0095
1513	Thu Mar 23 09:43:07 2017_x000D_	56.7231	68.343	219.023	3.82268	1	61.2049	72.9557	190.003	3.31618	6.43145
1514	Thu Mar 23 09:43:07 2017_x000D_	56.2344	68.6623	223.027	3.89256	1	61.2049	72.9557	190.003	3.31618	6.56804
1515	Thu Mar 23 09:43:07 2017_x000D_	55.8502	69.2812	223.029	3.89258	1	61.2049	72.9557	190.003	3.31618	6.49421
1516	Thu Mar 23 09:43:07 2017_x000D_	55.5571	69.4931	221.228	3.86115	1	61.2049	72.9557	190.003	3.31618	6.62474
1517	Thu Mar 23 09:43:07 2017_x000D_	55.165	69.7084	221.227	3.86114	1	59.7191	72.2594	190.926	3.33229	5.21991
1518	Thu Mar 23 09:43:07 2017_x000D_	54.6775	70.1291	215.089	3.75401	1	59.7191	72.2594	190.926	3.33229	5.4732
1519	Thu Mar 23 09:43:07 2017_x000D_	54.3841	70.3411	213.621	3.7284	1	59.7191	72.2594	190.926	3.33229	5.6694
1520	Thu Mar 23 09:43:07 2017_x000D_	54.093	70.654	212.663	3.71167	1	59.7191	72.2594	190.926	3.33229	5.85067
1521	Thu Mar 23 09:43:07 2017_x000D_	53.5042	70.9773	210.103	3.66699	2	58.7613	69.6124	140.633	2.4545	5.4314
1522	Thu Mar 23 09:43:07 2017_x000D_	53.2107	71.1895	208.774	3.64379	2	58.7613	69.6124	140.633	2.4545	5.7703
1523	Thu Mar 23 09:43:08 2017_x000D_	52.6218	71.5129	211.257	3.68713	2	58.7613	69.6124	140.633	2.4545	6.42692
1524	Thu Mar 23 09:43:08 2017_x000D_	52.2268	71.6277	208.772	3.64376	2	58.7613	69.6124	140.633	2.4545	6.83821
1525	Thu Mar 23 09:43:08 2017_x000D_	51.6375	71.9514	211.255	3.68709	2	59.5233	71.8174	129.296	2.25665	7.88694
1526	Thu Mar 23 09:43:08 2017_x000D_	51.4431	72.1602	211.256	3.68711	2	59.5233	71.8174	129.296	2.25665	8.08747
1527	Thu Mar 23 09:43:08 2017_x000D_	51.1495	72.3725	212.661	3.71164	2	59.5233	71.8174	129.296	2.25665	8.39218
1528	Thu Mar 23 09:43:08 2017_x000D_	50.953	72.4805	215.086	3.75397	2	59.5233	71.8174	129.296	2.25665	8.59591
1529	Thu Mar 23 09:43:08 2017_x000D_	50.3654	72.9053	215.086	3.75397	2	59.5233	71.8174	129.296	2.25665	9.22229
1530	Thu Mar 23 09:43:08 2017_x000D_	50.1709	73.1143	215.087	3.75398	2	57.9949	71.9929	153.091	2.67194	7.90396
1531	Thu Mar 23 09:43:08 2017_x000D_	49.5786	73.3374	215.085	3.75395	2	57.9949	71.9929	153.091	2.67194	8.52302
1532	Thu Mar 23 09:43:08 2017_x000D_	49.3841	73.5464	215.086	3.75396	2	57.9949	71.9929	153.091	2.67194	8.74981
1533	Thu Mar 23 09:43:08 2017_x000D_	48.8956	73.968	216.678	3.78174	2	57.9949	71.9929	153.091	2.67194	9.31119
1534	Thu Mar 23 09:43:08 2017_x000D_	48.5991	74.0798	217.38	3.79399	2	56.4347	72.8224	151.548	2.64502	7.93585
1535	Thu Mar 23 09:43:08 2017_x000D_	48.1081	74.4005	216.676	3.78172	2	56.4347	72.8224	151.548	2.64502	8.47483
1536	Thu Mar 23 09:43:08 2017_x000D_	47.8137	74.6133	215.086	3.75395	2	56.4347	72.8224	151.548	2.64502	8.80505
1537	Thu Mar 23 09:43:08 2017_x000D_	47.6191	74.8224	215.086	3.75397	2	56.4347	72.8224	151.548	2.64502	9.03962
1538	Thu Mar 23 09:43:08 2017_x000D_	47.0304	75.248	215.087	3.75397	2	56.4347	72.8224	151.548	2.64502	9.71207
1539	Thu Mar 23 09:43:08 2017_x000D_	46.8356	75.4572	215.087	3.75398	2	54.6264	74.2998	165.308	2.88517	7.8763
1540	Thu Mar 23 09:43:08 2017_x000D_	46.2443	75.7821	212.664	3.71169	2	54.6264	74.2998	165.308	2.88517	8.51216
1541	Thu Mar 23 09:43:08 2017_x000D_	46.0495	75.9913	212.665	3.71171	2	54.6264	74.2998	165.308	2.88517	8.7421
1542	Thu Mar 23 09:43:08 2017_x000D_	45.558	76.3125	216.676	3.78172	2	54.6264	74.2998	165.308	2.88517	9.28907
1543	Thu Mar 23 09:43:08 2017_x000D_	45.2632	76.5256	215.087	3.75397	2	52.8182	75.7771	151.548	2.64502	7.59199
1544	Thu Mar 23 09:43:09 2017_x000D_	45.0684	76.7349	215.088	3.75399	2	52.8182	75.7771	151.548	2.64502	7.80876
1545	Thu Mar 23 09:43:09 2017_x000D_	44.769	76.746	216.675	3.78169	2	52.8182	75.7771	151.548	2.64502	8.1073
1546	Thu Mar 23 09:43:09 2017_x000D_	44.2792	77.1686	215.086	3.75397	2	52.8182	75.7771	151.548	2.64502	8.65164
1547	Thu Mar 23 09:43:09 2017_x000D_	44.0817	77.277	212.666	3.71172	2	50.566	77.46	160.522	2.80164	6.48688
1548	Thu Mar 23 09:43:09 2017_x000D_	43.6869	77.494	212.665	3.71171	2	50.566	77.46	160.522	2.80164	6.87918
1549	Thu Mar 23 09:43:09 2017_x000D_	43.492	77.7034	212.666	3.71172	2	50.566	77.46	160.522	2.80164	7.07819
1550	Thu Mar 23 09:43:09 2017_x000D_	43.097	77.9204	212.666	3.71172	2	50.566	77.46	160.522	2.80164	7.48318
1551	Thu Mar 23 09:43:09 2017_x000D_	43.0996	78.0214	215.087	3.75397	2	50.566	77.46	160.522	2.80164	7.48748
1552	Thu Mar 23 09:43:09 2017_x000D_	42.702	78.1375	212.665	3.71171	2	49.6569	78.3074	165.308	2.88517	6.95697
1553	Thu Mar 23 09:43:09 2017_x000D_	42.4066	78.3509	206.202	3.5989	2	49.6569	78.3074	165.308	2.88517	7.25043
1554	Thu Mar 23 09:43:09 2017_x000D_	42.209	78.4594	203.5	3.55175	2	49.6569	78.3074	165.308	2.88517	7.44945
1555	Thu Mar 23 09:43:09 2017_x000D_	41.8129	78.6763	185.08	3.23026	2	49.6569	78.3074	165.308	2.88517	7.85267
1556	Thu Mar 23 09:43:09 2017_x000D_	41.8127	78.6761	179.309	3.12954	2	48.097	79.1368	165.308	2.88517	6.30116
1557	Thu Mar 23 09:43:09 2017_x000D_	41.6123	78.6835	173.582	3.02958	2	48.097	79.1368	165.308	2.88517	6.50052
1558	Thu Mar 23 09:43:09 2017_x000D_	41.3117	78.6942	156.537	2.73209	2	48.097	79.1368	165.308	2.88517	6.79972
1559	Thu Mar 23 09:43:09 2017_x000D_	41.1091	78.6005	146.515	2.55717	2	48.097	79.1368	165.308	2.88517	7.00845
1560	Thu Mar 23 09:43:09 2017_x000D_	40.8013	78.3085	134.594	2.34911	2	47.4256	79.5545	165.308	2.88517	6.74046
1561	Thu Mar 23 09:43:09 2017_x000D_	40.7016	78.3122	124.371	2.17069	2	47.4256	79.5545	165.308	2.88517	6.8378
1562	Thu Mar 23 09:43:09 2017_x000D_	40.5938	78.0128	120.489	2.10294	2	47.4256	79.5545	165.308	2.88517	7.00359
1563	Thu Mar 23 09:43:09 2017_x000D_	40.4863	77.7134	111.621	1.94815	2	47.4256	79.5545	165.308	2.88517	7.17938
1564	Thu Mar 23 09:43:09 2017_x000D_	40.278	77.4175	110.687	1.93186	2	46.3509	79.3069	188.637	3.29233	6.36003
1565	Thu Mar 23 09:43:09 2017_x000D_	40.0541	76.5147	111.62	1.94813	2	46.3509	79.3069	188.637	3.29233	6.88811
1566	Thu Mar 23 09:43:10 2017_x000D_	39.7424	76.1209	114.237	1.99382	2	46.3509	79.3069	188.637	3.29233	7.33641
1567	Thu Mar 23 09:43:10 2017_x000D_	39.634	75.8209	117.979	2.05912	2	46.3509	79.3069	188.637	3.29233	7.56762
1568	Thu Mar 23 09:43:10 2017_x000D_	39.3115	75.0212	120.475	2.10269	2	46.3509	79.3069	188.637	3.29233	8.24138
1569	Thu Mar 23 09:43:10 2017_x000D_	38.8959	74.5289	126.675	2.2109	2	44.4385	78.3816	188.637	3.29233	6.75009
1570	Thu Mar 23 09:43:10 2017_x000D_	38.7873	74.2283	130.576	2.27898	2	44.4385	78.3816	188.637	3.29233	7.01327
1571	Thu Mar 23 09:43:10 2017_x000D_	38.5808	74.0326	130.577	2.279	2	44.4385	78.3816	188.637	3.29233	7.29565
1572	Thu Mar 23 09:43:10 2017_x000D_	38.3716	73.7355	132.411	2.311	2	44.4385	78.3816	188.637	3.29233	7.64157
1573	Thu Mar 23 09:43:10 2017_x000D_	37.9529	73.1405	132.407	2.31094	2	43.3836	77.6979	190.926	3.33229	7.0896
1574	Thu Mar 23 09:43:10 2017_x000D_	37.7461	72.9444	132.408	2.31096	2	43.3836	77.6979	190.926	3.33229	7.37409
1575	Thu Mar 23 09:43:10 2017_x000D_	37.3322	72.5521	132.41	2.31098	2	43.3836	77.6979	190.926	3.33229	7.94347
1576	Thu Mar 23 09:43:10 2017_x000D_	37.1252	72.3558	132.41	2.311	2	43.3836	77.6979	190.926	3.33229	8.22834
1577	Thu Mar 23 09:43:10 2017_x000D_	36.7081	71.861	130.577	2.27901	2	42.5252	77.4559	194.692	3.39801	8.07103
1578	Thu Mar 23 09:43:10 2017_x000D_	36.5008	71.6645	130.579	2.27903	2	42.5252	77.4559	194.692	3.39801	8.35666
1579	Thu Mar 23 09:43:10 2017_x000D_	36.2934	71.4679	130.58	2.27904	2	42.5252	77.4559	194.692	3.39801	8.64242
1580	Thu Mar 23 09:43:10 2017_x000D_	35.9797	71.0711	128.344	2.24003	2	42.5252	77.4559	194.692	3.39801	9.14381
1581	Thu Mar 23 09:43:10 2017_x000D_	35.7721	70.8742	128.346	2.24005	2	42.5252	77.4559	194.692	3.39801	9.42991
1582	Thu Mar 23 09:43:10 2017_x000D_	35.5618	70.5756	130.143	2.27142	2	40.5909	76.9659	180	3.14159	8.1319
1583	Thu Mar 23 09:43:10 2017_x000D_	35.2443	70.0759	130.576	2.27898	2	40.5909	76.9659	180	3.14159	8.72114
1584	Thu Mar 23 09:43:10 2017_x000D_	35.0364	69.8788	130.577	2.27899	2	40.5909	76.9659	180	3.14159	9.00441
1585	Thu Mar 23 09:43:10 2017_x000D_	34.7219	69.4809	128.344	2.24003	2	40.5909	76.9659	180	3.14159	9.51159
1586	Thu Mar 23 09:43:10 2017_x000D_	34.5138	69.2836	128.346	2.24005	2	38.0041	76.4577	187.871	3.27897	7.97809
1587	Thu Mar 23 09:43:11 2017_x000D_	34.1986	68.8852	130.576	2.27899	2	38.0041	76.4577	187.871	3.27897	8.47494
1588	Thu Mar 23 09:43:11 2017_x000D_	33.8892	68.6911	128.35	2.24013	2	38.0041	76.4577	187.871	3.27897	8.78934
1589	Thu Mar 23 09:43:11 2017_x000D_	33.7792	68.388	132.403	2.31086	2	38.0041	76.4577	187.871	3.27897	9.10878
1590	Thu Mar 23 09:43:11 2017_x000D_	33.4666	68.0912	128.348	2.2401	2	35.4562	75.0767	206.909	3.61124	7.26331
1591	Thu Mar 23 09:43:11 2017_x000D_	33.3593	67.89	130.576	2.27898	2	35.4562	75.0767	206.909	3.61124	7.48636
1592	Thu Mar 23 09:43:11 2017_x000D_	33.2523	67.6889	128.346	2.24005	2	35.4562	75.0767	206.909	3.61124	7.70952
1593	Thu Mar 23 09:43:11 2017_x000D_	33.0437	67.4909	128.347	2.24008	2	35.4562	75.0767	206.909	3.61124	7.96018
1594	Thu Mar 23 09:43:11 2017_x000D_	32.7275	67.0913	130.575	2.27896	2	33.9942	73.7251	225	3.92699	6.75365
1595	Thu Mar 23 09:43:11 2017_x000D_	32.5158	66.791	132.398	2.31077	2	33.9942	73.7251	225	3.92699	7.08995
1596	Thu Mar 23 09:43:11 2017_x000D_	32.3036	66.4903	138.474	2.41683	2	33.9942	73.7251	225	3.92699	7.4297
1597	Thu Mar 23 09:43:11 2017_x000D_	32.1991	66.3916	147.032	2.5662	2	33.9942	73.7251	225	3.92699	7.55001
1598	Thu Mar 23 09:43:11 2017_x000D_	31.8881	66.197	161.418	2.81728	2	33.9942	73.7251	225	3.92699	7.81716
1599	Thu Mar 23 09:43:11 2017_x000D_	31.7835	66.0981	170.407	2.97416	2	32.3338	71.9301	225	3.92699	5.85791
1600	Thu Mar 23 09:43:11 2017_x000D_	31.5808	66.1052	187.569	3.2737	2	32.3338	71.9301	225	3.92699	5.87337
1601	Thu Mar 23 09:43:11 2017_x000D_	31.4795	66.1086	193.789	3.38226	2	32.3338	71.9301	225	3.92699	5.88385
1602	Thu Mar 23 09:43:11 2017_x000D_	31.178	66.2209	208.532	3.63956	2	32.3338	71.9301	225	3.92699	5.82502
1603	Thu Mar 23 09:43:11 2017_x000D_	30.975	66.2273	216.485	3.77837	2	30.6725	70.1341	245.232	4.28011	3.91849
1604	Thu Mar 23 09:43:11 2017_x000D_	30.8768	66.3327	229.078	3.99817	2	30.6725	70.1341	245.232	4.28011	3.80689
1605	Thu Mar 23 09:43:11 2017_x000D_	30.8768	66.3327	229.078	3.99817	2	30.6725	70.1341	245.232	4.28011	3.80689
1606	Thu Mar 23 09:43:11 2017_x000D_	30.5837	66.7523	235.064	4.10263	2	30.6725	70.1341	245.232	4.28011	3.38297
1607	Thu Mar 23 09:43:11 2017_x000D_	30.3863	66.9637	235.064	4.10263	2	30.0493	69.4604	225	3.92699	2.51934
1608	Thu Mar 23 09:43:12 2017_x000D_	29.8985	67.6976	231.036	4.03235	2	30.0493	69.4604	225	3.92699	1.76924
1609	Thu Mar 23 09:43:12 2017_x000D_	29.701	67.9091	231.036	4.03234	2	30.0493	69.4604	225	3.92699	1.58992
1610	Thu Mar 23 09:43:12 2017_x000D_	29.204	68.3357	224.849	3.92436	2	30.0493	69.4604	225	3.92699	1.40694
1611	Thu Mar 23 09:43:12 2017_x000D_	29.0093	68.6498	218.853	3.8197	2	30.0493	69.4604	225	3.92699	1.31859
1612	Thu Mar 23 09:43:12 2017_x000D_	28.5121	69.0764	212.453	3.70801	1	30.9893	67.9552	115.536	2.01649	2.71912
1613	Thu Mar 23 09:43:12 2017_x000D_	28.1108	69.2948	212.453	3.708	1	30.9893	67.9552	115.536	2.01649	3.17495
1614	Thu Mar 23 09:43:12 2017_x000D_	27.9132	69.5064	212.454	3.70802	1	30.9893	67.9552	115.536	2.01649	3.44509
1615	Thu Mar 23 09:43:12 2017_x000D_	27.3141	69.9365	212.454	3.70803	1	30.9893	67.9552	115.536	2.01649	4.17524
1616	Thu Mar 23 09:43:12 2017_x000D_	26.9124	70.1551	212.454	3.70802	2	29.7622	66.1695	234.051	4.08496	4.89963
1617	Thu Mar 23 09:43:12 2017_x000D_	26.4121	70.4795	216.493	3.77851	2	29.7622	66.1695	234.051	4.08496	5.45887
1618	Thu Mar 23 09:43:12 2017_x000D_	26.2111	70.5888	213.992	3.73487	2	29.7622	66.1695	234.051	4.08496	5.66926
1619	Thu Mar 23 09:43:12 2017_x000D_	25.6083	70.9169	216.491	3.77849	2	29.7622	66.1695	234.051	4.08496	6.30814
1620	Thu Mar 23 09:43:12 2017_x000D_	25.4105	71.1287	216.492	3.7785	2	29.7721	65.9508	257.727	4.49818	6.7701
1621	Thu Mar 23 09:43:12 2017_x000D_	25.2127	71.3405	216.493	3.77851	2	29.7721	65.9508	257.727	4.49818	7.05953
1622	Thu Mar 23 09:43:12 2017_x000D_	24.9097	71.4534	220.635	3.85081	2	29.7721	65.9508	257.727	4.49818	7.34313
1623	Thu Mar 23 09:43:12 2017_x000D_	24.514	71.8771	220.635	3.85082	2	29.7721	65.9508	257.727	4.49818	7.92267
1624	Thu Mar 23 09:43:12 2017_x000D_	24.2138	72.0926	218.849	3.81964	2	29.7721	65.9508	257.727	4.49818	8.2835
1625	Thu Mar 23 09:43:12 2017_x000D_	23.7159	72.5199	220.635	3.85081	2	28.6339	67.0132	219.728	3.83498	7.38312
1626	Thu Mar 23 09:43:12 2017_x000D_	23.518	72.7318	220.635	3.85081	2	28.6339	67.0132	219.728	3.83498	7.67299
1627	Thu Mar 23 09:43:12 2017_x000D_	23.0198	73.1594	218.85	3.81965	2	28.6339	67.0132	219.728	3.83498	8.3243
1628	Thu Mar 23 09:43:12 2017_x000D_	22.8186	73.269	221.068	3.85836	2	28.6339	67.0132	219.728	3.83498	8.54124
1629	Thu Mar 23 09:43:12 2017_x000D_	22.3204	73.6965	222.883	3.89005	2	26.5855	68.9253	175.525	3.06349	6.39964
1630	Thu Mar 23 09:43:13 2017_x000D_	22.0199	73.9123	221.068	3.85836	2	26.5855	68.9253	175.525	3.06349	6.76128
1631	Thu Mar 23 09:43:13 2017_x000D_	21.8184	74.0219	218.849	3.81964	2	26.5855	68.9253	175.525	3.06349	6.97858
1632	Thu Mar 23 09:43:13 2017_x000D_	21.5181	74.2376	220.634	3.85079	2	26.5855	68.9253	175.525	3.06349	7.3416
1633	Thu Mar 23 09:43:13 2017_x000D_	21.0194	74.6655	218.849	3.81964	2	25.6752	69.775	135	2.35619	6.75229
1634	Thu Mar 23 09:43:13 2017_x000D_	20.8213	74.8776	218.85	3.81965	2	25.6752	69.775	135	2.35619	7.0425
1635	Thu Mar 23 09:43:13 2017_x000D_	20.3227	75.3055	220.634	3.85079	2	25.6752	69.775	135	2.35619	7.69647
1636	Thu Mar 23 09:43:13 2017_x000D_	19.8202	75.6313	216.495	3.77856	2	25.6752	69.775	135	2.35619	8.28114
1637	Thu Mar 23 09:43:13 2017_x000D_	19.6221	75.8435	216.496	3.77857	2	24.3197	70.831	165.308	2.88517	6.86969
1638	Thu Mar 23 09:43:13 2017_x000D_	19.4205	75.9533	218.849	3.81964	2	24.3197	70.831	165.308	2.88517	7.08803
1639	Thu Mar 23 09:43:13 2017_x000D_	19.2223	76.1656	218.85	3.81965	2	24.3197	70.831	165.308	2.88517	7.37844
1640	Thu Mar 23 09:43:13 2017_x000D_	18.7198	76.4914	218.235	3.80892	2	24.3197	70.831	165.308	2.88517	7.96235
1641	Thu Mar 23 09:43:13 2017_x000D_	18.624	76.7	216.497	3.77858	2	24.3197	70.831	165.308	2.88517	8.1784
1642	Thu Mar 23 09:43:13 2017_x000D_	18.224	77.0222	218.85	3.81965	2	23.1918	71.6745	165.308	2.88517	7.2991
1643	Thu Mar 23 09:43:13 2017_x000D_	18.0222	77.1321	216.497	3.77858	2	23.1918	71.6745	165.308	2.88517	7.51732
1644	Thu Mar 23 09:43:13 2017_x000D_	17.6185	77.3521	216.496	3.77857	2	23.1918	71.6745	165.308	2.88517	7.95593
1645	Thu Mar 23 09:43:13 2017_x000D_	17.6221	77.4544	218.85	3.81965	2	23.1918	71.6745	165.308	2.88517	8.02676
1646	Thu Mar 23 09:43:13 2017_x000D_	17.2182	77.6745	214.003	3.73506	2	20.7279	73.1368	151.548	2.64502	5.73661
1647	Thu Mar 23 09:43:13 2017_x000D_	17.1224	77.883	212.472	3.70833	2	20.7279	73.1368	151.548	2.64502	5.96037
1648	Thu Mar 23 09:43:13 2017_x000D_	16.8175	77.997	208.588	3.64054	2	20.7279	73.1368	151.548	2.64502	6.23801
1649	Thu Mar 23 09:43:13 2017_x000D_	16.8167	77.9968	190.641	3.32732	2	20.7279	73.1368	151.548	2.64502	6.23836
1650	Thu Mar 23 09:43:13 2017_x000D_	16.9229	78.095	182.152	3.17915	2	18.6999	74.6113	135	2.35619	3.91074
1651	Thu Mar 23 09:43:14 2017_x000D_	17.1246	77.9846	173.208	3.02305	2	18.6999	74.6113	135	2.35619	3.723
1652	Thu Mar 23 09:43:14 2017_x000D_	17.1317	78.1884	154.318	2.69336	2	18.6999	74.6113	135	2.35619	3.90575
1653	Thu Mar 23 09:43:14 2017_x000D_	17.0254	78.0895	145.337	2.53661	2	18.6999	74.6113	135	2.35619	3.86029
1654	Thu Mar 23 09:43:14 2017_x000D_	17.026	78.089	129.032	2.25203	2	18.6999	74.6113	135	2.35619	3.85958
1655	Thu Mar 23 09:43:14 2017_x000D_	16.8173	77.9943	122.605	2.13986	1	16.0639	80.0024	157.685	2.75212	2.14478
1656	Thu Mar 23 09:43:14 2017_x000D_	16.814	77.892	116.07	2.02581	1	16.0639	80.0024	157.685	2.75212	2.23974
1657	Thu Mar 23 09:43:14 2017_x000D_	16.7045	77.691	106.097	1.85175	1	16.0639	80.0024	157.685	2.75212	2.39853
1658	Thu Mar 23 09:43:14 2017_x000D_	16.5911	77.388	103.941	1.8141	1	16.0639	80.0024	157.685	2.75212	2.66703
1659	Thu Mar 23 09:43:14 2017_x000D_	16.4633	76.6747	100.567	1.75523	1	16.2817	80.0084	213.786	3.73127	3.33864
1660	Thu Mar 23 09:43:14 2017_x000D_	16.346	76.2684	103.359	1.80395	1	16.2817	80.0084	213.786	3.73127	3.74055
1661	Thu Mar 23 09:43:14 2017_x000D_	16.2143	75.4517	106.093	1.85167	1	16.2817	80.0084	213.786	3.73127	4.5572
1662	Thu Mar 23 09:43:14 2017_x000D_	16.0968	75.045	108.765	1.8983	1	16.2817	80.0084	213.786	3.73127	4.96684
1663	Thu Mar 23 09:43:14 2017_x000D_	15.9829	74.7409	112.301	1.96003	1	16.3583	78.2626	275.894	4.81526	3.54165
1664	Thu Mar 23 09:43:14 2017_x000D_	15.8545	74.0259	116.043	2.02534	1	16.3583	78.2626	275.894	4.81526	4.26655
1665	Thu Mar 23 09:43:14 2017_x000D_	15.6376	73.7248	114.914	2.00563	1	16.3583	78.2626	275.894	4.81526	4.59467
1666	Thu Mar 23 09:43:14 2017_x000D_	15.5235	73.4203	118.651	2.07086	1	16.3583	78.2626	275.894	4.81526	4.91373
1667	Thu Mar 23 09:43:14 2017_x000D_	15.1959	72.9172	122.558	2.13904	1	16.3583	78.2626	275.894	4.81526	5.47033
1668	Thu Mar 23 09:43:14 2017_x000D_	15.0856	72.7152	119.987	2.09416	1	16.1883	77.1652	306.989	5.35796	4.58459
1669	Thu Mar 23 09:43:14 2017_x000D_	14.754	72.1085	122.556	2.139	1	16.1883	77.1652	306.989	5.35796	5.25618
1670	Thu Mar 23 09:43:14 2017_x000D_	14.6433	71.9061	124.995	2.18158	1	16.1883	77.1652	306.989	5.35796	5.48135
1671	Thu Mar 23 09:43:14 2017_x000D_	14.3117	71.299	122.554	2.13896	1	16.1883	77.1652	306.989	5.35796	6.15905
1672	Thu Mar 23 09:43:14 2017_x000D_	14.0977	71.0999	122.556	2.13901	2	17.8925	78.0864	75.3081	1.31438	7.95058
1673	Thu Mar 23 09:43:15 2017_x000D_	13.8799	70.7976	121.146	2.1144	2	17.8925	78.0864	75.3081	1.31438	8.32031
1674	Thu Mar 23 09:43:15 2017_x000D_	13.6621	70.4955	122.558	2.13903	2	17.8925	78.0864	75.3081	1.31438	8.69011
1675	Thu Mar 23 09:43:15 2017_x000D_	13.4404	70.0899	122.556	2.13901	2	17.8925	78.0864	75.3081	1.31438	9.15233
1676	Thu Mar 23 09:43:15 2017_x000D_	13.2186	69.6841	122.555	2.13899	2	17.2391	78.0684	105.261	1.83715	9.29844
1677	Thu Mar 23 09:43:15 2017_x000D_	12.7897	69.2849	122.56	2.13908	2	17.2391	78.0684	105.261	1.83715	9.84617
1678	Thu Mar 23 09:43:15 2017_x000D_	12.7747	68.8719	122.553	2.13896	2	17.2391	78.0684	105.261	1.83715	10.2228
1679	Thu Mar 23 09:43:15 2017_x000D_	12.4491	68.4689	119.992	2.09426	2	17.2391	78.0684	105.261	1.83715	10.7282
1680	Thu Mar 23 09:43:15 2017_x000D_	12.2344	68.2689	119.995	2.09431	2	15.9705	77.1592	142.785	2.49207	9.64344
1681	Thu Mar 23 09:43:15 2017_x000D_	12.0044	67.6553	119.991	2.09424	2	15.9705	77.1592	142.785	2.49207	10.2983
1682	Thu Mar 23 09:43:15 2017_x000D_	11.7894	67.4551	119.994	2.09429	2	15.9705	77.1592	142.785	2.49207	10.5665
1683	Thu Mar 23 09:43:15 2017_x000D_	11.6779	67.2514	122.555	2.13899	2	15.9705	77.1592	142.785	2.49207	10.7977
1684	Thu Mar 23 09:43:15 2017_x000D_	11.344	66.6403	119.993	2.09428	2	15.9705	77.1592	142.785	2.49207	11.4914
1685	Thu Mar 23 09:43:15 2017_x000D_	11.2324	66.4364	122.553	2.13895	2	14.9098	76.474	204.768	3.57388	10.69
1686	Thu Mar 23 09:43:15 2017_x000D_	11.1211	66.2326	119.993	2.09427	2	14.9098	76.474	204.768	3.57388	10.9197
1687	Thu Mar 23 09:43:15 2017_x000D_	10.8981	65.8247	119.993	2.09427	2	14.9098	76.474	204.768	3.57388	11.3799
1688	Thu Mar 23 09:43:15 2017_x000D_	10.7864	65.6206	122.551	2.13891	2	14.9098	76.474	204.768	3.57388	11.6103
1689	Thu Mar 23 09:43:15 2017_x000D_	10.4595	65.2156	119.995	2.09431	2	15.8961	73.8772	239.018	4.17165	10.2264
1690	Thu Mar 23 09:43:15 2017_x000D_	10.3476	65.0113	122.552	2.13894	2	15.8961	73.8772	239.018	4.17165	10.459
1691	Thu Mar 23 09:43:15 2017_x000D_	10.3476	65.0113	122.552	2.13894	2	15.8961	73.8772	239.018	4.17165	10.459
1692	Thu Mar 23 09:43:15 2017_x000D_	10.0165	64.502	118.67	2.07118	2	15.8961	73.8772	239.018	4.17165	11.0663
1693	Thu Mar 23 09:43:15 2017_x000D_	9.90487	64.2977	116.078	2.02594	2	16.617	72.3659	280.003	4.88698	10.4952
1694	Thu Mar 23 09:43:16 2017_x000D_	9.90565	64.2979	97.8575	1.70794	2	16.617	72.3659	280.003	4.88698	10.4945
1695	Thu Mar 23 09:43:16 2017_x000D_	9.8019	64.3014	89.273	1.55811	2	16.617	72.3659	280.003	4.88698	10.5585
1696	Thu Mar 23 09:43:16 2017_x000D_	9.70197	64.4091	74.548	1.30111	2	16.617	72.3659	280.003	4.88698	10.5417
1697	Thu Mar 23 09:43:16 2017_x000D_	9.80987	64.5101	65.45	1.14232	2	16.8829	71.2792	255.308	4.45597	9.79022
1698	Thu Mar 23 09:43:16 2017_x000D_	9.69759	64.3064	46.8831	0.818264	2	16.8829	71.2792	255.308	4.45597	10.0124
1699	Thu Mar 23 09:43:16 2017_x000D_	9.69725	64.3066	38.6988	0.675422	2	16.8829	71.2792	255.308	4.45597	10.0125
1700	Thu Mar 23 09:43:16 2017_x000D_	9.80103	64.3036	32.2588	0.563022	2	16.8829	71.2792	255.308	4.45597	9.94042
1701	Thu Mar 23 09:43:16 2017_x000D_	10.0007	64.0896	19.2667	0.336268	2	16.8829	71.2792	255.308	4.45597	9.95264
1702	Thu Mar 23 09:43:16 2017_x000D_	10.2086	64.0832	13.6206	0.237725	2	15.9078	68.6249	245.736	4.2889	7.28752
1703	Thu Mar 23 09:43:16 2017_x000D_	10.4164	64.0767	7.73885	0.135068	2	15.9078	68.6249	245.736	4.2889	7.13033
1704	Thu Mar 23 09:43:16 2017_x000D_	10.9321	63.9571	4.59195	0.0801447	2	15.9078	68.6249	245.736	4.2889	6.82246
1705	Thu Mar 23 09:43:16 2017_x000D_	11.3477	63.9446	4.59255	0.0801551	2	15.9078	68.6249	245.736	4.2889	6.5345
1706	Thu Mar 23 09:43:16 2017_x000D_	12.0712	63.8189	7.73807	0.135055	2	15.5291	67.3001	259.074	4.52169	4.90671
1707	Thu Mar 23 09:43:16 2017_x000D_	12.4864	63.8064	7.73921	0.135075	2	15.5291	67.3001	259.074	4.52169	4.63292
1708	Thu Mar 23 09:43:16 2017_x000D_	12.7974	63.797	7.44139	0.129877	2	15.5291	67.3001	259.074	4.52169	4.44228
1709	Thu Mar 23 09:43:16 2017_x000D_	13.416	63.6747	10.2645	0.17915	2	15.5291	67.3001	259.074	4.52169	4.19627
1710	Thu Mar 23 09:43:16 2017_x000D_	13.7274	63.6654	16.4935	0.287865	1	10.3781	65.1822	308.178	5.37873	3.67675
1711	Thu Mar 23 09:43:16 2017_x000D_	14.242	63.5462	20.1983	0.352526	1	10.3781	65.1822	308.178	5.37873	4.19598
1712	Thu Mar 23 09:43:16 2017_x000D_	14.549	63.4333	21.9952	0.383889	1	10.3781	65.1822	308.178	5.37873	4.52273
1713	Thu Mar 23 09:43:16 2017_x000D_	15.0596	63.2105	23.0251	0.401864	1	10.3781	65.1822	308.178	5.37873	5.07977
1714	Thu Mar 23 09:43:16 2017_x000D_	15.3663	63.0977	24.6158	0.429627	1	10.3781	65.1822	308.178	5.37873	5.40623
1715	Thu Mar 23 09:43:17 2017_x000D_	15.9761	62.7684	21.9936	0.383861	1	12.7979	64.8124	355.022	6.1963	3.77874
1716	Thu Mar 23 09:43:17 2017_x000D_	15.9761	62.7684	21.9936	0.383861	1	12.7979	64.8124	355.022	6.1963	3.77874
1717	Thu Mar 23 09:43:17 2017_x000D_	16.4862	62.5458	23.024	0.401845	1	12.7979	64.8124	355.022	6.1963	4.32909
1718	Thu Mar 23 09:43:17 2017_x000D_	16.7961	62.5367	21.9955	0.383893	1	12.7979	64.8124	355.022	6.1963	4.60048
1719	Thu Mar 23 09:43:17 2017_x000D_	17.4054	62.2076	19.2809	0.336516	1	14.5722	64.2051	345.441	6.02909	3.46656
1720	Thu Mar 23 09:43:17 2017_x000D_	17.7119	62.0949	23.0253	0.401867	1	14.5722	64.2051	345.441	6.02909	3.78294
1721	Thu Mar 23 09:43:17 2017_x000D_	18.3244	61.8697	23.0259	0.401878	1	14.5722	64.2051	345.441	6.02909	4.41963
1722	Thu Mar 23 09:43:17 2017_x000D_	18.6302	61.7571	19.2805	0.336508	1	14.5722	64.2051	345.441	6.02909	4.73921
1723	Thu Mar 23 09:43:17 2017_x000D_	19.3456	61.5289	20.1955	0.352479	1	14.5722	64.2051	345.441	6.02909	5.47242
1724	Thu Mar 23 09:43:17 2017_x000D_	19.6478	61.3129	19.2787	0.336477	2	17.8445	64.2981	315	5.49779	3.48759
1725	Thu Mar 23 09:43:17 2017_x000D_	19.9538	61.2005	23.0263	0.401885	2	17.8445	64.2981	315	5.49779	3.74757
1726	Thu Mar 23 09:43:17 2017_x000D_	20.2593	61.088	19.2785	0.336473	2	17.8445	64.2981	315	5.49779	4.01696
1727	Thu Mar 23 09:43:17 2017_x000D_	20.9737	60.8602	20.1942	0.352455	2	17.8445	64.2981	315	5.49779	4.64877
1728	Thu Mar 23 09:43:17 2017_x000D_	21.1764	60.7508	23.0275	0.401906	2	17.8445	64.2981	315	5.49779	4.86671
1729	Thu Mar 23 09:43:17 2017_x000D_	21.7837	60.4226	20.1914	0.352407	2	17.8445	64.2981	315	5.49779	5.52601
1730	Thu Mar 23 09:43:17 2017_x000D_	22.0922	60.4139	19.2778	0.336462	2	17.8445	64.2981	315	5.49779	5.75586
1731	Thu Mar 23 09:43:17 2017_x000D_	22.7026	60.1894	19.2776	0.336458	2	17.8445	64.2981	315	5.49779	6.36259
1732	Thu Mar 23 09:43:17 2017_x000D_	23.008	60.0771	23.0294	0.401938	2	18.7458	63.6662	315	5.49779	5.57207
1733	Thu Mar 23 09:43:17 2017_x000D_	23.3127	59.965	19.2774	0.336454	2	18.7458	63.6662	315	5.49779	5.87839
1734	Thu Mar 23 09:43:17 2017_x000D_	23.9226	59.7407	19.2771	0.336449	2	18.7458	63.6662	315	5.49779	6.49683
1735	Thu Mar 23 09:43:17 2017_x000D_	24.2308	59.7319	20.1955	0.352478	2	18.7458	63.6662	315	5.49779	6.75011
1736	Thu Mar 23 09:43:17 2017_x000D_	24.5321	59.5165	19.2769	0.336446	2	18.7458	63.6662	315	5.49779	7.12048
1737	Thu Mar 23 09:43:18 2017_x000D_	25.1413	59.2924	19.2767	0.336442	2	18.7361	63.8851	284.692	4.96881	7.88159
1738	Thu Mar 23 09:43:18 2017_x000D_	25.3465	59.2866	19.278	0.336465	2	18.7361	63.8851	284.692	4.96881	8.05255
1739	Thu Mar 23 09:43:18 2017_x000D_	25.9554	59.0627	19.2778	0.336462	2	18.7361	63.8851	284.692	4.96881	8.68181
1740	Thu Mar 23 09:43:18 2017_x000D_	26.4616	58.8417	20.1942	0.352455	2	18.7361	63.8851	284.692	4.96881	9.22601
1741	Thu Mar 23 09:43:18 2017_x000D_	26.6635	58.7327	23.0331	0.402003	2	20.151	61.514	284.692	4.96881	7.08155
1742	Thu Mar 23 09:43:18 2017_x000D_	26.9706	58.7242	22.0009	0.383988	2	20.151	61.514	284.692	4.96881	7.36817
1743	Thu Mar 23 09:43:18 2017_x000D_	27.07	58.6179	20.1942	0.352455	2	20.151	61.514	284.692	4.96881	7.50066
1744	Thu Mar 23 09:43:18 2017_x000D_	27.4765	58.5033	23.0352	0.402039	2	20.151	61.514	284.692	4.96881	7.92005
1745	Thu Mar 23 09:43:18 2017_x000D_	27.678	58.3943	20.1942	0.352456	2	21.5664	59.1421	284.692	4.96881	6.15718
1746	Thu Mar 23 09:43:18 2017_x000D_	28.0811	58.1764	20.1929	0.352432	2	21.5664	59.1421	284.692	4.96881	6.58589
1747	Thu Mar 23 09:43:18 2017_x000D_	28.1833	58.1736	19.2756	0.336423	2	21.5664	59.1421	284.692	4.96881	6.6874
1748	Thu Mar 23 09:43:18 2017_x000D_	28.5894	58.0591	22.0007	0.383984	2	21.5664	59.1421	284.692	4.96881	7.10601
1749	Thu Mar 23 09:43:18 2017_x000D_	28.7878	57.8469	21.9983	0.383943	2	22.9627	57.2076	315	5.49779	5.86008
1750	Thu Mar 23 09:43:18 2017_x000D_	29.0949	57.8385	28.396	0.495603	2	22.9627	57.2076	315	5.49779	6.16457
1751	Thu Mar 23 09:43:18 2017_x000D_	29.1942	57.7324	32.3254	0.564185	2	22.9627	57.2076	315	5.49779	6.25356
1752	Thu Mar 23 09:43:18 2017_x000D_	29.1981	57.8353	51.0219	0.8905	2	22.9627	57.2076	315	5.49779	6.26691
1753	Thu Mar 23 09:43:18 2017_x000D_	29.1054	58.1471	67.9348	1.18569	2	22.9627	57.2076	315	5.49779	6.21413
1754	Thu Mar 23 09:43:18 2017_x000D_	29.0062	58.2528	77.0949	1.34556	2	24.5091	56.8134	345.308	6.02676	4.72184
1755	Thu Mar 23 09:43:18 2017_x000D_	29.1083	58.2497	85.7528	1.49667	2	24.5091	56.8134	345.308	6.02676	4.81826
1756	Thu Mar 23 09:43:18 2017_x000D_	29.1078	58.2491	103.471	1.80591	2	24.5091	56.8134	345.308	6.02676	4.8176
1757	Thu Mar 23 09:43:18 2017_x000D_	29.2126	58.3494	112.742	1.96772	2	24.5091	56.8134	345.308	6.02676	4.94795
1758	Thu Mar 23 09:43:19 2017_x000D_	29.1035	58.1456	128.251	2.2384	2	26.0357	56.8575	5.58448	0.0974676	3.32725
1759	Thu Mar 23 09:43:19 2017_x000D_	29.1032	58.1459	136.351	2.37978	2	26.0357	56.8575	5.58448	0.0974676	3.32709
1760	Thu Mar 23 09:43:19 2017_x000D_	28.9978	58.0456	140.43	2.45097	2	26.0357	56.8575	5.58448	0.0974676	3.19149
1761	Thu Mar 23 09:43:19 2017_x000D_	28.892	57.9455	152.303	2.65819	2	26.0357	56.8575	5.58448	0.0974676	3.0565
1762	Thu Mar 23 09:43:19 2017_x000D_	28.6845	57.848	154.802	2.70181	2	27.126	56.889	0	0	1.82992
1763	Thu Mar 23 09:43:19 2017_x000D_	28.0582	57.4514	154.799	2.70175	2	27.126	56.889	0	0	1.08871
1764	Thu Mar 23 09:43:19 2017_x000D_	27.6459	57.359	149.349	2.60664	2	27.126	56.889	0	0	0.700854
1765	Thu Mar 23 09:43:19 2017_x000D_	27.0154	56.8583	146.841	2.56286	2	27.126	56.889	0	0	0.114782
1766	Thu Mar 23 09:43:19 2017_x000D_	26.7016	56.6593	140.445	2.45122	2	27.126	56.889	0	0	0.482574
1767	Thu Mar 23 09:43:19 2017_x000D_	26.3878	56.4605	138.488	2.41707	1	28.6126	57.8094	284.727	4.96942	2.60178
1768	Thu Mar 23 09:43:19 2017_x000D_	26.1794	56.3622	136.378	2.38024	1	28.6126	57.8094	284.727	4.96942	2.83105
1769	Thu Mar 23 09:43:19 2017_x000D_	25.6439	55.6505	132.31	2.30924	1	28.6126	57.8094	284.727	4.96942	3.6707
1770	Thu Mar 23 09:43:19 2017_x000D_	25.1143	55.1454	128.296	2.23919	1	28.6126	57.8094	284.727	4.96942	4.39716
1771	Thu Mar 23 09:43:19 2017_x000D_	24.899	54.8398	130.071	2.27017	1	28.3946	57.8031	267.11	4.66195	4.58262
1772	Thu Mar 23 09:43:19 2017_x000D_	24.5809	54.5363	125.956	2.19835	1	28.3946	57.8031	267.11	4.66195	5.02158
1773	Thu Mar 23 09:43:19 2017_x000D_	24.2558	54.0252	130.07	2.27015	1	28.3946	57.8031	267.11	4.66195	5.60377
1774	Thu Mar 23 09:43:19 2017_x000D_	24.0401	53.7186	128.294	2.23916	1	28.3946	57.8031	267.11	4.66195	5.97033
1775	Thu Mar 23 09:43:19 2017_x000D_	23.5086	53.2121	132.307	2.3092	2	30.6337	56.5516	0	0	7.86888
1776	Thu Mar 23 09:43:19 2017_x000D_	23.2927	52.9055	134.254	2.34318	2	30.6337	56.5516	0	0	8.1966
1777	Thu Mar 23 09:43:19 2017_x000D_	23.0799	52.7026	134.254	2.34318	2	30.6337	56.5516	0	0	8.47789
1778	Thu Mar 23 09:43:19 2017_x000D_	22.757	52.2939	136.357	2.37987	2	30.6337	56.5516	0	0	8.95379
1779	Thu Mar 23 09:43:20 2017_x000D_	22.5475	52.1951	138.464	2.41666	2	30.6337	56.5516	0	0	9.18508
1780	Thu Mar 23 09:43:20 2017_x000D_	22.1213	51.7887	138.464	2.41665	2	30.2176	56.1008	4.5	0.0785398	9.17302
1781	Thu Mar 23 09:43:20 2017_x000D_	21.9081	51.5854	138.463	2.41664	2	30.2176	56.1008	4.5	0.0785398	9.45709
1782	Thu Mar 23 09:43:20 2017_x000D_	21.6948	51.382	138.463	2.41663	2	30.2176	56.1008	4.5	0.0785398	9.74193
1783	Thu Mar 23 09:43:20 2017_x000D_	21.268	50.9749	138.462	2.41662	2	30.2176	56.1008	4.5	0.0785398	10.3136
1784	Thu Mar 23 09:43:20 2017_x000D_	21.0545	50.7713	138.462	2.41661	2	28.9689	54.7479	319.935	5.58393	8.85726
1785	Thu Mar 23 09:43:20 2017_x000D_	20.7273	50.257	134.254	2.34317	2	28.9689	54.7479	319.935	5.58393	9.38574
1786	Thu Mar 23 09:43:20 2017_x000D_	20.4099	50.0554	136.357	2.37987	2	28.9689	54.7479	319.935	5.58393	9.76094
1787	Thu Mar 23 09:43:20 2017_x000D_	20.2998	49.8491	134.254	2.34318	2	28.9689	54.7479	319.935	5.58393	9.95749
1788	Thu Mar 23 09:43:20 2017_x000D_	19.7681	49.4433	136.357	2.37987	2	27.2933	53.1625	276.553	4.82677	8.39411
1789	Thu Mar 23 09:43:20 2017_x000D_	19.554	49.2391	136.357	2.37987	2	27.2933	53.1625	276.553	4.82677	8.67697
1790	Thu Mar 23 09:43:20 2017_x000D_	19.1256	48.8305	136.357	2.37987	2	27.2933	53.1625	276.553	4.82677	9.24541
1791	Thu Mar 23 09:43:20 2017_x000D_	18.9113	48.6261	136.357	2.37987	2	27.2933	53.1625	276.553	4.82677	9.53084
1792	Thu Mar 23 09:43:20 2017_x000D_	18.5899	48.3196	136.357	2.37987	2	25.8252	51.802	257.598	4.49593	8.02974
1793	Thu Mar 23 09:43:20 2017_x000D_	18.5899	48.3196	136.357	2.37987	2	25.8252	51.802	257.598	4.49593	8.02974
1794	Thu Mar 23 09:43:20 2017_x000D_	18.2678	48.0124	136.357	2.37987	2	25.8252	51.802	257.598	4.49593	8.45431
1795	Thu Mar 23 09:43:20 2017_x000D_	18.1571	47.8054	134.258	2.34325	2	25.8252	51.802	257.598	4.49593	8.64711
1796	Thu Mar 23 09:43:20 2017_x000D_	17.8384	47.6028	136.357	2.37987	2	25.8252	51.802	257.598	4.49593	9.02343
1797	Thu Mar 23 09:43:20 2017_x000D_	17.7312	47.5007	136.357	2.37987	2	23.7407	49.5437	225	3.92699	6.34728
1798	Thu Mar 23 09:43:20 2017_x000D_	17.4086	47.193	136.357	2.37987	2	23.7407	49.5437	225	3.92699	6.75435
1799	Thu Mar 23 09:43:20 2017_x000D_	17.4051	47.0884	138.449	2.4164	2	23.7407	49.5437	225	3.92699	6.79473
1800	Thu Mar 23 09:43:20 2017_x000D_	17.0827	46.7807	134.26	2.34328	2	23.7407	49.5437	225	3.92699	7.20855
1801	Thu Mar 23 09:43:21 2017_x000D_	16.8712	46.6801	132.326	2.30952	2	22.6881	48.6335	225	3.92699	6.13613
1802	Thu Mar 23 09:43:21 2017_x000D_	16.6527	46.37	126.013	2.19933	2	22.6881	48.6335	225	3.92699	6.44589
1803	Thu Mar 23 09:43:21 2017_x000D_	16.5495	46.3723	110.189	1.92316	2	22.6881	48.6335	225	3.92699	6.54182
1804	Thu Mar 23 09:43:21 2017_x000D_	16.4422	46.2697	100.857	1.76029	2	22.6881	48.6335	225	3.92699	6.67823
1805	Thu Mar 23 09:43:21 2017_x000D_	16.45	46.4801	83.0633	1.44973	2	21.6352	47.723	223.993	3.90941	5.33208
1806	Thu Mar 23 09:43:21 2017_x000D_	16.4464	46.3758	70.796	1.23562	2	21.6352	47.723	223.993	3.90941	5.36084
1807	Thu Mar 23 09:43:21 2017_x000D_	16.45	46.481	64.1205	1.11911	2	21.6352	47.723	223.993	3.90941	5.33187
1808	Thu Mar 23 09:43:21 2017_x000D_	16.4422	46.272	42.7053	0.745348	2	21.6352	47.723	223.993	3.90941	5.39191
1809	Thu Mar 23 09:43:21 2017_x000D_	16.6461	46.1628	32.0966	0.560191	2	21.6352	47.723	223.993	3.90941	5.22736
1810	Thu Mar 23 09:43:21 2017_x000D_	16.6461	46.1628	32.0966	0.560191	2	20.7907	47.0383	192.273	3.3558	4.23606
1811	Thu Mar 23 09:43:21 2017_x000D_	16.9504	45.9464	19.875	0.346885	2	20.7907	47.0383	192.273	3.3558	3.99251
1812	Thu Mar 23 09:43:21 2017_x000D_	17.255	45.7301	18.9497	0.330734	2	20.7907	47.0383	192.273	3.3558	3.76996
1813	Thu Mar 23 09:43:21 2017_x000D_	18.0827	45.6077	16.1287	0.2815	2	20.7907	47.0383	192.273	3.3558	3.06266
1814	Thu Mar 23 09:43:21 2017_x000D_	18.4911	45.3893	16.1266	0.281462	2	20.3732	46.5861	225	3.92699	2.23039
1815	Thu Mar 23 09:43:21 2017_x000D_	19.2111	45.1646	22.737	0.396835	2	20.3732	46.5861	225	3.92699	1.83607
1816	Thu Mar 23 09:43:21 2017_x000D_	19.6191	44.9464	22.7361	0.396821	2	20.3732	46.5861	225	3.92699	1.80479
1817	Thu Mar 23 09:43:21 2017_x000D_	20.2344	44.724	22.7368	0.396832	2	20.3732	46.5861	225	3.92699	1.86727
1818	Thu Mar 23 09:43:21 2017_x000D_	20.6457	44.6107	25.4957	0.444984	2	20.3635	46.8058	180	3.14159	2.21317
1819	Thu Mar 23 09:43:21 2017_x000D_	20.8496	44.5017	28.1422	0.491174	2	20.3635	46.8058	180	3.14159	2.35482
1820	Thu Mar 23 09:43:21 2017_x000D_	21.3541	44.072	29.495	0.514785	2	20.3635	46.8058	180	3.14159	2.90774
1821	Thu Mar 23 09:43:21 2017_x000D_	21.6646	44.0657	28.1423	0.491175	2	20.3635	46.8058	180	3.14159	3.03332
1822	Thu Mar 23 09:43:22 2017_x000D_	21.9686	43.8499	29.4967	0.514815	2	20.3635	46.8058	180	3.14159	3.36358
1823	Thu Mar 23 09:43:22 2017_x000D_	22.4793	43.63	28.1423	0.491175	2	18.9947	48.0851	165.308	2.88517	5.656
1824	Thu Mar 23 09:43:22 2017_x000D_	22.7831	43.4142	29.497	0.514821	2	18.9947	48.0851	165.308	2.88517	6.01409
1825	Thu Mar 23 09:43:22 2017_x000D_	23.2902	43.0897	30.6741	0.535365	2	18.9947	48.0851	165.308	2.88517	6.58827
1826	Thu Mar 23 09:43:22 2017_x000D_	23.5939	42.874	32.1092	0.560411	2	18.9947	48.0851	165.308	2.88517	6.95041
1827	Thu Mar 23 09:43:22 2017_x000D_	23.7973	42.7652	29.4961	0.514803	2	18.3489	47.8462	180	3.14159	7.44994
1828	Thu Mar 23 09:43:22 2017_x000D_	24.4042	42.3341	29.4949	0.514783	2	18.3489	47.8462	180	3.14159	8.1884
1829	Thu Mar 23 09:43:22 2017_x000D_	24.7108	42.2234	30.6738	0.535359	2	18.3489	47.8462	180	3.14159	8.49056
1830	Thu Mar 23 09:43:22 2017_x000D_	25.3206	41.8972	28.1392	0.491122	2	18.3489	47.8462	180	3.14159	9.16489
1831	Thu Mar 23 09:43:22 2017_x000D_	25.6239	41.6817	29.4954	0.514791	2	19.3195	45.6749	190.469	3.32431	7.46265
1832	Thu Mar 23 09:43:22 2017_x000D_	26.2367	41.4605	29.497	0.51482	2	19.3195	45.6749	190.469	3.32431	8.09993
1833	Thu Mar 23 09:43:22 2017_x000D_	26.4366	41.2471	29.4957	0.514797	2	19.3195	45.6749	190.469	3.32431	8.38204
1834	Thu Mar 23 09:43:22 2017_x000D_	26.6365	41.0338	29.4943	0.514773	2	19.3195	45.6749	190.469	3.32431	8.66477
1835	Thu Mar 23 09:43:22 2017_x000D_	27.2488	40.8128	29.496	0.514803	2	20.7372	43.2961	224.907	3.92537	6.96905
1836	Thu Mar 23 09:43:22 2017_x000D_	27.4486	40.5995	29.4947	0.51478	2	20.7372	43.2961	224.907	3.92537	7.23288
1837	Thu Mar 23 09:43:22 2017_x000D_	27.7546	40.4891	30.6748	0.535376	2	20.7372	43.2961	224.907	3.92537	7.55799
1838	Thu Mar 23 09:43:22 2017_x000D_	28.2603	40.1654	29.495	0.514785	2	20.7372	43.2961	224.907	3.92537	8.14852
1839	Thu Mar 23 09:43:22 2017_x000D_	28.5659	40.055	25.4832	0.444766	2	20.7372	43.2961	224.907	3.92537	8.47309
1840	Thu Mar 23 09:43:22 2017_x000D_	28.9685	39.7334	28.1362	0.491069	2	22.1652	40.6965	251.844	4.39551	6.87113
1841	Thu Mar 23 09:43:22 2017_x000D_	29.1744	39.7297	28.1377	0.491095	2	22.1652	40.6965	251.844	4.39551	7.07556
1842	Thu Mar 23 09:43:22 2017_x000D_	29.7824	39.4045	25.4821	0.444746	2	22.1652	40.6965	251.844	4.39551	7.726
1843	Thu Mar 23 09:43:22 2017_x000D_	29.9852	39.2961	28.1377	0.491096	2	22.1652	40.6965	251.844	4.39551	7.9444
1844	Thu Mar 23 09:43:23 2017_x000D_	30.1848	39.083	28.1361	0.491068	2	23.3458	38.7494	315	5.49779	6.84713
1845	Thu Mar 23 09:43:23 2017_x000D_	30.4934	39.0775	29.4974	0.514826	2	23.3458	38.7494	315	5.49779	7.15513
1846	Thu Mar 23 09:43:23 2017_x000D_	30.8985	38.8609	29.4976	0.514829	2	23.3458	38.7494	315	5.49779	7.55352
1847	Thu Mar 23 09:43:23 2017_x000D_	31.098	38.6479	29.4962	0.514806	2	23.3458	38.7494	315	5.49779	7.75286
1848	Thu Mar 23 09:43:23 2017_x000D_	31.403	38.5378	25.4805	0.444719	2	26.474	37.3012	0	0	5.08175
1849	Thu Mar 23 09:43:23 2017_x000D_	31.5029	38.4313	29.4964	0.514809	2	26.474	37.3012	0	0	5.15431
1850	Thu Mar 23 09:43:23 2017_x000D_	32.1131	38.2112	29.4981	0.514838	2	26.474	37.3012	0	0	5.71205
1851	Thu Mar 23 09:43:23 2017_x000D_	32.2102	38.0001	36.2332	0.632389	2	26.474	37.3012	0	0	5.77862
1852	Thu Mar 23 09:43:23 2017_x000D_	32.3134	37.9979	51.0002	0.890122	2	26.474	37.3012	0	0	5.88081
1853	Thu Mar 23 09:43:23 2017_x000D_	32.2169	38.2086	61.4896	1.0732	2	28.2516	36.6937	0	0	4.24482
1854	Thu Mar 23 09:43:23 2017_x000D_	32.2199	38.313	67.9744	1.18638	2	28.2516	36.6937	0	0	4.28597
1855	Thu Mar 23 09:43:23 2017_x000D_	32.2227	38.4169	85.7214	1.49612	2	28.2516	36.6937	0	0	4.32886
1856	Thu Mar 23 09:43:23 2017_x000D_	32.2283	38.6258	97.5075	1.70183	2	28.2516	36.6937	0	0	4.42122
1857	Thu Mar 23 09:43:23 2017_x000D_	32.3304	38.6239	113.519	1.98128	2	30.029	36.0862	0	0	3.42584
1858	Thu Mar 23 09:43:23 2017_x000D_	32.4325	38.6218	121.438	2.1195	2	30.029	36.0862	0	0	3.49372
1859	Thu Mar 23 09:43:23 2017_x000D_	32.3265	38.5193	133.656	2.33274	2	30.029	36.0862	0	0	3.34641
1860	Thu Mar 23 09:43:23 2017_x000D_	32.3229	38.415	147.765	2.57898	2	30.029	36.0862	0	0	3.26884
1861	Thu Mar 23 09:43:23 2017_x000D_	32.323	38.4153	152.772	2.66637	2	30.029	36.0862	0	0	3.26912
1862	Thu Mar 23 09:43:23 2017_x000D_	32.1146	38.3146	163.203	2.84843	2	30.6943	35.886	0	0	2.81342
1863	Thu Mar 23 09:43:23 2017_x000D_	31.9063	38.2137	166.013	2.89747	2	30.6943	35.886	0	0	2.62433
1864	Thu Mar 23 09:43:23 2017_x000D_	31.5984	38.219	165.226	2.88375	2	30.6943	35.886	0	0	2.50206
1865	Thu Mar 23 09:43:24 2017_x000D_	30.8729	38.0219	166.015	2.89751	2	30.6943	35.886	0	0	2.14335
1866	Thu Mar 23 09:43:24 2017_x000D_	30.5615	37.9223	162.289	2.83247	2	30.9127	35.8926	0	0	2.05986
1867	Thu Mar 23 09:43:24 2017_x000D_	29.8323	37.6201	158.318	2.76316	2	30.9127	35.8926	0	0	2.03753
1868	Thu Mar 23 09:43:24 2017_x000D_	29.5201	37.5202	156.73	2.73546	2	30.9127	35.8926	0	0	2.14206
1869	Thu Mar 23 09:43:24 2017_x000D_	28.996	37.2141	152.789	2.66666	2	30.9127	35.8926	0	0	2.32811
1870	Thu Mar 23 09:43:24 2017_x000D_	28.5805	37.1158	150.228	2.62198	1	31.558	36.1324	250.234	4.3674	3.13569
1871	Thu Mar 23 09:43:24 2017_x000D_	28.2652	36.9111	148.693	2.59519	1	31.558	36.1324	250.234	4.3674	3.38362
1872	Thu Mar 23 09:43:24 2017_x000D_	27.9493	36.7062	150.227	2.62195	1	31.558	36.1324	250.234	4.3674	3.65403
1873	Thu Mar 23 09:43:24 2017_x000D_	27.3174	36.2961	150.225	2.62193	1	31.558	36.1324	250.234	4.3674	4.24376
1874	Thu Mar 23 09:43:24 2017_x000D_	27.1045	36.0892	150.223	2.62188	1	33.8119	34.658	276.375	4.82366	6.85839
1875	Thu Mar 23 09:43:24 2017_x000D_	26.475	35.7839	152.784	2.66659	1	33.8119	34.658	276.375	4.82366	7.42279
1876	Thu Mar 23 09:43:24 2017_x000D_	26.265	35.6818	150.225	2.62192	1	33.8119	34.658	276.375	4.82366	7.61603
1877	Thu Mar 23 09:43:24 2017_x000D_	25.6348	35.3762	152.785	2.6666	1	33.8119	34.658	276.375	4.82366	8.20858
1878	Thu Mar 23 09:43:24 2017_x000D_	25.4214	35.1689	152.782	2.66655	1	33.8119	34.658	276.375	4.82366	8.40604
1879	Thu Mar 23 09:43:24 2017_x000D_	25.2078	34.9615	152.779	2.66649	1	34.2487	34.6713	276.375	4.82366	9.04556
1880	Thu Mar 23 09:43:24 2017_x000D_	24.5799	34.7605	152.783	2.66656	1	34.2487	34.6713	276.375	4.82366	9.66921
1881	Thu Mar 23 09:43:24 2017_x000D_	24.1588	34.5561	152.783	2.66657	1	34.2487	34.6713	276.375	4.82366	10.0906
1882	Thu Mar 23 09:43:24 2017_x000D_	23.5267	34.2494	155.471	2.71348	1	34.2487	34.6713	276.375	4.82366	10.7303
1883	Thu Mar 23 09:43:24 2017_x000D_	23.3158	34.1469	152.784	2.66658	1	33.6135	34.2113	225	3.92699	10.2979
1884	Thu Mar 23 09:43:24 2017_x000D_	22.6795	33.7342	152.781	2.66653	1	33.6135	34.2113	225	3.92699	10.9444
1885	Thu Mar 23 09:43:24 2017_x000D_	22.4685	33.6319	155.467	2.7134	1	33.6135	34.2113	225	3.92699	11.1601
1886	Thu Mar 23 09:43:25 2017_x000D_	21.8348	33.3242	152.782	2.66655	1	33.6135	34.2113	225	3.92699	11.8121
1887	Thu Mar 23 09:43:25 2017_x000D_	21.8348	33.3242	152.782	2.66655	1	31.6975	33.0509	232.598	4.0596	9.86649
1888	Thu Mar 23 09:43:25 2017_x000D_	21.2006	33.0165	155.465	2.71338	1	31.6975	33.0509	232.598	4.0596	10.497
1889	Thu Mar 23 09:43:25 2017_x000D_	20.989	32.9136	152.783	2.66656	1	31.6975	33.0509	232.598	4.0596	10.7094
1890	Thu Mar 23 09:43:25 2017_x000D_	20.3505	32.4996	152.78	2.66651	1	31.6975	33.0509	232.598	4.0596	11.3604
1891	Thu Mar 23 09:43:25 2017_x000D_	20.1388	32.397	155.461	2.71331	1	31.6975	33.0509	232.598	4.0596	11.5772
1892	Thu Mar 23 09:43:25 2017_x000D_	19.5066	32.1942	155.464	2.71336	1	29.3336	32.097	192.273	3.3558	9.82748
1893	Thu Mar 23 09:43:25 2017_x000D_	19.291	31.9854	155.46	2.71329	1	29.3336	32.097	192.273	3.3558	10.0432
1894	Thu Mar 23 09:43:25 2017_x000D_	18.6544	31.6762	152.781	2.66654	1	29.3336	32.097	192.273	3.3558	10.6875
1895	Thu Mar 23 09:43:25 2017_x000D_	18.4457	31.6791	152.785	2.6666	1	29.3336	32.097	192.273	3.3558	10.8959
1896	Thu Mar 23 09:43:25 2017_x000D_	18.2298	31.47	152.782	2.66655	1	27.6343	30.9422	223.993	3.90941	9.4193
1897	Thu Mar 23 09:43:25 2017_x000D_	17.5959	31.2666	152.786	2.66661	1	27.6343	30.9422	223.993	3.90941	10.0436
1898	Thu Mar 23 09:43:25 2017_x000D_	17.3797	31.0573	152.783	2.66656	1	27.6343	30.9422	223.993	3.90941	10.2552
1899	Thu Mar 23 09:43:25 2017_x000D_	16.9543	30.8508	152.783	2.66657	1	27.6343	30.9422	223.993	3.90941	10.6804
1900	Thu Mar 23 09:43:25 2017_x000D_	16.7416	30.7476	155.458	2.71325	1	25.6958	30.2211	180	3.14159	8.96967
1901	Thu Mar 23 09:43:25 2017_x000D_	16.5324	30.7504	155.461	2.71331	1	25.6958	30.2211	180	3.14159	9.17867
1902	Thu Mar 23 09:43:25 2017_x000D_	16.2109	30.5423	156.689	2.73475	1	25.6958	30.2211	180	3.14159	9.49034
1903	Thu Mar 23 09:43:25 2017_x000D_	15.998	30.439	159.387	2.78183	1	25.6958	30.2211	180	3.14159	9.70025
1904	Thu Mar 23 09:43:25 2017_x000D_	15.8898	30.3341	155.457	2.71324	1	22.653	29.6867	180	3.14159	6.79412
1905	Thu Mar 23 09:43:25 2017_x000D_	15.3588	30.1282	148.726	2.59576	1	22.653	29.6867	180	3.14159	7.30755
1906	Thu Mar 23 09:43:25 2017_x000D_	15.1454	30.0245	146.26	2.55272	1	22.653	29.6867	180	3.14159	7.5152
1907	Thu Mar 23 09:43:25 2017_x000D_	15.146	30.024	129.771	2.26494	1	22.653	29.6867	180	3.14159	7.51457
1908	Thu Mar 23 09:43:26 2017_x000D_	15.0454	30.1317	120.709	2.10677	1	22.653	29.6867	180	3.14159	7.6206
1909	Thu Mar 23 09:43:26 2017_x000D_	15.0499	30.238	100.813	1.75953	1	19.8469	28.7177	199.478	3.48155	5.03215
1910	Thu Mar 23 09:43:26 2017_x000D_	15.0501	30.2382	94.9634	1.65742	1	19.8469	28.7177	199.478	3.48155	5.03202
1911	Thu Mar 23 09:43:26 2017_x000D_	15.0542	30.3452	76.598	1.33689	1	19.8469	28.7177	199.478	3.48155	5.06149
1912	Thu Mar 23 09:43:26 2017_x000D_	14.9457	30.2407	66.8924	1.16749	1	19.8469	28.7177	199.478	3.48155	5.13238
1913	Thu Mar 23 09:43:26 2017_x000D_	15.0467	30.1335	57.4785	1.00319	1	18.1053	28.4435	193.013	3.36871	3.49444
1914	Thu Mar 23 09:43:26 2017_x000D_	15.1474	30.0263	44.6211	0.778785	1	18.1053	28.4435	193.013	3.36871	3.35476
1915	Thu Mar 23 09:43:26 2017_x000D_	15.2443	29.8126	34.3979	0.600357	1	18.1053	28.4435	193.013	3.36871	3.17171
1916	Thu Mar 23 09:43:26 2017_x000D_	15.4537	29.8099	29.2586	0.510659	1	18.1053	28.4435	193.013	3.36871
1917	Thu Mar 23 09:43:26 2017_x000D_	15.7603	29.5934	22.4349	0.391563	1	18.1053	28.4435	193.013	3.36871
1918	Thu Mar 23 09:43:26 2017_x000D_	16.1755	29.4818	19.5478	0.341173	1	17.4581	28.2028	180	3.14159
1919	Thu Mar 23 09:43:26 2017_x000D_	16.8972	29.1539	21.3828	0.3732	1	17.4581	28.2028	180	3.14159
1920	Thu Mar 23 09:43:26 2017_x000D_	17.312	29.0424	18.6143	0.324881	1	17.4581	28.2028	180	3.14159
1921	Thu Mar 23 09:43:26 2017_x000D_	17.6224	28.9322	22.4368	0.391597	1	17.4581	28.2028	180	3.14159
1922	Thu Mar 23 09:43:26 2017_x000D_	18.3437	28.6046	26.4943	0.462413	2	16.1153	28.8243	301.958	5.27017
1923	Thu Mar 23 09:43:26 2017_x000D_	18.6536	28.4946	27.8963	0.486883	2	16.1153	28.8243	301.958	5.27017
1924	Thu Mar 23 09:43:26 2017_x000D_	19.1655	28.1697	31.9031	0.556814	2	16.1153	28.8243	301.958	5.27017
1925	Thu Mar 23 09:43:26 2017_x000D_	19.3673	27.9548	31.902	0.556796	2	16.1153	28.8243	301.958	5.27017
1926	Thu Mar 23 09:43:26 2017_x000D_	19.7815	27.8436	34.4096	0.60056	2	16.943	29.9538	315	5.49779
1927	Thu Mar 23 09:43:26 2017_x000D_	20.2929	27.5189	33.4857	0.584435	2	16.943	29.9538	315	5.49779
1928	Thu Mar 23 09:43:26 2017_x000D_	20.4981	27.4103	36.0563	0.6293	2	16.943	29.9538	315	5.49779
1929	Thu Mar 23 09:43:27 2017_x000D_	20.9015	26.9807	36.055	0.629278	2	16.943	29.9538	315	5.49779
1930	Thu Mar 23 09:43:27 2017_x000D_	21.1067	26.8721	38.4786	0.671578	2	16.2669	30.3747	340.522	5.94323
1931	Thu Mar 23 09:43:27 2017_x000D_	21.3117	26.7636	36.0557	0.629291	2	16.2669	30.3747	340.522	5.94323
1932	Thu Mar 23 09:43:27 2017_x000D_	21.9235	26.3318	36.0559	0.629294	2	16.2669	30.3747	340.522	5.94323
1933	Thu Mar 23 09:43:27 2017_x000D_	22.125	26.1171	36.0553	0.629283	2	16.2669	30.3747	340.522	5.94323
1934	Thu Mar 23 09:43:27 2017_x000D_	22.535	25.9002	36.056	0.629295	2	16.2669	30.3747	340.522	5.94323
1935	Thu Mar 23 09:43:27 2017_x000D_	22.7365	25.6855	36.0554	0.629285	2	15.1913	29.9003	319.386	5.57434
1936	Thu Mar 23 09:43:27 2017_x000D_	23.2436	25.2552	34.4073	0.600521	2	15.1913	29.9003	319.386	5.57434
1937	Thu Mar 23 09:43:27 2017_x000D_	23.5526	25.1457	33.4833	0.584394	2	15.1913	29.9003	319.386	5.57434
1938	Thu Mar 23 09:43:27 2017_x000D_	23.6533	25.0385	34.408	0.600533	2	15.1913	29.9003	319.386	5.57434
1939	Thu Mar 23 09:43:27 2017_x000D_	23.9589	24.8228	36.0556	0.629289	2	16.1345	28.3831	303.137	5.29074
1940	Thu Mar 23 09:43:27 2017_x000D_	24.3684	24.6061	36.0564	0.629303	2	16.1345	28.3831	303.137	5.29074
1941	Thu Mar 23 09:43:27 2017_x000D_	24.7745	24.2833	33.4827	0.584384	2	16.1345	28.3831	303.137	5.29074
1942	Thu Mar 23 09:43:27 2017_x000D_	24.9758	24.0688	33.4818	0.584368	2	16.1345	28.3831	303.137	5.29074
1943	Thu Mar 23 09:43:27 2017_x000D_	25.1806	23.9605	36.0559	0.629294	2	18.4016	26.6853	315	5.49779
1944	Thu Mar 23 09:43:27 2017_x000D_	25.5864	23.6378	33.4815	0.584363	2	18.4016	26.6853	315	5.49779
1945	Thu Mar 23 09:43:27 2017_x000D_	25.6902	23.6369	31.8976	0.556717	2	18.4016	26.6853	315	5.49779
1946	Thu Mar 23 09:43:27 2017_x000D_	26.0993	23.4205	31.898	0.556725	2	18.4016	26.6853	315	5.49779
1947	Thu Mar 23 09:43:27 2017_x000D_	26.2033	23.4194	33.4836	0.584399	2	18.4016	26.6853	315	5.49779
1948	Thu Mar 23 09:43:27 2017_x000D_	26.3006	23.2061	31.8969	0.556707	2	20.7078	24.1045	315	5.49779
1949	Thu Mar 23 09:43:27 2017_x000D_	26.8103	22.8825	36.0569	0.629311	2	20.7078	24.1045	315	5.49779
1950	Thu Mar 23 09:43:28 2017_x000D_	26.8105	22.8825	40.7646	0.711477	2	20.7078	24.1045	315	5.49779
1951	Thu Mar 23 09:43:28 2017_x000D_	26.9179	22.9874	48.9711	0.854706	2	20.7078	24.1045	315	5.49779
1952	Thu Mar 23 09:43:28 2017_x000D_	26.8176	23.0939	66.8283	1.16637	2	22.5571	21.951	315	5.49779
1953	Thu Mar 23 09:43:28 2017_x000D_	26.8209	23.1998	73.5754	1.28413	2	22.5571	21.951	315	5.49779
1954	Thu Mar 23 09:43:28 2017_x000D_	26.9211	23.0918	94.6693	1.65229	2	22.5571	21.951	315	5.49779
1955	Thu Mar 23 09:43:28 2017_x000D_	26.8169	23.0924	103.307	1.80304	2	22.5571	21.951	315	5.49779
1956	Thu Mar 23 09:43:28 2017_x000D_	26.9171	22.9851	112.384	1.96147	2	22.5571	21.951	315	5.49779
1957	Thu Mar 23 09:43:28 2017_x000D_	26.9165	22.9852	125.251	2.18605	2	24.1683	20.232	315	5.49779
1958	Thu Mar 23 09:43:28 2017_x000D_	26.9131	22.8794	135.485	2.36466	2	24.1683	20.232	315	5.49779
1959	Thu Mar 23 09:43:28 2017_x000D_	26.8056	22.7745	148.281	2.58799	2	24.1683	20.232	315	5.49779
1960	Thu Mar 23 09:43:28 2017_x000D_	26.5948	22.6704	150.908	2.63385	2	24.1683	20.232	315	5.49779
1961	Thu Mar 23 09:43:28 2017_x000D_	25.9584	22.2507	145.805	2.54478	2	25.3025	19.3826	345.308	6.02676
1962	Thu Mar 23 09:43:28 2017_x000D_	25.536	22.0418	145.808	2.54482	2	25.3025	19.3826	345.308	6.02676
1963	Thu Mar 23 09:43:28 2017_x000D_	25.0028	21.6206	139.502	2.43478	2	25.3025	19.3826	345.308	6.02676
1964	Thu Mar 23 09:43:28 2017_x000D_	24.6808	21.3039	135.501	2.36493	2	25.3025	19.3826	345.308	6.02676
1965	Thu Mar 23 09:43:28 2017_x000D_	24.362	21.0937	133.432	2.32883	2	26.6754	18.0981	0	0
1966	Thu Mar 23 09:43:28 2017_x000D_	24.1437	20.7758	131.515	2.29537	2	26.6754	18.0981	0	0
1967	Thu Mar 23 09:43:28 2017_x000D_	23.7104	20.2464	125.287	2.18667	2	26.6754	18.0981	0	0
1968	Thu Mar 23 09:43:28 2017_x000D_	23.4952	20.0349	125.289	2.18671	2	26.6754	18.0981	0	0
1969	Thu Mar 23 09:43:28 2017_x000D_	23.1622	19.3975	122.859	2.1443	2	28.2377	17.4833	0	0
1970	Thu Mar 23 09:43:28 2017_x000D_	22.94	18.9722	122.858	2.14427	2	28.2377	17.4833	0	0
1971	Thu Mar 23 09:43:28 2017_x000D_	22.5088	18.5482	122.862	2.14435	2	28.2377	17.4833	0	0
1972	Thu Mar 23 09:43:29 2017_x000D_	22.3977	18.3355	120.299	2.09961	2	28.2377	17.4833	0	0
1973	Thu Mar 23 09:43:29 2017_x000D_	22.2794	17.9088	122.857	2.14426	2	28.2377	17.4833	0	0
1974	Thu Mar 23 09:43:29 2017_x000D_	21.9519	17.4833	125.282	2.18658	2	29.3422	17.2966	0	0
1975	Thu Mar 23 09:43:29 2017_x000D_	21.7359	17.2708	125.283	2.18661	2	29.3422	17.2966	0	0
1976	Thu Mar 23 09:43:29 2017_x000D_	21.5165	16.9515	126.974	2.21611	2	29.3422	17.2966	0	0
1977	Thu Mar 23 09:43:29 2017_x000D_	21.2934	16.5248	126.971	2.21606	2	29.3422	17.2966	0	0
1978	Thu Mar 23 09:43:29 2017_x000D_	20.9653	16.0985	129.302	2.25675	2	29.78	17.3103	0	0
1979	Thu Mar 23 09:43:29 2017_x000D_	20.7489	15.8855	129.303	2.25677	2	29.78	17.3103	0	0
1980	Thu Mar 23 09:43:29 2017_x000D_	20.5324	15.6725	129.304	2.25679	2	29.78	17.3103	0	0
1981	Thu Mar 23 09:43:29 2017_x000D_	20.3158	15.4594	129.306	2.25681	2	29.78	17.3103	0	0
1982	Thu Mar 23 09:43:29 2017_x000D_	20.0922	15.0318	129.302	2.25675	2	28.9242	16.841	353.303	6.1663
1983	Thu Mar 23 09:43:29 2017_x000D_	19.8754	14.8185	129.303	2.25677	2	28.9242	16.841	353.303	6.1663
1984	Thu Mar 23 09:43:29 2017_x000D_	19.5468	14.3911	126.975	2.21613	2	28.9242	16.841	353.303	6.1663
1985	Thu Mar 23 09:43:29 2017_x000D_	19.3298	14.1775	126.976	2.21616	2	28.9242	16.841	353.303	6.1663
1986	Thu Mar 23 09:43:29 2017_x000D_	19.1128	13.9639	126.978	2.21618	2	28.9242	16.841	353.303	6.1663
1987	Thu Mar 23 09:43:29 2017_x000D_	19.0005	13.7496	129.303	2.25677	2	27.6501	15.9157	296.985	5.18337
1988	Thu Mar 23 09:43:29 2017_x000D_	18.6713	13.3215	126.977	2.21616	2	27.6501	15.9157	296.985	5.18337
