# Supplementary material for: Guppies Prefer to Follow Large (Robot) Leaders Irrespective of Own Size
Source: Front Bioeng Biotechnol. 2020 May 15;8:441. doi: 10.3389/fbioe.2020.00441 (PMC7243707; doi:10.3389/fbioe.2020.00441)
Supplement: Supplementary file 3 [file Data_Sheet_1.ZIP › Raw Data/ID33.xlsx]

## Sheet: ThuMar23094602201
Framenumber	Current timestamp	Robo Position x	Robo Position y	Robo Angle deg	Robo Angle rad	Fish ID	Fish Position x	Fish Position y	Fish Angle deg	Fish Angle rad	Distance_between_subjects	Mean_Distance (L300 bis L1500)		Fish ID	Fish Position x	Fish Position y	Fish Angle deg	Fish Angle rad	Fish ID	Fish Position x	Fish Position y	Fish Angle deg	Fish Angle rad	Fish ID	Fish Position x	Fish Position y	Fish Angle deg	Fish Angle rad	Fish ID	Fish Position x	Fish Position y	Fish Angle deg	Fish Angle rad
2011	Thu Mar 23 09:48:10 2017_x000D_	17.6796	11.928	-88.0748	-1.5372	2	14.5688	8.8541	0	0	4.37332	46.031
2012	Thu Mar 23 09:48:10 2017_x000D_	17.6796	11.928	-88.0748	-1.5372	2	14.5688	8.8541	0	0	4.37332
2013	Thu Mar 23 09:48:10 2017_x000D_	17.6833	12.0358	-88.0748	-1.5372	2	14.5784	8.6325	0	0	4.60683
2014	Thu Mar 23 09:48:10 2017_x000D_	17.7922	12.1429	269.122	4.69706	2	14.5784	8.6325	0	0	4.75935
2015	Thu Mar 23 09:48:10 2017_x000D_	17.6979	12.4662	266.034	4.64316	2	14.5784	8.6325	0	0	4.94252
2016	Thu Mar 23 09:48:10 2017_x000D_	17.7052	12.6815	260.229	4.54185	2	14.5784	8.6325	0	0	5.11579
2017	Thu Mar 23 09:48:11 2017_x000D_	17.7088	12.7892	259.594	4.53077	2	14.5784	8.6325	0	0	5.20361
2018	Thu Mar 23 09:48:11 2017_x000D_	17.6144	13.1119	263.113	4.5922	2	14.5784	8.6325	0	0	5.41131
2019	Thu Mar 23 09:48:11 2017_x000D_	17.5308	13.7569	-88.0702	-1.53712	2	14.5784	8.6325	0	0	5.91406
2020	Thu Mar 23 09:48:11 2017_x000D_	17.6503	14.186	-85.1303	-1.4858	2	14.5784	8.6325	0	0	6.34649
2021	Thu Mar 23 09:48:11 2017_x000D_	17.5702	14.938	-75.8776	-1.32431	2	15.5623	6.223	0	0	8.94332
2022	Thu Mar 23 09:48:11 2017_x000D_	17.6896	15.3666	-72.9776	-1.2737	2	15.5623	6.223	0	0	9.3878
2023	Thu Mar 23 09:48:11 2017_x000D_	17.9286	16.2236	-72.977	-1.27369	2	15.5623	6.223	0	0	10.2767
2024	Thu Mar 23 09:48:11 2017_x000D_	18.153	16.6511	-72.9796	-1.27373	2	15.5623	6.223	0	0	10.7451
2025	Thu Mar 23 09:48:11 2017_x000D_	18.2724	17.0792	-75.882	-1.32439	2	16.2401	5.8008	0	0	11.46
2026	Thu Mar 23 09:48:11 2017_x000D_	18.5109	17.9346	-75.8827	-1.3244	2	16.2401	5.8008	0	0	12.3445
2027	Thu Mar 23 09:48:11 2017_x000D_	18.6302	18.3621	-78.8613	-1.37639	2	16.2401	5.8008	0	0	12.7867
2028	Thu Mar 23 09:48:11 2017_x000D_	18.6445	18.7901	-78.8595	-1.37636	2	16.2401	5.8008	0	0	13.21
2029	Thu Mar 23 09:48:11 2017_x000D_	18.879	19.5369	-79.3382	-1.38471	2	16.2401	5.8008	0	0	13.9873
2030	Thu Mar 23 09:48:11 2017_x000D_	18.8933	19.9645	-79.3364	-1.38468	2	16.2401	5.8008	0	0	14.4101
2031	Thu Mar 23 09:48:11 2017_x000D_	19.0194	20.6048	-82.2242	-1.43508	2	16.2401	5.8008	0	0	15.0626
2032	Thu Mar 23 09:48:11 2017_x000D_	19.0301	20.9253	-81.9004	-1.42943	2	16.2401	5.8008	0	0	15.3797
2033	Thu Mar 23 09:48:11 2017_x000D_	19.2643	21.6706	-82.2267	-1.43513	2	16.2401	5.8008	0	0	16.1554
2034	Thu Mar 23 09:48:11 2017_x000D_	19.2713	21.884	-82.2261	-1.43512	2	16.2401	5.8008	0	0	16.3664
2035	Thu Mar 23 09:48:11 2017_x000D_	19.2855	22.3107	-82.225	-1.4351	2	16.2401	5.8008	0	0	16.7884
2036	Thu Mar 23 09:48:11 2017_x000D_	19.4112	22.9494	-79.3353	-1.38466	2	16.2401	5.8008	0	0	17.4393
2037	Thu Mar 23 09:48:11 2017_x000D_	19.4182	23.1626	-79.3344	-1.38465	2	16.2401	5.8008	0	0	17.6503
2038	Thu Mar 23 09:48:11 2017_x000D_	19.4394	23.8019	-79.3319	-1.3846	2	16.2401	5.8008	0	0	18.2832
2039	Thu Mar 23 09:48:12 2017_x000D_	19.5546	24.1207	-81.9021	-1.42946	2	16.2401	5.8008	0	0	18.6173
2040	Thu Mar 23 09:48:12 2017_x000D_	19.6766	24.6517	-79.3339	-1.38464	2	16.2401	5.8008	0	0	19.1616
2041	Thu Mar 23 09:48:12 2017_x000D_	19.6907	25.0774	-79.3322	-1.38461	2	16.2401	5.8008	0	0	19.583
2042	Thu Mar 23 09:48:12 2017_x000D_	19.8021	25.289	-76.4912	-1.33502	2	16.2401	5.8008	0	0	19.8111
2043	Thu Mar 23 09:48:12 2017_x000D_	19.9207	25.7135	-79.335	-1.38466	2	16.2401	5.8008	0	0	20.25
2044	Thu Mar 23 09:48:12 2017_x000D_	19.9382	26.2453	-78.8549	-1.37628	2	16.2401	5.8008	0	0	20.7763
2045	Thu Mar 23 09:48:12 2017_x000D_	20.053	26.5627	-76.4897	-1.335	2	16.2401	5.8008	0	0	21.1091
2046	Thu Mar 23 09:48:12 2017_x000D_	20.1784	27.1991	-79.3344	-1.38465	2	16.2401	5.8008	0	0	21.7577
2047	Thu Mar 23 09:48:12 2017_x000D_	20.1854	27.4115	-79.3336	-1.38463	2	16.889	6.0436	0	0	21.6207
2048	Thu Mar 23 09:48:12 2017_x000D_	20.3036	27.8349	-76.4882	-1.33497	2	16.889	6.0436	0	0	22.0572
2049	Thu Mar 23 09:48:12 2017_x000D_	20.314	28.1535	-75.862	-1.32404	2	16.889	6.0436	0	0	22.3736
2050	Thu Mar 23 09:48:12 2017_x000D_	20.54	28.6813	-76.4891	-1.33499	2	16.889	6.0436	0	0	22.9302
2051	Thu Mar 23 09:48:12 2017_x000D_	20.5469	28.8934	-76.4879	-1.33497	2	16.8504	6.93	0	0	22.2723
2052	Thu Mar 23 09:48:12 2017_x000D_	20.6582	29.1043	-79.3376	-1.3847	2	16.8504	6.93	0	0	22.4989
2053	Thu Mar 23 09:48:12 2017_x000D_	20.6721	29.5284	-79.3358	-1.38467	2	16.8504	6.93	0	0	22.9193
2054	Thu Mar 23 09:48:12 2017_x000D_	20.6721	29.5284	-79.3358	-1.38467	2	16.8504	6.93	0	0	22.9193
2055	Thu Mar 23 09:48:12 2017_x000D_	20.679	29.7404	-79.335	-1.38466	2	16.8504	6.93	0	0	23.1295
2056	Thu Mar 23 09:48:12 2017_x000D_	20.7969	30.1628	-76.4864	-1.33494	2	16.8407	7.1516	0	0	23.3488
2057	Thu Mar 23 09:48:12 2017_x000D_	20.8067	30.4803	-64.709	-1.12938	2	16.8407	7.1516	0	0	23.6634
2058	Thu Mar 23 09:48:12 2017_x000D_	20.8065	30.4806	-56.8689	-0.992549	2	16.8407	7.1516	0	0	23.6637
2059	Thu Mar 23 09:48:12 2017_x000D_	20.6983	30.3759	-48.1665	-0.840664	2	16.8407	7.1516	0	0	23.5425
2060	Thu Mar 23 09:48:13 2017_x000D_	20.4862	30.2732	-37.9337	-0.662068	2	17.0409	7.60181	0	0	22.9317
2061	Thu Mar 23 09:48:13 2017_x000D_	20.3852	30.3812	-20.6693	-0.360747	2	17.0409	7.60181	0	0	23.0236
2062	Thu Mar 23 09:48:13 2017_x000D_	20.3815	30.2757	-10.6991	-0.186735	2	17.0409	7.60181	0	0	22.9187
2063	Thu Mar 23 09:48:13 2017_x000D_	20.3856	30.3825	9.4525	0.164977	2	17.0409	7.60181	0	0	23.0249
2064	Thu Mar 23 09:48:13 2017_x000D_	20.4902	30.3812	15.8113	0.275959	2	17.2507	7.8303	4.5	0.0785398	22.7824
2065	Thu Mar 23 09:48:13 2017_x000D_	20.7999	30.2713	30.4926	0.532196	2	17.2507	7.8303	4.5	0.0785398	22.7199
2066	Thu Mar 23 09:48:13 2017_x000D_	21.0051	30.1625	36.0851	0.629804	2	17.2507	7.8303	4.5	0.0785398	22.6456
2067	Thu Mar 23 09:48:13 2017_x000D_	21.3074	29.8406	40.335	0.703978	2	17.2507	7.8303	4.5	0.0785398	22.381
2068	Thu Mar 23 09:48:13 2017_x000D_	21.7171	29.6234	40.3358	0.703993	2	17.241	8.0519	0	0	22.031
2069	Thu Mar 23 09:48:13 2017_x000D_	22.0191	29.3016	40.7795	0.711736	2	17.241	8.0519	0	0	21.7803
2070	Thu Mar 23 09:48:13 2017_x000D_	22.3212	28.9798	40.335	0.703978	2	17.241	8.0519	0	0	21.5357
2071	Thu Mar 23 09:48:13 2017_x000D_	23.0357	28.5471	33.5165	0.584972	2	17.241	8.0519	0	0	21.2986
2072	Thu Mar 23 09:48:13 2017_x000D_	23.237	28.3326	33.5156	0.584957	2	17.241	8.0519	0	0	21.1485
2073	Thu Mar 23 09:48:13 2017_x000D_	23.7433	27.9026	31.9336	0.557347	2	17.4508	8.2804	7.0522	0.123084	20.6065
2074	Thu Mar 23 09:48:13 2017_x000D_	24.1557	27.7917	29.2971	0.511331	2	17.4508	8.2804	7.0522	0.123084	20.6312
2075	Thu Mar 23 09:48:13 2017_x000D_	24.769	27.4665	26.5258	0.462963	2	17.4508	8.2804	7.0522	0.123084	20.5344
2076	Thu Mar 23 09:48:13 2017_x000D_	25.0739	27.251	25.2511	0.440714	2	17.4508	8.2804	7.0522	0.123084	20.4449
2077	Thu Mar 23 09:48:13 2017_x000D_	25.4826	27.0344	25.2507	0.440708	2	17.6218	9.39491	0	0	19.3118
2078	Thu Mar 23 09:48:13 2017_x000D_	26.0988	26.8154	25.2518	0.440728	2	17.6218	9.39491	0	0	19.3735
2079	Thu Mar 23 09:48:13 2017_x000D_	26.2998	26.6012	25.2499	0.440694	2	17.6218	9.39491	0	0	19.2708
2080	Thu Mar 23 09:48:13 2017_x000D_	26.9156	26.3824	25.2511	0.440714	2	17.6218	9.39491	0	0	19.3636
2081	Thu Mar 23 09:48:14 2017_x000D_	27.1198	26.2742	27.9288	0.48745	2	18.0219	10.2946	0	0	18.388
2082	Thu Mar 23 09:48:14 2017_x000D_	27.4245	26.0589	29.2985	0.511355	2	18.0219	10.2946	0	0	18.3554
2083	Thu Mar 23 09:48:14 2017_x000D_	28.0398	25.8403	29.3002	0.511385	2	18.0219	10.2946	0	0	18.494
2084	Thu Mar 23 09:48:14 2017_x000D_	28.2439	25.7321	31.9411	0.557478	2	18.0219	10.2946	0	0	18.515
2085	Thu Mar 23 09:48:14 2017_x000D_	28.4447	25.5181	31.9401	0.55746	2	18.0219	10.2946	0	0	18.4497
2086	Thu Mar 23 09:48:14 2017_x000D_	28.9532	25.1949	36.0928	0.629938	2	18.0025	10.7374	0	0	18.1366
2087	Thu Mar 23 09:48:14 2017_x000D_	29.2603	25.0858	31.941	0.557476	2	18.0025	10.7374	0	0	18.2377
2088	Thu Mar 23 09:48:14 2017_x000D_	29.7654	24.6568	33.5226	0.58508	2	18.0025	10.7374	0	0	18.224
2089	Thu Mar 23 09:48:14 2017_x000D_	30.0725	24.5478	34.4481	0.601234	2	18.0025	10.7374	0	0	18.3415
2090	Thu Mar 23 09:48:14 2017_x000D_	30.5742	24.013	33.5214	0.585059	2	18.0025	10.7374	0	0	18.2836
2091	Thu Mar 23 09:48:14 2017_x000D_	30.8812	23.9041	34.4473	0.601218	2	18.0025	10.7374	0	0	18.418
2092	Thu Mar 23 09:48:14 2017_x000D_	31.492	23.5804	31.9397	0.557452	2	18.0025	10.7374	0	0	18.6255
2093	Thu Mar 23 09:48:14 2017_x000D_	31.6926	23.3666	31.9386	0.557434	2	18.0025	10.7374	0	0	18.6257
2094	Thu Mar 23 09:48:14 2017_x000D_	32.0997	23.1508	31.9391	0.557442	2	18.3928	11.8582	0	0	17.7596
2095	Thu Mar 23 09:48:14 2017_x000D_	32.3002	22.9371	31.938	0.557424	2	18.3928	11.8582	0	0	17.7808
2096	Thu Mar 23 09:48:14 2017_x000D_	32.9076	22.5078	31.9374	0.557413	2	18.3928	11.8582	0	0	18.0026
2097	Thu Mar 23 09:48:14 2017_x000D_	33.2144	22.399	36.0956	0.629988	2	18.3928	11.8582	0	0	18.1876
2098	Thu Mar 23 09:48:14 2017_x000D_	33.7182	21.9709	34.4474	0.60122	2	19.0314	12.3217	19.478	0.339955	17.573
2099	Thu Mar 23 09:48:14 2017_x000D_	33.9214	21.8631	31.9373	0.55741	2	19.0314	12.3217	19.478	0.339955	17.6848
2100	Thu Mar 23 09:48:14 2017_x000D_	34.5283	21.4342	31.9367	0.5574	2	19.0314	12.3217	19.478	0.339955	17.9775
2101	Thu Mar 23 09:48:14 2017_x000D_	34.9347	21.2188	31.9371	0.557407	2	19.0314	12.3217	19.478	0.339955	18.2229
2102	Thu Mar 23 09:48:14 2017_x000D_	35.135	21.0053	31.9361	0.55739	2	19.0314	12.3217	19.478	0.339955	18.2957
2103	Thu Mar 23 09:48:15 2017_x000D_	35.7443	20.6825	29.2889	0.511188	2	20.0792	13.4627	0	0	17.2488
2104	Thu Mar 23 09:48:15 2017_x000D_	36.1533	20.5732	31.9384	0.557431	2	20.0792	13.4627	0	0	17.5766
2105	Thu Mar 23 09:48:15 2017_x000D_	36.6564	20.1456	30.4826	0.532021	2	20.0792	13.4627	0	0	17.8736
2106	Thu Mar 23 09:48:15 2017_x000D_	36.9595	19.9314	31.9368	0.557403	2	20.0792	13.4627	0	0	18.0773
2107	Thu Mar 23 09:48:15 2017_x000D_	37.5681	19.6089	29.2882	0.511176	2	20.4982	13.919	0	0	17.9932
2108	Thu Mar 23 09:48:15 2017_x000D_	37.771	19.5015	31.9377	0.557418	2	20.4982	13.919	0	0	18.1525
2109	Thu Mar 23 09:48:15 2017_x000D_	37.9711	19.2882	31.9367	0.5574	2	20.4982	13.919	0	0	18.2792
2110	Thu Mar 23 09:48:15 2017_x000D_	38.4795	19.0725	33.5246	0.585115	2	20.4982	13.919	0	0	18.7052
2111	Thu Mar 23 09:48:15 2017_x000D_	38.6795	18.8593	33.5238	0.5851	2	21.1363	14.3822	8.55	0.149226	18.1055
2112	Thu Mar 23 09:48:15 2017_x000D_	38.782	18.8586	31.9375	0.557415	2	21.1363	14.3822	8.55	0.149226	18.2046
2113	Thu Mar 23 09:48:15 2017_x000D_	39.1874	18.6439	31.938	0.557423	2	21.1363	14.3822	8.55	0.149226	18.5474
2114	Thu Mar 23 09:48:15 2017_x000D_	39.3873	18.4307	31.937	0.557405	2	21.1363	14.3822	8.55	0.149226	18.6946
2115	Thu Mar 23 09:48:15 2017_x000D_	39.7925	18.2161	31.9374	0.557413	2	21.1363	14.3822	8.55	0.149226	19.0461
2116	Thu Mar 23 09:48:15 2017_x000D_	39.7925	18.2161	31.9374	0.557413	2	21.336	14.8314	45	0.785398	18.7643
2117	Thu Mar 23 09:48:15 2017_x000D_	40.1976	18.0015	31.9378	0.55742	2	21.336	14.8314	45	0.785398	19.1261
2118	Thu Mar 23 09:48:15 2017_x000D_	40.3974	17.7884	31.9368	0.557402	2	21.336	14.8314	45	0.785398	19.2894
2119	Thu Mar 23 09:48:15 2017_x000D_	40.5999	17.6811	29.2852	0.511122	2	21.336	14.8314	45	0.785398	19.4735
2120	Thu Mar 23 09:48:15 2017_x000D_	41.0041	17.4666	15.6544	0.27322	2	22.651	14.8728	45	0.785398	18.5355
2121	Thu Mar 23 09:48:15 2017_x000D_	40.9037	17.5729	6.28894	0.109763	2	22.651	14.8728	45	0.785398	18.4513
2122	Thu Mar 23 09:48:15 2017_x000D_	40.9009	17.4667	-2.57343	-0.0449149	2	22.651	14.8728	45	0.785398	18.4333
2123	Thu Mar 23 09:48:15 2017_x000D_	40.7981	17.4666	-20.318	-0.354616	2	22.651	14.8728	45	0.785398	18.3315
2124	Thu Mar 23 09:48:16 2017_x000D_	40.8987	17.3594	-40.6846	-0.710081	2	23.5275	14.9004	45	0.785398	17.5444
2125	Thu Mar 23 09:48:16 2017_x000D_	41.0039	17.4641	-49.0146	-0.855466	2	23.5275	14.9004	45	0.785398	17.6634
2126	Thu Mar 23 09:48:16 2017_x000D_	41.0068	17.5699	-55.2547	-0.964376	2	23.5275	14.9004	45	0.785398	17.682
2127	Thu Mar 23 09:48:16 2017_x000D_	41.1153	17.781	-70.7999	-1.23569	2	23.5275	14.9004	45	0.785398	17.8221
2128	Thu Mar 23 09:48:16 2017_x000D_	41.1181	17.8868	-77.1092	-1.34581	2	23.5275	14.9004	45	0.785398	17.8423
2129	Thu Mar 23 09:48:16 2017_x000D_	41.3285	18.0972	-82.785	-1.44487	2	23.9657	14.9142	45	0.785398	17.6521
2130	Thu Mar 23 09:48:16 2017_x000D_	41.3467	18.8373	-83.0713	-1.44987	2	23.9657	14.9142	45	0.785398	17.8182
2131	Thu Mar 23 09:48:16 2017_x000D_	41.3597	19.366	-82.7818	-1.44481	2	23.9657	14.9142	45	0.785398	17.9547
2132	Thu Mar 23 09:48:16 2017_x000D_	41.4827	20.2102	-79.9196	-1.39486	2	23.9657	14.9142	45	0.785398	18.3001
2133	Thu Mar 23 09:48:16 2017_x000D_	41.5926	20.5259	-77.6644	-1.3555	2	24.6132	15.156	45	0.785398	17.8083
2134	Thu Mar 23 09:48:16 2017_x000D_	41.7129	21.2639	-74.3477	-1.29761	2	24.6132	15.156	45	0.785398	18.1578
2135	Thu Mar 23 09:48:16 2017_x000D_	41.7181	21.4749	-74.3461	-1.29758	2	24.6132	15.156	45	0.785398	18.2347
2136	Thu Mar 23 09:48:16 2017_x000D_	41.8305	21.8957	-71.6583	-1.25067	2	24.6132	15.156	45	0.785398	18.4894
2137	Thu Mar 23 09:48:16 2017_x000D_	42.0401	22.1048	-71.6623	-1.25074	2	25.4895	15.1836	45	0.785398	17.9395
2138	Thu Mar 23 09:48:16 2017_x000D_	42.1575	22.7361	-69.0494	-1.20514	2	25.4895	15.1836	45	0.785398	18.2992
2139	Thu Mar 23 09:48:16 2017_x000D_	42.2673	23.0513	-65.4305	-1.14198	2	25.4895	15.1836	45	0.785398	18.5309
2140	Thu Mar 23 09:48:16 2017_x000D_	42.5891	23.6802	-68.0586	-1.18785	2	25.4895	15.1836	45	0.785398	19.0942
2141	Thu Mar 23 09:48:16 2017_x000D_	42.5942	23.8907	-68.0562	-1.18781	2	25.4895	15.1836	45	0.785398	19.1933
2142	Thu Mar 23 09:48:16 2017_x000D_	42.8135	24.52	-68.0553	-1.18779	2	25.9276	15.1974	45	0.785398	19.2885
2143	Thu Mar 23 09:48:16 2017_x000D_	43.0227	24.7282	-68.0589	-1.18785	2	25.9276	15.1974	45	0.785398	19.5724
2144	Thu Mar 23 09:48:16 2017_x000D_	43.2417	25.3568	-68.0579	-1.18783	2	25.9276	15.1974	45	0.785398	20.0746
2145	Thu Mar 23 09:48:17 2017_x000D_	43.2492	25.6719	-69.0485	-1.20512	2	25.9276	15.1974	45	0.785398	20.2424
2146	Thu Mar 23 09:48:17 2017_x000D_	43.4581	25.8797	-69.0522	-1.20519	2	27.2517	15.0177	45	0.785398	19.5098
2147	Thu Mar 23 09:48:17 2017_x000D_	43.6794	26.6127	-68.056	-1.1878	2	27.2517	15.0177	45	0.785398	20.1075
2148	Thu Mar 23 09:48:17 2017_x000D_	43.7864	26.8215	-70.7863	-1.23545	2	27.2517	15.0177	45	0.785398	20.3157
2149	Thu Mar 23 09:48:17 2017_x000D_	44.0074	27.5534	-71.6669	-1.25082	2	27.2517	15.0177	45	0.785398	20.926
2150	Thu Mar 23 09:48:17 2017_x000D_	44.2185	27.8657	-70.7882	-1.23549	2	27.2517	15.0177	45	0.785398	21.2825
2151	Thu Mar 23 09:48:17 2017_x000D_	44.3349	28.4932	-68.053	-1.18775	2	27.2517	15.0177	45	0.785398	21.7583
2152	Thu Mar 23 09:48:17 2017_x000D_	44.4441	28.8062	-71.6674	-1.25083	2	27.2517	15.0177	45	0.785398	22.0386
2153	Thu Mar 23 09:48:17 2017_x000D_	44.6573	29.2225	-71.6696	-1.25087	2	27.2517	15.0177	45	0.785398	22.4662
2154	Thu Mar 23 09:48:17 2017_x000D_	44.6646	29.5368	-70.7844	-1.23542	2	27.2517	15.0177	45	0.785398	22.6719
2155	Thu Mar 23 09:48:17 2017_x000D_	44.885	30.2665	-71.6662	-1.25081	2	27.2517	15.0177	45	0.785398	23.3122
2156	Thu Mar 23 09:48:17 2017_x000D_	45.0955	30.5778	-70.7863	-1.23545	2	27.2517	15.0177	45	0.785398	23.6753
2157	Thu Mar 23 09:48:17 2017_x000D_	45.3131	31.2023	-70.7863	-1.23545	2	27.2517	15.0177	45	0.785398	24.2519
2158	Thu Mar 23 09:48:17 2017_x000D_	45.3204	31.5156	-71.6668	-1.25082	2	27.2517	15.0177	45	0.785398	24.4675
2159	Thu Mar 23 09:48:17 2017_x000D_	45.5378	32.1395	-71.6671	-1.25083	2	27.2517	15.0177	45	0.785398	25.0507
2160	Thu Mar 23 09:48:17 2017_x000D_	45.748	32.45	-70.7863	-1.23545	2	27.2517	15.0177	45	0.785398	25.4165
2161	Thu Mar 23 09:48:17 2017_x000D_	45.9627	32.9686	-71.6714	-1.2509	2	27.2517	15.0177	45	0.785398	25.9294
2162	Thu Mar 23 09:48:17 2017_x000D_	45.9699	33.2818	-70.7844	-1.23542	2	27.2517	15.0177	45	0.785398	26.1524
2163	Thu Mar 23 09:48:17 2017_x000D_	45.9771	33.5945	-71.6659	-1.25081	2	31.6409	14.9346	45	0.785398	23.5312
2164	Thu Mar 23 09:48:17 2017_x000D_	46.1845	33.8	-71.6699	-1.25088	2	31.6409	14.9346	45	0.785398	23.8206
2165	Thu Mar 23 09:48:17 2017_x000D_	46.2955	34.2155	-74.3742	-1.29808	2	31.6409	14.9346	45	0.785398	24.218
2166	Thu Mar 23 09:48:17 2017_x000D_	46.4014	34.4223	-71.6702	-1.25088	2	31.6409	14.9346	45	0.785398	24.4467
2167	Thu Mar 23 09:48:18 2017_x000D_	46.5147	34.9418	-73.6156	-1.28484	2	33.173	14.9828	45	0.785398	24.0076
2168	Thu Mar 23 09:48:18 2017_x000D_	46.6205	35.1484	-70.7844	-1.23542	2	33.173	14.9828	45	0.785398	24.2381
2169	Thu Mar 23 09:48:18 2017_x000D_	46.63	35.5649	-70.7804	-1.23535	2	33.173	14.9828	45	0.785398	24.5909
2170	Thu Mar 23 09:48:18 2017_x000D_	46.8371	35.7698	-70.7843	-1.23542	2	33.173	14.9828	45	0.785398	24.8758
2171	Thu Mar 23 09:48:18 2017_x000D_	46.8394	35.8736	-71.669	-1.25086	2	33.173	14.9828	45	0.785398	24.9639
2172	Thu Mar 23 09:48:18 2017_x000D_	46.9498	36.288	-69.0379	-1.20494	2	34.0485	15.0104	45	0.785398	24.8833
2173	Thu Mar 23 09:48:18 2017_x000D_	46.9522	36.3923	-68.0365	-1.18746	2	34.0485	15.0104	45	0.785398	24.9738
2174	Thu Mar 23 09:48:18 2017_x000D_	47.0603	36.7027	-64.1773	-1.1201	2	34.0485	15.0104	45	0.785398	25.2955
2175	Thu Mar 23 09:48:18 2017_x000D_	47.2712	37.1151	-50.95	-0.889246	2	34.0485	15.0104	45	0.785398	25.7577
2176	Thu Mar 23 09:48:18 2017_x000D_	47.4751	37.2159	-36.5536	-0.63798	2	34.2673	15.0173	45	0.785398	25.8307
2177	Thu Mar 23 09:48:18 2017_x000D_	47.5785	37.3186	-27.5203	-0.480319	2	34.2673	15.0173	45	0.785398	25.9718
2178	Thu Mar 23 09:48:18 2017_x000D_	47.6817	37.4209	-23.5333	-0.410734	2	34.2673	15.0173	45	0.785398	26.1126
2179	Thu Mar 23 09:48:18 2017_x000D_	47.7851	37.5235	-14.1429	-0.24684	2	34.2673	15.0173	45	0.785398	26.2538
2180	Thu Mar 23 09:48:18 2017_x000D_	48.0882	37.5188	-1.96449	-0.0342869	2	35.1325	15.2659	45	0.785398	25.7496
2181	Thu Mar 23 09:48:18 2017_x000D_	48.2903	37.5156	3.92309	0.0684708	2	35.1325	15.2659	45	0.785398	25.8491
2182	Thu Mar 23 09:48:18 2017_x000D_	48.6943	37.5089	9.75706	0.170293	2	35.1325	15.2659	45	0.785398	26.0514
2183	Thu Mar 23 09:48:18 2017_x000D_	49.0958	37.3983	12.6154	0.220181	2	35.1325	15.2659	45	0.785398	26.169
2184	Thu Mar 23 09:48:18 2017_x000D_	49.9003	37.2807	9.7565	0.170283	2	36.2063	15.7422	45	0.785398	25.5232
2185	Thu Mar 23 09:48:18 2017_x000D_	50.3035	37.2738	9.75813	0.170311	2	36.2063	15.7422	45	0.785398	25.736
2186	Thu Mar 23 09:48:18 2017_x000D_	50.9034	37.0559	3.91504	0.0683303	2	36.2063	15.7422	45	0.785398	25.8897
2187	Thu Mar 23 09:48:18 2017_x000D_	51.3062	37.0491	3.91562	0.0683404	2	36.2063	15.7422	45	0.785398	26.115
2188	Thu Mar 23 09:48:19 2017_x000D_	51.7088	37.0423	3.91625	0.0683515	2	36.2063	15.7422	45	0.785398	26.3443
2189	Thu Mar 23 09:48:19 2017_x000D_	52.109	36.9318	0.962877	0.0168054	2	37.9258	16.4599	45	0.785398	24.9051
2190	Thu Mar 23 09:48:19 2017_x000D_	52.8127	36.9199	0.962891	0.0168056	2	37.9258	16.4599	45	0.785398	25.3028
2191	Thu Mar 23 09:48:19 2017_x000D_	53.1144	36.9149	0.962908	0.0168059	2	37.9258	16.4599	45	0.785398	25.4775
2192	Thu Mar 23 09:48:19 2017_x000D_	53.8193	37.0065	-1.84612	-0.0322208	2	37.9258	16.4599	45	0.785398	25.9763
2193	Thu Mar 23 09:48:19 2017_x000D_	54.1208	37.0015	-1.9869	-0.0346779	2	38.3531	16.6945	45	0.785398	25.7098
2194	Thu Mar 23 09:48:19 2017_x000D_	54.7228	36.9913	-1.9879	-0.0346953	2	38.3531	16.6945	45	0.785398	26.0754
2195	Thu Mar 23 09:48:19 2017_x000D_	55.124	36.9845	-1.98853	-0.0347063	2	38.3531	16.6945	45	0.785398	26.3239
2196	Thu Mar 23 09:48:19 2017_x000D_	55.3266	37.0848	0.969079	0.0169136	2	38.3531	16.6945	45	0.785398	26.5304
2197	Thu Mar 23 09:48:19 2017_x000D_	55.926	36.9712	3.9225	0.0684605	2	39.4058	17.6121	14.6918	0.256421	25.4498
2198	Thu Mar 23 09:48:19 2017_x000D_	56.3267	36.9645	3.92307	0.0684704	2	39.4058	17.6121	14.6918	0.256421	25.7067
2199	Thu Mar 23 09:48:19 2017_x000D_	56.9274	36.9543	3.92395	0.0684859	2	39.4058	17.6121	14.6918	0.256421	26.0984
2200	Thu Mar 23 09:48:19 2017_x000D_	57.1276	36.951	3.92427	0.0684914	2	39.4058	17.6121	14.6918	0.256421	26.2308
2201	Thu Mar 23 09:48:19 2017_x000D_	57.9277	36.9375	3.92547	0.0685123	2	39.4058	17.6121	14.6918	0.256421	26.7681
2202	Thu Mar 23 09:48:19 2017_x000D_	58.1257	36.8306	0.962879	0.0168054	2	41.1139	18.55	0	0	24.9716
2203	Thu Mar 23 09:48:19 2017_x000D_	58.5257	36.8241	6.86851	0.119878	2	41.1139	18.55	0	0	25.2411
2204	Thu Mar 23 09:48:19 2017_x000D_	59.1231	36.7106	3.9213	0.0684395	2	41.1139	18.55	0	0	25.5761
2205	Thu Mar 23 09:48:19 2017_x000D_	59.5224	36.7039	3.92192	0.0684504	2	41.1139	18.55	0	0	25.8541
2206	Thu Mar 23 09:48:19 2017_x000D_	59.8217	36.6989	3.78148	0.0659993	2	42.6028	19.4806	14.6918	0.256421	24.3508
2207	Thu Mar 23 09:48:19 2017_x000D_	60.5201	36.6872	3.92336	0.0684756	2	42.6028	19.4806	14.6918	0.256421	24.8414
2208	Thu Mar 23 09:48:19 2017_x000D_	60.9189	36.6806	3.92393	0.0684854	2	42.6028	19.4806	14.6918	0.256421	25.1261
2209	Thu Mar 23 09:48:19 2017_x000D_	61.515	36.5672	0.956682	0.0166972	2	42.6028	19.4806	14.6918	0.256421	25.4877
2210	Thu Mar 23 09:48:20 2017_x000D_	61.915	36.6637	-2.00581	-0.035008	2	43.2379	19.9424	8.55	0.149226	25.0686
2211	Thu Mar 23 09:48:20 2017_x000D_	62.5123	36.6536	-2.00681	-0.0350255	2	43.2379	19.9424	8.55	0.149226	25.5101
2212	Thu Mar 23 09:48:20 2017_x000D_	62.8105	36.6486	-1.86627	-0.0325726	2	43.2379	19.9424	8.55	0.149226	25.7329
2213	Thu Mar 23 09:48:20 2017_x000D_	63.1091	36.6436	-2.00776	-0.0350421	2	43.2379	19.9424	8.55	0.149226	25.9576
2214	Thu Mar 23 09:48:20 2017_x000D_	63.409	36.7418	0.962942	0.0168065	2	43.2379	19.9424	8.55	0.149226	26.2506
2215	Thu Mar 23 09:48:20 2017_x000D_	63.9045	36.6305	3.92845	0.0685644	2	45.5893	21.1203	45	0.785398	24.0003
2216	Thu Mar 23 09:48:20 2017_x000D_	64.3019	36.6239	3.92901	0.0685741	2	45.5893	21.1203	45	0.785398	24.3007
2217	Thu Mar 23 09:48:20 2017_x000D_	64.5005	36.6205	3.92926	0.0685785	2	45.5893	21.1203	45	0.785398	24.4518
2218	Thu Mar 23 09:48:20 2017_x000D_	64.7982	36.6156	3.78857	0.066123	2	45.5893	21.1203	45	0.785398	24.6797
2219	Thu Mar 23 09:48:20 2017_x000D_	65.0962	36.6106	3.93024	0.0685956	2	47.2949	22.0568	0	0	22.9935
2220	Thu Mar 23 09:48:20 2017_x000D_	65.293	36.5042	0.956736	0.0166982	2	47.2949	22.0568	0	0	23.0794
2221	Thu Mar 23 09:48:20 2017_x000D_	65.6896	36.4973	-4.97154	-0.0867697	2	47.2949	22.0568	0	0	23.3857
2222	Thu Mar 23 09:48:20 2017_x000D_	65.8894	36.5968	-7.89466	-0.137788	2	47.2949	22.0568	0	0	23.6044
2223	Thu Mar 23 09:48:20 2017_x000D_	65.7887	36.4951	-17.2047	-0.300279	2	47.2949	22.0568	0	0	23.4624
2224	Thu Mar 23 09:48:20 2017_x000D_	65.6897	36.4959	-36.9814	-0.645448	2	48.1475	22.5249	19.478	0.339955	22.4258
2225	Thu Mar 23 09:48:20 2017_x000D_	65.6869	36.2897	-45.1662	-0.788299	2	48.1475	22.5249	19.478	0.339955	22.2957
2226	Thu Mar 23 09:48:20 2017_x000D_	65.5884	36.291	-63.3957	-1.10646	2	48.1475	22.5249	19.478	0.339955	22.2191
2227	Thu Mar 23 09:48:20 2017_x000D_	65.6865	36.1864	-72.2044	-1.26021	2	48.1475	22.5249	19.478	0.339955	22.2318
2228	Thu Mar 23 09:48:20 2017_x000D_	65.7878	36.2881	-86.3717	-1.50747	2	48.7816	22.9861	0	0	21.5906
2229	Thu Mar 23 09:48:20 2017_x000D_	65.7912	36.4945	262.652	4.58415	2	48.7816	22.9861	0	0	21.721
2230	Thu Mar 23 09:48:20 2017_x000D_	65.7928	36.5978	256.654	4.47945	2	48.7816	22.9861	0	0	21.7867
2231	Thu Mar 23 09:48:21 2017_x000D_	65.6984	36.9088	247.71	4.32336	2	48.7816	22.9861	0	0	21.9094
2232	Thu Mar 23 09:48:21 2017_x000D_	65.5047	37.2212	241.358	4.21249	2	49.6338	23.454	0	0	21.01
2233	Thu Mar 23 09:48:21 2017_x000D_	65.5094	37.5299	242.739	4.2366	2	49.6338	23.454	0	0	21.2171
2234	Thu Mar 23 09:48:21 2017_x000D_	65.0231	38.1558	245.174	4.27909	2	49.6338	23.454	0	0	21.2832
2235	Thu Mar 23 09:48:21 2017_x000D_	64.8311	38.5708	245.174	4.27909	2	49.6338	23.454	0	0	21.4354
2236	Thu Mar 23 09:48:21 2017_x000D_	64.5448	39.2958	248.811	4.34257	2	49.6338	23.454	0	0	21.7555
2237	Thu Mar 23 09:48:21 2017_x000D_	64.3497	39.505	248.812	4.34259	2	49.8417	23.6811	0	0	21.4681
2238	Thu Mar 23 09:48:21 2017_x000D_	64.257	39.9179	251.348	4.38685	2	49.8417	23.6811	0	0	21.7125
2239	Thu Mar 23 09:48:21 2017_x000D_	64.1675	40.5362	253.967	4.43256	2	49.8417	23.6811	0	0	22.1206
2240	Thu Mar 23 09:48:21 2017_x000D_	63.9724	40.7454	253.969	4.43259	2	49.8417	23.6811	0	0	22.1555
2241	Thu Mar 23 09:48:21 2017_x000D_	63.8814	41.2607	257.35	4.4916	2	50.2677	23.915	0	0	22.0501
2242	Thu Mar 23 09:48:21 2017_x000D_	63.8863	41.5689	256.664	4.47963	2	50.2677	23.915	0	0	22.2963
2243	Thu Mar 23 09:48:21 2017_x000D_	63.6978	42.1887	256.664	4.47964	2	50.2677	23.915	0	0	22.6781
2244	Thu Mar 23 09:48:21 2017_x000D_	63.5061	42.6031	256.666	4.47966	2	50.2677	23.915	0	0	22.902
2245	Thu Mar 23 09:48:21 2017_x000D_	63.5094	42.8083	256.665	4.47965	2	51.795	23.9623	0	0	22.1901
2246	Thu Mar 23 09:48:21 2017_x000D_	63.3227	43.5301	257.351	4.49162	2	51.795	23.9623	0	0	22.7109
2247	Thu Mar 23 09:48:21 2017_x000D_	63.3276	43.8379	256.664	4.47963	2	51.795	23.9623	0	0	22.9791
2248	Thu Mar 23 09:48:21 2017_x000D_	63.136	44.252	256.665	4.47966	2	51.795	23.9623	0	0	23.2441
2249	Thu Mar 23 09:48:21 2017_x000D_	63.0469	44.8691	253.966	4.43254	2	51.795	23.9623	0	0	23.7424
2250	Thu Mar 23 09:48:21 2017_x000D_	62.9528	45.1783	257.351	4.49161	2	51.795	23.9623	0	0	23.9711
2251	Thu Mar 23 09:48:21 2017_x000D_	62.7663	45.8996	256.665	4.47965	2	51.795	23.9623	0	0	24.5278
2252	Thu Mar 23 09:48:22 2017_x000D_	62.6705	46.1066	253.966	4.43254	2	51.795	23.9623	0	0	24.6708
2253	Thu Mar 23 09:48:22 2017_x000D_	62.4858	46.9297	253.965	4.43253	2	51.795	23.9623	0	0	25.3337
2254	Thu Mar 23 09:48:22 2017_x000D_	62.4892	47.1344	253.965	4.43252	2	51.795	23.9623	0	0	25.5208
2255	Thu Mar 23 09:48:22 2017_x000D_	62.2977	47.548	253.965	4.43253	2	51.795	23.9623	0	0	25.8184
2256	Thu Mar 23 09:48:22 2017_x000D_	62.3029	47.8547	254.767	4.44652	2	51.795	23.9623	0	0	26.101
2257	Thu Mar 23 09:48:22 2017_x000D_	62.1166	48.575	253.964	4.43251	2	51.795	23.9623	0	0	26.6893
2258	Thu Mar 23 09:48:22 2017_x000D_	61.9218	48.784	253.966	4.43254	2	51.795	23.9623	0	0	26.808
2259	Thu Mar 23 09:48:22 2017_x000D_	61.7356	49.5038	254.768	4.44655	2	51.795	23.9623	0	0	27.4077
2260	Thu Mar 23 09:48:22 2017_x000D_	61.7408	49.8104	253.964	4.43251	2	51.795	23.9623	0	0	27.6955
2261	Thu Mar 23 09:48:22 2017_x000D_	61.553	50.4278	253.964	4.43252	2	51.795	23.9623	0	0	28.2071
2262	Thu Mar 23 09:48:22 2017_x000D_	61.4608	50.8384	256.667	4.47968	2	54.4229	23.8231	19.478	0.339955	27.917
2263	Thu Mar 23 09:48:22 2017_x000D_	61.3721	51.4532	253.963	4.43249	2	54.4229	23.8231	19.478	0.339955	28.4906
2264	Thu Mar 23 09:48:22 2017_x000D_	61.181	51.8662	253.964	4.43251	2	54.4229	23.8231	19.478	0.339955	28.8459
2265	Thu Mar 23 09:48:22 2017_x000D_	61.1844	52.0702	253.963	4.43249	2	54.4229	23.8231	19.478	0.339955	29.0451
2266	Thu Mar 23 09:48:22 2017_x000D_	60.9968	52.6869	253.963	4.4325	2	55.4818	24.5178	0	0	28.7039
2267	Thu Mar 23 09:48:22 2017_x000D_	60.8057	53.0997	253.964	4.43251	2	55.4818	24.5178	0	0	29.0735
2268	Thu Mar 23 09:48:22 2017_x000D_	60.8092	53.3036	253.963	4.4325	2	55.4818	24.5178	0	0	29.2746
2269	Thu Mar 23 09:48:22 2017_x000D_	60.6217	53.92	253.964	4.4325	2	55.4818	24.5178	0	0	29.8481
2270	Thu Mar 23 09:48:22 2017_x000D_	60.6252	54.1237	253.963	4.43249	2	55.4818	24.5178	0	0	30.0494
2271	Thu Mar 23 09:48:22 2017_x000D_	60.4378	54.7399	253.963	4.43249	2	57.1838	25.4527	0	0	29.4674
2272	Thu Mar 23 09:48:22 2017_x000D_	60.3423	54.9462	251.336	4.38664	2	57.1838	25.4527	0	0	29.6621
2273	Thu Mar 23 09:48:22 2017_x000D_	60.2468	55.1524	253.964	4.43251	2	57.1838	25.4527	0	0	29.8572
2274	Thu Mar 23 09:48:23 2017_x000D_	60.0558	55.5648	253.965	4.43252	2	57.1838	25.4527	0	0	30.2488
2275	Thu Mar 23 09:48:23 2017_x000D_	60.0594	55.7683	253.964	4.43251	2	58.0345	25.92	0	0	29.9169
2276	Thu Mar 23 09:48:23 2017_x000D_	59.8685	56.1806	253.965	4.43252	2	58.0345	25.92	0	0	30.3161
2277	Thu Mar 23 09:48:23 2017_x000D_	59.8721	56.3841	253.964	4.43251	2	58.0345	25.92	0	0	30.5195
2278	Thu Mar 23 09:48:23 2017_x000D_	59.7802	56.7935	256.671	4.47975	2	58.0345	25.92	0	0	30.9228
2279	Thu Mar 23 09:48:23 2017_x000D_	59.6847	56.9995	259.448	4.52823	2	58.4598	26.1536	0	0	30.8702
2280	Thu Mar 23 09:48:23 2017_x000D_	59.5911	57.307	262.715	4.58524	2	58.4598	26.1536	0	0	31.1739
2281	Thu Mar 23 09:48:23 2017_x000D_	59.5911	57.307	262.715	4.58524	2	58.4598	26.1536	0	0	31.1739
2282	Thu Mar 23 09:48:23 2017_x000D_	59.5872	57.1032	-86.1921	-1.50434	2	58.4598	26.1536	0	0	30.9701
2283	Thu Mar 23 09:48:23 2017_x000D_	59.587	57.103	-80.6566	-1.40772	2	58.4598	26.1536	0	0	30.9699
2284	Thu Mar 23 09:48:23 2017_x000D_	59.5847	57.0011	-69.1756	-1.20734	2	58.8957	26.167	45	0.785398	30.8418
2285	Thu Mar 23 09:48:23 2017_x000D_	59.487	57.1054	-60.4295	-1.05469	2	58.8957	26.167	45	0.785398	30.944
2286	Thu Mar 23 09:48:23 2017_x000D_	59.5874	57.2047	-48.573	-0.847759	2	58.8957	26.167	45	0.785398	31.0454
2287	Thu Mar 23 09:48:23 2017_x000D_	59.5889	57.3064	-42.4587	-0.741044	2	58.8957	26.167	45	0.785398	31.1471
2288	Thu Mar 23 09:48:23 2017_x000D_	59.7885	57.403	-32.1823	-0.561687	2	59.0818	26.8341	45	0.785398	30.5771
2289	Thu Mar 23 09:48:23 2017_x000D_	59.7904	57.5049	-29.6892	-0.518175	2	59.0818	26.8341	45	0.785398	30.679
2290	Thu Mar 23 09:48:23 2017_x000D_	59.891	57.6039	-25.6989	-0.44853	2	59.0818	26.8341	45	0.785398	30.7804
2291	Thu Mar 23 09:48:23 2017_x000D_	60.1914	57.7991	-19.195	-0.335016	2	59.0818	26.8341	45	0.785398	30.9849
2292	Thu Mar 23 09:48:23 2017_x000D_	60.3893	57.7936	-19.1976	-0.335061	2	59.0818	26.8341	45	0.785398	30.9871
2293	Thu Mar 23 09:48:23 2017_x000D_	61.0849	57.9774	-18.2389	-0.318329	2	59.4646	27.948	45	0.785398	30.0731
2294	Thu Mar 23 09:48:23 2017_x000D_	61.3851	58.1722	-19.1965	-0.335042	2	59.4646	27.948	45	0.785398	30.2852
2295	Thu Mar 23 09:48:24 2017_x000D_	61.7802	58.1611	-19.2016	-0.335131	2	59.4646	27.948	45	0.785398	30.3017
2296	Thu Mar 23 09:48:24 2017_x000D_	62.3777	58.4487	-21.8803	-0.381884	2	59.4646	27.948	45	0.785398	30.6395
2297	Thu Mar 23 09:48:24 2017_x000D_	62.6755	58.5416	-25.7124	-0.448765	2	59.8367	29.2815	70.522	1.23084	29.3975
2298	Thu Mar 23 09:48:24 2017_x000D_	62.973	58.6348	-21.8821	-0.381915	2	59.8367	29.2815	70.522	1.23084	29.5204
2299	Thu Mar 23 09:48:24 2017_x000D_	63.5712	59.0233	-21.8771	-0.381827	2	59.8367	29.2815	70.522	1.23084	29.9753
2300	Thu Mar 23 09:48:24 2017_x000D_	63.8686	59.1161	-25.7123	-0.448764	2	59.8367	29.2815	70.522	1.23084	30.1058
2301	Thu Mar 23 09:48:24 2017_x000D_	64.5626	59.4003	-21.8778	-0.38184	2	60.2193	30.3946	75.3081	1.31438	29.3291
2302	Thu Mar 23 09:48:24 2017_x000D_	64.8613	59.5942	-23.0367	-0.402067	2	60.2193	30.3946	75.3081	1.31438	29.5663
2303	Thu Mar 23 09:48:24 2017_x000D_	65.5527	59.7767	-21.8785	-0.381853	2	60.2193	30.3946	75.3081	1.31438	29.8622
2304	Thu Mar 23 09:48:24 2017_x000D_	65.949	59.9675	-21.8775	-0.381834	2	60.2193	30.3946	75.3081	1.31438	30.1228
2305	Thu Mar 23 09:48:24 2017_x000D_	66.5429	60.2535	-24.4632	-0.426964	2	60.2193	30.3946	75.3081	1.31438	30.5212
2306	Thu Mar 23 09:48:24 2017_x000D_	66.9372	60.3432	-21.8782	-0.381847	2	60.2193	30.3946	75.3081	1.31438	30.6928
2307	Thu Mar 23 09:48:24 2017_x000D_	67.1364	60.5395	-21.8742	-0.381777	2	60.2193	30.3946	75.3081	1.31438	30.9283
2308	Thu Mar 23 09:48:24 2017_x000D_	67.7279	60.7241	-21.876	-0.381809	2	60.2193	30.3946	75.3081	1.31438	31.2451
2309	Thu Mar 23 09:48:24 2017_x000D_	68.123	60.9144	-21.8749	-0.38179	2	60.2193	30.3946	75.3081	1.31438	31.5266
2310	Thu Mar 23 09:48:24 2017_x000D_	68.5178	61.1046	-21.8738	-0.38177	2	60.5062	33.4859	75.3081	1.31438	28.7572
2311	Thu Mar 23 09:48:24 2017_x000D_	69.1082	61.2889	-21.8756	-0.381802	2	60.5062	33.4859	75.3081	1.31438	29.1033
2312	Thu Mar 23 09:48:24 2017_x000D_	69.4031	61.3811	-18.2162	-0.317932	2	60.5062	33.4859	75.3081	1.31438	29.2796
2313	Thu Mar 23 09:48:24 2017_x000D_	69.9941	61.6657	-20.8086	-0.363179	2	60.5062	33.4859	75.3081	1.31438	29.7342
2314	Thu Mar 23 09:48:24 2017_x000D_	70.2891	61.7578	-19.1798	-0.334751	2	60.6602	34.811	75.3081	1.31438	28.6155
2315	Thu Mar 23 09:48:24 2017_x000D_	70.6813	61.8467	-21.8781	-0.381846	2	60.6602	34.811	75.3081	1.31438	28.8332
2316	Thu Mar 23 09:48:25 2017_x000D_	71.2726	62.2317	-21.8731	-0.381758	2	60.6602	34.811	75.3081	1.31438	29.4027
2317	Thu Mar 23 09:48:25 2017_x000D_	71.6643	62.3203	-24.4722	-0.42712	2	60.6602	34.811	75.3081	1.31438	29.6286
2318	Thu Mar 23 09:48:25 2017_x000D_	72.2536	62.6044	-21.8739	-0.381771	2	60.8353	35.6964	75.3081	1.31438	29.2304
2319	Thu Mar 23 09:48:25 2017_x000D_	72.6448	62.6929	-24.4746	-0.427163	2	60.8353	35.6964	75.3081	1.31438	29.4665
2320	Thu Mar 23 09:48:25 2017_x000D_	72.9382	62.7846	-20.8086	-0.363179	2	60.8353	35.6964	75.3081	1.31438	29.669
2321	Thu Mar 23 09:48:25 2017_x000D_	73.5276	63.1685	-20.8031	-0.363083	2	60.8353	35.6964	75.3081	1.31438	30.2624
2322	Thu Mar 23 09:48:25 2017_x000D_	74.114	63.3514	-20.8045	-0.363108	2	60.9999	36.8012	75.3081	1.31438	29.6124
2323	Thu Mar 23 09:48:25 2017_x000D_	74.4073	63.4429	-19.1712	-0.3346	2	60.9999	36.8012	75.3081	1.31438	29.8251
2324	Thu Mar 23 09:48:25 2017_x000D_	74.7	63.534	-20.8058	-0.363131	2	60.9999	36.8012	75.3081	1.31438	30.0389
2325	Thu Mar 23 09:48:25 2017_x000D_	74.9942	63.7257	-21.8731	-0.381758	2	60.9999	36.8012	75.3081	1.31438	30.3442
2326	Thu Mar 23 09:48:25 2017_x000D_	75.4821	63.9111	-20.8031	-0.363083	2	60.9999	36.8012	75.3081	1.31438	30.7357
2327	Thu Mar 23 09:48:25 2017_x000D_	75.6763	63.905	-20.8059	-0.363131	2	60.9893	37.0208	75.3081	1.31438	30.6344
2328	Thu Mar 23 09:48:25 2017_x000D_	76.0669	64.0934	-20.8045	-0.363107	2	60.9893	37.0208	75.3081	1.31438	30.9881
2329	Thu Mar 23 09:48:25 2017_x000D_	76.261	64.0873	-20.8073	-0.363156	2	60.9893	37.0208	75.3081	1.31438	31.0776
2330	Thu Mar 23 09:48:25 2017_x000D_	76.6525	64.3759	-18.1953	-0.317567	2	60.9893	37.0208	75.3081	1.31438	31.522
2331	Thu Mar 23 09:48:25 2017_x000D_	76.7497	64.3728	-19.1672	-0.33453	2	60.2834	38.0991	109.478	1.91075	31.0072
2332	Thu Mar 23 09:48:25 2017_x000D_	76.9447	64.4667	-21.8746	-0.381783	2	60.2834	38.0991	109.478	1.91075	31.1905
2333	Thu Mar 23 09:48:25 2017_x000D_	77.3335	64.5545	-24.4839	-0.427325	2	60.2834	38.0991	109.478	1.91075	31.4737
2334	Thu Mar 23 09:48:25 2017_x000D_	77.5273	64.5483	-24.4872	-0.427382	2	60.2834	38.0991	109.478	1.91075	31.5739
2335	Thu Mar 23 09:48:25 2017_x000D_	77.4308	64.5509	-38.683	-0.675146	2	59.36	39.1707	135	2.35619	31.1562
2336	Thu Mar 23 09:48:25 2017_x000D_	77.3318	64.3533	-44.7324	-0.780728	2	59.36	39.1707	135	2.35619	30.9378
2337	Thu Mar 23 09:48:25 2017_x000D_	77.2331	64.1559	-54.6558	-0.953924	2	59.36	39.1707	135	2.35619	30.7198
2338	Thu Mar 23 09:48:26 2017_x000D_	77.1358	64.0586	-70.5377	-1.23112	2	59.36	39.1707	135	2.35619	30.5841
2339	Thu Mar 23 09:48:26 2017_x000D_	77.2332	64.0559	-78.3785	-1.36796	2	59.36	39.1707	135	2.35619	30.6386
2340	Thu Mar 23 09:48:26 2017_x000D_	77.2348	64.1565	265.366	4.63151	2	58.6754	39.8096	135	2.35619	30.6141
2341	Thu Mar 23 09:48:26 2017_x000D_	77.236	64.257	259.708	4.53277	2	58.6754	39.8096	135	2.35619	30.6948
2342	Thu Mar 23 09:48:26 2017_x000D_	77.236	64.2574	249.609	4.3565	2	58.6754	39.8096	135	2.35619	30.6951
2343	Thu Mar 23 09:48:26 2017_x000D_	77.1422	64.5615	238.891	4.16943	2	58.6754	39.8096	135	2.35619	30.8817
2344	Thu Mar 23 09:48:26 2017_x000D_	77.0463	64.6649	235.046	4.10233	2	58.2191	40.2356	135	2.35619	30.8424
2345	Thu Mar 23 09:48:26 2017_x000D_	76.6638	65.1781	229.052	3.9977	2	58.2191	40.2356	135	2.35619	31.0215
2346	Thu Mar 23 09:48:26 2017_x000D_	76.3764	65.4876	232.884	4.0646	2	58.2191	40.2356	135	2.35619	31.1023
2347	Thu Mar 23 09:48:26 2017_x000D_	75.8995	66.2038	236.65	4.13033	2	58.2191	40.2356	135	2.35619	31.4157
2348	Thu Mar 23 09:48:26 2017_x000D_	75.7077	66.4103	236.65	4.13033	2	58.0015	40.229	135	2.35619	31.6065
2349	Thu Mar 23 09:48:26 2017_x000D_	75.5172	66.7167	238.132	4.15618	2	58.0015	40.229	135	2.35619	31.7553
2350	Thu Mar 23 09:48:26 2017_x000D_	75.3279	67.1231	242.617	4.23447	2	58.0015	40.229	135	2.35619	31.9921
2351	Thu Mar 23 09:48:26 2017_x000D_	74.9444	67.5361	242.618	4.23448	2	58.0015	40.229	135	2.35619	32.1363
2352	Thu Mar 23 09:48:26 2017_x000D_	74.851	67.8392	246.199	4.29699	2	58.0015	40.229	135	2.35619	32.3455
2353	Thu Mar 23 09:48:26 2017_x000D_	74.6628	68.3457	245.022	4.27645	2	57.5452	40.655	135	2.35619	32.5544
2354	Thu Mar 23 09:48:26 2017_x000D_	74.5705	68.7488	247.534	4.32028	2	57.5452	40.655	135	2.35619	32.85
2355	Thu Mar 23 09:48:26 2017_x000D_	74.1884	69.2616	248.625	4.33932	2	57.5452	40.655	135	2.35619	33.0958
2356	Thu Mar 23 09:48:26 2017_x000D_	74.0962	69.6645	251.141	4.38323	2	57.5452	40.655	135	2.35619	33.3989
2357	Thu Mar 23 09:48:26 2017_x000D_	73.9093	70.2705	251.141	4.38323	2	57.3275	40.6485	135	2.35619	33.9473
2358	Thu Mar 23 09:48:26 2017_x000D_	73.8147	70.4737	248.624	4.3393	2	57.3275	40.6485	135	2.35619	34.0789
2359	Thu Mar 23 09:48:27 2017_x000D_	73.7226	70.8764	251.14	4.38323	2	57.3275	40.6485	135	2.35619	34.3879
2360	Thu Mar 23 09:48:27 2017_x000D_	73.4376	71.3859	247.534	4.32029	2	57.3275	40.6485	135	2.35619	34.7034
2361	Thu Mar 23 09:48:27 2017_x000D_	73.4413	71.6852	248.623	4.33929	2	56.436	41.0614	135	2.35619	35.0285
2362	Thu Mar 23 09:48:27 2017_x000D_	73.2522	72.0911	248.623	4.33929	2	56.436	41.0614	135	2.35619	35.2934
2363	Thu Mar 23 09:48:27 2017_x000D_	72.9685	72.7001	246.198	4.29696	2	56.436	41.0614	135	2.35619	35.6978
2364	Thu Mar 23 09:48:27 2017_x000D_	72.8765	73.1024	248.623	4.33929	2	56.436	41.0614	135	2.35619	36.0127
2365	Thu Mar 23 09:48:27 2017_x000D_	72.5916	73.6116	245.02	4.2764	2	54.86	42.1132	175.5	3.06305	36.1464
2366	Thu Mar 23 09:48:27 2017_x000D_	72.4984	73.9139	248.623	4.3393	2	54.86	42.1132	175.5	3.06305	36.3648
2367	Thu Mar 23 09:48:27 2017_x000D_	72.4051	74.2166	245.019	4.27639	2	54.86	42.1132	175.5	3.06305	36.585
2368	Thu Mar 23 09:48:27 2017_x000D_	72.1204	74.7253	248.624	4.33931	2	54.86	42.1132	175.5	3.06305	36.8981
2369	Thu Mar 23 09:48:27 2017_x000D_	71.9314	75.1309	248.624	4.33931	2	54.86	42.1132	175.5	3.06305	37.1699
2370	Thu Mar 23 09:48:27 2017_x000D_	71.7437	75.6362	247.534	4.32028	2	53.9684	42.5261	180	3.14159	37.5798
2371	Thu Mar 23 09:48:27 2017_x000D_	71.6492	75.839	245.019	4.27639	2	53.9684	42.5261	180	3.14159	37.7142
2372	Thu Mar 23 09:48:27 2017_x000D_	71.4617	76.3439	246.197	4.29694	2	53.9684	42.5261	180	3.14159	38.0744
2373	Thu Mar 23 09:48:27 2017_x000D_	71.3672	76.5465	248.624	4.33931	2	53.9684	42.5261	180	3.14159	38.2113
2374	Thu Mar 23 09:48:27 2017_x000D_	71.2741	76.8489	245.019	4.27638	2	53.7403	42.739	180	3.14159	38.3526
2375	Thu Mar 23 09:48:27 2017_x000D_	71.1784	76.9519	248.625	4.33932	2	53.7403	42.739	180	3.14159	38.4006
2376	Thu Mar 23 09:48:27 2017_x000D_	71.0839	77.1547	246.197	4.29695	2	53.7403	42.739	180	3.14159	38.5388
2377	Thu Mar 23 09:48:27 2017_x000D_	71.0852	77.2543	245.019	4.27638	2	53.7403	42.739	180	3.14159	38.6284
2378	Thu Mar 23 09:48:27 2017_x000D_	70.8951	77.56	246.197	4.29695	2	51.7706	42.9001	180	3.14159	39.586
2379	Thu Mar 23 09:48:27 2017_x000D_	70.8019	77.8623	242.612	4.23438	2	51.7706	42.9001	180	3.14159	39.8064
2380	Thu Mar 23 09:48:27 2017_x000D_	70.613	78.2679	235.045	4.10232	2	51.7706	42.9001	180	3.14159	40.0739
2381	Thu Mar 23 09:48:28 2017_x000D_	70.7084	78.165	227.142	3.96437	2	51.7706	42.9001	180	3.14159	40.0282
2382	Thu Mar 23 09:48:28 2017_x000D_	70.9017	78.1578	207.801	3.62682	2	51.7706	42.9001	180	3.14159	40.1136
2383	Thu Mar 23 09:48:28 2017_x000D_	70.8056	78.2609	199.157	3.47595	2	50.2361	43.0741	180	3.14159	40.758
2384	Thu Mar 23 09:48:28 2017_x000D_	70.9009	78.1576	190.501	3.32487	2	50.2361	43.0741	180	3.14159	40.7171
2385	Thu Mar 23 09:48:28 2017_x000D_	70.9017	78.2563	171.136	2.98689	2	50.2361	43.0741	180	3.14159	40.8026
2386	Thu Mar 23 09:48:28 2017_x000D_	70.9001	78.1564	163.23	2.8489	2	50.2361	43.0741	180	3.14159	40.7157
2387	Thu Mar 23 09:48:28 2017_x000D_	70.8031	78.1599	157.237	2.74431	2	49.1473	43.0417	180	3.14159	41.2585
2388	Thu Mar 23 09:48:28 2017_x000D_	70.6095	78.1669	141.885	2.47636	2	49.1473	43.0417	180	3.14159	41.1632
2389	Thu Mar 23 09:48:28 2017_x000D_	70.5101	77.9712	128.056	2.235	2	49.1473	43.0417	180	3.14159	40.9443
2390	Thu Mar 23 09:48:28 2017_x000D_	70.4118	77.8753	124.283	2.16915	2	49.1473	43.0417	180	3.14159	40.8113
2391	Thu Mar 23 09:48:28 2017_x000D_	70.2151	77.684	119.599	2.0874	2	48.7117	43.0287	180	3.14159	40.7846
2392	Thu Mar 23 09:48:28 2017_x000D_	70.0166	77.3928	118.295	2.06463	2	48.7117	43.0287	180	3.14159	40.4325
2393	Thu Mar 23 09:48:28 2017_x000D_	69.5179	76.5152	121.996	2.12923	2	48.7117	43.0287	180	3.14159	39.4239
2394	Thu Mar 23 09:48:28 2017_x000D_	69.316	76.0243	128.047	2.23483	2	48.7117	43.0287	180	3.14159	38.9005
2395	Thu Mar 23 09:48:28 2017_x000D_	68.8206	75.4442	130.149	2.27154	2	48.7117	43.0287	180	3.14159	38.1462
2396	Thu Mar 23 09:48:28 2017_x000D_	68.5239	75.1559	133.902	2.33703	2	48.4939	43.0222	180	3.14159	37.8652
2397	Thu Mar 23 09:48:28 2017_x000D_	68.0279	74.5753	139.692	2.43808	2	48.4939	43.0222	180	3.14159	37.1103
2398	Thu Mar 23 09:48:28 2017_x000D_	67.7322	74.3862	141.451	2.46878	2	48.4939	43.0222	180	3.14159	36.7942
2399	Thu Mar 23 09:48:28 2017_x000D_	67.2383	74.0047	147.393	2.57248	2	48.4939	43.0222	180	3.14159	36.2114
2400	Thu Mar 23 09:48:28 2017_x000D_	67.0401	73.8119	147.39	2.57245	2	47.633	42.7767	180	3.14159	36.6035
2401	Thu Mar 23 09:48:28 2017_x000D_	66.8418	73.619	147.388	2.57241	2	47.633	42.7767	180	3.14159	36.3349
2402	Thu Mar 23 09:48:29 2017_x000D_	66.4497	73.5334	149.72	2.6131	2	47.633	42.7767	180	3.14159	36.0561
2403	Thu Mar 23 09:48:29 2017_x000D_	65.8571	73.1543	149.719	2.61308	2	47.633	42.7767	180	3.14159	35.4248
2404	Thu Mar 23 09:48:29 2017_x000D_	65.6584	72.9611	149.716	2.61304	2	45.921	42.0661	180	3.14159	36.6615
2405	Thu Mar 23 09:48:29 2017_x000D_	65.0651	72.5816	149.715	2.61302	2	45.921	42.0661	180	3.14159	36.0235
2406	Thu Mar 23 09:48:29 2017_x000D_	64.8662	72.3882	149.713	2.61298	2	45.921	42.0661	180	3.14159	35.754
2407	Thu Mar 23 09:48:29 2017_x000D_	64.2736	72.1082	147.393	2.57249	2	45.921	42.0661	180	3.14159	35.2043
2408	Thu Mar 23 09:48:29 2017_x000D_	64.0761	72.015	149.715	2.61303	2	45.4955	41.8336	180	3.14159	35.4423
2409	Thu Mar 23 09:48:29 2017_x000D_	63.6807	71.8283	149.717	2.61305	2	45.4955	41.8336	180	3.14159	35.0768
2410	Thu Mar 23 09:48:29 2017_x000D_	63.1835	71.4441	151.112	2.6374	2	45.4955	41.8336	180	3.14159	34.4913
2411	Thu Mar 23 09:48:29 2017_x000D_	62.886	71.2537	149.713	2.61299	2	45.4955	41.8336	180	3.14159	34.1756
2412	Thu Mar 23 09:48:29 2017_x000D_	62.3901	70.9695	145.829	2.5452	2	45.4955	41.8336	180	3.14159	33.6798
2413	Thu Mar 23 09:48:29 2017_x000D_	62.0918	70.7787	147.395	2.57252	2	45.2981	41.3878	184.5	3.22013	33.8505
2414	Thu Mar 23 09:48:29 2017_x000D_	61.497	70.4978	149.715	2.61302	2	45.2981	41.3878	184.5	3.22013	33.3136
2415	Thu Mar 23 09:48:29 2017_x000D_	61.2968	70.3035	149.712	2.61298	2	45.2981	41.3878	184.5	3.22013	33.0466
2416	Thu Mar 23 09:48:29 2017_x000D_	60.9984	70.1125	148.2	2.58657	2	45.2981	41.3878	184.5	3.22013	32.7354
2417	Thu Mar 23 09:48:29 2017_x000D_	60.5007	69.8273	147.397	2.57256	2	44.0314	40.4702	184.5	3.22013	33.6612
2418	Thu Mar 23 09:48:29 2017_x000D_	60.202	69.6361	145.834	2.54528	2	44.0314	40.4702	184.5	3.22013	33.3487
2419	Thu Mar 23 09:48:29 2017_x000D_	60.0014	69.4415	145.832	2.54525	2	44.0314	40.4702	184.5	3.22013	33.0814
2420	Thu Mar 23 09:48:29 2017_x000D_	59.6036	69.2534	145.835	2.5453	2	44.0314	40.4702	184.5	3.22013	32.7256
2421	Thu Mar 23 09:48:29 2017_x000D_	59.4028	69.0586	145.833	2.54526	2	43.4184	39.5718	221.364	3.86352	33.5406
2422	Thu Mar 23 09:48:29 2017_x000D_	59.2019	68.8637	145.831	2.54523	2	43.4184	39.5718	221.364	3.86352	33.2736
2423	Thu Mar 23 09:48:30 2017_x000D_	59.0047	68.8703	145.835	2.54531	2	43.4184	39.5718	221.364	3.86352	33.1864
2424	Thu Mar 23 09:48:30 2017_x000D_	58.8037	68.6753	145.834	2.54528	2	43.4184	39.5718	221.364	3.86352	32.9199
2425	Thu Mar 23 09:48:30 2017_x000D_	58.703	68.5779	149.706	2.61286	2	43.4184	39.5718	221.364	3.86352	32.7868
2426	Thu Mar 23 09:48:30 2017_x000D_	58.5038	68.4839	152.137	2.6553	2	43.0027	39.1192	225	3.92699	33.205
2427	Thu Mar 23 09:48:30 2017_x000D_	58.3025	68.2893	164.803	2.87635	2	43.0027	39.1192	225	3.92699	32.939
2428	Thu Mar 23 09:48:30 2017_x000D_	58.2037	68.2929	170.87	2.98224	2	43.0027	39.1192	225	3.92699	32.8964
2429	Thu Mar 23 09:48:30 2017_x000D_	58.0047	68.1991	184.683	3.22333	2	43.0027	39.1192	225	3.92699	32.7216
2430	Thu Mar 23 09:48:30 2017_x000D_	57.809	68.3067	187.449	3.27161	2	42.2019	37.5545	225	3.92699	34.4859
2431	Thu Mar 23 09:48:30 2017_x000D_	57.7106	68.3101	193.408	3.37561	2	42.2019	37.5545	225	3.92699	34.4445
2432	Thu Mar 23 09:48:30 2017_x000D_	57.4164	68.421	202.408	3.53269	2	42.2019	37.5545	225	3.92699	34.4125
2433	Thu Mar 23 09:48:30 2017_x000D_	57.2189	68.4277	207.546	3.62236	2	42.2019	37.5545	225	3.92699	34.3317
2434	Thu Mar 23 09:48:30 2017_x000D_	56.9263	68.6394	213.621	3.7284	2	41.4008	35.9891	228.636	3.99046	36.1536
2435	Thu Mar 23 09:48:30 2017_x000D_	56.6318	68.7501	217.387	3.79412	2	41.4008	35.9891	228.636	3.99046	36.1285
2436	Thu Mar 23 09:48:30 2017_x000D_	56.4358	68.8577	215.089	3.75401	2	41.4008	35.9891	228.636	3.99046	36.1441
2437	Thu Mar 23 09:48:30 2017_x000D_	55.949	69.278	216.683	3.78183	2	41.4008	35.9891	228.636	3.99046	36.3291
2438	Thu Mar 23 09:48:30 2017_x000D_	55.6558	69.4899	215.09	3.75402	2	40.995	35.3161	225	3.92699	37.1859
2439	Thu Mar 23 09:48:30 2017_x000D_	55.0697	69.9137	215.09	3.75402	2	40.995	35.3161	225	3.92699	37.3509
2440	Thu Mar 23 09:48:30 2017_x000D_	54.6775	70.1291	215.089	3.75401	2	40.995	35.3161	225	3.92699	37.4053
2441	Thu Mar 23 09:48:30 2017_x000D_	54.19	70.5498	213.622	3.72841	2	40.995	35.3161	225	3.92699	37.6234
2442	Thu Mar 23 09:48:30 2017_x000D_	53.8947	70.6609	212.662	3.71165	2	40.995	35.3161	225	3.92699	37.6252
2443	Thu Mar 23 09:48:30 2017_x000D_	53.7005	70.8695	212.663	3.71167	2	40.3811	34.4164	225	3.92699	38.8102
2444	Thu Mar 23 09:48:30 2017_x000D_	53.407	71.0817	211.257	3.68714	2	40.3811	34.4164	225	3.92699	38.9104
2445	Thu Mar 23 09:48:31 2017_x000D_	52.9175	71.4016	215.089	3.75402	2	40.3811	34.4164	225	3.92699	39.0521
2446	Thu Mar 23 09:48:31 2017_x000D_	52.5248	71.6173	215.089	3.75401	2	40.3811	34.4164	225	3.92699	39.1328
2447	Thu Mar 23 09:48:31 2017_x000D_	51.9377	72.0418	215.089	3.75401	2	39.3913	32.1826	250.522	4.37243	41.7872
2448	Thu Mar 23 09:48:31 2017_x000D_	51.7434	72.2506	215.09	3.75402	2	39.3913	32.1826	250.522	4.37243	41.9287
2449	Thu Mar 23 09:48:31 2017_x000D_	51.1538	72.5744	212.664	3.71168	2	39.3913	32.1826	250.522	4.37243	42.0696
2450	Thu Mar 23 09:48:31 2017_x000D_	50.9594	72.7832	212.665	3.7117	2	39.3913	32.1826	250.522	4.37243	42.2165
2451	Thu Mar 23 09:48:31 2017_x000D_	50.3697	73.1072	215.089	3.754	2	38.787	31.0619	255.308	4.45597	43.6115
2452	Thu Mar 23 09:48:31 2017_x000D_	49.9764	73.3232	215.088	3.75399	2	38.787	31.0619	255.308	4.45597	43.7175
2453	Thu Mar 23 09:48:31 2017_x000D_	49.7819	73.5322	215.089	3.75401	2	38.787	31.0619	255.308	4.45597	43.8704
2454	Thu Mar 23 09:48:31 2017_x000D_	49.1939	73.9573	215.089	3.75401	2	38.787	31.0619	255.308	4.45597	44.1398
2455	Thu Mar 23 09:48:31 2017_x000D_	48.9994	74.1663	215.09	3.75402	2	38.787	31.0619	255.308	4.45597	44.2977
2456	Thu Mar 23 09:48:31 2017_x000D_	48.6035	74.2816	212.664	3.71169	2	38.1725	30.1611	225	3.92699	45.3368
2457	Thu Mar 23 09:48:31 2017_x000D_	48.1146	74.7034	211.263	3.68723	2	38.1725	30.1611	225	3.92699	45.6384
2458	Thu Mar 23 09:48:31 2017_x000D_	47.8183	74.8152	215.088	3.75399	2	38.1725	30.1611	225	3.92699	45.684
2459	Thu Mar 23 09:48:31 2017_x000D_	47.2273	75.1398	212.664	3.71169	2	38.1725	30.1611	225	3.92699	45.8811
2460	Thu Mar 23 09:48:31 2017_x000D_	47.0326	75.349	212.665	3.71171	2	37.3595	28.8128	225	3.92699	47.5309
2461	Thu Mar 23 09:48:31 2017_x000D_	46.7381	75.5619	211.263	3.68724	2	37.3595	28.8128	225	3.92699	47.6806
2462	Thu Mar 23 09:48:31 2017_x000D_	46.249	75.9839	212.667	3.71173	2	37.3595	28.8128	225	3.92699	48.0014
2463	Thu Mar 23 09:48:31 2017_x000D_	45.8525	76.0996	215.087	3.75397	2	37.3595	28.8128	225	3.92699	48.0434
2464	Thu Mar 23 09:48:31 2017_x000D_	45.4604	76.4172	212.666	3.71172	2	36.9428	28.3588	225	3.92699	48.8074
2465	Thu Mar 23 09:48:31 2017_x000D_	45.0659	76.634	212.665	3.71171	2	36.9428	28.3588	225	3.92699	48.9539
2466	Thu Mar 23 09:48:32 2017_x000D_	44.8687	76.7424	215.086	3.75396	2	36.9428	28.3588	225	3.92699	49.0285
2467	Thu Mar 23 09:48:32 2017_x000D_	44.4764	77.0601	212.666	3.71172	2	36.9428	28.3588	225	3.92699	49.2805
2468	Thu Mar 23 09:48:32 2017_x000D_	44.2792	77.1686	215.086	3.75397	2	36.9428	28.3588	225	3.92699	49.3581
2469	Thu Mar 23 09:48:32 2017_x000D_	44.0817	77.277	212.666	3.71172	2	36.5261	27.9047	225	3.92699	49.9471
2470	Thu Mar 23 09:48:32 2017_x000D_	43.6869	77.494	212.665	3.71171	2	36.5261	27.9047	225	3.92699	50.1036
2471	Thu Mar 23 09:48:32 2017_x000D_	43.6918	77.6958	212.667	3.71175	2	36.5261	27.9047	225	3.92699	50.3041
2472	Thu Mar 23 09:48:32 2017_x000D_	43.2946	77.8119	215.086	3.75396	2	36.5261	27.9047	225	3.92699	50.3641
2473	Thu Mar 23 09:48:32 2017_x000D_	43.097	77.9204	212.666	3.71172	2	36.1194	27.2301	228.636	3.99046	51.1683
2474	Thu Mar 23 09:48:32 2017_x000D_	42.902	78.1299	212.667	3.71173	2	36.1194	27.2301	228.636	3.99046	51.3497
2475	Thu Mar 23 09:48:32 2017_x000D_	42.6042	78.2423	208.791	3.6441	2	36.1194	27.2301	228.636	3.99046	51.4227
2476	Thu Mar 23 09:48:32 2017_x000D_	42.1112	78.5642	199.784	3.48689	2	36.1194	27.2301	228.636	3.99046	51.6826
2477	Thu Mar 23 09:48:32 2017_x000D_	42.0132	78.6688	190.779	3.32972	2	35.5242	25.8874	228.636	3.99046	53.1788
2478	Thu Mar 23 09:48:32 2017_x000D_	41.8153	78.7771	182.2	3.17999	2	35.5242	25.8874	228.636	3.99046	53.2625
2479	Thu Mar 23 09:48:32 2017_x000D_	41.7122	78.6797	173.987	3.03665	2	35.5242	25.8874	228.636	3.99046	53.1537
2480	Thu Mar 23 09:48:32 2017_x000D_	41.3093	78.5934	159.084	2.77655	2	35.5242	25.8874	228.636	3.99046	53.0225
2481	Thu Mar 23 09:48:32 2017_x000D_	41.209	78.5966	148.064	2.5842	2	35.5242	25.8874	228.636	3.99046	53.0149
2482	Thu Mar 23 09:48:32 2017_x000D_	40.9013	78.3047	136.591	2.38396	2	34.7203	24.3169	228.636	3.99046	54.3405
2483	Thu Mar 23 09:48:32 2017_x000D_	40.6987	78.2112	130.618	2.27971	2	34.7203	24.3169	228.636	3.99046	54.2249
2484	Thu Mar 23 09:48:32 2017_x000D_	40.4886	77.8145	117.985	2.05923	2	34.7203	24.3169	228.636	3.99046	53.8077
2485	Thu Mar 23 09:48:32 2017_x000D_	40.3859	77.7171	114.24	1.99386	2	34.7203	24.3169	228.636	3.99046	53.6999
2486	Thu Mar 23 09:48:32 2017_x000D_	40.278	77.4175	110.687	1.93186	2	33.906	22.9663	255.308	4.45597	54.8228
2487	Thu Mar 23 09:48:33 2017_x000D_	39.9539	76.5185	108.922	1.90104	2	33.906	22.9663	255.308	4.45597	53.8926
2488	Thu Mar 23 09:48:33 2017_x000D_	39.8429	76.1172	111.621	1.94816	2	33.906	22.9663	255.308	4.45597	53.4814
2489	Thu Mar 23 09:48:33 2017_x000D_	39.5206	75.3179	114.233	1.99374	2	33.906	22.9663	255.308	4.45597	52.6518
2490	Thu Mar 23 09:48:33 2017_x000D_	39.4122	75.0177	117.973	2.05902	2	33.3101	21.622	255.308	4.45597	53.7432
2491	Thu Mar 23 09:48:33 2017_x000D_	39.0947	74.4202	120.471	2.10262	2	33.3101	21.622	255.308	4.45597	53.1141
2492	Thu Mar 23 09:48:33 2017_x000D_	38.8857	74.1233	121.889	2.12736	2	33.3101	21.622	255.308	4.45597	52.7965
2493	Thu Mar 23 09:48:33 2017_x000D_	38.6683	73.5214	126.66	2.21064	2	33.3101	21.622	255.308	4.45597	52.1753
2494	Thu Mar 23 09:48:33 2017_x000D_	38.4617	73.3255	126.662	2.21067	2	32.9027	20.9462	255.308	4.45597	52.6735
2495	Thu Mar 23 09:48:33 2017_x000D_	38.2551	73.1295	126.664	2.2107	2	32.9027	20.9462	255.308	4.45597	52.4571
2496	Thu Mar 23 09:48:33 2017_x000D_	38.1489	72.9302	132.397	2.31076	2	32.9027	20.9462	255.308	4.45597	52.2481
2497	Thu Mar 23 09:48:33 2017_x000D_	37.7353	72.5379	132.398	2.31079	2	32.9027	20.9462	255.308	4.45597	51.8175
2498	Thu Mar 23 09:48:33 2017_x000D_	37.5257	72.2402	134.376	2.3453	2	32.9027	20.9462	255.308	4.45597	51.5019
2499	Thu Mar 23 09:48:33 2017_x000D_	37.1089	71.7455	132.396	2.31074	2	32.4852	20.4911	225	3.92699	51.4625
2500	Thu Mar 23 09:48:33 2017_x000D_	36.8006	71.5524	134.524	2.34789	2	32.4852	20.4911	225	3.92699	51.2433
2501	Thu Mar 23 09:48:33 2017_x000D_	36.4871	71.1557	132.398	2.31078	2	32.4852	20.4911	225	3.92699	50.8224
2502	Thu Mar 23 09:48:33 2017_x000D_	36.1757	70.8603	132.672	2.31557	2	32.4852	20.4911	225	3.92699	50.5042
2503	Thu Mar 23 09:48:33 2017_x000D_	35.9655	70.5617	134.521	2.34783	2	32.2664	20.4843	225	3.92699	50.2138
2504	Thu Mar 23 09:48:33 2017_x000D_	35.5502	70.1677	134.521	2.34784	2	32.2664	20.4843	225	3.92699	49.7918
2505	Thu Mar 23 09:48:33 2017_x000D_	35.3425	69.9706	134.522	2.34785	2	32.2664	20.4843	225	3.92699	49.5818
2506	Thu Mar 23 09:48:33 2017_x000D_	34.9238	69.474	132.671	2.31555	2	32.2664	20.4843	225	3.92699	49.0617
2507	Thu Mar 23 09:48:33 2017_x000D_	34.8201	69.3756	132.399	2.3108	2	31.7299	17.8139	225	3.92699	51.6542
2508	Thu Mar 23 09:48:33 2017_x000D_	34.404	68.9808	132.401	2.31083	2	31.7299	17.8139	225	3.92699	51.2367
2509	Thu Mar 23 09:48:34 2017_x000D_	34.1958	68.7833	132.401	2.31084	2	31.7299	17.8139	225	3.92699	51.029
2510	Thu Mar 23 09:48:34 2017_x000D_	33.9818	68.3813	132.397	2.31077	2	31.7299	17.8139	225	3.92699	50.6175
2511	Thu Mar 23 09:48:34 2017_x000D_	33.7762	68.2856	130.574	2.27894	2	31.7299	17.8139	225	3.92699	50.5132
2512	Thu Mar 23 09:48:34 2017_x000D_	33.6694	68.0846	128.343	2.24	2	31.3521	16.4746	225	3.92699	51.662
2513	Thu Mar 23 09:48:34 2017_x000D_	33.565	67.9858	132.399	2.31079	2	31.3521	16.4746	225	3.92699	51.5587
2514	Thu Mar 23 09:48:34 2017_x000D_	33.3535	67.6855	130.571	2.2789	2	31.3521	16.4746	225	3.92699	51.25
2515	Thu Mar 23 09:48:34 2017_x000D_	33.2466	67.4843	128.341	2.23998	2	31.3521	16.4746	225	3.92699	51.0449
2516	Thu Mar 23 09:48:34 2017_x000D_	33.0375	67.2861	132.668	2.31549	2	30.9642	15.3559	225	3.92699	51.9716
2517	Thu Mar 23 09:48:34 2017_x000D_	32.8289	67.0884	136.495	2.38229	2	30.9642	15.3559	225	3.92699	51.7661
2518	Thu Mar 23 09:48:34 2017_x000D_	32.4109	66.6922	144.662	2.52483	2	30.9642	15.3559	225	3.92699	51.3567
2519	Thu Mar 23 09:48:34 2017_x000D_	32.3064	66.5935	153.693	2.68245	2	30.9642	15.3559	225	3.92699	51.2552
2520	Thu Mar 23 09:48:34 2017_x000D_	32.1002	66.498	164.148	2.86493	2	30.7552	15.128	225	3.92699	51.3876
2521	Thu Mar 23 09:48:34 2017_x000D_	31.7926	66.4059	178.937	3.12304	2	30.7552	15.128	225	3.92699	51.2884
2522	Thu Mar 23 09:48:34 2017_x000D_	31.7899	66.3037	187.575	3.27381	2	30.7552	15.128	225	3.92699	51.1862
2523	Thu Mar 23 09:48:34 2017_x000D_	31.5869	66.3104	193.212	3.37219	2	30.7552	15.128	225	3.92699	51.1892
2524	Thu Mar 23 09:48:34 2017_x000D_	31.2857	66.4226	209.87	3.66293	2	30.7552	15.128	225	3.92699	51.2973
2525	Thu Mar 23 09:48:34 2017_x000D_	31.0858	66.5315	220.637	3.85085	2	30.5463	14.9001	225	3.92699	51.6342
2526	Thu Mar 23 09:48:34 2017_x000D_	30.9873	66.6371	224.849	3.92436	2	30.5463	14.9001	225	3.92699	51.7389
2527	Thu Mar 23 09:48:34 2017_x000D_	30.79	66.8484	228.934	3.99565	2	30.5463	14.9001	225	3.92699	51.9489
2528	Thu Mar 23 09:48:34 2017_x000D_	30.2964	67.3771	229.079	3.99819	2	30.5463	14.9001	225	3.92699	52.4776
2529	Thu Mar 23 09:48:34 2017_x000D_	30.0989	67.5886	229.079	3.99819	2	30.3572	14.23	225	3.92699	53.3592
2530	Thu Mar 23 09:48:35 2017_x000D_	29.8057	68.0083	226.965	3.96129	2	30.3572	14.23	225	3.92699	53.7811
2531	Thu Mar 23 09:48:35 2017_x000D_	29.3118	68.5372	222.891	3.89018	2	30.3572	14.23	225	3.92699	54.3173
2532	Thu Mar 23 09:48:35 2017_x000D_	29.1143	68.7488	222.891	3.89018	2	30.3572	14.23	225	3.92699	54.533
2533	Thu Mar 23 09:48:35 2017_x000D_	28.6142	69.0729	218.853	3.81971	2	30.8948	12.0326	225	3.92699	57.0859
2534	Thu Mar 23 09:48:35 2017_x000D_	28.4197	69.3869	216.496	3.77858	2	30.8948	12.0326	225	3.92699	57.4077
2535	Thu Mar 23 09:48:35 2017_x000D_	27.8176	69.7146	213.995	3.73491	2	30.8948	12.0326	225	3.92699	57.764
2536	Thu Mar 23 09:48:35 2017_x000D_	27.5179	69.9297	212.456	3.70805	2	30.8948	12.0326	225	3.92699	57.9955
2537	Thu Mar 23 09:48:35 2017_x000D_	27.2154	70.0423	216.494	3.77854	2	30.8948	12.0326	225	3.92699	58.1263
2538	Thu Mar 23 09:48:35 2017_x000D_	26.6161	70.4726	216.494	3.77853	2	31.1836	10.4911	225	3.92699	60.1552
2539	Thu Mar 23 09:48:35 2017_x000D_	26.4184	70.6843	216.495	3.77855	2	31.1836	10.4911	225	3.92699	60.3815
2540	Thu Mar 23 09:48:35 2017_x000D_	26.2207	70.896	216.495	3.77856	2	31.1836	10.4911	225	3.92699	60.6084
2541	Thu Mar 23 09:48:35 2017_x000D_	25.6211	71.3265	216.495	3.77855	2	31.1836	10.4911	225	3.92699	61.0892
2542	Thu Mar 23 09:48:35 2017_x000D_	25.4234	71.5383	216.496	3.77857	2	31.2136	9.8273	225	3.92699	61.982
2543	Thu Mar 23 09:48:35 2017_x000D_	24.8204	71.8666	218.851	3.81968	2	31.2136	9.8273	225	3.92699	62.3678
2544	Thu Mar 23 09:48:35 2017_x000D_	24.6226	72.0784	218.852	3.81968	2	31.2136	9.8273	225	3.92699	62.599
2545	Thu Mar 23 09:48:35 2017_x000D_	24.2236	72.3998	216.495	3.77856	2	31.2136	9.8273	225	3.92699	62.9617
2546	Thu Mar 23 09:48:35 2017_x000D_	24.2236	72.3998	216.495	3.77856	2	32.8268	8.1058	234	4.08407	64.867
2547	Thu Mar 23 09:48:35 2017_x000D_	23.6234	72.8307	216.495	3.77856	2	32.8268	8.1058	234	4.08407	65.376
2548	Thu Mar 23 09:48:35 2017_x000D_	23.4255	73.0427	216.496	3.77857	2	32.8268	8.1058	234	4.08407	65.6139
2549	Thu Mar 23 09:48:35 2017_x000D_	22.8218	73.3714	218.85	3.81966	2	32.8268	8.1058	234	4.08407	66.028
2550	Thu Mar 23 09:48:35 2017_x000D_	22.6238	73.5834	218.851	3.81967	2	32.8268	8.1058	234	4.08407	66.2678
2551	Thu Mar 23 09:48:35 2017_x000D_	22.1256	74.0109	220.636	3.85082	2	33.9822	6.81271	234	4.08407	68.2362
2552	Thu Mar 23 09:48:36 2017_x000D_	21.8251	74.2267	218.851	3.81967	2	33.9822	6.81271	234	4.08407	68.5014
2553	Thu Mar 23 09:48:36 2017_x000D_	21.4256	74.5485	216.496	3.77857	2	33.9822	6.81271	234	4.08407	68.8898
2554	Thu Mar 23 09:48:36 2017_x000D_	21.2276	74.7605	216.497	3.77858	2	33.9822	6.81271	234	4.08407	69.1345
2555	Thu Mar 23 09:48:36 2017_x000D_	20.9272	74.9763	218.237	3.80895	2	34.2113	6.5983	234	4.08407	69.6564
2556	Thu Mar 23 09:48:36 2017_x000D_	20.4251	75.3019	218.85	3.81966	2	34.2113	6.5983	234	4.08407	70.0731
2557	Thu Mar 23 09:48:36 2017_x000D_	20.2269	75.514	218.851	3.81967	2	34.2113	6.5983	234	4.08407	70.3202
2558	Thu Mar 23 09:48:36 2017_x000D_	19.8271	75.836	216.497	3.77859	2	34.2113	6.5983	234	4.08407	70.7161
2559	Thu Mar 23 09:48:36 2017_x000D_	19.4239	76.0557	216.496	3.77858	2	35.1277	5.74081	234	4.08407	72.0472
2560	Thu Mar 23 09:48:36 2017_x000D_	19.024	76.3778	218.85	3.81965	2	35.1277	5.74081	234	4.08407	72.4494
2561	Thu Mar 23 09:48:36 2017_x000D_	18.8223	76.4877	216.496	3.77857	2	35.1277	5.74081	234	4.08407	72.6016
2562	Thu Mar 23 09:48:36 2017_x000D_	18.5251	76.806	220.634	3.85079	2	35.1277	5.74081	234	4.08407	72.9788
2563	Thu Mar 23 09:48:36 2017_x000D_	18.3232	76.916	218.236	3.80894	2	35.3568	5.52641	255.951	4.46719	73.3936
2564	Thu Mar 23 09:48:36 2017_x000D_	18.224	77.0222	218.85	3.81965	2	35.3568	5.52641	255.951	4.46719	73.5199
2565	Thu Mar 23 09:48:36 2017_x000D_	18.0257	77.2345	218.85	3.81966	2	35.3568	5.52641	255.951	4.46719	73.7727
2566	Thu Mar 23 09:48:36 2017_x000D_	17.7249	77.4505	220.634	3.85079	2	35.3568	5.52641	255.951	4.46719	74.0538
2567	Thu Mar 23 09:48:36 2017_x000D_	17.6255	77.5568	216.498	3.7786	2	35.3568	5.52641	255.951	4.46719	74.1807
2568	Thu Mar 23 09:48:36 2017_x000D_	17.3208	77.6707	212.47	3.70831	2	35.5859	5.312	255.951	4.46719	74.6284
2569	Thu Mar 23 09:48:36 2017_x000D_	17.0194	77.8869	205.997	3.59533	2	35.5859	5.312	255.951	4.46719	74.9122
2570	Thu Mar 23 09:48:36 2017_x000D_	17.0222	77.989	190.642	3.32733	2	35.5859	5.312	255.951	4.46719	75.0104
2571	Thu Mar 23 09:48:36 2017_x000D_	17.1249	77.985	185.149	3.23146	2	35.5859	5.312	255.951	4.46719	74.9812
2572	Thu Mar 23 09:48:36 2017_x000D_	17.1246	77.9846	173.208	3.02305	2	36.691	5.1258	255.951	4.46719	75.4404
2573	Thu Mar 23 09:48:37 2017_x000D_	17.1246	77.9838	154.312	2.69325	2	36.691	5.1258	255.951	4.46719	75.4396
2574	Thu Mar 23 09:48:37 2017_x000D_	17.0219	77.9873	147.698	2.57782	2	36.691	5.1258	255.951	4.46719	75.4697
2575	Thu Mar 23 09:48:37 2017_x000D_	16.9192	77.9909	141.285	2.46588	2	36.691	5.1258	255.951	4.46719	75.5
2576	Thu Mar 23 09:48:37 2017_x000D_	16.7072	77.7934	125.054	2.18261	2	38.4632	4.7392	255.951	4.46719	76.2249
2577	Thu Mar 23 09:48:37 2017_x000D_	16.6013	77.6949	116.074	2.02587	2	38.4632	4.7392	255.951	4.46719	76.1609
2578	Thu Mar 23 09:48:37 2017_x000D_	16.4846	77.2891	106.1	1.8518	2	38.4632	4.7392	255.951	4.46719	75.806
2579	Thu Mar 23 09:48:37 2017_x000D_	16.3747	77.0882	103.363	1.80403	2	38.4632	4.7392	255.951	4.46719	75.6458
2580	Thu Mar 23 09:48:37 2017_x000D_	16.2576	76.6822	100.573	1.75532	2	38.4632	4.7392	255.951	4.46719	75.292
2581	Thu Mar 23 09:48:37 2017_x000D_	16.2289	75.8622	100.569	1.75526	2	39.5681	4.553	255.951	4.46719	75.0315
2582	Thu Mar 23 09:48:37 2017_x000D_	16.1115	75.4556	103.36	1.80397	2	39.5681	4.553	255.951	4.46719	74.6819
2583	Thu Mar 23 09:48:37 2017_x000D_	15.976	74.5358	106.802	1.86404	2	39.5681	4.553	255.951	4.46719	73.8524
2584	Thu Mar 23 09:48:37 2017_x000D_	15.7555	74.1324	106.805	1.86409	2	39.5681	4.553	255.951	4.46719	73.5414
2585	Thu Mar 23 09:48:37 2017_x000D_	15.6306	73.5195	109.592	1.91274	2	40.2351	4.3527	255.951	4.46719	73.4127
2586	Thu Mar 23 09:48:37 2017_x000D_	15.5166	73.2149	113.324	1.97789	2	40.2351	4.3527	255.951	4.46719	73.1642
2587	Thu Mar 23 09:48:37 2017_x000D_	15.2882	72.605	118.645	2.07075	2	40.2351	4.3527	255.951	4.46719	72.6686
2588	Thu Mar 23 09:48:37 2017_x000D_	15.0747	72.4064	118.648	2.0708	2	40.2351	4.3527	255.951	4.46719	72.5559
2589	Thu Mar 23 09:48:37 2017_x000D_	15.0711	72.3037	119.98	2.09405	2	40.2351	4.3527	255.951	4.46719	72.4608
2590	Thu Mar 23 09:48:37 2017_x000D_	14.7394	71.6968	122.548	2.13887	2	40.2351	4.3527	255.951	4.46719	72.0087
2591	Thu Mar 23 09:48:37 2017_x000D_	14.6286	71.4943	124.987	2.18144	2	40.2351	4.3527	255.951	4.46719	71.8588
2592	Thu Mar 23 09:48:37 2017_x000D_	14.4111	71.1926	126.59	2.20941	2	40.2351	4.3527	255.951	4.46719	71.6551
2593	Thu Mar 23 09:48:37 2017_x000D_	14.1898	70.7874	126.588	2.20937	2	40.2351	4.3527	255.951	4.46719	71.3577
2594	Thu Mar 23 09:48:38 2017_x000D_	13.972	70.485	124.986	2.18141	2	40.2351	4.3527	255.951	4.46719	71.1564
2595	Thu Mar 23 09:48:38 2017_x000D_	13.54	69.9834	126.589	2.2094	2	40.2351	4.3527	255.951	4.46719	70.8521
2596	Thu Mar 23 09:48:38 2017_x000D_	13.4255	69.6772	122.549	2.13889	2	40.2351	4.3527	255.951	4.46719	70.6119
2597	Thu Mar 23 09:48:38 2017_x000D_	13.2112	69.4777	122.552	2.13893	2	40.2351	4.3527	255.951	4.46719	70.5093
2598	Thu Mar 23 09:48:38 2017_x000D_	12.878	68.8684	124.985	2.1814	2	41.3296	4.388	255.951	4.46719	70.4785
2599	Thu Mar 23 09:48:38 2017_x000D_	12.6634	68.6686	124.987	2.18143	2	41.3296	4.388	255.951	4.46719	70.3829
2600	Thu Mar 23 09:48:38 2017_x000D_	12.3341	68.1623	124.089	2.16576	2	41.3296	4.388	255.951	4.46719	70.0564
2601	Thu Mar 23 09:48:38 2017_x000D_	12.1154	67.8587	122.554	2.13896	2	41.3296	4.388	255.951	4.46719	69.8713
2602	Thu Mar 23 09:48:38 2017_x000D_	11.8892	67.3484	124.086	2.16571	2	42.6327	4.6516	289.272	5.04875	69.8287
2603	Thu Mar 23 09:48:38 2017_x000D_	11.6779	67.2514	122.555	2.13899	2	42.6327	4.6516	289.272	5.04875	69.8351
2604	Thu Mar 23 09:48:38 2017_x000D_	11.4552	66.844	122.554	2.13897	2	42.6327	4.6516	289.272	5.04875	69.5696
2605	Thu Mar 23 09:48:38 2017_x000D_	11.2324	66.4364	122.553	2.13895	2	42.6327	4.6516	289.272	5.04875	69.3061
2606	Thu Mar 23 09:48:38 2017_x000D_	11.1211	66.2326	119.993	2.09427	2	42.6327	4.6516	289.272	5.04875	69.1751
2607	Thu Mar 23 09:48:38 2017_x000D_	10.9058	66.032	119.996	2.09433	2	43.0601	4.887	315	5.49779	69.0841
2608	Thu Mar 23 09:48:38 2017_x000D_	10.6827	65.6239	119.996	2.09432	2	43.0601	4.887	315	5.49779	68.8278
2609	Thu Mar 23 09:48:38 2017_x000D_	10.6788	65.5201	118.667	2.07113	2	43.0601	4.887	315	5.49779	68.7381
2610	Thu Mar 23 09:48:38 2017_x000D_	10.4556	65.1117	118.667	2.07113	2	43.0601	4.887	315	5.49779	68.4841
2611	Thu Mar 23 09:48:38 2017_x000D_	10.348	65.0115	117.31	2.04744	2	43.7166	4.9081	315	5.49779	68.7451
2612	Thu Mar 23 09:48:38 2017_x000D_	10.0168	64.5022	113.375	1.97877	2	43.7166	4.9081	315	5.49779	68.4626
2613	Thu Mar 23 09:48:38 2017_x000D_	10.0132	64.3984	106.883	1.86546	2	43.7166	4.9081	315	5.49779	68.3741
2614	Thu Mar 23 09:48:38 2017_x000D_	10.0096	64.2947	100.675	1.75712	2	43.7166	4.9081	315	5.49779	68.2857
2615	Thu Mar 23 09:48:38 2017_x000D_	9.90989	64.4023	86.1146	1.50298	2	44.5815	5.1576	0	0	68.6444
2616	Thu Mar 23 09:48:39 2017_x000D_	9.91005	64.4027	74.5455	1.30106	2	44.5815	5.1576	0	0	68.6447
2617	Thu Mar 23 09:48:39 2017_x000D_	9.91391	64.5069	68.0691	1.18803	2	44.5815	5.1576	0	0	68.7327
2618	Thu Mar 23 09:48:39 2017_x000D_	9.90961	64.4039	48.8729	0.852993	2	44.5815	5.1576	0	0	68.6459
2619	Thu Mar 23 09:48:39 2017_x000D_	10.0095	64.2971	40.5017	0.706888	2	45.8839	5.4211	0	0	68.9446
2620	Thu Mar 23 09:48:39 2017_x000D_	10.109	64.1903	28.3405	0.494636	2	45.8839	5.4211	0	0	68.8016
2621	Thu Mar 23 09:48:39 2017_x000D_	10.2087	64.0833	19.2681	0.336292	2	45.8839	5.4211	0	0	68.6584
2622	Thu Mar 23 09:48:39 2017_x000D_	10.5162	63.9697	4.59131	0.0801334	2	45.8839	5.4211	0	0	68.4018
2623	Thu Mar 23 09:48:39 2017_x000D_	10.7279	64.0671	1.73546	0.0302895	2	45.8839	5.4211	0	0	68.3761
2624	Thu Mar 23 09:48:39 2017_x000D_	11.036	63.9538	-1.27548	-0.0222613	2	46.7485	5.6705	0	0	68.3544
2625	Thu Mar 23 09:48:39 2017_x000D_	11.8709	64.0325	1.73545	0.0302893	2	46.7485	5.6705	0	0	67.9895
2626	Thu Mar 23 09:48:39 2017_x000D_	12.2862	64.0199	1.73536	0.0302877	2	46.7485	5.6705	0	0	67.7665
2627	Thu Mar 23 09:48:39 2017_x000D_	12.6976	63.9037	4.74481	0.0828125	2	46.7485	5.6705	0	0	67.4579
2628	Thu Mar 23 09:48:39 2017_x000D_	13.5274	63.8788	10.7128	0.186973	2	47.415	5.47031	0	0	67.5272
2629	Thu Mar 23 09:48:39 2017_x000D_	13.731	63.769	13.6333	0.237945	2	47.415	5.47031	0	0	67.3302
2630	Thu Mar 23 09:48:39 2017_x000D_	14.5562	63.6404	16.4982	0.287948	2	47.415	5.47031	0	0	66.8091
2631	Thu Mar 23 09:48:39 2017_x000D_	14.8634	63.5275	20.2023	0.352596	2	47.415	5.47031	0	0	66.5601
2632	Thu Mar 23 09:48:39 2017_x000D_	15.1702	63.4146	21.9995	0.383963	2	48.5188	5.2841	348.986	6.09095	67.017
2633	Thu Mar 23 09:48:39 2017_x000D_	15.6805	63.1919	23.0294	0.401939	2	48.5188	5.2841	348.986	6.09095	66.5708
2634	Thu Mar 23 09:48:39 2017_x000D_	15.9871	63.0791	24.6202	0.429703	2	48.5188	5.2841	348.986	6.09095	66.3217
2635	Thu Mar 23 09:48:39 2017_x000D_	16.6003	62.8535	24.6211	0.429719	2	48.5188	5.2841	348.986	6.09095	65.8257
2636	Thu Mar 23 09:48:39 2017_x000D_	16.9068	62.7407	23.0306	0.40196	2	48.5188	5.2841	348.986	6.09095	65.5788
2637	Thu Mar 23 09:48:40 2017_x000D_	17.313	62.5213	23.0298	0.401946	2	49.4039	5.091	0	0	65.788
2638	Thu Mar 23 09:48:40 2017_x000D_	17.6156	62.3051	21.9973	0.383925	2	49.4039	5.091	0	0	65.4519
2639	Thu Mar 23 09:48:40 2017_x000D_	18.3314	62.0767	23.0296	0.401942	2	49.4039	5.091	0	0	64.9066
2640	Thu Mar 23 09:48:40 2017_x000D_	18.3314	62.0767	23.0296	0.401942	2	49.4039	5.091	0	0	64.9066
2641	Thu Mar 23 09:48:40 2017_x000D_	18.9435	61.8515	23.0302	0.401953	2	50.5076	4.9049	0	0	65.1092
2642	Thu Mar 23 09:48:40 2017_x000D_	19.1463	61.7419	20.1983	0.352526	2	50.5076	4.9049	0	0	64.9151
2643	Thu Mar 23 09:48:40 2017_x000D_	19.7546	61.4134	23.0286	0.401924	2	50.5076	4.9049	0	0	64.3347
2644	Thu Mar 23 09:48:40 2017_x000D_	20.1669	61.4015	23.0314	0.401974	2	50.5076	4.9049	0	0	64.1282
2645	Thu Mar 23 09:48:40 2017_x000D_	20.7746	61.0731	20.1969	0.352502	2	52.267	4.73991	0	0	64.5384
2646	Thu Mar 23 09:48:40 2017_x000D_	21.3856	60.8483	20.1969	0.352502	2	52.267	4.73991	0	0	64.0454
2647	Thu Mar 23 09:48:40 2017_x000D_	21.6909	60.7361	21.9987	0.38395	2	52.267	4.73991	0	0	63.8002
2648	Thu Mar 23 09:48:40 2017_x000D_	22.099	60.6207	19.282	0.336534	2	52.267	4.73991	0	0	63.5041
2649	Thu Mar 23 09:48:40 2017_x000D_	22.401	60.405	20.1955	0.352479	2	52.267	4.73991	0	0	63.171
2650	Thu Mar 23 09:48:40 2017_x000D_	22.9117	60.287	21.9995	0.383964	2	53.589	4.56091	0	0	63.6121
2651	Thu Mar 23 09:48:40 2017_x000D_	23.2135	60.0713	23.0308	0.401964	2	53.589	4.56091	0	0	63.2778
2652	Thu Mar 23 09:48:40 2017_x000D_	23.8234	59.847	23.0314	0.401975	2	53.589	4.56091	0	0	62.7897
2653	Thu Mar 23 09:48:40 2017_x000D_	24.128	59.7349	19.2785	0.336473	2	53.589	4.56091	0	0	62.5469
2654	Thu Mar 23 09:48:40 2017_x000D_	24.7407	59.6141	22.0007	0.383985	2	54.6923	4.3749	0	0	62.8368
2655	Thu Mar 23 09:48:40 2017_x000D_	24.9426	59.5049	19.2796	0.336492	2	54.6923	4.3749	0	0	62.6447
2656	Thu Mar 23 09:48:40 2017_x000D_	25.5516	59.2809	19.2794	0.336489	2	54.6923	4.3749	0	0	62.1599
2657	Thu Mar 23 09:48:40 2017_x000D_	25.5516	59.2809	19.2794	0.336489	2	54.6923	4.3749	0	0	62.1599
2658	Thu Mar 23 09:48:41 2017_x000D_	26.058	59.0598	20.1955	0.352478	2	55.577	4.1818	0	0	62.3135
2659	Thu Mar 23 09:48:41 2017_x000D_	26.3622	58.9479	22.0005	0.383981	2	55.577	4.1818	0	0	62.0712
2660	Thu Mar 23 09:48:41 2017_x000D_	26.7657	58.7299	21.9995	0.383964	2	55.577	4.1818	0	0	61.6894
2661	Thu Mar 23 09:48:41 2017_x000D_	27.0732	58.7213	23.036	0.402054	2	55.577	4.1818	0	0	61.5388
2662	Thu Mar 23 09:48:41 2017_x000D_	27.3739	58.5062	21.9999	0.383972	2	56.014	4.1959	0	0	61.3992
2663	Thu Mar 23 09:48:41 2017_x000D_	27.5787	58.5005	22.0013	0.383996	2	56.014	4.1959	0	0	61.2989
2664	Thu Mar 23 09:48:41 2017_x000D_	27.8797	58.2853	23.0344	0.402025	2	56.014	4.1959	0	0	60.9689
2665	Thu Mar 23 09:48:41 2017_x000D_	28.0843	58.2797	23.0358	0.40205	2	56.014	4.1959	0	0	60.8697
2666	Thu Mar 23 09:48:41 2017_x000D_	28.0843	58.2797	23.0358	0.40205	2	56.014	4.1959	0	0	60.8697
2667	Thu Mar 23 09:48:41 2017_x000D_	28.5899	58.059	29.7378	0.519022	2	56.6167	5.32291	8.55	0.149226	59.721
2668	Thu Mar 23 09:48:41 2017_x000D_	28.7914	57.9501	32.3249	0.564176	2	56.6167	5.32291	8.55	0.149226	59.5304
2669	Thu Mar 23 09:48:41 2017_x000D_	28.7953	58.053	51.0215	0.890493	2	56.6167	5.32291	8.55	0.149226	59.6196
2670	Thu Mar 23 09:48:41 2017_x000D_	28.7985	58.156	57.4255	1.00226	2	56.6167	5.32291	8.55	0.149226	59.7092
2671	Thu Mar 23 09:48:41 2017_x000D_	28.8048	58.3618	76.3226	1.33208	2	57.0325	5.77921	8.63681	0.150741	59.6802
2672	Thu Mar 23 09:48:41 2017_x000D_	28.7055	58.4675	85.7603	1.4968	2	57.0325	5.77921	8.63681	0.150741	59.8204
2673	Thu Mar 23 09:48:41 2017_x000D_	28.8076	58.4643	94.6933	1.65271	2	57.0325	5.77921	8.63681	0.150741	59.7693
2674	Thu Mar 23 09:48:41 2017_x000D_	28.8071	58.4639	106.308	1.85542	2	57.0325	5.77921	8.63681	0.150741	59.7691
2675	Thu Mar 23 09:48:41 2017_x000D_	28.9086	58.461	121.896	2.12748	2	56.7718	6.6566	59.0692	1.03095	58.8222
2676	Thu Mar 23 09:48:41 2017_x000D_	28.6977	58.2604	130.046	2.26973	2	56.7718	6.6566	59.0692	1.03095	58.7461
2677	Thu Mar 23 09:48:41 2017_x000D_	28.6971	58.2608	146.851	2.56303	2	56.7718	6.6566	59.0692	1.03095	58.7468
2678	Thu Mar 23 09:48:41 2017_x000D_	28.7961	58.1549	150.897	2.63364	2	56.7718	6.6566	59.0692	1.03095	58.6064
2679	Thu Mar 23 09:48:41 2017_x000D_	28.2785	57.9627	157.425	2.74759	2	56.7718	6.6566	59.0692	1.03095	58.6872
2680	Thu Mar 23 09:48:42 2017_x000D_	27.9655	57.7644	156.179	2.72585	2	56.5428	6.8707	59.0692	1.03095	58.3681
2681	Thu Mar 23 09:48:42 2017_x000D_	27.1335	57.3729	150.901	2.63372	2	56.5428	6.8707	59.0692	1.03095	58.4412
2682	Thu Mar 23 09:48:42 2017_x000D_	26.8231	57.2777	146.858	2.56316	2	56.5428	6.8707	59.0692	1.03095	58.516
2683	Thu Mar 23 09:48:42 2017_x000D_	26.4034	56.9781	144.498	2.52196	2	56.5428	6.8707	59.0692	1.03095	58.4734
2684	Thu Mar 23 09:48:42 2017_x000D_	26.0895	56.7794	142.712	2.49079	2	56.0637	7.741	67.7375	1.18224	57.4736
2685	Thu Mar 23 09:48:42 2017_x000D_	25.5603	56.2748	134.426	2.34617	2	56.0637	7.741	67.7375	1.18224	57.3235
2686	Thu Mar 23 09:48:42 2017_x000D_	25.246	56.0758	132.33	2.3096	2	56.0637	7.741	67.7375	1.18224	57.3235
2687	Thu Mar 23 09:48:42 2017_x000D_	24.8126	55.3609	125.966	2.19853	2	56.0637	7.741	67.7375	1.18224	56.9586
2688	Thu Mar 23 09:48:42 2017_x000D_	24.6005	55.1588	125.968	2.19856	2	55.8348	7.955	104.692	1.82722	56.6019
2689	Thu Mar 23 09:48:42 2017_x000D_	24.0634	54.4455	121.964	2.12867	2	55.8348	7.955	104.692	1.82722	56.3098
2690	Thu Mar 23 09:48:42 2017_x000D_	23.9505	54.1368	125.966	2.19852	2	55.8348	7.955	104.692	1.82722	56.1192
2691	Thu Mar 23 09:48:42 2017_x000D_	23.7314	53.7265	125.963	2.19848	2	55.8348	7.955	104.692	1.82722	55.9076
2692	Thu Mar 23 09:48:42 2017_x000D_	23.1997	53.2198	130.08	2.27033	2	55.5953	8.39011	104.692	1.82722	55.3098
2693	Thu Mar 23 09:48:42 2017_x000D_	22.9836	52.9128	128.306	2.23936	2	55.5953	8.39011	104.692	1.82722	55.1887
2694	Thu Mar 23 09:48:42 2017_x000D_	22.6574	52.4004	132.31	2.30925	2	55.5953	8.39011	104.692	1.82722	54.971
2695	Thu Mar 23 09:48:42 2017_x000D_	22.4444	52.1973	132.311	2.30926	2	55.5953	8.39011	104.692	1.82722	54.9368
2696	Thu Mar 23 09:48:42 2017_x000D_	22.0216	51.8952	134.262	2.34331	2	55.5953	8.39011	104.692	1.82722	54.9535
2697	Thu Mar 23 09:48:42 2017_x000D_	21.9114	51.6893	136.362	2.37996	2	55.1584	8.37611	104.692	1.82722	54.6022
2698	Thu Mar 23 09:48:42 2017_x000D_	21.6982	51.486	136.362	2.37996	2	55.1584	8.37611	104.692	1.82722	54.5715
2699	Thu Mar 23 09:48:42 2017_x000D_	21.2714	51.079	136.362	2.37996	2	55.1584	8.37611	104.692	1.82722	54.5148
2700	Thu Mar 23 09:48:42 2017_x000D_	21.0613	50.9799	138.467	2.41671	2	55.1584	8.37611	104.692	1.82722	54.5683
2701	Thu Mar 23 09:48:43 2017_x000D_	20.8478	50.7762	138.467	2.4167	2	52.9632	8.5274	104.692	1.82722	53.0694
2702	Thu Mar 23 09:48:43 2017_x000D_	20.4203	50.3687	138.466	2.41669	2	52.9632	8.5274	104.692	1.82722	53.0069
2703	Thu Mar 23 09:48:43 2017_x000D_	20.2065	50.1648	138.466	2.41668	2	52.9632	8.5274	104.692	1.82722	52.9781
2704	Thu Mar 23 09:48:43 2017_x000D_	19.7786	49.7568	138.465	2.41667	2	52.9632	8.5274	104.692	1.82722	52.9252
2705	Thu Mar 23 09:48:43 2017_x000D_	19.6683	49.5504	136.362	2.37996	2	51.8707	8.4925	104.692	1.82722	52.1799
2706	Thu Mar 23 09:48:43 2017_x000D_	19.4576	49.4505	134.266	2.34339	2	51.8707	8.4925	104.692	1.82722	52.2319
2707	Thu Mar 23 09:48:43 2017_x000D_	19.0292	49.042	134.267	2.3434	2	51.8707	8.4925	104.692	1.82722	52.1807
2708	Thu Mar 23 09:48:43 2017_x000D_	18.8148	48.8376	134.267	2.34341	2	51.8707	8.4925	104.692	1.82722	52.1576
2709	Thu Mar 23 09:48:43 2017_x000D_	18.5933	48.424	134.263	2.34333	2	51.8707	8.4925	104.692	1.82722	51.9799
2710	Thu Mar 23 09:48:43 2017_x000D_	18.3788	48.2194	134.263	2.34333	2	50.1223	8.4366	104.692	1.82722	50.8952
2711	Thu Mar 23 09:48:43 2017_x000D_	18.1678	48.1196	136.362	2.37996	2	50.1223	8.4366	104.692	1.82722	50.9493
2712	Thu Mar 23 09:48:43 2017_x000D_	17.9495	47.81	134.264	2.34335	2	50.1223	8.4366	104.692	1.82722	50.8464
2713	Thu Mar 23 09:48:43 2017_x000D_	17.7347	47.6052	134.264	2.34335	2	50.1223	8.4366	104.692	1.82722	50.8246
2714	Thu Mar 23 09:48:43 2017_x000D_	17.5199	47.4003	134.265	2.34336	2	48.5922	8.3878	104.692	1.82722	49.8745
2715	Thu Mar 23 09:48:43 2017_x000D_	17.305	47.1953	134.265	2.34337	2	48.5922	8.3878	104.692	1.82722	49.8489
2716	Thu Mar 23 09:48:43 2017_x000D_	16.9825	46.8876	130.105	2.27075	2	48.5922	8.3878	104.692	1.82722	49.8137
2717	Thu Mar 23 09:48:43 2017_x000D_	16.8716	46.6803	127.732	2.22934	2	48.5922	8.3878	104.692	1.82722	49.7244
2718	Thu Mar 23 09:48:43 2017_x000D_	16.7641	46.5776	123.549	2.15633	2	46.4161	8.0968	104.692	1.82722	48.58
2719	Thu Mar 23 09:48:43 2017_x000D_	16.6609	46.5799	107.318	1.87306	2	46.4161	8.0968	104.692	1.82722	48.6448
2720	Thu Mar 23 09:48:43 2017_x000D_	16.6647	46.6847	100.853	1.76022	2	46.4161	8.0968	104.692	1.82722	48.7255
2721	Thu Mar 23 09:48:43 2017_x000D_	16.5685	46.8974	80.1541	1.39895	2	46.4161	8.0968	104.692	1.82722	48.9527
2722	Thu Mar 23 09:48:44 2017_x000D_	16.5686	46.8976	74.5233	1.30068	2	46.4161	8.0968	104.692	1.82722	48.9528
2723	Thu Mar 23 09:48:44 2017_x000D_	16.5647	46.7937	55.0742	0.961227	2	45.3227	8.06181	104.692	1.82722	48.2409
2724	Thu Mar 23 09:48:44 2017_x000D_	16.5644	46.7939	46.8498	0.817683	2	45.3227	8.06181	104.692	1.82722	48.2412
2725	Thu Mar 23 09:48:44 2017_x000D_	16.661	46.5822	40.421	0.70548	2	45.3227	8.06181	104.692	1.82722	48.0137
2726	Thu Mar 23 09:48:44 2017_x000D_	16.6606	46.5823	32.1016	0.560279	2	45.3227	8.06181	104.692	1.82722	48.014
2727	Thu Mar 23 09:48:44 2017_x000D_	16.9684	46.4707	16.9322	0.295522	2	44.2394	7.8057	113.524	1.98137	47.3148
2728	Thu Mar 23 09:48:44 2017_x000D_	17.0685	46.3636	13.2446	0.231161	2	44.2394	7.8057	113.524	1.98137	47.1696
2729	Thu Mar 23 09:48:44 2017_x000D_	17.5843	46.2476	9.84291	0.171791	2	44.2394	7.8057	113.524	1.98137	46.779
2730	Thu Mar 23 09:48:44 2017_x000D_	17.9998	46.2388	9.84453	0.171819	2	44.2394	7.8057	113.524	1.98137	46.5362
2731	Thu Mar 23 09:48:44 2017_x000D_	18.9309	46.1142	13.249	0.231239	2	41.8738	6.8437	137.627	2.40204	45.4813
2732	Thu Mar 23 09:48:44 2017_x000D_	19.3425	46.0007	16.1452	0.281787	2	41.8738	6.8437	137.627	2.40204	45.1767
2733	Thu Mar 23 09:48:44 2017_x000D_	20.0617	45.7759	22.7541	0.397135	2	41.8738	6.8437	137.627	2.40204	44.626
2734	Thu Mar 23 09:48:44 2017_x000D_	20.3691	45.6647	24.3632	0.425219	2	41.8738	6.8437	137.627	2.40204	44.3793
2735	Thu Mar 23 09:48:44 2017_x000D_	20.6732	45.4487	25.5093	0.445221	2	40.7898	6.5874	137.627	2.40204	43.7593
2736	Thu Mar 23 09:48:44 2017_x000D_	20.9808	45.3375	29.5092	0.515033	2	40.7898	6.5874	137.627	2.40204	43.5197
2737	Thu Mar 23 09:48:44 2017_x000D_	21.592	45.0105	32.1195	0.560592	2	40.7898	6.5874	137.627	2.40204	42.9522
2738	Thu Mar 23 09:48:44 2017_x000D_	21.8958	44.7946	33.6839	0.587894	2	40.7898	6.5874	137.627	2.40204	42.6236
2739	Thu Mar 23 09:48:44 2017_x000D_	22.403	44.4699	34.5982	0.603853	2	40.7898	6.5874	137.627	2.40204	42.1089
2740	Thu Mar 23 09:48:44 2017_x000D_	22.9069	44.0405	36.2261	0.632264	2	39.7056	6.331	137.627	2.40204	41.282
2741	Thu Mar 23 09:48:44 2017_x000D_	23.1071	43.8269	36.2255	0.632254	2	39.7056	6.331	137.627	2.40204	41.0055
2742	Thu Mar 23 09:48:44 2017_x000D_	23.514	43.6092	36.2262	0.632267	2	39.7056	6.331	137.627	2.40204	40.6427
2743	Thu Mar 23 09:48:44 2017_x000D_	23.7207	43.6051	36.2276	0.63229	2	39.7056	6.331	137.627	2.40204	40.5571
2744	Thu Mar 23 09:48:45 2017_x000D_	24.1208	43.178	36.2263	0.632269	2	38.1935	5.8392	137.627	2.40204	39.9027
2745	Thu Mar 23 09:48:45 2017_x000D_	24.4273	43.0673	32.1176	0.560558	2	38.1935	5.8392	137.627	2.40204	39.6918
2746	Thu Mar 23 09:48:45 2017_x000D_	24.8273	42.6403	32.1156	0.560522	2	38.1935	5.8392	137.627	2.40204	39.1532
2747	Thu Mar 23 09:48:45 2017_x000D_	25.237	42.5275	29.5038	0.514938	2	38.1935	5.8392	137.627	2.40204	38.9089
2748	Thu Mar 23 09:48:45 2017_x000D_	25.437	42.3141	29.5025	0.514915	2	36.8898	5.5756	137.627	2.40204	38.4823
2749	Thu Mar 23 09:48:45 2017_x000D_	26.0465	41.9881	32.1169	0.560545	2	36.8898	5.5756	137.627	2.40204	37.9927
2750	Thu Mar 23 09:48:45 2017_x000D_	26.3497	41.7727	33.6833	0.587884	2	36.8898	5.5756	137.627	2.40204	37.7004
2751	Thu Mar 23 09:48:45 2017_x000D_	26.6525	41.5574	32.1163	0.560534	2	36.8898	5.5756	137.627	2.40204	37.4098
2752	Thu Mar 23 09:48:45 2017_x000D_	27.1618	41.3382	33.6844	0.587904	2	34.5007	5.0554	137.627	2.40204	37.0176
2753	Thu Mar 23 09:48:45 2017_x000D_	27.4645	41.1231	32.1172	0.560551	2	34.5007	5.0554	137.627	2.40204	36.7476
2754	Thu Mar 23 09:48:45 2017_x000D_	27.8703	40.906	32.1176	0.560558	2	34.5007	5.0554	137.627	2.40204	36.4586
2755	Thu Mar 23 09:48:45 2017_x000D_	28.1729	40.6909	30.6805	0.535475	2	34.5007	5.0554	137.627	2.40204	36.193
2756	Thu Mar 23 09:48:45 2017_x000D_	28.6785	40.3672	29.5009	0.514888	2	34.5007	5.0554	137.627	2.40204	35.7886
2757	Thu Mar 23 09:48:45 2017_x000D_	28.8813	40.2588	32.1175	0.560556	2	32.9772	4.78471	137.627	2.40204	35.7098
2758	Thu Mar 23 09:48:45 2017_x000D_	29.3836	39.8306	33.6841	0.587899	2	32.9772	4.78471	137.627	2.40204	35.2297
2759	Thu Mar 23 09:48:45 2017_x000D_	29.5894	39.8269	33.6856	0.587924	2	32.9772	4.78471	137.627	2.40204	35.2056
2760	Thu Mar 23 09:48:45 2017_x000D_	29.8917	39.612	32.1173	0.560553	2	32.9772	4.78471	137.627	2.40204	34.9637
2761	Thu Mar 23 09:48:45 2017_x000D_	30.297	39.3952	32.1178	0.560561	2	31.0249	4.27821	137.627	2.40204	35.1245
2762	Thu Mar 23 09:48:45 2017_x000D_	30.4965	39.1822	32.1167	0.560543	2	31.0249	4.27821	137.627	2.40204	34.908
2763	Thu Mar 23 09:48:45 2017_x000D_	30.699	39.0739	29.4989	0.514853	2	31.0249	4.27821	137.627	2.40204	34.7972
2764	Thu Mar 23 09:48:45 2017_x000D_	31.0011	38.8591	28.1392	0.491121	2	31.0249	4.27821	137.627	2.40204	34.5809
2765	Thu Mar 23 09:48:46 2017_x000D_	31.1011	38.7526	32.1162	0.560533	2	29.5005	4.0073	137.627	2.40204	34.7821
2766	Thu Mar 23 09:48:46 2017_x000D_	31.506	38.536	32.1166	0.560541	2	29.5005	4.0073	137.627	2.40204	34.5869
2767	Thu Mar 23 09:48:46 2017_x000D_	31.8113	38.4259	36.2344	0.63241	2	29.5005	4.0073	137.627	2.40204	34.4961
2768	Thu Mar 23 09:48:46 2017_x000D_	32.0107	38.213	36.2339	0.6324	2	29.5005	4.0073	137.627	2.40204	34.2977
2769	Thu Mar 23 09:48:46 2017_x000D_	32.4129	37.8916	46.876	0.818141	2	29.5005	4.0073	137.627	2.40204	34.0092
2770	Thu Mar 23 09:48:46 2017_x000D_	32.6154	37.7832	53.2709	0.929752	2	29.5005	4.0073	137.627	2.40204	33.9192
2771	Thu Mar 23 09:48:46 2017_x000D_	32.815	37.57	61.4887	1.07318	2	29.5005	4.0073	137.627	2.40204	33.726
2772	Thu Mar 23 09:48:46 2017_x000D_	32.8121	37.465	67.9724	1.18634	2	29.5005	4.0073	137.627	2.40204	33.6212
2773	Thu Mar 23 09:48:46 2017_x000D_	32.9117	37.358	82.7959	1.44506	2	29.5005	4.0073	137.627	2.40204	33.5247
2774	Thu Mar 23 09:48:46 2017_x000D_	32.9116	37.3577	88.6511	1.54725	2	27.5372	3.72221	137.627	2.40204	34.0622
2775	Thu Mar 23 09:48:46 2017_x000D_	33.0079	37.1461	103.229	1.80169	2	27.5372	3.72221	137.627	2.40204	33.8686
2776	Thu Mar 23 09:48:46 2017_x000D_	32.9019	37.043	112.378	1.96137	2	27.5372	3.72221	137.627	2.40204	33.7499
2777	Thu Mar 23 09:48:46 2017_x000D_	32.8987	36.9382	118.879	2.07483	2	27.5372	3.72221	137.627	2.40204	33.6459
2778	Thu Mar 23 09:48:46 2017_x000D_	32.8926	36.729	127.072	2.21783	2	25.7631	4.109	137.627	2.40204	33.39
2779	Thu Mar 23 09:48:46 2017_x000D_	32.6807	36.5229	139.735	2.43884	2	25.7631	4.109	137.627	2.40204	33.1438
2780	Thu Mar 23 09:48:46 2017_x000D_	32.572	36.3153	146.096	2.54986	2	25.7631	4.109	137.627	2.40204	32.9182
2781	Thu Mar 23 09:48:46 2017_x000D_	32.261	36.216	155.405	2.71232	2	25.7631	4.109	137.627	2.40204	32.7579
2782	Thu Mar 23 09:48:46 2017_x000D_	31.9467	36.0116	162.21	2.8311	2	25.7631	4.109	137.627	2.40204	32.4964
2783	Thu Mar 23 09:48:46 2017_x000D_	31.4296	35.9151	165.94	2.89621	2	25.0952	4.3095	137.627	2.40204	32.2341
2784	Thu Mar 23 09:48:46 2017_x000D_	31.1184	35.8153	168.181	2.93531	2	25.0952	4.3095	137.627	2.40204	32.0764
2785	Thu Mar 23 09:48:46 2017_x000D_	30.7037	35.7168	165.151	2.88243	2	25.0952	4.3095	137.627	2.40204	31.9041
2786	Thu Mar 23 09:48:47 2017_x000D_	29.9767	35.5183	165.939	2.89619	2	25.0952	4.3095	137.627	2.40204	31.5883
2787	Thu Mar 23 09:48:47 2017_x000D_	29.6648	35.4181	162.215	2.83118	2	24.6467	4.51701	137.627	2.40204	31.3059
2788	Thu Mar 23 09:48:47 2017_x000D_	29.3522	35.3177	160.413	2.79974	2	24.6467	4.51701	137.627	2.40204	31.1581
2789	Thu Mar 23 09:48:47 2017_x000D_	28.6244	35.119	159.385	2.78179	2	24.6467	4.51701	137.627	2.40204	30.8594
2790	Thu Mar 23 09:48:47 2017_x000D_	28.4118	34.9119	159.381	2.78172	2	24.6467	4.51701	137.627	2.40204	30.6272
2791	Thu Mar 23 09:48:47 2017_x000D_	27.7862	34.7112	159.382	2.78174	2	23.1211	4.246	137.627	2.40204	30.8203
2792	Thu Mar 23 09:48:47 2017_x000D_	27.3698	34.6122	156.665	2.73432	2	23.1211	4.246	137.627	2.40204	30.662
2793	Thu Mar 23 09:48:47 2017_x000D_	26.9501	34.4081	156.664	2.73431	2	23.1211	4.246	137.627	2.40204	30.4042
2794	Thu Mar 23 09:48:47 2017_x000D_	26.6371	34.3077	158.25	2.76199	2	23.1211	4.246	137.627	2.40204	30.2666
2795	Thu Mar 23 09:48:47 2017_x000D_	26.3202	34.1018	159.38	2.7817	2	23.1211	4.246	137.627	2.40204	30.0267
2796	Thu Mar 23 09:48:47 2017_x000D_	25.6928	33.9004	159.381	2.78172	2	21.595	3.9749	137.627	2.40204	30.2048
2797	Thu Mar 23 09:48:47 2017_x000D_	25.4826	33.7983	162.206	2.83102	2	21.595	3.9749	137.627	2.40204	30.0757
2798	Thu Mar 23 09:48:47 2017_x000D_	24.8512	33.4911	159.378	2.78167	2	21.595	3.9749	137.627	2.40204	29.6953
2799	Thu Mar 23 09:48:47 2017_x000D_	24.5405	33.4958	158.251	2.762	2	21.595	3.9749	137.627	2.40204	29.6675
2800	Thu Mar 23 09:48:47 2017_x000D_	23.8044	33.1898	156.669	2.73439	2	20.2881	3.7109	137.627	2.40204	29.6879
2801	Thu Mar 23 09:48:47 2017_x000D_	23.5936	33.0874	159.38	2.78171	2	20.2881	3.7109	137.627	2.40204	29.5619
2802	Thu Mar 23 09:48:47 2017_x000D_	23.1717	32.8823	159.379	2.78168	2	20.2881	3.7109	137.627	2.40204	29.3136
2803	Thu Mar 23 09:48:47 2017_x000D_	22.9641	32.8853	159.381	2.78173	2	20.2881	3.7109	137.627	2.40204	29.2969
2804	Thu Mar 23 09:48:47 2017_x000D_	22.3272	32.4717	159.376	2.78163	2	20.2881	3.7109	137.627	2.40204	28.833
2805	Thu Mar 23 09:48:47 2017_x000D_	21.9114	32.4776	159.381	2.78172	2	20.2881	3.7109	137.627	2.40204	28.8125
2806	Thu Mar 23 09:48:47 2017_x000D_	21.3812	32.1677	155.435	2.71285	2	20.2881	3.7109	137.627	2.40204	28.4778
2807	Thu Mar 23 09:48:47 2017_x000D_	21.0654	32.0665	159.378	2.78167	2	20.2881	3.7109	137.627	2.40204	28.3663
2808	Thu Mar 23 09:48:48 2017_x000D_	20.4338	31.8636	159.379	2.78169	2	20.2881	3.7109	137.627	2.40204	28.1531
2809	Thu Mar 23 09:48:48 2017_x000D_	20.2185	31.6548	159.375	2.78162	2	20.2881	3.7109	137.627	2.40204	27.944
2810	Thu Mar 23 09:48:48 2017_x000D_	19.5861	31.4517	159.376	2.78164	2	20.2881	3.7109	137.627	2.40204	27.7497
2811	Thu Mar 23 09:48:48 2017_x000D_	19.2701	31.3503	161.185	2.81321	2	20.2881	3.7109	137.627	2.40204	27.6581
2812	Thu Mar 23 09:48:48 2017_x000D_	18.9533	31.2484	159.377	2.78166	2	20.2881	3.7109	137.627	2.40204	27.5698
2813	Thu Mar 23 09:48:48 2017_x000D_	18.7411	31.1454	162.189	2.83074	2	20.2881	3.7109	137.627	2.40204	27.4781
2814	Thu Mar 23 09:48:48 2017_x000D_	18.2157	31.0464	158.253	2.76204	2	20.2881	3.7109	137.627	2.40204	27.4139
2815	Thu Mar 23 09:48:48 2017_x000D_	17.8949	30.8385	159.377	2.78165	2	20.2881	3.7109	137.627	2.40204	27.233
2816	Thu Mar 23 09:48:48 2017_x000D_	17.4698	30.6319	159.375	2.78162	2	20.2881	3.7109	137.627	2.40204	27.0681
2817	Thu Mar 23 09:48:48 2017_x000D_	17.2607	30.6347	159.378	2.78167	2	20.2881	3.7109	137.627	2.40204	27.0935
2818	Thu Mar 23 09:48:48 2017_x000D_	16.8352	30.428	159.376	2.78164	2	20.2881	3.7109	137.627	2.40204	26.9393
2819	Thu Mar 23 09:48:48 2017_x000D_	16.6224	30.3248	162.185	2.83066	2	20.2881	3.7109	137.627	2.40204	26.8652
2820	Thu Mar 23 09:48:48 2017_x000D_	16.4131	30.3275	162.187	2.8307	2	20.2881	3.7109	137.627	2.40204	26.8972
2821	Thu Mar 23 09:48:48 2017_x000D_	15.9871	30.1206	162.185	2.83066	2	20.2881	3.7109	137.627	2.40204	26.7576
2822	Thu Mar 23 09:48:48 2017_x000D_	15.7776	30.1233	162.187	2.8307	2	20.2881	3.7109	137.627	2.40204	26.7948
2823	Thu Mar 23 09:48:48 2017_x000D_	15.4599	30.0211	158.256	2.76208	2	20.2881	3.7109	137.627	2.40204	26.7495
2824	Thu Mar 23 09:48:48 2017_x000D_	15.4561	29.9146	155.45	2.71311	2	20.2881	3.7109	137.627	2.40204	26.6455
2825	Thu Mar 23 09:48:48 2017_x000D_	15.6731	30.1238	142.17	2.48133	2	20.2881	3.7109	137.627	2.40204	26.813
2826	Thu Mar 23 09:48:48 2017_x000D_	15.7853	30.3345	135.957	2.3729	2	20.2881	3.7109	137.627	2.40204	27.0017
2827	Thu Mar 23 09:48:48 2017_x000D_	16.1149	30.7551	120.689	2.10642	2	14.7802	3.97781	135	2.35619	26.8105
2828	Thu Mar 23 09:48:48 2017_x000D_	16.1149	30.7551	120.689	2.10642	2	14.7802	3.97781	135	2.35619	26.8105
2829	Thu Mar 23 09:48:49 2017_x000D_	16.1264	31.0733	106.437	1.85767	2	14.7802	3.97781	135	2.35619	27.1289
2830	Thu Mar 23 09:48:49 2017_x000D_	16.2387	31.2845	97.8812	1.70835	2	14.7802	3.97781	135	2.35619	27.3456
2831	Thu Mar 23 09:48:49 2017_x000D_	16.1345	31.2864	83.101	1.45039	2	14.3218	4.4072	135	2.35619	26.9403
2832	Thu Mar 23 09:48:49 2017_x000D_	16.1346	31.2866	77.3593	1.35017	2	14.3218	4.4072	135	2.35619	26.9405
2833	Thu Mar 23 09:48:49 2017_x000D_	16.1307	31.1815	57.4756	1.00314	2	14.3218	4.4072	135	2.35619	26.8353
2834	Thu Mar 23 09:48:49 2017_x000D_	16.2316	31.0741	53.259	0.929544	2	14.3218	4.4072	135	2.35619	26.7352
2835	Thu Mar 23 09:48:49 2017_x000D_	16.3249	30.7547	40.3126	0.703588	2	14.3218	4.4072	135	2.35619	26.4235
2836	Thu Mar 23 09:48:49 2017_x000D_	16.4257	30.6472	36.0588	0.629344	2	14.3218	4.4072	135	2.35619	26.3242
2837	Thu Mar 23 09:48:49 2017_x000D_	16.7357	30.537	31.9132	0.55699	2	14.3218	4.4072	135	2.35619	26.2411
2838	Thu Mar 23 09:48:49 2017_x000D_	17.1431	30.213	29.2768	0.510976	2	14.3218	4.4072	135	2.35619	25.9596
2839	Thu Mar 23 09:48:49 2017_x000D_	17.5541	29.9953	29.2769	0.510979	2	14.3218	4.4072	135	2.35619	25.7914
2840	Thu Mar 23 09:48:49 2017_x000D_	18.1706	29.6689	31.9135	0.556996	2	14.0254	6.17381	135	2.35619	23.858
2841	Thu Mar 23 09:48:49 2017_x000D_	18.3724	29.454	31.9124	0.556977	2	14.0254	6.17381	135	2.35619	23.6826
2842	Thu Mar 23 09:48:49 2017_x000D_	18.8842	29.1289	36.0613	0.629388	2	14.0254	6.17381	135	2.35619	23.4637
2843	Thu Mar 23 09:48:49 2017_x000D_	19.1905	28.9127	37.8511	0.660627	2	14.0254	6.17381	135	2.35619	23.3181
2844	Thu Mar 23 09:48:49 2017_x000D_	19.7018	28.5879	38.4833	0.67166	2	13.987	7.0604	135	2.35619	22.2731
2845	Thu Mar 23 09:48:49 2017_x000D_	19.7018	28.5879	38.4833	0.67166	2	13.987	7.0604	135	2.35619	22.2731
2846	Thu Mar 23 09:48:49 2017_x000D_	20.1052	28.1583	38.4824	0.671645	2	13.987	7.0604	135	2.35619	21.9671
2847	Thu Mar 23 09:48:49 2017_x000D_	20.3069	27.9435	38.482	0.671638	2	13.987	7.0604	135	2.35619	21.8185
2848	Thu Mar 23 09:48:49 2017_x000D_	20.8182	27.6188	42.6257	0.74396	2	13.9582	7.7252	135	2.35619	21.0432
2849	Thu Mar 23 09:48:49 2017_x000D_	21.0199	27.4041	42.6256	0.743957	2	13.9582	7.7252	135	2.35619	20.9076
2850	Thu Mar 23 09:48:49 2017_x000D_	21.4231	26.9746	42.6252	0.743951	2	13.9582	7.7252	135	2.35619	20.6462
2851	Thu Mar 23 09:48:50 2017_x000D_	21.7287	26.7588	36.0585	0.62934	2	13.9582	7.7252	135	2.35619	20.5587
2852	Thu Mar 23 09:48:50 2017_x000D_	22.1319	26.3295	36.0572	0.629318	2	13.9582	7.7252	135	2.35619	20.3207
2853	Thu Mar 23 09:48:50 2017_x000D_	22.4377	26.1136	37.8489	0.660588	2	14.9789	9.5326	129.031	2.25201	18.1814
2854	Thu Mar 23 09:48:50 2017_x000D_	22.7467	26.0041	38.482	0.671638	2	14.9789	9.5326	129.031	2.25201	18.2112
2855	Thu Mar 23 09:48:50 2017_x000D_	22.9483	25.7895	38.4816	0.67163	2	14.9789	9.5326	129.031	2.25201	18.1052
2856	Thu Mar 23 09:48:50 2017_x000D_	23.4555	25.3591	40.317	0.703665	2	14.9789	9.5326	129.031	2.25201	17.9536
2857	Thu Mar 23 09:48:50 2017_x000D_	23.556	25.2519	36.0569	0.629311	2	15.5795	10.8822	129.031	2.25201	16.4351
2858	Thu Mar 23 09:48:50 2017_x000D_	24.0665	24.9278	40.3176	0.703675	2	15.5795	10.8822	129.031	2.25201	16.4106
2859	Thu Mar 23 09:48:50 2017_x000D_	24.167	24.8206	36.057	0.629313	2	15.5795	10.8822	129.031	2.25201	16.3714
2860	Thu Mar 23 09:48:50 2017_x000D_	24.7778	24.3895	36.0571	0.629316	2	15.5795	10.8822	129.031	2.25201	16.3418
2861	Thu Mar 23 09:48:50 2017_x000D_	24.9792	24.175	36.0565	0.629305	2	15.9702	12.0031	129.031	2.25201	15.1432
2862	Thu Mar 23 09:48:50 2017_x000D_	25.1838	24.0667	33.4833	0.584394	2	15.9702	12.0031	129.031	2.25201	15.1796
2863	Thu Mar 23 09:48:50 2017_x000D_	25.593	23.8502	33.4839	0.584404	2	15.9702	12.0031	129.031	2.25201	15.2628
2864	Thu Mar 23 09:48:50 2017_x000D_	25.7943	23.6358	33.483	0.584389	2	15.9702	12.0031	129.031	2.25201	15.2261
2865	Thu Mar 23 09:48:50 2017_x000D_	26.1026	23.5267	34.4097	0.600562	2	16.1607	12.6741	129.031	2.25201	14.718
2866	Thu Mar 23 09:48:50 2017_x000D_	26.2033	23.4194	33.4836	0.584399	2	16.1607	12.6741	129.031	2.25201	14.7077
2867	Thu Mar 23 09:48:50 2017_x000D_	26.6124	23.203	38.4841	0.671675	2	16.1607	12.6741	129.031	2.25201	14.8356
2868	Thu Mar 23 09:48:50 2017_x000D_	26.8136	22.9887	38.4837	0.671667	2	16.1607	12.6741	129.031	2.25201	14.8282
2869	Thu Mar 23 09:48:50 2017_x000D_	27.0183	22.8804	44.6411	0.779134	2	16.1607	12.6741	129.031	2.25201	14.9015
2870	Thu Mar 23 09:48:50 2017_x000D_	27.0188	22.8798	61.544	1.07415	2	16.3511	13.345	129.031	2.25201	14.3078
2871	Thu Mar 23 09:48:50 2017_x000D_	27.0221	22.9857	68.0659	1.18797	2	16.3511	13.345	129.031	2.25201	14.381
2872	Thu Mar 23 09:48:51 2017_x000D_	27.022	22.9853	79.4237	1.38621	2	16.3511	13.345	129.031	2.25201	14.3807
2873	Thu Mar 23 09:48:51 2017_x000D_	27.0184	22.8783	97.5852	1.70318	2	16.3511	13.345	129.031	2.25201	14.3065
2874	Thu Mar 23 09:48:51 2017_x000D_	27.0181	22.8781	103.3	1.80293	2	16.3511	13.345	129.031	2.25201	14.3061
2875	Thu Mar 23 09:48:51 2017_x000D_	27.1149	22.6646	118.819	2.07378	2	16.3511	13.345	129.031	2.25201	14.2378
2876	Thu Mar 23 09:48:51 2017_x000D_	27.0073	22.5593	127.538	2.22596	2	16.3511	13.345	129.031	2.25201	14.0875
2877	Thu Mar 23 09:48:51 2017_x000D_	26.8967	22.3484	141.695	2.47304	2	16.3511	13.345	129.031	2.25201	13.8662
2878	Thu Mar 23 09:48:51 2017_x000D_	26.7895	22.2432	145.788	2.54448	2	16.5415	14.0158	129.031	2.25201	13.142
2879	Thu Mar 23 09:48:51 2017_x000D_	26.5787	22.139	148.265	2.58772	2	16.5415	14.0158	129.031	2.25201	12.9125
2880	Thu Mar 23 09:48:51 2017_x000D_	25.9421	21.7189	143.46	2.50385	2	16.5415	14.0158	129.031	2.25201	12.1536
2881	Thu Mar 23 09:48:51 2017_x000D_	25.6238	21.509	141.699	2.47312	2	16.5415	14.0158	129.031	2.25201	11.7744
2882	Thu Mar 23 09:48:51 2017_x000D_	25.0874	20.9813	137.557	2.40083	2	16.5415	14.0158	129.031	2.25201	11.025
2883	Thu Mar 23 09:48:51 2017_x000D_	24.7654	20.6643	133.411	2.32846	2	16.5415	14.0158	129.031	2.25201	10.5752
2884	Thu Mar 23 09:48:51 2017_x000D_	24.5537	20.5593	131.499	2.29509	2	16.5415	14.0158	129.031	2.25201	10.3447
2885	Thu Mar 23 09:48:51 2017_x000D_	24.1174	19.9235	126.964	2.21593	2	16.5415	14.0158	129.031	2.25201	9.60704
2886	Thu Mar 23 09:48:51 2017_x000D_	23.8989	19.6051	125.269	2.18636	2	16.5415	14.0158	129.031	2.25201	9.23968
2887	Thu Mar 23 09:48:51 2017_x000D_	23.462	18.9685	120.279	2.09926	2	15.968	17.0987	129.031	2.25201	7.72374
2888	Thu Mar 23 09:48:51 2017_x000D_	23.3473	18.6488	121.349	2.11794	2	15.968	17.0987	129.031	2.25201	7.54035
2889	Thu Mar 23 09:48:51 2017_x000D_	23.2364	18.4362	118.863	2.07456	2	15.968	17.0987	129.031	2.25201	7.39044
2890	Thu Mar 23 09:48:51 2017_x000D_	22.7952	17.6917	120.277	2.09922	2	15.968	17.0987	129.031	2.25201	6.85291
2891	Thu Mar 23 09:48:51 2017_x000D_	22.6837	17.4786	122.837	2.14392	2	15.7199	17.7552	129.031	2.25201	6.96929
2892	Thu Mar 23 09:48:51 2017_x000D_	22.2487	16.947	124.47	2.17242	2	15.7199	17.7552	129.031	2.25201	6.57863
2893	Thu Mar 23 09:48:52 2017_x000D_	22.1372	16.7337	126.952	2.21573	2	15.7199	17.7552	129.031	2.25201	6.49809
2894	Thu Mar 23 09:48:52 2017_x000D_	21.8095	16.3076	129.284	2.25643	2	15.7199	17.7552	129.031	2.25201	6.2593
2895	Thu Mar 23 09:48:52 2017_x000D_	21.6982	16.0943	126.951	2.21571	2	15.7199	17.7552	129.031	2.25201	6.20473
2896	Thu Mar 23 09:48:52 2017_x000D_	21.5865	15.8807	129.28	2.25637	2	15.4718	18.4116	129.031	2.25201	6.61778
2897	Thu Mar 23 09:48:52 2017_x000D_	21.262	15.5614	133.377	2.32786	2	15.4718	18.4116	129.031	2.25201	6.45369
2898	Thu Mar 23 09:48:52 2017_x000D_	21.0456	15.3483	133.377	2.32787	2	15.4718	18.4116	129.031	2.25201	6.36011
2899	Thu Mar 23 09:48:52 2017_x000D_	20.8292	15.1352	133.378	2.32788	2	15.4718	18.4116	129.031	2.25201	6.27985
2900	Thu Mar 23 09:48:52 2017_x000D_	20.5042	14.8154	137.505	2.39991	2	15.4621	18.6327	129.031	2.25201	6.32412
2901	Thu Mar 23 09:48:52 2017_x000D_	20.2876	14.6021	137.504	2.39991	2	15.4621	18.6327	129.031	2.25201	6.28738
2902	Thu Mar 23 09:48:52 2017_x000D_	19.9591	14.1747	135.437	2.36382	2	15.4621	18.6327	129.031	2.25201	6.3322
2903	Thu Mar 23 09:48:52 2017_x000D_	19.7457	14.0682	133.379	2.32791	2	15.4621	18.6327	129.031	2.25201	6.2597
2904	Thu Mar 23 09:48:52 2017_x000D_	19.4165	13.6403	135.437	2.36382	2	14.3275	19.4827	135	2.35619	7.748
2905	Thu Mar 23 09:48:52 2017_x000D_	19.3083	13.5337	135.437	2.36382	2	14.3275	19.4827	135	2.35619	7.7588
2906	Thu Mar 23 09:48:52 2017_x000D_	19.0947	13.4271	133.381	2.32793	2	14.3275	19.4827	135	2.35619	7.70691
2907	Thu Mar 23 09:48:52 2017_x000D_	18.8739	13.1056	131.475	2.29466	2	14.3275	19.4827	135	2.35619	7.8318
2908	Thu Mar 23 09:48:52 2017_x000D_	18.7655	12.9989	131.172	2.28938	2	14.3275	19.4827	135	2.35619	7.85719
2909	Thu Mar 23 09:48:52 2017_x000D_	18.5482	12.7849	131.173	2.28939	2	13.6505	19.9042	180	3.14159	8.64129
2910	Thu Mar 23 09:48:52 2017_x000D_	18.4357	12.5703	133.377	2.32786	2	13.6505	19.9042	180	3.14159	8.75695
2911	Thu Mar 23 09:48:52 2017_x000D_	18.2219	12.4638	135.437	2.36382	2	13.6505	19.9042	180	3.14159	8.73254
2912	Thu Mar 23 09:48:52 2017_x000D_	17.8952	12.1428	148.123	2.58524	2	13.6505	19.9042	180	3.14159	8.84629
2913	Thu Mar 23 09:48:52 2017_x000D_	17.7862	12.0358	152.169	2.65585	2	12.3158	20.3053	180	3.14159	9.91514
2914	Thu Mar 23 09:48:52 2017_x000D_	17.8915	12.036	164.485	2.8708	2	12.3158	20.3053	180	3.14159	9.97345
2915	Thu Mar 23 09:48:53 2017_x000D_	17.9933	11.9287	180.213	3.1453	2	12.3158	20.3053	180	3.14159	10.1194
2916	Thu Mar 23 09:48:53 2017_x000D_	18.1025	12.0361	189.937	3.31503	2	12.3158	20.3053	180	3.14159	10.0928
2917	Thu Mar 23 09:48:53 2017_x000D_	18.2012	11.8208	209.036	3.64837	2	12.3158	20.3053	180	3.14159	10.3259
2918	Thu Mar 23 09:48:53 2017_x000D_	18.3066	11.8204	215.897	3.76811	2	12.3158	20.3053	180	3.14159	10.3867
2919	Thu Mar 23 09:48:53 2017_x000D_	18.3037	11.7123	235.083	4.10297	2	12.3158	20.3053	180	3.14159	10.4735
2920	Thu Mar 23 09:48:53 2017_x000D_	18.2023	11.8199	244.204	4.26217	2	12.3158	20.3053	180	3.14159	10.3273
2921	Thu Mar 23 09:48:53 2017_x000D_	18.1988	11.712	250.897	4.37897	2	12.3158	20.3053	180	3.14159	10.4141
2922	Thu Mar 23 09:48:53 2017_x000D_	18.0971	11.8195	260.225	4.54178	2	12.3158	20.3053	180	3.14159	10.268
2923	Thu Mar 23 09:48:53 2017_x000D_	18.1041	12.0342	-88.0841	-1.53736	2	12.3158	20.3053	180	3.14159	10.0953
2924	Thu Mar 23 09:48:53 2017_x000D_	18.1039	12.034	-82.2305	-1.43519	2	12.3158	20.3053	180	3.14159	10.0954
2925	Thu Mar 23 09:48:53 2017_x000D_	18.1142	12.3564	-70.2052	-1.22531	2	12.3158	20.3053	180	3.14159	9.83903
2926	Thu Mar 23 09:48:53 2017_x000D_	18.3317	12.5706	-70.2091	-1.22538	2	12.3158	20.3053	180	3.14159	9.79881
2927	Thu Mar 23 09:48:53 2017_x000D_	18.5705	13.4293	-70.2072	-1.22535	2	12.3158	20.3053	180	3.14159	9.29519
2928	Thu Mar 23 09:48:53 2017_x000D_	18.6829	13.6438	-73.0196	-1.27443	2	12.3158	20.3053	180	3.14159	9.21496
2929	Thu Mar 23 09:48:53 2017_x000D_	18.8166	14.5022	-75.914	-1.32495	2	12.3158	20.3053	180	3.14159	8.71415
2930	Thu Mar 23 09:48:53 2017_x000D_	18.9324	14.8235	-79.3624	-1.38513	2	8.79689	20.4171	180	3.14159	11.5766
2931	Thu Mar 23 09:48:53 2017_x000D_	19.0517	15.2521	-82.2431	-1.43541	2	8.79689	20.4171	180	3.14159	11.4821
2932	Thu Mar 23 09:48:53 2017_x000D_	19.178	15.8949	-85.1627	-1.48637	2	8.79689	20.4171	180	3.14159	11.3233
2933	Thu Mar 23 09:48:53 2017_x000D_	19.1922	16.3235	-85.1622	-1.48636	2	8.79689	20.4171	180	3.14159	11.1723
2934	Thu Mar 23 09:48:53 2017_x000D_	19.2205	17.1804	-85.1611	-1.48634	2	8.35811	20.4035	180	3.14159	11.3305
2935	Thu Mar 23 09:48:53 2017_x000D_	19.2347	17.6086	-85.1606	-1.48633	2	8.35811	20.4035	180	3.14159	11.2299
2936	Thu Mar 23 09:48:54 2017_x000D_	19.2559	18.2507	-85.1599	-1.48632	2	8.35811	20.4035	180	3.14159	11.1084
2937	Thu Mar 23 09:48:54 2017_x000D_	19.2701	18.6786	-85.1593	-1.48631	2	8.35811	20.4035	180	3.14159	11.0475
2938	Thu Mar 23 09:48:54 2017_x000D_	19.2772	18.8925	-85.1591	-1.48631	2	8.35811	20.4035	180	3.14159	11.0231
2939	Thu Mar 23 09:48:54 2017_x000D_	19.2878	19.2134	-84.9955	-1.48345	2	7.91932	20.3898	180	3.14159	11.4292
2940	Thu Mar 23 09:48:54 2017_x000D_	19.3055	19.7477	-85.158	-1.48629	2	7.91932	20.3898	180	3.14159	11.4043
2941	Thu Mar 23 09:48:54 2017_x000D_	19.3161	20.0681	-85.3046	-1.48885	2	7.91932	20.3898	180	3.14159	11.4013
2942	Thu Mar 23 09:48:54 2017_x000D_	19.4383	20.6013	-82.2346	-1.43526	2	7.91932	20.3898	180	3.14159	11.5209
2943	Thu Mar 23 09:48:54 2017_x000D_	19.4489	20.9218	-81.9108	-1.42961	2	7.69991	20.383	180	3.14159	11.7613
2944	Thu Mar 23 09:48:54 2017_x000D_	19.5781	21.6678	-79.3458	-1.38485	2	7.69991	20.383	180	3.14159	11.9475
2945	Thu Mar 23 09:48:54 2017_x000D_	19.5852	21.8811	-79.345	-1.38483	2	7.69991	20.383	180	3.14159	11.9793
2946	Thu Mar 23 09:48:54 2017_x000D_	19.8155	22.5191	-79.3478	-1.38488	2	7.69991	20.383	180	3.14159	12.3025
2947	Thu Mar 23 09:48:54 2017_x000D_	19.826	22.8387	-79.7771	-1.39237	2	7.01338	21.0257	175.5	3.06305	12.9403
2948	Thu Mar 23 09:48:54 2017_x000D_	19.8366	23.1586	-79.3453	-1.38484	2	7.01338	21.0257	175.5	3.06305	12.9994
2949	Thu Mar 23 09:48:54 2017_x000D_	19.8471	23.4784	-78.8668	-1.37649	2	7.01338	21.0257	175.5	3.06305	13.066
2950	Thu Mar 23 09:48:54 2017_x000D_	20.0771	24.115	-79.7777	-1.39238	2	7.01338	21.0257	175.5	3.06305	13.424
2951	Thu Mar 23 09:48:54 2017_x000D_	20.0876	24.4346	-79.3455	-1.38484	2	7.01338	21.0257	175.5	3.06305	13.5113
2952	Thu Mar 23 09:48:54 2017_x000D_	20.2132	25.0721	-82.2387	-1.43534	2	6.30809	22.1105	180	3.14159	14.217
2953	Thu Mar 23 09:48:54 2017_x000D_	20.2201	25.2848	-82.2381	-1.43533	2	6.30809	22.1105	180	3.14159	14.2696
2954	Thu Mar 23 09:48:54 2017_x000D_	20.2411	25.9229	-82.2365	-1.4353	2	6.30809	22.1105	180	3.14159	14.4452
2955	Thu Mar 23 09:48:54 2017_x000D_	20.3593	26.3468	-79.3433	-1.3848	2	6.30809	22.1105	180	3.14159	14.6759
2956	Thu Mar 23 09:48:54 2017_x000D_	20.4707	26.5583	-82.24	-1.43536	2	6.06048	22.7667	161.972	2.82695	14.9007
2957	Thu Mar 23 09:48:55 2017_x000D_	20.4916	27.1956	-82.2384	-1.43533	2	6.06048	22.7667	161.972	2.82695	15.0954
2958	Thu Mar 23 09:48:55 2017_x000D_	20.4985	27.408	-82.2378	-1.43532	2	6.06048	22.7667	161.972	2.82695	15.1657
2959	Thu Mar 23 09:48:55 2017_x000D_	20.6236	28.0436	-79.3418	-1.38478	2	6.06048	22.7667	161.972	2.82695	15.4897
2960	Thu Mar 23 09:48:55 2017_x000D_	20.6305	28.2558	-79.341	-1.38476	2	5.82229	23.2019	180	3.14159	15.6469
2961	Thu Mar 23 09:48:55 2017_x000D_	20.7487	28.6789	-82.2398	-1.43535	2	5.82229	23.2019	180	3.14159	15.8995
2962	Thu Mar 23 09:48:55 2017_x000D_	20.7557	28.8911	-82.2392	-1.43535	2	5.82229	23.2019	180	3.14159	15.9804
2963	Thu Mar 23 09:48:55 2017_x000D_	20.766	29.209	-82.5305	-1.44043	2	5.82229	23.2019	180	3.14159	16.1059
2964	Thu Mar 23 09:48:55 2017_x000D_	20.7764	29.5272	-82.2376	-1.43532	2	5.54657	24.5208	180	3.14159	16.0316
2965	Thu Mar 23 09:48:55 2017_x000D_	20.8876	29.7379	-85.1754	-1.48659	2	5.54657	24.5208	180	3.14159	16.2039
2966	Thu Mar 23 09:48:55 2017_x000D_	20.8946	29.9498	-85.1751	-1.48659	2	5.54657	24.5208	180	3.14159	16.2799
2967	Thu Mar 23 09:48:55 2017_x000D_	20.9116	30.4795	-78.8586	-1.37634	2	5.54657	24.5208	180	3.14159	16.48
2968	Thu Mar 23 09:48:55 2017_x000D_	20.9183	30.6911	-72.937	-1.27299	2	5.54657	24.5208	180	3.14159	16.5639
2969	Thu Mar 23 09:48:55 2017_x000D_	20.9211	30.7968	-60.8725	-1.06243	2	5.68144	26.5153	180	3.14159	15.8297
2970	Thu Mar 23 09:48:55 2017_x000D_	20.8096	30.5865	-50.3695	-0.879114	2	5.68144	26.5153	180	3.14159	15.6664
2971	Thu Mar 23 09:48:55 2017_x000D_	20.6007	30.5897	-33.8333	-0.590502	2	5.68144	26.5153	180	3.14159	15.4656
2972	Thu Mar 23 09:48:55 2017_x000D_	20.493	30.4857	-24.6065	-0.429465	2	5.68144	26.5153	180	3.14159	15.3345
2973	Thu Mar 23 09:48:55 2017_x000D_	20.4963	30.592	-14.1447	-0.246872	2	5.63451	27.6193	180	3.14159	15.1562
2974	Thu Mar 23 09:48:55 2017_x000D_	20.3923	30.5941	3.67419	0.0641268	2	5.63451	27.6193	180	3.14159	15.0546
2975	Thu Mar 23 09:48:55 2017_x000D_	20.4969	30.5929	9.90993	0.172961	2	5.63451	27.6193	180	3.14159	15.1569
2976	Thu Mar 23 09:48:55 2017_x000D_	20.6016	30.5918	22.4883	0.392496	2	5.63451	27.6193	180	3.14159	15.2594
2977	Thu Mar 23 09:48:55 2017_x000D_	20.9111	30.4817	31.9433	0.557516	2	5.76932	29.6125	180	3.14159	15.1667
2978	Thu Mar 23 09:48:55 2017_x000D_	21.012	30.3744	36.0871	0.629839	2	5.76932	29.6125	180	3.14159	15.2617
2979	Thu Mar 23 09:48:56 2017_x000D_	21.3178	30.1583	42.6421	0.744245	2	5.76932	29.6125	180	3.14159	15.5581
2980	Thu Mar 23 09:48:56 2017_x000D_	21.5192	29.9438	42.6419	0.744242	2	5.76932	29.6125	180	3.14159	15.7534
2981	Thu Mar 23 09:48:56 2017_x000D_	22.1233	29.3002	42.6415	0.744234	2	5.76932	29.6125	180	3.14159	16.357
2982	Thu Mar 23 09:48:56 2017_x000D_	22.328	29.1917	40.3364	0.704003	2	5.93222	30.943	180	3.14159	16.489
2983	Thu Mar 23 09:48:56 2017_x000D_	22.6332	28.976	38.5045	0.67203	2	5.93222	30.943	180	3.14159	16.8164
2984	Thu Mar 23 09:48:56 2017_x000D_	23.1363	28.4399	34.4393	0.601079	2	5.93222	30.943	180	3.14159	17.3852
2985	Thu Mar 23 09:48:56 2017_x000D_	23.3408	28.3314	31.9358	0.557384	2	5.93222	30.943	180	3.14159	17.6034
2986	Thu Mar 23 09:48:56 2017_x000D_	23.9512	27.9001	31.9351	0.557373	2	6.08569	32.4937	180	3.14159	18.4466
2987	Thu Mar 23 09:48:56 2017_x000D_	24.2594	27.7905	27.9288	0.48745	2	6.08569	32.4937	180	3.14159	18.7724
2988	Thu Mar 23 09:48:56 2017_x000D_	24.5647	27.5749	29.2973	0.511334	2	6.08569	32.4937	180	3.14159	19.1225
2989	Thu Mar 23 09:48:56 2017_x000D_	25.1779	27.2498	26.5256	0.46296	2	6.08569	32.4937	180	3.14159	19.7993
2990	Thu Mar 23 09:48:56 2017_x000D_	25.486	27.1403	27.9288	0.48745	2	6.04813	33.3758	180	3.14159	20.4135
2991	Thu Mar 23 09:48:56 2017_x000D_	25.687	26.9261	27.9273	0.487423	2	6.04813	33.3758	180	3.14159	20.6708
2992	Thu Mar 23 09:48:56 2017_x000D_	26.3031	26.7071	27.9288	0.48745	2	6.04813	33.3758	180	3.14159	21.3245
2993	Thu Mar 23 09:48:56 2017_x000D_	26.5041	26.493	27.9273	0.487423	2	6.04813	33.3758	180	3.14159	21.5829
2994	Thu Mar 23 09:48:56 2017_x000D_	27.0132	26.1694	31.9373	0.557411	2	6.04813	33.3758	180	3.14159	22.169
2995	Thu Mar 23 09:48:56 2017_x000D_	27.3179	25.954	33.5191	0.585018	2	5.98243	34.919	180	3.14159	23.1425
2996	Thu Mar 23 09:48:56 2017_x000D_	27.8296	25.7366	31.9382	0.557426	2	5.98243	34.919	180	3.14159	23.6984
2997	Thu Mar 23 09:48:56 2017_x000D_	28.1342	25.5214	33.5202	0.585039	2	5.98243	34.919	180	3.14159	24.0627
2998	Thu Mar 23 09:48:56 2017_x000D_	28.6425	25.1982	34.4448	0.601174	2	5.98243	34.919	180	3.14159	24.6571
2999	Thu Mar 23 09:48:56 2017_x000D_	28.9469	24.9831	36.0908	0.629903	2	6.09828	37.3496	180	3.14159	25.9806
3000	Thu Mar 23 09:48:57 2017_x000D_	29.2511	24.7681	34.4446	0.601172	2	6.09828	37.3496	180	3.14159	26.3505
3001	Thu Mar 23 09:48:57 2017_x000D_	29.8625	24.444	31.9379	0.557421	2	6.09828	37.3496	180	3.14159	27.0424
3002	Thu Mar 23 09:48:57 2017_x000D_	30.0632	24.2301	31.9368	0.557402	2	6.09828	37.3496	180	3.14159	27.321
3003	Thu Mar 23 09:48:57 2017_x000D_	30.3672	24.0152	30.4847	0.532058	2	6.04197	38.6712	180	3.14159	28.3992
3004	Thu Mar 23 09:48:57 2017_x000D_	31.0788	23.5844	31.9367	0.5574	2	6.04197	38.6712	180	3.14159	29.2311
3005	Thu Mar 23 09:48:57 2017_x000D_	31.2823	23.4765	29.2929	0.511257	2	6.04197	38.6712	180	3.14159	29.461
3006	Thu Mar 23 09:48:57 2017_x000D_	31.8931	23.1528	31.9376	0.557416	2	6.04197	38.6712	180	3.14159	30.1513
3007	Thu Mar 23 09:48:57 2017_x000D_	32.1971	22.938	33.5214	0.585059	2	5.99507	39.7723	180	3.14159	31.1439
3008	Thu Mar 23 09:48:57 2017_x000D_	32.5007	22.7234	31.937	0.557405	2	5.99507	39.7723	180	3.14159	31.5153
3009	Thu Mar 23 09:48:57 2017_x000D_	33.108	22.2941	31.9363	0.557394	2	5.99507	39.7723	180	3.14159	32.2583
3010	Thu Mar 23 09:48:57 2017_x000D_	33.5148	22.0786	31.9368	0.557402	2	5.99507	39.7723	180	3.14159	32.717
3011	Thu Mar 23 09:48:57 2017_x000D_	34.1246	21.7554	29.2912	0.511227	2	5.99507	39.7723	180	3.14159	33.4048
3012	Thu Mar 23 09:48:57 2017_x000D_	34.328	21.6477	31.9377	0.557418	2	6.18591	40.4394	180	3.14159	33.8394
3013	Thu Mar 23 09:48:57 2017_x000D_	34.6312	21.4333	30.4837	0.532042	2	6.18591	40.4394	180	3.14159	34.2106
3014	Thu Mar 23 09:48:57 2017_x000D_	35.341	21.0036	31.9376	0.557416	2	6.18591	40.4394	180	3.14159	35.0395
3015	Thu Mar 23 09:48:57 2017_x000D_	35.9474	20.5749	31.9369	0.557405	2	6.18591	40.4394	180	3.14159	35.7819
3016	Thu Mar 23 09:48:57 2017_x000D_	35.9474	20.5749	31.9369	0.557405	2	6.95835	42.8866	180	3.14159	36.5811
3017	Thu Mar 23 09:48:57 2017_x000D_	36.4565	20.3589	33.524	0.585105	2	6.95835	42.8866	180	3.14159	37.1165
3018	Thu Mar 23 09:48:57 2017_x000D_	36.7594	20.1447	31.9379	0.557421	2	6.95835	42.8866	180	3.14159	37.4873
3019	Thu Mar 23 09:48:57 2017_x000D_	37.265	19.8231	27.9134	0.48718	2	6.95835	42.8866	180	3.14159	38.0844
3020	Thu Mar 23 09:48:57 2017_x000D_	37.5681	19.6089	29.2882	0.511176	2	7.3491	43.9996	169.052	2.95052	38.8342
3021	Thu Mar 23 09:48:57 2017_x000D_	37.9711	19.2882	31.9367	0.5574	2	7.3491	43.9996	169.052	2.95052	39.3492
3022	Thu Mar 23 09:48:58 2017_x000D_	38.2792	19.2859	30.4838	0.532042	2	7.3491	43.9996	169.052	2.95052	39.5909
3023	Thu Mar 23 09:48:58 2017_x000D_	38.782	18.8586	31.9375	0.557415	2	7.3491	43.9996	169.052	2.95052	40.2504
3024	Thu Mar 23 09:48:58 2017_x000D_	38.9848	18.7512	34.4514	0.60129	2	7.3491	43.9996	169.052	2.95052	40.4759
3025	Thu Mar 23 09:48:58 2017_x000D_	39.1874	18.6439	31.938	0.557423	2	7.41743	47.5244	169.052	2.95052	42.935
3026	Thu Mar 23 09:48:58 2017_x000D_	39.59	18.3234	34.4513	0.601289	2	7.41743	47.5244	169.052	2.95052	43.4485
3027	Thu Mar 23 09:48:58 2017_x000D_	39.7925	18.2161	31.9374	0.557413	2	7.41743	47.5244	169.052	2.95052	43.6706
3028	Thu Mar 23 09:48:58 2017_x000D_	40.0978	18.108	36.1024	0.630106	2	7.41743	47.5244	169.052	2.95052	43.9697
3029	Thu Mar 23 09:48:58 2017_x000D_	40.195	17.8956	34.4511	0.601286	2	7.41743	47.5244	169.052	2.95052	44.1841
3030	Thu Mar 23 09:48:58 2017_x000D_	40.3974	17.7884	31.9368	0.557402	2	7.41743	47.5244	169.052	2.95052	44.4062
3031	Thu Mar 23 09:48:58 2017_x000D_	40.8022	17.5739	26.4968	0.462457	2	7.41743	47.5244	169.052	2.95052	44.8506
3032	Thu Mar 23 09:48:58 2017_x000D_	40.9019	17.4673	22.4036	0.391016	2	7.41743	47.5244	169.052	2.95052	44.996
3033	Thu Mar 23 09:48:58 2017_x000D_	41.0014	17.3607	12.6894	0.221472	2	7.41743	47.5244	169.052	2.95052	45.1412
3034	Thu Mar 23 09:48:58 2017_x000D_	40.7959	17.3614	-5.81504	-0.101492	2	7.48571	51.0465	169.052	2.95052	47.3736
3035	Thu Mar 23 09:48:58 2017_x000D_	40.7957	17.3612	-11.8417	-0.206676	2	7.48571	51.0465	169.052	2.95052	47.3736
3036	Thu Mar 23 09:48:58 2017_x000D_	40.7957	17.3603	-30.6205	-0.534429	2	7.48571	51.0465	169.052	2.95052	47.3742
3037	Thu Mar 23 09:48:58 2017_x000D_	40.796	17.36	-38.7647	-0.676572	2	7.48571	51.0465	169.052	2.95052	47.3746
3038	Thu Mar 23 09:48:58 2017_x000D_	40.9018	17.4646	-59.1763	-1.03282	2	7.4481	51.925	169.052	2.95052	48.0278
3039	Thu Mar 23 09:48:58 2017_x000D_	41.0045	17.4641	-61.6656	-1.07627	2	7.4481	51.925	169.052	2.95052	48.0997
3040	Thu Mar 23 09:48:58 2017_x000D_	41.1129	17.6752	-77.1104	-1.34583	2	7.4481	51.925	169.052	2.95052	48.0247
3041	Thu Mar 23 09:48:58 2017_x000D_	41.1184	17.887	-82.7804	-1.44479	2	7.4481	51.925	169.052	2.95052	47.8777
3042	Thu Mar 23 09:48:58 2017_x000D_	41.2262	18.098	-85.6767	-1.49534	2	7.50694	55.6632	180	3.14159	50.479
3043	Thu Mar 23 09:48:59 2017_x000D_	41.2443	18.8382	-85.8213	-1.49786	2	7.50694	55.6632	180	3.14159	49.9429
3044	Thu Mar 23 09:48:59 2017_x000D_	41.2522	19.1555	-85.6755	-1.49532	2	7.50694	55.6632	180	3.14159	49.7147
3045	Thu Mar 23 09:48:59 2017_x000D_	41.3649	19.5773	-82.7813	-1.44481	2	7.50694	55.6632	180	3.14159	49.4829
3046	Thu Mar 23 09:48:59 2017_x000D_	41.4879	20.4214	-79.9188	-1.39485	2	7.50694	55.6632	180	3.14159	48.956
3047	Thu Mar 23 09:48:59 2017_x000D_	41.493	20.6326	-79.918	-1.39483	2	7.65971	57.2052	180	3.14159	49.8221
3048	Thu Mar 23 09:48:59 2017_x000D_	41.6131	21.3703	-70.7785	-1.23532	2	7.65971	57.2052	180	3.14159	49.3657
3049	Thu Mar 23 09:48:59 2017_x000D_	41.7207	21.5805	-73.5915	-1.28441	2	7.65971	57.2052	180	3.14159	49.2876
3050	Thu Mar 23 09:48:59 2017_x000D_	41.8305	21.8957	-71.6583	-1.25067	2	7.65971	57.2052	180	3.14159	49.1366
3051	Thu Mar 23 09:48:59 2017_x000D_	42.0504	22.5264	-71.6586	-1.25068	2	7.63151	57.8633	180	3.14159	49.3291
3052	Thu Mar 23 09:48:59 2017_x000D_	42.1601	22.8417	-68.0559	-1.1878	2	7.63151	57.8633	180	3.14159	49.1806
3053	Thu Mar 23 09:48:59 2017_x000D_	42.3798	23.4717	-68.0549	-1.18778	2	7.63151	57.8633	180	3.14159	48.8899
3054	Thu Mar 23 09:48:59 2017_x000D_	42.5891	23.6802	-68.0586	-1.18785	2	7.63151	57.8633	180	3.14159	48.8929
3055	Thu Mar 23 09:48:59 2017_x000D_	42.8085	24.3096	-68.0575	-1.18783	2	7.57512	59.179	180	3.14159	49.5708
3056	Thu Mar 23 09:48:59 2017_x000D_	42.9154	24.5188	-65.4299	-1.14197	2	7.57512	59.179	180	3.14159	49.5002
3057	Thu Mar 23 09:48:59 2017_x000D_	43.0251	24.8332	-69.0512	-1.20517	2	7.57512	59.179	180	3.14159	49.3592
3058	Thu Mar 23 09:48:59 2017_x000D_	43.2417	25.3568	-68.0579	-1.18783	2	7.57512	59.179	180	3.14159	49.1533
3059	Thu Mar 23 09:48:59 2017_x000D_	43.4557	25.7749	-68.0592	-1.18786	2	7.03489	61.5779	180	3.14159	51.0718
3060	Thu Mar 23 09:48:59 2017_x000D_	43.5652	26.0888	-71.668	-1.25084	2	7.03489	61.5779	180	3.14159	50.9307
3061	Thu Mar 23 09:48:59 2017_x000D_	43.7839	26.7164	-71.6684	-1.25085	2	7.03489	61.5779	180	3.14159	50.6539
3062	Thu Mar 23 09:48:59 2017_x000D_	43.8931	27.0301	-68.0572	-1.18782	2	7.03489	61.5779	180	3.14159	50.5181
3063	Thu Mar 23 09:48:59 2017_x000D_	44.1116	27.6571	-68.0562	-1.18781	2	7.03489	61.5779	180	3.14159	50.2524
3064	Thu Mar 23 09:49:00 2017_x000D_	44.2209	27.9703	-71.669	-1.25086	2	6.7508	63.1055	180	3.14159	51.3662
3065	Thu Mar 23 09:49:00 2017_x000D_	44.4392	28.5967	-71.6693	-1.25086	2	6.7508	63.1055	180	3.14159	51.1006
3066	Thu Mar 23 09:49:00 2017_x000D_	44.65	28.9086	-70.7902	-1.23552	2	6.7508	63.1055	180	3.14159	51.0468
3067	Thu Mar 23 09:49:00 2017_x000D_	44.6573	29.2225	-71.6696	-1.25087	2	6.7508	63.1055	180	3.14159	50.8425
3068	Thu Mar 23 09:49:00 2017_x000D_	44.868	29.5342	-70.7902	-1.23552	2	6.72268	63.7628	180	3.14159	51.251
3069	Thu Mar 23 09:49:00 2017_x000D_	45.0882	30.2638	-71.672	-1.25091	2	6.72268	63.7628	180	3.14159	50.9323
3070	Thu Mar 23 09:49:00 2017_x000D_	45.093	30.473	-71.6702	-1.25088	2	6.72268	63.7628	180	3.14159	50.7985
3071	Thu Mar 23 09:49:00 2017_x000D_	45.3131	31.2023	-70.7863	-1.23545	2	6.72268	63.7628	180	3.14159	50.4916
3072	Thu Mar 23 09:49:00 2017_x000D_	45.5234	31.5127	-71.6727	-1.25092	2	6.72268	63.7628	180	3.14159	50.4536
3073	Thu Mar 23 09:49:00 2017_x000D_	45.6371	32.0339	-73.6149	-1.28482	2	6.72268	63.7628	180	3.14159	50.2101
3074	Thu Mar 23 09:49:00 2017_x000D_	45.7455	32.3454	-71.6711	-1.2509	2	6.72268	63.7628	180	3.14159	50.0982
3075	Thu Mar 23 09:49:00 2017_x000D_	45.9627	32.9686	-71.6714	-1.2509	2	6.72268	63.7628	180	3.14159	49.8805
3076	Thu Mar 23 09:49:00 2017_x000D_	45.9675	33.1773	-71.6696	-1.25087	2	6.72268	63.7628	180	3.14159	49.7557
3077	Thu Mar 23 09:49:00 2017_x000D_	46.1798	33.5915	-71.6717	-1.25091	2	6.72268	63.7628	180	3.14159	49.6706
3078	Thu Mar 23 09:49:00 2017_x000D_	46.2908	34.0071	-74.3757	-1.2981	2	6.72268	63.7628	180	3.14159	49.508
3079	Thu Mar 23 09:49:00 2017_x000D_	46.2955	34.2155	-74.3742	-1.29808	2	6.72268	63.7628	180	3.14159	49.3867
3080	Thu Mar 23 09:49:00 2017_x000D_	46.4014	34.4223	-71.6702	-1.25088	2	6.72268	63.7628	180	3.14159	49.3484
3081	Thu Mar 23 09:49:00 2017_x000D_	46.5123	34.8375	-74.3754	-1.29809	2	7.08445	65.5273	165.308	2.88517	49.9642
3082	Thu Mar 23 09:49:00 2017_x000D_	46.6229	35.2524	-71.6687	-1.25085	2	7.08445	65.5273	165.308	2.88517	49.7982
3083	Thu Mar 23 09:49:00 2017_x000D_	46.7289	35.4591	-74.3765	-1.29812	2	7.08445	65.5273	165.308	2.88517	49.7572
3084	Thu Mar 23 09:49:00 2017_x000D_	46.8347	35.6655	-71.6708	-1.25089	2	7.08445	65.5273	165.308	2.88517	49.7173
3085	Thu Mar 23 09:49:00 2017_x000D_	46.8394	35.8736	-71.669	-1.25086	2	8.65991	64.4757	135	2.35619	47.7049
3086	Thu Mar 23 09:49:01 2017_x000D_	46.8441	36.0817	-71.6672	-1.25083	2	8.65991	64.4757	135	2.35619	47.5842
3087	Thu Mar 23 09:49:01 2017_x000D_	46.9498	36.288	-69.0379	-1.20494	2	8.65991	64.4757	135	2.35619	47.5464
3088	Thu Mar 23 09:49:01 2017_x000D_	47.2668	36.907	-59.0232	-1.03015	2	8.65991	64.4757	135	2.35619	47.4397
3089	Thu Mar 23 09:49:01 2017_x000D_	47.3748	37.2172	-55.0459	-0.960732	2	10.0644	62.3225	135	2.35619	44.9705
3090	Thu Mar 23 09:49:01 2017_x000D_	47.7926	37.8339	-46.7685	-0.816264	2	10.0644	62.3225	135	2.35619	44.979
3091	Thu Mar 23 09:49:01 2017_x000D_	47.9966	37.9343	-40.5912	-0.70845	2	10.0644	62.3225	135	2.35619	45.0959
3092	Thu Mar 23 09:49:01 2017_x000D_	48.6135	38.4431	-30.0968	-0.525289	2	10.0644	62.3225	135	2.35619	45.346
3093	Thu Mar 23 09:49:01 2017_x000D_	48.8176	38.5435	-27.5014	-0.47999	2	10.0644	62.3225	135	2.35619	45.467
3094	Thu Mar 23 09:49:01 2017_x000D_	49.1246	38.7459	-20.7525	-0.3622	2	10.7667	61.2457	135	2.35619	44.4699
3095	Thu Mar 23 09:49:01 2017_x000D_	49.4292	38.8443	-16.9553	-0.295926	2	10.7667	61.2457	135	2.35619	44.6835
3096	Thu Mar 23 09:49:01 2017_x000D_	49.9353	38.9394	-7.74644	-0.135201	2	10.7667	61.2457	135	2.35619	45.0749
3097	Thu Mar 23 09:49:01 2017_x000D_	50.5421	39.0326	1.02478	0.0178858	2	10.7667	61.2457	135	2.35619	45.5577
3098	Thu Mar 23 09:49:01 2017_x000D_	50.7413	38.9255	3.96815	0.0692573	2	11.2414	60.3816	150.448	2.62581	44.9512
3099	Thu Mar 23 09:49:01 2017_x000D_	51.1461	39.022	6.90414	0.1205	2	11.2414	60.3816	150.448	2.62581	45.2617
3100	Thu Mar 23 09:49:01 2017_x000D_	51.9486	38.9041	9.80733	0.17117	2	11.2414	60.3816	150.448	2.62581	46.0256
3101	Thu Mar 23 09:49:01 2017_x000D_	52.3485	38.7934	6.90186	0.12046	2	11.2414	60.3816	150.448	2.62581	46.4311
3102	Thu Mar 23 09:49:01 2017_x000D_	52.7484	38.6828	9.80519	0.171133	2	11.2414	60.3816	150.448	2.62581	46.8366
3103	Thu Mar 23 09:49:01 2017_x000D_	53.5517	38.6686	9.80839	0.171189	2	11.4787	59.9495	150.448	2.62581	47.1488
3104	Thu Mar 23 09:49:01 2017_x000D_	53.7525	38.665	9.80924	0.171204	2	11.4787	59.9495	150.448	2.62581	47.3297
3105	Thu Mar 23 09:49:01 2017_x000D_	54.5509	38.4439	9.80708	0.171166	2	11.4787	59.9495	150.448	2.62581	48.1426
3106	Thu Mar 23 09:49:01 2017_x000D_	54.9519	38.4369	9.80865	0.171193	2	11.4787	59.9495	150.448	2.62581	48.5048
3107	Thu Mar 23 09:49:02 2017_x000D_	55.5492	38.2195	9.80575	0.171143	2	11.7066	59.7366	166.903	2.91301	48.8381
3108	Thu Mar 23 09:49:02 2017_x000D_	55.7495	38.216	9.80653	0.171156	2	11.7066	59.7366	166.903	2.91301	49.0195
3109	Thu Mar 23 09:49:02 2017_x000D_	56.1501	38.209	9.80815	0.171184	2	11.7066	59.7366	166.903	2.91301	49.3828
3110	Thu Mar 23 09:49:02 2017_x000D_	56.3483	38.102	6.89618	0.120361	2	11.7066	59.7366	166.903	2.91301	49.6078
3111	Thu Mar 23 09:49:02 2017_x000D_	57.1469	37.9848	9.8068	0.171161	2	11.1367	57.7446	180	3.14159	50.0738
3112	Thu Mar 23 09:49:02 2017_x000D_	57.347	37.9813	9.80762	0.171175	2	11.1367	57.7446	180	3.14159	50.2591
3113	Thu Mar 23 09:49:02 2017_x000D_	57.9448	37.8675	6.89507	0.120342	2	11.1367	57.7446	180	3.14159	50.8537
3114	Thu Mar 23 09:49:02 2017_x000D_	58.3427	37.7574	9.80626	0.171151	2	11.1367	57.7446	180	3.14159	51.263
3115	Thu Mar 23 09:49:02 2017_x000D_	58.942	37.747	9.8087	0.171194	2	10.5665	55.7517	180	3.14159	51.6174
3116	Thu Mar 23 09:49:02 2017_x000D_	59.3413	37.7401	9.8103	0.171222	2	10.5665	55.7517	180	3.14159	51.9942
3117	Thu Mar 23 09:49:02 2017_x000D_	59.9363	37.5234	9.80731	0.17117	2	10.5665	55.7517	180	3.14159	52.6274
3118	Thu Mar 23 09:49:02 2017_x000D_	60.3352	37.5165	9.80897	0.171199	2	10.5665	55.7517	180	3.14159	53.0042
3119	Thu Mar 23 09:49:02 2017_x000D_	60.6322	37.4081	6.6118	0.115398	2	10.5665	55.7517	180	3.14159	53.3204
3120	Thu Mar 23 09:49:02 2017_x000D_	61.2301	37.3979	6.61344	0.115426	2	9.76807	53.9709	180	3.14159	54.0648
3121	Thu Mar 23 09:49:02 2017_x000D_	61.5291	37.3928	6.89394	0.120322	2	9.76807	53.9709	180	3.14159	54.3511
3122	Thu Mar 23 09:49:02 2017_x000D_	62.1248	37.2795	9.81079	0.171231	2	9.76807	53.9709	180	3.14159	54.953
3123	Thu Mar 23 09:49:02 2017_x000D_	62.4231	37.2744	9.39756	0.164018	2	9.76807	53.9709	180	3.14159	55.2388
3124	Thu Mar 23 09:49:02 2017_x000D_	63.1178	37.1594	6.8928	0.120302	2	9.16898	52.6347	180	3.14159	56.1245
3125	Thu Mar 23 09:49:02 2017_x000D_	63.315	37.053	9.81025	0.171221	2	9.16898	52.6347	180	3.14159	56.3434
3126	Thu Mar 23 09:49:02 2017_x000D_	63.5138	37.0496	9.81113	0.171236	2	9.16898	52.6347	180	3.14159	56.5354
3127	Thu Mar 23 09:49:02 2017_x000D_	63.9113	37.0429	9.81266	0.171263	2	9.16898	52.6347	180	3.14159	56.9195
3128	Thu Mar 23 09:49:03 2017_x000D_	64.3086	37.0362	9.8143	0.171292	2	8.56968	51.2981	180	3.14159	57.5346
3129	Thu Mar 23 09:49:03 2017_x000D_	64.5055	36.9297	6.89112	0.120273	2	8.56968	51.2981	180	3.14159	57.7518
3130	Thu Mar 23 09:49:03 2017_x000D_	64.9026	36.923	6.89222	0.120292	2	8.56968	51.2981	180	3.14159	58.1381
3131	Thu Mar 23 09:49:03 2017_x000D_	65.101	36.9196	6.89284	0.120303	2	8.56968	51.2981	180	3.14159	58.3312
3132	Thu Mar 23 09:49:03 2017_x000D_	65.4964	36.81	9.81372	0.171282	2	8.56968	51.2981	180	3.14159	58.7414
3133	Thu Mar 23 09:49:03 2017_x000D_	65.6931	36.7037	6.88882	0.120233	2	7.78909	49.0757	180	3.14159	59.211
3134	Thu Mar 23 09:49:03 2017_x000D_	66.2878	36.6935	0.962883	0.0168055	2	7.78909	49.0757	180	3.14159	59.7948
3135	Thu Mar 23 09:49:03 2017_x000D_	66.3865	36.6916	-4.68666	-0.0817977	2	7.78909	49.0757	180	3.14159	59.8918
3136	Thu Mar 23 09:49:03 2017_x000D_	66.4857	36.6896	-10.7759	-0.188075	2	7.78909	49.0757	180	3.14159	59.9892
3137	Thu Mar 23 09:49:03 2017_x000D_	66.2843	36.4862	-29.0512	-0.507039	2	7.40803	47.7442	180	3.14159	59.943
3138	Thu Mar 23 09:49:03 2017_x000D_	66.0864	36.4893	-36.9907	-0.645609	2	7.40803	47.7442	180	3.14159	59.748
3139	Thu Mar 23 09:49:03 2017_x000D_	66.1844	36.3843	-49.255	-0.859662	2	7.40803	47.7442	180	3.14159	59.8641
3140	Thu Mar 23 09:49:03 2017_x000D_	66.1834	36.2811	-63.4136	-1.10678	2	7.40803	47.7442	180	3.14159	59.8828
3141	Thu Mar 23 09:49:03 2017_x000D_	66.1855	36.3843	-74.913	-1.30748	2	7.27386	45.7591	180	3.14159	59.6529
3142	Thu Mar 23 09:49:03 2017_x000D_	66.2867	36.4859	-89.1397	-1.55578	2	7.27386	45.7591	180	3.14159	59.737
3143	Thu Mar 23 09:49:03 2017_x000D_	66.1878	36.4879	262.645	4.58403	2	7.27386	45.7591	180	3.14159	59.639
3144	Thu Mar 23 09:49:03 2017_x000D_	66.2886	36.5896	253.955	4.43236	2	7.27386	45.7591	180	3.14159	59.7229
3145	Thu Mar 23 09:49:03 2017_x000D_	66.194	36.9005	245.17	4.27902	2	7.13964	43.7731	180	3.14159	59.4529
3146	Thu Mar 23 09:49:03 2017_x000D_	66.0004	37.2128	238.962	4.17068	2	7.13964	43.7731	180	3.14159	59.2252
3147	Thu Mar 23 09:49:03 2017_x000D_	65.6132	37.837	238.962	4.17068	2	7.13964	43.7731	180	3.14159	58.7741
3148	Thu Mar 23 09:49:03 2017_x000D_	65.4212	38.2519	238.962	4.17068	2	7.13964	43.7731	180	3.14159	58.5425
3149	Thu Mar 23 09:49:03 2017_x000D_	65.0359	38.9786	245.171	4.27904	2	7.13964	43.7731	180	3.14159	58.0944
3150	Thu Mar 23 09:49:04 2017_x000D_	64.8424	39.2905	246.361	4.29981	2	6.96775	42.6665	180	3.14159	57.973
3151	Thu Mar 23 09:49:04 2017_x000D_	64.6537	39.9106	251.344	4.38678	2	6.96775	42.6665	180	3.14159	57.7517
3152	Thu Mar 23 09:49:04 2017_x000D_	64.4618	40.3253	251.345	4.38679	2	6.96775	42.6665	180	3.14159	57.5417
3153	Thu Mar 23 09:49:04 2017_x000D_	64.3659	40.5325	253.965	4.43252	2	6.96775	42.6665	180	3.14159	57.4378
3154	Thu Mar 23 09:49:04 2017_x000D_	64.3724	40.9433	253.963	4.4325	2	7.01476	41.5662	180	3.14159	57.361
3155	Thu Mar 23 09:49:04 2017_x000D_	64.083	41.4622	257.346	4.49154	2	7.01476	41.5662	180	3.14159	57.0683
3156	Thu Mar 23 09:49:04 2017_x000D_	63.9888	41.7724	253.965	4.43253	2	7.01476	41.5662	180	3.14159	56.9744
3157	Thu Mar 23 09:49:04 2017_x000D_	63.8994	42.39	256.661	4.47958	2	7.01476	41.5662	180	3.14159	56.8906
3158	Thu Mar 23 09:49:04 2017_x000D_	63.8036	42.5973	253.964	4.43252	2	7.01476	41.5662	180	3.14159	56.7982
3159	Thu Mar 23 09:49:04 2017_x000D_	63.6185	43.4218	253.964	4.4325	2	6.84281	40.459	180	3.14159	56.8529
3160	Thu Mar 23 09:49:04 2017_x000D_	63.5243	43.7312	257.347	4.49155	2	6.84281	40.459	180	3.14159	56.7759
3161	Thu Mar 23 09:49:04 2017_x000D_	63.4301	44.041	253.964	4.43251	2	6.84281	40.459	180	3.14159	56.7005
3162	Thu Mar 23 09:49:04 2017_x000D_	63.2418	44.66	253.964	4.43251	2	6.84281	40.459	180	3.14159	56.5552
3163	Thu Mar 23 09:49:04 2017_x000D_	63.0502	45.074	253.965	4.43252	2	6.73661	37.8099	180	3.14159	56.7802
3164	Thu Mar 23 09:49:04 2017_x000D_	63.0553	45.3811	254.766	4.4465	2	6.73661	37.8099	180	3.14159	56.8253
3165	Thu Mar 23 09:49:04 2017_x000D_	62.8671	45.9998	254.766	4.44651	2	6.73661	37.8099	180	3.14159	56.7248
3166	Thu Mar 23 09:49:04 2017_x000D_	62.773	46.3093	251.341	4.38673	2	6.73661	37.8099	180	3.14159	56.6773
3167	Thu Mar 23 09:49:04 2017_x000D_	62.4875	47.0319	254.767	4.44653	2	6.73661	37.8099	180	3.14159	56.5085
3168	Thu Mar 23 09:49:04 2017_x000D_	62.4926	47.339	253.964	4.43251	2	6.60215	35.8204	180	3.14159	57.0651
3169	Thu Mar 23 09:49:04 2017_x000D_	62.3045	47.9571	253.964	4.43251	2	6.60215	35.8204	180	3.14159	57.0092
3170	Thu Mar 23 09:49:04 2017_x000D_	62.2123	48.3684	251.34	4.38671	2	6.60215	35.8204	180	3.14159	57.0083
3171	Thu Mar 23 09:49:05 2017_x000D_	62.12	48.7794	253.963	4.4325	2	6.60215	35.8204	180	3.14159	57.0102
3172	Thu Mar 23 09:49:05 2017_x000D_	61.9304	49.2948	254.767	4.44652	2	6.44883	34.2709	180	3.14159	57.4798
3173	Thu Mar 23 09:49:05 2017_x000D_	61.9355	49.6014	253.963	4.43249	2	6.44883	34.2709	180	3.14159	57.5656
3174	Thu Mar 23 09:49:05 2017_x000D_	61.6486	50.2211	256.666	4.47967	2	6.44883	34.2709	180	3.14159	57.458
3175	Thu Mar 23 09:49:05 2017_x000D_	61.5547	50.5298	254.767	4.44652	2	6.44883	34.2709	180	3.14159	57.4544
3176	Thu Mar 23 09:49:05 2017_x000D_	61.3687	51.2492	253.964	4.4325	2	6.30485	32.5004	180	3.14159	58.1682
3177	Thu Mar 23 09:49:05 2017_x000D_	61.3721	51.4532	253.963	4.43249	2	6.30485	32.5004	180	3.14159	58.2375
3178	Thu Mar 23 09:49:05 2017_x000D_	61.181	51.8662	253.964	4.43251	2	6.30485	32.5004	180	3.14159	58.193
3179	Thu Mar 23 09:49:05 2017_x000D_	61.1844	52.0702	253.963	4.43249	2	6.30485	32.5004	180	3.14159	58.2644
3180	Thu Mar 23 09:49:05 2017_x000D_	60.9986	52.7888	254.766	4.44651	2	6.30485	32.5004	180	3.14159	58.3355
3181	Thu Mar 23 09:49:05 2017_x000D_	61.0038	53.0947	253.962	4.43247	2	6.16082	30.7291	180	3.14159	59.2281
3182	Thu Mar 23 09:49:05 2017_x000D_	60.8163	53.7111	253.962	4.43247	2	6.16082	30.7291	180	3.14159	59.2908
3183	Thu Mar 23 09:49:05 2017_x000D_	60.6217	53.92	253.964	4.4325	2	6.16082	30.7291	180	3.14159	59.1929
3184	Thu Mar 23 09:49:05 2017_x000D_	60.4325	54.4343	254.768	4.44654	2	6.16082	30.7291	180	3.14159	59.2229
3185	Thu Mar 23 09:49:05 2017_x000D_	60.4378	54.7399	253.963	4.43249	2	6.21719	29.4052	180	3.14159	59.8475
3186	Thu Mar 23 09:49:05 2017_x000D_	60.2468	55.1524	253.964	4.43251	2	6.21719	29.4052	180	3.14159	59.8508
3187	Thu Mar 23 09:49:05 2017_x000D_	60.2503	55.3559	253.963	4.43249	2	6.21719	29.4052	180	3.14159	59.9418
3188	Thu Mar 23 09:49:05 2017_x000D_	60.1549	55.5622	251.336	4.38664	2	6.21719	29.4052	180	3.14159	59.9455
3189	Thu Mar 23 09:49:05 2017_x000D_	60.0594	55.7683	253.964	4.43251	2	6.29237	27.6395	180	3.14159	60.6805
3190	Thu Mar 23 09:49:05 2017_x000D_	59.9675	56.178	251.336	4.38664	2	6.29237	27.6395	180	3.14159	60.7903
3191	Thu Mar 23 09:49:05 2017_x000D_	59.9711	56.3815	251.335	4.38662	2	6.29237	27.6395	180	3.14159	60.8893
3192	Thu Mar 23 09:49:05 2017_x000D_	59.7784	56.6916	257.359	4.49176	2	6.29237	27.6395	180	3.14159	60.8669
3193	Thu Mar 23 09:49:06 2017_x000D_	59.6829	56.8976	260.011	4.53806	2	6.37698	25.6522	180	3.14159	61.7883
3194	Thu Mar 23 09:49:06 2017_x000D_	59.6935	57.5072	-88.9844	-1.55307	2	6.37698	25.6522	180	3.14159	62.1079
3195	Thu Mar 23 09:49:06 2017_x000D_	59.5978	57.7129	-80.6543	-1.40768	2	6.37698	25.6522	180	3.14159	62.1317
3196	Thu Mar 23 09:49:06 2017_x000D_	59.5976	57.7127	-75.2587	-1.31351	2	6.37698	25.6522	180	3.14159	62.1314
3197	Thu Mar 23 09:49:06 2017_x000D_	59.7013	58.0149	-59.0162	-1.03003	2	6.37698	25.6522	180	3.14159	62.3765
3198	Thu Mar 23 09:49:06 2017_x000D_	59.8016	58.1137	-50.387	-0.879419	2	6.21406	24.3202	180	3.14159	63.3532
3199	Thu Mar 23 09:49:06 2017_x000D_	59.9038	58.3146	-36.194	-0.631704	2	6.21406	24.3202	180	3.14159	63.5469
3200	Thu Mar 23 09:49:06 2017_x000D_	60.1033	58.411	-25.6754	-0.44812	2	6.21406	24.3202	180	3.14159	63.767
3201	Thu Mar 23 09:49:06 2017_x000D_	60.3045	58.6091	-12.8088	-0.223556	2	6.21406	24.3202	180	3.14159	64.043
3202	Thu Mar 23 09:49:06 2017_x000D_	60.5042	58.7052	-10.0032	-0.174589	2	6.03228	23.4296	180	3.14159	64.8965
3203	Thu Mar 23 09:49:06 2017_x000D_	60.7002	58.5982	-7.14942	-0.124781	2	6.03228	23.4296	180	3.14159	65.0032
3204	Thu Mar 23 09:49:06 2017_x000D_	61.0991	58.79	-7.14473	-0.124699	2	6.03228	23.4296	180	3.14159	65.4424
3205	Thu Mar 23 09:49:06 2017_x000D_	61.8894	58.7676	-7.14868	-0.124768	2	6.03228	23.4296	180	3.14159	66.0968
3206	Thu Mar 23 09:49:06 2017_x000D_	62.2858	58.8577	-10.0086	-0.174684	2	5.8129	23.4228	225	3.92699	66.6695
3207	Thu Mar 23 09:49:06 2017_x000D_	62.9782	58.9393	-13.5467	-0.236434	2	5.8129	23.4228	225	3.92699	67.3
3208	Thu Mar 23 09:49:06 2017_x000D_	63.2754	59.0321	-15.5602	-0.271577	2	5.8129	23.4228	225	3.92699	67.6015
3209	Thu Mar 23 09:49:06 2017_x000D_	63.9703	59.3161	-19.1882	-0.334897	2	5.8129	23.4228	225	3.92699	68.3419
3210	Thu Mar 23 09:49:06 2017_x000D_	64.3657	59.4059	-21.8749	-0.38179	2	5.8129	23.4228	225	3.92699	68.7256
3211	Thu Mar 23 09:49:06 2017_x000D_	64.9594	59.5914	-21.8767	-0.38182	2	5.60289	23.1951	221.364	3.86352	69.6268
3212	Thu Mar 23 09:49:06 2017_x000D_	65.2563	59.6839	-25.7157	-0.448824	2	5.60289	23.1951	221.364	3.86352	69.9283
3213	Thu Mar 23 09:49:06 2017_x000D_	65.5542	59.8776	-24.4608	-0.426921	2	5.60289	23.1951	221.364	3.86352	70.2835
3214	Thu Mar 23 09:49:07 2017_x000D_	66.1486	60.164	-21.8735	-0.381764	2	5.60289	23.1951	221.364	3.86352	70.94
3215	Thu Mar 23 09:49:07 2017_x000D_	66.5429	60.2535	-24.4632	-0.426964	2	5.37411	23.4093	221.364	3.86352	71.4081
3216	Thu Mar 23 09:49:07 2017_x000D_	66.7423	60.4498	-24.4597	-0.426903	2	5.37411	23.4093	221.364	3.86352	71.6802
3217	Thu Mar 23 09:49:07 2017_x000D_	67.3356	60.7357	-21.8703	-0.381709	2	5.37411	23.4093	221.364	3.86352	72.3359
3218	Thu Mar 23 09:49:07 2017_x000D_	67.7309	60.926	-21.8692	-0.381689	2	5.37411	23.4093	221.364	3.86352	72.7727
3219	Thu Mar 23 09:49:07 2017_x000D_	68.3219	61.1104	-21.8709	-0.38172	2	4.94467	23.1747	192.273	3.3558	73.8633
3220	Thu Mar 23 09:49:07 2017_x000D_	68.7166	61.3005	-21.8699	-0.381701	2	4.94467	23.1747	192.273	3.3558	74.2996
3221	Thu Mar 23 09:49:07 2017_x000D_	68.9124	61.2947	-21.8728	-0.381752	2	4.94467	23.1747	192.273	3.3558	74.4648
3222	Thu Mar 23 09:49:07 2017_x000D_	69.6029	61.6774	-20.8032	-0.363084	2	4.94467	23.1747	192.273	3.3558	75.2539
3223	Thu Mar 23 09:49:07 2017_x000D_	69.898	61.7696	-19.1747	-0.334662	2	4.94467	23.1747	192.273	3.3558	75.5546
3224	Thu Mar 23 09:49:07 2017_x000D_	70.5861	62.051	-20.8031	-0.363083	2	4.75335	22.5049	228.636	3.99046	76.7974
3225	Thu Mar 23 09:49:07 2017_x000D_	70.7814	62.0451	-20.8059	-0.363132	2	4.75335	22.5049	228.636	3.99046	76.9619
3226	Thu Mar 23 09:49:07 2017_x000D_	71.4705	62.427	-21.8692	-0.381689	2	4.75335	22.5049	228.636	3.99046	77.7493
3227	Thu Mar 23 09:49:07 2017_x000D_	71.7631	62.4181	-20.806	-0.363132	2	4.75335	22.5049	228.636	3.99046	77.996
3228	Thu Mar 23 09:49:07 2017_x000D_	72.0585	62.6104	-21.871	-0.381721	2	4.34255	21.8282	265.636	4.63622	79.0483
3229	Thu Mar 23 09:49:07 2017_x000D_	72.6461	62.7936	-21.8728	-0.381752	2	4.34255	21.8282	265.636	4.63622	79.6463
3230	Thu Mar 23 09:49:07 2017_x000D_	72.9408	62.9856	-20.8018	-0.363059	2	4.34255	21.8282	265.636	4.63622	79.9978
3231	Thu Mar 23 09:49:07 2017_x000D_	73.2357	63.1776	-21.8677	-0.381664	2	4.34255	21.8282	265.636	4.63622	80.3495
3232	Thu Mar 23 09:49:07 2017_x000D_	73.9194	63.3574	-20.8018	-0.363061	2	4.35191	21.6071	265.636	4.63622	81.134
3233	Thu Mar 23 09:49:07 2017_x000D_	74.1153	63.4519	-18.1983	-0.317621	2	4.35191	21.6071	265.636	4.63622	81.3506
3234	Thu Mar 23 09:49:07 2017_x000D_	74.7012	63.6345	-18.1986	-0.317625	2	4.35191	21.6071	265.636	4.63622	81.9471
3235	Thu Mar 23 09:49:08 2017_x000D_	74.8968	63.7287	-20.8018	-0.36306	2	4.35191	21.6071	265.636	4.63622	82.1633
3236	Thu Mar 23 09:49:08 2017_x000D_	75.4821	63.9111	-20.8031	-0.363083	2	4.45491	19.1748	265.636	4.63622	83.9416
3237	Thu Mar 23 09:49:08 2017_x000D_	75.6776	64.0055	-18.1969	-0.317597	2	4.45491	19.1748	265.636	4.63622	84.1574
3238	Thu Mar 23 09:49:08 2017_x000D_	75.8717	63.9994	-18.1994	-0.317639	2	4.45491	19.1748	265.636	4.63622	84.3185
3239	Thu Mar 23 09:49:08 2017_x000D_	76.2623	64.1877	-18.1973	-0.317603	2	4.45491	19.1748	265.636	4.63622	84.7494
3240	Thu Mar 23 09:49:08 2017_x000D_	76.4585	64.382	-18.1927	-0.317523	2	4.45491	19.1748	265.636	4.63622	85.0189
3241	Thu Mar 23 09:49:08 2017_x000D_	76.8465	64.3698	-18.1976	-0.317608	2	4.52049	17.6263	265.636	4.63622	86.1162
3242	Thu Mar 23 09:49:08 2017_x000D_	77.0414	64.4636	-20.8045	-0.363108	2	4.52049	17.6263	265.636	4.63622	86.3308
3243	Thu Mar 23 09:49:08 2017_x000D_	77.2363	64.5575	-23.3222	-0.407049	2	4.52049	17.6263	265.636	4.63622	86.5455
3244	Thu Mar 23 09:49:08 2017_x000D_	77.8201	64.7391	-30.7866	-0.537327	2	4.52049	17.6263	265.636	4.63622	87.1347
3245	Thu Mar 23 09:49:08 2017_x000D_	78.0148	64.8328	-33.1229	-0.578103	2	4.59545	15.8559	265.636	4.63622	88.2561
3246	Thu Mar 23 09:49:08 2017_x000D_	78.1131	64.9294	-44.7377	-0.78082	2	4.59545	15.8559	265.636	4.63622	88.3915
3247	Thu Mar 23 09:49:08 2017_x000D_	78.2104	64.9262	-54.6683	-0.954143	2	4.59545	15.8559	265.636	4.63622	88.4706
3248	Thu Mar 23 09:49:08 2017_x000D_	78.3094	65.1229	-59.8429	-1.04446	2	4.59545	15.8559	265.636	4.63622	88.6622
3249	Thu Mar 23 09:49:08 2017_x000D_	78.507	65.4171	-75.7351	-1.32183	2	4.63295	14.9705	265.636	4.63622	89.4552
3250	Thu Mar 23 09:49:08 2017_x000D_	78.5093	65.6173	-81.1192	-1.4158	2	4.63295	14.9705	265.636	4.63622	89.5702
3251	Thu Mar 23 09:49:08 2017_x000D_	78.516	66.2177	262.358	4.57902	2	4.63295	14.9705	265.636	4.63622	89.9165
3252	Thu Mar 23 09:49:08 2017_x000D_	78.5181	66.4177	257.058	4.48651	2	4.63295	14.9705	265.636	4.63622	90.0324
3253	Thu Mar 23 09:49:08 2017_x000D_	78.3299	66.9241	246.177	4.29661	2	4.63295	14.9705	265.636	4.63622	90.1688
3254	Thu Mar 23 09:49:08 2017_x000D_	78.2352	67.1274	241.241	4.21045	2	4.44144	14.2994	265.636	4.63622	90.7542
3255	Thu Mar 23 09:49:08 2017_x000D_	78.0458	67.5334	236.647	4.13026	2	4.44144	14.2994	265.636	4.63622	90.8376
3256	Thu Mar 23 09:49:08 2017_x000D_	77.9522	67.8364	232.887	4.06464	2	4.44144	14.2994	265.636	4.63622	90.9398
3257	Thu Mar 23 09:49:09 2017_x000D_	77.3781	68.4548	232.887	4.06464	2	4.44144	14.2994	265.636	4.63622	90.8436
3258	Thu Mar 23 09:49:09 2017_x000D_	77.1889	68.8606	232.887	4.06465	2	4.89947	13.8704	315	5.49779	90.8278
3259	Thu Mar 23 09:49:09 2017_x000D_	76.6148	69.4792	232.887	4.06464	2	4.89947	13.8704	315	5.49779	90.7493
3260	Thu Mar 23 09:49:09 2017_x000D_	76.4235	69.6854	232.887	4.06464	2	4.89947	13.8704	315	5.49779	90.7249
3261	Thu Mar 23 09:49:09 2017_x000D_	76.0429	70.2973	232.887	4.06464	2	4.89947	13.8704	315	5.49779	90.8041
3262	Thu Mar 23 09:49:09 2017_x000D_	75.8515	70.5035	232.887	4.06464	2	6.2266	13.6905	0	0	89.8629
3263	Thu Mar 23 09:49:09 2017_x000D_	75.4687	70.916	232.887	4.06464	2	6.2266	13.6905	0	0	89.8289
3264	Thu Mar 23 09:49:09 2017_x000D_	75.1817	71.2252	236.647	4.13027	2	6.2266	13.6905	0	0	89.8056
3265	Thu Mar 23 09:49:09 2017_x000D_	75.184	71.4247	236.647	4.13027	2	6.2266	13.6905	0	0	89.9353
3266	Thu Mar 23 09:49:09 2017_x000D_	74.8012	71.837	241.245	4.21051	2	7.32456	13.7252	0	0	89.051
3267	Thu Mar 23 09:49:09 2017_x000D_	74.7079	72.1395	240.313	4.19424	2	7.32456	13.7252	0	0	89.1782
3268	Thu Mar 23 09:49:09 2017_x000D_	74.5176	72.4455	238.885	4.16934	2	7.32456	13.7252	0	0	89.2355
3269	Thu Mar 23 09:49:09 2017_x000D_	74.233	72.9541	242.608	4.2343	2	7.32456	13.7252	0	0	89.3577
3270	Thu Mar 23 09:49:09 2017_x000D_	74.1384	73.1569	240.312	4.19424	2	7.32456	13.7252	0	0	89.4216
3271	Thu Mar 23 09:49:09 2017_x000D_	73.855	73.7651	242.607	4.2343	2	8.65138	13.5453	0	0	88.7577
3272	Thu Mar 23 09:49:09 2017_x000D_	73.6636	73.9713	242.608	4.23431	2	8.65138	13.5453	0	0	88.7575
3273	Thu Mar 23 09:49:09 2017_x000D_	73.5702	74.2738	238.885	4.16933	2	8.65138	13.5453	0	0	88.8955
3274	Thu Mar 23 09:49:09 2017_x000D_	73.1887	74.7859	240.313	4.19425	2	8.65138	13.5453	0	0	88.969
3275	Thu Mar 23 09:49:09 2017_x000D_	73.0954	75.0883	236.647	4.13026	2	9.74904	13.5799	0	0	88.2952
3276	Thu Mar 23 09:49:09 2017_x000D_	72.7125	75.5008	236.647	4.13026	2	9.74904	13.5799	0	0	88.3097
3277	Thu Mar 23 09:49:09 2017_x000D_	72.5211	75.7071	236.647	4.13026	2	9.74904	13.5799	0	0	88.3183
3278	Thu Mar 23 09:49:10 2017_x000D_	72.3335	76.212	235.045	4.10231	2	9.74904	13.5799	0	0	88.5415
3279	Thu Mar 23 09:49:10 2017_x000D_	72.1408	76.3187	236.647	4.13026	2	11.066	13.6215	0	0	87.5275
3280	Thu Mar 23 09:49:10 2017_x000D_	71.9519	76.724	236.647	4.13026	2	11.066	13.6215	0	0	87.687
3281	Thu Mar 23 09:49:10 2017_x000D_	71.9519	76.724	236.647	4.13026	2	11.066	13.6215	0	0	87.687
3282	Thu Mar 23 09:49:10 2017_x000D_	71.5677	77.0373	235.045	4.10231	2	11.066	13.6215	0	0	87.6471
3283	Thu Mar 23 09:49:10 2017_x000D_	71.5703	77.2362	235.045	4.10231	2	11.066	13.6215	0	0	87.7929
3284	Thu Mar 23 09:49:10 2017_x000D_	71.3789	77.4425	235.045	4.10231	2	11.9439	13.6492	0	0	87.19
3285	Thu Mar 23 09:49:10 2017_x000D_	71.2845	77.645	237.334	4.14225	2	11.9439	13.6492	0	0	87.2741
3286	Thu Mar 23 09:49:10 2017_x000D_	70.9973	77.9545	236.647	4.13027	2	11.9439	13.6492	0	0	87.3068
3287	Thu Mar 23 09:49:10 2017_x000D_	70.9041	78.2567	232.888	4.06465	2	11.9439	13.6492	0	0	87.4668
3288	Thu Mar 23 09:49:10 2017_x000D_	70.7124	78.4633	225.216	3.93076	2	13.2701	13.4694	0	0	86.74
3289	Thu Mar 23 09:49:10 2017_x000D_	70.7121	78.4635	217.566	3.79725	2	13.2701	13.4694	0	0	86.7399
3290	Thu Mar 23 09:49:10 2017_x000D_	70.9058	78.4561	210.201	3.66871	2	13.2701	13.4694	0	0	86.8628
3291	Thu Mar 23 09:49:10 2017_x000D_	71.2907	78.2422	198.403	3.46278	2	13.2701	13.4694	0	0	86.9592
3292	Thu Mar 23 09:49:10 2017_x000D_	71.2917	78.3414	190.508	3.32498	2	13.7185	13.2619	0	0	86.8908
3293	Thu Mar 23 09:49:10 2017_x000D_	71.4853	78.3332	173.872	3.03464	2	13.7185	13.2619	0	0	87.0131
3294	Thu Mar 23 09:49:10 2017_x000D_	71.4851	78.3329	168.443	2.93989	2	13.7185	13.2619	0	0	87.0127
3295	Thu Mar 23 09:49:10 2017_x000D_	71.4852	78.3324	156.076	2.72403	2	13.7185	13.2619	0	0	87.0124
3296	Thu Mar 23 09:49:10 2017_x000D_	71.3883	78.3359	149.783	2.6142	2	13.7185	13.2619	0	0	86.9507
3297	Thu Mar 23 09:49:10 2017_x000D_	71.2901	78.2401	145.868	2.54588	2	15.0542	12.8608	0	0	86.2376
3298	Thu Mar 23 09:49:10 2017_x000D_	71.1932	78.2436	139.72	2.43858	2	15.0542	12.8608	0	0	86.1771
3299	Thu Mar 23 09:49:11 2017_x000D_	70.9967	78.052	131.899	2.30208	2	15.0542	12.8608	0	0	85.9038
3300	Thu Mar 23 09:49:11 2017_x000D_	70.7999	77.8606	131.9	2.30209	2	15.0542	12.8608	0	0	85.6304
3301	Thu Mar 23 09:49:11 2017_x000D_	70.3074	77.382	135.803	2.37021	2	15.9509	12.4459	0	0	84.6837
3302	Thu Mar 23 09:49:11 2017_x000D_	70.0116	77.0947	139.716	2.4385	2	15.9509	12.4459	0	0	84.2735
3303	Thu Mar 23 09:49:11 2017_x000D_	69.5184	76.6153	143.601	2.50632	2	15.9509	12.4459	0	0	83.5894
3304	Thu Mar 23 09:49:11 2017_x000D_	69.2235	76.427	145.216	2.5345	2	15.9509	12.4459	0	0	83.2559
3305	Thu Mar 23 09:49:11 2017_x000D_	68.6324	75.9508	147.426	2.57308	2	15.9509	12.4459	0	0	82.5119
3306	Thu Mar 23 09:49:11 2017_x000D_	68.4347	75.7587	147.424	2.57304	2	15.9509	12.4459	0	0	82.2378
3307	Thu Mar 23 09:49:11 2017_x000D_	68.0421	75.5737	147.426	2.57308	2	15.9509	12.4459	0	0	81.8451
3308	Thu Mar 23 09:49:11 2017_x000D_	67.4528	75.2962	149.758	2.61377	2	15.9509	12.4459	0	0	81.2564
3309	Thu Mar 23 09:49:11 2017_x000D_	67.2547	75.1038	149.756	2.61373	2	15.9509	12.4459	0	0	80.982
3310	Thu Mar 23 09:49:11 2017_x000D_	67.058	75.0109	147.428	2.57311	2	15.9509	12.4459	0	0	80.7856
3311	Thu Mar 23 09:49:11 2017_x000D_	66.4663	74.6329	147.429	2.57311	2	15.9509	12.4459	0	0	80.1188
3312	Thu Mar 23 09:49:11 2017_x000D_	66.2679	74.4402	147.426	2.57308	2	15.9509	12.4459	0	0	79.8442
3313	Thu Mar 23 09:49:11 2017_x000D_	65.6754	74.0616	147.426	2.57308	2	15.9509	12.4459	0	0	79.1771
3314	Thu Mar 23 09:49:11 2017_x000D_	65.3807	73.9722	143.614	2.50653	2	19.0896	10.9936	0	0	78.1612
3315	Thu Mar 23 09:49:11 2017_x000D_	65.1819	73.7792	143.612	2.50651	2	19.0896	10.9936	0	0	77.8879
3316	Thu Mar 23 09:49:11 2017_x000D_	64.6849	73.2962	139.737	2.43887	2	19.0896	10.9936	0	0	77.2046
3317	Thu Mar 23 09:49:11 2017_x000D_	64.4859	73.103	139.736	2.43885	2	19.0896	10.9936	0	0	76.9311
3318	Thu Mar 23 09:49:11 2017_x000D_	63.9894	72.7197	141.49	2.46946	2	21.1218	9.72791	0	0	76.1945
3319	Thu Mar 23 09:49:11 2017_x000D_	63.6908	72.4297	141.876	2.4762	2	21.1218	9.72791	0	0	75.7868
3320	Thu Mar 23 09:49:11 2017_x000D_	63.1937	72.0459	143.604	2.50637	2	21.1218	9.72791	0	0	75.1903
3321	Thu Mar 23 09:49:12 2017_x000D_	62.7979	71.8591	143.607	2.50642	2	21.1218	9.72791	0	0	74.8143
3322	Thu Mar 23 09:49:12 2017_x000D_	62.3985	71.4714	143.605	2.50637	2	22.4767	8.8842	0	0	74.2355
3323	Thu Mar 23 09:49:12 2017_x000D_	62.1007	71.2809	141.879	2.47625	2	22.4767	8.8842	0	0	73.9149
3324	Thu Mar 23 09:49:12 2017_x000D_	61.8023	71.0902	143.606	2.5064	2	22.4767	8.8842	0	0	73.5941
3325	Thu Mar 23 09:49:12 2017_x000D_	61.4022	70.7019	143.603	2.50635	2	22.4767	8.8842	0	0	73.0522
3326	Thu Mar 23 09:49:12 2017_x000D_	61.1039	70.5111	141.879	2.47625	2	22.4767	8.8842	0	0	72.7319
3327	Thu Mar 23 09:49:12 2017_x000D_	60.8068	70.4208	145.846	2.54549	2	23.1541	8.4623	0	0	72.5023
3328	Thu Mar 23 09:49:12 2017_x000D_	60.406	70.032	145.842	2.54542	2	23.1541	8.4623	0	0	71.962
3329	Thu Mar 23 09:49:12 2017_x000D_	60.2072	69.9379	143.607	2.50641	2	23.1541	8.4623	0	0	71.7787
3330	Thu Mar 23 09:49:12 2017_x000D_	59.7077	69.5521	141.883	2.47633	2	23.1541	8.4623	0	0	71.1908
3331	Thu Mar 23 09:49:12 2017_x000D_	59.507	69.3573	141.882	2.47631	2	24.9771	6.968	355.5	6.20465	71.3074
3332	Thu Mar 23 09:49:12 2017_x000D_	59.3079	69.2631	139.752	2.43913	2	24.9771	6.968	355.5	6.20465	71.1286
3333	Thu Mar 23 09:49:12 2017_x000D_	59.2073	69.1658	143.606	2.5064	2	24.9771	6.968	355.5	6.20465	70.9949
3334	Thu Mar 23 09:49:12 2017_x000D_	58.9061	68.8733	139.75	2.4391	2	24.9771	6.968	355.5	6.20465	70.5935
3335	Thu Mar 23 09:49:12 2017_x000D_	58.6044	68.5809	143.602	2.50632	2	26.342	5.9026	0	0	70.4942
3336	Thu Mar 23 09:49:12 2017_x000D_	58.4051	68.4869	145.836	2.54532	2	26.342	5.9026	0	0	70.3195
3337	Thu Mar 23 09:49:12 2017_x000D_	58.1049	68.295	147.397	2.57256	2	26.342	5.9026	0	0	70.0121
3338	Thu Mar 23 09:49:12 2017_x000D_	57.7041	68.0061	162.142	2.8299	2	26.342	5.9026	0	0	69.5732
3339	Thu Mar 23 09:49:12 2017_x000D_	57.5066	68.013	167.531	2.92397	2	26.342	5.9026	0	0	69.4905
3340	Thu Mar 23 09:49:12 2017_x000D_	57.1096	67.9257	181.893	3.17463	2	27.7168	4.6156	0	0	69.8005
3341	Thu Mar 23 09:49:12 2017_x000D_	56.9101	67.8316	190.574	3.32614	2	27.7168	4.6156	0	0	69.6313
3342	Thu Mar 23 09:49:13 2017_x000D_	56.7143	67.9391	193.394	3.37536	2	27.7168	4.6156	0	0	69.6471
3343	Thu Mar 23 09:49:13 2017_x000D_	56.3211	68.0534	208.753	3.64344	2	27.7168	4.6156	0	0	69.5885
3344	Thu Mar 23 09:49:13 2017_x000D_	56.1252	68.1609	211.241	3.68686	2	28.1752	4.1866	0	0	69.8134
3345	Thu Mar 23 09:49:13 2017_x000D_	55.8307	68.2716	223.023	3.89249	2	28.1752	4.1866	0	0	69.7977
3346	Thu Mar 23 09:49:13 2017_x000D_	55.6386	68.5811	225.109	3.92889	2	28.1752	4.1866	0	0	70.0064
3347	Thu Mar 23 09:49:13 2017_x000D_	55.1514	69.0016	227.057	3.9629	2	28.1752	4.1866	0	0	70.2047
3348	Thu Mar 23 09:49:13 2017_x000D_	54.9572	69.2102	227.057	3.9629	2	29.9887	2.91351	0	0	70.8426
3349	Thu Mar 23 09:49:13 2017_x000D_	54.6639	69.4222	225.108	3.92888	2	29.9887	2.91351	0	0	70.9385
3350	Thu Mar 23 09:49:13 2017_x000D_	54.4717	69.7319	223.024	3.8925	2	29.9887	2.91351	0	0	71.1626
3351	Thu Mar 23 09:49:13 2017_x000D_	54.081	70.0484	217.381	3.79402	2	29.9887	2.91351	0	0	71.3269
3352	Thu Mar 23 09:49:13 2017_x000D_	53.8867	70.2571	217.382	3.79403	2	29.9887	2.91351	0	0	71.4582
3353	Thu Mar 23 09:49:13 2017_x000D_	53.3969	70.577	213.617	3.72832	2	31.7624	2.5269	0	0	71.4064
3354	Thu Mar 23 09:49:13 2017_x000D_	53.1035	70.7891	215.085	3.75393	2	31.7624	2.5269	0	0	71.5204
3355	Thu Mar 23 09:49:13 2017_x000D_	52.6135	71.1092	211.252	3.68704	2	31.7624	2.5269	0	0	71.6819
3356	Thu Mar 23 09:49:13 2017_x000D_	52.32	71.3214	212.658	3.71158	2	31.7624	2.5269	0	0	71.8004
3357	Thu Mar 23 09:49:13 2017_x000D_	51.9271	71.5371	212.657	3.71157	2	33.3066	2.3548	0	0	71.6444
3358	Thu Mar 23 09:49:13 2017_x000D_	51.6333	71.7495	211.252	3.68705	2	33.3066	2.3548	0	0	71.7739
3359	Thu Mar 23 09:49:13 2017_x000D_	51.3397	71.9617	212.658	3.71158	2	33.3066	2.3548	0	0	71.9049
3360	Thu Mar 23 09:49:13 2017_x000D_	50.7478	72.1846	212.656	3.71155	2	33.3066	2.3548	0	0	71.975
3361	Thu Mar 23 09:49:13 2017_x000D_	50.5533	72.3935	212.657	3.71157	2	36.1552	2.4468	0	0	71.4132
3362	Thu Mar 23 09:49:13 2017_x000D_	50.0629	72.7139	216.674	3.78168	2	36.1552	2.4468	0	0	71.6302
3363	Thu Mar 23 09:49:14 2017_x000D_	49.7687	72.9265	215.082	3.7539	2	36.1552	2.4468	0	0	71.7824
3364	Thu Mar 23 09:49:14 2017_x000D_	49.2781	73.2471	219.015	3.82253	2	36.1552	2.4468	0	0	72.0062
3365	Thu Mar 23 09:49:14 2017_x000D_	48.986	73.5607	215.083	3.75391	2	37.4594	2.7107	0	0	71.7815
3366	Thu Mar 23 09:49:14 2017_x000D_	48.692	73.7733	216.675	3.78169	2	37.4594	2.7107	0	0	71.9449
3367	Thu Mar 23 09:49:14 2017_x000D_	48.3977	73.986	215.083	3.75391	2	37.4594	2.7107	0	0	72.1097
3368	Thu Mar 23 09:49:14 2017_x000D_	47.8092	74.4114	215.084	3.75392	2	37.4594	2.7107	0	0	72.4438
3369	Thu Mar 23 09:49:14 2017_x000D_	47.515	74.6241	216.674	3.78168	2	37.4594	2.7107	0	0	72.613
3370	Thu Mar 23 09:49:14 2017_x000D_	47.0258	75.0462	215.084	3.75393	2	39.6292	3.2244	0	0	72.2017
3371	Thu Mar 23 09:49:14 2017_x000D_	46.7292	75.158	219.014	3.82251	2	39.6292	3.2244	0	0	72.2831
3372	Thu Mar 23 09:49:14 2017_x000D_	46.2374	75.4792	215.083	3.75391	2	39.6292	3.2244	0	0	72.5564
3373	Thu Mar 23 09:49:14 2017_x000D_	46.0426	75.6885	215.084	3.75392	2	39.6292	3.2244	0	0	72.7474
3374	Thu Mar 23 09:49:14 2017_x000D_	45.8477	75.8978	215.085	3.75394	2	41.1516	3.4952	0	0	72.5547
3375	Thu Mar 23 09:49:14 2017_x000D_	45.3537	76.1181	216.673	3.78166	2	41.1516	3.4952	0	0	72.7444
3376	Thu Mar 23 09:49:14 2017_x000D_	45.0588	76.3312	215.083	3.75391	2	41.1516	3.4952	0	0	72.9407
3377	Thu Mar 23 09:49:14 2017_x000D_	44.7642	76.5442	216.673	3.78166	2	41.1516	3.4952	0	0	73.1383
3378	Thu Mar 23 09:49:14 2017_x000D_	44.372	76.8619	219.012	3.82248	2	42.2359	3.7519	0	0	73.1412
3379	Thu Mar 23 09:49:14 2017_x000D_	44.1746	76.9704	216.673	3.78166	2	42.2359	3.7519	0	0	73.2442
3380	Thu Mar 23 09:49:14 2017_x000D_	43.7823	77.2882	219.012	3.82247	2	42.2359	3.7519	0	0	73.5526
3381	Thu Mar 23 09:49:14 2017_x000D_	43.5848	77.3967	216.673	3.78166	2	42.2359	3.7519	0	0	73.6572
3382	Thu Mar 23 09:49:14 2017_x000D_	43.2922	77.711	217.376	3.79393	2	42.2359	3.7519	0	0	73.9666
3383	Thu Mar 23 09:49:14 2017_x000D_	43.0946	77.8195	215.085	3.75393	2	45.7167	4.3075	0	0	73.5587
3384	Thu Mar 23 09:49:14 2017_x000D_	42.9973	77.9241	219.012	3.82247	2	45.7167	4.3075	0	0	73.6668
3385	Thu Mar 23 09:49:15 2017_x000D_	42.7045	78.2384	215.086	3.75396	2	45.7167	4.3075	0	0	73.9922
3386	Thu Mar 23 09:49:15 2017_x000D_	42.5069	78.347	212.666	3.71173	2	45.7167	4.3075	0	0	74.109
3387	Thu Mar 23 09:49:15 2017_x000D_	42.2091	78.4595	208.791	3.6441	2	45.9355	4.31451	0	0	74.2386
3388	Thu Mar 23 09:49:15 2017_x000D_	41.8132	78.6766	196.296	3.42601	2	45.9355	4.31451	0	0	74.4763
3389	Thu Mar 23 09:49:15 2017_x000D_	41.6153	78.785	187.948	3.2803	2	45.9355	4.31451	0	0	74.5957
3390	Thu Mar 23 09:49:15 2017_x000D_	41.4146	78.792	170.774	2.98057	2	45.9355	4.31451	0	0	74.6146
3391	Thu Mar 23 09:49:15 2017_x000D_	41.2141	78.7995	165.316	2.8853	2	50.0703	4.8908	0	0	74.4374
3392	Thu Mar 23 09:49:15 2017_x000D_	41.0115	78.7058	155.305	2.71058	2	50.0703	4.8908	0	0	74.3688
3393	Thu Mar 23 09:49:15 2017_x000D_	40.7087	78.6156	138.605	2.41912	2	50.0703	4.8908	0	0	74.3168
3394	Thu Mar 23 09:49:15 2017_x000D_	40.606	78.5182	134.605	2.34929	2	50.0703	4.8908	0	0	74.2332
3395	Thu Mar 23 09:49:15 2017_x000D_	40.2955	78.1254	124.379	2.17083	2	50.0703	4.8908	0	0	73.8841
3396	Thu Mar 23 09:49:15 2017_x000D_	40.0871	77.8296	122.892	2.14488	2	51.3821	4.93301	0	0	73.7665
3397	Thu Mar 23 09:49:15 2017_x000D_	39.6705	77.2381	118	2.05949	2	51.3821	4.93301	0	0	73.2474
3398	Thu Mar 23 09:49:15 2017_x000D_	39.5596	76.837	120.499	2.10311	2	51.3821	4.93301	0	0	72.8694
3399	Thu Mar 23 09:49:15 2017_x000D_	39.1368	76.0419	120.498	2.10309	2	53.339	5.21751	0	0	72.2343
3400	Thu Mar 23 09:49:15 2017_x000D_	38.928	75.7456	121.917	2.12786	2	53.339	5.21751	0	0	71.9853
3401	Thu Mar 23 09:49:15 2017_x000D_	38.719	75.4487	120.5	2.10312	2	53.339	5.21751	0	0	71.7368
3402	Thu Mar 23 09:49:15 2017_x000D_	38.4039	74.9529	124.371	2.17069	2	53.339	5.21751	0	0	71.3168
3403	Thu Mar 23 09:49:15 2017_x000D_	38.192	74.5544	124.369	2.17066	2	53.339	5.21751	0	0	70.9721
3404	Thu Mar 23 09:49:15 2017_x000D_	37.9854	74.3587	124.372	2.17069	2	54.2132	5.24561	0	0	70.9927
3405	Thu Mar 23 09:49:15 2017_x000D_	37.6724	73.9634	126.698	2.2113	2	54.2132	5.24561	0	0	70.6805
3406	Thu Mar 23 09:49:16 2017_x000D_	37.4629	73.6662	128.36	2.24031	2	54.2132	5.24561	0	0	70.4411
3407	Thu Mar 23 09:49:16 2017_x000D_	37.1496	73.2705	130.599	2.27938	2	54.2132	5.24561	0	0	70.1324
3408	Thu Mar 23 09:49:16 2017_x000D_	36.9426	73.0744	130.6	2.27939	2	56.1903	5.0877	0	0	70.6588
3409	Thu Mar 23 09:49:16 2017_x000D_	36.8365	72.8747	128.36	2.24031	2	56.1903	5.0877	0	0	70.4957
3410	Thu Mar 23 09:49:16 2017_x000D_	36.4193	72.3802	126.7	2.21134	2	56.1903	5.0877	0	0	70.1368
3411	Thu Mar 23 09:49:16 2017_x000D_	36.2092	72.0822	128.36	2.24031	2	56.1903	5.0877	0	0	69.9107
3412	Thu Mar 23 09:49:16 2017_x000D_	35.8927	71.5836	124.377	2.17079	2	57.0748	4.8946	0	0	69.9722
3413	Thu Mar 23 09:49:16 2017_x000D_	35.6824	71.2853	125.986	2.19887	2	57.0748	4.8946	0	0	69.7521
3414	Thu Mar 23 09:49:16 2017_x000D_	35.4748	71.0885	125.988	2.19891	2	57.0748	4.8946	0	0	69.629
3415	Thu Mar 23 09:49:16 2017_x000D_	35.1573	70.589	126.698	2.2113	2	57.0748	4.8946	0	0	69.2541
3416	Thu Mar 23 09:49:16 2017_x000D_	34.7388	70.0931	128.357	2.24026	2	57.0748	4.8946	0	0	68.9184
3417	Thu Mar 23 09:49:16 2017_x000D_	34.6322	69.8925	125.987	2.19889	2	58.3961	4.71561	0	0	69.374
3418	Thu Mar 23 09:49:16 2017_x000D_	34.4213	69.593	124.38	2.17085	2	58.3961	4.71561	0	0	69.1655
3419	Thu Mar 23 09:49:16 2017_x000D_	34.3142	69.3922	126.697	2.21128	2	58.3961	4.71561	0	0	69.0145
3420	Thu Mar 23 09:49:16 2017_x000D_	33.8949	68.8953	128.354	2.24021	2	58.3961	4.71561	0	0	68.6975
3421	Thu Mar 23 09:49:16 2017_x000D_	33.6866	68.6977	128.356	2.24023	2	60.1647	4.32961	0	0	69.6013
3422	Thu Mar 23 09:49:16 2017_x000D_	33.3712	68.2991	125.99	2.19894	2	60.1647	4.32961	0	0	69.3541
3423	Thu Mar 23 09:49:16 2017_x000D_	33.3625	67.9922	124.379	2.17083	2	60.1647	4.32961	0	0	69.0745
3424	Thu Mar 23 09:49:16 2017_x000D_	32.9511	67.8009	124.387	2.17097	2	60.1647	4.32961	0	0	69.0593
3425	Thu Mar 23 09:49:16 2017_x000D_	32.9453	67.5963	124.383	2.1709	2	60.8305	4.1296	0	0	69.3225
3426	Thu Mar 23 09:49:16 2017_x000D_	32.9395	67.3917	124.38	2.17083	2	60.8305	4.1296	0	0	69.1376
3427	Thu Mar 23 09:49:17 2017_x000D_	32.6262	67.0947	128.35	2.24013	2	60.8305	4.1296	0	0	68.9934
3428	Thu Mar 23 09:49:17 2017_x000D_	32.3127	66.7975	132.403	2.31087	2	60.8305	4.1296	0	0	68.8515
3429	Thu Mar 23 09:49:17 2017_x000D_	32.2052	66.5962	138.626	2.41949	2	60.8305	4.1296	0	0	68.7131
3430	Thu Mar 23 09:49:17 2017_x000D_	31.9956	66.3983	155.033	2.70584	2	62.8171	3.7506	0	0	69.819
3431	Thu Mar 23 09:49:17 2017_x000D_	31.7894	66.3031	170.414	2.97428	2	62.8171	3.7506	0	0	69.825
3432	Thu Mar 23 09:49:17 2017_x000D_	31.6884	66.3068	181.82	3.17336	2	62.8171	3.7506	0	0	69.8733
3433	Thu Mar 23 09:49:17 2017_x000D_	31.5867	66.3102	187.575	3.2738	2	62.8171	3.7506	0	0	69.9217
3434	Thu Mar 23 09:49:17 2017_x000D_	31.2793	66.2177	202.171	3.52854	2	64.3561	3.5788	0	0	70.8358
3435	Thu Mar 23 09:49:17 2017_x000D_	31.181	66.3234	211.028	3.68313	2	64.3561	3.5788	0	0	70.9752
3436	Thu Mar 23 09:49:17 2017_x000D_	30.981	66.4323	216.487	3.7784	2	64.3561	3.5788	0	0	71.165
3437	Thu Mar 23 09:49:17 2017_x000D_	30.7839	66.6436	224.849	3.92435	2	64.3561	3.5788	0	0	71.4441
3438	Thu Mar 23 09:49:17 2017_x000D_	30.4849	66.8581	231.036	4.03234	2	67.2044	3.4493	0	0	73.2734
3439	Thu Mar 23 09:49:17 2017_x000D_	30.2904	67.1722	229.079	3.99818	2	67.2044	3.4493	0	0	73.6427
3440	Thu Mar 23 09:49:17 2017_x000D_	29.6979	67.8067	229.079	3.99818	2	67.2044	3.4493	0	0	74.489
3441	Thu Mar 23 09:49:17 2017_x000D_	29.5004	68.0182	229.079	3.99818	2	67.2044	3.4493	0	0	74.7712
3442	Thu Mar 23 09:49:17 2017_x000D_	29.0065	68.5472	224.849	3.92436	2	67.2044	3.4493	0	0	75.4773
3443	Thu Mar 23 09:49:17 2017_x000D_	28.71	68.8647	220.639	3.85088	2	68.5029	3.7126	0	0	76.3431
3444	Thu Mar 23 09:49:17 2017_x000D_	28.4105	69.0797	218.852	3.81969	2	68.5029	3.7126	0	0	76.6828
3445	Thu Mar 23 09:49:17 2017_x000D_	27.9163	69.6088	214.893	3.7506	2	68.5029	3.7126	0	0	77.3924
3446	Thu Mar 23 09:49:17 2017_x000D_	27.6169	69.8238	216.495	3.77855	2	68.5029	3.7126	0	0	77.7326
3447	Thu Mar 23 09:49:17 2017_x000D_	27.1164	70.1482	212.455	3.70805	2	70.6519	4.44611	0	0	78.8169
3448	Thu Mar 23 09:49:17 2017_x000D_	26.7148	70.3668	212.455	3.70804	2	70.6519	4.44611	0	0	79.2212
3449	Thu Mar 23 09:49:18 2017_x000D_	26.3163	70.6878	214.893	3.75059	2	70.6519	4.44611	0	0	79.7095
3450	Thu Mar 23 09:49:18 2017_x000D_	25.9144	70.9065	214.892	3.75058	2	70.6519	4.44611	0	0	80.1151
3451	Thu Mar 23 09:49:18 2017_x000D_	25.4137	71.2311	213.993	3.73489	2	72.3749	4.94431	0	0	81.236
3452	Thu Mar 23 09:49:18 2017_x000D_	25.1105	71.3441	214.891	3.75056	2	72.3749	4.94431	0	0	81.5037
3453	Thu Mar 23 09:49:18 2017_x000D_	24.9126	71.5559	214.892	3.75057	2	72.3749	4.94431	0	0	81.791
3454	Thu Mar 23 09:49:18 2017_x000D_	24.4149	71.9831	216.493	3.77852	2	72.3749	4.94431	0	0	82.4279
3455	Thu Mar 23 09:49:18 2017_x000D_	24.2138	72.0926	218.849	3.81964	2	72.3749	4.94431	0	0	82.634
3456	Thu Mar 23 09:49:18 2017_x000D_	23.9139	72.308	220.635	3.85081	2	74.0973	5.44241	0	0	83.6025
3457	Thu Mar 23 09:49:18 2017_x000D_	23.5148	72.6294	222.884	3.89006	2	74.0973	5.44241	0	0	84.0992
3458	Thu Mar 23 09:49:18 2017_x000D_	23.3169	72.8414	222.884	3.89006	2	74.0973	5.44241	0	0	84.3876
3459	Thu Mar 23 09:49:18 2017_x000D_	22.8186	73.269	221.068	3.85836	2	74.0973	5.44241	0	0	85.0291
3460	Thu Mar 23 09:49:18 2017_x000D_	22.5184	73.4845	222.883	3.89005	2	76.255	5.9543	0	0	86.3015
3461	Thu Mar 23 09:49:18 2017_x000D_	22.3236	73.7989	220.636	3.85082	2	76.255	5.9543	0	0	86.6688
3462	Thu Mar 23 09:49:18 2017_x000D_	21.8217	74.1243	216.495	3.77855	2	76.255	5.9543	0	0	87.2361
3463	Thu Mar 23 09:49:18 2017_x000D_	21.6204	74.234	218.85	3.81965	2	76.255	5.9543	0	0	87.4475
3464	Thu Mar 23 09:49:18 2017_x000D_	21.1219	74.6618	220.635	3.8508	2	77.1157	6.2031	0	0	88.4415
3465	Thu Mar 23 09:49:18 2017_x000D_	20.8213	74.8776	218.85	3.81965	2	77.1157	6.2031	0	0	88.7989
3466	Thu Mar 23 09:49:18 2017_x000D_	20.6232	75.0898	218.85	3.81965	2	77.1157	6.2031	0	0	89.0886
3467	Thu Mar 23 09:49:18 2017_x000D_	20.1245	75.5177	220.635	3.8508	2	77.1157	6.2031	0	0	89.7358
3468	Thu Mar 23 09:49:18 2017_x000D_	19.6221	75.8435	216.496	3.77857	2	77.1157	6.2031	0	0	90.3067
3469	Thu Mar 23 09:49:18 2017_x000D_	19.6221	75.8435	216.496	3.77857	2	78.412	6.466	0	0	90.9367
3470	Thu Mar 23 09:49:19 2017_x000D_	19.2223	76.1656	218.85	3.81965	2	78.412	6.466	0	0	91.441
3471	Thu Mar 23 09:49:19 2017_x000D_	19.024	76.3778	218.85	3.81965	2	78.412	6.466	0	0	91.7311
3472	Thu Mar 23 09:49:19 2017_x000D_	18.624	76.7	216.497	3.77858	2	78.412	6.466	0	0	92.2357
3473	Thu Mar 23 09:49:19 2017_x000D_	18.4223	76.8099	218.85	3.81965	2	79.5013	6.501	0	0	93.1342
3474	Thu Mar 23 09:49:19 2017_x000D_	18.0187	77.0298	218.849	3.81963	2	79.5013	6.501	0	0	93.5651
3475	Thu Mar 23 09:49:19 2017_x000D_	17.8204	77.2421	218.849	3.81964	2	79.5013	6.501	0	0	93.8554
3476	Thu Mar 23 09:49:19 2017_x000D_	17.6221	77.4544	218.85	3.81965	2	79.5013	6.501	0	0	94.1457
3477	Thu Mar 23 09:49:19 2017_x000D_	17.4201	77.5644	216.497	3.77858	2	81.4838	6.12241	0	0	95.9589
3478	Thu Mar 23 09:49:19 2017_x000D_	17.3212	77.6705	220.633	3.85077	2	81.4838	6.12241	0	0	96.1039
3479	Thu Mar 23 09:49:19 2017_x000D_	17.0198	77.8868	214.004	3.73508	2	81.4838	6.12241	0	0	96.4662
3480	Thu Mar 23 09:49:19 2017_x000D_	16.9204	77.9931	209.915	3.6637	2	81.4838	6.12241	0	0	96.6117
3481	Thu Mar 23 09:49:19 2017_x000D_	16.9233	78.0953	193.986	3.38569	2	82.5839	5.9366	0	0	97.5612
3482	Thu Mar 23 09:49:19 2017_x000D_	16.9195	77.9927	185.149	3.23146	2	82.5839	5.9366	0	0	97.4879
3483	Thu Mar 23 09:49:19 2017_x000D_	17.1282	78.087	176.165	3.07466	2	82.5839	5.9366	0	0	97.4173
3484	Thu Mar 23 09:49:19 2017_x000D_	17.1318	78.1887	159.833	2.78962	2	82.5839	5.9366	0	0	97.4902
3485	Thu Mar 23 09:49:19 2017_x000D_	17.1315	78.188	149.308	2.60591	2	82.5839	5.9366	0	0	97.4899
3486	Thu Mar 23 09:49:19 2017_x000D_	17.1318	78.1878	141.285	2.46589	2	83.2371	5.9576	0	0	97.9138
3487	Thu Mar 23 09:49:19 2017_x000D_	16.9234	78.0929	126.664	2.2107	2	83.2371	5.9576	0	0	97.9847
3488	Thu Mar 23 09:49:19 2017_x000D_	16.9202	77.9906	120.022	2.09478	2	83.2371	5.9576	0	0	97.9116
3489	Thu Mar 23 09:49:19 2017_x000D_	16.7045	77.691	106.097	1.85175	2	83.2371	5.9576	0	0	97.838
3490	Thu Mar 23 09:49:19 2017_x000D_	16.6976	77.4865	100.565	1.75519	2	83.4549	5.9646	0	0	97.8362
3491	Thu Mar 23 09:49:19 2017_x000D_	16.4705	76.8796	100.568	1.75524	2	83.4549	5.9646	0	0	97.5492
3492	Thu Mar 23 09:49:20 2017_x000D_	16.449	76.2647	100.565	1.7552	2	83.4549	5.9646	0	0	97.1179
3493	Thu Mar 23 09:49:20 2017_x000D_	16.3173	75.4481	103.354	1.80387	2	83.4549	5.9646	0	0	96.6199
3494	Thu Mar 23 09:49:20 2017_x000D_	16.2035	75.1441	106.801	1.86402	2	84.337	5.7719	0	0	97.2352
3495	Thu Mar 23 09:49:20 2017_x000D_	16.0896	74.8397	108.763	1.89827	2	84.337	5.7719	0	0	97.0982
3496	Thu Mar 23 09:49:20 2017_x000D_	15.9649	74.2277	113.324	1.97788	2	84.337	5.7719	0	0	96.752
3497	Thu Mar 23 09:49:20 2017_x000D_	15.8509	73.923	114.91	2.00557	2	84.337	5.7719	0	0	96.6174
3498	Thu Mar 23 09:49:20 2017_x000D_	15.7405	73.7215	119.984	2.09412	2	84.806	5.1235	0	0	97.3434
3499	Thu Mar 23 09:49:20 2017_x000D_	15.4094	73.1156	122.555	2.13899	2	84.806	5.1235	0	0	97.1536
3500	Thu Mar 23 09:49:20 2017_x000D_	15.2988	72.9135	124.997	2.1816	2	84.806	5.1235	0	0	97.0914
3501	Thu Mar 23 09:49:20 2017_x000D_	14.975	72.513	122.557	2.13902	2	84.806	5.1235	0	0	97.0449
3502	Thu Mar 23 09:49:20 2017_x000D_	14.7613	72.3143	122.559	2.13906	2	84.806	5.1235	0	0	97.0611
3503	Thu Mar 23 09:49:20 2017_x000D_	14.6433	71.9061	124.995	2.18158	2	85.0462	4.6889	0	0	97.3382
3504	Thu Mar 23 09:49:20 2017_x000D_	14.319	71.505	122.557	2.13902	2	85.0462	4.6889	0	0	97.2971
3505	Thu Mar 23 09:49:20 2017_x000D_	14.0977	71.0999	122.556	2.13901	2	85.0462	4.6889	0	0	97.1808
3506	Thu Mar 23 09:49:20 2017_x000D_	13.773	70.6983	119.991	2.09424	2	85.0462	4.6889	0	0	97.1448
3507	Thu Mar 23 09:49:20 2017_x000D_	13.6621	70.4955	122.558	2.13903	2	84.6778	3.3498	0	0	97.7332
3508	Thu Mar 23 09:49:20 2017_x000D_	13.4404	70.0899	122.556	2.13901	2	84.6778	3.3498	0	0	97.6166
3509	Thu Mar 23 09:49:20 2017_x000D_	13.2186	69.6841	122.555	2.13899	2	84.6778	3.3498	0	0	97.5021
3510	Thu Mar 23 09:49:20 2017_x000D_	13.0005	69.3815	124.093	2.16584	2	84.6778	3.3498	0	0	97.4568
3511	Thu Mar 23 09:49:20 2017_x000D_	12.5676	68.8787	122.559	2.13906	2	84.689	3.12891	0	0	97.5937
3512	Thu Mar 23 09:49:20 2017_x000D_	12.4491	68.4689	119.992	2.09426	2	84.689	3.12891	0	0	97.4059
3513	Thu Mar 23 09:49:21 2017_x000D_	12.2344	68.2689	119.995	2.09431	2	84.689	3.12891	0	0	97.4314
3514	Thu Mar 23 09:49:21 2017_x000D_	12.0119	67.8621	119.995	2.0943	2	84.689	3.12891	0	0	97.326
3515	Thu Mar 23 09:49:21 2017_x000D_	11.7932	67.5583	118.667	2.07113	2	84.689	3.12891	0	0	97.2879
3516	Thu Mar 23 09:49:21 2017_x000D_	11.5668	67.0478	119.994	2.09429	2	84.4936	2.6801	0	0	97.2703
3517	Thu Mar 23 09:49:21 2017_x000D_	11.3516	66.8474	119.997	2.09434	2	84.4936	2.6801	0	0	97.2995
3518	Thu Mar 23 09:49:21 2017_x000D_	11.1211	66.2326	119.993	2.09427	2	84.4936	2.6801	0	0	97.0693
3519	Thu Mar 23 09:49:21 2017_x000D_	11.0095	66.0286	122.552	2.13893	2	84.4936	2.6801	0	0	97.0203
3520	Thu Mar 23 09:49:21 2017_x000D_	10.8981	65.8247	119.993	2.09427	2	83.4269	2.2029	0	0	96.4788
3521	Thu Mar 23 09:49:21 2017_x000D_	10.6827	65.6239	119.996	2.09432	2	83.4269	2.2029	0	0	96.5088
3522	Thu Mar 23 09:49:21 2017_x000D_	10.5709	65.4197	122.553	2.13896	2	83.4269	2.2029	0	0	96.4591
3523	Thu Mar 23 09:49:21 2017_x000D_	10.4595	65.2156	119.995	2.09431	2	83.4269	2.2029	0	0	96.4098
3524	Thu Mar 23 09:49:21 2017_x000D_	10.2403	64.9109	113.374	1.97874	2	82.7845	1.9608	0	0	96.0488
3525	Thu Mar 23 09:49:21 2017_x000D_	10.1248	64.6027	109.658	1.9139	2	82.7845	1.9608	0	0	95.9346
3526	Thu Mar 23 09:49:21 2017_x000D_	10.0175	64.5025	95.0046	1.65814	2	82.7845	1.9608	0	0	95.9505
3527	Thu Mar 23 09:49:21 2017_x000D_	10.0216	64.6063	89.4048	1.56041	2	82.7845	1.9608	0	0	96.0151
3528	Thu Mar 23 09:49:21 2017_x000D_	9.92557	64.8181	69.204	1.20784	2	82.5667	1.9537	0	0	96.0659
3529	Thu Mar 23 09:49:21 2017_x000D_	9.92163	64.7146	62.9422	1.09855	2	82.5667	1.9537	0	0	96.0012
3530	Thu Mar 23 09:49:21 2017_x000D_	9.92145	64.715	55.072	0.961188	2	82.5667	1.9537	0	0	96.0016
3531	Thu Mar 23 09:49:21 2017_x000D_	9.9169	64.6117	36.3275	0.634035	2	82.5667	1.9537	0	0	95.9376
3532	Thu Mar 23 09:49:21 2017_x000D_	10.0167	64.5048	26.9747	0.470797	2	82.5667	1.9537	0	0	95.7922
3533	Thu Mar 23 09:49:21 2017_x000D_	10.2204	64.3947	21.9809	0.38364	2	81.684	2.1465	0	0	94.7728
3534	Thu Mar 23 09:49:22 2017_x000D_	10.5318	64.385	10.2693	0.179233	2	81.684	2.1465	0	0	94.5318
3535	Thu Mar 23 09:49:22 2017_x000D_	10.8398	64.2715	1.7415	0.0303949	2	81.684	2.1465	0	0	94.2253
3536	Thu Mar 23 09:49:22 2017_x000D_	11.1513	64.262	1.74149	0.0303948	2	81.684	2.1465	0	0	93.9851
3537	Thu Mar 23 09:49:22 2017_x000D_	11.5631	64.1457	4.59866	0.0802617	2	80.3544	2.5461	0	0	92.3404
3538	Thu Mar 23 09:49:22 2017_x000D_	12.0863	64.2337	7.74909	0.135247	2	80.3544	2.5461	0	0	92.0103
3539	Thu Mar 23 09:49:22 2017_x000D_	12.8088	64.1081	10.2726	0.179291	2	80.3544	2.5461	0	0	91.3909
3540	Thu Mar 23 09:49:22 2017_x000D_	13.1165	63.9951	13.635	0.237976	2	80.3544	2.5461	0	0	91.0874
3541	Thu Mar 23 09:49:22 2017_x000D_	13.9459	63.9701	19.292	0.336708	2	80.1254	2.76	0	0	90.1466
3542	Thu Mar 23 09:49:22 2017_x000D_	14.2532	63.8571	23.0304	0.401955	2	80.1254	2.76	0	0	89.8443
3543	Thu Mar 23 09:49:22 2017_x000D_	14.7635	63.6343	22.0005	0.38398	2	80.1254	2.76	0	0	89.3189
3544	Thu Mar 23 09:49:22 2017_x000D_	15.0706	63.5213	25.7544	0.449499	2	80.1254	2.76	0	0	89.0172
3545	Thu Mar 23 09:49:22 2017_x000D_	15.6805	63.1919	23.0294	0.401939	2	80.1254	2.76	0	0	88.3468
3546	Thu Mar 23 09:49:22 2017_x000D_	16.0907	63.076	25.7552	0.449512	2	79.6563	3.40881	0	0	87.1823
3547	Thu Mar 23 09:49:22 2017_x000D_	16.2938	62.9662	23.03	0.401949	2	79.6563	3.40881	0	0	86.9591
3548	Thu Mar 23 09:49:22 2017_x000D_	16.5966	62.7499	21.9979	0.383935	2	79.6563	3.40881	0	0	86.5904
3549	Thu Mar 23 09:49:22 2017_x000D_	17.2095	62.5244	21.9983	0.383943	2	79.6563	3.40881	0	0	85.9899
3550	Thu Mar 23 09:49:22 2017_x000D_	17.8221	62.299	21.9987	0.38395	2	79.7856	5.18301	0	0	84.2717
3551	Thu Mar 23 09:49:22 2017_x000D_	18.1284	62.1863	20.1996	0.35255	2	79.7856	5.18301	0	0	83.9701
3552	Thu Mar 23 09:49:22 2017_x000D_	18.4379	62.1772	19.2875	0.336631	2	79.7856	5.18301	0	0	83.737
3553	Thu Mar 23 09:49:22 2017_x000D_	18.9469	61.955	20.201	0.352574	2	79.7856	5.18301	0	0	83.213
3554	Thu Mar 23 09:49:22 2017_x000D_	19.2492	61.739	19.2845	0.336577	2	80.1548	6.522	0	0	82.2095
3555	Thu Mar 23 09:49:22 2017_x000D_	19.6616	61.7269	19.2871	0.336624	2	80.1548	6.522	0	0	81.8963
3556	Thu Mar 23 09:49:23 2017_x000D_	20.1669	61.4015	23.0314	0.401974	2	80.1548	6.522	0	0	81.3038
3557	Thu Mar 23 09:49:23 2017_x000D_	20.4758	61.3925	22.0017	0.384003	2	80.1548	6.522	0	0	81.0701
3558	Thu Mar 23 09:49:23 2017_x000D_	21.19	61.1646	23.0349	0.402035	2	80.926	8.53651	0	0	79.6122
3559	Thu Mar 23 09:49:23 2017_x000D_	21.389	60.9518	23.0327	0.401996	2	80.926	8.53651	0	0	79.3222
3560	Thu Mar 23 09:49:23 2017_x000D_	22.1024	60.7242	22.0015	0.383999	2	80.926	8.53651	0	0	78.637
3561	Thu Mar 23 09:49:23 2017_x000D_	22.4044	60.5085	23.0325	0.401992	2	80.926	8.53651	0	0	78.2679
3562	Thu Mar 23 09:49:23 2017_x000D_	22.7093	60.3962	19.2818	0.336531	2	80.926	8.53651	0	0	77.9655
3563	Thu Mar 23 09:49:23 2017_x000D_	23.0146	60.284	23.0331	0.402003	2	81.5126	9.8813	0	0	77.2169
3564	Thu Mar 23 09:49:23 2017_x000D_	23.6245	60.0596	23.0337	0.402014	2	81.5126	9.8813	0	0	76.6087
3565	Thu Mar 23 09:49:23 2017_x000D_	23.9291	59.9475	19.2814	0.336523	2	81.5126	9.8813	0	0	76.3052
3566	Thu Mar 23 09:49:23 2017_x000D_	24.5354	59.6199	21.9993	0.383961	2	81.5126	9.8813	0	0	75.6329
3567	Thu Mar 23 09:49:23 2017_x000D_	24.8435	59.6112	23.035	0.402036	2	82.3054	11.4531	0	0	74.9738
3568	Thu Mar 23 09:49:23 2017_x000D_	25.4526	59.3871	23.0355	0.402046	2	82.3054	11.4531	0	0	74.3634
3569	Thu Mar 23 09:49:23 2017_x000D_	25.6512	59.1747	23.0333	0.402006	2	82.3054	11.4531	0	0	74.0746
3570	Thu Mar 23 09:49:23 2017_x000D_	26.1573	58.9537	21.9991	0.383957	2	82.3054	11.4531	0	0	73.5453
3571	Thu Mar 23 09:49:23 2017_x000D_	26.4649	58.945	23.0353	0.402043	2	82.3054	11.4531	0	0	73.3051
3572	Thu Mar 23 09:49:23 2017_x000D_	26.6635	58.7327	23.0331	0.402003	2	82.8915	12.7968	24.1795	0.422011	72.6064
3573	Thu Mar 23 09:49:23 2017_x000D_	27.07	58.6179	20.1942	0.352455	2	82.8915	12.7968	24.1795	0.422011	72.2192
3574	Thu Mar 23 09:49:23 2017_x000D_	27.1722	58.6151	19.2774	0.336454	2	82.8915	12.7968	24.1795	0.422011	72.1385
3575	Thu Mar 23 09:49:23 2017_x000D_	27.5755	58.3971	19.2759	0.336427	2	82.8915	12.7968	24.1795	0.422011	71.6885
3576	Thu Mar 23 09:49:23 2017_x000D_	27.7802	58.3915	19.2772	0.33645	2	83.455	14.5808	45	0.785398	70.8453
3577	Thu Mar 23 09:49:24 2017_x000D_	27.9818	58.2826	22.0003	0.383978	2	83.455	14.5808	45	0.785398	70.6196
3578	Thu Mar 23 09:49:24 2017_x000D_	28.3879	58.1679	19.2769	0.336446	2	83.455	14.5808	45	0.785398	70.2298
3579	Thu Mar 23 09:49:24 2017_x000D_	28.4873	58.0618	23.0349	0.402035	2	83.455	14.5808	45	0.785398	70.086
3580	Thu Mar 23 09:49:24 2017_x000D_	28.6919	58.0562	23.0364	0.40206	2	83.8008	16.3572	45	0.785398	69.1071
3581	Thu Mar 23 09:49:24 2017_x000D_	29.0949	57.8385	28.396	0.495603	2	83.8008	16.3572	45	0.785398	68.6545
3582	Thu Mar 23 09:49:24 2017_x000D_	29.0953	57.8384	36.395	0.635212	2	83.8008	16.3572	45	0.785398	68.6541
3583	Thu Mar 23 09:49:24 2017_x000D_	28.9999	58.0472	55.6821	0.971836	2	83.8008	16.3572	45	0.785398	68.8563
3584	Thu Mar 23 09:49:24 2017_x000D_	29.0031	58.1501	65.3453	1.14049	2	83.8008	16.3572	45	0.785398	68.9161
3585	Thu Mar 23 09:49:24 2017_x000D_	29.0061	58.2526	82.8181	1.44545	2	83.9625	17.4653	45	0.785398	68.4384
3586	Thu Mar 23 09:49:24 2017_x000D_	29.0091	58.3555	88.8713	1.5511	2	83.9625	17.4653	45	0.785398	68.4973
3587	Thu Mar 23 09:49:24 2017_x000D_	29.0118	58.4585	100.588	1.75559	2	83.9625	17.4653	45	0.785398	68.5567
3588	Thu Mar 23 09:49:24 2017_x000D_	29.0079	58.3548	118.019	2.05981	2	83.9625	17.4653	45	0.785398	68.4979
3589	Thu Mar 23 09:49:24 2017_x000D_	29.0015	58.1485	125.905	2.19745	2	83.8844	19.0066	45	0.785398	67.4108
3590	Thu Mar 23 09:49:24 2017_x000D_	28.9981	58.0453	132.278	2.30869	2	83.8844	19.0066	45	0.785398	67.3537
3591	Thu Mar 23 09:49:24 2017_x000D_	28.7903	57.9481	142.685	2.49033	2	83.8844	19.0066	45	0.785398	67.467
3592	Thu Mar 23 09:49:24 2017_x000D_	28.7868	57.8449	148.442	2.59079	2	83.8844	19.0066	45	0.785398	67.4104
3593	Thu Mar 23 09:49:24 2017_x000D_	28.266	57.5493	157.412	2.74736	2	83.5889	20.5407	45	0.785398	66.5602
3594	Thu Mar 23 09:49:24 2017_x000D_	28.0582	57.4514	154.799	2.70175	2	83.5889	20.5407	45	0.785398	66.6788
3595	Thu Mar 23 09:49:24 2017_x000D_	27.2264	57.06	154.799	2.70175	2	83.5889	20.5407	45	0.785398	67.1594
3596	Thu Mar 23 09:49:24 2017_x000D_	26.8136	56.9675	149.352	2.60669	2	83.5889	20.5407	45	0.785398	67.4563
3597	Thu Mar 23 09:49:24 2017_x000D_	26.3939	56.6678	146.848	2.56298	2	83.5889	20.5407	45	0.785398	67.6494
3598	Thu Mar 23 09:49:25 2017_x000D_	25.8682	56.267	140.453	2.45137	2	83.0538	22.5076	45	0.785398	66.407
3599	Thu Mar 23 09:49:25 2017_x000D_	25.5507	55.9642	136.383	2.38034	2	83.0538	22.5076	45	0.785398	66.5278
3600	Thu Mar 23 09:49:25 2017_x000D_	25.0211	55.4593	132.321	2.30945	2	83.0538	22.5076	45	0.785398	66.7354
3601	Thu Mar 23 09:49:25 2017_x000D_	24.7064	55.26	130.086	2.27043	2	83.0538	22.5076	45	0.785398	66.9114
3602	Thu Mar 23 09:49:25 2017_x000D_	24.3752	54.5415	125.962	2.19845	2	83.0427	22.7276	45	0.785398	66.7383
3603	Thu Mar 23 09:49:25 2017_x000D_	24.1629	54.3392	125.964	2.19848	2	83.0427	22.7276	45	0.785398	66.8291
3604	Thu Mar 23 09:49:25 2017_x000D_	23.8444	54.0354	121.963	2.12865	2	83.0427	22.7276	45	0.785398	66.9673
3605	Thu Mar 23 09:49:25 2017_x000D_	23.5189	53.5238	125.965	2.19851	2	83.0427	22.7276	45	0.785398	67.0186
3606	Thu Mar 23 09:49:25 2017_x000D_	23.2996	53.1132	125.963	2.19847	2	82.4968	24.9135	54	0.942478	65.5708
3607	Thu Mar 23 09:49:25 2017_x000D_	23.0864	52.9102	130.507	2.27777	2	82.4968	24.9135	54	0.942478	65.6766
3608	Thu Mar 23 09:49:25 2017_x000D_	22.6574	52.4004	132.31	2.30925	2	82.4968	24.9135	54	0.942478	65.8505
3609	Thu Mar 23 09:49:25 2017_x000D_	22.4444	52.1973	132.311	2.30926	2	82.4968	24.9135	54	0.942478	65.9598
3610	Thu Mar 23 09:49:25 2017_x000D_	22.1213	51.7887	138.464	2.41665	2	81.9399	27.3184	54	0.942478	64.6302
3611	Thu Mar 23 09:49:25 2017_x000D_	21.9081	51.5854	138.463	2.41664	2	81.9399	27.3184	54	0.942478	64.7511
3612	Thu Mar 23 09:49:25 2017_x000D_	21.4815	51.1785	138.462	2.41662	2	81.9399	27.3184	54	0.942478	64.9963
3613	Thu Mar 23 09:49:25 2017_x000D_	21.268	50.9749	138.462	2.41662	2	81.9399	27.3184	54	0.942478	65.1207
3614	Thu Mar 23 09:49:25 2017_x000D_	21.0545	50.7713	138.462	2.41661	2	81.9399	27.3184	54	0.942478	65.2462
3615	Thu Mar 23 09:49:25 2017_x000D_	20.8409	50.5676	138.461	2.4166	2	81.6006	29.7289	54	0.942478	64.2339
3616	Thu Mar 23 09:49:25 2017_x000D_	20.4168	50.2641	136.362	2.37996	2	81.6006	29.7289	54	0.942478	64.538
3617	Thu Mar 23 09:49:25 2017_x000D_	20.203	50.0602	136.362	2.37996	2	81.6006	29.7289	54	0.942478	64.6763
3618	Thu Mar 23 09:49:25 2017_x000D_	19.7786	49.7568	138.465	2.41667	2	81.6006	29.7289	54	0.942478	64.9852
3619	Thu Mar 23 09:49:25 2017_x000D_	19.5646	49.5527	138.464	2.41666	2	81.339	30.6009	54	0.942478	64.6162
3620	Thu Mar 23 09:49:26 2017_x000D_	19.1362	49.1443	138.464	2.41664	2	81.339	30.6009	54	0.942478	64.908
3621	Thu Mar 23 09:49:26 2017_x000D_	19.0257	48.9377	136.362	2.37996	2	81.339	30.6009	54	0.942478	64.9553
3622	Thu Mar 23 09:49:26 2017_x000D_	18.6004	48.6332	134.268	2.34341	2	81.339	30.6009	54	0.942478	65.2786
3623	Thu Mar 23 09:49:26 2017_x000D_	18.3859	48.4286	134.268	2.34342	2	81.3899	33.9011	54	0.942478	64.6572
3624	Thu Mar 23 09:49:26 2017_x000D_	18.1713	48.224	134.269	2.34343	2	81.3899	33.9011	54	0.942478	64.8208
3625	Thu Mar 23 09:49:26 2017_x000D_	17.953	47.9145	132.327	2.30954	2	81.3899	33.9011	54	0.942478	64.9663
3626	Thu Mar 23 09:49:26 2017_x000D_	17.8459	47.8124	132.018	2.30415	2	81.3899	33.9011	54	0.942478	65.0489
3627	Thu Mar 23 09:49:26 2017_x000D_	17.6311	47.6075	132.019	2.30416	2	81.3899	33.9011	54	0.942478	65.2154
3628	Thu Mar 23 09:49:26 2017_x000D_	17.5199	47.4003	134.265	2.34336	2	81.5184	35.6633	54	0.942478	65.0659
3629	Thu Mar 23 09:49:26 2017_x000D_	17.3085	47.2999	132.329	2.30958	2	81.5184	35.6633	54	0.942478	65.2558
3630	Thu Mar 23 09:49:26 2017_x000D_	16.9825	46.8876	130.105	2.27075	2	81.5184	35.6633	54	0.942478	65.5047
3631	Thu Mar 23 09:49:26 2017_x000D_	16.8751	46.7849	126.015	2.19937	2	81.5184	35.6633	54	0.942478	65.593
3632	Thu Mar 23 09:49:26 2017_x000D_	16.8754	46.7847	118.192	2.06284	2	82.0476	38.0958	54	0.942478	65.7489
3633	Thu Mar 23 09:49:26 2017_x000D_	16.8799	46.8899	100.849	1.76014	2	82.0476	38.0958	54	0.942478	65.7584
3634	Thu Mar 23 09:49:26 2017_x000D_	16.7798	46.9971	91.9716	1.60521	2	82.0476	38.0958	54	0.942478	65.872
3635	Thu Mar 23 09:49:26 2017_x000D_	16.7801	46.9981	73.6105	1.28475	2	82.0476	38.0958	54	0.942478	65.8718
3636	Thu Mar 23 09:49:26 2017_x000D_	16.6761	47.0006	65.4572	1.14244	2	82.1869	39.6371	54	0.942478	65.9233
3637	Thu Mar 23 09:49:26 2017_x000D_	16.7724	46.7895	46.8505	0.817696	2	82.1869	39.6371	54	0.942478	65.8044
3638	Thu Mar 23 09:49:26 2017_x000D_	16.8762	46.7874	40.4236	0.705525	2	82.1869	39.6371	54	0.942478	65.7009
3639	Thu Mar 23 09:49:26 2017_x000D_	16.9722	46.5756	25.4991	0.445043	2	82.1869	39.6371	54	0.942478	65.5828
3640	Thu Mar 23 09:49:26 2017_x000D_	16.9722	46.5756	25.4991	0.445043	2	82.1869	39.6371	54	0.942478	65.5828
3641	Thu Mar 23 09:49:27 2017_x000D_	17.4879	46.4596	16.1435	0.281758	2	82.5099	41.8417	54	0.942478	65.1858
3642	Thu Mar 23 09:49:27 2017_x000D_	17.7926	46.2433	16.9326	0.29553	2	82.5099	41.8417	54	0.942478	64.8668
3643	Thu Mar 23 09:49:27 2017_x000D_	18.5159	46.1231	18.9663	0.331024	2	82.5099	41.8417	54	0.942478	64.1371
3644	Thu Mar 23 09:49:27 2017_x000D_	18.9276	46.0096	21.708	0.378876	2	82.5099	41.8417	54	0.942478	63.7188
3645	Thu Mar 23 09:49:27 2017_x000D_	19.6436	45.68	25.5051	0.445148	2	82.6602	43.1626	54	0.942478	63.0669
3646	Thu Mar 23 09:49:27 2017_x000D_	20.1554	45.4596	32.1142	0.560499	2	82.6602	43.1626	54	0.942478	62.547
3647	Thu Mar 23 09:49:27 2017_x000D_	20.3558	45.2457	32.1132	0.560481	2	82.6602	43.1626	54	0.942478	62.3392
3648	Thu Mar 23 09:49:27 2017_x000D_	20.6599	45.0297	33.6775	0.587783	2	82.6602	43.1626	54	0.942478	62.0284
3649	Thu Mar 23 09:49:27 2017_x000D_	20.9672	44.9186	34.5927	0.603756	2	83.0051	44.9275	54	0.942478	62.0379
3650	Thu Mar 23 09:49:27 2017_x000D_	21.575	44.4868	34.5926	0.603754	2	83.0051	44.9275	54	0.942478	61.4317
3651	Thu Mar 23 09:49:27 2017_x000D_	21.8789	44.271	36.2213	0.63218	2	83.0051	44.9275	54	0.942478	61.1297
3652	Thu Mar 23 09:49:27 2017_x000D_	22.3861	43.9463	32.1129	0.560476	2	83.0051	44.9275	54	0.942478	60.6269
3653	Thu Mar 23 09:49:27 2017_x000D_	22.5863	43.7326	32.1119	0.560458	2	83.0051	44.9275	54	0.942478	60.4306
3654	Thu Mar 23 09:49:27 2017_x000D_	23.2003	43.5107	32.1138	0.560492	2	83.122	46.9042	54	0.942478	60.0177
3655	Thu Mar 23 09:49:27 2017_x000D_	23.4004	43.2971	32.1127	0.560473	2	83.122	46.9042	54	0.942478	59.8304
3656	Thu Mar 23 09:49:27 2017_x000D_	23.9071	42.9727	28.1438	0.491201	2	83.122	46.9042	54	0.942478	59.3453
3657	Thu Mar 23 09:49:27 2017_x000D_	24.2107	42.7571	29.4991	0.514856	2	83.122	46.9042	54	0.942478	59.0571
3658	Thu Mar 23 09:49:27 2017_x000D_	24.4174	42.7531	29.5006	0.514883	2	83.2499	48.6611	54	0.942478	59.1284
3659	Thu Mar 23 09:49:27 2017_x000D_	24.7205	42.5376	28.1438	0.491202	2	83.2499	48.6611	54	0.942478	58.8489
3660	Thu Mar 23 09:49:27 2017_x000D_	25.3304	42.2114	30.6784	0.535439	2	83.2499	48.6611	54	0.942478	58.2775
3661	Thu Mar 23 09:49:27 2017_x000D_	25.6369	42.1007	29.5011	0.514892	2	83.2499	48.6611	54	0.942478	57.9853
3662	Thu Mar 23 09:49:27 2017_x000D_	26.2431	41.67	29.4999	0.514871	2	83.55	51.2985	54	0.942478	58.1101
3663	Thu Mar 23 09:49:28 2017_x000D_	26.4463	41.5613	32.1148	0.560508	2	83.55	51.2985	54	0.942478	57.9279
3664	Thu Mar 23 09:49:28 2017_x000D_	27.0553	41.2355	29.5002	0.514876	2	83.55	51.2985	54	0.942478	57.3839
3665	Thu Mar 23 09:49:28 2017_x000D_	27.2551	41.0222	29.4989	0.514853	2	83.55	51.2985	54	0.942478	57.2252
3666	Thu Mar 23 09:49:28 2017_x000D_	27.4582	40.9137	32.1147	0.560507	2	83.6778	53.0537	54	0.942478	57.5154
3667	Thu Mar 23 09:49:28 2017_x000D_	28.0668	40.588	29.4992	0.514859	2	83.6778	53.0537	54	0.942478	56.991
3668	Thu Mar 23 09:49:28 2017_x000D_	28.2698	40.4795	32.1155	0.560522	2	83.6778	53.0537	54	0.942478	56.8169
3669	Thu Mar 23 09:49:28 2017_x000D_	28.5723	40.2645	30.678	0.535433	2	83.6778	53.0537	54	0.942478	56.5701
3670	Thu Mar 23 09:49:28 2017_x000D_	29.081	40.0457	32.1164	0.560538	2	83.6778	53.0537	54	0.942478	56.125
3671	Thu Mar 23 09:49:28 2017_x000D_	29.4833	39.7241	29.4984	0.514844	2	83.7833	55.2452	54	0.942478	56.4747
3672	Thu Mar 23 09:49:28 2017_x000D_	29.7887	39.6139	30.679	0.535449	2	83.7833	55.2452	54	0.942478	56.2117
3673	Thu Mar 23 09:49:28 2017_x000D_	29.9913	39.5055	28.1408	0.491149	2	83.7833	55.2452	54	0.942478	56.0475
3674	Thu Mar 23 09:49:28 2017_x000D_	30.1909	39.2924	28.1392	0.491121	2	83.7833	55.2452	54	0.942478	55.9163
3675	Thu Mar 23 09:49:28 2017_x000D_	30.4965	39.1822	32.1167	0.560543	2	83.7833	55.2452	54	0.942478	55.6552
3676	Thu Mar 23 09:49:28 2017_x000D_	30.699	39.0739	29.4989	0.514853	2	83.7833	55.2452	54	0.942478	55.4928
3677	Thu Mar 23 09:49:28 2017_x000D_	31.104	38.8572	29.4991	0.514856	2	83.7833	55.2452	54	0.942478	55.1695
3678	Thu Mar 23 09:49:28 2017_x000D_	31.1011	38.7526	32.1162	0.560533	2	83.7833	55.2452	54	0.942478	55.2034
3679	Thu Mar 23 09:49:28 2017_x000D_	31.506	38.536	32.1166	0.560541	2	83.811	58.9639	54	0.942478	56.1526
3680	Thu Mar 23 09:49:28 2017_x000D_	31.7114	38.5324	32.1181	0.560566	2	83.811	58.9639	54	0.942478	55.9626
3681	Thu Mar 23 09:49:28 2017_x000D_	31.8113	38.4259	36.2344	0.63241	2	83.811	58.9639	54	0.942478	55.9087
3682	Thu Mar 23 09:49:28 2017_x000D_	31.9112	38.3193	40.4528	0.706035	2	83.811	58.9639	54	0.942478	55.8551
3683	Thu Mar 23 09:49:28 2017_x000D_	31.9143	38.424	42.7403	0.745959	2	83.811	58.9639	54	0.942478	55.8136
3684	Thu Mar 23 09:49:29 2017_x000D_	31.812	38.4254	53.2707	0.929748	2	83.811	58.9639	54	0.942478	55.9082
3685	Thu Mar 23 09:49:29 2017_x000D_	31.9177	38.5282	57.4413	1.00254	2	83.811	58.9639	54	0.942478	55.7721
3686	Thu Mar 23 09:49:29 2017_x000D_	31.9208	38.6326	64.0553	1.11798	2	83.811	58.9639	54	0.942478	55.7311
3687	Thu Mar 23 09:49:29 2017_x000D_	31.9208	38.6319	77.1168	1.34594	2	83.811	58.9639	54	0.942478	55.7313
3688	Thu Mar 23 09:49:29 2017_x000D_	31.9208	38.6317	82.8104	1.44531	2	83.8386	62.6795	54	0.942478	57.2167
3689	Thu Mar 23 09:49:29 2017_x000D_	31.9205	38.6313	94.5808	1.65075	2	83.8386	62.6795	54	0.942478	57.2172
3690	Thu Mar 23 09:49:29 2017_x000D_	32.0169	38.4199	103.264	1.8023	2	83.8386	62.6795	54	0.942478	57.219
3691	Thu Mar 23 09:49:29 2017_x000D_	31.9108	38.3169	112.422	1.96213	2	83.8386	62.6795	54	0.942478	57.3588
3692	Thu Mar 23 09:49:29 2017_x000D_	31.9043	38.1075	125.414	2.18888	2	83.9773	64.2123	54	0.942478	58.25
3693	Thu Mar 23 09:49:29 2017_x000D_	31.7985	38.0047	129.498	2.26016	2	83.9773	64.2123	54	0.942478	58.3906
3694	Thu Mar 23 09:49:29 2017_x000D_	31.4809	37.6961	142.033	2.47894	2	83.9773	64.2123	54	0.942478	58.8131
3695	Thu Mar 23 09:49:29 2017_x000D_	31.5836	37.6947	148.654	2.59451	2	83.9773	64.2123	54	0.942478	58.7221
3696	Thu Mar 23 09:49:29 2017_x000D_	31.2721	37.5953	152.763	2.66622	2	83.9773	64.2123	54	0.942478	59.0449
3697	Thu Mar 23 09:49:29 2017_x000D_	30.9576	37.3912	159.431	2.7826	2	84.0937	66.1804	54	0.942478	60.434
3698	Thu Mar 23 09:49:29 2017_x000D_	30.7459	37.185	159.427	2.78253	2	84.0937	66.1804	54	0.942478	60.7184
3699	Thu Mar 23 09:49:29 2017_x000D_	30.1225	36.9856	159.428	2.78255	2	84.0937	66.1804	54	0.942478	61.3614
3700	Thu Mar 23 09:49:29 2017_x000D_	29.7076	36.8874	156.707	2.73505	2	84.0937	66.1804	54	0.942478	61.7732
3701	Thu Mar 23 09:49:29 2017_x000D_	29.2926	36.7895	159.432	2.78261	2	84.21	68.1477	54	0.942478	63.2397
3702	Thu Mar 23 09:49:29 2017_x000D_	28.7682	36.4829	155.466	2.71339	2	84.21	68.1477	54	0.942478	63.8471
3703	Thu Mar 23 09:49:29 2017_x000D_	28.4524	36.2779	156.705	2.73501	2	84.21	68.1477	54	0.942478	64.223
3704	Thu Mar 23 09:49:29 2017_x000D_	27.8271	36.0778	156.707	2.73505	2	84.21	68.1477	54	0.942478	64.8653
3705	Thu Mar 23 09:49:30 2017_x000D_	27.5114	35.8727	155.465	2.71337	2	84.3152	70.3319	54	0.942478	66.4388
3706	Thu Mar 23 09:49:30 2017_x000D_	26.882	35.5669	152.77	2.66635	2	84.3152	70.3319	54	0.942478	67.1355
3707	Thu Mar 23 09:49:30 2017_x000D_	26.6722	35.4652	155.464	2.71336	2	84.3152	70.3319	54	0.942478	67.3677
3708	Thu Mar 23 09:49:30 2017_x000D_	26.2554	35.3664	152.774	2.66642	2	84.3152	70.3319	54	0.942478	67.7756
3709	Thu Mar 23 09:49:30 2017_x000D_	26.0422	35.1591	152.771	2.66636	2	84.3152	70.3319	54	0.942478	68.0652
3710	Thu Mar 23 09:49:30 2017_x000D_	25.4149	34.9583	152.775	2.66643	2	84.2375	71.8559	54	0.942478	69.4372
3711	Thu Mar 23 09:49:30 2017_x000D_	25.2013	34.7509	152.772	2.66638	2	84.2375	71.8559	54	0.942478	69.7284
3712	Thu Mar 23 09:49:30 2017_x000D_	24.5701	34.4445	155.462	2.71332	2	84.2375	71.8559	54	0.942478	70.4259
3713	Thu Mar 23 09:49:30 2017_x000D_	24.1489	34.24	155.461	2.71331	2	84.2375	71.8559	54	0.942478	70.8914
3714	Thu Mar 23 09:49:30 2017_x000D_	23.7275	34.0354	155.461	2.71331	2	84.1598	73.3794	54	0.942478	72.1111
3715	Thu Mar 23 09:49:30 2017_x000D_	23.4094	33.829	156.695	2.73485	2	84.1598	73.3794	54	0.942478	72.4903
3716	Thu Mar 23 09:49:30 2017_x000D_	22.8839	33.6257	155.46	2.71329	2	84.1598	73.3794	54	0.942478	73.0417
3717	Thu Mar 23 09:49:30 2017_x000D_	22.4617	33.4208	155.46	2.71329	2	84.1598	73.3794	54	0.942478	73.5075
3718	Thu Mar 23 09:49:30 2017_x000D_	22.2505	33.3181	152.775	2.66642	2	83.9104	74.0262	54	0.942478	73.8857
3719	Thu Mar 23 09:49:30 2017_x000D_	21.6166	33.0104	155.459	2.71327	2	83.9104	74.0262	54	0.942478	74.5843
3720	Thu Mar 23 09:49:30 2017_x000D_	21.4051	32.9076	152.776	2.66644	2	83.9104	74.0262	54	0.942478	74.8175
3721	Thu Mar 23 09:49:30 2017_x000D_	20.7706	32.5996	155.458	2.71326	2	83.9104	74.0262	54	0.942478	75.5169
3722	Thu Mar 23 09:49:30 2017_x000D_	20.3471	32.394	155.458	2.71325	2	82.2314	77.247	59.0692	1.03095	76.4294
3723	Thu Mar 23 09:49:30 2017_x000D_	20.1353	32.291	152.777	2.66646	2	82.2314	77.247	59.0692	1.03095	76.6614
3724	Thu Mar 23 09:49:30 2017_x000D_	19.4996	31.9824	155.457	2.71324	2	82.2314	77.247	59.0692	1.03095	77.3574
3725	Thu Mar 23 09:49:30 2017_x000D_	19.2874	31.8793	152.778	2.66647	2	82.2314	77.247	59.0692	1.03095	77.5898
3726	Thu Mar 23 09:49:30 2017_x000D_	19.0754	31.7765	155.457	2.71323	2	82.2314	77.247	59.0692	1.03095	77.8219
3727	Thu Mar 23 09:49:31 2017_x000D_	18.4386	31.4671	152.778	2.66649	2	81.5169	78.5336	59.0692	1.03095	78.7028
3728	Thu Mar 23 09:49:31 2017_x000D_	18.2263	31.3642	155.456	2.71322	2	81.5169	78.5336	59.0692	1.03095	78.9345
3729	Thu Mar 23 09:49:31 2017_x000D_	17.5924	31.1607	155.459	2.71326	2	81.5169	78.5336	59.0692	1.03095	79.5646
3730	Thu Mar 23 09:49:31 2017_x000D_	17.3762	30.9514	155.455	2.7132	2	81.5169	78.5336	59.0692	1.03095	79.863
3731	Thu Mar 23 09:49:31 2017_x000D_	16.846	30.7462	156.687	2.73471	2	80.7915	80.0374	66.6623	1.16348	80.7382
3732	Thu Mar 23 09:49:31 2017_x000D_	16.6332	30.643	159.386	2.78181	2	80.7915	80.0374	66.6623	1.16348	80.9697
3733	Thu Mar 23 09:49:31 2017_x000D_	16.4202	30.5395	156.686	2.73469	2	80.7915	80.0374	66.6623	1.16348	81.2016
3734	Thu Mar 23 09:49:31 2017_x000D_	16.1029	30.4377	158.261	2.76218	2	80.7915	80.0374	66.6623	1.16348	81.5153
3735	Thu Mar 23 09:49:31 2017_x000D_	15.8898	30.3341	155.457	2.71324	2	79.8831	80.8829	73.496	1.28275	81.5495
3736	Thu Mar 23 09:49:31 2017_x000D_	15.7848	30.3354	156.689	2.73473	2	79.8831	80.8829	73.496	1.28275	81.6311
3737	Thu Mar 23 09:49:31 2017_x000D_	15.2501	30.0234	152.785	2.66659	2	79.8831	80.8829	73.496	1.28275	82.2442
3738	Thu Mar 23 09:49:31 2017_x000D_	15.0371	29.9194	142.178	2.48147	2	79.8831	80.8829	73.496	1.28275	82.4759
3739	Thu Mar 23 09:49:31 2017_x000D_	15.0376	29.919	125.724	2.1943	2	79.8831	80.8829	73.496	1.28275	82.4758
3740	Thu Mar 23 09:49:31 2017_x000D_	15.0417	30.0252	119.284	2.08191	2	78.5536	81.4993	90.4617	1.57886	81.7517
3741	Thu Mar 23 09:49:31 2017_x000D_	15.0462	30.1319	101.293	1.76789	2	78.5536	81.4993	90.4617	1.57886	81.6811
3742	Thu Mar 23 09:49:31 2017_x000D_	14.9454	30.2397	91.9996	1.6057	2	78.5536	81.4993	90.4617	1.57886	81.6918
3743	Thu Mar 23 09:49:31 2017_x000D_	14.9457	30.2401	80.2247	1.40019	2	78.5536	81.4993	90.4617	1.57886	81.6913
3744	Thu Mar 23 09:49:31 2017_x000D_	14.8372	30.1358	65.5184	1.14351	2	77.4512	81.9042	94.9156	1.65659	81.2433
3745	Thu Mar 23 09:49:31 2017_x000D_	14.938	30.0287	53.2578	0.929525	2	77.4512	81.9042	94.9156	1.65659	81.234
3746	Thu Mar 23 09:49:31 2017_x000D_	15.035	29.8152	42.6087	0.743662	2	77.4512	81.9042	94.9156	1.65659	81.296
3747	Thu Mar 23 09:49:31 2017_x000D_	15.2369	29.6001	34.3957	0.600318	2	77.4512	81.9042	94.9156	1.65659	81.2794
3748	Thu Mar 23 09:49:32 2017_x000D_	15.5472	29.4898	25.2149	0.440084	2	75.9272	82.0801	94.9156	1.65659	80.0717
3749	Thu Mar 23 09:49:32 2017_x000D_	15.8575	29.3796	21.3795	0.373142	2	75.9272	82.0801	94.9156	1.65659	79.9106
3750	Thu Mar 23 09:49:32 2017_x000D_	16.0597	29.1644	21.377	0.373098	2	75.9272	82.0801	94.9156	1.65659	79.9011
3751	Thu Mar 23 09:49:32 2017_x000D_	16.4748	29.0528	18.6088	0.324785	2	75.9272	82.0801	94.9156	1.65659	79.6648
3752	Thu Mar 23 09:49:32 2017_x000D_	17.2003	28.8312	19.5422	0.341075	2	75.9272	82.0801	94.9156	1.65659	79.2735
3753	Thu Mar 23 09:49:32 2017_x000D_	17.5105	28.7211	21.3793	0.373139	2	73.7654	82.0208	94.9156	1.65659
3754	Thu Mar 23 09:49:32 2017_x000D_	18.2319	28.3935	25.2176	0.440131	2	73.7654	82.0208	94.9156	1.65659
3755	Thu Mar 23 09:49:32 2017_x000D_	18.4375	28.2848	27.8916	0.486801	2	73.7654	82.0208	94.9156	1.65659
3756	Thu Mar 23 09:49:32 2017_x000D_	18.953	28.066	29.2615	0.51071	2	73.7654	82.0208	94.9156	1.65659
3757	Thu Mar 23 09:49:32 2017_x000D_	19.1548	27.8511	29.2601	0.510685	2	72.0246	82.1908	94.9156	1.65659
3758	Thu Mar 23 09:49:32 2017_x000D_	19.7709	27.525	31.9	0.556759	2	72.0246	82.1908	94.9156	1.65659
3759	Thu Mar 23 09:49:32 2017_x000D_	19.9762	27.4164	34.4066	0.600508	2	72.0246	82.1908	94.9156	1.65659
3760	Thu Mar 23 09:49:32 2017_x000D_	20.1814	27.3078	31.9004	0.556767	2	72.0246	82.1908	94.9156	1.65659
3761	Thu Mar 23 09:49:32 2017_x000D_	20.5884	26.9843	34.4064	0.600505	2	71.1595	82.1671	94.9156	1.65659
3762	Thu Mar 23 09:49:32 2017_x000D_	20.8946	26.7683	36.053	0.629243	2	71.1595	82.1671	94.9156	1.65659
3763	Thu Mar 23 09:49:32 2017_x000D_	21.5065	26.3364	36.0531	0.629246	2	71.1595	82.1671	94.9156	1.65659
3764	Thu Mar 23 09:49:32 2017_x000D_	21.7117	26.2279	38.4773	0.671556	2	71.1595	82.1671	94.9156	1.65659
3765	Thu Mar 23 09:49:32 2017_x000D_	21.9166	26.1194	36.0539	0.629259	2	71.1595	82.1671	94.9156	1.65659
3766	Thu Mar 23 09:49:32 2017_x000D_	22.5282	25.6878	36.054	0.629261	2	69.202	82.3311	94.9156	1.65659
3767	Thu Mar 23 09:49:32 2017_x000D_	22.7298	25.4731	36.0534	0.62925	2	69.202	82.3311	94.9156	1.65659
3768	Thu Mar 23 09:49:32 2017_x000D_	22.9346	25.3647	33.4812	0.584358	2	69.202	82.3311	94.9156	1.65659
3769	Thu Mar 23 09:49:32 2017_x000D_	23.4451	25.0406	34.4066	0.600508	2	69.202	82.3311	94.9156	1.65659
3770	Thu Mar 23 09:49:33 2017_x000D_	23.6498	24.9323	31.8978	0.556722	2	67.9039	82.2956	94.9156	1.65659
3771	Thu Mar 23 09:49:33 2017_x000D_	24.0528	24.5031	31.8957	0.556686	2	67.9039	82.2956	94.9156	1.65659
3772	Thu Mar 23 09:49:33 2017_x000D_	24.2609	24.501	31.8972	0.556712	2	67.9039	82.2956	94.9156	1.65659
3773	Thu Mar 23 09:49:33 2017_x000D_	24.7711	24.1771	30.7568	0.536808	2	67.9039	82.2956	94.9156	1.65659
3774	Thu Mar 23 09:49:33 2017_x000D_	24.9758	24.0688	33.4818	0.584368	2	67.2548	82.2778	94.9156	1.65659
3775	Thu Mar 23 09:49:33 2017_x000D_	25.281	23.8534	31.8971	0.556709	2	67.2548	82.2778	94.9156	1.65659
3776	Thu Mar 23 09:49:33 2017_x000D_	25.5864	23.6378	33.4815	0.584363	2	67.2548	82.2778	94.9156	1.65659
3777	Thu Mar 23 09:49:33 2017_x000D_	25.6902	23.6369	31.8976	0.556717	2	67.2548	82.2778	94.9156	1.65659
3778	Thu Mar 23 09:49:33 2017_x000D_	25.8915	23.4225	31.8965	0.556699	2	65.9671	82.0248	107.924	1.88363
3779	Thu Mar 23 09:49:33 2017_x000D_	26.1968	23.207	33.4812	0.584358	2	65.9671	82.0248	107.924	1.88363
3780	Thu Mar 23 09:49:33 2017_x000D_	26.3006	23.2061	31.8969	0.556707	2	65.9671	82.0248	107.924	1.88363
3781	Thu Mar 23 09:49:33 2017_x000D_	26.6027	22.8845	36.0555	0.629287	2	65.9671	82.0248	107.924	1.88363
3782	Thu Mar 23 09:49:33 2017_x000D_	26.8072	22.7763	38.482	0.671638	2	65.9671	82.0248	107.924	1.88363
3783	Thu Mar 23 09:49:33 2017_x000D_	26.9148	22.881	55.7007	0.97216	2	63.1743	81.5127	107.924	1.88363
3784	Thu Mar 23 09:49:33 2017_x000D_	26.8144	22.9876	68.0676	1.188	2	63.1743	81.5127	107.924	1.88363
3785	Thu Mar 23 09:49:33 2017_x000D_	26.8177	23.0935	74.479	1.2999	2	63.1743	81.5127	107.924	1.88363
3786	Thu Mar 23 09:49:33 2017_x000D_	26.8238	23.3052	91.7309	1.60101	2	63.1743	81.5127	107.924	1.88363
3787	Thu Mar 23 09:49:33 2017_x000D_	26.9273	23.3039	100.472	1.75357	2	61.2255	81.4593	107.924	1.88363
3788	Thu Mar 23 09:49:33 2017_x000D_	26.9238	23.1977	106.833	1.86459	2	61.2255	81.4593	107.924	1.88363
3789	Thu Mar 23 09:49:33 2017_x000D_	26.9229	23.1975	125.255	2.18612	2	61.2255	81.4593	107.924	1.88363
3790	Thu Mar 23 09:49:33 2017_x000D_	26.9194	23.0914	131.495	2.29503	2	61.2255	81.4593	107.924	1.88363
3791	Thu Mar 23 09:49:34 2017_x000D_	26.7052	22.8816	144.085	2.51476	2	59.4929	81.4118	107.924	1.88363
3792	Thu Mar 23 09:49:34 2017_x000D_	26.5947	22.67	145.805	2.54477	2	59.4929	81.4118	107.924	1.88363
3793	Thu Mar 23 09:49:34 2017_x000D_	25.8578	22.3578	141.718	2.47345	2	59.4929	81.4118	107.924	1.88363
3794	Thu Mar 23 09:49:34 2017_x000D_	25.6401	22.0406	139.499	2.43472	2	59.4929	81.4118	107.924	1.88363
3795	Thu Mar 23 09:49:34 2017_x000D_	25.3217	21.8307	137.574	2.40113	2	59.4929	81.4118	107.924	1.88363
3796	Thu Mar 23 09:49:34 2017_x000D_	24.7851	21.3031	133.426	2.32873	2	57.3265	81.3524	135	2.35619
3797	Thu Mar 23 09:49:34 2017_x000D_	24.463	20.9862	129.316	2.25699	2	57.3265	81.3524	135	2.35619
3798	Thu Mar 23 09:49:34 2017_x000D_	24.03	20.4571	122.854	2.1442	2	57.3265	81.3524	135	2.35619
3799	Thu Mar 23 09:49:34 2017_x000D_	23.9189	20.2447	125.281	2.18657	2	57.3265	81.3524	135	2.35619
3800	Thu Mar 23 09:49:34 2017_x000D_	23.593	19.8209	122.855	2.14422	2	55.1491	81.5106	135	2.35619
3801	Thu Mar 23 09:49:34 2017_x000D_	23.3642	19.1826	122.849	2.14413	2	55.1491	81.5106	135	2.35619
3802	Thu Mar 23 09:49:34 2017_x000D_	23.1453	18.8638	121.359	2.11811	2	55.1491	81.5106	135	2.35619
3803	Thu Mar 23 09:49:34 2017_x000D_	22.7109	18.3332	122.852	2.14418	2	55.1491	81.5106	135	2.35619
3804	Thu Mar 23 09:49:34 2017_x000D_	22.5994	18.1202	125.276	2.18648	2	53.1984	81.4571	135	2.35619
3805	Thu Mar 23 09:49:34 2017_x000D_	22.4816	17.6937	122.847	2.14409	2	53.1984	81.4571	135	2.35619
3806	Thu Mar 23 09:49:34 2017_x000D_	22.1542	17.2681	125.272	2.1864	2	53.1984	81.4571	135	2.35619
3807	Thu Mar 23 09:49:34 2017_x000D_	21.9382	17.0556	125.274	2.18644	2	53.1984	81.4571	135	2.35619
3808	Thu Mar 23 09:49:34 2017_x000D_	21.6071	16.5228	129.294	2.25661	2	53.1984	81.4571	135	2.35619
3809	Thu Mar 23 09:49:34 2017_x000D_	21.3945	16.4173	131.181	2.28955	2	50.5967	81.3858	135	2.35619
3810	Thu Mar 23 09:49:34 2017_x000D_	21.0664	15.9909	133.392	2.32814	2	50.5967	81.3858	135	2.35619
3811	Thu Mar 23 09:49:34 2017_x000D_	20.9549	15.7774	131.178	2.28949	2	50.5967	81.3858	135	2.35619
3812	Thu Mar 23 09:49:35 2017_x000D_	20.7385	15.5644	131.179	2.28951	2	50.5967	81.3858	135	2.35619
3813	Thu Mar 23 09:49:35 2017_x000D_	20.3054	15.1381	131.181	2.28953	2	48.8618	81.3382	135	2.35619
3814	Thu Mar 23 09:49:35 2017_x000D_	20.1934	14.9242	133.389	2.32807	2	48.8618	81.3382	135	2.35619
3815	Thu Mar 23 09:49:35 2017_x000D_	19.8754	14.8185	129.303	2.25677	2	48.8618	81.3382	135	2.35619
3816	Thu Mar 23 09:49:35 2017_x000D_	19.6515	14.3905	129.3	2.25671	2	48.8618	81.3382	135	2.35619
3817	Thu Mar 23 09:49:35 2017_x000D_	19.4346	14.177	129.301	2.25673	2	46.6926	81.2788	135	2.35619
3818	Thu Mar 23 09:49:35 2017_x000D_	19.2105	13.7486	129.298	2.25667	2	46.6926	81.2788	135	2.35619
3819	Thu Mar 23 09:49:35 2017_x000D_	18.9934	13.5349	129.299	2.25669	2	46.6926	81.2788	135	2.35619
