# Supplementary material for: Guppies Prefer to Follow Large (Robot) Leaders Irrespective of Own Size
Source: Front Bioeng Biotechnol. 2020 May 15;8:441. doi: 10.3389/fbioe.2020.00441 (PMC7243707; doi:10.3389/fbioe.2020.00441)
Supplement: Supplementary file 3 [file Data_Sheet_1.ZIP › Raw Data/ID31.xlsx]

## Sheet: WedMar22173854201
Framenumber	Current timestamp	Robo Position x	Robo Position y	Robo Angle deg	Robo Angle rad	Fish ID	Fish Position x	Fish Position y	Fish Angle deg	Fish Angle rad	Distance_between_subjects	Mean_Distance (L300 bis L1500)		Fish ID	Fish Position x	Fish Position y	Fish Angle deg	Fish Angle rad	Fish ID	Fish Position x	Fish Position y	Fish Angle deg	Fish Angle rad	Fish ID	Fish Position x	Fish Position y	Fish Angle deg	Fish Angle rad	Fish ID	Fish Position x	Fish Position y	Fish Angle deg	Fish Angle rad
59602	Wed Mar 22 17:41:40 2017_x000D_	18.3252	12.3562	-88.0888	-1.53744	1	40.3337	68.4375	180	3.14159		12.255
59603	Wed Mar 22 17:41:40 2017_x000D_	18.3252	12.3562	-88.0888	-1.53744	1	40.3337	68.4375	180	3.14159
59604	Wed Mar 22 17:41:40 2017_x000D_	18.3288	12.4635	-88.0888	-1.53744	1	40.3337	68.4375	180	3.14159
59605	Wed Mar 22 17:41:40 2017_x000D_	18.3359	12.6785	-88.0888	-1.53744	1	40.3337	68.4375	180	3.14159
59606	Wed Mar 22 17:41:40 2017_x000D_	18.4447	12.7858	268.797	4.69139	1	40.3337	68.4375	180	3.14159
59607	Wed Mar 22 17:41:40 2017_x000D_	18.3504	13.1086	266.021	4.64293	1	40.3337	68.4375	180	3.14159
59608	Wed Mar 22 17:41:40 2017_x000D_	18.3576	13.3235	266.02	4.64293	1	40.3337	68.4375	180	3.14159
59609	Wed Mar 22 17:41:40 2017_x000D_	18.2704	13.8611	268.8	4.69145	1	40.3337	68.4375	180	3.14159
59610	Wed Mar 22 17:41:40 2017_x000D_	18.2847	14.2903	269.111	4.69687	1	40.3337	68.4375	180	3.14159
59611	Wed Mar 22 17:41:40 2017_x000D_	18.3168	15.2561	-85.1437	-1.48604	1	40.3337	68.4375	180	3.14159
59612	Wed Mar 22 17:41:40 2017_x000D_	18.3312	15.6852	-85.1432	-1.48603	1	40.3337	68.4375	180	3.14159
59613	Wed Mar 22 17:41:40 2017_x000D_	18.3455	16.1141	-85.1428	-1.48602	1	40.3337	68.4375	180	3.14159
59614	Wed Mar 22 17:41:40 2017_x000D_	18.3598	16.5429	-85.1422	-1.48601	1	40.3337	68.4375	180	3.14159
59615	Wed Mar 22 17:41:40 2017_x000D_	18.4933	17.3992	-82.222	-1.43504	1	40.3337	68.4375	180	3.14159
59616	Wed Mar 22 17:41:40 2017_x000D_	18.6266	18.2549	-79.3379	-1.38471	2	16.1148	8.6815	351.074	6.12739	9.89743
59617	Wed Mar 22 17:41:40 2017_x000D_	18.6445	18.7901	-78.8595	-1.37636	2	16.1148	8.6815	351.074	6.12739	10.4203
59618	Wed Mar 22 17:41:40 2017_x000D_	18.7601	19.1101	-82.2228	-1.43506	2	16.1148	8.6815	351.074	6.12739	10.7589
59619	Wed Mar 22 17:41:40 2017_x000D_	18.8933	19.9645	-79.3364	-1.38468	2	16.1148	8.6815	351.074	6.12739	11.6201
59620	Wed Mar 22 17:41:41 2017_x000D_	18.9075	20.3919	-79.3347	-1.38465	2	16.1148	8.6815	351.184	6.12932	12.0388
59621	Wed Mar 22 17:41:41 2017_x000D_	19.1453	21.2445	-79.3367	-1.38469	2	16.1148	8.6815	351.184	6.12932	12.9233
59622	Wed Mar 22 17:41:41 2017_x000D_	19.156	21.5649	-78.8586	-1.37634	2	16.1148	8.6815	351.184	6.12932	13.2375
59623	Wed Mar 22 17:41:41 2017_x000D_	19.2749	21.9909	-81.9027	-1.42947	2	16.1148	8.6815	351.184	6.12932	13.6794
59624	Wed Mar 22 17:41:41 2017_x000D_	19.4041	22.7362	-79.3362	-1.38468	2	16.1244	8.4599	349.496	6.09985	14.6482
59625	Wed Mar 22 17:41:41 2017_x000D_	19.4147	23.0562	-78.8577	-1.37633	2	16.1244	8.4599	349.496	6.09985	14.9626
59626	Wed Mar 22 17:41:41 2017_x000D_	19.6485	23.7999	-79.3373	-1.3847	2	16.1244	8.4599	349.496	6.09985	15.7396
59627	Wed Mar 22 17:41:41 2017_x000D_	19.6626	24.2259	-79.3356	-1.38467	2	16.1244	8.4599	349.496	6.09985	16.1581
59628	Wed Mar 22 17:41:41 2017_x000D_	19.6696	24.4388	-79.3347	-1.38465	2	16.1244	8.4599	349.496	6.09985	16.3675
59629	Wed Mar 22 17:41:41 2017_x000D_	19.8997	25.0753	-79.3376	-1.3847	2	16.1244	8.4599	349.496	6.09985	17.0389
59630	Wed Mar 22 17:41:41 2017_x000D_	19.9137	25.5008	-79.3359	-1.38467	2	16.1244	8.4599	349.496	6.09985	17.4571
59631	Wed Mar 22 17:41:41 2017_x000D_	19.9207	25.7135	-79.335	-1.38466	2	16.1244	8.4599	349.496	6.09985	17.6663
59632	Wed Mar 22 17:41:41 2017_x000D_	20.1505	26.3491	-79.3379	-1.38471	2	16.1244	8.4599	349.496	6.09985	18.3367
59633	Wed Mar 22 17:41:41 2017_x000D_	20.1645	26.7742	-79.3362	-1.38468	2	16.1244	8.4599	349.496	6.09985	18.7546
59634	Wed Mar 22 17:41:41 2017_x000D_	20.1854	27.4115	-79.3336	-1.38463	2	16.1244	8.4599	349.496	6.09985	19.3818
59635	Wed Mar 22 17:41:41 2017_x000D_	20.2966	27.6226	-76.4894	-1.33499	2	16.1244	8.4599	349.496	6.09985	19.6116
59636	Wed Mar 22 17:41:41 2017_x000D_	20.4185	28.1524	-78.8577	-1.37633	2	16.1244	8.4599	349.496	6.09985	20.1552
59637	Wed Mar 22 17:41:41 2017_x000D_	20.4289	28.4705	-79.3347	-1.38465	2	16.1244	8.4599	349.496	6.09985	20.4683
59638	Wed Mar 22 17:41:41 2017_x000D_	20.6513	28.8922	-79.3384	-1.38472	2	16.1244	8.4599	349.496	6.09985	20.9278
59639	Wed Mar 22 17:41:41 2017_x000D_	20.6582	29.1043	-79.3376	-1.3847	2	16.1244	8.4599	349.496	6.09985	21.1364
59640	Wed Mar 22 17:41:41 2017_x000D_	20.6652	29.3164	-79.3367	-1.38469	2	16.1244	8.4599	349.496	6.09985	21.3451
59641	Wed Mar 22 17:41:41 2017_x000D_	20.6721	29.5284	-79.3358	-1.38467	2	16.1244	8.4599	349.496	6.09985	21.5537
59642	Wed Mar 22 17:41:42 2017_x000D_	20.6859	29.9523	-79.3342	-1.38464	2	16.1244	8.4599	349.496	6.09985	21.9711
59643	Wed Mar 22 17:41:42 2017_x000D_	20.6964	30.2704	-78.854	-1.37626	2	16.1244	8.4599	349.496	6.09985	22.2845
59644	Wed Mar 22 17:41:42 2017_x000D_	20.9183	30.6911	-72.937	-1.27299	2	16.1244	8.4599	349.496	6.09985	22.7422
59645	Wed Mar 22 17:41:42 2017_x000D_	20.8137	30.6922	-64.7063	-1.12934	2	16.1244	8.4599	349.496	6.09985	22.7215
59646	Wed Mar 22 17:41:42 2017_x000D_	20.7056	30.588	-52.7175	-0.920094	2	16.1244	8.4599	349.496	6.09985	22.5973
59647	Wed Mar 22 17:41:42 2017_x000D_	20.7018	30.4821	-46.2409	-0.807056	2	16.1244	8.4599	349.496	6.09985	22.4929
59648	Wed Mar 22 17:41:42 2017_x000D_	20.4931	30.4851	-37.9278	-0.661965	2	16.1244	8.4599	349.496	6.09985	22.4543
59649	Wed Mar 22 17:41:42 2017_x000D_	20.3886	30.487	-23.3714	-0.407908	2	16.1244	8.4599	349.496	6.09985	22.4361
59650	Wed Mar 22 17:41:42 2017_x000D_	20.4927	30.4859	-16.94	-0.295659	2	16.1244	8.4599	349.496	6.09985	22.455
59651	Wed Mar 22 17:41:42 2017_x000D_	20.4932	30.4867	0.757985	0.0132293	2	16.1244	8.4599	349.496	6.09985	22.4559
59652	Wed Mar 22 17:41:42 2017_x000D_	20.7018	30.4842	6.8806	0.120089	2	16.1244	8.4599	349.496	6.09985	22.4949
59653	Wed Mar 22 17:41:42 2017_x000D_	20.8065	30.483	19.5997	0.342079	2	16.1244	8.4599	349.496	6.09985	22.5153
59654	Wed Mar 22 17:41:42 2017_x000D_	21.0149	30.4804	25.2722	0.441083	2	16.1244	8.4599	349.496	6.09985	22.557
59655	Wed Mar 22 17:41:42 2017_x000D_	21.1159	30.373	29.3089	0.511537	2	16.1244	8.4599	349.496	6.09985	22.4744
59656	Wed Mar 22 17:41:42 2017_x000D_	21.425	30.263	33.5235	0.585095	2	16.1244	8.4599	349.496	6.09985	22.4382
59657	Wed Mar 22 17:41:42 2017_x000D_	22.1365	29.7241	34.4454	0.601186	2	16.1244	8.4599	349.496	6.09985	22.0978
59658	Wed Mar 22 17:41:42 2017_x000D_	22.442	29.5082	36.0888	0.629868	2	16.1244	8.4599	349.496	6.09985	21.976
59659	Wed Mar 22 17:41:42 2017_x000D_	23.1564	29.0755	34.4459	0.601195	2	16.1244	8.4599	349.496	6.09985	21.7819
59660	Wed Mar 22 17:41:42 2017_x000D_	23.4613	28.8598	27.9381	0.487612	2	16.1244	8.4599	349.496	6.09985	21.6792
59661	Wed Mar 22 17:41:42 2017_x000D_	24.1756	28.4272	29.3059	0.511484	2	16.1244	8.4599	349.496	6.09985	21.5294
59662	Wed Mar 22 17:41:42 2017_x000D_	24.4804	28.2117	27.9366	0.487585	2	16.1244	8.4599	349.496	6.09985	21.4466
59663	Wed Mar 22 17:41:43 2017_x000D_	25.1943	27.7794	29.3048	0.511466	2	16.1244	8.4599	349.496	6.09985	21.3426
59664	Wed Mar 22 17:41:43 2017_x000D_	25.499	27.564	27.935	0.487558	2	16.1244	8.4599	349.496	6.09985	21.2803
59665	Wed Mar 22 17:41:43 2017_x000D_	25.8073	27.4544	31.9436	0.55752	2	16.1244	8.4599	349.496	6.09985	21.3202
59666	Wed Mar 22 17:41:43 2017_x000D_	26.4199	27.1295	29.3053	0.511475	2	16.1244	8.4599	349.496	6.09985	21.3202
59667	Wed Mar 22 17:41:43 2017_x000D_	26.8282	26.913	29.3055	0.511478	2	16.1244	8.4599	349.496	6.09985	21.3328
59668	Wed Mar 22 17:41:43 2017_x000D_	27.4373	26.4824	29.3043	0.511457	2	16.1244	8.4599	349.496	6.09985	21.2789
59669	Wed Mar 22 17:41:43 2017_x000D_	27.6414	26.3743	31.9443	0.557533	2	16.1244	8.4599	349.496	6.09985	21.2971
59670	Wed Mar 22 17:41:43 2017_x000D_	28.0494	26.1579	31.9448	0.557542	2	16.1244	8.4599	349.496	6.09985	21.3407
59671	Wed Mar 22 17:41:43 2017_x000D_	28.5547	25.7287	33.5255	0.585131	2	16.1244	8.4599	349.496	6.09985	21.2773
59672	Wed Mar 22 17:41:43 2017_x000D_	28.9656	25.6184	36.0968	0.630008	2	16.1244	8.4599	349.496	6.09985	21.4315
59673	Wed Mar 22 17:41:43 2017_x000D_	29.1632	25.2986	33.5252	0.585125	2	16.1244	8.4599	349.496	6.09985	21.2968
59674	Wed Mar 22 17:41:43 2017_x000D_	29.7747	24.9744	36.0963	0.629999	2	16.1244	8.4599	349.496	6.09985	21.4257
59675	Wed Mar 22 17:41:43 2017_x000D_	30.0816	24.8654	31.9445	0.557536	2	16.1244	8.4599	349.496	6.09985	21.5394
59676	Wed Mar 22 17:41:43 2017_x000D_	30.6897	24.4356	31.9439	0.557525	2	16.1244	8.4599	349.496	6.09985	21.6188
59677	Wed Mar 22 17:41:43 2017_x000D_	30.8903	24.2217	31.9428	0.557507	2	16.1244	8.4599	349.496	6.09985	21.5978
59678	Wed Mar 22 17:41:43 2017_x000D_	31.6015	23.791	33.5264	0.585146	2	16.1244	8.4599	349.496	6.09985	21.7849
59679	Wed Mar 22 17:41:43 2017_x000D_	31.9051	23.5763	31.9427	0.557505	2	16.1244	8.4599	349.496	6.09985	21.8526
59680	Wed Mar 22 17:41:43 2017_x000D_	32.3121	23.3606	31.9431	0.557513	2	16.7538	9.1454	8.63681	0.150741	21.0745
59681	Wed Mar 22 17:41:43 2017_x000D_	32.9165	22.8254	34.4505	0.601275	2	16.7538	9.1454	8.63681	0.150741	21.1749
59682	Wed Mar 22 17:41:43 2017_x000D_	33.2202	22.6107	36.0976	0.630023	2	16.7538	9.1454	8.63681	0.150741	21.271
59683	Wed Mar 22 17:41:43 2017_x000D_	33.4206	22.3971	36.097	0.630012	2	16.7538	9.1454	8.63681	0.150741	21.293
59684	Wed Mar 22 17:41:44 2017_x000D_	34.0276	21.968	36.0972	0.630014	2	16.9636	9.3739	7.65515	0.133608	21.2083
59685	Wed Mar 22 17:41:44 2017_x000D_	34.4341	21.7526	36.0979	0.630027	2	16.9636	9.3739	7.65515	0.133608	21.4115
59686	Wed Mar 22 17:41:44 2017_x000D_	34.9404	21.4306	31.9396	0.557452	2	16.9636	9.3739	7.65515	0.133608	21.6455
59687	Wed Mar 22 17:41:44 2017_x000D_	35.1407	21.2171	31.9386	0.557434	2	16.9636	9.3739	7.65515	0.133608	21.6949
59688	Wed Mar 22 17:41:44 2017_x000D_	35.8503	20.7875	33.5244	0.585111	2	16.9636	9.3739	7.65515	0.133608	22.0676
59689	Wed Mar 22 17:41:44 2017_x000D_	36.1533	20.5732	31.9384	0.557431	2	16.9539	9.59541	23.1472	0.403995	22.1163
59690	Wed Mar 22 17:41:44 2017_x000D_	36.4593	20.4648	36.0997	0.630058	2	16.9539	9.59541	23.1472	0.403995	22.3294
59691	Wed Mar 22 17:41:44 2017_x000D_	36.9651	20.1431	31.9394	0.557447	2	16.9539	9.59541	23.1472	0.403995	22.6208
59692	Wed Mar 22 17:41:44 2017_x000D_	37.2679	19.929	30.4844	0.532053	2	16.9539	9.59541	23.1472	0.403995	22.7913
59693	Wed Mar 22 17:41:44 2017_x000D_	37.771	19.5015	31.9377	0.557418	2	16.9539	9.59541	23.1472	0.403995	23.0539
59694	Wed Mar 22 17:41:44 2017_x000D_	38.1794	19.3925	34.4523	0.601306	2	16.9539	9.59541	23.1472	0.403995	23.3774
59695	Wed Mar 22 17:41:44 2017_x000D_	38.3794	19.1792	34.4516	0.601293	2	16.9539	9.59541	23.1472	0.403995	23.4713
59696	Wed Mar 22 17:41:44 2017_x000D_	38.8846	18.8579	30.4828	0.532026	2	16.9539	9.59541	23.1472	0.403995	23.8065
59697	Wed Mar 22 17:41:44 2017_x000D_	39.1901	18.7497	34.4528	0.601316	2	16.9539	9.59541	31.9005	0.556768	24.0468
59698	Wed Mar 22 17:41:44 2017_x000D_	39.5926	18.4292	31.9385	0.557432	2	16.9539	9.59541	31.9005	0.556768	24.3012
59699	Wed Mar 22 17:41:44 2017_x000D_	39.7951	18.3219	29.2877	0.511167	2	16.9539	9.59541	31.9005	0.556768	24.4514
59700	Wed Mar 22 17:41:44 2017_x000D_	39.9977	18.2146	31.9389	0.557439	2	16.9539	9.59541	31.9005	0.556768	24.603
59701	Wed Mar 22 17:41:44 2017_x000D_	40.3	18.0008	30.4825	0.53202	2	16.9443	9.8168	34.8118	0.607581	24.7481
59702	Wed Mar 22 17:41:44 2017_x000D_	40.5024	17.8936	27.9103	0.487126	2	16.9443	9.8168	34.8118	0.607581	24.9042
59703	Wed Mar 22 17:41:44 2017_x000D_	40.9046	17.5732	25.2153	0.44009	2	16.9443	9.8168	34.8118	0.607581	25.1845
59704	Wed Mar 22 17:41:44 2017_x000D_	41.0095	17.6784	21.3449	0.372539	2	16.9443	9.8168	34.8118	0.607581	25.3168
59705	Wed Mar 22 17:41:44 2017_x000D_	41.0065	17.5722	6.59833	0.115163	2	16.9443	9.8168	34.8118	0.607581	25.2811
59706	Wed Mar 22 17:41:45 2017_x000D_	40.9036	17.5727	0.382594	0.00667753	2	17.154	10.0453	26.2754	0.458592	24.914
59707	Wed Mar 22 17:41:45 2017_x000D_	40.7984	17.4672	-8.85366	-0.154525	2	17.154	10.0453	26.2754	0.458592	24.7819
59708	Wed Mar 22 17:41:45 2017_x000D_	40.6957	17.4673	-21.3541	-0.3727	2	17.154	10.0453	26.2754	0.458592	24.684
59709	Wed Mar 22 17:41:45 2017_x000D_	40.7984	17.4663	-28.0469	-0.489512	2	17.154	10.0453	26.2754	0.458592	24.7816
59710	Wed Mar 22 17:41:45 2017_x000D_	40.9035	17.571	-36.9891	-0.645582	2	18.451	10.5299	6.62297	0.115593	23.5307
59711	Wed Mar 22 17:41:45 2017_x000D_	41.1118	17.6752	-51.214	-0.893853	2	18.451	10.5299	6.62297	0.115593	23.7606
59712	Wed Mar 22 17:41:45 2017_x000D_	41.1121	17.675	-59.1788	-1.03286	2	18.451	10.5299	6.62297	0.115593	23.7608
59713	Wed Mar 22 17:41:45 2017_x000D_	41.2228	17.9918	-68.0851	-1.18831	2	18.451	10.5299	6.62297	0.115593	23.9632
59714	Wed Mar 22 17:41:45 2017_x000D_	41.3306	18.2028	-70.8019	-1.23573	2	19.3186	10.7792	6.726	0.117391	23.2301
59715	Wed Mar 22 17:41:45 2017_x000D_	41.6536	18.8351	-73.6122	-1.28477	2	19.3186	10.7792	6.726	0.117391	23.7434
59716	Wed Mar 22 17:41:45 2017_x000D_	41.6613	19.152	-74.3626	-1.29787	2	19.3186	10.7792	6.726	0.117391	23.86
59717	Wed Mar 22 17:41:45 2017_x000D_	41.8763	19.5731	-74.3653	-1.29792	2	19.3186	10.7792	6.726	0.117391	24.2112
59718	Wed Mar 22 17:41:45 2017_x000D_	41.8866	19.9955	-74.3623	-1.29787	2	19.3186	10.7792	6.726	0.117391	24.3773
59719	Wed Mar 22 17:41:45 2017_x000D_	42.1066	20.6273	-74.3635	-1.29789	2	19.9669	11.0214	8.81582	0.153865	24.1338
59720	Wed Mar 22 17:41:45 2017_x000D_	42.2165	20.9431	-70.7999	-1.23569	2	19.9669	11.0214	8.81582	0.153865	24.3615
59721	Wed Mar 22 17:41:45 2017_x000D_	42.4387	21.6794	-71.6775	-1.25101	2	19.9669	11.0214	8.81582	0.153865	24.8712
59722	Wed Mar 22 17:41:45 2017_x000D_	42.6482	21.8884	-71.6814	-1.25108	2	19.9669	11.0214	8.81582	0.153865	25.1502
59723	Wed Mar 22 17:41:45 2017_x000D_	42.8703	22.6244	-70.8018	-1.23572	2	21.2826	11.0632	0	0	24.4886
59724	Wed Mar 22 17:41:45 2017_x000D_	42.8804	23.0456	-70.798	-1.23566	2	21.2826	11.0632	0	0	24.699
59725	Wed Mar 22 17:41:45 2017_x000D_	43.0921	23.3593	-71.6802	-1.25106	2	21.2826	11.0632	0	0	25.0369
59726	Wed Mar 22 17:41:45 2017_x000D_	43.3112	23.9887	-71.6806	-1.25106	2	21.2826	11.0632	0	0	25.5407
59727	Wed Mar 22 17:41:46 2017_x000D_	43.4209	24.3035	-73.6166	-1.28485	2	24.113	11.5962	0	0	23.1143
59728	Wed Mar 22 17:41:46 2017_x000D_	43.5402	25.0382	-71.6772	-1.251	2	24.113	11.5962	0	0	23.6242
59729	Wed Mar 22 17:41:46 2017_x000D_	43.7516	25.3514	-70.7999	-1.23569	2	24.113	11.5962	0	0	23.9767
59730	Wed Mar 22 17:41:46 2017_x000D_	43.9728	26.0842	-71.6796	-1.25105	2	24.113	11.5962	0	0	24.5828
59731	Wed Mar 22 17:41:46 2017_x000D_	44.0847	26.5031	-74.3727	-1.29805	2	25.6372	11.866	0	0	23.549
59732	Wed Mar 22 17:41:46 2017_x000D_	44.3031	27.1303	-74.3739	-1.29807	2	25.6372	11.866	0	0	24.1125
59733	Wed Mar 22 17:41:46 2017_x000D_	44.3031	27.1303	-74.3739	-1.29807	2	25.6372	11.866	0	0	24.1125
59734	Wed Mar 22 17:41:46 2017_x000D_	44.6279	27.9654	-71.6805	-1.25106	2	25.6372	11.866	0	0	24.8965
59735	Wed Mar 22 17:41:46 2017_x000D_	44.6353	28.28	-70.796	-1.23562	2	25.6372	11.866	0	0	25.1067
59736	Wed Mar 22 17:41:46 2017_x000D_	44.8557	29.0105	-71.6772	-1.251	2	26.723	12.122	0	0	24.7794
59737	Wed Mar 22 17:41:46 2017_x000D_	45.0664	29.3222	-70.7979	-1.23566	2	26.723	12.122	0	0	25.1461
59738	Wed Mar 22 17:41:46 2017_x000D_	45.2841	29.9475	-70.7979	-1.23566	2	26.723	12.122	0	0	25.7345
59739	Wed Mar 22 17:41:46 2017_x000D_	45.2913	30.2611	-71.6778	-1.25101	2	26.723	12.122	0	0	25.9578
59740	Wed Mar 22 17:41:46 2017_x000D_	45.613	30.9892	-73.6229	-1.28496	2	29.0831	13.3041	13.6256	0.237811	24.2074
59741	Wed Mar 22 17:41:46 2017_x000D_	45.6202	31.3025	-74.3781	-1.29814	2	29.0831	13.3041	13.6256	0.237811	24.4421
59742	Wed Mar 22 17:41:46 2017_x000D_	45.8303	31.6129	-75.068	-1.31018	2	29.0831	13.3041	13.6256	0.237811	24.8129
59743	Wed Mar 22 17:41:46 2017_x000D_	45.9484	32.3425	-71.6769	-1.251	2	29.0831	13.3041	13.6256	0.237811	25.4342
59744	Wed Mar 22 17:41:46 2017_x000D_	46.0547	32.5499	-74.3805	-1.29818	2	31.223	14.4787	10.0032	0.174588	23.3784
59745	Wed Mar 22 17:41:46 2017_x000D_	46.0643	32.9673	-74.3775	-1.29813	2	31.223	14.4787	10.0032	0.174588	23.7085
59746	Wed Mar 22 17:41:46 2017_x000D_	46.2765	33.3815	-74.3801	-1.29818	2	31.223	14.4787	10.0032	0.174588	24.1645
59747	Wed Mar 22 17:41:46 2017_x000D_	46.4934	34.004	-74.3814	-1.2982	2	31.223	14.4787	10.0032	0.174588	24.7875
59748	Wed Mar 22 17:41:46 2017_x000D_	46.4981	34.2124	-74.3799	-1.29817	2	31.223	14.4787	10.0032	0.174588	24.9549
59749	Wed Mar 22 17:41:47 2017_x000D_	46.5076	34.6292	-74.3769	-1.29812	2	33.3819	15.2107	8.92614	0.155791	23.4385
59750	Wed Mar 22 17:41:47 2017_x000D_	46.7148	34.8343	-74.3811	-1.29819	2	33.3819	15.2107	8.92614	0.155791	23.7245
59751	Wed Mar 22 17:41:47 2017_x000D_	46.7242	35.2509	-74.3781	-1.29814	2	33.3819	15.2107	8.92614	0.155791	24.0754
59752	Wed Mar 22 17:41:47 2017_x000D_	46.8303	35.4575	-77.155	-1.34661	2	33.3819	15.2107	8.92614	0.155791	24.3062
59753	Wed Mar 22 17:41:47 2017_x000D_	46.9407	35.8721	-74.3793	-1.29816	2	34.456	15.6871	0	0	23.734
59754	Wed Mar 22 17:41:47 2017_x000D_	46.9407	35.8721	-74.3793	-1.29816	2	34.456	15.6871	0	0	23.734
59755	Wed Mar 22 17:41:47 2017_x000D_	47.0535	36.3907	-70.7843	-1.23542	2	34.456	15.6871	0	0	24.235
59756	Wed Mar 22 17:41:47 2017_x000D_	47.1592	36.5969	-68.0402	-1.18753	2	34.456	15.6871	0	0	24.4661
59757	Wed Mar 22 17:41:47 2017_x000D_	47.476	37.2156	-57.5114	-1.00376	2	34.6647	15.915	0	0	24.8565
59758	Wed Mar 22 17:41:47 2017_x000D_	47.4803	37.4233	-52.7167	-0.92008	2	34.6647	15.915	0	0	25.0369
59759	Wed Mar 22 17:41:47 2017_x000D_	47.5836	37.5255	-48.7184	-0.850296	2	34.6647	15.915	0	0	25.1776
59760	Wed Mar 22 17:41:47 2017_x000D_	47.8909	37.7286	-34.1772	-0.596505	2	34.6647	15.915	0	0	25.5101
59761	Wed Mar 22 17:41:47 2017_x000D_	47.9964	37.9349	-27.5072	-0.480092	2	35.311	16.1565	0	0	25.2035
59762	Wed Mar 22 17:41:47 2017_x000D_	48.2003	38.0353	-22.3741	-0.390502	2	35.311	16.1565	0	0	25.3932
59763	Wed Mar 22 17:41:47 2017_x000D_	48.6068	38.1328	-8.21994	-0.143465	2	35.311	16.1565	0	0	25.6853
59764	Wed Mar 22 17:41:47 2017_x000D_	48.8109	38.2332	-5.17611	-0.0903401	2	35.311	16.1565	0	0	25.8772
59765	Wed Mar 22 17:41:47 2017_x000D_	49.313	38.121	3.94236	0.0688071	2	35.311	16.1565	0	0	26.0479
59766	Wed Mar 22 17:41:47 2017_x000D_	49.517	38.2213	6.87697	0.120026	2	35.301	16.3774	6.62297	0.115593	26.0624
59767	Wed Mar 22 17:41:47 2017_x000D_	49.9181	38.1106	9.77789	0.170656	2	35.301	16.3774	6.62297	0.115593	26.1914
59768	Wed Mar 22 17:41:47 2017_x000D_	50.7217	37.9928	6.8747	0.119986	2	35.301	16.3774	6.62297	0.115593	26.5523
59769	Wed Mar 22 17:41:47 2017_x000D_	51.1244	37.9859	6.87584	0.120006	2	35.301	16.3774	6.62297	0.115593	26.7826
59770	Wed Mar 22 17:41:48 2017_x000D_	51.9271	37.8682	3.94033	0.0687717	2	35.9472	16.619	17.626	0.307632	26.5873
59771	Wed Mar 22 17:41:48 2017_x000D_	52.3293	37.8612	3.94092	0.068782	2	35.9472	16.619	17.626	0.307632	26.8254
59772	Wed Mar 22 17:41:48 2017_x000D_	53.1311	37.7437	0.987698	0.0172386	2	35.9472	16.619	17.626	0.307632	27.2312
59773	Wed Mar 22 17:41:48 2017_x000D_	53.5329	37.7367	0.987676	0.0172382	2	35.9472	16.619	17.626	0.307632	27.4812
59774	Wed Mar 22 17:41:48 2017_x000D_	53.9344	37.7298	0.987655	0.0172378	2	36.96	18.42	43.7106	0.762894	25.7099
59775	Wed Mar 22 17:41:48 2017_x000D_	54.7371	37.716	0.987666	0.017238	2	36.96	18.42	43.7106	0.762894	26.2366
59776	Wed Mar 22 17:41:48 2017_x000D_	55.0377	37.7108	0.987692	0.0172385	2	36.96	18.42	43.7106	0.762894	26.4374
59777	Wed Mar 22 17:41:48 2017_x000D_	55.3386	37.7056	0.987686	0.0172384	2	36.96	18.42	43.7106	0.762894	26.6403
59778	Wed Mar 22 17:41:48 2017_x000D_	56.1382	37.5885	3.94058	0.068776	2	37.5756	19.3236	46.2894	0.807903	26.0418
59779	Wed Mar 22 17:41:48 2017_x000D_	56.5387	37.5816	3.94116	0.0687862	2	37.5756	19.3236	46.2894	0.807903	26.324
59780	Wed Mar 22 17:41:48 2017_x000D_	57.1391	37.5713	3.94205	0.0688018	2	37.5756	19.3236	46.2894	0.807903	26.7527
59781	Wed Mar 22 17:41:48 2017_x000D_	57.5392	37.5644	3.94268	0.0688128	2	37.5756	19.3236	46.2894	0.807903	27.042
59782	Wed Mar 22 17:41:48 2017_x000D_	58.2369	37.4492	6.6053	0.115284	2	37.5756	19.3236	46.2894	0.807903	27.485
59783	Wed Mar 22 17:41:48 2017_x000D_	58.5368	37.444	6.88543	0.120173	2	38.2112	19.7855	46.2511	0.807234	26.9249
59784	Wed Mar 22 17:41:48 2017_x000D_	58.9363	37.4372	6.88655	0.120193	2	38.2112	19.7855	46.2511	0.807234	27.2234
59785	Wed Mar 22 17:41:48 2017_x000D_	59.5353	37.4269	6.88829	0.120223	2	38.2112	19.7855	46.2511	0.807234	27.6756
59786	Wed Mar 22 17:41:48 2017_x000D_	59.9327	37.3169	9.80199	0.171077	2	38.2112	19.7855	46.2511	0.807234	27.9137
59787	Wed Mar 22 17:41:48 2017_x000D_	60.6286	37.2018	6.60616	0.115299	2	39.2636	20.7023	19.8977	0.347281	26.9944
59788	Wed Mar 22 17:41:48 2017_x000D_	60.9278	37.1967	6.88661	0.120194	2	39.2636	20.7023	19.8977	0.347281	27.2287
59789	Wed Mar 22 17:41:48 2017_x000D_	61.3264	37.1899	6.88773	0.120214	2	39.2636	20.7023	19.8977	0.347281	27.5428
59790	Wed Mar 22 17:41:48 2017_x000D_	61.9204	36.9734	6.88374	0.120144	2	39.2636	20.7023	19.8977	0.347281	27.8941
59791	Wed Mar 22 17:41:49 2017_x000D_	62.3186	36.9667	6.88491	0.120164	2	41.5961	22.3213	35.5055	0.619687	25.3754
59792	Wed Mar 22 17:41:49 2017_x000D_	62.9155	36.9566	6.88657	0.120193	2	41.5961	22.3213	35.5055	0.619687	25.8594
59793	Wed Mar 22 17:41:49 2017_x000D_	63.2136	36.9516	6.60745	0.115322	2	41.5961	22.3213	35.5055	0.619687	26.1029
59794	Wed Mar 22 17:41:49 2017_x000D_	63.5121	36.9465	6.88829	0.120223	2	41.5961	22.3213	35.5055	0.619687	26.3478
59795	Wed Mar 22 17:41:49 2017_x000D_	64.105	36.7303	6.88435	0.120155	2	44.8005	23.9664	9.97214	0.174047	23.1426
59796	Wed Mar 22 17:41:49 2017_x000D_	64.3036	36.727	6.8849	0.120164	2	44.8005	23.9664	9.97214	0.174047	23.3067
59797	Wed Mar 22 17:41:49 2017_x000D_	64.7999	36.7187	6.6061	0.115298	2	44.8005	23.9664	9.97214	0.174047	23.7191
59798	Wed Mar 22 17:41:49 2017_x000D_	64.9984	36.7153	6.60669	0.115308	2	44.8005	23.9664	9.97214	0.174047	23.8849
59799	Wed Mar 22 17:41:49 2017_x000D_	65.3953	36.7087	6.60772	0.115326	2	44.8005	23.9664	9.97214	0.174047	24.218
59800	Wed Mar 22 17:41:49 2017_x000D_	65.6914	36.6006	3.9311	0.0686107	2	47.5868	25.1561	16.1001	0.281	21.4185
59801	Wed Mar 22 17:41:49 2017_x000D_	65.9887	36.5956	3.79028	0.0661529	2	47.5868	25.1561	16.1001	0.281	21.6678
59802	Wed Mar 22 17:41:49 2017_x000D_	66.286	36.5902	-7.89674	-0.137824	2	47.5868	25.1561	16.1001	0.281	21.918
59803	Wed Mar 22 17:41:49 2017_x000D_	66.2858	36.5899	-13.6007	-0.237377	2	47.5868	25.1561	16.1001	0.281	21.9177
59804	Wed Mar 22 17:41:49 2017_x000D_	66.284	36.4865	-21.6165	-0.377279	2	49.5196	25.8777	4.19481	0.0732133	19.8391
59805	Wed Mar 22 17:41:49 2017_x000D_	66.1853	36.4876	-35.3198	-0.616447	2	49.5196	25.8777	4.19481	0.0732133	19.7564
59806	Wed Mar 22 17:41:49 2017_x000D_	66.1825	36.2814	-43.2003	-0.753987	2	49.5196	25.8777	4.19481	0.0732133	19.6441
59807	Wed Mar 22 17:41:49 2017_x000D_	66.1847	36.3841	-57.1872	-0.998105	2	49.5196	25.8777	4.19481	0.0732133	19.7005
59808	Wed Mar 22 17:41:49 2017_x000D_	66.2827	36.2796	-65.9592	-1.1512	2	52.7498	26.8595	0	0	16.4887
59809	Wed Mar 22 17:41:49 2017_x000D_	66.3856	36.4839	-80.9219	-1.41235	2	52.7498	26.8595	0	0	16.6902
59810	Wed Mar 22 17:41:49 2017_x000D_	66.3856	36.4839	-80.9219	-1.41235	2	52.7498	26.8595	0	0	16.6902
59811	Wed Mar 22 17:41:49 2017_x000D_	66.29	36.692	265.361	4.63142	2	52.7498	26.8595	0	0	16.7337
59812	Wed Mar 22 17:41:49 2017_x000D_	66.2963	37.1041	254.753	4.44629	2	52.7498	26.8595	0	0	16.9841
59813	Wed Mar 22 17:41:50 2017_x000D_	66.2978	37.2073	248.803	4.34243	2	55.5421	27.8274	17.1911	0.300041	14.2712
59814	Wed Mar 22 17:41:50 2017_x000D_	66.1089	37.8279	248.802	4.34242	2	55.5421	27.8274	17.1911	0.300041	14.5488
59815	Wed Mar 22 17:41:50 2017_x000D_	65.9154	38.14	247.704	4.32326	2	55.5421	27.8274	17.1911	0.300041	14.6272
59816	Wed Mar 22 17:41:50 2017_x000D_	65.7234	38.5548	247.705	4.32326	2	55.5421	27.8274	17.1911	0.300041	14.7897
59817	Wed Mar 22 17:41:50 2017_x000D_	65.4372	39.2795	251.338	4.38668	2	57.472	28.5479	8.92614	0.155791	13.3646
59818	Wed Mar 22 17:41:50 2017_x000D_	65.3412	39.4869	248.803	4.34244	2	57.472	28.5479	8.92614	0.155791	13.4754
59819	Wed Mar 22 17:41:50 2017_x000D_	65.2485	39.8996	251.338	4.38668	2	57.472	28.5479	8.92614	0.155791	13.7599
59820	Wed Mar 22 17:41:50 2017_x000D_	65.0598	40.5195	251.338	4.38667	2	57.472	28.5479	8.92614	0.155791	14.1737
59821	Wed Mar 22 17:41:50 2017_x000D_	64.868	40.934	251.338	4.38668	2	58.5402	29.0214	20.9581	0.365787	13.4889
59822	Wed Mar 22 17:41:50 2017_x000D_	64.6794	41.5537	251.338	4.38668	2	58.5402	29.0214	20.9581	0.365787	13.9552
59823	Wed Mar 22 17:41:50 2017_x000D_	64.5836	41.7608	253.958	4.4324	2	58.5402	29.0214	20.9581	0.365787	14.1002
59824	Wed Mar 22 17:41:50 2017_x000D_	64.3951	42.3803	253.958	4.4324	2	58.5402	29.0214	20.9581	0.365787	14.5856
59825	Wed Mar 22 17:41:50 2017_x000D_	64.2034	42.7945	253.959	4.43242	2	58.5402	29.0214	20.9581	0.365787	14.8919
59826	Wed Mar 22 17:41:50 2017_x000D_	64.0149	43.4137	253.959	4.43242	2	59.3905	29.4881	19.8977	0.347281	14.6734
59827	Wed Mar 22 17:41:50 2017_x000D_	64.0149	43.4137	253.959	4.43242	2	59.3905	29.4881	19.8977	0.347281	14.6734
59828	Wed Mar 22 17:41:50 2017_x000D_	63.8299	44.2377	253.958	4.43241	2	59.3905	29.4881	19.8977	0.347281	15.4032
59829	Wed Mar 22 17:41:50 2017_x000D_	63.8331	44.4426	253.958	4.4324	2	59.3905	29.4881	19.8977	0.347281	15.6004
59830	Wed Mar 22 17:41:50 2017_x000D_	63.5491	45.2684	251.337	4.38666	2	60.2405	29.9547	8.92614	0.155791	15.667
59831	Wed Mar 22 17:41:50 2017_x000D_	63.4533	45.4752	253.959	4.43241	2	60.2405	29.9547	8.92614	0.155791	15.8495
59832	Wed Mar 22 17:41:50 2017_x000D_	63.2685	46.2984	253.958	4.4324	2	60.2405	29.9547	8.92614	0.155791	16.6218
59833	Wed Mar 22 17:41:50 2017_x000D_	63.1727	46.5053	251.336	4.38665	2	60.2405	29.9547	8.92614	0.155791	16.8083
59834	Wed Mar 22 17:41:51 2017_x000D_	62.8889	47.3301	253.959	4.43242	2	60.4477	30.1813	20.6529	0.36046	17.3217
59835	Wed Mar 22 17:41:51 2017_x000D_	62.7949	47.6393	250.339	4.36924	2	60.4477	30.1813	20.6529	0.36046	17.6151
59836	Wed Mar 22 17:41:51 2017_x000D_	62.6052	48.1549	251.336	4.38665	2	60.4477	30.1813	20.6529	0.36046	18.1026
59837	Wed Mar 22 17:41:51 2017_x000D_	62.4172	48.7727	251.336	4.38665	2	60.4477	30.1813	20.6529	0.36046	18.6954
59838	Wed Mar 22 17:41:51 2017_x000D_	62.2259	49.1859	251.337	4.38665	2	61.6798	31.7605	63.0911	1.10115	17.434
59839	Wed Mar 22 17:41:51 2017_x000D_	62.231	49.4925	250.338	4.36922	2	61.6798	31.7605	63.0911	1.10115	17.7406
59840	Wed Mar 22 17:41:51 2017_x000D_	62.0449	50.2119	251.335	4.38662	2	61.6798	31.7605	63.0911	1.10115	18.455
59841	Wed Mar 22 17:41:51 2017_x000D_	61.8502	50.4208	251.336	4.38665	2	61.6798	31.7605	63.0911	1.10115	18.6611
59842	Wed Mar 22 17:41:51 2017_x000D_	61.6624	51.0379	251.336	4.38664	2	61.6798	31.7605	63.0911	1.10115	19.2774
59843	Wed Mar 22 17:41:51 2017_x000D_	61.5703	51.4484	253.961	4.43245	2	62.8792	33.9982	57.5437	1.00433	17.4992
59844	Wed Mar 22 17:41:51 2017_x000D_	61.4781	51.8589	251.335	4.38663	2	62.8792	33.9982	57.5437	1.00433	17.9156
59845	Wed Mar 22 17:41:51 2017_x000D_	61.2905	52.4757	251.335	4.38662	2	62.8792	33.9982	57.5437	1.00433	18.5457
59846	Wed Mar 22 17:41:51 2017_x000D_	61.1949	52.682	253.961	4.43246	2	62.8792	33.9982	57.5437	1.00433	18.7596
59847	Wed Mar 22 17:41:51 2017_x000D_	61.0108	53.5023	253.96	4.43244	2	63.6856	35.3427	65.232	1.13851	18.3555
59848	Wed Mar 22 17:41:51 2017_x000D_	60.9153	53.7087	251.335	4.38662	2	63.6856	35.3427	65.232	1.13851	18.5738
59849	Wed Mar 22 17:41:51 2017_x000D_	60.7278	54.3249	251.334	4.38661	2	63.6856	35.3427	65.232	1.13851	19.2113
59850	Wed Mar 22 17:41:51 2017_x000D_	60.5368	54.7374	251.335	4.38662	2	63.6856	35.3427	65.232	1.13851	19.6486
59851	Wed Mar 22 17:41:51 2017_x000D_	60.3458	55.1498	251.335	4.38663	2	64.2955	36.241	57.3179	1.00039	19.3169
59852	Wed Mar 22 17:41:51 2017_x000D_	60.3511	55.4553	250.335	4.36918	2	64.2955	36.241	57.3179	1.00039	19.615
59853	Wed Mar 22 17:41:51 2017_x000D_	60.1584	55.7657	251.335	4.38663	2	64.2955	36.241	57.3179	1.00039	19.9582
59854	Wed Mar 22 17:41:51 2017_x000D_	60.162	55.9692	251.334	4.38661	2	64.2955	36.241	57.3179	1.00039	20.1566
59855	Wed Mar 22 17:41:52 2017_x000D_	59.9711	56.3815	251.335	4.38662	2	63.4827	39.5143	99.3214	1.73348	17.2289
59856	Wed Mar 22 17:41:52 2017_x000D_	59.9747	56.5849	251.334	4.38661	2	63.4827	39.5143	99.3214	1.73348	17.4273
59857	Wed Mar 22 17:41:52 2017_x000D_	59.782	56.8955	250.336	4.36919	2	63.4827	39.5143	99.3214	1.73348	17.7708
59858	Wed Mar 22 17:41:52 2017_x000D_	59.6848	56.9997	253.964	4.43251	2	63.4827	39.5143	99.3214	1.73348	17.8931
59859	Wed Mar 22 17:41:52 2017_x000D_	59.5929	57.409	256.671	4.47976	2	63.4827	39.5143	99.3214	1.73348	18.3126
59860	Wed Mar 22 17:41:52 2017_x000D_	59.5947	57.5103	262.714	4.58523	2	62.713	41.9083	94.9724	1.65758	15.9106
59861	Wed Mar 22 17:41:52 2017_x000D_	59.5946	57.5101	268.23	4.6815	2	62.713	41.9083	94.9724	1.65758	15.9104
59862	Wed Mar 22 17:41:52 2017_x000D_	59.5978	57.7129	-80.6543	-1.40768	2	62.713	41.9083	94.9724	1.65758	16.1087
59863	Wed Mar 22 17:41:52 2017_x000D_	59.5976	57.7127	-75.2587	-1.31351	2	62.713	41.9083	94.9724	1.65758	16.1085
59864	Wed Mar 22 17:41:52 2017_x000D_	59.6006	57.916	-62.8925	-1.09768	2	62.4316	43.2178	94.9724	1.65758	14.9684
59865	Wed Mar 22 17:41:52 2017_x000D_	59.7031	58.1163	-60.4189	-1.05451	2	62.4316	43.2178	94.9724	1.65758	15.1463
59866	Wed Mar 22 17:41:52 2017_x000D_	59.7046	58.2179	-54.2681	-0.947157	2	62.4316	43.2178	94.9724	1.65758	15.246
59867	Wed Mar 22 17:41:52 2017_x000D_	59.9077	58.5175	-44.4302	-0.775454	2	62.4316	43.2178	94.9724	1.65758	15.5065
59868	Wed Mar 22 17:41:52 2017_x000D_	60.2094	58.8141	-32.1458	-0.561051	2	61.9223	44.7398	97.9201	1.70903	14.1782
59869	Wed Mar 22 17:41:52 2017_x000D_	60.409	58.9101	-29.655	-0.517577	2	61.9223	44.7398	97.9201	1.70903	14.2509
59870	Wed Mar 22 17:41:52 2017_x000D_	60.5095	59.0089	-25.6618	-0.447884	2	61.9223	44.7398	97.9201	1.70903	14.3389
59871	Wed Mar 22 17:41:52 2017_x000D_	60.8077	59.1021	-21.8367	-0.381123	2	61.9223	44.7398	97.9201	1.70903	14.4055
59872	Wed Mar 22 17:41:52 2017_x000D_	61.4058	59.3896	-19.1552	-0.334321	2	61.9223	44.7398	97.9201	1.70903	14.6589
59873	Wed Mar 22 17:41:52 2017_x000D_	61.8024	59.4795	-21.8375	-0.381136	2	61.3494	47.5762	98.0538	1.71136	11.9119
59874	Wed Mar 22 17:41:52 2017_x000D_	62.3997	59.7666	-19.1541	-0.334302	2	61.3494	47.5762	98.0538	1.71136	12.2356
59875	Wed Mar 22 17:41:52 2017_x000D_	62.7976	59.9578	-19.1523	-0.33427	2	61.3494	47.5762	98.0538	1.71136	12.466
59876	Wed Mar 22 17:41:52 2017_x000D_	63.3923	60.1432	-19.153	-0.334283	2	61.3494	47.5762	98.0538	1.71136	12.732
59877	Wed Mar 22 17:41:53 2017_x000D_	63.7896	60.3341	-19.1512	-0.334251	2	60.8298	49.3159	101.457	1.77075	11.4088
59878	Wed Mar 22 17:41:53 2017_x000D_	64.1834	60.3226	-19.1562	-0.33434	2	60.8298	49.3159	101.457	1.77075	11.5063
59879	Wed Mar 22 17:41:53 2017_x000D_	64.7786	60.6087	-21.8396	-0.381173	2	60.8298	49.3159	101.457	1.77075	11.9633
59880	Wed Mar 22 17:41:53 2017_x000D_	65.1736	60.6984	-19.1551	-0.33432	2	60.8298	49.3159	101.457	1.77075	12.1832
59881	Wed Mar 22 17:41:53 2017_x000D_	65.4714	60.8918	-18.1887	-0.317452	2	60.5595	50.4046	101.457	1.77075	11.5805
59882	Wed Mar 22 17:41:53 2017_x000D_	66.1625	61.0736	-19.1541	-0.334302	2	60.5595	50.4046	101.457	1.77075	12.0508
59883	Wed Mar 22 17:41:53 2017_x000D_	66.5568	61.1631	-16.3712	-0.285732	2	60.5595	50.4046	101.457	1.77075	12.3172
59884	Wed Mar 22 17:41:53 2017_x000D_	67.2478	61.4453	-18.1897	-0.317471	2	60.5595	50.4046	101.457	1.77075	12.9085
59885	Wed Mar 22 17:41:53 2017_x000D_	67.6416	61.5347	-15.5162	-0.270809	2	60.5489	50.6236	94.9724	1.65758	13.0138
59886	Wed Mar 22 17:41:53 2017_x000D_	68.4298	61.8136	-18.1904	-0.317482	2	60.5489	50.6236	94.9724	1.65758	13.6867
59887	Wed Mar 22 17:41:53 2017_x000D_	68.7253	61.9058	-16.3676	-0.285669	2	60.5489	50.6236	94.9724	1.65758	13.9335
59888	Wed Mar 22 17:41:53 2017_x000D_	69.1182	61.9947	-19.1577	-0.334364	2	60.5489	50.6236	94.9724	1.65758	14.2385
59889	Wed Mar 22 17:41:53 2017_x000D_	69.807	62.2763	-15.5114	-0.270724	2	60.5489	50.6236	94.9724	1.65758	14.8828
59890	Wed Mar 22 17:41:53 2017_x000D_	70.1993	62.365	-18.1914	-0.3175	2	60.5171	51.2805	54.5457	0.952002	14.7177
59891	Wed Mar 22 17:41:53 2017_x000D_	70.9836	62.5426	-18.1942	-0.317548	2	60.5171	51.2805	54.5457	0.952002	15.3747
59892	Wed Mar 22 17:41:53 2017_x000D_	71.2794	62.7349	-19.1581	-0.334371	2	60.5171	51.2805	54.5457	0.952002	15.7172
59893	Wed Mar 22 17:41:53 2017_x000D_	71.9648	62.9151	-18.1925	-0.317518	2	60.5171	51.2805	54.5457	0.952002	16.3222
59894	Wed Mar 22 17:41:53 2017_x000D_	72.3574	63.1042	-18.1904	-0.317482	2	62.3768	53.3077	14.5585	0.254094	13.9851
59895	Wed Mar 22 17:41:53 2017_x000D_	72.7498	63.2932	-18.1883	-0.317446	2	62.3768	53.3077	14.5585	0.254094	14.3982
59896	Wed Mar 22 17:41:53 2017_x000D_	73.0423	63.2842	-19.1602	-0.334409	2	62.3768	53.3077	14.5585	0.254094	14.6042
59897	Wed Mar 22 17:41:53 2017_x000D_	73.7261	63.464	-18.1935	-0.317536	2	62.3768	53.3077	14.5585	0.254094	15.2301
59898	Wed Mar 22 17:41:54 2017_x000D_	74.0207	63.6557	-19.1592	-0.33439	2	64.4736	54.9024	15.4191	0.269114	12.9525
59899	Wed Mar 22 17:41:54 2017_x000D_	74.6066	63.8383	-19.1598	-0.334402	2	64.4736	54.9024	15.4191	0.269114	13.5103
59900	Wed Mar 22 17:41:54 2017_x000D_	74.9004	64.0298	-18.1873	-0.317428	2	64.4736	54.9024	15.4191	0.269114	13.8574
59901	Wed Mar 22 17:41:54 2017_x000D_	75.4856	64.2121	-18.1877	-0.317434	2	64.4736	54.9024	15.4191	0.269114	14.4199
59902	Wed Mar 22 17:41:54 2017_x000D_	75.6798	64.206	-18.1901	-0.317476	2	64.4736	54.9024	15.4191	0.269114	14.5649
59903	Wed Mar 22 17:41:54 2017_x000D_	76.1672	64.3911	-17.3015	-0.301968	2	67.0247	56.0715	0	0	12.3613
59904	Wed Mar 22 17:41:54 2017_x000D_	76.1672	64.3911	-17.3015	-0.301968	2	67.0247	56.0715	0	0	12.3613
59905	Wed Mar 22 17:41:54 2017_x000D_	76.6548	64.5762	-18.1883	-0.317445	2	67.0247	56.0715	0	0	12.8479
59906	Wed Mar 22 17:41:54 2017_x000D_	76.7527	64.6734	-14.7121	-0.256775	2	67.0247	56.0715	0	0	12.9856
59907	Wed Mar 22 17:41:54 2017_x000D_	77.1405	64.6612	-14.7161	-0.256845	2	73.055	57.1219	4.95231	0.0864341	8.5751
59908	Wed Mar 22 17:41:54 2017_x000D_	77.6274	64.846	-15.4976	-0.270484	2	73.055	57.1219	4.95231	0.0864341	8.976
59909	Wed Mar 22 17:41:54 2017_x000D_	77.821	64.8396	-20.8017	-0.363059	2	73.055	57.1219	4.95231	0.0864341	9.0707
59910	Wed Mar 22 17:41:54 2017_x000D_	77.7242	64.8424	-26.9815	-0.470916	2	73.055	57.1219	4.95231	0.0864341	9.02261
59911	Wed Mar 22 17:41:54 2017_x000D_	77.6255	64.6447	-40.8313	-0.712641	2	75.6455	57.4157	8.81582	0.153865	7.49525
59912	Wed Mar 22 17:41:54 2017_x000D_	77.6258	64.6444	-48.6164	-0.848516	2	75.6455	57.4157	8.81582	0.153865	7.49504
59913	Wed Mar 22 17:41:54 2017_x000D_	77.6251	64.5443	-54.6592	-0.953983	2	75.6455	57.4157	8.81582	0.153865	7.39836
59914	Wed Mar 22 17:41:54 2017_x000D_	77.6257	64.5442	-67.0412	-1.17009	2	75.6455	57.4157	8.81582	0.153865	7.39843
59915	Wed Mar 22 17:41:54 2017_x000D_	77.6251	64.4443	-78.3872	-1.36811	2	76.2848	57.6529	0	0	6.92239
59916	Wed Mar 22 17:41:54 2017_x000D_	77.6277	64.6449	-89.3859	-1.56008	2	76.2848	57.6529	0	0	7.11979
59917	Wed Mar 22 17:41:54 2017_x000D_	77.7258	64.7421	262.762	4.58606	2	76.2848	57.6529	0	0	7.23417
59918	Wed Mar 22 17:41:54 2017_x000D_	77.5343	64.9491	251.122	4.3829	2	76.2848	57.6529	0	0	7.40242
59919	Wed Mar 22 17:41:55 2017_x000D_	77.5364	65.1495	246.189	4.2968	2	76.2848	57.6529	0	0	7.60036
59920	Wed Mar 22 17:41:55 2017_x000D_	77.5385	65.35	238.889	4.16939	2	77.1407	57.8965	0	0	7.46411
59921	Wed Mar 22 17:41:55 2017_x000D_	77.3469	65.5563	238.889	4.1694	2	77.1407	57.8965	0	0	7.66257
59922	Wed Mar 22 17:41:55 2017_x000D_	76.967	66.2692	237.336	4.1423	2	77.1407	57.8965	0	0	8.3745
59923	Wed Mar 22 17:41:55 2017_x000D_	76.7765	66.5755	238.889	4.1694	2	77.1407	57.8965	0	0	8.68664
59924	Wed Mar 22 17:41:55 2017_x000D_	76.3956	67.1881	238.889	4.1694	2	77.3464	58.1211	7.87115	0.137377	9.11672
59925	Wed Mar 22 17:41:55 2017_x000D_	76.2063	67.5944	238.889	4.16939	2	77.3464	58.1211	7.87115	0.137377	9.54166
59926	Wed Mar 22 17:41:55 2017_x000D_	75.7285	68.2102	241.249	4.21059	2	77.3464	58.1211	7.87115	0.137377	10.218
59927	Wed Mar 22 17:41:55 2017_x000D_	75.635	68.5132	240.316	4.19431	2	77.3464	58.1211	7.87115	0.137377	10.5321
59928	Wed Mar 22 17:41:55 2017_x000D_	75.3512	69.1224	242.612	4.23438	2	77.9854	58.3583	0	0	11.0817
59929	Wed Mar 22 17:41:55 2017_x000D_	75.2566	69.3253	245.016	4.27633	2	77.9854	58.3583	0	0	11.3014
59930	Wed Mar 22 17:41:55 2017_x000D_	75.0674	69.7314	245.016	4.27633	2	77.9854	58.3583	0	0	11.7415
59931	Wed Mar 22 17:41:55 2017_x000D_	74.8758	69.9378	245.016	4.27634	2	77.9854	58.3583	0	0	11.9898
59932	Wed Mar 22 17:41:55 2017_x000D_	74.6902	70.6431	246.192	4.29685	2	77.9854	58.3583	0	0	12.7191
59933	Wed Mar 22 17:41:55 2017_x000D_	74.3095	71.2554	246.192	4.29687	2	77.9854	58.3583	4.97241	0.086785	13.4107
59934	Wed Mar 22 17:41:55 2017_x000D_	74.2161	71.5583	242.611	4.23437	2	77.9854	58.3583	4.97241	0.086785	13.7276
59935	Wed Mar 22 17:41:55 2017_x000D_	74.027	71.9641	242.611	4.23436	2	77.9854	58.3583	4.97241	0.086785	14.1699
59936	Wed Mar 22 17:41:55 2017_x000D_	73.7421	72.4731	243.729	4.25388	2	77.9854	58.3583	4.97241	0.086785	14.7388
59937	Wed Mar 22 17:41:55 2017_x000D_	73.4548	72.7826	242.612	4.23438	2	78.3748	59.2443	27.5425	0.480707	14.4046
59938	Wed Mar 22 17:41:55 2017_x000D_	73.3628	73.1847	245.016	4.27634	2	78.3748	59.2443	27.5425	0.480707	14.814
59939	Wed Mar 22 17:41:55 2017_x000D_	73.0793	73.7933	242.611	4.23436	2	78.3748	59.2443	27.5425	0.480707	15.4828
59940	Wed Mar 22 17:41:55 2017_x000D_	72.8877	73.9997	242.612	4.23437	2	78.3748	59.2443	27.5425	0.480707	15.7426
59941	Wed Mar 22 17:41:56 2017_x000D_	72.6043	74.608	245.017	4.27635	2	78.4925	61.2153	37.6193	0.65658	14.6299
59942	Wed Mar 22 17:41:56 2017_x000D_	72.5123	75.01	242.611	4.23436	2	78.4925	61.2153	37.6193	0.65658	15.0352
59943	Wed Mar 22 17:41:56 2017_x000D_	72.1319	75.6218	242.611	4.23436	2	78.4925	61.2153	37.6193	0.65658	15.7482
59944	Wed Mar 22 17:41:56 2017_x000D_	72.0374	75.8246	240.314	4.19428	2	78.4925	61.2153	37.6193	0.65658	15.9718
59945	Wed Mar 22 17:41:56 2017_x000D_	71.943	76.0273	242.611	4.23436	2	78.4266	62.5246	37.6193	0.65658	14.9787
59946	Wed Mar 22 17:41:56 2017_x000D_	71.6583	76.536	238.886	4.16936	2	78.4266	62.5246	37.6193	0.65658	15.5605
59947	Wed Mar 22 17:41:56 2017_x000D_	71.5639	76.7386	241.247	4.21055	2	78.4266	62.5246	37.6193	0.65658	15.784
59948	Wed Mar 22 17:41:56 2017_x000D_	71.3724	76.9449	241.247	4.21056	2	78.4266	62.5246	37.6193	0.65658	16.0532
59949	Wed Mar 22 17:41:56 2017_x000D_	71.1836	77.3502	241.247	4.21055	2	78.4266	62.5246	37.6193	0.65658	16.5003
59950	Wed Mar 22 17:41:56 2017_x000D_	71.0878	77.4534	240.315	4.19428	2	78.1881	62.9548	37.6193	0.65658	16.1438
59951	Wed Mar 22 17:41:56 2017_x000D_	70.8019	77.8623	242.612	4.23438	2	78.1881	62.9548	37.6193	0.65658	16.637
59952	Wed Mar 22 17:41:56 2017_x000D_	70.8046	78.0612	242.612	4.23437	2	78.1881	62.9548	37.6193	0.65658	16.8143
59953	Wed Mar 22 17:41:56 2017_x000D_	70.52	78.5698	238.886	4.16935	2	78.1881	62.9548	37.6193	0.65658	17.3962
59954	Wed Mar 22 17:41:56 2017_x000D_	70.4242	78.6731	235.045	4.10231	2	77.4837	64.027	58.4592	1.02031	16.2587
59955	Wed Mar 22 17:41:56 2017_x000D_	70.4254	78.7727	229.066	3.99796	2	77.4837	64.027	58.4592	1.02031	16.3479
59956	Wed Mar 22 17:41:56 2017_x000D_	70.6174	78.6661	211.486	3.69113	2	77.4837	64.027	58.4592	1.02031	16.1694
59957	Wed Mar 22 17:41:56 2017_x000D_	70.617	78.6662	204.275	3.56526	2	77.4837	64.027	58.4592	1.02031	16.1697
59958	Wed Mar 22 17:41:56 2017_x000D_	70.7135	78.6622	193.202	3.37201	2	75.469	65.2802	107.456	1.87547	14.2019
59959	Wed Mar 22 17:41:56 2017_x000D_	70.7146	78.7614	185.018	3.22917	2	75.469	65.2802	107.456	1.87547	14.295
59960	Wed Mar 22 17:41:56 2017_x000D_	70.7131	78.6616	176.652	3.08316	2	75.469	65.2802	107.456	1.87547	14.2014
59961	Wed Mar 22 17:41:56 2017_x000D_	70.6157	78.6646	159.768	2.78848	2	75.469	65.2802	107.456	1.87547	14.2372
59962	Wed Mar 22 17:41:57 2017_x000D_	70.4214	78.6718	154.842	2.70251	2	74.1369	65.8975	149.222	2.60442	13.3037
59963	Wed Mar 22 17:41:57 2017_x000D_	70.1292	78.5834	143.648	2.50713	2	74.1369	65.8975	149.222	2.60442	13.3039
59964	Wed Mar 22 17:41:57 2017_x000D_	70.0294	78.3879	137.733	2.4039	2	74.1369	65.8975	149.222	2.60442	13.1484
59965	Wed Mar 22 17:41:57 2017_x000D_	69.7353	78.2004	135.841	2.37086	2	74.1369	65.8975	149.222	2.60442	13.0666
59966	Wed Mar 22 17:41:57 2017_x000D_	69.1436	77.6257	135.841	2.37086	2	74.1369	65.8975	149.222	2.60442	12.7469
59967	Wed Mar 22 17:41:57 2017_x000D_	68.8473	77.3383	139.752	2.43913	2	73.4762	66.0972	155.232	2.70931	12.1569
59968	Wed Mar 22 17:41:57 2017_x000D_	68.2546	76.7628	139.75	2.43909	2	73.4762	66.0972	155.232	2.70931	11.8752
59969	Wed Mar 22 17:41:57 2017_x000D_	67.9593	76.5744	141.51	2.46982	2	73.4762	66.0972	155.232	2.70931	11.8409
59970	Wed Mar 22 17:41:57 2017_x000D_	67.3656	75.998	141.507	2.46977	2	73.4762	66.0972	155.232	2.70931	11.6347
59971	Wed Mar 22 17:41:57 2017_x000D_	67.0703	75.8094	139.751	2.43911	2	73.2488	66.3091	158.745	2.77062	11.3327
59972	Wed Mar 22 17:41:57 2017_x000D_	66.7729	75.521	143.63	2.50681	2	73.2488	66.3091	158.745	2.77062	11.2604
59973	Wed Mar 22 17:41:57 2017_x000D_	66.5747	75.3285	143.628	2.50679	2	73.2488	66.3091	158.745	2.77062	11.2202
59974	Wed Mar 22 17:41:57 2017_x000D_	65.9826	74.9506	143.63	2.50682	2	73.2488	66.3091	158.745	2.77062	11.2904
59975	Wed Mar 22 17:41:57 2017_x000D_	65.7841	74.7579	143.629	2.50679	2	73.0213	66.521	155.232	2.70931	10.9647
59976	Wed Mar 22 17:41:57 2017_x000D_	65.1897	74.2792	141.508	2.46978	2	73.0213	66.521	155.232	2.70931	11.0238
59977	Wed Mar 22 17:41:57 2017_x000D_	64.9909	74.0863	141.507	2.46976	2	73.0213	66.521	155.232	2.70931	11.0327
59978	Wed Mar 22 17:41:57 2017_x000D_	64.4954	73.7038	139.753	2.43915	2	73.0213	66.521	155.232	2.70931	11.1483
59979	Wed Mar 22 17:41:57 2017_x000D_	64.1005	73.5177	139.757	2.43923	2	73.0213	66.521	155.232	2.70931	11.3373
59980	Wed Mar 22 17:41:57 2017_x000D_	63.7006	73.0311	141.893	2.47651	2	71.6025	68.8826	109.898	1.91808	8.92469
59981	Wed Mar 22 17:41:57 2017_x000D_	63.403	72.8411	143.624	2.50671	2	71.6025	68.8826	109.898	1.91808	9.10503
59982	Wed Mar 22 17:41:57 2017_x000D_	63.104	72.5507	139.754	2.43916	2	71.6025	68.8826	109.898	1.91808	9.25632
59983	Wed Mar 22 17:41:57 2017_x000D_	62.5086	72.1703	139.757	2.43923	2	71.6025	68.8826	109.898	1.91808	9.66995
59984	Wed Mar 22 17:41:58 2017_x000D_	62.3089	71.9766	139.757	2.43921	2	70.6821	69.948	115.726	2.01981	8.61543
59985	Wed Mar 22 17:41:58 2017_x000D_	61.7093	71.3949	139.755	2.43918	2	70.6821	69.948	115.726	2.01981	9.08871
59986	Wed Mar 22 17:41:58 2017_x000D_	61.5092	71.2008	139.754	2.43917	2	70.6821	69.948	115.726	2.01981	9.25806
59987	Wed Mar 22 17:41:58 2017_x000D_	61.1125	71.0135	139.758	2.43924	2	70.6821	69.948	115.726	2.01981	9.62873
59988	Wed Mar 22 17:41:58 2017_x000D_	60.712	70.625	139.757	2.43922	2	70.2058	70.8076	119.991	2.09423	9.49556
59989	Wed Mar 22 17:41:58 2017_x000D_	60.5116	70.4307	139.756	2.4392	2	70.2058	70.8076	119.991	2.09423	9.70152
59990	Wed Mar 22 17:41:58 2017_x000D_	60.3112	70.2363	139.755	2.43919	2	70.2058	70.8076	119.991	2.09423	9.91108
59991	Wed Mar 22 17:41:58 2017_x000D_	59.9101	69.8472	139.754	2.43916	2	70.2058	70.8076	119.991	2.09423	10.3404
59992	Wed Mar 22 17:41:58 2017_x000D_	59.7094	69.6526	139.753	2.43915	2	69.7619	71.0133	114.58	1.9998	10.1442
59993	Wed Mar 22 17:41:58 2017_x000D_	59.3079	69.2631	139.752	2.43913	2	69.7619	71.0133	114.58	1.9998	10.5995
59994	Wed Mar 22 17:41:58 2017_x000D_	59.1107	69.2697	139.757	2.43921	2	69.7619	71.0133	114.58	1.9998	10.793
59995	Wed Mar 22 17:41:58 2017_x000D_	58.8076	68.8767	137.882	2.40649	2	69.7619	71.0133	114.58	1.9998	11.1607
59996	Wed Mar 22 17:41:58 2017_x000D_	58.7087	68.8799	139.755	2.43919	2	69.7619	71.0133	114.58	1.9998	11.2572
59997	Wed Mar 22 17:41:58 2017_x000D_	58.5059	68.5843	141.882	2.47631	2	69.5345	71.2251	170.177	2.97015	11.3404
59998	Wed Mar 22 17:41:58 2017_x000D_	58.5059	68.5843	141.882	2.47631	2	69.5345	71.2251	170.177	2.97015	11.3404
59999	Wed Mar 22 17:41:58 2017_x000D_	57.9056	68.2008	149.709	2.61291	2	69.5345	71.2251	170.177	2.97015	12.0157
60000	Wed Mar 22 17:41:58 2017_x000D_	57.7024	67.9048	152.132	2.65521	2	69.5345	71.2251	170.177	2.97015	12.2891
60001	Wed Mar 22 17:41:58 2017_x000D_	57.3069	67.9184	164.799	2.87629	2	67.4113	70.2925	203.147	3.54559	10.3796
60002	Wed Mar 22 17:41:58 2017_x000D_	57.2042	67.72	170.856	2.982	2	67.4113	70.2925	203.147	3.54559	10.5263
60003	Wed Mar 22 17:41:58 2017_x000D_	56.807	67.6327	184.664	3.22299	2	67.4113	70.2925	203.147	3.54559	10.9328
60004	Wed Mar 22 17:41:58 2017_x000D_	56.6113	67.7404	192.856	3.36597	2	67.4113	70.2925	203.147	3.54559	11.0974
60005	Wed Mar 22 17:41:59 2017_x000D_	56.218	67.8546	202.389	3.53235	2	66.1647	69.1658	215.505	3.76128	10.0328
60006	Wed Mar 22 17:41:59 2017_x000D_	56.1193	67.8579	208.749	3.64336	2	66.1647	69.1658	215.505	3.76128	10.1302
60007	Wed Mar 22 17:41:59 2017_x000D_	55.9233	67.9655	211.237	3.68679	2	66.1647	69.1658	215.505	3.76128	10.3115
60008	Wed Mar 22 17:41:59 2017_x000D_	55.2381	68.3925	217.374	3.7939	2	66.1647	69.1658	215.505	3.76128	10.9539
60009	Wed Mar 22 17:41:59 2017_x000D_	54.945	68.6044	219.014	3.82252	2	66.1647	69.1658	215.505	3.76128	11.2337
60010	Wed Mar 22 17:41:59 2017_x000D_	54.3583	69.0284	219.014	3.82251	2	65.3405	68.2691	204.768	3.57388	11.0084
60011	Wed Mar 22 17:41:59 2017_x000D_	54.0667	69.3415	215.077	3.7538	2	65.3405	68.2691	204.768	3.57388	11.3247
60012	Wed Mar 22 17:41:59 2017_x000D_	53.3828	69.87	219.014	3.82252	2	65.3405	68.2691	204.768	3.57388	12.0644
60013	Wed Mar 22 17:41:59 2017_x000D_	53.0871	69.9812	215.076	3.75379	2	65.3405	68.2691	204.768	3.57388	12.3724
60014	Wed Mar 22 17:41:59 2017_x000D_	52.504	70.6077	215.078	3.75383	2	64.5054	67.5902	204.768	3.57388	12.3749
60015	Wed Mar 22 17:41:59 2017_x000D_	52.504	70.6077	215.078	3.75383	2	64.5054	67.5902	204.768	3.57388	12.3749
60016	Wed Mar 22 17:41:59 2017_x000D_	51.9144	70.9312	212.65	3.71144	2	64.5054	67.5902	204.768	3.57388	13.0267
60017	Wed Mar 22 17:41:59 2017_x000D_	51.5235	71.248	215.078	3.75382	2	64.5054	67.5902	204.768	3.57388	13.4874
60018	Wed Mar 22 17:41:59 2017_x000D_	50.9359	71.6727	215.078	3.75382	2	64.0931	67.1417	188.637	3.29233	13.9155
60019	Wed Mar 22 17:41:59 2017_x000D_	50.5404	71.7876	217.373	3.79387	2	64.0931	67.1417	188.637	3.29233	14.3269
60020	Wed Mar 22 17:41:59 2017_x000D_	49.9524	72.2126	217.372	3.79387	2	64.0931	67.1417	188.637	3.29233	15.0224
60021	Wed Mar 22 17:41:59 2017_x000D_	49.6585	72.425	219.011	3.82246	2	64.0931	67.1417	188.637	3.29233	15.3711
60022	Wed Mar 22 17:41:59 2017_x000D_	49.1696	72.8467	217.373	3.79387	2	62.3796	66.6561	180	3.14159	14.5886
60023	Wed Mar 22 17:41:59 2017_x000D_	48.8755	73.0593	219.011	3.82246	2	62.3796	66.6561	180	3.14159	14.9453
60024	Wed Mar 22 17:41:59 2017_x000D_	48.6809	73.2684	219.011	3.82247	2	62.3796	66.6561	180	3.14159	15.2111
60025	Wed Mar 22 17:41:59 2017_x000D_	48.287	73.4846	219.01	3.82245	2	62.3796	66.6561	180	3.14159	15.6598
60026	Wed Mar 22 17:42:00 2017_x000D_	47.8976	73.9029	219.011	3.82247	2	62.3796	66.6561	180	3.14159	16.194
60027	Wed Mar 22 17:42:00 2017_x000D_	47.5036	74.1192	219.01	3.82245	2	59.7872	66.3641	172.129	3.00422	14.5268
60028	Wed Mar 22 17:42:00 2017_x000D_	47.1141	74.5376	219.011	3.82247	2	59.7872	66.3641	172.129	3.00422	15.0802
60029	Wed Mar 22 17:42:00 2017_x000D_	46.7199	74.7541	219.01	3.82245	2	59.7872	66.3641	172.129	3.00422	15.5289
60030	Wed Mar 22 17:42:00 2017_x000D_	46.3303	75.1726	219.011	3.82247	2	59.7872	66.3641	172.129	3.00422	16.0835
60031	Wed Mar 22 17:42:00 2017_x000D_	45.9359	75.3892	219.01	3.82245	2	57.8239	66.527	180	3.14159	14.8278
60032	Wed Mar 22 17:42:00 2017_x000D_	45.7411	75.5985	219.011	3.82246	2	57.8239	66.527	180	3.14159	15.1091
60033	Wed Mar 22 17:42:00 2017_x000D_	45.1517	76.0245	219.01	3.82245	2	57.8239	66.527	180	3.14159	15.8363
60034	Wed Mar 22 17:42:00 2017_x000D_	44.9568	76.2338	219.011	3.82246	2	57.8239	66.527	180	3.14159	16.1178
60035	Wed Mar 22 17:42:00 2017_x000D_	44.5645	76.5516	216.672	3.78164	2	56.5113	66.7084	180	3.14159	15.4795
60036	Wed Mar 22 17:42:00 2017_x000D_	44.2671	76.6638	217.373	3.79388	2	56.5113	66.7084	180	3.14159	15.7807
60037	Wed Mar 22 17:42:00 2017_x000D_	43.7774	77.0863	219.01	3.82245	2	56.5113	66.7084	180	3.14159	16.4272
60038	Wed Mar 22 17:42:00 2017_x000D_	43.6822	77.2921	217.375	3.79391	2	56.5113	66.7084	180	3.14159	16.6313
60039	Wed Mar 22 17:42:00 2017_x000D_	43.4823	77.2996	217.374	3.79389	2	53.1719	68.3624	146.074	2.54947	13.1819
60040	Wed Mar 22 17:42:00 2017_x000D_	43.1923	77.7147	219.011	3.82247	2	53.1719	68.3624	146.074	2.54947	13.6769
60041	Wed Mar 22 17:42:00 2017_x000D_	42.9949	77.8232	221.211	3.86085	2	53.1719	68.3624	146.074	2.54947	13.8953
60042	Wed Mar 22 17:42:00 2017_x000D_	42.7973	77.9317	219.01	3.82245	2	53.1719	68.3624	146.074	2.54947	14.114
60043	Wed Mar 22 17:42:00 2017_x000D_	42.4022	78.1489	219.01	3.82244	2	53.1719	68.3624	146.074	2.54947	14.552
60044	Wed Mar 22 17:42:00 2017_x000D_	42.2071	78.3584	219.01	3.82245	2	50.9179	70.0471	135	2.35619	12.0398
60045	Wed Mar 22 17:42:00 2017_x000D_	41.7139	78.6805	210.114	3.66719	2	50.9179	70.0471	135	2.35619	12.6194
60046	Wed Mar 22 17:42:00 2017_x000D_	41.5183	78.8901	202.48	3.53395	2	50.9179	70.0471	135	2.35619	12.9055
60047	Wed Mar 22 17:42:00 2017_x000D_	41.4201	78.9946	187.953	3.28039	2	50.9179	70.0471	135	2.35619	13.0486
60048	Wed Mar 22 17:42:01 2017_x000D_	41.2197	79.0021	182.206	3.18009	2	49.1087	71.5256	155.232	2.70931	10.869
60049	Wed Mar 22 17:42:01 2017_x000D_	41.0191	79.0094	170.784	2.98074	2	49.1087	71.5256	155.232	2.70931	11.0204
60050	Wed Mar 22 17:42:01 2017_x000D_	40.7185	79.0204	159.107	2.77693	2	49.1087	71.5256	155.232	2.70931	11.2502
60051	Wed Mar 22 17:42:01 2017_x000D_	40.4154	78.9308	155.321	2.71087	2	49.1087	71.5256	155.232	2.70931	11.4197
60052	Wed Mar 22 17:42:01 2017_x000D_	40.3126	78.8332	146.539	2.55759	2	49.1087	71.5256	155.232	2.70931	11.4356
60053	Wed Mar 22 17:42:01 2017_x000D_	39.904	78.545	136.623	2.38452	2	47.2997	73.0039	145.755	2.54391	9.24122
60054	Wed Mar 22 17:42:01 2017_x000D_	39.7012	78.4516	130.651	2.28029	2	47.2997	73.0039	145.755	2.54391	9.34958
60055	Wed Mar 22 17:42:01 2017_x000D_	39.3898	78.0583	125.196	2.18508	2	47.2997	73.0039	145.755	2.54391	9.38688
60056	Wed Mar 22 17:42:01 2017_x000D_	39.1789	77.6615	120.525	2.10356	2	47.2997	73.0039	145.755	2.54391	9.36166
60057	Wed Mar 22 17:42:01 2017_x000D_	38.7614	77.0695	120.527	2.1036	2	45.9558	73.8399	148.283	2.58802	7.88605
60058	Wed Mar 22 17:42:01 2017_x000D_	38.5498	76.672	120.526	2.10358	2	45.9558	73.8399	148.283	2.58802	7.92904
60059	Wed Mar 22 17:42:01 2017_x000D_	38.3381	76.2742	120.526	2.10357	2	45.9558	73.8399	148.283	2.58802	7.9972
60060	Wed Mar 22 17:42:01 2017_x000D_	37.917	75.5794	119.224	2.08086	2	45.9558	73.8399	148.283	2.58802	8.22485
60061	Wed Mar 22 17:42:01 2017_x000D_	37.909	75.2754	120.521	2.10349	2	45.9558	73.8399	148.283	2.58802	8.17384
60062	Wed Mar 22 17:42:01 2017_x000D_	37.4902	74.6813	120.523	2.10353	2	45.0463	74.688	156.853	2.7376	7.5561
60063	Wed Mar 22 17:42:01 2017_x000D_	37.278	74.2825	120.522	2.10351	2	45.0463	74.688	156.853	2.7376	7.77888
60064	Wed Mar 22 17:42:01 2017_x000D_	36.9646	73.887	122.909	2.14517	2	45.0463	74.688	156.853	2.7376	8.1213
60065	Wed Mar 22 17:42:01 2017_x000D_	36.8559	73.5861	121.939	2.12823	2	45.0463	74.688	156.853	2.7376	8.26419
60066	Wed Mar 22 17:42:01 2017_x000D_	36.7467	73.2845	122.904	2.14508	2	44.1573	75.1	135	2.35619	7.62975
60067	Wed Mar 22 17:42:01 2017_x000D_	36.5368	72.9869	124.386	2.17095	2	44.1573	75.1	135	2.35619	7.90805
60068	Wed Mar 22 17:42:01 2017_x000D_	36.1167	72.3908	124.387	2.17096	2	44.1573	75.1	135	2.35619	8.48475
60069	Wed Mar 22 17:42:02 2017_x000D_	35.9093	72.1944	124.389	2.17099	2	44.1573	75.1	135	2.35619	8.74483
60070	Wed Mar 22 17:42:02 2017_x000D_	35.4887	71.5976	124.389	2.171	2	44.1573	75.1	135	2.35619	9.34941
60071	Wed Mar 22 17:42:02 2017_x000D_	35.3819	71.3973	126.709	2.21149	2	43.7128	75.306	135	2.35619	9.20227
60072	Wed Mar 22 17:42:02 2017_x000D_	34.9607	70.7998	126.708	2.21148	2	43.7128	75.306	135	2.35619	9.84404
60073	Wed Mar 22 17:42:02 2017_x000D_	34.8542	70.5994	124.388	2.17098	2	43.7128	75.306	135	2.35619	10.0313
60074	Wed Mar 22 17:42:02 2017_x000D_	34.4326	70.0012	124.388	2.17098	2	43.7128	75.306	135	2.35619	10.6894
60075	Wed Mar 22 17:42:02 2017_x000D_	34.3259	69.8006	121.944	2.12832	2	43.4854	75.518	155.232	2.70931	10.7975
60076	Wed Mar 22 17:42:02 2017_x000D_	34.0163	69.6066	124.392	2.17106	2	43.4854	75.518	155.232	2.70931	11.1628
60077	Wed Mar 22 17:42:02 2017_x000D_	34.0078	69.3005	125.993	2.19899	2	43.4854	75.518	155.232	2.70931	11.335
60078	Wed Mar 22 17:42:02 2017_x000D_	33.5882	68.8031	124.389	2.17099	2	43.4854	75.518	155.232	2.70931	11.9601
60079	Wed Mar 22 17:42:02 2017_x000D_	33.374	68.4011	124.387	2.17096	2	41.3439	74.8034	206.909	3.61124	10.223
60080	Wed Mar 22 17:42:02 2017_x000D_	33.1655	68.2033	124.389	2.171	2	41.3439	74.8034	206.909	3.61124	10.5094
60081	Wed Mar 22 17:42:02 2017_x000D_	32.9511	67.8009	124.387	2.17097	2	41.3439	74.8034	206.909	3.61124	10.9304
60082	Wed Mar 22 17:42:02 2017_x000D_	32.7424	67.6029	124.39	2.17101	2	41.3439	74.8034	206.909	3.61124	11.2175
60083	Wed Mar 22 17:42:02 2017_x000D_	32.7366	67.3983	124.386	2.17094	2	41.3439	74.8034	206.909	3.61124	11.3543
60084	Wed Mar 22 17:42:02 2017_x000D_	32.5278	67.2002	124.388	2.17098	2	39.8635	73.8886	197.762	3.45159	9.92709
60085	Wed Mar 22 17:42:02 2017_x000D_	32.1038	66.5992	132.404	2.31088	2	39.8635	73.8886	197.762	3.45159	10.6465
60086	Wed Mar 22 17:42:02 2017_x000D_	31.9962	66.3978	138.626	2.41948	2	39.8635	73.8886	197.762	3.45159	10.8631
60087	Wed Mar 22 17:42:02 2017_x000D_	31.7894	66.3022	152.526	2.66208	2	39.8635	73.8886	197.762	3.45159	11.079
60088	Wed Mar 22 17:42:02 2017_x000D_	31.8881	66.197	161.418	2.81728	2	37.9478	72.9613	190.504	3.32493	9.08161
60089	Wed Mar 22 17:42:02 2017_x000D_	31.7837	66.0984	176.055	3.07274	2	37.9478	72.9613	190.504	3.32493	9.22472
60090	Wed Mar 22 17:42:03 2017_x000D_	31.5836	66.2076	184.702	3.22367	2	37.9478	72.9613	190.504	3.32493	9.27984
60091	Wed Mar 22 17:42:03 2017_x000D_	31.2792	66.2176	196.663	3.43241	2	37.9478	72.9613	190.504	3.32493	9.48408
60092	Wed Mar 22 17:42:03 2017_x000D_	31.2792	66.2176	196.663	3.43241	2	37.9478	72.9613	190.504	3.32493	9.48408
60093	Wed Mar 22 17:42:03 2017_x000D_	30.9775	66.3299	205.922	3.59401	2	35.8138	72.0275	187.25	3.26814	7.47345
60094	Wed Mar 22 17:42:03 2017_x000D_	30.8761	66.3331	212.439	3.70776	2	35.8138	72.0275	187.25	3.26814	7.53705
60095	Wed Mar 22 17:42:03 2017_x000D_	30.679	66.5444	220.635	3.85081	2	35.8138	72.0275	187.25	3.26814	7.51203
60096	Wed Mar 22 17:42:03 2017_x000D_	30.4786	66.6534	222.886	3.8901	2	35.8138	72.0275	187.25	3.26814	7.57267
60097	Wed Mar 22 17:42:03 2017_x000D_	29.9819	67.0796	224.847	3.92432	2	34.539	71.336	197.762	3.45159	6.23571
60098	Wed Mar 22 17:42:03 2017_x000D_	29.7875	67.3936	226.963	3.96126	2	34.539	71.336	197.762	3.45159	6.17408
60099	Wed Mar 22 17:42:03 2017_x000D_	29.2935	67.9226	222.887	3.89012	2	34.539	71.336	197.762	3.45159	6.25832
60100	Wed Mar 22 17:42:03 2017_x000D_	29.096	68.1342	222.887	3.89012	2	34.539	71.336	197.762	3.45159	6.31488
60101	Wed Mar 22 17:42:03 2017_x000D_	28.6947	68.3524	222.887	3.89011	2	33.6889	70.8749	199.836	3.4878	5.59509
60102	Wed Mar 22 17:42:03 2017_x000D_	28.2005	68.8816	218.849	3.81964	2	33.6889	70.8749	199.836	3.4878	5.83916
60103	Wed Mar 22 17:42:03 2017_x000D_	27.9011	69.0965	220.636	3.85083	2	33.6889	70.8749	199.836	3.4878	6.05486
60104	Wed Mar 22 17:42:03 2017_x000D_	27.3019	69.5267	220.636	3.85082	2	33.6889	70.8749	199.836	3.4878	6.52774
60105	Wed Mar 22 17:42:03 2017_x000D_	27.0021	69.7418	218.848	3.81963	2	33.6889	70.8749	199.836	3.4878	6.78212
60106	Wed Mar 22 17:42:03 2017_x000D_	26.4026	70.1722	218.848	3.81962	2	33.0562	70.4198	202.785	3.53926	6.65821
60107	Wed Mar 22 17:42:03 2017_x000D_	26.1029	70.3873	220.635	3.8508	2	33.0562	70.4198	202.785	3.53926	6.95338
60108	Wed Mar 22 17:42:03 2017_x000D_	25.803	70.6026	218.848	3.81961	2	33.0562	70.4198	202.785	3.53926	7.2555
60109	Wed Mar 22 17:42:03 2017_x000D_	25.6083	70.9169	216.491	3.77849	2	33.0562	70.4198	202.785	3.53926	7.46447
60110	Wed Mar 22 17:42:03 2017_x000D_	25.0117	71.4499	218.849	3.81964	2	33.0661	70.2013	197.191	3.44163	8.1506
60111	Wed Mar 22 17:42:03 2017_x000D_	24.8107	71.5593	221.068	3.85837	2	33.0661	70.2013	197.191	3.44163	8.36635
60112	Wed Mar 22 17:42:04 2017_x000D_	24.2138	72.0926	218.849	3.81964	2	33.0661	70.2013	197.191	3.44163	9.05208
60113	Wed Mar 22 17:42:04 2017_x000D_	23.9139	72.308	220.635	3.85081	2	33.0661	70.2013	197.191	3.44163	9.39154
60114	Wed Mar 22 17:42:04 2017_x000D_	23.4157	72.7355	218.849	3.81964	2	33.0661	70.2013	195.035	3.404	9.97759
60115	Wed Mar 22 17:42:04 2017_x000D_	23.1156	72.951	220.635	3.8508	2	33.0661	70.2013	195.035	3.404	10.3234
60116	Wed Mar 22 17:42:04 2017_x000D_	22.515	73.3821	220.634	3.85079	2	33.0661	70.2013	195.035	3.404	11.0201
60117	Wed Mar 22 17:42:04 2017_x000D_	22.317	73.5942	220.634	3.8508	2	33.0661	70.2013	195.035	3.404	11.2719
60118	Wed Mar 22 17:42:04 2017_x000D_	21.9142	73.8134	220.633	3.85078	2	32.8585	69.9768	197.762	3.45159	11.5973
60119	Wed Mar 22 17:42:04 2017_x000D_	21.5181	74.2376	220.634	3.85079	2	32.8585	69.9768	197.762	3.45159	12.1144
60120	Wed Mar 22 17:42:04 2017_x000D_	21.2175	74.4534	218.849	3.81963	2	32.8585	69.9768	197.762	3.45159	12.4721
60121	Wed Mar 22 17:42:04 2017_x000D_	20.9204	74.7715	218.235	3.80892	2	32.8585	69.9768	197.762	3.45159	12.865
60122	Wed Mar 22 17:42:04 2017_x000D_	20.5208	75.0934	220.634	3.85079	2	32.8585	69.9768	197.762	3.45159	13.3566
60123	Wed Mar 22 17:42:04 2017_x000D_	20.3227	75.3055	220.634	3.85079	2	30.6824	69.9157	172.345	3.00799	11.6779
60124	Wed Mar 22 17:42:04 2017_x000D_	19.8237	75.7337	218.85	3.81965	2	30.6824	69.9157	172.345	3.00799	12.3191
60125	Wed Mar 22 17:42:04 2017_x000D_	19.6256	75.9459	218.85	3.81966	2	30.6824	69.9157	172.345	3.00799	12.5943
60126	Wed Mar 22 17:42:04 2017_x000D_	19.3249	76.1617	220.634	3.85079	2	30.6824	69.9157	172.345	3.00799	12.9617
60127	Wed Mar 22 17:42:04 2017_x000D_	18.8223	76.4877	216.496	3.77857	2	28.0507	70.2793	175.028	3.05481	11.1224
60128	Wed Mar 22 17:42:04 2017_x000D_	18.6206	76.5976	218.849	3.81964	2	28.0507	70.2793	175.028	3.05481	11.3511
60129	Wed Mar 22 17:42:04 2017_x000D_	18.224	77.0222	218.85	3.81965	2	28.0507	70.2793	175.028	3.05481	11.9177
60130	Wed Mar 22 17:42:04 2017_x000D_	18.0222	77.1321	216.497	3.77858	2	28.0507	70.2793	175.028	3.05481	12.1463
60131	Wed Mar 22 17:42:04 2017_x000D_	17.6221	77.4544	218.85	3.81965	2	25.6263	70.8676	180	3.14159	10.366
60132	Wed Mar 22 17:42:04 2017_x000D_	17.523	77.5605	218.236	3.80894	2	25.6263	70.8676	180	3.14159	10.5099
60133	Wed Mar 22 17:42:05 2017_x000D_	17.2218	77.7768	216.497	3.77859	2	25.6263	70.8676	180	3.14159	10.8799
60134	Wed Mar 22 17:42:05 2017_x000D_	17.2218	77.7768	216.497	3.77859	2	25.6263	70.8676	180	3.14159	10.8799
60135	Wed Mar 22 17:42:05 2017_x000D_	16.9241	78.0954	212.473	3.70835	2	25.6263	70.8676	180	3.14159	11.3124
60136	Wed Mar 22 17:42:05 2017_x000D_	16.8175	77.997	208.588	3.64054	2	22.974	71.6684	163.075	2.8462	8.82914
60137	Wed Mar 22 17:42:05 2017_x000D_	17.0227	77.9891	197.602	3.4488	2	22.974	71.6684	163.075	2.8462	8.68154
60138	Wed Mar 22 17:42:05 2017_x000D_	17.1251	77.9852	191.082	3.33501	2	22.974	71.6684	163.075	2.8462	8.60881
60139	Wed Mar 22 17:42:05 2017_x000D_	17.3337	78.0793	176.165	3.07465	2	22.974	71.6684	163.075	2.8462	8.53889
60140	Wed Mar 22 17:42:05 2017_x000D_	17.3335	78.079	170.302	2.97233	2	20.5391	72.4754	148.283	2.58802	6.45571
60141	Wed Mar 22 17:42:05 2017_x000D_	17.4396	78.1768	155.646	2.71653	2	20.5391	72.4754	148.283	2.58802	6.48944
60142	Wed Mar 22 17:42:05 2017_x000D_	17.4398	78.1765	147.696	2.57778	2	20.5391	72.4754	148.283	2.58802	6.48908
60143	Wed Mar 22 17:42:05 2017_x000D_	17.3302	77.9755	141.275	2.46571	2	20.5391	72.4754	148.283	2.58802	6.36774
60144	Wed Mar 22 17:42:05 2017_x000D_	17.0154	77.7822	130.821	2.28326	2	18.5301	73.5131	160.164	2.79539	4.52985
60145	Wed Mar 22 17:42:05 2017_x000D_	16.9092	77.6835	126.656	2.21056	2	18.5301	73.5131	160.164	2.79539	4.47432
60146	Wed Mar 22 17:42:05 2017_x000D_	16.6896	77.2814	118.679	2.07134	2	18.5301	73.5131	160.164	2.79539	4.19375
60147	Wed Mar 22 17:42:05 2017_x000D_	16.4733	76.982	120.018	2.09471	2	18.5301	73.5131	160.164	2.79539	4.03283
60148	Wed Mar 22 17:42:05 2017_x000D_	16.2568	76.682	118.682	2.07139	1	17.1528	80.0323	181.16	3.16183	3.46804
60149	Wed Mar 22 17:42:05 2017_x000D_	15.8164	75.877	118.682	2.07139	1	17.1528	80.0323	181.16	3.16183	4.36492
60150	Wed Mar 22 17:42:05 2017_x000D_	15.596	75.4741	118.682	2.07139	1	17.1528	80.0323	181.16	3.16183	4.81672
60151	Wed Mar 22 17:42:05 2017_x000D_	15.265	74.8693	121.178	2.11495	1	17.1528	80.0323	181.16	3.16183	5.4973
60152	Wed Mar 22 17:42:05 2017_x000D_	15.1548	74.6677	118.682	2.07139	1	17.1528	80.0323	181.16	3.16183	5.72459
60153	Wed Mar 22 17:42:05 2017_x000D_	15.0407	74.3634	122.589	2.13958	1	15.9131	78.4689	199.533	3.48251	4.19717
60154	Wed Mar 22 17:42:05 2017_x000D_	14.6062	73.7614	122.591	2.13961	1	15.9131	78.4689	199.533	3.48251	4.88554
60155	Wed Mar 22 17:42:06 2017_x000D_	14.4922	73.4565	118.682	2.07139	1	15.9131	78.4689	199.533	3.48251	5.20991
60156	Wed Mar 22 17:42:06 2017_x000D_	14.1603	72.8501	121.174	2.11489	1	15.9131	78.4689	199.533	3.48251	5.88585
60157	Wed Mar 22 17:42:06 2017_x000D_	14.0499	72.648	118.682	2.07139	1	15.3838	75.6126	254.123	4.43529	3.25087
60158	Wed Mar 22 17:42:06 2017_x000D_	13.6145	72.0446	118.685	2.07145	1	15.3838	75.6126	254.123	4.43529	3.98259
60159	Wed Mar 22 17:42:06 2017_x000D_	13.3929	71.6396	118.685	2.07145	1	15.3838	75.6126	254.123	4.43529	4.44392
60160	Wed Mar 22 17:42:06 2017_x000D_	13.2785	71.3339	114.95	2.00626	1	15.3838	75.6126	254.123	4.43529	4.7686
60161	Wed Mar 22 17:42:06 2017_x000D_	12.9494	70.8291	118.685	2.07145	2	16.5307	74.3323	171.363	2.99085	5.0098
60162	Wed Mar 22 17:42:06 2017_x000D_	12.8312	70.4202	116.08	2.02598	2	16.5307	74.3323	171.363	2.99085	5.38431
60163	Wed Mar 22 17:42:06 2017_x000D_	12.72	70.2172	118.682	2.07139	2	16.5307	74.3323	171.363	2.99085	5.60852
60164	Wed Mar 22 17:42:06 2017_x000D_	12.3833	69.5053	117.318	2.04758	2	16.5307	74.3323	171.363	2.99085	6.36403
60165	Wed Mar 22 17:42:06 2017_x000D_	12.1648	69.2021	116.082	2.02601	2	16.5307	74.3323	171.363	2.99085	6.73647
60166	Wed Mar 22 17:42:06 2017_x000D_	11.9349	68.589	116.08	2.02598	2	16.5307	74.3323	171.363	2.99085	7.35574
60167	Wed Mar 22 17:42:06 2017_x000D_	11.7124	68.1823	116.081	2.02599	2	16.5307	74.3323	171.363	2.99085	7.81271
60168	Wed Mar 22 17:42:06 2017_x000D_	11.6013	67.9789	113.373	1.97873	2	16.5307	74.3323	171.363	2.99085	8.04143
60169	Wed Mar 22 17:42:06 2017_x000D_	11.371	67.3649	113.372	1.97871	2	16.5307	74.3323	171.363	2.99085	8.6699
60170	Wed Mar 22 17:42:06 2017_x000D_	11.152	67.0608	112.35	1.96088	2	16.5307	74.3323	171.363	2.99085	9.04462
60171	Wed Mar 22 17:42:06 2017_x000D_	10.9214	66.4461	112.349	1.96087	2	16.5307	74.3323	171.363	2.99085	9.67762
60172	Wed Mar 22 17:42:06 2017_x000D_	10.8097	66.2421	114.953	2.00631	2	16.5307	74.3323	171.363	2.99085	9.90864
60173	Wed Mar 22 17:42:06 2017_x000D_	10.6868	65.7275	113.371	1.9787	2	16.5307	74.3323	171.363	2.99085	10.4016
60174	Wed Mar 22 17:42:06 2017_x000D_	10.4713	65.5267	113.375	1.97876	2	16.332	73.8893	191.294	3.33871	10.2118
60175	Wed Mar 22 17:42:06 2017_x000D_	10.3518	65.115	116.077	2.02592	2	16.332	73.8893	191.294	3.33871	10.6184
60176	Wed Mar 22 17:42:07 2017_x000D_	10.2403	64.9109	113.374	1.97874	2	16.332	73.8893	191.294	3.33871	10.8499
60177	Wed Mar 22 17:42:07 2017_x000D_	10.1284	64.7065	116.077	2.02593	2	16.332	73.8893	191.294	3.33871	11.0819
60178	Wed Mar 22 17:42:07 2017_x000D_	10.1207	64.499	116.075	2.02588	2	15.508	72.7726	254.206	4.43674	9.87297
60179	Wed Mar 22 17:42:07 2017_x000D_	10.0091	64.2946	113.373	1.97872	2	15.508	72.7726	254.206	4.43674	10.1052
60180	Wed Mar 22 17:42:07 2017_x000D_	10.0132	64.3984	106.883	1.86546	2	15.508	72.7726	254.206	4.43674	10.016
60181	Wed Mar 22 17:42:07 2017_x000D_	9.91361	64.5057	92.1398	1.60814	2	15.508	72.7726	254.206	4.43674	9.98193
60182	Wed Mar 22 17:42:07 2017_x000D_	9.91377	64.506	86.4138	1.50821	2	15.508	72.7726	254.206	4.43674	9.98159
60183	Wed Mar 22 17:42:07 2017_x000D_	9.91391	64.5069	68.0691	1.18803	2	13.907	69.4445	243.936	4.25749	6.35017
60184	Wed Mar 22 17:42:07 2017_x000D_	9.90995	64.4034	61.5223	1.07377	2	13.907	69.4445	243.936	4.25749	6.43344
60185	Wed Mar 22 17:42:07 2017_x000D_	9.90977	64.4037	53.2693	0.929724	2	13.907	69.4445	243.936	4.25749	6.43331
60186	Wed Mar 22 17:42:07 2017_x000D_	10.1056	64.0864	38.6997	0.675437	2	13.907	69.4445	243.936	4.25749	6.56962
60187	Wed Mar 22 17:42:07 2017_x000D_	10.2094	64.0833	32.2592	0.56303	2	12.7028	67.0012	255.084	4.45206	3.83812
60188	Wed Mar 22 17:42:07 2017_x000D_	10.3093	63.9764	28.339	0.494609	2	12.7028	67.0012	255.084	4.45206	3.85723
60189	Wed Mar 22 17:42:07 2017_x000D_	10.7211	63.8599	20.1792	0.352194	2	12.7028	67.0012	255.084	4.45206	3.71415
60190	Wed Mar 22 17:42:07 2017_x000D_	11.025	63.6429	13.615	0.237627	2	12.7028	67.0012	255.084	4.45206	3.75409
60191	Wed Mar 22 17:42:07 2017_x000D_	11.7482	63.5172	10.2529	0.178947	1	9.49551	65.3764	292.228	5.10035	2.92083
60192	Wed Mar 22 17:42:07 2017_x000D_	12.1598	63.401	13.0358	0.227518	1	9.49551	65.3764	292.228	5.10035	3.31672
60193	Wed Mar 22 17:42:07 2017_x000D_	13.0902	63.2692	10.6955	0.186671	1	9.49551	65.3764	292.228	5.10035	4.16678
60194	Wed Mar 22 17:42:07 2017_x000D_	13.3975	63.1563	13.0368	0.227536	1	9.49551	65.3764	292.228	5.10035	4.48936
60195	Wed Mar 22 17:42:07 2017_x000D_	13.8086	63.0403	15.7708	0.275252	1	9.49551	65.3764	292.228	5.10035	4.90511
60196	Wed Mar 22 17:42:07 2017_x000D_	14.5267	62.8113	16.4801	0.287631	1	9.49551	65.3764	292.228	5.10035	5.64735
60197	Wed Mar 22 17:42:08 2017_x000D_	14.941	62.799	16.4825	0.287673	1	9.49551	65.3764	292.228	5.10035	6.02465
60198	Wed Mar 22 17:42:08 2017_x000D_	15.555	62.5734	21.987	0.383745	1	9.49551	65.3764	292.228	5.10035	6.67639
60199	Wed Mar 22 17:42:08 2017_x000D_	15.8619	62.4605	20.1887	0.352359	1	9.49551	65.3764	292.228	5.10035	7.00238
60200	Wed Mar 22 17:42:08 2017_x000D_	16.1686	62.3478	21.9873	0.383751	2	13.4811	64.1741	269.575	4.70497	3.24931
60201	Wed Mar 22 17:42:08 2017_x000D_	16.7818	62.1223	21.9878	0.383759	2	13.4811	64.1741	269.575	4.70497	3.88645
60202	Wed Mar 22 17:42:08 2017_x000D_	17.0849	61.906	23.0172	0.401726	2	13.4811	64.1741	269.575	4.70497	4.25813
60203	Wed Mar 22 17:42:08 2017_x000D_	17.4982	61.8939	23.0202	0.401777	2	13.4811	64.1741	269.575	4.70497	4.61913
60204	Wed Mar 22 17:42:08 2017_x000D_	18.0038	61.568	19.2723	0.336366	1	14.3458	59.3734	276.623	4.82798	4.26582
60205	Wed Mar 22 17:42:08 2017_x000D_	18.4133	61.4525	21.9876	0.383756	1	14.3458	59.3734	276.623	4.82798	4.56806
60206	Wed Mar 22 17:42:08 2017_x000D_	19.022	61.1238	19.2705	0.336334	1	14.3458	59.3734	276.623	4.82798	4.99307
60207	Wed Mar 22 17:42:08 2017_x000D_	19.3316	61.1148	20.1874	0.352336	1	14.3458	59.3734	276.623	4.82798	5.28116
60208	Wed Mar 22 17:42:08 2017_x000D_	20.0463	60.8869	19.273	0.336377	1	14.3935	58.2775	275.996	4.81704	6.226
60209	Wed Mar 22 17:42:08 2017_x000D_	20.4517	60.668	19.2715	0.33635	1	14.3935	58.2775	275.996	4.81704	6.51278
60210	Wed Mar 22 17:42:08 2017_x000D_	21.0629	60.4433	19.2712	0.336346	1	14.3935	58.2775	275.996	4.81704	7.01225
60211	Wed Mar 22 17:42:08 2017_x000D_	21.372	60.4344	20.1888	0.35236	1	14.3935	58.2775	275.996	4.81704	7.30422
60212	Wed Mar 22 17:42:08 2017_x000D_	21.6772	60.3221	16.4719	0.287489	1	14.3935	58.2775	275.996	4.81704	7.56523
60213	Wed Mar 22 17:42:08 2017_x000D_	22.0855	60.2069	19.2736	0.336388	1	14.3935	58.2775	275.996	4.81704	7.93029
60214	Wed Mar 22 17:42:08 2017_x000D_	22.6925	59.879	16.4688	0.287436	1	14.3935	58.2775	275.996	4.81704	8.45211
60215	Wed Mar 22 17:42:08 2017_x000D_	23.0012	59.8702	17.257	0.301191	1	14.3935	58.2775	275.996	4.81704	8.75381
60216	Wed Mar 22 17:42:08 2017_x000D_	23.7137	59.643	16.4702	0.28746	1	14.3935	58.2775	275.996	4.81704	9.4197
60217	Wed Mar 22 17:42:08 2017_x000D_	23.916	59.5338	19.273	0.336377	1	14.6692	56.9683	275.996	4.81704	9.5961
60218	Wed Mar 22 17:42:08 2017_x000D_	24.6284	59.3068	20.1901	0.352384	1	14.6692	56.9683	275.996	4.81704	10.2301
60219	Wed Mar 22 17:42:09 2017_x000D_	24.9328	59.1947	16.4683	0.287426	1	14.6692	56.9683	275.996	4.81704	10.5023
60220	Wed Mar 22 17:42:09 2017_x000D_	25.3401	59.0799	19.2738	0.336392	1	14.6692	56.9683	275.996	4.81704	10.8778
60221	Wed Mar 22 17:42:09 2017_x000D_	25.8466	58.8588	20.1901	0.352384	1	14.6787	56.749	275.996	4.81704	11.3654
60222	Wed Mar 22 17:42:09 2017_x000D_	26.1507	58.7468	16.4664	0.287393	1	14.6787	56.749	275.996	4.81704	11.6447
60223	Wed Mar 22 17:42:09 2017_x000D_	26.7625	58.6265	19.2747	0.336408	1	14.6787	56.749	275.996	4.81704	12.2288
60224	Wed Mar 22 17:42:09 2017_x000D_	26.9641	58.5174	16.4667	0.287398	1	14.6787	56.749	275.996	4.81704	12.412
60225	Wed Mar 22 17:42:09 2017_x000D_	27.5755	58.3971	19.2759	0.336427	1	16.2456	55.916	315.403	5.50481	11.5984
60226	Wed Mar 22 17:42:09 2017_x000D_	27.6717	58.1876	20.1901	0.352384	1	16.2456	55.916	315.403	5.50481	11.6497
60227	Wed Mar 22 17:42:09 2017_x000D_	27.9786	58.1792	19.2743	0.336401	1	16.2456	55.916	315.403	5.50481	11.9493
60228	Wed Mar 22 17:42:09 2017_x000D_	28.2796	57.9641	20.1901	0.352384	1	16.2456	55.916	315.403	5.50481	12.207
60229	Wed Mar 22 17:42:09 2017_x000D_	28.4842	57.9585	20.1915	0.352407	1	16.2456	55.916	315.403	5.50481	12.4079
60230	Wed Mar 22 17:42:09 2017_x000D_	28.6857	57.8496	23.0327	0.401996	1	17.3372	55.9476	0	0	11.5068
60231	Wed Mar 22 17:42:09 2017_x000D_	29.0917	57.7352	25.7701	0.449772	1	17.3372	55.9476	0	0	11.8897
60232	Wed Mar 22 17:42:09 2017_x000D_	29.1942	57.7324	32.3254	0.564185	1	17.3372	55.9476	0	0	11.9906
60233	Wed Mar 22 17:42:09 2017_x000D_	29.0926	57.7349	46.9293	0.819072	1	17.3372	55.9476	0	0	11.8905
60234	Wed Mar 22 17:42:09 2017_x000D_	29.099	57.9412	55.0665	0.961092	1	18.4287	55.9791	0	0	10.8492
60235	Wed Mar 22 17:42:09 2017_x000D_	29.1054	58.1471	67.9348	1.18569	1	18.4287	55.9791	0	0	10.8946
60236	Wed Mar 22 17:42:09 2017_x000D_	29.0001	58.0463	77.0956	1.34557	1	18.4287	55.9791	0	0	10.7716
60237	Wed Mar 22 17:42:09 2017_x000D_	29.0061	58.2526	82.8181	1.44545	1	18.4287	55.9791	0	0	10.819
60238	Wed Mar 22 17:42:09 2017_x000D_	29.108	58.2493	97.6512	1.70434	1	19.9566	56.0233	0	0	9.41824
60239	Wed Mar 22 17:42:09 2017_x000D_	29.1078	58.2491	103.471	1.80591	1	19.9566	56.0233	0	0	9.418
60240	Wed Mar 22 17:42:10 2017_x000D_	28.9926	57.8387	119.333	2.08275	1	19.9566	56.0233	0	0	9.21656
60241	Wed Mar 22 17:42:10 2017_x000D_	28.9892	57.7355	125.897	2.19731	1	19.9566	56.0233	0	0	9.19345
60242	Wed Mar 22 17:42:10 2017_x000D_	28.8803	57.5318	136.341	2.37959	1	21.9206	56.0802	348.543	6.08323	7.10947
60243	Wed Mar 22 17:42:10 2017_x000D_	28.7748	57.4314	140.418	2.45076	1	21.9206	56.0802	348.543	6.08323	6.98611
60244	Wed Mar 22 17:42:10 2017_x000D_	28.3563	57.1326	142.671	2.49008	1	21.9206	56.0802	348.543	6.08323	6.52118
60245	Wed Mar 22 17:42:10 2017_x000D_	28.3563	57.1326	142.671	2.49008	1	21.9206	56.0802	348.543	6.08323	6.52118
60246	Wed Mar 22 17:42:10 2017_x000D_	27.7233	56.5286	142.668	2.49002	1	21.9206	56.0802	348.543	6.08323	5.82
60247	Wed Mar 22 17:42:10 2017_x000D_	27.4095	56.3298	144.457	2.52124	1	22.7933	56.1054	0	0	4.62165
60248	Wed Mar 22 17:42:10 2017_x000D_	26.8846	55.9293	142.669	2.49004	1	22.7933	56.1054	0	0	4.09509
60249	Wed Mar 22 17:42:10 2017_x000D_	26.6699	55.6239	140.416	2.45072	1	22.7933	56.1054	0	0	3.90639
60250	Wed Mar 22 17:42:10 2017_x000D_	26.0445	55.3289	138.32	2.41414	1	22.7933	56.1054	0	0	3.34264
60251	Wed Mar 22 17:42:10 2017_x000D_	25.7272	55.0262	138.465	2.41667	2	28.4341	56.9268	215.505	3.76128	3.3075
60252	Wed Mar 22 17:42:10 2017_x000D_	25.3001	54.518	136.351	2.37978	2	28.4341	56.9268	215.505	3.76128	3.95276
60253	Wed Mar 22 17:42:10 2017_x000D_	25.088	54.3157	136.351	2.37978	2	28.4341	56.9268	215.505	3.76128	4.24432
60254	Wed Mar 22 17:42:10 2017_x000D_	24.7733	54.1161	134.246	2.34304	2	28.4341	56.9268	215.505	3.76128	4.61535
60255	Wed Mar 22 17:42:10 2017_x000D_	24.2391	53.5059	136.351	2.37978	2	26.967	55.5678	230.181	4.01742	3.41948
60256	Wed Mar 22 17:42:10 2017_x000D_	24.0266	53.3033	136.351	2.37978	2	26.967	55.5678	230.181	4.01742	3.71132
60257	Wed Mar 22 17:42:10 2017_x000D_	23.4921	52.6924	134.244	2.34299	2	26.967	55.5678	230.181	4.01742	4.51031
60258	Wed Mar 22 17:42:10 2017_x000D_	23.2794	52.4895	134.244	2.343	2	26.967	55.5678	230.181	4.01742	4.80357
60259	Wed Mar 22 17:42:10 2017_x000D_	23.0666	52.2865	134.244	2.343	2	26.967	55.5678	230.181	4.01742	5.09706
60260	Wed Mar 22 17:42:10 2017_x000D_	22.5306	51.6744	136.346	2.37968	2	25.906	54.8786	226.523	3.95357	4.65405
60261	Wed Mar 22 17:42:11 2017_x000D_	22.3176	51.4711	136.346	2.37968	2	25.906	54.8786	226.523	3.95357	4.9485
60262	Wed Mar 22 17:42:11 2017_x000D_	22.0014	51.2702	134.246	2.34304	2	25.906	54.8786	226.523	3.95357	5.31662
60263	Wed Mar 22 17:42:11 2017_x000D_	21.4679	50.7616	138.451	2.41643	2	25.906	54.8786	226.523	3.95357	6.05363
60264	Wed Mar 22 17:42:11 2017_x000D_	21.2544	50.5579	138.451	2.41642	1	24.0827	56.5816	263.994	4.60756	6.65464
60265	Wed Mar 22 17:42:11 2017_x000D_	21.0408	50.3541	138.451	2.41642	1	24.0827	56.5816	263.994	4.60756	6.93072
60266	Wed Mar 22 17:42:11 2017_x000D_	20.4032	49.847	140.71	2.45585	1	24.0827	56.5816	263.994	4.60756	7.67421
60267	Wed Mar 22 17:42:11 2017_x000D_	20.1858	49.5384	138.449	2.41639	1	24.0827	56.5816	263.994	4.60756	8.04938
60268	Wed Mar 22 17:42:11 2017_x000D_	19.7578	49.1301	138.448	2.41638	1	24.5189	56.5943	254.936	4.44946	8.85338
60269	Wed Mar 22 17:42:11 2017_x000D_	19.5436	48.9258	138.448	2.41637	1	24.5189	56.5943	254.936	4.44946	9.14109
60270	Wed Mar 22 17:42:11 2017_x000D_	18.9078	48.5217	138.452	2.41644	1	24.5189	56.5943	254.936	4.44946	9.83114
60271	Wed Mar 22 17:42:11 2017_x000D_	18.6934	48.3172	138.452	2.41644	1	24.5189	56.5943	254.936	4.44946	10.1216
60272	Wed Mar 22 17:42:11 2017_x000D_	18.4789	48.1126	138.451	2.41643	1	24.5287	56.3751	278.637	4.86313	10.2406
60273	Wed Mar 22 17:42:11 2017_x000D_	18.0496	47.7031	138.45	2.41642	1	24.5287	56.3751	278.637	4.86313	10.8251
60274	Wed Mar 22 17:42:11 2017_x000D_	17.9389	47.4961	136.351	2.37978	1	24.5287	56.3751	278.637	4.86313	11.0572
60275	Wed Mar 22 17:42:11 2017_x000D_	17.62	47.2934	138.45	2.4164	1	24.5287	56.3751	278.637	4.86313	11.4108
60276	Wed Mar 22 17:42:11 2017_x000D_	17.4051	47.0884	138.449	2.4164	1	24.5287	56.3751	278.637	4.86313	11.7042
60277	Wed Mar 22 17:42:11 2017_x000D_	17.0827	46.7807	134.26	2.34328	1	25.232	55.298	283.013	4.93951	11.7879
60278	Wed Mar 22 17:42:11 2017_x000D_	16.9718	46.5733	132.012	2.30404	1	25.232	55.298	283.013	4.93951	12.0146
60279	Wed Mar 22 17:42:11 2017_x000D_	16.7602	46.4727	130.101	2.27069	1	25.232	55.298	283.013	4.93951	12.2335
60280	Wed Mar 22 17:42:11 2017_x000D_	16.7608	46.4727	116.848	2.03938	1	25.232	55.298	283.013	4.93951	12.233
60281	Wed Mar 22 17:42:11 2017_x000D_	16.7647	46.5776	110.185	1.92309	1	25.4893	54.4274	278.926	4.86818	11.7362
60282	Wed Mar 22 17:42:11 2017_x000D_	16.7686	46.6824	103.73	1.81043	1	25.4893	54.4274	278.926	4.86818	11.6634
60283	Wed Mar 22 17:42:12 2017_x000D_	16.6651	46.6852	88.9849	1.55308	1	25.4893	54.4274	278.926	4.86818	11.7392
60284	Wed Mar 22 17:42:12 2017_x000D_	16.7692	46.6832	80.1515	1.39891	1	25.4893	54.4274	278.926	4.86818	11.6625
60285	Wed Mar 22 17:42:12 2017_x000D_	16.7657	46.5789	68.072	1.18808	1	25.1412	52.441	278.926	4.86818	10.2232
60286	Wed Mar 22 17:42:12 2017_x000D_	16.7583	46.3696	59.9827	1.0469	1	25.1412	52.441	278.926	4.86818	10.3506
60287	Wed Mar 22 17:42:12 2017_x000D_	16.9587	46.1559	46.8491	0.817671	1	25.1412	52.441	278.926	4.86818	10.3177
60288	Wed Mar 22 17:42:12 2017_x000D_	17.0588	46.049	37.9774	0.662831	1	25.1412	52.441	278.926	4.86818	10.3045
60289	Wed Mar 22 17:42:12 2017_x000D_	17.159	45.942	33.6622	0.587516	1	25.1412	52.441	278.926	4.86818	10.2933
60290	Wed Mar 22 17:42:12 2017_x000D_	17.6678	45.6165	29.4878	0.514659	1	24.8223	49.7952	263.411	4.5974	8.28543
60291	Wed Mar 22 17:42:12 2017_x000D_	18.0763	45.3981	29.488	0.514662	1	24.8223	49.7952	263.411	4.5974	8.05252
60292	Wed Mar 22 17:42:12 2017_x000D_	18.789	44.9636	28.1331	0.491015	1	24.8223	49.7952	263.411	4.5974	7.72949
60293	Wed Mar 22 17:42:12 2017_x000D_	19.2006	44.8501	25.4885	0.444858	1	24.8223	49.7952	263.411	4.5974	7.48716
60294	Wed Mar 22 17:42:12 2017_x000D_	19.8092	44.418	25.4862	0.444819	1	24.6432	48.9108	263.756	4.60341	6.59946
60295	Wed Mar 22 17:42:12 2017_x000D_	20.2172	44.1999	25.4859	0.444812	1	24.6432	48.9108	263.756	4.60341	6.4639
60296	Wed Mar 22 17:42:12 2017_x000D_	20.525	44.0887	29.4889	0.514679	1	24.6432	48.9108	263.756	4.60341	6.34131
60297	Wed Mar 22 17:42:12 2017_x000D_	20.9328	43.8707	29.4891	0.514682	1	24.6432	48.9108	263.756	4.60341	6.25857
60298	Wed Mar 22 17:42:12 2017_x000D_	21.5476	43.6486	29.4908	0.514712	1	24.2751	47.361	263.377	4.5968	4.60664
60299	Wed Mar 22 17:42:12 2017_x000D_	21.8514	43.4328	28.1346	0.491042	1	24.2751	47.361	263.377	4.5968	4.61574
60300	Wed Mar 22 17:42:12 2017_x000D_	22.459	43.0012	28.1331	0.491015	1	24.2751	47.361	263.377	4.5968	4.72293
60301	Wed Mar 22 17:42:12 2017_x000D_	22.7662	42.8902	26.7454	0.466795	1	24.2751	47.361	263.377	4.5968	4.71856
60302	Wed Mar 22 17:42:12 2017_x000D_	23.377	42.5637	29.4901	0.5147	1	24.3045	46.7021	263.411	4.5974	4.24106
60303	Wed Mar 22 17:42:12 2017_x000D_	23.6805	42.3481	28.1331	0.491015	1	24.3045	46.7021	263.411	4.5974	4.39849
60304	Wed Mar 22 17:42:13 2017_x000D_	24.2941	42.1266	28.1346	0.491042	1	24.3045	46.7021	263.411	4.5974	4.57551
60305	Wed Mar 22 17:42:13 2017_x000D_	24.5977	41.911	29.4906	0.514709	1	24.3045	46.7021	263.411	4.5974	4.80006
60306	Wed Mar 22 17:42:13 2017_x000D_	24.901	41.6955	28.1331	0.491015	1	24.3045	46.7021	263.411	4.5974	5.04201
60307	Wed Mar 22 17:42:13 2017_x000D_	25.5141	41.4742	28.1346	0.491042	1	24.7901	45.6168	315	5.49779	4.20539
60308	Wed Mar 22 17:42:13 2017_x000D_	25.8175	41.2588	29.4911	0.514717	1	24.7901	45.6168	315	5.49779	4.47747
60309	Wed Mar 22 17:42:13 2017_x000D_	26.1205	41.0435	28.1331	0.491015	1	24.7901	45.6168	315	5.49779	4.76288
60310	Wed Mar 22 17:42:13 2017_x000D_	26.7298	40.7176	25.4798	0.444706	1	24.7901	45.6168	315	5.49779	5.26921
60311	Wed Mar 22 17:42:13 2017_x000D_	26.933	40.609	28.1331	0.491015	1	25.9507	44.1112	294.768	5.14467	3.63735
60312	Wed Mar 22 17:42:13 2017_x000D_	27.542	40.2833	25.479	0.444693	1	25.9507	44.1112	294.768	5.14467	4.14549
60313	Wed Mar 22 17:42:13 2017_x000D_	27.845	40.0681	26.7414	0.466725	1	25.9507	44.1112	294.768	5.14467	4.46487
60314	Wed Mar 22 17:42:13 2017_x000D_	28.1509	39.9578	28.1331	0.491015	1	25.9507	44.1112	294.768	5.14467	4.70017
60315	Wed Mar 22 17:42:13 2017_x000D_	28.7626	39.7371	28.1346	0.491042	1	27.7665	42.6248	268.552	4.68713	3.05467
60316	Wed Mar 22 17:42:13 2017_x000D_	28.9623	39.524	28.1331	0.491016	1	27.7665	42.6248	268.552	4.68713	3.32339
60317	Wed Mar 22 17:42:13 2017_x000D_	29.5737	39.3034	28.1347	0.491043	1	27.7665	42.6248	268.552	4.68713	3.78123
60318	Wed Mar 22 17:42:13 2017_x000D_	29.7733	39.0903	28.1331	0.491016	1	27.7665	42.6248	268.552	4.68713	4.06447
60319	Wed Mar 22 17:42:13 2017_x000D_	30.2843	38.9765	24.3263	0.424575	1	28.8879	41.998	315	5.49779	3.32857
60320	Wed Mar 22 17:42:13 2017_x000D_	30.5869	38.7616	25.4779	0.444673	1	28.8879	41.998	315	5.49779	3.65525
60321	Wed Mar 22 17:42:13 2017_x000D_	30.7925	38.758	25.4795	0.4447	1	28.8879	41.998	315	5.49779	3.75834
60322	Wed Mar 22 17:42:13 2017_x000D_	30.889	38.5468	24.3238	0.42453	1	28.8879	41.998	315	5.49779	3.98938
60323	Wed Mar 22 17:42:13 2017_x000D_	31.1915	38.332	25.4756	0.444634	1	28.8879	41.998	315	5.49779	4.32968
60324	Wed Mar 22 17:42:13 2017_x000D_	31.397	38.3284	25.4772	0.44466	1	29.3344	41.7912	315	5.49779	4.03055
60325	Wed Mar 22 17:42:14 2017_x000D_	31.9049	38.1101	32.1145	0.560504	1	29.3344	41.7912	315	5.49779	4.48976
60326	Wed Mar 22 17:42:14 2017_x000D_	32.0048	38.0036	36.2319	0.632366	1	29.3344	41.7912	315	5.49779	4.63432
60327	Wed Mar 22 17:42:14 2017_x000D_	32.0082	38.1081	46.8753	0.818129	1	29.3344	41.7912	315	5.49779	4.55131
60328	Wed Mar 22 17:42:14 2017_x000D_	32.0114	38.2125	53.2707	0.929749	1	29.3344	41.7912	315	5.49779	4.46916
60329	Wed Mar 22 17:42:14 2017_x000D_	32.0146	38.3166	67.976	1.18641	1	29.3344	41.7912	315	5.49779	4.3882
60330	Wed Mar 22 17:42:14 2017_x000D_	31.9149	38.4226	77.1176	1.34596	1	29.3344	41.7912	315	5.49779	4.2434
60331	Wed Mar 22 17:42:14 2017_x000D_	32.0174	38.4205	85.7254	1.49619	1	29.3344	41.7912	315	5.49779	4.30814
60332	Wed Mar 22 17:42:14 2017_x000D_	32.023	38.6294	97.5126	1.70192	1	29.5528	41.7977	312.829	5.4599	4.01746
60333	Wed Mar 22 17:42:14 2017_x000D_	32.1224	38.5228	106.817	1.86431	1	29.5528	41.7977	312.829	5.4599	4.16267
60334	Wed Mar 22 17:42:14 2017_x000D_	32.0193	38.5243	115.076	2.00845	1	29.5528	41.7977	312.829	5.4599	4.09863
60335	Wed Mar 22 17:42:14 2017_x000D_	32.0127	38.315	127.737	2.22943	1	29.5528	41.7977	312.829	5.4599	4.26384
60336	Wed Mar 22 17:42:14 2017_x000D_	31.9037	38.108	142.035	2.47899	1	30.6543	41.6105	355.028	6.1964	3.71867
60337	Wed Mar 22 17:42:14 2017_x000D_	31.7979	38.0052	146.164	2.55104	1	30.6543	41.6105	355.028	6.1964	3.78233
60338	Wed Mar 22 17:42:14 2017_x000D_	31.692	37.9024	150.197	2.62143	1	30.6543	41.6105	355.028	6.1964	3.85056
60339	Wed Mar 22 17:42:14 2017_x000D_	31.4837	37.8013	152.766	2.66627	1	30.6543	41.6105	355.028	6.1964	3.89845
60340	Wed Mar 22 17:42:14 2017_x000D_	30.7549	37.4993	156.712	2.73514	1	30.6543	41.6105	355.028	6.1964	4.11243
60341	Wed Mar 22 17:42:14 2017_x000D_	30.4405	37.2949	155.467	2.71342	1	33.2935	41.2492	348.986	6.09095	4.87607
60342	Wed Mar 22 17:42:14 2017_x000D_	29.8138	36.9905	152.768	2.6663	1	33.2935	41.2492	348.986	6.09095	5.49953
60343	Wed Mar 22 17:42:14 2017_x000D_	29.3989	36.8926	155.47	2.71346	1	33.2935	41.2492	348.986	6.09095	5.84362
60344	Wed Mar 22 17:42:14 2017_x000D_	29.0834	36.6878	156.709	2.73509	1	33.2935	41.2492	348.986	6.09095	6.20736
60345	Wed Mar 22 17:42:14 2017_x000D_	28.5588	36.3811	152.769	2.66632	1	35.2775	40.8683	0	0	8.07935
60346	Wed Mar 22 17:42:14 2017_x000D_	27.7209	35.9743	152.77	2.66633	1	35.2775	40.8683	0	0	9.00297
60347	Wed Mar 22 17:42:15 2017_x000D_	27.5081	35.7674	152.767	2.66628	1	35.2775	40.8683	0	0	9.29423
60348	Wed Mar 22 17:42:15 2017_x000D_	27.0919	35.669	155.464	2.71336	1	35.2775	40.8683	0	0	9.69726
60349	Wed Mar 22 17:42:15 2017_x000D_	26.7753	35.4635	156.702	2.73496	1	35.2775	40.8683	0	0	10.0747
60350	Wed Mar 22 17:42:15 2017_x000D_	26.0422	35.1591	152.771	2.66636	1	36.6369	39.8086	315	5.49779	11.57
60351	Wed Mar 22 17:42:15 2017_x000D_	25.8288	34.9518	152.768	2.66631	1	36.6369	39.8086	315	5.49779	11.8492
60352	Wed Mar 22 17:42:15 2017_x000D_	25.1981	34.6457	155.459	2.71327	1	36.6369	39.8086	315	5.49779	12.55
60353	Wed Mar 22 17:42:15 2017_x000D_	24.7773	34.4413	155.459	2.71326	1	36.6369	39.8086	315	5.49779	13.0176
60354	Wed Mar 22 17:42:15 2017_x000D_	24.1455	34.1344	152.77	2.66633	1	38.245	38.0959	294.768	5.14467	14.6455
60355	Wed Mar 22 17:42:15 2017_x000D_	23.7241	33.9297	152.77	2.66634	1	38.245	38.0959	294.768	5.14467	15.1067
60356	Wed Mar 22 17:42:15 2017_x000D_	23.5099	33.7218	152.767	2.66629	1	38.245	38.0959	294.768	5.14467	15.3706
60357	Wed Mar 22 17:42:15 2017_x000D_	22.8805	33.52	152.771	2.66635	1	38.245	38.0959	294.768	5.14467	16.0314
60358	Wed Mar 22 17:42:15 2017_x000D_	22.4583	33.315	152.771	2.66636	1	38.9704	36.5764	283.013	4.93951	16.8311
60359	Wed Mar 22 17:42:15 2017_x000D_	22.2472	33.2126	155.456	2.71322	1	38.9704	36.5764	283.013	4.93951	17.0582
60360	Wed Mar 22 17:42:15 2017_x000D_	21.6098	32.7991	155.452	2.71315	1	38.9704	36.5764	283.013	4.93951	17.7668
60361	Wed Mar 22 17:42:15 2017_x000D_	21.2942	32.698	159.396	2.78198	1	38.9704	36.5764	283.013	4.93951	18.0967
60362	Wed Mar 22 17:42:15 2017_x000D_	20.5554	32.391	155.455	2.7132	1	38.427	34.1368	259.074	4.52169	17.9567
60363	Wed Mar 22 17:42:15 2017_x000D_	20.3438	32.2884	158.266	2.76227	1	38.427	34.1368	259.074	4.52169	18.1774
60364	Wed Mar 22 17:42:15 2017_x000D_	19.708	31.9795	155.454	2.71318	1	38.427	34.1368	259.074	4.52169	18.8429
60365	Wed Mar 22 17:42:15 2017_x000D_	19.284	31.7736	155.453	2.71317	1	38.427	34.1368	259.074	4.52169	19.2883
60366	Wed Mar 22 17:42:15 2017_x000D_	19.0754	31.7765	155.457	2.71323	1	38.427	34.1368	259.074	4.52169	19.495
60367	Wed Mar 22 17:42:15 2017_x000D_	18.4351	31.3613	155.453	2.71316	1	37.4163	32.343	250.841	4.37801	19.0066
60368	Wed Mar 22 17:42:16 2017_x000D_	18.2263	31.3642	155.456	2.71322	1	37.4163	32.343	250.841	4.37801	19.2149
60369	Wed Mar 22 17:42:16 2017_x000D_	17.7977	31.0517	152.776	2.66644	1	37.4163	32.343	250.841	4.37801	19.6611
60370	Wed Mar 22 17:42:16 2017_x000D_	17.4805	30.95	156.685	2.73467	1	37.4163	32.343	250.841	4.37801	19.9844
60371	Wed Mar 22 17:42:16 2017_x000D_	17.0551	30.7434	156.684	2.73465	1	37.02	31.449	261.363	4.56165	19.9774
60372	Wed Mar 22 17:42:16 2017_x000D_	16.8422	30.6399	154.099	2.68953	1	37.02	31.449	261.363	4.56165	20.194
60373	Wed Mar 22 17:42:16 2017_x000D_	16.5251	30.5382	155.454	2.71319	1	37.02	31.449	261.363	4.56165	20.5151
60374	Wed Mar 22 17:42:16 2017_x000D_	16.3085	30.3286	155.451	2.71313	1	37.02	31.449	261.363	4.56165	20.7418
60375	Wed Mar 22 17:42:16 2017_x000D_	15.9906	30.2267	159.38	2.78171	1	34.4593	30.0476	221.173	3.86019	18.4696
60376	Wed Mar 22 17:42:16 2017_x000D_	15.7775	30.123	156.682	2.73461	1	34.4593	30.0476	221.173	3.86019	18.682
60377	Wed Mar 22 17:42:16 2017_x000D_	15.3552	30.0221	151.338	2.64135	1	34.4593	30.0476	221.173	3.86019	19.1041
60378	Wed Mar 22 17:42:16 2017_x000D_	15.2464	29.917	150.242	2.62222	1	34.4593	30.0476	221.173	3.86019	19.2133
60379	Wed Mar 22 17:42:16 2017_x000D_	15.247	29.9165	133.886	2.33675	1	31.6585	29.0794	180	3.14159	16.4328
60380	Wed Mar 22 17:42:16 2017_x000D_	15.251	30.0227	127.422	2.22393	1	31.6585	29.0794	180	3.14159	16.4346
60381	Wed Mar 22 17:42:16 2017_x000D_	15.2553	30.1288	112.803	1.96878	1	31.6585	29.0794	180	3.14159	16.4367
60382	Wed Mar 22 17:42:16 2017_x000D_	15.2592	30.235	106.454	1.85797	1	31.6585	29.0794	180	3.14159	16.44
60383	Wed Mar 22 17:42:16 2017_x000D_	15.2595	30.2352	100.808	1.75943	1	31.6585	29.0794	180	3.14159	16.4397
60384	Wed Mar 22 17:42:16 2017_x000D_	15.2637	30.3423	82.6319	1.4422	1	29.5022	28.3512	190.504	3.32493	14.377
60385	Wed Mar 22 17:42:16 2017_x000D_	15.159	30.3439	73.6859	1.28606	1	29.5022	28.3512	190.504	3.32493	14.481
60386	Wed Mar 22 17:42:16 2017_x000D_	15.159	30.3441	68.1376	1.18922	1	29.5022	28.3512	190.504	3.32493	14.481
60387	Wed Mar 22 17:42:16 2017_x000D_	15.3572	30.0233	53.2581	0.929529	1	29.5022	28.3512	190.504	3.32493	14.2435
60388	Wed Mar 22 17:42:16 2017_x000D_	15.4542	29.8098	42.6108	0.743698	1	27.9814	28.0838	180	3.14159	12.6455
60389	Wed Mar 22 17:42:16 2017_x000D_	15.5551	29.7023	38.4663	0.671363	1	27.9814	28.0838	180	3.14159	12.5313
60390	Wed Mar 22 17:42:17 2017_x000D_	15.8618	29.4858	31.8944	0.556662	1	27.9814	28.0838	180	3.14159	12.2004
60391	Wed Mar 22 17:42:17 2017_x000D_	16.0639	29.2706	31.8933	0.556643	1	27.9814	28.0838	180	3.14159	11.9764
60392	Wed Mar 22 17:42:17 2017_x000D_	16.7856	28.9427	27.8886	0.486747	1	26.4702	27.5959	180	3.14159	9.7778
60393	Wed Mar 22 17:42:17 2017_x000D_	17.0925	28.7262	29.2563	0.51062	1	26.4702	27.5959	180	3.14159	9.44557
60394	Wed Mar 22 17:42:17 2017_x000D_	17.7058	28.2935	29.2551	0.510599	1	26.4702	27.5959	180	3.14159	8.79212
60395	Wed Mar 22 17:42:17 2017_x000D_	18.1205	28.1823	31.8956	0.556683	1	26.4702	27.5959	180	3.14159	8.37027
60396	Wed Mar 22 17:42:17 2017_x000D_	18.7334	27.7498	31.895	0.556672	1	25.1674	27.3351	180	3.14159	6.44735
60397	Wed Mar 22 17:42:17 2017_x000D_	18.9388	27.6411	29.2557	0.510608	1	25.1674	27.3351	180	3.14159	6.23611
60398	Wed Mar 22 17:42:17 2017_x000D_	19.5514	27.2088	29.2545	0.510586	1	25.1674	27.3351	180	3.14159	5.61742
60399	Wed Mar 22 17:42:17 2017_x000D_	19.5514	27.2088	29.2545	0.510586	1	25.1674	27.3351	180	3.14159	5.61742
60400	Wed Mar 22 17:42:17 2017_x000D_	20.1675	26.8829	31.8953	0.556678	1	25.1674	27.3351	180	3.14159	5.02031
60401	Wed Mar 22 17:42:17 2017_x000D_	20.3692	26.668	31.8942	0.556659	1	25.1674	27.3351	180	3.14159	4.84435
60402	Wed Mar 22 17:42:17 2017_x000D_	20.9883	26.4485	31.8962	0.556693	1	25.1674	27.3351	180	3.14159	4.27211
60403	Wed Mar 22 17:42:17 2017_x000D_	21.3986	26.2314	31.8966	0.556701	1	25.1674	27.3351	180	3.14159	3.92709
60404	Wed Mar 22 17:42:17 2017_x000D_	21.9063	25.8008	33.4786	0.584312	1	25.1674	27.3351	180	3.14159	3.604
60405	Wed Mar 22 17:42:17 2017_x000D_	22.2154	25.6912	29.2541	0.51058	1	24.9486	27.3283	180	3.14159	3.18598
60406	Wed Mar 22 17:42:17 2017_x000D_	22.622	25.3681	31.8954	0.55668	1	24.9486	27.3283	180	3.14159	3.04228
60407	Wed Mar 22 17:42:17 2017_x000D_	23.0319	25.1512	31.8959	0.556688	1	24.9486	27.3283	180	3.14159	2.9006
60408	Wed Mar 22 17:42:17 2017_x000D_	23.2334	24.9366	31.8948	0.55667	1	24.9486	27.3283	180	3.14159	2.94315
60409	Wed Mar 22 17:42:17 2017_x000D_	23.8513	24.7177	31.8968	0.556704	1	24.9486	27.3283	180	3.14159	2.83184
60410	Wed Mar 22 17:42:17 2017_x000D_	24.157	24.502	33.4806	0.584348	1	24.9486	27.3283	180	3.14159	2.93506
60411	Wed Mar 22 17:42:18 2017_x000D_	24.6637	24.072	31.8951	0.556675	1	24.9486	27.3283	180	3.14159	3.26874
60412	Wed Mar 22 17:42:18 2017_x000D_	24.8717	24.0699	31.8966	0.556701	1	24.9486	27.3283	180	3.14159	3.25931
60413	Wed Mar 22 17:42:18 2017_x000D_	25.2745	23.6409	31.8945	0.556665	1	24.9486	27.3283	180	3.14159	3.70177
60414	Wed Mar 22 17:42:18 2017_x000D_	25.5831	23.5316	30.7548	0.536773	1	24.0832	27.0809	180	3.14159	3.85321
60415	Wed Mar 22 17:42:18 2017_x000D_	25.6837	23.4245	31.895	0.556672	1	24.0832	27.0809	180	3.14159	3.99135
60416	Wed Mar 22 17:42:18 2017_x000D_	25.8882	23.3162	29.2498	0.510506	1	24.0832	27.0809	180	3.14159	4.17504
60417	Wed Mar 22 17:42:18 2017_x000D_	26.2973	23.0999	29.25	0.510509	1	24.0832	27.0809	180	3.14159	4.55528
60418	Wed Mar 22 17:42:18 2017_x000D_	26.401	23.0989	27.8777	0.486557	1	24.0832	27.0809	180	3.14159	4.60744
60419	Wed Mar 22 17:42:18 2017_x000D_	26.8103	22.8825	36.0569	0.629311	1	24.0832	27.0809	180	3.14159	5.00636
60420	Wed Mar 22 17:42:18 2017_x000D_	27.0148	22.7744	38.4833	0.67166	1	24.0832	27.0809	180	3.14159	5.20963
60421	Wed Mar 22 17:42:18 2017_x000D_	26.9147	22.8812	50.9707	0.889607	1	24.0832	27.0809	180	3.14159	5.06506
60422	Wed Mar 22 17:42:18 2017_x000D_	26.8174	23.0945	53.2615	0.929589	1	23.8644	27.0742	185.584	3.23906	4.95563
60423	Wed Mar 22 17:42:18 2017_x000D_	26.6164	23.3083	66.8291	1.16639	1	23.8644	27.0742	185.584	3.23906	4.66428
60424	Wed Mar 22 17:42:18 2017_x000D_	26.6197	23.4141	73.577	1.28416	1	23.8644	27.0742	185.584	3.23906	4.58127
60425	Wed Mar 22 17:42:18 2017_x000D_	26.6228	23.5199	80.0605	1.39732	1	23.8644	27.0742	185.584	3.23906	4.49909
60426	Wed Mar 22 17:42:18 2017_x000D_	26.7201	23.3063	88.7858	1.5496	1	23.6847	26.1851	208.753	3.64344	4.18344
60427	Wed Mar 22 17:42:18 2017_x000D_	26.7199	23.3061	94.6744	1.65238	1	23.6847	26.1851	208.753	3.64344	4.18343
60428	Wed Mar 22 17:42:18 2017_x000D_	26.7098	22.9873	106.837	1.86466	1	23.6847	26.1851	208.753	3.64344	4.40195
60429	Wed Mar 22 17:42:18 2017_x000D_	26.6026	22.8818	108.78	1.89857	1	23.6847	26.1851	208.753	3.64344	4.40749
60430	Wed Mar 22 17:42:18 2017_x000D_	26.7031	22.7747	112.387	1.96153	1	23.6847	26.1851	208.753	3.64344	4.55429
60431	Wed Mar 22 17:42:18 2017_x000D_	26.4822	22.3515	117.54	2.05146	1	23.5246	24.8546	227.315	3.96739	3.87465
60432	Wed Mar 22 17:42:19 2017_x000D_	26.3717	22.1402	122.818	2.14358	1	23.5246	24.8546	227.315	3.96739	3.93369
60433	Wed Mar 22 17:42:19 2017_x000D_	26.1574	21.9294	122.82	2.14362	1	23.5246	24.8546	227.315	3.96739	3.93553
60434	Wed Mar 22 17:42:19 2017_x000D_	25.8259	21.294	125.248	2.186	1	23.5246	24.8546	227.315	3.96739	4.23956
60435	Wed Mar 22 17:42:19 2017_x000D_	25.7156	21.0822	122.817	2.14357	1	23.5442	24.4132	227.315	3.96739	3.97625
60436	Wed Mar 22 17:42:19 2017_x000D_	25.2798	20.447	122.818	2.14358	1	23.5442	24.4132	227.315	3.96739	4.32932
60437	Wed Mar 22 17:42:19 2017_x000D_	25.0618	20.1293	124.453	2.17211	1	23.5442	24.4132	227.315	3.96739	4.54477
60438	Wed Mar 22 17:42:19 2017_x000D_	24.6316	19.7063	129.283	2.25641	1	23.5442	24.4132	227.315	3.96739	4.83087
60439	Wed Mar 22 17:42:19 2017_x000D_	24.41	19.2814	129.279	2.25635	1	23.5736	23.7511	227.315	3.96739	4.54728
60440	Wed Mar 22 17:42:19 2017_x000D_	23.9764	18.7514	131.167	2.2893	1	23.5736	23.7511	227.315	3.96739	5.0159
60441	Wed Mar 22 17:42:19 2017_x000D_	23.7611	18.5395	131.168	2.28931	1	23.5736	23.7511	227.315	3.96739	5.21497
60442	Wed Mar 22 17:42:19 2017_x000D_	23.5423	18.2206	129.279	2.25635	1	23.5736	23.7511	227.315	3.96739	5.53059
60443	Wed Mar 22 17:42:19 2017_x000D_	23.3236	17.9019	131.165	2.28925	1	23.5736	23.7511	227.315	3.96739	5.85454
60444	Wed Mar 22 17:42:19 2017_x000D_	22.8924	17.4774	131.166	2.28928	1	23.5932	23.3097	232.242	4.05339	5.87425
60445	Wed Mar 22 17:42:19 2017_x000D_	22.6732	17.158	129.279	2.25635	1	23.5932	23.3097	232.242	4.05339	6.22011
60446	Wed Mar 22 17:42:19 2017_x000D_	22.1334	16.6268	133.38	2.32793	1	23.5932	23.3097	232.242	4.05339	6.84048
60447	Wed Mar 22 17:42:19 2017_x000D_	21.9174	16.4141	133.381	2.32793	1	23.5932	23.3097	232.242	4.05339	7.09631
60448	Wed Mar 22 17:42:19 2017_x000D_	21.4782	15.7744	133.376	2.32786	1	24.995	21.3634	302.456	5.27886	6.60339
60449	Wed Mar 22 17:42:19 2017_x000D_	21.262	15.5614	133.377	2.32786	1	24.995	21.3634	302.456	5.27886	6.89917
60450	Wed Mar 22 17:42:19 2017_x000D_	21.0456	15.3483	133.377	2.32787	1	24.995	21.3634	302.456	5.27886	7.19578
60451	Wed Mar 22 17:42:19 2017_x000D_	20.6126	14.922	133.378	2.32788	1	24.995	21.3634	302.456	5.27886	7.79083
60452	Wed Mar 22 17:42:19 2017_x000D_	20.396	14.7086	133.378	2.32789	1	26.1586	19.8517	278.637	4.86313	7.72393
60453	Wed Mar 22 17:42:19 2017_x000D_	20.1793	14.4953	133.379	2.3279	1	26.1586	19.8517	278.637	4.86313	8.02764
60454	Wed Mar 22 17:42:20 2017_x000D_	19.8508	14.0678	131.168	2.28931	1	26.1586	19.8517	278.637	4.86313	8.55814
60455	Wed Mar 22 17:42:20 2017_x000D_	19.6339	13.8542	131.169	2.28932	1	26.1586	19.8517	278.637	4.86313	8.86238
60456	Wed Mar 22 17:42:20 2017_x000D_	19.1999	13.4267	131.17	2.28935	1	26.6261	19.2027	297.566	5.19351	9.40801
60457	Wed Mar 22 17:42:20 2017_x000D_	18.9756	12.998	131.166	2.28928	1	26.6261	19.2027	297.566	5.19351	9.8503
60458	Wed Mar 22 17:42:20 2017_x000D_	18.7584	12.784	131.167	2.2893	1	26.6261	19.2027	297.566	5.19351	10.1538
60459	Wed Mar 22 17:42:20 2017_x000D_	18.5482	12.7849	131.173	2.28939	1	26.6261	19.2027	297.566	5.19351	10.317
60460	Wed Mar 22 17:42:20 2017_x000D_	18.541	12.5699	131.168	2.28931	1	26.6261	19.2027	297.566	5.19351	10.4577
60461	Wed Mar 22 17:42:20 2017_x000D_	18.2147	12.2488	135.432	2.36373	1	27.3323	18.1187	296.037	5.16682	10.8437
60462	Wed Mar 22 17:42:20 2017_x000D_	17.9932	11.927	141.598	2.47136	1	27.3323	18.1187	296.037	5.16682	11.2052
60463	Wed Mar 22 17:42:20 2017_x000D_	17.9931	11.9276	154.83	2.70229	1	27.3323	18.1187	296.037	5.16682	11.2049
60464	Wed Mar 22 17:42:20 2017_x000D_	18.0982	11.9275	161.563	2.81981	1	27.3323	18.1187	296.037	5.16682	11.1175
60465	Wed Mar 22 17:42:20 2017_x000D_	18.2035	11.9276	174.087	3.03839	1	27.571	17.6836	294.768	5.14467	10.9946
60466	Wed Mar 22 17:42:20 2017_x000D_	18.2038	11.9281	186.377	3.25289	1	27.571	17.6836	294.768	5.14467	10.9941
60467	Wed Mar 22 17:42:20 2017_x000D_	18.4143	11.9275	192.441	3.35873	1	27.571	17.6836	294.768	5.14467	10.8156
60468	Wed Mar 22 17:42:20 2017_x000D_	18.4145	11.9276	198.276	3.46057	1	27.571	17.6836	294.768	5.14467	10.8154
60469	Wed Mar 22 17:42:20 2017_x000D_	18.5133	11.7121	213.301	3.72281	1	27.1825	16.565	261.184	4.55852	9.93507
60470	Wed Mar 22 17:42:20 2017_x000D_	18.4084	11.7124	220.196	3.84314	1	27.1825	16.565	261.184	4.55852	10.0266
60471	Wed Mar 22 17:42:20 2017_x000D_	18.4089	11.7119	237.493	4.14503	1	27.1825	16.565	261.184	4.55852	10.0264
60472	Wed Mar 22 17:42:20 2017_x000D_	18.3074	11.8196	241.603	4.21677	1	27.1825	16.565	261.184	4.55852	10.0641
60473	Wed Mar 22 17:42:20 2017_x000D_	18.2095	12.0344	257.39	4.49231	1	27.003	15.674	259.997	4.5378	9.51695
60474	Wed Mar 22 17:42:20 2017_x000D_	18.1079	12.142	260.797	4.55177	1	27.003	15.674	259.997	4.5378	9.57068
60475	Wed Mar 22 17:42:21 2017_x000D_	18.1185	12.4644	-88.0842	-1.53736	1	27.003	15.674	259.997	4.5378	9.44647
60476	Wed Mar 22 17:42:21 2017_x000D_	18.1255	12.6792	-82.2288	-1.43516	1	27.003	15.674	259.997	4.5378	9.36904
60477	Wed Mar 22 17:42:21 2017_x000D_	18.1327	12.8941	-82.2283	-1.43515	1	27.003	15.674	259.997	4.5378	9.2957
60478	Wed Mar 22 17:42:21 2017_x000D_	18.2628	13.6459	-78.8759	-1.37664	1	26.6143	14.5548	237.885	4.15188	8.40081
60479	Wed Mar 22 17:42:21 2017_x000D_	18.4837	13.9669	-79.355	-1.38501	1	26.6143	14.5548	237.885	4.15188	8.15183
60480	Wed Mar 22 17:42:21 2017_x000D_	18.498	14.3963	-79.3532	-1.38498	1	26.6143	14.5548	237.885	4.15188	8.11785
60481	Wed Mar 22 17:42:21 2017_x000D_	18.6318	15.2543	-82.2327	-1.43523	1	26.6143	14.5548	237.885	4.15188	8.01309
60482	Wed Mar 22 17:42:21 2017_x000D_	18.6389	15.4688	-82.2321	-1.43522	1	25.588	12.9722	225.45	3.93485	7.38397
60483	Wed Mar 22 17:42:21 2017_x000D_	18.6674	16.3265	-82.2299	-1.43518	1	25.588	12.9722	225.45	3.93485	7.69065
60484	Wed Mar 22 17:42:21 2017_x000D_	18.6746	16.5409	-82.2294	-1.43517	1	25.588	12.9722	225.45	3.93485	7.78015
60485	Wed Mar 22 17:42:21 2017_x000D_	18.6888	16.9694	-82.2283	-1.43515	1	25.588	12.9722	225.45	3.93485	7.97349
60486	Wed Mar 22 17:42:21 2017_x000D_	18.92	17.6106	-82.2318	-1.43522	1	24.741	12.2808	238.1	4.15562	7.89245
60487	Wed Mar 22 17:42:21 2017_x000D_	18.9342	18.0388	-82.2307	-1.4352	1	24.741	12.2808	238.1	4.15562	8.17762
60488	Wed Mar 22 17:42:21 2017_x000D_	18.9555	18.6807	-82.2291	-1.43517	1	24.741	12.2808	238.1	4.15562	8.62732
60489	Wed Mar 22 17:42:21 2017_x000D_	19.1794	19.107	-82.2332	-1.43524	1	24.741	12.2808	238.1	4.15562	8.80502
60490	Wed Mar 22 17:42:21 2017_x000D_	19.2006	19.7484	-82.2316	-1.43521	1	24.741	12.2808	238.1	4.15562	9.29845
60491	Wed Mar 22 17:42:21 2017_x000D_	19.2148	20.1758	-82.2305	-1.43519	1	24.5415	11.8313	203.147	3.54559	9.89972
60492	Wed Mar 22 17:42:21 2017_x000D_	19.2431	21.0302	-82.2283	-1.43515	1	24.5415	11.8313	203.147	3.54559	10.6157
60493	Wed Mar 22 17:42:21 2017_x000D_	19.2431	21.0302	-82.2283	-1.43515	1	24.5415	11.8313	203.147	3.54559	10.6157
60494	Wed Mar 22 17:42:21 2017_x000D_	19.4736	21.6688	-82.2318	-1.43522	1	24.5415	11.8313	203.147	3.54559	11.0662
60495	Wed Mar 22 17:42:21 2017_x000D_	19.4877	22.0955	-82.2308	-1.4352	1	24.1228	11.3749	211.717	3.69517	11.6797
60496	Wed Mar 22 17:42:21 2017_x000D_	19.5089	22.7353	-82.2291	-1.43517	1	24.1228	11.3749	211.717	3.69517	12.2616
60497	Wed Mar 22 17:42:22 2017_x000D_	19.5229	23.1617	-82.228	-1.43515	1	24.1228	11.3749	211.717	3.69517	12.6526
60498	Wed Mar 22 17:42:22 2017_x000D_	19.7532	23.7989	-82.2316	-1.43521	1	24.1228	11.3749	211.717	3.69517	13.17
60499	Wed Mar 22 17:42:22 2017_x000D_	19.7672	24.2249	-82.2305	-1.43519	1	23.2264	11.7897	135	2.35619	12.9074
60500	Wed Mar 22 17:42:22 2017_x000D_	19.8927	24.8624	-79.3384	-1.38472	1	23.2264	11.7897	135	2.35619	13.4911
60501	Wed Mar 22 17:42:22 2017_x000D_	19.9067	25.288	-79.3367	-1.38469	1	23.2264	11.7897	135	2.35619	13.9005
60502	Wed Mar 22 17:42:22 2017_x000D_	20.0217	25.606	-82.5238	-1.44031	1	23.2264	11.7897	135	2.35619	14.1831
60503	Wed Mar 22 17:42:22 2017_x000D_	20.0462	26.3504	-82.2302	-1.43519	1	21.8427	13.2969	114.768	2.00308	13.1765
60504	Wed Mar 22 17:42:22 2017_x000D_	20.1575	26.5617	-79.337	-1.38469	1	21.8427	13.2969	114.768	2.00308	13.3714
60505	Wed Mar 22 17:42:22 2017_x000D_	20.1715	26.9867	-79.3353	-1.38466	1	21.8427	13.2969	114.768	2.00308	13.7914
60506	Wed Mar 22 17:42:22 2017_x000D_	20.2968	27.6228	-82.2321	-1.43522	1	21.8427	13.2969	114.768	2.00308	14.4091
60507	Wed Mar 22 17:42:22 2017_x000D_	20.408	27.8338	-79.3373	-1.3847	1	21.8427	13.2969	114.768	2.00308	14.6075
60508	Wed Mar 22 17:42:22 2017_x000D_	20.4289	28.4705	-79.3347	-1.38465	1	21.1558	13.9398	120.778	2.10797	14.5489
60509	Wed Mar 22 17:42:22 2017_x000D_	20.5402	28.6815	-82.2346	-1.43526	1	21.1558	13.9398	120.778	2.10797	14.7545
60510	Wed Mar 22 17:42:22 2017_x000D_	20.6547	28.9981	-79.7699	-1.39225	1	21.1558	13.9398	120.778	2.10797	15.0666
60511	Wed Mar 22 17:42:22 2017_x000D_	20.6721	29.5284	-79.3358	-1.38467	1	21.1558	13.9398	120.778	2.10797	15.5961
60512	Wed Mar 22 17:42:22 2017_x000D_	20.679	29.7404	-79.335	-1.38466	1	20.469	14.5826	109.898	1.91808	15.1593
60513	Wed Mar 22 17:42:22 2017_x000D_	20.6894	30.0581	-79.7658	-1.39218	1	20.469	14.5826	109.898	1.91808	15.4771
60514	Wed Mar 22 17:42:22 2017_x000D_	20.6929	30.1642	-79.3333	-1.38463	1	20.469	14.5826	109.898	1.91808	15.5832
60515	Wed Mar 22 17:42:22 2017_x000D_	20.8177	30.7983	-76.4829	-1.33488	1	20.469	14.5826	109.898	1.91808	16.2194
60516	Wed Mar 22 17:42:22 2017_x000D_	20.9217	30.7968	-73.698	-1.28627	1	20.1817	16.1238	98.1191	1.7125	14.6916
60517	Wed Mar 22 17:42:22 2017_x000D_	20.8172	30.7982	-63.4976	-1.10824	1	20.1817	16.1238	98.1191	1.7125	14.6882
60518	Wed Mar 22 17:42:23 2017_x000D_	20.5981	30.4833	-56.8629	-0.992444	1	20.1817	16.1238	98.1191	1.7125	14.3655
60519	Wed Mar 22 17:42:23 2017_x000D_	20.4934	30.4848	-46.2354	-0.80696	1	20.1817	16.1238	98.1191	1.7125	14.3644
60520	Wed Mar 22 17:42:23 2017_x000D_	20.3856	30.3804	-42.0759	-0.734364	1	20.1817	16.1238	98.1191	1.7125	14.2581
60521	Wed Mar 22 17:42:23 2017_x000D_	20.0689	30.2789	-29.8336	-0.520695	1	20.0942	18.1135	98.1191	1.7125	12.1654
60522	Wed Mar 22 17:42:23 2017_x000D_	20.0688	30.2795	-16.9426	-0.295704	1	20.0942	18.1135	98.1191	1.7125	12.166
60523	Wed Mar 22 17:42:23 2017_x000D_	20.069	30.2798	-11.28	-0.196873	1	20.0942	18.1135	98.1191	1.7125	12.1663
60524	Wed Mar 22 17:42:23 2017_x000D_	20.0691	30.2801	-5.34394	-0.0932693	1	20.0942	18.1135	98.1191	1.7125	12.1666
60525	Wed Mar 22 17:42:23 2017_x000D_	20.278	30.2778	6.87376	0.11997	1	20.2452	19.6672	82.7496	1.44425	10.6107
60526	Wed Mar 22 17:42:23 2017_x000D_	20.2782	30.2779	12.8839	0.224867	1	20.2452	19.6672	82.7496	1.44425	10.6108
60527	Wed Mar 22 17:42:23 2017_x000D_	20.3827	30.2766	19.5927	0.341957	1	20.2452	19.6672	82.7496	1.44425	10.6103
60528	Wed Mar 22 17:42:23 2017_x000D_	20.6923	30.1667	29.3029	0.511433	1	20.2452	19.6672	82.7496	1.44425	10.509
60529	Wed Mar 22 17:42:23 2017_x000D_	20.8938	29.952	29.3016	0.511409	1	20.2063	20.551	79.9968	1.39621	9.42611
60530	Wed Mar 22 17:42:23 2017_x000D_	21.5084	29.6262	31.9376	0.557416	1	20.2063	20.551	79.9968	1.39621	9.16814
60531	Wed Mar 22 17:42:23 2017_x000D_	21.8172	29.5163	27.935	0.487558	1	20.2063	20.551	79.9968	1.39621	9.10887
60532	Wed Mar 22 17:42:23 2017_x000D_	22.428	29.0846	27.9335	0.487531	1	20.2063	20.551	79.9968	1.39621	8.81807
60533	Wed Mar 22 17:42:23 2017_x000D_	22.7335	28.8688	29.3009	0.511397	1	20.367	21.883	79.9968	1.39621	7.37575
60534	Wed Mar 22 17:42:23 2017_x000D_	23.1428	28.6518	29.3011	0.5114	1	20.367	21.883	79.9968	1.39621	7.31585
60535	Wed Mar 22 17:42:23 2017_x000D_	23.7567	28.3264	31.9388	0.557437	1	20.367	21.883	79.9968	1.39621	7.28062
60536	Wed Mar 22 17:42:23 2017_x000D_	24.1689	28.2154	29.303	0.511433	1	20.367	21.883	79.9968	1.39621	7.38605
60537	Wed Mar 22 17:42:23 2017_x000D_	24.3701	28.0011	29.3016	0.511409	1	20.367	21.883	79.9968	1.39621	7.31136
60538	Wed Mar 22 17:42:23 2017_x000D_	24.9801	27.57	29.3004	0.511388	1	20.3573	22.1039	79.9968	1.39621	7.15881
60539	Wed Mar 22 17:42:24 2017_x000D_	25.3922	27.4592	31.9406	0.557468	1	20.3573	22.1039	79.9968	1.39621	7.35047
60540	Wed Mar 22 17:42:24 2017_x000D_	26.0018	27.0284	31.9399	0.557457	1	20.3573	22.1039	79.9968	1.39621	7.49073
60541	Wed Mar 22 17:42:24 2017_x000D_	26.2028	26.8142	31.9389	0.557439	1	20.3573	22.1039	79.9968	1.39621	7.50712
60542	Wed Mar 22 17:42:24 2017_x000D_	26.8186	26.5953	31.9409	0.557473	1	20.5374	22.9939	83.274	1.45341	7.24041
60543	Wed Mar 22 17:42:24 2017_x000D_	27.1234	26.38	33.5223	0.585075	1	20.5374	22.9939	83.274	1.45341	7.40548
60544	Wed Mar 22 17:42:24 2017_x000D_	27.4278	26.1648	31.9403	0.557463	1	20.5374	22.9939	83.274	1.45341	7.585
60545	Wed Mar 22 17:42:24 2017_x000D_	28.0368	25.7344	31.9397	0.557452	1	20.5374	22.9939	83.274	1.45341	7.98444
60546	Wed Mar 22 17:42:24 2017_x000D_	28.3413	25.5192	33.5217	0.585064	1	20.5277	23.2147	81.9462	1.43023	8.14635
60547	Wed Mar 22 17:42:24 2017_x000D_	28.5421	25.3052	33.5208	0.585049	1	20.5277	23.2147	81.9462	1.43023	8.28256
60548	Wed Mar 22 17:42:24 2017_x000D_	29.1539	24.9809	36.0921	0.629926	1	20.5277	23.2147	81.9462	1.43023	8.80516
60549	Wed Mar 22 17:42:24 2017_x000D_	29.458	24.7659	34.4461	0.601197	1	20.5277	23.2147	81.9462	1.43023	9.06402
60550	Wed Mar 22 17:42:24 2017_x000D_	30.0694	24.4419	31.9394	0.557447	1	22.4497	24.3794	8.81582	0.153865	7.61996
60551	Wed Mar 22 17:42:24 2017_x000D_	30.3733	24.227	30.4874	0.532106	1	22.4497	24.3794	8.81582	0.153865	7.92507
60552	Wed Mar 22 17:42:24 2017_x000D_	31.0848	23.7962	31.9392	0.557444	1	22.4497	24.3794	8.81582	0.153865	8.65477
60553	Wed Mar 22 17:42:24 2017_x000D_	31.2854	23.5824	31.9382	0.557426	1	22.4497	24.3794	8.81582	0.153865	8.87157
60554	Wed Mar 22 17:42:24 2017_x000D_	31.6926	23.3666	31.9386	0.557434	1	22.4497	24.3794	8.81582	0.153865	9.29822
60555	Wed Mar 22 17:42:24 2017_x000D_	32.3002	22.9371	31.938	0.557424	1	24.3903	25.1022	0	0	8.20086
60556	Wed Mar 22 17:42:24 2017_x000D_	32.7071	22.7215	31.9385	0.557431	1	24.3903	25.1022	0	0	8.65083
60557	Wed Mar 22 17:42:24 2017_x000D_	33.3144	22.2922	31.9378	0.557421	1	24.3903	25.1022	0	0	9.35605
60558	Wed Mar 22 17:42:24 2017_x000D_	33.5148	22.0786	31.9368	0.557402	1	24.3903	25.1022	0	0	9.61242
60559	Wed Mar 22 17:42:24 2017_x000D_	33.9214	21.8631	31.9373	0.55741	1	25.4747	25.3566	0	0	9.14064
60560	Wed Mar 22 17:42:24 2017_x000D_	34.5283	21.4342	31.9367	0.5574	1	25.4747	25.3566	0	0	9.86676
60561	Wed Mar 22 17:42:25 2017_x000D_	34.8318	21.2197	33.5217	0.585064	1	25.4747	25.3566	0	0	10.2308
60562	Wed Mar 22 17:42:25 2017_x000D_	35.135	21.0053	31.9361	0.55739	1	25.4747	25.3566	0	0	10.5951
60563	Wed Mar 22 17:42:25 2017_x000D_	35.7415	20.5766	31.9354	0.557378	1	28.7564	25.4579	355.805	6.20997	8.52166
60564	Wed Mar 22 17:42:25 2017_x000D_	36.0477	20.4681	36.0969	0.630009	1	28.7564	25.4579	355.805	6.20997	8.83522
60565	Wed Mar 22 17:42:25 2017_x000D_	36.6536	20.0397	32.9291	0.57472	1	28.7564	25.4579	355.805	6.20997	9.57719
60566	Wed Mar 22 17:42:25 2017_x000D_	36.9595	19.9314	31.9368	0.557403	1	28.7564	25.4579	355.805	6.20997	9.89106
60567	Wed Mar 22 17:42:25 2017_x000D_	37.5654	19.5031	31.9362	0.557392	1	28.7564	25.4579	355.805	6.20997	10.6329
60568	Wed Mar 22 17:42:25 2017_x000D_	37.8681	19.289	30.4807	0.531989	1	31.4007	25.0977	345.308	6.02676	8.693
60569	Wed Mar 22 17:42:25 2017_x000D_	38.3738	18.9675	29.2856	0.511131	1	31.4007	25.0977	345.308	6.02676	9.28458
60570	Wed Mar 22 17:42:25 2017_x000D_	38.3738	18.9675	29.2856	0.511131	1	31.4007	25.0977	345.308	6.02676	9.28458
60571	Wed Mar 22 17:42:25 2017_x000D_	38.8818	18.752	27.9102	0.487126	1	31.4007	25.0977	345.308	6.02676	9.80993
60572	Wed Mar 22 17:42:25 2017_x000D_	39.2871	18.5373	27.9103	0.487126	1	33.4186	24.0557	345.308	6.02676	8.05556
60573	Wed Mar 22 17:42:25 2017_x000D_	39.4871	18.3241	27.9087	0.487099	1	33.4186	24.0557	345.308	6.02676	8.34733
60574	Wed Mar 22 17:42:25 2017_x000D_	39.7925	18.2161	31.9374	0.557413	1	33.4186	24.0557	345.308	6.02676	8.64451
60575	Wed Mar 22 17:42:25 2017_x000D_	40.1976	18.0015	31.9378	0.55742	1	33.4186	24.0557	345.308	6.02676	9.0889
60576	Wed Mar 22 17:42:25 2017_x000D_	40.2973	17.895	27.9087	0.487099	1	36.9868	22.62	346.987	6.05607	5.76932
60577	Wed Mar 22 17:42:25 2017_x000D_	40.5999	17.6811	29.2852	0.511122	1	36.9868	22.62	346.987	6.05607	6.11941
60578	Wed Mar 22 17:42:25 2017_x000D_	40.9046	17.5732	25.2153	0.44009	1	36.9868	22.62	346.987	6.05607	6.389
60579	Wed Mar 22 17:42:25 2017_x000D_	40.9046	17.5732	25.2153	0.44009	1	36.9868	22.62	346.987	6.05607	6.389
60580	Wed Mar 22 17:42:25 2017_x000D_	40.8016	17.5737	12.6934	0.221542	1	39.223	21.5849	340.102	5.9359	4.31065
60581	Wed Mar 22 17:42:25 2017_x000D_	40.6987	17.5743	6.28834	0.109752	1	39.223	21.5849	340.102	5.9359	4.27348
60582	Wed Mar 22 17:42:26 2017_x000D_	40.3882	17.4699	-8.85151	-0.154488	1	39.223	21.5849	340.102	5.9359	4.27679
60583	Wed Mar 22 17:42:26 2017_x000D_	40.2852	17.4703	-14.0261	-0.244802	1	39.223	21.5849	340.102	5.9359	4.24949
60584	Wed Mar 22 17:42:26 2017_x000D_	40.1829	17.4704	-28.0363	-0.489326	1	39.223	21.5849	340.102	5.9359	4.22499
60585	Wed Mar 22 17:42:26 2017_x000D_	40.1802	17.3643	-30.6089	-0.534226	2	43.4633	15.0858	349.074	6.09248	3.99629
60586	Wed Mar 22 17:42:26 2017_x000D_	40.1805	17.3641	-38.7505	-0.676324	2	43.4633	15.0858	349.074	6.09248	3.99593
60587	Wed Mar 22 17:42:26 2017_x000D_	40.2832	17.3631	-44.997	-0.785347	2	43.4633	15.0858	349.074	6.09248	3.91141
60588	Wed Mar 22 17:42:26 2017_x000D_	40.4943	17.5734	-57.67	-1.00653	2	43.4633	15.0858	349.074	6.09248	3.87339
60589	Wed Mar 22 17:42:26 2017_x000D_	40.5996	17.6785	-61.6504	-1.076	1	43.4563	19.9492	346.987	6.05607	3.64922
60590	Wed Mar 22 17:42:26 2017_x000D_	40.7105	17.9954	-70.7863	-1.23545	1	43.4563	19.9492	346.987	6.05607	3.36998
60591	Wed Mar 22 17:42:26 2017_x000D_	40.7157	18.2071	-70.7843	-1.23542	1	43.4563	19.9492	346.987	6.05607	3.24743
60592	Wed Mar 22 17:42:26 2017_x000D_	40.9364	18.8403	-70.7843	-1.23542	1	43.4563	19.9492	346.987	6.05607	2.7531
60593	Wed Mar 22 17:42:26 2017_x000D_	41.1491	19.1557	-71.6647	-1.25079	2	42.3498	15.4931	55.3133	0.965399	3.85439
60594	Wed Mar 22 17:42:26 2017_x000D_	41.3722	19.894	-70.7863	-1.23545	2	42.3498	15.4931	55.3133	0.965399	4.50817
60595	Wed Mar 22 17:42:26 2017_x000D_	41.4821	20.2098	-69.0578	-1.20529	2	42.3498	15.4931	55.3133	0.965399	4.79585
60596	Wed Mar 22 17:42:26 2017_x000D_	41.5924	20.526	-70.7863	-1.23545	2	42.3498	15.4931	55.3133	0.965399	5.08957
60597	Wed Mar 22 17:42:26 2017_x000D_	41.7023	20.8416	-69.0571	-1.20527	2	42.3498	15.4931	55.3133	0.965399	5.38755
60598	Wed Mar 22 17:42:26 2017_x000D_	41.9249	21.5785	-68.0638	-1.18794	2	42.9442	16.8387	81.0738	1.41501	4.84816
60599	Wed Mar 22 17:42:26 2017_x000D_	42.1448	22.2094	-68.0628	-1.18792	2	42.9442	16.8387	81.0738	1.41501	5.42987
60600	Wed Mar 22 17:42:26 2017_x000D_	42.2548	22.5245	-71.6644	-1.25078	2	42.9442	16.8387	81.0738	1.41501	5.72744
60601	Wed Mar 22 17:42:26 2017_x000D_	42.4668	22.8389	-70.7883	-1.23549	2	42.9442	16.8387	81.0738	1.41501	6.01916
60602	Wed Mar 22 17:42:26 2017_x000D_	42.6863	23.4688	-70.7883	-1.23549	1	45.4532	19.3487	341.488	5.96009	4.96296
60603	Wed Mar 22 17:42:27 2017_x000D_	42.6964	23.8898	-70.7843	-1.23542	1	45.4532	19.3487	341.488	5.96009	5.31239
60604	Wed Mar 22 17:42:27 2017_x000D_	42.9081	24.2032	-71.6671	-1.25083	1	45.4532	19.3487	341.488	5.96009	5.48121
60605	Wed Mar 22 17:42:27 2017_x000D_	43.1273	24.8322	-71.6675	-1.25083	1	45.4532	19.3487	341.488	5.96009	5.95639
60606	Wed Mar 22 17:42:27 2017_x000D_	43.1374	25.2527	-71.6638	-1.25077	1	47.8764	18.9826	315	5.49779	7.85953
60607	Wed Mar 22 17:42:27 2017_x000D_	43.5602	25.8787	-71.6699	-1.25088	1	47.8764	18.9826	315	5.49779	8.13546
60608	Wed Mar 22 17:42:27 2017_x000D_	43.5702	26.2988	-71.6662	-1.25081	1	47.8764	18.9826	315	5.49779	8.48941
60609	Wed Mar 22 17:42:27 2017_x000D_	43.7889	26.9263	-71.6665	-1.25082	1	47.8764	18.9826	315	5.49779	8.93365
60610	Wed Mar 22 17:42:27 2017_x000D_	44.0025	27.3436	-71.6686	-1.25085	1	49.1658	19.4648	11.4568	0.199958	9.41993
60611	Wed Mar 22 17:42:27 2017_x000D_	44.2234	28.0754	-70.7863	-1.23545	1	49.1658	19.4648	11.4568	0.199958	9.92823
60612	Wed Mar 22 17:42:27 2017_x000D_	44.2308	28.3896	-71.6653	-1.2508	1	49.1658	19.4648	11.4568	0.199958	10.1983
60613	Wed Mar 22 17:42:27 2017_x000D_	44.4417	28.7016	-70.7863	-1.23545	1	49.1658	19.4648	11.4568	0.199958	10.3748
60614	Wed Mar 22 17:42:27 2017_x000D_	44.4515	29.1206	-70.7824	-1.23539	1	49.1658	19.4648	11.4568	0.199958	10.7452
60615	Wed Mar 22 17:42:27 2017_x000D_	44.8752	29.848	-71.6699	-1.25088	1	49.8208	19.4852	4.19481	0.0732133	11.4824
60616	Wed Mar 22 17:42:27 2017_x000D_	44.8826	30.1621	-70.7843	-1.23542	1	49.8208	19.4852	4.19481	0.0732133	11.7636
60617	Wed Mar 22 17:42:27 2017_x000D_	45.1027	30.8913	-71.6665	-1.25082	1	49.8208	19.4852	4.19481	0.0732133	12.3434
60618	Wed Mar 22 17:42:27 2017_x000D_	45.3131	31.2023	-70.7863	-1.23545	1	49.8208	19.4852	4.19481	0.0732133	12.5543
60619	Wed Mar 22 17:42:27 2017_x000D_	45.5306	31.8263	-70.7863	-1.23545	1	50.0287	19.7126	16.2642	0.283864	12.9219
60620	Wed Mar 22 17:42:27 2017_x000D_	45.5378	32.1395	-71.6671	-1.25083	1	50.0287	19.7126	16.2642	0.283864	13.2135
60621	Wed Mar 22 17:42:27 2017_x000D_	45.748	32.45	-70.7863	-1.23545	1	50.0287	19.7126	16.2642	0.283864	13.4375
60622	Wed Mar 22 17:42:27 2017_x000D_	45.7528	32.6587	-70.7843	-1.23542	1	50.0287	19.7126	16.2642	0.283864	13.634
60623	Wed Mar 22 17:42:27 2017_x000D_	45.9699	33.2818	-70.7844	-1.23542	1	50.6732	19.9536	6.726	0.117391	14.1337
60624	Wed Mar 22 17:42:27 2017_x000D_	46.1845	33.8	-71.6699	-1.25088	1	50.6732	19.9536	6.726	0.117391	14.5558
60625	Wed Mar 22 17:42:28 2017_x000D_	46.1917	34.1129	-70.7824	-1.23539	1	50.6732	19.9536	6.726	0.117391	14.8516
60626	Wed Mar 22 17:42:28 2017_x000D_	46.3991	34.3183	-70.7863	-1.23545	1	50.6732	19.9536	6.726	0.117391	14.9871
60627	Wed Mar 22 17:42:28 2017_x000D_	46.512	34.8373	-69.0414	-1.205	1	51.0889	20.4083	17.4685	0.304884	15.1375
60628	Wed Mar 22 17:42:28 2017_x000D_	46.6229	35.2524	-71.6687	-1.25085	1	51.0889	20.4083	17.4685	0.304884	15.5014
60629	Wed Mar 22 17:42:28 2017_x000D_	46.83	35.4573	-71.6726	-1.25092	1	51.0889	20.4083	17.4685	0.304884	15.64
60630	Wed Mar 22 17:42:28 2017_x000D_	46.8347	35.6655	-71.6708	-1.25089	1	51.0889	20.4083	17.4685	0.304884	15.8392
60631	Wed Mar 22 17:42:28 2017_x000D_	46.9407	35.8721	-74.3793	-1.29816	1	51.0889	20.4083	17.4685	0.304884	16.0105
60632	Wed Mar 22 17:42:28 2017_x000D_	47.0511	36.2865	-71.6711	-1.2509	1	51.6394	22.6333	0	0	14.4036
60633	Wed Mar 22 17:42:28 2017_x000D_	47.1592	36.5969	-68.0402	-1.18753	1	51.6394	22.6333	0	0	14.6647
60634	Wed Mar 22 17:42:28 2017_x000D_	47.3728	37.1133	-61.5413	-1.0741	1	51.6394	22.6333	0	0	15.0955
60635	Wed Mar 22 17:42:28 2017_x000D_	47.3748	37.2172	-55.0459	-0.960732	1	51.6394	22.6333	0	0	15.1946
60636	Wed Mar 22 17:42:28 2017_x000D_	47.48	37.4235	-44.6636	-0.779526	1	51.9088	26.172	8.00279	0.139675	12.0918
60637	Wed Mar 22 17:42:28 2017_x000D_	47.5856	37.6299	-38.3363	-0.669094	1	51.9088	26.172	8.00279	0.139675	12.2464
60638	Wed Mar 22 17:42:28 2017_x000D_	47.7897	37.7303	-32.5627	-0.568325	1	51.9088	26.172	8.00279	0.139675	12.2703
60639	Wed Mar 22 17:42:28 2017_x000D_	47.9939	37.8314	-16.9747	-0.296264	1	51.9088	26.172	8.00279	0.139675	12.2991
60640	Wed Mar 22 17:42:28 2017_x000D_	48.1982	37.9319	-14.1327	-0.246662	1	52.4378	28.8342	0	0	10.037
60641	Wed Mar 22 17:42:28 2017_x000D_	48.2992	37.9305	-7.772	-0.135647	1	52.4378	28.8342	0	0	9.99353
60642	Wed Mar 22 17:42:28 2017_x000D_	48.9072	38.0241	0.993835	0.0173457	1	52.4378	28.8342	0	0	9.84477
60643	Wed Mar 22 17:42:28 2017_x000D_	49.5124	38.0136	0.993865	0.0173462	1	52.4378	28.8342	0	0	9.63428
60644	Wed Mar 22 17:42:28 2017_x000D_	49.9156	38.0066	0.993848	0.0173459	1	52.4378	28.8342	0	0	9.51286
60645	Wed Mar 22 17:42:28 2017_x000D_	50.3187	37.9996	0.993831	0.0173456	1	52.7485	31.488	0	0	6.95017
60646	Wed Mar 22 17:42:29 2017_x000D_	51.1243	37.9857	0.993852	0.017346	1	52.7485	31.488	0	0	6.69762
60647	Wed Mar 22 17:42:29 2017_x000D_	51.5268	37.9787	0.993834	0.0173457	1	52.7485	31.488	0	0	6.60468
60648	Wed Mar 22 17:42:29 2017_x000D_	51.9292	37.9717	0.993871	0.0173463	1	52.7485	31.488	0	0	6.53526
60649	Wed Mar 22 17:42:29 2017_x000D_	52.7334	37.9577	0.993889	0.0173466	1	52.9142	32.5944	38.9166	0.679224	5.36635
60650	Wed Mar 22 17:42:29 2017_x000D_	53.1353	37.9508	0.99387	0.0173463	1	52.9142	32.5944	38.9166	0.679224	5.36096
60651	Wed Mar 22 17:42:29 2017_x000D_	53.7378	37.9403	0.993842	0.0173458	1	52.9142	32.5944	38.9166	0.679224	5.40897
60652	Wed Mar 22 17:42:29 2017_x000D_	54.1392	37.9333	0.993877	0.0173464	1	52.9142	32.5944	38.9166	0.679224	5.47763
60653	Wed Mar 22 17:42:29 2017_x000D_	54.8392	37.8178	3.80417	0.0663952	1	52.8933	33.0342	79.9968	1.39621	5.16424
60654	Wed Mar 22 17:42:29 2017_x000D_	55.1402	37.8126	3.94507	0.0688544	1	52.8933	33.0342	79.9968	1.39621	5.28031
60655	Wed Mar 22 17:42:29 2017_x000D_	55.5411	37.8057	3.94565	0.0688647	1	52.8933	33.0342	79.9968	1.39621	5.45693
60656	Wed Mar 22 17:42:29 2017_x000D_	55.9399	37.6954	6.88374	0.120144	1	52.8933	33.0342	79.9968	1.39621	5.56853
60657	Wed Mar 22 17:42:29 2017_x000D_	56.5407	37.6851	6.88544	0.120174	1	52.8933	33.0342	79.9968	1.39621	5.91053
60658	Wed Mar 22 17:42:29 2017_x000D_	56.941	37.6782	6.88657	0.120193	1	52.862	33.6939	79.9968	1.39621	5.70201
60659	Wed Mar 22 17:42:29 2017_x000D_	57.7393	37.5611	9.79851	0.171016	1	52.862	33.6939	79.9968	1.39621	6.22441
60660	Wed Mar 22 17:42:29 2017_x000D_	58.037	37.4526	6.6048	0.115276	1	52.862	33.6939	79.9968	1.39621	6.39597
60661	Wed Mar 22 17:42:29 2017_x000D_	58.7366	37.4406	6.88604	0.120184	1	52.862	33.6939	79.9968	1.39621	6.96769
60662	Wed Mar 22 17:42:29 2017_x000D_	59.136	37.4338	6.88717	0.120204	1	53.0485	34.36	63.9361	1.1159	6.81952
60663	Wed Mar 22 17:42:29 2017_x000D_	59.8308	37.2153	6.60393	0.11526	1	53.0485	34.36	63.9361	1.1159	7.35883
60664	Wed Mar 22 17:42:29 2017_x000D_	60.1303	37.2102	6.88433	0.120154	1	53.0485	34.36	63.9361	1.1159	7.63384
60665	Wed Mar 22 17:42:29 2017_x000D_	60.5291	37.2034	6.88544	0.120174	1	53.0485	34.36	63.9361	1.1159	8.00277
60666	Wed Mar 22 17:42:29 2017_x000D_	60.9278	37.1967	6.88661	0.120194	1	54.2824	35.9382	43.9929	0.767821	6.76352
60667	Wed Mar 22 17:42:30 2017_x000D_	61.5239	37.0834	9.80305	0.171096	1	54.2824	35.9382	43.9929	0.767821	7.33149
60668	Wed Mar 22 17:42:30 2017_x000D_	61.8207	36.9751	6.60371	0.115257	1	54.2824	35.9382	43.9929	0.767821	7.60928
60669	Wed Mar 22 17:42:30 2017_x000D_	62.4179	36.965	6.60534	0.115285	1	54.2824	35.9382	43.9929	0.767821	8.20004
60670	Wed Mar 22 17:42:30 2017_x000D_	62.7166	36.96	6.88603	0.120184	1	55.1116	36.8434	17.7615	0.309997	7.60589
60671	Wed Mar 22 17:42:30 2017_x000D_	63.4107	36.845	3.79255	0.0661924	1	55.1116	36.8434	17.7615	0.309997	8.2991
60672	Wed Mar 22 17:42:30 2017_x000D_	63.7075	36.737	6.88319	0.120134	1	55.1116	36.8434	17.7615	0.309997	8.59656
60673	Wed Mar 22 17:42:30 2017_x000D_	63.9063	36.7337	6.8838	0.120145	1	55.1116	36.8434	17.7615	0.309997	8.79538
60674	Wed Mar 22 17:42:30 2017_x000D_	64.5022	36.7237	6.88546	0.120174	1	55.1116	36.8434	17.7615	0.309997	9.39136
60675	Wed Mar 22 17:42:30 2017_x000D_	64.7008	36.7203	6.886	0.120183	1	57.0292	37.7811	0	0	7.74459
60676	Wed Mar 22 17:42:30 2017_x000D_	65.0978	36.7137	6.88716	0.120204	1	57.0292	37.7811	0	0	8.1389
60677	Wed Mar 22 17:42:30 2017_x000D_	65.2963	36.7103	6.88772	0.120213	1	57.0292	37.7811	0	0	8.33616
60678	Wed Mar 22 17:42:30 2017_x000D_	65.7904	36.5989	3.79003	0.0661485	1	57.0292	37.7811	0	0	8.8406
60679	Wed Mar 22 17:42:30 2017_x000D_	65.9885	36.5954	-1.87109	-0.0326568	1	60.501	38.1056	0	0	5.69152
60680	Wed Mar 22 17:42:30 2017_x000D_	66.286	36.5902	-7.89674	-0.137824	1	60.501	38.1056	0	0	5.98019
60681	Wed Mar 22 17:42:30 2017_x000D_	66.286	36.5902	-7.89674	-0.137824	1	60.501	38.1056	0	0	5.98019
60682	Wed Mar 22 17:42:30 2017_x000D_	66.0862	36.4899	-23.8342	-0.415985	1	60.501	38.1056	0	0	5.8142
60683	Wed Mar 22 17:42:30 2017_x000D_	66.0861	36.4895	-29.0475	-0.506974	2	69.134	35.2879	359.422	6.27311	3.27621
60684	Wed Mar 22 17:42:30 2017_x000D_	66.0851	36.3859	-47.1481	-0.82289	2	69.134	35.2879	359.422	6.27311	3.24059
60685	Wed Mar 22 17:42:30 2017_x000D_	66.0853	36.3856	-54.9024	-0.958227	2	69.134	35.2879	359.422	6.27311	3.2403
60686	Wed Mar 22 17:42:30 2017_x000D_	66.1853	36.3841	-69.5953	-1.21467	2	69.134	35.2879	359.422	6.27311	3.14587
60687	Wed Mar 22 17:42:30 2017_x000D_	66.0881	36.4888	-78.2306	-1.36538	2	69.7863	35.3077	13.6256	0.237811	3.88223
60688	Wed Mar 22 17:42:30 2017_x000D_	66.1908	36.6936	268.106	4.67933	2	69.7863	35.3077	13.6256	0.237811	3.85335
60689	Wed Mar 22 17:42:31 2017_x000D_	66.1925	36.7965	263.031	4.59076	2	69.7863	35.3077	13.6256	0.237811	3.88998
60690	Wed Mar 22 17:42:31 2017_x000D_	66.098	37.1072	259.965	4.53724	2	69.7863	35.3077	13.6256	0.237811	4.10387
60691	Wed Mar 22 17:42:31 2017_x000D_	66.0067	37.6236	256.647	4.47934	2	69.7863	35.3077	13.6256	0.237811	4.43269
60692	Wed Mar 22 17:42:31 2017_x000D_	65.9139	38.0368	253.955	4.43235	2	69.5689	35.3011	64.0042	1.11708	4.56542
60693	Wed Mar 22 17:42:31 2017_x000D_	65.7266	38.76	254.755	4.44631	2	69.5689	35.3011	64.0042	1.11708	5.16984
60694	Wed Mar 22 17:42:31 2017_x000D_	65.6322	39.0701	256.648	4.47935	2	69.5689	35.3011	64.0042	1.11708	5.45004
60695	Wed Mar 22 17:42:31 2017_x000D_	65.5394	39.4831	253.954	4.43234	2	69.5689	35.3011	64.0042	1.11708	5.80741
60696	Wed Mar 22 17:42:31 2017_x000D_	65.3523	40.2057	254.755	4.44631	2	69.4932	36.8379	83.3254	1.4543	5.33752
60697	Wed Mar 22 17:42:31 2017_x000D_	65.258	40.5158	251.336	4.38664	2	69.4932	36.8379	83.3254	1.4543	5.60927
60698	Wed Mar 22 17:42:31 2017_x000D_	65.1653	40.9283	253.954	4.43233	2	69.4932	36.8379	83.3254	1.4543	5.95501
60699	Wed Mar 22 17:42:31 2017_x000D_	64.9767	41.5479	253.954	4.43233	2	69.4932	36.8379	83.3254	1.4543	6.52556
60700	Wed Mar 22 17:42:31 2017_x000D_	64.7849	41.9621	253.955	4.43235	2	69.1894	38.5871	100.504	1.75413	5.5489
60701	Wed Mar 22 17:42:31 2017_x000D_	64.6955	42.5796	251.334	4.38661	2	69.1894	38.5871	100.504	1.75413	6.01126
60702	Wed Mar 22 17:42:31 2017_x000D_	64.6029	42.9916	253.953	4.43232	2	69.1894	38.5871	100.504	1.75413	6.3589
60703	Wed Mar 22 17:42:31 2017_x000D_	64.4145	43.6107	253.954	4.43233	2	69.1894	38.5871	100.504	1.75413	6.93082
60704	Wed Mar 22 17:42:31 2017_x000D_	64.2229	44.0246	253.954	4.43234	2	69.1894	38.5871	100.504	1.75413	7.36427
60705	Wed Mar 22 17:42:31 2017_x000D_	64.0378	44.8482	253.954	4.43233	1	68.2103	36.3594	327.544	5.71672	9.45883
60706	Wed Mar 22 17:42:31 2017_x000D_	63.9421	45.0552	251.333	4.3866	1	68.2103	36.3594	327.544	5.71672	9.68682
60707	Wed Mar 22 17:42:31 2017_x000D_	63.7505	45.4689	251.334	4.38661	1	68.2103	36.3594	327.544	5.71672	10.1426
60708	Wed Mar 22 17:42:31 2017_x000D_	63.7571	45.8784	251.333	4.38658	1	68.2103	36.3594	327.544	5.71672	10.5092
60709	Wed Mar 22 17:42:31 2017_x000D_	63.3708	46.5009	251.334	4.38661	1	69.3299	35.7336	315	5.49779	12.3063
60710	Wed Mar 22 17:42:32 2017_x000D_	63.3758	46.8079	250.336	4.36919	1	69.3299	35.7336	315	5.49779	12.5734
60711	Wed Mar 22 17:42:32 2017_x000D_	63.1894	47.5281	251.333	4.38658	1	69.3299	35.7336	315	5.49779	13.2972
60712	Wed Mar 22 17:42:32 2017_x000D_	62.998	47.9415	251.333	4.38659	1	69.3299	35.7336	315	5.49779	13.7523
60713	Wed Mar 22 17:42:32 2017_x000D_	62.81	48.5592	251.333	4.38659	1	69.9821	35.7534	344.13	6.00621	14.6774
60714	Wed Mar 22 17:42:32 2017_x000D_	62.6187	48.9724	251.333	4.3866	1	69.9821	35.7534	344.13	6.00621	15.1315
60715	Wed Mar 22 17:42:32 2017_x000D_	62.4274	49.3856	251.334	4.38661	1	69.9821	35.7534	344.13	6.00621	15.5856
60716	Wed Mar 22 17:42:32 2017_x000D_	62.2412	50.1052	250.336	4.36918	1	69.9821	35.7534	344.13	6.00621	16.3063
60717	Wed Mar 22 17:42:32 2017_x000D_	62.1473	50.4138	248.794	4.34228	1	71.0039	37.1033	17.9008	0.312428	15.9878
60718	Wed Mar 22 17:42:32 2017_x000D_	61.8605	51.0331	251.334	4.38661	1	71.0039	37.1033	17.9008	0.312428	16.6626
60719	Wed Mar 22 17:42:32 2017_x000D_	61.7683	51.4437	248.794	4.34227	1	71.0039	37.1033	17.9008	0.312428	17.0571
60720	Wed Mar 22 17:42:32 2017_x000D_	61.6762	51.854	251.333	4.38659	1	71.0039	37.1033	17.9008	0.312428	17.4525
60721	Wed Mar 22 17:42:32 2017_x000D_	61.3895	52.4733	248.794	4.34227	1	71.0039	37.1033	17.9008	0.312428	18.1294
60722	Wed Mar 22 17:42:32 2017_x000D_	61.2957	52.7816	250.336	4.36918	1	71.6016	38.2202	73.8029	1.2881	17.8394
60723	Wed Mar 22 17:42:32 2017_x000D_	61.1099	53.4999	251.333	4.38659	1	71.6016	38.2202	73.8029	1.2881	18.535
60724	Wed Mar 22 17:42:32 2017_x000D_	60.9153	53.7087	251.335	4.38662	1	71.6016	38.2202	73.8029	1.2881	18.8173
60725	Wed Mar 22 17:42:32 2017_x000D_	60.8233	54.1188	248.793	4.34226	1	71.6016	38.2202	73.8029	1.2881	19.2077
60726	Wed Mar 22 17:42:32 2017_x000D_	60.634	54.6332	247.693	4.32305	1	71.9928	39.1109	82.3448	1.43719	19.2345
60727	Wed Mar 22 17:42:32 2017_x000D_	60.5403	54.941	251.334	4.38661	1	71.9928	39.1109	82.3448	1.43719	19.5385
60728	Wed Mar 22 17:42:32 2017_x000D_	60.3511	55.4553	250.335	4.36918	1	71.9928	39.1109	82.3448	1.43719	20.0666
60729	Wed Mar 22 17:42:32 2017_x000D_	60.2557	55.6615	247.692	4.32304	1	71.9928	39.1109	82.3448	1.43719	20.2899
60730	Wed Mar 22 17:42:32 2017_x000D_	60.0647	56.0738	247.692	4.32305	1	71.1999	41.9424	99.9722	1.74484	17.9914
60731	Wed Mar 22 17:42:32 2017_x000D_	59.9693	56.2799	250.336	4.36919	1	71.1999	41.9424	99.9722	1.74484	18.2124
60732	Wed Mar 22 17:42:33 2017_x000D_	59.9729	56.4833	250.336	4.36918	1	71.1999	41.9424	99.9722	1.74484	18.3707
60733	Wed Mar 22 17:42:33 2017_x000D_	59.9747	56.5849	251.334	4.38661	1	71.1999	41.9424	99.9722	1.74484	18.4501
60734	Wed Mar 22 17:42:33 2017_x000D_	59.6848	56.9997	253.964	4.43251	1	69.9731	44.7595	97.2504	1.69734	15.9897
60735	Wed Mar 22 17:42:33 2017_x000D_	59.6884	57.203	253.963	4.4325	1	69.9731	44.7595	97.2504	1.69734	16.1436
60736	Wed Mar 22 17:42:33 2017_x000D_	59.5929	57.4088	262.285	4.57773	1	69.9731	44.7595	97.2504	1.69734	16.3632
60737	Wed Mar 22 17:42:33 2017_x000D_	59.4938	57.4114	265.17	4.62808	1	69.9731	44.7595	97.2504	1.69734	16.4282
60738	Wed Mar 22 17:42:33 2017_x000D_	59.5926	57.4084	-86.0451	-1.50177	1	69.9731	44.7595	97.2504	1.69734	16.3631
60739	Wed Mar 22 17:42:33 2017_x000D_	59.5942	57.5096	-80.655	-1.4077	1	68.7899	46.6991	97.6551	1.7044	14.1925
60740	Wed Mar 22 17:42:33 2017_x000D_	59.5955	57.6111	-69.1691	-1.20723	1	68.7899	46.6991	97.6551	1.7044	14.2692
60741	Wed Mar 22 17:42:33 2017_x000D_	59.4982	57.7156	-65.4715	-1.14269	1	68.7899	46.6991	97.6551	1.7044	14.4118
60742	Wed Mar 22 17:42:33 2017_x000D_	59.6977	57.8117	-59.0197	-1.03009	1	68.7899	46.6991	97.6551	1.7044	14.3582
60743	Wed Mar 22 17:42:33 2017_x000D_	59.8016	58.1137	-50.387	-0.879419	1	67.5964	48.8572	135	2.35619	12.1013
60744	Wed Mar 22 17:42:33 2017_x000D_	59.9022	58.2126	-46.4312	-0.810378	1	67.5964	48.8572	135	2.35619	12.113
60745	Wed Mar 22 17:42:33 2017_x000D_	60.1053	58.5122	-36.1925	-0.631678	1	67.5964	48.8572	135	2.35619	12.2203
60746	Wed Mar 22 17:42:33 2017_x000D_	60.2023	58.408	-32.1586	-0.561274	1	67.5964	48.8572	135	2.35619	12.0785
60747	Wed Mar 22 17:42:33 2017_x000D_	60.603	58.7018	-21.8475	-0.381312	1	64.8617	51.4078	135	2.35619	8.44624
60748	Wed Mar 22 17:42:33 2017_x000D_	60.8042	58.8992	-21.8436	-0.381242	1	64.8617	51.4078	135	2.35619	8.51965
60749	Wed Mar 22 17:42:33 2017_x000D_	61.0037	58.9952	-19.1639	-0.334472	1	64.8617	51.4078	135	2.35619	8.51192
60750	Wed Mar 22 17:42:33 2017_x000D_	61.4006	59.0852	-21.8454	-0.381274	1	64.8617	51.4078	135	2.35619	8.4215
60751	Wed Mar 22 17:42:33 2017_x000D_	62.1956	59.367	-19.1653	-0.334498	1	64.8617	51.4078	135	2.35619	8.39386
60752	Wed Mar 22 17:42:33 2017_x000D_	62.3946	59.4625	-21.8461	-0.381286	1	63.2561	53.1142	121.717	2.12437	6.40649
60753	Wed Mar 22 17:42:34 2017_x000D_	63.1902	59.845	-21.844	-0.38125	1	63.2561	53.1142	121.717	2.12437	6.73112
60754	Wed Mar 22 17:42:34 2017_x000D_	63.586	59.935	-19.1624	-0.334447	1	63.2561	53.1142	121.717	2.12437	6.82877
60755	Wed Mar 22 17:42:34 2017_x000D_	64.2799	60.2184	-20.7839	-0.362748	1	63.2561	53.1142	121.717	2.12437	7.17759
60756	Wed Mar 22 17:42:34 2017_x000D_	64.5771	60.3111	-19.1613	-0.334428	1	61.8786	54.6079	114.264	1.99428	6.30939
60757	Wed Mar 22 17:42:34 2017_x000D_	65.2701	60.5942	-20.7839	-0.362748	1	61.8786	54.6079	114.264	1.99428	6.88027
60758	Wed Mar 22 17:42:34 2017_x000D_	65.5668	60.6868	-19.1602	-0.334409	1	61.8786	54.6079	114.264	1.99428	7.11026
60759	Wed Mar 22 17:42:34 2017_x000D_	65.963	60.8773	-19.1584	-0.334377	1	61.8786	54.6079	114.264	1.99428	7.48249
60760	Wed Mar 22 17:42:34 2017_x000D_	66.2574	60.8686	-18.1983	-0.31762	1	61.4124	55.2515	105.035	1.83321	7.41794
60761	Wed Mar 22 17:42:34 2017_x000D_	66.9478	61.0503	-19.1642	-0.334479	1	61.4124	55.2515	105.035	1.83321	8.01665
60762	Wed Mar 22 17:42:34 2017_x000D_	67.2449	61.2435	-18.1966	-0.317591	1	61.4124	55.2515	105.035	1.83321	8.36194
60763	Wed Mar 22 17:42:34 2017_x000D_	67.8361	61.4278	-18.1969	-0.317597	1	61.4124	55.2515	105.035	1.83321	8.91126
60764	Wed Mar 22 17:42:34 2017_x000D_	68.231	61.6178	-18.1948	-0.31756	1	60.6338	57.857	82.4335	1.43874	8.47709
60765	Wed Mar 22 17:42:34 2017_x000D_	69.0173	61.796	-18.1976	-0.317609	1	60.6338	57.857	82.4335	1.43874	9.26276
60766	Wed Mar 22 17:42:34 2017_x000D_	69.3126	61.8881	-16.3741	-0.285782	1	60.6338	57.857	82.4335	1.43874	9.56929
60767	Wed Mar 22 17:42:34 2017_x000D_	69.7052	61.977	-19.1653	-0.334498	1	60.6338	57.857	82.4335	1.43874	9.96317
60768	Wed Mar 22 17:42:34 2017_x000D_	70.3935	62.2586	-15.5176	-0.270832	1	60.6338	57.857	82.4335	1.43874	10.7063
60769	Wed Mar 22 17:42:34 2017_x000D_	70.7856	62.3472	-18.1987	-0.317627	1	61.1897	59.8431	70.1638	1.22459	9.91725
60770	Wed Mar 22 17:42:34 2017_x000D_	71.3741	62.5307	-18.199	-0.317633	1	61.1897	59.8431	70.1638	1.22459	10.5331
60771	Wed Mar 22 17:42:34 2017_x000D_	71.7671	62.72	-18.1969	-0.317596	1	61.1897	59.8431	70.1638	1.22459	10.9617
60772	Wed Mar 22 17:42:34 2017_x000D_	72.1598	62.9092	-18.1948	-0.31756	1	61.1897	59.8431	70.1638	1.22459	11.3905
60773	Wed Mar 22 17:42:34 2017_x000D_	72.9421	63.0862	-18.1976	-0.317608	1	61.9836	61.3976	45	0.785398	11.0878
60774	Wed Mar 22 17:42:35 2017_x000D_	73.5289	63.2691	-18.1979	-0.317614	1	61.9836	61.3976	45	0.785398	11.696
60775	Wed Mar 22 17:42:35 2017_x000D_	73.5289	63.2691	-18.1979	-0.317614	1	61.9836	61.3976	45	0.785398	11.696
60776	Wed Mar 22 17:42:35 2017_x000D_	74.3099	63.4459	-18.2007	-0.317663	1	61.9836	61.3976	45	0.785398	12.4953
60777	Wed Mar 22 17:42:35 2017_x000D_	74.5068	63.6406	-18.1962	-0.317584	1	62.3751	62.2838	65.232	1.13851	12.2073
60778	Wed Mar 22 17:42:35 2017_x000D_	75.0924	63.8231	-18.1966	-0.31759	1	62.3751	62.2838	65.232	1.13851	12.8101
60779	Wed Mar 22 17:42:35 2017_x000D_	75.3852	63.9142	-21.8721	-0.381739	1	62.3751	62.2838	65.232	1.13851	13.1119
60780	Wed Mar 22 17:42:35 2017_x000D_	75.8728	64.0995	-20.8018	-0.363059	1	62.3751	62.2838	65.232	1.13851	13.6193
60781	Wed Mar 22 17:42:35 2017_x000D_	76.1642	64.0904	-21.8767	-0.38182	1	62.3751	62.2838	65.232	1.13851	13.9069
60782	Wed Mar 22 17:42:35 2017_x000D_	76.6525	64.3759	-18.1953	-0.317567	1	62.5815	62.5084	75.0588	1.31002	14.1944
60783	Wed Mar 22 17:42:35 2017_x000D_	76.8465	64.3698	-18.1976	-0.317608	1	62.5815	62.5084	75.0588	1.31002	14.3859
60784	Wed Mar 22 17:42:35 2017_x000D_	77.0414	64.4636	-20.8045	-0.363108	1	62.5815	62.5084	75.0588	1.31002	14.5915
60785	Wed Mar 22 17:42:35 2017_x000D_	77.3346	64.6548	-21.8735	-0.381764	1	62.5815	62.5084	75.0588	1.31002	14.9084
60786	Wed Mar 22 17:42:35 2017_x000D_	77.8213	64.8393	-28.3258	-0.494379	1	63.6343	63.1945	57.0714	0.996085	14.282
60787	Wed Mar 22 17:42:35 2017_x000D_	77.8204	64.7388	-38.6867	-0.67521	1	63.6343	63.1945	57.0714	0.996085	14.2699
60788	Wed Mar 22 17:42:35 2017_x000D_	77.8207	64.7386	-46.7486	-0.815918	1	63.6343	63.1945	57.0714	0.996085	14.2702
60789	Wed Mar 22 17:42:35 2017_x000D_	77.8191	64.5379	-62.1477	-1.08468	1	63.6343	63.1945	57.0714	0.996085	14.2483
60790	Wed Mar 22 17:42:35 2017_x000D_	77.9175	64.635	-70.5547	-1.23141	1	66.6385	63.9361	10.9782	0.191605	11.3006
60791	Wed Mar 22 17:42:35 2017_x000D_	77.9178	64.6352	-75.7242	-1.32164	1	66.6385	63.9361	10.9782	0.191605	11.3009
60792	Wed Mar 22 17:42:35 2017_x000D_	77.8223	64.7385	-84.1135	-1.46806	1	66.6385	63.9361	10.9782	0.191605	11.2125
60793	Wed Mar 22 17:42:35 2017_x000D_	77.9227	65.0363	262.371	4.57925	1	66.6385	63.9361	10.9782	0.191605	11.3377
60794	Wed Mar 22 17:42:35 2017_x000D_	77.9249	65.2367	257.071	4.48673	1	70.0747	64.6897	0	0	7.86923
60795	Wed Mar 22 17:42:35 2017_x000D_	77.8313	65.5403	248.605	4.33898	1	70.0747	64.6897	0	0	7.8031
60796	Wed Mar 22 17:42:36 2017_x000D_	77.7376	65.8437	245.01	4.27623	1	70.0747	64.6897	0	0	7.74931
60797	Wed Mar 22 17:42:36 2017_x000D_	77.3556	66.3565	238.888	4.16937	1	70.0747	64.6897	0	0	7.46925
60798	Wed Mar 22 17:42:36 2017_x000D_	77.1662	66.7628	238.887	4.16937	1	70.0747	64.6897	0	0	7.38831
60799	Wed Mar 22 17:42:36 2017_x000D_	76.7865	67.4751	240.315	4.19428	1	71.7974	64.9572	7.56647	0.13206	5.58846
60800	Wed Mar 22 17:42:36 2017_x000D_	76.5961	67.7814	238.887	4.16937	1	71.7974	64.9572	7.56647	0.13206	5.56809
60801	Wed Mar 22 17:42:36 2017_x000D_	76.3089	68.0907	242.61	4.23434	1	71.7974	64.9572	7.56647	0.13206	5.49295
60802	Wed Mar 22 17:42:36 2017_x000D_	76.1196	68.4968	242.61	4.23434	1	71.7974	64.9572	7.56647	0.13206	5.58661
60803	Wed Mar 22 17:42:36 2017_x000D_	75.8358	69.1058	245.013	4.27628	2	81.2479	66.7544	74.3177	1.29709	5.90084
60804	Wed Mar 22 17:42:36 2017_x000D_	75.6465	69.512	240.314	4.19428	2	81.2479	66.7544	74.3177	1.29709	6.2434
60805	Wed Mar 22 17:42:36 2017_x000D_	75.3628	70.1208	242.609	4.23433	2	81.2479	66.7544	74.3177	1.29709	6.7799
60806	Wed Mar 22 17:42:36 2017_x000D_	75.1713	70.3271	242.61	4.23434	2	81.2479	66.7544	74.3177	1.29709	7.04906
60807	Wed Mar 22 17:42:36 2017_x000D_	74.7918	71.0391	241.246	4.21054	1	73.5089	65.4428	6.58866	0.114994	5.74146
60808	Wed Mar 22 17:42:36 2017_x000D_	74.6015	71.3451	242.61	4.23434	1	73.5089	65.4428	6.58866	0.114994	6.00258
60809	Wed Mar 22 17:42:36 2017_x000D_	74.5081	71.6479	238.887	4.16936	1	73.5089	65.4428	6.58866	0.114994	6.28504
60810	Wed Mar 22 17:42:36 2017_x000D_	74.1288	72.3596	240.314	4.19427	1	73.5089	65.4428	6.58866	0.114994	6.94452
60811	Wed Mar 22 17:42:36 2017_x000D_	74.0343	72.5624	242.61	4.23434	1	73.7146	65.6671	6.726	0.117391	6.90271
60812	Wed Mar 22 17:42:36 2017_x000D_	73.8452	72.968	242.609	4.23433	1	73.7146	65.6671	6.726	0.117391	7.30207
60813	Wed Mar 22 17:42:36 2017_x000D_	73.4647	73.5799	242.61	4.23434	1	73.7146	65.6671	6.726	0.117391	7.91675
60814	Wed Mar 22 17:42:36 2017_x000D_	73.1812	74.1884	240.314	4.19427	1	73.7146	65.6671	6.726	0.117391	8.53798
60815	Wed Mar 22 17:42:36 2017_x000D_	72.991	74.4944	238.886	4.16935	1	73.7146	65.6671	6.726	0.117391	8.85691
60816	Wed Mar 22 17:42:36 2017_x000D_	72.8965	74.697	241.246	4.21054	1	74.3644	65.6856	10.1327	0.176849	9.13017
60817	Wed Mar 22 17:42:37 2017_x000D_	72.6118	75.2056	240.314	4.19427	1	74.3644	65.6856	10.1327	0.176849	9.67998
60818	Wed Mar 22 17:42:37 2017_x000D_	72.4229	75.611	240.314	4.19426	1	74.3644	65.6856	10.1327	0.176849	10.1135
60819	Wed Mar 22 17:42:37 2017_x000D_	72.2315	75.8174	240.314	4.19427	1	74.3644	65.6856	10.1327	0.176849	10.3539
60820	Wed Mar 22 17:42:37 2017_x000D_	72.0438	76.3223	238.886	4.16935	1	75.3927	66.8067	63.9788	1.11664	10.0877
60821	Wed Mar 22 17:42:37 2017_x000D_	71.8524	76.5286	238.886	4.16935	1	75.3927	66.8067	63.9788	1.11664	10.3465
60822	Wed Mar 22 17:42:37 2017_x000D_	71.5664	76.9377	236.647	4.13027	1	75.3927	66.8067	63.9788	1.11664	10.8295
60823	Wed Mar 22 17:42:37 2017_x000D_	71.4721	77.1403	238.886	4.16935	1	75.3927	66.8067	63.9788	1.11664	11.0523
60824	Wed Mar 22 17:42:37 2017_x000D_	71.1861	77.5493	236.647	4.13027	1	76.3659	69.017	71.4877	1.2477	9.98151
60825	Wed Mar 22 17:42:37 2017_x000D_	71.0918	77.7519	238.886	4.16935	1	76.3659	69.017	71.4877	1.2477	10.2037
60826	Wed Mar 22 17:42:37 2017_x000D_	70.9973	77.9545	236.647	4.13027	1	76.3659	69.017	71.4877	1.2477	10.426
60827	Wed Mar 22 17:42:37 2017_x000D_	70.8071	78.2604	235.045	4.10231	1	76.3659	69.017	71.4877	1.2477	10.7861
60828	Wed Mar 22 17:42:37 2017_x000D_	70.7127	78.4631	232.888	4.06465	1	76.7441	70.1187	71.3715	1.24567	10.296
60829	Wed Mar 22 17:42:37 2017_x000D_	70.6168	78.5664	229.066	3.99796	1	76.7441	70.1187	71.3715	1.24567	10.4359
60830	Wed Mar 22 17:42:37 2017_x000D_	70.8089	78.4598	211.485	3.69111	1	76.7441	70.1187	71.3715	1.24567	10.2372
60831	Wed Mar 22 17:42:37 2017_x000D_	70.8084	78.4598	204.272	3.56523	1	76.7441	70.1187	71.3715	1.24567	10.2375
60832	Wed Mar 22 17:42:37 2017_x000D_	71.0989	78.4482	187.776	3.27731	1	76.7441	70.1187	71.3715	1.24567	10.0622
60833	Wed Mar 22 17:42:37 2017_x000D_	71.0015	78.4518	182.224	3.1804	1	76.9277	70.7783	82.7496	1.44425	9.69549
60834	Wed Mar 22 17:42:37 2017_x000D_	70.9042	78.4548	165.814	2.894	1	76.9277	70.7783	82.7496	1.44425	9.75762
60835	Wed Mar 22 17:42:37 2017_x000D_	70.8072	78.4583	159.758	2.78831	1	76.9277	70.7783	82.7496	1.44425	9.82054
60836	Wed Mar 22 17:42:37 2017_x000D_	70.7102	78.4617	153.596	2.68075	1	76.9277	70.7783	82.7496	1.44425	9.88392
60837	Wed Mar 22 17:42:37 2017_x000D_	70.5148	78.369	139.496	2.43467	1	77.1113	71.4378	72.8089	1.27075	9.56846
60838	Wed Mar 22 17:42:38 2017_x000D_	70.3183	78.1778	135.825	2.37059	1	77.1113	71.4378	72.8089	1.27075	9.56935
60839	Wed Mar 22 17:42:38 2017_x000D_	69.8258	77.699	131.923	2.30249	1	77.1113	71.4378	72.8089	1.27075	9.60631
60840	Wed Mar 22 17:42:38 2017_x000D_	69.6272	77.4081	133.801	2.33526	1	77.1113	71.4378	72.8089	1.27075	9.57373
60841	Wed Mar 22 17:42:38 2017_x000D_	69.2326	77.0246	133.801	2.33527	1	75.5311	72.702	133.711	2.33369	7.63911
60842	Wed Mar 22 17:42:38 2017_x000D_	68.6398	76.4488	137.714	2.40356	1	75.5311	72.702	133.711	2.33369	7.84401
60843	Wed Mar 22 17:42:38 2017_x000D_	68.3436	76.161	137.844	2.40583	1	75.5311	72.702	133.711	2.33369	7.97652
60844	Wed Mar 22 17:42:38 2017_x000D_	68.0467	75.8725	137.713	2.40355	1	75.5311	72.702	133.711	2.33369	8.12824
60845	Wed Mar 22 17:42:38 2017_x000D_	67.5518	75.3919	141.485	2.46938	1	75.5311	72.702	133.711	2.33369	8.4205
60846	Wed Mar 22 17:42:38 2017_x000D_	67.1573	75.1071	143.608	2.50644	1	73.9401	74.1838	135	2.35619	6.84535
60847	Wed Mar 22 17:42:38 2017_x000D_	66.7609	74.7219	143.606	2.50639	1	73.9401	74.1838	135	2.35619	7.19934
60848	Wed Mar 22 17:42:38 2017_x000D_	66.3673	74.5364	143.609	2.50645	1	73.9401	74.1838	135	2.35619	7.581
60849	Wed Mar 22 17:42:38 2017_x000D_	65.8724	74.1543	145.218	2.53453	1	73.9401	74.1838	135	2.35619	8.06775
60850	Wed Mar 22 17:42:38 2017_x000D_	65.5762	73.9651	143.609	2.50645	1	73.7128	74.3955	148.1	2.58482	8.14798
60851	Wed Mar 22 17:42:38 2017_x000D_	64.9831	73.5861	143.611	2.50648	1	73.7128	74.3955	148.1	2.58482	8.76714
60852	Wed Mar 22 17:42:38 2017_x000D_	64.9831	73.5861	143.611	2.50648	1	73.7128	74.3955	148.1	2.58482	8.76714
60853	Wed Mar 22 17:42:38 2017_x000D_	64.3878	73.1068	145.854	2.54563	1	73.7128	74.3955	148.1	2.58482	9.41363
60854	Wed Mar 22 17:42:38 2017_x000D_	64.1903	73.0135	143.611	2.50649	1	73.2692	74.6011	145.956	2.54742	9.21666
60855	Wed Mar 22 17:42:38 2017_x000D_	63.5942	72.5336	145.853	2.54561	1	73.2692	74.6011	145.956	2.54742	9.89344
60856	Wed Mar 22 17:42:38 2017_x000D_	63.3949	72.34	145.851	2.54558	1	73.2692	74.6011	145.956	2.54742	10.1299
60857	Wed Mar 22 17:42:38 2017_x000D_	62.7979	71.8591	143.607	2.50642	1	73.2692	74.6011	145.956	2.54742	10.8244
60858	Wed Mar 22 17:42:38 2017_x000D_	62.5982	71.6652	143.606	2.5064	1	73.2692	74.6011	145.956	2.54742	11.0675
60859	Wed Mar 22 17:42:38 2017_x000D_	62.0022	71.2842	143.608	2.50643	1	73.2692	74.6011	135	2.35619	11.7451
60860	Wed Mar 22 17:42:39 2017_x000D_	61.6057	71.097	143.611	2.50648	1	73.2692	74.6011	135	2.35619	12.1785
60861	Wed Mar 22 17:42:39 2017_x000D_	61.4056	70.9029	143.609	2.50646	1	73.2692	74.6011	135	2.35619	12.4267
60862	Wed Mar 22 17:42:39 2017_x000D_	60.8085	70.5212	143.611	2.50649	1	73.2692	74.6011	135	2.35619	13.1116
60863	Wed Mar 22 17:42:39 2017_x000D_	60.6081	70.3268	143.61	2.50646	1	73.2583	74.8188	135	2.35619	13.4241
60864	Wed Mar 22 17:42:39 2017_x000D_	60.2072	69.9379	143.607	2.50641	1	73.2583	74.8188	135	2.35619	13.9339
60865	Wed Mar 22 17:42:39 2017_x000D_	60.0102	69.9446	143.612	2.5065	1	73.2583	74.8188	135	2.35619	14.1163
60866	Wed Mar 22 17:42:39 2017_x000D_	59.8096	69.75	143.61	2.50647	1	73.2583	74.8188	135	2.35619	14.3722
60867	Wed Mar 22 17:42:39 2017_x000D_	59.5088	69.4582	144.155	2.51598	1	72.5983	75.0184	137.165	2.39398	14.2215
60868	Wed Mar 22 17:42:39 2017_x000D_	59.4081	69.3606	143.607	2.50642	1	72.5983	75.0184	137.165	2.39398	14.3524
60869	Wed Mar 22 17:42:39 2017_x000D_	59.2073	69.1658	143.606	2.5064	1	72.5983	75.0184	137.165	2.39398	14.6141
60870	Wed Mar 22 17:42:39 2017_x000D_	58.908	68.9743	141.885	2.47635	1	72.5983	75.0184	137.165	2.39398	14.9651
60871	Wed Mar 22 17:42:39 2017_x000D_	58.7087	68.8799	139.755	2.43919	1	70.044	74.0751	184.972	3.22838	12.4691
60872	Wed Mar 22 17:42:39 2017_x000D_	58.4069	68.5875	143.606	2.5064	1	70.044	74.0751	184.972	3.22838	12.8661
60873	Wed Mar 22 17:42:39 2017_x000D_	58.2059	68.3928	148.2	2.58658	1	70.044	74.0751	184.972	3.22838	13.1312
60874	Wed Mar 22 17:42:39 2017_x000D_	57.8049	68.1037	158.51	2.76652	1	70.044	74.0751	184.972	3.22838	13.6181
60875	Wed Mar 22 17:42:39 2017_x000D_	57.7042	68.0064	167.529	2.92394	1	70.044	74.0751	184.972	3.22838	13.7514
60876	Wed Mar 22 17:42:39 2017_x000D_	57.3092	68.02	178.973	3.12366	1	67.9002	73.5791	180	3.14159	11.9613
60877	Wed Mar 22 17:42:39 2017_x000D_	57.1116	68.0268	184.815	3.22562	1	67.9002	73.5791	180	3.14159	12.1335
60878	Wed Mar 22 17:42:39 2017_x000D_	56.914	68.0335	190.579	3.32623	1	67.9002	73.5791	180	3.14159	12.3065
60879	Wed Mar 22 17:42:39 2017_x000D_	56.6177	68.0435	202.395	3.53246	1	67.9002	73.5791	180	3.14159	12.5673
60880	Wed Mar 22 17:42:39 2017_x000D_	56.4218	68.1511	205.017	3.57822	1	63.3616	73.2342	186.623	3.25719	8.60225
60881	Wed Mar 22 17:42:40 2017_x000D_	56.2243	68.1576	212.65	3.71144	1	63.3616	73.2342	186.623	3.25719	8.75859
60882	Wed Mar 22 17:42:40 2017_x000D_	55.7374	68.5779	219.019	3.82261	1	63.3616	73.2342	186.623	3.25719	8.93362
60883	Wed Mar 22 17:42:40 2017_x000D_	55.5433	68.7865	219.02	3.82261	1	63.3616	73.2342	186.623	3.25719	8.99488
60884	Wed Mar 22 17:42:40 2017_x000D_	54.9569	69.2104	219.019	3.8226	1	61.2155	72.7378	186.726	3.25898	7.18419
60885	Wed Mar 22 17:42:40 2017_x000D_	54.6658	69.5232	223.024	3.8925	1	61.2155	72.7378	186.726	3.25898	7.29604
60886	Wed Mar 22 17:42:40 2017_x000D_	54.3724	69.7353	221.223	3.86106	1	61.2155	72.7378	186.726	3.25898	7.47282
60887	Wed Mar 22 17:42:40 2017_x000D_	53.7858	70.1595	221.222	3.86105	1	61.2155	72.7378	186.726	3.25898	7.86435
60888	Wed Mar 22 17:42:40 2017_x000D_	53.4942	70.4726	217.381	3.79401	1	61.2155	72.7378	186.726	3.25898	8.04671
60889	Wed Mar 22 17:42:40 2017_x000D_	52.9051	70.796	215.083	3.75391	1	60.1421	72.4895	188.054	3.28216	7.4325
60890	Wed Mar 22 17:42:40 2017_x000D_	52.7108	71.0047	215.084	3.75392	1	60.1421	72.4895	188.054	3.28216	7.57818
60891	Wed Mar 22 17:42:40 2017_x000D_	52.1236	71.4292	215.084	3.75393	1	60.1421	72.4895	188.054	3.28216	8.0883
60892	Wed Mar 22 17:42:40 2017_x000D_	51.7307	71.645	215.083	3.75391	1	60.1421	72.4895	188.054	3.28216	8.45369
60893	Wed Mar 22 17:42:40 2017_x000D_	51.1432	72.0697	215.084	3.75392	1	59.9359	72.2655	198.629	3.46672	8.79488
60894	Wed Mar 22 17:42:40 2017_x000D_	50.9487	72.2786	215.084	3.75393	1	59.9359	72.2655	198.629	3.46672	8.98721
60895	Wed Mar 22 17:42:40 2017_x000D_	50.5555	72.4945	215.084	3.75392	1	59.9359	72.2655	198.629	3.46672	9.38319
60896	Wed Mar 22 17:42:40 2017_x000D_	50.361	72.7034	215.084	3.75393	1	59.9359	72.2655	198.629	3.46672	9.58491
60897	Wed Mar 22 17:42:40 2017_x000D_	49.7731	73.1284	215.085	3.75393	1	59.7296	72.0414	187.655	3.2752	10.0157
60898	Wed Mar 22 17:42:40 2017_x000D_	49.4793	73.3409	216.676	3.78171	1	59.7296	72.0414	187.655	3.2752	10.3323
60899	Wed Mar 22 17:42:40 2017_x000D_	48.8911	73.7661	216.676	3.78171	1	59.7296	72.0414	187.655	3.2752	10.9749
60900	Wed Mar 22 17:42:40 2017_x000D_	48.5968	73.9788	215.085	3.75394	1	59.7296	72.0414	187.655	3.2752	11.3001
60901	Wed Mar 22 17:42:40 2017_x000D_	48.0084	74.4042	215.085	3.75394	1	59.5233	71.8174	190.926	3.33229	11.8019
60902	Wed Mar 22 17:42:41 2017_x000D_	47.8137	74.6133	215.086	3.75395	1	59.5233	71.8174	190.926	3.33229	12.0388
60903	Wed Mar 22 17:42:41 2017_x000D_	47.5196	74.826	216.676	3.78171	1	59.5233	71.8174	190.926	3.33229	12.375
60904	Wed Mar 22 17:42:41 2017_x000D_	46.9308	75.2516	216.676	3.78171	1	59.5233	71.8174	190.926	3.33229	13.0524
60905	Wed Mar 22 17:42:41 2017_x000D_	46.6363	75.4646	215.086	3.75396	1	59.5233	71.8174	190.926	3.33229	13.3932
60906	Wed Mar 22 17:42:41 2017_x000D_	46.4415	75.6738	215.087	3.75397	1	58.0264	71.3388	194.612	3.39662	12.3694
60907	Wed Mar 22 17:42:41 2017_x000D_	45.8525	76.0996	215.087	3.75397	1	58.0264	71.3388	194.612	3.39662	13.0717
60908	Wed Mar 22 17:42:41 2017_x000D_	45.2608	76.4247	212.664	3.71169	1	58.0264	71.3388	194.612	3.39662	13.7414
60909	Wed Mar 22 17:42:41 2017_x000D_	45.0636	76.5331	215.086	3.75395	1	58.0264	71.3388	194.612	3.39662	13.9648
60910	Wed Mar 22 17:42:41 2017_x000D_	44.769	76.746	216.675	3.78169	1	54.5973	70.369	180	3.14159	11.7159
60911	Wed Mar 22 17:42:41 2017_x000D_	44.2792	77.1686	215.086	3.75397	1	54.5973	70.369	180	3.14159	12.3571
60912	Wed Mar 22 17:42:41 2017_x000D_	44.0842	77.3779	215.087	3.75398	1	54.5973	70.369	180	3.14159	12.6353
60913	Wed Mar 22 17:42:41 2017_x000D_	43.8844	77.3855	215.086	3.75396	1	54.5973	70.369	180	3.14159	12.8062
60914	Wed Mar 22 17:42:41 2017_x000D_	43.4945	77.8043	215.087	3.75398	1	51.5795	69.8472	177.915	3.10521	11.3438
60915	Wed Mar 22 17:42:41 2017_x000D_	43.2946	77.8119	215.086	3.75396	1	51.5795	69.8472	177.915	3.10521	11.4924
60916	Wed Mar 22 17:42:41 2017_x000D_	42.902	78.1299	212.667	3.71173	1	51.5795	69.8472	177.915	3.10521	11.9959
60917	Wed Mar 22 17:42:41 2017_x000D_	42.8047	78.2346	216.675	3.7817	1	51.5795	69.8472	177.915	3.10521	12.1386
60918	Wed Mar 22 17:42:41 2017_x000D_	42.5119	78.5489	212.669	3.71177	1	48.726	70.4225	153.936	2.68669	10.23
60919	Wed Mar 22 17:42:41 2017_x000D_	42.2141	78.6613	208.794	3.64415	1	48.726	70.4225	153.936	2.68669	10.5016
60920	Wed Mar 22 17:42:41 2017_x000D_	41.9162	78.7738	205.081	3.57934	1	48.726	70.4225	153.936	2.68669	10.7758
60921	Wed Mar 22 17:42:41 2017_x000D_	41.7183	78.8823	197.007	3.43843	1	48.726	70.4225	153.936	2.68669	10.9853
60922	Wed Mar 22 17:42:41 2017_x000D_	41.42	78.9944	182.206	3.18009	1	48.726	70.4225	153.936	2.68669	11.263
60923	Wed Mar 22 17:42:41 2017_x000D_	41.2196	79.0019	176.444	3.07953	1	46.9373	71.4647	165.308	2.88517	9.46052
60924	Wed Mar 22 17:42:42 2017_x000D_	40.716	78.9196	161.75	2.82306	1	46.9373	71.4647	165.308	2.88517	9.70979
60925	Wed Mar 22 17:42:42 2017_x000D_	40.6159	78.9231	155.318	2.71081	1	46.9373	71.4647	165.308	2.88517	9.7769
60926	Wed Mar 22 17:42:42 2017_x000D_	40.107	78.6388	146.537	2.55756	1	46.9373	71.4647	165.308	2.88517	9.90559
60927	Wed Mar 22 17:42:42 2017_x000D_	39.9015	78.4442	138.621	2.41938	1	45.376	72.2949	135	2.35619	8.23311
60928	Wed Mar 22 17:42:42 2017_x000D_	39.4901	78.0548	130.647	2.28023	1	45.376	72.2949	135	2.35619	8.23531
60929	Wed Mar 22 17:42:42 2017_x000D_	39.2841	77.8602	130.648	2.28024	1	45.376	72.2949	135	2.35619	8.25129
60930	Wed Mar 22 17:42:42 2017_x000D_	38.9726	77.467	128.403	2.24105	1	45.376	72.2949	135	2.35619	8.23129
60931	Wed Mar 22 17:42:42 2017_x000D_	38.4518	76.7771	124.406	2.1713	1	44.4867	72.7069	147.544	2.57512	7.27919
60932	Wed Mar 22 17:42:42 2017_x000D_	38.2454	76.582	124.408	2.17133	1	44.4867	72.7069	147.544	2.57512	7.34644
60933	Wed Mar 22 17:42:42 2017_x000D_	38.0336	76.1842	124.407	2.1713	1	44.4867	72.7069	147.544	2.57512	7.33036
60934	Wed Mar 22 17:42:42 2017_x000D_	37.5146	75.5945	121.956	2.12854	1	44.4867	72.7069	147.544	2.57512	7.54642
60935	Wed Mar 22 17:42:42 2017_x000D_	37.4029	75.1924	124.405	2.17128	1	44.4867	72.7069	147.544	2.57512	7.50719
60936	Wed Mar 22 17:42:42 2017_x000D_	36.9838	74.5981	124.405	2.17128	1	43.8045	73.3432	135.77	2.36964	6.93518
60937	Wed Mar 22 17:42:42 2017_x000D_	36.875	74.297	120.535	2.10372	1	43.8045	73.3432	135.77	2.36964	6.99483
60938	Wed Mar 22 17:42:42 2017_x000D_	36.6679	74.1011	120.537	2.10377	1	43.8045	73.3432	135.77	2.36964	7.17673
60939	Wed Mar 22 17:42:42 2017_x000D_	36.2481	73.5058	120.539	2.10381	1	43.8045	73.3432	135.77	2.36964	7.55815
60940	Wed Mar 22 17:42:42 2017_x000D_	36.136	73.1027	122.919	2.14533	1	43.1427	73.5431	154.147	2.69038	7.02053
60941	Wed Mar 22 17:42:42 2017_x000D_	35.7185	72.6085	124.403	2.17123	1	43.1427	73.5431	154.147	2.69038	7.4828
60942	Wed Mar 22 17:42:42 2017_x000D_	35.5081	72.3101	122.922	2.14539	1	43.1427	73.5431	154.147	2.69038	7.73352
60943	Wed Mar 22 17:42:42 2017_x000D_	35.1885	71.7098	120.539	2.10381	1	43.1427	73.5431	154.147	2.69038	8.16274
60944	Wed Mar 22 17:42:42 2017_x000D_	35.0789	71.4078	124.397	2.17114	1	42.698	73.7491	152.434	2.66047	7.97072
60945	Wed Mar 22 17:42:43 2017_x000D_	34.6603	70.912	122.92	2.14536	1	42.698	73.7491	152.434	2.66047	8.52372
60946	Wed Mar 22 17:42:43 2017_x000D_	34.5509	70.6098	121.952	2.12846	1	42.698	73.7491	152.434	2.66047	8.731
60947	Wed Mar 22 17:42:43 2017_x000D_	34.34	70.3106	120.54	2.10382	1	42.698	73.7491	152.434	2.66047	9.03767
60948	Wed Mar 22 17:42:43 2017_x000D_	34.1319	70.1134	120.543	2.10387	1	41.4047	73.4947	191.014	3.33383	8.0204
60949	Wed Mar 22 17:42:43 2017_x000D_	33.9123	69.5078	120.539	2.1038	1	41.4047	73.4947	191.014	3.33383	8.48713
60950	Wed Mar 22 17:42:43 2017_x000D_	33.704	69.3104	120.541	2.10384	1	41.4047	73.4947	191.014	3.33383	8.76408
60951	Wed Mar 22 17:42:43 2017_x000D_	33.4871	68.8066	121.95	2.12843	1	41.4047	73.4947	191.014	3.33383	9.20145
60952	Wed Mar 22 17:42:43 2017_x000D_	33.2786	68.6089	121.953	2.12847	1	41.4047	73.4947	191.014	3.33383	9.4818
60953	Wed Mar 22 17:42:43 2017_x000D_	33.0643	68.2067	121.952	2.12846	1	39.4995	72.3491	200.816	3.5049	7.65319
60954	Wed Mar 22 17:42:43 2017_x000D_	32.9601	68.1077	118.055	2.06045	1	39.4995	72.3491	200.816	3.5049	7.79444
60955	Wed Mar 22 17:42:43 2017_x000D_	32.9543	67.9032	118.052	2.0604	1	39.4995	72.3491	200.816	3.5049	7.91237
60956	Wed Mar 22 17:42:43 2017_x000D_	32.6385	67.504	115.458	2.01512	1	39.4995	72.3491	200.816	3.5049	8.3993
60957	Wed Mar 22 17:42:43 2017_x000D_	32.6356	67.4018	116.692	2.03667	1	38.453	71.4456	198.512	3.46469	7.0848
60958	Wed Mar 22 17:42:43 2017_x000D_	32.4206	66.9988	121.948	2.1284	1	38.453	71.4456	198.512	3.46469	7.49426
60959	Wed Mar 22 17:42:43 2017_x000D_	32.313	66.7972	124.386	2.17095	1	38.453	71.4456	198.512	3.46469	7.70112
60960	Wed Mar 22 17:42:43 2017_x000D_	32.313	66.7972	124.386	2.17095	1	38.453	71.4456	198.512	3.46469	7.70112
60961	Wed Mar 22 17:42:43 2017_x000D_	32.5214	66.996	140.603	2.45399	1	36.9412	71.1846	171.074	2.9858	6.08925
60962	Wed Mar 22 17:42:43 2017_x000D_	32.7273	67.092	142.867	2.49351	1	36.9412	71.1846	171.074	2.9858	5.87421
60963	Wed Mar 22 17:42:43 2017_x000D_	32.9328	67.1878	148.657	2.59455	1	36.9412	71.1846	171.074	2.9858	5.66054
60964	Wed Mar 22 17:42:43 2017_x000D_	33.1414	67.3865	161.444	2.81773	1	36.9412	71.1846	171.074	2.9858	5.37253
60965	Wed Mar 22 17:42:43 2017_x000D_	33.2399	67.2813	170.438	2.9747	1	34.7365	71.7787	180	3.14159	4.73988
60966	Wed Mar 22 17:42:43 2017_x000D_	33.2403	67.2818	181.851	3.17389	1	34.7365	71.7787	180	3.14159	4.73927
60967	Wed Mar 22 17:42:44 2017_x000D_	33.2404	67.282	187.607	3.27436	1	34.7365	71.7787	180	3.14159	4.73905
60968	Wed Mar 22 17:42:44 2017_x000D_	33.1395	67.2855	199.494	3.48182	1	34.7365	71.7787	180	3.14159	4.76857
60969	Wed Mar 22 17:42:44 2017_x000D_	33.1367	67.1833	202.202	3.52909	1	34.7365	71.7787	180	3.14159	4.86591
60970	Wed Mar 22 17:42:44 2017_x000D_	32.9372	67.2921	212.465	3.70822	1	32.9964	71.73	180	3.14159	4.43829
60971	Wed Mar 22 17:42:44 2017_x000D_	32.7373	67.401	214.905	3.7508	1	32.9964	71.73	180	3.14159	4.33675
60972	Wed Mar 22 17:42:44 2017_x000D_	32.6418	67.6088	216.509	3.77879	1	32.9964	71.73	180	3.14159	4.13643
60973	Wed Mar 22 17:42:44 2017_x000D_	32.0444	68.0379	216.509	3.77879	1	32.9964	71.73	180	3.14159	3.81286
60974	Wed Mar 22 17:42:44 2017_x000D_	31.7426	68.1502	212.466	3.70824	1	31.0979	70.3648	246.853	4.30839	2.30653
60975	Wed Mar 22 17:42:44 2017_x000D_	31.1449	68.5795	212.467	3.70825	1	31.0979	70.3648	246.853	4.30839	1.78592
60976	Wed Mar 22 17:42:44 2017_x000D_	30.8462	68.7941	214.007	3.73512	1	31.0979	70.3648	246.853	4.30839	1.59074
60977	Wed Mar 22 17:42:44 2017_x000D_	30.5471	69.0089	212.468	3.70826	1	31.0979	70.3648	246.853	4.30839	1.4635
60978	Wed Mar 22 17:42:44 2017_x000D_	29.9462	69.3361	214.905	3.7508	2	32.8983	69.103	280.594	4.8973	2.96129
60979	Wed Mar 22 17:42:44 2017_x000D_	29.5423	69.452	212.465	3.70822	2	32.8983	69.103	280.594	4.8973	3.3741
60980	Wed Mar 22 17:42:44 2017_x000D_	29.2433	69.6668	214.004	3.73508	2	32.8983	69.103	280.594	4.8973	3.69823
60981	Wed Mar 22 17:42:44 2017_x000D_	28.6448	70.0966	214.005	3.73509	2	32.8983	69.103	280.594	4.8973	4.36801
60982	Wed Mar 22 17:42:44 2017_x000D_	28.3454	70.3117	212.466	3.70824	2	32.8983	69.103	280.594	4.8973	4.71061
60983	Wed Mar 22 17:42:44 2017_x000D_	27.7467	70.7417	212.467	3.70825	1	29.9305	67.2688	277.566	4.84445	4.10244
60984	Wed Mar 22 17:42:44 2017_x000D_	27.3454	70.9602	212.467	3.70824	1	29.9305	67.2688	277.566	4.84445	4.50657
60985	Wed Mar 22 17:42:44 2017_x000D_	27.1478	71.1718	212.468	3.70826	1	29.9305	67.2688	277.566	4.84445	4.79342
60986	Wed Mar 22 17:42:44 2017_x000D_	26.5456	71.4998	214.903	3.75076	1	29.9305	67.2688	277.566	4.84445	5.41839
60987	Wed Mar 22 17:42:44 2017_x000D_	25.9431	71.8279	212.466	3.70824	1	30.9203	64.6696	284.692	4.96881	8.71859
60988	Wed Mar 22 17:42:45 2017_x000D_	25.5413	72.0467	212.466	3.70823	1	30.9203	64.6696	284.692	4.96881	9.12991
60989	Wed Mar 22 17:42:45 2017_x000D_	25.3436	72.2584	212.467	3.70825	1	30.9203	64.6696	284.692	4.96881	9.41751
60990	Wed Mar 22 17:42:45 2017_x000D_	24.9416	72.4773	212.466	3.70824	1	30.9203	64.6696	284.692	4.96881	9.83387
60991	Wed Mar 22 17:42:45 2017_x000D_	24.3418	72.9081	212.467	3.70825	1	31.6728	62.5007	279.972	4.88644	12.7302
60992	Wed Mar 22 17:42:45 2017_x000D_	24.0388	73.0211	216.5	3.77864	1	31.6728	62.5007	279.972	4.88644	12.9983
60993	Wed Mar 22 17:42:45 2017_x000D_	23.4386	73.4521	216.5	3.77863	1	31.6728	62.5007	279.972	4.88644	13.7016
60994	Wed Mar 22 17:42:45 2017_x000D_	23.2407	73.664	216.5	3.77865	1	31.6728	62.5007	279.972	4.88644	13.99
60995	Wed Mar 22 17:42:45 2017_x000D_	22.6404	74.0952	216.5	3.77864	1	32.3859	61.2064	279.972	4.88644	16.1585
60996	Wed Mar 22 17:42:45 2017_x000D_	22.34	74.3109	214.902	3.75074	1	32.3859	61.2064	279.972	4.88644	16.5121
60997	Wed Mar 22 17:42:45 2017_x000D_	22.0399	74.5264	216.5	3.77864	1	32.3859	61.2064	279.972	4.88644	16.866
60998	Wed Mar 22 17:42:45 2017_x000D_	21.5414	74.9542	214.902	3.75075	1	32.3859	61.2064	279.972	4.88644	17.5101
60999	Wed Mar 22 17:42:45 2017_x000D_	21.2411	75.1699	216.501	3.77865	1	32.3859	61.2064	279.972	4.88644	17.8658
61000	Wed Mar 22 17:42:45 2017_x000D_	20.9405	75.3857	214.903	3.75076	1	32.8912	59.6867	278.816	4.86625	19.7301
61001	Wed Mar 22 17:42:45 2017_x000D_	20.4386	75.7113	214.005	3.7351	1	32.8912	59.6867	278.816	4.86625	20.2942
61002	Wed Mar 22 17:42:45 2017_x000D_	20.1345	75.8249	214.901	3.75074	1	32.8912	59.6867	278.816	4.86625	20.5712
61003	Wed Mar 22 17:42:45 2017_x000D_	19.6358	76.2529	216.5	3.77863	1	32.8912	59.6867	278.816	4.86625	21.2166
61004	Wed Mar 22 17:42:45 2017_x000D_	19.1333	76.5788	212.471	3.70832	1	33.1389	59.0362	278.119	4.85409	22.4477
61005	Wed Mar 22 17:42:45 2017_x000D_	18.9317	76.6887	214.902	3.75074	1	33.1389	59.0362	278.119	4.85409	22.6596
61006	Wed Mar 22 17:42:45 2017_x000D_	18.7335	76.9009	214.902	3.75075	1	33.1389	59.0362	278.119	4.85409	22.9491
61007	Wed Mar 22 17:42:45 2017_x000D_	18.5317	77.0108	212.472	3.70833	1	33.1389	59.0362	278.119	4.85409	23.1615
61008	Wed Mar 22 17:42:45 2017_x000D_	18.1317	77.3331	214.902	3.75075	1	33.3967	58.1666	278.119	4.85409	24.5025
61009	Wed Mar 22 17:42:46 2017_x000D_	17.9299	77.443	212.472	3.70834	1	33.3967	58.1666	278.119	4.85409	24.7144
61010	Wed Mar 22 17:42:46 2017_x000D_	17.6255	77.5568	216.498	3.7786	1	33.3967	58.1666	278.119	4.85409	24.9942
61011	Wed Mar 22 17:42:46 2017_x000D_	17.4272	77.7691	216.499	3.77861	1	33.3967	58.1666	278.119	4.85409	25.284
61012	Wed Mar 22 17:42:46 2017_x000D_	17.126	77.9854	214.902	3.75075	1	33.6245	57.9539	259.524	4.52955	25.9511
61013	Wed Mar 22 17:42:46 2017_x000D_	16.9241	78.0954	212.473	3.70835	1	33.6245	57.9539	259.524	4.52955	26.1645
61014	Wed Mar 22 17:42:46 2017_x000D_	16.8246	78.2016	208.591	3.64059	1	33.6245	57.9539	259.524	4.52955	26.3098
61015	Wed Mar 22 17:42:46 2017_x000D_	16.8281	78.3039	206.002	3.59542	1	33.6245	57.9539	259.524	4.52955	26.3864
61016	Wed Mar 22 17:42:46 2017_x000D_	16.8273	78.3037	187.843	3.27847	1	33.6245	57.9539	259.524	4.52955	26.3867
61017	Wed Mar 22 17:42:46 2017_x000D_	16.9301	78.2996	182.158	3.17925	1	31.9711	55.9322	269.56	4.70471	26.9543
61018	Wed Mar 22 17:42:46 2017_x000D_	17.1352	78.2914	170.31	2.97247	1	31.9711	55.9322	269.56	4.70471	26.8335
61019	Wed Mar 22 17:42:46 2017_x000D_	17.2414	78.3894	160.967	2.80941	1	31.9711	55.9322	269.56	4.70471	26.8568
61020	Wed Mar 22 17:42:46 2017_x000D_	17.0361	78.3966	147.711	2.57804	1	31.9711	55.9322	269.56	4.70471	26.976
61021	Wed Mar 22 17:42:46 2017_x000D_	17.0364	78.3963	139.324	2.43167	1	32.2986	53.5278	250.841	4.37801	29.1784
61022	Wed Mar 22 17:42:46 2017_x000D_	16.824	78.1988	127.381	2.22322	1	32.2986	53.5278	250.841	4.37801	29.1225
61023	Wed Mar 22 17:42:46 2017_x000D_	16.8244	78.199	122.608	2.13992	1	32.2986	53.5278	250.841	4.37801	29.1225
61024	Wed Mar 22 17:42:46 2017_x000D_	16.7111	77.8957	118.688	2.0715	1	32.2986	53.5278	250.841	4.37801	28.9269
61025	Wed Mar 22 17:42:46 2017_x000D_	16.3849	77.3952	114.942	2.00612	1	32.1204	52.6445	262.75	4.58585	29.3292
61026	Wed Mar 22 17:42:46 2017_x000D_	16.2715	77.092	113.351	1.97835	1	32.1204	52.6445	262.75	4.58585	29.1353
61027	Wed Mar 22 17:42:46 2017_x000D_	16.1576	76.7882	114.94	2.00609	1	32.1204	52.6445	262.75	4.58585	28.9436
61028	Wed Mar 22 17:42:46 2017_x000D_	15.8203	75.9795	112.321	1.96037	1	32.1204	52.6445	262.75	4.58585	28.4643
61029	Wed Mar 22 17:42:46 2017_x000D_	15.7027	75.5729	114.937	2.00603	1	32.1204	52.6445	262.75	4.58585	28.2002
61030	Wed Mar 22 17:42:46 2017_x000D_	15.2689	74.972	114.942	2.00611	1	31.9223	52.1996	250.164	4.36618	28.212
61031	Wed Mar 22 17:42:47 2017_x000D_	15.1548	74.6677	118.682	2.07139	1	31.9223	52.1996	250.164	4.36618	28.0351
61032	Wed Mar 22 17:42:47 2017_x000D_	15.0373	74.2606	116.07	2.02581	1	31.9223	52.1996	250.164	4.36618	27.7811
61033	Wed Mar 22 17:42:47 2017_x000D_	14.7059	73.6549	118.679	2.07134	1	31.9223	52.1996	250.164	4.36618	27.5088
61034	Wed Mar 22 17:42:47 2017_x000D_	14.4922	73.4565	118.682	2.07139	1	31.7341	51.5354	253.075	4.41699	27.8894
61035	Wed Mar 22 17:42:47 2017_x000D_	14.2637	72.8466	118.679	2.07134	1	31.7341	51.5354	253.075	4.41699	27.5569
61036	Wed Mar 22 17:42:47 2017_x000D_	14.0425	72.4422	118.679	2.07134	1	31.7341	51.5354	253.075	4.41699	27.3877
61037	Wed Mar 22 17:42:47 2017_x000D_	13.8137	71.8315	118.676	2.07129	1	31.7341	51.5354	253.075	4.41699	27.0753
61038	Wed Mar 22 17:42:47 2017_x000D_	13.5996	71.6326	118.679	2.07134	1	31.7341	51.5354	253.075	4.41699	27.0695
61039	Wed Mar 22 17:42:47 2017_x000D_	13.378	71.2275	118.679	2.07134	1	31.536	51.0903	250.841	4.37801	27.1149
61040	Wed Mar 22 17:42:47 2017_x000D_	13.1489	70.6159	118.676	2.07129	1	31.536	51.0903	250.841	4.37801	26.8204
61041	Wed Mar 22 17:42:47 2017_x000D_	12.9345	70.4166	118.679	2.07134	1	31.536	51.0903	250.841	4.37801	26.8239
61042	Wed Mar 22 17:42:47 2017_x000D_	12.705	69.8044	118.676	2.07129	1	31.536	51.0903	250.841	4.37801	26.5485
61043	Wed Mar 22 17:42:47 2017_x000D_	12.4867	69.5018	120.008	2.09454	1	30.9115	50.4131	225.499	3.9357	26.5302
61044	Wed Mar 22 17:42:47 2017_x000D_	12.372	69.1953	116.076	2.02591	1	30.9115	50.4131	225.499	3.9357	26.391
61045	Wed Mar 22 17:42:47 2017_x000D_	12.1422	68.5822	116.074	2.02587	1	30.9115	50.4131	225.499	3.9357	26.1228
61046	Wed Mar 22 17:42:47 2017_x000D_	11.9273	68.3823	116.077	2.02593	1	30.9115	50.4131	225.499	3.9357	26.1399
61047	Wed Mar 22 17:42:47 2017_x000D_	11.6972	67.7686	116.075	2.0259	1	29.1864	49.9232	217.799	3.80131	24.9866
61048	Wed Mar 22 17:42:47 2017_x000D_	11.4746	67.3615	116.076	2.02591	1	29.1864	49.9232	217.799	3.80131	24.8556
61049	Wed Mar 22 17:42:47 2017_x000D_	11.2594	67.1611	116.079	2.02597	1	29.1864	49.9232	217.799	3.80131	24.8701
61050	Wed Mar 22 17:42:47 2017_x000D_	11.0289	66.5465	116.077	2.02593	1	29.1864	49.9232	217.799	3.80131	24.6177
61051	Wed Mar 22 17:42:47 2017_x000D_	10.9172	66.3425	118.673	2.07123	1	28.0956	49.8912	217.799	3.80131	23.7853
61052	Wed Mar 22 17:42:48 2017_x000D_	10.5866	65.8345	117.315	2.04753	1	28.0956	49.8912	217.799	3.80131	23.6802
61053	Wed Mar 22 17:42:48 2017_x000D_	10.5789	65.6272	117.312	2.04748	1	28.0956	49.8912	217.799	3.80131	23.5469
61054	Wed Mar 22 17:42:48 2017_x000D_	10.3518	65.115	116.077	2.02592	1	28.0956	49.8912	217.799	3.80131	23.3796
61055	Wed Mar 22 17:42:48 2017_x000D_	10.2438	65.0146	119.998	2.09436	1	28.0956	49.8912	217.799	3.80131	23.3967
61056	Wed Mar 22 17:42:48 2017_x000D_	10.1361	64.914	116.08	2.02598	1	24.9916	50.8989	195.016	3.40368	20.4232
61057	Wed Mar 22 17:42:48 2017_x000D_	10.0168	64.5022	113.375	1.97877	1	24.9916	50.8989	195.016	3.40368	20.231
61058	Wed Mar 22 17:42:48 2017_x000D_	9.90127	64.1939	109.66	1.91393	1	24.9916	50.8989	195.016	3.40368	20.1116
61059	Wed Mar 22 17:42:48 2017_x000D_	9.89765	64.0901	103.455	1.80563	1	24.9916	50.8989	195.016	3.40368	20.0458
61060	Wed Mar 22 17:42:48 2017_x000D_	9.8019	64.3014	89.273	1.55811	1	21.8676	52.3455	157.215	2.74393	16.986
61061	Wed Mar 22 17:42:48 2017_x000D_	9.80203	64.3016	83.5857	1.45885	1	21.8676	52.3455	157.215	2.74393	16.9861
61062	Wed Mar 22 17:42:48 2017_x000D_	9.69807	64.3056	68.0715	1.18807	1	21.8676	52.3455	157.215	2.74393	17.0629
61063	Wed Mar 22 17:42:48 2017_x000D_	9.69803	64.3058	62.9443	1.09859	1	21.8676	52.3455	157.215	2.74393	17.063
61064	Wed Mar 22 17:42:48 2017_x000D_	9.7979	64.1993	50.9981	0.890085	1	19.4082	53.5919	136.289	2.3787	14.3134
61065	Wed Mar 22 17:42:48 2017_x000D_	9.79365	64.0958	40.4991	0.706843	1	19.4082	53.5919	136.289	2.3787	14.2398
61066	Wed Mar 22 17:42:48 2017_x000D_	9.99754	63.9858	34.7097	0.605799	1	19.4082	53.5919	136.289	2.3787	14.0212
61067	Wed Mar 22 17:42:48 2017_x000D_	10.0973	63.8789	25.722	0.448934	1	19.4082	53.5919	136.289	2.3787	13.875
61068	Wed Mar 22 17:42:48 2017_x000D_	10.4051	63.7655	16.4743	0.28753	1	19.4082	53.5919	136.289	2.3787	13.5852
61069	Wed Mar 22 17:42:48 2017_x000D_	11.0212	63.5391	16.4734	0.287516	1	16.7014	55.49	135	2.35619	9.85153
61070	Wed Mar 22 17:42:48 2017_x000D_	11.433	63.4228	13.6122	0.237577	1	16.7014	55.49	135	2.35619	9.52289
61071	Wed Mar 22 17:42:48 2017_x000D_	11.9485	63.3036	15.765	0.275151	1	16.7014	55.49	135	2.35619	9.14562
61072	Wed Mar 22 17:42:48 2017_x000D_	12.6678	63.0743	16.4738	0.287522	1	16.7014	55.49	135	2.35619	8.5902
61073	Wed Mar 22 17:42:49 2017_x000D_	13.0828	63.0619	16.4762	0.287564	1	14.2324	56.9557	148.283	2.58802	6.21347
61074	Wed Mar 22 17:42:49 2017_x000D_	13.4941	62.9459	19.2683	0.336296	1	14.2324	56.9557	148.283	2.58802	6.03553
61075	Wed Mar 22 17:42:49 2017_x000D_	14.1087	62.72	19.2681	0.336293	1	14.2324	56.9557	148.283	2.58802	5.76563
61076	Wed Mar 22 17:42:49 2017_x000D_	14.5195	62.6041	21.9799	0.383621	1	14.2324	56.9557	148.283	2.58802	5.65569
61077	Wed Mar 22 17:42:49 2017_x000D_	15.1299	62.2746	19.2664	0.336261	1	12.6561	58.0079	137.283	2.39604	4.93198
61078	Wed Mar 22 17:42:49 2017_x000D_	15.4371	62.1618	23.0094	0.40159	1	12.6561	58.0079	137.283	2.39604	4.99888
61079	Wed Mar 22 17:42:49 2017_x000D_	16.0543	62.0399	20.1819	0.352241	1	12.6561	58.0079	137.283	2.39604	5.27302
61080	Wed Mar 22 17:42:49 2017_x000D_	16.3573	61.8235	19.2659	0.336253	1	12.6561	58.0079	137.283	2.39604	5.3158
61081	Wed Mar 22 17:42:49 2017_x000D_	16.7709	61.8114	19.2686	0.3363	1	11.9724	58.6468	121.902	2.12759	5.74807
61082	Wed Mar 22 17:42:49 2017_x000D_	17.3803	61.4824	16.4695	0.287448	1	11.9724	58.6468	121.902	2.12759	6.10623
61083	Wed Mar 22 17:42:49 2017_x000D_	17.7901	61.3668	19.2668	0.336268	1	11.9724	58.6468	121.902	2.12759	6.42215
61084	Wed Mar 22 17:42:49 2017_x000D_	18.0966	61.2542	17.254	0.301139	1	11.9724	58.6468	121.902	2.12759	6.65615
61085	Wed Mar 22 17:42:49 2017_x000D_	18.812	61.0261	16.4688	0.287435	1	11.9724	58.6468	121.902	2.12759	7.24163
61086	Wed Mar 22 17:42:49 2017_x000D_	19.2213	60.9107	19.2677	0.336285	1	11.9249	59.7429	121.902	2.12759	7.38926
61087	Wed Mar 22 17:42:49 2017_x000D_	19.8332	60.6858	19.2675	0.33628	1	11.9249	59.7429	121.902	2.12759	7.96431
61088	Wed Mar 22 17:42:49 2017_x000D_	20.242	60.5704	16.4681	0.287423	1	11.9249	59.7429	121.902	2.12759	8.35816
61089	Wed Mar 22 17:42:49 2017_x000D_	20.8534	60.3456	16.4672	0.287406	1	11.9249	59.7429	121.902	2.12759	8.94882
61090	Wed Mar 22 17:42:49 2017_x000D_	21.2654	60.3339	16.4696	0.287448	1	11.9059	60.1812	85.0276	1.48401	9.36075
61091	Wed Mar 22 17:42:49 2017_x000D_	21.6704	60.1151	16.4674	0.28741	1	11.9059	60.1812	85.0276	1.48401	9.76472
61092	Wed Mar 22 17:42:49 2017_x000D_	22.2811	59.8906	16.4664	0.287394	1	11.9059	60.1812	85.0276	1.48401	10.3793
61093	Wed Mar 22 17:42:49 2017_x000D_	22.6925	59.879	16.4688	0.287436	1	11.9059	60.1812	85.0276	1.48401	10.7908
61094	Wed Mar 22 17:42:49 2017_x000D_	22.8949	59.7697	19.2705	0.336334	1	12.1053	60.6258	64.2512	1.12139	10.8235
61095	Wed Mar 22 17:42:50 2017_x000D_	23.505	59.5454	19.2703	0.336331	1	12.1053	60.6258	64.2512	1.12139	11.4508
61096	Wed Mar 22 17:42:50 2017_x000D_	23.9126	59.4304	16.4669	0.287402	1	12.1053	60.6258	64.2512	1.12139	11.8677
61097	Wed Mar 22 17:42:50 2017_x000D_	24.5222	59.2062	16.466	0.287385	1	12.1053	60.6258	64.2512	1.12139	12.4978
61098	Wed Mar 22 17:42:50 2017_x000D_	24.9296	59.0914	19.2712	0.336346	1	13.8233	61.3331	42.4024	0.740061	11.3303
61099	Wed Mar 22 17:42:50 2017_x000D_	25.5419	58.9707	16.4674	0.28741	1	13.8233	61.3331	42.4024	0.740061	11.9544
61100	Wed Mar 22 17:42:50 2017_x000D_	25.7406	58.7582	16.464	0.287352	1	13.8233	61.3331	42.4024	0.740061	12.1923
61101	Wed Mar 22 17:42:50 2017_x000D_	26.0484	58.7497	17.2533	0.301127	1	13.8233	61.3331	42.4024	0.740061	12.4951
61102	Wed Mar 22 17:42:50 2017_x000D_	26.5543	58.5287	16.4643	0.287356	1	13.8233	61.3331	42.4024	0.740061	13.0362
61103	Wed Mar 22 17:42:50 2017_x000D_	26.7592	58.5231	16.4655	0.287377	1	15.7589	62.0464	0	0	11.5508
61104	Wed Mar 22 17:42:50 2017_x000D_	27.3707	58.4028	19.2745	0.336404	1	15.7589	62.0464	0	0	12.17
61105	Wed Mar 22 17:42:50 2017_x000D_	27.5723	58.2938	16.4658	0.287382	1	15.7589	62.0464	0	0	12.3951
61106	Wed Mar 22 17:42:50 2017_x000D_	27.9786	58.1792	19.2743	0.336401	1	15.7589	62.0464	0	0	12.817
61107	Wed Mar 22 17:42:50 2017_x000D_	28.0779	58.073	17.2523	0.301109	1	17.068	62.0837	0.724065	0.0126373	11.7177
61108	Wed Mar 22 17:42:50 2017_x000D_	28.1801	58.0702	16.4647	0.287364	1	17.068	62.0837	0.724065	0.0126373	11.8147
61109	Wed Mar 22 17:42:50 2017_x000D_	28.4842	57.9585	20.1915	0.352407	1	17.068	62.0837	0.724065	0.0126373	12.1387
61110	Wed Mar 22 17:42:50 2017_x000D_	28.8902	57.844	23.0341	0.402021	1	17.068	62.0837	0.724065	0.0126373	12.5594
61111	Wed Mar 22 17:42:50 2017_x000D_	28.9928	57.8412	29.7379	0.519024	1	18.1492	62.3339	0	0	11.7375
61112	Wed Mar 22 17:42:50 2017_x000D_	28.8943	57.9471	46.9293	0.819071	1	18.1492	62.3339	0	0	11.6061
61113	Wed Mar 22 17:42:50 2017_x000D_	28.8976	58.0501	53.2772	0.929863	1	18.1492	62.3339	0	0	11.5706
61114	Wed Mar 22 17:42:50 2017_x000D_	28.9009	58.1528	67.9364	1.18571	1	18.1492	62.3339	0	0	11.5361
61115	Wed Mar 22 17:42:50 2017_x000D_	28.8018	58.2584	77.0977	1.34561	1	18.1492	62.3339	0	0	11.4056
61116	Wed Mar 22 17:42:51 2017_x000D_	28.9037	58.2551	91.7079	1.60061	1	20.6066	61.0885	336.853	5.87919	8.76756
61117	Wed Mar 22 17:42:51 2017_x000D_	28.9004	58.1515	97.3607	1.69927	1	20.6066	61.0885	336.853	5.87919	8.79847
61118	Wed Mar 22 17:42:51 2017_x000D_	28.8971	58.0482	103.475	1.80599	1	20.6066	61.0885	336.853	5.87919	8.83039
61119	Wed Mar 22 17:42:51 2017_x000D_	28.7849	57.7408	118.015	2.05976	1	20.6066	61.0885	336.853	5.87919	8.83695
61120	Wed Mar 22 17:42:51 2017_x000D_	28.7815	57.6375	124.307	2.16957	1	22.6472	59.3925	293.147	5.11638	6.38041
61121	Wed Mar 22 17:42:51 2017_x000D_	28.676	57.5371	128.249	2.23837	1	22.6472	59.3925	293.147	5.11638	6.30785
61122	Wed Mar 22 17:42:51 2017_x000D_	28.4619	57.2331	138.459	2.41656	1	22.6472	59.3925	293.147	5.11638	6.20272
61123	Wed Mar 22 17:42:51 2017_x000D_	28.251	57.0319	138.458	2.41656	1	22.6472	59.3925	293.147	5.11638	6.08071
61124	Wed Mar 22 17:42:51 2017_x000D_	27.7233	56.5286	142.668	2.49002	1	24.0045	58.3347	316.007	5.51536	4.13418
61125	Wed Mar 22 17:42:51 2017_x000D_	27.4095	56.3298	144.457	2.52124	1	24.0045	58.3347	316.007	5.51536	3.95141
61126	Wed Mar 22 17:42:51 2017_x000D_	27.0959	56.131	142.67	2.49006	1	24.0045	58.3347	316.007	5.51536	3.79645
61127	Wed Mar 22 17:42:51 2017_x000D_	26.4647	55.6292	140.421	2.45081	1	24.0045	58.3347	316.007	5.51536	3.65682
61128	Wed Mar 22 17:42:51 2017_x000D_	26.2531	55.4274	140.42	2.4508	2	28.8701	56.9394	223.906	3.90789	3.02239
61129	Wed Mar 22 17:42:51 2017_x000D_	25.7239	54.9223	136.351	2.37978	2	28.8701	56.9394	223.906	3.90789	3.73728
61130	Wed Mar 22 17:42:51 2017_x000D_	25.512	54.7202	136.351	2.37978	2	28.8701	56.9394	223.906	3.90789	4.02513
61131	Wed Mar 22 17:42:51 2017_x000D_	24.9822	54.2148	136.351	2.37978	2	28.8701	56.9394	223.906	3.90789	4.74755
61132	Wed Mar 22 17:42:51 2017_x000D_	24.6637	53.911	136.351	2.37978	2	28.8701	56.9394	223.906	3.90789	5.18315
61133	Wed Mar 22 17:42:51 2017_x000D_	24.2391	53.5059	136.351	2.37978	1	25.134	57.4897	315	5.49779	4.08308
61134	Wed Mar 22 17:42:51 2017_x000D_	23.9239	53.3059	134.248	2.34307	1	25.134	57.4897	315	5.49779	4.35529
61135	Wed Mar 22 17:42:51 2017_x000D_	23.7081	52.9994	136.351	2.37978	1	25.134	57.4897	315	5.49779	4.71126
61136	Wed Mar 22 17:42:51 2017_x000D_	23.3889	52.6949	136.351	2.37978	1	25.134	57.4897	315	5.49779	5.1025
61137	Wed Mar 22 17:42:52 2017_x000D_	22.9633	52.2889	136.351	2.37978	1	25.3521	57.496	315	5.49779	5.7289
61138	Wed Mar 22 17:42:52 2017_x000D_	22.7471	51.9819	138.454	2.41647	1	25.3521	57.496	315	5.49779	6.09847
61139	Wed Mar 22 17:42:52 2017_x000D_	22.1146	51.5804	138.458	2.41655	1	25.3521	57.496	315	5.49779	6.74357
61140	Wed Mar 22 17:42:52 2017_x000D_	21.9014	51.377	138.458	2.41654	1	25.3521	57.496	315	5.49779	7.02492
61141	Wed Mar 22 17:42:52 2017_x000D_	21.4679	50.7616	138.451	2.41643	1	25.5702	57.5023	333.963	5.82876	7.89087
61142	Wed Mar 22 17:42:52 2017_x000D_	21.2577	50.662	136.351	2.37978	1	25.5702	57.5023	333.963	5.82876	8.08625
61143	Wed Mar 22 17:42:52 2017_x000D_	20.834	50.359	138.456	2.41651	1	25.5702	57.5023	333.963	5.82876	8.57078
61144	Wed Mar 22 17:42:52 2017_x000D_	20.4065	49.9512	138.455	2.41649	1	25.5702	57.5023	333.963	5.82876	9.14784
61145	Wed Mar 22 17:42:52 2017_x000D_	20.1927	49.7473	138.455	2.41649	1	25.5702	57.5023	333.963	5.82876	9.43703
61146	Wed Mar 22 17:42:52 2017_x000D_	19.9752	49.4386	136.351	2.37978	1	25.5702	57.5023	315	5.49779	9.81465
61147	Wed Mar 22 17:42:52 2017_x000D_	19.4437	49.0326	134.256	2.34321	1	25.5702	57.5023	315	5.49779	10.4532
61148	Wed Mar 22 17:42:52 2017_x000D_	19.2294	48.8282	134.256	2.34322	1	25.5702	57.5023	315	5.49779	10.7446
61149	Wed Mar 22 17:42:52 2017_x000D_	18.7973	48.3149	136.351	2.37978	1	25.5702	57.5023	315	5.49779	11.414
61150	Wed Mar 22 17:42:52 2017_x000D_	18.5863	48.2148	134.258	2.34324	1	26.0259	57.0766	313.377	5.46947	11.5706
61151	Wed Mar 22 17:42:52 2017_x000D_	18.3683	47.9057	136.351	2.37978	1	26.0259	57.0766	313.377	5.46947	11.9476
61152	Wed Mar 22 17:42:52 2017_x000D_	17.9389	47.4961	136.351	2.37978	1	26.0259	57.0766	313.377	5.46947	12.5374
61153	Wed Mar 22 17:42:52 2017_x000D_	17.8312	47.3934	136.351	2.37978	1	26.0259	57.0766	313.377	5.46947	12.6853
61154	Wed Mar 22 17:42:52 2017_x000D_	17.4051	47.0884	138.449	2.4164	1	26.7882	54.6846	283.013	4.93951	12.0725
61155	Wed Mar 22 17:42:52 2017_x000D_	17.398	46.8789	138.444	2.4163	1	26.7882	54.6846	283.013	4.93951	12.2108
61156	Wed Mar 22 17:42:52 2017_x000D_	16.9751	46.6782	138.448	2.41638	1	26.7882	54.6846	283.013	4.93951	12.6649
61157	Wed Mar 22 17:42:52 2017_x000D_	16.8604	46.3658	134.256	2.3432	1	26.7882	54.6846	283.013	4.93951	12.9524
61158	Wed Mar 22 17:42:52 2017_x000D_	16.6492	46.2653	127.729	2.2293	1	27.3623	51.6272	276.838	4.83173	11.98
61159	Wed Mar 22 17:42:53 2017_x000D_	16.6494	46.2651	119.502	2.0857	1	27.3623	51.6272	276.838	4.83173	11.9799
61160	Wed Mar 22 17:42:53 2017_x000D_	16.6533	46.37	112.959	1.97151	1	27.3623	51.6272	276.838	4.83173	11.9298
61161	Wed Mar 22 17:42:53 2017_x000D_	16.6572	46.4748	106.548	1.85961	1	27.3623	51.6272	276.838	4.83173	11.8805
61162	Wed Mar 22 17:42:53 2017_x000D_	16.5538	46.4776	91.9763	1.60529	1	27.3623	51.6272	276.838	4.83173	11.9726
61163	Wed Mar 22 17:42:53 2017_x000D_	16.5539	46.4778	86.0104	1.50117	1	27.2229	49.8656	252.809	4.41235	11.194
61164	Wed Mar 22 17:42:53 2017_x000D_	16.5577	46.5834	68.0737	1.18811	1	27.2229	49.8656	252.809	4.41235	11.1588
61165	Wed Mar 22 17:42:53 2017_x000D_	16.554	46.4788	61.5347	1.07398	1	27.2229	49.8656	252.809	4.41235	11.1936
61166	Wed Mar 22 17:42:53 2017_x000D_	16.6468	46.1625	48.9966	0.855151	1	27.2229	49.8656	252.809	4.41235	11.2057
61167	Wed Mar 22 17:42:53 2017_x000D_	16.7471	46.0555	44.6981	0.780128	1	26.5074	46.3273	253.075	4.41699	9.76408
61168	Wed Mar 22 17:42:53 2017_x000D_	16.8473	45.9485	40.4178	0.705424	1	26.5074	46.3273	253.075	4.41699	9.66752
61169	Wed Mar 22 17:42:53 2017_x000D_	17.252	45.6252	29.4847	0.514606	1	26.5074	46.3273	253.075	4.41699	9.28199
61170	Wed Mar 22 17:42:53 2017_x000D_	17.56	45.5138	25.4866	0.444825	1	26.5074	46.3273	253.075	4.41699	8.98431
61171	Wed Mar 22 17:42:53 2017_x000D_	18.1727	45.1862	22.7296	0.396707	1	25.7126	44.5441	254.581	4.44328	7.56719
61172	Wed Mar 22 17:42:53 2017_x000D_	18.5847	45.0727	25.4873	0.444838	1	25.7126	44.5441	254.581	4.44328	7.14747
61173	Wed Mar 22 17:42:53 2017_x000D_	19.2975	44.6383	26.7454	0.466796	1	25.7126	44.5441	254.581	4.44328	6.41579
61174	Wed Mar 22 17:42:53 2017_x000D_	19.6053	44.5271	28.1331	0.491015	1	25.7126	44.5441	254.581	4.44328	6.10732
61175	Wed Mar 22 17:42:53 2017_x000D_	19.9097	44.311	29.4872	0.51465	1	25.7126	44.5441	254.581	4.44328	5.80758
61176	Wed Mar 22 17:42:53 2017_x000D_	20.6216	43.877	28.1316	0.490989	1	25.1066	43.426	253.748	4.42874	4.50762
61177	Wed Mar 22 17:42:53 2017_x000D_	20.9328	43.8707	29.4891	0.514682	1	25.1066	43.426	253.748	4.42874	4.19742
61178	Wed Mar 22 17:42:53 2017_x000D_	21.2366	43.6548	28.1331	0.491016	1	25.1066	43.426	253.748	4.42874	3.87676
61179	Wed Mar 22 17:42:53 2017_x000D_	21.7446	43.33	32.1009	0.560267	1	25.1066	43.426	253.748	4.42874	3.36337
61180	Wed Mar 22 17:42:54 2017_x000D_	22.0517	43.219	28.1331	0.491015	1	24.7089	42.5338	255.059	4.45162	2.74412
61181	Wed Mar 22 17:42:54 2017_x000D_	22.6593	42.7875	28.1316	0.490988	1	24.7089	42.5338	255.059	4.45162	2.06524
61182	Wed Mar 22 17:42:54 2017_x000D_	22.9632	42.5718	29.4871	0.514647	1	24.7089	42.5338	255.059	4.45162	1.74611
61183	Wed Mar 22 17:42:54 2017_x000D_	23.6771	42.2433	25.4809	0.444726	1	24.7089	42.5338	255.059	4.45162	1.07191
61184	Wed Mar 22 17:42:54 2017_x000D_	23.8806	42.1345	28.1316	0.490989	1	24.5101	42.0876	252.968	4.41513	0.631245
61185	Wed Mar 22 17:42:54 2017_x000D_	24.2875	41.917	28.1316	0.490988	1	24.5101	42.0876	252.968	4.41513	0.280455
61186	Wed Mar 22 17:42:54 2017_x000D_	24.8976	41.5907	25.4798	0.444707	1	24.5101	42.0876	252.968	4.41513	0.630132
61187	Wed Mar 22 17:42:54 2017_x000D_	25.2045	41.48	29.4895	0.514688	1	24.5101	42.0876	252.968	4.41513	0.922697
61188	Wed Mar 22 17:42:54 2017_x000D_	25.5076	41.2647	28.1316	0.490988	1	24.5101	42.0876	252.968	4.41513	1.29312
61189	Wed Mar 22 17:42:54 2017_x000D_	26.1172	40.9387	25.4787	0.444687	2	25.541	38.595	289.898	5.05967	2.41349
61190	Wed Mar 22 17:42:54 2017_x000D_	26.5235	40.7214	25.4783	0.44468	2	25.541	38.595	289.898	5.05967	2.34241
61191	Wed Mar 22 17:42:54 2017_x000D_	27.1359	40.5004	25.4794	0.444699	2	25.541	38.595	289.898	5.05967	2.4848
61192	Wed Mar 22 17:42:54 2017_x000D_	27.3358	40.2871	25.4775	0.444667	2	25.541	38.595	289.898	5.05967	2.46668
61193	Wed Mar 22 17:42:54 2017_x000D_	27.9479	40.0663	25.4786	0.444686	2	26.7516	35.9873	276.726	4.82978	4.25081
61194	Wed Mar 22 17:42:54 2017_x000D_	28.3537	39.8493	25.4783	0.44468	2	26.7516	35.9873	276.726	4.82978	4.18112
61195	Wed Mar 22 17:42:54 2017_x000D_	28.5565	39.7408	22.7101	0.396366	2	26.7516	35.9873	276.726	4.82978	4.1649
61196	Wed Mar 22 17:42:54 2017_x000D_	29.165	39.4155	25.4775	0.444667	2	26.7516	35.9873	276.726	4.82978	4.1925
61197	Wed Mar 22 17:42:54 2017_x000D_	29.3709	39.4118	25.4791	0.444694	2	27.4763	34.4662	280.133	4.88924	5.29608
61198	Wed Mar 22 17:42:54 2017_x000D_	29.8759	39.0885	21.6607	0.378051	2	27.4763	34.4662	280.133	4.88924	5.20805
61199	Wed Mar 22 17:42:54 2017_x000D_	30.1846	39.083	22.7105	0.396374	2	27.4763	34.4662	280.133	4.88924	5.35254
61200	Wed Mar 22 17:42:54 2017_x000D_	30.5898	38.8663	22.7097	0.396359	2	27.4763	34.4662	280.133	4.88924	5.39025
61201	Wed Mar 22 17:42:54 2017_x000D_	30.6895	38.7598	24.3258	0.424566	2	27.764	32.9314	276.726	4.82978	6.52141
61202	Wed Mar 22 17:42:55 2017_x000D_	30.8951	38.7562	24.3273	0.424592	2	27.764	32.9314	276.726	4.82978	6.61302
61203	Wed Mar 22 17:42:55 2017_x000D_	30.9951	38.6497	28.1361	0.491068	2	27.764	32.9314	276.726	4.82978	6.56803
61204	Wed Mar 22 17:42:55 2017_x000D_	31.403	38.5378	25.4805	0.444719	2	27.764	32.9314	276.726	4.82978	6.68386
61205	Wed Mar 22 17:42:55 2017_x000D_	31.5029	38.4313	29.4964	0.514809	2	27.764	32.9314	276.726	4.82978	6.65043
61206	Wed Mar 22 17:42:55 2017_x000D_	31.8054	38.2165	36.2325	0.632376	2	28.2308	32.284	278.816	4.86625	6.92621
61207	Wed Mar 22 17:42:55 2017_x000D_	31.9083	38.2146	42.7392	0.74594	2	28.2308	32.284	278.816	4.86625	6.97825
61208	Wed Mar 22 17:42:55 2017_x000D_	31.9118	38.3188	57.4415	1.00254	2	28.2308	32.284	278.816	4.86625	7.06885
61209	Wed Mar 22 17:42:55 2017_x000D_	31.8092	38.3201	67.9777	1.18643	2	28.2308	32.284	278.816	4.86625	7.01708
61210	Wed Mar 22 17:42:55 2017_x000D_	31.9148	38.4224	82.811	1.44532	2	29.6117	30.782	345.308	6.02676	7.97997
61211	Wed Mar 22 17:42:55 2017_x000D_	31.9148	38.4224	82.811	1.44532	2	29.6117	30.782	345.308	6.02676	7.97997
61212	Wed Mar 22 17:42:55 2017_x000D_	31.9205	38.6313	94.5808	1.65075	2	29.6117	30.782	345.308	6.02676	8.18181
61213	Wed Mar 22 17:42:55 2017_x000D_	32.0196	38.5245	109.667	1.91405	2	29.6117	30.782	345.308	6.02676	8.10829
61214	Wed Mar 22 17:42:55 2017_x000D_	31.9135	38.4216	118.932	2.07575	2	31.4	29.9541	349.074	6.09248	8.48306
61215	Wed Mar 22 17:42:55 2017_x000D_	31.8044	38.2141	129.502	2.26024	2	31.4	29.9541	349.074	6.09248	8.26989
61216	Wed Mar 22 17:42:55 2017_x000D_	31.7982	38.0049	137.851	2.40596	2	31.4	29.9541	349.074	6.09248	8.06064
61217	Wed Mar 22 17:42:55 2017_x000D_	31.381	37.8028	146.166	2.55108	2	31.4	29.9541	349.074	6.09248	7.84872
61218	Wed Mar 22 17:42:55 2017_x000D_	31.2751	37.6999	150.198	2.62145	2	31.4	29.9541	349.074	6.09248	7.74681
61219	Wed Mar 22 17:42:55 2017_x000D_	31.0636	37.4942	155.465	2.71337	2	32.7413	29.3332	349.074	6.09248	8.33166
61220	Wed Mar 22 17:42:55 2017_x000D_	30.7518	37.3944	154.099	2.68954	2	32.7413	29.3332	349.074	6.09248	8.30308
61221	Wed Mar 22 17:42:55 2017_x000D_	30.0228	37.0921	155.467	2.71341	2	32.7413	29.3332	349.074	6.09248	8.22136
61222	Wed Mar 22 17:42:55 2017_x000D_	29.7076	36.8874	156.707	2.73505	2	32.7413	29.3332	349.074	6.09248	8.14059
61223	Wed Mar 22 17:42:56 2017_x000D_	29.0802	36.5826	154.099	2.68953	2	34.0624	29.153	0	0	8.94546
61224	Wed Mar 22 17:42:56 2017_x000D_	28.7682	36.4829	155.466	2.71339	2	34.0624	29.153	0	0	9.0419
61225	Wed Mar 22 17:42:56 2017_x000D_	28.14	36.1777	152.769	2.66633	2	34.0624	29.153	0	0	9.1881
61226	Wed Mar 22 17:42:56 2017_x000D_	27.7209	35.9743	152.77	2.66633	2	34.0624	29.153	0	0	9.31369
61227	Wed Mar 22 17:42:56 2017_x000D_	27.0919	35.669	155.464	2.71336	2	37.1411	28.8061	351.074	6.12739	12.1691
61228	Wed Mar 22 17:42:56 2017_x000D_	26.7753	35.4635	156.702	2.73496	2	37.1411	28.8061	351.074	6.12739	12.3195
61229	Wed Mar 22 17:42:56 2017_x000D_	26.4622	35.3631	152.771	2.66635	2	37.1411	28.8061	351.074	6.12739	12.5313
61230	Wed Mar 22 17:42:56 2017_x000D_	26.249	35.1559	152.768	2.6663	2	37.1411	28.8061	351.074	6.12739	12.6078
61231	Wed Mar 22 17:42:56 2017_x000D_	25.4117	34.8531	155.463	2.71334	2	39.1372	28.2055	342.665	5.98063	15.2506
61232	Wed Mar 22 17:42:56 2017_x000D_	25.1981	34.6457	155.459	2.71327	2	39.1372	28.2055	342.665	5.98063	15.355
61233	Wed Mar 22 17:42:56 2017_x000D_	24.5667	34.3389	152.769	2.66633	2	39.1372	28.2055	342.665	5.98063	15.8088
61234	Wed Mar 22 17:42:56 2017_x000D_	24.1455	34.1344	152.77	2.66633	2	39.1372	28.2055	342.665	5.98063	16.1215
61235	Wed Mar 22 17:42:56 2017_x000D_	23.5134	33.8275	155.457	2.71324	2	39.1372	28.2055	342.665	5.98063	16.6045
61236	Wed Mar 22 17:42:56 2017_x000D_	23.0915	33.6227	155.457	2.71324	2	40.6861	27.8118	343.923	6.00259	18.5293
61237	Wed Mar 22 17:42:56 2017_x000D_	22.8805	33.52	152.771	2.66635	2	40.6861	27.8118	343.923	6.00259	18.6982
61238	Wed Mar 22 17:42:56 2017_x000D_	22.2472	33.2126	155.456	2.71322	2	40.6861	27.8118	343.923	6.00259	19.2136
61239	Wed Mar 22 17:42:56 2017_x000D_	21.9317	33.1113	154.099	2.68953	2	40.6861	27.8118	343.923	6.00259	19.4888
61240	Wed Mar 22 17:42:56 2017_x000D_	21.6166	33.0104	155.459	2.71327	2	43.1901	25.6824	289.424	5.0514	22.7841
61241	Wed Mar 22 17:42:56 2017_x000D_	20.9787	32.5966	155.455	2.7132	2	43.1901	25.6824	289.424	5.0514	23.2627
61242	Wed Mar 22 17:42:56 2017_x000D_	20.6593	32.3895	156.687	2.73471	2	43.1901	25.6824	289.424	5.0514	23.5079
61243	Wed Mar 22 17:42:56 2017_x000D_	20.0274	32.1868	156.689	2.73475	2	43.1901	25.6824	289.424	5.0514	24.0586
61244	Wed Mar 22 17:42:57 2017_x000D_	19.708	31.9795	155.454	2.71318	2	44.5719	24.1801	298.255	5.20553	26.0585
61245	Wed Mar 22 17:42:57 2017_x000D_	19.4996	31.9824	155.457	2.71324	2	44.5719	24.1801	298.255	5.20553	26.2583
61246	Wed Mar 22 17:42:57 2017_x000D_	18.8597	31.5675	155.453	2.71317	2	44.5719	24.1801	298.255	5.20553	26.7524
61247	Wed Mar 22 17:42:57 2017_x000D_	18.6473	31.4643	152.775	2.66642	2	44.5719	24.1801	298.255	5.20553	26.9285
61248	Wed Mar 22 17:42:57 2017_x000D_	18.0103	31.155	155.452	2.71315	2	44.5719	24.1801	298.255	5.20553	27.4621
61249	Wed Mar 22 17:42:57 2017_x000D_	17.8014	31.1579	155.455	2.71321	2	45.2886	22.8777	289.898	5.05967	28.7073
61250	Wed Mar 22 17:42:57 2017_x000D_	17.1671	30.9542	155.458	2.71326	2	45.2886	22.8777	289.898	5.05967	29.2583
61251	Wed Mar 22 17:42:57 2017_x000D_	16.9508	30.7449	155.455	2.71319	2	45.2886	22.8777	289.898	5.05967	29.4096
61252	Wed Mar 22 17:42:57 2017_x000D_	16.4167	30.4335	159.382	2.78174	2	45.2886	22.8777	289.898	5.05967	29.8442
61253	Wed Mar 22 17:42:57 2017_x000D_	16.2073	30.4363	159.384	2.78178	2	45.7562	22.2298	298.452	5.20896	30.6673
61254	Wed Mar 22 17:42:57 2017_x000D_	15.9906	30.2267	159.38	2.78171	2	45.7562	22.2298	298.452	5.20896	30.8211
61255	Wed Mar 22 17:42:57 2017_x000D_	15.5718	30.2321	159.386	2.7818	2	45.7562	22.2298	298.452	5.20896	31.2271
61256	Wed Mar 22 17:42:57 2017_x000D_	15.3549	30.0224	159.381	2.78173	2	45.7562	22.2298	298.452	5.20896	31.3841
61257	Wed Mar 22 17:42:57 2017_x000D_	15.1415	29.9187	156.684	2.73465	2	46.2238	21.5818	289.898	5.05967	32.1809
61258	Wed Mar 22 17:42:57 2017_x000D_	14.8233	29.8159	147.84	2.58029	2	46.2238	21.5818	289.898	5.05967	32.4622
61259	Wed Mar 22 17:42:57 2017_x000D_	14.8236	29.8157	139.968	2.44291	2	46.2238	21.5818	289.898	5.05967	32.4618
61260	Wed Mar 22 17:42:57 2017_x000D_	14.828	29.9217	125.73	2.1944	2	46.2238	21.5818	289.898	5.05967	32.4846
61261	Wed Mar 22 17:42:57 2017_x000D_	14.832	30.0279	119.291	2.08201	2	46.6812	21.1543	278.637	4.86313	33.0622
61262	Wed Mar 22 17:42:57 2017_x000D_	14.8323	30.0277	111.814	1.95151	2	46.6812	21.1543	278.637	4.86313	33.0619
61263	Wed Mar 22 17:42:57 2017_x000D_	14.7319	30.1361	98.2398	1.71461	2	46.6812	21.1543	278.637	4.86313	33.1878
61264	Wed Mar 22 17:42:57 2017_x000D_	14.8407	30.2411	89.0287	1.55384	2	46.6812	21.1543	278.637	4.86313	33.1117
61265	Wed Mar 22 17:42:57 2017_x000D_	14.8371	30.1352	82.6396	1.44233	2	46.6812	21.1543	278.637	4.86313	33.0863
61266	Wed Mar 22 17:42:58 2017_x000D_	14.7249	29.9245	68.1424	1.18931	2	46.9202	20.72	284.692	4.96881	33.4852
61267	Wed Mar 22 17:42:58 2017_x000D_	14.826	29.8171	64.1747	1.12006	2	46.9202	20.72	284.692	4.96881	33.3586
61268	Wed Mar 22 17:42:58 2017_x000D_	15.0242	29.4961	48.955	0.854426	2	46.9202	20.72	284.692	4.96881	33.0813
61269	Wed Mar 22 17:42:58 2017_x000D_	15.4321	29.1721	42.6072	0.743636	2	46.9202	20.72	284.692	4.96881	32.6027
61270	Wed Mar 22 17:42:58 2017_x000D_	15.5257	28.8519	38.4595	0.671244	2	46.9305	20.4995	289.898	5.05967	32.4965
61271	Wed Mar 22 17:42:58 2017_x000D_	15.9374	28.634	38.4603	0.671259	2	46.9305	20.4995	289.898	5.05967	32.0428
61272	Wed Mar 22 17:42:58 2017_x000D_	16.2405	28.3113	34.3895	0.60021	2	46.9305	20.4995	289.898	5.05967	31.6686
61273	Wed Mar 22 17:42:58 2017_x000D_	16.8578	27.9847	31.884	0.55648	2	46.9305	20.4995	289.898	5.05967	30.9902
61274	Wed Mar 22 17:42:58 2017_x000D_	17.2693	27.7671	31.8844	0.556488	2	47.1592	20.2857	298.753	5.21423	30.812
61275	Wed Mar 22 17:42:58 2017_x000D_	17.8827	27.3344	31.8838	0.556478	2	47.1592	20.2857	298.753	5.21423	30.1131
61276	Wed Mar 22 17:42:58 2017_x000D_	18.2939	27.1169	31.8843	0.556485	2	47.1592	20.2857	298.753	5.21423	29.6626
61277	Wed Mar 22 17:42:58 2017_x000D_	18.8058	26.792	27.873	0.486476	2	47.1592	20.2857	298.753	5.21423	29.0903
61278	Wed Mar 22 17:42:58 2017_x000D_	19.0077	26.577	27.8715	0.486449	2	49.5817	19.9196	317.189	5.53598	31.2904
61279	Wed Mar 22 17:42:58 2017_x000D_	19.4257	26.5723	27.8746	0.486503	2	49.5817	19.9196	317.189	5.53598	30.8811
61280	Wed Mar 22 17:42:58 2017_x000D_	20.0384	26.1402	27.8731	0.486477	2	49.5817	19.9196	317.189	5.53598	30.1911
61281	Wed Mar 22 17:42:58 2017_x000D_	20.2402	25.9253	27.8715	0.486449	2	49.5817	19.9196	317.189	5.53598	29.9498
61282	Wed Mar 22 17:42:58 2017_x000D_	20.5536	25.9218	29.2447	0.510416	2	49.5817	19.9196	317.189	5.53598	29.6421
61283	Wed Mar 22 17:42:58 2017_x000D_	21.0613	25.491	27.8715	0.486449	2	51.1306	19.5262	353.377	6.16759	30.6552
61284	Wed Mar 22 17:42:58 2017_x000D_	21.3676	25.275	29.2421	0.510371	2	51.1306	19.5262	353.377	6.16759	30.3131
61285	Wed Mar 22 17:42:58 2017_x000D_	21.9864	25.0559	29.2438	0.510401	2	51.1306	19.5262	353.377	6.16759	29.6642
61286	Wed Mar 22 17:42:58 2017_x000D_	22.2922	24.8401	27.8715	0.486449	2	51.1306	19.5262	353.377	6.16759	29.3239
61287	Wed Mar 22 17:42:59 2017_x000D_	22.7023	24.6232	27.8715	0.486449	2	53.1053	19.367	352.345	6.14958	30.854
61288	Wed Mar 22 17:42:59 2017_x000D_	23.1155	24.5127	25.1922	0.439687	2	53.1053	19.367	352.345	6.14958	30.4281
61289	Wed Mar 22 17:42:59 2017_x000D_	23.3171	24.298	25.1903	0.439653	2	53.1053	19.367	352.345	6.14958	30.1936
61290	Wed Mar 22 17:42:59 2017_x000D_	23.9351	24.0792	25.1914	0.439674	2	53.1053	19.367	352.345	6.14958	29.5484
61291	Wed Mar 22 17:42:59 2017_x000D_	24.1366	23.8646	25.1895	0.43964	2	53.7705	19.167	0	0	30.0039
61292	Wed Mar 22 17:42:59 2017_x000D_	24.3447	23.8626	25.1911	0.439667	2	53.7705	19.167	0	0	29.7981
61293	Wed Mar 22 17:42:59 2017_x000D_	24.9622	23.644	25.1922	0.439687	2	53.7705	19.167	0	0	29.1541
61294	Wed Mar 22 17:42:59 2017_x000D_	25.1636	23.4295	25.1903	0.439653	2	53.7705	19.167	0	0	28.9227
61295	Wed Mar 22 17:42:59 2017_x000D_	25.5729	23.213	25.1899	0.439647	2	53.7705	19.167	0	0	28.4864
61296	Wed Mar 22 17:42:59 2017_x000D_	25.7808	23.211	25.1914	0.439674	2	54.2174	18.9601	351.184	6.12932	28.7526
61297	Wed Mar 22 17:42:59 2017_x000D_	25.9821	22.9966	25.1895	0.43964	2	54.2174	18.9601	351.184	6.12932	28.5224
61298	Wed Mar 22 17:42:59 2017_x000D_	26.3944	22.8864	22.3936	0.390841	2	54.2174	18.9601	351.184	6.12932	28.0987
61299	Wed Mar 22 17:42:59 2017_x000D_	26.4952	22.7792	26.4674	0.461943	2	54.2174	18.9601	351.184	6.12932	27.984
61300	Wed Mar 22 17:42:59 2017_x000D_	27.008	22.5621	30.4409	0.531294	2	55.7027	19.8899	31.9005	0.556768	28.8189
61301	Wed Mar 22 17:42:59 2017_x000D_	27.2159	22.5601	33.4815	0.584363	2	55.7027	19.8899	31.9005	0.556768	28.6117
61302	Wed Mar 22 17:42:59 2017_x000D_	27.2131	22.4537	44.6401	0.779116	2	55.7027	19.8899	31.9005	0.556768	28.6047
61303	Wed Mar 22 17:42:59 2017_x000D_	27.3203	22.5588	48.9711	0.854708	2	55.7027	19.8899	31.9005	0.556768	28.5076
61304	Wed Mar 22 17:42:59 2017_x000D_	27.3206	22.5581	65.4606	1.1425	2	57.3738	21.4874	46.2511	0.807234	30.0723
61305	Wed Mar 22 17:42:59 2017_x000D_	27.3206	22.5581	65.4606	1.1425	2	57.3738	21.4874	46.2511	0.807234	30.0723
61306	Wed Mar 22 17:42:59 2017_x000D_	27.3175	22.4514	77.2318	1.34795	2	57.3738	21.4874	46.2511	0.807234	30.0718
61307	Wed Mar 22 17:42:59 2017_x000D_	27.4146	22.2375	91.7171	1.60077	2	57.3738	21.4874	46.2511	0.807234	29.9686
61308	Wed Mar 22 17:43:00 2017_x000D_	27.408	22.0248	97.5727	1.70297	2	58.608	23.0704	46.6909	0.81491	31.2175
61309	Wed Mar 22 17:43:00 2017_x000D_	27.2943	21.7069	106.81	1.86419	2	58.608	23.0704	46.6909	0.81491	31.3434
61310	Wed Mar 22 17:43:00 2017_x000D_	27.2876	21.4941	112.356	1.96098	2	58.608	23.0704	46.6909	0.81491	31.36
61311	Wed Mar 22 17:43:00 2017_x000D_	27.2842	21.3878	118.794	2.07334	2	58.608	23.0704	46.6909	0.81491	31.369
61312	Wed Mar 22 17:43:00 2017_x000D_	27.0634	20.9646	126.903	2.21488	2	58.608	23.0704	46.6909	0.81491	31.6148
61313	Wed Mar 22 17:43:00 2017_x000D_	26.9562	20.8592	131.137	2.28877	2	60.2668	24.8864	43.7106	0.762894	33.5532
61314	Wed Mar 22 17:43:00 2017_x000D_	26.8457	20.6472	133.356	2.32751	2	60.2668	24.8864	43.7106	0.762894	33.6889
61315	Wed Mar 22 17:43:00 2017_x000D_	26.2026	20.0137	133.358	2.32753	2	60.2668	24.8864	43.7106	0.762894	34.4109
61316	Wed Mar 22 17:43:00 2017_x000D_	25.8839	19.8032	135.432	2.36373	2	60.2668	24.8864	43.7106	0.762894	34.7566
61317	Wed Mar 22 17:43:00 2017_x000D_	25.4513	19.2739	137.503	2.39988	2	61.0852	26.0141	46.2894	0.807903	36.2658
61318	Wed Mar 22 17:43:00 2017_x000D_	25.1326	19.0631	135.432	2.36373	2	61.0852	26.0141	46.2894	0.807903	36.6184
61319	Wed Mar 22 17:43:00 2017_x000D_	24.6993	18.5328	133.36	2.32758	2	61.0852	26.0141	46.2894	0.807903	37.1471
61320	Wed Mar 22 17:43:00 2017_x000D_	24.3798	18.3215	135.432	2.36373	2	61.0852	26.0141	46.2894	0.807903	37.5028
61321	Wed Mar 22 17:43:00 2017_x000D_	23.946	17.791	137.5	2.39983	2	61.2712	26.6812	32.6821	0.570409	38.3693
61322	Wed Mar 22 17:43:00 2017_x000D_	23.946	17.791	137.5	2.39983	2	61.2712	26.6812	32.6821	0.570409	38.3693
61323	Wed Mar 22 17:43:00 2017_x000D_	23.4076	17.2603	133.363	2.32762	2	61.2712	26.6812	32.6821	0.570409	39.018
61324	Wed Mar 22 17:43:00 2017_x000D_	23.1887	16.9412	135.427	2.36364	2	61.2712	26.6812	32.6821	0.570409	39.3083
61325	Wed Mar 22 17:43:00 2017_x000D_	22.7538	16.409	133.359	2.32755	2	64.0385	28.0886	8.92614	0.155791	42.905
61326	Wed Mar 22 17:43:00 2017_x000D_	22.4367	16.3041	137.497	2.39978	2	64.0385	28.0886	8.92614	0.155791	43.2387
61327	Wed Mar 22 17:43:00 2017_x000D_	22.0012	15.7713	135.427	2.36364	2	64.0385	28.0886	8.92614	0.155791	43.8047
61328	Wed Mar 22 17:43:00 2017_x000D_	21.7817	15.4515	137.491	2.39966	2	64.0385	28.0886	8.92614	0.155791	44.1059
61329	Wed Mar 22 17:43:00 2017_x000D_	21.2447	15.026	135.427	2.36364	2	64.0385	28.0886	8.92614	0.155791	44.7431
61330	Wed Mar 22 17:43:01 2017_x000D_	21.0283	14.8128	135.427	2.36364	2	65.748	28.802	7.56647	0.13206	46.8567
61331	Wed Mar 22 17:43:01 2017_x000D_	20.7068	14.6	137.494	2.39973	2	65.748	28.802	7.56647	0.13206	47.2272
61332	Wed Mar 22 17:43:01 2017_x000D_	20.2736	14.1731	137.493	2.39971	2	65.748	28.802	7.56647	0.13206	47.7695
61333	Wed Mar 22 17:43:01 2017_x000D_	20.1619	13.9591	135.427	2.36364	2	65.748	28.802	7.56647	0.13206	47.9417
61334	Wed Mar 22 17:43:01 2017_x000D_	19.7282	13.5318	135.427	2.36364	2	67.2608	29.0687	10.5043	0.183335	50.0074
61335	Wed Mar 22 17:43:01 2017_x000D_	19.5112	13.3181	135.427	2.36364	2	67.2608	29.0687	10.5043	0.183335	50.2803
61336	Wed Mar 22 17:43:01 2017_x000D_	19.4024	13.2109	135.427	2.36364	2	67.2608	29.0687	10.5043	0.183335	50.4172
