# Supplementary material for: Guppies Prefer to Follow Large (Robot) Leaders Irrespective of Own Size
Source: Front Bioeng Biotechnol. 2020 May 15;8:441. doi: 10.3389/fbioe.2020.00441 (PMC7243707; doi:10.3389/fbioe.2020.00441)
Supplement: Supplementary file 3 [file Data_Sheet_1.ZIP › Raw Data/ID30.xlsx]

## Sheet: WedMar22173332201
Framenumber	Current timestamp	Robo Position x	Robo Position y	Robo Angle deg	Robo Angle rad	Fish ID	Fish Position x	Fish Position y	Fish Angle deg	Fish Angle rad	Distance_between_subjects	Mean_Distance (L300 bis L1500)		Fish ID	Fish Position x	Fish Position y	Fish Angle deg	Fish Angle rad	Fish ID	Fish Position x	Fish Position y	Fish Angle deg	Fish Angle rad	Fish ID	Fish Position x	Fish Position y	Fish Angle deg	Fish Angle rad	Fish ID	Fish Position x	Fish Position y	Fish Angle deg	Fish Angle rad
57855	Wed Mar 22 17:34:21 2017_x000D_	18.0823	11.3885	-82.2321	-1.43522	1	14.2821	10.3976	181.324	3.1647	3.92726	10.1033
57856	Wed Mar 22 17:34:21 2017_x000D_	18.0823	11.3885	-82.2321	-1.43522	1	14.2821	10.3976	181.324	3.1647	3.92726
57857	Wed Mar 22 17:34:22 2017_x000D_	18.0823	11.3885	-82.2321	-1.43522	1	14.2821	10.3976	181.324	3.1647	3.92726
57858	Wed Mar 22 17:34:22 2017_x000D_	18.1912	11.4957	-85.2948	-1.48867	1	14.2821	10.3976	181.324	3.1647	4.0604
57859	Wed Mar 22 17:34:22 2017_x000D_	18.1948	11.6034	-85.1482	-1.48612	1	14.492	10.626	177.915	3.10521	3.82963
57860	Wed Mar 22 17:34:22 2017_x000D_	18.2093	12.0339	268.966	4.69434	1	14.492	10.626	177.915	3.10521	3.97498
57861	Wed Mar 22 17:34:22 2017_x000D_	18.2129	12.1413	269.113	4.69691	1	14.492	10.626	177.915	3.10521	4.01762
57862	Wed Mar 22 17:34:22 2017_x000D_	18.1257	12.6794	-88.0842	-1.53736	1	14.492	10.626	177.915	3.10521	4.17375
57863	Wed Mar 22 17:34:22 2017_x000D_	18.14	13.1093	-88.0841	-1.53736	1	14.2725	10.619	177.69	3.10128	4.59991
57864	Wed Mar 22 17:34:22 2017_x000D_	18.1758	14.1833	-82.225	-1.4351	1	14.2725	10.619	177.69	3.10128	5.28583
57865	Wed Mar 22 17:34:22 2017_x000D_	18.1901	14.6127	-82.2239	-1.43508	1	14.2725	10.619	177.69	3.10128	5.59439
57866	Wed Mar 22 17:34:22 2017_x000D_	18.3094	15.0413	-79.3453	-1.38484	1	14.2725	10.619	177.69	3.10128	5.98776
57867	Wed Mar 22 17:34:22 2017_x000D_	18.4289	15.47	-82.2269	-1.43513	1	14.492	10.626	180	3.14159	6.24208
57868	Wed Mar 22 17:34:22 2017_x000D_	18.566	16.4344	-78.8695	-1.37653	1	14.492	10.626	180	3.14159	7.09472
57869	Wed Mar 22 17:34:22 2017_x000D_	18.8044	17.2901	-78.8713	-1.37656	1	14.492	10.626	180	3.14159	7.9377
57870	Wed Mar 22 17:34:22 2017_x000D_	18.8186	17.7184	-78.8695	-1.37653	1	14.492	10.626	180	3.14159	8.30792
57871	Wed Mar 22 17:34:22 2017_x000D_	18.8328	18.1466	-78.8677	-1.3765	1	14.492	10.626	180	3.14159	8.68343
57872	Wed Mar 22 17:34:22 2017_x000D_	19.0673	18.8938	-79.3461	-1.38485	1	14.492	10.626	180	3.14159	9.44933
57873	Wed Mar 22 17:34:22 2017_x000D_	19.0815	19.3215	-79.3444	-1.38482	1	14.492	10.626	180	3.14159	9.83236
57874	Wed Mar 22 17:34:22 2017_x000D_	19.2006	19.7484	-82.2316	-1.43521	1	14.492	10.626	180	3.14159	10.2659
57875	Wed Mar 22 17:34:22 2017_x000D_	19.2218	20.3894	-82.2299	-1.43518	1	14.492	10.626	180	3.14159	10.8487
57876	Wed Mar 22 17:34:22 2017_x000D_	19.236	20.8166	-82.2288	-1.43516	1	14.492	10.626	180	3.14159	11.2407
57877	Wed Mar 22 17:34:22 2017_x000D_	19.3653	21.5627	-79.7712	-1.39227	1	14.492	10.626	180	3.14159	11.9733
57878	Wed Mar 22 17:34:22 2017_x000D_	19.4807	21.8822	-82.2313	-1.43521	1	14.492	10.626	180	3.14159	12.3122
57879	Wed Mar 22 17:34:23 2017_x000D_	19.6133	22.7342	-79.3416	-1.38477	1	14.492	10.626	180	3.14159	13.1467
57880	Wed Mar 22 17:34:23 2017_x000D_	19.7286	23.0533	-81.9102	-1.4296	1	14.492	10.626	180	3.14159	13.4855
57881	Wed Mar 22 17:34:23 2017_x000D_	19.7532	23.7989	-82.2316	-1.43521	1	14.492	10.626	180	3.14159	14.1847
57882	Wed Mar 22 17:34:23 2017_x000D_	19.8716	24.2238	-79.341	-1.38476	1	14.492	10.626	180	3.14159	14.6233
57883	Wed Mar 22 17:34:23 2017_x000D_	19.8786	24.4367	-79.3401	-1.38475	1	14.492	10.626	180	3.14159	14.824
57884	Wed Mar 22 17:34:23 2017_x000D_	20.0113	25.287	-82.233	-1.43524	1	14.492	10.626	180	3.14159	15.6655
57885	Wed Mar 22 17:34:23 2017_x000D_	20.0182	25.4998	-82.2324	-1.43523	1	14.492	10.626	180	3.14159	15.8672
57886	Wed Mar 22 17:34:23 2017_x000D_	20.1365	25.9239	-79.3396	-1.38474	1	14.492	10.626	180	3.14159	16.306
57887	Wed Mar 22 17:34:23 2017_x000D_	20.1575	26.5617	-79.337	-1.38469	1	14.492	10.626	180	3.14159	16.9128
57888	Wed Mar 22 17:34:23 2017_x000D_	20.1645	26.7742	-79.3362	-1.38468	1	14.492	10.626	180	3.14159	17.1155
57889	Wed Mar 22 17:34:23 2017_x000D_	20.2899	27.4104	-82.2327	-1.43523	1	14.8924	11.5256	166.5	2.90597	16.7768
57890	Wed Mar 22 17:34:23 2017_x000D_	20.4045	27.7274	-79.7693	-1.39224	1	14.8924	11.5256	166.5	2.90597	17.1138
57891	Wed Mar 22 17:34:23 2017_x000D_	20.5194	28.0449	-82.2362	-1.43529	1	14.8924	11.5256	166.5	2.90597	17.4514
57892	Wed Mar 22 17:34:23 2017_x000D_	20.5333	28.4693	-82.2351	-1.43527	1	14.8924	11.5256	166.5	2.90597	17.858
57893	Wed Mar 22 17:34:23 2017_x000D_	20.5472	28.8936	-82.234	-1.43525	1	15.2928	12.425	112.259	1.95928	17.2865
57894	Wed Mar 22 17:34:23 2017_x000D_	20.5541	29.1057	-82.2335	-1.43525	1	15.2928	12.425	112.259	1.95928	17.4908
57895	Wed Mar 22 17:34:23 2017_x000D_	20.6721	29.5284	-79.3358	-1.38467	1	15.2928	12.425	112.259	1.95928	17.9294
57896	Wed Mar 22 17:34:23 2017_x000D_	20.6859	29.9523	-79.3342	-1.38464	1	15.2928	12.425	112.259	1.95928	18.3383
57897	Wed Mar 22 17:34:23 2017_x000D_	20.6929	30.1642	-79.3333	-1.38463	1	15.2928	12.425	112.259	1.95928	18.5429
57898	Wed Mar 22 17:34:23 2017_x000D_	20.8039	30.3746	-76.4852	-1.33492	1	15.4929	12.8747	59.9062	1.04556	18.2881
57899	Wed Mar 22 17:34:23 2017_x000D_	20.814	30.6924	-70.0947	-1.22338	1	15.4929	12.8747	59.9062	1.04556	18.5953
57900	Wed Mar 22 17:34:24 2017_x000D_	20.8137	30.6922	-64.7063	-1.12934	1	15.4929	12.8747	59.9062	1.04556	18.595
57901	Wed Mar 22 17:34:24 2017_x000D_	20.8134	30.6924	-56.8651	-0.992484	1	15.4929	12.8747	59.9062	1.04556	18.5951
57902	Wed Mar 22 17:34:24 2017_x000D_	20.7049	30.588	-40.1479	-0.700713	1	15.845	14.88	83.274	1.45341	16.4426
57903	Wed Mar 22 17:34:24 2017_x000D_	20.6007	30.5897	-33.8333	-0.590502	1	15.845	14.88	83.274	1.45341	16.4138
57904	Wed Mar 22 17:34:24 2017_x000D_	20.5971	30.4846	-17.8522	-0.31158	1	15.845	14.88	83.274	1.45341	16.3121
57905	Wed Mar 22 17:34:24 2017_x000D_	20.4964	30.5923	-8.33167	-0.145415	1	15.845	14.88	83.274	1.45341	16.3863
57906	Wed Mar 22 17:34:24 2017_x000D_	20.7052	30.59	3.82784	0.0668083	1	15.9873	16.6565	83.274	1.45341	14.7106
57907	Wed Mar 22 17:34:24 2017_x000D_	20.7053	30.5902	9.91078	0.172976	1	15.9873	16.6565	83.274	1.45341	14.7108
57908	Wed Mar 22 17:34:24 2017_x000D_	20.9174	30.6935	18.6721	0.32589	1	15.9873	16.6565	83.274	1.45341	14.8776
57909	Wed Mar 22 17:34:24 2017_x000D_	21.0218	30.6921	25.2756	0.441143	1	15.9873	16.6565	83.274	1.45341	14.9112
57910	Wed Mar 22 17:34:24 2017_x000D_	21.2203	30.3716	36.0885	0.629863	1	16.5487	18.888	79.8673	1.39395	12.3975
57911	Wed Mar 22 17:34:24 2017_x000D_	21.526	30.1556	42.6431	0.744263	1	16.5487	18.888	79.8673	1.39395	12.318
57912	Wed Mar 22 17:34:24 2017_x000D_	21.9356	29.9384	42.644	0.744278	1	16.5487	18.888	79.8673	1.39395	12.2935
57913	Wed Mar 22 17:34:24 2017_x000D_	22.1334	29.618	40.3382	0.704034	1	16.5487	18.888	79.8673	1.39395	12.0964
57914	Wed Mar 22 17:34:24 2017_x000D_	22.8446	29.0793	36.0875	0.629846	1	16.5487	18.888	79.8673	1.39395	11.9792
57915	Wed Mar 22 17:34:24 2017_x000D_	23.1497	28.8637	34.4437	0.601156	1	16.5294	19.33	48.6946	0.849881	11.6069
57916	Wed Mar 22 17:34:24 2017_x000D_	23.7599	28.4323	29.3028	0.51143	1	16.5294	19.33	48.6946	0.849881	11.6246
57917	Wed Mar 22 17:34:24 2017_x000D_	24.1689	28.2154	29.303	0.511433	1	16.5294	19.33	48.6946	0.849881	11.718
57918	Wed Mar 22 17:34:24 2017_x000D_	24.3701	28.0011	29.3016	0.511409	1	16.5294	19.33	48.6946	0.849881	11.6904
57919	Wed Mar 22 17:34:24 2017_x000D_	25.0838	27.5688	27.9319	0.487504	1	16.7196	19.9999	82.7496	1.44425	11.2804
57920	Wed Mar 22 17:34:24 2017_x000D_	25.499	27.564	27.935	0.487558	1	16.7196	19.9999	82.7496	1.44425	11.5885
57921	Wed Mar 22 17:34:25 2017_x000D_	25.804	27.3485	29.3036	0.511445	1	16.7196	19.9999	82.7496	1.44425	11.6845
57922	Wed Mar 22 17:34:25 2017_x000D_	26.4134	26.9177	29.3024	0.511424	1	16.7196	19.9999	82.7496	1.44425	11.9091
57923	Wed Mar 22 17:34:25 2017_x000D_	26.7212	26.8083	30.4929	0.532202	1	16.6907	20.6628	79.9968	1.39621	11.7634
57924	Wed Mar 22 17:34:25 2017_x000D_	27.4341	26.3766	31.9428	0.557507	1	16.6907	20.6628	79.9968	1.39621	12.1683
57925	Wed Mar 22 17:34:25 2017_x000D_	27.6381	26.2684	29.303	0.511433	1	16.6907	20.6628	79.9968	1.39621	12.2991
57926	Wed Mar 22 17:34:25 2017_x000D_	27.9459	26.159	33.5258	0.585136	1	16.6907	20.6628	79.9968	1.39621	12.5255
57927	Wed Mar 22 17:34:25 2017_x000D_	28.451	25.7299	31.9427	0.557505	1	16.9099	20.6696	82.0799	1.43256	12.6017
57928	Wed Mar 22 17:34:25 2017_x000D_	28.7586	25.6206	36.0954	0.629983	1	16.9099	20.6696	82.0799	1.43256	12.8415
57929	Wed Mar 22 17:34:25 2017_x000D_	29.2635	25.1917	34.4491	0.60125	1	16.9099	20.6696	82.0799	1.43256	13.1553
57930	Wed Mar 22 17:34:25 2017_x000D_	29.5678	24.9766	36.0949	0.629975	1	16.9099	20.6696	82.0799	1.43256	13.3706
57931	Wed Mar 22 17:34:25 2017_x000D_	30.176	24.5466	36.095	0.629977	1	16.9099	20.6696	82.0799	1.43256	13.821
57932	Wed Mar 22 17:34:25 2017_x000D_	30.48	24.3318	34.4488	0.601245	1	16.8906	21.1115	81.0738	1.41501	13.9657
57933	Wed Mar 22 17:34:25 2017_x000D_	31.0909	24.0079	31.9418	0.557489	1	16.8906	21.1115	81.0738	1.41501	14.4927
57934	Wed Mar 22 17:34:25 2017_x000D_	31.0909	24.0079	31.9418	0.557489	1	16.8906	21.1115	81.0738	1.41501	14.4927
57935	Wed Mar 22 17:34:25 2017_x000D_	31.5954	23.5793	33.5241	0.585105	1	16.8906	21.1115	81.0738	1.41501	14.9104
57936	Wed Mar 22 17:34:25 2017_x000D_	31.8991	23.3646	31.9401	0.55746	1	16.9002	20.8905	81.0738	1.41501	15.2016
57937	Wed Mar 22 17:34:25 2017_x000D_	32.61	22.9341	33.5243	0.58511	1	16.9002	20.8905	81.0738	1.41501	15.8422
57938	Wed Mar 22 17:34:25 2017_x000D_	32.8135	22.8263	36.0969	0.63001	1	16.9002	20.8905	81.0738	1.41501	16.0306
57939	Wed Mar 22 17:34:25 2017_x000D_	33.5206	22.2904	31.9394	0.557447	1	16.9002	20.8905	81.0738	1.41501	16.6793
57940	Wed Mar 22 17:34:25 2017_x000D_	33.8273	22.1816	36.0978	0.630025	1	17.7575	21.3596	5.42433	0.0946724	16.0908
57941	Wed Mar 22 17:34:25 2017_x000D_	34.5341	21.6459	31.9392	0.557445	1	17.7575	21.3596	5.42433	0.0946724	16.779
57942	Wed Mar 22 17:34:25 2017_x000D_	34.8376	21.4314	33.524	0.585105	1	17.7575	21.3596	5.42433	0.0946724	17.0803
57943	Wed Mar 22 17:34:26 2017_x000D_	35.1407	21.2171	31.9386	0.557434	1	17.7575	21.3596	5.42433	0.0946724	17.3838
57944	Wed Mar 22 17:34:26 2017_x000D_	35.7472	20.7884	31.938	0.557424	1	17.7575	21.3596	5.42433	0.0946724	17.9988
57945	Wed Mar 22 17:34:26 2017_x000D_	36.1533	20.5732	31.9384	0.557431	1	19.0721	21.4005	7.92011	0.138232	17.1012
57946	Wed Mar 22 17:34:26 2017_x000D_	36.6619	20.3574	30.4853	0.532068	1	19.0721	21.4005	7.92011	0.138232	17.6207
57947	Wed Mar 22 17:34:26 2017_x000D_	36.9651	20.1431	31.9394	0.557447	1	19.0721	21.4005	7.92011	0.138232	17.9371
57948	Wed Mar 22 17:34:26 2017_x000D_	37.2679	19.929	30.4844	0.532053	1	19.0721	21.4005	7.92011	0.138232	18.2552
57949	Wed Mar 22 17:34:26 2017_x000D_	37.771	19.5015	31.9377	0.557418	1	19.5005	21.635	8.11908	0.141705	18.3946
57950	Wed Mar 22 17:34:26 2017_x000D_	38.182	19.4983	31.9407	0.55747	1	19.5005	21.635	8.11908	0.141705	18.8033
57951	Wed Mar 22 17:34:26 2017_x000D_	38.382	19.2851	31.9397	0.557453	1	19.5005	21.635	8.11908	0.141705	19.0272
57952	Wed Mar 22 17:34:26 2017_x000D_	38.7847	18.9644	29.2887	0.511185	1	19.5005	21.635	8.11908	0.141705	19.4682
57953	Wed Mar 22 17:34:26 2017_x000D_	38.9874	18.8571	31.939	0.557441	1	21.7202	21.0405	0	0	17.4047
57954	Wed Mar 22 17:34:26 2017_x000D_	39.3901	18.5365	34.4521	0.601302	1	21.7202	21.0405	0	0	17.8464
57955	Wed Mar 22 17:34:26 2017_x000D_	39.6953	18.4284	33.5264	0.585146	1	21.7202	21.0405	0	0	18.1639
57956	Wed Mar 22 17:34:26 2017_x000D_	40.0004	18.3205	34.4541	0.601338	1	21.7202	21.0405	0	0	18.4815
57957	Wed Mar 22 17:34:26 2017_x000D_	40.2003	18.1073	34.4534	0.601325	1	21.7202	21.0405	0	0	18.7114
57958	Wed Mar 22 17:34:26 2017_x000D_	40.4999	17.7877	30.4813	0.531999	1	23.7108	20.6601	353.274	6.16579	17.033
57959	Wed Mar 22 17:34:26 2017_x000D_	40.7049	17.7863	30.4828	0.532026	1	23.7108	20.6601	353.274	6.16579	17.2354
57960	Wed Mar 22 17:34:26 2017_x000D_	40.9046	17.5732	25.2153	0.44009	1	23.7108	20.6601	353.274	6.16579	17.4687
57961	Wed Mar 22 17:34:26 2017_x000D_	40.8016	17.5737	12.6934	0.221542	1	23.7108	20.6601	353.274	6.16579	17.3672
57962	Wed Mar 22 17:34:26 2017_x000D_	40.7012	17.68	3.34359	0.0583567	1	25.4821	20.2729	354.416	6.18572	15.4384
57963	Wed Mar 22 17:34:26 2017_x000D_	40.6983	17.5738	-5.50127	-0.0960152	1	25.4821	20.2729	354.416	6.18572	15.4537
57964	Wed Mar 22 17:34:27 2017_x000D_	40.5957	17.574	-17.5755	-0.30675	1	25.4821	20.2729	354.416	6.18572	15.3527
57965	Wed Mar 22 17:34:27 2017_x000D_	40.6956	17.4669	-26.7086	-0.466153	1	25.4821	20.2729	354.416	6.18572	15.4701
57966	Wed Mar 22 17:34:27 2017_x000D_	40.8012	17.5718	-38.7588	-0.676469	1	27.0343	19.879	351.184	6.12932	13.9589
57967	Wed Mar 22 17:34:27 2017_x000D_	40.909	17.7824	-45.0023	-0.785439	1	27.0343	19.879	351.184	6.12932	14.0322
57968	Wed Mar 22 17:34:27 2017_x000D_	41.1143	17.7808	-52.9563	-0.924262	1	27.0343	19.879	351.184	6.12932	14.2355
57969	Wed Mar 22 17:34:27 2017_x000D_	41.2251	18.0976	-61.662	-1.07621	1	27.0343	19.879	351.184	6.12932	14.3022
57970	Wed Mar 22 17:34:27 2017_x000D_	41.3303	18.2026	-65.4675	-1.14262	1	27.0343	19.879	351.184	6.12932	14.394
57971	Wed Mar 22 17:34:27 2017_x000D_	41.5484	18.7298	-71.6799	-1.25105	1	29.7005	19.0775	352.434	6.15113	11.853
57972	Wed Mar 22 17:34:27 2017_x000D_	41.6613	19.152	-74.3626	-1.29787	1	29.7005	19.0775	352.434	6.15113	11.961
57973	Wed Mar 22 17:34:27 2017_x000D_	41.8815	19.7843	-74.3638	-1.29789	1	29.7005	19.0775	352.434	6.15113	12.2015
57974	Wed Mar 22 17:34:27 2017_x000D_	41.8918	20.2067	-74.3608	-1.29784	1	29.7005	19.0775	352.434	6.15113	12.2435
57975	Wed Mar 22 17:34:27 2017_x000D_	42.1117	20.8383	-74.362	-1.29786	1	32.3664	18.2762	0	0	10.0765
57976	Wed Mar 22 17:34:27 2017_x000D_	42.3239	21.1533	-73.6118	-1.28477	1	32.3664	18.2762	0	0	10.3648
57977	Wed Mar 22 17:34:27 2017_x000D_	42.3316	21.4695	-74.3632	-1.29788	1	32.3664	18.2762	0	0	10.4643
57978	Wed Mar 22 17:34:27 2017_x000D_	42.4438	21.8903	-71.6756	-1.25098	1	32.3664	18.2762	0	0	10.7059
57979	Wed Mar 22 17:34:27 2017_x000D_	42.6634	22.5207	-71.676	-1.25098	1	34.1367	17.8893	351.946	6.14262	9.70332
57980	Wed Mar 22 17:34:27 2017_x000D_	42.6711	22.8369	-70.794	-1.23559	1	34.1367	17.8893	351.946	6.14262	9.86482
57981	Wed Mar 22 17:34:27 2017_x000D_	42.9952	23.571	-74.3652	-1.29792	1	34.1367	17.8893	351.946	6.14262	10.524
57982	Wed Mar 22 17:34:27 2017_x000D_	43.1047	23.8857	-70.796	-1.23562	1	34.1367	17.8893	351.946	6.14262	10.788
57983	Wed Mar 22 17:34:27 2017_x000D_	43.3263	24.6198	-71.6751	-1.25097	1	35.0218	17.6959	351.881	6.14148	10.8123
57984	Wed Mar 22 17:34:27 2017_x000D_	43.4359	24.9344	-73.6118	-1.28477	1	35.0218	17.6959	351.881	6.14148	11.0992
57985	Wed Mar 22 17:34:28 2017_x000D_	43.5452	25.2483	-71.6754	-1.25097	1	35.0218	17.6959	351.881	6.14148	11.388
57986	Wed Mar 22 17:34:28 2017_x000D_	43.769	26.0865	-71.6738	-1.25094	1	35.0218	17.6959	351.881	6.14148	12.1209
57987	Wed Mar 22 17:34:28 2017_x000D_	43.8785	26.4006	-73.6121	-1.28477	1	35.0218	17.6959	351.881	6.14148	12.4183
57988	Wed Mar 22 17:34:28 2017_x000D_	43.9901	26.8192	-70.7921	-1.23556	1	35.9069	17.5024	0	0	12.3345
57989	Wed Mar 22 17:34:28 2017_x000D_	44.2086	27.4463	-70.7921	-1.23556	1	35.9069	17.5024	0	0	12.9537
57990	Wed Mar 22 17:34:28 2017_x000D_	44.3179	27.7596	-74.3694	-1.29799	1	35.9069	17.5024	0	0	13.2648
57991	Wed Mar 22 17:34:28 2017_x000D_	44.5386	28.4909	-73.6134	-1.2848	1	35.9069	17.5024	0	0	13.9733
57992	Wed Mar 22 17:34:28 2017_x000D_	44.7493	28.8025	-74.3733	-1.29806	1	36.1256	17.5093	0	0	14.2093
57993	Wed Mar 22 17:34:28 2017_x000D_	44.868	29.5342	-70.7902	-1.23552	1	36.1256	17.5093	0	0	14.867
57994	Wed Mar 22 17:34:28 2017_x000D_	44.977	29.8468	-74.3715	-1.29803	1	36.1256	17.5093	0	0	15.1842
57995	Wed Mar 22 17:34:28 2017_x000D_	45.0858	30.1594	-70.7902	-1.23552	1	36.1256	17.5093	0	0	15.5019
57996	Wed Mar 22 17:34:28 2017_x000D_	45.3059	30.8885	-71.6724	-1.25092	1	36.9903	17.7576	19.8789	0.346953	15.5425
57997	Wed Mar 22 17:34:28 2017_x000D_	45.3131	31.2023	-70.7863	-1.23545	1	36.9903	17.7576	19.8789	0.346953	15.8123
57998	Wed Mar 22 17:34:28 2017_x000D_	45.6346	31.9293	-74.3736	-1.29806	1	36.9903	17.7576	19.8789	0.346953	16.6
57999	Wed Mar 22 17:34:28 2017_x000D_	45.7407	32.1366	-71.6729	-1.25093	1	36.9903	17.7576	19.8789	0.346953	16.8323
58000	Wed Mar 22 17:34:28 2017_x000D_	45.8591	32.8657	-75.0595	-1.31004	1	39.1161	19.1507	31.653	0.552449	15.283
58001	Wed Mar 22 17:34:28 2017_x000D_	45.9675	33.1773	-71.6696	-1.25087	1	39.1161	19.1507	31.653	0.552449	15.6105
58002	Wed Mar 22 17:34:28 2017_x000D_	46.0738	33.3845	-74.3745	-1.29808	1	39.1161	19.1507	31.653	0.552449	15.8433
58003	Wed Mar 22 17:34:28 2017_x000D_	46.1845	33.8	-71.6699	-1.25088	1	39.1161	19.1507	31.653	0.552449	16.2654
58004	Wed Mar 22 17:34:28 2017_x000D_	46.2955	34.2155	-74.3742	-1.29808	1	39.1161	19.1507	31.653	0.552449	16.6881
58005	Wed Mar 22 17:34:28 2017_x000D_	46.4062	34.6306	-71.6684	-1.25085	1	40.8138	20.3087	25.6026	0.44685	15.375
58006	Wed Mar 22 17:34:28 2017_x000D_	46.6181	35.0441	-71.6705	-1.25089	1	40.8138	20.3087	25.6026	0.44685	15.8374
58007	Wed Mar 22 17:34:29 2017_x000D_	46.6229	35.2524	-71.6687	-1.25085	1	40.8138	20.3087	25.6026	0.44685	16.0331
58008	Wed Mar 22 17:34:29 2017_x000D_	46.8347	35.6655	-71.6708	-1.25089	1	40.8138	20.3087	25.6026	0.44685	16.4949
58009	Wed Mar 22 17:34:29 2017_x000D_	46.8394	35.8736	-71.669	-1.25086	1	42.4801	22.1279	28.8114	0.502854	14.4204
58010	Wed Mar 22 17:34:29 2017_x000D_	46.9475	36.1842	-68.0388	-1.1875	1	42.4801	22.1279	28.8114	0.502854	14.7491
58011	Wed Mar 22 17:34:29 2017_x000D_	47.0532	36.3905	-65.392	-1.14131	1	42.4801	22.1279	28.8114	0.502854	14.9778
58012	Wed Mar 22 17:34:29 2017_x000D_	47.1612	36.7009	-61.5416	-1.0741	1	42.4801	22.1279	28.8114	0.502854	15.3064
58013	Wed Mar 22 17:34:29 2017_x000D_	47.2689	37.011	-52.7196	-0.920131	1	44.3536	24.1733	36.0256	0.628765	13.1646
58014	Wed Mar 22 17:34:29 2017_x000D_	47.4754	37.2157	-44.6688	-0.779618	1	44.3536	24.1733	36.0256	0.628765	13.4108
58015	Wed Mar 22 17:34:29 2017_x000D_	47.682	37.4207	-31.6643	-0.552646	1	44.3536	24.1733	36.0256	0.628765	13.6591
58016	Wed Mar 22 17:34:29 2017_x000D_	47.886	37.5212	-26.1709	-0.456768	1	44.3536	24.1733	36.0256	0.628765	13.8074
58017	Wed Mar 22 17:34:29 2017_x000D_	47.9891	37.6234	-22.385	-0.390691	1	44.3536	24.1733	36.0256	0.628765	13.9328
58018	Wed Mar 22 17:34:29 2017_x000D_	48.3958	37.7211	-8.2324	-0.143683	1	46.3925	27.3254	58.347	1.01835	10.587
58019	Wed Mar 22 17:34:29 2017_x000D_	48.7007	37.8198	-4.88249	-0.0852155	1	46.3925	27.3254	58.347	1.01835	10.7452
58020	Wed Mar 22 17:34:29 2017_x000D_	48.802	37.8183	0.987699	0.0172386	1	46.3925	27.3254	58.347	1.01835	10.766
58021	Wed Mar 22 17:34:29 2017_x000D_	49.3062	37.8096	0.98767	0.0172381	1	46.3925	27.3254	58.347	1.01835	10.8815
58022	Wed Mar 22 17:34:29 2017_x000D_	49.7097	37.8028	6.86625	0.119839	1	47.5984	29.5676	66.8528	1.1668	8.50154
58023	Wed Mar 22 17:34:29 2017_x000D_	50.5136	37.6851	3.93229	0.0686315	1	47.5984	29.5676	66.8528	1.1668	8.62509
58024	Wed Mar 22 17:34:29 2017_x000D_	50.9165	37.6782	3.93288	0.0686417	1	47.5984	29.5676	66.8528	1.1668	8.76308
58025	Wed Mar 22 17:34:29 2017_x000D_	51.7217	37.6644	3.93406	0.0686622	1	47.5984	29.5676	66.8528	1.1668	9.08624
58026	Wed Mar 22 17:34:29 2017_x000D_	52.124	37.6575	3.93469	0.0686734	1	47.9726	30.9015	61.8625	1.0797	7.92954
58027	Wed Mar 22 17:34:29 2017_x000D_	52.8253	37.5417	0.981508	0.0171305	1	47.9726	30.9015	61.8625	1.0797	8.22441
58028	Wed Mar 22 17:34:30 2017_x000D_	52.8253	37.5417	0.981508	0.0171305	1	47.9726	30.9015	61.8625	1.0797	8.22441
58029	Wed Mar 22 17:34:30 2017_x000D_	53.5287	37.5296	0.981503	0.0171305	1	47.9726	30.9015	61.8625	1.0797	8.64881
58030	Wed Mar 22 17:34:30 2017_x000D_	53.9303	37.5227	0.981479	0.01713	1	48.8243	31.3682	101.15	1.7654	7.99682
58031	Wed Mar 22 17:34:30 2017_x000D_	54.733	37.509	0.981484	0.0171301	1	48.8243	31.3682	101.15	1.7654	8.52186
58032	Wed Mar 22 17:34:30 2017_x000D_	55.0336	37.5038	0.981488	0.0171302	1	48.8243	31.3682	101.15	1.7654	8.72932
58033	Wed Mar 22 17:34:30 2017_x000D_	55.7336	37.3885	3.93407	0.0686625	1	48.8243	31.3682	101.15	1.7654	9.16419
58034	Wed Mar 22 17:34:30 2017_x000D_	56.1342	37.3816	3.93465	0.0686726	1	48.8243	31.3682	101.15	1.7654	9.4655
58035	Wed Mar 22 17:34:30 2017_x000D_	56.735	37.3714	3.93554	0.0686882	1	49.2293	32.0416	67.2154	1.17313	9.20556
58036	Wed Mar 22 17:34:30 2017_x000D_	57.1352	37.3645	3.93618	0.0686993	1	49.2293	32.0416	67.2154	1.17313	9.53082
58037	Wed Mar 22 17:34:30 2017_x000D_	57.5335	37.2544	6.87699	0.120026	1	49.2293	32.0416	67.2154	1.17313	9.80474
58038	Wed Mar 22 17:34:30 2017_x000D_	58.1334	37.2442	6.87867	0.120055	1	49.2293	32.0416	67.2154	1.17313	10.3126
58039	Wed Mar 22 17:34:30 2017_x000D_	58.5331	37.2374	6.87979	0.120075	1	49.6342	32.7148	65.232	1.13851	9.9822
58040	Wed Mar 22 17:34:30 2017_x000D_	58.9327	37.2306	6.88091	0.120095	1	49.6342	32.7148	65.232	1.13851	10.337
58041	Wed Mar 22 17:34:30 2017_x000D_	59.528	37.0139	6.87695	0.120025	1	49.6342	32.7148	65.232	1.13851	10.7875
58042	Wed Mar 22 17:34:30 2017_x000D_	59.9272	37.0071	6.87806	0.120045	1	49.6342	32.7148	65.232	1.13851	11.1521
58043	Wed Mar 22 17:34:30 2017_x000D_	60.6251	36.9954	6.60046	0.1152	1	50.7034	33.1878	10.9264	0.190702	10.6272
58044	Wed Mar 22 17:34:30 2017_x000D_	61.3211	36.8803	3.9305	0.0686001	1	50.7034	33.1878	10.9264	0.190702	11.2414
58045	Wed Mar 22 17:34:30 2017_x000D_	61.3211	36.8803	3.9305	0.0686001	1	50.7034	33.1878	10.9264	0.190702	11.2414
58046	Wed Mar 22 17:34:30 2017_x000D_	62.018	36.8685	3.79051	0.066157	1	50.7034	33.1878	10.9264	0.190702	11.8982
58047	Wed Mar 22 17:34:30 2017_x000D_	62.3168	36.8635	3.93199	0.0686261	1	50.7034	33.1878	10.9264	0.190702	12.1812
58048	Wed Mar 22 17:34:30 2017_x000D_	62.9137	36.8534	3.93287	0.0686415	1	52.8411	34.1336	20.4921	0.357655	10.4333
58049	Wed Mar 22 17:34:30 2017_x000D_	63.2103	36.7454	6.6018	0.115223	1	52.8411	34.1336	20.4921	0.357655	10.6931
58050	Wed Mar 22 17:34:31 2017_x000D_	63.7075	36.737	6.88319	0.120134	1	52.8411	34.1336	20.4921	0.357655	11.1739
58051	Wed Mar 22 17:34:31 2017_x000D_	63.9063	36.7337	6.8838	0.120145	1	52.8411	34.1336	20.4921	0.357655	11.3666
58052	Wed Mar 22 17:34:31 2017_x000D_	64.3019	36.6239	3.92901	0.0685741	1	55.6312	35.0987	8.81582	0.153865	8.80382
58053	Wed Mar 22 17:34:31 2017_x000D_	64.5005	36.6205	3.92926	0.0685785	1	55.6312	35.0987	8.81582	0.153865	8.99891
58054	Wed Mar 22 17:34:31 2017_x000D_	64.7982	36.6156	3.78857	0.066123	1	55.6312	35.0987	8.81582	0.153865	9.29166
58055	Wed Mar 22 17:34:31 2017_x000D_	64.8977	36.6139	3.92988	0.0685893	1	55.6312	35.0987	8.81582	0.153865	9.38956
58056	Wed Mar 22 17:34:31 2017_x000D_	65.2946	36.6072	3.93055	0.068601	1	57.3417	35.8107	0	0	7.99269
58057	Wed Mar 22 17:34:31 2017_x000D_	65.6913	36.6004	-2.01194	-0.0351149	1	57.3417	35.8107	0	0	8.38686
58058	Wed Mar 22 17:34:31 2017_x000D_	65.8894	36.5968	-7.89466	-0.137788	1	57.3417	35.8107	0	0	8.58377
58059	Wed Mar 22 17:34:31 2017_x000D_	65.7887	36.4951	-17.2047	-0.300279	1	57.3417	35.8107	0	0	8.47468
58060	Wed Mar 22 17:34:31 2017_x000D_	65.6878	36.393	-31.4644	-0.549158	1	59.9329	36.329	5.93763	0.103631	5.75526
58061	Wed Mar 22 17:34:31 2017_x000D_	65.6881	36.3927	-39.2304	-0.684699	1	59.9329	36.329	5.93763	0.103631	5.75555
58062	Wed Mar 22 17:34:31 2017_x000D_	65.6884	36.3925	-47.1373	-0.822701	1	59.9329	36.329	5.93763	0.103631	5.75585
58063	Wed Mar 22 17:34:31 2017_x000D_	65.7899	36.4936	-63.3988	-1.10652	1	59.9329	36.329	5.93763	0.103631	5.85931
58064	Wed Mar 22 17:34:31 2017_x000D_	65.7886	36.3907	-69.5836	-1.21446	1	59.9329	36.329	5.93763	0.103631	5.85603
58065	Wed Mar 22 17:34:31 2017_x000D_	65.794	36.7	-86.3712	-1.50746	2	69.3515	35.2945	0.577516	0.0100796	3.82508
58066	Wed Mar 22 17:34:31 2017_x000D_	65.7942	36.7002	268.114	4.67948	2	69.3515	35.2945	0.577516	0.0100796	3.82497
58067	Wed Mar 22 17:34:31 2017_x000D_	65.7975	36.9063	262.651	4.58413	2	69.3515	35.2945	0.577516	0.0100796	3.90241
58068	Wed Mar 22 17:34:31 2017_x000D_	65.8022	37.2156	251.342	4.38674	2	69.3515	35.2945	0.577516	0.0100796	4.03586
58069	Wed Mar 22 17:34:31 2017_x000D_	65.6134	37.8366	246.36	4.29979	2	69.1449	35.0683	45.5234	0.794534	4.4872
58070	Wed Mar 22 17:34:31 2017_x000D_	65.4214	38.2516	246.36	4.29979	2	69.1449	35.0683	45.5234	0.794534	4.89876
58071	Wed Mar 22 17:34:32 2017_x000D_	65.3286	38.6646	248.806	4.34249	2	69.1449	35.0683	45.5234	0.794534	5.24381
58072	Wed Mar 22 17:34:32 2017_x000D_	65.1366	39.0794	248.806	4.34249	2	69.1449	35.0683	45.5234	0.794534	5.67057
58073	Wed Mar 22 17:34:32 2017_x000D_	64.852	39.9069	251.342	4.38675	2	69.08	36.3857	75.8213	1.32333	5.50226
58074	Wed Mar 22 17:34:32 2017_x000D_	64.6569	40.1161	251.343	4.38677	2	69.08	36.3857	75.8213	1.32333	5.78616
58075	Wed Mar 22 17:34:32 2017_x000D_	64.4715	40.9414	256.658	4.47952	2	69.08	36.3857	75.8213	1.32333	6.48018
58076	Wed Mar 22 17:34:32 2017_x000D_	64.3756	41.1487	253.963	4.43248	2	69.08	36.3857	75.8213	1.32333	6.69459
58077	Wed Mar 22 17:34:32 2017_x000D_	64.2862	41.7665	256.658	4.47952	2	69.08	36.3857	75.8213	1.32333	7.20649
58078	Wed Mar 22 17:34:32 2017_x000D_	64.0944	42.1809	256.659	4.47954	2	66.4492	36.7459	75.8213	1.32333	5.9232
58079	Wed Mar 22 17:34:32 2017_x000D_	64.0993	42.4885	257.343	4.49148	2	66.4492	36.7459	75.8213	1.32333	6.2048
58080	Wed Mar 22 17:34:32 2017_x000D_	63.9125	43.2106	256.658	4.47953	2	66.4492	36.7459	75.8213	1.32333	6.94458
58081	Wed Mar 22 17:34:32 2017_x000D_	63.8184	43.5202	254.763	4.44645	2	66.4492	36.7459	75.8213	1.32333	7.2672
58082	Wed Mar 22 17:34:32 2017_x000D_	63.6301	44.1392	254.763	4.44645	2	66.6774	36.5329	97.0651	1.69411	8.19401
58083	Wed Mar 22 17:34:32 2017_x000D_	63.5359	44.4487	256.659	4.47955	2	66.6774	36.5329	97.0651	1.69411	8.51639
58084	Wed Mar 22 17:34:32 2017_x000D_	63.4434	44.8607	253.961	4.43246	2	66.6774	36.5329	97.0651	1.69411	8.9337
58085	Wed Mar 22 17:34:32 2017_x000D_	63.3542	45.4772	256.658	4.47953	2	66.6774	36.5329	97.0651	1.69411	9.54171
58086	Wed Mar 22 17:34:32 2017_x000D_	63.2618	45.889	253.96	4.43243	2	66.6774	36.5329	105.952	1.84922	9.96007
58087	Wed Mar 22 17:34:32 2017_x000D_	63.0753	46.6095	254.761	4.44642	2	66.6774	36.5329	105.952	1.84922	10.7011
58088	Wed Mar 22 17:34:32 2017_x000D_	62.8822	46.921	253.961	4.43245	2	66.6774	36.5329	105.952	1.84922	11.0597
58089	Wed Mar 22 17:34:32 2017_x000D_	62.7898	47.3324	251.337	4.38667	2	66.6774	36.5329	105.952	1.84922	11.4779
58090	Wed Mar 22 17:34:32 2017_x000D_	62.6035	48.0528	250.339	4.36924	2	66.6774	36.5329	105.952	1.84922	12.219
58091	Wed Mar 22 17:34:32 2017_x000D_	62.5095	48.3615	253.96	4.43244	2	66.8948	36.5395	105.952	1.84922	12.6091
58092	Wed Mar 22 17:34:33 2017_x000D_	62.3232	49.0815	253.076	4.41701	2	66.8948	36.5395	105.952	1.84922	13.3492
58093	Wed Mar 22 17:34:33 2017_x000D_	62.1302	49.3925	253.961	4.43246	2	66.8948	36.5395	105.952	1.84922	13.7077
58094	Wed Mar 22 17:34:33 2017_x000D_	62.1371	49.801	253.96	4.43243	2	66.8948	36.5395	105.952	1.84922	14.0891
58095	Wed Mar 22 17:34:33 2017_x000D_	61.8502	50.4208	251.336	4.38665	2	67.2975	37.2112	46.0457	0.803648	14.2887
58096	Wed Mar 22 17:34:33 2017_x000D_	61.758	50.8313	253.961	4.43245	2	67.2975	37.2112	46.0457	0.803648	14.7035
58097	Wed Mar 22 17:34:33 2017_x000D_	61.6624	51.0379	251.336	4.38664	2	67.2975	37.2112	46.0457	0.803648	14.9309
58098	Wed Mar 22 17:34:33 2017_x000D_	61.4781	51.8589	251.335	4.38663	2	67.2975	37.2112	46.0457	0.803648	15.7614
58099	Wed Mar 22 17:34:33 2017_x000D_	61.2835	52.0678	251.337	4.38665	2	67.8959	38.3284	72.8089	1.27075	15.2478
58100	Wed Mar 22 17:34:33 2017_x000D_	61.0994	52.8884	251.336	4.38663	2	67.8959	38.3284	72.8089	1.27075	16.0682
58101	Wed Mar 22 17:34:33 2017_x000D_	61.0038	53.0947	253.962	4.43247	2	67.8959	38.3284	72.8089	1.27075	16.2955
58102	Wed Mar 22 17:34:33 2017_x000D_	60.7172	53.7138	251.337	4.38665	2	67.8959	38.3284	72.8089	1.27075	16.9778
58103	Wed Mar 22 17:34:33 2017_x000D_	60.7243	54.1213	251.335	4.38663	2	67.8959	38.3284	72.8089	1.27075	17.345
58104	Wed Mar 22 17:34:33 2017_x000D_	60.5368	54.7374	251.335	4.38662	2	68.4725	39.8839	75.4415	1.3167	16.8405
58105	Wed Mar 22 17:34:33 2017_x000D_	60.4413	54.9435	253.962	4.43248	2	68.4725	39.8839	75.4415	1.3167	17.0673
58106	Wed Mar 22 17:34:33 2017_x000D_	60.3458	55.1498	251.335	4.38663	2	68.4725	39.8839	75.4415	1.3167	17.2942
58107	Wed Mar 22 17:34:33 2017_x000D_	60.1566	55.6641	250.337	4.3692	2	68.4725	39.8839	75.4415	1.3167	17.8373
58108	Wed Mar 22 17:34:33 2017_x000D_	60.162	55.9692	251.334	4.38661	2	68.7345	43.4057	73.3995	1.28106	15.2095
58109	Wed Mar 22 17:34:33 2017_x000D_	59.9693	56.2799	250.336	4.36919	2	68.7345	43.4057	73.3995	1.28106	15.5748
58110	Wed Mar 22 17:34:33 2017_x000D_	59.9711	56.3815	251.335	4.38662	2	68.7345	43.4057	73.3995	1.28106	15.6579
58111	Wed Mar 22 17:34:33 2017_x000D_	59.8756	56.5875	253.963	4.4325	2	68.7345	43.4057	73.3995	1.28106	15.8821
58112	Wed Mar 22 17:34:33 2017_x000D_	59.6865	57.101	260.011	4.53804	2	67.9535	46.0162	97.2504	1.69734	13.8281
58113	Wed Mar 22 17:34:33 2017_x000D_	59.6919	57.4061	259.447	4.5282	2	67.9535	46.0162	97.2504	1.69734	14.0707
58114	Wed Mar 22 17:34:34 2017_x000D_	59.5982	57.7133	268.23	4.68149	2	67.9535	46.0162	97.2504	1.69734	14.3747
58115	Wed Mar 22 17:34:34 2017_x000D_	59.6014	57.9162	-80.6535	-1.40767	2	67.9535	46.0162	97.2504	1.69734	14.5385
58116	Wed Mar 22 17:34:34 2017_x000D_	59.6048	58.1192	-75.256	-1.31346	2	67.1728	48.6254	97.2504	1.69734	12.1411
58117	Wed Mar 22 17:34:34 2017_x000D_	59.7103	58.5226	-60.4122	-1.05439	2	67.1728	48.6254	97.2504	1.69734	12.3953
58118	Wed Mar 22 17:34:34 2017_x000D_	59.9115	58.7204	-52.6083	-0.918187	2	67.1728	48.6254	97.2504	1.69734	12.4353
58119	Wed Mar 22 17:34:34 2017_x000D_	60.0154	59.0225	-40.2835	-0.70308	2	67.1728	48.6254	97.2504	1.69734	12.6225
58120	Wed Mar 22 17:34:34 2017_x000D_	60.3155	59.2169	-38.4371	-0.670854	2	67.1728	48.6254	97.2504	1.69734	12.6175
58121	Wed Mar 22 17:34:34 2017_x000D_	60.6152	59.4119	-24.4008	-0.425875	2	66.1754	51.2271	101.457	1.77075	9.89479
58122	Wed Mar 22 17:34:34 2017_x000D_	60.8147	59.5078	-21.823	-0.380884	2	66.1754	51.2271	101.457	1.77075	9.86444
58123	Wed Mar 22 17:34:34 2017_x000D_	61.0142	59.6037	-19.1432	-0.334112	2	66.1754	51.2271	101.457	1.77075	9.83897
58124	Wed Mar 22 17:34:34 2017_x000D_	61.3121	59.6967	-15.519	-0.270857	2	66.1754	51.2271	101.457	1.77075	9.76657
58125	Wed Mar 22 17:34:34 2017_x000D_	62.1071	59.9781	-12.7763	-0.222988	2	65.6554	52.9651	98.8158	1.72466	7.85955
58126	Wed Mar 22 17:34:34 2017_x000D_	62.5033	60.0678	-15.5176	-0.270833	2	65.6554	52.9651	98.8158	1.72466	7.77072
58127	Wed Mar 22 17:34:34 2017_x000D_	63.2953	60.2474	-15.5189	-0.270856	2	65.6554	52.9651	98.8158	1.72466	7.65519
58128	Wed Mar 22 17:34:34 2017_x000D_	63.4956	60.4441	-15.5141	-0.270773	2	65.6554	52.9651	98.8158	1.72466	7.78461
58129	Wed Mar 22 17:34:34 2017_x000D_	64.2865	60.6234	-15.5155	-0.270797	2	65.3741	54.2715	98.8158	1.72466	6.44434
58130	Wed Mar 22 17:34:34 2017_x000D_	64.6816	60.7128	-18.1858	-0.317403	2	65.3741	54.2715	98.8158	1.72466	6.47842
58131	Wed Mar 22 17:34:34 2017_x000D_	64.9801	60.9063	-19.1458	-0.334157	2	65.3741	54.2715	98.8158	1.72466	6.64649
58132	Wed Mar 22 17:34:34 2017_x000D_	65.3734	60.8947	-19.1508	-0.334245	2	65.3741	54.2715	98.8158	1.72466	6.6232
58133	Wed Mar 22 17:34:34 2017_x000D_	66.0655	61.1773	-20.7743	-0.36258	2	65.3741	54.2715	98.8158	1.72466	6.94032
58134	Wed Mar 22 17:34:34 2017_x000D_	66.3619	61.2697	-19.1497	-0.334225	2	65.1142	55.1401	96.623	1.68639	6.2553
58135	Wed Mar 22 17:34:35 2017_x000D_	67.0517	61.4512	-18.1873	-0.317428	2	65.1142	55.1401	96.623	1.68639	6.60181
58136	Wed Mar 22 17:34:35 2017_x000D_	67.4469	61.6413	-18.1852	-0.317392	2	65.1142	55.1401	96.623	1.68639	6.90703
58137	Wed Mar 22 17:34:35 2017_x000D_	68.1377	61.9235	-16.3611	-0.285555	2	65.1142	55.1401	96.623	1.68639	7.42671
58138	Wed Mar 22 17:34:35 2017_x000D_	68.4327	62.0153	-18.1835	-0.317362	2	64.6587	55.5649	98.8158	1.72466	7.47334
58139	Wed Mar 22 17:34:35 2017_x000D_	68.8272	62.2051	-18.1814	-0.317325	2	64.6587	55.5649	98.8158	1.72466	7.84019
58140	Wed Mar 22 17:34:35 2017_x000D_	69.4171	62.3888	-18.1818	-0.317333	2	64.6587	55.5649	98.8158	1.72466	8.31913
58141	Wed Mar 22 17:34:35 2017_x000D_	69.8098	62.4778	-15.5045	-0.270604	2	64.6587	55.5649	98.8158	1.72466	8.62102
58142	Wed Mar 22 17:34:35 2017_x000D_	70.5944	62.6553	-15.5058	-0.270628	2	64.6373	56.0022	98.8158	1.72466	8.93033
58143	Wed Mar 22 17:34:35 2017_x000D_	70.8903	62.8476	-16.3571	-0.285486	2	64.6373	56.0022	98.8158	1.72466	9.27144
58144	Wed Mar 22 17:34:35 2017_x000D_	71.576	63.0278	-15.5024	-0.270568	2	64.6373	56.0022	98.8158	1.72466	9.87444
58145	Wed Mar 22 17:34:35 2017_x000D_	71.9661	63.0158	-15.5066	-0.27064	2	64.6373	56.0022	98.8158	1.72466	10.1441
58146	Wed Mar 22 17:34:35 2017_x000D_	72.5549	63.2992	-18.1859	-0.317404	2	65.6262	58.0013	54.5457	0.952002	8.72208
58147	Wed Mar 22 17:34:35 2017_x000D_	72.946	63.3878	-15.5031	-0.27058	2	65.6262	58.0013	54.5457	0.952002	9.08812
58148	Wed Mar 22 17:34:35 2017_x000D_	73.3367	63.476	-18.1886	-0.317451	2	65.6262	58.0013	54.5457	0.952002	9.45643
58149	Wed Mar 22 17:34:35 2017_x000D_	73.6298	63.5675	-14.722	-0.256947	2	65.6262	58.0013	54.5457	0.952002	9.74886
58150	Wed Mar 22 17:34:35 2017_x000D_	74.3136	63.7472	-15.5038	-0.270592	2	65.6262	58.0013	54.5457	0.952002	10.4157
58151	Wed Mar 22 17:34:35 2017_x000D_	74.6075	63.9387	-14.7181	-0.256879	2	67.0592	59.7932	31.9005	0.556768	8.61174
58152	Wed Mar 22 17:34:35 2017_x000D_	75.289	64.0176	-18.1921	-0.317512	2	67.0592	59.7932	31.9005	0.556768	9.25068
58153	Wed Mar 22 17:34:35 2017_x000D_	75.4846	64.112	-15.5024	-0.270568	2	67.0592	59.7932	31.9005	0.556768	9.46781
58154	Wed Mar 22 17:34:35 2017_x000D_	76.0694	64.2942	-15.5017	-0.270556	2	67.0592	59.7932	31.9005	0.556768	10.0719
58155	Wed Mar 22 17:34:35 2017_x000D_	76.2645	64.3881	-18.1904	-0.317483	2	68.9465	61.1599	45	0.785398	7.9984
58156	Wed Mar 22 17:34:36 2017_x000D_	76.5565	64.4792	-14.7171	-0.256863	2	68.9465	61.1599	45	0.785398	8.3024
58157	Wed Mar 22 17:34:36 2017_x000D_	77.0426	64.564	-18.1932	-0.317531	2	68.9465	61.1599	45	0.785398	8.78264
58158	Wed Mar 22 17:34:36 2017_x000D_	77.1405	64.6612	-14.7161	-0.256845	2	68.9465	61.1599	45	0.785398	8.91071
58159	Wed Mar 22 17:34:36 2017_x000D_	77.6272	64.8457	-20.799	-0.363011	2	70.8221	62.7441	26.5079	0.46265	7.12223
58160	Wed Mar 22 17:34:36 2017_x000D_	77.821	64.8396	-20.8017	-0.363059	2	70.8221	62.7441	26.5079	0.46265	7.30587
58161	Wed Mar 22 17:34:36 2017_x000D_	77.9182	64.8359	-34.6967	-0.605571	2	70.8221	62.7441	26.5079	0.46265	7.39799
58162	Wed Mar 22 17:34:36 2017_x000D_	77.8203	64.7384	-42.8472	-0.747825	2	70.8221	62.7441	26.5079	0.46265	7.27681
58163	Wed Mar 22 17:34:36 2017_x000D_	77.8196	64.6383	-48.6219	-0.848613	1	81.7802	64.8047	7.25039	0.126543	3.96409
58164	Wed Mar 22 17:34:36 2017_x000D_	77.8199	64.638	-56.2015	-0.980901	1	81.7802	64.8047	7.25039	0.126543	3.96381
58165	Wed Mar 22 17:34:36 2017_x000D_	77.8208	64.6382	-73.1053	-1.27593	1	81.7802	64.8047	7.25039	0.126543	3.9629
58166	Wed Mar 22 17:34:36 2017_x000D_	77.821	64.6384	-78.3914	-1.36819	1	81.7802	64.8047	7.25039	0.126543	3.96269
58167	Wed Mar 22 17:34:36 2017_x000D_	77.9205	64.836	267.84	4.67469	1	81.7802	64.8047	7.25039	0.126543	3.85983
58168	Wed Mar 22 17:34:36 2017_x000D_	77.9227	65.0363	262.371	4.57925	1	82.2019	65.0351	34.3724	0.599912	4.2792
58169	Wed Mar 22 17:34:36 2017_x000D_	77.8291	65.3402	248.606	4.339	1	82.2019	65.0351	34.3724	0.599912	4.38343
58170	Wed Mar 22 17:34:36 2017_x000D_	77.8312	65.5407	241.246	4.21054	1	82.2019	65.0351	34.3724	0.599912	4.39985
58171	Wed Mar 22 17:34:36 2017_x000D_	77.5437	65.8504	232.886	4.06462	1	82.2019	65.0351	34.3724	0.599912	4.72901
58172	Wed Mar 22 17:34:36 2017_x000D_	77.2562	66.16	229.055	3.99777	1	81.9855	65.0289	72.6648	1.26824	4.86268
58173	Wed Mar 22 17:34:36 2017_x000D_	77.0658	66.4663	230.849	4.02908	1	81.9855	65.0289	72.6648	1.26824	5.12538
58174	Wed Mar 22 17:34:36 2017_x000D_	76.5881	67.082	232.885	4.06462	1	81.9855	65.0289	72.6648	1.26824	5.7747
58175	Wed Mar 22 17:34:36 2017_x000D_	76.3988	67.4883	232.885	4.06462	1	81.9855	65.0289	72.6648	1.26824	6.10409
58176	Wed Mar 22 17:34:36 2017_x000D_	76.1116	67.7976	236.649	4.1303	1	81.9855	65.0289	72.6648	1.26824	6.49372
58177	Wed Mar 22 17:34:36 2017_x000D_	75.6338	68.4134	238.889	4.1694	1	81.4864	66.3246	121.717	2.12437	6.21418
58178	Wed Mar 22 17:34:37 2017_x000D_	75.4422	68.6197	238.889	4.1694	1	81.4864	66.3246	121.717	2.12437	6.46528
58179	Wed Mar 22 17:34:37 2017_x000D_	75.1584	69.2289	241.249	4.21059	1	81.4864	66.3246	121.717	2.12437	6.96265
58180	Wed Mar 22 17:34:37 2017_x000D_	74.7764	69.7415	242.613	4.2344	1	81.4864	66.3246	121.717	2.12437	7.52989
58181	Wed Mar 22 17:34:37 2017_x000D_	74.7764	69.7415	242.613	4.2344	1	79.8615	68.4611	112.979	1.97185	5.24382
58182	Wed Mar 22 17:34:37 2017_x000D_	74.5896	70.3472	242.613	4.23439	1	79.8615	68.4611	112.979	1.97185	5.59913
58183	Wed Mar 22 17:34:37 2017_x000D_	74.4974	70.7498	245.016	4.27634	1	79.8615	68.4611	112.979	1.97185	5.83196
58184	Wed Mar 22 17:34:37 2017_x000D_	74.1167	71.3621	245.017	4.27635	1	79.8615	68.4611	112.979	1.97185	6.43572
58185	Wed Mar 22 17:34:37 2017_x000D_	73.9251	71.5685	245.017	4.27636	1	79.8615	68.4611	112.979	1.97185	6.70051
58186	Wed Mar 22 17:34:37 2017_x000D_	73.7397	72.2734	246.193	4.29689	2	77.4179	65.3356	13.9662	0.243757	7.85253
58187	Wed Mar 22 17:34:37 2017_x000D_	73.5494	72.5796	245.017	4.27635	2	77.4179	65.3356	13.9662	0.243757	8.21224
58188	Wed Mar 22 17:34:37 2017_x000D_	73.3603	72.9854	245.017	4.27635	2	77.4179	65.3356	13.9662	0.243757	8.6593
58189	Wed Mar 22 17:34:37 2017_x000D_	73.1738	73.5904	245.016	4.27634	2	77.4179	65.3356	13.9662	0.243757	9.28192
58190	Wed Mar 22 17:34:37 2017_x000D_	72.9823	73.7968	245.017	4.27635	2	77.4179	65.3356	14.8031	0.258363	9.55335
58191	Wed Mar 22 17:34:37 2017_x000D_	72.8903	74.1989	242.611	4.23436	2	77.4179	65.3356	14.8031	0.258363	9.95275
58192	Wed Mar 22 17:34:37 2017_x000D_	72.5072	74.6116	242.612	4.23438	2	77.4179	65.3356	14.8031	0.258363	10.4957
58193	Wed Mar 22 17:34:37 2017_x000D_	72.4153	75.0135	245.017	4.27635	2	77.4179	65.3356	14.8031	0.258363	10.8944
58194	Wed Mar 22 17:34:37 2017_x000D_	72.1319	75.6218	242.611	4.23436	2	77.6015	65.996	72.3739	1.26316	11.0712
58195	Wed Mar 22 17:34:37 2017_x000D_	71.9404	75.8282	242.611	4.23437	2	77.6015	65.996	72.3739	1.26316	11.3455
58196	Wed Mar 22 17:34:37 2017_x000D_	71.7515	76.2336	242.611	4.23437	2	77.6015	65.996	72.3739	1.26316	11.7911
58197	Wed Mar 22 17:34:37 2017_x000D_	71.5626	76.639	242.611	4.23437	2	77.6015	65.996	72.3739	1.26316	12.2369
58198	Wed Mar 22 17:34:37 2017_x000D_	71.4681	76.8418	240.315	4.19428	2	77.6015	65.996	72.3739	1.26316	12.4599
58199	Wed Mar 22 17:34:38 2017_x000D_	71.1823	77.2507	242.612	4.23437	2	77.9687	67.3163	82.4335	1.43874	12.0311
58200	Wed Mar 22 17:34:38 2017_x000D_	71.0878	77.4534	240.315	4.19428	2	77.9687	67.3163	82.4335	1.43874	12.2518
58201	Wed Mar 22 17:34:38 2017_x000D_	70.9934	77.656	242.612	4.23437	2	77.9687	67.3163	82.4335	1.43874	12.4725
58202	Wed Mar 22 17:34:38 2017_x000D_	70.8033	77.9619	241.247	4.21056	2	77.9687	67.3163	82.4335	1.43874	12.8324
58203	Wed Mar 22 17:34:38 2017_x000D_	70.7088	78.1646	238.886	4.16935	2	78.2918	69.5078	92.0848	1.60718	11.5083
58204	Wed Mar 22 17:34:38 2017_x000D_	70.5185	78.4706	232.887	4.06465	2	78.2918	69.5078	92.0848	1.60718	11.8641
58205	Wed Mar 22 17:34:38 2017_x000D_	70.6165	78.5666	221.371	3.86366	2	78.2918	69.5078	92.0848	1.60718	11.8732
58206	Wed Mar 22 17:34:38 2017_x000D_	70.6147	78.4673	211.484	3.69109	2	78.2918	69.5078	92.0848	1.60718	11.7988
58207	Wed Mar 22 17:34:38 2017_x000D_	70.8084	78.4598	204.272	3.56523	2	77.9658	71.6799	97.2504	1.69734	9.85877
58208	Wed Mar 22 17:34:38 2017_x000D_	70.8083	78.4597	199.162	3.47603	2	77.9658	71.6799	97.2504	1.69734	9.85878
58209	Wed Mar 22 17:34:38 2017_x000D_	70.8074	78.4593	182.224	3.1804	2	77.9658	71.6799	97.2504	1.69734	9.85916
58210	Wed Mar 22 17:34:38 2017_x000D_	70.8072	78.4591	176.898	3.08745	2	77.9658	71.6799	97.2504	1.69734	9.85916
58211	Wed Mar 22 17:34:38 2017_x000D_	70.613	78.4658	159.761	2.78836	2	77.9658	71.6799	97.2504	1.69734	10.0056
58212	Wed Mar 22 17:34:38 2017_x000D_	70.516	78.4693	153.599	2.68081	2	77.4017	74.2804	96.726	1.68819	8.05976
58213	Wed Mar 22 17:34:38 2017_x000D_	70.3207	78.377	143.637	2.50694	2	77.4017	74.2804	96.726	1.68819	8.18063
58214	Wed Mar 22 17:34:38 2017_x000D_	70.1254	78.285	137.858	2.40608	2	77.4017	74.2804	96.726	1.68819	8.3055
58215	Wed Mar 22 17:34:38 2017_x000D_	69.9269	77.9939	135.83	2.37068	2	77.4017	74.2804	96.726	1.68819	8.34642
58216	Wed Mar 22 17:34:38 2017_x000D_	69.7298	77.8024	135.83	2.37068	2	77.1307	75.3626	95.2856	1.66305	7.79269
58217	Wed Mar 22 17:34:38 2017_x000D_	69.138	77.2275	135.83	2.37068	2	77.1307	75.3626	95.2856	1.66305	8.20738
58218	Wed Mar 22 17:34:38 2017_x000D_	68.7431	76.8438	135.83	2.37068	2	77.1307	75.3626	95.2856	1.66305	8.51738
58219	Wed Mar 22 17:34:38 2017_x000D_	68.2474	76.2641	137.719	2.40365	2	77.1307	75.3626	95.2856	1.66305	8.92893
58220	Wed Mar 22 17:34:39 2017_x000D_	68.0496	76.072	137.719	2.40365	2	76.8707	76.2269	95.1708	1.66104	8.82246
58221	Wed Mar 22 17:34:39 2017_x000D_	67.4575	75.5952	139.735	2.43884	2	76.8707	76.2269	95.1708	1.66104	9.43437
58222	Wed Mar 22 17:34:39 2017_x000D_	67.2594	75.4028	139.735	2.43883	2	76.8707	76.2269	95.1708	1.66104	9.64657
58223	Wed Mar 22 17:34:39 2017_x000D_	66.6665	74.9254	141.88	2.47628	2	76.8707	76.2269	95.1708	1.66104	10.2869
58224	Wed Mar 22 17:34:39 2017_x000D_	66.3703	74.7363	143.615	2.50655	2	76.8707	76.2269	95.1708	1.66104	10.6057
58225	Wed Mar 22 17:34:39 2017_x000D_	66.1719	74.5436	143.613	2.50653	2	76.8597	76.4445	95.1708	1.66104	10.8555
58226	Wed Mar 22 17:34:39 2017_x000D_	65.5793	74.1651	143.615	2.50656	2	76.8597	76.4445	95.1708	1.66104	11.5084
58227	Wed Mar 22 17:34:39 2017_x000D_	65.3807	73.9722	143.614	2.50653	2	76.8597	76.4445	95.1708	1.66104	11.7422
58228	Wed Mar 22 17:34:39 2017_x000D_	64.7842	73.3929	143.609	2.50646	2	76.8597	76.4445	95.1708	1.66104	12.4551
58229	Wed Mar 22 17:34:39 2017_x000D_	64.489	73.3033	139.742	2.43895	2	76.6107	77.0911	95.1708	1.66104	12.6997
58230	Wed Mar 22 17:34:39 2017_x000D_	64.1903	73.0135	143.611	2.50649	2	76.6107	77.0911	95.1708	1.66104	13.0726
58231	Wed Mar 22 17:34:39 2017_x000D_	63.6941	72.6302	141.882	2.4763	2	76.6107	77.0911	95.1708	1.66104	13.6652
58232	Wed Mar 22 17:34:39 2017_x000D_	63.3964	72.4401	143.612	2.5065	2	76.6107	77.0911	95.1708	1.66104	14.0089
58233	Wed Mar 22 17:34:39 2017_x000D_	63.0008	72.2534	143.615	2.50655	2	75.5184	77.2787	119.623	2.08781	13.4887
58234	Wed Mar 22 17:34:39 2017_x000D_	62.4036	71.7727	145.854	2.54564	2	75.5184	77.2787	119.623	2.08781	14.2237
58235	Wed Mar 22 17:34:39 2017_x000D_	62.2038	71.5788	145.852	2.5456	2	75.5184	77.2787	119.623	2.08781	14.4834
58236	Wed Mar 22 17:34:39 2017_x000D_	61.6057	71.097	143.611	2.50648	2	75.5184	77.2787	119.623	2.08781	15.2242
58237	Wed Mar 22 17:34:39 2017_x000D_	61.4056	70.9029	143.609	2.50646	2	74.437	77.2488	124.988	2.18145	14.4944
58238	Wed Mar 22 17:34:39 2017_x000D_	60.8085	70.5212	143.611	2.50649	2	74.437	77.2488	124.988	2.18145	15.1986
58239	Wed Mar 22 17:34:39 2017_x000D_	60.6081	70.3268	143.61	2.50646	2	74.437	77.2488	124.988	2.18145	15.4646
58240	Wed Mar 22 17:34:39 2017_x000D_	60.109	69.9413	141.885	2.47637	2	74.437	77.2488	124.988	2.18145	16.0839
58241	Wed Mar 22 17:34:39 2017_x000D_	60.109	69.9413	141.885	2.47637	2	74.437	77.2488	124.988	2.18145	16.0839
58242	Wed Mar 22 17:34:40 2017_x000D_	59.7094	69.6526	139.753	2.43915	2	71.2132	76.7236	136.793	2.38749	13.5032
58243	Wed Mar 22 17:34:40 2017_x000D_	59.5087	69.4579	139.752	2.43914	2	71.2132	76.7236	136.793	2.38749	13.7763
58244	Wed Mar 22 17:34:40 2017_x000D_	59.2095	69.2665	137.882	2.4065	2	71.2132	76.7236	136.793	2.38749	14.1314
58245	Wed Mar 22 17:34:40 2017_x000D_	59.0086	69.0716	137.882	2.4065	2	71.2132	76.7236	136.793	2.38749	14.405
58246	Wed Mar 22 17:34:40 2017_x000D_	58.7087	68.8799	139.755	2.43919	2	68.4102	76.4279	180	3.14159	12.2919
58247	Wed Mar 22 17:34:40 2017_x000D_	58.6066	68.6817	137.881	2.40648	2	68.4102	76.4279	180	3.14159	12.4946
58248	Wed Mar 22 17:34:40 2017_x000D_	58.2039	68.2917	145.834	2.54529	2	68.4102	76.4279	180	3.14159	13.0524
58249	Wed Mar 22 17:34:40 2017_x000D_	57.8033	68.0023	148.196	2.5865	2	68.4102	76.4279	180	3.14159	13.5461
58250	Wed Mar 22 17:34:40 2017_x000D_	57.6034	67.908	153.461	2.6784	2	65.8439	75.7026	195.753	3.41654	11.3429
58251	Wed Mar 22 17:34:40 2017_x000D_	57.206	67.8209	168.186	2.93541	2	65.8439	75.7026	195.753	3.41654	11.6934
58252	Wed Mar 22 17:34:40 2017_x000D_	57.0045	67.6257	173.572	3.02941	2	65.8439	75.7026	195.753	3.41654	11.9738
58253	Wed Mar 22 17:34:40 2017_x000D_	56.6092	67.6392	184.664	3.22299	2	65.8439	75.7026	195.753	3.41654	12.2596
58254	Wed Mar 22 17:34:40 2017_x000D_	56.3126	67.6491	190.566	3.32601	2	65.8439	75.7026	195.753	3.41654	12.4782
58255	Wed Mar 22 17:34:40 2017_x000D_	56.1148	67.6557	196.143	3.42333	2	63.5038	74.7652	188.926	3.29738	10.2539
58256	Wed Mar 22 17:34:40 2017_x000D_	55.8221	67.8677	207.527	3.62202	2	63.5038	74.7652	188.926	3.29738	10.324
58257	Wed Mar 22 17:34:40 2017_x000D_	55.4303	68.0828	215.074	3.75374	2	63.5038	74.7652	188.926	3.29738	10.4803
58258	Wed Mar 22 17:34:40 2017_x000D_	55.4303	68.0828	215.074	3.75374	2	63.5038	74.7652	188.926	3.29738	10.4803
58259	Wed Mar 22 17:34:40 2017_x000D_	54.8437	68.5067	215.074	3.75375	2	61.8127	73.8455	197.762	3.45159	8.77894
58260	Wed Mar 22 17:34:40 2017_x000D_	54.4512	68.722	215.073	3.75373	2	61.8127	73.8455	197.762	3.45159	8.96894
58261	Wed Mar 22 17:34:40 2017_x000D_	53.7674	69.2505	219.012	3.82248	2	61.8127	73.8455	197.762	3.45159	9.26504
58262	Wed Mar 22 17:34:40 2017_x000D_	53.4737	69.4626	217.372	3.79386	2	61.8127	73.8455	197.762	3.45159	9.42065
58263	Wed Mar 22 17:34:41 2017_x000D_	52.8886	69.988	215.075	3.75376	2	60.121	72.9254	188.637	3.29233	7.80615
58264	Wed Mar 22 17:34:41 2017_x000D_	52.4935	70.1026	212.645	3.71135	2	60.121	72.9254	188.637	3.29233	8.13308
58265	Wed Mar 22 17:34:41 2017_x000D_	51.9082	70.6281	215.074	3.75376	2	60.121	72.9254	188.637	3.29233	8.52805
58266	Wed Mar 22 17:34:41 2017_x000D_	51.515	70.8439	215.074	3.75375	2	60.121	72.9254	188.637	3.29233	8.85414
58267	Wed Mar 22 17:34:41 2017_x000D_	51.2213	71.0562	216.667	3.78155	2	59.8937	73.1373	187.655	3.2752	8.9186
58268	Wed Mar 22 17:34:41 2017_x000D_	50.9273	71.2686	215.074	3.75375	2	59.8937	73.1373	187.655	3.2752	9.15906
58269	Wed Mar 22 17:34:41 2017_x000D_	50.3393	71.6935	215.074	3.75375	2	59.8937	73.1373	187.655	3.2752	9.66287
58270	Wed Mar 22 17:34:41 2017_x000D_	50.0433	71.8049	219.008	3.82242	2	59.8937	73.1373	187.655	3.2752	9.9401
58271	Wed Mar 22 17:34:41 2017_x000D_	49.455	72.23	219.008	3.82241	2	59.8937	73.1373	187.655	3.2752	10.4781
58272	Wed Mar 22 17:34:41 2017_x000D_	49.2627	72.5401	221.212	3.86088	2	59.4706	72.9073	210.094	3.66683	10.2145
58273	Wed Mar 22 17:34:41 2017_x000D_	48.6742	72.9653	221.211	3.86087	2	59.4706	72.9073	210.094	3.66683	10.7966
58274	Wed Mar 22 17:34:41 2017_x000D_	48.3822	73.279	220.782	3.85337	2	59.4706	72.9073	210.094	3.66683	11.0946
58275	Wed Mar 22 17:34:41 2017_x000D_	48.0856	73.3907	221.211	3.86086	2	59.4706	72.9073	210.094	3.66683	11.3953
58276	Wed Mar 22 17:34:41 2017_x000D_	47.5988	73.9136	220.782	3.85337	2	58.6244	72.4471	186.726	3.25898	11.1227
58277	Wed Mar 22 17:34:41 2017_x000D_	47.3043	74.1264	219.009	3.82243	2	58.6244	72.4471	186.726	3.25898	11.444
58278	Wed Mar 22 17:34:41 2017_x000D_	46.8151	74.5484	220.782	3.85337	2	58.6244	72.4471	186.726	3.25898	11.9948
58279	Wed Mar 22 17:34:41 2017_x000D_	46.618	74.6566	223.011	3.89228	2	58.6244	72.4471	186.726	3.25898	12.208
58280	Wed Mar 22 17:34:41 2017_x000D_	46.1308	75.1799	219.01	3.82244	2	55.8364	71.7141	180	3.14159	10.3058
58281	Wed Mar 22 17:34:41 2017_x000D_	45.8387	75.4937	223.012	3.89229	2	55.8364	71.7141	180	3.14159	10.6883
58282	Wed Mar 22 17:34:41 2017_x000D_	45.5439	75.7068	221.211	3.86087	2	55.8364	71.7141	180	3.14159	11.0398
58283	Wed Mar 22 17:34:41 2017_x000D_	45.0544	76.1291	223.011	3.89228	2	55.8364	71.7141	180	3.14159	11.6509
58284	Wed Mar 22 17:34:42 2017_x000D_	44.8595	76.3384	223.011	3.89228	2	55.8364	71.7141	180	3.14159	11.9112
58285	Wed Mar 22 17:34:42 2017_x000D_	44.6621	76.4468	220.782	3.85337	2	52.1477	71.6107	180	3.14159	8.91191
58286	Wed Mar 22 17:34:42 2017_x000D_	44.1722	76.8694	219.011	3.82246	2	52.1477	71.6107	180	3.14159	9.55314
58287	Wed Mar 22 17:34:42 2017_x000D_	43.9772	77.0788	219.011	3.82247	2	52.1477	71.6107	180	3.14159	9.83144
58288	Wed Mar 22 17:34:42 2017_x000D_	43.4847	77.4006	215.083	3.75391	2	52.1477	71.6107	180	3.14159	10.4197
58289	Wed Mar 22 17:34:42 2017_x000D_	43.2897	77.61	215.084	3.75392	2	48.4264	72.1618	159.508	2.78394	7.48789
58290	Wed Mar 22 17:34:42 2017_x000D_	42.8946	77.8271	215.083	3.75391	2	48.4264	72.1618	159.508	2.78394	7.91811
58291	Wed Mar 22 17:34:42 2017_x000D_	42.7973	77.9317	219.01	3.82245	2	48.4264	72.1618	159.508	2.78394	8.06093
58292	Wed Mar 22 17:34:42 2017_x000D_	42.6996	78.0366	215.084	3.75392	2	48.4264	72.1618	159.508	2.78394	8.20424
58293	Wed Mar 22 17:34:42 2017_x000D_	42.6022	78.1413	219.011	3.82246	2	46.4209	73.1977	135	2.35619	6.24673
58294	Wed Mar 22 17:34:42 2017_x000D_	42.4046	78.2498	216.673	3.78165	2	46.4209	73.1977	135	2.35619	6.45402
58295	Wed Mar 22 17:34:42 2017_x000D_	42.2091	78.4595	208.791	3.6441	2	46.4209	73.1977	135	2.35619	6.73987
58296	Wed Mar 22 17:34:42 2017_x000D_	42.0109	78.568	198.958	3.47247	2	46.4209	73.1977	135	2.35619	6.94897
58297	Wed Mar 22 17:34:42 2017_x000D_	41.808	78.4746	190.773	3.32961	2	44.5814	75.3301	100.926	1.7615	4.19281
58298	Wed Mar 22 17:34:42 2017_x000D_	41.4121	78.6912	173.583	3.0296	2	44.5814	75.3301	100.926	1.7615	4.61968
58299	Wed Mar 22 17:34:42 2017_x000D_	41.209	78.5975	165.309	2.88518	2	44.5814	75.3301	100.926	1.7615	4.69563
58300	Wed Mar 22 17:34:42 2017_x000D_	40.6029	78.4179	152.775	2.66642	2	44.5814	75.3301	100.926	1.7615	5.03617
58301	Wed Mar 22 17:34:42 2017_x000D_	40.4028	78.4253	144.848	2.52808	2	44.5814	75.3301	100.926	1.7615	5.20009
58302	Wed Mar 22 17:34:42 2017_x000D_	40.2975	78.2267	138.605	2.41911	1	43.4887	80.1006	166.409	2.90439	3.70071
58303	Wed Mar 22 17:34:42 2017_x000D_	39.884	77.7362	124.384	2.1709	1	43.4887	80.1006	166.409	2.90439	4.31095
58304	Wed Mar 22 17:34:42 2017_x000D_	39.5779	77.5454	121.931	2.1281	1	43.4887	80.1006	166.409	2.90439	4.67155
58305	Wed Mar 22 17:34:42 2017_x000D_	39.2611	76.9493	116.784	2.03826	1	43.4887	80.1006	166.409	2.90439	5.27288
58306	Wed Mar 22 17:34:43 2017_x000D_	39.0444	76.3493	116.781	2.03822	1	43.0545	80.0886	173.668	3.03108	5.483
58307	Wed Mar 22 17:34:43 2017_x000D_	38.6186	75.4525	118.003	2.05955	1	43.0545	80.0886	173.668	3.03108	6.41643
58308	Wed Mar 22 17:34:43 2017_x000D_	38.4069	75.0543	118.003	2.05955	1	43.0545	80.0886	173.668	3.03108	6.8516
58309	Wed Mar 22 17:34:43 2017_x000D_	38.195	74.6558	118.003	2.05955	1	43.0545	80.0886	173.668	3.03108	7.28904
58310	Wed Mar 22 17:34:43 2017_x000D_	37.9856	74.3585	116.783	2.03824	1	43.0545	80.0886	173.668	3.03108	7.65035
58311	Wed Mar 22 17:34:43 2017_x000D_	37.6646	73.6588	120.5	2.10312	1	43.0545	80.0886	173.668	3.03108	8.39007
58312	Wed Mar 22 17:34:43 2017_x000D_	37.4551	73.3614	121.917	2.12785	1	43.0545	80.0886	173.668	3.03108	8.75263
58313	Wed Mar 22 17:34:43 2017_x000D_	37.1363	72.7623	124.364	2.17057	1	43.0545	80.0886	173.668	3.03108	9.41806
58314	Wed Mar 22 17:34:43 2017_x000D_	37.0299	72.5624	126.687	2.2111	1	43.0545	80.0886	173.668	3.03108	9.64051
58315	Wed Mar 22 17:34:43 2017_x000D_	36.6129	72.0681	128.348	2.2401	1	42.722	77.8978	208	3.63029	8.44432
58316	Wed Mar 22 17:34:43 2017_x000D_	36.5063	71.868	130.583	2.27911	1	42.722	77.8978	208	3.63029	8.65987
58317	Wed Mar 22 17:34:43 2017_x000D_	36.1927	71.4714	128.347	2.24008	1	42.722	77.8978	208	3.63029	9.16135
58318	Wed Mar 22 17:34:43 2017_x000D_	35.9824	71.1727	126.687	2.2111	1	42.722	77.8978	208	3.63029	9.52099
58319	Wed Mar 22 17:34:43 2017_x000D_	35.7721	70.8742	128.346	2.24005	1	42.7119	78.1158	240.908	4.20463	10.03
58320	Wed Mar 22 17:34:43 2017_x000D_	35.3568	70.4804	128.348	2.2401	1	42.7119	78.1158	240.908	4.20463	10.6017
58321	Wed Mar 22 17:34:43 2017_x000D_	35.149	70.2834	128.35	2.24013	1	42.7119	78.1158	240.908	4.20463	10.8878
58322	Wed Mar 22 17:34:43 2017_x000D_	35.0393	69.981	132.408	2.31096	1	42.7119	78.1158	240.908	4.20463	11.1823
58323	Wed Mar 22 17:34:43 2017_x000D_	34.6205	69.4842	130.579	2.27903	1	41.4191	77.8619	224.824	3.92391	10.7892
58324	Wed Mar 22 17:34:43 2017_x000D_	34.4124	69.2869	130.58	2.27905	1	41.4191	77.8619	224.824	3.92391	11.0736
58325	Wed Mar 22 17:34:43 2017_x000D_	33.996	68.8919	130.582	2.27909	1	41.4191	77.8619	224.824	3.92391	11.6432
58326	Wed Mar 22 17:34:43 2017_x000D_	33.8892	68.6911	128.35	2.24013	1	41.4191	77.8619	224.824	3.92391	11.866
58327	Wed Mar 22 17:34:44 2017_x000D_	33.6808	68.4934	128.351	2.24016	1	41.4191	77.8619	224.824	3.92391	12.1511
58328	Wed Mar 22 17:34:44 2017_x000D_	33.4666	68.0912	128.348	2.2401	1	39.722	76.9419	226.094	3.94609	10.8381
58329	Wed Mar 22 17:34:44 2017_x000D_	33.2581	67.8934	128.35	2.24013	1	39.722	76.9419	226.094	3.94609	11.1201
58330	Wed Mar 22 17:34:44 2017_x000D_	33.0465	67.593	126.695	2.21124	1	39.722	76.9419	226.094	3.94609	11.4876
58331	Wed Mar 22 17:34:44 2017_x000D_	32.9395	67.3917	124.38	2.17083	1	39.722	76.9419	226.094	3.94609	11.7136
58332	Wed Mar 22 17:34:44 2017_x000D_	32.6262	67.0947	128.35	2.24013	1	37.4125	75.131	196.202	3.42436	9.35365
58333	Wed Mar 22 17:34:44 2017_x000D_	32.5128	66.6884	130.571	2.27889	1	37.4125	75.131	196.202	3.42436	9.76138
58334	Wed Mar 22 17:34:44 2017_x000D_	32.2023	66.4936	136.495	2.38229	1	37.4125	75.131	196.202	3.42436	10.0872
58335	Wed Mar 22 17:34:44 2017_x000D_	32.2023	66.4936	136.495	2.38229	1	37.4125	75.131	196.202	3.42436	10.0872
58336	Wed Mar 22 17:34:44 2017_x000D_	32.1991	66.3916	147.032	2.5662	1	34.6665	73.3068	199.159	3.47597	7.34221
58337	Wed Mar 22 17:34:44 2017_x000D_	32.0973	66.3948	148.648	2.59439	1	34.6665	73.3068	199.159	3.47597	7.37404
58338	Wed Mar 22 17:34:44 2017_x000D_	32.0972	66.3954	161.423	2.81735	1	34.6665	73.3068	199.159	3.47597	7.37352
58339	Wed Mar 22 17:34:44 2017_x000D_	32.0973	66.3957	166.951	2.91384	1	34.6665	73.3068	199.159	3.47597	7.3732
58340	Wed Mar 22 17:34:44 2017_x000D_	31.9928	66.2969	176.061	3.07285	1	32.3338	71.9301	223.711	3.90449	5.64351
58341	Wed Mar 22 17:34:44 2017_x000D_	31.7898	66.3036	181.82	3.17336	1	32.3338	71.9301	223.711	3.90449	5.65274
58342	Wed Mar 22 17:34:44 2017_x000D_	31.6887	66.3071	193.795	3.38237	1	32.3338	71.9301	223.711	3.90449	5.65988
58343	Wed Mar 22 17:34:44 2017_x000D_	31.4856	66.3137	199.462	3.48128	1	32.3338	71.9301	223.711	3.90449	5.68009
58344	Wed Mar 22 17:34:44 2017_x000D_	31.2822	66.3201	199.461	3.48125	1	32.3338	71.9301	223.711	3.90449	5.70771
58345	Wed Mar 22 17:34:44 2017_x000D_	30.879	66.4356	209.867	3.66288	1	31.0879	70.5832	237.885	4.15188	4.15286
58346	Wed Mar 22 17:34:44 2017_x000D_	30.6815	66.647	209.869	3.6629	1	31.0879	70.5832	237.885	4.15188	3.95712
58347	Wed Mar 22 17:34:44 2017_x000D_	30.0801	66.9741	212.44	3.70778	1	31.0879	70.5832	237.885	4.15188	3.74717
58348	Wed Mar 22 17:34:44 2017_x000D_	29.778	67.0863	216.484	3.77837	1	31.0879	70.5832	237.885	4.15188	3.73419
58349	Wed Mar 22 17:34:45 2017_x000D_	29.4785	67.3013	214.881	3.75038	2	32.5427	67.3426	160.638	2.80366	3.06448
58350	Wed Mar 22 17:34:45 2017_x000D_	28.9816	67.7277	216.485	3.77838	2	32.5427	67.3426	160.638	2.80366	3.58186
58351	Wed Mar 22 17:34:45 2017_x000D_	28.5803	67.9459	216.484	3.77836	2	32.5427	67.3426	160.638	2.80366	4.00806
58352	Wed Mar 22 17:34:45 2017_x000D_	28.3826	68.1576	216.485	3.77837	2	32.5427	67.3426	160.638	2.80366	4.23918
58353	Wed Mar 22 17:34:45 2017_x000D_	27.7834	68.5876	216.485	3.77837	2	29.881	68.3616	170.817	2.98132	2.10974
58354	Wed Mar 22 17:34:45 2017_x000D_	27.5889	68.9018	218.846	3.81958	2	29.881	68.3616	170.817	2.98132	2.3549
58355	Wed Mar 22 17:34:45 2017_x000D_	26.9895	69.332	218.845	3.81957	2	29.881	68.3616	170.817	2.98132	3.04999
58356	Wed Mar 22 17:34:45 2017_x000D_	26.6899	69.5471	220.632	3.85076	2	29.881	68.3616	170.817	2.98132	3.40419
58357	Wed Mar 22 17:34:45 2017_x000D_	26.0902	69.9775	220.632	3.85075	1	29.4061	69.2235	226.046	3.94524	3.40055
58358	Wed Mar 22 17:34:45 2017_x000D_	25.8924	70.1893	220.632	3.85076	1	29.4061	69.2235	226.046	3.94524	3.64402
58359	Wed Mar 22 17:34:45 2017_x000D_	25.2958	70.7223	222.882	3.89003	1	29.4061	69.2235	226.046	3.94524	4.37504
58360	Wed Mar 22 17:34:45 2017_x000D_	25.0979	70.9342	222.883	3.89003	1	29.4061	69.2235	226.046	3.94524	4.63542
58361	Wed Mar 22 17:34:45 2017_x000D_	24.6957	71.153	222.882	3.89002	1	29.4061	69.2235	226.046	3.94524	5.09027
58362	Wed Mar 22 17:34:45 2017_x000D_	24.4978	71.3649	222.882	3.89002	2	31.0591	61.6067	241.901	4.22197	11.759
58363	Wed Mar 22 17:34:45 2017_x000D_	23.9008	71.8983	220.632	3.85076	2	31.0591	61.6067	241.901	4.22197	12.5363
58364	Wed Mar 22 17:34:45 2017_x000D_	23.7028	72.1102	220.632	3.85076	2	31.0591	61.6067	241.901	4.22197	12.8234
58365	Wed Mar 22 17:34:45 2017_x000D_	23.1023	72.5413	220.632	3.85075	2	31.0591	61.6067	241.901	4.22197	13.5232
58366	Wed Mar 22 17:34:45 2017_x000D_	22.9043	72.7533	220.632	3.85076	2	31.6637	57.8974	275.938	4.81602	17.246
58367	Wed Mar 22 17:34:45 2017_x000D_	22.3036	73.1845	220.632	3.85075	2	31.6637	57.8974	275.938	4.81602	17.925
58368	Wed Mar 22 17:34:45 2017_x000D_	22.109	73.499	222.881	3.89001	2	31.6637	57.8974	275.938	4.81602	18.2949
58369	Wed Mar 22 17:34:45 2017_x000D_	21.8084	73.7147	221.065	3.85832	2	31.6637	57.8974	275.938	4.81602	18.6364
58370	Wed Mar 22 17:34:46 2017_x000D_	21.3099	74.1425	222.881	3.89	2	31.2577	57.2277	294.645	5.14252	19.6232
58371	Wed Mar 22 17:34:46 2017_x000D_	20.9103	74.4643	220.632	3.85076	2	31.2577	57.2277	294.645	5.14252	20.104
58372	Wed Mar 22 17:34:46 2017_x000D_	20.514	74.8886	220.633	3.85077	2	31.2577	57.2277	294.645	5.14252	20.6721
58373	Wed Mar 22 17:34:46 2017_x000D_	20.2132	75.1046	218.848	3.81961	2	31.2577	57.2277	294.645	5.14252	21.0134
58374	Wed Mar 22 17:34:46 2017_x000D_	19.7144	75.5326	220.632	3.85076	2	31.2577	57.2277	294.645	5.14252	21.6406
58375	Wed Mar 22 17:34:46 2017_x000D_	19.5162	75.7448	220.633	3.85077	2	37.4377	55.6518	309.307	5.39843	26.9241
58376	Wed Mar 22 17:34:46 2017_x000D_	19.318	75.957	220.633	3.85077	2	37.4377	55.6518	309.307	5.39843	27.2144
58377	Wed Mar 22 17:34:46 2017_x000D_	18.7129	76.2866	222.879	3.88998	2	37.4377	55.6518	309.307	5.39843	27.8642
58378	Wed Mar 22 17:34:46 2017_x000D_	18.5146	76.4989	222.88	3.88998	2	37.4377	55.6518	309.307	5.39843	28.1547
58379	Wed Mar 22 17:34:46 2017_x000D_	18.3163	76.7112	222.88	3.88998	2	38.7342	55.9087	302.8	5.28485	29.1485
58380	Wed Mar 22 17:34:46 2017_x000D_	18.118	76.9235	222.88	3.88999	2	38.7342	55.9087	302.8	5.28485	29.4389
58381	Wed Mar 22 17:34:46 2017_x000D_	17.9197	77.1358	222.88	3.88999	2	38.7342	55.9087	302.8	5.28485	29.7293
58382	Wed Mar 22 17:34:46 2017_x000D_	17.7214	77.3482	222.88	3.88999	2	38.7342	55.9087	302.8	5.28485	30.0198
58383	Wed Mar 22 17:34:46 2017_x000D_	17.5195	77.4582	220.633	3.85076	2	38.952	55.915	302.8	5.28485	30.3885
58384	Wed Mar 22 17:34:46 2017_x000D_	17.2183	77.6744	218.849	3.81963	2	38.952	55.915	302.8	5.28485	30.7543
58385	Wed Mar 22 17:34:46 2017_x000D_	17.0163	77.7845	216.496	3.77857	2	38.952	55.915	302.8	5.28485	30.975
58386	Wed Mar 22 17:34:46 2017_x000D_	16.9206	77.9931	214.901	3.75072	2	38.952	55.915	302.8	5.28485	31.1901
58387	Wed Mar 22 17:34:46 2017_x000D_	16.821	78.0993	205.999	3.59536	2	38.952	55.915	302.8	5.28485	31.3357
58388	Wed Mar 22 17:34:46 2017_x000D_	16.8203	78.0992	193.409	3.37563	2	39.3774	56.1466	321.829	5.61698	31.476
58389	Wed Mar 22 17:34:46 2017_x000D_	16.9229	78.095	182.152	3.17915	2	39.3774	56.1466	321.829	5.61698	31.3996
58390	Wed Mar 22 17:34:46 2017_x000D_	17.1315	78.1889	167.458	2.9227	2	39.3774	56.1466	321.829	5.61698	31.3168
58391	Wed Mar 22 17:34:47 2017_x000D_	17.0289	78.1925	160.963	2.80934	2	39.3774	56.1466	321.829	5.61698	31.3923
58392	Wed Mar 22 17:34:47 2017_x000D_	17.0254	78.0895	145.337	2.53661	2	39.742	57.6919	358.67	6.25997	30.5304
58393	Wed Mar 22 17:34:47 2017_x000D_	16.8202	78.0969	137.194	2.3945	2	39.742	57.6919	358.67	6.25997	30.6883
58394	Wed Mar 22 17:34:47 2017_x000D_	16.7143	77.9981	125.058	2.18267	2	39.742	57.6919	358.67	6.25997	30.7021
58395	Wed Mar 22 17:34:47 2017_x000D_	16.6081	77.8995	121.192	2.1152	2	39.742	57.6919	358.67	6.25997	30.7168
58396	Wed Mar 22 17:34:47 2017_x000D_	16.495	77.5963	112.321	1.96036	2	39.909	58.7927	43.4978	0.759179	30.0298
58397	Wed Mar 22 17:34:47 2017_x000D_	16.2679	76.9894	112.32	1.96035	2	39.909	58.7927	43.4978	0.759179	29.8332
58398	Wed Mar 22 17:34:47 2017_x000D_	16.0477	76.5871	112.322	1.96038	2	39.909	58.7927	43.4978	0.759179	29.7658
58399	Wed Mar 22 17:34:47 2017_x000D_	15.7099	75.778	114.94	2.00608	2	39.909	58.7927	43.4978	0.759179	29.5651
58400	Wed Mar 22 17:34:47 2017_x000D_	15.4895	75.3751	114.941	2.00609	2	39.909	58.7927	43.4978	0.759179	29.5176
58401	Wed Mar 22 17:34:47 2017_x000D_	15.258	74.6641	116.07	2.0258	2	39.8685	59.668	84.6048	1.47663	28.8194
58402	Wed Mar 22 17:34:47 2017_x000D_	15.1403	74.2569	118.676	2.07129	2	39.8685	59.668	84.6048	1.47663	28.711
58403	Wed Mar 22 17:34:47 2017_x000D_	14.9268	74.0587	118.679	2.07134	2	39.8685	59.668	84.6048	1.47663	28.7955
58404	Wed Mar 22 17:34:47 2017_x000D_	14.7059	73.6549	118.679	2.07134	2	39.8685	59.668	84.6048	1.47663	28.7887
58405	Wed Mar 22 17:34:47 2017_x000D_	14.4812	73.1482	120.012	2.0946	2	39.8584	59.8869	85.0477	1.48436	28.6333
58406	Wed Mar 22 17:34:47 2017_x000D_	14.2637	72.8466	118.679	2.07134	2	39.8584	59.8869	85.0477	1.48436	28.6887
58407	Wed Mar 22 17:34:47 2017_x000D_	14.0388	72.3394	120.011	2.09458	2	39.8584	59.8869	85.0477	1.48436	28.6656
58408	Wed Mar 22 17:34:47 2017_x000D_	13.8211	72.0375	118.679	2.07134	2	39.8584	59.8869	85.0477	1.48436	28.7329
58409	Wed Mar 22 17:34:47 2017_x000D_	13.3855	71.4336	118.682	2.07139	2	39.165	60.7433	125.581	2.1918	27.9082
58410	Wed Mar 22 17:34:47 2017_x000D_	13.3744	71.1246	120.01	2.09456	2	39.165	60.7433	125.581	2.1918	27.8016
58411	Wed Mar 22 17:34:47 2017_x000D_	12.9383	70.5199	120.012	2.09461	2	39.165	60.7433	125.581	2.1918	27.9897
58412	Wed Mar 22 17:34:48 2017_x000D_	12.72	70.2172	118.682	2.07139	2	39.165	60.7433	125.581	2.1918	28.0908
58413	Wed Mar 22 17:34:48 2017_x000D_	12.6092	70.0144	116.081	2.02599	2	35.3242	63.7	135	2.35619	23.5763
58414	Wed Mar 22 17:34:48 2017_x000D_	12.2758	69.4052	118.682	2.07139	2	35.3242	63.7	135	2.35619	23.744
58415	Wed Mar 22 17:34:48 2017_x000D_	12.1573	68.9955	116.079	2.02597	2	35.3242	63.7	135	2.35619	23.7644
58416	Wed Mar 22 17:34:48 2017_x000D_	12.0459	68.7922	118.679	2.07134	2	35.3242	63.7	135	2.35619	23.8288
58417	Wed Mar 22 17:34:48 2017_x000D_	11.7124	68.1823	116.081	2.02599	2	35.3242	63.7	135	2.35619	24.0335
58418	Wed Mar 22 17:34:48 2017_x000D_	11.4898	67.7753	116.081	2.026	2	31.7515	65.5691	144.546	2.5228	20.3815
58419	Wed Mar 22 17:34:48 2017_x000D_	11.2633	67.2648	117.317	2.04756	2	31.7515	65.5691	144.546	2.5228	20.5583
58420	Wed Mar 22 17:34:48 2017_x000D_	11.0442	66.9607	116.083	2.02603	2	31.7515	65.5691	144.546	2.5228	20.754
58421	Wed Mar 22 17:34:48 2017_x000D_	11.0366	66.7536	116.08	2.02598	2	31.7515	65.5691	144.546	2.5228	20.7487
58422	Wed Mar 22 17:34:48 2017_x000D_	10.7022	66.1421	113.376	1.97878	2	26.407	68.0449	153.963	2.68717	15.8197
58423	Wed Mar 22 17:34:48 2017_x000D_	10.6945	65.9348	113.373	1.97874	2	26.407	68.0449	153.963	2.68717	15.8536
58424	Wed Mar 22 17:34:48 2017_x000D_	10.4713	65.5267	113.375	1.97876	2	26.407	68.0449	153.963	2.68717	16.1334
58425	Wed Mar 22 17:34:48 2017_x000D_	10.3595	65.3224	116.079	2.02597	2	26.407	68.0449	153.963	2.68717	16.2768
58426	Wed Mar 22 17:34:48 2017_x000D_	10.1325	64.8102	109.66	1.91393	2	21.7738	69.2277	166.987	2.91448	12.4513
58427	Wed Mar 22 17:34:48 2017_x000D_	10.0209	64.606	106.884	1.86548	2	21.7738	69.2277	166.987	2.91448	12.629
58428	Wed Mar 22 17:34:48 2017_x000D_	10.0132	64.3984	106.883	1.86546	2	21.7738	69.2277	166.987	2.91448	12.7135
58429	Wed Mar 22 17:34:48 2017_x000D_	9.90565	64.2979	97.8575	1.70794	2	21.7738	69.2277	166.987	2.91448	12.8513
58430	Wed Mar 22 17:34:48 2017_x000D_	9.90213	64.1947	86.115	1.50299	2	21.7738	69.2277	166.987	2.91448	12.8945
58431	Wed Mar 22 17:34:48 2017_x000D_	9.89836	64.091	80.7937	1.41012	2	17.6137	69.5486	180	3.14159	9.4505
58432	Wed Mar 22 17:34:48 2017_x000D_	9.99467	63.8809	65.4506	1.14233	2	17.6137	69.5486	180	3.14159	9.49592
58433	Wed Mar 22 17:34:48 2017_x000D_	9.98677	63.6736	57.4511	1.00271	2	17.6137	69.5486	180	3.14159	9.62734
58434	Wed Mar 22 17:34:49 2017_x000D_	10.1867	63.4601	44.8929	0.783528	2	17.6137	69.5486	180	3.14159	9.60365
58435	Wed Mar 22 17:34:49 2017_x000D_	10.2827	63.2494	38.6943	0.675342	2	15.4335	69.4874	180	3.14159	8.08971
58436	Wed Mar 22 17:34:49 2017_x000D_	10.5906	63.1363	29.6684	0.517811	2	15.4335	69.4874	180	3.14159	7.98687
58437	Wed Mar 22 17:34:49 2017_x000D_	10.8946	62.9193	22.9887	0.401229	2	15.4335	69.4874	180	3.14159	7.98383
58438	Wed Mar 22 17:34:49 2017_x000D_	10.9945	62.8124	19.2483	0.335945	2	15.4335	69.4874	180	3.14159	8.01626
58439	Wed Mar 22 17:34:49 2017_x000D_	11.4103	62.8	19.2509	0.335992	2	13.4708	69.4323	180	3.14159	6.945
58440	Wed Mar 22 17:34:49 2017_x000D_	12.2299	62.4639	16.4578	0.287243	2	13.4708	69.4323	180	3.14159	7.07802
58441	Wed Mar 22 17:34:49 2017_x000D_	12.6452	62.4517	16.4602	0.287284	2	13.4708	69.4323	180	3.14159	7.02925
58442	Wed Mar 22 17:34:49 2017_x000D_	13.364	62.2227	15.7499	0.274888	2	13.4708	69.4323	180	3.14159	7.21039
58443	Wed Mar 22 17:34:49 2017_x000D_	13.6715	62.1097	13.5941	0.237262	2	12.8165	69.4139	180	3.14159	7.35407
58444	Wed Mar 22 17:34:49 2017_x000D_	14.4935	61.8779	13.5934	0.237249	2	12.8165	69.4139	180	3.14159	7.72034
58445	Wed Mar 22 17:34:49 2017_x000D_	14.9079	61.8658	13.5954	0.237285	2	12.8165	69.4139	180	3.14159	7.83248
58446	Wed Mar 22 17:34:49 2017_x000D_	15.2149	61.7531	15.7511	0.274909	2	12.8165	69.4139	180	3.14159	8.02746
58447	Wed Mar 22 17:34:49 2017_x000D_	15.9325	61.5245	16.4612	0.287302	2	12.8165	69.4139	180	3.14159	8.48246
58448	Wed Mar 22 17:34:49 2017_x000D_	16.1395	61.5185	16.4624	0.287323	2	11.574	67.8457	210.945	3.68168	7.80239
58449	Wed Mar 22 17:34:49 2017_x000D_	16.8565	61.2901	17.2466	0.301011	2	11.574	67.8457	210.945	3.68168	8.41907
58450	Wed Mar 22 17:34:49 2017_x000D_	17.163	61.1775	19.2586	0.336126	2	11.574	67.8457	210.945	3.68168	8.70068
58451	Wed Mar 22 17:34:49 2017_x000D_	17.8794	60.9493	20.1738	0.352099	2	11.574	67.8457	210.945	3.68168	9.34443
58452	Wed Mar 22 17:34:49 2017_x000D_	18.1855	60.8368	16.4607	0.287293	2	11.2228	65.8637	224.968	3.92644	8.58772
58453	Wed Mar 22 17:34:49 2017_x000D_	18.9014	60.6087	17.2456	0.300993	2	11.2228	65.8637	224.968	3.92644	9.30462
58454	Wed Mar 22 17:34:49 2017_x000D_	19.2074	60.4964	19.2593	0.336138	2	11.2228	65.8637	224.968	3.92644	9.6209
58455	Wed Mar 22 17:34:50 2017_x000D_	19.6165	60.3809	16.4599	0.28728	2	11.2228	65.8637	224.968	3.92644	10.0257
58456	Wed Mar 22 17:34:50 2017_x000D_	20.2283	60.1561	16.459	0.287264	2	11.0992	63.6679	284.612	4.96741	9.78127
58457	Wed Mar 22 17:34:50 2017_x000D_	20.637	60.0408	13.5851	0.237105	2	11.0992	63.6679	284.612	4.96741	10.2042
58458	Wed Mar 22 17:34:50 2017_x000D_	21.0458	59.9256	16.4593	0.287268	2	11.0992	63.6679	284.612	4.96741	10.6273
58459	Wed Mar 22 17:34:50 2017_x000D_	21.6569	59.7011	16.4583	0.287251	2	11.0992	63.6679	284.612	4.96741	11.2783
58460	Wed Mar 22 17:34:50 2017_x000D_	22.0686	59.6894	16.4607	0.287294	2	11.0992	63.6679	284.612	4.96741	11.6686
58461	Wed Mar 22 17:34:50 2017_x000D_	22.6792	59.465	16.4597	0.287277	2	12.2951	61.2894	298.3	5.20632	10.5431
58462	Wed Mar 22 17:34:50 2017_x000D_	23.0871	59.3499	13.5828	0.237065	2	12.2951	61.2894	298.3	5.20632	10.9649
58463	Wed Mar 22 17:34:50 2017_x000D_	23.3924	59.2378	17.2461	0.301002	2	12.2951	61.2894	298.3	5.20632	11.2854
58464	Wed Mar 22 17:34:50 2017_x000D_	23.7006	59.2292	16.4612	0.287302	2	12.2951	61.2894	298.3	5.20632	11.5901
58465	Wed Mar 22 17:34:50 2017_x000D_	24.3103	59.0051	16.4602	0.287285	2	13.7003	59.1354	294.768	5.14467	10.6108
58466	Wed Mar 22 17:34:50 2017_x000D_	24.9198	58.7811	16.4593	0.287268	2	13.7003	59.1354	294.768	5.14467	11.2251
58467	Wed Mar 22 17:34:50 2017_x000D_	25.3303	58.7697	16.4616	0.287309	2	13.7003	59.1354	294.768	5.14467	11.6357
58468	Wed Mar 22 17:34:50 2017_x000D_	25.9393	58.5458	16.4607	0.287293	2	13.7003	59.1354	294.768	5.14467	12.2532
58469	Wed Mar 22 17:34:50 2017_x000D_	26.141	58.4367	13.5787	0.236993	2	14.6309	57.8453	287.762	5.02239	11.5253
58470	Wed Mar 22 17:34:50 2017_x000D_	26.4484	58.4282	12.9962	0.226826	2	14.6309	57.8453	287.762	5.02239	11.8319
58471	Wed Mar 22 17:34:50 2017_x000D_	26.9546	58.2073	13.5779	0.236979	2	14.6309	57.8453	287.762	5.02239	12.329
58472	Wed Mar 22 17:34:50 2017_x000D_	27.1594	58.2016	13.5789	0.236997	2	14.6309	57.8453	287.762	5.02239	12.5336
58473	Wed Mar 22 17:34:50 2017_x000D_	27.3643	58.196	13.58	0.237016	2	15.3242	56.9872	302.682	5.2828	12.1006
58474	Wed Mar 22 17:34:50 2017_x000D_	27.8697	57.9753	12.9932	0.226775	2	15.3242	56.9872	302.682	5.2828	12.5844
58475	Wed Mar 22 17:34:50 2017_x000D_	28.0744	57.9697	12.9942	0.226792	2	15.3242	56.9872	302.682	5.2828	12.788
58476	Wed Mar 22 17:34:50 2017_x000D_	28.3815	57.9612	13.5802	0.237019	2	15.3242	56.9872	302.682	5.2828	13.0936
58477	Wed Mar 22 17:34:51 2017_x000D_	28.5861	57.9556	13.5813	0.237038	2	15.3242	56.9872	302.682	5.2828	13.2972
58478	Wed Mar 22 17:34:51 2017_x000D_	29.0916	57.7351	20.1915	0.352408	2	16.2168	56.5739	311.939	5.44437	12.9271
58479	Wed Mar 22 17:34:51 2017_x000D_	29.296	57.7295	20.1928	0.352431	2	16.2168	56.5739	311.939	5.44437	13.1302
58480	Wed Mar 22 17:34:51 2017_x000D_	29.2962	57.7296	25.7715	0.449798	2	16.2168	56.5739	311.939	5.44437	13.1304
58481	Wed Mar 22 17:34:51 2017_x000D_	29.1978	57.8355	42.8322	0.747563	2	16.2168	56.5739	311.939	5.44437	13.0422
58482	Wed Mar 22 17:34:51 2017_x000D_	29.2011	57.9386	49.0553	0.856177	2	21.2466	56.4997	311.939	5.44437	8.08359
58483	Wed Mar 22 17:34:51 2017_x000D_	29.2013	57.9383	57.425	1.00226	2	21.2466	56.4997	311.939	5.44437	8.08374
58484	Wed Mar 22 17:34:51 2017_x000D_	29.2076	58.1442	70.6307	1.23274	2	21.2466	56.4997	311.939	5.44437	8.12908
58485	Wed Mar 22 17:34:51 2017_x000D_	29.2106	58.2471	77.092	1.34551	2	21.2466	56.4997	311.939	5.44437	8.15345
58486	Wed Mar 22 17:34:51 2017_x000D_	29.2072	58.1431	94.5342	1.64993	2	24.0924	56.3625	316.217	5.51902	5.41588
58487	Wed Mar 22 17:34:51 2017_x000D_	29.2039	58.0398	100.581	1.75547	2	24.0924	56.3625	316.217	5.51902	5.37966
58488	Wed Mar 22 17:34:51 2017_x000D_	29.3024	57.9335	115.422	2.0145	2	24.0924	56.3625	316.217	5.51902	5.4417
58489	Wed Mar 22 17:34:51 2017_x000D_	29.1967	57.8329	124.299	2.16943	2	24.0924	56.3625	316.217	5.51902	5.31187
58490	Wed Mar 22 17:34:51 2017_x000D_	29.0882	57.6295	130.021	2.26929	2	24.0924	56.3625	316.217	5.51902	5.15396
58491	Wed Mar 22 17:34:51 2017_x000D_	28.9825	57.5293	142.669	2.49004	2	26.5013	56.2127	0	0	2.80888
58492	Wed Mar 22 17:34:51 2017_x000D_	28.877	57.4289	146.821	2.56251	2	26.5013	56.2127	0	0	2.66891
58493	Wed Mar 22 17:34:51 2017_x000D_	28.4586	57.1301	149.327	2.60624	2	26.5013	56.2127	0	0	2.16163
58494	Wed Mar 22 17:34:51 2017_x000D_	28.1451	56.9316	150.869	2.63316	2	26.5013	56.2127	0	0	1.79413
58495	Wed Mar 22 17:34:51 2017_x000D_	27.4127	56.4335	146.82	2.56249	1	29.0683	57.3839	218.85	3.81966	1.909
58496	Wed Mar 22 17:34:51 2017_x000D_	27.2045	56.3352	144.461	2.52132	1	29.0683	57.3839	218.85	3.81966	2.13858
58497	Wed Mar 22 17:34:51 2017_x000D_	26.7881	56.1391	144.464	2.52138	1	29.0683	57.3839	218.85	3.81966	2.59785
58498	Wed Mar 22 17:34:52 2017_x000D_	26.4743	55.9402	142.678	2.49021	1	29.0683	57.3839	218.85	3.81966	2.96869
58499	Wed Mar 22 17:34:52 2017_x000D_	25.9454	55.4355	138.471	2.41677	1	28.6817	56.2758	233.383	4.0733	2.86242
58500	Wed Mar 22 17:34:52 2017_x000D_	25.7303	55.1297	136.357	2.37987	1	28.6817	56.2758	233.383	4.0733	3.16612
58501	Wed Mar 22 17:34:52 2017_x000D_	25.204	54.7282	134.251	2.34311	1	28.6817	56.2758	233.383	4.0733	3.8065
58502	Wed Mar 22 17:34:52 2017_x000D_	24.886	54.4247	130.062	2.27001	1	28.6817	56.2758	233.383	4.0733	4.22302
58503	Wed Mar 22 17:34:52 2017_x000D_	24.352	53.8148	132.299	2.30906	1	30.2869	54.5667	262.558	4.5825	5.98234
58504	Wed Mar 22 17:34:52 2017_x000D_	24.1396	53.6123	132.3	2.30907	1	30.2869	54.5667	262.558	4.5825	6.22095
58505	Wed Mar 22 17:34:52 2017_x000D_	23.708	52.999	132.297	2.30901	1	30.2869	54.5667	262.558	4.5825	6.76311
58506	Wed Mar 22 17:34:52 2017_x000D_	23.3889	52.6949	136.351	2.37978	1	30.2869	54.5667	262.558	4.5825	7.14745
58507	Wed Mar 22 17:34:52 2017_x000D_	23.0732	52.4945	134.249	2.34309	1	30.2869	54.5667	262.558	4.5825	7.50543
58508	Wed Mar 22 17:34:52 2017_x000D_	22.6407	51.8802	134.245	2.34302	1	30.5049	54.5731	271.741	4.74278	8.31248
58509	Wed Mar 22 17:34:52 2017_x000D_	22.4277	51.677	134.245	2.34303	1	30.5049	54.5731	271.741	4.74278	8.58071
58510	Wed Mar 22 17:34:52 2017_x000D_	21.8979	51.2726	136.351	2.37978	1	30.5049	54.5731	271.741	4.74278	9.21812
58511	Wed Mar 22 17:34:52 2017_x000D_	21.6813	50.9651	138.452	2.41644	1	30.5049	54.5731	271.741	4.74278	9.53276
58512	Wed Mar 22 17:34:52 2017_x000D_	21.4679	50.7616	138.451	2.41643	1	30.5049	54.5731	311.191	5.43131	9.8079
58513	Wed Mar 22 17:34:52 2017_x000D_	20.9376	50.3566	136.351	2.37978	1	30.5049	54.5731	311.191	5.43131	10.4552
58514	Wed Mar 22 17:34:52 2017_x000D_	20.6168	50.0506	136.351	2.37978	1	30.5049	54.5731	311.191	5.43131	10.8732
58515	Wed Mar 22 17:34:52 2017_x000D_	20.4065	49.9512	138.455	2.41649	1	30.5049	54.5731	311.191	5.43131	11.1058
58516	Wed Mar 22 17:34:52 2017_x000D_	19.9752	49.4386	136.351	2.37978	1	30.3266	53.6899	261.074	4.5566	11.1904
58517	Wed Mar 22 17:34:52 2017_x000D_	19.7647	49.3391	138.454	2.41647	1	30.3266	53.6899	261.074	4.5566	11.4229
58518	Wed Mar 22 17:34:52 2017_x000D_	19.3329	48.8258	136.351	2.37978	1	30.3266	53.6899	261.074	4.5566	12.0217
58519	Wed Mar 22 17:34:52 2017_x000D_	19.1186	48.6214	136.351	2.37978	1	30.3266	53.6899	261.074	4.5566	12.3008
58520	Wed Mar 22 17:34:53 2017_x000D_	18.6934	48.3172	138.452	2.41644	1	29.95	52.3616	265.028	4.6256	11.9611
58521	Wed Mar 22 17:34:53 2017_x000D_	18.4789	48.1126	138.451	2.41643	1	29.95	52.3616	265.028	4.6256	12.2327
58522	Wed Mar 22 17:34:53 2017_x000D_	18.2643	47.9079	138.451	2.41642	1	29.95	52.3616	265.028	4.6256	12.5056
58523	Wed Mar 22 17:34:53 2017_x000D_	18.0496	47.7031	138.45	2.41642	1	29.95	52.3616	265.028	4.6256	12.7797
58524	Wed Mar 22 17:34:53 2017_x000D_	17.8312	47.3934	136.351	2.37978	1	29.95	52.3616	265.028	4.6256	13.0976
58525	Wed Mar 22 17:34:53 2017_x000D_	17.62	47.2934	138.45	2.4164	1	27.6494	50.0978	211.9	3.69836	10.4141
58526	Wed Mar 22 17:34:53 2017_x000D_	17.4051	47.0884	138.449	2.4164	1	27.6494	50.0978	211.9	3.69836	10.6772
58527	Wed Mar 22 17:34:53 2017_x000D_	17.2978	46.9858	134.26	2.34328	1	27.6494	50.0978	211.9	3.69836	10.8093
58528	Wed Mar 22 17:34:53 2017_x000D_	16.9753	46.678	130.1	2.27067	1	27.6494	50.0978	211.9	3.69836	11.2085
58529	Wed Mar 22 17:34:53 2017_x000D_	16.8644	46.4706	127.728	2.22927	1	24.9007	48.039	225	3.92699	8.18792
58530	Wed Mar 22 17:34:53 2017_x000D_	16.7608	46.4727	116.848	2.03938	1	24.9007	48.039	225	3.92699	8.28923
58531	Wed Mar 22 17:34:53 2017_x000D_	16.7611	46.4725	109.288	1.90743	1	24.9007	48.039	225	3.92699	8.28897
58532	Wed Mar 22 17:34:53 2017_x000D_	16.7613	46.4727	103.729	1.81041	1	24.9007	48.039	225	3.92699	8.28874
58533	Wed Mar 22 17:34:53 2017_x000D_	16.6542	46.3704	89.1345	1.55569	1	22.7759	46.657	197.762	3.45159	6.12841
58534	Wed Mar 22 17:34:53 2017_x000D_	16.6507	46.2659	83.0603	1.44968	1	22.7759	46.657	197.762	3.45159	6.13767
58535	Wed Mar 22 17:34:53 2017_x000D_	16.6472	46.1614	76.5258	1.33563	1	22.7759	46.657	197.762	3.45159	6.14871
58536	Wed Mar 22 17:34:53 2017_x000D_	16.8444	45.8428	64.12	1.1191	1	22.7759	46.657	197.762	3.45159	5.98712
58537	Wed Mar 22 17:34:53 2017_x000D_	16.837	45.6334	55.6968	0.972092	1	22.7759	46.657	197.762	3.45159	6.02647
58538	Wed Mar 22 17:34:53 2017_x000D_	17.1379	45.3124	46.847	0.817634	1	20.6499	45.2742	211.486	3.69113	3.51221
58539	Wed Mar 22 17:34:53 2017_x000D_	17.2345	45.1005	40.4143	0.705363	1	20.6499	45.2742	211.486	3.69113	3.41981
58540	Wed Mar 22 17:34:53 2017_x000D_	17.5427	44.9892	36.1986	0.631785	1	20.6499	45.2742	211.486	3.69113	3.12024
58541	Wed Mar 22 17:34:54 2017_x000D_	17.9437	44.561	28.1209	0.490803	1	20.6499	45.2742	211.486	3.69113	2.7986
58542	Wed Mar 22 17:34:54 2017_x000D_	18.252	44.4497	26.7345	0.466606	1	19.805	44.589	204.768	3.57388	1.55923
58543	Wed Mar 22 17:34:54 2017_x000D_	18.9683	44.1201	22.7166	0.39648	1	19.805	44.589	204.768	3.57388	0.959132
58544	Wed Mar 22 17:34:54 2017_x000D_	19.3802	44.0069	25.4764	0.444646	1	19.805	44.589	204.768	3.57388	0.720622
58545	Wed Mar 22 17:34:54 2017_x000D_	19.9889	43.5748	25.4741	0.444607	1	19.805	44.589	204.768	3.57388	1.03074
58546	Wed Mar 22 17:34:54 2017_x000D_	20.4003	43.4616	22.7156	0.396462	2	18.7606	43.4575	299.143	5.22103	1.63971
58547	Wed Mar 22 17:34:54 2017_x000D_	21.0121	43.1346	25.4748	0.44462	2	18.7606	43.4575	299.143	5.22103	2.27454
58548	Wed Mar 22 17:34:54 2017_x000D_	21.3194	43.0236	21.6706	0.378223	2	18.7606	43.4575	299.143	5.22103	2.59533
58549	Wed Mar 22 17:34:54 2017_x000D_	21.6271	42.9126	25.476	0.44464	2	18.7606	43.4575	299.143	5.22103	2.91783
58550	Wed Mar 22 17:34:54 2017_x000D_	22.235	42.481	25.4737	0.4446	2	19.1243	40.1651	250.841	4.37801	3.87812
58551	Wed Mar 22 17:34:54 2017_x000D_	22.6459	42.3681	28.1255	0.490882	2	19.1243	40.1651	250.841	4.37801	4.1539
58552	Wed Mar 22 17:34:54 2017_x000D_	22.8494	42.2593	25.4749	0.44462	2	19.1243	40.1651	250.841	4.37801	4.27341
58553	Wed Mar 22 17:34:54 2017_x000D_	23.4603	41.9328	28.1255	0.490883	2	19.1243	40.1651	250.841	4.37801	4.68248
58554	Wed Mar 22 17:34:54 2017_x000D_	23.8706	41.82	25.4756	0.444633	2	19.1243	40.1651	250.841	4.37801	5.02654
58555	Wed Mar 22 17:34:54 2017_x000D_	24.3779	41.4957	29.4834	0.514582	2	18.4973	39.4853	225	3.92699	6.21475
58556	Wed Mar 22 17:34:54 2017_x000D_	24.6844	41.385	25.4749	0.444621	2	18.4973	39.4853	225	3.92699	6.47218
58557	Wed Mar 22 17:34:54 2017_x000D_	24.8845	41.1715	25.473	0.444587	2	18.4973	39.4853	225	3.92699	6.60603
58558	Wed Mar 22 17:34:54 2017_x000D_	25.7043	40.9464	25.4756	0.444633	2	18.4973	39.4853	225	3.92699	7.35362
58559	Wed Mar 22 17:34:54 2017_x000D_	25.9043	40.7329	25.4737	0.444601	2	19.192	38.6248	250.785	4.37703	7.03556
58560	Wed Mar 22 17:34:54 2017_x000D_	26.5171	40.5118	25.4749	0.44462	2	19.192	38.6248	250.785	4.37703	7.56425
58561	Wed Mar 22 17:34:54 2017_x000D_	26.9233	40.2947	25.4745	0.444613	2	19.192	38.6248	250.785	4.37703	7.90959
58562	Wed Mar 22 17:34:55 2017_x000D_	27.3295	40.0776	25.4741	0.444607	2	19.192	38.6248	250.785	4.37703	8.26617
58563	Wed Mar 22 17:34:55 2017_x000D_	27.6353	39.9672	21.6605	0.378047	2	20.0958	37.9908	282.963	4.93863	7.79424
58564	Wed Mar 22 17:34:55 2017_x000D_	27.9384	39.752	22.7057	0.39629	2	20.0958	37.9908	282.963	4.93863	8.03792
58565	Wed Mar 22 17:34:55 2017_x000D_	28.5503	39.5313	22.7063	0.3963	2	20.0958	37.9908	282.963	4.93863	8.5937
58566	Wed Mar 22 17:34:55 2017_x000D_	28.7563	39.5276	22.7078	0.396327	2	20.0958	37.9908	282.963	4.93863	8.7958
58567	Wed Mar 22 17:34:55 2017_x000D_	29.1619	39.3107	22.707	0.396311	2	20.0958	37.9908	282.963	4.93863	9.16168
58568	Wed Mar 22 17:34:55 2017_x000D_	29.6701	39.0921	21.6593	0.378025	2	21.4271	37.59	318.775	5.56367	8.37874
58569	Wed Mar 22 17:34:55 2017_x000D_	29.8729	38.9838	24.3234	0.424523	2	21.4271	37.59	318.775	5.56367	8.56004
58570	Wed Mar 22 17:34:55 2017_x000D_	30.3812	38.7652	25.4764	0.444647	2	21.4271	37.59	318.775	5.56367	9.03089
58571	Wed Mar 22 17:34:55 2017_x000D_	30.5838	38.6568	22.706	0.396294	2	21.4271	37.59	318.775	5.56367	9.21863
58572	Wed Mar 22 17:34:55 2017_x000D_	30.9889	38.4402	22.7051	0.396279	2	24.5169	37.0219	353.411	6.16819	6.62558
58573	Wed Mar 22 17:34:55 2017_x000D_	31.1944	38.4366	22.7065	0.396304	2	24.5169	37.0219	353.411	6.16819	6.82571
58574	Wed Mar 22 17:34:55 2017_x000D_	31.397	38.3284	25.4772	0.44466	2	24.5169	37.0219	353.411	6.16819	7.00305
58575	Wed Mar 22 17:34:55 2017_x000D_	31.6024	38.3248	25.4787	0.444686	2	24.5169	37.0219	353.411	6.16819	7.20429
58576	Wed Mar 22 17:34:55 2017_x000D_	32.1072	38.0019	29.4952	0.514788	2	27.1788	36.2206	349.074	6.09248	5.24043
58577	Wed Mar 22 17:34:55 2017_x000D_	32.0048	38.0036	36.2319	0.632366	2	27.1788	36.2206	349.074	6.09248	5.14484
58578	Wed Mar 22 17:34:55 2017_x000D_	32.0114	38.2125	53.2707	0.929749	2	27.1788	36.2206	349.074	6.09248	5.22702
58579	Wed Mar 22 17:34:55 2017_x000D_	31.9119	38.3183	70.6723	1.23346	2	27.1788	36.2206	349.074	6.09248	5.17712
58580	Wed Mar 22 17:34:55 2017_x000D_	31.9179	38.5274	76.3455	1.33248	2	28.9565	35.6131	345.139	6.02381	4.15488
58581	Wed Mar 22 17:34:55 2017_x000D_	31.9208	38.6317	82.8104	1.44531	2	28.9565	35.6131	345.139	6.02381	4.23072
58582	Wed Mar 22 17:34:55 2017_x000D_	32.029	38.8387	97.5131	1.70193	2	28.9565	35.6131	345.139	6.02381	4.45474
58583	Wed Mar 22 17:34:55 2017_x000D_	31.923	38.7357	106.825	1.86444	2	28.9565	35.6131	345.139	6.02381	4.30706
58584	Wed Mar 22 17:34:56 2017_x000D_	32.0252	38.7336	115.078	2.0085	2	28.9565	35.6131	345.139	6.02381	4.37658
58585	Wed Mar 22 17:34:56 2017_x000D_	32.0157	38.4199	129.501	2.26022	2	29.8404	35.4194	0	0	3.70607
58586	Wed Mar 22 17:34:56 2017_x000D_	31.913	38.422	135.761	2.36947	2	29.8404	35.4194	0	0	3.64846
58587	Wed Mar 22 17:34:56 2017_x000D_	31.9097	38.3174	142.041	2.47909	2	29.8404	35.4194	0	0	3.56096
58588	Wed Mar 22 17:34:56 2017_x000D_	31.7011	38.2167	152.776	2.66644	2	29.8404	35.4194	0	0	3.35963
58589	Wed Mar 22 17:34:56 2017_x000D_	31.0757	37.9133	155.478	2.71361	2	30.9426	35.2324	352.129	6.14581	2.6842
58590	Wed Mar 22 17:34:56 2017_x000D_	30.761	37.7089	156.719	2.73526	2	30.9426	35.2324	352.129	6.14581	2.48315
58591	Wed Mar 22 17:34:56 2017_x000D_	30.3435	37.5063	156.718	2.73525	2	30.9426	35.2324	352.129	6.14581	2.3515
58592	Wed Mar 22 17:34:56 2017_x000D_	30.0319	37.4065	152.778	2.66647	2	30.9426	35.2324	352.129	6.14581	2.35713
58593	Wed Mar 22 17:34:56 2017_x000D_	29.4019	36.9973	152.775	2.66642	1	32.2033	36.3722	226.885	3.95989	2.87029
58594	Wed Mar 22 17:34:56 2017_x000D_	28.9866	36.8991	150.214	2.62173	1	32.2033	36.3722	226.885	3.95989	3.25957
58595	Wed Mar 22 17:34:56 2017_x000D_	28.3556	36.4893	150.213	2.6217	1	32.2033	36.3722	226.885	3.95989	3.84948
58596	Wed Mar 22 17:34:56 2017_x000D_	27.9399	36.3912	152.78	2.66651	1	32.2033	36.3722	226.885	3.95989	4.26344
58597	Wed Mar 22 17:34:56 2017_x000D_	27.3079	35.9809	152.777	2.66646	1	32.2033	36.3722	226.885	3.95989	4.91101
58598	Wed Mar 22 17:34:56 2017_x000D_	26.8884	35.7773	152.777	2.66646	1	31.1411	35.6791	239.753	4.18449	4.25383
58599	Wed Mar 22 17:34:56 2017_x000D_	26.2554	35.3664	152.774	2.66642	1	31.1411	35.6791	239.753	4.18449	4.8957
58600	Wed Mar 22 17:34:56 2017_x000D_	26.2554	35.3664	152.774	2.66642	1	31.1411	35.6791	239.753	4.18449	4.8957
58601	Wed Mar 22 17:34:56 2017_x000D_	25.6283	35.1656	152.778	2.66649	1	31.1411	35.6791	239.753	4.18449	5.53666
58602	Wed Mar 22 17:34:56 2017_x000D_	25.4149	34.9583	152.775	2.66643	1	31.1411	35.6791	239.753	4.18449	5.77139
58603	Wed Mar 22 17:34:56 2017_x000D_	24.7839	34.6521	155.465	2.71338	1	31.1411	35.6791	239.753	4.18449	6.43962
58604	Wed Mar 22 17:34:56 2017_x000D_	24.4662	34.446	156.701	2.73494	1	31.1411	35.6791	239.753	4.18449	6.78784
58605	Wed Mar 22 17:34:57 2017_x000D_	23.8376	34.2447	156.703	2.73498	1	31.1411	35.6791	239.753	4.18449	7.44302
58606	Wed Mar 22 17:34:57 2017_x000D_	23.52	34.0385	155.464	2.71336	1	31.1809	34.7988	239.753	4.18449	7.69854
58607	Wed Mar 22 17:34:57 2017_x000D_	22.8839	33.6257	155.46	2.71329	1	31.1809	34.7988	239.753	4.18449	8.37952
58608	Wed Mar 22 17:34:57 2017_x000D_	22.465	33.5262	152.778	2.66648	1	31.1809	34.7988	239.753	4.18449	8.80832
58609	Wed Mar 22 17:34:57 2017_x000D_	22.2539	33.4238	155.463	2.71334	1	31.1809	34.7988	239.753	4.18449	9.03227
58610	Wed Mar 22 17:34:57 2017_x000D_	21.5129	33.012	154.102	2.68959	1	30.9625	34.7922	222.111	3.87656	9.61582
58611	Wed Mar 22 17:34:57 2017_x000D_	21.1971	32.9106	152.779	2.6665	1	30.9625	34.7922	222.111	3.87656	9.94502
58612	Wed Mar 22 17:34:57 2017_x000D_	20.5624	32.6026	155.461	2.71331	1	30.9625	34.7922	222.111	3.87656	10.6281
58613	Wed Mar 22 17:34:57 2017_x000D_	20.1388	32.397	155.461	2.71331	1	30.9625	34.7922	222.111	3.87656	11.0856
58614	Wed Mar 22 17:34:57 2017_x000D_	19.503	32.0881	152.781	2.66653	1	30.9625	34.7922	222.111	3.87656	11.7742
58615	Wed Mar 22 17:34:57 2017_x000D_	19.2874	31.8793	152.778	2.66647	1	31.1909	34.5787	174.605	3.04743	12.2057
58616	Wed Mar 22 17:34:57 2017_x000D_	18.8667	31.7794	155.46	2.71329	1	31.1909	34.5787	174.605	3.04743	12.6381
58617	Wed Mar 22 17:34:57 2017_x000D_	18.6544	31.6762	152.781	2.66654	1	31.1909	34.5787	174.605	3.04743	12.8681
58618	Wed Mar 22 17:34:57 2017_x000D_	18.0174	31.3671	155.459	2.71327	1	31.1909	34.5787	174.605	3.04743	13.5593
58619	Wed Mar 22 17:34:57 2017_x000D_	17.8049	31.2637	152.782	2.66655	1	31.2207	33.9183	180	3.14159	13.6759
58620	Wed Mar 22 17:34:57 2017_x000D_	17.2714	30.9528	156.688	2.73472	1	31.2207	33.9183	180	3.14159	14.261
58621	Wed Mar 22 17:34:57 2017_x000D_	17.0586	30.8493	154.102	2.68959	1	31.2207	33.9183	180	3.14159	14.4908
58622	Wed Mar 22 17:34:57 2017_x000D_	16.5251	30.5382	155.454	2.71319	1	31.2207	33.9183	180	3.14159	15.0793
58623	Wed Mar 22 17:34:57 2017_x000D_	16.3158	30.5409	155.457	2.71324	1	31.062	32.5906	180	3.14159	14.888
58624	Wed Mar 22 17:34:57 2017_x000D_	15.9942	30.3327	156.686	2.73468	1	31.062	32.5906	180	3.14159	15.236
58625	Wed Mar 22 17:34:57 2017_x000D_	15.8898	30.3341	155.457	2.71324	1	31.062	32.5906	180	3.14159	15.3391
58626	Wed Mar 22 17:34:58 2017_x000D_	15.673	30.1244	155.453	2.71317	1	31.062	32.5906	180	3.14159	15.5854
58627	Wed Mar 22 17:34:58 2017_x000D_	15.2501	30.0234	152.785	2.66659	1	31.062	32.5906	180	3.14159	16.0189
58628	Wed Mar 22 17:34:58 2017_x000D_	15.1418	29.9184	148.724	2.59572	1	30.2277	31.6831	206.037	3.59602	15.1888
58629	Wed Mar 22 17:34:58 2017_x000D_	14.82	29.7096	142.177	2.48145	1	30.2277	31.6831	206.037	3.59602	15.5336
58630	Wed Mar 22 17:34:58 2017_x000D_	14.6069	29.6059	135.968	2.37309	1	30.2277	31.6831	206.037	3.59602	15.7583
58631	Wed Mar 22 17:34:58 2017_x000D_	14.6034	29.4991	125.728	2.19436	1	30.2277	31.6831	206.037	3.59602	15.7762
58632	Wed Mar 22 17:34:58 2017_x000D_	14.4987	29.5005	123.292	2.15186	1	27.2464	29.8271	199.159	3.47597	12.7519
58633	Wed Mar 22 17:34:58 2017_x000D_	14.499	29.5003	115.459	2.01515	1	27.2464	29.8271	199.159	3.47597	12.7516
58634	Wed Mar 22 17:34:58 2017_x000D_	14.3908	29.3954	106.471	1.85826	1	27.2464	29.8271	199.159	3.47597	12.8628
58635	Wed Mar 22 17:34:58 2017_x000D_	14.3913	29.3958	94.9772	1.65767	1	27.2464	29.8271	199.159	3.47597	12.8623
58636	Wed Mar 22 17:34:58 2017_x000D_	14.3877	29.2895	89.187	1.55661	1	24.8995	28.4309	211.709	3.69502	10.5468
58637	Wed Mar 22 17:34:58 2017_x000D_	14.3804	29.0775	76.6111	1.33712	1	24.8995	28.4309	211.709	3.69502	10.539
58638	Wed Mar 22 17:34:58 2017_x000D_	14.373	28.8649	70.8759	1.23702	1	24.8995	28.4309	211.709	3.69502	10.5354
58639	Wed Mar 22 17:34:58 2017_x000D_	14.5715	28.5437	59.1088	1.03164	1	24.8995	28.4309	211.709	3.69502	10.3286
58640	Wed Mar 22 17:34:58 2017_x000D_	14.5638	28.3311	50.9575	0.889376	1	24.8995	28.4309	211.709	3.69502	10.3362
58641	Wed Mar 22 17:34:58 2017_x000D_	14.9719	28.0071	40.2864	0.70313	1	21.885	27.2342	180	3.14159	6.95617
58642	Wed Mar 22 17:34:58 2017_x000D_	15.0729	27.8995	36.0243	0.628742	1	21.885	27.2342	180	3.14159	6.84451
58643	Wed Mar 22 17:34:58 2017_x000D_	15.3799	27.6829	29.2294	0.510149	1	21.885	27.2342	180	3.14159	6.52056
58644	Wed Mar 22 17:34:58 2017_x000D_	15.5858	27.574	26.4577	0.461774	1	21.885	27.2342	180	3.14159	6.30836
58645	Wed Mar 22 17:34:58 2017_x000D_	16.3047	27.1398	25.183	0.439526	1	19.0488	26.9262	180	3.14159	2.7524
58646	Wed Mar 22 17:34:58 2017_x000D_	16.72	27.0285	22.3963	0.39089	1	19.0488	26.9262	180	3.14159	2.33105
58647	Wed Mar 22 17:34:58 2017_x000D_	17.3376	26.7022	25.1837	0.439539	1	19.0488	26.9262	180	3.14159	1.7258
58648	Wed Mar 22 17:34:59 2017_x000D_	17.7526	26.5911	22.3961	0.390886	1	19.0488	26.9262	180	3.14159	1.33882
58649	Wed Mar 22 17:34:59 2017_x000D_	18.3695	26.2648	19.5	0.340339	2	15.3353	26.5911	321.557	5.61224	3.05169
58650	Wed Mar 22 17:34:59 2017_x000D_	18.7843	26.1539	22.3959	0.390882	2	15.3353	26.5911	321.557	5.61224	3.4766
58651	Wed Mar 22 17:34:59 2017_x000D_	18.9863	25.9388	22.3936	0.390841	2	15.3353	26.5911	321.557	5.61224	3.70881
58652	Wed Mar 22 17:34:59 2017_x000D_	19.4044	25.9343	22.3966	0.390894	2	15.3353	26.5911	321.557	5.61224	4.12177
58653	Wed Mar 22 17:34:59 2017_x000D_	20.0208	25.6085	25.1864	0.439586	2	15.3353	26.5911	321.557	5.61224	4.78742
58654	Wed Mar 22 17:34:59 2017_x000D_	20.6404	25.3891	25.1876	0.439606	2	15.3353	26.5911	321.557	5.61224	5.43957
58655	Wed Mar 22 17:34:59 2017_x000D_	20.8422	25.1742	25.1857	0.439573	2	15.3353	26.5911	321.557	5.61224	5.68626
58656	Wed Mar 22 17:34:59 2017_x000D_	21.4614	24.955	25.1868	0.439593	2	15.3353	26.5911	321.557	5.61224	6.34081
58657	Wed Mar 22 17:34:59 2017_x000D_	21.67	24.9529	25.1884	0.43962	2	15.3353	26.5911	321.557	5.61224	6.5431
58658	Wed Mar 22 17:34:59 2017_x000D_	22.0802	24.7359	25.188	0.439613	2	16.4305	26.6247	323.249	5.64176	5.95707
58659	Wed Mar 22 17:34:59 2017_x000D_	22.4904	24.519	25.1876	0.439607	2	16.4305	26.6247	323.249	5.64176	6.41532
58660	Wed Mar 22 17:34:59 2017_x000D_	22.6954	24.4106	22.3936	0.390841	2	16.4305	26.6247	323.249	5.64176	6.64464
58661	Wed Mar 22 17:34:59 2017_x000D_	23.1088	24.3001	25.1887	0.439627	2	16.4305	26.6247	323.249	5.64176	7.07131
58662	Wed Mar 22 17:34:59 2017_x000D_	23.5187	24.0834	25.1884	0.43962	2	16.5076	24.859	318.736	5.563	7.05387
58663	Wed Mar 22 17:34:59 2017_x000D_	23.7202	23.8687	25.1864	0.439586	2	16.5076	24.859	318.736	5.563	7.28027
58664	Wed Mar 22 17:34:59 2017_x000D_	24.3381	23.6501	25.1876	0.439606	2	16.5076	24.859	318.736	5.563	7.92327
58665	Wed Mar 22 17:34:59 2017_x000D_	24.5462	23.648	25.1891	0.439633	2	16.5076	24.859	318.736	5.563	8.12931
58666	Wed Mar 22 17:34:59 2017_x000D_	24.9523	23.3252	22.3908	0.390793	2	16.994	23.7686	276.726	4.82978	7.97064
58667	Wed Mar 22 17:34:59 2017_x000D_	25.1603	23.3232	22.3923	0.390819	2	16.994	23.7686	276.726	4.82978	8.17844
58668	Wed Mar 22 17:34:59 2017_x000D_	25.365	23.215	25.1884	0.43962	2	16.994	23.7686	276.726	4.82978	8.38929
58669	Wed Mar 22 17:35:00 2017_x000D_	25.5696	23.1067	22.3914	0.390804	2	16.994	23.7686	276.726	4.82978	8.60111
58670	Wed Mar 22 17:35:00 2017_x000D_	25.9788	22.8903	22.3906	0.390789	2	16.994	23.7686	276.726	4.82978	9.02763
58671	Wed Mar 22 17:35:00 2017_x000D_	26.0825	22.8894	21.3334	0.372338	2	18.3761	22.2636	325.755	5.6855	7.73177
58672	Wed Mar 22 17:35:00 2017_x000D_	26.3912	22.7803	25.1891	0.439633	2	18.3761	22.2636	325.755	5.6855	8.03174
58673	Wed Mar 22 17:35:00 2017_x000D_	26.5925	22.5659	25.1872	0.4396	2	18.3761	22.2636	325.755	5.6855	8.22196
58674	Wed Mar 22 17:35:00 2017_x000D_	26.9012	22.4568	34.4043	0.600469	2	18.3761	22.2636	325.755	5.6855	8.52729
58675	Wed Mar 22 17:35:00 2017_x000D_	26.9047	22.5629	40.3179	0.70368	2	20.844	21.0132	333.963	5.82876	6.25569
58676	Wed Mar 22 17:35:00 2017_x000D_	26.8078	22.7758	55.0767	0.96127	2	20.844	21.0132	333.963	5.82876	6.21882
58677	Wed Mar 22 17:35:00 2017_x000D_	26.8078	22.7758	55.0767	0.96127	2	20.844	21.0132	333.963	5.82876	6.21882
58678	Wed Mar 22 17:35:00 2017_x000D_	26.808	22.775	73.577	1.28416	2	20.844	21.0132	333.963	5.82876	6.21878
58679	Wed Mar 22 17:35:00 2017_x000D_	26.8144	22.9872	79.4269	1.38626	2	22.4163	20.1774	340.102	5.9359	5.21903
58680	Wed Mar 22 17:35:00 2017_x000D_	26.8174	23.0928	91.731	1.60101	2	22.4163	20.1774	340.102	5.9359	5.27913
58681	Wed Mar 22 17:35:00 2017_x000D_	26.8138	22.9864	103.928	1.81388	2	22.4163	20.1774	340.102	5.9359	5.21809
58682	Wed Mar 22 17:35:00 2017_x000D_	26.7031	22.7747	112.387	1.96153	2	22.4163	20.1774	340.102	5.9359	5.01225
58683	Wed Mar 22 17:35:00 2017_x000D_	26.6896	22.3498	125.245	2.18594	2	23.5408	19.5488	338.741	5.91214	4.21433
58684	Wed Mar 22 17:35:00 2017_x000D_	26.5824	22.2446	129.286	2.25647	2	23.5408	19.5488	338.741	5.91214	4.06432
58685	Wed Mar 22 17:35:00 2017_x000D_	26.3682	22.0339	129.287	2.25649	2	23.5408	19.5488	338.741	5.91214	3.76429
58686	Wed Mar 22 17:35:00 2017_x000D_	26.1474	21.6105	129.284	2.25643	2	23.5408	19.5488	338.741	5.91214	3.3234
58687	Wed Mar 22 17:35:00 2017_x000D_	25.5072	21.0841	131.181	2.28953	2	23.5408	19.5488	338.741	5.91214	2.49477
58688	Wed Mar 22 17:35:00 2017_x000D_	25.2893	20.7664	129.288	2.25651	2	24.4364	19.1343	341.488	5.96009	1.84152
58689	Wed Mar 22 17:35:00 2017_x000D_	24.8531	20.1308	129.286	2.25647	2	24.4364	19.1343	341.488	5.96009	1.08012
58690	Wed Mar 22 17:35:01 2017_x000D_	24.6382	19.9194	129.287	2.25649	2	24.4364	19.1343	341.488	5.96009	0.81062
58691	Wed Mar 22 17:35:01 2017_x000D_	24.2015	19.283	129.285	2.25645	2	24.4364	19.1343	341.488	5.96009	0.27801
58692	Wed Mar 22 17:35:01 2017_x000D_	23.9863	19.0713	129.286	2.25647	1	27.2433	20.1066	245.401	4.28306	3.41759
58693	Wed Mar 22 17:35:01 2017_x000D_	23.6536	18.4334	126.945	2.21561	1	27.2433	20.1066	245.401	4.28306	3.9605
58694	Wed Mar 22 17:35:01 2017_x000D_	23.6536	18.4334	126.945	2.21561	1	27.2433	20.1066	245.401	4.28306	3.9605
58695	Wed Mar 22 17:35:01 2017_x000D_	23.1181	18.0099	129.286	2.25647	1	27.2433	20.1066	245.401	4.28306	4.62746
58696	Wed Mar 22 17:35:01 2017_x000D_	22.8991	17.6911	131.171	2.28937	1	27.2433	20.1066	245.401	4.28306	4.97058
58697	Wed Mar 22 17:35:01 2017_x000D_	22.4642	17.1593	129.285	2.25645	1	27.2433	20.1066	245.401	4.28306	5.61484
58698	Wed Mar 22 17:35:01 2017_x000D_	22.3493	16.8393	133.38	2.32792	1	27.2433	20.1066	245.401	4.28306	5.88443
58699	Wed Mar 22 17:35:01 2017_x000D_	21.9174	16.4141	133.381	2.32793	1	27.2433	20.1066	245.401	4.28306	6.48072
58700	Wed Mar 22 17:35:01 2017_x000D_	21.5934	16.0948	129.285	2.25645	1	27.2433	20.1066	245.401	4.28306	6.92935
58701	Wed Mar 22 17:35:01 2017_x000D_	21.1575	15.562	131.168	2.28931	1	24.6652	18.9202	223.062	3.89316	4.85608
58702	Wed Mar 22 17:35:01 2017_x000D_	20.9411	15.349	131.169	2.28932	1	24.6652	18.9202	223.062	3.89316	5.15969
58703	Wed Mar 22 17:35:01 2017_x000D_	20.7246	15.1358	131.169	2.28934	1	24.6652	18.9202	223.062	3.89316	5.46352
58704	Wed Mar 22 17:35:01 2017_x000D_	20.2914	14.7093	131.171	2.28937	1	24.6652	18.9202	223.062	3.89316	6.07139
58705	Wed Mar 22 17:35:01 2017_x000D_	20.2844	14.4948	131.166	2.28928	1	24.4462	18.9134	162.665	2.83904	6.06998
58706	Wed Mar 22 17:35:01 2017_x000D_	19.8508	14.0678	131.168	2.28931	1	24.4462	18.9134	162.665	2.83904	6.67814
58707	Wed Mar 22 17:35:01 2017_x000D_	19.6339	13.8542	131.169	2.28932	1	24.4462	18.9134	162.665	2.83904	6.98239
58708	Wed Mar 22 17:35:01 2017_x000D_	19.5217	13.6399	133.375	2.32783	1	24.4462	18.9134	162.665	2.83904	7.2153
58709	Wed Mar 22 17:35:01 2017_x000D_	19.1928	13.2119	131.165	2.28927	1	25.4107	16.952	125.323	2.1873	7.25608
58710	Wed Mar 22 17:35:01 2017_x000D_	19.084	13.1047	131.469	2.29457	1	25.4107	16.952	125.323	2.1873	7.40465
58711	Wed Mar 22 17:35:01 2017_x000D_	18.8704	12.9984	133.376	2.32785	1	25.4107	16.952	125.323	2.1873	7.64241
58712	Wed Mar 22 17:35:02 2017_x000D_	18.6496	12.6771	135.432	2.36373	1	25.4107	16.952	125.323	2.1873	7.9992
58713	Wed Mar 22 17:35:02 2017_x000D_	18.4322	12.463	135.432	2.36373	1	25.4501	16.0679	125.323	2.1873	7.88963
58714	Wed Mar 22 17:35:02 2017_x000D_	18.3197	12.2483	137.49	2.39965	1	25.4501	16.0679	125.323	2.1873	8.089
58715	Wed Mar 22 17:35:02 2017_x000D_	18.2112	12.1414	137.655	2.40252	1	25.4501	16.0679	125.323	2.1873	8.23523
58716	Wed Mar 22 17:35:02 2017_x000D_	17.7793	11.8204	143.951	2.51241	1	25.4501	16.0679	125.323	2.1873	8.76826
58717	Wed Mar 22 17:35:02 2017_x000D_	17.6703	11.7133	148.114	2.58508	1	25.4501	16.0679	125.323	2.1873	8.91559
58718	Wed Mar 22 17:35:02 2017_x000D_	17.8806	11.7131	161.559	2.81973	1	25.359	13.1864	160.197	2.79596	7.62214
58719	Wed Mar 22 17:35:02 2017_x000D_	17.8772	11.6059	170.578	2.97714	1	25.359	13.1864	160.197	2.79596	7.64692
58720	Wed Mar 22 17:35:02 2017_x000D_	17.9861	11.7135	180.206	3.14519	1	25.359	13.1864	160.197	2.79596	7.51858
58721	Wed Mar 22 17:35:02 2017_x000D_	17.9829	11.6063	195.384	3.4101	1	25.359	13.1864	160.197	2.79596	7.54345
58722	Wed Mar 22 17:35:02 2017_x000D_	18.0885	11.606	202.131	3.52785	1	24.5611	11.3888	200.636	3.50175	6.47624
58723	Wed Mar 22 17:35:02 2017_x000D_	18.2959	11.4977	218.341	3.81077	1	24.5611	11.3888	200.636	3.50175	6.26615
58724	Wed Mar 22 17:35:02 2017_x000D_	18.2926	11.3899	224.553	3.91919	1	24.5611	11.3888	200.636	3.50175	6.2685
58725	Wed Mar 22 17:35:02 2017_x000D_	18.2931	11.3893	241.604	4.21679	1	24.5611	11.3888	200.636	3.50175	6.268
58726	Wed Mar 22 17:35:02 2017_x000D_	18.0864	11.4973	248.175	4.33147	1	23.9429	10.4827	256.743	4.48102	5.94374
58727	Wed Mar 22 17:35:02 2017_x000D_	18.09	11.6046	254.623	4.44401	1	23.9429	10.4827	256.743	4.48102	5.95945
58728	Wed Mar 22 17:35:02 2017_x000D_	18.0935	11.7121	259.591	4.53072	1	23.9429	10.4827	256.743	4.48102	5.9772
58729	Wed Mar 22 17:35:02 2017_x000D_	18.1005	11.9265	-88.0841	-1.53736	1	23.9429	10.4827	256.743	4.48102	6.01816
58730	Wed Mar 22 17:35:02 2017_x000D_	17.9988	12.0345	-85.1427	-1.48602	1	23.9429	10.4827	256.743	4.48102	6.14332
58731	Wed Mar 22 17:35:02 2017_x000D_	18.118	12.4639	-76.5284	-1.33567	1	23.3244	9.5763	253.426	4.42311	5.95356
58732	Wed Mar 22 17:35:02 2017_x000D_	18.1288	12.7866	-75.9071	-1.32483	1	23.3244	9.5763	253.426	4.42311	6.1074
58733	Wed Mar 22 17:35:03 2017_x000D_	18.241	13.001	-73.0128	-1.27431	1	23.3244	9.5763	253.426	4.42311	6.1294
58734	Wed Mar 22 17:35:03 2017_x000D_	18.3714	13.7525	-76.5269	-1.33565	1	23.3244	9.5763	253.426	4.42311	6.47865
58735	Wed Mar 22 17:35:03 2017_x000D_	18.4873	14.0745	-78.8795	-1.37671	1	23.3342	9.3549	237.885	4.15188	6.76514
58736	Wed Mar 22 17:35:03 2017_x000D_	18.7224	14.8246	-79.357	-1.38504	1	23.3342	9.3549	237.885	4.15188	7.15446
58737	Wed Mar 22 17:35:03 2017_x000D_	18.7366	15.2537	-79.3553	-1.38501	1	23.3342	9.3549	237.885	4.15188	7.47889
58738	Wed Mar 22 17:35:03 2017_x000D_	18.7438	15.4682	-79.3544	-1.385	1	23.3342	9.3549	237.885	4.15188	7.64488
58739	Wed Mar 22 17:35:03 2017_x000D_	18.9821	16.3245	-79.3564	-1.38503	1	23.1247	9.1265	225	3.92699	8.30496
58740	Wed Mar 22 17:35:03 2017_x000D_	18.9892	16.5388	-79.3555	-1.38502	1	23.1247	9.1265	225	3.92699	8.48791
58741	Wed Mar 22 17:35:03 2017_x000D_	19.1226	17.3951	-82.2376	-1.43532	1	23.1247	9.1265	225	3.92699	9.18622
58742	Wed Mar 22 17:35:03 2017_x000D_	19.1297	17.6092	-82.237	-1.43531	1	23.1247	9.1265	225	3.92699	9.37637
58743	Wed Mar 22 17:35:03 2017_x000D_	19.2628	18.4645	-79.3533	-1.38498	1	23.1247	9.1265	225	3.92699	10.1051
58744	Wed Mar 22 17:35:03 2017_x000D_	19.2769	18.8923	-79.3516	-1.38495	1	22.4669	9.10561	200.197	3.4941	10.2935
58745	Wed Mar 22 17:35:03 2017_x000D_	19.3889	19.1055	-82.2384	-1.43533	1	22.4669	9.10561	200.197	3.4941	10.4629
58746	Wed Mar 22 17:35:03 2017_x000D_	19.4136	19.8538	-81.9137	-1.42966	1	22.4669	9.10561	200.197	3.4941	11.1735
58747	Wed Mar 22 17:35:03 2017_x000D_	19.529	20.1734	-85.1624	-1.48637	1	22.4669	9.10561	200.197	3.4941	11.4511
58748	Wed Mar 22 17:35:03 2017_x000D_	19.5431	20.6006	-85.1619	-1.48636	1	21.5604	9.74191	145.259	2.53524	11.0445
58749	Wed Mar 22 17:35:03 2017_x000D_	19.6688	21.2401	-82.2381	-1.43533	1	21.5604	9.74191	145.259	2.53524	11.6527
58750	Wed Mar 22 17:35:03 2017_x000D_	19.6829	21.667	-82.237	-1.43531	1	21.5604	9.74191	145.259	2.53524	12.072
58751	Wed Mar 22 17:35:03 2017_x000D_	19.711	22.5202	-82.2348	-1.43527	1	21.5604	9.74191	145.259	2.53524	12.9114
58752	Wed Mar 22 17:35:03 2017_x000D_	19.9272	22.7315	-82.2395	-1.43535	1	20.8538	10.8279	98.8158	1.72466	11.9396
58753	Wed Mar 22 17:35:03 2017_x000D_	19.9552	23.5839	-82.2373	-1.43531	1	20.8538	10.8279	98.8158	1.72466	12.7876
58754	Wed Mar 22 17:35:03 2017_x000D_	19.9622	23.7969	-82.2368	-1.4353	1	20.8538	10.8279	98.8158	1.72466	12.9996
58755	Wed Mar 22 17:35:04 2017_x000D_	19.9763	24.2228	-82.2357	-1.43528	1	20.8538	10.8279	98.8158	1.72466	13.4236
58756	Wed Mar 22 17:35:04 2017_x000D_	19.9973	24.8615	-82.234	-1.43525	1	19.8793	13.0133	93.5931	1.63351	11.8488
58757	Wed Mar 22 17:35:04 2017_x000D_	20.0113	25.287	-82.233	-1.43524	1	19.8793	13.0133	93.5931	1.63351	12.2744
58758	Wed Mar 22 17:35:04 2017_x000D_	20.2411	25.9229	-82.2365	-1.4353	1	19.8793	13.0133	93.5931	1.63351	12.9147
58759	Wed Mar 22 17:35:04 2017_x000D_	20.2481	26.1355	-82.236	-1.43529	1	19.8793	13.0133	93.5931	1.63351	13.1274
58760	Wed Mar 22 17:35:04 2017_x000D_	20.269	26.7731	-82.2343	-1.43526	1	19.8793	13.0133	93.5931	1.63351	13.7653
58761	Wed Mar 22 17:35:04 2017_x000D_	20.2759	26.9856	-82.2338	-1.43525	1	19.7919	15.0043	95.3952	1.66496	11.9911
58762	Wed Mar 22 17:35:04 2017_x000D_	20.4985	27.408	-82.2378	-1.43532	1	19.7919	15.0043	95.3952	1.66496	12.4238
58763	Wed Mar 22 17:35:04 2017_x000D_	20.5159	27.9386	-82.5285	-1.44039	1	19.7919	15.0043	95.3952	1.66496	12.9545
58764	Wed Mar 22 17:35:04 2017_x000D_	20.5263	28.2571	-82.2357	-1.43528	1	19.7919	15.0043	95.3952	1.66496	13.2731
58765	Wed Mar 22 17:35:04 2017_x000D_	20.5333	28.4693	-82.2351	-1.43527	1	19.4755	17.2087	104.844	1.82986	11.3102
58766	Wed Mar 22 17:35:04 2017_x000D_	20.6513	28.8922	-79.3384	-1.38472	1	19.4755	17.2087	104.844	1.82986	11.7425
58767	Wed Mar 22 17:35:04 2017_x000D_	20.6582	29.1043	-79.3376	-1.3847	1	19.4755	17.2087	104.844	1.82986	11.9542
58768	Wed Mar 22 17:35:04 2017_x000D_	20.6721	29.5284	-79.3358	-1.38467	1	19.4755	17.2087	104.844	1.82986	12.3777
58769	Wed Mar 22 17:35:04 2017_x000D_	20.679	29.7404	-79.335	-1.38466	1	18.9208	19.8472	94.9724	1.65758	10.0482
58770	Wed Mar 22 17:35:04 2017_x000D_	20.7969	30.1628	-76.4864	-1.33494	1	18.9208	19.8472	94.9724	1.65758	10.4848
58771	Wed Mar 22 17:35:04 2017_x000D_	20.8073	30.4807	-75.8594	-1.324	1	18.9208	19.8472	94.9724	1.65758	10.7995
58772	Wed Mar 22 17:35:04 2017_x000D_	20.9148	30.585	-73.6995	-1.2863	1	18.9208	19.8472	94.9724	1.65758	10.9214
58773	Wed Mar 22 17:35:04 2017_x000D_	20.9318	31.1144	-67.348	-1.17544	1	18.9208	19.8472	94.9724	1.65758	11.4453
58774	Wed Mar 22 17:35:04 2017_x000D_	21.0392	31.2189	-63.498	-1.10825	1	18.4148	21.3801	96.623	1.68639	10.1828
58775	Wed Mar 22 17:35:04 2017_x000D_	21.1532	31.5349	-54.4151	-0.949722	1	18.4148	21.3801	96.623	1.68639	10.5175
58776	Wed Mar 22 17:35:05 2017_x000D_	21.1529	31.5351	-46.2264	-0.806803	1	18.4148	21.3801	96.623	1.68639	10.5177
58777	Wed Mar 22 17:35:05 2017_x000D_	21.2603	31.6396	-42.0633	-0.734143	1	18.4148	21.3801	96.623	1.68639	10.6468
58778	Wed Mar 22 17:35:05 2017_x000D_	21.2635	31.7458	-31.335	-0.546899	1	18.0796	24.0233	84.0624	1.46717	8.3531
58779	Wed Mar 22 17:35:05 2017_x000D_	21.4713	31.7432	-23.3456	-0.407457	1	18.0796	24.0233	84.0624	1.46717	8.43211
58780	Wed Mar 22 17:35:05 2017_x000D_	21.6829	31.8462	-20.637	-0.360184	1	18.0796	24.0233	84.0624	1.46717	8.61287
58781	Wed Mar 22 17:35:05 2017_x000D_	21.9985	31.9483	-5.29724	-0.0924543	1	18.0796	24.0233	84.0624	1.46717	8.84101
58782	Wed Mar 22 17:35:05 2017_x000D_	22.1025	31.9471	0.801541	0.0139895	1	18.231	25.5752	83.377	1.4552	7.45584
58783	Wed Mar 22 17:35:05 2017_x000D_	22.6228	31.9402	12.9358	0.225772	1	18.231	25.5752	83.377	1.4552	7.73312
58784	Wed Mar 22 17:35:05 2017_x000D_	22.8308	31.9374	18.7103	0.326556	1	18.231	25.5752	83.377	1.4552	7.85084
58785	Wed Mar 22 17:35:05 2017_x000D_	23.2401	31.7202	26.5791	0.463892	1	18.231	25.5752	83.377	1.4552	7.92793
58786	Wed Mar 22 17:35:05 2017_x000D_	23.3442	31.7187	33.553	0.58561	1	18.3822	27.1266	83.274	1.45341	6.76083
58787	Wed Mar 22 17:35:05 2017_x000D_	23.8503	31.2888	40.3593	0.704402	1	18.3822	27.1266	83.274	1.45341	6.87197
58788	Wed Mar 22 17:35:05 2017_x000D_	23.8503	31.2888	40.3593	0.704402	1	18.3822	27.1266	83.274	1.45341	6.87197
58789	Wed Mar 22 17:35:05 2017_x000D_	24.4598	30.8576	40.3598	0.704412	1	18.3822	27.1266	83.274	1.45341	7.13145
58790	Wed Mar 22 17:35:05 2017_x000D_	25.0625	30.2152	40.359	0.704397	1	18.3822	27.1266	83.274	1.45341	7.35975
58791	Wed Mar 22 17:35:05 2017_x000D_	25.3702	30.1055	36.114	0.630309	1	18.5528	28.2363	83.274	1.45341	7.06901
58792	Wed Mar 22 17:35:05 2017_x000D_	25.6717	29.7843	40.3596	0.704407	1	18.5528	28.2363	83.274	1.45341	7.28526
58793	Wed Mar 22 17:35:05 2017_x000D_	26.1801	29.4606	36.1135	0.6303	1	18.5528	28.2363	83.274	1.45341	7.72493
58794	Wed Mar 22 17:35:05 2017_x000D_	26.585	29.1382	38.5303	0.672481	1	18.5528	28.2363	83.274	1.45341	8.08268
58795	Wed Mar 22 17:35:05 2017_x000D_	27.1904	28.6019	36.1124	0.63028	1	19.1515	29.5797	31.653	0.552449	8.09815
58796	Wed Mar 22 17:35:05 2017_x000D_	27.3912	28.388	36.1118	0.63027	1	19.1515	29.5797	31.653	0.552449	8.32543
58797	Wed Mar 22 17:35:06 2017_x000D_	27.6955	28.1727	37.8992	0.661465	1	19.1515	29.5797	31.653	0.552449	8.65908
58798	Wed Mar 22 17:35:06 2017_x000D_	28.3039	27.7423	37.8995	0.661471	1	19.1515	29.5797	31.653	0.552449	9.33501
58799	Wed Mar 22 17:35:06 2017_x000D_	28.6079	27.5273	36.1121	0.630274	1	20.635	30.7288	13.0128	0.227116	8.59167
58800	Wed Mar 22 17:35:06 2017_x000D_	29.0124	27.2053	38.5303	0.672481	1	20.635	30.7288	13.0128	0.227116	9.08823
58801	Wed Mar 22 17:35:06 2017_x000D_	29.3134	26.8844	37.8989	0.661461	1	20.635	30.7288	13.0128	0.227116	9.49179
58802	Wed Mar 22 17:35:06 2017_x000D_	29.6204	26.7752	38.5307	0.672488	1	20.635	30.7288	13.0128	0.227116	9.81674
58803	Wed Mar 22 17:35:06 2017_x000D_	30.1218	26.2407	37.8988	0.661459	1	20.635	30.7288	13.0128	0.227116	10.4949
58804	Wed Mar 22 17:35:06 2017_x000D_	30.4287	26.1315	38.5307	0.672488	1	22.8034	31.2363	0	0	9.17628
58805	Wed Mar 22 17:35:06 2017_x000D_	30.6261	25.8121	36.1098	0.630235	1	22.8034	31.2363	0	0	9.51927
58806	Wed Mar 22 17:35:06 2017_x000D_	31.2367	25.4881	38.5307	0.672488	1	22.8034	31.2363	0	0	10.206
58807	Wed Mar 22 17:35:06 2017_x000D_	31.5374	25.1675	37.8991	0.661464	1	22.8034	31.2363	0	0	10.6355
58808	Wed Mar 22 17:35:06 2017_x000D_	32.1418	24.6322	40.3619	0.704448	1	25.6565	31.1026	343.399	5.99345	9.16107
58809	Wed Mar 22 17:35:06 2017_x000D_	32.3422	24.4186	40.3616	0.704443	1	25.6565	31.1026	343.399	5.99345	9.45381
58810	Wed Mar 22 17:35:06 2017_x000D_	32.9492	23.9893	40.3622	0.704453	1	25.6565	31.1026	343.399	5.99345	10.1874
58811	Wed Mar 22 17:35:06 2017_x000D_	33.2526	23.7747	38.5299	0.672474	1	25.6565	31.1026	343.399	5.99345	10.5546
58812	Wed Mar 22 17:35:06 2017_x000D_	33.8564	23.2399	36.1078	0.6302	1	29.4427	29.6736	333.963	5.82876	7.80213
58813	Wed Mar 22 17:35:06 2017_x000D_	34.0567	23.0263	36.1071	0.630188	1	29.4427	29.6736	333.963	5.82876	8.0917
58814	Wed Mar 22 17:35:06 2017_x000D_	34.463	22.8109	36.1079	0.630202	1	29.4427	29.6736	333.963	5.82876	8.50294
58815	Wed Mar 22 17:35:06 2017_x000D_	34.6632	22.5974	36.1073	0.630191	1	29.4427	29.6736	333.963	5.82876	8.79353
58816	Wed Mar 22 17:35:06 2017_x000D_	35.2696	22.1686	36.1074	0.630193	1	31.4698	28.4116	332.434	5.80207	7.30846
58817	Wed Mar 22 17:35:06 2017_x000D_	35.57	21.8484	40.3628	0.704463	1	31.4698	28.4116	332.434	5.80207	7.73868
58818	Wed Mar 22 17:35:06 2017_x000D_	36.0731	21.4207	38.5291	0.672459	1	31.4698	28.4116	332.434	5.80207	8.37037
58819	Wed Mar 22 17:35:07 2017_x000D_	36.479	21.2056	38.5299	0.672473	1	31.4698	28.4116	332.434	5.80207	8.77602
58820	Wed Mar 22 17:35:07 2017_x000D_	37.0848	20.7772	38.5303	0.672481	1	31.4698	28.4116	332.434	5.80207	9.47693
58821	Wed Mar 22 17:35:07 2017_x000D_	37.2849	20.5639	38.5299	0.672473	1	33.9742	26.2812	315	5.49779	6.60668
58822	Wed Mar 22 17:35:07 2017_x000D_	37.4849	20.3506	38.5295	0.672466	1	33.9742	26.2812	315	5.49779	6.89181
58823	Wed Mar 22 17:35:07 2017_x000D_	38.0905	19.9224	38.5299	0.672473	1	33.9742	26.2812	315	5.49779	7.57484
58824	Wed Mar 22 17:35:07 2017_x000D_	38.2905	19.7091	38.5295	0.672466	1	33.9742	26.2812	315	5.49779	7.86276
58825	Wed Mar 22 17:35:07 2017_x000D_	38.7956	19.3878	34.4566	0.601382	1	36.062	23.6958	315	5.49779	5.1021
58826	Wed Mar 22 17:35:07 2017_x000D_	39.0984	19.1738	36.1055	0.63016	1	36.062	23.6958	315	5.49779	5.44685
58827	Wed Mar 22 17:35:07 2017_x000D_	39.4008	18.9599	34.4565	0.601379	1	36.062	23.6958	315	5.49779	5.79451
58828	Wed Mar 22 17:35:07 2017_x000D_	39.7034	18.7459	36.1057	0.630163	1	36.062	23.6958	315	5.49779	6.14502
58829	Wed Mar 22 17:35:07 2017_x000D_	39.7008	18.6401	38.5299	0.672474	1	37.2155	22.4062	315	5.49779	4.51223
58830	Wed Mar 22 17:35:07 2017_x000D_	40.1059	18.4255	38.5307	0.672488	1	37.2155	22.4062	315	5.49779	4.91939
58831	Wed Mar 22 17:35:07 2017_x000D_	40.3057	18.2124	38.5303	0.672481	1	37.2155	22.4062	315	5.49779	5.20935
58832	Wed Mar 22 17:35:07 2017_x000D_	40.3057	18.2124	38.5303	0.672481	1	37.2155	22.4062	315	5.49779	5.20935
58833	Wed Mar 22 17:35:07 2017_x000D_	40.8103	17.8914	34.4554	0.601361	1	38.1404	21.3303	315	5.49779	4.35367
58834	Wed Mar 22 17:35:07 2017_x000D_	40.91	17.785	30.4844	0.532052	1	38.1404	21.3303	315	5.49779	4.49887
58835	Wed Mar 22 17:35:07 2017_x000D_	40.8043	17.6797	15.6578	0.273281	1	38.1404	21.3303	315	5.49779	4.51921
58836	Wed Mar 22 17:35:07 2017_x000D_	40.7039	17.786	6.29413	0.109853	1	38.1404	21.3303	315	5.49779	4.3742
58837	Wed Mar 22 17:35:07 2017_x000D_	40.7009	17.6796	-8.39333	-0.146491	1	38.1404	21.3303	315	5.49779	4.45912
58838	Wed Mar 22 17:35:07 2017_x000D_	40.5984	17.68	-14.7426	-0.257306	1	39.0451	20.6955	333.963	5.82876	3.39205
58839	Wed Mar 22 17:35:07 2017_x000D_	40.701	17.679	-21.3472	-0.372579	1	39.0451	20.6955	333.963	5.82876	3.44112
58840	Wed Mar 22 17:35:08 2017_x000D_	40.8064	17.7834	-38.7529	-0.676365	1	39.0451	20.6955	333.963	5.82876	3.40331
58841	Wed Mar 22 17:35:08 2017_x000D_	40.909	17.7824	-45.0023	-0.785439	1	39.0451	20.6955	333.963	5.82876	3.45836
58842	Wed Mar 22 17:35:08 2017_x000D_	41.1199	17.9926	-57.6804	-1.00671	2	43.0056	15.5138	353.396	6.16792	3.11453
58843	Wed Mar 22 17:35:08 2017_x000D_	41.2251	18.0976	-61.662	-1.07621	2	43.0056	15.5138	353.396	6.16792	3.13787
58844	Wed Mar 22 17:35:08 2017_x000D_	41.3355	18.4141	-65.4649	-1.14258	2	43.0056	15.5138	353.396	6.16792	3.34679
58845	Wed Mar 22 17:35:08 2017_x000D_	41.551	18.8357	-70.8019	-1.23573	2	43.0056	15.5138	353.396	6.16792	3.62641
58846	Wed Mar 22 17:35:08 2017_x000D_	41.6613	19.152	-74.3626	-1.29787	2	42.9544	16.6179	8.3936	0.146496	2.84496
58847	Wed Mar 22 17:35:08 2017_x000D_	41.8866	19.9955	-74.3623	-1.29787	2	42.9544	16.6179	8.3936	0.146496	3.54237
58848	Wed Mar 22 17:35:08 2017_x000D_	41.9991	20.4169	-71.6769	-1.251	2	42.9544	16.6179	8.3936	0.146496	3.91727
58849	Wed Mar 22 17:35:08 2017_x000D_	42.1092	20.733	-73.6093	-1.28472	2	42.9544	16.6179	8.3936	0.146496	4.201
58850	Wed Mar 22 17:35:08 2017_x000D_	42.3316	21.4695	-74.3632	-1.29788	2	42.9544	16.6179	8.3936	0.146496	4.89141
58851	Wed Mar 22 17:35:08 2017_x000D_	42.4413	21.785	-70.7979	-1.23566	2	44.2452	17.1007	44.6268	0.778885	5.01963
58852	Wed Mar 22 17:35:08 2017_x000D_	42.6634	22.5207	-71.676	-1.25098	2	44.2452	17.1007	44.6268	0.778885	5.6461
58853	Wed Mar 22 17:35:08 2017_x000D_	42.773	22.8359	-68.0736	-1.18811	2	44.2452	17.1007	44.6268	0.778885	5.92114
58854	Wed Mar 22 17:35:08 2017_x000D_	43.0946	23.4648	-70.7999	-1.23569	2	44.2452	17.1007	44.6268	0.778885	6.46728
58855	Wed Mar 22 17:35:08 2017_x000D_	43.204	23.7792	-69.068	-1.20546	1	45.7953	16.7072	325.755	5.6855	7.5318
58856	Wed Mar 22 17:35:08 2017_x000D_	43.3138	24.0941	-70.7999	-1.23569	1	45.7953	16.7072	325.755	5.6855	7.79257
58857	Wed Mar 22 17:35:08 2017_x000D_	43.3238	24.5148	-70.796	-1.23562	1	45.7953	16.7072	325.755	5.6855	8.18944
58858	Wed Mar 22 17:35:08 2017_x000D_	43.6446	25.1423	-68.072	-1.18808	1	45.7953	16.7072	325.755	5.6855	8.70497
58859	Wed Mar 22 17:35:08 2017_x000D_	43.7541	25.4563	-71.6793	-1.25104	1	46.7002	16.0724	351.363	6.13244	9.8355
58860	Wed Mar 22 17:35:08 2017_x000D_	43.9753	26.1894	-70.7979	-1.23566	1	46.7002	16.0724	351.363	6.13244	10.4775
58861	Wed Mar 22 17:35:09 2017_x000D_	44.0847	26.5031	-74.3727	-1.29805	1	46.7002	16.0724	351.363	6.13244	10.7536
58862	Wed Mar 22 17:35:09 2017_x000D_	44.308	27.3401	-74.3724	-1.29804	1	46.7002	16.0724	351.363	6.13244	11.5188
58863	Wed Mar 22 17:35:09 2017_x000D_	44.4171	27.6536	-70.796	-1.23562	1	46.7002	16.0724	351.363	6.13244	11.8041
58864	Wed Mar 22 17:35:09 2017_x000D_	44.6353	28.28	-70.796	-1.23562	1	47.5327	16.9828	30.548	0.533162	11.6628
58865	Wed Mar 22 17:35:09 2017_x000D_	44.846	28.5916	-71.6808	-1.25107	1	47.5327	16.9828	30.548	0.533162	11.9156
58866	Wed Mar 22 17:35:09 2017_x000D_	44.8557	29.0105	-71.6772	-1.251	1	47.5327	16.9828	30.548	0.533162	12.322
58867	Wed Mar 22 17:35:09 2017_x000D_	44.9649	29.3236	-73.6185	-1.28489	1	47.5327	16.9828	30.548	0.533162	12.6051
58868	Wed Mar 22 17:35:09 2017_x000D_	45.1851	30.0533	-74.3757	-1.2981	1	48.9786	18.7961	70.6649	1.23334	11.8792
58869	Wed Mar 22 17:35:09 2017_x000D_	45.2913	30.2611	-71.6778	-1.25101	1	48.9786	18.7961	70.6649	1.23334	12.0434
58870	Wed Mar 22 17:35:09 2017_x000D_	45.4075	30.8872	-74.3755	-1.2981	1	48.9786	18.7961	70.6649	1.23334	12.6074
58871	Wed Mar 22 17:35:09 2017_x000D_	45.6202	31.3025	-74.3781	-1.29814	1	48.9786	18.7961	70.6649	1.23334	12.9495
58872	Wed Mar 22 17:35:09 2017_x000D_	45.8375	31.9264	-74.3793	-1.29816	1	49.7792	20.3675	65.232	1.13851	12.2125
58873	Wed Mar 22 17:35:09 2017_x000D_	45.8471	32.344	-74.3763	-1.29811	1	49.7792	20.3675	65.232	1.13851	12.6055
58874	Wed Mar 22 17:35:09 2017_x000D_	45.9532	32.5512	-71.6751	-1.25097	1	49.7792	20.3675	65.232	1.13851	12.7703
58875	Wed Mar 22 17:35:09 2017_x000D_	46.069	33.1759	-74.376	-1.29811	1	49.7792	20.3675	65.232	1.13851	13.3349
58876	Wed Mar 22 17:35:09 2017_x000D_	46.2765	33.3815	-74.3801	-1.29818	1	49.7792	20.3675	65.232	1.13851	13.4771
58877	Wed Mar 22 17:35:09 2017_x000D_	46.4934	34.004	-74.3814	-1.2982	1	49.9352	21.6973	83.377	1.4552	12.7789
58878	Wed Mar 22 17:35:09 2017_x000D_	46.5028	34.4208	-74.3784	-1.29815	1	49.9352	21.6973	83.377	1.4552	13.1783
58879	Wed Mar 22 17:35:09 2017_x000D_	46.7148	34.8343	-74.3811	-1.29819	1	49.9352	21.6973	83.377	1.4552	13.526
58880	Wed Mar 22 17:35:09 2017_x000D_	46.7242	35.2509	-74.3781	-1.29814	1	49.9352	21.6973	83.377	1.4552	13.9288
58881	Wed Mar 22 17:35:09 2017_x000D_	46.8326	35.5614	-77.7169	-1.35642	1	50.1949	25.4573	81.8809	1.42909	10.6488
58882	Wed Mar 22 17:35:09 2017_x000D_	46.8326	35.5614	-77.7169	-1.35642	1	50.1949	25.4573	81.8809	1.42909	10.6488
58883	Wed Mar 22 17:35:10 2017_x000D_	46.9407	35.8721	-74.3793	-1.29816	1	50.1949	25.4573	81.8809	1.42909	10.9114
58884	Wed Mar 22 17:35:10 2017_x000D_	46.9501	36.2882	-74.3763	-1.29811	1	50.1949	25.4573	81.8809	1.42909	11.3065
58885	Wed Mar 22 17:35:10 2017_x000D_	47.0558	36.4945	-71.6693	-1.25087	1	50.5584	27.0126	81.8809	1.42909	10.1081
58886	Wed Mar 22 17:35:10 2017_x000D_	47.1638	36.8048	-68.0378	-1.18748	1	50.5584	27.0126	81.8809	1.42909	10.3639
58887	Wed Mar 22 17:35:10 2017_x000D_	47.3748	37.2172	-55.0459	-0.960732	1	50.5584	27.0126	81.8809	1.42909	10.6897
58888	Wed Mar 22 17:35:10 2017_x000D_	47.4781	37.3196	-50.9512	-0.889265	1	50.5584	27.0126	81.8809	1.42909	10.7574
58889	Wed Mar 22 17:35:10 2017_x000D_	47.6865	37.6281	-36.5459	-0.637846	1	50.9114	28.7873	74.2065	1.29515	9.41062
58890	Wed Mar 22 17:35:10 2017_x000D_	47.792	37.8344	-30.1011	-0.525363	1	50.9114	28.7873	74.2065	1.29515	9.56978
58891	Wed Mar 22 17:35:10 2017_x000D_	48.0972	37.9331	-26.1608	-0.456592	1	50.9114	28.7873	74.2065	1.29515	9.56898
58892	Wed Mar 22 17:35:10 2017_x000D_	48.4047	38.136	-14.1276	-0.246573	1	50.9114	28.7873	74.2065	1.29515	9.67893
58893	Wed Mar 22 17:35:10 2017_x000D_	48.6068	38.1328	-8.21994	-0.143465	1	50.9114	28.7873	74.2065	1.29515	9.62546
58894	Wed Mar 22 17:35:10 2017_x000D_	49.1112	38.1243	-1.94687	-0.0339793	1	51.2538	30.7814	79.8673	1.39395	7.64911
58895	Wed Mar 22 17:35:10 2017_x000D_	49.3152	38.2246	1.00002	0.0174537	1	51.2538	30.7814	79.8673	1.39395	7.69151
58896	Wed Mar 22 17:35:10 2017_x000D_	50.1216	38.2105	1.00005	0.0174541	1	51.2538	30.7814	79.8673	1.39395	7.51488
58897	Wed Mar 22 17:35:10 2017_x000D_	50.5224	38.0999	3.94419	0.0688391	1	51.2538	30.7814	79.8673	1.39395	7.35496
58898	Wed Mar 22 17:35:10 2017_x000D_	50.9252	38.0929	3.94478	0.0688494	1	52.4679	32.801	82.3448	1.43719	5.51218
58899	Wed Mar 22 17:35:10 2017_x000D_	51.3278	38.0859	3.94537	0.0688597	1	52.4679	32.801	82.3448	1.43719	5.40648
58900	Wed Mar 22 17:35:10 2017_x000D_	52.1325	38.0719	3.94655	0.0688803	1	52.4679	32.801	82.3448	1.43719	5.28156
58901	Wed Mar 22 17:35:10 2017_x000D_	52.4339	38.0667	3.80673	0.0664401	1	52.4679	32.801	82.3448	1.43719	5.26581
58902	Wed Mar 22 17:35:10 2017_x000D_	53.1375	38.0544	3.94805	0.0689065	1	53.0485	34.36	74.2468	1.29585	3.69547
58903	Wed Mar 22 17:35:10 2017_x000D_	53.5392	38.0474	3.94864	0.0689168	1	53.0485	34.36	74.2468	1.29585	3.71991
58904	Wed Mar 22 17:35:11 2017_x000D_	54.342	38.0334	3.94976	0.0689363	1	53.0485	34.36	74.2468	1.29585	3.89448
58905	Wed Mar 22 17:35:11 2017_x000D_	54.6431	38.0282	4.10542	0.0716531	1	53.0485	34.36	74.2468	1.29585	3.99981
58906	Wed Mar 22 17:35:11 2017_x000D_	55.3428	37.9127	6.88772	0.120213	1	53.0381	34.5799	81.0738	1.41501	4.05206
58907	Wed Mar 22 17:35:11 2017_x000D_	55.7435	37.9057	6.88885	0.120233	1	53.0381	34.5799	81.0738	1.41501	4.28721
58908	Wed Mar 22 17:35:11 2017_x000D_	56.0438	37.9005	6.61078	0.11538	1	53.0381	34.5799	81.0738	1.41501	4.47891
58909	Wed Mar 22 17:35:11 2017_x000D_	56.4404	37.6868	6.60615	0.115299	1	53.0381	34.5799	81.0738	1.41501	4.60744
58910	Wed Mar 22 17:35:11 2017_x000D_	57.1411	37.6747	6.88713	0.120203	1	53.0381	34.5799	81.0738	1.41501	5.1393
58911	Wed Mar 22 17:35:11 2017_x000D_	57.941	37.6609	6.88944	0.120243	1	53.2455	34.8063	81.0738	1.41501	5.49513
58912	Wed Mar 22 17:35:11 2017_x000D_	58.339	37.5508	9.80094	0.171059	1	53.2455	34.8063	81.0738	1.41501	5.78585
58913	Wed Mar 22 17:35:11 2017_x000D_	58.6365	37.4423	6.60639	0.115303	1	53.2455	34.8063	81.0738	1.41501	6.00095
58914	Wed Mar 22 17:35:11 2017_x000D_	59.3357	37.4303	6.88773	0.120214	1	53.2455	34.8063	81.0738	1.41501	6.63143
58915	Wed Mar 22 17:35:11 2017_x000D_	59.7349	37.4235	6.88885	0.120233	1	53.235	35.0261	71.4877	1.2477	6.92793
58916	Wed Mar 22 17:35:11 2017_x000D_	60.1339	37.4167	6.88997	0.120253	1	53.235	35.0261	71.4877	1.2477	7.30136
58917	Wed Mar 22 17:35:11 2017_x000D_	60.9278	37.1967	6.88661	0.120194	1	53.235	35.0261	71.4877	1.2477	7.99316
58918	Wed Mar 22 17:35:11 2017_x000D_	61.2266	37.1916	6.60779	0.115328	1	53.235	35.0261	71.4877	1.2477	8.2798
58919	Wed Mar 22 17:35:11 2017_x000D_	61.9239	37.1797	6.88939	0.120243	1	55.1641	35.7448	46.7398	0.815763	6.91041
58920	Wed Mar 22 17:35:11 2017_x000D_	62.3204	37.0699	9.80629	0.171152	1	55.1641	35.7448	46.7398	0.815763	7.27795
58921	Wed Mar 22 17:35:11 2017_x000D_	62.9173	37.0598	9.80865	0.171193	1	55.1641	35.7448	46.7398	0.815763	7.86393
58922	Wed Mar 22 17:35:11 2017_x000D_	63.3132	36.9499	6.88768	0.120213	1	55.1641	35.7448	46.7398	0.815763	8.23772
58923	Wed Mar 22 17:35:11 2017_x000D_	63.5121	36.9465	6.88829	0.120223	1	55.1641	35.7448	46.7398	0.815763	8.43405
58924	Wed Mar 22 17:35:11 2017_x000D_	64.0087	36.9381	6.60966	0.11536	1	58.2021	36.0567	39.2265	0.684631	5.87311
58925	Wed Mar 22 17:35:12 2017_x000D_	64.3069	36.9331	6.89056	0.120263	1	58.2021	36.0567	39.2265	0.684631	6.16739
58926	Wed Mar 22 17:35:12 2017_x000D_	64.5038	36.8266	3.93529	0.0686837	1	58.2021	36.0567	39.2265	0.684631	6.34856
58927	Wed Mar 22 17:35:12 2017_x000D_	64.8994	36.717	6.88655	0.120193	1	58.2021	36.0567	39.2265	0.684631	6.72977
58928	Wed Mar 22 17:35:12 2017_x000D_	64.9984	36.7153	6.60669	0.115308	1	60.8035	36.3554	7.04508	0.12296	4.21031
58929	Wed Mar 22 17:35:12 2017_x000D_	65.3953	36.7087	6.60772	0.115326	1	60.8035	36.3554	7.04508	0.12296	4.60537
58930	Wed Mar 22 17:35:12 2017_x000D_	65.5937	36.7053	6.60831	0.115337	1	60.8035	36.3554	7.04508	0.12296	4.80296
58931	Wed Mar 22 17:35:12 2017_x000D_	65.792	36.702	6.60884	0.115346	1	60.8035	36.3554	7.04508	0.12296	5.00053
58932	Wed Mar 22 17:35:12 2017_x000D_	66.2861	36.5904	-2.01289	-0.0351315	1	62.9475	37.0799	7.65515	0.133608	3.37429
58933	Wed Mar 22 17:35:12 2017_x000D_	66.286	36.5902	-7.89674	-0.137824	1	62.9475	37.0799	7.65515	0.133608	3.37422
58934	Wed Mar 22 17:35:12 2017_x000D_	66.1853	36.4885	-17.2091	-0.300356	1	62.9475	37.0799	7.65515	0.133608	3.29137
58935	Wed Mar 22 17:35:12 2017_x000D_	65.9855	36.3881	-32.9715	-0.575462	1	62.9475	37.0799	7.65515	0.133608	3.11577
58936	Wed Mar 22 17:35:12 2017_x000D_	65.9858	36.3878	-41.0716	-0.716834	2	69.7863	35.3077	3.77497	0.0658857	3.951
58937	Wed Mar 22 17:35:12 2017_x000D_	65.9849	36.2846	-55.6019	-0.970437	2	69.7863	35.3077	3.77497	0.0658857	3.92492
58938	Wed Mar 22 17:35:12 2017_x000D_	65.9851	36.2844	-63.4076	-1.10667	2	69.7863	35.3077	3.77497	0.0658857	3.92467
58939	Wed Mar 22 17:35:12 2017_x000D_	66.0849	36.2829	-78.2317	-1.3654	2	69.7863	35.3077	3.77497	0.0658857	3.82771
58940	Wed Mar 22 17:35:12 2017_x000D_	66.0852	36.2831	-83.6344	-1.4597	2	69.7863	35.3077	3.77497	0.0658857	3.82747
58941	Wed Mar 22 17:35:12 2017_x000D_	66.0886	36.4894	265.365	4.63149	1	69.6349	38.3807	0	0	4.01911
58942	Wed Mar 22 17:35:12 2017_x000D_	66.0902	36.5927	259.408	4.52752	1	69.6349	38.3807	0	0	3.97012
58943	Wed Mar 22 17:35:12 2017_x000D_	66.0934	36.7988	253.957	4.43238	1	69.6349	38.3807	0	0	3.87874
58944	Wed Mar 22 17:35:12 2017_x000D_	65.9029	37.3171	247.707	4.32331	1	69.6349	38.3807	0	0	3.8806
58945	Wed Mar 22 17:35:12 2017_x000D_	65.81	37.7302	250.344	4.36933	1	71.3735	38.4331	0	0	5.60773
58946	Wed Mar 22 17:35:12 2017_x000D_	65.4246	38.457	251.341	4.38673	1	71.3735	38.4331	0	0	5.94895
58947	Wed Mar 22 17:35:13 2017_x000D_	65.3317	38.87	253.959	4.43242	1	71.3735	38.4331	0	0	6.05758
58948	Wed Mar 22 17:35:13 2017_x000D_	65.2374	39.1801	252.248	4.40256	1	71.3735	38.4331	0	0	6.1814
58949	Wed Mar 22 17:35:13 2017_x000D_	65.0502	39.903	256.653	4.47944	1	73.3508	38.0532	346.1	6.04059	8.50422
58950	Wed Mar 22 17:35:13 2017_x000D_	64.9559	40.2131	254.76	4.44639	1	73.3508	38.0532	346.1	6.04059	8.66831
58951	Wed Mar 22 17:35:13 2017_x000D_	64.8616	40.5231	256.654	4.47945	1	73.3508	38.0532	346.1	6.04059	8.84121
58952	Wed Mar 22 17:35:13 2017_x000D_	64.6746	41.2455	257.339	4.49141	1	73.3508	38.0532	346.1	6.04059	9.24485
58953	Wed Mar 22 17:35:13 2017_x000D_	64.5803	41.5555	253.959	4.43242	1	73.3508	38.0532	346.1	6.04059	9.44393
58954	Wed Mar 22 17:35:13 2017_x000D_	64.3951	42.3803	253.958	4.4324	1	73.8726	36.3108	350.345	6.11468	11.2544
58955	Wed Mar 22 17:35:13 2017_x000D_	64.2992	42.5875	251.338	4.38668	1	73.8726	36.3108	350.345	6.11468	11.4476
58956	Wed Mar 22 17:35:13 2017_x000D_	64.0149	43.4137	253.959	4.43242	1	73.8726	36.3108	350.345	6.11468	12.1501
58957	Wed Mar 22 17:35:13 2017_x000D_	63.9191	43.6209	251.339	4.38669	1	73.8726	36.3108	350.345	6.11468	12.3495
58958	Wed Mar 22 17:35:13 2017_x000D_	63.8266	44.0328	253.959	4.43242	1	73.7316	34.7676	350.327	6.11437	13.5629
58959	Wed Mar 22 17:35:13 2017_x000D_	63.7341	44.4448	251.338	4.38667	1	73.7316	34.7676	350.327	6.11437	13.914
58960	Wed Mar 22 17:35:13 2017_x000D_	63.4467	45.0656	253.96	4.43244	1	73.7316	34.7676	350.327	6.11437	14.5543
58961	Wed Mar 22 17:35:13 2017_x000D_	63.3543	45.4774	251.338	4.38668	1	73.7316	34.7676	350.327	6.11437	14.9127
58962	Wed Mar 22 17:35:13 2017_x000D_	63.1661	46.0959	251.338	4.38667	1	73.5688	33.6631	314.492	5.48892	16.2108
58963	Wed Mar 22 17:35:13 2017_x000D_	63.0737	46.5073	253.96	4.43243	1	73.5688	33.6631	314.492	5.48892	16.5868
58964	Wed Mar 22 17:35:13 2017_x000D_	62.7865	47.1279	251.338	4.38668	1	73.5688	33.6631	314.492	5.48892	17.2499
58965	Wed Mar 22 17:35:13 2017_x000D_	62.6018	47.9504	251.337	4.38666	1	73.5688	33.6631	314.492	5.48892	18.0112
58966	Wed Mar 22 17:35:13 2017_x000D_	62.5078	48.2592	254.763	4.44645	1	72.0255	34.0561	264.41	4.61483	17.0972
58967	Wed Mar 22 17:35:13 2017_x000D_	62.4138	48.5683	251.337	4.38666	1	72.0255	34.0561	264.41	4.61483	17.4066
58968	Wed Mar 22 17:35:14 2017_x000D_	62.2225	48.9816	251.338	4.38667	1	72.0255	34.0561	264.41	4.61483	17.8569
58969	Wed Mar 22 17:35:14 2017_x000D_	62.0363	49.7014	250.339	4.36924	1	72.0255	34.0561	264.41	4.61483	18.5623
58970	Wed Mar 22 17:35:14 2017_x000D_	61.9424	50.0099	253.961	4.43246	1	72.0255	34.0561	264.41	4.61483	18.8731
58971	Wed Mar 22 17:35:14 2017_x000D_	61.7563	50.7294	253.077	4.41703	1	71.1124	34.9081	211.084	3.68412	18.3807
58972	Wed Mar 22 17:35:14 2017_x000D_	61.5633	51.0402	253.962	4.43248	1	71.1124	34.9081	211.084	3.68412	18.7465
58973	Wed Mar 22 17:35:14 2017_x000D_	61.3791	51.8613	253.962	4.43247	1	71.1124	34.9081	211.084	3.68412	19.5486
58974	Wed Mar 22 17:35:14 2017_x000D_	61.2835	52.0678	251.337	4.38665	1	71.1124	34.9081	211.084	3.68412	19.7753
58975	Wed Mar 22 17:35:14 2017_x000D_	61.0959	52.6846	251.336	4.38665	1	69.7539	35.9663	177.11	3.09115	18.8272
58976	Wed Mar 22 17:35:14 2017_x000D_	61.0959	52.6846	251.336	4.38665	1	69.7539	35.9663	177.11	3.09115	18.8272
58977	Wed Mar 22 17:35:14 2017_x000D_	60.9083	53.3011	251.336	4.38664	1	69.7539	35.9663	177.11	3.09115	19.4612
58978	Wed Mar 22 17:35:14 2017_x000D_	60.8145	53.6094	253.078	4.41704	1	69.7539	35.9663	177.11	3.09115	19.7786
58979	Wed Mar 22 17:35:14 2017_x000D_	60.6252	54.1237	253.963	4.43249	1	68.3199	38.5609	101.457	1.77075	17.3611
58980	Wed Mar 22 17:35:14 2017_x000D_	60.5333	54.5338	251.336	4.38664	1	68.3199	38.5609	101.457	1.77075	17.7698
58981	Wed Mar 22 17:35:14 2017_x000D_	60.3423	54.9462	251.336	4.38664	1	68.3199	38.5609	101.457	1.77075	18.2242
58982	Wed Mar 22 17:35:14 2017_x000D_	60.3458	55.1498	251.335	4.38663	1	68.3199	38.5609	101.457	1.77075	18.4059
58983	Wed Mar 22 17:35:14 2017_x000D_	60.1566	55.6641	250.337	4.3692	1	68.3199	38.5609	101.457	1.77075	18.9515
58984	Wed Mar 22 17:35:14 2017_x000D_	60.0594	55.7683	253.964	4.43251	1	67.3104	41.3868	101.457	1.77075	16.106
58985	Wed Mar 22 17:35:14 2017_x000D_	59.9639	55.9745	251.336	4.38665	1	67.3104	41.3868	101.457	1.77075	16.3332
58986	Wed Mar 22 17:35:14 2017_x000D_	59.8721	56.3841	253.964	4.43251	1	67.3104	41.3868	101.457	1.77075	16.7406
58987	Wed Mar 22 17:35:14 2017_x000D_	59.8756	56.5875	253.963	4.4325	1	67.3104	41.3868	101.457	1.77075	16.9215
58988	Wed Mar 22 17:35:14 2017_x000D_	59.7802	56.7935	256.671	4.47975	1	66.2692	44.8689	103.013	1.79791	13.5758
58989	Wed Mar 22 17:35:14 2017_x000D_	59.5911	57.307	262.715	4.58524	1	66.2692	44.8689	103.013	1.79791	14.1175
58990	Wed Mar 22 17:35:15 2017_x000D_	59.5946	57.5101	268.23	4.6815	1	66.2692	44.8689	103.013	1.79791	14.2951
58991	Wed Mar 22 17:35:15 2017_x000D_	59.6012	57.916	-75.2573	-1.31349	1	66.2692	44.8689	103.013	1.79791	14.6523
58992	Wed Mar 22 17:35:15 2017_x000D_	59.6027	58.0176	-69.1648	-1.20715	1	65.4995	47.26	97.6551	1.7044	12.2678
58993	Wed Mar 22 17:35:15 2017_x000D_	59.7031	58.1163	-60.4189	-1.05451	1	65.4995	47.26	97.6551	1.7044	12.3068
58994	Wed Mar 22 17:35:15 2017_x000D_	59.8088	58.52	-50.3778	-0.879258	1	65.4995	47.26	97.6551	1.7044	12.6163
58995	Wed Mar 22 17:35:15 2017_x000D_	60.01	58.7177	-42.4304	-0.740551	1	65.4995	47.26	97.6551	1.7044	12.7049
58996	Wed Mar 22 17:35:15 2017_x000D_	60.2112	58.9157	-29.6511	-0.51751	1	65.4995	47.26	97.6551	1.7044	12.7993
58997	Wed Mar 22 17:35:15 2017_x000D_	60.4104	59.0117	-24.4112	-0.426055	1	65.0115	48.3424	100.003	1.74538	11.6191
58998	Wed Mar 22 17:35:15 2017_x000D_	60.9081	59.2008	-18.1952	-0.317566	1	65.0115	48.3424	100.003	1.74538	11.6079
58999	Wed Mar 22 17:35:15 2017_x000D_	61.2066	59.294	-16.3813	-0.285908	1	65.0115	48.3424	100.003	1.74538	11.5937
59000	Wed Mar 22 17:35:15 2017_x000D_	62.0016	59.5753	-19.1559	-0.334333	1	65.0115	48.3424	100.003	1.74538	11.6292
59001	Wed Mar 22 17:35:15 2017_x000D_	62.4965	59.6626	-15.5313	-0.271073	1	64.5235	49.4246	97.6551	1.7044	10.4367
59002	Wed Mar 22 17:35:15 2017_x000D_	62.796	59.8567	-16.3781	-0.285853	1	64.5235	49.4246	97.6551	1.7044	10.5742
59003	Wed Mar 22 17:35:15 2017_x000D_	63.1919	59.9464	-19.1573	-0.334359	1	64.5235	49.4246	97.6551	1.7044	10.6057
59004	Wed Mar 22 17:35:15 2017_x000D_	63.8846	60.1288	-18.1969	-0.317596	1	64.5235	49.4246	97.6551	1.7044	10.7233
59005	Wed Mar 22 17:35:15 2017_x000D_	64.2816	60.3197	-18.1949	-0.31756	1	64.2636	50.2941	107.215	1.87125	10.0256
59006	Wed Mar 22 17:35:15 2017_x000D_	64.9738	60.5019	-19.1595	-0.334396	1	64.2636	50.2941	107.215	1.87125	10.2325
59007	Wed Mar 22 17:35:15 2017_x000D_	65.3686	60.5913	-21.8483	-0.381325	1	64.2636	50.2941	107.215	1.87125	10.3563
59008	Wed Mar 22 17:35:15 2017_x000D_	65.9644	60.9782	-21.8432	-0.381236	1	64.2636	50.2941	107.215	1.87125	10.8186
59009	Wed Mar 22 17:35:15 2017_x000D_	66.3589	61.0678	-19.1567	-0.334347	1	64.3099	53.8023	73.694	1.2862	7.5489
59010	Wed Mar 22 17:35:15 2017_x000D_	66.7529	61.157	-21.8479	-0.381318	1	64.3099	53.8023	73.694	1.2862	7.74983
59011	Wed Mar 22 17:35:16 2017_x000D_	67.3461	61.4424	-19.1555	-0.334327	1	64.3099	53.8023	73.694	1.2862	8.22129
59012	Wed Mar 22 17:35:16 2017_x000D_	67.7413	61.6325	-19.1537	-0.334295	1	64.3099	53.8023	73.694	1.2862	8.54907
59013	Wed Mar 22 17:35:16 2017_x000D_	68.528	61.8107	-19.1569	-0.334352	1	64.3099	53.8023	73.694	1.2862	9.05134
59014	Wed Mar 22 17:35:16 2017_x000D_	68.8244	62.0035	-18.1883	-0.317445	1	64.8544	56.0085	73.7358	1.28693	7.19034
59015	Wed Mar 22 17:35:16 2017_x000D_	69.2173	62.0926	-15.512	-0.270736	1	64.8544	56.0085	73.7358	1.28693	7.48673
59016	Wed Mar 22 17:35:16 2017_x000D_	69.9063	62.374	-19.154	-0.334301	1	64.8544	56.0085	73.7358	1.28693	8.12658
59017	Wed Mar 22 17:35:16 2017_x000D_	70.2008	62.4659	-15.5086	-0.270677	1	64.8544	56.0085	73.7358	1.28693	8.38344
59018	Wed Mar 22 17:35:16 2017_x000D_	70.985	62.6434	-15.51	-0.2707	1	65.8111	58.6632	81.0738	1.41501	6.52773
59019	Wed Mar 22 17:35:16 2017_x000D_	71.3782	62.8327	-15.5072	-0.270652	1	65.8111	58.6632	81.0738	1.41501	6.95538
59020	Wed Mar 22 17:35:16 2017_x000D_	71.7697	62.9211	-18.19	-0.317476	1	65.8111	58.6632	81.0738	1.41501	7.32357
59021	Wed Mar 22 17:35:16 2017_x000D_	72.3574	63.1042	-18.1904	-0.317482	1	65.8111	58.6632	81.0738	1.41501	7.91053
59022	Wed Mar 22 17:35:16 2017_x000D_	72.7498	63.2932	-18.1883	-0.317446	1	66.6039	60.2177	35.5055	0.619687	6.87247
59023	Wed Mar 22 17:35:16 2017_x000D_	73.4343	63.4731	-19.1584	-0.334377	1	66.6039	60.2177	35.5055	0.619687	7.5665
59024	Wed Mar 22 17:35:16 2017_x000D_	73.7261	63.464	-18.1935	-0.317536	1	66.6039	60.2177	35.5055	0.619687	7.82714
59025	Wed Mar 22 17:35:16 2017_x000D_	74.3147	63.8474	-18.1869	-0.317421	1	66.6039	60.2177	35.5055	0.619687	8.52239
59026	Wed Mar 22 17:35:16 2017_x000D_	74.7036	63.8352	-18.1918	-0.317506	1	66.6039	60.2177	35.5055	0.619687	8.87082
59027	Wed Mar 22 17:35:16 2017_x000D_	74.8993	63.9296	-15.5031	-0.27058	1	69.3263	62.264	25.5361	0.445689	5.81658
59028	Wed Mar 22 17:35:16 2017_x000D_	75.289	64.0176	-18.1921	-0.317512	1	69.3263	62.264	25.5361	0.445689	6.21522
59029	Wed Mar 22 17:35:16 2017_x000D_	75.7779	64.3033	-14.7161	-0.256844	1	69.3263	62.264	25.5361	0.445689	6.76623
59030	Wed Mar 22 17:35:16 2017_x000D_	76.2645	64.3881	-18.1904	-0.317483	1	69.3263	62.264	25.5361	0.445689	7.25606
59031	Wed Mar 22 17:35:16 2017_x000D_	76.4597	64.4823	-15.4989	-0.270507	1	70.8005	63.1806	29.8594	0.521145	5.80698
59032	Wed Mar 22 17:35:17 2017_x000D_	76.6537	64.4762	-15.5011	-0.270545	1	70.8005	63.1806	29.8594	0.521145	5.99488
59033	Wed Mar 22 17:35:17 2017_x000D_	77.0438	64.6643	-15.4983	-0.270497	1	70.8005	63.1806	29.8594	0.521145	6.41718
59034	Wed Mar 22 17:35:17 2017_x000D_	77.2376	64.6581	-15.5004	-0.270534	1	70.8005	63.1806	29.8594	0.521145	6.60449
59035	Wed Mar 22 17:35:17 2017_x000D_	77.6272	64.8457	-20.799	-0.363011	1	73.1299	64.3398	25.1811	0.439493	4.52566
59036	Wed Mar 22 17:35:17 2017_x000D_	77.6264	64.7452	-30.7826	-0.537257	1	73.1299	64.3398	25.1811	0.439493	4.51474
59037	Wed Mar 22 17:35:17 2017_x000D_	77.7223	64.6419	-34.6984	-0.605601	1	73.1299	64.3398	25.1811	0.439493	4.60233
59038	Wed Mar 22 17:35:17 2017_x000D_	77.5281	64.5476	-48.8918	-0.853324	1	73.1299	64.3398	25.1811	0.439493	4.40311
59039	Wed Mar 22 17:35:17 2017_x000D_	77.4313	64.5504	-54.6533	-0.953881	2	81.7802	64.8047	7.92011	0.138232	4.35633
59040	Wed Mar 22 17:35:17 2017_x000D_	77.626	64.5444	-72.287	-1.26165	2	81.7802	64.8047	7.92011	0.138232	4.16235
59041	Wed Mar 22 17:35:17 2017_x000D_	77.6273	64.6445	-78.386	-1.36809	2	81.7802	64.8047	7.92011	0.138232	4.15599
59042	Wed Mar 22 17:35:17 2017_x000D_	77.6286	64.7447	-84.1086	-1.46797	2	81.7802	64.8047	7.92011	0.138232	4.15203
59043	Wed Mar 22 17:35:17 2017_x000D_	77.6322	65.0457	259.7	4.53262	2	81.7802	64.8047	7.92011	0.138232	4.155
59044	Wed Mar 22 17:35:17 2017_x000D_	77.6323	65.0459	254.513	4.44209	2	81.7912	64.5867	53.9744	0.942032	4.18417
59045	Wed Mar 22 17:35:17 2017_x000D_	77.5386	65.3494	251.12	4.38288	2	81.7912	64.5867	53.9744	0.942032	4.32045
59046	Wed Mar 22 17:35:17 2017_x000D_	77.4449	65.6531	242.61	4.23435	2	81.7912	64.5867	53.9744	0.942032	4.47521
59047	Wed Mar 22 17:35:17 2017_x000D_	77.3512	65.9565	238.888	4.16939	2	81.7912	64.5867	53.9744	0.942032	4.6465
59048	Wed Mar 22 17:35:17 2017_x000D_	76.8734	66.5724	236.649	4.1303	2	81.5416	65.2346	85.022	1.48391	4.85611
59049	Wed Mar 22 17:35:17 2017_x000D_	76.6818	66.7787	236.649	4.1303	2	81.5416	65.2346	85.022	1.48391	5.09921
59050	Wed Mar 22 17:35:17 2017_x000D_	76.3031	67.5913	236.649	4.1303	2	81.5416	65.2346	85.022	1.48391	5.74421
59051	Wed Mar 22 17:35:17 2017_x000D_	76.1116	67.7976	236.649	4.1303	2	81.5416	65.2346	85.022	1.48391	6.00449
59052	Wed Mar 22 17:35:17 2017_x000D_	75.6338	68.4134	238.889	4.1694	2	81.5416	65.2346	81.9462	1.43023	6.70872
59053	Wed Mar 22 17:35:17 2017_x000D_	75.6338	68.4134	238.889	4.1694	2	81.5416	65.2346	81.9462	1.43023	6.70872
59054	Wed Mar 22 17:35:18 2017_x000D_	75.2542	69.1257	240.317	4.19432	2	81.5416	65.2346	81.9462	1.43023	7.39406
59055	Wed Mar 22 17:35:18 2017_x000D_	75.0626	69.3321	240.317	4.19432	2	81.5416	65.2346	81.9462	1.43023	7.66596
59056	Wed Mar 22 17:35:18 2017_x000D_	74.7788	69.9412	242.613	4.23439	2	81.5416	65.2346	81.9462	1.43023	8.23939
59057	Wed Mar 22 17:35:18 2017_x000D_	74.5872	70.1476	242.613	4.23439	2	79.3553	65.6091	93.7698	1.63659	6.58276
59058	Wed Mar 22 17:35:18 2017_x000D_	74.3035	70.7565	245.017	4.27636	2	79.3553	65.6091	93.7698	1.63659	7.21224
59059	Wed Mar 22 17:35:18 2017_x000D_	74.2088	70.9596	242.613	4.23439	2	79.3553	65.6091	93.7698	1.63659	7.4239
59060	Wed Mar 22 17:35:18 2017_x000D_	73.9264	71.6681	246.194	4.29689	2	79.3553	65.6091	93.7698	1.63659	8.13538
59061	Wed Mar 22 17:35:18 2017_x000D_	73.736	71.9743	245.017	4.27636	2	80.2431	65.1977	118.498	2.06817	9.39493
59062	Wed Mar 22 17:35:18 2017_x000D_	73.6439	72.3768	242.612	4.23438	2	80.2431	65.1977	118.498	2.06817	9.75135
59063	Wed Mar 22 17:35:18 2017_x000D_	73.3603	72.9854	245.017	4.27635	2	80.2431	65.1977	118.498	2.06817	10.3933
59064	Wed Mar 22 17:35:18 2017_x000D_	73.1701	73.2913	246.194	4.2969	2	80.2431	65.1977	118.498	2.06817	10.7487
59065	Wed Mar 22 17:35:18 2017_x000D_	72.7907	74.0031	245.017	4.27636	2	80.6208	66.3001	99.4185	1.73518	10.9839
59066	Wed Mar 22 17:35:18 2017_x000D_	72.7933	74.2024	245.017	4.27635	2	80.6208	66.3001	99.4185	1.73518	11.1228
59067	Wed Mar 22 17:35:18 2017_x000D_	72.4128	74.8143	245.017	4.27636	2	80.6208	66.3001	99.4185	1.73518	11.8264
59068	Wed Mar 22 17:35:18 2017_x000D_	72.3208	75.2164	242.611	4.23437	2	80.6208	66.3001	99.4185	1.73518	12.1816
59069	Wed Mar 22 17:35:18 2017_x000D_	72.2264	75.419	245.017	4.27635	2	80.9764	67.838	81.0738	1.41501	11.5773
59070	Wed Mar 22 17:35:18 2017_x000D_	72.1319	75.6218	242.611	4.23436	2	80.9764	67.838	81.0738	1.41501	11.7819
59071	Wed Mar 22 17:35:18 2017_x000D_	71.8486	76.2299	245.017	4.27635	2	80.9764	67.838	81.0738	1.41501	12.3992
59072	Wed Mar 22 17:35:18 2017_x000D_	71.7541	76.4326	242.611	4.23436	2	80.9764	67.838	81.0738	1.41501	12.6063
59073	Wed Mar 22 17:35:18 2017_x000D_	71.4682	76.8416	245.017	4.27636	2	80.9764	67.838	81.0738	1.41501	13.0947
59074	Wed Mar 22 17:35:18 2017_x000D_	71.3738	77.0443	242.611	4.23437	2	80.4004	70.6579	99.0165	1.72816	11.0574
59075	Wed Mar 22 17:35:19 2017_x000D_	71.1849	77.4496	242.611	4.23436	2	80.4004	70.6579	99.0165	1.72816	11.4478
59076	Wed Mar 22 17:35:19 2017_x000D_	70.9934	77.656	242.612	4.23437	2	80.4004	70.6579	99.0165	1.72816	11.7245
59077	Wed Mar 22 17:35:19 2017_x000D_	70.9003	77.9582	238.886	4.16935	2	80.4004	70.6579	99.0165	1.72816	11.9811
59078	Wed Mar 22 17:35:19 2017_x000D_	70.8071	78.2604	235.045	4.10231	2	79.8577	72.8231	98.1191	1.7125	10.5583
59079	Wed Mar 22 17:35:19 2017_x000D_	70.6157	78.4667	235.045	4.10231	2	79.8577	72.8231	98.1191	1.7125	10.8289
59080	Wed Mar 22 17:35:19 2017_x000D_	70.6168	78.5664	229.066	3.99796	2	79.8577	72.8231	98.1191	1.7125	10.8802
59081	Wed Mar 22 17:35:19 2017_x000D_	70.6147	78.4673	211.484	3.69109	2	79.8577	72.8231	98.1191	1.7125	10.8301
59082	Wed Mar 22 17:35:19 2017_x000D_	70.8084	78.4598	204.272	3.56523	2	79.5754	74.1231	98.0538	1.71136	9.78096
59083	Wed Mar 22 17:35:19 2017_x000D_	70.7121	78.5628	190.511	3.32504	2	79.5754	74.1231	98.0538	1.71136	9.91307
59084	Wed Mar 22 17:35:19 2017_x000D_	70.8088	78.5588	184.886	3.22687	2	79.5754	74.1231	98.0538	1.71136	9.8249
59085	Wed Mar 22 17:35:19 2017_x000D_	70.7115	78.5619	168.457	2.94012	2	79.5754	74.1231	98.0538	1.71136	9.91321
59086	Wed Mar 22 17:35:19 2017_x000D_	70.613	78.4658	159.761	2.78836	2	79.2823	75.6403	100.003	1.74538	9.11813
59087	Wed Mar 22 17:35:19 2017_x000D_	70.516	78.4693	153.599	2.68081	2	79.2823	75.6403	100.003	1.74538	9.21147
59088	Wed Mar 22 17:35:19 2017_x000D_	70.3207	78.377	143.637	2.50694	2	79.2823	75.6403	100.003	1.74538	9.37015
59089	Wed Mar 22 17:35:19 2017_x000D_	70.0266	78.189	137.728	2.4038	2	79.2823	75.6403	100.003	1.74538	9.6002
59090	Wed Mar 22 17:35:19 2017_x000D_	69.5339	77.7102	133.941	2.33771	2	79.2823	75.6403	100.003	1.74538	9.96573
59091	Wed Mar 22 17:35:19 2017_x000D_	69.3353	77.4192	135.83	2.37068	2	78.784	76.9336	100.003	1.74538	9.46117
59092	Wed Mar 22 17:35:19 2017_x000D_	68.7431	76.8438	135.83	2.37068	2	78.784	76.9336	100.003	1.74538	10.0413
59093	Wed Mar 22 17:35:19 2017_x000D_	68.4465	76.556	139.739	2.4389	2	78.784	76.9336	100.003	1.74538	10.3444
59094	Wed Mar 22 17:35:19 2017_x000D_	67.8533	75.9798	139.737	2.43887	2	78.784	76.9336	100.003	1.74538	10.9722
59095	Wed Mar 22 17:35:19 2017_x000D_	67.5577	75.7911	141.497	2.46958	2	78.5678	76.9276	96.5409	1.68496	11.0686
59096	Wed Mar 22 17:35:20 2017_x000D_	67.261	75.5029	141.884	2.47634	2	78.5678	76.9276	96.5409	1.68496	11.3962
59097	Wed Mar 22 17:35:20 2017_x000D_	66.7669	75.1215	143.618	2.5066	2	78.5678	76.9276	96.5409	1.68496	11.9383
59098	Wed Mar 22 17:35:20 2017_x000D_	66.3733	74.9361	143.621	2.50666	2	78.5678	76.9276	96.5409	1.68496	12.356
59099	Wed Mar 22 17:35:20 2017_x000D_	66.1735	74.6437	145.864	2.54581	2	78.1024	77.5681	165.441	2.8875	12.2821
59100	Wed Mar 22 17:35:20 2017_x000D_	65.5808	74.2649	141.498	2.46961	2	78.1024	77.5681	165.441	2.8875	12.95
59101	Wed Mar 22 17:35:20 2017_x000D_	65.3807	73.9722	143.614	2.50653	2	78.1024	77.5681	165.441	2.8875	13.2201
59102	Wed Mar 22 17:35:20 2017_x000D_	64.7874	73.5932	143.616	2.50656	2	78.1024	77.5681	165.441	2.8875	13.8956
59103	Wed Mar 22 17:35:20 2017_x000D_	64.4907	73.4036	141.886	2.47638	2	78.1024	77.5681	165.441	2.8875	14.2345
59104	Wed Mar 22 17:35:20 2017_x000D_	64.1935	73.2138	143.617	2.50659	2	75.9073	78.1608	173.274	3.0242	12.7156
59105	Wed Mar 22 17:35:20 2017_x000D_	63.9943	73.0205	143.616	2.50657	2	75.9073	78.1608	173.274	3.0242	12.9747
59106	Wed Mar 22 17:35:20 2017_x000D_	63.3981	72.5405	145.857	2.54569	2	75.9073	78.1608	173.274	3.0242	13.7138
59107	Wed Mar 22 17:35:20 2017_x000D_	63.1986	72.3466	141.497	2.4696	2	75.9073	78.1608	173.274	3.0242	13.9755
59108	Wed Mar 22 17:35:20 2017_x000D_	62.6032	71.9661	141.5	2.46964	2	73.9391	78.542	180	3.14159	13.1052
59109	Wed Mar 22 17:35:20 2017_x000D_	62.3055	71.7758	139.751	2.43911	2	73.9391	78.542	180	3.14159	13.4582
59110	Wed Mar 22 17:35:20 2017_x000D_	61.8057	71.2911	143.612	2.50651	2	73.9391	78.542	180	3.14159	14.1349
59111	Wed Mar 22 17:35:20 2017_x000D_	61.5076	71.1005	141.887	2.4764	2	73.9391	78.542	180	3.14159	14.4886
59112	Wed Mar 22 17:35:20 2017_x000D_	61.0053	70.5144	143.607	2.50641	2	71.7759	78.4822	180	3.14159	13.3974
59113	Wed Mar 22 17:35:20 2017_x000D_	60.7068	70.3235	141.883	2.47632	2	71.7759	78.4822	180	3.14159	13.751
59114	Wed Mar 22 17:35:20 2017_x000D_	60.5081	70.2295	139.75	2.4391	2	71.7759	78.4822	180	3.14159	13.9668
59115	Wed Mar 22 17:35:20 2017_x000D_	60.0084	69.8438	141.498	2.46961	2	71.7759	78.4822	180	3.14159	14.5978
59116	Wed Mar 22 17:35:20 2017_x000D_	59.8077	69.6491	141.497	2.4696	2	70.0449	78.4344	180	3.14159	13.4901
59117	Wed Mar 22 17:35:20 2017_x000D_	59.4081	69.3606	143.607	2.50642	2	70.0449	78.4344	180	3.14159	13.9813
59118	Wed Mar 22 17:35:21 2017_x000D_	59.2073	69.1658	143.606	2.5064	2	70.0449	78.4344	180	3.14159	14.2605
59119	Wed Mar 22 17:35:21 2017_x000D_	58.908	68.9743	141.885	2.47635	2	70.0449	78.4344	180	3.14159	14.6125
59120	Wed Mar 22 17:35:21 2017_x000D_	58.707	68.7793	141.883	2.47633	2	70.0449	78.4344	180	3.14159	14.8919
59121	Wed Mar 22 17:35:21 2017_x000D_	58.608	68.7826	143.608	2.50643	2	68.7464	78.3985	180	3.14159	13.9733
59122	Wed Mar 22 17:35:21 2017_x000D_	58.2077	68.4934	145.841	2.5454	2	68.7464	78.3985	180	3.14159	14.4629
59123	Wed Mar 22 17:35:21 2017_x000D_	58.0046	68.1976	148.198	2.58654	2	68.7464	78.3985	180	3.14159	14.8137
59124	Wed Mar 22 17:35:21 2017_x000D_	57.8048	68.1033	153.464	2.67845	2	68.7464	78.3985	180	3.14159	15.0236
59125	Wed Mar 22 17:35:21 2017_x000D_	57.5066	68.013	167.531	2.92397	2	67.6749	78.151	223.906	3.90789	14.3587
59126	Wed Mar 22 17:35:21 2017_x000D_	57.3072	67.919	176.057	3.07278	2	67.6749	78.151	223.906	3.90789	14.5665
59127	Wed Mar 22 17:35:21 2017_x000D_	57.0107	67.9292	187.436	3.27138	2	67.6749	78.151	223.906	3.90789	14.7719
59128	Wed Mar 22 17:35:21 2017_x000D_	56.813	67.9359	192.862	3.36607	2	67.6749	78.151	223.906	3.90789	14.9107
59129	Wed Mar 22 17:35:21 2017_x000D_	56.4198	68.0501	202.394	3.53244	2	67.6749	78.151	223.906	3.90789	15.123
59130	Wed Mar 22 17:35:21 2017_x000D_	56.3211	68.0534	208.753	3.64344	2	65.1622	76.3378	199.335	3.47905	12.116
59131	Wed Mar 22 17:35:21 2017_x000D_	56.1252	68.1609	211.241	3.68686	2	65.1622	76.3378	199.335	3.47905	12.1873
59132	Wed Mar 22 17:35:21 2017_x000D_	55.4401	68.5879	212.649	3.71143	2	65.1622	76.3378	199.335	3.47905	12.433
59133	Wed Mar 22 17:35:21 2017_x000D_	55.1467	68.7999	211.242	3.68687	2	65.1622	76.3378	199.335	3.47905	12.5352
59134	Wed Mar 22 17:35:21 2017_x000D_	54.4612	69.2271	212.649	3.71143	2	62.8538	74.7471	197.762	3.45159	10.0452
59135	Wed Mar 22 17:35:21 2017_x000D_	54.1677	69.4392	211.243	3.68688	2	62.8538	74.7471	197.762	3.45159	10.1795
59136	Wed Mar 22 17:35:21 2017_x000D_	53.4818	69.8667	212.649	3.71143	2	62.8538	74.7471	197.762	3.45159	10.5666
59137	Wed Mar 22 17:35:21 2017_x000D_	53.2855	69.9745	215.078	3.75381	2	62.8538	74.7471	197.762	3.45159	10.6925
59138	Wed Mar 22 17:35:21 2017_x000D_	52.8947	70.291	212.65	3.71144	2	62.8538	74.7471	197.762	3.45159	10.9106
59139	Wed Mar 22 17:35:22 2017_x000D_	52.599	70.4023	213.609	3.72818	2	61.3793	73.8334	211.934	3.69895	9.42688
59140	Wed Mar 22 17:35:22 2017_x000D_	52.0118	70.8267	216.67	3.78161	2	61.3793	73.8334	211.934	3.69895	9.83821
59141	Wed Mar 22 17:35:22 2017_x000D_	51.718	71.0391	215.077	3.75381	2	61.3793	73.8334	211.934	3.69895	10.0573
59142	Wed Mar 22 17:35:22 2017_x000D_	51.1325	71.5648	217.375	3.79391	2	61.3793	73.8334	211.934	3.69895	10.4949
59143	Wed Mar 22 17:35:22 2017_x000D_	50.8388	71.7771	219.013	3.8225	2	60.3272	73.1494	180	3.14159	9.58712
59144	Wed Mar 22 17:35:22 2017_x000D_	50.2509	72.202	219.013	3.82249	2	60.3272	73.1494	180	3.14159	10.1207
59145	Wed Mar 22 17:35:22 2017_x000D_	49.8574	72.418	219.012	3.82248	2	60.3272	73.1494	180	3.14159	10.4953
59146	Wed Mar 22 17:35:22 2017_x000D_	49.2692	72.8431	219.012	3.82247	2	60.3272	73.1494	180	3.14159	11.0622
59147	Wed Mar 22 17:35:22 2017_x000D_	49.2692	72.8431	219.012	3.82247	2	60.3272	73.1494	180	3.14159	11.0622
59148	Wed Mar 22 17:35:22 2017_x000D_	48.7803	73.2649	217.374	3.79389	2	57.7044	73.5127	171.946	3.00103	8.92754
59149	Wed Mar 22 17:35:22 2017_x000D_	48.4862	73.4775	219.012	3.82247	2	57.7044	73.5127	171.946	3.00103	9.21827
59150	Wed Mar 22 17:35:22 2017_x000D_	47.8976	73.9029	219.011	3.82247	2	57.7044	73.5127	171.946	3.00103	9.81456
59151	Wed Mar 22 17:35:22 2017_x000D_	47.7051	74.213	216.672	3.78164	2	57.7044	73.5127	171.946	3.00103	10.0238
59152	Wed Mar 22 17:35:22 2017_x000D_	47.1163	74.6386	216.672	3.78163	2	54.8537	74.0879	172.345	3.00799	7.75697
59153	Wed Mar 22 17:35:22 2017_x000D_	46.8218	74.8515	215.081	3.75387	2	54.8537	74.0879	172.345	3.00799	8.06812
59154	Wed Mar 22 17:35:22 2017_x000D_	46.2304	75.1763	217.373	3.79388	2	54.8537	74.0879	172.345	3.00799	8.69172
59155	Wed Mar 22 17:35:22 2017_x000D_	45.9382	75.4902	216.671	3.78163	2	54.8537	74.0879	172.345	3.00799	9.02511
59156	Wed Mar 22 17:35:22 2017_x000D_	45.7411	75.5985	219.011	3.82246	2	53.2936	74.9174	163.075	2.8462	7.58315
59157	Wed Mar 22 17:35:22 2017_x000D_	45.1517	76.0245	219.01	3.82245	2	53.2936	74.9174	163.075	2.8462	8.21682
59158	Wed Mar 22 17:35:22 2017_x000D_	44.9568	76.2338	219.011	3.82246	2	53.2936	74.9174	163.075	2.8462	8.44009
59159	Wed Mar 22 17:35:22 2017_x000D_	44.3672	76.66	219.01	3.82245	2	53.2936	74.9174	163.075	2.8462	9.0949
59160	Wed Mar 22 17:35:22 2017_x000D_	44.1722	76.8694	219.011	3.82246	2	52.8494	75.1233	180	3.14159	8.85114
59161	Wed Mar 22 17:35:23 2017_x000D_	43.7798	77.1873	216.672	3.78164	2	52.8494	75.1233	180	3.14159	9.30149
59162	Wed Mar 22 17:35:23 2017_x000D_	43.5824	77.2958	219.01	3.82245	2	52.8494	75.1233	180	3.14159	9.51825
59163	Wed Mar 22 17:35:23 2017_x000D_	43.3874	77.5052	219.011	3.82246	2	52.8494	75.1233	180	3.14159	9.7572
59164	Wed Mar 22 17:35:23 2017_x000D_	43.1898	77.6137	216.672	3.78164	2	52.8494	75.1233	180	3.14159	9.97547
59165	Wed Mar 22 17:35:23 2017_x000D_	42.8946	77.8271	215.083	3.75391	2	51.1034	75.293	180	3.14159	8.59105
59166	Wed Mar 22 17:35:23 2017_x000D_	42.7973	77.9317	219.01	3.82245	2	51.1034	75.293	180	3.14159	8.71516
59167	Wed Mar 22 17:35:23 2017_x000D_	42.5045	78.2461	215.085	3.75394	2	51.1034	75.293	180	3.14159	9.09186
59168	Wed Mar 22 17:35:23 2017_x000D_	42.3044	78.2537	215.083	3.75391	2	51.1034	75.293	180	3.14159	9.28376
59169	Wed Mar 22 17:35:23 2017_x000D_	41.8112	78.5757	206.201	3.59888	2	49.3571	75.4627	169.496	2.95826	8.1628
59170	Wed Mar 22 17:35:23 2017_x000D_	41.7133	78.6804	197.003	3.43835	2	49.3571	75.4627	169.496	2.95826	8.29345
59171	Wed Mar 22 17:35:23 2017_x000D_	41.4175	78.8936	185.086	3.23035	2	49.3571	75.4627	169.496	2.95826	8.64918
59172	Wed Mar 22 17:35:23 2017_x000D_	41.2145	78.8	176.438	3.07942	2	49.3571	75.4627	169.496	2.95826	8.79997
59173	Wed Mar 22 17:35:23 2017_x000D_	41.014	78.8074	170.777	2.98062	2	46.9388	76.0504	172.75	3.01505	6.53485
59174	Wed Mar 22 17:35:23 2017_x000D_	40.7107	78.7173	156.547	2.73226	2	46.9388	76.0504	172.75	3.01505	6.77507
59175	Wed Mar 22 17:35:23 2017_x000D_	40.4101	78.7285	150.378	2.62459	2	46.9388	76.0504	172.75	3.01505	7.05664
59176	Wed Mar 22 17:35:23 2017_x000D_	40.1021	78.4365	138.615	2.41929	2	46.9388	76.0504	172.75	3.01505	7.24113
59177	Wed Mar 22 17:35:23 2017_x000D_	39.7988	78.3468	134.621	2.34959	2	44.0655	77.062	164.131	2.86463	4.45594
59178	Wed Mar 22 17:35:23 2017_x000D_	39.6908	78.0472	130.642	2.28013	2	44.0655	77.062	164.131	2.86463	4.48426
59179	Wed Mar 22 17:35:23 2017_x000D_	39.1734	77.4594	128.397	2.24095	2	44.0655	77.062	164.131	2.86463	4.90821
59180	Wed Mar 22 17:35:23 2017_x000D_	39.0652	77.1595	124.396	2.17112	2	44.0655	77.062	164.131	2.86463	5.00125
59181	Wed Mar 22 17:35:23 2017_x000D_	38.8538	76.7621	124.394	2.17109	2	44.0655	77.062	164.131	2.86463	5.22032
59182	Wed Mar 22 17:35:24 2017_x000D_	38.3328	76.0716	120.522	2.10351	1	41.9691	80.0588	213.518	3.72659	5.39634
59183	Wed Mar 22 17:35:24 2017_x000D_	38.1237	75.7751	121.942	2.12828	1	41.9691	80.0588	213.518	3.72659	5.75649
59184	Wed Mar 22 17:35:24 2017_x000D_	37.7024	75.0798	120.524	2.10353	1	41.9691	80.0588	213.518	3.72659	6.55707
59185	Wed Mar 22 17:35:24 2017_x000D_	37.493	74.7829	121.942	2.12829	1	41.9691	80.0588	213.518	3.72659	6.91886
59186	Wed Mar 22 17:35:24 2017_x000D_	37.1744	74.1847	124.392	2.17104	1	41.9691	80.0588	213.518	3.72659	7.58249
59187	Wed Mar 22 17:35:24 2017_x000D_	36.9646	73.887	122.909	2.14517	1	41.9691	80.0588	213.518	3.72659	7.94583
59188	Wed Mar 22 17:35:24 2017_x000D_	36.7549	73.5896	124.392	2.17105	1	41.9691	80.0588	213.518	3.72659	8.30894
59189	Wed Mar 22 17:35:24 2017_x000D_	36.4361	72.9906	121.94	2.12826	1	41.9691	80.0588	213.518	3.72659	8.97628
59190	Wed Mar 22 17:35:24 2017_x000D_	36.3296	72.7906	124.389	2.17099	1	42.0706	77.8798	231.496	4.04036	7.67196
59191	Wed Mar 22 17:35:24 2017_x000D_	36.1167	72.3908	124.387	2.17096	1	42.0706	77.8798	231.496	4.04036	8.09803
59192	Wed Mar 22 17:35:24 2017_x000D_	35.7018	71.9979	124.391	2.17103	1	42.0706	77.8798	231.496	4.04036	8.66939
59193	Wed Mar 22 17:35:24 2017_x000D_	35.4887	71.5976	124.389	2.171	1	42.0706	77.8798	231.496	4.04036	9.09876
59194	Wed Mar 22 17:35:24 2017_x000D_	35.0705	71.1023	126	2.19911	1	42.0706	77.8798	231.496	4.04036	9.74351
59195	Wed Mar 22 17:35:24 2017_x000D_	34.9607	70.7998	126.708	2.21148	1	41.8636	77.6559	269.308	4.70031	9.72914
59196	Wed Mar 22 17:35:24 2017_x000D_	34.6463	70.4024	124.39	2.17101	1	41.8636	77.6559	269.308	4.70031	10.2324
59197	Wed Mar 22 17:35:24 2017_x000D_	34.4326	70.0012	124.388	2.17098	1	41.8636	77.6559	269.308	4.70031	10.6684
59198	Wed Mar 22 17:35:24 2017_x000D_	34.2245	69.8039	124.39	2.17102	1	41.8636	77.6559	269.308	4.70031	10.9549
59199	Wed Mar 22 17:35:24 2017_x000D_	33.9095	69.4059	121.949	2.12841	1	40.9949	77.6319	312.286	5.45043	10.8568
59200	Wed Mar 22 17:35:24 2017_x000D_	33.6983	69.1061	120.538	2.10378	1	40.9949	77.6319	312.286	5.45043	11.2218
59201	Wed Mar 22 17:35:24 2017_x000D_	33.4813	68.6022	121.947	2.12837	1	40.9949	77.6319	312.286	5.45043	11.7469
59202	Wed Mar 22 17:35:24 2017_x000D_	33.2729	68.4045	121.949	2.12841	1	40.9949	77.6319	312.286	5.45043	12.0322
59203	Wed Mar 22 17:35:25 2017_x000D_	33.0585	68.0022	121.948	2.12839	1	38.8732	76.4817	258.519	4.51202	10.2817
59204	Wed Mar 22 17:35:25 2017_x000D_	33.0556	67.8998	120.536	2.10375	1	38.8732	76.4817	258.519	4.51202	10.3679
59205	Wed Mar 22 17:35:25 2017_x000D_	32.8469	67.7018	120.539	2.10379	1	38.8732	76.4817	258.519	4.51202	10.6491
59206	Wed Mar 22 17:35:25 2017_x000D_	32.7366	67.3983	124.386	2.17094	1	38.8732	76.4817	258.519	4.51202	10.962
59207	Wed Mar 22 17:35:25 2017_x000D_	32.5249	67.098	125.989	2.19893	1	35.4662	74.8585	227.312	3.96735	8.29919
59208	Wed Mar 22 17:35:25 2017_x000D_	32.316	66.8998	125.991	2.19896	1	35.4662	74.8585	227.312	3.96735	8.55948
59209	Wed Mar 22 17:35:25 2017_x000D_	32.3095	66.6951	138.48	2.41693	1	35.4662	74.8585	227.312	3.96735	8.75248
59210	Wed Mar 22 17:35:25 2017_x000D_	32.4109	66.6922	144.662	2.52483	1	35.4662	74.8585	227.312	3.96735	8.71913
59211	Wed Mar 22 17:35:25 2017_x000D_	32.4108	66.6928	157.66	2.75169	1	35.4662	74.8585	227.312	3.96735	8.71861
59212	Wed Mar 22 17:35:25 2017_x000D_	32.3092	66.6963	164.153	2.86501	1	33.3418	73.7069	205.536	3.58728	7.08624
59213	Wed Mar 22 17:35:25 2017_x000D_	32.202	66.4955	181.826	3.17347	1	33.3418	73.7069	205.536	3.58728	7.30092
59214	Wed Mar 22 17:35:25 2017_x000D_	32.1038	66.6014	190.87	3.3313	1	33.3418	73.7069	205.536	3.58728	7.21254
59215	Wed Mar 22 17:35:25 2017_x000D_	31.9008	66.608	196.675	3.43263	1	33.3418	73.7069	205.536	3.58728	7.24368
59216	Wed Mar 22 17:35:25 2017_x000D_	31.7996	66.6113	203.211	3.5467	1	31.6713	72.1302	250.841	4.37801	5.52039
59217	Wed Mar 22 17:35:25 2017_x000D_	31.3991	66.8293	208.542	3.63974	1	31.6713	72.1302	250.841	4.37801	5.30788
59218	Wed Mar 22 17:35:25 2017_x000D_	31.0973	66.9414	212.447	3.70791	1	31.6713	72.1302	250.841	4.37801	5.22045
59219	Wed Mar 22 17:35:25 2017_x000D_	30.5981	67.2651	216.492	3.77849	1	31.6713	72.1302	250.841	4.37801	4.98206
59220	Wed Mar 22 17:35:25 2017_x000D_	30.299	67.4798	218.236	3.80894	1	30.8901	70.1403	261.074	4.5566	2.72537
59221	Wed Mar 22 17:35:25 2017_x000D_	29.8022	67.9061	216.492	3.7785	1	30.8901	70.1403	261.074	4.5566	2.48499
59222	Wed Mar 22 17:35:25 2017_x000D_	29.4012	68.1243	216.491	3.77849	1	30.8901	70.1403	261.074	4.5566	2.50621
59223	Wed Mar 22 17:35:25 2017_x000D_	28.8056	68.6565	218.851	3.81967	1	30.8901	70.1403	261.074	4.5566	2.55867
59224	Wed Mar 22 17:35:25 2017_x000D_	28.5061	68.8715	217.201	3.79087	1	30.8901	70.1403	261.074	4.5566	2.70061
59225	Wed Mar 22 17:35:26 2017_x000D_	28.2097	69.1889	216.493	3.77852	1	30.8901	70.1403	261.074	4.5566	2.84424
59226	Wed Mar 22 17:35:26 2017_x000D_	27.6077	69.5165	218.85	3.81966	1	30.8901	70.1403	261.074	4.5566	3.34115
59227	Wed Mar 22 17:35:26 2017_x000D_	27.41	69.7282	218.851	3.81967	1	30.8901	70.1403	261.074	4.5566	3.50441
59228	Wed Mar 22 17:35:26 2017_x000D_	27.0084	69.9467	218.85	3.81966	1	30.8901	70.1403	261.074	4.5566	3.88652
59229	Wed Mar 22 17:35:26 2017_x000D_	26.5076	70.2712	214.89	3.75054	2	28.2674	65.4702	180	3.14159	5.11336
59230	Wed Mar 22 17:35:26 2017_x000D_	25.9081	70.7017	214.89	3.75054	2	28.2674	65.4702	180	3.14159	5.73889
59231	Wed Mar 22 17:35:26 2017_x000D_	25.6116	71.0193	218.85	3.81965	2	28.2674	65.4702	180	3.14159	6.15189
59232	Wed Mar 22 17:35:26 2017_x000D_	25.3116	71.2347	217.2	3.79086	2	28.2674	65.4702	180	3.14159	6.47813
59233	Wed Mar 22 17:35:26 2017_x000D_	25.0117	71.4499	218.849	3.81964	2	28.3561	63.5015	189.111	3.30061	8.62334
59234	Wed Mar 22 17:35:26 2017_x000D_	24.4149	71.9831	216.493	3.77852	2	28.3561	63.5015	189.111	3.30061	9.35257
59235	Wed Mar 22 17:35:26 2017_x000D_	24.0094	72.0997	218.848	3.81962	2	28.3561	63.5015	189.111	3.30061	9.63446
59236	Wed Mar 22 17:35:26 2017_x000D_	23.4123	72.6331	216.492	3.7785	2	28.3561	63.5015	189.111	3.30061	10.384
59237	Wed Mar 22 17:35:26 2017_x000D_	23.2143	72.845	216.493	3.77851	2	28.3955	62.6262	215.692	3.76454	11.4573
59238	Wed Mar 22 17:35:26 2017_x000D_	22.6172	73.3786	218.849	3.81964	2	28.3955	62.6262	215.692	3.76454	12.2067
59239	Wed Mar 22 17:35:26 2017_x000D_	22.3137	73.4917	222.882	3.89003	2	28.3955	62.6262	215.692	3.76454	12.4518
59240	Wed Mar 22 17:35:26 2017_x000D_	21.9176	73.9158	222.883	3.89004	2	28.3955	62.6262	215.692	3.76454	13.0161
59241	Wed Mar 22 17:35:26 2017_x000D_	21.9176	73.9158	222.883	3.89004	2	28.3955	62.6262	215.692	3.76454	13.0161
59242	Wed Mar 22 17:35:26 2017_x000D_	21.3167	74.3473	222.882	3.89003	2	27.5634	61.7259	247.628	4.32192	14.0826
59243	Wed Mar 22 17:35:26 2017_x000D_	21.1219	74.6618	220.635	3.8508	2	27.5634	61.7259	247.628	4.32192	14.451
59244	Wed Mar 22 17:35:26 2017_x000D_	20.6197	74.9874	216.495	3.77855	2	27.5634	61.7259	247.628	4.32192	14.9694
59245	Wed Mar 22 17:35:26 2017_x000D_	20.3192	75.2032	218.235	3.80892	2	27.5634	61.7259	247.628	4.32192	15.3009
59246	Wed Mar 22 17:35:27 2017_x000D_	19.8202	75.6313	216.495	3.77856	2	26.2362	62.1263	229.909	4.01267	14.9516
59247	Wed Mar 22 17:35:27 2017_x000D_	19.6187	75.7411	218.849	3.81963	2	26.2362	62.1263	229.909	4.01267	15.1378
59248	Wed Mar 22 17:35:27 2017_x000D_	19.1198	76.1693	220.633	3.85077	2	26.2362	62.1263	229.909	4.01267	15.7432
59249	Wed Mar 22 17:35:27 2017_x000D_	18.9216	76.3815	220.634	3.85078	2	26.2362	62.1263	229.909	4.01267	16.0223
59250	Wed Mar 22 17:35:27 2017_x000D_	18.7233	76.5938	220.634	3.85078	2	23.305	64.2341	185.86	3.24388	13.1816
59251	Wed Mar 22 17:35:27 2017_x000D_	18.3198	76.8136	220.633	3.85077	2	23.305	64.2341	185.86	3.24388	13.5313
59252	Wed Mar 22 17:35:27 2017_x000D_	18.1215	77.0259	220.633	3.85078	2	23.305	64.2341	185.86	3.24388	13.8021
59253	Wed Mar 22 17:35:27 2017_x000D_	17.7178	77.2458	220.632	3.85076	2	23.305	64.2341	185.86	3.24388	14.1605
59254	Wed Mar 22 17:35:27 2017_x000D_	17.7249	77.4505	220.634	3.85079	2	23.305	64.2341	185.86	3.24388	14.3461
59255	Wed Mar 22 17:35:27 2017_x000D_	17.5195	77.4582	220.633	3.85076	2	21.0282	66.3602	125.454	2.18959	11.6394
59256	Wed Mar 22 17:35:27 2017_x000D_	17.3248	77.7728	222.88	3.89	2	21.0282	66.3602	125.454	2.18959	11.9984
59257	Wed Mar 22 17:35:27 2017_x000D_	17.1228	77.8829	220.633	3.85078	2	21.0282	66.3602	125.454	2.18959	12.1665
59258	Wed Mar 22 17:35:27 2017_x000D_	16.9241	78.0954	212.473	3.70835	2	21.0282	66.3602	125.454	2.18959	12.4322
59259	Wed Mar 22 17:35:27 2017_x000D_	16.8245	78.2016	203.302	3.54829	2	19.4153	68.2857	113.147	1.97479	10.2488
59260	Wed Mar 22 17:35:27 2017_x000D_	16.9269	78.1977	196.829	3.43531	2	19.4153	68.2857	113.147	1.97479	10.2196
59261	Wed Mar 22 17:35:27 2017_x000D_	16.9264	78.1972	179.154	3.12683	2	19.4153	68.2857	113.147	1.97479	10.2192
59262	Wed Mar 22 17:35:27 2017_x000D_	16.9263	78.1969	173.215	3.02318	2	19.4153	68.2857	113.147	1.97479	10.219
59263	Wed Mar 22 17:35:27 2017_x000D_	17.0324	78.2947	158.257	2.76211	2	18.2676	69.567	120.654	2.10581	8.81467
59264	Wed Mar 22 17:35:27 2017_x000D_	16.9261	78.1958	149.312	2.60598	2	18.2676	69.567	120.654	2.10581	8.73246
59265	Wed Mar 22 17:35:27 2017_x000D_	16.7176	78.1009	135.07	2.35742	2	18.2676	69.567	120.654	2.10581	8.67352
59266	Wed Mar 22 17:35:27 2017_x000D_	16.615	78.1044	129.043	2.25223	2	18.2676	69.567	120.654	2.10581	8.69588
59267	Wed Mar 22 17:35:28 2017_x000D_	16.6117	78.002	122.611	2.13996	2	17.338	70.8542	121.653	2.12325	7.18461
59268	Wed Mar 22 17:35:28 2017_x000D_	16.3921	77.6	114.945	2.00616	2	17.338	70.8542	121.653	2.12325	6.81179
59269	Wed Mar 22 17:35:28 2017_x000D_	16.1795	77.4031	109.616	1.91315	2	17.338	70.8542	121.653	2.12325	6.65058
59270	Wed Mar 22 17:35:28 2017_x000D_	15.945	76.591	109.614	1.91313	2	17.338	70.8542	121.653	2.12325	5.9035
59271	Wed Mar 22 17:35:28 2017_x000D_	15.8275	76.1846	112.323	1.96041	2	17.338	70.8542	121.653	2.12325	5.54029
59272	Wed Mar 22 17:35:28 2017_x000D_	15.7102	75.7782	109.612	1.9131	2	16.617	72.3659	112.176	1.95785	3.53073
59273	Wed Mar 22 17:35:28 2017_x000D_	15.3721	74.9684	112.322	1.96039	2	16.617	72.3659	112.176	1.95785	2.88492
59274	Wed Mar 22 17:35:28 2017_x000D_	15.258	74.6641	116.07	2.0258	2	16.617	72.3659	112.176	1.95785	2.66994
59275	Wed Mar 22 17:35:28 2017_x000D_	15.0409	74.3632	114.94	2.00608	2	16.617	72.3659	112.176	1.95785	2.54427
59276	Wed Mar 22 17:35:28 2017_x000D_	14.8092	73.6514	116.068	2.02578	1	15.7048	78.2446	250.197	4.36675	4.6797
59277	Wed Mar 22 17:35:28 2017_x000D_	14.6986	73.4493	118.676	2.07129	1	15.7048	78.2446	250.197	4.36675	4.89973
59278	Wed Mar 22 17:35:28 2017_x000D_	14.3632	72.7402	122.579	2.1394	1	15.7048	78.2446	250.197	4.36675	5.66554
59279	Wed Mar 22 17:35:28 2017_x000D_	14.249	72.435	118.673	2.07123	1	15.7048	78.2446	250.197	4.36675	5.98922
59280	Wed Mar 22 17:35:28 2017_x000D_	13.8137	71.8315	118.676	2.07129	1	15.1659	75.6066	293.68	5.12568	4.00997
59281	Wed Mar 22 17:35:28 2017_x000D_	13.5996	71.6326	118.679	2.07134	1	15.1659	75.6066	293.68	5.12568	4.27153
59282	Wed Mar 22 17:35:28 2017_x000D_	13.485	71.3271	122.578	2.13939	1	15.1659	75.6066	293.68	5.12568	4.59778
59283	Wed Mar 22 17:35:28 2017_x000D_	13.1526	70.7192	120.009	2.09456	1	15.1659	75.6066	293.68	5.12568	5.28584
59284	Wed Mar 22 17:35:28 2017_x000D_	12.9345	70.4166	118.679	2.07134	2	15.8674	74.5326	94.9523	1.65723	5.05404
59285	Wed Mar 22 17:35:28 2017_x000D_	12.7163	70.1142	120.012	2.0946	2	15.8674	74.5326	94.9523	1.65723	5.42694
59286	Wed Mar 22 17:35:28 2017_x000D_	12.4867	69.5018	120.008	2.09454	2	15.8674	74.5326	94.9523	1.65723	6.06119
59287	Wed Mar 22 17:35:28 2017_x000D_	12.2683	69.1986	118.679	2.07134	2	15.8674	74.5326	94.9523	1.65723	6.43468
59288	Wed Mar 22 17:35:28 2017_x000D_	11.9349	68.589	116.08	2.02598	2	15.8674	74.5326	94.9523	1.65723	7.12678
59289	Wed Mar 22 17:35:29 2017_x000D_	11.8235	68.3856	118.679	2.07134	2	15.3838	75.6126	96.726	1.68819	8.05638
59290	Wed Mar 22 17:35:29 2017_x000D_	11.4898	67.7753	116.081	2.026	2	15.3838	75.6126	96.726	1.68819	8.75137
59291	Wed Mar 22 17:35:29 2017_x000D_	11.4822	67.5684	116.079	2.02595	2	15.3838	75.6126	96.726	1.68819	8.94045
59292	Wed Mar 22 17:35:29 2017_x000D_	11.2633	67.2648	117.317	2.04756	2	15.3838	75.6126	96.726	1.68819	9.30937
59293	Wed Mar 22 17:35:29 2017_x000D_	11.0442	66.9607	116.083	2.02603	2	14.7205	75.8129	124.979	2.1813	9.58523
59294	Wed Mar 22 17:35:29 2017_x000D_	10.8212	66.5531	116.083	2.02604	2	14.7205	75.8129	124.979	2.1813	10.0473
59295	Wed Mar 22 17:35:29 2017_x000D_	10.8059	66.1387	116.078	2.02594	2	14.7205	75.8129	124.979	2.1813	10.4362
59296	Wed Mar 22 17:35:29 2017_x000D_	10.5828	65.7307	116.079	2.02595	2	14.7205	75.8129	124.979	2.1813	10.8982
59297	Wed Mar 22 17:35:29 2017_x000D_	10.4713	65.5267	113.375	1.97876	2	13.4224	75.5582	180	3.14159	10.4566
59298	Wed Mar 22 17:35:29 2017_x000D_	10.2518	65.2219	112.354	1.96095	2	13.4224	75.5582	180	3.14159	10.8117
59299	Wed Mar 22 17:35:29 2017_x000D_	10.2441	65.0144	112.352	1.96091	2	13.4224	75.5582	180	3.14159	11.0124
59300	Wed Mar 22 17:35:29 2017_x000D_	10.1248	64.6027	109.658	1.9139	2	13.4224	75.5582	180	3.14159	11.441
59301	Wed Mar 22 17:35:29 2017_x000D_	10.0132	64.3984	106.883	1.86546	2	11.9344	74.6421	200.31	3.49606	10.4223
59302	Wed Mar 22 17:35:29 2017_x000D_	9.90955	64.4019	98.1563	1.71315	2	11.9344	74.6421	200.31	3.49606	10.4385
59303	Wed Mar 22 17:35:29 2017_x000D_	9.91377	64.506	86.4138	1.50821	2	11.9344	74.6421	200.31	3.49606	10.3355
59304	Wed Mar 22 17:35:29 2017_x000D_	9.91774	64.6101	80.2106	1.39994	2	11.9344	74.6421	200.31	3.49606	10.2327
59305	Wed Mar 22 17:35:29 2017_x000D_	9.81372	64.614	64.1083	1.1189	2	11.9344	74.6421	200.31	3.49606	10.2499
59306	Wed Mar 22 17:35:29 2017_x000D_	9.80972	64.5105	57.4505	1.0027	2	10.4837	72.8513	248.832	4.34294	8.36799
59307	Wed Mar 22 17:35:29 2017_x000D_	10.0134	64.4008	42.7715	0.746503	2	10.4837	72.8513	248.832	4.34294	8.46358
59308	Wed Mar 22 17:35:29 2017_x000D_	10.1094	64.1902	36.325	0.633991	2	10.4837	72.8513	248.832	4.34294	8.66918
59309	Wed Mar 22 17:35:29 2017_x000D_	10.2132	64.1871	29.6796	0.518006	2	10.4837	72.8513	248.832	4.34294	8.66842
59310	Wed Mar 22 17:35:30 2017_x000D_	10.5209	64.0738	20.1819	0.352241	2	9.68673	71.0779	244.779	4.2722	7.0536
59311	Wed Mar 22 17:35:30 2017_x000D_	10.8287	63.9606	16.4813	0.287652	2	9.68673	71.0779	244.779	4.2722	7.20833
59312	Wed Mar 22 17:35:30 2017_x000D_	11.548	63.731	10.2574	0.179026	2	9.68673	71.0779	244.779	4.2722	7.579
59313	Wed Mar 22 17:35:30 2017_x000D_	11.9597	63.6148	13.0398	0.227588	2	9.68673	71.0779	244.779	4.2722	7.80155
59314	Wed Mar 22 17:35:30 2017_x000D_	12.375	63.6023	13.0417	0.227621	2	9.27866	70.4096	255.388	4.45736	7.47841
59315	Wed Mar 22 17:35:30 2017_x000D_	13.094	63.373	13.6203	0.23772	2	9.27866	70.4096	255.388	4.45736	8.00441
59316	Wed Mar 22 17:35:30 2017_x000D_	13.5052	63.257	16.4832	0.287685	2	9.27866	70.4096	255.388	4.45736	8.30803
59317	Wed Mar 22 17:35:30 2017_x000D_	14.2235	63.0279	17.2661	0.301351	2	9.27866	70.4096	255.388	4.45736	8.88487
59318	Wed Mar 22 17:35:30 2017_x000D_	14.6343	62.9119	20.1887	0.35236	2	9.27866	70.4096	255.388	4.45736	9.21403
59319	Wed Mar 22 17:35:30 2017_x000D_	14.9412	62.7991	21.9866	0.383738	2	9.08873	69.7472	254.247	4.43744	9.08446
59320	Wed Mar 22 17:35:30 2017_x000D_	15.555	62.5734	21.987	0.383745	2	9.08873	69.7472	254.247	4.43744	9.65795
59321	Wed Mar 22 17:35:30 2017_x000D_	15.8656	62.5642	23.0197	0.401769	2	9.08873	69.7472	254.247	4.43744	9.8753
59322	Wed Mar 22 17:35:30 2017_x000D_	16.575	62.1284	21.9863	0.383734	2	9.08873	69.7472	254.247	4.43744	10.6813
59323	Wed Mar 22 17:35:30 2017_x000D_	16.8853	62.1192	23.0195	0.401766	2	9.15467	68.2157	278.816	4.86625	9.8453
59324	Wed Mar 22 17:35:30 2017_x000D_	17.0884	62.0095	20.1888	0.35236	2	9.15467	68.2157	278.816	4.86625	10.0728
59325	Wed Mar 22 17:35:30 2017_x000D_	17.7012	61.7842	20.1887	0.35236	2	9.15467	68.2157	278.816	4.86625	10.6961
59326	Wed Mar 22 17:35:30 2017_x000D_	18.0038	61.568	19.2723	0.336366	2	9.15467	68.2157	278.816	4.86625	11.0679
59327	Wed Mar 22 17:35:30 2017_x000D_	18.4168	61.556	19.2749	0.336411	2	10.1221	66.0517	278.119	4.85409	9.43469
59328	Wed Mar 22 17:35:30 2017_x000D_	19.0256	61.2274	21.988	0.383763	2	10.1221	66.0517	278.119	4.85409	10.1265
59329	Wed Mar 22 17:35:30 2017_x000D_	19.3316	61.1148	20.1874	0.352336	2	10.1221	66.0517	278.119	4.85409	10.4493
59330	Wed Mar 22 17:35:30 2017_x000D_	20.0463	60.8869	19.273	0.336377	2	10.1221	66.0517	278.119	4.85409	11.1877
59331	Wed Mar 22 17:35:31 2017_x000D_	20.3523	60.7745	23.0217	0.401805	2	11.1182	63.2299	289.159	5.04677	9.55498
59332	Wed Mar 22 17:35:31 2017_x000D_	21.0629	60.4433	19.2712	0.336346	2	11.1182	63.2299	289.159	5.04677	10.3277
59333	Wed Mar 22 17:35:31 2017_x000D_	21.372	60.4344	20.1888	0.35236	2	11.1182	63.2299	289.159	5.04677	10.628
59334	Wed Mar 22 17:35:31 2017_x000D_	22.0855	60.2069	19.2736	0.336388	2	11.1182	63.2299	289.159	5.04677	11.3763
59335	Wed Mar 22 17:35:31 2017_x000D_	22.0855	60.2069	19.2736	0.336388	2	11.1182	63.2299	289.159	5.04677	11.3763
59336	Wed Mar 22 17:35:31 2017_x000D_	22.7955	59.876	17.2557	0.301169	2	12.3141	60.8511	306.325	5.34637	10.5267
59337	Wed Mar 22 17:35:31 2017_x000D_	23.1038	59.8673	16.4712	0.287477	2	12.3141	60.8511	306.325	5.34637	10.8345
59338	Wed Mar 22 17:35:31 2017_x000D_	23.7137	59.643	16.4702	0.28746	2	12.3141	60.8511	306.325	5.34637	11.4634
59339	Wed Mar 22 17:35:31 2017_x000D_	24.4263	59.4159	17.2567	0.301186	2	12.3141	60.8511	306.325	5.34637	12.1969
59340	Wed Mar 22 17:35:31 2017_x000D_	24.7309	59.3039	19.2741	0.336396	2	15.2572	58.5218	335.232	5.8509	9.50593
59341	Wed Mar 22 17:35:31 2017_x000D_	25.0356	59.1918	17.256	0.301173	2	15.2572	58.5218	335.232	5.8509	9.80133
59342	Wed Mar 22 17:35:31 2017_x000D_	25.6479	59.0713	20.1928	0.352431	2	15.2572	58.5218	335.232	5.8509	10.4052
59343	Wed Mar 22 17:35:31 2017_x000D_	25.949	58.856	19.2737	0.336389	2	15.2572	58.5218	335.232	5.8509	10.697
59344	Wed Mar 22 17:35:31 2017_x000D_	26.154	58.8503	19.275	0.336412	2	17.5074	57.0502	340.102	5.9359	8.83199
59345	Wed Mar 22 17:35:31 2017_x000D_	26.7625	58.6265	19.2747	0.336408	2	17.5074	57.0502	340.102	5.9359	9.38838
59346	Wed Mar 22 17:35:31 2017_x000D_	26.9674	58.6208	19.2761	0.336431	2	17.5074	57.0502	340.102	5.9359	9.58949
59347	Wed Mar 22 17:35:31 2017_x000D_	27.4733	58.3999	20.1928	0.352432	2	17.5074	57.0502	340.102	5.9359	10.0569
59348	Wed Mar 22 17:35:31 2017_x000D_	27.6749	58.291	23.0329	0.402	2	17.5074	57.0502	340.102	5.9359	10.2429
59349	Wed Mar 22 17:35:31 2017_x000D_	27.8765	58.182	20.1915	0.352408	2	20.1555	56.4681	353.377	6.16759	7.90894
59350	Wed Mar 22 17:35:31 2017_x000D_	28.2827	58.0675	23.0335	0.40201	2	20.1555	56.4681	353.377	6.16759	8.28308
59351	Wed Mar 22 17:35:31 2017_x000D_	28.4842	57.9585	20.1915	0.352407	2	20.1555	56.4681	353.377	6.16759	8.461
59352	Wed Mar 22 17:35:31 2017_x000D_	28.6889	57.953	25.7704	0.449778	2	20.1555	56.4681	353.377	6.16759	8.66163
59353	Wed Mar 22 17:35:32 2017_x000D_	28.9928	57.8412	29.7379	0.519024	2	23.6562	56.3498	350.679	6.1205	5.54108
59354	Wed Mar 22 17:35:32 2017_x000D_	29.0953	57.8384	36.395	0.635212	2	23.6562	56.3498	350.679	6.1205	5.63913
59355	Wed Mar 22 17:35:32 2017_x000D_	28.9936	57.8409	51.0215	0.890493	2	23.6562	56.3498	350.679	6.1205	5.54177
59356	Wed Mar 22 17:35:32 2017_x000D_	28.8946	57.9466	59.924	1.04587	2	23.6562	56.3498	350.679	6.1205	5.47637
59357	Wed Mar 22 17:35:32 2017_x000D_	28.9009	58.1526	73.4316	1.28162	2	26.2931	55.9872	0	0	3.38963
59358	Wed Mar 22 17:35:32 2017_x000D_	28.904	58.2555	79.9286	1.39502	2	26.2931	55.9872	0	0	3.45861
59359	Wed Mar 22 17:35:32 2017_x000D_	28.9035	58.2549	97.6564	1.70443	2	26.2931	55.9872	0	0	3.45784
59360	Wed Mar 22 17:35:32 2017_x000D_	28.9033	58.2547	103.477	1.80601	2	26.2931	55.9872	0	0	3.45756
59361	Wed Mar 22 17:35:32 2017_x000D_	28.8969	58.048	109.057	1.9034	2	26.2931	55.9872	0	0	3.32064
59362	Wed Mar 22 17:35:32 2017_x000D_	28.884	57.6348	121.881	2.12723	2	27.8293	55.8122	0	0	2.10577
59363	Wed Mar 22 17:35:32 2017_x000D_	28.7785	57.5344	125.899	2.19734	2	27.8293	55.8122	0	0	1.96646
59364	Wed Mar 22 17:35:32 2017_x000D_	28.5674	57.3335	134.229	2.34274	2	27.8293	55.8122	0	0	1.6909
59365	Wed Mar 22 17:35:32 2017_x000D_	28.4587	57.1295	136.341	2.37959	2	27.8293	55.8122	0	0	1.45994
59366	Wed Mar 22 17:35:32 2017_x000D_	28.251	57.0319	138.458	2.41656	1	29.9006	58.2852	280.97	4.90385	2.0717
59367	Wed Mar 22 17:35:32 2017_x000D_	27.7201	56.425	140.414	2.45069	1	29.9006	58.2852	280.97	4.90385	2.86617
59368	Wed Mar 22 17:35:32 2017_x000D_	27.4067	56.2262	138.457	2.41653	1	29.9006	58.2852	280.97	4.90385	3.23404
59369	Wed Mar 22 17:35:32 2017_x000D_	27.0927	56.0273	140.418	2.45075	1	29.9006	58.2852	280.97	4.90385	3.60311
59370	Wed Mar 22 17:35:32 2017_x000D_	26.6699	55.6239	140.416	2.45072	1	29.3258	56.5138	268.305	4.68281	2.80102
59371	Wed Mar 22 17:35:32 2017_x000D_	26.2467	55.2201	140.415	2.4507	1	29.3258	56.5138	268.305	4.68281	3.33984
59372	Wed Mar 22 17:35:32 2017_x000D_	25.7207	54.8188	138.459	2.41657	1	29.3258	56.5138	268.305	4.68281	3.98369
59373	Wed Mar 22 17:35:32 2017_x000D_	25.5088	54.6167	138.459	2.41656	1	29.3258	56.5138	268.305	4.68281	4.26245
59374	Wed Mar 22 17:35:33 2017_x000D_	24.8759	54.1134	136.351	2.37978	2	32.2786	53.9662	0	0	7.40416
59375	Wed Mar 22 17:35:33 2017_x000D_	24.6637	53.911	136.351	2.37978	2	32.2786	53.9662	0	0	7.6151
59376	Wed Mar 22 17:35:33 2017_x000D_	24.4449	53.5008	136.346	2.37969	2	32.2786	53.9662	0	0	7.84751
59377	Wed Mar 22 17:35:33 2017_x000D_	23.9173	53.0981	134.243	2.34298	2	32.2786	53.9662	0	0	8.40624
59378	Wed Mar 22 17:35:33 2017_x000D_	23.5983	52.794	138.455	2.4165	2	32.2786	53.9662	0	0	8.75909
59379	Wed Mar 22 17:35:33 2017_x000D_	23.3856	52.5911	138.455	2.41649	2	32.7744	52.6636	0	0	9.38908
59380	Wed Mar 22 17:35:33 2017_x000D_	22.8533	52.0832	138.309	2.41394	2	32.7744	52.6636	0	0	9.93806
59381	Wed Mar 22 17:35:33 2017_x000D_	22.5341	51.7787	138.453	2.41647	2	32.7744	52.6636	0	0	10.2785
59382	Wed Mar 22 17:35:33 2017_x000D_	22.0014	51.2702	134.246	2.34304	2	32.7744	52.6636	0	0	10.8627
59383	Wed Mar 22 17:35:33 2017_x000D_	21.6846	51.0692	136.351	2.37978	2	31.536	51.0903	305.084	5.32473	9.85142
59384	Wed Mar 22 17:35:33 2017_x000D_	21.2544	50.5579	138.451	2.41642	2	31.536	51.0903	305.084	5.32473	10.2954
59385	Wed Mar 22 17:35:33 2017_x000D_	20.9342	50.2521	134.248	2.34307	2	31.536	51.0903	305.084	5.32473	10.6349
59386	Wed Mar 22 17:35:33 2017_x000D_	20.6168	50.0506	136.351	2.37978	2	31.536	51.0903	305.084	5.32473	10.9686
59387	Wed Mar 22 17:35:33 2017_x000D_	20.1858	49.5384	138.449	2.41639	2	29.4145	49.7102	260.037	4.53851	9.2303
59388	Wed Mar 22 17:35:33 2017_x000D_	19.9718	49.3343	138.449	2.41638	2	29.4145	49.7102	260.037	4.53851	9.45018
59389	Wed Mar 22 17:35:33 2017_x000D_	19.6544	49.1325	136.351	2.37978	2	29.4145	49.7102	260.037	4.53851	9.77718
59390	Wed Mar 22 17:35:33 2017_x000D_	19.1222	48.7262	138.453	2.41645	2	29.4145	49.7102	260.037	4.53851	10.3392
59391	Wed Mar 22 17:35:33 2017_x000D_	18.9078	48.5217	138.452	2.41644	2	29.4145	49.7102	260.037	4.53851	10.5737
59392	Wed Mar 22 17:35:33 2017_x000D_	18.4789	48.1126	138.451	2.41643	2	27.7184	48.5616	230.433	4.02182	9.2504
59393	Wed Mar 22 17:35:33 2017_x000D_	18.3678	47.9055	140.392	2.4503	2	27.7184	48.5616	230.433	4.02182	9.37359
59394	Wed Mar 22 17:35:33 2017_x000D_	18.0496	47.7031	138.45	2.41642	2	27.7184	48.5616	230.433	4.02182	9.70684
59395	Wed Mar 22 17:35:33 2017_x000D_	17.8349	47.4983	138.45	2.41641	2	27.7184	48.5616	230.433	4.02182	9.94053
59396	Wed Mar 22 17:35:34 2017_x000D_	17.62	47.2934	138.45	2.4164	2	26.0118	47.632	211.476	3.69094	8.39863
59397	Wed Mar 22 17:35:34 2017_x000D_	17.4051	47.0884	138.449	2.4164	2	26.0118	47.632	211.476	3.69094	8.62385
59398	Wed Mar 22 17:35:34 2017_x000D_	17.2978	46.9858	134.26	2.34328	2	26.0118	47.632	211.476	3.69094	8.73793
59399	Wed Mar 22 17:35:34 2017_x000D_	16.9753	46.678	130.1	2.27067	2	26.0118	47.632	211.476	3.69094	9.08672
59400	Wed Mar 22 17:35:34 2017_x000D_	16.8679	46.5753	126.011	2.1993	2	25.168	46.9475	191.457	3.34155	8.30844
59401	Wed Mar 22 17:35:34 2017_x000D_	16.8722	46.6803	114.069	1.99089	2	25.168	46.9475	191.457	3.34155	8.3001
59402	Wed Mar 22 17:35:34 2017_x000D_	16.8724	46.6801	106.544	1.85954	2	25.168	46.9475	191.457	3.34155	8.29991
59403	Wed Mar 22 17:35:34 2017_x000D_	16.8799	46.8899	100.849	1.76014	2	25.168	46.9475	191.457	3.34155	8.2883
59404	Wed Mar 22 17:35:34 2017_x000D_	16.7762	46.8925	91.9716	1.60521	2	25.168	46.9475	191.457	3.34155	8.39198
59405	Wed Mar 22 17:35:34 2017_x000D_	16.7729	46.7884	73.6113	1.28476	2	21.2567	46.3922	184.972	3.22838	4.50127
59406	Wed Mar 22 17:35:34 2017_x000D_	16.7729	46.7886	68.0713	1.18807	2	21.2567	46.3922	184.972	3.22838	4.50129
59407	Wed Mar 22 17:35:34 2017_x000D_	16.9697	46.4703	53.2658	0.929663	2	21.2567	46.3922	184.972	3.22838	4.28771
59408	Wed Mar 22 17:35:34 2017_x000D_	16.9659	46.3657	46.8498	0.817683	2	21.2567	46.3922	184.972	3.22838	4.29088
59409	Wed Mar 22 17:35:34 2017_x000D_	17.1627	46.0469	36.2058	0.631911	2	20.1935	45.7008	187.655	3.2752	3.0505
59410	Wed Mar 22 17:35:34 2017_x000D_	17.2628	45.9399	32.0985	0.560225	2	20.1935	45.7008	187.655	3.2752	2.94044
59411	Wed Mar 22 17:35:34 2017_x000D_	17.8788	45.7171	24.3453	0.424906	2	20.1935	45.7008	187.655	3.2752	2.31476
59412	Wed Mar 22 17:35:34 2017_x000D_	18.1835	45.5008	25.4912	0.444905	2	20.1935	45.7008	187.655	3.2752	2.01993
59413	Wed Mar 22 17:35:34 2017_x000D_	18.5953	45.3872	22.7363	0.396824	1	17.1149	46.0499	274.978	4.79927	1.62196
59414	Wed Mar 22 17:35:34 2017_x000D_	19.4152	45.0555	25.4934	0.444944	1	17.1149	46.0499	274.978	4.79927	2.50604
59415	Wed Mar 22 17:35:34 2017_x000D_	19.8231	44.8373	25.493	0.444937	1	17.1149	46.0499	274.978	4.79927	2.96728
59416	Wed Mar 22 17:35:34 2017_x000D_	20.0236	44.6234	25.4911	0.444904	1	17.1149	46.0499	274.978	4.79927	3.23967
59417	Wed Mar 22 17:35:35 2017_x000D_	20.7392	44.2942	29.4934	0.514757	1	17.1149	46.0499	274.978	4.79927	4.02716
59418	Wed Mar 22 17:35:35 2017_x000D_	21.0431	44.0783	28.1377	0.491096	1	17.1149	46.0499	274.978	4.79927	4.39522
59419	Wed Mar 22 17:35:35 2017_x000D_	21.7582	43.7492	32.1059	0.560354	1	17.1149	46.0499	274.978	4.79927	5.18203
59420	Wed Mar 22 17:35:35 2017_x000D_	21.9585	43.5355	32.1049	0.560336	1	17.1149	46.0499	274.978	4.79927	5.45735
59421	Wed Mar 22 17:35:35 2017_x000D_	22.2622	43.3198	30.6693	0.535281	1	17.1149	46.0499	274.978	4.79927	5.8265
59422	Wed Mar 22 17:35:35 2017_x000D_	22.7731	43.0999	32.1058	0.560352	2	16.6034	42.7328	200.816	3.5049	6.18061
59423	Wed Mar 22 17:35:35 2017_x000D_	23.1802	42.8821	32.1062	0.56036	2	16.6034	42.7328	200.816	3.5049	6.57849
59424	Wed Mar 22 17:35:35 2017_x000D_	23.6871	42.5577	28.1362	0.491069	2	16.6034	42.7328	200.816	3.5049	7.08586
59425	Wed Mar 22 17:35:35 2017_x000D_	23.9908	42.3421	29.4918	0.514729	2	16.6034	42.7328	200.816	3.5049	7.39772
59426	Wed Mar 22 17:35:35 2017_x000D_	24.5008	42.1226	28.1361	0.491068	2	16.613	42.5129	227.723	3.97452	7.89745
59427	Wed Mar 22 17:35:35 2017_x000D_	24.8043	41.907	29.4921	0.514735	2	16.613	42.5129	227.723	3.97452	8.21368
59428	Wed Mar 22 17:35:35 2017_x000D_	25.411	41.4761	29.491	0.514714	2	16.613	42.5129	227.723	3.97452	8.85888
59429	Wed Mar 22 17:35:35 2017_x000D_	25.411	41.4761	29.491	0.514714	2	16.613	42.5129	227.723	3.97452	8.85888
59430	Wed Mar 22 17:35:35 2017_x000D_	26.0239	41.2549	29.4927	0.514744	2	17.3364	40.9928	254.87	4.44833	8.69145
59431	Wed Mar 22 17:35:35 2017_x000D_	26.3269	41.0396	28.1346	0.491042	2	17.3364	40.9928	254.87	4.44833	8.99062
59432	Wed Mar 22 17:35:35 2017_x000D_	26.933	40.609	28.1331	0.491015	2	17.3364	40.9928	254.87	4.44833	9.60427
59433	Wed Mar 22 17:35:35 2017_x000D_	27.1392	40.6052	28.1346	0.491041	2	17.3364	40.9928	254.87	4.44833	9.81046
59434	Wed Mar 22 17:35:35 2017_x000D_	27.7481	40.2796	25.4806	0.44472	2	17.3364	40.9928	254.87	4.44833	10.4361
59435	Wed Mar 22 17:35:35 2017_x000D_	28.0511	40.0644	26.7429	0.466751	2	18.4876	39.7054	337.801	5.89574	9.57024
59436	Wed Mar 22 17:35:35 2017_x000D_	28.5597	39.8456	25.4798	0.444706	2	18.4876	39.7054	337.801	5.89574	10.0731
59437	Wed Mar 22 17:35:35 2017_x000D_	28.8626	39.6305	26.7425	0.466745	2	18.4876	39.7054	337.801	5.89574	10.3753
59438	Wed Mar 22 17:35:36 2017_x000D_	29.1682	39.5203	28.1346	0.491042	2	18.4876	39.7054	337.801	5.89574	10.6822
59439	Wed Mar 22 17:35:36 2017_x000D_	29.6767	39.3016	29.4942	0.514771	2	21.636	37.8167	342.665	5.98063	8.17666
59440	Wed Mar 22 17:35:36 2017_x000D_	29.8764	39.0884	29.4929	0.514748	2	21.636	37.8167	342.665	5.98063	8.33795
59441	Wed Mar 22 17:35:36 2017_x000D_	30.3843	38.87	28.1346	0.491042	2	21.636	37.8167	342.665	5.98063	8.81148
59442	Wed Mar 22 17:35:36 2017_x000D_	30.5869	38.7616	25.4779	0.444673	2	21.636	37.8167	342.665	5.98063	9.00064
59443	Wed Mar 22 17:35:36 2017_x000D_	30.7925	38.758	25.4795	0.4447	2	24.318	36.5751	339.984	5.93384	6.83258
59444	Wed Mar 22 17:35:36 2017_x000D_	31.1975	38.5414	25.479	0.444692	2	24.318	36.5751	339.984	5.93384	7.15499
59445	Wed Mar 22 17:35:36 2017_x000D_	31.397	38.3284	25.4772	0.44466	2	24.318	36.5751	339.984	5.93384	7.29289
59446	Wed Mar 22 17:35:36 2017_x000D_	31.5995	38.2202	28.1346	0.491042	2	24.318	36.5751	339.984	5.93384	7.46502
59447	Wed Mar 22 17:35:36 2017_x000D_	32.0077	38.1083	33.6845	0.587905	2	26.3342	35.5339	346.987	6.05607	6.23026
59448	Wed Mar 22 17:35:36 2017_x000D_	32.0079	38.1083	38.634	0.67429	2	26.3342	35.5339	346.987	6.05607	6.23044
59449	Wed Mar 22 17:35:36 2017_x000D_	32.0114	38.2125	53.2707	0.929749	2	26.3342	35.5339	346.987	6.05607	6.27738
59450	Wed Mar 22 17:35:36 2017_x000D_	31.8062	38.2158	61.4912	1.07322	2	26.3342	35.5339	346.987	6.05607	6.09388
59451	Wed Mar 22 17:35:36 2017_x000D_	31.9119	38.3181	76.3463	1.33249	2	26.3342	35.5339	346.987	6.05607	6.23398
59452	Wed Mar 22 17:35:36 2017_x000D_	31.9148	38.4224	82.811	1.44532	2	28.3307	34.9329	352.75	6.15664	5.00224
59453	Wed Mar 22 17:35:36 2017_x000D_	32.023	38.6294	97.5126	1.70192	2	28.3307	34.9329	352.75	6.15664	5.22467
59454	Wed Mar 22 17:35:36 2017_x000D_	32.0228	38.6292	103.265	1.80232	2	28.3307	34.9329	352.75	6.15664	5.22439
59455	Wed Mar 22 17:35:36 2017_x000D_	32.0196	38.5245	109.667	1.91405	2	28.3307	34.9329	352.75	6.15664	5.14855
59456	Wed Mar 22 17:35:36 2017_x000D_	32.0164	38.4199	116.287	2.02959	2	30.3369	34.1119	351.074	6.12739	4.62381
59457	Wed Mar 22 17:35:36 2017_x000D_	31.9069	38.2123	131.721	2.29897	2	30.3369	34.1119	351.074	6.12739	4.39069
59458	Wed Mar 22 17:35:36 2017_x000D_	31.8041	38.2143	137.857	2.40606	2	30.3369	34.1119	351.074	6.12739	4.35688
59459	Wed Mar 22 17:35:36 2017_x000D_	31.5895	37.9042	148.661	2.59462	2	30.3369	34.1119	351.074	6.12739	3.99381
59460	Wed Mar 22 17:35:37 2017_x000D_	31.2751	37.6999	150.198	2.62145	2	31.4492	33.7048	351.074	6.12739	3.99889
59461	Wed Mar 22 17:35:37 2017_x000D_	30.7518	37.3944	154.099	2.68954	2	31.4492	33.7048	351.074	6.12739	3.75493
59462	Wed Mar 22 17:35:37 2017_x000D_	30.3343	37.1916	154.099	2.68953	2	31.4492	33.7048	351.074	6.12739	3.66071
59463	Wed Mar 22 17:35:37 2017_x000D_	30.0197	36.9871	152.764	2.66624	2	31.4492	33.7048	351.074	6.12739	3.58008
59464	Wed Mar 22 17:35:37 2017_x000D_	29.6017	36.7841	152.765	2.66624	2	31.4492	33.7048	351.074	6.12739	3.59101
59465	Wed Mar 22 17:35:37 2017_x000D_	28.9712	36.3744	152.762	2.6662	2	32.7899	33.0841	345.308	6.02676	5.04069
59466	Wed Mar 22 17:35:37 2017_x000D_	28.2434	36.1761	151.309	2.64085	2	32.7899	33.0841	345.308	6.02676	5.49828
59467	Wed Mar 22 17:35:37 2017_x000D_	27.9273	35.9709	152.766	2.66627	2	32.7899	33.0841	345.308	6.02676	5.65495
59468	Wed Mar 22 17:35:37 2017_x000D_	27.6116	35.7658	151.307	2.64081	2	32.7899	33.0841	345.308	6.02676	5.83149
59469	Wed Mar 22 17:35:37 2017_x000D_	26.9792	35.355	151.305	2.64078	2	33.6736	32.8905	340.102	5.9359	7.13364
59470	Wed Mar 22 17:35:37 2017_x000D_	26.6625	35.1494	152.761	2.66618	2	33.6736	32.8905	340.102	5.9359	7.36601
59471	Wed Mar 22 17:35:37 2017_x000D_	26.0357	34.9486	152.765	2.66624	2	33.6736	32.8905	340.102	5.9359	7.91033
59472	Wed Mar 22 17:35:37 2017_x000D_	25.8223	34.7413	152.761	2.66619	2	33.6736	32.8905	340.102	5.9359	8.0665
59473	Wed Mar 22 17:35:37 2017_x000D_	25.4052	34.6425	155.456	2.71322	2	34.3489	32.4701	329.568	5.75206	9.20375
59474	Wed Mar 22 17:35:37 2017_x000D_	24.8741	34.2289	156.688	2.73472	2	34.3489	32.4701	329.568	5.75206	9.63666
59475	Wed Mar 22 17:35:37 2017_x000D_	24.5635	34.2337	155.455	2.7132	2	34.3489	32.4701	329.568	5.75206	9.94305
59476	Wed Mar 22 17:35:37 2017_x000D_	23.9283	33.8213	155.451	2.71313	2	34.3489	32.4701	329.568	5.75206	10.5078
59477	Wed Mar 22 17:35:37 2017_x000D_	23.5067	33.6165	155.451	2.71312	2	34.1906	31.1422	326.665	5.70137	10.9667
59478	Wed Mar 22 17:35:37 2017_x000D_	22.8772	33.4146	155.453	2.71317	2	34.1906	31.1422	326.665	5.70137	11.5394
59479	Wed Mar 22 17:35:37 2017_x000D_	22.455	33.2096	155.453	2.71317	2	34.1906	31.1422	326.665	5.70137	11.9163
59480	Wed Mar 22 17:35:37 2017_x000D_	22.2404	33.0014	155.449	2.7131	2	34.1906	31.1422	326.665	5.70137	12.094
59481	Wed Mar 22 17:35:38 2017_x000D_	21.5056	32.8005	156.689	2.73473	2	34.1906	31.1422	326.665	5.70137	12.7929
59482	Wed Mar 22 17:35:38 2017_x000D_	21.1869	32.5936	155.452	2.71315	2	33.7938	30.2479	294.616	5.14201	12.8233
59483	Wed Mar 22 17:35:38 2017_x000D_	20.5554	32.391	155.455	2.7132	2	33.7938	30.2479	294.616	5.14201	13.4107
59484	Wed Mar 22 17:35:38 2017_x000D_	20.2358	32.1838	156.686	2.73469	2	33.7938	30.2479	294.616	5.14201	13.6955
59485	Wed Mar 22 17:35:38 2017_x000D_	19.9165	31.9766	155.451	2.71313	2	33.7938	30.2479	294.616	5.14201	13.9846
59486	Wed Mar 22 17:35:38 2017_x000D_	19.284	31.7736	155.453	2.71317	2	30.9928	29.2797	257.895	4.50112	11.9714
59487	Wed Mar 22 17:35:38 2017_x000D_	18.9638	31.5661	156.684	2.73465	2	30.9928	29.2797	257.895	4.50112	12.2444
59488	Wed Mar 22 17:35:38 2017_x000D_	18.4351	31.3613	155.453	2.71316	2	30.9928	29.2797	257.895	4.50112	12.7291
59489	Wed Mar 22 17:35:38 2017_x000D_	18.1182	31.2598	159.388	2.78184	2	30.9928	29.2797	257.895	4.50112	13.026
59490	Wed Mar 22 17:35:38 2017_x000D_	17.7979	31.052	158.259	2.76214	2	30.9928	29.2797	257.895	4.50112	13.3134
59491	Wed Mar 22 17:35:38 2017_x000D_	17.2679	30.8469	159.385	2.78179	2	28.1705	28.7519	257.895	4.50112	11.1021
59492	Wed Mar 22 17:35:38 2017_x000D_	17.0551	30.7434	156.684	2.73465	2	28.1705	28.7519	257.895	4.50112	11.2924
59493	Wed Mar 22 17:35:38 2017_x000D_	16.846	30.7462	156.687	2.73471	2	28.1705	28.7519	257.895	4.50112	11.4988
59494	Wed Mar 22 17:35:38 2017_x000D_	16.3158	30.5409	155.457	2.71324	2	28.1705	28.7519	257.895	4.50112	11.9889
59495	Wed Mar 22 17:35:38 2017_x000D_	16.0991	30.3313	155.454	2.71318	2	25.3469	28.2238	251.103	4.38257	9.4849
59496	Wed Mar 22 17:35:38 2017_x000D_	15.8898	30.3341	155.457	2.71324	2	25.3469	28.2238	251.103	4.38257	9.68969
59497	Wed Mar 22 17:35:38 2017_x000D_	15.673	30.1244	155.453	2.71317	2	25.3469	28.2238	251.103	4.38257	9.85883
59498	Wed Mar 22 17:35:38 2017_x000D_	15.4635	30.1271	155.457	2.71323	2	25.3469	28.2238	251.103	4.38257	10.065
59499	Wed Mar 22 17:35:38 2017_x000D_	15.0331	29.8136	152.781	2.66654	2	23.3974	27.7224	229.273	4.00156	8.62175
59500	Wed Mar 22 17:35:38 2017_x000D_	14.9247	29.7085	148.721	2.59568	2	23.3974	27.7224	229.273	4.00156	8.70237
59501	Wed Mar 22 17:35:38 2017_x000D_	14.9323	29.9205	135.968	2.37309	2	23.3974	27.7224	229.273	4.00156	8.74583
59502	Wed Mar 22 17:35:39 2017_x000D_	15.041	30.0253	131.975	2.3034	2	23.3974	27.7224	229.273	4.00156	8.66792
59503	Wed Mar 22 17:35:39 2017_x000D_	15.1541	30.2365	116.658	2.03606	2	22.0941	27.4615	180	3.14159	7.47424
59504	Wed Mar 22 17:35:39 2017_x000D_	15.2627	30.3412	112.805	1.96882	2	22.0941	27.4615	180	3.14159	7.41355
59505	Wed Mar 22 17:35:39 2017_x000D_	15.2743	30.6601	100.81	1.75946	2	22.0941	27.4615	180	3.14159	7.53264
59506	Wed Mar 22 17:35:39 2017_x000D_	15.2745	30.6603	94.959	1.65735	2	22.0941	27.4615	180	3.14159	7.53255
59507	Wed Mar 22 17:35:39 2017_x000D_	15.1774	30.8744	86.0575	1.50199	2	22.0941	27.4615	180	3.14159	7.71289
59508	Wed Mar 22 17:35:39 2017_x000D_	15.1738	30.7688	73.6843	1.28603	2	20.3624	26.9665	190.133	3.31844	6.43266
59509	Wed Mar 22 17:35:39 2017_x000D_	15.1701	30.6629	66.8894	1.16744	2	20.3624	26.9665	190.133	3.31844	6.37365
59510	Wed Mar 22 17:35:39 2017_x000D_	15.2674	30.4492	64.1705	1.11999	2	20.3624	26.9665	190.133	3.31844	6.17157
59511	Wed Mar 22 17:35:39 2017_x000D_	15.3646	30.2358	53.2581	0.92953	2	20.3624	26.9665	190.133	3.31844	5.97213
59512	Wed Mar 22 17:35:39 2017_x000D_	15.3607	30.1298	46.791	0.816658	2	19.0585	26.7055	188.054	3.28216	5.0398
59513	Wed Mar 22 17:35:39 2017_x000D_	15.772	29.9121	38.4692	0.671415	2	19.0585	26.7055	188.054	3.28216	4.59166
59514	Wed Mar 22 17:35:39 2017_x000D_	15.9777	29.8032	36.048	0.629156	2	19.0585	26.7055	188.054	3.28216	4.36888
59515	Wed Mar 22 17:35:39 2017_x000D_	16.1798	29.588	36.0473	0.629144	2	19.0585	26.7055	188.054	3.28216	4.07378
59516	Wed Mar 22 17:35:39 2017_x000D_	16.7933	29.1551	36.0474	0.629147	2	18.6303	26.4714	197.626	3.44922	3.2522
59517	Wed Mar 22 17:35:39 2017_x000D_	17.0999	28.9388	34.402	0.600428	2	18.6303	26.4714	197.626	3.44922	2.90348
59518	Wed Mar 22 17:35:39 2017_x000D_	17.7131	28.5061	34.4018	0.600425	2	18.6303	26.4714	197.626	3.44922	2.23187
59519	Wed Mar 22 17:35:39 2017_x000D_	18.0198	28.2897	36.0477	0.629151	2	18.6303	26.4714	197.626	3.44922	1.91805
59520	Wed Mar 22 17:35:39 2017_x000D_	18.6327	27.8572	36.0478	0.629153	2	18.6303	26.4714	197.626	3.44922	1.3858
59521	Wed Mar 22 17:35:39 2017_x000D_	18.8381	27.7485	33.4777	0.584296	2	16.2596	25.5145	187.655	3.2752	3.41166
59522	Wed Mar 22 17:35:39 2017_x000D_	19.1443	27.5324	31.8954	0.55668	2	16.2596	25.5145	187.655	3.2752	3.52043
59523	Wed Mar 22 17:35:39 2017_x000D_	19.3461	27.3174	31.8944	0.556662	2	16.2596	25.5145	187.655	3.2752	3.57448
59524	Wed Mar 22 17:35:40 2017_x000D_	19.9587	26.8852	31.8938	0.556651	2	16.2596	25.5145	187.655	3.2752	3.94489
59525	Wed Mar 22 17:35:40 2017_x000D_	20.3728	26.7743	34.4028	0.600441	2	14.7548	24.8049	191.457	3.34155	5.95319
59526	Wed Mar 22 17:35:40 2017_x000D_	20.8842	26.4496	33.4783	0.584306	2	14.7548	24.8049	191.457	3.34155	6.34623
59527	Wed Mar 22 17:35:40 2017_x000D_	21.19	26.2337	31.8951	0.556675	2	14.7548	24.8049	191.457	3.34155	6.59191
59528	Wed Mar 22 17:35:40 2017_x000D_	21.7009	25.9093	27.8823	0.486639	2	14.7548	24.8049	191.457	3.34155	7.03335
59529	Wed Mar 22 17:35:40 2017_x000D_	22.0069	25.6934	29.2526	0.510554	2	13.4878	23.6602	233.974	4.08362	8.75837
59530	Wed Mar 22 17:35:40 2017_x000D_	22.622	25.3681	31.8954	0.55668	2	13.4878	23.6602	233.974	4.08362	9.2925
59531	Wed Mar 22 17:35:40 2017_x000D_	23.0319	25.1512	31.8959	0.556688	2	13.4878	23.6602	233.974	4.08362	9.65986
59532	Wed Mar 22 17:35:40 2017_x000D_	23.2334	24.9366	31.8948	0.55667	2	13.4878	23.6602	233.974	4.08362	9.82883
59533	Wed Mar 22 17:35:40 2017_x000D_	23.8513	24.7177	31.8968	0.556704	2	12.6493	22.7495	211.476	3.69094	11.3736
59534	Wed Mar 22 17:35:40 2017_x000D_	24.0528	24.5031	31.8957	0.556686	2	12.6493	22.7495	211.476	3.69094	11.5375
59535	Wed Mar 22 17:35:40 2017_x000D_	24.667	24.1782	29.2522	0.510548	2	12.6493	22.7495	211.476	3.69094	12.1023
59536	Wed Mar 22 17:35:40 2017_x000D_	24.8717	24.0699	31.8966	0.556701	2	12.6493	22.7495	211.476	3.69094	12.2935
59537	Wed Mar 22 17:35:40 2017_x000D_	25.0731	23.8554	31.8956	0.556683	2	12.6493	22.7495	211.476	3.69094	12.4729
59538	Wed Mar 22 17:35:40 2017_x000D_	25.4824	23.6389	31.896	0.556691	2	12.0106	22.2873	223.626	3.90301	13.5394
59539	Wed Mar 22 17:35:40 2017_x000D_	25.6869	23.5307	29.2512	0.51053	2	12.0106	22.2873	223.626	3.90301	13.7327
59540	Wed Mar 22 17:35:40 2017_x000D_	25.8915	23.4225	31.8965	0.556699	2	12.0106	22.2873	223.626	3.90301	13.9272
59541	Wed Mar 22 17:35:40 2017_x000D_	26.3006	23.2061	31.8969	0.556707	2	12.0106	22.2873	223.626	3.90301	14.3195
59542	Wed Mar 22 17:35:40 2017_x000D_	26.2973	23.0999	29.25	0.510509	2	12.2585	21.6313	292.785	5.11006	14.1154
59543	Wed Mar 22 17:35:40 2017_x000D_	26.8103	22.8825	36.0569	0.629311	2	12.2585	21.6313	292.785	5.11006	14.6055
59544	Wed Mar 22 17:35:40 2017_x000D_	26.9111	22.7753	40.3194	0.703706	2	12.2585	21.6313	292.785	5.11006	14.6972
59545	Wed Mar 22 17:35:41 2017_x000D_	26.9147	22.8812	50.9707	0.889607	2	12.2585	21.6313	292.785	5.11006	14.7094
59546	Wed Mar 22 17:35:41 2017_x000D_	26.9149	22.8809	59.0856	1.03124	2	14.0507	20.8019	342.238	5.97319	13.0311
59547	Wed Mar 22 17:35:41 2017_x000D_	26.8144	22.9876	68.0676	1.188	2	14.0507	20.8019	342.238	5.97319	12.9495
59548	Wed Mar 22 17:35:41 2017_x000D_	26.9214	23.0922	82.9311	1.44742	2	14.0507	20.8019	342.238	5.97319	13.0729
59549	Wed Mar 22 17:35:41 2017_x000D_	26.918	22.9856	88.9291	1.55211	2	14.0507	20.8019	342.238	5.97319	13.0513
59550	Wed Mar 22 17:35:41 2017_x000D_	27.0117	22.6657	103.299	1.80291	2	14.0507	20.8019	342.238	5.97319	13.0943
59551	Wed Mar 22 17:35:41 2017_x000D_	27.0083	22.5595	109.647	1.91371	2	17.1194	20.8973	0	0	10.0276
59552	Wed Mar 22 17:35:41 2017_x000D_	26.904	22.5601	117.531	2.0513	2	17.1194	20.8973	0	0	9.92488
59553	Wed Mar 22 17:35:41 2017_x000D_	26.7901	22.2427	129.28	2.25637	2	17.1194	20.8973	0	0	9.76384
59554	Wed Mar 22 17:35:41 2017_x000D_	26.6829	22.1375	133.397	2.32822	2	17.1194	20.8973	0	0	9.64358
59555	Wed Mar 22 17:35:41 2017_x000D_	26.2544	21.716	133.398	2.32824	2	20.2063	20.551	345.308	6.02676	6.15928
59556	Wed Mar 22 17:35:41 2017_x000D_	25.9294	21.2932	135.469	2.36438	2	20.2063	20.551	345.308	6.02676	5.77103
59557	Wed Mar 22 17:35:41 2017_x000D_	25.6111	21.0832	133.399	2.32826	2	20.2063	20.551	345.308	6.02676	5.43094
59558	Wed Mar 22 17:35:41 2017_x000D_	25.1752	20.448	133.395	2.32818	2	20.2063	20.551	345.308	6.02676	4.96997
59559	Wed Mar 22 17:35:41 2017_x000D_	24.8565	20.2375	131.178	2.28949	2	21.769	19.936	352.345	6.14958	3.10219
59560	Wed Mar 22 17:35:41 2017_x000D_	24.6382	19.9194	129.287	2.25649	2	21.769	19.936	352.345	6.14958	2.86925
59561	Wed Mar 22 17:35:41 2017_x000D_	24.2015	19.283	129.285	2.25645	2	21.769	19.936	352.345	6.14958	2.51862
59562	Wed Mar 22 17:35:41 2017_x000D_	23.8823	19.0721	126.952	2.21574	2	21.769	19.936	352.345	6.14958	2.28306
59563	Wed Mar 22 17:35:41 2017_x000D_	23.4449	18.4349	126.951	2.21571	2	21.769	19.936	352.345	6.14958	2.24988
59564	Wed Mar 22 17:35:41 2017_x000D_	23.2294	18.2229	126.953	2.21574	1	25.7995	18.0707	239.247	4.17565	2.5746
59565	Wed Mar 22 17:35:41 2017_x000D_	22.7914	17.5849	126.951	2.21572	1	25.7995	18.0707	239.247	4.17565	3.04708
59566	Wed Mar 22 17:35:42 2017_x000D_	22.68	17.3717	129.284	2.25643	1	25.7995	18.0707	239.247	4.17565	3.19685
59567	Wed Mar 22 17:35:42 2017_x000D_	22.4642	17.1593	129.285	2.25645	1	25.7995	18.0707	239.247	4.17565	3.45758
59568	Wed Mar 22 17:35:42 2017_x000D_	22.0256	16.5203	129.283	2.25641	2	23.9788	19.5625	0	0	3.61524
59569	Wed Mar 22 17:35:42 2017_x000D_	21.8095	16.3076	129.284	2.25643	2	23.9788	19.5625	0	0	3.91155
59570	Wed Mar 22 17:35:42 2017_x000D_	21.4816	15.8812	131.47	2.29459	2	23.9788	19.5625	0	0	4.44837
59571	Wed Mar 22 17:35:42 2017_x000D_	21.262	15.5614	133.377	2.32786	2	23.9788	19.5625	0	0	4.8363
59572	Wed Mar 22 17:35:42 2017_x000D_	20.9341	15.1347	131.164	2.28924	2	26.6853	17.8772	280.926	4.90309	6.37163
59573	Wed Mar 22 17:35:42 2017_x000D_	20.7212	15.0288	133.213	2.32501	2	26.6853	17.8772	280.926	4.90309	6.60938
59574	Wed Mar 22 17:35:42 2017_x000D_	20.5011	14.7082	131.165	2.28927	2	26.6853	17.8772	280.926	4.90309	6.94888
59575	Wed Mar 22 17:35:42 2017_x000D_	20.288	14.6022	133.214	2.32502	2	26.6853	17.8772	280.926	4.90309	7.18687
59576	Wed Mar 22 17:35:42 2017_x000D_	19.9591	14.1747	135.437	2.36382	2	26.6853	17.8772	280.926	4.90309	7.67791
59577	Wed Mar 22 17:35:42 2017_x000D_	19.7423	13.9611	135.437	2.36382	2	27.2418	15.2388	277.045	4.83535	7.60756
59578	Wed Mar 22 17:35:42 2017_x000D_	19.3083	13.5337	135.437	2.36382	2	27.2418	15.2388	277.045	4.83535	8.11467
59579	Wed Mar 22 17:35:42 2017_x000D_	19.1999	13.4267	131.17	2.28935	2	27.2418	15.2388	277.045	4.83535	8.24353
