# Supplementary material for: Guppies Prefer to Follow Large (Robot) Leaders Irrespective of Own Size
Source: Front Bioeng Biotechnol. 2020 May 15;8:441. doi: 10.3389/fbioe.2020.00441 (PMC7243707; doi:10.3389/fbioe.2020.00441)
Supplement: Supplementary file 3 [file Data_Sheet_1.ZIP › Raw Data/ID29.xlsx]

## Sheet: WedMar22170703201
Framenumber	Current timestamp	Robo Position x	Robo Position y	Robo Angle deg	Robo Angle rad	Fish ID	Fish Position x	Fish Position y	Fish Angle deg	Fish Angle rad	Distance_between_subjects	Mean_Distance (L300 bis L1500)		Fish ID	Fish Position x	Fish Position y	Fish Angle deg	Fish Angle rad	Fish ID	Fish Position x	Fish Position y	Fish Angle deg	Fish Angle rad	Fish ID	Fish Position x	Fish Position y	Fish Angle deg	Fish Angle rad	Fish ID	Fish Position x	Fish Position y	Fish Angle deg	Fish Angle rad
49082	Wed Mar 22 17:07:23 2017_x000D_	16.3249	12.3635	-72.9654	-1.27349	1	35.5303	49.6699	87.9152	1.53441		11.3218
49083	Wed Mar 22 17:07:23 2017_x000D_	16.3249	12.3635	-72.9654	-1.27349	1	35.5303	49.6699	87.9152	1.53441
49084	Wed Mar 22 17:07:23 2017_x000D_	16.3249	12.3635	-72.9654	-1.27349	1	35.5303	49.6699	87.9152	1.53441
49085	Wed Mar 22 17:07:23 2017_x000D_	16.4374	12.5782	-70.1559	-1.22445	1	35.5303	49.6699	87.9152	1.53441
49086	Wed Mar 22 17:07:23 2017_x000D_	16.4448	12.7934	-70.1539	-1.22442	1	35.5303	49.6699	87.9152	1.53441
49087	Wed Mar 22 17:07:23 2017_x000D_	16.5573	13.008	-67.4384	-1.17702	1	35.5303	49.6699	87.9152	1.53441
49088	Wed Mar 22 17:07:23 2017_x000D_	16.6661	13.1152	-63.6311	-1.11057	1	35.5303	49.6699	87.9152	1.53441
49089	Wed Mar 22 17:07:23 2017_x000D_	16.8986	13.7593	-63.6286	-1.11053	1	35.5303	49.6699	87.9152	1.53441
49090	Wed Mar 22 17:07:23 2017_x000D_	17.1239	14.1884	-69.1882	-1.20756	1	35.5303	49.6699	87.9152	1.53441
49091	Wed Mar 22 17:07:23 2017_x000D_	17.2401	14.51	-72.9725	-1.27361	1	35.5303	49.6699	87.9152	1.53441
49092	Wed Mar 22 17:07:24 2017_x000D_	17.4832	15.4751	-79.3219	-1.38443	1	35.5303	49.6699	87.9152	1.53441
49093	Wed Mar 22 17:07:24 2017_x000D_	17.6029	15.9038	-82.2051	-1.43475	1	35.5303	49.6699	87.9152	1.53441
49094	Wed Mar 22 17:07:24 2017_x000D_	17.7262	16.4397	-84.9645	-1.48291	1	35.5303	49.6699	87.9152	1.53441
49095	Wed Mar 22 17:07:24 2017_x000D_	17.7622	17.5114	-84.9631	-1.48289	1	35.5303	49.6699	99.0212	1.72825
49096	Wed Mar 22 17:07:24 2017_x000D_	17.8853	18.0462	-88.0748	-1.5372	1	35.5303	49.6699	99.0212	1.72825
49097	Wed Mar 22 17:07:24 2017_x000D_	18.0189	18.9016	-85.1295	-1.48579	1	35.5303	49.6699	99.0212	1.72825
49098	Wed Mar 22 17:07:24 2017_x000D_	18.0369	19.4364	-85.2758	-1.48834	1	35.5303	49.6699	99.0212	1.72825
49099	Wed Mar 22 17:07:24 2017_x000D_	18.1668	20.1841	-82.2045	-1.43474	1	35.5303	49.6699	99.0212	1.72825
49100	Wed Mar 22 17:07:24 2017_x000D_	18.1811	20.6116	-82.2034	-1.43472	1	35.5303	49.6699	99.0212	1.72825
49101	Wed Mar 22 17:07:24 2017_x000D_	18.1954	21.0389	-82.2023	-1.4347	1	35.5303	49.6699	99.0212	1.72825
49102	Wed Mar 22 17:07:24 2017_x000D_	18.2062	21.3595	-81.8783	-1.42905	1	35.5303	49.6699	99.0212	1.72825
49103	Wed Mar 22 17:07:24 2017_x000D_	18.3323	21.9991	-78.835	-1.37593	1	35.5303	49.6699	99.0212	1.72825
49104	Wed Mar 22 17:07:24 2017_x000D_	18.4584	22.6383	-75.8494	-1.32382	1	35.5303	49.6699	99.0212	1.72825
49105	Wed Mar 22 17:07:24 2017_x000D_	18.5736	22.957	-73.6964	-1.28625	1	35.5303	49.6699	99.0212	1.72825
49106	Wed Mar 22 17:07:24 2017_x000D_	18.5879	23.3835	-73.6934	-1.28619	1	35.5303	49.6699	99.0212	1.72825
49107	Wed Mar 22 17:07:24 2017_x000D_	18.815	23.9146	-72.9364	-1.27298	1	35.5303	49.6699	99.0212	1.72825
49108	Wed Mar 22 17:07:24 2017_x000D_	19.0455	24.5516	-72.9373	-1.273	1	35.5303	49.6699	99.0212	1.72825
49109	Wed Mar 22 17:07:24 2017_x000D_	19.0597	24.9775	-72.9341	-1.27294	1	35.5303	49.6699	99.0212	1.72825
49110	Wed Mar 22 17:07:24 2017_x000D_	19.1712	25.1892	-70.1046	-1.22356	1	35.5303	49.6699	99.0212	1.72825
49111	Wed Mar 22 17:07:24 2017_x000D_	19.2864	25.5073	-73.6955	-1.28623	1	35.5303	49.6699	99.0212	1.72825
49112	Wed Mar 22 17:07:24 2017_x000D_	19.5166	26.1432	-73.6968	-1.28625	1	12.8312	13.4555	99.0212	1.72825	14.3413
49113	Wed Mar 22 17:07:25 2017_x000D_	19.5272	26.4624	-72.9344	-1.27295	1	12.8312	13.4555	99.0212	1.72825	14.6293
49114	Wed Mar 22 17:07:25 2017_x000D_	19.7571	27.0977	-72.9354	-1.27296	1	12.8312	13.4555	99.0212	1.72825	15.2996
49115	Wed Mar 22 17:07:25 2017_x000D_	19.8684	27.3088	-70.1026	-1.22352	1	12.8312	13.4555	99.0212	1.72825	15.5382
49116	Wed Mar 22 17:07:25 2017_x000D_	19.9939	27.9449	-72.9348	-1.27295	1	12.8312	13.4555	99.0212	1.72825	16.1631
49117	Wed Mar 22 17:07:25 2017_x000D_	20.2096	28.1547	-72.9389	-1.27302	1	12.8312	13.4555	99.0212	1.72825	16.4471
49118	Wed Mar 22 17:07:25 2017_x000D_	20.22	28.4728	-73.6974	-1.28626	1	12.8312	13.4555	99.0212	1.72825	16.7366
49119	Wed Mar 22 17:07:25 2017_x000D_	20.4425	28.8946	-73.7001	-1.28631	1	12.8312	13.4555	99.0212	1.72825	17.2133
49120	Wed Mar 22 17:07:25 2017_x000D_	20.4495	29.1067	-73.6986	-1.28628	1	12.8312	13.4555	99.0212	1.72825	17.4069
49121	Wed Mar 22 17:07:25 2017_x000D_	20.4564	29.3188	-73.6971	-1.28626	1	13.8517	15.2604	151.421	2.64279	15.5326
49122	Wed Mar 22 17:07:25 2017_x000D_	20.5747	29.7416	-76.4832	-1.33488	1	13.8517	15.2604	151.421	2.64279	15.9657
49123	Wed Mar 22 17:07:25 2017_x000D_	20.5782	29.8478	-75.8576	-1.32396	1	13.8517	15.2604	151.421	2.64279	16.0636
49124	Wed Mar 22 17:07:25 2017_x000D_	20.5918	30.2714	-70.0927	-1.22335	1	13.8517	15.2604	151.421	2.64279	16.4548
49125	Wed Mar 22 17:07:25 2017_x000D_	20.7027	30.4818	-67.349	-1.17546	1	14.8812	16.8432	81.3632	1.42006	14.8291
49126	Wed Mar 22 17:07:25 2017_x000D_	20.7021	30.4818	-54.4236	-0.949871	1	14.8812	16.8432	81.3632	1.42006	14.8288
49127	Wed Mar 22 17:07:25 2017_x000D_	20.6949	30.2702	-46.246	-0.807144	1	14.8812	16.8432	81.3632	1.42006	14.6316
49128	Wed Mar 22 17:07:25 2017_x000D_	20.4862	30.2732	-37.9337	-0.662068	1	14.8812	16.8432	81.3632	1.42006	14.5527
49129	Wed Mar 22 17:07:25 2017_x000D_	20.3816	30.2751	-23.3783	-0.408028	1	15.6718	18.8606	75.3081	1.31438	12.348
49130	Wed Mar 22 17:07:25 2017_x000D_	20.2773	30.2768	-16.9447	-0.295742	1	15.6718	18.8606	75.3081	1.31438	12.3102
49131	Wed Mar 22 17:07:25 2017_x000D_	20.3815	30.2757	-10.6991	-0.186735	1	15.6718	18.8606	75.3081	1.31438	12.3485
49132	Wed Mar 22 17:07:25 2017_x000D_	20.5904	30.2737	6.57004	0.114669	1	15.6718	18.8606	75.3081	1.31438	12.4279
49133	Wed Mar 22 17:07:25 2017_x000D_	20.7996	30.2712	19.5955	0.342006	1	15.6718	18.8606	75.3081	1.31438	12.5098
49134	Wed Mar 22 17:07:26 2017_x000D_	21.008	30.2685	25.2687	0.441022	1	16.4426	21.3188	79.0736	1.38009	10.0469
49135	Wed Mar 22 17:07:26 2017_x000D_	21.109	30.1612	29.306	0.511486	1	16.4426	21.3188	79.0736	1.38009	9.99817
49136	Wed Mar 22 17:07:26 2017_x000D_	21.4182	30.0512	33.5211	0.585054	1	16.4426	21.3188	79.0736	1.38009	10.0504
49137	Wed Mar 22 17:07:26 2017_x000D_	22.133	29.6182	31.9421	0.557494	1	16.4426	21.3188	79.0736	1.38009	10.0628
49138	Wed Mar 22 17:07:26 2017_x000D_	22.5424	29.401	31.9425	0.557502	1	16.8231	22.6577	79.0736	1.38009	8.84209
49139	Wed Mar 22 17:07:26 2017_x000D_	23.1495	28.8636	29.304	0.511451	1	16.8231	22.6577	79.0736	1.38009	8.86208
49140	Wed Mar 22 17:07:26 2017_x000D_	23.5587	28.6467	29.3041	0.511454	1	16.8231	22.6577	79.0736	1.38009	9.01313
49141	Wed Mar 22 17:07:26 2017_x000D_	24.2727	28.2142	27.935	0.487558	1	16.8231	22.6577	79.0736	1.38009	9.29361
49142	Wed Mar 22 17:07:26 2017_x000D_	24.5811	28.1045	26.5341	0.463108	1	17.213	23.7754	82.3448	1.43719	8.54576
49143	Wed Mar 22 17:07:26 2017_x000D_	25.2979	27.7782	27.9366	0.487585	1	17.213	23.7754	82.3448	1.43719	9.02153
49144	Wed Mar 22 17:07:26 2017_x000D_	25.7065	27.5615	27.9366	0.487585	1	17.213	23.7754	82.3448	1.43719	9.29914
49145	Wed Mar 22 17:07:26 2017_x000D_	26.0114	27.3461	29.3052	0.511472	1	17.213	23.7754	82.3448	1.43719	9.49535
49146	Wed Mar 22 17:07:26 2017_x000D_	26.7275	27.0201	25.2599	0.440869	1	17.213	23.7754	82.3448	1.43719	10.0526
49147	Wed Mar 22 17:07:26 2017_x000D_	27.0355	26.9106	29.3071	0.511505	1	17.4031	24.4445	79.9968	1.39621	9.94308
49148	Wed Mar 22 17:07:26 2017_x000D_	27.3398	26.6954	27.9366	0.487585	1	17.4031	24.4445	79.9968	1.39621	10.1885
49149	Wed Mar 22 17:07:26 2017_x000D_	28.0557	26.3696	31.9473	0.557586	1	17.4031	24.4445	79.9968	1.39621	10.8252
49150	Wed Mar 22 17:07:26 2017_x000D_	28.2565	26.1556	31.9463	0.557567	1	17.4031	24.4445	79.9968	1.39621	10.9875
49151	Wed Mar 22 17:07:26 2017_x000D_	28.8651	25.7254	31.9457	0.557557	1	18.698	24.9266	45	0.785398	10.1984
49152	Wed Mar 22 17:07:26 2017_x000D_	29.1726	25.6161	36.0981	0.630031	1	18.698	24.9266	45	0.785398	10.4973
49153	Wed Mar 22 17:07:26 2017_x000D_	29.4796	25.507	31.9476	0.557591	1	18.698	24.9266	45	0.785398	10.7972
49154	Wed Mar 22 17:07:26 2017_x000D_	29.9845	25.0781	33.5287	0.585187	1	18.698	24.9266	45	0.785398	11.2875
49155	Wed Mar 22 17:07:26 2017_x000D_	30.2884	24.8632	31.946	0.557562	1	19.793	24.9604	11.0143	0.192236	10.4959
49156	Wed Mar 22 17:07:27 2017_x000D_	30.8994	24.5393	34.4539	0.601334	1	19.793	24.9604	11.0143	0.192236	11.1144
49157	Wed Mar 22 17:07:27 2017_x000D_	31.2004	24.2186	33.5282	0.585177	1	19.793	24.9604	11.0143	0.192236	11.4315
49158	Wed Mar 22 17:07:27 2017_x000D_	31.811	23.8948	36.1	0.630065	1	19.793	24.9604	11.0143	0.192236	12.0651
49159	Wed Mar 22 17:07:27 2017_x000D_	32.212	23.4674	36.0988	0.630042	1	21.0971	25.2216	0	0	11.2525
49160	Wed Mar 22 17:07:27 2017_x000D_	32.6189	23.2517	36.0995	0.630055	1	21.0971	25.2216	0	0	11.689
49161	Wed Mar 22 17:07:27 2017_x000D_	32.6189	23.2517	36.0995	0.630055	1	21.0971	25.2216	0	0	11.689
49162	Wed Mar 22 17:07:27 2017_x000D_	33.2261	22.8225	36.0996	0.630058	1	21.0971	25.2216	0	0	12.364
49163	Wed Mar 22 17:07:27 2017_x000D_	33.5295	22.6079	34.4526	0.601311	1	21.0971	25.2216	0	0	12.7042
49164	Wed Mar 22 17:07:27 2017_x000D_	34.1364	22.1789	34.4525	0.601309	1	23.5148	25.0752	0	0	11.0094
49165	Wed Mar 22 17:07:27 2017_x000D_	34.4369	21.8585	33.5258	0.585136	1	23.5148	25.0752	0	0	11.3859
49166	Wed Mar 22 17:07:27 2017_x000D_	35.0465	21.5355	36.1	0.630064	1	23.5148	25.0752	0	0	12.0627
49167	Wed Mar 22 17:07:27 2017_x000D_	35.3496	21.3212	34.4522	0.601304	1	23.5148	25.0752	0	0	12.4159
49168	Wed Mar 22 17:07:27 2017_x000D_	35.9559	20.8925	34.4521	0.601302	1	25.9419	24.7083	0	0	10.7164
49169	Wed Mar 22 17:07:27 2017_x000D_	36.1561	20.6791	34.4513	0.601288	1	25.9419	24.7083	0	0	10.9802
49170	Wed Mar 22 17:07:27 2017_x000D_	36.4593	20.4648	36.0997	0.630058	1	25.9419	24.7083	0	0	11.3412
49171	Wed Mar 22 17:07:27 2017_x000D_	37.0653	20.0364	36.0998	0.630061	1	25.9419	24.7083	0	0	12.0647
49172	Wed Mar 22 17:07:27 2017_x000D_	37.3681	19.8223	34.451	0.601284	1	28.1595	24.1139	354.416	6.18572	10.1595
49173	Wed Mar 22 17:07:27 2017_x000D_	37.771	19.5015	31.9377	0.557418	1	28.1595	24.1139	354.416	6.18572	10.6609
49174	Wed Mar 22 17:07:27 2017_x000D_	38.1766	19.2866	31.9382	0.557426	1	28.1595	24.1139	354.416	6.18572	11.1196
49175	Wed Mar 22 17:07:27 2017_x000D_	38.3766	19.0734	31.9371	0.557408	1	28.1595	24.1139	354.416	6.18572	11.3928
49176	Wed Mar 22 17:07:27 2017_x000D_	38.8846	18.8579	30.4828	0.532026	1	28.1595	24.1139	354.416	6.18572	11.9438
49177	Wed Mar 22 17:07:28 2017_x000D_	39.1874	18.6439	31.938	0.557423	1	30.8243	23.3126	355.805	6.20997	9.57801
49178	Wed Mar 22 17:07:28 2017_x000D_	39.3899	18.5365	29.2876	0.511164	1	30.8243	23.3126	355.805	6.20997	9.80717
49179	Wed Mar 22 17:07:28 2017_x000D_	39.7951	18.3219	29.2877	0.511167	1	30.8243	23.3126	355.805	6.20997	10.2656
49180	Wed Mar 22 17:07:28 2017_x000D_	39.9977	18.2146	31.9389	0.557439	1	30.8243	23.3126	355.805	6.20997	10.4948
49181	Wed Mar 22 17:07:28 2017_x000D_	40.3	18.0008	30.4825	0.53202	1	33.4987	22.2908	345.308	6.02676	8.04125
49182	Wed Mar 22 17:07:28 2017_x000D_	40.3974	17.7884	31.9368	0.557402	1	33.4987	22.2908	345.308	6.02676	8.23794
49183	Wed Mar 22 17:07:28 2017_x000D_	40.9073	17.6791	27.9103	0.487126	1	33.4987	22.2908	345.308	6.02676	8.72669
49184	Wed Mar 22 17:07:28 2017_x000D_	40.9046	17.5732	25.2153	0.44009	1	33.4987	22.2908	345.308	6.02676	8.78084
49185	Wed Mar 22 17:07:28 2017_x000D_	41.0068	17.5725	18.5433	0.323641	1	35.7457	21.0347	349.997	6.1086	6.2981
49186	Wed Mar 22 17:07:28 2017_x000D_	40.6985	17.5741	0.382593	0.00667751	1	35.7457	21.0347	349.997	6.1086	6.04202
49187	Wed Mar 22 17:07:28 2017_x000D_	40.5933	17.4685	-8.85257	-0.154506	1	35.7457	21.0347	349.997	6.1086	6.01806
49188	Wed Mar 22 17:07:28 2017_x000D_	40.5931	17.4682	-14.7495	-0.257428	1	35.7457	21.0347	349.997	6.1086	6.01807
49189	Wed Mar 22 17:07:28 2017_x000D_	40.4905	17.4683	-26.7052	-0.466094	1	37.3064	20.4203	316.007	5.51536	4.34198
49190	Wed Mar 22 17:07:28 2017_x000D_	40.4881	17.362	-36.9861	-0.645529	1	37.3064	20.4203	316.007	5.51536	4.41321
49191	Wed Mar 22 17:07:28 2017_x000D_	40.6965	17.4662	-51.2072	-0.893735	1	37.3064	20.4203	316.007	5.51536	4.49661
49192	Wed Mar 22 17:07:28 2017_x000D_	40.6994	17.5721	-57.6759	-1.00663	1	37.3064	20.4203	316.007	5.51536	4.42998
49193	Wed Mar 22 17:07:28 2017_x000D_	40.8076	17.783	-68.0756	-1.18814	1	37.3064	20.4203	316.007	5.51536	4.38335
49194	Wed Mar 22 17:07:28 2017_x000D_	40.8105	17.8888	-74.3489	-1.29763	2	43.0261	15.0721	357.69	6.24287	3.58367
49195	Wed Mar 22 17:07:28 2017_x000D_	40.9184	18.0998	-77.1025	-1.34569	2	43.0261	15.0721	357.69	6.24287	3.68909
49196	Wed Mar 22 17:07:28 2017_x000D_	41.1416	18.8386	-77.6622	-1.35546	2	43.0261	15.0721	357.69	6.24287	4.21163
49197	Wed Mar 22 17:07:28 2017_x000D_	41.1494	19.1559	-77.1022	-1.34569	2	43.0261	15.0721	357.69	6.24287	4.49438
49198	Wed Mar 22 17:07:29 2017_x000D_	41.3747	19.9995	-71.6632	-1.25076	2	42.5787	15.2792	355.011	6.19611	4.87143
49199	Wed Mar 22 17:07:29 2017_x000D_	41.4876	20.4212	-74.348	-1.29762	2	42.5787	15.2792	355.011	6.19611	5.25649
49200	Wed Mar 22 17:07:29 2017_x000D_	41.7075	21.0526	-69.0549	-1.20524	2	42.5787	15.2792	355.011	6.19611	5.83876
49201	Wed Mar 22 17:07:29 2017_x000D_	41.8177	21.3686	-70.7843	-1.23542	2	42.5787	15.2792	355.011	6.19611	6.13677
49202	Wed Mar 22 17:07:29 2017_x000D_	41.9301	21.7895	-68.0616	-1.1879	2	43.3506	17.5147	31.8388	0.555692	4.50463
49203	Wed Mar 22 17:07:29 2017_x000D_	42.1499	22.4202	-68.0605	-1.18788	2	43.3506	17.5147	31.8388	0.555692	5.05031
49204	Wed Mar 22 17:07:29 2017_x000D_	42.3645	22.8397	-68.0619	-1.1879	2	43.3506	17.5147	31.8388	0.555692	5.41553
49205	Wed Mar 22 17:07:29 2017_x000D_	42.5764	23.1536	-69.0568	-1.20527	2	43.3506	17.5147	31.8388	0.555692	5.6918
49206	Wed Mar 22 17:07:29 2017_x000D_	42.7958	23.7833	-69.0562	-1.20526	2	43.3506	17.5147	31.8388	0.555692	6.2931
49207	Wed Mar 22 17:07:29 2017_x000D_	42.8034	24.0991	-68.0599	-1.18787	1	40.6666	18.757	345.308	6.02676	5.7536
49208	Wed Mar 22 17:07:29 2017_x000D_	43.1248	24.7272	-70.7883	-1.23549	1	40.6666	18.757	345.308	6.02676	6.45647
49209	Wed Mar 22 17:07:29 2017_x000D_	43.2342	25.0413	-69.055	-1.20524	1	40.6666	18.757	345.308	6.02676	6.78859
49210	Wed Mar 22 17:07:29 2017_x000D_	43.5552	25.6686	-71.6717	-1.25091	1	40.6666	18.757	345.308	6.02676	7.49094
49211	Wed Mar 22 17:07:29 2017_x000D_	43.5627	25.9839	-70.7882	-1.23549	1	41.1037	18.7707	0	0	7.62082
49212	Wed Mar 22 17:07:29 2017_x000D_	43.7765	26.4017	-70.7902	-1.23552	1	41.1037	18.7707	0	0	8.08554
49213	Wed Mar 22 17:07:29 2017_x000D_	43.9951	27.0291	-70.7902	-1.23552	1	41.1037	18.7707	0	0	8.74994
49214	Wed Mar 22 17:07:29 2017_x000D_	44.005	27.4487	-70.7863	-1.23545	1	41.1037	18.7707	0	0	9.15015
49215	Wed Mar 22 17:07:29 2017_x000D_	44.2135	27.656	-70.7902	-1.23552	1	42.3946	19.2531	8.63681	0.150741	8.59751
49216	Wed Mar 22 17:07:29 2017_x000D_	44.4342	28.3871	-71.6711	-1.2509	1	42.3946	19.2531	8.63681	0.150741	9.35895
49217	Wed Mar 22 17:07:29 2017_x000D_	44.5432	28.7003	-68.0566	-1.18781	1	42.3946	19.2531	8.63681	0.150741	9.68845
49218	Wed Mar 22 17:07:29 2017_x000D_	44.8631	29.3248	-70.7921	-1.23556	1	42.3946	19.2531	8.63681	0.150741	10.3698
49219	Wed Mar 22 17:07:29 2017_x000D_	44.8704	29.6387	-71.6717	-1.25091	1	43.8625	20.6247	45	0.785398	9.07017
49220	Wed Mar 22 17:07:30 2017_x000D_	45.093	30.473	-71.6702	-1.25088	1	43.8625	20.6247	45	0.785398	9.92487
49221	Wed Mar 22 17:07:30 2017_x000D_	45.3035	30.7841	-70.7902	-1.23552	1	43.8625	20.6247	45	0.785398	10.2611
49222	Wed Mar 22 17:07:30 2017_x000D_	45.3107	31.0975	-71.6705	-1.25089	1	43.8625	20.6247	45	0.785398	10.5725
49223	Wed Mar 22 17:07:30 2017_x000D_	45.5282	31.7217	-71.6708	-1.25089	1	43.8625	20.6247	45	0.785398	11.2213
49224	Wed Mar 22 17:07:30 2017_x000D_	45.7407	32.1366	-71.6729	-1.25093	1	45.1011	22.2094	65.232	1.13851	9.94778
49225	Wed Mar 22 17:07:30 2017_x000D_	45.8543	32.6573	-73.6159	-1.28484	1	45.1011	22.2094	65.232	1.13851	10.475
49226	Wed Mar 22 17:07:30 2017_x000D_	45.9627	32.9686	-71.6714	-1.2509	1	45.1011	22.2094	65.232	1.13851	10.7936
49227	Wed Mar 22 17:07:30 2017_x000D_	45.9699	33.2818	-70.7844	-1.23542	1	45.1011	22.2094	65.232	1.13851	11.1064
49228	Wed Mar 22 17:07:30 2017_x000D_	46.1845	33.8	-71.6699	-1.25088	1	46.1208	23.7865	46.0071	0.802975	10.0137
49229	Wed Mar 22 17:07:30 2017_x000D_	46.2955	34.2155	-74.3742	-1.29808	1	46.1208	23.7865	46.0071	0.802975	10.4305
49230	Wed Mar 22 17:07:30 2017_x000D_	46.4014	34.4223	-71.6702	-1.25088	1	46.1208	23.7865	46.0071	0.802975	10.6395
49231	Wed Mar 22 17:07:30 2017_x000D_	46.6158	34.9402	-70.7863	-1.23545	1	46.1208	23.7865	46.0071	0.802975	11.1647
49232	Wed Mar 22 17:07:30 2017_x000D_	46.6229	35.2524	-71.6687	-1.25085	1	46.8805	26.2375	75.3081	1.31438	9.01858
49233	Wed Mar 22 17:07:30 2017_x000D_	46.8347	35.6655	-71.6708	-1.25089	1	46.8805	26.2375	75.3081	1.31438	9.42811
49234	Wed Mar 22 17:07:30 2017_x000D_	46.8394	35.8736	-71.669	-1.25086	1	46.8805	26.2375	75.3081	1.31438	9.63619
49235	Wed Mar 22 17:07:30 2017_x000D_	47.0511	36.2865	-71.6711	-1.2509	1	46.8805	26.2375	75.3081	1.31438	10.0504
49236	Wed Mar 22 17:07:30 2017_x000D_	47.0535	36.3907	-70.7843	-1.23542	1	47.2137	28.4534	75.3081	1.31438	7.93892
49237	Wed Mar 22 17:07:30 2017_x000D_	47.1638	36.8048	-68.0378	-1.18748	1	47.2137	28.4534	75.3081	1.31438	8.35155
49238	Wed Mar 22 17:07:30 2017_x000D_	47.1662	36.9086	-69.0373	-1.20493	1	47.2137	28.4534	75.3081	1.31438	8.45533
49239	Wed Mar 22 17:07:30 2017_x000D_	47.1685	37.0128	-68.0356	-1.18745	1	47.2137	28.4534	75.3081	1.31438	8.55952
49240	Wed Mar 22 17:07:30 2017_x000D_	47.1682	37.0126	-62.8415	-1.09679	1	47.2137	28.4534	75.3081	1.31438	8.55932
49241	Wed Mar 22 17:07:31 2017_x000D_	47.2715	37.1149	-59.0197	-1.03009	1	47.339	30.4413	75.3081	1.31438	6.67394
49242	Wed Mar 22 17:07:31 2017_x000D_	47.2712	37.1151	-50.95	-0.889246	1	47.339	30.4413	75.3081	1.31438	6.67414
49243	Wed Mar 22 17:07:31 2017_x000D_	47.3741	37.2173	-42.7009	-0.745271	1	47.339	30.4413	75.3081	1.31438	6.77609
49244	Wed Mar 22 17:07:31 2017_x000D_	47.3765	37.3214	-40.5935	-0.70849	1	47.339	30.4413	75.3081	1.31438	6.8802
49245	Wed Mar 22 17:07:31 2017_x000D_	47.5831	37.5264	-27.5136	-0.480202	1	47.4538	32.6484	96.7765	1.68907	4.87971
49246	Wed Mar 22 17:07:31 2017_x000D_	47.886	37.5212	-26.1709	-0.456768	1	47.4538	32.6484	96.7765	1.68907	4.89193
49247	Wed Mar 22 17:07:31 2017_x000D_	47.8908	37.7292	-20.7709	-0.362521	1	47.4538	32.6484	96.7765	1.68907	5.09956
49248	Wed Mar 22 17:07:31 2017_x000D_	48.3978	37.8245	-16.9791	-0.296341	1	47.4538	32.6484	96.7765	1.68907	5.26148
49249	Wed Mar 22 17:07:31 2017_x000D_	48.7027	37.9232	-13.4139	-0.234117	1	47.6099	33.9748	96.7765	1.68907	4.09684
49250	Wed Mar 22 17:07:31 2017_x000D_	49.3104	38.0166	-10.6239	-0.185421	1	47.6099	33.9748	96.7765	1.68907	4.38496
49251	Wed Mar 22 17:07:31 2017_x000D_	49.6154	38.1152	-8.22527	-0.143558	1	47.6099	33.9748	96.7765	1.68907	4.60054
49252	Wed Mar 22 17:07:31 2017_x000D_	50.3229	38.2068	-4.87458	-0.0850774	1	47.6099	33.9748	96.7765	1.68907	5.02695
49253	Wed Mar 22 17:07:31 2017_x000D_	50.5243	38.2033	-4.87525	-0.0850892	1	47.6099	33.9748	96.7765	1.68907	5.13556
49254	Wed Mar 22 17:07:31 2017_x000D_	51.3299	38.1894	1.00006	0.0174543	1	47.766	35.3008	79.0736	1.38009	4.58753
49255	Wed Mar 22 17:07:31 2017_x000D_	51.5311	38.1859	1.00005	0.0174542	1	47.766	35.3008	79.0736	1.38009	4.74339
49256	Wed Mar 22 17:07:31 2017_x000D_	51.9334	38.1789	1.00004	0.0174539	1	47.766	35.3008	79.0736	1.38009	5.06465
49257	Wed Mar 22 17:07:31 2017_x000D_	52.3356	38.1719	1.00008	0.0174546	1	47.766	35.3008	79.0736	1.38009	5.39671
49258	Wed Mar 22 17:07:31 2017_x000D_	53.1375	38.0544	3.94805	0.0689065	1	47.7453	35.7405	79.0736	1.38009	5.8677
49259	Wed Mar 22 17:07:31 2017_x000D_	53.5392	38.0474	3.94864	0.0689168	1	47.7453	35.7405	79.0736	1.38009	6.23627
49260	Wed Mar 22 17:07:31 2017_x000D_	54.1414	38.0369	3.94949	0.0689317	1	47.7453	35.7405	79.0736	1.38009	6.79585
49261	Wed Mar 22 17:07:31 2017_x000D_	54.5426	38.03	3.95008	0.0689419	1	47.7453	35.7405	79.0736	1.38009	7.17252
49262	Wed Mar 22 17:07:31 2017_x000D_	55.3428	37.9127	6.88772	0.120213	1	48.5759	36.6461	0	0	6.88442
49263	Wed Mar 22 17:07:32 2017_x000D_	55.7435	37.9057	6.88885	0.120233	1	48.5759	36.6461	0	0	7.27744
49264	Wed Mar 22 17:07:32 2017_x000D_	56.1441	37.8988	6.88999	0.120253	1	48.5759	36.6461	0	0	7.67117
49265	Wed Mar 22 17:07:32 2017_x000D_	56.9449	37.8849	6.89225	0.120292	1	48.5759	36.6461	0	0	8.46019
49266	Wed Mar 22 17:07:32 2017_x000D_	57.1411	37.6747	6.88713	0.120203	1	48.5759	36.6461	0	0	8.62674
49267	Wed Mar 22 17:07:32 2017_x000D_	57.941	37.6609	6.88944	0.120243	1	49.8627	37.1251	0	0	8.09605
49268	Wed Mar 22 17:07:32 2017_x000D_	58.3408	37.654	6.89056	0.120263	1	49.8627	37.1251	0	0	8.49458
49269	Wed Mar 22 17:07:32 2017_x000D_	58.7384	37.5438	3.94447	0.068844	1	49.8627	37.1251	0	0	8.88557
49270	Wed Mar 22 17:07:32 2017_x000D_	59.4353	37.4286	6.60859	0.115342	1	49.8627	37.1251	0	0	9.57741
49271	Wed Mar 22 17:07:32 2017_x000D_	59.7349	37.4235	6.88885	0.120233	1	51.5849	37.6171	0	0	8.1523
49272	Wed Mar 22 17:07:32 2017_x000D_	60.1339	37.4167	6.88997	0.120253	1	51.5849	37.6171	0	0	8.55135
49273	Wed Mar 22 17:07:32 2017_x000D_	60.7304	37.3033	9.80524	0.171134	1	51.5849	37.6171	0	0	9.15088
49274	Wed Mar 22 17:07:32 2017_x000D_	61.129	37.2965	9.80684	0.171162	1	51.5849	37.6171	0	0	9.54948
49275	Wed Mar 22 17:07:32 2017_x000D_	61.8241	37.1814	6.60941	0.115356	1	52.8814	37.8762	10.0032	0.174588	8.96965
49276	Wed Mar 22 17:07:32 2017_x000D_	62.123	37.1763	6.89	0.120253	1	52.8814	37.8762	10.0032	0.174588	9.26807
49277	Wed Mar 22 17:07:32 2017_x000D_	62.8176	37.0615	9.3937	0.163951	1	52.8814	37.8762	10.0032	0.174588	9.96954
49278	Wed Mar 22 17:07:32 2017_x000D_	63.1144	36.9532	6.88713	0.120203	1	52.8814	37.8762	10.0032	0.174588	10.2745
49279	Wed Mar 22 17:07:32 2017_x000D_	63.7108	36.9431	6.88884	0.120233	1	54.385	38.3614	0	0	9.43303
49280	Wed Mar 22 17:07:32 2017_x000D_	63.9096	36.9398	6.8894	0.120243	1	54.385	38.3614	0	0	9.63011
49281	Wed Mar 22 17:07:32 2017_x000D_	64.1082	36.9364	6.88995	0.120252	1	54.385	38.3614	0	0	9.82707
49282	Wed Mar 22 17:07:32 2017_x000D_	64.3052	36.8299	3.93498	0.0686783	1	54.385	38.3614	0	0	10.0377
49283	Wed Mar 22 17:07:32 2017_x000D_	64.7025	36.8234	9.81054	0.171226	1	54.385	38.3614	0	0	10.4315
49284	Wed Mar 22 17:07:33 2017_x000D_	64.901	36.8201	9.81131	0.17124	1	56.9765	38.8791	0	0	8.18762
49285	Wed Mar 22 17:07:33 2017_x000D_	65.298	36.8134	9.813	0.171269	1	56.9765	38.8791	0	0	8.57406
49286	Wed Mar 22 17:07:33 2017_x000D_	65.3953	36.7087	6.60772	0.115326	1	56.9765	38.8791	0	0	8.69407
49287	Wed Mar 22 17:07:33 2017_x000D_	65.9887	36.5956	3.79028	0.0661529	1	56.9765	38.8791	0	0	9.297
49288	Wed Mar 22 17:07:33 2017_x000D_	65.9902	36.6985	0.962929	0.0168063	1	59.567	39.3967	0	0	6.96691
49289	Wed Mar 22 17:07:33 2017_x000D_	66.0877	36.5935	-7.89572	-0.137806	1	59.567	39.3967	0	0	7.09771
49290	Wed Mar 22 17:07:33 2017_x000D_	65.9869	36.4915	-22.6734	-0.395725	1	59.567	39.3967	0	0	7.04665
49291	Wed Mar 22 17:07:33 2017_x000D_	65.9855	36.3881	-32.9715	-0.575462	1	59.567	39.3967	0	0	7.08864
49292	Wed Mar 22 17:07:33 2017_x000D_	65.8867	36.3892	-47.1427	-0.822795	1	61.9389	39.9075	0	0	5.28806
49293	Wed Mar 22 17:07:33 2017_x000D_	65.8855	36.2862	-53.2642	-0.929636	1	61.9389	39.9075	0	0	5.35625
49294	Wed Mar 22 17:07:33 2017_x000D_	65.9851	36.2844	-63.4076	-1.10667	1	61.9389	39.9075	0	0	5.43126
49295	Wed Mar 22 17:07:33 2017_x000D_	65.9888	36.4903	-75.5914	-1.31932	1	61.9389	39.9075	0	0	5.29896
49296	Wed Mar 22 17:07:33 2017_x000D_	66.0914	36.6949	-83.6335	-1.45968	1	61.9389	39.9075	0	0	5.25015
49297	Wed Mar 22 17:07:33 2017_x000D_	66.0948	36.9012	265.364	4.63148	1	63.0157	40.1596	0	0	4.48308
49298	Wed Mar 22 17:07:33 2017_x000D_	66.098	37.1072	259.965	4.53724	1	63.0157	40.1596	0	0	4.33794
49299	Wed Mar 22 17:07:33 2017_x000D_	66.0021	37.3148	257.332	4.4913	1	63.0157	40.1596	0	0	4.1245
49300	Wed Mar 22 17:07:33 2017_x000D_	65.9107	37.8314	248.804	4.34245	1	63.0157	40.1596	0	0	3.71504
49301	Wed Mar 22 17:07:33 2017_x000D_	65.7188	38.2462	248.804	4.34245	2	69.5689	35.3011	37.4631	0.653855	4.84736
49302	Wed Mar 22 17:07:33 2017_x000D_	65.3317	38.8702	248.805	4.34247	2	69.5689	35.3011	37.4631	0.653855	5.54007
49303	Wed Mar 22 17:07:33 2017_x000D_	65.239	39.2833	246.358	4.29976	2	69.5689	35.3011	37.4631	0.653855	5.88268
49304	Wed Mar 22 17:07:33 2017_x000D_	64.9511	39.9052	248.805	4.34247	2	69.5689	35.3011	37.4631	0.653855	6.52088
49305	Wed Mar 22 17:07:34 2017_x000D_	64.8584	40.3179	251.341	4.38672	2	69.2758	36.8313	66.9799	1.16902	5.62759
49306	Wed Mar 22 17:07:34 2017_x000D_	64.6634	40.527	251.342	4.38674	2	69.2758	36.8313	66.9799	1.16902	5.91037
49307	Wed Mar 22 17:07:34 2017_x000D_	64.6698	40.9378	251.34	4.38672	2	69.2758	36.8313	66.9799	1.16902	6.17078
49308	Wed Mar 22 17:07:34 2017_x000D_	64.3821	41.5594	253.961	4.43246	2	69.2758	36.8313	66.9799	1.16902	6.80465
49309	Wed Mar 22 17:07:34 2017_x000D_	64.387	41.8671	254.761	4.44642	2	67.6031	39.8578	135.828	2.37065	3.79217
49310	Wed Mar 22 17:07:34 2017_x000D_	64.0993	42.4885	257.343	4.49148	2	67.6031	39.8578	135.828	2.37065	4.38146
49311	Wed Mar 22 17:07:34 2017_x000D_	64.0051	42.7985	253.961	4.43246	2	67.6031	39.8578	135.828	2.37065	4.64686
49312	Wed Mar 22 17:07:34 2017_x000D_	63.8167	43.4178	253.961	4.43246	2	67.6031	39.8578	135.828	2.37065	5.19716
49313	Wed Mar 22 17:07:34 2017_x000D_	63.8233	43.8278	253.96	4.43244	2	67.6031	39.8578	135.828	2.37065	5.48159
49314	Wed Mar 22 17:07:34 2017_x000D_	63.5359	44.4487	256.659	4.47955	2	67.1146	40.9416	167.224	2.91861	5.01067
49315	Wed Mar 22 17:07:34 2017_x000D_	63.4434	44.8607	253.961	4.43246	2	67.1146	40.9416	167.224	2.91861	5.37001
49316	Wed Mar 22 17:07:34 2017_x000D_	63.4484	45.1679	254.762	4.44643	2	67.1146	40.9416	167.224	2.91861	5.59488
49317	Wed Mar 22 17:07:34 2017_x000D_	63.2618	45.889	253.96	4.43243	2	67.1146	40.9416	167.224	2.91861	6.27063
49318	Wed Mar 22 17:07:34 2017_x000D_	63.0703	46.3027	253.96	4.43245	1	66.6691	41.148	0	0	6.28668
49319	Wed Mar 22 17:07:34 2017_x000D_	62.8822	46.921	253.961	4.43245	1	66.6691	41.148	0	0	6.90421
49320	Wed Mar 22 17:07:34 2017_x000D_	62.7898	47.3324	251.337	4.38667	1	66.6691	41.148	0	0	7.3004
49321	Wed Mar 22 17:07:34 2017_x000D_	62.5027	47.9526	253.962	4.43247	1	66.6691	41.148	0	0	7.97881
49322	Wed Mar 22 17:07:34 2017_x000D_	62.5095	48.3615	253.96	4.43244	1	66.2344	41.1349	0	0	8.13011
49323	Wed Mar 22 17:07:34 2017_x000D_	62.3181	48.7748	253.961	4.43245	1	66.2344	41.1349	0	0	8.58519
49324	Wed Mar 22 17:07:34 2017_x000D_	62.3232	49.0815	253.076	4.41701	1	66.2344	41.1349	0	0	8.85697
49325	Wed Mar 22 17:07:34 2017_x000D_	62.038	49.8034	251.337	4.38665	1	66.2344	41.1349	0	0	9.63082
49326	Wed Mar 22 17:07:34 2017_x000D_	61.9458	50.2141	253.96	4.43245	1	66.2344	41.1349	0	0	10.0411
49327	Wed Mar 22 17:07:35 2017_x000D_	61.758	50.8313	253.961	4.43245	1	66.398	42.2381	21.6114	0.37719	9.76589
49328	Wed Mar 22 17:07:35 2017_x000D_	61.5668	51.2443	253.961	4.43246	1	66.398	42.2381	21.6114	0.37719	10.2202
49329	Wed Mar 22 17:07:35 2017_x000D_	61.3791	51.8613	253.962	4.43247	1	66.398	42.2381	21.6114	0.37719	10.8534
49330	Wed Mar 22 17:07:35 2017_x000D_	61.287	52.2718	251.336	4.38664	1	66.398	42.2381	21.6114	0.37719	11.2604
49331	Wed Mar 22 17:07:35 2017_x000D_	61.0994	52.8884	251.336	4.38663	1	66.0841	44.2049	0	0	10.0125
49332	Wed Mar 22 17:07:35 2017_x000D_	60.9048	53.0973	251.337	4.38666	1	66.0841	44.2049	0	0	10.2908
49333	Wed Mar 22 17:07:35 2017_x000D_	60.9118	53.5049	251.335	4.38663	1	66.0841	44.2049	0	0	10.6416
49334	Wed Mar 22 17:07:35 2017_x000D_	60.7243	54.1213	251.335	4.38663	1	66.0841	44.2049	0	0	11.2722
49335	Wed Mar 22 17:07:35 2017_x000D_	60.5297	54.3301	251.336	4.38665	1	66.0519	44.8624	0	0	10.9605
49336	Wed Mar 22 17:07:35 2017_x000D_	60.535	54.6357	250.337	4.3692	1	66.0519	44.8624	0	0	11.2229
49337	Wed Mar 22 17:07:35 2017_x000D_	60.3458	55.1498	251.335	4.38663	1	66.0519	44.8624	0	0	11.7639
49338	Wed Mar 22 17:07:35 2017_x000D_	60.2503	55.3559	253.963	4.43249	1	66.0519	44.8624	0	0	11.9905
49339	Wed Mar 22 17:07:35 2017_x000D_	60.0594	55.7683	253.964	4.43251	1	65.8804	48.368	0	0	9.41533
49340	Wed Mar 22 17:07:35 2017_x000D_	60.063	55.9718	253.963	4.43249	1	65.8804	48.368	0	0	9.57392
49341	Wed Mar 22 17:07:35 2017_x000D_	59.9693	56.2799	250.336	4.36919	1	65.8804	48.368	0	0	9.8762
49342	Wed Mar 22 17:07:35 2017_x000D_	59.8756	56.5875	253.963	4.4325	1	65.8804	48.368	0	0	10.1793
49343	Wed Mar 22 17:07:35 2017_x000D_	59.8775	56.6891	254.767	4.44652	1	65.8804	48.368	0	0	10.2604
49344	Wed Mar 22 17:07:35 2017_x000D_	59.6865	57.101	260.011	4.53804	1	65.9582	51.2207	0	0	8.59722
49345	Wed Mar 22 17:07:35 2017_x000D_	59.6919	57.4061	259.447	4.5282	1	65.9582	51.2207	0	0	8.80487
49346	Wed Mar 22 17:07:35 2017_x000D_	59.5946	57.5101	268.23	4.6815	1	65.9582	51.2207	0	0	8.94718
49347	Wed Mar 22 17:07:35 2017_x000D_	59.6014	57.9162	-80.6535	-1.40767	1	65.9582	51.2207	0	0	9.23248
49348	Wed Mar 22 17:07:36 2017_x000D_	59.7019	58.0149	-71.8284	-1.25364	1	65.8725	52.9715	0	0	7.96945
49349	Wed Mar 22 17:07:36 2017_x000D_	59.7052	58.2179	-66.588	-1.16218	1	65.8725	52.9715	0	0	8.09693
49350	Wed Mar 22 17:07:36 2017_x000D_	59.9097	58.6186	-54.2657	-0.947116	1	65.8725	52.9715	0	0	8.21247
49351	Wed Mar 22 17:07:36 2017_x000D_	59.913	58.8219	-46.416	-0.810112	1	65.8725	52.9715	0	0	8.35122
49352	Wed Mar 22 17:07:36 2017_x000D_	60.2147	59.1184	-34.4941	-0.602036	1	65.8082	54.2841	0	0	7.39308
49353	Wed Mar 22 17:07:36 2017_x000D_	60.4143	59.2144	-32.1372	-0.5609	1	65.8082	54.2841	0	0	7.30767
49354	Wed Mar 22 17:07:36 2017_x000D_	60.8147	59.5078	-21.823	-0.380884	1	65.8082	54.2841	0	0	7.22648
49355	Wed Mar 22 17:07:36 2017_x000D_	61.2118	59.5981	-19.1457	-0.334156	1	65.8082	54.2841	0	0	7.02606
49356	Wed Mar 22 17:07:36 2017_x000D_	61.8077	59.7837	-19.1465	-0.33417	1	65.744	55.5964	0	0	5.74699
49357	Wed Mar 22 17:07:36 2017_x000D_	62.2042	59.8738	-16.3716	-0.285739	1	65.744	55.5964	0	0	5.55215
49358	Wed Mar 22 17:07:36 2017_x000D_	62.6021	60.065	-16.3691	-0.285695	1	65.744	55.5964	0	0	5.46259
49359	Wed Mar 22 17:07:36 2017_x000D_	62.9965	60.0535	-16.3734	-0.28577	1	65.744	55.5964	0	0	5.23589
49360	Wed Mar 22 17:07:36 2017_x000D_	63.6909	60.337	-18.1876	-0.317434	1	65.744	55.5964	0	0	5.16609
49361	Wed Mar 22 17:07:36 2017_x000D_	63.9882	60.4297	-16.3705	-0.285719	1	65.7119	56.2524	0	0	4.51896
49362	Wed Mar 22 17:07:36 2017_x000D_	64.7802	60.7099	-19.1501	-0.334232	1	65.7119	56.2524	0	0	4.55383
49363	Wed Mar 22 17:07:36 2017_x000D_	65.0767	60.8025	-15.5168	-0.27082	1	65.7119	56.2524	0	0	4.59422
49364	Wed Mar 22 17:07:36 2017_x000D_	65.7696	61.0852	-19.149	-0.334213	1	65.7119	56.2524	0	0	4.83314
49365	Wed Mar 22 17:07:36 2017_x000D_	66.1625	61.0736	-19.1541	-0.334302	1	65.6904	56.6897	0	0	4.40925
49366	Wed Mar 22 17:07:36 2017_x000D_	66.4599	61.2668	-18.1869	-0.317421	1	65.6904	56.6897	0	0	4.64133
49367	Wed Mar 22 17:07:36 2017_x000D_	67.2478	61.4453	-18.1897	-0.317471	1	65.6904	56.6897	0	0	5.00412
49368	Wed Mar 22 17:07:36 2017_x000D_	67.643	61.6354	-18.1876	-0.317434	1	65.6904	56.6897	0	0	5.3172
49369	Wed Mar 22 17:07:37 2017_x000D_	68.3321	61.8166	-19.1544	-0.334308	1	65.6583	57.3455	0	0	5.2096
49370	Wed Mar 22 17:07:37 2017_x000D_	68.6286	62.0094	-18.1859	-0.317404	1	65.6583	57.3455	0	0	5.52943
49371	Wed Mar 22 17:07:37 2017_x000D_	69.4143	62.1873	-18.1887	-0.317452	1	65.6583	57.3455	0	0	6.12785
49372	Wed Mar 22 17:07:37 2017_x000D_	69.7095	62.2793	-16.3647	-0.285618	1	65.6583	57.3455	0	0	6.38393
49373	Wed Mar 22 17:07:37 2017_x000D_	70.0039	62.371	-18.1889	-0.317457	1	65.6583	57.3455	0	0	6.64379
49374	Wed Mar 22 17:07:37 2017_x000D_	70.7883	62.5485	-18.1918	-0.317506	1	66.2557	58.4572	8.74135	0.152565	6.106
49375	Wed Mar 22 17:07:37 2017_x000D_	70.985	62.6434	-15.51	-0.2707	1	66.2557	58.4572	8.74135	0.152565	6.3159
49376	Wed Mar 22 17:07:37 2017_x000D_	71.3782	62.8327	-15.5072	-0.270652	1	66.2557	58.4572	8.74135	0.152565	6.73684
49377	Wed Mar 22 17:07:37 2017_x000D_	72.1612	63.0098	-15.5086	-0.270676	1	66.2557	58.4572	8.74135	0.152565	7.45661
49378	Wed Mar 22 17:07:37 2017_x000D_	72.5537	63.1989	-15.5059	-0.270629	1	67.6884	60.2488	8.63681	0.150741	5.68984
49379	Wed Mar 22 17:07:37 2017_x000D_	73.1394	63.2812	-18.1931	-0.31753	1	67.6884	60.2488	8.63681	0.150741	6.2377
49380	Wed Mar 22 17:07:37 2017_x000D_	73.5314	63.47	-18.1911	-0.317494	1	67.6884	60.2488	8.63681	0.150741	6.67209
49381	Wed Mar 22 17:07:37 2017_x000D_	74.1177	63.6527	-18.1914	-0.317499	1	67.6884	60.2488	8.63681	0.150741	7.27478
49382	Wed Mar 22 17:07:37 2017_x000D_	74.4122	63.8443	-19.1573	-0.334358	1	68.925	61.5966	14.6918	0.256421	5.92971
49383	Wed Mar 22 17:07:37 2017_x000D_	74.7036	63.8352	-18.1918	-0.317506	1	68.925	61.5966	14.6918	0.256421	6.19706
49384	Wed Mar 22 17:07:37 2017_x000D_	74.9967	63.9266	-16.3615	-0.285561	1	68.925	61.5966	14.6918	0.256421	6.50342
49385	Wed Mar 22 17:07:37 2017_x000D_	75.4833	64.0115	-18.1945	-0.317553	1	68.925	61.5966	14.6918	0.256421	6.98878
49386	Wed Mar 22 17:07:37 2017_x000D_	76.0694	64.2942	-15.5017	-0.270556	1	71.0064	63.4051	23.1472	0.403995	5.14047
49387	Wed Mar 22 17:07:37 2017_x000D_	76.2645	64.3881	-18.1904	-0.317483	1	71.0064	63.4051	23.1472	0.403995	5.3492
49388	Wed Mar 22 17:07:37 2017_x000D_	76.4585	64.382	-18.1927	-0.317523	1	71.0064	63.4051	23.1472	0.403995	5.53893
49389	Wed Mar 22 17:07:37 2017_x000D_	76.8487	64.5701	-18.1907	-0.317488	1	71.0064	63.4051	23.1472	0.403995	5.95732
49390	Wed Mar 22 17:07:37 2017_x000D_	77.0426	64.564	-18.1932	-0.317531	1	71.0064	63.4051	23.1472	0.403995	6.14644
49391	Wed Mar 22 17:07:38 2017_x000D_	77.5306	64.8488	-21.8695	-0.381695	1	72.6858	64.5456	45	0.785398	4.85428
49392	Wed Mar 22 17:07:38 2017_x000D_	77.7243	64.8427	-21.8724	-0.381745	1	72.6858	64.5456	45	0.785398	5.04725
49393	Wed Mar 22 17:07:38 2017_x000D_	77.723	64.7421	-29.3769	-0.512724	1	72.6858	64.5456	45	0.785398	5.04103
49394	Wed Mar 22 17:07:38 2017_x000D_	77.6255	64.6447	-40.8313	-0.712641	1	72.6858	64.5456	45	0.785398	4.94069
49395	Wed Mar 22 17:07:38 2017_x000D_	77.5292	64.6476	-50.7363	-0.885516	2	81.5637	64.7986	7.25039	0.126543	4.03732
49396	Wed Mar 22 17:07:38 2017_x000D_	77.5287	64.5472	-64.5427	-1.12648	2	81.5637	64.7986	7.25039	0.126543	4.04282
49397	Wed Mar 22 17:07:38 2017_x000D_	77.626	64.5444	-72.287	-1.26165	2	81.5637	64.7986	7.25039	0.126543	3.9459
49398	Wed Mar 22 17:07:38 2017_x000D_	77.6277	64.6449	-89.3859	-1.56008	2	81.5637	64.7986	7.25039	0.126543	3.939
49399	Wed Mar 22 17:07:38 2017_x000D_	77.7257	64.7419	267.975	4.67705	2	81.7691	65.0228	44.509	0.776828	4.05315
49400	Wed Mar 22 17:07:38 2017_x000D_	77.727	64.8426	257.075	4.4868	2	81.7691	65.0228	44.509	0.776828	4.04611
49401	Wed Mar 22 17:07:38 2017_x000D_	77.6333	65.1463	248.609	4.33904	2	81.7691	65.0228	44.509	0.776828	4.13764
49402	Wed Mar 22 17:07:38 2017_x000D_	77.6343	65.2467	242.611	4.23435	2	81.7691	65.0228	44.509	0.776828	4.14086
49403	Wed Mar 22 17:07:38 2017_x000D_	77.4438	65.5531	241.248	4.21057	2	81.7691	65.0228	44.509	0.776828	4.35769
49404	Wed Mar 22 17:07:38 2017_x000D_	77.0627	66.166	236.649	4.1303	2	81.758	65.2408	84.6048	1.47663	4.78559
49405	Wed Mar 22 17:07:38 2017_x000D_	76.7765	66.5755	238.889	4.1694	2	81.758	65.2408	84.6048	1.47663	5.15721
49406	Wed Mar 22 17:07:38 2017_x000D_	76.3956	67.1881	238.889	4.1694	2	81.758	65.2408	84.6048	1.47663	5.70503
49407	Wed Mar 22 17:07:38 2017_x000D_	76.2063	67.5944	238.889	4.16939	2	81.758	65.2408	84.6048	1.47663	6.02999
49408	Wed Mar 22 17:07:38 2017_x000D_	75.9213	68.1037	242.612	4.23437	2	81.2921	65.8825	107.762	1.88079	5.81199
49409	Wed Mar 22 17:07:38 2017_x000D_	75.732	68.5099	242.612	4.23437	2	81.2921	65.8825	107.762	1.88079	6.14963
49410	Wed Mar 22 17:07:38 2017_x000D_	75.5404	68.7162	242.612	4.23438	2	81.2921	65.8825	107.762	1.88079	6.41186
49411	Wed Mar 22 17:07:38 2017_x000D_	75.2578	69.4251	246.191	4.29685	2	81.2921	65.8825	107.762	1.88079	6.99734
49412	Wed Mar 22 17:07:39 2017_x000D_	75.1643	69.7282	242.611	4.23437	2	80.3383	67.6017	113.19	1.97554	5.59395
49413	Wed Mar 22 17:07:39 2017_x000D_	74.8805	70.3371	245.015	4.27632	2	80.3383	67.6017	113.19	1.97554	6.10492
49414	Wed Mar 22 17:07:39 2017_x000D_	74.6913	70.743	245.015	4.27632	2	80.3383	67.6017	113.19	1.97554	6.46192
49415	Wed Mar 22 17:07:39 2017_x000D_	74.4998	70.9494	245.016	4.27633	2	80.3383	67.6017	113.19	1.97554	6.73017
49416	Wed Mar 22 17:07:39 2017_x000D_	74.3143	71.6544	246.191	4.29685	2	78.4016	67.3286	113.19	1.97554	5.95135
49417	Wed Mar 22 17:07:39 2017_x000D_	74.124	71.9606	245.015	4.27632	2	78.4016	67.3286	113.19	1.97554	6.30502
49418	Wed Mar 22 17:07:39 2017_x000D_	73.9349	72.3663	245.015	4.27632	2	78.4016	67.3286	113.19	1.97554	6.73274
49419	Wed Mar 22 17:07:39 2017_x000D_	73.6513	72.975	242.61	4.23435	2	78.4016	67.3286	113.19	1.97554	7.37883
49420	Wed Mar 22 17:07:39 2017_x000D_	73.4598	73.1813	242.611	4.23436	2	78.4016	67.3286	113.19	1.97554	7.65999
49421	Wed Mar 22 17:07:39 2017_x000D_	73.2732	73.7863	242.61	4.23435	2	78.8344	67.3408	127.245	2.22085	8.51301
49422	Wed Mar 22 17:07:39 2017_x000D_	73.0843	74.1918	242.61	4.23435	2	78.8344	67.3408	127.245	2.22085	8.94426
49423	Wed Mar 22 17:07:39 2017_x000D_	72.7038	74.8037	242.61	4.23435	2	78.8344	67.3408	127.245	2.22085	9.65811
49424	Wed Mar 22 17:07:39 2017_x000D_	72.5123	75.01	242.611	4.23436	2	78.8344	67.3408	127.245	2.22085	9.93909
49425	Wed Mar 22 17:07:39 2017_x000D_	72.5149	75.2092	242.61	4.23435	2	78.607	67.5527	180	3.14159	9.78446
49426	Wed Mar 22 17:07:39 2017_x000D_	72.1345	75.8209	242.611	4.23435	2	78.607	67.5527	180	3.14159	10.5003
49427	Wed Mar 22 17:07:39 2017_x000D_	72.0412	76.1233	238.886	4.16935	2	78.607	67.5527	180	3.14159	10.7965
49428	Wed Mar 22 17:07:39 2017_x000D_	71.8498	76.3296	238.886	4.16935	2	78.607	67.5527	180	3.14159	11.0767
49429	Wed Mar 22 17:07:39 2017_x000D_	71.6622	76.8344	240.314	4.19427	2	78.7685	68.6484	169.489	2.95814	10.8402
49430	Wed Mar 22 17:07:39 2017_x000D_	71.3764	77.2433	242.611	4.23436	2	78.7685	68.6484	169.489	2.95814	11.3365
49431	Wed Mar 22 17:07:39 2017_x000D_	71.2819	77.446	240.314	4.19427	2	78.7685	68.6484	169.489	2.95814	11.5519
49432	Wed Mar 22 17:07:39 2017_x000D_	71.1876	77.6485	242.611	4.23435	2	78.7685	68.6484	169.489	2.95814	11.7674
49433	Wed Mar 22 17:07:39 2017_x000D_	70.9003	77.9582	238.886	4.16935	2	78.226	70.8148	180	3.14159	10.232
49434	Wed Mar 22 17:07:40 2017_x000D_	70.903	78.1571	238.886	4.16935	2	78.226	70.8148	180	3.14159	10.3699
49435	Wed Mar 22 17:07:40 2017_x000D_	70.8085	78.3597	236.647	4.13026	2	78.226	70.8148	180	3.14159	10.5804
49436	Wed Mar 22 17:07:40 2017_x000D_	70.5212	78.6694	232.887	4.06465	2	78.226	70.8148	180	3.14159	11.0027
49437	Wed Mar 22 17:07:40 2017_x000D_	70.6168	78.5664	229.066	3.99796	2	78.226	70.8148	180	3.14159	10.8622
49438	Wed Mar 22 17:07:40 2017_x000D_	70.9048	78.3566	215.289	3.75751	2	77.0238	73.1799	165.146	2.88235	8.01501
49439	Wed Mar 22 17:07:40 2017_x000D_	71.0985	78.3491	207.806	3.6269	2	77.0238	73.1799	165.146	2.88235	7.86319
49440	Wed Mar 22 17:07:40 2017_x000D_	71.1952	78.3453	201.761	3.5214	2	77.0238	73.1799	165.146	2.88235	7.78806
49441	Wed Mar 22 17:07:40 2017_x000D_	71.3889	78.3376	190.915	3.33209	2	77.0238	73.1799	165.146	2.88235	7.63898
49442	Wed Mar 22 17:07:40 2017_x000D_	71.387	78.238	182.218	3.1803	2	76.2983	74.6856	180	3.14159	6.06139
49443	Wed Mar 22 17:07:40 2017_x000D_	71.2914	78.341	179.428	3.1316	2	76.2983	74.6856	180	3.14159	6.19927
49444	Wed Mar 22 17:07:40 2017_x000D_	71.2897	78.2409	165.803	2.89382	2	76.2983	74.6856	180	3.14159	6.14217
49445	Wed Mar 22 17:07:40 2017_x000D_	71.1927	78.2444	159.746	2.7881	2	76.2983	74.6856	180	3.14159	6.22352
49446	Wed Mar 22 17:07:40 2017_x000D_	70.9002	78.1558	151.193	2.63882	2	75.6057	75.538	148.85	2.59792	5.38466
49447	Wed Mar 22 17:07:40 2017_x000D_	70.802	78.06	147.45	2.57348	2	75.6057	75.538	148.85	2.59792	5.4255
49448	Wed Mar 22 17:07:40 2017_x000D_	70.3125	77.7802	143.619	2.50663	2	75.6057	75.538	148.85	2.59792	5.74852
49449	Wed Mar 22 17:07:40 2017_x000D_	70.0181	77.5924	145.235	2.53484	2	75.6057	75.538	148.85	2.59792	5.9533
49450	Wed Mar 22 17:07:40 2017_x000D_	69.4292	77.2165	145.236	2.53486	2	75.3566	76.1849	180	3.14159	6.0165
49451	Wed Mar 22 17:07:40 2017_x000D_	69.1348	77.0285	143.623	2.50669	2	75.3566	76.1849	180	3.14159	6.27873
49452	Wed Mar 22 17:07:40 2017_x000D_	68.8385	76.7409	147.447	2.57344	2	75.3566	76.1849	180	3.14159	6.54177
49453	Wed Mar 22 17:07:40 2017_x000D_	68.2486	76.3643	147.448	2.57344	2	75.3566	76.1849	180	3.14159	7.11026
49454	Wed Mar 22 17:07:40 2017_x000D_	67.9521	76.076	143.62	2.50665	2	75.3566	76.1849	180	3.14159	7.4053
49455	Wed Mar 22 17:07:41 2017_x000D_	67.3613	75.6988	143.622	2.50667	2	75.3566	76.1849	180	3.14159	8.01006
49456	Wed Mar 22 17:07:41 2017_x000D_	66.9681	75.5137	143.625	2.50673	2	75.3566	76.1849	180	3.14159	8.41531
49457	Wed Mar 22 17:07:41 2017_x000D_	66.7699	75.3212	143.624	2.50671	2	75.3566	76.1849	180	3.14159	8.63003
49458	Wed Mar 22 17:07:41 2017_x000D_	66.1764	74.8432	141.501	2.46966	2	75.3566	76.1849	180	3.14159	9.27773
49459	Wed Mar 22 17:07:41 2017_x000D_	65.781	74.5579	143.623	2.50669	1	72.2519	77.624	210.36	3.67147	7.16055
49460	Wed Mar 22 17:07:41 2017_x000D_	65.5824	74.3651	143.621	2.50666	1	72.2519	77.624	210.36	3.67147	7.42312
49461	Wed Mar 22 17:07:41 2017_x000D_	64.9894	73.9864	143.623	2.50669	1	72.2519	77.624	210.36	3.67147	8.12256
49462	Wed Mar 22 17:07:41 2017_x000D_	64.7889	73.6931	141.5	2.46964	1	72.2519	77.624	210.36	3.67147	8.43495
49463	Wed Mar 22 17:07:41 2017_x000D_	64.0973	73.3174	139.752	2.43913	2	72.5332	76.3244	180	3.14159	8.95581
49464	Wed Mar 22 17:07:41 2017_x000D_	63.8966	73.024	141.889	2.47642	2	72.5332	76.3244	180	3.14159	9.24573
49465	Wed Mar 22 17:07:41 2017_x000D_	63.3019	72.6442	141.891	2.47647	2	72.5332	76.3244	180	3.14159	9.93785
49466	Wed Mar 22 17:07:41 2017_x000D_	63.0024	72.3535	141.502	2.46968	2	72.5332	76.3244	180	3.14159	10.3249
49467	Wed Mar 22 17:07:41 2017_x000D_	62.7049	72.1634	139.752	2.43914	2	72.5332	76.3244	180	3.14159	10.6728
49468	Wed Mar 22 17:07:41 2017_x000D_	62.2071	71.7792	141.504	2.46971	2	71.4621	76.0767	180	3.14159	10.2041
49469	Wed Mar 22 17:07:41 2017_x000D_	61.9076	71.4886	141.889	2.47644	2	71.4621	76.0767	180	3.14159	10.599
49470	Wed Mar 22 17:07:41 2017_x000D_	61.7076	71.2946	141.888	2.47642	2	71.4621	76.0767	180	3.14159	10.8636
49471	Wed Mar 22 17:07:41 2017_x000D_	61.2089	70.9097	143.614	2.50654	2	71.4621	76.0767	180	3.14159	11.4816
49472	Wed Mar 22 17:07:41 2017_x000D_	60.9106	70.719	141.89	2.47644	2	70.5963	76.0527	180	3.14159	11.0572
49473	Wed Mar 22 17:07:41 2017_x000D_	60.5099	70.3303	141.887	2.4764	2	70.5963	76.0527	180	3.14159	11.5966
49474	Wed Mar 22 17:07:41 2017_x000D_	60.3095	70.1358	141.886	2.47638	2	70.5963	76.0527	180	3.14159	11.8671
49475	Wed Mar 22 17:07:41 2017_x000D_	59.9101	69.8472	139.754	2.43916	2	70.5963	76.0527	180	3.14159	12.3573
49476	Wed Mar 22 17:07:42 2017_x000D_	59.7094	69.6526	139.753	2.43915	2	69.7413	75.8109	180	3.14159	11.7713
49477	Wed Mar 22 17:07:42 2017_x000D_	59.5087	69.4579	139.752	2.43914	2	69.7413	75.8109	180	3.14159	12.0444
49478	Wed Mar 22 17:07:42 2017_x000D_	59.3098	69.364	141.887	2.47639	2	69.7413	75.8109	180	3.14159	12.2629
49479	Wed Mar 22 17:07:42 2017_x000D_	58.9097	69.0749	139.756	2.4392	2	69.7413	75.8109	180	3.14159	12.7553
49480	Wed Mar 22 17:07:42 2017_x000D_	58.9061	68.8733	139.75	2.4391	2	69.7413	75.8109	180	3.14159	12.8659
49481	Wed Mar 22 17:07:42 2017_x000D_	58.5076	68.6849	139.755	2.43918	2	66.7423	75.0735	180	3.14159	10.4223
49482	Wed Mar 22 17:07:42 2017_x000D_	58.2077	68.4934	145.841	2.5454	2	66.7423	75.0735	180	3.14159	10.7767
49483	Wed Mar 22 17:07:42 2017_x000D_	57.8048	68.1033	153.464	2.67845	2	66.7423	75.0735	180	3.14159	11.3341
49484	Wed Mar 22 17:07:42 2017_x000D_	57.6035	67.9083	158.506	2.76646	2	66.7423	75.0735	180	3.14159	11.6128
49485	Wed Mar 22 17:07:42 2017_x000D_	57.3071	67.9187	170.323	2.97271	2	64.8143	74.5836	180	3.14159	10.0389
49486	Wed Mar 22 17:07:42 2017_x000D_	57.1076	67.8246	178.967	3.12356	2	64.8143	74.5836	180	3.14159	10.2507
49487	Wed Mar 22 17:07:42 2017_x000D_	56.91	67.8314	184.808	3.22552	2	64.8143	74.5836	180	3.14159	10.3957
49488	Wed Mar 22 17:07:42 2017_x000D_	56.5146	67.8447	196.15	3.42346	2	64.8143	74.5836	180	3.14159	10.691
49489	Wed Mar 22 17:07:42 2017_x000D_	56.4159	67.8481	202.39	3.53237	2	63.1342	73.446	225	3.92699	8.74483
49490	Wed Mar 22 17:07:42 2017_x000D_	56.0245	68.0631	215.078	3.75381	2	63.1342	73.446	225	3.92699	8.91759
49491	Wed Mar 22 17:07:42 2017_x000D_	55.8304	68.2717	215.078	3.75383	2	63.1342	73.446	225	3.92699	8.95091
49492	Wed Mar 22 17:07:42 2017_x000D_	55.2421	68.5945	217.376	3.79393	2	63.1342	73.446	225	3.92699	9.26403
49493	Wed Mar 22 17:07:42 2017_x000D_	54.9509	68.9074	216.673	3.78165	2	61.6596	72.532	223.993	3.90941	7.62525
49494	Wed Mar 22 17:07:42 2017_x000D_	54.5585	69.1227	216.672	3.78164	2	61.6596	72.532	223.993	3.90941	7.87712
49495	Wed Mar 22 17:07:42 2017_x000D_	54.2671	69.4358	217.377	3.79394	2	61.6596	72.532	223.993	3.90941	8.01471
49496	Wed Mar 22 17:07:42 2017_x000D_	53.5808	69.8634	211.244	3.6869	2	61.6596	72.532	223.993	3.90941	8.50814
49497	Wed Mar 22 17:07:42 2017_x000D_	53.1881	70.0789	211.243	3.68689	2	61.6596	72.532	223.993	3.90941	8.81952
49498	Wed Mar 22 17:07:43 2017_x000D_	52.601	70.5033	211.244	3.6869	2	61.041	71.8599	225	3.92699	8.54833
49499	Wed Mar 22 17:07:43 2017_x000D_	52.208	70.719	211.244	3.6869	2	61.041	71.8599	225	3.92699	8.90638
49500	Wed Mar 22 17:07:43 2017_x000D_	51.5213	71.147	212.65	3.71144	2	61.041	71.8599	225	3.92699	9.54636
49501	Wed Mar 22 17:07:43 2017_x000D_	51.2274	71.3594	211.244	3.68691	2	61.041	71.8599	225	3.92699	9.82635
49502	Wed Mar 22 17:07:43 2017_x000D_	50.6377	71.6831	216.669	3.78158	2	60.6074	71.8477	194.692	3.39801	9.97106
49503	Wed Mar 22 17:07:43 2017_x000D_	50.3437	71.8956	215.076	3.75379	2	60.6074	71.8477	194.692	3.39801	10.2638
49504	Wed Mar 22 17:07:43 2017_x000D_	50.0498	72.108	216.668	3.78158	2	60.6074	71.8477	194.692	3.39801	10.5608
49505	Wed Mar 22 17:07:43 2017_x000D_	49.6629	72.627	219.012	3.82249	2	60.6074	71.8477	194.692	3.39801	10.9722
49506	Wed Mar 22 17:07:43 2017_x000D_	49.2671	72.7421	221.213	3.8609	2	60.4012	71.6237	225	3.92699	11.1901
49507	Wed Mar 22 17:07:43 2017_x000D_	48.88	73.2613	219.012	3.82249	2	60.4012	71.6237	225	3.92699	11.637
49508	Wed Mar 22 17:07:43 2017_x000D_	48.4862	73.4775	219.012	3.82247	2	60.4012	71.6237	225	3.92699	12.0583
49509	Wed Mar 22 17:07:43 2017_x000D_	48.2915	73.6866	219.012	3.82248	2	60.4012	71.6237	225	3.92699	12.2842
49510	Wed Mar 22 17:07:43 2017_x000D_	47.7029	74.112	219.012	3.82247	2	60.4012	71.6237	225	3.92699	12.9398
49511	Wed Mar 22 17:07:43 2017_x000D_	47.5082	74.3212	219.012	3.82248	2	59.9781	71.3935	180	3.14159	12.809
49512	Wed Mar 22 17:07:43 2017_x000D_	47.2139	74.534	220.784	3.8534	2	59.9781	71.3935	180	3.14159	13.1449
49513	Wed Mar 22 17:07:43 2017_x000D_	46.7245	74.9561	219.012	3.82248	2	59.9781	71.3935	180	3.14159	13.7241
49514	Wed Mar 22 17:07:43 2017_x000D_	46.4301	75.1689	220.783	3.8534	2	59.9781	71.3935	180	3.14159	14.0642
49515	Wed Mar 22 17:07:43 2017_x000D_	45.9406	75.5911	219.012	3.82248	2	57.6031	71.1085	180	3.14159	12.4943
49516	Wed Mar 22 17:07:43 2017_x000D_	45.7458	75.8004	219.012	3.82249	2	57.6031	71.1085	180	3.14159	12.7518
49517	Wed Mar 22 17:07:43 2017_x000D_	45.1565	76.2264	219.012	3.82248	2	57.6031	71.1085	180	3.14159	13.4577
49518	Wed Mar 22 17:07:43 2017_x000D_	44.9616	76.4358	219.012	3.82249	2	57.6031	71.1085	180	3.14159	13.7182
49519	Wed Mar 22 17:07:44 2017_x000D_	44.4693	76.7573	215.084	3.75392	2	56.0847	71.0659	180	3.14159	12.9348
49520	Wed Mar 22 17:07:44 2017_x000D_	44.4693	76.7573	215.084	3.75392	2	56.0847	71.0659	180	3.14159	12.9348
49521	Wed Mar 22 17:07:44 2017_x000D_	44.1746	76.9704	216.673	3.78166	2	56.0847	71.0659	180	3.14159	13.2934
49522	Wed Mar 22 17:07:44 2017_x000D_	43.8796	77.1836	215.084	3.75392	2	56.0847	71.0659	180	3.14159	13.6525
49523	Wed Mar 22 17:07:44 2017_x000D_	43.5873	77.4977	219.012	3.82248	2	53.2328	71.6411	180	3.14159	11.2843
49524	Wed Mar 22 17:07:44 2017_x000D_	43.3897	77.6062	216.673	3.78167	2	53.2328	71.6411	180	3.14159	11.5095
49525	Wed Mar 22 17:07:44 2017_x000D_	42.9973	77.9241	219.012	3.82247	2	53.2328	71.6411	180	3.14159	12.0101
49526	Wed Mar 22 17:07:44 2017_x000D_	42.7998	78.0327	221.211	3.86086	2	53.2328	71.6411	180	3.14159	12.2352
49527	Wed Mar 22 17:07:44 2017_x000D_	42.5071	78.347	217.376	3.79393	2	53.2328	71.6411	180	3.14159	12.6495
49528	Wed Mar 22 17:07:44 2017_x000D_	42.2117	78.5604	211.266	3.68729	2	50.5973	72.2225	180	3.14159	10.5113
49529	Wed Mar 22 17:07:44 2017_x000D_	42.014	78.669	208.793	3.64412	2	50.5973	72.2225	180	3.14159	10.7345
49530	Wed Mar 22 17:07:44 2017_x000D_	41.4178	78.8939	196.298	3.42605	2	50.5973	72.2225	180	3.14159	11.3477
49531	Wed Mar 22 17:07:44 2017_x000D_	41.2199	79.0023	187.952	3.28038	2	50.5973	72.2225	180	3.14159	11.5716
49532	Wed Mar 22 17:07:44 2017_x000D_	41.0194	79.0098	182.206	3.18009	2	48.1784	72.81	180	3.14159	9.47042
49533	Wed Mar 22 17:07:44 2017_x000D_	40.7188	79.021	170.2	2.97055	2	48.1784	72.81	180	3.14159	9.70681
49534	Wed Mar 22 17:07:44 2017_x000D_	40.215	78.9385	155.325	2.71093	2	48.1784	72.81	180	3.14159	10.0486
49535	Wed Mar 22 17:07:44 2017_x000D_	40.0116	78.8447	148.095	2.58475	2	48.1784	72.81	180	3.14159	10.1545
49536	Wed Mar 22 17:07:44 2017_x000D_	39.7034	78.5527	136.628	2.38462	2	46.8654	72.9918	175.5	3.06305	9.06741
49537	Wed Mar 22 17:07:44 2017_x000D_	39.7034	78.5527	136.628	2.38462	2	46.8654	72.9918	175.5	3.06305	9.06741
49538	Wed Mar 22 17:07:44 2017_x000D_	39.3925	78.1597	126.739	2.212	2	46.8654	72.9918	175.5	3.06305	9.08578
49539	Wed Mar 22 17:07:44 2017_x000D_	39.0863	77.9689	124.411	2.17139	2	46.8654	72.9918	175.5	3.06305	9.23504
49540	Wed Mar 22 17:07:45 2017_x000D_	38.7667	77.2719	120.531	2.10365	2	43.9503	74.8759	180	3.14159	5.71056
49541	Wed Mar 22 17:07:45 2017_x000D_	38.5604	77.077	120.533	2.1037	2	43.9503	74.8759	180	3.14159	5.82202
49542	Wed Mar 22 17:07:45 2017_x000D_	38.137	76.2817	120.532	2.10368	2	43.9503	74.8759	180	3.14159	5.98086
49543	Wed Mar 22 17:07:45 2017_x000D_	37.9278	75.9853	121.951	2.12845	2	43.9503	74.8759	180	3.14159	6.12383
49544	Wed Mar 22 17:07:45 2017_x000D_	37.5064	75.2901	120.533	2.1037	2	43.9503	74.8759	180	3.14159	6.4572
49545	Wed Mar 22 17:07:45 2017_x000D_	37.297	74.9932	121.952	2.12846	1	40.4695	79.5813	238.262	4.15845	5.57812
49546	Wed Mar 22 17:07:45 2017_x000D_	37.1879	74.6921	122.918	2.14532	1	40.4695	79.5813	238.262	4.15845	5.88839
49547	Wed Mar 22 17:07:45 2017_x000D_	36.7685	74.0974	122.919	2.14534	1	40.4695	79.5813	238.262	4.15845	6.61593
49548	Wed Mar 22 17:07:45 2017_x000D_	36.5587	73.8	124.402	2.17122	1	40.4695	79.5813	238.262	4.15845	6.97981
49549	Wed Mar 22 17:07:45 2017_x000D_	36.3516	73.604	124.404	2.17126	1	39.6614	78.2498	233.824	4.081	5.70423
49550	Wed Mar 22 17:07:45 2017_x000D_	36.0322	73.0046	126.725	2.21176	1	39.6614	78.2498	233.824	4.081	6.37834
49551	Wed Mar 22 17:07:45 2017_x000D_	35.8252	72.8085	121.955	2.12851	1	39.6614	78.2498	233.824	4.081	6.65764
49552	Wed Mar 22 17:07:45 2017_x000D_	35.5054	72.2085	124.401	2.1712	1	39.6614	78.2498	233.824	4.081	7.33278
49553	Wed Mar 22 17:07:45 2017_x000D_	35.2978	72.0119	124.403	2.17124	2	41.0456	76.5419	167.805	2.92875	7.31834
49554	Wed Mar 22 17:07:45 2017_x000D_	35.0872	71.7132	122.923	2.14541	2	41.0456	76.5419	167.805	2.92875	7.66935
49555	Wed Mar 22 17:07:45 2017_x000D_	34.7645	71.0107	121.953	2.12848	2	41.0456	76.5419	167.805	2.92875	8.36937
49556	Wed Mar 22 17:07:45 2017_x000D_	34.5537	70.7116	120.541	2.10383	2	41.0456	76.5419	167.805	2.92875	8.72566
49557	Wed Mar 22 17:07:45 2017_x000D_	34.2362	70.2122	119.383	2.08363	2	40.3838	76.7419	153	2.67035	8.96828
49558	Wed Mar 22 17:07:45 2017_x000D_	34.1262	69.9093	120.539	2.10381	2	40.3838	76.7419	153	2.67035	9.26509
49559	Wed Mar 22 17:07:45 2017_x000D_	33.918	69.712	120.542	2.10385	2	40.3838	76.7419	153	2.67035	9.55123
49560	Wed Mar 22 17:07:45 2017_x000D_	33.5972	69.1096	118.052	2.0604	2	40.3838	76.7419	153	2.67035	10.2132
49561	Wed Mar 22 17:07:45 2017_x000D_	33.4899	68.9086	120.541	2.10383	2	40.3838	76.7419	153	2.67035	10.4349
49562	Wed Mar 22 17:07:46 2017_x000D_	33.1745	68.51	118.055	2.06045	2	39.1005	76.2697	180	3.14159	9.76373
49563	Wed Mar 22 17:07:46 2017_x000D_	33.1687	68.3055	118.052	2.0604	2	39.1005	76.2697	180	3.14159	9.9305
49564	Wed Mar 22 17:07:46 2017_x000D_	33.0613	68.1043	120.539	2.10381	2	39.1005	76.2697	180	3.14159	10.1561
49565	Wed Mar 22 17:07:46 2017_x000D_	32.9485	67.6986	118.049	2.06034	2	39.1005	76.2697	180	3.14159	10.5504
49566	Wed Mar 22 17:07:46 2017_x000D_	32.7398	67.5006	118.052	2.0604	2	38.0745	74.931	202.385	3.53228	9.14712
49567	Wed Mar 22 17:07:46 2017_x000D_	32.6294	67.197	121.946	2.12836	2	38.0745	74.931	202.385	3.53228	9.45853
49568	Wed Mar 22 17:07:46 2017_x000D_	32.5219	66.9955	124.384	2.17091	2	38.0745	74.931	202.385	3.53228	9.68522
49569	Wed Mar 22 17:07:46 2017_x000D_	32.4171	66.8967	136.5	2.38238	2	38.0745	74.931	202.385	3.53228	9.8263
49570	Wed Mar 22 17:07:46 2017_x000D_	32.4198	66.9995	147.047	2.56645	2	37.2856	73.1613	195.531	3.41266	7.85136
49571	Wed Mar 22 17:07:46 2017_x000D_	32.6225	66.9932	155.043	2.70602	2	37.2856	73.1613	195.531	3.41266	7.7324
49572	Wed Mar 22 17:07:46 2017_x000D_	32.7241	66.9906	166.966	2.91411	2	37.2856	73.1613	195.531	3.41266	7.67364
49573	Wed Mar 22 17:07:46 2017_x000D_	32.7242	66.9908	172.79	3.01575	2	37.2856	73.1613	195.531	3.41266	7.67342
49574	Wed Mar 22 17:07:46 2017_x000D_	32.7216	66.8888	181.838	3.17368	2	37.2856	73.1613	195.531	3.41266	7.75721
49575	Wed Mar 22 17:07:46 2017_x000D_	32.5219	66.9981	196.688	3.43285	2	36.2587	71.8213	228.378	3.98595	6.10139
49576	Wed Mar 22 17:07:46 2017_x000D_	32.4178	66.8991	205.942	3.59436	2	36.2587	71.8213	228.378	3.98595	6.24344
49577	Wed Mar 22 17:07:46 2017_x000D_	32.2182	67.0079	216.5	3.77864	2	36.2587	71.8213	228.378	3.98595	6.28446
49578	Wed Mar 22 17:07:46 2017_x000D_	32.1197	67.1135	220.647	3.85102	2	36.2587	71.8213	228.378	3.98595	6.26855
49579	Wed Mar 22 17:07:46 2017_x000D_	31.6268	67.6416	224.857	3.92449	2	36.0714	71.1603	261.363	4.56165	5.66884
49580	Wed Mar 22 17:07:46 2017_x000D_	31.3278	67.8563	222.897	3.89029	2	36.0714	71.1603	261.363	4.56165	5.78084
49581	Wed Mar 22 17:07:46 2017_x000D_	30.9302	68.1767	220.648	3.85103	2	36.0714	71.1603	261.363	4.56165	5.94422
49582	Wed Mar 22 17:07:46 2017_x000D_	30.4367	68.7052	216.504	3.7787	2	36.0714	71.1603	261.363	4.56165	6.14633
49583	Wed Mar 22 17:07:47 2017_x000D_	30.1375	68.9201	214.902	3.75075	2	35.6765	70.2746	262.345	4.57878	5.70221
49584	Wed Mar 22 17:07:47 2017_x000D_	29.5362	69.2473	212.463	3.70818	2	35.6765	70.2746	262.345	4.57878	6.22564
49585	Wed Mar 22 17:07:47 2017_x000D_	29.1353	69.4656	212.462	3.70817	2	35.6765	70.2746	262.345	4.57878	6.59104
49586	Wed Mar 22 17:07:47 2017_x000D_	28.5367	69.8955	212.463	3.70818	2	35.6765	70.2746	262.345	4.57878	7.14986
49587	Wed Mar 22 17:07:47 2017_x000D_	28.1355	70.1139	212.463	3.70817	2	35.459	70.2685	262.345	4.57878	7.32513
49588	Wed Mar 22 17:07:47 2017_x000D_	27.836	70.3289	211.053	3.68357	2	35.459	70.2685	262.345	4.57878	7.62324
49589	Wed Mar 22 17:07:47 2017_x000D_	27.5335	70.4416	209.895	3.66336	2	35.459	70.2685	262.345	4.57878	7.92739
49590	Wed Mar 22 17:07:47 2017_x000D_	26.9344	70.8718	209.896	3.66338	2	35.459	70.2685	262.345	4.57878	8.54592
49591	Wed Mar 22 17:07:47 2017_x000D_	26.5297	70.9881	212.461	3.70814	2	35.459	70.2685	262.345	4.57878	8.95825
49592	Wed Mar 22 17:07:47 2017_x000D_	26.0294	71.3125	216.498	3.7786	2	35.2615	69.8256	252.268	4.4029	9.35107
49593	Wed Mar 22 17:07:47 2017_x000D_	25.8316	71.5243	216.498	3.77861	2	35.2615	69.8256	252.268	4.4029	9.58168
49594	Wed Mar 22 17:07:47 2017_x000D_	25.232	71.9549	216.498	3.77861	2	35.2615	69.8256	252.268	4.4029	10.253
49595	Wed Mar 22 17:07:47 2017_x000D_	24.932	72.1703	214.898	3.75068	2	35.2615	69.8256	252.268	4.4029	10.5923
49596	Wed Mar 22 17:07:47 2017_x000D_	24.3321	72.601	214.898	3.75068	2	33.7587	69.3459	252.268	4.4029	9.97279
49597	Wed Mar 22 17:07:47 2017_x000D_	24.3321	72.601	214.898	3.75068	2	33.7587	69.3459	252.268	4.4029	9.97279
49598	Wed Mar 22 17:07:47 2017_x000D_	23.8344	73.0283	216.499	3.77861	2	33.7587	69.3459	252.268	4.4029	10.5855
49599	Wed Mar 22 17:07:47 2017_x000D_	23.2341	73.4593	216.499	3.77861	2	33.7587	69.3459	252.268	4.4029	11.2999
49600	Wed Mar 22 17:07:47 2017_x000D_	22.9308	73.5724	220.638	3.85085	2	32.0279	69.0785	252.268	4.4029	10.1465
49601	Wed Mar 22 17:07:47 2017_x000D_	22.6305	73.7881	218.852	3.8197	2	32.0279	69.0785	252.268	4.4029	10.5115
49602	Wed Mar 22 17:07:47 2017_x000D_	22.1323	74.2157	220.637	3.85085	2	32.0279	69.0785	252.268	4.4029	11.1496
49603	Wed Mar 22 17:07:47 2017_x000D_	21.8319	74.4314	218.853	3.8197	2	32.0279	69.0785	252.268	4.4029	11.5157
49604	Wed Mar 22 17:07:48 2017_x000D_	21.231	74.8629	218.852	3.81969	2	30.0592	69.2419	252.268	4.4029	10.4658
49605	Wed Mar 22 17:07:48 2017_x000D_	21.0363	75.1773	216.499	3.77863	2	30.0592	69.2419	252.268	4.4029	10.8001
49606	Wed Mar 22 17:07:48 2017_x000D_	20.7322	75.2908	212.468	3.70827	2	30.0592	69.2419	252.268	4.4029	11.1167
49607	Wed Mar 22 17:07:48 2017_x000D_	20.1277	75.6202	214.899	3.7507	2	30.0592	69.2419	252.268	4.4029	11.8033
49608	Wed Mar 22 17:07:48 2017_x000D_	19.9295	75.8324	214.9	3.75071	2	30.0592	69.2419	252.268	4.4029	12.0849
49609	Wed Mar 22 17:07:48 2017_x000D_	19.4308	76.2604	216.498	3.77861	2	27.4271	69.6055	235.267	4.10618	10.4033
49610	Wed Mar 22 17:07:48 2017_x000D_	19.1299	76.4765	214.901	3.75073	2	27.4271	69.6055	235.267	4.10618	10.7728
49611	Wed Mar 22 17:07:48 2017_x000D_	18.624	76.7	216.497	3.77858	2	27.4271	69.6055	235.267	4.10618	11.306
49612	Wed Mar 22 17:07:48 2017_x000D_	18.4257	76.9122	216.498	3.7786	2	27.4271	69.6055	235.267	4.10618	11.5937
49613	Wed Mar 22 17:07:48 2017_x000D_	18.224	77.0222	218.85	3.81965	2	24.3392	70.394	210.852	3.68006	9.01824
49614	Wed Mar 22 17:07:48 2017_x000D_	17.9232	77.2382	220.634	3.85078	2	24.3392	70.394	210.852	3.68006	9.38126
49615	Wed Mar 22 17:07:48 2017_x000D_	17.7249	77.4505	220.634	3.85079	2	24.3392	70.394	210.852	3.68006	9.67177
49616	Wed Mar 22 17:07:48 2017_x000D_	17.6221	77.4544	218.85	3.81965	2	24.3392	70.394	210.852	3.68006	9.74519
49617	Wed Mar 22 17:07:48 2017_x000D_	17.4238	77.6668	218.85	3.81965	2	22.5772	70.7822	160.522	2.80164	8.59972
49618	Wed Mar 22 17:07:48 2017_x000D_	17.2218	77.7768	216.497	3.77859	2	22.5772	70.7822	160.522	2.80164	8.80936
49619	Wed Mar 22 17:07:48 2017_x000D_	16.9204	77.9931	209.915	3.6637	2	22.5772	70.7822	160.522	2.80164	9.16496
49620	Wed Mar 22 17:07:48 2017_x000D_	16.9234	78.0954	199.595	3.48358	2	22.5772	70.7822	160.522	2.80164	9.24383
49621	Wed Mar 22 17:07:48 2017_x000D_	17.1286	78.0874	188.135	3.28357	2	22.5772	70.7822	160.522	2.80164	9.11335
49622	Wed Mar 22 17:07:48 2017_x000D_	17.0289	78.1933	179.304	3.12944	2	20.1324	71.8077	180	3.14159	7.09983
49623	Wed Mar 22 17:07:48 2017_x000D_	17.1281	78.0868	170.303	2.97235	2	20.1324	71.8077	180	3.14159	6.96081
49624	Wed Mar 22 17:07:48 2017_x000D_	17.1317	78.1884	154.318	2.69336	2	20.1324	71.8077	180	3.14159	7.05107
49625	Wed Mar 22 17:07:48 2017_x000D_	17.029	78.192	147.705	2.57794	2	20.1324	71.8077	180	3.14159	7.09862
49626	Wed Mar 22 17:07:49 2017_x000D_	16.8166	77.9944	135.211	2.35988	2	17.4599	73.0458	180	3.14159	4.99024
49627	Wed Mar 22 17:07:49 2017_x000D_	16.8134	77.892	129.033	2.25205	2	17.4599	73.0458	180	3.14159	4.88913
49628	Wed Mar 22 17:07:49 2017_x000D_	16.6046	77.7973	122.607	2.1399	2	17.4599	73.0458	180	3.14159	4.82787
49629	Wed Mar 22 17:07:49 2017_x000D_	16.3849	77.3952	114.942	2.00612	2	17.4599	73.0458	180	3.14159	4.48028
49630	Wed Mar 22 17:07:49 2017_x000D_	16.1648	76.9931	114.943	2.00613	2	15.9057	73.6587	159.508	2.78394	3.34445
49631	Wed Mar 22 17:07:49 2017_x000D_	16.0477	76.5871	112.322	1.96038	2	15.9057	73.6587	159.508	2.78394	2.93184
49632	Wed Mar 22 17:07:49 2017_x000D_	15.7099	75.778	114.94	2.00608	2	15.9057	73.6587	159.508	2.78394	2.12833
49633	Wed Mar 22 17:07:49 2017_x000D_	15.4931	75.4779	116.075	2.02588	2	15.9057	73.6587	159.508	2.78394	1.8654
49634	Wed Mar 22 17:07:49 2017_x000D_	15.1548	74.6677	118.682	2.07139	1	16.1118	78.9114	257.5	4.49422	4.35027
49635	Wed Mar 22 17:07:49 2017_x000D_	14.9341	74.2642	118.682	2.07139	1	16.1118	78.9114	257.5	4.49422	4.79411
49636	Wed Mar 22 17:07:49 2017_x000D_	14.7059	73.6549	118.679	2.07134	1	16.1118	78.9114	257.5	4.49422	5.44126
49637	Wed Mar 22 17:07:49 2017_x000D_	14.4922	73.4565	118.682	2.07139	1	16.1118	78.9114	257.5	4.49422	5.69026
49638	Wed Mar 22 17:07:49 2017_x000D_	14.2711	73.0524	118.682	2.07139	1	16.1118	78.9114	257.5	4.49422	6.14134
49639	Wed Mar 22 17:07:49 2017_x000D_	14.0425	72.4422	118.679	2.07134	1	14.73	75.5945	266.682	4.65448	3.2264
49640	Wed Mar 22 17:07:49 2017_x000D_	13.8285	72.2434	118.682	2.07139	1	14.73	75.5945	266.682	4.65448	3.47024
49641	Wed Mar 22 17:07:49 2017_x000D_	13.7176	72.0409	121.173	2.11487	1	14.73	75.5945	266.682	4.65448	3.695
49642	Wed Mar 22 17:07:49 2017_x000D_	13.3855	71.4336	118.682	2.07139	1	14.73	75.5945	266.682	4.65448	4.37273
49643	Wed Mar 22 17:07:49 2017_x000D_	13.1676	71.1316	120.016	2.09467	1	14.3418	74.4902	297.362	5.18995	3.55794
49644	Wed Mar 22 17:07:49 2017_x000D_	12.942	70.6229	118.682	2.07139	1	14.3418	74.4902	297.362	5.18995	4.11284
49645	Wed Mar 22 17:07:49 2017_x000D_	12.72	70.2172	118.682	2.07139	1	14.3418	74.4902	297.362	5.18995	4.57042
49646	Wed Mar 22 17:07:49 2017_x000D_	12.3871	69.6084	116.081	2.026	1	14.3418	74.4902	297.362	5.18995	5.2586
49647	Wed Mar 22 17:07:50 2017_x000D_	12.2758	69.4052	118.682	2.07139	1	14.1239	74.4842	318.12	5.55224	5.40479
49648	Wed Mar 22 17:07:50 2017_x000D_	12.1573	68.9955	116.079	2.02597	1	14.1239	74.4842	318.12	5.55224	5.83038
49649	Wed Mar 22 17:07:50 2017_x000D_	11.8238	68.3858	113.371	1.9787	1	14.1239	74.4842	318.12	5.55224	6.51774
49650	Wed Mar 22 17:07:50 2017_x000D_	11.7124	68.1823	116.081	2.02599	1	14.1239	74.4842	318.12	5.55224	6.74754
49651	Wed Mar 22 17:07:50 2017_x000D_	11.4898	67.7753	116.081	2.026	1	14.1239	74.4842	318.12	5.55224	7.20748
49652	Wed Mar 22 17:07:50 2017_x000D_	11.2633	67.2648	117.317	2.04756	1	15.4794	73.4281	308.808	5.38971	7.46738
49653	Wed Mar 22 17:07:50 2017_x000D_	11.1482	66.9575	113.373	1.97873	1	15.4794	73.4281	308.808	5.38971	7.7864
49654	Wed Mar 22 17:07:50 2017_x000D_	10.8136	66.3459	116.081	2.02599	1	15.4794	73.4281	308.808	5.38971	8.48099
49655	Wed Mar 22 17:07:50 2017_x000D_	10.6945	65.9348	113.373	1.97874	1	15.4794	73.4281	308.808	5.38971	8.89071
49656	Wed Mar 22 17:07:50 2017_x000D_	10.5828	65.7307	116.079	2.02595	1	14.4849	71.2121	259.997	4.5378	6.72846
49657	Wed Mar 22 17:07:50 2017_x000D_	10.4713	65.5267	113.375	1.97876	1	14.4849	71.2121	259.997	4.5378	6.95936
49658	Wed Mar 22 17:07:50 2017_x000D_	10.3595	65.3224	116.079	2.02597	1	14.4849	71.2121	259.997	4.5378	7.19079
49659	Wed Mar 22 17:07:50 2017_x000D_	10.1361	64.914	116.08	2.02598	1	14.4849	71.2121	259.997	4.5378	7.65363
49660	Wed Mar 22 17:07:50 2017_x000D_	10.0206	64.6058	112.354	1.96094	1	13.9165	69.2258	225	3.92699	6.04338
49661	Wed Mar 22 17:07:50 2017_x000D_	9.90155	64.1941	104.033	1.81573	1	13.9165	69.2258	225	3.92699	6.43722
49662	Wed Mar 22 17:07:50 2017_x000D_	9.80172	64.3012	95.0093	1.65822	1	13.9165	69.2258	225	3.92699	6.41741
49663	Wed Mar 22 17:07:50 2017_x000D_	9.80203	64.3016	83.5857	1.45885	1	13.9165	69.2258	225	3.92699	6.4169
49664	Wed Mar 22 17:07:50 2017_x000D_	9.70197	64.4091	74.548	1.30111	1	13.2907	68.5512	255.308	4.45597	5.48051
49665	Wed Mar 22 17:07:50 2017_x000D_	9.69807	64.3056	68.0715	1.18807	1	13.2907	68.5512	255.308	4.45597	5.56166
49666	Wed Mar 22 17:07:50 2017_x000D_	9.80196	64.3029	57.4508	1.00271	1	13.2907	68.5512	255.308	4.45597	5.49721
49667	Wed Mar 22 17:07:50 2017_x000D_	9.79396	64.0956	49.0191	0.855545	1	13.2907	68.5512	255.308	4.45597	5.66388
49668	Wed Mar 22 17:07:50 2017_x000D_	10.0979	63.8788	38.698	0.675407	1	13.2907	68.5512	255.308	4.45597	5.65909
49669	Wed Mar 22 17:07:51 2017_x000D_	10.2016	63.8757	32.2567	0.562986	1	13.1011	67.8888	261.363	4.56165	4.95097
49670	Wed Mar 22 17:07:51 2017_x000D_	10.4057	63.7656	29.6754	0.517933	1	13.1011	67.8888	261.363	4.56165	4.92605
49671	Wed Mar 22 17:07:51 2017_x000D_	11.1178	63.3285	22.9977	0.401385	1	13.1011	67.8888	261.363	4.56165	4.97291
49672	Wed Mar 22 17:07:51 2017_x000D_	11.4257	63.2154	24.5878	0.429138	1	13.1011	67.8888	261.363	4.56165	4.96464
49673	Wed Mar 22 17:07:51 2017_x000D_	12.0375	62.8854	21.9667	0.383391	1	12.7409	66.1258	256.987	4.48527	3.31587
49674	Wed Mar 22 17:07:51 2017_x000D_	12.4453	62.6655	21.9657	0.383374	1	12.7409	66.1258	256.987	4.48527	3.4729
49675	Wed Mar 22 17:07:51 2017_x000D_	12.7569	62.6562	22.998	0.401392	1	12.7409	66.1258	256.987	4.48527	3.46964
49676	Wed Mar 22 17:07:51 2017_x000D_	13.4717	62.3235	19.2558	0.336076	1	12.7409	66.1258	256.987	4.48527	3.87189
49677	Wed Mar 22 17:07:51 2017_x000D_	13.6755	62.2136	21.9665	0.383388	1	12.5607	65.244	259.997	4.5378	3.22895
49678	Wed Mar 22 17:07:51 2017_x000D_	14.2938	62.0916	19.2568	0.336095	1	12.5607	65.244	259.997	4.5378	3.5974
49679	Wed Mar 22 17:07:51 2017_x000D_	14.7009	61.8719	19.2553	0.336069	1	12.5607	65.244	259.997	4.5378	3.99393
49680	Wed Mar 22 17:07:51 2017_x000D_	15.1115	61.7561	16.4609	0.287297	1	12.5607	65.244	259.997	4.5378	4.32111
49681	Wed Mar 22 17:07:51 2017_x000D_	15.7255	61.5305	16.46	0.287281	1	12.5607	65.244	259.997	4.5378	4.87914
49682	Wed Mar 22 17:07:51 2017_x000D_	16.1359	61.4149	19.2562	0.336084	1	12.5607	65.244	259.997	4.5378	5.23871
49683	Wed Mar 22 17:07:51 2017_x000D_	16.3392	61.3051	16.459	0.287264	1	12.5607	65.244	259.997	4.5378	5.4582
49684	Wed Mar 22 17:07:51 2017_x000D_	16.9526	61.0798	16.4581	0.287247	1	12.5607	65.244	259.997	4.5378	6.05222
49685	Wed Mar 22 17:07:51 2017_x000D_	17.3661	61.0679	16.4604	0.287289	1	12.5607	65.244	259.997	4.5378	6.36645
49686	Wed Mar 22 17:07:51 2017_x000D_	18.1855	60.8368	16.4607	0.287293	2	15.3033	62.4719	346.635	6.04992	3.3137
49687	Wed Mar 22 17:07:51 2017_x000D_	18.3885	60.7271	13.5885	0.237164	2	15.3033	62.4719	346.635	6.04992	3.5444
49688	Wed Mar 22 17:07:51 2017_x000D_	19.2072	60.4962	13.5877	0.237151	2	15.3033	62.4719	346.635	6.04992	4.37537
49689	Wed Mar 22 17:07:51 2017_x000D_	19.5169	60.4874	14.2333	0.248417	2	15.3033	62.4719	346.635	6.04992	4.65754
49690	Wed Mar 22 17:07:52 2017_x000D_	20.2316	60.2596	13.588	0.237155	1	17.2507	57.9208	284.692	4.96881	3.7889
49691	Wed Mar 22 17:07:52 2017_x000D_	20.5377	60.1473	17.2466	0.30101	1	17.2507	57.9208	284.692	4.96881	3.9701
49692	Wed Mar 22 17:07:52 2017_x000D_	20.8431	60.0349	13.5861	0.237123	1	17.2507	57.9208	284.692	4.96881	4.1683
49693	Wed Mar 22 17:07:52 2017_x000D_	21.149	59.9227	17.2459	0.300997	1	17.2507	57.9208	284.692	4.96881	4.38228
49694	Wed Mar 22 17:07:52 2017_x000D_	21.8628	59.6952	16.4595	0.287273	1	17.5074	57.0502	284.692	4.96881	5.09564
49695	Wed Mar 22 17:07:52 2017_x000D_	22.1717	59.6865	17.2476	0.301027	1	17.5074	57.0502	284.692	4.96881	5.35778
49696	Wed Mar 22 17:07:52 2017_x000D_	22.8849	59.4593	16.461	0.287298	1	17.5074	57.0502	284.692	4.96881	5.89248
49697	Wed Mar 22 17:07:52 2017_x000D_	23.2927	59.3442	13.5838	0.237083	1	17.5074	57.0502	284.692	4.96881	6.22351
49698	Wed Mar 22 17:07:52 2017_x000D_	23.906	59.2235	16.4624	0.287323	1	17.5074	57.0502	284.692	4.96881	6.75761
49699	Wed Mar 22 17:07:52 2017_x000D_	24.2106	59.1114	13.0002	0.226895	1	17.9921	55.9665	284.692	4.96881	6.96851
49700	Wed Mar 22 17:07:52 2017_x000D_	24.5157	58.9994	16.4614	0.287306	1	17.9921	55.9665	284.692	4.96881	7.19415
49701	Wed Mar 22 17:07:52 2017_x000D_	25.1251	58.7754	16.4605	0.287289	1	17.9921	55.9665	284.692	4.96881	7.66613
49702	Wed Mar 22 17:07:52 2017_x000D_	25.5355	58.764	16.4628	0.287331	1	17.9921	55.9665	284.692	4.96881	8.04543
49703	Wed Mar 22 17:07:52 2017_x000D_	26.1443	58.5401	16.4618	0.287313	1	18.2297	55.5342	315	5.49779	8.46619
49704	Wed Mar 22 17:07:52 2017_x000D_	26.5543	58.5287	16.4643	0.287356	1	18.2297	55.5342	315	5.49779	8.84681
49705	Wed Mar 22 17:07:52 2017_x000D_	26.9578	58.3107	16.4621	0.287318	1	18.2297	55.5342	315	5.49779	9.15908
49706	Wed Mar 22 17:07:52 2017_x000D_	27.2617	58.1988	12.9952	0.226809	1	18.2297	55.5342	315	5.49779	9.41685
49707	Wed Mar 22 17:07:52 2017_x000D_	27.7738	58.1847	13.582	0.237051	1	20.7083	53.8493	340.522	5.94323	8.28957
49708	Wed Mar 22 17:07:52 2017_x000D_	27.9785	58.1791	13.5831	0.23707	1	20.7083	53.8493	340.522	5.94323	8.46185
49709	Wed Mar 22 17:07:52 2017_x000D_	28.1801	58.0702	16.4647	0.287364	1	20.7083	53.8493	340.522	5.94323	8.5816
49710	Wed Mar 22 17:07:52 2017_x000D_	28.279	57.9641	12.9952	0.226809	1	20.7083	53.8493	340.522	5.94323	8.61667
49711	Wed Mar 22 17:07:53 2017_x000D_	28.7876	57.8468	16.4638	0.287347	1	22.7018	53.2484	0	0	7.62773
49712	Wed Mar 22 17:07:53 2017_x000D_	29.0947	57.8384	23.0356	0.402046	1	22.7018	53.2484	0	0	7.87002
49713	Wed Mar 22 17:07:53 2017_x000D_	29.1942	57.7324	32.3254	0.564185	1	22.7018	53.2484	0	0	7.89034
49714	Wed Mar 22 17:07:53 2017_x000D_	29.0984	57.9417	38.7701	0.676666	1	22.7018	53.2484	0	0	7.9337
49715	Wed Mar 22 17:07:53 2017_x000D_	28.9999	58.0472	55.6821	0.971836	1	22.7018	53.2484	0	0	7.91799
49716	Wed Mar 22 17:07:53 2017_x000D_	29	58.0469	64.0188	1.11734	1	23.8222	52.6222	346.987	6.05607	7.49913
49717	Wed Mar 22 17:07:53 2017_x000D_	29.0032	58.1499	70.6326	1.23277	1	23.8222	52.6222	346.987	6.05607	7.57616
49718	Wed Mar 22 17:07:53 2017_x000D_	29.1083	58.2497	85.7528	1.49667	1	23.8222	52.6222	346.987	6.05607	7.72086
49719	Wed Mar 22 17:07:53 2017_x000D_	29.1082	58.2495	91.7033	1.60053	1	23.8222	52.6222	346.987	6.05607	7.72064
49720	Wed Mar 22 17:07:53 2017_x000D_	29.0024	58.1487	107.073	1.86877	1	25.151	52.2216	349.074	6.09248	7.06851
49721	Wed Mar 22 17:07:53 2017_x000D_	29.1041	58.1456	115.431	2.01465	1	25.151	52.2216	349.074	6.09248	7.12185
49722	Wed Mar 22 17:07:53 2017_x000D_	29.0977	57.9393	123.41	2.15391	1	25.151	52.2216	349.074	6.09248	6.94756
49723	Wed Mar 22 17:07:53 2017_x000D_	28.9889	57.7357	134.228	2.34272	1	25.151	52.2216	349.074	6.09248	6.71824
49724	Wed Mar 22 17:07:53 2017_x000D_	28.7778	57.5345	138.314	2.41403	1	26.0336	52.0277	0	0	6.15268
49725	Wed Mar 22 17:07:53 2017_x000D_	28.5672	57.3338	142.672	2.4901	1	26.0336	52.0277	0	0	5.87995
49726	Wed Mar 22 17:07:53 2017_x000D_	27.9375	56.8333	140.421	2.4508	1	26.0336	52.0277	0	0	5.16901
49727	Wed Mar 22 17:07:53 2017_x000D_	27.621	56.531	136.346	2.37968	1	26.0336	52.0277	0	0	4.77489
49728	Wed Mar 22 17:07:53 2017_x000D_	26.9872	55.9263	136.346	2.37968	1	26.0336	52.0277	0	0	4.01353
49729	Wed Mar 22 17:07:53 2017_x000D_	26.7758	55.7246	136.346	2.37968	1	26.6979	51.8275	0	0	3.89788
49730	Wed Mar 22 17:07:53 2017_x000D_	26.141	55.119	136.346	2.37968	1	26.6979	51.8275	0	0	3.33828
49731	Wed Mar 22 17:07:53 2017_x000D_	25.8235	54.8158	132.284	2.3088	1	26.6979	51.8275	0	0	3.1136
49732	Wed Mar 22 17:07:53 2017_x000D_	25.6117	54.6137	132.285	2.30881	1	26.6979	51.8275	0	0	2.99044
49733	Wed Mar 22 17:07:54 2017_x000D_	25.1812	54.0016	132.282	2.30875	2	28.0178	56.476	223.906	3.90789	3.76417
49734	Wed Mar 22 17:07:54 2017_x000D_	24.9691	53.7992	132.283	2.30877	2	28.0178	56.476	223.906	3.90789	4.05707
49735	Wed Mar 22 17:07:54 2017_x000D_	24.435	53.1889	134.377	2.34531	2	28.0178	56.476	223.906	3.90789	4.86225
49736	Wed Mar 22 17:07:54 2017_x000D_	24.2194	52.8825	136.335	2.3795	2	28.0178	56.476	223.906	3.90789	5.22887
49737	Wed Mar 22 17:07:54 2017_x000D_	24.0102	52.7838	138.445	2.41632	1	27.5903	51.4142	0	0	3.83313
49738	Wed Mar 22 17:07:54 2017_x000D_	23.4784	52.2762	138.299	2.41377	1	27.5903	51.4142	0	0	4.20128
49739	Wed Mar 22 17:07:54 2017_x000D_	23.269	52.1774	140.398	2.45041	1	27.5903	51.4142	0	0	4.38818
49740	Wed Mar 22 17:07:54 2017_x000D_	22.7337	51.5655	138.443	2.41628	1	27.5903	51.4142	0	0	4.85896
49741	Wed Mar 22 17:07:54 2017_x000D_	22.5206	51.3622	138.442	2.41627	1	28.4727	51.2204	0	0	5.95379
49742	Wed Mar 22 17:07:54 2017_x000D_	22.2041	51.1612	140.394	2.45034	1	28.4727	51.2204	0	0	6.26888
49743	Wed Mar 22 17:07:54 2017_x000D_	21.8878	50.9602	138.447	2.41635	1	28.4727	51.2204	0	0	6.59004
49744	Wed Mar 22 17:07:54 2017_x000D_	21.4611	50.553	138.446	2.41633	1	28.4727	51.2204	0	0	7.04329
49745	Wed Mar 22 17:07:54 2017_x000D_	20.8238	50.0462	140.706	2.45578	1	28.7007	51.0074	345.308	6.02676	7.93533
49746	Wed Mar 22 17:07:54 2017_x000D_	20.6101	49.8423	140.705	2.45576	1	28.7007	51.0074	345.308	6.02676	8.17406
49747	Wed Mar 22 17:07:54 2017_x000D_	20.3963	49.6383	140.704	2.45575	1	28.7007	51.0074	345.308	6.02676	8.4165
49748	Wed Mar 22 17:07:54 2017_x000D_	19.8611	49.1277	140.392	2.45029	1	28.7007	51.0074	345.308	6.02676	9.03725
49749	Wed Mar 22 17:07:54 2017_x000D_	19.647	48.9234	140.391	2.45028	1	28.7007	51.0074	345.308	6.02676	9.29045
49750	Wed Mar 22 17:07:54 2017_x000D_	19.1151	48.5171	138.447	2.41636	1	28.9188	51.0138	0	0	10.1166
49751	Wed Mar 22 17:07:54 2017_x000D_	19.0077	48.4146	138.302	2.41383	1	28.9188	51.0138	0	0	10.2463
49752	Wed Mar 22 17:07:54 2017_x000D_	18.7934	48.2104	142.624	2.48925	1	28.9188	51.0138	0	0	10.5063
49753	Wed Mar 22 17:07:54 2017_x000D_	18.4718	47.9033	138.446	2.41633	1	28.9188	51.0138	0	0	10.9002
49754	Wed Mar 22 17:07:55 2017_x000D_	18.2572	47.6986	138.445	2.41633	1	29.1666	50.362	0	0	11.2298
49755	Wed Mar 22 17:07:55 2017_x000D_	17.8314	47.3938	140.7	2.45567	1	29.1666	50.362	0	0	11.7174
49756	Wed Mar 22 17:07:55 2017_x000D_	17.62	47.2934	138.45	2.4164	1	29.1666	50.362	0	0	11.9474
49757	Wed Mar 22 17:07:55 2017_x000D_	17.398	46.8789	138.444	2.4163	1	29.1666	50.362	0	0	12.2732
49758	Wed Mar 22 17:07:55 2017_x000D_	17.1901	46.8833	138.449	2.41639	1	29.1666	50.362	0	0	12.4715
49759	Wed Mar 22 17:07:55 2017_x000D_	16.9751	46.6782	138.448	2.41638	1	29.2557	48.387	0	0	12.3989
49760	Wed Mar 22 17:07:55 2017_x000D_	16.6524	46.3702	134.261	2.3433	1	29.2557	48.387	0	0	12.7636
49761	Wed Mar 22 17:07:55 2017_x000D_	16.545	46.2675	130.102	2.27071	1	29.2557	48.387	0	0	12.8862
49762	Wed Mar 22 17:07:55 2017_x000D_	16.5452	46.2672	122.033	2.12988	1	29.2557	48.387	0	0	12.8861
49763	Wed Mar 22 17:07:55 2017_x000D_	16.5495	46.3723	110.189	1.92316	1	29.1167	46.6243	0	0	12.5697
49764	Wed Mar 22 17:07:55 2017_x000D_	16.5533	46.4772	103.734	1.81051	1	29.1167	46.6243	0	0	12.5643
49765	Wed Mar 22 17:07:55 2017_x000D_	16.5539	46.4778	86.0104	1.50117	1	29.1167	46.6243	0	0	12.5637
49766	Wed Mar 22 17:07:55 2017_x000D_	16.554	46.478	80.1555	1.39898	1	29.1167	46.6243	0	0	12.5636
49767	Wed Mar 22 17:07:55 2017_x000D_	16.45	46.481	64.1205	1.11911	1	28.3524	44.1825	324.814	5.66908	12.1223
49768	Wed Mar 22 17:07:55 2017_x000D_	16.4463	46.3764	57.4588	1.00285	1	28.3524	44.1825	324.814	5.66908	12.1065
49769	Wed Mar 22 17:07:55 2017_x000D_	16.5466	46.2694	53.2655	0.929658	1	28.3524	44.1825	324.814	5.66908	11.9888
49770	Wed Mar 22 17:07:55 2017_x000D_	16.8473	45.9485	40.4178	0.705424	1	28.3524	44.1825	324.814	5.66908	11.6398
49771	Wed Mar 22 17:07:55 2017_x000D_	16.9475	45.8415	36.2025	0.631852	1	26.9226	41.9394	274.138	4.78461	10.7112
49772	Wed Mar 22 17:07:55 2017_x000D_	17.4564	45.516	32.095	0.560163	1	26.9226	41.9394	274.138	4.78461	10.1193
49773	Wed Mar 22 17:07:55 2017_x000D_	17.8613	45.1926	29.4835	0.514585	1	26.9226	41.9394	274.138	4.78461	9.62759
49774	Wed Mar 22 17:07:55 2017_x000D_	18.4776	44.97	29.4852	0.514614	1	26.9226	41.9394	274.138	4.78461	8.97232
49775	Wed Mar 22 17:07:56 2017_x000D_	18.7819	44.7538	28.1301	0.490963	1	26.9226	41.9394	274.138	4.78461	8.61347
49776	Wed Mar 22 17:07:56 2017_x000D_	19.1902	44.5356	28.1301	0.490962	1	26.3067	41.0404	225	3.92699	7.92849
49777	Wed Mar 22 17:07:56 2017_x000D_	19.3942	44.4264	25.4832	0.444765	1	26.3067	41.0404	225	3.92699	7.69725
49778	Wed Mar 22 17:07:56 2017_x000D_	20.0063	44.0992	28.13	0.490962	1	26.3067	41.0404	225	3.92699	7.00366
49779	Wed Mar 22 17:07:56 2017_x000D_	20.4143	43.8811	28.1301	0.490962	1	26.3067	41.0404	225	3.92699	6.5414
49780	Wed Mar 22 17:07:56 2017_x000D_	21.0259	43.5541	25.4817	0.44474	1	25.6809	40.3612	225	3.92699	5.64479
49781	Wed Mar 22 17:07:56 2017_x000D_	21.3336	43.443	29.4864	0.514635	1	25.6809	40.3612	225	3.92699	5.32884
49782	Wed Mar 22 17:07:56 2017_x000D_	21.9448	43.1162	26.7426	0.466746	1	25.6809	40.3612	225	3.92699	4.64203
49783	Wed Mar 22 17:07:56 2017_x000D_	22.252	43.0053	28.1316	0.490989	1	25.6809	40.3612	225	3.92699	4.32997
49784	Wed Mar 22 17:07:56 2017_x000D_	22.8596	42.5738	28.1301	0.490962	1	25.0451	39.9017	194.692	3.39801	3.45203
49785	Wed Mar 22 17:07:56 2017_x000D_	23.1635	42.3581	29.4857	0.514623	1	25.0451	39.9017	194.692	3.39801	3.09424
49786	Wed Mar 22 17:07:56 2017_x000D_	23.5738	42.2452	26.7418	0.466732	1	25.0451	39.9017	194.692	3.39801	2.76708
49787	Wed Mar 22 17:07:56 2017_x000D_	23.8806	42.1345	28.1316	0.490989	1	25.0451	39.9017	194.692	3.39801	2.51822
49788	Wed Mar 22 17:07:56 2017_x000D_	24.4909	41.8082	25.4802	0.444713	1	25.0451	39.9017	194.692	3.39801	1.98542
49789	Wed Mar 22 17:07:56 2017_x000D_	24.8976	41.5907	25.4798	0.444707	1	24.4189	39.2222	194.692	3.39801	2.41639
49790	Wed Mar 22 17:07:56 2017_x000D_	25.5076	41.2647	28.1316	0.490988	1	24.4189	39.2222	194.692	3.39801	2.31454
49791	Wed Mar 22 17:07:56 2017_x000D_	25.8142	41.154	26.7423	0.466742	1	24.4189	39.2222	194.692	3.39801	2.38301
49792	Wed Mar 22 17:07:56 2017_x000D_	26.4205	40.7233	26.7405	0.466709	1	24.4189	39.2222	194.692	3.39801	2.50194
49793	Wed Mar 22 17:07:56 2017_x000D_	26.7298	40.7176	25.4798	0.444706	2	24.7579	41.4345	328.677	5.7365	2.09817
49794	Wed Mar 22 17:07:56 2017_x000D_	26.9297	40.5042	25.4779	0.444673	2	24.7579	41.4345	328.677	5.7365	2.36266
49795	Wed Mar 22 17:07:56 2017_x000D_	27.6449	40.2815	24.3282	0.424608	2	24.7579	41.4345	328.677	5.7365	3.10873
49796	Wed Mar 22 17:07:56 2017_x000D_	27.9479	40.0663	25.4786	0.444686	2	24.7579	41.4345	328.677	5.7365	3.47103
49797	Wed Mar 22 17:07:57 2017_x000D_	28.5597	39.8456	25.4798	0.444706	1	23.8025	38.3225	265.832	4.63965	4.99508
49798	Wed Mar 22 17:07:57 2017_x000D_	28.7594	39.6324	25.4779	0.444673	1	23.8025	38.3225	265.832	4.63965	5.12706
49799	Wed Mar 22 17:07:57 2017_x000D_	28.9623	39.524	28.1331	0.491016	1	23.8025	38.3225	265.832	4.63965	5.29784
49800	Wed Mar 22 17:07:57 2017_x000D_	29.5737	39.3034	28.1347	0.491043	1	23.8025	38.3225	265.832	4.63965	5.85397
49801	Wed Mar 22 17:07:57 2017_x000D_	29.9789	39.0866	22.7091	0.396348	1	23.3849	37.8693	221.364	3.86352	6.70542
49802	Wed Mar 22 17:07:57 2017_x000D_	29.9789	39.0866	22.7091	0.396348	1	23.3849	37.8693	221.364	3.86352	6.70542
49803	Wed Mar 22 17:07:57 2017_x000D_	30.3842	38.8699	22.7083	0.396334	1	23.3849	37.8693	221.364	3.86352	7.07046
49804	Wed Mar 22 17:07:57 2017_x000D_	30.5869	38.7616	25.4779	0.444673	1	23.3849	37.8693	221.364	3.86352	7.25707
49805	Wed Mar 22 17:07:57 2017_x000D_	30.9949	38.6496	22.7088	0.396344	1	23.3849	37.8693	221.364	3.86352	7.6499
49806	Wed Mar 22 17:07:57 2017_x000D_	31.1975	38.5414	25.479	0.444692	1	23.6524	36.7754	202.922	3.54166	7.74902
49807	Wed Mar 22 17:07:57 2017_x000D_	31.5029	38.4313	29.4964	0.514809	1	23.6524	36.7754	202.922	3.54166	8.02324
49808	Wed Mar 22 17:07:57 2017_x000D_	31.7024	38.2183	29.495	0.514785	1	23.6524	36.7754	202.922	3.54166	8.17829
49809	Wed Mar 22 17:07:57 2017_x000D_	32.0079	38.1083	38.634	0.67429	1	23.6524	36.7754	202.922	3.54166	8.46115
49810	Wed Mar 22 17:07:57 2017_x000D_	32.0111	38.2128	44.7298	0.780683	1	24.3767	35.2543	228.288	3.98438	8.1876
49811	Wed Mar 22 17:07:57 2017_x000D_	31.9118	38.3188	57.4415	1.00254	1	24.3767	35.2543	228.288	3.98438	8.13443
49812	Wed Mar 22 17:07:57 2017_x000D_	31.9179	38.5276	70.6715	1.23345	1	24.3767	35.2543	228.288	3.98438	8.22096
49813	Wed Mar 22 17:07:57 2017_x000D_	31.9149	38.4226	77.1176	1.34596	1	24.3767	35.2543	228.288	3.98438	8.17695
49814	Wed Mar 22 17:07:57 2017_x000D_	31.818	38.6334	85.7289	1.49625	1	25.0718	34.3934	289.478	5.05234	7.96799
49815	Wed Mar 22 17:07:57 2017_x000D_	31.9262	38.8404	100.416	1.7526	1	25.0718	34.3934	289.478	5.05234	8.17059
49816	Wed Mar 22 17:07:57 2017_x000D_	32.0255	38.7338	109.669	1.91408	1	25.0718	34.3934	289.478	5.05234	8.19713
49817	Wed Mar 22 17:07:57 2017_x000D_	32.019	38.5245	122.96	2.14605	1	25.0718	34.3934	289.478	5.05234	8.08267
49818	Wed Mar 22 17:07:58 2017_x000D_	31.9129	38.4216	131.726	2.29905	1	25.0718	34.3934	289.478	5.05234	7.93896
49819	Wed Mar 22 17:07:58 2017_x000D_	31.8101	38.4237	137.862	2.40615	1	26.0151	32.8783	315	5.49779	8.02082
49820	Wed Mar 22 17:07:58 2017_x000D_	31.704	38.3212	150.21	2.62166	1	26.0151	32.8783	315	5.49779	7.87329
49821	Wed Mar 22 17:07:58 2017_x000D_	31.5981	38.2184	154.112	2.68977	1	26.0151	32.8783	315	5.49779	7.72571
49822	Wed Mar 22 17:07:58 2017_x000D_	31.1813	38.0164	159.449	2.78291	1	26.0151	32.8783	315	5.49779	7.28627
49823	Wed Mar 22 17:07:58 2017_x000D_	30.7641	37.8139	159.448	2.78289	1	26.7104	32.0171	289.478	5.05234	7.07357
49824	Wed Mar 22 17:07:58 2017_x000D_	30.1408	37.6148	159.449	2.78291	1	26.7104	32.0171	289.478	5.05234	6.5652
49825	Wed Mar 22 17:07:58 2017_x000D_	29.726	37.5167	156.727	2.73541	1	26.7104	32.0171	289.478	5.05234	6.27212
49826	Wed Mar 22 17:07:58 2017_x000D_	29.4112	37.3122	155.483	2.7137	1	26.7104	32.0171	289.478	5.05234	5.94411
49827	Wed Mar 22 17:07:58 2017_x000D_	28.7837	37.0076	152.785	2.66661	1	29.701	28.7988	295.061	5.14979	8.25989
49828	Wed Mar 22 17:07:58 2017_x000D_	28.365	36.8045	152.786	2.66661	1	29.701	28.7988	295.061	5.14979	8.11641
49829	Wed Mar 22 17:07:58 2017_x000D_	27.7366	36.4995	150.224	2.62191	1	29.701	28.7988	295.061	5.14979	7.9473
49830	Wed Mar 22 17:07:58 2017_x000D_	27.4208	36.2944	148.69	2.59513	1	29.701	28.7988	295.061	5.14979	7.83475
49831	Wed Mar 22 17:07:58 2017_x000D_	27.1045	36.0892	150.223	2.62188	1	31.291	27.5232	315	5.49779	9.53431
49832	Wed Mar 22 17:07:58 2017_x000D_	26.4718	35.6785	150.221	2.62185	1	31.291	27.5232	315	5.49779	9.47278
49833	Wed Mar 22 17:07:58 2017_x000D_	26.1554	35.4731	148.688	2.5951	1	31.291	27.5232	315	5.49779	9.46442
49834	Wed Mar 22 17:07:58 2017_x000D_	25.5251	35.1673	151.325	2.64112	1	31.291	27.5232	315	5.49779	9.57486
49835	Wed Mar 22 17:07:58 2017_x000D_	25.2078	34.9615	152.779	2.66649	1	31.291	27.5232	315	5.49779	9.60904
49836	Wed Mar 22 17:07:58 2017_x000D_	24.9976	34.8596	155.469	2.71345	1	33.0898	26.4747	315	5.49779	11.6529
49837	Wed Mar 22 17:07:58 2017_x000D_	24.3661	34.5529	152.779	2.6665	1	33.0898	26.4747	315	5.49779	11.8895
49838	Wed Mar 22 17:07:58 2017_x000D_	23.9482	34.454	155.471	2.71349	1	33.0898	26.4747	315	5.49779	12.1342
49839	Wed Mar 22 17:07:59 2017_x000D_	23.3125	34.0416	155.467	2.71342	1	33.0898	26.4747	315	5.49779	12.3634
49840	Wed Mar 22 17:07:59 2017_x000D_	22.9975	33.9406	154.109	2.68971	1	33.547	26.0472	0	0	13.1756
49841	Wed Mar 22 17:07:59 2017_x000D_	22.6795	33.7342	152.781	2.66653	1	33.547	26.0472	0	0	13.3114
49842	Wed Mar 22 17:07:59 2017_x000D_	22.0426	33.3211	152.778	2.66648	1	33.547	26.0472	0	0	13.6111
49843	Wed Mar 22 17:07:59 2017_x000D_	21.731	33.3257	151.332	2.64125	1	33.547	26.0472	0	0	13.8778
49844	Wed Mar 22 17:07:59 2017_x000D_	20.989	32.9136	152.783	2.66656	1	34.4414	25.6332	0	0	15.2961
49845	Wed Mar 22 17:07:59 2017_x000D_	20.7739	32.7052	152.78	2.66651	1	34.4414	25.6332	0	0	15.3888
49846	Wed Mar 22 17:07:59 2017_x000D_	20.4549	32.4982	151.328	2.64117	1	34.4414	25.6332	0	0	15.5804
49847	Wed Mar 22 17:07:59 2017_x000D_	19.8229	32.2955	151.333	2.64125	1	34.4414	25.6332	0	0	16.0651
49848	Wed Mar 22 17:07:59 2017_x000D_	19.503	32.0881	152.781	2.66653	1	34.4414	25.6332	0	0	16.2733
49849	Wed Mar 22 17:07:59 2017_x000D_	18.8667	31.7794	155.46	2.71329	1	35.3459	24.9987	0	0	17.8197
49850	Wed Mar 22 17:07:59 2017_x000D_	18.651	31.5704	155.456	2.71322	1	35.3459	24.9987	0	0	17.9418
49851	Wed Mar 22 17:07:59 2017_x000D_	18.2263	31.3642	155.456	2.71322	1	35.3459	24.9987	0	0	18.2647
49852	Wed Mar 22 17:07:59 2017_x000D_	17.9091	31.2623	154.102	2.68959	1	35.3459	24.9987	0	0	18.5277
49853	Wed Mar 22 17:07:59 2017_x000D_	17.5924	31.1607	155.459	2.71326	1	35.6148	23.9028	0	0	19.4289
49854	Wed Mar 22 17:07:59 2017_x000D_	17.3762	30.9514	155.455	2.7132	1	35.6148	23.9028	0	0	19.5532
49855	Wed Mar 22 17:07:59 2017_x000D_	16.9508	30.7449	155.455	2.71319	1	35.6148	23.9028	0	0	19.8786
49856	Wed Mar 22 17:07:59 2017_x000D_	16.5251	30.5382	155.454	2.71319	1	35.6148	23.9028	0	0	20.21
49857	Wed Mar 22 17:07:59 2017_x000D_	16.3158	30.5409	155.457	2.71324	1	35.6148	23.9028	0	0	20.4087
49858	Wed Mar 22 17:07:59 2017_x000D_	16.0991	30.3313	155.454	2.71318	1	35.6148	23.9028	0	0	20.5472
49859	Wed Mar 22 17:07:59 2017_x000D_	15.886	30.2277	152.781	2.66653	1	35.6148	23.9028	0	0	20.7179
49860	Wed Mar 22 17:07:59 2017_x000D_	15.6766	30.2305	152.784	2.66659	1	35.6148	23.9028	0	0	20.9182
49861	Wed Mar 22 17:08:00 2017_x000D_	15.1418	29.9184	148.724	2.59572	1	35.9139	22.1448	0	0	22.179
49862	Wed Mar 22 17:08:00 2017_x000D_	15.0334	29.8134	144.539	2.52268	1	35.9139	22.1448	0	0	22.2442
49863	Wed Mar 22 17:08:00 2017_x000D_	15.1383	29.8117	138.036	2.40918	1	35.9139	22.1448	0	0	22.1451
49864	Wed Mar 22 17:08:00 2017_x000D_	15.1501	30.1302	123.286	2.15174	1	35.9139	22.1448	0	0	22.2464
49865	Wed Mar 22 17:08:00 2017_x000D_	15.1503	30.13	115.449	2.01497	1	35.9139	22.1448	0	0	22.2461
49866	Wed Mar 22 17:08:00 2017_x000D_	15.1548	30.2367	97.9045	1.70876	1	34.6322	21.4421	343.948	6.00302	21.3709
49867	Wed Mar 22 17:08:00 2017_x000D_	15.155	30.2369	91.9949	1.60561	1	34.6322	21.4421	343.948	6.00302	21.3708
49868	Wed Mar 22 17:08:00 2017_x000D_	15.1552	30.2371	86.0587	1.50201	1	34.6322	21.4421	343.948	6.00302	21.3707
49869	Wed Mar 22 17:08:00 2017_x000D_	15.1553	30.2376	74.5965	1.30195	1	34.6322	21.4421	343.948	6.00302	21.3708
49870	Wed Mar 22 17:08:00 2017_x000D_	15.1516	30.1316	68.1383	1.18924	1	32.6839	20.9394	343.948	6.00302	19.7959
49871	Wed Mar 22 17:08:00 2017_x000D_	15.1441	29.9195	60.0173	1.0475	1	32.6839	20.9394	343.948	6.00302	19.705
49872	Wed Mar 22 17:08:00 2017_x000D_	15.4472	29.597	50.9607	0.889432	1	32.6839	20.9394	343.948	6.00302	19.2888
49873	Wed Mar 22 17:08:00 2017_x000D_	15.5444	29.3833	44.62	0.778766	1	32.6839	20.9394	343.948	6.00302	19.1066
49874	Wed Mar 22 17:08:00 2017_x000D_	15.9557	29.1656	36.0419	0.62905	1	32.0377	20.6982	343.948	6.00302	18.1749
49875	Wed Mar 22 17:08:00 2017_x000D_	16.0566	29.0581	31.8907	0.556598	1	32.0377	20.6982	343.948	6.00302	18.0356
49876	Wed Mar 22 17:08:00 2017_x000D_	16.6666	28.5188	29.2503	0.510515	1	32.0377	20.6982	343.948	6.00302	17.2462
49877	Wed Mar 22 17:08:00 2017_x000D_	17.078	28.3011	29.2505	0.510518	1	32.0377	20.6982	343.948	6.00302	16.7808
49878	Wed Mar 22 17:08:00 2017_x000D_	17.803	28.0798	27.8839	0.486666	1	29.8597	20.4093	343.948	6.00302	14.2899
49879	Wed Mar 22 17:08:00 2017_x000D_	17.803	28.0798	27.8839	0.486666	1	29.8597	20.4093	343.948	6.00302	14.2899
49880	Wed Mar 22 17:08:00 2017_x000D_	18.4161	27.6473	27.8824	0.486639	1	29.8597	20.4093	343.948	6.00302	13.5405
49881	Wed Mar 22 17:08:00 2017_x000D_	18.7227	27.431	29.2512	0.51053	1	29.8597	20.4093	343.948	6.00302	13.1658
49882	Wed Mar 22 17:08:01 2017_x000D_	19.3391	27.1049	31.8918	0.556617	1	29.8597	20.4093	343.948	6.00302	12.4705
49883	Wed Mar 22 17:08:01 2017_x000D_	19.6487	26.9951	27.8823	0.486639	1	28.3377	20.1408	332.053	5.79542	11.0671
49884	Wed Mar 22 17:08:01 2017_x000D_	20.2611	26.563	27.8808	0.486612	1	28.3377	20.1408	332.053	5.79542	10.3187
49885	Wed Mar 22 17:08:01 2017_x000D_	20.571	26.4532	31.8932	0.556641	1	28.3377	20.1408	332.053	5.79542	10.0084
49886	Wed Mar 22 17:08:01 2017_x000D_	21.1831	26.0212	31.8926	0.556631	1	28.3377	20.1408	332.053	5.79542	9.26107
49887	Wed Mar 22 17:08:01 2017_x000D_	21.3884	25.9127	34.401	0.600412	1	27.2433	20.1066	332.053	5.79542	8.24564
49888	Wed Mar 22 17:08:01 2017_x000D_	21.8019	25.8019	31.8945	0.556665	1	27.2433	20.1066	332.053	5.79542	7.87688
49889	Wed Mar 22 17:08:01 2017_x000D_	22.2052	25.3725	31.8924	0.556627	1	27.2433	20.1066	332.053	5.79542	7.28781
49890	Wed Mar 22 17:08:01 2017_x000D_	22.6152	25.1556	31.8929	0.556635	1	27.2433	20.1066	332.053	5.79542	6.84921
49891	Wed Mar 22 17:08:01 2017_x000D_	23.0217	24.8325	29.2486	0.510485	1	27.0244	20.0998	332.053	5.79542	6.19839
49892	Wed Mar 22 17:08:01 2017_x000D_	23.435	24.722	31.8938	0.556651	1	27.0244	20.0998	332.053	5.79542	5.85222
49893	Wed Mar 22 17:08:01 2017_x000D_	23.838	24.2928	31.8917	0.556614	1	27.0244	20.0998	332.053	5.79542	5.26635
49894	Wed Mar 22 17:08:01 2017_x000D_	24.1469	24.1833	30.7523	0.536728	1	27.0244	20.0998	332.053	5.79542	4.9955
49895	Wed Mar 22 17:08:01 2017_x000D_	24.3515	24.0751	30.4403	0.531283	1	27.0244	20.0998	332.053	5.79542	4.79034
49896	Wed Mar 22 17:08:01 2017_x000D_	24.6571	23.8595	31.8925	0.55663	1	25.7207	19.838	332.053	5.79542	4.15977
49897	Wed Mar 22 17:08:01 2017_x000D_	25.0665	23.643	31.893	0.556638	1	25.7207	19.838	332.053	5.79542	3.86083
49898	Wed Mar 22 17:08:01 2017_x000D_	25.2711	23.5347	29.2481	0.510476	1	25.7207	19.838	332.053	5.79542	3.72394
49899	Wed Mar 22 17:08:01 2017_x000D_	25.6804	23.3182	29.2483	0.510479	1	25.7207	19.838	332.053	5.79542	3.48043
49900	Wed Mar 22 17:08:01 2017_x000D_	25.8849	23.21	26.4693	0.461977	1	25.2927	19.6035	317.94	5.54911	3.6548
49901	Wed Mar 22 17:08:01 2017_x000D_	26.1899	22.9947	25.1911	0.439667	1	25.2927	19.6035	317.94	5.54911	3.50788
49902	Wed Mar 22 17:08:01 2017_x000D_	26.294	22.9936	26.4691	0.461974	1	25.2927	19.6035	317.94	5.54911	3.53488
49903	Wed Mar 22 17:08:01 2017_x000D_	26.5989	22.7783	25.1907	0.43966	1	25.2927	19.6035	317.94	5.54911	3.433
49904	Wed Mar 22 17:08:02 2017_x000D_	26.9075	22.6692	29.2488	0.510488	1	24.8645	19.3689	317.94	5.54911	3.88147
49905	Wed Mar 22 17:08:02 2017_x000D_	27.0083	22.562	33.4801	0.584337	1	24.8645	19.3689	317.94	5.54911	3.84601
49906	Wed Mar 22 17:08:02 2017_x000D_	27.0119	22.668	44.6402	0.779118	1	24.8645	19.3689	317.94	5.54911	3.93642
49907	Wed Mar 22 17:08:02 2017_x000D_	27.0154	22.7739	55.0766	0.961269	1	24.8645	19.3689	317.94	5.54911	4.02746
49908	Wed Mar 22 17:08:02 2017_x000D_	27.0188	22.8796	66.8275	1.16636	1	23.4918	20.6532	38.9147	0.67919	4.17092
49909	Wed Mar 22 17:08:02 2017_x000D_	27.0189	22.8792	74.4773	1.29987	1	23.4918	20.6532	38.9147	0.67919	4.17079
49910	Wed Mar 22 17:08:02 2017_x000D_	26.915	22.8798	82.9316	1.44743	1	23.4918	20.6532	38.9147	0.67919	4.08363
49911	Wed Mar 22 17:08:02 2017_x000D_	27.0152	22.7719	97.2945	1.69811	1	23.4918	20.6532	38.9147	0.67919	4.11135
49912	Wed Mar 22 17:08:02 2017_x000D_	27.0117	22.6657	103.299	1.80291	1	23.4918	20.6532	38.9147	0.67919	4.05461
49913	Wed Mar 22 17:08:02 2017_x000D_	27.0083	22.5595	109.647	1.91371	1	23.0244	21.3022	100.926	1.7615	4.17759
49914	Wed Mar 22 17:08:02 2017_x000D_	26.8944	22.2416	118.818	2.07377	1	23.0244	21.3022	100.926	1.7615	3.98238
49915	Wed Mar 22 17:08:02 2017_x000D_	26.7872	22.1364	122.806	2.14337	1	23.0244	21.3022	100.926	1.7615	3.85416
49916	Wed Mar 22 17:08:02 2017_x000D_	26.5663	21.7134	131.167	2.2893	1	23.0244	21.3022	100.926	1.7615	3.56569
49917	Wed Mar 22 17:08:02 2017_x000D_	26.3517	21.5024	135.464	2.36429	1	22.5571	21.951	104.692	1.82722	3.82102
49918	Wed Mar 22 17:08:02 2017_x000D_	25.8126	20.8686	133.389	2.32807	1	22.5571	21.951	104.692	1.82722	3.43072
49919	Wed Mar 22 17:08:02 2017_x000D_	25.598	20.6575	133.389	2.32808	1	22.5571	21.951	104.692	1.82722	3.30457
49920	Wed Mar 22 17:08:02 2017_x000D_	25.172	20.3417	135.464	2.36429	1	22.5571	21.951	104.692	1.82722	3.07043
49921	Wed Mar 22 17:08:02 2017_x000D_	24.7389	19.8121	133.391	2.32811	1	23.3645	23.5236	45	0.785398	3.9578
49922	Wed Mar 22 17:08:02 2017_x000D_	24.4166	19.4947	129.284	2.25643	1	23.3645	23.5236	45	0.785398	4.16401
49923	Wed Mar 22 17:08:02 2017_x000D_	24.2015	19.283	129.285	2.25645	1	23.3645	23.5236	45	0.785398	4.32241
49924	Wed Mar 22 17:08:02 2017_x000D_	23.7644	18.6461	129.283	2.25641	1	23.3645	23.5236	45	0.785398	4.89387
49925	Wed Mar 22 17:08:03 2017_x000D_	23.549	18.4341	129.284	2.25643	1	23.3645	23.5236	45	0.785398	5.09284
49926	Wed Mar 22 17:08:03 2017_x000D_	23.1113	17.7963	129.282	2.25639	1	24.2107	24.2128	45	0.785398	6.51
49927	Wed Mar 22 17:08:03 2017_x000D_	22.8957	17.5841	129.283	2.25641	1	24.2107	24.2128	45	0.785398	6.75788
49928	Wed Mar 22 17:08:03 2017_x000D_	22.4574	16.9455	129.28	2.25637	1	24.2107	24.2128	45	0.785398	7.47581
49929	Wed Mar 22 17:08:03 2017_x000D_	22.2415	16.7329	129.282	2.25639	1	24.2107	24.2128	45	0.785398	7.73477
49930	Wed Mar 22 17:08:03 2017_x000D_	22.0222	16.4135	131.165	2.28925	1	24.8477	24.6745	14.6918	0.256421	8.73084
49931	Wed Mar 22 17:08:03 2017_x000D_	21.5865	15.8807	129.28	2.25637	1	24.8477	24.6745	14.6918	0.256421	9.37904
49932	Wed Mar 22 17:08:03 2017_x000D_	21.3738	15.775	131.167	2.2893	1	24.8477	24.6745	14.6918	0.256421	9.55349
49933	Wed Mar 22 17:08:03 2017_x000D_	21.262	15.5614	133.377	2.32786	1	24.8477	24.6745	14.6918	0.256421	9.79315
49934	Wed Mar 22 17:08:03 2017_x000D_	20.8292	15.1352	133.378	2.32788	1	26.6575	23.4045	347.805	6.07034	10.1168
49935	Wed Mar 22 17:08:03 2017_x000D_	20.6091	14.8146	131.469	2.29456	1	26.6575	23.4045	347.805	6.07034	10.5057
49936	Wed Mar 22 17:08:03 2017_x000D_	20.1793	14.4953	133.379	2.3279	1	26.6575	23.4045	347.805	6.07034	11.0155
49937	Wed Mar 22 17:08:03 2017_x000D_	20.0677	14.2814	131.167	2.2893	1	26.6575	23.4045	347.805	6.07034	11.2542
49938	Wed Mar 22 17:08:03 2017_x000D_	19.7387	13.8536	133.374	2.32782	1	27.7912	22.5556	347.805	6.07034	11.8561
49939	Wed Mar 22 17:08:03 2017_x000D_	19.5217	13.6399	133.375	2.32783	1	27.7912	22.5556	347.805	6.07034	12.1604
49940	Wed Mar 22 17:08:03 2017_x000D_	19.3047	13.4262	133.375	2.32784	1	27.7912	22.5556	347.805	6.07034	12.4646
49941	Wed Mar 22 17:08:03 2017_x000D_	19.0841	13.1051	135.432	2.36373	1	27.7912	22.5556	347.805	6.07034	12.8501
49942	Wed Mar 22 17:08:03 2017_x000D_	18.8669	12.8911	135.432	2.36373	1	27.7912	22.5556	347.805	6.07034	13.1547
49943	Wed Mar 22 17:08:03 2017_x000D_	18.6496	12.6771	135.432	2.36373	1	28.4773	21.9138	347.805	6.07034	13.487
49944	Wed Mar 22 17:08:03 2017_x000D_	18.4322	12.463	135.432	2.36373	1	28.4773	21.9138	347.805	6.07034	13.7921
49945	Wed Mar 22 17:08:03 2017_x000D_	18.3269	12.4633	137.495	2.39975	1	28.4773	21.9138	347.805	6.07034	13.8688
49946	Wed Mar 22 17:08:04 2017_x000D_	18.1058	12.1418	139.709	2.43838	1	28.4773	21.9138	347.805	6.07034	14.2499
49947	Wed Mar 22 17:08:04 2017_x000D_	17.8882	11.9274	139.708	2.43836	1	28.9348	21.4859	315	5.49779	14.608
49948	Wed Mar 22 17:08:04 2017_x000D_	17.7793	11.8204	143.951	2.51241	1	28.9348	21.4859	315	5.49779	14.7603
49949	Wed Mar 22 17:08:04 2017_x000D_	17.565	11.7139	154.829	2.70228	1	28.9348	21.4859	315	5.49779	14.9921
49950	Wed Mar 22 17:08:04 2017_x000D_	17.6701	11.7138	161.561	2.81977	1	28.9348	21.4859	315	5.49779	14.9127
49951	Wed Mar 22 17:08:04 2017_x000D_	17.772	11.6065	177.127	3.09145	1	29.4717	19.2916	280.003	4.88698	13.998
49952	Wed Mar 22 17:08:04 2017_x000D_	17.7758	11.7145	186.37	3.25277	1	29.4717	19.2916	280.003	4.88698	13.9358
49953	Wed Mar 22 17:08:04 2017_x000D_	17.8781	11.6068	202.13	3.52783	1	29.4717	19.2916	280.003	4.88698	13.9093
49954	Wed Mar 22 17:08:04 2017_x000D_	17.9836	11.6064	209.032	3.64829	1	29.4717	19.2916	280.003	4.88698	13.8217
49955	Wed Mar 22 17:08:04 2017_x000D_	17.9769	11.3911	222.523	3.88376	1	29.5015	18.629	280.003	4.88698	13.609
49956	Wed Mar 22 17:08:04 2017_x000D_	17.9769	11.3911	222.523	3.88376	1	29.5015	18.629	280.003	4.88698	13.609
49957	Wed Mar 22 17:08:04 2017_x000D_	17.981	11.4982	237.493	4.14504	1	29.5015	18.629	280.003	4.88698	13.5488
49958	Wed Mar 22 17:08:04 2017_x000D_	17.7743	11.606	249.768	4.35927	1	29.5015	18.629	280.003	4.88698	13.6693
49959	Wed Mar 22 17:08:04 2017_x000D_	17.7779	11.7133	256.621	4.47888	1	29.5015	18.629	280.003	4.88698	13.6114
49960	Wed Mar 22 17:08:04 2017_x000D_	17.6833	12.0358	-88.0748	-1.5372	1	29.5015	18.629	280.003	4.88698	13.5329
49961	Wed Mar 22 17:08:04 2017_x000D_	17.6831	12.0356	-82.2201	-1.43501	1	29.5015	18.629	280.003	4.88698	13.5332
49962	Wed Mar 22 17:08:04 2017_x000D_	17.7954	12.2502	-79.3456	-1.38484	1	29.5015	18.629	280.003	4.88698	13.3312
49963	Wed Mar 22 17:08:04 2017_x000D_	17.8132	12.7878	-73.0028	-1.27414	1	29.5015	18.629	280.003	4.88698	13.0666
49964	Wed Mar 22 17:08:04 2017_x000D_	17.9293	13.1098	-76.5192	-1.33551	1	29.5015	18.629	280.003	4.88698	12.821
49965	Wed Mar 22 17:08:04 2017_x000D_	17.9401	13.4324	-75.8977	-1.32467	1	29.5015	18.629	280.003	4.88698	12.6756
49966	Wed Mar 22 17:08:04 2017_x000D_	18.1755	14.1831	-76.5189	-1.33551	1	29.5015	18.629	280.003	4.88698	12.1673
49967	Wed Mar 22 17:08:04 2017_x000D_	18.2951	14.6121	-79.347	-1.38487	1	29.5015	18.629	280.003	4.88698	11.9046
49968	Wed Mar 22 17:08:05 2017_x000D_	18.4217	15.2555	-82.2275	-1.43514	1	29.969	13.1107	280.003	4.88698	11.7448
49969	Wed Mar 22 17:08:05 2017_x000D_	18.4361	15.6845	-82.2264	-1.43512	1	29.969	13.1107	280.003	4.88698	11.8166
49970	Wed Mar 22 17:08:05 2017_x000D_	18.5624	16.327	-79.3456	-1.38484	1	29.969	13.1107	280.003	4.88698	11.8514
49971	Wed Mar 22 17:08:05 2017_x000D_	18.6817	16.7552	-82.2288	-1.43516	1	29.969	13.1107	280.003	4.88698	11.8611
49972	Wed Mar 22 17:08:05 2017_x000D_	18.7031	17.3978	-82.2272	-1.43514	1	29.969	13.1107	280.003	4.88698	12.054
49973	Wed Mar 22 17:08:05 2017_x000D_	18.7174	17.8261	-82.2261	-1.43512	1	30.2378	12.0118	280.003	4.88698	12.9045
49974	Wed Mar 22 17:08:05 2017_x000D_	18.7316	18.2543	-82.225	-1.4351	1	30.2378	12.0118	280.003	4.88698	13.0905
49975	Wed Mar 22 17:08:05 2017_x000D_	18.9627	18.8947	-82.2286	-1.43516	1	30.2378	12.0118	280.003	4.88698	13.2099
49976	Wed Mar 22 17:08:05 2017_x000D_	18.9769	19.3224	-82.2275	-1.43514	1	30.2378	12.0118	280.003	4.88698	13.4258
49977	Wed Mar 22 17:08:05 2017_x000D_	19.1028	19.9628	-79.3419	-1.38478	1	29.8296	11.3343	266.522	4.65168	13.7665
49978	Wed Mar 22 17:08:05 2017_x000D_	19.117	20.3902	-79.3401	-1.38475	1	29.8296	11.3343	266.522	4.65168	14.0274
49979	Wed Mar 22 17:08:05 2017_x000D_	19.1241	20.6038	-79.3393	-1.38473	1	29.8296	11.3343	266.522	4.65168	14.1609
49980	Wed Mar 22 17:08:05 2017_x000D_	19.2537	21.3506	-81.9044	-1.4295	1	29.8296	11.3343	266.522	4.65168	14.5663
49981	Wed Mar 22 17:08:05 2017_x000D_	19.3688	21.6696	-79.3404	-1.38475	1	28.1068	10.6149	225	3.92699	14.0911
49982	Wed Mar 22 17:08:05 2017_x000D_	19.383	22.0963	-79.3387	-1.38472	1	28.1068	10.6149	225	3.92699	14.4197
49983	Wed Mar 22 17:08:05 2017_x000D_	19.5089	22.7353	-82.2291	-1.43517	1	28.1068	10.6149	225	3.92699	14.8603
49984	Wed Mar 22 17:08:05 2017_x000D_	19.5229	23.1617	-82.228	-1.43515	1	28.1068	10.6149	225	3.92699	15.2022
49985	Wed Mar 22 17:08:05 2017_x000D_	19.7567	23.9053	-82.5228	-1.44029	1	27.0211	10.3588	225	3.92699	15.3714
49986	Wed Mar 22 17:08:05 2017_x000D_	19.7672	24.2249	-82.2305	-1.43519	1	27.0211	10.3588	225	3.92699	15.6489
49987	Wed Mar 22 17:08:05 2017_x000D_	19.8927	24.8624	-79.3384	-1.38472	1	27.0211	10.3588	225	3.92699	16.1607
49988	Wed Mar 22 17:08:05 2017_x000D_	19.9067	25.288	-79.3367	-1.38469	1	27.0211	10.3588	225	3.92699	16.5377
49989	Wed Mar 22 17:08:06 2017_x000D_	20.032	25.9249	-76.4932	-1.33506	1	27.0211	10.3588	225	3.92699	17.0631
49990	Wed Mar 22 17:08:06 2017_x000D_	20.032	25.9249	-76.4932	-1.33506	1	27.0211	10.3588	225	3.92699	17.0631
49991	Wed Mar 22 17:08:06 2017_x000D_	20.1575	26.5617	-79.337	-1.38469	1	27.0211	10.3588	225	3.92699	17.5967
49992	Wed Mar 22 17:08:06 2017_x000D_	20.1645	26.7742	-79.3362	-1.38468	1	27.0211	10.3588	225	3.92699	17.7898
49993	Wed Mar 22 17:08:06 2017_x000D_	20.2899	27.4104	-82.2327	-1.43523	1	27.0211	10.3588	225	3.92699	18.3321
49994	Wed Mar 22 17:08:06 2017_x000D_	20.2968	27.6228	-82.2321	-1.43522	1	24.9896	11.624	177.732	3.102	16.6729
49995	Wed Mar 22 17:08:06 2017_x000D_	20.4219	28.2583	-79.3356	-1.38467	1	24.9896	11.624	177.732	3.102	17.25
49996	Wed Mar 22 17:08:06 2017_x000D_	20.4289	28.4705	-79.3347	-1.38465	1	24.9896	11.624	177.732	3.102	17.4529
49997	Wed Mar 22 17:08:06 2017_x000D_	20.6513	28.8922	-79.3384	-1.38472	1	24.9896	11.624	177.732	3.102	17.8048
49998	Wed Mar 22 17:08:06 2017_x000D_	20.6582	29.1043	-79.3376	-1.3847	1	24.0442	13.1449	109.478	1.91075	16.3146
49999	Wed Mar 22 17:08:06 2017_x000D_	20.6652	29.3164	-79.3367	-1.38469	1	24.0442	13.1449	109.478	1.91075	16.5207
50000	Wed Mar 22 17:08:06 2017_x000D_	20.6686	29.4226	-78.8577	-1.37633	1	24.0442	13.1449	109.478	1.91075	16.624
50001	Wed Mar 22 17:08:06 2017_x000D_	20.679	29.7404	-79.335	-1.38466	1	24.0442	13.1449	109.478	1.91075	16.9333
50002	Wed Mar 22 17:08:06 2017_x000D_	20.6859	29.9523	-79.3342	-1.38464	1	24.0442	13.1449	109.478	1.91075	17.1396
50003	Wed Mar 22 17:08:06 2017_x000D_	20.8001	30.2687	-70.0986	-1.22345	1	23.3378	14.2301	104.692	1.82722	16.2381
50004	Wed Mar 22 17:08:06 2017_x000D_	20.8033	30.3746	-63.5033	-1.10834	1	23.3378	14.2301	104.692	1.82722	16.3422
50005	Wed Mar 22 17:08:06 2017_x000D_	20.6914	30.1641	-48.1713	-0.840749	1	23.3378	14.2301	104.692	1.82722	16.1523
50006	Wed Mar 22 17:08:06 2017_x000D_	20.4793	30.0613	-37.9396	-0.662171	1	23.3378	14.2301	104.692	1.82722	16.0872
50007	Wed Mar 22 17:08:06 2017_x000D_	20.479	30.0615	-29.8479	-0.520944	1	23.0892	14.8866	98.6368	1.72154	15.3978
50008	Wed Mar 22 17:08:06 2017_x000D_	20.2703	30.0648	-16.9517	-0.295863	1	23.0892	14.8866	98.6368	1.72154	15.4377
50009	Wed Mar 22 17:08:06 2017_x000D_	20.2741	30.1712	-8.34415	-0.145633	1	23.0892	14.8866	98.6368	1.72154	15.5417
50010	Wed Mar 22 17:08:07 2017_x000D_	20.3751	30.0645	6.56376	0.114559	1	23.0892	14.8866	98.6368	1.72154	15.4187
50011	Wed Mar 22 17:08:07 2017_x000D_	20.4797	30.0633	12.88	0.224798	1	22.3927	15.7504	116.037	2.02522	14.4402
50012	Wed Mar 22 17:08:07 2017_x000D_	20.6888	30.0607	26.5343	0.463111	1	22.3927	15.7504	116.037	2.02522	14.4114
50013	Wed Mar 22 17:08:07 2017_x000D_	20.6889	30.0607	31.9366	0.5574	1	22.3927	15.7504	116.037	2.02522	14.4114
50014	Wed Mar 22 17:08:07 2017_x000D_	21.1997	29.7361	36.0825	0.629759	1	22.3927	15.7504	116.037	2.02522	14.0365
50015	Wed Mar 22 17:08:07 2017_x000D_	21.502	29.4141	40.3332	0.703947	1	22.1345	16.6279	104.692	1.82722	12.8018
50016	Wed Mar 22 17:08:07 2017_x000D_	21.8074	29.1983	38.5011	0.671971	1	22.1345	16.6279	104.692	1.82722	12.5747
50017	Wed Mar 22 17:08:07 2017_x000D_	22.0053	28.8778	36.08	0.629714	1	22.1345	16.6279	104.692	1.82722	12.2506
50018	Wed Mar 22 17:08:07 2017_x000D_	22.7235	28.551	31.9338	0.55735	1	22.1345	16.6279	104.692	1.82722	11.9376
50019	Wed Mar 22 17:08:07 2017_x000D_	23.0289	28.3352	33.5141	0.584932	1	22.1345	16.6279	104.692	1.82722	11.7414
50020	Wed Mar 22 17:08:07 2017_x000D_	23.7399	27.7966	29.294	0.511278	1	21.8861	17.2842	100.926	1.7615	10.6746
50021	Wed Mar 22 17:08:07 2017_x000D_	24.045	27.5811	27.9242	0.487369	1	21.8861	17.2842	100.926	1.7615	10.5208
50022	Wed Mar 22 17:08:07 2017_x000D_	24.7625	27.2546	26.5225	0.462906	1	21.8861	17.2842	100.926	1.7615	10.377
50023	Wed Mar 22 17:08:07 2017_x000D_	25.0707	27.1451	27.9257	0.487396	1	21.8861	17.2842	100.926	1.7615	10.3624
50024	Wed Mar 22 17:08:07 2017_x000D_	25.3758	26.9296	29.2947	0.51129	1	21.6377	17.9404	103.013	1.79791	9.73546
50025	Wed Mar 22 17:08:07 2017_x000D_	25.7845	26.713	29.2949	0.511293	1	21.6377	17.9404	103.013	1.79791	9.70332
50026	Wed Mar 22 17:08:07 2017_x000D_	26.4005	26.4941	29.2966	0.511322	1	21.6377	17.9404	103.013	1.79791	9.7903
50027	Wed Mar 22 17:08:07 2017_x000D_	27.0099	26.0634	29.2954	0.511302	1	21.6377	17.9404	103.013	1.79791	9.73877
50028	Wed Mar 22 17:08:07 2017_x000D_	27.2109	25.8493	29.2941	0.511278	1	21.7982	19.2732	103.013	1.79791	8.51718
50029	Wed Mar 22 17:08:07 2017_x000D_	27.6254	25.8448	29.2971	0.511331	1	21.7982	19.2732	103.013	1.79791	8.78306
50030	Wed Mar 22 17:08:07 2017_x000D_	28.0272	25.4166	29.2944	0.511284	1	21.7982	19.2732	103.013	1.79791	8.74882
50031	Wed Mar 22 17:08:07 2017_x000D_	28.4384	25.3063	31.9376	0.557416	1	21.7982	19.2732	103.013	1.79791	8.97165
50032	Wed Mar 22 17:08:08 2017_x000D_	29.0471	24.8761	31.937	0.557405	1	21.988	19.9428	76.9872	1.34368	8.6121
50033	Wed Mar 22 17:08:08 2017_x000D_	29.2479	24.6622	31.9359	0.557387	1	21.988	19.9428	76.9872	1.34368	8.65903
50034	Wed Mar 22 17:08:08 2017_x000D_	29.6588	24.552	34.4453	0.601184	1	21.988	19.9428	76.9872	1.34368	8.94907
50035	Wed Mar 22 17:08:08 2017_x000D_	30.2639	24.0162	31.9358	0.557384	1	21.988	19.9428	76.9872	1.34368	9.22405
50036	Wed Mar 22 17:08:08 2017_x000D_	30.5713	23.9071	36.0918	0.62992	1	21.988	19.9428	76.9872	1.34368	9.45456
50037	Wed Mar 22 17:08:08 2017_x000D_	31.1822	23.5833	33.5211	0.585054	1	22.5962	21.0677	77.7269	1.35659	8.94693
50038	Wed Mar 22 17:08:08 2017_x000D_	31.486	23.3686	31.9371	0.557408	1	22.5962	21.0677	77.7269	1.35659	9.18274
50039	Wed Mar 22 17:08:08 2017_x000D_	32.0937	22.9391	31.9365	0.557397	1	22.5962	21.0677	77.7269	1.35659	9.68012
50040	Wed Mar 22 17:08:08 2017_x000D_	32.5007	22.7234	31.937	0.557405	1	22.5962	21.0677	77.7269	1.35659	10.0419
50041	Wed Mar 22 17:08:08 2017_x000D_	32.8045	22.5087	33.5211	0.585054	1	24.0604	22.661	81.3632	1.42006	8.74543
50042	Wed Mar 22 17:08:08 2017_x000D_	33.108	22.2941	31.9363	0.557394	1	24.0604	22.661	81.3632	1.42006	9.05504
50043	Wed Mar 22 17:08:08 2017_x000D_	33.7152	21.865	31.9358	0.557384	1	24.0604	22.661	81.3632	1.42006	9.68756
50044	Wed Mar 22 17:08:08 2017_x000D_	34.325	21.5418	29.2898	0.511203	1	24.0604	22.661	81.3632	1.42006	10.3254
50045	Wed Mar 22 17:08:08 2017_x000D_	34.6283	21.3274	27.9149	0.487207	1	24.8968	23.571	14.6918	0.256421	9.98678
50046	Wed Mar 22 17:08:08 2017_x000D_	34.9347	21.2188	31.9371	0.557407	1	24.8968	23.571	14.6918	0.256421	10.3098
50047	Wed Mar 22 17:08:08 2017_x000D_	35.5413	20.7901	31.9365	0.557397	1	24.8968	23.571	14.6918	0.256421	11.0018
50048	Wed Mar 22 17:08:08 2017_x000D_	35.8446	20.5757	33.522	0.585069	1	24.8968	23.571	14.6918	0.256421	11.3502
50049	Wed Mar 22 17:08:08 2017_x000D_	36.5536	20.1464	31.9364	0.557395	1	24.8968	23.571	14.6918	0.256421	12.1494
50050	Wed Mar 22 17:08:08 2017_x000D_	36.7565	20.0389	29.2879	0.511171	1	26.827	24.5146	0	0	10.8916
50051	Wed Mar 22 17:08:08 2017_x000D_	37.0622	19.9306	30.4828	0.532026	1	26.827	24.5146	0	0	11.2148
50052	Wed Mar 22 17:08:08 2017_x000D_	37.5654	19.5031	31.9362	0.557392	1	26.827	24.5146	0	0	11.8502
50053	Wed Mar 22 17:08:09 2017_x000D_	37.8681	19.289	30.4807	0.531989	1	26.827	24.5146	0	0	12.2153
50054	Wed Mar 22 17:08:09 2017_x000D_	38.3766	19.0734	31.9371	0.557408	1	28.7762	25.0167	0	0	11.2912
50055	Wed Mar 22 17:08:09 2017_x000D_	38.6792	18.8594	30.4813	0.531999	1	28.7762	25.0167	0	0	11.6611
50056	Wed Mar 22 17:08:09 2017_x000D_	38.8818	18.752	27.9102	0.487126	1	28.7762	25.0167	0	0	11.8899
50057	Wed Mar 22 17:08:09 2017_x000D_	39.2871	18.5373	27.9103	0.487126	1	28.7762	25.0167	0	0	12.3475
50058	Wed Mar 22 17:08:09 2017_x000D_	39.4871	18.3241	27.9087	0.487099	1	31.172	25.3115	0	0	10.8612
50059	Wed Mar 22 17:08:09 2017_x000D_	39.7951	18.3219	29.2877	0.511167	1	31.172	25.3115	0	0	11.1001
50060	Wed Mar 22 17:08:09 2017_x000D_	40.1976	18.0015	31.9378	0.55742	1	31.172	25.3115	0	0	11.6145
50061	Wed Mar 22 17:08:09 2017_x000D_	40.1949	17.8956	29.285	0.511119	1	31.172	25.3115	0	0	11.6794
50062	Wed Mar 22 17:08:09 2017_x000D_	40.5999	17.6811	29.2852	0.511122	1	34.0343	24.9582	340.522	5.94323	9.80119
50063	Wed Mar 22 17:08:09 2017_x000D_	40.9046	17.5732	25.2153	0.44009	1	34.0343	24.9582	340.522	5.94323	10.0866
50064	Wed Mar 22 17:08:09 2017_x000D_	41.0041	17.4666	15.6544	0.27322	1	34.0343	24.9582	340.522	5.94323	10.2324
50065	Wed Mar 22 17:08:09 2017_x000D_	41.0039	17.4665	9.66719	0.168724	1	34.0343	24.9582	340.522	5.94323	10.2323
50066	Wed Mar 22 17:08:09 2017_x000D_	40.7984	17.4672	-8.85366	-0.154525	1	34.0343	24.9582	340.522	5.94323	10.093
50067	Wed Mar 22 17:08:09 2017_x000D_	40.7982	17.4669	-14.7514	-0.25746	1	36.479	24.1504	355.5	6.20465	7.95768
50068	Wed Mar 22 17:08:09 2017_x000D_	40.8981	17.3599	-24.0975	-0.420581	1	36.479	24.1504	355.5	6.20465	8.10181
50069	Wed Mar 22 17:08:09 2017_x000D_	40.7957	17.3603	-30.6205	-0.534429	1	36.479	24.1504	355.5	6.20465	8.04608
50070	Wed Mar 22 17:08:09 2017_x000D_	41.0013	17.3584	-47.0951	-0.821965	1	36.479	24.1504	355.5	6.20465	8.15981
50071	Wed Mar 22 17:08:09 2017_x000D_	41.2144	17.6742	-56.8157	-0.991622	1	39.3807	22.9152	0	0	5.55253
50072	Wed Mar 22 17:08:09 2017_x000D_	41.3199	17.7794	-65.4729	-1.14272	1	39.3807	22.9152	0	0	5.48971
50073	Wed Mar 22 17:08:09 2017_x000D_	41.4251	17.8844	-69.0816	-1.2057	1	39.3807	22.9152	0	0	5.43033
50074	Wed Mar 22 17:08:09 2017_x000D_	41.6458	18.5177	-74.3671	-1.29795	1	39.3807	22.9152	0	0	4.94658
50075	Wed Mar 22 17:08:10 2017_x000D_	41.651	18.7292	-74.3656	-1.29792	2	42.8075	15.0652	19.5009	0.340355	3.84219
50076	Wed Mar 22 17:08:10 2017_x000D_	41.866	19.1505	-74.3682	-1.29797	2	42.8075	15.0652	19.5009	0.340355	4.19239
50077	Wed Mar 22 17:08:10 2017_x000D_	41.9863	19.8892	-70.8038	-1.23576	2	42.8075	15.0652	19.5009	0.340355	4.8934
50078	Wed Mar 22 17:08:10 2017_x000D_	42.0964	20.2051	-74.3665	-1.29794	2	42.8075	15.0652	19.5009	0.340355	5.18886
50079	Wed Mar 22 17:08:10 2017_x000D_	42.2088	20.6263	-71.6808	-1.25107	2	42.8075	15.0652	19.5009	0.340355	5.59323
50080	Wed Mar 22 17:08:10 2017_x000D_	42.4286	21.2576	-71.6812	-1.25107	2	43.6306	16.1969	79.0736	1.38009	5.20149
50081	Wed Mar 22 17:08:10 2017_x000D_	42.6431	21.6776	-71.6833	-1.25111	2	43.6306	16.1969	79.0736	1.38009	5.56895
50082	Wed Mar 22 17:08:10 2017_x000D_	42.8626	22.3081	-71.6836	-1.25111	2	43.6306	16.1969	79.0736	1.38009	6.15927
50083	Wed Mar 22 17:08:10 2017_x000D_	42.8727	22.7295	-71.6799	-1.25105	2	43.6306	16.1969	79.0736	1.38009	6.57642
50084	Wed Mar 22 17:08:10 2017_x000D_	43.082	22.9382	-71.6839	-1.25112	2	44.1323	19.5284	90.4227	1.57817	3.56789
50085	Wed Mar 22 17:08:10 2017_x000D_	43.2018	23.6744	-73.6156	-1.28483	2	44.1323	19.5284	90.4227	1.57817	4.24913
50086	Wed Mar 22 17:08:10 2017_x000D_	43.3112	23.9887	-71.6806	-1.25106	2	44.1323	19.5284	90.4227	1.57817	4.53525
50087	Wed Mar 22 17:08:10 2017_x000D_	43.5328	24.723	-70.7999	-1.23569	2	44.1323	19.5284	90.4227	1.57817	5.22908
50088	Wed Mar 22 17:08:10 2017_x000D_	43.6423	25.0372	-74.3718	-1.29803	1	43.3846	21.4935	0	0	3.55306
50089	Wed Mar 22 17:08:10 2017_x000D_	43.8636	25.7706	-73.6169	-1.28486	1	43.3846	21.4935	0	0	4.30384
50090	Wed Mar 22 17:08:10 2017_x000D_	43.9728	26.0842	-71.6796	-1.25105	1	43.3846	21.4935	0	0	4.62823
50091	Wed Mar 22 17:08:10 2017_x000D_	44.1938	26.8169	-70.7979	-1.23566	1	43.3846	21.4935	0	0	5.38455
50092	Wed Mar 22 17:08:10 2017_x000D_	44.3031	27.1303	-74.3739	-1.29807	1	43.3846	21.4935	0	0	5.71114
50093	Wed Mar 22 17:08:10 2017_x000D_	44.4146	27.5485	-71.6784	-1.25102	1	43.3846	21.4935	0	0	6.14198
50094	Wed Mar 22 17:08:10 2017_x000D_	44.5263	27.9668	-74.3736	-1.29806	1	43.3846	21.4935	0	0	6.57321
50095	Wed Mar 22 17:08:10 2017_x000D_	44.7444	28.593	-74.3748	-1.29808	1	43.3846	21.4935	0	0	7.22855
50096	Wed Mar 22 17:08:11 2017_x000D_	44.8557	29.0105	-71.6772	-1.251	1	43.3846	21.4935	0	0	7.6596
50097	Wed Mar 22 17:08:11 2017_x000D_	45.0736	29.636	-71.6775	-1.25101	1	43.1559	21.7072	0	0	8.15742
50098	Wed Mar 22 17:08:11 2017_x000D_	45.1851	30.0533	-74.3757	-1.2981	1	43.1559	21.7072	0	0	8.58924
50099	Wed Mar 22 17:08:11 2017_x000D_	45.4027	30.6781	-74.3769	-1.29812	1	43.1559	21.7072	0	0	9.24798
50100	Wed Mar 22 17:08:11 2017_x000D_	45.5137	31.0948	-71.6763	-1.25099	1	43.1559	21.7072	0	0	9.67917
50101	Wed Mar 22 17:08:11 2017_x000D_	45.6226	31.4071	-73.6198	-1.28491	1	43.3744	21.714	0	0	9.95041
50102	Wed Mar 22 17:08:11 2017_x000D_	45.84	32.031	-73.6207	-1.28492	1	43.3744	21.714	0	0	10.6075
50103	Wed Mar 22 17:08:11 2017_x000D_	45.8471	32.344	-74.3763	-1.29811	1	43.3744	21.714	0	0	10.9138
50104	Wed Mar 22 17:08:11 2017_x000D_	46.0643	32.9673	-74.3775	-1.29813	1	43.3744	21.714	0	0	11.5703
50105	Wed Mar 22 17:08:11 2017_x000D_	46.1703	33.1743	-71.6754	-1.25097	1	45.5276	22.4435	0	0	10.75
50106	Wed Mar 22 17:08:11 2017_x000D_	46.286	33.7986	-74.3772	-1.29813	1	45.5276	22.4435	0	0	11.3804
50107	Wed Mar 22 17:08:11 2017_x000D_	46.3919	34.0054	-71.6738	-1.25094	1	45.5276	22.4435	0	0	11.5942
50108	Wed Mar 22 17:08:11 2017_x000D_	46.5028	34.4208	-74.3784	-1.29815	1	45.5276	22.4435	0	0	12.0169
50109	Wed Mar 22 17:08:11 2017_x000D_	46.6134	34.8358	-71.6723	-1.25092	1	47.4719	22.9454	14.8613	0.259378	11.9214
50110	Wed Mar 22 17:08:11 2017_x000D_	46.7195	35.0426	-74.3796	-1.29817	1	47.4719	22.9454	14.8613	0.259378	12.1206
50111	Wed Mar 22 17:08:11 2017_x000D_	46.7242	35.2509	-74.3781	-1.29814	1	47.4719	22.9454	14.8613	0.259378	12.3282
50112	Wed Mar 22 17:08:11 2017_x000D_	46.9361	35.664	-74.3807	-1.29819	1	47.4719	22.9454	14.8613	0.259378	12.7299
50113	Wed Mar 22 17:08:11 2017_x000D_	46.9407	35.8721	-74.3793	-1.29816	1	47.4719	22.9454	14.8613	0.259378	12.9376
50114	Wed Mar 22 17:08:11 2017_x000D_	46.9501	36.2882	-74.3763	-1.29811	1	49.5923	24.3355	12.2731	0.214207	12.2413
50115	Wed Mar 22 17:08:11 2017_x000D_	47.0558	36.4945	-71.6693	-1.25087	1	49.5923	24.3355	12.2731	0.214207	12.4208
50116	Wed Mar 22 17:08:11 2017_x000D_	47.1615	36.7007	-69.0395	-1.20497	1	49.5923	24.3355	12.2731	0.214207	12.6019
50117	Wed Mar 22 17:08:12 2017_x000D_	47.1615	36.7007	-69.0395	-1.20497	1	49.5923	24.3355	12.2731	0.214207	12.6019
50118	Wed Mar 22 17:08:12 2017_x000D_	47.1612	36.7009	-61.5416	-1.0741	1	50.6312	25.4708	14.6918	0.256421	11.754
50119	Wed Mar 22 17:08:12 2017_x000D_	47.0599	36.7025	-59.0207	-1.03011	1	50.6312	25.4708	14.6918	0.256421	11.7858
50120	Wed Mar 22 17:08:12 2017_x000D_	47.1629	36.8047	-50.5251	-0.881829	1	50.6312	25.4708	14.6918	0.256421	11.8527
50121	Wed Mar 22 17:08:12 2017_x000D_	47.3672	36.9057	-40.6049	-0.708689	1	50.6312	25.4708	14.6918	0.256421	11.8916
50122	Wed Mar 22 17:08:12 2017_x000D_	47.3696	37.0098	-38.3494	-0.669322	1	52.0956	26.8394	45	0.785398	11.2148
50123	Wed Mar 22 17:08:12 2017_x000D_	47.4752	37.2163	-31.6668	-0.552689	1	52.0956	26.8394	45	0.785398	11.3591
50124	Wed Mar 22 17:08:12 2017_x000D_	47.6795	37.3172	-20.7821	-0.362715	1	52.0956	26.8394	45	0.785398	11.3704
50125	Wed Mar 22 17:08:12 2017_x000D_	47.778	37.2117	-16.9933	-0.296589	1	52.0956	26.8394	45	0.785398	11.235
50126	Wed Mar 22 17:08:12 2017_x000D_	48.1892	37.5169	-8.23809	-0.143782	1	52.0956	26.8394	45	0.785398	11.3697
50127	Wed Mar 22 17:08:12 2017_x000D_	48.4919	37.5117	-7.78646	-0.135899	1	52.6558	28.8408	79.9968	1.39621	9.61887
50128	Wed Mar 22 17:08:12 2017_x000D_	48.6962	37.6122	-4.88905	-0.0853301	1	52.6558	28.8408	79.9968	1.39621	9.62371
50129	Wed Mar 22 17:08:12 2017_x000D_	49.4026	37.6001	-5.198	-0.0907222	1	52.6558	28.8408	79.9968	1.39621	9.34391
50130	Wed Mar 22 17:08:12 2017_x000D_	49.7049	37.5949	-4.89237	-0.085388	1	52.6558	28.8408	79.9968	1.39621	9.23808
50131	Wed Mar 22 17:08:12 2017_x000D_	50.1104	37.6918	-1.96129	-0.0342309	1	52.9978	30.8347	79.9968	1.39621	7.44022
50132	Wed Mar 22 17:08:12 2017_x000D_	50.9142	37.5744	0.981489	0.0171302	1	52.9978	30.8347	79.9968	1.39621	7.05443
50133	Wed Mar 22 17:08:12 2017_x000D_	51.1156	37.571	0.981478	0.01713	1	52.9978	30.8347	79.9968	1.39621	6.99431
50134	Wed Mar 22 17:08:12 2017_x000D_	51.9206	37.5572	0.981488	0.0171302	1	52.9978	30.8347	79.9968	1.39621	6.80826
50135	Wed Mar 22 17:08:12 2017_x000D_	52.2221	37.552	0.981512	0.0171306	1	53.3814	31.9479	81.3632	1.42006	5.72275
50136	Wed Mar 22 17:08:12 2017_x000D_	52.524	37.5468	0.981508	0.0171305	1	53.3814	31.9479	81.3632	1.42006	5.66417
50137	Wed Mar 22 17:08:12 2017_x000D_	53.3279	37.5331	0.981515	0.0171307	1	53.3814	31.9479	81.3632	1.42006	5.58546
50138	Wed Mar 22 17:08:12 2017_x000D_	53.7295	37.5262	0.98149	0.0171302	1	53.3814	31.9479	81.3632	1.42006	5.58915
50139	Wed Mar 22 17:08:13 2017_x000D_	54.4299	37.4107	3.79169	0.0661775	1	53.5679	32.6143	81.3632	1.42006	4.87324
50140	Wed Mar 22 17:08:13 2017_x000D_	54.7311	37.4056	3.9326	0.0686368	1	53.5679	32.6143	81.3632	1.42006	4.93048
50141	Wed Mar 22 17:08:13 2017_x000D_	55.5352	37.4954	6.87699	0.120026	1	53.5679	32.6143	81.3632	1.42006	5.26264
50142	Wed Mar 22 17:08:13 2017_x000D_	55.9339	37.3851	3.93439	0.0686681	1	53.5679	32.6143	81.3632	1.42006	5.32527
50143	Wed Mar 22 17:08:13 2017_x000D_	56.5348	37.3748	3.93523	0.0686827	1	53.5679	32.6143	81.3632	1.42006	5.60935
50144	Wed Mar 22 17:08:13 2017_x000D_	56.9351	37.368	3.93581	0.0686928	1	53.5679	32.6143	81.3632	1.42006	5.82544
50145	Wed Mar 22 17:08:13 2017_x000D_	57.3335	37.2578	6.87637	0.120015	1	53.5679	32.6143	81.3632	1.42006	5.97845
50146	Wed Mar 22 17:08:13 2017_x000D_	58.1334	37.2442	6.87867	0.120055	1	53.5679	32.6143	81.3632	1.42006	6.50229
50147	Wed Mar 22 17:08:13 2017_x000D_	58.5312	37.134	3.93229	0.0686314	1	53.5679	32.6143	81.3632	1.42006	6.71283
50148	Wed Mar 22 17:08:13 2017_x000D_	58.8306	37.1289	3.79194	0.0661819	1	53.7754	32.8408	76.9872	1.34368	6.62894
50149	Wed Mar 22 17:08:13 2017_x000D_	59.5297	37.1171	3.93374	0.0686567	1	53.7754	32.8408	76.9872	1.34368	7.16929
50150	Wed Mar 22 17:08:13 2017_x000D_	59.9289	37.1103	3.93431	0.0686667	1	53.7754	32.8408	76.9872	1.34368	7.48961
50151	Wed Mar 22 17:08:13 2017_x000D_	60.6232	36.892	3.78858	0.0661232	1	53.7754	32.8408	76.9872	1.34368	7.95642
50152	Wed Mar 22 17:08:13 2017_x000D_	60.9225	36.887	3.92992	0.0685901	1	54.5421	35.0657	45	0.785398	6.63526
50153	Wed Mar 22 17:08:13 2017_x000D_	61.3211	36.8803	3.9305	0.0686001	1	54.5421	35.0657	45	0.785398	7.01766
50154	Wed Mar 22 17:08:13 2017_x000D_	61.9186	36.8702	3.93137	0.0686153	1	54.5421	35.0657	45	0.785398	7.59401
50155	Wed Mar 22 17:08:13 2017_x000D_	62.3168	36.8635	3.93199	0.0686261	1	54.5421	35.0657	45	0.785398	7.97985
50156	Wed Mar 22 17:08:13 2017_x000D_	62.9121	36.7504	6.88092	0.120095	1	55.4947	37.9549	45	0.785398	7.51456
50157	Wed Mar 22 17:08:13 2017_x000D_	63.2103	36.7454	6.6018	0.115223	1	55.4947	37.9549	45	0.785398	7.80983
50158	Wed Mar 22 17:08:13 2017_x000D_	63.7075	36.737	6.88319	0.120134	1	55.4947	37.9549	45	0.785398	8.30261
50159	Wed Mar 22 17:08:13 2017_x000D_	64.0054	36.732	6.60401	0.115262	1	55.4947	37.9549	45	0.785398	8.59811
50160	Wed Mar 22 17:08:14 2017_x000D_	64.5005	36.6205	3.92926	0.0685785	1	55.4947	37.9549	45	0.785398	9.10412
50161	Wed Mar 22 17:08:14 2017_x000D_	64.5005	36.6205	3.92926	0.0685785	1	56.3235	38.8595	45	0.785398	8.478
50162	Wed Mar 22 17:08:14 2017_x000D_	64.8977	36.6139	3.92988	0.0685893	1	56.3235	38.8595	45	0.785398	8.86339
50163	Wed Mar 22 17:08:14 2017_x000D_	64.9967	36.6122	3.78887	0.0661283	1	56.3235	38.8595	45	0.785398	8.95962
50164	Wed Mar 22 17:08:14 2017_x000D_	65.3936	36.6056	3.78943	0.066138	1	56.3235	38.8595	45	0.785398	9.34595
50165	Wed Mar 22 17:08:14 2017_x000D_	65.888	36.494	-4.97217	-0.0867807	1	57.131	40.2029	45	0.785398	9.51005
50166	Wed Mar 22 17:08:14 2017_x000D_	65.8894	36.5968	-7.89466	-0.137788	1	57.131	40.2029	45	0.785398	9.47172
50167	Wed Mar 22 17:08:14 2017_x000D_	65.8876	36.4934	-16.3528	-0.285411	1	57.131	40.2029	45	0.785398	9.50991
50168	Wed Mar 22 17:08:14 2017_x000D_	65.7872	36.3914	-32.9674	-0.575389	1	57.131	40.2029	45	0.785398	9.45819
50169	Wed Mar 22 17:08:14 2017_x000D_	65.7875	36.3911	-41.0666	-0.716747	1	58.8296	41.133	0	0	8.42009
50170	Wed Mar 22 17:08:14 2017_x000D_	65.7878	36.3909	-49.2438	-0.859467	1	58.8296	41.133	0	0	8.42045
50171	Wed Mar 22 17:08:14 2017_x000D_	65.7868	36.2877	-63.4018	-1.10657	1	58.8296	41.133	0	0	8.47818
50172	Wed Mar 22 17:08:14 2017_x000D_	65.888	36.3891	-72.2082	-1.26027	1	58.8296	41.133	0	0	8.50445
50173	Wed Mar 22 17:08:14 2017_x000D_	65.9908	36.5939	-86.2313	-1.50502	1	58.8296	41.133	0	0	8.47857
50174	Wed Mar 22 17:08:14 2017_x000D_	65.9925	36.6969	268.11	4.67941	1	60.7557	41.8498	7.65515	0.133608	7.34687
50175	Wed Mar 22 17:08:14 2017_x000D_	65.9957	36.903	262.648	4.58407	1	60.7557	41.8498	7.65515	0.133608	7.20614
50176	Wed Mar 22 17:08:14 2017_x000D_	65.9014	37.2139	253.958	4.4324	1	60.7557	41.8498	7.65515	0.133608	6.92602
50177	Wed Mar 22 17:08:14 2017_x000D_	65.7125	37.8348	248.806	4.34248	1	60.7557	41.8498	7.65515	0.133608	6.37888
50178	Wed Mar 22 17:08:14 2017_x000D_	65.7125	37.8348	248.806	4.34248	1	61.615	42.0952	0	0	5.91105
50179	Wed Mar 22 17:08:14 2017_x000D_	65.4246	38.457	251.341	4.38673	1	61.615	42.0952	0	0	5.26778
50180	Wed Mar 22 17:08:14 2017_x000D_	65.2326	38.8719	251.342	4.38674	1	61.615	42.0952	0	0	4.84528
50181	Wed Mar 22 17:08:15 2017_x000D_	65.0439	39.4922	251.342	4.38674	1	61.615	42.0952	0	0	4.30499
50182	Wed Mar 22 17:08:15 2017_x000D_	64.9511	39.905	253.96	4.43244	2	69.0692	36.6052	110.06	1.92091	5.27707
50183	Wed Mar 22 17:08:15 2017_x000D_	64.7625	40.525	253.96	4.43244	2	69.0692	36.6052	110.06	1.92091	5.82344
50184	Wed Mar 22 17:08:15 2017_x000D_	64.6666	40.7324	251.341	4.38673	2	69.0692	36.6052	110.06	1.92091	6.03462
50185	Wed Mar 22 17:08:15 2017_x000D_	64.3821	41.5594	253.961	4.43246	2	69.0692	36.6052	110.06	1.92091	6.82004
50186	Wed Mar 22 17:08:15 2017_x000D_	64.3853	41.7646	253.96	4.43244	2	68.5373	38.5675	105.644	1.84383	5.24028
50187	Wed Mar 22 17:08:15 2017_x000D_	64.1936	42.179	253.961	4.43246	2	68.5373	38.5675	105.644	1.84383	5.64895
50188	Wed Mar 22 17:08:15 2017_x000D_	64.0051	42.7985	253.961	4.43246	2	68.5373	38.5675	105.644	1.84383	6.20018
50189	Wed Mar 22 17:08:15 2017_x000D_	64.0117	43.2087	253.96	4.43243	2	68.5373	38.5675	105.644	1.84383	6.48242
50190	Wed Mar 22 17:08:15 2017_x000D_	63.8167	43.4178	253.961	4.43246	2	68.5373	38.5675	105.644	1.84383	6.76827
50191	Wed Mar 22 17:08:15 2017_x000D_	63.6317	44.2418	253.961	4.43245	2	67.3212	41.1675	135.36	2.36247	4.80247
50192	Wed Mar 22 17:08:15 2017_x000D_	63.5359	44.4489	251.34	4.38671	2	67.3212	41.1675	135.36	2.36247	5.0096
50193	Wed Mar 22 17:08:15 2017_x000D_	63.3509	45.2726	251.339	4.38669	2	67.3212	41.1675	135.36	2.36247	5.71097
50194	Wed Mar 22 17:08:15 2017_x000D_	63.2552	45.4794	253.961	4.43246	2	67.3212	41.1675	135.36	2.36247	5.92662
50195	Wed Mar 22 17:08:15 2017_x000D_	63.0636	45.8932	253.962	4.43247	2	66.822	42.4703	127.022	2.21696	5.08348
50196	Wed Mar 22 17:08:15 2017_x000D_	62.8788	46.7163	253.961	4.43246	2	66.822	42.4703	127.022	2.21696	5.7946
50197	Wed Mar 22 17:08:15 2017_x000D_	62.8822	46.921	253.961	4.43245	2	66.822	42.4703	127.022	2.21696	5.94397
50198	Wed Mar 22 17:08:15 2017_x000D_	62.5984	47.7459	251.338	4.38668	2	66.822	42.4703	127.022	2.21696	6.75801
50199	Wed Mar 22 17:08:15 2017_x000D_	62.5061	48.1571	253.961	4.43245	2	66.2129	41.5736	135	2.35619	7.55532
50200	Wed Mar 22 17:08:15 2017_x000D_	62.3181	48.7748	253.961	4.43245	2	66.2129	41.5736	135	2.35619	8.18699
50201	Wed Mar 22 17:08:15 2017_x000D_	62.2259	49.1859	251.337	4.38665	2	66.2129	41.5736	135	2.35619	8.59321
50202	Wed Mar 22 17:08:15 2017_x000D_	62.0329	49.4969	252.247	4.40254	2	66.2129	41.5736	135	2.35619	8.9583
50203	Wed Mar 22 17:08:16 2017_x000D_	61.8467	50.2166	251.337	4.38666	2	66.2129	41.5736	135	2.35619	9.68324
50204	Wed Mar 22 17:08:16 2017_x000D_	61.7546	50.6272	253.961	4.43246	2	67.1038	41.161	135	2.35619	10.873
50205	Wed Mar 22 17:08:16 2017_x000D_	61.6624	51.0379	251.336	4.38664	2	67.1038	41.161	135	2.35619	11.2766
50206	Wed Mar 22 17:08:16 2017_x000D_	61.3756	51.6573	253.962	4.43248	2	67.1038	41.161	135	2.35619	11.9576
50207	Wed Mar 22 17:08:16 2017_x000D_	61.2817	51.9659	250.338	4.36923	2	67.1038	41.161	135	2.35619	12.2737
50208	Wed Mar 22 17:08:16 2017_x000D_	61.0959	52.6846	251.336	4.38665	2	69.1029	40.3422	91.4027	1.59528	14.7121
50209	Wed Mar 22 17:08:16 2017_x000D_	60.903	52.9955	250.339	4.36923	2	69.1029	40.3422	91.4027	1.59528	15.0779
50210	Wed Mar 22 17:08:16 2017_x000D_	60.7154	53.612	250.338	4.36923	2	69.1029	40.3422	91.4027	1.59528	15.6983
50211	Wed Mar 22 17:08:16 2017_x000D_	60.6217	53.92	253.964	4.4325	2	69.1029	40.3422	91.4027	1.59528	16.009
50212	Wed Mar 22 17:08:16 2017_x000D_	60.5297	54.3301	251.336	4.38665	2	70.6674	39.5104	49.431	0.862734	17.9554
50213	Wed Mar 22 17:08:16 2017_x000D_	60.4395	54.8418	253.078	4.41704	2	70.6674	39.5104	49.431	0.862734	18.4299
50214	Wed Mar 22 17:08:16 2017_x000D_	60.2468	55.1524	253.964	4.43251	2	70.6674	39.5104	49.431	0.862734	18.7952
50215	Wed Mar 22 17:08:16 2017_x000D_	60.2503	55.3559	253.963	4.43249	2	70.6674	39.5104	49.431	0.862734	18.963
50216	Wed Mar 22 17:08:16 2017_x000D_	60.0594	55.7683	253.964	4.43251	2	71.7646	39.3237	42.5401	0.742465	20.1851
50217	Wed Mar 22 17:08:16 2017_x000D_	60.063	55.9718	253.963	4.43249	2	71.7646	39.3237	42.5401	0.742465	20.3491
50218	Wed Mar 22 17:08:16 2017_x000D_	59.9711	56.3815	251.335	4.38662	2	71.7646	39.3237	42.5401	0.742465	20.7378
50219	Wed Mar 22 17:08:16 2017_x000D_	59.8721	56.3841	253.964	4.43251	2	71.7646	39.3237	42.5401	0.742465	20.7964
50220	Wed Mar 22 17:08:16 2017_x000D_	59.8792	56.7909	253.963	4.43248	2	71.7646	39.3237	42.5401	0.742465	21.1274
50221	Wed Mar 22 17:08:16 2017_x000D_	59.6847	56.9995	259.448	4.52823	2	72.8727	38.9177	0	0	22.3802
50222	Wed Mar 22 17:08:16 2017_x000D_	59.6919	57.4061	259.447	4.5282	2	72.8727	38.9177	0	0	22.7058
50223	Wed Mar 22 17:08:16 2017_x000D_	59.5998	57.8146	-86.3241	-1.50664	2	72.8727	38.9177	0	0	23.0925
50224	Wed Mar 22 17:08:17 2017_x000D_	59.6014	57.9162	-80.6535	-1.40767	2	72.8727	38.9177	0	0	23.1748
50225	Wed Mar 22 17:08:17 2017_x000D_	59.6063	58.2208	-69.1627	-1.20712	2	74.7089	36.9955	0	0	26.05
50226	Wed Mar 22 17:08:17 2017_x000D_	59.7103	58.5226	-60.4122	-1.05439	2	74.7089	36.9955	0	0	26.2369
50227	Wed Mar 22 17:08:17 2017_x000D_	59.913	58.8219	-46.416	-0.810112	2	74.7089	36.9955	0	0	26.3687
50228	Wed Mar 22 17:08:17 2017_x000D_	60.0136	58.9208	-42.4249	-0.740455	2	74.7089	36.9955	0	0	26.3945
50229	Wed Mar 22 17:08:17 2017_x000D_	60.116	59.1213	-36.1743	-0.63136	2	75.6545	35.4855	352.469	6.15175	28.286
50230	Wed Mar 22 17:08:17 2017_x000D_	60.3152	59.2172	-30.6283	-0.534565	2	75.6545	35.4855	352.469	6.15175	28.2575
50231	Wed Mar 22 17:08:17 2017_x000D_	60.6171	59.5135	-21.8202	-0.380834	2	75.6545	35.4855	352.469	6.15175	28.3455
50232	Wed Mar 22 17:08:17 2017_x000D_	60.9152	59.6065	-18.1814	-0.317325	2	75.6545	35.4855	352.469	6.15175	28.2678
50233	Wed Mar 22 17:08:17 2017_x000D_	61.6086	59.6882	-16.372	-0.285745	2	75.6545	35.4855	352.469	6.15175	27.9832
50234	Wed Mar 22 17:08:17 2017_x000D_	62.0068	59.8795	-16.3694	-0.2857	2	76.383	33.9686	0	0	29.6319
50235	Wed Mar 22 17:08:17 2017_x000D_	62.7993	60.0592	-16.3712	-0.285732	2	76.383	33.9686	0	0	29.4149
50236	Wed Mar 22 17:08:17 2017_x000D_	63.1969	60.2503	-16.3687	-0.285687	2	76.383	33.9686	0	0	29.4041
50237	Wed Mar 22 17:08:17 2017_x000D_	63.7928	60.5365	-19.1443	-0.334131	2	76.383	33.9686	0	0	29.4001
50238	Wed Mar 22 17:08:17 2017_x000D_	63.7928	60.5365	-19.1443	-0.334131	2	76.4598	32.4315	350.234	6.11274	30.8276
50239	Wed Mar 22 17:08:17 2017_x000D_	64.5835	60.7157	-19.1475	-0.334187	2	76.4598	32.4315	350.234	6.11274	30.6764
50240	Wed Mar 22 17:08:17 2017_x000D_	65.2748	60.8976	-18.1863	-0.31741	2	76.4598	32.4315	350.234	6.11274	30.5847
50241	Wed Mar 22 17:08:17 2017_x000D_	65.6711	61.0881	-18.1841	-0.317373	2	76.4598	32.4315	350.234	6.11274	30.6202
50242	Wed Mar 22 17:08:17 2017_x000D_	66.0657	61.1776	-15.5135	-0.270761	2	75.4827	30.2015	317.505	5.54151	32.3759
50243	Wed Mar 22 17:08:17 2017_x000D_	66.6592	61.4629	-18.1825	-0.317344	2	75.4827	30.2015	317.505	5.54151	32.4828
50244	Wed Mar 22 17:08:17 2017_x000D_	66.9554	61.5552	-16.3618	-0.285567	2	75.4827	30.2015	317.505	5.54151	32.4926
50245	Wed Mar 22 17:08:17 2017_x000D_	67.7442	61.8343	-19.1469	-0.334176	2	75.4827	30.2015	317.505	5.54151	32.5656
50246	Wed Mar 22 17:08:18 2017_x000D_	68.0395	61.9264	-15.5065	-0.27064	2	74.8962	28.8628	261.363	4.56165	33.7671
50247	Wed Mar 22 17:08:18 2017_x000D_	68.4327	62.0153	-18.1835	-0.317362	2	74.8962	28.8628	261.363	4.56165	33.7767
50248	Wed Mar 22 17:08:18 2017_x000D_	69.2202	62.2941	-15.5052	-0.270616	2	74.8962	28.8628	261.363	4.56165	33.9097
50249	Wed Mar 22 17:08:18 2017_x000D_	69.6128	62.3828	-18.1842	-0.317374	2	74.8962	28.8628	261.363	4.56165	33.9338
50250	Wed Mar 22 17:08:18 2017_x000D_	70.3975	62.5604	-18.1869	-0.317422	2	74.8962	28.8628	261.363	4.56165	33.9966
50251	Wed Mar 22 17:08:18 2017_x000D_	70.5944	62.6553	-15.5058	-0.270628	2	74.2767	28.1832	225	3.92699	34.6682
50252	Wed Mar 22 17:08:18 2017_x000D_	71.3782	62.8327	-15.5072	-0.270652	2	74.2767	28.1832	225	3.92699	34.7705
50253	Wed Mar 22 17:08:18 2017_x000D_	71.7711	63.0218	-15.5045	-0.270604	2	74.2767	28.1832	225	3.92699	34.9286
50254	Wed Mar 22 17:08:18 2017_x000D_	71.9661	63.0158	-15.5066	-0.27064	2	74.2767	28.1832	225	3.92699	34.9092
50255	Wed Mar 22 17:08:18 2017_x000D_	72.3587	63.2049	-15.5038	-0.270593	2	71.6557	28.3228	225	3.92699	34.8892
50256	Wed Mar 22 17:08:18 2017_x000D_	72.946	63.3878	-15.5031	-0.27058	2	71.6557	28.3228	225	3.92699	35.0887
50257	Wed Mar 22 17:08:18 2017_x000D_	73.3355	63.3758	-15.5072	-0.270652	2	71.6557	28.3228	225	3.92699	35.0932
50258	Wed Mar 22 17:08:18 2017_x000D_	73.922	63.5585	-15.5066	-0.270641	2	71.6557	28.3228	225	3.92699	35.3085
50259	Wed Mar 22 17:08:18 2017_x000D_	74.3136	63.7472	-15.5038	-0.270592	2	70.1112	28.7158	225	3.92699	35.2826
50260	Wed Mar 22 17:08:18 2017_x000D_	74.8993	63.9296	-15.5031	-0.27058	2	70.1112	28.7158	225	3.92699	35.5378
50261	Wed Mar 22 17:08:18 2017_x000D_	75.0947	64.0237	-18.1897	-0.31747	2	70.1112	28.7158	225	3.92699	35.6579
50262	Wed Mar 22 17:08:18 2017_x000D_	75.6798	64.206	-18.1901	-0.317476	2	70.1112	28.7158	225	3.92699	35.9244
50263	Wed Mar 22 17:08:18 2017_x000D_	75.874	64.1999	-18.1924	-0.317518	2	68.7841	29.1154	219.199	3.82574	35.7937
50264	Wed Mar 22 17:08:18 2017_x000D_	76.0704	64.3942	-18.188	-0.31744	2	68.7841	29.1154	219.199	3.82574	36.0234
50265	Wed Mar 22 17:08:18 2017_x000D_	76.4585	64.382	-18.1927	-0.317523	2	68.7841	29.1154	219.199	3.82574	36.092
50266	Wed Mar 22 17:08:18 2017_x000D_	76.6548	64.5762	-18.1883	-0.317445	2	68.7841	29.1154	219.199	3.82574	36.3238
50267	Wed Mar 22 17:08:19 2017_x000D_	77.2387	64.7581	-18.1887	-0.317452	2	68.7841	29.1154	219.199	3.82574	36.6317
50268	Wed Mar 22 17:08:19 2017_x000D_	77.5306	64.8488	-21.8695	-0.381695	2	66.3472	29.9216	180	3.14159	36.6739
50269	Wed Mar 22 17:08:19 2017_x000D_	77.7253	64.9426	-24.4768	-0.4272	2	66.3472	29.9216	180	3.14159	36.823
50270	Wed Mar 22 17:08:19 2017_x000D_	77.8215	64.8391	-36.3966	-0.635241	2	66.3472	29.9216	180	3.14159	36.7545
50271	Wed Mar 22 17:08:19 2017_x000D_	77.7236	64.7416	-44.7324	-0.780728	2	66.3472	29.9216	180	3.14159	36.6313
50272	Wed Mar 22 17:08:19 2017_x000D_	77.7232	64.6412	-58.4696	-1.02049	2	63.6924	30.7211	180	3.14159	36.7074
50273	Wed Mar 22 17:08:19 2017_x000D_	77.8194	64.5381	-67.0472	-1.17019	2	63.6924	30.7211	180	3.14159	36.6492
50274	Wed Mar 22 17:08:19 2017_x000D_	77.8208	64.6382	-73.1053	-1.27593	2	63.6924	30.7211	180	3.14159	36.7421
50275	Wed Mar 22 17:08:19 2017_x000D_	77.8214	64.6388	-89.3902	-1.56015	2	63.6924	30.7211	180	3.14159	36.7429
50276	Wed Mar 22 17:08:19 2017_x000D_	77.8226	64.7389	265.353	4.63129	2	61.2656	31.3075	180	3.14159	37.3067
50277	Wed Mar 22 17:08:19 2017_x000D_	77.826	65.0397	254.511	4.44205	2	61.2656	31.3075	180	3.14159	37.578
50278	Wed Mar 22 17:08:19 2017_x000D_	77.7313	65.2431	252.018	4.39855	2	61.2656	31.3075	180	3.14159	37.7193
50279	Wed Mar 22 17:08:19 2017_x000D_	77.4471	65.853	247.52	4.32005	2	61.2656	31.3075	180	3.14159	38.1475
50280	Wed Mar 22 17:08:19 2017_x000D_	77.3535	66.1561	246.187	4.29677	2	61.2656	31.3075	180	3.14159	38.3829
50281	Wed Mar 22 17:08:19 2017_x000D_	77.1642	66.5624	246.187	4.29677	2	59.7095	31.9206	165.308	2.88517	38.7907
50282	Wed Mar 22 17:08:19 2017_x000D_	76.9748	66.9687	246.187	4.29677	2	59.7095	31.9206	165.308	2.88517	39.0699
50283	Wed Mar 22 17:08:19 2017_x000D_	76.692	67.6779	247.52	4.32005	2	59.7095	31.9206	165.308	2.88517	39.5852
50284	Wed Mar 22 17:08:19 2017_x000D_	76.5984	67.9809	246.186	4.29676	2	59.7095	31.9206	165.308	2.88517	39.8193
50285	Wed Mar 22 17:08:19 2017_x000D_	76.2177	68.5932	246.187	4.29678	2	58.1639	32.3139	180	3.14159	40.5232
50286	Wed Mar 22 17:08:19 2017_x000D_	76.1242	68.8963	242.609	4.23432	2	58.1639	32.3139	180	3.14159	40.7535
50287	Wed Mar 22 17:08:19 2017_x000D_	75.7435	69.5086	242.609	4.23433	2	58.1639	32.3139	180	3.14159	41.1399
50288	Wed Mar 22 17:08:20 2017_x000D_	75.5543	69.9145	242.609	4.23432	2	58.1639	32.3139	180	3.14159	41.4274
50289	Wed Mar 22 17:08:20 2017_x000D_	75.3639	70.2207	241.246	4.21054	2	56.1193	34.013	180	3.14159	41.0043
50290	Wed Mar 22 17:08:20 2017_x000D_	75.1771	70.8261	241.245	4.21053	2	56.1193	34.013	180	3.14159	41.4536
50291	Wed Mar 22 17:08:20 2017_x000D_	74.9868	71.132	242.609	4.23432	2	56.1193	34.013	180	3.14159	41.639
50292	Wed Mar 22 17:08:20 2017_x000D_	74.7965	71.4381	241.246	4.21053	2	56.1193	34.013	180	3.14159	41.8267
50293	Wed Mar 22 17:08:20 2017_x000D_	74.416	72.0502	241.246	4.21053	2	54.2824	35.9382	180	3.14159	41.3454
50294	Wed Mar 22 17:08:20 2017_x000D_	74.1336	72.7583	240.313	4.19426	2	54.2824	35.9382	180	3.14159	41.8305
50295	Wed Mar 22 17:08:20 2017_x000D_	73.8464	73.0678	241.246	4.21053	2	54.2824	35.9382	180	3.14159	41.9685
50296	Wed Mar 22 17:08:20 2017_x000D_	73.5617	73.5765	240.314	4.19427	2	54.2824	35.9382	180	3.14159	42.2887
50297	Wed Mar 22 17:08:20 2017_x000D_	73.5617	73.5765	240.314	4.19427	2	54.2824	35.9382	180	3.14159	42.2887
50298	Wed Mar 22 17:08:20 2017_x000D_	73.1812	74.1884	240.314	4.19427	2	53.1097	37.663	135	2.35619	41.677
50299	Wed Mar 22 17:08:20 2017_x000D_	73.0879	74.4909	236.647	4.13027	2	53.1097	37.663	135	2.35619	41.8978
50300	Wed Mar 22 17:08:20 2017_x000D_	72.8045	75.099	238.886	4.16934	2	53.1097	37.663	135	2.35619	42.3006
50301	Wed Mar 22 17:08:20 2017_x000D_	72.6131	75.3053	238.886	4.16935	2	53.1097	37.663	135	2.35619	42.3949
50302	Wed Mar 22 17:08:20 2017_x000D_	72.2315	75.8174	240.314	4.19427	2	51.8748	40.705	109.478	1.91075	40.5866
50303	Wed Mar 22 17:08:20 2017_x000D_	72.0412	76.1233	238.886	4.16935	2	51.8748	40.705	109.478	1.91075	40.7571
50304	Wed Mar 22 17:08:20 2017_x000D_	71.8537	76.628	240.314	4.19426	2	51.8748	40.705	109.478	1.91075	41.105
50305	Wed Mar 22 17:08:20 2017_x000D_	71.6622	76.8344	240.314	4.19427	2	51.8748	40.705	109.478	1.91075	41.1931
50306	Wed Mar 22 17:08:20 2017_x000D_	71.5691	77.1365	241.246	4.21054	2	50.8997	42.8741	97.6551	1.7044	40.0142
50307	Wed Mar 22 17:08:20 2017_x000D_	71.2819	77.446	240.314	4.19427	2	50.8997	42.8741	97.6551	1.7044	40.1329
50308	Wed Mar 22 17:08:20 2017_x000D_	71.2832	77.5455	238.886	4.16934	2	50.8997	42.8741	97.6551	1.7044	40.2193
50309	Wed Mar 22 17:08:20 2017_x000D_	71.1888	77.7482	236.647	4.13026	2	50.8997	42.8741	97.6551	1.7044	40.3466
50310	Wed Mar 22 17:08:21 2017_x000D_	70.9973	77.9545	236.647	4.13027	2	50.8997	42.8741	97.6551	1.7044	40.4295
50311	Wed Mar 22 17:08:21 2017_x000D_	70.9041	78.2567	232.888	4.06465	2	50.122	45.4876	100.926	1.7615	38.8035
50312	Wed Mar 22 17:08:21 2017_x000D_	70.8083	78.36	229.066	3.99796	2	50.122	45.4876	100.926	1.7615	38.8396
50313	Wed Mar 22 17:08:21 2017_x000D_	70.8094	78.4596	223.42	3.89941	2	50.122	45.4876	100.926	1.7615	38.9246
50314	Wed Mar 22 17:08:21 2017_x000D_	70.9035	78.2571	217.566	3.79724	2	50.122	45.4876	100.926	1.7615	38.8035
50315	Wed Mar 22 17:08:21 2017_x000D_	71.2899	78.1428	207.804	3.62687	2	49.1167	48.3128	104.692	1.82722	37.1683
50316	Wed Mar 22 17:08:21 2017_x000D_	71.3866	78.139	201.759	3.52136	2	49.1167	48.3128	104.692	1.82722	37.223
50317	Wed Mar 22 17:08:21 2017_x000D_	71.2889	78.1424	185.001	3.22888	2	49.1167	48.3128	104.692	1.82722	37.1673
50318	Wed Mar 22 17:08:21 2017_x000D_	71.387	78.238	182.218	3.1803	2	49.1167	48.3128	104.692	1.82722	37.3026
50319	Wed Mar 22 17:08:21 2017_x000D_	71.2884	78.1417	168.438	2.9398	2	48.5677	50.711	104.692	1.82722	35.6184
50320	Wed Mar 22 17:08:21 2017_x000D_	71.0942	78.1489	163.228	2.84886	2	48.5677	50.711	104.692	1.82722	35.5004
50321	Wed Mar 22 17:08:21 2017_x000D_	70.9002	78.1558	151.193	2.63882	2	48.5677	50.711	104.692	1.82722	35.383
50322	Wed Mar 22 17:08:21 2017_x000D_	70.802	78.06	147.45	2.57348	2	48.5677	50.711	104.692	1.82722	35.2467
50323	Wed Mar 22 17:08:21 2017_x000D_	70.7037	77.9642	143.616	2.50657	2	47.8014	53.1018	100.003	1.74538	33.8032
50324	Wed Mar 22 17:08:21 2017_x000D_	70.5081	77.872	141.489	2.46944	2	47.8014	53.1018	100.003	1.74538	33.6029
50325	Wed Mar 22 17:08:21 2017_x000D_	69.9169	77.2974	141.486	2.46939	2	47.8014	53.1018	100.003	1.74538	32.7799
50326	Wed Mar 22 17:08:21 2017_x000D_	69.6227	77.1095	139.726	2.43868	2	47.8014	53.1018	100.003	1.74538	32.4429
50327	Wed Mar 22 17:08:21 2017_x000D_	69.0321	76.6338	141.876	2.4762	2	47.8014	53.1018	100.003	1.74538	31.6938
50328	Wed Mar 22 17:08:21 2017_x000D_	68.7371	76.4455	143.614	2.50653	2	47.0561	55.0537	104.692	1.82722	30.4578
50329	Wed Mar 22 17:08:21 2017_x000D_	68.147	76.0687	143.616	2.50656	2	47.0561	55.0537	104.692	1.82722	29.7734
50330	Wed Mar 22 17:08:21 2017_x000D_	67.9492	75.8765	143.614	2.50654	2	47.0561	55.0537	104.692	1.82722	29.4976
50331	Wed Mar 22 17:08:22 2017_x000D_	67.5549	75.5919	145.864	2.54582	2	47.0561	55.0537	104.692	1.82722	29.0176
50332	Wed Mar 22 17:08:22 2017_x000D_	67.0595	75.1106	145.222	2.5346	2	46.9018	58.3368	104.692	1.82722	26.2239
50333	Wed Mar 22 17:08:22 2017_x000D_	66.7639	74.9217	143.612	2.50649	2	46.9018	58.3368	104.692	1.82722	25.8759
50334	Wed Mar 22 17:08:22 2017_x000D_	66.4677	74.7327	145.223	2.53462	2	46.9018	58.3368	104.692	1.82722	25.5274
50335	Wed Mar 22 17:08:22 2017_x000D_	65.9734	74.3508	143.612	2.5065	2	46.9018	58.3368	104.692	1.82722	24.9033
50336	Wed Mar 22 17:08:22 2017_x000D_	65.3807	73.9722	143.614	2.50653	2	46.9959	60.9679	79.9968	1.39621	22.5192
50337	Wed Mar 22 17:08:22 2017_x000D_	64.9847	73.6864	145.859	2.54572	2	46.9959	60.9679	79.9968	1.39621	22.0308
50338	Wed Mar 22 17:08:22 2017_x000D_	64.3894	73.2068	143.613	2.50651	2	46.9959	60.9679	79.9968	1.39621	21.2679
50339	Wed Mar 22 17:08:22 2017_x000D_	64.1903	73.0135	143.611	2.50649	2	46.9959	60.9679	79.9968	1.39621	20.9939
50340	Wed Mar 22 17:08:22 2017_x000D_	63.7951	72.8271	143.614	2.50655	2	47.1207	62.9417	79.9968	1.39621	19.3844
50341	Wed Mar 22 17:08:22 2017_x000D_	63.498	72.6372	141.886	2.47638	2	47.1207	62.9417	79.9968	1.39621	19.032
50342	Wed Mar 22 17:08:22 2017_x000D_	62.8996	72.0563	141.883	2.47633	2	47.1207	62.9417	79.9968	1.39621	18.2222
50343	Wed Mar 22 17:08:22 2017_x000D_	62.7	71.8626	141.882	2.47631	2	47.1207	62.9417	79.9968	1.39621	17.9526
50344	Wed Mar 22 17:08:22 2017_x000D_	62.2021	71.4782	143.609	2.50645	2	47.1207	62.9417	79.9968	1.39621	17.3298
50345	Wed Mar 22 17:08:22 2017_x000D_	61.9042	71.2877	141.883	2.47633	2	47.2455	64.9147	45	0.785398	15.9841
50346	Wed Mar 22 17:08:22 2017_x000D_	61.4056	70.9029	143.609	2.50646	2	47.2455	64.9147	45	0.785398	15.3742
50347	Wed Mar 22 17:08:22 2017_x000D_	61.2055	70.7087	143.608	2.50643	2	47.2455	64.9147	45	0.785398	15.1146
50348	Wed Mar 22 17:08:22 2017_x000D_	60.9071	70.5179	141.884	2.47634	2	47.2455	64.9147	45	0.785398	14.766
50349	Wed Mar 22 17:08:22 2017_x000D_	60.7068	70.3235	141.883	2.47632	2	47.3908	66.45	82.3448	1.43719	13.8679
50350	Wed Mar 22 17:08:22 2017_x000D_	60.2072	69.9379	143.607	2.50641	2	47.3908	66.45	82.3448	1.43719	13.2825
50351	Wed Mar 22 17:08:22 2017_x000D_	60.0067	69.7433	143.606	2.50639	2	47.3908	66.45	82.3448	1.43719	13.0387
50352	Wed Mar 22 17:08:23 2017_x000D_	59.7077	69.5521	141.883	2.47633	2	47.3908	66.45	82.3448	1.43719	12.7015
50353	Wed Mar 22 17:08:23 2017_x000D_	59.507	69.3573	141.882	2.47631	2	49.46	68.6948	12.2731	0.214207	10.0688
50354	Wed Mar 22 17:08:23 2017_x000D_	59.1053	68.9676	141.88	2.47627	2	49.46	68.6948	12.2731	0.214207	9.64916
50355	Wed Mar 22 17:08:23 2017_x000D_	59.0064	68.9709	143.604	2.50637	2	49.46	68.6948	12.2731	0.214207	9.55039
50356	Wed Mar 22 17:08:23 2017_x000D_	58.707	68.7793	141.883	2.47633	2	49.46	68.6948	12.2731	0.214207	9.24739
50357	Wed Mar 22 17:08:23 2017_x000D_	58.6044	68.5809	143.602	2.50632	2	49.46	68.6948	12.2731	0.214207	9.14511
50358	Wed Mar 22 17:08:23 2017_x000D_	58.4051	68.4869	145.836	2.54532	2	51.135	70.0532	19.1586	0.334381	7.43691
50359	Wed Mar 22 17:08:23 2017_x000D_	58.0043	68.1978	155.935	2.72158	2	51.135	70.0532	19.1586	0.334381	7.11546
50360	Wed Mar 22 17:08:23 2017_x000D_	57.8049	68.1037	158.51	2.76652	2	51.135	70.0532	19.1586	0.334381	6.94897
50361	Wed Mar 22 17:08:23 2017_x000D_	57.6054	68.01	173.582	3.02959	2	51.135	70.0532	19.1586	0.334381	6.78533
50362	Wed Mar 22 17:08:23 2017_x000D_	57.4078	68.0168	179.112	3.12609	2	52.6129	70.9685	19.1586	0.334381	5.63059
50363	Wed Mar 22 17:08:23 2017_x000D_	57.2103	68.0235	184.676	3.22321	2	52.6129	70.9685	19.1586	0.334381	5.45977
50364	Wed Mar 22 17:08:23 2017_x000D_	56.7163	68.0402	196.155	3.42355	2	52.6129	70.9685	19.1586	0.334381	5.04111
50365	Wed Mar 22 17:08:23 2017_x000D_	56.6177	68.0435	202.395	3.53246	2	52.6129	70.9685	19.1586	0.334381	4.95924
50366	Wed Mar 22 17:08:23 2017_x000D_	56.4218	68.1511	205.017	3.57822	2	53.8837	71.6594	7.65515	0.133608	4.33014
50367	Wed Mar 22 17:08:23 2017_x000D_	56.0284	68.2652	215.08	3.75385	2	53.8837	71.6594	7.65515	0.133608	4.01501
50368	Wed Mar 22 17:08:23 2017_x000D_	55.8343	68.4737	215.081	3.75386	2	53.8837	71.6594	7.65515	0.133608	3.73544
50369	Wed Mar 22 17:08:23 2017_x000D_	55.246	68.7965	217.378	3.79396	2	53.8837	71.6594	7.65515	0.133608	3.1705
50370	Wed Mar 22 17:08:23 2017_x000D_	54.9529	69.0084	219.018	3.82258	1	59.4542	68.7582	161.473	2.81823	4.50825
50371	Wed Mar 22 17:08:23 2017_x000D_	54.6615	69.3215	215.081	3.75387	1	59.4542	68.7582	161.473	2.81823	4.82569
50372	Wed Mar 22 17:08:23 2017_x000D_	54.0748	69.7455	215.081	3.75387	1	59.4542	68.7582	161.473	2.81823	5.46925
50373	Wed Mar 22 17:08:23 2017_x000D_	53.6823	69.961	215.08	3.75386	1	59.4542	68.7582	161.473	2.81823	5.89589
50374	Wed Mar 22 17:08:24 2017_x000D_	53.488	70.1697	215.081	3.75387	1	59.4542	68.7582	161.473	2.81823	6.1309
50375	Wed Mar 22 17:08:24 2017_x000D_	52.901	70.594	215.081	3.75387	1	57.8936	69.588	149.085	2.60203	5.09295
50376	Wed Mar 22 17:08:24 2017_x000D_	52.5082	70.8096	215.081	3.75386	1	57.8936	69.588	149.085	2.60203	5.52221
50377	Wed Mar 22 17:08:24 2017_x000D_	52.0203	71.2307	216.674	3.78167	1	57.8936	69.588	149.085	2.60203	6.0987
50378	Wed Mar 22 17:08:24 2017_x000D_	51.7264	71.443	215.081	3.75388	1	57.8936	69.588	149.085	2.60203	6.44014
50379	Wed Mar 22 17:08:24 2017_x000D_	51.1368	71.7668	217.377	3.79394	1	55.8259	71.9321	101.351	1.76891	4.69201
50380	Wed Mar 22 17:08:24 2017_x000D_	50.8431	71.9791	219.015	3.82253	1	55.8259	71.9321	101.351	1.76891	4.98302
50381	Wed Mar 22 17:08:24 2017_x000D_	50.2553	72.404	219.014	3.82252	1	55.8259	71.9321	101.351	1.76891	5.59055
50382	Wed Mar 22 17:08:24 2017_x000D_	49.9612	72.6165	217.376	3.79393	1	55.8259	71.9321	101.351	1.76891	5.9045
50383	Wed Mar 22 17:08:24 2017_x000D_	49.7666	72.8255	217.377	3.79394	1	57.2288	74.3723	49.1933	0.858585	7.62083
50384	Wed Mar 22 17:08:24 2017_x000D_	49.1806	73.3517	215.083	3.7539	1	57.2288	74.3723	49.1933	0.858585	8.11265
50385	Wed Mar 22 17:08:24 2017_x000D_	48.8866	73.5642	216.674	3.78167	1	57.2288	74.3723	49.1933	0.858585	8.38125
50386	Wed Mar 22 17:08:24 2017_x000D_	48.5923	73.7769	215.083	3.7539	1	57.2288	74.3723	49.1933	0.858585	8.657
50387	Wed Mar 22 17:08:24 2017_x000D_	48.0039	74.2023	215.083	3.7539	1	57.2288	74.3723	49.1933	0.858585	9.22647
50388	Wed Mar 22 17:08:24 2017_x000D_	47.7097	74.415	216.674	3.78167	1	58.9316	75.0743	0	0	11.2413
50389	Wed Mar 22 17:08:24 2017_x000D_	47.1209	74.8406	216.674	3.78167	1	58.9316	75.0743	0	0	11.813
50390	Wed Mar 22 17:08:24 2017_x000D_	46.8264	75.0535	215.083	3.75391	1	58.9316	75.0743	0	0	12.1052
50391	Wed Mar 22 17:08:24 2017_x000D_	46.5298	75.1653	219.012	3.82249	1	58.9316	75.0743	0	0	12.4021
50392	Wed Mar 22 17:08:24 2017_x000D_	45.9406	75.5911	219.012	3.82248	1	59.5608	75.528	8.63681	0.150741	13.6203
50393	Wed Mar 22 17:08:24 2017_x000D_	45.7481	75.9014	216.674	3.78167	1	59.5608	75.528	8.63681	0.150741	13.8177
50394	Wed Mar 22 17:08:24 2017_x000D_	45.1565	76.2264	219.012	3.82248	1	59.5608	75.528	8.63681	0.150741	14.4212
50395	Wed Mar 22 17:08:25 2017_x000D_	44.9616	76.4358	219.012	3.82249	1	59.5608	75.528	8.63681	0.150741	14.6274
50396	Wed Mar 22 17:08:25 2017_x000D_	44.372	76.8619	219.012	3.82248	1	60.4066	75.9877	7.65515	0.133608	16.0584
50397	Wed Mar 22 17:08:25 2017_x000D_	44.1746	76.9704	216.673	3.78166	1	60.4066	75.9877	7.65515	0.133608	16.2617
50398	Wed Mar 22 17:08:25 2017_x000D_	43.7846	77.3892	216.674	3.78168	1	60.4066	75.9877	7.65515	0.133608	16.681
50399	Wed Mar 22 17:08:25 2017_x000D_	43.5848	77.3967	216.673	3.78166	1	60.4066	75.9877	7.65515	0.133608	16.8807
50400	Wed Mar 22 17:08:25 2017_x000D_	43.3897	77.6062	216.673	3.78167	1	61.2099	77.3183	81.3632	1.42006	17.8225
50401	Wed Mar 22 17:08:25 2017_x000D_	43.1947	77.8156	216.674	3.78168	1	61.2099	77.3183	81.3632	1.42006	18.0221
50402	Wed Mar 22 17:08:25 2017_x000D_	42.8996	78.029	215.085	3.75395	1	61.2099	77.3183	81.3632	1.42006	18.3241
50403	Wed Mar 22 17:08:25 2017_x000D_	42.6996	78.0366	215.084	3.75392	1	61.2099	77.3183	81.3632	1.42006	18.5242
50404	Wed Mar 22 17:08:25 2017_x000D_	42.3069	78.3547	212.665	3.7117	1	61.2099	77.3183	81.3632	1.42006	18.9314
50405	Wed Mar 22 17:08:25 2017_x000D_	42.0114	78.568	206.202	3.59891	1	61.8069	78.4248	70.522	1.23084	19.796
50406	Wed Mar 22 17:08:25 2017_x000D_	41.7133	78.6804	197.003	3.43835	1	61.8069	78.4248	70.522	1.23084	20.0952
50407	Wed Mar 22 17:08:25 2017_x000D_	41.4177	78.8937	190.782	3.32977	1	61.8069	78.4248	70.522	1.23084	20.3946
50408	Wed Mar 22 17:08:25 2017_x000D_	41.4175	78.8936	185.086	3.23035	1	61.8069	78.4248	70.522	1.23084	20.3948
50409	Wed Mar 22 17:08:25 2017_x000D_	40.9165	78.9121	167.304	2.92001	1	60.7026	78.8302	81.3156	1.41923	19.7863
50410	Wed Mar 22 17:08:25 2017_x000D_	40.7135	78.8187	164.483	2.87077	1	60.7026	78.8302	81.3156	1.41923	19.9891
50411	Wed Mar 22 17:08:25 2017_x000D_	40.4101	78.7285	150.378	2.62459	1	60.7026	78.8302	81.3156	1.41923	20.2928
50412	Wed Mar 22 17:08:25 2017_x000D_	40.2048	78.5338	142.6	2.48884	1	60.7026	78.8302	81.3156	1.41923	20.4999
50413	Wed Mar 22 17:08:25 2017_x000D_	39.8993	78.343	132.483	2.31227	1	58.9483	79.2178	81.3156	1.41923	19.0691
50414	Wed Mar 22 17:08:25 2017_x000D_	39.6933	78.1481	128.938	2.2504	1	58.9483	79.2178	81.3156	1.41923	19.2847
50415	Wed Mar 22 17:08:25 2017_x000D_	39.2766	77.5567	124.398	2.17115	1	58.9483	79.2178	81.3156	1.41923	19.7417
50416	Wed Mar 22 17:08:26 2017_x000D_	39.0652	77.1595	124.396	2.17112	1	58.9483	79.2178	81.3156	1.41923	19.9894
50417	Wed Mar 22 17:08:26 2017_x000D_	38.8564	76.8631	122.91	2.14519	1	57.8543	79.4056	89.7149	1.56582	19.1673
50418	Wed Mar 22 17:08:26 2017_x000D_	38.5445	76.4694	120.523	2.10352	1	57.8543	79.4056	89.7149	1.56582	19.5318
50419	Wed Mar 22 17:08:26 2017_x000D_	38.1237	75.7751	121.942	2.12828	1	57.8543	79.4056	89.7149	1.56582	20.0618
50420	Wed Mar 22 17:08:26 2017_x000D_	37.9144	75.4782	120.524	2.10355	1	57.8543	79.4056	89.7149	1.56582	20.323
50421	Wed Mar 22 17:08:26 2017_x000D_	37.5961	74.8805	122.91	2.14518	1	57.8543	79.4056	89.7149	1.56582	20.7574
50422	Wed Mar 22 17:08:26 2017_x000D_	37.3839	74.4818	122.908	2.14515	1	54.5824	79.7515	89.7149	1.56582	17.9877
50423	Wed Mar 22 17:08:26 2017_x000D_	36.9674	73.9888	124.394	2.17108	1	54.5824	79.7515	89.7149	1.56582	18.5337
50424	Wed Mar 22 17:08:26 2017_x000D_	36.8559	73.5861	121.939	2.12823	1	54.5824	79.7515	89.7149	1.56582	18.7681
50425	Wed Mar 22 17:08:26 2017_x000D_	36.7494	73.3864	124.388	2.17098	1	54.5824	79.7515	89.7149	1.56582	18.9349
50426	Wed Mar 22 17:08:26 2017_x000D_	36.3296	72.7906	124.389	2.17099	1	53.4984	79.7216	89.7149	1.56582	18.515
50427	Wed Mar 22 17:08:26 2017_x000D_	36.1222	72.5943	124.391	2.17102	1	53.4984	79.7216	89.7149	1.56582	18.7811
50428	Wed Mar 22 17:08:26 2017_x000D_	35.7018	71.9979	124.391	2.17103	1	53.4984	79.7216	89.7149	1.56582	19.4004
50429	Wed Mar 22 17:08:26 2017_x000D_	35.5951	71.7977	126.711	2.21153	1	53.4984	79.7216	89.7149	1.56582	19.5785
50430	Wed Mar 22 17:08:26 2017_x000D_	35.3847	71.4993	128.37	2.24049	1	50.256	79.4144	99.6071	1.73847	16.8465
50431	Wed Mar 22 17:08:26 2017_x000D_	35.0677	71.0002	124.39	2.17101	1	50.256	79.4144	99.6071	1.73847	17.3633
50432	Wed Mar 22 17:08:26 2017_x000D_	34.8598	70.8033	124.392	2.17104	1	50.256	79.4144	99.6071	1.73847	17.6407
50433	Wed Mar 22 17:08:26 2017_x000D_	34.5396	70.2019	121.945	2.12834	1	50.256	79.4144	99.6071	1.73847	18.2174
50434	Wed Mar 22 17:08:26 2017_x000D_	34.3316	70.0047	121.947	2.12838	1	50.256	79.4144	99.6071	1.73847	18.4967
50435	Wed Mar 22 17:08:26 2017_x000D_	34.1206	69.7052	120.536	2.10375	1	47.2394	78.8951	123.241	2.15097	16.0174
50436	Wed Mar 22 17:08:26 2017_x000D_	33.8023	69.205	124.391	2.17103	1	47.2394	78.8951	123.241	2.15097	16.5666
50437	Wed Mar 22 17:08:26 2017_x000D_	33.6955	69.0042	121.948	2.12839	1	47.2394	78.8951	123.241	2.15097	16.771
50438	Wed Mar 22 17:08:27 2017_x000D_	33.4842	68.7042	120.537	2.10377	1	47.2394	78.8951	123.241	2.15097	17.119
50439	Wed Mar 22 17:08:27 2017_x000D_	33.2671	68.2001	121.945	2.12835	1	45.317	78.1877	140.791	2.45726	15.651
50440	Wed Mar 22 17:08:27 2017_x000D_	33.0613	68.1043	120.539	2.10381	1	45.317	78.1877	140.791	2.45726	15.8706
50441	Wed Mar 22 17:08:27 2017_x000D_	32.8469	67.7018	120.539	2.10379	1	45.317	78.1877	140.791	2.45726	16.2929
50442	Wed Mar 22 17:08:27 2017_x000D_	32.844	67.5997	121.947	2.12837	1	45.317	78.1877	140.791	2.45726	16.361
50443	Wed Mar 22 17:08:27 2017_x000D_	32.7366	67.3983	124.386	2.17094	1	43.3836	77.6979	180	3.14159	14.8135
50444	Wed Mar 22 17:08:27 2017_x000D_	32.4202	66.9987	126.7	2.21133	1	43.3836	77.6979	180	3.14159	15.3189
50445	Wed Mar 22 17:08:27 2017_x000D_	32.3131	66.7976	127.736	2.22941	1	43.3836	77.6979	180	3.14159	15.5362
50446	Wed Mar 22 17:08:27 2017_x000D_	32.3125	66.7977	140.602	2.45398	1	43.3836	77.6979	180	3.14159	15.5365
50447	Wed Mar 22 17:08:27 2017_x000D_	32.3121	66.798	148.656	2.59454	1	41.0253	76.9779	225	3.92699	13.3996
50448	Wed Mar 22 17:08:27 2017_x000D_	32.3092	66.6963	164.153	2.86501	1	41.0253	76.9779	225	3.92699	13.4789
50449	Wed Mar 22 17:08:27 2017_x000D_	32.2047	66.5976	173.225	3.02335	1	41.0253	76.9779	225	3.92699	13.6218
50450	Wed Mar 22 17:08:27 2017_x000D_	31.999	66.5022	187.582	3.27392	1	41.0253	76.9779	225	3.92699	13.828
50451	Wed Mar 22 17:08:27 2017_x000D_	31.8978	66.5055	193.801	3.38247	1	41.0253	76.9779	225	3.92699	13.8918
50452	Wed Mar 22 17:08:27 2017_x000D_	31.7996	66.6113	203.211	3.5467	1	39.3178	76.2757	190.926	3.33229	12.2443
50453	Wed Mar 22 17:08:27 2017_x000D_	31.6982	66.6146	209.876	3.66303	1	39.3178	76.2757	190.926	3.33229	12.3043
50454	Wed Mar 22 17:08:27 2017_x000D_	31.3966	66.7267	218.852	3.8197	1	39.3178	76.2757	190.926	3.33229	12.4068
50455	Wed Mar 22 17:08:27 2017_x000D_	31.301	66.9348	220.641	3.85092	1	39.3178	76.2757	190.926	3.33229	12.3094
50456	Wed Mar 22 17:08:27 2017_x000D_	30.7	67.2617	222.891	3.89018	1	36.9678	75.3371	180	3.14159	10.2224
50457	Wed Mar 22 17:08:27 2017_x000D_	30.5055	67.5756	220.641	3.85091	1	36.9678	75.3371	180	3.14159	10.0996
50458	Wed Mar 22 17:08:27 2017_x000D_	29.8053	68.0085	218.853	3.8197	1	36.9678	75.3371	180	3.14159	10.2474
50459	Wed Mar 22 17:08:28 2017_x000D_	29.6108	68.3225	216.495	3.77855	1	36.9678	75.3371	180	3.14159	10.1651
50460	Wed Mar 22 17:08:28 2017_x000D_	29.3117	68.5373	218.238	3.80897	1	36.1084	75.0948	180	3.14159	9.44436
50461	Wed Mar 22 17:08:28 2017_x000D_	28.6111	68.9705	216.494	3.77853	1	36.1084	75.0948	180	3.14159	9.68073
50462	Wed Mar 22 17:08:28 2017_x000D_	28.4135	69.1821	216.494	3.77854	1	36.1084	75.0948	180	3.14159	9.7042
50463	Wed Mar 22 17:08:28 2017_x000D_	27.8146	69.6121	216.494	3.77854	1	36.1084	75.0948	180	3.14159	9.94219
50464	Wed Mar 22 17:08:28 2017_x000D_	27.5149	69.8273	214.893	3.75059	1	36.1084	75.0948	180	3.14159	10.0794
50465	Wed Mar 22 17:08:28 2017_x000D_	26.9157	70.2575	214.893	3.75059	1	35.4662	74.8585	180	3.14159	9.7098
50466	Wed Mar 22 17:08:28 2017_x000D_	26.6161	70.4726	216.494	3.77853	1	35.4662	74.8585	180	3.14159	9.87727
50467	Wed Mar 22 17:08:28 2017_x000D_	26.0166	70.903	216.494	3.77853	1	35.4662	74.8585	180	3.14159	10.2441
50468	Wed Mar 22 17:08:28 2017_x000D_	26.0166	70.903	216.494	3.77853	1	35.4662	74.8585	180	3.14159	10.2441
50469	Wed Mar 22 17:08:28 2017_x000D_	25.5192	71.33	218.237	3.80895	1	34.3892	74.6101	188.55	3.29082	9.45706
50470	Wed Mar 22 17:08:28 2017_x000D_	25.2192	71.5453	216.494	3.77854	1	34.3892	74.6101	188.55	3.29082	9.6686
50471	Wed Mar 22 17:08:28 2017_x000D_	24.7183	71.87	220.637	3.85083	1	34.3892	74.6101	188.55	3.29082	10.0516
50472	Wed Mar 22 17:08:28 2017_x000D_	24.4214	72.1879	216.495	3.77855	1	34.3892	74.6101	188.55	3.29082	10.2579
50473	Wed Mar 22 17:08:28 2017_x000D_	23.9269	72.7175	220.638	3.85085	1	33.7568	74.1555	191.581	3.34372	9.93452
50474	Wed Mar 22 17:08:28 2017_x000D_	23.5246	72.9366	220.637	3.85084	1	33.7568	74.1555	191.581	3.34372	10.3045
50475	Wed Mar 22 17:08:28 2017_x000D_	23.0264	73.3642	218.852	3.81968	1	33.7568	74.1555	191.581	3.34372	10.7595
50476	Wed Mar 22 17:08:28 2017_x000D_	22.6238	73.5834	218.851	3.81967	1	33.7568	74.1555	191.581	3.34372	11.1477
50477	Wed Mar 22 17:08:28 2017_x000D_	22.3236	73.7989	220.636	3.85082	1	32.2941	72.8035	194.692	3.39801	10.0201
50478	Wed Mar 22 17:08:28 2017_x000D_	21.8284	74.3291	216.497	3.77858	1	32.2941	72.8035	194.692	3.39801	10.5763
50479	Wed Mar 22 17:08:28 2017_x000D_	21.5281	74.5447	218.237	3.80896	1	32.2941	72.8035	194.692	3.39801	10.9059
50480	Wed Mar 22 17:08:28 2017_x000D_	21.2276	74.7605	216.497	3.77858	1	32.2941	72.8035	194.692	3.39801	11.2382
50481	Wed Mar 22 17:08:29 2017_x000D_	20.7291	75.1884	218.237	3.80896	1	32.2941	72.8035	194.692	3.39801	11.8083
50482	Wed Mar 22 17:08:29 2017_x000D_	20.4284	75.4043	216.497	3.77859	1	30.3757	71.8754	184.5	3.22013	10.5547
50483	Wed Mar 22 17:08:29 2017_x000D_	19.9298	75.8322	218.237	3.80896	1	30.3757	71.8754	184.5	3.22013	11.1702
50484	Wed Mar 22 17:08:29 2017_x000D_	19.6256	75.9459	218.85	3.81966	1	30.3757	71.8754	184.5	3.22013	11.4949
50485	Wed Mar 22 17:08:29 2017_x000D_	19.4274	76.1581	218.851	3.81967	1	30.3757	71.8754	184.5	3.22013	11.7561
50486	Wed Mar 22 17:08:29 2017_x000D_	19.0274	76.4802	216.498	3.7786	1	28.6544	71.3899	180	3.14159	10.8899
50487	Wed Mar 22 17:08:29 2017_x000D_	18.8258	76.59	218.85	3.81966	1	28.6544	71.3899	180	3.14159	11.1195
50488	Wed Mar 22 17:08:29 2017_x000D_	18.4257	76.9122	216.498	3.7786	1	28.6544	71.3899	180	3.14159	11.6242
50489	Wed Mar 22 17:08:29 2017_x000D_	18.3268	77.0183	220.634	3.8508	1	28.6544	71.3899	180	3.14159	11.7617
50490	Wed Mar 22 17:08:29 2017_x000D_	18.0257	77.2345	218.85	3.81966	1	26.0422	71.3168	180	3.14159	9.96411
50491	Wed Mar 22 17:08:29 2017_x000D_	17.8275	77.4468	218.851	3.81967	1	26.0422	71.3168	180	3.14159	10.2498
50492	Wed Mar 22 17:08:29 2017_x000D_	17.6291	77.6591	218.851	3.81967	1	26.0422	71.3168	180	3.14159	10.5359
50493	Wed Mar 22 17:08:29 2017_x000D_	17.4272	77.7691	216.499	3.77861	1	26.0422	71.3168	180	3.14159	10.7634
50494	Wed Mar 22 17:08:29 2017_x000D_	17.2253	77.8791	214.005	3.7351	1	23.8451	71.6928	180	3.14159	9.06047
50495	Wed Mar 22 17:08:29 2017_x000D_	17.0269	78.0915	214.006	3.73512	1	23.8451	71.6928	180	3.14159	9.35047
50496	Wed Mar 22 17:08:29 2017_x000D_	17.0263	78.0915	200.5	3.49939	1	23.8451	71.6928	180	3.14159	9.3509
50497	Wed Mar 22 17:08:29 2017_x000D_	17.334	78.0797	188.135	3.28358	1	23.8451	71.6928	180	3.14159	9.12069
50498	Wed Mar 22 17:08:29 2017_x000D_	17.5392	78.0718	182.152	3.17915	1	23.8451	71.6928	180	3.14159	8.96973
50499	Wed Mar 22 17:08:29 2017_x000D_	17.6415	78.0677	176.461	3.07983	1	21.212	72.0567	180	3.14159	6.99147
50500	Wed Mar 22 17:08:29 2017_x000D_	17.7441	78.0633	164.672	2.87406	1	21.212	72.0567	180	3.14159	6.93582
50501	Wed Mar 22 17:08:29 2017_x000D_	17.8502	78.1613	155.639	2.71641	1	21.212	72.0567	180	3.14159	6.96906
50502	Wed Mar 22 17:08:30 2017_x000D_	17.7476	78.1649	149.295	2.60569	1	21.212	72.0567	180	3.14159	7.02226
50503	Wed Mar 22 17:08:30 2017_x000D_	17.6419	78.0661	137.173	2.39412	1	19.4595	72.2265	180	3.14159	6.11593
50504	Wed Mar 22 17:08:30 2017_x000D_	17.5358	77.9675	133.074	2.32258	1	19.4595	72.2265	180	3.14159	6.05473
50505	Wed Mar 22 17:08:30 2017_x000D_	17.3307	77.975	125.04	2.18236	1	19.4595	72.2265	180	3.14159	6.13001
50506	Wed Mar 22 17:08:30 2017_x000D_	17.2211	77.7743	122.589	2.13958	1	19.4595	72.2265	180	3.14159	5.98235
50507	Wed Mar 22 17:08:30 2017_x000D_	16.8952	77.2738	118.673	2.07123	1	18.1425	72.4085	180	3.14159	5.02264
50508	Wed Mar 22 17:08:30 2017_x000D_	16.778	76.8679	121.169	2.1148	1	18.1425	72.4085	180	3.14159	4.66349
50509	Wed Mar 22 17:08:30 2017_x000D_	16.6647	76.5646	120.005	2.09449	1	18.1425	72.4085	180	3.14159	4.41102
50510	Wed Mar 22 17:08:30 2017_x000D_	16.2317	75.9647	120.008	2.09453	1	18.1425	72.4085	180	3.14159	4.03704
50511	Wed Mar 22 17:08:30 2017_x000D_	16.0115	75.562	120.008	2.09453	1	18.1425	72.4085	180	3.14159	3.80601
50512	Wed Mar 22 17:08:30 2017_x000D_	15.8975	75.2576	121.166	2.11475	2	17.172	79.5959	144.319	2.51885	4.52164
50513	Wed Mar 22 17:08:30 2017_x000D_	15.4638	74.6566	121.168	2.11479	2	17.172	79.5959	144.319	2.51885	5.22634
50514	Wed Mar 22 17:08:30 2017_x000D_	15.2468	74.356	122.583	2.13948	2	17.172	79.5959	144.319	2.51885	5.58238
50515	Wed Mar 22 17:08:30 2017_x000D_	14.9159	73.7506	120.009	2.09455	2	17.172	79.5959	144.319	2.51885	6.26558
50516	Wed Mar 22 17:08:30 2017_x000D_	14.8015	73.4456	121.166	2.11475	2	15.7431	77.3715	196.47	3.42905	4.03724
50517	Wed Mar 22 17:08:30 2017_x000D_	14.4702	72.8394	118.673	2.07123	2	15.7431	77.3715	196.47	3.42905	4.70746
50518	Wed Mar 22 17:08:30 2017_x000D_	14.2564	72.6408	118.676	2.07129	2	15.7431	77.3715	196.47	3.42905	4.95881
50519	Wed Mar 22 17:08:30 2017_x000D_	14.0351	72.2363	118.676	2.07129	2	15.7431	77.3715	196.47	3.42905	5.4118
50520	Wed Mar 22 17:08:30 2017_x000D_	13.8175	71.9347	120.01	2.09458	2	14.7205	75.8129	244.327	4.26432	3.98194
50521	Wed Mar 22 17:08:30 2017_x000D_	13.4816	71.224	116.073	2.02585	2	14.7205	75.8129	244.327	4.26432	4.7532
50522	Wed Mar 22 17:08:30 2017_x000D_	13.1489	70.6159	118.676	2.07129	2	14.7205	75.8129	244.327	4.26432	5.42943
50523	Wed Mar 22 17:08:31 2017_x000D_	12.9345	70.4166	118.679	2.07134	2	14.7205	75.8129	244.327	4.26432	5.68418
50524	Wed Mar 22 17:08:31 2017_x000D_	12.8162	70.0075	116.075	2.02588	2	14.7205	75.8129	244.327	4.26432	6.10975
50525	Wed Mar 22 17:08:31 2017_x000D_	12.4829	69.3983	118.676	2.07129	2	14.0012	72.2929	252.381	4.40488	3.26863
50526	Wed Mar 22 17:08:31 2017_x000D_	12.2645	69.0955	120.008	2.09453	2	14.0012	72.2929	252.381	4.40488	3.63861
50527	Wed Mar 22 17:08:31 2017_x000D_	12.0346	68.4824	120.004	2.09447	2	14.0012	72.2929	252.381	4.40488	4.28806
50528	Wed Mar 22 17:08:31 2017_x000D_	11.8198	68.2824	120.007	2.09452	2	14.0012	72.2929	252.381	4.40488	4.56537
50529	Wed Mar 22 17:08:31 2017_x000D_	11.601	67.9787	118.679	2.07134	1	14.9305	71.0057	226.007	3.94457	4.49981
50530	Wed Mar 22 17:08:31 2017_x000D_	11.3707	67.3647	118.676	2.07129	1	14.9305	71.0057	226.007	3.94457	5.09206
50531	Wed Mar 22 17:08:31 2017_x000D_	11.2594	67.1611	116.079	2.02597	1	14.9305	71.0057	226.007	3.94457	5.31582
50532	Wed Mar 22 17:08:31 2017_x000D_	11.0328	66.6503	117.314	2.04752	1	14.9305	71.0057	226.007	3.94457	5.84479
50533	Wed Mar 22 17:08:31 2017_x000D_	10.8136	66.3459	116.081	2.02599	2	14.1537	68.7945	310.459	5.41853	4.14149
50534	Wed Mar 22 17:08:31 2017_x000D_	10.8098	66.2425	117.315	2.04753	2	14.1537	68.7945	310.459	5.41853	4.20647
50535	Wed Mar 22 17:08:31 2017_x000D_	10.5828	65.7307	116.079	2.02595	2	14.1537	68.7945	310.459	5.41853	4.70512
50536	Wed Mar 22 17:08:31 2017_x000D_	10.3672	65.5298	116.082	2.02601	2	14.1537	68.7945	310.459	5.41853	4.99958
50537	Wed Mar 22 17:08:31 2017_x000D_	10.3633	65.4259	114.955	2.00635	2	14.1537	68.7945	310.459	5.41853	5.07096
50538	Wed Mar 22 17:08:31 2017_x000D_	10.1439	65.1214	116.083	2.02603	2	14.1537	68.7945	310.459	5.41853	5.43785
50539	Wed Mar 22 17:08:31 2017_x000D_	10.0323	64.9173	113.38	1.97885	2	14.1537	68.7945	310.459	5.41853	5.6585
50540	Wed Mar 22 17:08:31 2017_x000D_	9.91294	64.5055	110.57	1.92982	2	14.1537	68.7945	310.459	5.41853	6.03155
50541	Wed Mar 22 17:08:31 2017_x000D_	9.80515	64.4048	106.889	1.86556	2	14.1537	68.7945	310.459	5.41853	6.17894
50542	Wed Mar 22 17:08:31 2017_x000D_	9.80172	64.3012	95.0093	1.65822	2	14.1537	68.7945	310.459	5.41853	6.25536
50543	Wed Mar 22 17:08:31 2017_x000D_	9.7057	64.5123	86.4178	1.50828	2	14.1537	68.7945	310.459	5.41853	6.1743
50544	Wed Mar 22 17:08:31 2017_x000D_	9.81379	64.6136	71.8307	1.25368	2	14.1537	68.7945	310.459	5.41853	6.02617
50545	Wed Mar 22 17:08:32 2017_x000D_	9.81379	64.6136	71.8307	1.25368	2	14.1537	68.7945	310.459	5.41853	6.02617
50546	Wed Mar 22 17:08:32 2017_x000D_	9.70563	64.5138	55.0721	0.96119	2	14.1537	68.7945	310.459	5.41853	6.17331
50547	Wed Mar 22 17:08:32 2017_x000D_	9.80536	64.4072	42.7705	0.746485	2	14.1537	68.7945	310.459	5.41853	6.17709
50548	Wed Mar 22 17:08:32 2017_x000D_	9.90139	64.1965	36.3236	0.633966	2	14.1537	68.7945	310.459	5.41853	6.26289
50549	Wed Mar 22 17:08:32 2017_x000D_	10.0051	64.1934	29.6781	0.51798	2	14.1537	68.7945	310.459	5.41853	6.19524
50550	Wed Mar 22 17:08:32 2017_x000D_	10.409	63.8694	19.2652	0.336242	2	14.1537	68.7945	310.459	5.41853	6.18703
50551	Wed Mar 22 17:08:32 2017_x000D_	10.5126	63.8662	13.0378	0.227552	2	14.1537	68.7945	310.459	5.41853	6.12746
50552	Wed Mar 22 17:08:32 2017_x000D_	11.1362	63.8472	7.43695	0.129799	2	14.1537	68.7945	310.459	5.41853	5.79492
50553	Wed Mar 22 17:08:32 2017_x000D_	11.4443	63.7341	10.6993	0.186738	2	14.1537	68.7945	310.459	5.41853	5.74008
50554	Wed Mar 22 17:08:32 2017_x000D_	11.9634	63.7184	10.259	0.179053	2	14.0988	60.0246	304.465	5.31392	4.26663
50555	Wed Mar 22 17:08:32 2017_x000D_	12.6865	63.5929	13.6232	0.237771	2	14.0988	60.0246	304.465	5.31392	3.83762
50556	Wed Mar 22 17:08:32 2017_x000D_	13.0978	63.4768	16.4853	0.287723	2	14.0988	60.0246	304.465	5.31392	3.5944
50557	Wed Mar 22 17:08:32 2017_x000D_	13.9198	63.2445	16.4856	0.287727	2	14.0988	60.0246	304.465	5.31392	3.22487
50558	Wed Mar 22 17:08:32 2017_x000D_	14.1235	63.1347	19.2765	0.336439	2	14.0988	60.0246	304.465	5.31392	3.1102
50559	Wed Mar 22 17:08:32 2017_x000D_	14.5379	63.1223	19.2791	0.336484	2	13.748	58.0394	299.926	5.23469	5.14391
50560	Wed Mar 22 17:08:32 2017_x000D_	15.1518	62.8965	19.2789	0.336481	2	13.748	58.0394	299.926	5.23469	5.0559
50561	Wed Mar 22 17:08:32 2017_x000D_	15.5586	62.677	19.2774	0.336454	2	13.748	58.0394	299.926	5.23469	4.97851
50562	Wed Mar 22 17:08:32 2017_x000D_	16.1758	62.555	21.9912	0.383819	2	13.748	58.0394	299.926	5.23469	5.12688
50563	Wed Mar 22 17:08:32 2017_x000D_	16.479	62.3386	23.0203	0.40178	2	13.5964	56.4981	291.976	5.09595	6.51313
50564	Wed Mar 22 17:08:32 2017_x000D_	16.7853	62.2259	19.277	0.336446	2	13.5964	56.4981	291.976	5.09595	6.55567
50565	Wed Mar 22 17:08:32 2017_x000D_	17.3982	62.0005	19.2767	0.336443	2	13.5964	56.4981	291.976	5.09595	6.68806
50566	Wed Mar 22 17:08:33 2017_x000D_	17.7048	61.8878	23.0216	0.401802	2	13.5964	56.4981	291.976	5.09595	6.77701
50567	Wed Mar 22 17:08:33 2017_x000D_	18.4168	61.556	19.2749	0.336411	2	13.2072	55.3888	255.139	4.45301	8.07306
50568	Wed Mar 22 17:08:33 2017_x000D_	18.8296	61.544	19.2776	0.336458	2	13.2072	55.3888	255.139	4.45301	8.33654
50569	Wed Mar 22 17:08:33 2017_x000D_	19.4416	61.3189	19.2774	0.336454	2	13.2072	55.3888	255.139	4.45301	8.60429
50570	Wed Mar 22 17:08:33 2017_x000D_	19.8471	61.0999	19.2758	0.336427	2	13.2072	55.3888	255.139	4.45301	8.75814
50571	Wed Mar 22 17:08:33 2017_x000D_	20.2524	60.881	19.2743	0.3364	2	13.9579	53.2137	284.861	4.97177	9.92009
50572	Wed Mar 22 17:08:33 2017_x000D_	20.8673	60.7597	21.993	0.383851	2	13.9579	53.2137	284.861	4.97177	10.2314
50573	Wed Mar 22 17:08:33 2017_x000D_	21.2757	60.6444	19.2767	0.336442	2	13.9579	53.2137	284.861	4.97177	10.4291
50574	Wed Mar 22 17:08:33 2017_x000D_	21.5779	60.4285	20.1901	0.352384	2	13.9579	53.2137	284.861	4.97177	10.4937
50575	Wed Mar 22 17:08:33 2017_x000D_	22.2913	60.2011	19.275	0.336412	2	13.9579	53.2137	284.861	4.97177	10.8752
50576	Wed Mar 22 17:08:33 2017_x000D_	22.6	60.1922	20.1928	0.352431	2	14.9274	51.0441	315	5.49779	11.9397
50577	Wed Mar 22 17:08:33 2017_x000D_	23.3127	59.965	19.2774	0.336454	2	14.9274	51.0441	315	5.49779	12.2432
50578	Wed Mar 22 17:08:33 2017_x000D_	23.6146	59.7493	20.1915	0.352408	2	14.9274	51.0441	315	5.49779	12.2983
50579	Wed Mar 22 17:08:33 2017_x000D_	23.9226	59.7407	19.2771	0.336449	2	14.9274	51.0441	315	5.49779	12.5118
50580	Wed Mar 22 17:08:33 2017_x000D_	24.5321	59.5165	19.2769	0.336446	2	15.8685	49.5326	315	5.49779	13.2188
50581	Wed Mar 22 17:08:33 2017_x000D_	24.8337	59.301	20.1915	0.352408	2	15.8685	49.5326	315	5.49779	13.2588
50582	Wed Mar 22 17:08:33 2017_x000D_	25.446	59.1803	17.2585	0.301217	2	15.8685	49.5326	315	5.49779	13.5944
50583	Wed Mar 22 17:08:33 2017_x000D_	25.7503	59.0684	19.2765	0.336439	2	15.8685	49.5326	315	5.49779	13.7325
50584	Wed Mar 22 17:08:33 2017_x000D_	26.2567	58.8474	20.1928	0.352431	2	17.0572	47.3682	315	5.49779	14.7106
50585	Wed Mar 22 17:08:33 2017_x000D_	26.5639	58.8388	19.2776	0.336458	2	17.0572	47.3682	315	5.49779	14.8981
50586	Wed Mar 22 17:08:33 2017_x000D_	27.07	58.6179	20.1942	0.352455	2	17.0572	47.3682	315	5.49779	15.0603
50587	Wed Mar 22 17:08:34 2017_x000D_	27.377	58.6094	19.2787	0.336477	2	17.0572	47.3682	315	5.49779	15.2598
50588	Wed Mar 22 17:08:34 2017_x000D_	27.5755	58.3971	19.2759	0.336427	2	17.0572	47.3682	315	5.49779	15.2404
50589	Wed Mar 22 17:08:34 2017_x000D_	27.7802	58.3915	19.2772	0.33645	2	18.0084	45.6362	284.692	4.96881	16.0682
50590	Wed Mar 22 17:08:34 2017_x000D_	28.0811	58.1764	20.1929	0.352432	2	18.0084	45.6362	284.692	4.96881	16.0846
50591	Wed Mar 22 17:08:34 2017_x000D_	28.2858	58.1707	20.1942	0.352455	2	18.0084	45.6362	284.692	4.96881	16.2092
50592	Wed Mar 22 17:08:34 2017_x000D_	28.6889	57.953	25.7704	0.449778	2	18.0084	45.6362	284.692	4.96881	16.3027
50593	Wed Mar 22 17:08:34 2017_x000D_	28.9958	57.9445	27.0217	0.471617	2	19.1687	44.13	315	5.49779	16.9532
50594	Wed Mar 22 17:08:34 2017_x000D_	29.2966	57.7295	33.8765	0.591257	2	19.1687	44.13	315	5.49779	16.9564
50595	Wed Mar 22 17:08:34 2017_x000D_	29.3991	57.7267	40.5688	0.708058	2	19.1687	44.13	315	5.49779	17.0156
50596	Wed Mar 22 17:08:34 2017_x000D_	29.2971	57.7293	46.93	0.819083	2	19.1687	44.13	315	5.49779	16.9566
50597	Wed Mar 22 17:08:34 2017_x000D_	29.3034	57.9356	55.0664	0.96109	2	20.339	42.4037	315	5.49779	17.9332
50598	Wed Mar 22 17:08:34 2017_x000D_	29.3037	57.935	67.9339	1.18567	2	20.339	42.4037	315	5.49779	17.9329
50599	Wed Mar 22 17:08:34 2017_x000D_	29.4088	58.0348	82.8115	1.44533	2	20.339	42.4037	315	5.49779	18.0719
50600	Wed Mar 22 17:08:34 2017_x000D_	29.4087	58.0346	88.7142	1.54835	2	20.339	42.4037	315	5.49779	18.0716
50601	Wed Mar 22 17:08:34 2017_x000D_	29.4081	58.034	106.287	1.85507	2	21.2812	40.8903	298.452	5.20896	18.9724
50602	Wed Mar 22 17:08:34 2017_x000D_	29.4048	57.9308	112.731	1.96753	2	21.2812	40.8903	298.452	5.20896	18.8778
50603	Wed Mar 22 17:08:34 2017_x000D_	29.296	57.7272	123.4	2.15374	2	21.2812	40.8903	298.452	5.20896	18.6472
50604	Wed Mar 22 17:08:34 2017_x000D_	29.1902	57.6266	132.263	2.30842	2	21.2812	40.8903	298.452	5.20896	18.511
50605	Wed Mar 22 17:08:34 2017_x000D_	29.0817	57.4227	134.363	2.34509	2	21.2812	40.8903	298.452	5.20896	18.2803
50606	Wed Mar 22 17:08:34 2017_x000D_	28.8711	57.222	138.449	2.41638	2	22.6706	39.1698	284.692	4.96881	19.0874
50607	Wed Mar 22 17:08:34 2017_x000D_	28.3407	56.6154	140.405	2.45053	2	22.6706	39.1698	284.692	4.96881	18.3439
50608	Wed Mar 22 17:08:34 2017_x000D_	28.0276	56.4168	138.447	2.41636	2	22.6706	39.1698	284.692	4.96881	18.0598
50609	Wed Mar 22 17:08:35 2017_x000D_	27.3941	55.8122	138.446	2.41633	2	22.6706	39.1698	284.692	4.96881	17.2997
50610	Wed Mar 22 17:08:35 2017_x000D_	27.0773	55.5095	134.222	2.34261	2	24.9148	37.9153	0	0	17.7266
50611	Wed Mar 22 17:08:35 2017_x000D_	26.4427	54.9038	134.223	2.34263	2	24.9148	37.9153	0	0	17.0571
50612	Wed Mar 22 17:08:35 2017_x000D_	26.2311	54.7018	134.223	2.34264	2	24.9148	37.9153	0	0	16.838
50613	Wed Mar 22 17:08:35 2017_x000D_	25.9132	54.3983	134.369	2.34518	2	24.9148	37.9153	0	0	16.5132
50614	Wed Mar 22 17:08:35 2017_x000D_	25.3803	53.7889	132.271	2.30857	2	27.5862	36.894	0	0	17.0383
50615	Wed Mar 22 17:08:35 2017_x000D_	25.1683	53.5864	132.272	2.30858	2	27.5862	36.894	0	0	16.8666
50616	Wed Mar 22 17:08:35 2017_x000D_	24.9529	53.2802	134.22	2.34259	2	27.5862	36.894	0	0	16.5964
50617	Wed Mar 22 17:08:35 2017_x000D_	24.4187	52.6695	136.325	2.37931	2	27.5862	36.894	0	0	16.0904
50618	Wed Mar 22 17:08:35 2017_x000D_	24.1035	52.4692	134.222	2.34261	2	27.5862	36.894	0	0	15.9598
50619	Wed Mar 22 17:08:35 2017_x000D_	23.6779	52.0632	138.288	2.41358	2	29.1453	36.2799	0	0	16.7034
50620	Wed Mar 22 17:08:35 2017_x000D_	23.359	51.7588	138.433	2.41611	2	29.1453	36.2799	0	0	16.5251
50621	Wed Mar 22 17:08:35 2017_x000D_	22.9333	51.3523	138.432	2.41609	2	29.1453	36.2799	0	0	16.3023
50622	Wed Mar 22 17:08:35 2017_x000D_	22.6169	51.1513	140.384	2.45017	2	29.1453	36.2799	0	0	16.2413
50623	Wed Mar 22 17:08:35 2017_x000D_	22.4005	50.8439	142.62	2.48919	2	30.2574	35.8728	0	0	16.9075
50624	Wed Mar 22 17:08:35 2017_x000D_	21.871	50.4392	140.692	2.45555	2	30.2574	35.8728	0	0	16.8081
50625	Wed Mar 22 17:08:35 2017_x000D_	21.554	50.2379	142.621	2.48921	2	30.2574	35.8728	0	0	16.796
50626	Wed Mar 22 17:08:35 2017_x000D_	21.127	49.8302	142.619	2.48917	2	30.2574	35.8728	0	0	16.6785
50627	Wed Mar 22 17:08:35 2017_x000D_	20.9133	49.6263	142.618	2.48915	2	32.2631	35.0519	345.308	6.02676	18.4724
50628	Wed Mar 22 17:08:35 2017_x000D_	20.2788	49.2229	142.62	2.48919	2	32.2631	35.0519	345.308	6.02676	18.5591
50629	Wed Mar 22 17:08:35 2017_x000D_	20.0648	49.0187	142.619	2.48917	2	32.2631	35.0519	345.308	6.02676	18.5437
50630	Wed Mar 22 17:08:36 2017_x000D_	19.8507	48.8144	142.618	2.48915	2	32.2631	35.0519	345.308	6.02676	18.5331
50631	Wed Mar 22 17:08:36 2017_x000D_	19.64	48.7144	140.385	2.45018	2	33.5935	34.6514	0	0	19.8108
50632	Wed Mar 22 17:08:36 2017_x000D_	19.2151	48.4103	142.62	2.48919	2	33.5935	34.6514	0	0	19.9009
50633	Wed Mar 22 17:08:36 2017_x000D_	19.0008	48.2058	142.619	2.48917	2	33.5935	34.6514	0	0	19.9165
50634	Wed Mar 22 17:08:36 2017_x000D_	18.5719	47.7965	142.617	2.48913	2	33.5935	34.6514	0	0	19.961
50635	Wed Mar 22 17:08:36 2017_x000D_	18.3644	47.8011	142.621	2.48921	2	33.5935	34.6514	0	0	20.1206
50636	Wed Mar 22 17:08:36 2017_x000D_	17.935	47.3914	142.619	2.48917	2	35.5889	34.0508	0	0	22.1276
50637	Wed Mar 22 17:08:36 2017_x000D_	17.8242	47.1843	140.694	2.45557	2	35.5889	34.0508	0	0	22.0924
50638	Wed Mar 22 17:08:36 2017_x000D_	17.5053	46.9815	142.617	2.48913	2	35.5889	34.0508	0	0	22.2311
50639	Wed Mar 22 17:08:36 2017_x000D_	17.4016	46.9838	140.698	2.45565	2	35.5889	34.0508	0	0	22.3168
50640	Wed Mar 22 17:08:36 2017_x000D_	17.1866	46.7787	140.697	2.45563	2	36.7008	33.6437	0	0	23.523
50641	Wed Mar 22 17:08:36 2017_x000D_	16.9751	46.6782	138.448	2.41638	2	36.7008	33.6437	0	0	23.6432
50642	Wed Mar 22 17:08:36 2017_x000D_	16.864	46.4704	132.321	2.30943	2	36.7008	33.6437	0	0	23.6225
50643	Wed Mar 22 17:08:36 2017_x000D_	16.8679	46.5753	126.011	2.1993	2	36.7008	33.6437	0	0	23.6764
50644	Wed Mar 22 17:08:36 2017_x000D_	17.0873	46.8854	114.066	1.99083	2	37.5943	33.2301	0	0	24.6375
50645	Wed Mar 22 17:08:36 2017_x000D_	17.0911	46.9902	107.31	1.87291	2	37.5943	33.2301	0	0	24.6925
50646	Wed Mar 22 17:08:36 2017_x000D_	17.0987	47.1998	94.8008	1.65459	2	37.5943	33.2301	0	0	24.8037
50647	Wed Mar 22 17:08:36 2017_x000D_	17.1025	47.305	88.9756	1.55292	2	37.5943	33.2301	0	0	24.8599
50648	Wed Mar 22 17:08:36 2017_x000D_	16.9988	47.3076	80.1462	1.39882	2	40.0055	33.0829	0	0	27.049
50649	Wed Mar 22 17:08:36 2017_x000D_	16.8985	47.4151	70.788	1.23548	2	40.0055	33.0829	0	0	27.1909
50650	Wed Mar 22 17:08:36 2017_x000D_	16.9916	47.0986	66.8251	1.16632	2	40.0055	33.0829	0	0	26.9459
50651	Wed Mar 22 17:08:36 2017_x000D_	17.0918	46.992	57.4571	1.00282	2	40.0055	33.0829	0	0	26.8049
50652	Wed Mar 22 17:08:37 2017_x000D_	17.192	46.8851	53.2661	0.929668	2	40.0055	33.0829	0	0	26.6638
50653	Wed Mar 22 17:08:37 2017_x000D_	17.3888	46.5665	42.3942	0.739918	2	41.7616	32.9159	0	0	27.9351
50654	Wed Mar 22 17:08:37 2017_x000D_	17.5892	46.3526	38.6085	0.673845	2	41.7616	32.9159	0	0	27.6559
50655	Wed Mar 22 17:08:37 2017_x000D_	17.7934	46.2433	36.2119	0.632016	2	41.7616	32.9159	0	0	27.4243
50656	Wed Mar 22 17:08:37 2017_x000D_	17.8935	46.1364	32.1055	0.560347	2	41.7616	32.9159	0	0	27.2849
50657	Wed Mar 22 17:08:37 2017_x000D_	18.5024	45.7039	32.1049	0.560336	2	43.5174	32.749	0	0	28.1705
50658	Wed Mar 22 17:08:37 2017_x000D_	18.8069	45.4877	33.6692	0.587638	2	43.5174	32.749	0	0	27.8008
50659	Wed Mar 22 17:08:37 2017_x000D_	19.3153	45.1625	34.5835	0.603596	2	43.5174	32.749	0	0	27.1999
50660	Wed Mar 22 17:08:37 2017_x000D_	19.7267	45.0491	32.1063	0.56036	2	43.5174	32.749	0	0	26.7823
50661	Wed Mar 22 17:08:37 2017_x000D_	20.335	44.6171	32.1056	0.560349	2	45.2728	32.5821	0	0	27.69
50662	Wed Mar 22 17:08:37 2017_x000D_	20.5354	44.4032	32.1046	0.560331	2	45.2728	32.5821	0	0	27.4167
50663	Wed Mar 22 17:08:37 2017_x000D_	21.1469	44.0761	29.4935	0.514759	2	45.2728	32.5821	0	0	26.724
50664	Wed Mar 22 17:08:37 2017_x000D_	21.4507	43.8603	28.1377	0.491095	2	45.2728	32.5821	0	0	26.357
50665	Wed Mar 22 17:08:37 2017_x000D_	21.7547	43.6444	29.4923	0.514738	2	45.2728	32.5821	0	0	25.9899
50666	Wed Mar 22 17:08:37 2017_x000D_	22.0652	43.6383	28.1392	0.491122	2	47.028	32.4152	0	0	27.3697
50667	Wed Mar 22 17:08:37 2017_x000D_	22.6728	43.2068	28.1377	0.491095	2	47.028	32.4152	0	0	26.639
50668	Wed Mar 22 17:08:37 2017_x000D_	22.9766	42.991	29.4928	0.514747	2	47.028	32.4152	0	0	26.2739
50669	Wed Mar 22 17:08:37 2017_x000D_	23.6905	42.6625	30.6717	0.535323	2	47.028	32.4152	0	0	25.4882
50670	Wed Mar 22 17:08:37 2017_x000D_	23.994	42.4468	26.748	0.466841	2	48.1183	32.4484	0	0	26.1142
50671	Wed Mar 22 17:08:37 2017_x000D_	24.6043	42.1206	29.4935	0.514758	2	48.1183	32.4484	0	0	25.4256
50672	Wed Mar 22 17:08:37 2017_x000D_	24.9075	41.9051	28.1361	0.491068	2	48.1183	32.4484	0	0	25.0633
50673	Wed Mar 22 17:08:38 2017_x000D_	25.3172	41.7924	25.4862	0.444819	2	48.1183	32.4484	0	0	24.6414
50674	Wed Mar 22 17:08:38 2017_x000D_	25.927	41.4664	28.1377	0.491095	2	50.797	31.2081	347.805	6.07034	26.9026
50675	Wed Mar 22 17:08:38 2017_x000D_	26.3333	41.2491	28.1377	0.491095	2	50.797	31.2081	347.805	6.07034	26.4442
50676	Wed Mar 22 17:08:38 2017_x000D_	26.9393	40.8186	28.1362	0.491069	2	50.797	31.2081	347.805	6.07034	25.7206
50677	Wed Mar 22 17:08:38 2017_x000D_	27.2455	40.708	26.7466	0.466816	2	50.797	31.2081	347.805	6.07034	25.3953
50678	Wed Mar 22 17:08:38 2017_x000D_	27.5515	40.5976	28.1377	0.491095	2	50.797	31.2081	347.805	6.07034	25.0702
50679	Wed Mar 22 17:08:38 2017_x000D_	28.1602	40.272	25.4836	0.444772	2	52.1467	30.368	0	0	25.9507
50680	Wed Mar 22 17:08:38 2017_x000D_	28.7688	39.9466	28.1377	0.491095	2	52.1467	30.368	0	0	25.2641
50681	Wed Mar 22 17:08:38 2017_x000D_	28.9685	39.7334	28.1362	0.491069	2	52.1467	30.368	0	0	24.9988
50682	Wed Mar 22 17:08:38 2017_x000D_	29.2775	39.7278	29.4969	0.514818	2	52.1467	30.368	0	0	24.7104
50683	Wed Mar 22 17:08:38 2017_x000D_	29.4771	39.5147	29.4955	0.514794	2	53.9743	28.6609	341.494	5.96019	26.794
50684	Wed Mar 22 17:08:38 2017_x000D_	29.9852	39.2961	28.1377	0.491096	2	53.9743	28.6609	341.494	5.96019	26.2409
50685	Wed Mar 22 17:08:38 2017_x000D_	30.1879	39.1878	30.6765	0.535406	2	53.9743	28.6609	341.494	5.96019	26.0117
50686	Wed Mar 22 17:08:38 2017_x000D_	30.59	38.8663	28.1361	0.491068	2	53.9743	28.6609	341.494	5.96019	25.5142
50687	Wed Mar 22 17:08:38 2017_x000D_	30.7956	38.8627	28.1377	0.491095	2	54.4312	28.2341	315	5.49779	25.9154
50688	Wed Mar 22 17:08:38 2017_x000D_	31.098	38.6479	29.4962	0.514806	2	54.4312	28.2341	315	5.49779	25.5516
50689	Wed Mar 22 17:08:38 2017_x000D_	31.2006	38.6461	28.1376	0.491094	2	54.4312	28.2341	315	5.49779	25.4572
50690	Wed Mar 22 17:08:38 2017_x000D_	31.4031	38.5378	30.6775	0.535423	2	54.4312	28.2341	315	5.49779	25.2282
50691	Wed Mar 22 17:08:38 2017_x000D_	31.7055	38.323	32.1155	0.560522	2	56.7267	25.8796	315	5.49779	27.9446
50692	Wed Mar 22 17:08:38 2017_x000D_	32.0107	38.213	36.2339	0.6324	2	56.7267	25.8796	315	5.49779	27.6223
50693	Wed Mar 22 17:08:38 2017_x000D_	32.31	37.8935	40.4523	0.706025	2	56.7267	25.8796	315	5.49779	27.2123
50694	Wed Mar 22 17:08:39 2017_x000D_	32.5124	37.7853	42.7399	0.745951	2	56.7267	25.8796	315	5.49779	26.9829
50695	Wed Mar 22 17:08:39 2017_x000D_	32.5097	37.6804	49.0185	0.855534	2	56.7267	25.8796	315	5.49779	26.9392
50696	Wed Mar 22 17:08:39 2017_x000D_	32.7123	37.5719	59.0479	1.03058	2	57.8694	24.8122	315	5.49779	28.208
50697	Wed Mar 22 17:08:39 2017_x000D_	32.815	37.5698	66.7397	1.16483	2	57.8694	24.8122	315	5.49779	28.1155
50698	Wed Mar 22 17:08:39 2017_x000D_	32.9118	37.3582	77.1071	1.34577	2	57.8694	24.8122	315	5.49779	27.9336
50699	Wed Mar 22 17:08:39 2017_x000D_	32.9117	37.358	82.7959	1.44506	2	57.8694	24.8122	315	5.49779	27.9336
50700	Wed Mar 22 17:08:39 2017_x000D_	32.9116	37.3577	88.6511	1.54725	2	59.0122	23.7448	284.692	4.96881	29.4373
50701	Wed Mar 22 17:08:39 2017_x000D_	32.9054	37.1479	100.383	1.75201	2	59.0122	23.7448	284.692	4.96881	29.3463
50702	Wed Mar 22 17:08:39 2017_x000D_	32.9022	37.0432	106.783	1.86371	2	59.0122	23.7448	284.692	4.96881	29.3015
50703	Wed Mar 22 17:08:39 2017_x000D_	32.7871	36.6258	122.902	2.14505	2	59.0122	23.7448	284.692	4.96881	29.2177
50704	Wed Mar 22 17:08:39 2017_x000D_	32.6814	36.5228	127.074	2.21786	2	60.1551	22.6773	315	5.49779	30.7653
50705	Wed Mar 22 17:08:39 2017_x000D_	32.361	36.1088	137.786	2.40482	2	60.1551	22.6773	315	5.49779	30.8694
50706	Wed Mar 22 17:08:39 2017_x000D_	32.2552	36.0057	141.967	2.47778	2	60.1551	22.6773	315	5.49779	30.9201
50707	Wed Mar 22 17:08:39 2017_x000D_	31.9379	35.6962	146.091	2.54976	2	60.1551	22.6773	315	5.49779	31.0757
50708	Wed Mar 22 17:08:39 2017_x000D_	31.6233	35.4913	147.688	2.57763	2	61.2981	21.6096	315	5.49779	32.7612
50709	Wed Mar 22 17:08:39 2017_x000D_	30.9972	35.1863	150.123	2.62014	2	61.2981	21.6096	315	5.49779	33.2035
50710	Wed Mar 22 17:08:39 2017_x000D_	30.6826	34.9812	148.587	2.59333	2	61.2981	21.6096	315	5.49779	33.4082
50711	Wed Mar 22 17:08:39 2017_x000D_	30.0522	34.5709	156.626	2.73363	2	61.2981	21.6096	315	5.49779	33.8275
50712	Wed Mar 22 17:08:39 2017_x000D_	29.7433	34.5757	155.389	2.71204	2	61.2981	21.6096	315	5.49779	34.1149
50713	Wed Mar 22 17:08:39 2017_x000D_	29.0122	34.2715	159.352	2.78121	2	62.4412	20.5419	315	5.49779	36.1386
50714	Wed Mar 22 17:08:39 2017_x000D_	28.7996	34.0643	159.348	2.78114	2	62.4412	20.5419	315	5.49779	36.2576
50715	Wed Mar 22 17:08:39 2017_x000D_	27.9645	33.7612	162.178	2.83054	2	62.4412	20.5419	315	5.49779	36.9241
50716	Wed Mar 22 17:08:40 2017_x000D_	27.6511	33.6603	160.378	2.79913	2	62.4412	20.5419	315	5.49779	37.1812
50717	Wed Mar 22 17:08:40 2017_x000D_	27.3383	33.5598	162.178	2.83054	2	63.3558	19.6876	315	5.49779	38.5966
50718	Wed Mar 22 17:08:40 2017_x000D_	26.6079	33.3599	163.094	2.84652	2	63.3558	19.6876	315	5.49779	39.2089
50719	Wed Mar 22 17:08:40 2017_x000D_	26.2913	33.1537	162.176	2.8305	2	63.3558	19.6876	315	5.49779	39.4349
50720	Wed Mar 22 17:08:40 2017_x000D_	25.6637	32.9519	162.175	2.8305	2	63.3558	19.6876	315	5.49779	39.9579
50721	Wed Mar 22 17:08:40 2017_x000D_	25.2429	32.7469	162.173	2.83046	2	64.031	19.2672	315	5.49779	41.0636
50722	Wed Mar 22 17:08:40 2017_x000D_	24.9318	32.7514	163.09	2.84646	2	64.031	19.2672	315	5.49779	41.3591
50723	Wed Mar 22 17:08:40 2017_x000D_	24.1996	32.5508	162.178	2.83054	2	64.031	19.2672	315	5.49779	41.988
50724	Wed Mar 22 17:08:40 2017_x000D_	23.8815	32.344	163.087	2.84641	2	64.031	19.2672	315	5.49779	42.2254
50725	Wed Mar 22 17:08:40 2017_x000D_	23.5704	32.3485	162.178	2.83054	2	64.031	19.2672	315	5.49779	42.5227
50726	Wed Mar 22 17:08:40 2017_x000D_	22.9406	32.146	162.178	2.83054	2	63.8559	18.3787	294.116	5.1333	43.1694
50727	Wed Mar 22 17:08:40 2017_x000D_	22.5182	31.9405	162.176	2.8305	2	63.8559	18.3787	294.116	5.1333	43.5055
50728	Wed Mar 22 17:08:40 2017_x000D_	21.8876	31.7377	162.175	2.8305	2	63.8559	18.3787	294.116	5.1333	44.0432
50729	Wed Mar 22 17:08:40 2017_x000D_	21.4681	31.6379	165.097	2.88149	2	63.8559	18.3787	294.116	5.1333	44.4132
50730	Wed Mar 22 17:08:40 2017_x000D_	20.8367	31.4349	165.096	2.88147	2	63.2661	17.0353	225	3.92699	44.8063
50731	Wed Mar 22 17:08:40 2017_x000D_	20.524	31.4391	165.883	2.8952	2	63.2661	17.0353	225	3.92699	45.1038
50732	Wed Mar 22 17:08:40 2017_x000D_	19.7878	31.2373	165.099	2.88152	2	63.2661	17.0353	225	3.92699	45.739
50733	Wed Mar 22 17:08:40 2017_x000D_	19.5723	31.0283	165.094	2.88143	2	63.2661	17.0353	225	3.92699	45.8798
50734	Wed Mar 22 17:08:40 2017_x000D_	19.1514	30.9278	162.178	2.83054	2	62.8514	16.5805	245.232	4.28011	45.9949
50735	Wed Mar 22 17:08:40 2017_x000D_	18.5181	30.7242	162.178	2.83054	2	62.8514	16.5805	245.232	4.28011	46.5348
50736	Wed Mar 22 17:08:40 2017_x000D_	18.3093	30.727	162.18	2.83058	2	62.8514	16.5805	245.232	4.28011	46.7346
50737	Wed Mar 22 17:08:41 2017_x000D_	18.0932	30.5177	162.175	2.8305	2	62.8514	16.5805	245.232	4.28011	46.8779
50738	Wed Mar 22 17:08:41 2017_x000D_	17.4662	30.526	162.182	2.83062	2	62.4367	16.1257	225	3.92699	47.2199
50739	Wed Mar 22 17:08:41 2017_x000D_	17.2499	30.3165	162.178	2.83054	2	62.4367	16.1257	225	3.92699	47.3627
50740	Wed Mar 22 17:08:41 2017_x000D_	16.7232	30.2174	165.874	2.89505	2	62.4367	16.1257	225	3.92699	47.8362
50741	Wed Mar 22 17:08:41 2017_x000D_	16.5102	30.1138	163.088	2.84642	2	62.4367	16.1257	225	3.92699	48.0095
50742	Wed Mar 22 17:08:41 2017_x000D_	16.2973	30.0104	165.871	2.89499	2	62.4367	16.1257	225	3.92699	48.1833
50743	Wed Mar 22 17:08:41 2017_x000D_	15.9797	29.9082	162.178	2.83054	2	62.4581	15.6845	255.308	4.45597	48.6061
50744	Wed Mar 22 17:08:41 2017_x000D_	15.7703	29.9109	162.18	2.83058	2	62.4581	15.6845	255.308	4.45597	48.8072
50745	Wed Mar 22 17:08:41 2017_x000D_	15.557	29.8072	159.372	2.78156	2	62.4581	15.6845	255.308	4.45597	48.9813
50746	Wed Mar 22 17:08:41 2017_x000D_	15.2391	29.7048	155.446	2.71305	2	62.4581	15.6845	255.308	4.45597	49.2565
50747	Wed Mar 22 17:08:41 2017_x000D_	15.1383	29.8117	138.036	2.40918	2	62.2507	15.457	241.548	4.21582	49.2507
50748	Wed Mar 22 17:08:41 2017_x000D_	15.2432	29.81	131.965	2.30322	2	62.2507	15.457	241.548	4.21582	49.1499
50749	Wed Mar 22 17:08:41 2017_x000D_	15.2473	29.9163	125.718	2.19419	2	62.2507	15.457	241.548	4.21582	49.1771
50750	Wed Mar 22 17:08:41 2017_x000D_	15.3525	29.9148	115.44	2.01482	2	62.2507	15.457	241.548	4.21582	49.0762
50751	Wed Mar 22 17:08:41 2017_x000D_	15.2521	30.0227	100.807	1.75942	2	60.4845	15.8433	218.501	3.81356	47.4028
50752	Wed Mar 22 17:08:41 2017_x000D_	15.2523	30.0229	94.9582	1.65733	2	60.4845	15.8433	218.501	3.81356	47.4027
50753	Wed Mar 22 17:08:41 2017_x000D_	15.1479	30.0248	80.2221	1.40014	2	60.4845	15.8433	218.501	3.81356	47.5029
50754	Wed Mar 22 17:08:41 2017_x000D_	15.1516	30.1314	73.6867	1.28608	2	60.4845	15.8433	218.501	3.81356	47.5313
50755	Wed Mar 22 17:08:41 2017_x000D_	15.2488	29.9183	57.4784	1.00319	2	58.2607	16.657	180	3.14159	45.0098
50756	Wed Mar 22 17:08:41 2017_x000D_	15.245	29.8122	50.9606	0.889431	2	58.2607	16.657	180	3.14159	44.9823
50757	Wed Mar 22 17:08:41 2017_x000D_	15.4431	29.491	40.2991	0.703351	2	58.2607	16.657	180	3.14159	44.6996
50758	Wed Mar 22 17:08:42 2017_x000D_	15.6487	29.3822	34.3963	0.600329	2	58.2607	16.657	180	3.14159	44.4715
50759	Wed Mar 22 17:08:42 2017_x000D_	15.8544	29.2733	31.8918	0.556617	2	58.2607	16.657	180	3.14159	44.2433
50760	Wed Mar 22 17:08:42 2017_x000D_	16.4717	28.9465	29.2546	0.51059	2	56.6912	17.4914	165.308	2.88517	41.819
50761	Wed Mar 22 17:08:42 2017_x000D_	16.7784	28.7302	27.8855	0.486693	2	56.6912	17.4914	165.308	2.88517	41.465
50762	Wed Mar 22 17:08:42 2017_x000D_	17.4965	28.2961	29.2536	0.510572	2	56.6912	17.4914	165.308	2.88517	40.6567
50763	Wed Mar 22 17:08:42 2017_x000D_	17.803	28.0798	27.8839	0.486666	2	56.6912	17.4914	165.308	2.88517	40.3039
50764	Wed Mar 22 17:08:42 2017_x000D_	18.2213	28.0748	27.887	0.48672	2	55.361	17.8915	165.308	2.88517	38.5105
50765	Wed Mar 22 17:08:42 2017_x000D_	18.7298	27.6435	29.2541	0.510581	2	55.361	17.8915	165.308	2.88517	37.9071
50766	Wed Mar 22 17:08:42 2017_x000D_	19.1407	27.4261	29.2543	0.510584	2	55.361	17.8915	165.308	2.88517	37.4542
50767	Wed Mar 22 17:08:42 2017_x000D_	19.3461	27.3174	31.8944	0.556662	2	55.361	17.8915	165.308	2.88517	37.228
50768	Wed Mar 22 17:08:42 2017_x000D_	19.9587	26.8852	31.8938	0.556651	2	54.6853	18.3121	165.308	2.88517	35.7692
50769	Wed Mar 22 17:08:42 2017_x000D_	20.272	26.8816	33.4786	0.584312	2	54.6853	18.3121	165.308	2.88517	35.4642
50770	Wed Mar 22 17:08:42 2017_x000D_	20.7797	26.4508	31.8947	0.556667	2	54.6853	18.3121	165.308	2.88517	34.8687
50771	Wed Mar 22 17:08:42 2017_x000D_	20.9814	26.236	31.8936	0.556649	2	54.6853	18.3121	165.308	2.88517	34.6228
50772	Wed Mar 22 17:08:42 2017_x000D_	21.6003	26.0167	31.8956	0.556683	2	54.0097	18.7327	165.308	2.88517	33.2179
50773	Wed Mar 22 17:08:42 2017_x000D_	21.8019	25.8019	31.8945	0.556665	2	54.0097	18.7327	165.308	2.88517	32.9745
50774	Wed Mar 22 17:08:42 2017_x000D_	22.1079	25.586	33.4777	0.584296	2	54.0097	18.7327	165.308	2.88517	32.6296
50775	Wed Mar 22 17:08:42 2017_x000D_	22.6152	25.1556	31.8929	0.556635	2	54.0097	18.7327	165.308	2.88517	32.0448
50776	Wed Mar 22 17:08:42 2017_x000D_	22.9279	25.1523	33.4789	0.584317	2	54.0097	18.7327	165.308	2.88517	31.7378
50777	Wed Mar 22 17:08:42 2017_x000D_	23.2334	24.9366	31.8948	0.55667	2	53.334	19.1533	180	3.14159	30.6511
50778	Wed Mar 22 17:08:42 2017_x000D_	23.6365	24.5074	31.8927	0.556633	2	53.334	19.1533	180	3.14159	30.1763
50779	Wed Mar 22 17:08:42 2017_x000D_	24.0494	24.3969	29.2505	0.510518	2	53.334	19.1533	180	3.14159	29.7503
50780	Wed Mar 22 17:08:43 2017_x000D_	24.4557	24.074	31.8936	0.556649	2	53.334	19.1533	180	3.14159	29.2945
50781	Wed Mar 22 17:08:43 2017_x000D_	24.6571	23.8595	31.8925	0.55663	2	52.6584	19.5739	180	3.14159	28.3274
50782	Wed Mar 22 17:08:43 2017_x000D_	25.2745	23.6409	31.8945	0.556665	2	52.6584	19.5739	180	3.14159	27.6843
50783	Wed Mar 22 17:08:43 2017_x000D_	25.479	23.5327	29.2497	0.510503	2	52.6584	19.5739	180	3.14159	27.4662
50784	Wed Mar 22 17:08:43 2017_x000D_	25.6804	23.3182	29.2483	0.510479	2	52.6584	19.5739	180	3.14159	27.2366
50785	Wed Mar 22 17:08:43 2017_x000D_	26.0895	23.1018	29.2484	0.510482	2	52.6584	19.5739	169.074	2.95089	26.8021
50786	Wed Mar 22 17:08:43 2017_x000D_	26.2941	22.9937	31.8944	0.556662	2	52.6584	19.5739	169.074	2.95089	26.5852
50787	Wed Mar 22 17:08:43 2017_x000D_	26.7031	22.7773	31.8948	0.55667	2	52.6584	19.5739	169.074	2.95089	26.1522
50788	Wed Mar 22 17:08:43 2017_x000D_	26.9076	22.6692	34.4066	0.600508	2	52.6584	19.5739	169.074	2.95089	25.9362
50789	Wed Mar 22 17:08:43 2017_x000D_	27.1091	22.4548	37.8486	0.660584	2	52.6584	19.5739	169.074	2.95089	25.7112
50790	Wed Mar 22 17:08:43 2017_x000D_	27.1127	22.5607	48.9706	0.854698	2	51.9828	19.9945	165.308	2.88517	25.0021
50791	Wed Mar 22 17:08:43 2017_x000D_	27.1129	22.5604	57.4664	1.00298	2	51.9828	19.9945	165.308	2.88517	25.0019
50792	Wed Mar 22 17:08:43 2017_x000D_	27.1195	22.7722	70.7721	1.23521	2	51.9828	19.9945	165.308	2.88517	25.018
50793	Wed Mar 22 17:08:43 2017_x000D_	27.1194	22.772	76.4608	1.33449	2	51.9828	19.9945	165.308	2.88517	25.0181
50794	Wed Mar 22 17:08:43 2017_x000D_	27.1162	22.6655	82.9286	1.44738	2	51.3176	20.1946	160.522	2.80164	24.3272
50795	Wed Mar 22 17:08:43 2017_x000D_	27.2196	22.664	97.5795	1.70308	2	51.3176	20.1946	160.522	2.80164	24.2242
50796	Wed Mar 22 17:08:43 2017_x000D_	27.213	22.4514	103.292	1.80279	2	51.3176	20.1946	160.522	2.80164	24.21
50797	Wed Mar 22 17:08:43 2017_x000D_	27.096	22.0275	113.462	1.98028	2	51.3176	20.1946	160.522	2.80164	24.2909
50798	Wed Mar 22 17:08:43 2017_x000D_	26.8816	21.8166	118.812	2.07366	2	49.5401	20.8017	138.636	2.41966	22.6812
50799	Wed Mar 22 17:08:43 2017_x000D_	26.7708	21.6051	129.267	2.25613	2	49.5401	20.8017	138.636	2.41966	22.7835
50800	Wed Mar 22 17:08:43 2017_x000D_	26.5535	21.2881	131.157	2.28913	2	49.5401	20.8017	138.636	2.41966	22.9917
50801	Wed Mar 22 17:08:44 2017_x000D_	26.4429	21.0762	133.378	2.32788	2	49.5401	20.8017	138.636	2.41966	23.0988
50802	Wed Mar 22 17:08:44 2017_x000D_	26.1248	20.8661	131.159	2.28916	2	49.5401	20.8017	138.636	2.41966	23.4154
50803	Wed Mar 22 17:08:44 2017_x000D_	25.5816	20.125	131.461	2.29443	2	48.4279	21.2087	138.636	2.41966	22.872
50804	Wed Mar 22 17:08:44 2017_x000D_	25.3669	19.9136	131.462	2.29444	2	48.4279	21.2087	138.636	2.41966	23.0973
50805	Wed Mar 22 17:08:44 2017_x000D_	24.8268	19.2783	129.268	2.25615	2	48.4279	21.2087	138.636	2.41966	23.6799
50806	Wed Mar 22 17:08:44 2017_x000D_	24.6118	19.0667	129.269	2.25617	2	48.4279	21.2087	138.636	2.41966	23.9122
50807	Wed Mar 22 17:08:44 2017_x000D_	24.1749	18.4297	129.267	2.25613	2	46.6606	21.5954	180	3.14159	22.7075
50808	Wed Mar 22 17:08:44 2017_x000D_	23.8488	18.005	126.931	2.21536	2	46.6606	21.5954	180	3.14159	23.0926
50809	Wed Mar 22 17:08:44 2017_x000D_	23.418	17.5807	126.934	2.21542	2	46.6606	21.5954	180	3.14159	23.5868
50810	Wed Mar 22 17:08:44 2017_x000D_	23.2999	17.154	129.262	2.25605	2	46.6606	21.5954	180	3.14159	23.7792
50811	Wed Mar 22 17:08:44 2017_x000D_	23.0843	16.9416	129.263	2.25607	2	45.7768	21.7887	180	3.14159	23.2044
50812	Wed Mar 22 17:08:44 2017_x000D_	22.5448	16.4103	133.364	2.32765	2	45.7768	21.7887	180	3.14159	23.8464
50813	Wed Mar 22 17:08:44 2017_x000D_	22.3289	16.1976	133.365	2.32765	2	45.7768	21.7887	180	3.14159	24.1053
50814	Wed Mar 22 17:08:44 2017_x000D_	21.8968	15.772	133.365	2.32767	2	45.7768	21.7887	180	3.14159	24.6263
50815	Wed Mar 22 17:08:44 2017_x000D_	21.7817	15.4515	137.491	2.39966	2	43.5826	21.9414	180	3.14159	22.7464
50816	Wed Mar 22 17:08:44 2017_x000D_	21.5655	15.2385	137.49	2.39966	2	43.5826	21.9414	180	3.14159	23.0148
50817	Wed Mar 22 17:08:44 2017_x000D_	21.1398	15.0265	137.495	2.39974	2	43.5826	21.9414	180	3.14159	23.4839
50818	Wed Mar 22 17:08:44 2017_x000D_	20.9198	14.7059	135.427	2.36364	2	43.5826	21.9414	180	3.14159	23.7898
50819	Wed Mar 22 17:08:44 2017_x000D_	20.7068	14.6	137.494	2.39973	2	43.5826	21.9414	180	3.14159	24.025
50820	Wed Mar 22 17:08:44 2017_x000D_	20.2736	14.1731	137.493	2.39971	2	41.6063	22.1008	180	3.14159	22.7581
50821	Wed Mar 22 17:08:44 2017_x000D_	20.1619	13.9591	135.427	2.36364	2	41.6063	22.1008	180	3.14159	22.938
50822	Wed Mar 22 17:08:45 2017_x000D_	19.7318	13.6394	137.657	2.40258	2	41.6063	22.1008	180	3.14159	23.454
50823	Wed Mar 22 17:08:45 2017_x000D_	19.623	13.5322	137.492	2.39969	2	41.6063	22.1008	180	3.14159	23.5942
50824	Wed Mar 22 17:08:45 2017_x000D_	19.1889	13.1046	137.491	2.39968	2	40.5139	22.0668	180	3.14159
