# Supplementary material for: Guppies Prefer to Follow Large (Robot) Leaders Irrespective of Own Size
Source: Front Bioeng Biotechnol. 2020 May 15;8:441. doi: 10.3389/fbioe.2020.00441 (PMC7243707; doi:10.3389/fbioe.2020.00441)
Supplement: Supplementary file 3 [file Data_Sheet_1.ZIP › Raw Data/ID28.xlsx]

## Sheet: WedMar22165416201
Framenumber	Current timestamp	Robo Position x	Robo Position y	Robo Angle deg	Robo Angle rad	Fish ID	Fish Position x	Fish Position y	Fish Angle deg	Fish Angle rad	Distance_between_subjects	Mean_Distance (L300 bis L1500)		Fish ID	Fish Position x	Fish Position y	Fish Angle deg	Fish Angle rad	Fish ID	Fish Position x	Fish Position y	Fish Angle deg	Fish Angle rad	Fish ID	Fish Position x	Fish Position y	Fish Angle deg	Fish Angle rad	Fish ID	Fish Position x	Fish Position y	Fish Angle deg	Fish Angle rad
47330	Wed Mar 22 17:00:36 2017_x000D_	18.0717	11.066	-88.0841	-1.53736	1	39.0228	54.3817	180	3.14159		13.0187
47331	Wed Mar 22 17:00:36 2017_x000D_	18.0717	11.066	-88.0841	-1.53736	1	39.0228	54.3817	180	3.14159
47332	Wed Mar 22 17:00:36 2017_x000D_	18.0753	11.1735	-88.0841	-1.53736	1	39.0228	54.3817	180	3.14159
47333	Wed Mar 22 17:00:36 2017_x000D_	18.0753	11.1735	-88.0841	-1.53736	1	39.0228	54.3817	180	3.14159
47334	Wed Mar 22 17:00:36 2017_x000D_	17.9847	11.6046	263.11	4.59214	1	39.0228	54.3817	180	3.14159
47335	Wed Mar 22 17:00:36 2017_x000D_	17.9919	11.8198	263.11	4.59213	1	39.2405	54.388	180	3.14159
47336	Wed Mar 22 17:00:36 2017_x000D_	17.9012	12.2505	260.227	4.54182	1	39.2405	54.388	180	3.14159
47337	Wed Mar 22 17:00:36 2017_x000D_	17.8031	12.4659	263.111	4.59216	1	39.2405	54.388	180	3.14159
47338	Wed Mar 22 17:00:36 2017_x000D_	17.8319	13.3257	268.973	4.69447	1	39.2405	54.388	180	3.14159
47339	Wed Mar 22 17:00:36 2017_x000D_	17.7411	13.7559	-88.0749	-1.5372	1	39.2405	54.388	180	3.14159
47340	Wed Mar 22 17:00:37 2017_x000D_	17.7553	14.1853	-82.2146	-1.43492	1	39.2405	54.388	180	3.14159
47341	Wed Mar 22 17:00:37 2017_x000D_	17.8928	15.1511	-78.8586	-1.37634	1	39.2405	54.388	180	3.14159
47342	Wed Mar 22 17:00:37 2017_x000D_	17.9072	15.5803	-78.8568	-1.37631	1	39.2405	54.388	180	3.14159
47343	Wed Mar 22 17:00:37 2017_x000D_	18.1496	16.5439	-79.3339	-1.38464	1	39.2405	54.388	180	3.14159
47344	Wed Mar 22 17:00:37 2017_x000D_	18.164	16.9726	-79.3322	-1.38461	1	39.2405	54.388	180	3.14159
47345	Wed Mar 22 17:00:37 2017_x000D_	18.4061	17.9354	-78.8577	-1.37633	1	39.2405	54.388	180	3.14159
47346	Wed Mar 22 17:00:37 2017_x000D_	18.5254	18.3629	-81.8969	-1.42937	1	39.2405	54.388	180	3.14159
47347	Wed Mar 22 17:00:37 2017_x000D_	18.6409	18.6829	-79.3361	-1.38468	1	39.2405	54.388	180	3.14159
47348	Wed Mar 22 17:00:37 2017_x000D_	18.6552	19.1108	-79.3344	-1.38465	1	39.2405	54.388	180	3.14159
47349	Wed Mar 22 17:00:37 2017_x000D_	18.785	19.8587	-81.898	-1.42939	1	39.2405	54.388	180	3.14159
47350	Wed Mar 22 17:00:37 2017_x000D_	18.7993	20.2861	-81.8969	-1.42937	1	39.2405	54.388	180	3.14159
47351	Wed Mar 22 17:00:37 2017_x000D_	18.9288	21.0327	-79.3321	-1.38461	1	39.2405	54.388	180	3.14159
47352	Wed Mar 22 17:00:37 2017_x000D_	18.943	21.4597	-79.3304	-1.38458	1	16.1148	8.6815	188.136	3.2836	13.0874
47353	Wed Mar 22 17:00:37 2017_x000D_	19.1736	22.0982	-79.3333	-1.38463	1	16.1148	8.6815	188.136	3.2836	13.761
47354	Wed Mar 22 17:00:37 2017_x000D_	19.1878	22.5248	-79.3316	-1.3846	1	16.1148	8.6815	188.136	3.2836	14.1803
47355	Wed Mar 22 17:00:37 2017_x000D_	19.4182	23.1626	-79.3344	-1.38465	1	16.1148	8.6815	188.136	3.2836	14.8531
47356	Wed Mar 22 17:00:37 2017_x000D_	19.4288	23.4821	-79.7639	-1.39214	1	16.2957	9.5744	243.091	4.24274	14.2562
47357	Wed Mar 22 17:00:37 2017_x000D_	19.4394	23.8019	-79.3319	-1.3846	1	16.2957	9.5744	243.091	4.24274	14.5707
47358	Wed Mar 22 17:00:37 2017_x000D_	19.4535	24.228	-79.3301	-1.38457	1	16.2957	9.5744	243.091	4.24274	14.99
47359	Wed Mar 22 17:00:37 2017_x000D_	19.6837	24.8646	-79.333	-1.38462	1	16.2957	9.5744	243.091	4.24274	15.6611
47360	Wed Mar 22 17:00:37 2017_x000D_	19.6907	25.0774	-79.3322	-1.38461	1	16.667	11.1385	329.628	5.75309	14.2631
47361	Wed Mar 22 17:00:37 2017_x000D_	19.9277	25.9262	-79.3341	-1.38464	1	16.667	11.1385	329.628	5.75309	15.1429
47362	Wed Mar 22 17:00:38 2017_x000D_	19.9347	26.1388	-79.3333	-1.38463	1	16.667	11.1385	329.628	5.75309	15.3521
47363	Wed Mar 22 17:00:38 2017_x000D_	20.06	26.7753	-76.4885	-1.33498	1	16.667	11.1385	329.628	5.75309	16.0007
47364	Wed Mar 22 17:00:38 2017_x000D_	20.0739	27.2002	-76.4862	-1.33494	1	16.667	11.1385	329.628	5.75309	16.419
47365	Wed Mar 22 17:00:38 2017_x000D_	20.1854	27.4115	-79.3336	-1.38463	1	17.2381	13.1514	31.0935	0.542684	14.5615
47366	Wed Mar 22 17:00:38 2017_x000D_	20.2029	27.9426	-78.8531	-1.37625	1	17.2381	13.1514	31.0935	0.542684	15.0854
47367	Wed Mar 22 17:00:38 2017_x000D_	20.3175	28.2595	-76.4859	-1.33493	1	17.2381	13.1514	31.0935	0.542684	15.4187
47368	Wed Mar 22 17:00:38 2017_x000D_	20.4289	28.4705	-79.3347	-1.38465	1	17.2381	13.1514	31.0935	0.542684	15.6479
47369	Wed Mar 22 17:00:38 2017_x000D_	20.4497	29.1069	-79.3322	-1.38461	1	17.78	15.8269	79.9968	1.39621	13.5457
47370	Wed Mar 22 17:00:38 2017_x000D_	20.5608	29.3176	-76.4855	-1.33492	1	17.78	15.8269	79.9968	1.39621	13.7743
47371	Wed Mar 22 17:00:38 2017_x000D_	20.679	29.7404	-79.335	-1.38466	1	17.78	15.8269	79.9968	1.39621	14.2123
47372	Wed Mar 22 17:00:38 2017_x000D_	20.6825	29.8465	-78.8559	-1.37629	1	17.78	15.8269	79.9968	1.39621	14.3169
47373	Wed Mar 22 17:00:38 2017_x000D_	20.6998	30.3761	-79.3324	-1.38461	1	18.5697	17.8444	63.9632	1.11637	12.7114
47374	Wed Mar 22 17:00:38 2017_x000D_	20.8108	30.5865	-76.4841	-1.3349	1	18.5697	17.8444	63.9632	1.11637	12.9377
47375	Wed Mar 22 17:00:38 2017_x000D_	20.8174	30.7981	-70.9807	-1.23885	1	18.5697	17.8444	63.9632	1.11637	13.1473
47376	Wed Mar 22 17:00:38 2017_x000D_	20.8168	30.7981	-58.3652	-1.01867	1	18.5697	17.8444	63.9632	1.11637	13.1472
47377	Wed Mar 22 17:00:38 2017_x000D_	20.6082	30.8011	-50.3592	-0.878935	1	19.33	20.5237	71.4877	1.2477	10.3566
47378	Wed Mar 22 17:00:38 2017_x000D_	20.5001	30.6969	-37.9218	-0.661861	1	19.33	20.5237	71.4877	1.2477	10.2403
47379	Wed Mar 22 17:00:38 2017_x000D_	20.4998	30.6972	-29.8282	-0.520601	1	19.33	20.5237	71.4877	1.2477	10.2405
47380	Wed Mar 22 17:00:38 2017_x000D_	20.2878	30.5948	-14.1429	-0.24684	1	19.33	20.5237	71.4877	1.2477	10.1165
47381	Wed Mar 22 17:00:38 2017_x000D_	20.2916	30.7011	-5.3314	-0.0930504	1	19.33	20.5237	71.4877	1.2477	10.2227
47382	Wed Mar 22 17:00:38 2017_x000D_	20.3957	30.7	0.764217	0.0133381	1	20.0897	23.2012	81.3632	1.42006	7.50504
47383	Wed Mar 22 17:00:39 2017_x000D_	20.4969	30.5929	9.90993	0.172961	1	20.0897	23.2012	81.3632	1.42006	7.40291
47384	Wed Mar 22 17:00:39 2017_x000D_	20.6016	30.5918	22.4883	0.392496	1	20.0897	23.2012	81.3632	1.42006	7.40831
47385	Wed Mar 22 17:00:39 2017_x000D_	20.7061	30.5904	29.3088	0.511534	1	20.0897	23.2012	81.3632	1.42006	7.41487
47386	Wed Mar 22 17:00:39 2017_x000D_	21.0155	30.4803	38.5062	0.67206	1	20.2601	24.3117	80.0279	1.39675	6.21468
47387	Wed Mar 22 17:00:39 2017_x000D_	21.3212	30.2643	40.3379	0.704029	1	20.2601	24.3117	80.0279	1.39675	6.04644
47388	Wed Mar 22 17:00:39 2017_x000D_	21.9253	29.6207	40.337	0.704013	1	20.2601	24.3117	80.0279	1.39675	5.56402
47389	Wed Mar 22 17:00:39 2017_x000D_	22.2306	29.4049	38.5054	0.672045	1	20.2601	24.3117	80.0279	1.39675	5.46109
47390	Wed Mar 22 17:00:39 2017_x000D_	22.8378	28.8675	36.0855	0.629811	1	20.4402	25.2013	73.075	1.2754	4.38058
47391	Wed Mar 22 17:00:39 2017_x000D_	23.2504	28.7564	33.5202	0.585039	1	20.4402	25.2013	73.075	1.2754	4.53166
47392	Wed Mar 22 17:00:39 2017_x000D_	23.5554	28.5408	31.9398	0.557455	1	20.4402	25.2013	73.075	1.2754	4.56692
47393	Wed Mar 22 17:00:39 2017_x000D_	24.1657	28.1095	31.9392	0.557444	1	20.4402	25.2013	73.075	1.2754	4.7262
47394	Wed Mar 22 17:00:39 2017_x000D_	24.4672	27.788	27.9304	0.487477	1	20.4402	25.2013	73.075	1.2754	4.7862
47395	Wed Mar 22 17:00:39 2017_x000D_	25.1878	27.5676	29.3019	0.511415	1	20.4208	25.6427	74.2468	1.29585	5.14097
47396	Wed Mar 22 17:00:39 2017_x000D_	25.4925	27.3522	27.9319	0.487504	1	20.4208	25.6427	74.2468	1.29585	5.35206
47397	Wed Mar 22 17:00:39 2017_x000D_	25.7975	27.1367	29.3007	0.511394	1	20.4208	25.6427	74.2468	1.29585	5.58041
47398	Wed Mar 22 17:00:39 2017_x000D_	26.4134	26.9177	29.3024	0.511424	1	20.4208	25.6427	74.2468	1.29585	6.12673
47399	Wed Mar 22 17:00:39 2017_x000D_	26.7179	26.7024	27.9319	0.487504	1	20.411	25.8634	65.232	1.13851	6.36246
47400	Wed Mar 22 17:00:39 2017_x000D_	27.0227	26.4871	29.3012	0.511403	1	20.411	25.8634	65.232	1.13851	6.64105
47401	Wed Mar 22 17:00:39 2017_x000D_	27.635	26.1625	31.9418	0.557489	1	20.411	25.8634	65.232	1.13851	7.23019
47402	Wed Mar 22 17:00:39 2017_x000D_	27.8359	25.9484	31.9407	0.55747	1	20.411	25.8634	65.232	1.13851	7.42539
47403	Wed Mar 22 17:00:39 2017_x000D_	28.4479	25.624	34.4478	0.601227	1	20.4013	26.084	59.222	1.03362	8.05974
47404	Wed Mar 22 17:00:40 2017_x000D_	28.6487	25.41	34.447	0.601213	1	20.4013	26.084	59.222	1.03362	8.27489
47405	Wed Mar 22 17:00:40 2017_x000D_	29.2603	25.0858	31.941	0.557476	1	20.4013	26.084	59.222	1.03362	8.91506
47406	Wed Mar 22 17:00:40 2017_x000D_	29.5647	24.8707	33.5235	0.585095	1	20.4013	26.084	59.222	1.03362	9.24338
47407	Wed Mar 22 17:00:40 2017_x000D_	30.1729	24.4408	33.5232	0.58509	1	21.6954	26.5657	0	0	8.73975
47408	Wed Mar 22 17:00:40 2017_x000D_	30.5803	24.2248	33.5238	0.585101	1	21.6954	26.5657	0	0	9.1881
47409	Wed Mar 22 17:00:40 2017_x000D_	30.781	24.011	33.5229	0.585085	1	21.6954	26.5657	0	0	9.43794
47410	Wed Mar 22 17:00:40 2017_x000D_	31.1914	23.901	36.0959	0.629992	1	21.6954	26.5657	0	0	9.86279
47411	Wed Mar 22 17:00:40 2017_x000D_	31.6957	23.4725	34.4486	0.601241	1	21.6954	26.5657	0	0	10.4678
47412	Wed Mar 22 17:00:40 2017_x000D_	32.3002	22.9371	31.938	0.557424	1	23.2275	26.6128	0	0	9.78901
47413	Wed Mar 22 17:00:40 2017_x000D_	32.604	22.7224	33.522	0.585069	1	23.2275	26.6128	0	0	10.1515
47414	Wed Mar 22 17:00:40 2017_x000D_	32.9076	22.5078	31.9374	0.557413	1	23.2275	26.6128	0	0	10.5145
47415	Wed Mar 22 17:00:40 2017_x000D_	33.5178	22.1845	34.4481	0.601234	1	23.2275	26.6128	0	0	11.2027
47416	Wed Mar 22 17:00:40 2017_x000D_	33.9214	21.8631	31.9373	0.55741	1	24.9879	26.4461	0	0	10.0405
47417	Wed Mar 22 17:00:40 2017_x000D_	34.225	21.6486	33.522	0.585069	1	24.9879	26.4461	0	0	10.4087
47418	Wed Mar 22 17:00:40 2017_x000D_	34.8318	21.2197	33.5217	0.585064	1	24.9879	26.4461	0	0	11.1453
47419	Wed Mar 22 17:00:40 2017_x000D_	35.1379	21.1112	34.4485	0.601241	1	24.9879	26.4461	0	0	11.4666
47420	Wed Mar 22 17:00:40 2017_x000D_	35.7472	20.7884	31.938	0.557424	1	28.0606	26.3199	0	0	9.47002
47421	Wed Mar 22 17:00:40 2017_x000D_	35.9474	20.5749	31.9369	0.557405	1	28.0606	26.3199	0	0	9.75739
47422	Wed Mar 22 17:00:40 2017_x000D_	36.5536	20.1464	31.9364	0.557395	1	28.0606	26.3199	0	0	10.4997
47423	Wed Mar 22 17:00:40 2017_x000D_	36.8568	19.9321	33.5223	0.585075	1	28.0606	26.3199	0	0	10.8709
47424	Wed Mar 22 17:00:40 2017_x000D_	37.1652	19.9297	31.9383	0.557428	1	29.1641	26.133	0	0	10.1242
47425	Wed Mar 22 17:00:40 2017_x000D_	37.5654	19.5031	31.9362	0.557392	1	29.1641	26.133	0	0	10.7022
47426	Wed Mar 22 17:00:41 2017_x000D_	37.9711	19.2882	31.9367	0.5574	1	29.1641	26.133	0	0	11.1541
47427	Wed Mar 22 17:00:41 2017_x000D_	38.1711	19.0749	31.9356	0.557382	1	29.1641	26.133	0	0	11.443
47428	Wed Mar 22 17:00:41 2017_x000D_	38.782	18.8586	31.9375	0.557415	1	29.1641	26.133	0	0	12.0591
47429	Wed Mar 22 17:00:41 2017_x000D_	38.982	18.6454	31.9365	0.557397	1	34.0544	24.5171	315	5.49779	7.66538
47430	Wed Mar 22 17:00:41 2017_x000D_	39.3873	18.4307	31.937	0.557405	1	34.0544	24.5171	315	5.49779	8.09222
47431	Wed Mar 22 17:00:41 2017_x000D_	39.5898	18.3234	29.2862	0.51114	1	34.0544	24.5171	315	5.49779	8.30678
47432	Wed Mar 22 17:00:41 2017_x000D_	39.8922	18.1095	27.9087	0.487099	1	34.0544	24.5171	315	5.49779	8.66817
47433	Wed Mar 22 17:00:41 2017_x000D_	40.0948	18.0023	30.481	0.531994	1	36.5294	23.0476	315	5.49779	6.17796
47434	Wed Mar 22 17:00:41 2017_x000D_	40.2973	17.895	27.9087	0.487099	1	36.5294	23.0476	315	5.49779	6.38329
47435	Wed Mar 22 17:00:41 2017_x000D_	40.4997	17.7877	25.2157	0.440097	1	36.5294	23.0476	315	5.49779	6.59013
47436	Wed Mar 22 17:00:41 2017_x000D_	40.8018	17.5739	18.5419	0.323617	1	36.5294	23.0476	315	5.49779	6.94369
47437	Wed Mar 22 17:00:41 2017_x000D_	40.6989	17.5745	12.0925	0.211055	1	38.7961	21.3507	315	5.49779	4.22851
47438	Wed Mar 22 17:00:41 2017_x000D_	40.4907	17.4695	-2.5728	-0.0449038	1	38.7961	21.3507	315	5.49779	4.23502
47439	Wed Mar 22 17:00:41 2017_x000D_	40.3882	17.4699	-8.85151	-0.154488	1	38.7961	21.3507	315	5.49779	4.19469
47440	Wed Mar 22 17:00:41 2017_x000D_	40.1826	17.4706	-20.3102	-0.354481	1	38.7961	21.3507	315	5.49779	4.12038
47441	Wed Mar 22 17:00:41 2017_x000D_	40.1829	17.4704	-28.0363	-0.489326	1	38.7961	21.3507	315	5.49779	4.12067
47442	Wed Mar 22 17:00:41 2017_x000D_	40.0751	17.2589	-34.6374	-0.604537	2	43.453	15.3067	352.345	6.14958	3.90145
47443	Wed Mar 22 17:00:41 2017_x000D_	40.1808	17.3638	-47.0734	-0.821585	2	43.453	15.3067	352.345	6.14958	3.86509
47444	Wed Mar 22 17:00:41 2017_x000D_	40.2862	17.4689	-51.1959	-0.893536	2	43.453	15.3067	352.345	6.14958	3.83454
47445	Wed Mar 22 17:00:41 2017_x000D_	40.3919	17.5742	-60.2326	-1.05126	2	43.453	15.3067	352.345	6.14958	3.80945
47446	Wed Mar 22 17:00:41 2017_x000D_	40.4998	17.7849	-65.449	-1.1423	2	42.5889	15.0583	11.3113	0.197419	3.43492
47447	Wed Mar 22 17:00:42 2017_x000D_	40.7154	18.2069	-65.4497	-1.14231	2	42.5889	15.0583	11.3113	0.197419	3.66383
47448	Wed Mar 22 17:00:42 2017_x000D_	40.8233	18.4178	-68.0687	-1.18802	2	42.5889	15.0583	11.3113	0.197419	3.79521
47449	Wed Mar 22 17:00:42 2017_x000D_	40.9361	18.8401	-65.4477	-1.14228	2	42.5889	15.0583	11.3113	0.197419	4.1272
47450	Wed Mar 22 17:00:42 2017_x000D_	41.1567	19.4728	-65.4457	-1.14224	2	42.3498	15.4931	97.2001	1.69646	4.1547
47451	Wed Mar 22 17:00:42 2017_x000D_	41.3667	19.6826	-65.449	-1.1423	2	42.3498	15.4931	97.2001	1.69646	4.3033
47452	Wed Mar 22 17:00:42 2017_x000D_	41.4796	20.1044	-68.0681	-1.18801	2	42.3498	15.4931	97.2001	1.69646	4.69269
47453	Wed Mar 22 17:00:42 2017_x000D_	41.6998	20.7362	-68.0671	-1.18799	2	42.3498	15.4931	97.2001	1.69646	5.28324
47454	Wed Mar 22 17:00:42 2017_x000D_	41.9095	20.9456	-68.0707	-1.18806	2	43.132	17.5079	92.194	1.60909	3.6486
47455	Wed Mar 22 17:00:42 2017_x000D_	42.1294	21.5768	-68.0698	-1.18804	2	43.132	17.5079	92.194	1.60909	4.1906
47456	Wed Mar 22 17:00:42 2017_x000D_	42.2394	21.8921	-71.6699	-1.25088	2	43.132	17.5079	92.194	1.60909	4.47414
47457	Wed Mar 22 17:00:42 2017_x000D_	42.4591	22.5226	-71.6702	-1.25088	2	43.132	17.5079	92.194	1.60909	5.05965
47458	Wed Mar 22 17:00:42 2017_x000D_	42.6736	22.9421	-71.6723	-1.25092	2	43.132	17.5079	92.194	1.60909	5.4535
47459	Wed Mar 22 17:00:42 2017_x000D_	42.6812	23.2582	-70.7902	-1.23552	2	42.9135	17.501	100.892	1.7609	5.76188
47460	Wed Mar 22 17:00:42 2017_x000D_	42.9031	23.9928	-71.669	-1.25086	2	42.9135	17.501	100.892	1.7609	6.49181
47461	Wed Mar 22 17:00:42 2017_x000D_	43.1148	24.3066	-70.7921	-1.23556	2	42.9135	17.501	100.892	1.7609	6.80858
47462	Wed Mar 22 17:00:42 2017_x000D_	43.3363	25.0403	-71.6714	-1.2509	2	42.9135	17.501	100.892	1.7609	7.55115
47463	Wed Mar 22 17:00:42 2017_x000D_	43.4459	25.3548	-73.6086	-1.28471	2	41.5204	19.2258	135	2.35619	6.42434
47464	Wed Mar 22 17:00:42 2017_x000D_	43.5577	25.7739	-70.7902	-1.23552	2	41.5204	19.2258	135	2.35619	6.85771
47465	Wed Mar 22 17:00:42 2017_x000D_	43.7789	26.5065	-71.6702	-1.25088	2	41.5204	19.2258	135	2.35619	7.62295
47466	Wed Mar 22 17:00:42 2017_x000D_	43.7864	26.8215	-70.7863	-1.23545	2	41.5204	19.2258	135	2.35619	7.9265
47467	Wed Mar 22 17:00:42 2017_x000D_	44.1094	27.5523	-74.3653	-1.29792	2	41.7186	19.674	187.92	3.27982	8.23308
47468	Wed Mar 22 17:00:43 2017_x000D_	44.2209	27.9703	-71.669	-1.25086	2	41.7186	19.674	187.92	3.27982	8.66545
47469	Wed Mar 22 17:00:43 2017_x000D_	44.3302	28.2838	-73.6092	-1.28472	2	41.7186	19.674	187.92	3.27982	8.99717
47470	Wed Mar 22 17:00:43 2017_x000D_	44.5508	29.0145	-74.3662	-1.29793	2	41.7186	19.674	187.92	3.27982	9.76045
47471	Wed Mar 22 17:00:43 2017_x000D_	44.6622	29.4319	-71.6678	-1.25084	2	42.5619	20.3632	129.138	2.25388	9.30874
47472	Wed Mar 22 17:00:43 2017_x000D_	44.8826	30.1621	-70.7843	-1.23542	2	42.5619	20.3632	129.138	2.25388	10.07
47473	Wed Mar 22 17:00:43 2017_x000D_	45.093	30.473	-71.6702	-1.25088	2	42.5619	20.3632	129.138	2.25388	10.4218
47474	Wed Mar 22 17:00:43 2017_x000D_	45.3107	31.0975	-71.6705	-1.25089	2	42.5619	20.3632	129.138	2.25388	11.0807
47475	Wed Mar 22 17:00:43 2017_x000D_	45.318	31.4113	-70.7843	-1.23542	2	42.5619	20.3632	129.138	2.25388	11.3867
47476	Wed Mar 22 17:00:43 2017_x000D_	45.5282	31.7217	-71.6708	-1.25089	2	44.0194	21.9549	81.6662	1.42534	9.88265
47477	Wed Mar 22 17:00:43 2017_x000D_	45.5426	32.3483	-71.6653	-1.2508	2	44.0194	21.9549	81.6662	1.42534	10.5044
47478	Wed Mar 22 17:00:43 2017_x000D_	45.7503	32.5542	-71.6693	-1.25086	2	44.0194	21.9549	81.6662	1.42534	10.7397
47479	Wed Mar 22 17:00:43 2017_x000D_	45.9675	33.1773	-71.6696	-1.25087	2	44.0194	21.9549	81.6662	1.42534	11.3902
47480	Wed Mar 22 17:00:43 2017_x000D_	45.9723	33.3859	-71.6678	-1.25084	2	45.4761	23.5458	63.4062	1.10665	9.8526
47481	Wed Mar 22 17:00:43 2017_x000D_	46.0783	33.5929	-69.0426	-1.20502	2	45.4761	23.5458	63.4062	1.10665	10.0651
47482	Wed Mar 22 17:00:43 2017_x000D_	46.1917	34.1129	-70.7824	-1.23539	2	45.4761	23.5458	63.4062	1.10665	10.5913
47483	Wed Mar 22 17:00:43 2017_x000D_	46.4014	34.4223	-71.6702	-1.25088	2	45.4761	23.5458	63.4062	1.10665	10.9158
47484	Wed Mar 22 17:00:43 2017_x000D_	46.5123	34.8375	-74.3754	-1.29809	2	46.6622	26.2308	69.401	1.21128	8.60801
47485	Wed Mar 22 17:00:43 2017_x000D_	46.5123	34.8375	-74.3754	-1.29809	2	46.6622	26.2308	69.401	1.21128	8.60801
47486	Wed Mar 22 17:00:43 2017_x000D_	46.6253	35.3567	-70.7824	-1.23539	2	46.6622	26.2308	69.401	1.21128	9.12597
47487	Wed Mar 22 17:00:43 2017_x000D_	46.8394	35.8736	-71.669	-1.25086	2	46.6622	26.2308	69.401	1.21128	9.64443
47488	Wed Mar 22 17:00:43 2017_x000D_	46.8418	35.9779	-70.7824	-1.23539	2	46.6622	26.2308	69.401	1.21128	9.74875
47489	Wed Mar 22 17:00:43 2017_x000D_	47.0511	36.2865	-71.6711	-1.2509	2	47.4422	28.2399	65.232	1.13851	8.0561
47490	Wed Mar 22 17:00:44 2017_x000D_	47.0582	36.5987	-70.7824	-1.23539	2	47.4422	28.2399	65.232	1.13851	8.36762
47491	Wed Mar 22 17:00:44 2017_x000D_	47.2718	37.1151	-64.1776	-1.12011	2	47.4422	28.2399	65.232	1.13851	8.87684
47492	Wed Mar 22 17:00:44 2017_x000D_	47.3774	37.3211	-61.5381	-1.07404	2	47.4422	28.2399	65.232	1.13851	9.08143
47493	Wed Mar 22 17:00:44 2017_x000D_	47.4827	37.5274	-50.9466	-0.889185	2	48.4502	30.0345	81.3632	1.42006	7.5551
47494	Wed Mar 22 17:00:44 2017_x000D_	47.5859	37.6296	-46.7681	-0.816257	2	48.4502	30.0345	81.3632	1.42006	7.64412
47495	Wed Mar 22 17:00:44 2017_x000D_	47.7943	37.938	-32.5563	-0.568214	2	48.4502	30.0345	81.3632	1.42006	7.93067
47496	Wed Mar 22 17:00:44 2017_x000D_	47.9986	38.0385	-30.0984	-0.525316	2	48.4502	30.0345	81.3632	1.42006	8.01673
47497	Wed Mar 22 17:00:44 2017_x000D_	48.4069	38.2397	-16.9652	-0.296099	2	49.2604	31.3815	58.347	1.01835	6.9111
47498	Wed Mar 22 17:00:44 2017_x000D_	48.5078	38.2382	-10.6115	-0.185206	2	49.2604	31.3815	58.347	1.01835	6.89788
47499	Wed Mar 22 17:00:44 2017_x000D_	48.9139	38.3353	-1.94013	-0.0338617	2	49.2604	31.3815	58.347	1.01835	6.96243
47500	Wed Mar 22 17:00:44 2017_x000D_	49.1158	38.332	3.94797	0.0689051	2	49.2604	31.3815	58.347	1.01835	6.952
47501	Wed Mar 22 17:00:44 2017_x000D_	49.9225	38.318	9.78323	0.17075	2	50.0806	32.5081	70.1022	1.22351	5.81205
47502	Wed Mar 22 17:00:44 2017_x000D_	49.9225	38.318	9.78323	0.17075	2	50.0806	32.5081	70.1022	1.22351	5.81205
47503	Wed Mar 22 17:00:44 2017_x000D_	50.7261	38.2002	6.88035	0.120085	2	50.0806	32.5081	70.1022	1.22351	5.72858
47504	Wed Mar 22 17:00:44 2017_x000D_	51.1288	38.1931	6.8815	0.120105	2	50.0806	32.5081	70.1022	1.22351	5.78083
47505	Wed Mar 22 17:00:44 2017_x000D_	51.7302	38.0789	3.94591	0.0688691	2	50.0806	32.5081	70.1022	1.22351	5.8099
47506	Wed Mar 22 17:00:44 2017_x000D_	52.2333	38.0701	4.10168	0.0715878	2	50.693	33.4077	63.9632	1.11637	4.91024
47507	Wed Mar 22 17:00:44 2017_x000D_	52.9344	37.9543	0.993879	0.0173465	2	50.693	33.4077	63.9632	1.11637	5.06907
47508	Wed Mar 22 17:00:44 2017_x000D_	53.3362	37.9473	0.993861	0.0173461	2	50.693	33.4077	63.9632	1.11637	5.25304
47509	Wed Mar 22 17:00:44 2017_x000D_	54.0367	37.8317	3.80306	0.0663759	2	50.693	33.4077	63.9632	1.11637	5.54546
47510	Wed Mar 22 17:00:44 2017_x000D_	54.4381	37.8248	3.80364	0.066386	2	50.8902	33.8542	63.9632	1.11637	5.32478
47511	Wed Mar 22 17:00:45 2017_x000D_	54.7392	37.8195	3.94443	0.0688433	2	50.8902	33.8542	63.9632	1.11637	5.52616
47512	Wed Mar 22 17:00:45 2017_x000D_	55.5411	37.8057	3.94565	0.0688647	2	50.8902	33.8542	63.9632	1.11637	6.10289
47513	Wed Mar 22 17:00:45 2017_x000D_	55.9418	37.7987	3.94623	0.0688748	2	50.8902	33.8542	63.9632	1.11637	6.40919
47514	Wed Mar 22 17:00:45 2017_x000D_	56.5407	37.6851	6.88544	0.120174	2	51.0977	34.0807	79.0736	1.38009	6.52824
47515	Wed Mar 22 17:00:45 2017_x000D_	56.941	37.6782	6.88657	0.120193	2	51.0977	34.0807	79.0736	1.38009	6.86194
47516	Wed Mar 22 17:00:45 2017_x000D_	57.5392	37.5644	3.94268	0.0688128	2	51.0977	34.0807	79.0736	1.38009	7.32319
47517	Wed Mar 22 17:00:45 2017_x000D_	57.9391	37.5575	3.94332	0.0688239	2	51.0977	34.0807	79.0736	1.38009	7.67417
47518	Wed Mar 22 17:00:45 2017_x000D_	58.2369	37.4492	6.6053	0.115284	2	51.0977	34.0807	79.0736	1.38009	7.89398
47519	Wed Mar 22 17:00:45 2017_x000D_	58.5368	37.444	6.88543	0.120173	2	51.0769	34.5204	75.3081	1.31438	8.01234
47520	Wed Mar 22 17:00:45 2017_x000D_	59.2361	37.432	7.19594	0.125593	2	51.0769	34.5204	75.3081	1.31438	8.66314
47521	Wed Mar 22 17:00:45 2017_x000D_	59.5353	37.4269	6.88829	0.120223	2	51.0769	34.5204	75.3081	1.31438	8.94384
47522	Wed Mar 22 17:00:45 2017_x000D_	60.3297	37.2068	6.88488	0.120164	2	51.0769	34.5204	75.3081	1.31438	9.63489
47523	Wed Mar 22 17:00:45 2017_x000D_	60.6286	37.2018	6.60616	0.115299	2	52.3427	35.4393	24.768	0.432284	8.47128
47524	Wed Mar 22 17:00:45 2017_x000D_	61.3264	37.1899	6.88773	0.120214	2	52.3427	35.4393	24.768	0.432284	9.15268
47525	Wed Mar 22 17:00:45 2017_x000D_	61.6233	37.0817	9.38911	0.163871	2	52.3427	35.4393	24.768	0.432284	9.42481
47526	Wed Mar 22 17:00:45 2017_x000D_	62.3186	36.9667	6.88491	0.120164	2	52.3427	35.4393	24.768	0.432284	10.0922
47527	Wed Mar 22 17:00:45 2017_x000D_	62.5176	36.9633	6.88546	0.120174	2	55.1221	36.6237	10.9264	0.190702	7.40329
47528	Wed Mar 22 17:00:45 2017_x000D_	62.8158	36.9583	6.60637	0.115303	2	55.1221	36.6237	10.9264	0.190702	7.70097
47529	Wed Mar 22 17:00:45 2017_x000D_	63.1144	36.9532	6.88713	0.120203	2	55.1221	36.6237	10.9264	0.190702	7.99909
47530	Wed Mar 22 17:00:45 2017_x000D_	63.7075	36.737	6.88319	0.120134	2	55.1221	36.6237	10.9264	0.190702	8.58615
47531	Wed Mar 22 17:00:45 2017_x000D_	64.3036	36.727	6.8849	0.120164	2	57.9105	37.5878	8.92614	0.155791	6.45079
47532	Wed Mar 22 17:00:46 2017_x000D_	64.5022	36.7237	6.88546	0.120174	2	57.9105	37.5878	8.92614	0.155791	6.6481
47533	Wed Mar 22 17:00:46 2017_x000D_	64.9984	36.7153	6.60669	0.115308	2	57.9105	37.5878	8.92614	0.155791	7.1414
47534	Wed Mar 22 17:00:46 2017_x000D_	65.2946	36.6072	3.93055	0.068601	2	57.9105	37.5878	8.92614	0.155791	7.44893
47535	Wed Mar 22 17:00:46 2017_x000D_	65.493	36.6039	3.9308	0.0686054	2	57.9105	37.5878	8.92614	0.155791	7.64607
47536	Wed Mar 22 17:00:46 2017_x000D_	65.7919	36.7018	0.962939	0.0168065	2	60.9149	38.5579	9.97214	0.174047	5.21826
47537	Wed Mar 22 17:00:46 2017_x000D_	66.1866	36.5918	-7.48064	-0.130562	2	60.9149	38.5579	9.97214	0.174047	5.6264
47538	Wed Mar 22 17:00:46 2017_x000D_	66.1869	36.5916	-14.3314	-0.250131	2	60.9149	38.5579	9.97214	0.174047	5.62675
47539	Wed Mar 22 17:00:46 2017_x000D_	66.0861	36.4895	-29.0475	-0.506974	2	60.9149	38.5579	9.97214	0.174047	5.56952
47540	Wed Mar 22 17:00:46 2017_x000D_	66.0864	36.4893	-36.9907	-0.645609	2	63.2865	39.0688	0	0	3.807
47541	Wed Mar 22 17:00:46 2017_x000D_	66.0851	36.3859	-47.1481	-0.82289	2	63.2865	39.0688	0	0	3.87687
47542	Wed Mar 22 17:00:46 2017_x000D_	66.0857	36.3858	-59.585	-1.03995	2	63.2865	39.0688	0	0	3.87737
47543	Wed Mar 22 17:00:46 2017_x000D_	66.086	36.3856	-67.0527	-1.17029	2	63.2865	39.0688	0	0	3.87773
47544	Wed Mar 22 17:00:46 2017_x000D_	66.1873	36.4872	-80.9166	-1.41226	1	69.7863	35.3077	12.7198	0.222003	3.78735
47545	Wed Mar 22 17:00:46 2017_x000D_	66.1906	36.6933	-86.3807	-1.50763	1	69.7863	35.3077	12.7198	0.222003	3.85343
47546	Wed Mar 22 17:00:46 2017_x000D_	66.1923	36.7963	268.237	4.68162	1	69.7863	35.3077	12.7198	0.222003	3.89009
47547	Wed Mar 22 17:00:46 2017_x000D_	66.1011	37.313	259.964	4.53723	1	69.7863	35.3077	12.7198	0.222003	4.19547
47548	Wed Mar 22 17:00:46 2017_x000D_	66.1073	37.7245	259.963	4.53721	1	69.7863	35.3077	12.7198	0.222003	4.40181
47549	Wed Mar 22 17:00:46 2017_x000D_	66.0191	38.4463	256.644	4.47929	1	69.5797	35.0815	62.504	1.0909	4.89895
47550	Wed Mar 22 17:00:46 2017_x000D_	65.8272	38.861	256.646	4.47931	1	69.5797	35.0815	62.504	1.0909	5.32596
47551	Wed Mar 22 17:00:46 2017_x000D_	65.6401	39.5838	257.33	4.49126	1	69.5797	35.0815	62.504	1.0909	5.98257
47552	Wed Mar 22 17:00:46 2017_x000D_	65.6448	39.8921	256.645	4.4793	1	69.5797	35.0815	62.504	1.0909	6.21493
47553	Wed Mar 22 17:00:46 2017_x000D_	65.552	40.3048	253.951	4.43228	1	69.0152	37.7027	106.366	1.85643	4.33182
47554	Wed Mar 22 17:00:47 2017_x000D_	65.3634	40.9245	253.951	4.43229	1	69.0152	37.7027	106.366	1.85643	4.86987
47555	Wed Mar 22 17:00:47 2017_x000D_	65.2691	41.2343	252.24	4.40243	1	69.0152	37.7027	106.366	1.85643	5.14835
47556	Wed Mar 22 17:00:47 2017_x000D_	64.9831	41.9583	253.952	4.43231	1	69.0152	37.7027	106.366	1.85643	5.86242
47557	Wed Mar 22 17:00:47 2017_x000D_	64.9863	42.1634	253.952	4.43229	2	69.6024	39.039	342.401	5.97602	5.57407
47558	Wed Mar 22 17:00:47 2017_x000D_	64.801	42.9877	253.951	4.43228	2	69.6024	39.039	342.401	5.97602	6.21656
47559	Wed Mar 22 17:00:47 2017_x000D_	64.6077	43.299	254.753	4.44629	2	69.6024	39.039	342.401	5.97602	6.56465
47560	Wed Mar 22 17:00:47 2017_x000D_	64.5152	43.7111	252.24	4.40242	2	69.6024	39.039	342.401	5.97602	6.90711
47561	Wed Mar 22 17:00:47 2017_x000D_	64.3252	44.2276	251.332	4.38658	1	69.1894	38.5871	121.125	2.11404	7.4482
47562	Wed Mar 22 17:00:47 2017_x000D_	64.1336	44.6414	251.333	4.38659	1	69.1894	38.5871	121.125	2.11404	7.88769
47563	Wed Mar 22 17:00:47 2017_x000D_	64.1401	45.051	251.332	4.38656	1	69.1894	38.5871	121.125	2.11404	8.20228
47564	Wed Mar 22 17:00:47 2017_x000D_	63.7538	45.6737	251.333	4.38659	1	69.1894	38.5871	121.125	2.11404	8.93116
47565	Wed Mar 22 17:00:47 2017_x000D_	63.7604	46.083	251.332	4.38657	1	69.1894	38.5871	121.125	2.11404	9.25541
47566	Wed Mar 22 17:00:47 2017_x000D_	63.5722	46.7012	251.332	4.38656	2	72.0145	38.6721	333.963	5.82876	11.6507
47567	Wed Mar 22 17:00:47 2017_x000D_	63.3808	47.1146	251.332	4.38657	2	72.0145	38.6721	333.963	5.82876	12.0755
47568	Wed Mar 22 17:00:47 2017_x000D_	63.0937	47.7349	248.795	4.34229	2	72.0145	38.6721	333.963	5.82876	12.7167
47569	Wed Mar 22 17:00:47 2017_x000D_	63.0014	48.1459	251.332	4.38658	2	72.0145	38.6721	333.963	5.82876	13.0763
47570	Wed Mar 22 17:00:47 2017_x000D_	62.9073	48.4549	247.695	4.32309	2	72.2318	38.6787	333.963	5.82876	13.51
47571	Wed Mar 22 17:00:47 2017_x000D_	62.7144	48.7659	248.795	4.34229	2	72.2318	38.6787	333.963	5.82876	13.8684
47572	Wed Mar 22 17:00:47 2017_x000D_	62.4308	49.5899	251.333	4.38659	2	72.2318	38.6787	333.963	5.82876	14.6668
47573	Wed Mar 22 17:00:47 2017_x000D_	62.3368	49.8987	247.694	4.32308	2	72.2318	38.6787	333.963	5.82876	14.9599
47574	Wed Mar 22 17:00:47 2017_x000D_	62.0534	50.7223	250.335	4.36918	2	72.4599	38.4658	349.074	6.09248	16.0785
47575	Wed Mar 22 17:00:48 2017_x000D_	61.9595	51.0308	248.794	4.34227	2	72.4599	38.4658	349.074	6.09248	16.3749
47576	Wed Mar 22 17:00:48 2017_x000D_	61.6745	51.7522	250.335	4.36918	2	72.4599	38.4658	349.074	6.09248	17.113
47577	Wed Mar 22 17:00:48 2017_x000D_	61.4816	52.0629	251.334	4.38661	2	72.4599	38.4658	349.074	6.09248	17.4758
47578	Wed Mar 22 17:00:48 2017_x000D_	61.294	52.6796	251.334	4.38661	2	72.4599	38.4658	349.074	6.09248	18.0751
47579	Wed Mar 22 17:00:48 2017_x000D_	61.3009	53.0873	251.333	4.38658	2	73.9589	38.9504	0	0	18.9757
47580	Wed Mar 22 17:00:48 2017_x000D_	61.1064	53.2961	251.334	4.38661	2	73.9589	38.9504	0	0	19.261
47581	Wed Mar 22 17:00:48 2017_x000D_	60.9188	53.9124	251.334	4.3866	2	73.9589	38.9504	0	0	19.8471
47582	Wed Mar 22 17:00:48 2017_x000D_	60.825	54.2207	247.692	4.32305	2	73.9589	38.9504	0	0	20.1415
47583	Wed Mar 22 17:00:48 2017_x000D_	60.7295	54.4269	250.335	4.36917	2	74.8168	39.1958	4.97241	0.086785	20.747
47584	Wed Mar 22 17:00:48 2017_x000D_	60.5403	54.941	251.334	4.38661	2	74.8168	39.1958	4.97241	0.086785	21.2539
47585	Wed Mar 22 17:00:48 2017_x000D_	60.4466	55.2492	247.692	4.32304	2	74.8168	39.1958	4.97241	0.086785	21.5456
47586	Wed Mar 22 17:00:48 2017_x000D_	60.2557	55.6615	247.692	4.32304	2	74.8168	39.1958	4.97241	0.086785	21.9806
47587	Wed Mar 22 17:00:48 2017_x000D_	60.2592	55.865	247.692	4.32303	2	75.8698	39.8864	44.5622	0.777757	22.3385
47588	Wed Mar 22 17:00:48 2017_x000D_	60.0647	56.0738	247.692	4.32305	2	75.8698	39.8864	44.5622	0.777757	22.6237
47589	Wed Mar 22 17:00:48 2017_x000D_	59.9729	56.4833	250.336	4.36918	2	75.8698	39.8864	44.5622	0.777757	22.9819
47590	Wed Mar 22 17:00:48 2017_x000D_	59.8774	56.6895	247.692	4.32304	2	75.8698	39.8864	44.5622	0.777757	23.197
47591	Wed Mar 22 17:00:48 2017_x000D_	59.6884	57.203	253.963	4.4325	2	75.3589	41.4081	98.8158	1.72466	22.2496
47592	Wed Mar 22 17:00:48 2017_x000D_	59.6937	57.5076	260.01	4.53802	2	75.3589	41.4081	98.8158	1.72466	22.4631
47593	Wed Mar 22 17:00:48 2017_x000D_	59.5027	57.9192	-88.98	-1.55299	2	75.3589	41.4081	98.8158	1.72466	22.8918
47594	Wed Mar 22 17:00:48 2017_x000D_	59.5059	58.122	-77.9282	-1.3601	2	75.3589	41.4081	98.8158	1.72466	23.0363
47595	Wed Mar 22 17:00:48 2017_x000D_	59.6099	58.4239	-69.1605	-1.20708	2	75.3589	41.4081	98.8158	1.72466	23.1855
47596	Wed Mar 22 17:00:48 2017_x000D_	59.6099	58.4239	-69.1605	-1.20708	2	74.6201	43.1421	101.014	1.76303	21.4205
47597	Wed Mar 22 17:00:49 2017_x000D_	59.7154	58.8273	-54.2557	-0.94694	2	74.6201	43.1421	101.014	1.76303	21.6374
47598	Wed Mar 22 17:00:49 2017_x000D_	59.8142	58.8248	-48.54	-0.847182	2	74.6201	43.1421	101.014	1.76303	21.5676
47599	Wed Mar 22 17:00:49 2017_x000D_	60.1177	59.2226	-38.4323	-0.670771	2	74.6201	43.1421	101.014	1.76303	21.6541
47600	Wed Mar 22 17:00:49 2017_x000D_	60.3187	59.4201	-30.6218	-0.534452	2	74.3921	43.3548	94.9724	1.65758	21.3578
47601	Wed Mar 22 17:00:49 2017_x000D_	60.8147	59.5078	-21.823	-0.380884	2	74.3921	43.3548	94.9724	1.65758	21.1013
47602	Wed Mar 22 17:00:49 2017_x000D_	60.917	59.7081	-15.5148	-0.270784	2	74.3921	43.3548	94.9724	1.65758	21.1898
47603	Wed Mar 22 17:00:49 2017_x000D_	61.5114	59.7925	-12.778	-0.223018	2	74.3921	43.3548	94.9724	1.65758	20.8833
47604	Wed Mar 22 17:00:49 2017_x000D_	61.9097	59.9838	-12.7746	-0.222958	2	73.8489	45.5328	98.9261	1.72659	18.745
47605	Wed Mar 22 17:00:49 2017_x000D_	62.3044	59.9724	-12.778	-0.223017	2	73.8489	45.5328	98.9261	1.72659	18.4872
47606	Wed Mar 22 17:00:49 2017_x000D_	63.1954	60.1492	-13.5073	-0.235747	2	73.8489	45.5328	98.9261	1.72659	18.0869
47607	Wed Mar 22 17:00:49 2017_x000D_	63.494	60.343	-12.7746	-0.222959	2	73.8489	45.5328	98.9261	1.72659	18.0711
47608	Wed Mar 22 17:00:49 2017_x000D_	64.2849	60.5221	-18.188	-0.31744	2	73.8489	45.5328	98.9261	1.72659	17.7806
47609	Wed Mar 22 17:00:49 2017_x000D_	64.6801	60.6118	-15.5196	-0.270869	2	73.1105	47.2656	108.512	1.8939	15.7858
47610	Wed Mar 22 17:00:49 2017_x000D_	65.3734	60.8947	-19.1508	-0.334245	2	73.1105	47.2656	108.512	1.8939	15.6721
47611	Wed Mar 22 17:00:49 2017_x000D_	65.7665	60.8831	-19.1559	-0.334334	2	73.1105	47.2656	108.512	1.8939	15.4716
47612	Wed Mar 22 17:00:49 2017_x000D_	66.064	61.0765	-18.189	-0.317458	2	73.1105	47.2656	108.512	1.8939	15.5046
47613	Wed Mar 22 17:00:49 2017_x000D_	66.3619	61.2697	-19.1497	-0.334225	2	72.1446	49.2104	104.612	1.82582	13.3741
47614	Wed Mar 22 17:00:49 2017_x000D_	67.15	61.4483	-19.153	-0.334283	2	72.1446	49.2104	104.612	1.82582	13.2179
47615	Wed Mar 22 17:00:49 2017_x000D_	67.4469	61.6413	-18.1852	-0.317392	2	72.1446	49.2104	104.612	1.82582	13.2889
47616	Wed Mar 22 17:00:49 2017_x000D_	68.1362	61.8225	-19.1519	-0.334264	2	72.1446	49.2104	104.612	1.82582	13.2338
47617	Wed Mar 22 17:00:49 2017_x000D_	68.4327	62.0153	-18.1835	-0.317362	2	71.4284	50.5045	97.5665	1.70286	11.8942
47618	Wed Mar 22 17:00:50 2017_x000D_	69.121	62.1962	-19.1508	-0.334245	2	71.4284	50.5045	97.5665	1.70286	11.9172
47619	Wed Mar 22 17:00:50 2017_x000D_	69.4158	62.2882	-15.5073	-0.270653	2	71.4284	50.5045	97.5665	1.70286	11.9543
47620	Wed Mar 22 17:00:50 2017_x000D_	70.0053	62.4718	-15.5065	-0.27064	2	71.4284	50.5045	97.5665	1.70286	12.0516
47621	Wed Mar 22 17:00:50 2017_x000D_	70.3975	62.5604	-18.1869	-0.317422	2	70.9077	52.2423	98.1191	1.7125	10.3307
47622	Wed Mar 22 17:00:50 2017_x000D_	70.7897	62.6493	-15.5079	-0.270665	2	70.9077	52.2423	98.1191	1.7125	10.4077
47623	Wed Mar 22 17:00:50 2017_x000D_	71.3794	62.9331	-18.1852	-0.317392	2	70.9077	52.2423	98.1191	1.7125	10.7012
47624	Wed Mar 22 17:00:50 2017_x000D_	71.7711	63.0218	-15.5045	-0.270604	2	70.9077	52.2423	98.1191	1.7125	10.814
47625	Wed Mar 22 17:00:50 2017_x000D_	72.1624	63.1102	-18.188	-0.31744	2	70.9077	52.2423	98.1191	1.7125	10.9401
47626	Wed Mar 22 17:00:50 2017_x000D_	72.8488	63.3908	-16.3582	-0.285504	2	70.4305	53.1046	98.1191	1.7125	10.5666
47627	Wed Mar 22 17:00:50 2017_x000D_	73.1419	63.4821	-18.1862	-0.31741	2	70.4305	53.1046	98.1191	1.7125	10.7259
47628	Wed Mar 22 17:00:50 2017_x000D_	73.7285	63.6648	-18.1866	-0.317415	2	70.4305	53.1046	98.1191	1.7125	11.0632
47629	Wed Mar 22 17:00:50 2017_x000D_	74.119	63.7532	-15.5017	-0.270556	2	70.4305	53.1046	98.1191	1.7125	11.2693
47630	Wed Mar 22 17:00:50 2017_x000D_	74.5092	63.8413	-18.1893	-0.317463	2	70.2575	56.6031	86.9465	1.5175	8.39455
47631	Wed Mar 22 17:00:50 2017_x000D_	75.0947	64.0237	-18.1897	-0.31747	2	70.2575	56.6031	86.9465	1.5175	8.85798
47632	Wed Mar 22 17:00:50 2017_x000D_	75.2903	64.118	-15.5003	-0.270532	2	70.2575	56.6031	86.9465	1.5175	9.04449
47633	Wed Mar 22 17:00:50 2017_x000D_	75.8752	64.3003	-15.4997	-0.27052	2	70.2575	56.6031	86.9465	1.5175	9.52919
47634	Wed Mar 22 17:00:50 2017_x000D_	76.0704	64.3942	-18.188	-0.31744	2	70.7675	59.4625	83.377	1.4552	7.24171
47635	Wed Mar 22 17:00:50 2017_x000D_	76.4597	64.4823	-15.4989	-0.270507	2	70.7675	59.4625	83.377	1.4552	7.58944
47636	Wed Mar 22 17:00:50 2017_x000D_	76.6548	64.5762	-18.1883	-0.317445	2	70.7675	59.4625	83.377	1.4552	7.79809
47637	Wed Mar 22 17:00:50 2017_x000D_	77.0448	64.7642	-18.1862	-0.31741	2	70.7675	59.4625	83.377	1.4552	8.2166
47638	Wed Mar 22 17:00:50 2017_x000D_	77.0448	64.7642	-18.1862	-0.31741	2	70.7675	59.4625	83.377	1.4552	8.2166
47639	Wed Mar 22 17:00:51 2017_x000D_	77.5306	64.8488	-21.8695	-0.381695	2	70.8978	61.2159	84.6048	1.47663	7.56254
47640	Wed Mar 22 17:00:51 2017_x000D_	77.5304	64.8485	-26.9779	-0.470852	2	70.8978	61.2159	84.6048	1.47663	7.56222
47641	Wed Mar 22 17:00:51 2017_x000D_	77.5289	64.6478	-42.7119	-0.745464	2	70.8978	61.2159	84.6048	1.47663	7.46655
47642	Wed Mar 22 17:00:51 2017_x000D_	77.4321	64.6506	-48.6109	-0.84842	2	70.8978	61.2159	84.6048	1.47663	7.38202
47643	Wed Mar 22 17:00:51 2017_x000D_	77.4316	64.5502	-62.1357	-1.08447	2	71.2664	62.5382	46.7643	0.816191	6.4852
47644	Wed Mar 22 17:00:51 2017_x000D_	77.334	64.4532	-70.5396	-1.23115	2	71.2664	62.5382	46.7643	0.816191	6.36262
47645	Wed Mar 22 17:00:51 2017_x000D_	77.4316	64.4506	-83.8416	-1.46331	2	71.2664	62.5382	46.7643	0.816191	6.455
47646	Wed Mar 22 17:00:51 2017_x000D_	77.5298	64.5478	267.98	4.67713	2	71.2664	62.5382	46.7643	0.816191	6.57789
47647	Wed Mar 22 17:00:51 2017_x000D_	77.531	64.6483	262.38	4.57939	2	72.2633	64.3151	25.3855	0.44306	5.27823
47648	Wed Mar 22 17:00:51 2017_x000D_	77.4374	64.9523	248.611	4.33908	2	72.2633	64.3151	25.3855	0.44306	5.21319
47649	Wed Mar 22 17:00:51 2017_x000D_	77.3416	65.0557	245.015	4.27632	2	72.2633	64.3151	25.3855	0.44306	5.13202
47650	Wed Mar 22 17:00:51 2017_x000D_	77.2468	65.2591	242.612	4.23438	2	72.2633	64.3151	25.3855	0.44306	5.07212
47651	Wed Mar 22 17:00:51 2017_x000D_	76.9626	65.8689	240.317	4.19432	1	81.5527	65.0166	82.3448	1.43719	4.66856
47652	Wed Mar 22 17:00:51 2017_x000D_	76.7711	66.0751	245.016	4.27633	1	81.5527	65.0166	82.3448	1.43719	4.89736
47653	Wed Mar 22 17:00:51 2017_x000D_	76.3913	66.7878	246.192	4.29685	1	81.5527	65.0166	82.3448	1.43719	5.45685
47654	Wed Mar 22 17:00:51 2017_x000D_	76.2976	67.0912	242.612	4.23439	1	81.5527	65.0166	82.3448	1.43719	5.64978
47655	Wed Mar 22 17:00:51 2017_x000D_	76.2053	67.4942	245.015	4.27632	1	81.5527	65.0166	82.3448	1.43719	5.89349
47656	Wed Mar 22 17:00:51 2017_x000D_	75.8244	68.1068	245.016	4.27633	1	81.0757	65.8764	105.056	1.83357	5.70533
47657	Wed Mar 22 17:00:51 2017_x000D_	75.6351	68.513	245.016	4.27633	1	81.0757	65.8764	105.056	1.83357	6.04581
47658	Wed Mar 22 17:00:51 2017_x000D_	75.3512	69.1224	242.612	4.23438	1	81.0757	65.8764	105.056	1.83357	6.58076
47659	Wed Mar 22 17:00:51 2017_x000D_	75.2578	69.4251	246.191	4.29685	1	81.0757	65.8764	105.056	1.83357	6.81478
47660	Wed Mar 22 17:00:51 2017_x000D_	74.8758	69.9378	245.016	4.27634	1	79.8835	68.0253	111.376	1.94388	5.36048
47661	Wed Mar 22 17:00:52 2017_x000D_	74.7835	70.3405	242.612	4.23437	1	79.8835	68.0253	111.376	1.94388	5.60091
47662	Wed Mar 22 17:00:52 2017_x000D_	74.4028	70.9528	242.612	4.23438	1	79.8835	68.0253	111.376	1.94388	6.21356
47663	Wed Mar 22 17:00:52 2017_x000D_	74.2137	71.3588	242.612	4.23437	1	79.8835	68.0253	111.376	1.94388	6.57715
47664	Wed Mar 22 17:00:52 2017_x000D_	74.0221	71.5651	242.612	4.23438	1	78.908	70.1796	106.925	1.86619	5.07855
47665	Wed Mar 22 17:00:52 2017_x000D_	73.7396	72.2738	238.888	4.16938	1	78.908	70.1796	106.925	1.86619	5.57656
47666	Wed Mar 22 17:00:52 2017_x000D_	73.6464	72.5762	242.611	4.23437	1	78.908	70.1796	106.925	1.86619	5.78171
47667	Wed Mar 22 17:00:52 2017_x000D_	73.456	72.8824	241.248	4.21057	1	78.908	70.1796	106.925	1.86619	6.08518
47668	Wed Mar 22 17:00:52 2017_x000D_	73.0755	73.4945	241.248	4.21057	2	74.9487	67.0124	14.6118	0.255025	6.74733
47669	Wed Mar 22 17:00:52 2017_x000D_	72.8852	73.8004	242.612	4.23438	2	74.9487	67.0124	14.6118	0.255025	7.09471
47670	Wed Mar 22 17:00:52 2017_x000D_	72.6017	74.4089	240.315	4.19429	2	74.9487	67.0124	14.6118	0.255025	7.75994
47671	Wed Mar 22 17:00:52 2017_x000D_	72.5085	74.7113	241.248	4.21056	2	74.9487	67.0124	14.6118	0.255025	8.07636
47672	Wed Mar 22 17:00:52 2017_x000D_	72.3183	75.0172	242.612	4.23437	2	74.9487	67.0124	14.6118	0.255025	8.4259
47673	Wed Mar 22 17:00:52 2017_x000D_	72.0348	75.6255	240.315	4.19429	2	75.5764	67.4669	46.3829	0.809534	8.89414
47674	Wed Mar 22 17:00:52 2017_x000D_	71.9404	75.8282	242.611	4.23437	2	75.5764	67.4669	46.3829	0.809534	9.11767
47675	Wed Mar 22 17:00:52 2017_x000D_	71.7489	76.0345	242.612	4.23438	2	75.5764	67.4669	46.3829	0.809534	9.38368
47676	Wed Mar 22 17:00:52 2017_x000D_	71.56	76.44	242.612	4.23438	2	75.5764	67.4669	46.3829	0.809534	9.83097
47677	Wed Mar 22 17:00:52 2017_x000D_	71.3685	76.6463	242.612	4.23438	2	76.1385	69.2289	76.2796	1.33133	8.81877
47678	Wed Mar 22 17:00:52 2017_x000D_	71.1809	77.1513	241.247	4.21056	2	76.1385	69.2289	76.2796	1.33133	9.34571
47679	Wed Mar 22 17:00:52 2017_x000D_	71.0852	77.2543	245.019	4.27638	2	76.1385	69.2289	76.2796	1.33133	9.48382
47680	Wed Mar 22 17:00:52 2017_x000D_	70.8964	77.6596	245.019	4.27638	2	76.1385	69.2289	76.2796	1.33133	9.92755
47681	Wed Mar 22 17:00:52 2017_x000D_	70.8019	77.8623	242.612	4.23438	2	76.2894	70.5422	82.1288	1.43342	9.14858
47682	Wed Mar 22 17:00:53 2017_x000D_	70.7076	78.0649	245.019	4.27638	2	76.2894	70.5422	82.1288	1.43342	9.36736
47683	Wed Mar 22 17:00:53 2017_x000D_	70.6158	78.4664	242.611	4.23437	2	76.2894	70.5422	82.1288	1.43342	9.74591
47684	Wed Mar 22 17:00:53 2017_x000D_	70.52	78.5698	238.886	4.16935	2	76.2894	70.5422	82.1288	1.43342	9.88576
47685	Wed Mar 22 17:00:53 2017_x000D_	70.521	78.6697	225.216	3.93076	2	76.6348	72.2968	74.8341	1.3061	8.83133
47686	Wed Mar 22 17:00:53 2017_x000D_	70.5206	78.6698	217.567	3.79726	2	76.6348	72.2968	74.8341	1.3061	8.83168
47687	Wed Mar 22 17:00:53 2017_x000D_	70.8097	78.5592	201.763	3.52142	2	76.6348	72.2968	74.8341	1.3061	8.55274
47688	Wed Mar 22 17:00:53 2017_x000D_	70.8095	78.5591	196.484	3.42929	2	76.6348	72.2968	74.8341	1.3061	8.55281
47689	Wed Mar 22 17:00:53 2017_x000D_	70.9075	78.6545	187.781	3.27739	2	76.6348	72.2968	74.8341	1.3061	8.557
47690	Wed Mar 22 17:00:53 2017_x000D_	70.8087	78.5586	179.561	3.13394	2	77.1635	74.7097	85.0276	1.48401	7.4295
47691	Wed Mar 22 17:00:53 2017_x000D_	70.7127	78.6611	165.823	2.89416	2	77.1635	74.7097	85.0276	1.48401	7.56481
47692	Wed Mar 22 17:00:53 2017_x000D_	70.5174	78.5688	156.098	2.72443	2	77.1635	74.7097	85.0276	1.48401	7.68526
47693	Wed Mar 22 17:00:53 2017_x000D_	70.2248	78.4803	147.475	2.57392	2	77.1635	74.7097	85.0276	1.48401	7.89702
47694	Wed Mar 22 17:00:53 2017_x000D_	70.0294	78.3879	137.733	2.4039	2	77.5085	76.4625	82.1288	1.43342	7.72296
47695	Wed Mar 22 17:00:53 2017_x000D_	69.8326	78.1963	130.186	2.27218	2	77.5085	76.4625	82.1288	1.43342	7.86928
47696	Wed Mar 22 17:00:53 2017_x000D_	69.5357	77.8096	128.081	2.23543	2	77.5085	76.4625	82.1288	1.43342	8.0858
47697	Wed Mar 22 17:00:53 2017_x000D_	69.0408	77.2309	130.186	2.27217	2	77.5085	76.4625	82.1288	1.43342	8.50249
47698	Wed Mar 22 17:00:53 2017_x000D_	68.8391	76.7404	131.927	2.30255	2	77.8862	77.5621	84.8292	1.48055	9.08434
47699	Wed Mar 22 17:00:53 2017_x000D_	68.5426	76.4526	135.825	2.37059	2	77.8862	77.5621	84.8292	1.48055	9.40924
47700	Wed Mar 22 17:00:53 2017_x000D_	67.9495	75.8762	135.825	2.37059	2	77.8862	77.5621	84.8292	1.48055	10.0787
47701	Wed Mar 22 17:00:53 2017_x000D_	67.7516	75.684	135.825	2.37059	2	77.8862	77.5621	84.8292	1.48055	10.3072
47702	Wed Mar 22 17:00:53 2017_x000D_	67.1587	75.2067	141.489	2.46944	2	77.8862	77.5621	84.8292	1.48055	10.983
47703	Wed Mar 22 17:00:54 2017_x000D_	66.9591	74.9145	143.607	2.50642	2	78.2091	79.7486	97.2504	1.69734	12.2446
47704	Wed Mar 22 17:00:54 2017_x000D_	66.6635	74.7256	141.875	2.47618	2	78.2091	79.7486	97.2504	1.69734	12.5909
47705	Wed Mar 22 17:00:54 2017_x000D_	66.1688	74.3437	143.607	2.50642	2	78.2091	79.7486	97.2504	1.69734	13.1978
47706	Wed Mar 22 17:00:54 2017_x000D_	65.8724	74.1543	145.218	2.53453	2	78.2091	79.7486	97.2504	1.69734	13.5459
47707	Wed Mar 22 17:00:54 2017_x000D_	65.5762	73.9651	143.609	2.50645	2	77.4949	81.0349	122.682	2.14121	13.8578
47708	Wed Mar 22 17:00:54 2017_x000D_	64.9816	73.4862	145.853	2.54562	2	77.4949	81.0349	122.682	2.14121	14.6139
47709	Wed Mar 22 17:00:54 2017_x000D_	64.781	73.1927	143.603	2.50635	2	77.4949	81.0349	122.682	2.14121	14.938
47710	Wed Mar 22 17:00:54 2017_x000D_	64.1871	72.8131	143.605	2.50638	2	77.4949	81.0349	122.682	2.14121	15.6427
47711	Wed Mar 22 17:00:54 2017_x000D_	63.8901	72.6232	141.877	2.47622	2	75.96	81.4281	180	3.14159	14.9402
47712	Wed Mar 22 17:00:54 2017_x000D_	63.2933	72.1428	147.414	2.57285	2	75.96	81.4281	180	3.14159	15.7055
47713	Wed Mar 22 17:00:54 2017_x000D_	62.9959	71.9527	145.847	2.54551	2	75.96	81.4281	180	3.14159	16.0577
47714	Wed Mar 22 17:00:54 2017_x000D_	62.4002	71.5719	145.848	2.54553	2	75.96	81.4281	180	3.14159	16.7634
47715	Wed Mar 22 17:00:54 2017_x000D_	62.4002	71.5719	145.848	2.54553	2	75.96	81.4281	180	3.14159	16.7634
47716	Wed Mar 22 17:00:54 2017_x000D_	61.8023	71.0902	143.606	2.5064	2	74.025	81.1573	185.395	3.23576	15.8348
47717	Wed Mar 22 17:00:54 2017_x000D_	61.6022	70.8961	143.605	2.50638	2	74.025	81.1573	185.395	3.23576	16.1127
47718	Wed Mar 22 17:00:54 2017_x000D_	61.1039	70.5111	141.879	2.47625	2	74.025	81.1573	185.395	3.23576	16.7421
47719	Wed Mar 22 17:00:54 2017_x000D_	60.6046	70.1256	143.604	2.50636	2	74.025	81.1573	185.395	3.23576	17.3726
47720	Wed Mar 22 17:00:54 2017_x000D_	60.3059	69.9346	141.88	2.47628	2	71.4623	80.4337	182.31	3.18191	15.3198
47721	Wed Mar 22 17:00:54 2017_x000D_	60.1071	69.8405	139.749	2.43908	2	71.4623	80.4337	182.31	3.18191	15.5292
47722	Wed Mar 22 17:00:54 2017_x000D_	59.7077	69.5521	141.883	2.47633	2	71.4623	80.4337	182.31	3.18191	16.0181
47723	Wed Mar 22 17:00:54 2017_x000D_	59.507	69.3573	141.882	2.47631	2	71.4623	80.4337	182.31	3.18191	16.2977
47724	Wed Mar 22 17:00:54 2017_x000D_	59.3062	69.1625	141.881	2.47629	2	69.3311	79.7217	191.457	3.34155	14.5601
47725	Wed Mar 22 17:00:55 2017_x000D_	59.1053	68.9676	141.88	2.47627	2	69.3311	79.7217	191.457	3.34155	14.8397
47726	Wed Mar 22 17:00:55 2017_x000D_	58.9062	68.8737	144.15	2.5159	2	69.3311	79.7217	191.457	3.34155	15.0452
47727	Wed Mar 22 17:00:55 2017_x000D_	58.6063	68.6819	145.838	2.54535	2	69.3311	79.7217	191.457	3.34155	15.3915
47728	Wed Mar 22 17:00:55 2017_x000D_	58.4051	68.4869	145.836	2.54532	2	67.6105	79.4565	185.395	3.23576	14.3203
47729	Wed Mar 22 17:00:55 2017_x000D_	58.0043	68.1978	155.935	2.72158	2	67.6105	79.4565	185.395	3.23576	14.7999
47730	Wed Mar 22 17:00:55 2017_x000D_	57.706	68.1072	164.802	2.87634	2	67.6105	79.4565	185.395	3.23576	15.0634
47731	Wed Mar 22 17:00:55 2017_x000D_	57.4059	67.9157	176.333	3.0776	2	67.6105	79.4565	185.395	3.23576	15.4053
47732	Wed Mar 22 17:00:55 2017_x000D_	57.4059	67.9157	176.333	3.0776	2	67.6105	79.4565	185.395	3.23576	15.4053
47733	Wed Mar 22 17:00:55 2017_x000D_	57.0107	67.9292	187.436	3.27138	2	66.3332	78.9855	189.972	3.31564	14.462
47734	Wed Mar 22 17:00:55 2017_x000D_	56.7143	67.9391	193.394	3.37536	2	66.3332	78.9855	189.972	3.31564	14.6474
47735	Wed Mar 22 17:00:55 2017_x000D_	56.4198	68.0501	202.394	3.53244	2	66.3332	78.9855	189.972	3.31564	14.76
47736	Wed Mar 22 17:00:55 2017_x000D_	56.1271	68.2619	208.755	3.64346	2	66.3332	78.9855	189.972	3.31564	14.8041
47737	Wed Mar 22 17:00:55 2017_x000D_	55.539	68.5847	211.242	3.68687	2	65.0555	78.5145	190.003	3.31618	13.7537
47738	Wed Mar 22 17:00:55 2017_x000D_	55.1448	68.6989	213.609	3.72818	2	65.0555	78.5145	190.003	3.31618	13.9488
47739	Wed Mar 22 17:00:55 2017_x000D_	54.4593	69.1261	215.077	3.75381	2	65.0555	78.5145	190.003	3.31618	14.157
47740	Wed Mar 22 17:00:55 2017_x000D_	54.1657	69.3382	213.609	3.72817	2	65.0555	78.5145	190.003	3.31618	14.2405
47741	Wed Mar 22 17:00:55 2017_x000D_	53.8725	69.5502	215.077	3.75381	2	64.2	78.2729	188.926	3.29738	13.5182
47742	Wed Mar 22 17:00:55 2017_x000D_	53.2855	69.9745	215.078	3.75381	2	64.2	78.2729	188.926	3.29738	13.7109
47743	Wed Mar 22 17:00:55 2017_x000D_	53.0912	70.1833	215.078	3.75383	2	64.2	78.2729	188.926	3.29738	13.7422
47744	Wed Mar 22 17:00:55 2017_x000D_	52.4048	70.611	216.671	3.78162	2	64.2	78.2729	188.926	3.29738	14.0653
47745	Wed Mar 22 17:00:55 2017_x000D_	52.111	70.8233	215.078	3.75382	2	63.149	77.59	187.655	3.2752	12.947
47746	Wed Mar 22 17:00:56 2017_x000D_	51.9166	71.0322	215.079	3.75383	2	63.149	77.59	187.655	3.2752	13.0066
47747	Wed Mar 22 17:00:56 2017_x000D_	51.1303	71.4638	215.077	3.75381	2	63.149	77.59	187.655	3.2752	13.49
47748	Wed Mar 22 17:00:56 2017_x000D_	50.9338	71.5717	217.373	3.79388	2	63.149	77.59	187.655	3.2752	13.6173
47749	Wed Mar 22 17:00:56 2017_x000D_	50.64	71.7841	219.012	3.82248	2	63.149	77.59	187.655	3.2752	13.7907
47750	Wed Mar 22 17:00:56 2017_x000D_	50.052	72.209	219.012	3.82247	2	62.0765	77.3423	180	3.14159	13.0744
47751	Wed Mar 22 17:00:56 2017_x000D_	49.7578	72.4216	217.373	3.79387	2	62.0765	77.3423	180	3.14159	13.2651
47752	Wed Mar 22 17:00:56 2017_x000D_	49.1717	72.9477	215.078	3.75383	2	62.0765	77.3423	180	3.14159	13.6325
47753	Wed Mar 22 17:00:56 2017_x000D_	48.8777	73.1603	216.67	3.78161	2	62.0765	77.3423	180	3.14159	13.8455
47754	Wed Mar 22 17:00:56 2017_x000D_	48.5834	73.373	215.079	3.75383	2	61.025	76.6591	225	3.92699	12.8683
47755	Wed Mar 22 17:00:56 2017_x000D_	47.8953	73.8019	216.669	3.78159	2	61.025	76.6591	225	3.92699	13.437
47756	Wed Mar 22 17:00:56 2017_x000D_	47.3065	74.2274	216.669	3.78159	2	61.025	76.6591	225	3.92699	13.9324
47757	Wed Mar 22 17:00:56 2017_x000D_	47.1117	74.4367	216.67	3.7816	2	61.025	76.6591	225	3.92699	14.0897
47758	Wed Mar 22 17:00:56 2017_x000D_	46.8149	74.5486	217.372	3.79386	2	59.8092	74.8805	225	3.92699	12.9985
47759	Wed Mar 22 17:00:56 2017_x000D_	46.3256	74.9706	219.01	3.82244	2	59.8092	74.8805	225	3.92699	13.4839
47760	Wed Mar 22 17:00:56 2017_x000D_	46.0335	75.2845	223.012	3.89229	2	59.8092	74.8805	225	3.92699	13.7816
47761	Wed Mar 22 17:00:56 2017_x000D_	45.7364	75.3965	219.009	3.82243	2	59.8092	74.8805	225	3.92699	14.0823
47762	Wed Mar 22 17:00:56 2017_x000D_	45.2469	75.8188	220.781	3.85336	2	59.8092	74.8805	225	3.92699	14.5925
47763	Wed Mar 22 17:00:56 2017_x000D_	45.052	76.0281	220.781	3.85336	2	57.9213	73.5187	210.755	3.67837	13.1117
47764	Wed Mar 22 17:00:56 2017_x000D_	44.5645	76.5516	216.672	3.78164	2	57.9213	73.5187	210.755	3.67837	13.6968
47765	Wed Mar 22 17:00:56 2017_x000D_	44.1674	76.6675	219.009	3.82243	2	57.9213	73.5187	210.755	3.67837	14.1097
47766	Wed Mar 22 17:00:56 2017_x000D_	43.9724	76.8769	219.01	3.82244	2	57.9213	73.5187	210.755	3.67837	14.3474
47767	Wed Mar 22 17:00:57 2017_x000D_	43.5824	77.2958	219.01	3.82245	2	56.2388	72.3803	209.991	3.66503	13.5774
47768	Wed Mar 22 17:00:57 2017_x000D_	43.3874	77.5052	219.011	3.82246	2	56.2388	72.3803	209.991	3.66503	13.8356
47769	Wed Mar 22 17:00:57 2017_x000D_	42.9924	77.7223	219.01	3.82245	2	56.2388	72.3803	209.991	3.66503	14.283
47770	Wed Mar 22 17:00:57 2017_x000D_	42.7973	77.9317	219.01	3.82245	2	56.2388	72.3803	209.991	3.66503	14.5428
47771	Wed Mar 22 17:00:57 2017_x000D_	42.6999	78.0364	223.009	3.89225	2	54.7516	71.6837	180	3.14159	13.6235
47772	Wed Mar 22 17:00:57 2017_x000D_	42.4046	78.2498	216.673	3.78165	2	54.7516	71.6837	180	3.14159	13.9844
47773	Wed Mar 22 17:00:57 2017_x000D_	42.2095	78.4594	216.673	3.78166	2	54.7516	71.6837	180	3.14159	14.2553
47774	Wed Mar 22 17:00:57 2017_x000D_	41.8138	78.6767	208.791	3.6441	2	54.7516	71.6837	180	3.14159	14.7068
47775	Wed Mar 22 17:00:57 2017_x000D_	41.716	78.7815	205.08	3.57931	2	52.7988	71.629	180	3.14159	13.1904
47776	Wed Mar 22 17:00:57 2017_x000D_	41.7183	78.8823	197.007	3.43843	2	52.7988	71.629	180	3.14159	13.2434
47777	Wed Mar 22 17:00:57 2017_x000D_	41.4175	78.8936	185.086	3.23035	2	52.7988	71.629	180	3.14159	13.5022
47778	Wed Mar 22 17:00:57 2017_x000D_	41.4174	78.8934	179.316	3.12966	2	52.7988	71.629	180	3.14159	13.5021
47779	Wed Mar 22 17:00:57 2017_x000D_	41.0138	78.8071	165.318	2.88534	2	52.7988	71.629	180	3.14159	13.799
47780	Wed Mar 22 17:00:57 2017_x000D_	40.8138	78.8146	157.953	2.7568	2	50.835	71.7923	180	3.14159	12.2367
47781	Wed Mar 22 17:00:57 2017_x000D_	40.4075	78.6273	148.081	2.58449	2	50.835	71.7923	180	3.14159	12.468
47782	Wed Mar 22 17:00:57 2017_x000D_	40.2048	78.5338	142.6	2.48884	2	50.835	71.7923	180	3.14159	12.5877
47783	Wed Mar 22 17:00:57 2017_x000D_	40.1021	78.4365	138.615	2.41929	2	50.835	71.7923	180	3.14159	12.623
47784	Wed Mar 22 17:00:57 2017_x000D_	39.7936	78.1446	134.616	2.3495	2	48.4367	71.9436	180	3.14159	10.6375
47785	Wed Mar 22 17:00:57 2017_x000D_	39.4822	77.7513	128.935	2.25034	2	48.4367	71.9436	180	3.14159	10.673
47786	Wed Mar 22 17:00:57 2017_x000D_	39.1734	77.4594	128.397	2.24095	2	48.4367	71.9436	180	3.14159	10.7811
47787	Wed Mar 22 17:00:57 2017_x000D_	38.7584	76.9683	126.731	2.21188	2	48.4367	71.9436	180	3.14159	10.9049
47788	Wed Mar 22 17:00:57 2017_x000D_	38.5468	76.5707	126.729	2.21183	2	45.376	72.2949	170.028	2.96755	8.05732
47789	Wed Mar 22 17:00:58 2017_x000D_	38.129	75.9779	121.945	2.12834	2	45.376	72.2949	170.028	2.96755	8.12918
47790	Wed Mar 22 17:00:58 2017_x000D_	37.9171	75.5798	121.944	2.12833	2	45.376	72.2949	170.028	2.96755	8.1502
47791	Wed Mar 22 17:00:58 2017_x000D_	37.501	75.0872	120.53	2.10364	2	45.376	72.2949	170.028	2.96755	8.35539
47792	Wed Mar 22 17:00:58 2017_x000D_	37.3893	74.6848	122.912	2.14522	2	42.7387	72.8765	180	3.14159	5.64677
47793	Wed Mar 22 17:00:58 2017_x000D_	37.1798	74.3878	124.396	2.17111	2	42.7387	72.8765	180	3.14159	5.76068
47794	Wed Mar 22 17:00:58 2017_x000D_	36.7604	73.7928	124.396	2.17112	2	42.7387	72.8765	180	3.14159	6.04811
47795	Wed Mar 22 17:00:58 2017_x000D_	36.5533	73.5968	124.398	2.17115	2	42.7387	72.8765	180	3.14159	6.2272
47796	Wed Mar 22 17:00:58 2017_x000D_	36.1333	73.0012	124.398	2.17116	2	42.7387	72.8765	180	3.14159	6.60658
47797	Wed Mar 22 17:00:58 2017_x000D_	35.9204	72.6014	124.397	2.17113	2	41.425	73.0583	166.987	2.91448	5.52353
47798	Wed Mar 22 17:00:58 2017_x000D_	35.7129	72.405	124.399	2.17117	2	41.425	73.0583	166.987	2.91448	5.74934
47799	Wed Mar 22 17:00:58 2017_x000D_	35.4942	71.8013	124.393	2.17107	2	41.425	73.0583	166.987	2.91448	6.06254
47800	Wed Mar 22 17:00:58 2017_x000D_	35.2866	71.6046	124.395	2.17111	2	41.425	73.0583	166.987	2.91448	6.30819
47801	Wed Mar 22 17:00:58 2017_x000D_	35.076	71.3057	122.916	2.14528	2	40.763	73.2583	171.946	3.00103	6.01287
47802	Wed Mar 22 17:00:58 2017_x000D_	34.756	70.7047	120.535	2.10372	2	40.763	73.2583	171.946	3.00103	6.52724
47803	Wed Mar 22 17:00:58 2017_x000D_	34.5481	70.5077	120.537	2.10377	2	40.763	73.2583	171.946	3.00103	6.79638
47804	Wed Mar 22 17:00:58 2017_x000D_	34.1262	69.9093	120.539	2.10381	2	40.763	73.2583	171.946	3.00103	7.4339
47805	Wed Mar 22 17:00:58 2017_x000D_	34.1206	69.7052	120.536	2.10375	2	40.763	73.2583	172.345	3.00799	7.53299
47806	Wed Mar 22 17:00:58 2017_x000D_	33.6983	69.1061	120.538	2.10378	2	40.763	73.2583	172.345	3.00799	8.19456
47807	Wed Mar 22 17:00:58 2017_x000D_	33.5911	68.9051	122.914	2.14525	2	40.763	73.2583	172.345	3.00799	8.38967
47808	Wed Mar 22 17:00:58 2017_x000D_	33.374	68.4011	124.387	2.17096	2	40.763	73.2583	172.345	3.00799	8.84249
47809	Wed Mar 22 17:00:58 2017_x000D_	33.2671	68.2001	121.945	2.12835	2	40.7529	73.4765	180	3.14159	9.15847
47810	Wed Mar 22 17:00:59 2017_x000D_	33.0585	68.0022	121.948	2.12839	2	40.7529	73.4765	180	3.14159	9.44308
47811	Wed Mar 22 17:00:59 2017_x000D_	32.9539	67.903	122.913	2.14524	2	40.7529	73.4765	180	3.14159	9.58584
47812	Wed Mar 22 17:00:59 2017_x000D_	32.844	67.5997	121.947	2.12837	2	40.7529	73.4765	180	3.14159	9.8533
47813	Wed Mar 22 17:00:59 2017_x000D_	32.5278	67.2002	124.388	2.17098	2	40.7529	73.4765	180	3.14159	10.3462
47814	Wed Mar 22 17:00:59 2017_x000D_	32.4173	66.8965	128.351	2.24015	2	38.3724	73.1916	187.25	3.26814	8.66554
47815	Wed Mar 22 17:00:59 2017_x000D_	32.211	66.8007	134.522	2.34785	2	38.3724	73.1916	187.25	3.26814	8.8773
47816	Wed Mar 22 17:00:59 2017_x000D_	32.2078	66.6987	144.667	2.52491	2	38.3724	73.1916	187.25	3.26814	8.95321
47817	Wed Mar 22 17:00:59 2017_x000D_	32.1033	66.6	153.696	2.68251	2	38.3724	73.1916	187.25	3.26814	9.09675
47818	Wed Mar 22 17:00:59 2017_x000D_	32.103	66.6003	161.429	2.81748	2	36.2086	72.9127	184.972	3.22838	7.5301
47819	Wed Mar 22 17:00:59 2017_x000D_	31.7955	66.5082	176.068	3.07297	2	36.2086	72.9127	184.972	3.22838	7.77773
47820	Wed Mar 22 17:00:59 2017_x000D_	31.5924	66.5149	181.826	3.17347	2	36.2086	72.9127	184.972	3.22838	7.88931
47821	Wed Mar 22 17:00:59 2017_x000D_	31.288	66.525	193.798	3.38242	2	36.2086	72.9127	184.972	3.22838	8.06319
47822	Wed Mar 22 17:00:59 2017_x000D_	31.0848	66.5316	199.464	3.4813	2	34.064	72.1971	187.25	3.26814	6.40106
47823	Wed Mar 22 17:00:59 2017_x000D_	30.7831	66.6439	208.534	3.63961	2	34.064	72.1971	187.25	3.26814	6.44999
47824	Wed Mar 22 17:00:59 2017_x000D_	30.583	66.7527	213.983	3.7347	2	34.064	72.1971	187.25	3.26814	6.46211
47825	Wed Mar 22 17:00:59 2017_x000D_	30.1822	66.9708	218.847	3.8196	2	34.064	72.1971	187.25	3.26814	6.51019
47826	Wed Mar 22 17:00:59 2017_x000D_	30.1822	66.9708	218.847	3.8196	2	34.064	72.1971	187.25	3.26814	6.51019
47827	Wed Mar 22 17:00:59 2017_x000D_	29.6855	67.397	220.635	3.85081	2	32.3438	71.7118	202.785	3.53926	5.06794
47828	Wed Mar 22 17:00:59 2017_x000D_	29.2874	67.7177	222.886	3.8901	2	32.3438	71.7118	202.785	3.53926	5.02936
47829	Wed Mar 22 17:00:59 2017_x000D_	28.7902	68.1443	216.488	3.77842	2	32.3438	71.7118	202.785	3.53926	5.03539
47830	Wed Mar 22 17:00:59 2017_x000D_	28.4908	68.3591	218.232	3.80886	2	32.3438	71.7118	202.785	3.53926	5.10747
47831	Wed Mar 22 17:00:59 2017_x000D_	27.9935	68.7859	216.488	3.77843	2	31.701	71.4752	199.898	3.48887	4.58016
47832	Wed Mar 22 17:01:00 2017_x000D_	27.592	69.0043	216.487	3.77841	2	31.701	71.4752	199.898	3.48887	4.79471
47833	Wed Mar 22 17:01:00 2017_x000D_	26.9958	69.5369	218.847	3.8196	2	31.701	71.4752	199.898	3.48887	5.0888
47834	Wed Mar 22 17:01:00 2017_x000D_	26.6962	69.752	220.634	3.85079	2	31.701	71.4752	199.898	3.48887	5.29315
47835	Wed Mar 22 17:01:00 2017_x000D_	26.4985	69.9638	220.634	3.85079	1	30.3065	68.5924	144.997	2.53068	4.04742
47836	Wed Mar 22 17:01:00 2017_x000D_	25.8988	70.3942	220.633	3.85078	1	30.3065	68.5924	144.997	2.53068	4.76175
47837	Wed Mar 22 17:01:00 2017_x000D_	25.5988	70.6096	218.846	3.81959	1	30.3065	68.5924	144.997	2.53068	5.12167
47838	Wed Mar 22 17:01:00 2017_x000D_	25.401	70.8214	218.847	3.8196	1	30.3065	68.5924	144.997	2.53068	5.38817
47839	Wed Mar 22 17:01:00 2017_x000D_	24.8041	71.3545	216.49	3.77846	2	31.2758	71.2446	202.785	3.53926	6.47263
47840	Wed Mar 22 17:01:00 2017_x000D_	24.5042	71.5698	218.232	3.80887	2	31.2758	71.2446	202.785	3.53926	6.7794
47841	Wed Mar 22 17:01:00 2017_x000D_	23.9073	72.1031	220.633	3.85078	2	31.2758	71.2446	202.785	3.53926	7.41834
47842	Wed Mar 22 17:01:00 2017_x000D_	23.607	72.3187	218.847	3.8196	2	31.2758	71.2446	202.785	3.53926	7.74365
47843	Wed Mar 22 17:01:00 2017_x000D_	23.3069	72.5341	220.633	3.85077	2	31.2758	71.2446	202.785	3.53926	8.07256
47844	Wed Mar 22 17:01:00 2017_x000D_	22.8085	72.9618	218.847	3.8196	2	31.4934	71.2507	252.845	4.41297	8.85186
47845	Wed Mar 22 17:01:00 2017_x000D_	22.5083	73.1773	220.633	3.85077	2	31.4934	71.2507	252.845	4.41297	9.18933
47846	Wed Mar 22 17:01:00 2017_x000D_	21.9109	73.711	222.881	3.89002	2	31.4934	71.2507	252.845	4.41297	9.8933
47847	Wed Mar 22 17:01:00 2017_x000D_	21.7129	73.9231	222.882	3.89002	2	31.4934	71.2507	252.845	4.41297	10.139
47848	Wed Mar 22 17:01:00 2017_x000D_	21.5148	74.1352	222.882	3.89002	2	30.6527	70.571	203.147	3.54559	9.8084
47849	Wed Mar 22 17:01:00 2017_x000D_	20.9137	74.5667	222.881	3.89001	2	30.6527	70.571	203.147	3.54559	10.5268
47850	Wed Mar 22 17:01:00 2017_x000D_	20.514	74.8886	220.633	3.85077	2	30.6527	70.571	203.147	3.54559	11.0198
47851	Wed Mar 22 17:01:00 2017_x000D_	20.3158	75.1008	220.633	3.85077	2	30.6527	70.571	203.147	3.54559	11.2859
47852	Wed Mar 22 17:01:00 2017_x000D_	20.015	75.3167	218.848	3.81962	2	28.951	69.6483	180	3.14159	10.5822
47853	Wed Mar 22 17:01:01 2017_x000D_	19.8169	75.5289	218.848	3.81963	2	28.951	69.6483	180	3.14159	10.8634
47854	Wed Mar 22 17:01:01 2017_x000D_	19.318	75.957	220.633	3.85077	2	28.951	69.6483	180	3.14159	11.515
47855	Wed Mar 22 17:01:01 2017_x000D_	19.1129	75.9645	220.632	3.85075	2	28.951	69.6483	180	3.14159	11.6911
47856	Wed Mar 22 17:01:01 2017_x000D_	18.7163	76.389	220.632	3.85076	2	28.951	69.6483	180	3.14159	12.255
47857	Wed Mar 22 17:01:01 2017_x000D_	18.5181	76.6013	220.633	3.85076	2	26.5757	69.1439	188.054	3.28216	10.979
47858	Wed Mar 22 17:01:01 2017_x000D_	18.2206	76.9198	221.066	3.85832	2	26.5757	69.1439	188.054	3.28216	11.4137
47859	Wed Mar 22 17:01:01 2017_x000D_	18.0187	77.0298	218.849	3.81963	2	26.5757	69.1439	188.054	3.28216	11.6366
47860	Wed Mar 22 17:01:01 2017_x000D_	17.9197	77.1358	222.88	3.88999	2	26.5757	69.1439	188.054	3.28216	11.7812
47861	Wed Mar 22 17:01:01 2017_x000D_	17.7214	77.3482	222.88	3.88999	2	25.2788	68.8886	180	3.14159	11.3437
47862	Wed Mar 22 17:01:01 2017_x000D_	17.3177	77.5682	222.879	3.88998	2	25.2788	68.8886	180	3.14159	11.7777
47863	Wed Mar 22 17:01:01 2017_x000D_	17.0234	77.9892	216.498	3.7786	2	25.2788	68.8886	180	3.14159	12.2871
47864	Wed Mar 22 17:01:01 2017_x000D_	16.9241	78.0954	212.473	3.70835	2	25.2788	68.8886	180	3.14159	12.4325
47865	Wed Mar 22 17:01:01 2017_x000D_	16.821	78.0993	205.999	3.59536	2	23.9719	68.8518	182.085	3.17798	11.6898
47866	Wed Mar 22 17:01:01 2017_x000D_	16.9231	78.0951	188.134	3.28356	2	23.9719	68.8518	182.085	3.17798	11.6243
47867	Wed Mar 22 17:01:01 2017_x000D_	16.9229	78.095	182.152	3.17915	2	23.9719	68.8518	182.085	3.17798	11.6243
47868	Wed Mar 22 17:01:01 2017_x000D_	17.029	78.1928	166.68	2.90912	2	23.9719	68.8518	182.085	3.17798	11.6386
47869	Wed Mar 22 17:01:01 2017_x000D_	17.0252	78.0901	158.25	2.76199	2	22.8729	69.0397	162.374	2.83396	10.7752
47870	Wed Mar 22 17:01:01 2017_x000D_	16.9226	78.0936	151.75	2.64853	2	22.8729	69.0397	162.374	2.83396	10.8342
47871	Wed Mar 22 17:01:01 2017_x000D_	16.8202	78.0969	137.194	2.3945	2	22.8729	69.0397	162.374	2.83396	10.8935
47872	Wed Mar 22 17:01:01 2017_x000D_	16.6078	77.8997	129.039	2.25216	2	22.8729	69.0397	162.374	2.83396	10.8513
47873	Wed Mar 22 17:01:01 2017_x000D_	16.2927	77.7064	118.697	2.07166	2	22.8729	69.0397	162.374	2.83396	10.8817
47874	Wed Mar 22 17:01:02 2017_x000D_	16.2819	77.399	117.469	2.05022	2	21.091	69.8652	149.222	2.60442	8.93787
47875	Wed Mar 22 17:01:02 2017_x000D_	15.9447	76.5908	114.944	2.00615	2	21.091	69.8652	149.222	2.60442	8.46865
47876	Wed Mar 22 17:01:02 2017_x000D_	15.7244	76.1883	114.945	2.00617	2	21.091	69.8652	149.222	2.60442	8.29349
47877	Wed Mar 22 17:01:02 2017_x000D_	15.504	75.7855	114.946	2.00618	2	21.091	69.8652	149.222	2.60442	8.1403
47878	Wed Mar 22 17:01:02 2017_x000D_	15.2762	75.1773	114.944	2.00616	2	19.5174	70.9153	135	2.35619	6.01269
47879	Wed Mar 22 17:01:02 2017_x000D_	15.0555	74.774	114.945	2.00617	2	19.5174	70.9153	135	2.35619	5.89899
47880	Wed Mar 22 17:01:02 2017_x000D_	14.8384	74.4734	116.079	2.02597	2	19.5174	70.9153	135	2.35619	5.87819
47881	Wed Mar 22 17:01:02 2017_x000D_	14.6065	73.7612	114.945	2.00616	2	19.5174	70.9153	135	2.35619	5.67592
47882	Wed Mar 22 17:01:02 2017_x000D_	14.4922	73.4565	118.682	2.07139	2	18.8347	71.5526	149.346	2.60658	4.74153
47883	Wed Mar 22 17:01:02 2017_x000D_	14.1607	72.8503	116.076	2.02591	2	18.8347	71.5526	149.346	2.60658	4.8508
47884	Wed Mar 22 17:01:02 2017_x000D_	14.0499	72.648	118.682	2.07139	2	18.8347	71.5526	149.346	2.60658	4.90859
47885	Wed Mar 22 17:01:02 2017_x000D_	13.718	72.0411	116.077	2.02593	2	18.8347	71.5526	149.346	2.60658	5.13997
47886	Wed Mar 22 17:01:02 2017_x000D_	13.5996	71.6326	118.679	2.07134	2	18.5976	71.9836	137.165	2.39398	5.01031
47887	Wed Mar 22 17:01:02 2017_x000D_	13.3855	71.4336	118.682	2.07139	2	18.5976	71.9836	137.165	2.39398	5.24104
47888	Wed Mar 22 17:01:02 2017_x000D_	13.1563	70.8221	118.679	2.07134	2	18.5976	71.9836	137.165	2.39398	5.56389
47889	Wed Mar 22 17:01:02 2017_x000D_	12.9345	70.4166	118.679	2.07134	2	18.5976	71.9836	137.165	2.39398	5.8759
47890	Wed Mar 22 17:01:02 2017_x000D_	12.6055	69.9113	117.317	2.04758	2	18.5976	71.9836	137.165	2.39398	6.34032
47891	Wed Mar 22 17:01:02 2017_x000D_	12.4905	69.6048	118.679	2.07134	2	18.3604	72.4146	134.23	2.34275	6.50774
47892	Wed Mar 22 17:01:02 2017_x000D_	12.2721	69.3021	120.011	2.09459	2	18.3604	72.4146	134.23	2.34275	6.83777
47893	Wed Mar 22 17:01:02 2017_x000D_	11.9425	68.7957	116.083	2.02603	2	18.3604	72.4146	134.23	2.34275	7.3679
47894	Wed Mar 22 17:01:02 2017_x000D_	11.8273	68.4891	120.01	2.09458	2	18.3604	72.4146	134.23	2.34275	7.62174
47895	Wed Mar 22 17:01:02 2017_x000D_	11.7124	68.1823	116.081	2.02599	2	17.8861	73.2764	122.791	2.1431	8.00403
47896	Wed Mar 22 17:01:03 2017_x000D_	11.4822	67.5684	116.079	2.02595	2	17.8861	73.2764	122.791	2.1431	8.57853
47897	Wed Mar 22 17:01:03 2017_x000D_	11.2671	67.3681	116.082	2.02601	2	17.8861	73.2764	122.791	2.1431	8.87238
47898	Wed Mar 22 17:01:03 2017_x000D_	10.9329	66.757	113.377	1.9788	2	17.8861	73.2764	122.791	2.1431	9.5315
47899	Wed Mar 22 17:01:03 2017_x000D_	10.8174	66.4493	114.956	2.00636	2	16.9761	74.126	136.171	2.37664	9.84181
47900	Wed Mar 22 17:01:03 2017_x000D_	10.5904	65.938	116.081	2.026	2	16.9761	74.126	136.171	2.37664	10.3837
47901	Wed Mar 22 17:01:03 2017_x000D_	10.479	65.734	113.377	1.9788	2	16.9761	74.126	136.171	2.37664	10.6131
47902	Wed Mar 22 17:01:03 2017_x000D_	10.2518	65.2219	112.354	1.96095	2	16.9761	74.126	136.171	2.37664	11.1579
47903	Wed Mar 22 17:01:03 2017_x000D_	10.1439	65.1214	116.083	2.02603	2	16.9761	74.126	136.171	2.37664	11.3032
47904	Wed Mar 22 17:01:03 2017_x000D_	10.0284	64.8133	112.356	1.96098	2	15.8483	74.9694	155.232	2.70931	11.7055
47905	Wed Mar 22 17:01:03 2017_x000D_	9.90903	64.4015	109.662	1.91397	2	15.8483	74.9694	155.232	2.70931	12.1225
47906	Wed Mar 22 17:01:03 2017_x000D_	9.79738	64.1972	106.887	1.86553	2	15.8483	74.9694	155.232	2.70931	12.3553
47907	Wed Mar 22 17:01:03 2017_x000D_	9.79764	64.1974	101.122	1.76492	2	15.8483	74.9694	155.232	2.70931	12.355
47908	Wed Mar 22 17:01:03 2017_x000D_	9.8019	64.3014	89.273	1.55811	2	14.5503	74.7147	187.92	3.27982	11.4448
47909	Wed Mar 22 17:01:03 2017_x000D_	9.80591	64.4056	83.1418	1.4511	2	14.5503	74.7147	187.92	3.27982	11.3484
47910	Wed Mar 22 17:01:03 2017_x000D_	9.69807	64.3056	68.0715	1.18807	2	14.5503	74.7147	187.92	3.27982	11.4845
47911	Wed Mar 22 17:01:03 2017_x000D_	9.80196	64.3029	57.4508	1.00271	2	14.5503	74.7147	187.92	3.27982	11.4434
47912	Wed Mar 22 17:01:03 2017_x000D_	9.7979	64.1993	50.9981	0.890085	2	12.835	74.0108	184.364	3.21776	10.2708
47913	Wed Mar 22 17:01:03 2017_x000D_	9.89363	63.9889	36.3217	0.633933	2	12.835	74.0108	184.364	3.21776	10.4446
47914	Wed Mar 22 17:01:03 2017_x000D_	10.0978	63.8788	33.8043	0.589997	2	12.835	74.0108	184.364	3.21776	10.4952
47915	Wed Mar 22 17:01:03 2017_x000D_	10.2015	63.8757	26.9666	0.470657	2	12.835	74.0108	184.364	3.21776	10.4717
47916	Wed Mar 22 17:01:03 2017_x000D_	10.6093	63.6555	19.2624	0.336192	2	10.9578	71.9891	256.28	4.47292	8.34088
47917	Wed Mar 22 17:01:04 2017_x000D_	10.8133	63.5454	16.4722	0.287494	2	10.9578	71.9891	256.28	4.47292	8.44494
47918	Wed Mar 22 17:01:04 2017_x000D_	11.6369	63.3127	10.6897	0.186571	2	10.9578	71.9891	256.28	4.47292	8.70294
47919	Wed Mar 22 17:01:04 2017_x000D_	12.0523	63.3003	10.6914	0.1866	2	10.9578	71.9891	256.28	4.47292	8.75746
47920	Wed Mar 22 17:01:04 2017_x000D_	12.3599	63.1873	13.0319	0.227449	2	10.9578	71.9891	256.28	4.47292	8.91278
47921	Wed Mar 22 17:01:04 2017_x000D_	13.1826	62.9551	13.0309	0.227432	2	10.3506	70.8775	253.803	4.4297	8.41336
47922	Wed Mar 22 17:01:04 2017_x000D_	13.4939	62.9458	13.6127	0.237586	2	10.3506	70.8775	253.803	4.4297	8.53183
47923	Wed Mar 22 17:01:04 2017_x000D_	14.1123	62.8236	16.4777	0.28759	2	10.3506	70.8775	253.803	4.4297	8.88908
47924	Wed Mar 22 17:01:04 2017_x000D_	14.5231	62.7077	19.2708	0.336338	2	10.3506	70.8775	253.803	4.4297	9.17362
47925	Wed Mar 22 17:01:04 2017_x000D_	15.1372	62.482	19.2706	0.336335	2	9.74333	69.7656	253.075	4.41699	9.06337
47926	Wed Mar 22 17:01:04 2017_x000D_	15.4442	62.369	17.2602	0.301247	2	9.74333	69.7656	253.075	4.41699	9.33861
47927	Wed Mar 22 17:01:04 2017_x000D_	15.751	62.2563	19.2703	0.33633	2	9.74333	69.7656	253.075	4.41699	9.61674
47928	Wed Mar 22 17:01:04 2017_x000D_	16.3645	62.0308	19.2701	0.336327	2	9.74333	69.7656	253.075	4.41699	10.1817
47929	Wed Mar 22 17:01:04 2017_x000D_	16.6749	62.0217	20.186	0.352312	2	9.53456	69.5407	252.238	4.40239	10.3692
47930	Wed Mar 22 17:01:04 2017_x000D_	16.9777	61.8054	19.2699	0.336323	2	9.53456	69.5407	252.238	4.40239	10.7348
47931	Wed Mar 22 17:01:04 2017_x000D_	17.5906	61.5801	19.2696	0.336319	2	9.53456	69.5407	252.238	4.40239	11.3257
47932	Wed Mar 22 17:01:04 2017_x000D_	18.0038	61.568	19.2723	0.336366	2	9.53456	69.5407	252.238	4.40239	11.6315
47933	Wed Mar 22 17:01:04 2017_x000D_	18.6162	61.3429	19.2721	0.336362	2	9.53456	69.5407	252.238	4.40239	12.2344
47934	Wed Mar 22 17:01:04 2017_x000D_	19.022	61.1238	19.2705	0.336334	2	9.65719	66.6961	280.926	4.90309	10.8973
47935	Wed Mar 22 17:01:04 2017_x000D_	19.6339	60.8988	19.2703	0.336331	2	9.65719	66.6961	280.926	4.90309	11.5388
47936	Wed Mar 22 17:01:04 2017_x000D_	20.0463	60.8869	19.273	0.336377	2	9.65719	66.6961	280.926	4.90309	11.903
47937	Wed Mar 22 17:01:04 2017_x000D_	20.2456	60.6739	19.2701	0.336327	2	9.65719	66.6961	280.926	4.90309	12.1812
47938	Wed Mar 22 17:01:05 2017_x000D_	21.0629	60.4433	19.2712	0.336346	2	10.1787	64.738	278.926	4.86818	11.7009
47939	Wed Mar 22 17:01:05 2017_x000D_	21.2689	60.4374	19.2725	0.336369	2	10.1787	64.738	278.926	4.86818	11.8949
47940	Wed Mar 22 17:01:05 2017_x000D_	22.0855	60.2069	19.2736	0.336388	2	10.1787	64.738	278.926	4.86818	12.7398
47941	Wed Mar 22 17:01:05 2017_x000D_	22.3909	60.0946	17.2577	0.301204	2	10.1787	64.738	278.926	4.86818	13.0652
47942	Wed Mar 22 17:01:05 2017_x000D_	23.1038	59.8673	16.4712	0.287477	2	11.1655	62.1346	280.926	4.90309	12.1517
47943	Wed Mar 22 17:01:05 2017_x000D_	23.4057	59.6517	17.255	0.301157	2	11.1655	62.1346	280.926	4.90309	12.4895
47944	Wed Mar 22 17:01:05 2017_x000D_	24.118	59.4246	16.4681	0.287423	2	11.1655	62.1346	280.926	4.90309	13.233
47945	Wed Mar 22 17:01:05 2017_x000D_	24.5288	59.413	16.4705	0.287464	2	11.1655	62.1346	280.926	4.90309	13.6376
47946	Wed Mar 22 17:01:05 2017_x000D_	24.7309	59.3039	19.2741	0.336396	2	11.8965	60.4004	291.753	5.09205	12.8812
47947	Wed Mar 22 17:01:05 2017_x000D_	25.138	59.189	16.4695	0.287447	2	11.8965	60.4004	291.753	5.09205	13.2968
47948	Wed Mar 22 17:01:05 2017_x000D_	25.747	58.965	16.4686	0.287431	2	11.8965	60.4004	291.753	5.09205	13.9247
47949	Wed Mar 22 17:01:05 2017_x000D_	25.949	58.856	19.2737	0.336389	2	11.8965	60.4004	291.753	5.09205	14.1371
47950	Wed Mar 22 17:01:05 2017_x000D_	26.5576	58.6322	19.2734	0.336384	2	11.8965	60.4004	291.753	5.09205	14.7673
47951	Wed Mar 22 17:01:05 2017_x000D_	26.9674	58.6208	19.2761	0.336431	2	13.0834	58.2398	315	5.49779	13.8892
47952	Wed Mar 22 17:01:05 2017_x000D_	27.3707	58.4028	19.2745	0.336404	2	13.0834	58.2398	315	5.49779	14.2882
47953	Wed Mar 22 17:01:05 2017_x000D_	27.5755	58.3971	19.2759	0.336427	2	13.0834	58.2398	315	5.49779	14.493
47954	Wed Mar 22 17:01:05 2017_x000D_	27.7739	58.1848	19.273	0.336377	2	13.0834	58.2398	315	5.49779	14.6906
47955	Wed Mar 22 17:01:05 2017_x000D_	27.9786	58.1792	19.2743	0.336401	2	14.0236	56.7301	280.926	4.90309	14.03
47956	Wed Mar 22 17:01:05 2017_x000D_	28.3849	58.0647	21.9993	0.38396	2	14.0236	56.7301	280.926	4.90309	14.4232
47957	Wed Mar 22 17:01:05 2017_x000D_	28.6919	58.0562	23.0364	0.40206	2	14.0236	56.7301	280.926	4.90309	14.7281
47958	Wed Mar 22 17:01:05 2017_x000D_	29.0949	57.8385	28.396	0.495603	2	14.0236	56.7301	280.926	4.90309	15.112
47959	Wed Mar 22 17:01:05 2017_x000D_	29.0953	57.8384	36.395	0.635212	2	15.1825	55.2264	297.566	5.19351	14.1559
47960	Wed Mar 22 17:01:06 2017_x000D_	28.9966	57.9442	49.0548	0.856168	2	15.1825	55.2264	297.566	5.19351	14.0789
47961	Wed Mar 22 17:01:06 2017_x000D_	28.9968	57.9439	57.4254	1.00226	2	15.1825	55.2264	297.566	5.19351	14.0791
47962	Wed Mar 22 17:01:06 2017_x000D_	29.0032	58.1499	70.6326	1.23277	2	15.1825	55.2264	297.566	5.19351	14.1265
47963	Wed Mar 22 17:01:06 2017_x000D_	29.0062	58.2528	77.0949	1.34556	2	15.1825	55.2264	297.566	5.19351	14.1511
47964	Wed Mar 22 17:01:06 2017_x000D_	29.1083	58.2497	85.7528	1.49667	2	18.1174	53.115	335.736	5.8597	12.1312
47965	Wed Mar 22 17:01:06 2017_x000D_	29.0026	58.1485	100.149	1.74794	2	18.1174	53.115	335.736	5.8597	11.9927
47966	Wed Mar 22 17:01:06 2017_x000D_	28.9993	58.0453	106.299	1.85527	2	18.1174	53.115	335.736	5.8597	11.9467
47967	Wed Mar 22 17:01:06 2017_x000D_	28.9926	57.8387	119.333	2.08275	2	18.1174	53.115	335.736	5.8597	11.8568
47968	Wed Mar 22 17:01:06 2017_x000D_	28.9892	57.7355	125.897	2.19731	2	20.1309	52.0751	351.363	6.13244	10.5124
47969	Wed Mar 22 17:01:06 2017_x000D_	28.8773	57.4287	138.454	2.41648	2	20.1309	52.0751	351.363	6.13244	10.2548
47970	Wed Mar 22 17:01:06 2017_x000D_	28.5672	57.3338	142.672	2.4901	2	20.1309	52.0751	351.363	6.13244	9.94108
47971	Wed Mar 22 17:01:06 2017_x000D_	28.3563	57.1326	142.671	2.49008	2	20.1309	52.0751	351.363	6.13244	9.65585
47972	Wed Mar 22 17:01:06 2017_x000D_	28.1422	56.8278	140.416	2.45072	2	21.9066	51.4678	343.075	5.98779	8.22267
47973	Wed Mar 22 17:01:06 2017_x000D_	27.4098	56.3295	136.346	2.37968	2	21.9066	51.4678	343.075	5.98779	7.34311
47974	Wed Mar 22 17:01:06 2017_x000D_	27.0962	56.1308	134.237	2.34287	2	21.9066	51.4678	343.075	5.98779	6.97678
47975	Wed Mar 22 17:01:06 2017_x000D_	26.4619	55.5256	134.238	2.3429	2	21.9066	51.4678	343.075	5.98779	6.10053
47976	Wed Mar 22 17:01:06 2017_x000D_	26.247	55.2199	132.283	2.30877	2	21.9066	51.4678	343.075	5.98779	5.73736
47977	Wed Mar 22 17:01:06 2017_x000D_	25.6117	54.6137	132.285	2.30881	2	23.454	51.0736	355.028	6.1964	4.14584
47978	Wed Mar 22 17:01:06 2017_x000D_	25.3933	54.204	132.281	2.30874	2	23.454	51.0736	355.028	6.1964	3.68243
47979	Wed Mar 22 17:01:06 2017_x000D_	24.9691	53.7992	132.283	2.30877	2	23.454	51.0736	355.028	6.1964	3.1184
47980	Wed Mar 22 17:01:06 2017_x000D_	24.9691	53.7992	132.283	2.30877	2	23.454	51.0736	355.028	6.1964	3.1184
47981	Wed Mar 22 17:01:07 2017_x000D_	24.4383	53.293	136.341	2.37959	2	24.7929	50.4536	343.075	5.98779	2.86146
47982	Wed Mar 22 17:01:07 2017_x000D_	24.2227	52.9866	138.445	2.41633	2	24.7929	50.4536	343.075	5.98779	2.59639
47983	Wed Mar 22 17:01:07 2017_x000D_	23.7977	52.5809	138.445	2.41631	2	24.7929	50.4536	343.075	5.98779	2.34858
47984	Wed Mar 22 17:01:07 2017_x000D_	23.585	52.378	138.444	2.41631	2	24.7929	50.4536	343.075	5.98779	2.27208
47985	Wed Mar 22 17:01:07 2017_x000D_	23.0562	51.9743	140.397	2.45039	2	24.7929	50.4536	343.075	5.98779	2.30839
47986	Wed Mar 22 17:01:07 2017_x000D_	22.627	51.464	142.633	2.48942	2	26.7963	49.6333	353.377	6.16759	4.55352
47987	Wed Mar 22 17:01:07 2017_x000D_	22.311	51.2631	140.706	2.45578	2	26.7963	49.6333	353.377	6.16759	4.77223
47988	Wed Mar 22 17:01:07 2017_x000D_	22.0978	51.0597	140.705	2.45576	2	26.7963	49.6333	353.377	6.16759	4.91025
47989	Wed Mar 22 17:01:07 2017_x000D_	21.781	50.8586	142.634	2.48944	2	26.7963	49.6333	353.377	6.16759	5.16281
47990	Wed Mar 22 17:01:07 2017_x000D_	21.2476	50.3493	138.445	2.41633	2	29.0078	49.039	352.08	6.14495	7.87004
47991	Wed Mar 22 17:01:07 2017_x000D_	21.034	50.1455	138.445	2.41632	2	29.0078	49.039	352.08	6.14495	8.05021
47992	Wed Mar 22 17:01:07 2017_x000D_	20.5029	49.74	140.394	2.45033	2	29.0078	49.039	352.08	6.14495	8.53374
47993	Wed Mar 22 17:01:07 2017_x000D_	20.1858	49.5384	138.449	2.41639	2	29.0078	49.039	352.08	6.14495	8.83612
47994	Wed Mar 22 17:01:07 2017_x000D_	19.6506	49.0281	142.628	2.48934	2	29.0078	49.039	352.08	6.14495	9.35721
47995	Wed Mar 22 17:01:07 2017_x000D_	19.4364	48.8238	142.627	2.48931	2	30.1085	48.8516	349.329	6.09695	10.6721
47996	Wed Mar 22 17:01:07 2017_x000D_	19.2222	48.6194	142.626	2.48929	2	30.1085	48.8516	349.329	6.09695	10.8888
47997	Wed Mar 22 17:01:07 2017_x000D_	19.0113	48.5193	140.394	2.45034	2	30.1085	48.8516	349.329	6.09695	11.1022
47998	Wed Mar 22 17:01:07 2017_x000D_	18.4789	48.1126	138.451	2.41643	2	30.1085	48.8516	349.329	6.09695	11.6531
47999	Wed Mar 22 17:01:07 2017_x000D_	18.0496	47.7031	138.45	2.41642	2	30.7729	48.6514	353.756	6.17421	12.7586
48000	Wed Mar 22 17:01:07 2017_x000D_	18.0425	47.4938	138.445	2.41632	2	30.7729	48.6514	353.756	6.17421	12.7829
48001	Wed Mar 22 17:01:07 2017_x000D_	17.8349	47.4983	138.45	2.41641	2	30.7729	48.6514	353.756	6.17421	12.9893
48002	Wed Mar 22 17:01:08 2017_x000D_	17.5127	47.1908	134.26	2.34327	2	30.7729	48.6514	353.756	6.17421	13.3404
48003	Wed Mar 22 17:01:08 2017_x000D_	17.4015	46.9834	136.351	2.37978	2	30.7729	48.6514	353.756	6.17421	13.475
48004	Wed Mar 22 17:01:08 2017_x000D_	16.9753	46.678	130.1	2.27067	2	32.5477	48.0444	315.381	5.50444	15.6322
48005	Wed Mar 22 17:01:08 2017_x000D_	16.9721	46.5731	123.543	2.15622	2	32.5477	48.0444	315.381	5.50444	15.6449
48006	Wed Mar 22 17:01:08 2017_x000D_	16.976	46.6779	116.845	2.03932	2	32.5477	48.0444	315.381	5.50444	15.6315
48007	Wed Mar 22 17:01:08 2017_x000D_	16.9801	46.7829	104.357	1.82137	2	32.5477	48.0444	315.381	5.50444	15.6186
48008	Wed Mar 22 17:01:08 2017_x000D_	16.9839	46.8878	97.9166	1.70897	2	33.9162	46.766	313.711	5.47528	16.9327
48009	Wed Mar 22 17:01:08 2017_x000D_	16.8804	46.8905	83.0549	1.44958	2	33.9162	46.766	313.711	5.47528	17.0363
48010	Wed Mar 22 17:01:08 2017_x000D_	16.8805	46.891	71.8177	1.25345	2	33.9162	46.766	313.711	5.47528	17.0362
48011	Wed Mar 22 17:01:08 2017_x000D_	16.8731	46.6819	59.0747	1.03105	2	33.9162	46.766	313.711	5.47528	17.0433
48012	Wed Mar 22 17:01:08 2017_x000D_	16.9734	46.5751	55.0741	0.961225	2	34.8186	46.1333	315	5.49779	17.8507
48013	Wed Mar 22 17:01:08 2017_x000D_	16.9695	46.4705	44.7008	0.780177	2	34.8186	46.1333	315	5.49779	17.8523
48014	Wed Mar 22 17:01:08 2017_x000D_	17.1735	46.3614	38.606	0.673802	2	34.8186	46.1333	315	5.49779	17.6466
48015	Wed Mar 22 17:01:08 2017_x000D_	17.4779	46.1452	32.1025	0.560294	2	34.8186	46.1333	315	5.49779	17.3407
48016	Wed Mar 22 17:01:08 2017_x000D_	17.6784	45.9311	26.7526	0.466922	2	34.8186	46.1333	315	5.49779	17.1414
48017	Wed Mar 22 17:01:08 2017_x000D_	18.3983	45.7061	25.4961	0.44499	2	35.5029	45.494	301.9	5.26916	17.1059
48018	Wed Mar 22 17:01:08 2017_x000D_	18.8065	45.4878	25.4957	0.444984	2	35.5029	45.494	301.9	5.26916	16.6964
48019	Wed Mar 22 17:01:08 2017_x000D_	19.4187	45.1604	28.1408	0.491149	2	35.5029	45.494	301.9	5.26916	16.0877
48020	Wed Mar 22 17:01:08 2017_x000D_	19.8301	45.047	25.4964	0.444997	2	35.5029	45.494	301.9	5.26916	15.6792
48021	Wed Mar 22 17:01:08 2017_x000D_	20.0306	44.8331	25.4946	0.444964	2	35.5029	45.494	301.9	5.26916	15.4864
48022	Wed Mar 22 17:01:08 2017_x000D_	20.7461	44.5038	29.4962	0.514806	2	35.9692	44.8483	315	5.49779	15.227
48023	Wed Mar 22 17:01:08 2017_x000D_	21.05	44.2879	28.1407	0.491148	2	35.9692	44.8483	315	5.49779	14.9297
48024	Wed Mar 22 17:01:09 2017_x000D_	21.6613	43.961	30.673	0.535344	2	35.9692	44.8483	315	5.49779	14.3354
48025	Wed Mar 22 17:01:09 2017_x000D_	21.9686	43.8499	29.4967	0.514815	2	35.9692	44.8483	315	5.49779	14.0362
48026	Wed Mar 22 17:01:09 2017_x000D_	22.1724	43.7409	32.1089	0.560406	2	36.4255	44.4221	297.566	5.19351	14.2694
48027	Wed Mar 22 17:01:09 2017_x000D_	22.7798	43.3094	32.1083	0.560395	2	36.4255	44.4221	297.566	5.19351	13.691
48028	Wed Mar 22 17:01:09 2017_x000D_	23.1869	43.0917	32.1088	0.560403	2	36.4255	44.4221	297.566	5.19351	13.3053
48029	Wed Mar 22 17:01:09 2017_x000D_	23.7973	42.7652	29.4961	0.514803	2	36.4255	44.4221	297.566	5.19351	12.7364
48030	Wed Mar 22 17:01:09 2017_x000D_	24.0008	42.6564	32.1096	0.560419	2	36.8919	43.7762	315	5.49779	12.9396
48031	Wed Mar 22 17:01:09 2017_x000D_	24.3041	42.4409	30.6736	0.535354	2	36.8919	43.7762	315	5.49779	12.6584
48032	Wed Mar 22 17:01:09 2017_x000D_	24.914	42.1146	28.1392	0.491122	2	36.8919	43.7762	315	5.49779	12.0926
48033	Wed Mar 22 17:01:09 2017_x000D_	25.2175	41.8991	29.4952	0.514788	2	36.8919	43.7762	315	5.49779	11.8243
48034	Wed Mar 22 17:01:09 2017_x000D_	25.8304	41.6778	29.4969	0.514817	2	36.8919	43.7762	315	5.49779	11.2588
48035	Wed Mar 22 17:01:09 2017_x000D_	26.1334	41.4625	28.1392	0.491122	2	37.1201	43.5631	315	5.49779	11.1857
48036	Wed Mar 22 17:01:09 2017_x000D_	26.8427	41.0299	29.4959	0.5148	2	37.1201	43.5631	315	5.49779	10.585
48037	Wed Mar 22 17:01:09 2017_x000D_	27.1455	40.8147	28.1377	0.491095	2	37.1201	43.5631	315	5.49779	10.3463
48038	Wed Mar 22 17:01:09 2017_x000D_	27.4517	40.7042	26.7481	0.466842	2	37.1201	43.5631	315	5.49779	10.0822
48039	Wed Mar 22 17:01:09 2017_x000D_	27.9574	40.3805	28.1377	0.491095	2	37.3482	43.35	304.245	5.31008	9.84911
48040	Wed Mar 22 17:01:09 2017_x000D_	28.3662	40.2682	25.4851	0.444799	2	37.3482	43.35	304.245	5.31008	9.49599
48041	Wed Mar 22 17:01:09 2017_x000D_	28.5691	40.1598	28.1392	0.491122	2	37.3482	43.35	304.245	5.31008	9.34077
48042	Wed Mar 22 17:01:09 2017_x000D_	29.1744	39.7297	28.1377	0.491095	2	37.3482	43.35	304.245	5.31008	8.93966
48043	Wed Mar 22 17:01:09 2017_x000D_	29.3802	39.726	28.1392	0.491122	2	37.8046	42.9237	278.637	4.86313	9.01087
48044	Wed Mar 22 17:01:09 2017_x000D_	29.8856	39.4026	32.1148	0.56051	2	37.8046	42.9237	278.637	4.86313	8.66653
48045	Wed Mar 22 17:01:10 2017_x000D_	30.0882	39.2942	29.4972	0.514823	2	37.8046	42.9237	278.637	4.86313	8.52737
48046	Wed Mar 22 17:01:10 2017_x000D_	30.4934	39.0775	29.4974	0.514826	2	37.8046	42.9237	278.637	4.86313	8.26117
48047	Wed Mar 22 17:01:10 2017_x000D_	30.6929	38.8645	29.496	0.514803	2	37.8046	42.9237	294.768	5.14467	8.18861
48048	Wed Mar 22 17:01:10 2017_x000D_	30.7956	38.8627	28.1377	0.491095	2	37.8046	42.9237	294.768	5.14467	8.10048
48049	Wed Mar 22 17:01:10 2017_x000D_	30.9951	38.6497	28.1361	0.491068	2	37.8046	42.9237	294.768	5.14467	8.03967
48050	Wed Mar 22 17:01:10 2017_x000D_	31.3035	38.6443	29.4977	0.514832	2	37.8046	42.9237	294.768	5.14467	7.78316
48051	Wed Mar 22 17:01:10 2017_x000D_	31.506	38.536	32.1166	0.560541	2	37.8046	42.9237	294.768	5.14467	7.67621
48052	Wed Mar 22 17:01:10 2017_x000D_	31.8084	38.3212	38.6344	0.674297	2	38.0328	42.7106	278.637	4.86313	7.61643
48053	Wed Mar 22 17:01:10 2017_x000D_	31.8088	38.321	46.8754	0.818129	2	38.0328	42.7106	278.637	4.86313	7.61622
48054	Wed Mar 22 17:01:10 2017_x000D_	31.8121	38.4251	61.4908	1.07322	2	38.0328	42.7106	278.637	4.86313	7.55398
48055	Wed Mar 22 17:01:10 2017_x000D_	31.7125	38.5312	70.6735	1.23349	2	38.0328	42.7106	278.637	4.86313	7.57717
48056	Wed Mar 22 17:01:10 2017_x000D_	31.818	38.6334	85.7289	1.49625	2	37.845	42.0451	263.274	4.595	6.92564
48057	Wed Mar 22 17:01:10 2017_x000D_	31.8209	38.7377	91.6299	1.59924	2	37.845	42.0451	263.274	4.595	6.87231
48058	Wed Mar 22 17:01:10 2017_x000D_	31.8237	38.8423	97.5183	1.70202	2	37.845	42.0451	263.274	4.595	6.82012
48059	Wed Mar 22 17:01:10 2017_x000D_	31.9257	38.8404	113.533	1.98153	2	37.845	42.0451	263.274	4.595	6.73114
48060	Wed Mar 22 17:01:10 2017_x000D_	31.8196	38.7374	122.97	2.14622	2	37.637	41.8189	261.074	4.5566	6.58314
48061	Wed Mar 22 17:01:10 2017_x000D_	31.7105	38.5301	133.673	2.33303	2	37.637	41.8189	261.074	4.5566	6.77788
48062	Wed Mar 22 17:01:10 2017_x000D_	31.7072	38.4254	139.812	2.44017	2	37.637	41.8189	261.074	4.5566	6.83216
48063	Wed Mar 22 17:01:10 2017_x000D_	31.5984	38.2181	146.175	2.55123	2	37.637	41.8189	261.074	4.5566	7.03068
48064	Wed Mar 22 17:01:10 2017_x000D_	31.2872	38.1192	155.482	2.71367	2	37.637	41.8189	261.074	4.5566	7.349
48065	Wed Mar 22 17:01:10 2017_x000D_	31.0788	38.0182	158.314	2.76311	2	37.4491	41.1533	253.111	4.41761	7.09997
48066	Wed Mar 22 17:01:10 2017_x000D_	30.7641	37.8139	159.448	2.78289	2	37.4491	41.1533	253.111	4.41761	7.47267
48067	Wed Mar 22 17:01:11 2017_x000D_	30.1408	37.6148	159.449	2.78291	2	37.4491	41.1533	253.111	4.41761	8.11987
48068	Wed Mar 22 17:01:11 2017_x000D_	29.726	37.5167	156.727	2.73541	2	37.4491	41.1533	253.111	4.41761	8.53646
48069	Wed Mar 22 17:01:11 2017_x000D_	28.996	37.2141	152.789	2.66666	2	37.2511	40.7073	252.238	4.40239	8.96377
48070	Wed Mar 22 17:01:11 2017_x000D_	28.7837	37.0076	152.785	2.66661	2	37.2511	40.7073	252.238	4.40239	9.24038
48071	Wed Mar 22 17:01:11 2017_x000D_	28.0526	36.7045	148.691	2.59514	2	37.2511	40.7073	252.238	4.40239	10.0317
48072	Wed Mar 22 17:01:11 2017_x000D_	27.7366	36.4995	150.224	2.62191	2	37.2511	40.7073	252.238	4.40239	10.4034
48073	Wed Mar 22 17:01:11 2017_x000D_	27.1077	36.1945	152.787	2.66664	2	36.8551	39.8151	262.345	4.57878	10.3981
48074	Wed Mar 22 17:01:11 2017_x000D_	27.1077	36.1945	152.787	2.66664	2	36.8551	39.8151	262.345	4.57878	10.3981
48075	Wed Mar 22 17:01:11 2017_x000D_	26.475	35.7839	152.784	2.66659	2	36.8551	39.8151	262.345	4.57878	11.1354
48076	Wed Mar 22 17:01:11 2017_x000D_	25.8417	35.3729	152.781	2.66654	2	36.8551	39.8151	262.345	4.57878	11.8755
48077	Wed Mar 22 17:01:11 2017_x000D_	25.4214	35.1689	152.782	2.66655	2	36.6772	38.9293	252.785	4.41194	11.8673
48078	Wed Mar 22 17:01:11 2017_x000D_	25.2144	35.1721	152.785	2.66661	2	36.6772	38.9293	252.785	4.41194	12.0628
48079	Wed Mar 22 17:01:11 2017_x000D_	24.5799	34.7605	152.783	2.66656	2	36.6772	38.9293	252.785	4.41194	12.7955
48080	Wed Mar 22 17:01:11 2017_x000D_	24.2622	34.5544	154.109	2.68971	2	36.6772	38.9293	252.785	4.41194	13.1633
48081	Wed Mar 22 17:01:11 2017_x000D_	23.6334	34.3531	154.113	2.68977	2	36.6772	38.9293	252.785	4.41194	13.8233
48082	Wed Mar 22 17:01:11 2017_x000D_	23.3158	34.1469	152.784	2.66658	2	35.6967	36.4776	250.164	4.36618	12.5984
48083	Wed Mar 22 17:01:11 2017_x000D_	22.9975	33.9406	154.109	2.68971	2	35.6967	36.4776	250.164	4.36618	12.9501
48084	Wed Mar 22 17:01:11 2017_x000D_	22.2607	33.635	155.47	2.71346	2	35.6967	36.4776	250.164	4.36618	13.7334
48085	Wed Mar 22 17:01:11 2017_x000D_	22.0494	33.5323	152.785	2.6666	2	35.6967	36.4776	250.164	4.36618	13.9615
48086	Wed Mar 22 17:01:11 2017_x000D_	21.412	33.1189	152.782	2.66655	2	34.0503	34.2245	225	3.92699	12.6866
48087	Wed Mar 22 17:01:11 2017_x000D_	21.0968	33.018	154.109	2.68971	2	34.0503	34.2245	225	3.92699	13.0096
48088	Wed Mar 22 17:01:12 2017_x000D_	20.3575	32.7112	152.787	2.66663	2	34.0503	34.2245	225	3.92699	13.7762
48089	Wed Mar 22 17:01:12 2017_x000D_	20.1422	32.5026	152.783	2.66657	2	34.0503	34.2245	225	3.92699	14.0143
48090	Wed Mar 22 17:01:12 2017_x000D_	19.8265	32.4014	154.109	2.68971	2	32.3729	32.6305	208.452	3.63817	12.5485
48091	Wed Mar 22 17:01:12 2017_x000D_	19.5066	32.1942	155.464	2.71336	2	32.3729	32.6305	208.452	3.63817	12.8737
48092	Wed Mar 22 17:01:12 2017_x000D_	18.8702	31.8851	152.785	2.66659	2	32.3729	32.6305	208.452	3.63817	13.5233
48093	Wed Mar 22 17:01:12 2017_x000D_	18.6581	31.7823	155.463	2.71334	2	32.3729	32.6305	208.452	3.63817	13.741
48094	Wed Mar 22 17:01:12 2017_x000D_	18.0209	31.4729	152.785	2.66661	2	30.8932	31.4828	194.861	3.40097	12.8723
48095	Wed Mar 22 17:01:12 2017_x000D_	17.8085	31.3699	155.462	2.71333	2	30.8932	31.4828	194.861	3.40097	13.0852
48096	Wed Mar 22 17:01:12 2017_x000D_	17.2754	31.0588	151.338	2.64134	2	30.8932	31.4828	194.861	3.40097	13.6244
48097	Wed Mar 22 17:01:12 2017_x000D_	17.0628	30.9557	154.106	2.68965	2	30.8932	31.4828	194.861	3.40097	13.8404
48098	Wed Mar 22 17:01:12 2017_x000D_	16.5286	30.6441	152.783	2.66657	2	30.8932	31.4828	194.861	3.40097	14.3891
48099	Wed Mar 22 17:01:12 2017_x000D_	16.3156	30.5406	150.242	2.62222	2	28.9658	30.5416	199.836	3.4878	12.6502
48100	Wed Mar 22 17:01:12 2017_x000D_	16.1027	30.4374	152.784	2.66658	2	28.9658	30.5416	199.836	3.4878	12.8635
48101	Wed Mar 22 17:01:12 2017_x000D_	15.886	30.2277	152.781	2.66653	2	28.9658	30.5416	199.836	3.4878	13.0836
48102	Wed Mar 22 17:01:12 2017_x000D_	15.4633	30.1268	150.245	2.62226	2	28.9658	30.5416	199.836	3.4878	13.5089
48103	Wed Mar 22 17:01:12 2017_x000D_	15.2464	29.917	150.242	2.62222	2	27.465	29.8338	206.037	3.59602	12.2189
48104	Wed Mar 22 17:01:12 2017_x000D_	14.82	29.7096	142.177	2.48145	2	27.465	29.8338	206.037	3.59602	12.6456
48105	Wed Mar 22 17:01:12 2017_x000D_	14.6066	29.6061	144.542	2.52273	2	27.465	29.8338	206.037	3.59602	12.8604
48106	Wed Mar 22 17:01:12 2017_x000D_	14.2807	29.2905	135.968	2.37309	2	27.465	29.8338	206.037	3.59602	13.1955
48107	Wed Mar 22 17:01:12 2017_x000D_	14.1722	29.1854	131.978	2.30345	2	25.1085	28.658	194.861	3.40097	10.949
48108	Wed Mar 22 17:01:12 2017_x000D_	14.1726	29.1855	127.434	2.22414	2	25.1085	28.658	194.861	3.40097	10.9486
48109	Wed Mar 22 17:01:13 2017_x000D_	14.0643	29.0801	115.466	2.01526	2	25.1085	28.658	194.861	3.40097	11.0523
48110	Wed Mar 22 17:01:13 2017_x000D_	13.9595	29.0815	112.827	1.96921	2	25.1085	28.658	194.861	3.40097	11.157
48111	Wed Mar 22 17:01:13 2017_x000D_	13.8515	28.9768	97.9325	1.70925	2	25.1085	28.658	194.861	3.40097	11.2615
48112	Wed Mar 22 17:01:13 2017_x000D_	13.8441	28.7641	92.0229	1.6061	2	23.1688	27.9362	204.768	3.57388	9.36138
48113	Wed Mar 22 17:01:13 2017_x000D_	13.8369	28.5517	80.2466	1.40057	2	23.1688	27.9362	204.768	3.57388	9.35218
48114	Wed Mar 22 17:01:13 2017_x000D_	13.8331	28.4455	73.7077	1.28644	2	23.1688	27.9362	204.768	3.57388	9.34958
48115	Wed Mar 22 17:01:13 2017_x000D_	14.028	28.0177	60.0242	1.04762	2	23.1688	27.9362	204.768	3.57388	9.14116
48116	Wed Mar 22 17:01:13 2017_x000D_	14.1255	27.8036	57.4825	1.00326	2	20.5814	26.9733	184.5	3.22013	6.50907
48117	Wed Mar 22 17:01:13 2017_x000D_	14.3277	27.5884	48.9489	0.854319	2	20.5814	26.9733	184.5	3.22013	6.28388
48118	Wed Mar 22 17:01:13 2017_x000D_	14.4288	27.4808	44.6068	0.778536	2	20.5814	26.9733	184.5	3.22013	6.1735
48119	Wed Mar 22 17:01:13 2017_x000D_	14.837	27.1566	33.4427	0.583685	2	20.5814	26.9733	184.5	3.22013	5.74732
48120	Wed Mar 22 17:01:13 2017_x000D_	14.938	27.0489	29.2175	0.509942	2	19.7348	26.2845	190.926	3.33229	4.85732
48121	Wed Mar 22 17:01:13 2017_x000D_	15.4511	26.7234	19.4887	0.340143	2	19.7348	26.2845	190.926	3.33229	4.30613
48122	Wed Mar 22 17:01:13 2017_x000D_	15.7582	26.5069	18.5527	0.323805	2	19.7348	26.2845	190.926	3.33229	3.98281
48123	Wed Mar 22 17:01:13 2017_x000D_	16.5931	26.391	15.7	0.274016	2	19.7348	26.2845	190.926	3.33229	3.1435
48124	Wed Mar 22 17:01:13 2017_x000D_	17.0049	26.1734	15.6977	0.273977	1	15.1547	25.7015	330.054	5.76052	1.90943
48125	Wed Mar 22 17:01:13 2017_x000D_	17.4203	26.0624	18.5549	0.323844	1	15.1547	25.7015	330.054	5.76052	2.29416
48126	Wed Mar 22 17:01:13 2017_x000D_	18.0411	25.8427	18.5547	0.323841	1	15.1547	25.7015	330.054	5.76052	2.88985
48127	Wed Mar 22 17:01:13 2017_x000D_	18.4597	25.8381	18.5574	0.323888	1	15.1547	25.7015	330.054	5.76052	3.30782
48128	Wed Mar 22 17:01:13 2017_x000D_	19.08	25.6185	18.5572	0.323885	1	15.1547	25.7015	330.054	5.76052	3.92618
48129	Wed Mar 22 17:01:13 2017_x000D_	19.282	25.4035	18.5542	0.323833	2	17.7157	27.3271	160.728	2.80524	2.48063
48130	Wed Mar 22 17:01:13 2017_x000D_	19.5958	25.4001	19.4915	0.340191	2	17.7157	27.3271	160.728	2.80524	2.69223
48131	Wed Mar 22 17:01:14 2017_x000D_	20.1109	25.1819	18.5554	0.323853	2	17.7157	27.3271	160.728	2.80524	3.21541
48132	Wed Mar 22 17:01:14 2017_x000D_	20.421	25.0722	22.3886	0.390755	2	17.7157	27.3271	160.728	2.80524	3.52182
48133	Wed Mar 22 17:01:14 2017_x000D_	21.0405	24.853	22.3893	0.390767	2	16.3824	27.728	169.997	2.967	5.47389
48134	Wed Mar 22 17:01:14 2017_x000D_	21.4543	24.7423	19.4915	0.340192	2	16.3824	27.728	169.997	2.967	5.88545
48135	Wed Mar 22 17:01:14 2017_x000D_	21.6596	24.6338	22.3899	0.390778	2	16.3824	27.728	169.997	2.967	6.11743
48136	Wed Mar 22 17:01:14 2017_x000D_	22.2784	24.4148	22.3906	0.390789	2	16.3824	27.728	169.997	2.967	6.76314
48137	Wed Mar 22 17:01:14 2017_x000D_	22.6886	24.198	22.3897	0.390774	2	15.7157	27.9284	169.496	2.95826	7.90805
48138	Wed Mar 22 17:01:14 2017_x000D_	23.2026	23.9802	21.3328	0.372327	2	15.7157	27.9284	169.496	2.95826	8.46416
48139	Wed Mar 22 17:01:14 2017_x000D_	23.4075	23.8718	18.5513	0.323781	2	15.7157	27.9284	169.496	2.95826	8.69596
48140	Wed Mar 22 17:01:14 2017_x000D_	23.925	23.7604	22.391	0.390796	2	15.7157	27.9284	169.496	2.95826	9.20678
48141	Wed Mar 22 17:01:14 2017_x000D_	24.2305	23.5448	21.3321	0.372316	2	15.7157	27.9284	169.496	2.95826	9.57694
48142	Wed Mar 22 17:01:14 2017_x000D_	24.5394	23.4354	19.4873	0.340118	2	12.868	27.8411	191.457	3.34155	12.4752
48143	Wed Mar 22 17:01:14 2017_x000D_	24.9523	23.3252	22.3908	0.390793	2	12.868	27.8411	191.457	3.34155	12.9005
48144	Wed Mar 22 17:01:14 2017_x000D_	25.1537	23.1107	22.3884	0.390752	2	12.868	27.8411	191.457	3.34155	13.1649
48145	Wed Mar 22 17:01:14 2017_x000D_	25.4655	23.1078	21.333	0.372331	2	12.868	27.8411	191.457	3.34155	13.4574
48146	Wed Mar 22 17:01:14 2017_x000D_	25.8747	22.8914	21.3319	0.372312	2	10.2574	27.3191	180	3.14159	16.2328
48147	Wed Mar 22 17:01:14 2017_x000D_	25.9788	22.8903	22.3906	0.390789	2	10.2574	27.3191	180	3.14159	16.3333
48148	Wed Mar 22 17:01:14 2017_x000D_	26.3879	22.674	22.3897	0.390774	2	10.2574	27.3191	180	3.14159	16.786
48149	Wed Mar 22 17:01:14 2017_x000D_	26.4916	22.6731	21.3323	0.37232	2	10.2574	27.3191	180	3.14159	16.8859
48150	Wed Mar 22 17:01:14 2017_x000D_	26.9011	22.4568	29.2459	0.510437	2	9.17085	27.0647	180	3.14159	18.3192
48151	Wed Mar 22 17:01:14 2017_x000D_	27.0052	22.4558	36.0542	0.629265	2	9.17085	27.0647	180	3.14159	18.4203
48152	Wed Mar 22 17:01:15 2017_x000D_	27.1092	22.4547	42.6292	0.744019	2	9.17085	27.0647	180	3.14159	18.5212
48153	Wed Mar 22 17:01:15 2017_x000D_	26.9053	22.5623	57.4667	1.00298	2	9.17085	27.0647	180	3.14159	18.2971
48154	Wed Mar 22 17:01:15 2017_x000D_	26.9086	22.6683	64.1266	1.11922	2	9.65665	25.9743	208.295	3.63543	17.5659
48155	Wed Mar 22 17:01:15 2017_x000D_	26.9086	22.6676	77.2368	1.34804	2	9.65665	25.9743	208.295	3.63543	17.566
48156	Wed Mar 22 17:01:15 2017_x000D_	27.0123	22.6664	85.843	1.49824	2	9.65665	25.9743	208.295	3.63543	17.6681
48157	Wed Mar 22 17:01:15 2017_x000D_	27.0088	22.5599	97.9067	1.70879	2	9.65665	25.9743	208.295	3.63543	17.6849
48158	Wed Mar 22 17:01:15 2017_x000D_	26.9014	22.4541	106.07	1.85128	2	9.65665	25.9743	208.295	3.63543	17.6004
48159	Wed Mar 22 17:01:15 2017_x000D_	27.1056	22.346	112.371	1.96124	2	10.5715	25.1181	258.292	4.50805	16.7649
48160	Wed Mar 22 17:01:15 2017_x000D_	26.8944	22.2416	118.818	2.07377	2	10.5715	25.1181	258.292	4.50805	16.5744
48161	Wed Mar 22 17:01:15 2017_x000D_	26.7837	22.0302	129.276	2.25629	2	10.5715	25.1181	258.292	4.50805	16.5037
48162	Wed Mar 22 17:01:15 2017_x000D_	26.6732	21.8185	131.472	2.29462	2	10.5715	25.1181	258.292	4.50805	16.4363
48163	Wed Mar 22 17:01:15 2017_x000D_	26.2415	21.2907	133.388	2.32806	2	12.3919	23.6263	315	5.49779	14.0452
48164	Wed Mar 22 17:01:15 2017_x000D_	25.92	20.974	129.276	2.25629	2	12.3919	23.6263	315	5.49779	13.7857
48165	Wed Mar 22 17:01:15 2017_x000D_	25.4843	20.3388	129.274	2.25625	2	12.3919	23.6263	315	5.49779	13.4988
48166	Wed Mar 22 17:01:15 2017_x000D_	25.0614	20.1292	129.28	2.25637	2	12.3919	23.6263	315	5.49779	13.1433
48167	Wed Mar 22 17:01:15 2017_x000D_	24.625	19.4931	129.278	2.25633	2	14.4508	21.6993	315	5.49779	10.4107
48168	Wed Mar 22 17:01:15 2017_x000D_	24.4033	19.0682	129.275	2.25627	2	14.4508	21.6993	315	5.49779	10.2944
48169	Wed Mar 22 17:01:15 2017_x000D_	24.1882	18.8564	129.276	2.25629	2	14.4508	21.6993	315	5.49779	10.1439
48170	Wed Mar 22 17:01:15 2017_x000D_	23.8656	18.5389	128.789	2.2478	2	14.4508	21.6993	315	5.49779	9.93109
48171	Wed Mar 22 17:01:15 2017_x000D_	23.5356	18.0071	129.275	2.25627	2	14.4508	21.6993	315	5.49779	9.80642
48172	Wed Mar 22 17:01:15 2017_x000D_	23.2126	17.6891	128.789	2.24778	2	16.0524	20.2004	315	5.49779	7.58783
48173	Wed Mar 22 17:01:16 2017_x000D_	22.7775	17.1572	131.466	2.29451	2	16.0524	20.2004	315	5.49779	7.3816
48174	Wed Mar 22 17:01:16 2017_x000D_	22.5584	16.838	133.374	2.32782	2	16.0524	20.2004	315	5.49779	7.32351
48175	Wed Mar 22 17:01:16 2017_x000D_	22.1266	16.4128	133.375	2.32784	2	16.0524	20.2004	315	5.49779	7.15834
48176	Wed Mar 22 17:01:16 2017_x000D_	21.9105	16.2001	133.376	2.32784	2	17.5963	20.0272	0	0	5.76706
48177	Wed Mar 22 17:01:16 2017_x000D_	21.6909	15.88	131.465	2.2945	2	17.5963	20.0272	0	0	5.82795
48178	Wed Mar 22 17:01:16 2017_x000D_	21.2586	15.4545	135.437	2.36382	2	17.5963	20.0272	0	0	5.8585
48179	Wed Mar 22 17:01:16 2017_x000D_	21.0387	15.1341	133.372	2.32778	2	17.5963	20.0272	0	0	5.98269
48180	Wed Mar 22 17:01:16 2017_x000D_	20.7138	14.8143	137.5	2.39982	2	20.6542	20.3437	0	0	5.52972
48181	Wed Mar 22 17:01:16 2017_x000D_	20.4972	14.601	137.499	2.39982	2	20.6542	20.3437	0	0	5.74485
48182	Wed Mar 22 17:01:16 2017_x000D_	20.0638	14.1741	137.499	2.3998	2	20.6542	20.3437	0	0	6.19778
48183	Wed Mar 22 17:01:16 2017_x000D_	19.7423	13.9611	135.437	2.36382	2	20.6542	20.3437	0	0	6.44741
48184	Wed Mar 22 17:01:16 2017_x000D_	19.4131	13.5332	137.497	2.39978	2	22.4163	20.1774	350.028	6.10914	7.29141
48185	Wed Mar 22 17:01:16 2017_x000D_	19.3012	13.319	135.432	2.36373	2	22.4163	20.1774	350.028	6.10914	7.5327
48186	Wed Mar 22 17:01:16 2017_x000D_	19.0876	13.2123	133.376	2.32784	2	22.4163	20.1774	350.028	6.10914	7.71964
48187	Wed Mar 22 17:01:16 2017_x000D_	18.8669	12.8911	135.432	2.36373	2	22.4163	20.1774	350.028	6.10914	8.10484
48188	Wed Mar 22 17:01:16 2017_x000D_	18.6531	12.7844	133.376	2.32786	2	22.4163	20.1774	350.028	6.10914	8.29567
48189	Wed Mar 22 17:01:16 2017_x000D_	18.6496	12.6771	135.432	2.36373	2	24.675	18.6993	315	5.49779	8.51894
48190	Wed Mar 22 17:01:16 2017_x000D_	18.3232	12.3556	135.432	2.36373	2	24.675	18.6993	315	5.49779	8.97708
48191	Wed Mar 22 17:01:16 2017_x000D_	18.2147	12.2488	135.432	2.36373	2	24.675	18.6993	315	5.49779	9.12932
48192	Wed Mar 22 17:01:16 2017_x000D_	17.7828	11.9277	141.603	2.47144	2	24.675	18.6993	315	5.49779	9.66214
48193	Wed Mar 22 17:01:16 2017_x000D_	17.6738	11.8207	145.661	2.54227	2	26.5156	16.7654	315	5.49779	10.1305
48194	Wed Mar 22 17:01:16 2017_x000D_	17.7754	11.7132	154.826	2.70223	2	26.5156	16.7654	315	5.49779	10.0953
48195	Wed Mar 22 17:01:17 2017_x000D_	17.9894	11.8207	171.079	2.9859	2	26.5156	16.7654	315	5.49779	9.85627
48196	Wed Mar 22 17:01:17 2017_x000D_	17.9896	11.821	177.133	3.09156	2	26.5156	16.7654	315	5.49779	9.85595
48197	Wed Mar 22 17:01:17 2017_x000D_	18.0917	11.7133	186.712	3.25873	2	27.8889	15.4805	315	5.49779	10.4965
48198	Wed Mar 22 17:01:17 2017_x000D_	18.2988	11.6053	202.133	3.52788	2	27.8889	15.4805	315	5.49779	10.3435
48199	Wed Mar 22 17:01:17 2017_x000D_	18.2993	11.6053	210.551	3.6748	2	27.8889	15.4805	315	5.49779	10.343
48200	Wed Mar 22 17:01:17 2017_x000D_	18.2963	11.4975	226.74	3.95736	2	27.8889	15.4805	315	5.49779	10.3866
48201	Wed Mar 22 17:01:17 2017_x000D_	18.3001	11.6048	233.252	4.07102	2	28.5855	14.6169	284.692	4.96881	10.7174
48202	Wed Mar 22 17:01:17 2017_x000D_	18.2966	11.497	240.041	4.1895	2	28.5855	14.6169	284.692	4.96881	10.7515
48203	Wed Mar 22 17:01:17 2017_x000D_	18.1987	11.7118	256.615	4.47878	2	28.5855	14.6169	284.692	4.96881	10.7854
48204	Wed Mar 22 17:01:17 2017_x000D_	18.0971	11.8195	260.225	4.54178	2	28.5855	14.6169	284.692	4.96881	10.855
48205	Wed Mar 22 17:01:17 2017_x000D_	18.1041	12.0342	-88.0841	-1.53736	2	28.5855	14.6169	284.692	4.96881	10.7949
48206	Wed Mar 22 17:01:17 2017_x000D_	18.1111	12.2491	-82.2299	-1.43518	2	29.7301	13.546	315	5.49779	11.6912
48207	Wed Mar 22 17:01:17 2017_x000D_	18.1327	12.8941	-82.2283	-1.43515	2	29.7301	13.546	315	5.49779	11.6157
48208	Wed Mar 22 17:01:17 2017_x000D_	18.147	13.324	-82.2272	-1.43514	2	29.7301	13.546	315	5.49779	11.5852
48209	Wed Mar 22 17:01:17 2017_x000D_	18.3859	14.1823	-82.2302	-1.43519	2	29.7301	13.546	315	5.49779	11.362
48210	Wed Mar 22 17:01:17 2017_x000D_	18.4003	14.6117	-82.2291	-1.43517	2	31.3228	12.2677	315	5.49779	13.1334
48211	Wed Mar 22 17:01:17 2017_x000D_	18.411	14.9334	-82.5186	-1.44022	2	31.3228	12.2677	315	5.49779	13.1841
48212	Wed Mar 22 17:01:17 2017_x000D_	18.5412	15.684	-85.1482	-1.48612	2	31.3228	12.2677	315	5.49779	13.2303
48213	Wed Mar 22 17:01:17 2017_x000D_	18.5554	16.1129	-85.1476	-1.48611	2	31.3228	12.2677	315	5.49779	13.3339
48214	Wed Mar 22 17:01:17 2017_x000D_	18.5697	16.5416	-85.1471	-1.4861	2	33.3836	10.3395	315	5.49779	16.0598
48215	Wed Mar 22 17:01:17 2017_x000D_	18.5912	17.1844	-85.1464	-1.48608	2	33.3836	10.3395	315	5.49779	16.2993
48216	Wed Mar 22 17:01:18 2017_x000D_	18.7102	17.612	-82.2266	-1.43513	2	33.3836	10.3395	315	5.49779	16.3767
48217	Wed Mar 22 17:01:18 2017_x000D_	18.7316	18.2543	-82.225	-1.4351	2	33.3836	10.3395	315	5.49779	16.6531
48218	Wed Mar 22 17:01:18 2017_x000D_	18.7459	18.6822	-82.2239	-1.43508	2	33.3836	10.3395	315	5.49779	16.8482
48219	Wed Mar 22 17:01:18 2017_x000D_	18.7566	19.0033	-81.9004	-1.42943	2	34.7576	9.0539	315	5.49779	18.842
48220	Wed Mar 22 17:01:18 2017_x000D_	18.8862	19.7507	-79.3373	-1.3847	2	34.7576	9.0539	315	5.49779	19.1396
48221	Wed Mar 22 17:01:18 2017_x000D_	18.8933	19.9645	-79.3364	-1.38468	2	34.7576	9.0539	315	5.49779	19.254
48222	Wed Mar 22 17:01:18 2017_x000D_	19.117	20.3902	-79.3401	-1.38475	2	34.7576	9.0539	315	5.49779	19.3168
48223	Wed Mar 22 17:01:18 2017_x000D_	19.1382	21.0309	-79.3376	-1.3847	2	35.6738	8.1967	302.456	5.27886	20.9319
48224	Wed Mar 22 17:01:18 2017_x000D_	19.1524	21.458	-79.3359	-1.38467	2	35.6738	8.1967	302.456	5.27886	21.1853
48225	Wed Mar 22 17:01:18 2017_x000D_	19.383	22.0963	-79.3387	-1.38472	2	35.6738	8.1967	302.456	5.27886	21.4147
48226	Wed Mar 22 17:01:18 2017_x000D_	19.3971	22.5229	-79.337	-1.38469	2	35.6738	8.1967	302.456	5.27886	21.6834
48227	Wed Mar 22 17:01:18 2017_x000D_	19.4217	23.269	-79.7647	-1.39216	2	38.3211	7.8381	306.741	5.35365	24.3988
48228	Wed Mar 22 17:01:18 2017_x000D_	19.537	23.5879	-82.2269	-1.43513	2	38.3211	7.8381	306.741	5.35365	24.5132
48229	Wed Mar 22 17:01:18 2017_x000D_	19.5511	24.014	-82.2258	-1.43511	2	38.3211	7.8381	306.741	5.35365	24.7785
48230	Wed Mar 22 17:01:18 2017_x000D_	19.6766	24.6517	-79.3339	-1.38464	2	38.3211	7.8381	306.741	5.35365	25.1061
48231	Wed Mar 22 17:01:18 2017_x000D_	19.6907	25.0774	-79.3322	-1.38461	2	38.3211	7.8381	306.741	5.35365	25.3828
48232	Wed Mar 22 17:01:18 2017_x000D_	19.9207	25.7135	-79.335	-1.38466	2	38.3211	7.8381	306.741	5.35365	25.6536
48233	Wed Mar 22 17:01:18 2017_x000D_	19.9347	26.1388	-79.3333	-1.38463	2	38.3211	7.8381	306.741	5.35365	25.9418
48234	Wed Mar 22 17:01:18 2017_x000D_	19.9522	26.6705	-78.8531	-1.37625	2	38.3211	7.8381	306.741	5.35365	26.3073
48235	Wed Mar 22 17:01:18 2017_x000D_	20.1715	26.9867	-79.3353	-1.38466	2	38.3211	7.8381	306.741	5.35365	26.3833
48236	Wed Mar 22 17:01:18 2017_x000D_	20.1819	27.3051	-79.7655	-1.39217	2	42.479	7.9709	306.741	5.35365	29.5122
48237	Wed Mar 22 17:01:19 2017_x000D_	20.1994	27.8362	-79.3318	-1.3846	2	42.479	7.9709	306.741	5.35365	29.8498
48238	Wed Mar 22 17:01:19 2017_x000D_	20.2133	28.2608	-79.3302	-1.38457	2	42.479	7.9709	306.741	5.35365	30.1238
48239	Wed Mar 22 17:01:19 2017_x000D_	20.2203	28.4731	-79.3293	-1.38456	2	42.479	7.9709	306.741	5.35365	30.262
48240	Wed Mar 22 17:01:19 2017_x000D_	20.4428	28.8948	-79.333	-1.38462	2	45.2403	9.8309	343.266	5.99111	31.2786
48241	Wed Mar 22 17:01:19 2017_x000D_	20.4497	29.1069	-79.3322	-1.38461	2	45.2403	9.8309	343.266	5.99111	31.4028
48242	Wed Mar 22 17:01:19 2017_x000D_	20.5677	29.5296	-76.4844	-1.3349	2	45.2403	9.8309	343.266	5.99111	31.5718
48243	Wed Mar 22 17:01:19 2017_x000D_	20.5747	29.7416	-76.4832	-1.33488	2	45.2403	9.8309	343.266	5.99111	31.699
48244	Wed Mar 22 17:01:19 2017_x000D_	20.5885	30.1655	-76.4808	-1.33484	2	47.1357	11.4407	24.768	0.432284	32.4865
48245	Wed Mar 22 17:01:19 2017_x000D_	20.703	30.482	-72.9328	-1.27292	2	47.1357	11.4407	24.768	0.432284	32.577
48246	Wed Mar 22 17:01:19 2017_x000D_	20.814	30.6924	-70.0947	-1.22338	2	47.1357	11.4407	24.768	0.432284	32.6107
48247	Wed Mar 22 17:01:19 2017_x000D_	20.8275	31.1157	-64.7009	-1.12924	2	47.1357	11.4407	24.768	0.432284	32.8516
48248	Wed Mar 22 17:01:19 2017_x000D_	20.9349	31.2202	-60.8661	-1.06231	2	48.8322	12.6009	26.0193	0.454122	33.5401
48249	Wed Mar 22 17:01:19 2017_x000D_	21.0458	31.4304	-58.3606	-1.01859	2	48.8322	12.6009	26.0193	0.454122	33.5654
48250	Wed Mar 22 17:01:19 2017_x000D_	21.1529	31.5351	-46.2264	-0.806803	2	48.8322	12.6009	26.0193	0.454122	33.5358
48251	Wed Mar 22 17:01:19 2017_x000D_	21.156	31.641	-40.1292	-0.700386	2	48.8322	12.6009	26.0193	0.454122	33.5931
48252	Wed Mar 22 17:01:19 2017_x000D_	21.2635	31.7458	-31.335	-0.546899	2	48.8322	12.6009	26.0193	0.454122	33.5643
48253	Wed Mar 22 17:01:19 2017_x000D_	21.2632	31.7461	-23.3426	-0.407404	2	49.6646	13.5121	19.8362	0.346207	33.7508
48254	Wed Mar 22 17:01:19 2017_x000D_	21.4715	31.7435	-17.8199	-0.311016	2	49.6646	13.5121	19.8362	0.346207	33.5743
48255	Wed Mar 22 17:01:19 2017_x000D_	21.7905	31.9512	-5.29654	-0.092442	2	49.6646	13.5121	19.8362	0.346207	33.421
48256	Wed Mar 22 17:01:19 2017_x000D_	21.9987	31.9485	0.801548	0.0139897	2	49.6646	13.5121	19.8362	0.346207	33.2461
48257	Wed Mar 22 17:01:19 2017_x000D_	22.4116	31.8374	15.8551	0.276724	2	50.7152	14.43	31.653	0.552449	33.2282
48258	Wed Mar 22 17:01:19 2017_x000D_	22.5124	31.7303	19.6361	0.342714	2	50.7152	14.43	31.653	0.552449	33.0862
48259	Wed Mar 22 17:01:20 2017_x000D_	22.8212	31.6203	29.3387	0.512056	2	50.7152	14.43	31.653	0.552449	32.7656
48260	Wed Mar 22 17:01:20 2017_x000D_	23.0257	31.5117	31.971	0.557999	2	50.7152	14.43	31.653	0.552449	32.5345
48261	Wed Mar 22 17:01:20 2017_x000D_	23.4349	31.2945	40.3569	0.704361	2	51.2556	16.8788	0	0	31.3337
48262	Wed Mar 22 17:01:20 2017_x000D_	23.4349	31.2945	40.3569	0.704361	2	51.2556	16.8788	0	0	31.3337
48263	Wed Mar 22 17:01:20 2017_x000D_	24.0446	30.8632	40.3575	0.704371	2	51.2556	16.8788	0	0	30.5941
48264	Wed Mar 22 17:01:20 2017_x000D_	24.3459	30.542	36.1112	0.630259	2	51.2556	16.8788	0	0	30.1797
48265	Wed Mar 22 17:01:20 2017_x000D_	24.9553	30.1109	36.1113	0.630261	2	51.2556	16.8788	0	0	29.4414
48266	Wed Mar 22 17:01:20 2017_x000D_	25.3637	29.8941	36.112	0.630273	2	51.3593	19.3124	0	0	28.0668
48267	Wed Mar 22 17:01:20 2017_x000D_	25.9695	29.3575	33.5463	0.585493	2	51.3593	19.3124	0	0	27.3047
48268	Wed Mar 22 17:01:20 2017_x000D_	26.2771	29.2479	34.4697	0.601609	2	51.3593	19.3124	0	0	26.9783
48269	Wed Mar 22 17:01:20 2017_x000D_	26.9897	28.8159	36.113	0.630291	2	51.3593	19.3124	0	0	26.1571
48270	Wed Mar 22 17:01:20 2017_x000D_	27.1904	28.6019	36.1124	0.63028	2	51.2759	21.0766	0	0	25.2337
48271	Wed Mar 22 17:01:20 2017_x000D_	27.5982	28.3854	36.1132	0.630293	2	51.2759	21.0766	0	0	24.7801
48272	Wed Mar 22 17:01:20 2017_x000D_	28.2066	27.9551	36.1133	0.630296	2	51.2759	21.0766	0	0	24.0729
48273	Wed Mar 22 17:01:20 2017_x000D_	28.4073	27.7412	36.1127	0.630285	2	51.2759	21.0766	0	0	23.8199
48274	Wed Mar 22 17:01:20 2017_x000D_	29.0154	27.311	36.1128	0.630286	2	49.8832	22.7995	45.4721	0.793637	21.3499
48275	Wed Mar 22 17:01:20 2017_x000D_	29.216	27.0972	36.1122	0.630276	2	49.8832	22.7995	45.4721	0.793637	21.1093
48276	Wed Mar 22 17:01:20 2017_x000D_	29.6204	26.7752	38.5307	0.672488	2	49.8832	22.7995	45.4721	0.793637	20.6491
48277	Wed Mar 22 17:01:20 2017_x000D_	30.1281	26.4521	42.6661	0.744665	2	49.8832	22.7995	45.4721	0.793637	20.0899
48278	Wed Mar 22 17:01:20 2017_x000D_	30.6292	25.9178	38.5303	0.672481	2	47.171	24.7019	90.077	1.57214	16.5864
48279	Wed Mar 22 17:01:20 2017_x000D_	30.6292	25.9178	38.5303	0.672481	2	47.171	24.7019	90.077	1.57214	16.5864
48280	Wed Mar 22 17:01:21 2017_x000D_	31.2367	25.4881	38.5307	0.672488	2	47.171	24.7019	90.077	1.57214	15.9537
48281	Wed Mar 22 17:01:21 2017_x000D_	31.5405	25.2732	40.3628	0.704463	2	47.171	24.7019	90.077	1.57214	15.6409
48282	Wed Mar 22 17:01:21 2017_x000D_	32.1418	24.6322	40.3619	0.704448	2	47.171	24.7019	90.077	1.57214	15.0294
48283	Wed Mar 22 17:01:21 2017_x000D_	32.4452	24.4176	38.5299	0.672473	2	45.1447	25.9633	155.232	2.70931	12.7932
48284	Wed Mar 22 17:01:21 2017_x000D_	32.9492	23.9893	40.3622	0.704453	2	45.1447	25.9633	155.232	2.70931	12.3542
48285	Wed Mar 22 17:01:21 2017_x000D_	33.2526	23.7747	38.5299	0.672474	2	45.1447	25.9633	155.232	2.70931	12.0918
48286	Wed Mar 22 17:01:21 2017_x000D_	33.8593	23.3456	38.5303	0.672481	2	45.1447	25.9633	155.232	2.70931	11.585
48287	Wed Mar 22 17:01:21 2017_x000D_	34.0596	23.1321	38.5299	0.672473	2	43.3368	27.2314	108.512	1.8939	10.1425
48288	Wed Mar 22 17:01:21 2017_x000D_	34.3601	22.8118	37.8977	0.66144	2	43.3368	27.2314	108.512	1.8939	10.0057
48289	Wed Mar 22 17:01:21 2017_x000D_	34.8664	22.4897	38.5299	0.672473	2	43.3368	27.2314	108.512	1.8939	9.70729
48290	Wed Mar 22 17:01:21 2017_x000D_	35.2696	22.1686	36.1074	0.630193	2	43.3368	27.2314	108.512	1.8939	9.52427
48291	Wed Mar 22 17:01:21 2017_x000D_	35.4727	22.0609	38.5303	0.672481	2	42.2145	27.8588	135	2.35619	8.89199
48292	Wed Mar 22 17:01:21 2017_x000D_	36.0788	21.6323	38.5307	0.672488	2	42.2145	27.8588	135	2.35619	8.74163
48293	Wed Mar 22 17:01:21 2017_x000D_	36.2789	21.4189	38.5303	0.672481	2	42.2145	27.8588	135	2.35619	8.75806
48294	Wed Mar 22 17:01:21 2017_x000D_	36.8848	20.9905	38.5307	0.672488	2	42.2145	27.8588	135	2.35619	8.69363
48295	Wed Mar 22 17:01:21 2017_x000D_	37.0793	20.5655	38.5286	0.672451	2	42.2145	27.8588	135	2.35619	8.91978
48296	Wed Mar 22 17:01:21 2017_x000D_	37.4849	20.3506	38.5295	0.672466	2	40.8638	28.6996	135.77	2.36964	9.00682
48297	Wed Mar 22 17:01:21 2017_x000D_	37.9879	19.9231	40.3637	0.704479	2	40.8638	28.6996	135.77	2.36964	9.23568
48298	Wed Mar 22 17:01:21 2017_x000D_	38.2905	19.7091	38.5295	0.672466	2	40.8638	28.6996	135.77	2.36964	9.35152
48299	Wed Mar 22 17:01:21 2017_x000D_	38.6904	19.2827	38.5286	0.672451	2	40.8638	28.6996	135.77	2.36964	9.66445
48300	Wed Mar 22 17:01:21 2017_x000D_	39.0984	19.1738	36.1055	0.63016	2	40.1782	29.3403	135	2.35619	10.2237
48301	Wed Mar 22 17:01:21 2017_x000D_	39.1955	18.9614	34.4551	0.601354	2	40.1782	29.3403	135	2.35619	10.4253
48302	Wed Mar 22 17:01:22 2017_x000D_	39.7034	18.7459	36.1057	0.630163	2	40.1782	29.3403	135	2.35619	10.605
48303	Wed Mar 22 17:01:22 2017_x000D_	40.0034	18.4262	40.3651	0.704504	2	40.1782	29.3403	135	2.35619	10.9155
48304	Wed Mar 22 17:01:22 2017_x000D_	40.1006	18.2138	38.529	0.672459	2	39.0054	31.0686	109.836	1.917	12.9014
48305	Wed Mar 22 17:01:22 2017_x000D_	40.3057	18.2124	38.5303	0.672481	2	39.0054	31.0686	109.836	1.917	12.9218
48306	Wed Mar 22 17:01:22 2017_x000D_	40.7079	17.8921	36.1045	0.630143	2	39.0054	31.0686	109.836	1.917	13.286
48307	Wed Mar 22 17:01:22 2017_x000D_	40.8051	17.6798	34.4532	0.601322	2	39.0054	31.0686	109.836	1.917	13.5092
48308	Wed Mar 22 17:01:22 2017_x000D_	41.0074	17.5725	31.9388	0.557436	2	38.0006	33.9035	100.926	1.7615	16.6055
48309	Wed Mar 22 17:01:22 2017_x000D_	41.0068	17.5725	18.5433	0.323641	2	38.0006	33.9035	100.926	1.7615	16.6054
48310	Wed Mar 22 17:01:22 2017_x000D_	40.8016	17.5737	12.6934	0.221542	2	38.0006	33.9035	100.926	1.7615	16.5683
48311	Wed Mar 22 17:01:22 2017_x000D_	40.6958	17.4681	-2.57312	-0.0449094	2	38.0006	33.9035	100.926	1.7615	16.6549
48312	Wed Mar 22 17:01:22 2017_x000D_	40.6982	17.5736	-11.2425	-0.196218	2	38.0006	33.9035	100.926	1.7615	16.5512
48313	Wed Mar 22 17:01:22 2017_x000D_	40.5931	17.4682	-14.7495	-0.257428	2	37.463	36.0904	97.2504	1.69734	18.8834
48314	Wed Mar 22 17:01:22 2017_x000D_	40.6959	17.4667	-34.6441	-0.604653	2	37.463	36.0904	97.2504	1.69734	18.9022
48315	Wed Mar 22 17:01:22 2017_x000D_	40.7985	17.4657	-40.9881	-0.715378	2	37.463	36.0904	97.2504	1.69734	18.921
48316	Wed Mar 22 17:01:22 2017_x000D_	40.9038	17.5708	-45.0076	-0.785531	2	37.463	36.0904	97.2504	1.69734	18.8365
48317	Wed Mar 22 17:01:22 2017_x000D_	41.1147	17.781	-57.6841	-1.00678	2	36.9559	37.6167	97.6551	1.7044	20.267
48318	Wed Mar 22 17:01:22 2017_x000D_	41.2228	17.9918	-68.0851	-1.18831	2	36.9559	37.6167	97.6551	1.7044	20.0834
48319	Wed Mar 22 17:01:22 2017_x000D_	41.2257	18.0976	-74.3587	-1.2978	2	36.9559	37.6167	97.6551	1.7044	19.9807
48320	Wed Mar 22 17:01:22 2017_x000D_	41.3387	18.5201	-77.1112	-1.34584	2	36.9559	37.6167	97.6551	1.7044	19.5931
48321	Wed Mar 22 17:01:22 2017_x000D_	41.5591	19.1529	-77.1133	-1.34588	2	36.6873	38.7095	106.1	1.8518	20.1543
48322	Wed Mar 22 17:01:22 2017_x000D_	41.6716	19.5746	-74.3596	-1.29782	2	36.6873	38.7095	106.1	1.8518	19.7734
48323	Wed Mar 22 17:01:23 2017_x000D_	41.682	19.9972	-74.3566	-1.29777	2	36.6873	38.7095	106.1	1.8518	19.3674
48324	Wed Mar 22 17:01:23 2017_x000D_	41.9072	20.8401	-74.3563	-1.29776	2	36.6873	38.7095	106.1	1.8518	18.6162
48325	Wed Mar 22 17:01:23 2017_x000D_	42.0145	21.0501	-71.6714	-1.2509	2	36.4389	39.3624	100.003	1.74538	19.1423
48326	Wed Mar 22 17:01:23 2017_x000D_	42.2343	21.6812	-71.6717	-1.25091	2	36.4389	39.3624	100.003	1.74538	18.6068
48327	Wed Mar 22 17:01:23 2017_x000D_	42.3444	21.9969	-73.6055	-1.28466	2	36.4389	39.3624	100.003	1.74538	18.3422
48328	Wed Mar 22 17:01:23 2017_x000D_	42.4566	22.4174	-70.7922	-1.23556	2	36.4389	39.3624	100.003	1.74538	17.9818
48329	Wed Mar 22 17:01:23 2017_x000D_	42.6761	23.0476	-70.7921	-1.23556	2	36.4389	39.3624	100.003	1.74538	17.4664
48330	Wed Mar 22 17:01:23 2017_x000D_	42.7857	23.3622	-69.0605	-1.20533	2	36.1804	40.2351	106.306	1.85539	18.1197
48331	Wed Mar 22 17:01:23 2017_x000D_	42.8955	23.6773	-70.7921	-1.23556	2	36.1804	40.2351	106.306	1.85539	17.8677
48332	Wed Mar 22 17:01:23 2017_x000D_	43.1198	24.5169	-70.7902	-1.23552	2	36.1804	40.2351	106.306	1.85539	17.1819
48333	Wed Mar 22 17:01:23 2017_x000D_	43.3313	24.8301	-71.6732	-1.25093	2	36.1804	40.2351	106.306	1.85539	16.9838
48334	Wed Mar 22 17:01:23 2017_x000D_	43.5502	25.4585	-71.6735	-1.25094	2	35.6737	41.7603	97.2504	1.69734	18.1049
48335	Wed Mar 22 17:01:23 2017_x000D_	43.6598	25.7729	-73.6112	-1.28476	2	35.6737	41.7603	97.2504	1.69734	17.8711
48336	Wed Mar 22 17:01:23 2017_x000D_	43.7789	26.5065	-71.6702	-1.25088	2	35.6737	41.7603	97.2504	1.69734	17.2735
48337	Wed Mar 22 17:01:23 2017_x000D_	43.8884	26.8205	-73.609	-1.28472	2	35.6737	41.7603	97.2504	1.69734	17.0493
48338	Wed Mar 22 17:01:23 2017_x000D_	44.1094	27.5523	-74.3653	-1.29792	2	34.7107	43.7114	101.014	1.76303	18.6936
48339	Wed Mar 22 17:01:23 2017_x000D_	44.2185	27.8657	-70.7882	-1.23549	2	34.7107	43.7114	101.014	1.76303	18.4793
48340	Wed Mar 22 17:01:23 2017_x000D_	44.3277	28.1789	-74.3665	-1.29794	2	34.7107	43.7114	101.014	1.76303	18.2687
48341	Wed Mar 22 17:01:23 2017_x000D_	44.5484	28.9099	-73.6102	-1.28474	2	34.7107	43.7114	101.014	1.76303	17.7726
48342	Wed Mar 22 17:01:23 2017_x000D_	44.6573	29.2225	-71.6696	-1.25087	2	34.7107	43.7114	101.014	1.76303	17.5745
48343	Wed Mar 22 17:01:23 2017_x000D_	44.8777	29.9528	-70.7863	-1.23545	2	33.9862	45.2293	103.013	1.79791	18.7616
48344	Wed Mar 22 17:01:24 2017_x000D_	45.0882	30.2638	-71.672	-1.25091	2	33.9862	45.2293	103.013	1.79791	18.6339
48345	Wed Mar 22 17:01:24 2017_x000D_	45.0979	30.6821	-71.6683	-1.25085	2	33.9862	45.2293	103.013	1.79791	18.3055
48346	Wed Mar 22 17:01:24 2017_x000D_	45.3155	31.3066	-71.6687	-1.25085	2	33.9862	45.2293	103.013	1.79791	17.9498
48347	Wed Mar 22 17:01:24 2017_x000D_	45.5258	31.6174	-70.7883	-1.23549	2	33.51	46.0946	100.003	1.74538	18.8141
48348	Wed Mar 22 17:01:24 2017_x000D_	45.533	31.9306	-71.6689	-1.25086	2	33.51	46.0946	100.003	1.74538	18.5788
48349	Wed Mar 22 17:01:24 2017_x000D_	45.7503	32.5542	-71.6693	-1.25086	2	33.51	46.0946	100.003	1.74538	18.2529
48350	Wed Mar 22 17:01:24 2017_x000D_	45.8567	32.7615	-74.3733	-1.29806	2	33.51	46.0946	100.003	1.74538	18.1718
48351	Wed Mar 22 17:01:24 2017_x000D_	45.9723	33.3859	-71.6678	-1.25084	2	33.0438	46.7403	98.9261	1.72659	18.5873
48352	Wed Mar 22 17:01:24 2017_x000D_	46.1822	33.6959	-70.7863	-1.23545	2	33.0438	46.7403	98.9261	1.72659	18.5142
48353	Wed Mar 22 17:01:24 2017_x000D_	46.3967	34.2139	-71.672	-1.25091	2	33.0438	46.7403	98.9261	1.72659	18.3088
48354	Wed Mar 22 17:01:24 2017_x000D_	46.4014	34.4223	-71.6702	-1.25088	2	33.0438	46.7403	98.9261	1.72659	18.1703
48355	Wed Mar 22 17:01:24 2017_x000D_	46.6181	35.0441	-71.6705	-1.25089	2	33.3701	49.1672	81.8809	1.42909	19.3642
48356	Wed Mar 22 17:01:24 2017_x000D_	46.6181	35.0441	-71.6705	-1.25089	2	33.3701	49.1672	81.8809	1.42909	19.3642
48357	Wed Mar 22 17:01:24 2017_x000D_	46.83	35.4573	-71.6726	-1.25092	2	33.3701	49.1672	81.8809	1.42909	19.2128
48358	Wed Mar 22 17:01:24 2017_x000D_	46.8347	35.6655	-71.6708	-1.25089	2	33.3701	49.1672	81.8809	1.42909	19.0681
48359	Wed Mar 22 17:01:24 2017_x000D_	47.0441	35.9746	-70.7882	-1.23549	2	33.3701	49.1672	81.8809	1.42909	19.0006
48360	Wed Mar 22 17:01:24 2017_x000D_	47.1592	36.5969	-68.0402	-1.18753	2	33.3002	50.7027	83.377	1.4552	19.7749
48361	Wed Mar 22 17:01:24 2017_x000D_	47.2645	36.8029	-60.4089	-1.05433	2	33.3002	50.7027	83.377	1.4552	19.7029
48362	Wed Mar 22 17:01:24 2017_x000D_	47.4737	37.1115	-59.0256	-1.03019	2	33.3002	50.7027	83.377	1.4552	19.6369
48363	Wed Mar 22 17:01:24 2017_x000D_	47.788	37.6262	-46.7735	-0.816352	2	33.3002	50.7027	83.377	1.4552	19.5164
48364	Wed Mar 22 17:01:24 2017_x000D_	47.9966	37.9343	-40.5912	-0.70845	2	33.4782	51.5863	83.274	1.45341	19.9289
48365	Wed Mar 22 17:01:24 2017_x000D_	48.2009	38.0348	-38.3387	-0.669136	2	33.4782	51.5863	83.274	1.45341	20.01
48366	Wed Mar 22 17:01:25 2017_x000D_	48.6135	38.4431	-30.0968	-0.525289	2	33.4782	51.5863	83.274	1.45341	20.0455
48367	Wed Mar 22 17:01:25 2017_x000D_	48.9182	38.5417	-26.154	-0.456474	2	33.4782	51.5863	83.274	1.45341	20.2127
48368	Wed Mar 22 17:01:25 2017_x000D_	49.4292	38.8443	-16.9553	-0.295926	2	33.6363	52.9082	83.274	1.45341	21.1473
48369	Wed Mar 22 17:01:25 2017_x000D_	49.7315	38.8392	-10.5992	-0.184992	2	33.6363	52.9082	83.274	1.45341	21.3774
48370	Wed Mar 22 17:01:25 2017_x000D_	50.3405	39.036	-4.84819	-0.0846169	2	33.6363	52.9082	83.274	1.45341	21.7133
48371	Wed Mar 22 17:01:25 2017_x000D_	50.6428	39.0306	-5.15593	-0.089988	2	33.6363	52.9082	83.274	1.45341	21.9501
48372	Wed Mar 22 17:01:25 2017_x000D_	50.9445	39.0251	-4.85021	-0.0846521	2	33.6363	52.9082	83.274	1.45341	22.1882
48373	Wed Mar 22 17:01:25 2017_x000D_	51.3492	39.1216	-1.91839	-0.0334822	2	34.8638	54.6996	57.8853	1.01029	22.6813
48374	Wed Mar 22 17:01:25 2017_x000D_	52.1516	39.0038	1.02476	0.0178855	2	34.8638	54.6996	57.8853	1.01029	23.3501
48375	Wed Mar 22 17:01:25 2017_x000D_	52.5557	39.1002	3.97678	0.0694079	2	34.8638	54.6996	57.8853	1.01029	23.587
48376	Wed Mar 22 17:01:25 2017_x000D_	53.1583	39.0894	3.97766	0.0694232	2	34.8638	54.6996	57.8853	1.01029	24.0493
48377	Wed Mar 22 17:01:25 2017_x000D_	53.5579	38.9788	6.91086	0.120617	2	36.1007	56.2711	24.768	0.432284	24.5719
48378	Wed Mar 22 17:01:25 2017_x000D_	54.3585	38.8612	9.81695	0.171338	2	36.1007	56.2711	24.768	0.432284	25.228
48379	Wed Mar 22 17:01:25 2017_x000D_	54.6595	38.8558	10.2735	0.179306	2	36.1007	56.2711	24.768	0.432284	25.4504
48380	Wed Mar 22 17:01:25 2017_x000D_	55.3568	38.6366	9.81562	0.171315	2	36.1007	56.2711	24.768	0.432284	26.1108
48381	Wed Mar 22 17:01:25 2017_x000D_	55.7575	38.6295	9.81721	0.171343	2	37.3571	57.4038	23.1472	0.403995	26.2878
48382	Wed Mar 22 17:01:25 2017_x000D_	56.158	38.6224	9.81888	0.171372	2	37.3571	57.4038	23.1472	0.403995	26.5747
48383	Wed Mar 22 17:01:25 2017_x000D_	56.7564	38.5083	6.90864	0.120578	2	37.3571	57.4038	23.1472	0.403995	27.0809
48384	Wed Mar 22 17:01:25 2017_x000D_	57.1546	38.3981	9.81753	0.171348	2	37.3571	57.4038	23.1472	0.403995	27.4437
48385	Wed Mar 22 17:01:25 2017_x000D_	57.5546	38.391	9.81909	0.171376	2	38.4055	58.311	24.768	0.432284	27.6314
48386	Wed Mar 22 17:01:25 2017_x000D_	58.3522	38.2738	12.6868	0.221426	2	38.4055	58.311	24.768	0.432284	28.273
48387	Wed Mar 22 17:01:26 2017_x000D_	58.7497	38.1635	9.81855	0.171366	2	38.4055	58.311	24.768	0.432284	28.6323
48388	Wed Mar 22 17:01:26 2017_x000D_	59.3468	38.0499	12.6868	0.221426	2	38.4055	58.311	24.768	0.432284	29.1385
48389	Wed Mar 22 17:01:26 2017_x000D_	59.744	37.9396	9.81723	0.171343	2	38.4055	58.311	24.768	0.432284	29.5013
48390	Wed Mar 22 17:01:26 2017_x000D_	60.1412	37.8296	12.6858	0.221409	2	39.2459	58.9927	23.1472	0.403995	29.7404
48391	Wed Mar 22 17:01:26 2017_x000D_	60.7358	37.6129	12.6838	0.221373	2	39.2459	58.9927	23.1472	0.403995	30.3136
48392	Wed Mar 22 17:01:26 2017_x000D_	61.1343	37.606	12.6858	0.221408	2	39.2459	58.9927	23.1472	0.403995	30.6022
48393	Wed Mar 22 17:01:26 2017_x000D_	61.7318	37.5957	12.6889	0.221462	2	39.2459	58.9927	23.1472	0.403995	31.0394
48394	Wed Mar 22 17:01:26 2017_x000D_	62.1266	37.3827	12.6858	0.221409	2	41.9734	61.2619	31.9005	0.556768	31.2469
48395	Wed Mar 22 17:01:26 2017_x000D_	62.3256	37.3793	12.6868	0.221427	2	41.9734	61.2619	31.9005	0.556768	31.3782
48396	Wed Mar 22 17:01:26 2017_x000D_	62.9206	37.2659	9.81404	0.171287	2	41.9734	61.2619	31.9005	0.556768	31.8527
48397	Wed Mar 22 17:01:26 2017_x000D_	63.3167	37.1562	12.6868	0.221426	2	41.9734	61.2619	31.9005	0.556768	32.1966
48398	Wed Mar 22 17:01:26 2017_x000D_	63.8117	37.0446	9.39754	0.164018	2	44.9263	63.3168	19.8362	0.346207	32.3556
48399	Wed Mar 22 17:01:26 2017_x000D_	64.0104	37.0412	9.39834	0.164032	2	44.9263	63.3168	19.8362	0.346207	32.4748
48400	Wed Mar 22 17:01:26 2017_x000D_	64.3086	37.0362	9.8143	0.171292	2	44.9263	63.3168	19.8362	0.346207	32.6549
48401	Wed Mar 22 17:01:26 2017_x000D_	64.7042	36.9265	12.6888	0.221461	2	44.9263	63.3168	19.8362	0.346207	32.979
48402	Wed Mar 22 17:01:26 2017_x000D_	65.0001	36.8184	9.39681	0.164005	2	46.8417	64.2468	7.65515	0.133608	32.8944
48403	Wed Mar 22 17:01:26 2017_x000D_	65.298	36.8134	9.813	0.171269	2	46.8417	64.2468	7.65515	0.133608	33.064
48404	Wed Mar 22 17:01:26 2017_x000D_	65.4964	36.81	9.81372	0.171282	2	46.8417	64.2468	7.65515	0.133608	33.1779
48405	Wed Mar 22 17:01:26 2017_x000D_	65.8914	36.7003	6.88943	0.120243	2	46.8417	64.2468	7.65515	0.133608	33.4918
48406	Wed Mar 22 17:01:26 2017_x000D_	66.1901	36.7982	3.7965	0.0662613	2	46.8417	64.2468	7.65515	0.133608	33.5825
48407	Wed Mar 22 17:01:26 2017_x000D_	66.3867	36.6918	0.962912	0.016806	2	50.4943	65.2258	0	0	32.6613
48408	Wed Mar 22 17:01:27 2017_x000D_	66.3852	36.5883	-14.3332	-0.250162	2	50.4943	65.2258	0	0	32.751
48409	Wed Mar 22 17:01:27 2017_x000D_	66.385	36.588	-19.9914	-0.348916	2	50.4943	65.2258	0	0	32.7512
48410	Wed Mar 22 17:01:27 2017_x000D_	66.2858	36.589	-31.4698	-0.549252	2	50.4943	65.2258	0	0	32.7023
48411	Wed Mar 22 17:01:27 2017_x000D_	66.2849	36.4857	-45.1767	-0.788482	2	52.0147	65.269	0	0	32.1266
48412	Wed Mar 22 17:01:27 2017_x000D_	66.2852	36.4855	-53.2714	-0.929762	2	52.0147	65.269	0	0	32.1269
48413	Wed Mar 22 17:01:27 2017_x000D_	66.3866	36.5866	-69.5989	-1.21473	2	52.0147	65.269	0	0	32.0816
48414	Wed Mar 22 17:01:27 2017_x000D_	66.3869	36.5868	-74.9172	-1.30755	2	52.0147	65.269	0	0	32.0816
48415	Wed Mar 22 17:01:27 2017_x000D_	66.4911	36.8943	-89.1442	-1.55586	2	53.752	65.3183	0	0	31.1482
48416	Wed Mar 22 17:01:27 2017_x000D_	66.3952	37.1018	268.101	4.67925	2	53.752	65.3183	0	0	30.9196
48417	Wed Mar 22 17:01:27 2017_x000D_	66.3984	37.3078	262.64	4.58393	2	53.752	65.3183	0	0	30.733
48418	Wed Mar 22 17:01:27 2017_x000D_	66.4077	37.9251	257.325	4.49116	2	53.752	65.3183	0	0	30.1754
48419	Wed Mar 22 17:01:27 2017_x000D_	66.3148	38.3382	254.749	4.44621	2	53.752	65.3183	0	0	29.7615
48420	Wed Mar 22 17:01:27 2017_x000D_	66.1275	39.0613	253.949	4.43224	2	53.752	65.3183	0	0	29.0273
48421	Wed Mar 22 17:01:27 2017_x000D_	65.9357	39.4758	253.95	4.43226	2	53.752	65.3183	0	0	28.5706
48422	Wed Mar 22 17:01:27 2017_x000D_	65.8476	40.1965	252.238	4.40238	2	53.752	65.3183	0	0	27.882
48423	Wed Mar 22 17:01:27 2017_x000D_	65.7532	40.5064	253.948	4.43223	2	53.752	65.3183	0	0	27.5619
48424	Wed Mar 22 17:01:27 2017_x000D_	65.5615	40.9207	253.949	4.43225	2	55.7164	65.1555	0	0	26.1582
48425	Wed Mar 22 17:01:27 2017_x000D_	65.4656	41.128	251.331	4.38656	2	55.7164	65.1555	0	0	25.9301
48426	Wed Mar 22 17:01:27 2017_x000D_	65.277	41.7474	251.331	4.38656	2	55.7164	65.1555	0	0	25.2853
48427	Wed Mar 22 17:01:27 2017_x000D_	65.2833	42.1577	251.33	4.38653	2	55.7164	65.1555	0	0	24.9083
48428	Wed Mar 22 17:01:27 2017_x000D_	64.9958	42.7787	253.949	4.43225	2	56.3782	64.9556	0	0	23.7924
48429	Wed Mar 22 17:01:27 2017_x000D_	64.9032	43.1908	251.33	4.38654	2	56.3782	64.9556	0	0	23.3748
48430	Wed Mar 22 17:01:28 2017_x000D_	64.7148	43.8096	251.33	4.38653	2	56.3782	64.9556	0	0	22.73
48431	Wed Mar 22 17:01:28 2017_x000D_	64.5232	44.2235	251.33	4.38654	2	56.3782	64.9556	0	0	22.2747
48432	Wed Mar 22 17:01:28 2017_x000D_	64.3349	44.842	251.33	4.38654	2	57.3095	63.67	295	5.14872	20.096
48433	Wed Mar 22 17:01:28 2017_x000D_	64.2424	45.2537	248.793	4.34226	2	57.3095	63.67	295	5.14872	19.678
48434	Wed Mar 22 17:01:28 2017_x000D_	64.1499	45.6652	251.329	4.38652	2	57.3095	63.67	295	5.14872	19.2604
48435	Wed Mar 22 17:01:28 2017_x000D_	63.8627	46.2856	248.793	4.34226	2	57.3095	63.67	295	5.14872	18.5785
48436	Wed Mar 22 17:01:28 2017_x000D_	63.7702	46.6968	251.329	4.38653	2	57.3095	63.67	295	5.14872	18.1612
48437	Wed Mar 22 17:01:28 2017_x000D_	63.5772	47.0081	250.333	4.36914	2	58.4685	62.172	315	5.49779	16.0013
48438	Wed Mar 22 17:01:28 2017_x000D_	63.3907	47.7281	251.33	4.38653	2	58.4685	62.172	315	5.49779	15.2596
48439	Wed Mar 22 17:01:28 2017_x000D_	63.1994	48.1414	251.33	4.38654	2	58.4685	62.172	315	5.49779	14.8067
48440	Wed Mar 22 17:01:28 2017_x000D_	63.0114	48.7589	251.33	4.38654	2	58.4685	62.172	315	5.49779	14.1615
48441	Wed Mar 22 17:01:28 2017_x000D_	62.8201	49.1721	251.331	4.38655	2	59.6384	60.4551	296.037	5.16682	11.723
48442	Wed Mar 22 17:01:28 2017_x000D_	62.7278	49.583	248.792	4.34224	2	59.6384	60.4551	296.037	5.16682	11.3025
48443	Wed Mar 22 17:01:28 2017_x000D_	62.441	50.2024	251.331	4.38655	2	59.6384	60.4551	296.037	5.16682	10.6288
48444	Wed Mar 22 17:01:28 2017_x000D_	62.347	50.5112	247.692	4.32305	2	59.6384	60.4551	296.037	5.16682	10.3062
48445	Wed Mar 22 17:01:28 2017_x000D_	62.062	51.2324	251.331	4.38656	2	60.5597	59.3873	289.478	5.05234	8.29212
48446	Wed Mar 22 17:01:28 2017_x000D_	61.9681	51.541	247.692	4.32304	2	60.5597	59.3873	289.478	5.05234	7.9717
48447	Wed Mar 22 17:01:28 2017_x000D_	61.6831	52.2619	251.332	4.38656	2	60.5597	59.3873	289.478	5.05234	7.21341
48448	Wed Mar 22 17:01:28 2017_x000D_	61.492	52.6746	251.332	4.38657	2	60.5597	59.3873	289.478	5.05234	6.77713
48449	Wed Mar 22 17:01:28 2017_x000D_	61.3044	53.291	251.332	4.38657	1	65.556	50.5513	111.801	1.95129	5.05787
48450	Wed Mar 22 17:01:28 2017_x000D_	61.1133	53.7036	251.333	4.38658	1	65.556	50.5513	111.801	1.95129	5.44744
48451	Wed Mar 22 17:01:29 2017_x000D_	61.0196	54.0119	247.691	4.32303	1	65.556	50.5513	111.801	1.95129	5.70567
48452	Wed Mar 22 17:01:29 2017_x000D_	60.924	54.2181	250.334	4.36915	1	65.556	50.5513	111.801	1.95129	5.90769
48453	Wed Mar 22 17:01:29 2017_x000D_	60.8338	54.7297	248.791	4.34222	1	65.556	50.5513	111.801	1.95129	6.30541
48454	Wed Mar 22 17:01:29 2017_x000D_	60.6411	55.0404	247.691	4.32303	1	64.7976	52.721	97.2504	1.69734	4.75984
48455	Wed Mar 22 17:01:29 2017_x000D_	60.4501	55.4528	247.691	4.32303	1	64.7976	52.721	97.2504	1.69734	5.13454
48456	Wed Mar 22 17:01:29 2017_x000D_	60.3547	55.659	245.152	4.2787	1	64.7976	52.721	97.2504	1.69734	5.32646
48457	Wed Mar 22 17:01:29 2017_x000D_	60.1637	56.0713	245.152	4.2787	1	64.7976	52.721	97.2504	1.69734	5.71818
48458	Wed Mar 22 17:01:29 2017_x000D_	60.1673	56.2747	245.151	4.27869	1	63.833	54.6647	110.069	1.92107	4.00368
48459	Wed Mar 22 17:01:29 2017_x000D_	60.0719	56.4807	247.691	4.32302	1	63.833	54.6647	110.069	1.92107	4.17657
48460	Wed Mar 22 17:01:29 2017_x000D_	59.8792	56.7911	248.792	4.34225	1	63.833	54.6647	110.069	1.92107	4.48933
48461	Wed Mar 22 17:01:29 2017_x000D_	59.7838	56.997	251.335	4.38662	1	63.833	54.6647	110.069	1.92107	4.67286
48462	Wed Mar 22 17:01:29 2017_x000D_	59.5947	57.5103	262.714	4.58523	1	63.5625	55.7521	106.765	1.86341	4.3399
48463	Wed Mar 22 17:01:29 2017_x000D_	59.5982	57.7133	268.23	4.68149	1	63.5625	55.7521	106.765	1.86341	4.42289
48464	Wed Mar 22 17:01:29 2017_x000D_	59.5041	58.0206	-77.3613	-1.35021	1	63.5625	55.7521	106.765	1.86341	4.64938
48465	Wed Mar 22 17:01:29 2017_x000D_	59.6063	58.2208	-69.1627	-1.20712	1	63.5625	55.7521	106.765	1.86341	4.66326
48466	Wed Mar 22 17:01:29 2017_x000D_	59.7088	58.421	-66.5855	-1.16214	1	63.5625	55.7521	106.765	1.86341	4.68765
48467	Wed Mar 22 17:01:29 2017_x000D_	59.7121	58.6244	-59.0056	-1.02984	2	61.7464	52.851	280.003	4.88698	6.12132
48468	Wed Mar 22 17:01:29 2017_x000D_	59.9148	58.9236	-44.4197	-0.775269	2	61.7464	52.851	280.003	4.88698	6.34281
48469	Wed Mar 22 17:01:29 2017_x000D_	60.0154	59.0225	-40.2835	-0.70308	2	61.7464	52.851	280.003	4.88698	6.40966
48470	Wed Mar 22 17:01:29 2017_x000D_	60.317	59.3188	-28.1971	-0.492132	2	61.7464	52.851	280.003	4.88698	6.62387
48471	Wed Mar 22 17:01:29 2017_x000D_	60.6152	59.4119	-24.4008	-0.425875	2	62.2446	51.5504	284.861	4.97177	8.02858
48472	Wed Mar 22 17:01:29 2017_x000D_	61.0142	59.6037	-19.1432	-0.334112	2	62.2446	51.5504	284.861	4.97177	8.14675
48473	Wed Mar 22 17:01:30 2017_x000D_	61.3121	59.6967	-15.519	-0.270857	2	62.2446	51.5504	284.861	4.97177	8.1995
48474	Wed Mar 22 17:01:30 2017_x000D_	61.7089	59.7868	-12.7797	-0.223048	2	62.2446	51.5504	284.861	4.97177	8.2538
48475	Wed Mar 22 17:01:30 2017_x000D_	62.4033	59.9695	-13.507	-0.235741	2	63.1881	50.0432	315	5.49779	9.95728
48476	Wed Mar 22 17:01:30 2017_x000D_	62.8011	60.1607	-13.5037	-0.235684	2	63.1881	50.0432	315	5.49779	10.1249
48477	Wed Mar 22 17:01:30 2017_x000D_	63.4923	60.2417	-15.521	-0.270893	2	63.1881	50.0432	315	5.49779	10.203
48478	Wed Mar 22 17:01:30 2017_x000D_	63.8895	60.4326	-15.5182	-0.270844	2	63.1881	50.0432	315	5.49779	10.413
48479	Wed Mar 22 17:01:30 2017_x000D_	64.2833	60.4211	-15.5224	-0.270916	2	64.7942	48.336	328.61	5.73533	12.0959
48480	Wed Mar 22 17:01:30 2017_x000D_	64.9769	60.7041	-19.1527	-0.334277	2	64.7942	48.336	328.61	5.73533	12.3694
48481	Wed Mar 22 17:01:30 2017_x000D_	65.3719	60.7938	-16.372	-0.285745	2	64.7942	48.336	328.61	5.73533	12.4712
48482	Wed Mar 22 17:01:30 2017_x000D_	65.9644	60.9782	-21.8432	-0.381236	2	64.7942	48.336	328.61	5.73533	12.6962
48483	Wed Mar 22 17:01:30 2017_x000D_	66.3589	61.0678	-19.1567	-0.334347	2	64.7942	48.336	328.61	5.73533	12.8276
48484	Wed Mar 22 17:01:30 2017_x000D_	66.7545	61.2581	-19.1548	-0.334314	2	66.1512	47.2792	315	5.49779	13.9919
48485	Wed Mar 22 17:01:30 2017_x000D_	67.5423	61.4366	-19.1581	-0.334372	2	66.1512	47.2792	315	5.49779	14.2256
48486	Wed Mar 22 17:01:30 2017_x000D_	67.8391	61.6296	-18.19	-0.317476	2	66.1512	47.2792	315	5.49779	14.4493
48487	Wed Mar 22 17:01:30 2017_x000D_	68.5295	61.9117	-16.3655	-0.285631	2	66.1512	47.2792	315	5.49779	14.8245
48488	Wed Mar 22 17:01:30 2017_x000D_	69.0201	61.9976	-18.1907	-0.317488	2	67.2696	46.6541	315	5.49779	15.443
48489	Wed Mar 22 17:01:30 2017_x000D_	69.2173	62.0926	-15.512	-0.270736	2	67.2696	46.6541	315	5.49779	15.5609
48490	Wed Mar 22 17:01:30 2017_x000D_	70.0039	62.371	-18.1889	-0.317457	2	67.2696	46.6541	315	5.49779	15.953
48491	Wed Mar 22 17:01:30 2017_x000D_	70.2987	62.4629	-16.3644	-0.285613	2	67.2696	46.6541	315	5.49779	16.0964
48492	Wed Mar 22 17:01:30 2017_x000D_	70.985	62.6434	-15.51	-0.2707	2	68.3448	46.9053	6.62297	0.115593	15.958
48493	Wed Mar 22 17:01:30 2017_x000D_	71.3768	62.7319	-18.1921	-0.317512	2	68.3448	46.9053	6.62297	0.115593	16.1144
48494	Wed Mar 22 17:01:31 2017_x000D_	71.7697	62.9211	-18.19	-0.317476	2	68.3448	46.9053	6.62297	0.115593	16.3779
48495	Wed Mar 22 17:01:31 2017_x000D_	72.3574	63.1042	-18.1904	-0.317482	2	68.3448	46.9053	6.62297	0.115593	16.6885
48496	Wed Mar 22 17:01:31 2017_x000D_	72.7498	63.2932	-18.1883	-0.317446	2	68.3448	46.9053	6.62297	0.115593	16.9696
48497	Wed Mar 22 17:01:31 2017_x000D_	73.4343	63.4731	-19.1584	-0.334377	2	70.2884	47.1822	9.32136	0.162688	16.5919
48498	Wed Mar 22 17:01:31 2017_x000D_	73.7261	63.464	-18.1935	-0.317536	2	70.2884	47.1822	9.32136	0.162688	16.6408
48499	Wed Mar 22 17:01:31 2017_x000D_	74.3147	63.8474	-18.1869	-0.317421	2	70.2884	47.1822	9.32136	0.162688	17.1447
48500	Wed Mar 22 17:01:31 2017_x000D_	74.5092	63.8413	-18.1893	-0.317463	2	70.2884	47.1822	9.32136	0.162688	17.1855
48501	Wed Mar 22 17:01:31 2017_x000D_	74.9004	64.0298	-18.1873	-0.317428	2	71.3631	47.4333	7.65515	0.133608	16.9693
48502	Wed Mar 22 17:01:31 2017_x000D_	75.2901	64.1177	-20.7935	-0.362915	2	71.3631	47.4333	7.65515	0.133608	17.1403
48503	Wed Mar 22 17:01:31 2017_x000D_	75.4856	64.2121	-18.1877	-0.317434	2	71.3631	47.4333	7.65515	0.133608	17.2778
48504	Wed Mar 22 17:01:31 2017_x000D_	75.8763	64.4003	-18.1855	-0.317397	2	71.3631	47.4333	7.65515	0.133608	17.557
48505	Wed Mar 22 17:01:31 2017_x000D_	76.2645	64.3881	-18.1904	-0.317483	2	73.5011	48.1543	7.25039	0.126543	16.4673
48506	Wed Mar 22 17:01:31 2017_x000D_	76.4597	64.4823	-15.4989	-0.270507	2	73.5011	48.1543	7.25039	0.126543	16.5939
48507	Wed Mar 22 17:01:31 2017_x000D_	76.8499	64.6704	-15.4962	-0.27046	2	73.5011	48.1543	7.25039	0.126543	16.8522
48508	Wed Mar 22 17:01:31 2017_x000D_	77.0438	64.6643	-15.4983	-0.270497	2	73.5011	48.1543	7.25039	0.126543	16.8858
48509	Wed Mar 22 17:01:31 2017_x000D_	77.5306	64.8488	-21.8695	-0.381695	2	75.3338	50.6192	58.3971	1.01922	14.3982
48510	Wed Mar 22 17:01:31 2017_x000D_	77.6272	64.8457	-20.799	-0.363011	2	75.3338	50.6192	58.3971	1.01922	14.4102
48511	Wed Mar 22 17:01:31 2017_x000D_	77.7242	64.8424	-26.9815	-0.470916	2	75.3338	50.6192	58.3971	1.01922	14.4227
48512	Wed Mar 22 17:01:31 2017_x000D_	77.6255	64.6447	-40.8313	-0.712641	2	75.3338	50.6192	58.3971	1.01922	14.2115
48513	Wed Mar 22 17:01:31 2017_x000D_	77.5292	64.6476	-50.7363	-0.885516	2	75.3338	50.6192	58.3971	1.01922	14.1991
48514	Wed Mar 22 17:01:31 2017_x000D_	77.5276	64.4473	-63.3305	-1.10533	2	76.7424	52.851	58.5138	1.02126	11.6229
48515	Wed Mar 22 17:01:32 2017_x000D_	77.5278	64.4471	-70.5452	-1.23125	2	76.7424	52.851	58.5138	1.02126	11.6227
48516	Wed Mar 22 17:01:32 2017_x000D_	77.5286	64.4477	-86.6102	-1.51163	2	76.7424	52.851	58.5138	1.02126	11.6233
48517	Wed Mar 22 17:01:32 2017_x000D_	77.5298	64.5478	267.98	4.67713	2	76.7424	52.851	58.5138	1.02126	11.7233
48518	Wed Mar 22 17:01:32 2017_x000D_	77.6279	64.6453	259.701	4.53264	2	77.7496	54.413	58.5138	1.02126	10.233
48519	Wed Mar 22 17:01:32 2017_x000D_	77.5343	64.9491	251.122	4.3829	2	77.7496	54.413	58.5138	1.02126	10.5383
48520	Wed Mar 22 17:01:32 2017_x000D_	77.3416	65.0557	245.015	4.27632	2	77.7496	54.413	58.5138	1.02126	10.6505
48521	Wed Mar 22 17:01:32 2017_x000D_	77.3437	65.2559	245.014	4.27631	2	77.7496	54.413	58.5138	1.02126	10.8505
48522	Wed Mar 22 17:01:32 2017_x000D_	77.0596	65.8657	242.612	4.23437	2	78.5506	55.7495	57.5437	1.00433	10.2255
48523	Wed Mar 22 17:01:32 2017_x000D_	76.8702	66.2721	242.612	4.23437	2	78.5506	55.7495	57.5437	1.00433	10.6559
48524	Wed Mar 22 17:01:32 2017_x000D_	76.4892	66.8848	242.612	4.23438	2	78.5506	55.7495	57.5437	1.00433	11.3245
48525	Wed Mar 22 17:01:32 2017_x000D_	76.2988	67.1911	243.864	4.25622	2	78.5506	55.7495	57.5437	1.00433	11.6611
48526	Wed Mar 22 17:01:32 2017_x000D_	76.0159	67.9005	245.015	4.27632	2	78.5506	55.7495	57.5437	1.00433	12.4126
48527	Wed Mar 22 17:01:32 2017_x000D_	75.8244	68.1068	245.016	4.27633	2	79.1567	56.6423	70.6649	1.23334	11.939
48528	Wed Mar 22 17:01:32 2017_x000D_	75.732	68.5099	242.612	4.23437	2	79.1567	56.6423	70.6649	1.23334	12.3519
48529	Wed Mar 22 17:01:32 2017_x000D_	75.4481	69.119	245.015	4.27632	2	79.1567	56.6423	70.6649	1.23334	13.0162
48530	Wed Mar 22 17:01:32 2017_x000D_	75.2566	69.3253	245.016	4.27633	2	79.1567	56.6423	70.6649	1.23334	13.2691
48531	Wed Mar 22 17:01:32 2017_x000D_	75.1643	69.7282	242.611	4.23437	2	79.7516	57.7532	46.2894	0.807903	12.8236
48532	Wed Mar 22 17:01:32 2017_x000D_	74.7847	70.4404	241.248	4.21057	2	79.7516	57.7532	46.2894	0.807903	13.6248
48533	Wed Mar 22 17:01:32 2017_x000D_	74.5944	70.7465	242.611	4.23437	2	79.7516	57.7532	46.2894	0.807903	13.9794
48534	Wed Mar 22 17:01:32 2017_x000D_	74.2148	71.4586	241.248	4.21057	2	79.7516	57.7532	46.2894	0.807903	14.7815
48535	Wed Mar 22 17:01:32 2017_x000D_	74.0246	71.7646	242.612	4.23437	2	80.9629	59.5376	81.3632	1.42006	14.0584
48536	Wed Mar 22 17:01:32 2017_x000D_	73.8354	72.1705	242.612	4.23437	2	80.9629	59.5376	81.3632	1.42006	14.5049
48537	Wed Mar 22 17:01:33 2017_x000D_	73.5518	72.7792	240.315	4.19429	2	80.9629	59.5376	81.3632	1.42006	15.1745
48538	Wed Mar 22 17:01:33 2017_x000D_	73.4573	72.982	242.611	4.23437	2	80.9629	59.5376	81.3632	1.42006	15.3976
48539	Wed Mar 22 17:01:33 2017_x000D_	73.0768	73.594	242.612	4.23437	2	80.9629	59.5376	81.3632	1.42006	16.1175
48540	Wed Mar 22 17:01:33 2017_x000D_	72.8877	73.9997	242.612	4.23437	2	81.8907	62.6238	65.736	1.14731	14.5074
48541	Wed Mar 22 17:01:33 2017_x000D_	72.7013	74.6045	242.611	4.23436	2	81.8907	62.6238	65.736	1.14731	15.0991
48542	Wed Mar 22 17:01:33 2017_x000D_	72.5098	74.8108	242.611	4.23437	2	81.8907	62.6238	65.736	1.14731	15.3793
48543	Wed Mar 22 17:01:33 2017_x000D_	72.1306	75.5224	241.247	4.21056	2	81.8907	62.6238	65.736	1.14731	16.1751
48544	Wed Mar 22 17:01:33 2017_x000D_	72.0361	75.725	243.73	4.25389	2	82.0851	63.0662	65.736	1.14731	16.1625
48545	Wed Mar 22 17:01:33 2017_x000D_	71.943	76.0273	242.611	4.23436	2	82.0851	63.0662	65.736	1.14731	16.4576
48546	Wed Mar 22 17:01:33 2017_x000D_	71.7515	76.2336	242.611	4.23437	2	82.0851	63.0662	65.736	1.14731	16.7381
48547	Wed Mar 22 17:01:33 2017_x000D_	71.5639	76.7386	241.247	4.21055	2	82.0851	63.0662	65.736	1.14731	17.252
48548	Wed Mar 22 17:01:33 2017_x000D_	71.3724	76.9449	241.247	4.21056	2	81.8418	67.8625	65.736	1.14731	13.86
48549	Wed Mar 22 17:01:33 2017_x000D_	71.1836	77.3502	241.247	4.21055	2	81.8418	67.8625	65.736	1.14731	14.2693
48550	Wed Mar 22 17:01:33 2017_x000D_	71.0891	77.553	238.886	4.16935	2	81.8418	67.8625	65.736	1.14731	14.475
48551	Wed Mar 22 17:01:33 2017_x000D_	70.899	77.8587	240.315	4.19428	2	81.8418	67.8625	65.736	1.14731	14.8212
48552	Wed Mar 22 17:01:33 2017_x000D_	70.8046	78.0612	242.612	4.23437	2	81.5371	69.5993	65.736	1.14731	13.6671
48553	Wed Mar 22 17:01:33 2017_x000D_	70.7101	78.2641	237.334	4.14225	2	81.5371	69.5993	65.736	1.14731	13.8673
48554	Wed Mar 22 17:01:33 2017_x000D_	70.5212	78.6694	232.887	4.06465	2	81.5371	69.5993	65.736	1.14731	14.2694
48555	Wed Mar 22 17:01:33 2017_x000D_	70.521	78.6697	225.216	3.93076	2	81.5371	69.5993	65.736	1.14731	14.2698
48556	Wed Mar 22 17:01:33 2017_x000D_	70.5206	78.6698	217.567	3.79726	2	81.5371	69.5993	65.736	1.14731	14.2702
48557	Wed Mar 22 17:01:33 2017_x000D_	70.8097	78.5592	201.763	3.52142	2	81.2104	71.771	65.736	1.14731	12.4199
48558	Wed Mar 22 17:01:34 2017_x000D_	70.7123	78.5629	195.834	3.41795	2	81.2104	71.771	65.736	1.14731	12.5036
48559	Wed Mar 22 17:01:34 2017_x000D_	70.7132	78.6619	182.23	3.18051	2	81.2104	71.771	65.736	1.14731	12.5569
48560	Wed Mar 22 17:01:34 2017_x000D_	70.7116	78.5621	173.882	3.03482	2	81.2104	71.771	65.736	1.14731	12.5038
48561	Wed Mar 22 17:01:34 2017_x000D_	70.5186	78.6687	165.825	2.89419	2	81.056	74.8182	83.377	1.4552	11.2189
48562	Wed Mar 22 17:01:34 2017_x000D_	70.3218	78.4768	153.603	2.68088	2	81.056	74.8182	83.377	1.4552	11.3406
48563	Wed Mar 22 17:01:34 2017_x000D_	70.2248	78.4803	147.475	2.57392	2	81.056	74.8182	83.377	1.4552	11.4335
48564	Wed Mar 22 17:01:34 2017_x000D_	69.9324	78.3918	135.841	2.37086	2	81.056	74.8182	83.377	1.4552	11.6835
48565	Wed Mar 22 17:01:34 2017_x000D_	69.7339	78.1007	133.946	2.3378	2	81.1398	77.4345	83.377	1.4552	11.4253
48566	Wed Mar 22 17:01:34 2017_x000D_	69.2396	77.5223	131.935	2.3027	2	81.1398	77.4345	83.377	1.4552	11.9005
48567	Wed Mar 22 17:01:34 2017_x000D_	68.9419	77.1351	133.942	2.33773	2	81.1398	77.4345	83.377	1.4552	12.2016
48568	Wed Mar 22 17:01:34 2017_x000D_	68.3493	76.5598	137.855	2.40603	2	81.1398	77.4345	83.377	1.4552	12.8204
48569	Wed Mar 22 17:01:34 2017_x000D_	68.0525	76.2715	137.724	2.40374	2	81.1398	77.4345	83.377	1.4552	13.1389
48570	Wed Mar 22 17:01:34 2017_x000D_	67.8533	75.9798	139.737	2.43887	2	81.0296	79.6086	83.377	1.4552	13.6669
48571	Wed Mar 22 17:01:34 2017_x000D_	67.5577	75.7911	141.497	2.46958	2	81.0296	79.6086	83.377	1.4552	14.0023
48572	Wed Mar 22 17:01:34 2017_x000D_	66.9651	75.314	143.619	2.50663	2	81.0296	79.6086	83.377	1.4552	14.7056
48573	Wed Mar 22 17:01:34 2017_x000D_	66.7669	75.1215	143.618	2.5066	2	81.0296	79.6086	83.377	1.4552	14.9519
48574	Wed Mar 22 17:01:34 2017_x000D_	66.1749	74.7435	143.619	2.50663	2	80.7364	81.124	79.4957	1.38746	15.8981
48575	Wed Mar 22 17:01:34 2017_x000D_	65.9765	74.5508	143.618	2.50661	2	80.7364	81.124	79.4957	1.38746	16.1574
48576	Wed Mar 22 17:01:34 2017_x000D_	65.3838	74.1722	143.62	2.50664	2	80.7364	81.124	79.4957	1.38746	16.8532
48577	Wed Mar 22 17:01:34 2017_x000D_	65.185	73.9793	143.618	2.50661	2	80.7364	81.124	79.4957	1.38746	17.1141
48578	Wed Mar 22 17:01:34 2017_x000D_	64.8886	73.7899	141.888	2.47642	2	81.1354	81.7877	82.3448	1.43719	18.1087
48579	Wed Mar 22 17:01:35 2017_x000D_	64.3926	73.4071	143.619	2.50662	2	81.1354	81.7877	82.3448	1.43719	18.7231
48580	Wed Mar 22 17:01:35 2017_x000D_	64.0925	73.017	141.884	2.47634	2	81.1354	81.7877	82.3448	1.43719	19.1673
48581	Wed Mar 22 17:01:35 2017_x000D_	63.7951	72.8271	143.614	2.50655	2	81.1354	81.7877	82.3448	1.43719	19.5187
48582	Wed Mar 22 17:01:35 2017_x000D_	63.2003	72.4471	143.616	2.50658	2	81.5454	82.234	60.9923	1.06452	20.7925
48583	Wed Mar 22 17:01:35 2017_x000D_	62.9029	72.257	141.889	2.47643	2	81.5454	82.234	60.9923	1.06452	21.1443
48584	Wed Mar 22 17:01:35 2017_x000D_	62.4035	71.7723	141.499	2.46963	2	81.5454	82.234	60.9923	1.06452	21.8142
48585	Wed Mar 22 17:01:35 2017_x000D_	61.8073	71.3914	141.502	2.46967	2	81.5454	82.234	60.9923	1.06452	22.5201
48586	Wed Mar 22 17:01:35 2017_x000D_	61.5076	71.1005	141.887	2.4764	2	81.5454	82.234	60.9923	1.06452	22.9231
48587	Wed Mar 22 17:01:35 2017_x000D_	61.3075	70.9064	141.886	2.47638	2	81.9553	82.6803	66.3165	1.15744	23.7688
48588	Wed Mar 22 17:01:35 2017_x000D_	61.1073	70.7122	141.885	2.47636	2	81.9553	82.6803	66.3165	1.15744	24.039
48589	Wed Mar 22 17:01:35 2017_x000D_	60.5099	70.3303	141.887	2.4764	2	81.9553	82.6803	66.3165	1.15744	24.7473
48590	Wed Mar 22 17:01:35 2017_x000D_	60.3095	70.1358	141.886	2.47638	2	81.9553	82.6803	66.3165	1.15744	25.0181
48591	Wed Mar 22 17:01:35 2017_x000D_	59.9101	69.8472	139.754	2.43916	2	81.7173	83.1088	121.9	2.12756	25.523
48592	Wed Mar 22 17:01:35 2017_x000D_	59.7094	69.6526	139.753	2.43915	2	81.7173	83.1088	121.9	2.12756	25.7957
48593	Wed Mar 22 17:01:35 2017_x000D_	59.3098	69.364	141.887	2.47639	2	81.7173	83.1088	121.9	2.12756	26.2872
48594	Wed Mar 22 17:01:35 2017_x000D_	59.2095	69.2665	137.882	2.4065	2	81.7173	83.1088	121.9	2.12756	26.4237
48595	Wed Mar 22 17:01:35 2017_x000D_	59.107	69.0682	139.751	2.43911	2	80.4213	83.0734	137.635	2.40218	25.5038
48596	Wed Mar 22 17:01:35 2017_x000D_	58.8076	68.8767	137.882	2.40649	2	80.4213	83.0734	137.635	2.40218	25.8592
48597	Wed Mar 22 17:01:35 2017_x000D_	58.707	68.7793	141.883	2.47633	2	80.4213	83.0734	137.635	2.40218	25.9968
48598	Wed Mar 22 17:01:35 2017_x000D_	58.5059	68.5843	141.882	2.47631	2	80.4213	83.0734	137.635	2.40218	26.272
48599	Wed Mar 22 17:01:35 2017_x000D_	58.1032	68.1942	149.705	2.61284	2	78.4879	82.8029	186.589	3.25659	25.0789
48600	Wed Mar 22 17:01:35 2017_x000D_	57.8067	68.2044	155.938	2.72164	2	78.4879	82.8029	186.589	3.25659	25.3146
48601	Wed Mar 22 17:01:36 2017_x000D_	57.6052	68.0097	168.19	2.93547	2	78.4879	82.8029	186.589	3.25659	25.5915
48602	Wed Mar 22 17:01:36 2017_x000D_	57.4059	67.9157	176.333	3.0776	2	78.4879	82.8029	186.589	3.25659	25.8085
48603	Wed Mar 22 17:01:36 2017_x000D_	57.1098	67.9259	187.711	3.27618	2	78.4879	82.8029	186.589	3.25659	26.0451
48604	Wed Mar 22 17:01:36 2017_x000D_	56.9121	67.9326	193.395	3.37537	2	76.1325	82.3033	185.395	3.23576	23.9988
48605	Wed Mar 22 17:01:36 2017_x000D_	56.7165	68.0403	201.455	3.51606	2	76.1325	82.3033	185.395	3.23576	24.0918
48606	Wed Mar 22 17:01:36 2017_x000D_	56.3231	68.1544	211.243	3.68688	2	76.1325	82.3033	185.395	3.23576	24.3435
48607	Wed Mar 22 17:01:36 2017_x000D_	56.2263	68.2586	215.081	3.75387	2	76.1325	82.3033	185.395	3.23576	24.3621
48608	Wed Mar 22 17:01:36 2017_x000D_	56.0304	68.3661	217.379	3.79399	2	73.56	81.7975	175.636	3.06542	22.0837
48609	Wed Mar 22 17:01:36 2017_x000D_	55.3471	68.8941	216.675	3.7817	2	73.56	81.7975	175.636	3.06542	22.3206
48610	Wed Mar 22 17:01:36 2017_x000D_	55.0538	69.1061	215.081	3.75388	2	73.56	81.7975	175.636	3.06542	22.4399
48611	Wed Mar 22 17:01:36 2017_x000D_	54.4692	69.6311	212.654	3.71151	2	73.56	81.7975	175.636	3.06542	22.638
48612	Wed Mar 22 17:01:36 2017_x000D_	54.0768	69.8465	212.654	3.71151	2	71.8408	81.5327	180	3.14159	21.2633
48613	Wed Mar 22 17:01:36 2017_x000D_	53.6842	70.062	212.653	3.7115	2	71.8408	81.5327	180	3.14159	21.4765
48614	Wed Mar 22 17:01:36 2017_x000D_	53.0994	70.5872	215.083	3.7539	2	71.8408	81.5327	180	3.14159	21.7035
48615	Wed Mar 22 17:01:36 2017_x000D_	52.8036	70.6985	211.248	3.68697	2	71.8408	81.5327	180	3.14159	21.9042
48616	Wed Mar 22 17:01:36 2017_x000D_	52.1152	71.0253	215.08	3.75385	2	71.8408	81.5327	180	3.14159	22.3496
48617	Wed Mar 22 17:01:36 2017_x000D_	51.9229	71.3352	212.655	3.71153	2	70.1212	81.2678	180	3.14159	20.7325
48618	Wed Mar 22 17:01:36 2017_x000D_	51.1368	71.7668	217.377	3.79394	2	70.1212	81.2678	180	3.14159	21.2291
48619	Wed Mar 22 17:01:36 2017_x000D_	50.9445	72.0766	215.082	3.75389	2	70.1212	81.2678	180	3.14159	21.2656
48620	Wed Mar 22 17:01:36 2017_x000D_	50.3546	72.4005	217.377	3.79394	2	70.1212	81.2678	180	3.14159	21.6644
48621	Wed Mar 22 17:01:36 2017_x000D_	50.3546	72.4005	217.377	3.79394	2	68.6174	81.0088	180	3.14159	20.1899
48622	Wed Mar 22 17:01:37 2017_x000D_	49.7666	72.8255	217.377	3.79394	2	68.6174	81.0088	180	3.14159	20.5504
48623	Wed Mar 22 17:01:37 2017_x000D_	49.4727	73.038	219.014	3.82252	2	68.6174	81.0088	180	3.14159	20.7377
48624	Wed Mar 22 17:01:37 2017_x000D_	48.8845	73.4632	219.014	3.82252	2	68.6174	81.0088	180	3.14159	21.1264
48625	Wed Mar 22 17:01:37 2017_x000D_	48.6898	73.6723	219.014	3.82252	2	67.5355	80.979	184.978	3.22848	20.2126
48626	Wed Mar 22 17:01:37 2017_x000D_	48.1014	74.0977	219.014	3.82252	2	67.5355	80.979	184.978	3.22848	20.6164
48627	Wed Mar 22 17:01:37 2017_x000D_	47.9067	74.3068	219.014	3.82252	2	67.5355	80.979	184.978	3.22848	20.7318
48628	Wed Mar 22 17:01:37 2017_x000D_	47.4152	74.6278	215.083	3.75391	2	67.5355	80.979	184.978	3.22848	21.0989
48629	Wed Mar 22 17:01:37 2017_x000D_	47.1209	74.8406	216.674	3.78167	2	66.432	81.3843	157.215	2.74393	20.3897
48630	Wed Mar 22 17:01:37 2017_x000D_	46.8264	75.0535	215.083	3.75391	2	66.432	81.3843	157.215	2.74393	20.6024
48631	Wed Mar 22 17:01:37 2017_x000D_	46.2374	75.4792	215.083	3.75391	2	66.432	81.3843	157.215	2.74393	21.0402
48632	Wed Mar 22 17:01:37 2017_x000D_	46.0426	75.6885	215.084	3.75392	2	66.432	81.3843	157.215	2.74393	21.17
48633	Wed Mar 22 17:01:37 2017_x000D_	45.7481	75.9014	216.674	3.78167	2	66.432	81.3843	157.215	2.74393	21.3983
48634	Wed Mar 22 17:01:37 2017_x000D_	45.3561	76.219	219.013	3.8225	2	65.3178	82.007	161.488	2.81849	20.7839
48635	Wed Mar 22 17:01:37 2017_x000D_	45.0613	76.4321	217.377	3.79394	2	65.3178	82.007	161.488	2.81849	21.0096
48636	Wed Mar 22 17:01:37 2017_x000D_	44.5693	76.7535	216.674	3.78167	2	65.3178	82.007	161.488	2.81849	21.4033
48637	Wed Mar 22 17:01:37 2017_x000D_	44.3744	76.9629	216.674	3.78168	2	65.3178	82.007	161.488	2.81849	21.5423
48638	Wed Mar 22 17:01:37 2017_x000D_	44.1794	77.1723	216.675	3.78169	2	63.8026	81.9655	180	3.14159	20.2001
48639	Wed Mar 22 17:01:37 2017_x000D_	43.7846	77.3892	216.674	3.78168	2	63.8026	81.9655	180	3.14159	20.5344
48640	Wed Mar 22 17:01:37 2017_x000D_	43.4896	77.6025	215.085	3.75394	2	63.8026	81.9655	180	3.14159	20.7763
48641	Wed Mar 22 17:01:37 2017_x000D_	43.1947	77.8156	216.674	3.78168	2	63.8026	81.9655	180	3.14159	21.0216
48642	Wed Mar 22 17:01:37 2017_x000D_	42.9997	78.0251	216.675	3.78169	2	61.009	81.4533	180	3.14159	18.3327
48643	Wed Mar 22 17:01:38 2017_x000D_	42.7045	78.2384	215.086	3.75396	2	61.009	81.4533	180	3.14159	18.5847
48644	Wed Mar 22 17:01:38 2017_x000D_	42.5069	78.347	212.666	3.71173	2	61.009	81.4533	180	3.14159	18.761
48645	Wed Mar 22 17:01:38 2017_x000D_	42.014	78.669	208.793	3.64412	2	61.009	81.4533	180	3.14159	19.198
48646	Wed Mar 22 17:01:38 2017_x000D_	41.716	78.7815	205.08	3.57931	2	59.0702	81.1823	176.902	3.08752	17.5195
48647	Wed Mar 22 17:01:38 2017_x000D_	41.5181	78.89	197.006	3.43841	2	59.0702	81.1823	176.902	3.08752	17.7012
48648	Wed Mar 22 17:01:38 2017_x000D_	41.2173	78.9013	185.085	3.23034	2	59.0702	81.1823	176.902	3.08752	17.998
48649	Wed Mar 22 17:01:38 2017_x000D_	41.1192	79.0058	176.718	3.08431	2	59.0702	81.1823	176.902	3.08752	18.0825
48650	Wed Mar 22 17:01:38 2017_x000D_	40.9192	79.0132	170.198	2.97052	2	59.0702	81.1823	176.902	3.08752	18.2801
48651	Wed Mar 22 17:01:38 2017_x000D_	40.5154	78.9269	156.557	2.73243	2	56.2536	81.105	175.022	3.05471	15.8882
48652	Wed Mar 22 17:01:38 2017_x000D_	40.3101	78.7324	148.882	2.59848	2	56.2536	81.105	175.022	3.05471	16.1191
48653	Wed Mar 22 17:01:38 2017_x000D_	39.9042	78.5454	140.762	2.45676	2	56.2536	81.105	175.022	3.05471	16.5485
48654	Wed Mar 22 17:01:38 2017_x000D_	39.7988	78.3468	134.621	2.34959	2	56.2536	81.105	175.022	3.05471	16.6844
48655	Wed Mar 22 17:01:38 2017_x000D_	39.4953	78.2571	130.652	2.28031	2	54.0759	81.2632	180	3.14159	14.8873
48656	Wed Mar 22 17:01:38 2017_x000D_	39.0783	77.6653	122.919	2.14534	2	54.0759	81.2632	180	3.14159	15.4231
48657	Wed Mar 22 17:01:38 2017_x000D_	38.8696	77.3695	124.406	2.17129	2	54.0759	81.2632	180	3.14159	15.6969
48658	Wed Mar 22 17:01:38 2017_x000D_	38.5498	76.672	120.526	2.10358	2	54.0759	81.2632	180	3.14159	16.1907
48659	Wed Mar 22 17:01:38 2017_x000D_	38.2401	76.3794	124.404	2.17127	2	51.6912	81.1978	177.915	3.10521	14.2881
48660	Wed Mar 22 17:01:38 2017_x000D_	37.9197	75.681	120.528	2.10361	2	51.6912	81.1978	177.915	3.10521	14.8354
48661	Wed Mar 22 17:01:38 2017_x000D_	37.6096	75.3879	124.403	2.17124	2	51.6912	81.1978	177.915	3.10521	15.2331
48662	Wed Mar 22 17:01:38 2017_x000D_	37.2916	74.7902	121.948	2.12839	2	51.6912	81.1978	177.915	3.10521	15.7609
48663	Wed Mar 22 17:01:38 2017_x000D_	36.9783	74.395	124.402	2.17122	2	51.6912	81.1978	177.915	3.10521	16.2095
48664	Wed Mar 22 17:01:38 2017_x000D_	36.8695	74.0939	120.531	2.10366	2	49.5125	81.3561	180	3.14159	14.5803
48665	Wed Mar 22 17:01:39 2017_x000D_	36.6597	73.7965	121.948	2.1284	2	49.5125	81.3561	180	3.14159	14.9111
48666	Wed Mar 22 17:01:39 2017_x000D_	36.3406	73.1974	124.396	2.17112	2	49.5125	81.3561	180	3.14159	15.494
48667	Wed Mar 22 17:01:39 2017_x000D_	36.1305	72.8993	122.915	2.14527	2	49.5125	81.3561	180	3.14159	15.8302
48668	Wed Mar 22 17:01:39 2017_x000D_	35.7101	72.303	122.916	2.14529	2	48.428	81.3263	180	3.14159	15.5937
48669	Wed Mar 22 17:01:39 2017_x000D_	35.4998	72.0049	124.397	2.17114	2	48.428	81.3263	180	3.14159	15.9382
48670	Wed Mar 22 17:01:39 2017_x000D_	35.1829	71.5061	120.536	2.10375	2	48.428	81.3263	180	3.14159	16.4885
48671	Wed Mar 22 17:01:39 2017_x000D_	35.076	71.3057	122.916	2.14528	2	48.428	81.3263	180	3.14159	16.694
48672	Wed Mar 22 17:01:39 2017_x000D_	34.9667	71.0038	121.947	2.12838	2	46.6926	81.2788	180	3.14159	15.5908
48673	Wed Mar 22 17:01:39 2017_x000D_	34.5481	70.5077	120.537	2.10377	2	46.6926	81.2788	180	3.14159	16.2329
48674	Wed Mar 22 17:01:39 2017_x000D_	34.3372	70.2087	121.951	2.12844	2	46.6926	81.2788	180	3.14159	16.5892
48675	Wed Mar 22 17:01:39 2017_x000D_	34.1206	69.7052	120.536	2.10375	2	46.6926	81.2788	180	3.14159	17.0881
48676	Wed Mar 22 17:01:39 2017_x000D_	33.9095	69.4059	121.949	2.12841	2	44.9364	81.6667	180	3.14159	16.49
48677	Wed Mar 22 17:01:39 2017_x000D_	33.6983	69.1061	120.538	2.10378	2	44.9364	81.6667	180	3.14159	16.8542
48678	Wed Mar 22 17:01:39 2017_x000D_	33.4842	68.7042	120.537	2.10377	2	44.9364	81.6667	180	3.14159	17.2968
48679	Wed Mar 22 17:01:39 2017_x000D_	33.3772	68.5033	118.049	2.06034	2	44.9364	81.6667	180	3.14159	17.5183
48680	Wed Mar 22 17:01:39 2017_x000D_	33.0613	68.1043	120.539	2.10381	2	44.9364	81.6667	180	3.14159	18.0266
48681	Wed Mar 22 17:01:39 2017_x000D_	33.0556	67.8998	120.536	2.10375	2	43.1902	81.8369	180	3.14159	17.2323
48682	Wed Mar 22 17:01:39 2017_x000D_	32.9485	67.6986	118.049	2.06034	2	43.1902	81.8369	180	3.14159	17.4581
48683	Wed Mar 22 17:01:39 2017_x000D_	32.7369	67.3985	119.381	2.08358	2	43.1902	81.8369	180	3.14159	17.8252
48684	Wed Mar 22 17:01:39 2017_x000D_	32.6294	67.197	121.946	2.12836	2	43.1902	81.8369	180	3.14159	18.0515
48685	Wed Mar 22 17:01:39 2017_x000D_	32.313	66.7972	124.386	2.17095	2	41.0602	80.9063	194.816	3.40018	16.6006
48686	Wed Mar 22 17:01:40 2017_x000D_	32.3102	66.695	125.987	2.19889	2	41.0602	80.9063	194.816	3.40018	16.689
48687	Wed Mar 22 17:01:40 2017_x000D_	32.3066	66.5929	140.597	2.45388	2	41.0602	80.9063	194.816	3.40018	16.7779
48688	Wed Mar 22 17:01:40 2017_x000D_	32.4111	66.6926	149.557	2.61026	2	41.0602	80.9063	194.816	3.40018	16.6384
48689	Wed Mar 22 17:01:40 2017_x000D_	32.6167	66.7885	155.037	2.7059	2	38.2776	79.9574	197.191	3.44163	14.3341
48690	Wed Mar 22 17:01:40 2017_x000D_	32.5122	66.6898	164.151	2.86497	2	38.2776	79.9574	197.191	3.44163	14.4661
48691	Wed Mar 22 17:01:40 2017_x000D_	32.7156	66.6839	175.77	3.06777	2	38.2776	79.9574	197.191	3.44163	14.3917
48692	Wed Mar 22 17:01:40 2017_x000D_	32.6142	66.6875	187.589	3.27404	2	38.2776	79.9574	197.191	3.44163	14.4279
48693	Wed Mar 22 17:01:40 2017_x000D_	32.5132	66.691	199.477	3.48153	2	38.2776	79.9574	197.191	3.44163	14.4646
48694	Wed Mar 22 17:01:40 2017_x000D_	32.3107	66.6975	212.454	3.70802	2	36.5598	79.4738	185.286	3.23384	13.4643
48695	Wed Mar 22 17:01:40 2017_x000D_	32.3111	66.6974	220.646	3.85099	2	36.5598	79.4738	185.286	3.23384	13.4643
48696	Wed Mar 22 17:01:40 2017_x000D_	32.1139	66.9087	220.646	3.851	2	36.5598	79.4738	185.286	3.23384	13.3285
48697	Wed Mar 22 17:01:40 2017_x000D_	31.5192	67.4402	222.896	3.89027	2	36.5598	79.4738	185.286	3.23384	13.0467
48698	Wed Mar 22 17:01:40 2017_x000D_	31.3219	67.6516	222.896	3.89027	2	33.7549	78.9601	188.119	3.2833	11.5673
48699	Wed Mar 22 17:01:40 2017_x000D_	30.9242	67.972	220.646	3.851	2	33.7549	78.9601	188.119	3.2833	11.3469
48700	Wed Mar 22 17:01:40 2017_x000D_	30.4307	68.5005	216.502	3.77867	2	33.7549	78.9601	188.119	3.2833	10.9751
48701	Wed Mar 22 17:01:40 2017_x000D_	30.0268	68.6163	213.999	3.73498	2	33.7549	78.9601	188.119	3.2833	10.9951
48702	Wed Mar 22 17:01:40 2017_x000D_	29.4282	69.0461	211.049	3.6835	2	32.0359	78.4761	185.395	3.23576	9.78392
48703	Wed Mar 22 17:01:40 2017_x000D_	29.0272	69.2643	211.049	3.68349	2	32.0359	78.4761	185.395	3.23576	9.69069
48704	Wed Mar 22 17:01:40 2017_x000D_	28.3269	69.6976	212.459	3.70811	2	32.0359	78.4761	185.395	3.23576	9.52989
48705	Wed Mar 22 17:01:40 2017_x000D_	28.0273	69.9126	211.049	3.6835	2	32.0359	78.4761	185.395	3.23576	9.45528
48706	Wed Mar 22 17:01:40 2017_x000D_	27.728	70.1276	212.46	3.70812	2	30.7413	78.2221	184.972	3.22838	8.63718
48707	Wed Mar 22 17:01:40 2017_x000D_	27.3234	70.2437	209.891	3.66329	2	30.7413	78.2221	184.972	3.22838	8.67968
48708	Wed Mar 22 17:01:41 2017_x000D_	26.7211	70.5716	212.457	3.70808	2	30.7413	78.2221	184.972	3.22838	8.64246
48709	Wed Mar 22 17:01:41 2017_x000D_	26.5234	70.7833	212.459	3.7081	2	30.7413	78.2221	184.972	3.22838	8.5514
48710	Wed Mar 22 17:01:41 2017_x000D_	25.9239	71.2137	212.459	3.70811	2	30.7413	78.2221	184.972	3.22838	8.50441
48711	Wed Mar 22 17:01:41 2017_x000D_	25.6211	71.3265	216.495	3.77855	2	29.4562	77.7499	184.364	3.21776	7.48118
48712	Wed Mar 22 17:01:41 2017_x000D_	25.0214	71.7572	216.495	3.77855	2	29.4562	77.7499	184.364	3.21776	7.45519
48713	Wed Mar 22 17:01:41 2017_x000D_	24.8236	71.969	216.496	3.77856	2	29.4562	77.7499	184.364	3.21776	7.40809
48714	Wed Mar 22 17:01:41 2017_x000D_	24.3292	72.4985	220.638	3.85087	2	29.4562	77.7499	184.364	3.21776	7.33916
48715	Wed Mar 22 17:01:41 2017_x000D_	24.029	72.714	218.853	3.8197	2	28.8136	77.5138	187.871	3.27897	6.7772
48716	Wed Mar 22 17:01:41 2017_x000D_	23.7291	72.9294	220.638	3.85086	2	28.8136	77.5138	187.871	3.27897	6.84608
48717	Wed Mar 22 17:01:41 2017_x000D_	23.2309	73.3569	218.853	3.8197	2	28.8136	77.5138	187.871	3.27897	6.96034
48718	Wed Mar 22 17:01:41 2017_x000D_	22.9308	73.5724	220.638	3.85085	2	28.8136	77.5138	187.871	3.27897	7.0811
48719	Wed Mar 22 17:01:41 2017_x000D_	22.4325	74.0001	218.853	3.8197	2	28.1611	77.4958	187.655	3.2752	6.71094
48720	Wed Mar 22 17:01:41 2017_x000D_	22.0299	74.2194	218.852	3.81969	2	28.1611	77.4958	187.655	3.2752	6.95172
48721	Wed Mar 22 17:01:41 2017_x000D_	21.8319	74.4314	218.853	3.8197	2	28.1611	77.4958	187.655	3.2752	7.03202
48722	Wed Mar 22 17:01:41 2017_x000D_	21.2276	74.7605	216.497	3.77858	2	28.1611	77.4958	187.655	3.2752	7.45354
48723	Wed Mar 22 17:01:41 2017_x000D_	21.0295	74.9726	216.497	3.77859	2	28.1611	77.4958	187.655	3.2752	7.5648
48724	Wed Mar 22 17:01:41 2017_x000D_	20.8314	75.1847	216.498	3.7786	2	28.4475	75.9745	180	3.14159	7.65694
48725	Wed Mar 22 17:01:41 2017_x000D_	20.2303	75.6164	216.498	3.7786	2	28.4475	75.9745	180	3.14159	8.225
48726	Wed Mar 22 17:01:41 2017_x000D_	20.0321	75.8286	216.499	3.77861	2	28.4475	75.9745	180	3.14159	8.41666
48727	Wed Mar 22 17:01:41 2017_x000D_	19.5263	76.052	214.899	3.7507	2	28.4475	75.9745	180	3.14159	8.92154
48728	Wed Mar 22 17:01:41 2017_x000D_	19.2257	76.2679	216.497	3.77859	2	28.101	73.9981	206.823	3.60975	9.16095
48729	Wed Mar 22 17:01:42 2017_x000D_	18.8258	76.59	218.85	3.81966	2	28.101	73.9981	206.823	3.60975	9.63054
48730	Wed Mar 22 17:01:42 2017_x000D_	18.624	76.7	216.497	3.77858	2	28.101	73.9981	206.823	3.60975	9.85463
48731	Wed Mar 22 17:01:42 2017_x000D_	18.4257	76.9122	216.498	3.7786	2	28.101	73.9981	206.823	3.60975	10.1046
48732	Wed Mar 22 17:01:42 2017_x000D_	18.0222	77.1321	216.497	3.77858	2	27.1012	72.0025	250.164	4.36618	10.4279
48733	Wed Mar 22 17:01:42 2017_x000D_	17.923	77.2383	217.204	3.79092	2	27.1012	72.0025	250.164	4.36618	10.5666
48734	Wed Mar 22 17:01:42 2017_x000D_	17.7213	77.3482	218.236	3.80893	2	27.1012	72.0025	250.164	4.36618	10.7963
48735	Wed Mar 22 17:01:42 2017_x000D_	17.4201	77.5644	216.497	3.77858	2	27.1012	72.0025	250.164	4.36618	11.1651
48736	Wed Mar 22 17:01:42 2017_x000D_	17.4238	77.6668	218.85	3.81965	2	25.2006	70.6369	180	3.14159	10.4832
48737	Wed Mar 22 17:01:42 2017_x000D_	17.0198	77.8868	214.004	3.73508	2	25.2006	70.6369	180	3.14159	10.931
48738	Wed Mar 22 17:01:42 2017_x000D_	16.8212	78.0993	211.067	3.68382	2	25.2006	70.6369	180	3.14159	11.2206
48739	Wed Mar 22 17:01:42 2017_x000D_	16.9269	78.1977	196.829	3.43531	2	25.2006	70.6369	180	3.14159	11.208
48740	Wed Mar 22 17:01:42 2017_x000D_	16.9231	78.0951	188.134	3.28356	2	25.2006	70.6369	180	3.14159	11.1419
48741	Wed Mar 22 17:01:42 2017_x000D_	17.0255	78.0911	182.152	3.17915	2	23.0421	70.1388	180	3.14159	9.97189
48742	Wed Mar 22 17:01:42 2017_x000D_	17.029	78.1928	166.68	2.90912	2	23.0421	70.1388	180	3.14159	10.0511
48743	Wed Mar 22 17:01:42 2017_x000D_	17.0287	78.1922	155.652	2.71664	2	23.0421	70.1388	180	3.14159	10.0508
48744	Wed Mar 22 17:01:42 2017_x000D_	16.9229	78.0934	143.547	2.50536	2	23.0421	70.1388	180	3.14159	10.0359
48745	Wed Mar 22 17:01:42 2017_x000D_	16.8202	78.0969	137.194	2.3945	2	21.3089	69.8713	180	3.14159	9.37064
48746	Wed Mar 22 17:01:42 2017_x000D_	16.6117	78.002	122.611	2.13996	2	21.3089	69.8713	180	3.14159	9.38999
48747	Wed Mar 22 17:01:42 2017_x000D_	16.4983	77.6987	118.691	2.07155	2	21.3089	69.8713	180	3.14159	9.18749
48748	Wed Mar 22 17:01:42 2017_x000D_	16.3921	77.6	114.945	2.00616	2	21.3089	69.8713	180	3.14159	9.16012
48749	Wed Mar 22 17:01:42 2017_x000D_	16.2786	77.2965	111.384	1.94402	2	18.9118	69.804	180	3.14159	7.94174
48750	Wed Mar 22 17:01:43 2017_x000D_	15.9378	76.386	109.612	1.91309	2	18.9118	69.804	180	3.14159	7.2227
48751	Wed Mar 22 17:01:43 2017_x000D_	15.8275	76.1846	112.323	1.96041	2	18.9118	69.804	180	3.14159	7.08696
48752	Wed Mar 22 17:01:43 2017_x000D_	15.5926	75.3715	112.32	1.96036	2	18.9118	69.804	180	3.14159	6.48183
48753	Wed Mar 22 17:01:43 2017_x000D_	15.3758	75.0712	113.352	1.97836	2	17.3764	69.9798	180	3.14159	5.47035
48754	Wed Mar 22 17:01:43 2017_x000D_	15.2508	74.4587	116.067	2.02575	2	17.3764	69.9798	180	3.14159	4.95769
48755	Wed Mar 22 17:01:43 2017_x000D_	15.03	74.0551	116.068	2.02576	2	17.3764	69.9798	180	3.14159	4.70252
48756	Wed Mar 22 17:01:43 2017_x000D_	14.9195	73.8532	118.676	2.07129	2	17.3764	69.9798	180	3.14159	4.58689
48757	Wed Mar 22 17:01:43 2017_x000D_	14.6912	73.2436	118.673	2.07123	2	17.3764	69.9798	180	3.14159	4.22643
48758	Wed Mar 22 17:01:43 2017_x000D_	14.4775	73.0452	118.676	2.07129	1	15.1086	76.9168	248.68	4.34029	3.9227
48759	Wed Mar 22 17:01:43 2017_x000D_	14.3594	72.6372	121.165	2.11473	1	15.1086	76.9168	248.68	4.34029	4.34468
48760	Wed Mar 22 17:01:43 2017_x000D_	14.0315	72.1335	120.008	2.09453	1	15.1086	76.9168	248.68	4.34029	4.90307
48761	Wed Mar 22 17:01:43 2017_x000D_	13.8137	71.8315	118.676	2.07129	1	15.1086	76.9168	248.68	4.34029	5.24757
48762	Wed Mar 22 17:01:43 2017_x000D_	13.4812	71.2239	121.166	2.11474	1	14.3132	75.1456	249.779	4.35946	4.00898
48763	Wed Mar 22 17:01:43 2017_x000D_	13.2633	70.9218	122.577	2.13937	1	14.3132	75.1456	249.779	4.35946	4.35233
48764	Wed Mar 22 17:01:43 2017_x000D_	12.9308	70.3136	120.009	2.09455	1	14.3132	75.1456	249.779	4.35946	5.02586
48765	Wed Mar 22 17:01:43 2017_x000D_	12.7125	70.0108	118.679	2.07134	1	14.3132	75.1456	249.779	4.35946	5.37851
48766	Wed Mar 22 17:01:43 2017_x000D_	12.7013	69.7014	120.005	2.09449	1	13.309	73.1489	249.027	4.34634	3.50065
48767	Wed Mar 22 17:01:43 2017_x000D_	12.2683	69.1986	118.679	2.07134	1	13.309	73.1489	249.027	4.34634	4.08509
48768	Wed Mar 22 17:01:43 2017_x000D_	12.1497	68.7889	116.077	2.02592	1	13.309	73.1489	249.027	4.34634	4.51149
48769	Wed Mar 22 17:01:43 2017_x000D_	11.7124	68.1823	116.081	2.02599	1	13.309	73.1489	249.027	4.34634	5.21692
48770	Wed Mar 22 17:01:43 2017_x000D_	11.7011	67.8722	117.313	2.0475	1	13.309	73.1489	249.027	4.34634	5.51624
48771	Wed Mar 22 17:01:43 2017_x000D_	11.2671	67.3681	116.082	2.02601	1	12.0862	71.145	252.563	4.40806	3.8647
48772	Wed Mar 22 17:01:44 2017_x000D_	11.2518	66.9541	116.077	2.02592	1	12.0862	71.145	252.563	4.40806	4.27316
48773	Wed Mar 22 17:01:44 2017_x000D_	11.0289	66.5465	116.077	2.02593	1	12.0862	71.145	252.563	4.40806	4.71848
48774	Wed Mar 22 17:01:44 2017_x000D_	10.8059	66.1387	116.078	2.02594	1	12.0862	71.145	252.563	4.40806	5.16742
48775	Wed Mar 22 17:01:44 2017_x000D_	10.5904	65.938	116.081	2.026	1	11.2895	69.371	257.342	4.49147	3.50346
48776	Wed Mar 22 17:01:44 2017_x000D_	10.5828	65.7307	116.079	2.02595	1	11.2895	69.371	257.342	4.49147	3.70826
48777	Wed Mar 22 17:01:44 2017_x000D_	10.3595	65.3224	116.079	2.02597	1	11.2895	69.371	257.342	4.49147	4.15404
48778	Wed Mar 22 17:01:44 2017_x000D_	10.3518	65.115	116.077	2.02592	1	11.2895	69.371	257.342	4.49147	4.35807
48779	Wed Mar 22 17:01:44 2017_x000D_	10.0246	64.7098	113.377	1.97881	1	10.2742	67.59	252.691	4.4103	2.891
48780	Wed Mar 22 17:01:44 2017_x000D_	9.91679	64.6091	109.664	1.914	1	10.2742	67.59	252.691	4.4103	3.00225
48781	Wed Mar 22 17:01:44 2017_x000D_	10.0175	64.5025	95.0046	1.65814	1	10.2742	67.59	252.691	4.4103	3.09815
48782	Wed Mar 22 17:01:44 2017_x000D_	10.0255	64.7102	89.2682	1.55802	1	10.2742	67.59	252.691	4.4103	2.89052
48783	Wed Mar 22 17:01:44 2017_x000D_	9.92163	64.7137	80.7917	1.41008	2	11.5927	62.3661	244.562	4.26841	2.88161
48784	Wed Mar 22 17:01:44 2017_x000D_	9.92556	64.8178	74.5439	1.30104	2	11.5927	62.3661	244.562	4.26841	2.96483
48785	Wed Mar 22 17:01:44 2017_x000D_	9.92546	64.8185	61.5213	1.07375	2	11.5927	62.3661	244.562	4.26841	2.96546
48786	Wed Mar 22 17:01:44 2017_x000D_	9.92145	64.715	55.072	0.961188	2	11.5927	62.3661	244.562	4.26841	2.88278
48787	Wed Mar 22 17:01:44 2017_x000D_	10.0172	64.5047	40.5032	0.706914	2	11.5927	62.3661	244.562	4.26841	2.65628
48788	Wed Mar 22 17:01:44 2017_x000D_	10.1172	64.3978	36.3269	0.634025	2	11.004	60.8137	225.77	3.94044	3.69218
48789	Wed Mar 22 17:01:44 2017_x000D_	10.5248	64.1776	23.0082	0.401568	2	11.004	60.8137	225.77	3.94044	3.39786
48790	Wed Mar 22 17:01:44 2017_x000D_	10.6247	64.0707	19.2707	0.336338	2	11.004	60.8137	225.77	3.94044	3.27901
48791	Wed Mar 22 17:01:44 2017_x000D_	11.1403	63.9512	15.7742	0.275312	2	11.004	60.8137	225.77	3.94044	3.14046
48792	Wed Mar 22 17:01:44 2017_x000D_	11.5519	63.8348	13.0428	0.22764	2	10.2061	59.0351	254.247	4.43744	4.98481
48793	Wed Mar 22 17:01:45 2017_x000D_	11.8561	63.6179	13.6191	0.237698	2	10.2061	59.0351	254.247	4.43744	4.87079
48794	Wed Mar 22 17:01:45 2017_x000D_	12.6828	63.4892	16.4829	0.287682	2	10.2061	59.0351	254.247	4.43744	5.09638
48795	Wed Mar 22 17:01:45 2017_x000D_	12.9939	63.4799	15.7753	0.275332	2	10.2061	59.0351	254.247	4.43744	5.24672
48796	Wed Mar 22 17:01:45 2017_x000D_	13.609	63.2538	17.2668	0.301363	2	8.79005	56.3593	246.986	4.31071	8.41168
48797	Wed Mar 22 17:01:45 2017_x000D_	13.9162	63.1409	19.2752	0.336416	2	8.79005	56.3593	246.986	4.31071	8.50103
48798	Wed Mar 22 17:01:45 2017_x000D_	14.6343	62.9119	20.1887	0.35236	2	8.79005	56.3593	246.986	4.31071	8.7802
48799	Wed Mar 22 17:01:45 2017_x000D_	14.9448	62.9027	19.2776	0.336458	2	8.79005	56.3593	246.986	4.31071	8.98315
48800	Wed Mar 22 17:01:45 2017_x000D_	15.2482	62.6862	20.1888	0.352361	2	8.79005	56.3593	246.986	4.31071	9.04087
48801	Wed Mar 22 17:01:45 2017_x000D_	15.5586	62.677	19.2774	0.336454	2	7.77254	54.5722	225	3.92699	11.2388
48802	Wed Mar 22 17:01:45 2017_x000D_	16.2757	62.4483	20.1915	0.352408	2	7.77254	54.5722	225	3.92699	11.5904
48803	Wed Mar 22 17:01:45 2017_x000D_	16.5785	62.232	19.2756	0.336423	2	7.77254	54.5722	225	3.92699	11.6712
48804	Wed Mar 22 17:01:45 2017_x000D_	17.1916	62.0065	19.2754	0.336419	2	7.77254	54.5722	225	3.92699	11.9995
48805	Wed Mar 22 17:01:45 2017_x000D_	17.4982	61.8939	23.0202	0.401777	2	6.95441	53.2297	246.853	4.30839	13.647
48806	Wed Mar 22 17:01:45 2017_x000D_	18.2103	61.562	19.2737	0.336389	2	6.95441	53.2297	246.853	4.30839	14.0044
48807	Wed Mar 22 17:01:45 2017_x000D_	18.5202	61.5529	20.1901	0.352383	2	6.95441	53.2297	246.853	4.30839	14.2493
48808	Wed Mar 22 17:01:45 2017_x000D_	19.2353	61.3249	19.276	0.33643	2	6.95441	53.2297	246.853	4.30839	14.7089
48809	Wed Mar 22 17:01:45 2017_x000D_	19.6409	61.1059	19.2745	0.336404	2	6.81083	51.4666	252.374	4.40476	16.0476
48810	Wed Mar 22 17:01:45 2017_x000D_	20.0463	60.8869	19.273	0.336377	2	6.81083	51.4666	252.374	4.40476	16.2456
48811	Wed Mar 22 17:01:45 2017_x000D_	20.3557	60.878	20.1901	0.352384	2	6.81083	51.4666	252.374	4.40476	16.4936
48812	Wed Mar 22 17:01:45 2017_x000D_	21.0697	60.6503	19.2754	0.33642	2	6.81083	51.4666	252.374	4.40476	16.9604
48813	Wed Mar 22 17:01:45 2017_x000D_	21.372	60.4344	20.1888	0.35236	2	7.13286	49.0564	276.541	4.82655	18.2267
48814	Wed Mar 22 17:01:46 2017_x000D_	22.0855	60.2069	19.2736	0.336388	2	7.13286	49.0564	276.541	4.82655	18.6525
48815	Wed Mar 22 17:01:46 2017_x000D_	22.3943	60.1981	20.1915	0.352407	2	7.13286	49.0564	276.541	4.82655	18.8957
48816	Wed Mar 22 17:01:46 2017_x000D_	23.1072	59.9708	19.2761	0.336431	2	7.13286	49.0564	276.541	4.82655	19.3469
48817	Wed Mar 22 17:01:46 2017_x000D_	23.3061	59.7581	19.2732	0.336381	2	7.13286	49.0564	276.541	4.82655	19.3933
48818	Wed Mar 22 17:01:46 2017_x000D_	23.7171	59.7465	19.2758	0.336427	2	7.17045	48.1774	276.541	4.82655	20.19
48819	Wed Mar 22 17:01:46 2017_x000D_	24.3268	59.5223	19.2756	0.336422	2	7.17045	48.1774	276.541	4.82655	20.5681
48820	Wed Mar 22 17:01:46 2017_x000D_	24.6316	59.4101	17.2579	0.301208	2	7.17045	48.1774	276.541	4.82655	20.7621
48821	Wed Mar 22 17:01:46 2017_x000D_	25.2441	59.2895	20.1942	0.352455	2	7.17045	48.1774	276.541	4.82655	21.2164
48822	Wed Mar 22 17:01:46 2017_x000D_	25.5452	59.0742	19.2752	0.336415	2	7.69267	46.2118	280.504	4.89572	22.0035
48823	Wed Mar 22 17:01:46 2017_x000D_	26.154	58.8503	19.275	0.336412	2	7.69267	46.2118	280.504	4.89572	22.373
48824	Wed Mar 22 17:01:46 2017_x000D_	26.359	58.8446	19.2763	0.336434	2	7.69267	46.2118	280.504	4.89572	22.5393
48825	Wed Mar 22 17:01:46 2017_x000D_	26.9674	58.6208	19.2761	0.336431	2	7.69267	46.2118	280.504	4.89572	22.9238
48826	Wed Mar 22 17:01:46 2017_x000D_	27.1691	58.5118	21.9985	0.383946	2	7.9774	44.6789	280.504	4.89572	23.6574
48827	Wed Mar 22 17:01:46 2017_x000D_	27.4733	58.3999	20.1928	0.352432	2	7.9774	44.6789	280.504	4.89572	23.8402
48828	Wed Mar 22 17:01:46 2017_x000D_	27.678	58.3943	20.1942	0.352456	2	7.9774	44.6789	280.504	4.89572	24.0047
48829	Wed Mar 22 17:01:46 2017_x000D_	28.0811	58.1764	20.1929	0.352432	2	7.9774	44.6789	280.504	4.89572	24.2145
48830	Wed Mar 22 17:01:46 2017_x000D_	28.1833	58.1736	19.2756	0.336423	2	8.23393	43.8056	278.926	4.86818	24.5849
48831	Wed Mar 22 17:01:46 2017_x000D_	28.5863	57.9557	19.274	0.336396	2	8.23393	43.8056	278.926	4.86818	24.788
48832	Wed Mar 22 17:01:46 2017_x000D_	28.8932	57.9473	20.1942	0.352455	2	8.23393	43.8056	278.926	4.86818	25.0358
48833	Wed Mar 22 17:01:46 2017_x000D_	29.1972	57.8356	29.7394	0.519051	2	8.23393	43.8056	278.926	4.86818	25.225
48834	Wed Mar 22 17:01:46 2017_x000D_	29.1976	57.8355	38.1507	0.665854	2	8.23393	43.8056	278.926	4.86818	25.2253
48835	Wed Mar 22 17:01:46 2017_x000D_	29.0988	57.9415	46.93	0.819083	2	8.53768	41.8319	278.926	4.86818	26.1205
48836	Wed Mar 22 17:01:47 2017_x000D_	29.1022	58.0442	61.4588	1.07266	2	8.53768	41.8319	278.926	4.86818	26.1866
48837	Wed Mar 22 17:01:47 2017_x000D_	29.1054	58.1471	67.9348	1.18569	2	8.53768	41.8319	278.926	4.86818	26.2529
48838	Wed Mar 22 17:01:47 2017_x000D_	29.1084	58.2499	79.9254	1.39496	2	8.53768	41.8319	278.926	4.86818	26.3193
48839	Wed Mar 22 17:01:47 2017_x000D_	29.0091	58.3555	88.8713	1.5511	2	9.08881	39.2035	278.816	4.86625	27.6336
48840	Wed Mar 22 17:01:47 2017_x000D_	29.111	58.3523	97.3561	1.69918	2	9.08881	39.2035	278.816	4.86625	27.705
48841	Wed Mar 22 17:01:47 2017_x000D_	29.2095	58.2459	111.724	1.94995	2	9.08881	39.2035	278.816	4.86625	27.703
48842	Wed Mar 22 17:01:47 2017_x000D_	29.1041	58.1456	115.431	2.01465	2	9.08881	39.2035	278.816	4.86625	27.5575
48843	Wed Mar 22 17:01:47 2017_x000D_	29.1039	58.1458	123.414	2.15398	2	9.36448	37.8888	276.589	4.82738	28.2841
48844	Wed Mar 22 17:01:47 2017_x000D_	28.8895	57.8415	134.379	2.34536	2	9.36448	37.8888	276.589	4.82738	27.9166
48845	Wed Mar 22 17:01:47 2017_x000D_	28.6789	57.6409	138.465	2.41667	2	9.36448	37.8888	276.589	4.82738	27.6259
48846	Wed Mar 22 17:01:47 2017_x000D_	28.2541	57.1351	136.346	2.37968	2	9.36448	37.8888	276.589	4.82738	26.9673
48847	Wed Mar 22 17:01:47 2017_x000D_	27.9375	56.8333	140.421	2.4508	2	10.0971	36.1464	284.861	4.97177	27.3172
48848	Wed Mar 22 17:01:47 2017_x000D_	27.3075	56.3323	134.236	2.34287	2	10.0971	36.1464	284.861	4.97177	26.5267
48849	Wed Mar 22 17:01:47 2017_x000D_	26.9903	56.0297	134.383	2.34542	2	10.0971	36.1464	284.861	4.97177	26.0907
48850	Wed Mar 22 17:01:47 2017_x000D_	26.4586	55.4218	132.282	2.30876	2	10.0971	36.1464	284.861	4.97177	25.2832
48851	Wed Mar 22 17:01:47 2017_x000D_	26.141	55.119	136.346	2.37968	2	10.0971	36.1464	284.861	4.97177	24.8469
48852	Wed Mar 22 17:01:47 2017_x000D_	25.8235	54.8158	132.284	2.3088	2	11.03	34.8508	332.434	5.80207	24.8485
48853	Wed Mar 22 17:01:47 2017_x000D_	25.6085	54.5102	134.234	2.34283	2	11.03	34.8508	332.434	5.80207	24.475
48854	Wed Mar 22 17:01:47 2017_x000D_	25.075	53.9006	136.341	2.37959	2	11.03	34.8508	332.434	5.80207	23.6676
48855	Wed Mar 22 17:01:47 2017_x000D_	24.7602	53.7008	134.236	2.34286	2	11.03	34.8508	332.434	5.80207	23.3204
48856	Wed Mar 22 17:01:47 2017_x000D_	24.2293	53.1944	138.451	2.41642	2	12.8389	33.5816	345.308	6.02676	22.6805
48857	Wed Mar 22 17:01:48 2017_x000D_	24.0135	52.8876	136.341	2.37959	2	12.8389	33.5816	345.308	6.02676	22.3068
48858	Wed Mar 22 17:01:48 2017_x000D_	23.5883	52.4818	136.341	2.37959	2	12.8389	33.5816	345.308	6.02676	21.7432
48859	Wed Mar 22 17:01:48 2017_x000D_	23.2723	52.2813	138.304	2.41386	2	12.8389	33.5816	345.308	6.02676	21.4134
48860	Wed Mar 22 17:01:48 2017_x000D_	22.9533	51.9769	138.448	2.41638	2	14.2004	32.5194	315	5.49779	21.3356
48861	Wed Mar 22 17:01:48 2017_x000D_	22.7404	51.7737	138.448	2.41638	2	14.2004	32.5194	315	5.49779	21.0632
48862	Wed Mar 22 17:01:48 2017_x000D_	22.3143	51.3671	138.447	2.41636	2	14.2004	32.5194	315	5.49779	20.52
48863	Wed Mar 22 17:01:48 2017_x000D_	22.1011	51.1637	138.447	2.41635	2	14.2004	32.5194	315	5.49779	20.2492
48864	Wed Mar 22 17:01:48 2017_x000D_	21.4644	50.6571	136.346	2.37968	2	14.2004	32.5194	315	5.49779	19.5382
48865	Wed Mar 22 17:01:48 2017_x000D_	21.2476	50.3493	138.445	2.41633	2	15.3335	31.6709	315	5.49779	19.5923
48866	Wed Mar 22 17:01:48 2017_x000D_	20.8203	49.9416	138.445	2.41631	2	15.3335	31.6709	315	5.49779	19.0768
48867	Wed Mar 22 17:01:48 2017_x000D_	20.6066	49.7377	138.444	2.41631	2	15.3335	31.6709	315	5.49779	18.8206
48868	Wed Mar 22 17:01:48 2017_x000D_	20.0751	49.3319	140.392	2.45031	2	15.3335	31.6709	315	5.49779	18.2864
48869	Wed Mar 22 17:01:48 2017_x000D_	19.7578	49.1301	138.448	2.41638	2	16.4762	30.6019	331.548	5.78661	18.8166
48870	Wed Mar 22 17:01:48 2017_x000D_	19.5436	48.9258	138.448	2.41637	2	16.4762	30.6019	331.548	5.78661	18.5789
48871	Wed Mar 22 17:01:48 2017_x000D_	19.1151	48.5171	138.447	2.41636	2	16.4762	30.6019	331.548	5.78661	18.1085
48872	Wed Mar 22 17:01:48 2017_x000D_	18.9008	48.3126	138.447	2.41635	2	16.4762	30.6019	331.548	5.78661	17.8759
48873	Wed Mar 22 17:01:48 2017_x000D_	18.4754	48.0081	140.702	2.45572	2	18.057	29.5462	340.534	5.94344	18.4666
48874	Wed Mar 22 17:01:48 2017_x000D_	18.2643	47.9079	138.451	2.41642	2	18.057	29.5462	340.534	5.94344	18.3629
48875	Wed Mar 22 17:01:48 2017_x000D_	17.9421	47.6009	142.625	2.48927	2	18.057	29.5462	340.534	5.94344	18.0551
48876	Wed Mar 22 17:01:48 2017_x000D_	17.8314	47.3938	140.7	2.45567	2	18.057	29.5462	340.534	5.94344	17.849
48877	Wed Mar 22 17:01:48 2017_x000D_	17.62	47.2934	138.45	2.4164	2	18.057	29.5462	340.534	5.94344	17.7526
48878	Wed Mar 22 17:01:48 2017_x000D_	17.4088	47.1934	140.704	2.45575	2	20.3722	26.7459	284.692	4.96881	20.6611
48879	Wed Mar 22 17:01:49 2017_x000D_	17.1937	46.9879	136.357	2.37987	2	20.3722	26.7459	284.692	4.96881	20.49
48880	Wed Mar 22 17:01:49 2017_x000D_	17.0827	46.7807	134.26	2.34328	2	20.3722	26.7459	284.692	4.96881	20.3031
48881	Wed Mar 22 17:01:49 2017_x000D_	16.7641	46.5776	123.549	2.15633	2	20.3722	26.7459	284.692	4.96881	20.1572
48882	Wed Mar 22 17:01:49 2017_x000D_	16.6567	46.4748	119.505	2.08576	2	21.5642	24.573	285.794	4.98804	22.4449
48883	Wed Mar 22 17:01:49 2017_x000D_	16.7686	46.6824	103.73	1.81043	2	21.5642	24.573	285.794	4.98804	22.6235
48884	Wed Mar 22 17:01:49 2017_x000D_	16.7688	46.6826	97.9213	1.70905	2	21.5642	24.573	285.794	4.98804	22.6237
48885	Wed Mar 22 17:01:49 2017_x000D_	16.6652	46.6854	83.0591	1.44966	2	21.5642	24.573	285.794	4.98804	22.6486
48886	Wed Mar 22 17:01:49 2017_x000D_	16.6653	46.6856	77.3037	1.3492	2	22.5181	22.8342	288.512	5.03549	24.559
48887	Wed Mar 22 17:01:49 2017_x000D_	16.6617	46.5811	70.7933	1.23558	2	22.5181	22.8342	288.512	5.03549	24.4584
48888	Wed Mar 22 17:01:49 2017_x000D_	16.7618	46.4747	53.2656	0.929661	2	22.5181	22.8342	288.512	5.03549	24.3312
48889	Wed Mar 22 17:01:49 2017_x000D_	16.758	46.3701	46.8491	0.817671	2	22.5181	22.8342	288.512	5.03549	24.2305
48890	Wed Mar 22 17:01:49 2017_x000D_	16.9547	46.0513	36.2044	0.631887	2	23.2141	21.9714	295.941	5.16515	24.8801
48891	Wed Mar 22 17:01:49 2017_x000D_	17.2628	45.9399	32.0985	0.560225	2	23.2141	21.9714	295.941	5.16515	24.6963
48892	Wed Mar 22 17:01:49 2017_x000D_	17.4636	45.7258	32.0975	0.560207	2	23.2141	21.9714	295.941	5.16515	24.4405
48893	Wed Mar 22 17:01:49 2017_x000D_	18.18	45.396	28.1346	0.491042	2	23.2141	21.9714	295.941	5.16515	23.9594
48894	Wed Mar 22 17:01:49 2017_x000D_	18.5884	45.1776	28.1346	0.491042	2	23.2141	21.9714	295.941	5.16515	23.6627
48895	Wed Mar 22 17:01:49 2017_x000D_	18.8929	44.9614	29.4883	0.514668	2	24.1585	20.4528	289.272	5.04875	25.0679
48896	Wed Mar 22 17:01:49 2017_x000D_	19.6087	44.6319	25.4881	0.444852	2	24.1585	20.4528	289.272	5.04875	24.6034
48897	Wed Mar 22 17:01:49 2017_x000D_	20.0167	44.4138	25.4877	0.444844	2	24.1585	20.4528	289.272	5.04875	24.3163
48898	Wed Mar 22 17:01:49 2017_x000D_	20.6285	44.0867	28.1347	0.491042	2	24.1585	20.4528	289.272	5.04875	23.8961
48899	Wed Mar 22 17:01:49 2017_x000D_	20.9328	43.8707	29.4891	0.514682	2	25.5707	18.2848	301.448	5.26125	26.0029
48900	Wed Mar 22 17:01:50 2017_x000D_	21.5443	43.5438	32.1019	0.560285	2	25.5707	18.2848	301.448	5.26125	25.5779
48901	Wed Mar 22 17:01:50 2017_x000D_	21.9551	43.4307	29.491	0.514714	2	25.5707	18.2848	301.448	5.26125	25.4045
48902	Wed Mar 22 17:01:50 2017_x000D_	22.1554	43.2169	29.4896	0.514691	2	25.5707	18.2848	301.448	5.26125	25.1649
48903	Wed Mar 22 17:01:50 2017_x000D_	22.763	42.7854	29.4884	0.51467	2	26.5255	16.5444	294.768	5.14467	26.5094
48904	Wed Mar 22 17:01:50 2017_x000D_	23.0732	42.7794	28.1346	0.491042	2	26.5255	16.5444	294.768	5.14467	26.4612
48905	Wed Mar 22 17:01:50 2017_x000D_	23.377	42.5637	29.4901	0.5147	2	26.5255	16.5444	294.768	5.14467	26.2091
48906	Wed Mar 22 17:01:50 2017_x000D_	23.9874	42.2373	26.7449	0.466786	2	26.5255	16.5444	294.768	5.14467	25.818
48907	Wed Mar 22 17:01:50 2017_x000D_	24.2941	42.1266	28.1346	0.491042	2	27.4707	15.0246	294.768	5.14467	27.2875
48908	Wed Mar 22 17:01:50 2017_x000D_	24.901	41.6955	28.1331	0.491015	2	27.4707	15.0246	294.768	5.14467	26.7944
48909	Wed Mar 22 17:01:50 2017_x000D_	25.2076	41.5848	26.7443	0.466776	2	27.4707	15.0246	294.768	5.14467	26.6564
48910	Wed Mar 22 17:01:50 2017_x000D_	25.9172	41.1521	25.4805	0.444719	2	27.4707	15.0246	294.768	5.14467	26.1736
48911	Wed Mar 22 17:01:50 2017_x000D_	26.1205	41.0435	28.1331	0.491015	2	27.4707	15.0246	294.768	5.14467	26.0539
48912	Wed Mar 22 17:01:50 2017_x000D_	26.5299	40.931	25.4817	0.44474	2	28.6351	13.5114	316.007	5.51536	27.5003
48913	Wed Mar 22 17:01:50 2017_x000D_	27.1392	40.6052	28.1346	0.491041	2	28.6351	13.5114	316.007	5.51536	27.1351
48914	Wed Mar 22 17:01:50 2017_x000D_	27.3391	40.3919	28.1331	0.491016	2	28.6351	13.5114	316.007	5.51536	26.9117
48915	Wed Mar 22 17:01:50 2017_x000D_	27.9511	40.1711	28.1346	0.491042	2	28.6351	13.5114	316.007	5.51536	26.6685
48916	Wed Mar 22 17:01:50 2017_x000D_	28.2541	39.9559	29.4922	0.514735	2	30.4667	11.7976	316.289	5.52029	28.2451
48917	Wed Mar 22 17:01:50 2017_x000D_	28.8626	39.6305	26.7425	0.466745	2	30.4667	11.7976	316.289	5.52029	27.8791
48918	Wed Mar 22 17:01:50 2017_x000D_	29.1682	39.5203	28.1346	0.491042	2	30.4667	11.7976	316.289	5.52029	27.7531
48919	Wed Mar 22 17:01:50 2017_x000D_	29.3709	39.4118	25.4791	0.444694	2	30.4667	11.7976	316.289	5.52029	27.6359
48920	Wed Mar 22 17:01:50 2017_x000D_	29.5737	39.3034	28.1347	0.491043	2	31.6217	10.505	332.434	5.80207	28.8711
48921	Wed Mar 22 17:01:51 2017_x000D_	29.9789	39.0866	22.7091	0.396348	2	31.6217	10.505	332.434	5.80207	28.6288
48922	Wed Mar 22 17:01:51 2017_x000D_	30.1816	38.9783	25.4783	0.444679	2	31.6217	10.505	332.434	5.80207	28.5097
48923	Wed Mar 22 17:01:51 2017_x000D_	30.6895	38.7598	24.3258	0.424566	2	31.6217	10.505	332.434	5.80207	28.2702
48924	Wed Mar 22 17:01:51 2017_x000D_	30.8951	38.7562	24.3273	0.424592	2	32.7567	9.6549	332.757	5.8077	29.1608
48925	Wed Mar 22 17:01:51 2017_x000D_	31.1975	38.5414	25.479	0.444692	2	32.7567	9.6549	332.757	5.8077	28.9285
48926	Wed Mar 22 17:01:51 2017_x000D_	31.3999	38.4331	22.7081	0.39633	2	32.7567	9.6549	332.757	5.8077	28.8102
48927	Wed Mar 22 17:01:51 2017_x000D_	31.8079	38.3213	25.4802	0.444713	2	32.7567	9.6549	332.757	5.8077	28.6821
48928	Wed Mar 22 17:01:51 2017_x000D_	32.0103	38.2131	28.1377	0.491095	2	32.7567	9.6549	332.757	5.8077	28.568
48929	Wed Mar 22 17:01:51 2017_x000D_	32.2131	38.1047	33.6859	0.587929	2	33.8918	8.8047	326.697	5.70193	29.348
48930	Wed Mar 22 17:01:51 2017_x000D_	32.2135	38.1045	46.876	0.818141	2	33.8918	8.8047	326.697	5.70193	29.3478
48931	Wed Mar 22 17:01:51 2017_x000D_	32.2167	38.209	53.2708	0.929751	2	33.8918	8.8047	326.697	5.70193	29.452
48932	Wed Mar 22 17:01:51 2017_x000D_	32.1172	38.3151	62.5969	1.09252	2	33.8918	8.8047	326.697	5.70193	29.5637
48933	Wed Mar 22 17:01:51 2017_x000D_	32.1202	38.419	77.1147	1.34591	2	35.256	7.7401	327.318	5.71278	30.8387
48934	Wed Mar 22 17:01:51 2017_x000D_	32.1231	38.5233	83.2422	1.45285	2	35.256	7.7401	327.318	5.71278	30.9422
48935	Wed Mar 22 17:01:51 2017_x000D_	32.2283	38.6258	97.5075	1.70183	2	35.256	7.7401	327.318	5.71278	31.0337
48936	Wed Mar 22 17:01:51 2017_x000D_	32.2311	38.7304	103.887	1.81316	2	35.256	7.7401	327.318	5.71278	31.1376
48937	Wed Mar 22 17:01:51 2017_x000D_	32.2305	38.73	115.072	2.00839	2	36.3912	6.8898	327.318	5.71278	32.1109
48938	Wed Mar 22 17:01:51 2017_x000D_	32.227	38.6256	129.5	2.2602	2	36.3912	6.8898	327.318	5.71278	32.0078
48939	Wed Mar 22 17:01:51 2017_x000D_	32.1212	38.5229	133.662	2.33284	2	36.3912	6.8898	327.318	5.71278	31.92
48940	Wed Mar 22 17:01:51 2017_x000D_	32.0123	38.3159	148.666	2.59471	2	36.3912	6.8898	327.318	5.71278	31.7297
48941	Wed Mar 22 17:01:51 2017_x000D_	31.9034	38.1082	150.2	2.62148	2	36.3912	6.8898	327.318	5.71278	31.5393
48942	Wed Mar 22 17:01:51 2017_x000D_	31.3838	37.9079	156.717	2.73522	2	38.8198	6.5243	0	0	32.2525
48943	Wed Mar 22 17:01:52 2017_x000D_	30.9696	37.81	154.109	2.68971	2	38.8198	6.5243	0	0	32.2556
48944	Wed Mar 22 17:01:52 2017_x000D_	30.2346	37.298	150.204	2.62156	2	38.8198	6.5243	0	0	31.9488
48945	Wed Mar 22 17:01:52 2017_x000D_	29.9199	37.0935	148.667	2.59474	2	38.8198	6.5243	0	0	31.8384
48946	Wed Mar 22 17:01:52 2017_x000D_	29.5019	36.8906	148.669	2.59476	2	41.4463	6.60841	0	0	32.5527
48947	Wed Mar 22 17:01:52 2017_x000D_	29.0837	36.6875	148.671	2.59479	2	41.4463	6.60841	0	0	32.5205
48948	Wed Mar 22 17:01:52 2017_x000D_	28.4527	36.2776	148.67	2.59478	2	41.4463	6.60841	0	0	32.3897
48949	Wed Mar 22 17:01:52 2017_x000D_	28.1368	36.0725	150.203	2.62154	2	41.4463	6.60841	0	0	32.3307
48950	Wed Mar 22 17:01:52 2017_x000D_	27.4018	35.6638	148.671	2.59479	2	41.4463	6.60841	0	0	32.2717
48951	Wed Mar 22 17:01:52 2017_x000D_	27.1889	35.4567	148.668	2.59475	2	44.2805	6.9208	0	0	33.2629
48952	Wed Mar 22 17:01:52 2017_x000D_	26.5561	35.0457	148.667	2.59474	2	44.2805	6.9208	0	0	33.244
48953	Wed Mar 22 17:01:52 2017_x000D_	26.2393	34.84	150.199	2.62146	2	44.2805	6.9208	0	0	33.241
48954	Wed Mar 22 17:01:52 2017_x000D_	25.926	34.7397	151.304	2.64075	2	44.2805	6.9208	0	0	33.3283
48955	Wed Mar 22 17:01:52 2017_x000D_	25.6089	34.5338	152.758	2.66614	2	45.8013	7.1911	0	0	33.9905
48956	Wed Mar 22 17:01:52 2017_x000D_	25.0813	34.2258	156.685	2.73467	2	45.8013	7.1911	0	0	34.0616
48957	Wed Mar 22 17:01:52 2017_x000D_	24.7675	34.1253	158.269	2.76231	2	45.8013	7.1911	0	0	34.1741
48958	Wed Mar 22 17:01:52 2017_x000D_	24.1391	33.9238	158.27	2.76234	2	45.8013	7.1911	0	0	34.4077
48959	Wed Mar 22 17:01:52 2017_x000D_	23.8211	33.7175	159.398	2.78202	2	45.8013	7.1911	0	0	34.4497
48960	Wed Mar 22 17:01:52 2017_x000D_	23.1918	33.5157	159.399	2.78204	2	47.6453	9.9075	72.3739	1.26316	33.99
48961	Wed Mar 22 17:01:52 2017_x000D_	22.9775	33.3077	159.395	2.78197	2	47.6453	9.9075	72.3739	1.26316	34.001
48962	Wed Mar 22 17:01:52 2017_x000D_	22.2439	33.1071	158.268	2.7623	2	47.6453	9.9075	72.3739	1.26316	34.4013
48963	Wed Mar 22 17:01:52 2017_x000D_	21.925	32.9004	159.395	2.78196	2	47.6453	9.9075	72.3739	1.26316	34.4994
48964	Wed Mar 22 17:01:53 2017_x000D_	21.6098	32.7991	155.452	2.71315	2	48.6033	12.8149	78.9857	1.37856	33.586
48965	Wed Mar 22 17:01:53 2017_x000D_	20.9787	32.5966	155.455	2.7132	2	48.6033	12.8149	78.9857	1.37856	33.977
48966	Wed Mar 22 17:01:53 2017_x000D_	20.7637	32.3881	155.451	2.71314	2	48.6033	12.8149	78.9857	1.37856	34.0317
48967	Wed Mar 22 17:01:53 2017_x000D_	20.024	32.0811	159.391	2.7819	2	48.6033	12.8149	78.9857	1.37856	34.4668
48968	Wed Mar 22 17:01:53 2017_x000D_	19.7046	31.8738	158.261	2.76218	2	48.6033	12.8149	78.9857	1.37856	34.6176
48969	Wed Mar 22 17:01:53 2017_x000D_	19.0719	31.6707	158.263	2.7622	2	48.4893	15.2442	97.8711	1.70817	33.6929
48970	Wed Mar 22 17:01:53 2017_x000D_	18.7551	31.5689	156.687	2.73471	2	48.4893	15.2442	97.8711	1.70817	33.9208
48971	Wed Mar 22 17:01:53 2017_x000D_	18.5393	31.3599	156.683	2.73464	2	48.4893	15.2442	97.8711	1.70817	34.0106
48972	Wed Mar 22 17:01:53 2017_x000D_	18.2263	31.3642	155.456	2.71322	2	48.4893	15.2442	97.8711	1.70817	34.2885
48973	Wed Mar 22 17:01:53 2017_x000D_	17.6895	30.9472	156.682	2.73461	2	47.4086	19.6308	94.9523	1.65723	31.8007
48974	Wed Mar 22 17:01:53 2017_x000D_	17.3762	30.9514	155.455	2.7132	2	47.4086	19.6308	94.9523	1.65723	32.0952
48975	Wed Mar 22 17:01:53 2017_x000D_	16.9508	30.7449	155.455	2.71319	2	47.4086	19.6308	94.9523	1.65723	32.4222
48976	Wed Mar 22 17:01:53 2017_x000D_	16.6295	30.5367	156.683	2.73464	2	47.4086	19.6308	94.9523	1.65723	32.6541
48977	Wed Mar 22 17:01:53 2017_x000D_	16.3085	30.3286	155.451	2.71313	2	47.4086	19.6308	94.9523	1.65723	32.8886
48978	Wed Mar 22 17:01:53 2017_x000D_	16.0991	30.3313	155.454	2.71318	2	46.8273	22.7046	94.9523	1.65723	31.6605
48979	Wed Mar 22 17:01:53 2017_x000D_	15.673	30.1244	155.453	2.71317	2	46.8273	22.7046	94.9523	1.65723	32.0257
48980	Wed Mar 22 17:01:53 2017_x000D_	15.4597	30.0207	152.781	2.66653	2	46.8273	22.7046	94.9523	1.65723	32.2095
48981	Wed Mar 22 17:01:53 2017_x000D_	15.2464	29.917	150.242	2.62222	2	46.8273	22.7046	94.9523	1.65723	32.394
48982	Wed Mar 22 17:01:53 2017_x000D_	15.0297	29.7069	142.172	2.48137	2	46.817	22.9251	94.9523	1.65723	32.5027
48983	Wed Mar 22 17:01:53 2017_x000D_	15.0337	29.8131	135.963	2.373	2	46.817	22.9251	94.9523	1.65723	32.5211
48984	Wed Mar 22 17:01:53 2017_x000D_	15.0417	30.0252	119.284	2.08191	2	46.817	22.9251	94.9523	1.65723	32.5589
48985	Wed Mar 22 17:01:54 2017_x000D_	15.0457	30.1315	112.809	1.96888	2	46.817	22.9251	94.9523	1.65723	32.5783
48986	Wed Mar 22 17:01:54 2017_x000D_	15.1509	30.1304	104.291	1.82022	2	46.817	22.9251	94.9523	1.65723	32.4755
48987	Wed Mar 22 17:01:54 2017_x000D_	15.0503	30.2384	89.0244	1.55377	2	46.4543	26.0037	94.9523	1.65723	31.6882
48988	Wed Mar 22 17:01:54 2017_x000D_	15.043	30.0261	83.1226	1.45076	2	46.4543	26.0037	94.9523	1.65723	31.6678
48989	Wed Mar 22 17:01:54 2017_x000D_	15.0431	30.0263	77.3784	1.35051	2	46.4543	26.0037	94.9523	1.65723	31.6677
48990	Wed Mar 22 17:01:54 2017_x000D_	15.1404	29.8131	61.5767	1.07472	2	46.4543	26.0037	94.9523	1.65723	31.5448
48991	Wed Mar 22 17:01:54 2017_x000D_	15.1366	29.7071	55.0793	0.961316	2	47.255	27.5725	45	0.785398	32.1893
48992	Wed Mar 22 17:01:54 2017_x000D_	15.3385	29.4922	46.7889	0.81662	2	47.255	27.5725	45	0.785398	31.9742
48993	Wed Mar 22 17:01:54 2017_x000D_	15.5404	29.2771	38.4629	0.671304	2	47.255	27.5725	45	0.785398	31.7604
48994	Wed Mar 22 17:01:54 2017_x000D_	15.6375	29.0633	31.8877	0.556546	2	47.255	27.5725	45	0.785398	31.6526
48995	Wed Mar 22 17:01:54 2017_x000D_	16.255	28.7366	29.2501	0.510511	2	47.255	27.5725	45	0.785398	31.0218
48996	Wed Mar 22 17:01:54 2017_x000D_	16.9767	28.4087	25.2084	0.43997	2	48.689	29.601	46.0071	0.802975	31.7347
48997	Wed Mar 22 17:01:54 2017_x000D_	16.9767	28.4087	25.2084	0.43997	2	48.689	29.601	46.0071	0.802975	31.7347
48998	Wed Mar 22 17:01:54 2017_x000D_	17.6986	28.081	29.2522	0.510547	2	48.689	29.601	46.0071	0.802975	31.0277
48999	Wed Mar 22 17:01:54 2017_x000D_	18.1097	27.8635	29.2524	0.510551	2	48.689	29.601	46.0071	0.802975	30.6286
49000	Wed Mar 22 17:01:54 2017_x000D_	18.7263	27.5373	31.8924	0.556628	2	49.3018	30.5014	62.4339	1.08968	30.7188
49001	Wed Mar 22 17:01:54 2017_x000D_	19.0326	27.3211	30.4418	0.53131	2	49.3018	30.5014	62.4339	1.08968	30.4358
49002	Wed Mar 22 17:01:54 2017_x000D_	19.5444	26.9963	29.2515	0.510536	2	49.3018	30.5014	62.4339	1.08968	29.9631
49003	Wed Mar 22 17:01:54 2017_x000D_	19.9551	26.779	29.2517	0.510539	2	49.3018	30.5014	62.4339	1.08968	29.5818
49004	Wed Mar 22 17:01:54 2017_x000D_	20.3623	26.4555	31.8916	0.556614	2	50.3402	31.6348	45	0.785398	30.422
49005	Wed Mar 22 17:01:54 2017_x000D_	20.7728	26.2383	31.8921	0.556623	2	50.3402	31.6348	45	0.785398	30.0558
49006	Wed Mar 22 17:01:54 2017_x000D_	20.978	26.1298	34.4004	0.6004	2	50.3402	31.6348	45	0.785398	29.8738
49007	Wed Mar 22 17:01:55 2017_x000D_	21.5934	25.8042	31.893	0.556638	2	50.3402	31.6348	45	0.785398	29.3321
49008	Wed Mar 22 17:01:55 2017_x000D_	21.7951	25.5894	31.8919	0.55662	2	50.3402	31.6348	45	0.785398	29.1782
49009	Wed Mar 22 17:01:55 2017_x000D_	22.4102	25.264	29.2498	0.510506	2	51.1706	32.5413	45	0.785398	29.6668
49010	Wed Mar 22 17:01:55 2017_x000D_	22.6118	25.0493	29.2485	0.510482	2	51.1706	32.5413	45	0.785398	29.5252
49011	Wed Mar 22 17:01:55 2017_x000D_	23.23	24.8303	29.2502	0.510512	2	51.1706	32.5413	45	0.785398	28.9851
49012	Wed Mar 22 17:01:55 2017_x000D_	23.6397	24.6136	29.2503	0.510515	2	51.1706	32.5413	45	0.785398	28.6496
49013	Wed Mar 22 17:01:55 2017_x000D_	24.0461	24.2907	31.8932	0.556641	2	51.5753	33.2143	45	0.785398	28.9394
49014	Wed Mar 22 17:01:55 2017_x000D_	24.0461	24.2907	31.8932	0.556641	2	51.5753	33.2143	45	0.785398	28.9394
49015	Wed Mar 22 17:01:55 2017_x000D_	24.6604	23.9657	29.2493	0.510496	2	51.5753	33.2143	45	0.785398	28.4596
49016	Wed Mar 22 17:01:55 2017_x000D_	24.8618	23.7512	29.248	0.510473	2	51.5753	33.2143	45	0.785398	28.3401
49017	Wed Mar 22 17:01:55 2017_x000D_	25.2711	23.5347	29.2481	0.510476	2	51.9903	33.6674	45.1398	0.787839	28.576
49018	Wed Mar 22 17:01:55 2017_x000D_	25.479	23.5327	29.2497	0.510503	2	51.9903	33.6674	45.1398	0.787839	28.3824
49019	Wed Mar 22 17:01:55 2017_x000D_	25.8882	23.3162	29.2498	0.510506	2	51.9903	33.6674	45.1398	0.787839	28.0797
49020	Wed Mar 22 17:01:55 2017_x000D_	25.9886	23.2091	25.193	0.4397	2	51.9903	33.6674	45.1398	0.787839	28.0261
49021	Wed Mar 22 17:01:55 2017_x000D_	26.401	23.0989	27.8777	0.486557	2	52.8306	34.3534	45.5112	0.794321	28.7261
49022	Wed Mar 22 17:01:55 2017_x000D_	26.4985	22.8855	29.2486	0.510485	2	52.8306	34.3534	45.5112	0.794321	28.7209
49023	Wed Mar 22 17:01:55 2017_x000D_	26.7031	22.7773	31.8948	0.55667	2	52.8306	34.3534	45.5112	0.794321	28.5771
49024	Wed Mar 22 17:01:55 2017_x000D_	26.9076	22.6692	34.4066	0.600508	2	52.8306	34.3534	45.5112	0.794321	28.4345
49025	Wed Mar 22 17:01:55 2017_x000D_	27.0152	22.7742	46.8076	0.816947	2	52.8306	34.3534	45.5112	0.794321	28.2933
49026	Wed Mar 22 17:01:55 2017_x000D_	26.9149	22.8809	59.0856	1.03124	2	53.2455	34.8063	24.768	0.432284	28.9053
49027	Wed Mar 22 17:01:55 2017_x000D_	26.915	22.8805	69.6473	1.21557	2	53.2455	34.8063	24.768	0.432284	28.9054
49028	Wed Mar 22 17:01:56 2017_x000D_	26.9182	22.9864	76.4628	1.33453	2	53.2455	34.8063	24.768	0.432284	28.8589
49029	Wed Mar 22 17:01:56 2017_x000D_	26.9148	22.8796	88.782	1.54954	2	53.2455	34.8063	24.768	0.432284	28.9059
49030	Wed Mar 22 17:01:56 2017_x000D_	27.0184	22.8783	97.5852	1.70318	2	54.0855	35.4921	31.9005	0.556768	29.8619
49031	Wed Mar 22 17:01:56 2017_x000D_	27.0117	22.6657	103.299	1.80291	2	54.0855	35.4921	31.9005	0.556768	29.9584
49032	Wed Mar 22 17:01:56 2017_x000D_	26.8979	22.3479	112.377	1.96135	2	54.0855	35.4921	31.9005	0.556768	30.1983
49033	Wed Mar 22 17:01:56 2017_x000D_	26.888	22.0291	118.815	2.07372	2	54.0855	35.4921	31.9005	0.556768	30.3473
49034	Wed Mar 22 17:01:56 2017_x000D_	26.6736	21.8186	126.932	2.21538	2	54.9463	35.7382	0	0	31.5135
49035	Wed Mar 22 17:01:56 2017_x000D_	26.5631	21.6069	129.272	2.25623	2	54.9463	35.7382	0	0	31.7065
49036	Wed Mar 22 17:01:56 2017_x000D_	26.0271	21.0797	133.388	2.32807	2	54.9463	35.7382	0	0	32.4221
49037	Wed Mar 22 17:01:56 2017_x000D_	25.8093	20.762	131.47	2.29459	2	54.9463	35.7382	0	0	32.7605
49038	Wed Mar 22 17:01:56 2017_x000D_	25.4876	20.4455	131.166	2.28928	2	54.9463	35.7382	0	0	33.1916
49039	Wed Mar 22 17:01:56 2017_x000D_	25.0548	19.9161	129.276	2.25629	2	57.5489	36.037	0	0	36.2733
49040	Wed Mar 22 17:01:56 2017_x000D_	24.8367	19.5983	131.164	2.28924	2	57.5489	36.037	0	0	36.6104
49041	Wed Mar 22 17:01:56 2017_x000D_	24.6184	19.2799	129.274	2.25625	2	57.5489	36.037	0	0	36.9489
49042	Wed Mar 22 17:01:56 2017_x000D_	24.0805	18.7506	133.382	2.32795	2	57.5489	36.037	0	0	37.669
49043	Wed Mar 22 17:01:56 2017_x000D_	23.8652	18.5387	133.382	2.32796	2	58.8551	36.0765	0	0	39.1391
49044	Wed Mar 22 17:01:56 2017_x000D_	23.3236	17.9019	131.165	2.28925	2	58.8551	36.0765	0	0	39.9099
49045	Wed Mar 22 17:01:56 2017_x000D_	23.108	17.6897	131.165	2.28927	2	58.8551	36.0765	0	0	40.1986
49046	Wed Mar 22 17:01:56 2017_x000D_	22.6732	17.158	129.279	2.25635	2	58.8551	36.0765	0	0	40.8294
49047	Wed Mar 22 17:01:56 2017_x000D_	22.4541	16.8388	131.163	2.28923	2	59.9435	36.1094	0	0	42.1522
49048	Wed Mar 22 17:01:56 2017_x000D_	22.2382	16.6262	131.164	2.28924	2	59.9435	36.1094	0	0	42.4415
49049	Wed Mar 22 17:01:57 2017_x000D_	21.9072	16.0933	135.437	2.36382	2	59.9435	36.1094	0	0	42.9814
49050	Wed Mar 22 17:01:57 2017_x000D_	21.4817	15.8816	135.442	2.36392	2	59.9435	36.1094	0	0	43.4566
49051	Wed Mar 22 17:01:57 2017_x000D_	21.2655	15.6687	135.442	2.36392	2	60.5965	36.1291	0	0	44.3346
49052	Wed Mar 22 17:01:57 2017_x000D_	20.9341	15.1347	131.164	2.28924	2	60.5965	36.1291	0	0	44.8762
49053	Wed Mar 22 17:01:57 2017_x000D_	20.6126	14.922	133.378	2.32788	2	60.5965	36.1291	0	0	45.2598
49054	Wed Mar 22 17:01:57 2017_x000D_	20.2844	14.4948	131.166	2.28928	2	60.5965	36.1291	0	0	45.7505
49055	Wed Mar 22 17:01:57 2017_x000D_	20.1723	14.2808	133.374	2.32781	2	60.5965	36.1291	0	0	45.9507
49056	Wed Mar 22 17:01:57 2017_x000D_	19.7387	13.8536	133.374	2.32782	2	61.6846	36.162	0	0	47.5092
49057	Wed Mar 22 17:01:57 2017_x000D_	19.5253	13.7475	135.437	2.36382	2	61.6846	36.162	0	0	47.7474
49058	Wed Mar 22 17:01:57 2017_x000D_	19.3083	13.5337	135.437	2.36382	2	61.6846	36.162	0	0	48.0395
49059	Wed Mar 22 17:01:57 2017_x000D_	18.9823	13.2127	135.437	2.36382	2	61.6846	36.162	0	0	48.4784
											0
