# Supplementary material for: Guppies Prefer to Follow Large (Robot) Leaders Irrespective of Own Size
Source: Front Bioeng Biotechnol. 2020 May 15;8:441. doi: 10.3389/fbioe.2020.00441 (PMC7243707; doi:10.3389/fbioe.2020.00441)
Supplement: Supplementary file 3 [file Data_Sheet_1.ZIP › Raw Data/ID69.xlsx]

## Sheet: TueMar28120455201
Framenumber	Current timestamp	Robo Position x	Robo Position y	Robo Angle deg	Robo Angle rad	Fish ID	Fish Position x	Fish Position y	Fish Angle deg	Fish Angle rad	Distance_between_subjects	Mean_Distance (L300 bis L1500)	Velocity_Robo	Velocity_Fish	Mean_velocity_Robo		Fish ID	Fish Position x	Fish Position y	Fish Angle deg	Fish Angle rad	Fish ID	Fish Position x	Fish Position y	Fish Angle deg	Fish Angle rad	Fish ID	Fish Position x	Fish Position y	Fish Angle deg	Fish Angle rad	Fish ID	Fish Position x	Fish Position y	Fish Angle deg	Fish Angle rad
21201	Tue Mar 28 12:06:05 2017_x000D_	18.5598	13.1068	-71.0878	-1.24072	2	19.4838	7.01421	260.608	4.54848	6.16226	28.2397	0	0	11.3437	4.12055
21202	Tue Mar 28 12:06:05 2017_x000D_	18.5598	13.1068	-71.0878	-1.24072	2	19.4838	7.01421	260.608	4.54848	6.16226		0	0
21203	Tue Mar 28 12:06:05 2017_x000D_	18.5598	13.1068	-71.0878	-1.24072	2	19.4838	7.01421	260.608	4.54848	6.16226		4.58428	0
21204	Tue Mar 28 12:06:05 2017_x000D_	18.6686	13.2141	-73.0227	-1.27449	2	19.4838	7.01421	260.608	4.54848	6.25325		4.57373	0
21205	Tue Mar 28 12:06:05 2017_x000D_	18.7773	13.321	-76.5405	-1.33588	2	19.4838	7.01421	260.608	4.54848	6.34624		6.44762	0
21206	Tue Mar 28 12:06:05 2017_x000D_	18.7845	13.5358	-76.5393	-1.33586	2	19.4838	7.01421	260.608	4.54848	6.55898		7.26091	0
21207	Tue Mar 28 12:06:05 2017_x000D_	18.8968	13.7502	-79.3667	-1.38521	2	19.4838	7.01421	260.608	4.54848	6.76152		19.6698	0
21208	Tue Mar 28 12:06:05 2017_x000D_	19.023	14.3936	-76.5402	-1.33588	2	19.4838	7.01421	260.608	4.54848	7.39376		9.66833	26.6086
21209	Tue Mar 28 12:06:05 2017_x000D_	19.0337	14.7157	-75.9184	-1.32503	2	19.4449	7.90031	260.608	4.54848	6.82778		29.813	0
21210	Tue Mar 28 12:06:05 2017_x000D_	19.2755	15.6796	-76.5387	-1.33585	2	19.4449	7.90031	260.608	4.54848	7.78113		13.3336	0
21211	Tue Mar 28 12:06:05 2017_x000D_	19.3946	16.1078	-79.3681	-1.38523	2	19.4449	7.90031	260.608	4.54848	8.20764		13.3205	0
21212	Tue Mar 28 12:06:05 2017_x000D_	19.5135	16.5356	-76.5396	-1.33587	2	19.4449	7.90031	260.608	4.54848	8.63556		13.3221	0
21213	Tue Mar 28 12:06:05 2017_x000D_	19.6326	16.9634	-79.3701	-1.38527	2	19.4449	7.90031	260.608	4.54848	9.06503		20.4347	35.623
21214	Tue Mar 28 12:06:06 2017_x000D_	19.8633	17.6043	-79.3729	-1.38532	2	19.8351	9.0218	275.048	4.80049	8.58255		12.844	0
21215	Tue Mar 28 12:06:06 2017_x000D_	19.8774	18.0322	-79.3712	-1.38529	2	19.8351	9.0218	275.048	4.80049	9.0105		25.9521	0
21216	Tue Mar 28 12:06:06 2017_x000D_	20.0103	18.887	-82.2545	-1.43561	2	19.8351	9.0218	275.048	4.80049	9.86676		6.41744	0
21217	Tue Mar 28 12:06:06 2017_x000D_	20.0173	19.1008	-82.254	-1.4356	2	19.8351	9.0218	275.048	4.80049	10.0806		25.9279	93.8386
21218	Tue Mar 28 12:06:06 2017_x000D_	20.1501	19.9548	-85.1775	-1.48663	2	20.1375	12.1351	308.042	5.37635	7.81971		9.61116	0
21219	Tue Mar 28 12:06:06 2017_x000D_	20.1606	20.275	-85.324	-1.48918	2	20.1375	12.1351	308.042	5.37635	8.13993		19.5509	0
21220	Tue Mar 28 12:06:06 2017_x000D_	20.2861	20.9145	-82.5455	-1.44069	2	20.1375	12.1351	308.042	5.37635	8.78066		9.61416	0
21221	Tue Mar 28 12:06:06 2017_x000D_	20.2966	21.2348	-82.2537	-1.4356	2	20.1375	12.1351	308.042	5.37635	9.10109		12.8078	48.1799
21222	Tue Mar 28 12:06:06 2017_x000D_	20.3105	21.6615	-82.2526	-1.43558	2	20.5079	13.6978	290.738	5.07433	7.96615		19.5339	0
21223	Tue Mar 28 12:06:06 2017_x000D_	20.4361	22.3004	-85.1795	-1.48666	2	20.5079	13.6978	290.738	5.07433	8.6029		12.7958	0
21224	Tue Mar 28 12:06:06 2017_x000D_	20.45	22.7267	-85.179	-1.48665	2	20.5079	13.6978	290.738	5.07433	9.02909		6.39645	0
21225	Tue Mar 28 12:06:06 2017_x000D_	20.457	22.9398	-85.1788	-1.48665	2	20.5079	13.6978	290.738	5.07433	9.24214		19.1832	150.511
21226	Tue Mar 28 12:06:06 2017_x000D_	20.4779	23.5789	-85.178	-1.48664	1	16.845	17.1262	7.65515	0.133608	7.40509		22.3649	0
21227	Tue Mar 28 12:06:06 2017_x000D_	20.5022	24.324	-85.3242	-1.48919	1	16.845	17.1262	7.65515	0.133608	8.07363		9.58718	0
21228	Tue Mar 28 12:06:06 2017_x000D_	20.5127	24.6434	-85.1767	-1.48661	1	16.845	17.1262	7.65515	0.133608	8.36423		10.1436	0
21229	Tue Mar 28 12:06:06 2017_x000D_	20.6276	24.9614	-88.1305	-1.53817	1	16.845	17.1262	7.65515	0.133608	8.70048		10.0122	0
21230	Tue Mar 28 12:06:06 2017_x000D_	20.5335	25.2816	-85.1759	-1.4866	1	16.845	17.1262	7.65515	0.133608	8.95073		19.4733	0
21231	Tue Mar 28 12:06:06 2017_x000D_	20.6588	25.9185	-88.1305	-1.53817	1	16.845	17.1262	7.65515	0.133608	9.58382		9.56609	0
21232	Tue Mar 28 12:06:06 2017_x000D_	20.6692	26.2372	-88.1305	-1.53817	1	16.845	17.1262	7.65515	0.133608	9.88103		19.1322	0
21233	Tue Mar 28 12:06:06 2017_x000D_	20.69	26.8746	-88.1305	-1.53817	1	16.845	17.1262	7.65515	0.133608	10.4793		9.56909	0
21234	Tue Mar 28 12:06:06 2017_x000D_	20.7004	27.1934	-88.1305	-1.53817	1	16.845	17.1262	7.65515	0.133608	10.7802		15.9296	0
21235	Tue Mar 28 12:06:06 2017_x000D_	20.7178	27.7241	-88.1305	-1.53817	1	16.845	17.1262	7.65515	0.133608	11.2834		9.56009	0
21236	Tue Mar 28 12:06:07 2017_x000D_	20.7282	28.0426	-88.1305	-1.53817	1	16.845	17.1262	7.65515	0.133608	11.5865		13.1745	0
21237	Tue Mar 28 12:06:07 2017_x000D_	20.8462	28.4656	-85.177	-1.48662	1	16.845	17.1262	7.65515	0.133608	12.0246		0	0
21238	Tue Mar 28 12:06:07 2017_x000D_	20.8462	28.4656	-85.177	-1.48662	1	16.845	17.1262	7.65515	0.133608	12.0246		13.0505	0
21239	Tue Mar 28 12:06:07 2017_x000D_	20.7557	28.8911	-82.2392	-1.43535	1	16.845	17.1262	7.65515	0.133608	12.3978		4.50404	0
21240	Tue Mar 28 12:06:07 2017_x000D_	20.8634	28.9957	-85.3238	-1.48918	1	16.845	17.1262	7.65515	0.133608	12.5313		12.7298	0
21241	Tue Mar 28 12:06:07 2017_x000D_	20.8773	29.4198	-85.3233	-1.48917	1	16.845	17.1262	7.65515	0.133608	12.938		3.18763	0
21242	Tue Mar 28 12:06:07 2017_x000D_	20.8807	29.526	-85.1757	-1.4866	1	16.845	17.1262	7.65515	0.133608	13.04		12.7208	0
21243	Tue Mar 28 12:06:07 2017_x000D_	20.8946	29.9498	-85.1751	-1.48659	1	16.845	17.1262	7.65515	0.133608	13.4478		3.18145	0
21244	Tue Mar 28 12:06:07 2017_x000D_	20.8978	30.0558	-78.8604	-1.37637	1	16.845	17.1262	7.65515	0.133608	13.5499		10.0762	0
21245	Tue Mar 28 12:06:07 2017_x000D_	21.0119	30.3717	-70.9902	-1.23901	1	16.845	17.1262	7.65515	0.133608	13.8855		3.13832	0
21246	Tue Mar 28 12:06:07 2017_x000D_	20.9073	30.3732	-60.8789	-1.06254	1	16.845	17.1262	7.65515	0.133608	13.8559		4.51475	0
21247	Tue Mar 28 12:06:07 2017_x000D_	20.7992	30.2685	-52.1252	-0.909757	1	16.845	17.1262	7.65515	0.133608	13.7243		7.07517	0
21248	Tue Mar 28 12:06:07 2017_x000D_	20.5868	30.166	-33.8458	-0.590721	1	16.845	17.1262	7.65515	0.133608	13.566		0.0127279	0
21249	Tue Mar 28 12:06:07 2017_x000D_	20.5865	30.1663	-25.9752	-0.453353	1	16.845	17.1262	7.65515	0.133608	13.5662		3.1207	0
21250	Tue Mar 28 12:06:07 2017_x000D_	20.4825	30.1685	-8.3452	-0.145651	1	16.845	17.1262	7.65515	0.133608	13.5401		0.0192094	0
21251	Tue Mar 28 12:06:07 2017_x000D_	20.4829	30.169	3.8156	0.0665947	1	16.845	17.1262	7.65515	0.133608	13.5406		0.0127279	0
21252	Tue Mar 28 12:06:07 2017_x000D_	20.4832	30.1693	15.8066	0.275877	1	16.845	17.1262	7.65515	0.133608	13.541		3.14121	0
21253	Tue Mar 28 12:06:07 2017_x000D_	20.5879	30.1681	27.935	0.487558	1	16.845	17.1262	7.65515	0.133608	13.5684		3.13528	0
21254	Tue Mar 28 12:06:07 2017_x000D_	20.6924	30.1667	34.4398	0.601087	1	16.845	17.1262	7.65515	0.133608	13.5962		3.18436	0
21255	Tue Mar 28 12:06:07 2017_x000D_	20.6893	30.0606	40.3329	0.703942	1	16.845	17.1262	7.65515	0.133608	13.4936		6.97325	42.1074
21256	Tue Mar 28 12:06:07 2017_x000D_	20.8946	29.9516	50.9703	0.889599	1	17.6736	18.2591	0	0	12.128		11.3003	0
21257	Tue Mar 28 12:06:08 2017_x000D_	21.0925	29.6311	48.9709	0.854704	1	17.6736	18.2591	0	0	11.8748		26.4893	0
21258	Tue Mar 28 12:06:08 2017_x000D_	21.6969	28.9874	48.971	0.854706	1	17.6736	18.2591	0	0	11.4579		13.2395	0
21259	Tue Mar 28 12:06:08 2017_x000D_	21.9989	28.6656	44.6447	0.779197	1	17.6736	18.2591	0	0	11.2696		24.328	0
21260	Tue Mar 28 12:06:08 2017_x000D_	22.6062	28.1282	38.4977	0.671912	1	17.6736	18.2591	0	0	11.0331		8.82284	0
21261	Tue Mar 28 12:06:08 2017_x000D_	22.8074	27.9137	33.508	0.584824	1	17.6736	18.2591	13.0128	0.227116	10.9347		23.661	0
21262	Tue Mar 28 12:06:08 2017_x000D_	23.5253	27.5871	29.2896	0.5112	1	17.6736	18.2591	13.0128	0.227116	11.0115		13.2289	0
21263	Tue Mar 28 12:06:08 2017_x000D_	23.827	27.2655	25.2419	0.440554	1	17.6736	18.2591	13.0128	0.227116	10.9078		11.2168	0
21264	Tue Mar 28 12:06:08 2017_x000D_	24.1324	27.0498	26.5146	0.462768	1	17.6736	18.2591	13.0128	0.227116	10.9084		19.6396	9.28889
21265	Tue Mar 28 12:06:08 2017_x000D_	24.7493	26.8307	26.516	0.462791	1	17.8832	18.487	14.6918	0.256421	10.8056		11.2011	0
21266	Tue Mar 28 12:06:08 2017_x000D_	25.0542	26.6152	25.2407	0.440533	1	17.8832	18.487	14.6918	0.256421	10.8393		13.8791	0
21267	Tue Mar 28 12:06:08 2017_x000D_	25.463	26.3986	25.2403	0.440527	1	17.8832	18.487	14.6918	0.256421	10.9566		19.6234	0
21268	Tue Mar 28 12:06:08 2017_x000D_	26.0794	26.1797	25.2415	0.440547	1	17.8832	18.487	14.6918	0.256421	11.2408		8.81217	0
21269	Tue Mar 28 12:06:08 2017_x000D_	26.2804	25.9655	25.2395	0.440513	1	17.8832	18.487	14.6918	0.256421	11.2446		19.6111	0
21270	Tue Mar 28 12:06:08 2017_x000D_	26.8964	25.7467	25.2407	0.440534	1	17.8832	18.487	7.25039	0.126543	11.5733		6.9341	0
21271	Tue Mar 28 12:06:08 2017_x000D_	27.1007	25.6386	27.9195	0.487288	1	17.8832	18.487	7.25039	0.126543	11.6665		11.1952	0
21272	Tue Mar 28 12:06:08 2017_x000D_	27.4055	25.4233	29.2898	0.511203	1	17.8832	18.487	7.25039	0.126543	11.7808		16.6857	0
21273	Tue Mar 28 12:06:08 2017_x000D_	27.9174	25.2058	30.7933	0.537444	1	17.8832	18.487	7.25039	0.126543	12.0759		6.93144	9.28686
21274	Tue Mar 28 12:06:08 2017_x000D_	28.1216	25.0977	33.5155	0.584957	1	18.0927	18.7149	0	0	11.8878		19.8871	0
21275	Tue Mar 28 12:06:08 2017_x000D_	28.6268	24.6685	31.9314	0.557308	1	18.0927	18.7149	0	0	12.1001		9.79407	0
21276	Tue Mar 28 12:06:08 2017_x000D_	28.9345	24.5594	36.0868	0.629833	1	18.0927	18.7149	0	0	12.3168		18.0613	0
21277	Tue Mar 28 12:06:08 2017_x000D_	29.4425	24.2363	31.9323	0.557324	1	18.0927	18.7149	0	0	12.6216		11.1802	9.28465
21278	Tue Mar 28 12:06:09 2017_x000D_	29.7469	24.0213	33.5156	0.584957	1	18.3022	18.9427	11.4568	0.199958	12.5209		11.1711	0
21279	Tue Mar 28 12:06:09 2017_x000D_	30.051	23.8064	31.9317	0.557314	1	18.3022	18.9427	11.4568	0.199958	12.7157		18.0572	0
21280	Tue Mar 28 12:06:09 2017_x000D_	30.5589	23.4834	30.7914	0.537411	1	18.3022	18.9427	11.4568	0.199958	13.0708		11.1669	0
21281	Tue Mar 28 12:06:09 2017_x000D_	30.8629	23.2686	29.2868	0.511152	1	18.3022	18.9427	11.4568	0.199958	13.2848		6.91538	13.1554
21282	Tue Mar 28 12:06:09 2017_x000D_	31.0666	23.1607	31.9315	0.557311	1	18.7405	18.9564	11.0143	0.192236	13.0234		20.7408	0
21283	Tue Mar 28 12:06:09 2017_x000D_	31.6775	22.837	29.2872	0.511159	1	18.7405	18.9564	11.0143	0.192236	13.5065		13.1969	0
21284	Tue Mar 28 12:06:09 2017_x000D_	31.9786	22.5163	33.5153	0.584952	1	18.7405	18.9564	11.0143	0.192236	13.7084		16.6282	0
21285	Tue Mar 28 12:06:09 2017_x000D_	32.4888	22.2997	31.9319	0.557316	1	18.7405	18.9564	11.0143	0.192236	14.149		13.8173	0
21286	Tue Mar 28 12:06:09 2017_x000D_	32.8958	22.0841	31.9323	0.557324	1	18.7405	18.9564	11.0143	0.192236	14.4967		20.7126	32.884
21287	Tue Mar 28 12:06:09 2017_x000D_	33.5059	21.7609	29.2865	0.511146	1	19.8361	18.9906	0	0	13.9477		11.2726	0
21288	Tue Mar 28 12:06:09 2017_x000D_	33.7035	21.4413	31.9307	0.557295	1	19.8361	18.9906	0	0	14.0823		12.7166	0
21289	Tue Mar 28 12:06:09 2017_x000D_	34.113	21.3318	29.2853	0.511125	1	19.8361	18.9906	0	0	14.4676		19.8383	0
21290	Tue Mar 28 12:06:09 2017_x000D_	34.617	20.9037	30.7894	0.537376	1	19.8361	18.9906	0	0	14.9042		11.1428	39.9289
21291	Tue Mar 28 12:06:09 2017_x000D_	34.9203	20.6893	29.2827	0.51108	1	21.141	19.2527	0	0	13.854		9.2673	0
21292	Tue Mar 28 12:06:09 2017_x000D_	35.2292	20.6868	27.9103	0.487126	1	21.141	19.2527	0	0	14.161		22.2839	0
21293	Tue Mar 28 12:06:09 2017_x000D_	35.8358	20.2581	27.9087	0.487099	1	21.141	19.2527	0	0	14.7292		9.74282	0
21294	Tue Mar 28 12:06:09 2017_x000D_	36.1419	20.1496	26.5007	0.462525	1	21.141	19.2527	0	0	15.0277		20.6736	19.7256
21295	Tue Mar 28 12:06:09 2017_x000D_	36.7509	19.8271	29.285	0.51112	1	21.7982	19.2732	0	0	14.963		8.77825	0
21296	Tue Mar 28 12:06:09 2017_x000D_	36.9511	19.6137	29.2836	0.511095	1	21.7982	19.2732	0	0	15.1567		16.5707	0
21297	Tue Mar 28 12:06:09 2017_x000D_	37.4596	19.398	27.9087	0.487099	1	21.7982	19.2732	0	0	15.6619		11.1345	0
21298	Tue Mar 28 12:06:09 2017_x000D_	37.7627	19.1838	29.284	0.511102	1	21.7982	19.2732	0	0	15.9648		8.77401	0
21299	Tue Mar 28 12:06:09 2017_x000D_	37.9628	18.9705	29.2826	0.511078	1	21.7982	19.2732	0	0	16.1674		15.6757	52.9278
21300	Tue Mar 28 12:06:10 2017_x000D_	38.4737	18.8609	30.4798	0.531972	1	23.5408	19.5488	0	0	14.9487		6.88185	0
21301	Tue Mar 28 12:06:10 2017_x000D_	38.6764	18.7535	27.9087	0.487098	1	23.5408	19.5488	0	0	15.1565		13.7623	0
21302	Tue Mar 28 12:06:10 2017_x000D_	39.0818	18.5388	27.9087	0.487098	1	23.5408	19.5488	0	0	15.5738		8.76771	0
21303	Tue Mar 28 12:06:10 2017_x000D_	39.2817	18.3256	27.9072	0.487072	1	23.5408	19.5488	0	0	15.7884		6.16216	13.1464
21304	Tue Mar 28 12:06:10 2017_x000D_	39.4871	18.3241	27.9087	0.487099	1	23.9788	19.5625	10.9264	0.190702	15.5577		11.1195	0
21305	Tue Mar 28 12:06:10 2017_x000D_	39.7898	18.1102	29.2848	0.511116	1	23.9788	19.5625	10.9264	0.190702	15.8776		6.87779	0
21306	Tue Mar 28 12:06:10 2017_x000D_	39.9924	18.0029	31.9363	0.557394	1	23.9788	19.5625	10.9264	0.190702	16.0894		11.1055	0
21307	Tue Mar 28 12:06:10 2017_x000D_	40.2946	17.7891	25.2141	0.44007	1	23.9788	19.5625	10.9264	0.190702	16.4119		9.70005	9.27635
21308	Tue Mar 28 12:06:10 2017_x000D_	40.5994	17.6812	21.342	0.372488	1	24.188	19.7902	0	0	16.5464		6.87249	0
21309	Tue Mar 28 12:06:10 2017_x000D_	40.8018	17.5739	18.5419	0.323617	1	24.188	19.7902	0	0	16.761		4.48447	0
21310	Tue Mar 28 12:06:10 2017_x000D_	40.696	17.4683	3.33754	0.0582511	1	24.188	19.7902	0	0	16.6705		0.0192094	0
21311	Tue Mar 28 12:06:10 2017_x000D_	40.6956	17.4678	-8.40014	-0.14661	1	24.188	19.7902	0	0	16.6702		4.48236	27.026
21312	Tue Mar 28 12:06:10 2017_x000D_	40.5902	17.3619	-22.9549	-0.400639	1	25.054	20.0384	0	0	15.7651		3.06004	0
21313	Tue Mar 28 12:06:10 2017_x000D_	40.4882	17.3624	-32.1514	-0.561148	1	25.054	20.0384	0	0	15.6645		4.45271	0
21314	Tue Mar 28 12:06:10 2017_x000D_	40.5937	17.4668	-49.0035	-0.855273	1	25.054	20.0384	0	0	15.751		0	0
21315	Tue Mar 28 12:06:10 2017_x000D_	40.5937	17.4668	-49.0035	-0.855273	1	25.054	20.0384	0	0	15.751		3.10205	0
21316	Tue Mar 28 12:06:10 2017_x000D_	40.6971	17.4662	-64.2627	-1.1216	1	25.054	20.0384	0	0	15.8532		4.46326	32.8569
21317	Tue Mar 28 12:06:10 2017_x000D_	40.8024	17.5713	-68.0779	-1.18818	1	26.1487	20.0725	0	0	14.8656		10.0704	0
21318	Tue Mar 28 12:06:10 2017_x000D_	40.9131	17.8882	-77.1037	-1.34571	1	26.1487	20.0725	0	0	14.9251		19.3542	0
21319	Tue Mar 28 12:06:10 2017_x000D_	41.0314	18.5224	-79.9157	-1.39479	1	26.1487	20.0725	0	0	14.9632		9.51288	0
21320	Tue Mar 28 12:06:10 2017_x000D_	41.0392	18.8394	-80.3409	-1.40221	1	26.1487	20.0725	0	0	14.9415		12.6909	26.2838
21321	Tue Mar 28 12:06:11 2017_x000D_	41.0497	19.2623	-80.3393	-1.40218	1	27.0244	20.0998	0	0	14.0503		23.1298	0
21322	Tue Mar 28 12:06:11 2017_x000D_	41.2725	20.0004	-74.3453	-1.29757	1	27.0244	20.0998	0	0	14.2484		9.50388	0
21323	Tue Mar 28 12:06:11 2017_x000D_	41.2803	20.3171	-75.0258	-1.30945	1	27.0244	20.0998	0	0	14.2576		11.4067	0
21324	Tue Mar 28 12:06:11 2017_x000D_	41.4928	20.6324	-74.3464	-1.29759	1	27.0244	20.0998	0	0	14.4782		19.2919	13.1404
21325	Tue Mar 28 12:06:11 2017_x000D_	41.6105	21.2646	-71.658	-1.25067	1	27.4622	20.1135	0	0	14.195		13.0724	0
21326	Tue Mar 28 12:06:11 2017_x000D_	41.7229	21.6856	-69.0485	-1.20512	1	27.4622	20.1135	0	0	14.3471		17.0636	0
21327	Tue Mar 28 12:06:11 2017_x000D_	41.9403	22.2112	-68.0569	-1.18782	1	27.4622	20.1135	0	0	14.6293		11.3727	0
21328	Tue Mar 28 12:06:11 2017_x000D_	42.1524	22.5254	-69.0516	-1.20518	1	27.4622	20.1135	0	0	14.8869		16.1569	0
21329	Tue Mar 28 12:06:11 2017_x000D_	42.2676	23.0515	-70.7805	-1.23535	1	27.4622	20.1135	0	0	15.0941		9.99717	39.4181
21330	Tue Mar 28 12:06:11 2017_x000D_	42.3772	23.3662	-69.0488	-1.20513	1	28.7755	20.1544	0	0	13.9758		10.0115	0
21331	Tue Mar 28 12:06:11 2017_x000D_	42.4871	23.6813	-70.7804	-1.23535	1	28.7755	20.1544	0	0	14.1579		9.9915	0
21332	Tue Mar 28 12:06:11 2017_x000D_	42.5967	23.9958	-69.0481	-1.20512	1	28.7755	20.1544	0	0	14.3451		19.9868	0
21333	Tue Mar 28 12:06:11 2017_x000D_	42.816	24.6249	-69.0475	-1.20511	1	28.7755	20.1544	0	0	14.735		11.351	13.1373
21334	Tue Mar 28 12:06:11 2017_x000D_	43.0277	24.9385	-68.0566	-1.18781	1	29.2132	20.168	0	0	14.615		19.9679	0
21335	Tue Mar 28 12:06:11 2017_x000D_	43.2468	25.567	-68.0556	-1.18779	1	29.2132	20.168	0	0	15.0363		11.3219	0
21336	Tue Mar 28 12:06:11 2017_x000D_	43.4581	25.8797	-69.0522	-1.20519	1	29.2132	20.168	0	0	15.3473		19.1972	0
21337	Tue Mar 28 12:06:11 2017_x000D_	43.5752	26.5088	-71.6644	-1.25078	1	29.2132	20.168	0	0	15.6995		9.96773	13.1374
21338	Tue Mar 28 12:06:11 2017_x000D_	43.6844	26.8226	-68.0536	-1.18776	1	29.6509	20.1817	0	0	15.5255		19.9261	0
21339	Tue Mar 28 12:06:11 2017_x000D_	43.903	27.4498	-68.0527	-1.18774	1	29.6509	20.1817	0	0	15.9984		9.95554	0
21340	Tue Mar 28 12:06:11 2017_x000D_	44.0124	27.7631	-71.665	-1.25079	1	29.6509	20.1817	0	0	16.2398		9.95541	0
21341	Tue Mar 28 12:06:11 2017_x000D_	44.1215	28.0765	-68.0517	-1.18773	1	29.6509	20.1817	0	0	16.4841		21.0701	59.5683
21342	Tue Mar 28 12:06:12 2017_x000D_	44.4417	28.7016	-70.7863	-1.23545	1	31.6301	20.0223	0	0	15.4747		12.9653	0
21343	Tue Mar 28 12:06:12 2017_x000D_	44.553	29.1192	-68.052	-1.18773	1	31.6301	20.0223	0	0	15.8036		7.01984	0
21344	Tue Mar 28 12:06:12 2017_x000D_	44.6598	29.3274	-70.7863	-1.23545	1	31.6301	20.0223	0	0	16.0112		22.8726	0
21345	Tue Mar 28 12:06:12 2017_x000D_	44.8801	30.0573	-71.668	-1.25084	1	31.6301	20.0223	0	0	16.6212		9.93558	0
21346	Tue Mar 28 12:06:12 2017_x000D_	44.9892	30.37	-73.6105	-1.28475	1	31.6301	20.0223	0	0	16.8979		19.0997	66.0865
21347	Tue Mar 28 12:06:12 2017_x000D_	45.1052	30.996	-70.7824	-1.23539	1	33.8277	19.8698	0	0	15.8422		11.2529	0
21348	Tue Mar 28 12:06:12 2017_x000D_	45.3155	31.3066	-71.6687	-1.25085	1	33.8277	19.8698	0	0	16.2102		6.27172	0
21349	Tue Mar 28 12:06:12 2017_x000D_	45.3204	31.5156	-71.6668	-1.25082	1	33.8277	19.8698	0	0	16.3617		16.8697	0
21350	Tue Mar 28 12:06:12 2017_x000D_	45.5354	32.0352	-70.7843	-1.23542	1	33.8277	19.8698	0	0	16.8839		13.9833	26.9897
21351	Tue Mar 28 12:06:12 2017_x000D_	45.748	32.45	-70.7863	-1.23545	1	34.6925	20.1178	0	0	16.5622		15.6521	0
21352	Tue Mar 28 12:06:12 2017_x000D_	45.7599	32.9716	-71.6656	-1.2508	1	34.6925	20.1178	0	0	16.9619		6.98089	0
21353	Tue Mar 28 12:06:12 2017_x000D_	45.866	33.1787	-69.0411	-1.20499	1	34.6925	20.1178	0	0	17.1882		9.9033	0
21354	Tue Mar 28 12:06:12 2017_x000D_	45.9747	33.4904	-70.7824	-1.23539	1	34.6925	20.1178	0	0	17.4961		16.8236	0
21355	Tue Mar 28 12:06:12 2017_x000D_	46.1893	34.0085	-71.6681	-1.25084	1	34.6925	20.1178	0	0	18.0313		16.8224	20.6868
21356	Tue Mar 28 12:06:12 2017_x000D_	46.4038	34.5266	-70.7844	-1.23542	1	35.3385	20.359	0	0	17.9767		6.25366	0
21357	Tue Mar 28 12:06:12 2017_x000D_	46.4086	34.735	-70.7824	-1.23539	1	35.3385	20.359	0	0	18.1443		6.25059	0
21358	Tue Mar 28 12:06:12 2017_x000D_	46.4133	34.9433	-70.7805	-1.23535	1	35.3385	20.359	0	0	18.3126		9.87583	0
21359	Tue Mar 28 12:06:12 2017_x000D_	46.5218	35.2541	-74.3724	-1.29804	1	35.3385	20.359	0	0	18.6261		6.96077	32.8179
21360	Tue Mar 28 12:06:12 2017_x000D_	46.6276	35.4606	-71.6668	-1.25082	1	36.4319	20.3931	0	0	18.1929		6.24759	0
21361	Tue Mar 28 12:06:12 2017_x000D_	46.6323	35.6688	-71.665	-1.25079	1	36.4319	20.3931	0	0	18.3683		11.2022	0
21362	Tue Mar 28 12:06:12 2017_x000D_	46.8418	35.9779	-70.7824	-1.23539	1	36.4319	20.3931	0	0	18.7417		6.95406	0
21363	Tue Mar 28 12:06:12 2017_x000D_	46.9475	36.1842	-68.0388	-1.1875	1	36.4319	20.3931	0	0	18.972		12.8538	27.7752
21364	Tue Mar 28 12:06:13 2017_x000D_	47.0575	36.5983	-60.4063	-1.05429	1	37.0575	21.0756	14.6918	0.256421	18.4649		6.96344	0
21365	Tue Mar 28 12:06:13 2017_x000D_	47.1633	36.8049	-55.0481	-0.960771	1	37.0575	21.0756	14.6918	0.256421	18.6959		4.36149	0
21366	Tue Mar 28 12:06:13 2017_x000D_	47.2666	36.9072	-50.9546	-0.889325	1	37.0575	21.0756	14.6918	0.256421	18.8379		11.1755	0
21367	Tue Mar 28 12:06:13 2017_x000D_	47.4751	37.2159	-36.5536	-0.63798	1	37.0575	21.0756	14.6918	0.256421	19.2103		4.37207	79.7773
21368	Tue Mar 28 12:06:13 2017_x000D_	47.5785	37.3186	-27.5203	-0.480319	1	39.1723	22.6878	7.65515	0.133608	16.8738		9.62651	0
21369	Tue Mar 28 12:06:13 2017_x000D_	47.8836	37.418	-10.6348	-0.185612	1	39.1723	22.6878	7.65515	0.133608	17.1133		6.83445	0
21370	Tue Mar 28 12:06:13 2017_x000D_	48.088	37.5186	-7.78448	-0.135865	1	39.1723	22.6878	7.65515	0.133608	17.3044		6.06967	0
21371	Tue Mar 28 12:06:13 2017_x000D_	48.2903	37.5156	3.92309	0.0684708	1	39.1723	22.6878	7.65515	0.133608	17.4069		9.63615	0
21372	Tue Mar 28 12:06:13 2017_x000D_	48.5959	37.6145	13.213	0.23061	1	39.1723	22.6878	7.65515	0.133608	17.6525		6.79961	52.6556
21373	Tue Mar 28 12:06:13 2017_x000D_	48.7956	37.5073	16.146	0.2818	1	40.6611	23.6174	10.9264	0.190702	16.0966		19.1767	0
21374	Tue Mar 28 12:06:13 2017_x000D_	49.3965	37.2893	16.145	0.281784	1	40.6611	23.6174	10.9264	0.190702	16.2243		13.586	0
21375	Tue Mar 28 12:06:13 2017_x000D_	49.7954	37.0749	16.1428	0.281745	1	40.6611	23.6174	10.9264	0.190702	16.2647		15.1162	0
21376	Tue Mar 28 12:06:13 2017_x000D_	50.2992	37.0664	15.4186	0.269105	1	40.6611	23.6174	10.9264	0.190702	16.546		19.1492	41.92
21377	Tue Mar 28 12:06:13 2017_x000D_	50.8992	36.8486	9.74981	0.170166	1	41.4839	24.7468	13.0128	0.227116	15.333		12.4676	0
21378	Tue Mar 28 12:06:13 2017_x000D_	51.2998	36.738	6.84247	0.119424	1	41.4839	24.7468	13.0128	0.227116	15.4965		18.1136	0
21379	Tue Mar 28 12:06:13 2017_x000D_	51.9035	36.7277	0.956732	0.0166981	1	41.4839	24.7468	13.0128	0.227116	15.878		12.0737	0
21380	Tue Mar 28 12:06:13 2017_x000D_	52.3059	36.721	0.956699	0.0166975	1	41.4839	24.7468	13.0128	0.227116	16.1399		18.0986	35.1598
21381	Tue Mar 28 12:06:13 2017_x000D_	52.9091	36.7107	-4.92932	-0.0860329	1	42.5555	25.2214	8.63681	0.150741	15.4661		12.4631	0
21382	Tue Mar 28 12:06:13 2017_x000D_	53.3131	36.8075	-7.83096	-0.136676	1	42.5555	25.2214	8.63681	0.150741	15.8102		12.0557	0
21383	Tue Mar 28 12:06:13 2017_x000D_	53.7149	36.8008	-7.83295	-0.136711	1	42.5555	25.2214	8.63681	0.150741	16.0815		18.3511	0
21384	Tue Mar 28 12:06:13 2017_x000D_	54.3194	36.8944	-4.92733	-0.0859981	1	42.5555	25.2214	8.63681	0.150741	16.5725		12.0407	0
21385	Tue Mar 28 12:06:14 2017_x000D_	54.7207	36.8876	-4.92865	-0.0860212	1	42.5555	25.2214	8.63681	0.150741	16.855		12.4433	18.4816
21386	Tue Mar 28 12:06:14 2017_x000D_	55.124	36.9845	-1.98853	-0.0347063	1	42.9717	25.6756	8.63681	0.150741	16.6003		18.0475	0
21387	Tue Mar 28 12:06:14 2017_x000D_	55.7255	36.9744	-1.98947	-0.0347228	1	42.9717	25.6756	8.63681	0.150741	17.0388		9.0103	0
21388	Tue Mar 28 12:06:14 2017_x000D_	56.0258	36.9693	-1.84946	-0.0322792	1	42.9717	25.6756	8.63681	0.150741	17.2614		15.3603	0
21389	Tue Mar 28 12:06:14 2017_x000D_	56.5289	37.0644	0.969096	0.0169139	1	42.9717	25.6756	8.63681	0.150741	17.706		12.0137	9.24078
21390	Tue Mar 28 12:06:14 2017_x000D_	56.9293	37.0577	0.969064	0.0169134	1	43.1798	25.9027	25.9958	0.453713	17.7054		15.0022	0
21391	Tue Mar 28 12:06:14 2017_x000D_	57.4293	37.0492	0.969127	0.0169145	1	43.1798	25.9027	25.9958	0.453713	18.0912		9.0103	0
21392	Tue Mar 28 12:06:14 2017_x000D_	57.7296	37.0441	0.969111	0.0169142	1	43.1798	25.9027	25.9958	0.453713	18.3256		9.50926	0
21393	Tue Mar 28 12:06:14 2017_x000D_	58.0275	36.9358	3.7849	0.0660589	1	43.1798	25.9027	25.9958	0.453713	18.4982		15.3244	74.5903
21394	Tue Mar 28 12:06:14 2017_x000D_	58.5294	37.0308	6.87416	0.119977	1	44.6157	27.9325	44.3833	0.774635	16.6244		11.9897	0
21395	Tue Mar 28 12:06:14 2017_x000D_	58.929	37.024	6.87527	0.119996	1	44.6157	27.9325	44.3833	0.774635	16.9566		18.2337	0
21396	Tue Mar 28 12:06:14 2017_x000D_	59.5261	36.9105	3.9278	0.0685531	1	44.6157	27.9325	44.3833	0.774635	17.4047		9.49695	0
21397	Tue Mar 28 12:06:14 2017_x000D_	59.8236	36.8023	6.59259	0.115062	1	44.6157	27.9325	44.3833	0.774635	17.6055		8.98625	0
21398	Tue Mar 28 12:06:14 2017_x000D_	60.1231	36.7973	6.87298	0.119956	1	44.6157	27.9325	44.3833	0.774635	17.8624		18.2155	41.7726
21399	Tue Mar 28 12:06:14 2017_x000D_	60.7196	36.6839	3.92367	0.068481	1	45.6658	28.8469	45	0.785398	16.9716		11.9627	0
21400	Tue Mar 28 12:06:14 2017_x000D_	61.1183	36.6772	3.92424	0.0684908	1	45.6658	28.8469	45	0.785398	17.3232		5.97982	0
21401	Tue Mar 28 12:06:14 2017_x000D_	61.3176	36.6739	3.92455	0.0684963	1	45.6658	28.8469	45	0.785398	17.4997		17.9305	0
21402	Tue Mar 28 12:06:14 2017_x000D_	61.9152	36.6639	3.92547	0.0685124	1	45.6658	28.8469	45	0.785398	18.0319		8.95326	51.028
21403	Tue Mar 28 12:06:14 2017_x000D_	62.2136	36.6589	3.78489	0.0660587	1	46.6949	30.2012	17.626	0.307632	16.8087		17.9155	0
21404	Tue Mar 28 12:06:14 2017_x000D_	62.8107	36.6489	3.78569	0.0660728	1	46.6949	30.2012	17.626	0.307632	17.3578		8.95926	0
21405	Tue Mar 28 12:06:14 2017_x000D_	63.1093	36.6439	3.92721	0.0685428	1	46.6949	30.2012	17.626	0.307632	17.6335		12.329	0
21406	Tue Mar 28 12:06:15 2017_x000D_	63.5053	36.534	0.956702	0.0166976	1	46.6949	30.2012	17.626	0.307632	17.9637		9.45377	23.5866
21407	Tue Mar 28 12:06:15 2017_x000D_	63.8048	36.632	-1.86778	-0.0325989	1	47.1002	30.8749	19.8362	0.346207	17.6688		14.9121	0
21408	Tue Mar 28 12:06:15 2017_x000D_	64.3018	36.6237	-2.00966	-0.0350753	1	47.1002	30.8749	19.8362	0.346207	18.1368		5.95887	0
21409	Tue Mar 28 12:06:15 2017_x000D_	64.5004	36.6203	-2.00998	-0.0350808	1	47.1002	30.8749	19.8362	0.346207	18.3242		5.96173	0
21410	Tue Mar 28 12:06:15 2017_x000D_	64.6991	36.6172	3.92962	0.0685848	1	47.1002	30.8749	19.8362	0.346207	18.512		8.92926	0
21411	Tue Mar 28 12:06:15 2017_x000D_	64.9967	36.6122	3.78887	0.0661283	1	47.1002	30.8749	19.8362	0.346207	18.7937		11.9086	27.6755
21412	Tue Mar 28 12:06:15 2017_x000D_	65.3936	36.6056	3.78943	0.066138	1	47.7235	31.555	24.768	0.432284	18.3777		14.8822	0
21413	Tue Mar 28 12:06:15 2017_x000D_	65.8896	36.5971	-2.01225	-0.0351204	1	47.7235	31.555	24.768	0.432284	18.8529		5.94398	0
21414	Tue Mar 28 12:06:15 2017_x000D_	66.0877	36.5935	-7.89572	-0.137806	1	47.7235	31.555	24.768	0.432284	19.0429		3.10247	0
21415	Tue Mar 28 12:06:15 2017_x000D_	66.0859	36.4901	-16.3549	-0.285447	1	47.7235	31.555	24.768	0.432284	19.014		4.29369	14.6512
21416	Tue Mar 28 12:06:15 2017_x000D_	65.9855	36.3881	-32.9715	-0.575462	1	47.9209	32.0017	19.1586	0.334381	18.5895		3.10225	0
21417	Tue Mar 28 12:06:15 2017_x000D_	65.9842	36.2847	-43.1951	-0.753897	1	47.9209	32.0017	19.1586	0.334381	18.5641		0.0127279	0
21418	Tue Mar 28 12:06:15 2017_x000D_	65.9845	36.2844	-51.0617	-0.891196	1	47.9209	32.0017	19.1586	0.334381	18.5644		3.09005	0
21419	Tue Mar 28 12:06:15 2017_x000D_	65.9839	36.1814	-69.5916	-1.2146	1	47.9209	32.0017	19.1586	0.334381	18.5403		4.29569	13.2145
21420	Tue Mar 28 12:06:15 2017_x000D_	66.0849	36.2829	-78.2317	-1.3654	1	47.9003	32.4417	7.65515	0.133608	18.5859		0.0254558	0
21421	Tue Mar 28 12:06:15 2017_x000D_	66.0855	36.2835	265.365	4.6315	1	47.9003	32.4417	7.65515	0.133608	18.5866		3.09937	0
21422	Tue Mar 28 12:06:15 2017_x000D_	66.0871	36.3868	259.408	4.52753	1	47.9003	32.4417	7.65515	0.133608	18.6098		6.87528	0
21423	Tue Mar 28 12:06:15 2017_x000D_	65.9911	36.5949	246.361	4.29981	1	47.9003	32.4417	7.65515	0.133608	18.5614		3.09633	0
21424	Tue Mar 28 12:06:15 2017_x000D_	65.9926	36.6981	240.412	4.19598	1	47.9003	32.4417	7.65515	0.133608	18.5862		9.7426	23.485
21425	Tue Mar 28 12:06:15 2017_x000D_	65.8981	37.0088	236.688	4.13098	1	48.5338	32.9016	24.768	0.432284	17.8434		8.58376	0
21426	Tue Mar 28 12:06:15 2017_x000D_	65.7029	37.218	236.688	4.13098	1	48.5338	32.9016	24.768	0.432284	17.7034		23.7784	0
21427	Tue Mar 28 12:06:15 2017_x000D_	65.2166	37.8439	238.963	4.1707	1	48.5338	32.9016	24.768	0.432284	17.3995		12.7048	0
21428	Tue Mar 28 12:06:16 2017_x000D_	65.1238	38.2571	241.357	4.21248	1	48.5338	32.9016	24.768	0.432284	17.433		26.2529	14.6445
21429	Tue Mar 28 12:06:16 2017_x000D_	64.6391	38.9857	245.174	4.27909	1	48.7311	33.3481	21.84	0.38118	16.8774		6.85223	0
21430	Tue Mar 28 12:06:16 2017_x000D_	64.5432	39.193	247.712	4.32339	1	48.7311	33.3481	21.84	0.38118	16.8578		17.8363	0
21431	Tue Mar 28 12:06:16 2017_x000D_	64.2537	39.7123	251.349	4.38687	1	48.7311	33.3481	21.84	0.38118	16.7766		12.6953	0
21432	Tue Mar 28 12:06:16 2017_x000D_	64.161	40.1252	253.969	4.43259	1	48.7311	33.3481	21.84	0.38118	16.8526		13.7112	20.6075
21433	Tue Mar 28 12:06:16 2017_x000D_	63.9691	40.54	253.97	4.4326	1	49.3748	33.5879	10.9264	0.190702	16.1656		12.6888	0
21434	Tue Mar 28 12:06:16 2017_x000D_	63.8765	40.9527	256.666	4.47967	1	49.3748	33.5879	10.9264	0.190702	16.2647		9.24117	0
21435	Tue Mar 28 12:06:16 2017_x000D_	63.8814	41.2607	257.35	4.4916	1	49.3748	33.5879	10.9264	0.190702	16.4108		16.5347	0
21436	Tue Mar 28 12:06:16 2017_x000D_	63.6912	41.778	256.666	4.47966	1	49.3748	33.5879	10.9264	0.190702	16.4935		12.6882	23.5608
21437	Tue Mar 28 12:06:16 2017_x000D_	63.5987	42.1907	253.968	4.43258	1	49.7796	34.2609	21.2552	0.370973	15.9326		6.84679	0
21438	Tue Mar 28 12:06:16 2017_x000D_	63.5028	42.3978	256.666	4.47967	1	49.7796	34.2609	21.2552	0.370973	15.9542		19.4292	0
21439	Tue Mar 28 12:06:16 2017_x000D_	63.3143	43.0174	256.667	4.47968	1	49.7796	34.2609	21.2552	0.370973	16.1203		12.3106	0
21440	Tue Mar 28 12:06:16 2017_x000D_	63.321	43.4277	256.666	4.47966	1	49.7796	34.2609	21.2552	0.370973	16.3524		22.3637	0
21441	Tue Mar 28 12:06:16 2017_x000D_	63.1343	44.1494	257.351	4.49163	1	49.7796	34.2609	21.2552	0.370973	16.6172		9.71328	14.5576
21442	Tue Mar 28 12:06:16 2017_x000D_	63.0402	44.4592	253.967	4.43256	1	50.2052	34.494	19.478	0.339955	16.2494		6.84008	0
21443	Tue Mar 28 12:06:16 2017_x000D_	62.9444	44.6661	256.667	4.47968	1	50.2052	34.494	19.478	0.339955	16.3021		19.4102	0
21444	Tue Mar 28 12:06:16 2017_x000D_	62.7561	45.2851	256.667	4.47969	1	50.2052	34.494	19.478	0.339955	16.5521		12.2927	0
21445	Tue Mar 28 12:06:16 2017_x000D_	62.7629	45.6948	256.666	4.47966	1	50.2052	34.494	19.478	0.339955	16.8272		19.3979	9.21314
21446	Tue Mar 28 12:06:16 2017_x000D_	62.5747	46.3134	256.666	4.47967	1	50.4127	34.7204	8.63681	0.150741	16.8021		12.6576	0
21447	Tue Mar 28 12:06:16 2017_x000D_	62.4824	46.7251	253.966	4.43254	1	50.4127	34.7204	8.63681	0.150741	17.0232		19.3884	0
21448	Tue Mar 28 12:06:16 2017_x000D_	62.2943	47.3434	253.966	4.43255	1	50.4127	34.7204	8.63681	0.150741	17.3353		12.6459	0
21449	Tue Mar 28 12:06:17 2017_x000D_	62.202	47.7547	256.667	4.47968	1	50.4127	34.7204	8.63681	0.150741	17.575		19.3789	52.4632
21450	Tue Mar 28 12:06:17 2017_x000D_	62.014	48.3727	256.667	4.47969	1	51.8965	35.6459	10.9264	0.190702	16.2584		6.83882	0
21451	Tue Mar 28 12:06:17 2017_x000D_	61.9183	48.5796	253.966	4.43255	1	51.8965	35.6459	10.9264	0.190702	16.3621		12.6364	0
21452	Tue Mar 28 12:06:17 2017_x000D_	61.8261	48.9906	256.668	4.4797	1	51.8965	35.6459	10.9264	0.190702	16.6336		22.307	0
21453	Tue Mar 28 12:06:17 2017_x000D_	61.64	49.7105	252.25	4.4026	1	51.8965	35.6459	10.9264	0.190702	17.1099		9.6837	0
21454	Tue Mar 28 12:06:17 2017_x000D_	61.546	50.0193	253.966	4.43254	1	51.8965	35.6459	10.9264	0.190702	17.3121		19.3599	55.9638
21455	Tue Mar 28 12:06:17 2017_x000D_	61.3582	50.6367	253.966	4.43255	1	53.3693	36.7908	7.65515	0.133608	15.9854		13.6588	0
21456	Tue Mar 28 12:06:17 2017_x000D_	61.167	51.0499	253.967	4.43256	1	53.3693	36.7908	7.65515	0.133608	16.252		9.18138	0
21457	Tue Mar 28 12:06:17 2017_x000D_	61.1723	51.3559	254.769	4.44656	1	53.3693	36.7908	7.65515	0.133608	16.5236		16.4684	0
21458	Tue Mar 28 12:06:17 2017_x000D_	60.9828	51.8711	253.966	4.43255	1	53.3693	36.7908	7.65515	0.133608	16.8932		12.2418	26.855
21459	Tue Mar 28 12:06:17 2017_x000D_	60.9898	52.2791	253.965	4.43252	1	54.23	37.0368	45	0.785398	16.674		8.56695	0
21460	Tue Mar 28 12:06:17 2017_x000D_	60.7951	52.488	253.966	4.43255	1	54.23	37.0368	45	0.785398	16.7881		18.6133	0
21461	Tue Mar 28 12:06:17 2017_x000D_	60.7066	53.1021	256.67	4.47974	1	54.23	37.0368	45	0.785398	17.3217		9.66673	0
21462	Tue Mar 28 12:06:17 2017_x000D_	60.6129	53.4104	254.769	4.44656	1	54.23	37.0368	45	0.785398	17.5737		6.81851	36.8208
21463	Tue Mar 28 12:06:17 2017_x000D_	60.5173	53.6166	257.358	4.49175	1	55.0592	37.9417	13.0128	0.227116	16.598		15.6024	0
21464	Tue Mar 28 12:06:17 2017_x000D_	60.4271	54.1288	253.965	4.43253	1	55.0592	37.9417	13.0128	0.227116	17.0539		16.4399	0
21465	Tue Mar 28 12:06:17 2017_x000D_	60.2379	54.6431	254.77	4.44657	1	55.0592	37.9417	13.0128	0.227116	17.4859		9.16938	0
21466	Tue Mar 28 12:06:17 2017_x000D_	60.2432	54.9487	253.965	4.43252	1	55.0592	37.9417	13.0128	0.227116	17.7795		6.81724	14.5375
21467	Tue Mar 28 12:06:17 2017_x000D_	60.1477	55.1549	256.671	4.47975	1	55.4842	38.1745	19.8977	0.347281	17.6092		13.6345	0
21468	Tue Mar 28 12:06:17 2017_x000D_	59.9567	55.5673	256.672	4.47978	1	55.4842	38.1745	19.8977	0.347281	17.9586		6.10596	0
21469	Tue Mar 28 12:06:17 2017_x000D_	59.9603	55.7708	256.672	4.47976	1	55.4842	38.1745	19.8977	0.347281	18.1567		3.05148	0
21470	Tue Mar 28 12:06:17 2017_x000D_	59.9621	55.8725	257.359	4.49176	1	55.4842	38.1745	19.8977	0.347281	18.2557		9.16043	0
21471	Tue Mar 28 12:06:18 2017_x000D_	59.9675	56.1778	256.67	4.47974	1	55.4842	38.1745	19.8977	0.347281	18.5531		6.81871	18.4031
21472	Tue Mar 28 12:06:18 2017_x000D_	59.8721	56.3841	253.964	4.43251	1	55.8986	38.6268	21.753	0.379662	18.1964		10.9545	0
21473	Tue Mar 28 12:06:18 2017_x000D_	59.6793	56.6942	260.012	4.53807	1	55.8986	38.6268	21.753	0.379662	18.4587		6.75947	0
21474	Tue Mar 28 12:06:18 2017_x000D_	59.7819	56.8948	262.712	4.5852	1	55.8986	38.6268	21.753	0.379662	18.6762		12.575	0
21475	Tue Mar 28 12:06:18 2017_x000D_	59.6897	57.3037	-83.4147	-1.45586	1	55.8986	38.6268	21.753	0.379662	19.0578		4.28325	14.5334
21476	Tue Mar 28 12:06:18 2017_x000D_	59.5922	57.408	-74.5663	-1.30143	1	56.3235	38.8595	10.9264	0.190702	18.8343		6.74332	0
21477	Tue Mar 28 12:06:18 2017_x000D_	59.6944	57.6082	-66.5955	-1.16231	1	56.3235	38.8595	10.9264	0.190702	19.0493		9.58678	0
21478	Tue Mar 28 12:06:18 2017_x000D_	59.798	57.9105	-50.3916	-0.8795	1	56.3235	38.8595	10.9264	0.190702	19.3652		4.23429	0
21479	Tue Mar 28 12:06:18 2017_x000D_	59.8986	58.0095	-46.4363	-0.810467	1	56.3235	38.8595	10.9264	0.190702	19.4809		8.46438	14.614
21480	Tue Mar 28 12:06:18 2017_x000D_	60.0998	58.2073	-38.4618	-0.671285	1	56.5201	39.3052	14.6918	0.256421	19.2381		10.7391	0
21481	Tue Mar 28 12:06:18 2017_x000D_	60.3998	58.4026	-24.4315	-0.426411	1	56.5201	39.3052	14.6918	0.256421	19.4875		8.4708	0
21482	Tue Mar 28 12:06:18 2017_x000D_	60.6013	58.6004	-19.1725	-0.334624	1	56.5201	39.3052	14.6918	0.256421	19.7221		9.3792	0
21483	Tue Mar 28 12:06:18 2017_x000D_	60.8996	58.694	-10.0059	-0.174636	1	56.5201	39.3052	14.6918	0.256421	19.8773		12.2178	0
21484	Tue Mar 28 12:06:18 2017_x000D_	61.2967	58.7844	-7.14573	-0.124716	1	56.5201	39.3052	14.6918	0.256421	20.0563		23.7125	14.5294
21485	Tue Mar 28 12:06:18 2017_x000D_	62.0868	58.762	-7.14974	-0.124787	1	56.9449	39.5378	7.65515	0.133608	19.9		12.1953	0
21486	Tue Mar 28 12:06:18 2017_x000D_	62.4832	58.8521	-10.01	-0.174708	1	56.9449	39.5378	7.65515	0.133608	20.0927		11.8428	0
21487	Tue Mar 28 12:06:18 2017_x000D_	62.8778	58.8409	-10.0127	-0.174755	1	56.9449	39.5378	7.65515	0.133608	20.1943		25.2604	0
21488	Tue Mar 28 12:06:18 2017_x000D_	63.6714	59.1223	-12.8173	-0.223705	1	56.9449	39.5378	7.65515	0.133608	20.7074		8.87766	6.59553
21489	Tue Mar 28 12:06:18 2017_x000D_	63.9672	59.1138	-13.5488	-0.236472	1	56.9344	39.7574	10.5043	0.183335	20.5944		18.665	0
21490	Tue Mar 28 12:06:18 2017_x000D_	64.5611	59.2992	-19.1958	-0.33503	1	56.9344	39.7574	10.5043	0.183335	20.9773		12.1582	0
21491	Tue Mar 28 12:06:18 2017_x000D_	64.9563	59.389	-21.8836	-0.381941	1	56.9344	39.7574	10.5043	0.183335	21.2073		18.6478	0
21492	Tue Mar 28 12:06:19 2017_x000D_	65.5496	59.5744	-21.8854	-0.381972	1	56.9344	39.7574	10.5043	0.183335	21.6087		8.40705	9.19618
21493	Tue Mar 28 12:06:19 2017_x000D_	65.7493	59.771	-21.8814	-0.381903	1	57.1415	39.9834	10.5043	0.183335	21.5788		9.31692	0
21494	Tue Mar 28 12:06:19 2017_x000D_	66.0458	59.8634	-25.7225	-0.448942	1	57.1415	39.9834	10.5043	0.183335	21.783		10.6509	0
21495	Tue Mar 28 12:06:19 2017_x000D_	66.3434	60.057	-24.4667	-0.427025	1	57.1415	39.9834	10.5043	0.183335	22.0822		15.8615	0
21496	Tue Mar 28 12:06:19 2017_x000D_	66.8376	60.2449	-25.7224	-0.448941	1	57.1415	39.9834	10.5043	0.183335	22.462		10.6401	0
21497	Tue Mar 28 12:06:19 2017_x000D_	67.1349	60.4383	-24.4661	-0.427015	1	57.1415	39.9834	10.5043	0.183335	22.7656		15.8442	55.173
21498	Tue Mar 28 12:06:19 2017_x000D_	67.6286	60.6259	-25.7224	-0.448941	1	58.3839	41.3394	8.63681	0.150741	21.3877		9.28542	0
21499	Tue Mar 28 12:06:19 2017_x000D_	67.924	60.7183	-21.8789	-0.381859	1	58.3839	41.3394	8.63681	0.150741	21.5999		19.7229	0
21500	Tue Mar 28 12:06:19 2017_x000D_	68.5163	61.0036	-24.4682	-0.427051	1	58.3839	41.3394	8.63681	0.150741	22.1212		6.57471	0
21501	Tue Mar 28 12:06:19 2017_x000D_	68.7137	61.0988	-21.8767	-0.381821	1	58.3839	41.3394	8.63681	0.150741	22.2966		25.0592	27.578
21502	Tue Mar 28 12:06:19 2017_x000D_	69.501	61.3779	-24.4708	-0.427096	1	59.0049	42.0172	20.0601	0.350115	22.0228		8.36246	0
21503	Tue Mar 28 12:06:19 2017_x000D_	69.6995	61.5736	-24.4672	-0.427033	1	59.0049	42.0172	20.0601	0.350115	22.2896		12.0782	0
21504	Tue Mar 28 12:06:19 2017_x000D_	70.0921	61.6628	-21.8764	-0.381815	1	59.0049	42.0172	20.0601	0.350115	22.5583		13.1133	0
21505	Tue Mar 28 12:06:19 2017_x000D_	70.4859	61.8525	-21.8753	-0.381795	1	59.0049	42.0172	20.0601	0.350115	22.9184		18.5046	27.5696
21506	Tue Mar 28 12:06:19 2017_x000D_	71.0747	62.0363	-21.8771	-0.381827	1	59.6257	42.6948	16.8895	0.294777	22.4761		10.586	0
21507	Tue Mar 28 12:06:19 2017_x000D_	71.3705	62.2287	-23.0413	-0.402146	1	59.6257	42.6948	16.8895	0.294777	22.7928		19.6263	0
21508	Tue Mar 28 12:06:19 2017_x000D_	71.9599	62.5126	-25.7292	-0.449059	1	59.6257	42.6948	16.8895	0.294777	23.3426		9.23137	0
21509	Tue Mar 28 12:06:19 2017_x000D_	72.2536	62.6044	-21.8739	-0.381771	1	59.6257	42.6948	16.8895	0.294777	23.5766		19.5995	23.4041
21510	Tue Mar 28 12:06:19 2017_x000D_	72.8422	62.8879	-24.4711	-0.427101	1	60.2571	43.153	8.63681	0.150741	23.4062		12.028	0
21511	Tue Mar 28 12:06:19 2017_x000D_	73.2332	62.9766	-21.8746	-0.381783	1	60.2571	43.153	8.63681	0.150741	23.6929		10.5426	0
21512	Tue Mar 28 12:06:19 2017_x000D_	73.5276	63.1685	-20.8031	-0.363083	1	60.2571	43.153	8.63681	0.150741	24.0151		18.4278	0
21513	Tue Mar 28 12:06:20 2017_x000D_	74.114	63.3514	-20.8045	-0.363108	1	60.2571	43.153	8.63681	0.150741	24.4947		6.52506	0
21514	Tue Mar 28 12:06:20 2017_x000D_	74.3099	63.4459	-18.2007	-0.317663	1	60.2571	43.153	8.63681	0.150741	24.6837		9.20883	18.3734
21515	Tue Mar 28 12:06:20 2017_x000D_	74.603	63.5371	-21.8741	-0.381775	1	60.6708	43.6046	18.5123	0.3231	24.3189		15.6648	0
21516	Tue Mar 28 12:06:20 2017_x000D_	75.0911	63.7226	-20.8045	-0.363108	1	60.6708	43.6046	18.5123	0.3231	24.7524		11.9939	0
21517	Tue Mar 28 12:06:20 2017_x000D_	75.481	63.811	-18.2014	-0.317675	1	60.6708	43.6046	18.5123	0.3231	25.0528		9.19272	0
21518	Tue Mar 28 12:06:20 2017_x000D_	75.7736	63.902	-21.8778	-0.38184	1	60.6708	43.6046	18.5123	0.3231	25.2998		6.51024	23.3933
21519	Tue Mar 28 12:06:20 2017_x000D_	75.969	63.9964	-19.1708	-0.334594	1	61.3019	44.0626	10.9264	0.190702	24.7483		6.62772	0
21520	Tue Mar 28 12:06:20 2017_x000D_	76.0682	64.1938	-18.1949	-0.31756	1	61.3019	44.0626	10.9264	0.190702	24.9662		14.5661	0
21521	Tue Mar 28 12:06:20 2017_x000D_	76.5535	64.1786	-19.1715	-0.334605	1	61.3019	44.0626	10.9264	0.190702	25.2441		2.90549	0
21522	Tue Mar 28 12:06:20 2017_x000D_	76.6503	64.1755	-18.2021	-0.317687	1	61.3019	44.0626	10.9264	0.190702	25.3002		14.5727	18.3691
21523	Tue Mar 28 12:06:20 2017_x000D_	77.0414	64.4636	-20.8045	-0.363108	1	61.7155	44.5141	8.92614	0.155791	25.1568		9.17751	0
21524	Tue Mar 28 12:06:20 2017_x000D_	77.3335	64.5545	-24.4839	-0.427325	1	61.7155	44.5141	8.92614	0.155791	25.4075		11.9551	0
21525	Tue Mar 28 12:06:20 2017_x000D_	77.7223	64.6419	-34.6984	-0.605601	1	61.7155	44.5141	8.92614	0.155791	25.7166		2.91179	0
21526	Tue Mar 28 12:06:20 2017_x000D_	77.8193	64.6385	-40.8363	-0.712728	1	61.7155	44.5141	8.92614	0.155791	25.7745		6.61833	14.5872
21527	Tue Mar 28 12:06:20 2017_x000D_	77.721	64.441	-58.4733	-1.02055	1	61.9117	44.959	18.5123	0.3231	25.0895		4.12386	0
21528	Tue Mar 28 12:06:20 2017_x000D_	77.6236	64.344	-67.0437	-1.17013	1	61.9117	44.959	18.5123	0.3231	24.9528		4.14514	0
21529	Tue Mar 28 12:06:20 2017_x000D_	77.7219	64.4411	-75.7201	-1.32156	1	61.9117	44.959	18.5123	0.3231	25.0901		3.01843	0
21530	Tue Mar 28 12:06:20 2017_x000D_	77.7236	64.5417	267.976	4.67706	1	61.9117	44.959	18.5123	0.3231	25.1694		4.14719	0
21531	Tue Mar 28 12:06:20 2017_x000D_	77.8216	64.6392	259.698	4.53258	1	61.9117	44.959	18.5123	0.3231	25.3068		6.74727	23.3849
21532	Tue Mar 28 12:06:20 2017_x000D_	77.7269	64.8432	245.013	4.27629	1	62.5426	45.4168	0	0	24.6566		4.23298	0
21533	Tue Mar 28 12:06:20 2017_x000D_	77.631	64.9467	236.649	4.13031	1	62.5426	45.4168	0	0	24.6795		3.00912	0
21534	Tue Mar 28 12:06:20 2017_x000D_	77.6319	65.047	230.848	4.02906	1	62.5426	45.4168	0	0	24.7595		15.0005	0
21535	Tue Mar 28 12:06:21 2017_x000D_	77.3454	65.4568	225.189	3.93029	1	62.5426	45.4168	0	0	24.9143		8.44649	68.9524
21536	Tue Mar 28 12:06:21 2017_x000D_	77.1538	65.6631	225.189	3.93029	1	64.2066	47.0023	8.63681	0.150741	22.7125		14.8634	0
21537	Tue Mar 28 12:06:21 2017_x000D_	76.7695	65.9758	227.123	3.96405	1	64.2066	47.0023	8.63681	0.150741	22.7557		25.3396	0
21538	Tue Mar 28 12:06:21 2017_x000D_	76.1948	66.5948	231.112	4.03367	1	64.2066	47.0023	8.63681	0.150741	22.9692		10.8238	0
21539	Tue Mar 28 12:06:21 2017_x000D_	76.0043	66.9012	232.885	4.06461	1	64.2066	47.0023	8.63681	0.150741	23.1334		21.1195	50.7146
21540	Tue Mar 28 12:06:21 2017_x000D_	75.5253	67.4171	236.65	4.13032	1	65.2287	48.3488	26.0212	0.454156	21.6707		10.8145	0
21541	Tue Mar 28 12:06:21 2017_x000D_	75.3349	67.7232	242.616	4.23444	1	65.2287	48.3488	26.0212	0.454156	21.8518		20.1725	0
21542	Tue Mar 28 12:06:21 2017_x000D_	75.0509	68.3327	245.02	4.2764	1	65.2287	48.3488	26.0212	0.454156	22.2673		9.50919	0
21543	Tue Mar 28 12:06:21 2017_x000D_	74.9575	68.6356	248.62	4.33924	1	65.2287	48.3488	26.0212	0.454156	22.499		8.45293	0
21544	Tue Mar 28 12:06:21 2017_x000D_	74.7658	68.8421	248.621	4.33925	1	65.2287	48.3488	26.0212	0.454156	22.6038		21.9033	37.7741
21545	Tue Mar 28 12:06:21 2017_x000D_	74.5801	69.5482	247.531	4.32023	1	66.2826	49.0378	19.8362	0.346207	22.1252		10.8171	0
21546	Tue Mar 28 12:06:21 2017_x000D_	74.3897	69.8544	248.621	4.33925	1	66.2826	49.0378	19.8362	0.346207	22.3396		12.3936	0
21547	Tue Mar 28 12:06:21 2017_x000D_	74.2975	70.2571	251.137	4.38316	1	66.2826	49.0378	19.8362	0.346207	22.6825		19.0155	0
21548	Tue Mar 28 12:06:21 2017_x000D_	74.1107	70.8628	251.136	4.38316	1	66.2826	49.0378	19.8362	0.346207	23.1864		6.72152	27.506
21549	Tue Mar 28 12:06:21 2017_x000D_	74.0161	71.0659	248.62	4.33924	1	66.9019	49.7139	10.0032	0.174588	22.506		19.0089	0
21550	Tue Mar 28 12:06:21 2017_x000D_	73.8294	71.6714	248.619	4.33923	1	66.9019	49.7139	10.0032	0.174588	23.0244		8.44869	0
21551	Tue Mar 28 12:06:21 2017_x000D_	73.6378	71.8778	248.62	4.33925	1	66.9019	49.7139	10.0032	0.174588	23.1649		19.0052	0
21552	Tue Mar 28 12:06:21 2017_x000D_	73.4512	72.4832	248.62	4.33924	1	66.9019	49.7139	10.0032	0.174588	23.6925		9.50633	27.4995
21553	Tue Mar 28 12:06:21 2017_x000D_	73.3578	72.786	245.017	4.27636	1	67.5211	50.3898	23.7039	0.413711	23.1443		10.8088	0
21554	Tue Mar 28 12:06:21 2017_x000D_	73.1676	73.092	246.195	4.29691	1	67.5211	50.3898	23.7039	0.413711	23.3939		17.5019	0
21555	Tue Mar 28 12:06:21 2017_x000D_	72.8827	73.6011	242.613	4.23439	1	67.5211	50.3898	23.7039	0.413711	23.8225		9.49684	0
21556	Tue Mar 28 12:06:22 2017_x000D_	72.7894	73.9036	243.731	4.2539	1	67.5211	50.3898	23.7039	0.413711	24.0968		17.4911	68.2041
21557	Tue Mar 28 12:06:22 2017_x000D_	72.5047	74.4124	242.612	4.23439	1	68.0648	52.5973	0	0	22.2623		8.44869	0
21558	Tue Mar 28 12:06:22 2017_x000D_	72.3131	74.6188	242.613	4.23439	1	68.0648	52.5973	0	0	22.4275		12.3682	0
21559	Tue Mar 28 12:06:22 2017_x000D_	72.2212	75.0207	245.018	4.27637	1	68.0648	52.5973	0	0	22.8054		13.4202	0
21560	Tue Mar 28 12:06:22 2017_x000D_	72.0323	75.4262	245.018	4.27637	1	68.0648	52.5973	0	0	23.1711		10.8063	0
21561	Tue Mar 28 12:06:22 2017_x000D_	71.8421	75.7321	246.196	4.29693	1	68.0648	52.5973	0	0	23.4411		16.1644	33.3672
21562	Tue Mar 28 12:06:22 2017_x000D_	71.6545	76.2372	245.018	4.27637	1	68.228	53.6975	0	0	22.7987		6.7121	0
21563	Tue Mar 28 12:06:22 2017_x000D_	71.56	76.44	242.612	4.23438	1	68.228	53.6975	0	0	22.9853		8.44445	0
21564	Tue Mar 28 12:06:22 2017_x000D_	71.3685	76.6463	242.612	4.23438	1	68.228	53.6975	0	0	23.1627		12.3588	0
21565	Tue Mar 28 12:06:22 2017_x000D_	71.2767	77.0479	245.018	4.27637	1	68.228	53.6975	0	0	23.5486		6.71083	65.8748
21566	Tue Mar 28 12:06:22 2017_x000D_	71.1823	77.2507	242.612	4.23437	1	68.3374	55.8906	21.492	0.375105	21.5487		10.8063	0
21567	Tue Mar 28 12:06:22 2017_x000D_	70.9921	77.5566	241.247	4.21056	1	68.3374	55.8906	21.492	0.375105	21.828		4.21791	0
21568	Tue Mar 28 12:06:22 2017_x000D_	70.8964	77.6596	245.019	4.27638	1	68.3374	55.8906	21.492	0.375105	21.9189		6.70938	0
21569	Tue Mar 28 12:06:22 2017_x000D_	70.8019	77.8623	242.612	4.23438	1	68.3374	55.8906	21.492	0.375105	22.1095		17.4844	41.242
21570	Tue Mar 28 12:06:22 2017_x000D_	70.5173	78.3709	238.887	4.16936	1	68.7067	57.2148	0	0	21.2334		6.70811	0
21571	Tue Mar 28 12:06:22 2017_x000D_	70.4229	78.5736	236.647	4.13027	1	68.7067	57.2148	0	0	21.4276		6.71337	0
21572	Tue Mar 28 12:06:22 2017_x000D_	70.3283	78.7764	231.119	4.03379	1	68.7067	57.2148	0	0	21.6225		16.9018	0
21573	Tue Mar 28 12:06:22 2017_x000D_	69.9451	79.1894	223.153	3.89476	1	68.7067	57.2148	0	0	22.0095		6.71845	0
21574	Tue Mar 28 12:06:22 2017_x000D_	69.8501	79.3922	209.022	3.64812	1	68.7067	57.2148	0	0	22.2069		6.62961	20.6177
21575	Tue Mar 28 12:06:22 2017_x000D_	69.6568	79.4993	204.282	3.56539	1	68.8913	57.8768	22.0434	0.384729	21.636		5.83945	0
21576	Tue Mar 28 12:06:22 2017_x000D_	69.4623	79.5069	199.174	3.47623	1	68.8913	57.8768	22.0434	0.384729	21.6376		9.32979	0
21577	Tue Mar 28 12:06:23 2017_x000D_	69.1716	79.6174	185.039	3.22953	1	68.8913	57.8768	22.0434	0.384729	21.7424		5.84222	0
21578	Tue Mar 28 12:06:23 2017_x000D_	68.977	79.6248	179.468	3.13231	1	68.8913	57.8768	22.0434	0.384729	21.7482		14.6024	46.5298
21579	Tue Mar 28 12:06:23 2017_x000D_	68.4906	79.6432	162.423	2.83482	1	68.599	59.4	0	0	20.2435		4.12218	0
21580	Tue Mar 28 12:06:23 2017_x000D_	68.392	79.5475	158.76	2.77089	1	68.599	59.4	0	0	20.1486		10.481	0
21581	Tue Mar 28 12:06:23 2017_x000D_	68.0974	79.3597	152.331	2.65868	1	68.599	59.4	0	0	19.966		12.9976	0
21582	Tue Mar 28 12:06:23 2017_x000D_	67.7053	79.1754	139.833	2.44055	1	68.599	59.4	0	0	19.7956		9.19398	81.495
21583	Tue Mar 28 12:06:23 2017_x000D_	67.4118	79.0872	135.926	2.37235	1	67.8193	62.0022	19.0837	0.333073	17.0899		14.6477	0
21584	Tue Mar 28 12:06:23 2017_x000D_	67.1141	78.7002	125.947	2.19819	1	67.8193	62.0022	19.0837	0.333073	16.7129		10.5928	0
21585	Tue Mar 28 12:06:23 2017_x000D_	66.9147	78.4088	124.397	2.17114	1	67.8193	62.0022	19.0837	0.333073	16.4315		23.7348	0
21586	Tue Mar 28 12:06:23 2017_x000D_	66.5142	77.7265	125.944	2.19813	1	67.8193	62.0022	19.0837	0.333073	15.7784		12.4154	0
21587	Tue Mar 28 12:06:23 2017_x000D_	66.2171	77.4384	122.112	2.13125	1	67.8193	62.0022	19.0837	0.333073	15.5191		14.6947	41.6975
21588	Tue Mar 28 12:06:23 2017_x000D_	65.918	77.0505	124.399	2.17118	1	67.3212	63.2998	34.4945	0.602042	13.8221		10.6112	0
21589	Tue Mar 28 12:06:23 2017_x000D_	65.7181	76.7587	125.947	2.19818	1	67.3212	63.2998	34.4945	0.602042	13.554		19.8375	0
21590	Tue Mar 28 12:06:23 2017_x000D_	65.4156	76.1707	128.162	2.23685	1	67.3212	63.2998	34.4945	0.602042	13.0112		10.6244	0
21591	Tue Mar 28 12:06:23 2017_x000D_	65.2155	75.8785	129.877	2.26677	1	67.3212	63.2998	34.4945	0.602042	12.7537		18.76	29.518
21592	Tue Mar 28 12:06:23 2017_x000D_	64.7201	75.4969	132.01	2.304	1	66.8446	64.1606	40.7701	0.711572	11.5337		10.6345	0
21593	Tue Mar 28 12:06:23 2017_x000D_	64.5197	75.2045	133.881	2.33667	1	66.8446	64.1606	40.7701	0.711572	11.286		14.7481	0
21594	Tue Mar 28 12:06:23 2017_x000D_	64.2195	74.8152	135.894	2.37179	1	66.8446	64.1606	40.7701	0.711572	10.9732		10.5584	0
21595	Tue Mar 28 12:06:23 2017_x000D_	63.9228	74.6259	133.882	2.33669	1	66.8446	64.1606	40.7701	0.711572	10.8655		19.906	13.1107
21596	Tue Mar 28 12:06:23 2017_x000D_	63.619	74.036	135.888	2.3717	1	66.8232	64.5971	51.5782	0.90021	9.96794		10.5733	0
21597	Tue Mar 28 12:06:23 2017_x000D_	63.3219	73.8464	133.878	2.33662	1	66.8232	64.5971	51.5782	0.90021	9.88983		8.32934	0
21598	Tue Mar 28 12:06:23 2017_x000D_	63.1225	73.6532	133.879	2.33663	1	66.8232	64.5971	51.5782	0.90021	9.78305		8.33143	0
21599	Tue Mar 28 12:06:24 2017_x000D_	62.9231	73.4599	133.879	2.33663	1	66.8232	64.5971	51.5782	0.90021	9.68297		18.8404	0
21600	Tue Mar 28 12:06:24 2017_x000D_	62.4257	73.0765	135.894	2.37179	1	66.8232	64.5971	51.5782	0.90021	9.55187		8.34416	6.50666
21601	Tue Mar 28 12:06:24 2017_x000D_	62.226	72.8829	135.894	2.37179	1	66.6064	64.5909	98.9261	1.72659	9.37791		18.9409	0
21602	Tue Mar 28 12:06:24 2017_x000D_	61.8248	72.3954	137.904	2.40687	1	66.6064	64.5909	98.9261	1.72659	9.15281		8.35055	0
21603	Tue Mar 28 12:06:24 2017_x000D_	61.6249	72.2017	137.903	2.40687	1	66.6064	64.5909	98.9261	1.72659	9.09613		20.8932	0
21604	Tue Mar 28 12:06:24 2017_x000D_	61.125	71.7168	133.882	2.33669	1	66.6064	64.5909	98.9261	1.72659	8.99023		8.36328	0
21605	Tue Mar 28 12:06:24 2017_x000D_	60.9248	71.5228	133.883	2.3367	1	66.6064	64.5909	99.9722	1.74484	8.9628		8.36537	0
21606	Tue Mar 28 12:06:24 2017_x000D_	60.7246	71.3287	133.883	2.3367	1	66.6064	64.5909	99.9722	1.74484	8.94391		16.7414	0
21607	Tue Mar 28 12:06:24 2017_x000D_	60.3239	70.9403	133.884	2.33671	1	66.6064	64.5909	99.9722	1.74484	8.93223		8.37594	0
21608	Tue Mar 28 12:06:24 2017_x000D_	60.1235	70.7459	133.884	2.33672	1	66.6064	64.5909	99.9722	1.74484	8.93935		14.8568	0
21609	Tue Mar 28 12:06:24 2017_x000D_	59.821	70.3538	131.742	2.29933	1	66.6064	64.5909	99.9722	1.74484	8.9024		6.68598	0
21610	Tue Mar 28 12:06:24 2017_x000D_	59.7187	70.1558	133.88	2.33665	1	66.6064	64.5909	99.9722	1.74484	8.85486		14.7918	0
21611	Tue Mar 28 12:06:24 2017_x000D_	59.319	69.8671	132.019	2.30416	1	66.6064	64.5909	99.9722	1.74484	8.99692		3.01543	0
21612	Tue Mar 28 12:06:24 2017_x000D_	59.3173	69.7666	133.881	2.33666	1	66.6064	64.5909	99.9722	1.74484	8.93973		8.39082	0
21613	Tue Mar 28 12:06:24 2017_x000D_	59.1165	69.5719	133.881	2.33666	1	66.6064	64.5909	99.9722	1.74484	8.99494		8.39506	0
21614	Tue Mar 28 12:06:24 2017_x000D_	58.9156	69.3771	133.881	2.33667	1	66.6064	64.5909	100.003	1.74538	9.05848		8.3993	0
21615	Tue Mar 28 12:06:24 2017_x000D_	58.7146	69.1822	133.882	2.33668	1	66.6064	64.5909	100.003	1.74538	9.1302		4.20083	0
21616	Tue Mar 28 12:06:24 2017_x000D_	58.6139	69.0849	137.892	2.40667	1	66.6064	64.5909	100.003	1.74538	9.1693		16.8094	0
21617	Tue Mar 28 12:06:24 2017_x000D_	58.2114	68.6951	145.847	2.54551	1	66.6064	64.5909	100.003	1.74538	9.34454		8.41015	0
21618	Tue Mar 28 12:06:24 2017_x000D_	58.0098	68.5003	153.474	2.67862	1	66.6064	64.5909	97.6551	1.7044	9.44378		9.34343	0
21619	Tue Mar 28 12:06:24 2017_x000D_	57.7117	68.4101	167.543	2.92418	1	66.6064	64.5909	97.6551	1.7044	9.67998		4.19868	0
21620	Tue Mar 28 12:06:25 2017_x000D_	57.6111	68.3128	176.346	3.07781	1	66.6064	64.5909	97.6551	1.7044	9.73488		8.87959	0
21621	Tue Mar 28 12:06:25 2017_x000D_	57.3153	68.3233	193.406	3.37558	1	66.6064	64.5909	97.6551	1.7044	10.0128		5.93141	0
21622	Tue Mar 28 12:06:25 2017_x000D_	57.1177	68.33	198.853	3.47065	1	66.6064	64.5909	97.6551	1.7044	10.1988		4.26486	0
21623	Tue Mar 28 12:06:25 2017_x000D_	57.0211	68.4343	207.545	3.62234	1	66.6064	64.5909	97.6551	1.7044	10.3271		9.42626	0
21624	Tue Mar 28 12:06:25 2017_x000D_	56.727	68.5449	219.025	3.82271	1	66.6064	64.5909	97.6551	1.7044	10.6413		6.70371	0
21625	Tue Mar 28 12:06:25 2017_x000D_	56.5311	68.6524	221.228	3.86116	1	66.6064	64.5909	97.6551	1.7044	10.8631		21.3544	6.55686
21626	Tue Mar 28 12:06:25 2017_x000D_	56.0463	69.1736	225.113	3.92897	1	66.5957	64.8092	94.9724	1.65758	11.4166		15.0628	0
21627	Tue Mar 28 12:06:25 2017_x000D_	55.6562	69.4897	223.029	3.89259	1	66.5957	64.8092	94.9724	1.65758	11.8987		10.8545	0
21628	Tue Mar 28 12:06:25 2017_x000D_	55.363	69.7017	221.228	3.86116	1	66.5957	64.8092	94.9724	1.65758	12.2519		23.5614	0
21629	Tue Mar 28 12:06:25 2017_x000D_	54.7787	70.2265	219.026	3.82272	1	66.5957	64.8092	94.9724	1.65758	12.9996		12.8294	0
21630	Tue Mar 28 12:06:25 2017_x000D_	54.4873	70.5395	215.092	3.75406	1	66.5957	64.8092	94.9724	1.65758	13.3959		10.8586	0
21631	Tue Mar 28 12:06:25 2017_x000D_	54.194	70.7516	213.625	3.72845	1	66.5957	64.8092	132.679	2.31569	13.7519		21.718	0
21632	Tue Mar 28 12:06:25 2017_x000D_	53.6073	71.1757	208.777	3.64384	1	66.5957	64.8092	132.679	2.31569	14.4648		10.8653	0
21633	Tue Mar 28 12:06:25 2017_x000D_	53.3138	71.3879	207.56	3.6226	1	66.5957	64.8092	132.679	2.31569	14.8219		21.7811	0
21634	Tue Mar 28 12:06:25 2017_x000D_	52.6238	71.6138	208.775	3.64382	1	66.5957	64.8092	132.679	2.31569	15.5408		8.55657	6.50666
21635	Tue Mar 28 12:06:25 2017_x000D_	52.4295	71.8226	208.777	3.64384	1	66.3789	64.803	121.25	2.1162	15.616		24.2646	0
21636	Tue Mar 28 12:06:25 2017_x000D_	51.7432	72.2506	210.106	3.66705	1	66.3789	64.803	121.25	2.1162	16.4216		9.48351	0
21637	Tue Mar 28 12:06:25 2017_x000D_	51.4474	72.3621	211.259	3.68716	1	66.3789	64.803	121.25	2.1162	16.7359		20.1825	0
21638	Tue Mar 28 12:06:25 2017_x000D_	50.8577	72.6859	208.777	3.64384	1	66.3789	64.803	121.25	2.1162	17.4083		4.27522	9.33324
21639	Tue Mar 28 12:06:25 2017_x000D_	50.7607	72.7903	212.663	3.71167	1	66.1513	65.0151	135	2.35619	17.2431		10.8827	0
21640	Tue Mar 28 12:06:25 2017_x000D_	50.4667	73.0028	211.259	3.68717	1	66.1513	65.0151	135	2.35619	17.6014		9.48351	0
21641	Tue Mar 28 12:06:25 2017_x000D_	50.1709	73.1143	215.087	3.75398	1	66.1513	65.0151	135	2.35619	17.9156		19.3498	0
21642	Tue Mar 28 12:06:26 2017_x000D_	49.6826	73.5357	216.679	3.78176	1	66.1513	65.0151	135	2.35619	18.5423		8.96075	0
21643	Tue Mar 28 12:06:26 2017_x000D_	49.3841	73.5464	215.086	3.75396	1	66.1513	65.0151	135	2.35619	18.8128		21.7738	0
21644	Tue Mar 28 12:06:26 2017_x000D_	48.7959	73.9716	215.086	3.75396	1	66.1513	65.0151	135.198	2.35965	19.5302		8.56929	0
21645	Tue Mar 28 12:06:26 2017_x000D_	48.6013	74.1807	215.087	3.75398	1	66.1513	65.0151	135.198	2.35965	19.7993		21.7821	0
21646	Tue Mar 28 12:06:26 2017_x000D_	48.0129	74.6061	215.087	3.75398	1	66.1513	65.0151	135.198	2.35965	20.518		8.56929	0
21647	Tue Mar 28 12:06:26 2017_x000D_	47.8183	74.8152	215.088	3.75399	1	66.1513	65.0151	135.198	2.35965	20.788		10.8911	0
21648	Tue Mar 28 12:06:26 2017_x000D_	47.5241	75.0279	216.678	3.78175	1	66.1513	65.0151	135	2.35619	21.1478		10.8977	0
21649	Tue Mar 28 12:06:26 2017_x000D_	47.2297	75.2407	215.088	3.75399	1	66.1513	65.0151	135	2.35619	21.5079		16.2135	0
21650	Tue Mar 28 12:06:26 2017_x000D_	46.7361	75.4608	216.677	3.78172	1	66.1513	65.0151	135	2.35619	22.0468		19.3904	0
21651	Tue Mar 28 12:06:26 2017_x000D_	46.2467	75.883	215.087	3.75398	1	66.1513	65.0151	135	2.35619	22.6783		6.74945	14.6907
21652	Tue Mar 28 12:06:26 2017_x000D_	46.0495	75.9913	212.665	3.71171	1	65.707	65.221	136.289	2.3787	22.4147		8.57558	0
21653	Tue Mar 28 12:06:26 2017_x000D_	45.8547	76.2005	212.666	3.71173	1	65.707	65.221	136.289	2.3787	22.6862		19.0443	0
21654	Tue Mar 28 12:06:26 2017_x000D_	45.2608	76.4247	212.664	3.71169	1	65.707	65.221	136.289	2.3787	23.3146		8.57982	0
21655	Tue Mar 28 12:06:26 2017_x000D_	45.0659	76.634	212.665	3.71171	1	65.707	65.221	136.289	2.3787	23.5863		17.1576	0
21656	Tue Mar 28 12:06:26 2017_x000D_	44.6762	77.0526	212.667	3.71175	1	65.707	65.221	136.289	2.3787	24.1305		5.99822	6.55387
21657	Tue Mar 28 12:06:26 2017_x000D_	44.4764	77.0601	212.666	3.71172	1	65.6963	65.4392	135	2.35619	24.1936		10.9078	0
21658	Tue Mar 28 12:06:26 2017_x000D_	44.1818	77.2732	214.194	3.7384	1	65.6963	65.4392	135	2.35619	24.5544		13.5231	0
21659	Tue Mar 28 12:06:26 2017_x000D_	43.7867	77.4902	211.265	3.68727	1	65.6963	65.4392	135	2.35619	25.0051		4.2859	0
21660	Tue Mar 28 12:06:26 2017_x000D_	43.6895	77.5949	215.086	3.75397	1	65.6963	65.4392	135	2.35619	25.1408		13.5178	6.50666
21661	Tue Mar 28 12:06:26 2017_x000D_	43.2946	77.8119	215.086	3.75396	1	65.4795	65.433	136.289	2.3787	25.4049		6.76286	0
21662	Tue Mar 28 12:06:26 2017_x000D_	43.097	77.9204	212.666	3.71172	1	65.4795	65.433	136.289	2.3787	25.6303		10.9253	0
21663	Tue Mar 28 12:06:27 2017_x000D_	42.8019	78.1338	211.265	3.68727	1	65.4795	65.433	136.289	2.3787	25.992		4.28983	0
21664	Tue Mar 28 12:06:27 2017_x000D_	42.7044	78.2384	210.116	3.66722	1	65.4795	65.433	136.289	2.3787	26.1282		10.9277	20.7218
21665	Tue Mar 28 12:06:27 2017_x000D_	42.4092	78.4518	208.793	3.64412	1	64.8183	65.6328	180	3.14159	25.8166		6.76693	0
21666	Tue Mar 28 12:06:27 2017_x000D_	42.2115	78.5604	206.204	3.59894	1	64.8183	65.6328	180	3.14159	26.0421		15.3786	0
21667	Tue Mar 28 12:06:27 2017_x000D_	41.7131	78.6803	191.221	3.33744	1	64.8183	65.6328	180	3.14159	26.5346		4.29789	0
21668	Tue Mar 28 12:06:27 2017_x000D_	41.6151	78.7848	182.2	3.17999	1	64.8183	65.6328	180	3.14159	26.6714		12.0381	9.14256
21669	Tue Mar 28 12:06:27 2017_x000D_	41.2141	78.7995	165.316	2.8853	1	64.6121	65.4084	180	3.14159	26.959		3.00184	0
21670	Tue Mar 28 12:06:27 2017_x000D_	41.1141	78.803	159.094	2.77672	1	64.6121	65.4084	180	3.14159	27.0476		9.47848	0
21671	Tue Mar 28 12:06:27 2017_x000D_	40.8113	78.7128	142.592	2.4887	1	64.6121	65.4084	180	3.14159	27.2669		8.4862	0
21672	Tue Mar 28 12:06:27 2017_x000D_	40.606	78.5182	134.605	2.34929	1	64.6121	65.4084	180	3.14159	27.3525		12.7304	0
21673	Tue Mar 28 12:06:27 2017_x000D_	40.298	78.2263	122.894	2.1449	1	64.6121	65.4084	180	3.14159	27.4859		0	13.0163
21674	Tue Mar 28 12:06:27 2017_x000D_	40.298	78.2263	122.894	2.1449	1	64.1784	65.396	180	3.14159	27.1089		17.5492	0
21675	Tue Mar 28 12:06:27 2017_x000D_	39.9847	77.7323	114.252	1.99407	1	64.1784	65.396	180	3.14159	27.1573		19.1142	0
21676	Tue Mar 28 12:06:27 2017_x000D_	39.7684	77.133	114.25	1.99404	1	64.1784	65.396	180	3.14159	27.0851		15.4476	0
21677	Tue Mar 28 12:06:27 2017_x000D_	39.6551	76.6307	110.697	1.93202	1	64.1784	65.396	180	3.14159	26.9743		15.0617	13.0162
21678	Tue Mar 28 12:06:27 2017_x000D_	39.3433	76.2372	115.382	2.0138	1	63.7447	65.3837	180	3.14159	26.7063		24.9929	0
21679	Tue Mar 28 12:06:27 2017_x000D_	39.1214	75.4342	115.378	2.01372	1	63.7447	65.3837	180	3.14159	26.5955		10.9051	0
21680	Tue Mar 28 12:06:27 2017_x000D_	38.9121	75.137	119.188	2.08021	1	63.7447	65.3837	180	3.14159	26.6793		20.2908	0
21681	Tue Mar 28 12:06:27 2017_x000D_	38.5944	74.5399	124.357	2.17045	1	63.7447	65.3837	180	3.14159	26.7652		13.5413	20.4721
21682	Tue Mar 28 12:06:27 2017_x000D_	38.3826	74.1413	124.356	2.17042	1	63.1047	65.1469	180	3.14159	26.3074		8.53927	0
21683	Tue Mar 28 12:06:27 2017_x000D_	38.176	73.9455	124.358	2.17045	1	63.1047	65.1469	180	3.14159	26.4359		19.3684	0
21684	Tue Mar 28 12:06:28 2017_x000D_	37.7595	73.4522	130.586	2.27916	1	63.1047	65.1469	180	3.14159	26.6713		9.59694	0
21685	Tue Mar 28 12:06:28 2017_x000D_	37.6509	73.1513	130.145	2.27146	1	63.1047	65.1469	180	3.14159	26.6827		19.401	0
21686	Tue Mar 28 12:06:28 2017_x000D_	37.2339	72.657	132.688	2.31585	1	63.1047	65.1469	180	3.14159	26.9388		10.9267	6.50957
21687	Tue Mar 28 12:06:28 2017_x000D_	37.0242	72.3592	134.539	2.34815	1	62.8878	65.1408	180	3.14159	26.852		17.1294	0
21688	Tue Mar 28 12:06:28 2017_x000D_	36.6098	71.9664	134.54	2.34816	1	62.8878	65.1408	180	3.14159	27.15		12.8554	0
21689	Tue Mar 28 12:06:28 2017_x000D_	36.2989	71.6715	130.584	2.27913	1	62.8878	65.1408	180	3.14159	27.3792		15.1724	0
21690	Tue Mar 28 12:06:28 2017_x000D_	35.9852	71.2748	128.349	2.2401	1	62.8878	65.1408	180	3.14159	27.593		8.5795	20.4749
21691	Tue Mar 28 12:06:28 2017_x000D_	35.7777	71.078	128.35	2.24013	1	62.2477	64.904	180	3.14159	27.1805		8.58374	0
21692	Tue Mar 28 12:06:28 2017_x000D_	35.5701	70.8811	128.351	2.24016	1	62.2477	64.904	180	3.14159	27.339		20.4372	0
21693	Tue Mar 28 12:06:28 2017_x000D_	35.2499	70.2798	130.58	2.27906	1	62.2477	64.904	180	3.14159	27.5278		6.80824	0
21694	Tue Mar 28 12:06:28 2017_x000D_	35.1434	70.0794	128.346	2.24005	1	62.2477	64.904	180	3.14159	27.594		8.59647	6.50966
21695	Tue Mar 28 12:06:28 2017_x000D_	34.9355	69.8822	128.347	2.24008	1	62.0308	64.8978	180	3.14159	27.5499		17.1993	0
21696	Tue Mar 28 12:06:28 2017_x000D_	34.5195	69.4877	128.35	2.24013	1	62.0308	64.8978	180	3.14159	27.8916		6.12539	0
21697	Tue Mar 28 12:06:28 2017_x000D_	34.5138	69.2836	128.346	2.24005	1	62.0308	64.8978	180	3.14159	27.8643		17.2162	0
21698	Tue Mar 28 12:06:28 2017_x000D_	34.0975	68.8886	128.349	2.2401	1	62.0308	64.8978	180	3.14159	28.2169		8.61137	0
21699	Tue Mar 28 12:06:28 2017_x000D_	33.8892	68.6911	128.35	2.24013	1	62.0308	64.8978	186.589	3.25659	28.3961		6.82836	0
21700	Tue Mar 28 12:06:28 2017_x000D_	33.7824	68.4901	125.982	2.19881	1	62.0308	64.8978	186.589	3.25659	28.4759		15.2632	0
21701	Tue Mar 28 12:06:28 2017_x000D_	33.4666	68.0912	128.348	2.2401	1	62.0308	64.8978	186.589	3.25659	28.7422		3.07323	0
21702	Tue Mar 28 12:06:28 2017_x000D_	33.4637	67.9888	126.691	2.21118	1	62.0308	64.8978	186.589	3.25659	28.7338		12.9275	0
21703	Tue Mar 28 12:06:28 2017_x000D_	33.1511	67.6922	125.984	2.19883	1	62.0308	64.8978	186.589	3.25659	29.0146		6.84476	13.0222
21704	Tue Mar 28 12:06:28 2017_x000D_	33.0437	67.4909	128.347	2.24008	1	61.5969	64.8855	185.584	3.23906	28.6718		3.04951	0
21705	Tue Mar 28 12:06:28 2017_x000D_	32.9421	67.4941	130.578	2.27902	1	61.5969	64.8855	185.584	3.23906	28.7733		17.8391	0
21706	Tue Mar 28 12:06:29 2017_x000D_	32.6229	66.9924	134.516	2.34775	1	61.5969	64.8855	185.584	3.23906	29.0505		19.5728	0
21707	Tue Mar 28 12:06:29 2017_x000D_	32.202	66.4939	144.661	2.5248	1	61.5969	64.8855	185.584	3.23906	29.4389		0	6.51266
21708	Tue Mar 28 12:06:29 2017_x000D_	32.202	66.4939	144.661	2.5248	1	61.3799	64.8793	185.584	3.23906	29.2225		6.81347	0
21709	Tue Mar 28 12:06:29 2017_x000D_	31.9958	66.3987	160.39	2.79933	1	61.3799	64.8793	185.584	3.23906	29.4234		4.31434	0
21710	Tue Mar 28 12:06:29 2017_x000D_	31.8913	66.2999	169.829	2.96408	1	61.3799	64.8793	185.584	3.23906	29.5228		3.04414	0
21711	Tue Mar 28 12:06:29 2017_x000D_	31.7899	66.3037	187.575	3.27381	1	61.3799	64.8793	185.584	3.23906	29.6243		6.09332	0
21712	Tue Mar 28 12:06:29 2017_x000D_	31.5869	66.3104	193.212	3.37219	1	61.3799	64.8793	180	3.14159	29.8274		6.82269	0
21713	Tue Mar 28 12:06:29 2017_x000D_	31.3873	66.4194	208.536	3.63964	1	61.3799	64.8793	180	3.14159	30.0321		6.09303	0
21714	Tue Mar 28 12:06:29 2017_x000D_	31.1843	66.4258	216.488	3.77843	1	61.3799	64.8793	180	3.14159	30.2352		6.83035	0
21715	Tue Mar 28 12:06:29 2017_x000D_	30.9843	66.5346	226.965	3.96128	1	61.3799	64.8793	180	3.14159	30.4406		4.33223	0
21716	Tue Mar 28 12:06:29 2017_x000D_	30.8858	66.6402	231.037	4.03235	1	61.3799	64.8793	180	3.14159	30.5449		9.72127	6.50966
21717	Tue Mar 28 12:06:29 2017_x000D_	30.7931	66.9507	235.063	4.10263	1	61.163	64.8731	180	3.14159	30.4409		8.67704	0
21718	Tue Mar 28 12:06:29 2017_x000D_	30.5957	67.1621	235.063	4.10263	1	61.163	64.8731	180	3.14159	30.6529		23.9897	0
21719	Tue Mar 28 12:06:29 2017_x000D_	30.105	67.7935	229.08	3.9982	1	61.163	64.8731	180	3.14159	31.195		11.052	0
21720	Tue Mar 28 12:06:29 2017_x000D_	29.8057	68.0083	226.965	3.96129	1	61.163	64.8731	180	3.14159	31.5136		21.7096	14.4611
21721	Tue Mar 28 12:06:29 2017_x000D_	29.3118	68.5372	222.891	3.89018	1	60.7397	64.6425	180	3.14159	31.6683		13.0283	0
21722	Tue Mar 28 12:06:29 2017_x000D_	29.0154	68.8546	218.854	3.81972	1	60.7397	64.6425	180	3.14159	32.0027		19.6539	0
21723	Tue Mar 28 12:06:29 2017_x000D_	28.5182	69.2812	212.456	3.70805	1	60.7397	64.6425	180	3.14159	32.5537		8.68347	0
21724	Tue Mar 28 12:06:29 2017_x000D_	28.3207	69.4928	212.457	3.70807	1	60.7397	64.6425	180	3.14159	32.7798		12.6241	13.0253
21725	Tue Mar 28 12:06:29 2017_x000D_	27.9162	69.6088	209.887	3.66322	1	60.3057	64.6301	174.416	3.04413	32.7699		24.733	0
21726	Tue Mar 28 12:06:29 2017_x000D_	27.215	70.0424	208.555	3.63997	1	60.3057	64.6301	174.416	3.04413	33.5304		11.0622	0
21727	Tue Mar 28 12:06:30 2017_x000D_	26.9155	70.2575	209.888	3.66324	1	60.3057	64.6301	174.416	3.04413	33.8611		20.5784	0
21728	Tue Mar 28 12:06:30 2017_x000D_	26.313	70.5854	212.455	3.70803	1	60.3057	64.6301	174.416	3.04413	34.5104		8.69195	13.0253
21729	Tue Mar 28 12:06:30 2017_x000D_	26.1153	70.7972	212.456	3.70805	1	59.8717	64.6177	171.946	3.00103	34.3174		19.4028	0
21730	Tue Mar 28 12:06:30 2017_x000D_	25.5092	71.0229	212.454	3.70802	1	59.8717	64.6177	171.946	3.00103	34.9544		6.86124	0
21731	Tue Mar 28 12:06:30 2017_x000D_	25.3083	71.1322	214.89	3.75054	1	59.8717	64.6177	171.946	3.00103	35.172		8.69619	0
21732	Tue Mar 28 12:06:30 2017_x000D_	25.1105	71.3441	214.891	3.75056	1	59.8717	64.6177	171.946	3.00103	35.406		17.908	0
21733	Tue Mar 28 12:06:30 2017_x000D_	24.6096	71.6688	218.848	3.81963	1	59.8717	64.6177	171.946	3.00103	35.9602		8.69824	14.4652
21734	Tue Mar 28 12:06:30 2017_x000D_	24.4117	71.8807	218.849	3.81963	1	59.4483	64.387	180	3.14159	35.829		11.0796	0
21735	Tue Mar 28 12:06:30 2017_x000D_	24.1117	72.0961	220.635	3.8508	1	59.4483	64.387	180	3.14159	36.1677		15.3704	0
21736	Tue Mar 28 12:06:30 2017_x000D_	23.7127	72.4175	222.884	3.89005	1	59.4483	64.387	180	3.14159	36.6268		8.69824	0
21737	Tue Mar 28 12:06:30 2017_x000D_	23.5148	72.6294	222.884	3.89006	1	59.4483	64.387	180	3.14159	36.8667		19.69	13.0252
21738	Tue Mar 28 12:06:30 2017_x000D_	23.0167	73.0568	224.843	3.92425	1	59.0143	64.3747	177.915	3.10521	37.0298		11.0922	0
21739	Tue Mar 28 12:06:30 2017_x000D_	22.7164	73.2725	222.883	3.89004	1	59.0143	64.3747	177.915	3.10521	37.3726		17.405	0
21740	Tue Mar 28 12:06:30 2017_x000D_	22.3204	73.6965	222.883	3.89005	1	59.0143	64.3747	177.915	3.10521	37.8595		6.88278	0
21741	Tue Mar 28 12:06:30 2017_x000D_	22.1189	73.8062	220.635	3.8508	1	59.0143	64.3747	177.915	3.10521	38.0818		8.70248	14.7002
21742	Tue Mar 28 12:06:30 2017_x000D_	21.9209	74.0182	220.635	3.85081	1	58.5697	64.5807	184.364	3.21776	37.8444		11.0988	0
21743	Tue Mar 28 12:06:30 2017_x000D_	21.6204	74.234	218.85	3.81965	1	58.5697	64.5807	184.364	3.21776	38.1895		17.4114	0
21744	Tue Mar 28 12:06:30 2017_x000D_	21.2243	74.6582	218.85	3.81966	1	58.5697	64.5807	184.364	3.21776	38.6812		8.70672	0
21745	Tue Mar 28 12:06:30 2017_x000D_	21.0262	74.8703	218.851	3.81967	1	58.5697	64.5807	184.364	3.21776	38.928		17.9488	0
21746	Tue Mar 28 12:06:30 2017_x000D_	20.5242	75.1958	218.236	3.80894	1	58.5697	64.5807	184.364	3.21776	39.4986		17.9596	13.0283
21747	Tue Mar 28 12:06:30 2017_x000D_	20.0219	75.5215	218.85	3.81965	1	58.1356	64.5683	191.014	3.33383	39.6564		8.71096	0
21748	Tue Mar 28 12:06:31 2017_x000D_	19.8237	75.7337	218.85	3.81965	1	58.1356	64.5683	191.014	3.33383	39.9057		8.70892	0
21749	Tue Mar 28 12:06:31 2017_x000D_	19.6256	75.9459	218.85	3.81966	1	58.1356	64.5683	191.014	3.33383	40.1556		13.7778	0
21750	Tue Mar 28 12:06:31 2017_x000D_	19.2223	76.1656	218.85	3.81965	1	58.1356	64.5683	191.014	3.33383	40.6047		0	6.51266
21751	Tue Mar 28 12:06:31 2017_x000D_	19.2223	76.1656	218.85	3.81965	1	57.9186	64.5621	180	3.14159	40.3986		15.4069	0
21752	Tue Mar 28 12:06:31 2017_x000D_	18.8223	76.4877	216.496	3.77857	1	57.9186	64.5621	180	3.14159	40.8747		15.4088	0
21753	Tue Mar 28 12:06:31 2017_x000D_	18.4223	76.8099	218.85	3.81965	1	57.9186	64.5621	180	3.14159	41.3517		6.89356	0
21754	Tue Mar 28 12:06:31 2017_x000D_	18.2205	76.9198	216.496	3.77857	1	57.9186	64.5621	180	3.14159	41.5771		13.0686	13.0282
21755	Tue Mar 28 12:06:31 2017_x000D_	17.9232	77.2382	220.634	3.85078	1	57.4845	64.5498	180	3.14159	41.5463		3.08622	0
21756	Tue Mar 28 12:06:31 2017_x000D_	17.8204	77.2421	218.849	3.81964	1	57.4845	64.5498	180	3.14159	41.6454		11.1138	0
21757	Tue Mar 28 12:06:31 2017_x000D_	17.5195	77.4582	220.633	3.85076	1	57.4845	64.5498	180	3.14159	41.998		6.88514	0
21758	Tue Mar 28 12:06:31 2017_x000D_	17.4238	77.6668	218.85	3.81965	1	57.4845	64.5498	180	3.14159	42.1535		6.90026	0
21759	Tue Mar 28 12:06:31 2017_x000D_	17.2218	77.7768	216.497	3.77859	1	57.4845	64.5498	180	3.14159	42.3797		4.36382	19.544
21760	Tue Mar 28 12:06:31 2017_x000D_	17.1224	77.883	212.472	3.70833	1	56.8333	64.5312	188.054	3.28216	41.8954		3.07411	0
21761	Tue Mar 28 12:06:31 2017_x000D_	17.2248	77.8792	205.999	3.59535	1	56.8333	64.5312	188.054	3.28216	41.7972		6.87742	0
21762	Tue Mar 28 12:06:31 2017_x000D_	17.3201	77.6707	199.589	3.48348	1	56.8333	64.5312	188.054	3.28216	41.6406		15.4011	0
21763	Tue Mar 28 12:06:31 2017_x000D_	17.8331	77.6512	187.829	3.27823	1	56.8333	64.5312	188.054	3.28216	41.1479		6.86624	6.51557
21764	Tue Mar 28 12:06:31 2017_x000D_	18.0416	77.7456	179.29	3.1292	1	56.6162	64.5251	180	3.14159	40.7772		6.86827	0
21765	Tue Mar 28 12:06:31 2017_x000D_	18.2504	77.8395	163.751	2.85799	1	56.6162	64.5251	180	3.14159	40.6104		0.00948683	0
21766	Tue Mar 28 12:06:31 2017_x000D_	18.2503	77.8392	158.226	2.76156	1	56.6162	64.5251	180	3.14159	40.6104		4.33355	0
21767	Tue Mar 28 12:06:31 2017_x000D_	18.3567	77.9369	141.25	2.46527	1	56.6162	64.5251	180	3.14159	40.5421		4.34102	13.0313
21768	Tue Mar 28 12:06:31 2017_x000D_	18.2507	77.8384	137.152	2.39375	1	56.182	64.5127	180	3.14159	40.204		0.0108167	0
21769	Tue Mar 28 12:06:31 2017_x000D_	18.251	77.8382	128.992	2.25133	1	56.182	64.5127	180	3.14159	40.2036		6.8598	0
21770	Tue Mar 28 12:06:32 2017_x000D_	18.1418	77.6373	118.642	2.0707	1	56.182	64.5127	180	3.14159	40.2407		4.34306	0
21771	Tue Mar 28 12:06:32 2017_x000D_	18.0358	77.5387	114.896	2.00531	1	56.182	64.5127	180	3.14159	40.3089		20.5942	6.51566
21772	Tue Mar 28 12:06:32 2017_x000D_	17.7068	76.9362	112.278	1.95961	1	55.9649	64.5065	180	3.14159	40.2266		12.6728	0
21773	Tue Mar 28 12:06:32 2017_x000D_	17.5898	76.5303	114.895	2.0053	1	55.9649	64.5065	180	3.14159	40.2147		13.7488	0
21774	Tue Mar 28 12:06:32 2017_x000D_	17.3701	76.1281	114.896	2.00531	1	55.9649	64.5065	180	3.14159	40.3066		23.4283	0
21775	Tue Mar 28 12:06:32 2017_x000D_	17.0367	75.4219	118.639	2.07064	1	55.9649	64.5065	180	3.14159	40.4296		9.73034	0
21776	Tue Mar 28 12:06:32 2017_x000D_	16.9231	75.1181	122.549	2.13888	1	55.9649	64.5065	180	3.14159	40.4582		11.111	13.0312
21777	Tue Mar 28 12:06:32 2017_x000D_	16.7066	74.8176	121.135	2.1142	1	55.5307	64.4942	180	3.14159	40.1732		20.667	0
21778	Tue Mar 28 12:06:32 2017_x000D_	16.3762	74.2131	126.598	2.20955	1	55.5307	64.4942	180	3.14159	40.3427		11.126	0
21779	Tue Mar 28 12:06:32 2017_x000D_	16.1594	73.9122	124.992	2.18152	1	55.5307	64.4942	180	3.14159	40.4821		17.9917	0
21780	Tue Mar 28 12:06:32 2017_x000D_	15.8322	73.4096	128.96	2.25077	1	55.5307	64.4942	180	3.14159	40.6873		11.1393	13.0313
21781	Tue Mar 28 12:06:32 2017_x000D_	15.6152	73.1083	127.306	2.2219	1	55.0965	64.4818	180	3.14159	40.4127		19.7867	0
21782	Tue Mar 28 12:06:32 2017_x000D_	15.1846	72.6087	128.96	2.25077	1	55.0965	64.4818	180	3.14159	40.7309		6.90577	0
21783	Tue Mar 28 12:06:32 2017_x000D_	15.0744	72.4066	126.597	2.20953	1	55.0965	64.4818	180	3.14159	40.7992		22.3054	0
21784	Tue Mar 28 12:06:32 2017_x000D_	14.6397	71.8034	126.596	2.20952	1	55.0965	64.4818	180	3.14159	41.114		0	6.51566
21785	Tue Mar 28 12:06:32 2017_x000D_	14.6397	71.8034	126.596	2.20952	1	54.8794	64.4756	180	3.14159	40.9015		18.05	0
21786	Tue Mar 28 12:06:32 2017_x000D_	14.3117	71.299	122.554	2.13896	1	54.8794	64.4756	180	3.14159	41.1375		17.5379	0
21787	Tue Mar 28 12:06:32 2017_x000D_	13.8836	70.9009	122.559	2.13905	1	54.8794	64.4756	180	3.14159	41.4963		12.7647	0
21788	Tue Mar 28 12:06:32 2017_x000D_	13.7656	70.4921	119.988	2.09418	1	54.8794	64.4756	180	3.14159	41.5517		6.93426	28.9569
21789	Tue Mar 28 12:06:32 2017_x000D_	13.6547	70.2893	122.554	2.13897	1	54.0317	64.014	194.692	3.39801	40.8617		18.0908	0
21790	Tue Mar 28 12:06:32 2017_x000D_	13.3259	69.7838	118.658	2.07096	1	54.0317	64.014	194.692	3.39801	41.1127		9.80653	0
21791	Tue Mar 28 12:06:33 2017_x000D_	13.2112	69.4777	122.552	2.13893	1	54.0317	64.014	194.692	3.39801	41.1845		22.4003	0
21792	Tue Mar 28 12:06:33 2017_x000D_	12.7747	68.8719	122.553	2.13896	1	54.0317	64.014	194.692	3.39801	41.542		6.94216	0
21793	Tue Mar 28 12:06:33 2017_x000D_	12.6638	68.6688	119.989	2.09421	1	54.0317	64.014	194.692	3.39801	41.629		8.8006	18.3163
21794	Tue Mar 28 12:06:33 2017_x000D_	12.4491	68.4689	119.992	2.09426	1	53.6182	63.5648	188.428	3.28868	41.4602		20.8646	0
21795	Tue Mar 28 12:06:33 2017_x000D_	12.1154	67.8587	122.554	2.13896	1	53.6182	63.5648	188.428	3.28868	41.7243		8.81112	0
21796	Tue Mar 28 12:06:33 2017_x000D_	11.9005	67.6585	122.556	2.13901	1	53.6182	63.5648	188.428	3.28868	41.9181		19.6749	0
21797	Tue Mar 28 12:06:33 2017_x000D_	11.6703	67.0444	122.551	2.13893	1	53.6182	63.5648	188.428	3.28868	42.092		8.8196	14.4812
21798	Tue Mar 28 12:06:33 2017_x000D_	11.4552	66.844	122.554	2.13897	1	53.1943	63.3339	204.768	3.57388	41.8864		13.9356	0
21799	Tue Mar 28 12:06:33 2017_x000D_	11.2324	66.4364	122.553	2.13895	1	53.1943	63.3339	204.768	3.57388	42.0764		6.96634	0
21800	Tue Mar 28 12:06:33 2017_x000D_	11.1211	66.2326	119.993	2.09427	1	53.1943	63.3339	204.768	3.57388	42.1729		4.42566	0
21801	Tue Mar 28 12:06:33 2017_x000D_	11.0132	66.132	121.148	2.11443	1	53.1943	63.3339	204.768	3.57388	42.2738		4.40242	14.4838
21802	Tue Mar 28 12:06:33 2017_x000D_	10.9058	66.032	119.996	2.09433	1	52.7703	63.103	225	3.92699	41.9668		12.8513	0
21803	Tue Mar 28 12:06:33 2017_x000D_	10.7864	65.6206	122.551	2.13891	1	52.7703	63.103	225	3.92699	42.0593		6.97305	0
21804	Tue Mar 28 12:06:33 2017_x000D_	10.675	65.4166	119.992	2.09426	1	52.7703	63.103	225	3.92699	42.1588		8.84065	0
21805	Tue Mar 28 12:06:33 2017_x000D_	10.4595	65.2156	119.995	2.09431	1	52.7703	63.103	225	3.92699	42.3635		6.2264	0
21806	Tue Mar 28 12:06:33 2017_x000D_	10.4517	65.0082	119.992	2.09426	1	52.7703	63.103	225	3.92699	42.3615		11.2631	14.543
21807	Tue Mar 28 12:06:33 2017_x000D_	10.2325	64.7034	113.371	1.9787	1	52.5739	62.6598	225	3.92699	42.3907		6.98238	0
21808	Tue Mar 28 12:06:33 2017_x000D_	10.121	64.4991	110.564	1.92971	1	52.5739	62.6598	225	3.92699	42.4927		3.10667	0
21809	Tue Mar 28 12:06:33 2017_x000D_	10.0175	64.5025	95.0046	1.65814	1	52.5739	62.6598	225	3.92699	42.5963		3.11367	0
21810	Tue Mar 28 12:06:33 2017_x000D_	9.91377	64.506	86.4138	1.50821	1	52.5739	62.6598	225	3.92699	42.7001		3.12527	9.16561
21811	Tue Mar 28 12:06:33 2017_x000D_	9.91774	64.6101	80.2106	1.39994	1	52.367	62.435	223.993	3.90941	42.5049		3.13122	0
21812	Tue Mar 28 12:06:33 2017_x000D_	9.92167	64.7144	68.0683	1.18802	1	52.367	62.435	223.993	3.90941	42.5065		3.0955	0
21813	Tue Mar 28 12:06:34 2017_x000D_	9.91752	64.6113	53.2693	0.929725	1	52.367	62.435	223.993	3.90941	42.5052		0.022135	0
21814	Tue Mar 28 12:06:34 2017_x000D_	9.9169	64.6117	36.3275	0.634035	1	52.367	62.435	223.993	3.90941	42.5059		6.94618	9.16137
21815	Tue Mar 28 12:06:34 2017_x000D_	10.0129	64.401	29.6809	0.518029	1	52.1602	62.2103	226.007	3.94457	42.2042		4.3875	0
21816	Tue Mar 28 12:06:34 2017_x000D_	10.1126	64.294	20.1833	0.352266	1	52.1602	62.2103	226.007	3.94457	42.0992		9.34953	0
21817	Tue Mar 28 12:06:34 2017_x000D_	10.4241	64.2843	7.74447	0.135166	1	52.1602	62.2103	226.007	3.94457	41.7876		6.95586	0
21818	Tue Mar 28 12:06:34 2017_x000D_	10.6281	64.1741	4.74756	0.0828606	1	52.1602	62.2103	226.007	3.94457	41.5785		12.4797	0
21819	Tue Mar 28 12:06:34 2017_x000D_	11.0439	64.1615	4.74815	0.0828709	1	52.1602	62.2103	226.007	3.94457	41.1626		24.9385	9.16561
21820	Tue Mar 28 12:06:34 2017_x000D_	11.8748	64.1363	4.74939	0.0828924	1	51.9533	61.9855	205.853	3.59281	40.1362		12.8278	0
21821	Tue Mar 28 12:06:34 2017_x000D_	12.2863	64.0201	7.7441	0.13516	1	51.9533	61.9855	205.853	3.59281	39.7191		24.9173	0
21822	Tue Mar 28 12:06:34 2017_x000D_	13.1165	63.9951	13.635	0.237976	1	51.9533	61.9855	205.853	3.59281	38.8888		12.4467	0
21823	Tue Mar 28 12:06:34 2017_x000D_	13.5312	63.9825	13.6372	0.238013	1	51.9533	61.9855	205.853	3.59281	38.474		19.6412	6.52165
21824	Tue Mar 28 12:06:34 2017_x000D_	14.1457	63.7566	19.2891	0.336658	1	52.1706	61.9917	203.147	3.54559	38.0658		9.81793	0
21825	Tue Mar 28 12:06:34 2017_x000D_	14.4528	63.6435	17.2807	0.301605	1	52.1706	61.9917	203.147	3.54559	37.754		6.93696	0
21826	Tue Mar 28 12:06:34 2017_x000D_	14.6563	63.5337	20.201	0.352573	1	52.1706	61.9917	203.147	3.54559	37.546		18.8872	0
21827	Tue Mar 28 12:06:34 2017_x000D_	15.2739	63.4115	23.0302	0.401953	1	52.1706	61.9917	203.147	3.54559	36.924		13.8634	14.4905
21828	Tue Mar 28 12:06:34 2017_x000D_	15.6805	63.1919	23.0294	0.401939	1	51.7464	61.7607	223.711	3.90449	36.0943		6.93026	0
21829	Tue Mar 28 12:06:34 2017_x000D_	15.8838	63.0822	25.7537	0.449486	1	51.7464	61.7607	223.711	3.90449	35.8869		16.6939	0
21830	Tue Mar 28 12:06:34 2017_x000D_	16.3938	62.8596	26.9989	0.471219	1	51.7464	61.7607	223.711	3.90449	35.3697		11.1636	0
21831	Tue Mar 28 12:06:34 2017_x000D_	16.6966	62.6433	25.7529	0.449473	1	51.7464	61.7607	223.711	3.90449	35.0609		19.592	0
21832	Tue Mar 28 12:06:34 2017_x000D_	17.3095	62.4178	25.754	0.449492	1	51.7464	61.7607	223.711	3.90449	34.4432		6.92234	6.56542
21833	Tue Mar 28 12:06:34 2017_x000D_	17.5125	62.3081	23.0275	0.401907	1	51.7568	61.5421	204.768	3.57388	34.2529		19.5787	0
21834	Tue Mar 28 12:06:35 2017_x000D_	18.125	62.0828	23.0282	0.401917	1	51.7568	61.5421	204.768	3.57388	33.6361		8.75527	0
21835	Tue Mar 28 12:06:35 2017_x000D_	18.3244	61.8697	23.0259	0.401878	1	51.7568	61.5421	204.768	3.57388	33.434		9.28601	0
21836	Tue Mar 28 12:06:35 2017_x000D_	18.6338	61.8606	21.9967	0.383915	1	51.7568	61.5421	204.768	3.57388	33.1245		9.78741	9.16561
21837	Tue Mar 28 12:06:35 2017_x000D_	18.94	61.748	20.1969	0.352502	1	51.5499	61.3173	225	3.92699	32.6127		19.5569	0
21838	Tue Mar 28 12:06:35 2017_x000D_	19.5518	61.5229	20.1969	0.352502	1	51.5499	61.3173	225	3.92699	31.9988		19.5474	0
21839	Tue Mar 28 12:06:35 2017_x000D_	20.1633	61.2979	20.1969	0.352502	1	51.5499	61.3173	225	3.92699	31.3866		9.76741	0
21840	Tue Mar 28 12:06:35 2017_x000D_	20.4689	61.1856	21.9979	0.383936	1	51.5499	61.3173	225	3.92699	31.0813		9.7723	6.56542
21841	Tue Mar 28 12:06:35 2017_x000D_	20.7746	61.0731	20.1969	0.352502	1	51.5603	61.0987	223.993	3.90941	30.7857		19.5313	0
21842	Tue Mar 28 12:06:35 2017_x000D_	21.3856	60.8483	20.1969	0.352502	1	51.5603	61.0987	223.993	3.90941	30.1757		23.5037	0
21843	Tue Mar 28 12:06:35 2017_x000D_	22.0957	60.5173	21.9977	0.383932	1	51.5603	61.0987	223.993	3.90941	29.4703		9.75897	0
21844	Tue Mar 28 12:06:35 2017_x000D_	22.401	60.405	20.1955	0.352479	1	51.5603	61.0987	223.993	3.90941	29.1676		0	0
21845	Tue Mar 28 12:06:35 2017_x000D_	22.401	60.405	20.1955	0.352479	1	51.5603	61.0987	223.993	3.90941	29.1676		19.5056	18.3334
21846	Tue Mar 28 12:06:35 2017_x000D_	23.0112	60.1805	20.1955	0.352479	1	51.1465	60.649	226.007	3.94457	28.1392		19.4979	0
21847	Tue Mar 28 12:06:35 2017_x000D_	23.6212	59.9562	20.1955	0.352478	1	51.1465	60.649	226.007	3.94457	27.534		9.74	0
21848	Tue Mar 28 12:06:35 2017_x000D_	23.9259	59.8441	21.9989	0.383953	1	51.1465	60.649	226.007	3.94457	27.2325		20.6717	0
21849	Tue Mar 28 12:06:35 2017_x000D_	24.5321	59.5165	19.2769	0.336446	1	51.1465	60.649	226.007	3.94457	26.6385		9.74563	6.56528
21850	Tue Mar 28 12:06:35 2017_x000D_	24.837	59.4044	23.0312	0.401971	1	51.1568	60.4304	243.364	4.2475	26.3398		9.2346	0
21851	Tue Mar 28 12:06:35 2017_x000D_	25.1447	59.3958	21.9997	0.383967	1	51.1568	60.4304	243.364	4.2475	26.0327		20.653	0
21852	Tue Mar 28 12:06:35 2017_x000D_	25.7503	59.0684	19.2765	0.336439	1	51.1568	60.4304	243.364	4.2475	25.443		9.2346	0
21853	Tue Mar 28 12:06:35 2017_x000D_	26.058	59.0598	20.1955	0.352478	1	51.1568	60.4304	243.364	4.2475	25.1362		6.88332	14.5564
21854	Tue Mar 28 12:06:35 2017_x000D_	26.2599	58.9508	23.0339	0.402018	1	50.9602	59.9868	207.566	3.62271	24.722		15.67	0
21855	Tue Mar 28 12:06:36 2017_x000D_	26.7688	58.8331	19.2789	0.336481	1	50.9602	59.9868	207.566	3.62271	24.2189		8.72135	0
21856	Tue Mar 28 12:06:36 2017_x000D_	26.9674	58.6208	19.2761	0.336431	1	50.9602	59.9868	207.566	3.62271	24.0317		12.2928	0
21857	Tue Mar 28 12:06:36 2017_x000D_	27.377	58.6094	19.2787	0.336477	1	50.9602	59.9868	207.566	3.62271	23.6234		8.7193	9.16782
21858	Tue Mar 28 12:06:36 2017_x000D_	27.5755	58.3971	19.2759	0.336427	1	50.7533	59.7619	223.711	3.90449	23.2179		12.6638	0
21859	Tue Mar 28 12:06:36 2017_x000D_	27.9818	58.2826	22.0003	0.383978	1	50.7533	59.7619	223.711	3.90449	22.8195		6.14338	0
21860	Tue Mar 28 12:06:36 2017_x000D_	28.1865	58.2769	22.0017	0.384002	1	50.7533	59.7619	223.711	3.90449	22.6156		9.71615	0
21861	Tue Mar 28 12:06:36 2017_x000D_	28.4905	58.1652	25.7723	0.449811	1	50.7533	59.7619	223.711	3.90449	22.32		12.6551	0
21862	Tue Mar 28 12:06:36 2017_x000D_	28.8965	58.0507	28.3974	0.495629	1	50.7533	59.7619	223.711	3.90449	21.9237		4.36382	14.5564
21863	Tue Mar 28 12:06:36 2017_x000D_	28.9959	57.9445	32.3264	0.564202	1	50.5567	59.3183	225	3.92699	21.6045		4.36163	0
21864	Tue Mar 28 12:06:36 2017_x000D_	29.0953	57.8384	36.395	0.635212	1	50.5567	59.3183	225	3.92699	21.5124		3.086	0
21865	Tue Mar 28 12:06:36 2017_x000D_	29.099	57.9412	55.0665	0.961092	1	50.5567	59.3183	225	3.92699	21.5018		4.34467	0
21866	Tue Mar 28 12:06:36 2017_x000D_	29	58.0469	64.0188	1.11734	1	50.5567	59.3183	225	3.92699	21.5942		6.90388	14.7756
21867	Tue Mar 28 12:06:36 2017_x000D_	29.1084	58.2499	79.9254	1.39496	1	50.7947	58.8871	225	3.92699	21.6957		0.0134164	0
21868	Tue Mar 28 12:06:36 2017_x000D_	29.1082	58.2495	91.7033	1.60053	1	50.7947	58.8871	225	3.92699	21.6959		0.0276586	0
21869	Tue Mar 28 12:06:36 2017_x000D_	29.1075	58.2489	109.053	1.90333	1	50.7947	58.8871	225	3.92699	21.6966		3.05515	0
21870	Tue Mar 28 12:06:36 2017_x000D_	29.2093	58.2461	119.333	2.08275	1	50.7947	58.8871	225	3.92699	21.5949		3.09768	18.3441
21871	Tue Mar 28 12:06:36 2017_x000D_	29.2059	58.1429	125.899	2.19735	1	50.3807	58.4371	192.273	3.3558	21.1768		4.36729	0
21872	Tue Mar 28 12:06:36 2017_x000D_	29.1002	58.0428	138.466	2.41668	1	50.3807	58.4371	192.273	3.3558	21.2842		0.0127279	0
21873	Tue Mar 28 12:06:36 2017_x000D_	29.0999	58.0431	146.836	2.56277	1	50.3807	58.4371	192.273	3.3558	21.2844		13.768	0
21874	Tue Mar 28 12:06:36 2017_x000D_	28.6845	57.848	154.802	2.70181	1	50.3807	58.4371	192.273	3.3558	21.7042		11.1117	0
21875	Tue Mar 28 12:06:36 2017_x000D_	28.3716	57.6498	153.463	2.67844	1	50.3807	58.4371	192.273	3.3558	22.0232		11.1276	6.57141
21876	Tue Mar 28 12:06:36 2017_x000D_	28.0582	57.4514	154.799	2.70175	1	50.3911	58.2183	223.993	3.90941	22.3461		29.1105	0
21877	Tue Mar 28 12:06:37 2017_x000D_	27.2236	56.9564	149.344	2.60655	1	50.3911	58.2183	223.993	3.90941	23.2018		24.9057	0
21878	Tue Mar 28 12:06:37 2017_x000D_	26.4934	56.5614	142.696	2.49052	1	50.3911	58.2183	223.993	3.90941	23.9551		11.1467	0
21879	Tue Mar 28 12:06:37 2017_x000D_	26.1795	56.3626	140.761	2.45674	1	50.3911	58.2183	223.993	3.90941	24.2826		13.8306	6.56827
21880	Tue Mar 28 12:06:37 2017_x000D_	25.7625	56.166	136.383	2.38034	1	50.4014	57.9996	203.147	3.54559	24.707		24.2531	0
21881	Tue Mar 28 12:06:37 2017_x000D_	25.2299	55.5578	134.271	2.34347	1	50.4014	57.9996	203.147	3.54559	25.2897		11.2221	0
21882	Tue Mar 28 12:06:37 2017_x000D_	25.0146	55.2519	132.317	2.30936	1	50.4014	57.9996	203.147	3.54559	25.5351		8.77624	0
21883	Tue Mar 28 12:06:37 2017_x000D_	24.8029	55.05	127.691	2.22863	1	50.4014	57.9996	203.147	3.54559	25.7679		25.1236	18.3483
21884	Tue Mar 28 12:06:37 2017_x000D_	24.3687	54.3339	125.958	2.19838	1	49.9873	57.5495	188.637	3.29233	25.8196		8.80179	0
21885	Tue Mar 28 12:06:37 2017_x000D_	24.1563	54.1315	125.96	2.19841	1	49.9873	57.5495	188.637	3.29233	26.0562		24.34	0
21886	Tue Mar 28 12:06:37 2017_x000D_	23.6217	53.5212	128.302	2.23929	1	49.9873	57.5495	188.637	3.29233	26.6716		11.2472	0
21887	Tue Mar 28 12:06:37 2017_x000D_	23.4058	53.2147	130.075	2.27023	1	49.9873	57.5495	188.637	3.29233	26.9326		8.81659	0
21888	Tue Mar 28 12:06:37 2017_x000D_	23.1931	53.0119	130.076	2.27025	1	49.9873	57.5495	188.637	3.29233	27.1757		15.6194	6.57141
21889	Tue Mar 28 12:06:37 2017_x000D_	22.8703	52.6034	132.309	2.30924	1	49.9977	57.3307	228.636	3.99046	27.5362		11.2622	0
21890	Tue Mar 28 12:06:37 2017_x000D_	22.6541	52.2965	134.255	2.3432	1	49.9977	57.3307	228.636	3.99046	27.8032		8.82931	0
21891	Tue Mar 28 12:06:37 2017_x000D_	22.4411	52.0934	134.256	2.3432	1	49.9977	57.3307	228.636	3.99046	28.0499		15.6386	0
21892	Tue Mar 28 12:06:37 2017_x000D_	22.1179	51.6844	136.357	2.37987	1	49.9977	57.3307	228.636	3.99046	28.4458		8.83987	9.17629
21893	Tue Mar 28 12:06:37 2017_x000D_	21.9047	51.481	136.357	2.37987	1	49.7906	57.1056	225	3.92699	28.4475		15.6059	0
21894	Tue Mar 28 12:06:37 2017_x000D_	21.4815	51.1785	138.462	2.41662	1	49.7906	57.1056	225	3.92699	28.9229		8.85052	0
21895	Tue Mar 28 12:06:37 2017_x000D_	21.268	50.9749	138.462	2.41662	1	49.7906	57.1056	225	3.92699	29.174		8.85052	0
21896	Tue Mar 28 12:06:37 2017_x000D_	21.0545	50.7713	138.462	2.41661	1	49.7906	57.1056	225	3.92699	29.426		17.7138	6.57141
21897	Tue Mar 28 12:06:37 2017_x000D_	20.6272	50.3638	138.461	2.4166	1	49.801	56.8868	206.037	3.59602	29.8941		8.86117	0
21898	Tue Mar 28 12:06:38 2017_x000D_	20.4134	50.16	138.46	2.41659	1	49.801	56.8868	206.037	3.59602	30.1477		17.7328	0
21899	Tue Mar 28 12:06:38 2017_x000D_	19.9857	49.752	138.46	2.41658	1	49.801	56.8868	206.037	3.59602	30.6571		4.43473	0
21900	Tue Mar 28 12:06:38 2017_x000D_	19.8788	49.6499	134.26	2.34329	1	49.801	56.8868	206.037	3.59602	30.7849		17.7477	18.3548
21901	Tue Mar 28 12:06:38 2017_x000D_	19.4507	49.2416	134.261	2.3433	1	49.3868	56.4365	226.007	3.94457	30.7886		8.88238	0
21902	Tue Mar 28 12:06:38 2017_x000D_	19.2364	49.0373	134.261	2.34331	1	49.3868	56.4365	226.007	3.94457	31.045		15.6777	0
21903	Tue Mar 28 12:06:38 2017_x000D_	18.8114	48.7332	136.362	2.37996	1	49.3868	56.4365	226.007	3.94457	31.5309		11.3633	0
21904	Tue Mar 28 12:06:38 2017_x000D_	18.5929	48.4238	138.312	2.41401	1	49.3868	56.4365	226.007	3.94457	31.8193		4.43483	0
21905	Tue Mar 28 12:06:38 2017_x000D_	18.4859	48.3218	138.457	2.41653	1	49.3868	56.4365	226.007	3.94457	31.9486		8.89293	39.4429
21906	Tue Mar 28 12:06:38 2017_x000D_	18.2714	48.1172	138.456	2.41652	1	49.4488	55.1232	260.028	4.53834	31.9549		17.8008	0
21907	Tue Mar 28 12:06:38 2017_x000D_	17.842	47.7077	138.456	2.41651	1	49.4488	55.1232	260.028	4.53834	32.465		6.23253	0
21908	Tue Mar 28 12:06:38 2017_x000D_	17.6343	47.7123	138.461	2.4166	1	49.4488	55.1232	260.028	4.53834	32.6662		14.1036	0
21909	Tue Mar 28 12:06:38 2017_x000D_	17.4123	47.2979	138.455	2.41649	1	49.4488	55.1232	260.028	4.53834	32.9784		7.02362	26.3033
21910	Tue Mar 28 12:06:38 2017_x000D_	17.2008	47.1975	136.362	2.37996	1	49.4902	54.2474	260.028	4.53834	33.0501		15.7707	0
21911	Tue Mar 28 12:06:38 2017_x000D_	16.8748	46.7851	134.266	2.34338	1	49.4902	54.2474	260.028	4.53834	33.4582		7.02761	0
21912	Tue Mar 28 12:06:38 2017_x000D_	16.6632	46.6846	132.331	2.30962	1	49.4902	54.2474	260.028	4.53834	33.6869		7.05707	0
21913	Tue Mar 28 12:06:38 2017_x000D_	16.5522	46.4772	130.107	2.27079	1	49.4902	54.2474	260.028	4.53834	33.8421		4.38531	19.7289
21914	Tue Mar 28 12:06:38 2017_x000D_	16.4525	46.5841	112.968	1.97166	1	49.5212	53.5905	260.028	4.53834	33.8028		4.44953	0
21915	Tue Mar 28 12:06:38 2017_x000D_	16.3453	46.4816	103.74	1.81061	1	49.5212	53.5905	260.028	4.53834	33.929		3.16451	0
21916	Tue Mar 28 12:06:38 2017_x000D_	16.3495	46.587	86.3109	1.50641	1	49.5212	53.5905	260.028	4.53834	33.903		4.41075	0
21917	Tue Mar 28 12:06:38 2017_x000D_	16.2492	46.6945	77.3095	1.34931	1	49.5212	53.5905	260.028	4.53834	33.9791		4.3931	0
21918	Tue Mar 28 12:06:38 2017_x000D_	16.3496	46.5879	68.0753	1.18814	1	49.5212	53.5905	260.028	4.53834	33.9027		4.45659	19.7319
21919	Tue Mar 28 12:06:39 2017_x000D_	16.2416	46.4859	50.9849	0.889854	1	49.5522	52.9335	260.028	4.53834	33.9289		6.94147	0
21920	Tue Mar 28 12:06:39 2017_x000D_	16.4457	46.3769	40.4184	0.705434	1	49.5522	52.9335	260.028	4.53834	33.7495		4.38736	0
21921	Tue Mar 28 12:06:39 2017_x000D_	16.5455	46.27	28.1346	0.491042	1	49.5522	52.9335	260.028	4.53834	33.6726		4.39803	0
21922	Tue Mar 28 12:06:39 2017_x000D_	16.6455	46.1628	18.9541	0.330812	1	49.5522	52.9335	260.028	4.53834	33.596		6.95101	13.1547
21923	Tue Mar 28 12:06:39 2017_x000D_	16.8498	46.0535	16.1307	0.281533	1	49.5729	52.4955	260.028	4.53834	33.3512		12.4739	0
21924	Tue Mar 28 12:06:39 2017_x000D_	17.2655	46.0445	10.2838	0.179486	1	49.5729	52.4955	260.028	4.53834	32.9452		12.827	0
21925	Tue Mar 28 12:06:39 2017_x000D_	17.6777	45.9309	13.2378	0.231043	1	49.5729	52.4955	260.028	4.53834	32.5637		25.6388	0
21926	Tue Mar 28 12:06:39 2017_x000D_	18.5016	45.7038	13.237	0.231029	1	49.5729	52.4955	260.028	4.53834	31.8049		12.4647	6.5804
21927	Tue Mar 28 12:06:39 2017_x000D_	18.917	45.6952	18.9604	0.330922	1	49.5833	52.2764	260.028	4.53834	31.3645		19.6411	0
21928	Tue Mar 28 12:06:39 2017_x000D_	19.5327	45.4726	24.3537	0.425052	1	49.5833	52.2764	260.028	4.53834	30.8112		11.1992	0
21929	Tue Mar 28 12:06:39 2017_x000D_	19.8371	45.2565	25.4999	0.445057	1	49.5833	52.2764	260.028	4.53834	30.5633		9.81813	0
21930	Tue Mar 28 12:06:39 2017_x000D_	20.1449	45.1453	29.5002	0.514876	1	49.5833	52.2764	260.028	4.53834	30.2898		19.6193	6.57726
21931	Tue Mar 28 12:06:39 2017_x000D_	20.7599	44.9229	29.5019	0.514905	1	49.5936	52.0574	262.434	4.58033	29.7033		11.2376	0
21932	Tue Mar 28 12:06:39 2017_x000D_	20.9569	44.6043	32.1101	0.560426	1	49.5936	52.0574	262.434	4.58033	29.5907		19.606	0
21933	Tue Mar 28 12:06:39 2017_x000D_	21.5715	44.3821	32.112	0.560461	1	49.5936	52.0574	262.434	4.58033	29.0542		11.186	0
21934	Tue Mar 28 12:06:39 2017_x000D_	21.8755	44.1662	33.6769	0.587774	1	49.5936	52.0574	262.434	4.58033	28.8195		11.1727	0
21935	Tue Mar 28 12:06:39 2017_x000D_	22.1791	43.9505	32.1114	0.56045	1	49.5936	52.0574	262.434	4.58033	28.5881		18.0736	0
21936	Tue Mar 28 12:06:39 2017_x000D_	22.6865	43.6257	30.9848	0.540786	1	49.5936	52.0574	261.074	4.5566	28.1973		9.78866	0
21937	Tue Mar 28 12:06:39 2017_x000D_	22.9934	43.5149	32.1123	0.560465	1	49.5936	52.0574	261.074	4.5566	27.9382		18.0561	0
21938	Tue Mar 28 12:06:39 2017_x000D_	23.5003	43.1904	28.1438	0.491201	1	49.5936	52.0574	261.074	4.5566	27.5587		11.1727	0
21939	Tue Mar 28 12:06:39 2017_x000D_	23.8039	42.9747	29.4989	0.514853	1	49.5936	52.0574	261.074	4.5566	27.3423		8.77838	6.5804
21940	Tue Mar 28 12:06:39 2017_x000D_	24.004	42.7612	29.4976	0.514829	1	49.604	51.8383	259.496	4.52905	27.1616		9.78301	0
21941	Tue Mar 28 12:06:40 2017_x000D_	24.3107	42.6504	30.6762	0.535401	1	49.604	51.8383	259.496	4.52905	26.9104		16.6608	0
21942	Tue Mar 28 12:06:40 2017_x000D_	24.8208	42.4308	32.113	0.560478	1	49.604	51.8383	259.496	4.52905	26.5086		22.3196	0
21943	Tue Mar 28 12:06:40 2017_x000D_	25.4273	41.9999	32.1124	0.560468	1	49.604	51.8383	259.496	4.52905	26.1019		6.91077	0
21944	Tue Mar 28 12:06:40 2017_x000D_	25.6304	41.8912	29.4982	0.514842	1	49.604	51.8383	259.496	4.52905	25.9553		20.7374	0
21945	Tue Mar 28 12:06:40 2017_x000D_	26.24	41.5653	32.1133	0.560483	1	49.604	51.8383	259.496	4.52905	25.5228		6.90813	0
21946	Tue Mar 28 12:06:40 2017_x000D_	26.443	41.4566	29.4986	0.514847	1	49.604	51.8383	259.496	4.52905	25.3813		11.1445	0
21947	Tue Mar 28 12:06:40 2017_x000D_	26.7458	41.2414	28.1407	0.491149	1	49.604	51.8383	259.496	4.52905	25.1951		11.156	0
21948	Tue Mar 28 12:06:40 2017_x000D_	27.049	41.0261	29.4974	0.514826	1	49.604	51.8383	259.496	4.52905	25.0126		19.5204	6.53074
21949	Tue Mar 28 12:06:40 2017_x000D_	27.661	40.8051	29.499	0.514855	1	49.3864	51.832	261.184	4.55852	24.3636		8.76785	0
21950	Tue Mar 28 12:06:40 2017_x000D_	27.8608	40.5918	29.4977	0.514832	1	49.3864	51.832	261.184	4.55852	24.2836		19.5099	0
21951	Tue Mar 28 12:06:40 2017_x000D_	28.4725	40.371	29.4994	0.514862	1	49.3864	51.832	261.184	4.55852	23.8484		8.76142	0
21952	Tue Mar 28 12:06:40 2017_x000D_	28.6722	40.1579	29.498	0.514838	1	49.3864	51.832	261.184	4.55852	23.7774		18.002	0
21953	Tue Mar 28 12:06:40 2017_x000D_	29.1776	39.8344	30.6771	0.535417	1	49.3864	51.832	261.184	4.55852	23.5019		9.7497	0
21954	Tue Mar 28 12:06:40 2017_x000D_	29.4833	39.7241	29.4984	0.514844	1	49.3864	51.832	261.184	4.55852	23.2967		15.4495	0
21955	Tue Mar 28 12:06:40 2017_x000D_	29.8856	39.4026	32.1148	0.56051	1	49.3864	51.832	261.184	4.55852	23.1251		6.8933	0
21956	Tue Mar 28 12:06:40 2017_x000D_	30.0882	39.2942	29.4972	0.514823	1	49.3864	51.832	261.184	4.55852	23.0134		6.89453	9.3521
21957	Tue Mar 28 12:06:40 2017_x000D_	30.2909	39.1859	32.1152	0.560517	1	49.6143	51.6193	259.496	4.52905	22.9779		13.7825	0
21958	Tue Mar 28 12:06:40 2017_x000D_	30.696	38.9692	32.1157	0.560525	1	49.6143	51.6193	259.496	4.52905	22.758		6.88924	0
21959	Tue Mar 28 12:06:40 2017_x000D_	30.8985	38.8609	29.4976	0.514829	1	49.6143	51.6193	259.496	4.52905	22.6508		8.75513	0
21960	Tue Mar 28 12:06:40 2017_x000D_	31.098	38.6479	29.4962	0.514806	1	49.6143	51.6193	259.496	4.52905	22.6078		9.24442	0
21961	Tue Mar 28 12:06:40 2017_x000D_	31.4061	38.6425	28.1392	0.491122	1	49.6143	51.6193	259.496	4.52905	22.3592		6.9698	0
21962	Tue Mar 28 12:06:41 2017_x000D_	31.5029	38.4313	29.4964	0.514809	1	49.6143	51.6193	259.496	4.52905	22.4042		12.6883	0
21963	Tue Mar 28 12:06:41 2017_x000D_	31.9108	38.3195	32.117	0.560548	1	49.6143	51.6193	259.496	4.52905	22.1427		11.1277	0
21964	Tue Mar 28 12:06:41 2017_x000D_	32.2132	38.1047	38.6352	0.674312	1	49.6143	51.6193	259.496	4.52905	22.0328		8.75089	0
21965	Tue Mar 28 12:06:41 2017_x000D_	32.4126	37.8918	38.6348	0.674305	1	49.6143	51.6193	259.496	4.52905	22.0078		11.1295	6.5804
21966	Tue Mar 28 12:06:41 2017_x000D_	32.715	37.6769	49.019	0.855543	1	49.6247	51.4002	262.129	4.57501	21.7777		3.08453	0
21967	Tue Mar 28 12:06:41 2017_x000D_	32.8178	37.675	55.0705	0.961161	1	49.6247	51.4002	262.129	4.57501	21.6991		6.98866	0
21968	Tue Mar 28 12:06:41 2017_x000D_	32.9148	37.4632	70.6654	1.23334	1	49.6247	51.4002	262.129	4.57501	21.7592		4.37887	0
21969	Tue Mar 28 12:06:41 2017_x000D_	33.0144	37.3565	74.3556	1.29775	1	49.6247	51.4002	262.129	4.57501	21.7515		3.07559	0
21970	Tue Mar 28 12:06:41 2017_x000D_	33.1169	37.3545	82.7923	1.445	1	49.6247	51.4002	262.129	4.57501	21.6746		7.04743	0
21971	Tue Mar 28 12:06:41 2017_x000D_	33.0081	37.1463	97.4831	1.7014	1	49.6247	51.4002	262.129	4.57501	21.8926		9.88948	0
21972	Tue Mar 28 12:06:41 2017_x000D_	33.1013	36.8301	112.37	1.96122	1	49.6247	51.4002	262.129	4.57501	22.0298		0	0
21973	Tue Mar 28 12:06:41 2017_x000D_	33.1013	36.8301	112.37	1.96122	1	49.6247	51.4002	262.129	4.57501	22.0298		8.86367	13.1577
21974	Tue Mar 28 12:06:41 2017_x000D_	32.8896	36.624	125.356	2.18787	1	49.604	51.8383	261.881	4.57068	22.6019		7.03692	0
21975	Tue Mar 28 12:06:41 2017_x000D_	32.7806	36.4163	135.687	2.36818	1	49.604	51.8383	261.881	4.57068	22.8225		8.84676	0
21976	Tue Mar 28 12:06:41 2017_x000D_	32.5692	36.2107	148.589	2.59337	1	49.604	51.8383	261.881	4.57068	23.1172		4.42972	0
21977	Tue Mar 28 12:06:41 2017_x000D_	32.4634	36.1077	152.695	2.66503	1	49.604	51.8383	261.881	4.57068	23.2648		13.907	0
21978	Tue Mar 28 12:06:41 2017_x000D_	32.0464	35.9052	165.935	2.89611	1	49.604	51.8383	261.881	4.57068	23.7093		6.9568	0
21979	Tue Mar 28 12:06:41 2017_x000D_	31.8379	35.8037	168.824	2.94654	1	49.604	51.8383	262.434	4.58033	23.932		12.7668	0
21980	Tue Mar 28 12:06:41 2017_x000D_	31.4238	35.7056	171.782	2.99816	1	49.604	51.8383	262.434	4.58033	24.306		12.3436	0
21981	Tue Mar 28 12:06:41 2017_x000D_	31.0124	35.7122	171.784	2.99819	1	49.604	51.8383	262.434	4.58033	24.6109		12.3525	0
21982	Tue Mar 28 12:06:41 2017_x000D_	30.6007	35.7187	171.786	2.99823	1	49.604	51.8383	262.434	4.58033	24.9192		6.97153	6.57726
21983	Tue Mar 28 12:06:41 2017_x000D_	30.3918	35.6169	168.828	2.9466	1	49.6143	51.6193	261.074	4.5566	25.0116		18.8511	0
21984	Tue Mar 28 12:06:42 2017_x000D_	29.7707	35.5216	165.941	2.89622	1	49.6143	51.6193	261.074	4.5566	25.552		9.83085	0
21985	Tue Mar 28 12:06:42 2017_x000D_	29.4587	35.4214	162.217	2.83122	1	49.6143	51.6193	261.074	4.5566	25.8577		19.6902	0
21986	Tue Mar 28 12:06:42 2017_x000D_	28.8338	35.2207	156.664	2.73431	1	49.6143	51.6193	261.074	4.5566	26.4716		16.7899	0
21987	Tue Mar 28 12:06:42 2017_x000D_	28.3119	35.0186	155.425	2.71267	1	49.6143	51.6193	261.074	4.5566	27.007		8.9061	0
21988	Tue Mar 28 12:06:42 2017_x000D_	28.0992	34.8115	155.421	2.71261	1	49.6143	51.6193	261.074	4.5566	27.302		12.8344	0
21989	Tue Mar 28 12:06:42 2017_x000D_	27.683	34.7125	152.73	2.66563	1	49.6143	51.6193	261.074	4.5566	27.6915		8.91249	0
21990	Tue Mar 28 12:06:42 2017_x000D_	27.4701	34.5053	152.726	2.66558	1	49.6143	51.6193	261.074	4.5566	27.9867		19.7367	0
21991	Tue Mar 28 12:06:42 2017_x000D_	26.8437	34.3042	152.73	2.66565	1	49.6143	51.6193	261.074	4.5566	28.6062		6.99982	0
21992	Tue Mar 28 12:06:42 2017_x000D_	26.6338	34.2023	155.423	2.71264	1	49.6143	51.6193	261.074	4.5566	28.835		18.3136	0
21993	Tue Mar 28 12:06:42 2017_x000D_	26.1068	33.8942	159.376	2.78163	1	49.6143	51.6193	261.074	4.5566	29.4412		9.8792	0
21994	Tue Mar 28 12:06:42 2017_x000D_	25.7933	33.7934	155.422	2.71263	1	49.6143	51.6193	261.074	4.5566	29.7524		18.3363	0
21995	Tue Mar 28 12:06:42 2017_x000D_	25.2656	33.485	159.372	2.78157	1	49.6143	51.6193	261.074	4.5566	30.3597		12.4333	6.53074
21996	Tue Mar 28 12:06:42 2017_x000D_	24.8512	33.4911	159.378	2.78167	1	49.8319	51.6256	261.074	4.5566	30.869		21.0745	0
21997	Tue Mar 28 12:06:42 2017_x000D_	24.2194	33.184	162.199	2.8309	1	49.8319	51.6256	261.074	4.5566	31.5609		12.8998	0
21998	Tue Mar 28 12:06:42 2017_x000D_	23.8011	33.0844	159.378	2.78166	1	49.8319	51.6256	261.074	4.5566	31.959		8.95927	0
21999	Tue Mar 28 12:06:42 2017_x000D_	23.5869	32.8763	159.373	2.78159	1	49.8319	51.6256	261.074	4.5566	32.2542		9.33398	0
22000	Tue Mar 28 12:06:42 2017_x000D_	23.2758	32.8808	158.247	2.76194	1	49.8319	51.6256	261.074	4.5566	32.5053		21.1201	6.5774
22001	Tue Mar 28 12:06:42 2017_x000D_	22.6426	32.5731	161.188	2.81326	1	49.8423	51.4066	259.997	4.5378	33.0836		9.93897	0
22002	Tue Mar 28 12:06:42 2017_x000D_	22.3272	32.4717	159.376	2.78163	1	49.8423	51.4066	259.997	4.5378	33.4008		19.8695	0
22003	Tue Mar 28 12:06:42 2017_x000D_	21.6966	32.2692	159.377	2.78165	1	49.8423	51.4066	259.997	4.5378	34.0356		7.05078	0
22004	Tue Mar 28 12:06:42 2017_x000D_	21.4852	32.1665	162.194	2.83082	1	49.8423	51.4066	259.997	4.5378	34.2682		21.1791	0
22005	Tue Mar 28 12:06:43 2017_x000D_	20.8503	31.8578	159.374	2.78159	1	49.8423	51.4066	259.997	4.5378	34.967		6.24661	0
22006	Tue Mar 28 12:06:43 2017_x000D_	20.6421	31.8607	159.376	2.78164	1	49.8423	51.4066	259.997	4.5378	35.1382		14.1297	0
22007	Tue Mar 28 12:06:43 2017_x000D_	20.2185	31.6548	159.375	2.78162	1	49.8423	51.4066	259.997	4.5378	35.6048		19.9264	0
22008	Tue Mar 28 12:06:43 2017_x000D_	19.5861	31.4517	159.376	2.78164	1	49.8423	51.4066	259.997	4.5378	36.2441		7.06959	6.58026
22009	Tue Mar 28 12:06:43 2017_x000D_	19.3741	31.3488	162.189	2.83074	1	49.8526	51.1875	259.997	4.5378	36.3664		7.07892	0
22010	Tue Mar 28 12:06:43 2017_x000D_	19.1619	31.2456	159.374	2.78161	1	49.8526	51.1875	259.997	4.5378	36.6005		19.1122	0
22011	Tue Mar 28 12:06:43 2017_x000D_	18.5323	31.1483	162.192	2.83078	1	49.8526	51.1875	259.997	4.5378	37.1824		9.01885	0
22012	Tue Mar 28 12:06:43 2017_x000D_	18.3164	30.9391	162.187	2.8307	1	49.8526	51.1875	259.997	4.5378	37.4771		19.1382	0
22013	Tue Mar 28 12:06:43 2017_x000D_	17.686	30.8413	159.379	2.7817	1	49.8526	51.1875	259.997	4.5378	38.0612		14.1848	6.53074
22014	Tue Mar 28 12:06:43 2017_x000D_	17.2607	30.6347	159.378	2.78167	1	50.0702	51.1938	259.997	4.5378	38.7187		10.0026	0
22015	Tue Mar 28 12:06:43 2017_x000D_	16.9432	30.5329	163.097	2.84658	1	50.0702	51.1938	259.997	4.5378	39.0419		4.51677	0
22016	Tue Mar 28 12:06:43 2017_x000D_	16.8352	30.428	159.376	2.78164	1	50.0702	51.1938	259.997	4.5378	39.1891		13.017	0
22017	Tue Mar 28 12:06:43 2017_x000D_	16.4131	30.3275	162.187	2.8307	1	50.0702	51.1938	259.997	4.5378	39.6005		7.10845	9.3521
22018	Tue Mar 28 12:06:43 2017_x000D_	16.2	30.2239	159.378	2.78166	1	50.2981	50.9811	259.997	4.5378	39.9192		6.28256	0
22019	Tue Mar 28 12:06:43 2017_x000D_	15.9906	30.2267	159.38	2.78171	1	50.2981	50.9811	259.997	4.5378	40.0968		11.4865	0
22020	Tue Mar 28 12:06:43 2017_x000D_	15.6694	30.0183	158.253	2.76204	1	50.2981	50.9811	259.997	4.5378	40.4794		9.4358	0
22021	Tue Mar 28 12:06:43 2017_x000D_	15.3549	30.0224	159.381	2.78173	1	50.2981	50.9811	259.997	4.5378	40.7467		4.52956	0
22022	Tue Mar 28 12:06:43 2017_x000D_	15.2465	29.9173	155.453	2.71317	1	50.2981	50.9811	259.997	4.5378	40.8937		4.40788	0
22023	Tue Mar 28 12:06:43 2017_x000D_	15.1457	30.0242	138.042	2.40928	1	50.2981	50.9811	259.997	4.5378	40.9253		3.15932	0
22024	Tue Mar 28 12:06:43 2017_x000D_	15.251	30.0227	127.422	2.22393	1	50.2981	50.9811	259.997	4.5378	40.8357		6.37375	0
22025	Tue Mar 28 12:06:43 2017_x000D_	15.2592	30.235	106.454	1.85797	1	50.2981	50.9811	259.997	4.5378	40.7201		0.0108167	0
22026	Tue Mar 28 12:06:44 2017_x000D_	15.2595	30.2352	100.808	1.75943	1	50.2981	50.9811	259.997	4.5378	40.7197		3.19737	6.5804
22027	Tue Mar 28 12:06:44 2017_x000D_	15.2636	30.3417	89.1685	1.55628	1	50.2877	51.2002	259.997	4.5378	40.7647		3.13869	0
22028	Tue Mar 28 12:06:44 2017_x000D_	15.159	30.3439	73.6859	1.28606	1	50.2877	51.2002	259.997	4.5378	40.8535		4.53374	0
22029	Tue Mar 28 12:06:44 2017_x000D_	15.2674	30.4492	64.1705	1.11999	1	50.2877	51.2002	259.997	4.5378	40.7066		6.3582	0
22030	Tue Mar 28 12:06:44 2017_x000D_	15.2597	30.2374	46.7911	0.816658	1	50.2877	51.2002	259.997	4.5378	40.8216		3.18526	27.2329
22031	Tue Mar 28 12:06:44 2017_x000D_	15.2557	30.1313	40.3023	0.703408	1	50.5468	50.3302	259.997	4.5378	40.6627		11.2485	0
22032	Tue Mar 28 12:06:44 2017_x000D_	15.5619	29.9149	25.2219	0.440204	1	50.5468	50.3302	259.997	4.5378	40.5059		3.13228	0
22033	Tue Mar 28 12:06:44 2017_x000D_	15.6663	29.9135	18.6207	0.324992	1	50.5468	50.3302	259.997	4.5378	40.4165		6.9865	0
22034	Tue Mar 28 12:06:44 2017_x000D_	15.8721	29.8045	15.7701	0.275241	1	50.5468	50.3302	259.997	4.5378	40.2944		22.766	6.5834
22035	Tue Mar 28 12:06:44 2017_x000D_	16.5978	29.5826	16.5693	0.289188	1	50.5572	50.111	259.997	4.5378	39.6819		12.8915	0
22036	Tue Mar 28 12:06:44 2017_x000D_	17.0128	29.4711	19.5534	0.341271	1	50.5572	50.111	259.997	4.5378	39.3857		23.7648	0
22037	Tue Mar 28 12:06:44 2017_x000D_	17.734	29.1434	21.3887	0.373303	1	50.5572	50.111	259.997	4.5378	38.9487		9.87762	0
22038	Tue Mar 28 12:06:44 2017_x000D_	18.0443	29.0333	25.2265	0.440285	1	50.5572	50.111	259.997	4.5378	38.7474		19.7373	6.5834
22039	Tue Mar 28 12:06:44 2017_x000D_	18.6643	28.8132	30.4581	0.531594	1	50.5468	50.3302	259.997	4.5378	38.4639		11.2517	0
22040	Tue Mar 28 12:06:44 2017_x000D_	18.9707	28.5969	31.9067	0.556877	1	50.5468	50.3302	259.997	4.5378	38.3326		6.97168	0
22041	Tue Mar 28 12:06:44 2017_x000D_	19.1761	28.4882	34.4119	0.600601	1	50.5468	50.3302	259.997	4.5378	38.2256		11.2499	0
22042	Tue Mar 28 12:06:44 2017_x000D_	19.4825	28.272	36.0574	0.62932	1	50.5468	50.3302	259.997	4.5378	38.0993		18.1773	0
22043	Tue Mar 28 12:06:44 2017_x000D_	19.994	27.9472	40.3147	0.703624	1	50.5468	50.3302	259.997	4.5378	37.8744		8.84172	6.5834
22044	Tue Mar 28 12:06:44 2017_x000D_	20.1958	27.7324	40.3144	0.703619	1	50.5572	50.111	277.655	4.846	37.7176		19.973	0
22045	Tue Mar 28 12:06:44 2017_x000D_	20.7034	27.3016	38.4795	0.671593	1	50.5572	50.111	277.655	4.846	37.5702		11.2367	0
22046	Tue Mar 28 12:06:44 2017_x000D_	21.0094	27.0856	40.3147	0.703624	1	50.5572	50.111	277.655	4.846	37.4599		17.6751	0
22047	Tue Mar 28 12:06:44 2017_x000D_	21.4127	26.6561	40.3141	0.703614	1	50.5572	50.111	277.655	4.846	37.4103		6.95827	6.5834
22048	Tue Mar 28 12:06:45 2017_x000D_	21.6177	26.5476	37.8472	0.660558	1	50.5468	50.3302	276.726	4.82978	37.45		19.9603	0
22049	Tue Mar 28 12:06:45 2017_x000D_	22.125	26.1171	36.0553	0.629283	1	50.5468	50.3302	276.726	4.82978	37.3373		0	0
22050	Tue Mar 28 12:06:45 2017_x000D_	22.125	26.1171	36.0553	0.629283	1	50.5468	50.3302	276.726	4.82978	37.3373		17.6687	0
22051	Tue Mar 28 12:06:45 2017_x000D_	22.5282	25.6878	36.054	0.629261	1	50.5468	50.3302	276.726	4.82978	37.3134		16.7468	6.53074
22052	Tue Mar 28 12:06:45 2017_x000D_	23.0421	25.4698	34.4081	0.600535	1	50.7644	50.3365	279.972	4.88644	37.2408		8.83119	0
22053	Tue Mar 28 12:06:45 2017_x000D_	23.2436	25.2552	34.4073	0.600521	1	50.7644	50.3365	279.972	4.88644	37.2353		6.95156	0
22054	Tue Mar 28 12:06:45 2017_x000D_	23.4484	25.1468	31.8989	0.556741	1	50.7644	50.3365	279.972	4.88644	37.1576		18.1391	0
22055	Tue Mar 28 12:06:45 2017_x000D_	23.9589	24.8228	36.0556	0.629289	1	50.7644	50.3365	279.972	4.88644	37.0065		6.94891	0
22056	Tue Mar 28 12:06:45 2017_x000D_	24.1636	24.7144	33.483	0.584388	1	50.7644	50.3365	279.972	4.88644	36.9337		19.9369	0
22057	Tue Mar 28 12:06:45 2017_x000D_	24.6703	24.2844	31.8977	0.55672	1	50.7644	50.3365	279.972	4.88644	36.8729		3.12617	0
22058	Tue Mar 28 12:06:45 2017_x000D_	24.7745	24.2833	33.4827	0.584384	1	50.7644	50.3365	279.972	4.88644	36.8001		11.2084	0
22059	Tue Mar 28 12:06:45 2017_x000D_	25.0797	24.0678	31.8982	0.556728	1	50.7644	50.3365	279.972	4.88644	36.7389		13.8883	0
22060	Tue Mar 28 12:06:45 2017_x000D_	25.4889	23.8513	31.8986	0.556735	1	50.7644	50.3365	279.972	4.88644	36.6103		8.82271	0
22061	Tue Mar 28 12:06:45 2017_x000D_	25.6902	23.6369	31.8976	0.556717	1	50.7644	50.3365	279.972	4.88644	36.6276		6.9408	0
22062	Tue Mar 28 12:06:45 2017_x000D_	25.8947	23.5287	29.2527	0.510556	1	50.7644	50.3365	279.972	4.88644	36.5672		4.41868	0
22063	Tue Mar 28 12:06:45 2017_x000D_	25.9956	23.4214	33.4821	0.584373	1	50.7644	50.3365	279.972	4.88644	36.5775		11.2001	0
22064	Tue Mar 28 12:06:45 2017_x000D_	26.3006	23.2061	31.8969	0.556707	1	50.7644	50.3365	279.972	4.88644	36.5313		3.12017	14.7958
22065	Tue Mar 28 12:06:45 2017_x000D_	26.4046	23.205	33.4827	0.584383	1	51.0027	49.9047	279.972	4.88644	36.3035		6.9394	0
22066	Tue Mar 28 12:06:45 2017_x000D_	26.6091	23.0969	36.0575	0.629322	1	51.0027	49.9047	279.972	4.88644	36.2451		11.2109	0
22067	Tue Mar 28 12:06:45 2017_x000D_	26.9144	22.8814	42.6305	0.744043	1	51.0027	49.9047	279.972	4.88644	36.2009		3.10207	0
22068	Tue Mar 28 12:06:45 2017_x000D_	26.811	22.8821	53.2615	0.929588	1	51.0027	49.9047	279.972	4.88644	36.2693		6.36308	0
22069	Tue Mar 28 12:06:46 2017_x000D_	26.8176	23.0941	61.5444	1.07415	1	51.0027	49.9047	279.972	4.88644	36.1072		6.3479	0
22070	Tue Mar 28 12:06:46 2017_x000D_	26.824	23.3056	80.0579	1.39727	1	51.0027	49.9047	279.972	4.88644	35.9461		0.0067082	0
22071	Tue Mar 28 12:06:46 2017_x000D_	26.8239	23.3054	85.8457	1.49829	1	51.0027	49.9047	279.972	4.88644	35.9463		3.19993	0
22072	Tue Mar 28 12:06:46 2017_x000D_	26.8202	23.1988	103.929	1.8139	1	51.0027	49.9047	279.972	4.88644	36.0277		3.10225	0
22073	Tue Mar 28 12:06:46 2017_x000D_	26.9236	23.1975	112.386	1.96151	1	51.0027	49.9047	279.972	4.88644	35.9594		7.15625	0
22074	Tue Mar 28 12:06:46 2017_x000D_	26.8129	22.9862	122.821	2.14363	1	51.0027	49.9047	279.972	4.88644	36.1905		7.15625	0
22075	Tue Mar 28 12:06:46 2017_x000D_	26.7022	22.7749	133.413	2.32849	1	51.0027	49.9047	279.972	4.88644	36.4217		3.18145	0
22076	Tue Mar 28 12:06:46 2017_x000D_	26.699	22.6689	135.485	2.36466	1	51.0027	49.9047	279.972	4.88644	36.5029		6.24323	0
22077	Tue Mar 28 12:06:46 2017_x000D_	26.4909	22.6707	139.496	2.43467	1	51.0027	49.9047	279.972	4.88644	36.6404		15.9714	0
22078	Tue Mar 28 12:06:46 2017_x000D_	26.1662	22.2488	145.801	2.5447	1	51.0027	49.9047	279.972	4.88644	37.1712		22.8775	0
22079	Tue Mar 28 12:06:46 2017_x000D_	25.5295	21.8291	145.801	2.54471	1	51.0027	49.9047	279.972	4.88644	37.9094		11.4525	0
22080	Tue Mar 28 12:06:46 2017_x000D_	25.2109	21.6188	139.497	2.43469	1	51.0027	49.9047	279.972	4.88644	38.2794		9.02866	0
22081	Tue Mar 28 12:06:46 2017_x000D_	24.9963	21.4078	139.497	2.43468	1	51.0027	49.9047	279.972	4.88644	38.5799		24.8943	6.53082
22082	Tue Mar 28 12:06:46 2017_x000D_	24.3554	20.8807	133.427	2.32874	1	51.2203	49.9111	280.504	4.89572	39.5536		9.04143	0
22083	Tue Mar 28 12:06:46 2017_x000D_	24.1404	20.6695	133.427	2.32875	1	51.2203	49.9111	280.504	4.89572	39.8546		13.5727	0
22084	Tue Mar 28 12:06:46 2017_x000D_	23.8179	20.3522	129.319	2.25705	1	51.2203	49.9111	280.504	4.89572	40.3066		18.736	0
22085	Tue Mar 28 12:06:46 2017_x000D_	23.4885	19.8216	125.285	2.18663	1	51.2203	49.9111	280.504	4.89572	40.9198		9.0605	0
22086	Tue Mar 28 12:06:46 2017_x000D_	23.2731	19.6099	125.287	2.18667	1	51.2203	49.9111	280.504	4.89572	41.2215		21.5837	6.58326
22087	Tue Mar 28 12:06:46 2017_x000D_	22.94	18.9722	122.858	2.14427	1	51.2306	49.6919	280.926	4.90309	41.7619		14.4035	0
22088	Tue Mar 28 12:06:46 2017_x000D_	22.7176	18.5467	122.856	2.14424	1	51.2306	49.6919	280.926	4.90309	42.2258		18.7818	0
22089	Tue Mar 28 12:06:46 2017_x000D_	22.3874	18.0148	118.881	2.07487	1	51.2306	49.6919	280.926	4.90309	42.8412		11.6091	0
22090	Tue Mar 28 12:06:47 2017_x000D_	22.1682	17.6959	120.295	2.09954	1	51.2306	49.6919	280.926	4.90309	43.2246		18.8174	6.5804
22091	Tue Mar 28 12:06:47 2017_x000D_	21.8372	17.1631	121.366	2.11824	1	51.241	49.4728	258.986	4.52015	43.6864		11.6224	0
22092	Tue Mar 28 12:06:47 2017_x000D_	21.6178	16.8438	122.856	2.14424	1	51.241	49.4728	258.986	4.52015	44.0702		7.22598	0
22093	Tue Mar 28 12:06:47 2017_x000D_	21.5061	16.6304	125.277	2.1865	1	51.241	49.4728	258.986	4.52015	44.3034		13.3041	0
22094	Tue Mar 28 12:06:47 2017_x000D_	21.3878	16.203	122.851	2.14415	1	51.241	49.4728	258.986	4.52015	44.7		13.6554	6.5834
22095	Tue Mar 28 12:06:47 2017_x000D_	21.0633	15.8838	126.964	2.21594	1	51.2514	49.2536	260.028	4.53834	44.9985		9.10924	0
22096	Tue Mar 28 12:06:47 2017_x000D_	20.8469	15.6708	126.965	2.21597	1	51.2514	49.2536	260.028	4.53834	45.3016		14.4693	0
22097	Tue Mar 28 12:06:47 2017_x000D_	20.6234	15.2434	126.963	2.21592	1	51.2514	49.2536	260.028	4.53834	45.7686		7.2394	0
22098	Tue Mar 28 12:06:47 2017_x000D_	20.5115	15.0296	129.291	2.25655	1	51.2514	49.2536	260.028	4.53834	46.0024		13.683	6.5834
22099	Tue Mar 28 12:06:47 2017_x000D_	20.1864	14.7097	133.384	2.32799	1	51.2618	49.0344	261.946	4.57182	46.3019		9.12621	0
22100	Tue Mar 28 12:06:47 2017_x000D_	19.9696	14.4963	133.384	2.32799	1	51.2618	49.0344	261.946	4.57182	46.6056		7.23927	0
22101	Tue Mar 28 12:06:47 2017_x000D_	19.8579	14.2824	131.173	2.28939	1	51.2618	49.0344	261.946	4.57182	46.8392		11.6856	0
22102	Tue Mar 28 12:06:47 2017_x000D_	19.6374	13.9613	129.291	2.25655	1	51.2618	49.0344	261.946	4.57182	47.2253		9.13469	0
22103	Tue Mar 28 12:06:47 2017_x000D_	19.4204	13.7477	129.292	2.25657	1	51.2618	49.0344	261.946	4.57182	47.5292		4.56948	6.5804
22104	Tue Mar 28 12:06:47 2017_x000D_	19.3118	13.6409	133.38	2.32792	1	51.2722	48.8153	263.411	4.5974	47.5258		13.7126	0
22105	Tue Mar 28 12:06:47 2017_x000D_	18.9862	13.3201	129.294	2.25661	1	51.2722	48.8153	263.411	4.5974	47.9822		7.26357	0
22106	Tue Mar 28 12:06:47 2017_x000D_	18.8739	13.1056	131.475	2.29466	1	51.2722	48.8153	263.411	4.5974	48.2165		13.7126	0
22107	Tue Mar 28 12:06:47 2017_x000D_	18.5482	12.7849	131.173	2.28939	1	51.2722	48.8153	263.411	4.5974	48.6729		7.26901	6.5834
22108	Tue Mar 28 12:06:47 2017_x000D_	18.4357	12.5703	133.377	2.32786	1	51.2826	48.5961	261.946	4.57182	48.7522		9.15587	0
22109	Tue Mar 28 12:06:47 2017_x000D_	18.2183	12.3561	133.377	2.32787	1	51.2826	48.5961	261.946	4.57182	49.057		9.16225	0
22110	Tue Mar 28 12:06:47 2017_x000D_	18.0007	12.1418	133.378	2.32788	1	51.2826	48.5961	261.946	4.57182	49.3619		9.15169	0
22111	Tue Mar 28 12:06:47 2017_x000D_	17.7832	11.9279	137.659	2.40261	1	51.2826	48.5961	261.946	4.57182	49.6666		13.7636	13.1668
22112	Tue Mar 28 12:06:48 2017_x000D_	17.4561	11.6062	145.659	2.54224	1	51.3034	48.1577	261.946	4.57182	49.8162		3.15901	0
22113	Tue Mar 28 12:06:48 2017_x000D_	17.5614	11.6065	157.626	2.75109	1	51.3034	48.1577	261.946	4.57182	49.7445		3.21182	0
22114	Tue Mar 28 12:06:48 2017_x000D_	17.5578	11.4995	174.076	3.03819	1	51.3034	48.1577	261.946	4.57182	49.8256		7.18985	0
22115	Tue Mar 28 12:06:48 2017_x000D_	17.7721	11.6068	183.289	3.199	1	51.3034	48.1577	261.946	4.57182	49.6016		3.22034	6.58639
22116	Tue Mar 28 12:06:48 2017_x000D_	17.769	11.4995	198.263	3.46034	1	51.3138	47.9384	261.946	4.57182	49.5282		7.01921	0
22117	Tue Mar 28 12:06:48 2017_x000D_	17.9764	11.3912	209.029	3.64824	1	51.3138	47.9384	261.946	4.57182	49.468		4.57788	0
22118	Tue Mar 28 12:06:48 2017_x000D_	17.8679	11.2839	218.337	3.81069	1	51.3138	47.9384	261.946	4.57182	49.6204		3.17105	0
22119	Tue Mar 28 12:06:48 2017_x000D_	17.9736	11.2833	228.922	3.99544	1	51.3138	47.9384	261.946	4.57182	49.5496		0.0241868	0
22120	Tue Mar 28 12:06:48 2017_x000D_	17.974	11.2826	245.553	4.28571	1	51.3138	47.9384	261.946	4.57182	49.5499		0.006	13.1668
22121	Tue Mar 28 12:06:48 2017_x000D_	17.974	11.2824	250.9	4.37903	1	51.3346	47.5	261.946	4.57182	49.2407		4.43722	0
22122	Tue Mar 28 12:06:48 2017_x000D_	17.8722	11.3897	266.032	4.64313	1	51.3346	47.5	261.946	4.57182	49.2309		4.44146	0
22123	Tue Mar 28 12:06:48 2017_x000D_	17.7703	11.4971	-85.2849	-1.4885	1	51.3346	47.5	261.946	4.57182	49.2217		3.22343	0
22124	Tue Mar 28 12:06:48 2017_x000D_	17.7735	11.6045	-73.7654	-1.28745	1	51.3346	47.5	261.946	4.57182	49.141		4.58215	13.1696
22125	Tue Mar 28 12:06:48 2017_x000D_	17.8822	11.7118	-70.2052	-1.22531	1	51.3553	47.0615	261.946	4.57182	48.6832		17.5031	0
22126	Tue Mar 28 12:06:48 2017_x000D_	18.1103	12.2488	-63.6848	-1.11151	1	51.3553	47.0615	261.946	4.57182	48.1368		10.2716	0
22127	Tue Mar 28 12:06:48 2017_x000D_	18.2264	12.5709	-67.4909	-1.17794	1	51.3553	47.0615	261.946	4.57182	47.8239		14.5271	0
22128	Tue Mar 28 12:06:48 2017_x000D_	18.451	12.9999	-67.4922	-1.17796	1	51.3553	47.0615	261.946	4.57182	47.3591		23.6109	0
22129	Tue Mar 28 12:06:48 2017_x000D_	18.6864	13.7509	-73.7732	-1.28759	1	51.3553	47.0615	261.946	4.57182	46.6568		6.45382	0
22130	Tue Mar 28 12:06:48 2017_x000D_	18.6938	13.9659	-79.3604	-1.3851	1	51.3553	47.0615	261.946	4.57182	46.4983		13.3592	0
22131	Tue Mar 28 12:06:48 2017_x000D_	18.8132	14.3949	-82.24	-1.43536	1	51.3553	47.0615	261.946	4.57182	46.1096		19.6686	0
22132	Tue Mar 28 12:06:48 2017_x000D_	18.9397	15.0382	-85.1588	-1.4863	1	51.3553	47.0615	261.946	4.57182	45.566		25.7573	0
22133	Tue Mar 28 12:06:49 2017_x000D_	18.9683	15.8963	268.949	4.69404	1	51.3553	47.0615	261.946	4.57182	44.9465		9.64734	14.5957
22134	Tue Mar 28 12:06:49 2017_x000D_	18.979	16.2177	269.096	4.69661	1	51.5522	47.5064	261.946	4.57182	45.1663		12.8621	0
22135	Tue Mar 28 12:06:49 2017_x000D_	18.9932	16.6462	269.095	4.6966	1	51.5522	47.5064	261.946	4.57182	44.8602		12.8621	0
22136	Tue Mar 28 12:06:49 2017_x000D_	19.0074	17.0747	269.095	4.69659	1	51.5522	47.5064	261.946	4.57182	44.5562		22.6339	0
22137	Tue Mar 28 12:06:49 2017_x000D_	18.9273	17.8249	-88.0981	-1.5376	1	51.5522	47.5064	261.946	4.57182	44.1064		9.63235	19.7562
22138	Tue Mar 28 12:06:49 2017_x000D_	18.938	18.1458	-88.0981	-1.5376	1	51.5834	46.8486	261.946	4.57182	43.4692		19.6009	0
22139	Tue Mar 28 12:06:49 2017_x000D_	19.064	18.7869	-85.3011	-1.48879	1	51.5834	46.8486	261.946	4.57182	42.9531		9.63535	0
22140	Tue Mar 28 12:06:49 2017_x000D_	19.0747	19.1079	-85.1539	-1.48622	1	51.5834	46.8486	261.946	4.57182	42.736		19.4256	0
22141	Tue Mar 28 12:06:49 2017_x000D_	18.9911	19.75	-82.2264	-1.43512	1	51.5834	46.8486	261.946	4.57182	42.3862		6.41444	0
22142	Tue Mar 28 12:06:49 2017_x000D_	18.9981	19.9637	-82.2258	-1.43511	1	51.5834	46.8486	261.946	4.57182	42.2445		19.5715	0
22143	Tue Mar 28 12:06:49 2017_x000D_	19.1241	20.6038	-79.3393	-1.38473	1	51.5834	46.8486	261.946	4.57182	41.742		0	0
22144	Tue Mar 28 12:06:49 2017_x000D_	19.1241	20.6038	-79.3393	-1.38473	1	51.5834	46.8486	261.946	4.57182	41.742		20.3773	0
22145	Tue Mar 28 12:06:49 2017_x000D_	19.3547	21.2427	-79.3421	-1.38478	1	51.5834	46.8486	261.946	4.57182	41.1625		6.40854	0
22146	Tue Mar 28 12:06:49 2017_x000D_	19.3618	21.4562	-79.3413	-1.38477	1	51.5834	46.8486	261.946	4.57182	41.0244		19.2135	0
22147	Tue Mar 28 12:06:49 2017_x000D_	19.383	22.0963	-79.3387	-1.38472	1	51.5834	46.8486	261.946	4.57182	40.6146		11.5946	0
22148	Tue Mar 28 12:06:49 2017_x000D_	19.6028	22.4142	-79.7734	-1.39231	1	51.5834	46.8486	261.946	4.57182	40.2467		19.1984	0
22149	Tue Mar 28 12:06:49 2017_x000D_	19.6239	23.0538	-79.7709	-1.39227	1	51.5834	46.8486	261.946	4.57182	39.8447		9.60227	0
22150	Tue Mar 28 12:06:49 2017_x000D_	19.6345	23.3737	-79.339	-1.38473	1	51.5834	46.8486	261.946	4.57182	39.646		20.3214	6.58639
22151	Tue Mar 28 12:06:49 2017_x000D_	19.8646	24.0108	-79.3419	-1.38478	1	51.5938	46.6293	261.946	4.57182	38.9659		6.39345	0
22152	Tue Mar 28 12:06:49 2017_x000D_	19.8716	24.2238	-79.341	-1.38476	1	51.5938	46.6293	261.946	4.57182	38.8369		13.224	0
22153	Tue Mar 28 12:06:49 2017_x000D_	19.99	24.6484	-76.5003	-1.33518	1	51.5938	46.6293	261.946	4.57182	38.4962		19.4897	0
22154	Tue Mar 28 12:06:50 2017_x000D_	20.1156	25.2858	-79.3422	-1.38478	1	51.5938	46.6293	261.946	4.57182	38.0319		6.38745	6.5834
22155	Tue Mar 28 12:06:50 2017_x000D_	20.1226	25.4986	-79.3413	-1.38477	1	51.6042	46.4101	261.946	4.57182	37.7939		20.275	0
22156	Tue Mar 28 12:06:50 2017_x000D_	20.3523	26.1342	-79.3441	-1.38482	1	51.6042	46.4101	261.946	4.57182	37.2531		12.7599	0
22157	Tue Mar 28 12:06:50 2017_x000D_	20.3663	26.5593	-79.3424	-1.38479	1	51.6042	46.4101	261.946	4.57182	37.0116		16.3115	0
22158	Tue Mar 28 12:06:50 2017_x000D_	20.4881	27.0892	-82.5305	-1.44043	1	51.6042	46.4101	261.946	4.57182	36.6266		9.56909	0
22159	Tue Mar 28 12:06:50 2017_x000D_	20.4985	27.408	-82.2378	-1.43532	1	51.6042	46.4101	261.946	4.57182	36.4506		6.37246	0
22160	Tue Mar 28 12:06:50 2017_x000D_	20.5055	27.6203	-82.2373	-1.43531	1	51.6042	46.4101	261.946	4.57182	36.3344		6.37236	0
22161	Tue Mar 28 12:06:50 2017_x000D_	20.5124	27.8326	-82.2368	-1.4353	1	51.6042	46.4101	261.946	4.57182	36.2191		15.9236	0
22162	Tue Mar 28 12:06:50 2017_x000D_	20.5298	28.3631	-82.5274	-1.44037	1	51.6042	46.4101	261.946	4.57182	35.9348		7.15666	0
22163	Tue Mar 28 12:06:50 2017_x000D_	20.6411	28.5741	-85.3193	-1.4891	1	51.6042	46.4101	261.946	4.57182	35.7328		10.1124	0
22164	Tue Mar 28 12:06:50 2017_x000D_	20.7557	28.8911	-82.2392	-1.43535	1	51.6042	46.4101	261.946	4.57182	35.476		6.36337	0
22165	Tue Mar 28 12:06:50 2017_x000D_	20.7626	29.1031	-82.2387	-1.43534	1	51.6042	46.4101	261.946	4.57182	35.3658		12.7297	0
22166	Tue Mar 28 12:06:50 2017_x000D_	20.7764	29.5272	-82.2376	-1.43532	1	51.6042	46.4101	261.946	4.57182	35.1481		6.36037	0
22167	Tue Mar 28 12:06:50 2017_x000D_	20.7833	29.7391	-82.2371	-1.43531	1	51.6042	46.4101	261.946	4.57182	35.0407		13.1564	6.58639
22168	Tue Mar 28 12:06:50 2017_x000D_	20.9012	30.1615	-79.3387	-1.38472	1	51.6146	46.1908	261.946	4.57182	34.6446		7.02787	0
22169	Tue Mar 28 12:06:50 2017_x000D_	20.8039	30.3746	-76.4852	-1.33492	1	51.6146	46.1908	261.946	4.57182	34.6331		10.0962	0
22170	Tue Mar 28 12:06:50 2017_x000D_	20.9183	30.6911	-72.937	-1.27299	1	51.6146	46.1908	261.946	4.57182	34.3875		0.0108167	0
22171	Tue Mar 28 12:06:50 2017_x000D_	20.918	30.6909	-67.3527	-1.17553	1	51.6146	46.1908	261.946	4.57182	34.3879		4.51497	6.58639
22172	Tue Mar 28 12:06:50 2017_x000D_	20.8096	30.5865	-50.3695	-0.879114	1	51.6042	46.4101	263.377	4.5968	34.6222		3.14132	0
22173	Tue Mar 28 12:06:50 2017_x000D_	20.7049	30.588	-40.1479	-0.700713	1	51.6042	46.4101	263.377	4.5968	34.7146		3.13276	0
22174	Tue Mar 28 12:06:50 2017_x000D_	20.6005	30.5903	-20.665	-0.360673	1	51.6042	46.4101	263.377	4.5968	34.8065		4.49145	0
22175	Tue Mar 28 12:06:50 2017_x000D_	20.4929	30.4862	-11.276	-0.196804	1	51.6042	46.4101	263.377	4.5968	34.9497		0.025807	0
22176	Tue Mar 28 12:06:51 2017_x000D_	20.4934	30.4869	6.88	0.120079	1	51.6042	46.4101	263.377	4.5968	34.949		3.18793	9.35838
22177	Tue Mar 28 12:06:51 2017_x000D_	20.4971	30.5931	15.816	0.276041	1	51.8322	46.1972	265.869	4.64029	35.0054		0.0067082	0
22178	Tue Mar 28 12:06:51 2017_x000D_	20.4973	30.5932	21.4354	0.374119	1	51.8322	46.1972	265.869	4.64029	35.0052		3.14732	0
22179	Tue Mar 28 12:06:51 2017_x000D_	20.6022	30.5917	36.0864	0.629826	1	51.8322	46.1972	265.869	4.64029	34.912		9.84935	0
22180	Tue Mar 28 12:06:51 2017_x000D_	20.9115	30.4816	40.337	0.704013	1	51.8322	46.1972	265.869	4.64029	34.6853		22.0769	13.1728
22181	Tue Mar 28 12:06:51 2017_x000D_	21.4152	29.9451	44.6478	0.779251	1	51.853	45.7586	266.433	4.65014	34.3005		13.2352	0
22182	Tue Mar 28 12:06:51 2017_x000D_	21.7171	29.6234	40.3358	0.703993	1	51.853	45.7586	266.433	4.65014	34.1836		24.3342	0
22183	Tue Mar 28 12:06:51 2017_x000D_	22.3245	29.0858	37.8724	0.660999	1	51.853	45.7586	266.433	4.65014	33.9104		11.2143	0
22184	Tue Mar 28 12:06:51 2017_x000D_	22.6298	28.8701	36.0841	0.629787	1	51.853	45.7586	266.433	4.65014	33.7523		11.207	6.58639
22185	Tue Mar 28 12:06:51 2017_x000D_	22.9348	28.6544	29.2995	0.511373	1	51.8634	45.5393	266.433	4.65014	33.4957		20.843	0
22186	Tue Mar 28 12:06:51 2017_x000D_	23.5486	28.3289	26.5297	0.463031	1	51.8634	45.5393	266.433	4.65014	33.135		11.2052	0
22187	Tue Mar 28 12:06:51 2017_x000D_	23.8536	28.1133	25.2557	0.440795	1	51.8634	45.5393	266.433	4.65014	32.9881		12.8094	0
22188	Tue Mar 28 12:06:51 2017_x000D_	24.2659	28.0023	22.4692	0.392161	1	51.8634	45.5393	266.433	4.65014	32.6981		20.8268	0
22189	Tue Mar 28 12:06:51 2017_x000D_	24.8793	27.6772	25.2564	0.440808	1	51.8634	45.5393	266.433	4.65014	32.3604		12.7999	6.58939
22190	Tue Mar 28 12:06:51 2017_x000D_	25.2913	27.5663	22.469	0.392158	1	51.8738	45.3199	266.433	4.65014	31.9659		18.1039	0
22191	Tue Mar 28 12:06:51 2017_x000D_	25.8006	27.2426	26.5303	0.463041	1	51.8738	45.3199	266.433	4.65014	31.727		9.33362	0
22192	Tue Mar 28 12:06:51 2017_x000D_	26.1117	27.239	25.2587	0.440848	1	51.8738	45.3199	266.433	4.65014	31.4739		18.0988	0
22193	Tue Mar 28 12:06:51 2017_x000D_	26.6208	26.9153	29.304	0.511451	1	51.8738	45.3199	266.433	4.65014	31.2481		8.80998	0
22194	Tue Mar 28 12:06:51 2017_x000D_	26.8218	26.7012	29.3026	0.511427	1	51.8738	45.3199	266.433	4.65014	31.2131		12.7823	0
22195	Tue Mar 28 12:06:51 2017_x000D_	27.2333	26.5907	31.9439	0.557526	1	51.8738	45.3199	266.433	4.65014	30.9506		13.8577	0
22196	Tue Mar 28 12:06:51 2017_x000D_	27.6414	26.3743	31.9443	0.557533	1	51.8738	45.3199	266.433	4.65014	30.7595		8.80588	0
22197	Tue Mar 28 12:06:52 2017_x000D_	27.8422	26.1602	31.9433	0.557515	1	51.8738	45.3199	266.433	4.65014	30.7345		11.1885	0
22198	Tue Mar 28 12:06:52 2017_x000D_	28.1468	25.945	33.5249	0.58512	1	51.8738	45.3199	266.433	4.65014	30.6326		18.068	0
22199	Tue Mar 28 12:06:52 2017_x000D_	28.655	25.6218	34.4492	0.601252	1	51.8738	45.3199	266.433	4.65014	30.4488		11.1836	0
22200	Tue Mar 28 12:06:52 2017_x000D_	28.9594	25.4066	36.0948	0.629973	1	51.8738	45.3199	266.433	4.65014	30.358		17.6031	0
22201	Tue Mar 28 12:06:52 2017_x000D_	29.3609	24.9787	36.0935	0.629951	1	51.8738	45.3199	266.433	4.65014	30.3413		12.7539	0
22202	Tue Mar 28 12:06:52 2017_x000D_	29.7715	24.8685	33.5249	0.58512	1	51.8738	45.3199	266.433	4.65014	30.1126		19.8659	0
22203	Tue Mar 28 12:06:52 2017_x000D_	30.2762	24.4398	31.9409	0.557473	1	51.8738	45.3199	266.433	4.65014	30.0406		11.1728	0
22204	Tue Mar 28 12:06:52 2017_x000D_	30.5803	24.2248	33.5238	0.585101	1	51.8738	45.3199	266.433	4.65014	29.9736		8.79726	0
22205	Tue Mar 28 12:06:52 2017_x000D_	30.781	24.011	33.5229	0.585085	1	51.8738	45.3199	266.433	4.65014	29.9829		20.7422	0
22206	Tue Mar 28 12:06:52 2017_x000D_	31.3919	23.6872	36.0953	0.629982	1	51.8738	45.3199	266.433	4.65014	29.7906		11.1603	9.36058
22207	Tue Mar 28 12:06:52 2017_x000D_	31.6957	23.4725	34.4486	0.601241	1	52.1019	45.107	266.433	4.65014	29.7399		20.7262	0
22208	Tue Mar 28 12:06:52 2017_x000D_	32.3061	23.1489	31.9406	0.557468	1	52.1019	45.107	266.433	4.65014	29.564		8.79097	0
22209	Tue Mar 28 12:06:52 2017_x000D_	32.5066	22.9352	31.9395	0.557449	1	52.1019	45.107	266.433	4.65014	29.5899		22.3114	0
22210	Tue Mar 28 12:06:52 2017_x000D_	33.1139	22.5059	31.9389	0.557439	1	52.1019	45.107	266.433	4.65014	29.5187		11.1578	13.1758
22211	Tue Mar 28 12:06:52 2017_x000D_	33.4176	22.2912	33.5232	0.58509	1	52.1227	44.6683	266.433	4.65014	29.1653		6.90462	0
22212	Tue Mar 28 12:06:52 2017_x000D_	33.621	22.1835	36.0964	0.630001	1	52.1227	44.6683	266.433	4.65014	29.1184		13.8053	0
22213	Tue Mar 28 12:06:52 2017_x000D_	34.0276	21.968	36.0972	0.630014	1	52.1227	44.6683	266.433	4.65014	29.0299		18.0073	0
22214	Tue Mar 28 12:06:52 2017_x000D_	34.5341	21.6459	31.9392	0.557445	1	52.1227	44.6683	266.433	4.65014	28.9722		8.78249	9.19582
22215	Tue Mar 28 12:06:52 2017_x000D_	34.7344	21.4324	31.9381	0.557426	1	52.33	44.8941	262.75	4.58585	29.3267		22.2856	0
22216	Tue Mar 28 12:06:52 2017_x000D_	35.341	21.0036	31.9376	0.557416	1	52.33	44.8941	262.75	4.58585	29.3152		11.1453	0
22217	Tue Mar 28 12:06:52 2017_x000D_	35.6444	20.7892	33.5229	0.585085	1	52.33	44.8941	262.75	4.58585	29.3165		16.5853	0
22218	Tue Mar 28 12:06:53 2017_x000D_	36.1533	20.5732	31.9384	0.557431	1	52.33	44.8941	262.75	4.58585	29.2094		13.7812	0
22219	Tue Mar 28 12:06:53 2017_x000D_	36.5592	20.3581	31.9389	0.557439	1	52.33	44.8941	262.75	4.58585	29.1673		17.5523	9.19582
22220	Tue Mar 28 12:06:53 2017_x000D_	36.9595	19.9314	31.9368	0.557403	1	52.1227	44.6683	256.987	4.48527	29.0144		9.2613	0
22221	Tue Mar 28 12:06:53 2017_x000D_	37.2682	19.9289	33.5252	0.585126	1	52.1227	44.6683	256.987	4.48527	28.8564		11.1229	0
22222	Tue Mar 28 12:06:53 2017_x000D_	37.5709	19.7148	31.9387	0.557436	1	52.1227	44.6683	256.987	4.48527	28.8865		15.4528	0
22223	Tue Mar 28 12:06:53 2017_x000D_	37.9739	19.394	34.4509	0.601282	1	52.1227	44.6683	256.987	4.48527	28.9651		6.88185	6.58939
22224	Tue Mar 28 12:06:53 2017_x000D_	38.1766	19.2866	31.9382	0.557426	1	52.1331	44.4489	262.345	4.57878	28.7737		8.76977	0
22225	Tue Mar 28 12:06:53 2017_x000D_	38.3766	19.0734	31.9371	0.557408	1	52.1331	44.4489	262.345	4.57878	28.8645		13.7637	0
22226	Tue Mar 28 12:06:53 2017_x000D_	38.782	18.8586	31.9375	0.557415	1	52.1331	44.4489	262.345	4.57878	28.8637		8.76977	0
22227	Tue Mar 28 12:06:53 2017_x000D_	38.982	18.6454	31.9365	0.557397	1	52.1331	44.4489	262.345	4.57878	28.9616		13.7596	13.1759
22228	Tue Mar 28 12:06:53 2017_x000D_	39.3873	18.4307	31.937	0.557405	1	52.154	44.0102	259.997	4.5378	28.5884		6.15916	0
22229	Tue Mar 28 12:06:53 2017_x000D_	39.5926	18.4292	31.9385	0.557432	1	52.154	44.0102	259.997	4.5378	28.4987		8.76553	0
22230	Tue Mar 28 12:06:53 2017_x000D_	39.7925	18.2161	31.9374	0.557413	1	52.154	44.0102	259.997	4.5378	28.6032		8.76771	0
22231	Tue Mar 28 12:06:53 2017_x000D_	39.9924	18.0029	31.9363	0.557394	1	52.154	44.0102	259.997	4.5378	28.7103		6.15614	0
22232	Tue Mar 28 12:06:53 2017_x000D_	40.1976	18.0015	31.9378	0.55742	1	52.154	44.0102	259.997	4.5378	28.6253		16.529	13.1818
22233	Tue Mar 28 12:06:53 2017_x000D_	40.7048	17.7863	25.2172	0.440124	1	52.1748	43.5713	256.987	4.48527	28.221		7.00503	0
22234	Tue Mar 28 12:06:53 2017_x000D_	40.8018	17.5739	18.5419	0.323617	1	52.1748	43.5713	256.987	4.48527	28.3762		0.00848528	0
22235	Tue Mar 28 12:06:53 2017_x000D_	40.8016	17.5737	12.6934	0.221542	1	52.1748	43.5713	256.987	4.48527	28.3765		4.49508	0
22236	Tue Mar 28 12:06:53 2017_x000D_	40.6956	17.4678	-8.40014	-0.14661	1	52.1748	43.5713	256.987	4.48527	28.516		0.027	20.7102
22237	Tue Mar 28 12:06:53 2017_x000D_	40.6956	17.4669	-26.7086	-0.466153	1	51.9884	42.9066	258.543	4.51243	27.8335		0	0
22238	Tue Mar 28 12:06:53 2017_x000D_	40.6956	17.4669	-26.7086	-0.466153	1	51.9884	42.9066	258.543	4.51243	27.8335		0.0216333	0
22239	Tue Mar 28 12:06:53 2017_x000D_	40.6962	17.4665	-42.9206	-0.749106	1	51.9884	42.9066	258.543	4.51243	27.8337		0.0127279	0
22240	Tue Mar 28 12:06:54 2017_x000D_	40.6965	17.4662	-51.2072	-0.893735	1	51.9884	42.9066	258.543	4.51243	27.8338		6.98593	6.59239
22241	Tue Mar 28 12:06:54 2017_x000D_	40.9047	17.5705	-65.4636	-1.14256	1	51.9988	42.6871	255.308	4.45597	27.4577		3.17519	0
22242	Tue Mar 28 12:06:54 2017_x000D_	40.9076	17.6763	-71.6717	-1.25091	1	51.9988	42.6871	255.308	4.45597	27.3597		10.0818	0
22243	Tue Mar 28 12:06:54 2017_x000D_	41.0186	17.9935	-85.8174	-1.4978	1	51.9988	42.6871	255.308	4.45597	27.0248		7.00753	0
22244	Tue Mar 28 12:06:54 2017_x000D_	40.9214	18.2059	-88.5844	-1.54609	1	51.9988	42.6871	255.308	4.45597	26.8708		19.0438	6.53391
22245	Tue Mar 28 12:06:54 2017_x000D_	40.9371	18.8405	-88.5843	-1.54609	1	51.7811	42.6806	262.345	4.57878	26.1905		13.1074	0
22246	Tue Mar 28 12:06:54 2017_x000D_	41.0499	19.2626	-85.816	-1.49777	1	51.7811	42.6806	262.345	4.57878	25.7597		12.6848	0
22247	Tue Mar 28 12:06:54 2017_x000D_	41.0603	19.6853	-85.8155	-1.49776	1	51.7811	42.6806	262.345	4.57878	25.3716		19.0136	0
22248	Tue Mar 28 12:06:54 2017_x000D_	41.0757	20.3189	-80.3354	-1.40212	1	51.7811	42.6806	262.345	4.57878	24.7922		13.0892	0
22249	Tue Mar 28 12:06:54 2017_x000D_	41.1884	20.7404	-77.6524	-1.35529	1	51.7811	42.6806	262.345	4.57878	24.3634		16.1833	6.59239
22250	Tue Mar 28 12:06:54 2017_x000D_	41.3036	21.2674	-74.3363	-1.29741	1	51.7915	42.4611	261.074	4.5566	23.6468		13.0739	0
22251	Tue Mar 28 12:06:54 2017_x000D_	41.4162	21.6884	-71.6485	-1.2505	1	51.7915	42.4611	261.074	4.5566	23.2196		7.07474	0
22252	Tue Mar 28 12:06:54 2017_x000D_	41.5235	21.8984	-69.0404	-1.20498	1	51.7915	42.4611	261.074	4.5566	22.9838		16.1651	0
22253	Tue Mar 28 12:06:54 2017_x000D_	41.6386	22.4248	-65.4205	-1.1418	1	51.7915	42.4611	261.074	4.5566	22.4618		7.0748	13.1818
22254	Tue Mar 28 12:06:54 2017_x000D_	41.7461	22.6347	-68.0464	-1.18763	1	51.8123	42.0222	261.074	4.5566	21.845		13.0579	0
22255	Tue Mar 28 12:06:54 2017_x000D_	41.8585	23.0552	-65.4186	-1.14177	1	51.8123	42.0222	261.074	4.5566	21.4202		18.3989	0
22256	Tue Mar 28 12:06:54 2017_x000D_	42.178	23.5787	-69.0407	-1.20499	1	51.8123	42.0222	261.074	4.5566	20.8082		10.0067	0
22257	Tue Mar 28 12:06:54 2017_x000D_	42.2877	23.8937	-65.4199	-1.14179	1	51.8123	42.0222	261.074	4.5566	20.4783		19.9945	9.20227
22258	Tue Mar 28 12:06:54 2017_x000D_	42.5072	24.523	-65.4179	-1.14176	1	51.6049	41.7962	250.164	4.36618	19.5226		7.05872	0
22259	Tue Mar 28 12:06:54 2017_x000D_	42.6145	24.7324	-68.0471	-1.18765	1	51.6049	41.7962	250.164	4.36618	19.2873		19.9783	0
22260	Tue Mar 28 12:06:54 2017_x000D_	42.8338	25.3612	-68.0461	-1.18763	1	51.6049	41.7962	250.164	4.36618	18.629		14.0905	0
22261	Tue Mar 28 12:06:55 2017_x000D_	43.0478	25.7793	-68.0474	-1.18765	1	51.6049	41.7962	250.164	4.36618	18.1594		19.9527	0
22262	Tue Mar 28 12:06:55 2017_x000D_	43.2668	26.4073	-68.0464	-1.18763	1	51.6049	41.7962	250.164	4.36618	17.5026		11.317	9.20245
22263	Tue Mar 28 12:06:55 2017_x000D_	43.4781	26.7198	-69.0435	-1.20504	1	51.3976	41.5701	262.345	4.57878	16.83		9.45575	0
22264	Tue Mar 28 12:06:55 2017_x000D_	43.4857	27.0349	-68.0454	-1.18762	1	51.3976	41.5701	262.345	4.57878	16.549		9.9612	0
22265	Tue Mar 28 12:06:55 2017_x000D_	43.5951	27.3484	-71.6571	-1.25065	1	51.3976	41.5701	262.345	4.57878	16.2215		19.9176	0
22266	Tue Mar 28 12:06:55 2017_x000D_	43.8137	27.9753	-71.6574	-1.25066	1	51.3976	41.5701	262.345	4.57878	15.5671		8.8205	13.1848
22267	Tue Mar 28 12:06:55 2017_x000D_	44.0223	28.1825	-71.6613	-1.25073	1	51.4184	41.1311	259.074	4.52169	14.912		19.1432	0
22268	Tue Mar 28 12:06:55 2017_x000D_	44.1387	28.8099	-69.0395	-1.20497	1	51.4184	41.1311	259.074	4.52169	14.311		11.2953	0
22269	Tue Mar 28 12:06:55 2017_x000D_	44.3496	29.1218	-68.0461	-1.18763	1	51.4184	41.1311	259.074	4.52169	13.9353		19.8758	0
22270	Tue Mar 28 12:06:55 2017_x000D_	44.5677	29.7474	-68.0451	-1.18761	1	51.4184	41.1311	259.074	4.52169	13.2861		12.9619	9.20448
22271	Tue Mar 28 12:06:55 2017_x000D_	44.6793	30.1648	-70.7785	-1.23532	1	51.211	40.905	261.363	4.56165	12.5704		7.00369	0
22272	Tue Mar 28 12:06:55 2017_x000D_	44.7857	30.3726	-68.0441	-1.18759	1	51.211	40.905	261.363	4.56165	12.3376		19.8474	0
22273	Tue Mar 28 12:06:55 2017_x000D_	45.0035	30.9973	-68.0431	-1.18758	1	51.211	40.905	261.363	4.56165	11.6917		9.91661	0
22274	Tue Mar 28 12:06:55 2017_x000D_	45.1124	31.3094	-71.6629	-1.25075	1	51.211	40.905	261.363	4.56165	11.3696		19.8284	9.20448
22275	Tue Mar 28 12:06:55 2017_x000D_	45.33	31.9335	-71.6632	-1.25076	1	51.0036	40.6789	250.102	4.36511	10.4246		12.9224	0
22276	Tue Mar 28 12:06:55 2017_x000D_	45.441	32.3497	-69.038	-1.20494	1	51.0036	40.6789	250.102	4.36511	10.0159		16.8559	0
22277	Tue Mar 28 12:06:55 2017_x000D_	45.656	32.8688	-68.0401	-1.18752	1	51.0036	40.6789	250.102	4.36511	9.46544		9.89763	0
22278	Tue Mar 28 12:06:55 2017_x000D_	45.7647	33.1803	-71.6638	-1.25077	1	51.0036	40.6789	250.102	4.36511	9.14741		9.89566	0
22279	Tue Mar 28 12:06:55 2017_x000D_	45.8732	33.4918	-68.0392	-1.18751	1	51.0036	40.6789	250.102	4.36511	8.83037		16.8236	6.59524
22280	Tue Mar 28 12:06:55 2017_x000D_	46.0878	34.0099	-69.0382	-1.20494	1	50.9933	40.8985	252.222	4.40211	8.45676		6.25666	0
22281	Tue Mar 28 12:06:55 2017_x000D_	46.0926	34.2184	-69.0361	-1.20491	1	50.9933	40.8985	252.222	4.40211	8.28496		11.2222	0
22282	Tue Mar 28 12:06:55 2017_x000D_	46.3024	34.5281	-68.0395	-1.18751	1	50.9933	40.8985	252.222	4.40211	7.91117		15.9419	0
22283	Tue Mar 28 12:06:56 2017_x000D_	46.4156	35.0473	-71.6647	-1.25079	1	50.9933	40.8985	252.222	4.40211	7.42912		6.25066	14.6201
22284	Tue Mar 28 12:06:56 2017_x000D_	46.4204	35.2556	-71.6629	-1.25075	1	50.7962	40.4528	259.074	4.52169	6.79401		11.2089	0
22285	Tue Mar 28 12:06:56 2017_x000D_	46.63	35.5649	-70.7804	-1.23535	1	50.7962	40.4528	259.074	4.52169	6.42252		4.3594	0
22286	Tue Mar 28 12:06:56 2017_x000D_	46.7334	35.667	-69.0385	-1.20495	1	50.7962	40.4528	259.074	4.52169	6.27776		15.9276	0
22287	Tue Mar 28 12:06:56 2017_x000D_	46.8462	36.1858	-65.3887	-1.14125	1	50.7962	40.4528	259.074	4.52169	5.81462		6.95406	14.8223
22288	Tue Mar 28 12:06:56 2017_x000D_	46.9519	36.3921	-62.8446	-1.09684	1	50.5577	40.8855	262.345	4.57878	5.76129		9.85956	0
22289	Tue Mar 28 12:06:56 2017_x000D_	47.0599	36.7025	-59.0207	-1.03011	1	50.5577	40.8855	262.345	4.57878	5.45271		6.9594	0
22290	Tue Mar 28 12:06:56 2017_x000D_	47.1656	36.909	-53.3265	-0.930723	1	50.5577	40.8855	262.345	4.57878	5.22675		11.1772	0
22291	Tue Mar 28 12:06:56 2017_x000D_	47.3742	37.2177	-38.3434	-0.669219	1	50.5577	40.8855	262.345	4.57878	4.85669		6.82505	0
22292	Tue Mar 28 12:06:56 2017_x000D_	47.5783	37.3182	-32.5713	-0.568477	1	50.5577	40.8855	262.345	4.57878	4.64784		9.64263	97.4085
22293	Tue Mar 28 12:06:56 2017_x000D_	47.8839	37.4178	-17.9147	-0.31267	1	47.6536	42.3377	265.636	4.63622	4.92529		8.71447	0
22294	Tue Mar 28 12:06:56 2017_x000D_	48.0902	37.6223	-10.6293	-0.185516	1	47.6536	42.3377	265.636	4.63622	4.73557		12.1305	0
22295	Tue Mar 28 12:06:56 2017_x000D_	48.4945	37.6159	0.981455	0.0171296	1	47.6536	42.3377	265.636	4.63622	4.79609		6.06081	0
22296	Tue Mar 28 12:06:56 2017_x000D_	48.6965	37.6126	6.85774	0.11969	1	47.6536	42.3377	265.636	4.63622	4.83882		15.4475	176.938
22297	Tue Mar 28 12:06:56 2017_x000D_	49.199	37.5002	10.2137	0.178263	1	41.9165	43.7057	265.636	4.63622	9.56781		9.07329	0
22298	Tue Mar 28 12:06:56 2017_x000D_	49.5014	37.4951	9.76026	0.170349	1	41.9165	43.7057	265.636	4.63622	9.80318		15.4381	0
22299	Tue Mar 28 12:06:56 2017_x000D_	50.0036	37.3828	13.2154	0.230652	1	41.9165	43.7057	265.636	4.63622	10.2655		21.3712	0
22300	Tue Mar 28 12:06:56 2017_x000D_	50.7065	37.267	9.75975	0.17034	1	41.9165	43.7057	265.636	4.63622	10.8959		12.4684	157.39
22301	Tue Mar 28 12:06:56 2017_x000D_	51.1071	37.1563	6.85321	0.119611	1	36.704	43.1109	265.636	4.63622	15.5855		24.3431	0
22302	Tue Mar 28 12:06:56 2017_x000D_	51.91	37.0389	3.91657	0.068357	1	36.704	43.1109	265.636	4.63622	16.3735		6.03681	0
22303	Tue Mar 28 12:06:56 2017_x000D_	52.1112	37.0356	3.91683	0.0683616	1	36.704	43.1109	265.636	4.63622	16.5617		24.1296	0
22304	Tue Mar 28 12:06:57 2017_x000D_	52.9154	37.0218	-1.98495	-0.0346439	1	36.704	43.1109	265.636	4.63622	17.3172		6.03086	0
22305	Tue Mar 28 12:06:57 2017_x000D_	53.1164	37.0184	-1.98532	-0.0346504	1	36.704	43.1109	265.636	4.63622	17.5067		12.0587	32.7325
22306	Tue Mar 28 12:06:57 2017_x000D_	53.5183	37.0116	-1.98595	-0.0346614	1	35.6134	43.0784	250.788	4.37707	18.9048		12.0527	0
22307	Tue Mar 28 12:06:57 2017_x000D_	53.92	37.0048	-1.98664	-0.0346733	1	35.6134	43.0784	250.788	4.37707	19.2878		18.0685	0
22308	Tue Mar 28 12:06:57 2017_x000D_	54.5222	36.9947	-1.98758	-0.0346898	1	35.6134	43.0784	250.788	4.37707	19.8634		12.0377	0
22309	Tue Mar 28 12:06:57 2017_x000D_	54.9234	36.9879	-1.98816	-0.0346999	1	35.6134	43.0784	250.788	4.37707	20.2477		18.3269	20.6198
22310	Tue Mar 28 12:06:57 2017_x000D_	55.5271	37.0814	0.969118	0.0169143	1	34.969	42.8393	190.003	3.31618	21.3492		6.01287	0
22311	Tue Mar 28 12:06:57 2017_x000D_	55.7275	37.078	0.969102	0.016914	1	34.969	42.8393	190.003	3.31618	21.5432		24.0455	0
22312	Tue Mar 28 12:06:57 2017_x000D_	56.5289	37.0644	0.969096	0.0169139	1	34.969	42.8393	190.003	3.31618	22.3199		6.00687	0
22313	Tue Mar 28 12:06:57 2017_x000D_	56.7291	37.061	0.969081	0.0169136	1	34.969	42.8393	190.003	3.31618	22.5142		18.0145	19.6437
22314	Tue Mar 28 12:06:57 2017_x000D_	57.3295	37.0509	0.969088	0.0169138	1	34.3145	42.8198	180	3.14159	23.727		12.0047	0
22315	Tue Mar 28 12:06:57 2017_x000D_	57.7296	37.0441	0.969111	0.0169142	1	34.3145	42.8198	180	3.14159	24.1169		8.99225	0
22316	Tue Mar 28 12:06:57 2017_x000D_	58.0293	37.0391	0.96911	0.0169142	1	34.3145	42.8198	180	3.14159	24.4092		20.9999	0
22317	Tue Mar 28 12:06:57 2017_x000D_	58.7292	37.0274	6.87471	0.119986	1	34.3145	42.8198	180	3.14159	25.0924		6.74374	0
22318	Tue Mar 28 12:06:57 2017_x000D_	58.927	36.9206	3.92692	0.0685377	1	34.3145	42.8198	180	3.14159	25.3096		12.3865	6.5489
22319	Tue Mar 28 12:06:57 2017_x000D_	59.3284	37.0173	6.87639	0.120016	1	34.0963	42.8133	190.926	3.33229	25.8892		18.2279	0
22320	Tue Mar 28 12:06:57 2017_x000D_	59.9253	36.9038	3.92842	0.0685639	1	34.0963	42.8133	190.926	3.33229	26.4964		11.9717	0
22321	Tue Mar 28 12:06:57 2017_x000D_	60.3243	36.8971	3.92905	0.0685748	1	34.0963	42.8133	190.926	3.33229	26.887		17.9486	0
22322	Tue Mar 28 12:06:57 2017_x000D_	60.9225	36.887	3.92992	0.0685901	1	34.0963	42.8133	190.926	3.33229	27.473		11.9597	14.758
22323	Tue Mar 28 12:06:57 2017_x000D_	61.3211	36.8803	3.9305	0.0686001	1	33.6499	43.02	180	3.14159	28.3442		8.60715	0
22324	Tue Mar 28 12:06:57 2017_x000D_	61.5168	36.6705	3.92485	0.0685016	1	33.6499	43.02	180	3.14159	28.5811		20.9069	0
22325	Tue Mar 28 12:06:58 2017_x000D_	62.2136	36.6589	3.78489	0.0660587	1	33.6499	43.02	180	3.14159	29.2634		8.96525	0
22326	Tue Mar 28 12:06:58 2017_x000D_	62.5124	36.6539	3.92635	0.0685277	1	33.6499	43.02	180	3.14159	29.5562		17.9095	13.0978
22327	Tue Mar 28 12:06:58 2017_x000D_	63.1093	36.6439	3.92721	0.0685428	1	33.2135	43.007	180	3.14159	30.5655		5.96787	0
22328	Tue Mar 28 12:06:58 2017_x000D_	63.3082	36.6405	3.92753	0.0685483	1	33.2135	43.007	180	3.14159	30.7607		14.9061	0
22329	Tue Mar 28 12:06:58 2017_x000D_	63.805	36.6322	3.78716	0.0660984	1	33.2135	43.007	180	3.14159	31.2486		9.46233	0
22330	Tue Mar 28 12:06:58 2017_x000D_	64.1048	36.7302	0.962932	0.0168063	1	33.2135	43.007	180	3.14159	31.5225		12.3175	0
22331	Tue Mar 28 12:06:58 2017_x000D_	64.5004	36.6203	-2.00998	-0.0350808	1	33.2135	43.007	180	3.14159	31.9321		0	13.0978
22332	Tue Mar 28 12:06:58 2017_x000D_	64.5004	36.6203	-2.00998	-0.0350808	1	32.7771	42.994	180	3.14159	32.3573		12.3093	0
22333	Tue Mar 28 12:06:58 2017_x000D_	64.8992	36.7168	0.962909	0.0168059	1	32.7771	42.994	180	3.14159	32.7297		6.71407	0
22334	Tue Mar 28 12:06:58 2017_x000D_	65.0962	36.6106	3.93024	0.0685956	1	32.7771	42.994	180	3.14159	32.9435		14.8761	0
22335	Tue Mar 28 12:06:58 2017_x000D_	65.592	36.6023	3.78973	0.0661432	1	32.7771	42.994	180	3.14159	33.4316		8.92936	9.22292
22336	Tue Mar 28 12:06:58 2017_x000D_	65.8896	36.5971	-2.01225	-0.0351204	1	32.9853	43.2202	180	3.14159	33.5642		14.8612	0
22337	Tue Mar 28 12:06:58 2017_x000D_	66.3849	36.5885	-7.4816	-0.130578	1	32.9853	43.2202	180	3.14159	34.0516		2.97355	0
22338	Tue Mar 28 12:06:58 2017_x000D_	66.484	36.5866	-13.6024	-0.237407	1	32.9853	43.2202	180	3.14159	34.1492		2.9671	0
22339	Tue Mar 28 12:06:58 2017_x000D_	66.3851	36.5874	-32.9734	-0.575494	1	32.9853	43.2202	180	3.14159	34.052		3.09018	13.0978
22340	Tue Mar 28 12:06:58 2017_x000D_	66.384	36.4844	-38.8063	-0.677298	1	32.5489	43.2072	180	3.14159	34.4965		2.9766	0
22341	Tue Mar 28 12:06:58 2017_x000D_	66.4832	36.4824	-45.182	-0.788575	1	32.5489	43.2072	180	3.14159	34.5942		0.00848528	0
22342	Tue Mar 28 12:06:58 2017_x000D_	66.4834	36.4822	-53.2771	-0.929861	1	32.5489	43.2072	180	3.14159	34.5944		4.29568	0
22343	Tue Mar 28 12:06:58 2017_x000D_	66.5848	36.5833	-69.6048	-1.21483	1	32.5489	43.2072	180	3.14159	34.6745		0.0192094	0
22344	Tue Mar 28 12:06:58 2017_x000D_	66.5853	36.5837	-80.5003	-1.40499	1	32.5489	43.2072	180	3.14159	34.6749		9.27117	19.6467
22345	Tue Mar 28 12:06:58 2017_x000D_	66.5902	36.8927	268.098	4.67918	1	31.8943	43.1877	180	3.14159	35.2623		6.18075	0
22346	Tue Mar 28 12:06:58 2017_x000D_	66.5934	37.0987	262.637	4.58388	1	31.8943	43.1877	180	3.14159	35.2293		6.19274	0
22347	Tue Mar 28 12:06:59 2017_x000D_	66.5966	37.3051	250.338	4.36922	1	31.8943	43.1877	180	3.14159	35.1974		6.17766	0
22348	Tue Mar 28 12:06:59 2017_x000D_	66.5996	37.511	245.165	4.27894	1	31.8943	43.1877	180	3.14159	35.1665		8.58391	6.5519
22349	Tue Mar 28 12:06:59 2017_x000D_	66.4045	37.7203	240.409	4.19592	1	31.676	43.1812	180	3.14159	35.1552		16.5481	0
22350	Tue Mar 28 12:06:59 2017_x000D_	66.2141	38.238	238.96	4.17064	1	31.676	43.1812	180	3.14159	34.89		11.0089	0
22351	Tue Mar 28 12:06:59 2017_x000D_	66.0206	38.5498	240.408	4.19592	1	31.676	43.1812	180	3.14159	34.6555		22.0146	0
22352	Tue Mar 28 12:06:59 2017_x000D_	65.6338	39.1734	245.167	4.27897	1	31.676	43.1812	180	3.14159	34.1935		8.57952	13.1007
22353	Tue Mar 28 12:06:59 2017_x000D_	65.4387	39.3825	245.167	4.27898	1	31.2395	43.1683	180	3.14159	34.4081		20.558	0
22354	Tue Mar 28 12:06:59 2017_x000D_	65.1509	40.0044	247.704	4.32326	1	31.2395	43.1683	180	3.14159	34.0587		9.71215	0
22355	Tue Mar 28 12:06:59 2017_x000D_	65.0566	40.3141	251.338	4.38668	1	31.2395	43.1683	180	3.14159	33.9373		19.4387	0
22356	Tue Mar 28 12:06:59 2017_x000D_	64.868	40.934	251.338	4.38668	1	31.2395	43.1683	180	3.14159	33.7026		8.57747	0
22357	Tue Mar 28 12:06:59 2017_x000D_	64.673	41.1431	251.34	4.3867	1	31.2395	43.1683	193.013	3.36871	33.4948		12.6807	0
22358	Tue Mar 28 12:06:59 2017_x000D_	64.5803	41.5555	253.959	4.43242	1	31.2395	43.1683	193.013	3.36871	33.3798		6.1598	0
22359	Tue Mar 28 12:06:59 2017_x000D_	64.5836	41.7608	253.958	4.4324	1	31.2395	43.1683	193.013	3.36871	33.3738		19.4263	0
22360	Tue Mar 28 12:06:59 2017_x000D_	64.3951	42.3803	253.958	4.4324	1	31.2395	43.1683	193.013	3.36871	33.165		13.6923	0
22361	Tue Mar 28 12:06:59 2017_x000D_	64.2034	42.7945	253.959	4.43242	1	31.2395	43.1683	193.013	3.36871	32.966		19.4177	19.6527
22362	Tue Mar 28 12:06:59 2017_x000D_	64.0149	43.4137	253.959	4.43242	1	30.5847	43.1488	180	3.14159	33.4312		6.1538	0
22363	Tue Mar 28 12:06:59 2017_x000D_	64.0182	43.6188	253.958	4.43241	1	30.5847	43.1488	180	3.14159	33.4368		19.4073	0
22364	Tue Mar 28 12:06:59 2017_x000D_	63.8299	44.2377	253.958	4.43241	1	30.5847	43.1488	180	3.14159	33.263		12.6677	0
22365	Tue Mar 28 12:06:59 2017_x000D_	63.7374	44.6497	251.337	4.38666	1	30.5847	43.1488	180	3.14159	33.1867		6.83736	0
22366	Tue Mar 28 12:06:59 2017_x000D_	63.6416	44.8565	253.959	4.43241	1	30.5847	43.1488	187.655	3.2752	33.101		22.3485	0
22367	Tue Mar 28 12:06:59 2017_x000D_	63.455	45.5777	253.076	4.417	1	30.5847	43.1488	187.655	3.2752	32.9599		10.9914	0
22368	Tue Mar 28 12:07:00 2017_x000D_	63.2618	45.889	253.96	4.43243	1	30.5847	43.1488	187.655	3.2752	32.7918		22.3361	0
22369	Tue Mar 28 12:07:00 2017_x000D_	63.0753	46.6098	253.076	4.41701	1	30.5847	43.1488	187.655	3.2752	32.6744		9.20522	19.6527
22370	Tue Mar 28 12:07:00 2017_x000D_	63.0803	46.9166	253.958	4.43241	1	29.9299	43.1293	194.692	3.39801	33.366		13.6695	0
22371	Tue Mar 28 12:07:00 2017_x000D_	62.8889	47.3301	253.959	4.43242	1	29.9299	43.1293	194.692	3.39801	33.2256		19.3789	0
22372	Tue Mar 28 12:07:00 2017_x000D_	62.7009	47.9481	253.959	4.43242	1	29.9299	43.1293	194.692	3.39801	33.1234		9.69319	0
22373	Tue Mar 28 12:07:00 2017_x000D_	62.6068	48.2572	250.338	4.36923	1	29.9299	43.1293	194.692	3.39801	33.0768		19.3723	0
22374	Tue Mar 28 12:07:00 2017_x000D_	62.4189	48.875	250.338	4.36922	1	29.9299	43.1293	194.692	3.39801	32.9932		10.978	6.5519
22375	Tue Mar 28 12:07:00 2017_x000D_	62.2259	49.1859	251.337	4.38665	1	29.7116	43.1228	194.692	3.39801	33.0748		9.19927	0
22376	Tue Mar 28 12:07:00 2017_x000D_	62.231	49.4925	250.338	4.36922	1	29.7116	43.1228	194.692	3.39801	33.1374		23.2775	0
22377	Tue Mar 28 12:07:00 2017_x000D_	61.9458	50.2141	253.96	4.43245	1	29.7116	43.1228	194.692	3.39801	33.005		6.83212	0
22378	Tue Mar 28 12:07:00 2017_x000D_	61.8502	50.4208	251.336	4.38665	1	29.7116	43.1228	194.692	3.39801	32.9568		22.283	14.5808
22379	Tue Mar 28 12:07:00 2017_x000D_	61.6642	51.1399	252.245	4.40251	1	29.2849	42.8901	206.909	3.61124	33.4137		9.67422	0
22380	Tue Mar 28 12:07:00 2017_x000D_	61.5703	51.4484	253.961	4.43245	1	29.2849	42.8901	206.909	3.61124	33.4005		20.4773	0
22381	Tue Mar 28 12:07:00 2017_x000D_	61.2835	52.0678	251.337	4.38665	1	29.2849	42.8901	206.909	3.61124	33.2887		6.82123	0
22382	Tue Mar 28 12:07:00 2017_x000D_	61.1879	52.2741	253.962	4.43248	1	29.2849	42.8901	206.909	3.61124	33.2545		12.2388	6.5519
22383	Tue Mar 28 12:07:00 2017_x000D_	61.1949	52.682	253.961	4.43246	1	29.0666	42.8836	204.264	3.56508	33.5892		6.82269	0
22384	Tue Mar 28 12:07:00 2017_x000D_	61.0994	52.8884	251.336	4.38663	1	29.0666	42.8836	204.264	3.56508	33.5588		19.3323	0
22385	Tue Mar 28 12:07:00 2017_x000D_	60.9118	53.5049	251.335	4.38663	1	29.0666	42.8836	204.264	3.56508	33.5698		19.3286	0
22386	Tue Mar 28 12:07:00 2017_x000D_	60.7243	54.1213	251.335	4.38663	1	29.0666	42.8836	204.264	3.56508	33.5931		6.81452	0
22387	Tue Mar 28 12:07:00 2017_x000D_	60.6288	54.3274	253.962	4.43247	1	29.0666	42.8836	204.264	3.56508	33.5728		6.82269	6.5519
22388	Tue Mar 28 12:07:00 2017_x000D_	60.5333	54.5338	251.336	4.38664	1	28.8483	42.8771	199.836	3.4878	33.7612		19.3171	0
22389	Tue Mar 28 12:07:01 2017_x000D_	60.3458	55.1498	251.335	4.38663	1	28.8483	42.8771	199.836	3.4878	33.804		6.10895	0
22390	Tue Mar 28 12:07:01 2017_x000D_	60.3494	55.3534	251.335	4.38662	1	28.8483	42.8771	199.836	3.4878	33.8818		13.6318	0
22391	Tue Mar 28 12:07:01 2017_x000D_	60.1584	55.7657	251.335	4.38663	1	28.8483	42.8771	199.836	3.4878	33.8591		8.56066	14.5849
22392	Tue Mar 28 12:07:01 2017_x000D_	59.9639	55.9745	251.336	4.38665	1	28.4215	42.6443	192.273	3.3558	34.2435		6.10596	0
22393	Tue Mar 28 12:07:01 2017_x000D_	59.9675	56.178	251.336	4.38664	1	28.4215	42.6443	192.273	3.3558	34.3265		6.10596	0
22394	Tue Mar 28 12:07:01 2017_x000D_	59.9711	56.3815	251.335	4.38662	1	28.4215	42.6443	192.273	3.3558	34.4106		6.70992	0
22395	Tue Mar 28 12:07:01 2017_x000D_	59.7748	56.4887	250.337	4.36921	1	28.4215	42.6443	192.273	3.3558	34.2739		12.1909	0
22396	Tue Mar 28 12:07:01 2017_x000D_	59.782	56.895	257.358	4.49175	1	28.4215	42.6443	184.195	3.21481	34.4465		6.8118	0
22397	Tue Mar 28 12:07:01 2017_x000D_	59.6865	57.101	260.011	4.53804	1	28.4215	42.6443	184.195	3.21481	34.4456		6.80364	0
22398	Tue Mar 28 12:07:01 2017_x000D_	59.591	57.3067	268.23	4.6815	1	28.4215	42.6443	184.195	3.21481	34.446		6.08167	0
22399	Tue Mar 28 12:07:01 2017_x000D_	59.594	57.5094	-75.2601	-1.31354	1	28.4215	42.6443	184.195	3.21481	34.5354		4.22581	6.5519
22400	Tue Mar 28 12:07:01 2017_x000D_	59.6944	57.6082	-66.5955	-1.16231	1	28.2032	42.6378	221.364	3.86352	34.8684		3.05133	0
22401	Tue Mar 28 12:07:01 2017_x000D_	59.6959	57.7099	-60.4255	-1.05462	1	28.2032	42.6378	221.364	3.86352	34.9136		10.8519	0
22402	Tue Mar 28 12:07:01 2017_x000D_	59.8986	58.0095	-46.4363	-0.810467	1	28.2032	42.6378	221.364	3.86352	35.2262		6.74998	0
22403	Tue Mar 28 12:07:01 2017_x000D_	60.0007	58.21	-36.7439	-0.641302	1	28.2032	42.6378	221.364	3.86352	35.4059		10.7524	0
22404	Tue Mar 28 12:07:01 2017_x000D_	60.3011	58.4055	-25.6787	-0.448178	1	28.2032	42.6378	221.364	3.86352	35.7616		10.7376	6.5549
22405	Tue Mar 28 12:07:01 2017_x000D_	60.6013	58.6004	-19.1725	-0.334624	1	27.9848	42.6313	225	3.92699	36.316		15.1124	0
22406	Tue Mar 28 12:07:01 2017_x000D_	61.0973	58.6884	-10.0073	-0.174661	1	27.9848	42.6313	225	3.92699	36.8004		5.93038	0
22407	Tue Mar 28 12:07:01 2017_x000D_	61.2949	58.6828	-10.0086	-0.174684	1	27.9848	42.6313	225	3.92699	36.9758		27.2858	0
22408	Tue Mar 28 12:07:01 2017_x000D_	62.1869	58.8605	-9.46681	-0.165227	1	27.9848	42.6313	225	3.92699	37.8572		11.8458	6.5519
22409	Tue Mar 28 12:07:01 2017_x000D_	62.5816	58.8493	-9.46941	-0.165272	1	27.7665	42.6248	225	3.92699	38.41		9.35772	0
22410	Tue Mar 28 12:07:01 2017_x000D_	62.8794	58.9421	-12.8173	-0.223705	1	27.7665	42.6248	225	3.92699	38.7191		12.183	0
22411	Tue Mar 28 12:07:02 2017_x000D_	63.2754	59.0321	-15.5602	-0.271577	1	27.7665	42.6248	225	3.92699	39.1163		18.6793	0
22412	Tue Mar 28 12:07:02 2017_x000D_	63.8698	59.2175	-20.8127	-0.363251	1	27.7665	42.6248	225	3.92699	39.7337		19.8439	6.5549
22413	Tue Mar 28 12:07:02 2017_x000D_	64.4659	59.5042	-25.709	-0.448706	1	27.5481	42.6183	199.335	3.47905	40.5963		8.85667	0
22414	Tue Mar 28 12:07:02 2017_x000D_	64.761	59.4957	-24.4614	-0.426933	1	27.5481	42.6183	199.335	3.47905	40.8613		10.6785	0
22415	Tue Mar 28 12:07:02 2017_x000D_	65.0595	59.6896	-25.7124	-0.448766	1	27.5481	42.6183	199.335	3.47905	41.2133		21.3344	0
22416	Tue Mar 28 12:07:02 2017_x000D_	65.6558	60.0771	-25.709	-0.448707	1	27.5481	42.6183	199.335	3.47905	41.9167		13.1912	0
22417	Tue Mar 28 12:07:02 2017_x000D_	66.052	60.2678	-25.709	-0.448706	1	27.5481	42.6183	188.637	3.29233	42.3563		8.83877	0
22418	Tue Mar 28 12:07:02 2017_x000D_	66.3465	60.2592	-24.4601	-0.426909	1	27.5481	42.6183	188.637	3.29233	42.6206		21.2944	0
22419	Tue Mar 28 12:07:02 2017_x000D_	66.9416	60.6461	-24.4561	-0.426839	1	27.5481	42.6183	188.637	3.29233	43.3226		5.89157	0
22420	Tue Mar 28 12:07:02 2017_x000D_	67.1379	60.6403	-24.4593	-0.426895	1	27.5481	42.6183	188.637	3.29233	43.4988		21.2703	0
22421	Tue Mar 28 12:07:02 2017_x000D_	67.7323	61.0268	-24.4554	-0.426827	1	27.5481	42.6183	188.637	3.29233	44.2		6.58012	9.37096
22422	Tue Mar 28 12:07:02 2017_x000D_	67.9299	61.122	-21.8652	-0.38162	1	27.3199	42.8316	180	3.14159	44.5389		18.5673	0
22423	Tue Mar 28 12:07:02 2017_x000D_	68.5207	61.3064	-21.867	-0.381651	1	27.3199	42.8316	180	3.14159	45.1533		10.6093	0
22424	Tue Mar 28 12:07:02 2017_x000D_	68.8171	61.4993	-20.799	-0.363012	1	27.3199	42.8316	180	3.14159	45.5028		9.28363	0
22425	Tue Mar 28 12:07:02 2017_x000D_	69.1125	61.5915	-19.1715	-0.334606	1	27.3199	42.8316	180	3.14159	45.81		9.26001	35.5112
22426	Tue Mar 28 12:07:02 2017_x000D_	69.4072	61.6833	-20.8003	-0.363035	1	26.2084	43.2387	180	3.14159	46.9717		18.5368	0
22427	Tue Mar 28 12:07:02 2017_x000D_	69.997	61.8675	-15.5272	-0.271001	1	26.2084	43.2387	180	3.14159	47.5865		9.26287	0
22428	Tue Mar 28 12:07:02 2017_x000D_	70.2918	61.9593	-19.1729	-0.33463	1	26.2084	43.2387	180	3.14159	47.8937		21.2936	0
22429	Tue Mar 28 12:07:02 2017_x000D_	70.9782	62.14	-18.208	-0.317789	1	26.2084	43.2387	180	3.14159	48.5962		10.5877	27.1322
22430	Tue Mar 28 12:07:02 2017_x000D_	71.274	62.3325	-19.1718	-0.334612	1	25.325	43.4325	165.308	2.88517	49.6842		18.4839	0
22431	Tue Mar 28 12:07:02 2017_x000D_	71.8622	62.5159	-19.1726	-0.334625	1	25.325	43.4325	165.308	2.88517	50.298		10.5626	0
22432	Tue Mar 28 12:07:03 2017_x000D_	72.1572	62.7081	-18.2018	-0.317681	1	25.325	43.4325	165.308	2.88517	50.6439		21.255	0
22433	Tue Mar 28 12:07:03 2017_x000D_	72.8424	62.8883	-19.1714	-0.334605	1	25.325	43.4325	165.308	2.88517	51.3462		9.21259	0
22434	Tue Mar 28 12:07:03 2017_x000D_	73.1356	62.9796	-20.8046	-0.363109	1	25.325	43.4325	165.308	2.88517	51.6521		10.5568	14.7662
22435	Tue Mar 28 12:07:03 2017_x000D_	73.4305	63.1716	-21.8706	-0.381714	1	24.8783	43.6392	135	2.35619	52.3338		18.427	0
22436	Tue Mar 28 12:07:03 2017_x000D_	74.0169	63.3544	-21.8725	-0.381746	1	24.8783	43.6392	135	2.35619	52.9461		10.5318	0
22437	Tue Mar 28 12:07:03 2017_x000D_	74.311	63.5461	-20.8004	-0.363036	1	24.8783	43.6392	135	2.35619	53.2905		8.76416	0
22438	Tue Mar 28 12:07:03 2017_x000D_	74.603	63.5371	-21.8741	-0.381775	1	24.8783	43.6392	135	2.35619	53.5581		15.6648	9.37096
22439	Tue Mar 28 12:07:03 2017_x000D_	75.0911	63.7226	-20.8045	-0.363108	1	24.6501	43.8525	169.074	2.95089	54.2136		9.20775	0
22440	Tue Mar 28 12:07:03 2017_x000D_	75.3841	63.814	-19.1701	-0.334581	1	24.6501	43.8525	169.074	2.95089	54.5197		13.0153	0
22441	Tue Mar 28 12:07:03 2017_x000D_	75.7749	64.0024	-19.1682	-0.334548	1	24.6501	43.8525	169.074	2.95089	54.9524		8.29234	0
22442	Tue Mar 28 12:07:03 2017_x000D_	75.9713	64.1969	-19.1639	-0.334473	1	24.6501	43.8525	169.074	2.95089	55.2065		8.73436	9.37096
22443	Tue Mar 28 12:07:03 2017_x000D_	76.2623	64.1877	-18.1973	-0.317603	1	24.4219	44.0658	180	3.14159	55.6086		12.9965	0
22444	Tue Mar 28 12:07:03 2017_x000D_	76.6525	64.3759	-18.1953	-0.317567	1	24.4219	44.0658	180	3.14159	56.0405		5.82288	0
22445	Tue Mar 28 12:07:03 2017_x000D_	76.8465	64.3698	-18.1976	-0.317608	1	24.4219	44.0658	180	3.14159	56.2191		11.9571	0
22446	Tue Mar 28 12:07:03 2017_x000D_	77.2353	64.4575	-20.8073	-0.363156	1	24.4219	44.0658	180	3.14159	56.6134		9.17375	0
22447	Tue Mar 28 12:07:03 2017_x000D_	77.5273	64.5483	-24.4872	-0.427382	1	24.4219	44.0658	180	3.14159	56.9185		10.4844	60.6499
22448	Tue Mar 28 12:07:03 2017_x000D_	77.8201	64.7391	-30.7866	-0.537327	1	22.4365	44.447	180	3.14159	58.984		0.0127279	0
22449	Tue Mar 28 12:07:03 2017_x000D_	77.8204	64.7388	-38.6867	-0.67521	1	22.4365	44.447	180	3.14159	58.9842		6.61699	0
22450	Tue Mar 28 12:07:03 2017_x000D_	77.7222	64.5413	-56.9898	-0.994659	1	22.4365	44.447	180	3.14159	58.8242		2.91758	0
22451	Tue Mar 28 12:07:03 2017_x000D_	77.8194	64.5381	-67.0472	-1.17019	1	22.4365	44.447	180	3.14159	58.9145		3.0031	6.5549
22452	Tue Mar 28 12:07:03 2017_x000D_	77.8186	64.438	-73.107	-1.27596	1	22.2181	44.4405	180	3.14159	59.0874		3.00938	0
22453	Tue Mar 28 12:07:03 2017_x000D_	77.8202	64.5383	-84.1139	-1.46807	1	22.2181	44.4405	180	3.14159	59.1229		3.02729	0
22454	Tue Mar 28 12:07:04 2017_x000D_	77.8216	64.6392	259.698	4.53258	1	22.2181	44.4405	180	3.14159	59.1586		6.62637	0
22455	Tue Mar 28 12:07:04 2017_x000D_	77.9207	64.8366	252.018	4.39854	1	22.2181	44.4405	180	3.14159	59.3193		4.24383	0
22456	Tue Mar 28 12:07:04 2017_x000D_	77.8247	64.9405	236.649	4.1303	1	22.2181	44.4405	180	3.14159	59.265		4.23078	20.8419
22457	Tue Mar 28 12:07:04 2017_x000D_	77.7288	65.0439	232.885	4.06461	1	21.5529	44.6409	184.364	3.21776	59.7663		9.53546	0
22458	Tue Mar 28 12:07:04 2017_x000D_	77.6347	65.3475	221.326	3.86287	1	21.5529	44.6409	184.364	3.21776	59.7824		6.60225	0
22459	Tue Mar 28 12:07:04 2017_x000D_	77.442	65.4538	219.132	3.82457	1	21.5529	44.6409	184.364	3.21776	59.6386		14.8592	0
22460	Tue Mar 28 12:07:04 2017_x000D_	77.0578	65.7664	221.325	3.86286	1	21.5529	44.6409	184.364	3.21776	59.3892		25.5461	13.1128
22461	Tue Mar 28 12:07:04 2017_x000D_	76.3851	66.2885	225.188	3.93028	1	21.116	44.6279	180	3.14159	59.3621		12.6708	0
22462	Tue Mar 28 12:07:04 2017_x000D_	76.0977	66.598	229.053	3.99773	1	21.116	44.6279	180	3.14159	59.2087		10.8222	0
22463	Tue Mar 28 12:07:04 2017_x000D_	75.9073	66.9044	230.848	4.02905	1	21.116	44.6279	180	3.14159	59.1467		21.1173	0
22464	Tue Mar 28 12:07:04 2017_x000D_	75.4283	67.4202	238.891	4.16943	1	21.116	44.6279	180	3.14159	58.9009		10.8212	6.60042
22465	Tue Mar 28 12:07:04 2017_x000D_	75.2378	67.7265	240.319	4.19437	1	21.1063	44.8477	180	3.14159	58.7678		19.1827	0
22466	Tue Mar 28 12:07:04 2017_x000D_	74.8557	68.2392	246.198	4.29697	1	21.1063	44.8477	180	3.14159	58.6188		9.51581	0
22467	Tue Mar 28 12:07:04 2017_x000D_	74.7622	68.5423	247.533	4.32027	1	21.1063	44.8477	180	3.14159	58.6548		21.9033	0
22468	Tue Mar 28 12:07:04 2017_x000D_	74.5765	69.2484	248.621	4.33926	1	21.1063	44.8477	180	3.14159	58.7746		8.44869	9.37096
22469	Tue Mar 28 12:07:04 2017_x000D_	74.3849	69.4548	248.622	4.33927	1	20.8781	45.061	182.085	3.17798	58.8051		12.3965	0
22470	Tue Mar 28 12:07:04 2017_x000D_	74.2927	69.8576	251.138	4.38319	1	20.8781	45.061	182.085	3.17798	58.8896		17.5179	0
22471	Tue Mar 28 12:07:04 2017_x000D_	74.0076	70.3672	247.533	4.32027	1	20.8781	45.061	182.085	3.17798	58.8485		8.98269	0
22472	Tue Mar 28 12:07:04 2017_x000D_	74.0113	70.6666	248.621	4.33926	1	20.8781	45.061	182.085	3.17798	58.9812		20.1619	0
22473	Tue Mar 28 12:07:04 2017_x000D_	73.7275	71.2758	246.197	4.29694	1	20.8781	45.061	182.085	3.17798	58.9939		10.8196	6.5579
22474	Tue Mar 28 12:07:04 2017_x000D_	73.5371	71.5821	245.02	4.2764	1	20.6596	45.0545	169.997	2.967	59.1586		19.0089	0
22475	Tue Mar 28 12:07:05 2017_x000D_	73.3504	72.1876	245.019	4.27639	1	20.6596	45.0545	169.997	2.967	59.2666		10.813	0
22476	Tue Mar 28 12:07:05 2017_x000D_	73.1601	72.4937	246.197	4.29695	1	20.6596	45.0545	169.997	2.967	59.2386		6.7121	0
22477	Tue Mar 28 12:07:05 2017_x000D_	73.0656	72.6965	248.623	4.33928	1	20.6596	45.0545	169.997	2.967	59.2492		19.0023	53.2847
22478	Tue Mar 28 12:07:05 2017_x000D_	72.879	73.3018	248.622	4.33928	1	20.3635	46.8058	180	3.14159	58.821		6.71482	0
22479	Tue Mar 28 12:07:05 2017_x000D_	72.7845	73.5047	246.196	4.29693	1	20.3635	46.8058	180	3.14159	58.8285		10.8171	0
22480	Tue Mar 28 12:07:05 2017_x000D_	72.5941	73.8109	245.019	4.27639	1	20.3635	46.8058	180	3.14159	58.7989		16.1711	0
22481	Tue Mar 28 12:07:05 2017_x000D_	72.4064	74.3162	246.196	4.29694	1	20.3635	46.8058	180	3.14159	58.8667		9.49971	27.28
22482	Tue Mar 28 12:07:05 2017_x000D_	72.3131	74.6188	242.613	4.23439	1	20.1063	47.678	158.404	2.76467	58.7482		17.4844	0
22483	Tue Mar 28 12:07:05 2017_x000D_	72.0285	75.1274	246.196	4.29694	1	20.1063	47.678	158.404	2.76467	58.7315		5.97647	0
22484	Tue Mar 28 12:07:05 2017_x000D_	72.031	75.3266	246.196	4.29693	1	20.1063	47.678	158.404	2.76467	58.827		17.4885	0
22485	Tue Mar 28 12:07:05 2017_x000D_	71.7463	75.8353	247.533	4.32027	1	20.1063	47.678	158.404	2.76467	58.8177		9.48647	19.7833
22486	Tue Mar 28 12:07:05 2017_x000D_	71.6532	76.1375	246.196	4.29693	1	20.0772	48.3368	180	3.14159	58.5915		8.44665	0
22487	Tue Mar 28 12:07:05 2017_x000D_	71.4617	76.3439	246.197	4.29694	1	20.0772	48.3368	180	3.14159	58.5215		16.1616	0
22488	Tue Mar 28 12:07:05 2017_x000D_	71.2741	76.8489	245.019	4.27638	1	20.0772	48.3368	180	3.14159	58.6009		2.98226	0
22489	Tue Mar 28 12:07:05 2017_x000D_	71.2754	76.9483	246.196	4.29694	1	20.0772	48.3368	180	3.14159	58.6504		10.8088	0
22490	Tue Mar 28 12:07:05 2017_x000D_	71.0852	77.2543	245.019	4.27638	1	20.0772	48.3368	180	3.14159	58.6348		5.96755	6.59742
22491	Tue Mar 28 12:07:05 2017_x000D_	71.0879	77.4532	245.018	4.27637	1	20.0675	48.5565	180	3.14159	58.6353		14.9747	0
22492	Tue Mar 28 12:07:05 2017_x000D_	70.8019	77.8623	242.612	4.23438	1	20.0675	48.5565	180	3.14159	58.5902		6.70811	0
22493	Tue Mar 28 12:07:05 2017_x000D_	70.7075	78.065	240.315	4.19428	1	20.0675	48.5565	180	3.14159	58.6102		6.71482	0
22494	Tue Mar 28 12:07:05 2017_x000D_	70.613	78.2679	235.045	4.10232	1	20.0675	48.5565	180	3.14159	58.6312		2.9971	65.9291
22495	Tue Mar 28 12:07:05 2017_x000D_	70.6138	78.3678	221.37	3.86364	1	19.9706	50.752	180	3.14159	57.6833		4.10924	0
22496	Tue Mar 28 12:07:06 2017_x000D_	70.7117	78.4636	210.2	3.66868	1	19.9706	50.752	180	3.14159	57.8152		4.21415	0
22497	Tue Mar 28 12:07:06 2017_x000D_	70.807	78.3604	201.759	3.52136	1	19.9706	50.752	180	3.14159	57.8495		2.89474	0
22498	Tue Mar 28 12:07:06 2017_x000D_	70.9034	78.3562	185.007	3.22898	1	19.9706	50.752	180	3.14159	57.9322		0.015	27.0712
22499	Tue Mar 28 12:07:06 2017_x000D_	70.9031	78.3558	173.875	3.03469	1	20.1503	51.6363	139.283	2.43094	57.3566		2.9203	0
22500	Tue Mar 28 12:07:06 2017_x000D_	70.8058	78.3587	157.244	2.74443	1	20.1503	51.6363	139.283	2.43094	57.2719		0.0127279	0
22501	Tue Mar 28 12:07:06 2017_x000D_	70.8061	78.3584	149.794	2.61441	1	20.1503	51.6363	139.283	2.43094	57.272		10.4606	0
22502	Tue Mar 28 12:07:06 2017_x000D_	70.5125	78.1703	135.819	2.37049	1	20.1503	51.6363	139.283	2.43094	56.9245		0	0
22503	Tue Mar 28 12:07:06 2017_x000D_	70.5125	78.1703	135.819	2.37049	1	20.1503	51.6363	139.283	2.43094	56.9245		8.22711	27.0641
22504	Tue Mar 28 12:07:06 2017_x000D_	70.3162	77.9788	123.493	2.15535	1	20.3298	52.5204	108.126	1.88715	56.0961		21.1336	0
22505	Tue Mar 28 12:07:06 2017_x000D_	69.9193	77.3968	123.493	2.15536	1	20.3298	52.5204	108.126	1.88715	55.4793		14.6451	0
22506	Tue Mar 28 12:07:06 2017_x000D_	69.622	77.0096	125.838	2.19628	1	20.3298	52.5204	108.126	1.88715	55.0404		14.6554	0
22507	Tue Mar 28 12:07:06 2017_x000D_	69.3244	76.6222	128.06	2.23506	1	20.3298	52.5204	108.126	1.88715	54.6019		25.2415	14.6268
22508	Tue Mar 28 12:07:06 2017_x000D_	68.8278	75.943	131.907	2.30221	1	20.5288	52.9655	79.0736	1.38009	53.4861		10.5934	0
22509	Tue Mar 28 12:07:06 2017_x000D_	68.6288	75.6513	133.782	2.33494	1	20.5288	52.9655	79.0736	1.38009	53.1813		20.6871	0
22510	Tue Mar 28 12:07:06 2017_x000D_	68.1343	75.1707	137.822	2.40544	1	20.5288	52.9655	79.0736	1.38009	52.5296		9.21641	0
22511	Tue Mar 28 12:07:06 2017_x000D_	67.8402	75.0819	141.858	2.47588	1	20.5288	52.9655	79.0736	1.38009	52.2255		6.61463	20.7273
22512	Tue Mar 28 12:07:06 2017_x000D_	67.7396	74.8857	143.588	2.50609	1	20.718	53.63	81.3632	1.42006	51.6027		20.7189	0
22513	Tue Mar 28 12:07:06 2017_x000D_	67.2443	74.4044	147.405	2.57271	1	20.718	53.63	81.3632	1.42006	50.9536		9.21441	0
22514	Tue Mar 28 12:07:06 2017_x000D_	66.9503	74.3155	148.216	2.58686	1	20.718	53.63	81.3632	1.42006	50.6489		18.7501	0
22515	Tue Mar 28 12:07:06 2017_x000D_	66.4557	73.9334	149.733	2.61333	1	20.718	53.63	81.3632	1.42006	50.0416		9.23111	0
22516	Tue Mar 28 12:07:06 2017_x000D_	66.1613	73.8439	145.839	2.54537	1	20.718	53.63	81.3632	1.42006	49.7363		18.7717	6.58543
22517	Tue Mar 28 12:07:07 2017_x000D_	65.6661	73.4614	147.407	2.57274	1	20.7083	53.8493	66.8528	1.1668	49.0493		6.53561	0
22518	Tue Mar 28 12:07:07 2017_x000D_	65.469	73.3686	149.733	2.61333	1	20.7083	53.8493	66.8528	1.1668	48.8316		12.4724	0
22519	Tue Mar 28 12:07:07 2017_x000D_	65.171	73.0787	145.836	2.54532	1	20.7083	53.8493	66.8528	1.1668	48.4428		10.574	0
22520	Tue Mar 28 12:07:07 2017_x000D_	64.874	72.8889	147.405	2.57271	1	20.7083	53.8493	66.8528	1.1668	48.0949		21.1513	6.58843
22521	Tue Mar 28 12:07:07 2017_x000D_	64.28	72.5091	147.405	2.57271	1	20.6986	54.0687	74.7986	1.30548	47.3222		9.25495	0
22522	Tue Mar 28 12:07:07 2017_x000D_	63.9848	72.4195	148.214	2.58683	1	20.6986	54.0687	74.7986	1.30548	47.0154		18.8341	0
22523	Tue Mar 28 12:07:07 2017_x000D_	63.4879	72.0358	149.727	2.61323	1	20.6986	54.0687	74.7986	1.30548	46.4084		9.27653	0
22524	Tue Mar 28 12:07:07 2017_x000D_	63.1921	71.9457	145.843	2.54544	1	20.6986	54.0687	74.7986	1.30548	46.1008		16.6881	0
22525	Tue Mar 28 12:07:07 2017_x000D_	62.793	71.5582	145.839	2.54537	1	20.6986	54.0687	63.9632	1.11637	45.5831		13.142	0
22526	Tue Mar 28 12:07:07 2017_x000D_	62.3969	71.3711	145.842	2.54542	1	20.6986	54.0687	63.9632	1.11637	45.1456		16.7115	0
22527	Tue Mar 28 12:07:07 2017_x000D_	61.9972	70.9831	145.838	2.54535	1	20.6986	54.0687	63.9632	1.11637	44.6281		10.6164	0
22528	Tue Mar 28 12:07:07 2017_x000D_	61.6991	70.7924	144.147	2.51584	1	20.6986	54.0687	63.9632	1.11637	44.2801		9.3116	0
22529	Tue Mar 28 12:07:07 2017_x000D_	61.4022	70.7019	143.603	2.50635	1	20.6986	54.0687	63.9632	1.11637	43.971		16.7391	6.58543
22530	Tue Mar 28 12:07:07 2017_x000D_	61.0018	70.3133	143.601	2.5063	1	20.6889	54.288	62.4339	1.08968	43.3813		8.37379	0
22531	Tue Mar 28 12:07:07 2017_x000D_	60.8015	70.1189	143.599	2.50628	1	20.6889	54.288	62.4339	1.08968	43.1235		14.766	0
22532	Tue Mar 28 12:07:07 2017_x000D_	60.4025	69.8307	145.836	2.54532	1	20.6889	54.288	62.4339	1.08968	42.6468		6.59838	0
22533	Tue Mar 28 12:07:07 2017_x000D_	60.2037	69.7366	143.601	2.50631	1	20.6889	54.288	62.4339	1.08968	42.4273		6.59182	23.5396
22534	Tue Mar 28 12:07:07 2017_x000D_	60.005	69.6428	145.838	2.54536	1	21.0963	54.9586	45	0.785398	41.5874		12.5808	0
22535	Tue Mar 28 12:07:07 2017_x000D_	59.7041	69.3507	141.877	2.47622	1	21.0963	54.9586	45	0.785398	41.2031		6.59853	0
22536	Tue Mar 28 12:07:07 2017_x000D_	59.5052	69.2568	144.149	2.51587	1	21.0963	54.9586	45	0.785398	40.9839		6.69269	0
22537	Tue Mar 28 12:07:07 2017_x000D_	59.4028	69.0586	145.833	2.54526	1	21.0963	54.9586	45	0.785398	40.8191		13.2116	50.9218
22538	Tue Mar 28 12:07:07 2017_x000D_	59.0047	68.8703	145.835	2.54531	1	22.129	56.3057	23.5492	0.411011	38.9575		4.20292	0
22539	Tue Mar 28 12:07:08 2017_x000D_	58.904	68.7729	149.708	2.6129	1	22.129	56.3057	23.5492	0.411011	38.8308		14.8092	0
22540	Tue Mar 28 12:07:08 2017_x000D_	58.5038	68.4839	152.137	2.6553	1	22.129	56.3057	23.5492	0.411011	38.3593		4.205	0
22541	Tue Mar 28 12:07:08 2017_x000D_	58.4031	68.3864	155.935	2.72159	1	22.129	56.3057	23.5492	0.411011	38.2329		2.96331	0
22542	Tue Mar 28 12:07:08 2017_x000D_	58.3044	68.3903	167.538	2.92409	1	22.129	56.3057	23.5492	0.411011	38.1405		4.20292	50.8531
22543	Tue Mar 28 12:07:08 2017_x000D_	58.2037	68.2929	170.87	2.98224	1	23.3892	57.4394	43.3774	0.757078	36.4671		2.95109	0
22544	Tue Mar 28 12:07:08 2017_x000D_	58.1054	68.2966	181.905	3.17484	1	23.3892	57.4394	43.3774	0.757078	36.3743		0.00848528	0
22545	Tue Mar 28 12:07:08 2017_x000D_	58.1056	68.2968	187.725	3.27642	1	23.3892	57.4394	43.3774	0.757078	36.3746		6.61322	0
22546	Tue Mar 28 12:07:08 2017_x000D_	57.9063	68.2026	190.588	3.32639	1	23.3892	57.4394	43.3774	0.757078	36.1563		3.02754	14.6055
22547	Tue Mar 28 12:07:08 2017_x000D_	57.9082	68.3035	193.409	3.37563	1	23.5878	57.8839	31.6797	0.552916	35.8672		8.88217	0
22548	Tue Mar 28 12:07:08 2017_x000D_	57.6123	68.3136	205.029	3.57843	1	23.5878	57.8839	31.6797	0.552916	35.5871		3.02754	0
22549	Tue Mar 28 12:07:08 2017_x000D_	57.6142	68.4145	207.549	3.62241	1	23.5878	57.8839	31.6797	0.552916	35.6187		5.91921	0
22550	Tue Mar 28 12:07:08 2017_x000D_	57.417	68.421	215.091	3.75405	1	23.5878	57.8839	31.6797	0.552916	35.4323		10.8353	18.4167
22551	Tue Mar 28 12:07:08 2017_x000D_	57.1243	68.6326	216.685	3.78187	1	24.0045	58.3347	24.768	0.432284	34.6838		17.5146	0
22552	Tue Mar 28 12:07:08 2017_x000D_	56.6356	68.952	217.389	3.79415	1	24.0045	58.3347	24.768	0.432284	34.3149		10.923	0
22553	Tue Mar 28 12:07:08 2017_x000D_	56.4435	69.2613	215.093	3.75408	1	24.0045	58.3347	24.768	0.432284	34.2298		10.8478	0
22554	Tue Mar 28 12:07:08 2017_x000D_	56.1505	69.4732	213.625	3.72846	1	24.0045	58.3347	24.768	0.432284	34.021		20.1234	9.20731
22555	Tue Mar 28 12:07:08 2017_x000D_	55.5625	69.796	211.258	3.68715	1	24.2128	58.5601	23.1472	0.403995	33.3024		10.8454	0
22556	Tue Mar 28 12:07:08 2017_x000D_	55.2696	70.0079	212.664	3.7117	1	24.2128	58.5601	23.1472	0.403995	33.0995		9.46524	0
22557	Tue Mar 28 12:07:08 2017_x000D_	54.9743	70.119	208.772	3.64377	1	24.2128	58.5601	23.1472	0.403995	32.8615		20.1329	0
22558	Tue Mar 28 12:07:08 2017_x000D_	54.3861	70.4421	211.257	3.68713	1	24.2128	58.5601	23.1472	0.403995	32.4285		21.7155	0
22559	Tue Mar 28 12:07:08 2017_x000D_	53.7995	70.8662	211.258	3.68715	1	24.2128	58.5601	23.1472	0.403995	32.0439		8.55014	0
22560	Tue Mar 28 12:07:09 2017_x000D_	53.6053	71.0748	211.259	3.68716	1	24.2128	58.5601	7.65515	0.133608	31.9458		11.9052	0
22561	Tue Mar 28 12:07:09 2017_x000D_	53.2087	71.0886	211.256	3.68712	1	24.2128	58.5601	7.65515	0.133608	31.5868		19.3221	0
22562	Tue Mar 28 12:07:09 2017_x000D_	52.7211	71.5094	212.663	3.71167	1	24.2128	58.5601	7.65515	0.133608	31.3115		13.4412	0
22563	Tue Mar 28 12:07:09 2017_x000D_	52.3284	71.7251	212.662	3.71166	1	24.2128	58.5601	7.65515	0.133608	31.0452		6.72264	6.57644
22564	Tue Mar 28 12:07:09 2017_x000D_	52.132	71.833	215.088	3.754	1	24.2031	58.7791	24.9999	0.43633	30.829		21.7389	0
22565	Tue Mar 28 12:07:09 2017_x000D_	51.5448	72.2576	215.088	3.754	1	24.2031	58.7791	24.9999	0.43633	30.4834		8.55862	0
22566	Tue Mar 28 12:07:09 2017_x000D_	51.3504	72.4664	215.089	3.75401	1	24.2031	58.7791	24.9999	0.43633	30.4026		20.1839	0
22567	Tue Mar 28 12:07:09 2017_x000D_	50.7607	72.7903	212.663	3.71167	1	24.2031	58.7791	24.9999	0.43633	30.027		10.8736	0
22568	Tue Mar 28 12:07:09 2017_x000D_	50.467	73.0027	214.194	3.7384	1	24.2031	58.7791	24.9999	0.43633	29.8681		17.5803	14.5559
22569	Tue Mar 28 12:07:09 2017_x000D_	49.9764	73.3232	215.088	3.75399	1	24.6294	59.0108	7.65515	0.133608	29.1087		13.4654	0
22570	Tue Mar 28 12:07:09 2017_x000D_	49.583	73.5393	215.087	3.75398	1	24.6294	59.0108	7.65515	0.133608	28.8749		8.56505	0
22571	Tue Mar 28 12:07:09 2017_x000D_	49.3885	73.7483	215.088	3.754	1	24.6294	59.0108	7.65515	0.133608	28.8133		13.4721	0
22572	Tue Mar 28 12:07:09 2017_x000D_	48.9949	73.9645	215.087	3.75398	1	24.6294	59.0108	7.65515	0.133608	28.5883		17.5978	6.57657
22573	Tue Mar 28 12:07:09 2017_x000D_	48.5038	74.2853	211.26	3.68719	1	24.6196	59.2298	18.5273	0.323363	28.2334		17.5928	0
22574	Tue Mar 28 12:07:09 2017_x000D_	48.0129	74.6061	215.087	3.75398	1	24.6196	59.2298	18.5273	0.323363	27.9942		6.7413	0
22575	Tue Mar 28 12:07:09 2017_x000D_	47.8159	74.7142	212.664	3.71168	1	24.6196	59.2298	18.5273	0.323363	27.8897		15.12	0
22576	Tue Mar 28 12:07:09 2017_x000D_	47.4244	75.0316	215.087	3.75398	1	24.6196	59.2298	18.5273	0.323363	27.7445		20.2323	9.20511
22577	Tue Mar 28 12:07:09 2017_x000D_	46.8333	75.3563	212.664	3.71168	1	24.8279	59.4551	22.7846	0.397667	27.1493		8.57558	0
22578	Tue Mar 28 12:07:09 2017_x000D_	46.6385	75.5655	212.665	3.7117	1	24.8279	59.4551	22.7846	0.397667	27.1154		20.2378	0
22579	Tue Mar 28 12:07:09 2017_x000D_	46.0473	75.8904	215.086	3.75396	1	24.8279	59.4551	22.7846	0.397667	26.8399		8.57558	0
22580	Tue Mar 28 12:07:09 2017_x000D_	45.8525	76.0996	215.087	3.75397	1	24.8279	59.4551	22.7846	0.397667	26.8155		8.57982	0
22581	Tue Mar 28 12:07:09 2017_x000D_	45.6576	76.3089	215.088	3.75399	1	24.8279	59.4551	22.7846	0.397667	26.7942		19.0471	6.54273
22582	Tue Mar 28 12:07:10 2017_x000D_	45.0636	76.5331	215.086	3.75395	1	25.0459	59.4614	10.9264	0.190702	26.3088		8.57982	0
22583	Tue Mar 28 12:07:10 2017_x000D_	44.8687	76.7424	215.086	3.75396	1	25.0459	59.4614	10.9264	0.190702	26.2978		13.507	0
22584	Tue Mar 28 12:07:10 2017_x000D_	44.4741	76.9592	215.086	3.75395	1	25.0459	59.4614	10.9264	0.190702	26.1463		6.75615	0
22585	Tue Mar 28 12:07:10 2017_x000D_	44.2767	77.0676	212.665	3.7117	1	25.0459	59.4614	10.9264	0.190702	26.073		8.58406	9.20087
22586	Tue Mar 28 12:07:10 2017_x000D_	44.0817	77.277	212.666	3.71172	1	25.2541	59.6866	6.726	0.117391	25.7663		13.5152	0
22587	Tue Mar 28 12:07:10 2017_x000D_	43.6869	77.494	212.665	3.71171	1	25.2541	59.6866	6.726	0.117391	25.6295		6.75497	0
22588	Tue Mar 28 12:07:10 2017_x000D_	43.4896	77.6025	215.085	3.75394	1	25.2541	59.6866	6.726	0.117391	25.5639		6.76286	0
22589	Tue Mar 28 12:07:10 2017_x000D_	43.292	77.711	212.665	3.7117	1	25.2541	59.6866	6.726	0.117391	25.4999		13.5205	14.5545
22590	Tue Mar 28 12:07:10 2017_x000D_	42.897	77.928	212.664	3.71169	1	25.6804	59.9182	0	0	24.9151		6.75904	0
22591	Tue Mar 28 12:07:10 2017_x000D_	42.6996	78.0366	215.084	3.75392	1	25.6804	59.9182	0	0	24.8582		10.9605	0
22592	Tue Mar 28 12:07:10 2017_x000D_	42.5069	78.347	212.666	3.71173	1	25.6804	59.9182	0	0	24.955		6.00445	0
22593	Tue Mar 28 12:07:10 2017_x000D_	42.3069	78.3547	212.665	3.7117	1	25.6804	59.9182	0	0	24.8263		4.30036	0
22594	Tue Mar 28 12:07:10 2017_x000D_	42.2091	78.4595	208.791	3.6441	1	25.6804	59.9182	0	0	24.839		5.98657	0
22595	Tue Mar 28 12:07:10 2017_x000D_	42.4085	78.4517	196.295	3.42599	1	25.6804	59.9182	0	0	24.9664		0.0127279	0
22596	Tue Mar 28 12:07:10 2017_x000D_	42.4082	78.4514	185.075	3.23017	1	25.6804	59.9182	0	0	24.966		0.00848528	0
22597	Tue Mar 28 12:07:10 2017_x000D_	42.408	78.4512	179.302	3.12941	1	25.6804	59.9182	0	0	24.9657		0.0067082	0
22598	Tue Mar 28 12:07:10 2017_x000D_	42.4079	78.451	173.572	3.0294	1	25.6804	59.9182	0	0	24.9655		3.00763	9.20087
22599	Tue Mar 28 12:07:10 2017_x000D_	42.3077	78.4543	161.716	2.82248	1	25.8886	60.1434	0	0	24.5942		2.99884	0
22600	Tue Mar 28 12:07:10 2017_x000D_	42.2078	78.4578	155.278	2.71011	1	25.8886	60.1434	0	0	24.5303		4.23777	0
22601	Tue Mar 28 12:07:10 2017_x000D_	42.1053	78.3606	151.314	2.64092	1	25.8886	60.1434	0	0	24.3895		6.69237	0
22602	Tue Mar 28 12:07:10 2017_x000D_	41.9029	78.2668	140.707	2.45579	1	25.8886	60.1434	0	0	24.185		4.23777	6.54273
22603	Tue Mar 28 12:07:11 2017_x000D_	41.8004	78.1696	136.564	2.3835	1	26.1066	60.1497	0	0	23.8959		8.48173	0
22604	Tue Mar 28 12:07:11 2017_x000D_	41.5954	77.9749	128.34	2.23995	1	26.1066	60.1497	0	0	23.6144		6.70346	0
22605	Tue Mar 28 12:07:11 2017_x000D_	41.3925	77.8813	126.675	2.2109	1	26.1066	60.1497	0	0	23.4109		6.72885	0
22606	Tue Mar 28 12:07:11 2017_x000D_	41.2875	77.6831	124.342	2.17017	1	26.1066	60.1497	0	0	23.1922		20.2179	13.0824
22607	Tue Mar 28 12:07:11 2017_x000D_	40.9714	77.0879	126.67	2.21081	1	26.5425	60.1622	0	0	22.2412		8.49479	0
22608	Tue Mar 28 12:07:11 2017_x000D_	40.7658	76.8932	126.672	2.21084	1	26.5425	60.1622	0	0	21.9597		21.7209	0
22609	Tue Mar 28 12:07:11 2017_x000D_	40.3491	76.3011	126.671	2.21083	1	26.5425	60.1622	0	0	21.2388		10.8626	0
22610	Tue Mar 28 12:07:11 2017_x000D_	40.1407	76.005	128.337	2.2399	1	26.5425	60.1622	0	0	20.8783		8.50958	0
22611	Tue Mar 28 12:07:11 2017_x000D_	39.9348	75.8099	128.338	2.23993	1	26.5425	60.1622	0	0	20.5962		19.2946	0
22612	Tue Mar 28 12:07:11 2017_x000D_	39.5201	75.3183	130.144	2.27144	1	26.5425	60.1622	0	0	19.9531		9.58848	0
22613	Tue Mar 28 12:07:11 2017_x000D_	39.4115	75.0177	130.578	2.27901	1	26.5425	60.1622	0	0	19.6544		8.5223	0
22614	Tue Mar 28 12:07:11 2017_x000D_	39.2053	74.8223	130.579	2.27903	1	26.5425	60.1622	0	0	19.3718		19.3246	0
22615	Tue Mar 28 12:07:11 2017_x000D_	38.79	74.3299	132.414	2.31106	1	26.5425	60.1622	0	0	18.7277		12.8003	9.3499
22616	Tue Mar 28 12:07:11 2017_x000D_	38.4804	74.0363	128.34	2.23995	1	26.3147	60.3749	0	0	18.2931		19.3499	0
22617	Tue Mar 28 12:07:11 2017_x000D_	38.0645	73.5433	130.143	2.27142	1	26.3147	60.3749	0	0	17.6484		10.9233	0
22618	Tue Mar 28 12:07:11 2017_x000D_	37.855	73.2455	128.34	2.23995	1	26.3147	60.3749	0	0	17.2867		23.6405	0
22619	Tue Mar 28 12:07:11 2017_x000D_	37.3349	72.6535	130.579	2.27903	1	26.3147	60.3749	0	0	16.4988		8.55841	6.54264
22620	Tue Mar 28 12:07:11 2017_x000D_	37.1278	72.4573	130.58	2.27905	1	26.5327	60.3811	0	0	16.0652		21.8758	0
22621	Tue Mar 28 12:07:11 2017_x000D_	36.7081	71.861	130.577	2.27901	1	26.5327	60.3811	0	0	15.3404		8.56895	0
22622	Tue Mar 28 12:07:11 2017_x000D_	36.5008	71.6645	130.579	2.27903	1	26.5327	60.3811	0	0	15.0558		13.5992	0
22623	Tue Mar 28 12:07:11 2017_x000D_	36.2879	71.2643	130.575	2.27896	1	26.5327	60.3811	0	0	14.6153		15.1813	0
22624	Tue Mar 28 12:07:12 2017_x000D_	35.9741	70.8673	128.34	2.23995	1	26.5327	60.3811	0	0	14.1103		8.5795	0
22625	Tue Mar 28 12:07:12 2017_x000D_	35.7666	70.6705	128.341	2.23998	1	26.5327	60.3811	0	0	13.8252		10.9724	0
22626	Tue Mar 28 12:07:12 2017_x000D_	35.5561	70.3714	126.682	2.21102	1	26.5327	60.3811	0	0	13.4621		19.4651	0
22627	Tue Mar 28 12:07:12 2017_x000D_	35.1378	69.8754	128.341	2.23998	1	26.5327	60.3811	0	0	12.8136		8.59647	0
22628	Tue Mar 28 12:07:12 2017_x000D_	34.9299	69.6782	128.343	2.24	1	26.5327	60.3811	0	0	12.5279		15.2314	6.54264
22629	Tue Mar 28 12:07:12 2017_x000D_	34.6148	69.2801	130.574	2.27895	1	26.3147	60.3749	0	0	12.1735		8.60495	0
22630	Tue Mar 28 12:07:12 2017_x000D_	34.4067	69.0827	130.575	2.27897	1	26.3147	60.3749	0	0	11.8872		6.82166	0
22631	Tue Mar 28 12:07:12 2017_x000D_	34.3	68.8819	128.343	2.24	1	26.3147	60.3749	0	0	11.6677		15.2487	0
22632	Tue Mar 28 12:07:12 2017_x000D_	33.9846	68.4833	130.573	2.27893	1	26.3147	60.3749	0	0	11.1613		6.82571	20.8
22633	Tue Mar 28 12:07:12 2017_x000D_	33.8778	68.2824	128.341	2.23998	1	26.9785	60.1747	0	0	10.6459		12.9319	0
22634	Tue Mar 28 12:07:12 2017_x000D_	33.565	67.9858	132.399	2.31079	1	26.9785	60.1747	0	0	10.2174		8.62398	0
22635	Tue Mar 28 12:07:12 2017_x000D_	33.3565	67.7879	132.399	2.3108	1	26.9785	60.1747	0	0	9.93175		11.0233	0
22636	Tue Mar 28 12:07:12 2017_x000D_	33.1449	67.4875	130.572	2.27892	1	26.9785	60.1747	0	0	9.56564		4.30139	6.54273
22637	Tue Mar 28 12:07:12 2017_x000D_	33.0409	67.3888	130.138	2.27134	1	26.7605	60.1684	0	0	9.56962		15.2871	0
22638	Tue Mar 28 12:07:12 2017_x000D_	32.7247	66.9892	132.397	2.31076	1	26.7605	60.1684	0	0	9.06063		8.64128	0
22639	Tue Mar 28 12:07:12 2017_x000D_	32.5155	66.7912	140.597	2.45389	1	26.7605	60.1684	0	0	8.77391		8.64094	0
22640	Tue Mar 28 12:07:12 2017_x000D_	32.3066	66.5929	140.597	2.45388	1	26.7605	60.1684	0	0	8.48725		8.64552	0
22641	Tue Mar 28 12:07:12 2017_x000D_	32.0973	66.3948	148.648	2.59439	1	26.7605	60.1684	0	0	8.20058		4.30392	6.54264
22642	Tue Mar 28 12:07:12 2017_x000D_	31.9929	66.2964	163.225	2.84882	1	26.5425	60.1622	0	0	8.20581		3.04981	0
22643	Tue Mar 28 12:07:12 2017_x000D_	31.8913	66.2999	169.829	2.96408	1	26.5425	60.1622	0	0	8.14132		6.08773	0
22644	Tue Mar 28 12:07:12 2017_x000D_	31.6885	66.307	187.876	3.27905	1	26.5425	60.1622	0	0	8.01498		6.81559	0
22645	Tue Mar 28 12:07:12 2017_x000D_	31.4825	66.2112	196.664	3.43243	1	26.5425	60.1622	0	0	7.80987		11.0332	14.5478
22646	Tue Mar 28 12:07:13 2017_x000D_	31.1839	66.4259	208.534	3.63961	1	26.1164	59.9307	20.9054	0.364868	8.23815		3.04351	0
22647	Tue Mar 28 12:07:13 2017_x000D_	31.0825	66.4291	214.883	3.75042	1	26.1164	59.9307	20.9054	0.364868	8.17871		0.0134164	0
22648	Tue Mar 28 12:07:13 2017_x000D_	31.0829	66.4289	222.888	3.89013	1	26.1164	59.9307	20.9054	0.364868	8.1788		8.66871	0
22649	Tue Mar 28 12:07:13 2017_x000D_	30.8858	66.6402	231.037	4.03235	1	26.1164	59.9307	20.9054	0.364868	8.23192		6.84233	127.227
22650	Tue Mar 28 12:07:13 2017_x000D_	30.6854	66.7491	232.85	4.06399	1	28.2457	56.2631	296.139	5.1686	10.7661		19.6681	0
22651	Tue Mar 28 12:07:13 2017_x000D_	30.2934	67.2746	231.036	4.03235	1	28.2457	56.2631	296.139	5.1686	11.2003		13.7485	0
22652	Tue Mar 28 12:07:13 2017_x000D_	30.102	67.691	231.037	4.03235	1	28.2457	56.2631	296.139	5.1686	11.5777		26.0523	0
22653	Tue Mar 28 12:07:13 2017_x000D_	29.5093	68.3257	222.891	3.89017	1	28.2457	56.2631	296.139	5.1686	12.1286		8.68128	184.037
22654	Tue Mar 28 12:07:13 2017_x000D_	29.3118	68.5372	222.891	3.89018	1	32.1702	51.5481	315	5.49779	17.2279		9.68331	0
22655	Tue Mar 28 12:07:13 2017_x000D_	29.0093	68.6498	218.853	3.8197	1	32.1702	51.5481	315	5.49779	17.3914		23.9685	0
22656	Tue Mar 28 12:07:13 2017_x000D_	28.4135	69.1821	216.494	3.77854	1	32.1702	51.5481	315	5.49779	18.0297		11.0646	0
22657	Tue Mar 28 12:07:13 2017_x000D_	28.1139	69.3972	214.892	3.75058	1	32.1702	51.5481	315	5.49779	18.3042		6.85453	0
22658	Tue Mar 28 12:07:13 2017_x000D_	27.9132	69.5064	212.454	3.70802	1	32.1702	51.5481	315	5.49779	18.456		24.7356	56.1565
22659	Tue Mar 28 12:07:13 2017_x000D_	27.2119	69.94	211.043	3.6834	1	33.5382	50.2704	315	5.49779	20.6619		11.0622	0
22660	Tue Mar 28 12:07:13 2017_x000D_	26.9124	70.1551	212.454	3.70802	1	33.5382	50.2704	315	5.49779	20.9595		20.5811	0
22661	Tue Mar 28 12:07:13 2017_x000D_	26.3098	70.483	209.886	3.66321	1	33.5382	50.2704	315	5.49779	21.4662		8.69181	0
22662	Tue Mar 28 12:07:13 2017_x000D_	26.112	70.6947	209.888	3.66323	1	33.5382	50.2704	315	5.49779	21.7325		20.5906	14.7446
22663	Tue Mar 28 12:07:13 2017_x000D_	25.5092	71.0229	212.454	3.70802	1	33.9842	50.0639	315	5.49779	22.6076		6.86124	0
22664	Tue Mar 28 12:07:13 2017_x000D_	25.3083	71.1322	214.89	3.75054	1	33.9842	50.0639	315	5.49779	22.7847		11.0754	0
22665	Tue Mar 28 12:07:13 2017_x000D_	25.0084	71.3475	216.491	3.77848	1	33.9842	50.0639	315	5.49779	23.0988		6.86531	0
22666	Tue Mar 28 12:07:13 2017_x000D_	24.8074	71.4569	218.848	3.81962	1	33.9842	50.0639	315	5.49779	23.2782		19.6812	14.7458
22667	Tue Mar 28 12:07:14 2017_x000D_	24.3096	71.8842	220.634	3.8508	1	34.4302	49.8573	315	5.49779	24.2407		6.86794	0
22668	Tue Mar 28 12:07:14 2017_x000D_	24.1085	71.9936	222.883	3.89005	1	34.4302	49.8573	315	5.49779	24.4244		17.3987	0
22669	Tue Mar 28 12:07:14 2017_x000D_	23.7127	72.4175	222.884	3.89005	1	34.4302	49.8573	315	5.49779	24.9765		6.87465	0
22670	Tue Mar 28 12:07:14 2017_x000D_	23.5114	72.527	220.634	3.85079	1	34.4302	49.8573	315	5.49779	25.1622		22.1742	0
22671	Tue Mar 28 12:07:14 2017_x000D_	22.911	72.9581	220.633	3.85078	1	34.4302	49.8573	315	5.49779	25.8135		8.70248	14.7473
22672	Tue Mar 28 12:07:14 2017_x000D_	22.713	73.1701	220.634	3.85079	1	34.8763	49.6508	347.805	6.07034	26.4784		17.4072	0
22673	Tue Mar 28 12:07:14 2017_x000D_	22.317	73.5942	220.634	3.8508	1	34.8763	49.6508	347.805	6.07034	27.0374		6.87608	0
22674	Tue Mar 28 12:07:14 2017_x000D_	22.1157	73.7038	222.883	3.89003	1	34.8763	49.6508	347.805	6.07034	27.2283		11.0957	0
22675	Tue Mar 28 12:07:14 2017_x000D_	21.9209	74.0182	220.635	3.85081	1	34.8763	49.6508	347.805	6.07034	27.5973		15.3854	0
22676	Tue Mar 28 12:07:14 2017_x000D_	21.5215	74.3399	222.883	3.89004	1	34.8763	49.6508	328.61	5.73533	28.0696		12.6851	0
22677	Tue Mar 28 12:07:14 2017_x000D_	21.1152	74.457	220.633	3.85078	1	34.8763	49.6508	328.61	5.73533	28.3675		17.4155	0
22678	Tue Mar 28 12:07:14 2017_x000D_	20.7189	74.8812	220.634	3.85078	1	34.8763	49.6508	328.61	5.73533	28.931		8.70892	0
22679	Tue Mar 28 12:07:14 2017_x000D_	20.5208	75.0934	220.634	3.85079	1	34.8763	49.6508	328.61	5.73533	29.2131		8.70672	14.7458
22680	Tue Mar 28 12:07:14 2017_x000D_	20.3227	75.3055	220.634	3.85079	1	35.3223	49.4442	315	5.49779	29.8964		19.7261	0
22681	Tue Mar 28 12:07:14 2017_x000D_	19.8237	75.7337	218.85	3.81965	1	35.3223	49.4442	315	5.49779	30.5179		11.1012	0
22682	Tue Mar 28 12:07:14 2017_x000D_	19.5231	75.9495	220.634	3.85079	1	35.3223	49.4442	315	5.49779	30.8569		8.71096	0
22683	Tue Mar 28 12:07:14 2017_x000D_	19.3249	76.1617	220.634	3.85079	1	35.3223	49.4442	315	5.49779	31.1407		13.7792	0
22684	Tue Mar 28 12:07:14 2017_x000D_	18.9216	76.3815	220.634	3.85078	1	35.3223	49.4442	315	5.49779	31.5373		6.88367	9.36043
22685	Tue Mar 28 12:07:14 2017_x000D_	18.8258	76.59	218.85	3.81966	1	35.5503	49.2312	340.522	5.94323	32.0658		13.7859	0
22686	Tue Mar 28 12:07:14 2017_x000D_	18.4223	76.8099	218.85	3.81965	1	35.5503	49.2312	340.522	5.94323	32.4646		6.89356	0
22687	Tue Mar 28 12:07:14 2017_x000D_	18.2205	76.9198	216.496	3.77857	1	35.5503	49.2312	340.522	5.94323	32.6647		11.1138	0
22688	Tue Mar 28 12:07:15 2017_x000D_	17.9196	77.1359	218.235	3.80892	1	35.5503	49.2312	340.522	5.94323	33.0078		4.35972	6.54282
22689	Tue Mar 28 12:07:15 2017_x000D_	17.8204	77.2421	218.849	3.81964	1	35.7683	49.2376	0	0	33.2623		4.35548	0
22690	Tue Mar 28 12:07:15 2017_x000D_	17.7213	77.3482	218.236	3.80893	1	35.7683	49.2376	0	0	33.4051		6.89499	0
22691	Tue Mar 28 12:07:15 2017_x000D_	17.5195	77.4582	220.633	3.85076	1	35.7683	49.2376	0	0	33.6069		13.0812	0
22692	Tue Mar 28 12:07:15 2017_x000D_	17.2218	77.7768	216.497	3.77859	1	35.7683	49.2376	0	0	34.0361		8.71944	0
22693	Tue Mar 28 12:07:15 2017_x000D_	17.0234	77.9892	216.498	3.7786	1	35.7683	49.2376	315	5.49779	34.3224		4.37614	0
22694	Tue Mar 28 12:07:15 2017_x000D_	16.9234	78.0954	199.595	3.48358	1	35.7683	49.2376	315	5.49779	34.466		0.00424264	0
22695	Tue Mar 28 12:07:15 2017_x000D_	16.9233	78.0953	193.986	3.38569	1	35.7683	49.2376	315	5.49779	34.4659		6.85733	0
22696	Tue Mar 28 12:07:15 2017_x000D_	17.1317	78.1892	173.214	3.02316	1	35.7683	49.2376	315	5.49779	34.4314		3.08311	0
22697	Tue Mar 28 12:07:15 2017_x000D_	17.1279	78.0865	164.678	2.87418	1	35.7683	49.2376	315	5.49779	34.3471		4.33797	0
22698	Tue Mar 28 12:07:15 2017_x000D_	17.2345	78.1842	147.701	2.57786	1	35.7683	49.2376	315	5.49779	34.3716		6.16011	0
22699	Tue Mar 28 12:07:15 2017_x000D_	17.0293	78.1917	139.319	2.43157	1	35.7683	49.2376	315	5.49779	34.489		4.35578	0
22700	Tue Mar 28 12:07:15 2017_x000D_	16.923	78.0928	131.267	2.29104	1	35.7683	49.2376	315	5.49779	34.464		4.33443	0
22701	Tue Mar 28 12:07:15 2017_x000D_	16.8173	77.9943	122.605	2.13986	1	35.7683	49.2376	315	5.49779	34.4396		9.70542	9.36058
22702	Tue Mar 28 12:07:15 2017_x000D_	16.7042	77.6912	113.346	1.97826	1	35.9964	49.0247	315	5.49779	34.5537		15.3687	0
22703	Tue Mar 28 12:07:15 2017_x000D_	16.3819	77.293	103.364	1.80405	1	35.9964	49.0247	315	5.49779	34.4068		6.8864	0
22704	Tue Mar 28 12:07:15 2017_x000D_	16.4777	77.0844	100.569	1.75525	1	35.9964	49.0247	315	5.49779	34.1808		12.681	0
22705	Tue Mar 28 12:07:15 2017_x000D_	16.3604	76.6783	103.361	1.80399	1	35.9964	49.0247	315	5.49779	33.916		25.3699	9.36043
22706	Tue Mar 28 12:07:15 2017_x000D_	16.1259	75.8658	103.362	1.80401	1	36.2244	48.8117	315	5.49779	33.7027		12.6971	0
22707	Tue Mar 28 12:07:15 2017_x000D_	16.0084	75.4592	106.099	1.85177	1	36.2244	48.8117	315	5.49779	33.4481		9.23369	0
22708	Tue Mar 28 12:07:15 2017_x000D_	15.9976	75.1516	106.806	1.86412	1	36.2244	48.8117	315	5.49779	33.2101		25.4181	0
22709	Tue Mar 28 12:07:15 2017_x000D_	15.7625	74.3376	112.303	1.96006	1	36.2244	48.8117	315	5.49779	32.7148		9.7514	6.58897
22710	Tue Mar 28 12:07:16 2017_x000D_	15.6485	74.0332	116.049	2.02544	1	36.2143	49.0311	315	5.49779	32.3737		13.8012	0
22711	Tue Mar 28 12:07:16 2017_x000D_	15.4279	73.6295	116.05	2.02545	1	36.2143	49.0311	315	5.49779	32.2049		12.7284	0
22712	Tue Mar 28 12:07:16 2017_x000D_	15.3101	73.2219	118.654	2.07091	1	36.2143	49.0311	315	5.49779	31.9716		18.0166	0
22713	Tue Mar 28 12:07:16 2017_x000D_	14.9823	72.7187	122.56	2.13908	1	36.2143	49.0311	315	5.49779	31.8104		6.17488	0
22714	Tue Mar 28 12:07:16 2017_x000D_	14.975	72.513	122.557	2.13902	1	36.2143	49.0311	315	5.49779	31.6624		19.8059	0
22715	Tue Mar 28 12:07:16 2017_x000D_	14.544	72.0129	124.1	2.16596	1	36.2143	49.0311	345.308	6.02676	31.5874		11.1668	0
22716	Tue Mar 28 12:07:16 2017_x000D_	14.3264	71.7109	122.561	2.13909	1	36.2143	49.0311	345.308	6.02676	31.5191		6.92637	0
22717	Tue Mar 28 12:07:16 2017_x000D_	14.2155	71.5084	124.999	2.18165	1	36.2143	49.0311	345.308	6.02676	31.4512		6.91654	0
22718	Tue Mar 28 12:07:16 2017_x000D_	14.1051	71.306	122.56	2.13907	1	36.2143	49.0311	345.308	6.02676	31.3845		22.348	9.36263
22719	Tue Mar 28 12:07:16 2017_x000D_	13.6695	70.7017	122.561	2.13909	1	36.4424	48.8181	315	5.49779	31.5832		9.79775	0
22720	Tue Mar 28 12:07:16 2017_x000D_	13.5551	70.3958	118.661	2.07102	1	36.4424	48.8181	315	5.49779	31.4551		18.089	0
22721	Tue Mar 28 12:07:16 2017_x000D_	13.2261	69.8905	122.559	2.13906	1	36.4424	48.8181	315	5.49779	31.3535		11.1993	0
22722	Tue Mar 28 12:07:16 2017_x000D_	13.0079	69.5876	121.151	2.11448	1	36.4424	48.8181	315	5.49779	31.3137		18.1007	0
22723	Tue Mar 28 12:07:16 2017_x000D_	12.6788	69.0819	119.996	2.09432	1	36.4424	48.8181	315	5.49779	31.2303		12.8002	0
22724	Tue Mar 28 12:07:16 2017_x000D_	12.56	68.6721	122.556	2.139	1	36.4424	48.8181	315	5.49779	31.0572		8.8006	0
22725	Tue Mar 28 12:07:16 2017_x000D_	12.3453	68.4722	122.558	2.13904	1	36.4424	48.8181	315	5.49779	31.0959		20.8576	0
22726	Tue Mar 28 12:07:16 2017_x000D_	12.0119	67.8621	119.995	2.0943	1	36.4424	48.8181	315	5.49779	30.9762		6.20808	0
22727	Tue Mar 28 12:07:16 2017_x000D_	12.0044	67.6553	119.991	2.09424	1	36.4424	48.8181	315	5.49779	30.8554		17.6287	0
22728	Tue Mar 28 12:07:16 2017_x000D_	11.5744	67.2548	119.997	2.09434	1	36.4424	48.8181	315	5.49779	30.9569		6.21418	0
22729	Tue Mar 28 12:07:16 2017_x000D_	11.5668	67.0478	119.994	2.09429	1	36.4424	48.8181	315	5.49779	30.8402		11.2425	0
22730	Tue Mar 28 12:07:16 2017_x000D_	11.3478	66.7437	118.667	2.07112	1	36.4424	48.8181	315	5.49779	30.8394		11.2376	0
22731	Tue Mar 28 12:07:17 2017_x000D_	11.1288	66.4398	119.996	2.09433	1	36.4424	48.8181	315	5.49779	30.8432		9.33338	0
22732	Tue Mar 28 12:07:17 2017_x000D_	11.1173	66.1289	118.664	2.07107	1	36.4424	48.8181	315	5.49779	30.6761		15.6155	0
22733	Tue Mar 28 12:07:17 2017_x000D_	10.7902	65.724	121.147	2.11442	1	36.4424	48.8181	315	5.49779	30.7221		6.97041	0
22734	Tue Mar 28 12:07:17 2017_x000D_	10.6788	65.5201	118.667	2.07113	1	36.4424	48.8181	315	5.49779	30.7037		3.10709	0
22735	Tue Mar 28 12:07:17 2017_x000D_	10.675	65.4166	119.992	2.09426	1	36.4424	48.8181	315	5.49779	30.6508		13.9638	9.36043
22736	Tue Mar 28 12:07:17 2017_x000D_	10.4517	65.0082	119.992	2.09426	1	36.6704	48.6051	315	5.49779	30.927		6.9867	0
22737	Tue Mar 28 12:07:17 2017_x000D_	10.3399	64.8039	122.549	2.13887	1	36.6704	48.6051	315	5.49779	30.9143		15.6333	0
22738	Tue Mar 28 12:07:17 2017_x000D_	10.0126	64.3984	119.995	2.0943	1	36.6704	48.6051	315	5.49779	30.9849		3.11577	0
22739	Tue Mar 28 12:07:17 2017_x000D_	10.0091	64.2946	113.373	1.97872	1	36.6704	48.6051	315	5.49779	30.9352		4.40658	0
22740	Tue Mar 28 12:07:17 2017_x000D_	9.90179	64.1943	98.1558	1.71314	1	36.6704	48.6051	315	5.49779	30.9771		3.11487	0
22741	Tue Mar 28 12:07:17 2017_x000D_	9.79802	64.1978	89.1223	1.55548	1	36.6704	48.6051	315	5.49779	31.0686		6.95847	0
22742	Tue Mar 28 12:07:17 2017_x000D_	9.70191	64.4089	80.2146	1.40001	1	36.6704	48.6051	315	5.49779	31.258		0.0240169	0
22743	Tue Mar 28 12:07:17 2017_x000D_	9.70188	64.4097	61.5231	1.07378	1	36.6704	48.6051	315	5.49779	31.2584		6.22358	0
22744	Tue Mar 28 12:07:17 2017_x000D_	9.69392	64.2024	53.2691	0.929721	1	36.6704	48.6051	315	5.49779	31.161		0.022135	9.36058
22745	Tue Mar 28 12:07:17 2017_x000D_	9.6933	64.2028	36.3223	0.633944	1	36.8985	48.3922	315	5.49779	31.4658		3.11449	0
22746	Tue Mar 28 12:07:17 2017_x000D_	9.79707	64.1997	29.6765	0.517953	1	36.8985	48.3922	315	5.49779	31.3746		4.38914	0
22747	Tue Mar 28 12:07:17 2017_x000D_	9.89685	64.0927	20.1778	0.35217	1	36.8985	48.3922	315	5.49779	31.2345		9.83934	0
22748	Tue Mar 28 12:07:17 2017_x000D_	10.2046	63.9793	10.6996	0.186743	1	36.8985	48.3922	315	5.49779	30.9115		6.24005	0
22749	Tue Mar 28 12:07:17 2017_x000D_	10.4125	63.9728	4.74139	0.0827528	1	36.8985	48.3922	284.692	4.96881	30.7289		21.832	0
22750	Tue Mar 28 12:07:17 2017_x000D_	11.1399	63.9508	4.59223	0.0801495	1	36.8985	48.3922	284.692	4.96881	30.0928		12.8364	0
22751	Tue Mar 28 12:07:17 2017_x000D_	11.5517	63.8346	7.43804	0.129818	1	36.8985	48.3922	284.692	4.96881	29.6804		15.5921	0
22752	Tue Mar 28 12:07:17 2017_x000D_	12.0712	63.8189	7.73807	0.135055	1	36.8985	48.3922	284.692	4.96881	29.2297		25.0933	0
22753	Tue Mar 28 12:07:18 2017_x000D_	12.8977	63.6903	10.7051	0.186838	1	36.8985	48.3922	284.692	4.96881	28.4617		9.83483	0
22754	Tue Mar 28 12:07:18 2017_x000D_	13.2054	63.5772	14.2675	0.249015	1	36.8985	48.3922	284.692	4.96881	28.1416		21.9778	0
22755	Tue Mar 28 12:07:18 2017_x000D_	13.9272	63.4519	16.4901	0.287806	1	36.8985	48.3922	284.692	4.96881	27.4677		9.82816	0
22756	Tue Mar 28 12:07:18 2017_x000D_	14.2347	63.3389	20.1941	0.352454	1	36.8985	48.3922	284.692	4.96881	27.1487		19.6271	0
22757	Tue Mar 28 12:07:18 2017_x000D_	14.8487	63.113	20.1942	0.352455	1	36.8985	48.3922	284.692	4.96881	26.5122		6.93554	6.58883
22758	Tue Mar 28 12:07:18 2017_x000D_	15.0522	63.0033	23.0214	0.401799	1	36.9085	48.1728	315	5.49779	26.4129		9.31618	0
22759	Tue Mar 28 12:07:18 2017_x000D_	15.3626	62.994	21.9932	0.383854	1	36.9085	48.1728	315	5.49779	26.1514		11.1793	0
22760	Tue Mar 28 12:07:18 2017_x000D_	15.6659	62.7775	23.022	0.401809	1	36.9085	48.1728	315	5.49779	25.7788		19.6099	0
22761	Tue Mar 28 12:07:18 2017_x000D_	16.2794	62.5519	23.0226	0.40182	1	36.9085	48.1728	315	5.49779	25.1459		6.92498	6.54282
22762	Tue Mar 28 12:07:18 2017_x000D_	16.4825	62.4422	20.1928	0.352431	1	37.1265	48.1792	315	5.49779	25.092		19.5976	0
22763	Tue Mar 28 12:07:18 2017_x000D_	17.0956	62.2167	20.1928	0.352431	1	37.1265	48.1792	315	5.49779	24.4599		9.79023	0
22764	Tue Mar 28 12:07:18 2017_x000D_	17.4019	62.1041	21.9921	0.383834	1	37.1265	48.1792	315	5.49779	24.1446		19.5815	0
22765	Tue Mar 28 12:07:18 2017_x000D_	18.0145	61.8788	21.9924	0.383841	1	37.1265	48.1792	315	5.49779	23.5148		6.9197	0
22766	Tue Mar 28 12:07:18 2017_x000D_	18.2174	61.7691	19.2778	0.336461	1	37.1265	48.1792	315	5.49779	23.286		19.5682	0
22767	Tue Mar 28 12:07:18 2017_x000D_	18.8296	61.544	19.2776	0.336458	1	37.1265	48.1792	315	5.49779	22.6582		0	0
22768	Tue Mar 28 12:07:18 2017_x000D_	18.8296	61.544	19.2776	0.336458	1	37.1265	48.1792	315	5.49779	22.6582		19.5625	0
22769	Tue Mar 28 12:07:18 2017_x000D_	19.4416	61.3189	19.2774	0.336454	1	37.1265	48.1792	315	5.49779	22.032		19.5492	0
22770	Tue Mar 28 12:07:18 2017_x000D_	20.0532	61.094	19.2772	0.336451	1	37.1265	48.1792	315	5.49779	21.4077		9.28293	0
22771	Tue Mar 28 12:07:18 2017_x000D_	20.3625	61.085	20.1942	0.352455	1	37.1265	48.1792	315	5.49779	21.1564		19.5369	0
22772	Tue Mar 28 12:07:18 2017_x000D_	20.9737	60.8602	20.1942	0.352455	1	37.1265	48.1792	315	5.49779	20.5358		11.1354	0
22773	Tue Mar 28 12:07:18 2017_x000D_	21.2757	60.6444	19.2767	0.336442	1	37.1265	48.1792	315	5.49779	20.165		9.77127	0
22774	Tue Mar 28 12:07:19 2017_x000D_	21.5814	60.532	23.0267	0.401892	1	37.1265	48.1792	315	5.49779	19.8555		20.7038	20.9237
22775	Tue Mar 28 12:07:19 2017_x000D_	22.1886	60.204	20.1901	0.352384	1	37.3747	47.5274	289.478	5.05234	19.7817		9.25577	0
22776	Tue Mar 28 12:07:19 2017_x000D_	22.497	60.1952	19.2763	0.336435	1	37.3747	47.5274	289.478	5.05234	19.5402		12.7177	0
22777	Tue Mar 28 12:07:19 2017_x000D_	22.905	60.0801	21.9956	0.383896	1	37.3747	47.5274	289.478	5.05234	19.1557		20.6851	0
22778	Tue Mar 28 12:07:19 2017_x000D_	23.5116	59.7523	19.2746	0.336405	1	37.3747	47.5274	289.478	5.05234	18.4833		12.3349	0
22779	Tue Mar 28 12:07:19 2017_x000D_	23.9226	59.7407	19.2771	0.336449	1	37.3747	47.5274	289.478	5.05234	18.1693		16.597	0
22780	Tue Mar 28 12:07:19 2017_x000D_	24.4296	59.5193	20.1928	0.352431	1	37.3747	47.5274	289.478	5.05234	17.646		11.1113	0
22781	Tue Mar 28 12:07:19 2017_x000D_	24.7309	59.3039	19.2741	0.336396	1	37.3747	47.5274	289.478	5.05234	17.2786		18.7225	0
22782	Tue Mar 28 12:07:19 2017_x000D_	25.3432	59.1832	16.4707	0.287468	1	37.3747	47.5274	289.478	5.05234	16.7516		6.88596	0
22783	Tue Mar 28 12:07:19 2017_x000D_	25.5452	59.0742	19.2752	0.336415	1	37.3747	47.5274	289.478	5.05234	16.5307		18.7101	0
22784	Tue Mar 28 12:07:19 2017_x000D_	26.1571	58.9536	16.471	0.287472	1	37.3747	47.5274	284.692	4.96881	16.0123		0	0
22785	Tue Mar 28 12:07:19 2017_x000D_	26.1571	58.9536	16.471	0.287472	1	37.3747	47.5274	284.692	4.96881	16.0123		12.6806	0
22786	Tue Mar 28 12:07:19 2017_x000D_	26.5639	58.8388	19.2776	0.336458	1	37.3747	47.5274	284.692	4.96881	15.6468		19.4439	0
22787	Tue Mar 28 12:07:19 2017_x000D_	27.1722	58.6151	19.2774	0.336454	1	37.3747	47.5274	284.692	4.96881	15.0675		6.87662	9.36263
22788	Tue Mar 28 12:07:19 2017_x000D_	27.3739	58.5062	21.9999	0.383972	1	37.6028	47.3144	280.926	4.90309	15.162		6.87683	0
22789	Tue Mar 28 12:07:19 2017_x000D_	27.5755	58.3971	19.2759	0.336427	1	37.6028	47.3144	280.926	4.90309	14.9457		12.6638	0
22790	Tue Mar 28 12:07:19 2017_x000D_	27.9818	58.2826	22.0003	0.383978	1	37.6028	47.3144	280.926	4.90309	14.5899		3.07623	0
22791	Tue Mar 28 12:07:19 2017_x000D_	28.0843	58.2797	23.0358	0.40205	1	37.6028	47.3144	280.926	4.90309	14.5203		9.70592	0
22792	Tue Mar 28 12:07:19 2017_x000D_	28.3879	58.1679	19.2769	0.336446	1	37.6028	47.3144	280.926	4.90309	14.2377		9.71615	0
22793	Tue Mar 28 12:07:19 2017_x000D_	28.6919	58.0562	23.0364	0.40206	1	37.6028	47.3144	280.926	4.90309	13.9567		6.86991	0
22794	Tue Mar 28 12:07:19 2017_x000D_	28.8934	57.9474	25.7719	0.449804	1	37.6028	47.3144	280.926	4.90309	13.7446		3.08831	0
22795	Tue Mar 28 12:07:20 2017_x000D_	28.9963	57.9444	40.5679	0.708044	1	37.6028	47.3144	280.926	4.90309	13.6773		3.09168	6.59197
22796	Tue Mar 28 12:07:20 2017_x000D_	28.9997	58.0474	51.0218	0.890499	1	37.6129	47.0949	280.926	4.90309	13.9336		4.334	0
22797	Tue Mar 28 12:07:20 2017_x000D_	28.9009	58.1528	67.9364	1.18571	1	37.6129	47.0949	280.926	4.90309	14.0775		6.89288	0
22798	Tue Mar 28 12:07:20 2017_x000D_	28.8048	58.3615	77.7993	1.35785	1	37.6129	47.0949	280.926	4.90309	14.301		4.36055	0
22799	Tue Mar 28 12:07:20 2017_x000D_	28.91	58.4618	85.7563	1.49673	1	37.6129	47.0949	280.926	4.90309	14.316		3.04981	0
22800	Tue Mar 28 12:07:20 2017_x000D_	29.0116	58.4583	106.302	1.85532	1	37.6129	47.0949	280.926	4.90309	14.2516		4.36136	0
22801	Tue Mar 28 12:07:20 2017_x000D_	28.912	58.5642	115.442	2.01485	1	37.6129	47.0949	280.926	4.90309	14.3962		4.34526	0
22802	Tue Mar 28 12:07:20 2017_x000D_	29.0106	58.4581	124.317	2.16974	1	37.6129	47.0949	280.926	4.90309	14.2521		3.07659	0
22803	Tue Mar 28 12:07:20 2017_x000D_	28.9081	58.4614	138.482	2.41696	1	37.6129	47.0949	280.926	4.90309	14.3168		3.09478	0
22804	Tue Mar 28 12:07:20 2017_x000D_	28.9046	58.3583	144.485	2.52175	1	37.6129	47.0949	280.926	4.90309	14.2372		4.35652	6.54291
22805	Tue Mar 28 12:07:20 2017_x000D_	28.7993	58.2583	153.476	2.67867	1	37.8309	47.1014	280.504	4.89572	14.3543		11.1177	0
22806	Tue Mar 28 12:07:20 2017_x000D_	28.4861	58.0602	154.812	2.70198	1	37.8309	47.1014	280.504	4.89572	14.4021		20.6685	0
22807	Tue Mar 28 12:07:20 2017_x000D_	27.8627	57.7669	152.315	2.6584	1	37.8309	47.1014	280.504	4.89572	14.5986		11.1209	0
22808	Tue Mar 28 12:07:20 2017_x000D_	27.5495	57.5686	150.9	2.6337	1	37.8309	47.1014	280.504	4.89572	14.6721		22.2683	0
22809	Tue Mar 28 12:07:20 2017_x000D_	26.9225	57.1713	142.705	2.49066	1	37.8309	47.1014	280.504	4.89572	14.8457		9.74388	13.1808
22810	Tue Mar 28 12:07:20 2017_x000D_	26.612	57.076	138.5	2.41727	1	37.851	46.6625	281.457	4.91235	15.3218		11.1921	0
22811	Tue Mar 28 12:07:20 2017_x000D_	26.3973	56.7709	136.383	2.38034	1	37.851	46.6625	281.457	4.91235	15.2764		11.1467	0
22812	Tue Mar 28 12:07:20 2017_x000D_	26.0834	56.5721	134.274	2.34353	1	37.851	46.6625	281.457	4.91235	15.3843		21.928	0
22813	Tue Mar 28 12:07:20 2017_x000D_	25.5543	56.0678	130.082	2.27035	1	37.851	46.6625	281.457	4.91235	15.4812		20.8657	0
22814	Tue Mar 28 12:07:20 2017_x000D_	25.227	55.4541	127.688	2.22858	1	37.851	46.6625	281.457	4.91235	15.3837		11.2221	0
22815	Tue Mar 28 12:07:20 2017_x000D_	25.0117	55.1482	125.956	2.19835	1	37.851	46.6625	281.457	4.91235	15.3901		8.79114	0
22816	Tue Mar 28 12:07:20 2017_x000D_	24.7996	54.946	125.958	2.19839	1	37.851	46.6625	281.457	4.91235	15.4582		22.4568	0
22817	Tue Mar 28 12:07:21 2017_x000D_	24.3687	54.3339	125.958	2.19838	1	37.851	46.6625	281.457	4.91235	15.512		6.97783	0
22818	Tue Mar 28 12:07:21 2017_x000D_	24.259	54.1288	128.297	2.23921	1	37.851	46.6625	281.457	4.91235	15.5077		11.2322	0
22819	Tue Mar 28 12:07:21 2017_x000D_	24.0434	53.8227	130.071	2.27017	1	37.851	46.6625	281.457	4.91235	15.5537		15.5941	0
22820	Tue Mar 28 12:07:21 2017_x000D_	23.7212	53.4148	132.307	2.30918	1	37.851	46.6625	281.457	4.91235	15.6603		8.81235	0
22821	Tue Mar 28 12:07:21 2017_x000D_	23.5086	53.2121	132.307	2.3092	1	37.851	46.6625	281.457	4.91235	15.7671		17.6352	27.27
22822	Tue Mar 28 12:07:21 2017_x000D_	23.0832	52.8064	132.309	2.30922	1	38.1094	45.791	281.457	4.91235	16.5832		4.41372	0
22823	Tue Mar 28 12:07:21 2017_x000D_	22.9766	52.705	136.362	2.37996	1	38.1094	45.791	281.457	4.91235	16.6375		19.9928	0
22824	Tue Mar 28 12:07:21 2017_x000D_	22.5475	52.1951	138.464	2.41666	1	38.1094	45.791	281.457	4.91235	16.8281		8.83355	0
22825	Tue Mar 28 12:07:21 2017_x000D_	22.3344	51.9919	138.464	2.41665	1	38.1094	45.791	281.457	4.91235	16.95		8.83355	0
22826	Tue Mar 28 12:07:21 2017_x000D_	22.1213	51.7887	138.464	2.41665	1	38.1094	45.791	281.457	4.91235	17.0761		17.6798	6.59197
22827	Tue Mar 28 12:07:21 2017_x000D_	21.6948	51.382	138.463	2.41663	1	38.0993	46.0105	281.457	4.91235	17.2615		11.2454	0
22828	Tue Mar 28 12:07:21 2017_x000D_	21.3784	51.181	136.362	2.37996	1	38.0993	46.0105	281.457	4.91235	17.5021		7.01419	0
22829	Tue Mar 28 12:07:21 2017_x000D_	21.268	50.9749	138.462	2.41662	1	38.0993	46.0105	281.457	4.91235	17.5482		22.1336	0
22830	Tue Mar 28 12:07:21 2017_x000D_	20.7342	50.4656	134.259	2.34326	1	38.0993	46.0105	281.457	4.91235	17.9275		6.97424	6.59197
22831	Tue Mar 28 12:07:21 2017_x000D_	20.524	50.3663	136.362	2.37996	1	38.1094	45.791	281.457	4.91235	18.1708		20.0908	0
22832	Tue Mar 28 12:07:21 2017_x000D_	20.0928	49.8539	134.26	2.34328	1	38.1094	45.791	281.457	4.91235	18.469		8.86966	0
22833	Tue Mar 28 12:07:21 2017_x000D_	19.8788	49.6499	134.26	2.34329	1	38.1094	45.791	281.457	4.91235	18.6345		17.7477	0
22834	Tue Mar 28 12:07:21 2017_x000D_	19.4507	49.2416	134.261	2.3433	1	38.1094	45.791	281.457	4.91235	18.9751		8.88238	0
22835	Tue Mar 28 12:07:21 2017_x000D_	19.2364	49.0373	134.261	2.34331	1	38.1094	45.791	281.457	4.91235	19.1502		11.3061	0
22836	Tue Mar 28 12:07:21 2017_x000D_	18.9183	48.8352	136.362	2.37996	1	38.1094	45.791	281.457	4.91235	19.431		15.7238	0
22837	Tue Mar 28 12:07:21 2017_x000D_	18.5933	48.424	134.263	2.34333	1	38.1094	45.791	281.457	4.91235	19.6929		7.04649	0
22838	Tue Mar 28 12:07:22 2017_x000D_	18.4823	48.217	136.357	2.37987	1	38.1094	45.791	281.457	4.91235	19.7765		6.99964	0
22839	Tue Mar 28 12:07:22 2017_x000D_	18.2714	48.1172	138.456	2.41652	1	38.1094	45.791	281.457	4.91235	19.9739		13.3489	0
22840	Tue Mar 28 12:07:22 2017_x000D_	17.9495	47.81	134.264	2.34335	1	38.1094	45.791	281.457	4.91235	20.2607		7.05319	0
22841	Tue Mar 28 12:07:22 2017_x000D_	17.8384	47.6028	136.357	2.37987	1	38.1094	45.791	281.457	4.91235	20.3518		11.3227	0
22842	Tue Mar 28 12:07:22 2017_x000D_	17.5199	47.4003	134.265	2.34336	1	38.1094	45.791	281.457	4.91235	20.6523		7.05867	0
22843	Tue Mar 28 12:07:22 2017_x000D_	17.4086	47.193	136.357	2.37987	1	38.1094	45.791	281.457	4.91235	20.7482		13.3679	6.59197
22844	Tue Mar 28 12:07:22 2017_x000D_	17.0863	46.8853	132.325	2.3095	1	38.1195	45.5715	281.457	4.91235	21.0742		7.05442	0
22845	Tue Mar 28 12:07:22 2017_x000D_	16.9753	46.678	130.1	2.27067	1	38.1195	45.5715	281.457	4.91235	21.1731		9.90804	0
22846	Tue Mar 28 12:07:22 2017_x000D_	16.66	46.5797	126.017	2.1994	1	38.1195	45.5715	281.457	4.91235	21.4832		0.018	0
22847	Tue Mar 28 12:07:22 2017_x000D_	16.6606	46.5797	112.962	1.97155	1	38.1195	45.5715	281.457	4.91235	21.4826		0.0192094	6.59197
22848	Tue Mar 28 12:07:22 2017_x000D_	16.6611	46.5801	101.337	1.76866	1	38.1296	45.352	281.457	4.91235	21.5036		6.30423	0
22849	Tue Mar 28 12:07:22 2017_x000D_	16.6688	46.7901	83.4988	1.45733	1	38.1296	45.352	281.457	4.91235	21.5089		4.44983	0
22850	Tue Mar 28 12:07:22 2017_x000D_	16.5613	46.6879	74.5241	1.30069	1	38.1296	45.352	281.457	4.91235	21.6096		0.015	0
22851	Tue Mar 28 12:07:22 2017_x000D_	16.5613	46.6884	66.8295	1.16639	1	38.1296	45.352	281.457	4.91235	21.6097		4.3827	0
22852	Tue Mar 28 12:07:22 2017_x000D_	16.6613	46.5819	48.9976	0.855169	1	38.1296	45.352	281.457	4.91235	21.5035		4.39555	0
22853	Tue Mar 28 12:07:22 2017_x000D_	16.7615	46.475	44.7	0.780162	1	38.1296	45.352	281.457	4.91235	21.3976		6.98368	0
22854	Tue Mar 28 12:07:22 2017_x000D_	16.8581	46.2632	37.9778	0.662838	1	38.1296	45.352	281.457	4.91235	21.291		11.1936	0
22855	Tue Mar 28 12:07:22 2017_x000D_	17.1622	46.047	28.1361	0.491068	1	38.1296	45.352	281.457	4.91235	20.9789		3.1117	0
22856	Tue Mar 28 12:07:22 2017_x000D_	17.2659	46.0448	21.6965	0.378676	1	38.1296	45.352	281.457	4.91235	20.8752		19.6593	6.59197
22857	Tue Mar 28 12:07:22 2017_x000D_	17.8821	45.8218	16.1321	0.281558	1	38.1397	45.1325	281.457	4.91235	20.2693		12.8162	0
22858	Tue Mar 28 12:07:22 2017_x000D_	18.2939	45.7081	13.236	0.231011	1	38.1397	45.1325	281.457	4.91235	19.8541		25.0819	0
22859	Tue Mar 28 12:07:23 2017_x000D_	19.121	45.586	16.1348	0.281605	1	38.1397	45.1325	281.457	4.91235	19.0241		15.5315	0
22860	Tue Mar 28 12:07:23 2017_x000D_	19.5256	45.263	18.9559	0.330844	1	38.1397	45.1325	281.457	4.91235	18.6146		21.9774	0
22861	Tue Mar 28 12:07:23 2017_x000D_	20.2483	45.1431	22.7443	0.396962	1	38.1397	45.1325	281.457	4.91235	17.8914		13.8685	0
22862	Tue Mar 28 12:07:23 2017_x000D_	20.6559	44.925	22.7435	0.396948	1	38.1397	45.1325	281.457	4.91235	17.485		6.93618	0
22863	Tue Mar 28 12:07:23 2017_x000D_	20.8598	44.816	25.5006	0.445069	1	38.1397	45.1325	281.457	4.91235	17.2828		22.5789	0
22864	Tue Mar 28 12:07:23 2017_x000D_	21.5782	44.5916	26.7621	0.467087	1	38.1397	45.1325	281.457	4.91235	16.5703		6.93089	6.59197
22865	Tue Mar 28 12:07:23 2017_x000D_	21.7819	44.4826	29.5038	0.514938	1	38.1498	44.913	281.457	4.91235	16.3736		13.8577	0
22866	Tue Mar 28 12:07:23 2017_x000D_	22.1892	44.2647	29.504	0.514942	1	38.1498	44.913	281.457	4.91235	15.9738		15.5076	0
22867	Tue Mar 28 12:07:23 2017_x000D_	22.5931	43.9421	32.1144	0.560501	1	38.1498	44.913	281.457	4.91235	15.587		11.1752	0
22868	Tue Mar 28 12:07:23 2017_x000D_	22.8968	43.7264	33.6795	0.587818	1	38.1498	44.913	281.457	4.91235	15.2991		16.6687	0
22869	Tue Mar 28 12:07:23 2017_x000D_	23.4071	43.5066	32.1152	0.560517	1	38.1498	44.913	281.457	4.91235	14.8096		11.1727	6.59496
22870	Tue Mar 28 12:07:23 2017_x000D_	23.7107	43.2909	33.6807	0.587839	1	38.1599	44.6934	281.457	4.91235	14.5171		8.77838	0
22871	Tue Mar 28 12:07:23 2017_x000D_	23.9108	43.0774	33.6798	0.587824	1	38.1599	44.6934	281.457	4.91235	14.3404		18.0478	0
22872	Tue Mar 28 12:07:23 2017_x000D_	24.4175	42.7531	34.5949	0.603794	1	38.1599	44.6934	281.457	4.91235	13.8787		13.8335	0
22873	Tue Mar 28 12:07:23 2017_x000D_	24.8241	42.5356	34.5955	0.603806	1	38.1599	44.6934	281.457	4.91235	13.5092		15.4837	6.59197
22874	Tue Mar 28 12:07:23 2017_x000D_	25.2273	42.2134	32.1135	0.560486	1	38.17	44.4739	281.457	4.91235	13.1386		8.77633	0
22875	Tue Mar 28 12:07:23 2017_x000D_	25.4273	41.9999	32.1124	0.560468	1	38.17	44.4739	281.457	4.91235	12.9806		20.7362	0
22876	Tue Mar 28 12:07:23 2017_x000D_	26.0368	41.6739	29.4984	0.514844	1	38.17	44.4739	281.457	4.91235	12.4521		6.912	0
22877	Tue Mar 28 12:07:23 2017_x000D_	26.24	41.5653	32.1133	0.560483	1	38.17	44.4739	281.457	4.91235	12.2794		12.7352	9.36687
22878	Tue Mar 28 12:07:23 2017_x000D_	26.6493	41.4527	29.5	0.514873	1	38.3982	44.2608	281.457	4.91235	12.0798		8.76785	0
22879	Tue Mar 28 12:07:23 2017_x000D_	26.8491	41.2394	29.4988	0.51485	1	38.3982	44.2608	281.457	4.91235	11.9378		19.5261	0
22880	Tue Mar 28 12:07:23 2017_x000D_	27.4613	41.0184	29.5004	0.51488	1	38.3982	44.2608	281.457	4.91235	11.4074		8.7658	0
22881	Tue Mar 28 12:07:24 2017_x000D_	27.661	40.8051	29.499	0.514855	1	38.3982	44.2608	281.457	4.91235	11.2796		18.0087	0
22882	Tue Mar 28 12:07:24 2017_x000D_	28.1666	40.4815	30.6778	0.535428	1	38.3982	44.2608	281.457	4.91235	10.9073		9.75738	0
22883	Tue Mar 28 12:07:24 2017_x000D_	28.4725	40.371	29.4994	0.514862	1	38.3982	44.2608	281.457	4.91235	10.6607		18.0004	0
22884	Tue Mar 28 12:07:24 2017_x000D_	28.9779	40.0476	30.6784	0.535438	1	38.3982	44.2608	281.457	4.91235	10.3195		4.38502	0
22885	Tue Mar 28 12:07:24 2017_x000D_	29.0778	39.9409	29.4982	0.514841	1	38.3982	44.2608	281.457	4.91235	10.2728		19.4927	0
22886	Tue Mar 28 12:07:24 2017_x000D_	29.689	39.7204	29.4999	0.51487	1	38.3982	44.2608	281.457	4.91235	9.82168		8.75937	6.59197
22887	Tue Mar 28 12:07:24 2017_x000D_	29.8886	39.5073	29.4986	0.514848	1	38.3881	44.4803	281.457	4.91235	9.84745		6.89595	0
22888	Tue Mar 28 12:07:24 2017_x000D_	30.0913	39.3989	32.1163	0.560536	1	38.3881	44.4803	281.457	4.91235	9.72921		13.7852	0
22889	Tue Mar 28 12:07:24 2017_x000D_	30.4965	39.1822	32.1167	0.560543	1	38.3881	44.4803	281.457	4.91235	9.50512		6.88924	0
22890	Tue Mar 28 12:07:24 2017_x000D_	30.699	39.0739	29.4989	0.514853	1	38.3881	44.4803	281.457	4.91235	9.39954		11.1204	20.936
22891	Tue Mar 28 12:07:24 2017_x000D_	31.0011	38.8591	28.1392	0.491121	1	38.6364	43.8281	281.457	4.91235	9.10982		4.3827	0
22892	Tue Mar 28 12:07:24 2017_x000D_	31.1011	38.7526	32.1162	0.560533	1	38.6364	43.8281	281.457	4.91235	9.08523		6.88659	0
22893	Tue Mar 28 12:07:24 2017_x000D_	31.3035	38.6443	29.4977	0.514832	1	38.6364	43.8281	281.457	4.91235	8.98016		16.5832	0
22894	Tue Mar 28 12:07:24 2017_x000D_	31.8113	38.4259	36.2344	0.63241	1	38.6364	43.8281	281.457	4.91235	8.70435		4.38283	0
22895	Tue Mar 28 12:07:24 2017_x000D_	31.9112	38.3193	40.4528	0.706035	1	38.6364	43.8281	281.457	4.91235	8.6934		19.8182	6.59496
22896	Tue Mar 28 12:07:24 2017_x000D_	32.134	38.9412	112.423	1.96215	1	38.6263	44.0477	281.457	4.91235	8.25992		3.13857	0
22897	Tue Mar 28 12:07:25 2017_x000D_	32.136	39.0458	131.735	2.29921	1	38.6263	44.0477	281.457	4.91235	8.19408		3.06621	0
22898	Tue Mar 28 12:07:25 2017_x000D_	32.2382	39.0446	146.187	2.55144	1	38.6263	44.0477	281.457	4.91235	8.11411		3.13956	6.59197
22899	Tue Mar 28 12:07:25 2017_x000D_	32.2349	38.94	151.632	2.64647	1	38.6162	44.2672	281.457	4.91235	8.31264		0.0134164	0
22900	Tue Mar 28 12:07:25 2017_x000D_	32.2351	38.9404	156.739	2.73561	1	38.6162	44.2672	281.457	4.91235	8.31223		15.5862	0
22901	Tue Mar 28 12:07:25 2017_x000D_	31.8156	38.6339	159.462	2.78313	1	38.6162	44.2672	281.457	4.91235	8.83075		12.3259	0
22902	Tue Mar 28 12:07:25 2017_x000D_	31.4048	38.6411	159.467	2.78323	1	38.6162	44.2672	281.457	4.91235	9.14644		15.6114	27.2795
22903	Tue Mar 28 12:07:25 2017_x000D_	30.9847	38.334	156.736	2.73557	1	38.8747	43.3954	281.457	4.91235	9.37389		23.664	0
22904	Tue Mar 28 12:07:25 2017_x000D_	30.256	38.032	152.794	2.66676	1	38.8747	43.3954	281.457	4.91235	10.1513		9.81393	0
22905	Tue Mar 28 12:07:25 2017_x000D_	29.9444	37.9324	148.693	2.59519	1	38.8747	43.3954	281.457	4.91235	10.4687		25.1606	0
22906	Tue Mar 28 12:07:25 2017_x000D_	29.2112	37.5252	150.23	2.62201	1	38.8747	43.3954	281.457	4.91235	11.3067		11.2684	0
22907	Tue Mar 28 12:07:25 2017_x000D_	28.8962	37.3206	148.694	2.5952	1	38.8747	43.3954	281.457	4.91235	11.6822		13.9541	6.59496
22908	Tue Mar 28 12:07:25 2017_x000D_	28.4777	37.1176	148.696	2.59523	1	38.8646	43.615	281.457	4.91235	12.2517		22.2273	0
22909	Tue Mar 28 12:07:25 2017_x000D_	27.9465	36.6011	144.467	2.52142	1	38.8646	43.615	281.457	4.91235	12.9769		11.3043	0
22910	Tue Mar 28 12:07:25 2017_x000D_	27.6304	36.396	146.2	2.55167	1	38.8646	43.615	281.457	4.91235	13.3537		20.9727	0
22911	Tue Mar 28 12:07:25 2017_x000D_	27.0014	36.0909	148.692	2.59516	1	38.8646	43.615	281.457	4.91235	14.048		8.90836	0
22912	Tue Mar 28 12:07:25 2017_x000D_	26.7884	35.884	148.689	2.59512	1	38.8646	43.615	281.457	4.91235	14.3389		20.1453	0
22913	Tue Mar 28 12:07:25 2017_x000D_	26.2586	35.4714	150.218	2.6218	1	38.8646	43.615	281.457	4.91235	15.0076		9.86422	0
22914	Tue Mar 28 12:07:25 2017_x000D_	25.9454	35.3713	151.324	2.6411	1	38.8646	43.615	281.457	4.91235	15.3253		8.92533	0
22915	Tue Mar 28 12:07:25 2017_x000D_	25.732	35.164	151.321	2.64105	1	38.8646	43.615	281.457	4.91235	15.6168		16.8586	0
22916	Tue Mar 28 12:07:25 2017_x000D_	25.2078	34.9615	152.779	2.66649	1	38.8646	43.615	281.457	4.91235	16.1676		11.3501	0
22917	Tue Mar 28 12:07:25 2017_x000D_	24.8904	34.7556	154.106	2.68965	1	38.8646	43.615	281.457	4.91235	16.5459		9.88033	0
22918	Tue Mar 28 12:07:25 2017_x000D_	24.5767	34.6553	155.469	2.71344	1	38.8646	43.615	281.457	4.91235	16.8648		21.0746	0
22919	Tue Mar 28 12:07:26 2017_x000D_	23.9448	34.3484	152.78	2.66651	1	38.8646	43.615	281.457	4.91235	17.5633		8.94876	0
22920	Tue Mar 28 12:07:26 2017_x000D_	23.7307	34.1407	152.777	2.66646	1	38.8646	43.615	281.457	4.91235	17.8549		19.8212	0
22921	Tue Mar 28 12:07:26 2017_x000D_	23.1015	33.9391	152.781	2.66653	1	38.8646	43.615	281.457	4.91235	18.4959		11.385	0
22922	Tue Mar 28 12:07:26 2017_x000D_	22.7831	33.7326	154.106	2.68965	1	38.8646	43.615	281.457	4.91235	18.8753		21.1176	0
22923	Tue Mar 28 12:07:26 2017_x000D_	22.1498	33.4253	156.7	2.73493	1	38.8646	43.615	281.457	4.91235	19.5759		11.3867	0
22924	Tue Mar 28 12:07:26 2017_x000D_	21.8314	33.2187	155.463	2.71333	1	38.8646	43.615	281.457	4.91235	19.9553		7.05209	33.7248
22925	Tue Mar 28 12:07:26 2017_x000D_	21.62	33.1159	152.779	2.66649	1	39.1332	42.5234	281.457	4.91235	19.88		9.94102	0
22926	Tue Mar 28 12:07:26 2017_x000D_	21.3044	33.0149	156.699	2.7349	1	39.1332	42.5234	281.457	4.91235	20.2059		18.4285	0
22927	Tue Mar 28 12:07:26 2017_x000D_	20.7739	32.7052	152.78	2.66651	1	39.1332	42.5234	281.457	4.91235	20.8197		14.1204	0
22928	Tue Mar 28 12:07:26 2017_x000D_	20.3505	32.4996	152.78	2.66651	1	39.1332	42.5234	281.457	4.91235	21.2901		19.9113	6.59796
22929	Tue Mar 28 12:07:26 2017_x000D_	19.7185	32.2969	152.784	2.66658	1	39.1231	42.7431	281.457	4.91235	22.0377		14.1392	0
22930	Tue Mar 28 12:07:26 2017_x000D_	19.2945	32.0911	152.784	2.66659	1	39.1231	42.7431	281.457	4.91235	22.5086		18.0166	0
22931	Tue Mar 28 12:07:26 2017_x000D_	18.8631	31.6733	152.778	2.66648	1	39.1231	42.7431	281.457	4.91235	23.087		12.9785	0
22932	Tue Mar 28 12:07:26 2017_x000D_	18.4422	31.5733	155.459	2.71328	1	39.1231	42.7431	281.457	4.91235	23.5046		15.9062	0
22933	Tue Mar 28 12:07:26 2017_x000D_	18.0138	31.2609	152.779	2.66649	1	39.1231	42.7431	281.457	4.91235	24.0301		6.26756	19.791
22934	Tue Mar 28 12:07:26 2017_x000D_	17.8049	31.2637	152.782	2.66655	1	39.1535	42.0841	281.457	4.91235	23.9342		9.02532	0
22935	Tue Mar 28 12:07:26 2017_x000D_	17.5887	31.0545	152.779	2.6665	1	39.1535	42.0841	281.457	4.91235	24.2217		19.989	0
22936	Tue Mar 28 12:07:26 2017_x000D_	16.9543	30.8508	152.783	2.66657	1	39.1535	42.0841	281.457	4.91235	24.8795		7.09242	0
22937	Tue Mar 28 12:07:26 2017_x000D_	16.7416	30.7476	155.458	2.71325	1	39.1535	42.0841	281.457	4.91235	25.1159		9.03596	6.54291
22938	Tue Mar 28 12:07:26 2017_x000D_	16.5251	30.5382	155.454	2.71319	1	39.3715	42.0906	262.75	4.58585	25.6011		6.27952	0
22939	Tue Mar 28 12:07:26 2017_x000D_	16.3158	30.5409	155.457	2.71324	1	39.3715	42.0906	262.75	4.58585	25.7868		9.04444	0
22940	Tue Mar 28 12:07:27 2017_x000D_	16.0991	30.3313	155.454	2.71318	1	39.3715	42.0906	262.75	4.58585	26.0746		6.27956	0
22941	Tue Mar 28 12:07:27 2017_x000D_	15.8898	30.3341	155.457	2.71324	1	39.3715	42.0906	262.75	4.58585	26.2603		7.11115	0
22942	Tue Mar 28 12:07:27 2017_x000D_	15.6766	30.2305	152.784	2.66659	1	39.3715	42.0906	262.75	4.58585	26.4974		10.0158	13.1931
22943	Tue Mar 28 12:07:27 2017_x000D_	15.3588	30.1282	148.726	2.59576	1	39.3918	41.6513	264.416	4.61492
22944	Tue Mar 28 12:07:27 2017_x000D_	15.2544	30.129	133.891	2.33684	1	39.3918	41.6513	264.416	4.61492
22945	Tue Mar 28 12:07:27 2017_x000D_	15.2547	30.1288	125.722	2.19427	1	39.3918	41.6513	264.416	4.61492
22946	Tue Mar 28 12:07:27 2017_x000D_	15.2592	30.235	106.454	1.85797	1	39.3918	41.6513	264.416	4.61492
22947	Tue Mar 28 12:07:27 2017_x000D_	15.3644	30.234	97.8993	1.70867	1	39.4019	41.4316	261.946	4.57182
22948	Tue Mar 28 12:07:27 2017_x000D_	15.3685	30.341	79.5806	1.38894	1	39.4019	41.4316	261.946	4.57182
22949	Tue Mar 28 12:07:27 2017_x000D_	15.2638	30.3427	70.8622	1.23678	1	39.4019	41.4316	261.946	4.57182
22950	Tue Mar 28 12:07:27 2017_x000D_	15.3646	30.2358	53.2581	0.92953	1	39.4019	41.4316	261.946	4.57182
22951	Tue Mar 28 12:07:27 2017_x000D_	15.3646	30.2358	53.2581	0.92953	1	39.4222	40.9922	261.946	4.57182
22952	Tue Mar 28 12:07:27 2017_x000D_	15.4579	29.9161	40.302	0.703403	1	39.4222	40.9922	261.946	4.57182
22953	Tue Mar 28 12:07:27 2017_x000D_	15.5624	29.9148	33.4777	0.584296	1	39.4222	40.9922	261.946	4.57182
22954	Tue Mar 28 12:07:27 2017_x000D_	15.8686	29.6984	24.0621	0.419963	1	39.4222	40.9922	261.946	4.57182
22955	Tue Mar 28 12:07:27 2017_x000D_	16.1792	29.588	22.4379	0.391615	1	29.4834	43.336	245.592	4.28638
22956	Tue Mar 28 12:07:27 2017_x000D_	16.9007	29.2601	18.6159	0.324908	1	29.4834	43.336	245.592	4.28638
22957	Tue Mar 28 12:07:27 2017_x000D_	17.3157	29.1486	21.3857	0.373252	1	29.4834	43.336	245.592	4.28638
22958	Tue Mar 28 12:07:27 2017_x000D_	18.0371	28.8209	25.223	0.440224	1	29.4834	43.336	245.592	4.28638
22959	Tue Mar 28 12:07:27 2017_x000D_	18.4481	28.6034	25.2226	0.440218	1	29.4834	43.336	245.592	4.28638
22960	Tue Mar 28 12:07:27 2017_x000D_	18.7582	28.4933	29.2658	0.510785	1	27.9454	43.5103	245.592	4.28638
22961	Tue Mar 28 12:07:28 2017_x000D_	19.3743	28.1672	31.9046	0.556841	1	27.9454	43.5103	245.592	4.28638
22962	Tue Mar 28 12:07:28 2017_x000D_	19.5797	28.0585	34.4103	0.600574	1	27.9454	43.5103	245.592	4.28638
22963	Tue Mar 28 12:07:28 2017_x000D_	20.0877	27.6275	36.0555	0.629288	1	27.9454	43.5103	245.592	4.28638
22964	Tue Mar 28 12:07:28 2017_x000D_	20.3939	27.4114	37.8465	0.660546	1	27.0621	43.7041	245.592	4.28638
22965	Tue Mar 28 12:07:28 2017_x000D_	20.905	27.0869	38.479	0.671586	1	27.0621	43.7041	245.592	4.28638
22966	Tue Mar 28 12:07:28 2017_x000D_	21.1067	26.8721	38.4786	0.671578	1	27.0621	43.7041	245.592	4.28638
22967	Tue Mar 28 12:07:28 2017_x000D_	21.6144	26.4414	40.3138	0.703608	1	27.0621	43.7041	245.592	4.28638
22968	Tue Mar 28 12:07:28 2017_x000D_	21.6144	26.4414	40.3138	0.703608	1	26.8241	44.1371	229.146	3.99936
22969	Tue Mar 28 12:07:28 2017_x000D_	22.125	26.1171	36.0553	0.629283	1	26.8241	44.1371	229.146	3.99936
22970	Tue Mar 28 12:07:28 2017_x000D_	22.3266	25.9024	36.0546	0.629272	1	26.8241	44.1371	229.146	3.99936
22971	Tue Mar 28 12:07:28 2017_x000D_	22.7331	25.5793	33.4821	0.584373	1	26.8241	44.1371	229.146	3.99936
22972	Tue Mar 28 12:07:28 2017_x000D_	23.0386	25.3636	31.8985	0.556733	1	26.8241	44.1371	229.146	3.99936
22973	Tue Mar 28 12:07:28 2017_x000D_	23.4451	25.0406	34.4066	0.600508	1	26.6057	44.1306	190.926	3.33229
22974	Tue Mar 28 12:07:28 2017_x000D_	23.7541	24.9311	33.4824	0.584378	1	26.6057	44.1306	190.926	3.33229
22975	Tue Mar 28 12:07:28 2017_x000D_	24.1602	24.6082	30.7577	0.536823	1	26.6057	44.1306	190.926	3.33229
22976	Tue Mar 28 12:07:28 2017_x000D_	24.4689	24.4989	31.8988	0.556738	1	26.6057	44.1306	190.926	3.33229
22977	Tue Mar 28 12:07:28 2017_x000D_	24.6703	24.2844	31.8977	0.55672	1	26.3677	44.5636	205.38	3.58455
22978	Tue Mar 28 12:07:28 2017_x000D_	24.8783	24.2823	31.8992	0.556746	1	26.3677	44.5636	205.38	3.58455
22979	Tue Mar 28 12:07:28 2017_x000D_	25.281	23.8534	31.8971	0.556709	1	26.3677	44.5636	205.38	3.58455
22980	Tue Mar 28 12:07:28 2017_x000D_	25.3851	23.8523	33.4824	0.584378	1	26.3677	44.5636	205.38	3.58455
22981	Tue Mar 28 12:07:28 2017_x000D_	25.7943	23.6358	33.483	0.584389	1	25.931	44.5506	197.438	3.44595
22982	Tue Mar 28 12:07:28 2017_x000D_	25.898	23.6349	31.8991	0.556743	1	25.931	44.5506	197.438	3.44595
22983	Tue Mar 28 12:07:29 2017_x000D_	26.0993	23.4205	31.898	0.556725	1	25.931	44.5506	197.438	3.44595
22984	Tue Mar 28 12:07:29 2017_x000D_	26.3006	23.2061	31.8969	0.556707	1	25.931	44.5506	197.438	3.44595
22985	Tue Mar 28 12:07:29 2017_x000D_	26.4046	23.205	33.4827	0.584383	1	25.931	44.5506	197.438	3.44595
22986	Tue Mar 28 12:07:29 2017_x000D_	26.7099	22.9896	40.3197	0.703711	1	25.7126	44.5441	180	3.14159
22987	Tue Mar 28 12:07:29 2017_x000D_	26.9111	22.7753	40.3194	0.703706	1	25.7126	44.5441	180	3.14159
22988	Tue Mar 28 12:07:29 2017_x000D_	26.9117	22.7748	57.4665	1.00298	1	25.7126	44.5441	180	3.14159
22989	Tue Mar 28 12:07:29 2017_x000D_	27.0188	22.8796	66.8275	1.16636	1	25.7126	44.5441	180	3.14159
22990	Tue Mar 28 12:07:29 2017_x000D_	27.0187	22.8787	85.8426	1.49824	1	25.4943	44.5377	180	3.14159
22991	Tue Mar 28 12:07:29 2017_x000D_	27.0186	22.8785	91.7264	1.60093	1	25.4943	44.5377	180	3.14159
22992	Tue Mar 28 12:07:29 2017_x000D_	27.015	22.7721	103.921	1.81376	1	25.4943	44.5377	180	3.14159
22993	Tue Mar 28 12:07:29 2017_x000D_	27.0112	22.6657	116.207	2.02819	1	25.4943	44.5377	180	3.14159
22994	Tue Mar 28 12:07:29 2017_x000D_	27.0077	22.5595	122.808	2.1434	1	25.0575	44.5247	180	3.14159
22995	Tue Mar 28 12:07:29 2017_x000D_	26.9002	22.4542	131.481	2.29477	1	25.0575	44.5247	180	3.14159
22996	Tue Mar 28 12:07:29 2017_x000D_	26.6826	22.1378	141.693	2.47302	1	25.0575	44.5247	180	3.14159
22997	Tue Mar 28 12:07:29 2017_x000D_	26.4684	21.927	141.692	2.473	1	25.0575	44.5247	180	3.14159
22998	Tue Mar 28 12:07:29 2017_x000D_	25.7247	21.4016	137.553	2.40075	1	25.0575	44.5247	180	3.14159
22999	Tue Mar 28 12:07:29 2017_x000D_	25.5068	21.084	135.474	2.36447	1	25.0477	44.7444	185.584	3.23906
23000	Tue Mar 28 12:07:29 2017_x000D_	24.8631	20.4506	131.183	2.28958	1	25.0477	44.7444	185.584	3.23906
23001	Tue Mar 28 12:07:29 2017_x000D_	24.5405	20.1332	131.489	2.29492	1	25.0477	44.7444	185.584	3.23906
23002	Tue Mar 28 12:07:29 2017_x000D_	24.3259	19.9219	126.958	2.21583	1	25.0477	44.7444	185.584	3.23906
23003	Tue Mar 28 12:07:29 2017_x000D_	24.1074	19.6035	125.263	2.18626	1	24.8293	44.738	180	3.14159
23004	Tue Mar 28 12:07:30 2017_x000D_	23.5661	18.9676	122.84	2.14396	1	24.8293	44.738	180	3.14159
23005	Tue Mar 28 12:07:30 2017_x000D_	23.1285	18.3303	122.84	2.14397	1	24.8293	44.738	180	3.14159
23006	Tue Mar 28 12:07:30 2017_x000D_	22.9062	17.9045	122.839	2.14394	1	24.8293	44.738	180	3.14159
23007	Tue Mar 28 12:07:30 2017_x000D_	22.5791	17.4792	125.264	2.18627	1	25.0477	44.7444	180	3.14159
23008	Tue Mar 28 12:07:30 2017_x000D_	22.3599	17.1601	126.955	2.21578	1	25.0477	44.7444	180	3.14159
23009	Tue Mar 28 12:07:30 2017_x000D_	22.2449	16.8397	127.548	2.22614	1	25.0477	44.7444	180	3.14159
23010	Tue Mar 28 12:07:30 2017_x000D_	21.9178	16.4142	128.796	2.24791	1	25.0477	44.7444	180	3.14159
23011	Tue Mar 28 12:07:30 2017_x000D_	21.6978	16.0941	131.47	2.29458	1	25.0477	44.7444	180	3.14159
23012	Tue Mar 28 12:07:30 2017_x000D_	21.59	15.9879	131.166	2.28928	1	25.0477	44.7444	180	3.14159
23013	Tue Mar 28 12:07:30 2017_x000D_	21.262	15.5614	133.377	2.32786	1	25.0477	44.7444	180	3.14159
23014	Tue Mar 28 12:07:30 2017_x000D_	21.0456	15.3483	133.377	2.32787	1	25.0477	44.7444	180	3.14159
23015	Tue Mar 28 12:07:30 2017_x000D_	20.7208	15.0287	137.505	2.39992	1	25.0477	44.7444	180	3.14159
23016	Tue Mar 28 12:07:30 2017_x000D_	20.5042	14.8154	137.505	2.39991	1	24.3926	44.725	180	3.14159
23017	Tue Mar 28 12:07:30 2017_x000D_	20.1793	14.4953	133.379	2.3279	1	24.3926	44.725	180	3.14159
23018	Tue Mar 28 12:07:30 2017_x000D_	19.9626	14.2818	133.379	2.3279	1	24.3926	44.725	180	3.14159
23019	Tue Mar 28 12:07:30 2017_x000D_	19.854	14.1752	137.504	2.39989	1	24.3926	44.725	180	3.14159
23020	Tue Mar 28 12:07:30 2017_x000D_	19.7457	14.0682	133.379	2.32791	1	24.3926	44.725	180	3.14159
23021	Tue Mar 28 12:07:30 2017_x000D_	19.3118	13.6409	133.38	2.32792	1	24.3926	44.725	180	3.14159
23022	Tue Mar 28 12:07:30 2017_x000D_	19.1999	13.4267	131.17	2.28935	1	24.3926	44.725	180	3.14159
