# Supplementary material for: Guppies Prefer to Follow Large (Robot) Leaders Irrespective of Own Size
Source: Front Bioeng Biotechnol. 2020 May 15;8:441. doi: 10.3389/fbioe.2020.00441 (PMC7243707; doi:10.3389/fbioe.2020.00441)
Supplement: Supplementary file 3 [file Data_Sheet_1.ZIP › Raw Data/ID80.xlsx]

## Sheet: TueMar28143447201
Framenumber	Current timestamp	Robo Position x	Robo Position y	Robo Angle deg	Robo Angle rad	Fish ID	Fish Position x	Fish Position y	Fish Angle deg	Fish Angle rad	Distance_between_subjects	Mean_Distance (L300 bis L1500)					Fish ID	Fish Position x	Fish Position y	Fish Angle deg	Fish Angle rad	Fish ID	Fish Position x	Fish Position y	Fish Angle deg	Fish Angle rad	Fish ID	Fish Position x	Fish Position y	Fish Angle deg	Fish Angle rad	Fish ID	Fish Position x	Fish Position y	Fish Angle deg	Fish Angle rad
42992	Tue Mar 28 14:42:37 2017_x000D_	19.2176	13.9633	129.302	2.25675	1	21.5702	9.5205	238.839	4.16854	5.02725	9.50717
42993	Tue Mar 28 14:42:37 2017_x000D_	19.1053	13.749	131.484	2.29482	1	21.5702	9.5205	238.839	4.16854	4.89448
42994	Tue Mar 28 14:42:37 2017_x000D_	18.7833	13.5358	129.304	2.25679	1	21.5702	9.5205	238.839	4.16854	4.88768
42995	Tue Mar 28 14:42:37 2017_x000D_	18.7762	13.321	129.3	2.25671	1	21.5702	9.5205	238.839	4.16854	4.71702
42996	Tue Mar 28 14:42:37 2017_x000D_	18.5589	13.1071	129.301	2.25673	2	23.2006	17.3254	301.135	5.25579	6.27212
42997	Tue Mar 28 14:42:37 2017_x000D_	18.3415	12.893	129.302	2.25675	2	23.2006	17.3254	301.135	5.25579	6.57701
42998	Tue Mar 28 14:42:37 2017_x000D_	18.124	12.6789	129.303	2.25677	2	23.2006	17.3254	301.135	5.25579	6.88199
42999	Tue Mar 28 14:42:37 2017_x000D_	18.1205	12.5716	131.179	2.28951	2	23.2006	17.3254	301.135	5.25579	6.95744
43000	Tue Mar 28 14:42:37 2017_x000D_	17.6814	12.0356	137.5	2.39982	2	23.2202	16.8833	298.205	5.20466	7.3606
43001	Tue Mar 28 14:42:37 2017_x000D_	17.5724	11.9285	141.608	2.47152	2	23.2202	16.8833	298.205	5.20466	7.51317
43002	Tue Mar 28 14:42:37 2017_x000D_	17.5687	11.8217	157.633	2.75121	2	23.2202	16.8833	298.205	5.20466	7.58678
43003	Tue Mar 28 14:42:37 2017_x000D_	17.6703	11.7141	167.487	2.92321	2	23.2202	16.8833	298.205	5.20466	7.58433
43004	Tue Mar 28 14:42:38 2017_x000D_	17.8808	11.7141	186.063	3.24742	2	23.4687	16.227	305.63	5.33424	7.18268
43005	Tue Mar 28 14:42:38 2017_x000D_	17.9829	11.6063	195.384	3.4101	2	23.4687	16.227	305.63	5.33424	7.17251
43006	Tue Mar 28 14:42:38 2017_x000D_	18.0921	11.7137	204.948	3.57702	2	23.4687	16.227	305.63	5.33424	7.01981
43007	Tue Mar 28 14:42:38 2017_x000D_	18.0891	11.606	215.894	3.76805	2	23.4687	16.227	305.63	5.33424	7.09181
43008	Tue Mar 28 14:42:38 2017_x000D_	18.0825	11.3904	233.252	4.07101	2	23.4687	16.227	305.63	5.33424	7.23905
43009	Tue Mar 28 14:42:38 2017_x000D_	18.0827	11.39	241.605	4.2168	1	18.8838	5.6636	187.57	3.27372	5.78216
43010	Tue Mar 28 14:42:38 2017_x000D_	18.0827	11.3892	260.226	4.54181	1	18.8838	5.6636	187.57	3.27372	5.78137
43011	Tue Mar 28 14:42:38 2017_x000D_	18.0862	11.4964	266.321	4.64818	1	18.8838	5.6636	187.57	3.27372	5.88708
43012	Tue Mar 28 14:42:38 2017_x000D_	17.9842	11.604	-79.3535	-1.38498	1	18.8838	5.6636	187.57	3.27372	6.00813
43013	Tue Mar 28 14:42:38 2017_x000D_	17.9875	11.7111	-74.4536	-1.29946	1	18.8935	5.4419	157.438	2.74781	6.33433
43014	Tue Mar 28 14:42:38 2017_x000D_	18.107	12.1413	-70.2072	-1.22535	1	18.8935	5.4419	157.438	2.74781	6.74541
43015	Tue Mar 28 14:42:38 2017_x000D_	18.328	12.4629	-71.0875	-1.24071	1	18.8935	5.4419	157.438	2.74781	7.04374
43016	Tue Mar 28 14:42:38 2017_x000D_	18.5526	12.8919	-71.0897	-1.24075	1	18.8935	5.4419	157.438	2.74781	7.4578
43017	Tue Mar 28 14:42:38 2017_x000D_	18.6793	13.5362	-73.7748	-1.28761	1	19.3129	5.8993	162.526	2.83661	7.66314
43018	Tue Mar 28 14:42:38 2017_x000D_	18.7987	13.9653	-76.5369	-1.33582	1	19.3129	5.8993	162.526	2.83661	8.08237
43019	Tue Mar 28 14:42:38 2017_x000D_	18.9252	14.6089	-79.3632	-1.38515	1	19.3129	5.8993	162.526	2.83661	8.71822
43020	Tue Mar 28 14:42:38 2017_x000D_	19.0445	15.0376	-82.2436	-1.43542	1	19.3129	5.8993	162.526	2.83661	9.14224
43021	Tue Mar 28 14:42:38 2017_x000D_	19.0661	15.6812	-88.1027	-1.53768	1	19.4838	7.01421	146.672	2.55992	8.67705
43022	Tue Mar 28 14:42:38 2017_x000D_	19.0803	16.1099	-88.1027	-1.53768	1	19.4838	7.01421	146.672	2.55992	9.10464
43023	Tue Mar 28 14:42:38 2017_x000D_	19.0945	16.5385	-88.1027	-1.53768	1	19.4838	7.01421	146.672	2.55992	9.53224
43024	Tue Mar 28 14:42:38 2017_x000D_	19.1051	16.8597	-88.1027	-1.53768	1	19.4838	7.01421	146.672	2.55992	9.85277
43025	Tue Mar 28 14:42:39 2017_x000D_	19.1299	17.6094	-88.1027	-1.53768	1	19.4838	7.01421	146.672	2.55992	10.6011
43026	Tue Mar 28 14:42:39 2017_x000D_	19.1441	18.0376	-88.1027	-1.53768	1	19.4838	7.01421	146.672	2.55992	11.0286
43027	Tue Mar 28 14:42:39 2017_x000D_	19.1654	18.6795	-88.1027	-1.53768	1	19.4838	7.01421	146.672	2.55992	11.6696
43028	Tue Mar 28 14:42:39 2017_x000D_	19.176	19.0001	-88.1027	-1.53768	1	19.4838	7.01421	146.672	2.55992	11.9898
43029	Tue Mar 28 14:42:39 2017_x000D_	19.3055	19.7477	-85.158	-1.48629	1	19.4838	7.01421	146.672	2.55992	12.7347
43030	Tue Mar 28 14:42:39 2017_x000D_	19.3125	19.9614	-85.1578	-1.48628	1	19.4838	7.01421	146.672	2.55992	12.9483
43031	Tue Mar 28 14:42:39 2017_x000D_	19.3335	20.6021	-79.3447	-1.38483	1	19.4838	7.01421	146.672	2.55992	13.5887
43032	Tue Mar 28 14:42:39 2017_x000D_	19.3406	20.8157	-79.3438	-1.38481	1	19.4838	7.01421	146.672	2.55992	13.8022
43033	Tue Mar 28 14:42:39 2017_x000D_	19.4558	21.1351	-75.8864	-1.32447	1	19.4838	7.01421	146.672	2.55992	14.1209
43034	Tue Mar 28 14:42:39 2017_x000D_	19.5817	21.7746	-78.8686	-1.37652	2	24.1031	11.8174	354.22	6.18231	10.9357
43035	Tue Mar 28 14:42:39 2017_x000D_	19.5922	22.0945	-79.3441	-1.38482	2	24.1031	11.8174	354.22	6.18231	11.2235
43036	Tue Mar 28 14:42:39 2017_x000D_	19.6063	22.521	-79.3424	-1.38479	2	24.1031	11.8174	354.22	6.18231	11.6098
43037	Tue Mar 28 14:42:39 2017_x000D_	19.8366	23.1586	-79.3453	-1.38484	2	24.1031	11.8174	354.22	6.18231	12.1172
43038	Tue Mar 28 14:42:39 2017_x000D_	19.8436	23.3717	-79.3444	-1.38482	2	24.1031	11.8174	354.22	6.18231	12.3144
43039	Tue Mar 28 14:42:39 2017_x000D_	19.9727	24.1162	-82.5274	-1.44038	2	25.2088	11.6309	356.753	6.22651	13.5388
43040	Tue Mar 28 14:42:39 2017_x000D_	19.9833	24.4357	-82.2351	-1.43527	2	25.2088	11.6309	356.753	6.22651	13.83
43041	Tue Mar 28 14:42:39 2017_x000D_	19.9903	24.6486	-82.2346	-1.43526	2	25.2088	11.6309	356.753	6.22651	14.0247
43042	Tue Mar 28 14:42:39 2017_x000D_	20.1156	25.2858	-79.3422	-1.38478	2	25.2088	11.6309	356.753	6.22651	14.5738
43043	Tue Mar 28 14:42:39 2017_x000D_	20.1226	25.4986	-79.3413	-1.38477	2	25.2088	11.6309	0	0	14.771
43044	Tue Mar 28 14:42:39 2017_x000D_	20.3523	26.1342	-79.3441	-1.38482	2	25.2088	11.6309	0	0	15.2948
43045	Tue Mar 28 14:42:39 2017_x000D_	20.3628	26.4529	-79.7742	-1.39232	2	25.2088	11.6309	0	0	15.5941
43046	Tue Mar 28 14:42:40 2017_x000D_	20.4881	27.0892	-82.5305	-1.44043	2	25.2088	11.6309	0	0	16.163
43047	Tue Mar 28 14:42:40 2017_x000D_	20.4985	27.408	-82.2378	-1.43532	2	25.2088	11.6309	23.0733	0.402705	16.4652
43048	Tue Mar 28 14:42:40 2017_x000D_	20.5124	27.8326	-82.2368	-1.4353	2	25.2088	11.6309	23.0733	0.402705	16.8686
43049	Tue Mar 28 14:42:40 2017_x000D_	20.6307	28.256	-85.1723	-1.48654	2	25.2088	11.6309	23.0733	0.402705	17.2439
43050	Tue Mar 28 14:42:40 2017_x000D_	20.6376	28.4682	-85.1721	-1.48653	2	25.2088	11.6309	23.0733	0.402705	17.4468
43051	Tue Mar 28 14:42:40 2017_x000D_	20.6446	28.6803	-85.1718	-1.48653	2	25.2088	11.6309	23.0733	0.402705	17.6498
43052	Tue Mar 28 14:42:40 2017_x000D_	20.7591	28.9969	-82.531	-1.44044	2	24.8098	10.7318	53.2559	0.929491	18.7089
43053	Tue Mar 28 14:42:40 2017_x000D_	20.7695	29.3152	-82.2381	-1.43533	2	24.8098	10.7318	53.2559	0.929491	19.0175
43054	Tue Mar 28 14:42:40 2017_x000D_	20.7764	29.5272	-82.2376	-1.43532	2	24.8098	10.7318	53.2559	0.929491	19.2233
43055	Tue Mar 28 14:42:40 2017_x000D_	20.7833	29.7391	-82.2371	-1.43531	2	24.8098	10.7318	53.2559	0.929491	19.4291
43056	Tue Mar 28 14:42:40 2017_x000D_	20.7937	30.0569	-82.5285	-1.44039	2	25.7184	14.9694	53.2559	0.929491	15.8709
43057	Tue Mar 28 14:42:40 2017_x000D_	20.9081	30.3734	-79.3379	-1.38471	2	25.7184	14.9694	53.2559	0.929491	16.1376
43058	Tue Mar 28 14:42:40 2017_x000D_	20.9148	30.585	-73.6995	-1.2863	2	25.7184	14.9694	53.2559	0.929491	16.3377
43059	Tue Mar 28 14:42:40 2017_x000D_	20.8099	30.5863	-58.3688	-1.01873	2	25.7184	14.9694	53.2559	0.929491	16.3701
43060	Tue Mar 28 14:42:40 2017_x000D_	20.8096	30.5865	-50.3695	-0.879114	2	25.46	15.8469	89.0527	1.55426	15.4558
43061	Tue Mar 28 14:42:40 2017_x000D_	20.5973	30.484	-31.3616	-0.547363	2	25.46	15.8469	89.0527	1.55426	15.4237
43062	Tue Mar 28 14:42:40 2017_x000D_	20.3852	30.3812	-20.6693	-0.360747	2	25.46	15.8469	89.0527	1.55426	15.3948
43063	Tue Mar 28 14:42:40 2017_x000D_	20.3852	30.382	-2.15268	-0.0375713	2	25.46	15.8469	89.0527	1.55426	15.3955
43064	Tue Mar 28 14:42:40 2017_x000D_	20.2849	30.4897	6.87942	0.120069	2	25.4304	16.51	91.1076	1.59013	14.8966
43065	Tue Mar 28 14:42:40 2017_x000D_	20.3863	30.3826	22.483	0.392402	2	25.4304	16.51	91.1076	1.59013	14.7612
43066	Tue Mar 28 14:42:40 2017_x000D_	20.3863	30.3826	22.483	0.392402	2	25.4304	16.51	91.1076	1.59013	14.7612
43067	Tue Mar 28 14:42:40 2017_x000D_	20.3869	30.3826	36.083	0.629767	2	25.4304	16.51	91.1076	1.59013	14.761
43068	Tue Mar 28 14:42:41 2017_x000D_	20.4913	30.3811	42.6392	0.744194	2	25.4304	16.51	91.1076	1.59013	14.7242
43069	Tue Mar 28 14:42:41 2017_x000D_	20.7972	30.165	48.8225	0.852114	2	25.1819	17.1662	86.9017	1.51672	13.7184
43070	Tue Mar 28 14:42:41 2017_x000D_	20.9952	29.8445	46.8098	0.816985	2	25.1819	17.1662	86.9017	1.51672	13.3517
43071	Tue Mar 28 14:42:41 2017_x000D_	21.6029	29.3067	44.6458	0.779217	2	25.1819	17.1662	86.9017	1.51672	12.6571
43072	Tue Mar 28 14:42:41 2017_x000D_	21.9048	28.985	40.3326	0.703937	2	25.1819	17.1662	86.9017	1.51672	12.2647
43073	Tue Mar 28 14:42:41 2017_x000D_	22.512	28.4475	34.4349	0.601003	2	25.1524	17.8292	90.7241	1.58343	10.9417
43074	Tue Mar 28 14:42:41 2017_x000D_	22.9213	28.2305	29.2937	0.511272	2	25.1524	17.8292	90.7241	1.58343	10.6379
43075	Tue Mar 28 14:42:41 2017_x000D_	23.2265	28.0148	27.9242	0.487369	2	25.1524	17.8292	90.7241	1.58343	10.3661
43076	Tue Mar 28 14:42:41 2017_x000D_	23.9444	27.6882	26.5229	0.462913	2	25.1524	17.8292	90.7241	1.58343	9.93273
43077	Tue Mar 28 14:42:41 2017_x000D_	24.2494	27.4726	25.2484	0.440668	2	25.1327	18.2711	88.5399	1.54531	9.2438
43078	Tue Mar 28 14:42:41 2017_x000D_	25.0705	27.145	22.4598	0.391998	2	25.1327	18.2711	88.5399	1.54531	8.87412
43079	Tue Mar 28 14:42:41 2017_x000D_	25.2716	26.9308	22.4575	0.391957	2	25.1327	18.2711	88.5399	1.54531	8.66081
43080	Tue Mar 28 14:42:41 2017_x000D_	25.6837	26.8201	25.2487	0.440674	2	25.1327	18.2711	88.5399	1.54531	8.56674
43081	Tue Mar 28 14:42:41 2017_x000D_	26.2966	26.4953	27.9257	0.487396	2	25.1229	18.492	86.7528	1.51412	8.0889
43082	Tue Mar 28 14:42:41 2017_x000D_	26.3972	26.3881	26.5218	0.462892	2	25.1229	18.492	86.7528	1.51412	7.99826
43083	Tue Mar 28 14:42:41 2017_x000D_	26.8089	26.2776	29.2968	0.511325	2	25.1229	18.492	86.7528	1.51412	7.96606
43084	Tue Mar 28 14:42:41 2017_x000D_	27.3179	25.954	33.5191	0.585018	2	25.1229	18.492	86.7528	1.51412	7.77814
43085	Tue Mar 28 14:42:41 2017_x000D_	27.5188	25.7399	33.5182	0.585003	2	25.1229	18.492	86.7528	1.51412	7.63364
43086	Tue Mar 28 14:42:41 2017_x000D_	28.1311	25.4155	36.0893	0.629876	2	25.3615	18.057	88.0894	1.53745	7.86246
43087	Tue Mar 28 14:42:41 2017_x000D_	28.332	25.2014	36.0886	0.629866	2	25.3615	18.057	88.0894	1.53745	7.73733
43088	Tue Mar 28 14:42:41 2017_x000D_	28.8401	24.8783	31.9355	0.557379	2	25.3615	18.057	88.0894	1.53745	7.65707
43089	Tue Mar 28 14:42:42 2017_x000D_	29.1446	24.6632	33.5182	0.585003	2	25.3615	18.057	88.0894	1.53745	7.61273
43090	Tue Mar 28 14:42:42 2017_x000D_	29.3453	24.4492	33.5173	0.584987	2	25.1524	17.8292	85.1948	1.48693	7.83612
43091	Tue Mar 28 14:42:42 2017_x000D_	29.8564	24.2322	31.9353	0.557376	2	25.1524	17.8292	85.1948	1.48693	7.94519
43092	Tue Mar 28 14:42:42 2017_x000D_	30.1607	24.0171	33.5185	0.585008	2	25.1524	17.8292	85.1948	1.48693	7.96073
43093	Tue Mar 28 14:42:42 2017_x000D_	30.3614	23.8032	33.5176	0.584993	2	25.1524	17.8292	85.1948	1.48693	7.92606
43094	Tue Mar 28 14:42:42 2017_x000D_	30.9695	23.3735	33.5173	0.584987	2	25.1524	17.8292	82.9019	1.44691	8.03604
43095	Tue Mar 28 14:42:42 2017_x000D_	31.2733	23.1587	31.9331	0.557337	2	25.1524	17.8292	82.9019	1.44691	8.11597
43096	Tue Mar 28 14:42:42 2017_x000D_	31.8872	22.941	31.935	0.557371	2	25.1524	17.8292	82.9019	1.44691	8.45506
43097	Tue Mar 28 14:42:42 2017_x000D_	32.0877	22.7272	31.934	0.557353	2	25.1524	17.8292	82.9019	1.44691	8.49051
43098	Tue Mar 28 14:42:42 2017_x000D_	32.6982	22.4038	29.2891	0.511191	2	25.1524	17.8292	82.9019	1.44691	8.82417
43099	Tue Mar 28 14:42:42 2017_x000D_	33.002	22.1891	30.7934	0.537447	2	25.1524	17.8292	83.1322	1.45093	8.97914
43100	Tue Mar 28 14:42:42 2017_x000D_	33.3085	22.0804	31.9353	0.557376	2	25.1524	17.8292	83.1322	1.45093	9.19754
43101	Tue Mar 28 14:42:42 2017_x000D_	33.9156	21.6513	31.9347	0.557366	2	25.1524	17.8292	83.1322	1.45093	9.56045
43102	Tue Mar 28 14:42:42 2017_x000D_	34.116	21.4377	31.9337	0.557348	2	25.1524	17.8292	83.1322	1.45093	9.66268
43103	Tue Mar 28 14:42:42 2017_x000D_	34.7287	21.2206	31.9356	0.557381	2	25.172	17.3872	62.7612	1.09539	10.2969
43104	Tue Mar 28 14:42:42 2017_x000D_	34.929	21.007	31.9346	0.557364	2	25.172	17.3872	62.7612	1.09539	10.4068
43105	Tue Mar 28 14:42:42 2017_x000D_	35.3353	20.7918	31.935	0.557371	2	25.172	17.3872	62.7612	1.09539	10.7184
43106	Tue Mar 28 14:42:42 2017_x000D_	35.8414	20.4699	27.9118	0.487153	2	25.172	17.3872	62.7612	1.09539	11.1058
43107	Tue Mar 28 14:42:42 2017_x000D_	36.1447	20.2556	29.2862	0.51114	2	27.8097	17.2486	36.0303	0.628847	8.86083
43108	Tue Mar 28 14:42:42 2017_x000D_	36.7565	20.0389	29.2879	0.511171	2	27.8097	17.2486	36.0303	0.628847	9.37182
43109	Tue Mar 28 14:42:42 2017_x000D_	36.9567	19.8255	29.2865	0.511147	2	27.8097	17.2486	36.0303	0.628847	9.50305
43110	Tue Mar 28 14:42:42 2017_x000D_	37.1568	19.6121	29.2852	0.511122	2	27.8097	17.2486	36.0303	0.628847	9.64129
43111	Tue Mar 28 14:42:43 2017_x000D_	37.7682	19.3956	29.2869	0.511152	2	28.9143	17.0619	357.69	6.24287	9.15629
43112	Tue Mar 28 14:42:43 2017_x000D_	37.9711	19.2882	31.9367	0.5574	2	28.9143	17.0619	357.69	6.24287	9.32642
43113	Tue Mar 28 14:42:43 2017_x000D_	38.3738	18.9675	29.2856	0.511131	2	28.9143	17.0619	357.69	6.24287	9.64953
43114	Tue Mar 28 14:42:43 2017_x000D_	38.6792	18.8594	30.4813	0.531999	2	28.9143	17.0619	357.69	6.24287	9.92896
43115	Tue Mar 28 14:42:43 2017_x000D_	38.8818	18.752	27.9102	0.487126	2	28.9143	17.0619	357.69	6.24287	10.1098
43116	Tue Mar 28 14:42:43 2017_x000D_	39.3899	18.5365	29.2876	0.511164	2	28.9143	17.0619	0.641283	0.0111925	10.5789
43117	Tue Mar 28 14:42:43 2017_x000D_	39.5898	18.3234	29.2862	0.51114	2	28.9143	17.0619	0.641283	0.0111925	10.7498
43118	Tue Mar 28 14:42:43 2017_x000D_	39.7925	18.2161	31.9374	0.557413	2	28.9143	17.0619	0.641283	0.0111925	10.9393
43119	Tue Mar 28 14:42:43 2017_x000D_	39.9924	18.0029	31.9363	0.557394	2	28.9143	17.0619	0.641283	0.0111925	11.118
43120	Tue Mar 28 14:42:43 2017_x000D_	40.1949	17.8956	29.285	0.511119	2	33.5606	16.1015	346.887	6.05432	6.87261
43121	Tue Mar 28 14:42:43 2017_x000D_	40.8022	17.5739	26.4968	0.462457	2	33.5606	16.1015	346.887	6.05432	7.38977
43122	Tue Mar 28 14:42:43 2017_x000D_	40.9019	17.4673	22.4036	0.391016	2	33.5606	16.1015	346.887	6.05432	7.46727
43123	Tue Mar 28 14:42:43 2017_x000D_	40.901	17.467	3.33786	0.0582567	2	33.5606	16.1015	346.887	6.05432	7.46633
43124	Tue Mar 28 14:42:43 2017_x000D_	40.7959	17.3614	-5.81504	-0.101492	2	36.4452	15.3072	354.605	6.18902	4.81127
43125	Tue Mar 28 14:42:43 2017_x000D_	40.693	17.3612	-24.0945	-0.420528	2	36.4452	15.3072	354.605	6.18902	4.71834
43126	Tue Mar 28 14:42:43 2017_x000D_	40.5879	17.2555	-33.0533	-0.576889	2	36.4452	15.3072	354.605	6.18902	4.57797
43127	Tue Mar 28 14:42:43 2017_x000D_	40.6909	17.2547	-42.9262	-0.749203	2	36.4452	15.3072	354.605	6.18902	4.67105
43128	Tue Mar 28 14:42:43 2017_x000D_	40.6912	17.2545	-51.2118	-0.893814	1	43.5864	12.4347	342.423	5.9764	5.62251
43129	Tue Mar 28 14:42:43 2017_x000D_	40.7968	17.3593	-62.9493	-1.09867	1	43.5864	12.4347	342.423	5.9764	5.65982
43130	Tue Mar 28 14:42:43 2017_x000D_	40.9024	17.4646	-71.6735	-1.25094	1	43.5864	12.4347	342.423	5.9764	5.70121
43131	Tue Mar 28 14:42:43 2017_x000D_	41.0158	17.8876	-79.9182	-1.39484	1	43.5864	12.4347	342.423	5.9764	6.02844
43132	Tue Mar 28 14:42:44 2017_x000D_	41.0236	18.2048	-80.3433	-1.40226	1	43.5864	12.4347	342.423	5.9764	6.31364
43133	Tue Mar 28 14:42:44 2017_x000D_	41.0445	19.0509	-80.3401	-1.4022	1	43.1593	12.1999	359.756	6.27892	7.16998
43134	Tue Mar 28 14:42:44 2017_x000D_	41.1572	19.4728	-77.659	-1.3554	1	43.1593	12.1999	359.756	6.27892	7.54344
43135	Tue Mar 28 14:42:44 2017_x000D_	41.2701	19.8948	-80.3422	-1.40224	1	43.1593	12.1999	359.756	6.27892	7.92342
43136	Tue Mar 28 14:42:44 2017_x000D_	41.3802	20.2109	-77.102	-1.34568	1	43.1593	12.1999	359.756	6.27892	8.20618
43137	Tue Mar 28 14:42:44 2017_x000D_	41.5031	21.0546	-74.3435	-1.29754	1	43.5453	13.3186	30.8853	0.539049	8.00102
43138	Tue Mar 28 14:42:44 2017_x000D_	41.7229	21.6856	-69.0485	-1.20512	1	43.5453	13.3186	30.8853	0.539049	8.56317
43139	Tue Mar 28 14:42:44 2017_x000D_	41.8331	22.0014	-70.7785	-1.23532	1	43.5453	13.3186	30.8853	0.539049	8.85001
43140	Tue Mar 28 14:42:44 2017_x000D_	42.1524	22.5254	-69.0516	-1.20518	1	43.5453	13.3186	30.8853	0.539049	9.31157
43141	Tue Mar 28 14:42:44 2017_x000D_	42.1601	22.8417	-68.0559	-1.1878	2	38.9021	14.2783	0	0	9.16223
43142	Tue Mar 28 14:42:44 2017_x000D_	42.3721	23.1555	-69.051	-1.20517	2	38.9021	14.2783	0	0	9.53129
43143	Tue Mar 28 14:42:44 2017_x000D_	42.3798	23.4717	-68.0549	-1.18778	2	38.9021	14.2783	0	0	9.82919
43144	Tue Mar 28 14:42:44 2017_x000D_	42.5967	23.9958	-69.0481	-1.20512	2	38.9021	14.2783	0	0	10.3961
43145	Tue Mar 28 14:42:44 2017_x000D_	42.8085	24.3096	-68.0575	-1.18783	2	38.9021	14.2783	0	0	10.7651
43146	Tue Mar 28 14:42:44 2017_x000D_	42.9258	24.9397	-70.7805	-1.23535	2	39.3497	14.0711	0	0	11.4418
43147	Tue Mar 28 14:42:44 2017_x000D_	43.1374	25.2527	-71.6638	-1.25077	2	39.3497	14.0711	0	0	11.8057
43148	Tue Mar 28 14:42:44 2017_x000D_	43.3563	25.881	-71.6641	-1.25077	2	39.3497	14.0711	0	0	12.471
43149	Tue Mar 28 14:42:44 2017_x000D_	43.4657	26.195	-68.0546	-1.18778	2	39.3497	14.0711	0	0	12.8035
43150	Tue Mar 28 14:42:44 2017_x000D_	43.5827	26.8239	-70.7805	-1.23535	2	39.5684	14.078	0	0	13.3631
43151	Tue Mar 28 14:42:44 2017_x000D_	43.7939	27.1362	-71.6647	-1.25078	2	39.5684	14.078	0	0	13.7248
43152	Tue Mar 28 14:42:44 2017_x000D_	44.005	27.4487	-70.7863	-1.23545	2	39.5684	14.078	0	0	14.0875
43153	Tue Mar 28 14:42:45 2017_x000D_	44.1239	28.1811	-69.046	-1.20508	2	39.5684	14.078	0	0	14.8206
43154	Tue Mar 28 14:42:45 2017_x000D_	44.2333	28.4946	-70.7824	-1.23539	2	39.5684	14.078	5.10257	0.0890567	15.1525
43155	Tue Mar 28 14:42:45 2017_x000D_	44.4539	29.2251	-71.6638	-1.25077	2	39.5684	14.078	5.10257	0.0890567	15.9155
43156	Tue Mar 28 14:42:45 2017_x000D_	44.6622	29.4319	-71.6678	-1.25084	2	39.5684	14.078	5.10257	0.0890567	16.1768
43157	Tue Mar 28 14:42:45 2017_x000D_	44.6695	29.7462	-70.7824	-1.23539	2	39.5684	14.078	5.10257	0.0890567	16.4777
43158	Tue Mar 28 14:42:45 2017_x000D_	44.8874	30.3713	-70.7824	-1.23539	2	39.9855	14.5337	40.7107	0.710536	16.5788
43159	Tue Mar 28 14:42:45 2017_x000D_	45.1052	30.996	-70.7824	-1.23539	2	39.9855	14.5337	40.7107	0.710536	17.24
43160	Tue Mar 28 14:42:45 2017_x000D_	45.1052	30.996	-70.7824	-1.23539	2	39.9855	14.5337	40.7107	0.710536	17.24
43161	Tue Mar 28 14:42:45 2017_x000D_	45.3204	31.5156	-71.6668	-1.25082	2	39.9855	14.5337	40.7107	0.710536	17.8002
43162	Tue Mar 28 14:42:45 2017_x000D_	45.3276	31.8292	-70.7804	-1.23535	2	39.9855	14.5337	40.7107	0.710536	18.1017
43163	Tue Mar 28 14:42:45 2017_x000D_	45.5451	32.4529	-70.7805	-1.23535	2	41.6531	16.3559	45.7766	0.798952	16.5608
43164	Tue Mar 28 14:42:45 2017_x000D_	45.6512	32.6601	-68.0424	-1.18756	2	41.6531	16.3559	45.7766	0.798952	16.7872
43165	Tue Mar 28 14:42:45 2017_x000D_	45.8684	33.2832	-68.0415	-1.18755	2	41.6531	16.3559	45.7766	0.798952	17.4443
43166	Tue Mar 28 14:42:45 2017_x000D_	45.9747	33.4904	-70.7824	-1.23539	2	41.6531	16.3559	45.7766	0.798952	17.6711
43167	Tue Mar 28 14:42:45 2017_x000D_	46.1893	34.0085	-71.6681	-1.25084	2	42.2578	17.4805	53.9744	0.942032	16.9892
43168	Tue Mar 28 14:42:45 2017_x000D_	46.1965	34.3214	-70.7805	-1.23535	2	42.2578	17.4805	53.9744	0.942032	17.2954
43169	Tue Mar 28 14:42:45 2017_x000D_	46.4062	34.6306	-71.6684	-1.25085	2	42.2578	17.4805	53.9744	0.942032	17.6447
43170	Tue Mar 28 14:42:45 2017_x000D_	46.4133	34.9433	-70.7805	-1.23535	2	42.2578	17.4805	53.9744	0.942032	17.9504
43171	Tue Mar 28 14:42:45 2017_x000D_	46.4204	35.2556	-71.6629	-1.25075	2	42.8725	18.384	51.76	0.903382	17.2406
43172	Tue Mar 28 14:42:45 2017_x000D_	46.6253	35.3567	-70.7824	-1.23539	2	42.8725	18.384	51.76	0.903382	17.3826
43173	Tue Mar 28 14:42:45 2017_x000D_	46.7334	35.667	-69.0385	-1.20495	2	42.8725	18.384	51.76	0.903382	17.709
43174	Tue Mar 28 14:42:45 2017_x000D_	46.7381	35.8752	-69.0364	-1.20491	2	42.8725	18.384	51.76	0.903382	17.9133
43175	Tue Mar 28 14:42:46 2017_x000D_	46.8486	36.29	-64.177	-1.1201	2	42.8725	18.384	51.76	0.903382	18.3421
43176	Tue Mar 28 14:42:46 2017_x000D_	46.9543	36.4963	-61.5389	-1.07406	2	43.2788	19.0598	44.518	0.776985	17.8197
43177	Tue Mar 28 14:42:46 2017_x000D_	47.0599	36.7025	-59.0207	-1.03011	2	43.2788	19.0598	44.518	0.776985	18.0433
43178	Tue Mar 28 14:42:46 2017_x000D_	47.1629	36.8047	-50.5251	-0.881829	2	43.2788	19.0598	44.518	0.776985	18.165
43179	Tue Mar 28 14:42:46 2017_x000D_	47.0617	36.8067	-44.6689	-0.779619	2	43.2788	19.0598	44.518	0.776985	18.1456
43180	Tue Mar 28 14:42:46 2017_x000D_	47.1647	36.9093	-32.5758	-0.568555	2	45.0497	23.3118	83.4113	1.4558	13.761
43181	Tue Mar 28 14:42:46 2017_x000D_	47.1648	36.9097	-27.5266	-0.480429	2	45.0497	23.3118	83.4113	1.4558	13.7614
43182	Tue Mar 28 14:42:46 2017_x000D_	47.2635	36.8042	-23.5478	-0.410987	2	45.0497	23.3118	83.4113	1.4558	13.6728
43183	Tue Mar 28 14:42:46 2017_x000D_	47.3669	36.9069	-14.16	-0.247138	2	45.0497	23.3118	83.4113	1.4558	13.7912
43184	Tue Mar 28 14:42:46 2017_x000D_	47.3693	37.0109	-11.2374	-0.196129	2	45.7481	27.085	77.118	1.34596	10.0574
43185	Tue Mar 28 14:42:46 2017_x000D_	47.6749	37.1101	-1.97665	-0.0344991	2	45.7481	27.085	77.118	1.34596	10.2086
43186	Tue Mar 28 14:42:46 2017_x000D_	47.7739	37.0046	0.962946	0.0168066	2	45.7481	27.085	77.118	1.34596	10.1243
43187	Tue Mar 28 14:42:46 2017_x000D_	48.0792	37.1035	3.91091	0.0682583	2	45.7481	27.085	77.118	1.34596	10.2861
43188	Tue Mar 28 14:42:46 2017_x000D_	48.6851	37.0933	3.91181	0.068274	2	46.31	29.0872	77.7057	1.35622	8.35097
43189	Tue Mar 28 14:42:46 2017_x000D_	48.8846	36.986	0.962897	0.0168057	2	46.31	29.0872	77.7057	1.35622	8.3078
43190	Tue Mar 28 14:42:46 2017_x000D_	49.6939	37.0761	-1.97986	-0.034555	2	46.31	29.0872	77.7057	1.35622	8.67602
43191	Tue Mar 28 14:42:46 2017_x000D_	49.9966	37.071	-2.13505	-0.0372637	2	46.31	29.0872	77.7057	1.35622	8.79387
43192	Tue Mar 28 14:42:46 2017_x000D_	50.7018	37.0591	-1.98149	-0.0345835	2	46.31	29.0872	77.7057	1.35622	9.1016
43193	Tue Mar 28 14:42:46 2017_x000D_	51.1046	37.0523	-1.98211	-0.0345944	2	46.0713	29.5208	82.9549	1.44784	9.05857
43194	Tue Mar 28 14:42:46 2017_x000D_	51.5073	37.0455	-1.98274	-0.0346054	2	46.0713	29.5208	82.9549	1.44784	9.28284
43195	Tue Mar 28 14:42:46 2017_x000D_	52.1133	37.1391	0.969094	0.0169139	2	46.0713	29.5208	82.9549	1.44784	9.72339
43196	Tue Mar 28 14:42:47 2017_x000D_	52.4148	37.134	0.969086	0.0169137	2	46.0713	29.5208	82.9549	1.44784	9.90963
43197	Tue Mar 28 14:42:47 2017_x000D_	52.7166	37.1289	0.969105	0.0169141	2	46.2688	29.9678	77.0265	1.34437	9.63615
43198	Tue Mar 28 14:42:47 2017_x000D_	53.3195	37.1187	0.969117	0.0169143	2	46.2688	29.9678	77.0265	1.34437	10.0423
43199	Tue Mar 28 14:42:47 2017_x000D_	53.7213	37.1119	0.969088	0.0169138	2	46.2688	29.9678	77.0265	1.34437	10.3237
43200	Tue Mar 28 14:42:47 2017_x000D_	54.3236	37.1017	0.969098	0.016914	2	46.2688	29.9678	77.0265	1.34437	10.7598
43201	Tue Mar 28 14:42:47 2017_x000D_	54.6244	37.0966	0.969092	0.0169138	2	47.952	31.3416	96.148	1.6781	8.81141
43202	Tue Mar 28 14:42:47 2017_x000D_	55.3287	37.1884	3.92753	0.0685483	2	47.952	31.3416	96.148	1.6781	9.4128
43203	Tue Mar 28 14:42:47 2017_x000D_	55.5292	37.185	3.92784	0.0685537	2	47.952	31.3416	96.148	1.6781	9.56866
43204	Tue Mar 28 14:42:47 2017_x000D_	55.926	36.9712	3.9225	0.0684605	2	47.952	31.3416	96.148	1.6781	9.761
43205	Tue Mar 28 14:42:47 2017_x000D_	56.527	36.9611	3.92338	0.0684759	2	47.952	31.3416	96.148	1.6781	10.2523
43206	Tue Mar 28 14:42:47 2017_x000D_	56.9274	36.9543	3.92395	0.0684859	2	51.8557	31.9013	54.3112	0.947909	7.15926
43207	Tue Mar 28 14:42:47 2017_x000D_	57.6275	36.9425	3.78433	0.0660491	2	51.8557	31.9013	54.3112	0.947909	7.66338
43208	Tue Mar 28 14:42:47 2017_x000D_	58.0275	36.9358	3.7849	0.0660589	2	51.8557	31.9013	54.3112	0.947909	7.96475
43209	Tue Mar 28 14:42:47 2017_x000D_	58.3276	36.9307	3.92604	0.0685223	2	51.8557	31.9013	54.3112	0.947909	8.19636
43210	Tue Mar 28 14:42:47 2017_x000D_	58.927	36.9206	3.92692	0.0685377	2	52.7276	31.9279	13.0128	0.227116	7.95988
43211	Tue Mar 28 14:42:47 2017_x000D_	59.3245	36.8105	0.962882	0.0168055	2	52.7276	31.9279	13.0128	0.227116	8.20725
43212	Tue Mar 28 14:42:47 2017_x000D_	59.7238	36.8038	0.962902	0.0168058	2	52.7276	31.9279	13.0128	0.227116	8.52767
43213	Tue Mar 28 14:42:47 2017_x000D_	60.3224	36.7937	0.962958	0.0168068	2	52.7276	31.9279	13.0128	0.227116	9.01981
43214	Tue Mar 28 14:42:47 2017_x000D_	60.6213	36.7887	0.9629	0.0168058	2	54.0352	31.9678	4.36409	0.0761678	8.16197
43215	Tue Mar 28 14:42:47 2017_x000D_	61.3176	36.6739	3.92455	0.0684963	2	54.0352	31.9678	4.36409	0.0761678	8.67068
43216	Tue Mar 28 14:42:47 2017_x000D_	61.5168	36.6705	3.92485	0.0685016	2	54.0352	31.9678	4.36409	0.0761678	8.83684
43217	Tue Mar 28 14:42:48 2017_x000D_	62.2136	36.6589	3.78489	0.0660587	2	54.0352	31.9678	4.36409	0.0761678	9.42829
43218	Tue Mar 28 14:42:48 2017_x000D_	62.5124	36.6539	3.92635	0.0685277	2	54.0352	31.9678	4.36409	0.0761678	9.6862
43219	Tue Mar 28 14:42:48 2017_x000D_	62.8107	36.6489	3.78569	0.0660728	2	54.9068	31.9944	12.7544	0.222606	9.17257
43220	Tue Mar 28 14:42:48 2017_x000D_	63.1093	36.6439	3.92721	0.0685428	2	54.9068	31.9944	12.7544	0.222606	9.42862
43221	Tue Mar 28 14:42:48 2017_x000D_	63.7041	36.5307	0.956682	0.0166972	2	54.9068	31.9944	12.7544	0.222606	9.89801
43222	Tue Mar 28 14:42:48 2017_x000D_	63.9028	36.5274	0.956717	0.0166979	2	54.9068	31.9944	12.7544	0.222606	10.0735
43223	Tue Mar 28 14:42:48 2017_x000D_	64.3993	36.5191	0.95669	0.0166974	2	56.4003	32.7005	21.2178	0.37032	8.86373
43224	Tue Mar 28 14:42:48 2017_x000D_	64.5979	36.5158	0.956732	0.0166981	2	56.4003	32.7005	21.2178	0.37032	9.04197
43225	Tue Mar 28 14:42:48 2017_x000D_	64.995	36.5091	0.956764	0.0166987	2	56.4003	32.7005	21.2178	0.37032	9.40076
43226	Tue Mar 28 14:42:48 2017_x000D_	65.0945	36.5075	0.956756	0.0166985	2	56.4003	32.7005	21.2178	0.37032	9.49117
43227	Tue Mar 28 14:42:48 2017_x000D_	65.5919	36.602	-1.87046	-0.0326457	2	60.6814	34.3715	31.3877	0.547818	5.39334
43228	Tue Mar 28 14:42:48 2017_x000D_	65.888	36.494	-4.97217	-0.0867807	2	60.6814	34.3715	31.3877	0.547818	5.62261
43229	Tue Mar 28 14:42:48 2017_x000D_	66.0877	36.5935	-7.89572	-0.137806	2	60.6814	34.3715	31.3877	0.547818	5.84511
43230	Tue Mar 28 14:42:48 2017_x000D_	66.0861	36.4895	-29.0475	-0.506974	2	60.6814	34.3715	31.3877	0.547818	5.80489
43231	Tue Mar 28 14:42:48 2017_x000D_	66.0864	36.4893	-36.9907	-0.645609	1	68.8072	33.0783	0	0	4.36322
43232	Tue Mar 28 14:42:48 2017_x000D_	66.0836	36.2831	-45.1767	-0.788483	1	68.8072	33.0783	0	0	4.2058
43233	Tue Mar 28 14:42:48 2017_x000D_	65.9851	36.2844	-63.4076	-1.10667	1	68.8072	33.0783	0	0	4.27122
43234	Tue Mar 28 14:42:48 2017_x000D_	66.0852	36.2831	-83.6344	-1.4597	1	68.8072	33.0783	0	0	4.20476
43235	Tue Mar 28 14:42:48 2017_x000D_	66.0854	36.2833	-89.1353	-1.5557	1	68.8072	33.0783	0	0	4.20479
43236	Tue Mar 28 14:42:48 2017_x000D_	66.0886	36.4894	265.365	4.63149	1	69.4596	33.0981	24.5801	0.429004	4.78169
43237	Tue Mar 28 14:42:48 2017_x000D_	66.0918	36.6955	259.966	4.53726	1	69.4596	33.0981	24.5801	0.429004	4.92782
43238	Tue Mar 28 14:42:48 2017_x000D_	66.0005	37.2123	251.34	4.3867	1	69.4596	33.0981	24.5801	0.429004	5.37513
43239	Tue Mar 28 14:42:49 2017_x000D_	65.8085	37.6272	251.34	4.38671	1	69.4596	33.0981	24.5801	0.429004	5.8175
43240	Tue Mar 28 14:42:49 2017_x000D_	65.5237	38.4554	248.805	4.34247	1	69.4704	32.8784	14.3415	0.250306	6.83223
43241	Tue Mar 28 14:42:49 2017_x000D_	65.3317	38.8702	248.805	4.34247	1	69.4704	32.8784	14.3415	0.250306	7.2822
43242	Tue Mar 28 14:42:49 2017_x000D_	65.0454	39.5951	250.345	4.36934	1	69.4704	32.8784	14.3415	0.250306	8.0433
43243	Tue Mar 28 14:42:49 2017_x000D_	64.9511	39.9052	248.805	4.34247	1	69.4704	32.8784	14.3415	0.250306	8.35464
43244	Tue Mar 28 14:42:49 2017_x000D_	64.6649	40.6298	250.345	4.36934	1	69.4055	34.1964	36.3408	0.634266	7.99137
43245	Tue Mar 28 14:42:49 2017_x000D_	64.6698	40.9378	251.34	4.38672	1	69.4055	34.1964	36.3408	0.634266	8.23853
43246	Tue Mar 28 14:42:49 2017_x000D_	64.5755	41.2475	254.761	4.44641	1	69.4055	34.1964	36.3408	0.634266	8.54675
43247	Tue Mar 28 14:42:49 2017_x000D_	64.3853	41.7646	253.96	4.43244	1	69.4055	34.1964	36.3408	0.634266	9.08185
43248	Tue Mar 28 14:42:49 2017_x000D_	64.2911	42.0742	257.341	4.49145	1	69.4055	34.1964	36.3408	0.634266	9.39238
43249	Tue Mar 28 14:42:49 2017_x000D_	64.101	42.5912	256.657	4.47952	1	69.4055	34.1964	36.3408	0.634266	9.93028
43250	Tue Mar 28 14:42:49 2017_x000D_	64.0084	43.0036	253.961	4.43245	1	69.4055	34.1964	36.3408	0.634266	10.3293
43251	Tue Mar 28 14:42:49 2017_x000D_	63.9125	43.2106	256.658	4.47953	1	69.4055	34.1964	36.3408	0.634266	10.556
43252	Tue Mar 28 14:42:49 2017_x000D_	63.8233	43.8278	253.96	4.43244	1	69.4055	34.1964	36.3408	0.634266	11.1322
43253	Tue Mar 28 14:42:49 2017_x000D_	63.7291	44.1371	257.343	4.49148	1	69.4055	34.1964	36.3408	0.634266	11.4472
43254	Tue Mar 28 14:42:49 2017_x000D_	63.635	44.4468	253.96	4.43244	1	69.4055	34.1964	36.3408	0.634266	11.7631
43255	Tue Mar 28 14:42:49 2017_x000D_	63.4467	45.0656	253.96	4.43244	1	69.4055	34.1964	36.3408	0.634266	12.3954
43256	Tue Mar 28 14:42:49 2017_x000D_	63.3543	45.4774	251.338	4.38668	1	69.4055	34.1964	36.3408	0.634266	12.8015
43257	Tue Mar 28 14:42:49 2017_x000D_	63.1661	46.0959	251.338	4.38667	2	66.0142	36.7328	86.6079	1.51159	9.78669
43258	Tue Mar 28 14:42:49 2017_x000D_	63.072	46.4051	253.077	4.41703	2	66.0142	36.7328	86.6079	1.51159	10.1099
43259	Tue Mar 28 14:42:49 2017_x000D_	62.8856	47.1256	253.96	4.43243	2	66.0142	36.7328	86.6079	1.51159	10.8535
43260	Tue Mar 28 14:42:50 2017_x000D_	62.6908	47.3345	253.961	4.43246	2	66.0142	36.7328	86.6079	1.51159	11.1104
43261	Tue Mar 28 14:42:50 2017_x000D_	62.6018	47.9504	251.337	4.38666	2	66.2209	36.9589	139.091	2.42759	11.572
43262	Tue Mar 28 14:42:50 2017_x000D_	62.5078	48.2594	253.077	4.41703	2	66.2209	36.9589	139.091	2.42759	11.8949
43263	Tue Mar 28 14:42:50 2017_x000D_	62.4138	48.5683	251.337	4.38666	2	66.2209	36.9589	139.091	2.42759	12.2177
43264	Tue Mar 28 14:42:50 2017_x000D_	62.3215	48.9792	253.96	4.43244	2	66.2209	36.9589	139.091	2.42759	12.637
43265	Tue Mar 28 14:42:50 2017_x000D_	62.1336	49.5968	253.96	4.43244	2	66.6559	36.972	148.418	2.59038	13.4103
43266	Tue Mar 28 14:42:50 2017_x000D_	61.9389	49.8057	253.962	4.43247	2	66.6559	36.972	148.418	2.59038	13.6731
43267	Tue Mar 28 14:42:50 2017_x000D_	61.7546	50.6272	253.961	4.43246	2	66.6559	36.972	148.418	2.59038	14.5082
43268	Tue Mar 28 14:42:50 2017_x000D_	61.659	50.8338	251.337	4.38666	2	66.6559	36.972	148.418	2.59038	14.7349
43269	Tue Mar 28 14:42:50 2017_x000D_	61.4729	51.553	250.338	4.36922	2	66.6559	36.972	148.418	2.59038	15.4748
43270	Tue Mar 28 14:42:50 2017_x000D_	61.28	51.8638	251.337	4.38666	2	66.5592	38.9475	143.827	2.51026	13.9535
43271	Tue Mar 28 14:42:50 2017_x000D_	61.287	52.2718	251.336	4.38664	2	66.5592	38.9475	143.827	2.51026	14.3294
43272	Tue Mar 28 14:42:50 2017_x000D_	61.0924	52.4807	251.337	4.38666	2	66.5592	38.9475	143.827	2.51026	14.5957
43273	Tue Mar 28 14:42:50 2017_x000D_	60.9048	53.0973	251.337	4.38666	2	66.5592	38.9475	143.827	2.51026	15.2378
43274	Tue Mar 28 14:42:50 2017_x000D_	60.9083	53.3011	251.336	4.38664	2	65.7674	41.7799	95.1708	1.66104	12.504
43275	Tue Mar 28 14:42:50 2017_x000D_	60.7207	53.9175	251.336	4.38664	2	65.7674	41.7799	95.1708	1.66104	13.145
43276	Tue Mar 28 14:42:50 2017_x000D_	60.6252	54.1237	253.963	4.43249	2	65.7674	41.7799	95.1708	1.66104	13.372
43277	Tue Mar 28 14:42:50 2017_x000D_	60.4342	54.5363	253.964	4.4325	2	65.7674	41.7799	95.1708	1.66104	13.8264
43278	Tue Mar 28 14:42:50 2017_x000D_	60.4378	54.7399	253.963	4.43249	2	65.2363	43.7405	95.3952	1.66496	12.0005
43279	Tue Mar 28 14:42:50 2017_x000D_	60.2503	55.3559	253.963	4.43249	2	65.2363	43.7405	95.3952	1.66496	12.6403
43280	Tue Mar 28 14:42:50 2017_x000D_	60.1549	55.5622	251.336	4.38664	2	65.2363	43.7405	95.3952	1.66496	12.8675
43281	Tue Mar 28 14:42:51 2017_x000D_	60.1584	55.7657	251.335	4.38663	2	65.2363	43.7405	95.3952	1.66496	13.0534
43282	Tue Mar 28 14:42:51 2017_x000D_	59.9675	56.178	251.336	4.38664	2	65.2363	43.7405	95.3952	1.66496	13.5075
43283	Tue Mar 28 14:42:51 2017_x000D_	59.8721	56.3841	253.964	4.43251	2	64.7374	45.0429	97.8308	1.70747	12.3407
43284	Tue Mar 28 14:42:51 2017_x000D_	59.6812	56.7963	253.965	4.43253	2	64.7374	45.0429	97.8308	1.70747	12.7948
43285	Tue Mar 28 14:42:51 2017_x000D_	59.5857	57.0023	256.673	4.47978	2	64.7374	45.0429	97.8308	1.70747	13.0218
43286	Tue Mar 28 14:42:51 2017_x000D_	59.4992	57.7162	265.459	4.63314	2	64.7374	45.0429	97.8308	1.70747	13.7132
43287	Tue Mar 28 14:42:51 2017_x000D_	59.5025	57.919	-83.4081	-1.45575	2	66.0761	48.8124	77.9593	1.36065	11.2313
43288	Tue Mar 28 14:42:51 2017_x000D_	59.5041	58.0206	-77.3613	-1.35021	2	66.0761	48.8124	77.9593	1.36065	11.3129
43289	Tue Mar 28 14:42:51 2017_x000D_	59.5054	58.122	-65.4662	-1.1426	2	66.0761	48.8124	77.9593	1.36065	11.3949
43290	Tue Mar 28 14:42:51 2017_x000D_	59.7064	58.3197	-52.6111	-0.918237	2	66.0761	48.8124	77.9593	1.36065	11.4439
43291	Tue Mar 28 14:42:51 2017_x000D_	59.7097	58.5231	-44.4249	-0.775362	2	66.3925	51.2335	83.4506	1.45649	9.88929
43292	Tue Mar 28 14:42:51 2017_x000D_	60.0098	58.7183	-29.6538	-0.517556	2	66.3925	51.2335	83.4506	1.45649	9.83672
43293	Tue Mar 28 14:42:51 2017_x000D_	60.1123	58.9188	-22.9913	-0.401274	2	66.3925	51.2335	83.4506	1.45649	9.92496
43294	Tue Mar 28 14:42:51 2017_x000D_	60.5094	59.0095	-12.7968	-0.223346	2	66.3925	51.2335	83.4506	1.45649	9.75075
43295	Tue Mar 28 14:42:51 2017_x000D_	60.7073	59.0041	-7.13608	-0.124548	2	66.3925	51.2335	83.4506	1.45649	9.62828
43296	Tue Mar 28 14:42:51 2017_x000D_	61.5012	59.1845	-7.13343	-0.124502	2	66.5238	52.9905	85.0477	1.48436	7.97447
43297	Tue Mar 28 14:42:51 2017_x000D_	61.8962	59.1732	-7.13544	-0.124537	2	66.5238	52.9905	85.0477	1.48436	7.72272
43298	Tue Mar 28 14:42:51 2017_x000D_	62.2926	59.2632	-9.99515	-0.174448	2	66.5238	52.9905	85.0477	1.48436	7.56636
43299	Tue Mar 28 14:42:51 2017_x000D_	63.085	59.4432	-9.99379	-0.174425	2	66.5238	52.9905	85.0477	1.48436	7.31182
43300	Tue Mar 28 14:42:51 2017_x000D_	63.4791	59.4316	-15.5485	-0.271373	2	66.7194	53.4344	83.377	1.4552	6.81659
43301	Tue Mar 28 14:42:51 2017_x000D_	63.8765	59.6228	-15.5457	-0.271324	2	66.7194	53.4344	83.377	1.4552	6.81017
43302	Tue Mar 28 14:42:51 2017_x000D_	64.569	59.8051	-21.8641	-0.381601	2	66.7194	53.4344	83.377	1.4552	6.72384
43303	Tue Mar 28 14:42:52 2017_x000D_	65.164	60.0913	-24.4475	-0.42669	2	66.7194	53.4344	83.377	1.4552	6.8362
43304	Tue Mar 28 14:42:52 2017_x000D_	65.5589	60.1812	-21.8649	-0.381614	2	66.7194	53.4344	84.7144	1.47854	6.84588
43305	Tue Mar 28 14:42:52 2017_x000D_	65.955	60.3716	-26.9308	-0.470031	2	66.7194	53.4344	84.7144	1.47854	6.97919
43306	Tue Mar 28 14:42:52 2017_x000D_	66.2515	60.4642	-25.7056	-0.448647	2	66.7194	53.4344	84.7144	1.47854	7.04535
43307	Tue Mar 28 14:42:52 2017_x000D_	66.9446	60.8481	-24.4494	-0.426722	2	66.7194	53.4344	84.7144	1.47854	7.41712
43308	Tue Mar 28 14:42:52 2017_x000D_	67.1438	61.0442	-24.4458	-0.426659	2	66.5023	53.4281	83.4113	1.4558	7.64307
43309	Tue Mar 28 14:42:52 2017_x000D_	67.7354	61.2289	-19.1675	-0.334535	2	66.5023	53.4281	83.4113	1.4558	7.89766
43310	Tue Mar 28 14:42:52 2017_x000D_	68.1288	61.318	-21.8613	-0.381551	2	66.5023	53.4281	83.4113	1.4558	8.05581
43311	Tue Mar 28 14:42:52 2017_x000D_	68.6228	61.6061	-18.1997	-0.317645	2	66.5023	53.4281	83.4113	1.4558	8.44844
43312	Tue Mar 28 14:42:52 2017_x000D_	68.9168	61.5973	-19.1689	-0.334561	2	66.5023	53.4281	83.4113	1.4558	8.51855
43313	Tue Mar 28 14:42:52 2017_x000D_	69.5083	61.8823	-16.3763	-0.28582	2	66.2853	53.4217	83.2787	1.45349	9.0537
43314	Tue Mar 28 14:42:52 2017_x000D_	69.5083	61.8823	-16.3763	-0.28582	2	66.2853	53.4217	83.2787	1.45349	9.0537
43315	Tue Mar 28 14:42:52 2017_x000D_	70.0991	62.1666	-19.1635	-0.334467	2	66.2853	53.4217	83.2787	1.45349	9.54035
43316	Tue Mar 28 14:42:52 2017_x000D_	70.2946	62.1607	-19.166	-0.33451	2	66.2853	53.4217	83.2787	1.45349	9.61481
43317	Tue Mar 28 14:42:52 2017_x000D_	70.9809	62.3413	-18.201	-0.317668	2	66.296	53.203	84.8545	1.48099	10.2692
43318	Tue Mar 28 14:42:52 2017_x000D_	71.1776	62.4362	-15.5189	-0.270856	2	66.296	53.203	84.8545	1.48099	10.4442
43319	Tue Mar 28 14:42:52 2017_x000D_	71.8648	62.717	-19.1656	-0.334503	2	66.296	53.203	84.8545	1.48099	11.024
43320	Tue Mar 28 14:42:52 2017_x000D_	72.1572	62.7081	-18.2018	-0.317681	2	66.296	53.203	84.8545	1.48099	11.1669
43321	Tue Mar 28 14:42:52 2017_x000D_	72.7459	62.9916	-20.799	-0.363012	2	66.4809	53.8656	82.4335	1.43874	11.0695
43322	Tue Mar 28 14:42:52 2017_x000D_	73.1369	63.0802	-18.2001	-0.317651	2	66.4809	53.8656	82.4335	1.43874	11.3671
43323	Tue Mar 28 14:42:52 2017_x000D_	73.3329	63.1745	-20.8004	-0.363036	2	66.4809	53.8656	82.4335	1.43874	11.5588
43324	Tue Mar 28 14:42:53 2017_x000D_	73.9194	63.3574	-20.8018	-0.363061	2	66.4809	53.8656	82.4335	1.43874	12.0593
43325	Tue Mar 28 14:42:53 2017_x000D_	74.2128	63.4489	-19.1686	-0.334556	2	66.4809	53.8656	82.4335	1.43874	12.3135
43326	Tue Mar 28 14:42:53 2017_x000D_	74.7987	63.6315	-19.1693	-0.334567	2	68.1419	55.4471	27.267	0.475898	10.5498
43327	Tue Mar 28 14:42:53 2017_x000D_	75.0924	63.8231	-18.1966	-0.31759	2	68.1419	55.4471	27.267	0.475898	10.8842
43328	Tue Mar 28 14:42:53 2017_x000D_	75.2867	63.817	-18.199	-0.317632	2	68.1419	55.4471	27.267	0.475898	11.0047
43329	Tue Mar 28 14:42:53 2017_x000D_	75.7749	64.0024	-19.1682	-0.334548	2	68.1419	55.4471	27.267	0.475898	11.4654
43330	Tue Mar 28 14:42:53 2017_x000D_	76.0682	64.1938	-18.1949	-0.31756	2	70.6588	57.2713	31.1143	0.543046	8.78536
43331	Tue Mar 28 14:42:53 2017_x000D_	76.0682	64.1938	-18.1949	-0.31756	2	70.6588	57.2713	31.1143	0.543046	8.78536
43332	Tue Mar 28 14:42:53 2017_x000D_	76.4574	64.2816	-20.8031	-0.363082	2	70.6588	57.2713	31.1143	0.543046	9.0977
43333	Tue Mar 28 14:42:53 2017_x000D_	76.6514	64.2755	-20.806	-0.363133	2	70.6588	57.2713	31.1143	0.543046	9.21792
43334	Tue Mar 28 14:42:53 2017_x000D_	76.9447	64.4667	-21.8746	-0.381783	2	72.1334	58.1893	26.9261	0.46995	7.90913
43335	Tue Mar 28 14:42:53 2017_x000D_	77.1396	64.5606	-24.4808	-0.42727	2	72.1334	58.1893	26.9261	0.46995	8.10281
43336	Tue Mar 28 14:42:53 2017_x000D_	77.5286	64.648	-34.6941	-0.605526	2	72.1334	58.1893	26.9261	0.46995	8.41564
43337	Tue Mar 28 14:42:53 2017_x000D_	77.5289	64.6478	-42.7119	-0.745464	2	72.1334	58.1893	26.9261	0.46995	8.41568
43338	Tue Mar 28 14:42:53 2017_x000D_	77.5273	64.4471	-58.4673	-1.02045	2	75.9915	59.1756	5.17076	0.0902468	5.49066
43339	Tue Mar 28 14:42:53 2017_x000D_	77.5268	64.3471	-69.6231	-1.21515	2	75.9915	59.1756	5.17076	0.0902468	5.39459
43340	Tue Mar 28 14:42:53 2017_x000D_	77.5281	64.4473	-75.7145	-1.32147	2	75.9915	59.1756	5.17076	0.0902468	5.49108
43341	Tue Mar 28 14:42:53 2017_x000D_	77.5286	64.4477	-86.6102	-1.51163	2	75.9915	59.1756	5.17076	0.0902468	5.4916
43342	Tue Mar 28 14:42:53 2017_x000D_	77.6279	64.6453	259.701	4.53264	2	75.9915	59.1756	5.17076	0.0902468	5.70924
43343	Tue Mar 28 14:42:53 2017_x000D_	77.629	64.7458	253.719	4.42823	2	78.7971	59.4751	4.97799	0.0868823	5.39859
43344	Tue Mar 28 14:42:53 2017_x000D_	77.4406	65.2529	242.611	4.23437	2	78.7971	59.4751	4.97799	0.0868823	5.9349
43345	Tue Mar 28 14:42:53 2017_x000D_	77.3458	65.4562	240.317	4.19432	2	78.7971	59.4751	4.97799	0.0868823	6.15466
43346	Tue Mar 28 14:42:54 2017_x000D_	76.869	66.1723	236.649	4.13031	2	78.7971	59.4751	4.97799	0.0868823	6.96922
43347	Tue Mar 28 14:42:54 2017_x000D_	76.6796	66.5787	236.649	4.1303	2	79.4469	59.4939	0	0	7.60607
43348	Tue Mar 28 14:42:54 2017_x000D_	76.3923	66.8881	240.317	4.19432	2	79.4469	59.4939	0	0	8.0003
43349	Tue Mar 28 14:42:54 2017_x000D_	76.0113	67.5008	240.317	4.19433	2	79.4469	59.4939	0	0	8.71285
43350	Tue Mar 28 14:42:54 2017_x000D_	75.8208	67.8072	238.889	4.1694	2	79.4469	59.4939	0	0	9.06971
43351	Tue Mar 28 14:42:54 2017_x000D_	75.5358	68.3165	242.613	4.2344	2	79.2303	59.4876	5.78977	0.101051	9.57073
43352	Tue Mar 28 14:42:54 2017_x000D_	75.4435	68.7194	245.016	4.27634	2	79.2303	59.4876	5.78977	0.101051	9.97828
43353	Tue Mar 28 14:42:54 2017_x000D_	75.2519	68.9258	245.017	4.27635	2	79.2303	59.4876	5.78977	0.101051	10.2424
43354	Tue Mar 28 14:42:54 2017_x000D_	75.065	69.5317	245.016	4.27634	2	79.2303	59.4876	5.78977	0.101051	10.8735
43355	Tue Mar 28 14:42:54 2017_x000D_	74.8734	69.7381	245.017	4.27635	2	79.2303	59.4876	5.78977	0.101051	11.138
43356	Tue Mar 28 14:42:54 2017_x000D_	74.6854	70.2439	246.193	4.29688	2	79.4469	59.4939	5.99629	0.104655	11.7573
43357	Tue Mar 28 14:42:54 2017_x000D_	74.495	70.5502	245.017	4.27635	2	79.4469	59.4939	5.99629	0.104655	12.1146
43358	Tue Mar 28 14:42:54 2017_x000D_	74.4986	70.8495	246.192	4.29687	2	79.4469	59.4939	5.99629	0.104655	12.3869
43359	Tue Mar 28 14:42:54 2017_x000D_	74.1167	71.3621	245.017	4.27635	2	79.4469	59.4939	5.99629	0.104655	13.0102
43360	Tue Mar 28 14:42:54 2017_x000D_	74.1191	71.5616	245.016	4.27634	2	79.4469	59.4939	11.7682	0.205394	13.1915
43361	Tue Mar 28 14:42:54 2017_x000D_	73.7385	72.1738	245.017	4.27635	2	79.4469	59.4939	11.7682	0.205394	13.9056
43362	Tue Mar 28 14:42:54 2017_x000D_	73.6464	72.5762	242.611	4.23437	2	79.4469	59.4939	11.7682	0.205394	14.3106
43363	Tue Mar 28 14:42:54 2017_x000D_	73.3603	72.9854	245.017	4.27635	2	79.4469	59.4939	11.7682	0.205394	14.8009
43364	Tue Mar 28 14:42:54 2017_x000D_	73.2683	73.3877	242.611	4.23437	2	79.8801	59.5064	4.95231	0.0864341	15.3755
43365	Tue Mar 28 14:42:54 2017_x000D_	73.0768	73.594	242.612	4.23437	2	79.8801	59.5064	4.95231	0.0864341	15.6443
43366	Tue Mar 28 14:42:54 2017_x000D_	72.8877	73.9997	242.612	4.23437	2	79.8801	59.5064	4.95231	0.0864341	16.0919
43367	Tue Mar 28 14:42:55 2017_x000D_	72.603	74.5085	243.73	4.25389	2	79.8801	59.5064	4.95231	0.0864341	16.6739
43368	Tue Mar 28 14:42:55 2017_x000D_	72.5098	74.8108	242.611	4.23437	2	79.3698	61.0219	48.8683	0.852913	15.4011
43369	Tue Mar 28 14:42:55 2017_x000D_	72.1293	75.4227	242.612	4.23437	2	79.3698	61.0219	48.8683	0.852913	16.1186
43370	Tue Mar 28 14:42:55 2017_x000D_	72.1319	75.6218	242.611	4.23436	2	79.3698	61.0219	48.8683	0.852913	16.2955
43371	Tue Mar 28 14:42:55 2017_x000D_	71.7502	76.1342	241.247	4.21056	2	79.3698	61.0219	48.8683	0.852913	16.9245
43372	Tue Mar 28 14:42:55 2017_x000D_	71.7528	76.3332	241.247	4.21055	2	79.3698	61.0219	48.8683	0.852913	17.1013
43373	Tue Mar 28 14:42:55 2017_x000D_	71.4668	76.7423	238.887	4.16936	2	79.2818	62.7676	92.2118	1.6094	16.0114
43374	Tue Mar 28 14:42:55 2017_x000D_	71.3724	76.9449	241.247	4.21056	2	79.2818	62.7676	92.2118	1.6094	16.2344
43375	Tue Mar 28 14:42:55 2017_x000D_	71.2779	77.1477	238.887	4.16936	2	79.2818	62.7676	92.2118	1.6094	16.4575
43376	Tue Mar 28 14:42:55 2017_x000D_	71.0879	77.4532	245.018	4.27637	2	79.2818	62.7676	92.2118	1.6094	16.8169
43377	Tue Mar 28 14:42:55 2017_x000D_	70.9934	77.656	242.612	4.23437	2	78.6839	66.0267	95.9404	1.67448	13.9422
43378	Tue Mar 28 14:42:55 2017_x000D_	70.8046	78.0612	242.612	4.23437	2	78.6839	66.0267	95.9404	1.67448	14.3845
43379	Tue Mar 28 14:42:55 2017_x000D_	70.6131	78.2676	242.612	4.23438	2	78.6839	66.0267	95.9404	1.67448	14.6621
43380	Tue Mar 28 14:42:55 2017_x000D_	70.6157	78.4667	235.045	4.10231	2	78.6839	66.0267	95.9404	1.67448	14.8273
43381	Tue Mar 28 14:42:55 2017_x000D_	70.7111	78.3639	227.142	3.96438	2	78.3357	68.6362	95.8855	1.67352	12.3597
43382	Tue Mar 28 14:42:55 2017_x000D_	70.808	78.3602	221.371	3.86366	2	78.3357	68.6362	95.8855	1.67352	12.2973
43383	Tue Mar 28 14:42:55 2017_x000D_	70.9991	78.1541	213.832	3.73207	2	78.3357	68.6362	95.8855	1.67352	12.0173
43384	Tue Mar 28 14:42:55 2017_x000D_	71.4821	78.0359	198.4	3.46273	2	78.3357	68.6362	95.8855	1.67352	11.633
43385	Tue Mar 28 14:42:55 2017_x000D_	71.5791	78.032	193.724	3.38111	2	78.0316	70.3731	94.1818	1.64378	10.0147
43386	Tue Mar 28 14:42:55 2017_x000D_	71.6754	78.0277	176.63	3.08277	2	78.0316	70.3731	94.1818	1.64378	9.94958
43387	Tue Mar 28 14:42:55 2017_x000D_	71.6765	78.1267	168.435	2.93975	2	78.0316	70.3731	94.1818	1.64378	10.0252
43388	Tue Mar 28 14:42:56 2017_x000D_	71.4814	78.0344	158.667	2.76925	2	78.0316	70.3731	94.1818	1.64378	10.0797
43389	Tue Mar 28 14:42:56 2017_x000D_	71.3844	78.0379	152.229	2.6569	2	78.0316	70.3731	94.1818	1.64378	10.1457
43390	Tue Mar 28 14:42:56 2017_x000D_	71.092	77.9492	143.607	2.50641	2	77.7385	71.8916	93.1121	1.62511	8.9928
43391	Tue Mar 28 14:42:56 2017_x000D_	71.092	77.9492	143.607	2.50641	2	77.7385	71.8916	93.1121	1.62511	8.9928
43392	Tue Mar 28 14:42:56 2017_x000D_	70.8955	77.7576	135.798	2.37012	2	77.7385	71.8916	93.1121	1.62511	9.01314
43393	Tue Mar 28 14:42:56 2017_x000D_	70.6972	77.4664	133.903	2.33705	2	77.7385	71.8916	93.1121	1.62511	8.981
43394	Tue Mar 28 14:42:56 2017_x000D_	70.2033	76.8882	139.705	2.43832	2	77.3277	71.4439	120.704	2.10668	8.96646
43395	Tue Mar 28 14:42:56 2017_x000D_	69.6131	76.4125	141.856	2.47585	2	77.3277	71.4439	120.704	2.10668	9.17617
43396	Tue Mar 28 14:42:56 2017_x000D_	69.3182	76.2242	143.594	2.50619	2	77.3277	71.4439	120.704	2.10668	9.32756
43397	Tue Mar 28 14:42:56 2017_x000D_	69.1223	76.132	145.848	2.54553	2	77.3277	71.4439	120.704	2.10668	9.45023
43398	Tue Mar 28 14:42:56 2017_x000D_	68.4334	75.6591	149.751	2.61365	2	75.1637	71.3832	143.076	2.49715	7.97372
43399	Tue Mar 28 14:42:56 2017_x000D_	68.2356	75.4668	149.749	2.61361	2	75.1637	71.3832	143.076	2.49715	8.04204
43400	Tue Mar 28 14:42:56 2017_x000D_	67.8429	75.2817	149.75	2.61363	2	75.1637	71.3832	143.076	2.49715	8.29412
43401	Tue Mar 28 14:42:56 2017_x000D_	67.3496	74.9005	148.227	2.58705	2	75.1637	71.3832	143.076	2.49715	8.56922
43402	Tue Mar 28 14:42:56 2017_x000D_	67.0551	74.8112	147.422	2.573	2	75.1637	71.3832	143.076	2.49715	8.80344
43403	Tue Mar 28 14:42:56 2017_x000D_	66.5611	74.4295	145.849	2.54555	2	74.287	71.5767	172.67	3.01367	8.23578
43404	Tue Mar 28 14:42:56 2017_x000D_	66.2649	74.2403	147.42	2.57297	2	74.287	71.5767	172.67	3.01367	8.45274
43405	Tue Mar 28 14:42:56 2017_x000D_	65.7718	73.9579	143.605	2.50637	2	74.287	71.5767	172.67	3.01367	8.84187
43406	Tue Mar 28 14:42:56 2017_x000D_	65.5731	73.765	143.603	2.50635	2	74.287	71.5767	172.67	3.01367	8.98447
43407	Tue Mar 28 14:42:56 2017_x000D_	65.3744	73.5719	143.602	2.50632	2	73.6485	71.3406	174.393	3.04373	8.56968
43408	Tue Mar 28 14:42:56 2017_x000D_	64.781	73.1927	143.603	2.50635	2	73.6485	71.3406	174.393	3.04373	9.05885
43409	Tue Mar 28 14:42:56 2017_x000D_	64.582	72.9994	143.602	2.50633	2	73.6485	71.3406	174.393	3.04373	9.217
43410	Tue Mar 28 14:42:57 2017_x000D_	64.1871	72.8131	143.605	2.50638	2	73.6485	71.3406	174.393	3.04373	9.5753
43411	Tue Mar 28 14:42:57 2017_x000D_	63.7886	72.4261	143.602	2.50633	2	73.432	71.3345	178.327	3.11239	9.70499
43412	Tue Mar 28 14:42:57 2017_x000D_	63.5893	72.2326	143.601	2.50631	2	73.432	71.3345	178.327	3.11239	9.88359
43413	Tue Mar 28 14:42:57 2017_x000D_	62.9942	71.8521	143.603	2.50634	2	73.432	71.3345	178.327	3.11239	10.4506
43414	Tue Mar 28 14:42:57 2017_x000D_	62.7946	71.6583	143.601	2.50632	2	73.432	71.3345	178.327	3.11239	10.6423
43415	Tue Mar 28 14:42:57 2017_x000D_	62.1987	71.2774	143.603	2.50635	2	72.9991	71.3224	180	3.14159	10.8005
43416	Tue Mar 28 14:42:57 2017_x000D_	61.9988	71.0834	143.602	2.50632	2	72.9991	71.3224	180	3.14159	11.0029
43417	Tue Mar 28 14:42:57 2017_x000D_	61.7008	70.8927	141.876	2.47621	2	72.9991	71.3224	180	3.14159	11.3065
43418	Tue Mar 28 14:42:57 2017_x000D_	61.3006	70.5043	141.874	2.47617	2	72.9991	71.3224	180	3.14159	11.7271
43419	Tue Mar 28 14:42:57 2017_x000D_	61.0018	70.3133	143.601	2.5063	2	72.9991	71.3224	180	3.14159	12.0397
43420	Tue Mar 28 14:42:57 2017_x000D_	60.8015	70.1189	143.599	2.50628	2	72.7934	71.0985	206.87	3.61057	12.0318
43421	Tue Mar 28 14:42:57 2017_x000D_	60.4025	69.8307	145.836	2.54532	2	72.7934	71.0985	206.87	3.61057	12.4556
43422	Tue Mar 28 14:42:57 2017_x000D_	60.202	69.6361	145.834	2.54528	2	72.7934	71.0985	206.87	3.61057	12.676
43423	Tue Mar 28 14:42:57 2017_x000D_	59.8043	69.4481	145.837	2.54533	2	72.7934	71.0985	206.87	3.61057	13.0935
43424	Tue Mar 28 14:42:57 2017_x000D_	59.6036	69.2534	145.835	2.5453	2	69.555	66.4227	230.51	4.02315	10.3462
43425	Tue Mar 28 14:42:57 2017_x000D_	59.4028	69.0586	145.833	2.54526	2	69.555	66.4227	230.51	4.02315	10.4888
43426	Tue Mar 28 14:42:57 2017_x000D_	59.2019	68.8637	145.831	2.54523	2	69.555	66.4227	230.51	4.02315	10.637
43427	Tue Mar 28 14:42:57 2017_x000D_	59.0047	68.8703	145.835	2.54531	2	69.555	66.4227	230.51	4.02315	10.8305
43428	Tue Mar 28 14:42:57 2017_x000D_	58.6045	68.5813	148.198	2.58655	2	67.4951	64.1791	224.556	3.91924	9.92079
43429	Tue Mar 28 14:42:57 2017_x000D_	58.4034	68.3862	148.196	2.58651	2	67.4951	64.1791	224.556	3.91924	10.0179
43430	Tue Mar 28 14:42:57 2017_x000D_	57.8049	68.1037	158.51	2.76652	2	67.4951	64.1791	224.556	3.91924	10.4548
43431	Tue Mar 28 14:42:58 2017_x000D_	57.7042	68.0064	167.529	2.92394	2	67.4951	64.1791	224.556	3.91924	10.5124
43432	Tue Mar 28 14:42:58 2017_x000D_	57.5049	67.9124	176.056	3.07276	2	67.4951	64.1791	224.556	3.91924	10.665
43433	Tue Mar 28 14:42:58 2017_x000D_	57.2085	67.9227	187.437	3.27138	2	66.2584	62.8322	218.37	3.81128	10.3833
43434	Tue Mar 28 14:42:58 2017_x000D_	57.0112	67.9293	193.981	3.38561	2	66.2584	62.8322	218.37	3.81128	10.5589
43435	Tue Mar 28 14:42:58 2017_x000D_	56.8155	68.037	202.397	3.53249	2	66.2584	62.8322	218.37	3.81128	10.7823
43436	Tue Mar 28 14:42:58 2017_x000D_	56.4204	68.05	215.08	3.75386	2	66.2584	62.8322	218.37	3.81128	11.1361
43437	Tue Mar 28 14:42:58 2017_x000D_	56.3235	68.1542	219.02	3.82261	2	65.8461	62.3831	223.617	3.90286	11.1349
43438	Tue Mar 28 14:42:58 2017_x000D_	55.9357	68.5711	227.059	3.96292	2	65.8461	62.3831	223.617	3.90286	11.6836
43439	Tue Mar 28 14:42:58 2017_x000D_	55.7416	68.7797	227.059	3.96292	2	65.8461	62.3831	223.617	3.90286	11.959
43440	Tue Mar 28 14:42:58 2017_x000D_	55.2582	69.4022	225.111	3.92893	2	65.8461	62.3831	223.617	3.90286	12.7032
43441	Tue Mar 28 14:42:58 2017_x000D_	55.0641	69.6107	225.111	3.92893	2	65.0105	61.7031	225	3.92699	12.7067
43442	Tue Mar 28 14:42:58 2017_x000D_	54.7728	69.9238	221.226	3.86113	2	65.0105	61.7031	225	3.92699	13.1298
43443	Tue Mar 28 14:42:58 2017_x000D_	54.2832	70.2435	217.384	3.79407	2	65.0105	61.7031	225	3.92699	13.7118
43444	Tue Mar 28 14:42:58 2017_x000D_	53.992	70.5565	216.681	3.7818	2	65.0105	61.7031	225	3.92699	14.1347
43445	Tue Mar 28 14:42:58 2017_x000D_	53.4029	70.8799	211.255	3.68709	2	61.9412	62.2713	161.371	2.81646	12.1248
43446	Tue Mar 28 14:42:58 2017_x000D_	53.2087	71.0886	211.256	3.68712	2	61.9412	62.2713	161.371	2.81646	12.4097
43447	Tue Mar 28 14:42:58 2017_x000D_	52.6196	71.412	208.772	3.64377	2	61.9412	62.2713	161.371	2.81646	13.0554
43448	Tue Mar 28 14:42:58 2017_x000D_	52.2268	71.6277	208.772	3.64376	2	61.9412	62.2713	161.371	2.81646	13.4875
43449	Tue Mar 28 14:42:58 2017_x000D_	51.737	71.9478	212.661	3.71163	2	61.9412	62.2713	161.371	2.81646	14.0627
43450	Tue Mar 28 14:42:58 2017_x000D_	51.4389	71.9583	211.254	3.68707	2	59.2946	63.0705	166.031	2.89779	11.8619
43451	Tue Mar 28 14:42:58 2017_x000D_	51.1453	72.1706	212.659	3.7116	2	59.2946	63.0705	166.031	2.89779	12.2157
43452	Tue Mar 28 14:42:59 2017_x000D_	50.9508	72.3795	212.66	3.71161	2	59.2946	63.0705	166.031	2.89779	12.5011
43453	Tue Mar 28 14:42:59 2017_x000D_	50.361	72.7034	215.084	3.75393	2	59.2946	63.0705	166.031	2.89779	13.1378
43454	Tue Mar 28 14:42:59 2017_x000D_	50.1665	72.9124	215.085	3.75395	2	57.2989	63.8884	163.041	2.8456	11.5023
43455	Tue Mar 28 14:42:59 2017_x000D_	49.6738	73.1319	216.675	3.7817	2	57.2989	63.8884	163.041	2.8456	11.9827
43456	Tue Mar 28 14:42:59 2017_x000D_	49.3796	73.3445	215.084	3.75392	2	57.2989	63.8884	163.041	2.8456	12.3342
43457	Tue Mar 28 14:42:59 2017_x000D_	48.7914	73.7698	215.084	3.75393	2	57.2989	63.8884	163.041	2.8456	13.0392
43458	Tue Mar 28 14:42:59 2017_x000D_	48.5968	73.9788	215.085	3.75394	2	56.1925	64.2943	166.031	2.89779	12.3079
43459	Tue Mar 28 14:42:59 2017_x000D_	48.3004	74.0905	214.19	3.73832	2	56.1925	64.2943	166.031	2.89779	12.5798
43460	Tue Mar 28 14:42:59 2017_x000D_	47.8092	74.4114	215.084	3.75392	2	56.1925	64.2943	166.031	2.89779	13.1391
43461	Tue Mar 28 14:42:59 2017_x000D_	47.6145	74.6206	215.084	3.75393	2	56.1925	64.2943	166.031	2.89779	13.4244
43462	Tue Mar 28 14:42:59 2017_x000D_	47.2205	74.837	215.084	3.75392	2	56.1925	64.2943	166.031	2.89779	13.8436
43463	Tue Mar 28 14:42:59 2017_x000D_	46.7314	75.2589	216.675	3.78169	2	55.0756	64.9186	135	2.35619	13.2871
43464	Tue Mar 28 14:42:59 2017_x000D_	46.5343	75.3672	214.191	3.73834	2	55.0756	64.9186	135	2.35619	13.4954
43465	Tue Mar 28 14:42:59 2017_x000D_	46.0426	75.6885	215.084	3.75392	2	55.0756	64.9186	135	2.35619	14.0565
43466	Tue Mar 28 14:42:59 2017_x000D_	45.8477	75.8978	215.085	3.75394	2	55.0756	64.9186	135	2.35619	14.3421
43467	Tue Mar 28 14:42:59 2017_x000D_	45.3561	76.219	219.013	3.8225	2	51.4869	67.2219	150.462	2.62605	10.8874
43468	Tue Mar 28 14:42:59 2017_x000D_	45.3561	76.219	219.013	3.8225	2	51.4869	67.2219	150.462	2.62605	10.8874
43469	Tue Mar 28 14:42:59 2017_x000D_	44.9639	76.5367	216.674	3.78168	2	51.4869	67.2219	150.462	2.62605	11.3717
43470	Tue Mar 28 14:42:59 2017_x000D_	44.4741	76.9592	215.086	3.75395	2	51.4869	67.2219	150.462	2.62605	11.9998
43471	Tue Mar 28 14:42:59 2017_x000D_	44.2767	77.0676	212.665	3.7117	2	49.9254	68.0522	143.723	2.50844	10.6389
43472	Tue Mar 28 14:42:59 2017_x000D_	43.8844	77.3855	215.086	3.75396	2	49.9254	68.0522	143.723	2.50844	11.1177
43473	Tue Mar 28 14:42:59 2017_x000D_	43.5871	77.4977	214.192	3.73836	2	49.9254	68.0522	143.723	2.50844	11.375
43474	Tue Mar 28 14:43:00 2017_x000D_	43.1947	77.8156	216.674	3.78168	2	49.9254	68.0522	143.723	2.50844	11.8586
43475	Tue Mar 28 14:43:00 2017_x000D_	42.9997	78.0251	216.675	3.78169	2	47.8882	69.7434	145.016	2.531	9.61686
43476	Tue Mar 28 14:43:00 2017_x000D_	42.7997	78.0327	216.673	3.78166	2	47.8882	69.7434	145.016	2.531	9.72653
43477	Tue Mar 28 14:43:00 2017_x000D_	42.702	78.1375	212.665	3.71171	2	47.8882	69.7434	145.016	2.531	9.86699
43478	Tue Mar 28 14:43:00 2017_x000D_	42.407	78.3508	214.193	3.73837	2	47.8882	69.7434	145.016	2.531	10.2045
43479	Tue Mar 28 14:43:00 2017_x000D_	42.1118	78.5642	212.666	3.71172	2	47.8882	69.7434	145.016	2.531	10.5439
43480	Tue Mar 28 14:43:00 2017_x000D_	41.7183	78.8823	197.007	3.43843	2	46.7714	70.3676	136.088	2.37519	9.90121
43481	Tue Mar 28 14:43:00 2017_x000D_	41.6179	78.886	190.782	3.32978	2	46.7714	70.3676	136.088	2.37519	9.95599
43482	Tue Mar 28 14:43:00 2017_x000D_	41.2169	78.9008	173.591	3.02973	2	46.7714	70.3676	136.088	2.37519	10.1817
43483	Tue Mar 28 14:43:00 2017_x000D_	41.1142	78.8033	164.479	2.8707	2	46.7714	70.3676	136.088	2.37519	10.157
43484	Tue Mar 28 14:43:00 2017_x000D_	40.9114	78.7093	148.87	2.59827	2	46.3165	70.7918	149.349	2.60663	9.58655
43485	Tue Mar 28 14:43:00 2017_x000D_	40.7113	78.7167	140.748	2.45651	2	46.3165	70.7918	149.349	2.60663	9.70682
43486	Tue Mar 28 14:43:00 2017_x000D_	40.606	78.5182	134.605	2.34929	2	46.3165	70.7918	149.349	2.60663	9.60766
43487	Tue Mar 28 14:43:00 2017_x000D_	40.3007	78.3275	124.383	2.1709	2	46.3165	70.7918	149.349	2.60663	9.64244
43488	Tue Mar 28 14:43:00 2017_x000D_	40.0927	78.0319	118	2.05949	2	46.3165	70.7918	149.349	2.60663	9.5475
43489	Tue Mar 28 14:43:00 2017_x000D_	39.9847	77.7323	114.252	1.99407	2	45.4169	71.4221	147.885	2.58109	8.32631
43490	Tue Mar 28 14:43:00 2017_x000D_	39.663	76.9345	111.636	1.94842	2	45.4169	71.4221	147.885	2.58109	7.96831
43491	Tue Mar 28 14:43:00 2017_x000D_	39.552	76.5333	114.248	1.99401	2	45.4169	71.4221	147.885	2.58109	7.77955
43492	Tue Mar 28 14:43:00 2017_x000D_	39.1319	75.8395	115.383	2.01382	2	45.4169	71.4221	147.885	2.58109	7.6821
43493	Tue Mar 28 14:43:00 2017_x000D_	39.0207	75.4377	117.991	2.05933	2	45.1792	71.8524	146.643	2.5594	7.12611
43494	Tue Mar 28 14:43:00 2017_x000D_	38.8118	75.1412	119.33	2.0827	2	45.1792	71.8524	146.643	2.5594	7.16659
43495	Tue Mar 28 14:43:01 2017_x000D_	38.3932	74.5471	124.363	2.17055	2	45.1792	71.8524	146.643	2.5594	7.30145
43496	Tue Mar 28 14:43:01 2017_x000D_	38.1867	74.3515	124.366	2.17059	2	45.1792	71.8524	146.643	2.5594	7.42567
43497	Tue Mar 28 14:43:01 2017_x000D_	37.8684	73.7532	126.688	2.21112	2	44.7346	72.0585	143.947	2.51235	7.07225
43498	Tue Mar 28 14:43:01 2017_x000D_	37.659	73.4559	128.35	2.24013	2	44.7346	72.0585	143.947	2.51235	7.21227
43499	Tue Mar 28 14:43:01 2017_x000D_	37.3457	73.0601	130.588	2.27919	2	44.7346	72.0585	143.947	2.51235	7.45648
43500	Tue Mar 28 14:43:01 2017_x000D_	37.1361	72.7625	132.42	2.31117	2	44.7346	72.0585	143.947	2.51235	7.63104
43501	Tue Mar 28 14:43:01 2017_x000D_	36.719	72.268	130.587	2.27917	2	44.7346	72.0585	143.947	2.51235	8.01834
43502	Tue Mar 28 14:43:01 2017_x000D_	36.719	72.268	130.587	2.27917	2	44.0625	72.4766	142.519	2.48743	7.34646
43503	Tue Mar 28 14:43:01 2017_x000D_	36.3045	71.875	130.589	2.27921	2	44.0625	72.4766	142.519	2.48743	7.78129
43504	Tue Mar 28 14:43:01 2017_x000D_	36.1982	71.675	128.351	2.24015	2	44.0625	72.4766	142.519	2.48743	7.90505
43505	Tue Mar 28 14:43:01 2017_x000D_	35.7777	71.078	128.35	2.24013	2	44.0625	72.4766	142.519	2.48743	8.40202
43506	Tue Mar 28 14:43:01 2017_x000D_	35.5701	70.8811	128.351	2.24016	2	43.1936	72.4523	187.92	3.27982	7.78373
43507	Tue Mar 28 14:43:01 2017_x000D_	35.3568	70.4804	128.348	2.2401	2	43.1936	72.4523	187.92	3.27982	8.08108
43508	Tue Mar 28 14:43:01 2017_x000D_	35.149	70.2834	128.35	2.24013	2	43.1936	72.4523	187.92	3.27982	8.33185
43509	Tue Mar 28 14:43:01 2017_x000D_	34.7275	69.685	128.348	2.2401	2	43.1936	72.4523	187.92	3.27982	8.9069
43510	Tue Mar 28 14:43:01 2017_x000D_	34.5195	69.4877	128.35	2.24013	2	39.363	70.5967	223.667	3.90372	4.96884
43511	Tue Mar 28 14:43:01 2017_x000D_	34.5138	69.2836	128.346	2.24005	2	39.363	70.5967	223.667	3.90372	5.02384
43512	Tue Mar 28 14:43:01 2017_x000D_	34.0975	68.8886	128.349	2.2401	2	39.363	70.5967	223.667	3.90372	5.53562
43513	Tue Mar 28 14:43:01 2017_x000D_	33.8892	68.6911	128.35	2.24013	2	39.363	70.5967	223.667	3.90372	5.79602
43514	Tue Mar 28 14:43:01 2017_x000D_	33.6751	68.289	128.347	2.24008	2	39.363	70.5967	223.667	3.90372	6.13822
43515	Tue Mar 28 14:43:01 2017_x000D_	33.4695	68.1933	126.695	2.21125	2	38.3263	69.4744	214.163	3.73785	5.02292
43516	Tue Mar 28 14:43:02 2017_x000D_	33.2552	67.7909	126.693	2.21121	2	38.3263	69.4744	214.163	3.73785	5.34324
43517	Tue Mar 28 14:43:02 2017_x000D_	33.2523	67.6889	128.346	2.24005	2	38.3263	69.4744	214.163	3.73785	5.37899
43518	Tue Mar 28 14:43:02 2017_x000D_	33.1453	67.4877	125.98	2.19876	2	38.3263	69.4744	214.163	3.73785	5.54885
43519	Tue Mar 28 14:43:02 2017_x000D_	33.0437	67.4909	128.347	2.24008	2	37.7041	68.8008	204.146	3.56301	4.84099
43520	Tue Mar 28 14:43:02 2017_x000D_	32.8321	67.1907	130.139	2.27136	2	37.7041	68.8008	204.146	3.56301	5.13116
43521	Tue Mar 28 14:43:02 2017_x000D_	32.6229	66.9924	134.516	2.34775	2	37.7041	68.8008	204.146	3.56301	5.39341
43522	Tue Mar 28 14:43:02 2017_x000D_	32.3063	66.5932	148.65	2.59443	2	37.7041	68.8008	204.146	3.56301	5.83179
43523	Tue Mar 28 14:43:02 2017_x000D_	32.2047	66.5967	155.037	2.7059	2	37.9317	68.5885	220.426	3.84716	6.06348
43524	Tue Mar 28 14:43:02 2017_x000D_	32.0975	66.396	172.773	3.01546	2	37.9317	68.5885	220.426	3.84716	6.23257
43525	Tue Mar 28 14:43:02 2017_x000D_	31.7928	66.4061	184.708	3.22377	2	37.9317	68.5885	220.426	3.84716	6.51529
43526	Tue Mar 28 14:43:02 2017_x000D_	31.5899	66.4129	195.957	3.4201	2	37.9317	68.5885	220.426	3.84716	6.7046
43527	Tue Mar 28 14:43:02 2017_x000D_	31.3871	66.4194	203.205	3.54659	2	37.3094	67.9148	213.63	3.72854	6.10818
43528	Tue Mar 28 14:43:02 2017_x000D_	31.2888	66.5251	212.444	3.70785	2	37.3094	67.9148	213.63	3.72854	6.17891
43529	Tue Mar 28 14:43:02 2017_x000D_	31.1874	66.5283	218.85	3.81965	2	37.3094	67.9148	213.63	3.72854	6.27704
43530	Tue Mar 28 14:43:02 2017_x000D_	30.8887	66.7427	229.079	3.99819	2	37.3094	67.9148	213.63	3.72854	6.52681
43531	Tue Mar 28 14:43:02 2017_x000D_	30.6914	66.954	232.85	4.06399	2	37.3094	67.9148	213.63	3.72854	6.68738
43532	Tue Mar 28 14:43:02 2017_x000D_	30.2994	67.4795	231.037	4.03235	2	36.9849	65.4986	264.829	4.62214	6.9728
43533	Tue Mar 28 14:43:02 2017_x000D_	30.108	67.8958	231.037	4.03236	2	36.9849	65.4986	264.829	4.62214	7.28274
43534	Tue Mar 28 14:43:02 2017_x000D_	29.6143	68.4247	226.966	3.9613	2	36.9849	65.4986	264.829	4.62214	7.93018
43535	Tue Mar 28 14:43:02 2017_x000D_	29.3179	68.7421	222.892	3.8902	2	36.9849	65.4986	264.829	4.62214	8.32485
43536	Tue Mar 28 14:43:02 2017_x000D_	29.1204	68.9536	222.892	3.8902	2	34.8213	60.3997	249.423	4.35325	10.2796
43537	Tue Mar 28 14:43:02 2017_x000D_	28.6234	69.3802	216.498	3.7786	2	34.8213	60.3997	249.423	4.35325	10.9116
43538	Tue Mar 28 14:43:03 2017_x000D_	28.4258	69.5917	216.498	3.77861	2	34.8213	60.3997	249.423	4.35325	11.198
43539	Tue Mar 28 14:43:03 2017_x000D_	27.827	70.0217	216.498	3.77861	2	34.8213	60.3997	249.423	4.35325	11.8955
43540	Tue Mar 28 14:43:03 2017_x000D_	27.5274	70.2368	214.897	3.75066	2	31.7523	60.75	210.628	3.67614	10.385
43541	Tue Mar 28 14:43:03 2017_x000D_	26.925	70.5647	212.459	3.70811	2	31.7523	60.75	210.628	3.67614	10.9376
43542	Tue Mar 28 14:43:03 2017_x000D_	26.7306	70.8787	214.898	3.75067	2	31.7523	60.75	210.628	3.67614	11.3052
43543	Tue Mar 28 14:43:03 2017_x000D_	26.4248	70.8891	216.497	3.77858	2	31.7523	60.75	210.628	3.67614	11.4535
43544	Tue Mar 28 14:43:03 2017_x000D_	25.9272	71.3161	214.897	3.75065	2	31.7523	60.75	210.628	3.67614	12.0654
43545	Tue Mar 28 14:43:03 2017_x000D_	25.6275	71.5313	216.497	3.77859	2	29.0491	62.6449	176.862	3.08682	9.52237
43546	Tue Mar 28 14:43:03 2017_x000D_	25.4298	71.7431	216.498	3.7786	2	29.0491	62.6449	176.862	3.08682	9.79166
43547	Tue Mar 28 14:43:03 2017_x000D_	24.8269	72.0714	218.853	3.8197	2	29.0491	62.6449	176.862	3.08682	10.3289
43548	Tue Mar 28 14:43:03 2017_x000D_	24.6257	72.1808	216.496	3.77857	2	29.0491	62.6449	176.862	3.08682	10.5119
43549	Tue Mar 28 14:43:03 2017_x000D_	24.2301	72.6046	216.497	3.77859	2	27.2373	64.1269	151.241	2.63966	8.99526
43550	Tue Mar 28 14:43:03 2017_x000D_	23.9301	72.8199	218.239	3.80898	2	27.2373	64.1269	151.241	2.63966	9.30085
43551	Tue Mar 28 14:43:03 2017_x000D_	23.432	73.2474	216.498	3.7786	2	27.2373	64.1269	151.241	2.63966	9.8825
43552	Tue Mar 28 14:43:03 2017_x000D_	23.132	73.4629	218.239	3.80898	2	27.2373	64.1269	151.241	2.63966	10.1987
43553	Tue Mar 28 14:43:03 2017_x000D_	22.8317	73.6785	216.498	3.7786	2	25.8908	64.9648	151.171	2.63843	9.23508
43554	Tue Mar 28 14:43:03 2017_x000D_	22.6337	73.8905	216.498	3.77861	2	25.8908	64.9648	151.171	2.63843	9.50141
43555	Tue Mar 28 14:43:03 2017_x000D_	22.0332	74.3218	216.498	3.77861	2	25.8908	64.9648	151.171	2.63843	10.121
43556	Tue Mar 28 14:43:03 2017_x000D_	21.6304	74.5411	216.498	3.77859	2	25.8908	64.9648	151.171	2.63843	10.4812
43557	Tue Mar 28 14:43:03 2017_x000D_	21.231	74.8629	218.852	3.81969	2	24.5541	65.584	155.42	2.71259	9.85601
43558	Tue Mar 28 14:43:03 2017_x000D_	21.0295	74.9726	216.497	3.77859	2	24.5541	65.584	155.42	2.71259	10.0284
43559	Tue Mar 28 14:43:04 2017_x000D_	20.6333	75.3968	216.499	3.77861	2	24.5541	65.584	155.42	2.71259	10.5671
43560	Tue Mar 28 14:43:04 2017_x000D_	20.2303	75.6164	216.498	3.7786	2	24.5541	65.584	155.42	2.71259	10.9245
43561	Tue Mar 28 14:43:04 2017_x000D_	19.8306	75.9384	218.852	3.81968	2	24.5541	65.584	155.42	2.71259	11.3809
43562	Tue Mar 28 14:43:04 2017_x000D_	19.629	76.0482	216.498	3.7786	2	23.8808	66.0029	150.461	2.62604	10.9081
43563	Tue Mar 28 14:43:04 2017_x000D_	19.4308	76.2604	216.498	3.77861	2	23.8808	66.0029	150.461	2.62604	11.1812
43564	Tue Mar 28 14:43:04 2017_x000D_	19.0274	76.4802	216.498	3.7786	2	23.8808	66.0029	150.461	2.62604	11.5468
43565	Tue Mar 28 14:43:04 2017_x000D_	18.8292	76.6924	216.498	3.77861	2	23.8808	66.0029	150.461	2.62604	11.823
43566	Tue Mar 28 14:43:04 2017_x000D_	18.4257	76.9122	216.498	3.7786	2	22.9702	66.8532	136.541	2.38309	11.0379
43567	Tue Mar 28 14:43:04 2017_x000D_	18.2275	77.1245	216.498	3.77861	2	22.9702	66.8532	136.541	2.38309	11.3134
43568	Tue Mar 28 14:43:04 2017_x000D_	18.0222	77.1321	216.497	3.77858	2	22.9702	66.8532	136.541	2.38309	11.4078
43569	Tue Mar 28 14:43:04 2017_x000D_	17.8239	77.3445	216.497	3.77859	2	22.9702	66.8532	136.541	2.38309	11.6855
43570	Tue Mar 28 14:43:04 2017_x000D_	17.6255	77.5568	216.498	3.7786	2	18.9311	69.3667	146.214	2.55192	8.29351
43571	Tue Mar 28 14:43:04 2017_x000D_	17.5227	77.5607	214.9	3.75072	2	18.9311	69.3667	146.214	2.55192	8.31416
43572	Tue Mar 28 14:43:04 2017_x000D_	17.1188	77.7807	209.913	3.66368	2	18.9311	69.3667	146.214	2.55192	8.60696
43573	Tue Mar 28 14:43:04 2017_x000D_	17.0194	77.8869	205.997	3.59533	2	18.9311	69.3667	146.214	2.55192	8.73203
43574	Tue Mar 28 14:43:04 2017_x000D_	16.9196	77.9929	191.081	3.335	2	16.6745	71.0545	142.49	2.48692	6.94273
43575	Tue Mar 28 14:43:04 2017_x000D_	17.0255	78.0911	182.152	3.17915	2	16.6745	71.0545	142.49	2.48692	7.04535
43576	Tue Mar 28 14:43:04 2017_x000D_	17.2309	78.0826	163.769	2.85831	2	16.6745	71.0545	142.49	2.48692	7.05009
43577	Tue Mar 28 14:43:04 2017_x000D_	17.2307	78.0823	158.247	2.76193	2	16.6745	71.0545	142.49	2.48692	7.04978
43578	Tue Mar 28 14:43:04 2017_x000D_	17.0257	78.0892	137.189	2.3944	2	16.6745	71.0545	142.49	2.48692	7.04346
43579	Tue Mar 28 14:43:04 2017_x000D_	17.0225	77.9868	130.826	2.28334	2	15.1103	71.8862	155.401	2.71226	6.39326
43580	Tue Mar 28 14:43:04 2017_x000D_	16.9127	77.7857	125.048	2.1825	2	15.1103	71.8862	155.401	2.71226	6.16869
43581	Tue Mar 28 14:43:05 2017_x000D_	16.8069	77.6873	116.068	2.02576	2	15.1103	71.8862	155.401	2.71226	6.04411
43582	Tue Mar 28 14:43:05 2017_x000D_	16.5837	77.1829	109.602	1.91291	2	15.1103	71.8862	155.401	2.71226	5.49781
43583	Tue Mar 28 14:43:05 2017_x000D_	16.3637	76.7808	109.604	1.91295	2	14.6552	72.3112	145.259	2.53524	4.78501
43584	Tue Mar 28 14:43:05 2017_x000D_	16.1292	75.9683	109.602	1.91292	2	14.6552	72.3112	145.259	2.53524	3.94298
43585	Tue Mar 28 14:43:05 2017_x000D_	16.0117	75.5618	112.31	1.96019	2	14.6552	72.3112	145.259	2.53524	3.52229
43586	Tue Mar 28 14:43:05 2017_x000D_	15.6738	74.7518	114.927	2.00585	2	14.6552	72.3112	145.259	2.53524	2.64463
43587	Tue Mar 28 14:43:05 2017_x000D_	15.5601	74.4478	113.339	1.97813	2	14.2096	72.5176	155.166	2.70816	2.35574
43588	Tue Mar 28 14:43:05 2017_x000D_	15.4424	74.0405	116.055	2.02555	2	14.2096	72.5176	155.166	2.70816	1.95934
43589	Tue Mar 28 14:43:05 2017_x000D_	15.1111	73.4348	118.664	2.07107	2	14.2096	72.5176	155.166	2.70816	1.28606
43590	Tue Mar 28 14:43:05 2017_x000D_	14.8976	73.2364	118.667	2.07112	2	14.2096	72.5176	155.166	2.70816	0.994996
43591	Tue Mar 28 14:43:05 2017_x000D_	14.6693	72.6265	118.664	2.07107	2	14.2096	72.5176	155.166	2.70816	0.472423
43592	Tue Mar 28 14:43:05 2017_x000D_	14.4519	72.3251	119.999	2.09437	1	14.1906	72.9546	265.075	4.62643	0.681578
43593	Tue Mar 28 14:43:05 2017_x000D_	14.2269	71.8173	118.664	2.07107	1	14.1906	72.9546	265.075	4.62643	1.13788
43594	Tue Mar 28 14:43:05 2017_x000D_	14.1161	71.6148	121.154	2.11454	1	14.1906	72.9546	265.075	4.62643	1.34187
43595	Tue Mar 28 14:43:05 2017_x000D_	13.8984	71.313	122.566	2.13918	1	14.1906	72.9546	265.075	4.62643	1.6674
43596	Tue Mar 28 14:43:05 2017_x000D_	13.7879	71.1106	119.997	2.09435	2	14.2096	72.5176	155.166	2.70816	1.46884
43597	Tue Mar 28 14:43:05 2017_x000D_	13.352	70.506	120	2.0944	2	14.2096	72.5176	155.166	2.70816	2.18678
43598	Tue Mar 28 14:43:05 2017_x000D_	13.2372	70.1998	121.155	2.11455	2	14.2096	72.5176	155.166	2.70816	2.51352
43599	Tue Mar 28 14:43:05 2017_x000D_	12.9083	69.6945	119.999	2.09438	2	14.2096	72.5176	155.166	2.70816	3.10858
43600	Tue Mar 28 14:43:05 2017_x000D_	12.6863	69.2884	119.999	2.09438	2	14.2096	72.5176	155.166	2.70816	3.57046
43601	Tue Mar 28 14:43:05 2017_x000D_	12.4604	68.7786	118.667	2.07113	2	14.2096	72.5176	155.166	2.70816	4.12793
43602	Tue Mar 28 14:43:06 2017_x000D_	12.2419	68.4756	119.998	2.09436	2	14.2096	72.5176	155.166	2.70816	4.49551
43603	Tue Mar 28 14:43:06 2017_x000D_	12.0195	68.0689	119.998	2.09436	2	14.2096	72.5176	155.166	2.70816	4.95858
43604	Tue Mar 28 14:43:06 2017_x000D_	11.797	67.6619	119.997	2.09435	2	14.2096	72.5176	155.166	2.70816	5.42203
43605	Tue Mar 28 14:43:06 2017_x000D_	11.7894	67.4551	119.994	2.09429	2	14.2096	72.5176	155.166	2.70816	5.61126
43606	Tue Mar 28 14:43:06 2017_x000D_	11.5744	67.2548	119.997	2.09434	2	14.2096	72.5176	155.166	2.70816	5.88569
43607	Tue Mar 28 14:43:06 2017_x000D_	11.3478	66.7437	118.667	2.07112	2	14.2096	72.5176	155.166	2.70816	6.44421
43608	Tue Mar 28 14:43:06 2017_x000D_	11.1325	66.5431	118.67	2.07118	2	14.2096	72.5176	155.166	2.70816	6.72036
43609	Tue Mar 28 14:43:06 2017_x000D_	11.0136	66.1322	116.072	2.02584	2	14.9321	65.9687	180	3.14159	3.92191
43610	Tue Mar 28 14:43:06 2017_x000D_	10.9019	65.9281	118.667	2.07113	2	14.9321	65.9687	180	3.14159	4.0304
43611	Tue Mar 28 14:43:06 2017_x000D_	10.6788	65.5201	118.667	2.07113	2	14.9321	65.9687	180	3.14159	4.27689
43612	Tue Mar 28 14:43:06 2017_x000D_	10.675	65.4166	119.992	2.09426	2	14.9321	65.9687	180	3.14159	4.29275
43613	Tue Mar 28 14:43:06 2017_x000D_	10.4595	65.2156	119.995	2.09431	2	18.194	66.2801	202.597	3.53599	7.80741
43614	Tue Mar 28 14:43:06 2017_x000D_	10.3441	64.9076	116.074	2.02587	2	18.194	66.2801	202.597	3.53599	7.96898
43615	Tue Mar 28 14:43:06 2017_x000D_	10.2325	64.7034	113.371	1.9787	2	18.194	66.2801	202.597	3.53599	8.11612
43616	Tue Mar 28 14:43:06 2017_x000D_	10.0094	64.2948	107.661	1.87904	2	18.194	66.2801	202.597	3.53599	8.42194
43617	Tue Mar 28 14:43:06 2017_x000D_	10.0135	64.3986	101.118	1.76483	2	20.3645	66.5605	232.265	4.05378	10.5744
43618	Tue Mar 28 14:43:06 2017_x000D_	10.014	64.3993	83.1381	1.45103	2	20.3645	66.5605	232.265	4.05378	10.5737
43619	Tue Mar 28 14:43:06 2017_x000D_	9.9139	64.5067	73.6305	1.2851	2	20.3645	66.5605	232.265	4.05378	10.6505
43620	Tue Mar 28 14:43:06 2017_x000D_	9.91391	64.5069	68.0691	1.18803	2	20.3645	66.5605	232.265	4.05378	10.6505
43621	Tue Mar 28 14:43:06 2017_x000D_	9.90568	64.3001	46.8838	0.818277	2	20.3645	66.5605	232.265	4.05378	10.7003
43622	Tue Mar 28 14:43:06 2017_x000D_	10.0095	64.2971	40.5017	0.706888	2	21.4544	66.5913	284.621	4.96757	11.6726
43623	Tue Mar 28 14:43:07 2017_x000D_	10.0051	64.1934	29.6781	0.51798	2	21.4544	66.5913	284.621	4.96757	11.6977
43624	Tue Mar 28 14:43:07 2017_x000D_	10.2048	63.9794	16.4776	0.287589	2	21.4544	66.5913	284.621	4.96757	11.5488
43625	Tue Mar 28 14:43:07 2017_x000D_	10.4126	63.973	10.7004	0.186756	2	21.4544	66.5913	284.621	4.96757	11.348
43626	Tue Mar 28 14:43:07 2017_x000D_	10.724	63.9632	-1.12486	-0.0196326	2	22.0985	66.8285	318.976	5.56717	11.7298
43627	Tue Mar 28 14:43:07 2017_x000D_	11.036	63.9538	-1.27548	-0.0222613	2	22.0985	66.8285	318.976	5.56717	11.4299
43628	Tue Mar 28 14:43:07 2017_x000D_	11.8671	63.9286	-1.2768	-0.0222844	2	22.0985	66.8285	318.976	5.56717	10.6344
43629	Tue Mar 28 14:43:07 2017_x000D_	12.3897	64.0167	1.73535	0.0302876	2	22.0985	66.8285	318.976	5.56717	10.1078
43630	Tue Mar 28 14:43:07 2017_x000D_	12.8048	64.0042	1.73546	0.0302894	2	22.3067	67.0534	354.004	6.17853	9.97916
43631	Tue Mar 28 14:43:07 2017_x000D_	13.7346	63.8725	10.7136	0.186988	2	22.3067	67.0534	354.004	6.17853	9.14325
43632	Tue Mar 28 14:43:07 2017_x000D_	14.1491	63.86	10.7152	0.187016	2	22.3067	67.0534	354.004	6.17853	8.76038
43633	Tue Mar 28 14:43:07 2017_x000D_	14.767	63.7378	19.293	0.336726	2	22.3067	67.0534	354.004	6.17853	8.23652
43634	Tue Mar 28 14:43:07 2017_x000D_	15.1738	63.5182	19.2915	0.3367	2	22.3067	67.0534	358.793	6.26212	7.9609
43635	Tue Mar 28 14:43:07 2017_x000D_	15.6877	63.3991	23.0331	0.402003	2	22.3067	67.0534	358.793	6.26212	7.56076
43636	Tue Mar 28 14:43:07 2017_x000D_	16.0979	63.2831	25.7585	0.449571	2	22.3067	67.0534	358.793	6.26212	7.26391
43637	Tue Mar 28 14:43:07 2017_x000D_	16.301	63.1733	23.0337	0.402014	2	22.3067	67.0534	358.793	6.26212	7.15008
43638	Tue Mar 28 14:43:07 2017_x000D_	16.9105	62.8442	25.7578	0.449558	2	22.3067	67.0534	358.793	6.26212	6.84371
43639	Tue Mar 28 14:43:07 2017_x000D_	17.1171	62.8381	25.7593	0.449584	2	22.7426	67.0657	0	0	7.03696
43640	Tue Mar 28 14:43:07 2017_x000D_	17.4198	62.6219	24.6235	0.42976	2	22.7426	67.0657	0	0	6.93394
43641	Tue Mar 28 14:43:07 2017_x000D_	17.9292	62.3995	25.7585	0.449571	2	22.7426	67.0657	0	0	6.7039
43642	Tue Mar 28 14:43:07 2017_x000D_	18.3385	62.2838	23.0333	0.402007	2	22.7426	67.0657	0	0	6.50097
43643	Tue Mar 28 14:43:07 2017_x000D_	18.8472	62.0616	22.0019	0.384006	2	23.484	65.1155	274.082	4.78363	5.55214
43644	Tue Mar 28 14:43:07 2017_x000D_	19.1498	61.8455	23.0317	0.401978	2	23.484	65.1155	274.082	4.78363	5.42938
43645	Tue Mar 28 14:43:08 2017_x000D_	19.7615	61.6204	23.0323	0.401989	2	23.484	65.1155	274.082	4.78363	5.10615
43646	Tue Mar 28 14:43:08 2017_x000D_	19.9641	61.5109	20.1996	0.352549	2	23.484	65.1155	274.082	4.78363	5.03814
43647	Tue Mar 28 14:43:08 2017_x000D_	20.3729	61.3955	23.0329	0.402	2	23.819	62.4956	281.457	4.91235	3.61743
43648	Tue Mar 28 14:43:08 2017_x000D_	20.9841	61.1706	23.0335	0.40201	2	23.819	62.4956	281.457	4.91235	3.12926
43649	Tue Mar 28 14:43:08 2017_x000D_	21.2859	60.9548	21.9997	0.383968	2	23.819	62.4956	281.457	4.91235	2.9649
43650	Tue Mar 28 14:43:08 2017_x000D_	21.5914	60.8424	20.1983	0.352526	2	23.819	62.4956	281.457	4.91235	2.77404
43651	Tue Mar 28 14:43:08 2017_x000D_	22.3047	60.6148	19.2834	0.336558	2	23.819	62.4956	281.457	4.91235	2.41465
43652	Tue Mar 28 14:43:08 2017_x000D_	22.5071	60.5056	22.0005	0.383981	1	19.3944	58.8602	345.573	6.03138	3.52083
43653	Tue Mar 28 14:43:08 2017_x000D_	23.1172	60.2811	22.0009	0.383989	1	19.3944	58.8602	345.573	6.03138	3.98475
43654	Tue Mar 28 14:43:08 2017_x000D_	23.4191	60.0655	23.0323	0.401989	1	19.3944	58.8602	345.573	6.03138	4.2013
43655	Tue Mar 28 14:43:08 2017_x000D_	24.032	59.9445	20.1983	0.352526	1	19.3944	58.8602	345.573	6.03138	4.76267
43656	Tue Mar 28 14:43:08 2017_x000D_	24.032	59.9445	20.1983	0.352526	1	21.6149	58.0465	343.613	5.99717	3.07324
43657	Tue Mar 28 14:43:08 2017_x000D_	24.6383	59.617	23.0335	0.40201	1	21.6149	58.0465	343.613	5.99717	3.40697
43658	Tue Mar 28 14:43:08 2017_x000D_	25.1447	59.3958	21.9997	0.383967	1	21.6149	58.0465	343.613	5.99717	3.7789
43659	Tue Mar 28 14:43:08 2017_x000D_	25.4526	59.3871	23.0355	0.402046	1	21.6149	58.0465	343.613	5.99717	4.06511
43660	Tue Mar 28 14:43:08 2017_x000D_	25.9586	59.1661	22.0015	0.383999	1	23.8352	57.2328	348.121	6.07586	2.87167
43661	Tue Mar 28 14:43:08 2017_x000D_	26.263	59.0541	20.1969	0.352502	1	23.8352	57.2328	348.121	6.07586	3.03502
43662	Tue Mar 28 14:43:08 2017_x000D_	26.5672	58.9422	22.0019	0.384006	1	23.8352	57.2328	348.121	6.07586	3.22271
43663	Tue Mar 28 14:43:08 2017_x000D_	26.9737	58.8274	19.2802	0.336503	1	23.8352	57.2328	348.121	6.07586	3.52036
43664	Tue Mar 28 14:43:08 2017_x000D_	27.1722	58.6151	19.2774	0.336454	1	23.8352	57.2328	348.121	6.07586	3.61197
43665	Tue Mar 28 14:43:08 2017_x000D_	27.377	58.6094	19.2787	0.336477	2	24.1151	60.7504	280.302	4.8922	3.90178
43666	Tue Mar 28 14:43:09 2017_x000D_	27.7834	58.4948	22.0027	0.38402	2	24.1151	60.7504	280.302	4.8922	4.30629
43667	Tue Mar 28 14:43:09 2017_x000D_	27.8859	58.4919	23.038	0.402089	2	24.1151	60.7504	280.302	4.8922	4.39542
43668	Tue Mar 28 14:43:09 2017_x000D_	28.2889	58.274	23.0372	0.402075	2	24.1151	60.7504	280.302	4.8922	4.85316
43669	Tue Mar 28 14:43:09 2017_x000D_	28.3911	58.2713	22.0031	0.384027	2	24.3429	60.5376	275.94	4.81607	4.6394
43670	Tue Mar 28 14:43:09 2017_x000D_	28.7944	58.0534	29.7393	0.519048	2	24.3429	60.5376	275.94	4.81607	5.09775
43671	Tue Mar 28 14:43:09 2017_x000D_	28.9959	57.9445	32.3264	0.564202	2	24.3429	60.5376	275.94	4.81607	5.32678
43672	Tue Mar 28 14:43:09 2017_x000D_	28.9997	58.0474	51.0218	0.890499	2	24.3429	60.5376	275.94	4.81607	5.2808
43673	Tue Mar 28 14:43:09 2017_x000D_	28.9997	58.0474	51.0218	0.890499	2	24.3527	60.3186	275.657	4.81112	5.17233
43674	Tue Mar 28 14:43:09 2017_x000D_	29.0032	58.1499	70.6326	1.23277	2	24.3527	60.3186	275.657	4.81112	5.13132
43675	Tue Mar 28 14:43:09 2017_x000D_	29.0062	58.2528	77.0949	1.34556	2	24.3527	60.3186	275.657	4.81112	5.09142
43676	Tue Mar 28 14:43:09 2017_x000D_	29.108	58.2493	97.6512	1.70434	2	24.3527	60.3186	275.657	4.81112	5.18603
43677	Tue Mar 28 14:43:09 2017_x000D_	29.0054	58.2518	106.301	1.85529	2	24.3722	59.8806	273.85	4.77959	4.91116
43678	Tue Mar 28 14:43:09 2017_x000D_	29.1039	58.1458	123.414	2.15398	2	24.3722	59.8806	273.85	4.77959	5.03969
43679	Tue Mar 28 14:43:09 2017_x000D_	28.9981	58.0453	132.278	2.30869	2	24.3722	59.8806	273.85	4.77959	4.97667
43680	Tue Mar 28 14:43:09 2017_x000D_	28.8893	57.8421	146.834	2.56273	2	24.3722	59.8806	273.85	4.77959	4.95577
43681	Tue Mar 28 14:43:09 2017_x000D_	28.9915	57.8396	153.46	2.67837	2	24.3722	59.8806	273.85	4.77959	5.05011
43682	Tue Mar 28 14:43:09 2017_x000D_	28.784	57.7421	156.167	2.72562	2	24.382	59.6616	274.978	4.79927	4.8023
43683	Tue Mar 28 14:43:09 2017_x000D_	28.1639	57.5522	156.169	2.72567	2	24.382	59.6616	274.978	4.79927	4.3304
43684	Tue Mar 28 14:43:09 2017_x000D_	27.7513	57.4598	153.467	2.67851	2	24.382	59.6616	274.978	4.79927	4.02494
43685	Tue Mar 28 14:43:09 2017_x000D_	27.537	57.155	150.887	2.63347	2	24.382	59.6616	274.978	4.79927	4.02952
43686	Tue Mar 28 14:43:09 2017_x000D_	26.8104	56.8638	146.845	2.56294	2	24.3918	59.4426	273.247	4.76906	3.53551
43687	Tue Mar 28 14:43:10 2017_x000D_	26.285	56.4632	140.449	2.4513	2	24.3918	59.4426	273.247	4.76906	3.53002
43688	Tue Mar 28 14:43:10 2017_x000D_	26.0738	56.2617	136.378	2.38024	2	24.3918	59.4426	273.247	4.76906	3.59823
43689	Tue Mar 28 14:43:10 2017_x000D_	25.8621	56.0596	132.314	2.30931	2	24.3918	59.4426	273.247	4.76906	3.6887
43690	Tue Mar 28 14:43:10 2017_x000D_	25.5446	55.7567	128.297	2.23921	2	24.382	59.6616	276.296	4.82228	4.0743
43691	Tue Mar 28 14:43:10 2017_x000D_	25.1143	55.1454	128.296	2.23919	2	24.382	59.6616	276.296	4.82228	4.57519
43692	Tue Mar 28 14:43:10 2017_x000D_	24.6869	54.6375	130.072	2.27019	2	24.382	59.6616	276.296	4.82228	5.03334
43693	Tue Mar 28 14:43:10 2017_x000D_	24.3687	54.3339	125.958	2.19838	2	24.382	59.6616	276.296	4.82228	5.32772
43694	Tue Mar 28 14:43:10 2017_x000D_	24.2558	54.0252	130.07	2.27015	2	24.382	59.6616	276.296	4.82228	5.63781
43695	Tue Mar 28 14:43:10 2017_x000D_	23.7278	53.6226	132.311	2.30927	2	24.1933	58.9982	275.75	4.81275	5.39572
43696	Tue Mar 28 14:43:10 2017_x000D_	23.5086	53.2121	132.307	2.3092	2	24.1933	58.9982	275.75	4.81275	5.82647
43697	Tue Mar 28 14:43:10 2017_x000D_	23.0799	52.7026	134.254	2.34318	2	24.1933	58.9982	275.75	4.81275	6.3933
43698	Tue Mar 28 14:43:10 2017_x000D_	22.8705	52.6038	136.362	2.37996	2	24.1933	58.9982	275.75	4.81275	6.52979
43699	Tue Mar 28 14:43:10 2017_x000D_	22.757	52.2939	136.357	2.37987	2	24.1835	59.2173	274.182	4.78538	7.06883
43700	Tue Mar 28 14:43:10 2017_x000D_	22.3344	51.9919	138.464	2.41665	2	24.1835	59.2173	274.182	4.78538	7.45826
43701	Tue Mar 28 14:43:10 2017_x000D_	22.1213	51.7887	138.464	2.41665	2	24.1835	59.2173	274.182	4.78538	7.70952
43702	Tue Mar 28 14:43:10 2017_x000D_	21.9081	51.5854	138.463	2.41664	2	24.1835	59.2173	274.182	4.78538	7.96388
43703	Tue Mar 28 14:43:10 2017_x000D_	21.3779	51.1809	140.414	2.45069	2	23.2004	56.7756	238.325	4.15955	5.88406
43704	Tue Mar 28 14:43:10 2017_x000D_	21.268	50.9749	138.462	2.41662	2	23.2004	56.7756	238.325	4.15955	6.11411
43705	Tue Mar 28 14:43:10 2017_x000D_	20.7377	50.5701	136.362	2.37996	2	23.2004	56.7756	238.325	4.15955	6.67631
43706	Tue Mar 28 14:43:10 2017_x000D_	20.5274	50.4705	134.264	2.34335	2	23.2004	56.7756	238.325	4.15955	6.8483
43707	Tue Mar 28 14:43:10 2017_x000D_	20.3067	50.0579	134.26	2.34327	2	21.3631	53.8684	246.346	4.29955	3.95422
43708	Tue Mar 28 14:43:10 2017_x000D_	19.8788	49.6499	134.26	2.34329	2	21.3631	53.8684	246.346	4.29955	4.47201
43709	Tue Mar 28 14:43:11 2017_x000D_	19.6648	49.4458	134.261	2.34329	2	21.3631	53.8684	246.346	4.29955	4.73747
43710	Tue Mar 28 14:43:11 2017_x000D_	19.2364	49.0373	134.261	2.34331	2	21.3631	53.8684	246.346	4.29955	5.27848
43711	Tue Mar 28 14:43:11 2017_x000D_	19.0222	48.8329	134.262	2.34331	2	21.3631	53.8684	246.346	4.29955	5.55302
43712	Tue Mar 28 14:43:11 2017_x000D_	18.8078	48.6285	134.262	2.34332	2	20.1309	52.0751	237.361	4.14272	3.69183
43713	Tue Mar 28 14:43:11 2017_x000D_	18.4859	48.3218	138.457	2.41653	2	20.1309	52.0751	237.361	4.14272	4.09796
43714	Tue Mar 28 14:43:11 2017_x000D_	18.2748	48.2216	136.362	2.37996	2	20.1309	52.0751	237.361	4.14272	4.27722
43715	Tue Mar 28 14:43:11 2017_x000D_	18.0531	47.8076	136.357	2.37987	2	20.1309	52.0751	237.361	4.14272	4.74645
43716	Tue Mar 28 14:43:11 2017_x000D_	17.842	47.7077	138.456	2.41651	2	19.5049	51.3977	243.639	4.2523	4.04739
43717	Tue Mar 28 14:43:11 2017_x000D_	17.7347	47.6052	134.264	2.34335	2	19.5049	51.3977	243.639	4.2523	4.18529
43718	Tue Mar 28 14:43:11 2017_x000D_	17.5199	47.4003	134.265	2.34336	2	19.5049	51.3977	243.639	4.2523	4.46312
43719	Tue Mar 28 14:43:11 2017_x000D_	17.305	47.1953	134.265	2.34337	2	19.5049	51.3977	243.639	4.2523	4.74339
43720	Tue Mar 28 14:43:11 2017_x000D_	16.979	46.783	132.016	2.30412	2	19.1068	50.5069	249.518	4.35491	4.28894
43721	Tue Mar 28 14:43:11 2017_x000D_	16.8716	46.6803	127.732	2.22934	2	19.1068	50.5069	249.518	4.35491	4.43159
43722	Tue Mar 28 14:43:11 2017_x000D_	16.7647	46.5776	110.185	1.92309	2	19.1068	50.5069	249.518	4.35491	4.57437
43723	Tue Mar 28 14:43:11 2017_x000D_	16.7688	46.6826	97.9213	1.70905	2	19.1068	50.5069	249.518	4.35491	4.48236
43724	Tue Mar 28 14:43:11 2017_x000D_	16.7762	46.8925	91.9716	1.60521	2	19.1068	50.5069	249.518	4.35491	4.30065
43725	Tue Mar 28 14:43:11 2017_x000D_	16.6724	46.895	83.0586	1.44965	1	17.0118	43.4055	233.15	4.06924	3.50597
43726	Tue Mar 28 14:43:11 2017_x000D_	16.6725	46.8959	64.1181	1.11907	1	17.0118	43.4055	233.15	4.06924	3.50685
43727	Tue Mar 28 14:43:11 2017_x000D_	16.6687	46.7913	57.458	1.00283	1	17.0118	43.4055	233.15	4.06924	3.40314
43728	Tue Mar 28 14:43:11 2017_x000D_	16.7685	46.6848	40.8626	0.713188	1	17.0118	43.4055	233.15	4.06924	3.28831
43729	Tue Mar 28 14:43:11 2017_x000D_	16.8686	46.5778	32.1031	0.560305	1	16.3655	43.1662	238.902	4.16962	3.4485
43730	Tue Mar 28 14:43:12 2017_x000D_	17.0686	46.3637	18.9611	0.330934	1	16.3655	43.1662	238.902	4.16962	3.27389
43731	Tue Mar 28 14:43:12 2017_x000D_	17.2764	46.3591	13.2456	0.23118	1	16.3655	43.1662	238.902	4.16962	3.32029
43732	Tue Mar 28 14:43:12 2017_x000D_	17.7921	46.2432	9.84371	0.171805	1	16.3655	43.1662	238.902	4.16962	3.39162
43733	Tue Mar 28 14:43:12 2017_x000D_	18.3081	46.1274	13.2459	0.231184	2	12.6096	43.9354	234.102	4.08584	6.10555
43734	Tue Mar 28 14:43:12 2017_x000D_	18.7234	46.1186	13.248	0.231221	2	12.6096	43.9354	234.102	4.08584	6.49191
43735	Tue Mar 28 14:43:12 2017_x000D_	19.443	45.8938	19.8916	0.347174	2	12.6096	43.9354	234.102	4.08584	7.10849
43736	Tue Mar 28 14:43:12 2017_x000D_	19.8544	45.7803	22.7527	0.397109	2	12.6096	43.9354	234.102	4.08584	7.47601
43737	Tue Mar 28 14:43:12 2017_x000D_	20.466	45.4531	25.5078	0.445195	2	12.4004	43.709	235.239	4.10569	8.25202
43738	Tue Mar 28 14:43:12 2017_x000D_	20.6699	45.344	28.1529	0.491361	2	12.4004	43.709	235.239	4.10569	8.42958
43739	Tue Mar 28 14:43:12 2017_x000D_	21.2815	45.0169	33.6818	0.587859	2	12.4004	43.709	235.239	4.10569	8.97689
43740	Tue Mar 28 14:43:12 2017_x000D_	21.5886	44.9058	34.5969	0.60383	2	12.4004	43.709	235.239	4.10569	9.26582
43741	Tue Mar 28 14:43:12 2017_x000D_	21.7889	44.6921	34.5961	0.603816	2	12.4004	43.709	235.239	4.10569	9.43983
43742	Tue Mar 28 14:43:12 2017_x000D_	22.0927	44.4762	36.2246	0.632238	2	12.0295	42.1562	252.607	4.40883	10.3272
43743	Tue Mar 28 14:43:12 2017_x000D_	22.5965	44.0469	34.5953	0.603801	2	12.0295	42.1562	252.607	4.40883	10.7348
43744	Tue Mar 28 14:43:12 2017_x000D_	23.0068	43.9338	32.1173	0.560553	2	12.0295	42.1562	252.607	4.40883	11.1203
43745	Tue Mar 28 14:43:12 2017_x000D_	23.6138	43.5025	32.1167	0.560543	2	12.0295	42.1562	252.607	4.40883	11.6623
43746	Tue Mar 28 14:43:12 2017_x000D_	23.8172	43.3937	29.5046	0.514953	2	15.3777	40.714	294.134	5.13361	8.85471
43747	Tue Mar 28 14:43:12 2017_x000D_	24.4273	43.0673	32.1176	0.560558	2	15.3777	40.714	294.134	5.13361	9.35058
43748	Tue Mar 28 14:43:12 2017_x000D_	24.6273	42.8538	32.1166	0.56054	2	15.3777	40.714	294.134	5.13361	9.49388
43749	Tue Mar 28 14:43:12 2017_x000D_	25.2338	42.4228	32.116	0.56053	2	15.3777	40.714	294.134	5.13361	10.0031
43750	Tue Mar 28 14:43:12 2017_x000D_	25.5436	42.4168	33.6844	0.587904	2	17.6033	39.8992	345.388	6.02816	8.32987
43751	Tue Mar 28 14:43:12 2017_x000D_	25.8466	42.2014	32.1179	0.560564	2	17.6033	39.8992	345.388	6.02816	8.55875
43752	Tue Mar 28 14:43:13 2017_x000D_	26.2495	41.8794	29.5028	0.51492	2	17.6033	39.8992	345.388	6.02816	8.87006
43753	Tue Mar 28 14:43:13 2017_x000D_	26.6589	41.7668	32.1188	0.560578	2	17.6033	39.8992	345.388	6.02816	9.24618
43754	Tue Mar 28 14:43:13 2017_x000D_	27.0586	41.3402	32.1167	0.560542	2	18.9346	39.4984	338.289	5.90426	8.33016
43755	Tue Mar 28 14:43:13 2017_x000D_	27.2584	41.1269	32.1157	0.560525	2	18.9346	39.4984	338.289	5.90426	8.48161
43756	Tue Mar 28 14:43:13 2017_x000D_	27.6706	41.1192	32.1187	0.560577	2	18.9346	39.4984	338.289	5.90426	8.88508
43757	Tue Mar 28 14:43:13 2017_x000D_	28.07	40.6927	32.1166	0.560541	2	18.9346	39.4984	338.289	5.90426	9.21314
43758	Tue Mar 28 14:43:13 2017_x000D_	28.3789	40.6871	30.682	0.535501	2	18.9346	39.4984	338.289	5.90426	9.51881
43759	Tue Mar 28 14:43:13 2017_x000D_	28.6816	40.472	32.1185	0.560574	2	21.8839	37.163	323.974	5.65442	7.5603
43760	Tue Mar 28 14:43:13 2017_x000D_	29.084	40.1503	29.5011	0.514891	2	21.8839	37.163	323.974	5.65442	7.79522
43761	Tue Mar 28 14:43:13 2017_x000D_	29.3895	40.0401	30.6814	0.535491	2	21.8839	37.163	323.974	5.65442	8.03814
43762	Tue Mar 28 14:43:13 2017_x000D_	29.8947	39.7167	29.5014	0.514897	2	21.8839	37.163	323.974	5.65442	8.40799
43763	Tue Mar 28 14:43:13 2017_x000D_	30.0974	39.6083	32.1188	0.560579	2	25.5091	34.4066	323.974	5.65442	6.93615
43764	Tue Mar 28 14:43:13 2017_x000D_	30.4995	39.2869	29.5003	0.514877	2	25.5091	34.4066	323.974	5.65442	6.98007
43765	Tue Mar 28 14:43:13 2017_x000D_	30.8047	39.1768	30.6811	0.535486	2	25.5091	34.4066	323.974	5.65442	7.12728
43766	Tue Mar 28 14:43:13 2017_x000D_	31.1071	38.9619	32.1187	0.560576	2	25.5091	34.4066	323.974	5.65442	7.21723
43767	Tue Mar 28 14:43:13 2017_x000D_	31.3066	38.749	32.1176	0.560558	2	28.2209	32.5042	335.166	5.84976	6.96556
43768	Tue Mar 28 14:43:13 2017_x000D_	31.512	38.7453	32.1191	0.560584	2	28.2209	32.5042	335.166	5.84976	7.05568
43769	Tue Mar 28 14:43:13 2017_x000D_	31.8144	38.5305	38.6361	0.674327	2	28.2209	32.5042	335.166	5.84976	7.01638
43770	Tue Mar 28 14:43:13 2017_x000D_	32.2164	38.2092	44.7307	0.780697	2	28.2209	32.5042	335.166	5.84976	6.96499
43771	Tue Mar 28 14:43:13 2017_x000D_	32.2169	38.2086	61.4896	1.0732	2	28.2209	32.5042	335.166	5.84976	6.96478
43772	Tue Mar 28 14:43:13 2017_x000D_	32.3226	38.3111	70.6683	1.23339	2	29.1249	31.8701	330.09	5.76116	7.19109
43773	Tue Mar 28 14:43:14 2017_x000D_	32.2228	38.4171	79.9318	1.39507	2	29.1249	31.8701	330.09	5.76116	7.24294
43774	Tue Mar 28 14:43:14 2017_x000D_	32.3311	38.6241	94.5711	1.65058	2	29.1249	31.8701	330.09	5.76116	7.47638
43775	Tue Mar 28 14:43:14 2017_x000D_	32.3306	38.6237	106.049	1.8509	2	29.1249	31.8701	330.09	5.76116	7.4758
43776	Tue Mar 28 14:43:14 2017_x000D_	32.4358	38.7264	115.066	2.00829	2	31.1416	30.8286	333.919	5.82799	8.00314
43777	Tue Mar 28 14:43:14 2017_x000D_	32.4293	38.5176	131.406	2.29346	2	31.1416	30.8286	333.919	5.82799	7.79608
43778	Tue Mar 28 14:43:14 2017_x000D_	32.3232	38.4147	139.797	2.43991	2	31.1416	30.8286	333.919	5.82799	7.67757
43779	Tue Mar 28 14:43:14 2017_x000D_	32.1149	38.3144	155.476	2.71356	2	31.1416	30.8286	333.919	5.82799	7.54881
43780	Tue Mar 28 14:43:14 2017_x000D_	32.0091	38.2116	159.445	2.78285	2	32.0457	30.1944	342.543	5.97851	8.01728
43781	Tue Mar 28 14:43:14 2017_x000D_	31.4895	38.0113	166.01	2.89741	2	32.0457	30.1944	342.543	5.97851	7.83666
43782	Tue Mar 28 14:43:14 2017_x000D_	31.0754	37.9135	163.2	2.84838	2	32.0457	30.1944	342.543	5.97851	7.77984
43783	Tue Mar 28 14:43:14 2017_x000D_	30.6581	37.711	163.198	2.84833	2	32.0457	30.1944	342.543	5.97851	7.64361
43784	Tue Mar 28 14:43:14 2017_x000D_	30.1408	37.6148	159.449	2.78291	2	32.0457	30.1944	342.543	5.97851	7.661
43785	Tue Mar 28 14:43:14 2017_x000D_	29.5171	37.4155	159.45	2.78293	2	34.7882	27.6306	345.388	6.02816	11.1143
43786	Tue Mar 28 14:43:14 2017_x000D_	29.0988	37.2123	154.119	2.68989	2	34.7882	27.6306	345.388	6.02816	11.1435
43787	Tue Mar 28 14:43:14 2017_x000D_	28.3681	36.9093	150.226	2.62193	2	34.7882	27.6306	345.388	6.02816	11.2833
43788	Tue Mar 28 14:43:14 2017_x000D_	28.1556	36.7028	150.223	2.62189	2	34.7882	27.6306	345.388	6.02816	11.2382
43789	Tue Mar 28 14:43:14 2017_x000D_	27.4208	36.2944	148.69	2.59513	2	37.679	26.616	351.184	6.12932	14.1033
43790	Tue Mar 28 14:43:14 2017_x000D_	27.1045	36.0892	150.223	2.62188	2	37.679	26.616	351.184	6.12932	14.1972
43791	Tue Mar 28 14:43:14 2017_x000D_	26.4782	35.8889	150.228	2.62197	2	37.679	26.616	351.184	6.12932	14.5411
43792	Tue Mar 28 14:43:14 2017_x000D_	26.265	35.6818	150.225	2.62192	2	37.679	26.616	351.184	6.12932	14.5763
43793	Tue Mar 28 14:43:14 2017_x000D_	25.8449	35.478	150.226	2.62194	2	38.5731	26.2021	353.377	6.16759	15.7496
43794	Tue Mar 28 14:43:15 2017_x000D_	25.6315	35.2707	150.223	2.62189	2	38.5731	26.2021	353.377	6.16759	15.8027
43795	Tue Mar 28 14:43:15 2017_x000D_	25.1045	34.9632	151.326	2.64113	2	38.5731	26.2021	353.377	6.16759	16.0674
43796	Tue Mar 28 14:43:15 2017_x000D_	24.5799	34.7605	152.783	2.66656	2	38.5731	26.2021	353.377	6.16759	16.4029
43797	Tue Mar 28 14:43:15 2017_x000D_	24.3661	34.5529	152.779	2.6665	2	39.2284	26.2223	0	0	17.0378
43798	Tue Mar 28 14:43:15 2017_x000D_	23.9448	34.3484	152.78	2.66651	2	39.2284	26.2223	0	0	17.3096
43799	Tue Mar 28 14:43:15 2017_x000D_	23.52	34.0385	155.464	2.71336	2	39.2284	26.2223	0	0	17.5456
43800	Tue Mar 28 14:43:15 2017_x000D_	23.105	34.0447	155.471	2.71347	2	39.2284	26.2223	0	0	17.9208
43801	Tue Mar 28 14:43:15 2017_x000D_	22.8906	33.8368	155.467	2.71341	2	39.2284	26.2223	0	0	18.0251
43802	Tue Mar 28 14:43:15 2017_x000D_	22.2607	33.635	155.47	2.71346	2	40.1326	25.588	282.038	4.92249	19.6
43803	Tue Mar 28 14:43:15 2017_x000D_	22.0461	33.4269	155.466	2.7134	2	40.1326	25.588	282.038	4.92249	19.7122
43804	Tue Mar 28 14:43:15 2017_x000D_	21.4155	33.2248	155.469	2.71345	2	40.1326	25.588	282.038	4.92249	20.2151
43805	Tue Mar 28 14:43:15 2017_x000D_	21.0963	33.0179	156.701	2.73496	2	40.1326	25.588	282.038	4.92249	20.4349
43806	Tue Mar 28 14:43:15 2017_x000D_	20.5693	32.8141	155.468	2.71343	2	40.6102	24.7198	276.623	4.82798	21.6138
43807	Tue Mar 28 14:43:15 2017_x000D_	20.3541	32.6056	155.465	2.71337	2	40.6102	24.7198	276.623	4.82798	21.737
43808	Tue Mar 28 14:43:15 2017_x000D_	19.9339	32.5056	152.787	2.66664	2	40.6102	24.7198	276.623	4.82798	22.0936
43809	Tue Mar 28 14:43:15 2017_x000D_	19.51	32.2998	152.787	2.66664	2	40.6102	24.7198	276.623	4.82798	22.4204
43810	Tue Mar 28 14:43:15 2017_x000D_	19.0859	32.094	152.788	2.66665	2	39.3401	23.7973	265.047	4.62594	21.8876
43811	Tue Mar 28 14:43:15 2017_x000D_	18.8738	31.9912	155.467	2.7134	2	39.3401	23.7973	265.047	4.62594	22.0456
43812	Tue Mar 28 14:43:15 2017_x000D_	18.4457	31.6791	152.785	2.6666	2	39.3401	23.7973	265.047	4.62594	22.3316
43813	Tue Mar 28 14:43:15 2017_x000D_	18.2334	31.5762	155.463	2.71333	2	39.3401	23.7973	265.047	4.62594	22.4945
43814	Tue Mar 28 14:43:15 2017_x000D_	17.5959	31.2666	152.786	2.66661	2	39.3401	23.7973	265.047	4.62594	22.9913
43815	Tue Mar 28 14:43:15 2017_x000D_	17.3869	31.2694	152.789	2.66668	2	36.748	23.0544	243.675	4.25294	21.0318
43816	Tue Mar 28 14:43:16 2017_x000D_	16.9579	30.9567	150.244	2.62225	2	36.748	23.0544	243.675	4.25294	21.3095
43817	Tue Mar 28 14:43:16 2017_x000D_	16.7451	30.8536	152.787	2.66663	2	36.748	23.0544	243.675	4.25294	21.4696
43818	Tue Mar 28 14:43:16 2017_x000D_	16.5286	30.6441	152.783	2.66657	2	36.748	23.0544	243.675	4.25294	21.5969
43819	Tue Mar 28 14:43:16 2017_x000D_	16.1027	30.4374	152.784	2.66658	2	33.4887	22.5114	186.541	3.25575	19.1074
43820	Tue Mar 28 14:43:16 2017_x000D_	15.8933	30.4401	152.787	2.66664	2	33.4887	22.5114	186.541	3.25575	19.2993
43821	Tue Mar 28 14:43:16 2017_x000D_	15.7815	30.2291	151.337	2.64133	2	33.4887	22.5114	186.541	3.25575	19.316
43822	Tue Mar 28 14:43:16 2017_x000D_	15.355	30.0218	146.256	2.55265	2	33.4887	22.5114	186.541	3.25575	19.6275
43823	Tue Mar 28 14:43:16 2017_x000D_	15.0371	29.9194	142.178	2.48147	2	31.7491	22.2365	187.566	3.27365	18.3934
43824	Tue Mar 28 14:43:16 2017_x000D_	15.0376	29.919	125.724	2.1943	2	31.7491	22.2365	187.566	3.27365	18.3928
43825	Tue Mar 28 14:43:16 2017_x000D_	15.042	30.0254	113.909	1.98808	2	31.7491	22.2365	187.566	3.27365	18.4335
43826	Tue Mar 28 14:43:16 2017_x000D_	15.0501	30.2382	94.9634	1.65742	2	31.7491	22.2365	187.566	3.27365	18.5171
43827	Tue Mar 28 14:43:16 2017_x000D_	15.0503	30.2384	89.0244	1.55377	2	30.2377	21.7475	185.996	3.24625	17.3998
43828	Tue Mar 28 14:43:16 2017_x000D_	14.9457	30.2401	80.2247	1.40019	2	30.2377	21.7475	185.996	3.24625	17.492
43829	Tue Mar 28 14:43:16 2017_x000D_	14.9456	30.2409	61.5766	1.07471	2	30.2377	21.7475	185.996	3.24625	17.4925
43830	Tue Mar 28 14:43:16 2017_x000D_	14.9454	30.2413	53.2579	0.929526	2	30.2377	21.7475	185.996	3.24625	17.4928
43831	Tue Mar 28 14:43:16 2017_x000D_	15.0387	29.9215	40.2996	0.703361	2	30.2377	21.7475	185.996	3.24625	17.2576
43832	Tue Mar 28 14:43:16 2017_x000D_	15.1432	29.9202	33.4748	0.584245	2	29.3724	21.4995	186.623	3.25719	16.5342
43833	Tue Mar 28 14:43:16 2017_x000D_	15.3448	29.705	19.5464	0.341149	2	29.3724	21.4995	186.623	3.25719	16.2513
43834	Tue Mar 28 14:43:16 2017_x000D_	15.5506	29.596	16.5629	0.289077	2	29.3724	21.4995	186.623	3.25719	16.0186
43835	Tue Mar 28 14:43:16 2017_x000D_	15.8647	29.592	15.7654	0.275159	2	29.3724	21.4995	186.623	3.25719	15.7463
43836	Tue Mar 28 14:43:16 2017_x000D_	16.2798	29.4803	12.8437	0.224165	2	28.0694	21.238	192.791	3.36484	14.3851
43837	Tue Mar 28 14:43:17 2017_x000D_	17.11	29.2574	18.6173	0.324933	2	28.0694	21.238	192.791	3.36484	13.5801
43838	Tue Mar 28 14:43:17 2017_x000D_	17.5249	29.146	21.3872	0.373277	2	28.0694	21.238	192.791	3.36484	13.1804
43839	Tue Mar 28 14:43:17 2017_x000D_	18.3509	28.817	26.4976	0.46247	2	28.0694	21.238	192.791	3.36484	12.3244
43840	Tue Mar 28 14:43:17 2017_x000D_	18.5564	28.7082	29.2672	0.510808	2	25.8806	21.1699	184.539	3.2208	10.5105
43841	Tue Mar 28 14:43:17 2017_x000D_	19.2736	28.2745	36.056	0.629296	2	25.8806	21.1699	184.539	3.2208	9.70195
43842	Tue Mar 28 14:43:17 2017_x000D_	19.4754	28.0597	36.0554	0.629285	2	25.8806	21.1699	184.539	3.2208	9.40723
43843	Tue Mar 28 14:43:17 2017_x000D_	20.0877	27.6275	36.0555	0.629288	2	25.8806	21.1699	184.539	3.2208	8.67515
43844	Tue Mar 28 14:43:17 2017_x000D_	20.3939	27.4114	37.8465	0.660546	2	25.8806	21.1699	184.539	3.2208	8.31025
43845	Tue Mar 28 14:43:17 2017_x000D_	20.6998	27.1955	36.0556	0.629289	2	24.1291	21.1154	183.975	3.21097	6.98052
43846	Tue Mar 28 14:43:17 2017_x000D_	21.2076	26.7647	37.8464	0.660544	2	24.1291	21.1154	183.975	3.21097	6.36001
43847	Tue Mar 28 14:43:17 2017_x000D_	21.5134	26.5488	36.0551	0.629281	2	24.1291	21.1154	183.975	3.21097	6.03023
43848	Tue Mar 28 14:43:17 2017_x000D_	21.7185	26.4403	38.479	0.671586	2	24.1291	21.1154	183.975	3.21097	5.84513
43849	Tue Mar 28 14:43:17 2017_x000D_	22.125	26.1171	36.0553	0.629283	2	24.1291	21.1154	191.879	3.34892	5.38827
43850	Tue Mar 28 14:43:17 2017_x000D_	22.6356	25.7929	31.9006	0.55677	2	24.1291	21.1154	191.879	3.34892	4.91015
43851	Tue Mar 28 14:43:17 2017_x000D_	22.8371	25.5783	31.8995	0.556751	2	24.1291	21.1154	191.879	3.34892	4.64615
43852	Tue Mar 28 14:43:17 2017_x000D_	23.1429	25.3625	33.4827	0.584384	2	24.1291	21.1154	191.879	3.34892	4.3601
43853	Tue Mar 28 14:43:17 2017_x000D_	23.3511	25.3603	33.4842	0.584409	2	24.1291	21.1154	191.879	3.34892	4.31561
43854	Tue Mar 28 14:43:17 2017_x000D_	23.858	24.9301	31.8993	0.556749	2	24.1291	21.1154	191.879	3.34892	3.82432
43855	Tue Mar 28 14:43:17 2017_x000D_	24.0628	24.8217	34.4086	0.600544	2	24.1291	21.1154	191.879	3.34892	3.70689
43856	Tue Mar 28 14:43:17 2017_x000D_	24.5731	24.4978	33.4836	0.584399	2	24.1291	21.1154	191.879	3.34892	3.41142
43857	Tue Mar 28 14:43:17 2017_x000D_	24.7745	24.2833	33.4827	0.584384	1	27.8604	21.0104	0	0	4.49829
43858	Tue Mar 28 14:43:18 2017_x000D_	25.1838	24.0667	33.4833	0.584394	1	27.8604	21.0104	0	0	4.06265
43859	Tue Mar 28 14:43:18 2017_x000D_	25.3884	23.9585	36.0573	0.629318	1	27.8604	21.0104	0	0	3.84735
43860	Tue Mar 28 14:43:18 2017_x000D_	25.6902	23.6369	31.8976	0.556717	1	27.8604	21.0104	0	0	3.40709
43861	Tue Mar 28 14:43:18 2017_x000D_	25.6902	23.6369	31.8976	0.556717	1	27.8604	21.0104	0	0	3.40709
43862	Tue Mar 28 14:43:18 2017_x000D_	25.9956	23.4214	33.4821	0.584373	1	32.6639	21.3809	0	0	6.97351
43863	Tue Mar 28 14:43:18 2017_x000D_	26.0993	23.4205	31.898	0.556725	1	32.6639	21.3809	0	0	6.87415
43864	Tue Mar 28 14:43:18 2017_x000D_	26.4046	23.205	33.4827	0.584383	1	32.6639	21.3809	0	0	6.51968
43865	Tue Mar 28 14:43:18 2017_x000D_	26.7099	22.9896	40.3197	0.703711	1	32.6639	21.3809	0	0	6.1675
43866	Tue Mar 28 14:43:18 2017_x000D_	27.0152	22.7742	46.8076	0.816947	1	34.4236	21.2146	355.922	6.21202	7.57078
43867	Tue Mar 28 14:43:18 2017_x000D_	27.0187	22.88	58.2931	1.01741	1	34.4236	21.2146	355.922	6.21202	7.58987
43868	Tue Mar 28 14:43:18 2017_x000D_	27.0221	22.9855	73.5738	1.28411	1	34.4236	21.2146	355.922	6.21202	7.61041
43869	Tue Mar 28 14:43:18 2017_x000D_	27.1258	22.9842	82.4457	1.43895	1	34.4236	21.2146	355.922	6.21202	7.50929
43870	Tue Mar 28 14:43:18 2017_x000D_	27.0186	22.8785	91.7264	1.60093	1	35.5471	20.5865	284.095	4.95838	8.83111
43871	Tue Mar 28 14:43:18 2017_x000D_	27.1186	22.771	106.824	1.86443	1	35.5471	20.5865	284.095	4.95838	8.70699
43872	Tue Mar 28 14:43:18 2017_x000D_	27.008	22.5593	115.005	2.00721	1	35.5471	20.5865	284.095	4.95838	8.76403
43873	Tue Mar 28 14:43:18 2017_x000D_	27.0077	22.5595	122.808	2.1434	1	35.5471	20.5865	284.095	4.95838	8.76436
43874	Tue Mar 28 14:43:18 2017_x000D_	27.0006	22.3471	135.469	2.36438	1	35.5471	20.5865	284.095	4.95838	8.72596
43875	Tue Mar 28 14:43:18 2017_x000D_	26.8967	22.3484	141.695	2.47304	1	36.0248	19.7173	282.038	4.92249	9.49973
43876	Tue Mar 28 14:43:18 2017_x000D_	26.4684	21.927	141.692	2.473	1	36.0248	19.7173	282.038	4.92249	9.80855
43877	Tue Mar 28 14:43:18 2017_x000D_	26.2541	21.7163	141.691	2.47297	1	36.0248	19.7173	282.038	4.92249	9.97309
43878	Tue Mar 28 14:43:18 2017_x000D_	25.8318	21.5072	141.695	2.47304	1	36.0248	19.7173	282.038	4.92249	10.349
43879	Tue Mar 28 14:43:18 2017_x000D_	25.2955	20.9795	137.552	2.40074	1	36.0349	19.4965	279.847	4.88425	10.8413
43880	Tue Mar 28 14:43:19 2017_x000D_	24.9736	20.6626	133.406	2.32837	1	36.0349	19.4965	279.847	4.88425	11.1226
43881	Tue Mar 28 14:43:19 2017_x000D_	24.4365	20.1341	129.298	2.25667	1	36.0349	19.4965	279.847	4.88425	11.6159
43882	Tue Mar 28 14:43:19 2017_x000D_	24.2215	19.9226	129.299	2.25669	1	36.0349	19.4965	279.847	4.88425	11.8211
43883	Tue Mar 28 14:43:19 2017_x000D_	23.7814	19.1795	122.838	2.14392	1	36.2838	18.841	281.273	4.90914	12.507
43884	Tue Mar 28 14:43:19 2017_x000D_	23.5661	18.9676	122.84	2.14396	1	36.2838	18.841	281.273	4.90914	12.7183
43885	Tue Mar 28 14:43:19 2017_x000D_	23.1285	18.3303	122.84	2.14397	1	36.2838	18.841	281.273	4.90914	13.1652
43886	Tue Mar 28 14:43:19 2017_x000D_	23.0172	18.1173	125.264	2.18627	1	36.2838	18.841	281.273	4.90914	13.2863
43887	Tue Mar 28 14:43:19 2017_x000D_	22.7948	17.6915	125.262	2.18624	1	36.2939	18.6203	281.209	4.90803	13.531
43888	Tue Mar 28 14:43:19 2017_x000D_	22.5791	17.4792	125.264	2.18627	1	36.2939	18.6203	281.209	4.90803	13.7622
43889	Tue Mar 28 14:43:19 2017_x000D_	22.144	16.9476	126.956	2.2158	1	36.2939	18.6203	281.209	4.90803	14.2484
43890	Tue Mar 28 14:43:19 2017_x000D_	22.0324	16.7342	129.287	2.25649	1	36.2939	18.6203	281.209	4.90803	14.3857
43891	Tue Mar 28 14:43:19 2017_x000D_	21.5968	16.2016	127.552	2.22621	1	36.2939	18.6203	281.209	4.90803	14.8948
43892	Tue Mar 28 14:43:19 2017_x000D_	21.59	15.9879	131.166	2.28928	1	36.304	18.3994	279.792	4.88329	14.9103
43893	Tue Mar 28 14:43:19 2017_x000D_	21.1609	15.6689	129.287	2.25649	1	36.304	18.3994	279.792	4.88329	15.3873
43894	Tue Mar 28 14:43:19 2017_x000D_	21.0456	15.3483	133.377	2.32787	1	36.304	18.3994	279.792	4.88329	15.5605
43895	Tue Mar 28 14:43:19 2017_x000D_	20.9341	15.1347	131.164	2.28924	1	36.304	18.3994	279.792	4.88329	15.7128
43896	Tue Mar 28 14:43:19 2017_x000D_	20.5011	14.7082	131.165	2.28927	1	35.8867	17.9441	256.93	4.48427	15.7222
43897	Tue Mar 28 14:43:19 2017_x000D_	20.3925	14.6012	131.469	2.29457	1	35.8867	17.9441	256.93	4.48427	15.8507
43898	Tue Mar 28 14:43:19 2017_x000D_	19.9556	14.0672	133.374	2.32782	1	35.8867	17.9441	256.93	4.48427	16.396
43899	Tue Mar 28 14:43:19 2017_x000D_	19.8508	14.0678	131.168	2.28931	1	35.8867	17.9441	256.93	4.48427	16.4978
43900	Tue Mar 28 14:43:19 2017_x000D_	19.5217	13.6399	133.375	2.32783	1	33.143	15.6458	209.037	3.64838	13.7682
43901	Tue Mar 28 14:43:20 2017_x000D_	19.3047	13.4262	133.375	2.32784	1	33.143	15.6458	209.037	3.64838	14.0152
43902	Tue Mar 28 14:43:20 2017_x000D_	18.6496	12.6771	135.432	2.36373	1	27.4198	11.2579	199.097	3.47489	8.88429
43903	Tue Mar 28 14:43:21 2017_x000D_	18.6496	12.6771	135.432	2.36373	1	26.3144	11.4444	166.393	2.90411	7.76329
43904	Tue Mar 28 14:43:21 2017_x000D_	18.5443	12.6775	137.496	2.39975	1	26.3144	11.4444	166.393	2.90411	7.86734
43905	Tue Mar 28 14:43:21 2017_x000D_	18.4394	12.678	135.437	2.36382	1	26.3144	11.4444	166.393	2.90411	7.97103
43906	Tue Mar 28 14:43:21 2017_x000D_	18.3233	12.356	139.71	2.43839	1	26.3144	11.4444	166.393	2.90411	8.04293
43907	Tue Mar 28 14:43:21 2017_x000D_	18.2144	12.249	143.954	2.51247	1	25.8761	11.4305	162.456	2.83539	7.7053
43908	Tue Mar 28 14:43:21 2017_x000D_	17.9968	12.0353	157.634	2.75123	1	25.8761	11.4305	162.456	2.83539	7.90248
43909	Tue Mar 28 14:43:21 2017_x000D_	18.1019	12.0352	164.483	2.87076	1	25.8761	11.4305	162.456	2.83539	7.79768
43910	Tue Mar 28 14:43:21 2017_x000D_	18.2072	12.0353	177.139	3.09166	1	25.8761	11.4305	162.456	2.83539	7.69271
43911	Tue Mar 28 14:43:21 2017_x000D_	18.4177	12.0347	183.302	3.19923	1	25.4378	11.4166	162.314	2.83291	7.04726
43912	Tue Mar 28 14:43:21 2017_x000D_	18.52	11.9272	204.955	3.57714	1	25.4378	11.4166	162.314	2.83291	6.93662
43913	Tue Mar 28 14:43:21 2017_x000D_	18.6254	11.9268	211.707	3.69498	1	25.4378	11.4166	162.314	2.83291	6.83148
43914	Tue Mar 28 14:43:21 2017_x000D_	18.724	11.7111	226.742	3.9574	1	25.4378	11.4166	162.314	2.83291	6.72026
43915	Tue Mar 28 14:43:21 2017_x000D_	18.826	11.6027	239.124	4.1735	1	25.4378	11.4166	174.991	3.05418	6.61442
43916	Tue Mar 28 14:43:21 2017_x000D_	18.721	11.6023	254.615	4.44388	1	25.4378	11.4166	174.991	3.05418	6.71937
43917	Tue Mar 28 14:43:21 2017_x000D_	18.6157	11.6024	263.099	4.59195	1	25.4378	11.4166	174.991	3.05418	6.82463
43918	Tue Mar 28 14:43:21 2017_x000D_	18.619	11.7093	-85.3044	-1.48884	1	25.4378	11.4166	174.991	3.05418	6.82508
43919	Tue Mar 28 14:43:21 2017_x000D_	18.619	11.7093	-85.3044	-1.48884	1	25.4378	11.4166	174.991	3.05418	6.82508
43920	Tue Mar 28 14:43:21 2017_x000D_	18.7345	12.0314	-76.5475	-1.33601	2	19.7616	5.6917	191.83	3.34806	6.42236
43921	Tue Mar 28 14:43:21 2017_x000D_	18.8609	12.6758	-73.7866	-1.28782	2	19.7616	5.6917	191.83	3.34806	7.04194
43922	Tue Mar 28 14:43:21 2017_x000D_	18.9803	13.1052	-76.5473	-1.336	2	19.7616	5.6917	191.83	3.34806	7.45456
43923	Tue Mar 28 14:43:21 2017_x000D_	19.1139	13.9639	-79.3712	-1.38529	2	19.7616	5.6917	191.83	3.34806	8.29752
43924	Tue Mar 28 14:43:21 2017_x000D_	19.2296	14.2853	-82.5408	-1.44061	2	19.7421	6.1349	232.703	4.06143	8.1665
43925	Tue Mar 28 14:43:22 2017_x000D_	19.3595	15.036	-85.1686	-1.48647	2	19.7421	6.1349	232.703	4.06143	8.90932
43926	Tue Mar 28 14:43:22 2017_x000D_	19.4786	15.4644	-88.112	-1.53784	2	19.7421	6.1349	232.703	4.06143	9.33322
43927	Tue Mar 28 14:43:22 2017_x000D_	19.3878	15.8937	-85.1676	-1.48646	2	19.7421	6.1349	232.703	4.06143	9.76523
43928	Tue Mar 28 14:43:22 2017_x000D_	19.5034	16.2144	-88.112	-1.53784	2	20.1128	7.69981	217.904	3.80315	8.53637
43929	Tue Mar 28 14:43:22 2017_x000D_	19.4233	16.9651	268.939	4.69387	2	20.1128	7.69981	217.904	3.80315	9.29091
43930	Tue Mar 28 14:43:22 2017_x000D_	19.4374	17.3934	268.938	4.69386	2	20.1128	7.69981	217.904	3.80315	9.71709
43931	Tue Mar 28 14:43:22 2017_x000D_	19.4586	18.0355	268.938	4.69385	2	20.1128	7.69981	217.904	3.80315	10.3564
43932	Tue Mar 28 14:43:22 2017_x000D_	19.4726	18.4632	-85.1645	-1.4864	2	20.1128	7.69981	217.904	3.80315	10.7824
43933	Tue Mar 28 14:43:22 2017_x000D_	19.4938	19.1048	-85.1637	-1.48639	2	20.1128	7.69981	217.904	3.80315	11.4218
43934	Tue Mar 28 14:43:22 2017_x000D_	19.5008	19.3186	-85.1635	-1.48638	2	20.1128	7.69981	217.904	3.80315	11.6349
43935	Tue Mar 28 14:43:22 2017_x000D_	19.6266	19.9588	-82.2414	-1.43538	2	20.1128	7.69981	217.904	3.80315	12.2686
43936	Tue Mar 28 14:43:22 2017_x000D_	19.6407	20.3861	-82.2403	-1.43536	2	20.1128	7.69981	217.904	3.80315	12.6951
43937	Tue Mar 28 14:43:22 2017_x000D_	19.6477	20.5996	-82.2398	-1.43535	2	25.3	14.5134	278.854	4.86692	8.30604
43938	Tue Mar 28 14:43:22 2017_x000D_	19.6618	21.0267	-82.2387	-1.43534	2	25.3	14.5134	278.854	4.86692	8.61466
43939	Tue Mar 28 14:43:22 2017_x000D_	19.7839	21.5591	-79.782	-1.39246	2	25.3	14.5134	278.854	4.86692	8.94814
43940	Tue Mar 28 14:43:22 2017_x000D_	19.7944	21.8793	-79.3504	-1.38493	2	25.3	14.5134	278.854	4.86692	9.19609
43941	Tue Mar 28 14:43:22 2017_x000D_	19.9202	22.5183	-82.24	-1.43536	2	26.1467	15.2043	338.375	5.90576	9.60541
43942	Tue Mar 28 14:43:22 2017_x000D_	19.9272	22.7315	-82.2395	-1.43535	2	26.1467	15.2043	338.375	5.90576	9.76427
43943	Tue Mar 28 14:43:22 2017_x000D_	20.0527	23.3697	-79.3498	-1.38492	2	26.1467	15.2043	338.375	5.90576	10.1887
43944	Tue Mar 28 14:43:22 2017_x000D_	20.1713	23.7949	-82.2419	-1.43539	2	26.1467	15.2043	338.375	5.90576	10.4644
43945	Tue Mar 28 14:43:22 2017_x000D_	20.1783	24.0078	-82.2414	-1.43538	2	26.5551	15.8813	10.1468	0.177095	10.3297
43946	Tue Mar 28 14:43:23 2017_x000D_	20.1992	24.6465	-82.2398	-1.43535	2	26.5551	15.8813	10.1468	0.177095	10.8271
43947	Tue Mar 28 14:43:23 2017_x000D_	20.2132	25.0721	-82.2387	-1.43534	2	26.5551	15.8813	10.1468	0.177095	11.1665
43948	Tue Mar 28 14:43:23 2017_x000D_	20.4394	25.6015	-82.5341	-1.44049	2	26.5551	15.8813	10.1468	0.177095	11.4841
43949	Tue Mar 28 14:43:23 2017_x000D_	20.4499	25.9206	-82.2417	-1.43539	2	26.5551	15.8813	10.1468	0.177095	11.7499
43950	Tue Mar 28 14:43:23 2017_x000D_	20.4707	26.5583	-82.24	-1.43536	2	26.7544	16.3302	44.2856	0.77293	12.0041
43951	Tue Mar 28 14:43:23 2017_x000D_	20.5821	26.7697	-85.1741	-1.48657	2	26.7544	16.3302	44.2856	0.77293	12.1277
43952	Tue Mar 28 14:43:23 2017_x000D_	20.603	27.4069	-85.1733	-1.48655	2	26.7544	16.3302	44.2856	0.77293	12.6702
43953	Tue Mar 28 14:43:23 2017_x000D_	20.603	27.4069	-85.1733	-1.48655	2	26.7544	16.3302	44.2856	0.77293	12.6702
43954	Tue Mar 28 14:43:23 2017_x000D_	20.6203	27.9375	-85.3201	-1.48912	2	26.9734	16.3371	37.3372	0.651657	13.2262
43955	Tue Mar 28 14:43:23 2017_x000D_	20.6272	28.1497	-85.3198	-1.48911	2	26.9734	16.3371	37.3372	0.651657	13.4094
43956	Tue Mar 28 14:43:23 2017_x000D_	20.7487	28.6789	-82.2398	-1.43535	2	26.9734	16.3371	37.3372	0.651657	13.8227
43957	Tue Mar 28 14:43:23 2017_x000D_	20.7557	28.8911	-82.2392	-1.43535	2	26.9734	16.3371	37.3372	0.651657	14.0094
43958	Tue Mar 28 14:43:23 2017_x000D_	20.7695	29.3152	-82.2381	-1.43533	2	26.9635	16.5581	32.2936	0.563629	14.1813
43959	Tue Mar 28 14:43:23 2017_x000D_	20.7764	29.5272	-82.2376	-1.43532	2	26.9635	16.5581	32.2936	0.563629	14.3693
43960	Tue Mar 28 14:43:23 2017_x000D_	20.7903	29.9511	-82.2365	-1.4353	2	26.9635	16.5581	32.2936	0.563629	14.7472
43961	Tue Mar 28 14:43:23 2017_x000D_	20.7972	30.163	-82.236	-1.43529	2	26.9635	16.5581	32.2936	0.563629	14.9371
43962	Tue Mar 28 14:43:23 2017_x000D_	20.9081	30.3734	-79.3379	-1.38471	2	26.9635	16.5581	32.2936	0.563629	15.0841
43963	Tue Mar 28 14:43:23 2017_x000D_	20.9185	30.6909	-79.7688	-1.39223	2	26.6951	17.6562	113.25	1.97658	14.2574
43964	Tue Mar 28 14:43:23 2017_x000D_	20.9211	30.7968	-60.8725	-1.06243	2	26.6951	17.6562	113.25	1.97658	14.3532
43965	Tue Mar 28 14:43:23 2017_x000D_	20.9174	30.6909	-54.4254	-0.949903	2	26.6951	17.6562	113.25	1.97658	14.2578
43966	Tue Mar 28 14:43:23 2017_x000D_	20.7051	30.5884	-35.5583	-0.620609	2	26.6951	17.6562	113.25	1.97658	14.2521
43967	Tue Mar 28 14:43:23 2017_x000D_	20.4964	30.5914	-27.2838	-0.476192	2	25.9594	19.4031	105.412	1.83979	12.4508
43968	Tue Mar 28 14:43:24 2017_x000D_	20.4964	30.5923	-8.33167	-0.145415	2	25.9594	19.4031	105.412	1.83979	12.4516
43969	Tue Mar 28 14:43:24 2017_x000D_	20.5002	30.6986	0.764203	0.0133379	2	25.9594	19.4031	105.412	1.83979	12.5456
43970	Tue Mar 28 14:43:24 2017_x000D_	20.4969	30.5929	9.90993	0.172961	2	25.9594	19.4031	105.412	1.83979	12.4519
43971	Tue Mar 28 14:43:24 2017_x000D_	20.6052	30.6977	25.2726	0.441089	2	25.701	20.2797	113.61	1.98287	11.5975
43972	Tue Mar 28 14:43:24 2017_x000D_	20.6022	30.5917	36.0864	0.629826	2	25.701	20.2797	113.61	1.98287	11.5037
43973	Tue Mar 28 14:43:24 2017_x000D_	20.8109	30.5888	44.648	0.779255	2	25.701	20.2797	113.61	1.98287	11.4101
43974	Tue Mar 28 14:43:24 2017_x000D_	20.9118	30.4814	48.9724	0.854729	2	25.701	20.2797	113.61	1.98287	11.2699
43975	Tue Mar 28 14:43:24 2017_x000D_	21.516	29.8377	48.9725	0.854732	2	25.1943	21.8118	109.198	1.90587	8.82864
43976	Tue Mar 28 14:43:24 2017_x000D_	21.8179	29.516	44.6477	0.779249	2	25.1943	21.8118	109.198	1.90587	8.41159
43977	Tue Mar 28 14:43:24 2017_x000D_	22.0158	29.1956	42.3203	0.738629	2	25.1943	21.8118	109.198	1.90587	8.03887
43978	Tue Mar 28 14:43:24 2017_x000D_	22.623	28.6581	36.0821	0.629752	2	25.1943	21.8118	109.198	1.90587	7.31324
43979	Tue Mar 28 14:43:24 2017_x000D_	22.9282	28.4425	34.4379	0.601054	2	25.1943	21.8118	109.198	1.90587	7.00724
43980	Tue Mar 28 14:43:24 2017_x000D_	23.2335	28.2267	30.7962	0.537494	2	24.9557	22.2466	107.722	1.8801	6.22315
43981	Tue Mar 28 14:43:24 2017_x000D_	23.9478	27.7942	29.2956	0.511304	2	24.9557	22.2466	107.722	1.8801	5.63842
43982	Tue Mar 28 14:43:24 2017_x000D_	24.2528	27.5786	27.9258	0.487396	2	24.9557	22.2466	107.722	1.8801	5.37813
43983	Tue Mar 28 14:43:24 2017_x000D_	24.8662	27.2534	25.2495	0.440687	2	24.9557	22.2466	107.722	1.8801	5.0076
43984	Tue Mar 28 14:43:24 2017_x000D_	25.1713	27.0379	26.5224	0.462903	2	24.7172	22.6813	125.42	2.18899	4.3802
43985	Tue Mar 28 14:43:24 2017_x000D_	25.7876	26.8189	26.5237	0.462926	2	24.7172	22.6813	125.42	2.18899	4.27381
43986	Tue Mar 28 14:43:24 2017_x000D_	26.0956	26.7095	27.9273	0.487423	2	24.7172	22.6813	125.42	2.18899	4.25751
43987	Tue Mar 28 14:43:24 2017_x000D_	26.4005	26.4941	29.2966	0.511322	2	24.7172	22.6813	125.42	2.18899	4.16785
43988	Tue Mar 28 14:43:24 2017_x000D_	26.6015	26.2799	29.2953	0.511299	1	22.2112	24.814	69.948	1.22082	4.62856
43989	Tue Mar 28 14:43:25 2017_x000D_	27.2172	26.0612	29.297	0.511329	1	22.2112	24.814	69.948	1.22082	5.15903
43990	Tue Mar 28 14:43:25 2017_x000D_	27.4214	25.953	31.9377	0.557418	1	22.2112	24.814	69.948	1.22082	5.33325
43991	Tue Mar 28 14:43:25 2017_x000D_	28.0304	25.5226	31.9371	0.557407	1	22.2112	24.814	69.948	1.22082	5.86218
43992	Tue Mar 28 14:43:25 2017_x000D_	28.1342	25.5214	33.5202	0.585039	1	22.2112	24.814	69.948	1.22082	5.96509
43993	Tue Mar 28 14:43:25 2017_x000D_	28.7399	24.9852	36.0894	0.629879	1	22.2112	24.814	69.948	1.22082	6.53094
43994	Tue Mar 28 14:43:25 2017_x000D_	28.9438	24.8772	33.5191	0.585018	1	22.2112	24.814	69.948	1.22082	6.7329
43995	Tue Mar 28 14:43:25 2017_x000D_	29.5523	24.4471	33.5188	0.585013	1	22.2112	24.814	69.948	1.22082	7.35026
43996	Tue Mar 28 14:43:25 2017_x000D_	29.7531	24.2331	33.5179	0.584998	1	22.2112	24.814	69.948	1.22082	7.56424
43997	Tue Mar 28 14:43:25 2017_x000D_	30.0571	24.0182	31.9343	0.557358	2	25.701	20.2797	204.122	3.56261	5.74038
43998	Tue Mar 28 14:43:25 2017_x000D_	30.6714	23.8002	31.9362	0.557392	2	25.701	20.2797	204.122	3.56261	6.09088
43999	Tue Mar 28 14:43:25 2017_x000D_	30.9755	23.5853	33.5197	0.585029	2	25.701	20.2797	204.122	3.56261	6.22474
44000	Tue Mar 28 14:43:25 2017_x000D_	31.48	23.1567	31.9345	0.557363	2	25.701	20.2797	204.122	3.56261	6.45554
44001	Tue Mar 28 14:43:25 2017_x000D_	31.8872	22.941	31.935	0.557371	2	25.701	20.2797	204.122	3.56261	6.73436
44002	Tue Mar 28 14:43:25 2017_x000D_	32.0877	22.7272	31.934	0.557353	2	26.7858	20.5347	179.496	3.1328	5.73735
44003	Tue Mar 28 14:43:25 2017_x000D_	32.7012	22.5097	31.9359	0.557386	2	26.7858	20.5347	179.496	3.1328	6.23639
44004	Tue Mar 28 14:43:25 2017_x000D_	32.9017	22.296	31.9349	0.557368	2	26.7858	20.5347	179.496	3.1328	6.36446
44005	Tue Mar 28 14:43:25 2017_x000D_	33.3085	22.0804	31.9353	0.557376	2	26.7858	20.5347	179.496	3.1328	6.70334
44006	Tue Mar 28 14:43:25 2017_x000D_	33.7122	21.759	29.2881	0.511173	2	28.2981	21.024	101.797	1.77669	5.46376
44007	Tue Mar 28 14:43:25 2017_x000D_	34.1218	21.6495	31.9362	0.557392	2	28.2981	21.024	101.797	1.77669	5.85719
44008	Tue Mar 28 14:43:25 2017_x000D_	34.6257	21.2214	33.5203	0.585039	2	28.2981	21.024	101.797	1.77669	6.33068
44009	Tue Mar 28 14:43:25 2017_x000D_	34.9318	21.1129	29.2886	0.511182	2	28.2981	21.024	101.797	1.77669	6.6343
44010	Tue Mar 28 14:43:26 2017_x000D_	35.5383	20.6842	29.2874	0.511161	2	29.3923	21.058	59.6817	1.04164	6.15736
44011	Tue Mar 28 14:43:26 2017_x000D_	35.7415	20.5766	31.9354	0.557378	2	29.3923	21.058	59.6817	1.04164	6.36742
44012	Tue Mar 28 14:43:26 2017_x000D_	36.3478	20.148	31.9349	0.557368	2	29.3923	21.058	59.6817	1.04164	7.01478
44013	Tue Mar 28 14:43:26 2017_x000D_	36.6511	19.9337	33.5209	0.585049	2	29.3923	21.058	59.6817	1.04164	7.34535
44014	Tue Mar 28 14:43:26 2017_x000D_	36.954	19.7196	31.9343	0.557358	2	29.3923	21.058	59.6817	1.04164	7.67923
44015	Tue Mar 28 14:43:26 2017_x000D_	37.2598	19.6112	30.7929	0.537438	2	30.0487	21.0785	355.529	6.20515	7.35887
44016	Tue Mar 28 14:43:26 2017_x000D_	37.7655	19.2897	31.9352	0.557374	2	30.0487	21.0785	355.529	6.20515	7.92141
44017	Tue Mar 28 14:43:26 2017_x000D_	37.9656	19.0764	31.9341	0.557356	2	30.0487	21.0785	355.529	6.20515	8.16613
44018	Tue Mar 28 14:43:26 2017_x000D_	38.4737	18.8609	30.4798	0.531972	2	30.0487	21.0785	355.529	6.20515	8.71197
44019	Tue Mar 28 14:43:26 2017_x000D_	38.7793	18.7527	29.2858	0.511134	1	39.0903	14.948	323.633	5.64847	3.81739
44020	Tue Mar 28 14:43:26 2017_x000D_	39.0818	18.5388	27.9087	0.487098	1	39.0903	14.948	323.633	5.64847	3.59081
44021	Tue Mar 28 14:43:26 2017_x000D_	39.3846	18.3248	29.2847	0.511114	1	39.0903	14.948	323.633	5.64847	3.3896
44022	Tue Mar 28 14:43:26 2017_x000D_	39.4871	18.3241	27.9087	0.487099	1	39.0903	14.948	323.633	5.64847	3.39934
44023	Tue Mar 28 14:43:26 2017_x000D_	39.8922	18.1095	27.9087	0.487099	1	39.0903	14.948	323.633	5.64847	3.26161
44024	Tue Mar 28 14:43:26 2017_x000D_	40.0947	18.0022	25.2161	0.440104	1	40.901	13.6775	337.202	5.88529	4.39922
44025	Tue Mar 28 14:43:26 2017_x000D_	40.2946	17.7891	25.2141	0.44007	1	40.901	13.6775	337.202	5.88529	4.15608
44026	Tue Mar 28 14:43:26 2017_x000D_	40.5994	17.6812	21.342	0.372488	1	40.901	13.6775	337.202	5.88529	4.01504
44027	Tue Mar 28 14:43:26 2017_x000D_	40.8043	17.6797	15.6578	0.273281	1	40.901	13.6775	337.202	5.88529	4.00337
44028	Tue Mar 28 14:43:26 2017_x000D_	40.8013	17.5734	0.382606	0.00667773	1	42.2437	13.0561	343.748	5.99954	4.742
44029	Tue Mar 28 14:43:26 2017_x000D_	40.7984	17.4672	-8.85366	-0.154525	1	42.2437	13.0561	343.748	5.99954	4.64184
44030	Tue Mar 28 14:43:26 2017_x000D_	40.5931	17.4682	-14.7495	-0.257428	1	42.2437	13.0561	343.748	5.99954	4.71074
44031	Tue Mar 28 14:43:26 2017_x000D_	40.6959	17.4667	-34.6441	-0.604653	1	42.2437	13.0561	343.748	5.99954	4.6743
44032	Tue Mar 28 14:43:27 2017_x000D_	40.6962	17.4665	-42.9206	-0.749106	1	43.805	12.4416	339.428	5.92414	5.90883
44033	Tue Mar 28 14:43:27 2017_x000D_	40.9071	17.6763	-59.1728	-1.03276	1	43.805	12.4416	339.428	5.92414	5.9833
44034	Tue Mar 28 14:43:27 2017_x000D_	40.91	17.7822	-65.461	-1.14251	1	43.805	12.4416	339.428	5.92414	6.07479
44035	Tue Mar 28 14:43:27 2017_x000D_	41.0158	17.8876	-79.9182	-1.39484	1	43.805	12.4416	339.428	5.92414	6.11871
44036	Tue Mar 28 14:43:27 2017_x000D_	41.1236	18.0986	-82.7799	-1.44478	1	43.805	12.4416	339.428	5.92414	6.26032
44037	Tue Mar 28 14:43:27 2017_x000D_	41.0342	18.6282	-85.8167	-1.49778	1	43.1593	12.1999	17.3126	0.302162	6.77046
44038	Tue Mar 28 14:43:27 2017_x000D_	41.1444	18.9447	-82.7778	-1.44475	1	43.1593	12.1999	17.3126	0.302162	7.03933
44039	Tue Mar 28 14:43:27 2017_x000D_	41.1548	19.3675	-82.7767	-1.44473	1	43.1593	12.1999	17.3126	0.302162	7.44261
44040	Tue Mar 28 14:43:27 2017_x000D_	41.2753	20.1061	-80.3414	-1.40222	1	43.1593	12.1999	17.3126	0.302162	8.12757
44041	Tue Mar 28 14:43:27 2017_x000D_	41.3854	20.4221	-77.1008	-1.34566	1	43.7845	12.8836	25.7249	0.448984	7.91105
44042	Tue Mar 28 14:43:27 2017_x000D_	41.3906	20.6333	-77.0997	-1.34564	1	43.7845	12.8836	25.7249	0.448984	8.11102
44043	Tue Mar 28 14:43:27 2017_x000D_	41.5083	21.2656	-74.342	-1.29751	1	43.7845	12.8836	25.7249	0.448984	8.68556
44044	Tue Mar 28 14:43:27 2017_x000D_	41.7281	21.8965	-69.0463	-1.20509	1	43.7845	12.8836	25.7249	0.448984	9.24452
44045	Tue Mar 28 14:43:27 2017_x000D_	41.7332	22.1074	-69.0441	-1.20505	1	43.6921	14.8719	48.5804	0.847887	7.49598
44046	Tue Mar 28 14:43:27 2017_x000D_	41.9455	22.422	-68.0546	-1.18778	1	43.6921	14.8719	48.5804	0.847887	7.74949
44047	Tue Mar 28 14:43:27 2017_x000D_	42.0552	22.7369	-66.5217	-1.16102	1	43.6921	14.8719	48.5804	0.847887	8.03353
44048	Tue Mar 28 14:43:27 2017_x000D_	42.3772	23.3662	-69.0488	-1.20513	1	43.6921	14.8719	48.5804	0.847887	8.59547
44049	Tue Mar 28 14:43:27 2017_x000D_	42.3849	23.6822	-68.0526	-1.18774	1	43.6921	14.8719	48.5804	0.847887	8.90675
44050	Tue Mar 28 14:43:27 2017_x000D_	42.7066	24.3107	-70.7805	-1.23535	1	43.6921	14.8719	48.5804	0.847887	9.49011
44051	Tue Mar 28 14:43:27 2017_x000D_	42.816	24.6249	-69.0475	-1.20511	1	43.6921	14.8719	48.5804	0.847887	9.79227
44052	Tue Mar 28 14:43:27 2017_x000D_	42.9334	25.2549	-71.658	-1.25067	1	43.6921	14.8719	48.5804	0.847887	10.4107
44053	Tue Mar 28 14:43:28 2017_x000D_	43.1474	25.6731	-71.6601	-1.25071	1	43.6921	14.8719	48.5804	0.847887	10.8149
44054	Tue Mar 28 14:43:28 2017_x000D_	43.1524	25.8832	-71.6583	-1.25067	1	43.6921	14.8719	48.5804	0.847887	11.0245
44055	Tue Mar 28 14:43:28 2017_x000D_	43.4781	26.7198	-69.0435	-1.20504	1	43.6921	14.8719	48.5804	0.847887	11.8498
44056	Tue Mar 28 14:43:28 2017_x000D_	43.5877	27.0338	-70.7785	-1.23532	1	43.6921	14.8719	48.5804	0.847887	12.1623
44057	Tue Mar 28 14:43:28 2017_x000D_	43.8038	27.5558	-71.6611	-1.25072	1	43.6921	14.8719	48.5804	0.847887	12.6844
44058	Tue Mar 28 14:43:28 2017_x000D_	43.9154	27.9739	-69.0423	-1.20501	1	42.6949	17.4942	67.1102	1.17129	10.5505
44059	Tue Mar 28 14:43:28 2017_x000D_	44.0248	28.2875	-70.7785	-1.23532	1	42.6949	17.4942	67.1102	1.17129	10.8749
44060	Tue Mar 28 14:43:28 2017_x000D_	44.2431	28.9137	-70.7785	-1.23532	1	42.6949	17.4942	67.1102	1.17129	11.524
44061	Tue Mar 28 14:43:28 2017_x000D_	44.3521	29.2263	-69.041	-1.20499	1	42.6949	17.4942	67.1102	1.17129	11.8486
44062	Tue Mar 28 14:43:28 2017_x000D_	44.5677	29.7474	-68.0451	-1.18761	1	42.9135	17.501	114.28	1.99457	12.3576
44063	Tue Mar 28 14:43:28 2017_x000D_	44.6793	30.1648	-70.7785	-1.23532	1	42.9135	17.501	114.28	1.99457	12.7863
44064	Tue Mar 28 14:43:28 2017_x000D_	44.7857	30.3726	-68.0441	-1.18759	1	42.9135	17.501	114.28	1.99457	13.007
44065	Tue Mar 28 14:43:28 2017_x000D_	44.9962	30.6834	-69.0435	-1.20504	1	42.9135	17.501	114.28	1.99457	13.3459
44066	Tue Mar 28 14:43:28 2017_x000D_	45.1124	31.3094	-71.6629	-1.25075	1	42.9135	17.501	114.28	1.99457	13.9824
44067	Tue Mar 28 14:43:28 2017_x000D_	45.33	31.9335	-71.6632	-1.25076	1	43.3506	17.5147	108.145	1.88749	14.554
44068	Tue Mar 28 14:43:28 2017_x000D_	45.5378	32.1395	-71.6671	-1.25083	1	43.3506	17.5147	108.145	1.88749	14.7874
44069	Tue Mar 28 14:43:28 2017_x000D_	45.5475	32.5571	-71.6635	-1.25076	1	43.3506	17.5147	108.145	1.88749	15.202
44070	Tue Mar 28 14:43:28 2017_x000D_	45.7624	33.0762	-70.7805	-1.23535	1	43.3506	17.5147	108.145	1.88749	15.7473
44071	Tue Mar 28 14:43:28 2017_x000D_	45.8684	33.2832	-68.0415	-1.18755	1	47.5856	20.5199	62.3688	1.08854	12.8783
44072	Tue Mar 28 14:43:28 2017_x000D_	46.0855	33.9059	-68.0405	-1.18753	1	47.5856	20.5199	62.3688	1.08854	13.4698
44073	Tue Mar 28 14:43:28 2017_x000D_	46.0902	34.1144	-68.0382	-1.18749	1	47.5856	20.5199	62.3688	1.08854	13.6765
44074	Tue Mar 28 14:43:29 2017_x000D_	46.2976	34.3197	-68.0418	-1.18755	1	47.5856	20.5199	62.3688	1.08854	13.8598
44075	Tue Mar 28 14:43:29 2017_x000D_	46.3095	34.8405	-69.0355	-1.2049	1	51.0056	22.1721	20.4921	0.357655	13.5108
44076	Tue Mar 28 14:43:29 2017_x000D_	46.5144	34.9417	-68.0408	-1.18754	1	51.0056	22.1721	20.4921	0.357655	13.5364
44077	Tue Mar 28 14:43:29 2017_x000D_	46.6253	35.3567	-70.7824	-1.23539	1	51.0056	22.1721	20.4921	0.357655	13.8932
44078	Tue Mar 28 14:43:29 2017_x000D_	46.731	35.5631	-68.0398	-1.18752	1	51.0056	22.1721	20.4921	0.357655	14.0567
44079	Tue Mar 28 14:43:29 2017_x000D_	46.8394	35.8736	-71.669	-1.25086	1	52.0131	23.9691	24.8192	0.433177	12.9801
44080	Tue Mar 28 14:43:29 2017_x000D_	46.8441	36.0817	-71.6672	-1.25083	1	52.0131	23.9691	24.8192	0.433177	13.1694
44081	Tue Mar 28 14:43:29 2017_x000D_	46.8488	36.2898	-71.6653	-1.2508	1	52.0131	23.9691	24.8192	0.433177	13.3593
44082	Tue Mar 28 14:43:29 2017_x000D_	47.0626	36.8064	-65.3867	-1.14121	1	52.0131	23.9691	24.8192	0.433177	13.7588
44083	Tue Mar 28 14:43:29 2017_x000D_	47.2715	37.1149	-59.0197	-1.03009	1	52.0131	23.9691	24.8192	0.433177	13.9748
44084	Tue Mar 28 14:43:29 2017_x000D_	47.2735	37.2189	-52.7153	-0.920055	1	50.735	27.9	55.4935	0.968544	9.94102
44085	Tue Mar 28 14:43:29 2017_x000D_	47.4797	37.4237	-36.5475	-0.637874	1	50.735	27.9	55.4935	0.968544	10.0647
44086	Tue Mar 28 14:43:29 2017_x000D_	47.5854	37.6301	-30.1038	-0.52541	1	50.735	27.9	55.4935	0.968544	10.2272
44087	Tue Mar 28 14:43:29 2017_x000D_	47.7897	37.7312	-14.136	-0.246719	1	50.735	27.9	55.4935	0.968544	10.2629
44088	Tue Mar 28 14:43:29 2017_x000D_	48.0926	37.7263	-7.77771	-0.135747	1	50.735	27.9	55.4935	0.968544	10.1754
44089	Tue Mar 28 14:43:29 2017_x000D_	48.2973	37.8272	6.86229	0.11977	1	50.735	27.9	55.4935	0.968544	10.2221
44090	Tue Mar 28 14:43:29 2017_x000D_	48.4992	37.8237	6.86281	0.119779	1	50.735	27.9	55.4935	0.968544	10.1724
44091	Tue Mar 28 14:43:29 2017_x000D_	48.8023	37.8186	13.219	0.230715	1	50.735	27.9	55.4935	0.968544	10.1051
44092	Tue Mar 28 14:43:29 2017_x000D_	49.5038	37.5989	12.6225	0.220304	1	50.6102	30.5413	93.2472	1.62747	7.1438
44093	Tue Mar 28 14:43:29 2017_x000D_	49.9047	37.4882	9.76188	0.170377	1	50.6102	30.5413	93.2472	1.62747	6.98263
44094	Tue Mar 28 14:43:29 2017_x000D_	50.3079	37.4813	9.76346	0.170405	1	50.6102	30.5413	93.2472	1.62747	6.94658
44095	Tue Mar 28 14:43:29 2017_x000D_	50.91	37.3672	6.8583	0.1197	1	50.6102	30.5413	93.2472	1.62747	6.83248
44096	Tue Mar 28 14:43:30 2017_x000D_	51.3126	37.3601	0.975253	0.0170214	1	50.579	31.2015	95.6071	1.66866	6.20214
44097	Tue Mar 28 14:43:30 2017_x000D_	51.9164	37.3499	0.97527	0.0170217	1	50.579	31.2015	95.6071	1.66866	6.29217
44098	Tue Mar 28 14:43:30 2017_x000D_	52.3185	37.3428	-4.90754	-0.0856527	1	50.579	31.2015	95.6071	1.66866	6.3829
44099	Tue Mar 28 14:43:30 2017_x000D_	52.7206	37.3359	-4.90885	-0.0856756	1	50.579	31.2015	95.6071	1.66866	6.49749
44100	Tue Mar 28 14:43:30 2017_x000D_	53.4263	37.4277	-2.12799	-0.0371404	1	50.579	31.2015	95.6071	1.66866	6.84636
44101	Tue Mar 28 14:43:30 2017_x000D_	53.7274	37.4225	-1.97345	-0.0344433	1	50.579	31.2015	91.2905	1.59332	6.97232
44102	Tue Mar 28 14:43:30 2017_x000D_	54.5303	37.4088	-1.97476	-0.034466	1	50.579	31.2015	91.2905	1.59332	7.35822
44103	Tue Mar 28 14:43:30 2017_x000D_	54.733	37.509	0.981484	0.0171301	1	50.579	31.2015	91.2905	1.59332	7.5525
44104	Tue Mar 28 14:43:30 2017_x000D_	55.3346	37.4987	0.981501	0.0171304	1	50.579	31.2015	91.2905	1.59332	7.89116
44105	Tue Mar 28 14:43:30 2017_x000D_	55.535	37.4953	0.981488	0.0171302	1	50.5686	31.4215	93.975	1.64017	7.84577
44106	Tue Mar 28 14:43:30 2017_x000D_	56.1342	37.3816	3.93465	0.0686726	1	50.5686	31.4215	93.975	1.64017	8.15467
44107	Tue Mar 28 14:43:30 2017_x000D_	56.5348	37.3748	3.93523	0.0686827	1	50.5686	31.4215	93.975	1.64017	8.42836
44108	Tue Mar 28 14:43:30 2017_x000D_	56.737	37.4749	6.88037	0.120085	1	50.5686	31.4215	93.975	1.64017	8.6425
44109	Tue Mar 28 14:43:30 2017_x000D_	57.3353	37.3611	3.93644	0.0687038	1	50.5582	31.6415	68.2535	1.19125	8.86808
44110	Tue Mar 28 14:43:30 2017_x000D_	57.7353	37.3543	3.93702	0.0687139	1	50.5582	31.6415	68.2535	1.19125	9.17316
44111	Tue Mar 28 14:43:30 2017_x000D_	58.1352	37.3475	3.93764	0.0687248	1	50.5582	31.6415	68.2535	1.19125	9.48522
44112	Tue Mar 28 14:43:30 2017_x000D_	58.7329	37.234	6.88035	0.120085	1	50.5582	31.6415	68.2535	1.19125	9.90463
44113	Tue Mar 28 14:43:30 2017_x000D_	59.1324	37.2272	6.88147	0.120104	1	50.5582	31.6415	68.2535	1.19125	10.2331
44114	Tue Mar 28 14:43:30 2017_x000D_	59.7312	37.217	6.88315	0.120134	1	54.0037	32.6275	43.5383	0.759887	7.33947
44115	Tue Mar 28 14:43:30 2017_x000D_	60.1284	37.1069	3.93463	0.0686722	1	54.0037	32.6275	43.5383	0.759887	7.58795
44116	Tue Mar 28 14:43:30 2017_x000D_	60.3279	37.1035	3.93494	0.0686776	1	54.0037	32.6275	43.5383	0.759887	7.74791
44117	Tue Mar 28 14:43:31 2017_x000D_	61.0254	37.0917	3.79513	0.0662375	1	54.0037	32.6275	43.5383	0.759887	8.32066
44118	Tue Mar 28 14:43:31 2017_x000D_	61.3229	36.9835	6.88202	0.120114	1	57.4577	33.3932	7.56647	0.13206	5.27542
44119	Tue Mar 28 14:43:31 2017_x000D_	61.9204	36.9734	6.88374	0.120144	1	57.4577	33.3932	7.56647	0.13206	5.72132
44120	Tue Mar 28 14:43:31 2017_x000D_	62.3186	36.9667	6.88491	0.120164	1	57.4577	33.3932	7.56647	0.13206	6.0331
44121	Tue Mar 28 14:43:31 2017_x000D_	62.8141	36.8551	3.79168	0.0661774	1	57.4577	33.3932	7.56647	0.13206	6.37776
44122	Tue Mar 28 14:43:31 2017_x000D_	63.1111	36.7471	6.88147	0.120104	1	58.7432	33.8725	10.9351	0.190854	5.22895
44123	Tue Mar 28 14:43:31 2017_x000D_	63.4107	36.845	3.79255	0.0661924	1	58.7432	33.8725	10.9351	0.190854	5.53365
44124	Tue Mar 28 14:43:31 2017_x000D_	63.7075	36.737	6.88319	0.120134	1	58.7432	33.8725	10.9351	0.190854	5.73146
44125	Tue Mar 28 14:43:31 2017_x000D_	64.105	36.7303	6.88435	0.120155	1	58.7432	33.8725	10.9351	0.190854	6.07585
44126	Tue Mar 28 14:43:31 2017_x000D_	64.5022	36.7237	6.88546	0.120174	1	60.4531	34.5847	36.03	0.628842	4.57936
44127	Tue Mar 28 14:43:31 2017_x000D_	64.8977	36.6139	3.92988	0.0685893	1	60.4531	34.5847	36.03	0.628842	4.88591
44128	Tue Mar 28 14:43:31 2017_x000D_	65.0962	36.6106	3.93024	0.0685956	1	60.4531	34.5847	36.03	0.628842	5.06583
44129	Tue Mar 28 14:43:31 2017_x000D_	65.493	36.6039	3.9308	0.0686054	1	60.4531	34.5847	36.03	0.628842	5.42934
44130	Tue Mar 28 14:43:31 2017_x000D_	65.7904	36.5989	3.79003	0.0661485	1	60.4531	34.5847	36.03	0.628842	5.70471
44131	Tue Mar 28 14:43:31 2017_x000D_	66.2861	36.5904	-2.01289	-0.0351315	2	67.7088	33.2649	0	0	3.61705
44132	Tue Mar 28 14:43:31 2017_x000D_	66.4842	36.5869	-7.89775	-0.137842	2	67.7088	33.2649	0	0	3.54053
44133	Tue Mar 28 14:43:31 2017_x000D_	66.4824	36.4835	-16.3591	-0.28552	2	67.7088	33.2649	0	0	3.44433
44134	Tue Mar 28 14:43:31 2017_x000D_	66.3834	36.4849	-22.6792	-0.395827	2	67.7088	33.2649	0	0	3.48211
44135	Tue Mar 28 14:43:31 2017_x000D_	66.3808	36.2781	-43.2055	-0.754078	2	69.4596	33.0981	4.71795	0.0823437	4.42622
44136	Tue Mar 28 14:43:31 2017_x000D_	66.2809	36.1766	-59.5943	-1.04012	2	69.4596	33.0981	4.71795	0.0823437	4.42508
44137	Tue Mar 28 14:43:31 2017_x000D_	66.3804	36.1749	-69.6033	-1.21481	2	69.4596	33.0981	4.71795	0.0823437	4.35295
44138	Tue Mar 28 14:43:31 2017_x000D_	66.2832	36.2796	-78.237	-1.36549	2	69.4596	33.0981	4.71795	0.0823437	4.49572
44139	Tue Mar 28 14:43:32 2017_x000D_	66.3828	36.2785	268.102	4.67927	2	69.8946	33.1114	18.0155	0.314429	4.72898
44140	Tue Mar 28 14:43:32 2017_x000D_	66.4836	36.3802	259.402	4.52742	2	69.8946	33.1114	18.0155	0.314429	4.7244
44141	Tue Mar 28 14:43:32 2017_x000D_	66.3862	36.485	252.245	4.4025	2	69.8946	33.1114	18.0155	0.314429	4.86724
44142	Tue Mar 28 14:43:32 2017_x000D_	66.194	36.9005	245.17	4.27902	2	69.8946	33.1114	18.0155	0.314429	5.29639
44143	Tue Mar 28 14:43:32 2017_x000D_	66.1971	37.1063	245.169	4.27901	2	69.8946	33.1114	18.0155	0.314429	5.44341
44144	Tue Mar 28 14:43:32 2017_x000D_	65.8131	37.9361	245.169	4.27901	2	69.6987	32.6654	343.336	5.99234	6.54814
44145	Tue Mar 28 14:43:32 2017_x000D_	65.6197	38.2481	246.358	4.29977	2	69.6987	32.6654	343.336	5.99234	6.9141
44146	Tue Mar 28 14:43:32 2017_x000D_	65.5252	38.5583	247.706	4.32329	2	69.6987	32.6654	343.336	5.99234	7.22111
44147	Tue Mar 28 14:43:32 2017_x000D_	65.239	39.2831	251.34	4.38671	2	69.6987	32.6654	343.336	5.99234	7.98016
44148	Tue Mar 28 14:43:32 2017_x000D_	64.9511	39.905	253.96	4.43244	1	72.5034	37.5882	0	0	7.89967
44149	Tue Mar 28 14:43:32 2017_x000D_	64.8584	40.3179	251.341	4.38672	1	72.5034	37.5882	0	0	8.11771
44150	Tue Mar 28 14:43:32 2017_x000D_	64.7625	40.525	253.96	4.43244	1	72.5034	37.5882	0	0	8.27927
44151	Tue Mar 28 14:43:32 2017_x000D_	64.5691	40.8368	254.762	4.44644	1	72.5034	37.5882	0	0	8.57359
44152	Tue Mar 28 14:43:32 2017_x000D_	64.5803	41.5555	253.959	4.43242	1	73.1662	37.3884	356.653	6.22477	9.54371
44153	Tue Mar 28 14:43:32 2017_x000D_	64.3853	41.7646	253.96	4.43244	1	73.1662	37.3884	356.653	6.22477	9.81098
44154	Tue Mar 28 14:43:32 2017_x000D_	64.1968	42.3842	253.96	4.43244	1	73.1662	37.3884	356.653	6.22477	10.2668
44155	Tue Mar 28 14:43:32 2017_x000D_	64.2034	42.7945	253.959	4.43242	1	73.1662	37.3884	356.653	6.22477	10.467
44156	Tue Mar 28 14:43:32 2017_x000D_	64.0133	43.3111	254.761	4.44642	1	72.5579	36.4909	303.136	5.29073	10.9328
44157	Tue Mar 28 14:43:32 2017_x000D_	63.9191	43.6207	256.657	4.4795	1	72.5579	36.4909	303.136	5.29073	11.201
44158	Tue Mar 28 14:43:32 2017_x000D_	63.8266	44.0328	253.959	4.43242	1	72.5579	36.4909	303.136	5.29073	11.5376
44159	Tue Mar 28 14:43:32 2017_x000D_	63.6383	44.6517	253.959	4.43243	1	72.5579	36.4909	303.136	5.29073	12.0896
44160	Tue Mar 28 14:43:33 2017_x000D_	63.6416	44.8565	253.959	4.43241	1	72.5579	36.4909	303.136	5.29073	12.2264
44161	Tue Mar 28 14:43:33 2017_x000D_	63.45	45.2704	253.959	4.43243	1	71.7537	35.1474	248.73	4.34116	13.093
44162	Tue Mar 28 14:43:33 2017_x000D_	63.2618	45.889	253.96	4.43243	1	71.7537	35.1474	248.73	4.34116	13.6929
44163	Tue Mar 28 14:43:33 2017_x000D_	63.0737	46.5073	253.96	4.43243	1	71.7537	35.1474	248.73	4.34116	14.2965
44164	Tue Mar 28 14:43:33 2017_x000D_	62.8822	46.921	253.961	4.43245	1	71.7537	35.1474	248.73	4.34116	14.7418
44165	Tue Mar 28 14:43:33 2017_x000D_	62.8872	47.228	253.076	4.41701	1	71.5689	34.4821	251.503	4.38956	15.4217
44166	Tue Mar 28 14:43:33 2017_x000D_	62.6018	47.9504	251.337	4.38666	1	71.5689	34.4821	251.503	4.38956	16.1804
44167	Tue Mar 28 14:43:33 2017_x000D_	62.5061	48.1571	253.961	4.43245	1	71.5689	34.4821	251.503	4.38956	16.4055
44168	Tue Mar 28 14:43:33 2017_x000D_	62.4138	48.5683	251.337	4.38666	1	71.5689	34.4821	251.503	4.38956	16.7999
44169	Tue Mar 28 14:43:33 2017_x000D_	62.2259	49.1859	251.337	4.38665	1	71.1667	33.81	256.319	4.47362	17.7864
44170	Tue Mar 28 14:43:33 2017_x000D_	62.1336	49.5968	253.96	4.43244	1	71.1667	33.81	256.319	4.47362	18.1885
44171	Tue Mar 28 14:43:33 2017_x000D_	61.8467	50.2166	251.337	4.38666	1	71.1667	33.81	256.319	4.47362	18.869
44172	Tue Mar 28 14:43:33 2017_x000D_	61.7511	50.4231	253.962	4.43247	1	71.1667	33.81	256.319	4.47362	19.0958
44173	Tue Mar 28 14:43:33 2017_x000D_	61.5668	51.2443	253.961	4.43246	1	71.1667	33.81	256.319	4.47362	19.9026
44174	Tue Mar 28 14:43:33 2017_x000D_	61.4712	51.4509	251.337	4.38665	1	68.9706	34.1832	210.052	3.6661	18.8259
44175	Tue Mar 28 14:43:33 2017_x000D_	61.3791	51.8613	253.962	4.43247	1	68.9706	34.1832	210.052	3.6661	19.2392
44176	Tue Mar 28 14:43:33 2017_x000D_	61.2852	52.1699	250.338	4.36922	1	68.9706	34.1832	210.052	3.6661	19.5598
44177	Tue Mar 28 14:43:33 2017_x000D_	61.0976	52.7866	250.337	4.36921	1	68.9706	34.1832	210.052	3.6661	20.2008
44178	Tue Mar 28 14:43:33 2017_x000D_	60.9118	53.5049	251.335	4.38663	1	67.1661	35.4482	144.823	2.52764	19.1092
44179	Tue Mar 28 14:43:33 2017_x000D_	60.7172	53.7138	251.337	4.38665	1	67.1661	35.4482	144.823	2.52764	19.3706
44180	Tue Mar 28 14:43:33 2017_x000D_	60.6235	54.0217	254.767	4.44652	1	67.1661	35.4482	144.823	2.52764	19.6921
44181	Tue Mar 28 14:43:34 2017_x000D_	60.5333	54.5338	251.336	4.38664	1	67.1661	35.4482	144.823	2.52764	20.2053
44182	Tue Mar 28 14:43:34 2017_x000D_	60.4395	54.8418	253.078	4.41704	1	64.2207	37.778	143.947	2.51235	17.4777
44183	Tue Mar 28 14:43:34 2017_x000D_	60.2503	55.3559	253.963	4.43249	1	64.2207	37.778	143.947	2.51235	18.0207
44184	Tue Mar 28 14:43:34 2017_x000D_	60.1549	55.5622	251.336	4.38664	1	64.2207	37.778	143.947	2.51235	18.243
44185	Tue Mar 28 14:43:34 2017_x000D_	60.1584	55.7657	251.335	4.38663	1	64.2207	37.778	143.947	2.51235	18.4407
44186	Tue Mar 28 14:43:34 2017_x000D_	60.0665	56.1753	253.962	4.43248	1	59.8962	41.6044	141.76	2.47418	14.5719
44187	Tue Mar 28 14:43:34 2017_x000D_	59.9675	56.178	251.336	4.38664	1	59.8962	41.6044	141.76	2.47418	14.5738
44188	Tue Mar 28 14:43:34 2017_x000D_	59.8756	56.5875	253.963	4.4325	1	59.8962	41.6044	141.76	2.47418	14.9831
44189	Tue Mar 28 14:43:34 2017_x000D_	59.7802	56.7935	256.671	4.47975	1	59.8962	41.6044	141.76	2.47418	15.1895
44190	Tue Mar 28 14:43:34 2017_x000D_	59.7837	56.9966	262.282	4.57769	1	59.8962	41.6044	141.76	2.47418	15.3926
44191	Tue Mar 28 14:43:34 2017_x000D_	59.6897	57.3037	-83.4147	-1.45586	1	57.6257	43.5139	143.568	2.50573	13.9434
44192	Tue Mar 28 14:43:34 2017_x000D_	59.594	57.5094	-75.2601	-1.31354	1	57.6257	43.5139	143.568	2.50573	14.1332
44193	Tue Mar 28 14:43:34 2017_x000D_	59.6962	57.7101	-65.4775	-1.1428	1	57.6257	43.5139	143.568	2.50573	14.3464
44194	Tue Mar 28 14:43:34 2017_x000D_	59.8972	57.9078	-52.6256	-0.91849	1	57.6257	43.5139	143.568	2.50573	14.572
44195	Tue Mar 28 14:43:34 2017_x000D_	59.9005	58.1112	-44.4408	-0.775639	1	57.4677	46.803	84.8292	1.48055	11.5669
44196	Tue Mar 28 14:43:34 2017_x000D_	60.2023	58.408	-32.1586	-0.561274	1	57.4677	46.803	84.8292	1.48055	11.9228
44197	Tue Mar 28 14:43:34 2017_x000D_	60.3998	58.4026	-24.4315	-0.426411	1	57.4677	46.803	84.8292	1.48055	11.9644
44198	Tue Mar 28 14:43:34 2017_x000D_	60.8008	58.6965	-16.3977	-0.286194	1	57.4677	46.803	84.8292	1.48055	12.3517
44199	Tue Mar 28 14:43:34 2017_x000D_	61.099	58.7897	-12.8088	-0.223556	1	57.7762	49.4455	86.7232	1.5136	9.91741
44200	Tue Mar 28 14:43:34 2017_x000D_	61.6935	58.8745	-10.0046	-0.174613	1	57.7762	49.4455	86.7232	1.5136	10.2104
44201	Tue Mar 28 14:43:34 2017_x000D_	62.0901	58.9645	-12.8105	-0.223585	1	57.7762	49.4455	86.7232	1.5136	10.4509
44202	Tue Mar 28 14:43:34 2017_x000D_	62.5837	58.9505	-13.5431	-0.236371	1	57.7762	49.4455	86.7232	1.5136	10.6516
44203	Tue Mar 28 14:43:35 2017_x000D_	63.2787	59.2347	-15.5534	-0.271457	1	57.6919	51.1977	84.8292	1.48055	9.78804
44204	Tue Mar 28 14:43:35 2017_x000D_	63.5762	59.3274	-19.1831	-0.334808	1	57.6919	51.1977	84.8292	1.48055	10.0358
44205	Tue Mar 28 14:43:35 2017_x000D_	63.9703	59.3161	-19.1882	-0.334897	1	57.6919	51.1977	84.8292	1.48055	10.2629
44206	Tue Mar 28 14:43:35 2017_x000D_	64.5658	59.6027	-21.871	-0.38172	1	57.6919	51.1977	84.8292	1.48055	10.8579
44207	Tue Mar 28 14:43:35 2017_x000D_	64.7643	59.6984	-19.1845	-0.334833	1	57.6919	51.1977	84.8292	1.48055	11.0581
44208	Tue Mar 28 14:43:35 2017_x000D_	65.3592	59.9846	-21.8688	-0.381682	1	57.8461	52.5179	84.8292	1.48055	10.5924
44209	Tue Mar 28 14:43:35 2017_x000D_	65.6558	60.0771	-25.709	-0.448707	1	57.8461	52.5179	84.8292	1.48055	10.8689
44210	Tue Mar 28 14:43:35 2017_x000D_	65.9521	60.1697	-21.8706	-0.381715	1	57.8461	52.5179	84.8292	1.48055	11.1471
44211	Tue Mar 28 14:43:35 2017_x000D_	66.5459	60.4555	-24.4565	-0.426846	1	57.8461	52.5179	84.8292	1.48055	11.7768
44212	Tue Mar 28 14:43:35 2017_x000D_	66.9402	60.5452	-21.8713	-0.381726	1	58.0107	53.6187	82.4296	1.43867	11.301
44213	Tue Mar 28 14:43:35 2017_x000D_	67.5332	60.8307	-24.459	-0.42689	1	58.0107	53.6187	82.4296	1.43867	11.9453
44214	Tue Mar 28 14:43:35 2017_x000D_	67.7309	60.926	-21.8692	-0.381689	1	58.0107	53.6187	82.4296	1.43867	12.1605
44215	Tue Mar 28 14:43:35 2017_x000D_	68.5207	61.3064	-21.867	-0.381651	1	58.0107	53.6187	82.4296	1.43867	13.0216
44216	Tue Mar 28 14:43:35 2017_x000D_	68.7181	61.4015	-19.1733	-0.334637	1	58.7532	56.2696	62.2107	1.08578	11.2087
44217	Tue Mar 28 14:43:35 2017_x000D_	69.1111	61.4905	-21.8688	-0.381683	1	58.7532	56.2696	62.2107	1.08578	11.5993
44218	Tue Mar 28 14:43:35 2017_x000D_	69.7024	61.7755	-19.1722	-0.334618	1	58.7532	56.2696	62.2107	1.08578	12.2556
44219	Tue Mar 28 14:43:35 2017_x000D_	70.0949	61.8643	-21.8695	-0.381694	1	58.7532	56.2696	62.2107	1.08578	12.6465
44220	Tue Mar 28 14:43:35 2017_x000D_	70.2931	62.0599	-21.8655	-0.381625	1	58.7532	56.2696	62.2107	1.08578	12.9111
44221	Tue Mar 28 14:43:35 2017_x000D_	70.9795	62.2405	-20.8018	-0.363059	1	60.745	60.0492	39.443	0.688411	10.4665
44222	Tue Mar 28 14:43:35 2017_x000D_	71.274	62.3325	-19.1718	-0.334612	1	60.745	60.0492	39.443	0.688411	10.7737
44223	Tue Mar 28 14:43:35 2017_x000D_	71.8635	62.6163	-21.8681	-0.38167	1	60.745	60.0492	39.443	0.688411	11.411
44224	Tue Mar 28 14:43:36 2017_x000D_	72.255	62.7051	-19.1708	-0.334593	1	60.745	60.0492	39.443	0.688411	11.8124
44225	Tue Mar 28 14:43:36 2017_x000D_	72.7459	62.9916	-20.799	-0.363012	1	62.407	61.6285	22.5992	0.394431	10.4284
44226	Tue Mar 28 14:43:36 2017_x000D_	73.1369	63.0802	-18.2001	-0.317651	1	62.407	61.6285	22.5992	0.394431	10.8277
44227	Tue Mar 28 14:43:36 2017_x000D_	73.3329	63.1745	-20.8004	-0.363036	1	62.407	61.6285	22.5992	0.394431	11.0347
44228	Tue Mar 28 14:43:36 2017_x000D_	74.0169	63.3544	-21.8725	-0.381746	1	62.407	61.6285	22.5992	0.394431	11.7375
44229	Tue Mar 28 14:43:36 2017_x000D_	74.3099	63.4459	-18.2007	-0.317663	1	67.0936	63.5119	15.8976	0.277466	7.2166
44230	Tue Mar 28 14:43:36 2017_x000D_	74.6042	63.6376	-19.1667	-0.334522	1	67.0936	63.5119	15.8976	0.277466	7.51165
44231	Tue Mar 28 14:43:36 2017_x000D_	75.0924	63.8231	-18.1966	-0.31759	1	67.0936	63.5119	15.8976	0.277466	8.00485
44232	Tue Mar 28 14:43:36 2017_x000D_	75.3841	63.814	-19.1701	-0.334581	1	67.0936	63.5119	15.8976	0.277466	8.296
44233	Tue Mar 28 14:43:36 2017_x000D_	75.8728	64.0995	-20.8018	-0.363059	1	70.7356	64.49	3.5931	0.0627114	5.15202
44234	Tue Mar 28 14:43:36 2017_x000D_	76.0682	64.1938	-18.1949	-0.31756	1	70.7356	64.49	3.5931	0.0627114	5.34082
44235	Tue Mar 28 14:43:36 2017_x000D_	76.3595	64.1847	-19.169	-0.334562	1	70.7356	64.49	3.5931	0.0627114	5.63218
44236	Tue Mar 28 14:43:36 2017_x000D_	76.7497	64.3728	-19.1672	-0.33453	1	70.7356	64.49	3.5931	0.0627114	6.01524
44237	Tue Mar 28 14:43:36 2017_x000D_	76.9447	64.4667	-21.8746	-0.381783	1	70.7356	64.49	3.5931	0.0627114	6.20914
44238	Tue Mar 28 14:43:36 2017_x000D_	77.4306	64.5515	-25.7494	-0.449411	1	72.8807	64.9881	11.8201	0.206299	4.5708
44239	Tue Mar 28 14:43:36 2017_x000D_	77.6254	64.6453	-28.3288	-0.494431	1	72.8807	64.9881	11.8201	0.206299	4.75707
44240	Tue Mar 28 14:43:36 2017_x000D_	77.6255	64.6447	-40.8313	-0.712641	1	72.8807	64.9881	11.8201	0.206299	4.75721
44241	Tue Mar 28 14:43:36 2017_x000D_	77.7229	64.6414	-50.7419	-0.885613	1	72.8807	64.9881	11.8201	0.206299	4.8546
44242	Tue Mar 28 14:43:36 2017_x000D_	77.6246	64.4439	-68.0653	-1.18796	1	74.3753	65.4675	11.8201	0.206299	3.40672
44243	Tue Mar 28 14:43:36 2017_x000D_	77.6251	64.4443	-78.3872	-1.36811	1	74.3753	65.4675	11.8201	0.206299	3.40707
44244	Tue Mar 28 14:43:36 2017_x000D_	77.7234	64.5415	-86.7467	-1.51402	1	74.3753	65.4675	11.8201	0.206299	3.47379
44245	Tue Mar 28 14:43:37 2017_x000D_	77.6279	64.6453	259.701	4.53264	1	74.3753	65.4675	11.8201	0.206299	3.35491
44246	Tue Mar 28 14:43:37 2017_x000D_	77.7259	64.7428	251.121	4.38288	2	80.9917	63.2534	40.1029	0.699928	3.5894
44247	Tue Mar 28 14:43:37 2017_x000D_	77.728	64.9432	246.188	4.29679	2	80.9917	63.2534	40.1029	0.699928	3.67521
44248	Tue Mar 28 14:43:37 2017_x000D_	77.4415	65.3532	236.649	4.13031	2	80.9917	63.2534	40.1029	0.699928	4.12469
44249	Tue Mar 28 14:43:37 2017_x000D_	77.3468	65.5565	234.526	4.09325	2	80.9917	63.2534	40.1029	0.699928	4.31156
44250	Tue Mar 28 14:43:37 2017_x000D_	76.87	66.2724	235.046	4.10233	2	80.9807	63.4715	84.4155	1.47333	4.97422
44251	Tue Mar 28 14:43:37 2017_x000D_	76.5827	66.5818	238.889	4.1694	2	80.9807	63.4715	84.4155	1.47333	5.38668
44252	Tue Mar 28 14:43:37 2017_x000D_	76.3934	66.9882	238.889	4.1694	2	80.9807	63.4715	84.4155	1.47333	5.78018
44253	Tue Mar 28 14:43:37 2017_x000D_	76.2029	67.2944	240.317	4.19432	2	80.9807	63.4715	84.4155	1.47333	6.11898
44254	Tue Mar 28 14:43:37 2017_x000D_	75.822	67.9071	240.317	4.19432	2	80.9807	63.4715	84.4155	1.47333	6.80344
44255	Tue Mar 28 14:43:37 2017_x000D_	75.5381	68.5164	242.612	4.23439	2	80.2872	64.3254	114.15	1.99229	6.33391
44256	Tue Mar 28 14:43:37 2017_x000D_	75.3465	68.7228	242.613	4.23439	2	80.2872	64.3254	114.15	1.99229	6.6142
44257	Tue Mar 28 14:43:37 2017_x000D_	75.2519	68.9258	245.017	4.27635	2	80.2872	64.3254	114.15	1.99229	6.82041
44258	Tue Mar 28 14:43:37 2017_x000D_	74.968	69.5351	242.613	4.23439	2	80.2872	64.3254	114.15	1.99229	7.44546
44259	Tue Mar 28 14:43:37 2017_x000D_	74.8734	69.7381	245.017	4.27635	2	80.2872	64.3254	114.15	1.99229	7.65549
44260	Tue Mar 28 14:43:37 2017_x000D_	74.6866	70.3438	245.016	4.27634	2	80.2872	64.3254	114.15	1.99229	8.22118
44261	Tue Mar 28 14:43:37 2017_x000D_	74.4963	70.6499	246.193	4.29688	2	80.2872	64.3254	114.15	1.99229	8.57519
44262	Tue Mar 28 14:43:37 2017_x000D_	74.3059	70.9561	245.017	4.27635	2	80.2872	64.3254	114.15	1.99229	8.92985
44263	Tue Mar 28 14:43:37 2017_x000D_	74.1191	71.5616	245.016	4.27634	2	80.2872	64.3254	114.15	1.99229	9.50831
44264	Tue Mar 28 14:43:37 2017_x000D_	73.9276	71.768	245.017	4.27635	2	80.2872	64.3254	114.15	1.99229	9.78963
44265	Tue Mar 28 14:43:37 2017_x000D_	73.6439	72.3768	242.612	4.23438	2	80.2872	64.3254	114.15	1.99229	10.4383
44266	Tue Mar 28 14:43:37 2017_x000D_	73.5494	72.5796	245.017	4.27635	2	80.2872	64.3254	114.15	1.99229	10.655
44267	Tue Mar 28 14:43:38 2017_x000D_	73.1688	73.1917	245.018	4.27636	2	75.6529	65.9406	140.437	2.45109	7.6648
44268	Tue Mar 28 14:43:38 2017_x000D_	73.0755	73.4945	241.248	4.21057	2	75.6529	65.9406	140.437	2.45109	7.9815
44269	Tue Mar 28 14:43:38 2017_x000D_	72.8852	73.8004	242.612	4.23438	2	75.6529	65.9406	140.437	2.45109	8.33286
44270	Tue Mar 28 14:43:38 2017_x000D_	72.7907	74.0031	245.017	4.27636	2	75.6529	65.9406	140.437	2.45109	8.55547
44271	Tue Mar 28 14:43:38 2017_x000D_	72.5072	74.6116	242.612	4.23438	2	75.6529	65.9406	140.437	2.45109	9.22397
44272	Tue Mar 28 14:43:38 2017_x000D_	72.3183	75.0172	242.612	4.23437	2	76.0859	65.9529	197.035	3.43892	9.81613
44273	Tue Mar 28 14:43:38 2017_x000D_	72.0336	75.5259	243.73	4.2539	2	76.0859	65.9529	197.035	3.43892	10.3954
44274	Tue Mar 28 14:43:38 2017_x000D_	71.9404	75.8282	242.611	4.23437	2	76.0859	65.9529	197.035	3.43892	10.7101
44275	Tue Mar 28 14:43:38 2017_x000D_	71.6545	76.2372	245.018	4.27637	2	76.0859	65.9529	197.035	3.43892	11.1984
44276	Tue Mar 28 14:43:38 2017_x000D_	71.5626	76.639	242.611	4.23437	2	76.2915	66.1771	173.843	3.03413	11.481
44277	Tue Mar 28 14:43:38 2017_x000D_	71.3738	77.0443	242.611	4.23437	2	76.2915	66.1771	173.843	3.03413	11.9281
44278	Tue Mar 28 14:43:38 2017_x000D_	71.3738	77.0443	242.611	4.23437	2	76.2915	66.1771	173.843	3.03413	11.9281
44279	Tue Mar 28 14:43:38 2017_x000D_	71.1849	77.4496	242.611	4.23436	2	76.2915	66.1771	173.843	3.03413	12.3752
44280	Tue Mar 28 14:43:38 2017_x000D_	70.9921	77.5566	241.247	4.21056	2	76.2806	66.3952	212.214	3.70383	12.3509
44281	Tue Mar 28 14:43:38 2017_x000D_	70.899	77.8587	240.315	4.19428	2	76.2806	66.3952	212.214	3.70383	12.6639
44282	Tue Mar 28 14:43:38 2017_x000D_	70.613	78.2679	235.045	4.10232	2	76.2806	66.3952	212.214	3.70383	13.1561
44283	Tue Mar 28 14:43:38 2017_x000D_	70.5185	78.4706	232.887	4.06465	2	76.2806	66.3952	212.214	3.70383	13.3797
44284	Tue Mar 28 14:43:38 2017_x000D_	70.6152	78.4671	223.419	3.89939	2	76.2806	66.3952	212.214	3.70383	13.3352
44285	Tue Mar 28 14:43:38 2017_x000D_	70.7115	78.4636	205.302	3.5832	2	76.3769	68.7991	169.248	2.95394	11.2026
44286	Tue Mar 28 14:43:38 2017_x000D_	70.8069	78.3603	196.479	3.42921	2	76.3769	68.7991	169.248	2.95394	11.0653
44287	Tue Mar 28 14:43:38 2017_x000D_	70.808	78.4595	188.05	3.28209	2	76.3769	68.7991	169.248	2.95394	11.1506
44288	Tue Mar 28 14:43:39 2017_x000D_	70.9043	78.4551	171.143	2.98701	2	76.3769	68.7991	169.248	2.95394	11.099
44289	Tue Mar 28 14:43:39 2017_x000D_	70.8073	78.4586	165.036	2.88042	2	76.3004	70.3244	130.867	2.28406	9.81526
44290	Tue Mar 28 14:43:39 2017_x000D_	70.6132	78.4652	147.467	2.57378	2	76.3004	70.3244	130.867	2.28406	9.9306
44291	Tue Mar 28 14:43:39 2017_x000D_	70.5162	78.4686	141.506	2.46975	2	76.3004	70.3244	130.867	2.28406	9.98924
44292	Tue Mar 28 14:43:39 2017_x000D_	70.32	78.2772	129.789	2.26524	2	76.3004	70.3244	130.867	2.28406	9.95049
44293	Tue Mar 28 14:43:39 2017_x000D_	70.3175	78.0781	122.001	2.12932	2	76.2457	71.4135	86.6957	1.51313	8.91967
44294	Tue Mar 28 14:43:39 2017_x000D_	70.1205	77.8867	122.004	2.12936	2	76.2457	71.4135	86.6957	1.51313	8.91181
44295	Tue Mar 28 14:43:39 2017_x000D_	69.9207	77.4961	122.002	2.12934	2	76.2457	71.4135	86.6957	1.51313	8.77517
44296	Tue Mar 28 14:43:39 2017_x000D_	69.4232	76.718	124.289	2.16925	2	76.2457	71.4135	86.6957	1.51313	8.642
44297	Tue Mar 28 14:43:39 2017_x000D_	69.127	76.4303	128.061	2.23509	2	76.2457	71.4135	86.6957	1.51313	8.70886
44298	Tue Mar 28 14:43:39 2017_x000D_	68.6288	75.6513	133.782	2.33494	2	76.7528	74.2623	85.3037	1.48883	8.24189
44299	Tue Mar 28 14:43:39 2017_x000D_	68.3321	75.3631	137.822	2.40545	2	76.7528	74.2623	85.3037	1.48883	8.49235
44300	Tue Mar 28 14:43:39 2017_x000D_	67.7396	74.8857	143.588	2.50609	2	76.7528	74.2623	85.3037	1.48883	9.03473
44301	Tue Mar 28 14:43:39 2017_x000D_	67.5416	74.6932	143.587	2.50607	2	76.7528	74.2623	85.3037	1.48883	9.22127
44302	Tue Mar 28 14:43:39 2017_x000D_	66.8524	74.319	149.738	2.61342	2	76.8707	76.2269	94.2952	1.64576	10.1984
44303	Tue Mar 28 14:43:39 2017_x000D_	66.6541	74.1262	149.735	2.61337	2	76.8707	76.2269	94.2952	1.64576	10.4303
44304	Tue Mar 28 14:43:39 2017_x000D_	66.3578	73.9369	151.136	2.63782	2	76.8707	76.2269	94.2952	1.64576	10.7594
44305	Tue Mar 28 14:43:39 2017_x000D_	65.6677	73.5616	149.735	2.61338	2	76.8707	76.2269	94.2952	1.64576	11.5157
44306	Tue Mar 28 14:43:39 2017_x000D_	65.469	73.3686	149.733	2.61333	2	76.7723	78.1847	92.7116	1.61812	12.2866
44307	Tue Mar 28 14:43:39 2017_x000D_	64.8772	73.0892	147.412	2.57282	2	76.7723	78.1847	92.7116	1.61812	12.9405
44308	Tue Mar 28 14:43:39 2017_x000D_	64.6782	72.8959	147.409	2.57278	2	76.7723	78.1847	92.7116	1.61812	13.1999
44309	Tue Mar 28 14:43:40 2017_x000D_	64.0858	72.6165	149.735	2.61336	2	76.7723	78.1847	92.7116	1.61812	13.8547
44310	Tue Mar 28 14:43:40 2017_x000D_	63.9863	72.5196	145.844	2.54546	2	74.826	78.1309	191.152	3.33624	12.206
44311	Tue Mar 28 14:43:40 2017_x000D_	63.591	72.333	145.846	2.5455	2	74.826	78.1309	191.152	3.33624	12.6428
44312	Tue Mar 28 14:43:40 2017_x000D_	63.3916	72.1394	145.845	2.54547	2	74.826	78.1309	191.152	3.33624	12.9091
44313	Tue Mar 28 14:43:40 2017_x000D_	62.8929	71.655	141.871	2.47612	2	74.826	78.1309	191.152	3.33624	13.577
44314	Tue Mar 28 14:43:40 2017_x000D_	62.3967	71.3708	141.487	2.46942	2	74.826	78.1309	191.152	3.33624	14.1487
44315	Tue Mar 28 14:43:40 2017_x000D_	62.0989	71.1803	139.739	2.4389	2	72.0463	77.4004	186.623	3.25719	11.732
44316	Tue Mar 28 14:43:40 2017_x000D_	61.9008	71.0868	141.878	2.47623	2	72.0463	77.4004	186.623	3.25719	11.9496
44317	Tue Mar 28 14:43:40 2017_x000D_	61.4022	70.7019	143.603	2.50635	2	72.0463	77.4004	186.623	3.25719	12.5764
44318	Tue Mar 28 14:43:40 2017_x000D_	61.2003	70.4073	145.837	2.54533	2	72.0463	77.4004	186.623	3.25719	12.905
44319	Tue Mar 28 14:43:40 2017_x000D_	61.0018	70.3133	143.601	2.5063	2	69.2545	76.8872	180	3.14159	10.551
44320	Tue Mar 28 14:43:40 2017_x000D_	60.6029	70.0252	145.838	2.54535	2	69.2545	76.8872	180	3.14159	11.0425
44321	Tue Mar 28 14:43:40 2017_x000D_	60.4025	69.8307	145.836	2.54532	2	69.2545	76.8872	180	3.14159	11.3204
44322	Tue Mar 28 14:43:40 2017_x000D_	60.0032	69.5423	148.201	2.5866	2	69.2545	76.8872	180	3.14159	11.8125
44323	Tue Mar 28 14:43:40 2017_x000D_	59.8043	69.4481	145.837	2.54533	2	64.5444	75.6665	193.055	3.36944	7.81902
44324	Tue Mar 28 14:43:40 2017_x000D_	59.7042	69.351	146.561	2.55797	2	64.5444	75.6665	193.055	3.36944	7.95695
44325	Tue Mar 28 14:43:40 2017_x000D_	59.4045	69.1591	143.601	2.50632	2	64.5444	75.6665	193.055	3.36944	8.29246
44326	Tue Mar 28 14:43:40 2017_x000D_	59.2056	69.0652	145.837	2.54534	2	64.5444	75.6665	193.055	3.36944	8.48999
44327	Tue Mar 28 14:43:40 2017_x000D_	59.0047	68.8703	145.835	2.54531	2	64.5444	75.6665	193.055	3.36944	8.76793
44328	Tue Mar 28 14:43:40 2017_x000D_	58.8073	68.8769	145.84	2.54539	2	61.543	74.9288	190.447	3.32393	6.6415
44329	Tue Mar 28 14:43:40 2017_x000D_	58.7047	68.6786	147.397	2.57256	2	61.543	74.9288	190.447	3.32393	6.86447
44330	Tue Mar 28 14:43:40 2017_x000D_	58.2038	68.2923	158.511	2.76654	2	61.543	74.9288	190.447	3.32393	7.42923
44331	Tue Mar 28 14:43:41 2017_x000D_	58.105	68.2959	164.805	2.87638	2	61.543	74.9288	190.447	3.32393	7.47096
44332	Tue Mar 28 14:43:41 2017_x000D_	57.7083	68.2088	178.978	3.12376	2	59.8303	74.4448	185.171	3.23184	6.58715
44333	Tue Mar 28 14:43:41 2017_x000D_	57.6095	68.2123	184.682	3.22332	2	59.8303	74.4448	185.171	3.23184	6.61634
44334	Tue Mar 28 14:43:41 2017_x000D_	57.3116	68.1215	198.85	3.47059	2	59.8303	74.4448	185.171	3.23184	6.80647
44335	Tue Mar 28 14:43:41 2017_x000D_	57.0173	68.2324	207.542	3.62228	2	59.8303	74.4448	185.171	3.23184	6.8196
44336	Tue Mar 28 14:43:41 2017_x000D_	56.9206	68.3366	211.25	3.687	2	59.1906	74.2088	193.211	3.37218	6.29568
44337	Tue Mar 28 14:43:41 2017_x000D_	56.8219	68.3398	217.384	3.79408	2	59.1906	74.2088	193.211	3.37218	6.32897
44338	Tue Mar 28 14:43:41 2017_x000D_	56.4323	68.6557	223.028	3.89257	2	59.1906	74.2088	193.211	3.37218	6.20041
44339	Tue Mar 28 14:43:41 2017_x000D_	56.2383	68.8642	223.028	3.89258	2	59.1906	74.2088	193.211	3.37218	6.1058
44340	Tue Mar 28 14:43:41 2017_x000D_	55.5571	69.4931	221.228	3.86115	2	58.5507	73.9727	192.362	3.35735	5.38781
44341	Tue Mar 28 14:43:41 2017_x000D_	55.2641	69.705	223.028	3.89257	2	58.5507	73.9727	192.362	3.35735	5.38656
44342	Tue Mar 28 14:43:41 2017_x000D_	54.6775	70.1291	215.089	3.75401	2	58.5507	73.9727	192.362	3.35735	5.45664
44343	Tue Mar 28 14:43:41 2017_x000D_	54.4854	70.4386	217.387	3.79412	2	58.5507	73.9727	192.362	3.35735	5.3867
44344	Tue Mar 28 14:43:41 2017_x000D_	53.8968	70.7618	215.09	3.75403	2	58.5507	73.9727	192.362	3.35735	5.65408
44345	Tue Mar 28 14:43:41 2017_x000D_	53.6053	71.0748	211.259	3.68716	2	58.1276	73.7427	192.804	3.36506	5.25061
44346	Tue Mar 28 14:43:41 2017_x000D_	53.3121	71.2869	212.665	3.7117	2	58.1276	73.7427	192.804	3.36506	5.40555
44347	Tue Mar 28 14:43:41 2017_x000D_	52.6218	71.5129	211.257	3.68713	2	58.1276	73.7427	192.804	3.36506	5.94019
44348	Tue Mar 28 14:43:41 2017_x000D_	52.4275	71.7217	211.258	3.68715	2	58.1276	73.7427	192.804	3.36506	6.04777
44349	Tue Mar 28 14:43:41 2017_x000D_	52.0347	71.9374	211.258	3.68714	2	57.4876	73.5066	192.791	3.36484	5.6742
44350	Tue Mar 28 14:43:41 2017_x000D_	51.5446	72.2576	210.105	3.66702	2	57.4876	73.5066	192.791	3.36484	6.07283
44351	Tue Mar 28 14:43:41 2017_x000D_	51.0543	72.5779	211.258	3.68715	2	57.4876	73.5066	192.791	3.36484	6.49999
44352	Tue Mar 28 14:43:42 2017_x000D_	50.7607	72.7903	212.663	3.71167	2	57.4876	73.5066	192.791	3.36484	6.76493
44353	Tue Mar 28 14:43:42 2017_x000D_	50.4624	72.8009	211.257	3.68712	2	57.4876	73.5066	190.438	3.32377	7.06056
44354	Tue Mar 28 14:43:42 2017_x000D_	50.1687	73.0133	212.661	3.71164	2	57.4876	73.5066	190.438	3.32377	7.33551
44355	Tue Mar 28 14:43:42 2017_x000D_	49.6801	73.4349	211.259	3.68716	2	57.4876	73.5066	190.438	3.32377	7.80783
44356	Tue Mar 28 14:43:42 2017_x000D_	49.3841	73.5464	215.086	3.75396	2	57.4876	73.5066	190.438	3.32377	8.1036
44357	Tue Mar 28 14:43:42 2017_x000D_	48.7959	73.9716	215.086	3.75396	2	57.2812	73.2826	192.35	3.35714	8.51323
44358	Tue Mar 28 14:43:42 2017_x000D_	48.599	74.0798	212.662	3.71165	2	57.2812	73.2826	192.35	3.35714	8.71872
44359	Tue Mar 28 14:43:42 2017_x000D_	48.0084	74.4042	215.085	3.75394	2	57.2812	73.2826	192.35	3.35714	9.34039
44360	Tue Mar 28 14:43:42 2017_x000D_	47.8137	74.6133	215.086	3.75395	2	57.2812	73.2826	192.35	3.35714	9.56056
44361	Tue Mar 28 14:43:42 2017_x000D_	47.2251	75.0389	215.086	3.75396	2	57.2812	73.2826	192.35	3.35714	10.2083
44362	Tue Mar 28 14:43:42 2017_x000D_	46.831	75.2554	215.085	3.75395	2	57.4876	73.5066	197.493	3.4469	10.7991
44363	Tue Mar 28 14:43:42 2017_x000D_	46.6363	75.4646	215.086	3.75396	2	57.4876	73.5066	197.493	3.4469	11.0265
44364	Tue Mar 28 14:43:42 2017_x000D_	46.4415	75.6738	215.087	3.75397	2	57.4876	73.5066	197.493	3.4469	11.2567
44365	Tue Mar 28 14:43:42 2017_x000D_	45.9476	75.894	216.675	3.7817	2	57.4876	73.5066	197.493	3.4469	11.7844
44366	Tue Mar 28 14:43:42 2017_x000D_	45.6529	76.107	215.085	3.75395	2	57.2812	73.2826	193.606	3.37907	11.9664
44367	Tue Mar 28 14:43:42 2017_x000D_	45.2585	76.3237	215.085	3.75394	2	57.2812	73.2826	193.606	3.37907	12.4014
44368	Tue Mar 28 14:43:42 2017_x000D_	45.0636	76.5331	215.086	3.75395	2	57.2812	73.2826	193.606	3.37907	12.6426
44369	Tue Mar 28 14:43:42 2017_x000D_	44.6713	76.8508	212.665	3.7117	2	57.2812	73.2826	193.606	3.37907	13.105
44370	Tue Mar 28 14:43:42 2017_x000D_	44.3744	76.9629	216.674	3.78168	2	56.2388	72.3803	197.016	3.43857	12.7187
44371	Tue Mar 28 14:43:42 2017_x000D_	44.0794	77.1761	215.085	3.75394	2	56.2388	72.3803	197.016	3.43857	13.071
44372	Tue Mar 28 14:43:42 2017_x000D_	43.6846	77.393	215.084	3.75393	2	56.2388	72.3803	197.016	3.43857	13.518
44373	Tue Mar 28 14:43:42 2017_x000D_	43.5896	77.5986	216.675	3.78169	2	56.2388	72.3803	197.016	3.43857	13.6833
44374	Tue Mar 28 14:43:43 2017_x000D_	43.2946	77.8119	215.086	3.75396	2	52.6129	70.9685	191.865	3.34868	11.5613
44375	Tue Mar 28 14:43:43 2017_x000D_	43.097	77.9204	212.666	3.71172	2	52.6129	70.9685	191.865	3.34868	11.7848
44376	Tue Mar 28 14:43:43 2017_x000D_	42.8996	78.029	215.085	3.75395	2	52.6129	70.9685	191.865	3.34868	12.0083
44377	Tue Mar 28 14:43:43 2017_x000D_	42.7045	78.2384	215.086	3.75396	2	52.6129	70.9685	191.865	3.34868	12.2893
44378	Tue Mar 28 14:43:43 2017_x000D_	42.4092	78.4518	208.793	3.64412	2	52.6129	70.9685	191.865	3.34868	12.6537
44379	Tue Mar 28 14:43:43 2017_x000D_	41.8161	78.7775	200.694	3.50278	2	50.4733	70.2531	185.286	3.23384	12.1496
44380	Tue Mar 28 14:43:43 2017_x000D_	41.6128	78.6841	190.777	3.32969	2	50.4733	70.2531	185.286	3.23384	12.2307
44381	Tue Mar 28 14:43:43 2017_x000D_	41.6151	78.7848	182.2	3.17999	2	50.4733	70.2531	185.286	3.23384	12.2987
44382	Tue Mar 28 14:43:43 2017_x000D_	41.2141	78.7995	165.316	2.8853	2	50.4733	70.2531	185.286	3.23384	12.6005
44383	Tue Mar 28 14:43:43 2017_x000D_	41.0141	78.8069	157.95	2.75675	2	46.9681	70.8101	153.717	2.68287	9.9699
44384	Tue Mar 28 14:43:43 2017_x000D_	40.7088	78.6159	143.032	2.49637	2	46.9681	70.8101	153.717	2.68287	10.0055
44385	Tue Mar 28 14:43:43 2017_x000D_	40.606	78.5182	134.605	2.34929	2	46.9681	70.8101	153.717	2.68287	9.99455
44386	Tue Mar 28 14:43:43 2017_x000D_	40.298	78.2263	122.894	2.1449	2	46.9681	70.8101	153.717	2.68287	9.97448
44387	Tue Mar 28 14:43:43 2017_x000D_	40.0927	78.0319	118	2.05949	2	43.1936	72.4523	161.621	2.82083	6.38338
44388	Tue Mar 28 14:43:43 2017_x000D_	39.9847	77.7323	114.252	1.99407	2	43.1936	72.4523	161.621	2.82083	6.17863
44389	Tue Mar 28 14:43:43 2017_x000D_	39.7789	77.5376	114.255	1.99413	2	43.1936	72.4523	161.621	2.82083	6.12539
44390	Tue Mar 28 14:43:43 2017_x000D_	39.5572	76.7357	114.251	1.99406	2	43.1936	72.4523	161.621	2.82083	5.6188
44391	Tue Mar 28 14:43:43 2017_x000D_	39.2348	75.9368	116.769	2.03801	2	41.2077	73.0522	165.059	2.88082	3.49475
44392	Tue Mar 28 14:43:43 2017_x000D_	39.0233	75.5389	116.77	2.03802	2	41.2077	73.0522	165.059	2.88082	3.30988
44393	Tue Mar 28 14:43:43 2017_x000D_	38.8144	75.2424	117.994	2.05939	2	41.2077	73.0522	165.059	2.88082	3.2442
44394	Tue Mar 28 14:43:43 2017_x000D_	38.4966	74.6448	120.493	2.10299	2	41.2077	73.0522	165.059	2.88082	3.14427
44395	Tue Mar 28 14:43:44 2017_x000D_	38.3879	74.3442	124.36	2.17048	2	41.2077	73.0522	165.059	2.88082	3.1017
44396	Tue Mar 28 14:43:44 2017_x000D_	37.9716	73.8512	130.59	2.27922	2	40.7731	73.0401	159.412	2.78227	2.91655
44397	Tue Mar 28 14:43:44 2017_x000D_	37.7649	73.6553	130.591	2.27924	2	40.7731	73.0401	159.412	2.78227	3.07046
44398	Tue Mar 28 14:43:44 2017_x000D_	37.5554	73.358	132.423	2.31123	2	40.7731	73.0401	159.412	2.78227	3.23337
44399	Tue Mar 28 14:43:44 2017_x000D_	37.3485	73.1619	132.424	2.31124	2	40.7731	73.0401	159.412	2.78227	3.42677
44400	Tue Mar 28 14:43:44 2017_x000D_	36.9316	72.6677	130.59	2.27923	2	43.1732	72.8887	180	3.14159	6.24551
44401	Tue Mar 28 14:43:44 2017_x000D_	36.6129	72.0681	128.348	2.2401	2	43.1732	72.8887	180	3.14159	6.61142
44402	Tue Mar 28 14:43:44 2017_x000D_	36.3045	71.875	130.589	2.27921	2	43.1732	72.8887	180	3.14159	6.9431
44403	Tue Mar 28 14:43:44 2017_x000D_	35.9908	71.4784	128.353	2.24018	2	43.1732	72.8887	180	3.14159	7.31955
44404	Tue Mar 28 14:43:44 2017_x000D_	35.7805	71.18	130.151	2.27156	2	43.1732	72.8887	180	3.14159	7.5876
44405	Tue Mar 28 14:43:44 2017_x000D_	35.5701	70.8811	128.351	2.24016	2	41.0107	72.6098	165.015	2.88005	5.70864
44406	Tue Mar 28 14:43:44 2017_x000D_	35.3624	70.6842	128.353	2.24018	2	41.0107	72.6098	165.015	2.88005	5.96751
44407	Tue Mar 28 14:43:44 2017_x000D_	34.9467	70.2902	128.356	2.24023	2	41.0107	72.6098	165.015	2.88005	6.49251
44408	Tue Mar 28 14:43:44 2017_x000D_	34.9411	70.0862	128.351	2.24015	2	41.0107	72.6098	165.015	2.88005	6.57332
44409	Tue Mar 28 14:43:44 2017_x000D_	34.5223	69.5896	126.695	2.21124	2	41.2381	72.3977	165.617	2.89056	7.27924
44410	Tue Mar 28 14:43:44 2017_x000D_	34.3114	69.2903	128.351	2.24015	2	41.2381	72.3977	165.617	2.89056	7.59178
44411	Tue Mar 28 14:43:44 2017_x000D_	33.9992	68.994	124.381	2.17085	2	41.2381	72.3977	165.617	2.89056	7.99918
44412	Tue Mar 28 14:43:44 2017_x000D_	33.892	68.793	126.696	2.21126	2	41.2381	72.3977	165.617	2.89056	8.18285
44413	Tue Mar 28 14:43:44 2017_x000D_	33.6779	68.391	126.694	2.21122	2	39.727	72.1369	196.906	3.43666	7.11501
44414	Tue Mar 28 14:43:44 2017_x000D_	33.5739	68.2924	125.984	2.19884	2	39.727	72.1369	196.906	3.43666	7.2554
44415	Tue Mar 28 14:43:44 2017_x000D_	33.4666	68.0912	128.348	2.2401	2	39.727	72.1369	196.906	3.43666	7.45388
44416	Tue Mar 28 14:43:45 2017_x000D_	33.1539	67.7943	124.381	2.17087	2	39.727	72.1369	196.906	3.43666	7.87806
44417	Tue Mar 28 14:43:45 2017_x000D_	33.1511	67.6922	125.984	2.19883	2	37.3861	70.9785	199.383	3.47989	5.3605
44418	Tue Mar 28 14:43:45 2017_x000D_	32.835	67.2928	128.349	2.2401	2	37.3861	70.9785	199.383	3.47989	5.85636
44419	Tue Mar 28 14:43:45 2017_x000D_	32.7247	66.9892	132.397	2.31076	2	37.3861	70.9785	199.383	3.47989	6.1354
44420	Tue Mar 28 14:43:45 2017_x000D_	32.5184	66.8934	138.48	2.41694	2	37.3861	70.9785	199.383	3.47989	6.35473
44421	Tue Mar 28 14:43:45 2017_x000D_	32.3064	66.5935	153.693	2.68245	2	37.3861	70.9785	199.383	3.47989	6.71056
44422	Tue Mar 28 14:43:45 2017_x000D_	32.2048	66.597	160.394	2.7994	2	33.9363	70.2258	183.854	3.20885	4.02073
44423	Tue Mar 28 14:43:45 2017_x000D_	32.1003	66.4983	169.834	2.96417	2	33.9363	70.2258	183.854	3.20885	4.15514
44424	Tue Mar 28 14:43:45 2017_x000D_	31.7958	66.5086	187.581	3.27391	2	33.9363	70.2258	183.854	3.20885	4.28944
44425	Tue Mar 28 14:43:45 2017_x000D_	31.6917	66.4096	196.669	3.43253	2	33.9363	70.2258	183.854	3.20885	4.42737
44426	Tue Mar 28 14:43:45 2017_x000D_	31.2917	66.6276	209.873	3.66298	2	29.416	69.005	202.514	3.53453	3.02825
44427	Tue Mar 28 14:43:45 2017_x000D_	31.1903	66.6308	216.49	3.77846	2	29.416	69.005	202.514	3.53453	2.96394
44428	Tue Mar 28 14:43:45 2017_x000D_	30.99	66.7397	218.85	3.81965	2	29.416	69.005	202.514	3.53453	2.75845
44429	Tue Mar 28 14:43:45 2017_x000D_	30.6943	67.0566	231.037	4.03235	2	29.416	69.005	202.514	3.53453	2.3303
44430	Tue Mar 28 14:43:45 2017_x000D_	30.2994	67.4795	231.037	4.03235	1	31.5934	64.2508	164.169	2.86529	3.47835
44431	Tue Mar 28 14:43:45 2017_x000D_	30.2994	67.4795	231.037	4.03235	1	31.5934	64.2508	164.169	2.86529	3.47835
44432	Tue Mar 28 14:43:45 2017_x000D_	29.9106	68.1073	231.037	4.03236	1	31.5934	64.2508	164.169	2.86529	4.20766
44433	Tue Mar 28 14:43:45 2017_x000D_	29.6143	68.4247	226.966	3.9613	1	31.5934	64.2508	164.169	2.86529	4.61934
44434	Tue Mar 28 14:43:45 2017_x000D_	29.1204	68.9536	222.892	3.8902	1	31.5934	64.2508	164.169	2.86529	5.31338
44435	Tue Mar 28 14:43:45 2017_x000D_	28.824	69.271	218.856	3.81976	1	30.4649	65.0946	119.207	2.08056	4.48719
44436	Tue Mar 28 14:43:45 2017_x000D_	28.3239	69.5952	214.896	3.75064	1	30.4649	65.0946	119.207	2.08056	4.9839
44437	Tue Mar 28 14:43:45 2017_x000D_	28.0276	69.9125	213.998	3.73497	1	30.4649	65.0946	119.207	2.08056	5.39931
44438	Tue Mar 28 14:43:46 2017_x000D_	27.4284	70.3427	211.05	3.68352	1	30.4649	65.0946	119.207	2.08056	6.06324
44439	Tue Mar 28 14:43:46 2017_x000D_	27.1258	70.4554	209.892	3.66331	2	24.7427	66.2463	203.963	3.55983	4.83691
44440	Tue Mar 28 14:43:46 2017_x000D_	26.7242	70.674	209.892	3.66331	2	24.7427	66.2463	203.963	3.55983	4.85086
44441	Tue Mar 28 14:43:46 2017_x000D_	26.5234	70.7833	212.459	3.7081	2	24.7427	66.2463	203.963	3.55983	4.87394
44442	Tue Mar 28 14:43:46 2017_x000D_	25.9239	71.2137	212.459	3.70811	2	24.7427	66.2463	203.963	3.55983	5.10591
44443	Tue Mar 28 14:43:46 2017_x000D_	25.7231	71.3231	214.895	3.75063	2	23.6824	65.5593	200.427	3.49811	6.1144
44444	Tue Mar 28 14:43:46 2017_x000D_	25.2223	71.6477	213.996	3.73494	2	23.6824	65.5593	200.427	3.49811	6.28012
44445	Tue Mar 28 14:43:46 2017_x000D_	24.7215	71.9725	218.237	3.80895	2	23.6824	65.5593	200.427	3.49811	6.49683
44446	Tue Mar 28 14:43:46 2017_x000D_	24.5205	72.0819	220.637	3.85084	2	23.6824	65.5593	200.427	3.49811	6.57622
44447	Tue Mar 28 14:43:46 2017_x000D_	24.3227	72.2938	220.637	3.85084	2	23.0384	65.322	198.762	3.46904	7.08911
44448	Tue Mar 28 14:43:46 2017_x000D_	24.1248	72.5057	220.637	3.85085	2	23.0384	65.322	198.762	3.46904	7.26538
44449	Tue Mar 28 14:43:46 2017_x000D_	23.5246	72.9366	220.637	3.85084	2	23.0384	65.322	198.762	3.46904	7.63011
44450	Tue Mar 28 14:43:46 2017_x000D_	23.3267	73.1485	220.637	3.85084	2	23.0384	65.322	198.762	3.46904	7.83181
44451	Tue Mar 28 14:43:46 2017_x000D_	22.8284	73.5761	218.852	3.81969	2	23.0384	65.322	198.762	3.46904	8.25677
44452	Tue Mar 28 14:43:46 2017_x000D_	22.6305	73.7881	218.852	3.8197	2	22.404	64.8658	204.152	3.56313	8.92517
44453	Tue Mar 28 14:43:46 2017_x000D_	22.1289	74.1133	218.238	3.80896	2	22.404	64.8658	204.152	3.56313	9.25159
44454	Tue Mar 28 14:43:46 2017_x000D_	21.8251	74.2267	218.851	3.81967	2	22.404	64.8658	204.152	3.56313	9.37878
44455	Tue Mar 28 14:43:46 2017_x000D_	21.4324	74.7532	216.498	3.77861	2	22.404	64.8658	204.152	3.56313	9.93502
44456	Tue Mar 28 14:43:46 2017_x000D_	21.0262	74.8703	218.851	3.81967	2	21.9777	64.6346	205.746	3.59095	10.2798
44457	Tue Mar 28 14:43:46 2017_x000D_	20.8246	74.98	216.496	3.77857	2	21.9777	64.6346	205.746	3.59095	10.4095
44458	Tue Mar 28 14:43:46 2017_x000D_	20.63	75.2945	218.852	3.81968	2	21.9777	64.6346	205.746	3.59095	10.7448
44459	Tue Mar 28 14:43:47 2017_x000D_	20.2303	75.6164	216.498	3.7786	2	21.9777	64.6346	205.746	3.59095	11.12
44460	Tue Mar 28 14:43:47 2017_x000D_	19.8271	75.836	216.497	3.77859	2	21.5611	64.1846	208.288	3.63531	11.7797
44461	Tue Mar 28 14:43:47 2017_x000D_	19.4274	76.1581	218.851	3.81967	2	21.5611	64.1846	208.288	3.63531	12.1621
44462	Tue Mar 28 14:43:47 2017_x000D_	19.2257	76.2679	216.497	3.77859	2	21.5611	64.1846	208.288	3.63531	12.3069
44463	Tue Mar 28 14:43:47 2017_x000D_	18.8292	76.6924	216.498	3.77861	2	21.5611	64.1846	208.288	3.63531	12.8027
44464	Tue Mar 28 14:43:47 2017_x000D_	18.6276	76.8023	218.851	3.81967	2	21.5611	64.1846	208.288	3.63531	12.9542
44465	Tue Mar 28 14:43:47 2017_x000D_	18.4257	76.9122	216.498	3.7786	2	20.442	64.8101	144.104	2.51509	12.2689
44466	Tue Mar 28 14:43:47 2017_x000D_	18.0257	77.2345	218.85	3.81966	2	20.442	64.8101	144.104	2.51509	12.6572
44467	Tue Mar 28 14:43:47 2017_x000D_	17.9267	77.3406	218.237	3.80895	2	20.442	64.8101	144.104	2.51509	12.7805
44468	Tue Mar 28 14:43:47 2017_x000D_	17.6221	77.4544	218.85	3.81965	2	20.442	64.8101	144.104	2.51509	12.9549
44469	Tue Mar 28 14:43:47 2017_x000D_	17.6291	77.6591	218.851	3.81967	2	19.3035	65.8733	141.871	2.47612	11.9041
44470	Tue Mar 28 14:43:47 2017_x000D_	17.4238	77.6668	218.85	3.81965	2	19.3035	65.8733	141.871	2.47612	11.9424
44471	Tue Mar 28 14:43:47 2017_x000D_	17.1224	77.883	212.472	3.70833	2	19.3035	65.8733	141.871	2.47612	12.2061
44472	Tue Mar 28 14:43:47 2017_x000D_	16.9204	77.9931	209.915	3.6637	2	19.3035	65.8733	141.871	2.47612	12.3519
44473	Tue Mar 28 14:43:47 2017_x000D_	16.9233	78.0953	193.986	3.38569	2	18.3928	66.7238	148.953	2.59971	11.4661
44474	Tue Mar 28 14:43:47 2017_x000D_	17.022	77.9889	184.999	3.22885	2	18.3928	66.7238	148.953	2.59971	11.3482
44475	Tue Mar 28 14:43:47 2017_x000D_	17.1282	78.087	176.165	3.07466	2	18.3928	66.7238	148.953	2.59971	11.4334
44476	Tue Mar 28 14:43:47 2017_x000D_	17.1282	78.0862	157.011	2.74035	2	18.3928	66.7238	148.953	2.59971	11.4326
44477	Tue Mar 28 14:43:47 2017_x000D_	17.1315	78.188	149.308	2.60591	2	18.3928	66.7238	148.953	2.59971	11.5334
44478	Tue Mar 28 14:43:47 2017_x000D_	16.9195	77.9906	133.091	2.32288	2	17.0364	67.7806	142.667	2.49002	10.2107
44479	Tue Mar 28 14:43:47 2017_x000D_	16.9198	77.9904	125.052	2.18257	2	17.0364	67.7806	142.667	2.49002	10.2105
44480	Tue Mar 28 14:43:48 2017_x000D_	16.7078	77.7934	112.317	1.9603	2	17.0364	67.7806	142.667	2.49002	10.0182
44481	Tue Mar 28 14:43:48 2017_x000D_	16.7045	77.691	106.097	1.85175	2	17.0364	67.7806	142.667	2.49002	9.91596
44482	Tue Mar 28 14:43:48 2017_x000D_	16.6976	77.4865	100.565	1.75519	2	15.9174	68.4061	142.146	2.48091	9.11386
44483	Tue Mar 28 14:43:48 2017_x000D_	16.5804	77.0805	103.357	1.80393	2	15.9174	68.4061	142.146	2.48091	8.6997
44484	Tue Mar 28 14:43:48 2017_x000D_	16.3496	76.3711	103.94	1.8141	2	15.9174	68.4061	142.146	2.48091	7.97672
44485	Tue Mar 28 14:43:48 2017_x000D_	16.3353	75.961	103.938	1.81406	2	15.9174	68.4061	142.146	2.48091	7.56645
44486	Tue Mar 28 14:43:48 2017_x000D_	16.1076	75.353	109.597	1.91282	2	15.0069	69.2564	145.833	2.54527	6.19517
44487	Tue Mar 28 14:43:48 2017_x000D_	15.9901	74.9461	112.304	1.96007	2	15.0069	69.2564	145.833	2.54527	5.77403
44488	Tue Mar 28 14:43:48 2017_x000D_	15.7586	74.2349	118.658	2.07097	2	15.0069	69.2564	145.833	2.54527	5.03493
44489	Tue Mar 28 14:43:48 2017_x000D_	15.5453	74.0368	118.661	2.07102	2	15.0069	69.2564	145.833	2.54527	4.81062
44490	Tue Mar 28 14:43:48 2017_x000D_	15.2177	73.534	122.569	2.13923	2	14.5517	69.6816	141.526	2.4701	3.90954
44491	Tue Mar 28 14:43:48 2017_x000D_	14.9969	73.1301	122.568	2.13921	2	14.5517	69.6816	141.526	2.4701	3.47712
44492	Tue Mar 28 14:43:48 2017_x000D_	14.8827	72.8253	126.611	2.20977	2	14.5517	69.6816	141.526	2.4701	3.16108
44493	Tue Mar 28 14:43:48 2017_x000D_	14.4479	72.2222	126.61	2.20977	2	14.5517	69.6816	141.526	2.4701	2.54272
44494	Tue Mar 28 14:43:48 2017_x000D_	14.3375	72.02	124.106	2.16606	2	14.5517	69.6816	141.526	2.4701	2.34819
44495	Tue Mar 28 14:43:48 2017_x000D_	13.9058	71.5191	122.569	2.13924	2	14.3431	69.4568	147.387	2.57239	2.10815
44496	Tue Mar 28 14:43:48 2017_x000D_	13.7915	71.2134	118.667	2.07113	2	14.3431	69.4568	147.387	2.57239	1.84117
44497	Tue Mar 28 14:43:48 2017_x000D_	13.5737	70.9114	120	2.0944	2	14.3431	69.4568	147.387	2.57239	1.64555
44498	Tue Mar 28 14:43:48 2017_x000D_	13.3483	70.4027	118.667	2.07113	2	14.3431	69.4568	147.387	2.57239	1.37272
44499	Tue Mar 28 14:43:48 2017_x000D_	13.1339	70.2033	118.67	2.07118	2	14.3431	69.4568	147.387	2.57239	1.42107
44500	Tue Mar 28 14:43:48 2017_x000D_	12.912	69.7975	118.67	2.07118	2	14.3431	69.4568	147.387	2.57239	1.4711
44501	Tue Mar 28 14:43:48 2017_x000D_	12.6863	69.2884	119.999	2.09438	2	14.3431	69.4568	147.387	2.57239	1.66534
44502	Tue Mar 28 14:43:49 2017_x000D_	12.5754	69.0854	117.306	2.04737	2	14.3431	69.4568	147.387	2.57239	1.80629
44503	Tue Mar 28 14:43:49 2017_x000D_	12.2456	68.5788	118.67	2.07118	2	15.026	68.819	179.072	3.12539	2.79076
44504	Tue Mar 28 14:43:49 2017_x000D_	12.2344	68.2689	119.995	2.09431	2	15.026	68.819	179.072	3.12539	2.84528
44505	Tue Mar 28 14:43:49 2017_x000D_	11.9084	67.8655	117.307	2.04739	2	15.026	68.819	179.072	3.12539	3.26015
44506	Tue Mar 28 14:43:49 2017_x000D_	11.7932	67.5583	118.667	2.07113	2	15.026	68.819	179.072	3.12539	3.46992
44507	Tue Mar 28 14:43:49 2017_x000D_	11.5705	67.1511	118.667	2.07113	2	15.026	68.819	248.236	4.33254	3.83697
44508	Tue Mar 28 14:43:49 2017_x000D_	11.4593	66.9475	116.07	2.02581	2	15.026	68.819	248.236	4.33254	4.02789
44509	Tue Mar 28 14:43:49 2017_x000D_	11.3478	66.7437	118.667	2.07112	2	15.026	68.819	248.236	4.33254	4.22327
44510	Tue Mar 28 14:43:49 2017_x000D_	11.2365	66.54	116.071	2.02582	2	15.026	68.819	248.236	4.33254	4.42201
44511	Tue Mar 28 14:43:49 2017_x000D_	11.1173	66.1289	118.664	2.07107	2	15.026	68.819	248.236	4.33254	4.74495
44512	Tue Mar 28 14:43:49 2017_x000D_	10.9058	66.032	119.996	2.09433	2	14.7984	69.0316	285.145	4.97672	4.91426
44513	Tue Mar 28 14:43:49 2017_x000D_	10.7864	65.6206	122.551	2.13891	2	14.7984	69.0316	285.145	4.97672	5.26603
44514	Tue Mar 28 14:43:49 2017_x000D_	10.5709	65.4197	122.553	2.13896	2	14.7984	69.0316	285.145	4.97672	5.56036
44515	Tue Mar 28 14:43:49 2017_x000D_	10.3476	65.0113	122.552	2.13894	2	14.7984	69.0316	285.145	4.97672	5.9977
44516	Tue Mar 28 14:43:49 2017_x000D_	10.2361	64.8072	119.995	2.09431	2	14.7984	69.0316	326.623	5.70064	6.21773
44517	Tue Mar 28 14:43:49 2017_x000D_	10.0165	64.502	118.67	2.07118	2	14.7984	69.0316	326.623	5.70064	6.58664
44518	Tue Mar 28 14:43:49 2017_x000D_	9.89743	64.0903	110.566	1.92975	2	14.7984	69.0316	326.623	5.70064	6.95959
44519	Tue Mar 28 14:43:49 2017_x000D_	9.79373	64.0934	100.68	1.7572	2	14.7984	69.0316	326.623	5.70064	7.03083
44520	Tue Mar 28 14:43:49 2017_x000D_	9.79427	64.094	83.5862	1.45886	2	14.3527	69.2381	320.219	5.58888	6.87321
44521	Tue Mar 28 14:43:49 2017_x000D_	9.6942	64.2014	74.5488	1.30112	2	14.3527	69.2381	320.219	5.58888	6.86076
44522	Tue Mar 28 14:43:49 2017_x000D_	9.58607	64.1016	57.4514	1.00272	2	14.3527	69.2381	320.219	5.58888	7.00745
44523	Tue Mar 28 14:43:50 2017_x000D_	9.58978	64.2056	50.9977	0.890079	2	14.3527	69.2381	320.219	5.58888	6.92903
44524	Tue Mar 28 14:43:50 2017_x000D_	9.68948	64.099	38.6972	0.675393	2	14.3527	69.2381	320.219	5.58888	6.93945
44525	Tue Mar 28 14:43:50 2017_x000D_	9.79326	64.0959	32.2562	0.562977	2	11.887	70.7016	50.575	0.882701	6.92958
44526	Tue Mar 28 14:43:50 2017_x000D_	9.78485	63.8882	19.2612	0.336172	2	11.887	70.7016	50.575	0.882701	7.13032
44527	Tue Mar 28 14:43:50 2017_x000D_	9.98883	63.7779	10.6936	0.186638	2	11.887	70.7016	50.575	0.882701	7.17918
44528	Tue Mar 28 14:43:50 2017_x000D_	10.4085	63.8689	1.72936	0.030183	2	11.887	70.7016	50.575	0.882701	6.99083
44529	Tue Mar 28 14:43:50 2017_x000D_	10.8205	63.7525	-1.28144	-0.0223653	2	9.89545	71.3027	105.484	1.84105	7.60666
44530	Tue Mar 28 14:43:50 2017_x000D_	11.6556	63.8313	1.72935	0.0301828	2	9.89545	71.3027	105.484	1.84105	7.67593
44531	Tue Mar 28 14:43:50 2017_x000D_	12.1709	63.712	4.5878	0.0800721	2	9.89545	71.3027	105.484	1.84105	7.92442
44532	Tue Mar 28 14:43:50 2017_x000D_	12.9014	63.7939	7.74031	0.135094	2	9.89545	71.3027	105.484	1.84105	8.08813
44533	Tue Mar 28 14:43:50 2017_x000D_	13.3125	63.6778	10.7068	0.186868	2	9.24097	71.2844	137.393	2.39795	8.62773
44534	Tue Mar 28 14:43:50 2017_x000D_	13.7236	63.5617	13.6284	0.23786	2	9.24097	71.2844	137.393	2.39795	8.92939
44535	Tue Mar 28 14:43:50 2017_x000D_	13.9309	63.5554	13.6293	0.237877	2	9.24097	71.2844	137.393	2.39795	9.04062
44536	Tue Mar 28 14:43:50 2017_x000D_	14.6526	63.43	17.2774	0.301548	2	9.24097	71.2844	137.393	2.39795	9.5382
44537	Tue Mar 28 14:43:50 2017_x000D_	15.1629	63.2074	21.9957	0.383897	2	8.64288	69.9537	266.162	4.64541	9.38207
44538	Tue Mar 28 14:43:50 2017_x000D_	15.4735	63.1981	23.0279	0.401913	2	8.64288	69.9537	266.162	4.64541	9.60705
44539	Tue Mar 28 14:43:50 2017_x000D_	15.6732	62.9847	23.0257	0.401874	2	8.64288	69.9537	266.162	4.64541	9.89911
44540	Tue Mar 28 14:43:50 2017_x000D_	16.3898	62.7561	21.9965	0.383911	2	8.64288	69.9537	266.162	4.64541	10.5745
44541	Tue Mar 28 14:43:50 2017_x000D_	16.6965	62.6432	20.1982	0.352526	2	8.64288	69.9537	266.162	4.64541	10.8768
44542	Tue Mar 28 14:43:50 2017_x000D_	16.9992	62.4269	19.2825	0.336542	2	8.69935	68.6411	266.696	4.65472	10.3684
44543	Tue Mar 28 14:43:50 2017_x000D_	17.6119	62.2015	19.2823	0.336539	2	8.69935	68.6411	266.696	4.65472	10.9955
44544	Tue Mar 28 14:43:50 2017_x000D_	17.9219	62.1924	20.1983	0.352526	2	8.69935	68.6411	266.696	4.65472	11.2535
44545	Tue Mar 28 14:43:51 2017_x000D_	18.5342	61.9671	20.1983	0.352526	2	8.69935	68.6411	266.696	4.65472	11.8856
44546	Tue Mar 28 14:43:51 2017_x000D_	18.7372	61.8576	23.0288	0.401928	2	8.737	67.7658	267.419	4.66734	11.6151
44547	Tue Mar 28 14:43:51 2017_x000D_	19.3491	61.6325	23.0294	0.401938	2	8.737	67.7658	267.419	4.66734	12.257
44548	Tue Mar 28 14:43:51 2017_x000D_	19.7546	61.4134	23.0286	0.401924	2	8.737	67.7658	267.419	4.66734	12.7177
44549	Tue Mar 28 14:43:51 2017_x000D_	20.3661	61.1885	23.0292	0.401935	2	8.737	67.7658	267.419	4.66734	13.3603
44550	Tue Mar 28 14:43:51 2017_x000D_	20.5686	61.079	20.1956	0.352479	2	9.53325	64.5005	279.845	4.88422	11.5536
44551	Tue Mar 28 14:43:51 2017_x000D_	20.9737	60.8602	20.1942	0.352455	2	9.53325	64.5005	279.845	4.88422	12.0057
44552	Tue Mar 28 14:43:51 2017_x000D_	21.2825	60.8513	19.2809	0.336515	2	9.53325	64.5005	279.845	4.88422	12.3029
44553	Tue Mar 28 14:43:51 2017_x000D_	21.8932	60.6266	19.2807	0.336511	2	9.53325	64.5005	279.845	4.88422	12.9528
44554	Tue Mar 28 14:43:51 2017_x000D_	22.298	60.408	19.2791	0.336485	2	10.5484	61.2394	284.898	4.97241	11.779
44555	Tue Mar 28 14:43:51 2017_x000D_	22.9083	60.1835	19.2789	0.336481	2	10.5484	61.2394	284.898	4.97241	12.4049
44556	Tue Mar 28 14:43:51 2017_x000D_	23.3161	60.0684	21.9985	0.383946	2	10.5484	61.2394	284.898	4.97241	12.8213
44557	Tue Mar 28 14:43:51 2017_x000D_	23.8266	59.9503	20.1969	0.352503	2	10.5484	61.2394	284.898	4.97241	13.3406
44558	Tue Mar 28 14:43:51 2017_x000D_	24.2308	59.7319	20.1955	0.352478	2	10.5484	61.2394	284.898	4.97241	13.7652
44559	Tue Mar 28 14:43:51 2017_x000D_	24.5354	59.6199	21.9993	0.383961	2	11.0798	59.0602	285.072	4.97544	13.4672
44560	Tue Mar 28 14:43:51 2017_x000D_	25.0422	59.3987	23.0327	0.401996	2	11.0798	59.0602	285.072	4.97544	13.9665
44561	Tue Mar 28 14:43:51 2017_x000D_	25.3465	59.2866	19.278	0.336465	2	11.0798	59.0602	285.072	4.97544	14.2685
44562	Tue Mar 28 14:43:51 2017_x000D_	25.9554	59.0627	19.2778	0.336462	2	11.0798	59.0602	285.072	4.97544	14.8756
44563	Tue Mar 28 14:43:51 2017_x000D_	26.1573	58.9537	21.9991	0.383957	2	11.792	57.7635	286.768	5.00504	14.4145
44564	Tue Mar 28 14:43:51 2017_x000D_	26.6635	58.7327	23.0331	0.402003	2	11.792	57.7635	286.768	5.00504	14.903
44565	Tue Mar 28 14:43:51 2017_x000D_	26.9706	58.7242	22.0009	0.383988	2	11.792	57.7635	286.768	5.00504	15.209
44566	Tue Mar 28 14:43:52 2017_x000D_	27.1691	58.5118	21.9985	0.383946	2	11.792	57.7635	286.768	5.00504	15.3953
44567	Tue Mar 28 14:43:52 2017_x000D_	27.5755	58.3971	19.2759	0.336427	2	12.2668	56.8989	288.841	5.04122	15.3818
44568	Tue Mar 28 14:43:52 2017_x000D_	27.8797	58.2853	23.0344	0.402025	2	12.2668	56.8989	288.841	5.04122	15.6743
44569	Tue Mar 28 14:43:52 2017_x000D_	27.9818	58.2826	22.0003	0.383978	2	12.2668	56.8989	288.841	5.04122	15.7758
44570	Tue Mar 28 14:43:52 2017_x000D_	28.2858	58.1707	20.1942	0.352455	2	12.2668	56.8989	288.841	5.04122	16.0694
44571	Tue Mar 28 14:43:52 2017_x000D_	28.4904	58.1651	20.1955	0.352478	2	12.2668	56.8989	288.841	5.04122	16.2729
44572	Tue Mar 28 14:43:52 2017_x000D_	29.0979	57.9417	25.7733	0.449829	2	12.5233	56.0279	291.548	5.08848	16.6847
44573	Tue Mar 28 14:43:52 2017_x000D_	29.1972	57.8356	29.7394	0.519051	2	12.5233	56.0279	291.548	5.08848	16.7716
44574	Tue Mar 28 14:43:52 2017_x000D_	29.7024	57.6151	36.397	0.635247	2	12.5233	56.0279	291.548	5.08848	17.2523
44575	Tue Mar 28 14:43:52 2017_x000D_	29.7987	57.4057	42.8329	0.747574	2	12.5233	56.0279	291.548	5.08848	17.3303
44576	Tue Mar 28 14:43:52 2017_x000D_	29.9041	57.5061	46.9314	0.819108	2	12.7512	55.8149	292.388	5.10313	17.2361
44577	Tue Mar 28 14:43:52 2017_x000D_	30.0005	57.2964	57.4244	1.00225	2	12.7512	55.8149	292.388	5.10313	17.3128
44578	Tue Mar 28 14:43:52 2017_x000D_	30.0997	57.19	66.6981	1.1641	2	12.7512	55.8149	292.388	5.10313	17.4029
44579	Tue Mar 28 14:43:52 2017_x000D_	30.0967	57.0864	73.4214	1.28144	2	12.7512	55.8149	292.388	5.10313	17.392
44580	Tue Mar 28 14:43:52 2017_x000D_	30.1926	56.8763	88.8471	1.55067	2	12.7608	55.5955	292.434	5.10393	17.4788
44581	Tue Mar 28 14:43:52 2017_x000D_	30.1925	56.8761	94.5084	1.64948	2	12.7608	55.5955	292.434	5.10393	17.4787
44582	Tue Mar 28 14:43:52 2017_x000D_	30.1799	56.4628	107.025	1.86794	2	12.7608	55.5955	292.434	5.10393	17.4407
44583	Tue Mar 28 14:43:52 2017_x000D_	30.0712	56.2586	115.376	2.0137	2	12.7608	55.5955	292.434	5.10393	17.3231
44584	Tue Mar 28 14:43:52 2017_x000D_	29.8541	55.8505	128.179	2.23715	2	12.7608	55.5955	292.434	5.10393	17.0952
44585	Tue Mar 28 14:43:52 2017_x000D_	29.8541	55.8505	128.179	2.23715	2	12.9887	55.3825	283.365	4.94566	16.8719
44586	Tue Mar 28 14:43:52 2017_x000D_	29.6402	55.5461	138.384	2.41525	2	12.9887	55.3825	283.365	4.94566	16.6523
44587	Tue Mar 28 14:43:53 2017_x000D_	29.3267	55.3474	148.353	2.58924	2	12.9887	55.3825	283.365	4.94566	16.338
44588	Tue Mar 28 14:43:53 2017_x000D_	29.1191	55.2495	150.797	2.63191	2	12.9887	55.3825	283.365	4.94566	16.1309
44589	Tue Mar 28 14:43:53 2017_x000D_	28.5979	54.9524	154.708	2.70016	2	13.2167	55.1694	287.892	5.02467	15.3827
44590	Tue Mar 28 14:43:53 2017_x000D_	28.2847	54.7532	153.37	2.67682	2	13.2167	55.1694	287.892	5.02467	15.0737
44591	Tue Mar 28 14:43:53 2017_x000D_	27.4522	54.3599	153.371	2.67683	2	13.2167	55.1694	287.892	5.02467	14.2585
44592	Tue Mar 28 14:43:53 2017_x000D_	27.2439	54.2613	150.799	2.63194	2	13.2167	55.1694	287.892	5.02467	14.0566
44593	Tue Mar 28 14:43:53 2017_x000D_	26.9301	54.0618	149.258	2.60505	2	13.2167	55.1694	287.892	5.02467	13.7581
44594	Tue Mar 28 14:43:53 2017_x000D_	26.6191	53.9658	145.017	2.53103	2	14.8509	52.8002	305.435	5.33085	11.8258
44595	Tue Mar 28 14:43:53 2017_x000D_	26.0895	53.4597	144.399	2.52023	2	14.8509	52.8002	305.435	5.33085	11.2579
44596	Tue Mar 28 14:43:53 2017_x000D_	25.7782	53.3635	140.373	2.44997	2	14.8509	52.8002	305.435	5.33085	10.9418
44597	Tue Mar 28 14:43:53 2017_x000D_	25.3542	52.9584	140.371	2.44994	2	14.8509	52.8002	305.435	5.33085	10.5045
44598	Tue Mar 28 14:43:53 2017_x000D_	25.142	52.7558	140.371	2.44993	2	17.1602	50.0102	299.171	5.22151	8.44082
44599	Tue Mar 28 14:43:53 2017_x000D_	24.5116	52.3552	140.374	2.44999	2	17.1602	50.0102	299.171	5.22151	7.71635
44600	Tue Mar 28 14:43:53 2017_x000D_	24.296	52.0485	142.613	2.48907	2	17.1602	50.0102	299.171	5.22151	7.42121
44601	Tue Mar 28 14:43:53 2017_x000D_	23.8741	51.7462	140.372	2.44995	2	17.1602	50.0102	299.171	5.22151	6.93471
44602	Tue Mar 28 14:43:53 2017_x000D_	23.8741	51.7462	140.372	2.44995	2	17.1602	50.0102	299.171	5.22151	6.93471
44603	Tue Mar 28 14:43:53 2017_x000D_	23.4486	51.3399	140.37	2.44992	2	21.1351	54.0814	323.472	5.64566	3.58721
44604	Tue Mar 28 14:43:53 2017_x000D_	23.1324	51.139	142.181	2.48152	2	21.1351	54.0814	323.472	5.64566	3.55625
44605	Tue Mar 28 14:43:53 2017_x000D_	22.6069	50.839	142.615	2.48911	2	21.1351	54.0814	323.472	5.64566	3.56081
44606	Tue Mar 28 14:43:53 2017_x000D_	22.3938	50.6355	142.614	2.48909	2	21.1351	54.0814	323.472	5.64566	3.66859
44607	Tue Mar 28 14:43:53 2017_x000D_	21.8637	50.2306	144.393	2.52013	2	21.1351	54.0814	323.472	5.64566	3.91912
44608	Tue Mar 28 14:43:53 2017_x000D_	21.7573	50.1289	145.004	2.5308	2	25.3717	57.0578	10.1508	0.177166	7.81496
44609	Tue Mar 28 14:43:54 2017_x000D_	21.2268	49.7236	146.738	2.56106	2	25.3717	57.0578	10.1508	0.177166	8.42441
44610	Tue Mar 28 14:43:54 2017_x000D_	21.0131	49.5196	146.736	2.56103	2	25.3717	57.0578	10.1508	0.177166	8.70757
44611	Tue Mar 28 14:43:54 2017_x000D_	20.7994	49.3156	146.734	2.56099	2	25.3717	57.0578	10.1508	0.177166	8.99153
44612	Tue Mar 28 14:43:54 2017_x000D_	20.2718	49.014	142.614	2.48909	2	26.8784	57.54	0	0	10.7861
44613	Tue Mar 28 14:43:54 2017_x000D_	20.0579	48.8097	142.613	2.48907	2	26.8784	57.54	0	0	11.0787
44614	Tue Mar 28 14:43:54 2017_x000D_	19.6331	48.5054	140.379	2.45008	2	26.8784	57.54	0	0	11.5809
44615	Tue Mar 28 14:43:54 2017_x000D_	19.4189	48.3009	140.379	2.45007	2	26.8784	57.54	0	0	11.8746
44616	Tue Mar 28 14:43:54 2017_x000D_	18.9938	47.9966	142.613	2.48907	2	27.7899	56.6888	340.032	5.93468	12.3663
44617	Tue Mar 28 14:43:54 2017_x000D_	18.7793	47.7919	142.612	2.48905	2	27.7899	56.6888	340.032	5.93468	12.6628
44618	Tue Mar 28 14:43:54 2017_x000D_	18.5684	47.692	144.998	2.53069	2	27.7899	56.6888	340.032	5.93468	12.8833
44619	Tue Mar 28 14:43:54 2017_x000D_	18.3538	47.4872	144.996	2.53066	2	27.7899	56.6888	340.032	5.93468	13.1799
44620	Tue Mar 28 14:43:54 2017_x000D_	18.0351	47.2846	146.727	2.56088	2	27.7899	56.6888	340.032	5.93468	13.5497
44621	Tue Mar 28 14:43:54 2017_x000D_	17.9279	47.182	142.613	2.48907	2	28.3838	53.1943	0	0	12.0612
44622	Tue Mar 28 14:43:54 2017_x000D_	17.6089	46.9792	144.386	2.52002	2	28.3838	53.1943	0	0	12.4389
44623	Tue Mar 28 14:43:54 2017_x000D_	17.5018	46.8769	144.996	2.53066	2	28.3838	53.1943	0	0	12.5828
44624	Tue Mar 28 14:43:54 2017_x000D_	16.9751	46.6782	138.448	2.41638	2	28.3838	53.1943	0	0	13.1384
44625	Tue Mar 28 14:43:54 2017_x000D_	16.8604	46.3658	134.256	2.3432	2	28.4628	51.4397	315.219	5.50161	12.6633
44626	Tue Mar 28 14:43:54 2017_x000D_	16.7608	46.4727	116.848	2.03938	2	28.4628	51.4397	315.219	5.50161	12.7125
44627	Tue Mar 28 14:43:54 2017_x000D_	16.8688	46.5754	107.313	1.87296	2	28.4628	51.4397	315.219	5.50161	12.5731
44628	Tue Mar 28 14:43:54 2017_x000D_	16.7688	46.6826	97.9213	1.70905	2	28.4628	51.4397	315.219	5.50161	12.6246
44629	Tue Mar 28 14:43:54 2017_x000D_	16.873	46.6807	88.9806	1.553	2	28.4628	51.4397	315.219	5.50161	12.5288
44630	Tue Mar 28 14:43:55 2017_x000D_	16.7729	46.7886	68.0713	1.18807	2	28.5122	50.3428	315.219	5.50161	12.2655
44631	Tue Mar 28 14:43:55 2017_x000D_	16.7692	46.6841	61.5333	1.07396	2	28.5122	50.3428	315.219	5.50161	12.2998
44632	Tue Mar 28 14:43:55 2017_x000D_	16.8654	46.4728	42.7085	0.745404	2	28.5122	50.3428	315.219	5.50161	12.2729
44633	Tue Mar 28 14:43:55 2017_x000D_	16.865	46.473	34.5797	0.60353	2	28.5122	50.3428	315.219	5.50161	12.2732
44634	Tue Mar 28 14:43:55 2017_x000D_	17.0651	46.2589	21.699	0.37872	2	28.2941	50.3364	276.721	4.8297	11.9464
44635	Tue Mar 28 14:43:55 2017_x000D_	17.2692	46.1494	13.2407	0.231093	2	28.2941	50.3364	276.721	4.8297	11.7932
44636	Tue Mar 28 14:43:55 2017_x000D_	17.4771	46.145	13.2417	0.231112	2	28.2941	50.3364	276.721	4.8297	11.6007
44637	Tue Mar 28 14:43:55 2017_x000D_	18.301	45.9178	13.2409	0.231098	2	28.2941	50.3364	276.721	4.8297	10.9264
44638	Tue Mar 28 14:43:55 2017_x000D_	18.8168	45.8021	16.9299	0.295482	2	28.3039	50.117	278.119	4.85409	10.4223
44639	Tue Mar 28 14:43:55 2017_x000D_	19.64	45.5752	22.7474	0.397017	2	28.3039	50.117	278.119	4.85409	9.78218
44640	Tue Mar 28 14:43:55 2017_x000D_	20.0478	45.357	22.7466	0.397003	2	28.3039	50.117	278.119	4.85409	9.52999
44641	Tue Mar 28 14:43:55 2017_x000D_	20.663	45.1346	28.1499	0.491308	2	28.3039	50.117	278.119	4.85409	9.12182
44642	Tue Mar 28 14:43:55 2017_x000D_	21.0705	44.9165	28.1498	0.491307	2	28.3434	49.2392	275.996	4.81704	8.46054
44643	Tue Mar 28 14:43:55 2017_x000D_	21.5783	44.5916	32.1145	0.560504	2	28.3434	49.2392	275.996	4.81704	8.20773
44644	Tue Mar 28 14:43:55 2017_x000D_	21.9856	44.3737	32.115	0.560512	2	28.3434	49.2392	275.996	4.81704	8.00592
44645	Tue Mar 28 14:43:55 2017_x000D_	22.1893	44.2647	34.5946	0.603789	2	28.3434	49.2392	275.996	4.81704	7.91319
44646	Tue Mar 28 14:43:55 2017_x000D_	22.8	43.938	32.1159	0.560527	2	28.3632	48.8003	275.171	4.80264	7.38858
44647	Tue Mar 28 14:43:55 2017_x000D_	23.1037	43.7222	33.681	0.587844	2	28.3632	48.8003	275.171	4.80264	7.31091
44648	Tue Mar 28 14:43:55 2017_x000D_	23.4071	43.5066	32.1152	0.560517	2	28.3632	48.8003	275.171	4.80264	7.25163
44649	Tue Mar 28 14:43:55 2017_x000D_	23.9174	43.2868	33.6821	0.587864	2	28.3632	48.8003	275.171	4.80264	7.08264
44650	Tue Mar 28 14:43:55 2017_x000D_	24.2207	43.0713	32.1162	0.560533	2	28.3632	48.8003	275.171	4.80264	7.06978
44651	Tue Mar 28 14:43:56 2017_x000D_	24.8305	42.745	29.5036	0.514935	2	28.1746	48.1354	274.901	4.79794	6.34345
44652	Tue Mar 28 14:43:56 2017_x000D_	25.0305	42.5315	29.5022	0.514911	2	28.1746	48.1354	274.901	4.79794	6.42566
44653	Tue Mar 28 14:43:56 2017_x000D_	25.2338	42.4228	32.116	0.56053	2	28.1746	48.1354	274.901	4.79794	6.42512
44654	Tue Mar 28 14:43:56 2017_x000D_	25.8433	42.0967	29.5026	0.514918	2	28.1746	48.1354	274.901	4.79794	6.47309
44655	Tue Mar 28 14:43:56 2017_x000D_	26.0432	41.8833	29.5013	0.514894	2	27.8664	45.2679	256.07	4.46926	3.84442
44656	Tue Mar 28 14:43:56 2017_x000D_	26.4527	41.7708	32.1173	0.560553	2	27.8664	45.2679	256.07	4.46926	3.77204
44657	Tue Mar 28 14:43:56 2017_x000D_	27.0617	41.4449	29.5031	0.514926	2	27.8664	45.2679	256.07	4.46926	3.90677
44658	Tue Mar 28 14:43:56 2017_x000D_	27.2615	41.2316	29.5018	0.514903	2	27.8664	45.2679	256.07	4.46926	4.08137
44659	Tue Mar 28 14:43:56 2017_x000D_	27.7671	40.908	30.6802	0.53547	1	26.4346	38.1813	333.109	5.81386	3.03487
44660	Tue Mar 28 14:43:56 2017_x000D_	28.0731	40.7974	29.5021	0.514909	1	26.4346	38.1813	333.109	5.81386	3.08685
44661	Tue Mar 28 14:43:56 2017_x000D_	28.5785	40.4739	30.6808	0.53548	1	26.4346	38.1813	333.109	5.81386	3.13884
44662	Tue Mar 28 14:43:56 2017_x000D_	28.8813	40.2588	32.1175	0.560556	1	26.4346	38.1813	333.109	5.81386	3.20973
44663	Tue Mar 28 14:43:56 2017_x000D_	29.081	40.0457	32.1164	0.560538	1	26.4346	38.1813	333.109	5.81386	3.23719
44664	Tue Mar 28 14:43:56 2017_x000D_	29.4864	39.8288	32.1169	0.560545	1	28.4503	37.1403	332.253	5.7989	2.88124
44665	Tue Mar 28 14:43:56 2017_x000D_	29.6921	39.8251	32.1184	0.560571	1	28.4503	37.1403	332.253	5.7989	2.95808
44666	Tue Mar 28 14:43:56 2017_x000D_	30.0944	39.5036	34.6017	0.603914	1	28.4503	37.1403	332.253	5.7989	2.87893
44667	Tue Mar 28 14:43:56 2017_x000D_	30.1943	39.397	33.6853	0.58792	1	28.4503	37.1403	332.253	5.7989	2.85206
44668	Tue Mar 28 14:43:56 2017_x000D_	30.4965	39.1822	32.1167	0.560543	2	26.9718	40.8402	260.409	4.54499	3.89519
44669	Tue Mar 28 14:43:56 2017_x000D_	30.6991	39.0739	34.6016	0.603912	2	26.9718	40.8402	260.409	4.54499	4.12463
44670	Tue Mar 28 14:43:56 2017_x000D_	30.9016	38.9655	32.1172	0.560551	2	26.9718	40.8402	260.409	4.54499	4.35406
44671	Tue Mar 28 14:43:56 2017_x000D_	30.9016	38.9655	32.1172	0.560551	2	26.9718	40.8402	260.409	4.54499	4.35406
44672	Tue Mar 28 14:43:56 2017_x000D_	31.3066	38.749	32.1176	0.560558	2	26.7928	39.954	265.935	4.64145	4.67187
44673	Tue Mar 28 14:43:57 2017_x000D_	31.8084	38.3212	38.6344	0.674297	2	26.7928	39.954	265.935	4.64145	5.27468
44674	Tue Mar 28 14:43:57 2017_x000D_	31.9083	38.2146	42.7392	0.74594	2	26.7928	39.954	265.935	4.64145	5.40313
44675	Tue Mar 28 14:43:57 2017_x000D_	32.0173	38.4219	53.2708	0.929751	2	26.7928	39.954	265.935	4.64145	5.44451
44676	Tue Mar 28 14:43:57 2017_x000D_	31.9179	38.5276	70.6715	1.23345	2	26.7928	39.954	265.935	4.64145	5.31989
44677	Tue Mar 28 14:43:57 2017_x000D_	32.0235	38.63	79.9344	1.39512	2	25.6687	35.7342	260.296	4.54302	6.98349
44678	Tue Mar 28 14:43:57 2017_x000D_	32.029	38.8387	97.5131	1.70193	2	25.6687	35.7342	260.296	4.54302	7.07752
44679	Tue Mar 28 14:43:57 2017_x000D_	32.0288	38.8385	103.267	1.80234	2	25.6687	35.7342	260.296	4.54302	7.07726
44680	Tue Mar 28 14:43:57 2017_x000D_	32.0282	38.8385	116.293	2.02969	2	25.6687	35.7342	260.296	4.54302	7.07672
44681	Tue Mar 28 14:43:57 2017_x000D_	32.0217	38.6292	129.506	2.2603	2	25.1602	32.4112	265.304	4.63042	9.25979
44682	Tue Mar 28 14:43:57 2017_x000D_	31.9155	38.5263	137.718	2.40363	2	25.1602	32.4112	265.304	4.63042	9.112
44683	Tue Mar 28 14:43:57 2017_x000D_	31.704	38.3212	150.21	2.62166	2	25.1602	32.4112	265.304	4.63042	8.81756
44684	Tue Mar 28 14:43:57 2017_x000D_	31.6012	38.3233	156.727	2.73541	2	25.1602	32.4112	265.304	4.63042	8.74296
44685	Tue Mar 28 14:43:57 2017_x000D_	31.4955	38.2208	166.016	2.89753	2	25.0495	29.9807	265.304	4.63042	10.4618
44686	Tue Mar 28 14:43:57 2017_x000D_	31.0816	38.1233	168.905	2.94796	2	25.0495	29.9807	265.304	4.63042	10.1335
44687	Tue Mar 28 14:43:57 2017_x000D_	30.6672	38.0255	166.017	2.89754	2	25.0495	29.9807	265.304	4.63042	9.8121
44688	Tue Mar 28 14:43:57 2017_x000D_	30.2529	37.9279	168.904	2.94794	2	25.0495	29.9807	265.304	4.63042	9.49912
44689	Tue Mar 28 14:43:57 2017_x000D_	29.5233	37.6253	159.457	2.78305	2	25.0986	28.8785	266.407	4.64968	9.80227
44690	Tue Mar 28 14:43:57 2017_x000D_	29.1113	37.6322	159.462	2.78314	2	25.0986	28.8785	266.407	4.64968	9.62959
44691	Tue Mar 28 14:43:57 2017_x000D_	28.3776	37.2244	152.799	2.66685	2	25.0986	28.8785	266.407	4.64968	8.96693
44692	Tue Mar 28 14:43:57 2017_x000D_	27.9588	37.0214	152.8	2.66686	2	25.0986	28.8785	266.407	4.64968	8.63062
44693	Tue Mar 28 14:43:57 2017_x000D_	27.3301	36.7164	150.238	2.62216	2	25.0986	28.8785	266.407	4.64968	8.14937
44694	Tue Mar 28 14:43:58 2017_x000D_	27.0142	36.5113	148.705	2.59538	2	24.8995	28.4309	264.21	4.61134	8.35253
44695	Tue Mar 28 14:43:58 2017_x000D_	26.3846	36.2059	146.22	2.55202	2	24.8995	28.4309	264.21	4.61134	7.91556
44696	Tue Mar 28 14:43:58 2017_x000D_	26.3846	36.2059	146.22	2.55202	2	24.8995	28.4309	264.21	4.61134	7.91556
44697	Tue Mar 28 14:43:58 2017_x000D_	25.8578	35.8988	150.239	2.62217	2	24.8995	28.4309	264.21	4.61134	7.52913
44698	Tue Mar 28 14:43:58 2017_x000D_	25.3278	35.4862	148.705	2.59538	2	24.4099	24.6609	250.096	4.36499	10.8641
44699	Tue Mar 28 14:43:58 2017_x000D_	25.0105	35.2805	150.235	2.62209	2	24.4099	24.6609	250.096	4.36499	10.6366
44700	Tue Mar 28 14:43:58 2017_x000D_	24.6968	35.1803	151.34	2.64137	2	24.4099	24.6609	250.096	4.36499	10.5233
44701	Tue Mar 28 14:43:58 2017_x000D_	24.2725	34.8705	148.705	2.5954	2	24.4099	24.6609	250.096	4.36499	10.2105
44702	Tue Mar 28 14:43:58 2017_x000D_	23.9581	34.7701	152.793	2.66675	2	24.3186	21.7846	267.788	4.67379	12.9905
44703	Tue Mar 28 14:43:58 2017_x000D_	23.53	34.3547	152.787	2.66664	2	24.3186	21.7846	267.788	4.67379	12.5948
44704	Tue Mar 28 14:43:58 2017_x000D_	23.1117	34.2557	155.477	2.71359	2	24.3186	21.7846	267.788	4.67379	12.5294
44705	Tue Mar 28 14:43:58 2017_x000D_	22.9006	34.1532	152.791	2.6667	2	24.3186	21.7846	267.788	4.67379	12.4496
44706	Tue Mar 28 14:43:58 2017_x000D_	22.2675	33.8462	155.477	2.71358	2	23.531	19.7697	250.469	4.37151	14.1331
44707	Tue Mar 28 14:43:58 2017_x000D_	22.0562	33.7435	152.792	2.66672	2	23.531	19.7697	250.469	4.37151	14.0514
44708	Tue Mar 28 14:43:58 2017_x000D_	21.4189	33.3303	152.789	2.66667	2	23.531	19.7697	250.469	4.37151	13.7241
44709	Tue Mar 28 14:43:58 2017_x000D_	21.1066	33.3348	154.119	2.68989	2	23.531	19.7697	250.469	4.37151	13.78
44710	Tue Mar 28 14:43:58 2017_x000D_	20.5727	32.9196	152.79	2.66668	2	23.531	19.7697	250.469	4.37151	13.4786
44711	Tue Mar 28 14:43:58 2017_x000D_	20.2567	32.8185	156.707	2.73505	2	22.6744	19.3005	203.093	3.54464	13.7325
44712	Tue Mar 28 14:43:58 2017_x000D_	19.9409	32.7171	152.794	2.66675	2	22.6744	19.3005	203.093	3.54464	13.6922
44713	Tue Mar 28 14:43:58 2017_x000D_	19.7255	32.5085	152.79	2.6667	2	22.6744	19.3005	203.093	3.54464	13.5332
44714	Tue Mar 28 14:43:58 2017_x000D_	19.1975	32.3043	151.344	2.64145	2	22.6744	19.3005	203.093	3.54464	13.4606
44715	Tue Mar 28 14:43:59 2017_x000D_	18.8773	32.0969	152.791	2.66671	2	21.1703	18.5897	191.223	3.33746	13.7004
44716	Tue Mar 28 14:43:59 2017_x000D_	18.345	31.7863	148.721	2.59568	2	21.1703	18.5897	191.223	3.33746	13.4957
44717	Tue Mar 28 14:43:59 2017_x000D_	18.0281	31.6848	152.792	2.66673	2	21.1703	18.5897	191.223	3.33746	13.4668
44718	Tue Mar 28 14:43:59 2017_x000D_	17.5994	31.3724	150.245	2.62228	2	21.1703	18.5897	191.223	3.33746	13.2721
44719	Tue Mar 28 14:43:59 2017_x000D_	17.3869	31.2694	152.789	2.66668	2	21.1703	18.5897	191.223	3.33746	13.2321
44720	Tue Mar 28 14:43:59 2017_x000D_	16.8572	31.0644	151.345	2.64147	2	20.5227	18.3482	190.965	3.33297	13.234
44721	Tue Mar 28 14:43:59 2017_x000D_	16.6408	30.855	151.342	2.64142	2	20.5227	18.3482	190.965	3.33297	13.0954
44722	Tue Mar 28 14:43:59 2017_x000D_	16.5322	30.7501	150.245	2.62227	2	20.5227	18.3482	190.965	3.33297	13.0281
44723	Tue Mar 28 14:43:59 2017_x000D_	16.3194	30.6469	152.787	2.66664	2	20.5227	18.3482	190.965	3.33297	12.9971
44724	Tue Mar 28 14:43:59 2017_x000D_	15.8933	30.4401	152.787	2.66664	2	20.3036	18.3413	191.016	3.33385	12.8776
44725	Tue Mar 28 14:43:59 2017_x000D_	15.5757	30.3379	148.729	2.59581	2	20.3036	18.3413	191.016	3.33385	12.8946
44726	Tue Mar 28 14:43:59 2017_x000D_	15.3588	30.1282	148.726	2.59576	2	20.3036	18.3413	191.016	3.33385	12.7821
44727	Tue Mar 28 14:43:59 2017_x000D_	15.2541	30.1293	142.179	2.48149	2	20.3036	18.3413	191.016	3.33385	12.824
44728	Tue Mar 28 14:43:59 2017_x000D_	15.1501	30.1302	123.286	2.15174	2	20.3036	18.3413	191.016	3.33385	12.8661
44729	Tue Mar 28 14:43:59 2017_x000D_	15.1503	30.13	115.449	2.01497	2	20.3036	18.3413	191.016	3.33385	12.8658
44730	Tue Mar 28 14:43:59 2017_x000D_	15.1543	30.2363	109.173	1.90543	2	20.3036	18.3413	191.016	3.33385	12.9617
44731	Tue Mar 28 14:43:59 2017_x000D_	15.1587	30.343	91.9949	1.60561	2	20.3036	18.3413	191.016	3.33385	13.058
44732	Tue Mar 28 14:43:59 2017_x000D_	15.0578	30.4511	83.1215	1.45074	2	20.3036	18.3413	191.016	3.33385	13.1972
44733	Tue Mar 28 14:43:59 2017_x000D_	15.0579	30.452	64.1717	1.12001	2	20.0844	18.3345	190.447	3.32393	13.1187
44734	Tue Mar 28 14:43:59 2017_x000D_	15.0541	30.346	57.4783	1.00319	2	20.0844	18.3345	190.447	3.32393	13.0223
44735	Tue Mar 28 14:43:59 2017_x000D_	15.1508	30.1327	38.4671	0.671378	2	20.0844	18.3345	190.447	3.32393	12.7882
44736	Tue Mar 28 14:43:59 2017_x000D_	15.2553	30.1314	31.8975	0.556717	2	20.0844	18.3345	190.447	3.32393	12.747
44737	Tue Mar 28 14:44:00 2017_x000D_	15.3562	30.0239	27.8932	0.486828	2	19.6267	18.7628	129.711	2.26388	12.0437
44738	Tue Mar 28 14:44:00 2017_x000D_	15.6663	29.9135	18.6207	0.324992	2	19.6267	18.7628	129.711	2.26388	11.8331
44739	Tue Mar 28 14:44:00 2017_x000D_	15.8721	29.8045	15.7701	0.275241	2	19.6267	18.7628	129.711	2.26388	11.6626
44740	Tue Mar 28 14:44:00 2017_x000D_	16.2873	29.6929	18.6205	0.324988	2	19.6267	18.7628	129.711	2.26388	11.4289
44741	Tue Mar 28 14:44:00 2017_x000D_	17.1137	29.3637	21.3883	0.373295	2	18.2441	20.2686	128.474	2.24229	9.16508
44742	Tue Mar 28 14:44:00 2017_x000D_	17.4241	29.2535	25.2253	0.440265	2	18.2441	20.2686	128.474	2.24229	9.02224
44743	Tue Mar 28 14:44:00 2017_x000D_	18.2498	28.9245	27.8994	0.486937	2	18.2441	20.2686	128.474	2.24229	8.6559
44744	Tue Mar 28 14:44:00 2017_x000D_	18.56	28.8144	31.9063	0.556869	2	18.2441	20.2686	128.474	2.24229	8.55164
44745	Tue Mar 28 14:44:00 2017_x000D_	19.0718	28.4894	36.0566	0.629307	2	17.5577	20.911	126.653	2.21052	7.72817
44746	Tue Mar 28 14:44:00 2017_x000D_	19.3782	28.2732	37.8471	0.660556	2	17.5577	20.911	126.653	2.21052	7.58394
44747	Tue Mar 28 14:44:00 2017_x000D_	19.6808	27.951	38.4782	0.671571	2	17.5577	20.911	126.653	2.21052	7.35317
44748	Tue Mar 28 14:44:00 2017_x000D_	20.1888	27.52	40.3129	0.703593	2	17.5577	20.911	126.653	2.21052	7.11348
44749	Tue Mar 28 14:44:00 2017_x000D_	20.4947	27.3041	38.4782	0.671571	2	17.5577	20.911	126.653	2.21052	7.03546
44750	Tue Mar 28 14:44:00 2017_x000D_	20.8009	27.088	40.3135	0.703603	2	17.548	21.1319	134.11	2.34066	6.78649
44751	Tue Mar 28 14:44:00 2017_x000D_	21.3084	26.6574	38.4782	0.671571	2	17.548	21.1319	134.11	2.34066	6.68369
44752	Tue Mar 28 14:44:00 2017_x000D_	21.5134	26.5488	36.0551	0.629281	2	17.548	21.1319	134.11	2.34066	6.71321
44753	Tue Mar 28 14:44:00 2017_x000D_	22.125	26.1171	36.0553	0.629283	2	17.548	21.1319	134.11	2.34066	6.76765
44754	Tue Mar 28 14:44:00 2017_x000D_	22.33	26.0086	33.4839	0.584404	2	17.5673	20.69	130.788	2.28269	7.13938
44755	Tue Mar 28 14:44:00 2017_x000D_	22.8371	25.5783	31.8995	0.556751	2	17.5673	20.69	130.788	2.28269	7.18793
44756	Tue Mar 28 14:44:00 2017_x000D_	23.0419	25.4698	29.2574	0.510638	2	17.5673	20.69	130.788	2.28269	7.26758
44757	Tue Mar 28 14:44:00 2017_x000D_	23.2434	25.2552	29.256	0.510614	2	17.5673	20.69	130.788	2.28269	7.28417
44758	Tue Mar 28 14:44:01 2017_x000D_	23.858	24.9301	31.8993	0.556749	2	17.3192	21.346	114.511	1.99859	7.45665
44759	Tue Mar 28 14:44:01 2017_x000D_	24.0627	24.8217	29.2563	0.51062	2	17.3192	21.346	114.511	1.99859	7.58652
44760	Tue Mar 28 14:44:01 2017_x000D_	24.4722	24.6051	29.2565	0.510623	2	17.3192	21.346	114.511	1.99859	7.86048
44761	Tue Mar 28 14:44:01 2017_x000D_	24.6769	24.4968	31.9003	0.556765	2	17.3192	21.346	114.511	1.99859	8.00395
44762	Tue Mar 28 14:44:01 2017_x000D_	25.083	24.174	34.4092	0.600554	2	17.3192	21.346	114.511	1.99859	8.26282
44763	Tue Mar 28 14:44:01 2017_x000D_	25.3884	23.9585	36.0573	0.629318	2	19.2524	22.2907	69.3472	1.21034	6.35862
44764	Tue Mar 28 14:44:01 2017_x000D_	25.3884	23.9585	36.0573	0.629318	2	19.2524	22.2907	69.3472	1.21034	6.35862
44765	Tue Mar 28 14:44:01 2017_x000D_	25.5898	23.744	36.0566	0.629307	2	19.2524	22.2907	69.3472	1.21034	6.5019
44766	Tue Mar 28 14:44:01 2017_x000D_	25.9989	23.5276	36.0574	0.62932	2	19.2524	22.2907	69.3472	1.21034	6.85895
44767	Tue Mar 28 14:44:01 2017_x000D_	25.9989	23.5276	36.0574	0.62932	2	20.9949	22.5659	10.3024	0.179812	5.09557
44768	Tue Mar 28 14:44:01 2017_x000D_	26.3041	23.3122	37.8505	0.660616	2	20.9949	22.5659	10.3024	0.179812	5.3614
44769	Tue Mar 28 14:44:01 2017_x000D_	26.4047	23.205	38.4829	0.671652	2	20.9949	22.5659	10.3024	0.179812	5.44742
44770	Tue Mar 28 14:44:01 2017_x000D_	26.8107	22.8823	44.6402	0.779118	2	20.9949	22.5659	10.3024	0.179812	5.8244
44771	Tue Mar 28 14:44:01 2017_x000D_	27.1159	22.6669	50.9708	0.889608	2	21.8709	22.5931	11.0152	0.192252	5.24552
44772	Tue Mar 28 14:44:01 2017_x000D_	27.2136	22.4529	66.8275	1.16636	2	21.8709	22.5931	11.0152	0.192252	5.34454
44773	Tue Mar 28 14:44:01 2017_x000D_	27.2105	22.3464	73.5738	1.28411	2	21.8709	22.5931	11.0152	0.192252	5.3453
44774	Tue Mar 28 14:44:01 2017_x000D_	27.4148	22.2379	80.0516	1.39716	2	21.8709	22.5931	11.0152	0.192252	5.55527
44775	Tue Mar 28 14:44:01 2017_x000D_	27.408	22.0248	97.5727	1.70297	1	28.4467	17.7111	315	5.49779	4.43699
44776	Tue Mar 28 14:44:01 2017_x000D_	27.4014	21.8121	103.283	1.80263	1	28.4467	17.7111	315	5.49779	4.23212
44777	Tue Mar 28 14:44:01 2017_x000D_	27.398	21.7059	109.628	1.91336	1	28.4467	17.7111	315	5.49779	4.13016
44778	Tue Mar 28 14:44:01 2017_x000D_	27.177	21.2825	122.779	2.1429	1	28.4467	17.7111	315	5.49779	3.79039
44779	Tue Mar 28 14:44:01 2017_x000D_	27.1735	21.1763	129.246	2.25577	1	28.4467	17.7111	315	5.49779	3.6917
44780	Tue Mar 28 14:44:02 2017_x000D_	26.8549	20.9664	139.441	2.4337	1	28.6954	17.0551	282.804	4.93586	4.3227
44781	Tue Mar 28 14:44:02 2017_x000D_	26.6408	20.7558	144.024	2.51369	1	28.6954	17.0551	282.804	4.93586	4.2328
44782	Tue Mar 28 14:44:02 2017_x000D_	26.4265	20.5447	144.022	2.51366	1	28.6954	17.0551	282.804	4.93586	4.16236
44783	Tue Mar 28 14:44:02 2017_x000D_	25.7862	20.0173	141.653	2.47231	1	28.6954	17.0551	282.804	4.93586	4.15188
44784	Tue Mar 28 14:44:02 2017_x000D_	25.4677	19.8068	139.748	2.43907	1	28.5161	16.1643	244.433	4.26616	4.74979
44785	Tue Mar 28 14:44:02 2017_x000D_	24.8265	19.2786	137.518	2.40015	1	28.5161	16.1643	244.433	4.26616	4.82825
44786	Tue Mar 28 14:44:02 2017_x000D_	24.6115	19.0669	137.518	2.40014	1	28.5161	16.1643	244.433	4.26616	4.86528
44787	Tue Mar 28 14:44:02 2017_x000D_	24.0738	18.5372	133.377	2.32786	1	28.5161	16.1643	244.433	4.26616	5.03634
44788	Tue Mar 28 14:44:02 2017_x000D_	23.8585	18.3253	133.377	2.32787	2	30.3969	18.2146	310.125	5.41269	6.53934
44789	Tue Mar 28 14:44:02 2017_x000D_	23.4243	17.7941	131.464	2.29448	2	30.3969	18.2146	310.125	5.41269	6.98527
44790	Tue Mar 28 14:44:02 2017_x000D_	23.4243	17.7941	131.464	2.29448	2	30.3969	18.2146	310.125	5.41269	6.98527
44791	Tue Mar 28 14:44:02 2017_x000D_	22.9936	17.3698	126.941	2.21555	2	30.3969	18.2146	310.125	5.41269	7.45134
44792	Tue Mar 28 14:44:02 2017_x000D_	22.8754	16.9429	129.269	2.25617	2	30.3969	18.2146	310.125	5.41269	7.62825
44793	Tue Mar 28 14:44:02 2017_x000D_	22.4438	16.5178	129.271	2.25621	2	30.4865	16.2262	266.902	4.65831	8.04798
44794	Tue Mar 28 14:44:02 2017_x000D_	22.2279	16.3051	129.272	2.25623	2	30.4865	16.2262	266.902	4.65831	8.25898
44795	Tue Mar 28 14:44:02 2017_x000D_	21.7924	15.7727	131.156	2.2891	2	30.4865	16.2262	266.902	4.65831	8.70592
44796	Tue Mar 28 14:44:02 2017_x000D_	21.6807	15.559	133.366	2.32767	2	30.4865	16.2262	266.902	4.65831	8.83104
44797	Tue Mar 28 14:44:02 2017_x000D_	21.2517	15.2402	135.432	2.36373	2	30.5363	15.1211	268.016	4.67776	9.28536
44798	Tue Mar 28 14:44:02 2017_x000D_	21.0353	15.0271	135.432	2.36373	2	30.5363	15.1211	268.016	4.67776	9.50146
44799	Tue Mar 28 14:44:02 2017_x000D_	20.9234	14.8133	137.495	2.39973	2	30.5363	15.1211	268.016	4.67776	9.61783
44800	Tue Mar 28 14:44:02 2017_x000D_	20.5987	14.4932	133.368	2.32771	2	30.5363	15.1211	268.016	4.67776	9.95742
44801	Tue Mar 28 14:44:03 2017_x000D_	20.3856	14.3872	135.432	2.36373	2	29.7301	13.546	248.081	4.32983	9.38229
44802	Tue Mar 28 14:44:03 2017_x000D_	20.0568	13.9596	137.493	2.39971	2	29.7301	13.546	248.081	4.32983	9.68214
44803	Tue Mar 28 14:44:03 2017_x000D_	19.8399	13.7459	137.493	2.3997	2	29.7301	13.546	248.081	4.32983	9.89222
44804	Tue Mar 28 14:44:03 2017_x000D_	19.7318	13.6394	137.657	2.40258	2	29.7301	13.546	248.081	4.32983	9.99874
44805	Tue Mar 28 14:44:03 2017_x000D_	19.406	13.3184	137.492	2.39969	2	28.0672	11.5	237.565	4.14629	8.85003
44806	Tue Mar 28 14:44:03 2017_x000D_	19.1925	13.2122	139.713	2.43845	2	28.0672	11.5	237.565	4.14629	9.03836
44807	Tue Mar 28 14:44:03 2017_x000D_	19.1889	13.1046	137.491	2.39968	2	28.0672	11.5	237.565	4.14629	9.02214
44808	Tue Mar 28 14:44:03 2017_x000D_	18.9717	12.8906	137.491	2.39967	2	28.0672	11.5	237.565	4.14629	9.20119
44809	Tue Mar 28 14:44:03 2017_x000D_	18.7544	12.6766	137.491	2.39967	2	28.0672	11.5	237.565	4.14629	9.38683
44810	Tue Mar 28 14:44:03 2017_x000D_	18.5371	12.4625	137.49	2.39966	2	26.1939	9.2243	225.444	3.93474	8.31339
44811	Tue Mar 28 14:44:03 2017_x000D_	18.3269	12.4633	137.495	2.39975	2	26.1939	9.2243	225.444	3.93474	8.50769
44812	Tue Mar 28 14:44:03 2017_x000D_	18.1058	12.1418	139.709	2.43838	2	26.1939	9.2243	225.444	3.93474	8.59821
44813	Tue Mar 28 14:44:03 2017_x000D_	17.8915	12.0351	145.663	2.54231	2	26.1939	9.2243	225.444	3.93474	8.7653
44814	Tue Mar 28 14:44:03 2017_x000D_	17.7791	11.8209	157.63	2.75116	2	25.3565	8.31081	224.272	3.91428	8.35091
44815	Tue Mar 28 14:44:03 2017_x000D_	17.7753	11.7137	168.132	2.93445	2	25.3565	8.31081	224.272	3.91428	8.30989
44816	Tue Mar 28 14:44:03 2017_x000D_	17.9896	11.821	177.133	3.09156	2	25.3565	8.31081	224.272	3.91428	8.16043
44817	Tue Mar 28 14:44:03 2017_x000D_	18.197	11.7132	198.27	3.46047	2	25.3565	8.31081	224.272	3.91428	7.92683
44818	Tue Mar 28 14:44:03 2017_x000D_	18.1975	11.7132	206.235	3.59948	2	24.2996	7.39	231.241	4.03592	7.47835
44819	Tue Mar 28 14:44:03 2017_x000D_	18.2994	11.6053	215.895	3.76808	2	24.2996	7.39	231.241	4.03592	7.33288
44820	Tue Mar 28 14:44:03 2017_x000D_	18.2929	11.3896	233.252	4.07101	2	24.2996	7.39	231.241	4.03592	7.21646
44821	Tue Mar 28 14:44:03 2017_x000D_	18.2932	11.3887	254.621	4.44398	2	24.2996	7.39	231.241	4.03592	7.21571
44822	Tue Mar 28 14:44:04 2017_x000D_	18.2931	11.3884	260.223	4.54175	2	23.8807	6.93301	229.959	4.01354	7.14645
44823	Tue Mar 28 14:44:04 2017_x000D_	18.1912	11.4957	-85.2948	-1.48867	2	23.8807	6.93301	229.959	4.01354	7.29305
44824	Tue Mar 28 14:44:04 2017_x000D_	18.1912	11.4957	-85.2948	-1.48867	2	23.8807	6.93301	229.959	4.01354	7.29305
