# Supplementary material for: Guppies Prefer to Follow Large (Robot) Leaders Irrespective of Own Size
Source: Front Bioeng Biotechnol. 2020 May 15;8:441. doi: 10.3389/fbioe.2020.00441 (PMC7243707; doi:10.3389/fbioe.2020.00441)
Supplement: Supplementary file 3 [file Data_Sheet_1.ZIP › Raw Data/ID76.xlsx]

## Sheet: TueMar28135125201
Framenumber	Current timestamp	Robo Position x	Robo Position y	Robo Angle deg	Robo Angle rad	Fish ID	Fish Position x	Fish Position y	Fish Angle deg	Fish Angle rad	Distance_between_subjects	Mean_Distance (L300 bis L1500)	Velocity_Robo	Velocity_Fish	Mean_velocity_Robo		Fish ID	Fish Position x	Fish Position y	Fish Angle deg	Fish Angle rad	Fish ID	Fish Position x	Fish Position y	Fish Angle deg	Fish Angle rad	Fish ID	Fish Position x	Fish Position y	Fish Angle deg	Fish Angle rad	Fish ID	Fish Position x	Fish Position y	Fish Angle deg	Fish Angle rad
34334	Tue Mar 28 13:57:27 2017_x000D_	17.2037	13.4351	-74.4192	-1.29886	2	6.45903	3.0437	284.861	4.97177	14.9475	17.4252	3.21781	0	11.4596	14.8524
34335	Tue Mar 28 13:57:27 2017_x000D_	17.2001	13.3279	-73.7359	-1.28693	2	6.45903	3.0437	284.861	4.97177	14.8706		3.21781	0
34336	Tue Mar 28 13:57:27 2017_x000D_	17.2037	13.4351	-74.4192	-1.29886	2	6.45903	3.0437	284.861	4.97177	14.9475		3.23291	0
34337	Tue Mar 28 13:57:28 2017_x000D_	17.2074	13.5428	-73.7344	-1.28691	2	6.45903	3.0437	284.861	4.97177	15.0253		11.7015	0
34338	Tue Mar 28 13:57:28 2017_x000D_	17.4284	13.8642	-67.453	-1.17728	2	6.45903	3.0437	284.861	4.97177	15.4081		3.22081	0
34339	Tue Mar 28 13:57:28 2017_x000D_	17.432	13.9715	-68.4417	-1.19453	2	6.45903	3.0437	284.861	4.97177	15.4862		3.22981	0
34340	Tue Mar 28 13:57:28 2017_x000D_	17.4356	14.0791	-67.4507	-1.17724	2	6.45903	3.0437	284.861	4.97177	15.5649		7.25559	0
34341	Tue Mar 28 13:57:28 2017_x000D_	17.5479	14.2933	-64.8345	-1.13158	2	6.45903	3.0437	284.861	4.97177	15.7961		23.6001	0
34342	Tue Mar 28 13:57:28 2017_x000D_	17.7837	15.0438	-71.0476	-1.24001	2	6.45903	3.0437	284.861	4.97177	16.5		13.355	0
34343	Tue Mar 28 13:57:28 2017_x000D_	17.9033	15.4726	-73.738	-1.28697	2	6.45903	3.0437	284.861	4.97177	16.8952		27.6816	0
34344	Tue Mar 28 13:57:28 2017_x000D_	18.2473	16.3288	-76.5071	-1.3353	2	6.45903	3.0437	284.861	4.97177	17.7611		13.3369	0
34345	Tue Mar 28 13:57:28 2017_x000D_	18.3668	16.757	-79.3384	-1.38472	2	6.45903	3.0437	284.861	4.97177	18.1618		26.0027	0
34346	Tue Mar 28 13:57:28 2017_x000D_	18.5004	17.6134	-82.2214	-1.43504	2	6.45903	3.0437	284.861	4.97177	18.9016		12.8532	383.662
34347	Tue Mar 28 13:57:28 2017_x000D_	18.5147	18.0416	-82.2204	-1.43502	1	10.5605	15.1569	0	0	8.46113		13.315	0
34348	Tue Mar 28 13:57:28 2017_x000D_	18.634	18.4691	-85.1448	-1.48606	1	10.5605	15.1569	0	0	8.72652		25.6882	0
34349	Tue Mar 28 13:57:28 2017_x000D_	18.6625	19.3249	-85.1438	-1.48604	1	10.5605	15.1569	0	0	9.11124		12.8352	0
34350	Tue Mar 28 13:57:28 2017_x000D_	18.6768	19.7525	-85.1432	-1.48603	1	10.5605	15.1569	0	0	9.32705		25.6611	26.5775
34351	Tue Mar 28 13:57:28 2017_x000D_	18.7052	20.6074	-85.1422	-1.48601	2	10.5225	16.042	0	0	9.37014		12.8262	0
34352	Tue Mar 28 13:57:28 2017_x000D_	18.7195	21.0347	-85.1417	-1.486	2	10.5225	16.042	0	0	9.59781		9.60836	0
34353	Tue Mar 28 13:57:28 2017_x000D_	18.7302	21.3548	-85.2884	-1.48856	2	10.5225	16.042	0	0	9.77713		22.4314	0
34354	Tue Mar 28 13:57:28 2017_x000D_	18.7551	22.1021	-85.1404	-1.48598	2	10.5225	16.042	0	0	10.2225		12.8111	19.9295
34355	Tue Mar 28 13:57:28 2017_x000D_	18.7693	22.5289	-85.1399	-1.48597	1	10.4939	16.7057	89.0527	1.55426	10.1189		7.19411	0
34356	Tue Mar 28 13:57:28 2017_x000D_	18.881	22.7411	-82.2135	-1.4349	1	10.4939	16.7057	89.0527	1.55426	10.3329		22.3984	0
34357	Tue Mar 28 13:57:28 2017_x000D_	18.9058	23.4873	-82.5031	-1.43995	1	10.4939	16.7057	89.0527	1.55426	10.8051		10.1664	0
34358	Tue Mar 28 13:57:29 2017_x000D_	19.021	23.806	-79.321	-1.38441	1	10.4939	16.7057	89.0527	1.55426	11.0962		19.5079	0
34359	Tue Mar 28 13:57:29 2017_x000D_	19.1467	24.444	-76.4791	-1.33481	1	10.4939	16.7057	89.0527	1.55426	11.6083		6.39355	0
34360	Tue Mar 28 13:57:29 2017_x000D_	19.1538	24.657	-76.4779	-1.33479	1	10.4939	16.7057	89.0527	1.55426	11.7566		16.3516	0
34361	Tue Mar 28 13:57:29 2017_x000D_	19.2759	25.1882	-72.9383	-1.27301	1	10.4939	16.7057	89.0527	1.55426	12.2097		10.138	0
34362	Tue Mar 28 13:57:29 2017_x000D_	19.3908	25.506	-70.9918	-1.23904	1	10.4939	16.7057	89.0527	1.55426	12.514		17.2868	0
34363	Tue Mar 28 13:57:29 2017_x000D_	19.6174	26.0358	-70.1085	-1.22362	1	10.4939	16.7057	89.0527	1.55426	13.0495		6.38455	40.4647
34364	Tue Mar 28 13:57:29 2017_x000D_	19.6245	26.2485	-70.1066	-1.22359	1	10.2175	18.0259	109.694	1.91453	12.4941		7.17413	0
34365	Tue Mar 28 13:57:29 2017_x000D_	19.7361	26.46	-72.9402	-1.27305	1	10.2175	18.0259	109.694	1.91453	12.7176		17.2556	0
34366	Tue Mar 28 13:57:29 2017_x000D_	19.9624	26.9888	-73.7022	-1.28635	1	10.2175	18.0259	109.694	1.91453	13.24		9.57218	0
34367	Tue Mar 28 13:57:29 2017_x000D_	19.9729	27.3077	-72.9396	-1.27304	1	10.2175	18.0259	109.694	1.91453	13.4655		7.15932	6.58525
34368	Tue Mar 28 13:57:29 2017_x000D_	20.0842	27.5188	-70.1066	-1.22359	1	10.4369	18.0328	85.8052	1.49758	13.5298		16.3005	0
34369	Tue Mar 28 13:57:29 2017_x000D_	20.2061	28.0483	-73.7004	-1.28631	1	10.4369	18.0328	85.8052	1.49758	13.991		6.37236	0
34370	Tue Mar 28 13:57:29 2017_x000D_	20.213	28.2606	-73.6989	-1.28629	1	10.4369	18.0328	85.8052	1.49758	14.1485		14.3107	0
34371	Tue Mar 28 13:57:29 2017_x000D_	20.4356	28.6825	-73.7016	-1.28634	1	10.4369	18.0328	85.8052	1.49758	14.6079		7.15401	0
34372	Tue Mar 28 13:57:29 2017_x000D_	20.5469	28.8934	-76.4879	-1.33497	1	10.4369	18.0328	85.8052	1.49758	14.8379		6.36646	6.64212
34373	Tue Mar 28 13:57:29 2017_x000D_	20.5539	29.1055	-76.4868	-1.33495	1	10.4274	18.254	87.3299	1.52419	14.8425		12.7297	0
34374	Tue Mar 28 13:57:29 2017_x000D_	20.5677	29.5296	-76.4844	-1.3349	1	10.4274	18.254	87.3299	1.52419	15.1646		7.15136	0
34375	Tue Mar 28 13:57:29 2017_x000D_	20.679	29.7404	-79.335	-1.38466	1	10.4274	18.254	87.3299	1.52419	15.3959		6.36037	0
34376	Tue Mar 28 13:57:29 2017_x000D_	20.6859	29.9523	-79.3342	-1.38464	1	10.4274	18.254	87.3299	1.52419	15.5591		14.2757	27.8873
34377	Tue Mar 28 13:57:29 2017_x000D_	20.9079	30.3732	-73.701	-1.28633	1	11.057	18.9379	55.776	0.973474	15.0933		9.97854	0
34378	Tue Mar 28 13:57:29 2017_x000D_	20.8137	30.6922	-64.7063	-1.12934	1	11.057	18.9379	55.776	0.973474	15.276		0.0108167	0
34379	Tue Mar 28 13:57:29 2017_x000D_	20.8134	30.6924	-56.8651	-0.992484	1	11.057	18.9379	55.776	0.973474	15.276		3.17904	0
34380	Tue Mar 28 13:57:30 2017_x000D_	20.8096	30.5865	-50.3695	-0.879114	1	11.057	18.9379	55.776	0.973474	15.1922		7.07247	0
34381	Tue Mar 28 13:57:30 2017_x000D_	20.5973	30.484	-31.3616	-0.547363	1	11.057	18.9379	55.776	0.973474	14.9776		3.19044	55.7577
34382	Tue Mar 28 13:57:30 2017_x000D_	20.6005	30.5903	-20.665	-0.360673	1	12.3158	20.3053	53.7489	0.938095	13.2067		3.12642	0
34383	Tue Mar 28 13:57:30 2017_x000D_	20.4963	30.592	-14.1447	-0.246872	1	12.3158	20.3053	53.7489	0.938095	13.1429		3.13505	0
34384	Tue Mar 28 13:57:30 2017_x000D_	20.6008	30.5914	3.67447	0.0641315	1	12.3158	20.3053	53.7489	0.938095	13.2078		4.51475	0
34385	Tue Mar 28 13:57:30 2017_x000D_	20.7089	30.6961	12.8961	0.22508	1	12.3158	20.3053	53.7489	0.938095	13.3571		4.42254	42.1029
34386	Tue Mar 28 13:57:30 2017_x000D_	20.8102	30.589	27.9427	0.487693	1	13.1451	21.4375	52.0828	0.909016	11.9375		0.0123693	0
34387	Tue Mar 28 13:57:30 2017_x000D_	20.8106	30.5889	36.0878	0.62985	1	13.1451	21.4375	52.0828	0.909016	11.9377		6.97044	0
34388	Tue Mar 28 13:57:30 2017_x000D_	21.0159	30.4801	46.8119	0.817022	1	13.1451	21.4375	52.0828	0.909016	11.9882		6.96389	0
34389	Tue Mar 28 13:57:30 2017_x000D_	21.2209	30.3712	53.2615	0.929588	1	13.1451	21.4375	52.0828	0.909016	12.0428		7.03333	32.8802
34390	Tue Mar 28 13:57:30 2017_x000D_	21.3182	30.1579	55.7011	0.972168	1	13.7645	22.3417	53.8703	0.940214	10.8697		18.2958	0
34391	Tue Mar 28 13:57:30 2017_x000D_	21.6135	29.6243	55.0769	0.961273	1	13.7645	22.3417	53.8703	0.940214	10.7072		13.2352	0
34392	Tue Mar 28 13:57:30 2017_x000D_	21.9154	29.3026	50.9711	0.889613	1	13.7645	22.3417	53.8703	0.940214	10.7187		24.4107	0
34393	Tue Mar 28 13:57:30 2017_x000D_	22.4152	28.6605	44.6465	0.779228	1	13.7645	22.3417	53.8703	0.940214	10.7127		13.233	0
34394	Tue Mar 28 13:57:30 2017_x000D_	22.7171	28.3389	40.3329	0.703942	1	13.7645	22.3417	53.8703	0.940214	10.7757		11.2143	29.4671
34395	Tue Mar 28 13:57:30 2017_x000D_	23.0224	28.1232	38.5003	0.671956	1	14.1645	23.2388	46.9048	0.818644	10.1153		19.9297	0
34396	Tue Mar 28 13:57:30 2017_x000D_	23.5287	27.6931	31.9296	0.557277	1	14.1645	23.2388	46.9048	0.818644	10.3696		13.8913	0
34397	Tue Mar 28 13:57:30 2017_x000D_	23.9378	27.4762	26.5197	0.462855	1	14.1645	23.2388	46.9048	0.818644	10.6524		18.1113	0
34398	Tue Mar 28 13:57:30 2017_x000D_	24.4472	27.1522	22.4554	0.39192	1	14.1645	23.2388	46.9048	0.818644	11.0022		13.8858	18.5667
34399	Tue Mar 28 13:57:30 2017_x000D_	24.8562	26.9355	22.4545	0.391905	1	14.5837	23.6941	33.8256	0.590367	10.7718		12.8042	0
34400	Tue Mar 28 13:57:30 2017_x000D_	25.2684	26.8248	25.2457	0.44062	1	14.5837	23.6941	33.8256	0.590367	11.1339		20.8134	0
34401	Tue Mar 28 13:57:31 2017_x000D_	25.8814	26.4999	22.4543	0.391902	1	14.5837	23.6941	33.8256	0.590367	11.6409		6.93956	0
34402	Tue Mar 28 13:57:31 2017_x000D_	26.0858	26.3916	25.2449	0.440607	1	14.5837	23.6941	33.8256	0.590367	11.8142		22.583	82.9314
34403	Tue Mar 28 13:57:31 2017_x000D_	26.8057	26.1716	26.5216	0.462889	1	17.1744	24.6585	5.60708	0.0978619	9.74943		11.1861	0
34404	Tue Mar 28 13:57:31 2017_x000D_	27.1102	25.9564	25.2457	0.440621	1	17.1744	24.6585	5.60708	0.0978619	10.0202		18.0906	0
34405	Tue Mar 28 13:57:31 2017_x000D_	27.6191	25.6329	29.2942	0.511281	1	17.1744	24.6585	5.60708	0.0978619	10.4901		6.92879	0
34406	Tue Mar 28 13:57:31 2017_x000D_	27.8232	25.5248	31.9356	0.557381	1	17.1744	24.6585	5.60708	0.0978619	10.684		9.79891	54.0713
34407	Tue Mar 28 13:57:31 2017_x000D_	28.131	25.4155	30.7975	0.537518	1	18.9073	25.1541	3.47035	0.060569	9.2274		8.80588	0
34408	Tue Mar 28 13:57:31 2017_x000D_	28.3318	25.2014	30.7963	0.537497	1	18.9073	25.1541	3.47035	0.060569	9.42462		18.0689	0
34409	Tue Mar 28 13:57:31 2017_x000D_	28.8401	24.8783	31.9355	0.557379	1	18.9073	25.1541	3.47035	0.060569	9.93663		11.1843	0
34410	Tue Mar 28 13:57:31 2017_x000D_	29.1446	24.6632	33.5182	0.585003	1	18.9073	25.1541	3.47035	0.060569	10.2491		18.0597	0
34411	Tue Mar 28 13:57:31 2017_x000D_	29.6526	24.3402	34.4431	0.601145	1	18.9073	25.1541	3.47035	0.060569	10.7761		9.78276	39.4357
34412	Tue Mar 28 13:57:31 2017_x000D_	29.9599	24.2311	33.5193	0.585023	1	20.2212	25.1946	3.47035	0.060569	9.78625		17.6031	0
34413	Tue Mar 28 13:57:31 2017_x000D_	30.3614	23.8032	33.5176	0.584993	1	20.2212	25.1946	3.47035	0.060569	10.2352		9.77228	0
34414	Tue Mar 28 13:57:31 2017_x000D_	30.6684	23.6943	34.4436	0.601154	1	20.2212	25.1946	3.47035	0.060569	10.5544		18.0514	0
34415	Tue Mar 28 13:57:31 2017_x000D_	31.1762	23.3715	33.5188	0.585013	1	20.2212	25.1946	3.47035	0.060569	11.1057		8.79521	66.1357
34416	Tue Mar 28 13:57:31 2017_x000D_	31.3768	23.1577	33.5179	0.584998	1	22.4204	25.0415	350.522	6.11777	9.15237		11.162	0
34417	Tue Mar 28 13:57:31 2017_x000D_	31.6806	22.9429	31.9335	0.557345	1	22.4204	25.0415	350.522	6.11777	9.49502		22.323	0
34418	Tue Mar 28 13:57:31 2017_x000D_	32.2883	22.5135	31.9329	0.557334	1	22.4204	25.0415	350.522	6.11777	10.1866		6.90743	0
34419	Tue Mar 28 13:57:31 2017_x000D_	32.4917	22.4056	29.2876	0.511165	1	22.4204	25.0415	350.522	6.11777	10.4105		12.7319	87.9475
34420	Tue Mar 28 13:57:31 2017_x000D_	32.9017	22.296	31.9349	0.557368	1	25.2952	24.4673	347.962	6.07309	7.91033		22.3073	0
34421	Tue Mar 28 13:57:31 2017_x000D_	33.5089	21.8668	31.9343	0.557358	1	25.2952	24.4673	347.962	6.07309	8.61554		8.79097	0
34422	Tue Mar 28 13:57:31 2017_x000D_	33.7094	21.6531	31.9332	0.557339	1	25.2952	24.4673	347.962	6.07309	8.87234		20.7033	0
34423	Tue Mar 28 13:57:32 2017_x000D_	34.3192	21.33	29.2869	0.511153	1	25.2952	24.4673	347.962	6.07309	9.55381		11.1519	0
34424	Tue Mar 28 13:57:32 2017_x000D_	34.6228	21.1155	30.7921	0.537423	1	25.2952	24.4673	347.962	6.07309	9.91154		11.1404	62.6226
34425	Tue Mar 28 13:57:32 2017_x000D_	34.926	20.9011	29.2857	0.511132	1	27.2942	23.8662	348.239	6.07791	8.18756		20.6937	0
34426	Tue Mar 28 13:57:32 2017_x000D_	35.5356	20.5783	31.934	0.557353	1	27.2942	23.8662	348.239	6.07791	8.87305		6.89261	0
34427	Tue Mar 28 13:57:32 2017_x000D_	35.7386	20.4707	29.286	0.511137	1	27.2942	23.8662	348.239	6.07791	9.1015		22.2773	0
34428	Tue Mar 28 13:57:32 2017_x000D_	36.345	20.0421	29.2848	0.511116	1	27.2942	23.8662	348.239	6.07791	9.82551		6.89121	44.3789
34429	Tue Mar 28 13:57:32 2017_x000D_	36.548	19.9346	31.9338	0.55735	1	28.6367	23.2449	335.455	5.85479	8.57594		20.6683	0
34430	Tue Mar 28 13:57:32 2017_x000D_	37.1568	19.6121	29.2852	0.511122	1	28.6367	23.2449	335.455	5.85479	9.26225		11.1254	0
34431	Tue Mar 28 13:57:32 2017_x000D_	37.4596	19.398	27.9087	0.487099	1	28.6367	23.2449	335.455	5.85479	9.62508		9.73516	0
34432	Tue Mar 28 13:57:32 2017_x000D_	37.7655	19.2897	31.9352	0.557374	1	28.6367	23.2449	335.455	5.85479	9.9488		15.4463	112.848
34433	Tue Mar 28 13:57:32 2017_x000D_	38.1683	18.969	29.2841	0.511105	1	32.1965	22.0294	344.965	6.02078	6.71032		13.7663	0
34434	Tue Mar 28 13:57:32 2017_x000D_	38.5738	18.7542	29.2843	0.511107	1	32.1965	22.0294	344.965	6.02078	7.16916		6.8845	0
34435	Tue Mar 28 13:57:32 2017_x000D_	38.7766	18.6468	31.935	0.557371	1	32.1965	22.0294	344.965	6.02078	7.39863		15.4378	0
34436	Tue Mar 28 13:57:32 2017_x000D_	39.1792	18.3263	29.2831	0.511086	1	32.1965	22.0294	344.965	6.02078	7.90386		6.16216	0
34437	Tue Mar 28 13:57:32 2017_x000D_	39.3846	18.3248	29.2847	0.511114	1	32.1965	22.0294	344.965	6.02078	8.08658		11.1104	65.0986
34438	Tue Mar 28 13:57:32 2017_x000D_	39.687	18.111	27.9072	0.487072	1	34.2049	21.2078	346.393	6.04571	6.29632		8.76771	0
34439	Tue Mar 28 13:57:32 2017_x000D_	39.8869	17.8978	27.9056	0.487045	1	34.2049	21.2078	346.393	6.04571	6.57581		9.71336	0
34440	Tue Mar 28 13:57:32 2017_x000D_	40.1921	17.7897	26.4955	0.462433	1	34.2049	21.2078	346.393	6.04571	6.8942		3.07505	0
34441	Tue Mar 28 13:57:32 2017_x000D_	40.2946	17.7891	25.2141	0.44007	1	34.2049	21.2078	346.393	6.04571	6.98369		6.87249	44.3707
34442	Tue Mar 28 13:57:32 2017_x000D_	40.497	17.6818	22.4045	0.391031	1	35.5471	20.5865	352.75	6.15664	5.73923		11.1006	0
34443	Tue Mar 28 13:57:32 2017_x000D_	40.799	17.468	15.6531	0.273199	1	35.5471	20.5865	352.75	6.15664	6.10799		4.37902	0
34444	Tue Mar 28 13:57:33 2017_x000D_	40.8985	17.3612	6.28316	0.109662	1	35.5471	20.5865	352.75	6.15664	6.2482		6.87484	0
34445	Tue Mar 28 13:57:33 2017_x000D_	40.6958	17.4681	-2.57312	-0.0449094	1	35.5471	20.5865	352.75	6.15664	6.01943		3.19595	315.937
34446	Tue Mar 28 13:57:33 2017_x000D_	40.6932	17.3616	-18.5065	-0.323	2	42.6912	12.849	333.917	5.82796	4.93514		0.0228473	0
34447	Tue Mar 28 13:57:33 2017_x000D_	40.6929	17.3609	-29.2077	-0.509771	2	42.6912	12.849	333.917	5.82796	4.93462		6.17126	0
34448	Tue Mar 28 13:57:33 2017_x000D_	40.8986	17.359	-45.0129	-0.785623	2	42.6912	12.849	333.917	5.82796	4.8532		3.17827	0
34449	Tue Mar 28 13:57:33 2017_x000D_	40.9016	17.4649	-51.2129	-0.893833	2	42.6912	12.849	333.917	5.82796	4.95068		8.92228	0
34450	Tue Mar 28 13:57:33 2017_x000D_	41.1121	17.675	-59.1788	-1.03286	2	42.6912	12.849	333.917	5.82796	5.07778		7.10704	23.9072
34451	Tue Mar 28 13:57:33 2017_x000D_	41.2202	17.8858	-69.0757	-1.2056	2	43.3677	12.4278	2.16283	0.0377485	5.86528		6.35614	0
34452	Tue Mar 28 13:57:33 2017_x000D_	41.2257	18.0976	-74.3587	-1.2978	2	43.3677	12.4278	2.16283	0.0377485	6.06092		14.2099	0
34453	Tue Mar 28 13:57:33 2017_x000D_	41.4412	18.5194	-79.9263	-1.39498	2	43.3677	12.4278	2.16283	0.0377485	6.38897		25.6185	0
34454	Tue Mar 28 13:57:33 2017_x000D_	41.5645	19.3644	-82.7869	-1.4449	2	43.3677	12.4278	56.2216	0.981251	7.16714		9.50681	0
34455	Tue Mar 28 13:57:33 2017_x000D_	41.5722	19.6812	-83.0744	-1.44992	2	43.3677	12.4278	56.2216	0.981251	7.47232		13.0913	0
34456	Tue Mar 28 13:57:33 2017_x000D_	41.6848	20.1028	-80.352	-1.40241	2	43.3677	12.4278	56.2216	0.981251	7.85734		22.4377	0
34457	Tue Mar 28 13:57:33 2017_x000D_	41.805	20.841	-77.1096	-1.34582	2	43.3677	12.4278	56.2216	0.981251	8.5571		0	0
34458	Tue Mar 28 13:57:33 2017_x000D_	41.805	20.841	-77.1096	-1.34582	2	43.3677	12.4278	56.2216	0.981251	8.5571		19.2884	66.7735
34459	Tue Mar 28 13:57:33 2017_x000D_	41.9226	21.4731	-74.3519	-1.29768	2	43.0466	14.6303	77.0735	1.34519	6.9345		19.2836	0
34460	Tue Mar 28 13:57:33 2017_x000D_	42.0404	22.105	-77.1081	-1.34579	2	43.0466	14.6303	77.0735	1.34519	7.54212		7.06803	0
34461	Tue Mar 28 13:57:33 2017_x000D_	42.1476	22.3148	-74.3515	-1.29768	2	43.0466	14.6303	77.0735	1.34519	7.73691		19.2578	0
34462	Tue Mar 28 13:57:33 2017_x000D_	42.265	22.9459	-71.6607	-1.25072	2	43.0466	14.6303	77.0735	1.34519	8.35225		8.87137	0
34463	Tue Mar 28 13:57:33 2017_x000D_	42.4744	23.1547	-71.6647	-1.25079	2	43.0466	14.6303	77.0735	1.34519	8.54358		6.31985	0
34464	Tue Mar 28 13:57:33 2017_x000D_	42.4795	23.3653	-71.6629	-1.25075	2	43.0466	14.6303	77.0735	1.34519	8.75339		20.002	0
34465	Tue Mar 28 13:57:34 2017_x000D_	42.6989	23.9949	-71.6632	-1.25076	2	43.0466	14.6303	77.0735	1.34519	9.37105		9.99717	0
34466	Tue Mar 28 13:57:34 2017_x000D_	42.8085	24.3096	-68.0575	-1.18783	2	43.0466	14.6303	77.0735	1.34519	9.68223		9.98966	0
34467	Tue Mar 28 13:57:34 2017_x000D_	42.9182	24.624	-71.6635	-1.25076	2	43.0466	14.6303	77.0735	1.34519	9.99452		16.9967	51.9512
34468	Tue Mar 28 13:57:34 2017_x000D_	43.1346	25.1476	-65.4278	-1.14193	2	41.8922	15.9211	95.2036	1.66162	9.30977		9.98017	0
34469	Tue Mar 28 13:57:34 2017_x000D_	43.2442	25.4617	-69.0506	-1.20516	2	41.8922	15.9211	95.2036	1.66162	9.63592		22.9807	0
34470	Tue Mar 28 13:57:34 2017_x000D_	43.4657	26.195	-68.0546	-1.18778	2	41.8922	15.9211	95.2036	1.66162	10.3937		8.83533	0
34471	Tue Mar 28 13:57:34 2017_x000D_	43.6745	26.4027	-68.0582	-1.18784	2	41.8922	15.9211	95.2036	1.66162	10.6321		12.9995	0
34472	Tue Mar 28 13:57:34 2017_x000D_	43.7861	26.8214	-65.4245	-1.14187	2	41.8922	15.9211	144.419	2.52059	11.0636		21.0996	0
34473	Tue Mar 28 13:57:34 2017_x000D_	44.1067	27.4474	-68.0586	-1.18785	2	41.8922	15.9211	144.419	2.52059	11.7371		6.29272	0
34474	Tue Mar 28 13:57:34 2017_x000D_	44.1116	27.6571	-68.0562	-1.18781	2	41.8922	15.9211	144.419	2.52059	11.944		11.2953	0
34475	Tue Mar 28 13:57:34 2017_x000D_	44.3225	27.969	-69.054	-1.20522	2	41.8922	15.9211	144.419	2.52059	12.2906		19.8966	41.978
34476	Tue Mar 28 13:57:34 2017_x000D_	44.5407	28.5953	-69.0534	-1.20521	2	42.7154	17.0526	154.587	2.69806	11.6861		12.9742	0
34477	Tue Mar 28 13:57:34 2017_x000D_	44.6524	29.0131	-71.6714	-1.2509	2	42.7154	17.0526	154.587	2.69806	12.1163		19.8748	0
34478	Tue Mar 28 13:57:34 2017_x000D_	44.8704	29.6387	-71.6717	-1.25091	2	42.7154	17.0526	154.587	2.69806	12.7693		6.28065	0
34479	Tue Mar 28 13:57:34 2017_x000D_	44.8752	29.848	-71.6699	-1.25088	2	42.7154	17.0526	154.587	2.69806	12.9764		19.8559	0
34480	Tue Mar 28 13:57:34 2017_x000D_	45.093	30.473	-71.6702	-1.25088	2	42.7154	17.0526	154.587	2.69806	13.6294		11.2687	74.7314
34481	Tue Mar 28 13:57:34 2017_x000D_	45.3035	30.7841	-70.7902	-1.23552	2	44.1528	19.0871	106.841	1.86472	11.7535		16.8737	0
34482	Tue Mar 28 13:57:34 2017_x000D_	45.5186	31.3038	-71.6744	-1.25095	2	44.1528	19.0871	106.841	1.86472	12.2928		12.5403	0
34483	Tue Mar 28 13:57:34 2017_x000D_	45.5282	31.7217	-71.6708	-1.25089	2	44.1528	19.0871	106.841	1.86472	12.7092		6.99835	0
34484	Tue Mar 28 13:57:34 2017_x000D_	45.6346	31.9293	-74.3736	-1.29806	2	44.1528	19.0871	106.841	1.86472	12.9274		19.8084	56.3862
34485	Tue Mar 28 13:57:34 2017_x000D_	45.8519	32.5528	-74.3748	-1.29808	2	45.1731	20.6656	56.9454	0.993884	11.9066		9.90132	0
34486	Tue Mar 28 13:57:34 2017_x000D_	45.9604	32.8645	-70.7882	-1.23549	2	45.1731	20.6656	56.9454	0.993884	12.2243		9.38642	0
34487	Tue Mar 28 13:57:35 2017_x000D_	45.9675	33.1773	-71.6696	-1.25087	2	45.1731	20.6656	56.9454	0.993884	12.5369		16.8386	0
34488	Tue Mar 28 13:57:35 2017_x000D_	46.1822	33.6959	-70.7863	-1.23545	2	45.1731	20.6656	56.9454	0.993884	13.0693		16.8197	91.1389
34489	Tue Mar 28 13:57:35 2017_x000D_	46.3967	34.2139	-71.672	-1.25091	2	46.578	23.3592	79.0026	1.37885	10.8562		6.25359	0
34490	Tue Mar 28 13:57:35 2017_x000D_	46.4014	34.4223	-71.6702	-1.25088	2	46.578	23.3592	79.0026	1.37885	11.0645		6.97692	0
34491	Tue Mar 28 13:57:35 2017_x000D_	46.5076	34.6292	-74.3769	-1.29812	2	46.578	23.3592	79.0026	1.37885	11.2702		9.87853	0
34492	Tue Mar 28 13:57:35 2017_x000D_	46.6158	34.9402	-70.7863	-1.23545	2	46.578	23.3592	79.0026	1.37885	11.5811		12.8832	0
34493	Tue Mar 28 13:57:35 2017_x000D_	46.7266	35.3551	-73.6181	-1.28488	2	46.578	23.3592	79.0026	1.37885	11.9968		4.36151	68.7451
34494	Tue Mar 28 13:57:35 2017_x000D_	46.83	35.4573	-71.6726	-1.25092	2	47.1297	25.5833	78.2387	1.36552	9.87855		12.8795	0
34495	Tue Mar 28 13:57:35 2017_x000D_	46.9407	35.8721	-74.3793	-1.29816	2	47.1297	25.5833	78.2387	1.36552	10.2905		6.24459	0
34496	Tue Mar 28 13:57:35 2017_x000D_	46.9454	36.0802	-74.3778	-1.29814	2	47.1297	25.5833	78.2387	1.36552	10.4985		12.8627	0
34497	Tue Mar 28 13:57:35 2017_x000D_	47.0558	36.4945	-71.6693	-1.25087	2	47.1297	25.5833	78.2387	1.36552	10.9115		9.85673	40.1299
34498	Tue Mar 28 13:57:35 2017_x000D_	47.1638	36.8048	-68.0378	-1.18748	2	47.286	26.9118	78.7965	1.37526	9.89375		15.9016	0
34499	Tue Mar 28 13:57:35 2017_x000D_	47.2762	37.3228	-59.0161	-1.03003	2	47.286	26.9118	78.7965	1.37526	10.411		6.82505	0
34500	Tue Mar 28 13:57:35 2017_x000D_	47.4803	37.4233	-52.7167	-0.92008	2	47.286	26.9118	78.7965	1.37526	10.5133		6.95269	0
34501	Tue Mar 28 13:57:35 2017_x000D_	47.5859	37.6296	-46.7681	-0.816257	2	47.286	26.9118	78.7965	1.37526	10.722		8.7166	52.9121
34502	Tue Mar 28 13:57:35 2017_x000D_	47.7923	37.8341	-38.3351	-0.669074	2	47.2034	28.6736	90.7474	1.58384	9.17941		13.0696	0
34503	Tue Mar 28 13:57:35 2017_x000D_	48.1018	38.1407	-26.154	-0.456474	2	47.2034	28.6736	90.7474	1.58384	9.50963		6.06076	0
34504	Tue Mar 28 13:57:35 2017_x000D_	48.3038	38.1375	-20.7625	-0.362374	2	47.2034	28.6736	90.7474	1.58384	9.52766		13.6514	0
34505	Tue Mar 28 13:57:35 2017_x000D_	48.712	38.3386	-7.76053	-0.135447	2	47.2034	28.6736	90.7474	1.58384	9.78203		6.82241	0
34506	Tue Mar 28 13:57:35 2017_x000D_	48.9161	38.4389	-4.86341	-0.0848825	2	47.2034	28.6736	90.7474	1.58384	9.91435		12.1126	66.5399
34507	Tue Mar 28 13:57:35 2017_x000D_	49.3198	38.4323	6.88205	0.120114	2	46.8821	30.8682	88.7095	1.54827	7.9472		12.4829	0
34508	Tue Mar 28 13:57:36 2017_x000D_	49.7209	38.3216	9.7825	0.170737	2	46.8821	30.8682	88.7095	1.54827	7.97571		6.04896	0
34509	Tue Mar 28 13:57:36 2017_x000D_	49.9225	38.318	9.78323	0.17075	2	46.8821	30.8682	88.7095	1.54827	8.04634		24.3682	0
34510	Tue Mar 28 13:57:36 2017_x000D_	50.7262	38.2003	12.6436	0.220672	2	46.8821	30.8682	88.7095	1.54827	8.2787		12.4655	46.6159
34511	Tue Mar 28 13:57:36 2017_x000D_	51.1267	38.0896	9.78274	0.170741	2	47.028	32.4152	88.3412	1.54184	6.99987		12.4618	0
34512	Tue Mar 28 13:57:36 2017_x000D_	51.5271	37.979	12.6426	0.220655	2	47.028	32.4152	88.3412	1.54184	7.15526		21.3481	0
34513	Tue Mar 28 13:57:36 2017_x000D_	52.2292	37.8631	10.237	0.178669	2	47.028	32.4152	88.3412	1.54184	7.53207		21.9807	0
34514	Tue Mar 28 13:57:36 2017_x000D_	52.9283	37.6438	9.77928	0.170681	2	47.028	32.4152	88.3412	1.54184	7.88364		9.04934	33.0333
34515	Tue Mar 28 13:57:36 2017_x000D_	53.2299	37.6386	10.2358	0.178649	2	46.9764	33.5151	79.5623	1.38862	7.49063		9.5454	0
34516	Tue Mar 28 13:57:36 2017_x000D_	53.5289	37.5298	6.87133	0.119927	2	46.9764	33.5151	79.5623	1.38862	7.6846		18.0716	0
34517	Tue Mar 28 13:57:36 2017_x000D_	54.1312	37.5195	6.87303	0.119957	2	46.9764	33.5151	79.5623	1.38862	8.19917		12.0438	0
34518	Tue Mar 28 13:57:36 2017_x000D_	54.5326	37.5126	6.87411	0.119976	2	46.9764	33.5151	79.5623	1.38862	8.54846		6.76507	14.6457
34519	Tue Mar 28 13:57:36 2017_x000D_	54.7311	37.4056	3.9326	0.0686368	2	47.1738	33.9616	86.9769	1.51803	8.30505		24.0635	0
34520	Tue Mar 28 13:57:36 2017_x000D_	55.5331	37.3919	3.93381	0.068658	2	47.1738	33.9616	86.9769	1.51803	9.03575		6.01586	0
34521	Tue Mar 28 13:57:36 2017_x000D_	55.7336	37.3885	3.93407	0.0686625	2	47.1738	33.9616	86.9769	1.51803	9.22029		18.0296	0
34522	Tue Mar 28 13:57:36 2017_x000D_	56.3345	37.3782	3.93497	0.0686781	2	47.1738	33.9616	86.9769	1.51803	9.77709		12.0167	0
34523	Tue Mar 28 13:57:36 2017_x000D_	56.735	37.3714	3.93554	0.0686882	2	47.1738	33.9616	86.9769	1.51803	10.151		18.0117	67.3642
34524	Tue Mar 28 13:57:36 2017_x000D_	57.3353	37.3611	3.93644	0.0687038	2	48.171	35.9735	64.0239	1.11743	9.26876		8.9953	0
34525	Tue Mar 28 13:57:36 2017_x000D_	57.6351	37.356	3.79621	0.0662564	2	48.171	35.9735	64.0239	1.11743	9.56454		9.52438	0
34526	Tue Mar 28 13:57:36 2017_x000D_	57.9335	37.2476	6.87811	0.120046	2	48.171	35.9735	64.0239	1.11743	9.84529		9.50982	0
34527	Tue Mar 28 13:57:36 2017_x000D_	58.2349	37.3458	3.79709	0.0662717	2	48.171	35.9735	64.0239	1.11743	10.157		18.2514	55.6369
34528	Tue Mar 28 13:57:36 2017_x000D_	58.8326	37.2323	6.60125	0.115214	2	49.8834	36.6856	23.9842	0.418604	8.96588		12.374	0
34529	Tue Mar 28 13:57:37 2017_x000D_	59.2301	37.1222	3.79256	0.0661927	2	49.8834	36.6856	23.9842	0.418604	9.35689		20.967	0
34530	Tue Mar 28 13:57:37 2017_x000D_	59.9289	37.1103	3.93431	0.0686667	2	49.8834	36.6856	23.9842	0.418604	10.0545		8.9713	0
34531	Tue Mar 28 13:57:37 2017_x000D_	60.2279	37.1052	3.79395	0.0662169	2	49.8834	36.6856	23.9842	0.418604	10.353		20.946	32.5379
34532	Tue Mar 28 13:57:37 2017_x000D_	60.926	37.0934	3.93588	0.068694	2	50.7239	37.3711	25.4357	0.443936	10.2059		11.9597	0
34533	Tue Mar 28 13:57:37 2017_x000D_	61.3246	37.0866	3.93644	0.0687039	2	50.7239	37.3711	25.4357	0.443936	10.6045		17.9276	0
34534	Tue Mar 28 13:57:37 2017_x000D_	61.9221	37.0765	3.93732	0.0687192	2	50.7239	37.3711	25.4357	0.443936	11.2021		0	0
34535	Tue Mar 28 13:57:37 2017_x000D_	61.9221	37.0765	3.93732	0.0687192	2	50.7239	37.3711	25.4357	0.443936	11.2021		17.9156	0
34536	Tue Mar 28 13:57:37 2017_x000D_	62.5192	37.0663	3.9382	0.0687346	2	50.7239	37.3711	25.4357	0.443936	11.7992		14.9151	35.0441
34537	Tue Mar 28 13:57:37 2017_x000D_	63.0163	37.0579	3.79793	0.0662865	2	51.7923	37.8434	22.6703	0.395672	11.2515		9.47799	0
34538	Tue Mar 28 13:57:37 2017_x000D_	63.3132	36.9499	6.88768	0.120213	2	51.7923	37.8434	22.6703	0.395672	11.5555		5.96787	0
34539	Tue Mar 28 13:57:37 2017_x000D_	63.5121	36.9465	6.88829	0.120223	2	51.7923	37.8434	22.6703	0.395672	11.7541		17.8856	0
34540	Tue Mar 28 13:57:37 2017_x000D_	64.1082	36.9364	6.88995	0.120252	2	51.7923	37.8434	22.6703	0.395672	12.3493		5.96182	91.5144
34541	Tue Mar 28 13:57:37 2017_x000D_	64.3069	36.9331	6.89056	0.120263	2	54.8414	37.9352	0	0	9.5184		16.1281	0
34542	Tue Mar 28 13:57:37 2017_x000D_	64.7999	36.7187	6.6061	0.115298	2	54.8414	37.9352	0	0	10.0325		8.93826	0
34543	Tue Mar 28 13:57:37 2017_x000D_	65.0978	36.7137	6.88716	0.120204	2	54.8414	37.9352	0	0	10.3289		5.95587	0
34544	Tue Mar 28 13:57:37 2017_x000D_	65.2963	36.7103	6.88772	0.120213	2	54.8414	37.9352	0	0	10.5264		8.92326	112.095
34545	Tue Mar 28 13:57:37 2017_x000D_	65.5937	36.7053	6.60831	0.115337	2	58.5635	37.6074	356.053	6.2143	7.08784		2.98239	0
34546	Tue Mar 28 13:57:37 2017_x000D_	65.6931	36.7037	6.88882	0.120233	2	58.5635	37.6074	356.053	6.2143	7.18665		17.8436	0
34547	Tue Mar 28 13:57:37 2017_x000D_	66.2878	36.6935	0.962883	0.0168055	2	58.5635	37.6074	356.053	6.2143	7.77818		5.94098	0
34548	Tue Mar 28 13:57:37 2017_x000D_	66.4858	36.6899	-4.96758	-0.0867006	2	58.5635	37.6074	356.053	6.2143	7.97525		4.30318	0
34549	Tue Mar 28 13:57:37 2017_x000D_	66.5832	36.5846	-19.994	-0.348961	2	58.5635	37.6074	356.053	6.2143	8.08466		6.69479	73.2848
34550	Tue Mar 28 13:57:37 2017_x000D_	66.3837	36.4846	-30.4927	-0.532198	2	60.9786	37.2404	354.724	6.19111	5.45769		4.31338	0
34551	Tue Mar 28 13:57:38 2017_x000D_	66.4816	36.3793	-47.159	-0.82308	2	60.9786	37.2404	354.724	6.19111	5.56996		0	0
34552	Tue Mar 28 13:57:38 2017_x000D_	66.4816	36.3793	-47.159	-0.82308	2	60.9786	37.2404	354.724	6.19111	5.56996		3.09005	0
34553	Tue Mar 28 13:57:38 2017_x000D_	66.481	36.2763	-65.965	-1.15131	2	60.9786	37.2404	354.724	6.19111	5.58622		3.08747	285.885
34554	Tue Mar 28 13:57:38 2017_x000D_	66.4828	36.3792	-72.2253	-1.26057	1	69.6663	33.3244	2.5504	0.0445129	4.41208		4.30205	0
34555	Tue Mar 28 13:57:38 2017_x000D_	66.584	36.4808	-86.3903	-1.50779	1	69.6663	33.3244	2.5504	0.0445129	4.41174		9.28916	0
34556	Tue Mar 28 13:57:38 2017_x000D_	66.5889	36.7904	256.642	4.47925	1	69.6663	33.3244	2.5504	0.0445129	4.63503		3.09633	0
34557	Tue Mar 28 13:57:38 2017_x000D_	66.5904	36.8936	250.339	4.36925	1	69.6663	33.3244	2.5504	0.0445129	4.71172		6.86438	6.528
34558	Tue Mar 28 13:57:38 2017_x000D_	66.4944	37.1013	242.735	4.23653	1	69.4488	33.3178	358.017	6.24858	4.80035		17.8483	0
34559	Tue Mar 28 13:57:38 2017_x000D_	66.2048	37.621	238.961	4.17066	1	69.4488	33.3178	358.017	6.24858	5.38898		13.7124	0
34560	Tue Mar 28 13:57:38 2017_x000D_	66.0128	38.0358	238.961	4.17066	1	69.4488	33.3178	358.017	6.24858	5.83658		8.58171	0
34561	Tue Mar 28 13:57:38 2017_x000D_	65.8177	38.245	238.961	4.17066	1	69.4488	33.3178	358.017	6.24858	6.12064		26.2404	18.3874
34562	Tue Mar 28 13:57:38 2017_x000D_	65.3333	38.9733	242.736	4.23655	1	69.8621	33.7704	9.31691	0.162611	6.89784		11.0181	0
34563	Tue Mar 28 13:57:38 2017_x000D_	65.1397	39.2854	241.355	4.21244	1	69.8621	33.7704	9.31691	0.162611	7.2606		17.8296	0
34564	Tue Mar 28 13:57:38 2017_x000D_	64.8503	39.8045	245.17	4.27902	1	69.8621	33.7704	9.31691	0.162611	7.84401		12.6895	0
34565	Tue Mar 28 13:57:38 2017_x000D_	64.7576	40.2172	247.707	4.3233	1	69.8621	33.7704	9.31691	0.162611	8.22296		6.84951	0
34566	Tue Mar 28 13:57:38 2017_x000D_	64.6617	40.4244	250.346	4.36936	1	69.8621	33.7704	9.31691	0.162611	8.44511		17.8229	38.6725
34567	Tue Mar 28 13:57:38 2017_x000D_	64.3724	40.9433	253.963	4.4325	1	69.1557	34.8487	46.8558	0.817788	7.74752		9.24117	0
34568	Tue Mar 28 13:57:38 2017_x000D_	64.3773	41.2513	254.763	4.44646	1	69.1557	34.8487	46.8558	0.817788	7.98914		9.71877	0
34569	Tue Mar 28 13:57:38 2017_x000D_	64.2829	41.5612	256.658	4.47953	1	69.1557	34.8487	46.8558	0.817788	8.29469		19.432	0
34570	Tue Mar 28 13:57:38 2017_x000D_	64.0944	42.1809	256.659	4.47954	1	69.1557	34.8487	46.8558	0.817788	8.90943		9.71041	0
34571	Tue Mar 28 13:57:38 2017_x000D_	64.0003	42.4906	254.764	4.44647	1	69.1557	34.8487	46.8558	0.817788	9.21829		18.7122	0
34572	Tue Mar 28 13:57:39 2017_x000D_	63.9109	43.1079	257.344	4.49149	1	69.1557	34.8487	46.8558	0.817788	9.78378		11.0057	0
34573	Tue Mar 28 13:57:39 2017_x000D_	63.7176	43.4197	256.66	4.47956	1	69.1557	34.8487	46.8558	0.817788	10.1506		18.7084	0
34574	Tue Mar 28 13:57:39 2017_x000D_	63.6284	44.0369	253.962	4.43246	1	69.1557	34.8487	46.8558	0.817788	10.7226		12.6618	0
34575	Tue Mar 28 13:57:39 2017_x000D_	63.5359	44.4487	256.659	4.47955	1	69.1557	34.8487	46.8558	0.817788	11.1239		19.4073	0
34576	Tue Mar 28 13:57:39 2017_x000D_	63.3476	45.0676	256.66	4.47956	1	69.1557	34.8487	46.8558	0.817788	11.7541		9.69893	0
34577	Tue Mar 28 13:57:39 2017_x000D_	63.2535	45.3769	254.763	4.44646	1	69.1557	34.8487	46.8558	0.817788	12.0698		9.22022	0
34578	Tue Mar 28 13:57:39 2017_x000D_	63.2585	45.6842	253.96	4.43244	1	69.1557	34.8487	46.8558	0.817788	12.3363		19.395	0
34579	Tue Mar 28 13:57:39 2017_x000D_	63.0703	46.3027	253.96	4.43245	1	69.1557	34.8487	46.8558	0.817788	12.9702		12.6553	150.394
34580	Tue Mar 28 13:57:39 2017_x000D_	62.9779	46.7143	251.338	4.38667	1	64.4917	36.6868	46.8558	0.817788	10.1411		20.5029	0
34581	Tue Mar 28 13:57:39 2017_x000D_	62.6908	47.3345	253.961	4.43246	1	64.4917	36.6868	46.8558	0.817788	10.7989		9.69893	0
34582	Tue Mar 28 13:57:39 2017_x000D_	62.5967	47.6438	250.341	4.36927	1	64.4917	36.6868	46.8558	0.817788	11.1197		9.6837	0
34583	Tue Mar 28 13:57:39 2017_x000D_	62.5027	47.9526	253.962	4.43247	1	64.4917	36.6868	46.8558	0.817788	11.44		19.376	18.7318
34584	Tue Mar 28 13:57:39 2017_x000D_	62.3147	48.5705	253.962	4.43247	1	64.0352	37.1128	36.2369	0.632453	11.5862		13.6628	0
34585	Tue Mar 28 13:57:39 2017_x000D_	62.1234	48.9838	253.963	4.43248	1	64.0352	37.1128	36.2369	0.632453	12.024		12.2627	0
34586	Tue Mar 28 13:57:39 2017_x000D_	62.1302	49.3925	253.961	4.43246	1	64.0352	37.1128	36.2369	0.632453	12.4266		20.4922	0
34587	Tue Mar 28 13:57:39 2017_x000D_	61.8433	50.0124	251.338	4.38667	1	64.0352	37.1128	36.2369	0.632453	13.0845		9.67135	62.1411
34588	Tue Mar 28 13:57:39 2017_x000D_	61.7494	50.3208	254.765	4.44649	1	64.5914	39.1081	79.5529	1.38846	11.5673		18.6409	0
34589	Tue Mar 28 13:57:39 2017_x000D_	61.6607	50.9358	252.246	4.40252	1	64.5914	39.1081	79.5529	1.38846	12.1854		9.67422	0
34590	Tue Mar 28 13:57:39 2017_x000D_	61.5668	51.2443	253.961	4.43246	1	64.5914	39.1081	79.5529	1.38846	12.5074		8.56695	0
34591	Tue Mar 28 13:57:39 2017_x000D_	61.3721	51.4532	253.963	4.43249	1	64.5914	39.1081	79.5529	1.38846	12.758		22.2822	41.4093
34592	Tue Mar 28 13:57:39 2017_x000D_	61.1862	52.1723	253.079	4.41705	1	64.9621	40.4377	79.1207	1.38092	12.3271		9.17533	0
34593	Tue Mar 28 13:57:39 2017_x000D_	61.1914	52.4781	253.962	4.43247	1	64.9621	40.4377	79.1207	1.38092	12.617		20.4693	0
34594	Tue Mar 28 13:57:40 2017_x000D_	60.9048	53.0973	251.337	4.38666	1	64.9621	40.4377	79.1207	1.38092	13.2939		9.16938	0
34595	Tue Mar 28 13:57:40 2017_x000D_	60.9101	53.4029	252.245	4.40251	1	64.9621	40.4377	79.1207	1.38092	13.5836		8.5649	0
34596	Tue Mar 28 13:57:40 2017_x000D_	60.7155	53.6118	252.247	4.40254	1	64.9621	40.4377	79.1207	1.38092	13.8416		15.5941	73.8803
34597	Tue Mar 28 13:57:40 2017_x000D_	60.6252	54.1237	253.963	4.43249	1	64.4096	42.8376	100.997	1.76274	11.9037		12.6081	0
34598	Tue Mar 28 13:57:40 2017_x000D_	60.5333	54.5338	251.336	4.38664	1	64.4096	42.8376	100.997	1.76274	12.3218		13.6345	0
34599	Tue Mar 28 13:57:40 2017_x000D_	60.3423	54.9462	251.336	4.38664	1	64.4096	42.8376	100.997	1.76274	12.7735		6.81724	0
34600	Tue Mar 28 13:57:40 2017_x000D_	60.2468	55.1524	253.964	4.43251	1	64.4096	42.8376	100.997	1.76274	12.9994		18.5891	60.9276
34601	Tue Mar 28 13:57:40 2017_x000D_	60.1584	55.7657	251.335	4.38663	1	63.8787	44.7979	100.494	1.75394	11.5816		2.97102	0
34602	Tue Mar 28 13:57:40 2017_x000D_	60.0594	55.7683	253.964	4.43251	1	63.8787	44.7979	100.494	1.75394	11.6162		6.10596	0
34603	Tue Mar 28 13:57:40 2017_x000D_	60.063	55.9718	253.963	4.43249	1	63.8787	44.7979	100.494	1.75394	11.8074		13.6305	0
34604	Tue Mar 28 13:57:40 2017_x000D_	59.8721	56.3841	253.964	4.43251	1	63.8787	44.7979	100.494	1.75394	12.2594		6.1029	67.3488
34605	Tue Mar 28 13:57:40 2017_x000D_	59.8756	56.5875	253.963	4.4325	1	63.3373	46.9766	94.082	1.64204	10.2153		16.4164	0
34606	Tue Mar 28 13:57:40 2017_x000D_	59.6865	57.101	260.011	4.53804	1	63.3373	46.9766	94.082	1.64204	10.7625		12.5841	0
34607	Tue Mar 28 13:57:40 2017_x000D_	59.5947	57.5103	262.714	4.58523	1	63.3373	46.9766	94.082	1.64204	11.1788		6.8049	0
34608	Tue Mar 28 13:57:40 2017_x000D_	59.4991	57.716	-88.98	-1.55299	1	63.3373	46.9766	94.082	1.64204	11.4047		6.73661	0
34609	Tue Mar 28 13:57:40 2017_x000D_	59.6012	57.916	-75.2573	-1.31349	1	63.3373	46.9766	94.082	1.64204	11.5598		6.81559	41.8167
34610	Tue Mar 28 13:57:40 2017_x000D_	59.5054	58.122	-65.4662	-1.1426	1	62.8388	48.2783	95.2856	1.66305	10.3928		8.45799	0
34611	Tue Mar 28 13:57:40 2017_x000D_	59.7064	58.3197	-52.6111	-0.918237	1	62.8388	48.2783	95.2856	1.66305	10.5186		6.74998	0
34612	Tue Mar 28 13:57:40 2017_x000D_	59.8085	58.5202	-42.4307	-0.740556	1	62.8388	48.2783	95.2856	1.66305	10.6808		4.23219	0
34613	Tue Mar 28 13:57:40 2017_x000D_	59.9091	58.6191	-38.4452	-0.670995	1	62.8388	48.2783	95.2856	1.66305	10.7478		10.7374	41.8083
34614	Tue Mar 28 13:57:40 2017_x000D_	60.2091	58.8143	-24.4147	-0.426117	1	62.3403	49.5797	101.273	1.76755	9.47733		6.64589	0
34615	Tue Mar 28 13:57:41 2017_x000D_	60.4087	58.9104	-21.8378	-0.381142	1	62.3403	49.5797	101.273	1.76755	9.52854		10.7434	0
34616	Tue Mar 28 13:57:41 2017_x000D_	60.709	59.1055	-9.99104	-0.174377	1	62.3403	49.5797	101.273	1.76755	9.66447		9.369	0
34617	Tue Mar 28 13:57:41 2017_x000D_	61.0071	59.1986	-6.71885	-0.117266	1	62.3403	49.5797	101.273	1.76755	9.71085		8.90165	33.6475
34618	Tue Mar 28 13:57:41 2017_x000D_	61.3037	59.1901	-7.13244	-0.124485	1	62.0699	50.6682	99.197	1.73131	8.55628		23.869	0
34619	Tue Mar 28 13:57:41 2017_x000D_	62.0954	59.2691	-4.23126	-0.0738494	1	62.0699	50.6682	99.197	1.73131	8.60094		12.1911	0
34620	Tue Mar 28 13:57:41 2017_x000D_	62.4917	59.359	-7.13178	-0.124473	1	62.0699	50.6682	99.197	1.73131	8.70103		11.8399	0
34621	Tue Mar 28 13:57:41 2017_x000D_	62.8862	59.3477	-7.13371	-0.124507	1	62.0699	50.6682	99.197	1.73131	8.7178		17.9714	0
34622	Tue Mar 28 13:57:41 2017_x000D_	63.4793	59.4319	-9.99646	-0.174471	1	62.0699	50.6682	99.197	1.73131	8.87631		12.1728	19.7302
34623	Tue Mar 28 13:57:41 2017_x000D_	63.875	59.5217	-12.8053	-0.223495	1	62.038	51.3251	94.082	1.64204	8.39993		15.051	0
34624	Tue Mar 28 13:57:41 2017_x000D_	64.3691	59.6087	-16.4025	-0.286277	1	62.038	51.3251	94.082	1.64204	8.60535		12.1576	0
34625	Tue Mar 28 13:57:41 2017_x000D_	64.7643	59.6984	-19.1845	-0.334833	1	62.038	51.3251	94.082	1.64204	8.80596		19.8049	0
34626	Tue Mar 28 13:57:41 2017_x000D_	65.3592	59.9846	-21.8688	-0.381682	1	62.038	51.3251	94.082	1.64204	9.27455		5.90048	20.8941
34627	Tue Mar 28 13:57:41 2017_x000D_	65.5558	59.9789	-21.8717	-0.381733	1	61.7889	51.9755	100.935	1.76165	8.84556		19.7834	0
34628	Tue Mar 28 13:57:41 2017_x000D_	66.15	60.2649	-24.4568	-0.426852	1	61.7889	51.9755	100.935	1.76165	9.36661		13.1818	0
34629	Tue Mar 28 13:57:41 2017_x000D_	66.5459	60.4555	-24.4565	-0.426846	1	61.7889	51.9755	100.935	1.76165	9.72314		6.59483	0
34630	Tue Mar 28 13:57:41 2017_x000D_	66.7439	60.551	-21.8684	-0.381676	1	61.7889	51.9755	100.935	1.76165	9.9041		18.5957	14.7882
34631	Tue Mar 28 13:57:41 2017_x000D_	67.3356	60.7357	-21.8703	-0.381709	1	61.5504	52.4069	94.1818	1.64378	10.1409		8.38584	0
34632	Tue Mar 28 13:57:41 2017_x000D_	67.5348	60.9318	-21.8663	-0.381638	1	61.5504	52.4069	94.1818	1.64378	10.4157		18.5759	0
34633	Tue Mar 28 13:57:41 2017_x000D_	68.1259	61.1162	-21.8681	-0.381671	1	61.5504	52.4069	94.1818	1.64378	10.9128		12.1029	0
34634	Tue Mar 28 13:57:41 2017_x000D_	68.5193	61.2056	-19.1776	-0.334712	1	61.5504	52.4069	94.1818	1.64378	11.2242		9.27039	0
34635	Tue Mar 28 13:57:41 2017_x000D_	68.8143	61.2976	-20.8059	-0.363131	1	61.5504	52.4069	94.1818	1.64378	11.4808		19.7014	79.2812
34636	Tue Mar 28 13:57:42 2017_x000D_	69.4059	61.5827	-18.2093	-0.317813	1	62.9644	54.6395	52.0281	0.908061	9.47106		9.2686	0
34637	Tue Mar 28 13:57:42 2017_x000D_	69.7009	61.6745	-21.8706	-0.381714	1	62.9644	54.6395	52.0281	0.908061	9.74021		12.0811	0
34638	Tue Mar 28 13:57:42 2017_x000D_	70.0936	61.7637	-19.1772	-0.334706	1	62.9644	54.6395	52.0281	0.908061	10.0787		19.6586	0
34639	Tue Mar 28 13:57:42 2017_x000D_	70.684	62.048	-21.8713	-0.381726	1	62.9644	54.6395	52.0281	0.908061	10.6994		10.5801	59.7698
34640	Tue Mar 28 13:57:42 2017_x000D_	70.9795	62.2405	-20.8018	-0.363059	1	64.1925	56.2083	46.6867	0.814836	9.08024		21.287	0
34641	Tue Mar 28 13:57:42 2017_x000D_	71.6657	62.4211	-21.8721	-0.38174	1	64.1925	56.2083	46.6867	0.814836	9.71842		13.081	0
34642	Tue Mar 28 13:57:42 2017_x000D_	72.0585	62.6104	-21.871	-0.381721	1	64.1925	56.2083	46.6867	0.814836	10.142		18.4649	0
34643	Tue Mar 28 13:57:42 2017_x000D_	72.6461	62.7936	-21.8728	-0.381752	1	64.1925	56.2083	46.6867	0.814836	10.7159		10.5518	45.7887
34644	Tue Mar 28 13:57:42 2017_x000D_	72.9408	62.9856	-20.8018	-0.363059	1	65.2243	57.333	45.6534	0.796802	9.56537		18.4393	0
34645	Tue Mar 28 13:57:42 2017_x000D_	73.5276	63.1685	-20.8031	-0.363083	1	65.2243	57.333	45.6534	0.796802	10.1488		9.22761	0
34646	Tue Mar 28 13:57:42 2017_x000D_	73.8212	63.2602	-19.1704	-0.334587	1	65.2243	57.333	45.6534	0.796802	10.4421		12.0042	0
34647	Tue Mar 28 13:57:42 2017_x000D_	74.2115	63.3484	-21.8753	-0.381797	1	65.2243	57.333	45.6534	0.796802	10.8146		8.30936	0
34648	Tue Mar 28 13:57:42 2017_x000D_	74.4085	63.5431	-21.8714	-0.381727	1	65.2243	57.333	45.6534	0.796802	11.0867		18.4051	41.4206
34649	Tue Mar 28 13:57:42 2017_x000D_	74.9942	63.7257	-21.8731	-0.381758	1	66.2665	58.2386	46.7753	0.816383	10.3093		6.51565	0
34650	Tue Mar 28 13:57:42 2017_x000D_	75.1898	63.8201	-19.1675	-0.334535	1	66.2665	58.2386	46.7753	0.816383	10.5251		15.6553	0
34651	Tue Mar 28 13:57:42 2017_x000D_	75.6776	64.0055	-18.1969	-0.317597	1	66.2665	58.2386	46.7753	0.816383	11.0375		6.49963	0
34652	Tue Mar 28 13:57:42 2017_x000D_	75.8728	64.0995	-20.8018	-0.363059	1	66.2665	58.2386	46.7753	0.816383	11.2531		11.9808	98.6821
34653	Tue Mar 28 13:57:42 2017_x000D_	76.2623	64.1877	-18.1973	-0.317603	1	69.0004	60.0678	16.2571	0.283741	8.34918		5.82288	0
34654	Tue Mar 28 13:57:42 2017_x000D_	76.4563	64.1816	-18.1997	-0.317644	1	69.0004	60.0678	16.2571	0.283741	8.5155		8.28385	0
34655	Tue Mar 28 13:57:42 2017_x000D_	76.6525	64.3759	-18.1953	-0.317567	1	69.0004	60.0678	16.2571	0.283741	8.78148		11.96	0
34656	Tue Mar 28 13:57:42 2017_x000D_	77.0414	64.4636	-20.8045	-0.363108	1	69.0004	60.0678	16.2571	0.283741	9.1641		5.81988	69.659
34657	Tue Mar 28 13:57:42 2017_x000D_	77.2353	64.4575	-20.8073	-0.363156	1	71.1254	61.0037	15.1945	0.265195	7.01852		12.9885	0
34658	Tue Mar 28 13:57:43 2017_x000D_	77.6254	64.6453	-28.3288	-0.494431	1	71.1254	61.0037	15.1945	0.265195	7.45059		2.98825	0
34659	Tue Mar 28 13:57:43 2017_x000D_	77.6267	64.7449	-38.6818	-0.675125	1	71.1254	61.0037	15.1945	0.265195	7.5009		6.01227	0
34660	Tue Mar 28 13:57:43 2017_x000D_	77.6248	64.5445	-46.7483	-0.815912	1	71.1254	61.0037	15.1945	0.265195	7.40132		4.12385	53.4021
34661	Tue Mar 28 13:57:43 2017_x000D_	77.5276	64.4473	-63.3305	-1.10533	1	72.8377	61.4902	11.7656	0.205349	5.54433		2.92638	0
34662	Tue Mar 28 13:57:43 2017_x000D_	77.6251	64.4443	-78.3872	-1.36811	1	72.8377	61.4902	11.7656	0.205349	5.62547		0	0
34663	Tue Mar 28 13:57:43 2017_x000D_	77.6251	64.4443	-78.3872	-1.36811	1	72.8377	61.4902	11.7656	0.205349	5.62547		6.02454	0
34664	Tue Mar 28 13:57:43 2017_x000D_	77.6278	64.6451	265.097	4.62681	1	72.8377	61.4902	11.7656	0.205349	5.73572		6.73512	0
34665	Tue Mar 28 13:57:43 2017_x000D_	77.5332	64.8487	257.078	4.48685	1	72.8377	61.4902	11.7656	0.205349	5.77298		6.02433	40.9041
34666	Tue Mar 28 13:57:43 2017_x000D_	77.5353	65.0495	245.014	4.2763	1	74.1162	61.964	14.2271	0.24831	4.60549		6.73766	0
34667	Tue Mar 28 13:57:43 2017_x000D_	77.4405	65.2531	238.129	4.15614	1	74.1162	61.964	14.2271	0.24831	4.67645		9.53744	0
34668	Tue Mar 28 13:57:43 2017_x000D_	77.3465	65.5568	227.124	3.96406	1	74.1162	61.964	14.2271	0.24831	4.83146		4.22858	0
34669	Tue Mar 28 13:57:43 2017_x000D_	77.2506	65.6601	223.384	3.89879	1	74.1162	61.964	14.2271	0.24831	4.8462		19.0496	196.197
34670	Tue Mar 28 13:57:43 2017_x000D_	76.7706	66.0758	225.189	3.93029	2	80.5698	63.0229	90.5815	1.58095	4.87382		13.2086	0
34671	Tue Mar 28 13:57:43 2017_x000D_	76.3851	66.2885	225.188	3.93028	2	80.5698	63.0229	90.5815	1.58095	5.30809		10.8238	0
34672	Tue Mar 28 13:57:43 2017_x000D_	76.1946	66.5949	227.123	3.96405	2	80.5698	63.0229	90.5815	1.58095	5.64815		25.3439	0
34673	Tue Mar 28 13:57:43 2017_x000D_	75.6198	67.214	231.112	4.03367	2	80.5698	63.0229	90.5815	1.58095	6.48597		6.60632	35.5061
34674	Tue Mar 28 13:57:43 2017_x000D_	75.427	67.3204	232.885	4.0646	2	80.0817	64.1011	135.163	2.35903	5.65952		13.4537	0
34675	Tue Mar 28 13:57:43 2017_x000D_	75.2376	67.7269	232.885	4.06461	2	80.0817	64.1011	135.163	2.35903	6.05076		16.8909	0
34676	Tue Mar 28 13:57:43 2017_x000D_	74.8545	68.1395	240.32	4.19437	2	80.0817	64.1011	135.163	2.35903	6.60547		9.51581	0
34677	Tue Mar 28 13:57:43 2017_x000D_	74.761	68.4426	241.252	4.21065	2	80.0817	64.1011	135.163	2.35903	6.8672		17.5153	0
34678	Tue Mar 28 13:57:43 2017_x000D_	74.4759	68.9521	245.022	4.27644	2	80.0817	64.1011	135.163	2.35903	7.41331		9.50919	124.722
34679	Tue Mar 28 13:57:44 2017_x000D_	74.3825	69.255	248.623	4.33929	1	76.2608	62.4626	11.2226	0.195872	7.04732		8.45073	0
34680	Tue Mar 28 13:57:44 2017_x000D_	74.1908	69.4614	248.624	4.3393	1	76.2608	62.4626	11.2226	0.195872	7.2985		18.2776	0
34681	Tue Mar 28 13:57:44 2017_x000D_	74.101	70.064	251.139	4.38321	1	76.2608	62.4626	11.2226	0.195872	7.90228		10.8171	0
34682	Tue Mar 28 13:57:44 2017_x000D_	73.9106	70.3702	252.042	4.39896	1	76.2608	62.4626	11.2226	0.195872	8.24946		19.0213	0
34683	Tue Mar 28 13:57:44 2017_x000D_	73.7238	70.9761	252.042	4.39896	1	76.2608	62.4626	10.5686	0.184457	8.88347		10.8196	0
34684	Tue Mar 28 13:57:44 2017_x000D_	73.5334	71.2824	251.141	4.38324	1	76.2608	62.4626	10.5686	0.184457	9.23188		19.0118	0
34685	Tue Mar 28 13:57:44 2017_x000D_	73.3467	71.888	251.141	4.38323	1	76.2608	62.4626	10.5686	0.184457	9.8656		8.97672	0
34686	Tue Mar 28 13:57:44 2017_x000D_	73.3505	72.1872	252.042	4.39896	1	76.2608	62.4626	10.5686	0.184457	10.1507		20.1579	9.13242
34687	Tue Mar 28 13:57:44 2017_x000D_	73.0668	72.7963	247.532	4.32026	1	76.4665	62.687	63.2805	1.10445	10.6656		8.97372	0
34688	Tue Mar 28 13:57:44 2017_x000D_	73.0706	73.0954	248.621	4.33926	1	76.4665	62.687	63.2805	1.10445	10.9484		8.44869	0
34689	Tue Mar 28 13:57:44 2017_x000D_	72.879	73.3018	248.622	4.33928	1	76.4665	62.687	63.2805	1.10445	11.2046		10.813	0
34690	Tue Mar 28 13:57:44 2017_x000D_	72.6887	73.6079	247.533	4.32026	1	76.4665	62.687	63.2805	1.10445	11.5559		18.9957	47.4107
34691	Tue Mar 28 13:57:44 2017_x000D_	72.5022	74.213	247.532	4.32025	1	76.8231	64.2266	87.7882	1.53219	10.8811		5.97647	0
34692	Tue Mar 28 13:57:44 2017_x000D_	72.5047	74.4122	247.532	4.32024	1	76.8231	64.2266	87.7882	1.53219	11.0632		20.139	0
34693	Tue Mar 28 13:57:44 2017_x000D_	72.2212	75.0207	245.018	4.27637	1	76.8231	64.2266	87.7882	1.53219	11.7341		10.8063	0
34694	Tue Mar 28 13:57:44 2017_x000D_	72.031	75.3266	246.196	4.29693	1	76.8231	64.2266	87.7882	1.53219	12.0903		16.1644	0
34695	Tue Mar 28 13:57:44 2017_x000D_	71.8434	75.8317	245.018	4.27637	1	76.8231	64.2266	87.7882	1.53219	12.6284		6.7121	39.3074
34696	Tue Mar 28 13:57:44 2017_x000D_	71.7489	76.0345	242.612	4.23438	1	76.7574	65.5352	89.3575	1.55958	11.6327		6.70811	0
34697	Tue Mar 28 13:57:44 2017_x000D_	71.6545	76.2372	245.018	4.27637	1	76.7574	65.5352	89.3575	1.55958	11.8563		14.9747	0
34698	Tue Mar 28 13:57:44 2017_x000D_	71.3685	76.6463	242.612	4.23438	1	76.7574	65.5352	89.3575	1.55958	12.349		8.9528	0
34699	Tue Mar 28 13:57:44 2017_x000D_	71.3725	76.9447	243.864	4.25624	1	76.7574	65.5352	89.3575	1.55958	12.6164		8.45309	32.7501
34700	Tue Mar 28 13:57:45 2017_x000D_	71.1809	77.1513	241.247	4.21056	1	76.7027	66.6255	93.2768	1.62799	11.8862		16.1521	0
34701	Tue Mar 28 13:57:45 2017_x000D_	70.9934	77.656	242.612	4.23437	1	76.7027	66.6255	93.2768	1.62799	12.4205		4.22011	0
34702	Tue Mar 28 13:57:45 2017_x000D_	70.8977	77.7591	243.731	4.2539	1	76.7027	66.6255	93.2768	1.62799	12.5561		9.48361	0
34703	Tue Mar 28 13:57:45 2017_x000D_	70.8046	78.0612	242.612	4.23437	1	76.7027	66.6255	93.2768	1.62799	12.8671		6.70811	62.4731
34704	Tue Mar 28 13:57:45 2017_x000D_	70.7102	78.2639	240.314	4.19428	1	75.9548	68.569	94.1818	1.64378	11.0226		10.8171	0
34705	Tue Mar 28 13:57:45 2017_x000D_	70.5198	78.5701	231.119	4.03379	1	75.9548	68.569	94.1818	1.64378	11.3825		0.00424264	0
34706	Tue Mar 28 13:57:45 2017_x000D_	70.5197	78.5702	227.142	3.96438	1	75.9548	68.569	94.1818	1.64378	11.3826		0.0134164	0
34707	Tue Mar 28 13:57:45 2017_x000D_	70.5193	78.5704	219.715	3.83475	1	75.9548	68.569	94.1818	1.64378	11.383		5.81224	0
34708	Tue Mar 28 13:57:45 2017_x000D_	70.7129	78.563	207.806	3.6269	1	75.9548	68.569	94.1818	1.64378	11.2853		4.22828	60.5991
34709	Tue Mar 28 13:57:45 2017_x000D_	70.6168	78.6661	199.165	3.47608	1	75.4237	70.5179	118.725	2.07214	9.46041		2.93267	0
34710	Tue Mar 28 13:57:45 2017_x000D_	70.5191	78.6694	182.23	3.18051	1	75.4237	70.5179	118.725	2.07214	9.51326		0.00848528	0
34711	Tue Mar 28 13:57:45 2017_x000D_	70.5189	78.6692	176.653	3.08317	1	75.4237	70.5179	118.725	2.07214	9.51319		4.21556	0
34712	Tue Mar 28 13:57:45 2017_x000D_	70.4231	78.772	167.801	2.92868	1	75.4237	70.5179	118.725	2.07214	9.65071		9.17908	65.9424
34713	Tue Mar 28 13:57:45 2017_x000D_	70.1303	78.6832	153.613	2.68105	1	74.0379	72.2241	122.172	2.1323	7.54913		4.11997	0
34714	Tue Mar 28 13:57:45 2017_x000D_	70.0319	78.5874	149.817	2.6148	1	74.0379	72.2241	122.172	2.1323	7.51928		6.48309	0
34715	Tue Mar 28 13:57:45 2017_x000D_	69.8365	78.4951	139.761	2.43929	1	74.0379	72.2241	122.172	2.1323	7.54832		10.5601	0
34716	Tue Mar 28 13:57:45 2017_x000D_	69.6383	78.2042	133.821	2.33562	1	74.0379	72.2241	122.172	2.1323	7.42415		10.4783	47.5396
34717	Tue Mar 28 13:57:45 2017_x000D_	69.344	78.0161	128.091	2.2356	1	73.107	73.5065	125.648	2.19298	5.87339		21.1512	0
34718	Tue Mar 28 13:57:45 2017_x000D_	68.9465	77.4338	128.089	2.23557	1	73.107	73.5065	125.648	2.19298	5.72132		10.5752	0
34719	Tue Mar 28 13:57:45 2017_x000D_	68.7477	77.1427	129.806	2.26555	1	73.107	73.5065	125.648	2.19298	5.67675		22.8776	0
34720	Tue Mar 28 13:57:45 2017_x000D_	68.252	76.5632	131.939	2.30276	1	73.107	73.5065	125.648	2.19298	5.73711		13.197	0
34721	Tue Mar 28 13:57:45 2017_x000D_	68.0514	76.1717	131.934	2.30269	1	73.107	73.5065	125.648	2.19298	5.7151		18.7816	9.31847
34722	Tue Mar 28 13:57:46 2017_x000D_	67.6543	75.6877	133.809	2.33541	1	72.8797	73.7182	122.315	2.1348	5.58424		10.525	0
34723	Tue Mar 28 13:57:46 2017_x000D_	67.3586	75.4989	135.83	2.37068	1	72.8797	73.7182	122.315	2.1348	5.80116		8.28464	0
34724	Tue Mar 28 13:57:46 2017_x000D_	67.1605	75.3065	135.83	2.37068	1	72.8797	73.7182	122.315	2.1348	5.93565		8.28673	0
34725	Tue Mar 28 13:57:46 2017_x000D_	66.9624	75.114	135.83	2.37068	1	72.8797	73.7182	122.315	2.1348	6.0797		18.7241	0
34726	Tue Mar 28 13:57:46 2017_x000D_	66.4682	74.7328	141.879	2.47626	1	72.8797	73.7182	122.315	2.1348	6.49128		8.29736	0
34727	Tue Mar 28 13:57:46 2017_x000D_	66.2698	74.5401	141.878	2.47624	1	72.8797	73.7182	122.315	2.1348	6.6608		16.616	0
34728	Tue Mar 28 13:57:46 2017_x000D_	65.8724	74.1543	145.218	2.53453	1	72.8797	73.7182	122.315	2.1348	7.02086		9.22963	0
34729	Tue Mar 28 13:57:46 2017_x000D_	65.5779	74.0653	145.858	2.54571	1	72.8797	73.7182	122.315	2.1348	7.31005		16.6223	0
34730	Tue Mar 28 13:57:46 2017_x000D_	65.1804	73.6793	145.855	2.54565	1	72.8797	73.7182	122.315	2.1348	7.6994		10.5683	0
34731	Tue Mar 28 13:57:46 2017_x000D_	64.8835	73.4897	147.424	2.57304	1	72.8797	73.7182	122.315	2.1348	7.99946		10.5623	0
34732	Tue Mar 28 13:57:46 2017_x000D_	64.5869	73.3	145.856	2.54566	1	72.8797	73.7182	122.315	2.1348	8.30334		21.1489	0
34733	Tue Mar 28 13:57:46 2017_x000D_	63.9928	72.9205	145.856	2.54567	1	72.8797	73.7182	122.315	2.1348	8.92263		8.32921	0
34734	Tue Mar 28 13:57:46 2017_x000D_	63.7936	72.7271	145.855	2.54564	1	72.8797	73.7182	122.315	2.1348	9.13999		21.1789	0
34735	Tue Mar 28 13:57:46 2017_x000D_	63.1987	72.347	145.855	2.54565	1	72.8797	73.7182	122.315	2.1348	9.77762		6.56756	0
34736	Tue Mar 28 13:57:46 2017_x000D_	63.0008	72.2534	143.615	2.50655	1	72.8797	73.7182	122.315	2.1348	9.98691		18.8448	0
34737	Tue Mar 28 13:57:46 2017_x000D_	62.5036	71.8695	141.887	2.47639	1	72.8797	73.7182	122.315	2.1348	10.5395		8.35042	0
34738	Tue Mar 28 13:57:46 2017_x000D_	62.3039	71.6756	141.886	2.47637	1	72.8797	73.7182	122.315	2.1348	10.7712		20.8995	116.207
34739	Tue Mar 28 13:57:46 2017_x000D_	61.8039	71.1905	141.496	2.46957	1	69.7403	71.4491	146.521	2.55728	7.94061		0	0
34740	Tue Mar 28 13:57:46 2017_x000D_	61.8039	71.1905	141.496	2.46957	1	69.7403	71.4491	146.521	2.55728	7.94061		18.8851	0
34741	Tue Mar 28 13:57:46 2017_x000D_	61.3057	70.8057	139.747	2.43905	1	69.7403	71.4491	146.521	2.55728	8.4591		14.7492	0
34742	Tue Mar 28 13:57:46 2017_x000D_	60.9071	70.5179	141.884	2.47634	1	69.7403	71.4491	146.521	2.55728	8.88215		8.37379	14.4904
34743	Tue Mar 28 13:57:47 2017_x000D_	60.7068	70.3235	141.883	2.47632	1	69.5453	71.0072	177.971	3.10618	8.8649		8.37594	0
34744	Tue Mar 28 13:57:47 2017_x000D_	60.5064	70.1291	141.882	2.4763	1	69.5453	71.0072	177.971	3.10618	9.08145		18.939	0
34745	Tue Mar 28 13:57:47 2017_x000D_	60.0067	69.7433	143.606	2.50639	1	69.5453	71.0072	177.971	3.10618	9.62197		10.6472	0
34746	Tue Mar 28 13:57:47 2017_x000D_	59.7077	69.5521	141.883	2.47633	1	69.5453	71.0072	177.971	3.10618	9.94463		10.6672	23.2566
34747	Tue Mar 28 13:57:47 2017_x000D_	59.4081	69.3606	143.607	2.50642	1	68.917	70.5531	213.802	3.73155	9.58338		8.39291	0
34748	Tue Mar 28 13:57:47 2017_x000D_	59.2073	69.1658	143.606	2.5064	1	68.917	70.5531	213.802	3.73155	9.80831		4.18582	0
34749	Tue Mar 28 13:57:47 2017_x000D_	59.1072	69.0686	144.152	2.51592	1	68.917	70.5531	213.802	3.73155	9.92149		10.678	0
34750	Tue Mar 28 13:57:47 2017_x000D_	58.8073	68.8769	145.84	2.54539	1	68.917	70.5531	213.802	3.73155	10.2477		6.61451	0
34751	Tue Mar 28 13:57:47 2017_x000D_	58.608	68.7826	143.608	2.50643	1	68.917	70.5531	213.802	3.73155	10.4599		16.8008	9.12561
34752	Tue Mar 28 13:57:47 2017_x000D_	58.2059	68.3928	148.2	2.58658	1	68.7112	70.3291	213.649	3.72888	10.6823		9.35814	0
34753	Tue Mar 28 13:57:47 2017_x000D_	57.9075	68.3019	152.142	2.65537	1	68.7112	70.3291	213.649	3.72888	10.9922		6.69545	0
34754	Tue Mar 28 13:57:47 2017_x000D_	57.8049	68.1037	158.51	2.76652	1	68.7112	70.3291	213.649	3.72888	11.131		9.34891	0
34755	Tue Mar 28 13:57:47 2017_x000D_	57.5067	68.0132	173.173	3.02243	1	68.7112	70.3291	213.649	3.72888	11.4413		2.96896	9.12984
34756	Tue Mar 28 13:57:47 2017_x000D_	57.4078	68.0168	179.112	3.12609	1	68.5053	70.105	207.766	3.6262	11.2923		6.61194	0
34757	Tue Mar 28 13:57:47 2017_x000D_	57.2085	67.9227	187.437	3.27138	1	68.5053	70.105	207.766	3.6262	11.5057		12.2785	0
34758	Tue Mar 28 13:57:47 2017_x000D_	56.8155	68.037	202.397	3.53249	1	68.5053	70.105	207.766	3.6262	11.8713		2.95966	0
34759	Tue Mar 28 13:57:47 2017_x000D_	56.7169	68.0403	208.756	3.64349	1	68.5053	70.105	207.766	3.6262	11.9678		8.52925	52.0348
34760	Tue Mar 28 13:57:47 2017_x000D_	56.5234	68.2486	221.225	3.86111	1	67.0316	69.1903	181.911	3.17494	10.5503		10.8436	0
34761	Tue Mar 28 13:57:47 2017_x000D_	56.2305	68.4604	223.026	3.89254	1	67.0316	69.1903	181.911	3.17494	10.8257		19.2987	0
34762	Tue Mar 28 13:57:47 2017_x000D_	55.7435	68.8807	224.967	3.92641	1	67.0316	69.1903	181.911	3.17494	11.2923		12.8232	0
34763	Tue Mar 28 13:57:47 2017_x000D_	55.4523	69.1936	225.111	3.92893	1	67.0316	69.1903	181.911	3.17494	11.5793		21.3733	0
34764	Tue Mar 28 13:57:48 2017_x000D_	54.9669	69.7151	221.226	3.86112	1	67.0316	69.1903	181.911	3.17494	12.0761		6.71449	53.3927
34765	Tue Mar 28 13:57:48 2017_x000D_	54.7707	69.8228	219.023	3.82267	1	65.3192	68.7053	195.595	3.41378	10.6075		12.8294	0
34766	Tue Mar 28 13:57:48 2017_x000D_	54.4793	70.1358	215.088	3.75399	1	65.3192	68.7053	195.595	3.41378	10.9339		8.55029	0
34767	Tue Mar 28 13:57:48 2017_x000D_	54.2852	70.3445	215.089	3.754	1	65.3192	68.7053	195.595	3.41378	11.1551		17.5462	0
34768	Tue Mar 28 13:57:48 2017_x000D_	53.7955	70.6643	211.255	3.6871	1	65.3192	68.7053	195.595	3.41378	11.689		12.33	40.9172
34769	Tue Mar 28 13:57:48 2017_x000D_	53.4008	70.7789	208.769	3.64371	1	64.0399	68.2324	190.214	3.31986	10.9396		17.557	0
34770	Tue Mar 28 13:57:48 2017_x000D_	52.9108	71.0989	205.039	3.5786	1	64.0399	68.2324	190.214	3.31986	11.4923		9.4663	0
34771	Tue Mar 28 13:57:48 2017_x000D_	52.6155	71.2101	208.77	3.64372	1	64.0399	68.2324	190.214	3.31986	11.8061		20.1703	0
34772	Tue Mar 28 13:57:48 2017_x000D_	52.0261	71.5336	206.169	3.59832	1	64.0399	68.2324	190.214	3.31986	12.4591		6.72408	34.8251
34773	Tue Mar 28 13:57:48 2017_x000D_	51.8297	71.6416	208.769	3.64371	1	62.9771	67.7655	184.082	3.21284	11.8021		9.47578	0
34774	Tue Mar 28 13:57:48 2017_x000D_	51.5341	71.7529	212.657	3.71156	1	62.9771	67.7655	184.082	3.21284	12.1178		17.572	0
34775	Tue Mar 28 13:57:48 2017_x000D_	51.0437	72.0732	213.616	3.7283	1	62.9771	67.7655	184.082	3.21284	12.6871		10.8736	0
34776	Tue Mar 28 13:57:48 2017_x000D_	50.75	72.2856	215.083	3.75391	1	62.9771	67.7655	184.082	3.21284	13.0358		20.1945	52.6102
34777	Tue Mar 28 13:57:48 2017_x000D_	50.1599	72.6095	212.657	3.71156	1	61.2316	67.9346	170.15	2.96967	12.0182		6.72934	0
34778	Tue Mar 28 13:57:48 2017_x000D_	49.9633	72.7175	215.082	3.75388	1	61.2316	67.9346	170.15	2.96967	12.2414		8.5671	0
34779	Tue Mar 28 13:57:48 2017_x000D_	49.7687	72.9265	215.082	3.7539	1	61.2316	67.9346	170.15	2.96967	12.5027		20.2014	0
34780	Tue Mar 28 13:57:48 2017_x000D_	49.1785	73.2507	217.376	3.79393	1	61.2316	67.9346	170.15	2.96967	13.1734		15.1143	74.636
34781	Tue Mar 28 13:57:48 2017_x000D_	48.787	73.5678	215.082	3.75389	1	58.814	68.5217	169.373	2.95612	11.2251		13.4788	0
34782	Tue Mar 28 13:57:48 2017_x000D_	48.3932	73.7841	215.081	3.75388	1	58.814	68.5217	169.373	2.95612	11.6742		8.57134	0
34783	Tue Mar 28 13:57:48 2017_x000D_	48.1985	73.9932	215.082	3.75389	1	58.814	68.5217	169.373	2.95612	11.9426		10.8869	0
34784	Tue Mar 28 13:57:48 2017_x000D_	47.9044	74.2058	216.673	3.78166	1	58.814	68.5217	169.373	2.95612	12.3016		19.382	0
34785	Tue Mar 28 13:57:48 2017_x000D_	47.4152	74.6278	215.083	3.75391	1	58.814	68.5217	169.373	2.95612	12.9312		9.50633	53.9643
34786	Tue Mar 28 13:57:49 2017_x000D_	47.1187	74.7396	219.013	3.82249	1	57.0574	68.9091	174.714	3.04934	11.5227		17.1491	0
34787	Tue Mar 28 13:57:49 2017_x000D_	46.7292	75.158	219.014	3.82251	1	57.0574	68.9091	174.714	3.04934	12.0715		13.4922	0
34788	Tue Mar 28 13:57:49 2017_x000D_	46.335	75.3745	219.013	3.82249	1	57.0574	68.9091	174.714	3.04934	12.5208		17.6286	0
34789	Tue Mar 28 13:57:49 2017_x000D_	45.843	75.6958	215.083	3.7539	1	57.0574	68.9091	174.714	3.04934	13.1081		8.57777	44.0843
34790	Tue Mar 28 13:57:49 2017_x000D_	45.6482	75.9051	215.083	3.75391	1	55.7241	69.5269	170.124	2.96923	11.925		10.9036	0
34791	Tue Mar 28 13:57:49 2017_x000D_	45.3537	76.1181	216.673	3.78166	1	55.7241	69.5269	170.124	2.96923	12.2878		8.57982	0
34792	Tue Mar 28 13:57:49 2017_x000D_	45.1588	76.3274	216.674	3.78167	1	55.7241	69.5269	170.124	2.96923	12.5647		17.6344	0
34793	Tue Mar 28 13:57:49 2017_x000D_	44.6667	76.6489	217.376	3.79393	1	55.7241	69.5269	170.124	2.96923	13.1525		8.58201	0
34794	Tue Mar 28 13:57:49 2017_x000D_	44.4718	76.8583	217.377	3.79394	1	55.7241	69.5269	170.124	2.96923	13.43		15.1485	47.6822
34795	Tue Mar 28 13:57:49 2017_x000D_	44.0794	77.1761	215.085	3.75394	1	54.1842	69.9205	156.317	2.72824	12.4399		6.75352	0
34796	Tue Mar 28 13:57:49 2017_x000D_	43.8821	77.2845	217.376	3.79393	1	54.1842	69.9205	156.317	2.72824	12.6634		10.9144	0
34797	Tue Mar 28 13:57:49 2017_x000D_	43.5873	77.4977	219.012	3.82248	1	54.1842	69.9205	156.317	2.72824	13.0272		6.76286	0
34798	Tue Mar 28 13:57:49 2017_x000D_	43.3897	77.6062	216.673	3.78167	1	54.1842	69.9205	156.317	2.72824	13.2511		10.9235	89.132
34799	Tue Mar 28 13:57:49 2017_x000D_	43.0946	77.8195	215.085	3.75393	1	51.321	70.7138	163.562	2.8547	10.8704		6.79335	0
34800	Tue Mar 28 13:57:49 2017_x000D_	42.9997	78.0251	216.675	3.78169	1	51.321	70.7138	163.562	2.8547	11.077		3.00528	0
34801	Tue Mar 28 13:57:49 2017_x000D_	42.8996	78.029	215.085	3.75395	1	51.321	70.7138	163.562	2.8547	11.1549		15.1593	0
34802	Tue Mar 28 13:57:49 2017_x000D_	42.5069	78.347	212.666	3.71173	1	51.321	70.7138	163.562	2.8547	11.6599		4.29831	62.2055
34803	Tue Mar 28 13:57:49 2017_x000D_	42.4092	78.4518	208.793	3.64412	1	49.3361	71.3135	170.119	2.96914	9.94672		3.01704	0
34804	Tue Mar 28 13:57:49 2017_x000D_	42.3087	78.4555	197.002	3.43833	1	49.3361	71.3135	170.119	2.96914	10.0196		0.0067082	0
34805	Tue Mar 28 13:57:49 2017_x000D_	42.3085	78.4554	191.218	3.33739	1	49.3361	71.3135	170.119	2.96914	10.0197		2.98766	0
34806	Tue Mar 28 13:57:49 2017_x000D_	42.408	78.4512	179.302	3.12941	1	49.3361	71.3135	170.119	2.96914	9.94713		3.02493	53.9949
34807	Tue Mar 28 13:57:50 2017_x000D_	42.4105	78.552	176.428	3.07925	1	47.5785	71.7011	169.958	2.96632	8.58155		3.04016	0
34808	Tue Mar 28 13:57:50 2017_x000D_	42.4077	78.4507	167.994	2.93205	1	47.5785	71.7011	169.958	2.96632	8.5026		3.00194	0
34809	Tue Mar 28 13:57:50 2017_x000D_	42.3077	78.4543	161.716	2.82248	1	47.5785	71.7011	169.958	2.96632	8.56662		9.47389	0
34810	Tue Mar 28 13:57:50 2017_x000D_	42.005	78.3643	152.749	2.66597	1	47.5785	71.7011	169.958	2.96632	8.68689		3.00194	0
34811	Tue Mar 28 13:57:50 2017_x000D_	41.905	78.3679	146.491	2.55676	1	47.5785	71.7011	169.958	2.96632	8.75413		8.47749	41.4779
34812	Tue Mar 28 13:57:50 2017_x000D_	41.7001	78.1733	138.568	2.41848	1	46.255	72.101	169.607	2.96019	7.59078		4.23983	0
34813	Tue Mar 28 13:57:50 2017_x000D_	41.5976	78.076	134.567	2.34864	1	46.255	72.101	169.607	2.96019	7.57575		8.48391	0
34814	Tue Mar 28 13:57:50 2017_x000D_	41.3925	77.8813	126.675	2.2109	1	46.255	72.101	169.607	2.96019	7.55353		6.72885	0
34815	Tue Mar 28 13:57:50 2017_x000D_	41.2875	77.6831	124.342	2.17017	1	46.255	72.101	169.607	2.96019	7.47234		15.0229	27.004
34816	Tue Mar 28 13:57:50 2017_x000D_	40.9769	77.2903	121.885	2.1273	1	45.376	72.2949	170.15	2.96967	6.65628		9.56465	0
34817	Tue Mar 28 13:57:50 2017_x000D_	40.8687	76.9904	122.854	2.1442	1	45.376	72.2949	170.15	2.96967	6.50872		10.8493	0
34818	Tue Mar 28 13:57:50 2017_x000D_	40.6605	76.6947	124.34	2.17015	1	45.376	72.2949	170.15	2.96967	6.44936		19.2738	0
34819	Tue Mar 28 13:57:50 2017_x000D_	40.2464	76.2035	122.857	2.14426	1	45.376	72.2949	170.15	2.96967	6.44903		9.56567	0
34820	Tue Mar 28 13:57:50 2017_x000D_	40.1381	75.9036	126.669	2.21079	1	45.376	72.2949	170.15	2.96967	6.36068		8.51382	20.7399
34821	Tue Mar 28 13:57:50 2017_x000D_	39.9321	75.7084	126.671	2.21082	1	44.7142	72.4948	168.6	2.94263	5.76157		21.7558	0
34822	Tue Mar 28 13:57:50 2017_x000D_	39.5148	75.1153	126.67	2.21081	1	44.7142	72.4948	168.6	2.94263	5.82244		15.0852	0
34823	Tue Mar 28 13:57:50 2017_x000D_	39.203	74.7208	124.343	2.1702	1	44.7142	72.4948	168.6	2.94263	5.94377		10.8977	0
34824	Tue Mar 28 13:57:50 2017_x000D_	38.9937	74.4239	130.575	2.27896	1	44.7142	72.4948	168.6	2.94263	6.03701		6.76379	20.7437
34825	Tue Mar 28 13:57:50 2017_x000D_	38.8881	74.2247	128.332	2.23982	1	44.0523	72.6948	169.3	2.95484	5.38605		8.53296	0
34826	Tue Mar 28 13:57:50 2017_x000D_	38.6816	74.0291	128.334	2.23985	1	44.0523	72.6948	169.3	2.95484	5.53397		21.8158	0
34827	Tue Mar 28 13:57:50 2017_x000D_	38.2631	73.4344	128.332	2.23982	1	44.0523	72.6948	169.3	2.95484	5.83625		10.8861	0
34828	Tue Mar 28 13:57:51 2017_x000D_	37.9555	73.2419	130.576	2.27898	1	44.0523	72.6948	169.3	2.95484	6.1213		17.6598	6.51857
34829	Tue Mar 28 13:57:51 2017_x000D_	37.6402	72.7448	130.136	2.2713	1	43.8351	72.6887	167.118	2.91676	6.19515		12.8449	0
34830	Tue Mar 28 13:57:51 2017_x000D_	37.3295	72.4502	130.574	2.27895	1	43.8351	72.6887	167.118	2.91676	6.50997		19.3968	0
34831	Tue Mar 28 13:57:51 2017_x000D_	36.9126	71.956	132.406	2.31092	1	43.8351	72.6887	167.118	2.91676	6.96117		10.9491	0
34832	Tue Mar 28 13:57:51 2017_x000D_	36.7026	71.6575	130.573	2.27893	1	43.8351	72.6887	167.118	2.91676	7.20666		17.1442	14.4832
34833	Tue Mar 28 13:57:51 2017_x000D_	36.2879	71.2643	130.575	2.27896	1	43.4108	72.4584	191.863	3.34865	7.2223		0	0
34834	Tue Mar 28 13:57:51 2017_x000D_	36.2879	71.2643	130.575	2.27896	1	43.4108	72.4584	191.863	3.34865	7.2223		17.7197	0
34835	Tue Mar 28 13:57:51 2017_x000D_	35.9714	70.7656	130.136	2.2713	1	43.4108	72.4584	191.863	3.34865	7.62956		8.58374	0
34836	Tue Mar 28 13:57:51 2017_x000D_	35.7638	70.5687	130.137	2.27132	1	43.4108	72.4584	191.863	3.34865	7.87703		17.7553	0
34837	Tue Mar 28 13:57:51 2017_x000D_	35.4465	70.0691	130.57	2.27888	1	43.4108	72.4584	191.863	3.34865	8.31498		8.59429	79.175
34838	Tue Mar 28 13:57:51 2017_x000D_	35.2387	69.8719	130.571	2.27889	1	41.9916	70.2333	233.058	4.06764	6.76256		15.2108	0
34839	Tue Mar 28 13:57:51 2017_x000D_	34.9242	69.4742	128.338	2.23993	1	41.9916	70.2333	233.058	4.06764	7.10805		12.9043	0
34840	Tue Mar 28 13:57:51 2017_x000D_	34.6121	69.1782	132.4	2.31081	1	41.9916	70.2333	233.058	4.06764	7.45455		10.9958	0
34841	Tue Mar 28 13:57:51 2017_x000D_	34.4011	68.8785	130.571	2.27889	1	41.9916	70.2333	233.058	4.06764	7.71046		10.9909	64.878
34842	Tue Mar 28 13:57:51 2017_x000D_	34.1901	68.579	132.396	2.31075	1	40.7685	68.4498	232.83	4.06365	6.57967		6.80073	0
34843	Tue Mar 28 13:57:51 2017_x000D_	33.9846	68.4833	130.573	2.27893	1	40.7685	68.4498	232.83	4.06365	6.78398		10.9992	0
34844	Tue Mar 28 13:57:51 2017_x000D_	33.7734	68.1836	132.398	2.31078	1	40.7685	68.4498	232.83	4.06365	7.00016		11.0132	0
34845	Tue Mar 28 13:57:51 2017_x000D_	33.5621	67.8834	130.57	2.27888	1	40.7685	68.4498	232.83	4.06365	7.22862		12.9275	46.835
34846	Tue Mar 28 13:57:51 2017_x000D_	33.2495	67.5868	130.137	2.27132	1	39.9595	67.1146	239.815	4.18556	6.72659		6.84741	0
34847	Tue Mar 28 13:57:51 2017_x000D_	33.1421	67.3854	132.395	2.31073	1	39.9595	67.1146	239.815	4.18556	6.82278		4.314	0
34848	Tue Mar 28 13:57:51 2017_x000D_	33.0379	67.2863	128.343	2.24	1	39.9595	67.1146	239.815	4.18556	6.92373		6.85006	0
34849	Tue Mar 28 13:57:51 2017_x000D_	32.9305	67.0848	130.569	2.27886	1	39.9595	67.1146	239.815	4.18556	7.02906		6.80762	0
34850	Tue Mar 28 13:57:52 2017_x000D_	32.7247	66.9892	132.397	2.31076	1	39.9595	67.1146	239.815	4.18556	7.23589		11.0386	32.4635
34851	Tue Mar 28 13:57:52 2017_x000D_	32.5125	66.6886	138.475	2.41684	1	39.3476	66.2221	237.533	4.14574	6.851		8.63292	0
34852	Tue Mar 28 13:57:52 2017_x000D_	32.3034	66.4909	151.103	2.63724	1	39.3476	66.2221	237.533	4.14574	7.04933		6.81724	0
34853	Tue Mar 28 13:57:52 2017_x000D_	32.0972	66.3954	161.423	2.81735	1	39.3476	66.2221	237.533	4.14574	7.25247		6.80383	0
34854	Tue Mar 28 13:57:52 2017_x000D_	31.8914	66.3001	175.76	3.0676	1	39.3476	66.2221	237.533	4.14574	7.45661		4.3164	87.3561
34855	Tue Mar 28 13:57:52 2017_x000D_	31.7869	66.2012	184.703	3.22367	1	38.1634	63.5619	253.561	4.42547	6.90113		9.64853	0
34856	Tue Mar 28 13:57:52 2017_x000D_	31.4856	66.3137	199.462	3.48128	1	38.1634	63.5619	253.561	4.42547	7.22256		3.04351	0
34857	Tue Mar 28 13:57:52 2017_x000D_	31.3842	66.3169	205.925	3.59406	1	38.1634	63.5619	253.561	4.42547	7.31762		6.08703	0
34858	Tue Mar 28 13:57:52 2017_x000D_	31.1814	66.3233	218.848	3.81962	1	38.1634	63.5619	253.561	4.42547	7.50824		8.66871	67.0378
34859	Tue Mar 28 13:57:52 2017_x000D_	30.9843	66.5346	226.965	3.96128	1	37.1659	61.5623	238.871	4.16909	7.93322		4.33223	0
34860	Tue Mar 28 13:57:52 2017_x000D_	30.8858	66.6402	231.037	4.03235	1	37.1659	61.5623	238.871	4.16909	8.07618		8.67909	0
34861	Tue Mar 28 13:57:52 2017_x000D_	30.6883	66.8516	231.037	4.03235	1	37.1659	61.5623	238.871	4.16909	8.36277		22.1574	0
34862	Tue Mar 28 13:57:52 2017_x000D_	30.2994	67.4795	231.037	4.03235	1	37.1659	61.5623	238.871	4.16909	9.06433		13.024	59.9195
34863	Tue Mar 28 13:57:52 2017_x000D_	30.0031	67.7968	226.965	3.96129	1	35.9301	59.9932	241.169	4.20918	9.79926		23.9874	0
34864	Tue Mar 28 13:57:52 2017_x000D_	29.5124	68.4281	224.997	3.92693	1	35.9301	59.9932	241.169	4.20918	10.5988		9.6756	0
34865	Tue Mar 28 13:57:52 2017_x000D_	29.2101	68.5405	224.85	3.92437	1	35.9301	59.9932	241.169	4.20918	10.8727		21.7118	0
34866	Tue Mar 28 13:57:52 2017_x000D_	28.7162	69.0695	220.641	3.85091	1	35.9301	59.9932	241.169	4.20918	11.5939		8.68552	0
34867	Tue Mar 28 13:57:52 2017_x000D_	28.5186	69.2811	220.641	3.85091	1	35.9301	59.9932	241.169	4.20918	11.8826		11.0604	37.9863
34868	Tue Mar 28 13:57:52 2017_x000D_	28.2191	69.4961	218.854	3.81972	1	35.3269	58.8799	235.714	4.11398	12.7759		17.3731	0
34869	Tue Mar 28 13:57:52 2017_x000D_	27.8238	69.9193	213.997	3.73495	1	35.3269	58.8799	235.714	4.11398	13.3478		11.0663	0
34870	Tue Mar 28 13:57:52 2017_x000D_	27.5242	70.1345	212.458	3.7081	1	35.3269	58.8799	235.714	4.11398	13.6948		20.5691	0
34871	Tue Mar 28 13:57:53 2017_x000D_	26.922	70.4623	214.895	3.75062	1	35.3269	58.8799	235.714	4.11398	14.3106		11.0646	36.7689
34872	Tue Mar 28 13:57:53 2017_x000D_	26.6224	70.6774	216.496	3.77857	1	34.4958	57.9791	231.671	4.04343	14.9411		20.5851	0
34873	Tue Mar 28 13:57:53 2017_x000D_	26.0197	71.0054	213.995	3.73492	1	34.4958	57.9791	231.671	4.04343	15.5412		8.68976	0
34874	Tue Mar 28 13:57:53 2017_x000D_	25.822	71.2171	213.996	3.73494	1	34.4958	57.9791	231.671	4.04343	15.8265		11.0796	0
34875	Tue Mar 28 13:57:53 2017_x000D_	25.522	71.4325	212.459	3.7081	1	34.4958	57.9791	231.671	4.04343	16.1717		17.9005	52.824
34876	Tue Mar 28 13:57:53 2017_x000D_	25.0214	71.7572	216.495	3.77855	1	32.7431	58.1478	206.42	3.60272	15.6474		8.694	0
34877	Tue Mar 28 13:57:53 2017_x000D_	24.8236	71.969	216.496	3.77856	1	32.7431	58.1478	206.42	3.60272	15.9293		12.6542	0
34878	Tue Mar 28 13:57:53 2017_x000D_	24.4182	72.0855	218.85	3.81966	1	32.7431	58.1478	206.42	3.60272	16.2346		17.3944	0
34879	Tue Mar 28 13:57:53 2017_x000D_	24.0225	72.5093	218.851	3.81967	1	32.7431	58.1478	206.42	3.60272	16.8018		9.70999	0
34880	Tue Mar 28 13:57:53 2017_x000D_	23.7192	72.6223	218.236	3.80893	1	32.7431	58.1478	206.42	3.60272	17.057		19.6965	62.379
34881	Tue Mar 28 13:57:53 2017_x000D_	23.2209	73.0498	216.495	3.77854	1	30.7524	58.7483	162	2.82743	16.1634		8.70043	0
34882	Tue Mar 28 13:57:53 2017_x000D_	23.023	73.2618	216.495	3.77856	1	30.7524	58.7483	162	2.82743	16.4434		22.1784	0
34883	Tue Mar 28 13:57:53 2017_x000D_	22.4225	73.693	216.495	3.77855	1	30.7524	58.7483	162	2.82743	17.1094		6.87608	0
34884	Tue Mar 28 13:57:53 2017_x000D_	22.2212	73.8026	218.85	3.81965	1	30.7524	58.7483	162	2.82743	17.3036		11.0904	60.9223
34885	Tue Mar 28 13:57:53 2017_x000D_	21.9209	74.0182	220.635	3.85081	1	29.1677	60.0182	136.251	2.37803	15.7644		19.7112	0
34886	Tue Mar 28 13:57:53 2017_x000D_	21.4223	74.4461	218.85	3.81965	1	29.1677	60.0182	136.251	2.37803	16.3755		11.0946	0
34887	Tue Mar 28 13:57:53 2017_x000D_	21.1219	74.6618	220.635	3.8508	1	29.1677	60.0182	136.251	2.37803	16.7084		8.70468	0
34888	Tue Mar 28 13:57:53 2017_x000D_	20.9239	74.8739	220.635	3.85081	1	29.1677	60.0182	136.251	2.37803	16.9898		17.958	103.201
34889	Tue Mar 28 13:57:53 2017_x000D_	20.4216	75.1995	216.495	3.77856	1	26.4541	62.1325	150.053	2.61892	14.3923		8.71096	0
34890	Tue Mar 28 13:57:53 2017_x000D_	20.2234	75.4117	216.496	3.77857	1	26.4541	62.1325	150.053	2.61892	14.6683		15.398	0
34891	Tue Mar 28 13:57:53 2017_x000D_	19.8237	75.7337	218.85	3.81965	1	26.4541	62.1325	150.053	2.61892	15.1313		13.7737	0
34892	Tue Mar 28 13:57:53 2017_x000D_	19.4205	75.9533	218.849	3.81964	1	26.4541	62.1325	150.053	2.61892	15.5076		15.4088	0
34893	Tue Mar 28 13:57:54 2017_x000D_	19.0205	76.2755	216.496	3.77856	1	26.4541	62.1325	150.053	2.61892	15.9776		6.88949	66.0322
34894	Tue Mar 28 13:57:54 2017_x000D_	18.8188	76.3853	218.849	3.81963	1	24.6518	63.396	148.272	2.58783	14.2389		8.71316	0
34895	Tue Mar 28 13:57:54 2017_x000D_	18.6206	76.5976	218.849	3.81964	1	24.6518	63.396	148.272	2.58783	14.514		15.4112	0
34896	Tue Mar 28 13:57:54 2017_x000D_	18.2205	76.9198	216.496	3.77857	1	24.6518	63.396	148.272	2.58783	14.9751		6.89499	0
34897	Tue Mar 28 13:57:54 2017_x000D_	18.0187	77.0298	218.849	3.81963	1	24.6518	63.396	148.272	2.58783	15.1617		13.0707	71.3808
34898	Tue Mar 28 13:57:54 2017_x000D_	17.7213	77.3482	218.236	3.80893	1	22.6317	64.6532	151.844	2.65018	13.6116		4.35972	0
34899	Tue Mar 28 13:57:54 2017_x000D_	17.6221	77.4544	218.85	3.81965	1	22.6317	64.6532	151.844	2.65018	13.7465		6.89499	0
34900	Tue Mar 28 13:57:54 2017_x000D_	17.4203	77.5644	221.065	3.85832	1	22.6317	64.6532	151.844	2.65018	13.9233		15.4243	0
34901	Tue Mar 28 13:57:54 2017_x000D_	17.0198	77.8868	214.004	3.73508	1	22.6317	64.6532	151.844	2.65018	14.3743		8.71944	38.4613
34902	Tue Mar 28 13:57:54 2017_x000D_	16.8214	78.0992	214.005	3.73509	1	21.5126	65.2787	168.072	2.93342	13.6518		6.91103	0
34903	Tue Mar 28 13:57:54 2017_x000D_	16.6191	78.2094	208.589	3.64057	1	21.5126	65.2787	168.072	2.93342	13.8257		9.77283	0
34904	Tue Mar 28 13:57:54 2017_x000D_	16.3139	78.3233	199.595	3.48359	1	21.5126	65.2787	168.072	2.93342	14.0424		3.0951	0
34905	Tue Mar 28 13:57:54 2017_x000D_	16.2108	78.3271	193.411	3.37566	1	21.5126	65.2787	168.072	2.93342	14.0844		8.72107	60.9008
34906	Tue Mar 28 13:57:54 2017_x000D_	16.012	78.5392	182.164	3.17936	1	19.9285	66.5482	126.885	2.21457	12.6144		4.36017	0
34907	Tue Mar 28 13:57:54 2017_x000D_	15.9055	78.4403	173.227	3.02339	1	19.9285	66.5482	126.885	2.21457	12.5541		9.26709	0
34908	Tue Mar 28 13:57:54 2017_x000D_	15.5968	78.4515	160.988	2.80978	1	19.9285	66.5482	126.885	2.21457	12.667		6.18099	0
34909	Tue Mar 28 13:57:54 2017_x000D_	15.3909	78.4589	155.686	2.71723	1	19.9285	66.5482	126.885	2.21457	12.7458		13.0596	0
34910	Tue Mar 28 13:57:54 2017_x000D_	15.0717	78.1629	143.589	2.50611	1	19.9285	66.5482	126.885	2.21457	12.5893		6.1721	84.6304
34911	Tue Mar 28 13:57:54 2017_x000D_	14.8661	78.1704	135.12	2.35828	1	18.0881	68.6862	127.333	2.22237	10.0166		9.72682	0
34912	Tue Mar 28 13:57:54 2017_x000D_	14.7523	77.8668	130.885	2.28437	1	18.0881	68.6862	127.333	2.22237	9.76785		13.0725	0
34913	Tue Mar 28 13:57:54 2017_x000D_	14.4327	77.5706	118.75	2.07257	1	18.0881	68.6862	127.333	2.22237	9.607		6.87944	0
34914	Tue Mar 28 13:57:55 2017_x000D_	14.3225	77.3695	116.136	2.02696	1	18.0881	68.6862	127.333	2.22237	9.46464		9.73736	80.6431
34915	Tue Mar 28 13:57:55 2017_x000D_	14.2085	77.0656	112.381	1.96141	1	16.4661	70.8298	128.757	2.24723	6.63189		16.5854	0
34916	Tue Mar 28 13:57:55 2017_x000D_	13.9842	76.5603	106.164	1.85292	1	16.4661	70.8298	128.757	2.24723	6.24487		9.2369	0
34917	Tue Mar 28 13:57:55 2017_x000D_	13.9732	76.2526	106.873	1.86528	1	16.4661	70.8298	128.757	2.24723	5.96836		22.4397	0
34918	Tue Mar 28 13:57:55 2017_x000D_	13.7412	75.5415	100.633	1.75638	1	16.4661	70.8298	128.757	2.24723	5.4429		9.75562	42.2983
34919	Tue Mar 28 13:57:55 2017_x000D_	13.6268	75.2371	104.007	1.81526	1	15.5463	71.8984	128.24	2.23821	3.85116		9.25799	0
34920	Tue Mar 28 13:57:55 2017_x000D_	13.6157	74.9287	103.424	1.80509	1	15.5463	71.8984	128.24	2.23821	3.59304		22.4691	0
34921	Tue Mar 28 13:57:55 2017_x000D_	13.3833	74.2167	104.007	1.81526	1	15.5463	71.8984	128.24	2.23821	3.17066		12.3471	0
34922	Tue Mar 28 13:57:55 2017_x000D_	13.3684	73.8054	104.004	1.81522	1	15.5463	71.8984	128.24	2.23821	2.89481		18.7968	0
34923	Tue Mar 28 13:57:55 2017_x000D_	13.2426	73.1916	106.867	1.86518	1	15.5463	71.8984	128.24	2.23821	2.64186		12.3591	18.6786
34924	Tue Mar 28 13:57:55 2017_x000D_	13.2277	72.7799	106.864	1.86513	1	15.0912	72.3233	129.711	2.26388	1.91862		8.76494	0
34925	Tue Mar 28 13:57:55 2017_x000D_	13.0136	72.5811	106.868	1.8652	1	15.0912	72.3233	129.711	2.26388	2.09353		18.8185	0
34926	Tue Mar 28 13:57:55 2017_x000D_	12.8876	71.9666	109.654	1.91383	1	15.0912	72.3233	129.711	2.26388	2.23228		9.79318	0
34927	Tue Mar 28 13:57:55 2017_x000D_	12.7731	71.6609	106.158	1.85281	1	15.0912	72.3233	129.711	2.26388	2.41088		6.92662	23.8107
34928	Tue Mar 28 13:57:55 2017_x000D_	12.662	71.4585	110.566	1.92975	1	14.6266	72.9668	135	2.35619	2.47682		18.8397	0
34929	Tue Mar 28 13:57:55 2017_x000D_	12.5359	70.8433	113.381	1.97888	1	14.6266	72.9668	135	2.35619	2.97998		6.93163	0
34930	Tue Mar 28 13:57:55 2017_x000D_	12.425	70.6406	110.564	1.92971	1	14.6266	72.9668	135	2.35619	3.20285		20.826	0
34931	Tue Mar 28 13:57:55 2017_x000D_	12.0916	70.0317	113.384	1.97893	1	14.6266	72.9668	135	2.35619	3.87828		9.30318	9.33938
34932	Tue Mar 28 13:57:55 2017_x000D_	12.0803	69.7218	112.355	1.96096	1	14.399	73.1792	141.814	2.47512	4.16293		16.717	0
34933	Tue Mar 28 13:57:55 2017_x000D_	11.8542	69.2125	113.381	1.97887	1	14.399	73.1792	141.814	2.47512	4.71282		11.222	0
34934	Tue Mar 28 13:57:55 2017_x000D_	11.6354	68.9091	112.358	1.96102	1	14.399	73.1792	141.814	2.47512	5.08638		19.6552	0
34935	Tue Mar 28 13:57:56 2017_x000D_	11.4052	68.2957	112.357	1.96101	1	14.399	73.1792	141.814	2.47512	5.72812		9.83146	0
34936	Tue Mar 28 13:57:56 2017_x000D_	11.29	67.9889	116.09	2.02616	1	14.399	73.1792	141.814	2.47512	6.05021		6.95844	33.2639
34937	Tue Mar 28 13:57:56 2017_x000D_	11.1787	67.7854	113.382	1.9789	1	13.3185	72.9303	198.725	3.46841	5.57214		16.7681	0
34938	Tue Mar 28 13:57:56 2017_x000D_	10.952	67.2745	112.358	1.96102	1	13.3185	72.9303	198.725	3.46841	6.13094		6.21718	0
34939	Tue Mar 28 13:57:56 2017_x000D_	10.9444	67.0674	112.356	1.96098	1	13.3185	72.9303	198.725	3.46841	6.32534		11.2387	0
34940	Tue Mar 28 13:57:56 2017_x000D_	10.7252	66.7636	113.383	1.9789	1	13.3185	72.9303	198.725	3.46841	6.6898		12.8373	32.5062
34941	Tue Mar 28 13:57:56 2017_x000D_	10.6061	66.3526	110.57	1.92982	1	12.4749	72.2503	215.752	3.76559	6.1867		6.97736	0
34942	Tue Mar 28 13:57:56 2017_x000D_	10.4944	66.1486	113.382	1.97888	1	12.4749	72.2503	215.752	3.76559	6.41507		15.8875	0
34943	Tue Mar 28 13:57:56 2017_x000D_	10.3714	65.6335	109.662	1.91396	1	12.4749	72.2503	215.752	3.76559	6.94311		4.42377	0
34944	Tue Mar 28 13:57:56 2017_x000D_	10.2634	65.5331	113.381	1.97887	1	12.4749	72.2503	215.752	3.76559	7.07188		6.22329	0
34945	Tue Mar 28 13:57:56 2017_x000D_	10.2557	65.3258	113.378	1.97883	1	12.4749	72.2503	215.752	3.76559	7.27142		12.8562	61.4553
34946	Tue Mar 28 13:57:56 2017_x000D_	10.1364	64.9142	110.568	1.92978	1	11.4603	70.4707	254.2	4.43663	5.71204		6.98119	0
34947	Tue Mar 28 13:57:56 2017_x000D_	10.0248	64.71	107.664	1.8791	1	11.4603	70.4707	254.2	4.43663	5.93686		13.9796	0
34948	Tue Mar 28 13:57:56 2017_x000D_	9.8015	64.301	100.681	1.75721	1	11.4603	70.4707	254.2	4.43663	6.3888		0.0169706	0
34949	Tue Mar 28 13:57:56 2017_x000D_	9.8019	64.3014	89.273	1.55811	1	11.4603	70.4707	254.2	4.43663	6.38831		4.40758	101.577
34950	Tue Mar 28 13:57:56 2017_x000D_	9.70197	64.4091	74.548	1.30111	1	10.7295	67.1646	274.065	4.78333	2.94085		4.38755	0
34951	Tue Mar 28 13:57:56 2017_x000D_	9.8021	64.3025	65.4506	1.14233	1	10.7295	67.1646	274.065	4.78333	3.0086		6.22053	0
34952	Tue Mar 28 13:57:56 2017_x000D_	9.79419	64.0953	57.451	1.00271	1	10.7295	67.1646	274.065	4.78333	3.20865		4.38058	0
34953	Tue Mar 28 13:57:56 2017_x000D_	9.89398	63.9887	44.7467	0.780977	1	10.7295	67.1646	274.065	4.78333	3.28397		6.94684	178.238
34954	Tue Mar 28 13:57:56 2017_x000D_	10.0978	63.8788	33.8043	0.589997	2	8.11769	61.8282	260.405	4.54493	2.85058		4.3894	0
34955	Tue Mar 28 13:57:56 2017_x000D_	10.1977	63.7719	29.6739	0.517907	2	8.11769	61.8282	260.405	4.54493	2.84682		13.9024	0
34956	Tue Mar 28 13:57:56 2017_x000D_	10.6054	63.5516	16.471	0.287473	2	8.11769	61.8282	260.405	4.54493	3.02635		6.23396	0
34957	Tue Mar 28 13:57:57 2017_x000D_	10.8131	63.5452	10.6916	0.186604	2	8.11769	61.8282	260.405	4.54493	3.19583		13.9089	0
34958	Tue Mar 28 13:57:57 2017_x000D_	11.2211	63.325	4.72522	0.0824706	2	8.11769	61.8282	260.405	4.54493	3.44551		12.4736	19.7402
34959	Tue Mar 28 13:57:57 2017_x000D_	11.6367	63.3125	4.72585	0.0824817	2	8.14591	61.1708	305.083	5.32471	4.09542		24.9321	0
34960	Tue Mar 28 13:57:57 2017_x000D_	12.4674	63.2877	4.72701	0.0825019	2	8.14591	61.1708	305.083	5.32471	4.81212		9.34017	0
34961	Tue Mar 28 13:57:57 2017_x000D_	12.7786	63.2784	4.57708	0.0798851	2	8.14591	61.1708	305.083	5.32471	5.08958		12.4526	0
34962	Tue Mar 28 13:57:57 2017_x000D_	13.1935	63.266	4.57766	0.0798953	2	8.14591	61.1708	305.083	5.32471	5.46516		21.7956	75.0325
34963	Tue Mar 28 13:57:57 2017_x000D_	13.9197	63.2444	10.6988	0.186729	2	10.5767	60.582	345.452	6.02927	4.27364		6.9396	0
34964	Tue Mar 28 13:57:57 2017_x000D_	14.1233	63.1346	13.6206	0.237725	2	10.5767	60.582	345.452	6.02927	4.36968		18.8984	0
34965	Tue Mar 28 13:57:57 2017_x000D_	14.7413	63.0125	16.4858	0.287732	2	10.5767	60.582	345.452	6.02927	4.82195		9.81868	0
34966	Tue Mar 28 13:57:57 2017_x000D_	15.0485	62.8996	20.1915	0.352408	2	10.5767	60.582	345.452	6.02927	5.03669		19.6166	66.0997
34967	Tue Mar 28 13:57:57 2017_x000D_	15.6622	62.6739	20.1915	0.352408	2	12.3807	59.317	286.859	5.00663	4.69436		6.9329	0
34968	Tue Mar 28 13:57:57 2017_x000D_	15.8656	62.5642	23.0197	0.401769	2	12.3807	59.317	286.859	5.00663	4.76328		9.31009	0
34969	Tue Mar 28 13:57:57 2017_x000D_	16.1758	62.555	21.9912	0.383819	2	12.3807	59.317	286.859	5.00663	4.98873		16.6927	0
34970	Tue Mar 28 13:57:57 2017_x000D_	16.6858	62.3325	23.0217	0.401805	2	12.3807	59.317	286.859	5.00663	5.25615		11.1612	119.182
34971	Tue Mar 28 13:57:57 2017_x000D_	16.9885	62.1162	21.9892	0.383784	2	13.8529	55.6271	316.267	5.51991	7.20697		9.31	0
34972	Tue Mar 28 13:57:57 2017_x000D_	17.2987	62.1071	23.0224	0.401817	2	13.8529	55.6271	316.267	5.51991	7.33921		19.5843	0
34973	Tue Mar 28 13:57:57 2017_x000D_	17.9114	61.8818	23.023	0.401827	2	13.8529	55.6271	316.267	5.51991	7.45605		8.75746	0
34974	Tue Mar 28 13:57:57 2017_x000D_	18.1108	61.6686	23.0207	0.401787	2	13.8529	55.6271	316.267	5.51991	7.39117		19.5748	0
34975	Tue Mar 28 13:57:57 2017_x000D_	18.7232	61.4434	23.0213	0.401798	2	13.8529	55.6271	316.267	5.51991	7.58612		9.77512	122.093
34976	Tue Mar 28 13:57:57 2017_x000D_	19.029	61.3309	19.2747	0.336407	2	16.6079	52.6316	305.581	5.33339	9.02993		19.5587	0
34977	Tue Mar 28 13:57:57 2017_x000D_	19.6409	61.1059	19.2745	0.336404	2	16.6079	52.6316	305.581	5.33339	9.00071		9.77897	0
34978	Tue Mar 28 13:57:58 2017_x000D_	19.9468	60.9933	17.2607	0.301256	2	16.6079	52.6316	305.581	5.33339	9.00368		9.76741	0
34979	Tue Mar 28 13:57:58 2017_x000D_	20.2524	60.881	19.2743	0.3364	2	16.6079	52.6316	305.581	5.33339	9.01859		9.28293	79.7508
34980	Tue Mar 28 13:57:58 2017_x000D_	20.5617	60.872	20.1915	0.352408	2	18.4419	50.7072	313.759	5.47612	10.3835		20.7252	0
34981	Tue Mar 28 13:57:58 2017_x000D_	21.1696	60.5438	23.0238	0.401841	2	18.4419	50.7072	313.759	5.47612	10.2078		9.75615	0
34982	Tue Mar 28 13:57:58 2017_x000D_	21.4748	60.4315	19.2739	0.336393	2	18.4419	50.7072	313.759	5.47612	10.1863		22.4753	0
34983	Tue Mar 28 13:57:58 2017_x000D_	22.1886	60.204	20.1901	0.352384	2	18.4419	50.7072	313.759	5.47612	10.2092		11.1263	0
34984	Tue Mar 28 13:57:58 2017_x000D_	22.4903	59.9883	19.2721	0.336361	2	18.4419	50.7072	313.759	5.47612	10.1256		18.7596	74.9191
34985	Tue Mar 28 13:57:58 2017_x000D_	23.1038	59.8673	16.4712	0.287477	2	20.2665	49.0021	315	5.49779	11.2296		9.7569	0
34986	Tue Mar 28 13:57:58 2017_x000D_	23.4091	59.7552	20.1901	0.352385	2	20.2665	49.0021	315	5.49779	11.2029		19.4923	0
34987	Tue Mar 28 13:57:58 2017_x000D_	24.0189	59.5309	20.1901	0.352384	2	20.2665	49.0021	315	5.49779	11.1775		9.2406	0
34988	Tue Mar 28 13:57:58 2017_x000D_	24.3268	59.5223	19.2756	0.336422	2	20.2665	49.0021	315	5.49779	11.2766		11.1204	46.8337
34989	Tue Mar 28 13:57:58 2017_x000D_	24.6284	59.3068	20.1901	0.352384	2	21.4071	47.9362	308.474	5.38388	11.8181		15.6911	0
34990	Tue Mar 28 13:57:58 2017_x000D_	25.138	59.189	16.4695	0.287447	2	21.4071	47.9362	308.474	5.38388	11.8552		9.74178	0
34991	Tue Mar 28 13:57:58 2017_x000D_	25.4428	59.077	20.1914	0.352407	2	21.4071	47.9362	308.474	5.38388	11.8492		9.72489	0
34992	Tue Mar 28 13:57:58 2017_x000D_	25.747	58.965	16.4686	0.287431	2	21.4071	47.9362	308.474	5.38388	11.852		19.4572	70.3787
34993	Tue Mar 28 13:57:58 2017_x000D_	26.3557	58.7411	16.4676	0.287414	2	23.2224	46.4502	316.094	5.51689	12.684		6.15229	0
34994	Tue Mar 28 13:57:58 2017_x000D_	26.5607	58.7355	16.4688	0.287435	2	23.2224	46.4502	316.094	5.51689	12.7308		19.4449	0
34995	Tue Mar 28 13:57:58 2017_x000D_	27.169	58.5117	16.4679	0.287418	2	23.2224	46.4502	316.094	5.51689	12.6908		6.87662	0
34996	Tue Mar 28 13:57:58 2017_x000D_	27.3707	58.4028	19.2745	0.336404	2	23.2224	46.4502	316.094	5.51689	12.652		12.6654	89.98
34997	Tue Mar 28 13:57:58 2017_x000D_	27.777	58.2881	16.4669	0.287401	2	25.7028	44.7639	321.526	5.61169	13.6823		6.87398	0
34998	Tue Mar 28 13:57:58 2017_x000D_	27.9786	58.1792	19.2743	0.336401	2	25.7028	44.7639	321.526	5.61169	13.607		3.07615	0
34999	Tue Mar 28 13:57:59 2017_x000D_	28.0811	58.1764	20.1929	0.352432	2	25.7028	44.7639	321.526	5.61169	13.6217		9.70592	0
35000	Tue Mar 28 13:57:59 2017_x000D_	28.3847	58.0646	16.4659	0.287385	2	25.7028	44.7639	321.526	5.61169	13.5684		6.87398	0
35001	Tue Mar 28 13:57:59 2017_x000D_	28.5863	57.9557	19.274	0.336396	2	25.7028	44.7639	321.526	5.61169	13.5033		12.6695	66.1723
35002	Tue Mar 28 13:57:59 2017_x000D_	28.9928	57.8412	29.7379	0.519024	2	27.5087	43.4974	314.782	5.49399	14.4204		3.07615	0
35003	Tue Mar 28 13:57:59 2017_x000D_	29.0953	57.8384	36.395	0.635212	2	27.5087	43.4974	314.782	5.49399	14.4285		6.8948	0
35004	Tue Mar 28 13:57:59 2017_x000D_	28.9997	58.0474	51.0218	0.890499	2	27.5087	43.4974	314.782	5.49399	14.6262		3.05785	0
35005	Tue Mar 28 13:57:59 2017_x000D_	28.8978	58.0498	61.4596	1.07267	2	27.5087	43.4974	314.782	5.49399	14.6185		4.36076	68.7365
35006	Tue Mar 28 13:57:59 2017_x000D_	29.0032	58.1499	70.6326	1.23277	2	29.7215	42.9031	0	0	15.2637		3.08831	0
35007	Tue Mar 28 13:57:59 2017_x000D_	29.0062	58.2528	77.0949	1.34556	2	29.7215	42.9031	0	0	15.3664		3.07307	0
35008	Tue Mar 28 13:57:59 2017_x000D_	29.0089	58.3552	94.5393	1.65002	2	29.7215	42.9031	0	0	15.4685		3.10378	0
35009	Tue Mar 28 13:57:59 2017_x000D_	29.0054	58.2518	106.301	1.85529	2	29.7215	42.9031	0	0	15.3654		3.04624	0
35010	Tue Mar 28 13:57:59 2017_x000D_	29.1069	58.2489	121.886	2.12731	2	29.7215	42.9031	0	0	15.3581		6.19198	91.8419
35011	Tue Mar 28 13:57:59 2017_x000D_	29.1005	58.0426	130.03	2.26945	2	32.7671	43.2137	5.78977	0.101051	15.2755		9.72825	0
35012	Tue Mar 28 13:57:59 2017_x000D_	28.7903	57.9481	142.685	2.49033	2	32.7671	43.2137	5.78977	0.101051	15.2616		4.36914	0
35013	Tue Mar 28 13:57:59 2017_x000D_	28.6848	57.8477	146.838	2.56281	2	32.7671	43.2137	5.78977	0.101051	15.1927		0.0127279	0
35014	Tue Mar 28 13:57:59 2017_x000D_	28.6845	57.848	154.802	2.70181	2	32.7671	43.2137	5.78977	0.101051	15.1931		15.4249	66.5946
35015	Tue Mar 28 13:57:59 2017_x000D_	28.266	57.5493	157.412	2.74736	2	34.9289	43.7179	4.08198	0.0712439	15.3526		6.88466	0
35016	Tue Mar 28 13:57:59 2017_x000D_	28.0583	57.4517	160.137	2.79491	2	34.9289	43.7179	4.08198	0.0712439	15.3565		22.4083	0
35017	Tue Mar 28 13:57:59 2017_x000D_	27.3353	57.2641	153.468	2.67852	2	34.9289	43.7179	4.08198	0.0712439	15.5294		8.75297	0
35018	Tue Mar 28 13:57:59 2017_x000D_	27.1241	57.0628	153.465	2.67846	2	34.9289	43.7179	4.08198	0.0712439	15.4597		24.9057	41.233
35019	Tue Mar 28 13:57:59 2017_x000D_	26.3939	56.6678	146.848	2.56298	2	36.2175	44.196	5.39518	0.0941636	15.876		6.91133	0
35020	Tue Mar 28 13:57:59 2017_x000D_	26.1855	56.5696	144.49	2.52183	2	36.2175	44.196	5.39518	0.0941636	15.9294		13.1538	0
35021	Tue Mar 28 13:58:00 2017_x000D_	25.8682	56.267	140.453	2.45137	2	36.2175	44.196	5.39518	0.0941636	15.9002		9.76086	0
35022	Tue Mar 28 13:58:00 2017_x000D_	25.5572	56.1714	136.388	2.38043	2	36.2175	44.196	5.39518	0.0941636	16.0328		18.1306	46.1809
35023	Tue Mar 28 13:58:00 2017_x000D_	25.2331	55.6613	132.321	2.30943	2	37.7339	44.4609	4.18183	0.0729868	16.7845		11.1709	0
35024	Tue Mar 28 13:58:00 2017_x000D_	24.9185	55.4621	130.085	2.27041	2	37.7339	44.4609	4.18183	0.0729868	16.8897		22.446	0
35025	Tue Mar 28 13:58:00 2017_x000D_	24.4878	54.8503	130.083	2.27037	2	37.7339	44.4609	4.18183	0.0729868	16.8345		8.79548	0
35026	Tue Mar 28 13:58:00 2017_x000D_	24.2755	54.6481	130.084	2.27039	2	37.7339	44.4609	4.18183	0.0729868	16.8792		19.9482	0
35027	Tue Mar 28 13:58:00 2017_x000D_	23.8474	54.1393	128.309	2.23942	2	37.7339	44.4609	4.18183	0.0729868	16.9265		11.2381	33.4833
35028	Tue Mar 28 13:58:00 2017_x000D_	23.6316	53.8331	130.083	2.27037	2	38.8342	44.2737	308.24	5.3798	17.9583		22.5035	0
35029	Tue Mar 28 13:58:00 2017_x000D_	23.1997	53.2198	130.08	2.27033	2	38.8342	44.2737	308.24	5.3798	18.0131		8.81659	0
35030	Tue Mar 28 13:58:00 2017_x000D_	22.987	53.017	130.082	2.27035	2	38.8342	44.2737	308.24	5.3798	18.0991		8.823	0
35031	Tue Mar 28 13:58:00 2017_x000D_	22.7741	52.8141	130.083	2.27037	2	38.8342	44.2737	308.24	5.3798	18.1897		13.9823	84.8686
35032	Tue Mar 28 13:58:00 2017_x000D_	22.5545	52.403	130.079	2.27031	2	40.6798	42.1297	299.171	5.22151	20.8343		11.2406	0
35033	Tue Mar 28 13:58:00 2017_x000D_	22.2381	52.2023	132.317	2.30936	2	40.6798	42.1297	299.171	5.22151	21.0132		20.0159	0
35034	Tue Mar 28 13:58:00 2017_x000D_	21.8084	51.6919	134.262	2.34331	2	40.6798	42.1297	299.171	5.22151	21.1557		7.00607	0
35035	Tue Mar 28 13:58:00 2017_x000D_	21.6982	51.486	136.362	2.37996	2	40.6798	42.1297	299.171	5.22151	21.1623		8.84628	62.5526
35036	Tue Mar 28 13:58:00 2017_x000D_	21.4848	51.2825	136.362	2.37996	2	41.8514	40.4049	300.755	5.24916	23.0894		20.0569	0
35037	Tue Mar 28 13:58:00 2017_x000D_	21.0544	50.7709	134.403	2.34577	2	41.8514	40.4049	300.755	5.24916	23.2372		8.85476	0
35038	Tue Mar 28 13:58:00 2017_x000D_	20.8408	50.5672	134.403	2.34578	2	41.8514	40.4049	300.755	5.24916	23.3392		11.2629	0
35039	Tue Mar 28 13:58:00 2017_x000D_	20.5239	50.3659	132.318	2.30938	2	41.8514	40.4049	300.755	5.24916	23.539		18.299	0
35040	Tue Mar 28 13:58:00 2017_x000D_	20.1961	49.8515	136.357	2.37987	2	41.8514	40.4049	300.755	5.24916	23.6261		11.2778	33.1516
35041	Tue Mar 28 13:58:00 2017_x000D_	19.8788	49.6499	134.26	2.34329	2	42.5462	39.5456	306.026	5.34115	24.8175		15.7107	0
35042	Tue Mar 28 13:58:01 2017_x000D_	19.554	49.2391	136.357	2.37987	2	42.5462	39.5456	306.026	5.34115	24.9521		11.2887	0
35043	Tue Mar 28 13:58:01 2017_x000D_	19.2364	49.0373	134.261	2.34331	2	42.5462	39.5456	306.026	5.34115	25.1682		17.7689	0
35044	Tue Mar 28 13:58:01 2017_x000D_	18.8078	48.6285	134.262	2.34332	2	42.5462	39.5456	306.026	5.34115	25.4167		8.89086	59.8687
35045	Tue Mar 28 13:58:01 2017_x000D_	18.5933	48.424	134.263	2.34333	2	42.8562	37.5742	268.388	4.68425	26.5783		15.7426	0
35046	Tue Mar 28 13:58:01 2017_x000D_	18.2678	48.0124	136.357	2.37987	2	42.8562	37.5742	268.388	4.68425	26.7123		7.00635	0
35047	Tue Mar 28 13:58:01 2017_x000D_	18.0567	47.9125	138.456	2.41651	2	42.8562	37.5742	268.388	4.68425	26.8681		8.90142	0
35048	Tue Mar 28 13:58:01 2017_x000D_	17.842	47.7077	138.456	2.41651	2	42.8562	37.5742	268.388	4.68425	26.9888		11.3731	86.6308
35049	Tue Mar 28 13:58:01 2017_x000D_	17.6235	47.3979	136.357	2.37987	2	42.5527	34.7025	267.493	4.66864	27.9757		7.01034	0
35050	Tue Mar 28 13:58:01 2017_x000D_	17.4123	47.2979	138.455	2.41649	2	42.5527	34.7025	267.493	4.66864	28.1191		4.45377	0
35051	Tue Mar 28 13:58:01 2017_x000D_	17.305	47.1953	134.265	2.34337	2	42.5527	34.7025	267.493	4.66864	28.1694		11.3699	0
35052	Tue Mar 28 13:58:01 2017_x000D_	17.0864	46.8857	136.357	2.37987	2	42.5527	34.7025	267.493	4.66864	28.2305		7.0289	0
35053	Tue Mar 28 13:58:01 2017_x000D_	16.8748	46.7851	134.266	2.34338	2	42.5527	34.7025	267.493	4.66864	28.3786		15.7904	52.8569
35054	Tue Mar 28 13:58:01 2017_x000D_	16.5485	46.3721	128.341	2.23998	2	42.6344	32.9425	270.642	4.7236	29.3399		8.91197	0
35055	Tue Mar 28 13:58:01 2017_x000D_	16.3336	46.167	123.553	2.15641	2	42.6344	32.9425	270.642	4.7236	29.4384		7.06377	0
35056	Tue Mar 28 13:58:01 2017_x000D_	16.2225	45.9594	120.947	2.11092	2	42.6344	32.9425	270.642	4.7236	29.4453		8.92026	0
35057	Tue Mar 28 13:58:01 2017_x000D_	16.0076	45.7539	107.33	1.87325	2	42.6344	32.9425	270.642	4.7236	29.5486		4.46659	49.9775
35058	Tue Mar 28 13:58:01 2017_x000D_	15.8999	45.6511	103.747	1.81072	2	42.0512	31.382	217.114	3.78936	29.7909		12.5922	0
35059	Tue Mar 28 13:58:01 2017_x000D_	15.8857	45.2316	91.9903	1.60553	2	42.0512	31.382	217.114	3.78936	29.6048		0.00848528	0
35060	Tue Mar 28 13:58:01 2017_x000D_	15.8859	45.2318	86.0249	1.50142	2	42.0512	31.382	217.114	3.78936	29.6047		6.99139	0
35061	Tue Mar 28 13:58:01 2017_x000D_	15.9829	45.0199	77.3185	1.34946	2	42.0512	31.382	217.114	3.78936	29.4202		12.5927	65.2337
35062	Tue Mar 28 13:58:01 2017_x000D_	15.9682	44.6004	64.1283	1.11925	2	40.3661	30.0077	204.035	3.56108	28.4289		11.2551	0
35063	Tue Mar 28 13:58:01 2017_x000D_	16.1655	44.2813	57.4615	1.00289	2	40.3661	30.0077	204.035	3.56108	28.0963		13.2057	0
35064	Tue Mar 28 13:58:02 2017_x000D_	16.4666	43.9602	44.6877	0.779948	2	40.3661	30.0077	204.035	3.56108	27.6741		4.39979	0
35065	Tue Mar 28 13:58:02 2017_x000D_	16.5669	43.8532	40.4021	0.70515	2	40.3661	30.0077	204.035	3.56108	27.5336		8.80397	111.563
35066	Tue Mar 28 13:58:02 2017_x000D_	16.7675	43.639	32.0678	0.559689	2	36.9327	28.5791	191.223	3.33746	25.1682		18.132	0
35067	Tue Mar 28 13:58:02 2017_x000D_	17.2767	43.3134	22.6898	0.396012	2	36.9327	28.5791	191.223	3.33746	24.5654		9.35585	0
35068	Tue Mar 28 13:58:02 2017_x000D_	17.5885	43.3072	16.0755	0.28057	2	36.9327	28.5791	191.223	3.33746	24.3129		19.6665	0
35069	Tue Mar 28 13:58:02 2017_x000D_	18.2051	43.0846	10.2137	0.178263	2	36.9327	28.5791	191.223	3.33746	23.6882		12.8246	0
35070	Tue Mar 28 13:58:02 2017_x000D_	18.6173	42.9713	7.20683	0.125783	2	36.9327	28.5791	191.223	3.33746	23.2935		22.0001	70.3468
35071	Tue Mar 28 13:58:02 2017_x000D_	19.3409	42.8522	9.76455	0.170424	2	34.7882	27.6306	191.928	3.34977	21.6868		12.4614	0
35072	Tue Mar 28 13:58:02 2017_x000D_	19.7562	42.844	9.76614	0.170451	2	34.7882	27.6306	191.928	3.34977	21.3871		12.8057	0
35073	Tue Mar 28 13:58:02 2017_x000D_	20.1678	42.7309	6.90301	0.12048	2	34.7882	27.6306	191.928	3.34977	21.0184		21.9794	0
35074	Tue Mar 28 13:58:02 2017_x000D_	20.8907	42.6118	10.214	0.178268	2	34.7882	27.6306	191.928	3.34977	20.4347		6.936	58.4315
35075	Tue Mar 28 13:58:02 2017_x000D_	21.0947	42.503	13.1761	0.229967	2	33.0798	26.6952	199.506	3.48203	19.8376		12.4434	0
35076	Tue Mar 28 13:58:02 2017_x000D_	21.5094	42.4949	13.1782	0.230003	2	33.0798	26.6952	199.506	3.48203	19.5833		19.6094	0
35077	Tue Mar 28 13:58:02 2017_x000D_	22.1243	42.2732	18.9138	0.330107	2	33.0798	26.6952	199.506	3.48203	19.0446		9.32874	0
35078	Tue Mar 28 13:58:02 2017_x000D_	22.4352	42.2672	19.8419	0.346306	2	33.0798	26.6952	199.506	3.48203	18.8625		15.8028	59.3304
35079	Tue Mar 28 13:58:02 2017_x000D_	22.9493	42.1524	21.6665	0.378151	2	31.1222	26.4141	180	3.14159	17.7339		11.1825	0
35080	Tue Mar 28 13:58:02 2017_x000D_	23.2533	41.9367	22.7097	0.39636	2	31.1222	26.4141	180	3.14159	17.4032		13.8535	0
35081	Tue Mar 28 13:58:02 2017_x000D_	23.6606	41.7191	28.124	0.490856	2	31.1222	26.4141	180	3.14159	17.027		9.79148	0
35082	Tue Mar 28 13:58:02 2017_x000D_	23.9676	41.6083	26.7351	0.466615	2	31.1222	26.4141	180	3.14159	16.7944		9.7838	0
35083	Tue Mar 28 13:58:02 2017_x000D_	24.2744	41.4977	28.1255	0.490882	2	31.1222	26.4141	180	3.14159	16.5652		18.057	86.5333
35084	Tue Mar 28 13:58:02 2017_x000D_	24.7814	41.1733	26.7347	0.466609	2	28.2595	26.7676	180	3.14159	14.8196		9.77714	0
35085	Tue Mar 28 13:58:03 2017_x000D_	25.088	41.0628	28.1255	0.490883	2	28.2595	26.7676	180	3.14159	14.6428		8.77838	0
35086	Tue Mar 28 13:58:03 2017_x000D_	25.2881	40.8493	28.124	0.490856	2	28.2595	26.7676	180	3.14159	14.3918		20.7441	0
35087	Tue Mar 28 13:58:03 2017_x000D_	25.8979	40.5233	25.4703	0.444541	2	28.2595	26.7676	180	3.14159	13.9569		6.19305	54.3446
35088	Tue Mar 28 13:58:03 2017_x000D_	26.1043	40.5195	25.4718	0.444567	2	26.4899	27.1549	180	3.14159	13.3702		16.6356	0
35089	Tue Mar 28 13:58:03 2017_x000D_	26.6137	40.3004	24.3208	0.424478	2	26.4899	27.1549	180	3.14159	13.1461		11.1584	0
35090	Tue Mar 28 13:58:03 2017_x000D_	26.917	40.0851	25.4711	0.444554	2	26.4899	27.1549	180	3.14159	12.9373		6.90671	0
35091	Tue Mar 28 13:58:03 2017_x000D_	27.12	39.9765	22.7036	0.396253	2	26.4899	27.1549	180	3.14159	12.8371		19.5268	54.3528
35092	Tue Mar 28 13:58:03 2017_x000D_	27.7323	39.7557	22.7043	0.396264	2	24.72	27.5421	177.238	3.09338	12.5796		6.90407	0
35093	Tue Mar 28 13:58:03 2017_x000D_	27.9352	39.6471	19.8294	0.346088	2	24.72	27.5421	177.238	3.09338	12.5247		19.5135	0
35094	Tue Mar 28 13:58:03 2017_x000D_	28.5471	39.4265	19.8294	0.346088	2	24.72	27.5421	177.238	3.09338	12.4854		6.90124	0
35095	Tue Mar 28 13:58:03 2017_x000D_	28.75	39.3181	22.704	0.39626	2	24.72	27.5421	177.238	3.09338	12.4465		19.504	33.5858
35096	Tue Mar 28 13:58:03 2017_x000D_	29.3616	39.0976	22.7047	0.396272	2	23.6162	27.7291	199.815	3.48743	12.7378		6.89472	0
35097	Tue Mar 28 13:58:03 2017_x000D_	29.5642	38.9891	19.828	0.346064	2	23.6162	27.7291	199.815	3.48743	12.7345		15.7137	0
35098	Tue Mar 28 13:58:03 2017_x000D_	30.0755	38.8754	21.6582	0.378007	2	23.6162	27.7291	199.815	3.48743	12.8826		0	0
35099	Tue Mar 28 13:58:03 2017_x000D_	30.0755	38.8754	21.6582	0.378007	2	23.6162	27.7291	199.815	3.48743	12.8826		13.7878	0
35100	Tue Mar 28 13:58:03 2017_x000D_	30.4808	38.6587	21.6572	0.37799	2	23.6162	27.7291	199.815	3.48743	12.9065		6.16895	70.9299
35101	Tue Mar 28 13:58:03 2017_x000D_	30.6864	38.6551	21.6587	0.378016	2	22.8386	25.4963	228.149	3.98195	15.3213		11.1319	0
35102	Tue Mar 28 13:58:03 2017_x000D_	30.9889	38.4402	22.7051	0.396279	2	22.8386	25.4963	228.149	3.98195	15.2961		6.88659	0
35103	Tue Mar 28 13:58:03 2017_x000D_	31.1913	38.3319	19.8266	0.34604	2	22.8386	25.4963	228.149	3.98195	15.3141		12.6941	0
35104	Tue Mar 28 13:58:03 2017_x000D_	31.5994	38.2201	22.7057	0.39629	2	22.8386	25.4963	228.149	3.98195	15.4482		6.88783	39.762
35105	Tue Mar 28 13:58:03 2017_x000D_	31.8019	38.1119	25.4768	0.444654	2	22.8973	24.1722	283.365	4.94566	16.5411		13.7824	0
35106	Tue Mar 28 13:58:04 2017_x000D_	32.2071	37.8954	33.6836	0.587889	2	22.8973	24.1722	283.365	4.94566	16.5831		3.13666	0
35107	Tue Mar 28 13:58:04 2017_x000D_	32.2105	37.9999	44.7297	0.780681	2	22.8973	24.1722	283.365	4.94566	16.6716		0.0127279	0
35108	Tue Mar 28 13:58:04 2017_x000D_	32.2108	37.9996	53.2707	0.92975	2	22.8973	24.1722	283.365	4.94566	16.6715		6.94696	92.6421
35109	Tue Mar 28 13:58:04 2017_x000D_	32.1143	38.2101	69.5487	1.21385	2	24.1193	21.3362	287.892	5.02467	18.6721		3.13321	0
35110	Tue Mar 28 13:58:04 2017_x000D_	32.1172	38.3145	76.3436	1.33245	2	24.1193	21.3362	287.892	5.02467	18.7678		3.11805	0
35111	Tue Mar 28 13:58:04 2017_x000D_	32.1199	38.4184	94.5757	1.65066	2	24.1193	21.3362	287.892	5.02467	18.863		4.40426	0
35112	Tue Mar 28 13:58:04 2017_x000D_	32.2251	38.5208	102.693	1.79234	2	24.1193	21.3362	287.892	5.02467	19.0004		3.06942	0
35113	Tue Mar 28 13:58:04 2017_x000D_	32.3274	38.5191	112.412	1.96197	2	24.1193	21.3362	287.892	5.02467	19.0427		0.0276586	63.1113
35114	Tue Mar 28 13:58:04 2017_x000D_	32.3265	38.5193	133.656	2.33274	2	24.8645	19.3689	290.495	5.07009	20.5528		3.13956	0
35115	Tue Mar 28 13:58:04 2017_x000D_	32.3232	38.4147	139.797	2.43991	2	24.8645	19.3689	290.495	5.07009	20.4542		3.08164	0
35116	Tue Mar 28 13:58:04 2017_x000D_	32.2205	38.4168	146.168	2.55111	2	24.8645	19.3689	290.495	5.07009	20.4189		6.26367	0
35117	Tue Mar 28 13:58:04 2017_x000D_	32.2144	38.2081	159.443	2.7828	2	24.8645	19.3689	290.495	5.07009	20.2222		3.08158	53.6724
35118	Tue Mar 28 13:58:04 2017_x000D_	32.1117	38.2101	166.011	2.89744	2	25.8094	17.8497	290.72	5.07402	21.3135		12.7431	0
35119	Tue Mar 28 13:58:04 2017_x000D_	31.6982	38.1129	174.869	3.05204	2	25.8094	17.8497	290.72	5.07402	21.1015		12.3288	0
35120	Tue Mar 28 13:58:04 2017_x000D_	31.2873	38.12	174.87	3.05207	2	25.8094	17.8497	290.72	5.07402	20.9974		21.8638	0
35121	Tue Mar 28 13:58:04 2017_x000D_	30.5644	38.0275	172.309	3.00736	2	25.8094	17.8497	290.72	5.07402	20.7305		15.7845	56.8799
35122	Tue Mar 28 13:58:04 2017_x000D_	30.0471	37.9314	168.906	2.94796	2	26.5452	16.1023	292.581	5.10651	22.1082		22.5897	0
35123	Tue Mar 28 13:58:04 2017_x000D_	29.3205	37.7338	162.296	2.83259	2	26.5452	16.1023	292.581	5.10651	21.8088		9.82719	0
35124	Tue Mar 28 13:58:04 2017_x000D_	29.0085	37.634	158.329	2.76336	2	26.5452	16.1023	292.581	5.10651	21.6721		9.84148	0
35125	Tue Mar 28 13:58:04 2017_x000D_	28.696	37.5342	156.743	2.73567	2	26.5452	16.1023	292.581	5.10651	21.5396		20.9271	53.0908
35126	Tue Mar 28 13:58:04 2017_x000D_	28.0684	37.2297	151.346	2.64149	2	28.3071	15.9364	329.469	5.75032	21.2946		13.9768	0
35127	Tue Mar 28 13:58:04 2017_x000D_	27.6493	37.0262	146.219	2.552	2	28.3071	15.9364	329.469	5.75032	21.1001		20.0961	0
35128	Tue Mar 28 13:58:05 2017_x000D_	27.1208	36.6146	144.485	2.52173	2	28.3071	15.9364	329.469	5.75032	20.7122		13.9969	0
35129	Tue Mar 28 13:58:05 2017_x000D_	26.7011	36.4108	139.873	2.44125	2	28.3071	15.9364	329.469	5.75032	20.5373		11.3827	0
35130	Tue Mar 28 13:58:05 2017_x000D_	26.4849	36.099	142.1	2.48011	2	28.3071	15.9364	329.469	5.75032	20.2448		22.6435	100.286
35131	Tue Mar 28 13:58:05 2017_x000D_	25.8517	35.6882	142.102	2.48015	2	31.561	16.7025	5.42433	0.0946724	19.8256		8.92324	0
35132	Tue Mar 28 13:58:05 2017_x000D_	25.6383	35.481	142.101	2.48013	2	31.561	16.7025	5.42433	0.0946724	19.6904		13.3913	0
35133	Tue Mar 28 13:58:05 2017_x000D_	25.3179	35.1702	146.21	2.55184	2	31.561	16.7025	5.42433	0.0946724	19.4944		21.0398	0
35134	Tue Mar 28 13:58:05 2017_x000D_	24.6869	34.8641	148.697	2.59526	2	31.561	16.7025	5.42433	0.0946724	19.419		8.93812	47.6787
35135	Tue Mar 28 13:58:05 2017_x000D_	24.4731	34.6566	148.695	2.59521	2	33.0729	17.1924	9.57651	0.167142	19.4668		18.3488	0
35136	Tue Mar 28 13:58:05 2017_x000D_	23.9448	34.3484	152.78	2.66651	2	33.0729	17.1924	9.57651	0.167142	19.4332		8.94876	0
35137	Tue Mar 28 13:58:05 2017_x000D_	23.7307	34.1407	152.777	2.66646	2	33.0729	17.1924	9.57651	0.167142	19.3526		14.06	0
35138	Tue Mar 28 13:58:05 2017_x000D_	23.3091	33.936	152.777	2.66646	2	33.0729	17.1924	9.57651	0.167142	19.3825		9.91919	99.5711
35139	Tue Mar 28 13:58:05 2017_x000D_	22.9942	33.8352	156.702	2.73496	2	36.3746	16.8536	354.918	6.19449	21.6197		9.91531	0
35140	Tue Mar 28 13:58:05 2017_x000D_	22.6795	33.7342	152.781	2.66653	2	36.3746	16.8536	354.918	6.19449	21.7373		15.803	0
35141	Tue Mar 28 13:58:05 2017_x000D_	22.2539	33.4238	155.463	2.71334	2	36.3746	16.8536	354.918	6.19449	21.7708		11.3984	0
35142	Tue Mar 28 13:58:05 2017_x000D_	21.9351	33.2171	156.696	2.73486	2	36.3746	16.8536	354.918	6.19449	21.8235		16.9332	0
35143	Tue Mar 28 13:58:05 2017_x000D_	21.4087	33.0134	155.462	2.71333	2	36.3746	16.8536	354.918	6.19449	22.0254		9.94388	81.5238
35144	Tue Mar 28 13:58:05 2017_x000D_	21.093	32.9124	159.405	2.78215	2	39.0294	16.2734	349.786	6.10492	24.4657		9.94091	0
35145	Tue Mar 28 13:58:05 2017_x000D_	20.7775	32.8111	155.465	2.71338	2	39.0294	16.2734	349.786	6.10492	24.6298		19.9018	0
35146	Tue Mar 28 13:58:05 2017_x000D_	20.1458	32.6085	155.468	2.71342	2	39.0294	16.2734	349.786	6.10492	24.9685		8.9934	0
35147	Tue Mar 28 13:58:05 2017_x000D_	19.9305	32.3999	155.464	2.71336	2	39.0294	16.2734	349.786	6.10492	24.9966		16.9956	62.6048
35148	Tue Mar 28 13:58:05 2017_x000D_	19.4021	32.1956	156.698	2.7349	2	41.0279	15.6727	355.918	6.21194	27.2155		11.4308	0
35149	Tue Mar 28 13:58:06 2017_x000D_	19.0824	31.9883	155.463	2.71335	2	41.0279	15.6727	355.918	6.21194	27.346		7.07892	0
35150	Tue Mar 28 13:58:06 2017_x000D_	18.8702	31.8851	152.785	2.66659	2	41.0279	15.6727	355.918	6.21194	27.4555		14.1553	0
35151	Tue Mar 28 13:58:06 2017_x000D_	18.4457	31.6791	152.785	2.6666	2	41.0279	15.6727	355.918	6.21194	27.6796		7.07769	19.6867
35152	Tue Mar 28 13:58:06 2017_x000D_	18.2334	31.5762	155.463	2.71333	2	41.6838	15.6933	352.955	6.16023	28.3229		14.17	0
35153	Tue Mar 28 13:58:06 2017_x000D_	17.8085	31.3699	155.462	2.71333	2	41.6838	15.6933	352.955	6.16023	28.562		7.09103	0
35154	Tue Mar 28 13:58:06 2017_x000D_	17.5959	31.2666	152.786	2.66661	2	41.6838	15.6933	352.955	6.16023	28.6837		9.99314	0
35155	Tue Mar 28 13:58:06 2017_x000D_	17.2787	31.1649	156.695	2.73484	2	41.6838	15.6933	352.955	6.16023	28.896		11.4641	0
35156	Tue Mar 28 13:58:06 2017_x000D_	16.958	30.9571	155.461	2.71331	2	41.6838	15.6933	352.955	6.16023	29.0577		10.012	6.63106
35157	Tue Mar 28 13:58:06 2017_x000D_	16.6403	30.8549	154.109	2.68971	2	41.694	15.4725	351.252	6.13051	29.3991		11.4724	0
35158	Tue Mar 28 13:58:06 2017_x000D_	16.3194	30.6469	152.787	2.66664	2	41.694	15.4725	351.252	6.13051	29.5657		9.04236	0
35159	Tue Mar 28 13:58:06 2017_x000D_	16.1027	30.4374	152.784	2.66658	2	41.694	15.4725	351.252	6.13051	29.6456		6.28252	0
35160	Tue Mar 28 13:58:06 2017_x000D_	15.8933	30.4401	152.787	2.66664	2	41.694	15.4725	351.252	6.13051	29.8279		11.4948	14.7902
35161	Tue Mar 28 13:58:06 2017_x000D_	15.5719	30.2315	146.258	2.55268	2	42.1414	15.2654	355.918	6.21194	30.4946		7.10452	0
35162	Tue Mar 28 13:58:06 2017_x000D_	15.3588	30.1282	148.726	2.59576	2	42.1414	15.2654	355.918	6.21194	30.6302		11.5014	0
35163	Tue Mar 28 13:58:06 2017_x000D_	15.0374	29.9192	133.892	2.33685	2	42.1414	15.2654	355.918	6.21194	30.8117		3.18826	0
35164	Tue Mar 28 13:58:06 2017_x000D_	15.0414	30.0254	127.428	2.22403	2	42.1414	15.2654	355.918	6.21194	30.8588		3.18561	47.8036
35165	Tue Mar 28 13:58:06 2017_x000D_	15.0457	30.1315	112.809	1.96888	2	43.4941	14.4232	329.917	5.75814	32.4971		3.18445	0
35166	Tue Mar 28 13:58:06 2017_x000D_	15.0425	30.0254	100.813	1.75951	2	43.4941	14.4232	329.917	5.75814	32.4488		3.19115	0
35167	Tue Mar 28 13:58:06 2017_x000D_	15.0464	30.1317	94.8154	1.65484	2	43.4941	14.4232	329.917	5.75814	32.4966		4.51281	0
35168	Tue Mar 28 13:58:06 2017_x000D_	14.9381	30.0273	86.0632	1.50209	2	43.4941	14.4232	329.917	5.75814	32.5413		3.21513	0
35169	Tue Mar 28 13:58:06 2017_x000D_	14.942	30.1344	68.14	1.18927	2	43.4941	14.4232	329.917	5.75814	32.5893		4.42073	92.002
35170	Tue Mar 28 13:58:07 2017_x000D_	15.043	30.0271	59.1053	1.03158	2	46.1891	12.9597	325.721	5.6849	35.5159		6.36153	0
35171	Tue Mar 28 13:58:07 2017_x000D_	15.035	29.8152	42.6087	0.743662	2	46.1891	12.9597	325.721	5.6849	35.4215		3.13824	0
35172	Tue Mar 28 13:58:07 2017_x000D_	15.1396	29.8139	36.0424	0.629059	2	46.1891	12.9597	325.721	5.6849	35.329		8.84637	0
35173	Tue Mar 28 13:58:07 2017_x000D_	15.3412	29.5987	22.432	0.391512	2	46.1891	12.9597	325.721	5.6849	35.0492		3.13528	33.1733
35174	Tue Mar 28 13:58:07 2017_x000D_	15.4457	29.5973	15.763	0.275115	2	47.0943	12.3246	333.471	5.82016	36.0552		19.0521	0
35175	Tue Mar 28 13:58:07 2017_x000D_	16.0704	29.483	12.8426	0.224146	2	47.0943	12.3246	333.471	5.82016	35.4527		0	0
35176	Tue Mar 28 13:58:07 2017_x000D_	16.0704	29.483	12.8426	0.224146	2	47.0943	12.3246	333.471	5.82016	35.4527		26.6922	0
35177	Tue Mar 28 13:58:07 2017_x000D_	16.897	29.1538	15.7622	0.275103	2	47.0943	12.3246	333.471	5.82016	34.5702		25.7736	47.8052
35178	Tue Mar 28 13:58:07 2017_x000D_	17.7267	28.9309	15.7625	0.275107	2	48.447	11.4823	330.823	5.77395	35.3297		9.87762	0
35179	Tue Mar 28 13:58:07 2017_x000D_	18.037	28.8208	19.5478	0.341173	2	48.447	11.4823	330.823	5.77395	35.0056		12.8755	0
35180	Tue Mar 28 13:58:07 2017_x000D_	18.4515	28.7095	22.439	0.391634	2	48.447	11.4823	330.823	5.77395	34.5906		19.7334	0
35181	Tue Mar 28 13:58:07 2017_x000D_	19.0714	28.4895	27.8994	0.486937	2	48.447	11.4823	330.823	5.77395	33.9436		11.2499	18.8013
35182	Tue Mar 28 13:58:07 2017_x000D_	19.3778	28.2733	29.2675	0.510814	2	48.9048	11.0543	337.032	5.88231	34.181		12.8631	0
35183	Tue Mar 28 13:58:07 2017_x000D_	19.7919	28.1621	31.9076	0.556893	2	48.9048	11.0543	337.032	5.88231	33.7674		11.2433	0
35184	Tue Mar 28 13:58:07 2017_x000D_	20.0981	27.946	33.4889	0.584491	2	48.9048	11.0543	337.032	5.88231	33.3939		6.96763	0
35185	Tue Mar 28 13:58:07 2017_x000D_	20.3034	27.8374	36.0589	0.629347	2	48.9048	11.0543	337.032	5.88231	33.1619		19.9795	0
35186	Tue Mar 28 13:58:07 2017_x000D_	20.8112	27.4065	37.8491	0.660592	2	48.9048	11.0543	337.032	5.88231	32.5061		6.96498	35.5696
35187	Tue Mar 28 13:58:07 2017_x000D_	21.0164	27.2979	40.3161	0.703649	2	50.0183	10.647	335.401	5.85386	33.4419		22.4625	0
35188	Tue Mar 28 13:58:07 2017_x000D_	21.6281	26.8661	40.3167	0.70366	2	50.0183	10.647	335.401	5.85386	32.6965		8.83543	0
35189	Tue Mar 28 13:58:07 2017_x000D_	21.8297	26.6514	40.3164	0.703654	2	50.0183	10.647	335.401	5.85386	32.4151		17.6666	0
35190	Tue Mar 28 13:58:07 2017_x000D_	22.2328	26.2221	40.3159	0.703645	2	50.0183	10.647	335.401	5.85386	31.8531		8.83543	14.8943
35191	Tue Mar 28 13:58:07 2017_x000D_	22.4344	26.0074	40.3156	0.703639	2	50.2576	10.212	335.854	5.86176	31.9941		15.5756	0
35192	Tue Mar 28 13:58:08 2017_x000D_	22.8408	25.6843	37.8479	0.660571	2	50.2576	10.212	335.854	5.86176	31.4813		11.2175	0
35193	Tue Mar 28 13:58:08 2017_x000D_	23.1463	25.4687	36.0561	0.629298	2	50.2576	10.212	335.854	5.86176	31.1093		8.83119	0
35194	Tue Mar 28 13:58:08 2017_x000D_	23.3478	25.2541	36.0555	0.629287	2	50.2576	10.212	335.854	5.86176	30.8286		6.95156	6.55836
35195	Tue Mar 28 13:58:08 2017_x000D_	23.5526	25.1457	33.4833	0.584394	2	50.4761	10.219	329.713	5.75458	30.7844		15.5695	0
35196	Tue Mar 28 13:58:08 2017_x000D_	23.9589	24.8228	36.0556	0.629289	2	50.4761	10.219	329.713	5.75458	30.2726		6.94891	0
35197	Tue Mar 28 13:58:08 2017_x000D_	24.1636	24.7144	33.483	0.584388	2	50.4761	10.219	329.713	5.75458	30.041		18.1258	0
35198	Tue Mar 28 13:58:08 2017_x000D_	24.6737	24.3906	34.4085	0.600542	2	50.4761	10.219	329.713	5.75458	29.438		11.2175	0
35199	Tue Mar 28 13:58:08 2017_x000D_	24.9792	24.175	36.0565	0.629305	2	50.4761	10.219	329.713	5.75458	29.0665		15.5564	45.9082
35200	Tue Mar 28 13:58:08 2017_x000D_	25.3851	23.8523	33.4824	0.584378	2	52.0056	10.2676	3.85368	0.0672595	29.8864		6.94751	0
35201	Tue Mar 28 13:58:08 2017_x000D_	25.5898	23.744	36.0566	0.629307	2	52.0056	10.2676	3.85368	0.0672595	29.6548		4.40403	0
35202	Tue Mar 28 13:58:08 2017_x000D_	25.6902	23.6369	31.8976	0.556717	2	52.0056	10.2676	3.85368	0.0672595	29.5167		11.2133	0
35203	Tue Mar 28 13:58:08 2017_x000D_	25.9956	23.4214	33.4821	0.584373	2	52.0056	10.2676	3.85368	0.0672595	29.1469		8.82065	79.5855
35204	Tue Mar 28 13:58:08 2017_x000D_	26.1968	23.207	33.4812	0.584358	2	54.6059	10.793	3.11212	0.0543167	31.003		6.23429	0
35205	Tue Mar 28 13:58:08 2017_x000D_	26.4046	23.205	33.4827	0.584383	2	54.6059	10.793	3.11212	0.0543167	30.8119		13.2351	0
35206	Tue Mar 28 13:58:08 2017_x000D_	26.7066	22.8834	37.8496	0.6606	2	54.6059	10.793	3.11212	0.0543167	30.4064		6.9394	0
35207	Tue Mar 28 13:58:08 2017_x000D_	26.9111	22.7753	40.3194	0.703706	2	54.6059	10.793	3.11212	0.0543167	30.1758		13.2351	52.7478
35208	Tue Mar 28 13:58:08 2017_x000D_	27.2131	22.4537	44.6401	0.779116	2	56.3423	11.0694	6.54937	0.114308	31.2748		8.83119	0
35209	Tue Mar 28 13:58:08 2017_x000D_	27.4146	22.2391	53.2615	0.929589	2	56.3423	11.0694	6.54937	0.114308	31.0093		4.41457	0
35210	Tue Mar 28 13:58:08 2017_x000D_	27.5153	22.1318	57.4662	1.00297	2	56.3423	11.0694	6.54937	0.114308	30.8767		13.2374	0
35211	Tue Mar 28 13:58:08 2017_x000D_	27.8172	21.81	66.8251	1.16632	2	56.3423	11.0694	6.54937	0.114308	30.4802		9.57424	0
35212	Tue Mar 28 13:58:08 2017_x000D_	27.8077	21.491	73.5699	1.28404	2	56.3423	11.0694	6.54937	0.114308	30.3782		11.3181	32.7645
35213	Tue Mar 28 13:58:09 2017_x000D_	28.0056	21.1698	85.8262	1.49795	2	57.4339	11.1041	0	0	31.1021		9.58033	0
35214	Tue Mar 28 13:58:09 2017_x000D_	27.996	20.8506	91.7033	1.60053	2	57.4339	11.1041	0	0	31.0094		15.9614	0
35215	Tue Mar 28 13:58:09 2017_x000D_	27.9798	20.3188	103.258	1.80219	2	57.4339	11.1041	0	0	30.8619		7.16677	0
35216	Tue Mar 28 13:58:09 2017_x000D_	27.8693	20.107	113.416	1.97948	2	57.4339	11.1041	0	0	30.905		13.2272	64.8011
35217	Tue Mar 28 13:58:09 2017_x000D_	27.7523	19.6819	121.241	2.11605	2	58.2118	13.1192	33.7732	0.589453	31.1585		9.02438	0
35218	Tue Mar 28 13:58:09 2017_x000D_	27.5379	19.4709	129.198	2.25493	2	58.2118	13.1192	33.7732	0.589453	31.3246		7.17741	0
35219	Tue Mar 28 13:58:09 2017_x000D_	27.4274	19.2587	131.392	2.29322	2	58.2118	13.1192	33.7732	0.589453	31.3906		7.16399	0
35220	Tue Mar 28 13:58:09 2017_x000D_	27.3171	19.0469	137.451	2.39898	2	58.2118	13.1192	33.7732	0.589453	31.4582		15.9146	73.8744
35221	Tue Mar 28 13:58:09 2017_x000D_	26.8913	18.7305	143.352	2.50196	2	58.5318	15.5608	83.4591	1.45664	31.7989		7.07181	0
35222	Tue Mar 28 13:58:09 2017_x000D_	26.6802	18.6256	145.681	2.54261	2	58.5318	15.5608	83.4591	1.45664	31.9987		22.9264	0
35223	Tue Mar 28 13:58:09 2017_x000D_	26.043	18.2037	145.681	2.54262	2	58.5318	15.5608	83.4591	1.45664	32.5961		7.0812	0
35224	Tue Mar 28 13:58:09 2017_x000D_	25.8316	18.0987	148.155	2.58579	2	58.5318	15.5608	83.4591	1.45664	32.7985		22.9547	47.9858
35225	Tue Mar 28 13:58:09 2017_x000D_	25.1936	17.6763	148.154	2.58578	2	58.8939	17.1188	85.918	1.49955	33.7049		9.06037	0
35226	Tue Mar 28 13:58:09 2017_x000D_	24.9786	17.4642	148.152	2.58573	2	58.8939	17.1188	85.918	1.49955	33.9171		11.4832	0
35227	Tue Mar 28 13:58:09 2017_x000D_	24.6595	17.2528	146.488	2.5567	2	58.8939	17.1188	85.918	1.49955	34.2347		10.0039	0
35228	Tue Mar 28 13:58:09 2017_x000D_	24.343	17.1478	145.685	2.54268	2	58.8939	17.1188	85.918	1.49955	34.5509		18.1462	0
35229	Tue Mar 28 13:58:09 2017_x000D_	23.9123	16.7231	145.681	2.54261	2	58.8939	17.1188	85.918	1.49955	34.9838		18.5852	33.119
35230	Tue Mar 28 13:58:09 2017_x000D_	23.3804	16.4055	141.604	2.47146	2	58.841	18.2215	82.9549	1.44784	35.5071		9.08585	0
35231	Tue Mar 28 13:58:09 2017_x000D_	23.1647	16.1929	141.603	2.47144	2	58.841	18.2215	82.9549	1.44784	35.7339		18.1781	0
35232	Tue Mar 28 13:58:09 2017_x000D_	22.7332	15.7675	141.601	2.4714	2	58.841	18.2215	82.9549	1.44784	36.1911		11.5264	0
35233	Tue Mar 28 13:58:09 2017_x000D_	22.4129	15.5553	139.702	2.43826	2	58.841	18.2215	82.9549	1.44784	36.5255		9.10069	76.982
35234	Tue Mar 28 13:58:09 2017_x000D_	22.1969	15.3423	139.701	2.43825	2	59.5966	20.6738	76.5001	1.33518	37.7778		18.2099	0
35235	Tue Mar 28 13:58:10 2017_x000D_	21.7646	14.9162	139.7	2.43822	2	59.5966	20.6738	76.5001	1.33518	38.2676		7.13485	0
35236	Tue Mar 28 13:58:10 2017_x000D_	21.5518	14.81	137.479	2.39947	2	59.5966	20.6738	76.5001	1.33518	38.494		11.5614	0
35237	Tue Mar 28 13:58:10 2017_x000D_	21.2305	14.5972	139.398	2.43295	2	59.5966	20.6738	76.5001	1.33518	38.8443		13.6638	95.8339
35238	Tue Mar 28 13:58:10 2017_x000D_	20.9061	14.2775	139.702	2.43826	2	60.3199	23.7853	78.7965	1.37526	40.5444		11.5747	0
35239	Tue Mar 28 13:58:10 2017_x000D_	20.5844	14.0645	141.601	2.4714	2	60.3199	23.7853	78.7965	1.37526	40.9073		18.2566	0
35240	Tue Mar 28 13:58:10 2017_x000D_	20.151	13.6373	141.598	2.47136	2	60.3199	23.7853	78.7965	1.37526	41.4309		7.24459	0
35241	Tue Mar 28 13:58:10 2017_x000D_	20.0393	13.4232	139.699	2.43821	2	60.3199	23.7853	78.7965	1.37526	41.5921		11.5913	0
35242	Tue Mar 28 13:58:10 2017_x000D_	19.7172	13.2098	141.596	2.47132	2	60.3199	23.7853	78.7965	1.37526	41.9574		11.5822	68.6567
35243	Tue Mar 28 13:58:10 2017_x000D_	19.3954	12.9965	139.702	2.43826	2	60.8674	26.0074	83.7562	1.46182	43.465		3.15601	0
35244	Tue Mar 28 13:58:10 2017_x000D_	19.2902	12.9968	141.6	2.47138	2	60.8674	26.0074	83.7562	1.46182	43.5653		18.2948	0
35245	Tue Mar 28 13:58:10 2017_x000D_	18.8558	12.5688	141.597	2.47134	2	60.8674	26.0074	83.7562	1.46182	44.1086		0	0
35246	Tue Mar 28 13:58:10 2017_x000D_	18.8558	12.5688	141.597	2.47134	2	60.8674	26.0074	83.7562	1.46182	44.1086		18.3075	95.7102
35247	Tue Mar 28 13:58:10 2017_x000D_	18.4211	12.1405	141.595	2.4713	2	61.5897	29.1149	78.2387	1.36552	46.386		0	0
35248	Tue Mar 28 13:58:10 2017_x000D_	18.4211	12.1405	141.595	2.4713	2	61.5897	29.1149	78.2387	1.36552	46.386		7.16705	0
35249	Tue Mar 28 13:58:10 2017_x000D_	18.2073	12.0339	143.948	2.51236	2	61.5897	29.1149	78.2387	1.36552	46.624		13.7466	0
35250	Tue Mar 28 13:58:10 2017_x000D_	17.8807	11.7125	148.11	2.58501	2	61.5897	29.1149	78.2387	1.36552	47.0459		6.31205	81.31
35251	Tue Mar 28 13:58:10 2017_x000D_	17.6703	11.7133	148.114	2.58508	2	62.1152	31.7738	79.6951	1.39094	48.7624		11.6246	0
35252	Tue Mar 28 13:58:10 2017_x000D_	17.3472	11.4994	154.826	2.70222	2	62.1152	31.7738	79.6951	1.39094	49.1449		3.22381	0
35253	Tue Mar 28 13:58:10 2017_x000D_	17.3436	11.392	157.622	2.75102	2	62.1152	31.7738	79.6951	1.39094	49.1926		4.58645	0
35254	Tue Mar 28 13:58:10 2017_x000D_	17.2346	11.2848	161.552	2.81961	2	62.1152	31.7738	79.6951	1.39094	49.3363		0.0174929	67.0624
35255	Tue Mar 28 13:58:10 2017_x000D_	17.2349	11.2853	173.734	3.03223	2	62.444	33.9849	83.377	1.4552	50.5879		4.58859	0
35256	Tue Mar 28 13:58:11 2017_x000D_	17.1258	11.1781	177.115	3.09124	2	62.444	33.9849	83.377	1.4552	50.7335		0.0169706	0
35257	Tue Mar 28 13:58:11 2017_x000D_	17.1262	11.1785	189.406	3.30576	2	62.444	33.9849	83.377	1.4552	50.733		3.15004	0
35258	Tue Mar 28 13:58:11 2017_x000D_	17.0212	11.179	196.178	3.42394	2	62.444	33.9849	83.377	1.4552	50.8266		3.22661	0
35259	Tue Mar 28 13:58:11 2017_x000D_	17.0178	11.0715	204.93	3.5767	2	62.444	33.9849	83.377	1.4552	50.8779		0.0182483	54.1511
35260	Tue Mar 28 13:58:11 2017_x000D_	17.0184	11.0714	218.33	3.81057	2	62.7939	35.7557	96.2438	1.67977	52.0068		3.22712	0
35261	Tue Mar 28 13:58:11 2017_x000D_	17.0223	11.1789	224.547	3.91908	2	62.7939	35.7557	96.2438	1.67977	51.9525		3.15301	0
35262	Tue Mar 28 13:58:11 2017_x000D_	16.9172	11.1791	230.938	4.03063	2	62.7939	35.7557	96.2438	1.67977	52.045		11.3903	0
35263	Tue Mar 28 13:58:11 2017_x000D_	16.7178	11.5022	245.561	4.28584	2	62.7939	35.7557	96.2438	1.67977	52.0696		4.44169	72.5504
35264	Tue Mar 28 13:58:11 2017_x000D_	16.6161	11.6098	254.641	4.44432	2	62.6766	38.1712	84.5523	1.47572	53.1703		6.45062	0
35265	Tue Mar 28 13:58:11 2017_x000D_	16.6233	11.8247	266.055	4.64354	2	62.6766	38.1712	84.5523	1.47572	53.057		3.21771	0
35266	Tue Mar 28 13:58:11 2017_x000D_	16.6268	11.9319	-88.0516	-1.53679	2	62.6766	38.1712	84.5523	1.47572	53.0008		12.91	0
35267	Tue Mar 28 13:58:11 2017_x000D_	16.641	12.362	-77.05	-1.34478	2	62.6766	38.1712	84.5523	1.47572	52.7768		3.2359	135.2
35268	Tue Mar 28 13:58:11 2017_x000D_	16.6447	12.4698	-76.4891	-1.33499	2	63.5507	42.5923	78.0254	1.3618	55.7453		14.5366	0
35269	Tue Mar 28 13:58:11 2017_x000D_	16.8696	12.899	-71.0426	-1.23993	2	63.5507	42.5923	78.0254	1.3618	55.3247		13.3789	0
35270	Tue Mar 28 13:58:11 2017_x000D_	16.9893	13.3286	-68.4363	-1.19444	2	63.5507	42.5923	78.0254	1.3618	54.9939		9.68662	0
35271	Tue Mar 28 13:58:11 2017_x000D_	17.0003	13.6513	-67.4433	-1.17711	2	63.5507	42.5923	78.0254	1.3618	54.8135		11.7017	0
35272	Tue Mar 28 13:58:11 2017_x000D_	17.2216	13.9725	-68.4357	-1.19443	2	63.5507	42.5923	78.0254	1.3618	54.4562		21.7844	54.0393
35273	Tue Mar 28 13:58:11 2017_x000D_	17.559	14.6155	-71.0454	-1.23998	2	63.9001	44.3594	70.5766	1.23179	55.0654		12.8893	0
35274	Tue Mar 28 13:58:11 2017_x000D_	17.5735	15.0449	-71.0417	-1.23991	2	63.9001	44.3594	70.5766	1.23179	54.8224		18.9181	0
35275	Tue Mar 28 13:58:11 2017_x000D_	17.907	15.5801	-72.9819	-1.27377	2	63.9001	44.3594	70.5766	1.23179	54.2551		9.65334	0
35276	Tue Mar 28 13:58:11 2017_x000D_	17.9177	15.9017	-73.735	-1.28692	2	63.9001	44.3594	70.5766	1.23179	54.0761		19.6556	62.0426
35277	Tue Mar 28 13:58:12 2017_x000D_	18.0445	16.5445	-76.5003	-1.33518	2	64.4559	46.3514	114.599	2.00013	55.1586		7.24497	0
35278	Tue Mar 28 13:58:12 2017_x000D_	18.1568	16.7583	-79.333	-1.38462	2	64.4559	46.3514	114.599	2.00013	54.9487		12.8653	0
35279	Tue Mar 28 13:58:12 2017_x000D_	18.1712	17.1869	-79.3313	-1.38459	2	64.4559	46.3514	114.599	2.00013	54.7069		20.4493	0
35280	Tue Mar 28 13:58:12 2017_x000D_	18.4025	17.8281	-79.3341	-1.38464	2	64.4559	46.3514	114.599	2.00013	54.171		6.42663	130.549
35281	Tue Mar 28 13:58:12 2017_x000D_	18.4097	18.0422	-79.3333	-1.38463	2	62.1018	50.0113	115.484	2.01557	54.1389		19.2767	0
35282	Tue Mar 28 13:58:12 2017_x000D_	18.4311	18.6844	-79.3307	-1.38458	2	62.1018	50.0113	115.484	2.01557	53.7448		14.4511	0
35283	Tue Mar 28 13:58:12 2017_x000D_	18.6552	19.1108	-79.3344	-1.38465	2	62.1018	50.0113	115.484	2.01557	53.3146		19.2556	0
35284	Tue Mar 28 13:58:12 2017_x000D_	18.6765	19.7523	-79.3319	-1.3846	2	62.1018	50.0113	115.484	2.01557	52.9279		9.10099	0
35285	Tue Mar 28 13:58:12 2017_x000D_	18.8933	19.9645	-79.3364	-1.38468	2	62.1018	50.0113	115.484	2.01557	52.6287		12.8291	77.1626
35286	Tue Mar 28 13:58:12 2017_x000D_	18.9075	20.3919	-79.3347	-1.38465	2	60.692	52.1626	114.73	2.00241	52.4912		6.41154	0
35287	Tue Mar 28 13:58:12 2017_x000D_	18.9146	20.6055	-79.3339	-1.38464	2	60.692	52.1626	114.73	2.00241	52.3565		22.4433	0
35288	Tue Mar 28 13:58:12 2017_x000D_	18.9394	21.3532	-78.8541	-1.37626	2	60.692	52.1626	114.73	2.00241	51.8893		11.6071	0
35289	Tue Mar 28 13:58:12 2017_x000D_	19.1595	21.6714	-79.335	-1.38466	2	60.692	52.1626	114.73	2.00241	51.5234		19.2135	75.4129
35290	Tue Mar 28 13:58:12 2017_x000D_	19.1807	22.3115	-79.3325	-1.38461	2	59.076	54.0881	140.55	2.45306	51.0038		12.8051	0
35291	Tue Mar 28 13:58:12 2017_x000D_	19.1949	22.7381	-79.3307	-1.38458	2	59.076	54.0881	140.55	2.45306	50.7279		20.3385	0
35292	Tue Mar 28 13:58:12 2017_x000D_	19.4253	23.3757	-79.3336	-1.38463	2	59.076	54.0881	140.55	2.45306	50.1541		6.39645	0
35293	Tue Mar 28 13:58:12 2017_x000D_	19.4323	23.5888	-79.3327	-1.38462	2	59.076	54.0881	140.55	2.45306	50.0183		20.3234	126.806
35294	Tue Mar 28 13:58:12 2017_x000D_	19.6626	24.2259	-79.3356	-1.38467	2	55.6906	56.619	135.484	2.36465	48.4492		12.7809	0
35295	Tue Mar 28 13:58:12 2017_x000D_	19.6766	24.6517	-79.3339	-1.38464	2	55.6906	56.619	135.484	2.36465	48.1551		9.59027	0
35296	Tue Mar 28 13:58:12 2017_x000D_	19.6872	24.9712	-78.855	-1.37628	2	55.6906	56.619	135.484	2.36465	47.9357		17.2801	0
35297	Tue Mar 28 13:58:12 2017_x000D_	19.9137	25.5008	-79.3359	-1.38467	2	55.6906	56.619	135.484	2.36465	47.4165		12.7689	84.0931
35298	Tue Mar 28 13:58:12 2017_x000D_	19.9277	25.9262	-79.3341	-1.38464	2	53.6409	58.5311	127.987	2.23379	46.9005		6.38146	0
35299	Tue Mar 28 13:58:13 2017_x000D_	19.9347	26.1388	-79.3333	-1.38463	2	53.6409	58.5311	127.987	2.23379	46.7479		19.4615	0
35300	Tue Mar 28 13:58:13 2017_x000D_	20.06	26.7753	-76.4885	-1.33498	2	53.6409	58.5311	127.987	2.23379	46.218		20.2542	0
35301	Tue Mar 28 13:58:13 2017_x000D_	20.2896	27.4102	-76.4906	-1.33501	2	53.6409	58.5311	127.987	2.23379	45.616		6.37546	0
35302	Tue Mar 28 13:58:13 2017_x000D_	20.2966	27.6226	-76.4894	-1.33499	2	53.6409	58.5311	127.987	2.23379	45.4662		10.1182	124.881
35303	Tue Mar 28 13:58:13 2017_x000D_	20.4115	27.9397	-79.7685	-1.39222	2	49.4904	58.8495	182.246	3.18079	42.4382		6.37236	0
35304	Tue Mar 28 13:58:13 2017_x000D_	20.4184	28.152	-79.7677	-1.39221	2	49.4904	58.8495	182.246	3.18079	42.279		15.9296	0
35305	Tue Mar 28 13:58:13 2017_x000D_	20.4358	28.6827	-79.3339	-1.38464	2	49.4904	58.8495	182.246	3.18079	41.8832		6.36646	0
35306	Tue Mar 28 13:58:13 2017_x000D_	20.4428	28.8948	-79.333	-1.38462	2	49.4904	58.8495	182.246	3.18079	41.7259		14.2999	113.554
35307	Tue Mar 28 13:58:13 2017_x000D_	20.6652	29.3164	-79.3367	-1.38469	2	45.8348	57.8678	201.559	3.51786	38.0617		6.36337	0
35308	Tue Mar 28 13:58:13 2017_x000D_	20.6721	29.5284	-79.3358	-1.38467	2	45.8348	57.8678	201.559	3.51786	37.8983		12.7237	0
35309	Tue Mar 28 13:58:13 2017_x000D_	20.6859	29.9523	-79.3342	-1.38464	2	45.8348	57.8678	201.559	3.51786	37.5732		6.36047	0
35310	Tue Mar 28 13:58:13 2017_x000D_	20.6929	30.1642	-79.3333	-1.38463	2	45.8348	57.8678	201.559	3.51786	37.4113		13.1453	145.187
35311	Tue Mar 28 13:58:13 2017_x000D_	20.8105	30.5863	-70.9825	-1.23888	2	41.5849	55.5527	200.125	3.49283	32.4792		4.49974	0
35312	Tue Mar 28 13:58:13 2017_x000D_	20.918	30.6909	-67.3527	-1.17553	2	41.5849	55.5527	200.125	3.49283	32.33		4.42266	0
35313	Tue Mar 28 13:58:13 2017_x000D_	20.8168	30.7981	-58.3652	-1.01867	2	41.5849	55.5527	200.125	3.49283	32.3126		3.17904	0
35314	Tue Mar 28 13:58:13 2017_x000D_	20.813	30.6922	-52.1165	-0.909604	2	41.5849	55.5527	200.125	3.49283	32.3962		7.07247	0
35315	Tue Mar 28 13:58:13 2017_x000D_	20.6007	30.5897	-33.8333	-0.590502	2	41.5849	55.5527	200.125	3.49283	32.6112		0.0123693	107.587
35316	Tue Mar 28 13:58:13 2017_x000D_	20.6008	30.5901	-28.7351	-0.501522	2	38.3896	53.9245	230.935	4.03057	29.3417		3.1327	0
35317	Tue Mar 28 13:58:13 2017_x000D_	20.4964	30.5923	-8.33167	-0.145415	2	38.3896	53.9245	230.935	4.03057	29.4034		4.42332	0
35318	Tue Mar 28 13:58:13 2017_x000D_	20.3957	30.7	0.764217	0.0133381	2	38.3896	53.9245	230.935	4.03057	29.3795		3.15014	0
35319	Tue Mar 28 13:58:13 2017_x000D_	20.5007	30.699	18.6694	0.325843	2	38.3896	53.9245	230.935	4.03057	29.3161		3.13524	129.094
35320	Tue Mar 28 13:58:14 2017_x000D_	20.6052	30.6977	25.2726	0.441089	2	35.2521	50.9795	232.463	4.05724	25.0177		3.18127	0
35321	Tue Mar 28 13:58:14 2017_x000D_	20.6022	30.5917	36.0864	0.629826	2	35.2521	50.9795	232.463	4.05724	25.1054		6.97184	0
35322	Tue Mar 28 13:58:14 2017_x000D_	20.8075	30.4828	46.8112	0.81701	2	35.2521	50.9795	232.463	4.05724	25.0751		6.96654	0
35323	Tue Mar 28 13:58:14 2017_x000D_	21.0126	30.3739	53.2614	0.929586	2	35.2521	50.9795	232.463	4.05724	25.047		24.4168	96.844
35324	Tue Mar 28 13:58:14 2017_x000D_	21.5126	29.7317	50.971	0.889612	2	33.182	48.5025	231.187	4.03497	22.1024		8.82913	0
35325	Tue Mar 28 13:58:14 2017_x000D_	21.714	29.5171	50.971	0.889612	2	33.182	48.5025	231.187	4.03497	22.1802		13.2351	0
35326	Tue Mar 28 13:58:14 2017_x000D_	22.016	29.1955	46.8112	0.81701	2	33.182	48.5025	231.187	4.03497	22.3034		28.8136	0
35327	Tue Mar 28 13:58:14 2017_x000D_	22.6166	28.446	44.6465	0.779228	2	33.182	48.5025	231.187	4.03497	22.6692		11.2143	0
35328	Tue Mar 28 13:58:14 2017_x000D_	22.9219	28.2303	42.6396	0.744202	2	33.182	48.5025	231.187	4.03497	22.7207		22.0496	69.308
35329	Tue Mar 28 13:58:14 2017_x000D_	23.4248	27.6943	33.51	0.58486	2	31.7349	46.7016	235.397	4.10845	20.7445		11.2101	0
35330	Tue Mar 28 13:58:14 2017_x000D_	23.73	27.4787	31.9285	0.557258	2	31.7349	46.7016	235.397	4.10845	20.823		6.94361	0
35331	Tue Mar 28 13:58:14 2017_x000D_	23.9345	27.3703	29.2898	0.511203	2	31.7349	46.7016	235.397	4.10845	20.8458		23.6421	0
35332	Tue Mar 28 13:58:14 2017_x000D_	24.6518	27.0439	25.2446	0.440601	2	31.7349	46.7016	235.397	4.10845	20.8949		13.8832	60.1461
35333	Tue Mar 28 13:58:14 2017_x000D_	25.0607	26.8272	25.2442	0.440594	2	30.4954	45.1258	233.013	4.06684	19.0886		20.8201	0
35334	Tue Mar 28 13:58:14 2017_x000D_	25.6739	26.5022	22.4528	0.391875	2	30.4954	45.1258	233.013	4.06684	19.2376		13.8738	0
35335	Tue Mar 28 13:58:14 2017_x000D_	26.0825	26.2856	22.452	0.391861	2	30.4954	45.1258	233.013	4.06684	19.3501		19.6111	0
35336	Tue Mar 28 13:58:14 2017_x000D_	26.6985	26.0668	22.4526	0.391872	2	30.4954	45.1258	233.013	4.06684	19.4335		11.1976	61.6829
35337	Tue Mar 28 13:58:14 2017_x000D_	27.0034	25.8515	23.6141	0.412144	2	29.4834	43.336	262.485	4.58122	17.6595		9.79508	0
35338	Tue Mar 28 13:58:14 2017_x000D_	27.3111	25.7423	25.2438	0.440587	2	29.4834	43.336	262.485	4.58122	17.7273		19.5922	0
35339	Tue Mar 28 13:58:14 2017_x000D_	27.9265	25.5237	25.2449	0.440607	2	29.4834	43.336	262.485	4.58122	17.8802		11.191	0
35340	Tue Mar 28 13:58:14 2017_x000D_	28.2312	25.3085	26.5192	0.462848	2	29.4834	43.336	262.485	4.58122	18.0709		6.92614	0
35341	Tue Mar 28 13:58:15 2017_x000D_	28.4352	25.2004	29.2946	0.511287	2	29.4834	43.336	262.485	4.58122	18.1659		18.0689	114.852
35342	Tue Mar 28 13:58:15 2017_x000D_	28.9435	24.8773	30.485	0.532063	2	28.7783	39.5731	264.829	4.62214	14.6967		6.21938	0
35343	Tue Mar 28 13:58:15 2017_x000D_	29.1508	24.875	33.5205	0.585044	2	28.7783	39.5731	264.829	4.62214	14.7028		19.8721	0
35344	Tue Mar 28 13:58:15 2017_x000D_	29.6556	24.4461	31.9364	0.557395	2	28.7783	39.5731	264.829	4.62214	15.1524		6.92209	0
35345	Tue Mar 28 13:58:15 2017_x000D_	29.8595	24.3381	34.4445	0.60117	2	28.7783	39.5731	264.829	4.62214	15.2733		18.0597	89.4197
35346	Tue Mar 28 13:58:15 2017_x000D_	30.3675	24.0151	33.52	0.585034	2	28.0331	36.6871	259.219	4.52422	12.8852		8.79945	0
35347	Tue Mar 28 13:58:15 2017_x000D_	30.5682	23.8012	33.5191	0.585018	2	28.0331	36.6871	259.219	4.52422	13.1329		9.77228	0
35348	Tue Mar 28 13:58:15 2017_x000D_	30.8752	23.6923	34.445	0.601179	2	28.0331	36.6871	259.219	4.52422	13.302		19.8659	0
35349	Tue Mar 28 13:58:15 2017_x000D_	31.3799	23.2636	36.0913	0.629912	2	28.0331	36.6871	259.219	4.52422	13.8344		11.1603	106.392
35350	Tue Mar 28 13:58:15 2017_x000D_	31.6837	23.0489	34.4441	0.601163	2	27.7541	33.1517	274.1	4.78395	10.8401		11.1644	0
35351	Tue Mar 28 13:58:15 2017_x000D_	31.9876	22.8341	36.0914	0.629913	2	27.7541	33.1517	274.1	4.78395	11.1524		18.0314	0
35352	Tue Mar 28 13:58:15 2017_x000D_	32.4948	22.5116	31.9344	0.557361	2	27.7541	33.1517	274.1	4.78395	11.6484		19.851	0
35353	Tue Mar 28 13:58:15 2017_x000D_	32.9991	22.0832	33.5179	0.584998	2	27.7541	33.1517	274.1	4.78395	12.2483		11.1512	0
35354	Tue Mar 28 13:58:15 2017_x000D_	33.3026	21.8686	31.9327	0.557331	2	27.7541	33.1517	274.1	4.78395	12.5736		11.1585	114.457
35355	Tue Mar 28 13:58:15 2017_x000D_	33.6064	21.654	33.5176	0.584993	2	28.5781	29.4265	274.978	4.79927	9.25719		11.147	0
35356	Tue Mar 28 13:58:15 2017_x000D_	33.9098	21.4395	31.9322	0.557321	2	28.5781	29.4265	274.978	4.79927	9.60308		20.7033	0
35357	Tue Mar 28 13:58:15 2017_x000D_	34.5196	21.1164	29.2855	0.511128	2	28.5781	29.4265	274.978	4.79927	10.2156		6.90056	0
35358	Tue Mar 28 13:58:15 2017_x000D_	34.7229	21.0088	31.933	0.557337	2	28.5781	29.4265	274.978	4.79927	10.4219		20.6925	82.1153
35359	Tue Mar 28 13:58:15 2017_x000D_	35.3324	20.6859	29.2858	0.511134	2	29.353	26.8013	274.182	4.78538	8.55286		13.7905	0
35360	Tue Mar 28 13:58:15 2017_x000D_	35.7386	20.4707	29.286	0.511137	2	29.353	26.8013	274.182	4.78538	8.9918		19.8145	0
35361	Tue Mar 28 13:58:15 2017_x000D_	36.2419	20.043	27.9087	0.487099	2	29.353	26.8013	274.182	4.78538	9.65047		9.2673	0
35362	Tue Mar 28 13:58:15 2017_x000D_	36.5508	20.0405	29.2864	0.511143	2	29.353	26.8013	274.182	4.78538	9.87506		19.8057	87.2845
35363	Tue Mar 28 13:58:16 2017_x000D_	37.0538	19.6129	27.9087	0.487099	2	29.9195	23.9475	281.284	4.90934	8.34787		11.1345	0
35364	Tue Mar 28 13:58:16 2017_x000D_	37.3569	19.3987	29.2838	0.511099	2	29.9195	23.9475	281.284	4.90934	8.71817		6.17116	0
35365	Tue Mar 28 13:58:16 2017_x000D_	37.5626	19.3972	29.2853	0.511125	2	29.9195	23.9475	281.284	4.90934	8.89507		8.7762	0
35366	Tue Mar 28 13:58:16 2017_x000D_	37.7627	19.1838	29.284	0.511102	2	29.9195	23.9475	281.284	4.90934	9.17653		19.4475	71.6259
35367	Tue Mar 28 13:58:16 2017_x000D_	38.3738	18.9675	29.2856	0.511131	2	30.894	21.7679	289.483	5.05244	7.98684		8.77196	0
35368	Tue Mar 28 13:58:16 2017_x000D_	38.5738	18.7542	29.2843	0.511107	2	30.894	21.7679	289.483	5.05244	8.24995		13.7623	0
35369	Tue Mar 28 13:58:16 2017_x000D_	38.9792	18.5395	29.2844	0.51111	2	30.894	21.7679	289.483	5.05244	8.70592		8.76977	0
35370	Tue Mar 28 13:58:16 2017_x000D_	39.1792	18.3263	29.2831	0.511086	2	30.894	21.7679	289.483	5.05244	8.97157		13.7596	0
35371	Tue Mar 28 13:58:16 2017_x000D_	39.5845	18.1116	29.2833	0.51109	2	30.894	21.7679	289.483	5.05244	9.42833		3.07505	104.154
35372	Tue Mar 28 13:58:16 2017_x000D_	39.687	18.111	27.9072	0.487072	2	32.5652	18.7248	314.573	5.49033	7.1482		11.1212	0
35373	Tue Mar 28 13:58:16 2017_x000D_	39.9897	17.897	29.2834	0.511092	2	32.5652	18.7248	314.573	5.49033	7.47051		6.87249	0
35374	Tue Mar 28 13:58:16 2017_x000D_	40.1921	17.7897	26.4955	0.462433	2	32.5652	18.7248	314.573	5.49033	7.68401		4.38064	0
35375	Tue Mar 28 13:58:16 2017_x000D_	40.292	17.6832	27.9056	0.487044	2	32.5652	18.7248	314.573	5.49033	7.79669		13.7436	70.6915
35376	Tue Mar 28 13:58:16 2017_x000D_	40.6968	17.4687	22.4021	0.39099	2	34.1769	17.0058	314.554	5.49001	6.53631		3.06607	0
35377	Tue Mar 28 13:58:16 2017_x000D_	40.799	17.468	15.6531	0.273199	2	34.1769	17.0058	314.554	5.49001	6.63821		4.37933	0
35378	Tue Mar 28 13:58:16 2017_x000D_	40.8983	17.361	0.376327	0.00656814	2	34.1769	17.0058	314.554	5.49001	6.73078		3.07202	0
35379	Tue Mar 28 13:58:16 2017_x000D_	40.7959	17.3614	-5.81504	-0.101492	2	34.1769	17.0058	314.554	5.49001	6.62855		3.08701	84.603
35380	Tue Mar 28 13:58:16 2017_x000D_	40.693	17.3612	-24.0945	-0.420528	2	36.2365	15.0794	315.89	5.51332	5.0067		0	0
35381	Tue Mar 28 13:58:16 2017_x000D_	40.693	17.3612	-24.0945	-0.420528	2	36.2365	15.0794	315.89	5.51332	5.0067		6.15926	0
35382	Tue Mar 28 13:58:16 2017_x000D_	40.8983	17.3593	-36.9952	-0.645688	2	36.2365	15.0794	315.89	5.51332	5.18944		3.09012	0
35383	Tue Mar 28 13:58:16 2017_x000D_	41.0013	17.3584	-47.0951	-0.821965	2	36.2365	15.0794	315.89	5.51332	5.28178		7.10986	0
35384	Tue Mar 28 13:58:17 2017_x000D_	41.1098	17.5691	-65.4696	-1.14266	2	36.2365	15.0794	315.89	5.51332	5.47245		4.46114	228.247
35385	Tue Mar 28 13:58:17 2017_x000D_	41.215	17.6742	-69.0779	-1.20564	1	43.3677	12.4278	0.804716	0.0140449	5.67088		9.53125	0
35386	Tue Mar 28 13:58:17 2017_x000D_	41.2233	17.9918	-80.3493	-1.40236	1	43.3677	12.4278	0.804716	0.0140449	5.96293		4.4675	0
35387	Tue Mar 28 13:58:17 2017_x000D_	41.3285	18.0972	-82.785	-1.44487	1	43.3677	12.4278	0.804716	0.0140449	6.02498		15.8719	0
35388	Tue Mar 28 13:58:17 2017_x000D_	41.3417	18.6261	-88.5934	-1.54625	1	43.3677	12.4278	0.804716	0.0140449	6.52101		13.0026	118.16
35389	Tue Mar 28 13:58:17 2017_x000D_	41.2495	19.0496	-85.821	-1.49786	2	39.431	12.3031	315.909	5.51366	6.98729		13.1008	0
35390	Tue Mar 28 13:58:17 2017_x000D_	41.3622	19.4715	-83.0698	-1.44984	2	39.431	12.3031	315.909	5.51366	7.42398		19.3136	0
35391	Tue Mar 28 13:58:17 2017_x000D_	41.4801	20.1044	-80.3467	-1.40231	2	39.431	12.3031	315.909	5.51366	8.06592		12.6758	0
35392	Tue Mar 28 13:58:17 2017_x000D_	41.4904	20.5268	-80.3451	-1.40229	2	39.431	12.3031	315.909	5.51366	8.47764		19.2878	33.2911
35393	Tue Mar 28 13:58:17 2017_x000D_	41.6079	21.1589	-72.457	-1.26461	2	40.128	11.4396	330.998	5.777	9.83132		10.0399	0
35394	Tue Mar 28 13:58:17 2017_x000D_	41.7181	21.4749	-74.3461	-1.29758	2	40.128	11.4396	330.998	5.777	10.1605		7.0707	0
35395	Tue Mar 28 13:58:17 2017_x000D_	41.8253	21.6848	-71.6601	-1.2507	2	40.128	11.4396	330.998	5.777	10.3848		16.1645	0
35396	Tue Mar 28 13:58:17 2017_x000D_	41.9403	22.2112	-68.0569	-1.18782	2	40.128	11.4396	330.998	5.777	10.923		11.3727	18.8074
35397	Tue Mar 28 13:58:17 2017_x000D_	42.1524	22.5254	-69.0516	-1.20518	2	40.5858	11.0113	322.588	5.63023	11.6202		10.0123	0
35398	Tue Mar 28 13:58:17 2017_x000D_	42.2621	22.8406	-65.4331	-1.14202	2	40.5858	11.0113	322.588	5.63023	11.9475		17.0297	0
35399	Tue Mar 28 13:58:17 2017_x000D_	42.4792	23.3651	-66.5261	-1.1611	2	40.5858	11.0113	322.588	5.63023	12.4981		10.0115	0
35400	Tue Mar 28 13:58:17 2017_x000D_	42.5891	23.6802	-68.0586	-1.18785	2	40.5858	11.0113	322.588	5.63023	12.8263		7.05462	0
35401	Tue Mar 28 13:58:17 2017_x000D_	42.6961	23.8896	-65.4318	-1.142	2	40.5858	11.0113	322.588	5.63023	13.0501		21.1734	24.0175
35402	Tue Mar 28 13:58:17 2017_x000D_	43.0176	24.5179	-68.0612	-1.18789	2	41.054	10.3619	327.885	5.72268	14.2915		19.9735	0
35403	Tue Mar 28 13:58:17 2017_x000D_	43.2367	25.1466	-68.0602	-1.18787	2	41.054	10.3619	327.885	5.72268	14.945		11.3286	0
35404	Tue Mar 28 13:58:17 2017_x000D_	43.4481	25.4595	-69.0566	-1.20526	2	41.054	10.3619	327.885	5.72268	15.2862		19.9517	0
35405	Tue Mar 28 13:58:18 2017_x000D_	43.667	26.0875	-69.0559	-1.20525	2	41.054	10.3619	327.885	5.72268	15.9412		9.98202	18.8096
35406	Tue Mar 28 13:58:18 2017_x000D_	43.7765	26.4017	-70.7902	-1.23552	2	41.5119	9.9336	316.094	5.51689	16.6231		12.9966	0
35407	Tue Mar 28 13:58:18 2017_x000D_	43.8881	26.8203	-68.0595	-1.18786	2	41.5119	9.9336	316.094	5.51689	17.0531		16.9477	0
35408	Tue Mar 28 13:58:18 2017_x000D_	44.1041	27.3423	-69.0547	-1.20523	2	41.5119	9.9336	316.094	5.51689	17.6006		12.9932	0
35409	Tue Mar 28 13:58:18 2017_x000D_	44.216	27.7607	-71.6708	-1.25089	2	41.5119	9.9336	316.094	5.51689	18.031		8.81624	19.699
35410	Tue Mar 28 13:58:18 2017_x000D_	44.4244	27.9679	-71.6748	-1.25096	2	42.1682	9.95451	3.61452	0.0630853	18.1541		22.2665	0
35411	Tue Mar 28 13:58:18 2017_x000D_	44.5435	28.7005	-73.6118	-1.28477	2	42.1682	9.95451	3.61452	0.0630853	18.8959		9.93077	0
35412	Tue Mar 28 13:58:18 2017_x000D_	44.6524	29.0131	-71.6714	-1.2509	2	42.1682	9.95451	3.61452	0.0630853	19.2198		19.8748	0
35413	Tue Mar 28 13:58:18 2017_x000D_	44.8704	29.6387	-71.6717	-1.25091	2	42.1682	9.95451	3.61452	0.0630853	19.8688		9.42554	66.7868
35414	Tue Mar 28 13:58:18 2017_x000D_	44.8777	29.9528	-70.7863	-1.23545	2	44.3348	10.4663	11.1803	0.195133	19.4941		11.2662	0
35415	Tue Mar 28 13:58:18 2017_x000D_	45.0882	30.2638	-71.672	-1.25091	2	44.3348	10.4663	11.1803	0.195133	19.8118		19.8464	0
35416	Tue Mar 28 13:58:18 2017_x000D_	45.3059	30.8885	-71.6724	-1.25092	2	44.3348	10.4663	11.1803	0.195133	20.4453		9.41648	0
35417	Tue Mar 28 13:58:18 2017_x000D_	45.3131	31.2023	-70.7863	-1.23545	2	44.3348	10.4663	11.1803	0.195133	20.7591		16.8653	0
35418	Tue Mar 28 13:58:18 2017_x000D_	45.5282	31.7217	-71.6708	-1.25089	2	44.3348	10.4663	11.1803	0.195133	21.2889		9.91944	43.8627
35419	Tue Mar 28 13:58:18 2017_x000D_	45.6371	32.0339	-73.6149	-1.28482	2	45.6158	11.1711	16.8371	0.293862	20.8628		16.848	0
35420	Tue Mar 28 13:58:18 2017_x000D_	45.8519	32.5528	-74.3748	-1.29808	2	45.6158	11.1711	16.8371	0.293862	21.383		12.5253	0
35421	Tue Mar 28 13:58:18 2017_x000D_	45.8615	32.9702	-74.3718	-1.29803	2	45.6158	11.1711	16.8371	0.293862	21.8005		6.97952	0
35422	Tue Mar 28 13:58:18 2017_x000D_	45.9675	33.1773	-71.6696	-1.25087	2	45.6158	11.1711	16.8371	0.293862	22.009		16.8386	49.7853
35423	Tue Mar 28 13:58:18 2017_x000D_	46.1822	33.6959	-70.7863	-1.23545	2	47.115	11.8827	11.7613	0.205273	21.8331		9.38042	0
35424	Tue Mar 28 13:58:18 2017_x000D_	46.1893	34.0085	-71.6681	-1.25084	2	47.115	11.8827	11.7613	0.205273	22.1452		6.97015	0
35425	Tue Mar 28 13:58:18 2017_x000D_	46.2952	34.2153	-69.042	-1.20501	2	47.115	11.8827	11.7613	0.205273	22.3476		13.9565	0
35426	Tue Mar 28 13:58:18 2017_x000D_	46.5076	34.6292	-74.3769	-1.29812	2	47.115	11.8827	11.7613	0.205273	22.7546		9.38042	87.6583
35427	Tue Mar 28 13:58:19 2017_x000D_	46.5147	34.9418	-73.6156	-1.28484	2	49.675	13.2913	10.6973	0.186703	21.8799		12.8817	0
35428	Tue Mar 28 13:58:19 2017_x000D_	46.6253	35.3567	-70.7824	-1.23539	2	49.675	13.2913	10.6973	0.186703	22.2752		11.1931	0
35429	Tue Mar 28 13:58:19 2017_x000D_	46.8347	35.6655	-71.6708	-1.25089	2	49.675	13.2913	10.6973	0.186703	22.5538		9.37442	0
35430	Tue Mar 28 13:58:19 2017_x000D_	46.8418	35.9779	-70.7824	-1.23539	2	49.675	13.2913	10.6973	0.186703	22.8628		4.36789	0
35431	Tue Mar 28 13:58:19 2017_x000D_	46.9454	36.0802	-74.3778	-1.29814	2	49.675	13.2913	10.6973	0.186703	22.9518		6.24159	93.6074
35432	Tue Mar 28 13:58:19 2017_x000D_	46.9501	36.2882	-74.3763	-1.29811	2	52.7015	14.0504	9.28912	0.162126	22.9695		3.03043	0
35433	Tue Mar 28 13:58:19 2017_x000D_	47.0511	36.2865	-71.6711	-1.2509	2	52.7015	14.0504	9.28912	0.162126	22.9428		15.6008	0
35434	Tue Mar 28 13:58:19 2017_x000D_	47.0626	36.8064	-65.3867	-1.14121	2	52.7015	14.0504	9.28912	0.162126	23.4442		8.71658	0
35435	Tue Mar 28 13:58:19 2017_x000D_	47.2689	37.011	-52.7196	-0.920131	2	52.7015	14.0504	9.28912	0.162126	23.5945		6.24433	79.5407
35436	Tue Mar 28 13:58:19 2017_x000D_	47.2732	37.2191	-44.6636	-0.779526	2	55.3005	14.5747	10.4151	0.181778	24.0251		3.03029	0
35437	Tue Mar 28 13:58:19 2017_x000D_	47.3742	37.2177	-38.3434	-0.669219	2	55.3005	14.5747	10.4151	0.181778	23.9902		11.0572	0
35438	Tue Mar 28 13:58:19 2017_x000D_	47.6817	37.4209	-23.5333	-0.410734	2	55.3005	14.5747	10.4151	0.181778	24.0831		4.36995	0
35439	Tue Mar 28 13:58:19 2017_x000D_	47.7851	37.5235	-14.1429	-0.24684	2	55.3005	14.5747	10.4151	0.181778	24.1481		9.62943	0
35440	Tue Mar 28 13:58:19 2017_x000D_	48.0904	37.6226	-4.88711	-0.0852962	2	55.3005	14.5747	10.4151	0.181778	24.1494		6.06381	60.2204
35441	Tue Mar 28 13:58:19 2017_x000D_	48.2925	37.6193	0.981519	0.0171307	2	57.2437	15.0781	11.5105	0.200896	24.2534		6.06376	0
35442	Tue Mar 28 13:58:19 2017_x000D_	48.4946	37.6161	6.85717	0.11968	2	57.2437	15.0781	11.5105	0.200896	24.1766		15.1521	0
35443	Tue Mar 28 13:58:19 2017_x000D_	48.9996	37.6076	13.2151	0.230646	2	57.2437	15.0781	11.5105	0.200896	23.9905		9.58308	0
35444	Tue Mar 28 13:58:19 2017_x000D_	49.2999	37.4987	15.4222	0.269167	2	57.2437	15.0781	11.5105	0.200896	23.7863		21.3954	73.0329
35445	Tue Mar 28 13:58:19 2017_x000D_	50.0036	37.3828	13.2154	0.230652	2	59.6226	15.5951	358.388	6.25505	23.8166		13.5807	0
35446	Tue Mar 28 13:58:19 2017_x000D_	50.4023	37.1684	13.2124	0.230601	2	59.6226	15.5951	358.388	6.25505	23.4611		12.4705	0
35447	Tue Mar 28 13:58:19 2017_x000D_	50.803	37.0578	10.2098	0.178195	2	59.6226	15.5951	358.388	6.25505	23.2042		21.356	0
35448	Tue Mar 28 13:58:20 2017_x000D_	51.5054	36.9421	6.84869	0.119532	2	59.6226	15.5951	358.388	6.25505	22.8382		6.03986	104.743
35449	Tue Mar 28 13:58:20 2017_x000D_	51.7067	36.9387	6.84926	0.119542	2	63.1123	15.7051	2.66958	0.0465929	24.103		12.4581	0
35450	Tue Mar 28 13:58:20 2017_x000D_	52.107	36.8282	3.91088	0.0682577	2	63.1123	15.7051	2.66958	0.0465929	23.8181		21.349	0
35451	Tue Mar 28 13:58:20 2017_x000D_	52.8127	36.9199	0.962891	0.0168056	2	63.1123	15.7051	2.66958	0.0465929	23.5828		9.05224	0
35452	Tue Mar 28 13:58:20 2017_x000D_	53.1144	36.9149	0.962908	0.0168059	2	63.1123	15.7051	2.66958	0.0465929	23.4481		18.3391	0
35453	Tue Mar 28 13:58:20 2017_x000D_	53.715	36.801	-1.99267	-0.0347786	2	63.1123	15.7051	2.66958	0.0465929	23.0943		12.4586	65.8876
35454	Tue Mar 28 13:58:20 2017_x000D_	54.1188	36.898	0.962939	0.0168064	2	65.3033	15.5533	2.08264	0.036349	24.0975		18.0655	0
35455	Tue Mar 28 13:58:20 2017_x000D_	54.7209	36.8879	0.96289	0.0168056	2	65.3033	15.5533	2.08264	0.036349	23.815		9.0223	0
35456	Tue Mar 28 13:58:20 2017_x000D_	55.0216	36.8828	0.962933	0.0168064	2	65.3033	15.5533	2.08264	0.036349	23.6783		21.063	0
35457	Tue Mar 28 13:58:20 2017_x000D_	55.7236	36.871	0.962918	0.0168061	2	65.3033	15.5533	2.08264	0.036349	23.3712		0	65.4235
35458	Tue Mar 28 13:58:20 2017_x000D_	55.7236	36.871	0.962918	0.0168061	2	67.483	15.622	335.411	5.85402	24.2859		18.0355	0
35459	Tue Mar 28 13:58:20 2017_x000D_	56.3247	36.8609	0.962867	0.0168052	2	67.483	15.622	335.411	5.85402	23.9916		18.0235	0
35460	Tue Mar 28 13:58:20 2017_x000D_	56.9254	36.8508	0.962926	0.0168062	2	67.483	15.622	335.411	5.85402	23.7092		12.4062	0
35461	Tue Mar 28 13:58:20 2017_x000D_	57.3275	36.9474	-1.99205	-0.0347677	2	67.483	15.622	335.411	5.85402	23.6201		6.75287	115.202
35462	Tue Mar 28 13:58:20 2017_x000D_	57.5257	36.8407	0.962876	0.0168053	2	71.0454	14.1883	343.232	5.99053	26.3802		24.0004	0
35463	Tue Mar 28 13:58:20 2017_x000D_	58.3256	36.8273	0.962916	0.0168061	2	71.0454	14.1883	343.232	5.99053	25.9676		5.99787	0
35464	Tue Mar 28 13:58:20 2017_x000D_	58.5255	36.8239	0.962899	0.0168057	2	71.0454	14.1883	343.232	5.99053	25.8673		23.9734	0
35465	Tue Mar 28 13:58:20 2017_x000D_	59.3245	36.8105	0.962882	0.0168055	2	71.0454	14.1883	343.232	5.99053	25.4783		11.9807	0
35466	Tue Mar 28 13:58:20 2017_x000D_	59.7238	36.8038	0.962902	0.0168058	2	71.0454	14.1883	343.232	5.99053	25.2911		5.98887	91.7766
35467	Tue Mar 28 13:58:20 2017_x000D_	59.9234	36.8004	0.962884	0.0168055	2	73.932	13.1752	347.705	6.0686	27.4662		21.171	0
35468	Tue Mar 28 13:58:20 2017_x000D_	60.6197	36.6856	3.7826	0.0660189	2	73.932	13.1752	347.705	6.0686	27.0177		8.97725	0
35469	Tue Mar 28 13:58:20 2017_x000D_	60.9189	36.6806	3.92393	0.0684854	2	73.932	13.1752	347.705	6.0686	26.8672		17.9396	0
35470	Tue Mar 28 13:58:21 2017_x000D_	61.5168	36.6705	3.92485	0.0685016	2	73.932	13.1752	347.705	6.0686	26.5738		11.9536	64.9638
35471	Tue Mar 28 13:58:21 2017_x000D_	61.9152	36.6639	3.92547	0.0685124	2	75.9362	12.3552	350.313	6.11412	28.0625		17.9185	0
35472	Tue Mar 28 13:58:21 2017_x000D_	62.5124	36.6539	3.92635	0.0685277	2	75.9362	12.3552	350.313	6.11412	27.7601		8.95026	0
35473	Tue Mar 28 13:58:21 2017_x000D_	62.8107	36.6489	3.78569	0.0660728	2	75.9362	12.3552	350.313	6.11412	27.6127		8.95926	0
35474	Tue Mar 28 13:58:21 2017_x000D_	63.1093	36.6439	3.92721	0.0685428	2	75.9362	12.3552	350.313	6.11412	27.4676		6.72241	56.2774
35475	Tue Mar 28 13:58:21 2017_x000D_	63.3064	36.5373	0.956722	0.0166979	2	77.7114	11.7488	354.829	6.19294	28.6701		17.8945	0
35476	Tue Mar 28 13:58:21 2017_x000D_	63.9028	36.5274	0.956717	0.0166979	2	77.7114	11.7488	354.829	6.19294	28.3665		5.96187	0
35477	Tue Mar 28 13:58:21 2017_x000D_	64.1015	36.524	0.956751	0.0166985	2	77.7114	11.7488	354.829	6.19294	28.2673		11.9206	0
35478	Tue Mar 28 13:58:21 2017_x000D_	64.4988	36.5174	0.956709	0.0166977	2	77.7114	11.7488	354.829	6.19294	28.0723		5.95882	39.8911
35479	Tue Mar 28 13:58:21 2017_x000D_	64.6974	36.5141	0.956742	0.0166983	2	79.029	11.5698	315.89	5.51332	28.7683		11.9146	0
35480	Tue Mar 28 13:58:21 2017_x000D_	65.0945	36.5075	0.956756	0.0166985	2	79.029	11.5698	315.89	5.51332	28.5667		2.97044	0
35481	Tue Mar 28 13:58:21 2017_x000D_	65.1935	36.5058	0.956754	0.0166985	2	79.029	11.5698	315.89	5.51332	28.5171		11.9086	0
35482	Tue Mar 28 13:58:21 2017_x000D_	65.5904	36.4992	0.956733	0.0166981	2	79.029	11.5698	315.89	5.51332	28.3209		9.44429	0
35483	Tue Mar 28 13:58:21 2017_x000D_	65.8896	36.5971	-2.01225	-0.0351204	2	79.029	11.5698	315.89	5.51332	28.2668		5.94398	85.1557
35484	Tue Mar 28 13:58:21 2017_x000D_	66.0877	36.5935	-7.89572	-0.137806	2	80.8816	9.4192	305.295	5.32841	30.9403		4.30318	0
35485	Tue Mar 28 13:58:21 2017_x000D_	66.1851	36.4882	-22.6763	-0.395777	2	80.8816	9.4192	305.295	5.32841	30.8013		5.93768	0
35486	Tue Mar 28 13:58:21 2017_x000D_	65.9872	36.4912	-30.485	-0.532063	2	80.8816	9.4192	305.295	5.32841	30.8988		4.30286	0
35487	Tue Mar 28 13:58:21 2017_x000D_	66.0848	36.3861	-39.24	-0.684868	2	80.8816	9.4192	305.295	5.32841	30.7597		2.95226	56.876
35488	Tue Mar 28 13:58:21 2017_x000D_	65.9864	36.3874	-57.1814	-0.998003	2	81.6237	7.67461	274.182	4.78538	32.6948		4.30007	0
35489	Tue Mar 28 13:58:21 2017_x000D_	66.0844	36.2828	-65.9531	-1.1511	2	81.6237	7.67461	274.182	4.78538	32.5561		6.18711	0
35490	Tue Mar 28 13:58:21 2017_x000D_	66.0883	36.489	-83.6339	-1.45969	2	81.6237	7.67461	274.182	4.78538	32.7356		2.98226	0
35491	Tue Mar 28 13:58:22 2017_x000D_	66.1877	36.4877	268.106	4.67934	2	81.6237	7.67461	274.182	4.78538	32.6874		2.97055	0
35492	Tue Mar 28 13:58:22 2017_x000D_	66.0887	36.4896	259.967	4.53727	2	81.6237	7.67461	274.182	4.78538	32.7359		9.28307	80.8815
35493	Tue Mar 28 13:58:22 2017_x000D_	66.0934	36.799	248.806	4.34248	2	82.1928	5.03931	273.277	4.76958	35.6071		9.7426	0
35494	Tue Mar 28 13:58:22 2017_x000D_	65.9989	37.1097	245.17	4.27903	2	82.1928	5.03931	273.277	4.76958	35.927		22.0388	0
35495	Tue Mar 28 13:58:22 2017_x000D_	65.6117	37.734	240.411	4.19597	2	82.1928	5.03931	273.277	4.76958	36.6589		13.7179	0
35496	Tue Mar 28 13:58:22 2017_x000D_	65.4197	38.149	240.411	4.19597	2	82.1928	5.03931	273.277	4.76958	37.1159		23.3873	26.5358
35497	Tue Mar 28 13:58:22 2017_x000D_	65.1334	38.8741	241.356	4.21245	2	82.2374	4.15591	277.963	4.85137	38.7027		12.8714	0
35498	Tue Mar 28 13:58:22 2017_x000D_	64.8407	39.1878	245.172	4.27905	2	82.2374	4.15591	277.963	4.85137	39.1137		22.0279	0
35499	Tue Mar 28 13:58:22 2017_x000D_	64.4537	39.8118	245.172	4.27907	2	82.2374	4.15591	277.963	4.85137	39.8447		12.6924	0
35500	Tue Mar 28 13:58:22 2017_x000D_	64.361	40.2246	247.71	4.32336	2	82.2374	4.15591	277.963	4.85137	40.2556		9.71789	40.464
35501	Tue Mar 28 13:58:22 2017_x000D_	64.2667	40.5345	251.346	4.38682	2	82.5221	2.8375	275.788	4.8134	41.8846		11.014	0
35502	Tue Mar 28 13:58:22 2017_x000D_	64.0732	40.8465	250.35	4.36943	2	82.5221	2.8375	275.788	4.8134	42.2498		15.6952	0
35503	Tue Mar 28 13:58:22 2017_x000D_	63.9822	41.3617	253.967	4.43255	2	82.5221	2.8375	275.788	4.8134	42.7533		6.84951	0
35504	Tue Mar 28 13:58:22 2017_x000D_	63.8863	41.5689	256.664	4.47963	2	82.5221	2.8375	275.788	4.8134	42.9816		19.4349	61.8595
35505	Tue Mar 28 13:58:22 2017_x000D_	63.6978	42.1887	256.664	4.47964	2	81.5218	1.0344	238.526	4.16306	44.8483		12.3136	0
35506	Tue Mar 28 13:58:22 2017_x000D_	63.7044	42.5991	256.663	4.47961	2	81.5218	1.0344	238.526	4.16306	45.2226		16.5186	0
35507	Tue Mar 28 13:58:22 2017_x000D_	63.5144	43.1159	257.349	4.49159	2	81.5218	1.0344	238.526	4.16306	45.7725		12.6713	0
35508	Tue Mar 28 13:58:22 2017_x000D_	63.4218	43.528	259.989	4.53767	2	81.5218	1.0344	238.526	4.16306	46.1878		6.1538	0
35509	Tue Mar 28 13:58:22 2017_x000D_	63.4251	43.7331	259.989	4.53766	2	81.5218	1.0344	238.526	4.16306	46.3753		22.363	72.3826
35510	Tue Mar 28 13:58:22 2017_x000D_	63.2385	44.4548	259.429	4.52789	2	79.1133	1.1776	176.947	3.0883	46.0969		9.70467	0
35511	Tue Mar 28 13:58:22 2017_x000D_	63.1444	44.7643	257.349	4.49159	2	79.1133	1.1776	176.947	3.0883	46.4199		15.6735	0
35512	Tue Mar 28 13:58:23 2017_x000D_	63.0536	45.2788	253.964	4.43251	2	79.1133	1.1776	176.947	3.0883	46.9343		12.6589	0
35513	Tue Mar 28 13:58:23 2017_x000D_	62.9611	45.6905	256.663	4.47962	2	79.1133	1.1776	176.947	3.0883	47.3528		9.69805	51.8563
35514	Tue Mar 28 13:58:23 2017_x000D_	62.8671	45.9998	254.766	4.44651	2	77.7501	2.2404	145.889	2.54624	46.2211		19.4007	0
35515	Tue Mar 28 13:58:23 2017_x000D_	62.6789	46.6185	253.081	4.41709	2	77.7501	2.2404	145.889	2.54624	46.8674		9.20827	0
35516	Tue Mar 28 13:58:23 2017_x000D_	62.684	46.9254	253.963	4.43249	2	77.7501	2.2404	145.889	2.54624	47.1565		19.3826	0
35517	Tue Mar 28 13:58:23 2017_x000D_	62.4959	47.5435	253.963	4.43249	2	77.7501	2.2404	145.889	2.54624	47.8023		13.6722	116.379
35518	Tue Mar 28 13:58:23 2017_x000D_	62.3045	47.9571	253.964	4.43251	2	76.0481	5.7264	108.002	1.88498	44.4108		9.20527	0
35519	Tue Mar 28 13:58:23 2017_x000D_	62.3096	48.2639	253.079	4.41707	2	76.0481	5.7264	108.002	1.88498	44.7011		22.3077	0
35520	Tue Mar 28 13:58:23 2017_x000D_	62.1234	48.9838	253.963	4.43248	2	76.0481	5.7264	108.002	1.88498	45.4434		6.83065	0
35521	Tue Mar 28 13:58:23 2017_x000D_	62.0277	49.1904	256.665	4.47964	2	76.0481	5.7264	108.002	1.88498	45.6694		19.3637	0
35522	Tue Mar 28 13:58:23 2017_x000D_	61.8398	49.8079	256.665	4.47965	2	76.0481	5.7264	108.002	1.88498	46.3147		12.6358	77.9482
35523	Tue Mar 28 13:58:23 2017_x000D_	61.7477	50.2189	253.963	4.43249	2	75.0555	8.1276	108.002	1.88498	44.1449		13.6573	0
35524	Tue Mar 28 13:58:23 2017_x000D_	61.5564	50.632	253.964	4.4325	2	75.0555	8.1276	108.002	1.88498	44.5965		18.635	0
35525	Tue Mar 28 13:58:23 2017_x000D_	61.4677	51.2468	251.337	4.38667	2	75.0555	8.1276	108.002	1.88498	45.2094		6.82395	0
35526	Tue Mar 28 13:58:23 2017_x000D_	61.3721	51.4532	253.963	4.43249	2	75.0555	8.1276	108.002	1.88498	45.435		19.3476	86.1852
35527	Tue Mar 28 13:58:23 2017_x000D_	61.1844	52.0702	253.963	4.43249	2	74.9129	10.9969	80.7358	1.40911	43.3069		12.6205	0
35528	Tue Mar 28 13:58:23 2017_x000D_	61.0924	52.4807	251.337	4.38666	2	74.9129	10.9969	80.7358	1.40911	43.7254		6.81851	0
35529	Tue Mar 28 13:58:23 2017_x000D_	60.9968	52.6869	253.963	4.4325	2	74.9129	10.9969	80.7358	1.40911	43.9513		20.4721	0
35530	Tue Mar 28 13:58:23 2017_x000D_	60.7102	53.3062	251.338	4.38668	2	74.9129	10.9969	80.7358	1.40911	44.6295		12.2298	129.467
35531	Tue Mar 28 13:58:23 2017_x000D_	60.7172	53.7138	251.337	4.38665	2	75.7934	15.2217	86.7232	1.5136	41.3392		19.3257	0
35532	Tue Mar 28 13:58:23 2017_x000D_	60.5297	54.3301	251.336	4.38665	2	75.7934	15.2217	86.7232	1.5136	41.9815		6.81724	0
35533	Tue Mar 28 13:58:23 2017_x000D_	60.4342	54.5363	253.964	4.4325	2	75.7934	15.2217	86.7232	1.5136	42.2083		19.3191	0
35534	Tue Mar 28 13:58:24 2017_x000D_	60.2468	55.1524	253.964	4.43251	2	75.7934	15.2217	86.7232	1.5136	42.8504		6.1059	0
35535	Tue Mar 28 13:58:24 2017_x000D_	60.2503	55.3559	253.963	4.43249	2	75.7934	15.2217	86.7232	1.5136	43.0388		8.56286	86.803
35536	Tue Mar 28 13:58:24 2017_x000D_	60.0558	55.5648	253.965	4.43252	2	76.086	18.1003	85.8182	1.49781	40.7499		12.2119	0
35537	Tue Mar 28 13:58:24 2017_x000D_	60.063	55.9718	253.963	4.43249	2	76.086	18.1003	85.8182	1.49781	41.1216		6.71255	0
35538	Tue Mar 28 13:58:24 2017_x000D_	59.8666	56.079	253.08	4.41708	2	76.086	18.1003	85.8182	1.49781	41.2971		9.15449	0
35539	Tue Mar 28 13:58:24 2017_x000D_	59.8721	56.3841	253.964	4.43251	2	76.086	18.1003	85.8182	1.49781	41.5757		6.1029	75.0106
35540	Tue Mar 28 13:58:24 2017_x000D_	59.8756	56.5875	253.963	4.4325	2	76.618	20.5434	72.6693	1.26832	39.7427		6.81054	0
35541	Tue Mar 28 13:58:24 2017_x000D_	59.7802	56.7935	256.671	4.47975	2	76.618	20.5434	72.6693	1.26832	39.9698		15.5552	0
35542	Tue Mar 28 13:58:24 2017_x000D_	59.69	57.3041	265.456	4.63309	2	76.618	20.5434	72.6693	1.26832	40.4711		6.8049	0
35543	Tue Mar 28 13:58:24 2017_x000D_	59.5944	57.5098	-86.1916	-1.50433	2	76.618	20.5434	72.6693	1.26832	40.6979		3.05138	135.578
35544	Tue Mar 28 13:58:24 2017_x000D_	59.596	57.6115	-80.2224	-1.40014	2	77.4857	24.9786	78.4553	1.3693	37.2149		6.73525	0
35545	Tue Mar 28 13:58:24 2017_x000D_	59.698	57.8115	-66.593	-1.16227	2	77.4857	24.9786	78.4553	1.3693	37.3417		6.1028	0
35546	Tue Mar 28 13:58:24 2017_x000D_	59.7013	58.0149	-59.0162	-1.03003	2	77.4857	24.9786	78.4553	1.3693	37.5191		4.22148	0
35547	Tue Mar 28 13:58:24 2017_x000D_	59.8013	58.1139	-42.4418	-0.740749	2	77.4857	24.9786	78.4553	1.3693	37.5591		6.76077	89.2637
35548	Tue Mar 28 13:58:24 2017_x000D_	59.9038	58.3146	-36.194	-0.631704	2	78.2122	27.864	79.9005	1.39453	35.5308		10.7391	0
35549	Tue Mar 28 13:58:24 2017_x000D_	60.2038	58.5099	-21.8487	-0.381331	2	78.2122	27.864	79.9005	1.39453	35.5454		2.96795	0
35550	Tue Mar 28 13:58:24 2017_x000D_	60.3027	58.5074	-15.5499	-0.271398	2	78.2122	27.864	79.9005	1.39453	35.4932		15.9801	0
35551	Tue Mar 28 13:58:24 2017_x000D_	60.8006	58.6967	-9.46455	-0.165188	2	78.2122	27.864	79.9005	1.39453	35.4093		11.8637	0
35552	Tue Mar 28 13:58:24 2017_x000D_	61.1959	58.6856	-9.46714	-0.165233	2	78.2122	27.864	79.9005	1.39453	35.2069		12.2149	68.4841
35553	Tue Mar 28 13:58:24 2017_x000D_	61.5929	58.776	-6.73492	-0.117546	2	78.7539	30.0816	95.1708	1.66104	33.4345		15.094	0
35554	Tue Mar 28 13:58:24 2017_x000D_	62.0884	58.8633	-10.0073	-0.174661	2	78.7539	30.0816	95.1708	1.66104	33.2585		23.8475	0
35555	Tue Mar 28 13:58:25 2017_x000D_	62.8794	58.9421	-12.8173	-0.223705	2	78.7539	30.0816	95.1708	1.66104	32.9382		11.8368	0
35556	Tue Mar 28 13:58:25 2017_x000D_	63.2738	58.9309	-12.8207	-0.223764	2	78.7539	30.0816	95.1708	1.66104	32.7401		22.522	138.522
35557	Tue Mar 28 13:58:25 2017_x000D_	63.9687	59.215	-16.4119	-0.286442	2	78.5224	34.6932	86.7885	1.51474	28.5154		9.3273	0
35558	Tue Mar 28 13:58:25 2017_x000D_	64.2655	59.3076	-18.2293	-0.318161	2	78.5224	34.6932	86.7885	1.51474	28.4452		21.4778	0
35559	Tue Mar 28 13:58:25 2017_x000D_	64.9578	59.49	-24.4647	-0.426989	2	78.5224	34.6932	86.7885	1.51474	28.2645		8.41343	0
35560	Tue Mar 28 13:58:25 2017_x000D_	65.1577	59.6867	-24.4611	-0.426927	2	78.5224	34.6932	86.7885	1.51474	28.3424		12.1452	0
35561	Tue Mar 28 13:58:25 2017_x000D_	65.5525	59.7763	-26.9438	-0.470258	2	78.5224	34.6932	86.7885	1.51474	28.2379		10.6718	119.08
35562	Tue Mar 28 13:58:25 2017_x000D_	65.8508	59.9701	-28.2735	-0.493466	2	78.7584	38.6555	84.5756	1.47612	24.9182		22.4363	0
35563	Tue Mar 28 13:58:25 2017_x000D_	66.5429	60.2535	-24.4632	-0.426964	2	78.7584	38.6555	84.5756	1.47612	24.8131		22.4183	0
35564	Tue Mar 28 13:58:25 2017_x000D_	67.2346	60.5363	-28.2794	-0.493569	2	78.7584	38.6555	84.5756	1.47612	24.7299		8.38794	0
35565	Tue Mar 28 13:58:25 2017_x000D_	67.4338	60.7325	-28.2765	-0.493519	2	78.7584	38.6555	84.5756	1.47612	24.8121		10.6268	98.8622
35566	Tue Mar 28 13:58:25 2017_x000D_	67.7307	60.9257	-26.9424	-0.470233	2	78.8102	41.9505	91.6494	1.59958	21.973		23.7346	0
35567	Tue Mar 28 13:58:25 2017_x000D_	68.4228	61.309	-28.275	-0.493492	2	78.8102	41.9505	91.6494	1.59958	21.9693		6.57471	0
35568	Tue Mar 28 13:58:25 2017_x000D_	68.6202	61.4042	-25.7124	-0.448765	2	78.8102	41.9505	91.6494	1.59958	21.9609		10.6077	0
35569	Tue Mar 28 13:58:25 2017_x000D_	68.9166	61.597	-24.4543	-0.426809	2	78.8102	41.9505	91.6494	1.59958	21.997		19.6974	85.5478
35570	Tue Mar 28 13:58:25 2017_x000D_	69.5081	61.882	-21.8609	-0.381544	2	78.6671	44.7985	87.6282	1.5294	19.3838		12.0726	0
35571	Tue Mar 28 13:58:25 2017_x000D_	69.9006	61.9708	-24.4568	-0.426852	2	78.6671	44.7985	87.6282	1.5294	19.2805		15.7751	0
35572	Tue Mar 28 13:58:25 2017_x000D_	70.3921	62.1577	-18.2007	-0.317662	2	78.6671	44.7985	87.6282	1.5294	19.2306		8.3497	0
35573	Tue Mar 28 13:58:25 2017_x000D_	70.5902	62.3532	-18.1962	-0.317583	2	78.6671	44.7985	87.6282	1.5294	19.3237		17.797	98.7302
35574	Tue Mar 28 13:58:25 2017_x000D_	71.1776	62.4362	-15.5189	-0.270856	2	78.7188	48.0891	86.8879	1.51648	16.2083		13.0892	0
35575	Tue Mar 28 13:58:25 2017_x000D_	71.5707	62.6255	-15.5162	-0.270808	2	78.7188	48.0891	86.8879	1.51648	16.1988		18.4744	0
35576	Tue Mar 28 13:58:26 2017_x000D_	72.1586	62.8088	-15.5155	-0.270797	2	78.7188	48.0891	86.8879	1.51648	16.1154		5.85277	0
35577	Tue Mar 28 13:58:26 2017_x000D_	72.3536	62.8028	-15.5175	-0.270832	2	78.7188	48.0891	86.8879	1.51648	16.0315		8.78506	0
35578	Tue Mar 28 13:58:26 2017_x000D_	72.6463	62.7939	-16.3767	-0.285828	2	78.7188	48.0891	86.8879	1.51648	15.9093		10.5493	52.8517
35579	Tue Mar 28 13:58:26 2017_x000D_	72.9409	62.9859	-15.5168	-0.27082	2	78.8477	49.8461	84.8292	1.48055	14.4064		15.715	0
35580	Tue Mar 28 13:58:26 2017_x000D_	73.4306	63.1719	-16.3716	-0.285738	2	78.8477	49.8461	84.8292	1.48055	14.3848		9.20597	0
35581	Tue Mar 28 13:58:26 2017_x000D_	73.7236	63.2631	-18.2004	-0.317656	2	78.8477	49.8461	84.8292	1.48055	14.3622		14.8665	0
35582	Tue Mar 28 13:58:26 2017_x000D_	74.2117	63.3487	-16.3734	-0.28577	2	78.8477	49.8461	84.8292	1.48055	14.2763		9.19737	46.315
35583	Tue Mar 28 13:58:26 2017_x000D_	74.5044	63.4399	-18.2031	-0.317704	2	78.9874	51.3836	84.7242	1.47872	12.8628		15.6827	0
35584	Tue Mar 28 13:58:26 2017_x000D_	74.9931	63.6255	-19.1718	-0.334611	2	78.9874	51.3836	84.7242	1.47872	12.8771		5.83178	0
35585	Tue Mar 28 13:58:26 2017_x000D_	75.1874	63.6195	-19.1744	-0.334657	2	78.9874	51.3836	84.7242	1.47872	12.8124		10.516	0
35586	Tue Mar 28 13:58:26 2017_x000D_	75.481	63.811	-18.2014	-0.317675	2	78.9874	51.3836	84.7242	1.47872	12.9126		14.825	66.1397
35587	Tue Mar 28 13:58:26 2017_x000D_	75.9678	63.896	-21.8807	-0.381891	2	78.6606	53.5639	103.97	1.81461	10.6772		8.29023	0
35588	Tue Mar 28 13:58:26 2017_x000D_	76.1642	64.0904	-21.8767	-0.38182	2	78.6606	53.5639	103.97	1.81461	10.8185		11.9694	0
35589	Tue Mar 28 13:58:26 2017_x000D_	76.5534	64.1782	-24.4846	-0.427337	2	78.6606	53.5639	103.97	1.81461	10.8214		6.50354	0
35590	Tue Mar 28 13:58:26 2017_x000D_	76.7486	64.2725	-21.8786	-0.381854	2	78.6606	53.5639	103.97	1.81461	10.878		6.49022	0
35591	Tue Mar 28 13:58:26 2017_x000D_	76.9435	64.3664	-24.4843	-0.427331	2	78.6606	53.5639	103.97	1.81461	10.9381		12.9791	68.8847
35592	Tue Mar 28 13:58:26 2017_x000D_	77.3333	64.5541	-29.3759	-0.512705	2	77.9005	55.7306	100.935	1.76165	8.84171		15.6283	0
35593	Tue Mar 28 13:58:26 2017_x000D_	77.8204	64.7388	-38.6867	-0.67521	2	77.9005	55.7306	100.935	1.76165	9.00856		2.99125	0
35594	Tue Mar 28 13:58:26 2017_x000D_	77.8217	64.8385	-48.6171	-0.848529	2	77.9005	55.7306	100.935	1.76165	9.10824		3.00607	0
35595	Tue Mar 28 13:58:26 2017_x000D_	77.821	64.7383	-54.6609	-0.954012	2	77.9005	55.7306	100.935	1.76165	9.00805		4.14727	46.5336
35596	Tue Mar 28 13:58:26 2017_x000D_	77.9194	64.8354	-63.3365	-1.10543	2	77.607	57.2537	94.1818	1.64378	7.58813		6.62776	0
35597	Tue Mar 28 13:58:26 2017_x000D_	78.019	65.0326	-78.3946	-1.36824	2	77.607	57.2537	94.1818	1.64378	7.7898		4.14087	0
35598	Tue Mar 28 13:58:27 2017_x000D_	78.1171	65.1297	-86.7553	-1.51417	2	77.607	57.2537	94.1818	1.64378	7.8925		9.53412	0
35599	Tue Mar 28 13:58:27 2017_x000D_	78.0238	65.4335	259.692	4.53249	2	77.607	57.2537	94.1818	1.64378	8.19041		4.14295	45.9248
35600	Tue Mar 28 13:58:27 2017_x000D_	78.1217	65.5309	251.114	4.38276	2	77.5302	58.7826	78.7774	1.37492	6.77417		10.8314	0
35601	Tue Mar 28 13:58:27 2017_x000D_	77.9312	65.8376	240.314	4.19427	2	77.5302	58.7826	78.7774	1.37492	7.06639		6.73348	0
35602	Tue Mar 28 13:58:27 2017_x000D_	77.8363	66.041	235.046	4.10232	2	77.5302	58.7826	78.7774	1.37492	7.26485		6.72551	0
35603	Tue Mar 28 13:58:27 2017_x000D_	77.7416	66.2442	232.886	4.06462	2	77.5302	58.7826	78.7774	1.37492	7.46459		21.1132	52.2755
35604	Tue Mar 28 13:58:27 2017_x000D_	77.2628	66.76	229.057	3.9978	2	78.3199	60.3359	62.2566	1.08658	6.51049		13.4416	0
35605	Tue Mar 28 13:58:27 2017_x000D_	77.0735	67.1661	229.057	3.9978	2	78.3199	60.3359	62.2566	1.08658	6.94299		13.2033	0
35606	Tue Mar 28 13:58:27 2017_x000D_	76.6882	67.3788	229.057	3.99779	2	78.3199	60.3359	62.2566	1.08658	7.22945		25.7877	0
35607	Tue Mar 28 13:58:27 2017_x000D_	76.2118	68.0943	232.886	4.06462	2	78.3199	60.3359	62.2566	1.08658	8.0397		19.1743	0
35608	Tue Mar 28 13:58:27 2017_x000D_	75.8299	68.6068	234.526	4.09325	2	78.3199	60.3359	62.2566	1.08658	8.63759		12.6688	59.0035
35609	Tue Mar 28 13:58:27 2017_x000D_	75.5426	68.9163	235.046	4.10232	2	78.2211	62.3002	91.9842	1.60543	7.13773		9.50633	0
35610	Tue Mar 28 13:58:27 2017_x000D_	75.4492	69.2191	238.888	4.16938	2	78.2211	62.3002	91.9842	1.60543	7.4535		16.8931	0
35611	Tue Mar 28 13:58:27 2017_x000D_	75.0661	69.6318	238.888	4.16939	2	78.2211	62.3002	91.9842	1.60543	7.98163		10.8145	0
35612	Tue Mar 28 13:58:27 2017_x000D_	74.8757	69.9379	240.316	4.19431	2	78.2211	62.3002	91.9842	1.60543	8.33823		6.71754	32.7684
35613	Tue Mar 28 13:58:27 2017_x000D_	74.7812	70.1409	242.612	4.23438	2	78.1662	63.3911	91.9842	1.60543	7.55103		20.1537	0
35614	Tue Mar 28 13:58:27 2017_x000D_	74.4974	70.7498	245.016	4.27634	2	78.1662	63.3911	91.9842	1.60543	8.22256		5.98843	0
35615	Tue Mar 28 13:58:27 2017_x000D_	74.4998	70.9494	245.016	4.27633	2	78.1662	63.3911	91.9842	1.60543	8.40062		19.1677	0
35616	Tue Mar 28 13:58:27 2017_x000D_	74.118	71.4617	246.193	4.29688	2	78.1662	63.3911	91.9842	1.60543	9.02898		9.50633	26.2111
35617	Tue Mar 28 13:58:27 2017_x000D_	74.0246	71.7645	247.528	4.32018	2	78.1223	64.2637	91.9365	1.60459	8.54711		20.1497	0
35618	Tue Mar 28 13:58:27 2017_x000D_	73.7409	72.3733	245.016	4.27634	2	78.1223	64.2637	91.9365	1.60459	9.2175		5.98247	0
35619	Tue Mar 28 13:58:28 2017_x000D_	73.7434	72.5727	245.016	4.27633	2	78.1223	64.2637	91.9365	1.60459	9.39224		10.8079	0
35620	Tue Mar 28 13:58:28 2017_x000D_	73.5531	72.8786	246.193	4.29687	2	78.1223	64.2637	91.9365	1.60459	9.75162		9.50258	0
35621	Tue Mar 28 13:58:28 2017_x000D_	73.4598	73.1813	242.611	4.23436	2	78.1223	64.2637	91.9365	1.60459	10.0629		20.1363	19.6538
35622	Tue Mar 28 13:58:28 2017_x000D_	73.1763	73.7897	245.016	4.27633	2	78.0894	64.918	89.0527	1.55426	10.1413		6.71609	0
35623	Tue Mar 28 13:58:28 2017_x000D_	73.0817	73.9926	242.611	4.23436	2	78.0894	64.918	89.0527	1.55426	10.3646		20.1296	0
35624	Tue Mar 28 13:58:28 2017_x000D_	72.7983	74.6008	245.016	4.27633	2	78.0894	64.918	89.0527	1.55426	11.0341		8.44665	0
35625	Tue Mar 28 13:58:28 2017_x000D_	72.6068	74.8072	245.016	4.27634	2	78.0894	64.918	89.0527	1.55426	11.3073		20.1323	26.1991
35626	Tue Mar 28 13:58:28 2017_x000D_	72.3234	75.4155	242.611	4.23436	2	78.0455	65.7902	87.9892	1.5357	11.1977		6.70539	0
35627	Tue Mar 28 13:58:28 2017_x000D_	72.229	75.6181	245.016	4.27634	2	78.0455	65.7902	87.9892	1.5357	11.4201		20.1296	0
35628	Tue Mar 28 13:58:28 2017_x000D_	71.9456	76.2263	242.611	4.23435	2	78.0455	65.7902	87.9892	1.5357	12.0881		5.97051	0
35629	Tue Mar 28 13:58:28 2017_x000D_	71.9482	76.4253	242.61	4.23434	2	78.0455	65.7902	87.9892	1.5357	12.259		8.44445	65.9471
35630	Tue Mar 28 13:58:28 2017_x000D_	71.7567	76.6316	242.61	4.23435	2	77.7193	67.9641	93.1121	1.62511	10.5204		6.7121	0
35631	Tue Mar 28 13:58:28 2017_x000D_	71.6622	76.8344	240.314	4.19427	2	77.7193	67.9641	93.1121	1.62511	10.7411		13.4108	0
35632	Tue Mar 28 13:58:28 2017_x000D_	71.4734	77.2396	240.314	4.19427	2	77.7193	67.9641	93.1121	1.62511	11.1824		10.8063	0
35633	Tue Mar 28 13:58:28 2017_x000D_	71.2832	77.5455	238.886	4.16934	2	77.7193	67.9641	93.1121	1.62511	11.5424		8.44461	0
35634	Tue Mar 28 13:58:28 2017_x000D_	71.0918	77.7519	238.886	4.16935	2	77.7193	67.9641	93.1121	1.62511	11.8205		0	72.4296
35635	Tue Mar 28 13:58:28 2017_x000D_	71.0918	77.7519	238.886	4.16935	2	77.3824	70.3548	93.4704	1.63137	9.71024		9.48449	0
35636	Tue Mar 28 13:58:28 2017_x000D_	70.9986	78.054	235.045	4.10231	2	77.3824	70.3548	93.4704	1.63137	10.0015		6.70938	0
35637	Tue Mar 28 13:58:28 2017_x000D_	70.9041	78.2567	232.888	4.06465	2	77.3824	70.3548	93.4704	1.63137	10.218		8.44461	0
35638	Tue Mar 28 13:58:28 2017_x000D_	70.7127	78.4631	232.888	4.06465	2	77.3824	70.3548	93.4704	1.63137	10.499		12.6836	85.433
35639	Tue Mar 28 13:58:28 2017_x000D_	70.425	78.7729	221.372	3.86366	2	77.0238	73.1799	94.082	1.64204	8.65019		8.44461	0
35640	Tue Mar 28 13:58:29 2017_x000D_	70.2336	78.9793	221.372	3.86367	2	77.0238	73.1799	94.082	1.64204	8.92972		10.7316	0
35641	Tue Mar 28 13:58:29 2017_x000D_	69.9443	79.1897	207.809	3.62696	2	77.0238	73.1799	94.082	1.64204	9.28639		0.00424264	0
35642	Tue Mar 28 13:58:29 2017_x000D_	69.9442	79.1896	202.703	3.53784	2	77.0238	73.1799	94.082	1.64204	9.2864		10.7208	78.8661
35643	Tue Mar 28 13:58:29 2017_x000D_	69.6552	79.3998	196.495	3.42949	2	76.6763	75.7857	91.9842	1.60543	7.89668		9.19571	0
35644	Tue Mar 28 13:58:29 2017_x000D_	69.3617	79.3114	182.248	3.18082	2	76.6763	75.7857	91.9842	1.60543	8.11997		13.2444	0
35645	Tue Mar 28 13:58:29 2017_x000D_	68.9755	79.5253	176.683	3.0837	2	76.6763	75.7857	91.9842	1.60543	8.56078		8.25076	0
35646	Tue Mar 28 13:58:29 2017_x000D_	68.7781	79.3338	171.184	2.98772	2	76.6763	75.7857	91.9842	1.60543	8.65856		17.7022	0
35647	Tue Mar 28 13:58:29 2017_x000D_	68.1931	79.2566	156.157	2.72545	2	76.6763	75.7857	91.9842	1.60543	9.1658		14.5532	52.8266
35648	Tue Mar 28 13:58:29 2017_x000D_	67.7996	78.9729	145.966	2.54758	2	76.3726	77.5202	95.3352	1.66391	8.69521		9.19198	0
35649	Tue Mar 28 13:58:29 2017_x000D_	67.5062	78.8846	141.979	2.47801	2	76.3726	77.5202	95.3352	1.66391	8.97077		8.2571	0
35650	Tue Mar 28 13:58:29 2017_x000D_	67.3087	78.6929	133.897	2.33694	2	76.3726	77.5202	95.3352	1.66391	9.13945		16.527	0
35651	Tue Mar 28 13:58:29 2017_x000D_	66.9132	78.3094	125.944	2.19815	2	76.3726	77.5202	95.3352	1.66391	9.49226		9.37063	46.3341
35652	Tue Mar 28 13:58:29 2017_x000D_	66.8114	78.0141	122.105	2.13113	2	76.08	79.0367	92.7624	1.61901	9.32484		22.8906	0
35653	Tue Mar 28 13:58:29 2017_x000D_	66.3148	77.4348	119.712	2.08937	2	76.08	79.0367	92.7624	1.61901	9.89572		15.9509	0
35654	Tue Mar 28 13:58:29 2017_x000D_	66.112	76.9433	118.405	2.06656	2	76.08	79.0367	92.7624	1.61901	10.1854		10.6095	0
35655	Tue Mar 28 13:58:29 2017_x000D_	65.9122	76.6515	119.711	2.08935	2	76.08	79.0367	92.7624	1.61901	10.4438		19.8401	67.5561
35656	Tue Mar 28 13:58:29 2017_x000D_	65.6097	76.0634	122.104	2.13112	2	74.0793	80.0702	162.861	2.84246	9.36956		13.2294	0
35657	Tue Mar 28 13:58:29 2017_x000D_	65.4081	75.6712	122.103	2.1311	2	74.0793	80.0702	162.861	2.84246	9.72322		10.6269	0
35658	Tue Mar 28 13:58:29 2017_x000D_	65.208	75.3789	123.593	2.15711	2	74.0793	80.0702	162.861	2.84246	10.0354		19.8737	0
35659	Tue Mar 28 13:58:29 2017_x000D_	64.905	74.7898	125.929	2.19787	2	74.0793	80.0702	162.861	2.84246	10.5854		8.31022	47.5513
35660	Tue Mar 28 13:58:29 2017_x000D_	64.7061	74.597	125.93	2.1979	2	72.5438	80.4634	170.93	2.9833	9.79		18.8794	0
35661	Tue Mar 28 13:58:29 2017_x000D_	64.3063	74.111	131.987	2.3036	2	72.5438	80.4634	170.93	2.9833	10.4024		6.63757	0
35662	Tue Mar 28 13:58:30 2017_x000D_	64.205	73.9143	133.986	2.3385	2	72.5438	80.4634	170.93	2.9833	10.6031		8.31029	0
35663	Tue Mar 28 13:58:30 2017_x000D_	64.006	73.7216	137.886	2.40656	2	72.5438	80.4634	170.93	2.9833	10.8787		14.7745	0
35664	Tue Mar 28 13:58:30 2017_x000D_	63.7054	73.3315	139.762	2.4393	2	72.5438	80.4634	170.93	2.9833	11.357		9.27131	58.429
35665	Tue Mar 28 13:58:30 2017_x000D_	63.4096	73.242	143.636	2.50692	2	70.5969	80.4099	195.492	3.41198	10.1507		18.822	0
35666	Tue Mar 28 13:58:30 2017_x000D_	62.9129	72.8587	141.907	2.47674	2	70.5969	80.4099	195.492	3.41198	10.7733		8.342	0
35667	Tue Mar 28 13:58:30 2017_x000D_	62.7133	72.6651	141.906	2.47672	2	70.5969	80.4099	195.492	3.41198	11.0514		16.6882	0
35668	Tue Mar 28 13:58:30 2017_x000D_	62.314	72.2778	141.903	2.47668	2	70.5969	80.4099	195.492	3.41198	11.6076		10.6124	114.45
35669	Tue Mar 28 13:58:30 2017_x000D_	62.0158	72.0875	143.632	2.50685	2	66.9719	79.221	189.85	3.31352	8.68618		16.7095	0
35670	Tue Mar 28 13:58:30 2017_x000D_	61.616	71.6997	143.629	2.5068	2	66.9719	79.221	189.85	3.31352	9.2334		9.2975	0
35671	Tue Mar 28 13:58:30 2017_x000D_	61.3195	71.6095	139.77	2.43945	2	66.9719	79.221	189.85	3.31352	9.48075		8.36112	0
35672	Tue Mar 28 13:58:30 2017_x000D_	61.1194	71.4155	139.77	2.43944	2	66.9719	79.221	189.85	3.31352	9.7559		12.5385	81.7059
35673	Tue Mar 28 13:58:30 2017_x000D_	60.8194	71.1245	140.045	2.44425	2	64.4165	78.2789	176.902	3.08752	8.00778		12.5682	0
35674	Tue Mar 28 13:58:30 2017_x000D_	60.5186	70.8329	139.767	2.4394	2	64.4165	78.2789	176.902	3.08752	8.40455		8.37385	0
35675	Tue Mar 28 13:58:30 2017_x000D_	60.3182	70.6386	139.767	2.43939	2	64.4165	78.2789	176.902	3.08752	8.67008		10.6348	0
35676	Tue Mar 28 13:58:30 2017_x000D_	60.0195	70.4477	137.895	2.40672	2	64.4165	78.2789	176.902	3.08752	8.98116		8.38234	0
35677	Tue Mar 28 13:58:30 2017_x000D_	59.8189	70.2532	137.895	2.40671	2	64.4165	78.2789	176.902	3.08752	9.24931		10.7443	84.5002
35678	Tue Mar 28 13:58:30 2017_x000D_	59.6164	69.9578	135.883	2.37161	2	61.6009	78.2011	176.723	3.0844	8.47881		8.38658	0
35679	Tue Mar 28 13:58:30 2017_x000D_	59.4157	69.7632	135.883	2.37161	2	61.6009	78.2011	176.723	3.0844	8.71626		2.95376	0
35680	Tue Mar 28 13:58:30 2017_x000D_	59.3173	69.7666	133.881	2.33666	2	61.6009	78.2011	176.723	3.0844	8.73817		14.8904	0
35681	Tue Mar 28 13:58:30 2017_x000D_	59.014	69.3737	135.883	2.37161	2	61.6009	78.2011	176.723	3.0844	9.19864		5.92241	92.2374
35682	Tue Mar 28 13:58:30 2017_x000D_	58.8167	69.3804	135.888	2.3717	2	58.5465	78.5528	176.888	3.08728	9.17638		10.7519	0
35683	Tue Mar 28 13:58:31 2017_x000D_	58.6139	69.0849	137.892	2.40667	2	58.5465	78.5528	176.888	3.08728	9.46814		10.6805	0
35684	Tue Mar 28 13:58:31 2017_x000D_	58.3139	68.8932	139.765	2.43936	2	58.5465	78.5528	176.888	3.08728	9.6624		16.8074	0
35685	Tue Mar 28 13:58:31 2017_x000D_	57.9113	68.5036	152.148	2.65549	2	58.5465	78.5528	176.888	3.08728	10.0693		0.0127279	59.0351
35686	Tue Mar 28 13:58:31 2017_x000D_	57.911	68.5039	159.581	2.78521	2	56.5855	78.7167	179.053	3.12506	10.2985		10.6683	0
35687	Tue Mar 28 13:58:31 2017_x000D_	57.6111	68.3128	176.346	3.07781	2	56.5855	78.7167	179.053	3.12506	10.4543		2.95686	0
35688	Tue Mar 28 13:58:31 2017_x000D_	57.5126	68.3163	181.905	3.17484	2	56.5855	78.7167	179.053	3.12506	10.4416		4.19221	0
35689	Tue Mar 28 13:58:31 2017_x000D_	57.4123	68.219	191.035	3.33418	2	56.5855	78.7167	179.053	3.12506	10.5302		6.69727	0
35690	Tue Mar 28 13:58:31 2017_x000D_	57.2167	68.3266	199.687	3.4852	2	56.5855	78.7167	179.053	3.12506	10.4093		5.91631	93.5621
35691	Tue Mar 28 13:58:31 2017_x000D_	57.0196	68.3332	212.658	3.71158	2	53.5192	79.2862	173.377	3.026	11.4987		4.26674	0
35692	Tue Mar 28 13:58:31 2017_x000D_	56.9228	68.4374	216.682	3.78181	2	53.5192	79.2862	173.377	3.026	11.3702		12.8064	0
35693	Tue Mar 28 13:58:31 2017_x000D_	56.6321	68.75	225.114	3.92898	2	53.5192	79.2862	173.377	3.026	10.9864		10.8395	0
35694	Tue Mar 28 13:58:31 2017_x000D_	56.3393	68.9617	227.061	3.96297	2	53.5192	79.2862	173.377	3.026	10.7027		23.5465	105.208
35695	Tue Mar 28 13:58:31 2017_x000D_	55.7554	69.4862	229.006	3.99691	2	50.0288	79.6262	177.387	3.096	11.6453		12.8252	0
35696	Tue Mar 28 13:58:31 2017_x000D_	55.4641	69.7991	225.114	3.92897	2	50.0288	79.6262	177.387	3.096	11.2301		10.9281	0
35697	Tue Mar 28 13:58:31 2017_x000D_	55.272	70.1086	223.03	3.89261	2	50.0288	79.6262	177.387	3.096	10.8663		23.5699	0
35698	Tue Mar 28 13:58:31 2017_x000D_	54.6875	70.6336	217.39	3.79418	2	50.0288	79.6262	177.387	3.096	10.1277		10.8478	78.5274
35699	Tue Mar 28 13:58:31 2017_x000D_	54.3945	70.8455	219.028	3.82277	2	47.4153	79.7723	171.603	2.99504	11.3312		9.4691	0
35700	Tue Mar 28 13:58:31 2017_x000D_	54.0991	70.9567	215.093	3.75409	2	47.4153	79.7723	171.603	2.99504	11.0629		19.3244	0
35701	Tue Mar 28 13:58:31 2017_x000D_	53.6114	71.3775	208.78	3.64389	2	47.4153	79.7723	171.603	2.99504	10.4338		10.8653	0
35702	Tue Mar 28 13:58:31 2017_x000D_	53.3179	71.5897	207.563	3.62266	2	47.4153	79.7723	171.603	2.99504	10.0894		16.148	59.0984
35703	Tue Mar 28 13:58:31 2017_x000D_	52.8262	71.8087	203.464	3.55112	2	45.4522	79.9364	176.902	3.08752	10.9743		9.47683	0
35704	Tue Mar 28 13:58:31 2017_x000D_	52.5306	71.9201	205.05	3.57879	2	45.4522	79.9364	176.902	3.08752	10.6941		20.1676	0
35705	Tue Mar 28 13:58:32 2017_x000D_	51.9413	72.2436	202.437	3.53319	2	45.4522	79.9364	176.902	3.08752	10.0642		9.47122	0
35706	Tue Mar 28 13:58:32 2017_x000D_	51.6459	72.355	206.179	3.5985	2	45.4522	79.9364	176.902	3.08752	9.78977		12.3469	0
35707	Tue Mar 28 13:58:32 2017_x000D_	51.2507	72.4699	203.464	3.55111	2	45.4522	79.9364	176.902	3.08752	9.45364		16.1772	52.6429
35708	Tue Mar 28 13:58:32 2017_x000D_	50.7582	72.6895	207.56	3.6226	2	43.7057	80.1065	177.989	3.1065	10.2347		9.48526	0
35709	Tue Mar 28 13:58:32 2017_x000D_	50.4623	72.8009	206.177	3.59846	2	43.7057	80.1065	177.989	3.1065	9.95105		20.1933	0
35710	Tue Mar 28 13:58:32 2017_x000D_	49.8723	73.1249	208.775	3.64382	2	43.7057	80.1065	177.989	3.1065	9.31503		6.73078	0
35711	Tue Mar 28 13:58:32 2017_x000D_	49.6757	73.233	211.256	3.68711	2	43.7057	80.1065	177.989	3.1065	9.10417		17.582	78.5787
35712	Tue Mar 28 13:58:32 2017_x000D_	49.1851	73.5536	215.085	3.75394	2	41.0905	80.2528	180	3.14159	10.5072		6.73867	0
35713	Tue Mar 28 13:58:32 2017_x000D_	48.9882	73.6617	212.66	3.71162	2	41.0905	80.2528	180	3.14159	10.2867		8.5671	0
35714	Tue Mar 28 13:58:32 2017_x000D_	48.7936	73.8707	212.661	3.71164	2	41.0905	80.2528	180	3.14159	10.0034		9.49579	0
35715	Tue Mar 28 13:58:32 2017_x000D_	48.4974	73.9823	216.675	3.78169	2	41.0905	80.2528	180	3.14159	9.70471		19.3755	84.7219
35716	Tue Mar 28 13:58:32 2017_x000D_	48.0084	74.4042	215.085	3.75394	2	38.2675	80.1753	178.54	3.11611	11.3221		10.8911	0
35717	Tue Mar 28 13:58:32 2017_x000D_	47.7142	74.6169	216.676	3.7817	2	38.2675	80.1753	178.54	3.11611	10.9607		17.6061	0
35718	Tue Mar 28 13:58:32 2017_x000D_	47.2229	74.9379	217.378	3.79396	2	38.2675	80.1753	178.54	3.11611	10.3745		10.8953	0
35719	Tue Mar 28 13:58:32 2017_x000D_	46.9286	75.1507	219.015	3.82253	2	38.2675	80.1753	178.54	3.11611	10.0131		19.3885	0
35720	Tue Mar 28 13:58:32 2017_x000D_	46.4392	75.5728	217.378	3.79397	2	38.2675	80.1753	178.54	3.11611	9.37868		9.51581	59.1555
35721	Tue Mar 28 13:58:32 2017_x000D_	46.1424	75.6847	216.675	3.78169	2	36.3025	80.3395	178.71	3.11907	10.8853		19.3947	0
35722	Tue Mar 28 13:58:32 2017_x000D_	45.6529	76.107	215.085	3.75395	2	36.3025	80.3395	178.71	3.11907	10.2637		8.57777	0
35723	Tue Mar 28 13:58:32 2017_x000D_	45.4581	76.3163	215.086	3.75396	2	36.3025	80.3395	178.71	3.11907	10.0006		6.75352	0
35724	Tue Mar 28 13:58:32 2017_x000D_	45.2608	76.4247	212.664	3.71169	2	36.3025	80.3395	178.71	3.11907	9.77634		20.2565	52.4547
35725	Tue Mar 28 13:58:32 2017_x000D_	44.669	76.7498	215.085	3.75394	2	34.5743	80.0739	196.103	3.42264	10.6279		6.79335	0
35726	Tue Mar 28 13:58:33 2017_x000D_	44.5741	76.9554	216.676	3.7817	2	34.5743	80.0739	196.103	3.42264	10.4748		9.53583	0
35727	Tue Mar 28 13:58:33 2017_x000D_	44.2767	77.0676	212.665	3.7117	2	34.5743	80.0739	196.103	3.42264	10.1575		12.87	0
35728	Tue Mar 28 13:58:33 2017_x000D_	43.9845	77.3817	216.675	3.7817	2	34.5743	80.0739	196.103	3.42264	9.78774		9.00338	88.2903
35729	Tue Mar 28 13:58:33 2017_x000D_	43.6846	77.393	215.084	3.75393	2	31.7887	79.1243	201.458	3.5161	12.0212		17.1703	0
35730	Tue Mar 28 13:58:33 2017_x000D_	43.2946	77.8119	215.086	3.75396	2	31.7887	79.1243	201.458	3.5161	11.5805		6.7576	0
35731	Tue Mar 28 13:58:33 2017_x000D_	43.0972	77.9204	217.377	3.79394	2	31.7887	79.1243	201.458	3.5161	11.3724		4.29203	0
35732	Tue Mar 28 13:58:33 2017_x000D_	42.9997	78.0251	216.675	3.78169	2	31.7887	79.1243	201.458	3.5161	11.2648		10.9259	57.9869
35733	Tue Mar 28 13:58:33 2017_x000D_	42.7045	78.2384	215.086	3.75396	2	30.0889	78.2041	201.857	3.52306	12.6156		6.00445	0
35734	Tue Mar 28 13:58:33 2017_x000D_	42.5045	78.2461	215.085	3.75394	2	30.0889	78.2041	201.857	3.52306	12.4157		15.2004	0
35735	Tue Mar 28 13:58:33 2017_x000D_	42.2141	78.6613	208.794	3.64415	2	30.0889	78.2041	201.857	3.52306	12.1338		9.55304	0
35736	Tue Mar 28 13:58:33 2017_x000D_	41.9162	78.7738	205.081	3.57934	2	30.0889	78.2041	201.857	3.52306	11.841		15.3815	0
35737	Tue Mar 28 13:58:33 2017_x000D_	41.4177	78.8937	190.782	3.32977	2	30.0889	78.2041	201.857	3.52306	11.3498		6.77194	37.7953
35738	Tue Mar 28 13:58:33 2017_x000D_	41.2197	79.0021	182.206	3.18009	2	29.0311	77.5198	207.346	3.61886	12.2784		12.0354	0
35739	Tue Mar 28 13:58:33 2017_x000D_	40.8188	79.0171	170.785	2.98076	2	29.0311	77.5198	207.346	3.61886	11.8824		0	0
35740	Tue Mar 28 13:58:33 2017_x000D_	40.8188	79.0171	170.785	2.98076	2	29.0311	77.5198	207.346	3.61886	11.8824		9.49573	0
35741	Tue Mar 28 13:58:33 2017_x000D_	40.5154	78.9269	156.557	2.73243	2	29.0311	77.5198	207.346	3.61886	11.5702		6.69152	81.2718
35742	Tue Mar 28 13:58:33 2017_x000D_	40.3128	78.8336	151.361	2.64175	2	26.6971	76.1445	201.458	3.5161	13.8787		16.9918	0
35743	Tue Mar 28 13:58:33 2017_x000D_	39.9015	78.4442	138.621	2.41938	2	26.6971	76.1445	201.458	3.5161	13.4032		4.24625	0
35744	Tue Mar 28 13:58:33 2017_x000D_	39.7988	78.3468	134.621	2.34959	2	26.6971	76.1445	201.458	3.5161	13.2855		12.7453	0
35745	Tue Mar 28 13:58:33 2017_x000D_	39.4904	78.0546	122.914	2.14526	2	26.6971	76.1445	201.458	3.5161	12.9351		6.73712	72.5728
35746	Tue Mar 28 13:58:33 2017_x000D_	39.385	77.8563	120.522	2.10351	2	24.5697	74.9929	207.577	3.62289	15.0895		19.2701	0
35747	Tue Mar 28 13:58:34 2017_x000D_	38.9705	77.3656	114.277	1.99451	2	24.5697	74.9929	207.577	3.62289	14.595		12.4898	0
35748	Tue Mar 28 13:58:34 2017_x000D_	38.8593	76.9644	116.796	2.03847	2	24.5697	74.9929	207.577	3.62289	14.425		12.4874	0
35749	Tue Mar 28 13:58:34 2017_x000D_	38.7484	76.5632	114.273	1.99443	2	24.5697	74.9929	207.577	3.62289	14.2654		21.7655	0
35750	Tue Mar 28 13:58:34 2017_x000D_	38.3304	75.9702	114.277	1.99451	2	24.5697	74.9929	207.577	3.62289	13.7954		12.5087	58.0862
35751	Tue Mar 28 13:58:34 2017_x000D_	38.219	75.5684	116.794	2.03844	2	22.867	74.0711	209.838	3.66237	15.4248		20.2987	0
35752	Tue Mar 28 13:58:34 2017_x000D_	37.9013	74.971	114.276	1.9945	2	22.867	74.0711	209.838	3.66237	15.0612		12.5248	0
35753	Tue Mar 28 13:58:34 2017_x000D_	37.7897	74.5687	116.792	2.0384	2	22.867	74.0711	209.838	3.66237	14.931		10.9019	0
35754	Tue Mar 28 13:58:34 2017_x000D_	37.5803	74.2717	118.015	2.05976	2	22.867	74.0711	209.838	3.66237	14.7147		20.3405	46.8175
35755	Tue Mar 28 13:58:34 2017_x000D_	37.2617	73.6732	120.512	2.10334	2	21.5992	73.1611	206.268	3.60005	15.6709		17.6752	0
35756	Tue Mar 28 13:58:34 2017_x000D_	36.9456	73.176	124.378	2.17081	2	21.5992	73.1611	206.268	3.60005	15.3464		0	0
35757	Tue Mar 28 13:58:34 2017_x000D_	36.9456	73.176	124.378	2.17081	2	21.5992	73.1611	206.268	3.60005	15.3464		13.5791	0
35758	Tue Mar 28 13:58:34 2017_x000D_	36.733	72.7764	124.376	2.17078	2	21.5992	73.1611	206.268	3.60005	15.1387		13.5831	43.5942
35759	Tue Mar 28 13:58:34 2017_x000D_	36.5203	72.3767	124.375	2.17075	2	20.3213	72.4693	207.732	3.62562	16.1993		15.1714	0
35760	Tue Mar 28 13:58:34 2017_x000D_	36.2064	71.9802	126.698	2.21129	2	20.3213	72.4693	207.732	3.62562	15.8926		10.9434	0
35761	Tue Mar 28 13:58:34 2017_x000D_	35.9963	71.682	128.357	2.24026	2	20.3213	72.4693	207.732	3.62562	15.6948		17.155	0
35762	Tue Mar 28 13:58:34 2017_x000D_	35.5812	71.2887	128.36	2.24031	2	20.3213	72.4693	207.732	3.62562	15.3055		6.81247	0
35763	Tue Mar 28 13:58:34 2017_x000D_	35.4744	71.0883	130.593	2.27928	2	20.3213	72.4693	207.732	3.62562	15.2159		15.1934	61.753
35764	Tue Mar 28 13:58:34 2017_x000D_	35.1602	70.6911	128.359	2.24028	2	18.3893	71.759	195.327	3.40911	16.8049		13.6262	0
35765	Tue Mar 28 13:58:34 2017_x000D_	34.9467	70.2902	128.356	2.24023	2	18.3893	71.759	195.327	3.40911	16.6224		8.5944	0
35766	Tue Mar 28 13:58:34 2017_x000D_	34.7388	70.0931	128.357	2.24026	2	18.3893	71.759	195.327	3.40911	16.4342		15.2169	0
35767	Tue Mar 28 13:58:34 2017_x000D_	34.4241	69.6953	125.989	2.19893	2	18.3893	71.759	195.327	3.40911	16.1671		8.60495	93.3697
35768	Tue Mar 28 13:58:34 2017_x000D_	34.216	69.4979	125.991	2.19896	2	15.3665	71.0179	195.595	3.41378	18.9107		9.6733	0
35769	Tue Mar 28 13:58:35 2017_x000D_	34.106	69.1948	126.698	2.21131	2	15.3665	71.0179	195.595	3.41378	18.828		15.2384	0
35770	Tue Mar 28 13:58:35 2017_x000D_	33.7909	68.7964	124.383	2.17089	2	15.3665	71.0179	195.595	3.41378	18.5578		8.61561	0
35771	Tue Mar 28 13:58:35 2017_x000D_	33.5825	68.5988	124.385	2.17093	2	15.3665	71.0179	195.595	3.41378	18.3759		13.6678	55.6447
35772	Tue Mar 28 13:58:35 2017_x000D_	33.3683	68.1967	124.383	2.1709	2	13.6508	70.3131	198.529	3.46498	19.8308		6.83383	0
35773	Tue Mar 28 13:58:35 2017_x000D_	33.2613	67.9956	121.942	2.12829	2	13.6508	70.3131	198.529	3.46498	19.747		4.31216	0
35774	Tue Mar 28 13:58:35 2017_x000D_	33.1569	67.8968	125.988	2.19891	2	13.6508	70.3131	198.529	3.46498	19.6552		11.0258	0
35775	Tue Mar 28 13:58:35 2017_x000D_	32.9453	67.5963	124.383	2.1709	2	13.6508	70.3131	198.529	3.46498	19.4848		6.83788	49.5959
35776	Tue Mar 28 13:58:35 2017_x000D_	32.8382	67.3951	121.943	2.12831	2	12.1526	69.6142	204.962	3.57726	20.8043		16.5017	0
35777	Tue Mar 28 13:58:35 2017_x000D_	32.6204	66.89	128.346	2.24005	2	12.1526	69.6142	204.962	3.57726	20.6483		12.9616	0
35778	Tue Mar 28 13:58:35 2017_x000D_	32.3069	66.5927	132.398	2.31079	2	12.1526	69.6142	204.962	3.57726	20.3795		3.05281	0
35779	Tue Mar 28 13:58:35 2017_x000D_	32.2052	66.5962	138.626	2.41949	2	12.1526	69.6142	204.962	3.57726	20.2784		6.84372	0
35780	Tue Mar 28 13:58:35 2017_x000D_	32.0975	66.3951	153.69	2.68239	2	12.1526	69.6142	204.962	3.57726	20.203		3.06151	97.1665
35781	Tue Mar 28 13:58:35 2017_x000D_	32.0943	66.2931	164.141	2.86481	2	11.1944	66.5203	260.603	4.54838	20.9011		9.63276	0
35782	Tue Mar 28 13:58:35 2017_x000D_	31.7867	66.201	178.931	3.12293	2	11.1944	66.5203	260.603	4.54838	20.5948		3.03771	0
35783	Tue Mar 28 13:58:35 2017_x000D_	31.6855	66.2044	184.854	3.22631	2	11.1944	66.5203	260.603	4.54838	20.4935		6.83873	0
35784	Tue Mar 28 13:58:35 2017_x000D_	31.4854	66.3136	193.794	3.38235	2	11.1944	66.5203	260.603	4.54838	20.2921		6.80598	85.6196
35785	Tue Mar 28 13:58:35 2017_x000D_	31.2798	66.2177	209.868	3.66288	2	11.0992	63.6679	298.811	5.21524	20.341		4.33223	0
35786	Tue Mar 28 13:58:35 2017_x000D_	31.1813	66.3233	213.983	3.7347	2	11.0992	63.6679	298.811	5.21524	20.2569		8.66666	0
35787	Tue Mar 28 13:58:35 2017_x000D_	30.9843	66.5346	226.965	3.96128	2	11.0992	63.6679	298.811	5.21524	20.0907		6.83969	0
35788	Tue Mar 28 13:58:35 2017_x000D_	30.784	66.6435	228.933	3.99564	2	11.0992	63.6679	298.811	5.21524	19.9084		19.6555	106.637
35789	Tue Mar 28 13:58:35 2017_x000D_	30.3923	67.1687	235.064	4.10263	2	12.9786	60.6508	290.541	5.07091	18.5935		8.68128	0
35790	Tue Mar 28 13:58:36 2017_x000D_	30.1948	67.3802	235.064	4.10263	2	12.9786	60.6508	290.541	5.07091	18.4847		11.0808	0
35791	Tue Mar 28 13:58:36 2017_x000D_	30.0003	67.6942	233.282	4.07154	2	12.9786	60.6508	290.541	5.07091	18.4214		21.7075	0
35792	Tue Mar 28 13:58:36 2017_x000D_	29.5065	68.2231	229.079	3.99818	2	12.9786	60.6508	290.541	5.07091	18.18		8.68976	0
35793	Tue Mar 28 13:58:36 2017_x000D_	29.3088	68.4348	224.996	3.92692	2	12.9786	60.6508	290.541	5.07091	18.0905		19.6681	121.461
35794	Tue Mar 28 13:58:36 2017_x000D_	28.9168	68.9603	222.891	3.89018	2	15.0963	57.2001	281.928	4.92056	18.1469		6.8519	0
35795	Tue Mar 28 13:58:36 2017_x000D_	28.7162	69.0695	220.641	3.85091	2	15.0963	57.2001	281.928	4.92056	18.0661		13.0303	0
35796	Tue Mar 28 13:58:36 2017_x000D_	28.4197	69.3869	216.496	3.77858	2	15.0963	57.2001	281.928	4.92056	18.0563		16.5041	0
35797	Tue Mar 28 13:58:36 2017_x000D_	27.9163	69.6088	214.893	3.7506	2	15.0963	57.2001	281.928	4.92056	17.8418		11.0808	62.449
35798	Tue Mar 28 13:58:36 2017_x000D_	27.7218	69.9228	212.457	3.70808	2	16.2647	55.4773	284.612	4.96741	18.4374		19.38	0
35799	Tue Mar 28 13:58:36 2017_x000D_	27.1164	70.1482	212.455	3.70805	2	16.2647	55.4773	284.612	4.96741	18.2481		8.68976	0
35800	Tue Mar 28 13:58:36 2017_x000D_	26.9187	70.3599	212.456	3.70807	2	16.2647	55.4773	284.612	4.96741	18.303		8.68771	0
35801	Tue Mar 28 13:58:36 2017_x000D_	26.7211	70.5716	212.457	3.70808	2	16.2647	55.4773	284.612	4.96741	18.3623		16.5108	59.2029
35802	Tue Mar 28 13:58:36 2017_x000D_	26.2175	70.7936	213.995	3.73491	2	17.2151	53.7478	289.195	5.04741	19.277		11.0754	0
35803	Tue Mar 28 13:58:36 2017_x000D_	25.9176	71.0089	212.457	3.70807	2	17.2151	53.7478	289.195	5.04741	19.3308		17.9014	0
35804	Tue Mar 28 13:58:36 2017_x000D_	25.4169	71.3335	216.494	3.77853	2	17.2151	53.7478	289.195	5.04741	19.4043		8.69195	0
35805	Tue Mar 28 13:58:36 2017_x000D_	25.2192	71.5453	216.494	3.77854	2	17.2151	53.7478	289.195	5.04741	19.5145		13.7347	0
35806	Tue Mar 28 13:58:36 2017_x000D_	24.8171	71.7642	216.494	3.77853	2	17.2151	53.7478	289.195	5.04741	19.5546		15.3662	88.178
35807	Tue Mar 28 13:58:36 2017_x000D_	24.4182	72.0855	218.85	3.81966	2	17.9954	50.914	275.442	4.80736	22.1243		6.87201	0
35808	Tue Mar 28 13:58:36 2017_x000D_	24.217	72.195	216.494	3.77853	2	17.9954	50.914	275.442	4.80736	22.1718		22.1658	0
35809	Tue Mar 28 13:58:36 2017_x000D_	23.6168	72.6259	216.494	3.77852	2	17.9954	50.914	275.442	4.80736	22.4278		8.70043	0
35810	Tue Mar 28 13:58:36 2017_x000D_	23.4189	72.8379	216.494	3.77853	2	17.9954	50.914	275.442	4.80736	22.5848		13.7481	99.968
35811	Tue Mar 28 13:58:37 2017_x000D_	23.0164	73.057	216.493	3.77852	2	18.5771	47.6329	273.947	4.78127	25.8088		19.6943	0
35812	Tue Mar 28 13:58:37 2017_x000D_	22.5182	73.4845	218.235	3.80892	2	18.5771	47.6329	273.947	4.78127	26.1503		13.0559	0
35813	Tue Mar 28 13:58:37 2017_x000D_	22.2212	73.8026	218.85	3.81965	2	18.5771	47.6329	273.947	4.78127	26.4222		17.9355	0
35814	Tue Mar 28 13:58:37 2017_x000D_	21.7196	74.1279	222.883	3.89004	2	18.5771	47.6329	273.947	4.78127	26.6807		6.88278	46.1815
35815	Tue Mar 28 13:58:37 2017_x000D_	21.5181	74.2376	220.634	3.85079	2	18.6447	46.095	273.593	4.7751	28.2889		22.1958	0
35816	Tue Mar 28 13:58:37 2017_x000D_	20.9171	74.6691	220.634	3.85078	2	18.6447	46.095	273.593	4.7751	28.6643		0	0
35817	Tue Mar 28 13:58:37 2017_x000D_	20.9171	74.6691	220.634	3.85078	2	18.6447	46.095	273.593	4.7751	28.6643		17.4177	0
35818	Tue Mar 28 13:58:37 2017_x000D_	20.5208	75.0934	220.634	3.85079	2	18.6447	46.095	273.593	4.7751	29.059		11.1054	0
35819	Tue Mar 28 13:58:37 2017_x000D_	20.2201	75.3093	218.849	3.81964	2	18.6447	46.095	273.593	4.7751	29.2567		17.4219	80.4638
35820	Tue Mar 28 13:58:37 2017_x000D_	19.8237	75.7337	218.85	3.81965	2	19.1977	43.4705	274.539	4.7916	32.2693		11.1012	0
35821	Tue Mar 28 13:58:37 2017_x000D_	19.5231	75.9495	220.634	3.85079	2	19.1977	43.4705	274.539	4.7916	32.4806		11.1113	0
35822	Tue Mar 28 13:58:37 2017_x000D_	19.2223	76.1656	218.85	3.81965	2	19.1977	43.4705	274.539	4.7916	32.6951		11.1054	0
35823	Tue Mar 28 13:58:37 2017_x000D_	18.9216	76.3815	220.634	3.85078	2	19.1977	43.4705	274.539	4.7916	32.9122		15.4112	85.85
35824	Tue Mar 28 13:58:37 2017_x000D_	18.5215	76.7037	218.235	3.80893	2	19.3235	40.6116	273.775	4.77828	36.101		6.89092	0
35825	Tue Mar 28 13:58:37 2017_x000D_	18.3198	76.8136	220.633	3.85077	2	19.3235	40.6116	273.775	4.77828	36.2159		6.8864	0
35826	Tue Mar 28 13:58:37 2017_x000D_	18.224	77.0222	218.85	3.81965	2	19.3235	40.6116	273.775	4.77828	36.4272		11.1096	0
35827	Tue Mar 28 13:58:37 2017_x000D_	17.9232	77.2382	220.634	3.85078	2	19.3235	40.6116	273.775	4.77828	36.6534		4.36396	87.0805
35828	Tue Mar 28 13:58:37 2017_x000D_	17.8239	77.3445	216.497	3.77859	2	19.8868	37.7641	276.392	4.82396	39.6341		9.74825	0
35829	Tue Mar 28 13:58:37 2017_x000D_	17.5195	77.4582	220.633	3.85076	2	19.8868	37.7641	276.392	4.82396	39.7646		6.88514	0
35830	Tue Mar 28 13:58:37 2017_x000D_	17.4238	77.6668	218.85	3.81965	2	19.8868	37.7641	276.392	4.82396	39.9786		6.90026	0
35831	Tue Mar 28 13:58:37 2017_x000D_	17.2218	77.7768	216.497	3.77859	2	19.8868	37.7641	276.392	4.82396	40.1014		11.1295	59.951
35832	Tue Mar 28 13:58:37 2017_x000D_	16.9204	77.9931	209.915	3.6637	2	20.1928	35.7893	273.47	4.77296	42.3305		13.8125	0
35833	Tue Mar 28 13:58:38 2017_x000D_	16.516	78.2132	202.28	3.53044	2	20.1928	35.7893	273.47	4.77296	42.5829		0	0
35834	Tue Mar 28 13:58:38 2017_x000D_	16.516	78.2132	202.28	3.53044	2	20.1928	35.7893	273.47	4.77296	42.5829		12.7334	0
35835	Tue Mar 28 13:58:38 2017_x000D_	16.1082	78.3309	193.987	3.3857	2	20.1928	35.7893	273.47	4.77296	42.7372		4.3656	0
35836	Tue Mar 28 13:58:38 2017_x000D_	16.0085	78.4369	185.009	3.22902	2	20.1928	35.7893	273.47	4.77296	42.8524		9.75576	46.8463
35837	Tue Mar 28 13:58:38 2017_x000D_	15.6963	78.3459	176.176	3.07486	2	20.4795	34.2543	278.025	4.85245	44.3503		6.18677	0
35838	Tue Mar 28 13:58:38 2017_x000D_	15.4902	78.3531	164.702	2.8746	2	20.4795	34.2543	278.025	4.85245	44.3801		19.5218	0
35839	Tue Mar 28 13:58:38 2017_x000D_	14.8655	78.1709	151.788	2.6492	2	20.4795	34.2543	278.025	4.85245	44.274		4.35609	0
35840	Tue Mar 28 13:58:38 2017_x000D_	14.759	78.0722	147.746	2.57865	2	20.4795	34.2543	278.025	4.85245	44.1897		15.4193	92.9514
35841	Tue Mar 28 13:58:38 2017_x000D_	14.3363	77.7798	137.248	2.39543	2	20.8343	31.1763	276.296	4.82228	47.0543		8.71863	0
35842	Tue Mar 28 13:58:38 2017_x000D_	14.1231	77.5823	129.101	2.25323	2	20.8343	31.1763	276.296	4.82228	46.8888		6.88207	0
35843	Tue Mar 28 13:58:38 2017_x000D_	14.0129	77.3811	126.731	2.21188	2	20.8343	31.1763	276.296	4.82228	46.7056		15.4114	0
35844	Tue Mar 28 13:58:38 2017_x000D_	13.6892	76.9822	116.149	2.02718	2	20.8343	31.1763	276.296	4.82228	46.3598		11.1143	82.1104
35845	Tue Mar 28 13:58:38 2017_x000D_	13.4721	76.682	109.686	1.91438	2	21.6076	28.5508	274.901	4.79794	48.8139		18.7438	0
35846	Tue Mar 28 13:58:38 2017_x000D_	13.3468	76.0699	106.889	1.86556	2	21.6076	28.5508	274.901	4.79794	48.2318		12.7099	0
35847	Tue Mar 28 13:58:38 2017_x000D_	13.2288	75.663	104.021	1.81551	2	21.6076	28.5508	274.901	4.79794	47.8515		13.8075	0
35848	Tue Mar 28 13:58:38 2017_x000D_	13.0074	75.2595	104.024	1.81556	2	21.6076	28.5508	274.901	4.79794	47.4939		24.88	0
35849	Tue Mar 28 13:58:38 2017_x000D_	12.8744	74.4409	101.094	1.76443	2	21.6076	28.5508	274.901	4.79794	46.7137		9.2702	79.8445
35850	Tue Mar 28 13:58:38 2017_x000D_	12.8631	74.1321	100.649	1.75666	2	21.9435	25.9106	259.606	4.53099	49.069		12.3531	0
35851	Tue Mar 28 13:58:38 2017_x000D_	12.8482	73.7206	100.648	1.75663	2	21.9435	25.9106	259.606	4.53099	48.6674		25.4949	0
35852	Tue Mar 28 13:58:38 2017_x000D_	12.6115	72.9044	100.65	1.75667	2	21.9435	25.9106	259.606	4.53099	47.9114		6.1811	0
35853	Tue Mar 28 13:58:38 2017_x000D_	12.604	72.6985	100.649	1.75666	2	21.9435	25.9106	259.606	4.53099	47.7109		21.8749	86.3242
35854	Tue Mar 28 13:58:39 2017_x000D_	12.4741	71.981	104.016	1.81543	2	21.8514	23.0346	264.405	4.61474	49.8366		9.28819	0
35855	Tue Mar 28 13:58:39 2017_x000D_	12.4628	71.6716	103.434	1.80527	2	21.8514	23.0346	264.405	4.61474	49.5349		22.5516	0
35856	Tue Mar 28 13:58:39 2017_x000D_	12.2295	70.957	104.016	1.81542	2	21.8514	23.0346	264.405	4.61474	48.8788		9.29418	0
35857	Tue Mar 28 13:58:39 2017_x000D_	12.2182	70.6474	103.434	1.80527	2	21.8514	23.0346	264.405	4.61474	48.5775		9.80688	93.6001
35858	Tue Mar 28 13:58:39 2017_x000D_	12.1032	70.3414	106.875	1.86532	2	21.5499	19.9292	263.451	4.59808	51.2897		18.865	0
35859	Tue Mar 28 13:58:39 2017_x000D_	11.9768	69.7254	109.657	1.91388	2	21.5499	19.9292	263.451	4.59808	50.708		6.20219	0
35860	Tue Mar 28 13:58:39 2017_x000D_	11.9692	69.5188	109.656	1.91385	2	21.5499	19.9292	263.451	4.59808	50.5066		19.6408	0
35861	Tue Mar 28 13:58:39 2017_x000D_	11.7393	68.9058	109.656	1.91386	2	21.5499	19.9292	263.451	4.59808	49.9495		6.95869	66.3586
35862	Tue Mar 28 13:58:39 2017_x000D_	11.6278	68.7024	112.356	1.96098	2	21.6475	17.7194	300.846	5.25076	51.9583		6.20519	0
35863	Tue Mar 28 13:58:39 2017_x000D_	11.6202	68.4957	112.354	1.96094	2	21.6475	17.7194	300.846	5.25076	51.7569		18.1464	0
35864	Tue Mar 28 13:58:39 2017_x000D_	11.29	67.9889	116.09	2.02616	2	21.6475	17.7194	300.846	5.25076	51.3254		6.2113	0
35865	Tue Mar 28 13:58:39 2017_x000D_	11.2823	67.782	116.088	2.02611	2	21.6475	17.7194	300.846	5.25076	51.1244		13.9277	0
35866	Tue Mar 28 13:58:39 2017_x000D_	11.0595	67.3747	116.088	2.02612	2	21.6475	17.7194	300.846	5.25076	50.7716		9.83321	90.5473
35867	Tue Mar 28 13:58:39 2017_x000D_	10.9444	67.0678	114.508	1.99854	2	23.5079	15.3427	304.741	5.31874	53.229		9.85709	0
35868	Tue Mar 28 13:58:39 2017_x000D_	10.8289	66.7602	116.086	2.02609	2	23.5079	15.3427	304.741	5.31874	52.9577		13.9451	0
35869	Tue Mar 28 13:58:39 2017_x000D_	10.6058	66.3524	116.087	2.0261	2	23.5079	15.3427	304.741	5.31874	52.6161		6.96778	0
35870	Tue Mar 28 13:58:39 2017_x000D_	10.4944	66.1486	113.382	1.97888	2	23.5079	15.3427	304.741	5.31874	52.4461		13.9545	71.7722
35871	Tue Mar 28 13:58:39 2017_x000D_	10.2712	65.7405	113.383	1.97891	2	25.5387	14.078	311.833	5.44251	53.8712		0	0
35872	Tue Mar 28 13:58:39 2017_x000D_	10.2712	65.7405	113.383	1.97891	2	25.5387	14.078	311.833	5.44251	53.8712		12.8505	0
35873	Tue Mar 28 13:58:39 2017_x000D_	10.1519	65.3291	110.572	1.92985	2	25.5387	14.078	311.833	5.44251	53.511		4.43195	0
35874	Tue Mar 28 13:58:39 2017_x000D_	10.0439	65.2283	112.36	1.96106	2	25.5387	14.078	311.833	5.44251	53.4457		6.98133	131.483
35875	Tue Mar 28 13:58:39 2017_x000D_	9.93229	65.0241	109.668	1.91407	2	29.9193	14.2162	2.38722	0.0416648	54.5978		12.8518	0
35876	Tue Mar 28 13:58:40 2017_x000D_	9.81317	64.6126	101.124	1.76495	2	29.9193	14.2162	2.38722	0.0416648	54.2591		0.0087	0
35877	Tue Mar 28 13:58:40 2017_x000D_	9.81338	64.6128	95.1602	1.66086	2	29.9193	14.2162	2.38722	0.0416648	54.2592		0.0148219	0
35878	Tue Mar 28 13:58:40 2017_x000D_	9.81367	64.6132	83.1412	1.45109	2	29.9193	14.2162	2.38722	0.0416648	54.2595		3.10107	0
35879	Tue Mar 28 13:58:40 2017_x000D_	9.80989	64.5099	70.7992	1.23568	2	29.9193	14.2162	2.38722	0.0416648	54.165		6.93713	91.9928
35880	Tue Mar 28 13:58:40 2017_x000D_	9.90604	64.2996	59.9717	1.0467	2	32.9842	14.3129	1.0365	0.0180904	55.057		6.21777	0
35881	Tue Mar 28 13:58:40 2017_x000D_	9.89792	64.0925	46.8831	0.818265	2	32.9842	14.3129	1.0365	0.0180904	54.8724		6.94578	0
35882	Tue Mar 28 13:58:40 2017_x000D_	10.1017	63.9826	36.323	0.633956	2	32.9842	14.3129	1.0365	0.0180904	54.6872		8.77895	0
35883	Tue Mar 28 13:58:40 2017_x000D_	10.3014	63.7687	22.9993	0.401413	2	32.9842	14.3129	1.0365	0.0180904	54.4094		3.11248	118.785
35884	Tue Mar 28 13:58:40 2017_x000D_	10.4051	63.7655	16.4743	0.28753	2	36.903	14.8791	3.77497	0.0658857	55.6059		8.78933	0
35885	Tue Mar 28 13:58:40 2017_x000D_	10.6052	63.5515	10.6908	0.18659	2	36.903	14.8791	3.77497	0.0658857	55.3225		18.7136	0
35886	Tue Mar 28 13:58:40 2017_x000D_	11.2287	63.5326	4.73102	0.0825718	2	36.903	14.8791	3.77497	0.0658857	55.0121		12.4736	0
35887	Tue Mar 28 13:58:40 2017_x000D_	11.6443	63.5201	4.73165	0.082583	2	36.903	14.8791	3.77497	0.0658857	54.8083		25.1082	98.5992
35888	Tue Mar 28 13:58:40 2017_x000D_	12.4713	63.3915	7.72808	0.13488	2	40.1736	15.2034	1.61254	0.0281441	55.5834		12.4586	0
35889	Tue Mar 28 13:58:40 2017_x000D_	12.8864	63.3791	7.72934	0.134902	2	40.1736	15.2034	1.61254	0.0281441	55.3669		12.4526	0
35890	Tue Mar 28 13:58:40 2017_x000D_	13.3013	63.3666	7.73048	0.134922	2	40.1736	15.2034	1.61254	0.0281441	55.1526		18.9107	0
35891	Tue Mar 28 13:58:40 2017_x000D_	13.9197	63.2444	10.6988	0.186729	2	40.1736	15.2034	1.61254	0.0281441	54.7467		12.8059	0
35892	Tue Mar 28 13:58:40 2017_x000D_	14.3305	63.1284	13.6217	0.237743	2	40.1736	15.2034	1.61254	0.0281441	54.4488		18.8954	85.3113
35893	Tue Mar 28 13:58:40 2017_x000D_	14.9484	63.0063	16.487	0.287753	2	43.0159	15.2929	358.836	6.26287	55.3566		6.21278	0
35894	Tue Mar 28 13:58:40 2017_x000D_	15.1554	63.0001	16.4882	0.287774	2	43.0159	15.2929	358.836	6.26287	55.2466		6.93554	0
35895	Tue Mar 28 13:58:40 2017_x000D_	15.3589	62.8904	19.2803	0.336504	2	43.0159	15.2929	358.836	6.26287	55.0494		19.611	0
35896	Tue Mar 28 13:58:40 2017_x000D_	15.9724	62.6647	19.2801	0.336501	2	43.0159	15.2929	358.836	6.26287	54.5476		6.9329	68.2654
35897	Tue Mar 28 13:58:41 2017_x000D_	16.1758	62.555	21.9912	0.383819	2	45.1707	16.0242	39.443	0.688411	54.8254		16.6927	0
35898	Tue Mar 28 13:58:41 2017_x000D_	16.6858	62.3325	23.0217	0.401805	2	45.1707	16.0242	39.443	0.688411	54.3677		12.4074	0
35899	Tue Mar 28 13:58:41 2017_x000D_	17.0992	62.3203	23.0246	0.401856	2	45.1707	16.0242	39.443	0.688411	54.1418		8.75951	0
35900	Tue Mar 28 13:58:41 2017_x000D_	17.2987	62.1071	23.0224	0.401817	2	45.1707	16.0242	39.443	0.688411	53.8561		19.5843	134.729
35901	Tue Mar 28 13:58:41 2017_x000D_	17.9114	61.8818	23.023	0.401827	2	48.5315	19.0031	33.8256	0.590367	52.6894		11.1545	0
35902	Tue Mar 28 13:58:41 2017_x000D_	18.2139	61.6656	21.99	0.383798	2	48.5315	19.0031	33.8256	0.590367	52.3378		9.30101	0
35903	Tue Mar 28 13:58:41 2017_x000D_	18.5238	61.6565	23.0236	0.401837	2	48.5315	19.0031	33.8256	0.590367	52.1515		22.308	0
35904	Tue Mar 28 13:58:41 2017_x000D_	19.1289	61.2243	23.0205	0.401784	2	48.5315	19.0031	33.8256	0.590367	51.4504		9.28284	0
35905	Tue Mar 28 13:58:41 2017_x000D_	19.4382	61.2154	21.9908	0.383812	2	48.5315	19.0031	33.8256	0.590367	51.2669		19.5492	78.659
35906	Tue Mar 28 13:58:41 2017_x000D_	20.0498	60.9905	21.9912	0.383819	2	50.4133	20.8289	32.2729	0.563268	50.3478		9.77793	0
35907	Tue Mar 28 13:58:41 2017_x000D_	20.3557	60.878	20.1901	0.352384	2	50.4133	20.8289	32.2729	0.563268	50.0738		19.5369	0
35908	Tue Mar 28 13:58:41 2017_x000D_	20.9669	60.6532	20.1901	0.352384	2	50.4133	20.8289	32.2729	0.563268	49.5284		11.1354	0
35909	Tue Mar 28 13:58:41 2017_x000D_	21.2689	60.4374	19.2725	0.336369	2	50.4133	20.8289	32.2729	0.563268	49.1755		19.5236	79.6237
35910	Tue Mar 28 13:58:41 2017_x000D_	21.8797	60.2128	19.2723	0.336365	2	52.5225	22.44	30.6977	0.535775	48.6391		0	0
35911	Tue Mar 28 13:58:41 2017_x000D_	21.8797	60.2128	19.2723	0.336365	2	52.5225	22.44	30.6977	0.535775	48.6391		19.5169	0
35912	Tue Mar 28 13:58:41 2017_x000D_	22.4903	59.9883	19.2721	0.336361	2	52.5225	22.44	30.6977	0.535775	48.0813		19.5046	0
35913	Tue Mar 28 13:58:41 2017_x000D_	23.1005	59.7639	19.2719	0.336358	2	52.5225	22.44	30.6977	0.535775	47.5261		9.26168	94.0105
35914	Tue Mar 28 13:58:41 2017_x000D_	23.4091	59.7552	20.1901	0.352385	2	55.0562	24.284	16.584	0.289446	47.5368		11.1172	0
35915	Tue Mar 28 13:58:41 2017_x000D_	23.7105	59.5396	19.2716	0.336353	2	55.0562	24.284	16.584	0.289446	47.1753		19.4885	0
35916	Tue Mar 28 13:58:41 2017_x000D_	24.3202	59.3154	19.2714	0.33635	2	55.0562	24.284	16.584	0.289446	46.6037		9.2496	0
35917	Tue Mar 28 13:58:41 2017_x000D_	24.6284	59.3068	20.1901	0.352384	2	55.0562	24.284	16.584	0.289446	46.3945		16.5808	0
35918	Tue Mar 28 13:58:42 2017_x000D_	25.1349	59.0856	19.2725	0.336369	2	55.0562	24.284	16.584	0.289446	45.8959		12.6872	115.509
35919	Tue Mar 28 13:58:42 2017_x000D_	25.5419	58.9707	16.4674	0.28741	2	58.7095	25.4998	3.85368	0.0672595	47.121		6.15538	0
35920	Tue Mar 28 13:58:42 2017_x000D_	25.747	58.965	16.4686	0.287431	2	58.7095	25.4998	3.85368	0.0672595	46.9728		19.4572	0
35921	Tue Mar 28 13:58:42 2017_x000D_	26.3557	58.7411	16.4676	0.287414	2	58.7095	25.4998	3.85368	0.0672595	46.387		8.72354	0
35922	Tue Mar 28 13:58:42 2017_x000D_	26.5543	58.5287	16.4643	0.287356	2	58.7095	25.4998	3.85368	0.0672595	46.0963		18.4481	79.3629
35923	Tue Mar 28 13:58:42 2017_x000D_	27.169	58.5117	16.4679	0.287418	2	61.3031	26.0209	327.393	5.71409	47.1252		6.87662	0
35924	Tue Mar 28 13:58:42 2017_x000D_	27.3707	58.4028	19.2745	0.336404	2	61.3031	26.0209	327.393	5.71409	46.9041		12.6654	0
35925	Tue Mar 28 13:58:42 2017_x000D_	27.777	58.2881	16.4669	0.287401	2	61.3031	26.0209	327.393	5.71409	46.5314		6.87398	0
35926	Tue Mar 28 13:58:42 2017_x000D_	27.9786	58.1792	19.2743	0.336401	2	61.3031	26.0209	327.393	5.71409	46.3107		6.1433	72.8914
35927	Tue Mar 28 13:58:42 2017_x000D_	28.1833	58.1736	19.2756	0.336423	2	63.6778	26.535	0	0	47.5485		4.36177	0
35928	Tue Mar 28 13:58:42 2017_x000D_	28.2826	58.0674	17.2535	0.30113	2	63.6778	26.535	0	0	47.4037		15.6468	0
35929	Tue Mar 28 13:58:42 2017_x000D_	28.7908	57.9501	19.2754	0.336419	2	63.6778	26.535	0	0	46.9469		6.86991	0
35930	Tue Mar 28 13:58:42 2017_x000D_	28.9923	57.8413	21.9997	0.383967	2	63.6778	26.535	0	0	46.7244		4.34102	33.2287
35931	Tue Mar 28 13:58:42 2017_x000D_	28.8938	57.9473	33.8759	0.591246	2	64.756	26.7886	9.94242	0.173528	47.5075		6.86606	0
35932	Tue Mar 28 13:58:42 2017_x000D_	28.6925	58.0562	36.3942	0.635198	2	64.756	26.7886	9.94242	0.173528	47.7309		15.408	0
35933	Tue Mar 28 13:58:42 2017_x000D_	28.3986	58.4774	51.0214	0.890491	2	64.756	26.7886	9.94242	0.173528	48.229		3.09149	0
35934	Tue Mar 28 13:58:42 2017_x000D_	28.4018	58.5804	57.4257	1.00227	2	64.756	26.7886	9.94242	0.173528	48.2944		13.8023	0
35935	Tue Mar 28 13:58:42 2017_x000D_	28.2098	58.9985	70.6375	1.23286	2	64.756	26.7886	9.94242	0.173528	48.7145		4.35663	106.662
35936	Tue Mar 28 13:58:42 2017_x000D_	28.3152	59.0984	79.9355	1.39514	2	67.4784	29.0754	26.6731	0.465533	49.3471		4.35083	0
35937	Tue Mar 28 13:58:42 2017_x000D_	28.2159	59.2041	88.8877	1.55138	2	67.4784	29.0754	26.6731	0.465533	49.4902		3.08806	0
35938	Tue Mar 28 13:58:42 2017_x000D_	28.2186	59.307	100.613	1.75603	2	67.4784	29.0754	26.6731	0.465533	49.5508		3.05841	0
35939	Tue Mar 28 13:58:42 2017_x000D_	28.3205	59.3039	109.086	1.90391	2	67.4784	29.0754	26.6731	0.465533	49.4682		3.09768	92.3784
35940	Tue Mar 28 13:58:43 2017_x000D_	28.3171	59.2007	115.469	2.01531	2	69.7745	31.1272	31.9356	0.557381	50.0683		3.10409	0
35941	Tue Mar 28 13:58:43 2017_x000D_	28.3133	59.0973	126.649	2.21045	2	69.7745	31.1272	31.9356	0.557381	50.0136		4.35663	0
35942	Tue Mar 28 13:58:43 2017_x000D_	28.2079	58.9974	134.281	2.34364	2	69.7745	31.1272	31.9356	0.557381	50.0453		3.09778	0
35943	Tue Mar 28 13:58:43 2017_x000D_	28.2044	58.8942	140.473	2.45172	2	69.7745	31.1272	31.9356	0.557381	49.9908		8.73393	70.2255
35944	Tue Mar 28 13:58:43 2017_x000D_	27.9936	58.6934	140.472	2.4517	2	71.6667	32.5053	27.6236	0.482124	50.923		9.73199	0
35945	Tue Mar 28 13:58:43 2017_x000D_	27.6833	58.5988	144.519	2.52233	2	71.6667	32.5053	27.6236	0.482124	51.1411		21.8581	0
35946	Tue Mar 28 13:58:43 2017_x000D_	27.1558	58.0962	140.475	2.45175	2	71.6667	32.5053	27.6236	0.482124	51.3431		11.126	0
35947	Tue Mar 28 13:58:43 2017_x000D_	26.8424	57.8979	138.517	2.41757	2	71.6667	32.5053	27.6236	0.482124	51.517		21.89	0
35948	Tue Mar 28 13:58:43 2017_x000D_	26.3141	57.3946	134.289	2.34379	2	71.6667	32.5053	27.6236	0.482124	51.7333		8.76155	112.043
35949	Tue Mar 28 13:58:43 2017_x000D_	26.1026	57.1932	134.29	2.3438	2	73.688	35.6458	67.5588	1.17912	52.2366		21.9176	0
35950	Tue Mar 28 13:58:43 2017_x000D_	25.5736	56.6893	130.095	2.27059	2	73.688	35.6458	67.5588	1.17912	52.515		8.77428	0
35951	Tue Mar 28 13:58:43 2017_x000D_	25.3618	56.4876	130.097	2.27061	2	73.688	35.6458	67.5588	1.17912	52.6289		13.9084	0
35952	Tue Mar 28 13:58:43 2017_x000D_	25.1435	56.0786	130.093	2.27055	2	73.688	35.6458	67.5588	1.17912	52.6694		19.9075	96.292
35953	Tue Mar 28 13:58:43 2017_x000D_	24.7162	55.5709	128.316	2.23954	2	75.0668	38.5443	67.0316	1.16992	53.1516		13.1731	0
35954	Tue Mar 28 13:58:43 2017_x000D_	24.3982	55.2681	127.707	2.22891	2	75.0668	38.5443	67.0316	1.16992	53.3572		11.2322	0
35955	Tue Mar 28 13:58:43 2017_x000D_	24.1826	54.962	125.976	2.1987	2	75.0668	38.5443	67.0316	1.16992	53.4672		18.1727	0
35956	Tue Mar 28 13:58:43 2017_x000D_	23.8573	54.451	130.091	2.27051	2	75.0668	38.5443	67.0316	1.16992	53.6231		11.2455	50.7304
35957	Tue Mar 28 13:58:43 2017_x000D_	23.6415	54.1445	128.315	2.23952	2	76.087	39.8929	62.1295	1.08436	54.3474		19.9583	0
35958	Tue Mar 28 13:58:43 2017_x000D_	23.213	53.6356	130.09	2.27049	2	76.087	39.8929	62.1295	1.08436	54.6308		11.2199	0
35959	Tue Mar 28 13:58:43 2017_x000D_	22.8971	53.4354	132.329	2.30958	2	76.087	39.8929	62.1295	1.08436	54.8868		18.2061	0
35960	Tue Mar 28 13:58:43 2017_x000D_	22.5713	52.9234	132.015	2.30409	2	76.087	39.8929	62.1295	1.08436	55.0793		8.838	126.219
35961	Tue Mar 28 13:58:44 2017_x000D_	22.3579	52.7203	136.378	2.38024	2	76.53	44.0768	86.8879	1.51648	54.8573		9.89398	0
35962	Tue Mar 28 13:58:44 2017_x000D_	22.2448	52.4105	132.322	2.30945	2	76.53	44.0768	86.8879	1.51648	54.9212		18.168	0
35963	Tue Mar 28 13:58:44 2017_x000D_	21.7185	52.1109	136.378	2.38024	2	76.53	44.0768	86.8879	1.51648	55.3972		9.90168	0
35964	Tue Mar 28 13:58:44 2017_x000D_	21.6052	51.8009	132.324	2.30949	2	76.53	44.0768	86.8879	1.51648	55.4653		22.1149	0
35965	Tue Mar 28 13:58:44 2017_x000D_	21.0715	51.2924	136.373	2.38015	2	76.53	44.0768	86.8879	1.51648	55.9259		8.85052	72.3693
35966	Tue Mar 28 13:58:44 2017_x000D_	20.858	51.0888	136.373	2.38015	2	76.4095	46.4861	88.0158	1.53617	55.7419		13.2832	0
35967	Tue Mar 28 13:58:44 2017_x000D_	20.5376	50.7832	132.327	2.30955	2	76.4095	46.4861	88.0158	1.53617	56.0369		20.0708	0
35968	Tue Mar 28 13:58:44 2017_x000D_	20.1066	50.2715	134.27	2.34346	2	76.4095	46.4861	88.0158	1.53617	56.43		17.7371	0
35969	Tue Mar 28 13:58:44 2017_x000D_	19.6787	49.8635	134.271	2.34347	2	76.4095	46.4861	88.0158	1.53617	56.8312		8.8739	118.387
35970	Tue Mar 28 13:58:44 2017_x000D_	19.4646	49.6594	134.271	2.34348	2	76.4292	50.4323	83.7562	1.46182	56.9698		8.87607	0
35971	Tue Mar 28 13:58:44 2017_x000D_	19.2504	49.4553	134.272	2.34348	2	76.4292	50.4323	83.7562	1.46182	57.1871		7.02741	0
35972	Tue Mar 28 13:58:44 2017_x000D_	19.14	49.2487	132.018	2.30415	2	76.4292	50.4323	83.7562	1.46182	57.3014		13.3342	0
35973	Tue Mar 28 13:58:44 2017_x000D_	18.8183	48.942	132.329	2.30957	2	76.4292	50.4323	83.7562	1.46182	57.6302		8.88869	98.5412
35974	Tue Mar 28 13:58:44 2017_x000D_	18.6039	48.7375	132.329	2.30958	2	76.265	53.7129	93.9467	1.63968	57.8754		15.7299	0
35975	Tue Mar 28 13:58:44 2017_x000D_	18.2787	48.3262	130.102	2.27071	2	76.265	53.7129	93.9467	1.63968	58.236		7.04649	0
35976	Tue Mar 28 13:58:44 2017_x000D_	18.1677	48.1192	132.326	2.30952	2	76.265	53.7129	93.9467	1.63968	58.366		8.89935	0
35977	Tue Mar 28 13:58:44 2017_x000D_	17.953	47.9145	132.327	2.30954	2	76.265	53.7129	93.9467	1.63968	58.5996		8.90359	0
35978	Tue Mar 28 13:58:44 2017_x000D_	17.7382	47.7097	132.327	2.30955	2	76.265	53.7129	93.9467	1.63968	58.8339		8.90566	105.376
35979	Tue Mar 28 13:58:44 2017_x000D_	17.5234	47.5048	132.328	2.30956	2	75.8732	57.2035	92.0107	1.60589	59.1504		3.13676	0
35980	Tue Mar 28 13:58:44 2017_x000D_	17.5199	47.4003	134.265	2.34336	2	75.8732	57.2035	92.0107	1.60589	59.171		11.3294	0
35981	Tue Mar 28 13:58:44 2017_x000D_	17.2012	47.1977	132.021	2.30419	2	75.8732	57.2035	92.0107	1.60589	59.5191		3.15185	0
35982	Tue Mar 28 13:58:45 2017_x000D_	17.1976	47.0927	130.104	2.27073	2	75.8732	57.2035	92.0107	1.60589	59.5404		14.1194	99.5313
35983	Tue Mar 28 13:58:45 2017_x000D_	16.9756	46.6777	122.028	2.12979	2	75.2759	60.467	92.0826	1.60715	59.9088		4.39598	0
35984	Tue Mar 28 13:58:45 2017_x000D_	16.8757	46.7849	112.958	1.97149	2	75.2759	60.467	92.0826	1.60715	59.9815		4.39629	0
35985	Tue Mar 28 13:58:45 2017_x000D_	16.776	46.8923	97.9218	1.70906	2	75.2759	60.467	92.0826	1.60715	60.0542		3.12658	0
35986	Tue Mar 28 13:58:45 2017_x000D_	16.8802	46.8903	88.9803	1.553	2	75.2759	60.467	92.0826	1.60715	59.9532		4.41325	92.1538
35987	Tue Mar 28 13:58:45 2017_x000D_	16.7801	46.9981	73.6105	1.28475	2	74.9065	63.5165	91.2905	1.59332	60.4279		3.13397	0
35988	Tue Mar 28 13:58:45 2017_x000D_	16.7764	46.8937	61.5328	1.07395	2	74.9065	63.5165	91.2905	1.59332	60.4601		0.0134164	0
35989	Tue Mar 28 13:58:45 2017_x000D_	16.7762	46.8941	53.2658	0.929664	2	74.9065	63.5165	91.2905	1.59332	60.4602		3.13441	0
35990	Tue Mar 28 13:58:45 2017_x000D_	16.7721	46.7897	38.6068	0.673816	2	74.9065	63.5165	91.2905	1.59332	60.4929		4.39364	0
35991	Tue Mar 28 13:58:45 2017_x000D_	16.8721	46.6827	29.496	0.514803	2	74.9065	63.5165	91.2905	1.59332	60.4266		4.39788	79.0318
35992	Tue Mar 28 13:58:45 2017_x000D_	16.9722	46.5756	25.4991	0.445043	2	74.5592	66.1279	98.9802	1.72753	60.8157		15.8576	0
35993	Tue Mar 28 13:58:45 2017_x000D_	17.4879	46.4596	16.1435	0.281758	2	74.5592	66.1279	98.9802	1.72753	60.3653		11.21	0
35994	Tue Mar 28 13:58:45 2017_x000D_	17.7926	46.2433	16.9326	0.29553	2	74.5592	66.1279	98.9802	1.72753	60.1485		22.6215	0
35995	Tue Mar 28 13:58:45 2017_x000D_	18.5123	46.0183	16.1404	0.281703	2	74.5592	66.1279	98.9802	1.72753	59.5454		12.4588	81.3766
35996	Tue Mar 28 13:58:45 2017_x000D_	18.9275	46.0095	16.1428	0.281746	2	73.7789	68.7258	115.657	2.0186	59.3692		12.8089	0
35997	Tue Mar 28 13:58:45 2017_x000D_	19.3391	45.896	18.9674	0.331043	2	73.7789	68.7258	115.657	2.0186	59.033		25.6004	0
35998	Tue Mar 28 13:58:45 2017_x000D_	20.1617	45.669	18.9685	0.331063	2	73.7789	68.7258	115.657	2.0186	58.3645		9.81531	0
35999	Tue Mar 28 13:58:45 2017_x000D_	20.4694	45.5578	22.7533	0.39712	2	73.7789	68.7258	115.657	2.0186	58.1262		20.7994	100.668
36000	Tue Mar 28 13:58:45 2017_x000D_	21.0807	45.2307	25.5089	0.445214	2	71.9057	71.5099	118.156	2.06221	57.2169		9.80966	0
36001	Tue Mar 28 13:58:45 2017_x000D_	21.3882	45.1195	29.5093	0.515035	2	71.9057	71.5099	118.156	2.06221	56.9954		15.5118	0
36002	Tue Mar 28 13:58:45 2017_x000D_	21.7922	44.7968	32.1185	0.560574	2	71.9057	71.5099	118.156	2.06221	56.7887		9.80402	0
36003	Tue Mar 28 13:58:45 2017_x000D_	22.0995	44.6856	36.2266	0.632273	2	71.9057	71.5099	118.156	2.06221	56.5703		16.6727	76.8799
36004	Tue Mar 28 13:58:46 2017_x000D_	22.6099	44.4657	34.5996	0.603878	2	70.4986	73.6517	114.257	1.99416	56.0816		11.1769	0
36005	Tue Mar 28 13:58:46 2017_x000D_	22.9136	44.2499	36.228	0.632298	2	70.4986	73.6517	114.257	1.99416	55.9357		8.78044	0
36006	Tue Mar 28 13:58:46 2017_x000D_	23.1138	44.0364	36.2274	0.632288	2	70.4986	73.6517	114.257	1.99416	55.8783		8.78057	0
36007	Tue Mar 28 13:58:46 2017_x000D_	23.3139	43.8228	36.2268	0.632278	2	70.4986	73.6517	114.257	1.99416	55.8226		20.7591	0
36008	Tue Mar 28 13:58:46 2017_x000D_	23.924	43.4963	33.6844	0.587903	2	70.4986	73.6517	114.257	1.99416	55.4846		8.78057	111.617
36009	Tue Mar 28 13:58:46 2017_x000D_	24.1241	43.2827	33.6836	0.587889	2	67.1647	75.3033	160.121	2.79464	53.6452		18.0437	0
36010	Tue Mar 28 13:58:46 2017_x000D_	24.6307	42.9585	34.5985	0.603857	2	67.1647	75.3033	160.121	2.79464	53.4353		11.1661	0
36011	Tue Mar 28 13:58:46 2017_x000D_	24.9341	42.7429	36.2278	0.632295	2	67.1647	75.3033	160.121	2.79464	53.3254		18.032	0
36012	Tue Mar 28 13:58:46 2017_x000D_	25.4403	42.4188	32.1175	0.560556	2	67.1647	75.3033	160.121	2.79464	53.1255		11.1577	91.2488
36013	Tue Mar 28 13:58:46 2017_x000D_	25.7435	42.2034	33.6836	0.587889	2	64.2958	76.3137	162	2.82743	51.4761		8.77414	0
36014	Tue Mar 28 13:58:46 2017_x000D_	25.9435	41.99	33.6827	0.587874	2	64.2958	76.3137	162	2.82743	51.4686		20.7309	0
36015	Tue Mar 28 13:58:46 2017_x000D_	26.5528	41.664	36.2288	0.632311	2	64.2958	76.3137	162	2.82743	51.2361		9.75738	0
36016	Tue Mar 28 13:58:46 2017_x000D_	26.8587	41.5535	32.1177	0.56056	2	64.2958	76.3137	162	2.82743	51.0863		8.7699	73.3824
36017	Tue Mar 28 13:58:46 2017_x000D_	27.0586	41.3402	32.1167	0.560542	2	62.0765	77.3423	154.234	2.69189	50.2235		22.2914	0
36018	Tue Mar 28 13:58:46 2017_x000D_	27.6643	40.9098	32.1161	0.560532	2	62.0765	77.3423	154.234	2.69189	50.1151		16.6207	0
36019	Tue Mar 28 13:58:46 2017_x000D_	28.1732	40.6908	33.6847	0.587909	2	62.0765	77.3423	154.234	2.69189	49.9276		11.1354	0
36020	Tue Mar 28 13:58:46 2017_x000D_	28.4757	40.4757	32.117	0.560548	2	62.0765	77.3423	154.234	2.69189	49.8815		8.76142	0
36021	Tue Mar 28 13:58:46 2017_x000D_	28.6754	40.2626	32.116	0.560529	2	62.0765	77.3423	154.234	2.69189	49.9053		11.1427	89.0053
36022	Tue Mar 28 13:58:46 2017_x000D_	28.9782	40.0475	33.6835	0.587888	2	59.2176	78.1353	170.737	2.97992	48.6323		16.5978	0
36023	Tue Mar 28 13:58:46 2017_x000D_	29.4864	39.8288	32.1169	0.560545	2	59.2176	78.1353	170.737	2.97992	48.4905		6.8933	0
36024	Tue Mar 28 13:58:46 2017_x000D_	29.689	39.7204	29.4999	0.51487	2	59.2176	78.1353	170.737	2.97992	48.4525		15.4495	0
36025	Tue Mar 28 13:58:47 2017_x000D_	30.0913	39.3989	32.1163	0.560536	2	59.2176	78.1353	170.737	2.97992	48.4649		6.89066	89.0177
36026	Tue Mar 28 13:58:47 2017_x000D_	30.2938	39.2905	29.4987	0.51485	2	56.3583	78.9284	169.113	2.95158	47.4397		13.7838	0
36027	Tue Mar 28 13:58:47 2017_x000D_	30.699	39.0739	29.4989	0.514853	2	56.3583	78.9284	169.113	2.95158	47.4002		9.73356	0
36028	Tue Mar 28 13:58:47 2017_x000D_	31.0042	38.9638	30.6798	0.535464	2	56.3583	78.9284	169.113	2.95158	47.3286		13.1337	0
36029	Tue Mar 28 13:58:47 2017_x000D_	31.3035	38.6443	29.4977	0.514832	2	56.3583	78.9284	169.113	2.95158	47.44		6.16295	91.2944
36030	Tue Mar 28 13:58:47 2017_x000D_	31.5089	38.6407	29.4992	0.514859	2	53.488	79.9394	168.984	2.94934	46.7832		4.37435	0
36031	Tue Mar 28 13:58:47 2017_x000D_	31.6086	38.5343	30.6789	0.535449	2	53.488	79.9394	168.984	2.94934	46.8304		6.89595	0
36032	Tue Mar 28 13:58:47 2017_x000D_	31.8113	38.4259	36.2344	0.63241	2	53.488	79.9394	168.984	2.94934	46.8321		15.4345	0
36033	Tue Mar 28 13:58:47 2017_x000D_	32.2132	38.1047	38.6352	0.674312	2	53.488	79.9394	168.984	2.94934	46.9336		0.0234307	0
36034	Tue Mar 28 13:58:47 2017_x000D_	32.2138	38.1042	55.0706	0.961163	2	53.488	79.9394	168.984	2.94934	46.9337		3.13338	92.2977
36035	Tue Mar 28 13:58:47 2017_x000D_	32.2169	38.2086	61.4896	1.0732	2	50.4316	80.2913	174.829	3.05135	45.8555		4.41711	0
36036	Tue Mar 28 13:58:47 2017_x000D_	32.3226	38.3111	70.6683	1.23339	2	50.4316	80.2913	174.829	3.05135	45.7195		4.40647	0
36037	Tue Mar 28 13:58:47 2017_x000D_	32.428	38.4134	85.7175	1.49605	2	50.4316	80.2913	174.829	3.05135	45.5839		3.12683	0
36038	Tue Mar 28 13:58:47 2017_x000D_	32.4304	38.5176	103.88	1.81304	2	50.4316	80.2913	174.829	3.05135	45.4872		0	99.9796
36039	Tue Mar 28 13:58:47 2017_x000D_	32.4304	38.5176	103.88	1.81304	2	47.147	80.8552	170.124	2.96923	44.8224		0.0247386	0
36040	Tue Mar 28 13:58:47 2017_x000D_	32.4296	38.5174	122.948	2.14585	2	47.147	80.8552	170.124	2.96923	44.8229		3.13897	0
36041	Tue Mar 28 13:58:47 2017_x000D_	32.4322	38.622	129.494	2.2601	2	47.147	80.8552	170.124	2.96923	44.7232		6.26703	0
36042	Tue Mar 28 13:58:47 2017_x000D_	32.4257	38.4132	146.164	2.55104	2	47.147	80.8552	170.124	2.96923	44.9226		3.08164	98.8037
36043	Tue Mar 28 13:58:47 2017_x000D_	32.323	38.4153	152.772	2.66637	2	43.8718	81.2015	176.723	3.0844	44.3174		8.83625	0
36044	Tue Mar 28 13:58:47 2017_x000D_	32.1117	38.2101	166.011	2.89744	2	43.8718	81.2015	176.723	3.0844	44.5708		0.0108167	0
36045	Tue Mar 28 13:58:47 2017_x000D_	32.1119	38.2104	171.86	2.99952	2	43.8718	81.2015	176.723	3.0844	44.5705		18.7854	0
36046	Tue Mar 28 13:58:48 2017_x000D_	31.4928	38.1165	174.87	3.05205	2	43.8718	81.2015	176.723	3.0844	44.8281		12.7677	105.295
36047	Tue Mar 28 13:58:48 2017_x000D_	31.0786	38.0187	171.858	2.99949	2	40.3785	81.5419	176.888	3.08728	44.5057		12.7713	0
36048	Tue Mar 28 13:58:48 2017_x000D_	30.6643	37.9208	168.901	2.94789	2	40.3785	81.5419	176.888	3.08728	44.6897		18.5216	0
36049	Tue Mar 28 13:58:48 2017_x000D_	30.047	37.9311	163.211	2.84857	2	40.3785	81.5419	176.888	3.08728	44.8179		9.81679	0
36050	Tue Mar 28 13:58:48 2017_x000D_	29.7353	37.8315	159.461	2.78312	2	40.3785	81.5419	176.888	3.08728	44.9875		20.9136	0
36051	Tue Mar 28 13:58:48 2017_x000D_	29.1081	37.5272	156.736	2.73557	2	40.3785	81.5419	176.888	3.08728	45.4347		9.82719	79.5285
36052	Tue Mar 28 13:58:48 2017_x000D_	28.7961	37.4274	152.799	2.66684	2	37.7527	81.9062	175.818	3.06861	45.3716		9.83382	0
36053	Tue Mar 28 13:58:48 2017_x000D_	28.4839	37.3275	148.702	2.59534	2	37.7527	81.9062	175.818	3.06861	45.5321		24.5103	0
36054	Tue Mar 28 13:58:48 2017_x000D_	27.8494	36.8128	146.208	2.55182	2	37.7527	81.9062	175.818	3.06861	46.1681		8.89773	0
36055	Tue Mar 28 13:58:48 2017_x000D_	27.6367	36.6061	146.206	2.55178	2	37.7527	81.9062	175.818	3.06861	46.4159		9.84993	60.3434
36056	Tue Mar 28 13:58:48 2017_x000D_	27.324	36.506	142.092	2.47998	2	35.7779	82.2884	177.238	3.09338	46.5564		22.6169	0
36057	Tue Mar 28 13:58:48 2017_x000D_	26.6916	36.0956	142.095	2.48002	2	35.7779	82.2884	177.238	3.09338	47.078		13.37	0
36058	Tue Mar 28 13:58:48 2017_x000D_	26.3718	35.7852	146.207	2.5518	2	35.7779	82.2884	177.238	3.09338	47.4449		15.7166	0
36059	Tue Mar 28 13:58:48 2017_x000D_	25.9486	35.4764	148.692	2.59517	2	35.7779	82.2884	177.238	3.09338	47.8328		11.3392	0
36060	Tue Mar 28 13:58:48 2017_x000D_	25.6315	35.2707	150.223	2.62189	2	35.7779	82.2884	177.238	3.09338	48.1		11.3275	52.6823
36061	Tue Mar 28 13:58:48 2017_x000D_	25.3148	35.0651	148.692	2.59516	2	34.0301	82.4587	176.888	3.08728	48.1883		14.0292	0
36062	Tue Mar 28 13:58:48 2017_x000D_	24.8941	34.8609	148.693	2.59519	2	34.0301	82.4587	176.888	3.08728	48.4667		18.338	0
36063	Tue Mar 28 13:58:48 2017_x000D_	24.3661	34.5529	152.779	2.6665	2	34.0301	82.4587	176.888	3.08728	48.8708		8.94661	0
36064	Tue Mar 28 13:58:48 2017_x000D_	24.1521	34.3452	152.776	2.66645	2	34.0301	82.4587	176.888	3.08728	49.117		7.01863	78.4091
36065	Tue Mar 28 13:58:48 2017_x000D_	23.9416	34.2431	155.465	2.71337	2	31.4325	82.1696	189.407	3.30577	48.5084		11.3726	0
36066	Tue Mar 28 13:58:48 2017_x000D_	23.6235	34.0369	156.699	2.73492	2	31.4325	82.1696	189.407	3.30577	48.762		16.897	0
36067	Tue Mar 28 13:58:48 2017_x000D_	23.0982	33.8337	155.464	2.71336	2	31.4325	82.1696	189.407	3.30577	49.0492		11.3834	0
36068	Tue Mar 28 13:58:49 2017_x000D_	22.7798	33.6273	156.698	2.73489	2	31.4325	82.1696	189.407	3.30577	49.3074		16.917	93.0716
36069	Tue Mar 28 13:58:49 2017_x000D_	22.2539	33.4238	155.463	2.71334	2	28.4189	81.4327	186.143	3.2488	48.4031		9.93154	0
36070	Tue Mar 28 13:58:49 2017_x000D_	21.9386	33.3229	159.409	2.7822	2	28.4189	81.4327	186.143	3.2488	48.5443		18.4099	0
36071	Tue Mar 28 13:58:49 2017_x000D_	21.4087	33.0134	155.462	2.71333	2	28.4189	81.4327	186.143	3.2488	48.9241		12.9421	0
36072	Tue Mar 28 13:58:49 2017_x000D_	20.989	32.9136	152.783	2.66656	2	28.4189	81.4327	186.143	3.2488	49.0847		7.05086	78.3144
36073	Tue Mar 28 13:58:49 2017_x000D_	20.7775	32.8111	155.465	2.71338	2	25.8094	81.3612	171.063	2.98562	48.8102		22.8358	0
36074	Tue Mar 28 13:58:49 2017_x000D_	20.1388	32.397	155.461	2.71331	2	25.8094	81.3612	171.063	2.98562	49.2915		6.24961	0
36075	Tue Mar 28 13:58:49 2017_x000D_	19.9305	32.3999	155.464	2.71336	2	25.8094	81.3612	171.063	2.98562	49.313		14.1352	0
36076	Tue Mar 28 13:58:49 2017_x000D_	19.5066	32.1942	155.464	2.71336	2	25.8094	81.3612	171.063	2.98562
36077	Tue Mar 28 13:58:49 2017_x000D_	19.0788	31.8822	152.781	2.66653	2	25.8094	81.3612	171.063	2.98562
36078	Tue Mar 28 13:58:49 2017_x000D_	18.6581	31.7823	155.463	2.71334	2	22.9426	82.1559	171.063	2.98562
36079	Tue Mar 28 13:58:49 2017_x000D_	18.2334	31.5762	155.463	2.71333	2	22.9426	82.1559	171.063	2.98562
36080	Tue Mar 28 13:58:49 2017_x000D_	18.0174	31.3671	155.459	2.71327	2	22.9426	82.1559	171.063	2.98562
36081	Tue Mar 28 13:58:49 2017_x000D_	17.5924	31.1607	155.459	2.71326	2	22.9426	82.1559	171.063	2.98562
36082	Tue Mar 28 13:58:49 2017_x000D_	17.3797	31.0573	152.783	2.66656	2	20.9553	82.7564	165.527	2.889
36083	Tue Mar 28 13:58:49 2017_x000D_	17.1707	31.0601	152.786	2.66662	2	20.9553	82.7564	165.527	2.889
36084	Tue Mar 28 13:58:49 2017_x000D_	16.7416	30.7476	155.458	2.71325	2	20.9553	82.7564	165.527	2.889
36085	Tue Mar 28 13:58:49 2017_x000D_	16.5286	30.6441	152.783	2.66657	2	20.9553	82.7564	165.527	2.889
36086	Tue Mar 28 13:58:49 2017_x000D_	16.3194	30.6469	152.787	2.66664	2	17.7004	82.4494	186.823	3.26067
36087	Tue Mar 28 13:58:49 2017_x000D_	15.8933	30.4401	152.787	2.66664	2	17.7004	82.4494	186.823	3.26067
36088	Tue Mar 28 13:58:49 2017_x000D_	15.7815	30.2291	151.337	2.64133	2	17.7004	82.4494	186.823	3.26067
36089	Tue Mar 28 13:58:50 2017_x000D_	15.355	30.0218	146.256	2.55265	2	17.7004	82.4494	186.823	3.26067
36090	Tue Mar 28 13:58:50 2017_x000D_	15.1416	29.918	143.934	2.51212	2	17.7004	82.4494	186.823	3.26067
36091	Tue Mar 28 13:58:50 2017_x000D_	15.142	29.9178	135.963	2.373	2	14.6713	81.93	182.011	3.17669
36092	Tue Mar 28 13:58:50 2017_x000D_	15.0417	30.0252	119.284	2.08191	2	14.6713	81.93	182.011	3.17669
36093	Tue Mar 28 13:58:50 2017_x000D_	15.1506	30.1302	110.06	1.9209	2	14.6713	81.93	182.011	3.17669
36094	Tue Mar 28 13:58:50 2017_x000D_	15.0501	30.2382	94.9634	1.65742	2	14.6713	81.93	182.011	3.17669
36095	Tue Mar 28 13:58:50 2017_x000D_	15.0504	30.2386	83.122	1.45075	2	12.5028	81.6523	181.823	3.1734
36096	Tue Mar 28 13:58:50 2017_x000D_	14.942	30.1344	68.14	1.18927	2	12.5028	81.6523	181.823	3.1734
36097	Tue Mar 28 13:58:50 2017_x000D_	15.0467	30.1335	57.4785	1.00319	2	12.5028	81.6523	181.823	3.1734
36098	Tue Mar 28 13:58:50 2017_x000D_	15.14	29.8137	44.6201	0.778768	2	12.5028	81.6523	181.823	3.1734
36099	Tue Mar 28 13:58:50 2017_x000D_	15.14	29.8137	44.6201	0.778768	2	10.3429	81.1564	185.803	3.24288
36100	Tue Mar 28 13:58:50 2017_x000D_	15.2405	29.7064	31.8924	0.556628	2	10.3429	81.1564	185.803	3.24288
36101	Tue Mar 28 13:58:50 2017_x000D_	15.4458	29.5974	21.3805	0.373161	2	10.3429	81.1564	185.803	3.24288
36102	Tue Mar 28 13:58:50 2017_x000D_	15.8574	29.3794	15.7607	0.275077	2	10.3429	81.1564	185.803	3.24288
36103	Tue Mar 28 13:58:50 2017_x000D_	16.6877	29.1564	15.761	0.275081	2	10.3429	81.1564	185.803	3.24288
36104	Tue Mar 28 13:58:50 2017_x000D_	17.1028	29.045	18.6129	0.324857	2	8.82684	80.8965	184.413	3.21861
36105	Tue Mar 28 13:58:50 2017_x000D_	17.5175	28.9335	15.7612	0.275086	2	8.82684	80.8965	184.413	3.21861
36106	Tue Mar 28 13:58:50 2017_x000D_	18.2425	28.7121	22.4375	0.391608	2	8.82684	80.8965	184.413	3.21861
36107	Tue Mar 28 13:58:50 2017_x000D_	18.5524	28.6021	24.0638	0.419993	2	8.82684	80.8965	184.413	3.21861
36108	Tue Mar 28 13:58:50 2017_x000D_	18.8589	28.3859	25.2223	0.440211	2	7.80265	79.3386	218.796	3.81871
36109	Tue Mar 28 13:58:50 2017_x000D_	19.475	28.0598	27.8963	0.486882	2	7.80265	79.3386	218.796	3.81871
36110	Tue Mar 28 13:58:50 2017_x000D_	19.7849	27.9498	31.9051	0.556849	2	7.80265	79.3386	218.796	3.81871
36111	Tue Mar 28 13:58:51 2017_x000D_	20.1954	27.7325	31.9055	0.556857	2	7.80265	79.3386	218.796	3.81871
36112	Tue Mar 28 13:58:51 2017_x000D_	20.5051	27.6226	36.0583	0.629335	2	6.83416	76.4695	265.818	4.6394
36113	Tue Mar 28 13:58:51 2017_x000D_	20.9084	27.1931	36.057	0.629313	2	6.83416	76.4695	265.818	4.6394
36114	Tue Mar 28 13:58:51 2017_x000D_	21.1102	26.9783	40.7593	0.711384	2	6.83416	76.4695	265.818	4.6394
36115	Tue Mar 28 13:58:51 2017_x000D_	21.4161	26.7623	37.8477	0.660567	2	6.83416	76.4695	265.818	4.6394
36116	Tue Mar 28 13:58:51 2017_x000D_	21.6212	26.6538	40.3153	0.703634	2	6.83416	76.4695	265.818	4.6394
36117	Tue Mar 28 13:58:51 2017_x000D_	22.0244	26.2244	40.3147	0.703624	2	6.719	74.0597	264.918	4.62369
36118	Tue Mar 28 13:58:51 2017_x000D_	22.3301	26.0086	38.4795	0.671593	2	6.719	74.0597	264.918	4.62369
36119	Tue Mar 28 13:58:51 2017_x000D_	22.7365	25.6855	36.0554	0.629285	2	6.719	74.0597	264.918	4.62369
36120	Tue Mar 28 13:58:51 2017_x000D_	23.0423	25.4697	37.8474	0.660563	2	6.719	74.0597	264.918	4.62369
36121	Tue Mar 28 13:58:51 2017_x000D_	23.5493	25.0395	36.0549	0.629276	2	5.97711	70.9741	261.741	4.56823
36122	Tue Mar 28 13:58:51 2017_x000D_	23.7508	24.8249	36.0542	0.629265	2	5.97711	70.9741	261.741	4.56823
36123	Tue Mar 28 13:58:51 2017_x000D_	24.157	24.502	33.4806	0.584348	2	5.97711	70.9741	261.741	4.56823
36124	Tue Mar 28 13:58:51 2017_x000D_	24.3618	24.3937	36.0544	0.629267	2	5.97711	70.9741	261.741	4.56823
36125	Tue Mar 28 13:58:51 2017_x000D_	24.6703	24.2844	31.8977	0.55672	2	5.84295	68.9989	273.233	4.76881
36126	Tue Mar 28 13:58:51 2017_x000D_	24.8717	24.0699	31.8966	0.556701	2	5.84295	68.9989	273.233	4.76881
36127	Tue Mar 28 13:58:51 2017_x000D_	25.281	23.8534	31.8971	0.556709	2	5.84295	68.9989	273.233	4.76881
36128	Tue Mar 28 13:58:51 2017_x000D_	25.6869	23.5307	29.2512	0.51053	2	5.84295	68.9989	273.233	4.76881
36129	Tue Mar 28 13:58:51 2017_x000D_	25.8915	23.4225	31.8965	0.556699	2	5.84295	68.9989	273.233	4.76881
36130	Tue Mar 28 13:58:51 2017_x000D_	25.9922	23.3152	30.7552	0.536779	2	5.33736	65.4778	266.053	4.64351
36131	Tue Mar 28 13:58:51 2017_x000D_	26.3006	23.2061	31.8969	0.556707	2	5.33736	65.4778	266.053	4.64351
36132	Tue Mar 28 13:58:52 2017_x000D_	26.5018	22.9917	31.8959	0.556688	2	5.33736	65.4778	266.053	4.64351
36133	Tue Mar 28 13:58:52 2017_x000D_	26.7064	22.8836	34.4074	0.600522	2	5.33736	65.4778	266.053	4.64351
36134	Tue Mar 28 13:58:52 2017_x000D_	26.9111	22.7753	40.3194	0.703706	2	5.25902	62.1855	274.151	4.78483
36135	Tue Mar 28 13:58:52 2017_x000D_	26.9115	22.7751	48.9706	0.854698	2	5.25902	62.1855	274.151	4.78483
36136	Tue Mar 28 13:58:52 2017_x000D_	26.8143	22.988	59.9934	1.04708	2	5.25902	62.1855	274.151	4.78483
36137	Tue Mar 28 13:58:52 2017_x000D_	26.7171	23.2009	70.7746	1.23525	2	5.25902	62.1855	274.151	4.78483
36138	Tue Mar 28 13:58:52 2017_x000D_	26.7202	23.3065	82.9341	1.44747	2	5.62709	58.684	270.724	4.72503
36139	Tue Mar 28 13:58:52 2017_x000D_	26.8238	23.3052	91.7309	1.60101	2	5.62709	58.684	270.724	4.72503
36140	Tue Mar 28 13:58:52 2017_x000D_	26.8202	23.1988	103.929	1.8139	2	5.62709	58.684	270.724	4.72503
36141	Tue Mar 28 13:58:52 2017_x000D_	26.8199	23.1986	109.659	1.91391	2	5.62709	58.684	270.724	4.72503
36142	Tue Mar 28 13:58:52 2017_x000D_	26.8164	23.0924	116.219	2.0284	2	5.51138	56.2646	266.508	4.65144
36143	Tue Mar 28 13:58:52 2017_x000D_	26.8129	22.9862	122.821	2.14363	2	5.51138	56.2646	266.508	4.65144
36144	Tue Mar 28 13:58:52 2017_x000D_	26.7022	22.7749	133.413	2.32849	2	5.51138	56.2646	266.508	4.65144
36145	Tue Mar 28 13:58:52 2017_x000D_	26.4913	22.6708	135.49	2.36475	2	5.51138	56.2646	266.508	4.65144
36146	Tue Mar 28 13:58:52 2017_x000D_	26.1665	22.2486	137.565	2.40096	2	5.51138	56.2646	266.508	4.65144
36147	Tue Mar 28 13:58:52 2017_x000D_	25.7443	22.0397	137.57	2.40104	2	5.87978	52.7588	272.507	4.75614
36148	Tue Mar 28 13:58:52 2017_x000D_	25.3118	21.5114	135.49	2.36475	2	5.87978	52.7588	272.507	4.75614
36149	Tue Mar 28 13:58:52 2017_x000D_	25.0972	21.3004	135.49	2.36475	2	5.87978	52.7588	272.507	4.75614
36150	Tue Mar 28 13:58:52 2017_x000D_	24.8829	21.0894	131.197	2.28983	2	5.87978	52.7588	272.507	4.75614
36151	Tue Mar 28 13:58:52 2017_x000D_	24.4498	20.5603	129.307	2.25683	2	5.99219	50.123	273.975	4.78177
36152	Tue Mar 28 13:58:52 2017_x000D_	24.2348	20.3489	129.308	2.25685	2	5.99219	50.123	273.975	4.78177
36153	Tue Mar 28 13:58:53 2017_x000D_	24.0163	20.0307	127.567	2.22646	2	5.99219	50.123	273.975	4.78177
36154	Tue Mar 28 13:58:53 2017_x000D_	23.5826	19.501	129.307	2.25683	2	5.99219	50.123	273.975	4.78177
36155	Tue Mar 28 13:58:53 2017_x000D_	23.2529	18.9698	125.275	2.18645	2	7.25506	46.1989	275.082	4.80109
36156	Tue Mar 28 13:58:53 2017_x000D_	23.0341	18.6514	126.967	2.21599	2	7.25506	46.1989	275.082	4.80109
36157	Tue Mar 28 13:58:53 2017_x000D_	22.8151	18.3324	125.274	2.18645	2	7.25506	46.1989	275.082	4.80109
36158	Tue Mar 28 13:58:53 2017_x000D_	22.3803	17.8013	126.967	2.216	2	7.25506	46.1989	275.082	4.80109
36159	Tue Mar 28 13:58:53 2017_x000D_	22.161	17.4819	125.276	2.18647	2	7.25506	46.1989	275.082	4.80109
36160	Tue Mar 28 13:58:53 2017_x000D_	21.9451	17.2695	125.278	2.18651	2	7.58679	43.5661	280.368	4.89334
36161	Tue Mar 28 13:58:53 2017_x000D_	21.614	16.7368	129.299	2.25669	2	7.58679	43.5661	280.368	4.89334
36162	Tue Mar 28 13:58:53 2017_x000D_	21.5027	16.5236	126.965	2.21596	2	7.58679	43.5661	280.368	4.89334
36163	Tue Mar 28 13:58:53 2017_x000D_	21.0633	15.8838	126.964	2.21594	2	7.58679	43.5661	280.368	4.89334
36164	Tue Mar 28 13:58:53 2017_x000D_	20.8469	15.6708	126.965	2.21597	2	8.38482	40.2847	274.182	4.78538
36165	Tue Mar 28 13:58:53 2017_x000D_	20.735	15.4571	129.294	2.25661	2	8.38482	40.2847	274.182	4.78538
36166	Tue Mar 28 13:58:53 2017_x000D_	20.3018	15.0307	129.296	2.25665	2	8.38482	40.2847	274.182	4.78538
36167	Tue Mar 28 13:58:53 2017_x000D_	20.1902	14.8169	126.966	2.21597	2	8.38482	40.2847	274.182	4.78538
36168	Tue Mar 28 13:58:53 2017_x000D_	19.8613	14.3895	129.294	2.25661	2	8.74537	36.988	274.1	4.78395
36169	Tue Mar 28 13:58:53 2017_x000D_	19.7528	14.2828	133.385	2.328	2	8.74537	36.988	274.1	4.78395
36170	Tue Mar 28 13:58:53 2017_x000D_	19.641	14.0688	131.173	2.28941	2	8.74537	36.988	274.1	4.78395
36171	Tue Mar 28 13:58:53 2017_x000D_	19.207	13.6415	131.175	2.28944	2	8.74537	36.988	274.1	4.78395
36172	Tue Mar 28 13:58:53 2017_x000D_	19.0947	13.4271	133.381	2.32793	2	8.74537	36.988	274.1	4.78395
