# Supplementary material for: Guppies Prefer to Follow Large (Robot) Leaders Irrespective of Own Size
Source: Front Bioeng Biotechnol. 2020 May 15;8:441. doi: 10.3389/fbioe.2020.00441 (PMC7243707; doi:10.3389/fbioe.2020.00441)
Supplement: Supplementary file 3 [file Data_Sheet_1.ZIP › Raw Data/ID75.xlsx]

## Sheet: tracking_data__170504T152955_2
Framenumber	Current timestamp	ID_Fish_1	Robo Position x	Robo Position y	Robo Angle deg	Robo Angle rad	ID_Fish_1	Fish Position x	Fish Position y	Fish Angle deg	Fish Angle rad	Distance_between_subjects	Mean_Distance (L300 bis L1500)	Velocity_Robo	Velocity_Fish	Mean_velocity_Robo
3872	1493904674	1	18.4216	83.6324	263.383	4.59691	2	10.1746	60.2787	162.548	2.83699	24.7671	23.9684	12.9691	1.98135	9.28096	5.62546
3873	1493904674	1	18.3296	84.0548	275.137	4.80205	2	10.2216	60.2323	147.252	2.57003	25.1645		0	0
3874	1493904674	1	18.3296	84.0548	281.484	4.91282	2	10.2216	60.2323	134.609	2.34936	25.1645		13.3015	1.43405
3875	1493904674	1	18.1905	84.4758	289.684	5.05594	2	10.2212	60.1845	125.958	2.19838	25.5652		6.244	1.43103
3876	1493904674	1	18.0973	84.6619	304.761	5.31908	2	10.2209	60.1368	120.615	2.10513	25.7588		1.41362	1.43103
3877	1493904674	1	18.1444	84.6633	314.561	5.49012	2	10.2206	60.0891	115.449	2.01497	25.8201		1.41603	0
3878	1493904674	1	18.1441	84.6161	323.566	5.64729	2	10.2206	60.0891	110.946	1.93638	25.7751		8.13604	1.98133
3879	1493904675	1	17.955	84.4217	334.586	5.83963	2	10.2675	60.0426	107.026	1.86796	25.5624		2.83204	0
3880	1493904675	1	17.9545	84.3273	344.072	6.00519	2	10.2675	60.0426	75.7163	1.3215	25.4723		1.96656	1.41654
3881	1493904675	1	18.0013	84.2814	352.036	6.14419	2	10.2203	60.0413	72.9572	1.27334	25.4583		5.86896	1.97922
3882	1493904675	1	17.8129	84.2287	357.79	6.24461	2	10.2672	59.9949	70.4444	1.22949	25.3814		3.20472	1.43103
3883	1493904675	1	17.7185	84.1787	2.47101	0.0431272	2	10.2669	59.9472	72.3387	1.26255	25.3514		3.2119	0
3884	1493904675	1	17.7661	84.2746	348.149	6.07635	2	10.2669	59.9472	73.0827	1.27553	25.457		15.8545	0
3885	1493904675	1	18.1879	83.9562	0	0	2	10.2669	59.9472	75.7941	1.32286	25.2819		17.686	1.41954
3886	1493904675	1	17.6242	84.1288	4.22272	0.0737004	2	10.2196	59.9459	65.7173	1.14698	25.2911		0	1.43403
3887	1493904676	1	17.6242	84.1288	350.337	6.11453	2	10.2193	59.8981	62.6699	1.0938	25.3369		3.12334	1.41954
3888	1493904676	1	17.6708	84.0357	337.109	5.88366	2	10.2666	59.8994	62.462	1.09017	25.2464		5.88854	0
3889	1493904676	1	17.6227	83.8454	310.789	5.4243	2	10.2666	59.8994	59.4424	1.03747	25.0504		1.41362	1.43105
3890	1493904676	1	17.6698	83.8468	292.98	5.11346	2	10.2662	59.8517	59.1153	1.03176	25.1113		0	1.98346
3891	1493904676	1	17.6698	83.8468	309.475	5.40135	2	10.3132	59.8052	58.0959	1.01396	25.142		31.5917	1.98346
3892	1493904676	1	18.6597	84.206	317.001	5.53271	2	10.2662	59.8517	56.2544	0.981825	25.7601		3.20332	1.98346
3893	1493904676	1	18.5653	84.1561	303.811	5.30251	2	10.3132	59.8052	54.9341	0.958781	25.7112		6.23194	0
3894	1493904676	1	18.3776	84.2451	302.55	5.28049	2	10.3132	59.8052	55.3437	0.965929	25.736		3.20921	0
3895	1493904676	1	18.33	84.1493	299.119	5.22061	2	10.3132	59.8052	53.6871	0.937017	25.6301		6.24936	1.43103
3896	1493904677	1	18.4232	83.963	290.712	5.07387	2	10.3129	59.7575	53.7431	0.937995	25.5281		1.41903	0
3897	1493904677	1	18.4235	84.0103	307.373	5.36468	2	10.3129	59.7575	54.0663	0.943634	25.573		5.18629	1.43103
3898	1493904677	1	18.3286	83.8658	275.762	4.81295	2	10.3126	59.7098	54.0987	0.9442	25.4513		2.03244	0
3899	1493904677	1	18.2814	83.8172	270.214	4.71612	2	10.3126	59.7098	53.9711	0.941973	25.3903		7.08609	0
3900	1493904677	1	18.2802	83.581	270.712	4.72482	2	10.3126	59.7098	54.4857	0.950955	25.1658		5.88781	1.43405
3901	1493904677	1	18.2322	83.3907	270.712	4.72482	2	10.3122	59.662	54.0504	0.943357	25.0155		0	0
3902	1493904677	1	18.2322	83.3907	270.712	4.72482	2	10.3122	59.662	54.2116	0.94617	25.0155		0	0
3903	1493904677	1	18.2322	83.3907	270.712	4.72482	2	10.3122	59.662	54.0401	0.943178	25.0155		0	1.43103
3904	1493904678	1	18.2322	83.3907	270.712	4.72482	2	10.3119	59.6143	53.5495	0.934614	25.0609		0	0
3905	1493904678	1	18.2322	83.3907	270.712	4.72482	2	10.3119	59.6143	53.4242	0.932428	25.0609		107.008	1.41954
3906	1493904678	1	18.7329	79.8591	288.529	5.03578	2	10.3592	59.6156	53.5854	0.935242	21.907		8.8873	1.41954
3907	1493904678	1	18.8258	79.5778	305.377	5.32984	2	10.3119	59.6143	53.7396	0.937932	21.7032		7.19557	1.98346
3908	1493904678	1	18.8718	79.3424	319.805	5.58164	2	10.3589	59.5678	52.8106	0.921719	21.5291		7.8811	0
3909	1493904678	1	19.0594	79.1585	333.28	5.81683	2	10.3589	59.5678	52.8177	0.921842	21.4358		1.42203	0
3910	1493904678	1	19.0591	79.1111	345.09	6.02295	2	10.3589	59.5678	52.6558	0.919017	21.3924		15.6426	1.43103
3911	1493904678	1	19.1038	78.5916	355.918	6.21194	2	10.3586	59.5201	52.6576	0.919049	20.981		1.41362	1.41654
3912	1493904679	1	19.1509	78.593	5.63653	0.098376	2	10.4058	59.5214	52.4221	0.914938	20.981		18.5963	0
3913	1493904679	1	19.2423	77.9799	14.147	0.246912	2	10.4058	59.5214	52.8439	0.9223	20.4646		2.84103	0
3914	1493904679	1	19.2419	77.8852	21.902	0.382262	2	10.4058	59.5214	52.6286	0.918542	20.3791		15.6332	1.43403
3915	1493904679	1	19.2394	77.3641	28.9723	0.505662	2	10.4055	59.4736	52.0182	0.907888	19.9526		8.89963	0
3916	1493904679	1	19.3324	77.0824	35.3617	0.617179	2	10.4055	59.4736	51.1207	0.892224	19.7423		10.2572	1.98135
3917	1493904679	1	19.4251	76.7533	40.7772	0.711697	2	10.4525	59.4272	51.5329	0.899419	19.5116		8.53209	0
3918	1493904679	1	19.4238	76.4689	45.7827	0.79906	2	10.4525	59.4272	51.3213	0.895725	19.2589		14.2202	0
3919	1493904679	1	19.4216	75.9949	50.5698	0.88261	2	10.4525	59.4272	51.3197	0.895697	18.8397		2.84703	0
3920	1493904680	1	19.4212	75.9	54.6494	0.953813	2	10.4525	59.4272	50.8748	0.887933	18.7561		15.6665	1.98133
3921	1493904680	1	19.4659	75.3797	58.3368	1.01817	2	10.4994	59.3807	50.8034	0.886687	18.3403		11.4245	0
3922	1493904680	1	19.5113	75.0016	91.7274	1.60094	2	10.4994	59.3807	50.7813	0.886302	18.034		8.53809	0
3923	1493904680	1	19.51	74.717	91.8974	1.60391	2	10.4994	59.3807	50.3801	0.879298	17.7874		11.4304	0
3924	1493904680	1	19.5554	74.3387	91.0977	1.58996	2	10.4994	59.3807	49.8073	0.869301	17.4858		5.82309	1.43103
3925	1493904680	1	19.6017	74.1502	91.4988	1.59696	2	10.4991	59.333	50.2257	0.876603	17.3898		12.8461	1.41954
3926	1493904680	1	19.647	73.7244	91.1486	1.59084	2	10.5464	59.3343	50.0378	0.873325	17.0263		12.8488	0
3927	1493904680	1	19.6922	73.2985	91.6453	1.59951	2	10.5464	59.3343	49.4248	0.862625	16.6926		7.21381	0
3928	1493904681	1	19.7383	73.0625	90.4578	1.57879	2	10.5464	59.3343	49.1349	0.857567	16.5213		15.6722	0
3929	1493904681	1	19.7359	72.5401	92.9804	1.62281	2	10.5464	59.3343	48.7611	0.851042	16.0885		5.69705	1.98133
3930	1493904681	1	19.7351	72.3502	92.9689	1.62261	2	10.5933	59.2878	48.3447	0.843775	15.9436		18.5337	0
3931	1493904681	1	19.7794	71.734	93.2652	1.62778	2	10.5933	59.2878	47.8983	0.835983	15.4691		4.27804	0
3932	1493904681	1	19.7788	71.5914	91.3428	1.59423	2	10.5933	59.2878	47.8208	0.834631	15.3542		21.3828	0
3933	1493904681	1	19.8228	70.88	91.2535	1.59267	2	10.5933	59.2878	47.8276	0.83475	14.8177		1.41654	1.43403
3934	1493904681	1	19.87	70.8813	91.8285	1.60271	2	10.593	59.24	47.5313	0.829579	14.8857		17.1253	1.41954
3935	1493904681	1	19.9146	70.3122	90.626	1.58172	2	10.6403	59.2413	47.1171	0.822349	14.4422		4.27804	0
3936	1493904681	1	19.914	70.1696	91.1222	1.59038	2	10.6403	59.2413	46.1931	0.806221	14.3328		15.7116	0
3937	1493904682	1	19.9588	69.6478	89.4559	1.5613	2	10.6403	59.2413	46.5759	0.812903	13.9689		1.97925	0
3938	1493904682	1	19.9118	69.6941	91.586	1.59848	2	10.6403	59.2413	46.6787	0.814696	13.9722		22.9156	1.43103
3939	1493904682	1	20.0029	68.9357	87.8648	1.53353	2	10.64	59.1936	46.1248	0.805029	13.5119		2.85304	0
3940	1493904682	1	20.0024	68.8406	89.5717	1.56332	2	10.64	59.1936	46.0634	0.803958	13.4432		15.7208	0
3941	1493904682	1	20.0473	68.3185	87.6099	1.52908	2	10.64	59.1936	45.5846	0.795601	13.1058		2.85603	1.41954
3942	1493904682	1	20.0469	68.2233	89.3031	1.55863	2	10.6873	59.1949	45.839	0.800042	13.0044		17.1465	1.43403
3943	1493904682	1	20.0916	67.6535	91.7766	1.6018	2	10.687	59.1471	45.3124	0.79085	12.6809		1.42801	0
3944	1493904682	1	20.0918	67.7011	92.5931	1.61605	2	10.687	59.1471	45.2725	0.790155	12.713		22.9364	0
3945	1493904683	1	20.1829	66.942	90.7005	1.58302	2	10.687	59.1471	45.0262	0.785855	12.2855		4.28404	0
3946	1493904683	1	20.1823	66.7992	90.2084	1.57443	2	10.687	59.1471	45.803	0.799414	12.1949		3.15018	0
3947	1493904683	1	20.2291	66.7052	92.7931	1.61955	2	10.687	59.1471	46.0908	0.804436	12.1728		17.1587	1.97922
3948	1493904683	1	20.2739	66.135	90.5231	1.57993	2	10.7339	59.1007	45.9566	0.802093	11.853		1.42803	0
3949	1493904683	1	20.2736	66.0874	89.391	1.56017	2	10.7339	59.1007	45.5668	0.79529	11.8245		15.742	0
3950	1493904683	1	20.3186	65.5646	90.8017	1.58479	2	10.7339	59.1007	45.1891	0.788698	11.5606		1.43101	1.43403
3951	1493904683	1	20.3188	65.6123	90.347	1.57685	2	10.7336	59.0529	44.9174	0.783957	11.6147		15.8911	0
3952	1493904684	1	20.4111	65.0907	90.2625	1.57538	2	10.7336	59.0529	45.162	0.788225	11.4065		1.42801	0
3953	1493904684	1	20.4109	65.0431	90.3292	1.57654	2	10.7336	59.0529	45.098	0.787108	11.3812		7.33319	0
3954	1493904684	1	20.3625	64.8035	91.8257	1.60266	2	10.7336	59.0529	44.7508	0.781049	11.2154		7.60983	0
3955	1493904684	1	20.456	64.5677	91.3949	1.59514	2	10.7336	59.0529	44.5182	0.776989	11.1776		5.71805	0
3956	1493904684	1	20.4552	64.3771	90.1201	1.57289	2	10.7336	59.0529	44.5135	0.776907	11.0841		4.47876	0
3957	1493904684	1	20.5019	64.2353	89.4192	1.56066	2	10.7336	59.0529	45.0608	0.786459	11.0579		5.72106	1.43403
3958	1493904684	1	20.501	64.0446	89.2499	1.55771	2	10.7333	59.0051	44.947	0.784473	10.9911		14.3296	1.41954
3959	1493904684	1	20.5463	63.5691	87.4824	1.52686	2	10.7806	59.0064	43.8962	0.766133	10.779		8.20827	1.41954
3960	1493904685	1	20.6871	63.3345	81.8729	1.42895	2	10.7333	59.0051	43.812	0.764664	10.8546		4.47876	0
3961	1493904685	1	20.7338	63.1927	79.5881	1.38907	2	10.7333	59.0051	43.3864	0.757236	10.8419		1.41954	0
3962	1493904685	1	20.6865	63.1914	79.9402	1.39522	2	10.7333	59.0051	43.4411	0.758189	10.7977		1.98349	1.98135
3963	1493904685	1	20.6394	63.2378	71.1406	1.24164	2	10.7803	58.9587	43.287	0.755501	10.7477		10.699	0
3964	1493904685	1	20.3089	63.3718	54.2789	0.947345	2	10.7803	58.9587	43.9475	0.767029	10.5009		5.67814	1.41954
3965	1493904685	1	20.1197	63.3666	46.9414	0.819282	2	10.733	58.9574	43.3226	0.756122	10.3707		1.41962	1.41954
3966	1493904685	1	20.0724	63.3652	45.5537	0.795062	2	10.7803	58.9587	43.173	0.753511	10.284		2.04732	1.43405
3967	1493904685	1	20.0249	63.3162	62.6159	1.09285	2	10.7799	58.9109	43.0266	0.750957	10.2409		1.41962	0
3968	1493904685	1	20.0722	63.3176	76.3397	1.33238	2	10.7799	58.9109	43.4388	0.758149	10.2843		2.04732	0
3969	1493904686	1	20.1197	63.3666	70.588	1.23199	2	10.7799	58.9109	43.3144	0.755978	10.3482		2.83907	0
3970	1493904686	1	20.2143	63.3692	64.5337	1.12632	2	10.7799	58.9109	43.2436	0.754744	10.4348		2.83907	1.43103
3971	1493904686	1	20.3089	63.3718	58.0013	1.01231	2	10.7796	58.8632	42.5183	0.742085	10.5421		0	1.43103
3972	1493904686	1	20.3089	63.3718	52.1451	0.910103	2	10.7799	58.9109	42.3304	0.738804	10.5215		4.09464	0
3973	1493904686	1	20.4039	63.4698	45.8597	0.800403	2	10.7799	58.9109	42.4259	0.740471	10.6492		35.6358	1.43103
3974	1493904686	1	21.3999	64.1171	50.2048	0.876239	2	10.7796	58.8632	42.2348	0.737136	11.8488		30.431	0
3975	1493904686	1	20.5463	63.5691	42.3844	0.739747	2	10.7796	58.8632	41.6794	0.727443	10.8413		5.20565	0
3976	1493904686	1	20.6886	63.6684	34.4637	0.601506	2	10.7796	58.8632	41.7824	0.72924	11.0126		10.2345	0
3977	1493904687	1	20.9261	63.9133	26.3926	0.460638	2	10.7796	58.8632	41.3667	0.721986	11.3338		15.3789	1.43403
3978	1493904687	1	21.3059	64.2576	19.0369	0.332257	2	10.7793	58.8154	40.7772	0.711697	11.8502		15.3747	0
3979	1493904687	1	21.6856	64.6018	12.7895	0.223219	2	10.7793	58.8154	40.9095	0.714005	12.3462		18.4195	0
3980	1493904687	1	22.113	65.0426	7.49992	0.130898	2	10.7793	58.8154	41.7209	0.728167	12.9318		8.18498	0
3981	1493904687	1	22.303	65.2384	2.77575	0.0484459	2	10.7793	58.8154	41.6703	0.727285	13.1928		19.6437	0
3982	1493904687	1	22.8247	65.6341	327.569	5.71715	2	10.7793	58.8154	41.4222	0.722953	13.8415		3.23342	0
3983	1493904687	1	22.8723	65.7308	328.153	5.72736	2	10.7793	58.8154	41.3615	0.721895	13.9307		23.2347	0
3984	1493904687	1	23.5358	66.1303	332.443	5.80223	2	10.7793	58.8154	41.3615	0.721895	14.705		5.21719	0
3985	1493904688	1	23.6309	66.2759	333.438	5.81959	2	10.7793	58.8154	41.2263	0.719535	14.8601		18.0483	0
3986	1493904688	1	24.1522	66.5762	339.519	5.92572	2	10.7793	58.8154	40.8596	0.713135	15.4617		5.20147	0
3987	1493904688	1	24.2944	66.6754	340.869	5.94928	2	10.7793	58.8154	40.7496	0.711215	15.6345		27.7226	0
3988	1493904688	1	25.1467	67.0325	342.199	5.9725	2	10.7793	58.8154	40.4319	0.705669	16.5512		2.04517	0
3989	1493904688	1	25.1942	67.0814	342.944	5.98551	2	10.7793	58.8154	40.0572	0.69913	16.6167		25.8566	0
3990	1493904688	1	25.9991	67.3896	345.352	6.02752	2	10.7793	58.8154	40.1988	0.701602	17.4688		3.21548	1.41954
3991	1493904688	1	26.0938	67.4398	344.277	6.00877	2	10.8266	58.8167	39.8875	0.696169	17.5341		18.6744	1.41954
3992	1493904688	1	26.6621	67.6938	342.028	5.96951	2	10.7793	58.8154	39.8287	0.695142	18.1959		10.9418	1.41954
3993	1493904689	1	26.9936	67.8459	339.65	5.92802	2	10.8266	58.8167	39.0077	0.680813	18.5175		10.4208	1.43403
3994	1493904689	1	27.3249	67.9503	341.626	5.96251	2	10.8263	58.7689	38.7236	0.675854	18.8813		12.8688	0
3995	1493904689	1	27.7038	68.1514	339.444	5.92442	2	10.8263	58.7689	38.7236	0.675854	19.3101		10.4237	0
3996	1493904689	1	28.0352	68.2558	340.268	5.93879	2	10.8263	58.7689	38.8052	0.677279	19.6506		9.64925	0
3997	1493904689	1	28.3193	68.4066	339.167	5.91958	2	10.8263	58.7689	38.8368	0.677831	19.9722		14.1533	0
3998	1493904689	1	28.7455	68.6089	338.319	5.90479	2	10.8263	58.7689	38.8368	0.677831	20.4432		9.64925	0
3999	1493904689	1	29.0296	68.7597	337.896	5.89739	2	10.8263	58.7689	39.0307	0.681214	20.7648		10.3988	1.43403
4000	1493904689	1	29.3139	68.958	335.459	5.85486	2	10.8266	58.8167	39.3434	0.686672	21.0862		7.72988	0
4001	1493904690	1	29.5506	69.0598	335.038	5.84751	2	10.8266	58.8167	39.7865	0.694405	21.3427		7.72988	0
4002	1493904690	1	29.7873	69.1616	333.795	5.82582	2	10.8266	58.8167	39.7865	0.694405	21.5992		11.6101	0
4003	1493904690	1	30.1188	69.3613	333.001	5.81196	2	10.8266	58.8167	39.7346	0.693499	21.9858		5.1973	0
4004	1493904690	1	30.2609	69.4604	331.861	5.79206	2	10.8266	58.8167	39.7346	0.693499	22.1581		9.64925	0
4005	1493904690	1	30.545	69.6112	332.507	5.80333	2	10.8266	58.8167	39.8714	0.695887	22.4797		10.3963	0
4006	1493904690	1	30.8292	69.8095	329.764	5.75547	2	10.8266	58.8167	39.5246	0.689835	22.8242		9.24324	0
4007	1493904690	1	31.0661	70.0065	330.422	5.76695	2	10.8266	58.8167	39.5246	0.689835	23.1268		14.8177	0
4008	1493904690	1	31.4922	70.2563	330.606	5.77016	2	10.8266	58.8167	39.6046	0.691231	23.6206		4.53254	0
4009	1493904691	1	31.6342	70.3079	330.503	5.76837	2	10.8266	58.8167	39.9252	0.696827	23.7698		16.7953	0
4010	1493904691	1	32.1077	70.6066	330.25	5.76394	2	10.8266	58.8167	39.9252	0.696827	24.3287		4.08616	0
4011	1493904691	1	32.2025	70.7044	331.398	5.78398	2	10.8266	58.8167	39.6655	0.692294	24.4591		10.9351	0
4012	1493904691	1	32.5338	70.8564	333.184	5.81515	2	10.8266	58.8167	39.6938	0.692787	24.8225		13.3089	0
4013	1493904691	1	32.8654	71.1511	333.031	5.81248	2	10.8266	58.8167	39.6938	0.692787	25.2556		7.72713	0
4014	1493904691	1	33.102	71.2529	332.28	5.79938	2	10.8266	58.8167	39.6938	0.692787	25.5118		16.4482	0
4015	1493904691	1	33.5282	71.5978	331.072	5.77829	2	10.8266	58.8167	39.8198	0.694986	26.0522		7.72713	0
4016	1493904691	1	33.7648	71.6996	331.239	5.78121	2	10.8266	58.8167	39.7297	0.693414	26.3084		11.2702	0
4017	1493904691	1	34.0489	71.9454	332.118	5.79655	2	10.8266	58.8167	39.7644	0.694019	26.6765		7.72594	0
4018	1493904692	1	34.2855	72.0471	330.233	5.76365	2	10.8266	58.8167	39.4081	0.687801	26.9326		17.5921	0
4019	1493904692	1	34.7588	72.3933	331.511	5.78596	2	10.8266	58.8167	39.4081	0.687801	27.515		4.53151	0
4020	1493904692	1	34.9008	72.4448	332.339	5.80041	2	10.8266	58.8167	39.743	0.693647	27.6639		14.8126	0
4021	1493904692	1	35.3267	72.6946	334.998	5.84683	2	10.8266	58.8167	39.7928	0.694515	28.1576		7.2068	0
4022	1493904692	1	35.516	72.8425	334.672	5.84113	2	10.8266	58.8167	39.7928	0.694515	28.3952		10.9351	0
4023	1493904692	1	35.8473	72.9945	334.643	5.84062	2	10.8266	58.8167	39.7928	0.694515	28.7584		15.5803	0
4024	1493904692	1	36.2732	73.2917	335.852	5.86173	2	10.8266	58.8167	39.7928	0.694515	29.2755		9.64114	0
4025	1493904692	1	36.5571	73.4423	335.061	5.84792	2	10.8266	58.8167	39.9904	0.697964	29.5967		7.72319	0
4026	1493904693	1	36.7936	73.544	336.237	5.86845	2	10.8266	58.8167	40.0878	0.699663	29.8526		10.9324	0
4027	1493904693	1	37.1248	73.696	337.607	5.89236	2	10.8266	58.8167	39.9287	0.696887	30.2157		11.5978	0
4028	1493904693	1	37.456	73.8954	337.237	5.88589	2	10.8266	58.8167	39.9054	0.69648	30.6022		10.3855	0
4029	1493904693	1	37.7399	74.0935	335.334	5.85268	2	10.8266	58.8167	40.3282	0.70386	30.9468		10.9297	0
4030	1493904693	1	38.071	74.2455	336.24	5.8685	2	10.8266	58.8167	40.4246	0.705542	31.3098		7.72319	0
4031	1493904693	1	38.3075	74.3472	338.018	5.89953	2	10.8266	58.8167	40.4071	0.705238	31.5657		10.3855	0
4032	1493904693	1	38.5914	74.5453	336.087	5.86582	2	10.8266	58.8167	40.4612	0.70618	31.9104		12.8499	0
4033	1493904693	1	38.9698	74.746	336.338	5.87021	2	10.8266	58.8167	40.2637	0.702735	32.3386		7.72319	0
4034	1493904694	1	39.2063	74.8477	337.607	5.89235	2	10.8266	58.8167	40.0373	0.698782	32.5945		10.383	0
4035	1493904694	1	39.4901	75.0458	337.208	5.88539	2	10.8266	58.8167	40.128	0.700366	32.939		12.2471	1.43403
4036	1493904694	1	39.8685	75.199	337.064	5.88288	2	10.8263	58.7689	40.2481	0.702462	33.3676		6.42566	0
4037	1493904694	1	40.0577	75.2994	338.229	5.90321	2	10.8263	58.7689	38.9689	0.680135	33.5817		13.5761	1.43403
4038	1493904694	1	40.4361	75.5476	335.755	5.86003	2	10.8266	58.8167	36.7161	0.640817	34.0095		5.89369	1.43403
4039	1493904694	1	40.6253	75.6005	336.712	5.87674	2	10.8263	58.7689	34.0011	0.593431	34.224		6.11658	0
4040	1493904694	1	40.7671	75.747	336.967	5.88119	2	10.8263	58.7689	31.889	0.556568	34.4196		13.5871	1.41954
4041	1493904694	1	41.1928	75.9016	336.069	5.86551	2	10.8736	58.7702	29.6571	0.517615	34.8244		4.07983	0
4042	1493904695	1	41.2874	75.9993	335.81	5.86099	2	10.8736	58.7702	28.0979	0.490401	34.9548		14.1331	0
4043	1493904695	1	41.713	76.2013	336.901	5.88002	2	10.8736	58.7702	26.8512	0.468642	35.4247		1.41962	1.43403
4044	1493904695	1	41.7603	76.2027	337.182	5.88494	2	10.8739	58.818	25.1309	0.438616	35.4429		14.8002	1.98346
4045	1493904695	1	42.1859	76.4522	336.632	5.87534	2	10.9209	58.7715	23.9858	0.418631	35.9181		0	1.43403
4046	1493904695	1	42.1859	76.4522	336.604	5.87485	2	10.9212	58.8193	22.6954	0.39611	35.8943		9.63444	0
4047	1493904695	1	42.4696	76.6027	337.448	5.88958	2	10.9212	58.8193	22.3898	0.390775	36.2153		5.19066	1.41954
4048	1493904695	1	42.6115	76.7017	337.115	5.88377	2	10.9685	58.8206	21.2068	0.370129	36.3457		2.83916	0
4049	1493904695	1	42.7061	76.7044	335.523	5.85599	2	10.9685	58.8206	20.7739	0.362573	36.4295		11.251	0
4050	1493904695	1	42.9897	76.9498	336.254	5.86875	2	10.9685	58.8206	19.6387	0.34276	36.7971		5.89369	0
4051	1493904696	1	43.1789	77.0027	335.037	5.8475	2	10.9685	58.8206	19.6463	0.342893	36.9878		16.7711	1.41646
4052	1493904696	1	43.6517	77.301	341.793	5.96542	2	11.0157	58.8218	19.6171	0.342383	37.5045		0	0
4053	1493904696	1	43.6517	77.301	341.475	5.95986	2	11.0157	58.8218	19.2083	0.335248	37.5045		17.6774	1.43405
4054	1493904696	1	44.2192	77.4596	347.974	6.07329	2	11.0161	58.8696	18.0724	0.315422	38.053		5.81775	0
4055	1493904696	1	44.0299	77.5017	348.529	6.08297	2	11.0161	58.8696	18.2372	0.318299	37.9087		0	1.41654
4056	1493904696	1	44.0299	77.5017	348.84	6.08841	2	11.0633	58.8709	17.7884	0.310466	37.8669		12.8181	0
4057	1493904696	1	44.4557	77.4663	2.6042	0.0454518	2	11.0633	58.8709	17.7194	0.309261	38.221		5.697	0
4058	1493904696	1	44.4555	77.6562	4.31644	0.0753362	2	11.0633	58.8709	17.6429	0.307926	38.3135		1.425	0
4059	1493904697	1	44.4555	77.6087	4.04244	0.070554	2	11.0633	58.8709	17.7957	0.310594	38.2903		8.18369	0
4060	1493904697	1	44.6922	77.4731	16.4299	0.286756	2	11.0633	58.8709	17.415	0.303949	38.431		3.21736	0
4061	1493904697	1	44.7394	77.5694	27.2966	0.476416	2	11.0633	58.8709	17.2091	0.300355	38.519		5.68123	2.05156
4062	1493904697	1	44.9287	77.5747	30.0777	0.524954	2	11.1109	58.92	16.9057	0.29506	38.6218		5.06486	0
4063	1493904697	1	45.0235	77.435	36.977	0.64537	2	11.1109	58.92	16.3641	0.285608	38.6377		5.95082	0
4064	1493904697	1	45.1656	77.2966	43.1517	0.753139	2	11.1109	58.92	16.2014	0.282768	38.6965		8.9886	0
4065	1493904697	1	45.3552	77.0646	49.1657	0.858103	2	11.1109	58.92	15.6903	0.273848	38.7543		0	0
4066	1493904697	1	45.3552	77.0646	54.1711	0.945464	2	11.1109	58.92	16.2039	0.282811	38.7543		14.4862	0
4067	1493904698	1	45.5924	76.644	66.9454	1.16842	2	11.1109	58.92	16.1049	0.281084	38.77		5.06222	0
4068	1493904698	1	45.7345	76.553	68.3592	1.19309	2	11.1109	58.92	15.9328	0.27808	38.8551		10.2971	1.43105
4069	1493904698	1	45.8296	76.2232	74.9413	1.30797	2	11.1113	58.9677	16.0114	0.279453	38.77		10.0394	0
4070	1493904698	1	45.8775	75.892	81.4864	1.42221	2	11.1113	58.9677	15.5156	0.270799	38.6668		5.06734	0
4071	1493904698	1	45.9723	75.7522	82.5277	1.44038	2	11.1113	58.9677	15.7324	0.274583	38.6912		12.8698	0
4072	1493904698	1	46.0203	75.3259	84.8161	1.48032	2	11.1113	58.9677	15.7324	0.274583	38.5516		10.0453	0
4073	1493904698	1	46.0682	74.9945	89.1783	1.55646	2	11.1113	58.9677	15.3993	0.268769	38.4557		8.63392	0
4074	1493904698	1	46.116	74.7107	88.7217	1.54849	2	11.1113	58.9677	15.3993	0.268769	38.3819		14.296	0
4075	1493904698	1	46.1641	74.2366	91.2477	1.59257	2	11.1113	58.9677	15.1988	0.265269	38.234		5.84415	0
4076	1493904699	1	46.2117	74.0477	90.3616	1.57711	2	11.1113	58.9677	15.2132	0.26552	38.2027		12.8788	0
4077	1493904699	1	46.2597	73.6211	90.8992	1.58649	2	11.1113	58.9677	15.0955	0.263467	38.0806		9.99002	1.41654
4078	1493904699	1	46.2603	73.2881	89.9847	1.57053	2	11.1585	58.969	15.5744	0.271824	37.9101		10.0542	0
4079	1493904699	1	46.3082	72.9564	91.0556	1.58922	2	11.1585	58.969	15.2693	0.2665	37.8305		14.274	0
4080	1493904699	1	46.3089	72.4806	90.0198	1.57114	2	11.1585	58.969	15.2693	0.2665	37.6579		7.61209	0
4081	1493904699	1	46.4041	72.2454	88.7895	1.54967	2	11.1585	58.969	15.1922	0.265155	37.6632		12.852	0
4082	1493904699	1	46.4047	71.817	86.3728	1.50749	2	11.1585	58.969	15.1922	0.265155	37.5149		8.95846	0
4083	1493904699	1	46.5	71.534	87.2052	1.52202	2	11.1585	58.969	14.9555	0.261023	37.5087		8.56801	0
4084	1493904700	1	46.5004	71.2484	86.0472	1.50181	2	11.1585	58.969	14.9555	0.261023	37.4143		11.482	0
4085	1493904700	1	46.5485	70.8687	86.0381	1.50165	2	11.1585	58.969	14.896	0.259984	37.337		11.4787	0
4086	1493904700	1	46.5965	70.4891	84.7097	1.47846	2	11.1585	58.969	14.9454	0.260847	37.2634		10.3276	0
4087	1493904700	1	46.6918	70.1583	84.7489	1.47915	2	11.1585	58.969	14.9454	0.260847	37.2534		12.9063	0
4088	1493904700	1	46.74	69.7308	83.9148	1.46459	2	11.1585	58.969	14.8516	0.259209	37.1734		7.25023	0
4089	1493904700	1	46.7878	69.4939	84.6103	1.47673	2	11.1585	58.969	14.8537	0.259246	37.1513		14.8157	0
4090	1493904700	1	46.9308	69.0212	84.338	1.47198	2	11.1585	58.969	14.8537	0.259246	37.1578		10.0725	0
4091	1493904700	1	46.9788	68.6889	83.2716	1.45336	2	11.1585	58.969	14.8537	0.259246	37.1156		10.3379	1.41654
4092	1493904701	1	47.0743	68.3578	84.2243	1.46999	2	11.1113	58.9677	14.4998	0.253069	37.1687		14.5128	0
4093	1493904701	1	47.17	67.8836	83.0788	1.45	2	11.1113	58.9677	14.5842	0.254542	37.1446		4.48728	0
4094	1493904701	1	47.2176	67.7418	82.9707	1.44811	2	11.1113	58.9677	14.5842	0.254542	37.1571		15.9221	0
4095	1493904701	1	47.3135	67.2198	83.0253	1.44906	2	11.1113	58.9677	14.5842	0.254542	37.1308		10.0843	0
4096	1493904701	1	47.3615	66.8871	81.8785	1.42905	2	11.1113	58.9677	14.8469	0.259127	37.1052		8.66746	0
4097	1493904701	1	47.4095	66.6022	81.9181	1.42974	2	11.1113	58.9677	14.8469	0.259127	37.0924		15.9339	0
4098	1493904701	1	47.5054	66.0798	83.9037	1.4644	2	11.1113	58.9677	14.8469	0.259127	37.0825		10.3495	0
4099	1493904701	1	47.6009	65.7483	83.8486	1.46343	2	11.1113	58.9677	14.8469	0.259127	37.1142		10.3523	0
4100	1493904702	1	47.6964	65.4167	84.4605	1.47411	2	11.1113	58.9677	15.0676	0.262979	37.1491		11.5122	0
4101	1493904702	1	47.7446	65.036	83.8708	1.46382	2	11.1113	58.9677	14.9721	0.261312	37.1325		8.98596	0
4102	1493904702	1	47.8401	64.7521	82.8184	1.44545	2	11.1113	58.9677	14.9721	0.261312	37.1815		12.9394	1.41654
4103	1493904702	1	47.8884	64.3235	83.7547	1.46179	2	11.1585	58.969	13.7598	0.240154	37.1181		10.3589	0
4104	1493904702	1	47.984	63.9917	84.1445	1.4686	2	11.1585	58.969	13.7325	0.239678	37.1664		14.8536	0
4105	1493904702	1	48.1274	63.5178	82.9411	1.4476	2	11.1585	58.969	13.7325	0.239678	37.2477		10.038	0
4106	1493904702	1	48.1281	63.1832	84.8387	1.48072	2	11.1585	58.969	13.7325	0.239678	37.209		11.7509	0
4107	1493904702	1	48.2239	62.8034	84.1007	1.46783	2	11.1585	58.969	13.7325	0.239678	37.2632		8.68521	0
4108	1493904703	1	48.2719	62.5179	83.9607	1.46539	2	11.1585	58.969	13.7325	0.239678	37.2827		11.7567	0
4109	1493904703	1	48.3677	62.1379	84.157	1.46882	2	11.1585	58.969	13.7325	0.239678	37.3439		8.68866	0
4110	1493904703	1	48.4158	61.8523	82.4175	1.43846	2	11.1585	58.969	13.715	0.239371	37.3687		10.3713	0
4111	1493904703	1	48.5115	61.5201	82.9452	1.44767	2	11.1585	58.969	13.715	0.239371	37.44		10.1119	0
4112	1493904703	1	48.5597	61.1865	83.2599	1.45316	2	11.1585	58.969	13.6888	0.238915	37.4669		11.7632	0
4113	1493904703	1	48.6556	60.8063	83.3341	1.45445	2	11.1585	58.969	13.6888	0.238915	37.5421		8.69458	0
4114	1493904703	1	48.7037	60.5205	83.0166	1.44891	2	11.1585	58.969	13.6888	0.238915	37.5772		10.1153	1.43403
4115	1493904703	1	48.752	60.1868	82.6623	1.44273	2	11.1582	58.9212	13.4443	0.234647	37.6151		8.7005	0
4116	1493904704	1	48.8001	59.9008	82.4263	1.43861	2	11.1582	58.9212	13.4443	0.234647	37.6546		10.1183	0
4117	1493904704	1	48.8484	59.567	83.4207	1.45597	2	11.1582	58.9212	13.4029	0.233925	37.6957		4.50341	0
4118	1493904704	1	48.8962	59.4247	83.026	1.44908	2	11.1582	58.9212	13.4029	0.233925	37.7414		15.8326	0
4119	1493904704	1	48.9449	58.8992	84.0286	1.46658	2	11.1582	58.9212	13.4029	0.233925	37.7867		0	0
4120	1493904704	1	48.9449	58.8992	84.0482	1.46692	2	11.1582	58.9212	13.3176	0.232436	37.7867		13.1737	0
4121	1493904704	1	49.0409	58.4707	83.6394	1.45978	2	11.1582	58.9212	13.4914	0.235469	37.8854		1.437	0
4122	1493904704	1	49.041	58.4228	82.9326	1.44745	2	11.1582	58.9212	13.5313	0.236166	37.8861		8.70691	0
4123	1493904704	1	49.0892	58.1366	83.647	1.45991	2	11.1582	58.9212	13.7803	0.240512	37.9391		4.51005	0
4124	1493904705	1	49.1371	57.9941	83.5493	1.45821	2	11.1582	58.9212	13.7511	0.240003	37.9902		8.70691	0
4125	1493904705	1	49.1853	57.7079	82.4988	1.43988	2	11.1582	58.9212	13.7511	0.240003	38.0465		4.51005	1.41954
4126	1493904705	1	49.2332	57.5654	83.2815	1.45354	2	11.2055	58.9225	13.5261	0.236074	38.0519		11.5546	0
4127	1493904705	1	49.2816	57.1833	82.218	1.43498	2	11.2055	58.9225	13.3997	0.233868	38.1158		0	1.41954
4128	1493904705	1	49.2816	57.1833	82.1845	1.43439	2	11.2528	58.9238	12.5755	0.219484	38.0686		10.1331	0
4129	1493904705	1	49.3299	56.849	82.2206	1.43502	2	11.2528	58.9238	12.0759	0.210765	38.1336		4.51005	0
4130	1493904705	1	49.3778	56.7065	81.9685	1.43062	2	11.2528	58.9238	12.0685	0.210636	38.1894		13.1896	0
4131	1493904705	1	49.474	56.2775	79.3549	1.385	2	11.2528	58.9238	11.9395	0.208383	38.3127		10.3989	0
4132	1493904706	1	49.5699	55.9444	76.9771	1.3435	2	11.2528	58.9238	11.8824	0.207388	38.4328		6.36211	0
4133	1493904706	1	49.6655	55.7551	73.0072	1.27422	2	11.2528	58.9238	11.739	0.204884	38.5432		5.11887	0
4134	1493904706	1	49.761	55.6137	68.5822	1.19698	2	11.2528	58.9238	11.8098	0.206119	38.6502		4.00318	1.41954
4135	1493904706	1	49.8564	55.5204	62.9279	1.0983	2	11.3001	58.9251	11.7762	0.205533	38.7063		3.18239	0
4136	1493904706	1	49.9042	55.4257	57.0799	0.996232	2	11.3001	58.9251	11.8742	0.207245	38.7624		5.10277	0
4137	1493904706	1	50.0472	55.3336	45.3828	0.79208	2	11.3001	58.9251	11.9274	0.208172	38.9132		4.31702	1.98346
4138	1493904706	1	50.0476	55.1897	40.5437	0.707622	2	11.3471	58.8786	12.0445	0.210216	38.8759		5.8552	1.41954
4139	1493904706	1	50.238	55.1468	33.8676	0.591101	2	11.3944	58.8799	12.2833	0.214384	39.0226		7.63378	0
4140	1493904707	1	50.4762	55.0573	25.6403	0.447509	2	11.3944	58.8799	12.2511	0.213822	39.2683		3.18375	0
4141	1493904707	1	50.5241	54.9626	22.4283	0.391448	2	11.3944	58.8799	11.793	0.205826	39.3253		11.4251	0
4142	1493904707	1	50.9048	54.9728	13.251	0.231274	2	11.3944	58.8799	11.7913	0.205797	39.7031		4.48937	0
4143	1493904707	1	51.0478	54.9287	8.80964	0.153757	2	11.3944	58.8799	11.7684	0.205397	39.8498		11.4282	0
4144	1493904707	1	51.4286	54.939	2.80566	0.048968	2	11.3944	58.8799	11.9911	0.209284	40.2277		12.8566	1.41954
4145	1493904707	1	51.857	54.9505	359.601	6.27622	2	11.4417	58.8812	12.9042	0.22522	40.606		12.9043	0
4146	1493904707	1	52.2856	54.9141	358.895	6.26389	2	11.4417	58.8812	12.7236	0.222069	41.0361		16.0456	1.43105
4147	1493904707	1	52.809	55.0242	0.20273	0.00353831	2	11.4413	58.8335	12.7776	0.223011	41.5427		9.99965	1.41954
4148	1493904708	1	53.1422	55.0332	0.100605	0.00175589	2	11.4886	58.8348	12.5361	0.218795	41.8267		15.7197	0
4149	1493904708	1	53.666	55.0473	1.56355	0.0272891	2	11.4886	58.8348	12.5361	0.218795	42.3471		10.0026	0
4150	1493904708	1	53.9993	55.0563	1.71428	0.0299198	2	11.4886	58.8348	12.9788	0.226522	42.6783		12.8596	0
4151	1493904708	1	54.4278	55.0678	3.7141	0.0648233	2	11.4886	58.8348	12.9788	0.226522	43.1041		12.9788	0
4152	1493904708	1	54.8563	55.1274	5.53495	0.0966031	2	11.4886	58.8348	12.1312	0.21173	43.5259		12.9075	1.41946
4153	1493904708	1	55.285	55.0909	6.28963	0.109775	2	11.5359	58.836	11.8207	0.206309	43.9091		12.8657	0
4154	1493904708	1	55.7137	55.1025	6.57633	0.114779	2	11.5359	58.836	11.7085	0.204351	44.3353		8.66179	0
4155	1493904708	1	55.9996	55.0622	6.40807	0.111842	2	11.5359	58.836	11.7541	0.205148	44.6236		12.9135	0
4156	1493904708	1	56.4285	55.0257	7.86538	0.137277	2	11.5359	58.836	11.8783	0.207316	45.054		11.4372	0
4157	1493904709	1	56.8096	55.036	8.36374	0.145975	2	11.5359	58.836	11.7845	0.205678	45.4329		12.9135	0
4158	1493904709	1	57.2385	54.9995	7.8935	0.137767	2	11.5359	58.836	12.7247	0.222088	45.8633		12.8687	0
4159	1493904709	1	57.6673	55.0111	6.90194	0.120462	2	11.5359	58.836	12.7149	0.221917	46.2897		10.0086	0
4160	1493904709	1	58.0008	55.0201	5.28521	0.0922443	2	11.5359	58.836	12.6404	0.220617	46.6213		10.0791	0
4161	1493904709	1	58.3345	54.9811	5.42179	0.094628	2	11.5359	58.836	12.6404	0.220617	46.9571		10.0086	0
4162	1493904709	1	58.668	54.99	4.82841	0.0842716	2	11.5359	58.836	12.5567	0.219156	47.2888		10.0116	1.41954
4163	1493904709	1	59.0016	54.999	3.92308	0.0684706	2	11.5832	58.8373	12.6777	0.221268	47.5735		8.58011	0
4164	1493904709	1	59.2875	55.0067	2.96967	0.0518305	2	11.5832	58.8373	12.5844	0.21964	47.8578		10.0116	0
4165	1493904710	1	59.6211	55.0157	2.44658	0.0427009	2	11.5832	58.8373	12.6676	0.221091	48.1897		8.58011	0
4166	1493904710	1	59.907	55.0234	2.34878	0.0409939	2	11.5832	58.8373	12.8327	0.223973	48.4741		11.563	0
4167	1493904710	1	60.288	55.0817	2.27763	0.0397522	2	11.5832	58.8373	12.6346	0.220515	48.8494		11.4432	0
4168	1493904710	1	60.6693	55.092	0.976317	0.01704	2	11.5832	58.8373	12.5399	0.218863	49.2288		10.0146	0
4169	1493904710	1	61.003	55.101	1.84536	0.0322077	2	11.5832	58.8373	12.5704	0.219395	49.5608		11.563	0
4170	1493904710	1	61.384	55.1593	1.50577	0.0262806	2	11.5832	58.8373	12.1825	0.212625	49.9364		10.0146	1.41954
4171	1493904710	1	61.7177	55.1683	2.18704	0.038171	2	11.6305	58.8386	10.5469	0.184079	50.2215		10.1471	0
4172	1493904710	1	62.0511	55.2253	0.674915	0.0117795	2	11.6305	58.8386	9.92305	0.17319	50.5499		10.1501	0
4173	1493904711	1	62.3846	55.2823	359.766	6.27911	2	11.6305	58.8386	8.0769	0.140969	50.8785		8.58311	1.41954
4174	1493904711	1	62.6706	55.29	359.896	6.28137	2	11.6778	58.8399	7.54368	0.131662	51.1162		12.8747	0
4175	1493904711	1	63.0996	55.3016	359.813	6.27991	2	11.6778	58.8399	6.33793	0.110618	51.5434		11.569	1.41954
4176	1493904711	1	63.4808	55.3599	359.589	6.27601	2	11.7251	58.8412	4.87586	0.0850999	51.8727		10.1501	0
4177	1493904711	1	63.8143	55.4169	359.334	6.27156	2	11.7251	58.8412	3.64408	0.0636012	52.2016		10.0146	0
4178	1493904711	1	64.148	55.4259	0.960198	0.0167586	2	11.7251	58.8412	2.61767	0.0456869	52.534		8.58611	2.05156
4179	1493904711	1	64.4341	55.4336	1.16374	0.0203111	2	11.7727	58.8903	2.29831	0.0401131	52.7747		3.17626	0
4180	1493904711	1	64.3385	55.4791	357.788	6.24458	2	11.7727	58.8903	2.39842	0.0418603	52.6764		27.2577	0
4181	1493904711	1	65.2442	55.5515	0.0475755	0.000830348	2	11.7727	58.8903	1.57177	0.0274326	53.5756		11.4492	1.41954
4182	1493904712	1	65.6257	55.5618	0.00694949	0.000121291	2	11.82	58.8916	0.566834	0.00989312	53.9086		11.4492	0
4183	1493904712	1	66.0072	55.5721	1.57767	0.0275356	2	11.82	58.8916	0.0988565	0.00172537	54.2888		8.58911	0
4184	1493904712	1	66.2934	55.5798	1.77223	0.0309312	2	11.82	58.8916	0.202921	0.00354164	54.574		11.4492	1.43103
4185	1493904712	1	66.6749	55.5901	3.19632	0.0557863	2	11.8203	58.9393	359.87	6.28092	54.9567		4.50084	1.41954
4186	1493904712	1	66.8183	55.546	3.33902	0.0582768	2	11.8676	58.9406	359.237	6.26987	55.0555		12.8836	0
4187	1493904712	1	67.2476	55.5575	3.38145	0.0590174	2	11.8676	58.9406	359.267	6.2704	55.4832		5.93367	1.41954
4188	1493904712	1	67.4381	55.6107	2.08379	0.036369	2	11.9149	58.9419	359.29	6.27078	55.623		10.3725	0
4189	1493904712	1	67.7727	55.5236	4.10514	0.0716483	2	11.9149	58.9419	359.265	6.27035	55.9623		5.93367	0
4190	1493904713	1	67.9632	55.5768	4.87111	0.0850169	2	11.9149	58.9419	358.241	6.25249	56.1492		7.15766	1.41954
4191	1493904713	1	68.2017	55.5833	4.43551	0.0774142	2	11.9622	58.9432	358.17	6.25125	56.3398		8.58911	1.43403
4192	1493904713	1	68.4879	55.591	4.97769	0.086877	2	11.9625	58.991	357.76	6.24408	56.6276		9.00631	1.41946
4193	1493904713	1	68.7748	55.5026	5.78835	0.101026	2	12.0098	58.9922	357.4	6.2378	56.8722		6.46341	0
4194	1493904713	1	68.965	55.6038	4.70131	0.0820534	2	12.0098	58.9922	357.222	6.2347	57.0559		9.00829	0
4195	1493904713	1	69.252	55.5155	4.85436	0.0847246	2	12.0098	58.9922	356.982	6.23052	57.3477		4.29451	0
4196	1493904713	1	69.3951	55.5193	4.90124	0.0855429	2	12.0098	58.9922	357.127	6.23304	57.4903		8.59219	1.41954
4197	1493904713	1	69.6814	55.5271	4.45313	0.0777218	2	12.0571	58.9935	356.993	6.23071	57.7285		1.43145	2.04948
4198	1493904714	1	69.7291	55.5283	6.48579	0.113198	2	12.1046	59.0426	356.132	6.21568	57.7316		15.7918	0
4199	1493904714	1	70.2544	55.4944	5.04951	0.0881306	2	12.1046	59.0426	356.205	6.21696	58.258		2.86306	0
4200	1493904714	1	70.3498	55.497	6.1456	0.107261	2	12.1046	59.0426	356.24	6.21756	58.353		7.27485	1.41954
4201	1493904714	1	70.1109	55.5386	10.8633	0.189601	2	12.1519	59.0439	356.335	6.21922	58.0649		25.8836	2.04941
4202	1493904714	1	70.9706	55.4657	9.04575	0.157878	2	12.1995	59.0929	355.944	6.2124	58.8829		5.72904	0
4203	1493904714	1	71.1615	55.4708	10.7623	0.187837	2	12.1995	59.0929	355.509	6.20481	59.0732		1.43445	1.41954
4204	1493904714	1	71.1137	55.4696	13.2579	0.231394	2	12.2468	59.0942	355.724	6.20856	58.9784		6.03363	0
4205	1493904714	1	70.9695	55.6098	27.0497	0.472107	2	12.2468	59.0942	355.953	6.21255	58.826		8.04905	1.41954
4206	1493904715	1	70.7772	55.7969	35.321	0.616468	2	12.2941	59.0955	355.426	6.20336	58.5761		2.00908	0
4207	1493904715	1	70.7292	55.8436	39.7003	0.692901	2	12.2941	59.0955	354.996	6.19585	58.5255		1.44305	1.43403
4208	1493904715	1	70.7288	55.8917	45.6713	0.797115	2	12.2944	59.1433	354.739	6.19136	58.5248		3.24171	1.41954
4209	1493904715	1	70.7758	55.989	50.372	0.879157	2	12.3417	59.1446	355.104	6.19773	58.5192		1.44005	0
4210	1493904715	1	70.7762	55.941	32.7969	0.572414	2	12.3417	59.1446	354.958	6.19519	58.5223		2.05171	1.41954
4211	1493904715	1	70.7288	55.8917	64.2648	1.12163	2	12.389	59.1459	354.125	6.18066	58.4305		1.44305	0
4212	1493904715	1	70.7292	55.8436	70.3731	1.22824	2	12.389	59.1459	353.693	6.1731	58.4336		4.3231	3.22219
4213	1493904715	1	70.7302	55.6995	80.7886	1.41003	2	12.4839	59.1962	353.91	6.17689	58.3512		5.96886	0
4214	1493904716	1	70.6839	55.506	97.7186	1.70551	2	12.4839	59.1962	353.989	6.17827	58.3169		5.13651	1.41954
4215	1493904716	1	70.7803	55.3645	100.428	1.7528	2	12.5312	59.1975	353.8	6.17497	58.3751		1.43153	0
4216	1493904716	1	70.7326	55.3632	106.838	1.86467	2	12.5312	59.1975	353.647	6.17231	58.3276		15.4318	1.41954
4217	1493904716	1	70.4013	54.9697	125.574	2.19168	2	12.5785	59.1988	353.553	6.17067	57.9772		6.36208	0
4218	1493904716	1	70.5929	54.8788	128.572	2.244	2	12.5785	59.1988	354.107	6.18034	58.175		26.6537	2.04941
4219	1493904716	1	70.1688	54.0981	123.873	2.16199	2	12.6261	59.2478	353.908	6.17687	57.7727		5.93656	1.41954
4220	1493904716	1	69.9782	54.0449	125.125	2.18385	2	12.6734	59.2491	354.13	6.18073	57.5406		19.756	0
4221	1493904716	1	69.6	53.5058	127.436	2.22417	2	12.6734	59.2491	354.16	6.18126	57.2156		8.47111	1.41954
4222	1493904717	1	69.4584	53.2615	123.385	2.15347	2	12.7207	59.2504	353.553	6.17067	57.0529		18.2021	0
4223	1493904717	1	69.1756	52.7247	119.635	2.08802	2	12.7207	59.2504	353.997	6.17841	56.8308		8.47111	0
4224	1493904717	1	69.034	52.4804	119.237	2.08108	2	12.7207	59.2504	353.407	6.16812	56.7188		13.7103	1.41654
4225	1493904717	1	68.7979	52.0891	118.434	2.06706	2	12.7679	59.2517	353.822	6.17537	56.486		11.0617	2.05156
4226	1493904717	1	68.6569	51.7484	116.947	2.04111	2	12.8155	59.3008	353.856	6.17595	56.3498		12.4032	0
4227	1493904717	1	68.5163	51.3596	115.379	2.01374	2	12.8155	59.3008	353.824	6.1754	56.264		10.4844	1.41954
4228	1493904717	1	68.3272	51.0657	113.216	1.97599	2	12.8628	59.3021	353.853	6.17591	56.0726		11.9609	1.41946
4229	1493904717	1	68.2342	50.678	111.765	1.95066	2	12.9101	59.3033	354.02	6.17881	55.9924		8.47781	0
4230	1493904718	1	68.0925	50.4335	109.949	1.91897	2	12.9101	59.3033	353.109	6.16291	55.8907		11.9639	1.41954
4231	1493904718	1	67.9995	50.0457	109.376	1.90897	2	12.9574	59.3046	353.683	6.17293	55.8154		8.81423	0
4232	1493904718	1	67.9536	49.7555	107.606	1.87808	2	12.9574	59.3046	353.584	6.17121	55.8191		12.4155	1.41954
4233	1493904718	1	67.8129	49.3663	106.944	1.86652	2	13.0047	59.3059	350.375	6.11519	55.7022		9.18854	4.10097
4234	1493904718	1	67.7192	49.0747	107.843	1.88222	2	13.0999	59.404	343.185	5.9897	55.5874		13.0098	12.9007
4235	1493904718	1	67.5306	48.6842	107.589	1.87779	2	13.5258	59.4634	357.497	6.2395	55.07		7.39701	12.9036
4236	1493904718	1	67.4844	48.442	108.371	1.89144	2	13.9518	59.5228	356.969	6.23028	54.6674		13.789	11.3563
4237	1493904718	1	67.3438	48.0044	108.42	1.89229	2	14.3302	59.5332	356.07	6.21459	54.2527		8.82311	9.93667
4238	1493904718	1	67.2979	47.7139	108.249	1.8893	2	14.6613	59.5422	356.56	6.22314	53.9492		10.5779	11.4969
4239	1493904719	1	67.2045	47.3739	107.932	1.88377	2	15.0401	59.6003	356.082	6.2148	53.5781		7.8343	8.51722
4240	1493904719	1	67.1104	47.1303	106.997	1.86745	2	15.3239	59.6081	356.328	6.2191	53.2685		16.5672	8.51713
4241	1493904719	1	66.9704	46.5961	108.892	1.90052	2	15.6077	59.6158	356.472	6.22161	52.9872		5.99138	10.0899
4242	1493904719	1	66.9238	46.4019	106.842	1.86475	2	15.9392	59.6726	355.047	6.19675	52.6834		13.7975	7.09768
4243	1493904719	1	66.7832	45.964	106.612	1.86073	2	16.1757	59.6791	356.164	6.21624	52.433		7.40641	8.68705
4244	1493904719	1	66.7369	45.7215	107.043	1.86826	2	16.4599	59.7346	355.487	6.20442	52.1933		18.9287	7.10068
4245	1493904719	1	66.5015	45.1361	109.411	1.90959	2	16.6965	59.7411	355.001	6.19594	51.9023		4.60136	7.09768
4246	1493904719	1	66.4545	44.9901	109.442	1.91013	2	16.933	59.7476	355.385	6.20263	51.6736		16.5854	7.29063
4247	1493904720	1	66.3144	44.4553	109.997	1.9198	2	17.1699	59.8018	354.922	6.19455	51.4849		5.79311	5.67814
4248	1493904720	1	66.3156	44.2622	109.105	1.90424	2	17.3591	59.807	354.65	6.18982	51.3652		15.6865	7.1006
4249	1493904720	1	66.1273	43.7744	109.645	1.91366	2	17.5957	59.8134	354.657	6.18994	51.1133		8.84183	5.68114
4250	1493904720	1	66.0812	43.4833	110.087	1.92138	2	17.785	59.8186	355.192	6.19927	50.984		12.445	5.90605
4251	1493904720	1	65.9401	43.0932	108.514	1.89393	2	17.9746	59.8716	355.317	6.20144	50.8154		10.5997	5.68106
4252	1493904720	1	65.8465	42.7525	108.907	1.90078	2	18.1639	59.8767	355.937	6.21228	50.6643		14.3572	4.25861
4253	1493904720	1	65.6578	42.3127	109.416	1.90968	2	18.3058	59.8806	355.79	6.20972	50.5059		8.84479	5.68114
4254	1493904720	1	65.6117	42.0215	108.969	1.90187	2	18.4951	59.8858	356.219	6.2172	50.3896		15.2096	5.68114
4255	1493904721	1	65.4711	41.5344	108.49	1.8935	2	18.6844	59.891	356.551	6.22299	50.2589		7.41876	4.26161
4256	1493904721	1	65.4247	41.2915	108.646	1.89623	2	18.8264	59.8949	356.876	6.22867	50.1746		14.3666	5.68106
4257	1493904721	1	65.2359	40.8514	109.843	1.91713	2	19.0157	59.9	356.878	6.22869	49.9916		6.00667	4.26161
4258	1493904721	1	65.1892	40.6567	110.822	1.93421	2	19.1577	59.9039	357.068	6.23201	49.8934		15.7121	4.26161
4259	1493904721	1	65.0006	40.1681	111.632	1.94835	2	19.2997	59.9078	356.469	6.22156	49.7818		5.95043	4.26161
4260	1493904721	1	65.0496	39.9759	111.117	1.93935	2	19.4417	59.9117	356.312	6.21881	49.7747		16.3186	4.26161
4261	1493904721	1	64.8132	39.486	111.735	1.95014	2	19.5837	59.9156	356.662	6.22493	49.6294		8.85712	4.26153
4262	1493904721	1	64.767	39.1944	111.239	1.94149	2	19.7257	59.9194	356.842	6.22808	49.5807		11.1157	4.26161
4263	1493904722	1	64.6254	38.852	112.209	1.95842	2	19.8677	59.9233	356.234	6.21746	49.4697		10.6186	2.84207
4264	1493904722	1	64.5316	38.5107	111.238	1.94147	2	19.9624	59.9259	356.798	6.22729	49.4472		13.8421	4.26161
4265	1493904722	1	64.3905	38.0714	111.782	1.95096	2	20.1044	59.9298	356.113	6.21535	49.3867		7.43406	4.26161
4266	1493904722	1	64.344	37.828	110.777	1.93343	2	20.2464	59.9337	355.831	6.21043	49.3281		15.7282	2.84207
4267	1493904722	1	64.1552	37.3389	112.371	1.96124	2	20.3411	59.9363	355.937	6.21227	49.2983		4.61564	3.1399
4268	1493904722	1	64.1082	37.1924	111.24	1.94151	2	20.4355	59.8911	356.142	6.21584	49.2193		11.1263	4.26461
4269	1493904722	1	63.9664	36.8497	111.454	1.94523	2	20.5776	59.895	356.032	6.21393	49.1292		12.4791	2.83907
4270	1493904722	1	63.825	36.4585	113.382	1.97889	2	20.6722	59.8976	355.801	6.20989	49.1076		4.36207	2.84207
4271	1493904722	1	63.8258	36.3131	112.324	1.96042	2	20.7669	59.9002	355.249	6.20027	49.096		15.2446	2.84199
4272	1493904723	1	63.6848	35.8249	110.942	1.9363	2	20.8616	59.9027	354.839	6.1931	49.1281		8.52577	4.26161
4273	1493904723	1	63.5425	35.5789	112.265	1.9594	2	21.0036	59.9066	355.82	6.21023	49.004		8.86944	9.42652
4274	1493904723	1	63.4962	35.2869	111.764	1.95065	2	21.2871	59.7711	21.598	0.376957	48.7964		9.80971	19.168
4275	1493904723	1	63.3541	34.9924	112.04	1.95547	2	21.9018	59.5968	13.7795	0.240498	48.2045		2.91004	20.5364
4276	1493904723	1	63.3546	34.8954	112.809	1.9689	2	22.5641	59.4237	20.158	0.351823	47.5973		12.4896	17.8243
4277	1493904723	1	63.213	34.5039	113.141	1.97469	2	23.1317	59.2481	20.2156	0.35283	47.104		6.02196	18.2977
4278	1493904723	1	63.1662	34.3087	113.3	1.97746	2	23.6992	59.0246	20.3854	0.355792	46.5674		14.4056	16.4903
4279	1493904723	1	62.9769	33.8674	113.632	1.98326	2	24.2196	58.8476	20.5756	0.359112	46.1101		2.0666	15.1686
4280	1493904724	1	63.0246	33.9171	112.898	1.97045	2	24.6927	58.6692	20.6162	0.35982	45.6289		10.6405	13.8638
4281	1493904724	1	62.9306	33.5751	112.474	1.96304	2	25.1185	58.4896	19.868	0.346762	45.2823		4.62227	13.3814
4282	1493904724	1	62.8835	33.4284	112.299	1.95998	2	25.5446	58.3577	19.3691	0.338055	44.8961		4.62604	12.5852
4283	1493904724	1	62.8363	33.2816	112.918	1.97078	2	25.9231	58.1768	19.1765	0.334693	44.5236		7.8778	12.0433
4284	1493904724	1	62.7418	33.0366	112.276	1.95959	2	26.3018	58.0436	19.5514	0.341237	44.1953		4.62319	10.2795
4285	1493904724	1	62.6946	32.8899	112.224	1.95868	2	26.6333	57.9569	20.5101	0.357969	43.9178		4.62513	12.592
4286	1493904724	1	62.6475	32.7431	111.263	1.94191	2	27.012	57.7759	20.0262	0.349522	43.5492		1.45803	8.92537
4287	1493904724	1	62.6478	32.6945	111.531	1.94659	2	27.2962	57.6879	19.1847	0.334836	43.2944		0	10.7324
4288	1493904725	1	62.6478	32.6945	111.38	1.94396	2	27.6277	57.5534	19.3426	0.337592	42.9462		1.43753	8.92537
4289	1493904725	1	62.6957	32.6958	111.341	1.94326	2	27.9119	57.4654	18.7237	0.326791	42.7018		0	9.44664
4290	1493904725	1	62.6957	32.6958	110.62	1.93068	2	28.196	57.3296	19.5216	0.340716	42.3917		3.19756	7.59516
4291	1493904725	1	62.5996	32.7419	103.513	1.80664	2	28.4329	57.2403	19.3855	0.33834	42.0421		3.19626	7.59236
4292	1493904725	1	62.5035	32.7879	97.6625	1.70453	2	28.6697	57.151	19.025	0.332049	41.6928		0	7.59516
4293	1493904725	1	62.5035	32.7879	95.6695	1.66975	2	28.9066	57.0617	18.829	0.328627	41.4484		1.43753	7.5941
4294	1493904725	1	62.5514	32.7892	90.4501	1.57865	2	29.1435	56.9725	18.7372	0.327026	41.2422		2.02595	7.59903
4295	1493904725	1	62.5996	32.7419	82.5231	1.4403	2	29.3805	56.8831	18.9757	0.331189	41.0647		1.43745	7.59516
4296	1493904726	1	62.6475	32.7431	72.0546	1.25759	2	29.6174	56.7938	19.2263	0.335561	40.8586		1.43745	5.83339
4297	1493904726	1	62.6954	32.7443	63.8198	1.11387	2	29.8071	56.7511	19.5222	0.340727	40.7181		2.91304	6.30133
4298	1493904726	1	62.6959	32.6472	62.1013	1.08387	2	29.9966	56.6605	18.7448	0.327158	40.5695		5.15669	6.30133
4299	1493904726	1	62.8402	32.5538	52.7726	0.921056	2	30.1861	56.5699	18.7343	0.326976	40.5347		0	7.22409
4300	1493904726	1	62.8402	32.5538	47.2722	0.825055	2	30.4233	56.5284	17.9841	0.313881	40.3192		8.1038	5.07683
4301	1493904726	1	63.033	32.3646	40.6162	0.708887	2	30.5654	56.4365	18.2123	0.317865	40.4178		6.07781	5.83339
4302	1493904726	1	63.1775	32.2226	36.7465	0.641347	2	30.7551	56.3938	18.0567	0.315149	40.4408		9.16492	6.30533
4303	1493904726	1	63.4183	32.0346	33.6107	0.586617	2	30.9447	56.3031	37.9141	0.661727	40.54		11.5328	22.9379
4304	1493904727	1	63.7549	31.8489	30.1984	0.527062	2	31.5131	55.7917	27.7922	0.485065	40.1596		9.59538	37.524
4305	1493904727	1	64.0433	31.7106	29.9505	0.522734	2	32.5561	55.1013	33.5729	0.585957	39.2246		12.3134	38.7185
4306	1493904727	1	64.3803	31.4763	29.2383	0.510305	2	33.6471	54.4118	36.4582	0.636316	38.348		7.7086	36.4031
4307	1493904727	1	64.6206	31.3853	29.5419	0.515603	2	34.6436	53.7194	31.3686	0.547486	37.3822		17.9306	33.3068
4308	1493904727	1	65.1497	31.1073	31.4751	0.549344	2	35.5456	53.0721	33.1684	0.578897	36.8627		4.53175	30.5434
4309	1493904727	1	65.2939	31.0623	30.8943	0.539208	2	36.4005	52.5192	34.5506	0.603022	35.9893		20.4975	27.4227
4310	1493904727	1	65.9191	30.7867	31.4273	0.548509	2	37.1607	52.0116	33.8944	0.591569	35.7427		1.44045	26.2788
4311	1493904727	1	65.9671	30.7879	31.2183	0.544863	2	37.8736	51.5026	34.0472	0.594236	34.9048		20.5015	22.3466
4312	1493904727	1	66.5924	30.5122	30.8672	0.538734	2	38.4917	51.0869	33.1922	0.579313	34.8277		2.03019	21.2038
4313	1493904728	1	66.6407	30.4648	30.8222	0.537949	2	39.0623	50.6698	32.2315	0.562546	34.1879		26.341	19.2337
4314	1493904728	1	67.4585	30.1452	28.2094	0.492347	2	39.5856	50.2994	30.4856	0.532074	34.3961		3.25324	17.2617
4315	1493904728	1	67.3628	30.0942	28.3242	0.494351	2	40.0613	49.9757	30.8124	0.537778	33.7735		19.9617	16.5013
4316	1493904728	1	67.9882	29.867	29.9949	0.523509	2	40.5372	49.6999	30.8589	0.53859	33.8659		5.91383	16.5024
4317	1493904728	1	68.1804	29.8232	27.4204	0.478577	2	41.0132	49.4242	31.094	0.542692	33.5001		12.8198	14.1539
4318	1493904728	1	68.5657	29.6384	26.8467	0.468563	2	41.3941	49.1458	31.0843	0.542523	33.449		10.4427	12.176
4319	1493904728	1	68.9023	29.5497	27.3537	0.477413	2	41.7274	48.9142	30.3662	0.529989	33.3685		10.3375	11.4142
4320	1493904728	1	69.1916	29.3625	27.0087	0.471391	2	42.0607	48.7307	29.5187	0.515198	33.3349		12.8211	10.2103
4321	1493904729	1	69.5769	29.1776	27.0776	0.472593	2	42.3465	48.5459	28.6126	0.499384	33.416		10.4485	10.2103
4322	1493904729	1	69.9137	29.0889	26.1294	0.456044	2	42.6323	48.3611	29.4714	0.514373	33.402		14.1217	6.33616
4323	1493904729	1	70.3471	28.9052	26.1696	0.456746	2	42.8228	48.2699	29.673	0.517892	33.6538		12.8265	7.08234
4324	1493904729	1	70.7326	28.7203	26.8644	0.468873	2	43.0134	48.1306	29.3872	0.512903	33.8395		7.72476	6.33757
4325	1493904729	1	70.9734	28.6291	26.5409	0.463227	2	43.204	48.0395	29.5053	0.514965	33.8807		16.0374	7.08234
4326	1493904729	1	71.4554	28.3979	25.776	0.449876	2	43.3946	47.9002	28.3695	0.495141	34.1723		7.72863	6.33887
4327	1493904729	1	71.6963	28.3066	25.7632	0.449652	2	43.5852	47.809	29.0067	0.506262	34.2137		17.3381	6.33887
4328	1493904729	1	72.2265	28.0766	28.5375	0.498074	2	43.7758	47.7178	28.1835	0.491894	34.5719		7.32731	5.10928
4329	1493904730	1	72.467	28.034	26.6767	0.465595	2	43.9188	47.6253	27.0538	0.472178	34.624		17.9829	5.10928
4330	1493904730	1	72.9977	27.7553	26.0433	0.454541	2	44.0618	47.5328	26.9574	0.470495	35.049		5.92327	6.33887
4331	1493904730	1	73.1902	27.7114	26.16	0.456579	2	44.2524	47.4416	27.5922	0.481574	35.0239		19.2605	3.16943
4332	1493904730	1	73.7691	27.4338	26.2997	0.459017	2	44.3477	47.396	27.9184	0.487269	35.5543		2.8839	5.10928
4333	1493904730	1	73.8652	27.4362	25.9361	0.452671	2	44.4907	47.3035	28.908	0.50454	35.4622		21.2015	3.17214
4334	1493904730	1	74.4927	27.1111	26.1542	0.456477	2	44.5861	47.2579	28.6112	0.49936	36.0596		1.44045	5.10928
4335	1493904730	1	74.5407	27.1123	26.1866	0.457043	2	44.7291	47.1654	27.4152	0.478485	35.9285		16.0576	4.49203
4336	1493904730	1	75.0233	26.8808	27.255	0.475689	2	44.8721	47.121	27.3823	0.477912	36.3147		4.5441	5.10928
4337	1493904731	1	75.1679	26.8357	26.2375	0.457931	2	45.0151	47.0285	26.9204	0.469849	36.2897		14.792	3.17214
4338	1493904731	1	75.6026	26.603	26.6137	0.464496	2	45.1105	46.9829	26.5622	0.463598	36.6757		12.2771	4.49203
4339	1493904731	1	75.9884	26.4665	26.0545	0.454737	2	45.2535	46.9385	26.2959	0.458951	36.9288		11.585	3.17214
4340	1493904731	1	76.3266	26.2801	25.4551	0.444276	2	45.3489	46.8929	26.9133	0.469726	37.2089		9.09107	3.16943
4341	1493904731	1	76.6159	26.1899	25.501	0.445076	2	45.4442	46.8473	24.4624	0.42695	37.3952		8.38257	13.1202
4342	1493904731	1	76.8576	26.0497	27.1112	0.473179	2	45.8732	46.7623	11.0826	0.193428	37.2699		9.64233	30.5854
4343	1493904731	1	77.1474	25.9107	26.8019	0.467782	2	46.827	46.4022	19.6536	0.34302	36.5955		10.9464	34.3086
4344	1493904731	1	77.4853	25.773	26.615	0.46452	2	47.8766	45.9481	33.8484	0.590766	35.8289		11.5931	33.6538
4345	1493904731	1	77.8237	25.5864	26.7185	0.466326	2	48.879	45.4445	29.8091	0.520266	35.1018		5.93497	31.9065
4346	1493904732	1	78.0166	25.5425	26.8667	0.468913	2	49.7865	44.8899	37.544	0.655267	34.2237		8.38516	29.5554
4347	1493904732	1	78.2584	25.4023	26.5704	0.463741	2	50.5989	44.3326	34.6691	0.605091	33.5172		10.9515	26.8085
4348	1493904732	1	78.5964	25.2644	27.2084	0.474876	2	51.3637	43.8704	33.2128	0.579673	32.9819		10.375	23.3148
4349	1493904732	1	78.8868	25.0766	27.002	0.471274	2	51.9855	43.4042	32.223	0.562397	32.5512		25.7348	19.751
4350	1493904732	1	79.6603	24.7057	10.8592	0.18953	2	52.5593	43.0814	29.3414	0.512103	32.7434		13.5756	12.722
4351	1493904732	1	80.0475	24.4715	13.1402	0.22934	2	52.9418	42.8983	21.3666	0.372918	32.776		2.8899	6.03967
4352	1493904732	1	80.1438	24.4739	15.4679	0.269966	2	53.0855	42.7573	27.749	0.484311	32.6563		15.5001	47.3518
4353	1493904732	1	80.6269	24.2907	12.2499	0.213802	2	54.4255	41.9232	31.3512	0.547182	31.5819		14.8161	12.2433
4354	1493904733	1	80.1915	24.5238	27.0359	0.471865	2	54.7607	41.6904	30.6985	0.53579	30.6825		15.9753	16.5965
4355	1493904733	1	80.7204	24.5857	15.0445	0.262576	2	55.2394	41.4131	30.5589	0.533354	30.5359		0	13.43
4356	1493904733	1	80.7204	24.5857	13.0909	0.228479	2	55.6225	41.1815	29.5144	0.515123	30.0886		32.8558	13.4325
4357	1493904733	1	81.5934	23.9244	30.1745	0.526644	2	56.0057	40.9499	30.3988	0.530559	30.7343		2.0731	12.7394
4358	1493904733	1	81.5457	23.8744	28.614	0.499408	2	56.3887	40.7665	30.6269	0.53454	30.3021		12.8788	12.2524
4359	1493904733	1	81.9328	23.6888	30.8842	0.539031	2	56.7242	40.5336	31.2507	0.545428	30.3187		13.5864	10.2735
4360	1493904733	1	81.5453	23.9232	30.5144	0.532577	2	57.0118	40.3477	31.5379	0.550441	29.5238		21.984	11.4868
4361	1493904733	1	82.175	23.5484	27.3554	0.477441	2	57.3472	40.163	31.1859	0.544297	29.8741		7.23389	9.55796
4362	1493904734	1	82.0286	23.74	33.0376	0.576615	2	57.6346	40.0255	31.0734	0.542333	29.3306		10.3883	8.3085
4363	1493904734	1	82.3194	23.552	34.4369	0.601037	2	57.8742	39.8866	31.1765	0.544132	29.4005		4.33627	8.3096
4364	1493904734	1	82.4639	23.5555	38.9138	0.679174	2	58.1139	39.7478	30.8839	0.539026	29.2423		1.44645	6.3764
4365	1493904734	1	82.5121	23.5567	40.6946	0.710254	2	58.3056	39.656	31.4094	0.548198	29.0713		2.04082	7.12799
4366	1493904734	1	82.5607	23.5091	40.651	0.709494	2	58.4975	39.5159	31.2013	0.544566	28.9008		3.24552	6.3764
4367	1493904734	1	82.5116	23.6055	44.4743	0.776223	2	58.6892	39.4241	31.3936	0.547921	28.5961		5.77979	6.37511
4368	1493904734	1	82.7042	23.6103	54.1389	0.944901	2	58.8809	39.3324	31.0912	0.542644	28.5435		12.4513	5.1401
4369	1493904734	1	82.9484	23.2747	58.0613	1.01336	2	59.0248	39.2394	31.5157	0.550052	28.7613		14.4678	5.14173
4370	1493904735	1	82.6556	23.6579	65.0486	1.13531	2	59.1687	39.1463	30.9188	0.539634	28.1341		0	6.37781
4371	1493904735	1	82.6556	23.6579	73.3133	1.27956	2	59.3605	39.0546	30.5266	0.532789	27.9235		8.78443	5.14173
4372	1493904735	1	82.6585	23.3651	85.8564	1.49848	2	59.5044	38.9615	30.762	0.536899	27.917		4.3922	3.18955
4373	1493904735	1	82.6599	23.2187	94.558	1.65035	2	59.6003	38.9156	31.2691	0.545748	27.8951		0	5.1401
4374	1493904735	1	82.6599	23.2187	97.8916	1.70853	2	59.7442	38.8226	31.6376	0.55218	27.7238		5.26786	5.14424
4375	1493904735	1	82.5164	23.1175	110.598	1.93031	2	59.8882	38.7295	32.0644	0.559629	27.4913		4.14621	4.51386
4376	1493904735	1	82.421	23.0175	120.402	2.10142	2	60.0319	38.6849	32.7905	0.572303	27.3265		3.22039	4.51475
4377	1493904735	1	82.5178	22.9711	121.223	2.11574	2	60.1756	38.6402	13.5391	0.236303	27.2891		6.21724	24.3972
4378	1493904735	1	82.3748	22.8211	125.805	2.19571	2	60.9425	38.3696	27.9678	0.48813	26.4783		22.8683	28.1175
4379	1493904736	1	81.8016	22.3186	136.445	2.38142	2	61.8058	38.0047	26.5631	0.463613	25.4143		4.55734	25.7329
4380	1493904736	1	81.9466	22.2733	138.166	2.41145	2	62.5262	37.5391	36.5672	0.638219	24.7022		28.0246	25.7421
4381	1493904736	1	81.327	21.5742	131.117	2.28843	2	63.2469	37.0734	33.9707	0.5929	23.8142		4.33627	24.5781
4382	1493904736	1	81.1825	21.5707	128.784	2.24771	2	63.9199	36.6062	37.6024	0.656285	22.8924		13.5055	24.3455
4383	1493904736	1	80.8481	21.2693	133.08	2.32269	2	64.5455	36.0893	40.5862	0.708362	22.032		7.91725	19.2475
4384	1493904736	1	80.7541	21.0227	132.513	2.31278	2	65.0271	35.6654	40.261	0.702687	21.4883		12.445	21.2708
4385	1493904736	1	80.4678	20.7225	128.107	2.23589	2	65.5569	35.1942	39.8241	0.695061	20.779		6.57644	16.3088
4386	1493904736	1	80.3733	20.5247	127.669	2.22824	2	65.9902	34.8659	42.3646	0.739402	20.3112		14.6926	17.2636
4387	1493904737	1	80.0879	20.1267	123.406	2.15384	2	66.3763	34.4392	41.7931	0.729427	19.8206		9.40361	16.3148
4388	1493904737	1	79.8975	19.8777	121.277	2.11668	2	66.8097	34.1107	40.8719	0.71335	19.3357		10.6025	16.2141
4389	1493904737	1	79.7075	19.5797	119.488	2.08546	2	67.1957	33.7324	40.0295	0.698647	18.8903		9.86931	14.3142
4390	1493904737	1	79.5656	19.2829	120.065	2.09554	2	67.5811	33.4511	41.0882	0.717125	18.5571		12.6471	14.1923
4391	1493904737	1	79.3278	18.9348	119.551	2.08656	2	67.9189	33.1199	40.8487	0.712945	18.2038		9.30858	13.21
4392	1493904737	1	79.2341	18.639	118.845	2.07424	2	68.2565	32.8372	41.7016	0.727831	17.947		11.4732	13.2123
4393	1493904737	1	78.9959	18.3398	119.452	2.08483	2	68.5942	32.5545	39.678	0.692512	17.614		8.58185	11.1934
4394	1493904737	1	78.8535	18.0917	119.901	2.09267	2	68.8836	32.319	40.1146	0.700132	17.3728		15.1544	11.1915
4395	1493904738	1	78.6165	17.6456	119.762	2.09024	2	69.173	32.0836	41.3555	0.72179	17.2521		4.65474	11.1976
4396	1493904738	1	78.5696	17.4977	118.776	2.07303	2	69.4625	31.848	40.6376	0.709259	16.9962		15.1571	12.177
4397	1493904738	1	78.3326	17.0515	120.752	2.10752	2	69.7524	31.5639	40.1998	0.701619	16.8591		6.58715	12.3299
4398	1493904738	1	78.2379	16.8534	119.348	2.08301	2	70.09	31.3295	38.8202	0.67754	16.6116		17.1704	8.11871
4399	1493904738	1	77.953	16.357	121.084	2.11331	2	70.2833	31.1401	38.3237	0.668875	16.6543		6.06949	9.18228
4400	1493904738	1	77.9065	16.1601	120.168	2.09733	2	70.5246	30.9518	38.8573	0.678188	16.5314		12.6604	10.3384
4401	1493904738	1	77.6685	15.8116	119.731	2.08971	2	70.814	30.7647	39.3686	0.687111	16.4493		11.2212	10.1531
4402	1493904738	1	77.5269	15.4654	120.306	2.09973	2	71.0557	30.5278	39.5848	0.690884	16.3937		9.88543	6.09486
4403	1493904738	1	77.3848	15.1681	118.982	2.07663	2	71.2008	30.3856	38.4414	0.670928	16.426		11.8801	9.18649
4404	1493904739	1	77.1949	14.8206	119.817	2.09119	2	71.4422	30.1972	37.9338	0.66207	16.4175		9.88814	8.36207
4405	1493904739	1	77.0528	14.5232	119.247	2.08126	2	71.6834	30.0575	37.4325	0.653321	16.4361		8.59265	12.3898
4406	1493904739	1	76.9102	14.2748	119.493	2.08555	2	71.9259	29.7232	72.3517	1.26277	16.2326		9.88814	27.2166
4407	1493904739	1	76.7681	13.9774	119.371	2.08341	2	72.412	28.9572	58.9907	1.02958	15.6003		10.6242	36.896
4408	1493904739	1	76.5777	13.6788	119.529	2.08617	2	73.0446	27.9025	69.5474	1.21383	14.6559		11.2318	32.3502
4409	1493904739	1	76.4359	13.3323	119.513	2.0859	2	73.5326	26.9409	69.979	1.22136	13.9149		17.1931	28.0094
4410	1493904739	1	76.1507	12.8352	120.815	2.10861	2	73.876	26.0727	76.7246	1.3391	13.4315		8.96195	28.0205
4411	1493904739	1	76.1049	12.54	120.816	2.10864	2	74.2194	25.2041	76.0491	1.32731	12.8037		9.43178	24.3652
4412	1493904740	1	75.914	12.2902	120.426	2.10183	2	74.4661	24.4303	75.8494	1.32382	12.2261		13.9104	21.5998
4413	1493904740	1	75.6761	11.8922	122.794	2.14317	2	74.712	23.7536	76.9906	1.34374	11.9005		7.94675	21.1896
4414	1493904740	1	75.5817	11.6447	120.82	2.10871	2	74.91	23.0756	77.729	1.35663	11.4506		12.61	19.4453
4415	1493904740	1	75.4402	11.2489	121.344	2.11786	2	75.0595	22.4449	79.094	1.38045	11.2025		5.31875	18.0268
4416	1493904740	1	75.3449	11.0994	120.141	2.09686	2	75.2086	21.8628	78.5567	1.37107	10.7643		12.6845	16.613
4417	1493904740	1	75.1065	10.7502	121.405	2.11892	2	75.3574	21.3294	80.3464	1.40231	10.5822		1.47005	16.323
4418	1493904740	1	75.1069	10.7012	121.157	2.11458	2	75.4581	20.7947	79.833	1.39335	10.0996		17.2106	12.0283
4419	1493904740	1	74.8214	10.2036	122.239	2.13347	2	75.5576	20.4063	80.4134	1.40348	10.2292		1.47305	14.8902
4420	1493904741	1	74.8218	10.1545	121.93	2.12808	2	75.6579	19.9202	80.8633	1.41133	9.80143		13.5838	12.0312
4421	1493904741	1	74.535	9.80412	122.917	2.14531	2	75.7574	19.5317	81.2399	1.4179	9.80408		2.04969	11.7952
4422	1493904741	1	74.5837	9.7562	122.624	2.14019	2	75.8088	19.1419	80.3532	1.40243	9.46532		12.6895	10.6195
4423	1493904741	1	74.3452	9.40687	122.11	2.13123	2	75.908	18.8021	80.0804	1.39767	9.52432		0	10.3438
4424	1493904741	1	74.3452	9.40687	121.958	2.12857	2	75.959	18.4611	80.923	1.41237	9.19693		6.60592	10.3442
4425	1493904741	1	74.2502	9.20822	120.998	2.11182	2	76.0101	18.1201	79.7916	1.39263	9.08399		5.32052	8.89942
4426	1493904741	1	74.1549	9.05865	120.348	2.10047	2	76.0607	17.8278	79.8948	1.39443	8.97385		4.41852	7.45275
4427	1493904741	1	74.156	8.91137	119.965	2.09378	2	76.1109	17.5845	80.1156	1.39828	8.89072		12.6936	8.89942
4428	1493904742	1	73.9174	8.56194	121.448	2.11966	2	76.1615	17.2922	80.282	1.40118	9.01407		6.60652	7.45629
4429	1493904742	1	73.8225	8.36322	123.348	2.15283	2	76.2118	17.0488	80.4503	1.40412	9.00822		6.60781	7.45862
4430	1493904742	1	73.7275	8.1645	125.913	2.1976	2	76.262	16.8053	80.7739	1.40977	9.00484		5.32365	6.02323
4431	1493904742	1	73.6321	8.01487	128.086	2.23553	2	76.3118	16.6108	80.8361	1.41086	9.00393		1.4494	5.87122
4432	1493904742	1	73.6804	8.01601	128.935	2.25034	2	76.3135	16.4151	80.8867	1.41174	8.80215		1.44641	6.02613
4433	1493904742	1	73.7286	8.01716	132.511	2.31275	2	76.3633	16.2205	82.242	1.43539	8.61606		4.34523	5.87422
4434	1493904742	1	73.8734	8.0206	140.273	2.44823	2	76.365	16.0247	82.7791	1.44477	8.38294		1.47335	6.02613
4435	1493904742	1	73.8738	7.97149	147.378	2.57223	2	76.4148	15.8301	82.4514	1.43905	8.2592		0	4.40717
4436	1493904743	1	73.8738	7.97149	155.401	2.71226	2	76.4161	15.6832	82.485	1.43964	8.11996		0	4.40415
4437	1493904743	1	73.8738	7.97149	159.86	2.79008	2	76.4173	15.5364	82.8574	1.44613	7.98106		3.22855	6.02978
4438	1493904743	1	73.7769	8.01831	168.254	2.93659	2	76.4672	15.3417	82.8231	1.44554	7.80191		3.22855	2.9371
4439	1493904743	1	73.68	8.06513	179.976	3.14117	2	76.468	15.2438	83.2674	1.45329	7.70105		2.0486	4.40715
4440	1493904743	1	73.7286	8.01716	188.3	3.28645	2	76.4692	15.0969	82.9113	1.44707	7.59168		4.09913	4.40717
4441	1493904743	1	73.6313	8.11309	197.918	3.45432	2	76.4705	14.95	83.989	1.46589	7.403		2.94667	4.61541
4442	1493904743	1	73.6306	8.21131	207.874	3.62808	2	76.5199	14.8043	84.2325	1.47013	7.1983		0	2.94012
4443	1493904743	1	73.6306	8.21131	215.392	3.75929	2	76.5208	14.7063	84.6038	1.47661	7.10902		2.05053	2.9371
4444	1493904744	1	73.5819	8.25927	222.913	3.89057	2	76.5216	14.6084	84.4151	1.47332	6.99666		7.26502	4.41015
4445	1493904744	1	73.4356	8.45225	232.776	4.0627	2	76.5228	14.4614	83.736	1.46147	6.75579		13.7308	4.40717
4446	1493904744	1	73.1913	8.83929	242.57	4.23365	2	76.5241	14.3145	83.5348	1.45796	6.4098		11.3324	3.25486
4447	1493904744	1	72.9478	9.12808	244.949	4.27517	2	76.5731	14.2177	84.3139	1.47155	6.24876		12.4999	2.94012
4448	1493904744	1	72.7039	9.4659	242.56	4.23347	2	76.574	14.1197	84.5949	1.47646	6.05273		11.3281	4.40715
4449	1493904744	1	72.4605	9.75459	238.625	4.16478	2	76.5752	13.9728	84.9214	1.48216	5.89271		16.9675	2.9401
4450	1493904744	1	72.1674	10.2383	242.11	4.22562	2	76.576	13.8748	84.7097	1.47846	5.71488		7.86389	1.47008
4451	1493904744	1	72.0691	10.4813	240.171	4.19177	2	76.5765	13.8258	85.3785	1.49014	5.61269		18.5706	2.9401
4452	1493904745	1	71.6797	10.9625	238.74	4.16681	2	76.5773	13.7278	85.2896	1.48858	5.62436		6.51505	3.25486
4453	1493904745	1	71.5819	11.1564	236.504	4.12778	2	76.6263	13.631	85.3426	1.48951	5.61868		12.2764	0
4454	1493904745	1	71.2904	11.4436	233.544	4.07612	2	76.6263	13.631	85.4534	1.49144	5.76685		9.28108	1.47008
4455	1493904745	1	71.0958	11.6841	230.966	4.03112	2	76.6268	13.582	86.4697	1.50918	5.84756		10.2272	1.47005
4456	1493904745	1	70.853	11.9234	226.118	3.94651	2	76.6272	13.533	86.8329	1.51552	5.99435		5.23282	0
4457	1493904745	1	70.7556	12.0681	224.414	3.91677	2	76.6272	13.533	87.9159	1.53442	6.05158		14.3172	2.04713
4458	1493904745	1	70.4157	12.4031	221.9	3.87289	2	76.6758	13.4851	88.9766	1.55294	6.35292		11.6199	1.47005
4459	1493904745	1	70.077	12.591	221.16	3.85997	2	76.6762	13.4361	88.4326	1.54344	6.65309		7.24629	1.47005
4460	1493904746	1	69.9311	12.7835	218.248	3.80915	2	76.6766	13.3871	88.4357	1.54349	6.77245		11.2733	1.44945
4461	1493904746	1	69.6403	13.0215	219.793	3.83612	2	76.7249	13.3883	88.9919	1.5532	7.09409		8.40133	1.47005
4462	1493904746	1	69.3984	13.1626	219.708	3.83463	2	76.7253	13.3393	88.9311	1.55214	7.32903		12.4055	2.04713
4463	1493904746	1	69.0594	13.3994	217.42	3.79469	2	76.7739	13.2914	90.122	1.57293	7.71526		10.3905	0
4464	1493904746	1	68.7691	13.5883	216.464	3.77801	2	76.7739	13.2914	90.2513	1.57518	8.0103		7.21055	0
4465	1493904746	1	68.5754	13.7306	215.8	3.76642	2	76.7739	13.2914	90.4338	1.57837	8.21026		9.23261	2.04716
4466	1493904746	1	68.3333	13.9206	217.399	3.79432	2	76.8226	13.2436	90.6653	1.58241	8.51625		14.4127	1.47005
4467	1493904746	1	67.9461	14.205	218.594	3.81518	2	76.823	13.1946	99.9751	1.74489	8.93422		10.3863	1.44645
4468	1493904747	1	67.6559	14.3938	218.213	3.80854	2	76.7748	13.1934	125.054	2.18261	9.19757		13.2981	3.26806
4469	1493904747	1	67.3169	14.6794	219.486	3.83076	2	76.6787	13.1421	144.209	2.51692	9.48718		11.6024	3.26683
4470	1493904747	1	66.9787	14.867	220.17	3.84269	2	76.5827	13.0907	152.723	2.66552	9.76689		10.3822	3.26806
4471	1493904747	1	66.6886	15.0557	220.786	3.85344	2	76.4866	13.0394	158.307	2.76297	10.0033		11.2541	7.85281
4472	1493904747	1	66.3983	15.2933	219.423	3.82966	2	76.2463	12.9356	163.219	2.84872	10.1263		9.22604	4.60379
4473	1493904747	1	66.1564	15.4832	219.788	3.83602	2	76.1021	12.8831	165.105	2.88162	10.28		11.2522	2.89582
4474	1493904747	1	65.8661	15.7207	219.801	3.83626	2	76.0056	12.8808	165.529	2.88902	10.5297		13.2831	4.60661
4475	1493904747	1	65.5275	16.006	220.356	3.84593	2	75.8613	12.8283	166.426	2.90469	10.8113		7.7445	4.60661
4476	1493904748	1	65.2863	16.098	219.734	3.83508	2	75.717	12.7758	168.512	2.9411	10.947		12.2361	3.26683
4477	1493904748	1	64.9959	16.3844	220.648	3.85104	2	75.621	12.7244	169.75	2.9627	11.2378		7.19555	4.60661
4478	1493904748	1	64.8026	16.5264	219.85	3.83711	2	75.4767	12.6719	169.971	2.96655	11.3487		11.2457	3.26541
4479	1493904748	1	64.5125	16.7638	220.186	3.84296	2	75.3807	12.6206	170.743	2.98002	11.6312		10.3688	2.89582
4480	1493904748	1	64.2228	16.9523	219.928	3.83847	2	75.2842	12.6183	170.215	2.97082	11.8802		10.3697	2.07952
4481	1493904748	1	63.933	17.1407	219.542	3.83172	2	75.2364	12.5681	169.821	2.96393	12.1933		8.1503	4.60661
4482	1493904748	1	63.7396	17.3315	219.677	3.83409	2	75.0921	12.5156	169.958	2.96632	12.3318		8.15244	3.26541
4483	1493904748	1	63.5461	17.5223	220.901	3.85546	2	74.9961	12.4643	170.303	2.97235	12.5174		9.21105	3.26947
4484	1493904749	1	63.3046	17.7119	221.016	3.85746	2	74.9	12.4129	170.394	2.97394	12.7488		8.37714	2.89282
4485	1493904749	1	63.0634	17.8526	220.085	3.84121	2	74.8036	12.4106	170.289	2.9721	12.9402		7.18958	3.26806
4486	1493904749	1	62.8702	17.9944	219.73	3.835	2	74.7075	12.3593	170.319	2.97263	13.1101		7.22108	3.26683
4487	1493904749	1	62.7249	18.1863	219.358	3.82852	2	74.6115	12.3079	172.211	3.00565	13.2607		7.18475	5.95001
4488	1493904749	1	62.5319	18.3281	219.705	3.83457	2	74.4182	12.3523	196.034	3.42144	13.3039		5.18234	10.5041
4489	1493904749	1	62.3871	18.4223	219.396	3.82919	2	74.0798	12.4422	195.552	3.41303	13.1332		9.20683	14.7171
4490	1493904749	1	62.1457	18.6118	219.911	3.83817	2	73.5969	12.5286	193.805	3.38253	12.9667		3.24007	11.8971
4491	1493904749	1	62.0972	18.7083	219.292	3.82737	2	73.2104	12.6174	196.107	3.42271	12.6729		12.3605	11.8935
4492	1493904750	1	61.7594	18.9442	218.393	3.81167	2	72.824	12.7061	198.383	3.46243	12.7019		1.46703	10.9767
4493	1493904750	1	61.7597	18.8953	218.142	3.8073	2	72.4855	12.845	198.184	3.45896	12.3146		15.2865	10.4983
4494	1493904750	1	61.3735	19.2277	218.609	3.81546	2	72.1473	12.9349	196.794	3.4347	12.4769		3.20817	9.11541
4495	1493904750	1	61.4698	19.1812	219.675	3.83405	2	71.8574	13.0259	196.737	3.4337	12.0744		10.1762	10.9756
4496	1493904750	1	61.2283	19.4194	219.932	3.83854	2	71.5189	13.1647	197.072	3.43955	12.0423		5.92461	9.11255
4497	1493904750	1	61.0358	19.4635	220.241	3.84394	2	71.2291	13.2557	196.819	3.43514	11.9348		16.3769	7.76065
4498	1493904750	1	60.6017	19.7945	214.534	3.74432	2	70.9874	13.3479	197.125	3.44048	12.2238		7.18055	7.75785
4499	1493904750	1	60.4088	19.9362	211.556	3.69235	2	70.7458	13.4401	197.059	3.43932	12.2087		5.17567	7.75959
4500	1493904751	1	60.2642	20.0303	208.882	3.64567	2	70.5041	13.5322	196.878	3.43616	12.1277		1.44045	7.75678
4501	1493904751	1	60.2162	20.0291	206.388	3.60214	2	70.2625	13.6243	196.616	3.4316	11.9143		7.32889	7.75505
4502	1493904751	1	59.9757	20.072	199.171	3.47619	2	70.021	13.7165	196.633	3.4319	11.887		8.74197	7.75678
4503	1493904751	1	59.6873	20.1137	190.168	3.31906	2	69.7794	13.8086	196.554	3.43052	11.8998		7.32593	6.44186
4504	1493904751	1	59.4469	20.1566	178.337	3.11256	2	69.586	13.9019	195.775	3.41692	11.9131		4.06666	6.43916
4505	1493904751	1	59.3504	20.2518	176.601	3.08227	2	69.3927	13.9952	195.565	3.41326	11.8319		5.30015	4.55538
4506	1493904751	1	59.255	20.1031	171.254	2.98894	2	69.2478	14.0406	195.433	3.41095	11.688		4.65073	7.75398
4507	1493904752	1	59.2076	19.9555	162.199	2.83092	2	69.0063	14.1327	194.897	3.4016	11.3982		5.17404	4.55341
4508	1493904752	1	59.063	20.0495	156.975	2.73973	2	68.8615	14.1782	194.819	3.40022	11.4229		2.07301	5.19567
4509	1493904752	1	59.0152	19.9996	153.573	2.68035	2	68.7163	14.2726	195.09	3.40495	11.2654		10.3758	5.93764
4510	1493904752	1	58.7761	19.7497	144.643	2.5245	2	68.5234	14.3169	194.689	3.39796	11.1591		9.77735	5.19567
4511	1493904752	1	58.4886	19.5962	140.684	2.45539	2	68.3782	14.4113	194.889	3.40146	11.1664		16.6957	4.55341
4512	1493904752	1	58.0577	19.244	141.054	2.46186	2	68.2334	14.4568	194.998	3.40335	11.2455		11.4467	5.93764
4513	1493904752	1	57.7705	18.9928	141.765	2.47427	2	68.0405	14.5011	194.633	3.39698	11.2093		13.5129	4.55251
4514	1493904752	1	57.4355	18.6917	142.018	2.47868	2	67.8957	14.5465	195.104	3.40521	11.2516		12.5886	5.19315
4515	1493904753	1	57.1002	18.4394	143.229	2.49981	2	67.7506	14.6409	196.265	3.42547	11.3075		12.5904	3.21758
4516	1493904753	1	56.7649	18.187	145.837	2.54533	2	67.654	14.6875	195.893	3.41897	11.4376		12.5886	4.55341
4517	1493904753	1	56.4296	17.9347	147.52	2.57471	2	67.5092	14.733	195.778	3.41697	11.5329		10.548	5.93697
4518	1493904753	1	56.1421	17.7323	149.45	2.60839	2	67.3163	14.7772	195.071	3.40463	11.5583		10.548	3.21888
4519	1493904753	1	55.8546	17.5299	151.504	2.64424	2	67.2197	14.8239	195.247	3.40771	11.6828		12.4277	5.189
4520	1493904753	1	55.4708	17.374	153.38	2.67698	2	67.0747	14.9182	196.126	3.42305	11.8609		8.52137	4.55341
4521	1493904753	1	55.2311	17.2216	154.153	2.69048	2	66.9299	14.9637	196.452	3.42874	11.9147		16.3054	3.21758
4522	1493904753	1	54.7516	16.9657	156.711	2.73512	2	66.8333	15.0103	196.474	3.42911	12.2389		5.27521	4.54965
4523	1493904754	1	54.6078	16.8645	155.729	2.71799	2	66.6886	15.0557	196.434	3.42842	12.2155		20.8681	3.21758
4524	1493904754	1	53.9843	16.5561	155.126	2.70746	2	66.592	15.1023	196.229	3.42485	12.6912		7.38464	4.54965
4525	1493904754	1	53.7443	16.5014	156.413	2.72992	2	66.4473	15.1477	197.219	3.44213	12.7749		7.32457	4.54965
4526	1493904754	1	53.5526	16.3502	155.472	2.7135	2	66.3026	15.1931	197.429	3.44579	12.8024		21.5545	3.21758
4527	1493904754	1	52.9292	15.993	155.285	2.71023	2	66.206	15.2397	197.767	3.45169	13.2982		2.8839	3.21758
4528	1493904754	1	52.8331	15.9906	155.208	2.70889	2	66.1094	15.2863	197.542	3.44776	13.295		19.5734	5.19064
4529	1493904754	1	52.2575	15.6834	155.305	2.71059	2	65.9644	15.3807	197.156	3.44103	13.7102		3.26135	2.8869
4530	1493904755	1	52.1616	15.6322	154.665	2.69942	2	65.8682	15.3783	197.586	3.44852	13.709		13.7955	4.54965
4531	1493904755	1	51.778	15.3786	155.547	2.7148	2	65.7235	15.4237	197.799	3.45224	13.9456		5.27694	5.19064
4532	1493904755	1	51.6342	15.2773	152.3	2.65814	2	65.5785	15.5181	198.401	3.46275	13.9464		15.0401	3.21488
4533	1493904755	1	51.2025	15.0224	152.651	2.66426	2	65.482	15.5647	198.024	3.45617	14.2898		9.78671	4.54965
4534	1493904755	1	50.9147	14.8688	152.72	2.66547	2	65.3373	15.6101	196.564	3.43069	14.4416		12.5994	3.21357
4535	1493904755	1	50.5791	14.6163	152.082	2.65433	2	65.2408	15.6566	195.855	3.41831	14.6986		14.3566	4.54965
4536	1493904755	1	50.1472	14.4102	152.015	2.65316	2	65.0961	15.702	196.203	3.42439	15.0046		4.15667	4.54679
4537	1493904755	1	50.0514	14.3101	151.294	2.64058	2	64.9515	15.7474	198.743	3.46872	14.9693		19.0774	4.55055
4538	1493904756	1	49.5238	13.9551	151.861	2.65048	2	64.8068	15.7929	191.992	3.35089	15.3931		3.264	11.5504
4539	1493904756	1	49.4278	13.9039	150.879	2.63333	2	64.4219	15.7835	181.557	3.16877	15.1115		17.0535	16.0997
4540	1493904756	1	48.9481	13.5989	153.534	2.67967	2	63.892	15.8684	191.043	3.33433	15.1152		8.52804	17.5154
4541	1493904756	1	48.7082	13.4464	151.887	2.65093	2	63.3142	15.9522	185.836	3.24346	14.8194		9.39235	17.5154
4542	1493904756	1	48.4685	13.245	152.783	2.66657	2	62.7364	16.036	185.912	3.24477	14.5383		11.7867	14.6741
4543	1493904756	1	48.1326	13.0412	154.367	2.69421	2	62.2549	16.1221	187.304	3.26908	14.4545		10.5588	14.4821
4544	1493904756	1	47.8448	12.8386	153.596	2.68076	2	61.7736	16.1593	186.753	3.25945	14.3192		17.0602	14.6706
4545	1493904756	1	47.3649	12.5335	153.657	2.68182	2	61.2922	16.2453	185.16	3.23165	14.4134		8.52804	13.041
4546	1493904757	1	47.125	12.381	152.071	2.65414	2	60.8592	16.2837	185.292	3.23395	14.2779		9.39887	11.6106
4547	1493904757	1	46.8851	12.1795	151.908	2.65129	2	60.4742	16.3232	185.681	3.24074	14.2068		13.808	13.038
4548	1493904757	1	46.5012	11.9256	152.617	2.66367	2	60.0413	16.3616	184.888	3.22691	14.2482		8.52965	11.6076
4549	1493904757	1	46.2613	11.773	151.428	2.64291	2	59.6564	16.4011	184.01	3.21158	14.1721		13.545	10.1771
4550	1493904757	1	45.9254	11.4713	150.199	2.62146	2	59.3196	16.4417	183.776	3.2075	14.2867		5.27939	10.0979
4551	1493904757	1	45.7815	11.37	149.585	2.61075	2	58.9831	16.4336	183.412	3.20115	14.1394		15.691	10.1742
4552	1493904757	1	45.3013	11.1627	151.398	2.6424	2	58.6464	16.4742	182.67	3.18818	14.3633		6.2424	10.1745
4553	1493904758	1	45.1574	11.0124	150.493	2.6266	2	58.3097	16.5149	179.01	3.12431	14.2569		9.79482	11.5414
4554	1493904758	1	44.8694	10.8586	150.506	2.62683	2	57.9251	16.5055	181.16	3.16184	14.2246		5.28185	11.6017
4555	1493904758	1	44.7254	10.7573	149.711	2.61295	2	57.5404	16.545	183.322	3.19957	14.0614		13.8146	8.65455
4556	1493904758	1	44.3413	10.5033	151.926	2.65162	2	57.252	16.538	181.032	3.1596	14.2514		1.467	12.9788
4557	1493904758	1	44.3414	10.4544	151.569	2.64538	2	56.8195	16.5275	179.19	3.12746	13.8775		15.8515	10.1712
4558	1493904758	1	43.9093	10.1503	150.25	2.62235	2	56.4829	16.5681	182.248	3.18084	14.1168		1.44045	11.5354
4559	1493904758	1	43.8613	10.1491	149.761	2.61382	2	56.0985	16.5588	184.016	3.21169	13.8142		13.8145	11.5987
4560	1493904759	1	43.4772	9.89511	152.766	2.66627	2	55.7139	16.5983	182.642	3.1877	13.9524		1.4691	10.092
4561	1493904759	1	43.4772	9.84614	150.253	2.6224	2	55.3776	16.5901	182.057	3.1775	13.6785		8.53282	10.095
4562	1493904759	1	43.2372	9.6935	150.044	2.61877	2	55.0412	16.5819	182.36	3.18279	13.6669		5.9857	8.7424
4563	1493904759	1	43.045	9.63994	150.54	2.62743	2	54.7528	16.6237	182.083	3.17794	13.6325		8.3277	10.092
4564	1493904759	1	42.853	9.43946	152.423	2.66029	2	54.4165	16.6155	181.5	3.16777	13.6092		1.44041	8.64855
4565	1493904759	1	42.805	9.43831	150.749	2.63107	2	54.1283	16.6085	180.723	3.15422	13.4026		9.40598	8.65155
4566	1493904759	1	42.5649	9.23668	151.237	2.63958	2	53.84	16.6015	180.709	3.15396	13.4673		9.2003	8.64855
4567	1493904760	1	42.2767	9.13184	154.35	2.69392	2	53.5518	16.5945	180.539	3.151	13.5211		8.53584	7.20817
4568	1493904760	1	42.0366	8.97917	158.107	2.75949	2	53.3116	16.5886	180.452	3.14947	13.6025		15.1724	7.20517
4569	1493904760	1	41.5563	8.82077	162.744	2.84042	2	53.0715	16.5827	179.863	3.1392	13.887		3.30365	7.38464
4570	1493904760	1	41.5083	8.72166	165.226	2.88373	2	52.8315	16.528	179.647	3.13543	13.7533		0	7.2081
4571	1493904760	1	41.5083	8.72166	167.929	2.93092	2	52.5913	16.5222	180.118	3.14365	13.5529		10.23	5.76472
4572	1493904760	1	41.1721	8.66465	175.798	3.06826	2	52.3992	16.5175	180.597	3.15201	13.7009		4.32723	7.2051
4573	1493904760	1	41.0279	8.66121	182.23	3.18052	2	52.1591	16.5117	180.393	3.14844	13.6211		5.91493	7.20817
4574	1493904761	1	40.8358	8.70561	189.42	3.30601	2	51.9189	16.5058	171.349	2.9906	13.5528		4.53374	9.78265
4575	1493904761	1	40.6917	8.75115	197.393	3.44515	2	51.6312	16.3523	158.597	2.76805	13.321		1.44341	19.3362
4576	1493904761	1	40.6436	8.75001	202.145	3.52809	2	51.0073	16.1905	170.07	2.96829	12.758		11.2131	21.1319
4577	1493904761	1	40.3554	8.98801	222.645	3.88589	2	50.3355	15.9787	161.95	2.82656	12.1849		7.95475	21.131
4578	1493904761	1	40.2594	8.74084	226.161	3.94725	2	49.6637	15.767	165.669	2.89148	11.7392		8.43672	19.7517
4579	1493904761	1	40.1152	8.98228	230.968	4.03116	2	49.0399	15.5564	166.876	2.91254	11.0846		12.4142	16.5432
4580	1493904761	1	39.8751	9.31931	242.597	4.23411	2	48.512	15.397	166.612	2.90793	10.561		2.88382	16.5412
4581	1493904762	1	39.779	9.31702	242.145	4.22623	2	47.9842	15.2375	164.988	2.87959	10.1182		24.8433	15.1562
4582	1493904762	1	39.4909	10.0934	251.567	4.39068	2	47.5044	15.0793	165.348	2.88586	9.43798		1.44045	15.1591
4583	1493904762	1	39.4429	10.0922	253.948	4.43223	2	47.0245	14.9211	166.918	2.91326	8.98882		25.3422	13.3574
4584	1493904762	1	39.1068	10.8672	251.659	4.39227	2	46.5926	14.8129	167.777	2.92825	8.46202		15.1971	13.3581
4585	1493904762	1	38.9629	11.3529	253.712	4.42812	2	46.1607	14.7046	168.548	2.94171	7.93991		9.71218	10.565
4586	1493904762	1	38.819	11.6429	252.143	4.40073	2	45.8248	14.5988	167.758	2.92793	7.60385		20.2211	10.2245
4587	1493904762	1	38.5791	12.2728	250.691	4.37538	2	45.4888	14.5417	167.072	2.91596	7.27268		12.4053	5.97654
4588	1493904762	1	38.4353	12.6605	248.891	4.34397	2	45.2969	14.4882	167.254	2.91912	7.10085		12.9415	7.38464
4589	1493904763	1	38.2435	13.0469	247.86	4.32598	2	45.0569	14.4335	167.586	2.92493	6.95306		6.47076	5.97654
4590	1493904763	1	38.1476	13.2401	245.456	4.28401	2	44.865	14.38	167.974	2.9317	6.81343		14.8712	5.97654
4591	1493904763	1	37.9079	13.674	244.365	4.26497	2	44.6731	14.3265	167.905	2.9305	6.79659		7.1964	5.97943
4592	1493904763	1	37.7641	13.866	241.941	4.22267	2	44.4811	14.273	168.833	2.94669	6.72932		12.9321	4.59431
4593	1493904763	1	37.5724	14.2521	242.798	4.23763	2	44.3372	14.2206	168.558	2.94189	6.76487		9.20551	5.97943
4594	1493904763	1	37.3807	14.4917	240.509	4.19768	2	44.1452	14.1671	168.468	2.94032	6.77228		5.99989	4.59431
4595	1493904763	1	37.3329	14.6859	238.974	4.17088	2	44.0013	14.1147	168.125	2.93433	6.69282		14.8604	4.32128
4596	1493904764	1	37.0934	15.1195	239.082	4.17277	2	43.8573	14.1112	168.67	2.94385	6.83864		6.08184	3.26259
4597	1493904764	1	36.9497	15.2625	236.2	4.12247	2	43.7613	14.0601	167.467	2.92285	6.91691		7.1898	4.59431
4598	1493904764	1	36.806	15.4543	234.893	4.09966	2	43.6174	14.0077	166.671	2.90896	6.96332		10.3823	2.88083
4599	1493904764	1	36.6144	15.7425	235.377	4.1081	2	43.5214	14.0054	165.919	2.89584	7.12209		9.19707	3.26135
4600	1493904764	1	36.4229	15.9819	233.325	4.07229	2	43.4255	13.9542	165.411	2.88697	7.29027		10.1315	4.59713
4601	1493904764	1	36.1834	16.22	231.587	4.04196	2	43.2815	13.9018	166.171	2.90022	7.46707		6.46003	2.88083
4602	1493904764	1	36.0877	16.4129	229.784	4.01048	2	43.1855	13.8995	166.399	2.90422	7.52967		13.2264	2.07725
4603	1493904765	1	35.8005	16.7474	232.159	4.05194	2	43.1376	13.8495	166.631	2.90825	7.88865		9.19051	4.32128
4604	1493904765	1	35.6091	16.9866	230.931	4.03051	2	42.9936	13.846	167.48	2.92307	8.0246		13.2241	1.44045
4605	1493904765	1	35.3219	17.321	231.284	4.03666	2	42.9456	13.8448	167.583	2.92488	8.37883		6.07549	4.59328
4606	1493904765	1	35.1783	17.4638	230.029	4.01477	2	42.8017	13.7925	166.839	2.91188	8.46136		17.5379	2.08149
4607	1493904765	1	34.8436	17.9431	232.516	4.05818	2	42.7537	13.7424	167.023	2.9151	8.95631		5.14891	2.88083
4608	1493904765	1	34.7	18.0371	231.273	4.03647	2	42.6577	13.7401	167.634	2.92577	9.04374		9.67864	3.26135
4609	1493904765	1	34.5566	18.3261	232.405	4.05624	2	42.5618	13.6889	172.858	3.01695	9.25132		8.09499	7.7126
4610	1493904765	1	34.3653	18.5164	234.42	4.0914	2	42.3217	13.7808	196.529	3.43009	9.25906		11.1949	10.9028
4611	1493904766	1	34.1262	18.8029	234.424	4.09148	2	41.9857	13.9193	198.674	3.46751	9.25318		7.1748	11.8191
4612	1493904766	1	33.9828	18.9943	233.963	4.08342	2	41.6018	14.0078	201.088	3.50964	9.10573		13.5633	10.8989
4613	1493904766	1	33.744	19.3782	236.47	4.12719	2	41.2659	14.1462	206.706	3.60771	9.16258		7.13657	9.60151
4614	1493904766	1	33.5527	19.5196	236.583	4.12915	2	40.9779	14.2858	208.492	3.63887	9.0844		7.78144	10.8961
4615	1493904766	1	33.4573	19.7608	236.771	4.13244	2	40.6421	14.4242	207.931	3.62908	8.9499		9.17552	8.345
4616	1493904766	1	33.2662	19.9996	237.627	4.14738	2	40.4022	14.565	207.516	3.62185	8.9698		7.1706	9.5975
4617	1493904766	1	33.1229	20.1909	236.266	4.12362	2	40.1143	14.7045	208.437	3.63791	8.88708		7.77865	8.34089
4618	1493904767	1	33.0275	20.432	239.302	4.17661	2	39.8745	14.8452	209.02	3.64809	8.83707		8.08439	8.34089
4619	1493904767	1	32.8364	20.622	238.793	4.16772	2	39.6347	14.9859	208.691	3.64235	8.83077		7.1682	8.34089
4620	1493904767	1	32.6931	20.8132	237.426	4.14386	2	39.3949	15.1266	208.433	3.63785	8.78929		6.44259	7.7042
4621	1493904767	1	32.5977	21.0056	237.78	4.15004	2	39.1551	15.2185	208.097	3.63198	8.74586		1.461	6.08186
4622	1493904767	1	32.5978	21.0543	238.255	4.15834	2	39.0113	15.3614	207.431	3.62035	8.57567		9.16896	6.39473
4623	1493904767	1	32.4068	21.2929	237.775	4.14995	2	38.8195	15.4544	207.954	3.62948	8.67242		5.13809	7.70032
4624	1493904767	1	32.2635	21.3867	237.414	4.14366	2	38.5798	15.5462	207.288	3.61787	8.60274		2.919	6.39473
4625	1493904767	1	32.2636	21.484	236.878	4.1343	2	38.388	15.6392	206.856	3.61032	8.46581		9.65718	5.15557
4626	1493904768	1	32.1206	21.7724	237.342	4.1424	2	38.2442	15.7333	206.963	3.61218	8.60054		2.87183	6.39203
4627	1493904768	1	32.0249	21.7701	236.659	4.13048	2	38.0525	15.8263	206.746	3.6084	8.46527		4.57269	5.15557
4628	1493904768	1	31.9773	21.9149	234.507	4.09292	2	37.9087	15.9204	207.376	3.6194	8.433		1.43445	5.15557
4629	1493904768	1	31.9295	21.9137	234.517	4.09309	2	37.7649	16.0145	207.029	3.61334	8.29774		0	4.52299
4630	1493904768	1	31.9295	21.9137	234.512	4.09301	2	37.6211	16.0598	206.906	3.61119	8.16471		0	5.15306
4631	1493904768	1	31.9295	21.9137	234.282	4.089	2	37.4774	16.1539	206.398	3.60232	7.99716		1.43445	4.52299
4632	1493904768	1	31.9773	21.9149	229.719	4.00936	2	37.3336	16.1992	206.207	3.59899	7.83321		3.25588	5.15306
4633	1493904769	1	32.0731	21.9659	222.884	3.89006	2	37.1899	16.2933	205.791	3.59173	7.63937		1.43445	4.52299
4634	1493904769	1	32.1209	21.9671	221.583	3.86735	2	37.0461	16.3386	206.411	3.60255	7.47914		0	4.05386
4635	1493904769	1	32.1209	21.9671	219.27	3.82699	2	36.9503	16.4339	201.385	3.51482	7.34435		5.74081	7.30231
4636	1493904769	1	31.9296	21.9623	202.17	3.52853	2	36.7107	16.4768	188.101	3.28298	7.27665		4.38	7.19011
4637	1493904769	1	31.9298	22.1083	198.598	3.46619	2	36.4711	16.471	187.545	3.27328	7.23896		2.07292	8.71568
4638	1493904769	1	31.9777	22.1581	199.355	3.4794	2	36.1836	16.5128	188.624	3.29211	7.03982		7.31057	7.29936
4639	1493904769	1	31.7862	22.0074	185.458	3.23686	2	35.9441	16.5557	188.032	3.28177	6.85632		6.04936	8.71568
4640	1493904770	1	31.738	21.8116	172.88	3.01733	2	35.6566	16.5975	188.066	3.28237	6.52244		3.2213	7.29936
4641	1493904770	1	31.6903	21.9078	171.668	2.99617	2	35.4171	16.6404	188.348	3.28729	6.45248		1.43445	7.29989
4642	1493904770	1	31.6425	21.9066	169.228	2.95358	2	35.1776	16.6834	188.864	3.2963	6.30704		9.37233	5.75273
4643	1493904770	1	31.403	21.706	161.675	2.82177	2	34.9859	16.6787	190.122	3.31826	6.1734		1.43445	3.19066
4644	1493904770	1	31.3552	21.7048	160.234	2.79661	2	34.8902	16.7251	190.009	3.31628	6.10685		11.0663	5.75266
4645	1493904770	1	31.0201	21.5506	152.926	2.66907	2	34.6985	16.7205	190.138	3.31853	6.07128		6.22301	4.51637
4646	1493904770	1	30.8763	21.4011	148.215	2.58684	2	34.5549	16.7657	189.446	3.30645	5.91769		11.7563	4.31228
4647	1493904771	1	30.5411	21.1981	145.503	2.53951	2	34.4112	16.7622	190.554	3.32579	5.88684		9.76641	4.52013
4648	1493904771	1	30.2538	21.045	145.851	2.54559	2	34.2675	16.8075	190.453	3.32403	5.83663		10.531	2.87483
4649	1493904771	1	29.9665	20.8433	147.037	2.56628	2	34.1717	16.8052	190.688	3.32814	5.83009		11.7589	4.31235
4650	1493904771	1	29.6312	20.6403	147.929	2.58184	2	34.028	16.8016	191.202	3.33711	5.83673		11.4397	3.19197
4651	1493904771	1	29.3437	20.3898	147.399	2.5726	2	33.9323	16.8481	190.739	3.32903	5.79645		9.37463	2.8749
4652	1493904771	1	29.1041	20.1892	146.658	2.55967	2	33.8365	16.8457	191.013	3.33381	5.79436		7.82089	2.87483
4653	1493904771	1	28.8647	20.086	146.96	2.56493	2	33.7407	16.8434	191.039	3.33425	5.85575		11.7589	2.02587
4654	1493904771	1	28.5294	19.883	148.98	2.60018	2	33.6928	16.891	192.411	3.35821	5.96764		9.37886	4.31228
4655	1493904772	1	28.2897	19.6823	150.59	2.62829	2	33.5491	16.8875	192.446	3.35881	5.95585		11.7589	3.19066
4656	1493904772	1	27.9544	19.4793	150.903	2.63375	2	33.4534	16.9339	192.095	3.35269	6.05954		13.7764	1.43738
4657	1493904772	1	27.5711	19.2264	151.795	2.64932	2	33.4055	16.9328	192.066	3.35219	6.26904		9.77047	4.31228
4658	1493904772	1	27.2837	19.0732	150.491	2.62656	2	33.2618	16.9293	191.747	3.34662	6.3509		9.37693	2.02374
4659	1493904772	1	27.044	18.8726	150.733	2.6308	2	33.214	16.9769	192.314	3.35651	6.45466		16.2836	1.43745
4660	1493904772	1	26.565	18.6173	150.817	2.63225	2	33.1661	16.9757	193.207	3.3721	6.80216		5.27176	3.19066
4661	1493904772	1	26.4212	18.5163	151.18	2.63859	2	33.0704	17.0221	193.042	3.36921	6.81502		11.0703	2.87483
4662	1493904772	1	26.086	18.362	149.932	2.61681	2	32.9746	17.0198	193.434	3.37606	7.01814		12.5868	2.8749
4663	1493904773	1	25.7504	18.1102	150.94	2.6344	2	32.8788	17.0174	192.72	3.3636	7.21168		10.5418	4.04749
4664	1493904773	1	25.4628	17.9083	149.971	2.61749	2	32.7832	17.1126	211.646	3.69391	7.36352		15.0191	7.1796
4665	1493904773	1	25.0315	17.6541	149.029	2.60104	2	32.6398	17.3042	226.953	3.96107	7.61634		6.51582	13.1744
4666	1493904773	1	24.8398	17.552	149.659	2.61205	2	32.3051	17.5885	220.748	3.85277	7.46539		13.7806	14.162
4667	1493904773	1	24.4564	17.299	150.285	2.62296	2	31.9705	17.9215	220.663	3.8513	7.53984		9.38538	13.1721
4668	1493904773	1	24.2165	17.0982	149.109	2.60244	2	31.6359	18.2058	221.775	3.8707	7.50162		11.7656	14.1556
4669	1493904773	1	23.881	16.8951	149.773	2.61404	2	31.3015	18.5387	213.078	3.71892	7.60034		11.7671	11.4961
4670	1493904773	1	23.5455	16.6919	150.335	2.62385	2	30.9668	18.7253	210.002	3.66523	7.69483		26.7894	12.2708
4671	1493904774	1	22.7785	16.2346	157.726	2.75284	2	30.6323	18.9607	209.432	3.65527	8.31347		8.51654	12.2691
4672	1493904774	1	22.5388	16.0825	156.932	2.73898	2	30.2978	19.196	208.46	3.63832	8.36038		7.41275	11.4908
4673	1493904774	1	22.5857	15.8399	146.118	2.55024	2	29.9633	19.3826	205.229	3.58193	8.18411		8.69447	10.2795
4674	1493904774	1	22.2989	15.8816	150.9	2.6337	2	29.6767	19.5704	205.03	3.57844	8.24859		28.8038	9.56126
4675	1493904774	1	21.4838	15.3742	159.959	2.79181	2	29.3899	19.7094	204.094	3.56212	9.01667		10.5484	10.2753
4676	1493904774	1	21.196	15.1722	160.173	2.79555	2	29.1034	19.8971	203.867	3.55815	9.2115		10.5502	8.30743
4677	1493904774	1	20.9082	14.9701	151.104	2.63726	2	28.8646	20.0373	203.385	3.54974	9.43296		13.0357	9.55725
4678	1493904775	1	20.5247	14.7658	157.169	2.74312	2	28.5779	20.1762	202.913	3.5415	9.70188		9.39153	6.36921
4679	1493904775	1	20.2847	14.5648	153.702	2.68261	2	28.3869	20.2689	201.807	3.52219	9.9087		8.52161	7.67362
4680	1493904775	1	20.0448	14.4127	154.776	2.70135	2	28.148	20.3603	201.14	3.51056	10.0517		3.25729	8.30484
4681	1493904775	1	19.949	14.3616	152.684	2.66484	2	27.9093	20.5005	201.568	3.51802	10.0525		8.31714	6.3679
4682	1493904775	1	19.7568	14.1618	150.753	2.63113	2	27.7183	20.5931	201.165	3.51099	10.2346		27.5878	7.28406
4683	1493904775	1	18.9892	13.6554	154.73	2.70056	2	27.4793	20.6359	200.255	3.49511	10.9913		11.7764	6.3679
4684	1493904775	1	18.6534	13.4521	148.293	2.5882	2	27.2883	20.7285	188.634	3.29228	11.2919		6.51988	11.4785
4685	1493904775	1	18.4616	13.3499	152.052	2.65382	2	26.9058	20.719	174.105	3.0387	11.2075		11.7764	15.7818
4686	1493904776	1	18.1258	13.1466	156.956	2.7394	2	26.3799	20.706	179.76	3.1374	11.1926		8.52321	17.2132
4687	1493904776	1	17.8859	12.9944	155.698	2.71744	2	25.8063	20.6919	174.441	3.04457	11.0446		13.798	14.4604
4688	1493904776	1	17.502	12.7411	152.32	2.65849	2	25.3281	20.6314	171.601	2.99501	11.1133		10.4006	14.46
4689	1493904776	1	17.2616	12.4913	154.903	2.70357	2	24.8499	20.571	172.873	3.0172	11.0844		10.5568	14.4574
4690	1493904776	1	16.9736	12.2891	154.575	2.69785	2	24.3718	20.5105	172.235	3.00606	11.0601		9.17811	13.031
4691	1493904776	1	16.6861	12.1845	150.775	2.63152	2	23.9415	20.4512	170.539	2.97647	10.9991		10.5568	13.0336
4692	1493904776	1	16.3981	11.9823	156.37	2.72918	2	23.5111	20.392	169.256	2.95408	11.0144		7.33264	10.1856
4693	1493904777	1	16.2059	11.8313	154.324	2.69346	2	23.1764	20.335	169.735	2.96243	10.9955		7.33214	11.9189
4694	1493904777	1	16.0138	11.6802	157.201	2.74368	2	22.7937	20.2283	169.795	2.96349	10.9104		9.78388	10.1851
4695	1493904777	1	15.726	11.5268	157.126	2.74237	2	22.459	20.1714	168.741	2.94509	10.9573		4.16281	10.1821
4696	1493904777	1	15.6298	11.4268	156.36	2.729	2	22.1244	20.1145	167.679	2.92656	10.8469		15.0392	9.16478
4697	1493904777	1	15.1979	11.1723	153.301	2.67561	2	21.8373	20.0101	167.02	2.91505	11.0539		2.08349	10.5346
4698	1493904777	1	15.2461	11.2223	148.841	2.59777	2	21.5024	19.9045	166.88	2.9126	10.7015		12.6126	8.76771
4699	1493904777	1	14.9098	10.97	155.921	2.72133	2	21.2155	19.8488	166.729	2.90996	10.8901		2.08141	7.35765
4700	1493904778	1	14.8617	10.92	155.79	2.71905	2	20.9764	19.7942	165.751	2.89289	10.7769		9.78388	8.76771
4701	1493904778	1	14.5739	10.7666	149.913	2.61647	2	20.6895	19.7385	164.996	2.87972	10.858		1.43445	7.81814
4702	1493904778	1	14.6217	10.7678	150.651	2.62935	2	20.4502	19.6353	164.147	2.86491	10.6115		14.6708	7.3599
4703	1493904778	1	14.2373	10.4655	156.292	2.72781	2	20.211	19.5808	165.164	2.88265	10.8983		4.66565	7.81932
4704	1493904778	1	14.286	10.6132	149.072	2.60179	2	19.9717	19.4775	165.62	2.89061	10.531		11.7831	7.35698
4705	1493904778	1	13.95	10.4098	150.609	2.62863	2	19.7326	19.423	164.933	2.87863	10.7087		3.26259	7.35765
4706	1493904778	1	14.046	10.4609	151.54	2.64487	2	19.4935	19.3684	165.277	2.88463	10.4412		17.0572	7.81814
4707	1493904778	1	13.5659	10.1563	155.101	2.70703	2	19.2542	19.2652	165.048	2.88063	10.7391		1.43438	5.95759
4708	1493904779	1	13.5181	10.1552	158.866	2.77273	2	19.0629	19.2119	165.553	2.88944	10.6193		16.5184	7.35765
4709	1493904779	1	12.991	9.99601	157.987	2.7574	2	18.8238	19.1573	165.52	2.88888	10.8605		3.22568	6.51177
4710	1493904779	1	13.0383	9.89945	154.468	2.69597	2	18.6322	19.0553	165.813	2.89397	10.7295		1.46583	5.9584
4711	1493904779	1	13.0386	9.94831	151.11	2.63736	2	18.4409	19.0019	165.023	2.88019	10.5429		2.02162	4.5838
4712	1493904779	1	12.991	9.99601	151.342	2.64142	2	18.2973	18.9497	164.412	2.86953	10.4079		9.18082	7.35698
4713	1493904779	1	13.2786	10.1006	175.321	3.05992	2	18.0582	18.8952	164.92	2.87839	10.0095		12.9606	5.9584
4714	1493904779	1	13.7089	10.0621	184.763	3.22473	2	17.8669	18.8418	165.341	2.88575	9.71453		4.30621	5.27004
4715	1493904780	1	13.8524	10.0655	190.072	3.31738	2	17.7231	18.7409	165.204	2.88336	9.49973		3.26135	5.95759
4716	1493904780	1	13.9483	10.1167	199.436	3.48082	2	17.5318	18.6876	164.374	2.86886	9.28988		1.46701	4.5838
4717	1493904780	1	13.9481	10.0678	182.26	3.18104	2	17.3882	18.6354	163.569	2.85482	9.23245		1.46701	5.9584
4718	1493904780	1	13.9483	10.1167	167.803	2.92871	2	17.1969	18.582	163.837	2.85949	9.06723		7.16711	3.25588
4719	1493904780	1	13.806	10.3086	156.152	2.72537	2	17.1011	18.531	163.75	2.85797	8.85808		3.26259	4.58098
4720	1493904780	1	13.71	10.2575	163.967	2.86177	2	16.9576	18.4788	164.128	2.86457	8.8395		9.67357	7.35765
4721	1493904780	1	13.5682	10.5471	171.743	2.99748	2	16.7185	18.4242	164.548	2.87191	8.4837		7.42466	4.5838
4722	1493904781	1	13.5218	10.7902	179.915	3.14011	2	16.5749	18.372	164.533	2.87165	8.17344		7.16711	4.58098
4723	1493904781	1	13.3795	10.9821	187.407	3.27087	2	16.4314	18.3198	163.843	2.8596	7.94707		10.31	4.5838
4724	1493904781	1	13.3337	11.3227	194.758	3.39916	2	16.2878	18.2676	163.789	2.85865	7.54708		10.5621	4.58098
4725	1493904781	1	13.2401	11.6621	201.781	3.52175	2	16.1443	18.2154	163.632	2.85591	7.16799		16.2758	4.5838
4726	1493904781	1	13.1477	12.1967	207.936	3.62916	2	16.0007	18.1632	163.333	2.8507	6.61353		7.4182	3.25588
4727	1493904781	1	13.1014	12.4396	213.28	3.72243	2	15.9049	18.1122	163.463	2.85297	6.32756		16.2699	3.25588
4728	1493904781	1	13.009	12.974	218.038	3.80548	2	15.8091	18.0612	163.888	2.86039	5.80691		5.98555	3.25588
4729	1493904781	1	12.9624	13.168	222.152	3.87729	2	15.7133	18.0102	163.36	2.85118	5.56905		17.9515	1.43145
4730	1493904782	1	12.8225	13.7498	258.121	4.50506	2	15.6656	18.009	162.32	2.83302	5.12094		7.77556	1.43445
4731	1493904782	1	12.7284	13.9913	255.324	4.45625	2	15.6178	18.0078	162.902	2.84318	4.94782		10.5497	0
4732	1493904782	1	12.6349	14.3303	253.543	4.42515	2	15.6178	18.0078	162.917	2.84343	4.73516		6.43609	2.075
4733	1493904782	1	12.5406	14.523	251.519	4.38984	2	15.5698	17.958	163.238	2.84905	4.57988		10.9821	1.43445
4734	1493904782	1	12.3993	14.8607	249.468	4.35403	2	15.522	17.9568	162.646	2.8387	4.3974		9.65344	1.43445
4735	1493904782	1	12.2578	15.1497	246.241	4.29771	2	15.4742	17.9556	162.621	2.83827	4.26829		5.97972	0
4736	1493904782	1	12.2112	15.3435	245.467	4.2842	2	15.4742	17.9556	162.216	2.8312	4.17974		13.5254	2.075
4737	1493904783	1	11.9748	15.7274	244.883	4.27402	2	15.4262	17.9058	162.182	2.83061	4.08137		8.36386	0
4738	1493904783	1	11.8331	15.9675	243.211	4.24483	2	15.4262	17.9058	162.093	2.82905	4.08257		9.14285	1.43445
4739	1493904783	1	11.7394	16.2575	240.807	4.20287	2	15.3784	17.9046	161.105	2.81181	3.9944		13.5213	0
4740	1493904783	1	11.5031	16.6413	241.173	4.20926	2	15.3784	17.9046	160.893	2.80811	4.07601		6.428	0
4741	1493904783	1	11.4088	16.8337	240.637	4.19991	2	15.3784	17.9046	161.09	2.81156	4.11151		15.4831	0
4742	1493904783	1	11.1252	17.2649	239.671	4.18306	2	15.3784	17.9046	160.823	2.80689	4.30104		4.56811	1.43445
4743	1493904783	1	11.0784	17.4098	239.917	4.18735	2	15.4262	17.9058	160.147	2.79509	4.376		17.4573	1.46103
4744	1493904784	1	10.7474	17.8884	242.274	4.22848	2	15.4259	17.8571	160.243	2.79677	4.6786		3.21065	0
4745	1493904784	1	10.7003	17.9845	241.73	4.21899	2	15.4259	17.8571	159.773	2.78856	4.72732		19.9128	1.43445
4746	1493904784	1	10.3701	18.5603	241.378	4.21284	2	15.4737	17.8583	159.579	2.78517	5.15165		7.75552	0
4747	1493904784	1	10.2763	18.8012	242.933	4.23998	2	15.4737	17.8583	159.598	2.78551	5.28224		11.135	1.43438
4748	1493904784	1	10.0396	19.0871	243.227	4.24512	2	15.5215	17.8594	159.925	2.79122	5.61769		10.3121	0
4749	1493904784	1	9.85073	19.3743	241.993	4.22358	2	15.5215	17.8594	159.448	2.7829	5.86963		7.7524	1.43145
4750	1493904784	1	9.75696	19.6151	243.953	4.25779	2	15.5692	17.8606	159.028	2.77557	6.07128		10.9514	0
4751	1493904784	1	9.61616	19.9519	243.859	4.25614	2	15.5692	17.8606	159.384	2.78178	6.30969		11.5472	1.46101
4752	1493904785	1	9.42768	20.2875	245.03	4.27659	2	15.569	17.8119	160.5	2.80125	6.62151		8.34409	0
4753	1493904785	1	9.28626	20.527	245.306	4.2814	2	15.569	17.8119	160.784	2.8062	6.84431		10.9477	1.43445
4754	1493904785	1	9.14554	20.8637	244.966	4.27547	2	15.5212	17.8107	161.536	2.81933	7.06894		10.2998	0
4755	1493904785	1	8.95681	21.1505	244.448	4.26643	2	15.5212	17.8107	161.926	2.82613	7.36515		7.74572	1.45803
4756	1493904785	1	8.86314	21.3911	245.313	4.28151	2	15.5209	17.7621	161.507	2.81884	7.58257		9.11365	2.07716
4757	1493904785	1	8.76982	21.6802	245.414	4.28328	2	15.4729	17.7122	162.863	2.8425	7.7895		9.61694	1.43445
4758	1493904785	1	8.62884	21.9681	246.593	4.30385	2	15.4251	17.711	165.317	2.88533	8.01948		10.9382	0
4759	1493904785	1	8.48822	22.3045	245.512	4.28499	2	15.4251	17.711	165.749	2.89287	8.31989		7.12604	2.86583
4760	1493904786	1	8.3466	22.4952	244.537	4.26798	2	15.3296	17.7087	165.923	2.8959	8.46598		17.3348	2.07716
4761	1493904786	1	8.11209	23.0233	245.652	4.28743	2	15.2816	17.6588	166.423	2.90463	8.95431		1.43025	1.43445
4762	1493904786	1	8.15975	23.0245	243.758	4.25438	2	15.2338	17.6576	168.136	2.93452	8.87952		14.1334	2.86583
4763	1493904786	1	7.97226	23.4567	246.052	4.29443	2	15.1383	17.6553	172.734	3.01478	9.22		4.01354	4.30028
4764	1493904786	1	7.87766	23.5513	243.98	4.25826	2	14.995	17.6518	179.876	3.13942	9.24449		10.2883	5.73473
4765	1493904786	1	7.68917	23.8378	244.3	4.26385	2	14.8039	17.6471	181.648	3.17036	9.43102		7.73301	4.30028
4766	1493904786	1	7.59564	24.078	243.812	4.25532	2	14.6606	17.6436	184.131	3.2137	9.5559		6.40347	5.87131
4767	1493904786	1	7.50177	24.2697	244.041	4.25931	2	14.4699	17.6876	191.929	3.34979	9.58535		9.60366	5.87423
4768	1493904787	1	7.36098	24.5572	243.507	4.24999	2	14.2791	17.7316	194.076	3.38726	9.7185		5.13966	5.87131
4769	1493904787	1	7.26678	24.7003	244.463	4.26668	2	14.0884	17.7756	193.614	3.3792	9.72039		5.14217	7.2693
4770	1493904787	1	7.17258	24.8435	243.5	4.24987	2	13.8499	17.8184	196.278	3.42569	9.69219		7.72957	6.35572
4771	1493904787	1	7.07911	25.0836	245.887	4.29154	2	13.6594	17.9111	201.819	3.5224	9.7337		9.09735	6.35302
4772	1493904787	1	6.98601	25.3722	247.819	4.32525	2	13.469	18.0038	202.722	3.53816	9.8144		12.27	8.99464
4773	1493904787	1	6.84603	25.7565	251.753	4.39392	2	13.1831	18.0941	200.545	3.50017	9.94338		2.0038	7.65509
4774	1493904787	1	6.79877	25.8037	254.425	4.44055	2	12.9449	18.1856	201.527	3.5173	9.78828		13.6398	7.65229
4775	1493904788	1	6.65918	26.2364	257.125	4.48767	2	12.7068	18.2771	204.564	3.57031	9.99621		4.63432	6.35171
4776	1493904788	1	6.61048	26.0898	263.596	4.60062	2	12.5164	18.3697	203.463	3.5511	9.72007		10.2327	7.64949
4777	1493904788	1	6.56542	26.4279	263.303	4.59551	2	12.2784	18.4612	201.878	3.52344	9.80339		7.26921	7.65121
4778	1493904788	1	6.56724	26.6702	268.671	4.68919	2	12.0403	18.5526	202.81	3.5397	9.79029		3.19697	6.35033
4779	1493904788	1	6.52036	26.7659	271.515	4.73883	2	11.85	18.6453	203.579	3.55312	9.71335		12.5239	6.35171
4780	1493904788	1	6.66609	27.1571	283.244	4.94354	2	11.6596	18.7379	204.09	3.56204	9.78867		4.48047	4.49258
4781	1493904788	1	6.52365	27.202	288.043	5.0273	2	11.5168	18.783	204.753	3.57362	9.78831		4.14207	8.27746
4782	1493904789	1	6.61958	27.3013	296.483	5.1746	2	11.2791	18.9231	203.458	3.55101	9.58673		9.26285	4.49544
4783	1493904789	1	6.71697	27.5943	300.484	5.24443	2	11.1362	18.9682	203.978	3.56009	9.69222		6.56128	6.34901
4784	1493904789	1	6.81361	27.7905	305.485	5.33173	2	10.9459	19.0608	203.892	3.55859	9.65834		15.5769	5.11803
4785	1493904789	1	7.14968	28.1863	317.31	5.5381	2	10.8034	19.1546	204.893	3.57606	9.74275		4.35912	6.34632
4786	1493904789	1	7.15075	28.3316	323.064	5.63854	2	10.6132	19.2472	204.522	3.56959	9.72188		13.4756	3.17185
4787	1493904789	1	7.48605	28.6305	329.754	5.75529	2	10.5181	19.2934	204.936	3.57681	9.81706		9.73995	6.34632
4788	1493904789	1	7.77267	28.783	334.966	5.84627	2	10.3279	19.386	204.368	3.5669	9.73821		6.49236	3.17316
4789	1493904789	1	7.96375	28.8846	338.774	5.91271	2	10.2328	19.4323	205.059	3.57896	9.72083		10.5022	4.49544
4790	1493904790	1	8.29761	28.9899	347.547	6.06583	2	10.0899	19.4774	205.106	3.57978	9.67987		6.49209	4.02266
4791	1493904790	1	8.48868	29.0915	352.647	6.15486	2	9.99517	19.5723	205.368	3.58435	9.63767		14.668	4.49229
4792	1493904790	1	8.96533	29.2004	353.397	6.16794	2	9.85238	19.6174	206.024	3.5958	9.62397		4.28506	3.17289
4793	1493904790	1	9.10812	29.204	358.542	6.25773	2	9.75729	19.6637	206.027	3.59586	9.56236		21.5229	3.17262
4794	1493904790	1	9.82246	29.2705	0.95987	0.0167529	2	9.66221	19.71	206.78	3.60899	9.56184		5.71501	3.17131
4795	1493904790	1	10.0129	29.2753	5.38542	0.0939934	2	9.56713	19.7562	206.575	3.60541	9.52953		15.8283	5.11513
4796	1493904790	1	10.5369	29.3369	4.54823	0.0793816	2	9.42468	19.8499	208.94	3.64668	9.55197		9.99925	3.17235
4797	1493904790	1	10.8701	29.3454	4.3939	0.076688	2	9.32961	19.8962	209.212	3.65143	9.57395		12.8954	2.0125
4798	1493904791	1	11.2983	29.3078	3.47007	0.0605642	2	9.28224	19.9437	210.02	3.66555	9.57867		8.74063	5.11438
4799	1493904791	1	11.5843	29.3634	4.12064	0.0719187	2	9.13982	20.0374	211.069	3.68384	9.64105		14.2876	2.01038
4800	1493904791	1	12.0604	29.3755	4.59208	0.080147	2	9.09245	20.0848	211.713	3.69509	9.75325		10.0052	3.17181
4801	1493904791	1	12.3938	29.3839	2.45858	0.0429103	2	8.9974	20.1311	222.614	3.88534	9.85646		7.14527	5.15015
4802	1493904791	1	12.6319	29.3899	1.42342	0.0248434	2	8.90302	20.2745	252.008	4.39837	9.84861		14.2906	10.2634
4803	1493904791	1	13.1081	29.402	359.976	6.28276	2	8.85771	20.6136	259.918	4.53643	9.76226		8.74063	9.11669
4804	1493904791	1	13.3941	29.4576	359.407	6.27284	2	8.76437	20.9028	262.422	4.58012	9.72723		7.33651	10.2604
4805	1493904792	1	13.6325	29.5121	357.177	6.23392	2	8.71907	21.2418	267.239	4.6642	9.61975		7.33584	8.74522
4806	1493904792	1	13.8709	29.5665	356.82	6.22769	2	8.72112	21.5333	270.696	4.72453	9.54215		7.14834	8.90383
4807	1493904792	1	14.1091	29.5726	354.696	6.1906	2	8.77084	21.8259	271.962	4.74663	9.40789		11.5706	7.28718
4808	1493904792	1	14.4904	29.6306	354.13	6.18074	2	8.77255	22.0688	271.95	4.74642	9.48022		5.94315	7.28418
4809	1493904792	1	14.6812	29.6839	354.303	6.18375	2	8.77425	22.3116	272.704	4.75959	9.44684		14.6723	7.28418
4810	1493904792	1	15.158	29.7928	354.856	6.19341	2	8.77595	22.5544	273.409	4.77188	9.65013		5.94234	8.90082
4811	1493904792	1	15.3488	29.846	354.282	6.18339	2	8.82566	22.8469	274.139	4.78463	9.56759		12.9924	7.46828
4812	1493904793	1	15.7778	29.9053	355.342	6.20189	2	8.87502	23.0909	273.662	4.7763	9.69971		9.73942	5.82314
4813	1493904793	1	16.0644	30.0578	353.453	6.16892	2	8.87638	23.285	274.72	4.79478	9.87616		11.574	6.04365
4814	1493904793	1	16.4458	30.1159	352.419	6.15087	2	8.9254	23.4804	273.876	4.78004	10.0293		9.13812	5.82314
4815	1493904793	1	16.7321	30.2199	353.762	6.17432	2	8.92675	23.6745	274.786	4.79592	10.1865		13.2781	6.04365
4816	1493904793	1	17.1614	30.3276	353.731	6.17378	2	8.97577	23.8699	274.849	4.79703	10.4262		10.5033	5.82314
4817	1493904793	1	17.4953	30.4329	353.108	6.1629	2	8.97712	24.064	275.198	4.80312	10.6359		12.9953	3.28346
4818	1493904793	1	17.9244	30.4922	353.556	6.17072	2	9.02545	24.1622	275.916	4.81565	10.9206		9.13915	7.27818
4819	1493904794	1	18.2107	30.5963	354.377	6.18505	2	9.02714	24.4048	275.292	4.80475	11.0758		14.6753	6.56666
4820	1493904794	1	18.6876	30.7052	353.603	6.17154	2	9.12378	24.6012	290.962	5.07825	11.3457		7.79804	8.56616
4821	1493904794	1	18.9263	30.8081	352.849	6.15837	2	9.26841	24.8474	310.517	5.41954	11.3492		16.0809	14.6797
4822	1493904794	1	19.4509	30.9182	352.884	6.15898	2	9.55695	25.2426	308.947	5.39215	11.4063		6.49165	14.6766
4823	1493904794	1	19.6419	31.0199	352.287	6.14856	2	9.84545	25.6377	317.798	5.54661	11.1776		17.4907	17.6216
4824	1493904794	1	20.2142	31.1312	353.168	6.16394	2	10.2768	26.0364	325.36	5.67861	11.1673		7.79529	13.486
4825	1493904794	1	20.4528	31.2341	352.997	6.16096	2	10.6123	26.3356	323.336	5.64327	10.9923		10.1584	13.4835
4826	1493904794	1	20.7866	31.291	354.002	6.1785	2	10.9476	26.6349	322.563	5.62979	10.8851		11.8884	11.4177
4827	1493904795	1	21.1683	31.3975	354.716	6.19097	2	11.235	26.8844	320.414	5.59228	10.9105		8.74358	12.4265
4828	1493904795	1	21.4544	31.4531	355.145	6.19846	2	11.5227	27.1824	320.526	5.59423	10.811		17.4912	9.35694
4829	1493904795	1	22.0267	31.5645	353.101	6.16278	2	11.7622	27.3822	320.555	5.59473	11.0838		4.29136	11.4154
4830	1493904795	1	22.1697	31.5681	355.906	6.21174	2	12.0495	27.6317	320.464	5.59316	10.8588		12.3608	10.3537
4831	1493904795	1	22.5515	31.723	357.119	6.2329	2	12.2892	27.88	320.647	5.59635	10.9583		10.1614	9.35463
4832	1493904795	1	22.8854	31.7799	356.607	6.22396	2	12.5286	28.0798	320.624	5.59595	10.9979		11.577	9.35233
4833	1493904795	1	23.2669	31.838	356.258	6.21788	2	12.7679	28.2796	320.698	5.59723	11.0856		7.79529	8.28081
4834	1493904796	1	23.5055	31.9409	356.401	6.22037	2	12.9596	28.4782	321.483	5.61093	11.0998		14.3056	7.29709
4835	1493904796	1	23.9822	31.953	356.952	6.23	2	13.151	28.6283	322.428	5.62743	11.33		6.49165	7.29709
4836	1493904796	1	24.1732	32.0547	356.034	6.21396	2	13.3424	28.7784	322.007	5.62009	11.3155		15.7371	8.28081
4837	1493904796	1	24.6976	32.0681	357.216	6.2346	2	13.5341	28.977	321.474	5.61077	11.5836		5.24915	7.29709
4838	1493904796	1	24.8409	32.1685	357.105	6.23267	2	13.7255	29.1271	322.276	5.62477	11.524		10.0793	6.20796
4839	1493904796	1	25.1745	32.1286	357.854	6.24573	2	13.8692	29.276	323.209	5.64106	11.6596		4.57047	5.25578
4840	1493904796	1	25.3177	32.1806	358.027	6.24876	2	14.0127	29.3765	323.645	5.64867	11.6476		13.2817	6.20796
4841	1493904796	1	25.7471	32.2884	357.973	6.2478	2	14.1564	29.5254	323.86	5.65242	11.9155		3.24512	7.29524
4842	1493904797	1	25.8426	32.3392	357.703	6.24309	2	14.3478	29.6754	322.542	5.62943	11.7994		12.8772	5.25333
4843	1493904797	1	26.2717	32.3501	357.409	6.23796	2	14.4912	29.7759	323.1	5.63917	12.0585		2.86291	5.2516
4844	1493904797	1	26.1763	32.3477	358.259	6.25279	2	14.6346	29.8763	323.992	5.65472	11.8033		15.8468	7.29709
4845	1493904797	1	26.7009	32.4095	357.47	6.23904	2	14.826	30.0264	325.358	5.67857	12.1117		4.29144	6.20796
4846	1493904797	1	26.5579	32.4058	357.538	6.24021	2	14.9697	30.1753	325.343	5.67831	11.8009		11.5799	4.56765
4847	1493904797	1	26.9395	32.4639	357.416	6.23809	2	15.1128	30.2273	324.677	5.66668	12.0363		1.43145	6.20796
4848	1493904798	1	26.8918	32.4627	357.333	6.23664	2	15.2565	30.3762	324.37	5.66132	11.8209		11.5804	6.49289
4849	1493904798	1	27.2734	32.5209	357.057	6.23181	2	15.4476	30.4778	328.143	5.72718	12.001		2.06652	6.20372
4850	1493904798	1	27.3212	32.5705	354.391	6.18528	2	15.5912	30.6266	330.768	5.773	11.89		16.0867	6.4943
4851	1493904798	1	27.846	32.6806	351.947	6.14263	2	15.7823	30.7283	329.787	5.75586	12.2207		5.94603	5.2516
4852	1493904798	1	28.0369	32.7339	348.541	6.0832	2	15.9257	30.8287	327.863	5.7223	12.2601		2.06652	8.48181
4853	1493904798	1	28.0847	32.7835	345.975	6.0384	2	16.1646	30.9799	328.151	5.72731	12.0558		2.06652	5.25333
4854	1493904798	1	28.1325	32.8331	345.923	6.0375	2	16.308	31.0804	327.433	5.71479	11.9537		2.06652	5.2516
4855	1493904799	1	28.0847	32.7835	338.838	5.91384	2	16.4514	31.1808	327.931	5.72347	11.7432		7.4385	5.2516
4856	1493904799	1	28.0364	32.5403	326.807	5.70386	2	16.5948	31.2812	327.453	5.71513	11.5107		2.90401	5.24915
4857	1493904799	1	28.0361	32.4435	317.894	5.5483	2	16.7381	31.3816	327.534	5.71654	11.3478		3.17463	4.57047
4858	1493904799	1	28.1314	32.3975	310.227	5.41448	2	16.8813	31.4336	328.047	5.72549	11.2913		4.62298	5.25333
4859	1493904799	1	28.0833	32.2511	299.021	5.2189	2	17.0247	31.5341	327.76	5.72049	11.0818		1.43145	4.13512
4860	1493904799	1	28.131	32.2523	316.38	5.52187	2	17.1204	31.6333	327.462	5.71529	11.028		1.43145	4.56765
4861	1493904799	1	28.1787	32.2535	283.055	4.94024	2	17.2635	31.6853	328.087	5.72621	10.93		1.43145	4.1372
4862	1493904799	1	28.131	32.2523	275.207	4.80327	2	17.3593	31.7845	327.616	5.71798	10.7819		1.43145	4.56765
4863	1493904800	1	28.0833	32.2511	270.392	4.71923	2	17.5024	31.8365	327.817	5.72149	10.589		1.43145	4.13512
4864	1493904800	1	28.0356	32.2499	263.781	4.60385	2	17.5981	31.9357	327.738	5.72011	10.4422		4.49184	4.56765
4865	1493904800	1	27.8927	32.2946	250.997	4.38072	2	17.7412	31.9877	327.195	5.71062	10.1561		1.43145	4.1372
4866	1493904800	1	27.9404	32.2958	248.444	4.33617	2	17.837	32.0869	327.59	5.71753	10.1056		3.17463	3.24512
4867	1493904800	1	27.8451	32.3418	240.21	4.19245	2	17.9325	32.1377	327.845	5.72198	9.9147		1.43145	4.13512
4868	1493904800	1	27.7974	32.3406	227.811	3.97606	2	18.0282	32.2369	327.529	5.71647	9.76975		1.45201	2.85691
4869	1493904800	1	27.7976	32.389	222.552	3.88427	2	18.1234	32.2393	327.206	5.71083	9.67536		16.5442	3.24512
4870	1493904801	1	27.3215	32.6673	213.031	3.71809	2	18.2189	32.2901	327.387	5.71398	9.11041		12.0556	3.27503
4871	1493904801	1	27.0362	32.9503	213.06	3.71859	2	18.267	32.3881	327.539	5.71663	8.7872		15.0881	4.56765
4872	1493904801	1	26.6558	33.2793	214.56	3.74478	2	18.4101	32.4401	326.645	5.70104	8.28829		11.4308	3.24512
4873	1493904801	1	26.3227	33.4643	216.179	3.77304	2	18.5056	32.4909	327.479	5.71558	7.87747		11.4308	1.44903
4874	1493904801	1	25.9896	33.6493	218.138	3.80723	2	18.5059	32.5392	327.575	5.71726	7.56559		9.08064	2.85698
4875	1493904801	1	25.7519	33.8367	221.267	3.86183	2	18.6011	32.5417	327.817	5.72149	7.26712		17.0823	3.24512
4876	1493904801	1	25.3242	34.2126	225.264	3.9316	2	18.6966	32.5925	327.08	5.70863	6.82274		6.33585	1.44901
4877	1493904802	1	25.134	34.3044	225.47	3.9352	2	18.6968	32.6408	327.623	5.7181	6.64869		13.1044	1.42853
4878	1493904802	1	24.8492	34.6356	229.124	3.99897	2	18.7444	32.6421	328.448	5.73249	6.42204		13.0698	1.43145
4879	1493904802	1	24.5167	34.9171	230.587	4.02451	2	18.7921	32.6433	329.426	5.74957	6.15964		13.0978	1.42845
4880	1493904802	1	24.232	35.2481	232.506	4.05799	2	18.8397	32.6445	329.81	5.75627	5.98796		12.0343	1.45201
4881	1493904802	1	23.9473	35.5307	231.915	4.04768	2	18.8399	32.6929	330.426	5.76701	5.84283		13.0936	1.43145
4882	1493904803	1	23.6627	35.8616	232.786	4.06289	2	18.8876	32.6941	330.492	5.76817	5.73015		13.0894	1.42845
4883	1493904803	1	23.3782	36.1924	233.648	4.07793	2	18.9352	32.6953	330.766	5.77295	5.6542		11.0901	2.06652
4884	1493904803	1	23.1412	36.4761	232.981	4.06629	2	18.983	32.7449	331.239	5.78121	5.58681		9.094	1.45201
4885	1493904803	1	22.9517	36.7127	233.154	4.0693	2	18.9828	32.6965	331.928	5.79323	5.64642		12.2315	2.0686
4886	1493904803	1	22.7149	37.0446	232.954	4.06582	2	19.0307	32.7461	331.28	5.78193	5.66131		10.0191	1.42845
4887	1493904803	1	22.4779	37.2799	231.994	4.04906	2	19.0783	32.7473	331.477	5.78537	5.66584		10.2567	1.42845
4888	1493904804	1	22.2886	37.5646	231.817	4.04596	2	19.1259	32.7485	331.692	5.78912	5.76173		9.08744	1.42845
4889	1493904804	1	22.0992	37.801	231.277	4.03655	2	19.1735	32.7497	331.803	5.79105	5.83741		10.0169	2.0686
4890	1493904804	1	21.8622	38.0362	231.45	4.03957	2	19.2214	32.7993	332.47	5.80269	5.86506		10.2525	1.42845
4891	1493904804	1	21.673	38.3208	231.312	4.03715	2	19.269	32.8005	331.773	5.79053	6.02104		11.0774	1.42845
4892	1493904804	1	21.4363	38.6042	230.306	4.0196	2	19.3166	32.8017	331.677	5.78885	6.17755		6.0055	2.0686
4893	1493904804	1	21.2942	38.7452	229.883	4.01221	2	19.3645	32.8513	332.339	5.80041	6.20176		13.0682	1.42845
4894	1493904805	1	21.0102	39.0755	229.82	4.01111	2	19.4121	32.8525	331.698	5.78922	6.42492		8.00805	2.0686
4895	1493904805	1	20.8207	39.2635	230.278	4.0191	2	19.46	32.9021	331.446	5.78483	6.5053		10.0063	1.42845
4896	1493904805	1	20.5839	39.4984	229.955	4.01348	2	19.5076	32.9033	331.494	5.78566	6.68235		7.0932	1.42853
4897	1493904805	1	20.4421	39.6876	229.742	4.00975	2	19.5552	32.9046	330.74	5.77251	6.84074		11.0666	2.06644
4898	1493904806	1	20.2056	39.9707	231.1	4.03345	2	19.6031	32.9541	330.118	5.76165	7.04242		9.07667	1.42853
4899	1493904806	1	20.0164	40.2068	229.88	4.01216	2	19.6507	32.9554	329.99	5.75941	7.26062		7.06284	2.06644
4900	1493904806	1	19.8269	40.3465	230.426	4.0217	2	19.6986	33.0049	329.952	5.75876	7.34272		13.0552	1.42853
4901	1493904806	1	19.5431	40.6764	230.126	4.01646	2	19.7462	33.0062	329.924	5.75827	7.67289		8.00168	3.24371
4902	1493904807	1	19.3538	40.8643	229.839	4.01144	2	19.8417	33.0569	309.559	5.40283	7.82263		11.0582	9.81977
4903	1493904807	1	19.1175	41.1472	230.795	4.02813	2	19.9858	33.3508	296.413	5.17338	7.8446		7.05928	15.8341
4904	1493904807	1	18.928	41.2867	230.405	4.02133	2	20.2735	33.7933	299.968	5.23543	7.61324		9.99573	15.83
4905	1493904807	1	18.6915	41.5214	228.771	3.99281	2	20.5611	34.2357	294.534	5.14059	7.52176		9.54988	11.7977
4906	1493904808	1	18.5503	41.8067	230.287	4.01927	2	20.7531	34.5789	291.383	5.08559	7.55602		9.99149	14.4029
4907	1493904808	1	18.3139	42.0413	232.86	4.06418	2	20.9454	35.0188	291.957	5.09562	7.49935		11.0239	11.7936
4908	1493904808	1	18.03	42.2746	230.938	4.03063	2	21.1373	35.3619	292.56	5.10613	7.57897		7.0824	12.4819
4909	1493904808	1	17.8884	42.4635	230.782	4.02791	2	21.2817	35.7521	291.134	5.08125	7.52046		13.0406	11.1292
4910	1493904809	1	17.605	42.7931	233.518	4.07566	2	21.4259	36.0939	289.751	5.05711	7.71223		5.99066	9.80899
4911	1493904809	1	17.4632	42.9337	232.364	4.05552	2	21.57	36.3874	288.779	5.04015	7.72786		15.0292	9.80366
4912	1493904809	1	17.1326	43.3101	230.115	4.01626	2	21.7139	36.6808	289.218	5.04781	8.05828		6.35943	9.23073
4913	1493904809	1	17.0386	43.5001	232.241	4.05337	2	21.8103	36.973	289.389	5.0508	8.0853		7.05026	7.8628
4914	1493904809	1	16.8494	43.6395	234.152	4.08672	2	21.9065	37.2168	289.431	5.05153	8.17468		11.0154	9.80366
4915	1493904809	1	16.5657	43.8726	234.531	4.09333	2	22.0504	37.5102	288.418	5.03385	8.40012		2.88604	9.22788
4916	1493904810	1	16.5662	43.9688	234.067	4.08524	2	22.1468	37.8023	288.011	5.02674	8.31678		11.975	7.8617
4917	1493904810	1	16.2828	44.2499	234.917	4.10007	2	22.2429	38.0461	288.022	5.02694	8.6029		1.99617	7.85891
4918	1493904810	1	16.2356	44.2968	234.839	4.09871	2	22.339	38.2898	287.802	5.02309	8.56362		11.0347	6.00712
4919	1493904810	1	15.9998	44.5791	234.446	4.09185	2	22.3874	38.4841	287.52	5.01817	8.82896		0	7.85891
4920	1493904810	1	15.9998	44.5791	233.86	4.08163	2	22.4835	38.7278	287.607	5.01968	8.73362		10.2143	7.41613
4921	1493904810	1	15.8114	44.8627	234.448	4.09189	2	22.532	38.9702	286.884	5.00707	8.93801		7.97835	4.61252
4922	1493904811	1	15.6226	45.05	235.622	4.11238	2	22.5802	39.1162	286.648	5.00295	9.1443		7.97835	7.85502
4923	1493904811	1	15.4338	45.2373	238.768	4.16728	2	22.6762	39.3598	286.613	5.00235	9.32724		9.52842	4.61252
4924	1493904811	1	15.293	45.522	242.249	4.22804	2	22.7244	39.5058	287.004	5.00917	9.5614		4.46625	7.41613
4925	1493904811	1	15.1509	45.5664	245.05	4.27694	2	22.7729	39.7482	286.779	5.00524	9.58887		0	4.60873
4926	1493904811	1	15.1509	45.5664	244.885	4.27406	2	22.821	39.8941	286.113	4.99362	9.53968		1.42553	6.00058
4927	1493904811	1	15.1034	45.5651	246.609	4.30414	2	22.8693	40.0882	285.469	4.98237	9.50293		1.42246	6.00058
4928	1493904812	1	15.056	45.5639	254.786	4.44686	2	22.9176	40.2823	284.08	4.95813	9.47101		2.88606	6.00058
4929	1493904812	1	15.0554	45.4677	261.427	4.56276	2	22.9659	40.4764	284.052	4.95764	9.35356		1.44303	3.26294
4930	1493904812	1	15.0551	45.4196	269.018	4.69524	2	23.0139	40.574	284.504	4.96553	9.31785		0	5.78704
4931	1493904812	1	15.0551	45.4196	277.27	4.83927	2	23.0146	40.7669	284.674	4.96849	9.21961		1.44303	3.26162
4932	1493904812	1	15.0554	45.4677	280.35	4.89302	2	23.0625	40.8645	285.206	4.97778	9.23597		1.99406	6.00058
4933	1493904812	1	15.1026	45.4209	293.622	5.12466	2	23.1108	41.0586	284.292	4.96184	9.11926		3.25756	4.33503
4934	1493904813	1	15.1506	45.5183	306.626	5.35164	2	23.1113	41.2031	274.649	4.79353	9.05504		1.44303	10.4336
4935	1493904813	1	15.1509	45.5664	314.68	5.4922	2	23.0175	41.538	249.767	4.35926	8.83807		4.11592	10.2384
4936	1493904813	1	15.2463	45.665	325.363	5.67865	2	22.8284	41.8221	247.798	4.32489	8.50036		7.77007	13.573
4937	1493904813	1	15.4842	45.7674	334.307	5.83475	2	22.6874	42.252	246.353	4.29966	8.01524		1.42553	12.7363
4938	1493904813	1	15.4367	45.7661	337.87	5.89695	2	22.4987	42.6323	242.199	4.22717	7.7261		21.3644	10.2342
4939	1493904813	1	16.1486	45.7849	356.048	6.2142	2	22.3097	42.9163	240.797	4.20271	6.79618		5.98748	10.8604
4940	1493904814	1	16.1971	45.9785	356.931	6.22962	2	22.1684	43.2496	241.984	4.22342	6.56531		17.4247	10.2317
4941	1493904814	1	16.7672	46.0896	356.582	6.22354	2	21.9794	43.5335	242.061	4.22477	5.80523		11.4419	9.54717
4942	1493904814	1	17.1467	46.0516	357.045	6.23162	2	21.838	43.8186	242.37	4.23015	5.19563		17.094	9.06309
4943	1493904814	1	17.7163	46.0667	358.502	6.25704	2	21.6489	44.0542	242.694	4.23581	4.41764		12.3167	6.3621
4944	1493904814	1	18.0968	46.2209	355.445	6.20369	2	21.5547	44.2442	242.901	4.23941	3.98302		17.766	1.44301
4945	1493904814	1	18.6672	46.3801	348.198	6.07721	2	21.5549	44.2923	243.619	4.25196	3.56339		11.4449	1.446
4946	1493904815	1	19.0468	46.3421	347.918	6.07231	2	21.555	44.3405	243.314	4.24663	3.20897		13.6612	1.99619
4947	1493904815	1	19.4748	46.4976	346.331	6.04462	2	21.5077	44.3873	242.65	4.23504	2.9302		8.44777	1.9983
4948	1493904815	1	19.7128	46.6481	343.344	5.99249	2	21.4604	44.4342	243.292	4.24625	2.82054		16.3904	1.42553
4949	1493904815	1	20.2358	46.8061	341.699	5.96377	2	21.4129	44.4329	243.235	4.24525	2.64908		6.46466	0
4950	1493904815	1	20.4261	46.9072	339.774	5.93018	2	21.4129	44.4329	243.37	4.24761	2.66382		12.3179	1.42545
4951	1493904815	1	20.8066	47.0615	337.995	5.89913	2	21.3654	44.4317	242.319	4.22927	2.68851		6.46466	1.44301
4952	1493904815	1	20.9969	47.1626	336.304	5.86961	2	21.3656	44.4798	242.153	4.22636	2.70802		9.69901	1.42545
4953	1493904816	1	21.2824	47.3143	335.177	5.84995	2	21.3181	44.4786	241.774	4.21975	2.83592		9.69901	0
4954	1493904816	1	21.5679	47.466	332.146	5.79704	2	21.3181	44.4786	241.522	4.21535	2.99783		10.459	0
4955	1493904816	1	21.8536	47.6658	332.52	5.80357	2	21.3181	44.4786	241.825	4.22065	3.23187		9.69636	1.42553
4956	1493904816	1	22.139	47.8175	330.744	5.77257	2	21.2706	44.4773	242.277	4.22852	3.45124		9.30009	0
4957	1493904816	1	22.3772	48.0159	331.152	5.7797	2	21.2706	44.4773	243.03	4.24168	3.70759		13.6709	0
4958	1493904816	1	22.758	48.2662	330.128	5.76183	2	21.2706	44.4773	242.938	4.24007	4.0704		5.22826	2.00043
4959	1493904817	1	22.9008	48.3661	330.111	5.76153	2	21.2232	44.5242	242.949	4.24027	4.1922		10.4548	1.44301
4960	1493904817	1	23.1864	48.5658	329.488	5.75065	2	21.223	44.4761	243.676	4.25294	4.53658		9.6976	1.99619
4961	1493904817	1	23.4719	48.7174	330.674	5.77135	2	21.1757	44.5229	243.739	4.25405	4.78188		12.4788	0
4962	1493904817	1	23.8051	48.9664	331.651	5.78841	2	21.1757	44.5229	244.527	4.26779	5.16318		10.2856	0
4963	1493904817	1	24.0434	49.2129	331.619	5.78785	2	21.1757	44.5229	244.863	4.27367	5.49725		13.6642	0
4964	1493904817	1	24.424	49.4631	332.03	5.79502	2	21.1757	44.5229	245.231	4.28008	5.91245		8.44203	1.9983
4965	1493904817	1	24.6619	49.6134	331.933	5.79332	2	21.1284	44.5698	244.987	4.27583	6.15821		12.4788	0
4966	1493904818	1	24.9951	49.8624	332.458	5.80249	2	21.1284	44.5698	244.583	4.26878	6.55462		9.69231	1.42553
4967	1493904818	1	25.2804	50.014	332.488	5.80301	2	21.0809	44.5685	244.663	4.27017	6.87672		11.6673	2.88902
4968	1493904818	1	25.6134	50.2149	333.399	5.81892	2	21.0813	44.6648	263.824	4.60459	7.16544		14.8938	10.2456
4969	1493904818	1	26.0415	50.4663	333.636	5.82305	2	21.1302	45.0028	277.825	4.84896	7.34648		11.3396	10.1011
4970	1493904819	1	26.3271	50.7139	332.718	5.80702	2	21.1317	45.3395	277.015	4.83483	7.47505		8.43949	11.6733
4971	1493904819	1	26.5649	50.8642	332.756	5.80769	2	21.1808	45.7255	285.424	4.98159	7.44277		18.8851	9.19467
4972	1493904819	1	27.0882	51.2141	332.741	5.80742	2	21.277	46.0165	288.611	5.03722	7.79648		5.22408	10.5732
4973	1493904819	1	27.2309	51.3139	332.888	5.80999	2	21.3734	46.3555	287.311	5.01453	7.67438		16.8764	10.5761
4974	1493904820	1	27.7064	51.6145	334.967	5.84628	2	21.4698	46.6946	288.485	5.03501	7.94359		3.2303	12.4214
4975	1493904820	1	27.8015	51.665	334.42	5.83673	2	21.6138	47.0828	292.168	5.0993	7.69962		14.8912	9.19182
4976	1493904820	1	28.2295	51.9164	336.571	5.87427	2	21.71	47.3737	291.762	5.09222	7.94607		12.9185	10.5695
4977	1493904820	1	28.6098	52.1184	336.182	5.86749	2	21.8063	47.7126	288.024	5.02697	8.10547		2.05588	12.4186
4978	1493904821	1	28.6574	52.1677	335.852	5.86172	2	21.9503	48.1007	298.377	5.20766	7.84383		14.8871	13.736
4979	1493904821	1	29.0853	52.419	335.911	5.86275	2	22.1892	48.4913	296.952	5.18279	7.93618		9.68825	17.0043
4980	1493904821	1	29.3705	52.5705	335.752	5.85998	2	22.3812	49.0246	293.208	5.11744	7.83733		9.68966	16.261
4981	1493904821	1	29.6557	52.7221	335.621	5.8577	2	22.6204	49.511	302.565	5.28076	7.73347		5.2199	18.2293
4982	1493904822	1	29.7983	52.8218	334.899	5.84508	2	22.9072	50.0467	300.279	5.24085	7.42889		7.25076	16.9651
4983	1493904822	1	29.9886	52.9708	336.315	5.86981	2	23.1938	50.5342	300.379	5.24261	7.21847		10.9806	16.9636
4984	1493904822	1	30.3212	53.1236	335.996	5.86423	2	23.4803	51.0217	304.877	5.32111	7.15653		2.05372	14.5445
4985	1493904822	1	30.3688	53.1728	334.881	5.84478	2	23.7664	51.4131	303.428	5.29583	6.83288		10.9833	14.9675
4986	1493904823	1	30.7015	53.3256	335.501	5.8556	2	24.0053	51.8511	302.128	5.27313	6.85662		10.9806	14.5403
4987	1493904823	1	31.0341	53.4784	335.595	5.85724	2	24.2913	52.2424	301.439	5.26111	6.85515		2.05372	12.5092
4988	1493904823	1	31.0817	53.5276	334.937	5.84575	2	24.5297	52.5845	302.17	5.27386	6.61953		8.43442	11.7161
4989	1493904823	1	31.3193	53.6779	334.847	5.84418	2	24.7206	52.9252	303.083	5.2898	6.64149		8.43535	10.4819
4990	1493904823	1	31.557	53.8281	334.444	5.83715	2	24.9114	53.2179	303.086	5.28984	6.67356		3.2303	12.5026
4991	1493904824	1	31.6521	53.8786	333.484	5.82039	2	25.1497	53.5598	301.941	5.26987	6.51021		7.75786	10.4803
4992	1493904824	1	31.8896	53.9809	334.368	5.83582	2	25.3404	53.8525	301.157	5.25617	6.55046		6.45795	7.26475
4993	1493904824	1	32.0797	54.0819	334.16	5.8322	2	25.4833	54.048	301.222	5.25731	6.59649		3.22765	4.10744
4994	1493904824	1	32.1747	54.1324	333.556	5.82166	2	25.5785	54.1464	301.243	5.25769	6.59621		9.68825	3.24551
4995	1493904824	1	32.4599	54.2839	333.442	5.81966	2	25.6262	54.2435	302.322	5.27652	6.83382		2.85107	5.23969
4996	1493904824	1	32.3649	54.2813	332.598	5.80492	2	25.7216	54.3898	303.238	5.29249	6.64419		3.22765	5.23805
4997	1493904824	1	32.4599	54.3318	330.499	5.7683	2	25.8169	54.5361	302.943	5.28735	6.64614		1.99622	4.10744
4998	1493904825	1	32.4125	54.3785	329.987	5.75936	2	25.9121	54.6345	302.761	5.28417	6.50544		10.4779	5.23554
4999	1493904825	1	32.2221	54.0857	319.063	5.56871	2	26.0074	54.7807	302.882	5.28628	6.25344		16.9411	4.10535
5000	1493904825	1	31.9364	53.5986	306.338	5.3466	2	26.1025	54.8791	303.383	5.29502	5.97278		2.877	4.10744
5001	1493904825	1	31.9363	53.5027	323.941	5.65383	2	26.1977	54.9775	303.142	5.29083	5.92508		4.31701	3.24551
5002	1493904825	1	31.936	53.3588	339.066	5.91782	2	26.2454	55.0746	303.577	5.29841	5.94364		6.49508	3.24282
5003	1493904825	1	31.8407	53.1644	352.074	6.14486	2	26.2931	55.1716	302.352	5.27704	5.89955		2.87701	2.05372
5004	1493904826	1	31.8405	53.0685	3.27711	0.0571963	2	26.3407	55.2208	302.183	5.27408	5.90595		8.70989	5.23805
5005	1493904826	1	31.8875	52.782	12.5755	0.219485	2	26.436	55.3671	301.667	5.26509	6.03337		0	2.05156
5006	1493904826	1	31.8875	52.782	20.7914	0.362878	2	26.4836	55.4162	300.983	5.25315	6.01175		0	5.23642
5007	1493904826	1	31.8875	52.782	27.823	0.485604	2	26.5788	55.5625	301.643	5.26467	5.99279		2.88	2.05372
5008	1493904826	1	31.8874	52.686	33.5303	0.585215	2	26.6264	55.6117	301.731	5.2662	6.01979		2.05372	1.43401
5009	1493904826	1	31.8398	52.6368	38.2032	0.666772	2	26.6266	55.6595	301.723	5.26606	6.02612		0	5.23642
5010	1493904826	1	31.8398	52.6368	42.0842	0.734508	2	26.7218	55.8058	301.022	5.25382	6.01967		3.17566	1.42545
5011	1493904827	1	31.7925	52.7315	66.2609	1.15647	2	26.7693	55.807	300.952	5.25261	5.88993		2.05588	3.24551
5012	1493904827	1	31.7449	52.6822	59.4242	1.03715	2	26.817	55.9041	300.926	5.25216	5.88769		1.42553	1.437
5013	1493904827	1	31.6974	52.6809	52.888	0.92307	2	26.8171	55.952	300.673	5.24773	5.87515		1.44	3.24282
5014	1493904827	1	31.6975	52.7289	47.831	0.834809	2	26.8648	56.049	301.615	5.26418	5.86328		10.0408	2.05372
5015	1493904827	1	31.3651	52.768	34.129	0.595663	2	26.9124	56.0982	301.634	5.2645	5.56029		7.29261	2.05163
5016	1493904827	1	31.3181	53.0065	51.5154	0.899113	2	26.9599	56.1474	301.88	5.2688	5.37207		16.4477	3.24282
5017	1493904828	1	30.8438	53.2815	67.1431	1.17187	2	27.0076	56.2444	301.345	5.25947	4.84719		11.6746	2.05372
5018	1493904828	1	30.4642	53.3672	81.0271	1.41419	2	27.0552	56.2936	301.411	5.26061	4.49278		13.2998	2.87101
5019	1493904828	1	30.0849	53.5967	93.6153	1.6339	2	27.0555	56.3893	301.551	5.26306	4.12018		7.6057	2.05163
5020	1493904828	1	29.8477	53.6862	105.073	1.83388	2	27.103	56.4385	300.566	5.24586	3.88697		11.3647	1.434
5021	1493904828	1	29.5159	53.869	115.741	2.02006	2	27.1031	56.4863	303.384	5.29505	3.55976		9.46264	5.23554
5022	1493904828	1	29.2314	54.0052	125.526	2.19084	2	27.1984	56.6325	330.616	5.77034	3.32202		11.3621	10.9699
5023	1493904829	1	28.8997	54.188	134.465	2.34685	2	27.5307	56.7851	347.157	6.05904	2.93583		11.3633	11.8265
5024	1493904829	1	28.5679	54.3707	142.706	2.4907	2	27.9104	56.8911	350.306	6.114	2.60475		10.1569	9.09071
5025	1493904829	1	28.2837	54.5547	150.183	2.62118	2	28.1952	56.9946	353.221	6.16488	2.4415		14.0835	8.69941
5026	1493904829	1	27.9049	54.832	156.952	2.73932	2	28.4798	57.0502	356.343	6.21935	2.29149		8.21176	8.70235
5027	1493904829	1	27.6681	54.9693	163.228	2.84887	2	28.7645	57.1058	357.923	6.24694	2.4014		10.1528	7.11559
5028	1493904829	1	27.384	55.1532	168.952	2.94876	2	29.0016	57.1122	359.174	6.26877	2.54053		17.1844	8.54112
5029	1493904830	1	26.9106	55.4757	173.912	3.03533	2	29.2862	57.1199	359.721	6.27831	2.88909		4.46555	7.30008
5030	1493904830	1	26.7684	55.5197	178.418	3.11399	2	29.5234	57.1742	0.309336	0.00539892	3.21363		18.0236	5.69614
5031	1493904830	1	26.2953	55.89	182.381	3.18315	2	29.7132	57.1794	0.292178	0.00509947	3.65303		1.437	40.0152
5032	1493904830	1	26.2954	55.9379	217.459	3.79537	2	30.6163	58.161	356.4	6.22035	4.85925		16.4127	53.7616
5033	1493904830	1	25.8221	56.2123	217.076	3.78869	2	32.1357	59.1112	358.333	6.2541	6.94731		12.9692	37.0068
5034	1493904831	1	25.4912	56.4905	216.169	3.77287	2	33.3688	59.1449	13.6013	0.237388	8.31279		26.162	28.8849
5035	1493904831	1	24.7818	56.9977	223.543	3.90156	2	34.3173	58.9794	17.1959	0.300125	9.73925		8.20096	23.6927
5036	1493904831	1	24.5453	57.1348	226.816	3.95869	2	35.0762	58.7608	19.3885	0.338393	10.6557		5.96955	20.9982
5037	1493904831	1	24.687	56.9951	219.133	3.8246	2	35.7403	58.5397	20.7902	0.362858	11.1607		9.44123	18.3513
5038	1493904831	1	24.4031	57.1309	218.146	3.80736	2	36.3096	58.3159	22.3326	0.389777	11.9653		10.9803	13.9033
5039	1493904831	1	24.1196	57.3624	216.248	3.77424	2	36.7367	58.136	24.0353	0.419495	12.6408		12.0929	13.411
5040	1493904832	1	23.7887	57.5926	215.911	3.76837	2	37.1638	58.004	25.6371	0.447452	13.3814		7.02589	10.7558
5041	1493904832	1	23.5997	57.7309	217.288	3.7924	2	37.4961	57.8694	26.9105	0.469677	13.8971		13.2597	11.3721
5042	1493904832	1	23.2216	57.9598	216.955	3.78658	2	37.8284	57.687	29.2788	0.511012	14.6093		13.2581	11.0144
5043	1493904832	1	22.8435	58.1886	216.028	3.7704	2	38.1132	57.4553	33.7058	0.588278	15.2873		8.19686	14.37
5044	1493904832	1	22.6071	58.3256	215.992	3.76977	2	38.113	56.9763	41.1955	0.718997	15.5645		14.0452	9.72591
5045	1493904832	1	22.2293	58.6021	215.611	3.76313	2	37.9705	56.6851	49.0316	0.855763	15.8575		8.19167	9.73262
5046	1493904833	1	21.9931	58.7391	216.612	3.78059	2	37.8279	56.3937	56.5688	0.987311	16.0076		12.0804	8.46289
5047	1493904833	1	21.6625	58.969	216.592	3.78024	2	37.6853	56.1503	63.378	1.10616	16.2688		13.2489	9.29594
5048	1493904833	1	21.2847	59.1977	220.005	3.83982	2	37.4952	55.9056	69.4851	1.21274	16.5414		8.19017	6.1549
5049	1493904833	1	21.0485	59.3346	220.494	3.84835	2	37.3527	55.758	74.8996	1.30725	16.6919		12.0737	9.73394
5050	1493904833	1	20.7181	59.5644	220.343	3.8457	2	37.21	55.4666	79.6441	1.39005	16.9934		7.01685	6.15914
5051	1493904833	1	20.5294	59.7026	219.775	3.8358	2	37.0674	55.3189	83.954	1.46527	17.1091		28.0621	5.23315
5052	1493904834	1	19.7746	60.2551	226.406	3.95153	2	36.9724	55.1726	87.8933	1.53403	17.9331		7.94028	8.46958
5053	1493904834	1	19.963	60.0692	219.676	3.83407	2	36.8297	54.929	122.609	2.13993	17.6326		12.9351	5.2373
5054	1493904834	1	19.633	60.3467	219.764	3.83561	2	36.7346	54.7826	122.124	2.13146	17.984		21.0404	6.48975
5055	1493904834	1	19.0671	60.761	221.856	3.87211	2	36.6395	54.5883	121.918	2.12786	18.625		1.43401	2.05372
5056	1493904834	1	19.0669	60.7132	219.592	3.8326	2	36.5919	54.5391	121.675	2.12364	18.5808		23.0004	5.2373
5057	1493904835	1	18.454	61.1738	228.621	3.9902	2	36.4968	54.3927	121.334	2.11768	19.275		10.9481	4.58409
5058	1493904835	1	18.1714	61.4047	227.847	3.97669	2	36.4492	54.2475	121.28	2.11674	19.6291		7.01089	4.10535
5059	1493904835	1	17.9828	61.5427	221.012	3.85739	2	36.3541	54.1491	120.76	2.10766	19.8033		10.107	3.24556
5060	1493904835	1	17.7	61.7258	224.172	3.91253	2	36.3066	54.0519	120.673	2.10614	20.127		12.9224	3.24688
5061	1493904836	1	17.3703	62.003	220.069	3.84093	2	36.259	53.9547	123.881	2.16213	20.5319		4.44658	51.665
5062	1493904836	1	17.2287	62.0468	224.703	3.92181	2	34.8349	54.9231	132.137	2.30623	18.9928		14.896	82.8769
5063	1493904836	1	16.8521	62.3704	219.218	3.82608	2	32.2727	55.956	138.554	2.41823	16.7015		4.44658	66.6056
5064	1493904836	1	16.7105	62.4142	218.095	3.80648	2	30.1387	56.5686	143.859	2.51081	14.6454		12.9139	49.1408
5065	1493904837	1	16.381	62.6912	215.226	3.7564	2	28.5268	56.86	148.297	2.58828	13.4731		6.27179	44.486
5066	1493904837	1	16.1924	62.7814	213.75	3.73064	2	27.0574	57.0594	151.974	2.65245	12.2796		5.06802	37.1163
5067	1493904837	1	16.0986	62.9219	220.054	3.84067	2	25.8251	57.1695	182.045	3.17729	11.3002		7.56286	34.1258
5068	1493904837	1	15.8627	63.0108	222.634	3.8857	2	24.6877	57.1865	179.926	3.1403	10.5737		12.9074	28.4387
5069	1493904838	1	15.5334	63.2877	217.761	3.80064	2	23.74	57.2086	176.27	3.07649	10.2129		3.96271	24.436
5070	1493904838	1	15.4394	63.3805	214.223	3.7389	2	22.934	57.091	166.985	2.91443	9.78401		8.16598	19.1092
5071	1493904838	1	15.2039	63.517	223.681	3.90397	2	22.3175	56.9308	159.607	2.78567	9.6944		7.55899	16.3533
5072	1493904838	1	14.9681	63.6058	226.652	3.95582	2	21.7957	56.7731	155.432	2.71279	9.65929		3.9606	16.8298
5073	1493904839	1	14.8741	63.6985	215.952	3.76907	2	21.2737	56.5676	153.349	2.67644	9.58147		3.96271	14.8691
5074	1493904839	1	14.7801	63.7913	218.785	3.81853	2	20.8462	56.3168	151.063	2.63654	9.6263		13.9936	14.1894
5075	1493904839	1	14.4037	64.0668	224.155	3.91224	2	20.419	56.1138	149.471	2.60876	9.97166		5.80215	12.9037
5076	1493904839	1	14.215	64.1092	228.139	3.98178	2	20.0391	55.9121	147.655	2.57707	10.0555		18.8258	12.9037
5077	1493904839	1	13.745	64.525	227.836	3.9765	2	19.6592	55.7104	147.466	2.57376	10.6148		3.9585	11.6467
5078	1493904840	1	13.839	64.4324	224.055	3.9105	2	19.3267	55.51	147.962	2.58242	10.4749		1.42801	11.6508
5079	1493904840	1	13.8392	64.48	224.842	3.92423	2	18.9941	55.3095	150.209	2.62165	10.52		2.83307	9.68014
5080	1493904840	1	13.7448	64.4774	233.774	4.08012	2	18.7091	55.1582	149.775	2.61407	10.559		1.41654	10.4322
5081	1493904841	1	13.792	64.4787	239.574	4.18135	2	18.424	54.9591	149.587	2.61079	10.5867		1.43103	8.43122
5082	1493904841	1	13.7923	64.5264	236.897	4.13463	2	18.1864	54.809	149.709	2.61291	10.6647		18.8944	8.43215
5083	1493904841	1	14.0724	63.9623	254.868	4.44828	2	17.9487	54.659	149.448	2.60836	10.0785		18.7068	9.67749
5084	1493904841	1	13.9815	64.5792	239.903	4.18709	2	17.6638	54.5077	150.546	2.62753	10.7235		2.83607	7.75392
5085	1493904841	1	14.076	64.5818	242.86	4.23871	2	17.4264	54.4055	150.553	2.62765	10.7136		27.2159	7.24522
5086	1493904842	1	14.1652	63.679	273.827	4.77918	2	17.2361	54.2568	151.669	2.64712	9.91001		1.43101	7.75392
5087	1493904842	1	14.165	63.6313	256.175	4.47109	2	16.9987	54.1546	151.296	2.64062	9.89129		2.83607	7.2447
5088	1493904842	1	14.2595	63.6339	241.204	4.2098	2	16.8085	54.0058	151.309	2.64083	9.9598		4.56317	7.24707
5089	1493904842	1	14.3076	63.7782	229.274	4.00158	2	16.6182	53.857	142.938	2.49474	10.1867		5.8486	44.8931
5090	1493904842	1	14.2614	63.9676	219.326	3.82796	2	16.4682	52.3681	138.422	2.41592	11.8076		0	52.7486
5091	1493904842	1	14.2614	63.9676	210.491	3.67376	2	16.1746	50.6345	134.738	2.35162	13.4697		9.06687	43.2224
5092	1493904842	1	14.5455	64.0707	204.177	3.56356	2	15.8352	49.2343	106.02	1.85039	14.8924		8.18922	34.8937
5093	1493904843	1	14.7356	64.2666	217.456	3.79533	2	15.4971	48.1214	108.16	1.88774	16.1631		6.1419	34.0218
5094	1493904843	1	14.8782	64.4135	229.516	4.0058	2	15.1118	47.0548	111.706	1.94964	17.3603		15.9515	26.7497
5095	1493904843	1	15.3985	64.5231	240.889	4.20431	2	14.775	46.2292	112.704	1.96705	18.3045		7.27894	24.104
5096	1493904843	1	15.635	64.5773	251.19	4.3841	2	14.4387	45.4995	112.47	1.96297	19.1153		24.0157	20.2682
5097	1493904843	1	16.3924	64.8365	260.382	4.54452	2	14.1978	44.8683	115.72	2.01969	20.0884		3.21954	21.5219
5098	1493904844	1	16.4872	64.8868	268.411	4.68465	2	13.8619	44.2344	117.415	2.04928	20.8186		12.2605	18.2686
5099	1493904844	1	16.866	65.0402	275.688	4.81167	2	13.574	43.6978	119.876	2.09223	21.5948		7.73264	17.0103
5100	1493904844	1	17.1028	65.142	282.188	4.9251	2	13.2863	43.2092	120.761	2.10767	22.2624		17.3742	15.0175
5101	1493904844	1	17.6239	65.3947	287.795	5.02297	2	13.0463	42.7699	123.933	2.16305	23.0832		2.04517	14.5906
5102	1493904844	1	17.6714	65.4436	292.642	5.10757	2	12.7591	42.3774	135.61	2.36684	23.5835		17.3702	11.3675
5103	1493904844	1	18.1924	65.6962	296.911	5.18208	2	12.4727	42.1293	144.492	2.52185	24.2511		0	13.4227
5104	1493904844	1	18.1924	65.6962	332.834	5.80905	2	12.1386	41.8317	148.911	2.59898	24.6204		18.0483	10.4722
5105	1493904845	1	18.7137	65.9965	332.152	5.79714	2	11.8525	41.6317	151.186	2.6387	25.3124		1.41654	9.31929
5106	1493904845	1	18.7609	65.9978	330.019	5.75992	2	11.6138	41.4329	152.269	2.65759	25.5835		16.8112	9.31699
5107	1493904845	1	19.2349	66.2967	332.434	5.80207	2	11.3752	41.2341	153.646	2.68162	26.2661		7.21995	9.71242
5108	1493904845	1	19.4246	66.4448	330.917	5.77559	2	11.0893	41.0822	154.784	2.70149	26.6972		11.6153	8.45698
5109	1493904845	1	19.7563	66.6445	331.888	5.79254	2	10.851	40.9316	155.393	2.71211	27.2114		7.21995	6.47542
5110	1493904845	1	19.946	66.7926	329.39	5.74893	2	10.6604	40.8303	155.971	2.7222	27.5729		10.4029	6.47277
5111	1493904846	1	20.2304	66.991	331.921	5.79311	2	10.4699	40.729	155.924	2.72138	28.0171		13.5986	6.47542
5112	1493904846	1	20.6095	67.2395	328.25	5.72904	2	10.2793	40.6277	155.77	2.71871	28.5465		9.06508	6.47401
5113	1493904846	1	20.8935	67.3427	327.685	5.71918	2	10.0887	40.5265	155.403	2.7123	28.9111		12.4129	5.23858
5114	1493904846	1	21.2253	67.5899	329.756	5.75533	2	9.94562	40.4264	155.393	2.71213	29.4124		8.18074	6.47348
5115	1493904846	1	21.4152	67.7856	329.967	5.759	2	9.75504	40.3252	157.143	2.74266	29.8334		9.64785	5.23907
5116	1493904846	1	21.6993	67.9363	327.584	5.71741	2	9.61194	40.2251	156.888	2.73822	30.2327		10.3988	4.55732
5117	1493904847	1	21.9836	68.1346	329.526	5.75132	2	9.46917	40.1732	157.953	2.75681	30.6341		14.8229	4.55658
5118	1493904847	1	22.4099	68.3844	330.297	5.76478	2	9.32639	40.1214	158.751	2.77073	31.1444		5.20147	3.23815
5119	1493904847	1	22.5521	68.4836	329.692	5.75421	2	9.2311	40.0707	158.483	2.76604	31.3806		13.5961	3.23701
5120	1493904847	1	22.9311	68.7321	331.636	5.78814	2	9.1358	40.0201	158.752	2.77075	31.8542		2.04308	3.23841
5121	1493904847	1	22.9785	68.781	331.309	5.78243	2	9.0405	39.9694	158.742	2.77058	32.0059		13.5961	3.23701
5122	1493904847	1	23.3575	69.0295	330.9	5.7753	2	8.9452	39.9188	158.409	2.76476	32.483		3.22803	3.23815
5123	1493904847	1	23.4051	69.126	329.489	5.75067	2	8.84991	39.8681	158.87	2.7728	32.6784		13.5919	3.23701
5124	1493904848	1	23.784	69.3744	331.118	5.7791	2	8.75461	39.8175	159.514	2.78404	33.1586		8.39971	2.06262
5125	1493904848	1	24.0208	69.5238	330.794	5.77344	2	8.70679	39.7681	159.908	2.79092	33.4652		9.64644	2.84979
5126	1493904848	1	24.3049	69.6744	332.138	5.7969	2	8.61183	39.7656	159.491	2.78365	33.7759		11.6045	2.06283
5127	1493904848	1	24.6363	69.8739	331.717	5.78956	2	8.564	39.7162	158.74	2.77053	34.1732		5.19901	1.42455
5128	1493904848	1	24.7784	69.9731	332.91	5.81038	2	8.51653	39.715	158.939	2.77402	34.3511		13.5919	2.06283
5129	1493904848	1	25.1573	70.2215	335.293	5.85197	2	8.4687	39.6656	158.288	2.76264	34.8163		3.21548	1.42493
5130	1493904849	1	25.252	70.2717	334.515	5.83839	2	8.42122	39.6643	158.201	2.76114	34.9298		12.8566	2.06262
5131	1493904849	1	25.6306	70.4725	334.31	5.83482	2	8.3734	39.6149	157.555	2.74985	35.3554		6.13133	1.42485
5132	1493904849	1	25.7729	70.6192	334.323	5.83503	2	8.32592	39.6137	158.207	2.76123	35.5772		9.05739	2.06262
5133	1493904849	1	26.0567	70.7222	334.108	5.83128	2	8.2781	39.5643	157.675	2.75195	35.8733		5.20801	0
5134	1493904849	1	26.1517	70.8675	333.945	5.82845	2	8.2781	39.5643	157.63	2.75116	36.0466		9.05841	2.06498
5135	1493904850	1	26.4355	70.9706	334.727	5.8421	2	8.23027	39.5148	157.051	2.74105	36.3442		4.08401	0
5136	1493904850	1	26.5303	71.0683	334.824	5.84378	2	8.23027	39.5148	157.602	2.75067	36.4762		7.72713	1.42485
5137	1493904850	1	26.7669	71.1701	333.626	5.82287	2	8.18279	39.5136	156.774	2.73622	36.7084		7.20917	2.06262
5138	1493904850	1	26.9563	71.318	334.327	5.8351	2	8.13497	39.4642	156.895	2.73834	36.9987		4.52972	1.42485
5139	1493904850	1	27.0982	71.3696	334.372	5.83589	2	8.08749	39.463	157.059	2.7412	37.1408		12.8566	0
5140	1493904850	1	27.4768	71.5704	329.442	5.74985	2	8.08749	39.463	156.561	2.7325	37.5077		9.64239	2.06283
5141	1493904851	1	27.7608	71.7209	330.398	5.76653	2	8.03966	39.4136	156.788	2.73647	37.8508		8.16808	0
5142	1493904851	1	27.9503	71.9164	328.835	5.73926	2	8.03966	39.4136	156.915	2.73869	38.1165		8.16592	2.06498
5143	1493904851	1	28.1398	72.1118	320.402	5.59208	2	7.99183	39.3641	156.401	2.72971	38.4494		1.41654	1.42485
5144	1493904851	1	28.0926	72.1105	319.618	5.57839	2	7.94435	39.3629	156.72	2.73528	38.4494		1.42501	1.42485
5145	1493904851	1	28.0924	72.063	316.267	5.51991	2	7.89687	39.3617	156.557	2.73243	38.4348		5.83542	2.06283
5146	1493904851	1	28.1392	71.8742	306.199	5.34417	2	7.84904	39.3123	156.638	2.73385	38.3662		3.96071	0
5147	1493904852	1	28.2335	71.7818	297.747	5.19666	2	7.84904	39.3123	156.608	2.73332	38.3379		3.13602	0
5148	1493904852	1	28.3279	71.7369	295.032	5.14927	2	7.84904	39.3123	156.329	2.72846	38.3502		2.04308	2.06498
5149	1493904852	1	28.2805	71.688	294.31	5.13668	2	7.80121	39.2628	150.208	2.62163	38.3509		7.13102	1.44304
5150	1493904852	1	28.2811	71.9257	283.771	4.95274	2	7.80086	39.2147	146.478	2.55653	38.5934		22.9076	10.2678
5151	1493904852	1	28.2319	71.1637	262.548	4.58233	2	7.75093	38.8761	141.124	2.46308	38.2356		11.412	11.5683
5152	1493904853	1	28.2329	71.5441	279.502	4.87824	2	7.74812	38.4905	136.08	2.37504	38.8866		17.0152	10.2679
5153	1493904853	1	27.9979	72.0603	251.77	4.39421	2	7.69818	38.1519	131.29	2.29144	39.5204		19.2149	10.179
5154	1493904853	1	27.8106	72.6728	255.918	4.46661	2	7.74321	37.8156	126.635	2.2102	40.2209		5.88999	8.67923
5155	1493904853	1	27.6215	72.62	245.306	4.28139	2	7.74111	37.5263	122.312	2.13474	40.3336		1.425	10.1821
5156	1493904853	1	27.6216	72.6675	243.577	4.25121	2	7.78616	37.1899	118.347	2.06554	40.6461		10.6844	8.67923
5157	1493904853	1	27.2913	72.8007	230.376	4.02082	2	7.78405	36.9006	83.7415	1.46157	40.8577		12.039	7.32971
5158	1493904854	1	26.9612	73.0289	227.42	3.96923	2	7.82981	36.6606	82.6956	1.44331	41.0933		12.9052	7.32971
5159	1493904854	1	26.6788	73.3534	227.02	3.96224	2	7.87557	36.4206	82.6924	1.44326	41.4439		1.41654	7.23919
5160	1493904854	1	26.6316	73.3521	224.931	3.92579	2	7.87382	36.1793	81.813	1.42791	41.6374		10.0891	7.32976
5161	1493904854	1	26.3488	73.5341	222.803	3.88864	2	7.91959	35.9393	81.2504	1.41809	41.8689		12.8938	5.79315
5162	1493904854	1	26.019	73.8097	223.974	3.90908	2	7.9182	35.7462	80.1482	1.39885	42.1482		12.8968	5.91801
5163	1493904854	1	25.7368	74.134	229.895	4.01243	2	7.96432	35.5544	80.6088	1.40689	42.4764		7.55372	5.79315
5164	1493904855	1	25.501	74.2223	233.693	4.07871	2	7.96293	35.3613	80.0467	1.39708	42.6352		10.9267	4.52805
5165	1493904855	1	25.2658	74.5004	233.393	4.07348	2	8.00941	35.2177	80.8461	1.41103	42.9059		15.8131	4.34411
5166	1493904855	1	24.8894	74.8694	236.595	4.12936	2	8.00836	35.0729	79.8982	1.39449	43.2288		1.42501	5.92107
5167	1493904855	1	24.8896	74.9169	236.897	4.13463	2	8.0545	34.881	80.4902	1.40482	43.4315		11.6498	2.89507
5168	1493904855	1	24.9827	74.5399	239.745	4.18434	2	8.05381	34.7845	79.4186	1.38612	43.2097		34.6104	4.53099
5169	1493904855	1	24.3725	75.519	241.668	4.21791	2	8.1003	34.6408	79.4835	1.38725	43.9979		33.3979	2.89808
5170	1493904856	1	23.7624	76.4502	253.016	4.41596	2	8.0996	34.5442	78.9355	1.37769	44.7374		3.95008	1.44904
5171	1493904856	1	23.6684	76.5424	253.469	4.42386	2	8.09926	34.4959	78.9132	1.3773	44.8364		18.249	3.18567
5172	1493904856	1	23.3401	77.0545	252.696	4.41038	2	8.1461	34.4006	78.1585	1.36412	45.2793		3.94584	2.89808
5173	1493904856	1	23.2462	77.1466	250.696	4.37547	2	8.1454	34.304	78.0614	1.36243	45.426		15.6771	1.44904
5174	1493904856	1	23.0121	77.6138	253.436	4.42329	2	8.14506	34.2557	78.0533	1.36229	45.8362		3.94584	2.89808
5175	1493904856	1	22.9182	77.7059	251.493	4.38937	2	8.14436	34.1591	77.8185	1.35819	45.9847		19.4474	1.44904
5176	1493904857	1	22.5903	78.2651	251.938	4.39715	2	8.14402	34.1108	77.7813	1.35754	46.4575		4.43357	1.44904
5177	1493904857	1	22.449	78.3084	251.107	4.38264	2	8.14367	34.0625	77.7059	1.35622	46.501		9.40088	1.44904
5178	1493904857	1	22.3087	78.5886	250.592	4.37366	2	8.14332	34.0142	77.7059	1.35622	46.7711		10.0795	1.44904
5179	1493904857	1	22.1212	78.8674	250.513	4.37228	2	8.14298	33.9659	78.0956	1.36303	47.027		6.2668	1.44904
5180	1493904857	1	22.2147	78.6806	240.996	4.20617	2	8.14263	33.9176	77.9214	1.35998	46.9228		11.283	2.89807
5181	1493904857	1	22.0275	79.0068	240.152	4.19144	2	8.14194	33.821	77.5674	1.35381	47.2712		3.13139	1.42695
5182	1493904858	1	21.9807	79.1001	238.592	4.16421	2	8.09439	33.8198	77.0856	1.3454	47.3617		17.8693	1.44904
5183	1493904858	1	21.6056	79.5628	237.774	4.14994	2	8.09405	33.7715	77.0091	1.34406	47.7431		16.9365	1.44904
5184	1493904858	1	21.3721	80.0768	248.033	4.32899	2	8.0937	33.7232	76.7657	1.33981	48.218		16.7841	2.06839
5185	1493904858	1	20.997	80.4919	247.452	4.31886	2	8.04581	33.6736	76.4764	1.33476	48.5766		15.9044	1.44904
5186	1493904858	1	21.325	80.0754	237.334	4.14226	2	8.04546	33.6253	76.4121	1.33364	48.3111		19.8198	0
5187	1493904859	1	20.9031	80.5838	238.627	4.16483	2	8.04546	33.6253	76.1257	1.32864	48.687		5.03395	2.89807
5188	1493904859	1	20.9968	80.4446	236.028	4.11946	2	8.04477	33.5287	76.5675	1.33635	48.6709		15.101	1.42695
5189	1493904859	1	20.7159	80.8623	237.149	4.13903	2	7.99722	33.5275	76.8605	1.34147	49.0138		6.24264	1.44904
5190	1493904859	1	20.5279	80.9515	235.972	4.11849	2	7.99687	33.4792	73.5705	1.28405	49.0983		4.25704	1.44904
5191	1493904859	1	20.5285	81.0934	234.747	4.09711	2	7.99653	33.4309	52.6704	0.919271	49.2825		13.7872	1.42665
5192	1493904859	1	20.2002	81.415	234.882	4.09946	2	8.04407	33.4321	32.1778	0.561608	49.4988		1.41901	1.42695
5193	1493904860	1	20.2	81.3677	234.649	4.0954	2	8.09162	33.4333	22.9293	0.400191	49.4401		11.2655	5.8428
5194	1493904860	1	20.0131	81.6934	236.14	4.12142	2	8.28146	33.3898	16.587	0.289499	49.7078		2.82716	4.47377
5195	1493904860	1	19.9189	81.6907	236.052	4.11988	2	8.42376	33.3452	14.2323	0.2484	49.6933		2.83503	4.47467
5196	1493904860	1	19.9193	81.7852	235.512	4.11045	2	8.56606	33.3005	12.9902	0.226722	49.7962		10.2006	4.28094
5197	1493904860	1	19.5901	81.8703	231.902	4.04745	2	8.70871	33.3042	12.6915	0.221508	49.7702		1.9687	2.85421
5198	1493904861	1	19.5432	81.9162	237.633	4.14748	2	8.80382	33.3066	12.2229	0.213329	49.7818		23.7073	4.47524
5199	1493904861	1	20.1531	81.4137	244.001	4.25862	2	8.94614	33.2619	11.6848	0.203939	49.4388		5.02382	1.42695
5200	1493904861	1	20.0122	81.5042	248.402	4.33543	2	8.99369	33.2631	11.2169	0.195772	49.4834		2.83804	2.85429
5201	1493904861	1	20.0127	81.5988	248.08	4.32982	2	9.0888	33.2656	11.2588	0.196503	49.5523		11.9948	2.85421
5202	1493904861	1	19.7787	81.923	243.883	4.25656	2	9.18391	33.268	10.5016	0.183288	49.7952		2.03453	1.42695
5203	1493904861	1	19.7314	81.8744	243.582	4.2513	2	9.23146	33.2692	10.0529	0.175456	49.7264		7.18674	2.85421
5204	1493904862	1	19.6854	82.1095	243.582	4.2513	2	9.32657	33.2716	9.9119	0.172995	49.9244		71.1169	1.42733
5205	1493904862	1	18.1406	83.9076	255.382	4.45725	2	9.37413	33.2729	9.56815	0.166996	51.388		3.11732	2.85421
5206	1493904862	1	18.0467	83.9521	242.772	4.23717	2	9.46924	33.2753	8.91237	0.15555	51.3976		11.9345	2.85421
5207	1493904862	1	17.671	84.0829	235.727	4.11421	2	9.56435	33.2777	8.63577	0.150723	51.4479		1.41901	1.42725
5208	1493904862	1	17.6712	84.1302	237.235	4.14053	2	9.61191	33.2789	7.40601	0.129259	51.486		13.7377	1.42733
5209	1493904862	1	17.2487	84.3068	227.87	3.97709	2	9.65947	33.2802	7.04188	0.122904	51.5879		1.41603	1.42725
5210	1493904862	1	17.249	84.354	227.506	3.97073	2	9.70703	33.2814	6.79345	0.118568	51.6265		2.82416	1.42695
5211	1493904863	1	17.1549	84.3513	226.127	3.94666	2	9.75458	33.2826	6.49806	0.113413	51.6021		9.02612	2.85451
5212	1493904863	1	16.8721	84.2486	220.83	3.85422	2	9.8497	33.285	6.32116	0.110325	51.4451		0	0
5213	1493904863	1	16.8721	84.2486	220.499	3.84843	2	9.8497	33.285	6.01834	0.10504	51.4451		10.0332	1.42725
5214	1493904863	1	16.5425	84.1919	222.372	3.88112	2	9.89726	33.2862	6.2142	0.108458	51.3376		5.88854	1.42725
5215	1493904863	1	16.4944	84.0016	206.903	3.61115	2	9.94482	33.2874	5.9885	0.104519	51.1354		6.24534	1.42733
5216	1493904863	1	16.4013	84.1878	203.51	3.55191	2	9.99238	33.2887	6.24655	0.109023	51.301		1.41601	1.45203
5217	1493904864	1	16.4011	84.1406	213.915	3.73353	2	9.99205	33.2403	6.01151	0.104921	51.3022		4.52617	1.42703
5218	1493904864	1	16.3533	83.9975	199.497	3.48187	2	10.0396	33.2416	6.02932	0.105231	51.1471		20.0675	1.42845
5219	1493904864	1	17.0125	84.1111	180	3.14159	2	10.0872	33.2428	5.67076	0.0989734	51.3375		1.96446	1.42545
5220	1493904864	1	16.9657	84.1569	152.734	2.66572	2	10.1347	33.244	5.58134	0.0974128	51.3691		6.24534	0
5221	1493904864	1	16.8726	84.3431	151.463	2.64352	2	10.1347	33.244	6.3434	0.110713	51.5414		8.66455	1.42845
5222	1493904864	1	16.824	84.0584	137.782	2.40474	2	10.1823	33.2452	6.46618	0.112856	51.2454		4.25105	2.00041
5223	1493904865	1	16.8233	83.9167	127.621	2.2274	2	10.2295	33.1981	6.42175	0.112081	51.1454		4.51255	1.42845
5224	1493904865	1	16.6819	83.8654	122.13	2.13157	2	10.2771	33.1993	5.83168	0.101782	51.0693		5.18629	1.42845
5225	1493904865	1	16.587	83.7209	118.178	2.06259	2	10.2295	33.1981	5.25193	0.0916635	50.9212		7.27085	2.85691
5226	1493904865	1	16.5387	83.4834	110.857	1.93482	2	10.3247	33.2005	5.01359	0.0875036	50.6654		8.57285	0
5227	1493904865	1	16.5843	83.2013	99.5379	1.73726	2	10.3247	33.2005	5.47771	0.0956041	50.3911		5.87185	0
5228	1493904865	1	16.3958	83.1486	94.2786	1.64547	2	10.3247	33.2005	5.70554	0.0995805	50.3157		12.7878	2.00041
5229	1493904866	1	16.4406	82.7247	89.4969	1.56202	2	10.3719	33.1534	5.81747	0.101534	49.9414		11.596	0
5230	1493904866	1	16.5327	82.3493	84.4844	1.47453	2	10.3719	33.1534	5.73436	0.100084	49.5802		11.3847	1.42845
5231	1493904866	1	16.5778	81.9725	82.0092	1.43133	2	10.4195	33.1546	4.99444	0.0871693	49.2048		18.5584	1.42545
5232	1493904866	1	16.6687	81.3606	82.9116	1.44708	2	10.467	33.1558	5.68295	0.0991861	48.6021		8.13934	0
5233	1493904866	1	16.8087	81.1282	83.6781	1.46046	2	10.467	33.1558	5.14377	0.0897757	48.3898		14.3718	1.44903
5234	1493904866	1	16.9004	80.658	80.3242	1.40192	2	10.4667	33.1075	5.34551	0.0932967	47.9838		10.6681	0
5235	1493904867	1	17.0399	80.3309	82.605	1.44173	2	10.4667	33.1075	5.56735	0.0971686	47.6787		11.6084	1.42845
5236	1493904867	1	17.1321	79.9551	81.3085	1.4191	2	10.5143	33.1087	5.36269	0.0935966	47.3115		12.9955	0
5237	1493904867	1	17.2241	79.5318	84.9069	1.4819	2	10.5143	33.1087	5.04348	0.0880253	46.9055		8.88351	1.42545
5238	1493904867	1	17.3169	79.2506	84.8028	1.48009	2	10.5618	33.1099	4.79379	0.0836674	46.6326		16.0527	0
5239	1493904867	1	17.4556	78.7338	83.8911	1.46418	2	10.5618	33.1099	5.311	0.0926945	46.1418		4.44367	0
5240	1493904867	1	17.5019	78.5931	84.2999	1.47131	2	10.5618	33.1099	4.69669	0.0819728	46.0096		9.99663	2.00253
5241	1493904868	1	17.5474	78.263	84.2176	1.46987	2	10.6091	33.0628	4.52362	0.078952	45.7296		11.6207	0
5242	1493904868	1	17.6397	77.8868	87.6137	1.52915	2	10.6091	33.0628	4.50834	0.0786855	45.372		5.68508	0
5243	1493904868	1	17.6387	77.6973	86.2908	1.50606	2	10.6091	33.0628	4.50392	0.0786082	45.1847		14.3965	0
5244	1493904868	1	17.7306	77.2263	86.4151	1.50823	2	10.6091	33.0628	4.41338	0.077028	44.734		5.68806	0
5245	1493904868	1	17.7297	77.0367	87.6038	1.52898	2	10.6091	33.0628	3.79467	0.0662295	44.5467		14.4023	0
5246	1493904868	1	17.8216	76.5655	87.4641	1.52654	2	10.6091	33.0628	3.40166	0.0593702	44.0965		5.81363	2.00041
5247	1493904868	1	17.8678	76.3773	88.231	1.53992	2	10.6563	33.0157	4.23546	0.0739228	43.9572		14.4082	0
5248	1493904869	1	17.9597	75.9059	88.5225	1.54501	2	10.6563	33.0157	3.98034	0.0694701	43.5076		8.60591	0
5249	1493904869	1	18.0054	75.6227	88.1088	1.53779	2	10.6563	33.0157	3.20916	0.0560104	43.2362		10.0115	0
5250	1493904869	1	18.0509	75.2921	87.763	1.53175	2	10.6563	33.0157	3.53414	0.0616824	42.9182		10.263	0
5251	1493904869	1	18.1436	74.9628	86.5929	1.51133	2	10.6563	33.0157	3.45546	0.0603091	42.6101		8.60935	1.44903
5252	1493904869	1	18.1894	74.6795	86.7875	1.51473	2	10.656	32.9674	4.18763	0.0730879	42.3869		15.6722	1.42845
5253	1493904869	1	18.234	74.159	87.3595	1.52471	2	10.7036	32.9686	3.88825	0.0678627	41.8731		5.04473	0
5254	1493904870	1	18.3276	74.0193	86.198	1.50444	2	10.7036	32.9686	4.09728	0.071511	41.7527		15.6782	1.44903
5255	1493904870	1	18.3722	73.4986	84.5928	1.47642	2	10.7033	32.9203	4.28022	0.0747039	41.2966		4.45694	0
5256	1493904870	1	18.4187	73.3575	84.4061	1.47316	2	10.7033	32.9203	4.33467	0.0756542	41.1667		17.2305	0
5257	1493904870	1	18.5103	72.7905	86.5994	1.51144	2	10.7033	32.9203	3.95685	0.06906	40.6274		3.14078	0
5258	1493904870	1	18.557	72.6968	86.3204	1.50658	2	10.7033	32.9203	3.2293	0.0563619	40.5444		21.4653	0
5259	1493904870	1	18.648	71.9871	87.4054	1.52551	2	10.7033	32.9203	3.45942	0.0603782	39.8664		7.21913	1.45205
5260	1493904871	1	18.694	71.7509	87.1753	1.5215	2	10.7029	32.8719	4.05086	0.0707008	39.6917		12.8577	0
5261	1493904871	1	18.7392	71.3247	87.7856	1.53215	2	10.7029	32.8719	4.80199	0.0838105	39.2836		5.83183	0
5262	1493904871	1	18.7855	71.1359	87.9912	1.53574	2	10.7029	32.8719	4.10353	0.0716202	39.1083		18.8812	1.44903
5263	1493904871	1	18.9242	70.522	85.9447	1.50002	2	10.7026	32.8236	4.80376	0.0838415	38.5845		10.2869	0
5264	1493904871	1	19.017	70.1919	84.1734	1.4691	2	10.7026	32.8236	4.57383	0.0798284	38.2821		8.55609	0
5265	1493904871	1	19.0157	69.9067	86.7223	1.51359	2	10.7026	32.8236	4.40898	0.0769512	38.0035		7.22559	1.42545
5266	1493904872	1	19.0618	69.6703	87.769	1.53186	2	10.6551	32.8224	3.71205	0.0647876	37.7947		14.4571	1.45205
5267	1493904872	1	19.154	69.1973	87.6524	1.52982	2	10.6547	32.774	4.08624	0.0713183	37.4018		8.92907	0
5268	1493904872	1	19.2471	68.9146	86.2206	1.50483	2	10.6547	32.774	4.40499	0.0768816	37.148		4.55558	0
5269	1493904872	1	19.1992	68.7705	87.2315	1.52248	2	10.6547	32.774	4.18661	0.0730702	36.9967		17.5144	1.42545
5270	1493904872	1	19.3383	68.2035	87.6178	1.52922	2	10.6072	32.7728	3.5239	0.0615036	36.4906		4.28105	1.44905
5271	1493904872	1	19.3376	68.0608	84.9799	1.48318	2	10.6068	32.7245	4.63694	0.0809299	36.3989		13.404	1.42545
5272	1493904873	1	19.4773	67.6364	84.0297	1.46659	2	10.5593	32.7233	4.22634	0.0737635	36.0341		9.9961	1.42845
5273	1493904873	1	19.4758	67.3032	85.4656	1.49166	2	10.5117	32.7221	3.7491	0.0654342	35.724		8.93855	1.45203
5274	1493904873	1	19.569	67.0202	85.8915	1.49909	2	10.5114	32.6737	4.34579	0.0758483	35.5207		8.6424	0
5275	1493904873	1	19.6149	66.7358	85.5028	1.49231	2	10.5114	32.6737	4.09351	0.0714452	35.2576		8.94234	2.85391
5276	1493904873	1	19.7082	66.4527	83.9954	1.466	2	10.4163	32.6713	3.83464	0.0669271	35.036		7.24031	0
5277	1493904873	1	19.7543	66.2158	84.9157	1.48206	2	10.4163	32.6713	3.75216	0.0654876	34.82		8.64288	1.45205
5278	1493904874	1	19.8003	65.9314	85.2727	1.48829	2	10.4159	32.6229	4.73049	0.0825626	34.6052		8.199	2.85391
5279	1493904874	1	19.941	65.6971	83.3127	1.45408	2	10.3208	32.6205	3.94483	0.0688502	34.4472		8.64881	0
5280	1493904874	1	19.987	65.4125	85.0129	1.48375	2	10.3208	32.6205	359.567	6.27563	34.187		4.28704	1.42845
5281	1493904874	1	19.9864	65.2696	83.2971	1.45381	2	10.2732	32.6193	353.233	6.16508	34.0645		11.4818	0
5282	1493904874	1	20.032	64.8896	83.5278	1.45784	2	10.2732	32.6193	349.18	6.09434	33.7136		3.1346	2.85391
5283	1493904874	1	20.1263	64.8446	83.6227	1.45949	2	10.1781	32.6169	346.774	6.05234	33.7282		8.65177	2.06644
5284	1493904875	1	20.1723	64.5599	82.4331	1.43873	2	10.226	32.6664	345.857	6.03635	33.4084		4.29004	1.42845
5285	1493904875	1	20.1717	64.4169	82.8958	1.4468	2	10.1784	32.6652	344.665	6.01555	33.2872		5.85002	0
5286	1493904875	1	20.2181	64.2275	84.4963	1.47474	2	10.1784	32.6652	344.118	6.00599	33.1206		7.61094	1.42845
5287	1493904875	1	20.3117	63.9917	83.5365	1.45799	2	10.226	32.6664	343.683	5.9984	32.9089		7.24678	0
5288	1493904875	1	20.3579	63.7546	81.4812	1.42212	2	10.226	32.6664	343.777	6.00003	32.6976		10.3211	0
5289	1493904875	1	20.451	63.4234	80.6138	1.40698	2	10.226	32.6664	342.773	5.98252	32.4121		9.4626	0
5290	1493904876	1	20.5917	63.1411	75.8905	1.32454	2	10.226	32.6664	342.742	5.98198	32.1894		4.47876	0
5291	1493904876	1	20.6384	62.9993	73.1826	1.27728	2	10.226	32.6664	341.752	5.9647	32.0703		1.43101	0
5292	1493904876	1	20.6386	63.047	74.7114	1.30396	2	10.226	32.6664	341.582	5.96173	32.1155		1.98349	0
5293	1493904876	1	20.5915	63.0934	68.4248	1.19424	2	10.226	32.6664	341.871	5.96678	32.1441		10.699	1.42545
5294	1493904876	1	20.261	63.2274	52.0207	0.907932	2	10.2735	32.6676	342.135	5.97139	32.1505		7.28478	0
5295	1493904876	1	20.0243	63.1732	42.7842	0.746726	2	10.2735	32.6676	341.619	5.96237	32.0261		3.23607	1.42545
5296	1493904877	1	19.9765	63.0765	35.8372	0.625477	2	10.226	32.6664	341.064	5.9527	31.935		2.04732	0
5297	1493904877	1	19.929	63.0275	53.3632	0.931364	2	10.226	32.6664	340.936	5.95046	31.8739		1.98349	1.42545
5298	1493904877	1	19.9761	62.9811	68.2164	1.1906	2	10.2735	32.6676	340.829	5.9486	31.8284		2.04732	0
5299	1493904877	1	20.0236	63.0301	80.9843	1.41344	2	10.2735	32.6676	340.964	5.95094	31.8896		5.89947	0
5300	1493904877	1	20.213	63.083	73.6178	1.28487	2	10.2735	32.6676	340.789	5.9479	31.9983		5.94164	0
5301	1493904877	1	20.2612	63.2751	65.8704	1.14966	2	10.2735	32.6676	340.407	5.94122	32.1959		3.1542	1.42853
5302	1493904878	1	20.3081	63.181	58.3876	1.01906	2	10.3211	32.6689	339.688	5.92868	32.105		1.98349	0
5303	1493904878	1	20.261	63.2274	50.9317	0.888926	2	10.3211	32.6689	339.646	5.92795	32.1345		9.25822	0
5304	1493904878	1	20.4983	63.4247	43.4626	0.758565	2	10.3211	32.6689	339.801	5.93064	32.3959		2.83907	0
5305	1493904878	1	20.5929	63.4273	36.1092	0.630224	2	10.3211	32.6689	339.815	5.93089	32.4282		10.4138	0
5306	1493904878	1	20.8776	63.6259	28.8099	0.502828	2	10.3211	32.6689	339.099	5.9184	32.7074		12.4273	1.42845
5307	1493904878	1	21.2097	63.8735	21.7784	0.380106	2	10.3687	32.6701	338.942	5.91565	33.033		13.3345	0
5308	1493904878	1	21.542	64.1687	15.4169	0.269075	2	10.3687	32.6701	338.892	5.91477	33.4216		9.25822	0
5309	1493904879	1	21.7793	64.366	9.85025	0.171919	2	10.3687	32.6701	338.866	5.91432	33.6873		13.3323	0
5310	1493904879	1	22.1115	64.6612	4.87362	0.0850607	2	10.3687	32.6701	338.767	5.9126	34.0782		14.4478	0
5311	1493904879	1	22.491	64.9577	0.84706	0.014784	2	10.3687	32.6701	338.872	5.91443	34.4882		9.254	2.06644
5312	1493904879	1	22.7282	65.1549	325.757	5.68554	2	10.4166	32.7196	339.338	5.92256	34.6933		12.2775	1.42545
5313	1493904879	1	23.0131	65.4487	328.337	5.73055	2	10.4641	32.7208	339.723	5.92929	35.0513		7.22365	0
5314	1493904879	1	23.2028	65.597	331.313	5.7825	2	10.4641	32.7208	339.495	5.9253	35.2579		16.0936	1.42853
5315	1493904880	1	23.6767	65.8484	333.879	5.82728	2	10.5117	32.7221	338.677	5.91103	35.6464		9.26569	0
5316	1493904880	1	23.8667	66.0919	334.65	5.84075	2	10.5117	32.7221	339.101	5.91843	35.943		14.1572	1.44903
5317	1493904880	1	24.293	66.2943	334.254	5.83384	2	10.512	32.7704	338.996	5.91659	36.2459		14.8311	1.42845
5318	1493904880	1	24.7195	66.5443	337.601	5.89224	2	10.5596	32.7716	338.865	5.91432	36.621		9.65455	0
5319	1493904880	1	25.0038	66.6951	336.446	5.8721	2	10.5596	32.7716	339.189	5.91997	36.8706		14.1545	0
5320	1493904881	1	25.43	66.8975	339.468	5.92483	2	10.5596	32.7716	339.42	5.924	37.2251		5.20147	1.42845
5321	1493904881	1	25.5722	66.9967	337.534	5.89109	2	10.6072	32.7728	339.23	5.92067	37.3527		19.3065	2.0686
5322	1493904881	1	26.1407	67.2983	338.268	5.90389	2	10.6551	32.8224	339.624	5.92756	37.7941		9.06687	1.42545
5323	1493904881	1	26.4248	67.4014	337.784	5.89544	2	10.7026	32.8236	339.515	5.92565	37.9844		10.4005	0
5324	1493904881	1	26.7091	67.5998	337.825	5.89616	2	10.7026	32.8236	339.676	5.92847	38.2831		10.4246	1.42845
5325	1493904881	1	27.0405	67.7043	338.393	5.90607	2	10.7502	32.8248	339.466	5.92481	38.4961		11.6127	0
5326	1493904881	1	27.3721	67.904	336.444	5.87205	2	10.7502	32.8248	339.461	5.92471	38.818		8.40385	3.24512
5327	1493904882	1	27.609	68.0535	336.382	5.87098	2	10.8457	32.8756	339.471	5.92489	38.9678		11.6127	1.42545
5328	1493904882	1	27.9406	68.2532	334.663	5.84097	2	10.8932	32.8768	339.665	5.92828	39.2696		9.64785	0
5329	1493904882	1	28.2247	68.4039	333.439	5.8196	2	10.8932	32.8768	339.393	5.92353	39.5292		9.6519	3.24512
5330	1493904882	1	28.5089	68.5547	332.317	5.80002	2	10.9887	32.9276	339.951	5.93326	39.702		10.3963	0
5331	1493904882	1	28.7931	68.753	331.036	5.77766	2	10.9887	32.9276	339.505	5.92548	40.0057		10.4005	3.24106
5332	1493904882	1	29.0774	68.9514	328.67	5.73637	2	11.0841	32.9783	339.452	5.92455	40.2222		9.64785	1.42845
5333	1493904883	1	29.3615	69.1021	329.414	5.74937	2	11.1317	32.9795	338.897	5.91487	40.4619		8.39971	1.42845
5334	1493904883	1	29.5983	69.2515	328.47	5.73288	2	11.1793	32.9807	338.82	5.91352	40.6796		12.8647	1.45203
5335	1493904883	1	29.9771	69.4525	330.278	5.76444	2	11.1796	33.0291	337.98	5.89886	40.9879		11.2767	3.24106
5336	1493904883	1	30.2614	69.6984	329.448	5.74996	2	11.275	33.0798	338.955	5.91587	41.2481		9.64785	4.28544
5337	1493904883	1	30.5455	69.8491	331.622	5.78789	2	11.4178	33.0835	339.068	5.91786	41.4437		10.3963	1.44903
5338	1493904883	1	30.8297	70.0474	330.789	5.77336	2	11.4181	33.1318	338.996	5.91659	41.7082		12.8647	2.85399
5339	1493904884	1	31.2085	70.2484	330.891	5.77514	2	11.5132	33.1343	338.98	5.91631	42.0162		10.3921	2.06644
5340	1493904884	1	31.4926	70.4466	331.495	5.78568	2	11.5611	33.1838	338.465	5.90733	42.2585		11.606	3.24247
5341	1493904884	1	31.824	70.6462	329.921	5.7582	2	11.6565	33.2346	338.567	5.90911	42.5012		11.606	3.24371
5342	1493904884	1	32.1554	70.8458	332.977	5.81154	2	11.752	33.2853	339.41	5.92382	42.7445		8.39971	1.42845
5343	1493904884	1	32.3922	70.9952	333.609	5.82258	2	11.7996	33.2865	338.604	5.90976	42.9651		10.9351	3.24247
5344	1493904885	1	32.7235	71.1472	335.005	5.84694	2	11.895	33.3373	338.972	5.91619	43.1673		13.5869	2.0686
5345	1493904885	1	33.1022	71.3956	333.618	5.82274	2	11.9429	33.3869	338.915	5.91518	43.5015		16.0735	2.85391
5346	1493904885	1	33.5755	71.6467	336.062	5.86538	2	12.038	33.3893	338.402	5.90623	43.9032		1.41962	2.06644
5347	1493904885	1	33.6228	71.6481	335.357	5.85308	2	12.0859	33.4388	338.537	5.90858	43.861		17.3568	3.24512
5348	1493904885	1	34.1434	71.9005	338.095	5.90086	2	12.1814	33.4896	339.426	5.92411	44.2462		9.23479	1.42545
5349	1493904885	1	34.3801	72.0973	333.553	5.8216	2	12.2289	33.4908	338.874	5.91448	44.51		9.6452	3.24512
5350	1493904886	1	34.6641	72.248	333.348	5.81802	2	12.3244	33.5416	338.388	5.90599	44.6906		10.3897	3.24106
5351	1493904886	1	34.9481	72.4462	333.107	5.81382	2	12.4198	33.5923	338.866	5.91432	44.9127		10.9312	3.24512
5352	1493904886	1	35.2793	72.5981	332.838	5.80912	2	12.5153	33.6431	339.084	5.91813	45.1186		10.9351	2.85391
5353	1493904886	1	35.6106	72.7501	334.982	5.84654	2	12.6104	33.6455	339.199	5.92015	45.3672		10.3872	3.24512
5354	1493904886	1	35.8945	72.9483	334.187	5.83266	2	12.7059	33.6963	339.636	5.92776	45.5898		9.64114	3.24106
5355	1493904886	1	36.1784	73.0989	336.542	5.87376	2	12.8013	33.747	339.445	5.92443	45.7718		11.6019	1.42853
5356	1493904887	1	36.5097	73.2984	334.566	5.83927	2	12.8489	33.7483	339.217	5.92046	46.0874		11.5978	3.24106
5357	1493904887	1	36.8409	73.4978	333.556	5.82165	2	12.9443	33.799	339.03	5.91719	46.3362		9.64114	2.0686
5358	1493904887	1	37.1248	73.6484	334.653	5.84079	2	12.9922	33.8486	339.627	5.92762	46.5447		11.5993	4.56381
5359	1493904887	1	37.456	73.8479	334.615	5.84013	2	13.1352	33.9005	339.832	5.93118	46.7685		11.5952	1.42853
5360	1493904887	1	37.7871	74.0473	335.313	5.85232	2	13.1828	33.9018	339.761	5.92995	47.0854		9.64114	2.06436
5361	1493904887	1	38.071	74.1979	334.602	5.83991	2	13.2306	33.9513	339.759	5.92992	47.2952		14.8084	4.56765
5362	1493904888	1	38.4968	74.4476	334.14	5.83184	2	13.3737	34.0033	339.843	5.93138	47.6121		5.19066	0
5363	1493904888	1	38.6387	74.5466	333.581	5.82208	2	13.3737	34.0033	339.941	5.9331	47.7711		12.8513	3.24106
5364	1493904888	1	39.0171	74.7474	334.332	5.8352	2	13.4691	34.054	340.301	5.93938	48.0484		7.72319	4.56483
5365	1493904888	1	39.2536	74.8491	336.709	5.87667	2	13.6121	34.106	339.594	5.92703	48.1403		12.8499	3.24247
5366	1493904888	1	39.632	75.0498	336.611	5.87498	2	13.7075	34.1568	321.325	5.60818	48.4181		6.12082	9.36751
5367	1493904888	1	39.7739	75.1964	336.215	5.86806	2	13.8993	34.4032	315.382	5.50445	48.3071		12.8499	13.4521
5368	1493904889	1	40.1523	75.3971	335.282	5.85178	2	14.234	34.7016	322.458	5.62795	48.2481		7.20444	11.3923
5369	1493904889	1	40.3415	75.545	334.8	5.84336	2	14.5208	34.9505	321.978	5.61958	48.1105		10.4142	12.5256
5370	1493904889	1	40.6726	75.6493	335.852	5.86173	2	14.8552	35.2005	320.408	5.59217	47.9859		9.22596	11.3881
5371	1493904889	1	40.909	75.846	336.049	5.86516	2	15.1419	35.4493	321.01	5.60267	47.9149		7.72319	11.3904
5372	1493904889	1	41.1455	75.9477	336.935	5.88062	2	15.4287	35.6981	323.503	5.64618	47.7638		10.9257	9.33351
5373	1493904889	1	41.4765	76.0996	337.26	5.8863	2	15.6676	35.8974	324.133	5.6572	47.7736		5.19066	8.25952
5374	1493904889	1	41.6184	76.1986	337.176	5.88482	2	15.8589	36.0954	323.768	5.65082	47.6636		7.72319	10.4907
5375	1493904890	1	41.8549	76.3003	338.974	5.91621	2	16.1454	36.2959	323.575	5.64745	47.5534		10.3789	8.25952
5376	1493904890	1	42.1386	76.4983	337.4	5.88873	2	16.3367	36.4939	324.199	5.65834	47.6035		6.42301	8.471
5377	1493904890	1	42.3277	76.5987	336.601	5.87479	2	16.5753	36.6449	324.172	5.65787	47.5341		8.38476	8.25952
5378	1493904890	1	42.5641	76.7478	336.095	5.86596	2	16.7666	36.8429	323.855	5.65233	47.5175		3.21283	7.28025
5379	1493904890	1	42.6587	76.798	334.675	5.84118	2	16.9576	36.9926	322.21	5.62362	47.3816		7.72043	6.19308
5380	1493904890	1	42.8951	76.8997	336.051	5.86519	2	17.101	37.1411	320.952	5.60167	47.3928		7.72319	9.32928
5381	1493904891	1	43.1316	77.0014	336.958	5.88102	2	17.3398	37.3403	321.562	5.61232	47.3098		12.8432	6.19301
5382	1493904891	1	43.5098	77.202	342.49	5.97757	2	17.4833	37.4887	321.32	5.60809	47.4818		4.07983	7.27788
5383	1493904891	1	43.6044	77.2997	345.633	6.03244	2	17.6742	37.6384	321.396	5.60942	47.3856		13.1653	6.19092
5384	1493904891	1	44.03	77.4067	348.38	6.08037	2	17.8176	37.7868	321.483	5.61094	47.5061		8.38636	5.27302
5385	1493904891	1	44.2664	77.5559	351.417	6.13338	2	17.9135	37.9341	320.454	5.59297	47.5853		5.67831	6.19092
5386	1493904891	1	44.4556	77.5613	351.291	6.13118	2	18.0569	38.0825	320.555	5.59474	47.4918		11.4855	5.24079
5387	1493904892	1	44.834	77.6195	357.328	6.23655	2	18.2	38.1827	320.828	5.59951	47.5881		1.425	5.2705
5388	1493904892	1	44.8339	77.667	358.561	6.25807	2	18.2959	38.3299	320.112	5.58702	47.4518		5.81775	6.18884
5389	1493904892	1	45.0232	77.6249	2.53723	0.0442831	2	18.4392	38.4783	320.294	5.59019	47.3198		4.45453	4.12656
5390	1493904892	1	45.1652	77.5815	7.17715	0.125265	2	18.5348	38.5772	319.414	5.57483	47.2283		5.81775	4.12872
5391	1493904892	1	45.3545	77.5394	13.0733	0.228173	2	18.6304	38.6762	318.945	5.56663	47.1649		5.0606	4.12656
5392	1493904893	1	45.4966	77.4485	21.3385	0.372427	2	18.726	38.7751	318.608	5.56076	47.0351		4.45453	6.18884
5393	1493904893	1	45.6386	77.4051	26.4943	0.462413	2	18.8693	38.9235	319.849	5.58242	46.8767		7.01684	4.12656
5394	1493904893	1	45.8281	77.268	36.1255	0.630508	2	18.9649	39.0224	316.858	5.53021	46.7371		5.0606	6.53127
5395	1493904893	1	45.9702	77.1771	41.3103	0.721	2	19.0609	39.2178	307.561	5.36796	46.5298		9.92232	7.30378
5396	1493904893	1	46.2072	76.9464	51.7539	0.903277	2	19.2045	39.4144	310.198	5.41398	46.2363		8.98418	7.30378
5397	1493904893	1	46.4441	76.7632	61.4565	1.07262	2	19.3481	39.611	315.514	5.50675	45.9835		3.96934	9.34882
5398	1493904893	1	46.5389	76.6709	63.4588	1.10757	2	19.5394	39.857	317.89	5.54822	45.6534		11.6745	8.25104
5399	1493904894	1	46.6342	76.2936	72.253	1.26105	2	19.7305	40.0548	318.653	5.56155	45.1338		1.98572	10.3112
5400	1493904894	1	46.6816	76.2474	76.7263	1.33913	2	19.9693	40.302	318.796	5.56405	44.7841		14.7651	7.27182
5401	1493904894	1	46.8244	75.7764	81.4732	1.42198	2	20.1601	40.4515	319.897	5.58326	44.2587		4.47306	7.30202
5402	1493904894	1	46.872	75.6351	85.0226	1.48392	2	20.3036	40.6481	321.248	5.60684	43.9314		14.2903	4.12441
5403	1493904894	1	46.9202	75.1612	89.7948	1.56722	2	20.3992	40.7469	321.354	5.60868	43.4478		8.94329	6.1846
5404	1493904895	1	47.0154	74.8787	91.5101	1.59715	2	20.5424	40.8952	321.608	5.61312	43.0778		14.262	8.2468
5405	1493904895	1	47.0162	74.4033	91.0521	1.58916	2	20.7334	41.0929	321.899	5.61819	42.4307		10.0487	6.18668
5406	1493904895	1	47.0642	74.0718	92.2633	1.6103	2	20.8767	41.2412	321.929	5.61872	41.9956		15.7209	5.23907
5407	1493904895	1	47.1125	73.55	92.6626	1.61727	2	21.0198	41.3413	321.998	5.61993	41.4515		5.84488	6.1846
5408	1493904895	1	47.1602	73.3611	91.1624	1.59108	2	21.163	41.4896	322.215	5.62371	41.1296		14.274	6.1846
5409	1493904895	1	47.161	72.8853	92.5704	1.61566	2	21.3062	41.6379	322.2	5.62346	40.557		8.56501	4.12232
5410	1493904896	1	47.1615	72.5998	94.3313	1.64639	2	21.4017	41.7367	321.903	5.61826	40.2007		9.99302	6.18668
5411	1493904896	1	47.1621	72.2667	93.4339	1.63073	2	21.545	41.885	322.246	5.62426	39.7402		11.4761	4.12024
5412	1493904896	1	47.2102	71.8872	90.1323	1.57311	2	21.6404	41.9838	322.346	5.62599	39.345		7.24435	3.26294
5413	1493904896	1	47.258	71.6505	87.8859	1.5339	2	21.6884	42.0814	322.888	5.63546	39.0914		11.4761	3.23701
5414	1493904896	1	47.3061	71.271	88.6711	1.5476	2	21.7837	42.132	323.164	5.64028	38.736		10.0665	4.12239
5415	1493904896	1	47.3541	70.9389	89.3999	1.56032	2	21.8791	42.2309	322.845	5.63471	38.3813		10.0636	2.0622
5416	1493904897	1	47.4021	70.6069	87.8041	1.53247	2	21.9269	42.2803	323.153	5.64009	38.097		11.433	2.06012
5417	1493904897	1	47.4028	70.2258	87.7533	1.53158	2	21.9746	42.3297	322.881	5.63534	37.7463		10.0695	2.06012
5418	1493904897	1	47.4508	69.8936	87.5372	1.52781	2	22.0223	42.3791	322.588	5.63022	37.4654		11.7116	4.12232
5419	1493904897	1	47.5464	69.5151	88.4852	1.54436	2	22.1178	42.4779	322.187	5.62323	37.1164		7.25317	3.26162
5420	1493904897	1	47.5942	69.2781	87.9377	1.5348	2	22.1657	42.5755	322.15	5.62259	36.8733		11.439	2.0622
5421	1493904897	1	47.595	68.8968	86.8025	1.51499	2	22.2135	42.6249	322.456	5.62792	36.5299		11.7196	2.06012
5422	1493904898	1	47.6905	68.518	86.5281	1.5102	2	22.2612	42.6743	322.658	5.63144	36.2567		10.0759	3.23701
5423	1493904898	1	47.7386	68.1856	86.0795	1.50237	2	22.3565	42.7249	322.555	5.62964	35.9513		10.0788	2.06012
5424	1493904898	1	47.7867	67.8531	85.8041	1.49756	2	22.4042	42.7743	322.91	5.63584	35.6822		14.5193	2.06012
5425	1493904898	1	47.8825	67.3787	85.3475	1.48959	2	22.4519	42.8237	322.802	5.63395	35.3506		5.86307	2.06012
5426	1493904898	1	47.9303	67.1892	84.1679	1.46901	2	22.4996	42.8731	322.417	5.62723	35.1851		14.3477	4.12232
5427	1493904898	1	47.9787	66.7134	86.0441	1.50175	2	22.5951	42.9719	325.758	5.68555	34.7561		7.26258	1.42553
5428	1493904899	1	48.0266	66.4761	86.4364	1.5086	2	22.6426	42.9732	341.765	5.96492	34.5938		14.5287	5.92997
5429	1493904899	1	48.1225	66.0014	85.4821	1.49194	2	22.833	43.0263	350.907	6.12448	34.1674		10.0877	7.13343
5430	1493904899	1	48.1706	65.6686	85.0893	1.48509	2	23.0707	43.0325	354.156	6.18119	33.7994		8.98596	4.27952
5431	1493904899	1	48.2661	65.3847	85.4159	1.49079	2	23.2133	43.0363	355.682	6.20781	33.5722		14.3596	4.27944
5432	1493904899	1	48.3145	64.9085	84.455	1.47402	2	23.3559	43.04	355.687	6.20791	33.1838		8.98976	5.93078
5433	1493904899	1	48.4101	64.6245	83.4926	1.45722	2	23.5463	43.0932	356.369	6.21981	32.8908		14.3656	4.27944
5434	1493904900	1	48.4585	64.1481	82.7507	1.44427	2	23.6889	43.0969	356.625	6.22429	32.5067		11.5185	4.47771
5435	1493904900	1	48.5068	63.7672	85.3082	1.48891	2	23.8314	43.0525	357.25	6.23519	32.2176		5.87544	4.27944
5436	1493904900	1	48.5547	63.5773	84.3135	1.47155	2	23.974	43.0562	357.52	6.2399	32.0207		14.3718	4.27944
5437	1493904900	1	48.6032	63.1007	83.2294	1.45263	2	24.1166	43.0599	357.244	6.23508	31.6422		7.64884	4.28252
5438	1493904900	1	48.6987	62.8643	84.3808	1.47272	2	24.2593	43.0637	357.886	6.24628	31.4539		10.041	4.27944
5439	1493904900	1	48.6994	62.5296	84.4215	1.47343	2	24.4019	43.0674	358.175	6.25133	31.1311		8.68866	2.85399
5440	1493904900	1	48.7475	62.244	84.5232	1.47521	2	24.497	43.0699	358.808	6.26238	30.9149		12.912	4.28252
5441	1493904901	1	48.7485	61.8136	85.6984	1.49572	2	24.6397	43.0737	358.599	6.25873	30.5355		8.26036	4.27944
5442	1493904901	1	48.8915	61.5783	86.2209	1.50484	2	24.7823	43.0774	358.925	6.26442	30.3897		11.5338	2.85399
5443	1493904901	1	48.9399	61.1969	84.1555	1.46879	2	24.8774	43.0799	358.977	6.26532	30.1203		11.5364	4.47771
5444	1493904901	1	48.9882	60.8154	84.9001	1.48179	2	25.0199	43.0355	359.554	6.2754	29.843		11.5367	2.85691
5445	1493904901	1	49.0366	60.4339	84.0431	1.46683	2	25.1151	43.0379	0.125194	0.00218504	29.578		8.69804	4.27952
5446	1493904901	1	49.0848	60.148	83.6215	1.45947	2	25.2577	43.0417	0.157897	0.00275582	29.3318		10.1179	4.28244
5447	1493904902	1	49.133	59.8142	85.0767	1.48487	2	25.4004	43.0454	359.358	6.27198	29.0591		11.493	4.28252
5448	1493904902	1	49.1339	59.4311	86.094	1.50262	2	25.5431	43.0492	359.167	6.26865	28.7209		5.8849	2.85399
5449	1493904902	1	49.1819	59.2409	85.2251	1.48746	2	25.6382	43.0517	359.616	6.27648	28.5726		7.18502	4.27944
5450	1493904902	1	49.1824	59.0014	86.4864	1.50947	2	25.7808	43.0554	0.473916	0.00827139	28.318		7.29024	3.16262
5451	1493904902	1	49.2305	58.7632	86.3515	1.50712	2	25.8758	43.0097	0.79529	0.0138804	28.1712		5.88781	5.71097
5452	1493904902	1	49.2785	58.5729	86.2904	1.50605	2	26.0661	43.0147	1.16177	0.0202767	27.9441		10.059	5.70797
5453	1493904903	1	49.2792	58.2376	86.1181	1.50305	2	26.2563	43.0197	1.43454	0.0250375	27.5978		4.51005	4.28244
5454	1493904903	1	49.3271	58.0951	86.4512	1.50886	2	26.399	43.0234	1.14123	0.0199181	27.4382		8.70691	4.28252
5455	1493904903	1	49.3753	57.8089	85.425	1.49095	2	26.5417	43.0272	1.188	0.0207345	27.2006		7.18802	4.28244
5456	1493904903	1	49.3758	57.5693	84.8679	1.48123	2	26.6844	43.0309	0.605001	0.0105593	26.9493		1.42853	4.28244
5457	1493904903	1	49.4234	57.5706	86.0785	1.50235	2	26.8271	43.0346	0.304773	0.00531929	26.868		11.502	4.28252
5458	1493904903	1	49.4243	57.1872	84.984	1.48325	2	26.9698	43.0384	359.554	6.2754	26.5404		2.00264	5.70797
5459	1493904904	1	49.472	57.1405	84.7872	1.47982	2	27.16	43.0434	0.287861	0.00502413	26.3923		12.9878	4.28544
5460	1493904904	1	49.5205	56.7103	84.7097	1.47846	2	27.3028	43.0471	359.074	6.26703	26.0827		4.51005	4.28244
5461	1493904904	1	49.5684	56.5678	82.9562	1.44786	2	27.4455	43.0508	359.782	6.27938	25.9255		17.6845	7.1365
5462	1493904904	1	49.7125	55.9962	79.2769	1.38364	2	27.6833	43.0571	359.206	6.26932	25.5481		1.44	2.85698
5463	1493904904	1	49.7126	55.9482	77.059	1.34493	2	27.7785	43.0596	359.88	6.28109	25.4405		4.5129	4.28244
5464	1493904904	1	49.7605	55.8056	71.6201	1.25001	2	27.9212	43.0633	0.319472	0.00557583	25.2848		7.07416	2.85399
5465	1493904905	1	49.9512	55.6669	62.9627	1.09891	2	28.0163	43.0658	0.541344	0.00944823	25.2968		2.88001	2.85698
5466	1493904905	1	49.9514	55.5709	56.689	0.98941	2	28.1115	43.0683	0.744883	0.0130007	25.1654		4.00528	4.28244
5467	1493904905	1	50.0468	55.4775	47.8617	0.835345	2	28.2542	43.072	0.736195	0.012849	25.0762		10.0132	2.85698
5468	1493904905	1	50.2854	55.2441	32.6803	0.570378	2	28.3494	43.0745	0.423864	0.00739783	25.0856		4.10759	4.28252
5469	1493904905	1	50.1904	55.1455	33.1083	0.577848	2	28.4921	43.0783	359.727	6.27842	24.8281		8.57111	2.85391
5470	1493904905	1	50.476	55.1532	23.0736	0.402711	2	28.5872	43.0807	0.0361827	0.000631507	24.9973		8.973	2.85698
5471	1493904906	1	50.7618	55.065	7.80347	0.136196	2	28.6824	43.0832	0.188223	0.00328511	25.121		4.32002	2.85399
5472	1493904906	1	50.7622	54.921	9.7371	0.169944	2	28.7775	43.0857	359.913	6.28166	24.968		11.8513	4.28552
5473	1493904906	1	51.1427	55.0272	2.00505	0.0349948	2	28.9203	43.0895	0.0914799	0.00159663	25.2259		4.2856	2.85399
5474	1493904906	1	51.2855	55.0311	357.452	6.23871	2	29.0154	43.092	0.076071	0.00132769	25.2685		15.7137	2.85698
5475	1493904906	1	51.8091	55.0452	355.897	6.21157	2	29.1106	43.0945	0.346246	0.00604313	25.6523		13.2417	2.85698
5476	1493904907	1	52.2372	55.1527	354.077	6.17982	2	29.2058	43.097	0.455556	0.00795096	25.9959		12.9728	2.85391
5477	1493904907	1	52.6655	55.2123	354.163	6.18131	2	29.3009	43.0994	0.35824	0.00625246	26.3178		11.5571	4.28552
5478	1493904907	1	53.0463	55.2706	354.714	6.19093	2	29.4437	43.1032	0.855423	0.0149299	26.5543		12.9724	2.85399
5479	1493904907	1	53.4746	55.3301	356.914	6.22933	2	29.5388	43.1057	1.60532	0.0280182	26.8767		10.1383	2.85698
5480	1493904907	1	53.8077	55.3871	358.095	6.24994	2	29.634	43.1082	2.35566	0.041114	27.1134		14.2882	2.85698
5481	1493904907	1	54.2838	55.3999	0.537382	0.00937909	2	29.7292	43.1107	2.22542	0.0388409	27.4582		10.1412	2.85698
5482	1493904907	1	54.617	55.4569	0.9976	0.0174114	2	29.8244	43.1132	1.61994	0.0282733	27.6955		11.4312	2.85391
5483	1493904908	1	54.9979	55.4672	2.18501	0.0381357	2	29.9195	43.1156	1.00954	0.0176198	27.9551		10.0056	2.85698
5484	1493904908	1	55.3313	55.4762	4.28216	0.0747377	2	30.0147	43.1181	1.30619	0.0227973	28.1718		10.0732	2.85698
5485	1493904908	1	55.6648	55.4372	5.78013	0.100882	2	30.1099	43.1206	1.44361	0.0251958	28.3681		14.2912	2.85399
5486	1493904908	1	56.141	55.45	7.68337	0.1341	2	30.205	43.1231	2.32001	0.0404918	28.7163		10.0056	4.28552
5487	1493904908	1	56.4744	55.459	8.67394	0.151389	2	30.3478	43.1269	2.06896	0.0361101	28.8908		14.2942	1.42845
5488	1493904908	1	56.9507	55.4719	8.04575	0.140425	2	30.3954	43.1281	2.1033	0.0367095	29.284		11.7302	4.28552
5489	1493904908	1	57.3322	55.3862	8.85978	0.154632	2	30.5382	43.1319	1.81949	0.0317561	29.4633		11.4371	2.85691
5490	1493904909	1	57.7133	55.3964	10.7258	0.1872	2	30.6334	43.1343	2.37304	0.0414173	29.7268		14.2972	2.85399
5491	1493904909	1	58.1897	55.4093	8.62009	0.150449	2	30.7285	43.1368	2.33757	0.0407984	30.0788		11.4372	5.71397
5492	1493904909	1	58.5708	55.4196	5.73464	0.100088	2	30.9189	43.1418	349.516	6.10021	30.2551		13.1261	9.71118
5493	1493904909	1	59.0001	55.3351	6.34329	0.110711	2	31.2047	43.2938	351.395	6.13301	30.2915		8.58011	21.6995
5494	1493904909	1	59.286	55.3428	6.27649	0.109545	2	31.9188	43.4089	357.869	6.24599	29.856		11.4402	18.6672
5495	1493904910	1	59.6672	55.3531	4.27248	0.0745689	2	32.5377	43.4733	356.404	6.22042	29.6165		10.0086	18.6672
5496	1493904910	1	60.0007	55.3621	4.44649	0.0776059	2	33.1566	43.5377	0.622841	0.0108706	29.333		12.9222	17.2436
5497	1493904910	1	60.4299	55.3257	4.23333	0.0738856	2	33.7279	43.6009	2.42344	0.0422971	29.1628		10.1442	14.2878
5498	1493904910	1	60.7632	55.3827	2.34708	0.0409643	2	34.204	43.6133	3.03453	0.0529625	29.0501		10.0854	14.2879
5499	1493904910	1	61.0971	55.3436	2.27564	0.0397174	2	34.6801	43.6258	4.23658	0.0739424	28.8992		10.1476	14.3231
5500	1493904910	1	61.4305	55.4007	1.22089	0.0213086	2	35.1562	43.5901	4.82805	0.0842654	28.8068		8.58311	12.8595
5501	1493904910	1	61.7165	55.4084	1.19562	0.0208675	2	35.5847	43.6014	5.15702	0.090007	28.6754		10.0851	11.4339
5502	1493904911	1	62.0504	55.3694	0.00552881	9.6496e-05	2	35.9657	43.6114	5.47146	0.0954949	28.6123		10.1471	12.9058
5503	1493904911	1	62.3838	55.4264	359.582	6.2759	2	36.3943	43.5744	4.34641	0.0758592	28.5644		10.0146	11.4339
5504	1493904911	1	62.7175	55.4354	359.276	6.27055	2	36.7753	43.5844	5.1088	0.0891654	28.5209		11.4461	10.0054
5505	1493904911	1	63.0989	55.4456	358.2	6.25177	2	37.1087	43.5931	4.7132	0.0822608	28.5652		10.0146	10.0686
5506	1493904911	1	63.4326	55.4546	0.0503349	0.000878509	2	37.442	43.5537	4.60134	0.0803086	28.5857		5.93078	8.57695
5507	1493904912	1	63.623	55.5078	358.61	6.25893	2	37.7278	43.5612	5.36917	0.0937096	28.5181		14.3519	10.0084
5508	1493904912	1	64.1001	55.4726	1.23215	0.0215051	2	38.0613	43.5699	4.2765	0.074639	28.6303		4.55535	8.57695
5509	1493904912	1	64.2428	55.5245	0.769035	0.0134222	2	38.3471	43.5774	4.29032	0.0748803	28.5188		12.8807	8.6605
5510	1493904912	1	64.672	55.5361	2.20411	0.038469	2	38.6329	43.5367	4.30317	0.0751044	28.6709		10.0176	8.57995
5511	1493904912	1	65.0058	55.5451	1.27723	0.0222918	2	38.9188	43.5442	4.2677	0.0744855	28.715		11.4492	7.14842
5512	1493904912	1	65.3873	55.5554	1.99555	0.0348288	2	39.157	43.5504	4.25399	0.0742461	28.847		10.0911	8.57695
5513	1493904913	1	65.7214	55.5164	2.7484	0.0479686	2	39.4428	43.5579	4.4207	0.0771558	28.8716		10.1501	7.1515
5514	1493904913	1	66.0549	55.5734	2.45595	0.0428645	2	39.6811	43.5642	4.40218	0.0768325	28.9793		10.0206	7.14842
5515	1493904913	1	66.3888	55.5824	1.922	0.0335452	2	39.9193	43.5704	4.104	0.0716283	29.0676		7.15458	7.25867
5516	1493904913	1	66.6272	55.5888	1.5968	0.0278694	2	40.1576	43.5285	4.04457	0.0705911	29.0876		14.3577	7.14842
5517	1493904913	1	67.1045	55.5537	3.71842	0.0648987	2	40.3958	43.5347	4.08692	0.0713302	29.2884		2.86298	7.33291
5518	1493904913	1	67.1999	55.5562	3.38513	0.0590817	2	40.6341	43.5891	347.924	6.07243	29.1368		8.58919	15.05
5519	1493904914	1	67.4861	55.564	3.09245	0.0539734	2	41.1105	43.7463	349.04	6.09189	28.9021		3.17897	26.2171
5520	1493904914	1	67.5818	55.5185	3.00417	0.0524327	2	41.9683	43.9133	350.09	6.11023	28.12		12.8867	22.3639
5521	1493904914	1	68.0112	55.5301	4.53648	0.0791766	2	42.6831	44.1249	350.019	6.10898	27.7775		2.86298	26.5293
5522	1493904914	1	68.1066	55.5326	4.14369	0.0723211	2	43.5408	44.3402	355.446	6.20371	26.9953		11.4522	21.7237
5523	1493904914	1	68.4882	55.5429	3.7185	0.0649001	2	44.2557	44.4554	355.875	6.2112	26.6486		3.23171	20.1158
5524	1493904914	1	68.5833	55.5935	3.08318	0.0538117	2	44.923	44.5211	356.57	6.22333	26.1229		10.3747	18.893
5525	1493904915	1	68.918	55.5065	2.39112	0.041733	2	45.5426	44.6338	358.337	6.25416	25.7803		4.55817	18.6914
5526	1493904915	1	69.0608	55.5584	3.41571	0.0596153	2	46.1623	44.6983	359.061	6.26679	25.3433		5.72604	15.7404
5527	1493904915	1	69.2516	55.5635	2.32369	0.0405561	2	46.6868	44.7121	359.114	6.26772	25.0384		2.86606	15.8412
5528	1493904915	1	69.3471	55.5661	2.2216	0.0387742	2	47.2112	44.774	359.149	6.26834	24.6266		11.7543	14.4198
5529	1493904915	1	69.7294	55.4803	4.70795	0.0821692	2	47.688	44.8348	359.665	6.27734	24.4775		3.17897	14.3119
5530	1493904915	1	69.6337	55.5258	5.35037	0.0933816	2	48.1649	44.8473	0.143963	0.00251263	23.9779		5.72604	12.8805
5531	1493904916	1	69.8245	55.5309	6.03085	0.105258	2	48.5941	44.8586	359.884	6.28116	23.7619		4.29759	11.5744
5532	1493904916	1	69.9677	55.5348	5.92096	0.10334	2	48.9755	44.9168	358.866	6.26339	23.5248		7.27485	12.8835
5533	1493904916	1	70.2066	55.4932	6.40391	0.111769	2	49.4048	44.9281	359.019	6.26606	23.331		1.44003	11.4519
5534	1493904916	1	70.2063	55.5412	6.5383	0.114115	2	49.7864	44.9381	0.300812	0.00525015	23.0087		1.44303	11.452
5535	1493904916	1	70.206	55.5893	7.55729	0.1319	2	50.168	44.9482	0.719229	0.0125529	22.6882		10.3747	11.5774
5536	1493904917	1	69.8713	55.6763	23.1935	0.404803	2	50.5495	45.0064	0.762232	0.0133035	22.0721		12.2284	10.0205
5537	1493904917	1	69.5356	55.9075	29.8898	0.521676	2	50.8834	45.0152	358.71	6.26067	21.5997		6.03363	8.74415
5538	1493904917	1	69.3914	56.0477	35.7659	0.624233	2	51.1695	45.0709	357.952	6.24743	21.2727		8.04265	10.0235
5539	1493904917	1	69.1993	56.2347	18.4269	0.32161	2	51.5035	45.0797	359.231	6.26976	20.9183		5.13651	11.4549
5540	1493904917	1	69.1029	56.3762	3.33533	0.0582125	2	51.8852	45.0897	359.347	6.27178	20.5872		1.44003	8.59195
5541	1493904917	1	69.1026	56.4242	350.177	6.11175	2	52.1715	45.0972	359.372	6.27223	20.3706		1.44005	8.74472
5542	1493904918	1	69.1022	56.4722	338.71	5.91161	2	52.4576	45.153	359.45	6.27359	20.1288		1.43153	8.59195
5543	1493904918	1	69.1499	56.4735	328.852	5.73954	2	52.7439	45.1605	359.58	6.27585	19.9284		1.44005	8.74709
5544	1493904918	1	69.1503	56.4255	320.061	5.58613	2	53.0301	45.2162	0.0761803	0.0013296	19.6344		0	7.1575
5545	1493904918	1	69.1503	56.4255	312.394	5.45231	2	53.2686	45.2225	0.209396	0.00365465	19.4354		5.23093	8.59495
5546	1493904918	1	69.0559	56.2789	306.769	5.35413	2	53.555	45.23	0.0765628	0.00133627	19.0357		5.76613	9.12967
5547	1493904918	1	69.0572	56.0867	302.991	5.28819	2	53.841	45.334	336.312	5.86974	18.6321		2.0518	13.6891
5548	1493904918	1	69.1045	56.1361	271.503	4.73862	2	54.222	45.5851	332.423	5.80187	18.2431		12.9748	17.484
5549	1493904919	1	68.9163	55.7467	282.251	4.92621	2	54.7461	45.84	335.807	5.86094	17.2898		5.91265	19.4266
5550	1493904919	1	68.9653	55.5558	264.809	4.62179	2	55.3177	46.1443	330.996	5.77698	16.5781		16.1693	16.1868
5551	1493904919	1	68.8735	55.0247	248.962	4.3452	2	55.794	46.3978	329.314	5.74762	15.6683		9.16671	15.701
5552	1493904919	1	68.78	54.7338	234.856	4.09902	2	56.2225	46.6983	331.639	5.78819	14.9084		17.5329	14.9178
5553	1493904919	1	68.545	54.1987	222.306	3.87997	2	56.651	46.9506	332.612	5.80517	13.9285		4.32608	14.9204
5554	1493904919	1	68.5459	54.0545	210.923	3.6813	2	57.0796	47.2029	332.58	5.80461	13.3574		19.7153	11.6817
5555	1493904920	1	68.3592	53.4244	200.698	3.50284	2	57.4128	47.4044	331.61	5.78768	12.4926		1.44303	12.489
5556	1493904920	1	68.3595	53.3763	191.448	3.3414	2	57.7459	47.6541	332.307	5.79985	12.0579		24.3082	9.70994
5557	1493904920	1	68.126	52.6004	183.212	3.19765	2	58.0316	47.8062	332.349	5.80058	11.175		1.43153	10.4627
5558	1493904920	1	68.1737	52.6017	175.624	3.06521	2	58.3171	48.0065	333.605	5.82251	10.8751		18.3524	8.45258
5559	1493904920	1	67.9865	52.0193	168.75	2.94524	2	58.5551	48.1573	334.15	5.83201	10.1915		8.80783	8.45258
5560	1493904920	1	67.9407	51.7293	162.55	2.83704	2	58.7931	48.3081	334.724	5.84203	9.76643		7.38817	5.22924
5561	1493904921	1	67.8945	51.4874	156.956	2.7394	2	58.9358	48.4082	334.498	5.8381	9.47311		11.0617	5.23342
5562	1493904921	1	67.7535	51.1467	151.96	2.65221	2	59.0786	48.5084	333.712	5.82438	9.06722		8.81126	5.22924
5563	1493904921	1	67.7076	50.8566	147.451	2.57351	2	59.2213	48.6085	332.442	5.80221	8.77902		10.5626	4.11191
5564	1493904921	1	67.6143	50.5171	143.355	2.50202	2	59.3163	48.7073	331.681	5.78892	8.49307		11.9646	4.11407
5565	1493904921	1	67.5212	50.1293	139.665	2.43761	2	59.4113	48.8062	331.313	5.78251	8.21712		10.5655	4.56099
5566	1493904921	1	67.4279	49.7897	106.548	1.85961	2	59.5542	48.8581	331.222	5.78091	7.92862		10.5692	4.11407
5567	1493904922	1	67.3345	49.45	107.478	1.87584	2	59.6492	48.957	330.94	5.776	7.7011		10.5721	3.23701
5568	1493904922	1	67.2411	49.1102	107.802	1.8815	2	59.7445	49.0076	331.379	5.78366	7.4973		10.5713	4.11407
5569	1493904922	1	67.1478	48.7704	109.141	1.90487	2	59.8395	49.1065	331.378	5.78364	7.31602		10.2471	3.23577
5570	1493904922	1	67.1021	48.4319	108.325	1.89062	2	59.9347	49.1572	332.328	5.80021	7.204		8.82311	4.11191
5571	1493904922	1	67.0562	48.1414	108.084	1.88642	2	60.0297	49.256	333.652	5.82333	7.11435		12.4232	3.23577
5572	1493904922	1	66.9153	47.752	108.205	1.88853	2	60.1249	49.3067	335.544	5.85635	6.96611		7.40052	3.23577
5573	1493904923	1	66.869	47.5097	108.138	1.88736	2	60.2201	49.3574	336.525	5.87347	6.90086		15.6675	3.23436
5574	1493904923	1	66.6809	47.0225	108.327	1.89067	2	60.3153	49.408	337.412	5.88895	6.7979		10.256	3.23577
5575	1493904923	1	66.6352	46.6837	108.386	1.89169	2	60.4105	49.4587	337.99	5.89904	6.81524		11.0834	2.05595
5576	1493904923	1	66.494	46.3423	108.423	1.89233	2	60.458	49.5081	338.455	5.90715	6.81583		14.8099	3.23577
5577	1493904923	1	66.4014	45.8574	109.418	1.9097	2	60.5532	49.5588	339.001	5.91668	6.92111		10.5881	3.23577
5578	1493904923	1	66.3078	45.5171	108.572	1.89494	2	60.6484	49.6095	341.076	5.95289	6.98402		10.5873	2.86598
5579	1493904923	1	66.2143	45.1768	110.074	1.92116	2	60.7439	49.612	341.67	5.96327	7.04246		7.83989	2.05388
5580	1493904924	1	66.1202	44.933	109.541	1.91185	2	60.7913	49.6614	343.38	5.9931	7.12425		14.345	2.86606
5581	1493904924	1	65.9316	44.4936	112.122	1.9569	2	60.8868	49.664	343.768	5.99988	7.22378		8.83591	3.23436
5582	1493904924	1	65.8855	44.2027	109.795	1.91628	2	60.982	49.7146	345.16	6.02417	7.37735		11.9951	2.05812
5583	1493904924	1	65.7922	43.8139	110.251	1.92424	2	61.0295	49.7641	344.703	6.0162	7.62156		13.8137	2.86298
5584	1493904924	1	65.6514	43.3755	111.323	1.94295	2	61.1249	49.7666	345.898	6.03706	7.83169		9.21037	1.43153
5585	1493904924	1	65.5575	43.0832	110.327	1.92557	2	61.1726	49.7679	347.47	6.06449	7.99453		12.4489	2.86598
5586	1493904925	1	65.4163	42.693	111.785	1.95101	2	61.2681	49.7704	2.48207	0.0433204	8.20348		15.2038	6.36052
5587	1493904925	1	65.2757	42.2061	111.537	1.94669	2	61.4595	49.6792	17.1601	0.2995	8.3911		6.00375	6.36052
5588	1493904925	1	65.229	42.0115	110.357	1.92609	2	61.6509	49.588	22.7534	0.397122	8.37891		20.3038	5.877
5589	1493904925	1	64.9935	41.377	111.014	1.93756	2	61.842	49.5449	26.1968	0.457221	8.7548		4.35308	7.11078
5590	1493904925	1	64.9944	41.2319	110.35	1.92598	2	62.0337	49.4055	32.1043	0.560326	8.6933		15.2133	5.12692
5591	1493904925	1	64.8537	40.7447	111.801	1.9513	2	62.1774	49.313	37.6288	0.656746	8.97654		7.25112	6.03771
5592	1493904926	1	64.8551	40.503	109.9	1.91811	2	62.3214	49.1724	41.245	0.719861	9.03206		13.8326	5.12855
5593	1493904926	1	64.7141	40.064	108.506	1.89378	2	62.4651	49.0798	41.4253	0.723007	9.29207		6.52906	4.02444
5594	1493904926	1	64.6195	39.868	107.974	1.88449	2	62.5611	48.9861	41.4525	0.723482	9.34755		18.4492	6.0398
5595	1493904926	1	64.4314	39.2825	109.743	1.91538	2	62.7051	48.8454	43.7612	0.763777	9.71747		1.45203	6.0398
5596	1493904926	1	64.4317	39.2341	109.805	1.91645	2	62.8491	48.7047	47.7695	0.833734	9.60192		21.6908	7.13128
5597	1493904926	1	64.1962	38.5505	110.399	1.92682	2	62.9934	48.5158	48.5873	0.848009	10.0376		1.45203	5.14722
5598	1493904927	1	64.1965	38.5021	110.596	1.93027	2	63.0897	48.3738	47.1167	0.822342	9.93355		17.0879	4.02863
5599	1493904927	1	64.008	37.9646	111.077	1.93865	2	63.1857	48.2799	46.6167	0.813615	10.348		5.80809	7.13128
5600	1493904927	1	64.0091	37.771	109	1.9024	2	63.33	48.091	48.8035	0.851781	10.3423		15.2351	6.04405
5601	1493904927	1	63.8682	37.2831	109.172	1.9054	2	63.4741	47.9502	50.9166	0.888663	10.6744		9.803	6.39975
5602	1493904927	1	63.7262	36.9888	109.688	1.91441	2	63.5707	47.76	50.029	0.873171	10.7723		11.7413	6.04405
5603	1493904927	1	63.6805	36.6001	110.566	1.92974	2	63.7148	47.6192	49.943	0.871669	11.0192		11.1291	4.02863
5604	1493904928	1	63.5387	36.2573	111.456	1.94527	2	63.8108	47.5253	61.4497	1.0725	11.2713		5.81409	14.9997
5605	1493904928	1	63.5398	36.0635	111.475	1.9456	2	63.9568	47.0471	75.0872	1.31052	10.9915		17.103	12.2631
5606	1493904928	1	63.3512	35.5255	110.889	1.93538	2	64.1023	46.6651	73.3464	1.28014	11.1649		2.90704	13.6271
5607	1493904928	1	63.3517	35.4286	109.948	1.91895	2	64.2481	46.2349	80.4931	1.40487	10.8434		13.8611	14.6936
5608	1493904928	1	63.2104	34.9887	110.187	1.92312	2	64.3465	45.7551	83.0158	1.4489	10.8262		3.27124	13.0774
5609	1493904928	1	63.163	34.8905	110.712	1.9323	2	64.3968	45.3221	81.0426	1.41446	10.5043		13.4589	11.8732
5610	1493904929	1	63.0696	34.4517	109.978	1.91948	2	64.4946	44.9386	80.6606	1.40779	10.5833		2.90704	10.2075
5611	1493904929	1	63.0701	34.3548	109.085	1.90389	2	64.5443	44.602	80.6941	1.40838	10.3527		11.1413	11.8769
5612	1493904929	1	62.9282	34.0116	111.217	1.9411	2	64.6422	44.2184	80.2887	1.4013	10.3497		3.27124	10.2104
5613	1493904929	1	62.8808	33.9134	111.374	1.94384	2	64.6919	43.8817	80.3408	1.40221	10.1315		7.875	8.78147
5614	1493904929	1	62.7863	33.6685	111.276	1.94214	2	64.7414	43.5932	79.7534	1.39196
5615	1493904929	1	62.7874	33.4745	110.089	1.92142	2	64.7909	43.3047	80.4882	1.40478
5616	1493904929	1	62.6926	33.278	110.573	1.92986	2	64.8883	43.0174	80.2145	1.40001
5617	1493904930	1	62.741	33.1822	110.988	1.93711	2	64.9378	42.7288	80.5349	1.4056
5618	1493904930	1	62.5993	32.7904	109.279	1.90727	2	64.9873	42.4402	80.5243	1.40541
5619	1493904930	1	62.505	32.4968	105	1.8326	2	65.0368	42.1515	79.6263	1.38974
5620	1493904930	1	62.4597	32.0102	101.12	1.76488	2	65.0858	41.9595	79.6201	1.38963
5621	1493904930	1	62.4607	31.8161	96.4579	1.68351	2	65.1354	41.6707	80.0479	1.3971
5622	1493904930	1	62.5091	31.7202	89.8745	1.56861	2	65.1846	41.4303	80.8413	1.41095
5623	1493904931	1	62.5096	31.6231	87.446	1.52622	2	65.1861	41.1886	80.5762	1.40632
5624	1493904931	1	62.6068	31.3828	79.4732	1.38707	2	65.2353	40.9481	80.258	1.40077
5625	1493904931	1	62.5589	31.3816	74.5844	1.30174	2	65.2843	40.7559	79.9157	1.39479
5626	1493904931	1	62.7037	31.191	66.6676	1.16357	2	65.3333	40.5637	80.5977	1.4067
5627	1493904931	1	62.704	31.1424	56.8899	0.992917	2	65.3348	40.3219	80.8116	1.41043
5628	1493904932	1	62.6563	31.0927	54.2341	0.946564	2	65.3843	40.033	76.8779	1.34177
5629	1493904932	1	62.945	30.9057	44.4156	0.775198	2	65.4815	39.7936	77.3676	1.35032
5630	1493904932	1	62.9452	30.8571	40.3125	0.703585	2	65.5314	39.4562	85.3357	1.48939
5631	1493904932	1	63.1857	30.7175	32.7516	0.571623	2	65.5337	39.0691	84.0226	1.46647
5632	1493904932	1	63.2339	30.6701	27.9818	0.488375	2	65.6318	38.6844	80.8072	1.41035
5633	1493904932	1	63.426	30.6264	23.8297	0.415908	2	65.682	38.2983	80.3507	1.40238
5634	1493904933	1	63.7622	30.5378	15.1713	0.26479	2	65.7798	37.9619	81.1935	1.41709
5635	1493904933	1	64.0025	30.4467	11.6315	0.203009	2	65.8294	37.6726	81.8487	1.42853
5636	1493904933	1	64.5788	30.3155	11.5586	0.201736	2	65.8791	37.3833	81.7181	1.42625
5637	1493904933	1	64.8666	30.3228	12.8084	0.223549	2	65.8803	37.1896	81.8932	1.42931
5638	1493904933	1	65.3468	30.2377	14.8384	0.258979	2	65.9285	37.1423	81.6257	1.42464
5639	1493904933	1	65.7311	30.1502	18.9626	0.33096	2	65.9287	37.0939	81.885	1.42916
5640	1493904934	1	66.0672	30.1101	19.8244	0.346001	2	65.9296	36.9486	82.179	1.43429
5641	1493904934	1	66.4998	29.9752	23.3324	0.407227	2	65.9299	36.9002	82.8023	1.44517
5642	1493904934	1	66.6917	29.9801	24.777	0.43244	2	65.9305	36.8033	83.0199	1.44897
5643	1493904934	1	67.221	29.7504	28.1286	0.490936	2	65.9311	36.7064	83.4409	1.45632
5644	1493904934	1	67.3653	29.7054	29.1663	0.509048	2	65.9796	36.6107	84.2593	1.4706
5645	1493904934	1	67.7504	29.5206	31.453	0.548958	2	65.932	36.561	84.8557	1.48101
5646	1493904935	1	68.2323	29.241	32.7304	0.571254	2	65.9323	36.5126	84.6857	1.47804
5647	1493904935	1	68.4249	29.1486	33.0369	0.576602	2	65.9329	36.4157	85.2117	1.48723
5648	1493904935	1	68.8102	28.9638	34.2693	0.598113	2	65.9332	36.3672	86.3973	1.50792
5649	1493904935	1	69.1479	28.7291	33.9087	0.591818	2	65.8856	36.3175	86.6961	1.51313
5650	1493904935	1	69.4846	28.6403	33.2975	0.58115	2	65.8858	36.2691	87.2193	1.52226
5651	1493904935	1	69.774	28.453	33.4483	0.583784	2	65.8861	36.2206	86.6282	1.51195
5652	1493904936	1	70.0635	28.2656	32.3702	0.564966	2	65.8388	36.1225	86.3165	1.50651
5653	1493904936	1	70.353	28.0782	31.7106	0.553454	2	65.8391	36.074	93.1516	1.6258
5654	1493904936	1	70.5938	27.987	31.638	0.552187	2	65.7448	35.8293	107.925	1.88365
5655	1493904936	1	70.835	27.847	29.8225	0.520501	2	65.6028	35.5348	103.485	1.80616
5656	1493904936	1	71.1246	27.6596	29.8552	0.521072	2	65.5093	35.1445	99.394	1.73475
5657	1493904936	1	71.3654	27.5683	28.0813	0.490112	2	65.4158	34.7542	97.428	1.70044
5658	1493904937	1	71.7031	27.382	27.6587	0.482736	2	65.3699	34.4135	95.8949	1.67368
5659	1493904937	1	72.0885	27.2456	24.7586	0.432119	2	65.324	34.0728	93.0514	1.62405
5660	1493904937	1	72.474	27.1092	23.181	0.404586	2	65.2299	33.7793	90.846	1.58556
5661	1493904937	1	72.7638	26.9217	22.6999	0.396188	2	65.2316	33.4882	89.4836	1.56178
5662	1493904937	1	73.197	26.8351	21.6894	0.378552	2	65.233	33.2456	89.1651	1.55623
5663	1493904937	1	73.3419	26.7413	22.0688	0.385173	2	65.1868	32.9533	88.2647	1.54051
5664	1493904938	1	73.6791	26.6524	21.9461	0.383033	2	65.1882	32.7106	86.77	1.51442
5665	1493904938	1	74.1613	26.4696	22.0006	0.383982	2	65.1897	32.468	84.1666	1.46898
5666	1493904938	1	74.2578	26.4233	21.0744	0.367818	2	65.2388	32.275	82.2153	1.43493
5667	1493904938	1	74.6916	26.288	21.315	0.372017	2	65.2399	32.0808	82.0858	1.43267
5668	1493904938	1	74.9808	26.1978	21.0921	0.368127	2	65.2893	31.8393	81.511	1.42264
5669	1493904938	1	75.4628	26.0636	21.1916	0.369864	2	65.3387	31.5977	70.0384	1.2224
5670	1493904938	1	75.4151	26.0137	22.0755	0.385289	2	65.5316	31.4084	54.755	0.955654
5671	1493904939	1	75.9456	25.832	22.1202	0.386069	2	65.7249	31.1704	55.6236	0.970815
5672	1493904939	1	76.2834	25.6942	22.372	0.390465	2	65.9668	30.8365	55.9178	0.975949
5673	1493904939	1	76.7656	25.56	20.5686	0.358989	2	66.2084	30.551	51.1379	0.892524
5674	1493904939	1	76.9584	25.5161	19.8846	0.347052	2	66.45	30.2656	49.2583	0.859719
5675	1493904939	1	77.4411	25.3331	20.63	0.360061	2	66.6914	30.0287	51.168	0.89305
5676	1493904940	1	77.393	25.3319	21.6009	0.377008	2	66.8852	29.7419	50.139	0.875091
5677	1493904940	1	78.0685	25.105	23.2036	0.404979	2	67.1746	29.5061	44.6373	0.779067
5678	1493904940	1	78.1652	25.0586	21.3853	0.373244	2	67.3678	29.3165	42.9047	0.748829
5679	1493904940	1	78.7447	24.8293	22.8488	0.398787	2	67.6576	29.032	47.9005	0.836021
5680	1493904940	1	78.8414	24.7829	21.5891	0.376802	2	67.8988	28.8436	47.3914	0.827137
5681	1493904940	1	79.1791	24.6937	24.737	0.431742	2	68.1408	28.5578	44.0017	0.767975
5682	1493904940	1	79.5168	24.6046	23.2019	0.404949	2	68.3821	28.3693	43.8082	0.764597
5683	1493904941	1	79.855	24.4667	23.8411	0.416105	2	68.5754	28.1796	45.4174	0.792683
5684	1493904941	1	80.483	24.2384	19.0557	0.332586	2	68.8651	27.9436	45.9375	0.801761
5685	1493904941	1	80.3386	24.2348	23.4035	0.408469	2	69.0585	27.7538	44.9222	0.78404
5686	1493904941	1	80.676	24.1944	22.6877	0.395974	2	69.2519	27.5639	44.2033	0.771493
5687	1493904941	1	80.6764	24.1456	22.3897	0.390773	2	69.4456	27.3254	45.5578	0.795134
5688	1493904941	1	81.1564	24.3039	12.185	0.212668	2	69.6871	27.1368	46.4794	0.811218
5689	1493904942	1	81.1111	24.01	23.3725	0.407928	2	69.8806	26.9469	46.1699	0.805817
5690	1493904942	1	81.4976	23.8732	22.8225	0.398328	2	70.0741	26.757	44.8033	0.781965
5691	1493904942	1	81.8837	23.7852	22.9643	0.400803	2	70.2676	26.567	44.3005	0.773189
5692	1493904942	1	82.174	23.646	29.1799	0.509285	2	70.4131	26.3759	45.2142	0.789136
5693	1493904942	1	82.3185	23.6496	21.1738	0.369552	2	70.6063	26.2346	45.2687	0.790088
5694	1493904943	1	82.319	23.6008	27.5264	0.480427	2	70.7999	26.0446	43.3632	0.75683
5695	1493904943	1	82.5121	23.5567	30.9599	0.540353	2	70.9935	25.8546	41.954	0.732235
5696	1493904943	1	82.4639	23.5555	31.715	0.553532	2	71.1383	25.7608	42.3841	0.739742
5697	1493904943	1	82.4639	23.5555	34.0254	0.593855	2	71.332	25.5707	43.4671	0.758644
5698	1493904943	1	82.4639	23.5555	37.2154	0.649532	2	71.5253	25.4294	44.0858	0.769443
5699	1493904943	1	82.4138	23.7495	46.7663	0.816226	2	71.7189	25.2393	43.5418	0.759947
5700	1493904944	1	82.4615	23.7995	52.3583	0.913825	2	71.8639	25.1454	41.7599	0.728848
5701	1493904944	1	82.4615	23.7995	55.0157	0.960204	2	72.0091	25.0029	41.4254	0.72301
5702	1493904944	1	82.4615	23.7995	63.1824	1.10274	2	72.2025	24.8615	42.6962	0.745189
5703	1493904944	1	82.4153	23.6031	76.6122	1.33714	2	72.3478	24.7188	43.7181	0.763024
5704	1493904944	1	82.3676	23.5532	85.2056	1.48712	2	72.4932	24.5762	44.1355	0.770311
5705	1493904944	1	82.3199	23.5032	91.2184	1.59206	2	72.6381	24.4823	43.6294	0.761477
5706	1493904944	1	82.2241	23.452	101.048	1.76362	2	72.7835	24.3397	43.8093	0.764617
5707	1493904945	1	82.1764	23.402	115.274	2.01191	2	72.9288	24.197	43.9701	0.767422
5708	1493904945	1	82.1306	23.1568	124.809	2.17833	2	73.0257	24.1019	44.9633	0.784758
5709	1493904945	1	81.9413	22.8103	124.885	2.17965	2	73.1711	23.9592	45.0429	0.786147
5710	1493904945	1	81.5122	22.3603	129.779	2.26507	2	73.3161	23.8653	44.4506	0.775809
5711	1493904945	1	81.37	22.1126	127.36	2.22284	2	73.3646	23.8177	44.4895	0.776488
5712	1493904945	1	80.9894	21.6148	127.292	2.22167	2	73.4616	23.7226	46.0138	0.803093
5713	1493904946	1	80.8944	21.4659	125.68	2.19353	2	73.4616	23.7226	47.2718	0.825048
5714	1493904946	1	80.5137	20.968	124.543	2.17368	2	73.4131	23.7702	48.6517	0.849132
5715	1493904946	1	80.4183	20.8679	123.211	2.15043	2	73.4131	23.7702	48.6517	0.849132
5716	1493904946	1	80.1815	20.4223	122.406	2.13638	2	73.4612	23.7714	48.3503	0.843873
5717	1493904946	1	80.1343	20.3234	120.306	2.09974	2	73.5097	23.7238	48.2594	0.842285
5718	1493904946	1	79.8488	19.9253	119.312	2.08238	2	73.51	23.675	47.9846	0.837489
5719	1493904947	1	79.8016	19.8264	117.975	2.05904	2	73.5581	23.6762	47.5455	0.829825
5720	1493904947	1	79.5647	19.3806	117.715	2.05451	2	73.5581	23.6762	47.6346	0.831381
5721	1493904947	1	79.4701	19.1827	117.135	2.04439	2	73.6066	23.6286	47.3141	0.825788
5722	1493904947	1	79.2332	18.7368	117.203	2.04558	2	73.6551	23.5811	47.0275	0.820784
5723	1493904947	1	79.1864	18.589	117.705	2.05434	2	73.6551	23.5811	46.0347	0.803457
5724	1493904948	1	78.9972	18.193	118.614	2.07021	2	73.6551	23.5811	46.0288	0.803353
5725	1493904948	1	78.9981	18.0952	117.358	2.04829	2	73.7032	23.5823	45.6392	0.796555
5726	1493904948	1	78.7611	17.6491	119.887	2.09243	2	73.7516	23.5347	44.8464	0.782717
5727	1493904948	1	78.7142	17.5012	119.165	2.07982	2	73.7997	23.5359	45.363	0.791734
5728	1493904948	1	78.4298	16.956	120.084	2.09587	2	73.7997	23.5359	45.2213	0.78926
5729	1493904948	1	78.4298	16.956	118.911	2.0754	2	73.7997	23.5359	44.3259	0.773633
5730	1493904949	1	78.1458	16.3617	120.089	2.09596	2	73.8963	23.4895	45.0064	0.785511
5731	1493904949	1	78.1463	16.3128	118.746	2.07251	2	73.8967	23.4407	44.7443	0.780936
5732	1493904949	1	77.8144	15.6682	121.327	2.11756	2	73.9448	23.4419	44.3824	0.774619
5733	1493904949	1	77.8153	15.5703	119.259	2.08147	2	73.9933	23.3943	44.8095	0.782074
5734	1493904949	1	77.4825	15.0235	121.002	2.11188	2	74.0899	23.348	44.4034	0.774985
5735	1493904949	1	77.4833	14.9256	120.167	2.0973	2	74.0899	23.348	45.3775	0.791987
5736	1493904950	1	77.2457	14.5279	121.231	2.11588	2	74.1384	23.3004	44.5586	0.777694
5737	1493904950	1	77.1035	14.2305	119.639	2.0881	2	74.2353	23.2052	43.8419	0.765186
5738	1493904950	1	76.7215	13.7803	120.591	2.10471	2	74.2353	23.2052	44.2453	0.772227
5739	1493904950	1	76.7232	13.5843	121.061	2.11292	2	74.2838	23.1576	44.5649	0.777805
5740	1493904950	1	76.438	13.0873	119.794	2.0908	2	74.4289	23.0636	45.3253	0.791076
5741	1493904951	1	76.3906	12.9881	120.104	2.09621	2	74.4774	23.0161	46.8609	0.817877
5742	1493904951	1	76.0579	12.3917	121.952	2.12847	2	74.5259	22.9685	46.3044	0.808165
5743	1493904951	1	76.0579	12.3917	122.522	2.13841	2	74.6225	22.9221	45.8794	0.800747
5744	1493904951	1	75.773	11.8454	122.397	2.13624	2	74.7195	22.8269	48.5139	0.846728
5745	1493904951	1	75.6769	11.7941	120.779	2.10799	2	74.8177	22.5853	75.5814	1.31914
5746	1493904951	1	75.4402	11.2489	123.169	2.1497	2	74.966	22.1009	71.7729	1.25267
5747	1493904951	1	75.3919	11.2477	121.036	2.11247	2	75.1625	21.6176	76.8805	1.34182
5748	1493904952	1	75.1547	10.7514	122.5	2.13803	2	75.3113	21.0841	82.1786	1.43429
5749	1493904952	1	75.0586	10.7	121.902	2.1276	2	75.4119	20.5493	80.1047	1.39809
5750	1493904952	1	74.8696	10.2048	122.721	2.14189	2	75.56	20.1132	78.375	1.3679
5751	1493904952	1	74.7735	10.1534	121.093	2.11347	2	75.6599	19.6759	77.7074	1.35625
5752	1493904952	1	74.679	9.90573	122.342	2.13527	2	75.7595	19.2873	77.2993	1.34913
5753	1493904952	1	74.4876	9.70481	121.762	2.12514	2	75.859	18.8987	76.1046	1.32828
5754	1493904953	1	74.5358	9.70597	121.559	2.1216	2	75.9582	18.5589	75.2315	1.31304
5755	1493904953	1	74.2502	9.20822	122.348	2.13538	2	76.0574	18.219	75.6339	1.32006
5756	1493904953	1	74.2498	9.25731	121.729	2.12457	2	76.1566	17.8791	75.8738	1.32425
5757	1493904953	1	74.2502	9.20822	121.99	2.12914	2	76.2558	17.5391	76.2465	1.33075
5758	1493904953	1	74.0587	9.00726	122.271	2.13403	2	76.3543	17.2969	77.272	1.34865
5759	1493904953	1	74.012	8.80973	125.151	2.1843	2	76.4049	17.0045	76.3807	1.3331
5760	1493904954	1	73.8688	8.60989	127.251	2.22095	2	76.5034	16.7623	75.7991	1.32294
5761	1493904954	1	73.7263	8.31182	130.732	2.28171	2	76.5536	16.5188	74.8205	1.30586
5762	1493904954	1	73.4862	8.15876	135.196	2.35962	2	76.6517	16.3254	75.3452	1.31502
5763	1493904954	1	73.6309	8.1622	137.519	2.40015	2	76.702	16.0819	76.1064	1.32831
5764	1493904954	1	73.7275	8.1645	145.096	2.5324	2	76.8004	15.8395	76.1804	1.3296
5765	1493904954	1	73.7286	8.01716	154.252	2.69221	2	76.8503	15.6448	76.1993	1.32993
5766	1493904955	1	73.8255	7.97034	161.009	2.81015	2	76.9006	15.4012	76.1345	1.3288
5767	1493904955	1	73.8248	8.06857	171.893	3.0001	2	76.9987	15.2077	77.3218	1.34952
5768	1493904955	1	73.8251	8.01945	172.678	3.0138	2	77.0482	15.062	77.4164	1.35117
5769	1493904955	1	73.7282	8.06627	178.306	3.11203	2	77.0981	14.8672	77.2166	1.34768
5770	1493904955	1	73.7765	8.06742	186.51	3.25522	2	77.1475	14.7215	77.6772	1.35572
5771	1493904955	1	73.7275	8.1645	195.341	3.40934	2	77.197	14.5757	77.9686	1.36081
5772	1493904956	1	73.6784	8.26157	207.683	3.62476	2	77.1983	14.4288	78.3309	1.36713
5773	1493904956	1	73.6309	8.1622	228.099	3.98108	2	77.2478	14.283	79.1055	1.38065
5774	1493904956	1	73.5356	8.01257	229.166	3.99969	2	77.2977	14.0882	79.2803	1.3837
5775	1493904956	1	73.4854	8.25698	234.138	4.08648	2	77.3468	13.9914	79.2513	1.3832
5776	1493904956	1	73.0447	9.08129	249.071	4.34712	2	77.3476	13.8934	79.985	1.396
5777	1493904956	1	72.9007	8.97967	245.739	4.28895	2	77.3967	13.7966	80.5651	1.40613
5778	1493904957	1	72.4609	9.70552	235.869	4.11669	2	77.3975	13.6986	81.7792	1.42732
5779	1493904957	1	72.5084	9.80481	235.892	4.11708	2	77.3988	13.5516	81.5721	1.4237
5780	1493904957	1	72.117	10.5315	245.941	4.29247	2	77.4479	13.4547	82.5251	1.44033
5781	1493904957	1	71.9716	10.6261	239.852	4.18621	2	77.4479	13.4547	83.6316	1.45965
5782	1493904957	1	71.6304	11.1085	234.173	4.08709	2	77.4483	13.4057	106.865	1.86515
5783	1493904957	1	71.4836	11.3992	234.53	4.09333	2	77.304	13.3532	142.583	2.48855
5784	1493904958	1	71.2408	11.6386	232.822	4.06351	2	77.1115	13.2996	159.815	2.78929
5785	1493904958	1	70.9491	11.9747	230.621	4.0251	2	76.8704	13.2938	168.115	2.93417
5786	1493904958	1	70.852	12.0705	228.009	3.97951	2	76.5814	13.2378	171.719	2.99706
5787	1493904958	1	70.4636	12.4532	225.688	3.939	2	76.3881	13.2821	173.371	3.0259
5788	1493904958	1	70.318	12.5968	223.198	3.89553	2	76.2434	13.2786	173.876	3.03472
5789	1493904958	1	69.8815	12.9783	221.477	3.86551	2	76.0984	13.3242	174.851	3.05173
5790	1493904959	1	69.833	13.0261	219.643	3.83349	2	75.9537	13.3207	175.771	3.06779
5791	1493904959	1	69.4455	13.3107	220.706	3.85205	2	75.809	13.3172	176.314	3.07726
5792	1493904959	1	69.3003	13.4052	217.876	3.80266	2	75.664	13.3627	177.917	3.10524
5793	1493904959	1	68.6711	13.8308	217.057	3.78836	2	75.5675	13.3604	178.952	3.1233
5794	1493904959	1	68.6711	13.8308	217.123	3.78951	2	75.4225	13.4059	179.374	3.13067
5795	1493904959	1	68.2839	14.1153	219.103	3.82408	2	75.2778	13.4024	179.25	3.12851
5796	1493904960	1	67.9939	14.2551	216.579	3.78002	2	75.1814	13.4001	178.873	3.12191
5797	1493904960	1	67.6068	14.5395	217.523	3.79649	2	75.0849	13.3977	178.166	3.10958
5798	1493904960	1	67.5583	14.5873	216.978	3.78699	2	74.9881	13.4444	178.251	3.11106
5799	1493904960	1	66.9778	15.0138	217.234	3.79144	2	74.8917	13.4421	178.17	3.10966
5800	1493904960	1	66.9774	15.0627	217.347	3.79343	2	74.747	13.4386	178.143	3.10918
5801	1493904961	1	66.4458	15.3923	216.763	3.78323	2	74.6506	13.4363	177.313	3.0947
5802	1493904961	1	66.4936	15.4424	217.894	3.80296	2	74.6024	13.4351	176.364	3.07814
5803	1493904961	1	65.9137	15.8197	217.79	3.80116	2	74.4578	13.4316	176.138	3.07419
5804	1493904961	1	65.6719	16.0095	218.561	3.8146	2	74.3614	13.4293	176.196	3.07521
5805	1493904961	1	65.5272	16.0549	218.162	3.80765	2	74.2167	13.4258	176.824	3.08615
5806	1493904961	1	65.0437	16.4344	219.682	3.83417	2	74.0721	13.4223	176.606	3.08236
5807	1493904961	1	64.9956	16.4332	218.938	3.8212	2	73.9757	13.42	176.406	3.07886
5808	1493904962	1	64.5606	16.7649	219.418	3.82957	2	73.8793	13.4177	176	3.07178
5809	1493904962	1	64.4155	16.9081	219.924	3.8384	2	73.7346	13.4142	176.255	3.07622
5810	1493904962	1	64.1738	17.0977	220.233	3.84379	2	73.6382	13.4118	175.133	3.05664
5811	1493904962	1	63.8355	17.3827	221.203	3.86071	2	73.494	13.3594	175.558	3.06407
5812	1493904962	1	63.7871	17.4304	220.837	3.85434	2	73.3976	13.357	175.702	3.06658
5813	1493904962	1	63.3527	17.7131	221.649	3.8685	2	73.253	13.3536	175.634	3.06539
5814	1493904963	1	63.256	17.8084	221.304	3.86249	2	73.1566	13.3512	176.109	3.07368
5815	1493904963	1	63.0147	17.9491	221.32	3.86276	2	73.012	13.3477	175.727	3.06702
5816	1493904963	1	62.6763	18.2828	221.469	3.86537	2	72.9159	13.2964	176.027	3.07225
5817	1493904963	1	62.5799	18.3293	220.33	3.84548	2	72.8195	13.2941	176.865	3.08689
5818	1493904963	1	62.2419	18.6141	221.066	3.85833	2	72.6749	13.2906	176.653	3.08318
5819	1493904963	1	62.1936	18.6618	219.984	3.83945	2	72.5785	13.2883	176.589	3.08206
5820	1493904964	1	61.8558	18.8977	220.053	3.84064	2	72.4343	13.2358	175.336	3.06019
5821	1493904964	1	61.7111	18.9918	220.303	3.84501	2	72.3379	13.2335	175.823	3.0687
5822	1493904964	1	61.5662	19.1347	220.447	3.84753	2	72.1937	13.181	175.706	3.06664
5823	1493904964	1	61.4215	19.2289	219.523	3.83141	2	72.0973	13.1787	176.141	3.07423
5824	1493904964	1	61.2768	19.323	219.8	3.83623	2	71.9527	13.1752	176.478	3.08012
5825	1493904964	1	61.0837	19.5135	220.81	3.85386	2	71.8081	13.1717	175.428	3.0618
5826	1493904965	1	61.0356	19.5123	220.812	3.8539	2	71.6639	13.1192	175.393	3.06119
5827	1493904965	1	60.5532	19.891	218.029	3.80533	2	71.5193	13.1157	178.643	3.11791
5828	1493904965	1	60.4081	20.0826	215.475	3.76075	2	71.3261	13.1601	195.202	3.40692
5829	1493904965	1	60.1192	20.2219	213.353	3.72372	2	71.0845	13.2523	196.524	3.43
5830	1493904965	1	59.9746	20.3159	208.72	3.64285	2	70.6022	13.2896	192.329	3.35677
5831	1493904965	1	59.7822	20.36	204.366	3.56687	2	70.2161	13.3783	197.72	3.45086
5832	1493904965	1	59.5899	20.4041	198.455	3.4637	2	69.8781	13.4681	202.261	3.53011
5833	1493904966	1	59.3495	20.4469	189.067	3.29985	2	69.4917	13.6057	201.684	3.52005
5834	1493904966	1	59.2532	20.4934	184.627	3.22234	2	69.1053	13.7433	199.516	3.48222
5835	1493904966	1	58.8692	20.4351	177.8	3.10319	2	68.7671	13.8821	199.394	3.48009
5836	1493904966	1	58.7731	20.4327	172.618	3.01275	2	68.4775	13.973	199.072	3.47446
5837	1493904966	1	58.5814	20.3305	168.236	2.93626	2	68.1397	14.0628	198.614	3.46647
5838	1493904966	1	58.4856	20.2793	164.029	2.86284	2	67.8501	14.1537	198.105	3.45758
5839	1493904966	1	58.2459	20.1758	157.703	2.75243	2	67.5605	14.2447	197.51	3.4472
5840	1493904967	1	58.2461	20.127	152.41	2.66006	2	67.3191	14.3367	197.055	3.43926
5841	1493904967	1	57.9585	19.9736	147.151	2.56827	2	67.0781	14.3799	196.671	3.43256
5842	1493904967	1	57.719	19.8213	143.865	2.51092	2	66.8367	14.4719	196.74	3.43376
5843	1493904967	1	57.3836	19.6179	141.321	2.46651	2	66.5954	14.564	195.988	3.42063
5844	1493904967	1	57.0004	19.3644	144.964	2.53011	2	66.4025	14.6083	196.278	3.4257
5845	1493904967	1	56.7612	19.1145	145.644	2.54196	2	66.2096	14.6525	196.351	3.42697
5846	1493904968	1	56.426	18.8622	146.965	2.56502	2	66.0167	14.6968	196.519	3.4299
5847	1493904968	1	56.1866	18.6611	147.747	2.57867	2	65.7755	14.7889	196.193	3.42422
5848	1493904968	1	55.8513	18.4088	149.566	2.61041	2	65.6308	14.8343	197.115	3.4403
5849	1493904968	1	55.516	18.1565	149.569	2.61047	2	65.4379	14.8786	198.443	3.46348
5850	1493904968	1	55.2763	18.0041	150.498	2.62669	2	65.2929	14.9729	199.794	3.48706
5851	1493904968	1	54.8931	17.7018	152.165	2.65578	2	65.1483	15.0183	200.193	3.49403
5852	1493904968	1	54.6535	17.5494	152.089	2.65445	2	64.9555	15.0626	200.4	3.49763
5853	1493904969	1	54.3179	17.3458	152.829	2.66736	2	64.8105	15.157	201.047	3.50893
5854	1493904969	1	53.9347	17.0434	152.92	2.66895	2	64.6658	15.2024	204.909	3.57633
5855	1493904969	1	53.6469	16.8899	152.494	2.66152	2	64.5209	15.2967	209.695	3.65988
5856	1493904969	1	53.3115	16.6374	151.57	2.64539	2	64.3279	15.3899	208.445	3.63805
5857	1493904969	1	53.0239	16.435	151.814	2.64965	2	64.0864	15.5308	204.763	3.57379
5858	1493904969	1	52.7363	16.2326	151.526	2.64462	2	63.7972	15.6216	203.868	3.55818
5859	1493904970	1	52.4007	16.029	152.959	2.66964	2	63.6039	15.7636	206.056	3.59636
5860	1493904970	1	52.1609	15.8766	151.793	2.64928	2	63.3628	15.8556	204.249	3.56481
5861	1493904970	1	51.7775	15.574	151.777	2.649	2	63.0734	15.9953	198.752	3.46887
5862	1493904970	1	51.5857	15.4228	149.798	2.61447	2	62.7842	16.086	200.47	3.49887
5863	1493904970	1	51.2502	15.1702	150.151	2.62062	2	62.5432	16.178	203.935	3.55934
5864	1493904971	1	50.7706	14.8653	150.669	2.62966	2	62.2538	16.3176	203.286	3.54801
5865	1493904971	1	50.6269	14.7152	150.319	2.62356	2	62.0129	16.4095	199.722	3.48581
5866	1493904971	1	50.1472	14.4102	150.655	2.62942	2	61.6755	16.548	198.516	3.46475
5867	1493904971	1	50.0032	14.3579	149.92	2.61659	2	61.3864	16.6387	200.288	3.49568
5868	1493904971	1	49.6677	14.0564	151.238	2.63961	2	61.1455	16.7306	200.377	3.49724
5869	1493904971	1	49.38	13.8049	148.362	2.58941	2	60.8565	16.8213	199.457	3.48119
5870	1493904972	1	48.9963	13.5511	150.596	2.6284	2	60.6157	16.9132	197.443	3.44603
[truncated: 675 more rows]
