# Supplementary material for: Guppies Prefer to Follow Large (Robot) Leaders Irrespective of Own Size
Source: Front Bioeng Biotechnol. 2020 May 15;8:441. doi: 10.3389/fbioe.2020.00441 (PMC7243707; doi:10.3389/fbioe.2020.00441)
Supplement: Supplementary file 3 [file Data_Sheet_1.ZIP › Raw Data/ID74.xlsx]

## Sheet: TueMar28124111201
Framenumber	Current timestamp	Robo Position x	Robo Position y	Robo Angle deg	Robo Angle rad	Fish ID	Fish Position x	Fish Position y	Fish Angle deg	Fish Angle rad	Distance_between_subjects	Mean_Distance (L300 bis L1500)	Velocity_Robo	Velocity_Fish	Mean_velocity_Robo		Fish ID	Fish Position x	Fish Position y	Fish Angle deg	Fish Angle rad	Fish ID	Fish Position x	Fish Position y	Fish Angle deg	Fish Angle rad	Fish ID	Fish Position x	Fish Position y	Fish Angle deg	Fish Angle rad	Fish ID	Fish Position x	Fish Position y	Fish Angle deg	Fish Angle rad
30475	Tue Mar 28 12:42:47 2017_x000D_	16.4487	12.901	-76.4811	-1.33485	1	6.55628	5.9347	282.719	4.93438	12.0991	9.20055	0	0	11.4486	11.9819
30476	Tue Mar 28 12:42:47 2017_x000D_	16.4487	12.901	-76.4811	-1.33485	1	6.55628	5.9347	282.719	4.93438	12.0991		0	0
30477	Tue Mar 28 12:42:47 2017_x000D_	16.4487	12.901	-76.4811	-1.33485	1	6.55628	5.9347	282.719	4.93438	12.0991		13.3797	0
30478	Tue Mar 28 12:42:47 2017_x000D_	16.5685	13.3306	-73.7186	-1.28663	1	6.55628	5.9347	282.719	4.93438	12.4476		3.22961	0
30479	Tue Mar 28 12:42:47 2017_x000D_	16.5719	13.4382	-67.4337	-1.17694	1	6.55628	5.9347	274.059	4.78324	12.5146		6.45372	0
30480	Tue Mar 28 12:42:47 2017_x000D_	16.5792	13.6532	-67.4313	-1.1769	1	6.55628	5.9347	274.059	4.78324	12.6505		4.58007	0
30481	Tue Mar 28 12:42:47 2017_x000D_	16.688	13.7603	-63.6226	-1.11042	1	6.55628	5.9347	274.059	4.78324	12.802		18.9404	0
30482	Tue Mar 28 12:42:47 2017_x000D_	17.0221	14.296	-67.4363	-1.17699	1	6.55628	5.9347	274.059	4.78324	13.3957		13.369	6.59674
30483	Tue Mar 28 12:42:47 2017_x000D_	17.142	14.7252	-70.1539	-1.22442	1	6.77606	5.9417	275.938	4.81602	13.5869		26.7219	0
30484	Tue Mar 28 12:42:47 2017_x000D_	17.3816	15.5831	-75.8682	-1.32415	1	6.77606	5.9417	275.938	4.81602	14.333		10.2462	0
30485	Tue Mar 28 12:42:47 2017_x000D_	17.4977	15.9043	-79.3202	-1.3844	1	6.77606	5.9417	275.938	4.81602	14.6358		32.4292	0
30486	Tue Mar 28 12:42:47 2017_x000D_	17.639	16.976	-82.2023	-1.4347	1	6.77606	5.9417	275.938	4.81602	15.4842		13.3348	6.59674
30487	Tue Mar 28 12:42:47 2017_x000D_	17.7586	17.4041	-85.1264	-1.48574	1	6.55628	5.9347	283.709	4.95165	16.0324		25.7185	0
30488	Tue Mar 28 12:42:47 2017_x000D_	17.7874	18.2609	-85.1254	-1.48572	1	6.55628	5.9347	283.709	4.95165	16.6755		12.8533	0
30489	Tue Mar 28 12:42:47 2017_x000D_	17.8018	18.6891	-85.1248	-1.48571	1	6.55628	5.9347	283.709	4.95165	17.004		12.8504	0
30490	Tue Mar 28 12:42:47 2017_x000D_	17.8163	19.1172	-85.1243	-1.4857	1	6.55628	5.9347	283.709	4.95165	17.3368		25.9519	9.32422
30491	Tue Mar 28 12:42:47 2017_x000D_	17.9498	19.9719	-82.1999	-1.43466	1	6.76663	6.16351	289.929	5.06021	17.7689		9.62346	0
30492	Tue Mar 28 12:42:47 2017_x000D_	17.9606	20.2925	-82.4902	-1.43973	1	6.76663	6.16351	289.929	5.06021	18.0259		12.8323	0
30493	Tue Mar 28 12:42:47 2017_x000D_	17.975	20.72	-82.4892	-1.43971	1	6.76663	6.16351	289.929	5.06021	18.3717		19.5697	0
30494	Tue Mar 28 12:42:47 2017_x000D_	18.1012	21.36	-79.7397	-1.39172	1	6.76663	6.16351	289.929	5.06021	18.958		9.62046	0
30495	Tue Mar 28 12:42:48 2017_x000D_	18.112	21.6805	-79.3079	-1.38418	1	6.76663	6.16351	289.929	5.06021	19.2222		19.5515	0
30496	Tue Mar 28 12:42:48 2017_x000D_	18.2381	22.3199	-76.4684	-1.33463	1	6.76663	6.16351	289.954	5.06066	19.8147		7.20081	0
30497	Tue Mar 28 12:42:48 2017_x000D_	18.3499	22.5323	-73.6937	-1.2862	1	6.76663	6.16351	289.954	5.06066	20.0527		9.61146	0
30498	Tue Mar 28 12:42:48 2017_x000D_	18.3607	22.8525	-72.9328	-1.27292	1	6.76663	6.16351	289.954	5.06066	20.321		17.3269	0
30499	Tue Mar 28 12:42:48 2017_x000D_	18.5879	23.3835	-73.6934	-1.28619	1	6.76663	6.16351	289.954	5.06066	20.8871		10.1721	0
30500	Tue Mar 28 12:42:48 2017_x000D_	18.7031	23.7024	-70.1066	-1.22359	1	6.76663	6.16351	289.954	5.06066	21.2154		20.3293	0
30501	Tue Mar 28 12:42:48 2017_x000D_	18.9337	24.3396	-70.1066	-1.22359	1	6.76663	6.16351	289.954	5.06066	21.8725		6.39355	0
30502	Tue Mar 28 12:42:48 2017_x000D_	18.9408	24.5526	-70.1046	-1.22356	1	6.76663	6.16351	289.954	5.06066	22.0538		20.3103	0
30503	Tue Mar 28 12:42:48 2017_x000D_	19.1712	25.1892	-70.1046	-1.22356	1	6.76663	6.16351	289.954	5.06066	22.7123		7.18614	457.36
30504	Tue Mar 28 12:42:48 2017_x000D_	19.2829	25.4011	-72.9367	-1.27299	1	14.5563	19.2685	289.954	5.06066	7.74271		20.2914	0
30505	Tue Mar 28 12:42:48 2017_x000D_	19.5131	26.0371	-72.9377	-1.273	1	14.5563	19.2685	289.954	5.06066	8.38951		6.38146	0
30506	Tue Mar 28 12:42:48 2017_x000D_	19.5201	26.2497	-72.936	-1.27297	1	14.5563	19.2685	289.954	5.06066	8.56601		10.1295	0
30507	Tue Mar 28 12:42:48 2017_x000D_	19.635	26.5672	-70.9884	-1.23898	1	14.5563	19.2685	289.954	5.06066	8.89181		7.17413	0
30508	Tue Mar 28 12:42:48 2017_x000D_	19.7466	26.7787	-73.698	-1.28627	1	14.5563	19.2685	289.954	5.06066	9.1292		16.3253	0
30509	Tue Mar 28 12:42:48 2017_x000D_	19.8687	27.309	-75.8557	-1.32393	1	14.5563	19.2685	289.954	5.06066	9.63697		10.1162	0
30510	Tue Mar 28 12:42:48 2017_x000D_	19.9834	27.6261	-73.6977	-1.28627	1	14.5563	19.2685	289.954	5.06066	9.96508		17.2489	0
30511	Tue Mar 28 12:42:48 2017_x000D_	20.2096	28.1547	-72.9389	-1.27302	1	14.5563	19.2685	289.954	5.06066	10.5321		6.36946	0
30512	Tue Mar 28 12:42:48 2017_x000D_	20.2166	28.3669	-72.9373	-1.273	1	14.5563	19.2685	289.954	5.06066	10.7154		13.1827	23.6523
30513	Tue Mar 28 12:42:48 2017_x000D_	20.3349	28.7901	-75.8582	-1.32398	1	15.1948	19.731	189.984	3.31585	10.4158		7.14856	0
30514	Tue Mar 28 12:42:48 2017_x000D_	20.446	29.0009	-72.9383	-1.27301	1	15.1948	19.731	189.984	3.31585	10.6539		3.17574	0
30515	Tue Mar 28 12:42:48 2017_x000D_	20.4495	29.1067	-73.6986	-1.28628	1	15.1948	19.731	189.984	3.31585	10.7478		13.1732	0
30516	Tue Mar 28 12:42:49 2017_x000D_	20.5677	29.5296	-76.4844	-1.3349	1	15.1948	19.731	189.984	3.31585	11.175		6.36347	23.6498
30517	Tue Mar 28 12:42:49 2017_x000D_	20.5747	29.7416	-76.4832	-1.33488	1	15.8332	20.1935	119.226	2.08088	10.6606		10.1029	0
30518	Tue Mar 28 12:42:49 2017_x000D_	20.6892	30.0583	-72.936	-1.27297	1	15.8332	20.1935	119.226	2.08088	10.9952		10.0849	0
30519	Tue Mar 28 12:42:49 2017_x000D_	20.8036	30.3744	-70.9844	-1.23891	1	15.8332	20.1935	119.226	2.08088	11.3294		7.03832	0
30520	Tue Mar 28 12:42:49 2017_x000D_	20.7059	30.5877	-60.8696	-1.06238	1	15.8332	20.1935	119.226	2.08088	11.4797		3.17904	23.6456
30521	Tue Mar 28 12:42:49 2017_x000D_	20.7021	30.4818	-54.4236	-0.949871	1	16.4715	20.6559	81.0895	1.41528	10.698		9.00613	0
30522	Tue Mar 28 12:42:49 2017_x000D_	20.4865	30.2729	-46.2405	-0.807049	1	16.4715	20.6559	81.0895	1.41528	10.4215		4.43358	0
30523	Tue Mar 28 12:42:49 2017_x000D_	20.3853	30.3806	-33.8352	-0.590536	1	16.4715	20.6559	81.0895	1.41528	10.4827		4.49384	0
30524	Tue Mar 28 12:42:49 2017_x000D_	20.2773	30.2768	-16.9447	-0.295742	1	16.4715	20.6559	81.0895	1.41528	10.3463		3.16945	0
30525	Tue Mar 28 12:42:49 2017_x000D_	20.2741	30.1712	-8.34415	-0.145633	1	16.4715	20.6559	81.0895	1.41528	10.247		6.38197	20.7423
30526	Tue Mar 28 12:42:49 2017_x000D_	20.2816	30.3838	9.90372	0.172853	1	17.1194	20.8973	32.1147	0.560507	9.99966		3.17255	0
30527	Tue Mar 28 12:42:49 2017_x000D_	20.2783	30.2781	18.6594	0.325668	1	17.1194	20.8973	32.1147	0.560507	9.89839		3.15028	0
30528	Tue Mar 28 12:42:49 2017_x000D_	20.3833	30.2767	33.5162	0.584967	1	17.1194	20.8973	32.1147	0.560507	9.93107		3.13532	0
30529	Tue Mar 28 12:42:49 2017_x000D_	20.4878	30.2752	40.3332	0.703947	1	17.1194	20.8973	32.1147	0.560507	9.96449		11.236	14.6582
30530	Tue Mar 28 12:42:49 2017_x000D_	20.7937	30.0591	46.8098	0.816985	1	17.548	21.1319	45	0.785398	9.49892		11.3019	0
30531	Tue Mar 28 12:42:49 2017_x000D_	20.9917	29.7386	44.6451	0.779203	1	17.548	21.1319	45	0.785398	9.27008		13.2437	0
30532	Tue Mar 28 12:42:49 2017_x000D_	21.2938	29.4167	44.7942	0.781806	1	17.548	21.1319	45	0.785398	9.09225		24.3384	0
30533	Tue Mar 28 12:42:49 2017_x000D_	21.9013	28.879	37.8681	0.660922	1	17.548	21.1319	45	0.785398	8.88644		11.2168	0
30534	Tue Mar 28 12:42:49 2017_x000D_	22.2067	28.6633	36.0794	0.629704	1	17.548	21.1319	45	0.785398	8.85582		13.2374	29.3108
30535	Tue Mar 28 12:42:49 2017_x000D_	22.5086	28.3415	31.9297	0.557279	1	18.4051	21.6009	19.8362	0.346207	7.89141		25.0592	0
30536	Tue Mar 28 12:42:49 2017_x000D_	23.2231	27.9088	25.2476	0.440654	1	18.4051	21.6009	19.8362	0.346207	7.93743		12.8144	0
30537	Tue Mar 28 12:42:49 2017_x000D_	23.6356	27.7979	22.4609	0.392017	1	18.4051	21.6009	19.8362	0.346207	8.10931		20.8389	0
30538	Tue Mar 28 12:42:50 2017_x000D_	24.2493	27.4725	19.5646	0.341467	1	18.4051	21.6009	19.8362	0.346207	8.28434		12.8071	20.7328
30539	Tue Mar 28 12:42:50 2017_x000D_	24.6616	27.3618	22.4607	0.392013	1	19.0527	21.8422	19.1586	0.334381	7.86929		11.2011	0
30540	Tue Mar 28 12:42:50 2017_x000D_	24.9665	27.1463	21.4041	0.373573	1	19.0527	21.8422	19.1586	0.334381	7.94396		22.5999	0
30541	Tue Mar 28 12:42:50 2017_x000D_	25.6869	26.926	22.4605	0.392009	1	19.0527	21.8422	19.1586	0.334381	8.35809		13.8738	0
30542	Tue Mar 28 12:42:50 2017_x000D_	26.0955	26.7094	22.4596	0.391994	1	19.0527	21.8422	19.1586	0.334381	8.561		20.8026	14.6515
30543	Tue Mar 28 12:42:50 2017_x000D_	26.7082	26.3847	25.2495	0.440688	1	19.4811	22.0767	24.5801	0.429004	8.41367		6.22238	0
30544	Tue Mar 28 12:42:50 2017_x000D_	26.9156	26.3824	25.2511	0.440714	1	19.4811	22.0767	24.5801	0.429004	8.59132		11.1969	0
30545	Tue Mar 28 12:42:50 2017_x000D_	27.2204	26.167	26.5247	0.462943	1	19.4811	22.0767	24.5801	0.429004	8.7537		16.6885	0
30546	Tue Mar 28 12:42:50 2017_x000D_	27.7324	25.9495	33.522	0.585069	1	19.4811	22.0767	24.5801	0.429004	9.11496		11.1819	39.448
30547	Tue Mar 28 12:42:50 2017_x000D_	28.0368	25.7344	31.9397	0.557452	1	20.7954	22.1175	0	0	8.09443		15.5236	0
30548	Tue Mar 28 12:42:50 2017_x000D_	28.4417	25.4122	34.4455	0.601188	1	20.7954	22.1175	0	0	8.32592		9.78942	0
30549	Tue Mar 28 12:42:50 2017_x000D_	28.7492	25.303	33.5223	0.585074	1	20.7954	22.1175	0	0	8.56798		11.2818	0
30550	Tue Mar 28 12:42:50 2017_x000D_	28.9469	24.9831	36.0908	0.629903	1	20.7954	22.1175	0	0	8.64052		13.847	0
30551	Tue Mar 28 12:42:50 2017_x000D_	29.3547	24.7669	36.0915	0.629916	1	20.7954	22.1175	0	0	8.95996		13.8415	54.4003
30552	Tue Mar 28 12:42:50 2017_x000D_	29.7624	24.5509	36.0923	0.629929	1	22.5669	21.7302	0	0	7.72862		17.5989	0
30553	Tue Mar 28 12:42:50 2017_x000D_	30.1638	24.1231	36.091	0.629907	1	22.5669	21.7302	0	0	7.96485		8.79945	0
30554	Tue Mar 28 12:42:50 2017_x000D_	30.3645	23.9092	36.0904	0.629896	1	22.5669	21.7302	0	0	8.09633		20.7463	0
30555	Tue Mar 28 12:42:50 2017_x000D_	30.9755	23.5853	33.5197	0.585029	1	22.5669	21.7302	0	0	8.6108		11.1627	54.3938
30556	Tue Mar 28 12:42:50 2017_x000D_	31.2794	23.3706	31.9356	0.557381	1	24.3382	21.343	0	0	7.23128		8.7974	0
30557	Tue Mar 28 12:42:50 2017_x000D_	31.48	23.1567	31.9345	0.557363	1	24.3382	21.343	0	0	7.3685		9.76945	0
30558	Tue Mar 28 12:42:50 2017_x000D_	31.7869	23.0478	30.7951	0.537477	1	24.3382	21.343	0	0	7.6413		20.7327	0
30559	Tue Mar 28 12:42:51 2017_x000D_	32.3976	22.7243	33.5206	0.585044	1	24.3382	21.343	0	0	8.17691		11.1536	50.3619
30560	Tue Mar 28 12:42:51 2017_x000D_	32.7012	22.5097	31.9359	0.557386	1	25.9003	20.7282	345.308	6.02676	7.03036		22.3114	0
30561	Tue Mar 28 12:42:51 2017_x000D_	33.3085	22.0804	31.9353	0.557376	1	25.9003	20.7282	345.308	6.02676	7.5306		8.78673	0
30562	Tue Mar 28 12:42:51 2017_x000D_	33.5089	21.8668	31.9343	0.557358	1	25.9003	20.7282	345.308	6.02676	7.69332		22.3031	0
30563	Tue Mar 28 12:42:51 2017_x000D_	34.116	21.4377	31.9337	0.557348	1	25.9003	20.7282	345.308	6.02676	8.24628		9.7523	66.3541
30564	Tue Mar 28 12:42:51 2017_x000D_	34.4224	21.3291	30.7933	0.537444	1	27.7108	19.4577	345.308	6.02676	6.96762		18.0098	0
30565	Tue Mar 28 12:42:51 2017_x000D_	34.929	21.007	31.9346	0.557364	1	27.7108	19.4577	345.308	6.02676	7.3826		11.1453	0
30566	Tue Mar 28 12:42:51 2017_x000D_	35.2324	20.7926	33.52	0.585034	1	27.7108	19.4577	345.308	6.02676	7.63914		9.73616	0
30567	Tue Mar 28 12:42:51 2017_x000D_	35.5383	20.6842	29.2874	0.511161	1	27.7108	19.4577	345.308	6.02676	7.92301		20.6844	0
30568	Tue Mar 28 12:42:51 2017_x000D_	36.1476	20.3615	31.9359	0.557387	1	27.7108	19.4577	345.308	6.02676	8.48507		8.78044	94.3639
30569	Tue Mar 28 12:42:51 2017_x000D_	36.3478	20.148	31.9349	0.557368	1	30.2079	17.545	333.963	5.82876	6.66888		22.2689	0
30570	Tue Mar 28 12:42:51 2017_x000D_	36.954	19.7196	31.9343	0.557358	1	30.2079	17.545	333.963	5.82876	7.08793		6.8859	0
30571	Tue Mar 28 12:42:51 2017_x000D_	37.1568	19.6121	29.2852	0.511122	1	30.2079	17.545	333.963	5.82876	7.24984		20.6643	0
30572	Tue Mar 28 12:42:51 2017_x000D_	37.7655	19.2897	31.9352	0.557374	1	30.2079	17.545	333.963	5.82876	7.75637		8.77401	61.2353
30573	Tue Mar 28 12:42:51 2017_x000D_	37.9656	19.0764	31.9341	0.557356	1	31.7998	16.2674	332.434	5.80207	6.77551		9.71619	0
30574	Tue Mar 28 12:42:51 2017_x000D_	38.2709	18.9683	27.9087	0.487099	1	31.7998	16.2674	332.434	5.80207	7.01213		9.7285	0
30575	Tue Mar 28 12:42:51 2017_x000D_	38.5766	18.8601	31.9361	0.557389	1	31.7998	16.2674	332.434	5.80207	7.25583		13.7623	0
30576	Tue Mar 28 12:42:51 2017_x000D_	38.982	18.6454	31.9365	0.557397	1	31.7998	16.2674	332.434	5.80207	7.56564		8.77196	66.3716
30577	Tue Mar 28 12:42:51 2017_x000D_	39.182	18.4321	31.9355	0.557379	1	33.6108	14.9966	335.232	5.8509	6.5453		13.7556	0
30578	Tue Mar 28 12:42:51 2017_x000D_	39.5872	18.2175	31.9359	0.557387	1	33.6108	14.9966	335.232	5.8509	6.78908		4.37859	0
30579	Tue Mar 28 12:42:51 2017_x000D_	39.687	18.111	27.9072	0.487072	1	33.6108	14.9966	335.232	5.8509	6.82786		9.71902	0
30580	Tue Mar 28 12:42:51 2017_x000D_	39.9924	18.0029	31.9363	0.557394	1	33.6108	14.9966	335.232	5.8509	7.05427		4.37654	0
30581	Tue Mar 28 12:42:52 2017_x000D_	40.0921	17.8964	27.9072	0.487072	1	33.6108	14.9966	335.232	5.8509	7.10043		12.6554	62.5363
30582	Tue Mar 28 12:42:52 2017_x000D_	40.4997	17.7877	25.2157	0.440097	1	35.4117	13.9468	340.102	5.9359	6.37497		4.37654	0
30583	Tue Mar 28 12:42:52 2017_x000D_	40.5994	17.6812	21.342	0.372488	1	35.4117	13.9468	340.102	5.9359	6.39202		6.87249	0
30584	Tue Mar 28 12:42:52 2017_x000D_	40.8018	17.5739	18.5419	0.323617	1	35.4117	13.9468	340.102	5.9359	6.49685		4.37698	0
30585	Tue Mar 28 12:42:52 2017_x000D_	40.9012	17.4671	9.20862	0.160721	1	35.4117	13.9468	340.102	5.9359	6.52128		6.16804	71.7408
30586	Tue Mar 28 12:42:52 2017_x000D_	40.6956	17.4678	-8.40014	-0.14661	1	37.4417	12.6828	349.074	6.09248	5.78654		3.19895	0
30587	Tue Mar 28 12:42:52 2017_x000D_	40.693	17.3612	-24.0945	-0.420528	1	37.4417	12.6828	349.074	6.09248	5.69723		3.1662	0
30588	Tue Mar 28 12:42:52 2017_x000D_	40.6959	17.4667	-34.6441	-0.604653	1	37.4417	12.6828	349.074	6.09248	5.7858		0.0108167	0
30589	Tue Mar 28 12:42:52 2017_x000D_	40.6962	17.4665	-42.9206	-0.749106	1	37.4417	12.6828	349.074	6.09248	5.78581		3.08725	29.5994
30590	Tue Mar 28 12:42:52 2017_x000D_	40.7991	17.4652	-56.8078	-0.991483	1	38.3371	12.2684	338.741	5.91214	5.75049		4.47387	0
30591	Tue Mar 28 12:42:52 2017_x000D_	40.9047	17.5705	-65.4636	-1.14256	1	38.3371	12.2684	338.741	5.91214	5.89108		4.46114	0
30592	Tue Mar 28 12:42:52 2017_x000D_	41.01	17.6755	-69.072	-1.20553	1	38.3371	12.2684	338.741	5.91214	6.03168		13.1352	0
30593	Tue Mar 28 12:42:52 2017_x000D_	41.1234	18.0984	-77.1081	-1.34579	1	38.3371	12.2684	338.741	5.91214	6.46161		13.1205	33.19
30594	Tue Mar 28 12:42:52 2017_x000D_	41.2364	18.5209	-79.921	-1.39489	1	39.2427	11.6329	352.345	6.14958	7.17073		22.2036	0
30595	Tue Mar 28 12:42:52 2017_x000D_	41.2545	19.2608	-80.3446	-1.40228	1	39.2427	11.6329	352.345	6.14958	7.88874		10.0474	0
30596	Tue Mar 28 12:42:52 2017_x000D_	41.3646	19.5771	-77.1054	-1.34574	1	39.2427	11.6329	352.345	6.14958	8.2227		26.1908	0
30597	Tue Mar 28 12:42:52 2017_x000D_	41.5901	20.4205	-77.1063	-1.34576	1	39.2427	11.6329	352.345	6.14958	9.09572		12.6698	0
30598	Tue Mar 28 12:42:52 2017_x000D_	41.6004	20.8427	-77.104	-1.34572	1	39.2427	11.6329	352.345	6.14958	9.5068		7.07878	6.56736
30599	Tue Mar 28 12:42:52 2017_x000D_	41.7078	21.0528	-74.3492	-1.29764	1	39.4615	11.6399	338.16	5.902	9.67722		9.49481	0
30600	Tue Mar 28 12:42:52 2017_x000D_	41.7155	21.3692	-75.0299	-1.30952	1	39.4615	11.6399	338.16	5.902	9.98698		20.0589	0
30601	Tue Mar 28 12:42:52 2017_x000D_	41.9355	22.0006	-73.5941	-1.28446	1	39.4615	11.6399	338.16	5.902	10.652		10.0067	0
30602	Tue Mar 28 12:42:53 2017_x000D_	42.0452	22.3156	-71.6604	-1.25071	1	39.4615	11.6399	338.16	5.902	10.9839		16.155	14.7997
30603	Tue Mar 28 12:42:53 2017_x000D_	42.1601	22.8417	-68.0559	-1.1878	1	39.9092	11.4327	349.074	6.09248	11.6289		11.361	0
30604	Tue Mar 28 12:42:53 2017_x000D_	42.3721	23.1555	-69.051	-1.20517	1	39.9092	11.4327	349.074	6.09248	11.9787		17.0341	0
30605	Tue Mar 28 12:42:53 2017_x000D_	42.5891	23.6802	-68.0586	-1.18785	1	39.9092	11.4327	349.074	6.09248	12.5373		11.3485	0
30606	Tue Mar 28 12:42:53 2017_x000D_	42.8008	23.9937	-69.054	-1.20522	1	39.9092	11.4327	349.074	6.09248	12.8895		19.9868	18.5396
30607	Tue Mar 28 12:42:53 2017_x000D_	43.0201	24.6228	-69.0534	-1.20521	1	40.3263	11.8887	7.65515	0.133608	13.0159		9.47374	0
30608	Tue Mar 28 12:42:53 2017_x000D_	43.0277	24.9385	-68.0566	-1.18781	1	40.3263	11.8887	7.65515	0.133608	13.3265		8.84805	0
30609	Tue Mar 28 12:42:53 2017_x000D_	43.2367	25.1466	-68.0602	-1.18787	1	40.3263	11.8887	7.65515	0.133608	13.5736		19.9612	0
30610	Tue Mar 28 12:42:53 2017_x000D_	43.4557	25.7749	-68.0592	-1.18786	1	40.3263	11.8887	7.65515	0.133608	14.2345		9.44961	0
30611	Tue Mar 28 12:42:53 2017_x000D_	43.4631	26.0898	-69.05	-1.20515	1	40.3263	11.8887	7.65515	0.133608	14.5434		21.1184	46.3414
30612	Tue Mar 28 12:42:53 2017_x000D_	43.7839	26.7164	-71.6684	-1.25085	1	41.369	13.0284	57.3179	1.00039	13.8994		11.3202	0
30613	Tue Mar 28 12:42:53 2017_x000D_	43.9951	27.0291	-70.7902	-1.23552	1	41.369	13.0284	57.3179	1.00039	14.2449		19.1614	0
30614	Tue Mar 28 12:42:53 2017_x000D_	44.1116	27.6571	-68.0562	-1.18781	1	41.369	13.0284	57.3179	1.00039	14.8836		12.9895	0
30615	Tue Mar 28 12:42:53 2017_x000D_	44.2234	28.0754	-70.7863	-1.23545	1	41.369	13.0284	57.3179	1.00039	15.3153		7.01841	74.1117
30616	Tue Mar 28 12:42:53 2017_x000D_	44.3299	28.2837	-68.0553	-1.18779	1	43.0364	14.8512	57.8853	1.01029	13.4946		12.9779	0
30617	Tue Mar 28 12:42:53 2017_x000D_	44.4417	28.7016	-70.7863	-1.23545	1	43.0364	14.8512	57.8853	1.01029	13.9215		19.8815	0
30618	Tue Mar 28 12:42:53 2017_x000D_	44.6598	29.3274	-70.7863	-1.23545	1	43.0364	14.8512	57.8853	1.01029	14.5669		9.93558	0
30619	Tue Mar 28 12:42:53 2017_x000D_	44.7689	29.6401	-74.3674	-1.29796	1	43.0364	14.8512	57.8853	1.01029	14.89		22.8726	102.363
30620	Tue Mar 28 12:42:53 2017_x000D_	44.9892	30.37	-73.6105	-1.28475	1	45.0986	17.5696	47.2831	0.825246	12.8009		9.91463	0
30621	Tue Mar 28 12:42:53 2017_x000D_	45.0979	30.6821	-71.6683	-1.25085	1	45.0986	17.5696	47.2831	0.825246	13.1125		19.8397	0
30622	Tue Mar 28 12:42:53 2017_x000D_	45.3155	31.3066	-71.6687	-1.25085	1	45.0986	17.5696	47.2831	0.825246	13.7387		9.41055	0
30623	Tue Mar 28 12:42:54 2017_x000D_	45.3228	31.6202	-70.7824	-1.23539	1	45.0986	17.5696	47.2831	0.825246	14.0524		16.8614	56.3972
30624	Tue Mar 28 12:42:54 2017_x000D_	45.5378	32.1395	-71.6671	-1.25083	1	46.1188	19.1486	55.9563	0.976621	13.0039		11.2488	0
30625	Tue Mar 28 12:42:54 2017_x000D_	45.748	32.45	-70.7863	-1.23545	1	46.1188	19.1486	55.9563	0.976621	13.3066		9.38942	0
30626	Tue Mar 28 12:42:54 2017_x000D_	45.7551	32.7629	-71.6674	-1.25083	1	46.1188	19.1486	55.9563	0.976621	13.6192		6.26266	0
30627	Tue Mar 28 12:42:54 2017_x000D_	45.7599	32.9716	-71.6656	-1.2508	1	46.1188	19.1486	55.9563	0.976621	13.8277		19.7905	0
30628	Tue Mar 28 12:42:54 2017_x000D_	45.9771	33.5945	-71.6659	-1.25081	1	46.1188	19.1486	55.9563	0.976621	14.4466		13.9564	79.4339
30629	Tue Mar 28 12:42:54 2017_x000D_	46.1893	34.0085	-71.6681	-1.25084	1	47.0972	21.609	71.4987	1.24789	12.4327		9.38948	0
30630	Tue Mar 28 12:42:54 2017_x000D_	46.1965	34.3214	-70.7805	-1.23535	1	47.0972	21.609	71.4987	1.24789	12.7443		8.75056	0
30631	Tue Mar 28 12:42:54 2017_x000D_	46.4038	34.5266	-70.7844	-1.23542	1	47.0972	21.609	71.4987	1.24789	12.9362		12.5042	0
30632	Tue Mar 28 12:42:54 2017_x000D_	46.4133	34.9433	-70.7805	-1.23535	1	47.0972	21.609	71.4987	1.24789	13.3518		6.97288	64.7208
30633	Tue Mar 28 12:42:54 2017_x000D_	46.5194	35.1501	-73.614	-1.28481	1	47.8775	23.6203	81.3632	1.42006	11.6095		4.36575	0
30634	Tue Mar 28 12:42:54 2017_x000D_	46.6229	35.2524	-71.6687	-1.25085	1	47.8775	23.6203	81.3632	1.42006	11.6996		13.9269	0
30635	Tue Mar 28 12:42:54 2017_x000D_	46.8347	35.6655	-71.6708	-1.25089	1	47.8775	23.6203	81.3632	1.42006	12.0903		6.24459	0
30636	Tue Mar 28 12:42:54 2017_x000D_	46.8394	35.8736	-71.669	-1.25086	1	47.8775	23.6203	81.3632	1.42006	12.2972		9.86621	44.0242
30637	Tue Mar 28 12:42:54 2017_x000D_	46.9475	36.1842	-68.0388	-1.1875	1	48.4701	24.9628	79.0736	1.38009	11.3242		6.95406	0
30638	Tue Mar 28 12:42:54 2017_x000D_	47.0532	36.3905	-65.392	-1.14131	1	48.4701	24.9628	79.0736	1.38009	11.5152		19.7077	0
30639	Tue Mar 28 12:42:54 2017_x000D_	47.2689	37.011	-52.7196	-0.920131	1	48.4701	24.9628	79.0736	1.38009	12.1079		3.12052	0
30640	Tue Mar 28 12:42:54 2017_x000D_	47.2708	37.115	-46.6276	-0.813805	1	48.4701	24.9628	79.0736	1.38009	12.2112		11.0572	0
30641	Tue Mar 28 12:42:54 2017_x000D_	47.5783	37.3182	-32.5713	-0.568477	1	48.4701	24.9628	79.0736	1.38009	12.3875		4.37207	47.925
30642	Tue Mar 28 12:42:54 2017_x000D_	47.6817	37.4209	-23.5333	-0.410734	1	48.834	26.5183	78.9857	1.37856	10.9633		3.03029	0
30643	Tue Mar 28 12:42:54 2017_x000D_	47.7827	37.4195	-16.9863	-0.296468	1	48.834	26.5183	78.9857	1.37856	10.9518		6.84249	0
30644	Tue Mar 28 12:42:54 2017_x000D_	47.9873	37.5203	-8.23706	-0.143764	1	48.834	26.5183	78.9857	1.37856	11.0345		9.09109	0
30645	Tue Mar 28 12:42:55 2017_x000D_	48.2903	37.5156	3.92309	0.0684708	1	48.834	26.5183	78.9857	1.37856	11.0107		6.06381	35.3717
30646	Tue Mar 28 12:42:55 2017_x000D_	48.4924	37.5123	9.75626	0.170279	1	49.2185	27.6329	75.3081	1.31438	9.90605		15.4534	0
30647	Tue Mar 28 12:42:55 2017_x000D_	48.9951	37.3999	13.2101	0.23056	1	49.2185	27.6329	75.3081	1.31438	9.76955		12.4908	0
30648	Tue Mar 28 12:42:55 2017_x000D_	49.3965	37.2893	16.145	0.281784	1	49.2185	27.6329	75.3081	1.31438	9.65804		24.3851	0
30649	Tue Mar 28 12:42:55 2017_x000D_	50.2008	37.1718	13.2114	0.230582	1	49.2185	27.6329	75.3081	1.31438	9.58934		9.56898	32.6861
30650	Tue Mar 28 12:42:55 2017_x000D_	50.5006	37.0629	9.75352	0.170231	1	49.8314	28.5337	81.3632	1.42006	8.55541		12.0917	0
30651	Tue Mar 28 12:42:55 2017_x000D_	50.9036	37.0561	9.75514	0.170259	1	49.8314	28.5337	81.3632	1.42006	8.58958		24.9266	0
30652	Tue Mar 28 12:42:55 2017_x000D_	51.7045	36.8349	3.9103	0.0682477	1	49.8314	28.5337	81.3632	1.42006	8.5099		12.0767	0
30653	Tue Mar 28 12:42:55 2017_x000D_	52.107	36.8282	3.91088	0.0682577	1	49.8314	28.5337	81.3632	1.42006	8.60099		9.0554	0
30654	Tue Mar 28 12:42:55 2017_x000D_	52.4088	36.8229	-2.14555	-0.037447	1	49.8314	28.5337	81.3632	1.42006	8.68066		21.108	20.7836
30655	Tue Mar 28 12:42:55 2017_x000D_	53.1123	36.8111	-1.99172	-0.0347621	1	50.0183	29.2008	69.5079	1.21314	8.2152		21.3252	0
30656	Tue Mar 28 12:42:55 2017_x000D_	53.8172	36.9028	-4.64719	-0.0811088	1	50.0183	29.2008	69.5079	1.21314	8.58792		9.04324	0
30657	Tue Mar 28 12:42:55 2017_x000D_	54.1186	36.8978	-4.92664	-0.0859861	1	50.0183	29.2008	69.5079	1.21314	8.72102		12.0467	0
30658	Tue Mar 28 12:42:55 2017_x000D_	54.5201	36.891	-4.92797	-0.0860092	1	50.0183	29.2008	69.5079	1.21314	8.91097		18.3329	23.5819
30659	Tue Mar 28 12:42:55 2017_x000D_	55.124	36.9845	-1.98853	-0.0347063	1	50.4233	29.8745	79.0736	1.38009	8.52342		0	0
30660	Tue Mar 28 12:42:55 2017_x000D_	55.124	36.9845	-1.98853	-0.0347063	1	50.4233	29.8745	79.0736	1.38009	8.52342		18.0475	0
30661	Tue Mar 28 12:42:55 2017_x000D_	55.7255	36.9744	-1.98947	-0.0347228	1	50.4233	29.8745	79.0736	1.38009	8.86126		21.2687	0
30662	Tue Mar 28 12:42:55 2017_x000D_	56.4285	37.0661	0.9691	0.016914	1	50.4233	29.8745	79.0736	1.38009	9.36918		9.0193	75.9388
30663	Tue Mar 28 12:42:55 2017_x000D_	56.7291	37.061	0.969081	0.0169136	1	52.5409	31.2613	17.6146	0.307433	7.15385		18.0145	0
30664	Tue Mar 28 12:42:55 2017_x000D_	57.3295	37.0509	0.969088	0.0169138	1	52.5409	31.2613	17.6146	0.307433	7.51333		6.00387	0
30665	Tue Mar 28 12:42:55 2017_x000D_	57.5296	37.0475	0.969126	0.0169144	1	52.5409	31.2613	17.6146	0.307433	7.63985		18.2697	0
30666	Tue Mar 28 12:42:56 2017_x000D_	58.1314	37.1408	3.93166	0.0686204	1	52.5409	31.2613	17.6146	0.307433	8.11309		9.51695	72.7718
30667	Tue Mar 28 12:42:56 2017_x000D_	58.4295	37.0323	0.969121	0.0169144	1	54.6679	32.4275	329.284	5.74709	5.94591		8.9922	0
30668	Tue Mar 28 12:42:56 2017_x000D_	58.7292	37.0274	6.87471	0.119986	1	54.6679	32.4275	329.284	5.74709	6.13622		11.9867	0
30669	Tue Mar 28 12:42:56 2017_x000D_	59.1287	37.0207	6.87584	0.120006	1	54.6679	32.4275	329.284	5.74709	6.40283		17.9696	0
30670	Tue Mar 28 12:42:56 2017_x000D_	59.7276	37.0105	6.87756	0.120036	1	54.6679	32.4275	329.284	5.74709	6.82675		13.4791	0
30671	Tue Mar 28 12:42:56 2017_x000D_	60.1231	36.7973	6.87298	0.119956	1	54.6679	32.4275	329.284	5.74709	6.98959		17.9516	60.5371
30672	Tue Mar 28 12:42:56 2017_x000D_	60.7214	36.7872	6.8747	0.119986	1	56.6497	32.0475	10.0032	0.174588	6.24848		11.9627	0
30673	Tue Mar 28 12:42:56 2017_x000D_	61.1201	36.7805	6.87582	0.120006	1	56.6497	32.0475	10.0032	0.174588	6.51044		18.1973	0
30674	Tue Mar 28 12:42:56 2017_x000D_	61.716	36.6672	3.92516	0.068507	1	56.6497	32.0475	10.0032	0.174588	6.85631		8.95626	0
30675	Tue Mar 28 12:42:56 2017_x000D_	62.0145	36.6622	3.78463	0.0660543	1	56.6497	32.0475	10.0032	0.174588	7.07648		8.96825	19.6141
30676	Tue Mar 28 12:42:56 2017_x000D_	62.3134	36.6572	3.92604	0.0685223	1	57.3032	32.0674	7.25039	0.126543	6.79473		18.1761	0
30677	Tue Mar 28 12:42:56 2017_x000D_	62.9086	36.544	0.956707	0.0166977	1	57.3032	32.0674	7.25039	0.126543	7.17359		6.72566	0
30678	Tue Mar 28 12:42:56 2017_x000D_	63.1093	36.6439	3.92721	0.0685428	1	57.3032	32.0674	7.25039	0.126543	7.39291		15.2286	0
30679	Tue Mar 28 12:42:56 2017_x000D_	63.6045	36.5323	0.956678	0.0166972	1	57.3032	32.0674	7.25039	0.126543	7.7228		8.95021	39.2223
30680	Tue Mar 28 12:42:56 2017_x000D_	63.9028	36.5274	0.956717	0.0166979	1	58.61	32.1073	0	0	6.89572		5.96187	0
30681	Tue Mar 28 12:42:56 2017_x000D_	64.1015	36.524	0.956751	0.0166985	1	58.61	32.1073	0	0	7.04726		11.9206	0
30682	Tue Mar 28 12:42:56 2017_x000D_	64.4988	36.5174	0.956709	0.0166977	1	58.61	32.1073	0	0	7.3571		5.95882	0
30683	Tue Mar 28 12:42:56 2017_x000D_	64.6974	36.5141	0.956742	0.0166983	1	58.61	32.1073	0	0	7.51507		8.92926	0
30684	Tue Mar 28 12:42:56 2017_x000D_	64.995	36.5091	0.956764	0.0166987	1	58.61	32.1073	0	0	7.75526		2.98539	95.6848
30685	Tue Mar 28 12:42:56 2017_x000D_	65.0945	36.5075	0.956756	0.0166985	1	61.701	31.3208	349.074	6.09248	6.1982		2.97044	0
30686	Tue Mar 28 12:42:56 2017_x000D_	65.1935	36.5058	0.956754	0.0166985	1	61.701	31.3208	349.074	6.09248	6.25154		15.1937	0
30687	Tue Mar 28 12:42:57 2017_x000D_	65.6911	36.6001	-7.8937	-0.137771	1	61.701	31.3208	349.074	6.09248	6.61755		5.94982	0
30688	Tue Mar 28 12:42:57 2017_x000D_	65.8894	36.5968	-7.89466	-0.137788	1	61.701	31.3208	349.074	6.09248	6.73638		3.12037	79.7453
30689	Tue Mar 28 12:42:57 2017_x000D_	65.8878	36.4928	-29.0437	-0.506909	1	64.3347	30.9609	0	0	5.74578		2.9733	0
30690	Tue Mar 28 12:42:57 2017_x000D_	65.7887	36.4942	-35.3109	-0.616292	1	64.3347	30.9609	0	0	5.72115		3.10505	0
30691	Tue Mar 28 12:42:57 2017_x000D_	65.7881	36.3907	-57.1754	-0.997899	1	64.3347	30.9609	0	0	5.62095		3.09025	0
30692	Tue Mar 28 12:42:57 2017_x000D_	65.7868	36.2877	-63.4018	-1.10657	1	64.3347	30.9609	0	0	5.52118		2.98849	39.868
30693	Tue Mar 28 12:42:57 2017_x000D_	65.8864	36.2859	-73.0106	-1.27428	1	65.6514	30.781	0	0	5.50991		0.0212132	0
30694	Tue Mar 28 12:42:57 2017_x000D_	65.8869	36.2864	-83.6295	-1.45961	1	65.6514	30.781	0	0	5.51043		6.19889	0
30695	Tue Mar 28 12:42:57 2017_x000D_	65.8904	36.493	259.97	4.53733	1	65.6514	30.781	0	0	5.717		0.0067082	0
30696	Tue Mar 28 12:42:57 2017_x000D_	65.8905	36.4932	254.761	4.44641	1	65.6514	30.781	0	0	5.7172		12.7295	19.5932
30697	Tue Mar 28 12:42:57 2017_x000D_	65.7975	36.9072	245.172	4.27907	1	66.3042	30.801	0	0	6.12719		6.86166	0
30698	Tue Mar 28 12:42:57 2017_x000D_	65.7015	37.1148	242.739	4.2366	1	66.3042	30.801	0	0	6.3425		24.6973	0
30699	Tue Mar 28 12:42:57 2017_x000D_	65.3158	37.8421	241.357	4.21248	1	66.3042	30.801	0	0	7.11014		15.2468	0
30700	Tue Mar 28 12:42:57 2017_x000D_	65.0247	38.2587	243.872	4.25636	1	66.3042	30.801	0	0	7.56666		23.3873	0
30701	Tue Mar 28 12:42:57 2017_x000D_	64.7384	38.9838	247.711	4.32337	1	66.3042	30.801	0	0	8.33126		11.0156	13.0621
30702	Tue Mar 28 12:42:57 2017_x000D_	64.5448	39.2958	248.811	4.34257	1	66.7394	30.8143	353.274	6.16579	8.76083		12.6953	0
30703	Tue Mar 28 12:42:57 2017_x000D_	64.4521	39.7087	251.347	4.38683	1	66.7394	30.8143	353.274	6.16579	9.1838		20.5607	0
30704	Tue Mar 28 12:42:57 2017_x000D_	64.1643	40.3307	253.968	4.43258	1	66.7394	30.8143	353.274	6.16579	9.85865		6.16575	0
30705	Tue Mar 28 12:42:57 2017_x000D_	64.1675	40.5362	253.967	4.43256	1	66.7394	30.8143	353.274	6.16579	10.0563		9.71789	13.0651
30706	Tue Mar 28 12:42:57 2017_x000D_	64.0732	40.8461	257.349	4.49158	1	67.1747	30.8276	0	0	10.4876		19.4378	0
30707	Tue Mar 28 12:42:57 2017_x000D_	63.8847	41.466	257.349	4.49159	1	67.1747	30.8276	0	0	11.1355		19.4378	0
30708	Tue Mar 28 12:42:57 2017_x000D_	63.6962	42.0859	257.35	4.4916	1	67.1747	30.8276	0	0	11.7834		9.24117	0
30709	Tue Mar 28 12:42:58 2017_x000D_	63.7011	42.3939	256.664	4.47963	1	67.1747	30.8276	0	0	12.0766		12.6823	18.7445
30710	Tue Mar 28 12:42:58 2017_x000D_	63.6086	42.8064	253.966	4.43254	1	66.7179	31.2539	11.3896	0.198787	11.9636		9.70554	0
30711	Tue Mar 28 12:42:58 2017_x000D_	63.5144	43.1159	257.349	4.49159	1	66.7179	31.2539	11.3896	0.198787	12.287		16.5224	0
30712	Tue Mar 28 12:42:58 2017_x000D_	63.3243	43.6328	256.665	4.47965	1	66.7179	31.2539	11.3896	0.198787	12.8356		12.3046	0
30713	Tue Mar 28 12:42:58 2017_x000D_	63.331	44.0429	256.663	4.47962	1	66.7179	31.2539	11.3896	0.198787	13.2299		19.4131	0
30714	Tue Mar 28 12:42:58 2017_x000D_	63.1427	44.662	256.664	4.47963	1	66.7179	31.2539	11.3896	0.198787	13.8766		12.6677	40.0234
30715	Tue Mar 28 12:42:58 2017_x000D_	63.0502	45.074	253.965	4.43252	1	66.871	32.5792	0	0	13.0659		19.4007	0
30716	Tue Mar 28 12:42:58 2017_x000D_	62.862	45.6927	253.965	4.43253	1	66.871	32.5792	0	0	13.7126		6.14485	0
30717	Tue Mar 28 12:42:58 2017_x000D_	62.8654	45.8975	253.964	4.43251	1	66.871	32.5792	0	0	13.9076		20.5163	0
30718	Tue Mar 28 12:42:58 2017_x000D_	62.5781	46.5181	256.666	4.47966	1	66.871	32.5792	0	0	14.585		12.6547	80.01
30719	Tue Mar 28 12:42:58 2017_x000D_	62.4858	46.9297	253.965	4.43253	1	67.1769	35.2286	0	0	12.6064		12.2807	0
30720	Tue Mar 28 12:42:58 2017_x000D_	62.4926	47.339	253.964	4.43251	1	67.1769	35.2286	0	0	12.9848		19.3826	0
30721	Tue Mar 28 12:42:58 2017_x000D_	62.3045	47.9571	253.964	4.43251	1	67.1769	35.2286	0	0	13.6292		13.6695	0
30722	Tue Mar 28 12:42:58 2017_x000D_	62.1131	48.3706	253.965	4.43252	1	67.1769	35.2286	0	0	14.0838		6.83065	52.7613
30723	Tue Mar 28 12:42:58 2017_x000D_	62.0174	48.5772	256.667	4.47968	1	67.0908	36.9852	0	0	12.6536		21.6856	0
30724	Tue Mar 28 12:42:58 2017_x000D_	61.9304	49.2948	254.767	4.44652	1	67.0908	36.9852	0	0	13.3475		10.9898	0
30725	Tue Mar 28 12:42:58 2017_x000D_	61.7373	49.6061	253.965	4.43253	1	67.0908	36.9852	0	0	13.7094		19.3628	0
30726	Tue Mar 28 12:42:58 2017_x000D_	61.5495	50.2236	253.965	4.43253	1	67.0908	36.9852	0	0	14.3513		12.2537	0
30727	Tue Mar 28 12:42:58 2017_x000D_	61.5564	50.632	253.964	4.4325	1	67.0908	36.9852	0	0	14.7263		13.6561	59.3301
30728	Tue Mar 28 12:42:58 2017_x000D_	61.3652	51.0451	253.965	4.43252	1	66.994	38.9605	0	0	13.3312		19.3504	0
30729	Tue Mar 28 12:42:58 2017_x000D_	61.1775	51.6622	253.965	4.43252	1	66.994	38.9605	0	0	13.9701		6.1209	0
30730	Tue Mar 28 12:42:59 2017_x000D_	61.181	51.8662	253.964	4.43251	1	66.994	38.9605	0	0	14.1544		19.3418	0
30731	Tue Mar 28 12:42:59 2017_x000D_	60.9933	52.483	253.964	4.43251	1	66.994	38.9605	0	0	14.7941		10.9739	52.7222
30732	Tue Mar 28 12:42:59 2017_x000D_	60.8004	52.7938	254.769	4.44655	1	66.908	40.7158	28.5785	0.498789	13.5344		16.455	0
30733	Tue Mar 28 12:42:59 2017_x000D_	60.6111	53.3086	253.966	4.43254	1	66.908	40.7158	28.5785	0.498789	14.0794		6.1149	0
30734	Tue Mar 28 12:42:59 2017_x000D_	60.6146	53.5124	253.965	4.43253	1	66.908	40.7158	28.5785	0.498789	14.2604		19.3286	0
30735	Tue Mar 28 12:42:59 2017_x000D_	60.4271	54.1288	253.965	4.43253	1	66.908	40.7158	28.5785	0.498789	14.8967		6.11495	67.3954
30736	Tue Mar 28 12:42:59 2017_x000D_	60.4307	54.3326	253.964	4.43252	1	66.3658	42.8959	61.2097	1.06831	12.885		6.81578	0
30737	Tue Mar 28 12:42:59 2017_x000D_	60.3351	54.5387	256.67	4.47974	1	66.3658	42.8959	61.2097	1.06831	13.112		6.82269	0
30738	Tue Mar 28 12:42:59 2017_x000D_	60.2396	54.7451	253.965	4.43253	1	66.3658	42.8959	61.2097	1.06831	13.3392		12.5993	0
30739	Tue Mar 28 12:42:59 2017_x000D_	60.1477	55.1549	256.671	4.47975	1	66.3658	42.8959	61.2097	1.06831	13.7458		6.81997	92.0083
30740	Tue Mar 28 12:42:59 2017_x000D_	60.0522	55.3612	253.965	4.43253	1	64.716	45.4813	97.6551	1.7044	10.9254		12.5935	0
30741	Tue Mar 28 12:42:59 2017_x000D_	59.9603	55.7708	256.672	4.47976	1	64.716	45.4813	97.6551	1.7044	11.3354		6.10596	0
30742	Tue Mar 28 12:42:59 2017_x000D_	59.9639	55.9743	256.671	4.47975	1	64.716	45.4813	97.6551	1.7044	11.5189		13.6305	0
30743	Tue Mar 28 12:42:59 2017_x000D_	59.773	56.3866	256.672	4.47977	1	64.716	45.4813	97.6551	1.7044	11.9733		6.10596	0
30744	Tue Mar 28 12:42:59 2017_x000D_	59.7766	56.5901	256.671	4.47976	1	64.716	45.4813	97.6551	1.7044	12.1574		6.10296	82.9491
30745	Tue Mar 28 12:42:59 2017_x000D_	59.7802	56.7935	256.671	4.47975	1	63.2947	47.853	122.692	2.14137	9.60647		9.64377	0
30746	Tue Mar 28 12:42:59 2017_x000D_	59.6865	57.101	260.011	4.53804	1	63.2947	47.853	122.692	2.14137	9.92696		6.81054	0
30747	Tue Mar 28 12:42:59 2017_x000D_	59.5911	57.307	262.715	4.58524	1	63.2947	47.853	122.692	2.14137	10.1536		0	0
30748	Tue Mar 28 12:42:59 2017_x000D_	59.5911	57.307	262.715	4.58524	1	63.2947	47.853	122.692	2.14137	10.1536		12.1909	60.9999
30749	Tue Mar 28 12:42:59 2017_x000D_	59.5982	57.7133	268.23	4.68149	1	61.9164	49.3479	115.853	2.02201	8.68067		6.80908	0
30750	Tue Mar 28 12:42:59 2017_x000D_	59.5027	57.9192	-88.98	-1.55299	1	61.9164	49.3479	115.853	2.02201	8.90467		6.09085	0
30751	Tue Mar 28 12:42:59 2017_x000D_	59.5061	58.1222	-83.4077	-1.45574	1	61.9164	49.3479	115.853	2.02201	9.09933		6.09085	0
30752	Tue Mar 28 12:43:00 2017_x000D_	59.5095	58.3252	-77.927	-1.36008	1	61.9164	49.3479	115.853	2.02201	9.29436		12.5179	68.1261
30753	Tue Mar 28 12:43:00 2017_x000D_	59.6154	58.7288	-68.1442	-1.18934	1	60.7344	51.2869	103.013	1.79791	7.52556		6.73661	0
30754	Tue Mar 28 12:43:00 2017_x000D_	59.7175	58.9288	-60.4055	-1.05428	1	60.7344	51.2869	103.013	1.79791	7.70926		6.74202	0
30755	Tue Mar 28 12:43:00 2017_x000D_	59.8198	59.1289	-58.0385	-1.01296	1	60.7344	51.2869	103.013	1.79791	7.89515		10.8494	0
30756	Tue Mar 28 12:43:00 2017_x000D_	60.0228	59.4282	-48.531	-0.847025	1	60.7344	51.2869	103.013	1.79791	8.17234		6.63388	28.0459
30757	Tue Mar 28 12:43:00 2017_x000D_	60.2221	59.524	-42.4135	-0.740255	1	60.0508	51.9246	103.013	1.79791	7.60133		13.4853	0
30758	Tue Mar 28 12:43:00 2017_x000D_	60.4266	59.9243	-34.4736	-0.601678	1	60.0508	51.9246	103.013	1.79791	8.00852		10.7235	0
30759	Tue Mar 28 12:43:00 2017_x000D_	60.7265	60.1188	-28.1779	-0.491798	1	60.0508	51.9246	103.013	1.79791	8.22201		2.96503	0
30760	Tue Mar 28 12:43:00 2017_x000D_	60.8253	60.1162	-21.8025	-0.380526	1	60.0508	51.9246	103.013	1.79791	8.22813		15.9541	0
30761	Tue Mar 28 12:43:00 2017_x000D_	61.3225	60.3049	-15.4983	-0.270496	1	60.0508	51.9246	103.013	1.79791	8.47624		6.63258	48.0736
30762	Tue Mar 28 12:43:00 2017_x000D_	61.5218	60.4006	-12.7575	-0.22266	1	59.5422	53.4442	100.003	1.74538	7.23259		11.849	0
30763	Tue Mar 28 12:43:00 2017_x000D_	61.9166	60.3891	-12.7609	-0.222719	1	59.5422	53.4442	100.003	1.74538	7.33958		18.7004	0
30764	Tue Mar 28 12:43:00 2017_x000D_	62.5118	60.5743	-12.7592	-0.22269	1	59.5422	53.4442	100.003	1.74538	7.72378		13.2343	0
30765	Tue Mar 28 12:43:00 2017_x000D_	62.9095	60.7652	-12.7557	-0.222629	1	59.5422	53.4442	100.003	1.74538	8.05827		20.8832	46.0076
30766	Tue Mar 28 12:43:00 2017_x000D_	63.6009	60.846	-16.3524	-0.285403	1	59.4682	54.976	70.522	1.23084	7.17887		9.32927	0
30767	Tue Mar 28 12:43:00 2017_x000D_	63.8978	60.9385	-12.7574	-0.222659	1	59.4682	54.976	70.522	1.23084	7.42784		18.6539	0
30768	Tue Mar 28 12:43:00 2017_x000D_	64.4915	61.1233	-12.7558	-0.22263	1	59.4682	54.976	70.522	1.23084	7.93869		12.1461	0
30769	Tue Mar 28 12:43:00 2017_x000D_	64.8864	61.2126	-15.501	-0.270544	1	59.4682	54.976	70.522	1.23084	8.26148		12.1396	41.2817
30770	Tue Mar 28 12:43:00 2017_x000D_	65.2811	61.3018	-18.1725	-0.317169	1	59.8392	56.3011	79.0736	1.38009	7.39062		22.445	0
30771	Tue Mar 28 12:43:00 2017_x000D_	65.9738	61.5845	-16.3509	-0.285377	1	59.8392	56.3011	79.0736	1.38009	8.09615		9.2933	0
30772	Tue Mar 28 12:43:00 2017_x000D_	66.2696	61.6765	-18.1708	-0.317139	1	59.8392	56.3011	79.0736	1.38009	8.38123		12.1263	0
30773	Tue Mar 28 12:43:01 2017_x000D_	66.6638	61.7659	-15.4989	-0.270508	1	59.8392	56.3011	79.0736	1.38009	8.74295		18.5875	0
30774	Tue Mar 28 12:43:01 2017_x000D_	67.2554	61.95	-15.4983	-0.270496	1	59.8392	56.3011	79.0736	1.38009	9.32256		8.83295	35.1013
30775	Tue Mar 28 12:43:01 2017_x000D_	67.5497	61.9412	-16.3545	-0.28544	1	60.2207	57.4072	81.3632	1.42006	8.61809		21.3626	0
30776	Tue Mar 28 12:43:01 2017_x000D_	68.2384	62.1222	-15.5017	-0.270556	1	60.2207	57.4072	81.3632	1.42006	9.30133		10.6186	0
30777	Tue Mar 28 12:43:01 2017_x000D_	68.5353	62.3149	-16.3517	-0.285391	1	60.2207	57.4072	81.3632	1.42006	9.65495		18.541	0
30778	Tue Mar 28 12:43:01 2017_x000D_	69.1254	62.4986	-16.3513	-0.285384	1	60.2207	57.4072	81.3632	1.42006	10.2575		9.2609	20.6299
30779	Tue Mar 28 12:43:01 2017_x000D_	69.4201	62.5905	-12.7438	-0.222422	1	60.4061	58.0694	75.3081	1.31438	10.0843		12.0713	0
30780	Tue Mar 28 12:43:01 2017_x000D_	69.8126	62.6791	-15.4976	-0.270484	1	60.4061	58.0694	75.3081	1.31438	10.4753		18.5105	0
30781	Tue Mar 28 12:43:01 2017_x000D_	70.4017	62.8626	-15.4969	-0.270473	1	60.4061	58.0694	75.3081	1.31438	11.0854		11.7265	0
30782	Tue Mar 28 12:43:01 2017_x000D_	70.7924	62.8506	-15.501	-0.270544	1	60.4061	58.0694	75.3081	1.31438	11.4339		24.9735	61.4913
30783	Tue Mar 28 12:43:01 2017_x000D_	71.5772	63.1282	-18.1808	-0.317314	1	62.3281	58.7816	49.8785	0.870545	10.2195		6.54388	0
30784	Tue Mar 28 12:43:01 2017_x000D_	71.7737	63.2229	-15.4976	-0.270484	1	62.3281	58.7816	49.8785	0.870545	10.4376		24.0681	0
30785	Tue Mar 28 12:43:01 2017_x000D_	72.5562	63.3999	-15.4989	-0.270508	1	62.3281	58.7816	49.8785	0.870545	11.2224		5.84986	0
30786	Tue Mar 28 12:43:01 2017_x000D_	72.7511	63.3938	-15.501	-0.270544	1	62.3281	58.7816	49.8785	0.870545	11.3979		19.5874	59.8202
30787	Tue Mar 28 12:43:01 2017_x000D_	73.3393	63.6772	-12.7369	-0.222301	1	64.2601	59.275	13.0128	0.227116	10.0902		0	0
30788	Tue Mar 28 12:43:01 2017_x000D_	73.3393	63.6772	-12.7369	-0.222301	1	64.2601	59.275	13.0128	0.227116	10.0902		17.7279	0
30789	Tue Mar 28 12:43:01 2017_x000D_	73.9245	63.7593	-15.4997	-0.270521	1	64.2601	59.275	13.0128	0.227116	10.6541		12.0056	0
30790	Tue Mar 28 12:43:01 2017_x000D_	74.3148	63.8477	-12.7386	-0.222331	1	64.2601	59.275	13.0128	0.227116	11.0457		11.9971	0
30791	Tue Mar 28 12:43:01 2017_x000D_	74.7049	63.9357	-15.5011	-0.270544	1	64.2601	59.275	13.0128	0.227116	11.4375		13.0234	72.5597
30792	Tue Mar 28 12:43:01 2017_x000D_	75.096	64.1241	-15.4983	-0.270496	1	66.6253	59.7807	10.9264	0.190702	9.51934		11.9824	0
30793	Tue Mar 28 12:43:01 2017_x000D_	75.4856	64.2121	-18.1877	-0.317434	1	66.6253	59.7807	10.9264	0.190702	9.90668		6.51164	0
30794	Tue Mar 28 12:43:02 2017_x000D_	75.6811	64.3064	-15.4976	-0.270484	1	66.6253	59.7807	10.9264	0.190702	10.1237		5.82587	0
30795	Tue Mar 28 12:43:02 2017_x000D_	75.8752	64.3003	-15.4997	-0.27052	1	66.6253	59.7807	10.9264	0.190702	10.295		18.3654	61.4221
30796	Tue Mar 28 12:43:02 2017_x000D_	76.4597	64.4823	-15.4989	-0.270507	1	68.5451	60.4922	0	0	8.86351		5.82288	0
30797	Tue Mar 28 12:43:02 2017_x000D_	76.6537	64.4762	-15.5011	-0.270545	1	68.5451	60.4922	0	0	9.03447		6.50223	0
30798	Tue Mar 28 12:43:02 2017_x000D_	76.8489	64.5704	-12.7335	-0.222242	1	68.5451	60.4922	0	0	9.25121		6.49022	0
30799	Tue Mar 28 12:43:02 2017_x000D_	77.0438	64.6643	-15.4983	-0.270497	1	68.5451	60.4922	0	0	9.46754		17.6422	0
30800	Tue Mar 28 12:43:02 2017_x000D_	77.6262	64.7458	-18.1934	-0.317535	1	68.5451	60.4922	0	0	10.0279		2.91179	71.7471
30801	Tue Mar 28 12:43:02 2017_x000D_	77.7232	64.7424	-24.4836	-0.427319	1	70.9194	60.7791	0	0	7.87397		2.90869	0
30802	Tue Mar 28 12:43:02 2017_x000D_	77.8201	64.7391	-30.7866	-0.537327	1	70.9194	60.7791	0	0	7.95621		4.13447	0
30803	Tue Mar 28 12:43:02 2017_x000D_	77.7229	64.6414	-50.7419	-0.885613	1	70.9194	60.7791	0	0	7.82336		3.00307	0
30804	Tue Mar 28 12:43:02 2017_x000D_	77.7222	64.5413	-56.9898	-0.994659	1	70.9194	60.7791	0	0	7.77382		3.01512	58.7823
30805	Tue Mar 28 12:43:02 2017_x000D_	77.7213	64.4408	-65.6618	-1.14602	1	72.8595	61.0535	0	0	5.92545		4.16638	0
30806	Tue Mar 28 12:43:02 2017_x000D_	77.8202	64.5383	-84.1139	-1.46807	1	72.8595	61.0535	0	0	6.06237		4.12179	0
30807	Tue Mar 28 12:43:02 2017_x000D_	77.7225	64.4417	267.844	4.67477	1	72.8595	61.0535	0	0	5.92694		9.03358	0
30808	Tue Mar 28 12:43:02 2017_x000D_	77.7259	64.7428	251.121	4.38288	1	72.8595	61.0535	0	0	6.10678		4.14083	58.7611
30809	Tue Mar 28 12:43:02 2017_x000D_	77.8237	64.8402	242.611	4.23436	1	74.7989	61.3278	0	0	4.63534		8.46157	0
30810	Tue Mar 28 12:43:02 2017_x000D_	77.6319	65.047	230.848	4.02906	1	74.7989	61.3278	0	0	4.67529		4.23063	0
30811	Tue Mar 28 12:43:02 2017_x000D_	77.5359	65.1503	227.123	3.96405	1	74.7989	61.3278	0	0	4.70135		4.22858	0
30812	Tue Mar 28 12:43:02 2017_x000D_	77.44	65.2536	223.383	3.89877	1	74.7989	61.3278	0	0	4.73152		27.4636	0
30813	Tue Mar 28 12:43:02 2017_x000D_	76.7684	65.8757	225.188	3.93028	1	74.7989	61.3278	0	0	4.95604		10.6963	33.0306
30814	Tue Mar 28 12:43:02 2017_x000D_	76.4799	66.0852	227.123	3.96404	1	75.8713	61.5772	0	0	4.5489		10.8238	0
30815	Tue Mar 28 12:43:02 2017_x000D_	76.2894	66.3916	229.053	3.99773	1	75.8713	61.5772	0	0	4.83252		27.4721	0
30816	Tue Mar 28 12:43:03 2017_x000D_	75.6176	67.0139	234.526	4.09326	1	75.8713	61.5772	0	0	5.44262		6.72152	0
30817	Tue Mar 28 12:43:03 2017_x000D_	75.523	67.217	236.65	4.13032	1	75.8713	61.5772	0	0	5.65054		21.6475	19.505
30818	Tue Mar 28 12:43:03 2017_x000D_	75.142	67.8298	241.252	4.21064	1	76.5212	61.5958	0	0	6.38474		10.8212	0
30819	Tue Mar 28 12:43:03 2017_x000D_	74.9515	68.1361	242.616	4.23445	1	76.5212	61.5958	0	0	6.72603		17.5153	0
30820	Tue Mar 28 12:43:03 2017_x000D_	74.6664	68.6456	246.198	4.29697	1	76.5212	61.5958	0	0	7.28972		6.71881	0
30821	Tue Mar 28 12:43:03 2017_x000D_	74.5718	68.8486	248.623	4.33928	1	76.5212	61.5958	0	0	7.51021		12.403	19.5021
30822	Tue Mar 28 12:43:03 2017_x000D_	74.4795	69.2516	251.138	4.38319	1	77.171	61.6145	0	0	8.0975		19.0241	0
30823	Tue Mar 28 12:43:03 2017_x000D_	74.2927	69.8576	251.138	4.38319	1	77.171	61.6145	0	0	8.73117		6.72551	0
30824	Tue Mar 28 12:43:03 2017_x000D_	74.198	70.0608	248.622	4.33927	1	77.171	61.6145	0	0	8.95426		19.0175	0
30825	Tue Mar 28 12:43:03 2017_x000D_	74.0113	70.6666	248.621	4.33926	1	77.171	61.6145	0	0	9.58771		8.45293	0
30826	Tue Mar 28 12:43:03 2017_x000D_	73.8196	70.8731	248.622	4.33928	1	77.171	61.6145	0	0	9.8465		9.51206	14.7567
30827	Tue Mar 28 12:43:03 2017_x000D_	73.7262	71.1761	245.02	4.27641	1	76.9325	62.0447	4.44267	0.0775392	9.67796		20.1524	0
30828	Tue Mar 28 12:43:03 2017_x000D_	73.4425	71.785	247.533	4.32026	1	76.9325	62.0447	4.44267	0.0775392	10.3467		9.50544	0
30829	Tue Mar 28 12:43:03 2017_x000D_	73.3492	72.0878	246.197	4.29694	1	76.9325	62.0447	4.44267	0.0775392	10.6632		20.1457	0
30830	Tue Mar 28 12:43:03 2017_x000D_	73.0656	72.6965	248.623	4.33928	1	76.9325	62.0447	4.44267	0.0775392	11.332		9.50919	58.9881
30831	Tue Mar 28 12:43:03 2017_x000D_	72.9722	72.9994	245.019	4.27639	1	76.834	64.0085	0	0	9.78518		9.49309	0
30832	Tue Mar 28 12:43:03 2017_x000D_	72.879	73.3018	248.622	4.33928	1	76.834	64.0085	0	0	10.0999		21.6234	0
30833	Tue Mar 28 12:43:03 2017_x000D_	72.4984	73.9139	248.623	4.3393	1	76.834	64.0085	0	0	10.8127		8.97372	0
30834	Tue Mar 28 12:43:03 2017_x000D_	72.5022	74.213	247.532	4.32025	1	76.834	64.0085	0	0	11.0859		21.6208	52.9498
30835	Tue Mar 28 12:43:03 2017_x000D_	72.1216	74.825	247.533	4.32027	1	76.5299	65.7471	0	0	10.0916		9.49221	0
30836	Tue Mar 28 12:43:03 2017_x000D_	72.0285	75.1274	246.196	4.29694	1	76.5299	65.7471	0	0	10.4045		18.9833	0
30837	Tue Mar 28 12:43:04 2017_x000D_	71.8421	75.7321	246.196	4.29693	1	76.5299	65.7471	0	0	11.0307		8.44665	0
30838	Tue Mar 28 12:43:04 2017_x000D_	71.6506	75.9385	246.197	4.29694	1	76.5299	65.7471	0	0	11.2992		8.96176	0
30839	Tue Mar 28 12:43:04 2017_x000D_	71.6545	76.2372	245.018	4.27637	1	76.5299	65.7471	0	0	11.5677		8.44445	54.2547
30840	Tue Mar 28 12:43:04 2017_x000D_	71.463	76.4435	245.019	4.27638	1	76.0095	67.4791	9.99722	0.174484	10.0514		13.4175	0
30841	Tue Mar 28 12:43:04 2017_x000D_	71.2741	76.8489	245.019	4.27638	1	76.0095	67.4791	9.99722	0.174484	10.4984		6.7121	0
30842	Tue Mar 28 12:43:04 2017_x000D_	71.1796	77.0517	242.612	4.23438	1	76.0095	67.4791	9.99722	0.174484	10.7221		13.4135	0
30843	Tue Mar 28 12:43:04 2017_x000D_	70.9908	77.457	242.612	4.23438	1	76.0095	67.4791	9.99722	0.174484	11.169		2.98825	100.684
30844	Tue Mar 28 12:43:04 2017_x000D_	70.9921	77.5566	241.247	4.21056	1	74.1358	70.2635	59.7782	1.04333	7.9418		10.8012	0
30845	Tue Mar 28 12:43:04 2017_x000D_	70.8019	77.8623	242.612	4.23438	1	74.1358	70.2635	59.7782	1.04333	8.29799		4.22874	0
30846	Tue Mar 28 12:43:04 2017_x000D_	70.7061	77.9657	238.887	4.16936	1	74.1358	70.2635	59.7782	1.04333	8.43129		5.97647	0
30847	Tue Mar 28 12:43:04 2017_x000D_	70.7086	78.1649	231.119	4.03378	1	74.1358	70.2635	59.7782	1.04333	8.61265		2.97939	71.3283
30848	Tue Mar 28 12:43:04 2017_x000D_	70.707	78.0656	225.214	3.93073	1	72.7392	72.1877	118.452	2.06737	6.21929		6.60543	0
30849	Tue Mar 28 12:43:04 2017_x000D_	70.8996	77.9589	219.713	3.83472	1	72.7392	72.1877	118.452	2.06737	6.0573		13.21	0
30850	Tue Mar 28 12:43:04 2017_x000D_	71.2846	77.7452	207.798	3.62676	1	72.7392	72.1877	118.452	2.06737	5.74471		4.21839	0
30851	Tue Mar 28 12:43:04 2017_x000D_	71.38	77.6419	199.149	3.4758	1	72.7392	72.1877	118.452	2.06737	5.62101		4.09656	53.1407
30852	Tue Mar 28 12:43:04 2017_x000D_	71.4777	77.7373	184.99	3.22869	1	71.7975	73.688	114.768	2.00308	4.06191		4.10737	0
30853	Tue Mar 28 12:43:04 2017_x000D_	71.576	77.8326	176.346	3.07781	1	71.7975	73.688	114.768	2.00308	4.15051		2.99134	0
30854	Tue Mar 28 12:43:04 2017_x000D_	71.5745	77.7329	167.757	2.92791	1	71.7975	73.688	114.768	2.00308	4.05104		2.91448	0
30855	Tue Mar 28 12:43:04 2017_x000D_	71.4774	77.736	156.055	2.72368	1	71.7975	73.688	114.768	2.00308	4.06064		2.91179	0
30856	Tue Mar 28 12:43:04 2017_x000D_	71.3804	77.7394	149.763	2.61386	1	71.7975	73.688	114.768	2.00308	4.07281		4.11568	29.4623
30857	Tue Mar 28 12:43:04 2017_x000D_	71.2822	77.6436	145.849	2.54555	1	71.3213	74.5469	98.6368	1.72154	3.09695		6.47894	0
30858	Tue Mar 28 12:43:05 2017_x000D_	71.087	77.5512	135.787	2.36994	1	71.3213	74.5469	98.6368	1.72154	3.01342		8.23785	0
30859	Tue Mar 28 12:43:05 2017_x000D_	70.8902	77.3597	135.787	2.36994	1	71.3213	74.5469	98.6368	1.72154	2.84564		21.1359	0
30860	Tue Mar 28 12:43:05 2017_x000D_	70.4936	76.7774	135.782	2.36984	1	71.3213	74.5469	98.6368	1.72154	2.37912		12.9826	64.5398
30861	Tue Mar 28 12:43:05 2017_x000D_	70.1021	76.593	135.787	2.36994	2	72.5332	76.3244	114.935	2.00599	2.44589		22.8581	0
30862	Tue Mar 28 12:43:05 2017_x000D_	69.6074	76.0135	137.677	2.40292	2	72.5332	76.3244	114.935	2.00599	2.94227		10.5834	0
30863	Tue Mar 28 12:43:05 2017_x000D_	69.4087	75.722	139.691	2.43807	2	72.5332	76.3244	114.935	2.00599	3.18204		16.9713	0
30864	Tue Mar 28 12:43:05 2017_x000D_	68.9176	75.4412	143.579	2.50592	2	72.5332	76.3244	114.935	2.00599	3.72191		0	34.7383
30865	Tue Mar 28 12:43:05 2017_x000D_	68.9176	75.4412	143.579	2.50592	2	71.4729	75.859	163.582	2.85504	2.58923		20.687	0
30866	Tue Mar 28 12:43:05 2017_x000D_	68.4232	74.9605	147.399	2.5726	2	71.4729	75.859	163.582	2.85504	3.1793		9.19918	0
30867	Tue Mar 28 12:43:05 2017_x000D_	68.1297	74.8717	148.211	2.58676	2	71.4729	75.859	163.582	2.85504	3.48594		18.7154	0
30868	Tue Mar 28 12:43:05 2017_x000D_	67.6361	74.4902	149.728	2.61325	2	71.4729	75.859	163.582	2.85504	4.07365		9.22389	0
30869	Tue Mar 28 12:43:05 2017_x000D_	67.3418	74.4012	153.515	2.67935	2	71.4729	75.859	163.582	2.85504	4.38077		17.0245	184.742
30870	Tue Mar 28 12:43:05 2017_x000D_	66.8494	74.1191	149.731	2.6133	2	68.0398	70.7467	199.193	3.47657	3.57633		10.5457	0
30871	Tue Mar 28 12:43:05 2017_x000D_	66.5532	73.9298	151.132	2.63776	2	68.0398	70.7467	199.193	3.47657	3.51313		18.749	0
30872	Tue Mar 28 12:43:05 2017_x000D_	66.0588	73.5475	149.728	2.61324	2	68.0398	70.7467	199.193	3.47657	3.43057		12.0608	0
30873	Tue Mar 28 12:43:05 2017_x000D_	65.6661	73.4614	147.407	2.57274	2	68.0398	70.7467	199.193	3.47657	3.60611		8.31218	72.4926
30874	Tue Mar 28 12:43:05 2017_x000D_	65.4674	73.2683	147.405	2.57271	2	67.0637	68.5362	250.841	4.37801	4.99409		21.1296	0
30875	Tue Mar 28 12:43:05 2017_x000D_	64.874	72.8889	147.405	2.57271	2	67.0637	68.5362	250.841	4.37801	4.87245		10.5664	0
30876	Tue Mar 28 12:43:05 2017_x000D_	64.5773	72.6991	145.837	2.54533	2	67.0637	68.5362	250.841	4.37801	4.84891		18.8185	0
30877	Tue Mar 28 12:43:05 2017_x000D_	64.0809	72.3156	147.403	2.57267	2	67.0637	68.5362	250.841	4.37801	4.81466		10.5798	49.4608
30878	Tue Mar 28 12:43:05 2017_x000D_	63.7838	72.1256	145.836	2.54531	2	66.4885	66.9911	259.074	4.52169	5.80332		19.6816	0
30879	Tue Mar 28 12:43:05 2017_x000D_	63.1905	71.8456	148.212	2.58678	2	66.4885	66.9911	259.074	4.52169	5.86881		8.3546	0
30880	Tue Mar 28 12:43:06 2017_x000D_	62.9908	71.6515	143.597	2.50624	2	66.4885	66.9911	259.074	4.52169	5.82694		6.561	0
30881	Tue Mar 28 12:43:06 2017_x000D_	62.793	71.5582	145.839	2.54537	2	66.4885	66.9911	259.074	4.52169	5.87496		10.6131	0
30882	Tue Mar 28 12:43:06 2017_x000D_	62.4949	71.3677	147.405	2.57271	2	66.4885	66.9911	259.074	4.52169	5.92482		18.8696	41.4205
30883	Tue Mar 28 12:43:06 2017_x000D_	61.9972	70.9831	145.838	2.54535	2	65.6749	65.8756	263.274	4.595	6.29381		13.1581	0
30884	Tue Mar 28 12:43:06 2017_x000D_	61.6006	70.7958	145.841	2.5454	2	65.6749	65.8756	263.274	4.595	6.38814		16.7348	0
30885	Tue Mar 28 12:43:06 2017_x000D_	61.2003	70.4073	145.837	2.54533	2	65.6749	65.8756	263.274	4.595	6.36854		10.6405	0
30886	Tue Mar 28 12:43:06 2017_x000D_	60.9015	70.2162	147.401	2.57263	2	65.6749	65.8756	263.274	4.595	6.45183		18.9169	118.067
30887	Tue Mar 28 12:43:06 2017_x000D_	60.4025	69.8307	145.836	2.54532	2	65.6506	61.9401	260.679	4.5497	9.4765		6.59838	0
30888	Tue Mar 28 12:43:06 2017_x000D_	60.2037	69.7366	143.601	2.50631	2	65.6506	61.9401	260.679	4.5497	9.51074		14.781	0
30889	Tue Mar 28 12:43:06 2017_x000D_	59.8043	69.4481	145.837	2.54533	2	65.6506	61.9401	260.679	4.5497	9.51574		4.19215	0
30890	Tue Mar 28 12:43:06 2017_x000D_	59.7041	69.3507	141.877	2.47622	2	65.6506	61.9401	260.679	4.5497	9.50147		8.39076	53.821
30891	Tue Mar 28 12:43:06 2017_x000D_	59.5034	69.1559	141.876	2.4762	2	65.3023	60.1802	261.184	4.55852	10.686		10.6713	0
30892	Tue Mar 28 12:43:06 2017_x000D_	59.2037	68.9643	143.6	2.50629	2	65.3023	60.1802	261.184	4.55852	10.6936		6.60252	0
30893	Tue Mar 28 12:43:06 2017_x000D_	59.0047	68.8703	145.835	2.54531	2	65.3023	60.1802	261.184	4.55852	10.7321		8.40139	0
30894	Tue Mar 28 12:43:06 2017_x000D_	58.8037	68.6753	145.834	2.54528	2	65.3023	60.1802	261.184	4.55852	10.6957		12.6086	0
30895	Tue Mar 28 12:43:06 2017_x000D_	58.5019	68.3828	149.703	2.61281	2	65.3023	60.1802	261.184	4.55852	10.655		12.19	68.105
30896	Tue Mar 28 12:43:06 2017_x000D_	58.1051	68.2953	152.138	2.65531	2	64.7582	57.9762	264.062	4.60876	12.2779		13.2362	0
30897	Tue Mar 28 12:43:06 2017_x000D_	57.706	68.1072	164.802	2.87634	2	64.7582	57.9762	264.062	4.60876	12.3439		8.4057	0
30898	Tue Mar 28 12:43:06 2017_x000D_	57.5048	67.9122	170.322	2.97268	2	64.7582	57.9762	264.062	4.60876	12.3019		8.90605	0
30899	Tue Mar 28 12:43:06 2017_x000D_	57.2081	67.9222	176.334	3.07761	2	64.7582	57.9762	264.062	4.60876	12.4871		8.88548	20.6238
30900	Tue Mar 28 12:43:06 2017_x000D_	56.9121	67.9326	193.395	3.37537	2	64.5732	57.3141	261.204	4.55887	13.0937		8.89696	0
30901	Tue Mar 28 12:43:07 2017_x000D_	56.6157	67.9425	199.675	3.48499	2	64.5732	57.3141	261.204	4.55887	13.2772		9.44347	0
30902	Tue Mar 28 12:43:07 2017_x000D_	56.3211	68.0534	208.753	3.64344	2	64.5732	57.3141	261.204	4.55887	13.5436		6.70371	0
30903	Tue Mar 28 12:43:07 2017_x000D_	56.1252	68.1609	211.241	3.68686	2	64.5732	57.3141	261.204	4.55887	13.7485		10.8346	29.0883
30904	Tue Mar 28 12:43:07 2017_x000D_	55.8326	68.3726	220.792	3.85355	2	64.1818	56.427	260.334	4.54369	14.5742		10.8503	0
30905	Tue Mar 28 12:43:07 2017_x000D_	55.5395	68.5845	223.292	3.89717	2	64.1818	56.427	260.334	4.54369	14.9162		19.3094	0
30906	Tue Mar 28 12:43:07 2017_x000D_	55.0522	69.005	225.108	3.92888	2	64.1818	56.427	260.334	4.54369	15.5421		12.8294	0
30907	Tue Mar 28 12:43:07 2017_x000D_	54.7608	69.318	221.222	3.86106	2	64.1818	56.427	260.334	4.54369	15.9666		10.8545	40.9936
30908	Tue Mar 28 12:43:07 2017_x000D_	54.4676	69.53	223.023	3.89248	2	62.9006	55.9519	188.926	3.29738	15.9838		10.9322	0
30909	Tue Mar 28 12:43:07 2017_x000D_	54.2754	69.8396	220.793	3.85357	2	62.9006	55.9519	188.926	3.29738	16.3482		19.3244	0
30910	Tue Mar 28 12:43:07 2017_x000D_	53.7877	70.2604	219.02	3.82262	2	62.9006	55.9519	188.926	3.29738	16.964		13.4357	0
30911	Tue Mar 28 12:43:07 2017_x000D_	53.3951	70.4759	219.019	3.82261	2	62.9006	55.9519	188.926	3.29738	17.358		21.3925	0
30912	Tue Mar 28 12:43:07 2017_x000D_	52.9093	70.9979	215.085	3.75395	2	62.9006	55.9519	188.926	3.29738	18.0612		6.72382	33.1156
30913	Tue Mar 28 12:43:07 2017_x000D_	52.7128	71.1057	212.658	3.71158	2	61.8255	55.7016	180	3.14159	17.8977		21.7347	0
30914	Tue Mar 28 12:43:07 2017_x000D_	52.1257	71.5302	212.659	3.71159	2	61.8255	55.7016	180	3.14159	18.5642		10.8743	0
30915	Tue Mar 28 12:43:07 2017_x000D_	51.8319	71.7425	211.254	3.68707	2	61.8255	55.7016	180	3.14159	18.8993		9.47578	0
30916	Tue Mar 28 12:43:07 2017_x000D_	51.5363	71.8538	215.084	3.75393	2	61.8255	55.7016	180	3.14159	19.151		21.7521	26.069
30917	Tue Mar 28 12:43:07 2017_x000D_	50.9487	72.2786	215.084	3.75393	2	60.9569	55.6764	191.014	3.33383	19.3855		6.7279	0
30918	Tue Mar 28 12:43:07 2017_x000D_	50.7521	72.3865	212.658	3.71159	2	60.9569	55.6764	191.014	3.33383	19.5797		20.1906	0
30919	Tue Mar 28 12:43:07 2017_x000D_	50.1622	72.7105	215.083	3.75391	2	60.9569	55.6764	191.014	3.33383	20.1665		8.56505	0
30920	Tue Mar 28 12:43:07 2017_x000D_	49.9677	72.9195	215.084	3.75392	2	60.9569	55.6764	191.014	3.33383	20.4472		13.4666	14.7136
30921	Tue Mar 28 12:43:07 2017_x000D_	49.5742	73.1355	215.083	3.75391	2	60.5119	55.8826	214.02	3.73535	20.4278		17.1343	0
30922	Tue Mar 28 12:43:07 2017_x000D_	49.1851	73.5536	215.085	3.75394	2	60.5119	55.8826	214.02	3.73535	20.9895		11.9506	0
30923	Tue Mar 28 12:43:08 2017_x000D_	48.787	73.5678	215.082	3.75389	2	60.5119	55.8826	214.02	3.73535	21.2188		19.367	0
30924	Tue Mar 28 12:43:08 2017_x000D_	48.2982	73.9895	216.674	3.78167	2	60.5119	55.8826	214.02	3.73535	21.8411		8.56929	76.8232
30925	Tue Mar 28 12:43:08 2017_x000D_	48.1036	74.1986	216.674	3.78168	2	58.2766	57.132	159.508	2.78394	19.8685		10.8977	0
30926	Tue Mar 28 12:43:08 2017_x000D_	47.8092	74.4114	215.084	3.75392	2	58.2766	57.132	159.508	2.78394	20.2026		19.3732	0
30927	Tue Mar 28 12:43:08 2017_x000D_	47.3203	74.8333	216.675	3.78169	2	58.2766	57.132	159.508	2.78394	20.8177		10.9019	0
30928	Tue Mar 28 12:43:08 2017_x000D_	47.0258	75.0462	215.084	3.75393	2	58.2766	57.132	159.508	2.78394	21.1542		17.6086	0
30929	Tue Mar 28 12:43:08 2017_x000D_	46.5344	75.3672	219.014	3.82252	2	58.2766	57.132	159.508	2.78394	21.6887		10.9061	53.0919
30930	Tue Mar 28 12:43:08 2017_x000D_	46.2398	75.5802	217.377	3.79395	2	56.714	57.9628	169.074	2.95089	20.4959		17.6194	0
30931	Tue Mar 28 12:43:08 2017_x000D_	45.7481	75.9014	216.674	3.78167	2	56.714	57.9628	169.074	2.95089	21.0249		8.57777	0
30932	Tue Mar 28 12:43:08 2017_x000D_	45.5533	76.1107	216.674	3.78168	2	56.714	57.9628	169.074	2.95089	21.3051		8.57982	0
30933	Tue Mar 28 12:43:08 2017_x000D_	45.3584	76.32	216.675	3.78169	2	56.714	57.9628	169.074	2.95089	21.5856		5.99211	47.5369
30934	Tue Mar 28 12:43:08 2017_x000D_	45.1588	76.3274	216.674	3.78167	2	55.3686	58.7999	165.308	2.88517	20.2843		19.4034	0
30935	Tue Mar 28 12:43:08 2017_x000D_	44.669	76.7498	215.085	3.75394	2	55.3686	58.7999	165.308	2.88517	20.8969		8.58201	0
30936	Tue Mar 28 12:43:08 2017_x000D_	44.4741	76.9592	215.086	3.75395	2	55.3686	58.7999	165.308	2.88517	21.1766		13.5111	0
30937	Tue Mar 28 12:43:08 2017_x000D_	44.0794	77.1761	215.085	3.75394	2	55.3686	58.7999	165.308	2.88517	21.5669		8.58406	75.2257
30938	Tue Mar 28 12:43:08 2017_x000D_	43.8844	77.3855	215.086	3.75396	2	53.3402	60.2741	151.548	2.64502	19.5502		10.9127	0
30939	Tue Mar 28 12:43:08 2017_x000D_	43.5896	77.5986	216.675	3.78169	2	53.3402	60.2741	151.548	2.64502	19.88		6.00133	0
30940	Tue Mar 28 12:43:08 2017_x000D_	43.3897	77.6062	216.673	3.78167	2	53.3402	60.2741	151.548	2.64502	19.9853		12.8783	0
30941	Tue Mar 28 12:43:08 2017_x000D_	43.0972	77.9204	217.377	3.79394	2	53.3402	60.2741	151.548	2.64502	20.4037		0	0
30942	Tue Mar 28 12:43:08 2017_x000D_	43.0972	77.9204	217.377	3.79394	2	53.3402	60.2741	151.548	2.64502	20.4037		6.7643	89.7026
30943	Tue Mar 28 12:43:08 2017_x000D_	42.8996	78.029	215.085	3.75395	2	50.8669	61.9544	153.963	2.68717	17.9408		17.1764	0
30944	Tue Mar 28 12:43:09 2017_x000D_	42.5093	78.4479	210.118	3.66724	2	50.8669	61.9544	153.963	2.68717	18.4901		9.0156	0
30945	Tue Mar 28 12:43:09 2017_x000D_	42.209	78.4594	203.5	3.55175	2	50.8669	61.9544	153.963	2.68717	18.638		6.77864	0
30946	Tue Mar 28 12:43:09 2017_x000D_	42.0108	78.5679	193.564	3.37833	2	50.8669	61.9544	153.963	2.68717	18.8265		6.77169	71.2953
30947	Tue Mar 28 12:43:09 2017_x000D_	41.8127	78.6761	179.309	3.12954	2	48.8491	63.2099	165.308	2.88517	16.9916		6.01888	0
30948	Tue Mar 28 12:43:09 2017_x000D_	41.6122	78.6833	168.008	2.93229	2	48.8491	63.2099	165.308	2.88517	17.0821		12.3647	0
30949	Tue Mar 28 12:43:09 2017_x000D_	41.2092	78.5969	152.77	2.66634	2	48.8491	63.2099	165.308	2.88517	17.1793		6.00411	0
30950	Tue Mar 28 12:43:09 2017_x000D_	41.0092	78.6043	144.84	2.52794	2	48.8491	63.2099	165.308	2.88517	17.2758		6.73837	107.457
30951	Tue Mar 28 12:43:09 2017_x000D_	40.9039	78.4059	138.595	2.41893	2	46.1281	65.5393	152.434	2.66047	13.8867		12.7281	0
30952	Tue Mar 28 12:43:09 2017_x000D_	40.5961	78.1139	126.703	2.21138	2	46.1281	65.5393	152.434	2.66047	13.7377		8.48207	0
30953	Tue Mar 28 12:43:09 2017_x000D_	40.3908	77.9195	121.914	2.1278	2	46.1281	65.5393	152.434	2.66047	13.645		17.5609	0
30954	Tue Mar 28 12:43:09 2017_x000D_	40.0774	77.4251	110.693	1.93196	2	46.1281	65.5393	152.434	2.66047	13.3373		9.10201	0
30955	Tue Mar 28 12:43:09 2017_x000D_	40.0696	77.1218	111.626	1.94825	2	46.1281	65.5393	152.434	2.66047	13.0713		25.8177	75.1999
30956	Tue Mar 28 12:43:09 2017_x000D_	39.7479	76.3236	108.926	1.90111	2	44.1004	67.013	153.963	2.68717	10.2777		15.4671	0
30957	Tue Mar 28 12:43:09 2017_x000D_	39.6343	75.8207	110.688	1.93188	2	44.1004	67.013	153.963	2.68717	9.8753		23.0372	0
30958	Tue Mar 28 12:43:09 2017_x000D_	39.3144	75.1226	114.237	1.99381	2	44.1004	67.013	153.963	2.68717	9.41655		13.5265	0
30959	Tue Mar 28 12:43:09 2017_x000D_	39.1029	74.7244	114.238	1.99382	2	44.1004	67.013	153.963	2.68717	9.18916		12.5187	56.7084
30960	Tue Mar 28 12:43:09 2017_x000D_	38.9917	74.3222	116.752	2.03771	2	42.5279	68.062	151.745	2.64845	7.18991		10.8943	0
30961	Tue Mar 28 12:43:09 2017_x000D_	38.7826	74.0253	117.976	2.05907	2	42.5279	68.062	151.745	2.64845	7.04189		19.2026	0
30962	Tue Mar 28 12:43:09 2017_x000D_	38.5651	73.4233	122.854	2.1442	2	42.5279	68.062	151.745	2.64845	6.66688		17.6589	0
30963	Tue Mar 28 12:43:09 2017_x000D_	38.2497	72.9263	126.66	2.21063	2	42.5279	68.062	151.745	2.64845	6.47799		10.9142	35.3808
30964	Tue Mar 28 12:43:09 2017_x000D_	38.0403	72.6288	128.321	2.23962	2	41.4207	68.4682	161.499	2.81868	5.36076		6.78812	0
30965	Tue Mar 28 12:43:10 2017_x000D_	37.9341	72.429	130.557	2.27865	2	41.4207	68.4682	161.499	2.81868	5.27677		15.1049	0
30966	Tue Mar 28 12:43:10 2017_x000D_	37.523	72.1383	132.394	2.31071	2	41.4207	68.4682	161.499	2.81868	5.35366		13.583	0
30967	Tue Mar 28 12:43:10 2017_x000D_	37.3105	71.7385	132.39	2.31064	2	41.4207	68.4682	161.499	2.81868	5.25249		8.5646	0
30968	Tue Mar 28 12:43:10 2017_x000D_	37.1034	71.542	132.391	2.31066	2	41.4207	68.4682	161.499	2.81868	5.29975		17.1397	29.4204
30969	Tue Mar 28 12:43:10 2017_x000D_	36.689	71.1487	132.392	2.31068	2	40.5309	68.8805	153.963	2.68717	4.46149		10.9217	0
30970	Tue Mar 28 12:43:10 2017_x000D_	36.3805	70.9554	134.52	2.34781	2	40.5309	68.8805	153.963	2.68717	4.64015		16.3997	0
30971	Tue Mar 28 12:43:10 2017_x000D_	36.1648	70.4531	136.5	2.38238	2	40.5309	68.8805	153.963	2.68717	4.64068		10.9341	0
30972	Tue Mar 28 12:43:10 2017_x000D_	35.856	70.2595	138.492	2.41714	2	40.5309	68.8805	153.963	2.68717	4.87405		19.4222	14.7123
30973	Tue Mar 28 12:43:10 2017_x000D_	35.3397	69.8689	136.506	2.38247	2	40.0859	69.0866	159.508	2.78394	4.81024		4.29486	0
30974	Tue Mar 28 12:43:10 2017_x000D_	35.236	69.7702	132.398	2.31077	2	40.0859	69.0866	159.508	2.78394	4.89784		8.59853	0
30975	Tue Mar 28 12:43:10 2017_x000D_	35.0281	69.5729	132.398	2.31079	2	40.0859	69.0866	159.508	2.78394	5.08112		17.2035	0
30976	Tue Mar 28 12:43:10 2017_x000D_	34.6121	69.1782	132.4	2.31081	2	40.0859	69.0866	159.508	2.78394	5.47457		8.60495	20.7552
30977	Tue Mar 28 12:43:10 2017_x000D_	34.404	68.9808	132.401	2.31083	2	39.4236	69.2866	172.345	3.00799	5.02891		6.12839	0
30978	Tue Mar 28 12:43:10 2017_x000D_	34.3983	68.7766	132.396	2.31074	2	39.4236	69.2866	172.345	3.00799	5.05111		17.2267	0
30979	Tue Mar 28 12:43:10 2017_x000D_	33.9818	68.3813	132.397	2.31077	2	39.4236	69.2866	172.345	3.00799	5.51659		8.61767	0
30980	Tue Mar 28 12:43:10 2017_x000D_	33.7734	68.1836	132.398	2.31078	2	39.4236	69.2866	172.345	3.00799	5.75685		8.61974	55.7582
30981	Tue Mar 28 12:43:10 2017_x000D_	33.565	67.9858	132.399	2.31079	2	37.9518	68.1516	223.711	3.90449	4.38993		8.62398	0
30982	Tue Mar 28 12:43:10 2017_x000D_	33.3565	67.7879	132.399	2.3108	2	37.9518	68.1516	223.711	3.90449	4.60967		6.83383	0
30983	Tue Mar 28 12:43:10 2017_x000D_	33.2495	67.5868	130.137	2.27132	2	37.9518	68.1516	223.711	3.90449	4.7361		6.84741	0
30984	Tue Mar 28 12:43:10 2017_x000D_	33.1421	67.3854	132.395	2.31073	2	37.9518	68.1516	223.711	3.90449	4.87035		3.03771	0
30985	Tue Mar 28 12:43:10 2017_x000D_	33.0409	67.3888	130.138	2.27134	2	37.9518	68.1516	223.711	3.90449	4.96979		6.85147	55.0387
30986	Tue Mar 28 12:43:10 2017_x000D_	32.9334	67.1873	132.396	2.31075	2	36.7071	66.8038	242.434	4.23127	3.79314		17.2737	0
30987	Tue Mar 28 12:43:11 2017_x000D_	32.5155	66.7912	140.597	2.45389	2	36.7071	66.8038	242.434	4.23127	4.19162		8.64128	0
30988	Tue Mar 28 12:43:11 2017_x000D_	32.3063	66.5932	148.65	2.59443	2	36.7071	66.8038	242.434	4.23127	4.40584		6.81074	0
30989	Tue Mar 28 12:43:11 2017_x000D_	32.1002	66.498	164.148	2.86493	2	36.7071	66.8038	242.434	4.23127	4.61704		3.06107	0
30990	Tue Mar 28 12:43:11 2017_x000D_	32.0975	66.396	172.773	3.01546	2	36.7071	66.8038	242.434	4.23127	4.6276		9.14022	0
30991	Tue Mar 28 12:43:11 2017_x000D_	31.793	66.4063	190.418	3.32343	2	36.7071	66.8038	242.434	4.23127	4.93015		3.04061	0
30992	Tue Mar 28 12:43:11 2017_x000D_	31.6917	66.4096	196.669	3.43253	2	36.7071	66.8038	242.434	4.23127	5.03087		9.14273	0
30993	Tue Mar 28 12:43:11 2017_x000D_	31.3871	66.4194	203.205	3.54659	2	36.7071	66.8038	242.434	4.23127	5.33387		11.0332	0
30994	Tue Mar 28 12:43:11 2017_x000D_	31.0885	66.6341	214.886	3.75046	2	36.7071	66.8038	242.434	4.23127	5.62116		4.33223	0
30995	Tue Mar 28 12:43:11 2017_x000D_	30.99	66.7397	218.85	3.81965	2	36.7071	66.8038	242.434	4.23127	5.71746		13.6767	0
30996	Tue Mar 28 12:43:11 2017_x000D_	30.5895	66.9575	226.965	3.96128	2	36.7071	66.8038	242.434	4.23127	6.11953		8.68128	0
30997	Tue Mar 28 12:43:11 2017_x000D_	30.392	67.169	226.965	3.96128	2	36.7071	66.8038	242.434	4.23127	6.32565		23.9789	106.562
30998	Tue Mar 28 12:43:11 2017_x000D_	29.9015	67.8001	229.079	3.99819	2	34.6612	63.9001	226.83	3.95893	6.15343		8.68128	0
30999	Tue Mar 28 12:43:11 2017_x000D_	29.704	68.0116	229.079	3.99819	2	34.6612	63.9001	226.83	3.95893	6.44036		13.0283	0
31000	Tue Mar 28 12:43:11 2017_x000D_	29.4076	68.329	224.85	3.92437	2	34.6612	63.9001	226.83	3.95893	6.87135		19.6451	0
31001	Tue Mar 28 12:43:11 2017_x000D_	28.9107	68.7555	222.89	3.89016	2	34.6612	63.9001	226.83	3.95893	7.52616		11.0808	0
31002	Tue Mar 28 12:43:11 2017_x000D_	28.7162	69.0695	220.641	3.85091	2	34.6612	63.9001	226.83	3.95893	7.87818		11.0628	9.34362
31003	Tue Mar 28 12:43:11 2017_x000D_	28.4166	69.2845	218.854	3.81972	2	34.8889	63.6876	225.45	3.93485	8.55663		17.369	0
31004	Tue Mar 28 12:43:11 2017_x000D_	28.0215	69.7077	218.854	3.81973	2	34.8889	63.6876	225.45	3.93485	9.13251		12.6278	0
31005	Tue Mar 28 12:43:11 2017_x000D_	27.6169	69.8238	216.495	3.77855	2	34.8889	63.6876	225.45	3.93485	9.51498		19.6601	0
31006	Tue Mar 28 12:43:11 2017_x000D_	27.1196	70.2506	214.894	3.75061	2	34.8889	63.6876	225.45	3.93485	10.1703		8.68771	20.5628
31007	Tue Mar 28 12:43:11 2017_x000D_	26.922	70.4623	214.895	3.75062	2	34.2459	63.4502	225	3.92699	10.1395		22.1358	0
31008	Tue Mar 28 12:43:12 2017_x000D_	26.3226	70.8926	214.895	3.75063	2	34.2459	63.4502	225	3.92699	10.8705		4.34276	0
31009	Tue Mar 28 12:43:12 2017_x000D_	26.2238	70.9984	213.997	3.73495	2	34.2459	63.4502	225	3.92699	11.015		12.6381	0
31010	Tue Mar 28 12:43:12 2017_x000D_	25.8189	71.1147	216.495	3.77854	2	34.2459	63.4502	225	3.92699	11.3912		17.386	59.287
31011	Tue Mar 28 12:43:12 2017_x000D_	25.4234	71.5383	216.496	3.77857	2	32.2764	63.6132	166.244	2.90151	10.4772		13.732	0
31012	Tue Mar 28 12:43:12 2017_x000D_	25.0214	71.7572	216.495	3.77855	2	32.2764	63.6132	166.244	2.90151	10.9069		8.694	0
31013	Tue Mar 28 12:43:12 2017_x000D_	24.8236	71.969	216.496	3.77856	2	32.2764	63.6132	166.244	2.90151	11.1966		17.9097	0
31014	Tue Mar 28 12:43:12 2017_x000D_	24.3227	72.2938	220.637	3.85084	2	32.2764	63.6132	166.244	2.90151	11.7735		11.0862	0
31015	Tue Mar 28 12:43:12 2017_x000D_	24.0225	72.5093	218.851	3.81967	2	32.2764	63.6132	166.244	2.90151	12.1354		17.3965	41.5638
31016	Tue Mar 28 12:43:12 2017_x000D_	23.6267	72.9331	218.852	3.81969	2	30.95	64.0134	172.345	3.00799	11.5409		13.7455	0
31017	Tue Mar 28 12:43:12 2017_x000D_	23.2243	73.1522	218.851	3.81968	2	30.95	64.0134	172.345	3.00799	11.9668		19.6985	0
31018	Tue Mar 28 12:43:12 2017_x000D_	22.726	73.5798	217.203	3.79091	2	30.95	64.0134	172.345	3.00799	12.6155		11.0855	0
31019	Tue Mar 28 12:43:12 2017_x000D_	22.4259	73.7954	218.851	3.81968	2	30.95	64.0134	172.345	3.00799	12.9749		6.87871	68.5859
31020	Tue Mar 28 12:43:12 2017_x000D_	22.2245	73.905	216.496	3.77856	2	28.7424	64.6077	172.75	3.01505	11.3544		17.4092	0
31021	Tue Mar 28 12:43:12 2017_x000D_	21.8284	74.3291	216.497	3.77858	2	28.7424	64.6077	172.75	3.01505	11.9293		13.7603	0
31022	Tue Mar 28 12:43:12 2017_x000D_	21.4256	74.5485	216.496	3.77857	2	28.7424	64.6077	172.75	3.01505	12.3432		17.9396	0
31023	Tue Mar 28 12:43:12 2017_x000D_	20.9239	74.8739	220.635	3.85081	2	28.7424	64.6077	172.75	3.01505	12.9044		8.70672	79.5512
31024	Tue Mar 28 12:43:12 2017_x000D_	20.7258	75.086	220.635	3.85081	2	26.2971	65.6334	169.074	2.95089	10.9723		19.72	0
31025	Tue Mar 28 12:43:12 2017_x000D_	20.2269	75.514	218.851	3.81967	2	26.2971	65.6334	169.074	2.95089	11.5963		8.70892	0
31026	Tue Mar 28 12:43:12 2017_x000D_	20.0288	75.7262	218.851	3.81967	2	26.2971	65.6334	169.074	2.95089	11.8809		8.71096	0
31027	Tue Mar 28 12:43:12 2017_x000D_	19.8306	75.9384	218.852	3.81968	2	26.2971	65.6334	169.074	2.95089	12.1659		9.73772	0
31028	Tue Mar 28 12:43:12 2017_x000D_	19.5265	76.0519	218.237	3.80895	2	26.2971	65.6334	169.074	2.95089	12.4252		13.0686	88.3811
31029	Tue Mar 28 12:43:13 2017_x000D_	19.2292	76.3703	218.851	3.81967	2	23.6239	66.8716	160.522	2.80164	10.4661		6.89356	0
31030	Tue Mar 28 12:43:13 2017_x000D_	19.0274	76.4802	216.498	3.7786	2	23.6239	66.8716	160.522	2.80164	10.6514		17.4219	0
31031	Tue Mar 28 12:43:13 2017_x000D_	18.631	76.9046	216.499	3.77862	2	23.6239	66.8716	160.522	2.80164	11.2067		6.16322	0
31032	Tue Mar 28 12:43:13 2017_x000D_	18.4257	76.9122	216.498	3.7786	2	23.6239	66.8716	160.522	2.80164	11.3064		15.4107	89.7626
31033	Tue Mar 28 12:43:13 2017_x000D_	18.0257	77.2345	218.85	3.81966	2	21.1492	68.5534	146.074	2.54947	9.22593		6.89499	0
31034	Tue Mar 28 12:43:13 2017_x000D_	17.8239	77.3445	216.497	3.77859	2	21.1492	68.5534	146.074	2.54947	9.39899		11.1228	0
31035	Tue Mar 28 12:43:13 2017_x000D_	17.5227	77.5607	214.9	3.75072	2	21.1492	68.5534	146.074	2.54947	9.70994		6.87719	0
31036	Tue Mar 28 12:43:13 2017_x000D_	17.4272	77.7691	216.499	3.77861	2	21.1492	68.5534	146.074	2.54947	9.93893		6.16633	0
31037	Tue Mar 28 12:43:13 2017_x000D_	17.2218	77.7768	216.497	3.77859	2	21.1492	68.5534	146.074	2.54947	10.0247		11.1295	88.845
31038	Tue Mar 28 12:43:13 2017_x000D_	16.9204	77.9931	209.915	3.6637	2	18.8829	70.4598	135	2.35619	7.78473		6.90026	0
31039	Tue Mar 28 12:43:13 2017_x000D_	16.7184	78.1031	207.231	3.61686	2	18.8829	70.4598	135	2.35619	7.94387		3.06715	0
31040	Tue Mar 28 12:43:13 2017_x000D_	16.7212	78.2053	191.086	3.33507	2	18.8829	70.4598	135	2.35619	8.0415		3.07171	0
31041	Tue Mar 28 12:43:13 2017_x000D_	16.8235	78.201	179.304	3.12945	2	18.8829	70.4598	135	2.35619	8.01045		4.32895	46.7007
31042	Tue Mar 28 12:43:13 2017_x000D_	16.9296	78.2988	164.687	2.87433	2	17.7451	71.5222	147.544	2.57512	6.82549		3.08269	0
31043	Tue Mar 28 12:43:13 2017_x000D_	16.9262	78.1961	154.322	2.69342	2	17.7451	71.5222	147.544	2.57512	6.72395		3.05912	0
31044	Tue Mar 28 12:43:13 2017_x000D_	16.93	78.298	143.553	2.50546	2	17.7451	71.5222	147.544	2.57512	6.82465		3.08289	0
31045	Tue Mar 28 12:43:13 2017_x000D_	16.8273	78.3016	137.2	2.39459	2	17.7451	71.5222	147.544	2.57512	6.84124		4.34495	38.4412
31046	Tue Mar 28 12:43:13 2017_x000D_	16.7214	78.2028	125.062	2.18274	2	16.6266	72.1474	135	2.35619	6.05614		4.33458	0
31047	Tue Mar 28 12:43:13 2017_x000D_	16.6156	78.1044	116.079	2.02597	2	16.6266	72.1474	135	2.35619	5.95701		9.70542	0
31048	Tue Mar 28 12:43:13 2017_x000D_	16.5025	77.8013	106.815	1.86427	2	16.6266	72.1474	135	2.35619	5.65526		9.72086	0
31049	Tue Mar 28 12:43:13 2017_x000D_	16.389	77.4978	103.365	1.80407	2	16.6266	72.1474	135	2.35619	5.35567		24.7835	14.7284
31050	Tue Mar 28 12:43:13 2017_x000D_	16.2576	76.6822	100.573	1.75532	2	16.1811	72.3537	160.841	2.80721	4.32918		12.6876	0
31051	Tue Mar 28 12:43:14 2017_x000D_	16.1402	76.2759	103.364	1.80405	2	16.1811	72.3537	160.841	2.80721	3.92241		12.3105	0
31052	Tue Mar 28 12:43:14 2017_x000D_	16.1259	75.8658	103.362	1.80401	2	16.1811	72.3537	160.841	2.80721	3.51253		22.4198	0
31053	Tue Mar 28 12:43:14 2017_x000D_	15.8945	75.1552	109.601	1.91289	2	16.1811	72.3537	160.841	2.80721	2.81612		12.3256	0
31054	Tue Mar 28 12:43:14 2017_x000D_	15.8801	74.7446	109.597	1.91283	2	16.1811	72.3537	160.841	2.80721	2.40977		12.7095	14.7297
31055	Tue Mar 28 12:43:14 2017_x000D_	15.7625	74.3376	112.303	1.96006	2	15.7356	72.5601	151.548	2.64502	1.7777		20.7034	0
31056	Tue Mar 28 12:43:14 2017_x000D_	15.4314	73.7321	114.92	2.00573	2	15.7356	72.5601	151.548	2.64502	1.21084		9.75807	0
31057	Tue Mar 28 12:43:14 2017_x000D_	15.3173	73.4275	118.658	2.07097	2	15.7356	72.5601	151.548	2.64502	0.962994		18.0124	0
31058	Tue Mar 28 12:43:14 2017_x000D_	14.9896	72.9244	122.564	2.13914	2	15.7356	72.5601	151.548	2.64502	0.830199		6.17488	0
31059	Tue Mar 28 12:43:14 2017_x000D_	14.9823	72.7187	122.56	2.13908	2	15.7356	72.5601	151.548	2.64502	0.769815		22.303	0
31060	Tue Mar 28 12:43:14 2017_x000D_	14.5476	72.1156	122.562	2.13911	2	15.7356	72.5601	151.548	2.64502	1.26843		8.75851	0
31061	Tue Mar 28 12:43:14 2017_x000D_	14.3337	71.9169	122.564	2.13915	2	15.7356	72.5601	151.548	2.64502	1.54241		9.78089	0
31062	Tue Mar 28 12:43:14 2017_x000D_	14.2193	71.6116	126.604	2.20966	2	15.7356	72.5601	151.548	2.64502	1.78852		18.06	0
31063	Tue Mar 28 12:43:14 2017_x000D_	13.891	71.107	122.562	2.13911	2	15.7356	72.5601	151.548	2.64502	2.3482		8.77107	0
31064	Tue Mar 28 12:43:14 2017_x000D_	13.6769	70.9079	122.565	2.13916	2	15.7356	72.5601	151.548	2.64502	2.6397		19.5958	0
31065	Tue Mar 28 12:43:14 2017_x000D_	13.4478	70.2962	122.56	2.13908	2	15.7356	72.5601	151.548	2.64502	3.21858		8.78159	0
31066	Tue Mar 28 12:43:14 2017_x000D_	13.2335	70.0968	122.563	2.13912	2	15.7356	72.5601	151.548	2.64502	3.51118		20.8092	82.6141
31067	Tue Mar 28 12:43:14 2017_x000D_	12.9009	69.4881	119.996	2.09433	2	14.9782	69.9125	158.03	2.75814	2.12021		8.79431	0
31068	Tue Mar 28 12:43:14 2017_x000D_	12.6863	69.2884	119.999	2.09438	2	14.9782	69.9125	158.03	2.75814	2.37535		16.7282	0
31069	Tue Mar 28 12:43:14 2017_x000D_	12.4604	68.7786	118.667	2.07113	2	14.9782	69.9125	158.03	2.75814	2.76135		0	0
31070	Tue Mar 28 12:43:14 2017_x000D_	12.4604	68.7786	118.667	2.07113	2	14.9782	69.9125	158.03	2.75814	2.76135		19.6464	0
31071	Tue Mar 28 12:43:14 2017_x000D_	12.2305	68.1654	118.664	2.07107	2	14.9782	69.9125	158.03	2.75814	3.2561		8.80688	49.7075
31072	Tue Mar 28 12:43:15 2017_x000D_	12.0157	67.9653	118.667	2.07112	2	14.3908	68.3632	206.611	3.60604	2.4082		16.7441	0
31073	Tue Mar 28 12:43:15 2017_x000D_	11.7894	67.4551	119.994	2.09429	2	14.3908	68.3632	206.611	3.60604	2.75535		11.2383	0
31074	Tue Mar 28 12:43:15 2017_x000D_	11.5705	67.1511	118.667	2.07113	2	14.3908	68.3632	206.611	3.60604	3.06974		13.9289	0
31075	Tue Mar 28 12:43:15 2017_x000D_	11.3478	66.7437	118.667	2.07112	2	14.3908	68.3632	206.611	3.60604	3.44712		6.96371	84.9095
31076	Tue Mar 28 12:43:15 2017_x000D_	11.2365	66.54	116.071	2.02582	2	13.4145	65.7066	250.102	4.36511	2.332		12.841	0
31077	Tue Mar 28 12:43:15 2017_x000D_	11.1173	66.1289	118.664	2.07107	2	13.4145	65.7066	250.102	4.36511	2.33569		8.83437	0
31078	Tue Mar 28 12:43:15 2017_x000D_	10.9019	65.9281	118.667	2.07113	2	13.4145	65.7066	250.102	4.36511	2.52234		9.32727	0
31079	Tue Mar 28 12:43:15 2017_x000D_	10.8905	65.6174	119.989	2.09421	2	13.4145	65.7066	250.102	4.36511	2.52558		6.98969	73.0106
31080	Tue Mar 28 12:43:15 2017_x000D_	10.6788	65.5201	118.667	2.07113	2	12.4184	63.4861	250.164	4.36618	2.67645		9.86376	0
31081	Tue Mar 28 12:43:15 2017_x000D_	10.5632	65.2123	122.55	2.13889	2	12.4184	63.4861	250.164	4.36618	2.53407		6.97712	0
31082	Tue Mar 28 12:43:15 2017_x000D_	10.4517	65.0082	119.992	2.09426	2	12.4184	63.4861	250.164	4.36618	2.48691		13.9691	0
31083	Tue Mar 28 12:43:15 2017_x000D_	10.2284	64.5996	119.992	2.09425	2	12.4184	63.4861	250.164	4.36618	2.45682		4.42128	0
31084	Tue Mar 28 12:43:15 2017_x000D_	10.1207	64.499	116.075	2.02588	2	12.4184	63.4861	250.164	4.36618	2.51105		4.40622	52.6365
31085	Tue Mar 28 12:43:15 2017_x000D_	10.0135	64.3986	101.118	1.76483	2	11.6117	61.928	253.798	4.42962	2.94247		3.12554	0
31086	Tue Mar 28 12:43:15 2017_x000D_	10.0177	64.5027	89.2684	1.55803	2	11.6117	61.928	253.798	4.42962	3.02819		3.1253	0
31087	Tue Mar 28 12:43:15 2017_x000D_	10.0217	64.6068	83.1376	1.45102	2	11.6117	61.928	253.798	4.42962	3.11514		6.24314	0
31088	Tue Mar 28 12:43:15 2017_x000D_	9.81372	64.614	64.1083	1.1189	2	11.6117	61.928	253.798	4.42962	3.23223		3.11505	43.8459
31089	Tue Mar 28 12:43:15 2017_x000D_	9.91752	64.6113	53.2693	0.929725	2	11.0135	60.5945	250.841	4.37801	4.16363		0.0100802	0
31090	Tue Mar 28 12:43:15 2017_x000D_	9.91725	64.6115	44.7495	0.781026	2	11.0135	60.5945	250.841	4.37801	4.1639		6.93637	0
31091	Tue Mar 28 12:43:15 2017_x000D_	10.0129	64.401	29.6809	0.518029	2	11.0135	60.5945	250.841	4.37801	3.93582		6.94003	0
31092	Tue Mar 28 12:43:15 2017_x000D_	10.2163	64.2908	13.6255	0.401583	2	11.0135	60.5945	250.841	4.37801	3.78129		6.23705	0
31093	Tue Mar 28 12:43:16 2017_x000D_	10.4241	64.2843	7.74447	0.135166	2	11.0135	60.5945	250.841	4.37801	3.73658		12.4769	32.6295
31094	Tue Mar 28 12:43:16 2017_x000D_	10.8398	64.2715	1.7415	0.0303949	2	10.3962	59.699	239.245	4.17561	4.59397		12.4738	0
31095	Tue Mar 28 12:43:16 2017_x000D_	11.2554	64.2588	1.74147	0.0303943	2	10.3962	59.699	239.245	4.17561	4.64004		15.8715	0
31096	Tue Mar 28 12:43:16 2017_x000D_	11.7708	64.1394	4.59888	0.0802656	2	10.3962	59.699	239.245	4.17561	4.6483		12.8672	0
31097	Tue Mar 28 12:43:16 2017_x000D_	12.1899	64.2306	7.45081	0.130041	2	10.3962	59.699	239.245	4.17561	4.87368		22.0095	29.2445
31098	Tue Mar 28 12:43:16 2017_x000D_	12.9127	64.1049	10.7155	0.187021	2	9.99716	58.8096	225	3.92699	6.04488		12.8154	0
31099	Tue Mar 28 12:43:16 2017_x000D_	13.3238	63.9888	13.636	0.237993	2	9.99716	58.8096	225	3.92699	6.15554		18.909	0
31100	Tue Mar 28 12:43:16 2017_x000D_	13.9421	63.8664	16.4992	0.287965	2	9.99716	58.8096	225	3.92699	6.41356		9.82253	0
31101	Tue Mar 28 12:43:16 2017_x000D_	14.2494	63.7534	20.2023	0.352597	2	9.99716	58.8096	225	3.92699	6.52094		18.8937	23.5528
31102	Tue Mar 28 12:43:16 2017_x000D_	14.8672	63.6311	23.031	0.401967	2	9.58858	58.1392	238.381	4.16053	7.6174		6.93432	0
31103	Tue Mar 28 12:43:16 2017_x000D_	15.0706	63.5213	25.7544	0.449499	2	9.58858	58.1392	238.381	4.16053	7.68242		11.1702	0
31104	Tue Mar 28 12:43:16 2017_x000D_	15.3736	63.3049	24.6193	0.429688	2	9.58858	58.1392	238.381	4.16053	7.7557		16.7006	0
31105	Tue Mar 28 12:43:16 2017_x000D_	15.8838	63.0822	25.7537	0.449486	2	9.58858	58.1392	238.381	4.16053	8.00394		12.7828	0
31106	Tue Mar 28 12:43:16 2017_x000D_	16.2938	62.9662	23.03	0.401949	2	9.58858	58.1392	238.381	4.16053	8.26196		18.0561	79.9461
31107	Tue Mar 28 12:43:16 2017_x000D_	16.7998	62.6403	24.6191	0.429684	2	10.785	55.758	280.926	4.90309	9.14023		9.79897	0
31108	Tue Mar 28 12:43:16 2017_x000D_	17.1063	62.5274	23.0283	0.40192	2	10.785	55.758	280.926	4.90309	9.26194		6.2037	0
31109	Tue Mar 28 12:43:16 2017_x000D_	17.313	62.5213	23.0298	0.401946	2	10.785	55.758	280.926	4.90309	9.39984		20.7615	0
31110	Tue Mar 28 12:43:16 2017_x000D_	17.9219	62.1924	20.1983	0.352526	2	10.785	55.758	280.926	4.90309	9.60921		9.7846	62.4714
31111	Tue Mar 28 12:43:16 2017_x000D_	18.228	62.0798	21.9977	0.383932	2	11.9534	54.0343	278.637	4.86313	10.203		19.5692	0
31112	Tue Mar 28 12:43:16 2017_x000D_	18.8402	61.8546	21.9981	0.383939	2	11.9534	54.0343	278.637	4.86313	10.4204		9.78563	0
31113	Tue Mar 28 12:43:16 2017_x000D_	19.1463	61.7419	20.1983	0.352526	2	11.9534	54.0343	278.637	4.86313	10.5425		9.77408	0
31114	Tue Mar 28 12:43:16 2017_x000D_	19.4521	61.6295	21.9985	0.383946	2	11.9534	54.0343	278.637	4.86313	10.6732		16.6521	47.7619
31115	Tue Mar 28 12:43:17 2017_x000D_	19.9608	61.4074	23.03	0.40195	2	12.8845	52.7429	278.637	4.86313	11.1869		13.8191	0
31116	Tue Mar 28 12:43:17 2017_x000D_	20.3661	61.1885	23.0292	0.401935	2	12.8845	52.7429	278.637	4.86313	11.2828		19.5341	0
31117	Tue Mar 28 12:43:17 2017_x000D_	20.9772	60.9637	23.0298	0.401945	2	12.8845	52.7429	278.637	4.86313	11.5357		6.90629	0
31118	Tue Mar 28 12:43:17 2017_x000D_	21.1797	60.8542	20.1955	0.352479	2	12.8845	52.7429	278.637	4.86313	11.6019		19.5236	0
31119	Tue Mar 28 12:43:17 2017_x000D_	21.7905	60.6296	20.1955	0.352478	2	12.8845	52.7429	278.637	4.86313	11.8961		9.75615	47.7702
31120	Tue Mar 28 12:43:17 2017_x000D_	22.0957	60.5173	21.9977	0.383932	2	13.8158	51.4513	315	5.49779	12.278		12.7186	0
31121	Tue Mar 28 12:43:17 2017_x000D_	22.5037	60.4021	19.2805	0.336508	2	13.8158	51.4513	315	5.49779	12.4738		11.1312	0
31122	Tue Mar 28 12:43:17 2017_x000D_	22.8056	60.1864	20.1942	0.352455	2	13.8158	51.4513	315	5.49779	12.5347		19.5018	0
31123	Tue Mar 28 12:43:17 2017_x000D_	23.4157	59.962	20.1942	0.352455	2	13.8158	51.4513	315	5.49779	12.8293		12.332	42.3726
31124	Tue Mar 28 12:43:17 2017_x000D_	23.8266	59.9503	20.1969	0.352503	2	14.9466	50.605	349.074	6.09248	12.8914		20.6756	0
31125	Tue Mar 28 12:43:17 2017_x000D_	24.433	59.6228	23.0321	0.401985	2	14.9466	50.605	349.074	6.09248	13.0886		9.73156	0
31126	Tue Mar 28 12:43:17 2017_x000D_	24.7374	59.5107	19.2783	0.33647	2	14.9466	50.605	349.074	6.09248	13.2352		19.4705	0
31127	Tue Mar 28 12:43:17 2017_x000D_	25.3465	59.2866	19.278	0.336465	2	14.9466	50.605	349.074	6.09248	13.5473		6.15538	71.0301
31128	Tue Mar 28 12:43:17 2017_x000D_	25.5516	59.2809	19.2794	0.336489	2	17.1698	49.7906	349.997	6.1086	12.6618		19.46	0
31129	Tue Mar 28 12:43:17 2017_x000D_	26.1604	59.057	19.2791	0.336484	2	17.1698	49.7906	349.997	6.1086	12.9111		0	0
31130	Tue Mar 28 12:43:17 2017_x000D_	26.1604	59.057	19.2791	0.336484	2	17.1698	49.7906	349.997	6.1086	12.9111		13.7616	0
31131	Tue Mar 28 12:43:17 2017_x000D_	26.5639	58.8388	19.2776	0.336458	2	17.1698	49.7906	349.997	6.1086	13.043		12.6761	62.5068
31132	Tue Mar 28 12:43:17 2017_x000D_	26.9706	58.7242	22.0009	0.383988	2	19.1648	49.1896	352.75	6.15664	12.3223		11.1047	0
31133	Tue Mar 28 12:43:17 2017_x000D_	27.2717	58.5089	23.0337	0.402014	2	19.1648	49.1896	352.75	6.15664	12.352		9.21345	0
31134	Tue Mar 28 12:43:17 2017_x000D_	27.5787	58.5005	22.0013	0.383996	2	19.1648	49.1896	352.75	6.15664	12.5494		6.91594	0
31135	Tue Mar 28 12:43:17 2017_x000D_	27.6749	58.291	23.0329	0.402	2	19.1648	49.1896	352.75	6.15664	12.4602		6.14638	0
31136	Tue Mar 28 12:43:18 2017_x000D_	27.8797	58.2853	23.0344	0.402025	2	19.1648	49.1896	352.75	6.15664	12.5969		9.70489	73.1034
31137	Tue Mar 28 12:43:18 2017_x000D_	28.1833	58.1736	19.2756	0.336423	2	21.5477	49.6992	8.92614	0.155791	10.7632		6.14038	0
31138	Tue Mar 28 12:43:18 2017_x000D_	28.3879	58.1679	19.2769	0.336446	2	21.5477	49.6992	8.92614	0.155791	10.8861		9.71615	0
31139	Tue Mar 28 12:43:18 2017_x000D_	28.6919	58.0562	23.0364	0.40206	2	21.5477	49.6992	8.92614	0.155791	10.9945		13.7439	0
31140	Tue Mar 28 12:43:18 2017_x000D_	29.095	57.8385	33.2966	0.581135	2	21.5477	49.6992	8.92614	0.155791	11.1		0.0123693	82.5489
31141	Tue Mar 28 12:43:18 2017_x000D_	29.0954	57.8384	41.0038	0.715651	2	24.1284	50.6539	12.535	0.218777	8.73431		6.88412	0
31142	Tue Mar 28 12:43:18 2017_x000D_	29	58.0471	59.0257	1.03019	2	24.1284	50.6539	12.535	0.218777	8.85392		3.0914	0
31143	Tue Mar 28 12:43:18 2017_x000D_	29.0031	58.1501	65.3453	1.14049	2	24.1284	50.6539	12.535	0.218777	8.9418		3.07632	0
31144	Tue Mar 28 12:43:18 2017_x000D_	29.0061	58.2526	82.8181	1.44545	2	24.1284	50.6539	12.535	0.218777	9.02952		4.35011	41.2564
31145	Tue Mar 28 12:43:18 2017_x000D_	29.1112	58.3525	91.7033	1.60053	2	25.4182	51.131	4.97241	0.086785	8.111		3.04342	0
31146	Tue Mar 28 12:43:18 2017_x000D_	29.2126	58.3494	112.742	1.96772	2	25.4182	51.131	4.97241	0.086785	8.15492		0	0
31147	Tue Mar 28 12:43:18 2017_x000D_	29.2126	58.3494	112.742	1.96772	2	25.4182	51.131	4.97241	0.086785	8.15492		11.1656	0
31148	Tue Mar 28 12:43:18 2017_x000D_	28.9983	58.0451	124.309	2.1696	2	25.4182	51.131	4.97241	0.086785	7.78601		6.19198	0
31149	Tue Mar 28 12:43:18 2017_x000D_	28.9919	57.8388	132.273	2.3086	2	25.4182	51.131	4.97241	0.086785	7.60039		13.772	46.2123
31150	Tue Mar 28 12:43:18 2017_x000D_	28.5764	57.6436	140.429	2.45094	2	26.9358	51.3951	15.6436	0.273032	6.46029		6.93459	0
31151	Tue Mar 28 12:43:18 2017_x000D_	28.4677	57.4396	142.244	2.48263	2	26.9358	51.3951	15.6436	0.273032	6.2356		24.1238	0
31152	Tue Mar 28 12:43:18 2017_x000D_	27.838	56.9395	144.466	2.5214	2	26.9358	51.3951	15.6436	0.273032	5.61732		11.1267	0
31153	Tue Mar 28 12:43:18 2017_x000D_	27.5247	56.741	142.678	2.49021	2	26.9358	51.3951	15.6436	0.273032	5.37824		24.1679	32.738
31154	Tue Mar 28 12:43:18 2017_x000D_	26.894	56.2398	140.428	2.45094	2	28.0266	51.427	2.08483	0.0363871	4.94427		8.76559	0
31155	Tue Mar 28 12:43:18 2017_x000D_	26.6826	56.0381	140.428	2.45092	2	28.0266	51.427	2.08483	0.0363871	4.80298		11.1483	0
31156	Tue Mar 28 12:43:18 2017_x000D_	26.3687	55.8392	138.472	2.41678	2	28.0266	51.427	2.08483	0.0363871	4.7134		19.8917	0
31157	Tue Mar 28 12:43:19 2017_x000D_	25.9421	55.3316	136.357	2.37987	2	28.0266	51.427	2.08483	0.0363871	4.42618		11.1633	13.0915
31158	Tue Mar 28 12:43:19 2017_x000D_	25.6278	55.1324	134.25	2.3431	2	28.4628	51.4397	2.08483	0.0363871	4.65545		19.9129	0
31159	Tue Mar 28 12:43:19 2017_x000D_	25.2007	54.6243	132.296	2.30901	2	28.4628	51.4397	2.08483	0.0363871	4.55883		8.79321	0
31160	Tue Mar 28 12:43:19 2017_x000D_	24.9886	54.422	132.297	2.30902	2	28.4628	51.4397	2.08483	0.0363871	4.57867		11.1824	0
31161	Tue Mar 28 12:43:19 2017_x000D_	24.6738	54.2224	130.063	2.27003	2	28.4628	51.4397	2.08483	0.0363871	4.70106		18.1771	14.6195
31162	Tue Mar 28 12:43:19 2017_x000D_	24.3487	53.7111	134.247	2.34305	2	28.2644	50.9946	345.199	6.02487	4.76572		11.2065	0
31163	Tue Mar 28 12:43:19 2017_x000D_	24.0332	53.5111	136.357	2.37987	2	28.2644	50.9946	345.199	6.02487	4.92299		8.81018	0
31164	Tue Mar 28 12:43:19 2017_x000D_	23.8207	53.3084	136.357	2.37987	2	28.2644	50.9946	345.199	6.02487	5.01		19.9674	0
31165	Tue Mar 28 12:43:19 2017_x000D_	23.3922	52.7991	138.46	2.41659	2	28.2644	50.9946	345.199	6.02487	5.19563		8.82073	0
31166	Tue Mar 28 12:43:19 2017_x000D_	23.1795	52.5961	138.46	2.41658	2	28.2644	50.9946	345.199	6.02487	5.33114		17.648	54.5138
31167	Tue Mar 28 12:43:19 2017_x000D_	22.7538	52.1901	138.459	2.41657	2	28.7798	49.2521	315.815	5.51202	6.70407		8.83138	0
31168	Tue Mar 28 12:43:19 2017_x000D_	22.5408	51.9869	138.459	2.41656	2	28.7798	49.2521	315.815	5.51202	6.81207		22.089	0
31169	Tue Mar 28 12:43:19 2017_x000D_	22.0081	51.4786	134.251	2.34313	2	28.7798	49.2521	315.815	5.51202	7.12834		8.83987	0
31170	Tue Mar 28 12:43:19 2017_x000D_	21.7949	51.2752	134.252	2.34313	2	28.7798	49.2521	315.815	5.51202	7.27198		17.6946	54.1393
31171	Tue Mar 28 12:43:19 2017_x000D_	21.3681	50.8681	134.252	2.34315	2	28.4224	47.4832	233.918	4.08263	7.82437		8.85052	0
31172	Tue Mar 28 12:43:19 2017_x000D_	21.1546	50.6645	134.253	2.34316	2	28.4224	47.4832	233.918	4.08263	7.93357		8.85476	0
31173	Tue Mar 28 12:43:19 2017_x000D_	20.941	50.4608	134.253	2.34316	2	28.4224	47.4832	233.918	4.08263	8.05217		11.2762	0
31174	Tue Mar 28 12:43:19 2017_x000D_	20.6237	50.2593	136.357	2.37987	2	28.4224	47.4832	233.918	4.08263	8.27807		20.0777	0
31175	Tue Mar 28 12:43:19 2017_x000D_	20.1927	49.7473	138.455	2.41649	2	28.4224	47.4832	233.918	4.08263	8.53546		7.03166	65.2997
31176	Tue Mar 28 12:43:19 2017_x000D_	20.082	49.5407	140.398	2.45041	2	27.1918	45.6878	225	3.92699	8.08666		20.0606	0
31177	Tue Mar 28 12:43:19 2017_x000D_	19.5506	49.1348	138.453	2.41647	2	27.1918	45.6878	225	3.92699	8.38271		8.88021	0
31178	Tue Mar 28 12:43:19 2017_x000D_	19.3364	48.9305	138.453	2.41646	2	27.1918	45.6878	225	3.92699	8.49838		15.6854	0
31179	Tue Mar 28 12:43:20 2017_x000D_	18.9113	48.6261	136.357	2.37987	2	27.1918	45.6878	225	3.92699	8.78637		8.89086	46.1365
31180	Tue Mar 28 12:43:20 2017_x000D_	18.6968	48.4216	136.357	2.37987	2	26.1494	44.5571	225	3.92699	8.39498		6.99964	0
31181	Tue Mar 28 12:43:20 2017_x000D_	18.4859	48.3218	138.457	2.41653	2	26.1494	44.5571	225	3.92699	8.53828		14.0847	0
31182	Tue Mar 28 12:43:20 2017_x000D_	18.2643	47.9079	138.451	2.41642	2	26.1494	44.5571	225	3.92699	8.56754		7.0142	0
31183	Tue Mar 28 12:43:20 2017_x000D_	18.0531	47.8076	136.357	2.37987	2	26.1494	44.5571	225	3.92699	8.72444		8.90142	60.2181
31184	Tue Mar 28 12:43:20 2017_x000D_	17.8384	47.6028	136.357	2.37987	2	24.9078	42.9799	226.094	3.94609	8.44675		11.3227	0
31185	Tue Mar 28 12:43:20 2017_x000D_	17.5199	47.4003	134.265	2.34336	2	24.9078	42.9799	226.094	3.94609	8.60936		6.28871	0
31186	Tue Mar 28 12:43:20 2017_x000D_	17.5127	47.1908	134.26	2.34327	2	24.9078	42.9799	226.094	3.94609	8.50995		11.3285	0
31187	Tue Mar 28 12:43:20 2017_x000D_	17.1941	46.9881	132.016	2.30411	2	24.9078	42.9799	226.094	3.94609	8.69292		11.3856	97.1348
31188	Tue Mar 28 12:43:20 2017_x000D_	16.9753	46.678	130.1	2.27067	2	22.8306	40.4962	246.853	4.30839	8.51465		7.05812	0
31189	Tue Mar 28 12:43:20 2017_x000D_	16.8646	46.4704	119.499	2.08565	2	22.8306	40.4962	246.853	4.30839	8.443		4.39598	0
31190	Tue Mar 28 12:43:20 2017_x000D_	16.7647	46.5776	110.185	1.92309	2	22.8306	40.4962	246.853	4.30839	8.58945		3.10864	0
31191	Tue Mar 28 12:43:20 2017_x000D_	16.6611	46.5797	100.416	1.75259	2	22.8306	40.4962	246.853	4.30839	8.66439		3.17338	0
31192	Tue Mar 28 12:43:20 2017_x000D_	16.6652	46.6854	83.0591	1.44966	2	22.8306	40.4962	246.853	4.30839	8.73604		3.15795	55.4589
31193	Tue Mar 28 12:43:20 2017_x000D_	16.6689	46.7906	76.5235	1.33559	2	21.5776	39.137	211.9	3.69836	9.09247		0.0218403	0
31194	Tue Mar 28 12:43:20 2017_x000D_	16.6687	46.7913	57.458	1.00283	2	21.5776	39.137	211.9	3.69836	9.09316		6.28592	0
31195	Tue Mar 28 12:43:20 2017_x000D_	16.6613	46.5819	48.9976	0.855169	2	21.5776	39.137	211.9	3.69836	8.92169		4.38502	0
31196	Tue Mar 28 12:43:20 2017_x000D_	16.7612	46.4752	36.207	0.631932	2	21.5776	39.137	211.9	3.69836	8.77764		4.39584	41.838
31197	Tue Mar 28 12:43:20 2017_x000D_	16.8612	46.3681	26.753	0.466928	2	20.5234	38.224	225	3.92699	8.92962		6.93901	0
31198	Tue Mar 28 12:43:20 2017_x000D_	17.0651	46.2589	21.699	0.37872	2	20.5234	38.224	225	3.92699	8.74754		3.12083	0
31199	Tue Mar 28 12:43:20 2017_x000D_	17.1691	46.2565	16.9289	0.295465	2	20.5234	38.224	225	3.92699	8.70473		9.82683	0
31200	Tue Mar 28 12:43:21 2017_x000D_	17.4771	46.145	13.2417	0.231112	2	20.5234	38.224	225	3.92699	8.48659		12.8191	32.6774
31201	Tue Mar 28 12:43:21 2017_x000D_	17.889	46.0313	10.2863	0.179529	2	19.6778	37.5374	213.265	3.72217	8.68022		25.0887	0
31202	Tue Mar 28 12:43:21 2017_x000D_	18.7163	45.909	13.243	0.231134	2	19.6778	37.5374	213.265	3.72217	8.42663		12.8118	0
31203	Tue Mar 28 12:43:21 2017_x000D_	19.128	45.7955	16.1394	0.281686	2	19.6778	37.5374	213.265	3.72217	8.27638		22.6103	0
31204	Tue Mar 28 12:43:21 2017_x000D_	19.8474	45.5708	22.7489	0.397044	2	19.6778	37.5374	213.265	3.72217	8.03519		12.7994	0
31205	Tue Mar 28 12:43:21 2017_x000D_	20.2587	45.4574	25.5062	0.445168	2	19.6778	37.5374	213.265	3.72217	7.94127		18.0945	47.989
31206	Tue Mar 28 12:43:21 2017_x000D_	20.7668	45.1324	29.5048	0.514956	2	18.1275	37.9316	159.508	2.78394	7.66925		9.81069	0
31207	Tue Mar 28 12:43:21 2017_x000D_	21.0743	45.0211	33.6804	0.587834	2	18.1275	37.9316	159.508	2.78394	7.67754		11.1793	0
31208	Tue Mar 28 12:43:21 2017_x000D_	21.3781	44.8053	32.1155	0.560522	2	18.1275	37.9316	159.508	2.78394	7.60356		18.0803	0
31209	Tue Mar 28 12:43:21 2017_x000D_	21.8857	44.4804	36.2232	0.632214	2	18.1275	37.9316	159.508	2.78394	7.55055		11.1727	50.2989
31210	Tue Mar 28 12:43:21 2017_x000D_	22.1893	44.2647	34.5946	0.603789	2	16.5675	38.546	160.102	2.79431	8.01924		19.8658	0
31211	Tue Mar 28 12:43:21 2017_x000D_	22.6934	43.8353	36.2227	0.632206	2	16.5675	38.546	160.102	2.79431	8.09341		13.8484	0
31212	Tue Mar 28 12:43:21 2017_x000D_	23.1004	43.6175	36.2235	0.632219	2	16.5675	38.546	160.102	2.79431	8.27036		6.92154	0
31213	Tue Mar 28 12:43:21 2017_x000D_	23.3038	43.5086	33.6801	0.587829	2	16.5675	38.546	160.102	2.79431	8.36691		17.561	6.56699
31214	Tue Mar 28 12:43:21 2017_x000D_	23.7041	43.0815	33.6784	0.587799	2	16.3487	38.5394	158.16	2.76041	8.6448		9.78301	0
31215	Tue Mar 28 12:43:21 2017_x000D_	24.0108	42.9707	34.5943	0.603784	2	16.3487	38.5394	158.16	2.76041	8.85123		6.91748	0
31216	Tue Mar 28 12:43:21 2017_x000D_	24.2141	42.8619	32.1137	0.560489	2	16.3487	38.5394	158.16	2.76041	8.97488		22.328	0
31217	Tue Mar 28 12:43:21 2017_x000D_	24.8208	42.4308	32.113	0.560478	2	16.3487	38.5394	158.16	2.76041	9.32306		8.77414	61.1072
31218	Tue Mar 28 12:43:21 2017_x000D_	25.0208	42.2174	32.112	0.56046	2	16.8729	36.5711	224.66	3.92105	9.91307		20.7417	0
31219	Tue Mar 28 12:43:21 2017_x000D_	25.6304	41.8912	29.4982	0.514842	2	16.8729	36.5711	224.66	3.92105	10.2468		6.91465	0
31220	Tue Mar 28 12:43:21 2017_x000D_	25.8337	41.7826	32.1129	0.560476	2	16.8729	36.5711	224.66	3.92105	10.3661		20.7309	0
31221	Tue Mar 28 12:43:21 2017_x000D_	26.443	41.4566	29.4986	0.514847	2	16.8729	36.5711	224.66	3.92105	10.745		8.7699	0
31222	Tue Mar 28 12:43:22 2017_x000D_	26.6429	41.2433	29.4972	0.514824	2	16.8729	36.5711	224.66	3.92105	10.8297		19.5271	48.29
31223	Tue Mar 28 12:43:22 2017_x000D_	27.2551	41.0222	29.4989	0.514853	2	17.3779	35.0427	245.269	4.28075	11.5461		11.1403	0
31224	Tue Mar 28 12:43:22 2017_x000D_	27.5578	40.8071	28.1407	0.491148	2	17.3779	35.0427	245.269	4.28075	11.6987		6.90671	0
31225	Tue Mar 28 12:43:22 2017_x000D_	27.7608	40.6985	30.6774	0.535422	2	17.3779	35.0427	245.269	4.28075	11.8234		18.0154	0
31226	Tue Mar 28 12:43:22 2017_x000D_	28.2666	40.3748	29.4979	0.514835	2	17.3779	35.0427	245.269	4.28075	12.1242		6.90265	70.5007
31227	Tue Mar 28 12:43:22 2017_x000D_	28.4695	40.2663	32.1145	0.560504	2	19.196	33.5537	312.282	5.45035	11.448		9.74406	0
31228	Tue Mar 28 12:43:22 2017_x000D_	28.775	40.156	28.1408	0.491149	2	19.196	33.5537	312.282	5.45035	11.6339		18.0071	0
31229	Tue Mar 28 12:43:22 2017_x000D_	29.2806	39.8325	32.1154	0.560519	2	19.196	33.5537	312.282	5.45035	11.8795		6.89595	0
31230	Tue Mar 28 12:43:22 2017_x000D_	29.4833	39.7241	29.4984	0.514844	2	19.196	33.5537	312.282	5.45035	11.9959		13.7892	85.8728
31231	Tue Mar 28 12:43:22 2017_x000D_	29.8886	39.5073	29.4986	0.514848	2	21.8698	32.5318	351.074	6.12739	10.6282		8.75937	0
31232	Tue Mar 28 12:43:22 2017_x000D_	30.0882	39.2942	29.4972	0.514823	2	21.8698	32.5318	351.074	6.12739	10.6429		9.73638	0
31233	Tue Mar 28 12:43:22 2017_x000D_	30.3935	39.1841	30.678	0.535433	2	21.8698	32.5318	351.074	6.12739	10.8123		13.7852	0
31234	Tue Mar 28 12:43:22 2017_x000D_	30.7987	38.9674	30.6784	0.535439	2	21.8698	32.5318	351.074	6.12739	11.0065		4.37859	0
31235	Tue Mar 28 12:43:22 2017_x000D_	30.8985	38.8609	29.4976	0.514829	2	21.8698	32.5318	351.074	6.12739	11.0261		6.89189	59.1421
31236	Tue Mar 28 12:43:22 2017_x000D_	31.1011	38.7526	32.1162	0.560533	2	23.6588	31.7036	0	0	10.2507		6.88659	0
31237	Tue Mar 28 12:43:22 2017_x000D_	31.3035	38.6443	29.4977	0.514832	2	23.6588	31.7036	0	0	10.3254		6.16295	0
31238	Tue Mar 28 12:43:22 2017_x000D_	31.5089	38.6407	29.4992	0.514859	2	23.6588	31.7036	0	0	10.476		13.1358	0
31239	Tue Mar 28 12:43:22 2017_x000D_	31.8083	38.3212	33.6853	0.587919	2	23.6588	31.7036	0	0	10.498		6.88518	98.1048
31240	Tue Mar 28 12:43:22 2017_x000D_	32.0107	38.213	36.2339	0.6324	2	26.7696	30.6952	349.074	6.09248	9.16441		3.09664	0
31241	Tue Mar 28 12:43:22 2017_x000D_	32.1139	38.2109	46.876	0.818141	2	26.7696	30.6952	349.074	6.09248	9.22211		3.12167	0
31242	Tue Mar 28 12:43:22 2017_x000D_	32.1173	38.3149	65.3837	1.14116	2	26.7696	30.6952	349.074	6.09248	9.30901		6.95889	0
31243	Tue Mar 28 12:43:23 2017_x000D_	32.0205	38.5257	73.463	1.28217	2	26.7696	30.6952	349.074	6.09248	9.42808		4.40654	65.0646
31244	Tue Mar 28 12:43:23 2017_x000D_	32.126	38.6279	88.6668	1.54753	2	28.7769	29.8739	349.074	6.09248	9.37278		0.0169706	0
31245	Tue Mar 28 12:43:23 2017_x000D_	32.1256	38.6275	100.41	1.75249	2	28.7769	29.8739	349.074	6.09248	9.37226		4.39991	0
31246	Tue Mar 28 12:43:23 2017_x000D_	32.2305	38.73	115.072	2.00839	2	28.7769	29.8739	349.074	6.09248	9.50568		0.00848528	0
31247	Tue Mar 28 12:43:23 2017_x000D_	32.2303	38.7302	122.958	2.14602	2	28.7769	29.8739	349.074	6.09248	9.50579		6.27042	56.3884
31248	Tue Mar 28 12:43:23 2017_x000D_	32.2234	38.5213	143.82	2.51013	2	30.5556	29.2663	345.308	6.02676	9.40407		3.08464	0
31249	Tue Mar 28 12:43:23 2017_x000D_	32.1206	38.5234	150.209	2.62164	2	30.5556	29.2663	345.308	6.02676	9.38846		4.41287	0
31250	Tue Mar 28 12:43:23 2017_x000D_	32.015	38.421	159.452	2.78297	2	30.5556	29.2663	345.308	6.02676	9.2703		4.42553	0
31251	Tue Mar 28 12:43:23 2017_x000D_	31.9092	38.3182	163.205	2.84847	2	30.5556	29.2663	345.308	6.02676	9.15255		12.7424	0
31252	Tue Mar 28 12:43:23 2017_x000D_	31.4957	38.2211	171.863	2.99957	2	30.5556	29.2663	345.308	6.02676	9.00401		21.8608	46.4923
31253	Tue Mar 28 12:43:23 2017_x000D_	30.7729	38.1286	169.494	2.95822	2	32.0956	29.0928	10.9264	0.190702	9.1321		9.80536	0
31254	Tue Mar 28 12:43:23 2017_x000D_	30.4616	38.029	166.019	2.89757	2	32.0956	29.0928	10.9264	0.190702	9.08436		15.4283	0
31255	Tue Mar 28 12:43:23 2017_x000D_	29.9474	38.0379	165.235	2.88389	2	32.0956	29.0928	10.9264	0.190702	9.19943		27.8799	0
31256	Tue Mar 28 12:43:23 2017_x000D_	29.1113	37.6322	159.462	2.78314	2	32.0956	29.0928	10.9264	0.190702	9.04585		6.97569	58.4176
31257	Tue Mar 28 12:43:23 2017_x000D_	28.9021	37.5307	156.739	2.73562	2	33.8038	30.0276	17.8763	0.312	8.96232		9.83005	0
31258	Tue Mar 28 12:43:23 2017_x000D_	28.59	37.4309	152.802	2.6669	2	33.8038	30.0276	17.8763	0.312	9.05497		23.7409	0
31259	Tue Mar 28 12:43:23 2017_x000D_	27.8589	37.128	148.708	2.59544	2	33.8038	30.0276	17.8763	0.312	9.26054		11.3026	0
31260	Tue Mar 28 12:43:23 2017_x000D_	27.5428	36.923	150.241	2.6222	2	33.8038	30.0276	17.8763	0.312	9.31379		20.9606	29.2007
31261	Tue Mar 28 12:43:23 2017_x000D_	26.9142	36.618	144.489	2.52181	2	34.6577	30.4948	25.8526	0.451214	9.87195		11.316	0
31262	Tue Mar 28 12:43:23 2017_x000D_	26.5977	36.4128	146.222	2.55205	2	34.6577	30.4948	25.8526	0.451214	9.99932		20.1285	0
31263	Tue Mar 28 12:43:23 2017_x000D_	26.0683	36.0006	144.489	2.52181	2	34.6577	30.4948	25.8526	0.451214	10.2025		11.3318	0
31264	Tue Mar 28 12:43:24 2017_x000D_	25.7513	35.7952	146.22	2.55202	2	34.6577	30.4948	25.8526	0.451214	10.3643		20.1561	9.38368
31265	Tue Mar 28 12:43:24 2017_x000D_	25.2212	35.3824	144.488	2.5218	2	34.8862	30.2812	352.345	6.14958	10.9286		11.3468	0
31266	Tue Mar 28 12:43:24 2017_x000D_	24.9038	35.1767	146.219	2.552	2	34.8862	30.2812	352.345	6.14958	11.1182		7.01062	0
31267	Tue Mar 28 12:43:24 2017_x000D_	24.6935	35.0748	148.704	2.59537	2	34.8862	30.2812	352.345	6.14958	11.2636		8.93812	0
31268	Tue Mar 28 12:43:24 2017_x000D_	24.4797	34.8673	148.701	2.59533	2	34.8862	30.2812	352.345	6.14958	11.3722		18.3473	0
31269	Tue Mar 28 12:43:24 2017_x000D_	23.9514	34.5592	152.787	2.66663	2	34.8862	30.2812	352.345	6.14958	11.7419		8.94452	72.7804
31270	Tue Mar 28 12:43:24 2017_x000D_	23.7374	34.3516	152.783	2.66657	2	34.9966	27.8577	0	0	12.9977		18.9902	0
31271	Tue Mar 28 12:43:24 2017_x000D_	23.1117	34.2557	155.477	2.71359	2	34.9966	27.8577	0	0	13.4976		8.95515	0
31272	Tue Mar 28 12:43:24 2017_x000D_	22.8974	34.0479	155.474	2.71353	2	34.9966	27.8577	0	0	13.5908		19.8422	0
31273	Tue Mar 28 12:43:24 2017_x000D_	22.2675	33.8462	155.477	2.71358	2	34.9966	27.8577	0	0	14.0674		8.96788	56.3701
31274	Tue Mar 28 12:43:24 2017_x000D_	22.0529	33.6381	155.473	2.71352	2	33.9742	26.2812	297.408	5.19074	14.0086		12.9261	0
31275	Tue Mar 28 12:43:24 2017_x000D_	21.6337	33.5385	152.792	2.66672	2	33.9742	26.2812	297.408	5.19074	14.3163		17.9528	0
31276	Tue Mar 28 12:43:24 2017_x000D_	21.204	33.122	152.786	2.66662	2	33.9742	26.2812	297.408	5.19074	14.487		9.35802	0
31277	Tue Mar 28 12:43:24 2017_x000D_	20.8921	33.1266	151.34	2.64139	2	33.9742	26.2812	297.408	5.19074	14.7649		20.3106	82.7133
31278	Tue Mar 28 12:43:24 2017_x000D_	20.3575	32.7112	152.787	2.66663	2	31.3907	25.3183	260.02	4.5382	13.2811		9.94479	0
31279	Tue Mar 28 12:43:24 2017_x000D_	20.0418	32.6101	154.112	2.68977	2	31.3907	25.3183	260.02	4.5382	13.4895		7.06821	0
31280	Tue Mar 28 12:43:24 2017_x000D_	19.8299	32.5071	151.339	2.64137	2	31.3907	25.3183	260.02	4.5382	13.6136		20.3406	0
31281	Tue Mar 28 12:43:24 2017_x000D_	19.2945	32.0911	152.784	2.66659	2	31.3907	25.3183	260.02	4.5382	13.8632		6.2586	0
31282	Tue Mar 28 12:43:24 2017_x000D_	19.0859	32.094	152.788	2.66665	2	31.3907	25.3183	260.02	4.5382	14.047		21.2263	53.9757
31283	Tue Mar 28 12:43:24 2017_x000D_	18.4493	31.7852	155.466	2.7134	2	29.661	24.8231	241.677	4.21806	13.1975		7.08563	0
31284	Tue Mar 28 12:43:24 2017_x000D_	18.2369	31.6819	152.789	2.66666	2	29.661	24.8231	241.677	4.21806	13.3249		7.07769	0
31285	Tue Mar 28 12:43:24 2017_x000D_	18.0246	31.579	155.466	2.71339	2	29.661	24.8231	241.677	4.21806	13.4554		18.5104	0
31286	Tue Mar 28 12:43:25 2017_x000D_	17.4917	31.268	151.34	2.64139	2	29.661	24.8231	241.677	4.21806	13.7706		11.4733	73.2469
31287	Tue Mar 28 12:43:25 2017_x000D_	17.1707	31.0601	152.786	2.66662	2	27.2745	24.3075	236.51	4.12787	12.1525		14.1915	0
31288	Tue Mar 28 12:43:25 2017_x000D_	16.7451	30.8536	152.787	2.66663	2	27.2745	24.3075	236.51	4.12787	12.3984		6.27656	0
31289	Tue Mar 28 12:43:25 2017_x000D_	16.5359	30.8564	152.79	2.66669	2	27.2745	24.3075	236.51	4.12787	12.578		11.475	0
31290	Tue Mar 28 12:43:25 2017_x000D_	16.2149	30.6484	151.343	2.64143	2	27.2745	24.3075	236.51	4.12787	12.7484		4.53178	93.8206
31291	Tue Mar 28 12:43:25 2017_x000D_	16.1063	30.5434	150.246	2.62229	2	24.2401	23.5507	226.572	3.95442	10.7264		7.10182	0
31292	Tue Mar 28 12:43:25 2017_x000D_	15.8933	30.4401	152.787	2.66664	2	24.2401	23.5507	226.572	3.95442	10.8228		17.0818	0
31293	Tue Mar 28 12:43:25 2017_x000D_	15.3624	30.2343	146.262	2.55276	2	24.2401	23.5507	226.572	3.95442	11.1123		4.52532	0
31294	Tue Mar 28 12:43:25 2017_x000D_	15.2541	30.1293	142.179	2.48149	2	24.2401	23.5507	226.572	3.95442	11.1367		0.0127279	0
31295	Tue Mar 28 12:43:25 2017_x000D_	15.2544	30.129	133.891	2.33684	2	24.2401	23.5507	226.572	3.95442	11.1363		3.18262	68.4007
31296	Tue Mar 28 12:43:25 2017_x000D_	15.2587	30.235	119.282	2.08186	2	22.0801	22.8207	190.504	3.32493	10.0749		3.19461	0
31297	Tue Mar 28 12:43:25 2017_x000D_	15.263	30.3414	107.217	1.87129	2	22.0801	22.8207	190.504	3.32493	10.1506		3.2036	0
31298	Tue Mar 28 12:43:25 2017_x000D_	15.2673	30.4481	89.0198	1.55369	2	22.0801	22.8207	190.504	3.32493	10.227		3.13841	0
31299	Tue Mar 28 12:43:25 2017_x000D_	15.1627	30.4498	80.2208	1.40012	2	22.0801	22.8207	190.504	3.32493	10.2982		4.40764	73.3428
31300	Tue Mar 28 12:43:25 2017_x000D_	15.2637	30.3431	62.6954	1.09424	2	19.6905	22.3043	180	3.14159	9.17708		3.18204	0
31301	Tue Mar 28 12:43:25 2017_x000D_	15.2599	30.2371	55.7054	0.972242	2	19.6905	22.3043	180	3.14159	9.08623		4.41662	0
31302	Tue Mar 28 12:43:25 2017_x000D_	15.3607	30.1298	46.791	0.816658	2	19.6905	22.3043	180	3.14159	8.94347		11.3238	0
31303	Tue Mar 28 12:43:25 2017_x000D_	15.5588	29.8085	36.0452	0.629107	2	19.6905	22.3043	180	3.14159	8.56644		3.13224	47.7388
31304	Tue Mar 28 12:43:25 2017_x000D_	15.6632	29.8072	29.2601	0.510686	2	18.1763	21.815	189.321	3.30428	8.378		4.42305	0
31305	Tue Mar 28 12:43:25 2017_x000D_	15.7641	29.6997	25.2199	0.440171	2	18.1763	21.815	189.321	3.30428	8.24544		19.7649	0
31306	Tue Mar 28 12:43:25 2017_x000D_	16.3849	29.4791	19.5492	0.341198	2	18.1763	21.815	189.321	3.30428	7.87068		11.2558	0
31307	Tue Mar 28 12:43:26 2017_x000D_	16.6914	29.2627	18.6145	0.324885	2	18.1763	21.815	189.321	3.30428	7.59428		25.7765	39.9294
31308	Tue Mar 28 12:43:26 2017_x000D_	17.5212	29.0398	18.6157	0.324904	2	16.8713	21.5533	180	3.14159	7.51466		9.88044	0
31309	Tue Mar 28 12:43:26 2017_x000D_	17.8316	28.9297	22.4383	0.391623	2	16.8713	21.5533	180	3.14159	7.43865		13.9488	0
31310	Tue Mar 28 12:43:26 2017_x000D_	18.2425	28.7121	22.4375	0.391608	2	16.8713	21.5533	180	3.14159	7.28894		19.7363	0
31311	Tue Mar 28 12:43:26 2017_x000D_	18.8625	28.4921	27.8979	0.48691	2	16.8713	21.5533	180	3.14159	7.21885		11.2499	0
31312	Tue Mar 28 12:43:26 2017_x000D_	19.1689	28.2759	29.2659	0.510787	2	16.8713	21.5533	180	3.14159	7.10439		20.9097	33.4719
31313	Tue Mar 28 12:43:26 2017_x000D_	19.7849	27.9498	31.9051	0.556849	2	15.7851	21.2983	180	3.14159	7.7615		9.86147	0
31314	Tue Mar 28 12:43:26 2017_x000D_	20.0947	27.8399	36.0575	0.629323	2	15.7851	21.2983	180	3.14159	7.83359		22.1065	0
31315	Tue Mar 28 12:43:26 2017_x000D_	20.5992	27.3028	40.3138	0.703608	2	15.7851	21.2983	180	3.14159	7.69608		8.83967	0
31316	Tue Mar 28 12:43:26 2017_x000D_	20.8009	27.088	40.3135	0.703603	2	15.7851	21.2983	180	3.14159	7.66021		8.83762	9.28245
31317	Tue Mar 28 12:43:26 2017_x000D_	21.0025	26.8732	40.3132	0.703598	2	15.5756	21.0706	190.926	3.33229	7.9449		22.4674	0
31318	Tue Mar 28 12:43:26 2017_x000D_	21.6144	26.4414	40.3138	0.703608	2	15.5756	21.0706	190.926	3.33229	8.08162		6.95827	0
31319	Tue Mar 28 12:43:26 2017_x000D_	21.8194	26.3329	37.8467	0.66055	2	15.5756	21.0706	190.926	3.33229	8.16559		17.6709	0
31320	Tue Mar 28 12:43:26 2017_x000D_	22.2226	25.9035	37.8458	0.660534	2	15.5756	21.0706	190.926	3.33229	8.21824		11.2217	6.57916
31321	Tue Mar 28 12:43:26 2017_x000D_	22.5282	25.6878	36.054	0.629261	2	15.3564	21.0638	202.715	3.53804	8.53323		6.95827	0
31322	Tue Mar 28 12:43:26 2017_x000D_	22.7332	25.5793	38.4786	0.671579	2	15.3564	21.0638	202.715	3.53804	8.6491		15.5737	0
31323	Tue Mar 28 12:43:26 2017_x000D_	23.1396	25.2563	36.0541	0.629263	2	15.3564	21.0638	202.715	3.53804	8.84055		8.83119	0
31324	Tue Mar 28 12:43:26 2017_x000D_	23.3411	25.0417	36.0535	0.629252	2	15.3564	21.0638	202.715	3.53804	8.92071		18.1315	0
31325	Tue Mar 28 12:43:26 2017_x000D_	23.8513	24.7177	31.8968	0.556704	2	15.3564	21.0638	202.715	3.53804	9.24739		6.94891	57.2507
31326	Tue Mar 28 12:43:26 2017_x000D_	24.056	24.6093	29.2534	0.510568	2	16.5197	19.551	239.785	4.18503	9.07646		6.95281	0
31327	Tue Mar 28 12:43:26 2017_x000D_	24.2609	24.501	31.8972	0.556712	2	16.5197	19.551	239.785	4.18503	9.18851		15.5629	0
31328	Tue Mar 28 12:43:27 2017_x000D_	24.667	24.1782	29.2522	0.510548	2	16.5197	19.551	239.785	4.18503	9.3696		6.23732	0
31329	Tue Mar 28 12:43:27 2017_x000D_	24.8749	24.1761	29.2538	0.510574	2	16.5197	19.551	239.785	4.18503	9.54992		15.5611	33.276
31330	Tue Mar 28 12:43:27 2017_x000D_	25.281	23.8534	31.8971	0.556709	2	17.2159	18.6875	297.566	5.19351	9.5777		6.94486	0
31331	Tue Mar 28 12:43:27 2017_x000D_	25.4856	23.7451	29.2526	0.510554	2	17.2159	18.6875	297.566	5.19351	9.69367		13.8843	0
31332	Tue Mar 28 12:43:27 2017_x000D_	25.8947	23.5287	29.2527	0.510556	2	17.2159	18.6875	297.566	5.19351	9.93775		4.41868	0
31333	Tue Mar 28 12:43:27 2017_x000D_	25.9956	23.4214	33.4821	0.584373	2	17.2159	18.6875	297.566	5.19351	9.97461		11.2001	66.3984
31334	Tue Mar 28 12:43:27 2017_x000D_	26.3006	23.2061	31.8969	0.556707	2	19.0275	17.416	339.508	5.92553	9.29641		0	0
31335	Tue Mar 28 12:43:27 2017_x000D_	26.3006	23.2061	31.8969	0.556707	2	19.0275	17.416	339.508	5.92553	9.29641		9.8177	0
31336	Tue Mar 28 12:43:27 2017_x000D_	26.6091	23.0969	36.0575	0.629322	2	19.0275	17.416	339.508	5.92553	9.47382		8.82065	0
31337	Tue Mar 28 12:43:27 2017_x000D_	26.8103	22.8825	36.0569	0.629311	2	19.0275	17.416	339.508	5.92553	9.51076		9.82818	0
31338	Tue Mar 28 12:43:27 2017_x000D_	27.1191	22.7731	48.9711	0.854707	2	19.0275	17.416	339.508	5.92553	9.70425		0.0108167	71.2482
31339	Tue Mar 28 12:43:27 2017_x000D_	27.1193	22.7728	57.4661	1.00297	2	21.258	16.6004	0	0	8.51195		7.01571	0
31340	Tue Mar 28 12:43:27 2017_x000D_	27.0221	22.9855	73.5738	1.28411	2	21.258	16.6004	0	0	8.602		3.17536	0
31341	Tue Mar 28 12:43:27 2017_x000D_	27.0252	23.0913	80.0554	1.39723	2	21.258	16.6004	0	0	8.68288		3.10824	0
31342	Tue Mar 28 12:43:27 2017_x000D_	27.1288	23.09	88.7775	1.54946	2	21.258	16.6004	0	0	8.75107		3.20003	65.1854
31343	Tue Mar 28 12:43:27 2017_x000D_	27.125	22.9834	106.826	1.86446	2	23.2692	15.778	351.074	6.12739	8.17221		3.18763	0
31344	Tue Mar 28 12:43:27 2017_x000D_	27.1216	22.8772	113.472	1.98046	2	23.2692	15.778	351.074	6.12739	8.07711		6.37546	0
31345	Tue Mar 28 12:43:27 2017_x000D_	27.1146	22.6648	126.938	2.21548	2	23.2692	15.778	351.074	6.12739	7.88766		0.0127279	0
31346	Tue Mar 28 12:43:27 2017_x000D_	27.1143	22.6651	135.474	2.36447	2	23.2692	15.778	351.074	6.12739	7.88777		9.00753	41.7939
31347	Tue Mar 28 12:43:27 2017_x000D_	26.9	22.4548	144.069	2.51447	2	24.6034	15.3771	0	0	7.44098		11.4325	0
31348	Tue Mar 28 12:43:27 2017_x000D_	26.5818	22.2451	145.792	2.54455	2	24.6034	15.3771	0	0	7.14727		18.4639	0
31349	Tue Mar 28 12:43:27 2017_x000D_	26.0527	21.9307	141.702	2.47316	2	24.6034	15.3771	0	0	6.71194		13.5323	0
31350	Tue Mar 28 12:43:28 2017_x000D_	25.7312	21.6143	137.559	2.40085	2	24.6034	15.3771	0	0	6.33834		13.5366	29.6155
31351	Tue Mar 28 12:43:28 2017_x000D_	25.4096	21.2978	133.41	2.32844	2	25.4993	14.9625	340.522	5.94323	6.33593		9.0329	0
31352	Tue Mar 28 12:43:28 2017_x000D_	25.1949	21.0867	133.41	2.32845	2	25.4993	14.9625	340.522	5.94323	6.13176		22.5907	0
31353	Tue Mar 28 12:43:28 2017_x000D_	24.6581	20.5586	129.301	2.25673	2	25.4993	14.9625	340.522	5.94323	5.65897		13.5663	0
31354	Tue Mar 28 12:43:28 2017_x000D_	24.3358	20.2414	125.269	2.18636	2	25.4993	14.9625	340.522	5.94323	5.4056		23.1556	0
31355	Tue Mar 28 12:43:28 2017_x000D_	23.8989	19.6051	125.269	2.18636	2	25.4993	14.9625	340.522	5.94323	4.9107		10.1704	20.8965
31356	Tue Mar 28 12:43:28 2017_x000D_	23.7847	19.2859	121.348	2.11792	2	26.1664	14.7621	0	0	5.11246		25.9315	0
31357	Tue Mar 28 12:43:28 2017_x000D_	23.344	18.5423	122.838	2.14393	2	26.1664	14.7621	0	0	4.71761		9.06895	0
31358	Tue Mar 28 12:43:28 2017_x000D_	23.1285	18.3303	122.84	2.14397	2	26.1664	14.7621	0	0	4.68624		23.2164	0
31359	Tue Mar 28 12:43:28 2017_x000D_	22.6905	17.6923	122.841	2.14398	2	26.1664	14.7621	0	0	4.5462		7.21383	20.7325
31360	Tue Mar 28 12:43:28 2017_x000D_	22.5791	17.4792	125.264	2.18627	2	25.519	14.5203	3.23479	0.0564577	4.1711		9.08378	0
31361	Tue Mar 28 12:43:28 2017_x000D_	22.3633	17.2668	125.266	2.1863	2	25.519	14.5203	3.23479	0.0564577	4.1835		10.2011	0
31362	Tue Mar 28 12:43:28 2017_x000D_	22.2483	16.9468	129.286	2.25647	2	25.519	14.5203	3.23479	0.0564577	4.07252		16.1081	0
31363	Tue Mar 28 12:43:28 2017_x000D_	21.9212	16.521	126.953	2.21576	2	25.519	14.5203	3.23479	0.0564577	4.11667		16.1304	54.4189
31364	Tue Mar 28 12:43:28 2017_x000D_	21.5934	16.0948	129.285	2.25645	2	27.2912	14.1333	346.987	6.05607	6.02598		9.0923	0
31365	Tue Mar 28 12:43:28 2017_x000D_	21.3773	15.8823	133.217	2.32507	2	27.2912	14.1333	346.987	6.05607	6.16711		9.11766	0
31366	Tue Mar 28 12:43:28 2017_x000D_	21.1609	15.6689	129.287	2.25649	2	27.2912	14.1333	346.987	6.05607	6.3197		16.1425	0
31367	Tue Mar 28 12:43:28 2017_x000D_	20.8327	15.2425	135.442	2.36392	2	27.2912	14.1333	346.987	6.05607	6.55306		7.1429	0
31368	Tue Mar 28 12:43:28 2017_x000D_	20.6196	15.1363	133.383	2.32797	2	27.2912	14.1333	346.987	6.05607	6.74657		11.6573	42.1256
31369	Tue Mar 28 12:43:28 2017_x000D_	20.3996	14.816	135.442	2.36392	2	27.7887	12.8202	350.003	6.1087	7.65389		18.246	0
31370	Tue Mar 28 12:43:28 2017_x000D_	19.9662	14.3893	135.442	2.36392	2	27.7887	12.8202	350.003	6.1087	7.97832		4.57794	0
31371	Tue Mar 28 12:43:29 2017_x000D_	19.8575	14.2822	135.442	2.36392	2	27.7887	12.8202	350.003	6.1087	8.06482		18.2672	0
31372	Tue Mar 28 12:43:29 2017_x000D_	19.4236	13.855	135.442	2.36392	2	27.7887	12.8202	350.003	6.1087	8.42886		4.55462	69.055
31373	Tue Mar 28 12:43:29 2017_x000D_	19.3154	13.7485	135.442	2.36392	2	27.2304	10.5871	326.258	5.69427	8.52301		4.58218	0
31374	Tue Mar 28 12:43:29 2017_x000D_	19.2066	13.6413	135.442	2.36392	2	27.2304	10.5871	326.258	5.69427	8.58542		11.5855	0
31375	Tue Mar 28 12:43:29 2017_x000D_	18.8846	13.4281	133.386	2.32803	2	27.2304	10.5871	326.258	5.69427	8.8161		3.2328	0
31376	Tue Mar 28 12:43:29 2017_x000D_	18.881	13.3204	131.479	2.29475	2	27.2304	10.5871	326.258	5.69427	8.78541		9.14742	35.5818
31377	Tue Mar 28 12:43:29 2017_x000D_	18.6637	13.1065	131.48	2.29476	2	26.8415	9.46661	294.997	5.14867	8.95127		4.5631	0
31378	Tue Mar 28 12:43:29 2017_x000D_	18.5553	12.9998	131.177	2.28948	2	26.8415	9.46661	294.997	5.14867	9.00803		7.25674	0
31379	Tue Mar 28 12:43:29 2017_x000D_	18.4433	12.7854	128.811	2.24818	2	26.8415	9.46661	294.997	5.14867	9.03018		9.16866	0
31380	Tue Mar 28 12:43:29 2017_x000D_	18.2254	12.5711	133.382	2.32796	2	26.8415	9.46661	294.997	5.14867	9.15833		7.26078	0
31381	Tue Mar 28 12:43:29 2017_x000D_	18.1133	12.3566	131.174	2.28942	2	26.8415	9.46661	294.997	5.14867	9.19421		11.7199	56.4534
31382	Tue Mar 28 12:43:29 2017_x000D_	17.8918	12.0348	137.495	2.39973	2	25.3565	8.31081	259.511	4.52932	8.34205		7.17242	0
31383	Tue Mar 28 12:43:29 2017_x000D_	17.6778	11.9282	139.713	2.43845	2	25.3565	8.31081	259.511	4.52932	8.48811		3.20936	0
31384	Tue Mar 28 12:43:29 2017_x000D_	17.6737	11.8213	158.755	2.7708	2	25.3565	8.31081	259.511	4.52932	8.44683		4.59061	0
31385	Tue Mar 28 12:43:29 2017_x000D_	17.7825	11.9289	168.139	2.93457	2	25.3565	8.31081	259.511	4.52932	8.39381		6.31802	52.9089
31386	Tue Mar 28 12:43:29 2017_x000D_	17.9931	11.9284	174.088	3.0384	2	23.861	7.376	190.926	3.33229	7.42675		0.0192094	0
31387	Tue Mar 28 12:43:29 2017_x000D_	17.9935	11.9289	186.376	3.25288	2	23.861	7.376	190.926	3.33229	7.42674		7.10139	0
31388	Tue Mar 28 12:43:29 2017_x000D_	18.0921	11.7137	204.948	3.57702	2	23.861	7.376	190.926	3.33229	7.21775		3.16502	0
31389	Tue Mar 28 12:43:29 2017_x000D_	18.1976	11.7133	211.701	3.69488	2	23.861	7.376	190.926	3.33229	7.13346		8.91767	49.9912
31390	Tue Mar 28 12:43:29 2017_x000D_	18.4015	11.497	228.923	3.99546	2	22.3552	6.6623	188.637	3.29233	6.24548		3.24151	0
31391	Tue Mar 28 12:43:29 2017_x000D_	18.3982	11.389	239.125	4.17353	2	22.3552	6.6623	188.637	3.29233	6.16438		0.0241868	0
31392	Tue Mar 28 12:43:29 2017_x000D_	18.3983	11.3882	257.39	4.4923	2	22.3552	6.6623	188.637	3.29233	6.1637		4.43733	0
31393	Tue Mar 28 12:43:30 2017_x000D_	18.2966	11.4956	266.317	4.64811	2	22.3552	6.6623	188.637	3.29233	6.31134		0.015	26.612
31394	Tue Mar 28 12:43:30 2017_x000D_	18.2963	11.4952	-82.5269	-1.44037	2	22.3944	5.7761	188.243	3.28547	7.0358		3.22652	0
31395	Tue Mar 28 12:43:30 2017_x000D_	18.2996	11.6027	-76.5387	-1.33585	2	22.3944	5.7761	188.243	3.28547	7.12156		7.26749	0
31396	Tue Mar 28 12:43:30 2017_x000D_	18.4118	11.8174	-73.7811	-1.28772	2	22.3944	5.7761	188.243	3.28547	7.23591		19.7069	0
31397	Tue Mar 28 12:43:30 2017_x000D_	18.5383	12.462	-71.0934	-1.24081	2	22.3944	5.7761	188.243	3.28547	7.71821		7.27027	0
31398	Tue Mar 28 12:43:30 2017_x000D_	18.6507	12.6767	-73.7808	-1.28772	2	22.3944	5.7761	188.243	3.28547	7.85071		13.3715	18.6087
31399	Tue Mar 28 12:43:30 2017_x000D_	18.7702	13.1061	-76.5416	-1.3359	2	21.9752	5.3189	233.974	4.08362	8.42096		26.7225	0
31400	Tue Mar 28 12:43:30 2017_x000D_	19.0088	13.9643	-76.5425	-1.33592	2	21.9752	5.3189	233.974	4.08362	9.14016		20.5049	0
31401	Tue Mar 28 12:43:30 2017_x000D_	19.2403	14.6074	-82.2499	-1.43553	2	21.9752	5.3189	233.974	4.08362	9.68276		10.0744	0
31402	Tue Mar 28 12:43:30 2017_x000D_	19.146	14.9297	-85.3105	-1.48895	2	21.9752	5.3189	233.974	4.08362	10.0186		9.66233	27.9195
31403	Tue Mar 28 12:43:30 2017_x000D_	19.1567	15.2516	-85.1635	-1.48638	2	21.3463	4.6329	225	3.92699	10.8421		12.8741	0
31404	Tue Mar 28 12:43:30 2017_x000D_	19.1709	15.6805	-85.163	-1.48637	2	21.3463	4.6329	225	3.92699	11.2597		22.8197	0
31405	Tue Mar 28 12:43:30 2017_x000D_	19.3007	16.43	-88.1073	-1.53776	2	21.3463	4.6329	225	3.92699	11.9731		9.65024	0
31406	Tue Mar 28 12:43:30 2017_x000D_	19.3113	16.7515	-88.1074	-1.53776	2	21.3463	4.6329	225	3.92699	12.2883		22.4913	14.828
31407	Tue Mar 28 12:43:30 2017_x000D_	19.3361	17.5008	-88.1073	-1.53776	2	20.8977	4.8404	201.586	3.51834	12.7563		9.64424	0
31408	Tue Mar 28 12:43:30 2017_x000D_	19.3467	17.8221	-88.1073	-1.53776	2	20.8977	4.8404	201.586	3.51834	13.074		19.6004	0
31409	Tue Mar 28 12:43:30 2017_x000D_	19.4726	18.4632	-85.1645	-1.4864	2	20.8977	4.8404	201.586	3.51834	13.6971		6.42053	0
31410	Tue Mar 28 12:43:30 2017_x000D_	19.4797	18.6771	-85.1643	-1.4864	2	20.8977	4.8404	201.586	3.51834	13.9092		19.4289	33.3411
31411	Tue Mar 28 12:43:30 2017_x000D_	19.396	19.3193	-82.2378	-1.43532	2	20.2004	5.7058	172.53	3.01121	13.6372		0	0
31412	Tue Mar 28 12:43:30 2017_x000D_	19.396	19.3193	-82.2378	-1.43532	2	20.2004	5.7058	172.53	3.01121	13.6372		20.3942	0
31413	Tue Mar 28 12:43:30 2017_x000D_	19.6266	19.9588	-82.2414	-1.43538	2	20.2004	5.7058	172.53	3.01121	14.2645		12.826	0
31414	Tue Mar 28 12:43:31 2017_x000D_	19.6407	20.3861	-82.2403	-1.43536	2	20.2004	5.7058	172.53	3.01121	14.691		19.2284	0
31415	Tue Mar 28 12:43:31 2017_x000D_	19.6618	21.0267	-82.2387	-1.43534	2	20.2004	5.7058	172.53	3.01121	15.3304		9.60517	35.9286
31416	Tue Mar 28 12:43:31 2017_x000D_	19.6723	21.3467	-82.529	-1.4404	2	19.7129	6.79971	108.501	1.8937	14.547		17.3455	0
31417	Tue Mar 28 12:43:31 2017_x000D_	19.8992	21.8785	-82.2417	-1.43539	2	19.7129	6.79971	108.501	1.8937	15.0799		12.8019	0
31418	Tue Mar 28 12:43:31 2017_x000D_	19.9132	22.305	-82.2406	-1.43537	2	19.7129	6.79971	108.501	1.8937	15.5066		19.1983	0
31419	Tue Mar 28 12:43:31 2017_x000D_	19.9342	22.9446	-82.2389	-1.43534	2	19.7129	6.79971	108.501	1.8937	16.1464		12.7929	67.9617
31420	Tue Mar 28 12:43:31 2017_x000D_	19.9482	23.3708	-82.2379	-1.43532	2	19.177	9.0008	94.9523	1.65723	14.3907		9.0629	0
31421	Tue Mar 28 12:43:31 2017_x000D_	20.1643	23.5819	-82.2425	-1.4354	2	19.177	9.0008	94.9523	1.65723	14.6145		19.1743	0
31422	Tue Mar 28 12:43:31 2017_x000D_	20.1852	24.2207	-82.2409	-1.43537	2	19.177	9.0008	94.9523	1.65723	15.2533		9.58118	0
31423	Tue Mar 28 12:43:31 2017_x000D_	20.1957	24.5399	-82.5315	-1.44045	2	19.177	9.0008	94.9523	1.65723	15.5725		19.1623	47.0885
31424	Tue Mar 28 12:43:31 2017_x000D_	20.2166	25.1783	-82.53	-1.44042	2	18.8897	10.5439	94.9724	1.65758	14.6944		11.5656	0
31425	Tue Mar 28 12:43:31 2017_x000D_	20.436	25.4953	-82.2428	-1.43541	2	18.8897	10.5439	94.9724	1.65758	15.0311		9.56909	0
31426	Tue Mar 28 12:43:31 2017_x000D_	20.4464	25.8141	-82.5336	-1.44048	2	18.8897	10.5439	94.9724	1.65758	15.3493		15.9565	0
31427	Tue Mar 28 12:43:31 2017_x000D_	20.4638	26.3457	-82.2406	-1.43537	2	18.8897	10.5439	94.9724	1.65758	15.88		19.4585	0
31428	Tue Mar 28 12:43:31 2017_x000D_	20.5891	26.9821	-85.1738	-1.48656	2	18.8897	10.5439	94.9724	1.65758	16.5258		0	53.5031
31429	Tue Mar 28 12:43:31 2017_x000D_	20.5891	26.9821	-85.1738	-1.48656	2	19.0314	12.3217	94.9523	1.65723	14.7429		15.9325	0
31430	Tue Mar 28 12:43:31 2017_x000D_	20.6064	27.5129	-85.3206	-1.48912	2	19.0314	12.3217	94.9523	1.65723	15.2726		9.56309	0
31431	Tue Mar 28 12:43:31 2017_x000D_	20.6168	27.8315	-85.1728	-1.48655	2	19.0314	12.3217	94.9523	1.65723	15.5906		13.1782	0
31432	Tue Mar 28 12:43:31 2017_x000D_	20.7349	28.2546	-82.2409	-1.43537	2	19.0314	12.3217	94.9523	1.65723	16.0237		6.36936	73.0841
31433	Tue Mar 28 12:43:31 2017_x000D_	20.7418	28.4668	-82.2403	-1.43536	2	18.9247	14.7555	94.9523	1.65723	13.8312		12.7358	0
31434	Tue Mar 28 12:43:31 2017_x000D_	20.7557	28.8911	-82.2392	-1.43535	2	18.9247	14.7555	94.9523	1.65723	14.2537		9.542	0
31435	Tue Mar 28 12:43:32 2017_x000D_	20.766	29.209	-82.5305	-1.44043	2	18.9247	14.7555	94.9523	1.65723	14.5703		10.1134	0
31436	Tue Mar 28 12:43:32 2017_x000D_	20.8807	29.526	-85.1757	-1.4866	2	18.9247	14.7555	94.9523	1.65723	14.8994		6.36037	60.2112
31437	Tue Mar 28 12:43:32 2017_x000D_	20.8876	29.7379	-85.1754	-1.48659	2	18.6182	16.739	104.692	1.82722	13.1955		6.36047	0
31438	Tue Mar 28 12:43:32 2017_x000D_	20.8946	29.9498	-85.1751	-1.48659	2	18.6182	16.739	104.692	1.82722	13.4055		6.35409	0
31439	Tue Mar 28 12:43:32 2017_x000D_	20.9012	30.1615	-79.3387	-1.38472	2	18.6182	16.739	104.692	1.82722	13.6153		16.2542	0
31440	Tue Mar 28 12:43:32 2017_x000D_	21.0223	30.6896	-70.1006	-1.22349	2	18.6182	16.739	104.692	1.82722	14.1562		0.0108167	0
31441	Tue Mar 28 12:43:32 2017_x000D_	21.022	30.6894	-64.7123	-1.12944	2	18.6182	16.739	104.692	1.82722	14.156		4.51497	40.4526
31442	Tue Mar 28 12:43:32 2017_x000D_	20.9136	30.585	-48.1672	-0.840676	2	18.3409	18.0586	97.6551	1.7044	12.7879		7.06968	0
31443	Tue Mar 28 12:43:32 2017_x000D_	20.7015	30.4823	-37.9325	-0.662047	2	18.3409	18.0586	97.6551	1.7044	12.646		3.13276	0
31444	Tue Mar 28 12:43:32 2017_x000D_	20.5971	30.4846	-17.8522	-0.31158	2	18.3409	18.0586	97.6551	1.7044	12.6292		3.12637	0
31445	Tue Mar 28 12:43:32 2017_x000D_	20.4929	30.4862	-11.276	-0.196804	2	18.3409	18.0586	97.6551	1.7044	12.6125		0.0174929	33.1848
31446	Tue Mar 28 12:43:32 2017_x000D_	20.4932	30.4867	0.757985	0.0132293	2	18.2925	19.1637	107.191	1.87084	11.5349		3.19414	0
31447	Tue Mar 28 12:43:32 2017_x000D_	20.4971	30.5931	15.816	0.276041	2	18.2925	19.1637	107.191	1.87084	11.6401		3.13524	0
31448	Tue Mar 28 12:43:32 2017_x000D_	20.6016	30.5918	22.4883	0.392496	2	18.2925	19.1637	107.191	1.87084	11.659		6.97839	0
31449	Tue Mar 28 12:43:32 2017_x000D_	20.8072	30.483	38.5049	0.672037	2	18.2925	19.1637	107.191	1.87084	11.5953		4.42086	67.4778
31450	Tue Mar 28 12:43:32 2017_x000D_	20.9081	30.3756	42.6412	0.744229	2	18.6339	21.3869	86.4334	1.50855	9.27193		0.0067082	0
31451	Tue Mar 28 12:43:32 2017_x000D_	20.9083	30.3755	46.8112	0.81701	2	18.6339	21.3869	86.4334	1.50855	9.27188		13.2542	0
31452	Tue Mar 28 12:43:32 2017_x000D_	21.2107	30.0534	55.0769	0.961273	2	18.6339	21.3869	86.4334	1.50855	9.04147		20.0275	0
31453	Tue Mar 28 12:43:32 2017_x000D_	21.61	29.5184	53.2613	0.929585	2	18.6339	21.3869	86.4334	1.50855	8.65901		13.2352	0
31454	Tue Mar 28 12:43:32 2017_x000D_	21.9119	29.1967	48.9721	0.854724	2	18.6339	21.3869	86.4334	1.50855	8.46984		8.82695	26.5304
31455	Tue Mar 28 12:43:32 2017_x000D_	22.1133	28.9822	48.9721	0.854724	2	18.5952	22.2704	86.4334	1.50855	7.57795		11.2936	0
31456	Tue Mar 28 12:43:32 2017_x000D_	22.3111	28.6619	42.6389	0.744189	2	18.5952	22.2704	86.4334	1.50855	7.39319		22.0601	0
31457	Tue Mar 28 12:43:33 2017_x000D_	22.8143	28.1257	38.499	0.671934	2	18.5952	22.2704	86.4334	1.50855	7.21702		13.231	0
31458	Tue Mar 28 12:43:33 2017_x000D_	23.1161	27.8041	34.4326	0.600962	2	18.5952	22.2704	86.4334	1.50855	7.14565		19.6483	19.8942
31459	Tue Mar 28 12:43:33 2017_x000D_	23.7332	27.5847	29.2911	0.511227	2	18.5661	22.9329	86.4334	1.50855	6.95257		11.2077	0
31460	Tue Mar 28 12:43:33 2017_x000D_	24.0383	27.3691	27.9211	0.487315	2	18.5661	22.9329	86.4334	1.50855	7.04449		22.4178	0
31461	Tue Mar 28 12:43:33 2017_x000D_	24.6486	26.9379	27.9196	0.487288	2	18.5661	22.9329	86.4334	1.50855	7.28264		12.8013	0
31462	Tue Mar 28 12:43:33 2017_x000D_	25.0607	26.8272	25.2442	0.440594	2	18.5661	22.9329	86.4334	1.50855	7.57267		8.81847	32.8747
31463	Tue Mar 28 12:43:33 2017_x000D_	25.2619	26.6129	25.2422	0.44056	2	19.6614	22.9668	69.112	1.20623	6.68279		19.6244	0
31464	Tue Mar 28 12:43:33 2017_x000D_	25.8783	26.3939	25.2434	0.44058	2	19.6614	22.9668	69.112	1.20623	7.09893		13.8724	0
31465	Tue Mar 28 12:43:33 2017_x000D_	26.2869	26.1774	25.243	0.440574	2	19.6614	22.9668	69.112	1.20623	7.36242		6.9355	0
31466	Tue Mar 28 12:43:33 2017_x000D_	26.4912	26.0692	27.9211	0.487315	2	19.6614	22.9668	69.112	1.20623	7.5014		18.0947	0
31467	Tue Mar 28 12:43:33 2017_x000D_	27.0002	25.7456	26.5166	0.462801	2	19.6614	22.9668	69.112	1.20623	7.84727		9.79891	29.6033
31468	Tue Mar 28 12:43:33 2017_x000D_	27.308	25.6363	27.9211	0.487315	2	20.5569	22.5523	63.3465	1.1056	7.42216		18.0889	0
31469	Tue Mar 28 12:43:33 2017_x000D_	27.8169	25.3129	31.9331	0.557337	2	20.5569	22.5523	63.3465	1.1056	7.76714		8.80793	0
31470	Tue Mar 28 12:43:33 2017_x000D_	28.0178	25.0988	31.932	0.557318	2	20.5569	22.5523	63.3465	1.1056	7.88351		16.6806	0
31471	Tue Mar 28 12:43:33 2017_x000D_	28.5296	24.8815	33.5162	0.584967	2	20.5569	22.5523	63.3465	1.1056	8.30597		8.80793	54.3997
31472	Tue Mar 28 12:43:33 2017_x000D_	28.7305	24.6674	33.5153	0.584952	2	22.3284	22.1651	56.6041	0.987927	6.87375		11.1753	0
31473	Tue Mar 28 12:43:33 2017_x000D_	29.0347	24.4524	31.9318	0.557316	2	22.3284	22.1651	56.6041	0.987927	7.08563		18.0715	0
31474	Tue Mar 28 12:43:33 2017_x000D_	29.5431	24.1293	36.0869	0.629835	2	22.3284	22.1651	56.6041	0.987927	7.4773		9.77611	0
31475	Tue Mar 28 12:43:33 2017_x000D_	29.8502	24.0203	31.9327	0.557332	2	22.3284	22.1651	56.6041	0.987927	7.74721		19.879	77.2761
31476	Tue Mar 28 12:43:33 2017_x000D_	30.3553	23.5914	33.5153	0.584952	2	24.5768	20.9082	31.7249	0.553704	6.37108		11.1662	0
31477	Tue Mar 28 12:43:33 2017_x000D_	30.6592	23.3765	31.9311	0.557303	2	24.5768	20.9082	31.7249	0.553704	6.56415		11.1735	0
31478	Tue Mar 28 12:43:34 2017_x000D_	30.9634	23.1616	33.515	0.584947	2	24.5768	20.9082	31.7249	0.553704	6.77248		22.3338	0
31479	Tue Mar 28 12:43:34 2017_x000D_	31.5714	22.732	33.5147	0.584942	2	24.5768	20.9082	31.7249	0.553704	7.22846		11.1603	90.239
31480	Tue Mar 28 12:43:34 2017_x000D_	31.8752	22.5173	31.9299	0.557282	2	27.0639	19.2164	3.83248	0.0668894	5.83477		8.79521	0
31481	Tue Mar 28 12:43:34 2017_x000D_	32.0758	22.3035	31.9289	0.557264	2	27.0639	19.2164	3.83248	0.0668894	5.88637		20.7274	0
31482	Tue Mar 28 12:43:34 2017_x000D_	32.6863	21.98	29.2833	0.511089	2	27.0639	19.2164	3.83248	0.0668894	6.26489		6.90992	0
31483	Tue Mar 28 12:43:34 2017_x000D_	32.8899	21.8723	31.9298	0.557279	2	27.0639	19.2164	3.83248	0.0668894	6.40282		20.7167	0
31484	Tue Mar 28 12:43:34 2017_x000D_	33.5001	21.549	29.2836	0.511096	2	27.0639	19.2164	3.83248	0.0668894	6.84585		11.147	79.993
31485	Tue Mar 28 12:43:34 2017_x000D_	33.8035	21.3345	27.9087	0.487099	2	29.1134	17.5107	332.434	5.80207	6.05132		18.0231	0
31486	Tue Mar 28 12:43:34 2017_x000D_	34.3105	21.0122	26.4999	0.462511	2	29.1134	17.5107	332.434	5.80207	6.26661		12.7151	0
31487	Tue Mar 28 12:43:34 2017_x000D_	34.72	20.9029	29.2841	0.511104	2	29.1134	17.5107	332.434	5.80207	6.55294		22.2881	0
31488	Tue Mar 28 12:43:34 2017_x000D_	35.3267	20.4741	29.2829	0.511083	2	29.1134	17.5107	332.434	5.80207	6.88381		8.78468	70.6189
31489	Tue Mar 28 12:43:34 2017_x000D_	35.527	20.2605	29.2815	0.511059	2	30.9343	16.0189	351.363	6.13244	6.25172		9.73799	0
31490	Tue Mar 28 12:43:34 2017_x000D_	35.833	20.1522	30.4764	0.531914	2	30.9343	16.0189	351.363	6.13244	6.40948		9.74182	0
31491	Tue Mar 28 12:43:34 2017_x000D_	36.1391	20.0438	29.2833	0.511089	2	30.9343	16.0189	351.363	6.13244	6.5795		17.9872	0
31492	Tue Mar 28 12:43:34 2017_x000D_	36.645	19.722	25.2176	0.440131	2	30.9343	16.0189	351.363	6.13244	6.80625		17.9958	44.4018
31493	Tue Mar 28 12:43:34 2017_x000D_	37.1513	19.4003	29.2822	0.511071	2	32.2775	15.3973	345.308	6.02676	6.30698		9.72285	0
31494	Tue Mar 28 12:43:34 2017_x000D_	37.4568	19.2921	25.2169	0.440117	2	32.2775	15.3973	345.308	6.02676	6.48033		9.73516	0
31495	Tue Mar 28 12:43:34 2017_x000D_	37.7627	19.1838	29.284	0.511102	2	32.2775	15.3973	345.308	6.02676	6.66521		17.546	0
31496	Tue Mar 28 12:43:34 2017_x000D_	38.1628	18.7572	29.2812	0.511054	2	32.2775	15.3973	345.308	6.02676	6.77685		9.24624	0
31497	Tue Mar 28 12:43:34 2017_x000D_	38.471	18.755	27.9072	0.487072	2	32.2775	15.3973	345.308	6.02676	7.04511		11.1254	47.8269
31498	Tue Mar 28 12:43:34 2017_x000D_	38.7738	18.5409	29.2829	0.511083	2	33.6308	14.5546	340.522	5.94323	6.507		13.7609	0
31499	Tue Mar 28 12:43:35 2017_x000D_	39.1792	18.3263	29.2831	0.511086	2	33.6308	14.5546	340.522	5.94323	6.70898		6.8845	0
31500	Tue Mar 28 12:43:35 2017_x000D_	39.382	18.2189	31.9344	0.557361	2	33.6308	14.5546	340.522	5.94323	6.81934		11.1104	0
31501	Tue Mar 28 12:43:35 2017_x000D_	39.6844	18.0051	30.4779	0.53194	2	33.6308	14.5546	340.522	5.94323	6.96793		6.87514	74.0038
31502	Tue Mar 28 12:43:35 2017_x000D_	39.8869	17.8978	27.9056	0.487045	2	35.8695	13.5186	335	5.84685	5.9428		8.76771	0
31503	Tue Mar 28 12:43:35 2017_x000D_	40.0868	17.6846	27.9041	0.487018	2	35.8695	13.5186	335	5.84685	5.928		6.87514	0
31504	Tue Mar 28 12:43:35 2017_x000D_	40.2893	17.5773	25.2107	0.44001	2	35.8695	13.5186	335	5.84685	6.00064		16.529	0
31505	Tue Mar 28 12:43:35 2017_x000D_	40.7965	17.3621	18.5376	0.323541	2	35.8695	13.5186	335	5.84685	6.24883		0	92.053
31506	Tue Mar 28 12:43:35 2017_x000D_	40.7965	17.3621	18.5376	0.323541	2	38.566	12.0543	0	0	5.75742		4.37713	0
31507	Tue Mar 28 12:43:35 2017_x000D_	40.8958	17.2552	3.33181	0.0581511	2	38.566	12.0543	0	0	5.69889		3.16582	0
31508	Tue Mar 28 12:43:35 2017_x000D_	40.8982	17.3607	-5.50862	-0.0961436	2	38.566	12.0543	0	0	5.7963		4.48236	0
31509	Tue Mar 28 12:43:35 2017_x000D_	40.7928	17.2548	-20.3249	-0.354737	2	38.566	12.0543	0	0	5.65719		0.0189737	0
31510	Tue Mar 28 12:43:35 2017_x000D_	40.793	17.2542	-33.0574	-0.576961	2	38.566	12.0543	0	0	5.65672		4.46329	0
31511	Tue Mar 28 12:43:35 2017_x000D_	40.8986	17.359	-45.0129	-0.785623	2	38.566	12.0543	0	0	5.7949		3.09009	0
31512	Tue Mar 28 12:43:35 2017_x000D_	41.0016	17.3582	-55.2587	-0.964447	2	38.566	12.0543	0	0	5.83639		8.93289	0
31513	Tue Mar 28 12:43:35 2017_x000D_	41.2124	17.5685	-68.0898	-1.18839	2	38.566	12.0543	0	0	6.11636		3.17819	0
31514	Tue Mar 28 12:43:35 2017_x000D_	41.2153	17.6744	-74.3617	-1.29786	2	38.566	12.0543	0	0	6.21324		10.0589	0
31515	Tue Mar 28 12:43:35 2017_x000D_	41.3257	17.991	-77.672	-1.35563	2	38.566	12.0543	0	0	6.54678		6.35606	0
31516	Tue Mar 28 12:43:35 2017_x000D_	41.3311	18.2028	-83.0729	-1.44989	2	38.566	12.0543	0	0	6.74165		22.4776	0
31517	Tue Mar 28 12:43:35 2017_x000D_	41.4516	18.9423	-79.9247	-1.39495	2	38.566	12.0543	0	0	7.46801		25.6091	0
31518	Tue Mar 28 12:43:35 2017_x000D_	41.5748	19.787	-82.7858	-1.44488	2	38.566	12.0543	0	0	8.29744		12.6788	0
31519	Tue Mar 28 12:43:35 2017_x000D_	41.5851	20.2095	-82.7848	-1.44487	2	38.566	12.0543	0	0	8.69611		10.0266	0
31520	Tue Mar 28 12:43:35 2017_x000D_	41.6951	20.5251	-80.3504	-1.40238	2	38.566	12.0543	0	0	9.03027		22.4317	0
31521	Tue Mar 28 12:43:36 2017_x000D_	41.8153	21.2631	-77.1072	-1.34577	2	38.566	12.0543	0	0	9.76524		7.07474	0
31522	Tue Mar 28 12:43:36 2017_x000D_	41.9226	21.4731	-74.3519	-1.29768	2	38.566	12.0543	0	0	9.99903		12.6578	158.633
31523	Tue Mar 28 12:43:36 2017_x000D_	41.9329	21.8949	-74.3489	-1.29763	1	43.6684	10.6665	24.768	0.432284	11.3617		13.0629	0
31524	Tue Mar 28 12:43:36 2017_x000D_	42.0452	22.3156	-71.6604	-1.25071	1	43.6684	10.6665	24.768	0.432284	11.7616		14.1402	0
31525	Tue Mar 28 12:43:36 2017_x000D_	42.2599	22.7352	-71.6625	-1.25075	1	43.6684	10.6665	24.768	0.432284	12.1506		16.1456	0
31526	Tue Mar 28 12:43:36 2017_x000D_	42.3747	23.261	-68.0573	-1.18782	1	43.6684	10.6665	24.768	0.432284	12.6608		8.86713	0
31527	Tue Mar 28 12:43:36 2017_x000D_	42.584	23.4697	-68.0609	-1.18789	1	43.6684	10.6665	24.768	0.432284	12.849		19.2361	93.2251
31528	Tue Mar 28 12:43:36 2017_x000D_	42.7012	24.1001	-65.4292	-1.14195	1	45.523	13.1599	75.3081	1.31438	11.2983		9.99348	0
31529	Tue Mar 28 12:43:36 2017_x000D_	42.811	24.4146	-69.0497	-1.20514	1	45.523	13.1599	75.3081	1.31438	11.5768		17.0084	0
31530	Tue Mar 28 12:43:36 2017_x000D_	43.0277	24.9385	-68.0566	-1.18781	1	45.523	13.1599	75.3081	1.31438	12.04		11.3327	0
31531	Tue Mar 28 12:43:36 2017_x000D_	43.2392	25.2515	-69.0528	-1.2052	1	45.523	13.1599	75.3081	1.31438	12.3054		13.0208	56.4466
31532	Tue Mar 28 12:43:36 2017_x000D_	43.3513	25.6708	-71.6659	-1.25081	1	46.5436	14.7406	70.522	1.23084	11.3868		9.98103	0
31533	Tue Mar 28 12:43:36 2017_x000D_	43.4607	25.985	-68.0569	-1.18782	1	46.5436	14.7406	70.522	1.23084	11.6594		19.9412	0
31534	Tue Mar 28 12:43:36 2017_x000D_	43.6794	26.6127	-68.056	-1.1878	1	46.5436	14.7406	70.522	1.23084	12.2127		9.96502	0
31535	Tue Mar 28 12:43:36 2017_x000D_	43.7889	26.9263	-71.6665	-1.25082	1	46.5436	14.7406	70.522	1.23084	12.4932		19.9223	58.8201
31536	Tue Mar 28 12:43:36 2017_x000D_	44.0074	27.5534	-71.6669	-1.25082	1	47.3349	16.5345	70.8414	1.23642	11.5104		9.95541	0
31537	Tue Mar 28 12:43:36 2017_x000D_	44.1165	27.8668	-68.0539	-1.18777	1	47.3349	16.5345	70.8414	1.23642	11.7805		22.9086	0
31538	Tue Mar 28 12:43:36 2017_x000D_	44.3373	28.5978	-69.0475	-1.20511	1	47.3349	16.5345	70.8414	1.23642	12.4302		7.02518	0
31539	Tue Mar 28 12:43:36 2017_x000D_	44.4441	28.8062	-71.6674	-1.25083	1	47.3349	16.5345	70.8414	1.23642	12.6076		12.9624	0
31540	Tue Mar 28 12:43:36 2017_x000D_	44.5554	29.2237	-69.0469	-1.2051	1	47.3349	16.5345	70.8414	1.23642	12.9901		19.8806	47.2991
31541	Tue Mar 28 12:43:36 2017_x000D_	44.7737	29.8494	-74.3659	-1.29793	1	48.1465	17.8862	81.3632	1.42006	12.4296		9.9336	0
31542	Tue Mar 28 12:43:37 2017_x000D_	44.8826	30.1621	-70.7843	-1.23542	1	48.1465	17.8862	81.3632	1.42006	12.7024		22.8508	0
31543	Tue Mar 28 12:43:37 2017_x000D_	45.1027	30.8913	-71.6665	-1.25082	1	48.1465	17.8862	81.3632	1.42006	13.3565		6.27172	0
31544	Tue Mar 28 12:43:37 2017_x000D_	45.1076	31.1003	-71.6647	-1.25078	1	48.1465	17.8862	81.3632	1.42006	13.559		23.8664	48.0037
31545	Tue Mar 28 12:43:37 2017_x000D_	45.4293	31.8279	-73.6108	-1.28475	1	48.5108	19.4443	103.013	1.79791	12.7612		6.98623	0
31546	Tue Mar 28 12:43:37 2017_x000D_	45.5354	32.0352	-70.7843	-1.23542	1	48.5108	19.4443	103.013	1.79791	12.9377		19.0737	0
31547	Tue Mar 28 12:43:37 2017_x000D_	45.6515	32.6603	-73.6102	-1.28474	1	48.5108	19.4443	103.013	1.79791	13.5218		9.88901	0
31548	Tue Mar 28 12:43:37 2017_x000D_	45.7599	32.9716	-71.6656	-1.2508	1	48.5108	19.4443	103.013	1.79791	13.8042		6.26266	73.2545
31549	Tue Mar 28 12:43:37 2017_x000D_	45.7647	33.1803	-71.6638	-1.25077	1	48.1785	21.8634	98.9261	1.72659	11.5715		11.2355	0
31550	Tue Mar 28 12:43:37 2017_x000D_	45.9747	33.4904	-70.7824	-1.23539	1	48.1785	21.8634	98.9261	1.72659	11.834		16.8236	0
31551	Tue Mar 28 12:43:37 2017_x000D_	46.1893	34.0085	-71.6681	-1.25084	1	48.1785	21.8634	98.9261	1.72659	12.3069		9.38948	0
31552	Tue Mar 28 12:43:37 2017_x000D_	46.1965	34.3214	-70.7805	-1.23535	1	48.1785	21.8634	98.9261	1.72659	12.6147		12.8874	0
31553	Tue Mar 28 12:43:37 2017_x000D_	46.3071	34.7365	-68.0372	-1.18747	1	48.1785	21.8634	98.9261	1.72659	13.0084		6.97425	66.2049
31554	Tue Mar 28 12:43:37 2017_x000D_	46.4133	34.9433	-70.7805	-1.23535	1	48.075	24.0678	98.9261	1.72659	11.0017		9.8672	0
31555	Tue Mar 28 12:43:37 2017_x000D_	46.5215	35.2539	-69.037	-1.20492	1	48.075	24.0678	98.9261	1.72659	11.2935		3.12983	0
31556	Tue Mar 28 12:43:37 2017_x000D_	46.5239	35.3582	-68.0362	-1.18746	1	48.075	24.0678	98.9261	1.72659	11.3964		8.73996	0
31557	Tue Mar 28 12:43:37 2017_x000D_	46.731	35.5631	-68.0398	-1.18752	1	48.075	24.0678	98.9261	1.72659	11.5736		9.36542	73.7508
31558	Tue Mar 28 12:43:37 2017_x000D_	46.7381	35.8752	-69.0364	-1.20491	1	48.3976	26.5049	71.3715	1.24567	9.51612		3.12683	0
31559	Tue Mar 28 12:43:37 2017_x000D_	46.7405	35.9794	-68.0353	-1.18744	1	48.3976	26.5049	71.3715	1.24567	9.61832		13.9108	0
31560	Tue Mar 28 12:43:37 2017_x000D_	46.9519	36.3921	-62.8446	-1.09684	1	48.3976	26.5049	71.3715	1.24567	9.99234		6.96207	0
31561	Tue Mar 28 12:43:37 2017_x000D_	47.0576	36.5987	-57.5106	-1.00375	1	48.3976	26.5049	71.3715	1.24567	10.1824		9.85366	67.4636
31562	Tue Mar 28 12:43:37 2017_x000D_	47.165	36.9091	-40.5999	-0.708603	1	49.3952	28.5203	82.3448	1.43719	8.68019		3.03029	0
31563	Tue Mar 28 12:43:37 2017_x000D_	47.266	36.9077	-34.1893	-0.596716	1	49.3952	28.5203	82.3448	1.43719	8.65344		8.72295	0
31564	Tue Mar 28 12:43:38 2017_x000D_	47.4725	37.1124	-26.1777	-0.456887	1	49.3952	28.5203	82.3448	1.43719	8.8046		9.1	0
31565	Tue Mar 28 12:43:38 2017_x000D_	47.7758	37.1079	-14.1567	-0.247081	1	49.3952	28.5203	82.3448	1.43719	8.73895		4.36995	0
31566	Tue Mar 28 12:43:38 2017_x000D_	47.8792	37.2105	-4.89959	-0.085514	1	49.3952	28.5203	82.3448	1.43719	8.82144		6.06676	23.5845
31567	Tue Mar 28 12:43:38 2017_x000D_	48.0814	37.2073	0.969091	0.0169138	1	49.8002	29.1941	78.6104	1.37201	8.19547		12.1246	0
31568	Tue Mar 28 12:43:38 2017_x000D_	48.4855	37.2007	6.84589	0.119483	1	49.8002	29.1941	78.6104	1.37201	8.11382		12.4965	0
31569	Tue Mar 28 12:43:38 2017_x000D_	48.8871	37.0901	9.74712	0.170119	1	49.8002	29.1941	78.6104	1.37201	7.94862		24.2164	0
31570	Tue Mar 28 12:43:38 2017_x000D_	49.6942	37.0765	9.75033	0.170175	1	49.8002	29.1941	78.6104	1.37201	7.88311		12.48	0
31571	Tue Mar 28 12:43:38 2017_x000D_	50.0952	36.9658	6.84473	0.119463	1	49.8002	29.1941	78.6104	1.37201	7.7773		24.3698	0
31572	Tue Mar 28 12:43:38 2017_x000D_	50.899	36.8484	3.9091	0.0682266	1	49.8002	29.1941	78.6104	1.37201	7.73277		12.0857	0
31573	Tue Mar 28 12:43:38 2017_x000D_	51.3018	36.8417	3.90973	0.0682376	1	49.8002	29.1941	78.6104	1.37201	7.79362		12.4647	0
31574	Tue Mar 28 12:43:38 2017_x000D_	51.7023	36.7311	0.956749	0.0166984	1	49.8002	29.1941	78.6104	1.37201	7.77331		18.1105	0
31575	Tue Mar 28 12:43:38 2017_x000D_	52.3059	36.721	0.956699	0.0166975	1	49.8002	29.1941	78.6104	1.37201	7.93302		12.4725	0
31576	Tue Mar 28 12:43:38 2017_x000D_	52.7102	36.8179	-1.99109	-0.034751	1	49.8002	29.1941	78.6104	1.37201	8.1603		12.0647	0
31577	Tue Mar 28 12:43:38 2017_x000D_	53.1123	36.8111	-1.99172	-0.0347621	1	49.8002	29.1941	78.6104	1.37201	8.30594		18.0835	0
31578	Tue Mar 28 12:43:38 2017_x000D_	53.715	36.801	-1.99267	-0.0347786	1	49.8002	29.1941	78.6104	1.37201	8.55515		12.0527	0
31579	Tue Mar 28 12:43:38 2017_x000D_	54.1167	36.7943	-1.9933	-0.0347897	1	49.8002	29.1941	78.6104	1.37201	8.74044		18.3349	0
31580	Tue Mar 28 12:43:38 2017_x000D_	54.7207	36.8876	-4.92865	-0.0860212	1	49.8002	29.1941	78.6104	1.37201	9.13243		12.0377	0
31581	Tue Mar 28 12:43:38 2017_x000D_	55.1219	36.8809	-4.92998	-0.0860443	1	49.8002	29.1941	78.6104	1.37201	9.34919		18.324	0
31582	Tue Mar 28 12:43:38 2017_x000D_	55.7255	36.9744	-1.98947	-0.0347228	1	49.8002	29.1941	78.6104	1.37201	9.77969		12.0227	0
31583	Tue Mar 28 12:43:38 2017_x000D_	56.1262	36.9676	-1.9901	-0.0347338	1	49.8002	29.1941	78.6104	1.37201	10.0223		6.00982	83.0109
31584	Tue Mar 28 12:43:38 2017_x000D_	56.3265	36.9643	-1.99047	-0.0347403	1	51.669	31.2347	10.5043	0.183335	7.38381		18.2998	0
31585	Tue Mar 28 12:43:39 2017_x000D_	56.9293	37.0577	0.969064	0.0169134	1	51.669	31.2347	10.5043	0.183335	7.84717		9.51592	0
31586	Tue Mar 28 12:43:39 2017_x000D_	57.2274	36.9493	3.78377	0.0660392	1	51.669	31.2347	10.5043	0.183335	7.97198		15.0142	0
31587	Tue Mar 28 12:43:39 2017_x000D_	57.7278	36.9408	3.92515	0.0685069	1	51.669	31.2347	10.5043	0.183335	8.32278		11.9987	66.5197
31588	Tue Mar 28 12:43:39 2017_x000D_	58.1277	36.9341	3.92573	0.0685168	1	53.8277	31.7412	4.36409	0.0761678	6.74212		17.9906	0
31589	Tue Mar 28 12:43:39 2017_x000D_	58.7273	36.924	3.92666	0.0685332	1	53.8277	31.7412	4.36409	0.0761678	7.13215		11.9867	0
31590	Tue Mar 28 12:43:39 2017_x000D_	59.1268	36.9173	3.92723	0.0685431	1	53.8277	31.7412	4.36409	0.0761678	7.4076		6.74353	0
31591	Tue Mar 28 12:43:39 2017_x000D_	59.3247	36.8107	6.87075	0.119917	1	53.8277	31.7412	4.36409	0.0761678	7.47776		8.98025	111.478
31592	Tue Mar 28 12:43:39 2017_x000D_	59.624	36.8057	6.59205	0.115053	1	57.5421	31.6343	0	0	5.57474		21.1843	0
31593	Tue Mar 28 12:43:39 2017_x000D_	60.3207	36.6906	3.92311	0.0684711	1	57.5421	31.6343	0	0	5.76947		8.97125	0
31594	Tue Mar 28 12:43:39 2017_x000D_	60.6197	36.6856	3.7826	0.0660189	1	57.5421	31.6343	0	0	5.915		17.9425	0
31595	Tue Mar 28 12:43:39 2017_x000D_	61.2177	36.6756	3.78347	0.0660339	1	57.5421	31.6343	0	0	6.23897		8.9743	0
31596	Tue Mar 28 12:43:39 2017_x000D_	61.5168	36.6705	3.92485	0.0685016	1	57.5421	31.6343	0	0	6.41573		20.9069	39.8896
31597	Tue Mar 28 12:43:39 2017_x000D_	62.2136	36.6589	3.78489	0.0660587	1	58.8595	31.4542	0	0	6.19184		9.48389	0
31598	Tue Mar 28 12:43:39 2017_x000D_	62.5106	36.5506	0.956694	0.0166975	1	58.8595	31.4542	0	0	6.26928		5.97082	0
31599	Tue Mar 28 12:43:39 2017_x000D_	62.7096	36.5473	0.956673	0.0166971	1	58.8595	31.4542	0	0	6.38459		8.95026	0
31600	Tue Mar 28 12:43:39 2017_x000D_	63.0079	36.5423	0.956707	0.0166977	1	58.8595	31.4542	0	0	6.56491		14.9241	39.2193
31601	Tue Mar 28 12:43:39 2017_x000D_	63.5053	36.534	0.956702	0.0166976	1	60.1662	31.4941	0	0	6.04567		8.93826	0
31602	Tue Mar 28 12:43:39 2017_x000D_	63.8032	36.529	0.956722	0.0166979	1	60.1662	31.4941	0	0	6.21112		14.9121	0
31603	Tue Mar 28 12:43:39 2017_x000D_	64.3002	36.5207	0.956729	0.0166981	1	60.1662	31.4941	0	0	6.5082		5.95882	0
31604	Tue Mar 28 12:43:39 2017_x000D_	64.4988	36.5174	0.956709	0.0166977	1	60.1662	31.4941	0	0	6.63362		11.9176	46.1059
31605	Tue Mar 28 12:43:39 2017_x000D_	64.896	36.5108	0.956722	0.016698	1	61.6798	31.7605	0	0	5.73666		5.95582	0
31606	Tue Mar 28 12:43:40 2017_x000D_	65.0945	36.5075	0.956756	0.0166985	1	61.6798	31.7605	0	0	5.84758		15.1889	0
31607	Tue Mar 28 12:43:40 2017_x000D_	65.5919	36.602	-1.87046	-0.0326457	1	61.6798	31.7605	0	0	6.22452		8.93221	0
31608	Tue Mar 28 12:43:40 2017_x000D_	65.8896	36.5971	-2.01225	-0.0351204	1	61.6798	31.7605	0	0	6.41211		5.94398	47.8326
31609	Tue Mar 28 12:43:40 2017_x000D_	66.0877	36.5935	-7.89572	-0.137806	1	63.225	31.3674	0	0	5.95879		2.96803	0
31610	Tue Mar 28 12:43:40 2017_x000D_	66.1866	36.5909	-25.2517	-0.440726	1	63.225	31.3674	0	0	6.00467		3.09925	0
31611	Tue Mar 28 12:43:40 2017_x000D_	66.1853	36.4876	-35.3198	-0.616447	1	63.225	31.3674	0	0	5.91437		4.28528	0
31612	Tue Mar 28 12:43:40 2017_x000D_	66.0853	36.3856	-54.9024	-0.958227	1	63.225	31.3674	0	0	5.77613		3.08721	0
31613	Tue Mar 28 12:43:40 2017_x000D_	66.0841	36.2827	-60.9719	-1.06416	1	63.225	31.3674	0	0	5.68635		3.00329	78.7872
31614	Tue Mar 28 12:43:40 2017_x000D_	66.1842	36.2813	-80.9174	-1.41228	1	65.8475	31.2273	0	0	5.0652		0.00848528	0
31615	Tue Mar 28 12:43:40 2017_x000D_	66.1844	36.2815	-86.3811	-1.50764	1	65.8475	31.2273	0	0	5.06542		6.19284	0
31616	Tue Mar 28 12:43:40 2017_x000D_	66.1878	36.4879	262.645	4.58403	1	65.8475	31.2273	0	0	5.2716		0.0067082	0
31617	Tue Mar 28 12:43:40 2017_x000D_	66.1879	36.4881	257.332	4.49129	1	65.8475	31.2273	0	0	5.2718		6.88198	39.8591
31618	Tue Mar 28 12:43:40 2017_x000D_	66.0918	36.6964	242.738	4.23658	1	67.1639	31.0474	0	0	5.74983		3.09628	0
31619	Tue Mar 28 12:43:40 2017_x000D_	66.0932	36.7996	236.688	4.13098	1	67.1639	31.0474	0	0	5.851		15.2576	0
31620	Tue Mar 28 12:43:40 2017_x000D_	65.8019	37.2165	231.055	4.03267	1	67.1639	31.0474	0	0	6.31766		8.58595	0
31621	Tue Mar 28 12:43:40 2017_x000D_	65.6067	37.4258	231.055	4.03267	1	67.1639	31.0474	0	0	6.56573		22.0238	0
31622	Tue Mar 28 12:43:40 2017_x000D_	65.2198	38.0497	238.963	4.17069	1	67.1639	31.0474	0	0	7.26717		12.8714	0
31623	Tue Mar 28 12:43:40 2017_x000D_	64.9271	38.3634	242.74	4.23661	1	67.1639	31.0474	0	0	7.6503		20.5714	0
31624	Tue Mar 28 12:43:40 2017_x000D_	64.6391	38.9857	245.174	4.27909	1	67.1639	31.0474	0	0	8.33014		11.0089	0
31625	Tue Mar 28 12:43:40 2017_x000D_	64.4456	39.2975	251.348	4.38686	1	67.1639	31.0474	0	0	8.68639		6.85223	0
31626	Tue Mar 28 12:43:40 2017_x000D_	64.3497	39.5048	253.969	4.43259	1	67.1639	31.0474	0	0	8.91332		21.7931	78.3546
31627	Tue Mar 28 12:43:41 2017_x000D_	64.2618	40.2259	257.348	4.49157	1	69.7745	31.1272	0	0	10.6384		11.0165	0
31628	Tue Mar 28 12:43:41 2017_x000D_	64.0683	40.538	256.665	4.47964	1	69.7745	31.1272	0	0	11.0056		12.6895	0
31629	Tue Mar 28 12:43:41 2017_x000D_	63.9756	40.9507	259.428	4.52787	1	69.7745	31.1272	0	0	11.4074		18.7385	0
31630	Tue Mar 28 12:43:41 2017_x000D_	63.8863	41.5689	256.664	4.47963	1	69.7745	31.1272	0	0	11.9875		9.70928	6.5281
31631	Tue Mar 28 12:43:41 2017_x000D_	63.792	41.8785	259.988	4.53765	1	69.992	31.1339	0	0	12.4051		18.7292	0
31632	Tue Mar 28 12:43:41 2017_x000D_	63.7028	42.4964	257.348	4.49158	1	69.992	31.1339	0	0	12.9869		9.71502	0
31633	Tue Mar 28 12:43:41 2017_x000D_	63.6085	42.8062	259.428	4.52788	1	69.992	31.1339	0	0	13.3038		6.84825	0
31634	Tue Mar 28 12:43:41 2017_x000D_	63.5127	43.0134	256.664	4.47964	1	69.992	31.1339	0	0	13.5316		18.7173	33.5194
31635	Tue Mar 28 12:43:41 2017_x000D_	63.4235	43.6309	253.965	4.43253	1	70.1554	32.2392	36.8985	0.644	13.2321		12.6677	0
31636	Tue Mar 28 12:43:41 2017_x000D_	63.331	44.0429	256.663	4.47962	1	70.1554	32.2392	36.8985	0.644	13.6345		18.7054	0
31637	Tue Mar 28 12:43:41 2017_x000D_	63.2418	44.66	253.964	4.43251	1	70.1554	32.2392	36.8985	0.644	14.2153		8.57543	0
31638	Tue Mar 28 12:43:41 2017_x000D_	63.0469	44.8691	253.966	4.43254	1	70.1554	32.2392	36.8985	0.644	14.4929		22.3514	0
31639	Tue Mar 28 12:43:41 2017_x000D_	62.8603	45.5904	253.082	4.41712	1	70.1554	32.2392	36.8985	0.644	15.2142		9.21427	72.5772
31640	Tue Mar 28 12:43:41 2017_x000D_	62.8654	45.8975	253.964	4.43251	1	70.0362	34.6555	36.8985	0.644	13.3343		13.6789	0
31641	Tue Mar 28 12:43:41 2017_x000D_	62.6739	46.3113	253.965	4.43253	1	70.0362	34.6555	36.8985	0.644	13.7863		13.6789	0
31642	Tue Mar 28 12:43:41 2017_x000D_	62.4824	46.7251	253.966	4.43254	1	70.0362	34.6555	36.8985	0.644	14.2385		12.2807	0
31643	Tue Mar 28 12:43:41 2017_x000D_	62.4892	47.1344	253.965	4.43252	1	70.0362	34.6555	36.8985	0.644	14.5836		13.6735	66.3895
31644	Tue Mar 28 12:43:41 2017_x000D_	62.2977	47.548	253.965	4.43253	1	69.7106	36.8444	47.7893	0.83408	13.0199		19.3818	0
31645	Tue Mar 28 12:43:41 2017_x000D_	62.1097	48.1661	253.966	4.43254	1	69.7106	36.8444	47.7893	0.83408	13.6365		6.13585	0
31646	Tue Mar 28 12:43:41 2017_x000D_	62.1131	48.3706	253.965	4.43252	1	69.7106	36.8444	47.7893	0.83408	13.8049		26.1592	0
31647	Tue Mar 28 12:43:41 2017_x000D_	61.8296	49.1952	251.341	4.38673	1	69.7106	36.8444	47.7893	0.83408	14.651		6.83065	39.5549
31648	Tue Mar 28 12:43:41 2017_x000D_	61.7339	49.4018	253.966	4.43254	1	69.6457	38.1613	47.7893	0.83408	13.7457		22.2953	0
31649	Tue Mar 28 12:43:42 2017_x000D_	61.5478	50.1213	254.769	4.44655	1	69.6457	38.1613	47.7893	0.83408	14.4436		9.19632	0
31650	Tue Mar 28 12:43:42 2017_x000D_	61.553	50.4278	253.964	4.43252	1	69.6457	38.1613	47.7893	0.83408	14.6955		13.6573	0
31651	Tue Mar 28 12:43:42 2017_x000D_	61.3617	50.8409	253.965	4.43253	1	69.6457	38.1613	47.7893	0.83408	15.1459		19.3533	128.364
31652	Tue Mar 28 12:43:42 2017_x000D_	61.174	51.4581	253.965	4.43253	1	68.5712	42.303	96.726	1.68819	11.7701		12.2448	0
31653	Tue Mar 28 12:43:42 2017_x000D_	61.181	51.8662	253.964	4.43251	1	68.5712	42.303	96.726	1.68819	12.0859		8.56695	0
31654	Tue Mar 28 12:43:42 2017_x000D_	60.9863	52.0751	253.966	4.43254	1	68.5712	42.303	96.726	1.68819	12.3703		19.341	0
31655	Tue Mar 28 12:43:42 2017_x000D_	60.7987	52.6919	253.966	4.43254	1	68.5712	42.303	96.726	1.68819	12.9746		12.2358	0
31656	Tue Mar 28 12:43:42 2017_x000D_	60.8057	53.0997	253.964	4.43251	1	68.5712	42.303	96.726	1.68819	13.2993		19.3315	69.0525
31657	Tue Mar 28 12:43:42 2017_x000D_	60.6182	53.7162	253.964	4.43251	1	67.8116	44.4758	97.2504	1.69734	11.7103		6.81851	0
31658	Tue Mar 28 12:43:42 2017_x000D_	60.5226	53.9224	256.67	4.47973	1	67.8116	44.4758	97.2504	1.69734	11.9318		18.607	0
31659	Tue Mar 28 12:43:42 2017_x000D_	60.4342	54.5363	253.964	4.4325	1	67.8116	44.4758	97.2504	1.69734	12.4756		6.81452	0
31660	Tue Mar 28 12:43:42 2017_x000D_	60.3387	54.7424	256.67	4.47973	1	67.8116	44.4758	97.2504	1.69734	12.6983		6.81997	54.4912
31661	Tue Mar 28 12:43:42 2017_x000D_	60.2432	54.9487	253.965	4.43252	1	67.2911	46.216	101.457	1.77075	11.222		12.5993	0
31662	Tue Mar 28 12:43:42 2017_x000D_	60.1513	55.3585	256.67	4.47974	1	67.2911	46.216	101.457	1.77075	11.6001		9.65525	0
31663	Tue Mar 28 12:43:42 2017_x000D_	60.0576	55.6664	254.768	4.44655	1	67.2911	46.216	101.457	1.77075	11.901		15.5783	0
31664	Tue Mar 28 12:43:42 2017_x000D_	59.9675	56.1778	256.67	4.47974	1	67.2911	46.216	101.457	1.77075	12.3642		4.27931	89.8981
31665	Tue Mar 28 12:43:42 2017_x000D_	59.8703	56.2822	254.769	4.44655	1	66.2826	49.0378	100.003	1.74538	9.67465		12.5876	0
31666	Tue Mar 28 12:43:42 2017_x000D_	59.7784	56.6916	257.359	4.49176	1	66.2826	49.0378	100.003	1.74538	10.0442		6.10296	0
31667	Tue Mar 28 12:43:42 2017_x000D_	59.782	56.895	257.358	4.49175	1	66.2826	49.0378	100.003	1.74538	10.1977		6.8118	0
31668	Tue Mar 28 12:43:42 2017_x000D_	59.6865	57.101	260.011	4.53804	1	66.2826	49.0378	100.003	1.74538	10.4175		12.5841	0
31669	Tue Mar 28 12:43:42 2017_x000D_	59.5947	57.5103	262.714	4.58523	1	66.2826	49.0378	100.003	1.74538	10.794		12.5691	54.4476
31670	Tue Mar 28 12:43:43 2017_x000D_	59.5025	57.919	-83.4081	-1.45575	1	65.7625	50.7766	99.9722	1.74484	9.49745		6.09085	0
31671	Tue Mar 28 12:43:43 2017_x000D_	59.5059	58.122	-77.9282	-1.3601	1	65.7625	50.7766	99.9722	1.74484	9.64883		6.09058	0
31672	Tue Mar 28 12:43:43 2017_x000D_	59.5087	58.325	-60.4095	-1.05435	1	65.7625	50.7766	99.9722	1.74484	9.80247		6.76077	0
31673	Tue Mar 28 12:43:43 2017_x000D_	59.6112	58.5257	-54.9684	-0.95938	1	65.7625	50.7766	99.9722	1.74484	9.89379		9.58111	73.7256
31674	Tue Mar 28 12:43:43 2017_x000D_	59.7148	58.8278	-38.4345	-0.670809	1	65.2104	53.1713	98.9261	1.72659	7.88655		5.93021	0
31675	Tue Mar 28 12:43:43 2017_x000D_	59.9124	58.8224	-30.6333	-0.534653	1	65.2104	53.1713	98.9261	1.72659	7.74621		10.7491	0
31676	Tue Mar 28 12:43:43 2017_x000D_	60.2128	59.0177	-19.1537	-0.334295	1	65.2104	53.1713	98.9261	1.72659	7.69132		2.96503	0
31677	Tue Mar 28 12:43:43 2017_x000D_	60.3116	59.0151	-12.7951	-0.223316	1	65.2104	53.1713	98.9261	1.72659	7.6255		9.37562	0
31678	Tue Mar 28 12:43:43 2017_x000D_	60.6099	59.1083	-9.44977	-0.16493	1	65.2104	53.1713	98.9261	1.72659	7.51083		20.9582	41.7669
31679	Tue Mar 28 12:43:43 2017_x000D_	61.3037	59.1901	-7.13244	-0.124485	1	64.7121	54.4713	98.9261	1.72659	5.82102		15.9485	0
31680	Tue Mar 28 12:43:43 2017_x000D_	61.8007	59.3788	-6.71602	-0.117217	1	64.7121	54.4713	98.9261	1.72659	5.70612		23.8469	0
31681	Tue Mar 28 12:43:43 2017_x000D_	62.5917	59.4574	-9.44911	-0.164918	1	64.7121	54.4713	98.9261	1.72659	5.41824		8.88666	0
31682	Tue Mar 28 12:43:43 2017_x000D_	62.8878	59.4489	-9.99241	-0.1744	1	64.7121	54.4713	98.9261	1.72659	5.30137		12.1816	13.1377
31683	Tue Mar 28 12:43:43 2017_x000D_	63.2838	59.5387	-12.8003	-0.223407	1	64.6907	54.9087	102.335	1.78608	4.83904		21.4981	0
31684	Tue Mar 28 12:43:43 2017_x000D_	63.9768	59.7211	-19.1743	-0.334655	1	64.6907	54.9087	102.335	1.78608	4.86506		11.8189	0
31685	Tue Mar 28 12:43:43 2017_x000D_	64.3706	59.7097	-19.1794	-0.334744	1	64.6907	54.9087	102.335	1.78608	4.81166		8.41981	0
31686	Tue Mar 28 12:43:43 2017_x000D_	64.5707	59.9065	-19.1751	-0.334669	1	64.6907	54.9087	102.335	1.78608	4.99924		24.3014	0
31687	Tue Mar 28 12:43:43 2017_x000D_	65.3607	60.0856	-24.4507	-0.426746	1	64.6907	54.9087	102.335	1.78608	5.22008		10.6676	0
31688	Tue Mar 28 12:43:43 2017_x000D_	65.6589	60.2793	-25.7022	-0.448588	1	64.6907	54.9087	102.335	1.78608	5.45717		19.7781	0
31689	Tue Mar 28 12:43:43 2017_x000D_	66.253	60.5651	-28.261	-0.493247	1	64.6907	54.9087	102.335	1.78608	5.86819		9.3035	0
31690	Tue Mar 28 12:43:43 2017_x000D_	66.549	60.6576	-24.4497	-0.426728	1	64.6907	54.9087	102.335	1.78608	6.04178		21.282	14.7096
31691	Tue Mar 28 12:43:43 2017_x000D_	67.1438	61.0442	-24.4458	-0.426659	1	64.2458	55.1148	104.692	1.82722	6.59971		9.30546	0
31692	Tue Mar 28 12:43:44 2017_x000D_	67.4399	61.1366	-23.0216	-0.401802	1	64.2458	55.1148	104.692	1.82722	6.81648		10.6251	0
31693	Tue Mar 28 12:43:44 2017_x000D_	67.7368	61.3297	-21.8555	-0.38145	1	64.2458	55.1148	104.692	1.82722	7.12826		6.57081	0
31694	Tue Mar 28 12:43:44 2017_x000D_	67.9342	61.4246	-24.445	-0.426646	1	64.2458	55.1148	104.692	1.82722	7.30875		19.7203	0
31695	Tue Mar 28 12:43:44 2017_x000D_	68.5265	61.7097	-21.8533	-0.381413	1	64.2458	55.1148	104.692	1.82722	7.86239		17.8433	14.4779
31696	Tue Mar 28 12:43:44 2017_x000D_	69.1154	61.7931	-19.1646	-0.334485	1	64.6693	55.3462	36.0532	0.629246	7.83137		10.5985	0
31697	Tue Mar 28 12:43:44 2017_x000D_	69.4115	61.9858	-18.1956	-0.317572	1	64.6693	55.3462	36.0532	0.629246	8.15921		9.2686	0
31698	Tue Mar 28 12:43:44 2017_x000D_	69.7065	62.0776	-21.8569	-0.381475	1	64.6693	55.3462	36.0532	0.629246	8.40744		19.672	0
31699	Tue Mar 28 12:43:44 2017_x000D_	70.2973	62.3621	-19.1592	-0.334391	1	64.6693	55.3462	36.0532	0.629246	8.99429		8.79106	57.8937
31700	Tue Mar 28 12:43:44 2017_x000D_	70.5902	62.3532	-18.1962	-0.317583	1	66.3629	56.2713	10.9264	0.190702	7.40672		22.2958	0
31701	Tue Mar 28 12:43:44 2017_x000D_	71.2781	62.6345	-16.3684	-0.285682	1	66.3629	56.2713	10.9264	0.190702	8.04049		9.23156	0
31702	Tue Mar 28 12:43:44 2017_x000D_	71.5719	62.726	-18.1945	-0.317554	1	66.3629	56.2713	10.9264	0.190702	8.29439		12.0456	0
31703	Tue Mar 28 12:43:44 2017_x000D_	71.9635	62.8147	-15.5134	-0.27076	1	66.3629	56.2713	10.9264	0.190702	8.61294		18.4649	72.3352
31704	Tue Mar 28 12:43:44 2017_x000D_	72.5511	62.9979	-15.5127	-0.270748	1	68.479	57.4271	13.0128	0.227116	6.90042		9.23066	0
31705	Tue Mar 28 12:43:44 2017_x000D_	72.8449	63.0893	-19.1646	-0.334485	1	68.479	57.4271	13.0128	0.227116	7.14994		18.4422	0
31706	Tue Mar 28 12:43:44 2017_x000D_	73.4318	63.2722	-19.1653	-0.334498	1	68.479	57.4271	13.0128	0.227116	7.66129		8.75826	0
31707	Tue Mar 28 12:43:44 2017_x000D_	73.7236	63.2631	-18.2004	-0.317656	1	68.479	57.4271	13.0128	0.227116	7.84632		8.3136	0
31708	Tue Mar 28 12:43:44 2017_x000D_	73.9207	63.4579	-18.1959	-0.317579	1	68.479	57.4271	13.0128	0.227116	8.12297		18.4175	34.8499
31709	Tue Mar 28 12:43:44 2017_x000D_	74.5068	63.6406	-18.1962	-0.317584	1	69.542	57.8956	0	0	7.59304		18.4014	0
31710	Tue Mar 28 12:43:44 2017_x000D_	75.0924	63.8231	-18.1966	-0.31759	1	69.542	57.8956	0	0	8.12048		0	0
31711	Tue Mar 28 12:43:44 2017_x000D_	75.0924	63.8231	-18.1966	-0.31759	1	69.542	57.8956	0	0	8.12048		11.9854	0
31712	Tue Mar 28 12:43:44 2017_x000D_	75.4821	63.9111	-20.8031	-0.363083	1	69.542	57.8956	0	0	8.45405		6.51294	86.4716
31713	Tue Mar 28 12:43:45 2017_x000D_	75.6776	64.0055	-18.1969	-0.317597	1	72.3286	58.6325	7.25039	0.126543	6.33127		13.0086	0
31714	Tue Mar 28 12:43:45 2017_x000D_	76.0682	64.1938	-18.1949	-0.31756	1	72.3286	58.6325	7.25039	0.126543	6.70169		5.82587	0
31715	Tue Mar 28 12:43:45 2017_x000D_	76.2623	64.1877	-18.1973	-0.317603	1	72.3286	58.6325	7.25039	0.126543	6.80693		12.9965	0
31716	Tue Mar 28 12:43:45 2017_x000D_	76.6525	64.3759	-18.1953	-0.317567	1	72.3286	58.6325	7.25039	0.126543	7.18907		0	61.3799
31717	Tue Mar 28 12:43:45 2017_x000D_	76.6525	64.3759	-18.1953	-0.317567	1	74.2469	59.344	0	0	5.57736		11.96	0
31718	Tue Mar 28 12:43:45 2017_x000D_	77.0414	64.4636	-20.8045	-0.363108	1	74.2469	59.344	0	0	5.83263		6.49022	0
31719	Tue Mar 28 12:43:45 2017_x000D_	77.2363	64.5575	-23.3222	-0.407049	1	74.2469	59.344	0	0	6.00975		6.50103	0
31720	Tue Mar 28 12:43:45 2017_x000D_	77.4316	64.6514	-28.3251	-0.494366	1	74.2469	59.344	0	0	6.18957		2.91179	66.0755
31721	Tue Mar 28 12:43:45 2017_x000D_	77.5286	64.648	-34.6941	-0.605526	1	76.3921	59.8432	7.56647	0.13206	4.93738		6.62101	0
31722	Tue Mar 28 12:43:45 2017_x000D_	77.4303	64.4504	-52.988	-0.924815	1	76.3921	59.8432	7.56647	0.13206	4.72273		3.01512	0
31723	Tue Mar 28 12:43:45 2017_x000D_	77.4294	64.3499	-62.1388	-1.08453	1	76.3921	59.8432	7.56647	0.13206	4.62454		4.17062	0
31724	Tue Mar 28 12:43:45 2017_x000D_	77.5284	64.4475	-81.0981	-1.41543	1	76.3921	59.8432	7.56647	0.13206	4.74244		2.91421	0
31725	Tue Mar 28 12:43:45 2017_x000D_	77.6255	64.4447	-89.3859	-1.56008	1	76.3921	59.8432	7.56647	0.13206	4.76394		3.02729	26.6848
31726	Tue Mar 28 12:43:45 2017_x000D_	77.6269	64.5456	253.72	4.42825	1	77.2477	60.0864	10.9264	0.190702	4.47529		6.73494	0
31727	Tue Mar 28 12:43:45 2017_x000D_	77.5321	64.7491	246.19	4.29683	1	77.2477	60.0864	10.9264	0.190702	4.67137		0.0123693	0
31728	Tue Mar 28 12:43:45 2017_x000D_	77.532	64.7495	238.89	4.16941	1	77.2477	60.0864	10.9264	0.190702	4.67176		13.4724	0
31729	Tue Mar 28 12:43:45 2017_x000D_	77.3422	65.1565	227.123	3.96404	1	77.2477	60.0864	10.9264	0.190702	5.07098		4.23063	9.13684
31730	Tue Mar 28 12:43:45 2017_x000D_	77.2462	65.2598	223.382	3.89875	1	77.4534	60.311	0	0	4.95314		13.2045	0
31731	Tue Mar 28 12:43:45 2017_x000D_	76.8608	65.4724	223.381	3.89874	1	77.4534	60.311	0	0	5.19531		27.5955	0
31732	Tue Mar 28 12:43:45 2017_x000D_	76.2872	66.1915	229.053	3.99773	1	77.4534	60.311	0	0	5.99502		23.2684	0
31733	Tue Mar 28 12:43:45 2017_x000D_	75.711	66.7107	230.847	4.02904	1	77.4534	60.311	0	0	6.63266		10.8181	33.0218
31734	Tue Mar 28 12:43:46 2017_x000D_	75.5207	67.017	236.65	4.13032	1	78.5255	60.5604	0	0	7.12155		10.8279	0
31735	Tue Mar 28 12:43:46 2017_x000D_	75.3301	67.3235	235.046	4.10233	1	78.5255	60.5604	0	0	7.47998		21.6409	0
31736	Tue Mar 28 12:43:46 2017_x000D_	74.9492	67.9361	242.617	4.23446	1	78.5255	60.5604	0	0	8.197		8.45497	0
31737	Tue Mar 28 12:43:46 2017_x000D_	74.7574	68.1426	242.617	4.23447	1	78.5255	60.5604	0	0	8.4669		13.4458	6.50066
31738	Tue Mar 28 12:43:46 2017_x000D_	74.5682	68.5489	247.535	4.32029	1	78.3089	60.5542	0	0	8.82655		16.2006	0
31739	Tue Mar 28 12:43:46 2017_x000D_	74.3801	69.0551	248.624	4.3393	1	78.3089	60.5542	0	0	9.36487		12.4001	0
31740	Tue Mar 28 12:43:46 2017_x000D_	74.2878	69.458	251.14	4.38321	1	78.3089	60.5542	0	0	9.76969		20.17	0
31741	Tue Mar 28 12:43:46 2017_x000D_	74.004	70.0675	248.623	4.3393	1	78.3089	60.5542	0	0	10.442		6.72007	0
31742	Tue Mar 28 12:43:46 2017_x000D_	73.9093	70.2705	251.141	4.38323	1	78.3089	60.5542	0	0	10.666		20.1646	33.0166
31743	Tue Mar 28 12:43:46 2017_x000D_	73.6255	70.8798	248.624	4.33931	1	77.6152	61.4086	24.2896	0.423934	10.2772		8.98869	0
31744	Tue Mar 28 12:43:46 2017_x000D_	73.6292	71.1794	247.533	4.32027	1	77.6152	61.4086	24.2896	0.423934	10.5526		10.8171	0
31745	Tue Mar 28 12:43:46 2017_x000D_	73.4388	71.4856	248.623	4.3393	1	77.6152	61.4086	24.2896	0.423934	10.9082		19.008	0
31746	Tue Mar 28 12:43:46 2017_x000D_	73.2522	72.0911	248.623	4.33929	1	77.6152	61.4086	24.2896	0.423934	11.5391		10.8196	62.2877
31747	Tue Mar 28 12:43:46 2017_x000D_	73.0618	72.3974	247.534	4.32028	1	76.4446	63.1234	62.0465	1.08292	9.8717		8.97372	0
31748	Tue Mar 28 12:43:46 2017_x000D_	73.0656	72.6965	248.623	4.33928	1	76.4446	63.1234	62.0465	1.08292	10.1519		13.4336	0
31749	Tue Mar 28 12:43:46 2017_x000D_	72.8765	73.1024	248.623	4.33929	1	76.4446	63.1234	62.0465	1.08292	10.5977		10.8171	0
31750	Tue Mar 28 12:43:46 2017_x000D_	72.6861	73.4086	247.533	4.32027	1	76.4446	63.1234	62.0465	1.08292	10.9504		18.9957	0
31751	Tue Mar 28 12:43:46 2017_x000D_	72.4996	74.0137	247.533	4.32027	1	76.4446	63.1234	62.0465	1.08292	11.5828		6.71482	85.7239
31752	Tue Mar 28 12:43:46 2017_x000D_	72.4051	74.2166	245.019	4.27639	1	75.2307	65.7102	98.6368	1.72154	8.96342		20.1363	0
31753	Tue Mar 28 12:43:46 2017_x000D_	72.1216	74.825	247.533	4.32027	1	75.2307	65.7102	98.6368	1.72154	9.63048		6.71482	0
31754	Tue Mar 28 12:43:46 2017_x000D_	72.0271	75.0279	245.019	4.27639	1	75.2307	65.7102	98.6368	1.72154	9.85305		10.8063	0
31755	Tue Mar 28 12:43:46 2017_x000D_	71.8369	75.3338	246.197	4.29695	1	75.2307	65.7102	98.6368	1.72154	10.2045		18.9824	62.2503
31756	Tue Mar 28 12:43:47 2017_x000D_	71.6506	75.9385	246.197	4.29694	1	74.0607	67.4239	97.6551	1.7044	8.84912		4.22435	0
31757	Tue Mar 28 12:43:47 2017_x000D_	71.5548	76.0417	247.534	4.32028	1	74.0607	67.4239	97.6551	1.7044	8.97474		20.1296	0
31758	Tue Mar 28 12:43:47 2017_x000D_	71.2714	76.6499	245.019	4.27639	1	74.0607	67.4239	97.6551	1.7044	9.63843		6.70539	0
31759	Tue Mar 28 12:43:47 2017_x000D_	71.177	76.8525	247.534	4.32029	1	74.0607	67.4239	97.6551	1.7044	9.85973		12.3646	47.9115
31760	Tue Mar 28 12:43:47 2017_x000D_	71.0852	77.2543	245.019	4.27638	1	73.5515	68.9376	98.9261	1.72659	8.67468		4.21791	0
31761	Tue Mar 28 12:43:47 2017_x000D_	70.9895	77.3573	248.625	4.33932	1	73.5515	68.9376	98.9261	1.72659	8.80086		6.70811	0
31762	Tue Mar 28 12:43:47 2017_x000D_	70.8951	77.56	246.197	4.29695	1	73.5515	68.9376	98.9261	1.72659	9.02232		2.98825	0
31763	Tue Mar 28 12:43:47 2017_x000D_	70.8964	77.6596	245.019	4.27638	1	73.5515	68.9376	98.9261	1.72659	9.11717		14.9747	56.271
31764	Tue Mar 28 12:43:47 2017_x000D_	70.6104	78.0687	242.612	4.23438	1	72.8151	70.6627	98.9261	1.72659	7.72719		9.48647	0
31765	Tue Mar 28 12:43:47 2017_x000D_	70.5173	78.3709	238.887	4.16936	1	72.8151	70.6627	98.9261	1.72659	8.0434		14.9856	0
31766	Tue Mar 28 12:43:47 2017_x000D_	70.2311	78.7803	229.066	3.99795	1	72.8151	70.6627	98.9261	1.72659	8.51895		4.22654	0
31767	Tue Mar 28 12:43:47 2017_x000D_	70.1353	78.8836	225.215	3.93075	1	72.8151	70.6627	98.9261	1.72659	8.64665		12.6856	0
31768	Tue Mar 28 12:43:47 2017_x000D_	69.8475	79.1934	213.835	3.73212	1	72.8151	70.6627	98.9261	1.72659	9.03214		4.23063	67.872
31769	Tue Mar 28 12:43:47 2017_x000D_	69.7515	79.2967	210.204	3.66875	1	71.6351	72.593	97.6551	1.7044	6.9633		9.32912	0
31770	Tue Mar 28 12:43:47 2017_x000D_	69.4609	79.4074	196.494	3.42947	1	71.6351	72.593	97.6551	1.7044	7.15285		0	0
31771	Tue Mar 28 12:43:47 2017_x000D_	69.4609	79.4074	196.494	3.42947	1	71.6351	72.593	97.6551	1.7044	7.15285		14.981	0
31772	Tue Mar 28 12:43:47 2017_x000D_	68.9757	79.5255	182.254	3.18093	1	71.6351	72.593	97.6551	1.7044	7.42509		14.5998	41.6103
31773	Tue Mar 28 12:43:47 2017_x000D_	68.4894	79.5442	170.651	2.97843	1	71.1373	73.8876	105.419	1.83991	6.24568		11.9956	0
31774	Tue Mar 28 12:43:47 2017_x000D_	68.0986	79.4596	162.421	2.83478	1	71.1373	73.8876	105.419	1.83991	6.34672		5.8481	0
31775	Tue Mar 28 12:43:47 2017_x000D_	67.9038	79.4669	157.324	2.74582	1	71.1373	73.8876	105.419	1.83991	6.44857		16.9486	0
31776	Tue Mar 28 12:43:47 2017_x000D_	67.413	79.1871	145.981	2.54785	1	71.1373	73.8876	105.419	1.83991	6.47728		8.25285	38.4316
31777	Tue Mar 28 12:43:48 2017_x000D_	67.2156	78.9955	137.952	2.40772	1	70.4338	74.9582	106.925	1.86619	5.163		14.5706	0
31778	Tue Mar 28 12:43:48 2017_x000D_	66.8216	78.7115	128.179	2.23715	1	70.4338	74.9582	106.925	1.86619	5.20915		9.36878	0
31779	Tue Mar 28 12:43:48 2017_x000D_	66.7197	78.4163	124.403	2.17125	1	70.4338	74.9582	106.925	1.86619	5.07474		12.3923	0
31780	Tue Mar 28 12:43:48 2017_x000D_	66.4229	78.129	123.611	2.15742	1	70.4338	74.9582	106.925	1.86619	5.11286		23.7631	0
31781	Tue Mar 28 12:43:48 2017_x000D_	66.0219	77.4459	122.118	2.13136	1	70.4338	74.9582	106.925	1.86619	5.06493		13.2106	32.8963
31782	Tue Mar 28 12:43:48 2017_x000D_	65.8205	77.0543	122.116	2.13133	1	69.5356	75.5872	161.371	2.81646	3.99429		21.2381	0
31783	Tue Mar 28 12:43:48 2017_x000D_	65.4205	76.4702	122.117	2.13135	1	69.5356	75.5872	161.371	2.81646	4.20877		9.39167	0
31784	Tue Mar 28 12:43:48 2017_x000D_	65.318	76.1744	125.946	2.19817	1	69.5356	75.5872	161.371	2.81646	4.25828		16.5929	0
31785	Tue Mar 28 12:43:48 2017_x000D_	64.9208	75.7895	125.949	2.19823	1	69.5356	75.5872	161.371	2.81646	4.61923		9.40214	0
31786	Tue Mar 28 12:43:48 2017_x000D_	64.8181	75.4934	129.879	2.26681	1	69.5356	75.5872	161.371	2.81646	4.71843		8.30598	0
31787	Tue Mar 28 12:43:48 2017_x000D_	64.6193	75.3007	129.88	2.26683	1	69.5356	75.5872	161.371	2.81646	4.92464		6.62819	0
31788	Tue Mar 28 12:43:48 2017_x000D_	64.5181	75.1043	132.005	2.30393	1	69.5356	75.5872	161.371	2.81646	5.04068		16.6247	0
31789	Tue Mar 28 12:43:48 2017_x000D_	64.1202	74.7186	132.007	2.30395	1	69.5356	75.5872	161.371	2.81646	5.48462		10.6495	0
31790	Tue Mar 28 12:43:48 2017_x000D_	63.9195	74.4258	133.877	2.3366	1	69.5356	75.5872	161.371	2.81646	5.73493		16.6437	0
31791	Tue Mar 28 12:43:48 2017_x000D_	63.5212	74.0396	133.878	2.33661	1	69.5356	75.5872	161.371	2.81646	6.21032		10.585	0
31792	Tue Mar 28 12:43:48 2017_x000D_	63.2237	73.8499	135.894	2.37179	1	69.5356	75.5872	161.371	2.81646	6.54662		18.9067	0
31793	Tue Mar 28 12:43:48 2017_x000D_	62.8232	73.3633	137.906	2.40691	1	69.5356	75.5872	161.371	2.81646	7.07121		8.33567	0
31794	Tue Mar 28 12:43:48 2017_x000D_	62.6237	73.1699	137.905	2.4069	1	69.5356	75.5872	161.371	2.81646	7.32241		16.6841	0
31795	Tue Mar 28 12:43:48 2017_x000D_	62.2244	72.7828	137.905	2.40689	1	69.5356	75.5872	161.371	2.81646	7.8306		8.34631	0
31796	Tue Mar 28 12:43:48 2017_x000D_	62.0246	72.5892	137.904	2.40688	1	69.5356	75.5872	161.371	2.81646	8.08722		10.6124	0
31797	Tue Mar 28 12:43:48 2017_x000D_	61.7264	72.3989	139.783	2.43968	1	69.5356	75.5872	161.371	2.81646	8.43498		18.9567	0
31798	Tue Mar 28 12:43:49 2017_x000D_	61.3251	71.9108	133.882	2.33668	1	69.5356	75.5872	161.371	2.81646	8.99601		8.36112	130.916
31799	Tue Mar 28 12:43:49 2017_x000D_	61.125	71.7168	133.882	2.33669	1	67.3362	71.8181	180.33	3.14735	6.21203		8.36328	0
31800	Tue Mar 28 12:43:49 2017_x000D_	60.9248	71.5228	133.883	2.3367	1	67.3362	71.8181	180.33	3.14735	6.4182		16.735	0
31801	Tue Mar 28 12:43:49 2017_x000D_	60.5243	71.1345	133.883	2.33671	1	67.3362	71.8181	180.33	3.14735	6.84611		8.37176	0
31802	Tue Mar 28 12:43:49 2017_x000D_	60.3239	70.9403	133.884	2.33671	1	67.3362	71.8181	180.33	3.14735	7.06703		19.0177	66.6948
31803	Tue Mar 28 12:43:49 2017_x000D_	59.9211	70.4508	132.017	2.30412	1	66.3493	69.826	213.501	3.7263	6.45849		8.38234	0
31804	Tue Mar 28 12:43:49 2017_x000D_	59.7205	70.2563	132.017	2.30414	1	66.3493	69.826	213.501	3.7263	6.64275		6.59326	0
31805	Tue Mar 28 12:43:49 2017_x000D_	59.5217	70.1626	133.885	2.33674	1	66.3493	69.826	213.501	3.7263	6.83589		16.7796	0
31806	Tue Mar 28 12:43:49 2017_x000D_	59.1201	69.7733	133.886	2.33675	1	66.3493	69.826	213.501	3.7263	7.22939		6.68323	59.5847
31807	Tue Mar 28 12:43:49 2017_x000D_	59.018	69.5753	131.745	2.29938	1	65.1238	68.263	223.17	3.89506	6.24523		14.897	0
31808	Tue Mar 28 12:43:49 2017_x000D_	58.7146	69.1822	133.882	2.33668	1	65.1238	68.263	223.17	3.89506	6.47478		4.19854	0
31809	Tue Mar 28 12:43:49 2017_x000D_	58.6142	69.0847	129.902	2.26723	1	65.1238	68.263	223.17	3.89506	6.56126		12.6065	0
31810	Tue Mar 28 12:43:49 2017_x000D_	58.3124	68.7923	133.882	2.33669	1	65.1238	68.263	223.17	3.89506	6.83193		6.70215	0
31811	Tue Mar 28 12:43:49 2017_x000D_	58.2097	68.5939	135.883	2.37161	1	65.1238	68.263	223.17	3.89506	6.92201		8.39937	37.6608
31812	Tue Mar 28 12:43:49 2017_x000D_	58.0086	68.3991	140.035	2.44407	1	64.0718	67.578	193.563	3.37831	6.11855		4.20488	0
31813	Tue Mar 28 12:43:49 2017_x000D_	58.1091	68.4968	144.156	2.516	1	64.0718	67.578	193.563	3.37831	6.03307		2.95976	0
31814	Tue Mar 28 12:43:49 2017_x000D_	58.2077	68.4934	145.841	2.5454	1	64.0718	67.578	193.563	3.37831	5.93512		3.03938	0
31815	Tue Mar 28 12:43:49 2017_x000D_	58.2093	68.5947	155.945	2.72176	1	64.0718	67.578	193.563	3.37831	5.95001		3.00938	0
31816	Tue Mar 28 12:43:49 2017_x000D_	58.2077	68.4944	163.963	2.86169	1	64.0718	67.578	193.563	3.37831	5.93527		2.96886	0
31817	Tue Mar 28 12:43:49 2017_x000D_	58.1088	68.4979	170.338	2.97297	1	64.0718	67.578	193.563	3.37831	6.03354		0.0192094	0
31818	Tue Mar 28 12:43:49 2017_x000D_	58.1092	68.4984	181.911	3.17495	1	64.0718	67.578	193.563	3.37831	6.03322		2.96586	0
31819	Tue Mar 28 12:43:49 2017_x000D_	58.0104	68.5019	187.455	3.27171	1	64.0718	67.578	193.563	3.37831	6.13141		5.91052	0
31820	Tue Mar 28 12:43:50 2017_x000D_	57.8135	68.5087	199.695	3.48534	1	64.0718	67.578	193.563	3.37831	6.32713		5.92841	0
31821	Tue Mar 28 12:43:50 2017_x000D_	57.616	68.5154	205.032	3.57849	1	64.0718	67.578	193.563	3.37831	6.5235		3.02759	0
31822	Tue Mar 28 12:43:50 2017_x000D_	57.618	68.6163	207.552	3.62247	1	64.0718	67.578	193.563	3.37831	6.53679		5.91921	0
31823	Tue Mar 28 12:43:50 2017_x000D_	57.4208	68.6228	215.093	3.75409	1	64.0718	67.578	193.563	3.37831	6.73256		8.53961	0
31824	Tue Mar 28 12:43:50 2017_x000D_	57.2269	68.8312	215.094	3.7541	1	64.0718	67.578	193.563	3.37831	6.95868		13.4048	0
31825	Tue Mar 28 12:43:50 2017_x000D_	56.8352	69.0462	215.094	3.75409	1	64.0718	67.578	193.563	3.37831	7.38404		13.4062	0
31826	Tue Mar 28 12:43:50 2017_x000D_	56.4435	69.2613	215.093	3.75408	1	64.0718	67.578	193.563	3.37831	7.81182		19.3006	0
31827	Tue Mar 28 12:43:50 2017_x000D_	55.9565	69.6817	213.626	3.72847	1	64.0718	67.578	193.563	3.37831	8.38353		10.8412	0
31828	Tue Mar 28 12:43:50 2017_x000D_	55.6637	69.8935	215.094	3.7541	1	64.0718	67.578	193.563	3.37831	8.72111		6.71042	170.78
31829	Tue Mar 28 12:43:50 2017_x000D_	55.4676	70.0011	212.666	3.71172	1	59.2207	64.5992	193.72	3.38106	6.57771		20.1289	0
31830	Tue Mar 28 12:43:50 2017_x000D_	54.8795	70.3241	215.093	3.75407	1	59.2207	64.5992	193.72	3.38106	7.18474		12.8252	0
31831	Tue Mar 28 12:43:50 2017_x000D_	54.5882	70.637	211.261	3.6872	1	59.2207	64.5992	193.72	3.38106	7.6102		8.91825	0
31832	Tue Mar 28 12:43:50 2017_x000D_	54.2911	70.6472	212.665	3.7117	1	59.2207	64.5992	193.72	3.38106	7.80252		19.3198	14.4652
31833	Tue Mar 28 12:43:50 2017_x000D_	53.8036	71.068	211.26	3.68719	1	58.7973	64.3685	182.67	3.18819	8.35586		10.8545	0
31834	Tue Mar 28 12:43:50 2017_x000D_	53.5104	71.28	212.666	3.71172	1	58.7973	64.3685	182.67	3.18819	8.70173		20.1504	0
31835	Tue Mar 28 12:43:50 2017_x000D_	52.9217	71.6034	215.092	3.75406	1	58.7973	64.3685	182.67	3.18819	9.32022		10.8695	0
31836	Tue Mar 28 12:43:50 2017_x000D_	52.6281	71.8157	213.625	3.72846	1	58.7973	64.3685	182.67	3.18819	9.67056		21.7323	56.0634
31837	Tue Mar 28 12:43:50 2017_x000D_	52.0411	72.2402	213.625	3.72846	1	57.0294	64.9742	175.028	3.05481	8.81351		9.47858	0
31838	Tue Mar 28 12:43:50 2017_x000D_	51.7454	72.3515	212.665	3.71171	1	57.0294	64.9742	175.028	3.05481	9.07443		8.55657	0
31839	Tue Mar 28 12:43:50 2017_x000D_	51.5511	72.5603	212.666	3.71173	1	57.0294	64.9742	175.028	3.05481	9.35739		13.452	0
31840	Tue Mar 28 12:43:50 2017_x000D_	51.1581	72.7762	212.666	3.71172	1	57.0294	64.9742	175.028	3.05481	9.76439		20.1813	0
31841	Tue Mar 28 12:43:51 2017_x000D_	50.5685	73.1001	215.09	3.75403	1	57.0294	64.9742	175.028	3.05481	10.3814		8.56081	50.0191
31842	Tue Mar 28 12:43:51 2017_x000D_	50.3741	73.309	215.091	3.75404	1	55.4784	65.586	147.056	2.56661	9.25735		20.1973	0
31843	Tue Mar 28 12:43:51 2017_x000D_	49.784	73.6331	212.666	3.71172	1	55.4784	65.586	147.056	2.56661	9.85809		8.56081	0
31844	Tue Mar 28 12:43:51 2017_x000D_	49.5896	73.842	212.667	3.71173	1	55.4784	65.586	147.056	2.56661	10.141		21.7689	0
31845	Tue Mar 28 12:43:51 2017_x000D_	49.0016	74.2672	212.667	3.71174	1	55.4784	65.586	147.056	2.56661	10.8311		10.8911	89.6368
31846	Tue Mar 28 12:43:51 2017_x000D_	48.7074	74.4799	211.264	3.68726	1	53.0068	67.2649	163.798	2.85882	8.39887		16.1961	0
31847	Tue Mar 28 12:43:51 2017_x000D_	48.2143	74.6997	212.666	3.71173	1	53.0068	67.2649	163.798	2.85882	8.84558		13.4802	0
31848	Tue Mar 28 12:43:51 2017_x000D_	47.8205	74.9161	212.666	3.71172	1	53.0068	67.2649	163.798	2.85882	9.2433		8.57134	0
31849	Tue Mar 28 12:43:51 2017_x000D_	47.6258	75.1252	212.667	3.71174	1	53.0068	67.2649	163.798	2.85882	9.52573		20.2244	67.7359
31850	Tue Mar 28 12:43:51 2017_x000D_	47.035	75.4499	215.089	3.75401	1	51.0008	68.3012	157.438	2.74781	8.17505		8.57134	0
31851	Tue Mar 28 12:43:51 2017_x000D_	46.8403	75.659	215.089	3.75402	1	51.0008	68.3012	157.438	2.74781	8.45263		20.2405	0
31852	Tue Mar 28 12:43:51 2017_x000D_	46.249	75.9839	212.667	3.71173	1	51.0008	68.3012	157.438	2.74781	9.03346		8.57558	0
31853	Tue Mar 28 12:43:51 2017_x000D_	46.0542	76.1931	212.668	3.71175	1	51.0008	68.3012	157.438	2.74781	9.31402		8.57777	0
31854	Tue Mar 28 12:43:51 2017_x000D_	45.8594	76.4024	212.669	3.71177	1	51.0008	68.3012	157.438	2.74781	9.59497		19.0432	106.106
31855	Tue Mar 28 12:43:51 2017_x000D_	45.2655	76.6265	212.667	3.71174	1	47.8779	69.9616	137.678	2.40293	7.1586		10.9127	0
31856	Tue Mar 28 12:43:51 2017_x000D_	44.9707	76.8396	211.266	3.68728	1	47.8779	69.9616	137.678	2.40293	7.46717		10.9036	0
31857	Tue Mar 28 12:43:51 2017_x000D_	44.6762	77.0526	212.667	3.71175	1	47.8779	69.9616	137.678	2.40293	7.78031		13.5111	0
31858	Tue Mar 28 12:43:51 2017_x000D_	44.2815	77.2695	212.667	3.71174	1	47.8779	69.9616	137.678	2.40293	8.14491		8.58201	71.2412
31859	Tue Mar 28 12:43:51 2017_x000D_	44.0866	77.4789	212.668	3.71175	1	45.8616	71.2161	135.733	2.36899	6.50948		13.5137	0
31860	Tue Mar 28 12:43:51 2017_x000D_	43.6918	77.6958	212.667	3.71175	1	45.8616	71.2161	135.733	2.36899	6.83334		5.99833	0
31861	Tue Mar 28 12:43:51 2017_x000D_	43.492	77.7034	212.666	3.71172	1	45.8616	71.2161	135.733	2.36899	6.90652		15.1551	0
31862	Tue Mar 28 12:43:51 2017_x000D_	43.0994	78.0213	210.116	3.66722	1	45.8616	71.2161	135.733	2.36899	7.34442		6.75904	47.4936
31863	Tue Mar 28 12:43:52 2017_x000D_	42.902	78.1299	212.667	3.71173	1	44.5174	72.0524	135.89	2.37173	6.28852		9.54917	0
31864	Tue Mar 28 12:43:52 2017_x000D_	42.6042	78.2423	208.791	3.6441	1	44.5174	72.0524	135.89	2.37173	6.47883		0	0
31865	Tue Mar 28 12:43:52 2017_x000D_	42.6042	78.2423	208.791	3.6441	1	44.5174	72.0524	135.89	2.37173	6.47883		17.6636	0
31866	Tue Mar 28 12:43:52 2017_x000D_	42.1112	78.5642	199.784	3.48689	1	44.5174	72.0524	135.89	2.37173	6.94214		15.3808	60.7906
31867	Tue Mar 28 12:43:52 2017_x000D_	41.6127	78.684	185.08	3.23025	1	42.9356	73.3189	148.1	2.58482	5.52579		3.01879	0
31868	Tue Mar 28 12:43:52 2017_x000D_	41.615	78.7846	176.437	3.0794	1	42.9356	73.3189	148.1	2.58482	5.62298		6.0161	0
31869	Tue Mar 28 12:43:52 2017_x000D_	41.4146	78.792	170.774	2.98057	1	42.9356	73.3189	148.1	2.58482	5.68052		13.4067	0
31870	Tue Mar 28 12:43:52 2017_x000D_	41.0089	78.6046	152.774	2.66641	1	42.9356	73.3189	148.1	2.58482	5.6259		3.00484	0
31871	Tue Mar 28 12:43:52 2017_x000D_	40.9088	78.6081	146.52	2.55725	1	42.9356	73.3189	148.1	2.58482	5.66423		8.4838	62.1068
31872	Tue Mar 28 12:43:52 2017_x000D_	40.7038	78.4133	130.622	2.27979	1	41.1469	74.3612	143.974	2.51283	4.07625		8.48826	0
31873	Tue Mar 28 12:43:52 2017_x000D_	40.4985	78.2186	122.888	2.1448	1	41.1469	74.3612	143.974	2.51283	3.91152		8.48001	0
31874	Tue Mar 28 12:43:52 2017_x000D_	40.2932	78.0243	117.994	2.05939	1	41.1469	74.3612	143.974	2.51283	3.76126		12.4673	0
31875	Tue Mar 28 12:43:52 2017_x000D_	40.183	77.6236	108.099	1.88669	1	41.1469	74.3612	143.974	2.51283	3.40182		12.4668	47.4895
31876	Tue Mar 28 12:43:52 2017_x000D_	40.0725	77.223	105.438	1.84024	1	39.8028	75.1974	147.318	2.57118	2.04348		22.02	0
31877	Tue Mar 28 12:43:52 2017_x000D_	39.8536	76.5224	106.145	1.85257	1	39.8028	75.1974	147.318	2.57118	1.32597		15.4642	0
31878	Tue Mar 28 12:43:52 2017_x000D_	39.74	76.0196	108.097	1.88665	1	39.8028	75.1974	147.318	2.57118	0.824595		13.5104	0
31879	Tue Mar 28 12:43:52 2017_x000D_	39.5287	75.6219	108.099	1.88669	1	39.8028	75.1974	147.318	2.57118	0.505303		25.0003	33.5057
31880	Tue Mar 28 12:43:52 2017_x000D_	39.3066	74.8187	115.364	2.01348	2	39.5351	76.2817	246.601	4.304	1.48074		13.5332	0
31881	Tue Mar 28 12:43:52 2017_x000D_	39.095	74.4203	115.364	2.01349	2	39.5351	76.2817	246.601	4.304	1.91272		21.8067	0
31882	Tue Mar 28 12:43:52 2017_x000D_	38.6766	73.8259	120.473	2.10265	2	39.5351	76.2817	246.601	4.304	2.60153		9.59796	0
31883	Tue Mar 28 12:43:52 2017_x000D_	38.5679	73.525	124.338	2.17011	2	39.5351	76.2817	246.601	4.304	2.92145		9.59898	0
31884	Tue Mar 28 12:43:53 2017_x000D_	38.4591	73.2241	128.322	2.23965	2	39.5351	76.2817	246.601	4.304	3.2414		19.3734	20.5852
31885	Tue Mar 28 12:43:53 2017_x000D_	38.0427	72.7305	134.522	2.34785	2	39.3481	75.6215	242.153	4.22636	3.17206		10.9184	0
31886	Tue Mar 28 12:43:53 2017_x000D_	37.8332	72.4329	136.511	2.38257	2	39.3481	75.6215	242.153	4.22636	3.53017		19.3633	0
31887	Tue Mar 28 12:43:53 2017_x000D_	37.3183	72.0437	138.505	2.41737	2	39.3481	75.6215	242.153	4.22636	4.11348		8.56254	0
31888	Tue Mar 28 12:43:53 2017_x000D_	37.1112	71.8473	138.505	2.41737	2	39.3481	75.6215	242.153	4.22636	4.38729		23.6774	107.133
31889	Tue Mar 28 12:43:53 2017_x000D_	36.5906	71.2541	136.511	2.38257	2	35.911	74.6524	254.799	4.44708	3.46559		8.57308	0
31890	Tue Mar 28 12:43:53 2017_x000D_	36.3833	71.0574	136.511	2.38257	2	35.911	74.6524	254.799	4.44708	3.62589		8.57744	0
31891	Tue Mar 28 12:43:53 2017_x000D_	36.1758	70.8607	136.511	2.38257	2	35.911	74.6524	254.799	4.44708	3.80094		8.58157	0
31892	Tue Mar 28 12:43:53 2017_x000D_	35.9683	70.6638	136.511	2.38257	2	35.911	74.6524	254.799	4.44708	3.98901		8.58374	70.2065
31893	Tue Mar 28 12:43:53 2017_x000D_	35.7607	70.4669	136.511	2.38257	2	34.6965	72.652	245.36	4.28234	2.43047		27.9897	0
31894	Tue Mar 28 12:43:53 2017_x000D_	35.0364	69.8788	130.577	2.27899	2	34.6965	72.652	245.36	4.28234	2.79395		6.81354	0
31895	Tue Mar 28 12:43:53 2017_x000D_	34.9299	69.6782	128.343	2.24	2	34.6965	72.652	245.36	4.28234	2.98295		6.82324	0
31896	Tue Mar 28 12:43:53 2017_x000D_	34.8229	69.4775	130.573	2.27893	2	34.6965	72.652	245.36	4.28234	3.17702		15.2239	23.4124
31897	Tue Mar 28 12:43:53 2017_x000D_	34.5082	69.0794	128.341	2.23998	2	34.2915	71.9849	240.556	4.1985	2.91357		8.60919	0
31898	Tue Mar 28 12:43:53 2017_x000D_	34.3	68.8819	128.343	2.24	2	34.2915	71.9849	240.556	4.1985	3.10301		8.60919	0
31899	Tue Mar 28 12:43:53 2017_x000D_	34.0918	68.6844	128.344	2.24003	2	34.2915	71.9849	240.556	4.1985	3.30654		13.6624	0
31900	Tue Mar 28 12:43:53 2017_x000D_	33.8778	68.2824	128.341	2.23998	2	34.2915	71.9849	240.556	4.1985	3.72554		8.61974	0
31901	Tue Mar 28 12:43:53 2017_x000D_	33.6694	68.0846	128.343	2.24	2	34.2915	71.9849	240.556	4.1985	3.9496		11.0174	0
31902	Tue Mar 28 12:43:53 2017_x000D_	33.458	67.7843	126.687	2.2111	2	34.2915	71.9849	240.556	4.1985	4.28249		4.30356	0
31903	Tue Mar 28 12:43:53 2017_x000D_	33.3539	67.6856	125.978	2.19873	2	34.2915	71.9849	240.556	4.1985	4.40035		6.84335	0
31904	Tue Mar 28 12:43:53 2017_x000D_	33.2466	67.4843	128.341	2.23998	2	34.2915	71.9849	240.556	4.1985	4.6203		11.0167	0
31905	Tue Mar 28 12:43:54 2017_x000D_	33.0351	67.1841	130.133	2.27126	2	34.2915	71.9849	240.556	4.1985	4.96248		17.2842	223.576
31906	Tue Mar 28 12:43:54 2017_x000D_	32.6171	66.7876	134.511	2.34766	2	30.2175	65.7445	247.215	4.31472	2.61651		6.84212	0
31907	Tue Mar 28 12:43:54 2017_x000D_	32.5097	66.5864	140.592	2.45379	2	30.2175	65.7445	247.215	4.31472	2.44192		8.64552	0
31908	Tue Mar 28 12:43:54 2017_x000D_	32.3004	66.3883	148.644	2.59432	2	30.2175	65.7445	247.215	4.31472	2.18013		3.04991	0
31909	Tue Mar 28 12:43:54 2017_x000D_	32.1988	66.3919	155.03	2.70579	2	30.2175	65.7445	247.215	4.31472	2.08439		12.9532	83.2702
31910	Tue Mar 28 12:43:54 2017_x000D_	31.8854	66.0949	169.822	2.96396	2	28.574	63.5077	262.345	4.57878	4.20226		4.3473	0
31911	Tue Mar 28 12:43:54 2017_x000D_	31.7867	66.201	178.931	3.12293	2	28.574	63.5077	262.345	4.57878	4.19229		9.62386	0
31912	Tue Mar 28 12:43:54 2017_x000D_	31.4795	66.1086	193.789	3.38226	2	28.574	63.5077	262.345	4.57878	3.89957		6.09921	0
31913	Tue Mar 28 12:43:54 2017_x000D_	31.2763	66.1152	199.457	3.48118	2	28.574	63.5077	262.345	4.57878	3.75519		11.0266	0
31914	Tue Mar 28 12:43:54 2017_x000D_	30.9779	66.3298	213.981	3.73467	2	28.574	63.5077	262.345	4.57878	3.70715		6.10202	50.8042
31915	Tue Mar 28 12:43:54 2017_x000D_	30.7746	66.3362	218.846	3.81957	2	27.5437	62.1637	244.464	4.2667	5.27717		3.07359	0
31916	Tue Mar 28 12:43:54 2017_x000D_	30.7779	66.4386	224.848	3.92433	2	27.5437	62.1637	244.464	4.2667	5.36049		17.8574	0
31917	Tue Mar 28 12:43:54 2017_x000D_	30.2783	66.7622	229.078	3.99816	2	27.5437	62.1637	244.464	4.2667	5.35016		11.0792	0
31918	Tue Mar 28 12:43:54 2017_x000D_	30.0839	67.0762	231.036	4.03234	2	27.5437	62.1637	244.464	4.2667	5.5304		22.1616	49.7315
31919	Tue Mar 28 12:43:54 2017_x000D_	29.6949	67.7042	231.036	4.03234	2	26.9588	60.6126	263.274	4.595	7.60112		8.68128	0
31920	Tue Mar 28 12:43:54 2017_x000D_	29.4974	67.9157	231.036	4.03234	2	26.9588	60.6126	263.274	4.595	7.73174		21.7118	0
31921	Tue Mar 28 12:43:54 2017_x000D_	29.0035	68.4447	226.964	3.96127	2	26.9588	60.6126	263.274	4.595	8.0946		11.0849	0
31922	Tue Mar 28 12:43:54 2017_x000D_	28.8089	68.7588	224.849	3.92436	2	26.9588	60.6126	263.274	4.595	8.35365		11.0604	81.0223
31923	Tue Mar 28 12:43:54 2017_x000D_	28.5094	68.9738	222.889	3.89015	2	26.4227	57.9656	262.18	4.57591	11.2042		15.3427	0
31924	Tue Mar 28 12:43:54 2017_x000D_	28.1111	69.2946	220.639	3.85088	2	26.4227	57.9656	262.18	4.57591	11.4541		13.0325	0
31925	Tue Mar 28 12:43:54 2017_x000D_	27.8146	69.6121	216.494	3.77854	2	26.4227	57.9656	262.18	4.57591	11.7294		8.68976	0
31926	Tue Mar 28 12:43:54 2017_x000D_	27.6169	69.8238	216.495	3.77855	2	26.4227	57.9656	262.18	4.57591	11.9182		17.8931	74.7013
31927	Tue Mar 28 12:43:55 2017_x000D_	27.1164	70.1482	212.455	3.70805	2	25.8765	55.5362	259.496	4.52905	14.6645		9.68612	0
31928	Tue Mar 28 12:43:55 2017_x000D_	26.8138	70.2608	216.494	3.77852	2	25.8765	55.5362	259.496	4.52905	14.7544		19.6685	0
31929	Tue Mar 28 12:43:55 2017_x000D_	26.3163	70.6878	214.893	3.75059	2	25.8765	55.5362	259.496	4.52905	15.158		11.0688	0
31930	Tue Mar 28 12:43:55 2017_x000D_	26.0166	70.903	216.494	3.77853	2	25.8765	55.5362	259.496	4.52905	15.3674		22.1466	0
31931	Tue Mar 28 12:43:55 2017_x000D_	25.4169	71.3335	216.494	3.77853	2	25.8765	55.5362	259.496	4.52905	15.804		6.86267	32.5488
31932	Tue Mar 28 12:43:55 2017_x000D_	25.216	71.4429	218.85	3.81966	2	25.0335	54.8532	180	3.14159	16.5907		6.86938	0
31933	Tue Mar 28 12:43:55 2017_x000D_	25.0149	71.5524	216.493	3.77852	2	25.0335	54.8532	180	3.14159	16.6992		19.6751	0
31934	Tue Mar 28 12:43:55 2017_x000D_	24.5172	71.9795	218.235	3.80893	2	25.0335	54.8532	180	3.14159	17.1341		11.0862	0
31935	Tue Mar 28 12:43:55 2017_x000D_	24.217	72.195	216.494	3.77853	2	25.0335	54.8532	180	3.14159	17.361		8.69619	32.7377
31936	Tue Mar 28 12:43:55 2017_x000D_	24.0192	72.4069	216.494	3.77854	2	23.9427	54.8216	180	3.14159	17.5855		20.6148	0
31937	Tue Mar 28 12:43:55 2017_x000D_	23.4157	72.7355	218.849	3.81964	2	23.9427	54.8216	180	3.14159	17.9217		8.70029	0
31938	Tue Mar 28 12:43:55 2017_x000D_	23.2177	72.9474	218.85	3.81965	2	23.9427	54.8216	180	3.14159	18.1403		19.692	0
31939	Tue Mar 28 12:43:55 2017_x000D_	22.7196	73.3749	220.635	3.85081	2	23.9427	54.8216	180	3.14159	18.5936		11.0946	13.0975
31940	Tue Mar 28 12:43:55 2017_x000D_	22.4192	73.5906	218.85	3.81965	2	23.5063	54.8089	180	3.14159	18.8131		19.6985	0
31941	Tue Mar 28 12:43:55 2017_x000D_	21.9209	74.0182	220.635	3.85081	2	23.5063	54.8089	180	3.14159	19.2746		8.70468	0
31942	Tue Mar 28 12:43:55 2017_x000D_	21.7229	74.2303	220.635	3.85081	2	23.5063	54.8089	180	3.14159	19.5031		9.73386	0
31943	Tue Mar 28 12:43:55 2017_x000D_	21.4189	74.3437	216.494	3.77854	2	23.5063	54.8089	180	3.14159	19.646		17.4134	0
31944	Tue Mar 28 12:43:55 2017_x000D_	21.0227	74.7679	216.496	3.77856	2	23.5063	54.8089	180	3.14159	20.1129		8.70672	51.6969
31945	Tue Mar 28 12:43:55 2017_x000D_	20.8246	74.98	216.496	3.77857	2	22.3569	56.0928	114.768	2.00308	18.9493		20.6512	0
31946	Tue Mar 28 12:43:55 2017_x000D_	20.2201	75.3093	218.849	3.81964	2	22.3569	56.0928	114.768	2.00308	19.3349		11.1012	0
31947	Tue Mar 28 12:43:55 2017_x000D_	19.9195	75.5251	220.634	3.85078	2	22.3569	56.0928	114.768	2.00308	19.5846		8.71096	0
31948	Tue Mar 28 12:43:56 2017_x000D_	19.7213	75.7373	220.634	3.85079	2	22.3569	56.0928	114.768	2.00308	19.8205		17.4219	86.2817
31949	Tue Mar 28 12:43:56 2017_x000D_	19.3249	76.1617	220.634	3.85079	2	20.7229	58.4596	118.452	2.06737	17.7572		6.15722	0
31950	Tue Mar 28 12:43:56 2017_x000D_	19.1198	76.1693	220.633	3.85077	2	20.7229	58.4596	118.452	2.06737	17.7821		8.71096	0
31951	Tue Mar 28 12:43:56 2017_x000D_	18.9216	76.3815	220.634	3.85078	2	20.7229	58.4596	118.452	2.06737	18.0122		15.4112	0
31952	Tue Mar 28 12:43:56 2017_x000D_	18.5215	76.7037	218.235	3.80893	2	20.7229	58.4596	118.452	2.06737	18.3764		8.7152	91.8968
31953	Tue Mar 28 12:43:56 2017_x000D_	18.3232	76.916	218.236	3.80894	2	19.0797	61.0448	121.717	2.12437	15.8892		11.1162	0
31954	Tue Mar 28 12:43:56 2017_x000D_	18.0222	77.1321	216.497	3.77858	2	19.0797	61.0448	121.717	2.12437	16.122		6.89499	0
31955	Tue Mar 28 12:43:56 2017_x000D_	17.8204	77.2421	218.849	3.81964	2	19.0797	61.0448	121.717	2.12437	16.2462		15.4177	0
31956	Tue Mar 28 12:43:56 2017_x000D_	17.4201	77.5644	216.497	3.77858	2	19.0797	61.0448	121.717	2.12437	16.6028		3.074	0
31957	Tue Mar 28 12:43:56 2017_x000D_	17.4238	77.6668	218.85	3.81965	2	19.0797	61.0448	121.717	2.12437	16.7043		13.8005	119.22
31958	Tue Mar 28 12:43:56 2017_x000D_	17.0198	77.8868	214.004	3.73508	2	16.7539	64.2671	97.6551	1.7044	13.6223		6.91103	0
31959	Tue Mar 28 12:43:56 2017_x000D_	16.8175	77.997	208.588	3.64054	2	16.7539	64.2671	97.6551	1.7044	13.73		3.0677	0
31960	Tue Mar 28 12:43:56 2017_x000D_	16.8209	78.0992	200.499	3.49936	2	16.7539	64.2671	97.6551	1.7044	13.8323		3.07423	0
31961	Tue Mar 28 12:43:56 2017_x000D_	16.9233	78.0953	193.986	3.38569	2	16.7539	64.2671	97.6551	1.7044	13.8292		3.06285	73.8722
31962	Tue Mar 28 12:43:56 2017_x000D_	17.0253	78.0909	176.463	3.07986	2	15.5674	66.4248	100.926	1.7615	11.7568		3.08083	0
31963	Tue Mar 28 12:43:56 2017_x000D_	17.1279	78.0865	164.678	2.87418	2	15.5674	66.4248	100.926	1.7615	11.7656		4.33824	0
31964	Tue Mar 28 12:43:56 2017_x000D_	17.029	78.192	147.705	2.57794	2	15.5674	66.4248	100.926	1.7615	11.8576		3.08559	0
31965	Tue Mar 28 12:43:56 2017_x000D_	17.0257	78.0892	137.189	2.3944	2	15.5674	66.4248	100.926	1.7615	11.7552		6.86971	112.299
31966	Tue Mar 28 12:43:56 2017_x000D_	16.8173	77.9943	122.605	2.13986	2	13.6794	69.6571	109.898	1.91808	8.90816		3.0706	0
31967	Tue Mar 28 12:43:56 2017_x000D_	16.814	77.892	116.07	2.02581	2	13.6794	69.6571	109.898	1.91808	8.81132		3.07359	0
31968	Tue Mar 28 12:43:56 2017_x000D_	16.8107	77.7896	109.601	1.91291	2	13.6794	69.6571	109.898	1.91808	8.7145		13.7316	0
31969	Tue Mar 28 12:43:57 2017_x000D_	16.5911	77.388	103.941	1.8141	2	13.6794	69.6571	109.898	1.91808	8.26104		9.72262	67.9915
31970	Tue Mar 28 12:43:57 2017_x000D_	16.4777	77.0844	100.569	1.75525	2	12.5034	71.5945	116.909	2.04044	6.77747		30.9121	0
31971	Tue Mar 28 12:43:57 2017_x000D_	16.3388	76.0634	103.357	1.80393	2	12.5034	71.5945	116.909	2.04044	5.88909		9.22759	0
31972	Tue Mar 28 12:43:57 2017_x000D_	16.3281	75.756	103.937	1.81404	2	12.5034	71.5945	116.909	2.04044	5.65212		15.7072	0
31973	Tue Mar 28 12:43:57 2017_x000D_	16.2071	75.2466	106.092	1.85165	2	12.5034	71.5945	116.909	2.04044	5.20146		23.4684	0
31974	Tue Mar 28 12:43:57 2017_x000D_	15.8729	74.5393	109.595	1.9128	2	12.5034	71.5945	116.909	2.04044	4.47497		25.4342	59.0371
31975	Tue Mar 28 12:43:57 2017_x000D_	15.6376	73.7248	114.914	2.00563	2	11.5552	73.3189	111.84	1.95198	4.10253		0	0
31976	Tue Mar 28 12:43:57 2017_x000D_	15.6376	73.7248	114.914	2.00563	2	11.5552	73.3189	111.84	1.95198	4.10253		19.5161	0
31977	Tue Mar 28 12:43:57 2017_x000D_	15.4094	73.1156	122.555	2.13899	2	11.5552	73.3189	111.84	1.95198	3.85956		11.1452	0
31978	Tue Mar 28 12:43:57 2017_x000D_	15.1922	72.8142	121.144	2.11436	2	11.5552	73.3189	111.84	1.95198	3.67185		20.7276	23.8065
31979	Tue Mar 28 12:43:57 2017_x000D_	14.8607	72.208	126.598	2.20956	2	11.0907	73.9623	111.84	1.95198	4.15818		11.1609	0
31980	Tue Mar 28 12:43:57 2017_x000D_	14.6433	71.9061	124.995	2.18158	2	11.0907	73.9623	111.84	1.95198	4.10474		19.8229	0
31981	Tue Mar 28 12:43:57 2017_x000D_	14.2119	71.4056	126.6	2.20959	2	11.0907	73.9623	111.84	1.95198	4.03468		11.1735	0
31982	Tue Mar 28 12:43:57 2017_x000D_	13.9942	71.1034	124.998	2.18162	2	11.0907	73.9623	111.84	1.95198	4.07475		16.6759	29.1029
31983	Tue Mar 28 12:43:57 2017_x000D_	13.769	70.5952	126.596	2.20951	2	10.2373	73.501	163.493	2.8535	4.57346		11.1867	0
31984	Tue Mar 28 12:43:57 2017_x000D_	13.5511	70.2926	124.994	2.18156	2	10.2373	73.501	163.493	2.8535	4.61249		6.92875	0
31985	Tue Mar 28 12:43:57 2017_x000D_	13.4404	70.0899	122.556	2.13901	2	10.2373	73.501	163.493	2.8535	4.67926		17.5674	0
31986	Tue Mar 28 12:43:57 2017_x000D_	13.0117	69.691	122.561	2.1391	2	10.2373	73.501	163.493	2.8535	4.71311		9.81109	0
31987	Tue Mar 28 12:43:57 2017_x000D_	12.8971	69.3847	118.664	2.07107	2	10.2373	73.501	163.493	2.8535	4.90086		11.1986	41.6715
31988	Tue Mar 28 12:43:57 2017_x000D_	12.6788	69.0819	119.996	2.09432	2	9.41201	72.3837	203.44	3.5507	4.64476		13.8953	0
31989	Tue Mar 28 12:43:57 2017_x000D_	12.4566	68.6755	119.995	2.09431	2	9.41201	72.3837	203.44	3.5507	4.79794		11.2167	0
31990	Tue Mar 28 12:43:57 2017_x000D_	12.2381	68.3721	118.667	2.07112	2	9.41201	72.3837	203.44	3.5507	4.90711		16.7374	0
31991	Tue Mar 28 12:43:58 2017_x000D_	12.0119	67.8621	119.995	2.0943	2	9.41201	72.3837	203.44	3.5507	5.21577		6.96252	29.1683
31992	Tue Mar 28 12:43:58 2017_x000D_	11.9005	67.6585	122.556	2.13901	2	9.01338	71.4969	265.805	4.63918	4.803		13.9195	0
31993	Tue Mar 28 12:43:58 2017_x000D_	11.6779	67.2514	122.555	2.13899	2	9.01338	71.4969	265.805	4.63918	5.01238		13.9289	0
31994	Tue Mar 28 12:43:58 2017_x000D_	11.4552	66.844	122.554	2.13897	2	9.01338	71.4969	265.805	4.63918	5.25471		6.96227	0
31995	Tue Mar 28 12:43:58 2017_x000D_	11.344	66.6403	119.993	2.09428	2	9.01338	71.4969	265.805	4.63918	5.38687		13.9396	47.9885
31996	Tue Mar 28 12:43:58 2017_x000D_	11.1211	66.2326	119.993	2.09427	2	9.5157	69.9782	280.926	4.90309	4.07515		8.82808	0
31997	Tue Mar 28 12:43:58 2017_x000D_	10.9058	66.032	119.996	2.09433	2	9.5157	69.9782	280.926	4.90309	4.18388		12.843	0
31998	Tue Mar 28 12:43:58 2017_x000D_	10.7867	65.6208	117.306	2.04737	2	9.5157	69.9782	280.926	4.90309	4.53898		4.42771	0
31999	Tue Mar 28 12:43:58 2017_x000D_	10.6788	65.5201	118.667	2.07113	2	9.5157	69.9782	280.926	4.90309	4.60733		6.97568	62.3351
32000	Tue Mar 28 12:43:58 2017_x000D_	10.5674	65.316	116.073	2.02586	2	10.6822	68.2587	288.629	5.03752	2.94494		11.2593	0
32001	Tue Mar 28 12:43:58 2017_x000D_	10.348	65.0115	117.31	2.04744	2	10.6822	68.2587	288.629	5.03752	3.26435		9.87113	0
32002	Tue Mar 28 12:43:58 2017_x000D_	10.2325	64.7034	113.371	1.9787	2	10.6822	68.2587	288.629	5.03752	3.58363		6.22928	0
32003	Tue Mar 28 12:43:58 2017_x000D_	10.2248	64.4959	113.369	1.97866	2	10.6822	68.2587	288.629	5.03752	3.7905		4.40417	0
32004	Tue Mar 28 12:43:58 2017_x000D_	10.1176	64.3956	98.1511	1.71306	2	10.6822	68.2587	288.629	5.03752	3.90414		4.39379	175.243
32005	Tue Mar 28 12:43:58 2017_x000D_	10.0177	64.5027	89.2684	1.55803	1	8.28906	62.93	246.319	4.29908	2.337		4.40477	0
32006	Tue Mar 28 12:43:58 2017_x000D_	9.9178	64.6103	74.5447	1.30105	1	8.28906	62.93	246.319	4.29908	2.34013		3.12097	0
32007	Tue Mar 28 12:43:58 2017_x000D_	10.0218	64.6077	64.1072	1.11888	1	8.28906	62.93	246.319	4.29908	2.41186		3.13857	0
32008	Tue Mar 28 12:43:58 2017_x000D_	9.91725	64.6115	44.7495	0.781026	1	8.28906	62.93	246.319	4.29908	2.34061		4.38824	116.619
32009	Tue Mar 28 12:43:58 2017_x000D_	10.0172	64.5047	40.5032	0.706914	2	12.0483	61.9404	262.75	4.58585	3.27124		3.11367	0
32010	Tue Mar 28 12:43:58 2017_x000D_	10.0129	64.401	29.6809	0.518029	2	12.0483	61.9404	262.75	4.58585	3.19334		6.22496	0
32011	Tue Mar 28 12:43:58 2017_x000D_	10.2203	64.3946	16.4868	0.287749	2	12.0483	61.9404	262.75	4.58585	3.06018		4.38765	0
32012	Tue Mar 28 12:43:59 2017_x000D_	10.3199	64.2875	7.44584	0.129954	2	12.0483	61.9404	262.75	4.58585	2.91483		15.894	76.6206
32013	Tue Mar 28 12:43:59 2017_x000D_	10.836	64.1678	4.74789	0.0828663	2	11.2793	59.5049	255.441	4.45829	4.68392		12.4767	0
32014	Tue Mar 28 12:43:59 2017_x000D_	11.2517	64.1552	4.74842	0.0828756	2	11.2793	59.5049	255.441	4.45829	4.65038		12.4677	0
32015	Tue Mar 28 12:43:59 2017_x000D_	11.6671	64.1426	4.74906	0.0828868	2	11.2793	59.5049	255.441	4.45829	4.65389		24.9294	0
32016	Tue Mar 28 12:43:59 2017_x000D_	12.4977	64.1175	10.7139	0.186993	2	11.2793	59.5049	255.441	4.45829	4.7708		12.8212	0
32017	Tue Mar 28 12:43:59 2017_x000D_	12.909	64.0014	13.634	0.237958	2	11.2793	59.5049	255.441	4.45829	4.78272		18.9154	43.8702
32018	Tue Mar 28 12:43:59 2017_x000D_	13.5275	63.8789	16.4968	0.287924	2	10.6809	58.1706	253.075	4.41699	6.3787		12.8096	0
32019	Tue Mar 28 12:43:59 2017_x000D_	13.9384	63.7628	19.2877	0.336635	2	10.6809	58.1706	253.075	4.41699	6.47179		9.82534	0
32020	Tue Mar 28 12:43:59 2017_x000D_	14.2458	63.6498	23.0267	0.401892	2	10.6809	58.1706	253.075	4.41699	6.53683		16.7128	0
32021	Tue Mar 28 12:43:59 2017_x000D_	14.7564	63.427	24.161	0.421689	2	10.6809	58.1706	253.075	4.41699	6.65127		9.81023	29.2562
32022	Tue Mar 28 12:43:59 2017_x000D_	15.0633	63.3141	25.7511	0.449441	2	10.2818	57.2808	253.748	4.42874	7.69828		19.6138	0
32023	Tue Mar 28 12:43:59 2017_x000D_	15.6769	63.0884	25.7522	0.44946	2	10.2818	57.2808	253.748	4.42874	7.92687		13.8593	0
32024	Tue Mar 28 12:43:59 2017_x000D_	16.0834	62.8689	25.7518	0.449454	2	10.2818	57.2808	253.748	4.42874	8.05515		13.8593	0
32025	Tue Mar 28 12:43:59 2017_x000D_	16.4899	62.6494	25.7514	0.449447	2	10.2818	57.2808	253.748	4.42874	8.20746		13.8526	46.6613
32026	Tue Mar 28 12:43:59 2017_x000D_	16.8962	62.43	25.7511	0.449441	2	10.5665	55.7517	278.926	4.86818	9.20135		6.92234	0
32027	Tue Mar 28 12:43:59 2017_x000D_	17.0992	62.3203	23.0246	0.401856	2	10.5665	55.7517	278.926	4.86818	9.26405		6.92619	0
32028	Tue Mar 28 12:43:59 2017_x000D_	17.3024	62.2107	25.7507	0.449434	2	10.5665	55.7517	278.926	4.86818	9.33226		20.7642	0
32029	Tue Mar 28 12:43:59 2017_x000D_	17.9114	61.8818	23.023	0.401827	2	10.5665	55.7517	278.926	4.86818	9.56691		6.1977	54.4983
32030	Tue Mar 28 12:43:59 2017_x000D_	18.1179	61.8757	23.0245	0.401853	2	11.0794	54.009	303.926	5.30451	10.5558		20.7548	0
32031	Tue Mar 28 12:43:59 2017_x000D_	18.7266	61.5469	20.1915	0.352407	2	11.0794	54.009	303.926	5.30451	10.7378		12.3862	0
32032	Tue Mar 28 12:43:59 2017_x000D_	19.1393	61.5349	20.1942	0.352455	2	11.0794	54.009	303.926	5.30451	11.0273		16.6454	0
32033	Tue Mar 28 12:43:59 2017_x000D_	19.6478	61.3129	19.2787	0.336477	2	11.0794	54.009	303.926	5.30451	11.259		11.1511	0
32034	Tue Mar 28 12:44:00 2017_x000D_	19.9503	61.0969	20.1915	0.352408	2	11.0794	54.009	303.926	5.30451	11.3548		9.27384	107.81
32035	Tue Mar 28 12:44:00 2017_x000D_	20.2593	61.088	19.2785	0.336473	2	13.5973	51.4449	315	5.49779	11.7206		19.5397	0
32036	Tue Mar 28 12:44:00 2017_x000D_	20.8706	60.8632	19.2783	0.336469	2	13.5973	51.4449	315	5.49779	11.8998		9.27693	0
32037	Tue Mar 28 12:44:00 2017_x000D_	21.1797	60.8542	20.1955	0.352479	2	13.5973	51.4449	315	5.49779	12.0842		19.5236	0
32038	Tue Mar 28 12:44:00 2017_x000D_	21.7905	60.6296	20.1955	0.352478	2	13.5973	51.4449	315	5.49779	12.308		11.1263	79.7701
32039	Tue Mar 28 12:44:00 2017_x000D_	22.0922	60.4139	19.2778	0.336462	2	15.4315	49.5198	316.007	5.51536	12.769		19.5113	0
32040	Tue Mar 28 12:44:00 2017_x000D_	22.7026	60.1894	19.2776	0.336458	2	15.4315	49.5198	316.007	5.51536	12.9116		9.26185	0
32041	Tue Mar 28 12:44:00 2017_x000D_	23.0112	60.1805	20.1955	0.352479	2	15.4315	49.5198	316.007	5.51536	13.0806		11.1179	0
32042	Tue Mar 28 12:44:00 2017_x000D_	23.3127	59.965	19.2774	0.336454	2	15.4315	49.5198	316.007	5.51536	13.0849		18.7478	51.7531
32043	Tue Mar 28 12:44:00 2017_x000D_	23.9258	59.844	16.476	0.28756	2	16.5817	48.2341	284.692	4.96881	13.7377		9.74845	0
32044	Tue Mar 28 12:44:00 2017_x000D_	24.2308	59.7319	20.1955	0.352478	2	16.5817	48.2341	284.692	4.96881	13.8097		9.73615	0
32045	Tue Mar 28 12:44:00 2017_x000D_	24.5354	59.6199	21.9993	0.383961	2	16.5817	48.2341	284.692	4.96881	13.8888		16.5891	0
32046	Tue Mar 28 12:44:00 2017_x000D_	25.0422	59.3987	23.0327	0.401996	2	16.5817	48.2341	284.692	4.96881	14.0082		9.72874	0
32047	Tue Mar 28 12:44:00 2017_x000D_	25.3465	59.2866	19.278	0.336465	2	16.5817	48.2341	284.692	4.96881	14.106		19.4628	72.3342
32048	Tue Mar 28 12:44:00 2017_x000D_	25.9554	59.0627	19.2778	0.336462	2	18.9753	48.5244	329.916	5.75812	12.6403		9.7323	0
32049	Tue Mar 28 12:44:00 2017_x000D_	26.2599	58.9508	23.0339	0.402018	2	18.9753	48.5244	329.916	5.75812	12.7191		16.558	0
32050	Tue Mar 28 12:44:00 2017_x000D_	26.7657	58.7299	21.9995	0.383964	2	18.9753	48.5244	329.916	5.75812	12.8391		9.7277	0
32051	Tue Mar 28 12:44:00 2017_x000D_	27.07	58.6179	20.1942	0.352455	2	18.9753	48.5244	329.916	5.75812	12.9384		16.5486	73.1129
32052	Tue Mar 28 12:44:00 2017_x000D_	27.5755	58.3971	19.2759	0.336427	2	21.3585	49.0341	8.11908	0.141705	11.2391		0	0
32053	Tue Mar 28 12:44:00 2017_x000D_	27.5755	58.3971	19.2759	0.336427	2	21.3585	49.0341	8.11908	0.141705	11.2391		12.2867	0
32054	Tue Mar 28 12:44:00 2017_x000D_	27.9849	58.3858	19.2785	0.336473	2	21.3585	49.0341	8.11908	0.141705	11.4614		8.71506	0
32055	Tue Mar 28 12:44:01 2017_x000D_	28.1833	58.1736	19.2756	0.336423	2	21.3585	49.0341	8.11908	0.141705	11.4065		6.14038	0
32056	Tue Mar 28 12:44:01 2017_x000D_	28.3879	58.1679	19.2769	0.336446	2	21.3585	49.0341	8.11908	0.141705	11.5256		6.1403	83.3183
32057	Tue Mar 28 12:44:01 2017_x000D_	28.5925	58.1623	19.2782	0.336468	2	24.0177	48.2329	357.455	6.23876	10.9326		9.71512	0
32058	Tue Mar 28 12:44:01 2017_x000D_	28.8965	58.0507	28.3974	0.495629	2	24.0177	48.2329	357.455	6.23876	10.9632		3.10291	0
32059	Tue Mar 28 12:44:01 2017_x000D_	28.894	57.9473	38.7688	0.676644	2	24.0177	48.2329	357.455	6.23876	10.8696		6.18327	0
32060	Tue Mar 28 12:44:01 2017_x000D_	28.9007	58.1533	55.0665	0.961092	2	24.0177	48.2329	357.455	6.23876	11.057		3.09149	103.382
32061	Tue Mar 28 12:44:01 2017_x000D_	28.9039	58.2563	61.4591	1.07266	2	26.7355	46.1142	333.963	5.82876	12.3342		3.08549	0
32062	Tue Mar 28 12:44:01 2017_x000D_	28.9071	58.3591	73.4308	1.28161	2	26.7355	46.1142	333.963	5.82876	12.436		3.07615	0
32063	Tue Mar 28 12:44:01 2017_x000D_	28.9099	58.4616	91.7079	1.60061	2	26.7355	46.1142	333.963	5.82876	12.5374		0.00848528	0
32064	Tue Mar 28 12:44:01 2017_x000D_	28.9097	58.4614	97.6569	1.70443	2	26.7355	46.1142	333.963	5.82876	12.5372		4.34812	70.3791
32065	Tue Mar 28 12:44:01 2017_x000D_	29.0079	58.3548	118.019	2.05981	2	28.5509	44.6283	315	5.49779	13.7341		0.0108167	0
32066	Tue Mar 28 12:44:01 2017_x000D_	29.0076	58.355	125.909	2.19753	2	28.5509	44.6283	315	5.49779	13.7343		4.36523	0
32067	Tue Mar 28 12:44:01 2017_x000D_	28.9019	58.255	138.476	2.41687	2	28.5509	44.6283	315	5.49779	13.6312		8.73621	0
32068	Tue Mar 28 12:44:01 2017_x000D_	28.6909	58.0543	146.844	2.56292	2	28.5509	44.6283	315	5.49779	13.4267		4.36914	0
32069	Tue Mar 28 12:44:01 2017_x000D_	28.5854	57.9539	150.894	2.63359	2	28.5509	44.6283	315	5.49779	13.3256		8.73807	33.0799
32070	Tue Mar 28 12:44:01 2017_x000D_	28.3746	57.7529	150.891	2.63355	2	29.4537	43.9952	315	5.49779	13.8		23.4489	0
32071	Tue Mar 28 12:44:01 2017_x000D_	27.649	57.4623	146.847	2.56296	2	29.4537	43.9952	315	5.49779	13.5875		15.4549	0
32072	Tue Mar 28 12:44:01 2017_x000D_	27.2297	57.163	144.485	2.52175	2	29.4537	43.9952	315	5.49779	13.3543		24.1552	0
32073	Tue Mar 28 12:44:01 2017_x000D_	26.5993	56.6621	138.488	2.41708	2	29.4537	43.9952	315	5.49779	12.9845		11.1467	28.1088
32074	Tue Mar 28 12:44:01 2017_x000D_	26.2854	56.4633	136.378	2.38024	2	30.1383	43.3555	345.308	6.02676	13.6623		21.9258	0
32075	Tue Mar 28 12:44:01 2017_x000D_	25.7565	55.9589	132.003	2.30388	2	30.1383	43.3555	345.308	6.02676	13.3434		11.2113	0
32076	Tue Mar 28 12:44:02 2017_x000D_	25.5414	55.6533	130.072	2.27019	2	30.1383	43.3555	345.308	6.02676	13.1289		26.754	0
32077	Tue Mar 28 12:44:02 2017_x000D_	25.0052	54.9407	125.952	2.19828	2	30.1383	43.3555	345.308	6.02676	12.6714		8.79114	44.472
32078	Tue Mar 28 12:44:02 2017_x000D_	24.7931	54.7385	125.954	2.19832	2	30.8527	42.0566	328.881	5.74006	14.0552		13.9352	0
32079	Tue Mar 28 12:44:02 2017_x000D_	24.5744	54.3287	125.952	2.19828	2	30.8527	42.0566	328.881	5.74006	13.7848		19.9375	0
32080	Tue Mar 28 12:44:02 2017_x000D_	24.1465	53.8202	127.683	2.22849	2	30.8527	42.0566	328.881	5.74006	13.5409		11.2487	0
32081	Tue Mar 28 12:44:02 2017_x000D_	23.9308	53.5135	125.954	2.1983	2	30.8527	42.0566	328.881	5.74006	13.3856		11.243	65.3
32082	Tue Mar 28 12:44:02 2017_x000D_	23.715	53.2071	127.682	2.22847	2	31.8154	40.1044	284.692	4.96881	15.4045		17.6438	0
32083	Tue Mar 28 12:44:02 2017_x000D_	23.2893	52.8013	132.303	2.30913	2	31.8154	40.1044	284.692	4.96881	15.294		9.88629	0
32084	Tue Mar 28 12:44:02 2017_x000D_	23.1764	52.4917	128.292	2.23911	2	31.8154	40.1044	284.692	4.96881	15.1022		17.6524	0
32085	Tue Mar 28 12:44:02 2017_x000D_	22.7504	52.0858	136.351	2.37978	2	31.8154	40.1044	284.692	4.96881	15.0243		8.83138	0
32086	Tue Mar 28 12:44:02 2017_x000D_	22.5374	51.8826	136.351	2.37978	2	31.8154	40.1044	284.692	4.96881	14.9936		8.83355	53.4834
32087	Tue Mar 28 12:44:02 2017_x000D_	22.3243	51.6794	136.351	2.37978	2	32.7585	38.5915	284.692	4.96881	16.7381		22.1019	0
32088	Tue Mar 28 12:44:02 2017_x000D_	21.7911	51.171	140.404	2.45052	2	32.7585	38.5915	284.692	4.96881	16.6891		6.96354	0
32089	Tue Mar 28 12:44:02 2017_x000D_	21.5812	51.0719	142.645	2.48963	2	32.7585	38.5915	284.692	4.96881	16.7539		17.6989	0
32090	Tue Mar 28 12:44:02 2017_x000D_	21.1543	50.6647	142.643	2.48958	2	32.7585	38.5915	284.692	4.96881	16.7457		8.85476	79.2697
32091	Tue Mar 28 12:44:02 2017_x000D_	20.9407	50.461	142.642	2.48956	2	32.8784	35.9519	276.589	4.82738	18.7889		8.859	0
32092	Tue Mar 28 12:44:02 2017_x000D_	20.727	50.2572	142.64	2.48954	2	32.8784	35.9519	276.589	4.82738	18.7696		18.2205	0
32093	Tue Mar 28 12:44:02 2017_x000D_	20.1996	49.956	138.46	2.41658	2	32.8784	35.9519	276.589	4.82738	18.8909		7.02495	0
32094	Tue Mar 28 12:44:02 2017_x000D_	20.089	49.7496	140.404	2.45051	2	32.8784	35.9519	276.589	4.82738	18.8134		15.6687	33.0399
32095	Tue Mar 28 12:44:02 2017_x000D_	19.6643	49.4456	138.314	2.41404	2	32.9283	34.8517	276.589	4.82738	19.7209		6.98494	0
32096	Tue Mar 28 12:44:02 2017_x000D_	19.4538	49.3461	140.407	2.45057	2	32.9283	34.8517	276.589	4.82738	19.7901		9.94167	0
32097	Tue Mar 28 12:44:02 2017_x000D_	19.3399	49.0349	136.357	2.37987	2	32.9283	34.8517	276.589	4.82738	19.642		15.6802	0
32098	Tue Mar 28 12:44:03 2017_x000D_	18.9148	48.7308	138.458	2.41654	2	32.9283	34.8517	276.589	4.82738	19.7233		7.00221	0
32099	Tue Mar 28 12:44:03 2017_x000D_	18.7039	48.6308	136.362	2.37996	2	32.9283	34.8517	276.589	4.82738	19.804		17.788	0
32100	Tue Mar 28 12:44:03 2017_x000D_	18.2748	48.2216	136.362	2.37996	2	32.9283	34.8517	276.589	4.82738	19.8363		7.03818	0
32101	Tue Mar 28 12:44:03 2017_x000D_	18.1642	48.0147	134.263	2.34334	2	32.9283	34.8517	276.589	4.82738	19.7799		11.3278	0
32102	Tue Mar 28 12:44:03 2017_x000D_	17.8455	47.8122	136.362	2.37996	2	32.9283	34.8517	276.589	4.82738	19.8863		7.04366	0
32103	Tue Mar 28 12:44:03 2017_x000D_	17.7347	47.6052	134.264	2.34335	2	32.9283	34.8517	276.589	4.82738	19.8368		8.90566	55.4409
32104	Tue Mar 28 12:44:03 2017_x000D_	17.5199	47.4003	134.265	2.34336	2	31.6776	33.4912	273.625	4.77566	19.847		6.23546	0
32105	Tue Mar 28 12:44:03 2017_x000D_	17.3121	47.4048	134.27	2.34346	2	31.6776	33.4912	273.625	4.77566	19.9989		14.109	0
32106	Tue Mar 28 12:44:03 2017_x000D_	17.0899	46.9903	134.265	2.34337	2	31.6776	33.4912	273.625	4.77566	19.8753		15.7862	0
32107	Tue Mar 28 12:44:03 2017_x000D_	16.7637	46.5774	128.34	2.23995	2	31.6776	33.4912	273.625	4.77566	19.8412		7.01549	95.919
32108	Tue Mar 28 12:44:03 2017_x000D_	16.5525	46.477	122.037	2.12994	2	28.5789	34.2791	237.448	4.14425	17.1296		3.14856	0
32109	Tue Mar 28 12:44:03 2017_x000D_	16.5492	46.3721	115.633	2.01818	2	28.5789	34.2791	237.448	4.14425	17.0574		3.16176	0
32110	Tue Mar 28 12:44:03 2017_x000D_	16.5536	46.4774	97.9259	1.70913	2	28.5789	34.2791	237.448	4.14425	17.1291		4.40008	0
32111	Tue Mar 28 12:44:03 2017_x000D_	16.4535	46.5846	89.1387	1.55576	2	28.5789	34.2791	237.448	4.14425	17.2757		3.12628	104.255
32112	Tue Mar 28 12:44:03 2017_x000D_	16.5577	46.5832	73.6145	1.28482	2	25.2512	35.2807	169.997	2.967	14.2592		4.45418	0
32113	Tue Mar 28 12:44:03 2017_x000D_	16.45	46.481	64.1205	1.11911	2	25.2512	35.2807	169.997	2.967	14.2446		4.39336	0
32114	Tue Mar 28 12:44:03 2017_x000D_	16.5502	46.3742	55.0744	0.961229	2	25.2512	35.2807	169.997	2.967	14.0987		6.97175	0
32115	Tue Mar 28 12:44:03 2017_x000D_	16.6465	46.1627	40.4181	0.705429	2	25.2512	35.2807	169.997	2.967	13.873		3.11464	0
32116	Tue Mar 28 12:44:03 2017_x000D_	16.7503	46.1606	33.6616	0.587506	2	25.2512	35.2807	169.997	2.967	13.8072		9.81453	68.8184
32117	Tue Mar 28 12:44:03 2017_x000D_	17.0579	46.0492	21.695	0.37865	2	23.0356	35.8751	169.074	2.95089	11.8002		8.80615	0
32118	Tue Mar 28 12:44:03 2017_x000D_	17.2585	45.8349	16.1285	0.281495	2	23.0356	35.8751	169.074	2.95089	11.514		19.6629	0
32119	Tue Mar 28 12:44:04 2017_x000D_	17.8749	45.6121	16.1275	0.281478	2	23.0356	35.8751	169.074	2.95089	11.0201		12.4707	0
32120	Tue Mar 28 12:44:04 2017_x000D_	18.2905	45.6034	16.13	0.281521	2	23.0356	35.8751	169.074	2.95089	10.8239		13.8886	62.5709
32121	Tue Mar 28 12:44:04 2017_x000D_	18.6987	45.385	16.1277	0.281482	2	21.0384	36.4762	152.434	2.66047	9.21091		12.8139	0
32122	Tue Mar 28 12:44:04 2017_x000D_	19.1105	45.2716	18.9532	0.330797	2	21.0384	36.4762	152.434	2.66047	9.00421		25.6104	0
32123	Tue Mar 28 12:44:04 2017_x000D_	19.9335	45.0448	18.9543	0.330816	2	21.0384	36.4762	152.434	2.66047	8.63954		9.81813	0
32124	Tue Mar 28 12:44:04 2017_x000D_	20.2413	44.9336	22.7405	0.396897	2	21.0384	36.4762	152.434	2.66047	8.49488		19.6193	0
32125	Tue Mar 28 12:44:04 2017_x000D_	20.8563	44.7112	22.7411	0.396908	2	21.0384	36.4762	152.434	2.66047	8.23701		6.93618	85.8426
32126	Tue Mar 28 12:44:04 2017_x000D_	21.0602	44.6022	25.4987	0.445036	2	18.3656	37.4979	172.345	3.00799	7.59815		20.7939	0
32127	Tue Mar 28 12:44:04 2017_x000D_	21.6714	44.2753	28.1453	0.491228	2	18.3656	37.4979	172.345	3.00799	7.54065		9.80864	0
32128	Tue Mar 28 12:44:04 2017_x000D_	21.9789	44.1642	32.1125	0.560468	2	18.3656	37.4979	172.345	3.00799	7.58258		13.8551	0
32129	Tue Mar 28 12:44:04 2017_x000D_	22.3861	43.9463	32.1129	0.560476	2	18.3656	37.4979	172.345	3.00799	7.5991		11.1793	18.5045
32130	Tue Mar 28 12:44:04 2017_x000D_	22.6899	43.7305	33.6781	0.587794	2	17.9474	37.0445	204.388	3.56725	8.19719		11.1685	0
32131	Tue Mar 28 12:44:04 2017_x000D_	22.9934	43.5149	32.1123	0.560465	2	17.9474	37.0445	204.388	3.56725	8.20538		13.8484	0
32132	Tue Mar 28 12:44:04 2017_x000D_	23.4004	43.2971	32.1127	0.560473	2	17.9474	37.0445	204.388	3.56725	8.2964		11.1734	0
32133	Tue Mar 28 12:44:04 2017_x000D_	23.7041	43.0815	33.6784	0.587799	2	17.9474	37.0445	204.388	3.56725	8.34176		11.1636	46.664
32134	Tue Mar 28 12:44:04 2017_x000D_	24.0074	42.8659	32.1122	0.560463	2	17.7962	35.4964	180	3.14159	9.63787		13.8362	0
32135	Tue Mar 28 12:44:04 2017_x000D_	24.4141	42.6484	32.1126	0.56047	2	17.7962	35.4964	180	3.14159	9.74411		11.1685	0
32136	Tue Mar 28 12:44:04 2017_x000D_	24.7176	42.4328	33.6787	0.587803	2	17.7962	35.4964	180	3.14159	9.79895		18.0386	0
32137	Tue Mar 28 12:44:04 2017_x000D_	25.224	42.1086	29.498	0.514838	2	17.7962	35.4964	180	3.14159	9.94452		13.8268	56.7145
32138	Tue Mar 28 12:44:04 2017_x000D_	25.6304	41.8912	29.4982	0.514842	2	18.5299	33.7541	213.672	3.72928	10.7995		8.77414	0
32139	Tue Mar 28 12:44:04 2017_x000D_	25.8304	41.6778	29.4969	0.514817	2	18.5299	33.7541	213.672	3.72928	10.7742		19.5394	0
32140	Tue Mar 28 12:44:04 2017_x000D_	26.443	41.4566	29.4986	0.514847	2	18.5299	33.7541	213.672	3.72928	11.0429		11.1445	0
32141	Tue Mar 28 12:44:05 2017_x000D_	26.7458	41.2414	28.1407	0.491149	2	18.5299	33.7541	213.672	3.72928	11.1158		18.0287	0
32142	Tue Mar 28 12:44:05 2017_x000D_	27.252	40.9175	32.1132	0.560481	2	18.5299	33.7541	213.672	3.72928	11.2867		11.1427	61.1444
32143	Tue Mar 28 12:44:05 2017_x000D_	27.5548	40.7024	30.676	0.535397	2	20.1196	32.4786	257.977	4.50256	11.0866		9.76123	0
32144	Tue Mar 28 12:44:05 2017_x000D_	27.8608	40.5918	29.4977	0.514832	2	20.1196	32.4786	257.977	4.50256	11.2138		18.0071	0
32145	Tue Mar 28 12:44:05 2017_x000D_	28.3664	40.2683	30.6765	0.535406	2	20.1196	32.4786	257.977	4.50256	11.3441		11.1427	0
32146	Tue Mar 28 12:44:05 2017_x000D_	28.6692	40.0532	32.1135	0.560486	2	20.1196	32.4786	257.977	4.50256	11.4224		6.89736	66.2841
32147	Tue Mar 28 12:44:05 2017_x000D_	28.8719	39.9447	29.4967	0.514814	2	21.9283	31.2096	292.482	5.10477	11.1587		16.6006	0
32148	Tue Mar 28 12:44:05 2017_x000D_	29.3802	39.726	28.1392	0.491122	2	21.9283	31.2096	292.482	5.10477	11.3164		11.1385	0
32149	Tue Mar 28 12:44:05 2017_x000D_	29.6829	39.511	29.4971	0.514821	2	21.9283	31.2096	292.482	5.10477	11.3599		13.7892	0
32150	Tue Mar 28 12:44:05 2017_x000D_	30.0882	39.2942	29.4972	0.514823	2	21.9283	31.2096	292.482	5.10477	11.4867		8.75718	98.6421
32151	Tue Mar 28 12:44:05 2017_x000D_	30.2878	39.0812	29.4959	0.5148	2	24.4326	29.0789	315	5.49779	11.5901		13.7825	0
32152	Tue Mar 28 12:44:05 2017_x000D_	30.6929	38.8645	29.496	0.514803	2	24.4326	29.0789	315	5.49779	11.6168		3.08147	0
32153	Tue Mar 28 12:44:05 2017_x000D_	30.7956	38.8627	28.1377	0.491095	2	24.4326	29.0789	315	5.49779	11.6709		13.7785	0
32154	Tue Mar 28 12:44:05 2017_x000D_	31.2006	38.6461	28.1376	0.491094	2	24.4326	29.0789	315	5.49779	11.7191		0	61.1636
32155	Tue Mar 28 12:44:05 2017_x000D_	31.2006	38.6461	28.1376	0.491094	2	26.0228	27.803	315	5.49779	12.0159		4.38078	0
32156	Tue Mar 28 12:44:05 2017_x000D_	31.3004	38.5395	26.7446	0.466781	2	26.0228	27.803	315	5.49779	11.9635		16.5848	0
32157	Tue Mar 28 12:44:05 2017_x000D_	31.8083	38.3212	33.6853	0.587919	2	26.0228	27.803	315	5.49779	12.0044		4.38064	0
32158	Tue Mar 28 12:44:05 2017_x000D_	31.9082	38.2147	38.0081	0.663366	2	26.0228	27.803	315	5.49779	11.96		4.42581	0
32159	Tue Mar 28 12:44:05 2017_x000D_	32.0144	38.3171	55.0706	0.961163	2	26.0228	27.803	315	5.49779	12.1015		4.36368	51.8139
32160	Tue Mar 28 12:44:05 2017_x000D_	31.9149	38.4232	64.0559	1.11799	2	27.3846	26.7407	315	5.49779	12.5301		6.2575	0
32161	Tue Mar 28 12:44:05 2017_x000D_	31.9208	38.6317	82.8104	1.44531	2	27.3846	26.7407	315	5.49779	12.7269		0.00848528	0
32162	Tue Mar 28 12:44:06 2017_x000D_	31.9206	38.6315	88.6711	1.5476	2	27.3846	26.7407	315	5.49779	12.7266		6.26925	0
32163	Tue Mar 28 12:44:06 2017_x000D_	31.9262	38.8404	100.416	1.7526	2	27.3846	26.7407	315	5.49779	12.924		4.37054	43.8629
32164	Tue Mar 28 12:44:06 2017_x000D_	32.0255	38.7338	109.669	1.91408	2	28.6672	27.4426	24.768	0.432284	11.78		3.10247	0
32165	Tue Mar 28 12:44:06 2017_x000D_	31.9221	38.7356	125.426	2.18909	2	28.6672	27.4426	24.768	0.432284	11.7527		3.06642	0
32166	Tue Mar 28 12:44:06 2017_x000D_	32.0243	38.7339	135.766	2.36957	2	28.6672	27.4426	24.768	0.432284	11.7798		7.01568	0
32167	Tue Mar 28 12:44:06 2017_x000D_	31.9153	38.527	150.213	2.6217	2	28.6672	27.4426	24.768	0.432284	11.5505		4.42553	90.7908
32168	Tue Mar 28 12:44:06 2017_x000D_	31.8095	38.4242	154.116	2.68983	2	31.2213	29.066	23.1472	0.403995	9.37667		3.07884	0
32169	Tue Mar 28 12:44:06 2017_x000D_	31.7069	38.4266	166.021	2.89762	2	31.2213	29.066	23.1472	0.403995	9.37319		6.94485	0
32170	Tue Mar 28 12:44:06 2017_x000D_	31.4986	38.3256	168.909	2.94802	2	31.2213	29.066	23.1472	0.403995	9.26375		25.5347	0
32171	Tue Mar 28 12:44:06 2017_x000D_	30.6702	38.1301	163.211	2.84858	2	31.2213	29.066	23.1472	0.403995	9.08084		12.3438	0
32172	Tue Mar 28 12:44:06 2017_x000D_	30.2588	38.1372	163.216	2.84865	2	31.2213	29.066	23.1472	0.403995	9.12212		13.9272	41.8439
32173	Tue Mar 28 12:44:06 2017_x000D_	29.8411	37.9346	163.213	2.84861	2	32.2742	29.9808	27.049	0.472094	8.31763		11.2659	0
32174	Tue Mar 28 12:44:06 2017_x000D_	29.5262	37.73	156.737	2.73558	2	32.2742	29.9808	27.049	0.472094	8.22202		22.6065	0
32175	Tue Mar 28 12:44:06 2017_x000D_	28.7991	37.5321	150.238	2.62214	2	32.2742	29.9808	27.049	0.472094	8.31255		25.1848	0
32176	Tue Mar 28 12:44:06 2017_x000D_	28.0652	37.1245	148.704	2.59537	2	32.2742	29.9808	27.049	0.472094	8.29145		11.3734	35.18
32177	Tue Mar 28 12:44:06 2017_x000D_	27.8494	36.8128	146.208	2.55182	2	33.3468	30.4548	36.1594	0.631101	8.40509		13.9742	0
32178	Tue Mar 28 12:44:06 2017_x000D_	27.4303	36.6095	146.211	2.55186	2	33.3468	30.4548	36.1594	0.631101	8.53729		22.6152	0
32179	Tue Mar 28 12:44:06 2017_x000D_	26.7979	36.1992	146.211	2.55186	2	33.3468	30.4548	36.1594	0.631101	8.71127		8.90836	0
32180	Tue Mar 28 12:44:06 2017_x000D_	26.5849	35.9923	146.209	2.55183	2	33.3468	30.4548	36.1594	0.631101	8.73998		14.0023	27.1485
32181	Tue Mar 28 12:44:06 2017_x000D_	26.165	35.7885	146.211	2.55187	2	34.2308	30.2612	0	0	9.77794		17.8401	0
32182	Tue Mar 28 12:44:06 2017_x000D_	25.7384	35.3742	146.208	2.5518	2	34.2308	30.2612	0	0	9.9128		14.0211	0
32183	Tue Mar 28 12:44:07 2017_x000D_	25.3179	35.1702	146.21	2.55184	2	34.2308	30.2612	0	0	10.1754		18.3246	0
32184	Tue Mar 28 12:44:07 2017_x000D_	24.7903	34.8624	150.226	2.62193	2	34.2308	30.2612	0	0	10.5021		8.93812	0
32185	Tue Mar 28 12:44:07 2017_x000D_	24.5765	34.6549	150.223	2.62189	2	34.2308	30.2612	0	0	10.6071		21.0639	46.9184
32186	Tue Mar 28 12:44:07 2017_x000D_	23.9448	34.3484	152.78	2.66651	2	35.3733	29.1932	315	5.49779	12.5374		7.02403	0
32187	Tue Mar 28 12:44:07 2017_x000D_	23.7341	34.2463	155.468	2.71343	2	35.3733	29.1932	315	5.49779	12.6888		8.95085	0
32188	Tue Mar 28 12:44:07 2017_x000D_	23.52	34.0385	155.464	2.71336	2	35.3733	29.1932	315	5.49779	12.8054		19.8279	0
32189	Tue Mar 28 12:44:07 2017_x000D_	22.8906	33.8368	155.467	2.71341	2	35.3733	29.1932	315	5.49779	13.3184		9.92114	44.0476
32190	Tue Mar 28 12:44:07 2017_x000D_	22.5756	33.7361	159.414	2.78231	2	34.7781	27.851	281.782	4.91802	13.5475		9.92194	0
32191	Tue Mar 28 12:44:07 2017_x000D_	22.2607	33.635	155.47	2.71346	2	34.7781	27.851	281.782	4.91802	13.7891		18.405	0
32192	Tue Mar 28 12:44:07 2017_x000D_	21.7307	33.326	159.411	2.78225	2	34.7781	27.851	281.782	4.91802	14.1496		9.93143	0
32193	Tue Mar 28 12:44:07 2017_x000D_	21.4155	33.2248	155.469	2.71345	2	34.7781	27.851	281.782	4.91802	14.4027		16.9594	78.9448
32194	Tue Mar 28 12:44:07 2017_x000D_	20.8882	33.021	156.705	2.73501	2	32.424	26.675	239.511	4.18026	13.1661		11.4041	0
32195	Tue Mar 28 12:44:07 2017_x000D_	20.5693	32.8141	155.468	2.71343	2	32.424	26.675	239.511	4.18026	13.35		21.19	0
32196	Tue Mar 28 12:44:07 2017_x000D_	19.9339	32.5056	152.787	2.66664	2	32.424	26.675	239.511	4.18026	13.784		7.06158	0
32197	Tue Mar 28 12:44:07 2017_x000D_	19.7221	32.4029	155.467	2.71342	2	32.424	26.675	239.511	4.18026	13.9337		7.07491	80.9407
32198	Tue Mar 28 12:44:07 2017_x000D_	19.51	32.2998	152.787	2.66664	2	29.8301	25.9327	184.5	3.22013	12.1262		21.2129	0
32199	Tue Mar 28 12:44:07 2017_x000D_	18.8738	31.9912	155.467	2.7134	2	29.8301	25.9327	184.5	3.22013	12.5198		7.08162	0
32200	Tue Mar 28 12:44:07 2017_x000D_	18.6615	31.888	152.788	2.66666	2	29.8301	25.9327	184.5	3.22013	12.6571		14.1593	0
32201	Tue Mar 28 12:44:07 2017_x000D_	18.2369	31.6819	152.789	2.66666	2	29.8301	25.9327	184.5	3.22013	12.9405		9.01683	0
32202	Tue Mar 28 12:44:07 2017_x000D_	18.0209	31.4729	152.785	2.66661	2	29.8301	25.9327	184.5	3.22013	13.0442		7.0817	76.5748
32203	Tue Mar 28 12:44:07 2017_x000D_	17.8085	31.3699	155.462	2.71333	2	27.4636	24.9762	180	3.14159	11.5802		17.0424	0
32204	Tue Mar 28 12:44:07 2017_x000D_	17.2787	31.1649	156.695	2.73484	2	27.4636	24.9762	180	3.14159	11.9177		4.51468	0
32205	Tue Mar 28 12:44:08 2017_x000D_	17.1707	31.0601	152.786	2.66662	2	27.4636	24.9762	180	3.14159	11.9565		14.1915	0
32206	Tue Mar 28 12:44:08 2017_x000D_	16.7451	30.8536	152.787	2.66663	2	27.4636	24.9762	180	3.14159	12.2242		6.27656	82.807
32207	Tue Mar 28 12:44:08 2017_x000D_	16.5359	30.8564	152.79	2.66669	2	24.8771	24.0124	198.629	3.46672	10.7896		9.03804	0
32208	Tue Mar 28 12:44:08 2017_x000D_	16.3194	30.6469	152.787	2.66664	2	24.8771	24.0124	198.629	3.46672	10.8282		9.04236	0
32209	Tue Mar 28 12:44:08 2017_x000D_	16.1027	30.4374	152.784	2.66658	2	24.8771	24.0124	198.629	3.46672	10.8752		6.28252	0
32210	Tue Mar 28 12:44:08 2017_x000D_	15.8933	30.4401	152.787	2.66664	2	24.8771	24.0124	198.629	3.46672	11.0464		18.5654	0
32211	Tue Mar 28 12:44:08 2017_x000D_	15.3588	30.1282	148.726	2.59576	2	24.8771	24.0124	198.629	3.46672	11.3138		3.14117	97.3622
32212	Tue Mar 28 12:44:08 2017_x000D_	15.2541	30.1293	142.179	2.48149	2	21.8611	22.8139	198.501	3.4645	9.85736		0.0234307	0
32213	Tue Mar 28 12:44:08 2017_x000D_	15.2547	30.1288	125.722	2.19427	2	21.8611	22.8139	198.501	3.4645	9.85659		4.42128	0
32214	Tue Mar 28 12:44:08 2017_x000D_	15.1541	30.2365	116.658	2.03606	2	21.8611	22.8139	198.501	3.4645	10.0039		3.15332	0
32215	Tue Mar 28 12:44:08 2017_x000D_	15.2592	30.235	106.454	1.85797	2	21.8611	22.8139	198.501	3.4645	9.93266		0.0296985	70.5646
32216	Tue Mar 28 12:44:08 2017_x000D_	15.2599	30.2357	89.02	1.55369	2	19.7099	21.8626	191.014	3.33383	9.48216		3.13837	0
32217	Tue Mar 28 12:44:08 2017_x000D_	15.1553	30.2373	80.2215	1.40013	2	19.7099	21.8626	191.014	3.33383
32218	Tue Mar 28 12:44:08 2017_x000D_	15.159	30.3439	73.6859	1.28606	2	19.7099	21.8626	191.014	3.33383
32219	Tue Mar 28 12:44:08 2017_x000D_	15.155	30.2385	53.258	0.929528	2	19.7099	21.8626	191.014	3.33383
32220	Tue Mar 28 12:44:08 2017_x000D_	15.2558	30.1312	44.7715	0.78141	2	18.215	20.9314	187.25	3.26814
32221	Tue Mar 28 12:44:08 2017_x000D_	15.4575	29.9162	31.8965	0.556699	2	18.215	20.9314	187.25	3.26814
32222	Tue Mar 28 12:44:08 2017_x000D_	15.5546	29.7024	25.2184	0.440144	2	18.215	20.9314	187.25	3.26814
32223	Tue Mar 28 12:44:08 2017_x000D_	16.0706	29.4831	18.6148	0.324889	2	18.215	20.9314	187.25	3.26814
32224	Tue Mar 28 12:44:08 2017_x000D_	16.0706	29.4831	18.6148	0.324889	2	18.215	20.9314	187.25	3.26814
32225	Tue Mar 28 12:44:08 2017_x000D_	16.7963	29.2613	19.5478	0.341173	2	16.6907	20.6628	180	3.14159
32226	Tue Mar 28 12:44:09 2017_x000D_	17.5212	29.0398	18.6157	0.324904	2	16.6907	20.6628	180	3.14159
32227	Tue Mar 28 12:44:09 2017_x000D_	17.8316	28.9297	22.4383	0.391623	2	16.6907	20.6628	180	3.14159
32228	Tue Mar 28 12:44:09 2017_x000D_	18.2462	28.8183	25.2245	0.440251	2	16.6907	20.6628	180	3.14159
32229	Tue Mar 28 12:44:09 2017_x000D_	18.8625	28.4921	27.8979	0.48691	2	14.7084	20.8224	152.434	2.66047
32230	Tue Mar 28 12:44:09 2017_x000D_	19.1689	28.2759	29.2659	0.510787	2	14.7084	20.8224	152.434	2.66047
32231	Tue Mar 28 12:44:09 2017_x000D_	19.7849	27.9498	31.9051	0.556849	2	14.7084	20.8224	152.434	2.66047
32232	Tue Mar 28 12:44:09 2017_x000D_	19.9902	27.8412	34.411	0.600586	2	14.7084	20.8224	152.434	2.66047
32233	Tue Mar 28 12:44:09 2017_x000D_	20.2964	27.625	36.0569	0.629312	2	13.3452	21.8863	136.007	2.37377
32234	Tue Mar 28 12:44:09 2017_x000D_	20.6998	27.1955	36.0556	0.629289	2	13.3452	21.8863	136.007	2.37377
32235	Tue Mar 28 12:44:09 2017_x000D_	20.9084	27.1931	36.057	0.629313	2	13.3452	21.8863	136.007	2.37377
32236	Tue Mar 28 12:44:09 2017_x000D_	21.4161	26.7623	37.8477	0.660567	2	13.3452	21.8863	136.007	2.37377
32237	Tue Mar 28 12:44:09 2017_x000D_	21.7219	26.5465	36.0565	0.629304	2	12.6588	22.5286	135	2.35619
32238	Tue Mar 28 12:44:09 2017_x000D_	22.1285	26.2233	38.4799	0.671601	2	12.6588	22.5286	135	2.35619
32239	Tue Mar 28 12:44:09 2017_x000D_	22.3301	26.0086	38.4795	0.671593	2	12.6588	22.5286	135	2.35619
32240	Tue Mar 28 12:44:09 2017_x000D_	22.6393	25.899	37.8484	0.660579	2	12.6588	22.5286	135	2.35619
32241	Tue Mar 28 12:44:09 2017_x000D_	22.7365	25.6855	36.0554	0.629285	2	12.6588	22.5286	135	2.35619
32242	Tue Mar 28 12:44:09 2017_x000D_	23.3478	25.2541	36.0555	0.629287	2	12.4205	22.9637	119.767	2.09033
32243	Tue Mar 28 12:44:09 2017_x000D_	23.5526	25.1457	33.4833	0.584394	2	12.4205	22.9637	119.767	2.09033
32244	Tue Mar 28 12:44:09 2017_x000D_	23.9589	24.8228	36.0556	0.629289	2	12.4205	22.9637	119.767	2.09033
32245	Tue Mar 28 12:44:09 2017_x000D_	24.1636	24.7144	33.483	0.584388	2	12.4205	22.9637	119.767	2.09033
32246	Tue Mar 28 12:44:09 2017_x000D_	24.6737	24.3906	34.4085	0.600542	2	15.2411	23.7144	85.9252	1.49968
32247	Tue Mar 28 12:44:10 2017_x000D_	24.8783	24.2823	31.8992	0.556746	2	15.2411	23.7144	85.9252	1.49968
32248	Tue Mar 28 12:44:10 2017_x000D_	25.2844	23.9596	34.4084	0.60054	2	15.2411	23.7144	85.9252	1.49968
32249	Tue Mar 28 12:44:10 2017_x000D_	25.3851	23.8523	33.4824	0.584378	2	15.2411	23.7144	85.9252	1.49968
32250	Tue Mar 28 12:44:10 2017_x000D_	25.6935	23.7431	34.4091	0.600551	2	17.6415	24.0097	71.0631	1.24028
32251	Tue Mar 28 12:44:10 2017_x000D_	25.9989	23.5276	36.0574	0.62932	2	17.6415	24.0097	71.0631	1.24028
32252	Tue Mar 28 12:44:10 2017_x000D_	26.0993	23.4205	31.898	0.556725	2	17.6415	24.0097	71.0631	1.24028
32253	Tue Mar 28 12:44:10 2017_x000D_	26.3039	23.3123	34.4089	0.600549	2	17.6415	24.0097	71.0631	1.24028
32254	Tue Mar 28 12:44:10 2017_x000D_	26.5083	23.2041	31.8984	0.556733	2	19.1748	24.0571	40.7084	0.710495
32255	Tue Mar 28 12:44:10 2017_x000D_	26.9144	22.8814	42.6305	0.744043	2	19.1748	24.0571	40.7084	0.710495
32256	Tue Mar 28 12:44:10 2017_x000D_	27.0151	22.7742	42.3098	0.738445	2	19.1748	24.0571	40.7084	0.710495
32257	Tue Mar 28 12:44:10 2017_x000D_	27.0186	22.8801	53.2616	0.92959	2	19.1748	24.0571	40.7084	0.710495
32258	Tue Mar 28 12:44:10 2017_x000D_	27.0155	22.7737	59.9931	1.04708	2	19.1748	24.0571	40.7084	0.710495
32259	Tue Mar 28 12:44:10 2017_x000D_	27.1163	22.6657	77.2339	1.34799	2	20.9462	23.6698	345.308	6.02676
32260	Tue Mar 28 12:44:10 2017_x000D_	27.2199	22.6644	85.839	1.49817	2	20.9462	23.6698	345.308	6.02676
32261	Tue Mar 28 12:44:10 2017_x000D_	27.213	22.4514	103.292	1.80279	2	20.9462	23.6698	345.308	6.02676
32262	Tue Mar 28 12:44:10 2017_x000D_	27.2095	22.3452	109.639	1.91357	2	20.9462	23.6698	345.308	6.02676
32263	Tue Mar 28 12:44:10 2017_x000D_	26.9885	21.9221	122.796	2.1432	1	27.9891	18.1392	310.928	5.42671
32264	Tue Mar 28 12:44:10 2017_x000D_	26.985	21.8158	129.266	2.25611	1	27.9891	18.1392	310.928	5.42671
32265	Tue Mar 28 12:44:10 2017_x000D_	26.7705	21.6053	137.533	2.4004	1	27.9891	18.1392	310.928	5.42671
32266	Tue Mar 28 12:44:10 2017_x000D_	26.556	21.3947	145.767	2.54412	1	27.9891	18.1392	310.928	5.42671
32267	Tue Mar 28 12:44:10 2017_x000D_	26.238	21.1847	144.045	2.51406	1	27.7899	17.6905	262.861	4.58779
32268	Tue Mar 28 12:44:10 2017_x000D_	26.0268	21.0799	141.678	2.47275	1	27.7899	17.6905	262.861	4.58779
32269	Tue Mar 28 12:44:11 2017_x000D_	25.3863	20.5528	139.464	2.4341	1	27.7899	17.6905	262.861	4.58779
32270	Tue Mar 28 12:44:11 2017_x000D_	25.0643	20.2357	135.464	2.36429	1	27.7899	17.6905	262.861	4.58779
32271	Tue Mar 28 12:44:11 2017_x000D_	24.5306	19.8137	133.396	2.3282	1	27.7899	17.6905	262.861	4.58779
32272	Tue Mar 28 12:44:11 2017_x000D_	24.4166	19.4947	129.284	2.25643	1	27.4114	16.3509	223.687	3.90407
32273	Tue Mar 28 12:44:11 2017_x000D_	23.9863	19.0713	129.286	2.25647	1	27.4114	16.3509	223.687	3.90407
32274	Tue Mar 28 12:44:11 2017_x000D_	23.7677	18.7526	127.547	2.22611	1	27.4114	16.3509	223.687	3.90407
32275	Tue Mar 28 12:44:11 2017_x000D_	23.6569	18.54	125.255	2.18611	1	27.4114	16.3509	223.687	3.90407
32276	Tue Mar 28 12:44:11 2017_x000D_	23.2192	17.9023	125.254	2.1861	2	27.6712	20.3411	315	5.49779
32277	Tue Mar 28 12:44:11 2017_x000D_	23.0037	17.6901	125.256	2.18613	2	27.6712	20.3411	315	5.49779
32278	Tue Mar 28 12:44:11 2017_x000D_	22.5689	17.1587	126.949	2.21567	2	27.6712	20.3411	315	5.49779
32279	Tue Mar 28 12:44:11 2017_x000D_	22.4574	16.9455	129.28	2.25637	2	27.6712	20.3411	315	5.49779
32280	Tue Mar 28 12:44:11 2017_x000D_	22.1266	16.4128	133.375	2.32784	2	27.9198	19.6854	315	5.49779
32281	Tue Mar 28 12:44:11 2017_x000D_	21.9105	16.2001	133.376	2.32784	2	27.9198	19.6854	315	5.49779
32282	Tue Mar 28 12:44:11 2017_x000D_	21.6944	15.9873	133.376	2.32785	2	27.9198	19.6854	315	5.49779
32283	Tue Mar 28 12:44:11 2017_x000D_	21.3669	15.5609	131.162	2.28921	2	27.9198	19.6854	315	5.49779
32284	Tue Mar 28 12:44:11 2017_x000D_	21.1501	15.3477	135.437	2.36382	2	27.9198	19.6854	315	5.49779
32285	Tue Mar 28 12:44:11 2017_x000D_	21.0387	15.1341	133.372	2.32778	2	27.9087	15.0384	309.607	5.40367
32286	Tue Mar 28 12:44:11 2017_x000D_	20.6092	14.815	135.437	2.36382	2	27.9087	15.0384	309.607	5.40367
32287	Tue Mar 28 12:44:11 2017_x000D_	20.3926	14.6016	135.437	2.36382	2	27.9087	15.0384	309.607	5.40367
32288	Tue Mar 28 12:44:11 2017_x000D_	19.9591	14.1747	135.437	2.36382	2	27.9087	15.0384	309.607	5.40367
32289	Tue Mar 28 12:44:11 2017_x000D_	19.847	13.9606	137.498	2.3998	2	27.5597	13.0345	260.028	4.53834
32290	Tue Mar 28 12:44:12 2017_x000D_	19.4165	13.6403	135.437	2.36382	2	27.5597	13.0345	260.028	4.53834
32291	Tue Mar 28 12:44:12 2017_x000D_	19.3083	13.5337	135.437	2.36382	2	27.5597	13.0345	260.028	4.53834
32292	Tue Mar 28 12:44:12 2017_x000D_	19.0947	13.4271	133.381	2.32793	2	27.5597	13.0345	260.028	4.53834
