# Supplementary material for: Guppies Prefer to Follow Large (Robot) Leaders Irrespective of Own Size
Source: Front Bioeng Biotechnol. 2020 May 15;8:441. doi: 10.3389/fbioe.2020.00441 (PMC7243707; doi:10.3389/fbioe.2020.00441)
Supplement: Supplementary file 3 [file Data_Sheet_1.ZIP › Raw Data/ID73.xlsx]

## Sheet: TueMar28122856201
Framenumber	Current timestamp	Robo Position x	Robo Position y	Robo Angle deg	Robo Angle rad	Fish ID	Fish Position x	Fish Position y	Fish Angle deg	Fish Angle rad	Distance_between_subjects	Mean_Distance (L300 bis L1500)	Velocity_Robo	Velocity_Fish	Mean_velocity_Robo		Fish ID	Fish Position x	Fish Position y	Fish Angle deg	Fish Angle rad	Fish ID	Fish Position x	Fish Position y	Fish Angle deg	Fish Angle rad	Fish ID	Fish Position x	Fish Position y	Fish Angle deg	Fish Angle rad	Fish ID	Fish Position x	Fish Position y	Fish Angle deg	Fish Angle rad
28589	Tue Mar 28 12:35:34 2017_x000D_	18.7297	15.0393	-85.1539	-1.48622	1	11.6194	10.9784	315	5.49779	8.18824	19.5013	0	0	11.2756	10.921
28590	Tue Mar 28 12:35:34 2017_x000D_	18.7297	15.0393	-85.1539	-1.48622	1	11.6194	10.9784	315	5.49779	8.18824		0	0
28591	Tue Mar 28 12:35:34 2017_x000D_	18.7297	15.0393	-85.1539	-1.48622	1	11.6194	10.9784	315	5.49779	8.18824		3.21481	0
28592	Tue Mar 28 12:35:34 2017_x000D_	18.7333	15.1464	-85.3004	-1.48877	1	11.6194	10.9784	315	5.49779	8.24499		16.1101	0
28593	Tue Mar 28 12:35:34 2017_x000D_	18.7513	15.6831	268.953	4.69412	1	11.6194	10.9784	315	5.49779	8.5439		0.0067082	0
28594	Tue Mar 28 12:35:34 2017_x000D_	18.7514	15.6833	263.088	4.59176	1	11.6194	10.9784	315	5.49779	8.54409		3.15301	0
28595	Tue Mar 28 12:35:34 2017_x000D_	18.8565	15.683	254.6	4.44361	1	11.6194	10.9784	315	5.49779	8.63185		4.4183	0
28596	Tue Mar 28 12:35:34 2017_x000D_	18.9577	15.576	237.488	4.14494	1	11.6194	10.9784	315	5.49779	8.65959		3.13801	0
28597	Tue Mar 28 12:35:34 2017_x000D_	19.0623	15.5758	226.756	3.95764	1	11.6194	10.9784	315	5.49779	8.74831		3.12901	0
28598	Tue Mar 28 12:35:34 2017_x000D_	19.1666	15.5755	211.754	3.69581	1	11.6194	10.9784	315	5.49779	8.83706		3.21726	0
28599	Tue Mar 28 12:35:34 2017_x000D_	19.1696	15.6827	201.15	3.51073	1	11.6194	10.9784	315	5.49779	8.89584		3.12614	0
28600	Tue Mar 28 12:35:34 2017_x000D_	19.2738	15.6817	183.252	3.19835	1	11.6194	10.9784	315	5.49779	8.98392		0.00848528	0
28601	Tue Mar 28 12:35:34 2017_x000D_	19.2736	15.6815	177.402	3.09625	1	11.6194	10.9784	315	5.49779	8.98365		0.0152971	0
28602	Tue Mar 28 12:35:34 2017_x000D_	19.2737	15.681	164.592	2.87266	1	11.6194	10.9784	315	5.49779	8.98347		0.0108167	0
28603	Tue Mar 28 12:35:34 2017_x000D_	19.2735	15.6807	158.861	2.77265	1	11.6194	10.9784	315	5.49779	8.98314		3.135	0
28604	Tue Mar 28 12:35:34 2017_x000D_	19.169	15.6807	144.034	2.51387	1	11.6194	10.9784	315	5.49779	8.89427		0.0108167	0
28605	Tue Mar 28 12:35:34 2017_x000D_	19.1693	15.6805	135.495	2.36484	1	11.6194	10.9784	315	5.49779	8.89442		7.13619	0
28606	Tue Mar 28 12:35:34 2017_x000D_	18.9565	15.5742	120.351	2.10052	1	11.6194	10.9784	315	5.49779	8.65762		3.21752	0
28607	Tue Mar 28 12:35:34 2017_x000D_	18.9532	15.467	113.613	1.98293	1	11.6194	10.9784	315	5.49779	8.59838		10.2352	0
28608	Tue Mar 28 12:35:34 2017_x000D_	18.8379	15.1459	104.09	1.81671	1	11.6194	10.9784	315	5.49779	8.33515		4.56521	0
28609	Tue Mar 28 12:35:34 2017_x000D_	18.7295	15.0391	100.644	1.75657	1	11.6194	10.9784	315	5.49779	8.18797		19.6645	0
28610	Tue Mar 28 12:35:35 2017_x000D_	18.6032	14.3959	97.7652	1.70632	1	11.6194	10.9784	315	5.49779	7.77514		6.44462	0
28611	Tue Mar 28 12:35:35 2017_x000D_	18.596	14.1812	97.7646	1.70631	1	11.6194	10.9784	315	5.49779	7.67664		12.8983	38.8727
28612	Tue Mar 28 12:35:35 2017_x000D_	18.5815	13.7515	103.467	1.80585	1	10.9132	12.0648	338.188	5.90249	7.85161		19.6933	0
28613	Tue Mar 28 12:35:35 2017_x000D_	18.4548	13.1074	106.228	1.85403	1	10.9132	12.0648	338.188	5.90249	7.61333		10.2649	0
28614	Tue Mar 28 12:35:35 2017_x000D_	18.3388	12.7855	109.793	1.91625	1	10.9132	12.0648	338.188	5.90249	7.46049		13.3781	0
28615	Tue Mar 28 12:35:35 2017_x000D_	18.2192	12.3559	112.507	1.96361	1	10.9132	12.0648	338.188	5.90249	7.3118		10.2744	0
28616	Tue Mar 28 12:35:35 2017_x000D_	18.1031	12.0337	116.312	2.03003	1	10.9132	12.0648	338.188	5.90249	7.18997		17.5129	0
28617	Tue Mar 28 12:35:35 2017_x000D_	17.8744	11.4966	122.864	2.14439	1	10.9132	12.0648	338.188	5.90249	6.98435		4.58435	0
28618	Tue Mar 28 12:35:35 2017_x000D_	17.7654	11.3895	126.962	2.2159	1	10.9132	12.0648	338.188	5.90249	6.8854		3.23023	0
28619	Tue Mar 28 12:35:35 2017_x000D_	17.7614	11.2819	133.363	2.32762	1	10.9132	12.0648	338.188	5.90249	6.89281		3.24161	0
28620	Tue Mar 28 12:35:35 2017_x000D_	17.7648	11.3899	143.938	2.5122	1	10.9132	12.0648	338.188	5.90249	6.88476		3.14701	0
28621	Tue Mar 28 12:35:35 2017_x000D_	17.8697	11.3901	158.739	2.77052	1	10.9132	12.0648	338.188	5.90249	6.98914		3.15901	0
28622	Tue Mar 28 12:35:35 2017_x000D_	17.975	11.3903	171.066	2.98566	1	10.9132	12.0648	338.188	5.90249	7.09394		3.21144	0
28623	Tue Mar 28 12:35:35 2017_x000D_	17.9718	11.2833	186.359	3.25258	1	10.9132	12.0648	338.188	5.90249	7.10173		4.45429	0
28624	Tue Mar 28 12:35:35 2017_x000D_	18.0739	11.1755	196.184	3.42406	1	10.9132	12.0648	338.188	5.90249	7.21571		3.17401	0
28625	Tue Mar 28 12:35:35 2017_x000D_	18.1797	11.1753	214.227	3.73897	1	10.9132	12.0648	338.188	5.90249	7.32074		3.23534	0
28626	Tue Mar 28 12:35:35 2017_x000D_	18.1766	11.0675	224.702	3.92179	1	10.9132	12.0648	338.188	5.90249	7.33155		4.58842	0
28627	Tue Mar 28 12:35:35 2017_x000D_	18.0683	10.9595	241.606	4.21682	1	10.9132	12.0648	338.188	5.90249	7.23997		4.57801	0
28628	Tue Mar 28 12:35:35 2017_x000D_	18.1772	11.0664	250.899	4.37901	1	10.9132	12.0648	338.188	5.90249	7.33229		3.15601	0
28629	Tue Mar 28 12:35:35 2017_x000D_	18.072	11.0661	260.8	4.55183	1	10.9132	12.0648	338.188	5.90249	7.22813		3.22961	0
28630	Tue Mar 28 12:35:35 2017_x000D_	18.0754	11.1737	266.028	4.64307	1	10.9132	12.0648	338.188	5.90249	7.21742		4.44124	0
28631	Tue Mar 28 12:35:35 2017_x000D_	17.9733	11.2809	-79.7831	-1.39248	1	10.9132	12.0648	338.188	5.90249	7.10349		7.27408	0
28632	Tue Mar 28 12:35:36 2017_x000D_	18.0854	11.4959	-70.2131	-1.22545	1	10.9132	12.0648	338.188	5.90249	7.19473		6.45032	0
28633	Tue Mar 28 12:35:36 2017_x000D_	18.0923	11.7108	-64.8848	-1.13245	1	10.9132	12.0648	338.188	5.90249	7.18782		7.27698	0
28634	Tue Mar 28 12:35:36 2017_x000D_	18.2048	11.9257	-67.4979	-1.17806	1	10.9132	12.0648	338.188	5.90249	7.29293		27.7629	0
28635	Tue Mar 28 12:35:36 2017_x000D_	18.5491	12.7847	-70.2131	-1.22545	1	10.9132	12.0648	338.188	5.90249	7.66976		11.6932	0
28636	Tue Mar 28 12:35:36 2017_x000D_	18.7699	13.1059	-71.0937	-1.24082	1	10.9132	12.0648	338.188	5.90249	7.92538		13.3687	0
28637	Tue Mar 28 12:35:36 2017_x000D_	18.8894	13.5352	-73.7805	-1.28771	1	10.9132	12.0648	338.188	5.90249	8.1106		19.6833	0
28638	Tue Mar 28 12:35:36 2017_x000D_	19.0159	14.179	-76.5414	-1.3359	1	10.9132	12.0648	338.188	5.90249	8.37398		13.3526	0
28639	Tue Mar 28 12:35:36 2017_x000D_	19.1352	14.6078	-79.3686	-1.38524	1	10.9132	12.0648	338.188	5.90249	8.60628		19.6615	0
28640	Tue Mar 28 12:35:36 2017_x000D_	19.2615	15.2509	-82.2482	-1.4355	1	10.9132	12.0648	338.188	5.90249	8.93562		10.2364	0
28641	Tue Mar 28 12:35:36 2017_x000D_	19.3772	15.5719	-85.3147	-1.48902	1	10.9132	12.0648	338.188	5.90249	9.16183		22.5242	0
28642	Tue Mar 28 12:35:36 2017_x000D_	19.4019	16.3223	-85.1671	-1.48645	1	10.9132	12.0648	338.188	5.90249	9.49654		10.0612	0
28643	Tue Mar 28 12:35:36 2017_x000D_	19.3078	16.6442	-88.1073	-1.53776	1	10.9132	12.0648	338.188	5.90249	9.56244		9.65024	0
28644	Tue Mar 28 12:35:36 2017_x000D_	19.3184	16.9657	-88.1074	-1.53776	1	10.9132	12.0648	338.188	5.90249	9.72966		12.856	0
28645	Tue Mar 28 12:35:36 2017_x000D_	19.3325	17.394	-88.1073	-1.53776	1	10.9132	12.0648	338.188	5.90249	9.96419		19.2736	0
28646	Tue Mar 28 12:35:36 2017_x000D_	19.3538	18.0361	-88.1073	-1.53776	1	10.9132	12.0648	338.188	5.90249	10.3393		9.62925	0
28647	Tue Mar 28 12:35:36 2017_x000D_	19.3644	18.3569	-88.1073	-1.53776	1	10.9132	12.0648	338.188	5.90249	10.5363		19.2615	0
28648	Tue Mar 28 12:35:36 2017_x000D_	19.3856	18.9986	-88.1073	-1.53776	1	10.9132	12.0648	338.188	5.90249	10.948		10.2031	0
28649	Tue Mar 28 12:35:36 2017_x000D_	19.5008	19.3186	-85.1635	-1.48638	1	10.9132	12.0648	338.188	5.90249	11.2412		19.2435	0
28650	Tue Mar 28 12:35:36 2017_x000D_	19.522	19.9597	-85.1627	-1.48637	1	10.9132	12.0648	338.188	5.90249	11.6808		6.41444	0
28651	Tue Mar 28 12:35:36 2017_x000D_	19.529	20.1734	-85.1624	-1.48637	1	10.9132	12.0648	338.188	5.90249	11.8314		19.5615	0
28652	Tue Mar 28 12:35:36 2017_x000D_	19.6548	20.8132	-82.2392	-1.43535	1	10.9132	12.0648	338.188	5.90249	12.3673		12.8139	0
28653	Tue Mar 28 12:35:37 2017_x000D_	19.6688	21.2401	-82.2381	-1.43533	1	10.9132	12.0648	338.188	5.90249	12.6825		6.40854	0
28654	Tue Mar 28 12:35:37 2017_x000D_	19.6759	21.4536	-82.2376	-1.43532	1	10.9132	12.0648	338.188	5.90249	12.8427		19.2104	0
28655	Tue Mar 28 12:35:37 2017_x000D_	19.697	22.0936	-82.2359	-1.43529	1	10.9132	12.0648	338.188	5.90249	13.3316		10.1644	0
28656	Tue Mar 28 12:35:37 2017_x000D_	19.812	22.4123	-79.7787	-1.3924	1	10.9132	12.0648	338.188	5.90249	13.6477		10.1806	0
28657	Tue Mar 28 12:35:37 2017_x000D_	19.9272	22.7315	-82.2395	-1.43535	1	10.9132	12.0648	338.188	5.90249	13.9653		19.1893	0
28658	Tue Mar 28 12:35:37 2017_x000D_	19.9482	23.3708	-82.2379	-1.43532	1	10.9132	12.0648	338.188	5.90249	14.4726		13.2363	0
28659	Tue Mar 28 12:35:37 2017_x000D_	20.0667	23.7958	-79.3481	-1.38489	1	10.9132	12.0648	338.188	5.90249	14.8796		19.1743	13.1766
28660	Tue Mar 28 12:35:37 2017_x000D_	20.0876	24.4346	-79.3455	-1.38484	1	11.3522	12.0787	338.188	5.90249	15.1319		7.18474	0
28661	Tue Mar 28 12:35:37 2017_x000D_	20.1992	24.6465	-82.2398	-1.43535	1	11.3522	12.0787	338.188	5.90249	15.3694		12.7749	0
28662	Tue Mar 28 12:35:37 2017_x000D_	20.2132	25.0721	-82.2387	-1.43534	1	11.3522	12.0787	338.188	5.90249	15.7272		19.1533	0
28663	Tue Mar 28 12:35:37 2017_x000D_	20.2341	25.7102	-82.237	-1.43531	1	11.3522	12.0787	338.188	5.90249	16.2698		9.04179	9.30585
28664	Tue Mar 28 12:35:37 2017_x000D_	20.4499	25.9206	-82.2417	-1.43539	1	11.5622	12.307	13.7615	0.240183	16.258		19.1412	0
28665	Tue Mar 28 12:35:37 2017_x000D_	20.4707	26.5583	-82.24	-1.43536	1	11.5622	12.307	13.7615	0.240183	16.8066		9.56019	0
28666	Tue Mar 28 12:35:37 2017_x000D_	20.4812	26.8768	-82.531	-1.44044	1	11.5622	12.307	13.7615	0.240183	17.083		16.3174	0
28667	Tue Mar 28 12:35:37 2017_x000D_	20.603	27.4069	-85.1733	-1.48655	1	11.5622	12.307	13.7615	0.240183	17.5995		9.5541	23.7771
28668	Tue Mar 28 12:35:37 2017_x000D_	20.6134	27.7252	-85.3203	-1.48912	1	11.9725	12.9851	60.5562	1.0569	17.0861		15.9325	0
28669	Tue Mar 28 12:35:37 2017_x000D_	20.6307	28.256	-85.1723	-1.48654	1	11.9725	12.9851	60.5562	1.0569	17.5546		6.36936	0
28670	Tue Mar 28 12:35:37 2017_x000D_	20.6376	28.4682	-85.1721	-1.48653	1	11.9725	12.9851	60.5562	1.0569	17.7429		6.36646	0
28671	Tue Mar 28 12:35:37 2017_x000D_	20.6446	28.6803	-85.1718	-1.48653	1	11.9725	12.9851	60.5562	1.0569	17.9317		16.2738	0
28672	Tue Mar 28 12:35:37 2017_x000D_	20.766	29.209	-82.5305	-1.44043	1	11.9725	12.9851	60.5562	1.0569	18.4537		3.18773	32.9433
28673	Tue Mar 28 12:35:37 2017_x000D_	20.7695	29.3152	-82.2381	-1.43533	1	12.5927	13.8913	70.6649	1.23334	17.4573		6.36337	0
28674	Tue Mar 28 12:35:38 2017_x000D_	20.7764	29.5272	-82.2376	-1.43532	1	12.5927	13.8913	70.6649	1.23334	17.6481		12.7238	0
28675	Tue Mar 28 12:35:38 2017_x000D_	20.7903	29.9511	-82.2365	-1.4353	1	12.5927	13.8913	70.6649	1.23334	18.031		6.36037	0
28676	Tue Mar 28 12:35:38 2017_x000D_	20.7972	30.163	-82.236	-1.43529	1	12.5927	13.8913	70.6649	1.23334	18.2231		10.0885	27.9028
28677	Tue Mar 28 12:35:38 2017_x000D_	20.9114	30.4793	-72.9386	-1.27302	1	13.2223	14.5759	46.0943	0.804497	17.6647		6.35737	0
28678	Tue Mar 28 12:35:38 2017_x000D_	20.9183	30.6911	-72.937	-1.27299	1	13.2223	14.5759	46.0943	0.804497	17.8586		7.12984	0
28679	Tue Mar 28 12:35:38 2017_x000D_	21.0292	30.9013	-70.0987	-1.22345	1	13.2223	14.5759	46.0943	0.804497	18.096		13.1445	0
28680	Tue Mar 28 12:35:38 2017_x000D_	21.1467	31.3234	-59.4461	-1.03753	1	13.2223	14.5759	46.0943	0.804497	18.5277		3.17836	14.762
28681	Tue Mar 28 12:35:38 2017_x000D_	21.1498	31.4293	-52.7121	-0.919999	1	13.4225	15.0254	71.4877	1.2477	18.1328		8.97606	0
28682	Tue Mar 28 12:35:38 2017_x000D_	21.3641	31.6381	-40.1341	-0.700473	1	13.4225	15.0254	71.4877	1.2477	18.4133		0.0134164	0
28683	Tue Mar 28 12:35:38 2017_x000D_	21.3643	31.6385	-35.5411	-0.620309	1	13.4225	15.0254	71.4877	1.2477	18.4138		8.98235	0
28684	Tue Mar 28 12:35:38 2017_x000D_	21.5786	31.8476	-19.6099	-0.342258	1	13.4225	15.0254	71.4877	1.2477	18.6951		7.07077	0
28685	Tue Mar 28 12:35:38 2017_x000D_	21.7904	31.951	-11.2367	-0.196117	1	13.4225	15.0254	71.4877	1.2477	18.8811		3.11724	93.7554
28686	Tue Mar 28 12:35:38 2017_x000D_	21.8943	31.9497	-4.99466	-0.0871733	1	13.7271	18.1357	83.274	1.45341	16.0477		12.49	0
28687	Tue Mar 28 12:35:38 2017_x000D_	22.3106	31.9444	6.62025	0.115545	1	13.7271	18.1357	83.274	1.45341	16.259		3.12924	0
28688	Tue Mar 28 12:35:38 2017_x000D_	22.4149	31.9431	12.9347	0.225754	1	13.7271	18.1357	83.274	1.45341	16.3133		9.83421	0
28689	Tue Mar 28 12:35:38 2017_x000D_	22.7237	31.8331	22.5261	0.393154	1	13.7271	18.1357	83.274	1.45341	16.3877		9.83421	56.4312
28690	Tue Mar 28 12:35:38 2017_x000D_	23.0325	31.7231	31.9736	0.558044	1	14.3083	19.9247	81.0738	1.41501	14.6736		4.41238	0
28691	Tue Mar 28 12:35:38 2017_x000D_	23.1332	31.6159	36.1129	0.630289	1	14.3083	19.9247	81.0738	1.41501	14.648		18.1161	0
28692	Tue Mar 28 12:35:38 2017_x000D_	23.6426	31.2916	40.3581	0.704382	1	14.3083	19.9247	81.0738	1.41501	14.7084		8.81217	0
28693	Tue Mar 28 12:35:38 2017_x000D_	23.8436	31.0774	40.3578	0.704377	1	14.3083	19.9247	81.0738	1.41501	14.6733		24.2956	29.4848
28694	Tue Mar 28 12:35:38 2017_x000D_	24.4499	30.5405	42.6599	0.744556	1	14.7084	20.8224	79.9968	1.39621	13.76		8.81217	0
28695	Tue Mar 28 12:35:38 2017_x000D_	24.6509	30.3263	42.6597	0.744553	1	14.7084	20.8224	79.9968	1.39621	13.7542		11.2003	0
28696	Tue Mar 28 12:35:39 2017_x000D_	24.9557	30.1107	44.6639	0.779531	1	14.7084	20.8224	79.9968	1.39621	13.8304		22.0157	0
28697	Tue Mar 28 12:35:39 2017_x000D_	25.4578	29.5755	40.3569	0.704361	1	14.7084	20.8224	79.9968	1.39621	13.8624		8.80793	41.7686
28698	Tue Mar 28 12:35:39 2017_x000D_	25.6587	29.3614	40.3566	0.704356	1	15.0892	22.1616	83.274	1.45341	12.7887		11.1871	0
28699	Tue Mar 28 12:35:39 2017_x000D_	25.9631	29.146	38.5265	0.672415	1	15.0892	22.1616	83.274	1.45341	12.9238		22.3773	0
28700	Tue Mar 28 12:35:39 2017_x000D_	26.5721	28.7153	38.5269	0.672422	1	15.0892	22.1616	83.274	1.45341	13.2215		11.2777	0
28701	Tue Mar 28 12:35:39 2017_x000D_	26.7697	28.3955	36.1076	0.630197	1	15.0892	22.1616	83.274	1.45341	13.2399		22.3665	0
28702	Tue Mar 28 12:35:39 2017_x000D_	27.3784	27.965	36.1078	0.6302	1	15.0892	22.1616	83.274	1.45341	13.5906		6.92755	27.2536
28703	Tue Mar 28 12:35:39 2017_x000D_	27.5824	27.8568	38.5265	0.672415	1	15.2699	23.0519	82.3448	1.43719	13.2168		22.3623	0
28704	Tue Mar 28 12:35:39 2017_x000D_	28.191	27.4264	38.5269	0.672422	1	15.2699	23.0519	82.3448	1.43719	13.6415		8.79945	0
28705	Tue Mar 28 12:35:39 2017_x000D_	28.3917	27.2125	38.5265	0.672414	1	15.2699	23.0519	82.3448	1.43719	13.7656		6.9196	0
28706	Tue Mar 28 12:35:39 2017_x000D_	28.5954	27.1043	36.108	0.630204	1	15.2699	23.0519	82.3448	1.43719	13.9281		22.3473	18.5647
28707	Tue Mar 28 12:35:39 2017_x000D_	29.2036	26.6742	36.1081	0.630206	1	15.689	23.5072	82.7496	1.44425	13.8807		8.79945	0
28708	Tue Mar 28 12:35:39 2017_x000D_	29.4043	26.4603	36.1075	0.630196	1	15.689	23.5072	82.7496	1.44425	14.0296		19.8698	0
28709	Tue Mar 28 12:35:39 2017_x000D_	29.909	26.0314	37.8957	0.661405	1	15.689	23.5072	82.7496	1.44425	14.4423		9.77146	0
28710	Tue Mar 28 12:35:39 2017_x000D_	30.2159	25.9223	38.5278	0.672436	1	15.689	23.5072	82.7496	1.44425	14.7263		22.3299	23.6296
28711	Tue Mar 28 12:35:39 2017_x000D_	30.8236	25.4925	38.5282	0.672444	1	16.327	23.9691	55.4476	0.967743	14.5764		11.2669	0
28712	Tue Mar 28 12:35:39 2017_x000D_	31.021	25.173	36.1065	0.630178	1	16.327	23.9691	55.4476	0.967743	14.7432		6.91273	0
28713	Tue Mar 28 12:35:39 2017_x000D_	31.2246	25.0651	38.5273	0.672429	1	16.327	23.9691	55.4476	0.967743	14.9379		11.1662	0
28714	Tue Mar 28 12:35:39 2017_x000D_	31.5285	24.8502	40.3599	0.704412	1	16.327	23.9691	55.4476	0.967743	15.227		19.8441	0
28715	Tue Mar 28 12:35:39 2017_x000D_	32.0325	24.4218	38.5274	0.672429	1	16.327	23.9691	55.4476	0.967743	15.712		13.8135	43.9551
28716	Tue Mar 28 12:35:39 2017_x000D_	32.4393	24.2061	38.5282	0.672444	1	17.6125	24.6721	7.65515	0.133608	14.8341		24.2104	0
28717	Tue Mar 28 12:35:40 2017_x000D_	33.0434	23.671	36.1063	0.630174	1	17.6125	24.6721	7.65515	0.133608	15.4633		8.78468	0
28718	Tue Mar 28 12:35:40 2017_x000D_	33.2437	23.4574	36.1057	0.630163	1	17.6125	24.6721	7.65515	0.133608	15.6783		18.0105	0
28719	Tue Mar 28 12:35:40 2017_x000D_	33.7502	23.1351	31.9511	0.557652	1	17.6125	24.6721	7.65515	0.133608	16.2107		11.1512	33.4481
28720	Tue Mar 28 12:35:40 2017_x000D_	34.0537	22.9205	33.5346	0.585289	1	18.698	24.9266	16.8895	0.294777	15.4862		22.2898	0
28721	Tue Mar 28 12:35:40 2017_x000D_	34.6604	22.4916	38.5286	0.672451	1	18.698	24.9266	16.8895	0.294777	16.1471		0	0
28722	Tue Mar 28 12:35:40 2017_x000D_	34.6604	22.4916	38.5286	0.672451	1	18.698	24.9266	16.8895	0.294777	16.1471		19.8272	0
28723	Tue Mar 28 12:35:40 2017_x000D_	35.164	22.0636	40.3619	0.704448	1	18.698	24.9266	16.8895	0.294777	16.713		19.8122	14.6445
28724	Tue Mar 28 12:35:40 2017_x000D_	35.6672	21.6359	38.5282	0.672444	1	19.1263	25.1608	7.65515	0.133608	16.9123		13.7826	0
28725	Tue Mar 28 12:35:40 2017_x000D_	36.0731	21.4207	38.5291	0.672459	1	19.1263	25.1608	7.65515	0.133608	17.3546		8.77825	0
28726	Tue Mar 28 12:35:40 2017_x000D_	36.2733	21.2073	38.5286	0.672452	1	19.1263	25.1608	7.65515	0.133608	17.5969		20.6644	0
28727	Tue Mar 28 12:35:40 2017_x000D_	36.8819	20.8847	36.1064	0.630175	1	19.1263	25.1608	7.65515	0.133608	18.2633		8.77401	77.3303
28728	Tue Mar 28 12:35:40 2017_x000D_	37.082	20.6714	36.1058	0.630164	1	21.5739	24.3523	345.308	6.02676	15.939		19.7972	0
28729	Tue Mar 28 12:35:40 2017_x000D_	37.5848	20.244	34.4569	0.601386	1	21.5739	24.3523	345.308	6.02676	16.5296		8.77196	0
28730	Tue Mar 28 12:35:40 2017_x000D_	37.7848	20.0307	34.4561	0.601373	1	21.5739	24.3523	345.308	6.02676	16.7771		11.1278	0
28731	Tue Mar 28 12:35:40 2017_x000D_	38.0877	19.8166	36.1047	0.630145	1	21.5739	24.3523	345.308	6.02676	17.1254		13.7651	0
28732	Tue Mar 28 12:35:40 2017_x000D_	38.4931	19.6017	36.1054	0.630158	1	21.5739	24.3523	345.308	6.02676	17.5735		8.76977	73.989
28733	Tue Mar 28 12:35:40 2017_x000D_	38.6931	19.3885	36.1048	0.630147	1	23.8121	23.3164	349.074	6.09248	15.3907		15.4397	0
28734	Tue Mar 28 12:35:40 2017_x000D_	39.0957	19.0679	38.5294	0.672466	1	23.8121	23.3164	349.074	6.09248	15.8631		6.87779	0
28735	Tue Mar 28 12:35:40 2017_x000D_	39.2983	18.9606	36.1049	0.630149	1	23.8121	23.3164	349.074	6.09248	16.0871		15.4355	0
28736	Tue Mar 28 12:35:40 2017_x000D_	39.7008	18.6401	38.5299	0.672474	1	23.8121	23.3164	349.074	6.09248	16.5626		6.15616	44.3923
28737	Tue Mar 28 12:35:40 2017_x000D_	39.906	18.6386	38.5312	0.672496	1	25.155	22.6949	341.371	5.95806	15.2985		7.01003	0
28738	Tue Mar 28 12:35:41 2017_x000D_	40.0034	18.4262	40.3651	0.704504	1	25.155	22.6949	341.371	5.95806	15.4498		7.00753	0
28739	Tue Mar 28 12:35:41 2017_x000D_	40.1006	18.2138	38.529	0.672459	1	25.155	22.6949	341.371	5.95806	15.6029		13.7462	0
28740	Tue Mar 28 12:35:41 2017_x000D_	40.5055	17.9993	38.5299	0.672473	1	25.155	22.6949	341.371	5.95806	16.0526		6.87109	44.3896
28741	Tue Mar 28 12:35:41 2017_x000D_	40.7079	17.8921	36.1045	0.630143	1	26.4978	22.0734	349.496	6.09985	14.8125		11.2405	0
28742	Tue Mar 28 12:35:41 2017_x000D_	40.9046	17.5732	25.2153	0.44009	1	26.4978	22.0734	349.496	6.09985	15.0933		3.06607	0
28743	Tue Mar 28 12:35:41 2017_x000D_	41.0068	17.5725	18.5433	0.323641	1	26.4978	22.0734	349.496	6.09985	15.1911		3.09601	0
28744	Tue Mar 28 12:35:41 2017_x000D_	40.9036	17.5727	0.382594	0.00667753	1	26.4978	22.0734	349.496	6.09985	15.0925		4.46963	0
28745	Tue Mar 28 12:35:41 2017_x000D_	40.7984	17.4672	-8.85366	-0.154525	1	26.4978	22.0734	349.496	6.09985	15.0241		0.027	47.8052
28746	Tue Mar 28 12:35:41 2017_x000D_	40.7984	17.4663	-28.0469	-0.489512	1	27.8505	21.2311	315	5.49779	13.4841		0.0108167	0
28747	Tue Mar 28 12:35:41 2017_x000D_	40.7982	17.466	-33.051	-0.576849	1	27.8505	21.2311	315	5.49779	13.484		3.19281	0
28748	Tue Mar 28 12:35:41 2017_x000D_	40.7958	17.3596	-43.0698	-0.751709	1	27.8505	21.2311	315	5.49779	13.5118		4.47812	0
28749	Tue Mar 28 12:35:41 2017_x000D_	40.9016	17.4649	-51.2129	-0.893833	1	27.8505	21.2311	315	5.49779	13.5836		3.16936	103.374
28750	Tue Mar 28 12:35:41 2017_x000D_	40.9047	17.5705	-65.4636	-1.14256	1	30.367	18.8772	315.77	5.51123	10.6184		11.4467	0
28751	Tue Mar 28 12:35:41 2017_x000D_	41.1181	17.8868	-77.1092	-1.34581	1	30.367	18.8772	315.77	5.51123	10.7966		7.10828	0
28752	Tue Mar 28 12:35:41 2017_x000D_	41.2259	18.0978	-79.9227	-1.39491	1	30.367	18.8772	315.77	5.51123	10.8868		9.51888	0
28753	Tue Mar 28 12:35:41 2017_x000D_	41.2337	18.415	-80.3477	-1.40233	1	30.367	18.8772	315.77	5.51123	10.8765		22.2158	0
28754	Tue Mar 28 12:35:41 2017_x000D_	41.252	19.1553	-79.9185	-1.39484	1	30.367	18.8772	315.77	5.51123	10.8886		11.4067	80.0785
28755	Tue Mar 28 12:35:41 2017_x000D_	41.4645	19.4706	-80.349	-1.40236	1	32.2076	16.944	318.636	5.56125	9.59551		9.51588	0
28756	Tue Mar 28 12:35:41 2017_x000D_	41.4723	19.7877	-79.9213	-1.39489	1	32.2076	16.944	318.636	5.56125	9.6913		22.4381	0
28757	Tue Mar 28 12:35:41 2017_x000D_	41.5926	20.5259	-77.6644	-1.3555	1	32.2076	16.944	318.636	5.56125	10.0453		9.50688	0
28758	Tue Mar 28 12:35:41 2017_x000D_	41.6004	20.8427	-77.104	-1.34572	1	32.2076	16.944	318.636	5.56125	10.1698		16.168	66.3608
28759	Tue Mar 28 12:35:41 2017_x000D_	41.7155	21.3692	-75.0299	-1.30952	1	34.0183	15.6734	340.102	5.9359	9.57544		11.3893	0
28760	Tue Mar 28 12:35:42 2017_x000D_	41.9277	21.684	-74.3503	-1.29766	1	34.0183	15.6734	340.102	5.9359	9.93408		19.2731	0
28761	Tue Mar 28 12:35:42 2017_x000D_	42.0452	22.3156	-71.6604	-1.25071	1	34.0183	15.6734	340.102	5.9359	10.4187		6.32592	0
28762	Tue Mar 28 12:35:42 2017_x000D_	42.0504	22.5264	-71.6586	-1.25068	1	34.0183	15.6734	340.102	5.9359	10.5583		7.064	57.0737
28763	Tue Mar 28 12:35:42 2017_x000D_	42.1575	22.7361	-69.0494	-1.20514	1	35.6003	14.6167	333.963	5.82876	10.4365		20.0191	0
28764	Tue Mar 28 12:35:42 2017_x000D_	42.3772	23.3662	-69.0488	-1.20513	1	35.6003	14.6167	333.963	5.82876	11.0671		11.3643	0
28765	Tue Mar 28 12:35:42 2017_x000D_	42.5891	23.6802	-68.0586	-1.18785	1	35.6003	14.6167	333.963	5.82876	11.4451		19.9963	0
28766	Tue Mar 28 12:35:42 2017_x000D_	42.8085	24.3096	-68.0575	-1.18783	1	35.6003	14.6167	333.963	5.82876	12.0793		9.46168	0
28767	Tue Mar 28 12:35:42 2017_x000D_	42.816	24.6249	-69.0475	-1.20511	1	35.6003	14.6167	333.963	5.82876	12.3382		7.05872	33.1858
28768	Tue Mar 28 12:35:42 2017_x000D_	42.9233	24.8343	-71.6616	-1.25073	1	36.5058	13.9813	349.074	6.09248	12.6084		19.9707	0
28769	Tue Mar 28 12:35:42 2017_x000D_	43.1424	25.4629	-71.6619	-1.25074	1	36.5058	13.9813	349.074	6.09248	13.2617		14.0892	0
28770	Tue Mar 28 12:35:42 2017_x000D_	43.3563	25.881	-71.6641	-1.25077	1	36.5058	13.9813	349.074	6.09248	13.7307		16.0903	0
28771	Tue Mar 28 12:35:42 2017_x000D_	43.4707	26.405	-68.0523	-1.18774	1	36.5058	13.9813	349.074	6.09248	14.2428		11.3153	20.8775
28772	Tue Mar 28 12:35:42 2017_x000D_	43.6819	26.7175	-69.0494	-1.20514	1	37.1723	13.7811	335.736	5.8597	14.4819		9.45268	0
28773	Tue Mar 28 12:35:42 2017_x000D_	43.6894	27.0325	-68.0513	-1.18772	1	37.1723	13.7811	335.736	5.8597	14.7673		21.0956	0
28774	Tue Mar 28 12:35:42 2017_x000D_	44.0099	27.6584	-70.7844	-1.23542	1	37.1723	13.7811	335.736	5.8597	15.4704		12.9821	0
28775	Tue Mar 28 12:35:42 2017_x000D_	44.1215	28.0765	-68.0517	-1.18773	1	37.1723	13.7811	335.736	5.8597	15.895		9.94888	9.40269
28776	Tue Mar 28 12:35:42 2017_x000D_	44.2308	28.3896	-71.6653	-1.2508	1	37.4012	13.567	345.308	6.02676	16.3203		19.891	0
28777	Tue Mar 28 12:35:42 2017_x000D_	44.449	29.0157	-71.6656	-1.2508	1	37.4012	13.567	345.308	6.02676	16.9804		9.93927	0
28778	Tue Mar 28 12:35:42 2017_x000D_	44.5579	29.3286	-68.0497	-1.18769	1	37.4012	13.567	345.308	6.02676	17.3103		19.8778	0
28779	Tue Mar 28 12:35:42 2017_x000D_	44.7762	29.9542	-73.608	-1.2847	1	37.4012	13.567	345.308	6.02676	17.9703		23.8746	27.1824
28780	Tue Mar 28 12:35:42 2017_x000D_	45.0979	30.6821	-71.6683	-1.25085	1	38.2864	13.3736	0	0	18.6006		9.41955	0
28781	Tue Mar 28 12:35:43 2017_x000D_	45.1052	30.996	-70.7824	-1.23539	1	38.2864	13.3736	0	0	18.8956		11.2529	0
28782	Tue Mar 28 12:35:43 2017_x000D_	45.3155	31.3066	-71.6687	-1.25085	1	38.2864	13.3736	0	0	19.2614		12.5404	0
28783	Tue Mar 28 12:35:43 2017_x000D_	45.3252	31.7245	-71.665	-1.25079	1	38.2864	13.3736	0	0	19.6545		19.8179	0
28784	Tue Mar 28 12:35:43 2017_x000D_	45.5426	32.3483	-71.6653	-1.2508	1	38.2864	13.3736	0	0	20.3148		6.98493	51.2409
28785	Tue Mar 28 12:35:43 2017_x000D_	45.6488	32.5555	-69.0416	-1.205	1	39.3192	14.734	26.0639	0.4549	18.9122		15.9884	0
28786	Tue Mar 28 12:35:43 2017_x000D_	45.7624	33.0762	-70.7805	-1.23535	1	39.3192	14.734	26.0639	0.4549	19.441		11.2239	0
28787	Tue Mar 28 12:35:43 2017_x000D_	45.9723	33.3859	-71.6678	-1.25084	1	39.3192	14.734	26.0639	0.4549	19.803		6.97685	0
28788	Tue Mar 28 12:35:43 2017_x000D_	46.0783	33.5929	-69.0426	-1.20502	1	39.3192	14.734	26.0639	0.4549	20.0336		19.0426	56.2732
28789	Tue Mar 28 12:35:43 2017_x000D_	46.1941	34.217	-71.6662	-1.25081	1	40.799	15.8867	32.6821	0.570409	19.1078		4.3742	0
28790	Tue Mar 28 12:35:43 2017_x000D_	46.2976	34.3197	-68.0418	-1.18755	1	40.799	15.8867	32.6821	0.570409	19.2356		15.9455	0
28791	Tue Mar 28 12:35:43 2017_x000D_	46.4109	34.839	-71.6665	-1.25082	1	40.799	15.8867	32.6821	0.570409	19.7657		6.97288	0
28792	Tue Mar 28 12:35:43 2017_x000D_	46.517	35.0458	-74.3739	-1.29807	1	40.799	15.8867	32.6821	0.570409	19.9942		6.96481	38.1198
28793	Tue Mar 28 12:35:43 2017_x000D_	46.6229	35.2524	-71.6687	-1.25085	1	41.8615	16.5836	32.1147	0.560507	19.2664		13.9269	0
28794	Tue Mar 28 12:35:43 2017_x000D_	46.8347	35.6655	-71.6708	-1.25089	1	41.8615	16.5836	32.1147	0.560507	19.7193		6.24459	0
28795	Tue Mar 28 12:35:43 2017_x000D_	46.8394	35.8736	-71.669	-1.25086	1	41.8615	16.5836	32.1147	0.560507	19.9219		12.8656	0
28796	Tue Mar 28 12:35:43 2017_x000D_	46.9498	36.288	-69.0379	-1.20494	1	41.8615	16.5836	32.1147	0.560507	20.3508		9.86338	0
28797	Tue Mar 28 12:35:43 2017_x000D_	47.0579	36.5985	-65.3894	-1.14126	1	41.8615	16.5836	32.1147	0.560507	20.6785		16.765	41.8747
28798	Tue Mar 28 12:35:43 2017_x000D_	47.2715	37.1149	-59.0197	-1.03009	1	42.9135	17.501	17.626	0.307632	20.0922		6.9486	0
28799	Tue Mar 28 12:35:43 2017_x000D_	47.3768	37.3212	-48.7177	-0.850284	1	42.9135	17.501	17.626	0.307632	20.3165		4.35936	0
28800	Tue Mar 28 12:35:43 2017_x000D_	47.48	37.4235	-44.6636	-0.779526	1	42.9135	17.501	17.626	0.307632	20.4392		11.0531	0
28801	Tue Mar 28 12:35:43 2017_x000D_	47.7874	37.6266	-30.1077	-0.525478	1	42.9135	17.501	17.626	0.307632	20.7074		4.36995	27.7657
28802	Tue Mar 28 12:35:44 2017_x000D_	47.8908	37.7292	-20.7709	-0.362521	1	43.5383	18.1838	35.221	0.614722	20.0242		6.05176	0
28803	Tue Mar 28 12:35:44 2017_x000D_	48.0925	37.726	-13.4157	-0.234148	1	43.5383	18.1838	35.221	0.614722	20.0658		9.64463	0
28804	Tue Mar 28 12:35:44 2017_x000D_	48.3983	37.8252	0.987683	0.0172383	1	43.5383	18.1838	35.221	0.614722	20.2337		9.61432	0
28805	Tue Mar 28 12:35:44 2017_x000D_	48.7032	37.9239	3.93556	0.0686884	1	43.5383	18.1838	35.221	0.614722	20.4046		9.10019	32.6765
28806	Tue Mar 28 12:35:44 2017_x000D_	49.0065	37.919	16.1564	0.281982	1	44.3815	18.8733	45	0.785398	19.5992		6.79433	0
28807	Tue Mar 28 12:35:44 2017_x000D_	49.206	37.8118	19.0117	0.331816	1	44.3815	18.8733	45	0.785398	19.5434		13.5874	0
28808	Tue Mar 28 12:35:44 2017_x000D_	49.6049	37.5973	19.0101	0.33179	1	44.3815	18.8733	45	0.785398	19.4389		24.9592	0
28809	Tue Mar 28 12:35:44 2017_x000D_	50.4069	37.376	19.0113	0.331809	1	44.3815	18.8733	45	0.785398	19.4591		12.4705	0
28810	Tue Mar 28 12:35:44 2017_x000D_	50.8076	37.2654	16.1535	0.281931	1	44.3815	18.8733	45	0.785398	19.4824		22.0111	51.1412
28811	Tue Mar 28 12:35:44 2017_x000D_	51.5077	37.0459	9.75755	0.170301	1	45.4121	20.2312	57.3179	1.00039	17.8855		12.4589	0
28812	Tue Mar 28 12:35:44 2017_x000D_	51.908	36.9353	6.84982	0.119552	1	45.4121	20.2312	57.3179	1.00039	17.9227		18.3598	0
28813	Tue Mar 28 12:35:44 2017_x000D_	52.5093	36.8214	3.91145	0.0682678	1	45.4121	20.2312	57.3179	1.00039	18.0445		12.0647	0
28814	Tue Mar 28 12:35:44 2017_x000D_	52.9114	36.8147	3.91208	0.0682787	1	45.4121	20.2312	57.3179	1.00039	18.2003		18.0836	97.2313
28815	Tue Mar 28 12:35:44 2017_x000D_	53.5141	36.8044	-1.99235	-0.0347731	1	47.4822	22.725	31.9005	0.556768	15.3171		0	0
28816	Tue Mar 28 12:35:44 2017_x000D_	53.5141	36.8044	-1.99235	-0.0347731	1	47.4822	22.725	31.9005	0.556768	15.3171		18.3502	0
28817	Tue Mar 28 12:35:44 2017_x000D_	54.1186	36.8978	-4.92664	-0.0859861	1	47.4822	22.725	31.9005	0.556768	15.6496		12.0467	0
28818	Tue Mar 28 12:35:44 2017_x000D_	54.5201	36.891	-4.92797	-0.0860092	1	47.4822	22.725	31.9005	0.556768	15.818		24.0754	0
28819	Tue Mar 28 12:35:44 2017_x000D_	55.3225	36.8775	-4.93066	-0.0860563	1	47.4822	22.725	31.9005	0.556768	16.1791		12.0287	60.1866
28820	Tue Mar 28 12:35:44 2017_x000D_	55.7234	36.8708	-4.93193	-0.0860783	1	48.948	24.0948	24.768	0.432284	14.4614		18.3091	0
28821	Tue Mar 28 12:35:44 2017_x000D_	56.3265	36.9643	-1.99047	-0.0347403	1	48.948	24.0948	24.768	0.432284	14.8346		6.00987	0
28822	Tue Mar 28 12:35:44 2017_x000D_	56.5268	36.9609	-1.99079	-0.0347458	1	48.948	24.0948	24.768	0.432284	14.9323		18.2939	0
28823	Tue Mar 28 12:35:44 2017_x000D_	57.1294	37.0543	0.969104	0.0169141	1	48.948	24.0948	24.768	0.432284	15.3259		12.0077	36.9429
28824	Tue Mar 28 12:35:45 2017_x000D_	57.5296	37.0475	0.969126	0.0169144	1	49.7794	25.0032	35.5055	0.619687	14.3224		6.00087	0
28825	Tue Mar 28 12:35:45 2017_x000D_	57.7296	37.0441	0.969111	0.0169142	1	49.7794	25.0032	35.5055	0.619687	14.4288		17.9966	0
28826	Tue Mar 28 12:35:45 2017_x000D_	58.3294	37.034	0.969118	0.0169143	1	49.7794	25.0032	35.5055	0.619687	14.7595		8.9863	0
28827	Tue Mar 28 12:35:45 2017_x000D_	58.6289	37.0289	0.969093	0.0169139	1	49.7794	25.0032	35.5055	0.619687	14.9309		18.2444	56.084
28828	Tue Mar 28 12:35:45 2017_x000D_	59.2264	36.9156	3.78659	0.0660884	1	51.2544	26.1518	45	0.785398	13.3945		9.51645	0
28829	Tue Mar 28 12:35:45 2017_x000D_	59.528	37.0139	6.87695	0.120025	1	51.2544	26.1518	45	0.785398	13.6542		18.2249	0
28830	Tue Mar 28 12:35:45 2017_x000D_	60.1248	36.9004	3.92868	0.0685684	1	51.2544	26.1518	45	0.785398	13.9362		9.49029	0
28831	Tue Mar 28 12:35:45 2017_x000D_	60.4221	36.7923	6.59422	0.115091	1	51.2544	26.1518	45	0.785398	14.0452		8.9803	0
28832	Tue Mar 28 12:35:45 2017_x000D_	60.7214	36.7872	6.8747	0.119986	1	51.2544	26.1518	45	0.785398	14.2385		11.9627	27.687
28833	Tue Mar 28 12:35:45 2017_x000D_	61.1201	36.7805	6.87582	0.120006	1	51.8775	26.8326	36.0256	0.628765	13.5789		17.9335	0
28834	Tue Mar 28 12:35:45 2017_x000D_	61.7178	36.7705	6.87753	0.120036	1	51.8775	26.8326	36.0256	0.628765	13.9855		6.73033	0
28835	Tue Mar 28 12:35:45 2017_x000D_	61.9152	36.6639	3.92547	0.0685124	1	51.8775	26.8326	36.0256	0.628765	14.0503		17.9185	0
28836	Tue Mar 28 12:35:45 2017_x000D_	62.5124	36.6539	3.92635	0.0685277	1	51.8775	26.8326	36.0256	0.628765	14.4762		8.95026	18.4567
28837	Tue Mar 28 12:35:45 2017_x000D_	62.8107	36.6489	3.78569	0.0660728	1	52.2928	27.2865	37.0794	0.647158	14.0812		14.9271	0
28838	Tue Mar 28 12:35:45 2017_x000D_	63.3082	36.6405	3.92753	0.0685483	1	52.2928	27.2865	37.0794	0.647158	14.4512		8.94126	0
28839	Tue Mar 28 12:35:45 2017_x000D_	63.6062	36.6355	3.78686	0.0660931	1	52.2928	27.2865	37.0794	0.647158	14.6764		15.2309	0
28840	Tue Mar 28 12:35:45 2017_x000D_	64.1015	36.524	0.956751	0.0166985	1	52.2928	27.2865	37.0794	0.647158	14.9926		5.96182	27.6765
28841	Tue Mar 28 12:35:45 2017_x000D_	64.3002	36.5207	0.956729	0.0166981	1	52.9156	27.9671	36.5333	0.637626	14.2398		2.97339	0
28842	Tue Mar 28 12:35:45 2017_x000D_	64.3993	36.5191	0.95669	0.0166974	1	52.9156	27.9671	36.5333	0.637626	14.3182		14.9031	0
28843	Tue Mar 28 12:35:45 2017_x000D_	64.896	36.5108	0.956722	0.016698	1	52.9156	27.9671	36.5333	0.637626	14.7148		2.97044	0
28844	Tue Mar 28 12:35:45 2017_x000D_	64.995	36.5091	0.956764	0.0166987	1	52.9156	27.9671	36.5333	0.637626	14.7945		2.98539	0
28845	Tue Mar 28 12:35:46 2017_x000D_	65.0945	36.5075	0.956756	0.0166985	1	52.9156	27.9671	36.5333	0.637626	14.8749		15.1889	96.8479
28846	Tue Mar 28 12:35:46 2017_x000D_	65.5919	36.602	-1.87046	-0.0326457	1	55.9149	29.1612	6.726	0.117391	12.207		8.92636	0
28847	Tue Mar 28 12:35:46 2017_x000D_	65.8894	36.5968	-7.89466	-0.137788	1	55.9149	29.1612	6.726	0.117391	12.441		3.10833	0
28848	Tue Mar 28 12:35:46 2017_x000D_	65.8879	36.4932	-23.8311	-0.415932	1	55.9149	29.1612	6.726	0.117391	12.3782		2.97615	0
28849	Tue Mar 28 12:35:46 2017_x000D_	65.7887	36.4942	-35.3109	-0.616292	1	55.9149	29.1612	6.726	0.117391	12.299		6.85311	59.1187
28850	Tue Mar 28 12:35:46 2017_x000D_	65.6869	36.2897	-45.1662	-0.788299	1	57.8655	29.4414	0	0	10.3958		2.9976	0
28851	Tue Mar 28 12:35:46 2017_x000D_	65.7868	36.2877	-63.4018	-1.10657	1	57.8655	29.4414	0	0	10.4699		0.015	0
28852	Tue Mar 28 12:35:46 2017_x000D_	65.7873	36.2877	-75.5873	-1.31925	1	57.8655	29.4414	0	0	10.4703		0.0254558	0
28853	Tue Mar 28 12:35:46 2017_x000D_	65.7879	36.2883	268.115	4.67949	1	57.8655	29.4414	0	0	10.4711		6.18679	65.6003
28854	Tue Mar 28 12:35:46 2017_x000D_	65.7912	36.4945	262.652	4.58415	1	60.0333	29.7281	0	0	8.88468		4.30211	0
28855	Tue Mar 28 12:35:46 2017_x000D_	65.892	36.5965	248.808	4.34252	1	60.0333	29.7281	0	0	9.0277		4.29627	0
28856	Tue Mar 28 12:35:46 2017_x000D_	65.7944	36.7013	245.173	4.27907	1	60.0333	29.7281	0	0	9.04521		3.09628	0
28857	Tue Mar 28 12:35:46 2017_x000D_	65.7958	36.8045	238.964	4.1707	1	60.0333	29.7281	0	0	9.12589		22.0413	0
28858	Tue Mar 28 12:35:46 2017_x000D_	65.4086	37.4289	238.964	4.1707	1	60.0333	29.7281	0	0	9.39128		8.58376	26.1483
28859	Tue Mar 28 12:35:46 2017_x000D_	65.2134	37.6381	238.964	4.1707	1	60.9045	29.7548	0	0	8.98404		9.72937	0
28860	Tue Mar 28 12:35:46 2017_x000D_	65.1191	37.9484	242.74	4.23661	1	60.9045	29.7548	0	0	9.21401		17.8404	0
28861	Tue Mar 28 12:35:46 2017_x000D_	64.8295	38.4678	246.363	4.29985	1	60.9045	29.7548	0	0	9.55625		11.0156	0
28862	Tue Mar 28 12:35:46 2017_x000D_	64.6359	38.7798	250.352	4.36946	1	60.9045	29.7548	0	0	9.76596		16.5414	56.2472
28863	Tue Mar 28 12:35:46 2017_x000D_	64.4456	39.2973	256.663	4.47962	1	62.6786	29.1483	338.881	5.91459	10.3017		9.25017	0
28864	Tue Mar 28 12:35:46 2017_x000D_	64.4505	39.6056	257.347	4.49155	1	62.6786	29.1483	338.881	5.91459	10.6064		19.451	0
28865	Tue Mar 28 12:35:46 2017_x000D_	64.2618	40.2259	257.348	4.49157	1	62.6786	29.1483	338.881	5.91459	11.1902		9.72363	0
28866	Tue Mar 28 12:35:46 2017_x000D_	64.1675	40.536	259.426	4.52784	1	62.6786	29.1483	338.881	5.91459	11.4846		12.6953	110.211
28867	Tue Mar 28 12:35:47 2017_x000D_	64.0748	40.9489	256.663	4.47962	1	66.2156	28.1555	311.521	5.43707	12.9713		9.24122	0
28868	Tue Mar 28 12:35:47 2017_x000D_	64.0798	41.2569	257.347	4.49155	1	66.2156	28.1555	311.521	5.43707	13.2743		19.4358	0
28869	Tue Mar 28 12:35:47 2017_x000D_	63.8912	41.8767	257.348	4.49157	1	66.2156	28.1555	311.521	5.43707	13.9167		19.4312	0
28870	Tue Mar 28 12:35:47 2017_x000D_	63.7028	42.4964	257.348	4.49158	1	66.2156	28.1555	311.521	5.43707	14.5594		9.71989	0
28871	Tue Mar 28 12:35:47 2017_x000D_	63.6086	42.8064	253.966	4.43254	1	66.2156	28.1555	311.521	5.43707	14.881		9.22917	29.4959
28872	Tue Mar 28 12:35:47 2017_x000D_	63.6135	43.114	254.767	4.44652	1	67.1078	27.7424	352.434	6.15113	15.7638		22.3696	0
28873	Tue Mar 28 12:35:47 2017_x000D_	63.4268	43.8359	253.965	4.43252	1	67.1078	27.7424	352.434	6.15113	16.5091		19.4131	0
28874	Tue Mar 28 12:35:47 2017_x000D_	63.2385	44.455	253.965	4.43252	1	67.1078	27.7424	352.434	6.15113	17.1547		9.69893	0
28875	Tue Mar 28 12:35:47 2017_x000D_	63.1444	44.7643	257.349	4.49159	1	67.1078	27.7424	352.434	6.15113	17.4772		9.71128	73.296
28876	Tue Mar 28 12:35:47 2017_x000D_	63.0502	45.074	253.965	4.43252	1	69.5234	27.3762	0	0	18.8445		9.69319	0
28877	Tue Mar 28 12:35:47 2017_x000D_	62.9561	45.3831	257.35	4.4916	1	69.5234	27.3762	0	0	19.1671		21.7344	0
28878	Tue Mar 28 12:35:47 2017_x000D_	62.8688	46.1023	253.964	4.4325	1	69.5234	27.3762	0	0	19.8734		10.9914	0
28879	Tue Mar 28 12:35:47 2017_x000D_	62.6756	46.4136	254.767	4.44652	1	69.5234	27.3762	0	0	20.2315		22.3353	6.53109
28880	Tue Mar 28 12:35:47 2017_x000D_	62.4892	47.1344	253.965	4.43252	1	69.3058	27.3695	0	0	20.9074		9.69231	0
28881	Tue Mar 28 12:35:47 2017_x000D_	62.3952	47.4435	252.25	4.4026	1	69.3058	27.3695	0	0	21.2302		23.3087	0
28882	Tue Mar 28 12:35:47 2017_x000D_	62.1097	48.1661	253.966	4.43254	1	69.3058	27.3695	0	0	22.0064		9.19932	0
28883	Tue Mar 28 12:35:47 2017_x000D_	62.1149	48.4727	254.767	4.44652	1	69.3058	27.3695	0	0	22.2947		9.20227	0
28884	Tue Mar 28 12:35:47 2017_x000D_	62.12	48.7794	253.963	4.4325	1	69.3058	27.3695	0	0	22.5836		10.9847	0
28885	Tue Mar 28 12:35:47 2017_x000D_	61.9269	49.0905	254.767	4.44653	1	69.3058	27.3695	0	0	22.9401		19.3657	0
28886	Tue Mar 28 12:35:47 2017_x000D_	61.7391	49.7081	254.768	4.44653	1	69.3058	27.3695	0	0	23.5853		9.68944	0
28887	Tue Mar 28 12:35:47 2017_x000D_	61.6451	50.0171	251.34	4.38671	1	69.3058	27.3695	0	0	23.9082		21.6615	0
28888	Tue Mar 28 12:35:48 2017_x000D_	61.5582	50.7339	254.766	4.44651	1	69.3058	27.3695	0	0	24.6155		19.4611	52.7843
28889	Tue Mar 28 12:35:48 2017_x000D_	61.1705	51.254	253.966	4.43255	1	71.0574	27.2032	0	0	26.0037		12.2478	0
28890	Tue Mar 28 12:35:48 2017_x000D_	61.1775	51.6622	253.965	4.43252	1	71.0574	27.2032	0	0	26.3791		12.2418	0
28891	Tue Mar 28 12:35:48 2017_x000D_	61.1844	52.0702	253.963	4.43249	1	71.0574	27.2032	0	0	26.7553		20.4721	0
28892	Tue Mar 28 12:35:48 2017_x000D_	60.8978	52.6895	251.338	4.38668	1	71.0574	27.2032	0	0	27.4366		6.82123	9.37754
28893	Tue Mar 28 12:35:48 2017_x000D_	60.8022	52.8958	253.965	4.43252	1	71.2859	26.9899	352.955	6.16023	27.9468		9.18133	0
28894	Tue Mar 28 12:35:48 2017_x000D_	60.8074	53.2018	253.079	4.41707	1	71.2859	26.9899	352.955	6.16023	28.2288		16.4427	0
28895	Tue Mar 28 12:35:48 2017_x000D_	60.6182	53.7162	253.964	4.43251	1	71.2859	26.9899	352.955	6.16023	28.7766		9.659	0
28896	Tue Mar 28 12:35:48 2017_x000D_	60.5244	54.0242	257.357	4.49173	1	71.2859	26.9899	352.955	6.16023	29.0975		9.6696	0
28897	Tue Mar 28 12:35:48 2017_x000D_	60.4307	54.3326	253.964	4.43252	1	71.2859	26.9899	352.955	6.16023	29.4187		13.6385	64.4015
28898	Tue Mar 28 12:35:48 2017_x000D_	60.2396	54.7451	253.965	4.43253	1	72.7324	28.5761	46.2412	0.807061	28.998		6.10895	0
28899	Tue Mar 28 12:35:48 2017_x000D_	60.2432	54.9487	253.965	4.43252	1	72.7324	28.5761	46.2412	0.807061	29.1804		12.5993	0
28900	Tue Mar 28 12:35:48 2017_x000D_	60.1513	55.3585	256.67	4.47974	1	72.7324	28.5761	46.2412	0.807061	29.5902		9.65525	0
28901	Tue Mar 28 12:35:48 2017_x000D_	60.0576	55.6664	254.768	4.44655	1	72.7324	28.5761	46.2412	0.807061	29.9088		4.28135	50.7437
28902	Tue Mar 28 12:35:48 2017_x000D_	59.9603	55.7708	256.672	4.47976	1	73.9827	29.7153	46.0943	0.804497	29.5891		12.2119	0
28903	Tue Mar 28 12:35:48 2017_x000D_	59.9675	56.1778	256.67	4.47974	1	73.9827	29.7153	46.0943	0.804497	29.9448		6.81871	0
28904	Tue Mar 28 12:35:48 2017_x000D_	59.8721	56.3841	253.964	4.43251	1	73.9827	29.7153	46.0943	0.804497	30.1717		9.64377	0
28905	Tue Mar 28 12:35:48 2017_x000D_	59.7784	56.6916	257.359	4.49176	1	73.9827	29.7153	46.0943	0.804497	30.4874		6.8118	32.5689
28906	Tue Mar 28 12:35:48 2017_x000D_	59.6829	56.8976	260.011	4.53806	1	74.5913	30.6143	72.3739	1.26316	30.2171		18.5569	0
28907	Tue Mar 28 12:35:48 2017_x000D_	59.5944	57.5098	-86.1916	-1.50433	1	74.5913	30.6143	72.3739	1.26316	30.7941		6.09385	0
28908	Tue Mar 28 12:35:48 2017_x000D_	59.5978	57.7129	-80.6543	-1.40768	1	74.5913	30.6143	72.3739	1.26316	30.97		6.09358	0
28909	Tue Mar 28 12:35:49 2017_x000D_	59.6006	57.916	-62.8925	-1.09768	1	74.5913	30.6143	72.3739	1.26316	31.1465		0	18.3815
28910	Tue Mar 28 12:35:49 2017_x000D_	59.6006	57.916	-62.8925	-1.09768	1	75.0042	31.067	46.2511	0.807234	30.9538		8.45799	0
28911	Tue Mar 28 12:35:49 2017_x000D_	59.8016	58.1137	-50.387	-0.879419	1	75.0042	31.067	46.2511	0.807234	31.0265		3.06038	0
28912	Tue Mar 28 12:35:49 2017_x000D_	59.8032	58.2157	-40.3014	-0.703393	1	75.0042	31.067	46.2511	0.807234	31.1147		10.7416	0
28913	Tue Mar 28 12:35:49 2017_x000D_	60.1033	58.411	-25.6754	-0.44812	1	75.0042	31.067	46.2511	0.807234	31.1405		6.75674	0
28914	Tue Mar 28 12:35:49 2017_x000D_	60.2057	58.6116	-19.1675	-0.334536	1	75.0042	31.067	46.2511	0.807234	31.2682		8.90707	23.5007
28915	Tue Mar 28 12:35:49 2017_x000D_	60.5025	58.6038	-7.14841	-0.124763	1	75.4061	31.7394	58.0995	1.01403	30.7215		2.96503	0
28916	Tue Mar 28 12:35:49 2017_x000D_	60.6013	58.6012	-1.18237	-0.0206362	1	75.4061	31.7394	58.0995	1.01403	30.6715		15.1197	0
28917	Tue Mar 28 12:35:49 2017_x000D_	61.0976	58.6889	1.61996	0.0282737	1	75.4061	31.7394	58.0995	1.01403	30.5124		15.1619	0
28918	Tue Mar 28 12:35:49 2017_x000D_	61.5896	58.5733	-1.18388	-0.0206625	1	75.4061	31.7394	58.0995	1.01403	30.182		12.2018	14.6078
28919	Tue Mar 28 12:35:49 2017_x000D_	61.9862	58.6635	-3.9724	-0.0693314	1	75.6015	32.1854	65.232	1.13851	29.7736		20.7385	0
28920	Tue Mar 28 12:35:49 2017_x000D_	62.6772	58.6437	-10.0181	-0.174849	1	75.6015	32.1854	65.232	1.13851	29.4462		12.1865	0
28921	Tue Mar 28 12:35:49 2017_x000D_	63.0733	58.7338	-12.8259	-0.223854	1	75.6015	32.1854	65.232	1.13851	29.356		21.5127	0
28922	Tue Mar 28 12:35:49 2017_x000D_	63.7667	58.9166	-19.1994	-0.335092	1	75.6015	32.1854	65.232	1.13851	29.2339		9.34251	9.18644
28923	Tue Mar 28 12:35:49 2017_x000D_	64.064	59.0093	-23.0451	-0.402213	1	75.8079	32.4116	58.0995	1.01403	29.075		12.1677	0
28924	Tue Mar 28 12:35:49 2017_x000D_	64.4595	59.0992	-25.7224	-0.448941	1	75.8079	32.4116	58.0995	1.01403	29.0002		21.3577	0
28925	Tue Mar 28 12:35:49 2017_x000D_	65.0564	59.4872	-25.7191	-0.448882	1	75.8079	32.4116	58.0995	1.01403	29.1322		12.1488	0
28926	Tue Mar 28 12:35:49 2017_x000D_	65.4513	59.5769	-28.2794	-0.493569	1	75.8079	32.4116	58.0995	1.01403	29.0725		13.1992	0
28927	Tue Mar 28 12:35:49 2017_x000D_	65.8477	59.7678	-28.2802	-0.493582	1	75.8079	32.4116	58.0995	1.01403	29.113		21.3135	6.59926
28928	Tue Mar 28 12:35:49 2017_x000D_	66.4433	60.1551	-28.278	-0.493544	1	75.7969	32.6313	57.3179	1.00039	29.0697		8.39643	0
28929	Tue Mar 28 12:35:49 2017_x000D_	66.6427	60.3515	-28.2751	-0.493493	1	75.7969	32.6313	57.3179	1.00039	29.1926		19.7645	0
28930	Tue Mar 28 12:35:49 2017_x000D_	67.2362	60.6375	-25.7157	-0.448824	1	75.7969	32.6313	57.3179	1.00039	29.2854		10.6293	0
28931	Tue Mar 28 12:35:50 2017_x000D_	67.5332	60.8307	-24.459	-0.42689	1	75.7969	32.6313	57.3179	1.00039	29.3853		18.5796	26.3847
28932	Tue Mar 28 12:35:50 2017_x000D_	68.1244	61.0152	-24.4618	-0.426939	1	75.7531	33.5097	82.4335	1.43874	28.5438		6.57741	0
28933	Tue Mar 28 12:35:50 2017_x000D_	68.3219	61.1104	-21.8709	-0.38172	1	75.7531	33.5097	82.4335	1.43874	28.5836		19.7148	0
28934	Tue Mar 28 12:35:50 2017_x000D_	68.9139	61.3957	-19.1758	-0.334681	1	75.7531	33.5097	82.4335	1.43874	28.7124		6.5641	0
28935	Tue Mar 28 12:35:50 2017_x000D_	69.1111	61.4905	-21.8688	-0.381683	1	75.7531	33.5097	82.4335	1.43874	28.7583		9.26645	52.7546
28936	Tue Mar 28 12:35:50 2017_x000D_	69.4059	61.5827	-18.2093	-0.317813	1	75.6654	35.266	82.4335	1.43874	27.0509		21.3336	0
28937	Tue Mar 28 12:35:50 2017_x000D_	70.0936	61.7637	-19.1772	-0.334706	1	75.6654	35.266	82.4335	1.43874	27.0772		8.35394	0
28938	Tue Mar 28 12:35:50 2017_x000D_	70.2918	61.9593	-19.1729	-0.33463	1	75.6654	35.266	82.4335	1.43874	27.2288		21.2936	0
28939	Tue Mar 28 12:35:50 2017_x000D_	70.9782	62.14	-18.208	-0.317789	1	75.6654	35.266	82.4335	1.43874	27.2797		8.79996	0
28940	Tue Mar 28 12:35:50 2017_x000D_	71.2714	62.1312	-19.1787	-0.334732	1	75.6654	35.266	82.4335	1.43874	27.2222		10.5718	0
28941	Tue Mar 28 12:35:50 2017_x000D_	71.5667	62.3235	-18.2083	-0.317795	1	75.6654	35.266	82.4335	1.43874	27.3662		18.4753	0
28942	Tue Mar 28 12:35:50 2017_x000D_	72.1546	62.5069	-18.2087	-0.317801	1	75.6654	35.266	82.4335	1.43874	27.4662		10.5743	0
28943	Tue Mar 28 12:35:50 2017_x000D_	72.45	62.6992	-19.1733	-0.334637	1	75.6654	35.266	82.4335	1.43874	27.621		8.77016	0
28944	Tue Mar 28 12:35:50 2017_x000D_	72.7422	62.6902	-18.2089	-0.317806	1	75.6654	35.266	82.4335	1.43874	27.5796		19.5874	144.978
28945	Tue Mar 28 12:35:50 2017_x000D_	73.3304	62.9736	-20.8072	-0.363155	1	75.4246	40.0926	82.4335	1.43874	22.9766		8.77306	0
28946	Tue Mar 28 12:35:50 2017_x000D_	73.6227	62.9647	-21.8804	-0.381884	1	75.4246	40.0926	82.4335	1.43874	22.943		21.0836	0
28947	Tue Mar 28 12:35:50 2017_x000D_	74.2115	63.3484	-21.8753	-0.381797	1	75.4246	40.0926	82.4335	1.43874	23.2874		9.19648	0
28948	Tue Mar 28 12:35:50 2017_x000D_	74.5042	63.4395	-23.3201	-0.407013	1	75.4246	40.0926	82.4335	1.43874	23.365		18.4051	72.435
28949	Tue Mar 28 12:35:50 2017_x000D_	75.0899	63.6221	-23.3225	-0.407055	1	75.3043	42.5041	82.4335	1.43874	21.1191		9.20578	0
28950	Tue Mar 28 12:35:50 2017_x000D_	75.3828	63.7136	-21.8789	-0.381859	1	75.3043	42.5041	82.4335	1.43874	21.2096		14.5992	0
28951	Tue Mar 28 12:35:50 2017_x000D_	75.7747	64.0021	-24.4786	-0.427232	1	75.3043	42.5041	82.4335	1.43874	21.5031		9.18395	0
28952	Tue Mar 28 12:35:51 2017_x000D_	76.0669	64.0934	-20.8045	-0.363107	1	75.3043	42.5041	82.4335	1.43874	21.6028		9.18897	0
28953	Tue Mar 28 12:35:51 2017_x000D_	76.3594	64.1843	-24.4815	-0.427282	1	75.3043	42.5041	82.4335	1.43874	21.7059		9.17733	52.9278
28954	Tue Mar 28 12:35:51 2017_x000D_	76.6514	64.2755	-20.806	-0.363133	1	75.4338	44.2636	96.5409	1.68496	20.0489		8.28172	0
28955	Tue Mar 28 12:35:51 2017_x000D_	76.8475	64.4698	-20.8018	-0.36306	1	75.4338	44.2636	96.5409	1.68496	20.2556		5.81997	0
28956	Tue Mar 28 12:35:51 2017_x000D_	77.0414	64.4636	-20.8045	-0.363108	1	75.4338	44.2636	96.5409	1.68496	20.2639		9.17751	0
28957	Tue Mar 28 12:35:51 2017_x000D_	77.3335	64.5545	-24.4839	-0.427325	1	75.4338	44.2636	96.5409	1.68496	20.3796		6.49282	53.9672
28958	Tue Mar 28 12:35:51 2017_x000D_	77.5284	64.6486	-21.8764	-0.381815	1	75.7804	46.0288	82.3448	1.43719	18.7017		4.1282	0
28959	Tue Mar 28 12:35:51 2017_x000D_	77.6264	64.7452	-30.7826	-0.537257	1	75.7804	46.0288	82.3448	1.43719	18.8072		3.02405	0
28960	Tue Mar 28 12:35:51 2017_x000D_	77.6258	64.6444	-48.6164	-0.848516	1	75.7804	46.0288	82.3448	1.43719	18.7068		3.00307	0
28961	Tue Mar 28 12:35:51 2017_x000D_	77.6251	64.5443	-54.6592	-0.953983	1	75.7804	46.0288	82.3448	1.43719	18.6072		4.24481	72.7849
28962	Tue Mar 28 12:35:51 2017_x000D_	77.7219	64.4411	-75.7201	-1.32156	1	76.7557	48.2503	69.7788	1.21787	16.2196		3.01234	0
28963	Tue Mar 28 12:35:51 2017_x000D_	77.7234	64.5415	-86.7467	-1.51402	1	76.7557	48.2503	69.7788	1.21787	16.3199		6.0124	0
28964	Tue Mar 28 12:35:51 2017_x000D_	77.7257	64.7419	267.975	4.67705	1	76.7557	48.2503	69.7788	1.21787	16.5201		6.03339	0
28965	Tue Mar 28 12:35:51 2017_x000D_	77.728	64.943	251.12	4.38287	1	76.7557	48.2503	69.7788	1.21787	16.721		3.01515	0
28966	Tue Mar 28 12:35:51 2017_x000D_	77.729	65.0435	240.316	4.19431	1	76.7557	48.2503	69.7788	1.21787	16.8214		6.74291	52.4028
28967	Tue Mar 28 12:35:51 2017_x000D_	77.634	65.2472	230.848	4.02906	1	77.5465	49.8078	65.3598	1.14074	15.4396		10.7005	0
28968	Tue Mar 28 12:35:51 2017_x000D_	77.3454	65.4568	225.189	3.93029	1	77.5465	49.8078	65.3598	1.14074	15.6503		25.3417	0
28969	Tue Mar 28 12:35:51 2017_x000D_	76.7706	66.0758	225.189	3.93029	1	77.5465	49.8078	65.3598	1.14074	16.2865		8.44869	0
28970	Tue Mar 28 12:35:51 2017_x000D_	76.579	66.2822	225.189	3.9303	1	77.5465	49.8078	65.3598	1.14074	16.5028		14.8657	37.869
28971	Tue Mar 28 12:35:51 2017_x000D_	76.1946	66.5949	227.123	3.96405	1	78.1422	50.9207	65.3598	1.14074	15.7947		19.1791	0
28972	Tue Mar 28 12:35:51 2017_x000D_	75.8127	67.1076	232.885	4.06461	1	78.1422	50.9207	65.3598	1.14074	16.3537		12.6708	0
28973	Tue Mar 28 12:35:52 2017_x000D_	75.5253	67.4171	236.65	4.13032	1	78.1422	50.9207	65.3598	1.14074	16.7027		19.1803	0
28974	Tue Mar 28 12:35:52 2017_x000D_	75.1432	67.9297	242.616	4.23445	1	78.1422	50.9207	65.3598	1.14074	17.2714		6.72152	86.9841
28975	Tue Mar 28 12:35:52 2017_x000D_	75.0486	68.1328	245.021	4.27641	1	80.2109	52.9523	61.0268	1.06512	16.0342		20.1698	0
28976	Tue Mar 28 12:35:52 2017_x000D_	74.7646	68.7422	247.532	4.32025	1	80.2109	52.9523	61.0268	1.06512	16.7028		6.72823	0
28977	Tue Mar 28 12:35:52 2017_x000D_	74.6699	68.9455	245.02	4.27641	1	80.2109	52.9523	61.0268	1.06512	16.9259		10.8196	0
28978	Tue Mar 28 12:35:52 2017_x000D_	74.4795	69.2518	246.198	4.29696	1	80.2109	52.9523	61.0268	1.06512	17.2778		8.99465	68.7678
28979	Tue Mar 28 12:35:52 2017_x000D_	74.4831	69.5516	245.02	4.2764	1	81.6393	54.7451	60.9979	1.06461	16.4452		20.1631	0
28980	Tue Mar 28 12:35:52 2017_x000D_	74.1992	70.1608	247.532	4.32025	1	81.6393	54.7451	60.9979	1.06461	17.1172		10.8145	0
28981	Tue Mar 28 12:35:52 2017_x000D_	74.0088	70.4669	248.622	4.33927	1	81.6393	54.7451	60.9979	1.06461	17.4757		19.0175	0
28982	Tue Mar 28 12:35:52 2017_x000D_	73.8221	71.0727	248.622	4.33926	1	81.6393	54.7451	60.9979	1.06461	18.1025		8.45073	0
28983	Tue Mar 28 12:35:52 2017_x000D_	73.6304	71.2791	248.623	4.33928	1	81.6393	54.7451	60.9979	1.06461	18.3716		19.0109	50.5188
28984	Tue Mar 28 12:35:52 2017_x000D_	73.4438	71.8847	248.622	4.33927	1	82.656	56.0875	77.118	1.34596	18.287		8.98265	0
28985	Tue Mar 28 12:35:52 2017_x000D_	73.4474	72.1841	247.532	4.32024	1	82.656	56.0875	77.118	1.34596	18.5445		21.6259	0
28986	Tue Mar 28 12:35:52 2017_x000D_	73.0668	72.7963	247.532	4.32026	1	82.656	56.0875	77.118	1.34596	19.2649		5.98547	0
28987	Tue Mar 28 12:35:52 2017_x000D_	73.0693	72.9958	247.532	4.32025	1	82.656	56.0875	77.118	1.34596	19.437		9.49684	60.1795
28988	Tue Mar 28 12:35:52 2017_x000D_	72.976	73.2983	246.196	4.29692	1	82.9893	58.0656	86.1499	1.5036	18.2291		19.1767	0
28989	Tue Mar 28 12:35:52 2017_x000D_	72.5941	73.8109	245.019	4.27639	1	82.9893	58.0656	86.1499	1.5036	18.8673		8.96776	0
28990	Tue Mar 28 12:35:52 2017_x000D_	72.598	74.1098	246.196	4.29692	1	82.9893	58.0656	86.1499	1.5036	19.1153		16.1721	0
28991	Tue Mar 28 12:35:52 2017_x000D_	72.4102	74.6151	245.018	4.27637	1	82.9893	58.0656	86.1499	1.5036	19.6419		13.4242	52.7176
28992	Tue Mar 28 12:35:52 2017_x000D_	72.2212	75.0207	245.018	4.27637	1	83.1171	59.8182	94.3641	1.64696	18.7039		8.44665	0
28993	Tue Mar 28 12:35:52 2017_x000D_	72.0297	75.2271	245.019	4.27638	1	83.1171	59.8182	94.3641	1.64696	18.9833		18.9796	0
28994	Tue Mar 28 12:35:52 2017_x000D_	71.8434	75.8317	245.018	4.27637	1	83.1171	59.8182	94.3641	1.64696	19.5839		8.44665	0
28995	Tue Mar 28 12:35:53 2017_x000D_	71.6519	76.0381	245.019	4.27638	1	83.1171	59.8182	94.3641	1.64696	19.8629		5.97351	0
28996	Tue Mar 28 12:35:53 2017_x000D_	71.6545	76.2372	245.018	4.27637	1	83.1171	59.8182	94.3641	1.64696	20.0244		21.61	39.3326
28997	Tue Mar 28 12:35:53 2017_x000D_	71.2741	76.8489	245.019	4.27638	1	83.0506	61.1276	88.6759	1.54769	19.6429		5.97051	0
28998	Tue Mar 28 12:35:53 2017_x000D_	71.2767	77.0479	245.018	4.27637	1	83.0506	61.1276	88.6759	1.54769	19.801		13.4135	0
28999	Tue Mar 28 12:35:53 2017_x000D_	71.0879	77.4532	245.018	4.27637	1	83.0506	61.1276	88.6759	1.54769	20.2394		6.7121	0
29000	Tue Mar 28 12:35:53 2017_x000D_	70.9934	77.656	242.612	4.23437	1	83.0506	61.1276	88.6759	1.54769	20.4588		10.8047	32.7693
29001	Tue Mar 28 12:35:53 2017_x000D_	70.8033	77.9619	241.247	4.21056	1	82.9951	62.2185	88.6759	1.54769	19.9122		6.70938	0
29002	Tue Mar 28 12:35:53 2017_x000D_	70.7088	78.1646	238.886	4.16935	1	82.9951	62.2185	88.6759	1.54769	20.1304		10.8037	0
29003	Tue Mar 28 12:35:53 2017_x000D_	70.5186	78.4704	237.334	4.14226	1	82.9951	62.2185	88.6759	1.54769	20.4887		4.23502	0
29004	Tue Mar 28 12:35:53 2017_x000D_	70.4226	78.5739	229.066	3.99795	1	82.9951	62.2185	88.6759	1.54769	20.6293		5.80902	39.3117
29005	Tue Mar 28 12:35:53 2017_x000D_	70.6161	78.5667	213.833	3.7321	1	82.9286	63.5272	103.203	1.80124	19.4367		2.88825	0
29006	Tue Mar 28 12:35:53 2017_x000D_	70.7123	78.5629	195.834	3.41795	1	82.9286	63.5272	103.203	1.80124	19.3729		0.0127279	0
29007	Tue Mar 28 12:35:53 2017_x000D_	70.712	78.5626	185.012	3.22907	1	82.9286	63.5272	103.203	1.80124	19.3729		0.00848528	0
29008	Tue Mar 28 12:35:53 2017_x000D_	70.7118	78.5624	179.434	3.13172	1	82.9286	63.5272	103.203	1.80124	19.3729		2.92039	94.1566
29009	Tue Mar 28 12:35:53 2017_x000D_	70.6145	78.5654	162.363	2.83376	1	82.1245	66.561	98.9261	1.72659	16.6309		4.1284	0
29010	Tue Mar 28 12:35:53 2017_x000D_	70.516	78.4693	153.599	2.68081	1	82.1245	66.561	98.9261	1.72659	16.6302		2.90259	0
29011	Tue Mar 28 12:35:53 2017_x000D_	70.4193	78.4725	139.746	2.43903	1	82.1245	66.561	98.9261	1.72659	16.7002		12.3579	0
29012	Tue Mar 28 12:35:53 2017_x000D_	70.124	78.1853	135.83	2.37068	1	82.1245	66.561	98.9261	1.72659	16.7074		8.24222	0
29013	Tue Mar 28 12:35:53 2017_x000D_	69.9269	77.9939	135.83	2.37068	1	82.1245	66.561	98.9261	1.72659	16.718		26.9433	79.643
29014	Tue Mar 28 12:35:53 2017_x000D_	69.3339	77.3194	133.936	2.33763	1	80.9212	68.9274	104.073	1.81641	14.307		14.5507	0
29015	Tue Mar 28 12:35:53 2017_x000D_	68.9405	77.0357	135.83	2.37068	1	80.9212	68.9274	104.073	1.81641	14.4666		16.5226	0
29016	Tue Mar 28 12:35:54 2017_x000D_	68.5455	76.6519	135.83	2.37068	1	80.9212	68.9274	104.073	1.81641	14.5886		22.8796	0
29017	Tue Mar 28 12:35:54 2017_x000D_	68.0497	76.0724	141.882	2.47631	1	80.9212	68.9274	104.073	1.81641	14.7216		24.8305	50.1733
29018	Tue Mar 28 12:35:54 2017_x000D_	67.4561	75.4956	141.879	2.47625	1	80.1951	70.434	97.6551	1.7044	13.7077		10.5301	0
29019	Tue Mar 28 12:35:54 2017_x000D_	67.1602	75.3068	143.615	2.50655	1	80.1951	70.434	97.6551	1.7044	13.9159		10.5199	0
29020	Tue Mar 28 12:35:54 2017_x000D_	66.8647	75.118	141.882	2.4763	1	80.1951	70.434	97.6551	1.7044	14.1294		10.54	0
29021	Tue Mar 28 12:35:54 2017_x000D_	66.5686	74.9289	143.616	2.50658	1	80.1951	70.434	97.6551	1.7044	14.3487		21.0758	27.1004
29022	Tue Mar 28 12:35:54 2017_x000D_	65.9765	74.5508	143.618	2.50661	1	79.9347	71.299	107.762	1.88079	14.332		6.52891	0
29023	Tue Mar 28 12:35:54 2017_x000D_	65.7796	74.4581	145.867	2.54585	1	79.9347	71.299	107.762	1.88079	14.5033		16.6118	0
29024	Tue Mar 28 12:35:54 2017_x000D_	65.3823	74.0724	145.863	2.54579	1	79.9347	71.299	107.762	1.88079	14.8143		10.5641	0
29025	Tue Mar 28 12:35:54 2017_x000D_	65.0855	73.8829	147.433	2.57319	1	79.9347	71.299	107.762	1.88079	15.0723		17.0725	0
29026	Tue Mar 28 12:35:54 2017_x000D_	64.5916	73.6002	143.62	2.50664	1	79.9347	71.299	107.762	1.88079	15.5147		10.5632	20.8066
29027	Tue Mar 28 12:35:54 2017_x000D_	64.2949	73.4106	141.891	2.47646	1	79.6854	71.9462	120.419	2.1017	15.46		16.6521	0
29028	Tue Mar 28 12:35:54 2017_x000D_	63.8966	73.024	141.889	2.47642	1	79.6854	71.9462	120.419	2.1017	15.8255		10.5883	0
29029	Tue Mar 28 12:35:54 2017_x000D_	63.5991	72.8341	143.619	2.50663	1	79.6854	71.9462	120.419	2.1017	16.1108		10.5807	0
29030	Tue Mar 28 12:35:54 2017_x000D_	63.3019	72.6442	141.891	2.47647	1	79.6854	71.9462	120.419	2.1017	16.3984		16.6797	6.4915
29031	Tue Mar 28 12:35:54 2017_x000D_	62.9029	72.257	141.889	2.47643	1	79.4691	71.9402	115.536	2.01649	16.5692		8.34409	0
29032	Tue Mar 28 12:35:54 2017_x000D_	62.7033	72.0633	141.888	2.47641	1	79.4691	71.9402	115.536	2.01649	16.7663		14.7245	0
29033	Tue Mar 28 12:35:54 2017_x000D_	62.3055	71.7758	139.751	2.43911	1	79.4691	71.9402	115.536	2.01649	17.1644		16.7073	0
29034	Tue Mar 28 12:35:54 2017_x000D_	61.9058	71.388	139.75	2.43909	1	79.4691	71.9402	115.536	2.01649	17.572		8.35897	23.7012
29035	Tue Mar 28 12:35:54 2017_x000D_	61.7058	71.194	139.749	2.43908	1	78.7982	72.3574	113.383	1.9789	17.1319		16.7264	0
29036	Tue Mar 28 12:35:54 2017_x000D_	61.3057	70.8057	139.747	2.43905	1	78.7982	72.3574	113.383	1.9789	17.5612		6.57984	0
29037	Tue Mar 28 12:35:55 2017_x000D_	61.1073	70.7122	141.885	2.47636	1	78.7982	72.3574	113.383	1.9789	17.7672		10.6389	0
29038	Tue Mar 28 12:35:55 2017_x000D_	60.8085	70.5212	143.611	2.50649	1	78.7982	72.3574	113.383	1.9789	18.0832		18.9151	0
29039	Tue Mar 28 12:35:55 2017_x000D_	60.3095	70.1358	141.886	2.47638	1	78.7982	72.3574	113.383	1.9789	18.6217		8.38018	58.4329
29040	Tue Mar 28 12:35:55 2017_x000D_	60.109	69.9413	141.885	2.47637	1	76.8512	72.3029	113.383	1.9789	16.9079		14.7894	0
29041	Tue Mar 28 12:35:55 2017_x000D_	59.7094	69.6526	139.753	2.43915	1	76.8512	72.3029	113.383	1.9789	17.3455		6.59582	0
29042	Tue Mar 28 12:35:55 2017_x000D_	59.5106	69.5587	141.888	2.47641	1	76.8512	72.3029	113.383	1.9789	17.5564		10.7527	0
29043	Tue Mar 28 12:35:55 2017_x000D_	59.3079	69.2631	139.752	2.43913	1	76.8512	72.3029	113.383	1.9789	17.8047		6.60124	65.1307
29044	Tue Mar 28 12:35:55 2017_x000D_	59.1089	69.1692	141.886	2.47637	1	74.6981	72.0245	113.383	1.9789	15.8485		14.8145	0
29045	Tue Mar 28 12:35:55 2017_x000D_	58.7087	68.8799	139.755	2.43919	1	74.6981	72.0245	113.383	1.9789	16.2957		3.01843	0
29046	Tue Mar 28 12:35:55 2017_x000D_	58.707	68.7793	141.883	2.47633	1	74.6981	72.0245	113.383	1.9789	16.3171		8.40355	0
29047	Tue Mar 28 12:35:55 2017_x000D_	58.5059	68.5843	141.882	2.47631	1	74.6981	72.0245	113.383	1.9789	16.5536		10.6773	25.9812
29048	Tue Mar 28 12:35:55 2017_x000D_	58.2059	68.3928	148.2	2.58658	1	73.8324	72.0002	133.141	2.32375	16.0375		14.8304	0
29049	Tue Mar 28 12:35:55 2017_x000D_	57.8049	68.1037	158.51	2.76652	1	73.8324	72.0002	133.141	2.32375	16.4943		2.96886	0
29050	Tue Mar 28 12:35:55 2017_x000D_	57.706	68.1072	164.802	2.87634	1	73.8324	72.0002	133.141	2.32375	16.5896		10.6741	0
29051	Tue Mar 28 12:35:55 2017_x000D_	57.406	67.9159	181.893	3.17463	1	73.8324	72.0002	133.141	2.32375	16.9266		2.95686	26.6585
29052	Tue Mar 28 12:35:55 2017_x000D_	57.3075	67.9194	187.712	3.27619	1	72.9774	71.7581	151.956	2.65214	16.1332		9.43049	0
29053	Tue Mar 28 12:35:55 2017_x000D_	57.0134	68.0304	202.398	3.53251	1	72.9774	71.7581	151.956	2.65214	16.3934		8.89996	0
29054	Tue Mar 28 12:35:55 2017_x000D_	56.7169	68.0403	208.756	3.64349	1	72.9774	71.7581	151.956	2.65214	16.6801		2.95956	0
29055	Tue Mar 28 12:35:55 2017_x000D_	56.6183	68.0435	215.082	3.75389	1	72.9774	71.7581	151.956	2.65214	16.7755		4.26878	0
29056	Tue Mar 28 12:35:55 2017_x000D_	56.5214	68.1477	219.021	3.82263	1	72.9774	71.7581	151.956	2.65214	16.8474		12.8064	18.2429
29057	Tue Mar 28 12:35:55 2017_x000D_	56.2307	68.4603	227.059	3.96293	1	72.5661	71.3102	192.018	3.35134	16.5821		12.8189	0
29058	Tue Mar 28 12:35:55 2017_x000D_	55.9396	68.7731	227.059	3.96293	1	72.5661	71.3102	192.018	3.35134	16.819		23.6403	0
29059	Tue Mar 28 12:35:56 2017_x000D_	55.4563	69.3955	225.112	3.92894	1	72.5661	71.3102	192.018	3.35134	17.2166		10.8461	0
29060	Tue Mar 28 12:35:56 2017_x000D_	55.1633	69.6073	227.059	3.96293	1	72.5661	71.3102	192.018	3.35134	17.4859		23.6487	91.7865
29061	Tue Mar 28 12:35:56 2017_x000D_	54.6798	70.2299	220.798	3.85365	1	70.7362	68.8582	245.85	4.2909	16.1149		10.8569	0
29062	Tue Mar 28 12:35:56 2017_x000D_	54.3865	70.4419	219.025	3.82271	1	70.7362	68.8582	245.85	4.2909	16.4262		21.7288	0
29063	Tue Mar 28 12:35:56 2017_x000D_	53.7995	70.8662	211.258	3.68715	1	70.7362	68.8582	245.85	4.2909	17.0553		8.55014	0
29064	Tue Mar 28 12:35:56 2017_x000D_	53.6053	71.0748	211.259	3.68716	1	70.7362	68.8582	245.85	4.2909	17.2737		12.328	46.6591
29065	Tue Mar 28 12:35:56 2017_x000D_	53.2107	71.1895	208.774	3.64379	1	69.9344	67.5255	236.214	4.12271	17.1204		20.1609	0
29066	Tue Mar 28 12:35:56 2017_x000D_	52.6216	71.5129	206.173	3.5984	1	69.9344	67.5255	236.214	4.12271	17.766		10.8719	0
29067	Tue Mar 28 12:35:56 2017_x000D_	52.3279	71.7252	205.045	3.5787	1	69.9344	67.5255	236.214	4.12271	18.1005		18.9582	0
29068	Tue Mar 28 12:35:56 2017_x000D_	51.7365	71.9479	205.044	3.57869	1	69.9344	67.5255	236.214	4.12271	18.7276		9.47578	0
29069	Tue Mar 28 12:35:56 2017_x000D_	51.4409	72.0592	208.772	3.64377	1	69.9344	67.5255	236.214	4.12271	19.0411		13.4546	41.3967
29070	Tue Mar 28 12:35:56 2017_x000D_	51.0478	72.2751	208.772	3.64377	1	69.1216	66.4104	240.106	4.19063	19.0015		15.0965	0
29071	Tue Mar 28 12:35:56 2017_x000D_	50.6569	72.592	211.256	3.6871	1	69.1216	66.4104	240.106	4.19063	19.472		9.48526	0
29072	Tue Mar 28 12:35:56 2017_x000D_	50.361	72.7034	215.084	3.75393	1	69.1216	66.4104	240.106	4.19063	19.7879		8.56505	0
29073	Tue Mar 28 12:35:56 2017_x000D_	50.1665	72.9124	215.085	3.75395	1	69.1216	66.4104	240.106	4.19063	20.0393		17.5753	32.3493
29074	Tue Mar 28 12:35:56 2017_x000D_	49.6761	73.2329	219.017	3.82257	1	68.5144	65.5193	246.853	4.30839	20.3564		9.50422	0
29075	Tue Mar 28 12:35:56 2017_x000D_	49.3796	73.3445	215.084	3.75392	1	68.5144	65.5193	246.853	4.30839	20.673		17.5845	0
29076	Tue Mar 28 12:35:56 2017_x000D_	48.8889	73.6651	219.016	3.82254	1	68.5144	65.5193	246.853	4.30839	21.2489		10.9481	0
29077	Tue Mar 28 12:35:56 2017_x000D_	48.6965	73.9752	216.676	3.78172	1	68.5144	65.5193	246.853	4.30839	21.5465		20.2148	18.2748
29078	Tue Mar 28 12:35:56 2017_x000D_	48.1059	74.2996	219.016	3.82254	1	68.1024	65.0706	238.283	4.15881	22.0235		10.8977	0
29079	Tue Mar 28 12:35:56 2017_x000D_	47.8115	74.5124	217.378	3.79397	1	68.1024	65.0706	238.283	4.15881	22.3801		19.3712	0
29080	Tue Mar 28 12:35:57 2017_x000D_	47.3226	74.9342	219.016	3.82254	1	68.1024	65.0706	238.283	4.15881	23.002		0	0
29081	Tue Mar 28 12:35:57 2017_x000D_	47.3226	74.9342	219.016	3.82254	1	68.1024	65.0706	238.283	4.15881	23.002		17.6169	0
29082	Tue Mar 28 12:35:57 2017_x000D_	46.831	75.2554	215.085	3.75395	1	68.1024	65.0706	238.283	4.15881	23.5839		19.3797	18.277
29083	Tue Mar 28 12:35:57 2017_x000D_	46.3419	75.6774	216.676	3.78171	1	67.6904	64.6218	253.803	4.4297	24.0413		9.52529	0
29084	Tue Mar 28 12:35:57 2017_x000D_	46.0448	75.7894	212.663	3.71167	1	67.6904	64.6218	253.803	4.4297	24.3567		8.57777	0
29085	Tue Mar 28 12:35:57 2017_x000D_	45.85	75.9987	212.664	3.71169	1	67.6904	64.6218	253.803	4.4297	24.6259		20.2472	0
29086	Tue Mar 28 12:35:57 2017_x000D_	45.2585	76.3237	215.085	3.75394	1	67.6904	64.6218	253.803	4.4297	25.3007		8.58201	18.2812
29087	Tue Mar 28 12:35:57 2017_x000D_	45.0636	76.5331	215.086	3.75395	1	67.2783	64.1729	246.853	4.30839	25.4218		13.5056	0
29088	Tue Mar 28 12:35:57 2017_x000D_	44.669	76.7498	215.085	3.75394	1	67.2783	64.1729	246.853	4.30839	25.872		8.58201	0
29089	Tue Mar 28 12:35:57 2017_x000D_	44.4741	76.9592	215.086	3.75395	1	67.2783	64.1729	246.853	4.30839	26.1442		6.75352	0
29090	Tue Mar 28 12:35:57 2017_x000D_	44.2768	77.0676	217.377	3.79394	1	67.2783	64.1729	246.853	4.30839	26.3693		15.1504	18.2833
29091	Tue Mar 28 12:35:57 2017_x000D_	43.8844	77.3855	215.086	3.75396	1	66.8661	63.724	240.556	4.1985	26.7357		5.99822	0
29092	Tue Mar 28 12:35:57 2017_x000D_	43.6846	77.393	215.084	3.75393	1	66.8661	63.724	240.556	4.1985	26.9114		15.1868	0
29093	Tue Mar 28 12:35:57 2017_x000D_	43.3947	77.808	216.675	3.7817	1	66.8661	63.724	240.556	4.1985	27.3727		6.00433	0
29094	Tue Mar 28 12:35:57 2017_x000D_	43.1947	77.8156	216.674	3.78168	1	66.8661	63.724	240.556	4.1985	27.5483		10.9253	9.14274
29095	Tue Mar 28 12:35:57 2017_x000D_	42.8996	78.029	215.085	3.75395	1	66.66	63.4995	247.215	4.31472	27.8507		6.76286	0
29096	Tue Mar 28 12:35:57 2017_x000D_	42.702	78.1375	212.665	3.71171	1	66.66	63.4995	247.215	4.31472	28.0759		12.8866	0
29097	Tue Mar 28 12:35:57 2017_x000D_	42.4092	78.4518	208.793	3.64412	1	66.66	63.4995	247.215	4.31472	28.4899		9.55304	0
29098	Tue Mar 28 12:35:57 2017_x000D_	42.1113	78.5643	205.079	3.5793	1	66.66	63.4995	247.215	4.31472	28.8025		6.76667	0
29099	Tue Mar 28 12:35:57 2017_x000D_	41.9135	78.6727	197.004	3.43837	1	66.66	63.4995	247.215	4.31472	29.0278		3.01715	18.2875
29100	Tue Mar 28 12:35:57 2017_x000D_	41.813	78.6765	190.778	3.3297	1	66.2477	63.0505	238.1	4.15562	29.0039		12.4438	0
29101	Tue Mar 28 12:35:58 2017_x000D_	41.4147	78.7923	176.437	3.07941	1	66.2477	63.0505	238.1	4.15562	29.4021		4.24832	0
29102	Tue Mar 28 12:35:58 2017_x000D_	41.312	78.6948	167.294	2.91983	1	66.2477	63.0505	238.1	4.15562	29.4369		9.4871	0
29103	Tue Mar 28 12:35:58 2017_x000D_	41.0089	78.6046	152.774	2.66641	1	66.2477	63.0505	238.1	4.15562	29.6467		6.0071	9.14477
29104	Tue Mar 28 12:35:58 2017_x000D_	40.8088	78.612	144.845	2.52802	1	66.0415	62.826	238.1	4.15562	29.7639		12.7282	0
29105	Tue Mar 28 12:35:58 2017_x000D_	40.5009	78.3201	132.467	2.31198	1	66.0415	62.826	238.1	4.15562	29.8729		8.49044	0
29106	Tue Mar 28 12:35:58 2017_x000D_	40.2955	78.1254	124.379	2.17083	1	66.0415	62.826	238.1	4.15562	29.9488		6.73572	0
29107	Tue Mar 28 12:35:58 2017_x000D_	40.1902	77.9271	121.92	2.12791	1	66.0415	62.826	238.1	4.15562	29.9388		20.2327	52.0743
29108	Tue Mar 28 12:35:58 2017_x000D_	39.8738	77.3315	116.771	2.03804	1	64.3064	62.7764	229.391	4.00363	28.4395		12.4763	0
29109	Tue Mar 28 12:35:58 2017_x000D_	39.7632	76.9306	114.247	1.99399	1	64.3064	62.7764	229.391	4.00363	28.3321		24.3189	0
29110	Tue Mar 28 12:35:58 2017_x000D_	39.3433	76.2372	115.382	2.0138	1	64.3064	62.7764	229.391	4.00363	28.3611		10.8817	0
29111	Tue Mar 28 12:35:58 2017_x000D_	39.1345	75.9406	114.253	1.99409	1	64.3064	62.7764	229.391	4.00363	28.4063		12.5042	0
29112	Tue Mar 28 12:35:58 2017_x000D_	39.0233	75.5389	116.77	2.03802	1	64.3064	62.7764	229.391	4.00363	28.3217		23.0518	45.5766
29113	Tue Mar 28 12:35:58 2017_x000D_	38.7031	74.8404	120.49	2.10295	1	62.7878	62.733	229.391	4.00363	26.9567		8.53296	0
29114	Tue Mar 28 12:35:58 2017_x000D_	38.4966	74.6448	120.493	2.10299	1	62.7878	62.733	229.391	4.00363	27.0546		9.5895	0
29115	Tue Mar 28 12:35:58 2017_x000D_	38.3879	74.3442	124.36	2.17048	1	62.7878	62.733	229.391	4.00363	27.0218		17.6463	0
29116	Tue Mar 28 12:35:58 2017_x000D_	38.0725	73.8477	128.347	2.24008	1	62.7878	62.733	229.391	4.00363	27.0995		8.54351	59.1034
29117	Tue Mar 28 12:35:58 2017_x000D_	37.8658	73.6518	128.349	2.2401	1	60.8244	62.8955	229.391	4.00363	25.3534		15.1372	0
29118	Tue Mar 28 12:35:58 2017_x000D_	37.5526	73.2562	130.587	2.27918	1	60.8244	62.8955	229.391	4.00363	25.4739		13.5695	0
29119	Tue Mar 28 12:35:58 2017_x000D_	37.3403	72.8568	130.584	2.27911	1	60.8244	62.8955	229.391	4.00363	25.5094		17.1167	0
29120	Tue Mar 28 12:35:58 2017_x000D_	36.9262	72.4643	130.586	2.27915	1	60.8244	62.8955	229.391	4.00363	25.7427		8.56265	32.5693
29121	Tue Mar 28 12:35:58 2017_x000D_	36.719	72.268	130.587	2.27917	1	59.7392	62.8645	229.391	4.00363	24.8668		17.1357	0
29122	Tue Mar 28 12:35:58 2017_x000D_	36.3045	71.875	130.589	2.27921	1	59.7392	62.8645	229.391	4.00363	25.1073		9.62077	0
29123	Tue Mar 28 12:35:59 2017_x000D_	36.1955	71.5734	130.148	2.27152	1	59.7392	62.8645	229.391	4.00363	25.1028		8.57537	0
29124	Tue Mar 28 12:35:59 2017_x000D_	35.988	71.3768	130.15	2.27154	1	59.7392	62.8645	229.391	4.00363	25.2305		8.5795	0
29125	Tue Mar 28 12:35:59 2017_x000D_	35.7805	71.18	130.151	2.27156	1	59.7392	62.8645	229.391	4.00363	25.3607		17.7477	52.1132
29126	Tue Mar 28 12:35:59 2017_x000D_	35.4632	70.6807	130.584	2.27912	1	58.0028	62.8149	229.391	4.00363	23.8727		8.58798	0
29127	Tue Mar 28 12:35:59 2017_x000D_	35.2555	70.4837	130.585	2.27914	1	58.0028	62.8149	229.391	4.00363	24.0052		15.2042	0
29128	Tue Mar 28 12:35:59 2017_x000D_	34.9411	70.0862	128.351	2.24015	1	58.0028	62.8149	229.391	4.00363	24.1809		13.6355	0
29129	Tue Mar 28 12:35:59 2017_x000D_	34.7275	69.685	128.348	2.2401	1	58.0028	62.8149	229.391	4.00363	24.268		15.2216	45.6126
29130	Tue Mar 28 12:35:59 2017_x000D_	34.4128	69.287	125.981	2.19878	1	56.483	62.7715	229.391	4.00363	23.0119		8.60712	0
29131	Tue Mar 28 12:35:59 2017_x000D_	34.2046	69.0896	125.983	2.19881	1	56.483	62.7715	229.391	4.00363	23.157		6.83259	0
29132	Tue Mar 28 12:35:59 2017_x000D_	34.0975	68.8886	128.349	2.2401	1	56.483	62.7715	229.391	4.00363	23.2062		11.0041	0
29133	Tue Mar 28 12:35:59 2017_x000D_	33.8863	68.5887	126.692	2.21119	1	56.483	62.7715	229.391	4.00363	23.3335		6.79567	78.6078
29134	Tue Mar 28 12:35:59 2017_x000D_	33.6808	68.4934	128.351	2.24016	1	53.8667	62.9155	217.546	3.7969	20.9424		13.6705	0
29135	Tue Mar 28 12:35:59 2017_x000D_	33.4666	68.0912	128.348	2.2401	1	53.8667	62.9155	217.546	3.7969	21.0464		8.62191	0
29136	Tue Mar 28 12:35:59 2017_x000D_	33.2581	67.8934	128.35	2.24013	1	53.8667	62.9155	217.546	3.7969	21.2013		13.6812	0
29137	Tue Mar 28 12:35:59 2017_x000D_	33.0437	67.4909	128.347	2.24008	1	53.8667	62.9155	217.546	3.7969	21.3197		3.03761	0
29138	Tue Mar 28 12:35:59 2017_x000D_	32.9425	67.4942	125.986	2.19887	1	53.8667	62.9155	217.546	3.7969	21.4193		15.2866	45.6336
29139	Tue Mar 28 12:35:59 2017_x000D_	32.6262	67.0947	128.35	2.24013	1	52.3462	62.8721	182.31	3.18191	20.167		9.69431	0
29140	Tue Mar 28 12:35:59 2017_x000D_	32.5158	66.791	132.398	2.31077	1	52.3462	62.8721	182.31	3.18191	20.2139		12.9636	0
29141	Tue Mar 28 12:35:59 2017_x000D_	32.2023	66.4936	136.495	2.38229	1	52.3462	62.8721	182.31	3.18191	20.4669		8.6477	0
29142	Tue Mar 28 12:35:59 2017_x000D_	31.9929	66.2955	144.659	2.52478	1	52.3462	62.8721	182.31	3.18191	20.6392		4.31471	45.6397
29143	Tue Mar 28 12:35:59 2017_x000D_	31.8881	66.197	161.418	2.81728	1	50.8255	62.8286	184.131	3.2137	19.2346		6.81306	0
29144	Tue Mar 28 12:36:00 2017_x000D_	31.6821	66.1014	169.824	2.96399	1	50.8255	62.8286	184.131	3.2137	19.4211		6.80636	0
29145	Tue Mar 28 12:36:00 2017_x000D_	31.4763	66.0059	184.848	3.22621	1	50.8255	62.8286	184.131	3.2137	19.6083		6.83992	0
29146	Tue Mar 28 12:36:00 2017_x000D_	31.2761	66.115	193.789	3.38225	1	50.8255	62.8286	184.131	3.2137	19.8237		6.08422	32.6083
29147	Tue Mar 28 12:36:00 2017_x000D_	31.0734	66.1216	207.162	3.61565	1	49.739	62.7976	182.31	3.18191	18.9593		3.04351	0
29148	Tue Mar 28 12:36:00 2017_x000D_	30.972	66.1248	213.979	3.73464	1	49.739	62.7976	182.31	3.18191	19.0597		4.33223	0
29149	Tue Mar 28 12:36:00 2017_x000D_	30.8735	66.2304	222.886	3.8901	1	49.739	62.7976	182.31	3.18191	19.1753		4.33223	0
29150	Tue Mar 28 12:36:00 2017_x000D_	30.775	66.336	226.963	3.96126	1	49.739	62.7976	182.31	3.18191	19.2913		13.0113	0
29151	Tue Mar 28 12:36:00 2017_x000D_	30.479	66.653	235.677	4.11334	1	49.739	62.7976	182.31	3.18191	19.6421		23.9892	39.1329
29152	Tue Mar 28 12:36:00 2017_x000D_	29.9882	67.2843	233.282	4.07153	1	48.4351	62.7604	180	3.14159	18.9935		11.0792	0
29153	Tue Mar 28 12:36:00 2017_x000D_	29.7938	67.5983	235.064	4.10263	1	48.4351	62.7604	180	3.14159	19.2589		11.0808	0
29154	Tue Mar 28 12:36:00 2017_x000D_	29.5993	67.9123	233.282	4.07153	1	48.4351	62.7604	180	3.14159	19.5277		21.7118	0
29155	Tue Mar 28 12:36:00 2017_x000D_	29.1054	68.4413	229.079	3.99818	1	48.4351	62.7604	180	3.14159	20.1472		13.0325	33.1495
29156	Tue Mar 28 12:36:00 2017_x000D_	28.8089	68.7588	224.849	3.92436	1	47.3587	62.5107	188.637	3.29233	19.5738		19.6783	0
29157	Tue Mar 28 12:36:00 2017_x000D_	28.4166	69.2845	218.854	3.81972	1	47.3587	62.5107	188.637	3.29233	20.1168		0	0
29158	Tue Mar 28 12:36:00 2017_x000D_	28.4166	69.2845	218.854	3.81972	1	47.3587	62.5107	188.637	3.29233	20.1168		17.8864	0
29159	Tue Mar 28 12:36:00 2017_x000D_	27.9163	69.6088	214.893	3.7506	1	47.3587	62.5107	188.637	3.29233	20.6976		20.5677	75.9771
29160	Tue Mar 28 12:36:00 2017_x000D_	27.3141	69.9365	212.454	3.70803	1	45.0082	61.5678	197.191	3.44163	19.5734		8.68976	0
29161	Tue Mar 28 12:36:00 2017_x000D_	27.1164	70.1482	212.455	3.70805	1	45.0082	61.5678	197.191	3.44163	19.8429		22.1334	0
29162	Tue Mar 28 12:36:00 2017_x000D_	26.5171	70.5785	212.456	3.70806	1	45.0082	61.5678	197.191	3.44163	20.5697		11.0646	0
29163	Tue Mar 28 12:36:00 2017_x000D_	26.2175	70.7936	213.995	3.73491	1	45.0082	61.5678	197.191	3.44163	20.9334		17.9055	55.4797
29164	Tue Mar 28 12:36:00 2017_x000D_	25.7167	71.1183	214.893	3.75059	1	43.2989	60.8619	190.926	3.33229	20.355		6.86794	0
29165	Tue Mar 28 12:36:00 2017_x000D_	25.5156	71.2277	212.456	3.70806	1	43.2989	60.8619	190.926	3.33229	20.5839		9.69665	0
29166	Tue Mar 28 12:36:01 2017_x000D_	25.2127	71.3405	216.493	3.77851	1	43.2989	60.8619	190.926	3.33229	20.9024		8.69619	0
29167	Tue Mar 28 12:36:01 2017_x000D_	25.0149	71.5524	216.493	3.77852	1	43.2989	60.8619	190.926	3.33229	21.18		17.908	0
29168	Tue Mar 28 12:36:01 2017_x000D_	24.514	71.8771	220.635	3.85082	1	43.2989	60.8619	190.926	3.33229	21.7763		8.69619	41.0938
29169	Tue Mar 28 12:36:01 2017_x000D_	24.3162	72.089	220.636	3.85082	1	42.0141	60.3869	214.885	3.75045	21.2169		19.69	0
29170	Tue Mar 28 12:36:01 2017_x000D_	23.8181	72.5164	218.85	3.81965	1	42.0141	60.3869	214.885	3.75045	21.8682		8.69824	0
29171	Tue Mar 28 12:36:01 2017_x000D_	23.6202	72.7283	218.85	3.81966	1	42.0141	60.3869	214.885	3.75045	22.1505		19.6877	0
29172	Tue Mar 28 12:36:01 2017_x000D_	23.1222	73.1557	220.636	3.85083	1	42.0141	60.3869	214.885	3.75045	22.8023		9.72719	33.1924
29173	Tue Mar 28 12:36:01 2017_x000D_	22.8184	73.269	216.494	3.77853	1	40.9363	60.1369	202.785	3.53926	22.3766		19.6962	0
29174	Tue Mar 28 12:36:01 2017_x000D_	22.3202	73.6966	218.235	3.80893	1	40.9363	60.1369	202.785	3.53926	23.0309		0	0
29175	Tue Mar 28 12:36:01 2017_x000D_	22.3202	73.6966	218.235	3.80893	1	40.9363	60.1369	202.785	3.53926	23.0309		19.705	0
29176	Tue Mar 28 12:36:01 2017_x000D_	21.8217	74.1243	216.495	3.77855	1	40.9363	60.1369	202.785	3.53926	23.6858		19.7047	14.5159
29177	Tue Mar 28 12:36:01 2017_x000D_	21.3233	74.5521	218.236	3.80894	1	40.5113	59.9056	196.546	3.43038	24.1392		9.73105	0
29178	Tue Mar 28 12:36:01 2017_x000D_	21.0194	74.6655	218.849	3.81964	1	40.5113	59.9056	196.546	3.43038	24.4497		19.7112	0
29179	Tue Mar 28 12:36:01 2017_x000D_	20.5208	75.0934	220.634	3.85079	1	40.5113	59.9056	196.546	3.43038	25.1056		8.70672	0
29180	Tue Mar 28 12:36:01 2017_x000D_	20.3227	75.3055	220.634	3.85079	1	40.5113	59.9056	196.546	3.43038	25.3917		8.71096	0
29181	Tue Mar 28 12:36:01 2017_x000D_	20.1245	75.5177	220.635	3.8508	1	40.5113	59.9056	196.546	3.43038	25.678		17.9637	19.595
29182	Tue Mar 28 12:36:01 2017_x000D_	19.6221	75.8435	216.496	3.77857	1	39.8584	59.8869	202.785	3.53926	25.7705		4.35124	0
29183	Tue Mar 28 12:36:01 2017_x000D_	19.5231	75.9495	220.634	3.85079	1	39.8584	59.8869	202.785	3.53926	25.9139		11.1113	0
29184	Tue Mar 28 12:36:01 2017_x000D_	19.2223	76.1656	218.85	3.81965	1	39.8584	59.8869	202.785	3.53926	26.2839		15.4069	0
29185	Tue Mar 28 12:36:01 2017_x000D_	18.8223	76.4877	216.496	3.77857	1	39.8584	59.8869	202.785	3.53926	26.7975		8.7152	13.0644
29186	Tue Mar 28 12:36:01 2017_x000D_	18.624	76.7	216.497	3.77858	1	39.4231	59.8744	180	3.14159	26.7526		15.4088	0
29187	Tue Mar 28 12:36:02 2017_x000D_	18.224	77.0222	218.85	3.81965	1	39.4231	59.8744	180	3.14159	27.2663		6.89356	0
29188	Tue Mar 28 12:36:02 2017_x000D_	18.0222	77.1321	216.497	3.77858	1	39.4231	59.8744	180	3.14159	27.4923		4.35343	0
29189	Tue Mar 28 12:36:02 2017_x000D_	17.9232	77.2382	220.634	3.85078	1	39.4231	59.8744	180	3.14159	27.636		11.1204	60.4655
29190	Tue Mar 28 12:36:02 2017_x000D_	17.6221	77.4544	218.85	3.81965	1	37.444	60.2558	172.129	3.00422	26.2431		4.35548	0
29191	Tue Mar 28 12:36:02 2017_x000D_	17.523	77.5605	218.236	3.80894	1	37.444	60.2558	172.129	3.00422	26.3875		4.36191	0
29192	Tue Mar 28 12:36:02 2017_x000D_	17.4238	77.6668	218.85	3.81965	1	37.444	60.2558	172.129	3.00422	26.5321		13.8099	0
29193	Tue Mar 28 12:36:02 2017_x000D_	17.0195	77.8869	211.066	3.6838	1	37.444	60.2558	172.129	3.00422	26.9818		3.07069	0
29194	Tue Mar 28 12:36:02 2017_x000D_	17.0229	77.9892	203.3	3.54825	1	37.444	60.2558	172.129	3.00422	27.0462		6.14269	41.5609
29195	Tue Mar 28 12:36:02 2017_x000D_	17.2275	77.9812	185	3.22885	1	36.1177	60.656	180	3.14159	25.6321		0.0192094	0
29196	Tue Mar 28 12:36:02 2017_x000D_	17.2271	77.9807	173.648	3.03072	1	36.1177	60.656	180	3.14159	25.632		3.04991	0
29197	Tue Mar 28 12:36:02 2017_x000D_	17.2307	78.0823	158.247	2.76193	1	36.1177	60.656	180	3.14159	25.6981		3.08259	0
29198	Tue Mar 28 12:36:02 2017_x000D_	17.2274	77.9796	147.694	2.57775	1	36.1177	60.656	180	3.14159	25.631		3.07359	33.438
29199	Tue Mar 28 12:36:02 2017_x000D_	17.125	77.9829	133.086	2.32278	1	35.019	60.8436	180	3.14159	24.778		0.0108167	0
29200	Tue Mar 28 12:36:02 2017_x000D_	17.1253	77.9827	125.046	2.18246	1	35.019	60.8436	180	3.14159	24.7777		3.0735	0
29201	Tue Mar 28 12:36:02 2017_x000D_	17.1221	77.8803	118.676	2.07129	1	35.019	60.8436	180	3.14159	24.7093		4.33678	0
29202	Tue Mar 28 12:36:02 2017_x000D_	17.0162	77.7819	109.595	1.9128	1	35.019	60.8436	180	3.14159	24.7186		9.70437	20.7819
29203	Tue Mar 28 12:36:02 2017_x000D_	16.9032	77.4788	100.559	1.75509	1	34.3558	61.0437	172.955	3.01863	23.973		24.784	0
29204	Tue Mar 28 12:36:02 2017_x000D_	16.7717	76.6632	103.35	1.80379	1	34.3558	61.0437	172.955	3.01863	23.5196		12.6757	0
29205	Tue Mar 28 12:36:02 2017_x000D_	16.6547	76.2572	100.56	1.7551	1	34.3558	61.0437	172.955	3.01863	23.3405		12.6897	0
29206	Tue Mar 28 12:36:02 2017_x000D_	16.5374	75.8508	103.351	1.80381	1	34.3558	61.0437	172.955	3.01863	23.1678		24.8234	33.4415
29207	Tue Mar 28 12:36:02 2017_x000D_	16.4057	75.0339	106.084	1.85152	1	33.257	61.2314	148.283	2.58802	21.7825		12.6926	0
29208	Tue Mar 28 12:36:03 2017_x000D_	16.2884	74.6274	110.496	1.92852	1	33.257	61.2314	148.283	2.58802	21.6191		9.75421	0
29209	Tue Mar 28 12:36:03 2017_x000D_	16.1744	74.3229	112.291	1.95985	1	33.257	61.2314	148.283	2.58802	21.5221		23.486	0
29210	Tue Mar 28 12:36:03 2017_x000D_	15.8401	73.615	116.038	2.02524	1	33.257	61.2314	148.283	2.58802	21.3706		6.90745	0
29211	Tue Mar 28 12:36:03 2017_x000D_	15.7296	73.413	118.645	2.07075	1	33.257	61.2314	148.283	2.58802	21.3448		18.0066	95.1551
29212	Tue Mar 28 12:36:03 2017_x000D_	15.4021	72.91	122.552	2.13893	1	30.564	62.9072	149.101	2.60231	18.1642		9.76369	0
29213	Tue Mar 28 12:36:03 2017_x000D_	15.288	72.6052	126.595	2.20949	1	30.564	62.9072	149.101	2.60231	18.0944		22.2988	0
29214	Tue Mar 28 12:36:03 2017_x000D_	14.8534	72.0022	126.594	2.20949	1	30.564	62.9072	149.101	2.60231	18.1533		6.92085	0
29215	Tue Mar 28 12:36:03 2017_x000D_	14.7427	71.7998	128.954	2.25067	1	30.564	62.9072	149.101	2.60231	18.1492		22.3271	62.2199
29216	Tue Mar 28 12:36:03 2017_x000D_	14.3076	71.196	128.952	2.25064	1	28.7721	63.9515	153.429	2.67783	16.1773		8.76668	0
29217	Tue Mar 28 12:36:03 2017_x000D_	14.0937	70.9969	128.954	2.25067	1	28.7721	63.9515	153.429	2.67783	16.2817		8.7582	0
29218	Tue Mar 28 12:36:03 2017_x000D_	13.88	70.798	124.096	2.16588	1	28.7721	63.9515	153.429	2.67783	16.3905		9.80653	0
29219	Tue Mar 28 12:36:03 2017_x000D_	13.7653	70.4919	124.992	2.18152	1	28.7721	63.9515	153.429	2.67783	16.3701		15.5064	64.8392
29220	Tue Mar 28 12:36:03 2017_x000D_	13.4404	70.0899	122.556	2.13901	1	26.7721	64.7708	155.455	2.71319	14.3536		20.8078	0
29221	Tue Mar 28 12:36:03 2017_x000D_	13.1079	69.4812	119.99	2.09422	1	26.7721	64.7708	155.455	2.71319	14.4533		8.79007	0
29222	Tue Mar 28 12:36:03 2017_x000D_	12.8934	69.2816	119.993	2.09427	1	26.7721	64.7708	155.455	2.71319	14.5933		9.82654	0
29223	Tue Mar 28 12:36:03 2017_x000D_	12.7784	68.9749	121.146	2.1144	1	26.7721	64.7708	155.455	2.71319	14.6116		18.1115	0
29224	Tue Mar 28 12:36:03 2017_x000D_	12.4491	68.4689	119.992	2.09426	1	26.7721	64.7708	155.455	2.71319	14.7927		6.95581	44.1933
29225	Tue Mar 28 12:36:03 2017_x000D_	12.3378	68.2655	122.555	2.13898	1	25.4354	65.3899	172.75	3.01505	13.4096		6.94886	0
29226	Tue Mar 28 12:36:03 2017_x000D_	12.2268	68.0622	119.992	2.09425	1	25.4354	65.3899	172.75	3.01505	13.4762		13.9114	0
29227	Tue Mar 28 12:36:03 2017_x000D_	12.0044	67.6553	119.991	2.09424	1	25.4354	65.3899	172.75	3.01505	13.6207		13.9195	0
29228	Tue Mar 28 12:36:03 2017_x000D_	11.7818	67.2482	119.991	2.09424	1	25.4354	65.3899	172.75	3.01505	13.7795		13.9274	38.452
29229	Tue Mar 28 12:36:03 2017_x000D_	11.5592	66.8408	119.991	2.09423	1	24.3166	66.0153	161.371	2.81646	12.7841		6.97066	0
29230	Tue Mar 28 12:36:04 2017_x000D_	11.4476	66.637	122.55	2.13891	1	24.3166	66.0153	161.371	2.81646	12.884		15.5925	0
29231	Tue Mar 28 12:36:04 2017_x000D_	11.1211	66.2326	119.993	2.09427	1	24.3166	66.0153	161.371	2.81646	13.1973		6.97592	0
29232	Tue Mar 28 12:36:04 2017_x000D_	11.0095	66.0286	122.552	2.13893	1	24.3166	66.0153	161.371	2.81646	13.3071		6.97041	66.9146
29233	Tue Mar 28 12:36:04 2017_x000D_	10.8981	65.8247	119.993	2.09427	1	22.118	66.3911	180	3.14159	11.2342		11.2599	0
29234	Tue Mar 28 12:36:04 2017_x000D_	10.6788	65.5201	118.667	2.07113	1	22.118	66.3911	180	3.14159	11.4723		3.10709	0
29235	Tue Mar 28 12:36:04 2017_x000D_	10.675	65.4166	119.992	2.09426	1	22.118	66.3911	180	3.14159	11.4844		8.84065	0
29236	Tue Mar 28 12:36:04 2017_x000D_	10.4595	65.2156	119.995	2.09431	1	22.118	66.3911	180	3.14159	11.7176		15.9005	0
29237	Tue Mar 28 12:36:04 2017_x000D_	10.3363	64.7001	116.071	2.02582	1	22.118	66.3911	180	3.14159	11.9024		6.97975	98.4578
29238	Tue Mar 28 12:36:04 2017_x000D_	10.2248	64.4959	113.369	1.97866	1	18.8385	66.5173	180	3.14159	8.84771		3.10358	0
29239	Tue Mar 28 12:36:04 2017_x000D_	10.1214	64.4992	97.8528	1.70785	1	18.8385	66.5173	180	3.14159	8.94766		4.39833	0
29240	Tue Mar 28 12:36:04 2017_x000D_	10.0216	64.6066	89.1175	1.55539	1	18.8385	66.5173	180	3.14159	9.02156		0.0134164	0
29241	Tue Mar 28 12:36:04 2017_x000D_	10.0218	64.607	77.3402	1.34984	1	18.8385	66.5173	180	3.14159	9.02128		4.41631	45.8103
29242	Tue Mar 28 12:36:04 2017_x000D_	9.92155	64.7148	59.971	1.04669	1	17.3121	66.4742	180	3.14159	7.59709		3.10735	0
29243	Tue Mar 28 12:36:04 2017_x000D_	9.91752	64.6113	53.2693	0.929725	1	17.3121	66.4742	180	3.14159	7.62563		0.0100802	0
29244	Tue Mar 28 12:36:04 2017_x000D_	9.91725	64.6115	44.7495	0.781026	1	17.3121	66.4742	180	3.14159	7.62584		4.37581	0
29245	Tue Mar 28 12:36:04 2017_x000D_	10.0167	64.5048	26.9747	0.470797	1	17.3121	66.4742	180	3.14159	7.55655		3.11248	52.362
29246	Tue Mar 28 12:36:04 2017_x000D_	10.1204	64.5016	20.1874	0.352337	1	15.5674	66.4248	180	3.14159	5.77655		9.83897	0
29247	Tue Mar 28 12:36:04 2017_x000D_	10.4281	64.3881	10.7109	0.18694	1	15.5674	66.4248	180	3.14159	5.52816		9.34644	0
29248	Tue Mar 28 12:36:04 2017_x000D_	10.7395	64.3785	4.6033	0.0803427	1	15.5674	66.4248	180	3.14159	5.24366		25.1248	0
29249	Tue Mar 28 12:36:04 2017_x000D_	11.567	64.2495	7.44916	0.130012	1	15.5674	66.4248	180	3.14159	4.55358		12.4647	265.227
29250	Tue Mar 28 12:36:04 2017_x000D_	11.9823	64.2369	7.4503	0.130032	2	7.88986	62.0411	310.316	5.41604	4.64431		22.0124	0
29251	Tue Mar 28 12:36:05 2017_x000D_	12.7052	64.1112	10.7147	0.187006	2	7.88986	62.0411	310.316	5.41604	5.24145		12.8212	0
29252	Tue Mar 28 12:36:05 2017_x000D_	13.1165	63.9951	13.635	0.237976	2	7.88986	62.0411	310.316	5.41604	5.57995		9.82919	0
29253	Tue Mar 28 12:36:05 2017_x000D_	13.424	63.882	17.279	0.301575	2	7.88986	62.0411	310.316	5.41604	5.83229		19.644	0
29254	Tue Mar 28 12:36:05 2017_x000D_	14.0386	63.6561	23.0253	0.401867	2	7.88986	62.0411	310.316	5.41604	6.3573		12.4377	65.9711
29255	Tue Mar 28 12:36:05 2017_x000D_	14.453	63.6436	23.0281	0.401917	2	10.0833	61.8843	0.935664	0.0163304	4.71056		20.807	0
29256	Tue Mar 28 12:36:05 2017_x000D_	15.0633	63.3141	25.7511	0.449441	2	10.0833	61.8843	0.935664	0.0163304	5.18119		6.93168	0
29257	Tue Mar 28 12:36:05 2017_x000D_	15.2666	63.2043	23.0265	0.401888	2	10.0833	61.8843	0.935664	0.0163304	5.34874		12.7907	0
29258	Tue Mar 28 12:36:05 2017_x000D_	15.6769	63.0884	25.7522	0.44946	2	10.0833	61.8843	0.935664	0.0163304	5.72173		20.7883	47.9069
29259	Tue Mar 28 12:36:05 2017_x000D_	16.2866	62.7591	23.0263	0.401884	2	11.6307	61.4898	344.559	6.01369	4.82582		6.93026	0
29260	Tue Mar 28 12:36:05 2017_x000D_	16.4899	62.6494	25.7514	0.449447	2	11.6307	61.4898	344.559	6.01369	4.99565		12.7754	0
29261	Tue Mar 28 12:36:05 2017_x000D_	16.8997	62.5336	23.0269	0.401895	2	11.6307	61.4898	344.559	6.01369	5.37139		16.6722	0
29262	Tue Mar 28 12:36:05 2017_x000D_	17.409	62.3112	21.9959	0.3839	2	11.6307	61.4898	344.559	6.01369	5.83639		11.1661	143.012
29263	Tue Mar 28 12:36:05 2017_x000D_	17.7119	62.0949	23.0253	0.401867	1	12.7409	66.1258	186.726	3.25898	6.39992		19.5776	0
29264	Tue Mar 28 12:36:05 2017_x000D_	18.3244	61.8697	23.0259	0.401878	1	12.7409	66.1258	186.726	3.25898	7.02067		12.7573	0
29265	Tue Mar 28 12:36:05 2017_x000D_	18.7336	61.754	20.1955	0.352478	1	12.7409	66.1258	186.726	3.25898	7.41789		19.5625	0
29266	Tue Mar 28 12:36:05 2017_x000D_	19.3456	61.5289	20.1955	0.352479	1	12.7409	66.1258	186.726	3.25898	8.04696		11.1437	0
29267	Tue Mar 28 12:36:05 2017_x000D_	19.6478	61.3129	19.2787	0.336477	1	12.7409	66.1258	186.726	3.25898	8.41839		18.8037	0
29268	Tue Mar 28 12:36:05 2017_x000D_	20.2627	61.1914	16.4817	0.28766	1	12.7409	66.1258	180	3.14159	8.99588		12.7396	0
29269	Tue Mar 28 12:36:05 2017_x000D_	20.6714	61.0761	19.2811	0.336519	1	12.7409	66.1258	180	3.14159	9.40172		9.7723	0
29270	Tue Mar 28 12:36:05 2017_x000D_	20.9771	60.9636	17.2669	0.301364	1	12.7409	66.1258	180	3.14159	9.72025		18.7843	0
29271	Tue Mar 28 12:36:05 2017_x000D_	21.5914	60.8424	20.1983	0.352526	1	12.7409	66.1258	180	3.14159	10.3076		11.1305	40.0786
29272	Tue Mar 28 12:36:06 2017_x000D_	21.8932	60.6266	19.2807	0.336511	1	13.0161	64.8185	180	3.14159	9.81707		9.76356	0
29273	Tue Mar 28 12:36:06 2017_x000D_	22.1987	60.5144	23.031	0.401967	1	13.0161	64.8185	180	3.14159	10.1413		19.5085	0
29274	Tue Mar 28 12:36:06 2017_x000D_	22.809	60.2899	23.0316	0.401978	1	13.0161	64.8185	180	3.14159	10.7893		11.1221	0
29275	Tue Mar 28 12:36:06 2017_x000D_	23.1106	60.0743	21.9971	0.383921	1	13.0161	64.8185	180	3.14159	11.1538		15.7224	35.569
29276	Tue Mar 28 12:36:06 2017_x000D_	23.6212	59.9562	20.1955	0.352478	1	13.5002	63.7362	226.018	3.94476	10.8038		9.74	0
29277	Tue Mar 28 12:36:06 2017_x000D_	23.9259	59.8441	21.9989	0.383953	1	13.5002	63.7362	226.018	3.94476	11.1285		9.74667	0
29278	Tue Mar 28 12:36:06 2017_x000D_	24.2308	59.7319	20.1955	0.352478	1	13.5002	63.7362	226.018	3.94476	11.4534		16.5836	0
29279	Tue Mar 28 12:36:06 2017_x000D_	24.7374	59.5107	19.2783	0.33647	1	13.5002	63.7362	226.018	3.94476	12.0054		9.74178	0
29280	Tue Mar 28 12:36:06 2017_x000D_	25.0422	59.3987	23.0327	0.401996	1	13.5002	63.7362	226.018	3.94476	12.3301		19.4667	41.7626
29281	Tue Mar 28 12:36:06 2017_x000D_	25.6512	59.1747	23.0333	0.402006	1	13.9939	62.4346	254.662	4.44469	12.1045		3.07323	0
29282	Tue Mar 28 12:36:06 2017_x000D_	25.7536	59.1718	22.0001	0.383974	1	13.9939	62.4346	254.662	4.44469	12.204		9.73052	0
29283	Tue Mar 28 12:36:06 2017_x000D_	26.058	59.0598	20.1955	0.352478	1	13.9939	62.4346	254.662	4.44469	12.5272		16.562	0
29284	Tue Mar 28 12:36:06 2017_x000D_	26.5639	58.8388	19.2776	0.336458	1	13.9939	62.4346	254.662	4.44469	13.0742		8.72135	86.2457
29285	Tue Mar 28 12:36:06 2017_x000D_	26.7625	58.6265	19.2747	0.336408	1	15.6268	60.0685	315	5.49779	11.2287		6.14938	0
29286	Tue Mar 28 12:36:06 2017_x000D_	26.9674	58.6208	19.2761	0.336431	1	15.6268	60.0685	315	5.49779	11.4326		12.6704	0
29287	Tue Mar 28 12:36:06 2017_x000D_	27.3739	58.5062	21.9999	0.383972	1	15.6268	60.0685	315	5.49779	11.8505		6.87683	0
29288	Tue Mar 28 12:36:06 2017_x000D_	27.5755	58.3971	19.2759	0.336427	1	15.6268	60.0685	315	5.49779	12.065		12.6638	65.4847
29289	Tue Mar 28 12:36:06 2017_x000D_	27.9818	58.2826	22.0003	0.383978	1	17.2218	58.5783	315	5.49779	10.7641		4.36177	0
29290	Tue Mar 28 12:36:06 2017_x000D_	28.0811	58.1764	20.1929	0.352432	1	17.2218	58.5783	315	5.49779	10.8667		9.20753	0
29291	Tue Mar 28 12:36:06 2017_x000D_	28.3879	58.1679	19.2769	0.336446	1	17.2218	58.5783	315	5.49779	11.1736		6.86991	0
29292	Tue Mar 28 12:36:06 2017_x000D_	28.5894	58.0591	22.0007	0.383984	1	17.2218	58.5783	315	5.49779	11.3795		12.6704	46.7788
29293	Tue Mar 28 12:36:06 2017_x000D_	28.9959	57.9445	32.3264	0.564202	1	18.3612	57.5138	336.853	5.87919	10.6434		3.07615	0
29294	Tue Mar 28 12:36:07 2017_x000D_	29.0984	57.9417	38.7701	0.676666	1	18.3612	57.5138	336.853	5.87919	10.7457		3.10614	0
29295	Tue Mar 28 12:36:07 2017_x000D_	29.0956	57.8382	44.8029	0.781958	1	18.3612	57.5138	336.853	5.87919	10.7393		0.0234307	0
29296	Tue Mar 28 12:36:07 2017_x000D_	29.0961	57.8376	61.4592	1.07267	1	18.3612	57.5138	336.853	5.87919	10.7398		3.0914	0
29297	Tue Mar 28 12:36:07 2017_x000D_	29.0992	57.9406	67.9355	1.1857	1	18.3612	57.5138	336.853	5.87919	10.7465		4.3663	33.0949
29298	Tue Mar 28 12:36:07 2017_x000D_	29.1984	57.8341	77.0935	1.34554	1	19.0546	56.6558	332.757	5.8077	10.212		3.07607	0
29299	Tue Mar 28 12:36:07 2017_x000D_	29.2011	57.9366	94.534	1.64993	1	19.0546	56.6558	332.757	5.8077	10.227		3.10058	0
29300	Tue Mar 28 12:36:07 2017_x000D_	29.1978	57.8333	100.58	1.75545	1	19.0546	56.6558	332.757	5.8077	10.2113		6.20445	0
29301	Tue Mar 28 12:36:07 2017_x000D_	29.1909	57.6266	119.323	2.08259	1	19.0546	56.6558	332.757	5.8077	10.1827		3.10068	42.3348
29302	Tue Mar 28 12:36:07 2017_x000D_	29.1875	57.5233	125.887	2.19714	1	20.1845	55.8104	315	5.49779	9.1645		4.36697	0
29303	Tue Mar 28 12:36:07 2017_x000D_	29.0821	57.4229	130.016	2.26921	1	20.1845	55.8104	315	5.49779	9.04254		9.80094	0
29304	Tue Mar 28 12:36:07 2017_x000D_	28.9701	57.116	142.657	2.48983	1	20.1845	55.8104	315	5.49779	8.88208		11.1242	0
29305	Tue Mar 28 12:36:07 2017_x000D_	28.6569	56.9175	144.447	2.52108	1	20.1845	55.8104	315	5.49779	8.54443		17.9861	18.7166
29306	Tue Mar 28 12:36:07 2017_x000D_	28.1357	56.6212	148.416	2.59034	1	20.6404	55.3845	315.591	5.50811	7.59664		11.1274	0
29307	Tue Mar 28 12:36:07 2017_x000D_	27.8225	56.4225	146.811	2.56234	1	20.6404	55.3845	315.591	5.50811	7.25672		26.6043	0
29308	Tue Mar 28 12:36:07 2017_x000D_	27.0892	55.9238	146.102	2.54996	1	20.6404	55.3845	315.591	5.50811	6.47131		11.1432	0
29309	Tue Mar 28 12:36:07 2017_x000D_	26.7755	55.7249	144.452	2.52116	1	20.6404	55.3845	315.591	5.50811	6.14454		19.8307	0
29310	Tue Mar 28 12:36:07 2017_x000D_	26.25	55.3239	142.665	2.48998	1	20.6404	55.3845	315.591	5.50811	5.60993		13.8334	33.0523
29311	Tue Mar 28 12:36:07 2017_x000D_	25.8329	55.1273	142.669	2.49004	1	21.5425	54.752	347.727	6.06898	4.30678		11.2187	0
29312	Tue Mar 28 12:36:07 2017_x000D_	25.6178	54.8214	140.418	2.45076	1	21.5425	54.752	347.727	6.06898	4.07589		11.1706	0
29313	Tue Mar 28 12:36:07 2017_x000D_	25.3034	54.6219	138.464	2.41665	1	21.5425	54.752	347.727	6.06898	3.76315		19.8859	0
29314	Tue Mar 28 12:36:07 2017_x000D_	24.7765	54.2197	132.298	2.30903	1	21.5425	54.752	347.727	6.06898	3.27751		11.228	18.7187
29315	Tue Mar 28 12:36:08 2017_x000D_	24.561	53.9137	134.247	2.34305	1	21.9984	54.326	315	5.49779	2.59556		19.9555	0
29316	Tue Mar 28 12:36:08 2017_x000D_	24.133	53.4045	132.295	2.30899	1	21.9984	54.326	315	5.49779	2.32501		8.81018	0
29317	Tue Mar 28 12:36:08 2017_x000D_	23.9205	53.2018	132.296	2.309	1	21.9984	54.326	315	5.49779	2.22672		19.9678	0
29318	Tue Mar 28 12:36:08 2017_x000D_	23.4921	52.6924	134.244	2.34299	1	21.9984	54.326	315	5.49779	2.21355		11.2654	14.8002
29319	Tue Mar 28 12:36:08 2017_x000D_	23.276	52.3853	132.293	2.30896	1	22.2361	53.8937	345.308	6.02676	1.83212		6.94614	0
29320	Tue Mar 28 12:36:08 2017_x000D_	23.0666	52.2865	134.244	2.343	1	22.2361	53.8937	345.308	6.02676	1.80909		17.6585	0
29321	Tue Mar 28 12:36:08 2017_x000D_	22.6407	51.8802	134.245	2.34302	1	22.2361	53.8937	345.308	6.02676	2.05375		8.83138	0
29322	Tue Mar 28 12:36:08 2017_x000D_	22.4277	51.677	134.245	2.34303	1	22.2361	53.8937	345.308	6.02676	2.22497		9.89989	0
29323	Tue Mar 28 12:36:08 2017_x000D_	22.3143	51.3671	138.447	2.41636	1	22.2361	53.8937	345.308	6.02676	2.52781		17.684	6.54882
29324	Tue Mar 28 12:36:08 2017_x000D_	21.8878	50.9602	138.447	2.41635	1	22.4543	53.9001	332.434	5.80207	2.99398		8.84411	0
29325	Tue Mar 28 12:36:08 2017_x000D_	21.6745	50.7567	138.446	2.41634	1	22.4543	53.9001	332.434	5.80207	3.23868		20.0227	0
29326	Tue Mar 28 12:36:08 2017_x000D_	21.144	50.3517	140.396	2.45038	1	22.4543	53.9001	332.434	5.80207	3.7826		7.01118	0
29327	Tue Mar 28 12:36:08 2017_x000D_	21.034	50.1455	138.445	2.41632	1	22.4543	53.9001	332.434	5.80207	4.01426		20.033	6.54882
29328	Tue Mar 28 12:36:08 2017_x000D_	20.5033	49.7402	136.346	2.37968	1	22.2361	53.8937	335.232	5.8509	4.50046		11.2861	0
29329	Tue Mar 28 12:36:08 2017_x000D_	20.1858	49.5384	138.449	2.41639	1	22.2361	53.8937	335.232	5.8509	4.81377		7.02902	0
29330	Tue Mar 28 12:36:08 2017_x000D_	20.0751	49.3319	140.392	2.45031	1	22.2361	53.8937	335.232	5.8509	5.04777		17.7518	0
29331	Tue Mar 28 12:36:08 2017_x000D_	19.647	48.9234	140.391	2.45028	1	22.2361	53.8937	335.232	5.8509	5.60422		11.2903	9.35619
29332	Tue Mar 28 12:36:08 2017_x000D_	19.3294	48.7215	138.447	2.41636	1	22.464	53.6808	327.318	5.71278	5.86689		15.7299	0
29333	Tue Mar 28 12:36:08 2017_x000D_	19.0042	48.3102	140.389	2.45024	1	22.464	53.6808	327.318	5.71278	6.38855		6.99693	0
29334	Tue Mar 28 12:36:08 2017_x000D_	18.7934	48.2104	142.624	2.48925	1	22.464	53.6808	327.318	5.71278	6.58776		15.7064	0
29335	Tue Mar 28 12:36:08 2017_x000D_	18.3678	47.9055	140.392	2.4503	1	22.464	53.6808	327.318	5.71278	7.08046		7.03818	0
29336	Tue Mar 28 12:36:08 2017_x000D_	18.2572	47.6986	138.445	2.41633	1	22.464	53.6808	327.318	5.71278	7.31327		7.00763	46.6742
29337	Tue Mar 28 12:36:09 2017_x000D_	18.0461	47.5986	140.701	2.45569	1	22.7505	52.1516	315	5.49779	6.54685		7.0142	0
29338	Tue Mar 28 12:36:09 2017_x000D_	17.8349	47.4983	138.45	2.41641	1	22.7505	52.1516	315	5.49779	6.76878		14.1036	0
29339	Tue Mar 28 12:36:09 2017_x000D_	17.6129	47.0839	138.444	2.41631	1	22.7505	52.1516	315	5.49779	7.21641		6.23546	0
29340	Tue Mar 28 12:36:09 2017_x000D_	17.4051	47.0884	138.449	2.4164	1	22.7505	52.1516	315	5.49779	7.3627		13.3701	46.1284
29341	Tue Mar 28 12:36:09 2017_x000D_	17.0827	46.7807	134.26	2.34328	1	22.8187	50.6155	315	5.49779	6.89981		8.91838	0
29342	Tue Mar 28 12:36:09 2017_x000D_	16.8676	46.5755	134.261	2.34329	1	22.8187	50.6155	315	5.49779	7.19286		11.339	0
29343	Tue Mar 28 12:36:09 2017_x000D_	16.5489	46.3723	123.551	2.15637	1	22.8187	50.6155	315	5.49779	7.57068		3.14856	0
29344	Tue Mar 28 12:36:09 2017_x000D_	16.5456	46.2674	116.851	2.03943	1	22.8187	50.6155	315	5.49779	7.63268		6.30457	53.0423
29345	Tue Mar 28 12:36:09 2017_x000D_	16.5536	46.4774	97.9259	1.70913	1	22.6784	48.853	315	5.49779	6.56937		3.1149	0
29346	Tue Mar 28 12:36:09 2017_x000D_	16.4498	46.4799	88.9895	1.55316	1	22.6784	48.853	315	5.49779	6.66536		0.00848528	0
29347	Tue Mar 28 12:36:09 2017_x000D_	16.45	46.4801	83.0633	1.44973	1	22.6784	48.853	315	5.49779	6.6651		0.027	0
29348	Tue Mar 28 12:36:09 2017_x000D_	16.45	46.481	64.1205	1.11911	1	22.6784	48.853	315	5.49779	6.66478		3.13996	46.5237
29349	Tue Mar 28 12:36:09 2017_x000D_	16.4463	46.3764	57.4588	1.00285	1	22.5282	47.3095	309.708	5.40542	6.15306		6.97448	0
29350	Tue Mar 28 12:36:09 2017_x000D_	16.5426	46.1648	42.3876	0.739803	1	22.5282	47.3095	309.708	5.40542	6.09407		4.38926	0
29351	Tue Mar 28 12:36:09 2017_x000D_	16.6426	46.058	34.5739	0.603428	1	22.5282	47.3095	309.708	5.40542	6.01719		3.1117	0
29352	Tue Mar 28 12:36:09 2017_x000D_	16.7463	46.0558	28.1331	0.491015	1	22.5282	47.3095	309.708	5.40542	5.91626		11.2037	0
29353	Tue Mar 28 12:36:09 2017_x000D_	17.0506	45.8393	16.1273	0.281474	1	22.5282	47.3095	309.708	5.40542	5.67147		6.94836	54.1888
29354	Tue Mar 28 12:36:09 2017_x000D_	17.2548	45.73	13.2308	0.23092	1	22.1694	45.5392	264.062	4.60876	4.9183		12.4768	0
29355	Tue Mar 28 12:36:09 2017_x000D_	17.6706	45.7212	13.2328	0.230956	1	22.1694	45.5392	264.062	4.60876	4.50248		25.6388	0
29356	Tue Mar 28 12:36:09 2017_x000D_	18.4945	45.4941	13.232	0.230942	1	22.1694	45.5392	264.062	4.60876	3.67518		12.8167	0
29357	Tue Mar 28 12:36:09 2017_x000D_	18.9064	45.3807	16.129	0.281504	1	22.1694	45.5392	264.062	4.60876	3.26685		25.0671	210.299
29358	Tue Mar 28 12:36:10 2017_x000D_	19.733	45.2586	18.9573	0.330867	2	15.9666	42.2735	336.56	5.87408	4.80589		11.1975	0
29359	Tue Mar 28 12:36:10 2017_x000D_	20.0374	45.0426	19.8792	0.346957	2	15.9666	42.2735	336.56	5.87408	4.92335		19.624	0
29360	Tue Mar 28 12:36:10 2017_x000D_	20.6526	44.8203	25.4991	0.445043	2	15.9666	42.2735	336.56	5.87408	5.33337		11.1902	0
29361	Tue Mar 28 12:36:10 2017_x000D_	20.9567	44.6043	26.7576	0.467008	2	15.9666	42.2735	336.56	5.87408	5.50761		19.6116	87.8504
29362	Tue Mar 28 12:36:10 2017_x000D_	21.5715	44.3821	32.112	0.560461	2	18.8379	41.6983	336.209	5.86795	3.83084		0	0
29363	Tue Mar 28 12:36:10 2017_x000D_	21.5715	44.3821	32.112	0.560461	2	18.8379	41.6983	336.209	5.86795	3.83084		16.6916	0
29364	Tue Mar 28 12:36:10 2017_x000D_	22.0825	44.162	33.6784	0.587799	2	18.8379	41.6983	336.209	5.86795	4.07397		19.859	0
29365	Tue Mar 28 12:36:10 2017_x000D_	22.5863	43.7326	32.1119	0.560458	2	18.8379	41.6983	336.209	5.86795	4.26484		6.92418	0
29366	Tue Mar 28 12:36:10 2017_x000D_	22.7898	43.6237	29.4999	0.514871	2	18.8379	41.6983	336.209	5.86795	4.39598		12.7731	85.6321
29367	Tue Mar 28 12:36:10 2017_x000D_	23.2003	43.5107	32.1138	0.560492	2	21.6891	41.5631	23.3698	0.40788	2.46513		15.4945	0
29368	Tue Mar 28 12:36:10 2017_x000D_	23.6038	43.1883	29.5002	0.514876	2	21.6891	41.5631	23.3698	0.40788	2.51144		6.92277	0
29369	Tue Mar 28 12:36:10 2017_x000D_	23.8073	43.0795	32.1132	0.560481	2	21.6891	41.5631	23.3698	0.40788	2.60504		22.3304	0
29370	Tue Mar 28 12:36:10 2017_x000D_	24.4141	42.6484	32.1126	0.56047	2	21.6891	41.5631	23.3698	0.40788	2.93317		8.78057	46.587
29371	Tue Mar 28 12:36:10 2017_x000D_	24.6142	42.4348	32.1116	0.560453	1	21.8395	43.1087	268.599	4.68794	2.85536		12.7504	0
29372	Tue Mar 28 12:36:10 2017_x000D_	25.024	42.3221	29.4994	0.514861	1	21.8395	43.1087	268.599	4.68794	3.28021		15.486	0
29373	Tue Mar 28 12:36:10 2017_x000D_	25.4273	41.9999	32.1124	0.560468	1	21.8395	43.1087	268.599	4.68794	3.75523		8.77414	0
29374	Tue Mar 28 12:36:10 2017_x000D_	25.6273	41.7865	32.1114	0.56045	1	21.8395	43.1087	268.599	4.68794	4.01194		12.3863	0
29375	Tue Mar 28 12:36:10 2017_x000D_	26.0401	41.7786	32.1144	0.560502	1	21.8395	43.1087	268.599	4.68794	4.40616		17.542	0
29376	Tue Mar 28 12:36:10 2017_x000D_	26.4399	41.3519	32.1123	0.560466	1	21.8395	43.1087	268.599	4.68794	4.92443		12.7315	0
29377	Tue Mar 28 12:36:10 2017_x000D_	26.8491	41.2394	29.4988	0.51485	1	21.8395	43.1087	268.599	4.68794	5.347		15.471	0
29378	Tue Mar 28 12:36:10 2017_x000D_	27.252	40.9175	32.1132	0.560481	1	21.8395	43.1087	268.599	4.68794	5.83922		20.7134	173.516
29379	Tue Mar 28 12:36:11 2017_x000D_	27.8608	40.5918	29.4977	0.514832	1	25.9583	39.0481	257.248	4.48983	2.45		0	0
29380	Tue Mar 28 12:36:11 2017_x000D_	27.8608	40.5918	29.4977	0.514832	1	25.9583	39.0481	257.248	4.48983	2.45		16.61	0
29381	Tue Mar 28 12:36:11 2017_x000D_	28.3694	40.373	28.1407	0.491148	1	25.9583	39.0481	257.248	4.48983	2.75114		11.1427	0
29382	Tue Mar 28 12:36:11 2017_x000D_	28.6722	40.1579	29.498	0.514838	1	25.9583	39.0481	257.248	4.48983	2.93205		16.6045	0
29383	Tue Mar 28 12:36:11 2017_x000D_	29.1806	39.9391	28.1407	0.491148	1	25.9583	39.0481	257.248	4.48983	3.34322		8.75937	79.8719
29384	Tue Mar 28 12:36:11 2017_x000D_	29.3802	39.726	28.1392	0.491122	1	27.7949	37.1206	293.591	5.12413	3.0498		16.6033	0
29385	Tue Mar 28 12:36:11 2017_x000D_	29.8886	39.5073	29.4986	0.514848	1	27.7949	37.1206	293.591	5.12413	3.17489		8.75937	0
29386	Tue Mar 28 12:36:11 2017_x000D_	30.0882	39.2942	29.4972	0.514823	1	27.7949	37.1206	293.591	5.12413	3.15971		12.7015	0
29387	Tue Mar 28 12:36:11 2017_x000D_	30.4965	39.1822	32.1167	0.560543	1	27.7949	37.1206	293.591	5.12413	3.39836		4.37244	68.0592
29388	Tue Mar 28 12:36:11 2017_x000D_	30.596	39.0757	28.1392	0.491122	1	29.8106	36.0796	336.589	5.87458	3.09733		4.3827	0
29389	Tue Mar 28 12:36:11 2017_x000D_	30.696	38.9692	32.1157	0.560525	1	29.8106	36.0796	336.589	5.87458	3.0222		9.73074	0
29390	Tue Mar 28 12:36:11 2017_x000D_	31.0011	38.8591	28.1392	0.491121	1	29.8106	36.0796	336.589	5.87458	3.02372		8.75513	0
29391	Tue Mar 28 12:36:11 2017_x000D_	31.2006	38.6461	28.1376	0.491094	1	29.8106	36.0796	336.589	5.87458	2.91874		9.7392	0
29392	Tue Mar 28 12:36:11 2017_x000D_	31.506	38.536	32.1166	0.560541	1	29.8106	36.0796	336.589	5.87458	2.98467		13.7852	109.285
29393	Tue Mar 28 12:36:11 2017_x000D_	31.9112	38.3193	40.4528	0.706035	2	28.7783	39.5731	313.993	5.48021	3.37447		0.0108167	0
29394	Tue Mar 28 12:36:11 2017_x000D_	31.9115	38.3191	49.0184	0.855533	2	28.7783	39.5731	313.993	5.48021	3.37483		6.94173	0
29395	Tue Mar 28 12:36:11 2017_x000D_	31.8152	38.5295	67.977	1.18642	2	28.7783	39.5731	313.993	5.48021	3.21121		3.13029	0
29396	Tue Mar 28 12:36:11 2017_x000D_	31.8182	38.6338	74.3658	1.29793	2	28.7783	39.5731	313.993	5.48021	3.18171		0.0134164	176.704
29397	Tue Mar 28 12:36:11 2017_x000D_	31.818	38.6334	85.7289	1.49625	1	32.2731	34.8318	327.894	5.72282	3.82874		7.00718	0
29398	Tue Mar 28 12:36:11 2017_x000D_	31.9262	38.8404	100.416	1.7526	1	32.2731	34.8318	327.894	5.72282	4.02358		3.1329	0
29399	Tue Mar 28 12:36:11 2017_x000D_	31.9287	38.9448	112.429	1.96226	1	32.2731	34.8318	327.894	5.72282	4.12739		4.35578	0
29400	Tue Mar 28 12:36:11 2017_x000D_	32.0276	38.8385	129.51	2.26038	1	32.2731	34.8318	327.894	5.72282	4.01421		7.02769	35.7323
29401	Tue Mar 28 12:36:12 2017_x000D_	31.9185	38.6312	139.812	2.44019	1	31.7864	35.9189	274.578	4.79228	2.71551		3.07833	0
29402	Tue Mar 28 12:36:12 2017_x000D_	32.0211	38.6297	146.178	2.5513	1	31.7864	35.9189	274.578	4.79228	2.72094		13.8899	0
29403	Tue Mar 28 12:36:12 2017_x000D_	31.6043	38.4281	159.458	2.78306	1	31.7864	35.9189	274.578	4.79228	2.5158		12.7562	0
29404	Tue Mar 28 12:36:12 2017_x000D_	31.1904	38.3307	162.296	2.83259	1	31.7864	35.9189	274.578	4.79228	2.48435		9.80834	0
29405	Tue Mar 28 12:36:12 2017_x000D_	30.8789	38.2314	166.022	2.89763	1	31.7864	35.9189	274.578	4.79228	2.48419		13.9138	14.8419
29406	Tue Mar 28 12:36:12 2017_x000D_	30.4616	38.029	166.019	2.89757	1	32.0248	35.4854	223.165	3.89496	2.98555		12.7801	0
29407	Tue Mar 28 12:36:12 2017_x000D_	30.047	37.9311	163.211	2.84857	1	32.0248	35.4854	223.165	3.89496	3.14534		21.8821	0
29408	Tue Mar 28 12:36:12 2017_x000D_	29.3235	37.8385	159.466	2.78321	1	32.0248	35.4854	223.165	3.89496	3.58247		13.9434	0
29409	Tue Mar 28 12:36:12 2017_x000D_	28.9053	37.6357	159.465	2.78319	1	32.0248	35.4854	223.165	3.89496	3.78881		19.6782	27.7159
29410	Tue Mar 28 12:36:12 2017_x000D_	28.2805	37.436	154.139	2.69024	1	31.3994	34.8054	199.735	3.48603	4.08015		11.2801	0
29411	Tue Mar 28 12:36:12 2017_x000D_	27.9651	37.2313	152.806	2.66697	1	31.3994	34.8054	199.735	3.48603	4.20469		20.098	0
29412	Tue Mar 28 12:36:12 2017_x000D_	27.4366	36.8196	146.217	2.55197	1	31.3994	34.8054	199.735	3.48603	4.44531		13.9796	0
29413	Tue Mar 28 12:36:12 2017_x000D_	27.0173	36.6163	146.219	2.55201	1	31.3994	34.8054	199.735	3.48603	4.74154		8.90836	86.4346
29414	Tue Mar 28 12:36:12 2017_x000D_	26.8043	36.4094	146.217	2.55197	2	34.2587	34.4512	315	5.49779	7.70731		18.2752	0
29415	Tue Mar 28 12:36:12 2017_x000D_	26.2782	36.1023	142.104	2.48019	2	34.2587	34.4512	315	5.49779	8.14951		8.91476	0
29416	Tue Mar 28 12:36:12 2017_x000D_	26.065	35.8953	142.103	2.48017	2	34.2587	34.4512	315	5.49779	8.31998		9.87851	0
29417	Tue Mar 28 12:36:12 2017_x000D_	25.7513	35.7952	146.22	2.55202	2	34.2587	34.4512	315	5.49779	8.61291		17.8465	47.7197
29418	Tue Mar 28 12:36:12 2017_x000D_	25.3245	35.3808	146.216	2.55195	2	35.6091	33.6106	315	5.49779	10.4358		8.93173	0
29419	Tue Mar 28 12:36:12 2017_x000D_	25.1109	35.1734	146.214	2.55192	2	35.6091	33.6106	315	5.49779	10.6139		21.0452	0
29420	Tue Mar 28 12:36:12 2017_x000D_	24.4797	34.8673	148.701	2.59533	2	35.6091	33.6106	315	5.49779	11.2001		11.3592	0
29421	Tue Mar 28 12:36:12 2017_x000D_	24.162	34.6613	150.231	2.62202	2	35.6091	33.6106	315	5.49779	11.4952		18.3421	0
29422	Tue Mar 28 12:36:13 2017_x000D_	23.6339	34.3532	151.332	2.64124	2	35.6091	33.6106	315	5.49779	11.9982		11.3742	48.2899
29423	Tue Mar 28 12:36:13 2017_x000D_	23.3158	34.1469	152.784	2.66658	2	36.1162	32.0829	306.347	5.34676	12.9657		6.22874	0
29424	Tue Mar 28 12:36:13 2017_x000D_	23.1082	34.1501	152.787	2.66664	2	36.1162	32.0829	306.347	5.34676	13.1712		20.2495	0
29425	Tue Mar 28 12:36:13 2017_x000D_	22.5754	33.7357	154.109	2.68971	2	36.1162	32.0829	306.347	5.34676	13.6413		9.34306	0
29426	Tue Mar 28 12:36:13 2017_x000D_	22.264	33.7404	152.788	2.66666	2	36.1162	32.0829	306.347	5.34676	13.951		20.2598	60.7504
29427	Tue Mar 28 12:36:13 2017_x000D_	21.731	33.3257	151.332	2.64125	2	35.77	30.0877	294.247	5.13558	14.4076		9.93725	0
29428	Tue Mar 28 12:36:13 2017_x000D_	21.4155	33.2248	155.469	2.71345	2	35.77	30.0877	294.247	5.13558	14.6933		15.839	0
29429	Tue Mar 28 12:36:13 2017_x000D_	20.989	32.9136	152.783	2.66656	2	35.77	30.0877	294.247	5.13558	15.0487		12.94	0
29430	Tue Mar 28 12:36:13 2017_x000D_	20.5693	32.8141	155.468	2.71343	2	35.77	30.0877	294.247	5.13558	15.4433		7.0642	40.1362
29431	Tue Mar 28 12:36:13 2017_x000D_	20.3575	32.7112	152.787	2.66663	2	35.6119	28.7592	260.028	4.53834	15.758		14.1258	0
29432	Tue Mar 28 12:36:13 2017_x000D_	19.9339	32.5056	152.787	2.66664	2	35.6119	28.7592	260.028	4.53834	16.1194		22.86	0
29433	Tue Mar 28 12:36:13 2017_x000D_	19.2945	32.0911	152.784	2.66659	2	35.6119	28.7592	260.028	4.53834	16.6541		6.2586	0
29434	Tue Mar 28 12:36:13 2017_x000D_	19.0859	32.094	152.788	2.66665	2	35.6119	28.7592	260.028	4.53834	16.8591		20.3508	0
29435	Tue Mar 28 12:36:13 2017_x000D_	18.5503	31.6777	151.335	2.6413	2	35.6119	28.7592	260.028	4.53834	17.3094		9.98926	53.2492
29436	Tue Mar 28 12:36:13 2017_x000D_	18.2333	31.5758	150.24	2.62219	2	35.4739	26.9896	261.184	4.55852	17.8402		18.4991	0
29437	Tue Mar 28 12:36:13 2017_x000D_	17.7006	31.2652	151.337	2.64132	2	35.4739	26.9896	261.184	4.55852	18.2803		9.02316	0
29438	Tue Mar 28 12:36:13 2017_x000D_	17.4845	31.056	151.334	2.64127	2	35.4739	26.9896	261.184	4.55852	18.4433		13.0039	0
29439	Tue Mar 28 12:36:13 2017_x000D_	17.0628	30.9557	154.106	2.68965	2	35.4739	26.9896	261.184	4.55852	18.8334		10.0111	61.6337
29440	Tue Mar 28 12:36:13 2017_x000D_	16.7451	30.8536	152.787	2.66663	2	33.7756	25.8335	204.23	3.56448	17.755		3.18173	0
29441	Tue Mar 28 12:36:13 2017_x000D_	16.7416	30.7476	155.458	2.71325	2	33.7756	25.8335	204.23	3.56448	17.7287		14.1996	0
29442	Tue Mar 28 12:36:13 2017_x000D_	16.3158	30.5409	155.457	2.71324	2	33.7756	25.8335	204.23	3.56448	18.0833		7.10714	0
29443	Tue Mar 28 12:36:13 2017_x000D_	16.1027	30.4374	152.784	2.66658	2	33.7756	25.8335	204.23	3.56448	18.2627		3.14724	81.8952
29444	Tue Mar 28 12:36:14 2017_x000D_	15.9978	30.4387	154.106	2.68965	2	31.4306	24.436	204.768	3.57388	16.5591		18.5654	0
29445	Tue Mar 28 12:36:14 2017_x000D_	15.4633	30.1268	150.245	2.62226	2	31.4306	24.436	204.768	3.57388	16.9511		11.4941	0
29446	Tue Mar 28 12:36:14 2017_x000D_	15.1418	29.9184	148.724	2.59572	2	31.4306	24.436	204.768	3.57388	17.1867		0	0
29447	Tue Mar 28 12:36:14 2017_x000D_	15.1418	29.9184	148.724	2.59572	2	31.4306	24.436	204.768	3.57388	17.1867		3.14114	0
29448	Tue Mar 28 12:36:14 2017_x000D_	15.0371	29.9194	142.178	2.48147	2	31.4306	24.436	204.768	3.57388	17.2863		4.52747	52.7199
29449	Tue Mar 28 12:36:14 2017_x000D_	14.9287	29.8144	138.041	2.40927	2	29.9394	23.5062	197.762	3.45159	16.2823		0.0108167	0
29450	Tue Mar 28 12:36:14 2017_x000D_	14.929	29.8142	129.773	2.26496	2	29.9394	23.5062	197.762	3.45159	16.282		4.52762	0
29451	Tue Mar 28 12:36:14 2017_x000D_	15.0376	29.919	125.724	2.1943	2	29.9394	23.5062	197.762	3.45159	16.2231		3.12921	0
29452	Tue Mar 28 12:36:14 2017_x000D_	14.9333	29.9202	115.453	2.01503	2	29.9394	23.5062	197.762	3.45159	16.3194		0.0108167	43.8823
29453	Tue Mar 28 12:36:14 2017_x000D_	14.9336	29.9204	110.064	1.92097	2	28.6565	22.8035	199.159	3.47597	15.4586		0.0152971	0
29454	Tue Mar 28 12:36:14 2017_x000D_	14.9341	29.9205	97.616	1.70372	2	28.6565	22.8035	199.159	3.47597	15.4582		4.51489	0
29455	Tue Mar 28 12:36:14 2017_x000D_	14.8258	29.816	89.0292	1.55385	2	28.6565	22.8035	199.159	3.47597	15.5069		4.42243	0
29456	Tue Mar 28 12:36:14 2017_x000D_	14.9272	29.709	73.6907	1.28615	2	28.6565	22.8035	199.159	3.47597	15.3681		6.37597	65.923
29457	Tue Mar 28 12:36:14 2017_x000D_	14.9197	29.4966	68.1422	1.18931	2	26.4781	22.5149	180	3.14159	13.5034		3.18204	0
29458	Tue Mar 28 12:36:14 2017_x000D_	14.9159	29.3906	61.5785	1.07475	2	26.4781	22.5149	180	3.14159	13.4521		8.85007	0
29459	Tue Mar 28 12:36:14 2017_x000D_	15.118	29.1757	53.2576	0.92952	2	26.4781	22.5149	180	3.14159	13.1688		7.04177	0
29460	Tue Mar 28 12:36:14 2017_x000D_	15.2151	28.962	42.605	0.743597	2	26.4781	22.5149	180	3.14159	12.9777		11.2649	85.5809
29461	Tue Mar 28 12:36:14 2017_x000D_	15.5219	28.7455	36.0351	0.628932	2	23.6422	22.2058	180	3.14159	10.4263		15.6253	0
29462	Tue Mar 28 12:36:14 2017_x000D_	15.9297	28.4215	30.4326	0.53115	2	23.6422	22.2058	180	3.14159	9.90543		11.2691	0
29463	Tue Mar 28 12:36:14 2017_x000D_	16.2366	28.2049	26.4722	0.462028	2	23.6422	22.2058	180	3.14159	9.53059		23.7894	0
29464	Tue Mar 28 12:36:14 2017_x000D_	16.9587	27.8772	27.8746	0.486504	2	23.6422	22.2058	180	3.14159	8.7655		13.286	0
29465	Tue Mar 28 12:36:15 2017_x000D_	17.2619	27.5544	26.4701	0.46199	2	23.6422	22.2058	180	3.14159	8.32561		9.41462	65.971
29466	Tue Mar 28 12:36:15 2017_x000D_	17.5757	27.5508	25.1991	0.439808	2	21.4622	21.9171	180	3.14159	6.84423		25.1703	0
29467	Tue Mar 28 12:36:15 2017_x000D_	18.2938	27.1169	26.4713	0.462011	2	21.4622	21.9171	180	3.14159	6.08906		9.8643	0
29468	Tue Mar 28 12:36:15 2017_x000D_	18.6037	27.007	22.4098	0.391125	2	21.4622	21.9171	180	3.14159	5.83765		6.97433	0
29469	Tue Mar 28 12:36:15 2017_x000D_	18.8092	26.8983	25.198	0.439788	2	21.4622	21.9171	180	3.14159	5.64365		22.7257	27.0367
29470	Tue Mar 28 12:36:15 2017_x000D_	19.5338	26.6774	26.474	0.462058	2	20.5958	21.669	188.926	3.29738	5.11976		11.2409	0
29471	Tue Mar 28 12:36:15 2017_x000D_	19.8399	26.4613	25.1988	0.439801	2	20.5958	21.669	188.926	3.29738	4.85155		18.1842	0
29472	Tue Mar 28 12:36:15 2017_x000D_	20.3518	26.1367	29.246	0.510439	2	20.5958	21.669	188.926	3.29738	4.47436		16.7724	0
29473	Tue Mar 28 12:36:15 2017_x000D_	20.8665	25.9184	27.8761	0.48653	2	20.5958	21.669	188.926	3.29738	4.25801		0	32.7748
29474	Tue Mar 28 12:36:15 2017_x000D_	20.8665	25.9184	27.8761	0.48653	1	19.7487	20.9791	308.433	5.38317	5.0642		16.774	0
29475	Tue Mar 28 12:36:15 2017_x000D_	21.3813	25.7002	29.2479	0.510473	1	19.7487	20.9791	308.433	5.38317	4.99541		8.84172	0
29476	Tue Mar 28 12:36:15 2017_x000D_	21.5831	25.4854	29.2466	0.510449	1	19.7487	20.9791	308.433	5.38317	4.86536		19.6887	0
29477	Tue Mar 28 12:36:15 2017_x000D_	22.2017	25.2662	29.2483	0.510479	1	19.7487	20.9791	308.433	5.38317	4.93927		8.83748	0
29478	Tue Mar 28 12:36:15 2017_x000D_	22.4034	25.0515	29.2469	0.510455	1	19.7487	20.9791	308.433	5.38317	4.86126		13.9137	103.272
29479	Tue Mar 28 12:36:15 2017_x000D_	22.8134	24.8347	29.2471	0.510458	1	20.771	17.692	259.074	4.52169	7.42897		13.9111	0
29480	Tue Mar 28 12:36:15 2017_x000D_	23.2233	24.6179	29.2472	0.510461	1	20.771	17.692	259.074	4.52169	7.34724		13.9084	0
29481	Tue Mar 28 12:36:15 2017_x000D_	23.6331	24.4011	29.2474	0.510464	1	20.771	17.692	259.074	4.52169	7.29408		8.83119	0
29482	Tue Mar 28 12:36:15 2017_x000D_	23.8346	24.1865	29.246	0.51044	1	20.771	17.692	259.074	4.52169	7.18082		9.36046	38.4013
29483	Tue Mar 28 12:36:15 2017_x000D_	24.1466	24.1834	27.8761	0.48653	1	20.1622	16.566	253.803	4.4297	8.59652		4.41868	0
29484	Tue Mar 28 12:36:15 2017_x000D_	24.2475	24.0761	26.4701	0.46199	1	20.1622	16.566	253.803	4.4297	8.54934		15.5676	0
29485	Tue Mar 28 12:36:15 2017_x000D_	24.6538	23.7533	29.2464	0.510445	1	20.1622	16.566	253.803	4.4297	8.47536		16.7216	0
29486	Tue Mar 28 12:36:16 2017_x000D_	25.167	23.5358	27.8746	0.486503	1	20.1622	16.566	253.803	4.4297	8.58057		6.94486	13.2789
29487	Tue Mar 28 12:36:16 2017_x000D_	25.3716	23.4275	25.1918	0.43968	1	20.1817	16.1238	245.321	4.28166	8.95986		6.94611	0
29488	Tue Mar 28 12:36:16 2017_x000D_	25.5763	23.3193	27.8746	0.486503	1	20.1817	16.1238	245.321	4.28166	8.99316		13.8869	0
29489	Tue Mar 28 12:36:16 2017_x000D_	25.9855	23.1029	27.8746	0.486503	1	20.1817	16.1238	245.321	4.28166	9.077		6.93815	0
29490	Tue Mar 28 12:36:16 2017_x000D_	26.1899	22.9947	25.1911	0.439667	1	20.1817	16.1238	245.321	4.28166	9.12731		3.12317	14.7489
29491	Tue Mar 28 12:36:16 2017_x000D_	26.294	22.9936	26.4691	0.461974	1	19.9819	15.6746	276.549	4.8267	9.6649		13.8829	0
29492	Tue Mar 28 12:36:16 2017_x000D_	26.7031	22.7773	31.8948	0.55667	1	19.9819	15.6746	276.549	4.8267	9.7787		13.235	0
29493	Tue Mar 28 12:36:16 2017_x000D_	27.0052	22.4558	36.0542	0.629265	1	19.9819	15.6746	276.549	4.8267	9.76276		3.18183	0
29494	Tue Mar 28 12:36:16 2017_x000D_	27.0088	22.5618	46.8069	0.816935	1	19.9819	15.6746	276.549	4.8267	9.83925		6.36018	0
29495	Tue Mar 28 12:36:16 2017_x000D_	27.0155	22.7737	59.9931	1.04708	1	19.9819	15.6746	276.549	4.8267	9.99344		3.16055	38.8416
29496	Tue Mar 28 12:36:16 2017_x000D_	27.0188	22.879	80.056	1.39724	1	20.6882	14.5895	284.692	4.96881	10.4304		0.00948683	0
29497	Tue Mar 28 12:36:16 2017_x000D_	27.0187	22.8787	85.8426	1.49824	1	20.6882	14.5895	284.692	4.96881	10.4301		3.16919	0
29498	Tue Mar 28 12:36:16 2017_x000D_	27.0216	22.9843	97.295	1.69812	1	20.6882	14.5895	284.692	4.96881	10.5159		7.03135	0
29499	Tue Mar 28 12:36:16 2017_x000D_	27.1183	22.7708	112.376	1.96132	1	20.6882	14.5895	284.692	4.96881	10.4058		3.12617	37.6295
29500	Tue Mar 28 12:36:16 2017_x000D_	27.0141	22.7719	122.811	2.14346	1	21.604	13.7324	302.682	5.2828	10.5348		7.15625	0
29501	Tue Mar 28 12:36:16 2017_x000D_	26.9034	22.5606	133.402	2.32831	1	21.604	13.7324	302.682	5.2828	10.2966		0.0108167	0
29502	Tue Mar 28 12:36:16 2017_x000D_	26.9031	22.5608	141.701	2.47314	1	21.604	13.7324	302.682	5.2828	10.2967		4.50378	0
29503	Tue Mar 28 12:36:16 2017_x000D_	26.7959	22.4557	145.794	2.54459	1	21.604	13.7324	302.682	5.2828	10.1514		15.8667	28.2248
29504	Tue Mar 28 12:36:16 2017_x000D_	26.3709	22.1409	148.27	2.58779	1	22.2909	13.0895	333.963	5.82876	9.92846		11.4292	0
29505	Tue Mar 28 12:36:16 2017_x000D_	26.0529	21.9311	146.602	2.55869	1	22.2909	13.0895	333.963	5.82876	9.60867		22.8975	0
29506	Tue Mar 28 12:36:16 2017_x000D_	25.4158	21.5108	141.704	2.4732	1	22.2909	13.0895	333.963	5.82876	8.98239		13.5451	0
29507	Tue Mar 28 12:36:17 2017_x000D_	25.094	21.1941	137.563	2.40093	1	22.2909	13.0895	333.963	5.82876	8.57566		11.4533	0
29508	Tue Mar 28 12:36:17 2017_x000D_	24.7753	20.9839	135.49	2.36475	1	22.2909	13.0895	333.963	5.82876	8.2761		9.04984	68.2564
29509	Tue Mar 28 12:36:17 2017_x000D_	24.5603	20.7723	131.504	2.29517	1	24.3125	12.0456	340.841	5.9488	8.73022		20.5112	0
29510	Tue Mar 28 12:36:17 2017_x000D_	24.1274	20.2431	125.275	2.18647	1	24.3125	12.0456	340.841	5.9488	8.19959		21.5608	0
29511	Tue Mar 28 12:36:17 2017_x000D_	23.7948	19.606	122.845	2.14405	1	24.3125	12.0456	340.841	5.9488	7.5781		11.5907	0
29512	Tue Mar 28 12:36:17 2017_x000D_	23.5761	19.2875	121.354	2.11802	1	24.3125	12.0456	340.841	5.9488	7.27924		13.5833	59.2553
29513	Tue Mar 28 12:36:17 2017_x000D_	23.2533	18.97	120.285	2.09937	1	26.1051	11.2162	340.102	5.9359	8.26161		20.361	0
29514	Tue Mar 28 12:36:17 2017_x000D_	23.0243	18.3311	120.281	2.0993	1	26.1051	11.2162	340.102	5.9359	7.75327		11.6107	0
29515	Tue Mar 28 12:36:17 2017_x000D_	22.8053	18.012	118.869	2.07466	1	26.1051	11.2162	340.102	5.9359	7.55457		18.7916	0
29516	Tue Mar 28 12:36:17 2017_x000D_	22.4748	17.4799	122.843	2.14402	1	26.1051	11.2162	340.102	5.9359	7.23968		9.08592	0
29517	Tue Mar 28 12:36:17 2017_x000D_	22.2589	17.2675	122.846	2.14406	1	26.1051	11.2162	340.102	5.9359	7.17018		13.2962	44.4407
29518	Tue Mar 28 12:36:17 2017_x000D_	22.1405	16.8404	125.264	2.18626	1	27.4495	10.5941	341.499	5.96028	8.19767		16.122	0
29519	Tue Mar 28 12:36:17 2017_x000D_	21.8129	16.4144	127.551	2.22619	1	27.4495	10.5941	341.499	5.96028	8.10229		9.09861	0
29520	Tue Mar 28 12:36:17 2017_x000D_	21.5968	16.2016	127.552	2.22621	1	27.4495	10.5941	341.499	5.96028	8.10544		14.4411	0
29521	Tue Mar 28 12:36:17 2017_x000D_	21.3738	15.775	131.167	2.2893	1	27.4495	10.5941	341.499	5.96028	7.98473		9.1071	35.6283
29522	Tue Mar 28 12:36:17 2017_x000D_	21.1575	15.562	131.168	2.28931	1	28.5649	10.1863	339.508	5.92553	9.15247		13.6681	0
29523	Tue Mar 28 12:36:17 2017_x000D_	20.8327	15.2425	135.442	2.36392	1	28.5649	10.1863	339.508	5.92553	9.23862		7.1429	0
29524	Tue Mar 28 12:36:17 2017_x000D_	20.6196	15.1363	133.383	2.32797	1	28.5649	10.1863	339.508	5.92553	9.36111		10.2306	0
29525	Tue Mar 28 12:36:17 2017_x000D_	20.5042	14.8154	137.505	2.39991	1	28.5649	10.1863	339.508	5.92553	9.29535		4.56094	38.6723
29526	Tue Mar 28 12:36:17 2017_x000D_	20.396	14.7086	133.378	2.32789	1	29.6901	9.5573	316.007	5.51536	10.6262		18.2481	0
29527	Tue Mar 28 12:36:17 2017_x000D_	19.9626	14.2818	133.379	2.3279	1	29.6901	9.5573	316.007	5.51536	10.8141		9.13255	0
29528	Tue Mar 28 12:36:17 2017_x000D_	19.7457	14.0682	133.379	2.32791	1	29.6901	9.5573	316.007	5.51536	10.9197		16.082	0
29529	Tue Mar 28 12:36:18 2017_x000D_	19.3154	13.7485	135.442	2.36392	1	29.6901	9.5573	316.007	5.51536	11.1893		3.22981	0
29530	Tue Mar 28 12:36:18 2017_x000D_	19.3118	13.6409	133.38	2.32792	1	29.6901	9.5573	316.007	5.51536	11.1528		13.7126	84.7018
29531	Tue Mar 28 12:36:18 2017_x000D_	18.9862	13.3201	129.294	2.25661	1	31.7516	7.62811	315	5.49779	13.9769		4.57373	0
29532	Tue Mar 28 12:36:18 2017_x000D_	18.8775	13.2132	133.381	2.32794	1	31.7516	7.62811	315	5.49779	14.0334		9.14742	0
29533	Tue Mar 28 12:36:18 2017_x000D_	18.6602	12.9993	133.381	2.32795	1	31.7516	7.62811	315	5.49779	14.1504		7.25674	0
29534	Tue Mar 28 12:36:18 2017_x000D_	18.5482	12.7849	131.173	2.28939	1	31.7516	7.62811	315	5.49779	14.1747		4.58856	33.3184
29535	Tue Mar 28 12:36:18 2017_x000D_	18.4392	12.6776	131.476	2.29469	1	32.4488	6.7636	296.037	5.16682	15.2067		9.14531	0
29536	Tue Mar 28 12:36:18 2017_x000D_	18.2219	12.4638	135.437	2.36382	1	32.4488	6.7636	296.037	5.16682	15.3263		7.27166	0
29537	Tue Mar 28 12:36:18 2017_x000D_	18.1094	12.2491	137.495	2.39974	1	32.4488	6.7636	296.037	5.16682	15.3528		9.16225	0
29538	Tue Mar 28 12:36:18 2017_x000D_	17.8918	12.0348	137.495	2.39973	1	32.4488	6.7636	296.037	5.16682	15.482		9.15601	33.3224
29539	Tue Mar 28 12:36:18 2017_x000D_	17.674	11.821	150.723	2.63062	1	33.1461	5.899	294.768	5.14467	16.5667		3.15907	0
29540	Tue Mar 28 12:36:18 2017_x000D_	17.5687	11.8217	157.633	2.75121	1	33.1461	5.899	294.768	5.14467	16.6653		0.0161555	0
29541	Tue Mar 28 12:36:18 2017_x000D_	17.5685	11.8222	171.082	2.98594	1	33.1461	5.899	294.768	5.14467	16.6657		7.16437	0
29542	Tue Mar 28 12:36:18 2017_x000D_	17.3547	11.7158	180.206	3.14519	1	33.1461	5.899	294.768	5.14467	16.8287		0.0067082	0
29543	Tue Mar 28 12:36:18 2017_x000D_	17.3548	11.716	186.369	3.25275	1	33.1461	5.899	294.768	5.14467	16.8286		3.14105	9.41322
29544	Tue Mar 28 12:36:18 2017_x000D_	17.2501	11.7166	199.207	3.47681	1	33.3752	5.6846	294.768	5.14467	17.2164		4.45441	0
29545	Tue Mar 28 12:36:18 2017_x000D_	17.3521	11.6087	209.027	3.64821	1	33.3752	5.6846	294.768	5.14467	17.0832		3.138	0
29546	Tue Mar 28 12:36:18 2017_x000D_	17.2475	11.6088	224.549	3.91913	1	33.3752	5.6846	294.768	5.14467	17.1814		3.15301	0
29547	Tue Mar 28 12:36:18 2017_x000D_	17.1424	11.609	230.939	4.03065	1	33.3752	5.6846	294.768	5.14467	17.2801		4.4269	6.57635
29548	Tue Mar 28 12:36:18 2017_x000D_	17.0411	11.7163	248.182	4.3316	1	33.5943	5.6916	298.255	5.20553	17.6155		3.22091	0
29549	Tue Mar 28 12:36:18 2017_x000D_	17.0448	11.8236	254.635	4.44422	1	33.5943	5.6916	298.255	5.20553	17.649		10.0827	0
29550	Tue Mar 28 12:36:19 2017_x000D_	16.9502	12.1461	269.139	4.69736	1	33.5943	5.6916	298.255	5.20553	17.8518		3.22961	0
29551	Tue Mar 28 12:36:19 2017_x000D_	16.9536	12.2537	-85.1178	-1.48559	1	33.5943	5.6916	298.255	5.20553	17.8878		3.21762	20.9248
29552	Tue Mar 28 12:36:19 2017_x000D_	16.957	12.3609	-79.7521	-1.39194	1	33.4053	5.0202	281.06	4.90543	18.012		3.22661	0
29553	Tue Mar 28 12:36:19 2017_x000D_	16.9604	12.4684	-73.7362	-1.28694	1	33.4053	5.0202	281.06	4.90543	18.053		16.5445	0
29554	Tue Mar 28 12:36:19 2017_x000D_	17.0838	13.0059	-70.1697	-1.22469	1	33.4053	5.0202	281.06	4.90543	18.1704		7.2623	0
29555	Tue Mar 28 12:36:19 2017_x000D_	17.1962	13.2203	-67.454	-1.17729	1	33.4053	5.0202	281.06	4.90543	18.1653		26.7463	33.4632
29556	Tue Mar 28 12:36:19 2017_x000D_	17.4356	14.0791	-67.4507	-1.17724	1	32.3198	4.7635	241.265	4.21087	17.559		7.26509	0
29557	Tue Mar 28 12:36:19 2017_x000D_	17.5482	14.2935	-70.1697	-1.22469	1	32.3198	4.7635	241.265	4.21087	17.579		24.71	0
29558	Tue Mar 28 12:36:19 2017_x000D_	17.8889	15.0434	-73.7411	-1.28702	1	32.3198	4.7635	241.265	4.21087	17.718		7.25433	0
29559	Tue Mar 28 12:36:19 2017_x000D_	18.0013	15.2575	-76.5074	-1.33531	1	32.3198	4.7635	241.265	4.21087	17.7523		12.8832	0
29560	Tue Mar 28 12:36:19 2017_x000D_	18.0157	15.6867	-76.505	-1.33526	1	32.3198	4.7635	241.265	4.21087	17.9979		19.658	26.3085
29561	Tue Mar 28 12:36:19 2017_x000D_	18.1424	16.3296	-79.3347	-1.38465	1	31.4433	4.7354	187.655	3.2752	17.6448		10.2328	0
29562	Tue Mar 28 12:36:19 2017_x000D_	18.2583	16.6504	-82.5093	-1.44006	1	31.4433	4.7354	187.655	3.2752	17.7711		22.5186	0
29563	Tue Mar 28 12:36:19 2017_x000D_	18.2834	17.4006	-82.2168	-1.43495	1	31.4433	4.7354	187.655	3.2752	18.2645		7.23016	0
29564	Tue Mar 28 12:36:19 2017_x000D_	18.3954	17.614	-79.335	-1.38466	1	31.4433	4.7354	187.655	3.2752	18.3332		13.3179	14.6673
29565	Tue Mar 28 12:36:19 2017_x000D_	18.5147	18.0416	-82.2204	-1.43502	1	31.0149	4.4998	186.726	3.25898	18.4292		19.2767	0
29566	Tue Mar 28 12:36:19 2017_x000D_	18.5361	18.6838	-82.2187	-1.43499	1	31.0149	4.4998	186.726	3.25898	18.892		6.42063	0
29567	Tue Mar 28 12:36:19 2017_x000D_	18.5433	18.8977	-82.2182	-1.43498	1	31.0149	4.4998	186.726	3.25898	19.0484		10.2108	0
29568	Tue Mar 28 12:36:19 2017_x000D_	18.6587	19.2179	-78.8577	-1.37633	1	31.0149	4.4998	186.726	3.25898	19.2171		19.2437	6.57644
29569	Tue Mar 28 12:36:19 2017_x000D_	18.6801	19.859	-79.7615	-1.3921	1	30.7958	4.49271	188.926	3.29738	19.5682		11.6352	0
29570	Tue Mar 28 12:36:19 2017_x000D_	18.9004	20.1782	-79.3356	-1.38467	1	30.7958	4.49271	188.926	3.29738	19.6859		19.2376	0
29571	Tue Mar 28 12:36:19 2017_x000D_	18.9217	20.8191	-79.333	-1.38462	1	30.7958	4.49271	188.926	3.29738	20.1878		12.8201	0
29572	Tue Mar 28 12:36:20 2017_x000D_	18.9359	21.2462	-79.3313	-1.38459	1	30.7958	4.49271	188.926	3.29738	20.5265		20.3698	0
29573	Tue Mar 28 12:36:20 2017_x000D_	19.1666	21.8848	-79.3342	-1.38464	1	30.7958	4.49271	188.926	3.29738	20.9218		6.40544	35.6433
29574	Tue Mar 28 12:36:20 2017_x000D_	19.1736	22.0982	-79.3333	-1.38463	1	29.6799	4.9006	169.074	2.95089	20.1529		19.5321	0
29575	Tue Mar 28 12:36:20 2017_x000D_	19.2994	22.737	-76.4941	-1.33507	1	29.6799	4.9006	169.074	2.95089	20.6371		13.2561	0
29576	Tue Mar 28 12:36:20 2017_x000D_	19.4182	23.1626	-79.3344	-1.38465	1	29.6799	4.9006	169.074	2.95089	20.9476		6.39655	0
29577	Tue Mar 28 12:36:20 2017_x000D_	19.4253	23.3757	-79.3336	-1.38463	1	29.6799	4.9006	169.074	2.95089	21.1302		12.793	47.885
29578	Tue Mar 28 12:36:20 2017_x000D_	19.4394	23.8019	-79.3319	-1.3846	1	28.325	5.7444	152.434	2.66047	20.1253		20.3167	0
29579	Tue Mar 28 12:36:20 2017_x000D_	19.6696	24.4388	-79.3347	-1.38465	1	28.325	5.7444	152.434	2.66047	20.6009		12.781	0
29580	Tue Mar 28 12:36:20 2017_x000D_	19.6837	24.8646	-79.333	-1.38462	1	28.325	5.7444	152.434	2.66047	20.9822		19.4827	0
29581	Tue Mar 28 12:36:20 2017_x000D_	19.8091	25.5018	-76.49	-1.335	1	28.325	5.7444	152.434	2.66047	21.5145		7.17944	33.2302
29582	Tue Mar 28 12:36:20 2017_x000D_	19.9207	25.7135	-79.335	-1.38466	1	27.4184	6.38081	160.841	2.80721	20.7357		19.4674	0
29583	Tue Mar 28 12:36:20 2017_x000D_	20.046	26.3502	-76.4909	-1.33502	1	27.4184	6.38081	160.841	2.80721	21.2868		7.17273	0
29584	Tue Mar 28 12:36:20 2017_x000D_	20.1575	26.5617	-79.337	-1.38469	1	27.4184	6.38081	160.841	2.80721	21.4474		9.57218	0
29585	Tue Mar 28 12:36:20 2017_x000D_	20.168	26.8806	-78.8577	-1.37633	1	27.4184	6.38081	160.841	2.80721	21.7442		16.3014	44.7407
29586	Tue Mar 28 12:36:20 2017_x000D_	20.2896	27.4102	-76.4906	-1.33501	1	26.7014	7.6885	121.9	2.12756	20.7378		12.7479	0
29587	Tue Mar 28 12:36:20 2017_x000D_	20.3036	27.8349	-76.4882	-1.33497	1	26.7014	7.6885	121.9	2.12756	21.1379		13.1885	0
29588	Tue Mar 28 12:36:20 2017_x000D_	20.4219	28.2583	-79.3356	-1.38467	1	26.7014	7.6885	121.9	2.12756	21.5069		6.36946	0
29589	Tue Mar 28 12:36:20 2017_x000D_	20.4289	28.4705	-79.3347	-1.38465	1	26.7014	7.6885	121.9	2.12756	21.708		13.1798	0
29590	Tue Mar 28 12:36:20 2017_x000D_	20.5472	28.8936	-82.234	-1.43525	1	26.7014	7.6885	121.9	2.12756	22.0801		7.1445	73.5038
29591	Tue Mar 28 12:36:20 2017_x000D_	20.6582	29.1043	-79.3376	-1.3847	1	26.3736	10.1166	96.5887	1.68579	19.8292		6.36646	0
29592	Tue Mar 28 12:36:20 2017_x000D_	20.6652	29.3164	-79.3367	-1.38469	1	26.3736	10.1166	96.5887	1.68579	20.0304		6.36337	0
29593	Tue Mar 28 12:36:21 2017_x000D_	20.6721	29.5284	-79.3358	-1.38467	1	26.3736	10.1166	96.5887	1.68579	20.2318		6.36337	0
29594	Tue Mar 28 12:36:21 2017_x000D_	20.679	29.7404	-79.335	-1.38466	1	26.3736	10.1166	96.5887	1.68579	20.4334		9.54191	80.089
29595	Tue Mar 28 12:36:21 2017_x000D_	20.6892	30.0583	-72.936	-1.27297	1	26.036	12.7648	96.5887	1.68579	18.1012		10.0875	0
29596	Tue Mar 28 12:36:21 2017_x000D_	20.8033	30.3746	-63.5033	-1.10834	1	26.036	12.7648	96.5887	1.68579	18.3708		3.18145	0
29597	Tue Mar 28 12:36:21 2017_x000D_	20.8065	30.4806	-56.8689	-0.992549	1	26.036	12.7648	96.5887	1.68579	18.4715		7.14124	0
29598	Tue Mar 28 12:36:21 2017_x000D_	20.6946	30.2705	-37.9384	-0.66215	1	26.036	12.7648	96.5887	1.68579	18.3025		4.42332	59.7713
29599	Tue Mar 28 12:36:21 2017_x000D_	20.5939	30.3782	-28.7417	-0.501638	1	25.9473	14.7552	96.5887	1.68579	16.5148		4.49592	0
29600	Tue Mar 28 12:36:21 2017_x000D_	20.4859	30.2743	-11.2829	-0.196923	1	25.9473	14.7552	96.5887	1.68579	16.452		3.12352	0
29601	Tue Mar 28 12:36:21 2017_x000D_	20.3818	30.2762	0.751742	0.0131204	1	25.9473	14.7552	96.5887	1.68579	16.4887		4.52108	0
29602	Tue Mar 28 12:36:21 2017_x000D_	20.49	30.3811	9.90455	0.172867	1	25.9473	14.7552	96.5887	1.68579	16.5515		0.0067082	0
29603	Tue Mar 28 12:36:21 2017_x000D_	20.4902	30.3812	15.8113	0.275959	1	25.9473	14.7552	96.5887	1.68579	16.5515		6.97559	39.8345
29604	Tue Mar 28 12:36:21 2017_x000D_	20.6958	30.2726	31.9392	0.557444	1	25.8882	16.0817	96.5887	1.68579	15.111		3.13528	0
29605	Tue Mar 28 12:36:21 2017_x000D_	20.8003	30.2712	38.5032	0.672008	1	25.8882	16.0817	96.5887	1.68579	15.0741		4.43358	0
29606	Tue Mar 28 12:36:21 2017_x000D_	20.9015	30.1635	50.9706	0.889604	1	25.8882	16.0817	96.5887	1.68579	14.9387		11.2293	0
29607	Tue Mar 28 12:36:21 2017_x000D_	21.2072	29.9475	53.2613	0.929584	1	25.8882	16.0817	96.5887	1.68579	14.6346		22.6021	46.4591
29608	Tue Mar 28 12:36:21 2017_x000D_	21.6031	29.3065	53.2612	0.929584	1	25.8192	17.6288	95.3952	1.66496	12.4155		13.2373	0
29609	Tue Mar 28 12:36:21 2017_x000D_	21.9051	28.9848	48.9716	0.854715	1	25.8192	17.6288	95.3952	1.66496	12.0116		22.0642	0
29610	Tue Mar 28 12:36:21 2017_x000D_	22.4085	28.4486	44.6455	0.779212	1	25.8192	17.6288	95.3952	1.66496	11.3446		15.6469	0
29611	Tue Mar 28 12:36:21 2017_x000D_	22.707	28.0209	42.6374	0.744163	1	25.8192	17.6288	95.3952	1.66496	10.8481		11.2119	33.1739
29612	Tue Mar 28 12:36:21 2017_x000D_	23.0122	27.8052	36.0769	0.62966	1	25.77	18.7335	98.8158	1.72466	9.48162		26.7597	0
29613	Tue Mar 28 12:36:21 2017_x000D_	23.7233	27.2667	31.926	0.557214	1	25.77	18.7335	98.8158	1.72466	8.77522		6.94767	0
29614	Tue Mar 28 12:36:22 2017_x000D_	23.9279	27.1582	29.2869	0.511152	1	25.77	18.7335	98.8158	1.72466	8.62374		25.0428	0
29615	Tue Mar 28 12:36:22 2017_x000D_	24.642	26.7259	27.9165	0.487234	1	25.77	18.7335	98.8158	1.72466	8.07161		6.93956	19.9008
29616	Tue Mar 28 12:36:22 2017_x000D_	24.8464	26.6176	25.2392	0.440507	1	25.7404	19.3962	97.8711	1.70817	7.27653		20.8227	0
29617	Tue Mar 28 12:36:22 2017_x000D_	25.4597	26.2926	22.4475	0.391783	1	25.7404	19.3962	97.8711	1.70817	6.90211		12.8005	0
29618	Tue Mar 28 12:36:22 2017_x000D_	25.8718	26.182	25.2399	0.44052	1	25.7404	19.3962	97.8711	1.70817	6.78707		8.81641	0
29619	Tue Mar 28 12:36:22 2017_x000D_	26.0729	25.9677	25.238	0.440486	1	25.7404	19.3962	97.8711	1.70817	6.57991		19.613	0
29620	Tue Mar 28 12:36:22 2017_x000D_	26.689	25.749	25.2392	0.440507	1	25.7404	19.3962	97.8711	1.70817	6.42323		6.9355	20.717
29621	Tue Mar 28 12:36:22 2017_x000D_	26.8933	25.6408	27.918	0.487261	1	26.3874	19.6376	78.9656	1.37821	6.02448		11.1952	0
29622	Tue Mar 28 12:36:22 2017_x000D_	27.1981	25.4255	29.2883	0.511177	1	26.3874	19.6376	78.9656	1.37821	5.8444		16.6912	0
29623	Tue Mar 28 12:36:22 2017_x000D_	27.7102	25.208	30.7918	0.537418	1	26.3874	19.6376	78.9656	1.37821	5.72531		11.1819	0
29624	Tue Mar 28 12:36:22 2017_x000D_	28.0146	24.9929	29.2886	0.511182	1	26.3874	19.6376	78.9656	1.37821	5.59705		15.5259	152.223
29625	Tue Mar 28 12:36:22 2017_x000D_	28.4196	24.6707	31.9299	0.557282	1	30.884	21.9886	73.6226	1.28496	3.64238		9.79508	0
29626	Tue Mar 28 12:36:22 2017_x000D_	28.7273	24.5615	30.7913	0.537409	1	30.884	21.9886	73.6226	1.28496	3.35726		18.0664	0
29627	Tue Mar 28 12:36:22 2017_x000D_	29.2355	24.2384	31.9308	0.557297	1	30.884	21.9886	73.6226	1.28496	2.78911		11.1819	0
29628	Tue Mar 28 12:36:22 2017_x000D_	29.5399	24.0233	33.5141	0.584931	1	30.884	21.9886	73.6226	1.28496	2.43857		11.1735	87.349
29629	Tue Mar 28 12:36:22 2017_x000D_	29.8441	23.8084	31.9302	0.557287	1	33.6973	22.7389	62.7465	1.09513	3.99887		18.0597	0
29630	Tue Mar 28 12:36:22 2017_x000D_	30.3521	23.4854	30.7899	0.537385	1	33.6973	22.7389	62.7465	1.09513	3.42748		9.7751	0
29631	Tue Mar 28 12:36:22 2017_x000D_	30.6592	23.3765	31.9311	0.557303	1	33.6973	22.7389	62.7465	1.09513	3.10429		8.79726	0
29632	Tue Mar 28 12:36:22 2017_x000D_	30.8599	23.1627	31.9301	0.557285	1	33.6973	22.7389	62.7465	1.09513	2.86888		20.7449	0
29633	Tue Mar 28 12:36:22 2017_x000D_	31.4709	22.8389	29.2857	0.511131	1	33.6973	22.7389	62.7465	1.09513	2.22864		11.2767	100.703
29634	Tue Mar 28 12:36:22 2017_x000D_	31.6686	22.5192	31.9284	0.557256	1	37.007	22.1788	32.7674	0.571899	5.34924		20.7327	0
29635	Tue Mar 28 12:36:22 2017_x000D_	32.2793	22.1957	29.2831	0.511086	1	37.007	22.1788	32.7674	0.571899	4.72773		12.7356	0
29636	Tue Mar 28 12:36:23 2017_x000D_	32.6894	22.086	31.9308	0.557298	1	37.007	22.1788	32.7674	0.571899	4.3186		8.79097	0
29637	Tue Mar 28 12:36:23 2017_x000D_	32.8899	21.8723	31.9298	0.557279	1	37.007	22.1788	32.7674	0.571899	4.12849		20.7167	47.9824
29638	Tue Mar 28 12:36:23 2017_x000D_	33.5001	21.549	29.2836	0.511096	1	38.5572	21.7851	349.074	6.09248	5.06261		11.147	0
29639	Tue Mar 28 12:36:23 2017_x000D_	33.8035	21.3345	27.9087	0.487099	1	38.5572	21.7851	349.074	6.09248	4.77501		22.3014	0
29640	Tue Mar 28 12:36:23 2017_x000D_	34.4106	20.9055	27.9072	0.487072	1	38.5572	21.7851	349.074	6.09248	4.23887		9.75796	0
29641	Tue Mar 28 12:36:23 2017_x000D_	34.7172	20.7969	31.9305	0.557292	1	38.5572	21.7851	349.074	6.09248	3.96512		20.6911	47.9816
29642	Tue Mar 28 12:36:23 2017_x000D_	35.3267	20.4741	29.2829	0.511083	1	40.1074	21.3915	0	0	4.86793		8.78468	0
29643	Tue Mar 28 12:36:23 2017_x000D_	35.527	20.2605	29.2815	0.511059	1	40.1074	21.3915	0	0	4.71797		9.73516	0
29644	Tue Mar 28 12:36:23 2017_x000D_	35.8329	20.1522	25.2184	0.440144	1	40.1074	21.3915	0	0	4.45053		9.74464	0
29645	Tue Mar 28 12:36:23 2017_x000D_	36.1391	20.0438	29.2833	0.511089	1	40.1074	21.3915	0	0	4.19091		22.2731	0
29646	Tue Mar 28 12:36:23 2017_x000D_	36.7454	19.6153	29.2821	0.511069	1	40.1074	21.3915	0	0	3.80236		19.4618	47.9729
29647	Tue Mar 28 12:36:23 2017_x000D_	37.3569	19.3987	29.2838	0.511099	1	41.6573	20.9979	0	0	4.58812		8.77606	0
29648	Tue Mar 28 12:36:23 2017_x000D_	37.5571	19.1854	29.2824	0.511075	1	41.6573	20.9979	0	0	4.48295		9.72002	0
29649	Tue Mar 28 12:36:23 2017_x000D_	37.8625	19.0772	25.2165	0.440111	1	41.6573	20.9979	0	0	4.25319		16.5696	0
29650	Tue Mar 28 12:36:23 2017_x000D_	38.371	18.8616	26.498	0.462477	1	41.6573	20.9979	0	0	3.91964		6.8845	110.499
29651	Tue Mar 28 12:36:23 2017_x000D_	38.5738	18.7542	29.2843	0.511107	1	45.2039	20.0038	0	0	6.74683		16.5534	0
29652	Tue Mar 28 12:36:23 2017_x000D_	39.0818	18.5388	27.9087	0.487098	1	45.2039	20.0038	0	0	6.29495		8.76771	0
29653	Tue Mar 28 12:36:23 2017_x000D_	39.2817	18.3256	27.9072	0.487072	1	45.2039	20.0038	0	0	6.15539		3.08709	0
29654	Tue Mar 28 12:36:23 2017_x000D_	39.3846	18.3248	29.2847	0.511114	1	45.2039	20.0038	0	0	6.05667		13.7556	79.8214
29655	Tue Mar 28 12:36:23 2017_x000D_	39.7898	18.1102	29.2848	0.511116	1	47.658	18.9758	346.987	6.05607	7.91567		7.00628	0
29656	Tue Mar 28 12:36:23 2017_x000D_	39.8869	17.8978	27.9056	0.487045	1	47.658	18.9758	346.987	6.05607	7.84551		12.6583	0
29657	Tue Mar 28 12:36:24 2017_x000D_	40.2946	17.7891	25.2141	0.44007	1	47.658	18.9758	346.987	6.05607	7.45841		6.87249	0
29658	Tue Mar 28 12:36:24 2017_x000D_	40.497	17.6818	22.4045	0.391031	1	47.658	18.9758	346.987	6.05607	7.27697		6.85924	0
29659	Tue Mar 28 12:36:24 2017_x000D_	40.6989	17.5745	12.0925	0.211055	1	47.658	18.9758	346.987	6.05607	7.09878		0.0169706	83.3869
29660	Tue Mar 28 12:36:24 2017_x000D_	40.6985	17.5741	0.382593	0.00667751	1	50.3198	18.1753	349.074	6.09248	9.64007		6.15909	0
29661	Tue Mar 28 12:36:24 2017_x000D_	40.4932	17.5752	-5.50059	-0.0960034	1	50.3198	18.1753	349.074	6.09248	9.84491		4.3916	0
29662	Tue Mar 28 12:36:24 2017_x000D_	40.5931	17.4682	-14.7495	-0.257428	1	50.3198	18.1753	349.074	6.09248	9.75237		3.069	0
29663	Tue Mar 28 12:36:24 2017_x000D_	40.4908	17.4681	-34.6398	-0.604578	1	50.3198	18.1753	349.074	6.09248	9.85441		3.07815	54.275
29664	Tue Mar 28 12:36:24 2017_x000D_	40.5934	17.4671	-40.9832	-0.715292	1	52.0872	17.7888	351.074	6.12739	11.4983		8.92443	0
29665	Tue Mar 28 12:36:24 2017_x000D_	40.8043	17.6769	-56.8039	-0.991416	1	52.0872	17.7888	351.074	6.12739	11.2835		3.17827	0
29666	Tue Mar 28 12:36:24 2017_x000D_	40.8073	17.7828	-62.9433	-1.09857	1	52.0872	17.7888	351.074	6.12739	11.2799		4.48024	0
29667	Tue Mar 28 12:36:24 2017_x000D_	40.9131	17.8882	-77.1037	-1.34571	1	52.0872	17.7888	351.074	6.12739	11.1745		6.35914	47.9416
29668	Tue Mar 28 12:36:24 2017_x000D_	40.9186	18.1001	-82.7749	-1.44469	1	53.6361	17.3955	345.308	6.02676	12.737		15.872	0
29669	Tue Mar 28 12:36:24 2017_x000D_	40.9319	18.629	-88.5844	-1.54609	1	53.6361	17.3955	345.308	6.02676	12.7639		9.52487	0
29670	Tue Mar 28 12:36:24 2017_x000D_	40.9397	18.9464	-88.5844	-1.54609	1	53.6361	17.3955	345.308	6.02676	12.7908		16.1993	0
29671	Tue Mar 28 12:36:24 2017_x000D_	41.0551	19.4739	-85.8157	-1.49777	1	53.6361	17.3955	345.308	6.02676	12.7515		19.2186	23.8789
29672	Tue Mar 28 12:36:24 2017_x000D_	40.9682	20.1086	-83.0581	-1.44964	1	54.3118	16.9748	349.997	6.1086	13.7067		13.0929	0
29673	Tue Mar 28 12:36:24 2017_x000D_	41.081	20.5302	-80.3345	-1.4021	1	54.3118	16.9748	349.997	6.1086	13.7002		10.0379	0
29674	Tue Mar 28 12:36:24 2017_x000D_	41.191	20.8462	-77.093	-1.34553	1	54.3118	16.9748	349.997	6.1086	13.68		19.2924	0
29675	Tue Mar 28 12:36:24 2017_x000D_	41.3088	21.4784	-74.3348	-1.29739	1	54.3118	16.9748	349.997	6.1086	13.7608		7.07611	0
29676	Tue Mar 28 12:36:24 2017_x000D_	41.4162	21.6884	-71.6485	-1.2505	1	54.3118	16.9748	349.997	6.1086	13.7301		19.2801	41.6807
29677	Tue Mar 28 12:36:24 2017_x000D_	41.5339	22.3202	-69.0361	-1.20491	1	55.6423	16.5747	349.074	6.09248	15.2334		11.3818	0
29678	Tue Mar 28 12:36:25 2017_x000D_	41.7461	22.6347	-68.0464	-1.18763	1	55.6423	16.5747	349.074	6.09248	15.1601		6.32592	0
29679	Tue Mar 28 12:36:25 2017_x000D_	41.7513	22.8455	-68.0441	-1.18759	1	55.6423	16.5747	349.074	6.09248	15.2408		17.0336	0
29680	Tue Mar 28 12:36:25 2017_x000D_	41.9685	23.3701	-69.037	-1.20492	1	55.6423	16.5747	349.074	6.09248	15.2693		11.3702	20.8393
29681	Tue Mar 28 12:36:25 2017_x000D_	42.1806	23.6842	-68.0467	-1.18764	1	56.3075	16.3746	349.074	6.09248	15.906		20.0001	0
29682	Tue Mar 28 12:36:25 2017_x000D_	42.4001	24.3137	-68.0458	-1.18762	1	56.3075	16.3746	349.074	6.09248	16.0139		9.98584	0
29683	Tue Mar 28 12:36:25 2017_x000D_	42.5097	24.628	-66.5111	-1.16084	1	56.3075	16.3746	349.074	6.09248	16.0779		10.003	0
29684	Tue Mar 28 12:36:25 2017_x000D_	42.6196	24.9428	-68.0448	-1.18761	1	56.3075	16.3746	349.074	6.09248	16.1485		19.9717	46.2125
29685	Tue Mar 28 12:36:25 2017_x000D_	42.8388	25.5714	-68.0438	-1.18759	1	57.8243	16.6433	8.92614	0.155791	17.4435		8.84382	0
29686	Tue Mar 28 12:36:25 2017_x000D_	43.0478	25.7793	-68.0474	-1.18765	1	57.8243	16.6433	8.92614	0.155791	17.3727		19.9527	0
29687	Tue Mar 28 12:36:25 2017_x000D_	43.2668	26.4073	-68.0464	-1.18763	1	57.8243	16.6433	8.92614	0.155791	17.5287		9.44668	0
29688	Tue Mar 28 12:36:25 2017_x000D_	43.2743	26.7221	-69.0376	-1.20493	1	57.8243	16.6433	8.92614	0.155791	17.6999		11.3261	0
29689	Tue Mar 28 12:36:25 2017_x000D_	43.4857	27.0349	-68.0454	-1.18762	1	57.8243	16.6433	8.92614	0.155791	17.7082		19.9233	55.7165
29690	Tue Mar 28 12:36:25 2017_x000D_	43.7043	27.662	-68.0444	-1.1876	1	59.5377	17.3599	26.0368	0.454427	18.8899		9.43468	0
29691	Tue Mar 28 12:36:25 2017_x000D_	43.7118	27.9764	-69.0363	-1.20491	1	59.5377	17.3599	26.0368	0.454427	19.057		21.0782	0
29692	Tue Mar 28 12:36:25 2017_x000D_	44.0322	28.6017	-71.6577	-1.25066	1	59.5377	17.3599	26.0368	0.454427	19.152		9.94875	0
29693	Tue Mar 28 12:36:25 2017_x000D_	44.1412	28.9149	-68.0424	-1.18756	1	59.5377	17.3599	26.0368	0.454427	19.2502		19.8835	49.6363
29694	Tue Mar 28 12:36:25 2017_x000D_	44.3595	29.5407	-68.0415	-1.18755	1	61.0324	18.0694	24.5454	0.428398	20.238		14.0222	0
29695	Tue Mar 28 12:36:25 2017_x000D_	44.5726	29.9567	-68.0428	-1.18757	1	61.0324	18.0694	24.5454	0.428398	20.3035		9.41355	0
29696	Tue Mar 28 12:36:25 2017_x000D_	44.5799	30.2704	-69.0361	-1.20491	1	61.0324	18.0694	24.5454	0.428398	20.4829		21.0232	0
29697	Tue Mar 28 12:36:25 2017_x000D_	44.8996	30.894	-71.6607	-1.25072	1	61.0324	18.0694	24.5454	0.428398	20.6092		9.92412	32.5917
29698	Tue Mar 28 12:36:25 2017_x000D_	45.0084	31.2064	-68.0408	-1.18754	1	61.8726	18.7581	19.1586	0.334381	20.9609		19.8284	0
29699	Tue Mar 28 12:36:25 2017_x000D_	45.226	31.8305	-68.0398	-1.18752	1	61.8726	18.7581	19.1586	0.334381	21.1659		6.99971	0
29700	Tue Mar 28 12:36:26 2017_x000D_	45.3325	32.0381	-70.7785	-1.23532	1	61.8726	18.7581	19.1586	0.334381	21.2116		9.89849	0
29701	Tue Mar 28 12:36:26 2017_x000D_	45.441	32.3497	-69.038	-1.20494	1	61.8726	18.7581	19.1586	0.334381	21.3244		19.8038	46.1384
29702	Tue Mar 28 12:36:26 2017_x000D_	45.6584	32.973	-69.0373	-1.20493	1	62.9091	19.8943	34.6988	0.605609	21.6481		9.90712	0
29703	Tue Mar 28 12:36:26 2017_x000D_	45.7672	33.2848	-70.7785	-1.23532	1	62.9091	19.8943	34.6988	0.605609	21.752		15.9559	0
29704	Tue Mar 28 12:36:26 2017_x000D_	45.8803	33.8045	-69.0345	-1.20488	1	62.9091	19.8943	34.6988	0.605609	21.988		6.98363	0
29705	Tue Mar 28 12:36:26 2017_x000D_	45.9866	34.0116	-71.6623	-1.25074	1	62.9091	19.8943	34.6988	0.605609	22.0379		9.88617	0
29706	Tue Mar 28 12:36:26 2017_x000D_	46.095	34.3228	-68.0359	-1.18745	1	62.9091	19.8943	34.6988	0.605609	22.1562		15.9484	105.599
29707	Tue Mar 28 12:36:26 2017_x000D_	46.2083	34.8422	-71.6607	-1.25072	1	64.5026	23.0329	81.0738	1.41501	21.7748		6.96481	0
29708	Tue Mar 28 12:36:26 2017_x000D_	46.3142	35.0488	-69.0333	-1.20486	1	64.5026	23.0329	81.0738	1.41501	21.7991		9.88532	0
29709	Tue Mar 28 12:36:26 2017_x000D_	46.4228	35.3599	-70.7766	-1.23528	1	64.5026	23.0329	81.0738	1.41501	21.8823		9.86055	0
29710	Tue Mar 28 12:36:26 2017_x000D_	46.5309	35.6703	-69.0327	-1.20485	1	64.5026	23.0329	81.0738	1.41501	21.9701		6.9581	64.5818
29711	Tue Mar 28 12:36:26 2017_x000D_	46.6367	35.8767	-66.4889	-1.16045	1	65.2773	25.0414	74.5059	1.30037	21.561		3.12983	0
29712	Tue Mar 28 12:36:26 2017_x000D_	46.6391	35.981	-65.3854	-1.14119	1	65.2773	25.0414	74.5059	1.30037	21.6115		6.95406	0
29713	Tue Mar 28 12:36:26 2017_x000D_	46.7448	36.1873	-62.8415	-1.09679	1	65.2773	25.0414	74.5059	1.30037	21.626		6.95406	0
29714	Tue Mar 28 12:36:26 2017_x000D_	46.8505	36.3936	-60.4036	-1.05424	1	65.2773	25.0414	74.5059	1.30037	21.643		16.7839	58.5695
29715	Tue Mar 28 12:36:26 2017_x000D_	47.0643	36.9106	-50.9489	-0.889225	1	66.0624	26.8289	79.4957	1.38746	21.5074		6.83176	0
29716	Tue Mar 28 12:36:26 2017_x000D_	47.2686	37.0112	-44.6688	-0.779618	1	66.0624	26.8289	79.4957	1.38746	21.3749		13.0823	0
29717	Tue Mar 28 12:36:26 2017_x000D_	47.5783	37.3182	-32.5713	-0.568477	1	66.0624	26.8289	79.4957	1.38746	21.2529		4.37207	0
29718	Tue Mar 28 12:36:26 2017_x000D_	47.6817	37.4209	-23.5333	-0.410734	1	66.0624	26.8289	79.4957	1.38746	21.2142		12.5314	0
29719	Tue Mar 28 12:36:26 2017_x000D_	48.0879	37.5183	-13.4226	-0.234268	1	66.0624	26.8289	79.4957	1.38746	20.9128		6.8398	47.8348
29720	Tue Mar 28 12:36:26 2017_x000D_	48.2924	37.6191	-4.88774	-0.0853072	1	66.4225	28.3822	67.2154	1.17313	20.3475		12.1246	0
29721	Tue Mar 28 12:36:27 2017_x000D_	48.6965	37.6126	6.85774	0.11969	1	66.4225	28.3822	67.2154	1.17313	19.9853		3.03343	0
29722	Tue Mar 28 12:36:27 2017_x000D_	48.7976	37.6109	7.16513	0.125055	1	66.4225	28.3822	67.2154	1.17313	19.8949		9.08224	0
29723	Tue Mar 28 12:36:27 2017_x000D_	49.1003	37.6059	12.6204	0.220268	1	66.4225	28.3822	67.2154	1.17313	19.6249		9.59076	35.2942
29724	Tue Mar 28 12:36:27 2017_x000D_	49.4008	37.4968	10.2146	0.178278	1	66.804	29.4951	75.1387	1.31142	19.1546		27.8951	0
29725	Tue Mar 28 12:36:27 2017_x000D_	50.3035	37.2738	9.75813	0.170311	1	66.804	29.4951	75.1387	1.31142	18.2421		12.0917	0
29726	Tue Mar 28 12:36:27 2017_x000D_	50.7065	37.267	9.75975	0.17034	1	66.804	29.4951	75.1387	1.31142	17.8755		24.3525	0
29727	Tue Mar 28 12:36:27 2017_x000D_	51.5097	37.1495	6.85434	0.119631	1	66.804	29.4951	75.1387	1.31142	17.1028		12.4589	27.0971
29728	Tue Mar 28 12:36:27 2017_x000D_	51.91	37.0389	3.91657	0.068357	1	66.9786	30.3813	79.9968	1.39621	16.4738		18.3598	0
29729	Tue Mar 28 12:36:27 2017_x000D_	52.5113	36.925	0.962901	0.0168058	1	66.9786	30.3813	79.9968	1.39621	15.8784		12.466	0
29730	Tue Mar 28 12:36:27 2017_x000D_	52.9154	37.0218	-1.98495	-0.0346439	1	66.9786	30.3813	79.9968	1.39621	15.5522		12.0617	0
29731	Tue Mar 28 12:36:27 2017_x000D_	53.3174	37.015	-1.98563	-0.0346559	1	66.9786	30.3813	79.9968	1.39621	15.1867		18.0806	47.7919
29732	Tue Mar 28 12:36:27 2017_x000D_	53.92	37.0048	-1.98664	-0.0346733	1	67.3384	31.9332	77.2802	1.34879	14.3448		12.0467	0
29733	Tue Mar 28 12:36:27 2017_x000D_	54.3215	36.9981	-1.98726	-0.0346843	1	67.3384	31.9332	77.2802	1.34879	13.9676		18.0596	0
29734	Tue Mar 28 12:36:27 2017_x000D_	54.9234	36.9879	-1.98816	-0.0346999	1	67.3384	31.9332	77.2802	1.34879	13.4046		6.01886	0
29735	Tue Mar 28 12:36:27 2017_x000D_	55.124	36.9845	-1.98853	-0.0347063	1	67.3384	31.9332	77.2802	1.34879	13.2177		21.2958	0
29736	Tue Mar 28 12:36:27 2017_x000D_	55.8279	37.0763	0.969129	0.0169145	1	67.3384	31.9332	77.2802	1.34879	12.6073		9.0133	62.1941
29737	Tue Mar 28 12:36:27 2017_x000D_	56.1283	37.0712	0.969127	0.0169145	1	67.894	33.9305	73.9947	1.29145	12.1777		18.0266	0
29738	Tue Mar 28 12:36:27 2017_x000D_	56.7291	37.061	0.969081	0.0169136	1	67.894	33.9305	73.9947	1.29145	11.5955		0	0
29739	Tue Mar 28 12:36:27 2017_x000D_	56.7291	37.061	0.969081	0.0169136	1	67.894	33.9305	73.9947	1.29145	11.5955		18.0145	0
29740	Tue Mar 28 12:36:27 2017_x000D_	57.3295	37.0509	0.969088	0.0169138	1	67.894	33.9305	73.9947	1.29145	11.0157		6.75287	39.9956
29741	Tue Mar 28 12:36:27 2017_x000D_	57.5277	36.9442	3.92484	0.0685014	1	68.0468	35.2549	81.0738	1.41501	10.6539		18.0026	0
29742	Tue Mar 28 12:36:27 2017_x000D_	58.1277	36.9341	3.92573	0.0685168	1	68.0468	35.2549	81.0738	1.41501	10.0602		11.9927	0
29743	Tue Mar 28 12:36:28 2017_x000D_	58.5274	36.9274	3.92635	0.0685277	1	68.0468	35.2549	81.0738	1.41501	9.66521		18.2479	0
29744	Tue Mar 28 12:36:28 2017_x000D_	59.125	36.814	6.87019	0.119907	1	68.0468	35.2549	81.0738	1.41501	9.057		8.98025	66.1448
29745	Tue Mar 28 12:36:28 2017_x000D_	59.4243	36.809	6.59156	0.115044	1	68.1564	37.457	80.6786	1.40811	8.75611		20.9669	0
29746	Tue Mar 28 12:36:28 2017_x000D_	60.1231	36.7973	6.87298	0.119956	1	68.1564	37.457	80.6786	1.40811	8.06034		9.48773	0
29747	Tue Mar 28 12:36:28 2017_x000D_	60.4202	36.6889	3.78235	0.0660145	1	68.1564	37.457	80.6786	1.40811	7.77424		8.98325	0
29748	Tue Mar 28 12:36:28 2017_x000D_	60.7196	36.6839	3.92367	0.068481	1	68.1564	37.457	80.6786	1.40811	7.47688		17.9425	0
29749	Tue Mar 28 12:36:28 2017_x000D_	61.3176	36.6739	3.92455	0.0684963	1	68.1564	37.457	80.6786	1.40811	6.88349		11.9537	72.9187
29750	Tue Mar 28 12:36:28 2017_x000D_	61.716	36.6672	3.92516	0.068507	1	67.8205	39.8643	96.2438	1.67977	6.89104		18.1884	0
29751	Tue Mar 28 12:36:28 2017_x000D_	62.3116	36.5539	0.956713	0.0166978	1	67.8205	39.8643	96.2438	1.67977	6.42703		5.97082	0
29752	Tue Mar 28 12:36:28 2017_x000D_	62.5106	36.5506	0.956694	0.0166975	1	67.8205	39.8643	96.2438	1.67977	6.25905		8.95026	0
29753	Tue Mar 28 12:36:28 2017_x000D_	62.8089	36.5456	0.956665	0.0166969	1	67.8205	39.8643	96.2438	1.67977	6.01082		17.9035	46.7035
29754	Tue Mar 28 12:36:28 2017_x000D_	63.4056	36.5357	0.956741	0.0166983	1	67.5277	41.3933	98.8158	1.72466	6.37087		8.95626	0
29755	Tue Mar 28 12:36:28 2017_x000D_	63.7041	36.5307	0.956682	0.0166972	1	67.5277	41.3933	98.8158	1.72466	6.18585		5.96182	0
29756	Tue Mar 28 12:36:28 2017_x000D_	63.9028	36.5274	0.956717	0.0166979	1	67.5277	41.3933	98.8158	1.72466	6.06769		14.8971	0
29757	Tue Mar 28 12:36:28 2017_x000D_	64.3993	36.5191	0.95669	0.0166974	1	67.5277	41.3933	98.8158	1.72466	5.79178		5.95882	53.2181
29758	Tue Mar 28 12:36:28 2017_x000D_	64.5979	36.5158	0.956732	0.0166981	1	67.2243	43.1411	97.6551	1.7044	7.12689		14.9001	0
29759	Tue Mar 28 12:36:28 2017_x000D_	65.0945	36.5075	0.956756	0.0166985	1	67.2243	43.1411	97.6551	1.7044	6.96712		2.97044	0
29760	Tue Mar 28 12:36:28 2017_x000D_	65.1935	36.5058	0.956754	0.0166985	1	67.2243	43.1411	97.6551	1.7044	6.93912		12.2955	0
29761	Tue Mar 28 12:36:28 2017_x000D_	65.5919	36.602	-1.87046	-0.0326457	1	67.2243	43.1411	97.6551	1.7044	6.73977		9.44429	0
29762	Tue Mar 28 12:36:28 2017_x000D_	65.8911	36.6999	-4.96559	-0.0866659	1	67.2243	43.1411	97.6551	1.7044	6.57773		9.45035	32.9224
29763	Tue Mar 28 12:36:28 2017_x000D_	66.1868	36.5913	-19.9888	-0.348871	1	67.1706	44.2372	64.0384	1.11768	7.70893		0.0134164	0
29764	Tue Mar 28 12:36:29 2017_x000D_	66.1866	36.5909	-25.2517	-0.440726	1	67.1706	44.2372	64.0384	1.11768	7.70936		4.28093	0
29765	Tue Mar 28 12:36:29 2017_x000D_	66.0864	36.4893	-36.9907	-0.645609	1	67.1706	44.2372	64.0384	1.11768	7.82339		3.09021	0
29766	Tue Mar 28 12:36:29 2017_x000D_	66.0852	36.3863	-43.0483	-0.751334	1	67.1706	44.2372	64.0384	1.11768	7.92557		0.0212132	87.4514
29767	Tue Mar 28 12:36:29 2017_x000D_	66.0857	36.3858	-59.585	-1.03995	1	68.3448	46.9053	58.381	1.01894	10.7593		2.98844	0
29768	Tue Mar 28 12:36:29 2017_x000D_	66.1853	36.3841	-69.5953	-1.21467	1	68.3448	46.9053	58.381	1.01894	10.7405		3.1027	0
29769	Tue Mar 28 12:36:29 2017_x000D_	66.1875	36.4875	-86.3809	-1.50763	1	68.3448	46.9053	58.381	1.01894	10.6388		6.8625	0
29770	Tue Mar 28 12:36:29 2017_x000D_	66.29	36.692	265.361	4.63142	1	68.3448	46.9053	58.381	1.01894	10.418		9.75321	64.9416
29771	Tue Mar 28 12:36:29 2017_x000D_	66.1956	37.0031	251.338	4.38668	1	69.5614	48.6958	45	0.785398	12.1675		3.09633	0
29772	Tue Mar 28 12:36:29 2017_x000D_	66.1971	37.1063	245.169	4.27901	1	69.5614	48.6958	45	0.785398	12.0679		6.86166	0
29773	Tue Mar 28 12:36:29 2017_x000D_	66.1011	37.3139	242.737	4.23656	1	69.5614	48.6958	45	0.785398	11.8963		19.5145	0
29774	Tue Mar 28 12:36:29 2017_x000D_	65.7123	37.8354	236.687	4.13097	1	69.5614	48.6958	45	0.785398	11.5223		13.7084	0
29775	Tue Mar 28 12:36:29 2017_x000D_	65.5204	38.2501	241.356	4.21245	1	69.5614	48.6958	45	0.785398	11.2001		22.0279	54.9851
29776	Tue Mar 28 12:36:29 2017_x000D_	65.1334	38.8741	241.356	4.21245	1	70.799	50.0477	45	0.785398	12.5279		12.8714	0
29777	Tue Mar 28 12:36:29 2017_x000D_	64.8407	39.1878	245.172	4.27905	1	70.799	50.0477	45	0.785398	12.387		23.375	0
29778	Tue Mar 28 12:36:29 2017_x000D_	64.5545	39.9125	248.809	4.34253	1	70.799	50.0477	45	0.785398	11.9045		11.0165	0
29779	Tue Mar 28 12:36:29 2017_x000D_	64.361	40.2246	247.71	4.32336	1	70.799	50.0477	45	0.785398	11.7448		9.71789	29.1072
29780	Tue Mar 28 12:36:29 2017_x000D_	64.2667	40.5345	251.346	4.38682	1	71.1897	50.9358	46.2412	0.807061	12.4946		18.733	0
29781	Tue Mar 28 12:36:29 2017_x000D_	64.1773	41.1525	253.965	4.43252	1	71.1897	50.9358	46.2412	0.807061	12.0369		11.0047	0
29782	Tue Mar 28 12:36:29 2017_x000D_	63.9839	41.4642	254.768	4.44653	1	71.1897	50.9358	46.2412	0.807061	11.901		9.24717	0
29783	Tue Mar 28 12:36:29 2017_x000D_	63.9888	41.7724	253.965	4.43253	1	71.1897	50.9358	46.2412	0.807061	11.6542		19.4292	36.6347
29784	Tue Mar 28 12:36:29 2017_x000D_	63.8003	42.392	253.965	4.43253	1	72.0143	51.8365	45	0.785398	12.5167		6.84679	0
29785	Tue Mar 28 12:36:30 2017_x000D_	63.7044	42.5991	256.663	4.47961	1	72.0143	51.8365	45	0.785398	12.4251		19.4254	0
29786	Tue Mar 28 12:36:30 2017_x000D_	63.516	43.2186	256.663	4.47962	1	72.0143	51.8365	45	0.785398	12.1033		9.22622	0
29787	Tue Mar 28 12:36:30 2017_x000D_	63.521	43.5261	257.348	4.49157	1	72.0143	51.8365	45	0.785398	11.8827		19.4168	46.8026
29788	Tue Mar 28 12:36:30 2017_x000D_	63.3326	44.1453	257.349	4.49158	1	72.8169	53.1743	75.8305	1.32349	13.0948		9.71041	0
29789	Tue Mar 28 12:36:30 2017_x000D_	63.2385	44.455	253.965	4.43252	1	72.8169	53.1743	75.8305	1.32349	12.9527		12.6648	0
29790	Tue Mar 28 12:36:30 2017_x000D_	63.146	44.8669	256.663	4.47962	1	72.8169	53.1743	75.8305	1.32349	12.7491		9.7018	0
29791	Tue Mar 28 12:36:30 2017_x000D_	63.0519	45.1763	254.767	4.44652	1	72.8169	53.1743	75.8305	1.32349	12.6223		18.6872	0
29792	Tue Mar 28 12:36:30 2017_x000D_	62.9628	45.7928	257.348	4.49158	1	72.8169	53.1743	75.8305	1.32349	12.3122		9.70379	76.2833
29793	Tue Mar 28 12:36:30 2017_x000D_	62.8688	46.1023	253.964	4.4325	1	73.5648	55.6046	82.1288	1.43342	14.3073		22.3303	0
29794	Tue Mar 28 12:36:30 2017_x000D_	62.6823	46.8229	254.766	4.4465	1	73.5648	55.6046	82.1288	1.43342	13.9838		10.9949	0
29795	Tue Mar 28 12:36:30 2017_x000D_	62.4892	47.1344	253.965	4.43252	1	73.5648	55.6046	82.1288	1.43342	13.9432		19.3855	0
29796	Tue Mar 28 12:36:30 2017_x000D_	62.3011	47.7526	253.965	4.43252	1	73.5648	55.6046	82.1288	1.43342	13.7304		12.2717	60.23
29797	Tue Mar 28 12:36:30 2017_x000D_	62.3079	48.1616	253.963	4.43249	1	73.9005	57.584	83.4591	1.45664	14.9389		19.3723	0
29798	Tue Mar 28 12:36:30 2017_x000D_	62.12	48.7794	253.963	4.4325	1	73.9005	57.584	83.4591	1.45664	14.7072		10.9898	0
29799	Tue Mar 28 12:36:30 2017_x000D_	61.9269	49.0907	253.081	4.41709	1	73.9005	57.584	83.4591	1.45664	14.68		9.19332	0
29800	Tue Mar 28 12:36:30 2017_x000D_	61.9321	49.3971	253.963	4.4325	1	73.9005	57.584	83.4591	1.45664	14.5006		19.3637	52.7575
29801	Tue Mar 28 12:36:30 2017_x000D_	61.7442	50.0146	253.964	4.4325	1	74.0301	59.3378	82.0799	1.43256	15.4229		13.6588	0
29802	Tue Mar 28 12:36:30 2017_x000D_	61.553	50.4278	253.964	4.43252	1	74.0301	59.3378	82.0799	1.43256	15.3319		18.6409	0
29803	Tue Mar 28 12:36:30 2017_x000D_	61.4643	51.0428	251.338	4.38668	1	74.0301	59.3378	82.0799	1.43256	15.0568		9.66848	0
29804	Tue Mar 28 12:36:30 2017_x000D_	61.3704	51.3511	254.767	4.44652	1	74.0301	59.3378	82.0799	1.43256	14.9685		10.9815	0
29805	Tue Mar 28 12:36:30 2017_x000D_	61.1775	51.6622	253.965	4.43252	1	74.0301	59.3378	82.0799	1.43256	14.9701		19.3447	39.7523
29806	Tue Mar 28 12:36:30 2017_x000D_	60.9898	52.2791	253.965	4.43252	1	74.1815	60.6542	82.1288	1.43342	15.6257		12.2358	0
29807	Tue Mar 28 12:36:31 2017_x000D_	60.9968	52.6869	253.963	4.4325	1	74.1815	60.6542	82.1288	1.43342	15.405		8.5649	0
29808	Tue Mar 28 12:36:31 2017_x000D_	60.8022	52.8958	253.965	4.43252	1	74.1815	60.6542	82.1288	1.43342	15.466		19.3352	0
29809	Tue Mar 28 12:36:31 2017_x000D_	60.6146	53.5124	253.965	4.43253	1	74.1815	60.6542	82.1288	1.43342	15.3319		9.17538	13.1142
29810	Tue Mar 28 12:36:31 2017_x000D_	60.6199	53.8182	253.079	4.41707	1	74.1598	61.0908	82.1288	1.43342	15.3694		19.3191	0
29811	Tue Mar 28 12:36:31 2017_x000D_	60.4325	54.4343	254.768	4.44654	1	74.1598	61.0908	82.1288	1.43342	15.2561		6.1119	0
29812	Tue Mar 28 12:36:31 2017_x000D_	60.436	54.638	254.767	4.44652	1	74.1598	61.0908	82.1288	1.43342	15.1651		16.4427	0
29813	Tue Mar 28 12:36:31 2017_x000D_	60.2468	55.1524	253.964	4.43251	1	74.1598	61.0908	82.1288	1.43342	15.1273		3.04848	52.7183
29814	Tue Mar 28 12:36:31 2017_x000D_	60.2486	55.254	254.767	4.44653	1	74.2893	62.8433	82.1288	1.43342	15.9605		16.4399	0
29815	Tue Mar 28 12:36:31 2017_x000D_	60.0594	55.7683	253.964	4.43251	1	74.2893	62.8433	82.1288	1.43342	15.8917		0	0
29816	Tue Mar 28 12:36:31 2017_x000D_	60.0594	55.7683	253.964	4.43251	1	74.2893	62.8433	82.1288	1.43342	15.8917		9.15443	0
29817	Tue Mar 28 12:36:31 2017_x000D_	60.0648	56.0734	254.767	4.44652	1	74.2893	62.8433	82.1288	1.43342	15.7533		10.9682	14.6867
29818	Tue Mar 28 12:36:31 2017_x000D_	59.8721	56.3841	253.964	4.43251	1	73.8451	63.0491	94.8982	1.65629	15.4812		6.1029	0
29819	Tue Mar 28 12:36:31 2017_x000D_	59.8756	56.5875	253.963	4.4325	1	73.8451	63.0491	94.8982	1.65629	15.3915		4.27273	0
29820	Tue Mar 28 12:36:31 2017_x000D_	59.7784	56.6916	257.359	4.49176	1	73.8451	63.0491	94.8982	1.65629	15.4366		19.2982	0
29821	Tue Mar 28 12:36:31 2017_x000D_	59.5911	57.307	262.715	4.58524	1	73.8451	63.0491	94.8982	1.65629	15.3671		6.8049	0
29822	Tue Mar 28 12:36:31 2017_x000D_	59.4955	57.5127	-88.98	-1.55299	1	73.8451	63.0491	94.8982	1.65629	15.3806		3.03618	53.0074
29823	Tue Mar 28 12:36:31 2017_x000D_	59.4966	57.6139	-71.8263	-1.2536	1	72.285	63.8786	121.64	2.12301	14.2404		9.58501	0
29824	Tue Mar 28 12:36:31 2017_x000D_	59.6006	57.916	-62.8925	-1.09768	1	72.285	63.8786	121.64	2.12301	14.0159		4.2237	0
29825	Tue Mar 28 12:36:31 2017_x000D_	59.701	58.0147	-54.2722	-0.947229	1	72.285	63.8786	121.64	2.12301	13.8832		6.76471	0
29826	Tue Mar 28 12:36:31 2017_x000D_	59.8032	58.2157	-40.3014	-0.703393	1	72.285	63.8786	121.64	2.12301	13.7063		4.23219	33.3069
29827	Tue Mar 28 12:36:31 2017_x000D_	59.9038	58.3146	-36.194	-0.631704	1	71.1907	64.066	174.714	3.04934	12.6678		10.7391	0
29828	Tue Mar 28 12:36:32 2017_x000D_	60.2038	58.5099	-21.8487	-0.381331	1	71.1907	64.066	174.714	3.04934	12.3119		8.4708	0
29829	Tue Mar 28 12:36:32 2017_x000D_	60.4053	58.7077	-16.3934	-0.286119	1	71.1907	64.066	174.714	3.04934	12.0431		20.7681	0
29830	Tue Mar 28 12:36:32 2017_x000D_	61.0973	58.6884	-10.0073	-0.174661	1	71.1907	64.066	174.714	3.04934	11.4366		13.2718	41.4296
29831	Tue Mar 28 12:36:32 2017_x000D_	61.496	58.8801	-10.0032	-0.174589	1	69.8687	64.4653	175.028	3.05481	10.0646		11.8548	0
29832	Tue Mar 28 12:36:32 2017_x000D_	61.891	58.8689	-10.0059	-0.174636	1	69.8687	64.4653	175.028	3.05481	9.74492		12.1976	0
29833	Tue Mar 28 12:36:32 2017_x000D_	62.2875	58.9589	-12.8122	-0.223615	1	69.8687	64.4653	175.028	3.05481	9.3699		25.2717	0
29834	Tue Mar 28 12:36:32 2017_x000D_	63.0815	59.2403	-15.5513	-0.271421	1	69.8687	64.4653	175.028	3.05481	8.56544		8.88357	0
29835	Tue Mar 28 12:36:32 2017_x000D_	63.3775	59.2319	-16.4054	-0.286327	1	69.8687	64.4653	175.028	3.05481	8.33811		24.3434	14.688
29836	Tue Mar 28 12:36:32 2017_x000D_	64.1688	59.4116	-21.872	-0.381738	1	69.4245	64.6712	180	3.14159	7.43544		8.41981	0
29837	Tue Mar 28 12:36:32 2017_x000D_	64.3689	59.6084	-21.8681	-0.38167	1	69.4245	64.6712	180	3.14159	7.15479		21.4785	0
29838	Tue Mar 28 12:36:32 2017_x000D_	65.0612	59.7909	-23.033	-0.402001	1	69.4245	64.6712	180	3.14159	6.54643		9.31119	0
29839	Tue Mar 28 12:36:32 2017_x000D_	65.3575	59.8833	-24.4575	-0.426864	1	69.4245	64.6712	180	3.14159	6.28208		21.3252	13.0103
29840	Tue Mar 28 12:36:32 2017_x000D_	65.9535	60.2707	-24.4536	-0.426797	1	68.991	64.6588	174.605	3.04743	5.33684		10.6593	0
29841	Tue Mar 28 12:36:32 2017_x000D_	66.2515	60.4642	-25.7056	-0.448647	1	68.991	64.6588	174.605	3.04743	5.00994		11.789	0
29842	Tue Mar 28 12:36:32 2017_x000D_	66.6443	60.4527	-25.7124	-0.448766	1	68.991	64.6588	174.605	3.04743	4.81646		21.2861	0
29843	Tue Mar 28 12:36:32 2017_x000D_	67.2392	60.8394	-25.709	-0.448707	1	68.991	64.6588	174.605	3.04743	4.20198		10.6293	0
29844	Tue Mar 28 12:36:32 2017_x000D_	67.5362	61.0326	-24.4521	-0.42677	1	68.991	64.6588	174.605	3.04743	3.90714		19.7323	14.6907
29845	Tue Mar 28 12:36:32 2017_x000D_	68.1288	61.318	-21.8613	-0.381551	1	68.5467	64.8647	168.986	2.94936	3.57124		5.88257	0
29846	Tue Mar 28 12:36:32 2017_x000D_	68.3248	61.3122	-21.8641	-0.3816	1	68.5467	64.8647	168.986	2.94936	3.55942		10.6118	0
29847	Tue Mar 28 12:36:32 2017_x000D_	68.6213	61.5051	-20.7963	-0.362964	1	68.5467	64.8647	168.986	2.94936	3.36043		18.5474	0
29848	Tue Mar 28 12:36:32 2017_x000D_	69.2115	61.6892	-20.7976	-0.362987	1	68.5467	64.8647	168.986	2.94936	3.24434		9.27987	13.0102
29849	Tue Mar 28 12:36:33 2017_x000D_	69.5068	61.7813	-19.1696	-0.334573	1	68.1132	64.8524	175.805	3.06838	3.3725		10.596	0
29850	Tue Mar 28 12:36:33 2017_x000D_	69.8028	61.974	-18.2004	-0.317656	1	68.1132	64.8524	175.805	3.06838	3.33765		18.518	0
29851	Tue Mar 28 12:36:33 2017_x000D_	70.3921	62.1577	-18.2007	-0.317662	1	68.1132	64.8524	175.805	3.06838	3.52913		8.80296	0
29852	Tue Mar 28 12:36:33 2017_x000D_	70.6854	62.1489	-19.1711	-0.334599	1	68.1132	64.8524	175.805	3.06838	3.73164		21.2812	53.939
29853	Tue Mar 28 12:36:33 2017_x000D_	71.3714	62.3295	-18.2059	-0.317752	1	66.3574	65.2395	172.129	3.00422	5.79727		10.5819	0
29854	Tue Mar 28 12:36:33 2017_x000D_	71.6671	62.5218	-19.17	-0.33458	1	66.3574	65.2395	172.129	3.00422	5.9648		18.4744	0
29855	Tue Mar 28 12:36:33 2017_x000D_	72.255	62.7051	-19.1708	-0.334593	1	66.3574	65.2395	172.129	3.00422	6.4191		10.556	0
29856	Tue Mar 28 12:36:33 2017_x000D_	72.5498	62.8972	-18.1997	-0.317644	1	66.3574	65.2395	172.129	3.00422	6.62059		18.4488	37.8041
29857	Tue Mar 28 12:36:33 2017_x000D_	73.1369	63.0802	-18.2001	-0.317651	1	65.7605	64.1297	180	3.14159	7.45069		5.84677	0
29858	Tue Mar 28 12:36:33 2017_x000D_	73.3317	63.0742	-18.2025	-0.317693	1	65.7605	64.1297	180	3.14159	7.64442		13.0515	0
29859	Tue Mar 28 12:36:33 2017_x000D_	73.7236	63.2631	-18.2004	-0.317656	1	65.7605	64.1297	180	3.14159	8.01012		5.84377	0
29860	Tue Mar 28 12:36:33 2017_x000D_	73.9183	63.2571	-18.2028	-0.317699	1	65.7605	64.1297	180	3.14159	8.20434		19.5551	0
29861	Tue Mar 28 12:36:33 2017_x000D_	74.5055	63.5401	-20.8031	-0.363083	1	65.7605	64.1297	180	3.14159	8.76485		5.83787	60.6975
29862	Tue Mar 28 12:36:33 2017_x000D_	74.7	63.534	-20.8058	-0.363131	1	66.2905	62.1771	220.187	3.843	8.51827		15.6771	0
29863	Tue Mar 28 12:36:33 2017_x000D_	75.1885	63.7196	-21.876	-0.381809	1	66.2905	62.1771	220.187	3.843	9.03071		10.516	0
29864	Tue Mar 28 12:36:33 2017_x000D_	75.4821	63.9111	-20.8031	-0.363083	1	66.2905	62.1771	220.187	3.843	9.35373		15.661	0
29865	Tue Mar 28 12:36:33 2017_x000D_	75.9701	64.0965	-21.8738	-0.38177	1	66.2905	62.1771	220.187	3.843	9.86807		6.50624	46.5098
29866	Tue Mar 28 12:36:33 2017_x000D_	76.1654	64.1908	-19.1664	-0.334517	1	66.5824	60.6545	236.909	4.13484	10.2147		5.82587	0
29867	Tue Mar 28 12:36:33 2017_x000D_	76.3595	64.1847	-19.169	-0.334562	1	66.5824	60.6545	236.909	4.13484	10.3949		6.49562	0
29868	Tue Mar 28 12:36:33 2017_x000D_	76.5546	64.2786	-21.8756	-0.381802	1	66.5824	60.6545	236.909	4.13484	10.6103		12.9924	0
29869	Tue Mar 28 12:36:33 2017_x000D_	76.9447	64.4667	-21.8746	-0.381783	1	66.5824	60.6545	236.909	4.13484	11.0413		5.81988	54.3407
29870	Tue Mar 28 12:36:33 2017_x000D_	77.1386	64.4606	-21.8775	-0.381835	1	67.1021	58.9193	277.25	4.83893	11.4646		12.9764	0
29871	Tue Mar 28 12:36:34 2017_x000D_	77.5283	64.6483	-26.9846	-0.47097	1	67.1021	58.9193	277.25	4.83893	11.8965		3.02405	0
29872	Tue Mar 28 12:36:34 2017_x000D_	77.5277	64.5475	-44.7324	-0.780728	1	67.1021	58.9193	277.25	4.83893	11.8478		4.23661	0
29873	Tue Mar 28 12:36:34 2017_x000D_	77.6241	64.4443	-52.9937	-0.924915	1	67.1021	58.9193	277.25	4.83893	11.8844		4.13658	0
29874	Tue Mar 28 12:36:34 2017_x000D_	77.5265	64.3469	-64.5456	-1.12653	1	67.1021	58.9193	277.25	4.83893	11.7527		2.92929	84.6219
29875	Tue Mar 28 12:36:34 2017_x000D_	77.6241	64.344	-78.9015	-1.37709	1	68.9452	56.784	315	5.49779	11.5099		3.02129	0
29876	Tue Mar 28 12:36:34 2017_x000D_	77.6255	64.4447	-89.3859	-1.56008	1	68.9452	56.784	315	5.49779	11.5773		2.91421	0
29877	Tue Mar 28 12:36:34 2017_x000D_	77.7226	64.4419	262.377	4.57933	1	68.9452	56.784	315	5.49779	11.6484		6.74999	0
29878	Tue Mar 28 12:36:34 2017_x000D_	77.6279	64.646	247.523	4.32009	1	68.9452	56.784	315	5.49779	11.7133		4.23298	79.4868
29879	Tue Mar 28 12:36:34 2017_x000D_	77.532	64.7495	238.89	4.16941	1	70.9839	55.0917	315	5.49779	11.6684		6.74291	0
29880	Tue Mar 28 12:36:34 2017_x000D_	77.437	64.9532	229.053	3.99773	1	70.9839	55.0917	315	5.49779	11.7852		9.52707	0
29881	Tue Mar 28 12:36:34 2017_x000D_	77.3432	65.2566	225.188	3.93027	1	70.9839	55.0917	315	5.49779	11.9902		23.2577	0
29882	Tue Mar 28 12:36:34 2017_x000D_	76.7673	65.7756	227.123	3.96404	1	70.9839	55.0917	315	5.49779	12.1488		14.8634	51.5405
29883	Tue Mar 28 12:36:34 2017_x000D_	76.383	66.0883	228.929	3.99556	1	72.3396	54.0364	315	5.49779	12.7121		12.6751	0
29884	Tue Mar 28 12:36:34 2017_x000D_	76.0955	66.3979	229.053	3.99773	1	72.3396	54.0364	315	5.49779	12.9195		23.3893	0
29885	Tue Mar 28 12:36:34 2017_x000D_	75.6176	67.0139	234.526	4.09326	1	72.3396	54.0364	315	5.49779	13.3851		8.44429	0
29886	Tue Mar 28 12:36:34 2017_x000D_	75.426	67.2201	238.891	4.16944	1	72.3396	54.0364	315	5.49779	13.5402		10.8238	42.2503
29887	Tue Mar 28 12:36:34 2017_x000D_	75.2355	67.5265	240.32	4.19437	1	73.4677	53.1933	336.853	5.87919	14.4418		20.1753	0
29888	Tue Mar 28 12:36:34 2017_x000D_	74.9515	68.1361	242.616	4.23445	1	73.4677	53.1933	336.853	5.87919	15.0163		8.45293	0
29889	Tue Mar 28 12:36:34 2017_x000D_	74.7598	68.3426	242.617	4.23446	1	73.4677	53.1933	336.853	5.87919	15.2043		16.1939	0
29890	Tue Mar 28 12:36:34 2017_x000D_	74.5718	68.8486	248.623	4.33928	1	73.4677	53.1933	336.853	5.87919	15.6942		10.8279	0
29891	Tue Mar 28 12:36:34 2017_x000D_	74.3812	69.1551	247.534	4.32028	1	73.4677	53.1933	336.853	5.87919	15.9879		18.2742	23.8424
29892	Tue Mar 28 12:36:35 2017_x000D_	74.2915	69.7576	252.04	4.39893	1	73.9341	52.5498	315.954	5.51443	17.2115		10.8238	0
29893	Tue Mar 28 12:36:35 2017_x000D_	74.101	70.064	251.139	4.38321	1	73.9341	52.5498	315.954	5.51443	17.515		13.443	0
29894	Tue Mar 28 12:36:35 2017_x000D_	73.9118	70.4702	251.14	4.38322	1	73.9341	52.5498	315.954	5.51443	17.9204		6.72424	0
29895	Tue Mar 28 12:36:35 2017_x000D_	73.8172	70.6734	248.623	4.33929	1	73.9341	52.5498	315.954	5.51443	18.124		19.0155	29.4058
29896	Tue Mar 28 12:36:35 2017_x000D_	73.6304	71.2791	248.623	4.33928	1	74.8235	52.1378	315	5.49779	19.1784		19.0109	0
29897	Tue Mar 28 12:36:35 2017_x000D_	73.4438	71.8847	248.622	4.33927	1	74.8235	52.1378	315	5.49779	19.795		10.8196	0
29898	Tue Mar 28 12:36:35 2017_x000D_	73.2534	72.191	247.533	4.32027	1	74.8235	52.1378	315	5.49779	20.1146		9.50258	0
29899	Tue Mar 28 12:36:35 2017_x000D_	73.1601	72.4937	246.197	4.29695	1	74.8235	52.1378	315	5.49779	20.4238		16.1844	23.8459
29900	Tue Mar 28 12:36:35 2017_x000D_	72.9722	72.9994	245.019	4.27639	1	75.2901	51.4943	315	5.49779	21.6297		9.49309	0
29901	Tue Mar 28 12:36:35 2017_x000D_	72.879	73.3018	248.622	4.33928	1	75.2901	51.4943	315	5.49779	21.9404		8.44869	0
29902	Tue Mar 28 12:36:35 2017_x000D_	72.6874	73.5082	248.623	4.33929	1	75.2901	51.4943	315	5.49779	22.1672		18.9928	0
29903	Tue Mar 28 12:36:35 2017_x000D_	72.5009	74.1132	248.623	4.33928	1	75.2901	51.4943	315	5.49779	22.7902		6.71754	0
29904	Tue Mar 28 12:36:35 2017_x000D_	72.4064	74.3162	246.196	4.29694	1	75.2901	51.4943	315	5.49779	23.0034		20.1336	38.5666
29905	Tue Mar 28 12:36:35 2017_x000D_	72.1229	74.9245	248.623	4.33929	1	75.9954	50.4195	334.191	5.83273	24.8091		9.49883	0
29906	Tue Mar 28 12:36:35 2017_x000D_	72.0297	75.2271	245.019	4.27638	1	75.9954	50.4195	334.191	5.83273	25.1226		13.4202	0
29907	Tue Mar 28 12:36:35 2017_x000D_	71.8408	75.6326	245.019	4.27638	1	75.9954	50.4195	334.191	5.83273	25.5531		10.8063	0
29908	Tue Mar 28 12:36:35 2017_x000D_	71.6506	75.9385	246.197	4.29694	1	75.9954	50.4195	334.191	5.83273	25.8862		16.1616	85.9502
29909	Tue Mar 28 12:36:35 2017_x000D_	71.463	76.4435	245.019	4.27638	1	77.2115	47.8254	284.073	4.95801	29.1897		5.97351	0
29910	Tue Mar 28 12:36:35 2017_x000D_	71.4656	76.6426	245.018	4.27637	1	77.2115	47.8254	284.073	4.95801	29.3845		8.44445	0
29911	Tue Mar 28 12:36:35 2017_x000D_	71.2741	76.8489	245.019	4.27638	1	77.2115	47.8254	284.073	4.95801	29.6246		5.97051	0
29912	Tue Mar 28 12:36:35 2017_x000D_	71.2767	77.0479	245.018	4.27637	1	77.2115	47.8254	284.073	4.95801	29.8191		13.4135	50.3752
29913	Tue Mar 28 12:36:36 2017_x000D_	71.0879	77.4532	245.018	4.27637	1	77.9392	46.3121	277.25	4.83893	31.8859		8.44665	0
29914	Tue Mar 28 12:36:36 2017_x000D_	70.8964	77.6596	245.019	4.27638	1	77.9392	46.3121	277.25	4.83893	32.1289		6.70938	0
29915	Tue Mar 28 12:36:36 2017_x000D_	70.8019	77.8623	242.612	4.23438	1	77.9392	46.3121	277.25	4.83893	32.3474		8.9528	0
29916	Tue Mar 28 12:36:36 2017_x000D_	70.8059	78.1607	241.247	4.21055	1	77.9392	46.3121	277.25	4.83893	32.6377		14.9838	0
29917	Tue Mar 28 12:36:36 2017_x000D_	70.5198	78.5701	231.119	4.03379	1	77.9392	46.3121	277.25	4.83893	33.1002		2.98822	33.6555
29918	Tue Mar 28 12:36:36 2017_x000D_	70.521	78.6697	225.216	3.93076	1	78.2111	45.2237	284.383	4.96342	34.3187		2.97949	0
29919	Tue Mar 28 12:36:36 2017_x000D_	70.5192	78.5704	215.289	3.7575	1	78.2111	45.2237	284.383	4.96342	34.2223		5.79737	0
29920	Tue Mar 28 12:36:36 2017_x000D_	70.7123	78.5629	195.834	3.41795	1	78.2111	45.2237	284.383	4.96342	34.1721		0.0067082	0
29921	Tue Mar 28 12:36:36 2017_x000D_	70.7121	78.5628	190.511	3.32504	1	78.2111	45.2237	284.383	4.96342	34.1721		4.09263	66.2533
29922	Tue Mar 28 12:36:36 2017_x000D_	70.8102	78.6576	170.608	2.97768	1	78.5381	43.0396	275.171	4.80264	36.4467		2.99438	0
29923	Tue Mar 28 12:36:36 2017_x000D_	70.8086	78.5578	162.36	2.83372	1	78.5381	43.0396	275.171	4.80264	36.3495		2.91189	0
29924	Tue Mar 28 12:36:36 2017_x000D_	70.7116	78.5613	156.095	2.72437	1	78.5381	43.0396	275.171	4.80264	36.3737		9.16473	0
29925	Tue Mar 28 12:36:36 2017_x000D_	70.4193	78.4725	139.746	2.43903	1	78.5381	43.0396	275.171	4.80264	36.3511		4.11782	60.9167
29926	Tue Mar 28 12:36:36 2017_x000D_	70.321	78.3767	135.83	2.37068	1	79.0713	41.0803	291.84	5.09357	38.3091		4.11997	0
29927	Tue Mar 28 12:36:36 2017_x000D_	70.2226	78.2809	131.927	2.30255	1	79.0713	41.0803	291.84	5.09357	38.2385		12.3493	0
29928	Tue Mar 28 12:36:36 2017_x000D_	69.9276	77.9938	123.505	2.15556	1	79.0713	41.0803	291.84	5.09357	38.0291		13.1607	0
29929	Tue Mar 28 12:36:36 2017_x000D_	69.7277	77.6033	123.503	2.15553	1	79.0713	41.0803	291.84	5.09357	37.6992		21.1645	56.5602
29930	Tue Mar 28 12:36:36 2017_x000D_	69.33	77.0206	128.069	2.23522	1	79.8107	39.346	314.23	5.48434	39.1052		10.576	0
29931	Tue Mar 28 12:36:36 2017_x000D_	69.1313	76.7294	129.786	2.26519	1	79.8107	39.346	314.23	5.48434	38.8789		22.781	0
29932	Tue Mar 28 12:36:36 2017_x000D_	68.5398	76.2532	135.819	2.37049	1	79.8107	39.346	314.23	5.48434	38.5898		10.5926	0
29933	Tue Mar 28 12:36:36 2017_x000D_	68.3407	75.9616	137.839	2.40574	1	79.8107	39.346	314.23	5.48434	38.3701		18.792	0
29934	Tue Mar 28 12:36:36 2017_x000D_	67.9433	75.4774	143.602	2.50633	1	79.8107	39.346	314.23	5.48434	38.0304		10.5225	23.8874
29935	Tue Mar 28 12:36:37 2017_x000D_	67.6477	75.2886	145.215	2.53448	1	80.278	38.7013	314.23	5.48434	38.706		10.5059	0
29936	Tue Mar 28 12:36:37 2017_x000D_	67.3525	75.1002	148.233	2.58716	1	80.278	38.7013	314.23	5.48434	38.6257		21.0574	0
29937	Tue Mar 28 12:36:37 2017_x000D_	66.761	74.7223	148.233	2.58715	1	80.278	38.7013	314.23	5.48434	38.4736		10.54	0
29938	Tue Mar 28 12:36:37 2017_x000D_	66.4649	74.5332	149.752	2.61367	1	80.278	38.7013	314.23	5.48434	38.4022		21.0898	33.0214
29939	Tue Mar 28 12:36:37 2017_x000D_	65.8725	74.1547	149.751	2.61365	1	81.1794	38.0696	336.938	5.88067	39.1974		6.53945	0
29940	Tue Mar 28 12:36:37 2017_x000D_	65.6754	74.0616	147.426	2.57308	1	81.1794	38.0696	336.938	5.88067	39.1893		10.5457	0
29941	Tue Mar 28 12:36:37 2017_x000D_	65.3792	73.8723	145.857	2.54568	1	81.1794	38.0696	336.938	5.88067	39.1341		18.7854	0
29942	Tue Mar 28 12:36:37 2017_x000D_	64.8835	73.4897	147.424	2.57304	1	81.1794	38.0696	336.938	5.88067	38.989		9.25295	32.5708
29943	Tue Mar 28 12:36:37 2017_x000D_	64.5884	73.4	143.614	2.50654	1	82.2646	38.1023	3.05343	0.0532924	39.4763		8.32073	0
29944	Tue Mar 28 12:36:37 2017_x000D_	64.3894	73.2068	143.613	2.50651	1	82.2646	38.1023	3.05343	0.0532924	39.3935		18.8059	0
29945	Tue Mar 28 12:36:37 2017_x000D_	63.8933	72.8236	141.883	2.47632	1	82.2646	38.1023	3.05343	0.0532924	39.282		8.32921	0
29946	Tue Mar 28 12:36:37 2017_x000D_	63.6941	72.6302	141.882	2.4763	1	82.2646	38.1023	3.05343	0.0532924	39.2051		21.183	0
29947	Tue Mar 28 12:36:37 2017_x000D_	63.0991	72.25	141.884	2.47635	1	82.2646	38.1023	3.05343	0.0532924	39.1584		8.34194	19.5419
29948	Tue Mar 28 12:36:37 2017_x000D_	62.8996	72.0563	141.883	2.47633	1	82.9157	38.122	0	0	39.3977		18.9529	0
29949	Tue Mar 28 12:36:37 2017_x000D_	62.4985	71.5682	139.74	2.43893	1	82.9157	38.122	0	0	39.1856		8.35258	0
29950	Tue Mar 28 12:36:37 2017_x000D_	62.2987	71.3743	139.74	2.43892	1	82.9157	38.122	0	0	39.1251		21.2336	0
29951	Tue Mar 28 12:36:37 2017_x000D_	61.7024	70.993	139.743	2.43898	1	82.9157	38.122	0	0	39.1217		8.36106	19.5388
29952	Tue Mar 28 12:36:37 2017_x000D_	61.5024	70.7989	139.742	2.43897	1	83.5667	38.1416	0	0	39.4123		6.57984	0
29953	Tue Mar 28 12:36:37 2017_x000D_	61.304	70.7054	141.88	2.47627	1	83.5667	38.1416	0	0	39.4465		8.36739	0
29954	Tue Mar 28 12:36:37 2017_x000D_	61.1039	70.5111	141.879	2.47625	1	83.5667	38.1416	0	0	39.4		18.924	0
29955	Tue Mar 28 12:36:37 2017_x000D_	60.6046	70.1256	143.604	2.50636	1	83.5667	38.1416	0	0	39.373		8.37594	14.5758
29956	Tue Mar 28 12:36:38 2017_x000D_	60.4042	69.9312	143.602	2.50634	1	83.3719	37.6965	276.244	4.82136	39.5802		14.7744	0
29957	Tue Mar 28 12:36:38 2017_x000D_	60.005	69.6428	145.838	2.54536	1	83.3719	37.6965	276.244	4.82136	39.58		6.60509	0
29958	Tue Mar 28 12:36:38 2017_x000D_	59.806	69.5486	143.604	2.50636	1	83.3719	37.6965	276.244	4.82136	39.6221		16.7816	0
29959	Tue Mar 28 12:36:38 2017_x000D_	59.4045	69.1591	143.601	2.50632	1	83.3719	37.6965	276.244	4.82136	39.5516		6.59853	0
29960	Tue Mar 28 12:36:38 2017_x000D_	59.2056	69.0652	145.837	2.54534	1	83.3719	37.6965	276.244	4.82136	39.598		6.61179	39.5278
29961	Tue Mar 28 12:36:38 2017_x000D_	59.0064	68.9709	143.604	2.50637	1	83.4387	36.3806	274.539	4.7916	40.7316		8.40139	0
29962	Tue Mar 28 12:36:38 2017_x000D_	58.8054	68.7759	143.603	2.50635	1	83.4387	36.3806	274.539	4.7916	40.6971		4.18797	0
29963	Tue Mar 28 12:36:38 2017_x000D_	58.7052	68.6787	144.149	2.51587	1	83.4387	36.3806	274.539	4.7916	40.6806		8.40563	0
29964	Tue Mar 28 12:36:38 2017_x000D_	58.5041	68.4836	144.147	2.51584	1	83.4387	36.3806	274.539	4.7916	40.6489		6.62407	64.3029
29965	Tue Mar 28 12:36:38 2017_x000D_	58.3044	68.3894	149.707	2.61288	1	82.6704	34.3796	253.075	4.41699	41.8374		4.20508	0
29966	Tue Mar 28 12:36:38 2017_x000D_	58.2036	68.292	153.464	2.67844	1	82.6704	34.3796	253.075	4.41699	41.8172		0.0201246	0
29967	Tue Mar 28 12:36:38 2017_x000D_	58.2039	68.2926	163.956	2.86157	1	82.6704	34.3796	253.075	4.41699	41.8175		0.0108167	0
29968	Tue Mar 28 12:36:38 2017_x000D_	58.2037	68.2929	170.87	2.98224	1	82.6704	34.3796	253.075	4.41699	41.8178		2.95109	58.3631
29969	Tue Mar 28 12:36:38 2017_x000D_	58.1054	68.2966	181.905	3.17484	1	81.8908	32.5972	249.347	4.35193	42.8975		4.205	0
29970	Tue Mar 28 12:36:38 2017_x000D_	58.0047	68.1991	184.683	3.22333	1	81.8908	32.5972	249.347	4.35193	42.8724		2.95387	0
29971	Tue Mar 28 12:36:38 2017_x000D_	57.9063	68.2026	190.588	3.32639	1	81.8908	32.5972	249.347	4.35193	42.9302		9.43224	0
29972	Tue Mar 28 12:36:38 2017_x000D_	57.6121	68.3135	199.69	3.48524	1	81.8908	32.5972	249.347	4.35193	43.1869		5.92831	52.5741
29973	Tue Mar 28 12:36:38 2017_x000D_	57.4146	68.3201	205.027	3.5784	1	81.0996	31.0335	248.681	4.3403	44.1732		10.8322	0
29974	Tue Mar 28 12:36:38 2017_x000D_	57.1221	68.5318	211.254	3.68707	1	81.0996	31.0335	248.681	4.3403	44.5089		5.9343	0
29975	Tue Mar 28 12:36:38 2017_x000D_	56.9244	68.5384	211.252	3.68705	1	81.0996	31.0335	248.681	4.3403	44.6213		19.2899	0
29976	Tue Mar 28 12:36:38 2017_x000D_	56.4377	68.9586	212.661	3.71163	1	81.0996	31.0335	248.681	4.3403	45.2385		6.70516	0
29977	Tue Mar 28 12:36:38 2017_x000D_	56.2418	69.0662	215.09	3.75402	1	81.0996	31.0335	248.681	4.3403	45.4356		13.4129	81.1952
29978	Tue Mar 28 12:36:39 2017_x000D_	55.8499	69.2814	215.089	3.75401	1	80.5807	28.3772	273.615	4.77547	47.7992		8.5459	0
29979	Tue Mar 28 12:36:39 2017_x000D_	55.6558	69.4899	215.09	3.75402	1	80.5807	28.3772	273.615	4.77547	48.0781		17.5329	0
29980	Tue Mar 28 12:36:39 2017_x000D_	55.1665	69.8095	211.255	3.68709	1	80.5807	28.3772	273.615	4.77547	48.6057		10.8478	0
29981	Tue Mar 28 12:36:39 2017_x000D_	54.8735	70.0214	212.662	3.71165	1	80.5807	28.3772	273.615	4.77547	48.9398		18.9238	79.2374
29982	Tue Mar 28 12:36:39 2017_x000D_	54.2831	70.2435	212.66	3.71161	1	80.7136	25.7393	266.947	4.6591	51.7609		8.55233	0
29983	Tue Mar 28 12:36:39 2017_x000D_	54.0889	70.4522	212.661	3.71163	1	80.7136	25.7393	266.947	4.6591	52.0396		21.7173	0
29984	Tue Mar 28 12:36:39 2017_x000D_	53.5023	70.8764	212.661	3.71164	1	80.7136	25.7393	266.947	4.6591	52.705		12.3271	0
29985	Tue Mar 28 12:36:39 2017_x000D_	53.1077	70.991	215.087	3.75397	1	80.7136	25.7393	266.947	4.6591	53.0076		19.3328	73.5882
29986	Tue Mar 28 12:36:39 2017_x000D_	52.6198	71.412	213.62	3.72838	1	80.4007	23.3064	263.377	4.5968	55.5511		10.8628	0
29987	Tue Mar 28 12:36:39 2017_x000D_	52.3264	71.6242	215.088	3.75399	1	80.4007	23.3064	263.377	4.5968	55.8818		8.55862	0
29988	Tue Mar 28 12:36:39 2017_x000D_	52.132	71.833	215.088	3.754	1	80.4007	23.3064	263.377	4.5968	56.16		21.7389	0
29989	Tue Mar 28 12:36:39 2017_x000D_	51.5448	72.2576	215.088	3.754	1	80.4007	23.3064	263.377	4.5968	56.8233		9.48245	0
29990	Tue Mar 28 12:36:39 2017_x000D_	51.249	72.369	214.193	3.73838	1	80.4007	23.3064	263.377	4.5968	57.0698		20.1799	53.1539
29991	Tue Mar 28 12:36:39 2017_x000D_	50.6594	72.6928	216.678	3.78175	1	80.2718	21.5393	262.18	4.57591	59.1065		10.8827	0
29992	Tue Mar 28 12:36:39 2017_x000D_	50.3654	72.9053	215.086	3.75397	1	80.2718	21.5393	262.18	4.57591	59.4379		8.56505	0
29993	Tue Mar 28 12:36:39 2017_x000D_	50.1709	73.1143	215.087	3.75398	1	80.2718	21.5393	262.18	4.57591	59.7164		21.763	0
29994	Tue Mar 28 12:36:39 2017_x000D_	49.583	73.5393	215.087	3.75398	1	80.2718	21.5393	262.18	4.57591	60.3805		13.468	106.137
29995	Tue Mar 28 12:36:39 2017_x000D_	49.1895	73.7554	215.087	3.75397	1	80.6666	18.0235	262.18	4.57591	64.0067		8.56929	0
29996	Tue Mar 28 12:36:39 2017_x000D_	48.9949	73.9645	215.087	3.75398	1	80.6666	18.0235	262.18	4.57591	64.2845		20.2108	0
29997	Tue Mar 28 12:36:39 2017_x000D_	48.4044	74.2888	212.663	3.71167	1	80.6666	18.0235	262.18	4.57591	64.8586		8.56929	0
29998	Tue Mar 28 12:36:39 2017_x000D_	48.2098	74.4979	212.664	3.71169	1	80.6666	18.0235	262.18	4.57591	65.1368		20.2189	86.0318
29999	Tue Mar 28 12:36:40 2017_x000D_	47.6191	74.8224	215.086	3.75397	1	80.8108	15.1594	262.18	4.57591	68.2742		8.57353	0
30000	Tue Mar 28 12:36:40 2017_x000D_	47.4244	75.0316	215.087	3.75398	1	80.8108	15.1594	262.18	4.57591	68.5517		20.2323	0
30001	Tue Mar 28 12:36:40 2017_x000D_	46.8333	75.3563	212.664	3.71168	1	80.8108	15.1594	262.18	4.57591	69.1241		8.57558	0
30002	Tue Mar 28 12:36:40 2017_x000D_	46.6385	75.5655	212.665	3.7117	1	80.8108	15.1594	262.18	4.57591	69.402		12.3874	0
30003	Tue Mar 28 12:36:40 2017_x000D_	46.2421	75.6811	215.085	3.75395	1	80.8108	15.1594	262.18	4.57591	69.6984		8.57777	26.4814
30004	Tue Mar 28 12:36:40 2017_x000D_	46.0473	75.8904	215.086	3.75396	1	80.8551	14.2778	262.18	4.57591	70.7651		21.8104	0
30005	Tue Mar 28 12:36:40 2017_x000D_	45.4581	76.3163	215.086	3.75396	1	80.8551	14.2778	262.18	4.57591	71.4263		13.5044	0
30006	Tue Mar 28 12:36:40 2017_x000D_	45.0636	76.5331	215.086	3.75395	1	80.8551	14.2778	262.18	4.57591	71.8105		10.9043	0
30007	Tue Mar 28 12:36:40 2017_x000D_	44.769	76.746	216.675	3.78169	1	80.8551	14.2778	262.18	4.57591	72.1421		10.9169	79.6184
30008	Tue Mar 28 12:36:40 2017_x000D_	44.4741	76.9592	215.086	3.75395	1	80.7706	11.6252	262.18	4.57591	74.7393		13.5111	0
30009	Tue Mar 28 12:36:40 2017_x000D_	44.0794	77.1761	215.085	3.75394	1	80.7706	11.6252	262.18	4.57591	75.121		8.58406	0
30010	Tue Mar 28 12:36:40 2017_x000D_	43.8844	77.3855	215.086	3.75396	1	80.7706	11.6252	262.18	4.57591	75.399		13.5152	0
30011	Tue Mar 28 12:36:40 2017_x000D_	43.4896	77.6025	215.085	3.75394	1	80.7706	11.6252	262.18	4.57591	75.7818		6.76286	40.1686
30012	Tue Mar 28 12:36:40 2017_x000D_	43.292	77.711	212.665	3.7117	1	80.6195	10.2948	238.87	4.16907	77.0603		8.58406	0
30013	Tue Mar 28 12:36:40 2017_x000D_	43.097	77.9204	212.666	3.71172	1	80.6195	10.2948	238.87	4.16907	77.338		6.75904	0
30014	Tue Mar 28 12:36:40 2017_x000D_	42.8996	78.029	215.085	3.75395	1	80.6195	10.2948	238.87	4.16907	77.5288		4.29831	0
30015	Tue Mar 28 12:36:40 2017_x000D_	42.8019	78.1338	211.265	3.68727	1	80.6195	10.2948	238.87	4.16907	77.6679		13.5298	0
30016	Tue Mar 28 12:36:40 2017_x000D_	42.4066	78.3509	206.202	3.5989	1	80.6195	10.2948	238.87	4.16907	78.0504		9.55198	72.7411
30017	Tue Mar 28 12:36:40 2017_x000D_	42.1087	78.4633	202.477	3.53389	1	78.4973	9.122	187.655	3.2752	78.3093		10.9353	0
30018	Tue Mar 28 12:36:40 2017_x000D_	41.8129	78.6763	185.08	3.23026	1	78.4973	9.122	187.655	3.2752	78.6355		6.01621	0
30019	Tue Mar 28 12:36:40 2017_x000D_	41.6125	78.6838	179.31	3.12955	1	78.4973	9.122	187.655	3.2752	78.7358		0.0108167	0
30020	Tue Mar 28 12:36:41 2017_x000D_	41.6123	78.6835	173.582	3.02958	1	78.4973	9.122	187.655	3.2752	78.7357		9.01804	37.961
30021	Tue Mar 28 12:36:41 2017_x000D_	41.3119	78.6945	161.735	2.82281	1	77.4412	8.425	199.898	3.48887	79.0135		8.49239	0
30022	Tue Mar 28 12:36:41 2017_x000D_	41.1066	78.4996	148.859	2.59808	1	77.4412	8.425	199.898	3.48887	78.9345		9.01826	0
30023	Tue Mar 28 12:36:41 2017_x000D_	40.8062	78.5108	142.586	2.48859	1	77.4412	8.425	199.898	3.48887	79.0831		10.8372	0
30024	Tue Mar 28 12:36:41 2017_x000D_	40.5987	78.2151	128.373	2.24054	1	77.4412	8.425	199.898	3.48887	78.9179		8.49044	37.9675
30025	Tue Mar 28 12:36:41 2017_x000D_	40.3933	78.0204	120.495	2.10304	1	76.3849	7.72791	190.926	3.33229	78.9711		9.54342	0
30026	Tue Mar 28 12:36:41 2017_x000D_	40.2858	77.721	111.627	1.94826	1	76.3849	7.72791	190.926	3.33229	78.7539		12.4668	0
30027	Tue Mar 28 12:36:41 2017_x000D_	40.1753	77.3204	108.923	1.90107	1	76.3849	7.72791	190.926	3.33229	78.449		25.821	0
30028	Tue Mar 28 12:36:41 2017_x000D_	39.8533	76.5222	111.626	1.94823	1	76.3849	7.72791	190.926	3.33229	77.8923		13.5037	91.577
30029	Tue Mar 28 12:36:41 2017_x000D_	39.6421	76.1247	111.627	1.94826	1	73.3339	7.6301	180	3.14159	76.3325		12.4968	0
30030	Tue Mar 28 12:36:41 2017_x000D_	39.5311	75.7232	114.238	1.99383	1	73.3339	7.6301	180	3.14159	76.0217		12.5034	0
30031	Tue Mar 28 12:36:41 2017_x000D_	39.42	75.3215	116.755	2.03775	1	73.3339	7.6301	180	3.14159	75.7118		23.0493	0
30032	Tue Mar 28 12:36:41 2017_x000D_	39.1	74.623	120.474	2.10268	1	73.3339	7.6301	180	3.14159	75.233		8.53078	0
30033	Tue Mar 28 12:36:41 2017_x000D_	38.8936	74.4274	120.477	2.10272	1	73.3339	7.6301	180	3.14159	75.1533		20.304	71.9799
30034	Tue Mar 28 12:36:41 2017_x000D_	38.5759	73.8298	125.956	2.19835	1	70.9358	7.55331	180	3.14159	73.7546		10.9149	0
30035	Tue Mar 28 12:36:41 2017_x000D_	38.3666	73.5322	124.344	2.17021	1	70.9358	7.55331	180	3.14159	73.5797		17.0915	0
30036	Tue Mar 28 12:36:41 2017_x000D_	37.9529	73.1405	132.407	2.31094	1	70.9358	7.55331	180	3.14159	73.4136		9.61795	0
30037	Tue Mar 28 12:36:41 2017_x000D_	37.8439	72.839	132.676	2.31564	1	70.9358	7.55331	180	3.14159	73.1935		4.26539	32.7259
30038	Tue Mar 28 12:36:41 2017_x000D_	37.7407	72.7412	132.403	2.31087	1	69.8455	7.5183	180	3.14159	72.6963		23.6534	0
30039	Tue Mar 28 12:36:41 2017_x000D_	37.2204	72.1488	134.529	2.34797	1	69.8455	7.5183	180	3.14159	72.3982		10.8959	0
30040	Tue Mar 28 12:36:41 2017_x000D_	36.9126	71.956	132.406	2.31092	1	69.8455	7.5183	180	3.14159	72.3657		17.1378	0
30041	Tue Mar 28 12:36:41 2017_x000D_	36.4981	71.5629	132.408	2.31095	1	69.8455	7.5183	180	3.14159	72.2064		13.6018	91.7833
30042	Tue Mar 28 12:36:42 2017_x000D_	36.2852	71.1626	132.404	2.31088	1	66.8027	7.1996	180	3.14159	70.8702		15.1911	0
30043	Tue Mar 28 12:36:42 2017_x000D_	35.971	70.7655	134.526	2.34792	1	66.8027	7.1996	180	3.14159	70.6485		6.77536	0
30044	Tue Mar 28 12:36:42 2017_x000D_	35.7662	70.6703	132.678	2.31568	1	66.8027	7.1996	180	3.14159	70.6526		6.80419	0
30045	Tue Mar 28 12:36:42 2017_x000D_	35.6598	70.47	130.574	2.27894	1	66.8027	7.1996	180	3.14159	70.5197		17.1802	0
30046	Tue Mar 28 12:36:42 2017_x000D_	35.2443	70.0759	130.576	2.27898	1	66.8027	7.1996	180	3.14159	70.3517		8.5944	32.7408
30047	Tue Mar 28 12:36:42 2017_x000D_	35.0364	69.8788	130.577	2.27899	1	65.7119	7.1646	180	3.14159	69.8144		6.81354	0
30048	Tue Mar 28 12:36:42 2017_x000D_	34.9299	69.6782	128.343	2.24	1	65.7119	7.1646	180	3.14159	69.6813		15.2314	0
30049	Tue Mar 28 12:36:42 2017_x000D_	34.6148	69.2801	130.574	2.27895	1	65.7119	7.1646	180	3.14159	69.4648		8.60495	0
30050	Tue Mar 28 12:36:42 2017_x000D_	34.4067	69.0827	130.575	2.27897	1	65.7119	7.1646	180	3.14159	69.382		15.2323	39.2992
30051	Tue Mar 28 12:36:42 2017_x000D_	34.0918	68.6844	128.344	2.24003	1	64.4026	7.1226	155.232	2.70931	68.6192		6.83665	0
30052	Tue Mar 28 12:36:42 2017_x000D_	33.9846	68.4833	130.573	2.27893	1	64.4026	7.1226	155.232	2.70931	68.4864		12.9148	0
30053	Tue Mar 28 12:36:42 2017_x000D_	33.6723	68.187	130.139	2.27136	1	64.4026	7.1226	155.232	2.70931	68.3609		6.84071	0
30054	Tue Mar 28 12:36:42 2017_x000D_	33.565	67.9858	132.399	2.31079	1	64.4026	7.1226	155.232	2.70931	68.2297		8.62398	94.0048
30055	Tue Mar 28 12:36:42 2017_x000D_	33.3565	67.7879	132.399	2.3108	1	62.1133	9.2622	135	2.35619	65.209		6.83383	0
30056	Tue Mar 28 12:36:42 2017_x000D_	33.2495	67.5868	130.137	2.27132	1	62.1133	9.2622	135	2.35619	65.0759		6.81142	0
30057	Tue Mar 28 12:36:42 2017_x000D_	33.0437	67.4909	128.347	2.24008	1	62.1133	9.2622	135	2.35619	65.0817		4.3164	0
30058	Tue Mar 28 12:36:42 2017_x000D_	32.9392	67.392	132.401	2.31083	1	62.1133	9.2622	135	2.35619	65.04		22.0553	0
30059	Tue Mar 28 12:36:42 2017_x000D_	32.5155	66.7912	140.597	2.45389	1	62.1133	9.2622	135	2.35619	64.6963		3.04991	70.583
30060	Tue Mar 28 12:36:42 2017_x000D_	32.4139	66.7948	147.041	2.56635	1	60.2928	10.7526	124.245	2.16848	62.5936		6.83172	0
30061	Tue Mar 28 12:36:42 2017_x000D_	32.3063	66.5941	166.956	2.91393	1	60.2928	10.7526	124.245	2.16848	62.4621		6.09032	0
30062	Tue Mar 28 12:36:42 2017_x000D_	32.1034	66.6008	172.78	3.01557	1	60.2928	10.7526	124.245	2.16848	62.5593		9.63363	0
30063	Tue Mar 28 12:36:43 2017_x000D_	31.7958	66.5086	187.581	3.27391	1	60.2928	10.7526	124.245	2.16848	62.6164		3.03482	56.3872
30064	Tue Mar 28 12:36:43 2017_x000D_	31.6947	66.5121	199.468	3.48137	1	58.9196	12.036	124.044	2.16497	60.9003		3.04061	0
30065	Tue Mar 28 12:36:43 2017_x000D_	31.5934	66.5154	205.929	3.59414	1	58.9196	12.036	124.044	2.16497	60.9486		11.0224	0
30066	Tue Mar 28 12:36:43 2017_x000D_	31.2951	66.7299	220.64	3.85089	1	58.9196	12.036	124.044	2.16497	61.2743		3.04342	0
30067	Tue Mar 28 12:36:43 2017_x000D_	31.1937	66.733	226.966	3.96131	1	58.9196	12.036	124.044	2.16497	61.3228		8.66856	37.5879
30068	Tue Mar 28 12:36:43 2017_x000D_	30.9965	66.9442	235.063	4.10263	1	58.0042	12.8915	126.433	2.20667	60.4244		8.67704	0
30069	Tue Mar 28 12:36:43 2017_x000D_	30.7991	67.1556	235.063	4.10263	1	58.0042	12.8915	126.433	2.20667	60.7018		13.7458	0
30070	Tue Mar 28 12:36:43 2017_x000D_	30.6077	67.5719	235.063	4.10263	1	58.0042	12.8915	126.433	2.20667	61.1597		21.7012	0
30071	Tue Mar 28 12:36:43 2017_x000D_	30.1141	68.1007	231.037	4.03236	1	58.0042	12.8915	126.433	2.20667	61.854		11.0782	0
30072	Tue Mar 28 12:36:43 2017_x000D_	29.9196	68.4146	229.081	3.99821	1	58.0042	12.8915	126.433	2.20667	62.2219		21.7096	82.8797
30073	Tue Mar 28 12:36:43 2017_x000D_	29.4257	68.9435	221.077	3.85852	1	55.5398	14.1401	153.182	2.67354	60.7072		11.0782	0
30074	Tue Mar 28 12:36:43 2017_x000D_	29.2312	69.2574	218.859	3.8198	1	55.5398	14.1401	153.182	2.67354	61.0742		9.68331	0
30075	Tue Mar 28 12:36:43 2017_x000D_	28.9287	69.37	214.898	3.75068	1	55.5398	14.1401	153.182	2.67354	61.3065		22.1142	0
30076	Tue Mar 28 12:36:43 2017_x000D_	28.3299	69.7999	209.893	3.66332	1	55.5398	14.1401	153.182	2.67354	61.9548		11.0622	91.9376
30077	Tue Mar 28 12:36:43 2017_x000D_	28.0304	70.015	208.561	3.64008	1	52.8467	15.6026	148.283	2.58802	59.8043		20.5677	0
30078	Tue Mar 28 12:36:43 2017_x000D_	27.4282	70.3427	205.958	3.59465	1	52.8467	15.6026	148.283	2.58802	60.3538		9.68155	0
30079	Tue Mar 28 12:36:43 2017_x000D_	27.1258	70.4554	209.892	3.66331	1	52.8467	15.6026	148.283	2.58802	60.5838		11.0695	0
30080	Tue Mar 28 12:36:43 2017_x000D_	26.826	70.6705	208.561	3.64008	1	52.8467	15.6026	148.283	2.58802	60.9061		17.8897	62.4689
30081	Tue Mar 28 12:36:43 2017_x000D_	26.3257	70.995	212.459	3.70812	1	51.0477	16.6512	147.544	2.57512	59.7028		12.6381	0
30082	Tue Mar 28 12:36:43 2017_x000D_	25.9208	71.1113	214.894	3.75061	1	51.0477	16.6512	147.544	2.57512	59.9772		6.86531	0
30083	Tue Mar 28 12:36:43 2017_x000D_	25.7198	71.2207	212.458	3.70808	1	51.0477	16.6512	147.544	2.57512	60.1609		17.8989	0
30084	Tue Mar 28 12:36:44 2017_x000D_	25.2192	71.5453	216.494	3.77854	1	51.0477	16.6512	147.544	2.57512	60.6669		17.3902	0
30085	Tue Mar 28 12:36:44 2017_x000D_	24.8236	71.969	216.496	3.77856	1	51.0477	16.6512	147.544	2.57512	61.219		9.70332	42.4728
30086	Tue Mar 28 12:36:44 2017_x000D_	24.5205	72.0819	220.637	3.85084	1	49.9143	17.4996	136.007	2.37377	60.2003		8.69619	0
30087	Tue Mar 28 12:36:44 2017_x000D_	24.3227	72.2938	220.637	3.85084	1	49.9143	17.4996	136.007	2.37377	60.4759		17.3943	0
30088	Tue Mar 28 12:36:44 2017_x000D_	23.9269	72.7175	220.638	3.85085	1	49.9143	17.4996	136.007	2.37377	61.0275		8.69619	0
30089	Tue Mar 28 12:36:44 2017_x000D_	23.7291	72.9294	220.638	3.85086	1	49.9143	17.4996	136.007	2.37377	61.3036		11.0904	38.5971
30090	Tue Mar 28 12:36:44 2017_x000D_	23.4288	73.145	218.853	3.8197	1	48.7913	18.1274	149.346	2.60658	60.5821		17.9246	0
30091	Tue Mar 28 12:36:44 2017_x000D_	22.9275	73.4701	218.237	3.80896	1	48.7913	18.1274	149.346	2.60658	61.0881		8.70248	0
30092	Tue Mar 28 12:36:44 2017_x000D_	22.7295	73.6821	218.238	3.80897	1	48.7913	18.1274	149.346	2.60658	61.364		17.9355	0
30093	Tue Mar 28 12:36:44 2017_x000D_	22.2279	74.0074	218.852	3.81968	1	48.7913	18.1274	149.346	2.60658	61.8724		8.70248	85.8289
30094	Tue Mar 28 12:36:44 2017_x000D_	22.0299	74.2194	218.852	3.81969	1	46.1188	19.1486	160.102	2.79431	60.1088		15.3877	0
30095	Tue Mar 28 12:36:44 2017_x000D_	21.6304	74.5411	216.498	3.77859	1	46.1188	19.1486	160.102	2.79431	60.5641		8.70468	0
30096	Tue Mar 28 12:36:44 2017_x000D_	21.4324	74.7532	216.498	3.77861	1	46.1188	19.1486	160.102	2.79431	60.8382		13.7629	0
30097	Tue Mar 28 12:36:44 2017_x000D_	21.0295	74.9726	216.497	3.77859	1	46.1188	19.1486	160.102	2.79431	61.2029		6.88158	0
30098	Tue Mar 28 12:36:44 2017_x000D_	20.8281	75.0824	218.851	3.81968	1	46.1188	19.1486	160.102	2.79431	61.3857		15.3962	106.646
30099	Tue Mar 28 12:36:44 2017_x000D_	20.4284	75.4043	216.497	3.77859	1	42.7804	20.3701	171.074	2.9858	59.4001		8.70672	0
30100	Tue Mar 28 12:36:44 2017_x000D_	20.2303	75.6164	216.498	3.7786	1	42.7804	20.3701	171.074	2.9858	59.6713		22.2084	0
30101	Tue Mar 28 12:36:44 2017_x000D_	19.629	76.0482	216.498	3.7786	1	42.7804	20.3701	171.074	2.9858	60.2996		6.88829	0
30102	Tue Mar 28 12:36:44 2017_x000D_	19.4274	76.1581	218.851	3.81967	1	42.7804	20.3701	171.074	2.9858	60.4786		15.4069	62.5628
30103	Tue Mar 28 12:36:44 2017_x000D_	19.0274	76.4802	216.498	3.7786	1	40.7833	20.9706	169.074	2.95089	59.6208		8.71096	0
30104	Tue Mar 28 12:36:44 2017_x000D_	18.8292	76.6924	216.498	3.77861	1	40.7833	20.9706	169.074	2.95089	59.8907		13.7845	0
30105	Tue Mar 28 12:36:44 2017_x000D_	18.4257	76.9122	216.498	3.7786	1	40.7833	20.9706	169.074	2.95089	60.2439		8.71316	0
30106	Tue Mar 28 12:36:45 2017_x000D_	18.2275	77.1245	216.498	3.77861	1	40.7833	20.9706	169.074	2.95089	60.5147		6.16322	44.3546
30107	Tue Mar 28 12:36:45 2017_x000D_	18.0222	77.1321	216.497	3.77858	1	39.4416	21.5917	162.665	2.83904	59.5275		8.7174	0
30108	Tue Mar 28 12:36:45 2017_x000D_	17.8239	77.3445	216.497	3.77859	1	39.4416	21.5917	162.665	2.83904	59.7972		6.89619	0
30109	Tue Mar 28 12:36:45 2017_x000D_	17.622	77.4544	214.004	3.73507	1	39.4416	21.5917	162.665	2.83904	59.9728		11.1246	0
30110	Tue Mar 28 12:36:45 2017_x000D_	17.3208	77.6707	212.47	3.70831	1	39.4416	21.5917	162.665	2.83904	60.2842		8.71725	0
30111	Tue Mar 28 12:36:45 2017_x000D_	17.1224	77.883	212.472	3.70833	1	39.4416	21.5917	162.665	2.83904	60.5546		4.36601	50.3062
30112	Tue Mar 28 12:36:45 2017_x000D_	17.023	77.9893	208.589	3.64057	1	37.8813	22.206	153.091	2.67194	59.5554		3.10388	0
30113	Tue Mar 28 12:36:45 2017_x000D_	16.9196	77.9929	191.081	3.335	1	37.8813	22.206	153.091	2.67194	59.5951		4.33269	0
30114	Tue Mar 28 12:36:45 2017_x000D_	17.0255	78.0911	182.152	3.17915	1	37.8813	22.206	153.091	2.67194	59.6499		3.08322	0
30115	Tue Mar 28 12:36:45 2017_x000D_	17.0216	77.9884	173.649	3.03074	1	37.8813	22.206	153.091	2.67194	59.555		6.87648	80.8941
30116	Tue Mar 28 12:36:45 2017_x000D_	17.2307	78.0823	158.247	2.76193	1	35.6248	23.6822	158.16	2.76041	57.4257		3.05912	0
30117	Tue Mar 28 12:36:45 2017_x000D_	17.2345	78.1842	147.701	2.57786	1	35.6248	23.6822	158.16	2.76041	57.521		6.87617	0
30118	Tue Mar 28 12:36:45 2017_x000D_	17.026	78.089	129.032	2.25203	1	35.6248	23.6822	158.16	2.76041	57.498		3.0735	0
30119	Tue Mar 28 12:36:45 2017_x000D_	17.0228	77.9866	122.599	2.13975	1	35.6248	23.6822	158.16	2.76041	57.4021		4.33678	86.3487
30120	Tue Mar 28 12:36:45 2017_x000D_	16.9169	77.8882	113.342	1.9782	1	33.1499	25.1517	153.963	2.68717	55.1783		6.86411	0
30121	Tue Mar 28 12:36:45 2017_x000D_	16.8074	77.6873	103.355	1.80389	1	33.1499	25.1517	153.963	2.68717	55.0188		6.14769	0
30122	Tue Mar 28 12:36:45 2017_x000D_	16.8003	77.4825	103.354	1.80387	1	33.1499	25.1517	153.963	2.68717	54.8254		9.70857	0
30123	Tue Mar 28 12:36:45 2017_x000D_	16.6869	77.1794	101.007	1.76291	1	33.1499	25.1517	153.963	2.68717	54.5702		24.7929	0
30124	Tue Mar 28 12:36:45 2017_x000D_	16.5554	76.3635	103.935	1.814	1	33.1499	25.1517	153.963	2.68717	53.8333		15.6955	68.1249
30125	Tue Mar 28 12:36:45 2017_x000D_	16.4344	75.8545	106.09	1.85162	1	31.1322	26.1936	159.508	2.78394	51.7903		21.7679	0
30126	Tue Mar 28 12:36:45 2017_x000D_	16.3063	75.1403	109.589	1.91269	1	31.1322	26.1936	159.508	2.78394	51.1428		13.7785	0
30127	Tue Mar 28 12:36:46 2017_x000D_	16.086	74.7373	109.591	1.91272	1	31.1322	26.1936	159.508	2.78394	50.822		22.4436	0
30128	Tue Mar 28 12:36:46 2017_x000D_	15.8545	74.0259	116.043	2.02534	1	31.1322	26.1936	159.508	2.78394	50.2129		6.90338	50.3128
30129	Tue Mar 28 12:36:46 2017_x000D_	15.7441	73.824	118.651	2.07086	1	29.5717	26.808	154.038	2.68848	49.0072		19.5147	0
30130	Tue Mar 28 12:36:46 2017_x000D_	15.5163	73.2147	118.648	2.0708	1	29.5717	26.808	154.038	2.68848	48.4885		9.76193	0
30131	Tue Mar 28 12:36:46 2017_x000D_	15.4021	72.91	122.552	2.13893	1	29.5717	26.808	154.038	2.68848	48.2304		8.74563	0
30132	Tue Mar 28 12:36:46 2017_x000D_	15.1886	72.7115	122.554	2.13898	1	29.5717	26.808	154.038	2.68848	48.1041		18.0257	47.7712
30133	Tue Mar 28 12:36:46 2017_x000D_	14.8607	72.208	126.598	2.20956	1	28.2199	27.6496	160.102	2.79431	46.5179		9.77669	0
30134	Tue Mar 28 12:36:46 2017_x000D_	14.7467	71.9027	122.552	2.13894	1	28.2199	27.6496	160.102	2.79431	46.2587		15.4844	0
30135	Tue Mar 28 12:36:46 2017_x000D_	14.4221	71.5014	124.993	2.18155	1	28.2199	27.6496	160.102	2.79431	45.9713		9.77493	0
30136	Tue Mar 28 12:36:46 2017_x000D_	14.308	71.1962	124.091	2.1658	1	28.2199	27.6496	160.102	2.79431	45.7148		19.8534	70.5241
30137	Tue Mar 28 12:36:46 2017_x000D_	13.8762	70.6947	122.555	2.13899	1	26.4012	29.1391	135	2.35619	43.4021		13.8589	0
30138	Tue Mar 28 12:36:46 2017_x000D_	13.6547	70.2893	122.554	2.13897	1	26.4012	29.1391	135	2.35619	43.0791		6.93138	0
30139	Tue Mar 28 12:36:46 2017_x000D_	13.544	70.0865	119.987	2.09417	1	26.4012	29.1391	135	2.35619	42.9185		8.78159	0
30140	Tue Mar 28 12:36:46 2017_x000D_	13.3297	69.8871	119.99	2.09422	1	26.4012	29.1391	135	2.35619	42.7933		20.8229	0
30141	Tue Mar 28 12:36:46 2017_x000D_	12.9967	69.2781	122.554	2.13898	1	26.4012	29.1391	135	2.35619	42.3181		6.93809	103.254
30142	Tue Mar 28 12:36:46 2017_x000D_	12.8859	69.0751	119.99	2.09421	1	23.8873	31.4899	135	2.35619	39.1622		15.5486	0
30143	Tue Mar 28 12:36:46 2017_x000D_	12.56	68.6721	122.556	2.139	1	23.8873	31.4899	135	2.35619	38.8693		12.4102	0
30144	Tue Mar 28 12:36:46 2017_x000D_	12.545	68.2587	122.549	2.13888	1	23.8873	31.4899	135	2.35619	38.4785		17.6097	0
30145	Tue Mar 28 12:36:46 2017_x000D_	12.1154	67.8587	122.554	2.13896	1	23.8873	31.4899	135	2.35619	38.2265		11.2185	98.6167
30146	Tue Mar 28 12:36:46 2017_x000D_	11.8968	67.5553	124.09	2.16577	1	21.3836	33.62	122.682	2.14121	35.2364		16.7657	0
30147	Tue Mar 28 12:36:46 2017_x000D_	11.6703	67.0444	122.551	2.13893	1	21.3836	33.62	122.682	2.14121	34.8072		8.8196	0
30148	Tue Mar 28 12:36:46 2017_x000D_	11.4552	66.844	122.554	2.13897	1	21.3836	33.62	122.682	2.14121	34.6757		6.96227	0
30149	Tue Mar 28 12:36:47 2017_x000D_	11.344	66.6403	119.993	2.09428	1	21.3836	33.62	122.682	2.14121	34.5128		13.9396	98.663
30150	Tue Mar 28 12:36:47 2017_x000D_	11.1211	66.2326	119.993	2.09427	1	19.0895	35.9765	122.682	2.14121	31.2878		6.97592	0
30151	Tue Mar 28 12:36:47 2017_x000D_	11.0095	66.0286	122.552	2.13893	1	19.0895	35.9765	122.682	2.14121	31.1194		13.9504	0
30152	Tue Mar 28 12:36:47 2017_x000D_	10.7864	65.6206	122.551	2.13891	1	19.0895	35.9765	122.682	2.14121	30.785		6.97305	0
30153	Tue Mar 28 12:36:47 2017_x000D_	10.675	65.4166	119.992	2.09426	1	19.0895	35.9765	122.682	2.14121	30.619		3.12438	0
30154	Tue Mar 28 12:36:47 2017_x000D_	10.5709	65.4197	122.553	2.13896	1	19.0895	35.9765	122.682	2.14121	30.6508		12.8525	98.6417
30155	Tue Mar 28 12:36:47 2017_x000D_	10.4517	65.0082	119.992	2.09426	1	16.7958	38.3324	122.456	2.13727	27.4198		4.41908	0
30156	Tue Mar 28 12:36:47 2017_x000D_	10.3441	64.9076	116.074	2.02587	1	16.7958	38.3324	122.456	2.13727	27.3471		8.84709	0
30157	Tue Mar 28 12:36:47 2017_x000D_	10.1284	64.7065	116.077	2.02593	1	16.7958	38.3324	122.456	2.13727	27.2038		6.97664	0
30158	Tue Mar 28 12:36:47 2017_x000D_	10.0173	64.5022	100.676	1.75713	1	16.7958	38.3324	122.456	2.13727	27.0334		0.0108167	119.637
30159	Tue Mar 28 12:36:47 2017_x000D_	10.0175	64.5025	95.0046	1.65814	1	14.4645	41.5679	114.768	2.00308	23.3618		4.40509	0
30160	Tue Mar 28 12:36:47 2017_x000D_	9.9178	64.6103	74.5447	1.30105	1	14.4645	41.5679	114.768	2.00308	23.4867		3.12516	0
30161	Tue Mar 28 12:36:47 2017_x000D_	9.92167	64.7144	68.0683	1.18802	1	14.4645	41.5679	114.768	2.00308	23.5881		6.20593	0
30162	Tue Mar 28 12:36:47 2017_x000D_	9.91343	64.5077	46.8845	0.818289	1	14.4645	41.5679	114.768	2.00308	23.3869		3.1144	95.6743
30163	Tue Mar 28 12:36:47 2017_x000D_	10.0172	64.5047	40.5032	0.706914	1	12.6001	44.1553	122.456	2.13727	20.5127		8.77881	0
30164	Tue Mar 28 12:36:47 2017_x000D_	10.217	64.2909	26.973	0.470768	1	12.6001	44.1553	122.456	2.13727	20.2761		6.94267	0
30165	Tue Mar 28 12:36:47 2017_x000D_	10.4205	64.1807	16.4834	0.287689	1	12.6001	44.1553	122.456	2.13727	20.1437		6.23696	0
30166	Tue Mar 28 12:36:47 2017_x000D_	10.6283	64.1743	10.7065	0.186864	1	12.6001	44.1553	122.456	2.13727	20.1159		4.38955	0
30167	Tue Mar 28 12:36:47 2017_x000D_	10.7281	64.0673	7.44137	0.129876	1	12.6001	44.1553	122.456	2.13727	19.9998		15.5984	118.595
30168	Tue Mar 28 12:36:47 2017_x000D_	11.2478	64.0513	1.73545	0.0302894	1	10.6984	47.621	100.003	1.74538	16.4395		12.4707	0
30169	Tue Mar 28 12:36:47 2017_x000D_	11.6633	64.0387	1.73542	0.0302887	1	10.6984	47.621	100.003	1.74538	16.446		24.9234	0
30170	Tue Mar 28 12:36:48 2017_x000D_	12.4937	64.0136	1.73545	0.0302893	1	10.6984	47.621	100.003	1.74538	16.4906		12.8585	0
30171	Tue Mar 28 12:36:48 2017_x000D_	12.9125	64.1048	4.75088	0.0829185	1	10.6984	47.621	100.003	1.74538	16.6318		25.6287	90.0357
30172	Tue Mar 28 12:36:48 2017_x000D_	13.7346	63.8725	10.7136	0.186988	1	9.7007	50.4515	97.9201	1.70903	14.0141		6.97459	0
30173	Tue Mar 28 12:36:48 2017_x000D_	13.9457	63.9699	13.6392	0.238048	1	9.7007	50.4515	97.9201	1.70903	14.1692		12.803	0
30174	Tue Mar 28 12:36:48 2017_x000D_	14.3564	63.8539	16.5016	0.288007	1	9.7007	50.4515	97.9201	1.70903	14.188		9.82253	0
30175	Tue Mar 28 12:36:48 2017_x000D_	14.6637	63.7409	20.205	0.352643	1	9.7007	50.4515	97.9201	1.70903	14.1859		18.8848	81.7994
30176	Tue Mar 28 12:36:48 2017_x000D_	15.2812	63.6186	23.034	0.402018	1	8.9315	53.0674	96.726	1.68819	12.3145		8.76375	0
30177	Tue Mar 28 12:36:48 2017_x000D_	15.4808	63.4053	23.0317	0.401978	1	8.9315	53.0674	96.726	1.68819	12.2379		23.6111	0
30178	Tue Mar 28 12:36:48 2017_x000D_	16.1942	63.0729	27.0006	0.471249	1	8.9315	53.0674	96.726	1.68819	12.3635		9.30709	0
30179	Tue Mar 28 12:36:48 2017_x000D_	16.5043	63.0637	25.7581	0.449564	1	8.9315	53.0674	96.726	1.68819	12.5409		22.3314	54.513
30180	Tue Mar 28 12:36:48 2017_x000D_	17.11	62.631	25.7559	0.449525	1	8.4189	54.8107	96.623	1.68639	11.6915		12.4014	0
30181	Tue Mar 28 12:36:48 2017_x000D_	17.5232	62.6188	25.7589	0.449577	1	8.4189	54.8107	96.623	1.68639	11.9939		19.8267	0
30182	Tue Mar 28 12:36:48 2017_x000D_	18.0255	62.1893	27.0013	0.471262	1	8.4189	54.8107	96.623	1.68639	12.1132		9.77897	0
30183	Tue Mar 28 12:36:48 2017_x000D_	18.3314	62.0767	23.0296	0.401942	1	8.4189	54.8107	96.623	1.68639	12.2903		6.91949	0
30184	Tue Mar 28 12:36:48 2017_x000D_	18.5344	61.9672	25.7563	0.449532	1	8.4189	54.8107	96.623	1.68639	12.3911		19.5618	52.7105
30185	Tue Mar 28 12:36:48 2017_x000D_	19.1463	61.7419	20.1983	0.352526	1	8.34356	56.5661	78.9857	1.37856	11.9787		6.91278	0
30186	Tue Mar 28 12:36:48 2017_x000D_	19.3491	61.6325	23.0294	0.401938	1	8.34356	56.5661	78.9857	1.37856	12.1157		22.4999	0
30187	Tue Mar 28 12:36:48 2017_x000D_	20.0636	61.4045	21.9989	0.383953	1	8.34356	56.5661	78.9857	1.37856	12.6795		9.77615	0
30188	Tue Mar 28 12:36:48 2017_x000D_	20.3694	61.2919	20.1983	0.352526	1	8.34356	56.5661	78.9857	1.37856	12.9211		19.5369	52.7193
30189	Tue Mar 28 12:36:48 2017_x000D_	20.9806	61.0671	20.1982	0.352526	1	9.15163	58.1266	54.3704	0.948942	12.189		11.1329	0
30190	Tue Mar 28 12:36:48 2017_x000D_	21.2825	60.8513	19.2809	0.336515	1	9.15163	58.1266	54.3704	0.948942	12.4331		9.27085	0
30191	Tue Mar 28 12:36:49 2017_x000D_	21.5914	60.8424	20.1983	0.352526	1	9.15163	58.1266	54.3704	0.948942	12.7328		19.5179	0
30192	Tue Mar 28 12:36:49 2017_x000D_	22.202	60.6178	20.1982	0.352526	1	9.15163	58.1266	54.3704	0.948942	13.286		11.1263	52.6985
30193	Tue Mar 28 12:36:49 2017_x000D_	22.5037	60.4021	19.2805	0.336508	1	9.95935	59.6865	46.0884	0.804394	12.5647		9.26185	0
30194	Tue Mar 28 12:36:49 2017_x000D_	22.8123	60.3932	20.1982	0.352526	1	9.95935	59.6865	46.0884	0.804394	12.8724		16.5997	0
30195	Tue Mar 28 12:36:49 2017_x000D_	23.3194	60.1718	19.2816	0.336527	1	9.95935	59.6865	46.0884	0.804394	13.3689		9.7523	0
30196	Tue Mar 28 12:36:49 2017_x000D_	23.6245	60.0596	23.0337	0.402014	1	9.95935	59.6865	46.0884	0.804394	13.6702		19.4895	0
30197	Tue Mar 28 12:36:49 2017_x000D_	24.2342	59.8353	23.0343	0.402025	1	9.95935	59.6865	46.0884	0.804394	14.2756		9.73156	56.146
30198	Tue Mar 28 12:36:49 2017_x000D_	24.5386	59.7232	19.2812	0.33652	1	10.9851	61.2519	74.2065	1.29515	13.6394		9.7446	0
30199	Tue Mar 28 12:36:49 2017_x000D_	24.8435	59.6112	23.035	0.402036	1	10.9851	61.2519	74.2065	1.29515	13.9552		16.5753	0
30200	Tue Mar 28 12:36:49 2017_x000D_	25.3498	59.39	22.0011	0.383992	1	10.9851	61.2519	74.2065	1.29515	14.4849		9.73615	0
30201	Tue Mar 28 12:36:49 2017_x000D_	25.6544	59.278	20.1969	0.352503	1	10.9851	61.2519	74.2065	1.29515	14.8015		9.22561	78.9876
30202	Tue Mar 28 12:36:49 2017_x000D_	25.9618	59.2694	19.2821	0.336535	1	11.9724	63.6927	79.0736	1.38009	14.672		16.5714	0
30203	Tue Mar 28 12:36:49 2017_x000D_	26.468	59.0483	20.1983	0.352526	1	11.9724	63.6927	79.0736	1.38009	15.2215		11.0956	0
30204	Tue Mar 28 12:36:49 2017_x000D_	26.7688	58.8331	19.2789	0.336481	1	11.9724	63.6927	79.0736	1.38009	15.574		12.6732	0
30205	Tue Mar 28 12:36:49 2017_x000D_	27.1754	58.7185	22.0023	0.384013	1	11.9724	63.6927	79.0736	1.38009	15.9961		9.72207	87.4036
30206	Tue Mar 28 12:36:49 2017_x000D_	27.4795	58.6065	20.1969	0.352502	1	12.5037	66.5573	82.4335	1.43874	16.9555		9.71334	0
30207	Tue Mar 28 12:36:49 2017_x000D_	27.7834	58.4948	22.0027	0.38402	1	12.5037	66.5573	82.4335	1.43874	17.2764		6.87277	0
30208	Tue Mar 28 12:36:49 2017_x000D_	27.9849	58.3858	19.2785	0.336473	1	12.5037	66.5573	82.4335	1.43874	17.5055		4.36163	0
30209	Tue Mar 28 12:36:49 2017_x000D_	28.0843	58.2797	23.0358	0.40205	1	12.5037	66.5573	82.4335	1.43874	17.643		12.2807	41.3553
30210	Tue Mar 28 12:36:49 2017_x000D_	28.4935	58.2684	23.0386	0.4021	1	12.883	67.8826	79.9968	1.39621	18.3336		4.36163	0
30211	Tue Mar 28 12:36:49 2017_x000D_	28.5929	58.1623	27.0219	0.471621	1	12.883	67.8826	79.9968	1.39621	18.4739		6.87134	0
30212	Tue Mar 28 12:36:49 2017_x000D_	28.7944	58.0534	29.7393	0.519048	1	12.883	67.8826	79.9968	1.39621	18.7026		6.90548	0
30213	Tue Mar 28 12:36:50 2017_x000D_	28.6986	58.2627	36.3961	0.635233	1	12.883	67.8826	79.9968	1.39621	18.5115		13.0537	0
30214	Tue Mar 28 12:36:50 2017_x000D_	28.4016	58.5807	49.0547	0.856166	1	12.883	67.8826	79.9968	1.39621	18.0929		8.70234	41.34
30215	Tue Mar 28 12:36:50 2017_x000D_	28.2035	58.7926	57.4258	1.00227	1	13.2622	69.2074	83.274	1.45341	18.2129		9.76526	0
30216	Tue Mar 28 12:36:50 2017_x000D_	28.1107	59.1046	69.0631	1.20538	1	13.2622	69.2074	83.274	1.45341	17.9595		6.90106	0
30217	Tue Mar 28 12:36:50 2017_x000D_	28.0146	59.3136	77.1053	1.34574	1	13.2622	69.2074	83.274	1.45341	17.7629		0.0067082	0
30218	Tue Mar 28 12:36:50 2017_x000D_	28.0145	59.3134	82.8331	1.44571	1	13.2622	69.2074	83.274	1.45341	17.7629		4.34173	33.3822
30219	Tue Mar 28 12:36:50 2017_x000D_	28.1195	59.413	97.3844	1.69968	1	13.4327	70.307	81.0738	1.41501	18.2861		3.07932	0
30220	Tue Mar 28 12:36:50 2017_x000D_	28.0169	59.416	107.111	1.86945	1	13.4327	70.307	81.0738	1.41501	18.202		3.05851	0
30221	Tue Mar 28 12:36:50 2017_x000D_	28.1188	59.4128	115.478	2.01546	1	13.4327	70.307	81.0738	1.41501	18.2857		6.92295	0
30222	Tue Mar 28 12:36:50 2017_x000D_	28.0098	59.2094	125.955	2.19833	1	13.4327	70.307	81.0738	1.41501	18.3207		3.09768	55.7825
30223	Tue Mar 28 12:36:50 2017_x000D_	28.0064	59.1062	132.33	2.3096	1	14.0107	72.0743	75.1387	1.31142	19.0801		3.08569	0
30224	Tue Mar 28 12:36:50 2017_x000D_	28.003	59.0034	142.734	2.49118	1	14.0107	72.0743	75.1387	1.31142	19.1477		6.88211	0
30225	Tue Mar 28 12:36:50 2017_x000D_	27.7953	58.906	145.142	2.53321	1	14.0107	72.0743	75.1387	1.31142	19.0636		13.118	0
30226	Tue Mar 28 12:36:50 2017_x000D_	27.4786	58.6045	144.524	2.52241	1	14.0107	72.0743	75.1387	1.31142	19.0478		19.7699	0
30227	Tue Mar 28 12:36:50 2017_x000D_	26.9542	58.2054	142.734	2.49118	1	14.0107	72.0743	75.1387	1.31142	18.9705		11.1311	9.19598
30228	Tue Mar 28 12:36:50 2017_x000D_	26.6406	58.0071	140.797	2.45737	1	14.2192	72.299	82.4335	1.43874	18.9354		19.8053	0
30229	Tue Mar 28 12:36:50 2017_x000D_	26.1154	57.6071	134.3	2.34398	1	14.2192	72.299	82.4335	1.43874	18.9043		11.1914	0
30230	Tue Mar 28 12:36:50 2017_x000D_	25.9006	57.3021	132.343	2.30982	1	14.2192	72.299	82.4335	1.43874	19.0095		8.76797	0
30231	Tue Mar 28 12:36:50 2017_x000D_	25.6889	57.1006	132.344	2.30983	1	14.2192	72.299	82.4335	1.43874	19.0406		24.2353	26.9513
30232	Tue Mar 28 12:36:50 2017_x000D_	25.1564	56.4931	130.102	2.27071	1	14.399	73.1792	74.2065	1.29515	19.8532		18.1322	0
30233	Tue Mar 28 12:36:50 2017_x000D_	24.8322	55.983	125.979	2.19874	1	14.399	73.1792	74.2065	1.29515	20.1137		0	0
30234	Tue Mar 28 12:36:51 2017_x000D_	24.8322	55.983	125.979	2.19874	1	14.399	73.1792	74.2065	1.29515	20.1137		17.5719	0
30235	Tue Mar 28 12:36:51 2017_x000D_	24.408	55.5791	125.982	2.19881	1	14.399	73.1792	74.2065	1.29515	20.2471		13.9313	14.5721
30236	Tue Mar 28 12:36:51 2017_x000D_	24.1892	55.1695	125.98	2.19877	1	14.598	73.6223	74.2065	1.29515	20.7966		19.9302	0
30237	Tue Mar 28 12:36:51 2017_x000D_	23.7612	54.6614	127.712	2.229	1	14.598	73.6223	74.2065	1.29515	21.059		6.97783	0
30238	Tue Mar 28 12:36:51 2017_x000D_	23.6515	54.4563	130.097	2.27061	1	14.598	73.6223	74.2065	1.29515	21.1967		19.9629	0
30239	Tue Mar 28 12:36:51 2017_x000D_	23.223	53.9472	128.322	2.23965	1	14.598	73.6223	74.2065	1.29515	21.4826		11.2465	0
30240	Tue Mar 28 12:36:51 2017_x000D_	23.007	53.6408	130.095	2.27059	1	14.598	73.6223	74.2065	1.29515	21.6788		15.6123	18.3813
30241	Tue Mar 28 12:36:51 2017_x000D_	22.6842	53.2326	132.33	2.30959	1	15.0148	74.0714	62.4609	1.09015	22.2053		8.823	0
30242	Tue Mar 28 12:36:51 2017_x000D_	22.4713	53.0297	132.33	2.3096	1	15.0148	74.0714	62.4609	1.09015	22.3238		8.82517	0
30243	Tue Mar 28 12:36:51 2017_x000D_	22.2583	52.8268	132.331	2.30962	1	15.0148	74.0714	62.4609	1.09015	22.4455		20.0071	0
30244	Tue Mar 28 12:36:51 2017_x000D_	21.8287	52.3167	134.277	2.34358	1	15.0148	74.0714	62.4609	1.09015	22.7968		11.2855	46.1456
30245	Tue Mar 28 12:36:51 2017_x000D_	21.612	52.0092	132.329	2.30957	1	16.5307	74.3323	57.228	0.998818	22.8941		8.84204	0
30246	Tue Mar 28 12:36:51 2017_x000D_	21.3987	51.8058	132.329	2.30958	1	16.5307	74.3323	57.228	0.998818	23.0465		20.0389	0
30247	Tue Mar 28 12:36:51 2017_x000D_	20.9684	51.2949	134.274	2.34352	1	16.5307	74.3323	57.228	0.998818	23.4609		8.85062	0
30248	Tue Mar 28 12:36:51 2017_x000D_	20.7548	51.0914	134.274	2.34352	1	16.5307	74.3323	57.228	0.998818	23.6217		22.1443	19.6186
30249	Tue Mar 28 12:36:51 2017_x000D_	20.2206	50.582	130.101	2.27069	1	17.1844	74.3505	57.228	0.998818	23.9616		7.02495	0
30250	Tue Mar 28 12:36:51 2017_x000D_	20.11	50.3756	132.329	2.30958	1	17.1844	74.3505	57.228	0.998818	24.1527		13.2875	0
30251	Tue Mar 28 12:36:51 2017_x000D_	19.7894	50.07	132.02	2.30419	1	17.1844	74.3505	57.228	0.998818	24.4198		18.3273	0
30252	Tue Mar 28 12:36:51 2017_x000D_	19.4611	49.5548	132.326	2.30953	1	17.1844	74.3505	57.228	0.998818	24.9		8.87814	0
30253	Tue Mar 28 12:36:51 2017_x000D_	19.2469	49.3506	132.327	2.30954	1	17.1844	74.3505	57.228	0.998818	25.0848		17.7648	0
30254	Tue Mar 28 12:36:51 2017_x000D_	18.8183	48.942	132.329	2.30957	1	17.1844	74.3505	57.228	0.998818	25.461		7.03147	0
30255	Tue Mar 28 12:36:51 2017_x000D_	18.7078	48.7353	130.1	2.27067	1	17.1844	74.3505	57.228	0.998818	25.6605		17.786	0
30256	Tue Mar 28 12:36:52 2017_x000D_	18.2787	48.3262	130.102	2.27071	1	17.1844	74.3505	57.228	0.998818	26.0473		7.04649	0
30257	Tue Mar 28 12:36:52 2017_x000D_	18.1677	48.1192	132.326	2.30952	1	17.1844	74.3505	57.228	0.998818	26.2497		11.3532	51.5726
30258	Tue Mar 28 12:36:52 2017_x000D_	17.9495	47.81	134.264	2.34335	1	18.3315	73.0701	14.4015	0.251353	25.263		7.01691	0
30259	Tue Mar 28 12:36:52 2017_x000D_	17.7382	47.7097	132.327	2.30955	1	18.3315	73.0701	14.4015	0.251353	25.3673		6.28561	0
30260	Tue Mar 28 12:36:52 2017_x000D_	17.7311	47.5003	132.323	2.30947	1	18.3315	73.0701	14.4015	0.251353	25.5768		7.01034	0
30261	Tue Mar 28 12:36:52 2017_x000D_	17.5199	47.4003	134.265	2.34336	1	18.3315	73.0701	14.4015	0.251353	25.6826		8.9099	62.5329
30262	Tue Mar 28 12:36:52 2017_x000D_	17.305	47.1953	134.265	2.34337	1	19.0719	71.1216	331.027	5.77752	23.9915		4.45594	0
30263	Tue Mar 28 12:36:52 2017_x000D_	17.1976	47.0927	130.104	2.27073	1	19.0719	71.1216	331.027	5.77752	24.1019		11.3721	0
30264	Tue Mar 28 12:36:52 2017_x000D_	16.9793	46.7828	123.546	2.15629	1	19.0719	71.1216	331.027	5.77752	24.4286		3.10864	0
30265	Tue Mar 28 12:36:52 2017_x000D_	16.8757	46.7849	112.958	1.97149	1	19.0719	71.1216	331.027	5.77752	24.4356		3.15876	54.3216
30266	Tue Mar 28 12:36:52 2017_x000D_	16.8801	46.8901	94.9543	1.65727	1	19.585	69.3851	313.069	5.46408	22.657		6.29791	0
30267	Tue Mar 28 12:36:52 2017_x000D_	16.8875	47.0999	88.9801	1.553	1	19.585	69.3851	313.069	5.46408	22.4479		0.0161555	0
30268	Tue Mar 28 12:36:52 2017_x000D_	16.8877	47.1004	77.2993	1.34913	1	19.585	69.3851	313.069	5.46408	22.4473		4.44593	0
30269	Tue Mar 28 12:36:52 2017_x000D_	16.78	46.9986	59.9815	1.04687	1	19.585	69.3851	313.069	5.46408	22.5615		3.13707	0
30270	Tue Mar 28 12:36:52 2017_x000D_	16.7762	46.8941	53.2658	0.929664	1	19.585	69.3851	313.069	5.46408	22.6657		8.78276	41.7114
30271	Tue Mar 28 12:36:52 2017_x000D_	16.9763	46.6804	36.2104	0.63199	1	20.0789	68.0854	284.073	4.95801	21.6287		4.39774	0
30272	Tue Mar 28 12:36:52 2017_x000D_	17.0765	46.5734	32.1046	0.560331	1	20.0789	68.0854	284.073	4.95801	21.7205		3.1087	0
30273	Tue Mar 28 12:36:52 2017_x000D_	17.1801	46.5712	25.5006	0.445069	1	20.0789	68.0854	284.073	4.95801	21.7086		16.7302	0
30274	Tue Mar 28 12:36:52 2017_x000D_	17.6922	46.3504	18.9651	0.331003	1	20.0789	68.0854	284.073	4.95801	21.8656		12.8162	41.7198
30275	Tue Mar 28 12:36:52 2017_x000D_	18.104	46.2367	16.1426	0.281741	1	20.5728	66.7854	278.926	4.86818	20.6965		19.6488	0
30276	Tue Mar 28 12:36:52 2017_x000D_	18.7199	46.0139	16.1416	0.281724	1	20.5728	66.7854	278.926	4.86818	20.854		12.8118	0
30277	Tue Mar 28 12:36:53 2017_x000D_	19.1316	45.9004	18.966	0.33102	1	20.5728	66.7854	278.926	4.86818	20.9347		12.806	0
30278	Tue Mar 28 12:36:53 2017_x000D_	19.5431	45.7869	21.7084	0.378883	1	20.5728	66.7854	278.926	4.86818	21.0237		22.5997	46.5553
30279	Tue Mar 28 12:36:53 2017_x000D_	20.2621	45.5621	22.7518	0.397094	1	20.8586	65.2601	277.566	4.84445	19.707		6.93618	0
30280	Tue Mar 28 12:36:53 2017_x000D_	20.466	45.4531	25.5078	0.445195	1	20.8586	65.2601	277.566	4.84445	19.8109		20.802	0
30281	Tue Mar 28 12:36:53 2017_x000D_	21.0774	45.126	28.1529	0.491361	1	20.8586	65.2601	277.566	4.84445	20.1353		9.80504	0
30282	Tue Mar 28 12:36:53 2017_x000D_	21.3847	45.0147	26.7671	0.467173	1	20.8586	65.2601	277.566	4.84445	20.2522		13.863	29.5471
30283	Tue Mar 28 12:36:53 2017_x000D_	21.7922	44.7968	32.1185	0.560574	1	21.3334	64.3972	280.504	4.89572	19.6058		11.1727	0
30284	Tue Mar 28 12:36:53 2017_x000D_	22.0958	44.5811	30.6841	0.535538	1	21.3334	64.3972	280.504	4.89572	19.8308		9.31704	0
30285	Tue Mar 28 12:36:53 2017_x000D_	22.4063	44.5746	32.1204	0.560607	1	21.3334	64.3972	280.504	4.89572	19.8516		11.2284	0
30286	Tue Mar 28 12:36:53 2017_x000D_	22.6032	44.2563	34.5974	0.603839	1	21.3334	64.3972	280.504	4.89572	20.1809		20.7699	0
30287	Tue Mar 28 12:36:53 2017_x000D_	23.2136	43.9296	32.1189	0.56058	1	21.3334	64.3972	280.504	4.89572	20.5538		6.92277	33.6085
30288	Tue Mar 28 12:36:53 2017_x000D_	23.4171	43.8208	34.5988	0.603862	1	21.6	63.3091	284.612	4.96741	19.5728		19.8547	0
30289	Tue Mar 28 12:36:53 2017_x000D_	23.9208	43.3915	36.2269	0.632279	1	21.6	63.3091	284.612	4.96741	20.0524		11.1595	0
30290	Tue Mar 28 12:36:53 2017_x000D_	24.224	43.176	34.5979	0.603846	1	21.6	63.3091	284.612	4.96741	20.3034		18.0478	0
30291	Tue Mar 28 12:36:53 2017_x000D_	24.7307	42.8517	33.6833	0.587884	1	21.6	63.3091	284.612	4.96741	20.6956		11.1553	41.7549
30292	Tue Mar 28 12:36:53 2017_x000D_	25.0338	42.6363	32.117	0.560548	1	22.0943	62.008	286.264	4.99625	19.5935		18.0437	0
30293	Tue Mar 28 12:36:53 2017_x000D_	25.5404	42.3121	36.2279	0.632297	1	22.0943	62.008	286.264	4.99625	19.9951		11.1528	0
30294	Tue Mar 28 12:36:53 2017_x000D_	25.8434	42.0967	34.5982	0.603853	1	22.0943	62.008	286.264	4.99625	20.2612		8.7699	0
30295	Tue Mar 28 12:36:53 2017_x000D_	26.0433	41.8834	34.5975	0.60384	1	22.0943	62.008	286.264	4.99625	20.5084		9.77353	0
30296	Tue Mar 28 12:36:53 2017_x000D_	26.3497	41.7727	33.6833	0.587884	1	22.0943	62.008	286.264	4.99625	20.6779		19.8183	75.2554
30297	Tue Mar 28 12:36:53 2017_x000D_	26.8524	41.3441	32.1153	0.560517	1	22.8556	59.6178	277.655	4.846	18.7057		16.6207	0
30298	Tue Mar 28 12:36:54 2017_x000D_	27.3613	41.1251	30.6799	0.535465	1	22.8556	59.6178	277.655	4.846	19.0337		11.1511	0
30299	Tue Mar 28 12:36:54 2017_x000D_	27.6643	40.9098	32.1161	0.560532	1	22.8556	59.6178	277.655	4.846	19.3161		6.90001	0
30300	Tue Mar 28 12:36:54 2017_x000D_	27.8671	40.8013	29.5006	0.514882	1	22.8556	59.6178	277.655	4.846	19.4724		20.7067	62.4118
30301	Tue Mar 28 12:36:54 2017_x000D_	28.4757	40.4757	32.117	0.560548	1	24.024	57.8965	327.544	5.71672	17.9806		6.90001	0
30302	Tue Mar 28 12:36:54 2017_x000D_	28.6785	40.3672	29.5009	0.514888	1	24.024	57.8965	327.544	5.71672	18.1367		6.89859	0
30303	Tue Mar 28 12:36:54 2017_x000D_	28.8813	40.2588	32.1175	0.560556	1	24.024	57.8965	327.544	5.71672	18.2943		17.523	0
30304	Tue Mar 28 12:36:54 2017_x000D_	29.2806	39.8325	32.1154	0.560519	1	24.024	57.8965	327.544	5.71672	18.8133		6.175	75.3532
30305	Tue Mar 28 12:36:54 2017_x000D_	29.4864	39.8288	32.1169	0.560545	1	26.0554	56.4192	351.363	6.13244	16.9415		22.2631	0
30306	Tue Mar 28 12:36:54 2017_x000D_	30.0913	39.3989	32.1163	0.560536	1	26.0554	56.4192	351.363	6.13244	17.4923		6.172	0
30307	Tue Mar 28 12:36:54 2017_x000D_	30.297	39.3952	32.1178	0.560561	1	26.0554	56.4192	351.363	6.13244	17.5445		11.1204	0
30308	Tue Mar 28 12:36:54 2017_x000D_	30.5991	39.1804	30.6796	0.53546	1	26.0554	56.4192	351.363	6.13244	17.8275		6.97105	58.9741
30309	Tue Mar 28 12:36:54 2017_x000D_	30.696	38.9692	32.1157	0.560525	1	27.8392	55.5931	329.346	5.74818	16.8676		6.169	0
30310	Tue Mar 28 12:36:54 2017_x000D_	30.9016	38.9655	32.1172	0.560551	1	27.8392	55.5931	329.346	5.74818	16.9073		8.75294	0
30311	Tue Mar 28 12:36:54 2017_x000D_	31.1011	38.7526	32.1162	0.560533	1	27.8392	55.5931	329.346	5.74818	17.1535		11.127	0
30312	Tue Mar 28 12:36:54 2017_x000D_	31.4034	38.5377	33.6847	0.587909	1	27.8392	55.5931	329.346	5.74818	17.4238		6.88783	0
30313	Tue Mar 28 12:36:54 2017_x000D_	31.6059	38.4295	36.2331	0.632387	1	27.8392	55.5931	329.346	5.74818	17.5721		13.7852	44.2295
30314	Tue Mar 28 12:36:54 2017_x000D_	32.0111	38.2128	44.7298	0.780683	1	29.177	54.9735	339.028	5.91715	16.9986		0.0127279	0
30315	Tue Mar 28 12:36:54 2017_x000D_	32.0114	38.2125	53.2707	0.929749	1	29.177	54.9735	339.028	5.91715	16.999		6.94151	0
30316	Tue Mar 28 12:36:54 2017_x000D_	31.9149	38.4228	71.6899	1.25122	1	29.177	54.9735	339.028	5.91715	16.7756		6.2695	0
30317	Tue Mar 28 12:36:54 2017_x000D_	31.9208	38.6317	82.8104	1.44531	1	29.177	54.9735	339.028	5.91715	16.5705		4.40635	53.2006
30318	Tue Mar 28 12:36:54 2017_x000D_	32.026	38.7342	97.8371	1.70758	1	30.7428	54.141	353.274	6.16579	15.4601		0.0192094	0
30319	Tue Mar 28 12:36:54 2017_x000D_	32.0255	38.7338	109.669	1.91408	1	30.7428	54.141	353.274	6.16579	15.4605		3.14204	0
30320	Tue Mar 28 12:36:55 2017_x000D_	32.0282	38.8385	116.293	2.02969	1	30.7428	54.141	353.274	6.16579	15.3564		4.35782	0
30321	Tue Mar 28 12:36:55 2017_x000D_	32.1272	38.7322	133.667	2.33293	1	30.7428	54.141	353.274	6.16579	15.4709		0.0108167	56.2397
30322	Tue Mar 28 12:36:55 2017_x000D_	32.1269	38.7324	142.048	2.47921	1	32.5165	53.5341	352.08	6.14495	14.8068		7.01568	0
30323	Tue Mar 28 12:36:55 2017_x000D_	32.0179	38.5255	156.728	2.73542	1	32.5165	53.5341	352.08	6.14495	15.0169		3.08158	0
30324	Tue Mar 28 12:36:55 2017_x000D_	31.9152	38.5275	163.212	2.84859	1	32.5165	53.5341	352.08	6.14495	15.0186		18.7875	0
30325	Tue Mar 28 12:36:55 2017_x000D_	31.296	38.4338	166.025	2.89769	1	32.5165	53.5341	352.08	6.14495	15.1495		8.85519	0
30326	Tue Mar 28 12:36:55 2017_x000D_	31.0845	38.2279	166.02	2.8976	1	32.5165	53.5341	352.08	6.14495	15.373		12.7706	58.8729
30327	Tue Mar 28 12:36:55 2017_x000D_	30.6702	38.1301	163.211	2.84858	1	34.4781	53.5912	14.4526	0.252245	15.9231		12.7771	0
30328	Tue Mar 28 12:36:55 2017_x000D_	30.2557	38.0322	160.493	2.80113	1	34.4781	53.5912	14.4526	0.252245	16.1218		19.6316	0
30329	Tue Mar 28 12:36:55 2017_x000D_	29.6324	37.8329	152.798	2.66683	1	34.4781	53.5912	14.4526	0.252245	16.4865		13.9366	0
30330	Tue Mar 28 12:36:55 2017_x000D_	29.2144	37.6302	152.798	2.66684	1	34.4781	53.5912	14.4526	0.252245	16.8065		18.2134	93.3247
30331	Tue Mar 28 12:36:55 2017_x000D_	28.6901	37.3241	148.698	2.59527	1	37.4981	54.3374	6.54087	0.11416
30332	Tue Mar 28 12:36:55 2017_x000D_	28.3716	37.0143	144.47	2.52148	1	37.4981	54.3374	6.54087	0.11416
30333	Tue Mar 28 12:36:55 2017_x000D_	27.7401	36.6044	144.471	2.5215	1	37.4981	54.3374	6.54087	0.11416
30334	Tue Mar 28 12:36:55 2017_x000D_	27.4239	36.3993	146.204	2.55175	1	37.4981	54.3374	6.54087	0.11416
30335	Tue Mar 28 12:36:55 2017_x000D_	27.108	36.1942	144.472	2.52152	1	39.4279	55.0515	13.9687	0.243799
30336	Tue Mar 28 12:36:55 2017_x000D_	26.5785	35.7819	146.203	2.55172	1	39.4279	55.0515	13.9687	0.243799
30337	Tue Mar 28 12:36:55 2017_x000D_	26.3653	35.5749	146.201	2.55169	1	39.4279	55.0515	13.9687	0.243799
30338	Tue Mar 28 12:36:55 2017_x000D_	25.9453	35.371	146.203	2.55173	1	39.4279	55.0515	13.9687	0.243799
30339	Tue Mar 28 12:36:55 2017_x000D_	25.5218	35.0618	148.688	2.59509	1	39.4279	55.0515	13.9687	0.243799
30340	Tue Mar 28 12:36:55 2017_x000D_	25.3116	34.9599	151.322	2.64107	1	41.3672	55.5464	0	0
30341	Tue Mar 28 12:36:56 2017_x000D_	24.7837	34.6517	150.219	2.62182	1	41.3672	55.5464	0	0
30342	Tue Mar 28 12:36:56 2017_x000D_	24.5733	34.5497	152.776	2.66644	1	41.3672	55.5464	0	0
30343	Tue Mar 28 12:36:56 2017_x000D_	24.045	34.2415	156.7	2.73493	1	41.3672	55.5464	0	0
30344	Tue Mar 28 12:36:56 2017_x000D_	23.7275	34.0354	155.461	2.71331	1	42.663	55.8033	8.81582	0.153865
30345	Tue Mar 28 12:36:56 2017_x000D_	23.52	34.0385	155.464	2.71336	1	42.663	55.8033	8.81582	0.153865
30346	Tue Mar 28 12:36:56 2017_x000D_	22.8872	33.7311	152.778	2.66647	1	42.663	55.8033	8.81582	0.153865
30347	Tue Mar 28 12:36:56 2017_x000D_	22.5721	33.6303	156.701	2.73494	1	42.663	55.8033	8.81582	0.153865
30348	Tue Mar 28 12:36:56 2017_x000D_	22.0426	33.3211	152.778	2.66648	1	43.5132	56.2664	4.97241	0.086785
30349	Tue Mar 28 12:36:56 2017_x000D_	21.7272	33.2202	156.699	2.73492	1	43.5132	56.2664	4.97241	0.086785
30350	Tue Mar 28 12:36:56 2017_x000D_	21.0895	32.8065	156.695	2.73484	1	43.5132	56.2664	4.97241	0.086785
30351	Tue Mar 28 12:36:56 2017_x000D_	20.7775	32.8111	155.465	2.71338	1	43.5132	56.2664	4.97241	0.086785
30352	Tue Mar 28 12:36:56 2017_x000D_	20.1422	32.5026	152.783	2.66657	1	45.41	57.6364	44.1117	0.769894
30353	Tue Mar 28 12:36:56 2017_x000D_	19.9269	32.2939	152.78	2.66652	1	45.41	57.6364	44.1117	0.769894
30354	Tue Mar 28 12:36:56 2017_x000D_	19.611	32.1927	154.106	2.68965	1	45.41	57.6364	44.1117	0.769894
30355	Tue Mar 28 12:36:56 2017_x000D_	19.2945	32.0911	152.784	2.66659	1	45.41	57.6364	44.1117	0.769894
30356	Tue Mar 28 12:36:56 2017_x000D_	18.8667	31.7794	155.46	2.71329	1	45.41	57.6364	44.1117	0.769894
30357	Tue Mar 28 12:36:56 2017_x000D_	18.6544	31.6762	152.781	2.66654	1	47.4924	59.6681	43.7489	0.763562
30358	Tue Mar 28 12:36:56 2017_x000D_	18.1256	31.4715	151.336	2.64131	1	47.4924	59.6681	43.7489	0.763562
30359	Tue Mar 28 12:36:56 2017_x000D_	17.8049	31.2637	152.782	2.66655	1	47.4924	59.6681	43.7489	0.763562
30360	Tue Mar 28 12:36:56 2017_x000D_	17.3797	31.0573	152.783	2.66656	1	47.4924	59.6681	43.7489	0.763562
30361	Tue Mar 28 12:36:56 2017_x000D_	17.1671	30.9542	155.458	2.71326	1	49.1594	61.2488	33.0635	0.577066
30362	Tue Mar 28 12:36:57 2017_x000D_	16.9543	30.8508	152.783	2.66657	1	49.1594	61.2488	33.0635	0.577066
30363	Tue Mar 28 12:36:57 2017_x000D_	16.7416	30.7476	155.458	2.71325	1	49.1594	61.2488	33.0635	0.577066
30364	Tue Mar 28 12:36:57 2017_x000D_	16.3158	30.5409	155.457	2.71324	1	49.1594	61.2488	33.0635	0.577066
30365	Tue Mar 28 12:36:57 2017_x000D_	16.0991	30.3313	155.454	2.71318	1	49.9874	62.1481	35.5055	0.619687
30366	Tue Mar 28 12:36:57 2017_x000D_	15.8898	30.3341	155.457	2.71324	1	49.9874	62.1481	35.5055	0.619687
30367	Tue Mar 28 12:36:57 2017_x000D_	15.6766	30.2305	152.784	2.66659	1	49.9874	62.1481	35.5055	0.619687
30368	Tue Mar 28 12:36:57 2017_x000D_	15.1418	29.9184	148.724	2.59572	1	49.9874	62.1481	35.5055	0.619687
30369	Tue Mar 28 12:36:57 2017_x000D_	15.0334	29.8134	144.539	2.52268	1	49.9874	62.1481	35.5055	0.619687
30370	Tue Mar 28 12:36:57 2017_x000D_	15.041	30.0253	131.975	2.3034	1	51.0324	63.0534	36.0532	0.629246
30371	Tue Mar 28 12:36:57 2017_x000D_	15.1501	30.1302	123.286	2.15174	1	51.0324	63.0534	36.0532	0.629246
30372	Tue Mar 28 12:36:57 2017_x000D_	15.1577	30.3425	115.452	2.01502	1	51.0324	63.0534	36.0532	0.629246
30373	Tue Mar 28 12:36:57 2017_x000D_	15.1622	30.4492	97.9051	1.70877	1	51.0324	63.0534	36.0532	0.629246
30374	Tue Mar 28 12:36:57 2017_x000D_	15.1698	30.6618	91.9949	1.60561	1	52.2631	64.6199	45.8587	0.800386
30375	Tue Mar 28 12:36:57 2017_x000D_	15.1738	30.7688	73.6843	1.28603	1	52.2631	64.6199	45.8587	0.800386
30376	Tue Mar 28 12:36:57 2017_x000D_	15.069	30.7705	65.5151	1.14345	1	52.2631	64.6199	45.8587	0.800386
30377	Tue Mar 28 12:36:57 2017_x000D_	15.1737	30.7694	60.0156	1.04747	1	52.2631	64.6199	45.8587	0.800386
30378	Tue Mar 28 12:36:57 2017_x000D_	15.1696	30.6637	44.624	0.778835	1	54.1132	66.8591	45	0.785398
30379	Tue Mar 28 12:36:57 2017_x000D_	15.2667	30.45	37.8388	0.660411	1	54.1132	66.8591	45	0.785398
30380	Tue Mar 28 12:36:57 2017_x000D_	15.2663	30.4501	29.2658	0.510784	1	54.1132	66.8591	45	0.785398
30381	Tue Mar 28 12:36:57 2017_x000D_	15.5729	30.2335	22.4449	0.391738	1	54.1132	66.8591	45	0.785398
30382	Tue Mar 28 12:36:57 2017_x000D_	15.9882	30.1219	25.2284	0.440319	1	55.3424	68.4237	36.6342	0.639387
30383	Tue Mar 28 12:36:57 2017_x000D_	16.6052	29.7951	22.4447	0.391734	1	55.3424	68.4237	36.6342	0.639387
30384	Tue Mar 28 12:36:58 2017_x000D_	17.0202	29.6836	25.2292	0.440332	1	55.3424	68.4237	36.6342	0.639387
30385	Tue Mar 28 12:36:58 2017_x000D_	17.7417	29.3557	29.2697	0.510853	1	55.3424	68.4237	36.6342	0.639387
30386	Tue Mar 28 12:36:58 2017_x000D_	18.048	29.1395	27.901	0.486964	1	55.3424	68.4237	36.6342	0.639387
30387	Tue Mar 28 12:36:58 2017_x000D_	18.56	28.8144	31.9063	0.556869	1	56.5815	69.7695	31.4173	0.548335
30388	Tue Mar 28 12:36:58 2017_x000D_	18.9707	28.5969	31.9067	0.556877	1	56.5815	69.7695	31.4173	0.548335
30389	Tue Mar 28 12:36:58 2017_x000D_	19.1761	28.4882	34.4119	0.600601	1	56.5815	69.7695	31.4173	0.548335
30390	Tue Mar 28 12:36:58 2017_x000D_	19.4825	28.272	36.0574	0.62932	1	56.5815	69.7695	31.4173	0.548335
30391	Tue Mar 28 12:36:58 2017_x000D_	19.8895	27.9485	38.4794	0.671593	1	58.8939	71.3631	28.4703	0.496901
30392	Tue Mar 28 12:36:58 2017_x000D_	20.5017	27.5164	38.4799	0.671601	1	58.8939	71.3631	28.4703	0.496901
30393	Tue Mar 28 12:36:58 2017_x000D_	20.6026	27.409	37.8478	0.660569	1	58.8939	71.3631	28.4703	0.496901
30394	Tue Mar 28 12:36:58 2017_x000D_	20.9084	27.1931	36.057	0.629313	1	58.8939	71.3631	28.4703	0.496901
30395	Tue Mar 28 12:36:58 2017_x000D_	21.3117	26.7636	36.0557	0.629291	1	60.7925	72.5077	26.0359	0.454412
30396	Tue Mar 28 12:36:58 2017_x000D_	21.5202	26.7612	36.0571	0.629316	1	60.7925	72.5077	26.0359	0.454412
30397	Tue Mar 28 12:36:58 2017_x000D_	21.7219	26.5465	36.0565	0.629304	1	60.7925	72.5077	26.0359	0.454412
30398	Tue Mar 28 12:36:58 2017_x000D_	22.3334	26.1148	36.0566	0.629307	1	60.7925	72.5077	26.0359	0.454412
30399	Tue Mar 28 12:36:58 2017_x000D_	22.535	25.9002	36.056	0.629295	1	60.7925	72.5077	26.0359	0.454412
30400	Tue Mar 28 12:36:58 2017_x000D_	22.9414	25.5771	33.4836	0.584399	1	62.7008	73.4339	25.1218	0.438458
30401	Tue Mar 28 12:36:58 2017_x000D_	23.1463	25.4687	36.0561	0.629298	1	62.7008	73.4339	25.1218	0.438458
30402	Tue Mar 28 12:36:58 2017_x000D_	23.7575	25.0373	36.0563	0.6293	1	62.7008	73.4339	25.1218	0.438458
30403	Tue Mar 28 12:36:58 2017_x000D_	23.9589	24.8228	36.0556	0.629289	1	62.7008	73.4339	25.1218	0.438458
30404	Tue Mar 28 12:36:58 2017_x000D_	24.3684	24.6061	36.0564	0.629303	1	64.175	74.3477	24.5454	0.428398
30405	Tue Mar 28 12:36:59 2017_x000D_	24.3684	24.6061	36.0564	0.629303	1	64.175	74.3477	24.5454	0.428398
30406	Tue Mar 28 12:36:59 2017_x000D_	24.8783	24.2823	31.8992	0.556746	1	64.175	74.3477	24.5454	0.428398
30407	Tue Mar 28 12:36:59 2017_x000D_	25.0797	24.0678	31.8982	0.556728	1	64.175	74.3477	24.5454	0.428398
30408	Tue Mar 28 12:36:59 2017_x000D_	25.4889	23.8513	31.8986	0.556735	1	66.2557	76.1501	26.2754	0.458592
30409	Tue Mar 28 12:36:59 2017_x000D_	25.6902	23.6369	31.8976	0.556717	1	66.2557	76.1501	26.2754	0.458592
30410	Tue Mar 28 12:36:59 2017_x000D_	26.0993	23.4205	31.898	0.556725	1	66.2557	76.1501	26.2754	0.458592
30411	Tue Mar 28 12:36:59 2017_x000D_	26.3039	23.3123	34.4089	0.600549	1	66.2557	76.1501	26.2754	0.458592
30412	Tue Mar 28 12:36:59 2017_x000D_	26.5083	23.2041	31.8984	0.556733	1	66.2557	76.1501	26.2754	0.458592
30413	Tue Mar 28 12:36:59 2017_x000D_	26.6091	23.0969	36.0575	0.629322	1	67.945	77.0689	3.85368	0.0672595
30414	Tue Mar 28 12:36:59 2017_x000D_	26.9143	22.8815	37.8509	0.660623	1	67.945	77.0689	3.85368	0.0672595
30415	Tue Mar 28 12:36:59 2017_x000D_	27.2196	22.666	48.8222	0.852108	1	67.945	77.0689	3.85368	0.0672595
30416	Tue Mar 28 12:36:59 2017_x000D_	27.1193	22.7728	57.4661	1.00297	1	67.945	77.0689	3.85368	0.0672595
30417	Tue Mar 28 12:36:59 2017_x000D_	27.1226	22.8787	64.1248	1.11919	1	70.2936	77.7877	0	0
30418	Tue Mar 28 12:36:59 2017_x000D_	27.2296	22.983	80.6234	1.40714	1	70.2936	77.7877	0	0
30419	Tue Mar 28 12:36:59 2017_x000D_	27.2293	22.9826	91.7217	1.60085	1	70.2936	77.7877	0	0
30420	Tue Mar 28 12:36:59 2017_x000D_	27.2254	22.8759	108.763	1.89827	1	70.2936	77.7877	0	0
30421	Tue Mar 28 12:36:59 2017_x000D_	27.222	22.7698	115.001	2.00715	1	71.5812	78.0411	3.77497	0.0658857
30422	Tue Mar 28 12:36:59 2017_x000D_	27.2153	22.5576	122.802	2.14329	1	71.5812	78.0411	3.77497	0.0658857
30423	Tue Mar 28 12:36:59 2017_x000D_	27.1111	22.5587	133.397	2.32821	1	71.5812	78.0411	3.77497	0.0658857
30424	Tue Mar 28 12:36:59 2017_x000D_	27.0008	22.3475	139.783	2.43967	1	71.5812	78.0411	3.77497	0.0658857
30425	Tue Mar 28 12:36:59 2017_x000D_	26.4685	21.9274	146.594	2.55855	1	72.6521	78.2886	0	0
30426	Tue Mar 28 12:37:00 2017_x000D_	26.15	21.7171	143.456	2.50377	1	72.6521	78.2886	0	0
30427	Tue Mar 28 12:37:00 2017_x000D_	25.4027	21.0852	141.692	2.473	1	72.6521	78.2886	0	0
30428	Tue Mar 28 12:37:00 2017_x000D_	25.0874	20.9813	137.557	2.40083	1	72.6521	78.2886	0	0
30429	Tue Mar 28 12:37:00 2017_x000D_	24.5505	20.453	133.411	2.32847	1	72.6521	78.2886	0	0
30430	Tue Mar 28 12:37:00 2017_x000D_	24.2281	20.1358	129.303	2.25677	1	74.1554	78.548	0	0
30431	Tue Mar 28 12:37:00 2017_x000D_	24.013	19.9243	129.304	2.25679	1	74.1554	78.548	0	0
30432	Tue Mar 28 12:37:00 2017_x000D_	23.7944	19.6059	127.564	2.22641	1	74.1554	78.548	0	0
30433	Tue Mar 28 12:37:00 2017_x000D_	23.3575	18.9692	122.846	2.14406	1	74.1554	78.548	0	0
30434	Tue Mar 28 12:37:00 2017_x000D_	23.142	18.7573	122.848	2.1441	1	74.8043	78.5659	0	0
30435	Tue Mar 28 12:37:00 2017_x000D_	22.7041	18.1196	122.849	2.14411	1	74.8043	78.5659	0	0
30436	Tue Mar 28 12:37:00 2017_x000D_	22.4884	17.9074	122.851	2.14415	1	74.8043	78.5659	0	0
30437	Tue Mar 28 12:37:00 2017_x000D_	22.2589	17.2675	122.846	2.14406	1	74.8043	78.5659	0	0
30438	Tue Mar 28 12:37:00 2017_x000D_	22.0396	16.9483	124.476	2.17252	1	74.8043	78.5659	0	0
30439	Tue Mar 28 12:37:00 2017_x000D_	21.928	16.735	126.958	2.21583	1	76.2634	79.6949	25.2567	0.440812
30440	Tue Mar 28 12:37:00 2017_x000D_	21.6003	16.3088	129.29	2.25653	1	76.2634	79.6949	25.2567	0.440812
30441	Tue Mar 28 12:37:00 2017_x000D_	21.3841	16.096	129.291	2.25655	1	76.2634	79.6949	25.2567	0.440812
30442	Tue Mar 28 12:37:00 2017_x000D_	21.1609	15.6689	129.287	2.25649	1	76.2634	79.6949	25.2567	0.440812
30443	Tue Mar 28 12:37:00 2017_x000D_	20.948	15.5632	131.173	2.28941	1	77.722	80.8235	36.7291	0.641044
30444	Tue Mar 28 12:37:00 2017_x000D_	20.6196	15.1363	133.383	2.32797	1	77.722	80.8235	36.7291	0.641044
30445	Tue Mar 28 12:37:00 2017_x000D_	20.4065	15.03	131.479	2.29474	1	77.722	80.8235	36.7291	0.641044
30446	Tue Mar 28 12:37:00 2017_x000D_	20.3996	14.816	135.442	2.36392	1	77.722	80.8235	36.7291	0.641044
30447	Tue Mar 28 12:37:00 2017_x000D_	19.9696	14.4963	133.384	2.32799	1	78.7697	81.5052	11.9746	0.208996
30448	Tue Mar 28 12:37:01 2017_x000D_	19.7528	14.2828	133.385	2.328	1	78.7697	81.5052	11.9746	0.208996
30449	Tue Mar 28 12:37:01 2017_x000D_	19.641	14.0688	131.173	2.28941	1	78.7697	81.5052	11.9746	0.208996
30450	Tue Mar 28 12:37:01 2017_x000D_	19.3118	13.6409	133.38	2.32792	1	78.7697	81.5052	11.9746	0.208996
30451	Tue Mar 28 12:37:01 2017_x000D_	19.207	13.6415	131.175	2.28944	1	80.0662	81.5408	354.25	6.18283
30452	Tue Mar 28 12:37:01 2017_x000D_	18.8775	13.2132	133.381	2.32794	1	80.0662	81.5408	354.25	6.18283
