# Supplementary material for: Guppies Prefer to Follow Large (Robot) Leaders Irrespective of Own Size
Source: Front Bioeng Biotechnol. 2020 May 15;8:441. doi: 10.3389/fbioe.2020.00441 (PMC7243707; doi:10.3389/fbioe.2020.00441)
Supplement: Supplementary file 3 [file Data_Sheet_1.ZIP › Raw Data/ID72.xlsx]

## Sheet: TueMar28122419201
Framenumber	Current timestamp	Robo Position x	Robo Position y	Robo Angle deg	Robo Angle rad	Fish ID	Fish Position x	Fish Position y	Fish Angle deg	Fish Angle rad	Distance_between_subjects	Mean_Distance (L300 bis L1500)	Velocity_Robo	Velocity_Fish	Mean_velocity_Robo		Fish ID	Fish Position x	Fish Position y	Fish Angle deg	Fish Angle rad	Fish ID	Fish Position x	Fish Position y	Fish Angle deg	Fish Angle rad	Fish ID	Fish Position x	Fish Position y	Fish Angle deg	Fish Angle rad	Fish ID	Fish Position x	Fish Position y	Fish Angle deg	Fish Angle rad
26747	Tue Mar 28 12:24:39 2017_x000D_	17.9032	12.3572	-57.1207	-0.996945	2	18.6255	6.543	250.841	4.37801	5.85889	33.0715	3.2328	0	11.3748	12.9897
26748	Tue Mar 28 12:24:39 2017_x000D_	17.8996	12.2495	-58.6068	-1.02288	2	18.6255	6.543	250.841	4.37801	5.75248		3.2328	0
26749	Tue Mar 28 12:24:39 2017_x000D_	17.9032	12.3572	-57.1207	-0.996945	2	18.6255	6.543	252.374	4.40476	5.85889		4.58225	0
26750	Tue Mar 28 12:24:39 2017_x000D_	18.0122	12.4642	-61.0812	-1.06607	2	18.6255	6.543	252.374	4.40476	5.95288		0	0
26751	Tue Mar 28 12:24:39 2017_x000D_	18.0122	12.4642	-61.0812	-1.06607	2	18.6255	6.543	252.374	4.40476	5.95288		7.27166	0
26752	Tue Mar 28 12:24:39 2017_x000D_	18.1247	12.6789	-63.6791	-1.11141	2	18.6255	6.543	252.374	4.40476	6.1563		3.15004	0
26753	Tue Mar 28 12:24:39 2017_x000D_	18.2297	12.6784	-61.0841	-1.06612	2	18.6255	6.543	254.799	4.44708	6.14815		14.5257	0
26754	Tue Mar 28 12:24:39 2017_x000D_	18.4542	13.1074	-61.0837	-1.06611	2	18.6255	6.543	254.799	4.44708	6.56663		11.6924	0
26755	Tue Mar 28 12:24:39 2017_x000D_	18.6751	13.4285	-62.3694	-1.08855	2	18.6255	6.543	254.799	4.44708	6.88568		10.2677	0
26756	Tue Mar 28 12:24:39 2017_x000D_	18.7911	13.7505	-63.683	-1.11148	2	18.6255	6.543	254.799	4.44708	7.2094		24.6986	9.30661
26757	Tue Mar 28 12:24:39 2017_x000D_	19.1311	14.5003	-67.4939	-1.17799	2	18.8352	6.77161	236.074	4.12027	7.73435		13.3497	0
26758	Tue Mar 28 12:24:39 2017_x000D_	19.2504	14.929	-70.2111	-1.22542	2	18.8352	6.77161	236.074	4.12027	8.16795		23.5606	0
26759	Tue Mar 28 12:24:39 2017_x000D_	19.4853	15.6784	-76.5443	-1.33595	2	18.8352	6.77161	236.074	4.12027	8.93048		13.3308	0
26760	Tue Mar 28 12:24:39 2017_x000D_	19.6044	16.1065	-79.3735	-1.38533	2	18.8352	6.77161	236.074	4.12027	9.36653		10.2259	0
26761	Tue Mar 28 12:24:39 2017_x000D_	19.7199	16.4272	-82.546	-1.4407	2	18.8352	6.77161	236.074	4.12027	9.69604		29.1851	73.8704
26762	Tue Mar 28 12:24:39 2017_x000D_	19.8565	17.3904	-85.1757	-1.4866	2	19.8351	9.0218	172.469	3.01015	8.36863		9.63215	0
26763	Tue Mar 28 12:24:39 2017_x000D_	19.867	17.7113	-85.322	-1.48915	2	19.8351	9.0218	172.469	3.01015	8.68956		12.844	0
26764	Tue Mar 28 12:24:40 2017_x000D_	19.8811	18.1392	-85.3216	-1.48914	2	19.8351	9.0218	172.469	3.01015	9.11752		23.4895	0
26765	Tue Mar 28 12:24:40 2017_x000D_	20.1151	18.8864	-85.1788	-1.48665	2	19.8351	9.0218	172.469	3.01015	9.86857		12.8319	81.9524
26766	Tue Mar 28 12:24:40 2017_x000D_	20.1291	19.3139	-85.1783	-1.48664	2	20.3763	11.6994	141.699	2.47311	7.61851		19.2373	0
26767	Tue Mar 28 12:24:40 2017_x000D_	20.1501	19.9548	-85.1775	-1.48663	2	20.3763	11.6994	141.699	2.47311	8.2585		12.8229	0
26768	Tue Mar 28 12:24:40 2017_x000D_	20.1641	20.382	-85.177	-1.48662	2	20.3763	11.6994	141.699	2.47311	8.68519		19.2223	0
26769	Tue Mar 28 12:24:40 2017_x000D_	20.1851	21.0224	-85.1762	-1.4866	2	20.3763	11.6994	141.699	2.47311	9.32496		6.40544	149.141
26770	Tue Mar 28 12:24:40 2017_x000D_	20.1921	21.2358	-85.1759	-1.4866	1	16.0932	14.2232	26.0212	0.454156	8.12266		19.2102	0
26771	Tue Mar 28 12:24:40 2017_x000D_	20.213	21.8758	-85.1752	-1.48659	1	16.0932	14.2232	26.0212	0.454156	8.69109		13.25	0
26772	Tue Mar 28 12:24:40 2017_x000D_	20.3314	22.3013	-82.251	-1.43555	1	16.0932	14.2232	26.0212	0.454156	9.12239		9.59017	0
26773	Tue Mar 28 12:24:40 2017_x000D_	20.3419	22.6208	-82.5414	-1.44062	1	16.0932	14.2232	26.0212	0.454156	9.41122		19.5186	0
26774	Tue Mar 28 12:24:40 2017_x000D_	20.4674	23.2592	-85.3255	-1.48921	1	16.0932	14.2232	26.0212	0.454156	10.0391		9.59617	0
26775	Tue Mar 28 12:24:40 2017_x000D_	20.4779	23.5789	-85.178	-1.48664	1	16.0932	14.2232	26.0212	0.454156	10.3322		12.7838	0
26776	Tue Mar 28 12:24:40 2017_x000D_	20.4918	24.0048	-85.1775	-1.48663	1	16.0932	14.2232	26.0212	0.454156	10.7251		19.1683	0
26777	Tue Mar 28 12:24:40 2017_x000D_	20.5127	24.6434	-85.1767	-1.48661	1	16.0932	14.2232	26.0212	0.454156	11.3187		12.7718	0
26778	Tue Mar 28 12:24:40 2017_x000D_	20.5266	25.0689	-85.1762	-1.48661	1	16.0932	14.2232	26.0212	0.454156	11.7168		19.4692	0
26779	Tue Mar 28 12:24:40 2017_x000D_	20.6517	25.7057	-82.2474	-1.43549	1	16.0932	14.2232	26.0212	0.454156	12.3543		6.38136	0
26780	Tue Mar 28 12:24:40 2017_x000D_	20.6586	25.9183	-82.2469	-1.43548	1	16.0932	14.2232	26.0212	0.454156	12.5546		9.56609	0
26781	Tue Mar 28 12:24:40 2017_x000D_	20.669	26.237	-82.5377	-1.44056	1	16.0932	14.2232	26.0212	0.454156	12.8557		16.3232	0
26782	Tue Mar 28 12:24:40 2017_x000D_	20.7908	26.7673	-85.179	-1.48665	1	16.0932	14.2232	26.0212	0.454156	13.3948		9.55709	0
26783	Tue Mar 28 12:24:40 2017_x000D_	20.8012	27.0857	-85.326	-1.48922	1	16.0932	14.2232	26.0212	0.454156	13.697		15.9415	0
26784	Tue Mar 28 12:24:40 2017_x000D_	20.8185	27.6168	-85.178	-1.48664	1	16.0932	14.2232	26.0212	0.454156	14.2027		6.36936	0
26785	Tue Mar 28 12:24:41 2017_x000D_	20.8254	27.829	-85.1777	-1.48663	1	16.0932	14.2232	26.0212	0.454156	14.4053		12.7417	0
26786	Tue Mar 28 12:24:41 2017_x000D_	20.8392	28.2535	-85.1772	-1.48662	1	16.0932	14.2232	26.0212	0.454156	14.8113		9.5451	0
26787	Tue Mar 28 12:24:41 2017_x000D_	20.8496	28.5715	-85.3243	-1.48919	1	16.0932	14.2232	26.0212	0.454156	15.1161		10.119	0
26788	Tue Mar 28 12:24:41 2017_x000D_	20.9643	28.8887	-88.1352	-1.53825	1	16.0932	14.2232	26.0212	0.454156	15.4533		6.36337	0
26789	Tue Mar 28 12:24:41 2017_x000D_	20.9712	29.1007	-88.1352	-1.53825	1	16.0932	14.2232	26.0212	0.454156	15.6568		6.36637	0
26790	Tue Mar 28 12:24:41 2017_x000D_	20.9781	29.3128	-88.1351	-1.53825	1	16.0932	14.2232	26.0212	0.454156	15.8606		9.53611	0
26791	Tue Mar 28 12:24:41 2017_x000D_	20.9885	29.6305	-88.1351	-1.53825	1	16.0932	14.2232	26.0212	0.454156	16.1663		7.03185	0
26792	Tue Mar 28 12:24:41 2017_x000D_	20.8911	29.8437	-85.3228	-1.48916	1	16.0932	14.2232	26.0212	0.454156	16.3407		15.8992	0
26793	Tue Mar 28 12:24:41 2017_x000D_	20.9081	30.3734	-79.3379	-1.38471	1	16.0932	14.2232	26.0212	0.454156	16.8527		0.00848528	0
26794	Tue Mar 28 12:24:41 2017_x000D_	20.9079	30.3732	-73.701	-1.28633	1	16.0932	14.2232	26.0212	0.454156	16.8524		0.018	0
26795	Tue Mar 28 12:24:41 2017_x000D_	20.9073	30.3732	-60.8789	-1.06254	1	16.0932	14.2232	26.0212	0.454156	16.8522		7.0817	0
26796	Tue Mar 28 12:24:41 2017_x000D_	20.6949	30.2702	-46.246	-0.807144	1	16.0932	14.2232	26.0212	0.454156	16.6938		3.16695	0
26797	Tue Mar 28 12:24:41 2017_x000D_	20.6912	30.1647	-35.5705	-0.620823	1	16.0932	14.2232	26.0212	0.454156	16.5914		6.26165	0
26798	Tue Mar 28 12:24:41 2017_x000D_	20.4825	30.1677	-27.2972	-0.476425	1	16.0932	14.2232	26.0212	0.454156	16.5376		3.1327	0
26799	Tue Mar 28 12:24:41 2017_x000D_	20.3781	30.1699	-7.8984	-0.137853	1	16.0932	14.2232	26.0212	0.454156	16.5123		0.00848528	0
26800	Tue Mar 28 12:24:41 2017_x000D_	20.3783	30.1701	-2.15913	-0.0376839	1	16.0932	14.2232	26.0212	0.454156	16.5126		3.14709	47.3365
26801	Tue Mar 28 12:24:41 2017_x000D_	20.4832	30.1693	15.8066	0.275877	1	17.3705	15.1496	8.55	0.149226	15.3388		3.18238	0
26802	Tue Mar 28 12:24:41 2017_x000D_	20.4873	30.2753	26.5361	0.463142	1	17.3705	15.1496	8.55	0.149226	15.4435		8.84365	0
26803	Tue Mar 28 12:24:41 2017_x000D_	20.6893	30.0606	40.3329	0.703942	1	17.3705	15.1496	8.55	0.149226	15.2759		3.13232	0
26804	Tue Mar 28 12:24:41 2017_x000D_	20.7937	30.0591	46.8098	0.816985	1	17.3705	15.1496	8.55	0.149226	15.2974		7.03731	13.2848
26805	Tue Mar 28 12:24:41 2017_x000D_	20.8911	29.8457	48.9709	0.854703	1	17.3511	15.592	14.4947	0.25298	14.6867		22.0685	0
26806	Tue Mar 28 12:24:42 2017_x000D_	21.3946	29.3094	44.6449	0.779201	1	17.3511	15.592	14.4947	0.25298	14.3009		13.2437	0
26807	Tue Mar 28 12:24:42 2017_x000D_	21.6967	28.9875	44.7941	0.781804	1	17.3511	15.592	14.4947	0.25298	14.0827		11.221	0
26808	Tue Mar 28 12:24:42 2017_x000D_	22.0022	28.7717	42.3179	0.738586	1	17.3511	15.592	14.4947	0.25298	13.9763		24.33	44.2489
26809	Tue Mar 28 12:24:42 2017_x000D_	22.6095	28.2342	36.0781	0.629682	1	17.9509	16.9395	61.5484	1.07422	12.2177		8.82284	0
26810	Tue Mar 28 12:24:42 2017_x000D_	22.8107	28.0197	30.7904	0.537394	1	17.9509	16.9395	61.5484	1.07422	12.0991		22.422	0
26811	Tue Mar 28 12:24:42 2017_x000D_	23.4211	27.5884	27.9196	0.487288	1	17.9509	16.9395	61.5484	1.07422	11.9717		12.8144	0
26812	Tue Mar 28 12:24:42 2017_x000D_	23.8336	27.4775	25.2453	0.440614	1	17.9509	16.9395	61.5484	1.07422	12.0688		23.6449	23.7333
26813	Tue Mar 28 12:24:42 2017_x000D_	24.551	27.1511	21.4012	0.373521	1	18.3602	17.6165	46.0071	0.802975	11.3681		11.2101	0
26814	Tue Mar 28 12:24:42 2017_x000D_	24.8562	26.9355	22.4545	0.391905	1	18.3602	17.6165	46.0071	0.802975	11.3597		12.4628	0
26815	Tue Mar 28 12:24:42 2017_x000D_	25.2716	26.9308	22.4575	0.391957	1	18.3602	17.6165	46.0071	0.802975	11.5984		8.81847	0
26816	Tue Mar 28 12:24:42 2017_x000D_	25.4728	26.7165	22.4552	0.391916	1	18.3602	17.6165	46.0071	0.802975	11.5499		20.8134	0
26817	Tue Mar 28 12:24:42 2017_x000D_	26.0858	26.3916	25.2449	0.440607	1	18.3602	17.6165	46.0071	0.802975	11.6913		6.22538	14.7447
26818	Tue Mar 28 12:24:42 2017_x000D_	26.2933	26.3893	25.2465	0.440634	1	18.5601	18.0655	81.3632	1.42006	11.3617		20.8053	0
26819	Tue Mar 28 12:24:42 2017_x000D_	26.9061	26.0646	27.9242	0.487369	1	18.5601	18.0655	81.3632	1.42006	11.5603		16.6924	0
26820	Tue Mar 28 12:24:42 2017_x000D_	27.4182	25.847	29.2956	0.511305	1	18.5601	18.0655	81.3632	1.42006	11.7906		11.2859	0
26821	Tue Mar 28 12:24:42 2017_x000D_	27.616	25.527	31.9341	0.557355	1	18.5601	18.0655	81.3632	1.42006	11.7339		6.21635	6.63638
26822	Tue Mar 28 12:24:42 2017_x000D_	27.8232	25.5248	31.9356	0.557381	1	18.5504	18.2865	66.9375	1.16828	11.7634		22.3704	0
26823	Tue Mar 28 12:24:42 2017_x000D_	28.4322	25.0945	31.935	0.557371	1	18.5504	18.2865	66.9375	1.16828	12		8.80588	0
26824	Tue Mar 28 12:24:42 2017_x000D_	28.633	24.8804	31.9339	0.557352	1	18.5504	18.2865	66.9375	1.16828	12.0473		9.79508	0
26825	Tue Mar 28 12:24:42 2017_x000D_	28.9407	24.7712	36.0887	0.629867	1	18.5504	18.2865	66.9375	1.16828	12.2478		18.0597	6.63938
26826	Tue Mar 28 12:24:42 2017_x000D_	29.4487	24.4482	31.9348	0.557368	1	18.5407	18.5076	65.232	1.13851	12.4208		11.1819	0
26827	Tue Mar 28 12:24:42 2017_x000D_	29.7531	24.2331	33.5179	0.584998	1	18.5407	18.5076	65.232	1.13851	12.5896		22.3463	0
26828	Tue Mar 28 12:24:43 2017_x000D_	30.3614	23.8032	33.5176	0.584993	1	18.5407	18.5076	65.232	1.13851	12.9527		11.1644	0
26829	Tue Mar 28 12:24:43 2017_x000D_	30.6653	23.5884	31.9337	0.557347	1	18.5407	18.5076	65.232	1.13851	13.1461		11.1735	0
26830	Tue Mar 28 12:24:43 2017_x000D_	30.9695	23.3735	33.5173	0.584987	1	18.5407	18.5076	65.232	1.13851	13.3474		18.0397	9.28465
26831	Tue Mar 28 12:24:43 2017_x000D_	31.4769	23.0508	29.2886	0.511182	1	18.7502	18.7354	46.0071	0.802975	13.4384		9.7751	0
26832	Tue Mar 28 12:24:43 2017_x000D_	31.784	22.9419	33.5185	0.585008	1	18.7502	18.7354	46.0071	0.802975	13.6958		8.79521	0
26833	Tue Mar 28 12:24:43 2017_x000D_	31.9846	22.7281	33.5176	0.584993	1	18.7502	18.7354	46.0071	0.802975	13.8236		24.9229	0
26834	Tue Mar 28 12:24:43 2017_x000D_	32.6953	22.2979	31.9334	0.557342	1	18.7502	18.7354	46.0071	0.802975	14.393		11.1603	0
26835	Tue Mar 28 12:24:43 2017_x000D_	32.9991	22.0832	33.5179	0.584998	1	18.7502	18.7354	65.232	1.13851	14.6369		18.0181	0
26836	Tue Mar 28 12:24:43 2017_x000D_	33.5059	21.7609	29.2865	0.511146	1	18.7502	18.7354	65.232	1.13851	15.0627		11.1495	0
26837	Tue Mar 28 12:24:43 2017_x000D_	33.8094	21.5464	27.9118	0.487153	1	18.7502	18.7354	65.232	1.13851	15.3193		18.0231	0
26838	Tue Mar 28 12:24:43 2017_x000D_	34.3164	21.2241	31.9326	0.557329	1	18.7502	18.7354	65.232	1.13851	15.7639		12.71	20.7388
26839	Tue Mar 28 12:24:43 2017_x000D_	34.7257	21.1147	29.287	0.511155	1	19.3979	18.977	64.7342	1.12982	15.4761		19.8318	0
26840	Tue Mar 28 12:24:43 2017_x000D_	35.2295	20.6867	30.7913	0.537409	1	19.3979	18.977	64.7342	1.12982	15.9237		0	0
26841	Tue Mar 28 12:24:43 2017_x000D_	35.2295	20.6867	30.7913	0.537409	1	19.3979	18.977	64.7342	1.12982	15.9237		18.0015	0
26842	Tue Mar 28 12:24:43 2017_x000D_	35.7359	20.3648	31.9329	0.557334	1	19.3979	18.977	64.7342	1.12982	16.3968		22.2748	27.0499
26843	Tue Mar 28 12:24:43 2017_x000D_	36.3422	19.9362	31.9323	0.557323	1	20.2647	19.2253	45.9155	0.801376	16.0932		6.17419	0
26844	Tue Mar 28 12:24:43 2017_x000D_	36.548	19.9346	31.9338	0.55735	1	20.2647	19.2253	45.9155	0.801376	16.2987		13.7824	0
26845	Tue Mar 28 12:24:43 2017_x000D_	36.954	19.7196	31.9343	0.557358	1	20.2647	19.2253	45.9155	0.801376	16.6966		15.4523	0
26846	Tue Mar 28 12:24:43 2017_x000D_	37.3569	19.3987	29.2838	0.511099	1	20.2647	19.2253	45.9155	0.801376	17.0931		8.77606	0
26847	Tue Mar 28 12:24:43 2017_x000D_	37.5571	19.1854	29.2824	0.511075	1	20.2647	19.2253	45.9155	0.801376	17.2924		19.4513	19.7256
26848	Tue Mar 28 12:24:43 2017_x000D_	38.1683	18.969	29.2841	0.511105	1	20.9219	19.2458	0	0	17.2486		6.88185	0
26849	Tue Mar 28 12:24:44 2017_x000D_	38.371	18.8616	26.498	0.462477	1	20.9219	19.2458	0	0	17.4533		6.8845	0
26850	Tue Mar 28 12:24:44 2017_x000D_	38.5738	18.7542	29.2843	0.511107	1	20.9219	19.2458	0	0	17.6587		13.7623	0
26851	Tue Mar 28 12:24:44 2017_x000D_	38.9792	18.5395	29.2844	0.51111	1	20.9219	19.2458	0	0	18.0711		8.76977	20.8936
26852	Tue Mar 28 12:24:44 2017_x000D_	39.1792	18.3263	29.2831	0.511086	1	21.5889	19.0454	0	0	17.605		12.6648	0
26853	Tue Mar 28 12:24:44 2017_x000D_	39.5871	18.2175	26.4974	0.462467	1	21.5889	19.0454	0	0	18.0172		4.38064	0
26854	Tue Mar 28 12:24:44 2017_x000D_	39.687	18.111	27.9072	0.487072	1	21.5889	19.0454	0	0	18.1222		13.7529	0
26855	Tue Mar 28 12:24:44 2017_x000D_	40.0921	17.8964	27.9072	0.487072	1	21.5889	19.0454	0	0	18.5388		3.08409	72.7105
26856	Tue Mar 28 12:24:44 2017_x000D_	40.1949	17.8956	29.285	0.511119	1	24.0082	18.8997	0	0	16.2178		17.9415	0
26857	Tue Mar 28 12:24:44 2017_x000D_	40.6995	17.5746	25.2138	0.440064	1	24.0082	18.8997	0	0	16.7438		0	0
26858	Tue Mar 28 12:24:44 2017_x000D_	40.6995	17.5746	25.2138	0.440064	1	24.0082	18.8997	0	0	16.7438		9.69539	0
26859	Tue Mar 28 12:24:44 2017_x000D_	41.0041	17.4666	15.6544	0.27322	1	24.0082	18.8997	0	0	17.0562		4.37902	0
26860	Tue Mar 28 12:24:44 2017_x000D_	41.1036	17.3598	6.28375	0.109672	1	24.0082	18.8997	0	0	17.1646		6.16804	26.2929
26861	Tue Mar 28 12:24:44 2017_x000D_	40.898	17.3605	-11.2508	-0.196363	1	24.8842	18.9271	8.92614	0.155791	16.0902		4.47388	0
26862	Tue Mar 28 12:24:44 2017_x000D_	40.7928	17.2548	-20.3249	-0.354737	1	24.8842	18.9271	8.92614	0.155791	15.9963		3.08437	0
26863	Tue Mar 28 12:24:44 2017_x000D_	40.8956	17.2532	-39.1992	-0.684154	1	24.8842	18.9271	8.92614	0.155791	16.0987		0.0108167	0
26864	Tue Mar 28 12:24:44 2017_x000D_	40.8959	17.253	-46.9518	-0.819463	1	24.8842	18.9271	8.92614	0.155791	16.099		7.1219	26.2898
26865	Tue Mar 28 12:24:44 2017_x000D_	41.0045	17.4641	-61.6656	-1.07627	1	25.7601	18.9544	0	0	15.3171		3.17775	0
26866	Tue Mar 28 12:24:44 2017_x000D_	41.0022	17.3582	-68.0861	-1.18833	1	25.7601	18.9544	0	0	15.3255		4.46114	0
26867	Tue Mar 28 12:24:44 2017_x000D_	41.1074	17.4633	-71.6793	-1.25104	1	25.7601	18.9544	0	0	15.4196		3.17519	0
26868	Tue Mar 28 12:24:44 2017_x000D_	41.1103	17.5691	-77.6688	-1.35558	1	25.7601	18.9544	0	0	15.4126		12.7091	0
26869	Tue Mar 28 12:24:44 2017_x000D_	41.121	17.9926	-83.0683	-1.44981	1	25.7601	18.9544	0	0	15.391		10.0702	13.1434
26870	Tue Mar 28 12:24:45 2017_x000D_	41.2314	18.3096	-85.6765	-1.49534	1	26.198	18.9681	0	0	15.0478		25.3785	0
26871	Tue Mar 28 12:24:45 2017_x000D_	41.252	19.1553	-79.9185	-1.39484	1	26.198	18.9681	0	0	15.0552		9.50981	0
26872	Tue Mar 28 12:24:45 2017_x000D_	41.2597	19.4722	-80.3438	-1.40226	1	26.198	18.9681	0	0	15.0701		22.4539	0
26873	Tue Mar 28 12:24:45 2017_x000D_	41.3802	20.2109	-77.102	-1.34568	1	26.198	18.9681	0	0	15.233		13.0884	75.23
26874	Tue Mar 28 12:24:45 2017_x000D_	41.4928	20.6324	-74.3464	-1.29759	1	28.6359	18.3807	0	0	13.0526		7.07741	0
26875	Tue Mar 28 12:24:45 2017_x000D_	41.6001	20.8425	-71.6617	-1.25073	1	28.6359	18.3807	0	0	13.1959		20.0599	0
26876	Tue Mar 28 12:24:45 2017_x000D_	41.8202	21.4739	-71.6619	-1.25074	1	28.6359	18.3807	0	0	13.5423		10.0256	0
26877	Tue Mar 28 12:24:45 2017_x000D_	41.9301	21.7895	-68.0616	-1.1879	1	28.6359	18.3807	0	0	13.7243		20.0371	46.5532
26878	Tue Mar 28 12:24:45 2017_x000D_	42.1499	22.4202	-68.0605	-1.18788	1	30.178	18.2077	0	0	12.6914		7.064	0
26879	Tue Mar 28 12:24:45 2017_x000D_	42.257	22.6299	-65.4358	-1.14207	1	30.178	18.2077	0	0	12.8631		20.0191	0
26880	Tue Mar 28 12:24:45 2017_x000D_	42.4767	23.26	-65.4338	-1.14204	1	30.178	18.2077	0	0	13.296		9.99915	0
26881	Tue Mar 28 12:24:45 2017_x000D_	42.5865	23.5747	-69.0525	-1.20519	1	30.178	18.2077	0	0	13.5195		8.86501	32.8451
26882	Tue Mar 28 12:24:45 2017_x000D_	42.7958	23.7833	-69.0562	-1.20526	1	31.2723	18.242	0	0	12.7866		19.9897	0
26883	Tue Mar 28 12:24:45 2017_x000D_	43.0151	24.4125	-69.0556	-1.20525	1	31.2723	18.242	0	0	13.2653		9.99816	0
26884	Tue Mar 28 12:24:45 2017_x000D_	43.1248	24.7272	-70.7883	-1.23549	1	31.2723	18.242	0	0	13.5107		22.9864	0
26885	Tue Mar 28 12:24:45 2017_x000D_	43.3463	25.4607	-71.6678	-1.25084	1	31.2723	18.242	0	0	14.0674		7.03853	0
26886	Tue Mar 28 12:24:45 2017_x000D_	43.4531	25.6696	-69.0543	-1.20523	1	31.2723	18.242	0	0	14.2668		9.98584	13.1374
26887	Tue Mar 28 12:24:45 2017_x000D_	43.5627	25.9839	-70.7882	-1.23549	1	31.71	18.2557	0	0	14.1496		22.9551	0
26888	Tue Mar 28 12:24:45 2017_x000D_	43.7839	26.7164	-71.6684	-1.25085	1	31.71	18.2557	0	0	14.7432		11.3202	0
26889	Tue Mar 28 12:24:45 2017_x000D_	43.9951	27.0291	-70.7902	-1.23552	1	31.71	18.2557	0	0	15.0962		19.9156	0
26890	Tue Mar 28 12:24:45 2017_x000D_	44.2135	27.656	-70.7902	-1.23552	1	31.71	18.2557	0	0	15.643		9.43161	19.7016
26891	Tue Mar 28 12:24:45 2017_x000D_	44.2209	27.9703	-71.669	-1.25086	1	32.3664	18.2762	0	0	15.3135		14.0463	0
26892	Tue Mar 28 12:24:46 2017_x000D_	44.4342	28.3871	-71.6711	-1.2509	1	32.3664	18.2762	0	0	15.7436		19.1443	0
26893	Tue Mar 28 12:24:46 2017_x000D_	44.5508	29.0145	-74.3662	-1.29793	1	32.3664	18.2762	0	0	16.241		7.01039	0
26894	Tue Mar 28 12:24:46 2017_x000D_	44.6573	29.2225	-71.6696	-1.25087	1	32.3664	18.2762	0	0	16.4587		19.871	13.1344
26895	Tue Mar 28 12:24:46 2017_x000D_	44.8752	29.848	-71.6699	-1.25088	1	32.804	18.2899	0	0	16.7124		9.42561	0
26896	Tue Mar 28 12:24:46 2017_x000D_	44.8826	30.1621	-70.7843	-1.23542	1	32.804	18.2899	0	0	16.9364		22.8508	0
26897	Tue Mar 28 12:24:46 2017_x000D_	45.1027	30.8913	-71.6665	-1.25082	1	32.804	18.2899	0	0	17.6083		8.78659	0
26898	Tue Mar 28 12:24:46 2017_x000D_	45.3107	31.0975	-71.6705	-1.25089	1	32.804	18.2899	0	0	17.9012		9.41655	13.1344
26899	Tue Mar 28 12:24:46 2017_x000D_	45.318	31.4113	-70.7843	-1.23542	1	33.2416	18.3036	0	0	17.8228		19.8208	0
26900	Tue Mar 28 12:24:46 2017_x000D_	45.5354	32.0352	-70.7843	-1.23542	1	33.2416	18.3036	0	0	18.4308		9.90429	0
26901	Tue Mar 28 12:24:46 2017_x000D_	45.6442	32.3469	-74.3706	-1.29801	1	33.2416	18.3036	0	0	18.736		6.98623	0
26902	Tue Mar 28 12:24:46 2017_x000D_	45.7503	32.5542	-71.6693	-1.25086	1	33.2416	18.3036	0	0	18.9617		15.9855	0
26903	Tue Mar 28 12:24:46 2017_x000D_	45.8639	33.0748	-73.6128	-1.28479	1	33.2416	18.3036	0	0	19.4296		9.88334	19.6986
26904	Tue Mar 28 12:24:46 2017_x000D_	45.9723	33.3859	-71.6678	-1.25084	1	33.8979	18.3241	0	0	19.3041		19.78	0
26905	Tue Mar 28 12:24:46 2017_x000D_	46.1893	34.0085	-71.6681	-1.25084	1	33.8979	18.3241	0	0	19.9268		6.25666	0
26906	Tue Mar 28 12:24:46 2017_x000D_	46.1941	34.217	-71.6662	-1.25081	1	33.8979	18.3241	0	0	20.0943		13.9444	0
26907	Tue Mar 28 12:24:46 2017_x000D_	46.4062	34.6306	-71.6684	-1.25085	1	33.8979	18.3241	0	0	20.5514		6.25359	0
26908	Tue Mar 28 12:24:46 2017_x000D_	46.4109	34.839	-71.6665	-1.25082	1	33.8979	18.3241	0	0	20.72		6.96344	0
26909	Tue Mar 28 12:24:46 2017_x000D_	46.5167	35.0456	-69.0392	-1.20496	1	33.8979	18.3241	0	0	20.9486		6.97425	0
26910	Tue Mar 28 12:24:46 2017_x000D_	46.6229	35.2524	-71.6687	-1.25085	1	33.8979	18.3241	0	0	21.1777		12.8722	0
26911	Tue Mar 28 12:24:46 2017_x000D_	46.7334	35.667	-69.0385	-1.20495	1	33.8979	18.3241	0	0	21.5761		4.38057	0
26912	Tue Mar 28 12:24:46 2017_x000D_	46.8371	35.7698	-70.7843	-1.23542	1	33.8979	18.3241	0	0	21.7204		6.24459	6.63079
26913	Tue Mar 28 12:24:47 2017_x000D_	46.8418	35.9779	-70.7824	-1.23539	1	33.9079	18.1033	0	0	22.0633		6.95406	0
26914	Tue Mar 28 12:24:47 2017_x000D_	46.9475	36.1842	-68.0388	-1.1875	1	33.9079	18.1033	0	0	22.2924		16.7655	0
26915	Tue Mar 28 12:24:47 2017_x000D_	47.1609	36.7007	-56.6274	-0.988334	1	33.9079	18.1033	0	0	22.8365		6.24739	0
26916	Tue Mar 28 12:24:47 2017_x000D_	47.1653	36.9089	-48.7217	-0.850355	1	33.9079	18.1033	0	0	23.0089		8.72079	13.1344
26917	Tue Mar 28 12:24:47 2017_x000D_	47.3715	37.1138	-32.5736	-0.568516	1	34.3455	18.117	0	0	23.0338		3.03029	0
26918	Tue Mar 28 12:24:47 2017_x000D_	47.4725	37.1124	-26.1777	-0.456887	1	34.3455	18.117	0	0	23.0899		4.37207	0
26919	Tue Mar 28 12:24:47 2017_x000D_	47.5759	37.2151	-16.9911	-0.296551	1	34.3455	18.117	0	0	23.2332		9.10005	0
26920	Tue Mar 28 12:24:47 2017_x000D_	47.8792	37.2105	-4.89959	-0.085514	1	34.3455	18.117	0	0	23.4035		6.84249	62.0731
26921	Tue Mar 28 12:24:47 2017_x000D_	48.0838	37.3113	3.91684	0.0683618	1	36.2838	18.841	20.2331	0.353135	21.9178		9.10024	0
26922	Tue Mar 28 12:24:47 2017_x000D_	48.3871	37.3063	10.2051	0.178113	1	36.2838	18.841	20.2331	0.353135	22.0784		9.58872	0
26923	Tue Mar 28 12:24:47 2017_x000D_	48.6876	37.1974	12.6084	0.220058	1	36.2838	18.841	20.2331	0.353135	22.1543		9.09129	0
26924	Tue Mar 28 12:24:47 2017_x000D_	48.9906	37.1923	13.2051	0.230473	1	36.2838	18.841	20.2331	0.353135	22.3211		24.9736	47.1558
26925	Tue Mar 28 12:24:47 2017_x000D_	49.7931	36.971	13.2043	0.230459	1	37.5554	19.765	14.6918	0.256421	21.1142		9.57462	0
26926	Tue Mar 28 12:24:47 2017_x000D_	50.0931	36.8621	9.74661	0.17011	1	37.5554	19.765	14.6918	0.256421	21.2015		12.0947	0
26927	Tue Mar 28 12:24:47 2017_x000D_	50.4962	36.8554	9.74819	0.170138	1	37.5554	19.765	14.6918	0.256421	21.437		24.9381	0
26928	Tue Mar 28 12:24:47 2017_x000D_	51.2975	36.6342	3.90378	0.0681338	1	37.5554	19.765	14.6918	0.256421	21.7581		6.80625	0
26929	Tue Mar 28 12:24:47 2017_x000D_	51.501	36.7345	0.956711	0.0166978	1	37.5554	19.765	14.6918	0.256421	21.9646		24.3368	29.2302
26930	Tue Mar 28 12:24:47 2017_x000D_	52.3037	36.6172	-1.99685	-0.0348515	1	38.4096	20.2337	19.1586	0.334381	21.4817		9.58771	0
26931	Tue Mar 28 12:24:47 2017_x000D_	52.6077	36.7158	-5.23557	-0.0913779	1	38.4096	20.2337	19.1586	0.334381	21.7542		21.105	0
26932	Tue Mar 28 12:24:47 2017_x000D_	53.3111	36.704	-4.93065	-0.086056	1	38.4096	20.2337	19.1586	0.334381	22.2109		12.4572	0
26933	Tue Mar 28 12:24:47 2017_x000D_	53.7149	36.8008	-7.83295	-0.136711	1	38.4096	20.2337	19.1586	0.334381	22.5548		12.0497	9.25571
26934	Tue Mar 28 12:24:48 2017_x000D_	54.1165	36.7941	-7.83499	-0.136746	1	38.618	20.4612	20.4921	0.357655	22.5159		9.55918	0
26935	Tue Mar 28 12:24:48 2017_x000D_	54.4195	36.8927	-4.64907	-0.0811416	1	38.618	20.4612	20.4921	0.357655	22.7965		21.075	0
26936	Tue Mar 28 12:24:48 2017_x000D_	55.1219	36.8809	-4.92998	-0.0860443	1	38.618	20.4612	20.4921	0.357655	23.2806		18.0534	0
26937	Tue Mar 28 12:24:48 2017_x000D_	55.7236	36.871	0.962918	0.0168061	1	38.618	20.4612	20.4921	0.357655	23.7041		6.01287	20.6745
26938	Tue Mar 28 12:24:48 2017_x000D_	55.924	36.8676	0.962901	0.0168058	1	39.2636	20.7023	45	0.785398	23.2139		12.4258	0
26939	Tue Mar 28 12:24:48 2017_x000D_	56.3267	36.9645	3.92307	0.0684704	1	39.2636	20.7023	45	0.785398	23.5713		18.2868	0
26940	Tue Mar 28 12:24:48 2017_x000D_	56.9256	36.851	6.86393	0.119798	1	39.2636	20.7023	45	0.785398	23.9317		6.00382	0
26941	Tue Mar 28 12:24:48 2017_x000D_	57.1257	36.8477	6.86449	0.119808	1	39.2636	20.7023	45	0.785398	24.0776		18.2697	0
26942	Tue Mar 28 12:24:48 2017_x000D_	57.724	36.7341	3.91923	0.0684034	1	39.2636	20.7023	45	0.785398	24.4501		11.9987	161.887
26943	Tue Mar 28 12:24:48 2017_x000D_	58.1239	36.7274	3.9198	0.0684133	1	43.0229	24.5736	31.5631	0.550881	19.3844		9.0043	0
26944	Tue Mar 28 12:24:48 2017_x000D_	58.424	36.7223	4.07575	0.0711353	1	43.0229	24.5736	31.5631	0.550881	19.6159		20.9759	0
26945	Tue Mar 28 12:24:48 2017_x000D_	59.1231	36.7106	3.9213	0.0684395	1	43.0229	24.5736	31.5631	0.550881	20.1624		5.99182	0
26946	Tue Mar 28 12:24:48 2017_x000D_	59.3228	36.7073	3.92155	0.068444	1	43.0229	24.5736	31.5631	0.550881	20.3203		17.9695	164.645
26947	Tue Mar 28 12:24:48 2017_x000D_	59.9217	36.6973	3.92248	0.0684602	1	47.4629	27.7995	21.2592	0.371043	15.3099		12.3624	0
26948	Tue Mar 28 12:24:48 2017_x000D_	60.3188	36.5872	0.956744	0.0166983	1	47.4629	27.7995	21.2592	0.371043	15.5723		17.9515	0
26949	Tue Mar 28 12:24:48 2017_x000D_	60.9171	36.5772	0.956686	0.0166973	1	47.4629	27.7995	21.2592	0.371043	16.0644		8.96525	0
26950	Tue Mar 28 12:24:48 2017_x000D_	61.2159	36.5722	0.956741	0.0166983	1	47.4629	27.7995	21.2592	0.371043	16.3127		8.97425	20.624
26951	Tue Mar 28 12:24:48 2017_x000D_	61.515	36.5672	0.956682	0.0166972	1	48.107	28.0398	8.63681	0.150741	15.89		20.9069	0
26952	Tue Mar 28 12:24:48 2017_x000D_	62.2118	36.5556	0.956694	0.0166975	1	48.107	28.0398	8.63681	0.150741	16.4762		8.96525	0
26953	Tue Mar 28 12:24:48 2017_x000D_	62.5106	36.5506	0.956694	0.0166975	1	48.107	28.0398	8.63681	0.150741	16.7301		5.97082	0
26954	Tue Mar 28 12:24:48 2017_x000D_	62.7096	36.5473	0.956673	0.0166971	1	48.107	28.0398	8.63681	0.150741	16.9001		17.9065	18.4606
26955	Tue Mar 28 12:24:48 2017_x000D_	63.3064	36.5373	0.956722	0.0166979	1	48.5226	28.4936	31.9005	0.556768	16.8304		5.96782	0
26956	Tue Mar 28 12:24:49 2017_x000D_	63.5053	36.534	0.956702	0.0166976	1	48.5226	28.4936	31.9005	0.556768	17.0038		14.9031	0
26957	Tue Mar 28 12:24:49 2017_x000D_	64.002	36.5257	0.956711	0.0166978	1	48.5226	28.4936	31.9005	0.556768	17.4392		5.96182	0
26958	Tue Mar 28 12:24:49 2017_x000D_	64.2007	36.5224	0.956753	0.0166985	1	48.5226	28.4936	31.9005	0.556768	17.6143		14.9031	0
26959	Tue Mar 28 12:24:49 2017_x000D_	64.6974	36.5141	0.956742	0.0166983	1	48.5226	28.4936	31.9005	0.556768	18.0542		5.95882	6.54899
26960	Tue Mar 28 12:24:49 2017_x000D_	64.896	36.5108	0.956722	0.016698	1	48.7408	28.5002	24.768	0.432284	18.0322		5.95582	0
26961	Tue Mar 28 12:24:49 2017_x000D_	65.0945	36.5075	0.956756	0.0166985	1	48.7408	28.5002	24.768	0.432284	18.2088		8.92626	0
26962	Tue Mar 28 12:24:49 2017_x000D_	65.392	36.5025	0.956691	0.0166974	1	48.7408	28.5002	24.768	0.432284	18.4743		5.95282	0
26963	Tue Mar 28 12:24:49 2017_x000D_	65.5904	36.4992	0.956733	0.0166981	1	48.7408	28.5002	24.768	0.432284	18.6519		9.44429	20.6212
26964	Tue Mar 28 12:24:49 2017_x000D_	65.8896	36.5971	-2.01225	-0.0351204	1	49.3848	28.7405	26.1298	0.456052	18.2793		12.2951	0
26965	Tue Mar 28 12:24:49 2017_x000D_	66.2844	36.4871	-10.7814	-0.18817	1	49.3848	28.7405	26.1298	0.456052	18.5905		2.97918	0
26966	Tue Mar 28 12:24:49 2017_x000D_	66.1851	36.4882	-22.6763	-0.395777	1	49.3848	28.7405	26.1298	0.456052	18.5007		3.11114	0
26967	Tue Mar 28 12:24:49 2017_x000D_	66.1841	36.3845	-41.0765	-0.716921	1	49.3848	28.7405	26.1298	0.456052	18.4566		4.28299	0
26968	Tue Mar 28 12:24:49 2017_x000D_	66.0836	36.2831	-45.1767	-0.788483	1	49.3848	28.7405	26.1298	0.456052	18.3232		4.30665	177.085
26969	Tue Mar 28 12:24:49 2017_x000D_	66.1816	36.1782	-57.191	-0.99817	1	55.1272	27.3737	345.035	6.02199	14.1322		0.0241868	0
26970	Tue Mar 28 12:24:49 2017_x000D_	66.1824	36.1783	-74.9146	-1.30751	1	55.1272	27.3737	345.035	6.02199	14.1329		3.09047	0
26971	Tue Mar 28 12:24:49 2017_x000D_	66.1842	36.2813	-80.9174	-1.41228	1	55.1272	27.3737	345.035	6.02199	14.1987		6.19894	0
26972	Tue Mar 28 12:24:49 2017_x000D_	66.1878	36.4879	262.645	4.58403	1	55.1272	27.3737	345.035	6.02199	14.332		3.09937	249.086
26973	Tue Mar 28 12:24:49 2017_x000D_	66.1894	36.5912	256.648	4.47936	1	63.428	27.1884	4.07771	0.0711695	9.7999		9.75121	0
26974	Tue Mar 28 12:24:49 2017_x000D_	66.0949	36.9022	242.738	4.23657	1	63.428	27.1884	4.07771	0.0711695	10.0732		6.1777	0
26975	Tue Mar 28 12:24:49 2017_x000D_	66.098	37.1081	242.737	4.23657	1	63.428	27.1884	4.07771	0.0711695	10.2727		11.0248	0
26976	Tue Mar 28 12:24:49 2017_x000D_	65.9043	37.4204	236.687	4.13097	1	63.428	27.1884	4.07771	0.0711695	10.5274		19.5055	79.2947
26977	Tue Mar 28 12:24:50 2017_x000D_	65.5156	37.9416	238.191	4.15722	1	66.0194	27.7089	7.83082	0.136674	10.2451		11.0207	0
26978	Tue Mar 28 12:24:50 2017_x000D_	65.322	38.2538	236.687	4.13097	1	66.0194	27.7089	7.83082	0.136674	10.5679		11.0073	0
26979	Tue Mar 28 12:24:50 2017_x000D_	65.1286	38.5656	242.738	4.23658	1	66.0194	27.7089	7.83082	0.136674	10.8932		20.5674	0
26980	Tue Mar 28 12:24:50 2017_x000D_	64.8407	39.1878	245.172	4.27905	1	66.0194	27.7089	7.83082	0.136674	11.5393		6.85223	26.8385
26981	Tue Mar 28 12:24:50 2017_x000D_	64.7448	39.3951	247.71	4.32335	1	66.8793	27.9557	5.17076	0.0902468	11.6368		19.4453	0
26982	Tue Mar 28 12:24:50 2017_x000D_	64.5561	40.0152	253.082	4.41712	1	66.8793	27.9557	5.17076	0.0902468	12.2812		11.0089	0
26983	Tue Mar 28 12:24:50 2017_x000D_	64.3626	40.327	253.966	4.43254	1	66.8793	27.9557	5.17076	0.0902468	12.6247		16.5347	0
26984	Tue Mar 28 12:24:50 2017_x000D_	64.1724	40.8443	254.767	4.44653	1	66.8793	27.9557	5.17076	0.0902468	13.1698		9.24717	0
26985	Tue Mar 28 12:24:50 2017_x000D_	64.1773	41.1525	253.965	4.43252	1	66.8793	27.9557	5.17076	0.0902468	13.4706		9.71215	6.53409
26986	Tue Mar 28 12:24:50 2017_x000D_	64.083	41.4622	257.346	4.49154	1	67.097	27.9624	5.88553	0.102722	13.8322		19.4349	0
26987	Tue Mar 28 12:24:50 2017_x000D_	63.8945	42.082	257.347	4.49155	1	67.097	27.9624	5.88553	0.102722	14.4782		9.71989	0
26988	Tue Mar 28 12:24:50 2017_x000D_	63.8003	42.392	253.965	4.43253	1	67.097	27.9624	5.88553	0.102722	14.8014		9.71502	0
26989	Tue Mar 28 12:24:50 2017_x000D_	63.706	42.7018	255.906	4.4664	1	67.097	27.9624	5.88553	0.102722	15.1244		18.7202	13.0652
26990	Tue Mar 28 12:24:50 2017_x000D_	63.6168	43.3194	253.082	4.41711	1	67.5323	27.9758	2.61253	0.0455973	15.8353		10.9981	0
26991	Tue Mar 28 12:24:50 2017_x000D_	63.4235	43.6309	253.965	4.43253	1	67.5323	27.9758	2.61253	0.0455973	16.1853		18.7024	0
26992	Tue Mar 28 12:24:50 2017_x000D_	63.3343	44.2479	256.663	4.47961	1	67.5323	27.9758	2.61253	0.0455973	16.8049		19.4102	0
26993	Tue Mar 28 12:24:50 2017_x000D_	63.146	44.8669	256.663	4.47962	1	67.5323	27.9758	2.61253	0.0455973	17.4513		13.6829	14.63
26994	Tue Mar 28 12:24:50 2017_x000D_	62.9544	45.2808	256.664	4.47964	1	67.7284	28.4223	74.9439	1.30802	17.5214		12.2926	0
26995	Tue Mar 28 12:24:50 2017_x000D_	62.9611	45.6905	256.663	4.47962	1	67.7284	28.4223	74.9439	1.30802	17.9142		6.14485	0
26996	Tue Mar 28 12:24:50 2017_x000D_	62.9645	45.8953	256.662	4.4796	1	67.7284	28.4223	74.9439	1.30802	18.1108		23.3265	0
26997	Tue Mar 28 12:24:50 2017_x000D_	62.6789	46.6185	253.081	4.41709	1	67.7284	28.4223	74.9439	1.30802	18.8838		9.20827	0
26998	Tue Mar 28 12:24:50 2017_x000D_	62.684	46.9254	253.963	4.43249	1	67.7284	28.4223	74.9439	1.30802	19.1784		19.3826	33.5474
26999	Tue Mar 28 12:24:51 2017_x000D_	62.4959	47.5435	253.963	4.43249	1	67.8921	29.5285	79.9968	1.39621	18.8058		13.6722	0
27000	Tue Mar 28 12:24:51 2017_x000D_	62.3045	47.9571	253.964	4.43251	1	67.8921	29.5285	79.9968	1.39621	19.2571		19.3751	0
27001	Tue Mar 28 12:24:51 2017_x000D_	62.1166	48.575	253.964	4.43251	1	67.8921	29.5285	79.9968	1.39621	19.9029		12.2657	0
27002	Tue Mar 28 12:24:51 2017_x000D_	62.1234	48.9838	253.963	4.43248	1	67.8921	29.5285	79.9968	1.39621	20.2925		6.83065	13.2069
27003	Tue Mar 28 12:24:51 2017_x000D_	62.0277	49.1904	256.665	4.47964	1	67.8705	29.9682	83.274	1.45341	20.0906		12.6364	0
27004	Tue Mar 28 12:24:51 2017_x000D_	61.9355	49.6014	253.963	4.43249	1	67.8705	29.9682	83.274	1.45341	20.5107		19.3628	0
27005	Tue Mar 28 12:24:51 2017_x000D_	61.7477	50.2189	253.963	4.43249	1	67.8705	29.9682	83.274	1.45341	21.1561		6.12685	0
27006	Tue Mar 28 12:24:51 2017_x000D_	61.7511	50.4231	253.962	4.43247	1	67.8705	29.9682	83.274	1.45341	21.3506		25.2488	19.8087
27007	Tue Mar 28 12:24:51 2017_x000D_	61.5668	51.2443	253.961	4.43246	1	67.8382	30.6277	85.0276	1.48401	21.5494		8.56695	0
27008	Tue Mar 28 12:24:51 2017_x000D_	61.3721	51.4532	253.963	4.43249	1	67.8382	30.6277	85.0276	1.48401	21.8062		19.3476	0
27009	Tue Mar 28 12:24:51 2017_x000D_	61.1844	52.0702	253.963	4.43249	1	67.8382	30.6277	85.0276	1.48401	22.4511		12.2388	0
27010	Tue Mar 28 12:24:51 2017_x000D_	61.1914	52.4781	253.962	4.43247	1	67.8382	30.6277	85.0276	1.48401	22.839		15.1977	33.0096
27011	Tue Mar 28 12:24:51 2017_x000D_	60.9013	52.8934	251.338	4.38667	1	67.7843	31.7267	65.232	1.13851	22.2577		12.2328	0
27012	Tue Mar 28 12:24:51 2017_x000D_	60.9083	53.3011	251.336	4.38664	1	67.7843	31.7267	65.232	1.13851	22.6436		6.82123	0
27013	Tue Mar 28 12:24:51 2017_x000D_	60.8127	53.5074	253.963	4.43248	1	67.7843	31.7267	65.232	1.13851	22.8692		19.3257	0
27014	Tue Mar 28 12:24:51 2017_x000D_	60.6252	54.1237	253.963	4.43249	1	67.7843	31.7267	65.232	1.13851	23.5134		6.11195	0
27015	Tue Mar 28 12:24:51 2017_x000D_	60.6288	54.3274	253.962	4.43247	1	67.7843	31.7267	65.232	1.13851	23.7064		8.5649	106.139
27016	Tue Mar 28 12:24:51 2017_x000D_	60.4342	54.5363	253.964	4.4325	1	68.0468	35.2549	77.6654	1.35552	20.7298		18.5951	0
27017	Tue Mar 28 12:24:51 2017_x000D_	60.3458	55.1498	251.335	4.38663	1	68.0468	35.2549	77.6654	1.35552	21.3334		6.81452	0
27018	Tue Mar 28 12:24:51 2017_x000D_	60.2503	55.3559	253.963	4.43249	1	68.0468	35.2549	77.6654	1.35552	21.56		13.6332	0
27019	Tue Mar 28 12:24:51 2017_x000D_	60.0594	55.7683	253.964	4.43251	1	68.0468	35.2549	77.6654	1.35552	22.0136		0	46.5035
27020	Tue Mar 28 12:24:52 2017_x000D_	60.0594	55.7683	253.964	4.43251	1	68.1888	36.7985	81.0738	1.41501	20.6383		6.10596	0
27021	Tue Mar 28 12:24:52 2017_x000D_	60.063	55.9718	253.963	4.43249	1	68.1888	36.7985	81.0738	1.41501	20.8241		13.6305	0
27022	Tue Mar 28 12:24:52 2017_x000D_	59.8721	56.3841	253.964	4.43251	1	68.1888	36.7985	81.0738	1.41501	21.2782		0	0
27023	Tue Mar 28 12:24:52 2017_x000D_	59.8721	56.3841	253.964	4.43251	1	68.1888	36.7985	81.0738	1.41501	21.2782		15.5635	26.3719
27024	Tue Mar 28 12:24:52 2017_x000D_	59.782	56.895	257.358	4.49175	1	68.1456	37.6765	79.9968	1.39621	20.9595		6.80762	0
27025	Tue Mar 28 12:24:52 2017_x000D_	59.6864	57.1008	265.457	4.63309	1	68.1456	37.6765	79.9968	1.39621	21.1864		9.64353	0
27026	Tue Mar 28 12:24:52 2017_x000D_	59.5924	57.4082	-80.2232	-1.40016	1	68.1456	37.6765	79.9968	1.39621	21.5057		3.03638	0
27027	Tue Mar 28 12:24:52 2017_x000D_	59.594	57.5094	-75.2601	-1.31354	1	68.1456	37.6765	79.9968	1.39621	21.598		10.846	0
27028	Tue Mar 28 12:24:52 2017_x000D_	59.7965	57.8089	-56.5902	-0.987685	1	68.1456	37.6765	79.9968	1.39621	21.795		0	186.993
27029	Tue Mar 28 12:24:52 2017_x000D_	59.7965	57.8089	-56.5902	-0.987685	1	65.475	43.3085	117.566	2.05192	15.5726		9.15113	0
27030	Tue Mar 28 12:24:52 2017_x000D_	59.8013	58.1139	-42.4418	-0.740749	1	65.475	43.3085	117.566	2.05192	15.8553		5.93313	0
27031	Tue Mar 28 12:24:52 2017_x000D_	59.999	58.1086	-34.5208	-0.602502	1	65.475	43.3085	117.566	2.05192	15.7807		6.65503	0
27032	Tue Mar 28 12:24:52 2017_x000D_	60.1986	58.2054	-19.1813	-0.334777	1	65.475	43.3085	117.566	2.05192	15.8037		6.75674	198.744
27033	Tue Mar 28 12:24:52 2017_x000D_	60.301	58.406	-12.8156	-0.223675	1	61.9377	48.9099	99.9722	1.74484	9.63611		8.90707	0
27034	Tue Mar 28 12:24:52 2017_x000D_	60.5978	58.3982	-1.18868	-0.0207464	1	61.9377	48.9099	99.9722	1.74484	9.58244		4.23651	0
27035	Tue Mar 28 12:24:52 2017_x000D_	60.6987	58.497	1.61386	0.0281672	1	61.9377	48.9099	99.9722	1.74484	9.66683		17.8001	0
27036	Tue Mar 28 12:24:52 2017_x000D_	61.2918	58.4803	1.61387	0.0281673	1	61.9377	48.9099	99.9722	1.74484	9.59217		12.2739	29.5909
27037	Tue Mar 28 12:24:52 2017_x000D_	61.6851	58.3676	-1.33026	-0.0232174	1	61.4606	49.7732	100.926	1.7615	8.59733		11.8518	0
27038	Tue Mar 28 12:24:52 2017_x000D_	62.08	58.3563	-7.16305	-0.125019	1	61.4606	49.7732	100.926	1.7615	8.60542		23.851	0
27039	Tue Mar 28 12:24:52 2017_x000D_	62.8711	58.4353	-10.0263	-0.174991	1	61.4606	49.7732	100.926	1.7615	8.77619		13.2408	0
27040	Tue Mar 28 12:24:52 2017_x000D_	63.2688	58.6267	-15.574	-0.271818	1	61.4606	49.7732	100.926	1.7615	9.03626		21.5098	0
27041	Tue Mar 28 12:24:53 2017_x000D_	63.9621	58.8095	-21.8897	-0.382047	1	61.4606	49.7732	100.926	1.7615	9.37615		12.1677	18.7023
27042	Tue Mar 28 12:24:53 2017_x000D_	64.3576	58.8994	-24.4754	-0.427176	1	61.0047	50.1984	100.003	1.74538	9.32466		9.33768	0
27043	Tue Mar 28 12:24:53 2017_x000D_	64.6547	58.9922	-28.2846	-0.493659	1	61.0047	50.1984	100.003	1.74538	9.52121		25.4898	0
27044	Tue Mar 28 12:24:53 2017_x000D_	65.3515	59.4784	-32.2278	-0.562481	1	61.0047	50.1984	100.003	1.74538	10.2476		21.331	0
27045	Tue Mar 28 12:24:53 2017_x000D_	65.9476	59.866	-32.2274	-0.562473	1	61.0047	50.1984	100.003	1.74538	10.8579		0	9.1748
27046	Tue Mar 28 12:24:53 2017_x000D_	65.9476	59.866	-32.2274	-0.562473	1	60.798	49.973	100.003	1.74538	11.153		23.7858	0
27047	Tue Mar 28 12:24:53 2017_x000D_	66.6411	60.2503	-30.7163	-0.5361	1	60.798	49.973	100.003	1.74538	11.8222		6.59483	0
27048	Tue Mar 28 12:24:53 2017_x000D_	66.8391	60.3458	-28.2787	-0.493557	1	60.798	49.973	100.003	1.74538	12.0037		21.2811	0
27049	Tue Mar 28 12:24:53 2017_x000D_	67.4338	60.7325	-28.2765	-0.493519	1	60.798	49.973	100.003	1.74538	12.6412		9.28828	20.8997
27050	Tue Mar 28 12:24:53 2017_x000D_	67.7293	60.8249	-24.4622	-0.426945	1	60.5489	50.6236	100.003	1.74538	12.475		14.7625	0
27051	Tue Mar 28 12:24:53 2017_x000D_	68.1259	61.1162	-21.8681	-0.381671	1	60.5489	50.6236	100.003	1.74538	12.9424		12.1029	0
27052	Tue Mar 28 12:24:53 2017_x000D_	68.5193	61.2056	-19.1776	-0.334712	1	60.5489	50.6236	100.003	1.74538	13.2479		15.7997	0
27053	Tue Mar 28 12:24:53 2017_x000D_	69.0116	61.3927	-18.2114	-0.317849	1	60.5489	50.6236	100.003	1.74538	13.6964		10.6168	9.35005
27054	Tue Mar 28 12:24:53 2017_x000D_	69.3083	61.5856	-19.174	-0.334649	1	60.321	50.8362	104.692	1.82722	14.0115		8.80296	0
27055	Tue Mar 28 12:24:53 2017_x000D_	69.6016	61.5768	-18.2117	-0.317855	1	60.321	50.8362	104.692	1.82722	14.1947		13.12	0
27056	Tue Mar 28 12:24:53 2017_x000D_	69.9956	61.7666	-18.2097	-0.317819	1	60.321	50.8362	104.692	1.82722	14.597		15.7796	0
27057	Tue Mar 28 12:24:53 2017_x000D_	70.4873	61.9534	-19.1754	-0.334674	1	60.321	50.8362	104.692	1.82722	15.0647		9.24193	0
27058	Tue Mar 28 12:24:53 2017_x000D_	70.7814	62.0451	-20.8059	-0.363132	1	60.321	50.8362	104.692	1.82722	15.3316		18.4971	18.3474
27059	Tue Mar 28 12:24:53 2017_x000D_	71.37	62.2287	-20.8073	-0.363155	1	60.7344	51.2869	63.9632	1.11637	15.2591		9.25518	0
27060	Tue Mar 28 12:24:53 2017_x000D_	71.6645	62.3206	-19.177	-0.334701	1	60.7344	51.2869	63.9632	1.11637	15.5309		18.4753	0
27061	Tue Mar 28 12:24:53 2017_x000D_	72.2524	62.504	-19.1777	-0.334714	1	60.7344	51.2869	63.9632	1.11637	16.0776		10.556	0
27062	Tue Mar 28 12:24:53 2017_x000D_	72.5472	62.6961	-18.2066	-0.317765	1	60.7344	51.2869	63.9632	1.11637	16.4229		8.78206	32.4782
27063	Tue Mar 28 12:24:54 2017_x000D_	72.8398	62.6872	-19.1783	-0.334725	1	61.3438	52.1817	59.3462	1.03579	15.5732		19.5887	0
27064	Tue Mar 28 12:24:54 2017_x000D_	73.428	62.9707	-21.8775	-0.381834	1	61.3438	52.1817	59.3462	1.03579	16.1997		5.84377	0
27065	Tue Mar 28 12:24:54 2017_x000D_	73.6227	62.9647	-21.8804	-0.381884	1	61.3438	52.1817	59.3462	1.03579	16.3415		19.5739	0
27066	Tue Mar 28 12:24:54 2017_x000D_	74.2104	63.2481	-19.1755	-0.334675	1	61.3438	52.1817	59.3462	1.03579	16.971		6.51705	23.3552
27067	Tue Mar 28 12:24:54 2017_x000D_	74.4061	63.3424	-21.8782	-0.381847	1	61.9742	52.6385	82.3448	1.43719	16.405		18.4051	0
27068	Tue Mar 28 12:24:54 2017_x000D_	74.9918	63.525	-21.8799	-0.381877	1	61.9742	52.6385	82.3448	1.43719	16.9698		6.51695	0
27069	Tue Mar 28 12:24:54 2017_x000D_	75.1874	63.6195	-19.1744	-0.334657	1	61.9742	52.6385	82.3448	1.43719	17.1805		9.187	0
27070	Tue Mar 28 12:24:54 2017_x000D_	75.4798	63.7105	-20.81	-0.363203	1	61.9742	52.6385	82.3448	1.43719	17.464		15.662	0
27071	Tue Mar 28 12:24:54 2017_x000D_	75.9678	63.896	-21.8807	-0.381891	1	61.9742	52.6385	82.3448	1.43719	17.9597		5.82887	6.5717
27072	Tue Mar 28 12:24:54 2017_x000D_	76.162	63.8899	-21.8835	-0.38194	1	61.9636	52.8573	64.0589	1.11804	17.9809		13.0032	0
27073	Tue Mar 28 12:24:54 2017_x000D_	76.5524	64.0782	-21.8825	-0.381922	1	61.9636	52.8573	64.0589	1.11804	18.4049		8.28385	0
27074	Tue Mar 28 12:24:54 2017_x000D_	76.7486	64.2725	-21.8786	-0.381854	1	61.9636	52.8573	64.0589	1.11804	18.6789		0	0
27075	Tue Mar 28 12:24:54 2017_x000D_	76.7486	64.2725	-21.8786	-0.381854	1	61.9636	52.8573	64.0589	1.11804	18.6789		15.6265	79.0422
27076	Tue Mar 28 12:24:54 2017_x000D_	77.2356	64.4573	-28.328	-0.494417	1	64.0607	54.4523	45.4767	0.793719	16.5432		6.48891	0
27077	Tue Mar 28 12:24:54 2017_x000D_	77.4305	64.5511	-30.7852	-0.537302	1	64.0607	54.4523	45.4767	0.793719	16.7552		5.83236	0
27078	Tue Mar 28 12:24:54 2017_x000D_	77.6248	64.5445	-46.7483	-0.815912	1	64.0607	54.4523	45.4767	0.793719	16.9067		4.13445	0
27079	Tue Mar 28 12:24:54 2017_x000D_	77.5273	64.4471	-58.4673	-1.02045	1	64.0607	54.4523	45.4767	0.793719	16.7704		4.14727	50.564
27080	Tue Mar 28 12:24:54 2017_x000D_	77.6257	64.5442	-67.0412	-1.17009	1	65.3099	55.5838	45.7704	0.798844	15.2305		6.63044	0
27081	Tue Mar 28 12:24:54 2017_x000D_	77.7253	64.7415	-81.4927	-1.42232	1	65.3099	55.5838	45.7704	0.798844	15.4274		3.02134	0
27082	Tue Mar 28 12:24:54 2017_x000D_	77.7268	64.8422	267.844	4.67476	1	65.3099	55.5838	45.7704	0.798844	15.4886		2.91121	0
27083	Tue Mar 28 12:24:54 2017_x000D_	77.8238	64.8394	259.697	4.53257	1	65.3099	55.5838	45.7704	0.798844	15.5648		12.4372	0
27084	Tue Mar 28 12:24:55 2017_x000D_	77.7312	65.2435	245.012	4.27627	1	65.3099	55.5838	45.7704	0.798844	15.7353		8.46157	29.0886
27085	Tue Mar 28 12:24:55 2017_x000D_	77.5394	65.4503	232.885	4.06461	1	65.7011	56.471	71.4877	1.2477	14.8584		4.22858	0
27086	Tue Mar 28 12:24:55 2017_x000D_	77.4435	65.5536	229.054	3.99775	1	65.7011	56.471	71.4877	1.2477	14.8451		8.45701	0
27087	Tue Mar 28 12:24:55 2017_x000D_	77.2516	65.7601	221.326	3.86288	1	65.7011	56.471	71.4877	1.2477	14.8223		25.3439	0
27088	Tue Mar 28 12:24:55 2017_x000D_	76.6768	66.3792	221.327	3.86289	1	65.7011	56.471	71.4877	1.2477	14.7864		12.6668	89.8571
27089	Tue Mar 28 12:24:55 2017_x000D_	76.3896	66.6887	225.19	3.93031	1	68.2297	58.0765	25.5361	0.445689	11.864		13.2086	0
27090	Tue Mar 28 12:24:55 2017_x000D_	76.0041	66.9014	225.189	3.9303	1	68.2297	58.0765	25.5361	0.445689	11.761		25.3417	0
27091	Tue Mar 28 12:24:55 2017_x000D_	75.4293	67.5204	232.885	4.06461	1	68.2297	58.0765	25.5361	0.445689	11.8752		13.4498	0
27092	Tue Mar 28 12:24:55 2017_x000D_	75.24	67.9268	232.885	4.06461	1	68.2297	58.0765	25.5361	0.445689	12.0902		19.1809	75.384
27093	Tue Mar 28 12:24:55 2017_x000D_	74.858	68.4395	238.891	4.16943	1	70.3339	59.45	31.9005	0.556768	10.0637		10.8212	0
27094	Tue Mar 28 12:24:55 2017_x000D_	74.6675	68.7458	240.319	4.19437	1	70.3339	59.45	31.9005	0.556768	10.2563		8.44649	0
27095	Tue Mar 28 12:24:55 2017_x000D_	74.4759	68.9521	245.022	4.27644	1	70.3339	59.45	31.9005	0.556768	10.3656		20.1658	0
27096	Tue Mar 28 12:24:55 2017_x000D_	74.192	69.5614	247.534	4.32029	1	70.3339	59.45	31.9005	0.556768	10.8224		9.50919	0
27097	Tue Mar 28 12:24:55 2017_x000D_	74.0986	69.8643	251.14	4.38322	1	70.3339	59.45	31.9005	0.556768	11.0739		19.0213	23.2952
27098	Tue Mar 28 12:24:55 2017_x000D_	73.9118	70.4702	251.14	4.38322	1	70.9627	59.9056	31.9005	0.556768	10.9685		8.45293	0
27099	Tue Mar 28 12:24:55 2017_x000D_	73.7201	70.6767	251.141	4.38324	1	70.9627	59.9056	31.9005	0.556768	11.1184		12.3959	0
27100	Tue Mar 28 12:24:55 2017_x000D_	73.628	71.0795	248.623	4.3393	1	70.9627	59.9056	31.9005	0.556768	11.4874		13.4403	0
27101	Tue Mar 28 12:24:55 2017_x000D_	73.4388	71.4856	248.623	4.3393	1	70.9627	59.9056	31.9005	0.556768	11.8418		12.3842	23.291
27102	Tue Mar 28 12:24:55 2017_x000D_	73.3467	71.888	251.141	4.38323	1	71.5914	60.3611	32.6269	0.569446	11.6598		17.5097	0
27103	Tue Mar 28 12:24:55 2017_x000D_	73.0618	72.3974	247.534	4.32028	1	71.5914	60.3611	32.6269	0.569446	12.1258		8.97372	0
27104	Tue Mar 28 12:24:55 2017_x000D_	73.0656	72.6965	248.623	4.33928	1	71.5914	60.3611	32.6269	0.569446	12.4232		17.5086	0
27105	Tue Mar 28 12:24:56 2017_x000D_	72.7806	73.2058	245.02	4.27641	1	71.5914	60.3611	32.6269	0.569446	12.8996		13.4296	14.4508
27106	Tue Mar 28 12:24:56 2017_x000D_	72.5916	73.6116	245.02	4.2764	1	72.0142	60.5919	32.1147	0.560507	13.0325		5.97947	0
27107	Tue Mar 28 12:24:56 2017_x000D_	72.5941	73.8109	245.019	4.27639	1	72.0142	60.5919	32.1147	0.560507	13.2317		21.6234	0
27108	Tue Mar 28 12:24:56 2017_x000D_	72.2135	74.423	245.02	4.27641	1	72.0142	60.5919	32.1147	0.560507	13.8325		8.96476	0
27109	Tue Mar 28 12:24:56 2017_x000D_	72.2174	74.7218	246.196	4.29694	1	72.0142	60.5919	32.1147	0.560507	14.1314		17.4911	9.1409
27110	Tue Mar 28 12:24:56 2017_x000D_	71.9327	75.2306	247.533	4.32027	1	72.2201	60.8165	45	0.785398	14.417		6.71482	0
27111	Tue Mar 28 12:24:56 2017_x000D_	71.8382	75.4335	245.019	4.27639	1	72.2201	60.8165	45	0.785398	14.622		9.48449	0
27112	Tue Mar 28 12:24:56 2017_x000D_	71.745	75.7356	248.624	4.3393	1	72.2201	60.8165	45	0.785398	14.9267		13.4202	0
27113	Tue Mar 28 12:24:56 2017_x000D_	71.5561	76.1411	248.624	4.33931	1	72.2201	60.8165	45	0.785398	15.339		6.71083	0
27114	Tue Mar 28 12:24:56 2017_x000D_	71.4617	76.3439	246.197	4.29694	1	72.2201	60.8165	45	0.785398	15.5459		10.8104	18.2796
27115	Tue Mar 28 12:24:56 2017_x000D_	71.2714	76.6499	245.019	4.27639	1	72.6319	61.2656	31.9005	0.556768	15.4443		13.4162	0
27116	Tue Mar 28 12:24:56 2017_x000D_	71.0826	77.0553	245.019	4.27639	1	72.6319	61.2656	31.9005	0.556768	15.8655		5.97051	0
27117	Tue Mar 28 12:24:56 2017_x000D_	71.0852	77.2543	245.019	4.27638	1	72.6319	61.2656	31.9005	0.556768	16.0633		8.44665	0
27118	Tue Mar 28 12:24:56 2017_x000D_	70.8937	77.4607	245.019	4.27639	1	72.6319	61.2656	31.9005	0.556768	16.2881		5.96755	0
27119	Tue Mar 28 12:24:56 2017_x000D_	70.8964	77.6596	245.019	4.27638	1	72.6319	61.2656	34.0089	0.593568	16.4856		8.44665	0
27120	Tue Mar 28 12:24:56 2017_x000D_	70.7049	77.866	245.019	4.2764	1	72.6319	61.2656	34.0089	0.593568	16.7119		9.48647	0
27121	Tue Mar 28 12:24:56 2017_x000D_	70.6118	78.1682	241.247	4.21056	1	72.6319	61.2656	34.0089	0.593568	17.0229		9.49398	0
27122	Tue Mar 28 12:24:56 2017_x000D_	70.5185	78.4706	232.887	4.06465	1	72.6319	61.2656	34.0089	0.593568	17.3343		0.0108167	6.50366
27123	Tue Mar 28 12:24:56 2017_x000D_	70.5182	78.4708	225.215	3.93075	1	72.8486	61.2718	37.5084	0.654645	17.3562		2.8969	0
27124	Tue Mar 28 12:24:56 2017_x000D_	70.6147	78.4673	211.484	3.69109	1	72.8486	61.2718	37.5084	0.654645	17.34		2.90612	0
27125	Tue Mar 28 12:24:56 2017_x000D_	70.7115	78.4636	205.302	3.5832	1	72.8486	61.2718	37.5084	0.654645	17.3241		0.025632	0
27126	Tue Mar 28 12:24:56 2017_x000D_	70.7107	78.4633	187.775	3.27729	1	72.8486	61.2718	37.5084	0.654645	17.3239		5.81895	0
27127	Tue Mar 28 12:24:57 2017_x000D_	70.9045	78.4553	176.645	3.08303	1	72.8486	61.2718	37.5084	0.654645	17.2931		2.92039	9.1409
27128	Tue Mar 28 12:24:57 2017_x000D_	70.8072	78.4583	159.758	2.78831	1	73.0545	61.4964	46.0071	0.802975	17.1101		2.91179	0
27129	Tue Mar 28 12:24:57 2017_x000D_	70.7102	78.4617	153.596	2.68075	1	73.0545	61.4964	46.0071	0.802975	17.1265		6.47481	0
27130	Tue Mar 28 12:24:57 2017_x000D_	70.5152	78.3692	135.825	2.37059	1	73.0545	61.4964	46.0071	0.802975	17.0628		4.11782	0
27131	Tue Mar 28 12:24:57 2017_x000D_	70.4169	78.2734	131.921	2.30246	1	73.0545	61.4964	46.0071	0.802975	16.9831		4.11782	9.13666
27132	Tue Mar 28 12:24:57 2017_x000D_	70.3186	78.1776	128.066	2.23518	1	73.2603	61.7209	32.1036	0.560314	16.7176		21.1219	0
27133	Tue Mar 28 12:24:57 2017_x000D_	69.9221	77.5958	123.497	2.15543	1	73.2603	61.7209	32.1036	0.560314	16.2221		14.6422	0
27134	Tue Mar 28 12:24:57 2017_x000D_	69.6247	77.2088	125.842	2.19635	1	73.2603	61.7209	32.1036	0.560314	15.9089		22.8552	0
27135	Tue Mar 28 12:24:57 2017_x000D_	69.1298	76.6296	128.066	2.23516	1	73.2603	61.7209	32.1036	0.560314	15.4703		9.36682	52.466
27136	Tue Mar 28 12:24:57 2017_x000D_	69.0281	76.3344	131.911	2.30229	1	73.3473	59.9742	350.338	6.11455	16.9207		25.254	0
27137	Tue Mar 28 12:24:57 2017_x000D_	68.5312	75.6549	135.803	2.37022	1	73.3473	59.9742	350.338	6.11455	16.4036		9.2098	0
27138	Tue Mar 28 12:24:57 2017_x000D_	68.2373	75.5662	139.715	2.43849	1	73.3473	59.9742	350.338	6.11455	16.408		10.6018	0
27139	Tue Mar 28 12:24:57 2017_x000D_	68.0381	75.2743	141.859	2.4759	1	73.3473	59.9742	350.338	6.11455	16.1951		10.5241	197.084
27140	Tue Mar 28 12:24:57 2017_x000D_	67.7425	75.0854	143.594	2.5062	1	73.2399	53.4056	350.12	6.11075	22.3659		20.7147	0
27141	Tue Mar 28 12:24:57 2017_x000D_	67.2473	74.6042	147.412	2.57282	1	73.2399	53.4056	350.12	6.11075	22.0293		9.21441	0
27142	Tue Mar 28 12:24:57 2017_x000D_	66.9533	74.5153	148.223	2.58697	1	73.2399	53.4056	350.12	6.11075	22.0259		18.7459	0
27143	Tue Mar 28 12:24:57 2017_x000D_	66.4588	74.1333	149.739	2.61344	1	73.2399	53.4056	350.12	6.11075	21.8087		10.5365	0
27144	Tue Mar 28 12:24:57 2017_x000D_	66.1629	73.9441	148.22	2.58693	1	73.2399	53.4056	350.12	6.11075	21.7236		19.6145	204.01
27145	Tue Mar 28 12:24:57 2017_x000D_	65.5716	73.6651	145.846	2.54549	1	73.7944	46.6279	0	0	28.2599		10.5632	0
27146	Tue Mar 28 12:24:57 2017_x000D_	65.2749	73.4755	147.416	2.57289	1	73.7944	46.6279	0	0	28.1669		18.7819	0
27147	Tue Mar 28 12:24:57 2017_x000D_	64.7795	73.0927	145.845	2.54548	1	73.7944	46.6279	0	0	27.9581		8.32282	0
27148	Tue Mar 28 12:24:58 2017_x000D_	64.5805	72.8994	145.843	2.54544	1	73.7944	46.6279	0	0	27.8404		10.5807	111.928
27149	Tue Mar 28 12:24:58 2017_x000D_	64.2833	72.7095	147.412	2.57282	1	73.7626	42.8971	0	0	31.2832		17.1038	0
27150	Tue Mar 28 12:24:58 2017_x000D_	63.7886	72.4261	143.602	2.50633	1	73.7626	42.8971	0	0	31.168		10.5823	0
27151	Tue Mar 28 12:24:58 2017_x000D_	63.4914	72.2361	141.875	2.47618	1	73.7626	42.8971	0	0	31.085		8.3377	0
27152	Tue Mar 28 12:24:58 2017_x000D_	63.292	72.0425	141.874	2.47616	1	73.7626	42.8971	0	0	30.9691		21.2012	46.0919
27153	Tue Mar 28 12:24:58 2017_x000D_	62.6966	71.6618	141.876	2.4762	1	73.8389	41.3626	0	0	32.283		10.6115	0
27154	Tue Mar 28 12:24:58 2017_x000D_	62.3985	71.4714	143.605	2.50637	1	73.8389	41.3626	0	0	32.209		18.8696	0
27155	Tue Mar 28 12:24:58 2017_x000D_	61.9008	71.0868	141.878	2.47623	1	73.8389	41.3626	0	0	32.032		10.706	0
27156	Tue Mar 28 12:24:58 2017_x000D_	61.6991	70.7924	144.147	2.51584	1	73.8389	41.3626	0	0	31.8353		6.58368	0
27157	Tue Mar 28 12:24:58 2017_x000D_	61.5007	70.6986	141.875	2.47619	1	73.8389	41.3626	0	0	31.825		18.9109	52.9678
27158	Tue Mar 28 12:24:58 2017_x000D_	61.0018	70.3133	143.601	2.5063	1	73.7089	39.6018	0	0	33.2365		8.37379	0
27159	Tue Mar 28 12:24:58 2017_x000D_	60.8015	70.1189	143.599	2.50628	1	73.7089	39.6018	0	0	33.1345		14.766	0
27160	Tue Mar 28 12:24:58 2017_x000D_	60.4025	69.8307	145.836	2.54532	1	73.7089	39.6018	0	0	33.028		6.59838	0
27161	Tue Mar 28 12:24:58 2017_x000D_	60.2037	69.7366	143.601	2.50631	1	73.7089	39.6018	0	0	33.0227		14.781	26.3516
27162	Tue Mar 28 12:24:58 2017_x000D_	59.8043	69.4481	145.837	2.54533	1	73.7526	38.7245	0	0	33.7416		4.18373	0
27163	Tue Mar 28 12:24:58 2017_x000D_	59.7042	69.351	146.561	2.55797	1	73.7526	38.7245	0	0	33.6948		14.8127	0
27164	Tue Mar 28 12:24:58 2017_x000D_	59.304	69.0618	147.397	2.57256	1	73.7526	38.7245	0	0	33.6023		4.18797	0
27165	Tue Mar 28 12:24:58 2017_x000D_	59.2038	68.9646	148.199	2.58655	1	73.7526	38.7245	0	0	33.5579		5.92241	92.2798
27166	Tue Mar 28 12:24:58 2017_x000D_	59.0065	68.9713	148.203	2.58662	1	73.9053	35.6523	0	0	36.4984		3.03048	0
27167	Tue Mar 28 12:24:58 2017_x000D_	59.0047	68.8703	145.835	2.54531	1	73.9053	35.6523	0	0	36.4069		13.2132	0
27168	Tue Mar 28 12:24:58 2017_x000D_	58.6064	68.6823	150.697	2.63017	1	73.9053	35.6523	0	0	36.4011		12.6086	0
27169	Tue Mar 28 12:24:58 2017_x000D_	58.3046	68.3898	154.688	2.69981	1	73.9053	35.6523	0	0	36.2647		12.1933	0
27170	Tue Mar 28 12:24:59 2017_x000D_	57.9076	68.3027	170.333	2.97287	1	73.9053	35.6523	0	0	36.359		0.00948683	151.993
27171	Tue Mar 28 12:24:59 2017_x000D_	57.9077	68.303	176.068	3.07297	1	74.3739	30.6076	0	0	41.1349		12.1858	0
27172	Tue Mar 28 12:24:59 2017_x000D_	57.511	68.2157	190.586	3.32636	1	74.3739	30.6076	0	0	41.2156		2.95676	0
27173	Tue Mar 28 12:24:59 2017_x000D_	57.4125	68.2191	196.879	3.43618	1	74.3739	30.6076	0	0	41.2591		5.93141	0
27174	Tue Mar 28 12:24:59 2017_x000D_	57.2149	68.2258	202.403	3.5326	1	74.3739	30.6076	0	0	41.3468		8.52736	152.691
27175	Tue Mar 28 12:24:59 2017_x000D_	57.0216	68.4342	215.089	3.754	1	75.0604	25.5644	352.948	6.1601	46.5104		9.44136	0
27176	Tue Mar 28 12:24:59 2017_x000D_	56.727	68.5449	219.025	3.82271	1	75.0604	25.5644	352.948	6.1601	46.7273		8.54385	0
27177	Tue Mar 28 12:24:59 2017_x000D_	56.533	68.7534	219.025	3.82272	1	75.0604	25.5644	352.948	6.1601	46.9953		21.6897	0
27178	Tue Mar 28 12:24:59 2017_x000D_	55.9471	69.177	219.025	3.82271	1	75.0604	25.5644	352.948	6.1601	47.617		15.0647	232.038
27179	Tue Mar 28 12:24:59 2017_x000D_	55.557	69.4932	216.682	3.78182	1	78.4578	18.6159	297.566	5.19351	55.7938		21.7005	0
27180	Tue Mar 28 12:24:59 2017_x000D_	54.9708	69.917	216.682	3.78182	1	78.4578	18.6159	297.566	5.19351	56.422		10.8586	0
27181	Tue Mar 28 12:24:59 2017_x000D_	54.6775	70.1291	215.089	3.75401	1	78.4578	18.6159	297.566	5.19351	56.7372		23.5679	0
27182	Tue Mar 28 12:24:59 2017_x000D_	54.093	70.654	212.663	3.71167	1	78.4578	18.6159	297.566	5.19351	57.4596		10.8653	0
27183	Tue Mar 28 12:24:59 2017_x000D_	53.7995	70.8662	211.258	3.68715	1	78.4578	18.6159	297.566	5.19351	57.7765		8.55014	125.442
27184	Tue Mar 28 12:24:59 2017_x000D_	53.6053	71.0748	211.259	3.68716	1	80.8108	15.1594	281.014	4.90462	62.1826		22.8474	0
27185	Tue Mar 28 12:24:59 2017_x000D_	52.9174	71.4016	210.104	3.66701	1	80.8108	15.1594	281.014	4.90462	62.7792		9.47578	0
27186	Tue Mar 28 12:24:59 2017_x000D_	52.6218	71.5129	211.257	3.68713	1	80.8108	15.1594	281.014	4.90462	63.0106		20.1691	0
27187	Tue Mar 28 12:24:59 2017_x000D_	52.0325	71.8365	208.774	3.64379	1	80.8108	15.1594	281.014	4.90462	63.5648		9.47297	86.4485
27188	Tue Mar 28 12:24:59 2017_x000D_	51.737	71.9478	212.661	3.71163	1	81.1727	12.3006	262.129	4.57501	66.515		19.3478	0
27189	Tue Mar 28 12:24:59 2017_x000D_	51.2487	72.3691	211.257	3.68713	1	81.1727	12.3006	262.129	4.57501	67.1094		9.47964	0
27190	Tue Mar 28 12:24:59 2017_x000D_	50.953	72.4805	215.086	3.75397	1	81.1727	12.3006	262.129	4.57501	67.3413		10.8785	0
27191	Tue Mar 28 12:25:00 2017_x000D_	50.6591	72.6929	213.62	3.72837	1	81.1727	12.3006	262.129	4.57501	67.6632		10.8736	26.4965
27192	Tue Mar 28 12:25:00 2017_x000D_	50.3654	72.9053	215.086	3.75397	1	81.2171	11.4185	262.345	4.57878	68.7928		20.1947	0
27193	Tue Mar 28 12:25:00 2017_x000D_	49.7754	73.2294	217.38	3.794	1	81.2171	11.4185	262.345	4.57878	69.3482		6.7346	0
27194	Tue Mar 28 12:25:00 2017_x000D_	49.5786	73.3374	215.085	3.75395	1	81.2171	11.4185	262.345	4.57878	69.5338		21.7713	0
27195	Tue Mar 28 12:25:00 2017_x000D_	48.9905	73.7626	215.085	3.75395	1	81.2171	11.4185	262.345	4.57878	70.1808		8.5671	0
27196	Tue Mar 28 12:25:00 2017_x000D_	48.7959	73.9716	215.086	3.75396	1	81.2171	11.4185	262.345	4.57878	70.4558		21.7797	6.62338
27197	Tue Mar 28 12:25:00 2017_x000D_	48.2076	74.397	215.086	3.75396	1	81.206	11.639	260.028	4.53834	70.9046		8.57134	0
27198	Tue Mar 28 12:25:00 2017_x000D_	48.0129	74.6061	215.087	3.75398	1	81.206	11.639	260.028	4.53834	71.1803		16.2028	0
27199	Tue Mar 28 12:25:00 2017_x000D_	47.5196	74.826	216.676	3.78171	1	81.206	11.639	260.028	4.53834	71.6057		10.9019	0
27200	Tue Mar 28 12:25:00 2017_x000D_	47.2251	75.0389	215.086	3.75396	1	81.206	11.639	260.028	4.53834	71.9323		8.57134	9.39026
27201	Tue Mar 28 12:25:00 2017_x000D_	47.0304	75.248	215.087	3.75397	1	81.4348	11.4254	259.496	4.52905	72.5051		17.6128	0
27202	Tue Mar 28 12:25:00 2017_x000D_	46.5389	75.5691	214.193	3.73838	1	81.4348	11.4254	259.496	4.52905	73.0215		9.51687	0
27203	Tue Mar 28 12:25:00 2017_x000D_	46.2421	75.6811	215.085	3.75395	1	81.4348	11.4254	259.496	4.52905	73.262		8.57777	0
27204	Tue Mar 28 12:25:00 2017_x000D_	46.0473	75.8904	215.086	3.75396	1	81.4348	11.4254	259.496	4.52905	73.5392		17.6194	6.62338
27205	Tue Mar 28 12:25:00 2017_x000D_	45.5556	76.2116	214.193	3.73837	1	81.4237	11.6459	259.997	4.5378	73.8597		9.52635	0
27206	Tue Mar 28 12:25:00 2017_x000D_	45.2585	76.3237	215.085	3.75394	1	81.4237	11.6459	259.997	4.5378	74.1022		19.3947	0
27207	Tue Mar 28 12:25:00 2017_x000D_	44.769	76.746	216.675	3.78169	1	81.4237	11.6459	259.997	4.5378	74.71		8.58201	0
27208	Tue Mar 28 12:25:00 2017_x000D_	44.5741	76.9554	216.676	3.7817	1	81.4237	11.6459	259.997	4.5378	74.9882		9.53583	0
27209	Tue Mar 28 12:25:00 2017_x000D_	44.2767	77.0676	212.665	3.7117	1	81.4237	11.6459	259.997	4.5378	75.2323		15.1481	13.2497
27210	Tue Mar 28 12:25:00 2017_x000D_	43.8844	77.3855	215.086	3.75396	1	81.4459	11.2048	236.764	4.13231	76.097		6.76023	0
27211	Tue Mar 28 12:25:00 2017_x000D_	43.6869	77.494	212.665	3.71171	1	81.4459	11.2048	236.764	4.13231	76.2889		15.1481	0
27212	Tue Mar 28 12:25:01 2017_x000D_	43.2946	77.8119	215.086	3.75396	1	81.4459	11.2048	236.764	4.13231	76.7595		6.76286	0
27213	Tue Mar 28 12:25:01 2017_x000D_	43.097	77.9204	212.666	3.71172	1	81.4459	11.2048	236.764	4.13231	76.952		13.5193	13.0686
27214	Tue Mar 28 12:25:01 2017_x000D_	42.7021	78.1375	217.376	3.79393	1	81.0105	11.191	236.764	4.13231	77.1321		4.28998	0
27215	Tue Mar 28 12:25:01 2017_x000D_	42.6047	78.2422	216.674	3.78167	1	81.0105	11.191	236.764	4.13231	77.2714		8.5883	0
27216	Tue Mar 28 12:25:01 2017_x000D_	42.4096	78.4517	216.675	3.78168	1	81.0105	11.191	236.764	4.13231	77.5502		9.55023	0
27217	Tue Mar 28 12:25:01 2017_x000D_	42.1118	78.5642	212.666	3.71172	1	81.0105	11.191	236.764	4.13231	77.7963		15.1798	6.53438
27218	Tue Mar 28 12:25:01 2017_x000D_	41.7183	78.8823	197.007	3.43843	1	80.7928	11.184	236.764	4.13231	78.1657		3.01404	0
27219	Tue Mar 28 12:25:01 2017_x000D_	41.6179	78.886	190.782	3.32978	1	80.7928	11.184	236.764	4.13231	78.2191		6.02477	0
27220	Tue Mar 28 12:25:01 2017_x000D_	41.4172	78.8931	173.59	3.02971	1	80.7928	11.184	236.764	4.13231	78.326		6.77049	0
27221	Tue Mar 28 12:25:01 2017_x000D_	41.2192	79.0014	165.323	2.88542	1	80.7928	11.184	236.764	4.13231	78.5192		9.47474	0
27222	Tue Mar 28 12:25:01 2017_x000D_	40.9165	78.9113	148.876	2.59838	1	80.7928	11.184	236.764	4.13231	78.5946		6.73961	6.53428
27223	Tue Mar 28 12:25:01 2017_x000D_	40.8113	78.7128	142.592	2.4887	1	80.5751	11.1771	236.764	4.13231	78.3724		9.47506	0
27224	Tue Mar 28 12:25:01 2017_x000D_	40.5085	78.623	130.633	2.27997	1	80.5751	11.1771	236.764	4.13231	78.4492		10.8375	0
27225	Tue Mar 28 12:25:01 2017_x000D_	40.3007	78.3275	124.383	2.1709	1	80.5751	11.1771	236.764	4.13231	78.302		4.24637	0
27226	Tue Mar 28 12:25:01 2017_x000D_	40.1979	78.2302	120.505	2.10321	1	80.5751	11.1771	236.764	4.13231	78.2716		22.9691	0
27227	Tue Mar 28 12:25:01 2017_x000D_	39.8793	77.534	111.637	1.94843	1	80.5751	11.1771	236.764	4.13231	77.8421		13.4917	0
27228	Tue Mar 28 12:25:01 2017_x000D_	39.6682	77.1369	111.638	1.94845	1	80.5751	11.1771	236.764	4.13231	77.6149		23.0089	0
27229	Tue Mar 28 12:25:01 2017_x000D_	39.3486	76.4397	115.385	2.01385	1	80.5751	11.1771	236.764	4.13231	77.1935		12.4947	0
27230	Tue Mar 28 12:25:01 2017_x000D_	39.2375	76.0383	117.994	2.05939	1	80.5751	11.1771	236.764	4.13231	76.9141		27.0411	0
27231	Tue Mar 28 12:25:01 2017_x000D_	38.8144	75.2424	117.994	2.05939	1	80.5751	11.1771	236.764	4.13231	76.4743		9.58283	0
27232	Tue Mar 28 12:25:01 2017_x000D_	38.7058	74.942	121.909	2.12772	1	80.5751	11.1771	236.764	4.13231	76.2824		8.5309	0
27233	Tue Mar 28 12:25:01 2017_x000D_	38.4993	74.7465	121.912	2.12776	1	80.5751	11.1771	236.764	4.13231	76.2328		12.5232	0
27234	Tue Mar 28 12:25:02 2017_x000D_	38.3879	74.3442	124.36	2.17048	1	80.5751	11.1771	236.764	4.13231	75.9595		19.3225	0
27235	Tue Mar 28 12:25:02 2017_x000D_	37.8738	73.9562	126.692	2.2112	1	80.5751	11.1771	236.764	4.13231	75.9251		9.6	0
27236	Tue Mar 28 12:25:02 2017_x000D_	37.7649	73.6553	130.591	2.27924	1	80.5751	11.1771	236.764	4.13231	75.738		17.0999	0
27237	Tue Mar 28 12:25:02 2017_x000D_	37.3511	73.2633	130.593	2.27927	1	80.5751	11.1771	236.764	4.13231	75.6506		6.78001	0
27238	Tue Mar 28 12:25:02 2017_x000D_	37.2451	73.0637	128.353	2.24018	1	80.5751	11.1771	236.764	4.13231	75.5476		17.1146	0
27239	Tue Mar 28 12:25:02 2017_x000D_	36.831	72.6713	128.356	2.24023	1	80.5751	11.1771	236.764	4.13231	75.4658		13.5831	191.897
27240	Tue Mar 28 12:25:02 2017_x000D_	36.6183	72.2716	128.353	2.24018	1	74.7704	13.8644	212.042	3.70083	69.7638		17.1379	0
27241	Tue Mar 28 12:25:02 2017_x000D_	36.2037	71.8786	128.356	2.24023	1	74.7704	13.8644	212.042	3.70083	69.6637		6.80171	0
27242	Tue Mar 28 12:25:02 2017_x000D_	36.0971	71.6785	130.59	2.27923	1	74.7704	13.8644	212.042	3.70083	69.5564		13.6047	0
27243	Tue Mar 28 12:25:02 2017_x000D_	35.884	71.2782	130.586	2.27916	1	74.7704	13.8644	212.042	3.70083	69.3433		19.4059	116.541
27244	Tue Mar 28 12:25:02 2017_x000D_	35.368	70.8881	128.357	2.24026	1	71.0128	14.8499	169.997	2.967	66.4141		6.11931	0
27245	Tue Mar 28 12:25:02 2017_x000D_	35.3624	70.6842	128.353	2.24018	1	71.0128	14.8499	169.997	2.967	66.2452		12.8851	0
27246	Tue Mar 28 12:25:02 2017_x000D_	35.0508	70.3886	124.378	2.1708	1	71.0128	14.8499	169.997	2.967	66.165		17.7576	0
27247	Tue Mar 28 12:25:02 2017_x000D_	34.7332	69.8891	128.353	2.24018	1	71.0128	14.8499	169.997	2.967	65.9206		10.9891	0
27248	Tue Mar 28 12:25:02 2017_x000D_	34.5223	69.5896	126.695	2.21124	1	71.0128	14.8499	169.997	2.967	65.7875		15.2276	35.4958
27249	Tue Mar 28 12:25:02 2017_x000D_	34.2074	69.1915	124.379	2.17082	1	69.9017	15.2566	180	3.14159	64.6766		10.9884	0
27250	Tue Mar 28 12:25:02 2017_x000D_	33.9964	68.8921	125.985	2.19885	1	69.9017	15.2566	180	3.14159	64.5442		9.68278	0
27251	Tue Mar 28 12:25:02 2017_x000D_	33.8863	68.5887	126.692	2.21119	1	69.9017	15.2566	180	3.14159	64.3539		12.917	0
27252	Tue Mar 28 12:25:02 2017_x000D_	33.5739	68.2924	125.984	2.19884	1	69.9017	15.2566	180	3.14159	64.2846		4.31835	27.1007
27253	Tue Mar 28 12:25:02 2017_x000D_	33.4695	68.1933	126.695	2.21125	1	69.0192	15.4496	169.074	2.95089	63.6057		13.6772	0
27254	Tue Mar 28 12:25:02 2017_x000D_	33.2552	67.7909	126.693	2.21121	1	69.0192	15.4496	169.074	2.95089	63.393		4.30356	0
27255	Tue Mar 28 12:25:03 2017_x000D_	33.1511	67.6922	125.984	2.19883	1	69.0192	15.4496	169.074	2.95089	63.3704		9.69611	0
27256	Tue Mar 28 12:25:03 2017_x000D_	33.0408	67.3884	126.69	2.21117	1	69.0192	15.4496	169.074	2.95089	63.1829		12.9531	29.5281
27257	Tue Mar 28 12:25:03 2017_x000D_	32.7275	67.0913	130.575	2.27896	1	68.126	15.8631	180	3.14159	62.2686		6.83947	0
27258	Tue Mar 28 12:25:03 2017_x000D_	32.6201	66.8902	136.495	2.38229	1	68.126	15.8631	180	3.14159	62.1646		10.9993	0
27259	Tue Mar 28 12:25:03 2017_x000D_	32.3093	66.6957	151.109	2.63735	1	68.126	15.8631	180	3.14159	62.1835		4.31228	0
27260	Tue Mar 28 12:25:03 2017_x000D_	32.2048	66.597	160.394	2.7994	1	68.126	15.8631	180	3.14159	62.1632		4.31228	9.39231
27261	Tue Mar 28 12:25:03 2017_x000D_	32.1003	66.4983	169.834	2.96417	1	67.8972	16.0768	180	3.14159	61.8364		9.63075	0
27262	Tue Mar 28 12:25:03 2017_x000D_	31.7928	66.4061	184.708	3.22377	1	67.8972	16.0768	180	3.14159	61.94		3.03771	0
27263	Tue Mar 28 12:25:03 2017_x000D_	31.6916	66.4095	190.863	3.33119	1	67.8972	16.0768	180	3.14159	62.0018		9.65029	0
27264	Tue Mar 28 12:25:03 2017_x000D_	31.3902	66.5219	205.928	3.59412	1	67.8972	16.0768	180	3.14159	62.2693		4.33443	0
27265	Tue Mar 28 12:25:03 2017_x000D_	31.2917	66.6276	209.873	3.66298	1	67.8972	16.0768	180	3.14159	62.4127		13.67	9.38807
27266	Tue Mar 28 12:25:03 2017_x000D_	30.8914	66.8453	222.89	3.89016	1	67.6685	16.2904	180	3.14159	62.5168		4.33443	0
27267	Tue Mar 28 12:25:03 2017_x000D_	30.7929	66.951	226.965	3.96129	1	67.6685	16.2904	180	3.14159	62.6602		4.33428	0
27268	Tue Mar 28 12:25:03 2017_x000D_	30.6943	67.0566	231.037	4.03235	1	67.6685	16.2904	180	3.14159	62.8037		19.6639	0
27269	Tue Mar 28 12:25:03 2017_x000D_	30.3024	67.582	229.08	3.9982	1	67.6685	16.2904	180	3.14159	63.4591		8.67923	9.38807
27270	Tue Mar 28 12:25:03 2017_x000D_	30.105	67.7935	229.08	3.9982	1	67.4398	16.504	165.308	2.88517	63.4389		21.7053	0
27271	Tue Mar 28 12:25:03 2017_x000D_	29.6112	68.3223	224.851	3.92439	1	67.4398	16.504	165.308	2.88517	64.1571		11.0562	0
27272	Tue Mar 28 12:25:03 2017_x000D_	29.3118	68.5372	222.891	3.89018	1	67.4398	16.504	165.308	2.88517	64.5074		6.87822	0
27273	Tue Mar 28 12:25:03 2017_x000D_	29.216	68.7455	221.075	3.85848	1	67.4398	16.504	165.308	2.88517	64.732		19.6497	14.7647
27274	Tue Mar 28 12:25:03 2017_x000D_	28.7189	69.172	214.895	3.75062	1	66.9932	16.7108	180	3.14159	64.9392		8.68347	0
27275	Tue Mar 28 12:25:03 2017_x000D_	28.5214	69.3836	214.895	3.75063	1	66.9932	16.7108	180	3.14159	65.2266		20.561	0
27276	Tue Mar 28 12:25:04 2017_x000D_	27.9194	69.7112	212.456	3.70806	1	66.9932	16.7108	180	3.14159	65.8468		8.68552	0
27277	Tue Mar 28 12:25:04 2017_x000D_	27.7218	69.9228	212.457	3.70808	1	66.9932	16.7108	180	3.14159	66.1344		6.8586	0
27278	Tue Mar 28 12:25:04 2017_x000D_	27.521	70.0321	209.89	3.66327	1	66.9932	16.7108	180	3.14159	66.3417		20.5717	6.54318
27279	Tue Mar 28 12:25:04 2017_x000D_	26.9187	70.3599	212.456	3.70807	1	66.7752	16.704	171.45	2.99237	66.8393		13.7172	0
27280	Tue Mar 28 12:25:04 2017_x000D_	26.5171	70.5785	212.456	3.70806	1	66.7752	16.704	171.45	2.99237	67.2546		15.3554	0
27281	Tue Mar 28 12:25:04 2017_x000D_	26.1185	70.8996	214.894	3.7506	1	66.7752	16.704	171.45	2.99237	67.7505		9.6956	0
27282	Tue Mar 28 12:25:04 2017_x000D_	25.8156	71.0123	213.994	3.7349	1	66.7752	16.704	171.45	2.99237	68.0226		15.3596	0
27283	Tue Mar 28 12:25:04 2017_x000D_	25.4169	71.3335	216.494	3.77853	1	66.7752	16.704	172.345	3.00799	68.5193		8.69195	0
27284	Tue Mar 28 12:25:04 2017_x000D_	25.2192	71.5453	216.494	3.77854	1	66.7752	16.704	172.345	3.00799	68.8075		12.6513	0
27285	Tue Mar 28 12:25:04 2017_x000D_	24.8139	71.6618	218.85	3.81965	1	66.7752	16.704	172.345	3.00799	69.1456		6.87299	0
27286	Tue Mar 28 12:25:04 2017_x000D_	24.7183	71.87	220.637	3.85083	1	66.7752	16.704	172.345	3.00799	69.3691		17.923	9.22699
27287	Tue Mar 28 12:25:04 2017_x000D_	24.217	72.195	216.494	3.77853	1	66.9824	16.9313	166.987	2.91448	69.8782		11.0884	0
27288	Tue Mar 28 12:25:04 2017_x000D_	24.0225	72.5093	218.851	3.81967	1	66.9824	16.9313	166.987	2.91448	70.2458		17.9189	0
27289	Tue Mar 28 12:25:04 2017_x000D_	23.5213	72.8342	218.236	3.80894	1	66.9824	16.9313	166.987	2.91448	70.8096		11.0928	0
27290	Tue Mar 28 12:25:04 2017_x000D_	23.2209	73.0498	216.495	3.77854	1	66.9824	16.9313	166.987	2.91448	71.1643		22.1784	6.54028
27291	Tue Mar 28 12:25:04 2017_x000D_	22.6204	73.481	216.495	3.77854	1	66.7645	16.9244	169.074	2.95089	71.745		8.70043	0
27292	Tue Mar 28 12:25:04 2017_x000D_	22.4225	73.693	216.495	3.77855	1	66.7645	16.9244	169.074	2.95089	72.0339		11.0904	0
27293	Tue Mar 28 12:25:04 2017_x000D_	22.1222	73.9086	218.236	3.80893	1	66.7645	16.9244	169.074	2.95089	72.3888		6.87608	0
27294	Tue Mar 28 12:25:04 2017_x000D_	21.9209	74.0182	220.635	3.85081	1	66.7645	16.9244	169.074	2.95089	72.5992		19.7112	0
27295	Tue Mar 28 12:25:04 2017_x000D_	21.4223	74.4461	218.85	3.81965	1	66.7645	16.9244	169.074	2.95089	73.2438		19.7047	143.187
27296	Tue Mar 28 12:25:04 2017_x000D_	20.9239	74.8739	220.635	3.85081	1	62.7125	19.4467	152.434	2.66047	69.4151		8.70672	0
27297	Tue Mar 28 12:25:04 2017_x000D_	20.7258	75.086	220.635	3.85081	1	62.7125	19.4467	152.434	2.66047	69.7038		11.1054	0
27298	Tue Mar 28 12:25:05 2017_x000D_	20.4251	75.3019	218.85	3.81966	1	62.7125	19.4467	152.434	2.66047	70.0573		15.4004	0
27299	Tue Mar 28 12:25:05 2017_x000D_	20.0253	75.6239	216.497	3.77858	1	62.7125	19.4467	152.434	2.66047	70.5555		6.88685	150.839
27300	Tue Mar 28 12:25:05 2017_x000D_	19.8237	75.7337	218.85	3.81965	1	58.2354	21.7349	147.544	2.57512	66.2671		17.4199	0
27301	Tue Mar 28 12:25:05 2017_x000D_	19.4274	76.1581	218.851	3.81967	1	58.2354	21.7349	147.544	2.57512	66.8427		6.88949	0
27302	Tue Mar 28 12:25:05 2017_x000D_	19.2257	76.2679	216.497	3.77859	1	58.2354	21.7349	147.544	2.57512	67.0493		9.73877	0
27303	Tue Mar 28 12:25:05 2017_x000D_	18.9216	76.3815	220.634	3.85078	1	58.2354	21.7349	147.544	2.57512	67.3188		15.3999	33.1207
27304	Tue Mar 28 12:25:05 2017_x000D_	18.6276	76.8023	218.851	3.81967	1	57.3315	22.3688	148.1	2.58482	66.7907		6.89619	0
27305	Tue Mar 28 12:25:05 2017_x000D_	18.4257	76.9122	216.498	3.7786	1	57.3315	22.3688	148.1	2.58482	66.9973		15.4107	0
27306	Tue Mar 28 12:25:05 2017_x000D_	18.0257	77.2345	218.85	3.81966	1	57.3315	22.3688	148.1	2.58482	67.4922		6.16322	0
27307	Tue Mar 28 12:25:05 2017_x000D_	17.8204	77.2421	218.849	3.81964	1	57.3315	22.3688	148.1	2.58482	67.6181		11.1049	14.7647
27308	Tue Mar 28 12:25:05 2017_x000D_	17.6255	77.5568	216.498	3.7786	1	56.8849	22.5756	136.007	2.37377	67.5591		6.89236	0
27309	Tue Mar 28 12:25:05 2017_x000D_	17.4238	77.6668	218.85	3.81965	1	56.8849	22.5756	136.007	2.37377	67.7659		6.90026	0
27310	Tue Mar 28 12:25:05 2017_x000D_	17.2218	77.7768	216.497	3.77859	1	56.8849	22.5756	136.007	2.37377	67.973		0	0
27311	Tue Mar 28 12:25:05 2017_x000D_	17.2218	77.7768	216.497	3.77859	1	56.8849	22.5756	136.007	2.37377	67.973		19.7541	0
27312	Tue Mar 28 12:25:05 2017_x000D_	16.722	78.2055	209.916	3.66372	1	56.8849	22.5756	136.007	2.37377	68.613		3.07446	23.864
27313	Tue Mar 28 12:25:05 2017_x000D_	16.7179	78.1031	199.593	3.48356	1	56.2096	22.996	165.308	2.88517	67.7967		6.1548	0
27314	Tue Mar 28 12:25:05 2017_x000D_	16.9229	78.095	182.152	3.17915	1	56.2096	22.996	165.308	2.88517	67.6709		3.0587	0
27315	Tue Mar 28 12:25:05 2017_x000D_	16.9263	78.1969	173.215	3.02318	1	56.2096	22.996	165.308	2.88517	67.7519		3.07523	0
27316	Tue Mar 28 12:25:05 2017_x000D_	17.0287	78.1922	155.652	2.71664	1	56.2096	22.996	165.308	2.88517	67.6887		0.0108167	6.54618
27317	Tue Mar 28 12:25:05 2017_x000D_	17.029	78.192	147.705	2.57794	1	55.9915	22.9892	154.147	2.69038	67.5679		6.87585	0
27318	Tue Mar 28 12:25:05 2017_x000D_	16.8276	78.3014	129.042	2.25221	1	55.9915	22.9892	154.147	2.69038	67.7735		3.0735	0
27319	Tue Mar 28 12:25:06 2017_x000D_	16.8244	78.199	122.608	2.13992	1	55.9915	22.9892	154.147	2.69038	67.6918		4.33678	0
27320	Tue Mar 28 12:25:06 2017_x000D_	16.7185	78.1006	113.351	1.97835	1	55.9915	22.9892	154.147	2.69038	67.673		9.70542	6.54318
27321	Tue Mar 28 12:25:06 2017_x000D_	16.6054	77.7975	103.943	1.81415	1	55.7735	22.9824	171.363	2.99085	67.3709		9.717	0
27322	Tue Mar 28 12:25:06 2017_x000D_	16.492	77.4941	100.57	1.75528	1	55.7735	22.9824	171.363	2.99085	67.1905		21.5172	0
27323	Tue Mar 28 12:25:06 2017_x000D_	16.4669	76.7773	101.011	1.76298	1	55.7735	22.9824	171.363	2.99085	66.6251		15.6919	0
27324	Tue Mar 28 12:25:06 2017_x000D_	16.346	76.2684	103.359	1.80395	1	55.7735	22.9824	171.363	2.99085	66.2867		12.3105	0
27325	Tue Mar 28 12:25:06 2017_x000D_	16.3317	75.8583	103.356	1.80391	1	55.7735	22.9824	171.363	2.99085	65.966		25.3963	9.38587
27326	Tue Mar 28 12:25:06 2017_x000D_	16.0968	75.045	108.765	1.8983	1	55.5449	23.196	165.308	2.88517	65.1496		9.73315	0
27327	Tue Mar 28 12:25:06 2017_x000D_	15.9832	74.7411	106.803	1.86407	1	55.5449	23.196	165.308	2.88517	64.9771		12.7124	0
27328	Tue Mar 28 12:25:06 2017_x000D_	15.8656	74.334	109.593	1.91276	1	55.5449	23.196	165.308	2.88517	64.7267		19.514	0
27329	Tue Mar 28 12:25:06 2017_x000D_	15.6376	73.7248	114.914	2.00563	1	55.5449	23.196	165.308	2.88517	64.3875		9.75526	14.7674
27330	Tue Mar 28 12:25:06 2017_x000D_	15.5235	73.4203	118.651	2.07086	1	55.0982	23.4028	151.548	2.64502	63.7801		16.621	0
27331	Tue Mar 28 12:25:06 2017_x000D_	15.2992	72.9137	119.984	2.09411	1	55.0982	23.4028	151.548	2.64502	63.5239		9.77703	0
27332	Tue Mar 28 12:25:06 2017_x000D_	15.1849	72.6085	121.14	2.1143	1	55.0982	23.4028	151.548	2.64502	63.3583		19.8017	0
27333	Tue Mar 28 12:25:06 2017_x000D_	14.754	72.1085	122.556	2.139	1	55.0982	23.4028	151.548	2.64502	63.2448		6.92085	9.38383
27334	Tue Mar 28 12:25:06 2017_x000D_	14.6433	71.9061	124.995	2.18158	1	54.8696	23.6163	135	2.35619	62.8495		19.8229	0
27335	Tue Mar 28 12:25:06 2017_x000D_	14.2119	71.4056	126.6	2.20959	1	54.8696	23.6163	135	2.35619	62.7444		6.929	0
27336	Tue Mar 28 12:25:06 2017_x000D_	14.101	71.203	128.958	2.25075	1	54.8696	23.6163	135	2.35619	62.6624		11.1658	0
27337	Tue Mar 28 12:25:06 2017_x000D_	13.8836	70.9009	122.559	2.13905	1	54.8696	23.6163	135	2.35619	62.5754		13.8589	0
27338	Tue Mar 28 12:25:06 2017_x000D_	13.6621	70.4955	122.558	2.13903	1	54.8696	23.6163	135	2.35619	62.4157		8.77955	0
27339	Tue Mar 28 12:25:06 2017_x000D_	13.4478	70.2962	122.56	2.13908	1	54.8696	23.6163	152.434	2.66047	62.4082		13.8697	0
27340	Tue Mar 28 12:25:07 2017_x000D_	13.2261	69.8905	122.559	2.13906	1	54.8696	23.6163	152.434	2.66047	62.2534		19.6187	0
27341	Tue Mar 28 12:25:07 2017_x000D_	12.9967	69.2781	122.554	2.13898	1	54.8696	23.6163	152.434	2.66047	61.9543		8.79212	0
27342	Tue Mar 28 12:25:07 2017_x000D_	12.7822	69.0784	122.557	2.13902	1	54.8696	23.6163	152.434	2.66047	61.9528		19.9152	6.54609
27343	Tue Mar 28 12:25:07 2017_x000D_	12.3491	68.5753	121.152	2.1145	1	54.6515	23.6096	165.704	2.89207	61.7366		9.81496	0
27344	Tue Mar 28 12:25:07 2017_x000D_	12.2344	68.2689	119.995	2.09431	1	54.6515	23.6096	165.704	2.89207	61.5927		6.95725	0
27345	Tue Mar 28 12:25:07 2017_x000D_	12.123	68.0655	122.557	2.13903	1	54.6515	23.6096	165.704	2.89207	61.5224		18.1499	0
27346	Tue Mar 28 12:25:07 2017_x000D_	11.7932	67.5583	118.667	2.07113	1	54.6515	23.6096	165.704	2.89207	61.3867		9.83532	142.141
27347	Tue Mar 28 12:25:07 2017_x000D_	11.6779	67.2514	122.555	2.13899	1	51.6386	27.2663	98.6368	1.72154	56.5302		13.9289	0
27348	Tue Mar 28 12:25:07 2017_x000D_	11.4552	66.844	122.554	2.13897	1	51.6386	27.2663	98.6368	1.72154	56.4012		6.96227	0
27349	Tue Mar 28 12:25:07 2017_x000D_	11.344	66.6403	119.993	2.09428	1	51.6386	27.2663	98.6368	1.72154	56.338		15.6024	0
27350	Tue Mar 28 12:25:07 2017_x000D_	11.0171	66.2358	122.555	2.13899	1	51.6386	27.2663	98.6368	1.72154	56.2915		6.96634	0
27351	Tue Mar 28 12:25:07 2017_x000D_	10.9058	66.032	119.996	2.09433	1	51.6386	27.2663	98.6368	1.72154	56.2311		6.97999	79.8244
27352	Tue Mar 28 12:25:07 2017_x000D_	10.7941	65.8279	122.554	2.13897	1	49.5925	28.9673	135	2.35619	53.5165		12.8459	0
27353	Tue Mar 28 12:25:07 2017_x000D_	10.675	65.4166	119.992	2.09426	1	49.5925	28.9673	135	2.35619	53.3209		6.9922	0
27354	Tue Mar 28 12:25:07 2017_x000D_	10.4633	65.3191	118.67	2.07118	1	49.5925	28.9673	135	2.35619	53.4092		3.10709	0
27355	Tue Mar 28 12:25:07 2017_x000D_	10.4595	65.2156	119.995	2.09431	1	49.5925	28.9673	135	2.35619	53.3416		18.2189	42.4158
27356	Tue Mar 28 12:25:07 2017_x000D_	10.1284	64.7065	116.077	2.02593	1	48.4605	29.8144	165.308	2.88517	51.8344		6.22596	0
27357	Tue Mar 28 12:25:07 2017_x000D_	10.121	64.4991	110.564	1.92971	1	48.4605	29.8144	165.308	2.88517	51.7005		3.10667	0
27358	Tue Mar 28 12:25:07 2017_x000D_	10.0175	64.5025	95.0046	1.65814	1	48.4605	29.8144	165.308	2.88517	51.7796		4.39956	0
27359	Tue Mar 28 12:25:07 2017_x000D_	9.91764	64.6099	86.1142	1.50298	1	48.4605	29.8144	165.308	2.88517	51.9257		3.13733	18.759
27360	Tue Mar 28 12:25:07 2017_x000D_	9.92167	64.7144	68.0683	1.18802	1	48.0036	30.2413	135	2.35619	51.3676		0.0125284	0
27361	Tue Mar 28 12:25:07 2017_x000D_	9.92155	64.7148	59.971	1.04669	1	48.0036	30.2413	135	2.35619	51.3679		3.10735	0
27362	Tue Mar 28 12:25:08 2017_x000D_	9.91752	64.6113	53.2693	0.929725	1	48.0036	30.2413	135	2.35619	51.3015		0.0100802	0
27363	Tue Mar 28 12:25:08 2017_x000D_	9.91725	64.6115	44.7495	0.781026	1	48.0036	30.2413	135	2.35619	51.3019		4.37581	23.8516
27364	Tue Mar 28 12:25:08 2017_x000D_	10.0167	64.5048	26.9747	0.470797	1	47.3286	30.6614	137.171	2.39408	50.3741		6.94531	0
27365	Tue Mar 28 12:25:08 2017_x000D_	10.2203	64.3946	16.4868	0.287749	1	47.3286	30.6614	137.171	2.39408	50.1493		6.23705	0
27366	Tue Mar 28 12:25:08 2017_x000D_	10.4281	64.3881	10.7109	0.18694	1	47.3286	30.6614	137.171	2.39408	49.9914		9.8369	0
27367	Tue Mar 28 12:25:08 2017_x000D_	10.7358	64.2748	7.44698	0.129974	1	47.3286	30.6614	137.171	2.39408	49.688		24.9475	0
27368	Tue Mar 28 12:25:08 2017_x000D_	11.567	64.2495	7.44916	0.130012	1	47.3286	30.6614	137.171	2.39408	49.0617		12.8306	18.759
27369	Tue Mar 28 12:25:08 2017_x000D_	11.9786	64.1333	10.2695	0.179237	1	46.8717	31.0883	132.981	2.32096	48.0573		25.0943	0
27370	Tue Mar 28 12:25:08 2017_x000D_	12.8051	64.0045	13.0536	0.227829	1	46.8717	31.0883	132.981	2.32096	47.371		9.34626	0
27371	Tue Mar 28 12:25:08 2017_x000D_	13.1165	63.9951	13.635	0.237976	1	46.8717	31.0883	132.981	2.32096	47.141		12.8133	0
27372	Tue Mar 28 12:25:08 2017_x000D_	13.5275	63.8789	16.4968	0.287924	1	46.8717	31.0883	132.981	2.32096	46.766		22.6166	6.60723
27373	Tue Mar 28 12:25:08 2017_x000D_	14.2457	63.6497	17.2794	0.301583	1	46.8614	31.3083	148.1	2.58482	45.932		6.93696	0
27374	Tue Mar 28 12:25:08 2017_x000D_	14.4492	63.5399	20.1996	0.35255	1	46.8614	31.3083	148.1	2.58482	45.7102		19.6233	0
27375	Tue Mar 28 12:25:08 2017_x000D_	15.0631	63.3141	20.1996	0.35255	1	46.8614	31.3083	148.1	2.58482	45.1166		12.7944	0
27376	Tue Mar 28 12:25:08 2017_x000D_	15.4735	63.1981	23.0279	0.401913	1	46.8614	31.3083	148.1	2.58482	44.7455		16.7006	0
27377	Tue Mar 28 12:25:08 2017_x000D_	15.9837	62.9754	24.1628	0.42172	1	46.8614	31.3083	148.1	2.58482	44.2294		6.93026	0
27378	Tue Mar 28 12:25:08 2017_x000D_	16.187	62.8657	26.9974	0.471193	1	46.8614	31.3083	135	2.35619	44.009		11.1661	0
27379	Tue Mar 28 12:25:08 2017_x000D_	16.4899	62.6494	25.7514	0.449447	1	46.8614	31.3083	135	2.35619	43.6428		6.92234	0
27380	Tue Mar 28 12:25:08 2017_x000D_	16.6929	62.5397	23.0255	0.40187	1	46.8614	31.3083	135	2.35619	43.4228		19.5948	0
27381	Tue Mar 28 12:25:08 2017_x000D_	17.3059	62.3142	23.026	0.40188	1	46.8614	31.3083	135	2.35619	42.8357		6.92355	18.7548
27382	Tue Mar 28 12:25:08 2017_x000D_	17.509	62.2046	25.7522	0.449461	1	46.4046	31.7351	152.434	2.66047	41.9922		20.7615	0
27383	Tue Mar 28 12:25:09 2017_x000D_	18.1179	61.8757	23.0245	0.401853	1	46.4046	31.7351	152.434	2.66047	41.3351		9.78356	0
27384	Tue Mar 28 12:25:09 2017_x000D_	18.424	61.7632	24.6169	0.429646	1	46.4046	31.7351	152.434	2.66047	41.0439		23.5628	0
27385	Tue Mar 28 12:25:09 2017_x000D_	19.1359	61.4314	23.0242	0.401848	1	46.4046	31.7351	152.434	2.66047	40.3169		6.19162	9.37739
27386	Tue Mar 28 12:25:09 2017_x000D_	19.3422	61.4254	23.0257	0.401874	1	46.1762	31.9485	153.963	2.68717	39.8617		20.7347	0
27387	Tue Mar 28 12:25:09 2017_x000D_	19.9503	61.0969	20.1915	0.352408	1	46.1762	31.9485	153.963	2.68717	39.21		9.27384	0
27388	Tue Mar 28 12:25:09 2017_x000D_	20.2593	61.088	19.2785	0.336473	1	46.1762	31.9485	153.963	2.68717	38.9974		11.1486	0
27389	Tue Mar 28 12:25:09 2017_x000D_	20.5617	60.872	20.1915	0.352408	1	46.1762	31.9485	153.963	2.68717	38.6351		19.5359	29.6872
27390	Tue Mar 28 12:25:09 2017_x000D_	21.1729	60.6473	20.1915	0.352408	1	45.6988	32.8153	101.457	1.77075	37.0964		9.75897	0
27391	Tue Mar 28 12:25:09 2017_x000D_	21.4782	60.535	21.9935	0.383858	1	45.6988	32.8153	101.457	1.77075	36.8106		22.4753	0
27392	Tue Mar 28 12:25:09 2017_x000D_	22.192	60.3075	23.0273	0.401902	1	45.6988	32.8153	101.457	1.77075	36.1717		9.75052	0
27393	Tue Mar 28 12:25:09 2017_x000D_	22.497	60.1952	19.2763	0.336435	1	45.6988	32.8153	101.457	1.77075	35.8885		9.75615	0
27394	Tue Mar 28 12:25:09 2017_x000D_	22.8022	60.0829	17.2602	0.301247	1	45.6988	32.8153	101.457	1.77075	35.6058		16.5997	170.33
27395	Tue Mar 28 12:25:09 2017_x000D_	23.3093	59.8615	16.4724	0.287498	1	44.1338	38.273	103.013	1.79791	29.9954		12.7111	0
27396	Tue Mar 28 12:25:09 2017_x000D_	23.7171	59.7465	19.2758	0.336427	1	44.1338	38.273	103.013	1.79791	29.6303		9.74948	0
27397	Tue Mar 28 12:25:09 2017_x000D_	24.0221	59.6343	17.2587	0.301221	1	44.1338	38.273	103.013	1.79791	29.3391		21.777	0
27398	Tue Mar 28 12:25:09 2017_x000D_	24.7374	59.5107	19.2783	0.33647	1	44.1338	38.273	103.013	1.79791	28.7621		8.72778	69.1559
27399	Tue Mar 28 12:25:09 2017_x000D_	24.9361	59.2982	19.2754	0.336419	1	43.3775	40.4506	103.013	1.79791	26.3689		18.7196	0
27400	Tue Mar 28 12:25:09 2017_x000D_	25.5483	59.1775	16.472	0.28749	1	43.3775	40.4506	103.013	1.79791	25.8569		6.88739	0
27401	Tue Mar 28 12:25:09 2017_x000D_	25.7503	59.0684	19.2765	0.336439	1	43.3775	40.4506	103.013	1.79791	25.6387		6.15538	0
27402	Tue Mar 28 12:25:09 2017_x000D_	25.9554	59.0627	19.2778	0.336462	1	43.3775	40.4506	103.013	1.79791	25.4939		19.4516	46.7445
27403	Tue Mar 28 12:25:09 2017_x000D_	26.5639	58.8388	19.2776	0.336458	1	43.0879	41.9816	101.457	1.77075	23.6052		8.72135	0
27404	Tue Mar 28 12:25:09 2017_x000D_	26.7625	58.6265	19.2747	0.336408	1	43.0879	41.9816	101.457	1.77075	23.3146		12.6741	0
27405	Tue Mar 28 12:25:10 2017_x000D_	27.1691	58.5118	21.9985	0.383946	1	43.0879	41.9816	101.457	1.77075	22.949		6.1463	0
27406	Tue Mar 28 12:25:10 2017_x000D_	27.3739	58.5062	21.9999	0.383972	1	43.0879	41.9816	101.457	1.77075	22.8033		6.87683	0
27407	Tue Mar 28 12:25:10 2017_x000D_	27.5755	58.3971	19.2759	0.336427	1	43.0879	41.9816	101.457	1.77075	22.5855		12.6638	29.6402
27408	Tue Mar 28 12:25:10 2017_x000D_	27.9818	58.2826	22.0003	0.383978	1	42.6112	42.847	100.926	1.7615	21.2668		4.36177	0
27409	Tue Mar 28 12:25:10 2017_x000D_	28.0811	58.1764	20.1929	0.352432	1	42.6112	42.847	100.926	1.7615	21.1214		9.20753	0
27410	Tue Mar 28 12:25:10 2017_x000D_	28.3879	58.1679	19.2769	0.336446	1	42.6112	42.847	100.926	1.7615	20.9053		9.71615	0
27411	Tue Mar 28 12:25:10 2017_x000D_	28.6919	58.0562	23.0364	0.40206	1	42.6112	42.847	100.926	1.7615	20.6171		11.0953	33.716
27412	Tue Mar 28 12:25:10 2017_x000D_	28.9929	57.8413	34.7812	0.607047	1	42.3422	43.9382	100.926	1.7615	19.2743		0.0134164	0
27413	Tue Mar 28 12:25:10 2017_x000D_	28.9933	57.8411	42.8312	0.747545	1	42.3422	43.9382	100.926	1.7615	19.2739		6.19198	0
27414	Tue Mar 28 12:25:10 2017_x000D_	28.9997	58.0474	51.0218	0.890499	1	42.3422	43.9382	100.926	1.7615	19.4189		3.07679	0
27415	Tue Mar 28 12:25:10 2017_x000D_	29.0032	58.1499	70.6326	1.23277	1	42.3422	43.9382	100.926	1.7615	19.4911		3.08831	106.975
27416	Tue Mar 28 12:25:10 2017_x000D_	29.0062	58.2528	77.0949	1.34556	1	40.8821	47.1914	100.926	1.7615	16.2293		3.07307	0
27417	Tue Mar 28 12:25:10 2017_x000D_	29.0089	58.3552	94.5393	1.65002	1	40.8821	47.1914	100.926	1.7615	16.2973		0.012	0
27418	Tue Mar 28 12:25:10 2017_x000D_	29.0085	58.3552	107.074	1.8688	1	40.8821	47.1914	100.926	1.7615	16.2976		4.34558	0
27419	Tue Mar 28 12:25:10 2017_x000D_	29.1069	58.2489	121.886	2.12731	1	40.8821	47.1914	100.926	1.7615	16.1531		3.08223	0
27420	Tue Mar 28 12:25:10 2017_x000D_	29.0042	58.2518	132.283	2.30877	1	40.8821	47.1914	100.926	1.7615	16.2301		4.3649	103.644
27421	Tue Mar 28 12:25:10 2017_x000D_	28.8988	58.1515	136.357	2.37987	1	39.2149	50.2173	104.692	1.82722	13.0144		0.0127279	0
27422	Tue Mar 28 12:25:10 2017_x000D_	28.8985	58.1518	144.479	2.52164	1	39.2149	50.2173	104.692	1.82722	13.0148		6.885	0
27423	Tue Mar 28 12:25:10 2017_x000D_	28.6906	58.0546	154.809	2.70192	1	39.2149	50.2173	104.692	1.82722	13.1219		11.1092	0
27424	Tue Mar 28 12:25:10 2017_x000D_	28.3778	57.8564	153.47	2.67856	1	39.2149	50.2173	104.692	1.82722	13.2589		24.8636	56.5165
27425	Tue Mar 28 12:25:10 2017_x000D_	27.6486	57.4625	154.805	2.70186	1	38.4804	51.9521	103.013	1.79791	12.1529		9.73439	0
27426	Tue Mar 28 12:25:11 2017_x000D_	27.3384	57.3673	150.897	2.63366	1	38.4804	51.9521	103.013	1.79791	12.3882		26.585	0
27427	Tue Mar 28 12:25:11 2017_x000D_	26.6054	56.8693	146.85	2.56301	1	38.4804	51.9521	103.013	1.79791	12.8528		11.1541	0
27428	Tue Mar 28 12:25:11 2017_x000D_	26.2914	56.6702	140.455	2.4514	1	38.4804	51.9521	103.013	1.79791	13.0703		21.9216	28.0667
27429	Tue Mar 28 12:25:11 2017_x000D_	25.7625	56.166	136.383	2.38034	1	37.7966	52.5906	104.692	1.82722	12.554		11.1601	0
27430	Tue Mar 28 12:25:11 2017_x000D_	25.4482	55.967	134.276	2.34355	1	37.7966	52.5906	104.692	1.82722	12.8017		11.2138	0
27431	Tue Mar 28 12:25:11 2017_x000D_	25.2331	55.6613	132.321	2.30943	1	37.7966	52.5906	104.692	1.82722	12.9333		13.1771	0
27432	Tue Mar 28 12:25:11 2017_x000D_	24.9152	55.3582	128.306	2.23936	1	37.7966	52.5906	104.692	1.82722	13.1754		22.4477	33.0356
27433	Tue Mar 28 12:25:11 2017_x000D_	24.4844	54.7464	128.305	2.23934	1	36.8949	53.2227	161.499	2.81868	12.5037		6.96547	0
27434	Tue Mar 28 12:25:11 2017_x000D_	24.3752	54.5415	125.962	2.19845	1	36.8949	53.2227	161.499	2.81868	12.589		22.4735	0
27435	Tue Mar 28 12:25:11 2017_x000D_	23.9439	53.929	125.962	2.19845	1	36.8949	53.2227	161.499	2.81868	12.9702		8.80603	0
27436	Tue Mar 28 12:25:11 2017_x000D_	23.7314	53.7265	125.963	2.19848	1	36.8949	53.2227	161.499	2.81868	13.1731		22.5018	0
27437	Tue Mar 28 12:25:11 2017_x000D_	23.2996	53.1132	125.963	2.19847	1	36.8949	53.2227	161.499	2.81868	13.5957		4.40948	138.192
27438	Tue Mar 28 12:25:11 2017_x000D_	23.1931	53.0119	130.076	2.27025	1	32.2986	53.5278	180	3.14159	9.1201		15.6194	0
27439	Tue Mar 28 12:25:11 2017_x000D_	22.8703	52.6034	132.309	2.30924	1	32.2986	53.5278	180	3.14159	9.47351		11.2622	0
27440	Tue Mar 28 12:25:11 2017_x000D_	22.6541	52.2965	134.255	2.3432	1	32.2986	53.5278	180	3.14159	9.72278		11.2406	0
27441	Tue Mar 28 12:25:11 2017_x000D_	22.3377	52.0958	136.362	2.37996	1	32.2986	53.5278	180	3.14159	10.0633		20.0139	65.6561
27442	Tue Mar 28 12:25:11 2017_x000D_	21.9081	51.5854	138.463	2.41664	1	30.1284	53.2451	180	3.14159	8.38618		8.84204	0
27443	Tue Mar 28 12:25:11 2017_x000D_	21.6948	51.382	138.463	2.41663	1	30.1284	53.2451	180	3.14159	8.63694		17.6946	0
27444	Tue Mar 28 12:25:11 2017_x000D_	21.268	50.9749	138.462	2.41662	1	30.1284	53.2451	180	3.14159	9.14661		8.85052	0
27445	Tue Mar 28 12:25:11 2017_x000D_	21.0545	50.7713	138.462	2.41661	1	30.1284	53.2451	180	3.14159	9.40507		8.85476	47.4667
27446	Tue Mar 28 12:25:11 2017_x000D_	20.8409	50.5676	138.461	2.4166	1	28.6217	52.7621	187.084	3.26523	8.08435		13.9578	0
27447	Tue Mar 28 12:25:12 2017_x000D_	20.4203	50.3687	138.466	2.41669	1	28.6217	52.7621	187.084	3.26523	8.5435		11.3204	0
27448	Tue Mar 28 12:25:12 2017_x000D_	20.203	50.0602	136.362	2.37996	1	28.6217	52.7621	187.084	3.26523	8.84165		6.97967	0
27449	Tue Mar 28 12:25:12 2017_x000D_	19.9926	49.9609	138.465	2.41667	1	28.6217	52.7621	187.084	3.26523	9.07238		17.7435	0
27450	Tue Mar 28 12:25:12 2017_x000D_	19.5646	49.5527	138.464	2.41666	1	28.6217	52.7621	187.084	3.26523	9.60892		8.87814	135.811
27451	Tue Mar 28 12:25:12 2017_x000D_	19.3504	49.3485	138.464	2.41665	1	26.1711	48.9557	238.375	4.16042	6.832		15.6819	0
27452	Tue Mar 28 12:25:12 2017_x000D_	18.9253	49.0443	136.367	2.38006	1	26.1711	48.9557	238.375	4.16042	7.24634		7.03147	0
27453	Tue Mar 28 12:25:12 2017_x000D_	18.8148	48.8376	134.267	2.34341	1	26.1711	48.9557	238.375	4.16042	7.35725		15.736	0
27454	Tue Mar 28 12:25:12 2017_x000D_	18.4894	48.4262	136.362	2.37996	1	26.1711	48.9557	238.375	4.16042	7.69993		4.44528	101.965
27455	Tue Mar 28 12:25:12 2017_x000D_	18.3823	48.3238	132.325	2.30951	1	24.1057	46.2564	225.857	3.94195	6.08535		8.8951	0
27456	Tue Mar 28 12:25:12 2017_x000D_	18.1677	48.1192	132.326	2.30952	1	24.1057	46.2564	225.857	3.94195	6.22333		13.3512	0
27457	Tue Mar 28 12:25:12 2017_x000D_	17.8455	47.8122	136.362	2.37996	1	24.1057	46.2564	225.857	3.94195	6.45063		7.04366	0
27458	Tue Mar 28 12:25:12 2017_x000D_	17.7347	47.6052	134.264	2.34335	1	24.1057	46.2564	225.857	3.94195	6.51221		11.3361	41.8302
27459	Tue Mar 28 12:25:12 2017_x000D_	17.4158	47.4025	136.362	2.37996	1	23.281	45.1321	237.98	4.15353	6.2893		7.04895	0
27460	Tue Mar 28 12:25:12 2017_x000D_	17.305	47.1953	134.265	2.34337	1	23.281	45.1321	237.98	4.15353	6.32213		3.11483	0
27461	Tue Mar 28 12:25:12 2017_x000D_	17.2012	47.1977	132.021	2.30419	1	23.281	45.1321	237.98	4.15353	6.42111		17.8323	0
27462	Tue Mar 28 12:25:12 2017_x000D_	16.7713	46.7872	123.552	2.1564	1	23.281	45.1321	237.98	4.15353	6.71681		9.9827	32.6841
27463	Tue Mar 28 12:25:12 2017_x000D_	16.6567	46.4748	119.505	2.08576	1	22.6647	44.2337	203.147	3.54559	6.41238		3.14565	0
27464	Tue Mar 28 12:25:12 2017_x000D_	16.6533	46.37	112.959	1.97151	1	22.6647	44.2337	203.147	3.54559	6.37971		3.16176	0
27465	Tue Mar 28 12:25:12 2017_x000D_	16.6577	46.4753	94.9587	1.65734	1	22.6647	44.2337	203.147	3.54559	6.41162		3.1149	0
27466	Tue Mar 28 12:25:12 2017_x000D_	16.5539	46.4778	86.0104	1.50117	1	22.6647	44.2337	203.147	3.54559	6.50983		0.0067082	0
27467	Tue Mar 28 12:25:12 2017_x000D_	16.554	46.478	80.1555	1.39898	1	22.6647	44.2337	203.147	3.54559	6.5098		0.024	18.4684
27468	Tue Mar 28 12:25:12 2017_x000D_	16.554	46.4788	61.5347	1.07398	1	22.2473	43.7812	203.147	3.54559	6.30006		0.0134164	0
27469	Tue Mar 28 12:25:13 2017_x000D_	16.5538	46.4792	53.2656	0.929659	1	22.2473	43.7812	203.147	3.54559	6.30041		6.97448	0
27470	Tue Mar 28 12:25:13 2017_x000D_	16.6501	46.2676	37.9766	0.662817	1	22.2473	43.7812	203.147	3.54559	6.12461		4.3894	0
27471	Tue Mar 28 12:25:13 2017_x000D_	16.75	46.1607	30.6639	0.535186	1	22.2473	43.7812	203.147	3.54559	5.99019		6.94591	27.7122
27472	Tue Mar 28 12:25:13 2017_x000D_	16.954	46.0512	16.9231	0.295363	1	21.621	43.1022	225	3.92699	5.52064		6.94043	0
27473	Tue Mar 28 12:25:13 2017_x000D_	17.1579	45.9419	12.6486	0.22076	1	21.621	43.1022	225	3.92699	5.28991		9.35616	0
27474	Tue Mar 28 12:25:13 2017_x000D_	17.4697	45.9352	7.28197	0.127094	1	21.621	43.1022	225	3.92699	5.02585		25.1006	0
27475	Tue Mar 28 12:25:13 2017_x000D_	18.2974	45.8129	10.2827	0.179466	1	21.621	43.1022	225	3.92699	4.28885		12.8175	164.355
27476	Tue Mar 28 12:25:13 2017_x000D_	18.7093	45.6994	13.2381	0.231048	2	16.1757	42.4999	332.359	5.80076	4.08117		25.07	0
27477	Tue Mar 28 12:25:13 2017_x000D_	19.536	45.5773	16.1372	0.281648	2	16.1757	42.4999	332.359	5.80076	4.55653		12.8023	0
27478	Tue Mar 28 12:25:13 2017_x000D_	19.9474	45.4639	18.9629	0.330965	2	16.1757	42.4999	332.359	5.80076	4.79698		23.6278	0
27479	Tue Mar 28 12:25:13 2017_x000D_	20.6628	45.1345	22.7472	0.397013	2	16.1757	42.4999	332.359	5.80076	5.20338		6.93618	0
27480	Tue Mar 28 12:25:13 2017_x000D_	20.8667	45.0255	25.504	0.445128	2	16.1757	42.4999	332.359	5.80076	5.32768		9.81249	230.064
27481	Tue Mar 28 12:25:13 2017_x000D_	21.1743	44.9143	29.505	0.514959	1	22.083	37.6097	225.312	3.93243	7.3609		13.8618	0
27482	Tue Mar 28 12:25:13 2017_x000D_	21.5817	44.6963	29.5051	0.514961	1	22.083	37.6097	225.312	3.93243	7.10431		18.0786	0
27483	Tue Mar 28 12:25:13 2017_x000D_	22.0893	44.3715	33.6807	0.587838	1	22.083	37.6097	225.312	3.93243	6.7618		6.92947	0
27484	Tue Mar 28 12:25:13 2017_x000D_	22.293	44.2626	36.224	0.632228	1	22.083	37.6097	225.312	3.93243	6.65621		22.3472	241.894
27485	Tue Mar 28 12:25:13 2017_x000D_	22.9002	43.8311	36.2241	0.63223	1	23.7469	29.7201	236.411	4.12615	14.1364		11.1685	0
27486	Tue Mar 28 12:25:13 2017_x000D_	23.2037	43.6155	34.5951	0.603799	1	23.7469	29.7201	236.411	4.12615	13.906		18.0603	0
27487	Tue Mar 28 12:25:13 2017_x000D_	23.7107	43.2909	33.6807	0.587839	1	23.7469	29.7201	236.411	4.12615	13.5708		11.1619	0
27488	Tue Mar 28 12:25:13 2017_x000D_	24.014	43.0754	32.1147	0.560507	1	23.7469	29.7201	236.411	4.12615	13.358		15.4903	66.6239
27489	Tue Mar 28 12:25:13 2017_x000D_	24.4174	42.7531	29.5006	0.514883	1	24.0636	27.522	236.411	4.12615	15.2352		12.7541	0
27490	Tue Mar 28 12:25:14 2017_x000D_	24.8273	42.6403	32.1156	0.560522	1	24.0636	27.522	236.411	4.12615	15.1376		8.77633	0
27491	Tue Mar 28 12:25:14 2017_x000D_	25.0273	42.4268	32.1145	0.560504	1	24.0636	27.522	236.411	4.12615	14.9359		13.8295	0
27492	Tue Mar 28 12:25:14 2017_x000D_	25.4338	42.2094	32.115	0.560512	1	24.0636	27.522	236.411	4.12615	14.7512		13.8242	79.4945
27493	Tue Mar 28 12:25:14 2017_x000D_	25.8401	41.992	32.1154	0.56052	1	24.1813	24.8748	236.411	4.12615	17.1974		15.4753	0
27494	Tue Mar 28 12:25:14 2017_x000D_	26.2431	41.67	29.4999	0.514871	1	24.1813	24.8748	236.411	4.12615	16.9213		12.7381	0
27495	Tue Mar 28 12:25:14 2017_x000D_	26.6525	41.5574	32.1163	0.560534	1	24.1813	24.8748	236.411	4.12615	16.8646		6.90671	0
27496	Tue Mar 28 12:25:14 2017_x000D_	26.8555	41.4488	29.5016	0.5149	1	24.1813	24.8748	236.411	4.12615	16.7884		19.8118	0
27497	Tue Mar 28 12:25:14 2017_x000D_	27.358	41.0203	28.1423	0.491175	1	24.1813	24.8748	236.411	4.12615	16.455		9.76867	0
27498	Tue Mar 28 12:25:14 2017_x000D_	27.6643	40.9098	32.1161	0.560532	1	24.1813	24.8748	236.411	4.12615	16.4089		6.90001	0
27499	Tue Mar 28 12:25:14 2017_x000D_	27.8671	40.8013	29.5006	0.514882	1	24.1813	24.8748	236.411	4.12615	16.3474		20.7067	0
27500	Tue Mar 28 12:25:14 2017_x000D_	28.4757	40.4757	32.117	0.560548	1	24.1813	24.8748	236.411	4.12615	16.1812		6.90001	0
27501	Tue Mar 28 12:25:14 2017_x000D_	28.6785	40.3672	29.5009	0.514888	1	24.1813	24.8748	236.411	4.12615	16.1319		20.6945	0
27502	Tue Mar 28 12:25:14 2017_x000D_	29.2868	40.0419	32.1179	0.560563	1	24.1813	24.8748	236.411	4.12615	16.0033		8.75937	0
27503	Tue Mar 28 12:25:14 2017_x000D_	29.4864	39.8288	32.1169	0.560545	1	24.1813	24.8748	236.411	4.12615	15.8671		13.7892	0
27504	Tue Mar 28 12:25:14 2017_x000D_	29.8917	39.612	32.1173	0.560553	1	24.1813	24.8748	236.411	4.12615	15.8049		8.75937	0
27505	Tue Mar 28 12:25:14 2017_x000D_	30.0913	39.3989	32.1163	0.560536	1	24.1813	24.8748	236.411	4.12615	15.6805		13.7852	0
27506	Tue Mar 28 12:25:14 2017_x000D_	30.4965	39.1822	32.1167	0.560543	1	24.1813	24.8748	236.411	4.12615	15.6392		6.88924	0
27507	Tue Mar 28 12:25:14 2017_x000D_	30.699	39.0739	29.4989	0.514853	1	24.1813	24.8748	236.411	4.12615	15.6235		6.8933	0
27508	Tue Mar 28 12:25:14 2017_x000D_	30.9016	38.9655	32.1172	0.560551	1	24.1813	24.8748	236.411	4.12615	15.6112		13.7771	0
27509	Tue Mar 28 12:25:14 2017_x000D_	31.3066	38.749	32.1176	0.560558	1	24.1813	24.8748	236.411	4.12615	15.5969		6.88395	0
27510	Tue Mar 28 12:25:14 2017_x000D_	31.5089	38.6407	29.4992	0.514859	1	24.1813	24.8748	236.411	4.12615	15.5947		4.38488	0
27511	Tue Mar 28 12:25:15 2017_x000D_	31.6089	38.5341	33.6862	0.587935	1	24.1813	24.8748	236.411	4.12615	15.5482		6.88518	0
27512	Tue Mar 28 12:25:15 2017_x000D_	31.8113	38.4259	36.2344	0.63241	1	24.1813	24.8748	236.411	4.12615	15.5515		4.37025	0
27513	Tue Mar 28 12:25:15 2017_x000D_	31.7118	38.5323	40.4531	0.70604	1	24.1813	24.8748	236.411	4.12615	15.596		6.94867	0
27514	Tue Mar 28 12:25:15 2017_x000D_	31.6156	38.743	55.0707	0.961164	1	24.1813	24.8748	236.411	4.12615	15.7352		4.36573	99.428
27515	Tue Mar 28 12:25:15 2017_x000D_	31.516	38.8491	64.0569	1.118	1	24.3284	21.5638	236.411	4.12615	18.7201		3.13038	0
27516	Tue Mar 28 12:25:15 2017_x000D_	31.5191	38.9534	70.674	1.23349	1	24.3284	21.5638	236.411	4.12615	18.8177		9.86381	0
27517	Tue Mar 28 12:25:15 2017_x000D_	31.4252	39.2685	85.7355	1.49637	1	24.3284	21.5638	236.411	4.12615	19.0741		7.01262	0
27518	Tue Mar 28 12:25:15 2017_x000D_	31.5336	39.4756	94.5916	1.65094	1	24.3284	21.5638	236.411	4.12615	19.3067		3.12676	13.261
27519	Tue Mar 28 12:25:15 2017_x000D_	31.5359	39.5798	112.448	1.96259	1	24.348	21.1222	236.411	4.12615	19.8078		0.00848528	0
27520	Tue Mar 28 12:25:15 2017_x000D_	31.5357	39.58	120.394	2.10127	1	24.348	21.1222	236.411	4.12615	19.8079		4.35578	0
27521	Tue Mar 28 12:25:15 2017_x000D_	31.6346	39.4737	137.895	2.40673	1	24.348	21.1222	236.411	4.12615	19.7452		3.08471	0
27522	Tue Mar 28 12:25:15 2017_x000D_	31.5318	39.4759	144.476	2.52158	1	24.348	21.1222	236.411	4.12615	19.7095		3.13956	0
27523	Tue Mar 28 12:25:15 2017_x000D_	31.5285	39.3713	150.246	2.6223	1	24.348	21.1222	236.411	4.12615	19.6109		3.08471	6.63065
27524	Tue Mar 28 12:25:15 2017_x000D_	31.4257	39.3735	156.765	2.73606	1	24.3579	20.9014	236.411	4.12615	19.7781		11.2303	0
27525	Tue Mar 28 12:25:15 2017_x000D_	31.1115	39.17	163.242	2.8491	1	24.3579	20.9014	236.411	4.12615	19.477		6.94624	0
27526	Tue Mar 28 12:25:15 2017_x000D_	30.9031	39.0691	166.049	2.89811	1	24.3579	20.9014	236.411	4.12615	19.3107		24.9157	0
27527	Tue Mar 28 12:25:15 2017_x000D_	30.0775	38.9788	163.246	2.84917	1	24.3579	20.9014	236.411	4.12615	18.9606		11.246	46.9942
27528	Tue Mar 28 12:25:15 2017_x000D_	29.763	38.7748	162.326	2.83312	1	25.5018	19.8312	260.74	4.55077	19.4169		19.647	0
27529	Tue Mar 28 12:25:15 2017_x000D_	29.1391	38.5757	156.771	2.73616	1	25.5018	19.8312	260.74	4.55077	19.0941		13.9394	0
27530	Tue Mar 28 12:25:15 2017_x000D_	28.7209	38.3732	156.77	2.73615	1	25.5018	19.8312	260.74	4.55077	18.8194		19.6602	0
27531	Tue Mar 28 12:25:15 2017_x000D_	28.0966	38.1739	148.736	2.59593	1	25.5018	19.8312	260.74	4.55077	18.5253		11.2895	89.377
27532	Tue Mar 28 12:25:15 2017_x000D_	27.7807	37.9694	150.27	2.62271	1	27.78	17.9114	289.177	5.04709	20.058		9.83862	0
27533	Tue Mar 28 12:25:16 2017_x000D_	27.4683	37.8696	146.248	2.55251	1	27.78	17.9114	289.177	5.04709	19.9606		22.2381	0
27534	Tue Mar 28 12:25:16 2017_x000D_	26.9365	37.3532	142.126	2.48056	1	27.78	17.9114	289.177	5.04709	19.4601		8.9021	0
27535	Tue Mar 28 12:25:16 2017_x000D_	26.7235	37.1466	142.125	2.48054	1	27.78	17.9114	289.177	5.04709	19.2642		22.6195	0
27536	Tue Mar 28 12:25:16 2017_x000D_	26.0908	36.7365	142.127	2.48058	1	27.78	17.9114	289.177	5.04709	18.9007		11.326	75.6911
27537	Tue Mar 28 12:25:16 2017_x000D_	25.7739	36.5313	143.9	2.51154	1	29.8198	16.4265	315	5.49779	20.5079		15.7179	0
27538	Tue Mar 28 12:25:16 2017_x000D_	25.3505	36.2227	146.241	2.55239	1	29.8198	16.4265	315	5.49779	20.2944		8.92331	0
27539	Tue Mar 28 12:25:16 2017_x000D_	25.137	36.0156	146.239	2.55236	1	29.8198	16.4265	315	5.49779	20.141		11.3426	0
27540	Tue Mar 28 12:25:16 2017_x000D_	24.8197	35.81	147.831	2.58013	1	29.8198	16.4265	315	5.49779	20.018		7.00931	23.9139
27541	Tue Mar 28 12:25:16 2017_x000D_	24.6094	35.7082	150.256	2.62246	1	30.4965	16.0052	315	5.49779	20.5637		20.1811	0
27542	Tue Mar 28 12:25:16 2017_x000D_	24.0784	35.2952	148.722	2.59569	1	30.4965	16.0052	315	5.49779	20.3297		7.02665	0
27543	Tue Mar 28 12:25:16 2017_x000D_	23.8677	35.1929	146.24	2.55237	1	30.4965	16.0052	315	5.49779	20.3005		18.3536	0
27544	Tue Mar 28 12:25:16 2017_x000D_	23.3391	34.8849	150.253	2.6224	1	30.4965	16.0052	315	5.49779	20.1909		11.3592	46.5555
27545	Tue Mar 28 12:25:16 2017_x000D_	23.0214	34.6789	148.723	2.59571	1	32.0387	15.8324	0	0	20.8926		18.3778	0
27546	Tue Mar 28 12:25:16 2017_x000D_	22.4921	34.3705	152.805	2.66694	1	32.0387	15.8324	0	0	20.8518		11.3726	0
27547	Tue Mar 28 12:25:16 2017_x000D_	22.174	34.1643	151.351	2.64158	1	32.0387	15.8324	0	0	20.8176		21.1364	0
27548	Tue Mar 28 12:25:16 2017_x000D_	21.5401	33.8568	148.726	2.59575	1	32.0387	15.8324	0	0	20.859		8.97428	87.4043
27549	Tue Mar 28 12:25:16 2017_x000D_	21.3253	33.6486	148.723	2.59571	1	34.8534	16.5846	8.63681	0.150741	21.7759		11.4084	0
27550	Tue Mar 28 12:25:16 2017_x000D_	21.0061	33.4419	150.249	2.62234	1	34.8534	16.5846	8.63681	0.150741	21.8155		9.93154	0
27551	Tue Mar 28 12:25:16 2017_x000D_	20.6908	33.341	151.351	2.64157	1	34.8534	16.5846	8.63681	0.150741	21.9398		18.4482	0
27552	Tue Mar 28 12:25:16 2017_x000D_	20.1596	33.0312	150.252	2.62238	1	34.8534	16.5846	8.63681	0.150741	22.0544		11.4142	0
27553	Tue Mar 28 12:25:16 2017_x000D_	19.8403	32.8243	148.726	2.59575	1	34.8534	16.5846	8.63681	0.150741	22.1161		18.4637	73.1303
27554	Tue Mar 28 12:25:17 2017_x000D_	19.3085	32.5145	152.798	2.66682	1	36.9903	17.7576	15.4191	0.269114	23.0307		7.07491	0
27555	Tue Mar 28 12:25:17 2017_x000D_	19.0964	32.4114	150.251	2.62238	1	36.9903	17.7576	15.4191	0.269114	23.1285		18.4693	0
27556	Tue Mar 28 12:25:17 2017_x000D_	18.5645	32.1014	151.348	2.64153	1	36.9903	17.7576	15.4191	0.269114	23.3507		9.98834	0
27557	Tue Mar 28 12:25:17 2017_x000D_	18.2475	31.9996	150.253	2.62242	1	36.9903	17.7576	15.4191	0.269114	23.5399		9.01468	29.2424
27558	Tue Mar 28 12:25:17 2017_x000D_	18.0316	31.7906	150.251	2.62237	1	37.8448	18.2266	17.3351	0.302555	24.0114		14.1714	0
27559	Tue Mar 28 12:25:17 2017_x000D_	17.6066	31.5844	150.252	2.62239	1	37.8448	18.2266	17.3351	0.302555	24.249		7.08309	0
27560	Tue Mar 28 12:25:17 2017_x000D_	17.3941	31.4815	152.796	2.66679	1	37.8448	18.2266	17.3351	0.302555	24.3705		9.02532	0
27561	Tue Mar 28 12:25:17 2017_x000D_	17.1779	31.2723	152.793	2.66674	1	37.8448	18.2266	17.3351	0.302555	24.4399		14.1888	73.9006
27562	Tue Mar 28 12:25:17 2017_x000D_	16.7524	31.0658	152.793	2.66675	1	38.1707	20.6683	20.4715	0.357295	23.8086		14.1956	0
27563	Tue Mar 28 12:25:17 2017_x000D_	16.3267	30.8592	152.794	2.66675	1	38.1707	20.6683	20.4715	0.357295	24.1042		4.52108	0
27564	Tue Mar 28 12:25:17 2017_x000D_	16.2185	30.7543	148.73	2.59582	1	38.1707	20.6683	20.4715	0.357295	24.1584		7.09782	0
27565	Tue Mar 28 12:25:17 2017_x000D_	16.0056	30.6511	151.347	2.6415	1	38.1707	20.6683	20.4715	0.357295	24.3094		7.10714	0
27566	Tue Mar 28 12:25:17 2017_x000D_	15.7925	30.5476	148.731	2.59585	1	38.1707	20.6683	20.4715	0.357295	24.4619		7.11246	63.0722
27567	Tue Mar 28 12:25:17 2017_x000D_	15.5793	30.4439	146.264	2.55279	1	37.4239	22.6336	48.2581	0.842263	23.1989		11.4908	0
27568	Tue Mar 28 12:25:17 2017_x000D_	15.2578	30.2357	144.547	2.52281	1	37.4239	22.6336	48.2581	0.842263	23.4335		7.11101	0
27569	Tue Mar 28 12:25:17 2017_x000D_	15.0448	30.1317	133.897	2.33694	1	37.4239	22.6336	48.2581	0.842263	23.6018		3.19063	0
27570	Tue Mar 28 12:25:17 2017_x000D_	15.0414	30.0254	127.428	2.22403	1	37.4239	22.6336	48.2581	0.842263	23.5715		4.41499	59.4745
27571	Tue Mar 28 12:25:17 2017_x000D_	14.941	30.133	110.066	1.92101	1	36.4689	24.3709	100.926	1.7615	22.2857		3.19449	0
27572	Tue Mar 28 12:25:17 2017_x000D_	14.9452	30.2394	97.9097	1.70885	1	36.4689	24.3709	100.926	1.7615	22.3094		3.15609	0
27573	Tue Mar 28 12:25:17 2017_x000D_	15.0504	30.2386	83.122	1.45075	1	36.4689	24.3709	100.926	1.7615	22.2077		3.14141	0
27574	Tue Mar 28 12:25:17 2017_x000D_	14.9457	30.2403	74.599	1.302	1	36.4689	24.3709	100.926	1.7615	22.3091		0.012	35.7941
27575	Tue Mar 28 12:25:18 2017_x000D_	14.9457	30.2407	66.8924	1.16749	1	35.9814	25.4599	109.478	1.91075	21.5721		4.41855	0
27576	Tue Mar 28 12:25:18 2017_x000D_	15.0467	30.1335	57.4785	1.00319	1	35.9814	25.4599	109.478	1.91075	21.45		9.99396	0
27577	Tue Mar 28 12:25:18 2017_x000D_	15.14	29.8137	44.6201	0.778768	1	35.9814	25.4599	109.478	1.91075	21.2913		4.42305	0
27578	Tue Mar 28 12:25:18 2017_x000D_	15.2409	29.7062	40.2994	0.703357	1	35.9814	25.4599	109.478	1.91075	21.1707		15.6206	0
27579	Tue Mar 28 12:25:18 2017_x000D_	15.6485	29.3822	29.2543	0.510584	1	35.9814	25.4599	109.478	1.91075	20.7078		6.9865	23.9652
27580	Tue Mar 28 12:25:18 2017_x000D_	15.8543	29.2732	26.4856	0.462261	1	35.5141	26.1078	104.861	1.83017	19.913		23.7849	0
27581	Tue Mar 28 12:25:18 2017_x000D_	16.5761	28.9452	22.4294	0.391467	1	35.5141	26.1078	104.861	1.83017	19.1494		12.8936	0
27582	Tue Mar 28 12:25:18 2017_x000D_	16.9912	28.8338	25.2153	0.44009	1	35.5141	26.1078	104.861	1.83017	18.7224		22.5173	0
27583	Tue Mar 28 12:25:18 2017_x000D_	17.6045	28.4011	25.213	0.44005	1	35.5141	26.1078	104.861	1.83017	18.0558		9.88044	21.0076
27584	Tue Mar 28 12:25:18 2017_x000D_	17.9149	28.291	29.2567	0.510626	1	35.2654	26.7624	99.9722	1.74484	17.4177		9.8653	0
27585	Tue Mar 28 12:25:18 2017_x000D_	18.2248	28.181	25.2142	0.44007	1	35.2654	26.7624	99.9722	1.74484	17.0995		18.1957	0
27586	Tue Mar 28 12:25:18 2017_x000D_	18.7369	27.856	29.257	0.510631	1	35.2654	26.7624	99.9722	1.74484	16.5646		9.86147	0
27587	Tue Mar 28 12:25:18 2017_x000D_	19.0467	27.7461	30.4473	0.531406	1	35.2654	26.7624	99.9722	1.74484	16.2485		16.7953	21.0048
27588	Tue Mar 28 12:25:18 2017_x000D_	19.5621	27.5275	31.8984	0.556733	1	35.0167	27.4169	103.013	1.79791	15.455		8.84391	0
27589	Tue Mar 28 12:25:18 2017_x000D_	19.7639	27.3126	31.8974	0.556714	1	35.0167	27.4169	103.013	1.79791	15.2532		13.934	0
27590	Tue Mar 28 12:25:18 2017_x000D_	20.1744	27.0953	31.8978	0.556722	1	35.0167	27.4169	103.013	1.79791	14.8458		13.9326	0
27591	Tue Mar 28 12:25:18 2017_x000D_	20.5849	26.8781	31.8983	0.55673	1	35.0167	27.4169	103.013	1.79791	14.4419		11.2416	0
27592	Tue Mar 28 12:25:18 2017_x000D_	20.8911	26.6621	33.4807	0.584348	1	35.0167	27.4169	103.013	1.79791	14.1458		8.83967	14.7808
27593	Tue Mar 28 12:25:18 2017_x000D_	21.0928	26.4473	33.4798	0.584332	1	34.5696	27.6239	111.359	1.94358	13.5281		18.1582	0
27594	Tue Mar 28 12:25:18 2017_x000D_	21.6038	26.1229	34.4047	0.600476	1	34.5696	27.6239	111.359	1.94358	13.0524		6.95827	0
27595	Tue Mar 28 12:25:18 2017_x000D_	21.8088	26.0144	31.8971	0.556709	1	34.5696	27.6239	111.359	1.94358	12.8619		19.9691	0
27596	Tue Mar 28 12:25:18 2017_x000D_	22.3164	25.5838	33.4792	0.584322	1	34.5696	27.6239	111.359	1.94358	12.4219		11.2217	80.8567
27597	Tue Mar 28 12:25:19 2017_x000D_	22.622	25.3681	31.8954	0.55668	1	32.3142	29.0995	152.434	2.66047	10.3857		16.7551	0
27598	Tue Mar 28 12:25:19 2017_x000D_	23.1362	25.1501	33.4804	0.584342	1	32.3142	29.0995	152.434	2.66047	9.99167		11.2192	0
27599	Tue Mar 28 12:25:19 2017_x000D_	23.4417	24.9344	31.8963	0.556696	1	32.3142	29.0995	152.434	2.66047	9.8015		13.9017	0
27600	Tue Mar 28 12:25:19 2017_x000D_	23.8513	24.7177	31.8968	0.556704	1	32.3142	29.0995	152.434	2.66047	9.53		0	44.3412
27601	Tue Mar 28 12:25:19 2017_x000D_	23.8513	24.7177	31.8968	0.556704	1	30.9729	29.7204	151.548	2.64502	8.70311		19.9499	0
27602	Tue Mar 28 12:25:19 2017_x000D_	24.3584	24.2875	33.4798	0.584332	1	30.9729	29.7204	151.548	2.64502	8.55967		13.8977	0
27603	Tue Mar 28 12:25:19 2017_x000D_	24.7679	24.0709	33.4803	0.584342	1	30.9729	29.7204	151.548	2.64502	8.3916		9.81587	0
27604	Tue Mar 28 12:25:19 2017_x000D_	25.0763	23.9616	29.2524	0.510551	1	30.9729	29.7204	151.548	2.64502	8.24219		6.94611	29.5631
27605	Tue Mar 28 12:25:19 2017_x000D_	25.281	23.8534	31.8971	0.556709	1	30.0786	30.1343	153.963	2.68717	7.90359		15.5564	0
27606	Tue Mar 28 12:25:19 2017_x000D_	25.6869	23.5307	29.2512	0.51053	1	30.0786	30.1343	153.963	2.68717	7.93061		6.23429	0
27607	Tue Mar 28 12:25:19 2017_x000D_	25.8947	23.5287	29.2527	0.510556	1	30.0786	30.1343	153.963	2.68717	7.81914		11.306	0
27608	Tue Mar 28 12:25:19 2017_x000D_	26.0928	23.2081	31.8954	0.55668	1	30.0786	30.1343	153.963	2.68717	7.99117		6.23429	0
27609	Tue Mar 28 12:25:19 2017_x000D_	26.3006	23.2061	31.8969	0.556707	1	30.0786	30.1343	153.963	2.68717	7.89134		6.93815	29.5616
27610	Tue Mar 28 12:25:19 2017_x000D_	26.505	23.0979	29.2515	0.510536	1	29.1844	30.5483	180	3.14159	7.91755		18.1134	0
27611	Tue Mar 28 12:25:19 2017_x000D_	27.0148	22.7744	38.4833	0.67166	1	29.1844	30.5483	180	3.14159	8.07098		4.41662	0
27612	Tue Mar 28 12:25:19 2017_x000D_	27.1156	22.6671	42.6304	0.74404	1	29.1844	30.5483	180	3.14159	8.14821		0.0192094	0
27613	Tue Mar 28 12:25:19 2017_x000D_	27.1161	22.6667	55.7006	0.972159	1	29.1844	30.5483	180	3.14159	8.14847		3.17854	56.2261
27614	Tue Mar 28 12:25:19 2017_x000D_	27.1194	22.7726	62.6581	1.09359	1	27.7034	29.3997	159.717	2.78759	6.65278		3.16046	0
27615	Tue Mar 28 12:25:19 2017_x000D_	27.1226	22.8779	82.928	1.44737	1	27.7034	29.3997	159.717	2.78759	6.54761		3.10824	0
27616	Tue Mar 28 12:25:19 2017_x000D_	27.2262	22.8766	91.7218	1.60085	1	27.7034	29.3997	159.717	2.78759	6.54053		3.12305	0
27617	Tue Mar 28 12:25:19 2017_x000D_	27.1221	22.8772	100.465	1.75344	1	27.7034	29.3997	159.717	2.78759	6.54835		4.40212	0
27618	Tue Mar 28 12:25:20 2017_x000D_	27.2223	22.77	109.643	1.91364	1	27.7034	29.3997	159.717	2.78759	6.64713		7.1684	344.657
27619	Tue Mar 28 12:25:20 2017_x000D_	27.1113	22.5584	125.237	2.18581	2	27.78	17.9114	316.14	5.51768	4.69487		0.0108167	0
27620	Tue Mar 28 12:25:20 2017_x000D_	27.1111	22.5587	133.397	2.32821	2	27.78	17.9114	316.14	5.51768	4.69519		9.00967	0
27621	Tue Mar 28 12:25:20 2017_x000D_	26.8967	22.3484	141.695	2.47304	2	27.78	17.9114	316.14	5.51768	4.52407		9.00955	0
27622	Tue Mar 28 12:25:20 2017_x000D_	26.6826	22.1378	141.693	2.47302	2	27.78	17.9114	316.14	5.51768	4.36655		22.87	6.57326
27623	Tue Mar 28 12:25:20 2017_x000D_	26.0462	21.7181	141.696	2.47306	2	27.999	17.9183	271.211	4.73352	4.27223		11.549	0
27624	Tue Mar 28 12:25:20 2017_x000D_	25.8285	21.4006	139.477	2.43433	2	27.999	17.9183	271.211	4.73352	4.10335		24.8724	0
27625	Tue Mar 28 12:25:20 2017_x000D_	25.1883	20.8738	133.405	2.32836	2	27.999	17.9183	271.211	4.73352	4.0786		11.5657	0
27626	Tue Mar 28 12:25:20 2017_x000D_	24.9702	20.5559	131.488	2.29489	2	27.999	17.9183	271.211	4.73352	4.01629		9.02649	18.551
27627	Tue Mar 28 12:25:20 2017_x000D_	24.7558	20.3448	126.955	2.21578	2	27.5809	17.4627	224.775	3.92306	4.0358		11.5765	0
27628	Tue Mar 28 12:25:20 2017_x000D_	24.5375	20.0266	125.26	2.18619	2	27.5809	17.4627	224.775	3.92306	3.97943		23.1539	0
27629	Tue Mar 28 12:25:20 2017_x000D_	24.1007	19.3903	125.259	2.18618	2	27.5809	17.4627	224.775	3.92306	3.97837		7.1855	0
27630	Tue Mar 28 12:25:20 2017_x000D_	23.99	19.1779	122.832	2.14381	2	27.5809	17.4627	224.775	3.92306	3.97951		23.1822	83.5148
27631	Tue Mar 28 12:25:20 2017_x000D_	23.5527	18.5408	122.832	2.14383	2	25.6987	15.4116	239.7	4.18355	3.79437		9.06681	0
27632	Tue Mar 28 12:25:20 2017_x000D_	23.3373	18.3288	122.835	2.14387	2	25.6987	15.4116	239.7	4.18355	3.75317		21.6172	0
27633	Tue Mar 28 12:25:20 2017_x000D_	23.0037	17.6901	125.256	2.18613	2	25.6987	15.4116	239.7	4.18355	3.52911		11.6082	0
27634	Tue Mar 28 12:25:20 2017_x000D_	22.7847	17.3711	126.947	2.21565	2	25.6987	15.4116	239.7	4.18355	3.51156		9.08378	0
27635	Tue Mar 28 12:25:20 2017_x000D_	22.5689	17.1587	126.949	2.21567	2	25.6987	15.4116	239.7	4.18355	3.58441		16.1136	126.682
27636	Tue Mar 28 12:25:20 2017_x000D_	22.2415	16.7329	129.282	2.25639	1	27.5018	19.23	284.692	4.96881	5.82291		11.6232	0
27637	Tue Mar 28 12:25:20 2017_x000D_	22.0222	16.4135	131.165	2.28925	1	27.5018	19.23	284.692	4.96881	6.16106		16.1304	0
27638	Tue Mar 28 12:25:20 2017_x000D_	21.6944	15.9873	133.376	2.32785	1	27.5018	19.23	284.692	4.96881	6.65139		7.22308	0
27639	Tue Mar 28 12:25:20 2017_x000D_	21.5831	15.7738	131.161	2.2892	1	27.5018	19.23	284.692	4.96881	6.85393		16.1454	117.911
27640	Tue Mar 28 12:25:21 2017_x000D_	21.255	15.3472	133.372	2.32778	1	28.7648	15.5081	280.133	4.88924	7.51152		9.1092	0
27641	Tue Mar 28 12:25:21 2017_x000D_	21.0387	15.1341	133.372	2.32778	1	28.7648	15.5081	280.133	4.88924	7.73515		13.6766	0
27642	Tue Mar 28 12:25:21 2017_x000D_	20.7138	14.8143	137.5	2.39982	1	28.7648	15.5081	280.133	4.88924	8.08084		7.23257	0
27643	Tue Mar 28 12:25:21 2017_x000D_	20.6022	14.6006	135.432	2.36373	1	28.7648	15.5081	280.133	4.88924	8.21289		7.14826	99.9055
27644	Tue Mar 28 12:25:21 2017_x000D_	20.389	14.4942	133.373	2.3278	1	29.1327	12.1983	280.133	4.88924	9.0401		9.12407	0
27645	Tue Mar 28 12:25:21 2017_x000D_	20.1723	14.2808	133.374	2.32781	1	29.1327	12.1983	280.133	4.88924	9.19922		13.6936	0
27646	Tue Mar 28 12:25:21 2017_x000D_	19.847	13.9606	137.498	2.3998	1	29.1327	12.1983	280.133	4.88924	9.45145		9.13466	0
27647	Tue Mar 28 12:25:21 2017_x000D_	19.6301	13.7469	137.498	2.39979	1	29.1327	12.1983	280.133	4.88924	9.62796		13.7062	0
27648	Tue Mar 28 12:25:21 2017_x000D_	19.3047	13.4262	133.375	2.32784	1	29.1327	12.1983	280.133	4.88924	9.90441		7.26091	89.9639
27649	Tue Mar 28 12:25:21 2017_x000D_	19.1924	13.2118	135.432	2.36373	1	28.3854	9.29411	224.782	3.92319	9.99297		16.1047	0
27650	Tue Mar 28 12:25:21 2017_x000D_	18.7616	12.8915	137.496	2.39976	1	28.3854	9.29411	224.782	3.92319	10.2742		4.57366	0
27651	Tue Mar 28 12:25:21 2017_x000D_	18.6531	12.7844	133.376	2.32786	1	28.3854	9.29411	224.782	3.92319	10.3392		4.57587	0
27652	Tue Mar 28 12:25:21 2017_x000D_	18.5443	12.6775	137.496	2.39975	1	28.3854	9.29411	224.782	3.92319	10.4065		7.26078	42.1254
27653	Tue Mar 28 12:25:21 2017_x000D_	18.4322	12.463	135.432	2.36373	1	27.5584	8.1593	225	3.92699	10.0901		10.0921	0
27654	Tue Mar 28 12:25:21 2017_x000D_	18.113	12.3568	139.715	2.43848	1	27.5584	8.1593	225	3.92699	10.3361		13.7424	0
27655	Tue Mar 28 12:25:21 2017_x000D_	17.7865	12.0355	143.957	2.51252	1	27.5584	8.1593	225	3.92699	10.5126		4.58225	0
27656	Tue Mar 28 12:25:21 2017_x000D_	17.6775	11.9285	148.121	2.5852	1	27.5584	8.1593	225	3.92699	10.5754		4.43963	37.1774
27657	Tue Mar 28 12:25:21 2017_x000D_	17.7791	11.8209	157.63	2.75116	1	26.7212	7.24561	188.637	3.29233	10.0446		4.6012	0
27658	Tue Mar 28 12:25:21 2017_x000D_	17.8881	11.9288	173.752	3.03254	1	26.7212	7.24561	188.637	3.29233	9.9978		4.44169	0
27659	Tue Mar 28 12:25:21 2017_x000D_	17.9898	11.8212	183.295	3.19911	1	26.7212	7.24561	188.637	3.29233	9.85766		3.177	0
27660	Tue Mar 28 12:25:21 2017_x000D_	18.0957	11.8212	202.135	3.52792	1	26.7212	7.24561	188.637	3.29233	9.76398		4.45235	23.6667
27661	Tue Mar 28 12:25:22 2017_x000D_	18.1976	11.7133	211.701	3.69488	1	26.0832	6.7816	204.768	3.57388	9.30077		4.45877	0
27662	Tue Mar 28 12:25:22 2017_x000D_	18.2996	11.6052	220.644	3.85096	1	26.0832	6.7816	204.768	3.57388	9.15705		4.47162	0
27663	Tue Mar 28 12:25:22 2017_x000D_	18.4018	11.4967	237.493	4.14503	1	26.0832	6.7816	204.768	3.57388	9.01311		3.15	0
27664	Tue Mar 28 12:25:22 2017_x000D_	18.2968	11.4966	248.173	4.33144	1	26.0832	6.7816	204.768	3.57388	9.10271		3.15904	0
27665	Tue Mar 28 12:25:22 2017_x000D_	18.1915	11.4961	263.543	4.59969	1	26.0832	6.7816	204.768	3.57388	9.19268		3.15007	23.6666
27666	Tue Mar 28 12:25:22 2017_x000D_	18.2965	11.4954	-88.0888	-1.53744	1	25.4452	6.3176	204.768	3.57388	8.82686		3.22034	0
27667	Tue Mar 28 12:25:22 2017_x000D_	18.2996	11.6027	-76.5387	-1.33585	1	25.4452	6.3176	204.768	3.57388	8.88774		3.22961	0
27668	Tue Mar 28 12:25:22 2017_x000D_	18.303	11.7103	-70.217	-1.22552	1	25.4452	6.3176	204.768	3.57388	8.94943		7.26344	0
27669	Tue Mar 28 12:25:22 2017_x000D_	18.4151	11.9249	-67.5039	-1.17816	1	25.4452	6.3176	204.768	3.57388	8.99245		13.3839	6.6515
27670	Tue Mar 28 12:25:22 2017_x000D_	18.5347	12.3547	-70.217	-1.22552	1	25.455	6.0961	190.926	3.33229	9.33063		14.5284	0
27671	Tue Mar 28 12:25:22 2017_x000D_	18.7592	12.7838	-70.219	-1.22555	1	25.455	6.0961	190.926	3.33229	9.46357		9.66833	0
27672	Tue Mar 28 12:25:22 2017_x000D_	18.7699	13.1059	-71.0937	-1.24082	1	25.455	6.0961	190.926	3.33229	9.68648		20.5239	0
27673	Tue Mar 28 12:25:22 2017_x000D_	19.0016	13.7496	-76.5437	-1.33594	1	25.455	6.0961	190.926	3.33229	10.0111		7.25825	14.6752
27674	Tue Mar 28 12:25:22 2017_x000D_	19.1139	13.9639	-79.3712	-1.38529	1	25.0263	5.8605	199.478	3.48155	10.031		19.6739	0
27675	Tue Mar 28 12:25:22 2017_x000D_	19.2403	14.6074	-82.2499	-1.43553	1	25.0263	5.8605	199.478	3.48155	10.4874		12.8861	0
27676	Tue Mar 28 12:25:22 2017_x000D_	19.2546	15.0367	-88.1073	-1.53776	1	25.0263	5.8605	199.478	3.48155	10.8404		19.3096	0
27677	Tue Mar 28 12:25:22 2017_x000D_	19.2759	15.68	-88.1073	-1.53776	1	25.0263	5.8605	199.478	3.48155	11.3794		12.8681	0
27678	Tue Mar 28 12:25:22 2017_x000D_	19.2901	16.1087	-88.1074	-1.53776	1	25.0263	5.8605	199.478	3.48155	11.7443		9.64424	14.6752
27679	Tue Mar 28 12:25:22 2017_x000D_	19.3007	16.43	-88.1073	-1.53776	1	24.5976	5.6249	200.816	3.5049	12.0336		19.2885	0
27680	Tue Mar 28 12:25:22 2017_x000D_	19.3219	17.0726	-88.1074	-1.53776	1	24.5976	5.6249	200.816	3.5049	12.6049		9.64724	0
27681	Tue Mar 28 12:25:22 2017_x000D_	19.3325	17.394	-88.1073	-1.53776	1	24.5976	5.6249	200.816	3.5049	12.8931		19.2736	0
27682	Tue Mar 28 12:25:23 2017_x000D_	19.3538	18.0361	-88.1073	-1.53776	1	24.5976	5.6249	200.816	3.5049	13.4735		12.844	33.5047
27683	Tue Mar 28 12:25:23 2017_x000D_	19.3679	18.464	-88.1074	-1.53776	1	23.5107	5.3681	180	3.14159	13.7356		16.0406	0
27684	Tue Mar 28 12:25:23 2017_x000D_	19.3854	18.9984	-82.5295	-1.44041	1	23.5107	5.3681	180	3.14159	14.2409		9.63225	0
27685	Tue Mar 28 12:25:23 2017_x000D_	19.396	19.3193	-82.2378	-1.43532	1	23.5107	5.3681	180	3.14159	14.5453		6.41444	0
27686	Tue Mar 28 12:25:23 2017_x000D_	19.403	19.533	-82.2373	-1.43531	1	23.5107	5.3681	180	3.14159	14.7485		12.8321	46.0886
27687	Tue Mar 28 12:25:23 2017_x000D_	19.4172	19.9605	-82.2362	-1.43529	1	21.9752	5.3189	174.605	3.04743	14.8634		20.3819	0
27688	Tue Mar 28 12:25:23 2017_x000D_	19.6477	20.5996	-82.2398	-1.43535	1	21.9752	5.3189	174.605	3.04743	15.4569		6.41154	0
27689	Tue Mar 28 12:25:23 2017_x000D_	19.6548	20.8132	-82.2392	-1.43535	1	21.9752	5.3189	174.605	3.04743	15.6671		19.2224	0
27690	Tue Mar 28 12:25:23 2017_x000D_	19.6759	21.4536	-82.2376	-1.43532	1	21.9752	5.3189	174.605	3.04743	16.2977		12.8079	0
27691	Tue Mar 28 12:25:23 2017_x000D_	19.6899	21.8803	-82.2365	-1.4353	1	21.9752	5.3189	174.605	3.04743	16.7183		20.3488	27.247
27692	Tue Mar 28 12:25:23 2017_x000D_	19.9202	22.5183	-82.24	-1.43536	1	21.0878	5.51231	135	2.35619	17.046		9.59317	0
27693	Tue Mar 28 12:25:23 2017_x000D_	19.9307	22.8379	-82.5305	-1.44043	1	21.0878	5.51231	135	2.35619	17.3642		22.6796	0
27694	Tue Mar 28 12:25:23 2017_x000D_	20.0597	23.5828	-79.349	-1.3849	1	21.0878	5.51231	135	2.35619	18.0997		7.19005	0
27695	Tue Mar 28 12:25:23 2017_x000D_	20.1713	23.7949	-82.2419	-1.43539	1	21.0878	5.51231	135	2.35619	18.3055		12.7808	94.5376
27696	Tue Mar 28 12:25:23 2017_x000D_	20.1852	24.2207	-82.2409	-1.43537	1	18.5867	7.42931	135	2.35619	16.8673		6.39045	0
27697	Tue Mar 28 12:25:23 2017_x000D_	20.1922	24.4336	-82.2403	-1.43536	1	18.5867	7.42931	135	2.35619	17.0799		25.5497	0
27698	Tue Mar 28 12:25:23 2017_x000D_	20.2201	25.2848	-82.2381	-1.43533	1	18.5867	7.42931	135	2.35619	17.93		7.17804	0
27699	Tue Mar 28 12:25:23 2017_x000D_	20.3316	25.4965	-85.1707	-1.48651	1	18.5867	7.42931	135	2.35619	18.1513		19.4668	47.0804
27700	Tue Mar 28 12:25:23 2017_x000D_	20.4568	26.1332	-82.2411	-1.43538	1	17.4411	8.5019	135	2.35619	17.8873		9.56309	0
27701	Tue Mar 28 12:25:23 2017_x000D_	20.4672	26.4518	-82.5321	-1.44046	1	17.4411	8.5019	135	2.35619	18.2032		19.1323	0
27702	Tue Mar 28 12:25:23 2017_x000D_	20.4881	27.0892	-82.5305	-1.44043	1	17.4411	8.5019	135	2.35619	18.8354		9.56909	0
27703	Tue Mar 28 12:25:23 2017_x000D_	20.4985	27.408	-82.2378	-1.43532	1	17.4411	8.5019	135	2.35619	19.1517		7.16337	0
27704	Tue Mar 28 12:25:24 2017_x000D_	20.6099	27.6192	-85.1731	-1.48655	1	17.4411	8.5019	135	2.35619	19.3781		12.7448	48.0762
27705	Tue Mar 28 12:25:24 2017_x000D_	20.6238	28.0438	-85.1726	-1.48654	1	16.5054	9.8029	118.452	2.06737	18.7		6.36936	0
27706	Tue Mar 28 12:25:24 2017_x000D_	20.6307	28.256	-85.1723	-1.48654	1	16.5054	9.8029	118.452	2.06737	18.9086		13.1716	0
27707	Tue Mar 28 12:25:24 2017_x000D_	20.7487	28.6789	-82.2398	-1.43535	1	16.5054	9.8029	118.452	2.06737	19.3471		6.36946	0
27708	Tue Mar 28 12:25:24 2017_x000D_	20.7557	28.8911	-82.2392	-1.43535	1	16.5054	9.8029	118.452	2.06737	19.5557		12.7297	74.5425
27709	Tue Mar 28 12:25:24 2017_x000D_	20.7695	29.3152	-82.2381	-1.43533	1	15.312	11.9823	104.692	1.82722	18.1718		6.36337	0
27710	Tue Mar 28 12:25:24 2017_x000D_	20.7764	29.5272	-82.2376	-1.43532	1	15.312	11.9823	104.692	1.82722	18.3762		6.36037	0
27711	Tue Mar 28 12:25:24 2017_x000D_	20.7833	29.7391	-82.2371	-1.43531	1	15.312	11.9823	104.692	1.82722	18.5806		0	0
27712	Tue Mar 28 12:25:24 2017_x000D_	20.7833	29.7391	-82.2371	-1.43531	1	15.312	11.9823	104.692	1.82722	18.5806		13.1564	48.5027
27713	Tue Mar 28 12:25:24 2017_x000D_	20.9012	30.1615	-79.3387	-1.38472	1	14.8059	13.5178	104.692	1.82722	17.7247		9.53891	0
27714	Tue Mar 28 12:25:24 2017_x000D_	20.9114	30.4793	-72.9386	-1.27302	1	14.8059	13.5178	104.692	1.82722	18.0269		4.42449	0
27715	Tue Mar 28 12:25:24 2017_x000D_	20.8099	30.5863	-58.3688	-1.01873	1	14.8059	13.5178	104.692	1.82722	18.0937		6.35167	0
27716	Tue Mar 28 12:25:24 2017_x000D_	20.8027	30.3747	-50.3742	-0.879195	1	14.8059	13.5178	104.692	1.82722	17.8918		7.07647	24.0222
27717	Tue Mar 28 12:25:24 2017_x000D_	20.5903	30.2721	-31.3681	-0.547476	1	14.3384	14.1679	116.037	2.02522	17.2752		0.0127279	0
27718	Tue Mar 28 12:25:24 2017_x000D_	20.59	30.2724	-23.3813	-0.408081	1	14.3384	14.1679	116.037	2.02522	17.2753		9.84432	0
27719	Tue Mar 28 12:25:24 2017_x000D_	20.2812	30.3834	-2.3051	-0.0402315	1	14.3384	14.1679	116.037	2.02522	17.2702		3.16945	0
27720	Tue Mar 28 12:25:24 2017_x000D_	20.278	30.2778	6.87376	0.11997	1	14.3384	14.1679	116.037	2.02522	17.17		3.18793	0
27721	Tue Mar 28 12:25:24 2017_x000D_	20.2817	30.384	15.8101	0.275938	1	14.3384	14.1679	116.037	2.02522	17.2709		3.13828	59.7922
27722	Tue Mar 28 12:25:24 2017_x000D_	20.3863	30.3826	22.483	0.392402	1	14.252	16.1591	101.457	1.77075	15.4899		3.14728	0
27723	Tue Mar 28 12:25:24 2017_x000D_	20.4912	30.3812	37.8714	0.66098	1	14.252	16.1591	101.457	1.77075	15.5305		4.43358	0
27724	Tue Mar 28 12:25:24 2017_x000D_	20.5924	30.2735	51.2885	0.895154	1	14.252	16.1591	101.457	1.77075	15.4731		6.96108	0
27725	Tue Mar 28 12:25:25 2017_x000D_	20.7974	30.1648	53.2612	0.929583	1	14.252	16.1591	101.457	1.77075	15.4597		22.6063	66.6519
27726	Tue Mar 28 12:25:25 2017_x000D_	21.1934	29.5237	53.2611	0.929582	1	14.3754	18.3774	97.8711	1.70817	13.0662		15.6528	0
27727	Tue Mar 28 12:25:25 2017_x000D_	21.4921	29.0959	50.9701	0.889597	1	14.3754	18.3774	97.8711	1.70817	12.866		13.2373	0
27728	Tue Mar 28 12:25:25 2017_x000D_	21.7941	28.7742	46.809	0.816972	1	14.3754	18.3774	97.8711	1.70817	12.7723		11.3028	0
27729	Tue Mar 28 12:25:25 2017_x000D_	21.992	28.4536	44.6438	0.779181	1	14.3754	18.3774	97.8711	1.70817	12.631		24.3302	40.2861
27730	Tue Mar 28 12:25:25 2017_x000D_	22.5994	27.9162	38.496	0.671882	1	14.5371	19.7105	87.8405	1.53311	11.5037		11.3028	0
27731	Tue Mar 28 12:25:25 2017_x000D_	22.7973	27.5956	36.0735	0.629601	1	14.5371	19.7105	87.8405	1.53311	11.4195		25.0587	0
27732	Tue Mar 28 12:25:25 2017_x000D_	23.5119	27.1631	29.2838	0.511099	1	14.5371	19.7105	87.8405	1.53311	11.6657		8.82489	0
27733	Tue Mar 28 12:25:25 2017_x000D_	23.7132	26.9486	29.2824	0.511075	1	14.5371	19.7105	87.8405	1.53311	11.6872		23.6503	0
27734	Tue Mar 28 12:25:25 2017_x000D_	24.4308	26.6222	25.2361	0.440453	1	14.5371	19.7105	87.8405	1.53311	12.0688		9.81222	94.4824
27735	Tue Mar 28 12:25:25 2017_x000D_	24.739	26.5127	21.3908	0.37334	1	17.635	19.1432	96.1638	1.67838	10.236		20.8266	0
27736	Tue Mar 28 12:25:25 2017_x000D_	25.3525	26.1878	24.0743	0.420176	1	17.635	19.1432	96.1638	1.67838	10.4492		9.81505	0
27737	Tue Mar 28 12:25:25 2017_x000D_	25.6608	26.0783	22.4452	0.391742	1	17.635	19.1432	96.1638	1.67838	10.607		11.206	0
27738	Tue Mar 28 12:25:25 2017_x000D_	25.9659	25.8628	23.6065	0.412012	1	17.635	19.1432	96.1638	1.67838	10.7031		19.6158	98.9647
27739	Tue Mar 28 12:25:25 2017_x000D_	26.5821	25.6441	23.6074	0.412027	1	20.9317	19.0249	96.1638	1.67838	8.70292		9.80174	0
27740	Tue Mar 28 12:25:25 2017_x000D_	26.89	25.5348	25.2372	0.440473	1	20.9317	19.0249	96.1638	1.67838	8.82497		8.81217	0
27741	Tue Mar 28 12:25:25 2017_x000D_	27.091	25.3206	25.2353	0.44044	1	20.9317	19.0249	96.1638	1.67838	8.80754		15.8197	0
27742	Tue Mar 28 12:25:25 2017_x000D_	27.6064	25.2091	29.2884	0.511179	1	20.9317	19.0249	96.1638	1.67838	9.09923		8.80998	32.878
27743	Tue Mar 28 12:25:25 2017_x000D_	27.8074	24.995	29.287	0.511155	1	22.0271	19.0591	96.1638	1.67838	8.28534		20.7837	0
27744	Tue Mar 28 12:25:25 2017_x000D_	28.4196	24.6707	31.9299	0.557282	1	22.0271	19.0591	96.1638	1.67838	8.50612		6.92614	0
27745	Tue Mar 28 12:25:25 2017_x000D_	28.6236	24.5626	29.2874	0.511162	1	22.0271	19.0591	96.1638	1.67838	8.59083		8.8078	0
27746	Tue Mar 28 12:25:26 2017_x000D_	28.8246	24.3486	34.4373	0.601044	1	22.0271	19.0591	96.1638	1.67838	8.61306		20.7691	0
27747	Tue Mar 28 12:25:26 2017_x000D_	29.4363	24.0244	31.9297	0.557279	1	22.0271	19.0591	96.1638	1.67838	8.91911		8.80369	33.6203
27748	Tue Mar 28 12:25:26 2017_x000D_	29.6371	23.8104	31.9287	0.557261	1	23.1321	18.8723	96.1638	1.67838	8.167		20.7596	0
27749	Tue Mar 28 12:25:26 2017_x000D_	30.2486	23.4865	29.2851	0.511122	1	23.1321	18.8723	96.1638	1.67838	8.48147		8.8015	0
27750	Tue Mar 28 12:25:26 2017_x000D_	30.4494	23.2726	34.4377	0.601051	1	23.1321	18.8723	96.1638	1.67838	8.53847		9.78176	0
27751	Tue Mar 28 12:25:26 2017_x000D_	30.7567	23.1636	33.5135	0.584921	1	23.1321	18.8723	96.1638	1.67838	8.74927		22.3355	58.5905
27752	Tue Mar 28 12:25:26 2017_x000D_	31.3647	22.7339	33.5132	0.584916	1	24.8449	19.8107	68.8074	1.20092	7.14513		11.1627	0
27753	Tue Mar 28 12:25:26 2017_x000D_	31.6686	22.5192	31.9284	0.557256	1	24.8449	19.8107	68.8074	1.20092	7.34158		20.7327	0
27754	Tue Mar 28 12:25:26 2017_x000D_	32.2793	22.1957	29.2831	0.511086	1	24.8449	19.8107	68.8074	1.20092	7.80759		8.79316	0
27755	Tue Mar 28 12:25:26 2017_x000D_	32.4798	21.9819	29.2817	0.511063	1	24.8449	19.8107	68.8074	1.20092	7.93762		11.1561	90.9571
27756	Tue Mar 28 12:25:26 2017_x000D_	32.7835	21.7673	27.9072	0.487072	1	27.4029	21.4383	45.5318	0.794681	5.39065		19.5208	0
27757	Tue Mar 28 12:25:26 2017_x000D_	33.3968	21.5499	27.9087	0.487099	1	27.4029	21.4383	45.5318	0.794681	5.99494		11.1585	0
27758	Tue Mar 28 12:25:26 2017_x000D_	33.7006	21.3353	29.2822	0.511071	1	27.4029	21.4383	45.5318	0.794681	6.29854		16.607	0
27759	Tue Mar 28 12:25:26 2017_x000D_	34.2102	21.1191	27.9087	0.487099	1	27.4029	21.4383	45.5318	0.794681	6.81478		11.1519	239.04
27760	Tue Mar 28 12:25:26 2017_x000D_	34.5138	20.9046	29.2826	0.511078	2	34.1669	17.2267	335.006	5.84697	3.69422		19.4969	0
27761	Tue Mar 28 12:25:26 2017_x000D_	35.1264	20.6876	29.2843	0.511108	2	34.1669	17.2267	335.006	5.84697	3.59144		8.78249	0
27762	Tue Mar 28 12:25:26 2017_x000D_	35.3267	20.4741	29.2829	0.511083	2	34.1669	17.2267	335.006	5.84697	3.4483		11.1362	0
27763	Tue Mar 28 12:25:26 2017_x000D_	35.6298	20.2598	27.9071	0.487072	2	34.1669	17.2267	335.006	5.84697	3.36746		11.1453	0
27764	Tue Mar 28 12:25:26 2017_x000D_	35.9332	20.0454	29.2817	0.511062	2	34.1669	17.2267	335.006	5.84697	3.32639		16.5841	53.3965
27765	Tue Mar 28 12:25:26 2017_x000D_	36.4421	19.8295	27.9072	0.487072	2	35.7385	16.3912	327.457	5.7152	3.50955		11.1394	0
27766	Tue Mar 28 12:25:26 2017_x000D_	36.7454	19.6153	29.2821	0.511069	2	35.7385	16.3912	327.457	5.7152	3.37767		16.5735	0
27767	Tue Mar 28 12:25:26 2017_x000D_	37.254	19.3996	27.9072	0.487072	2	35.7385	16.3912	327.457	5.7152	3.36856		8.7762	0
27768	Tue Mar 28 12:25:27 2017_x000D_	37.4541	19.1862	27.9056	0.487045	2	35.7385	16.3912	327.457	5.7152	3.27953		19.4542	62.5229
27769	Tue Mar 28 12:25:27 2017_x000D_	38.0654	18.9698	27.9072	0.487072	2	37.539	15.3416	332.673	5.80624	3.66619		8.77401	0
27770	Tue Mar 28 12:25:27 2017_x000D_	38.2655	18.7565	27.9056	0.487045	2	37.539	15.3416	332.673	5.80624	3.49132		16.564	0
27771	Tue Mar 28 12:25:27 2017_x000D_	38.7738	18.5409	29.2829	0.511083	2	37.539	15.3416	332.673	5.80624	3.42932		6.16214	0
27772	Tue Mar 28 12:25:27 2017_x000D_	38.9792	18.5395	29.2844	0.51111	2	37.539	15.3416	332.673	5.80624	3.50724		7.01026	53.3965
27773	Tue Mar 28 12:25:27 2017_x000D_	39.0764	18.327	27.9056	0.487045	2	39.1106	14.5061	331.987	5.79427	3.82105		13.7582	0
27774	Tue Mar 28 12:25:27 2017_x000D_	39.4817	18.1124	27.9056	0.487045	2	39.1106	14.5061	331.987	5.79427	3.62534		6.15914	0
27775	Tue Mar 28 12:25:27 2017_x000D_	39.687	18.111	27.9072	0.487072	2	39.1106	14.5061	331.987	5.79427	3.65069		11.1212	0
27776	Tue Mar 28 12:25:27 2017_x000D_	39.9897	17.897	29.2834	0.511092	2	39.1106	14.5061	331.987	5.79427	3.503		4.37654	0
27777	Tue Mar 28 12:25:27 2017_x000D_	40.0894	17.7905	25.2126	0.440043	2	39.1106	14.5061	331.987	5.79427	3.42715		6.15614	59.1853
27778	Tue Mar 28 12:25:27 2017_x000D_	40.2946	17.7891	25.2141	0.44007	2	40.901	13.6775	333.014	5.81219	4.15608		11.1048	0
27779	Tue Mar 28 12:25:27 2017_x000D_	40.5967	17.5752	18.5405	0.323593	2	40.901	13.6775	333.014	5.81219	3.90956		6.86844	0
27780	Tue Mar 28 12:25:27 2017_x000D_	40.799	17.468	15.6531	0.273199	2	40.901	13.6775	333.014	5.81219	3.79187		0.0067082	0
27781	Tue Mar 28 12:25:27 2017_x000D_	40.7989	17.4678	9.66634	0.168709	2	40.901	13.6775	333.014	5.81219	3.79167		0.015	190.455
27782	Tue Mar 28 12:25:27 2017_x000D_	40.7986	17.4674	-2.72822	-0.0476164	1	46.9393	15.6377	315	5.49779	6.4075		4.37917	0
27783	Tue Mar 28 12:25:27 2017_x000D_	40.898	17.3605	-11.2508	-0.196363	1	46.9393	15.6377	315	5.49779	6.28214		6.96446	0
27784	Tue Mar 28 12:25:27 2017_x000D_	41.1057	17.4642	-26.7154	-0.466272	1	46.9393	15.6377	315	5.49779	6.11285		3.07815	0
27785	Tue Mar 28 12:25:27 2017_x000D_	41.2083	17.4632	-33.0593	-0.576994	1	46.9393	15.6377	315	5.49779	6.01472		13.3792	89.3473
27786	Tue Mar 28 12:25:27 2017_x000D_	41.5239	17.7783	-45.0182	-0.785716	1	49.2173	13.7192	345.308	6.02676	8.69855		6.15621	0
27787	Tue Mar 28 12:25:27 2017_x000D_	41.7291	17.7766	-52.9736	-0.924563	1	49.2173	13.7192	345.308	6.02676	8.51679		13.1163	0
27788	Tue Mar 28 12:25:27 2017_x000D_	41.8423	18.1989	-62.9672	-1.09898	1	49.2173	13.7192	345.308	6.02676	8.62892		7.10157	0
27789	Tue Mar 28 12:25:28 2017_x000D_	41.95	18.4097	-65.4828	-1.14289	1	49.2173	13.7192	345.308	6.02676	8.64953		7.10021	0
27790	Tue Mar 28 12:25:28 2017_x000D_	42.0576	18.6205	-68.1019	-1.1886	1	49.2173	13.7192	345.308	6.02676	8.67664		14.187	141.987
27791	Tue Mar 28 12:25:28 2017_x000D_	42.2726	19.0417	-68.1032	-1.18863	1	53.0665	10.9653	346.987	6.05607	13.481		20.0806	0
27792	Tue Mar 28 12:25:28 2017_x000D_	42.4925	19.6739	-68.1022	-1.18861	1	53.0665	10.9653	346.987	6.05607	13.6985		10.0323	0
27793	Tue Mar 28 12:25:28 2017_x000D_	42.6025	19.9897	-71.6979	-1.25137	1	53.0665	10.9653	346.987	6.05607	13.8179		19.3002	0
27794	Tue Mar 28 12:25:28 2017_x000D_	42.7201	20.6222	-74.3805	-1.29818	1	53.0665	10.9653	346.987	6.05607	14.1529		8.88197	130.6
27795	Tue Mar 28 12:25:28 2017_x000D_	42.9295	20.8315	-74.3846	-1.29826	1	56.8846	8.874	315	5.49779	18.3773		19.2819	0
27796	Tue Mar 28 12:25:28 2017_x000D_	43.047	21.4634	-77.139	-1.34633	1	56.8846	8.874	315	5.49779	18.7075		13.0585	0
27797	Tue Mar 28 12:25:28 2017_x000D_	43.1591	21.884	-74.3829	-1.29823	1	56.8846	8.874	315	5.49779	18.9116		6.32278	0
27798	Tue Mar 28 12:25:28 2017_x000D_	43.1641	22.0947	-74.3814	-1.2982	1	56.8846	8.874	315	5.49779	19.0536		23.037	77.2342
27799	Tue Mar 28 12:25:28 2017_x000D_	43.3858	22.8299	-75.0652	-1.31013	1	59.1318	7.61781	345.308	6.02676	21.8939		10.0037	0
27800	Tue Mar 28 12:25:28 2017_x000D_	43.4952	23.1449	-71.6936	-1.25129	1	59.1318	7.61781	345.308	6.02676	22.0362		19.9924	0
27801	Tue Mar 28 12:25:28 2017_x000D_	43.7142	23.7743	-71.694	-1.2513	1	59.1318	7.61781	345.308	6.02676	22.3324		13.0324	0
27802	Tue Mar 28 12:25:28 2017_x000D_	43.8263	24.194	-74.3834	-1.29824	1	59.1318	7.61781	345.308	6.02676	22.5617		6.31078	0
27803	Tue Mar 28 12:25:28 2017_x000D_	43.8313	24.4043	-74.382	-1.29821	1	59.1318	7.61781	345.308	6.02676	22.7132		19.9667	75.2246
27804	Tue Mar 28 12:25:28 2017_x000D_	44.05	25.0329	-74.3832	-1.29823	1	60.9636	5.9055	353.477	6.16933	25.5329		12.6095	0
27805	Tue Mar 28 12:25:28 2017_x000D_	44.0599	25.4531	-74.3802	-1.29818	1	60.9636	5.9055	353.477	6.16933	25.8427		11.3302	0
27806	Tue Mar 28 12:25:28 2017_x000D_	44.2711	25.7662	-73.6283	-1.28506	1	60.9636	5.9055	353.477	6.16933	25.9439		19.9241	0
27807	Tue Mar 28 12:25:28 2017_x000D_	44.4895	26.3934	-75.0693	-1.31021	1	60.9636	5.9055	353.477	6.16933	26.2897		9.45254	57.3025
27808	Tue Mar 28 12:25:28 2017_x000D_	44.4968	26.7084	-74.3825	-1.29822	1	62.13	4.39291	291.255	5.08336	28.4414		19.9146	0
27809	Tue Mar 28 12:25:28 2017_x000D_	44.7151	27.3353	-74.3837	-1.29824	1	62.13	4.39291	291.255	5.08336	28.8033		12.9879	0
27810	Tue Mar 28 12:25:28 2017_x000D_	44.8267	27.7536	-77.1483	-1.34649	1	62.13	4.39291	291.255	5.08336	29.0711		19.1421	0
27811	Tue Mar 28 12:25:29 2017_x000D_	44.9429	28.381	-74.3819	-1.29821	1	62.13	4.39291	291.255	5.08336	29.5097		12.9727	33.2101
27812	Tue Mar 28 12:25:29 2017_x000D_	45.0544	28.7988	-77.148	-1.34649	1	62.1835	3.2872	233.974	4.08362	30.7286		19.1209	0
27813	Tue Mar 28 12:25:29 2017_x000D_	45.1705	29.4255	-74.3802	-1.29818	1	62.1835	3.2872	233.974	4.08362	31.1874		11.2787	0
27814	Tue Mar 28 12:25:29 2017_x000D_	45.381	29.737	-73.6267	-1.28503	1	62.1835	3.2872	233.974	4.08362	31.3355		9.41348	0
27815	Tue Mar 28 12:25:29 2017_x000D_	45.3882	30.0507	-74.3813	-1.2982	1	62.1835	3.2872	233.974	4.08362	31.5969		19.8454	29.4474
27816	Tue Mar 28 12:25:29 2017_x000D_	45.6058	30.6754	-74.3826	-1.29822	1	61.7894	2.38821	246.346	4.29955	32.5895		12.5463	0
27817	Tue Mar 28 12:25:29 2017_x000D_	45.6154	31.0935	-74.3796	-1.29817	1	61.7894	2.38821	246.346	4.29955	32.9483		9.92128	0
27818	Tue Mar 28 12:25:29 2017_x000D_	45.7242	31.4058	-76.5291	-1.33568	1	61.7894	2.38821	246.346	4.29955	33.1679		15.9836	0
27819	Tue Mar 28 12:25:29 2017_x000D_	45.8375	31.9264	-74.3793	-1.29816	1	61.7894	2.38821	246.346	4.29955	33.5703		12.9269	0
27820	Tue Mar 28 12:25:29 2017_x000D_	45.9487	32.3427	-77.1504	-1.34653	1	61.7894	2.38821	246.346	4.29955	33.8851		12.9122	0
27821	Tue Mar 28 12:25:29 2017_x000D_	46.0595	32.7586	-74.379	-1.29816	1	61.7894	2.38821	274.978	4.79927	34.2022		13.9658	0
27822	Tue Mar 28 12:25:29 2017_x000D_	46.2718	33.1729	-74.3817	-1.29821	1	61.7894	2.38821	274.978	4.79927	34.4745		6.25959	0
27823	Tue Mar 28 12:25:29 2017_x000D_	46.2765	33.3815	-74.3801	-1.29818	1	61.7894	2.38821	274.978	4.79927	34.6588		19.0345	0
27824	Tue Mar 28 12:25:29 2017_x000D_	46.3919	34.0054	-71.6738	-1.25094	1	61.7894	2.38821	274.978	4.79927	35.1672		6.97959	59.4712
27825	Tue Mar 28 12:25:29 2017_x000D_	46.4981	34.2124	-74.3799	-1.29817	1	63.7655	2.23061	285.869	4.98935	36.3455		12.5072	0
27826	Tue Mar 28 12:25:29 2017_x000D_	46.5076	34.6292	-74.3769	-1.29812	1	63.7655	2.23061	285.869	4.98935	36.7084		8.74632	0
27827	Tue Mar 28 12:25:29 2017_x000D_	46.7148	34.8343	-74.3811	-1.29819	1	63.7655	2.23061	285.869	4.98935	36.793		12.5012	0
27828	Tue Mar 28 12:25:29 2017_x000D_	46.7242	35.2509	-74.3781	-1.29814	1	63.7655	2.23061	285.869	4.98935	37.1584		6.9581	78.8091
27829	Tue Mar 28 12:25:29 2017_x000D_	46.83	35.4573	-71.6726	-1.25092	1	66.3746	2.53651	285.869	4.98935	38.2854		9.87767	0
27830	Tue Mar 28 12:25:29 2017_x000D_	46.9384	35.7682	-73.6207	-1.28492	1	66.3746	2.53651	285.869	4.98935	38.4982		3.11776	0
27831	Tue Mar 28 12:25:29 2017_x000D_	46.9407	35.8721	-74.3793	-1.29816	1	66.3746	2.53651	285.869	4.98935	38.5868		6.95543	0
27832	Tue Mar 28 12:25:30 2017_x000D_	47.0465	36.0784	-71.6729	-1.25093	1	66.3746	2.53651	285.869	4.98935	38.7122		6.24453	0
27833	Tue Mar 28 12:25:30 2017_x000D_	47.0511	36.2865	-71.6711	-1.2509	1	66.3746	2.53651	285.869	4.98935	38.8904		16.7627	85.9678
27834	Tue Mar 28 12:25:30 2017_x000D_	47.2645	36.8029	-60.4089	-1.05433	1	69.19	3.0705	301.997	5.27084	40.2319		6.95803	0
27835	Tue Mar 28 12:25:30 2017_x000D_	47.3701	37.0094	-55.0499	-0.960802	1	69.19	3.0705	301.997	5.27084	40.3479		6.94986	0
27836	Tue Mar 28 12:25:30 2017_x000D_	47.4751	37.2159	-36.5536	-0.63798	1	69.19	3.0705	301.997	5.27084	40.4654		3.03029	0
27837	Tue Mar 28 12:25:30 2017_x000D_	47.5761	37.2145	-30.1169	-0.52564	1	69.19	3.0705	301.997	5.27084	40.4101		8.73142	85.9314
27838	Tue Mar 28 12:25:30 2017_x000D_	47.7827	37.4195	-16.9863	-0.296468	1	72.0042	3.6043	308.69	5.38765	41.5951		9.09409	0
27839	Tue Mar 28 12:25:30 2017_x000D_	48.0858	37.4148	-4.89372	-0.0854116	1	72.0042	3.6043	308.69	5.38765	41.4155		0.0108167	0
27840	Tue Mar 28 12:25:30 2017_x000D_	48.086	37.4151	0.975283	0.0170219	1	72.0042	3.6043	308.69	5.38765	41.4156		9.639	0
27841	Tue Mar 28 12:25:30 2017_x000D_	48.3917	37.514	10.2104	0.178205	1	72.0042	3.6043	308.69	5.38765	41.3209		9.5859	90.7943
27842	Tue Mar 28 12:25:30 2017_x000D_	48.6921	37.4051	12.6134	0.220146	1	74.7842	4.80061	338.154	5.9019	41.7594		9.59718	0
27843	Tue Mar 28 12:25:30 2017_x000D_	48.9929	37.2962	16.1426	0.281741	1	74.7842	4.80061	338.154	5.9019	41.4868		27.9068	0
27844	Tue Mar 28 12:25:30 2017_x000D_	49.896	37.0732	15.4163	0.269064	1	74.7842	4.80061	338.154	5.9019	40.7547		12.4763	0
27845	Tue Mar 28 12:25:30 2017_x000D_	50.2969	36.9626	12.6113	0.220109	1	74.7842	4.80061	338.154	5.9019	40.423		24.3669	80.6509
27846	Tue Mar 28 12:25:30 2017_x000D_	51.1006	36.8452	9.75059	0.17018	1	77.3667	5.5476	0	0	40.8589		12.4639	0
27847	Tue Mar 28 12:25:30 2017_x000D_	51.5011	36.7347	6.84303	0.119433	1	77.3667	5.5476	0	0	40.5175		18.1136	0
27848	Tue Mar 28 12:25:30 2017_x000D_	52.1048	36.7244	0.956716	0.0166979	1	77.3667	5.5476	0	0	40.1268		12.0707	0
27849	Tue Mar 28 12:25:30 2017_x000D_	52.5071	36.7177	0.956683	0.0166973	1	77.3667	5.5476	0	0	39.8695		9.0374	0
27850	Tue Mar 28 12:25:30 2017_x000D_	52.8083	36.7124	-4.65062	-0.0811685	1	77.3667	5.5476	0	0	39.6782		21.114	29.1212
27851	Tue Mar 28 12:25:30 2017_x000D_	53.512	36.7006	-4.93129	-0.0860672	1	78.2162	6.0173	17.3351	0.302555	39.3924		12.4543	0
27852	Tue Mar 28 12:25:30 2017_x000D_	53.9157	36.7974	-7.83402	-0.136729	1	78.2162	6.0173	17.3351	0.302555	39.2164		24.3011	0
27853	Tue Mar 28 12:25:31 2017_x000D_	54.7207	36.8876	-4.92865	-0.0860212	1	78.2162	6.0173	17.3351	0.302555	38.7945		6.01881	0
27854	Tue Mar 28 12:25:31 2017_x000D_	54.9213	36.8843	-4.92928	-0.0860322	1	78.2162	6.0173	17.3351	0.302555	38.6707		12.0377	23.4861
27855	Tue Mar 28 12:25:31 2017_x000D_	55.3225	36.8775	-4.93066	-0.0860563	1	78.8477	6.48	0	0	38.4375		21.278	0
27856	Tue Mar 28 12:25:31 2017_x000D_	56.0258	36.9693	-1.84946	-0.0322792	1	78.8477	6.48	0	0	38.0846		9.02225	0
27857	Tue Mar 28 12:25:31 2017_x000D_	56.3265	36.9643	-1.99047	-0.0347403	1	78.8477	6.48	0	0	37.9011		6.77401	0
27858	Tue Mar 28 12:25:31 2017_x000D_	56.5289	37.0644	0.969096	0.0169139	1	78.8477	6.48	0	0	37.862		18.2803	114.752
27859	Tue Mar 28 12:25:31 2017_x000D_	57.1276	36.951	3.92427	0.0684914	1	78.0064	10.2114	0	0	33.9254		6.00387	0
27860	Tue Mar 28 12:25:31 2017_x000D_	57.3277	36.9476	3.92458	0.0684969	1	78.0064	10.2114	0	0	33.7999		20.997	0
27861	Tue Mar 28 12:25:31 2017_x000D_	58.0275	36.9358	3.7849	0.0660589	1	78.0064	10.2114	0	0	33.3669		9.0043	0
27862	Tue Mar 28 12:25:31 2017_x000D_	58.3276	36.9307	3.92604	0.0685223	1	78.0064	10.2114	0	0	33.184		14.9811	0
27863	Tue Mar 28 12:25:31 2017_x000D_	58.8269	36.9223	3.78603	0.0660786	1	78.0064	10.2114	0	0	32.8835		8.99825	54.8292
27864	Tue Mar 28 12:25:31 2017_x000D_	59.1268	36.9173	3.92723	0.0685431	1	77.4827	11.9624	27.456	0.479198	30.9788		18.2356	0
27865	Tue Mar 28 12:25:31 2017_x000D_	59.724	36.804	6.87187	0.119937	1	77.4827	11.9624	27.456	0.479198	30.5365		8.97425	0
27866	Tue Mar 28 12:25:31 2017_x000D_	60.0231	36.799	6.59313	0.115072	1	77.4827	11.9624	27.456	0.479198	30.3594		9.50183	0
27867	Tue Mar 28 12:25:31 2017_x000D_	60.3207	36.6906	3.92311	0.0684711	1	77.4827	11.9624	27.456	0.479198	30.1001		17.9485	80.3987
27868	Tue Mar 28 12:25:31 2017_x000D_	60.9189	36.6806	3.92393	0.0684854	1	76.2728	14.3537	62.4613	1.09015	27.0967		11.9627	0
27869	Tue Mar 28 12:25:31 2017_x000D_	61.3176	36.6739	3.92455	0.0684963	1	76.2728	14.3537	62.4613	1.09015	26.8673		5.97687	0
27870	Tue Mar 28 12:25:31 2017_x000D_	61.5168	36.6705	3.92485	0.0685016	1	76.2728	14.3537	62.4613	1.09015	26.754		20.9069	0
27871	Tue Mar 28 12:25:31 2017_x000D_	62.2136	36.6589	3.78489	0.0660587	1	76.2728	14.3537	62.4613	1.09015	26.3663		9.48389	104.105
27872	Tue Mar 28 12:25:31 2017_x000D_	62.5106	36.5506	0.956694	0.0166975	1	74.5952	17.3914	109.898	1.91808	22.652		14.9211	0
27873	Tue Mar 28 12:25:31 2017_x000D_	63.0079	36.5423	0.956707	0.0166977	1	74.5952	17.3914	109.898	1.91808	22.3835		8.95626	0
27874	Tue Mar 28 12:25:31 2017_x000D_	63.3064	36.5373	0.956722	0.0166979	1	74.5952	17.3914	109.898	1.91808	22.2262		5.96782	0
27875	Tue Mar 28 12:25:32 2017_x000D_	63.5053	36.534	0.956702	0.0166976	1	74.5952	17.3914	109.898	1.91808	22.123		14.9031	63.0394
27876	Tue Mar 28 12:25:32 2017_x000D_	64.002	36.5257	0.956711	0.0166978	1	73.8436	19.3537	100.926	1.7615	19.7923		5.96182	0
27877	Tue Mar 28 12:25:32 2017_x000D_	64.2007	36.5224	0.956753	0.0166985	1	73.8436	19.3537	100.926	1.7615	19.6914		11.9176	0
27878	Tue Mar 28 12:25:32 2017_x000D_	64.5979	36.5158	0.956732	0.0166981	1	73.8436	19.3537	100.926	1.7615	19.4941		5.95887	0
27879	Tue Mar 28 12:25:32 2017_x000D_	64.7965	36.5124	0.956722	0.0166979	1	73.8436	19.3537	100.926	1.7615	19.3977		8.94121	0
27880	Tue Mar 28 12:25:32 2017_x000D_	65.0945	36.5075	0.956756	0.0166985	1	73.8436	19.3537	100.926	1.7615	19.2562		5.95582	63.0194
27881	Tue Mar 28 12:25:32 2017_x000D_	65.293	36.5042	0.956736	0.0166982	1	73.0923	21.3154	97.6551	1.7044	17.0742		2.97044	0
27882	Tue Mar 28 12:25:32 2017_x000D_	65.392	36.5025	0.956691	0.0166974	1	73.0923	21.3154	97.6551	1.7044	17.0277		8.93526	0
27883	Tue Mar 28 12:25:32 2017_x000D_	65.6898	36.4975	0.956694	0.0166975	1	73.0923	21.3154	97.6551	1.7044	16.8906		11.8909	0
27884	Tue Mar 28 12:25:32 2017_x000D_	66.0861	36.4904	-10.78	-0.188146	1	73.0923	21.3154	97.6551	1.7044	16.7143		3.11133	27.3639
27885	Tue Mar 28 12:25:32 2017_x000D_	66.0846	36.3867	-26.5055	-0.462609	1	72.831	22.1893	98.9261	1.72659	15.7188		3.10225	0
27886	Tue Mar 28 12:25:32 2017_x000D_	66.0833	36.2833	-36.9967	-0.645715	1	72.831	22.1893	98.9261	1.72659	15.626		3.10228	0
27887	Tue Mar 28 12:25:32 2017_x000D_	66.0819	36.1799	-47.1532	-0.822978	1	72.831	22.1893	98.9261	1.72659	15.5334		4.27247	0
27888	Tue Mar 28 12:25:32 2017_x000D_	65.982	36.0784	-63.4107	-1.10673	1	72.831	22.1893	98.9261	1.72659	15.486		4.29992	14.8578
27889	Tue Mar 28 12:25:32 2017_x000D_	66.0832	36.1799	-72.2158	-1.2604	1	72.5915	22.6228	98.9261	1.72659	15.0384		3.1027	0
27890	Tue Mar 28 12:25:32 2017_x000D_	66.0854	36.2833	-89.1353	-1.5557	1	72.5915	22.6228	98.9261	1.72659	15.1307		2.97926	0
27891	Tue Mar 28 12:25:32 2017_x000D_	66.1847	36.282	262.646	4.58404	1	72.5915	22.6228	98.9261	1.72659	15.0871		4.29862	0
27892	Tue Mar 28 12:25:32 2017_x000D_	66.0872	36.387	253.958	4.43241	1	72.5915	22.6228	98.9261	1.72659	15.2236		9.75121	0
27893	Tue Mar 28 12:25:32 2017_x000D_	65.9927	36.698	245.172	4.27905	1	72.5915	22.6228	98.9261	1.72659	15.5453		6.86292	40.321
27894	Tue Mar 28 12:25:32 2017_x000D_	65.8966	36.9056	242.739	4.23659	1	72.3085	23.9367	100.003	1.74538	14.4674		17.855	0
27895	Tue Mar 28 12:25:32 2017_x000D_	65.6069	37.4255	238.963	4.17069	1	72.3085	23.9367	100.003	1.74538	15.0618		15.2468	0
27896	Tue Mar 28 12:25:33 2017_x000D_	65.3158	37.8421	241.357	4.21248	1	72.3085	23.9367	100.003	1.74538	15.5646		23.3873	0
27897	Tue Mar 28 12:25:33 2017_x000D_	65.0295	38.5672	245.172	4.27906	1	72.3085	23.9367	100.003	1.74538	16.3412		11.014	14.8537
27898	Tue Mar 28 12:25:33 2017_x000D_	64.836	38.8792	246.362	4.29983	1	72.0691	24.3701	96.726	1.68819	16.2121		20.5674	0
27899	Tue Mar 28 12:25:33 2017_x000D_	64.5481	39.5014	248.81	4.34255	1	72.0691	24.3701	96.726	1.68819	16.8974		0	0
27900	Tue Mar 28 12:25:33 2017_x000D_	64.5481	39.5014	248.81	4.34255	1	72.0691	24.3701	96.726	1.68819	16.8974		19.4453	0
27901	Tue Mar 28 12:25:33 2017_x000D_	64.3594	40.1215	253.966	4.43255	1	72.0691	24.3701	96.726	1.68819	17.537		6.85349	33.089
27902	Tue Mar 28 12:25:33 2017_x000D_	64.2634	40.3288	256.663	4.47961	1	71.166	25.0033	135	2.35619	16.8082		19.4444	0
27903	Tue Mar 28 12:25:33 2017_x000D_	64.0748	40.9489	256.663	4.47962	1	71.166	25.0033	135	2.35619	17.4513		9.24122	0
27904	Tue Mar 28 12:25:33 2017_x000D_	64.0798	41.2569	257.347	4.49155	1	71.166	25.0033	135	2.35619	17.7312		19.4358	0
27905	Tue Mar 28 12:25:33 2017_x000D_	63.8912	41.8767	257.348	4.49157	1	71.166	25.0033	135	2.35619	18.3748		9.24117	0
27906	Tue Mar 28 12:25:33 2017_x000D_	63.8961	42.1847	256.662	4.47959	1	71.166	25.0033	135	2.35619	18.6562		19.4283	127.174
27907	Tue Mar 28 12:25:33 2017_x000D_	63.7077	42.8043	256.662	4.4796	1	67.7715	27.5425	124.044	2.16497	15.7936		9.71128	0
27908	Tue Mar 28 12:25:33 2017_x000D_	63.6135	43.114	254.767	4.44652	1	67.7715	27.5425	124.044	2.16497	16.1171		9.71128	0
27909	Tue Mar 28 12:25:33 2017_x000D_	63.5193	43.4237	256.663	4.47961	1	67.7715	27.5425	124.044	2.16497	16.4406		12.6735	0
27910	Tue Mar 28 12:25:33 2017_x000D_	63.4268	43.8359	253.965	4.43252	1	67.7715	27.5425	124.044	2.16497	16.8627		19.4131	66.3672
27911	Tue Mar 28 12:25:33 2017_x000D_	63.2385	44.455	253.965	4.43252	1	66.3795	29.2619	126.534	2.20844	15.5144		9.69893	0
27912	Tue Mar 28 12:25:33 2017_x000D_	63.1444	44.7643	257.349	4.49159	1	66.3795	29.2619	126.534	2.20844	15.8364		22.3543	0
27913	Tue Mar 28 12:25:33 2017_x000D_	62.9578	45.4857	256.664	4.47963	1	66.3795	29.2619	126.534	2.20844	16.5807		9.21422	0
27914	Tue Mar 28 12:25:33 2017_x000D_	62.9628	45.7928	257.348	4.49158	1	66.3795	29.2619	126.534	2.20844	16.8803		23.3254	122.289
27915	Tue Mar 28 12:25:33 2017_x000D_	62.6773	46.516	253.964	4.43252	1	63.6176	32.2599	123.926	2.16291	14.2871		9.20822	0
27916	Tue Mar 28 12:25:33 2017_x000D_	62.6823	46.8229	254.766	4.4465	1	63.6176	32.2599	123.926	2.16291	14.593		10.9949	0
27917	Tue Mar 28 12:25:34 2017_x000D_	62.4892	47.1344	253.965	4.43252	1	63.6176	32.2599	123.926	2.16291	14.9172		19.3855	0
27918	Tue Mar 28 12:25:34 2017_x000D_	62.3011	47.7526	253.965	4.43252	1	63.6176	32.2599	123.926	2.16291	15.5485		12.2717	0
27919	Tue Mar 28 12:25:34 2017_x000D_	62.3079	48.1616	253.963	4.43249	1	63.6176	32.2599	123.926	2.16291	15.9555		19.3723	104.886
27920	Tue Mar 28 12:25:34 2017_x000D_	62.12	48.7794	253.963	4.4325	1	61.5202	35.0571	118.452	2.06737	13.7354		13.6668	0
27921	Tue Mar 28 12:25:34 2017_x000D_	61.9286	49.1928	253.964	4.43251	1	61.5202	35.0571	118.452	2.06737	14.1416		16.4712	0
27922	Tue Mar 28 12:25:34 2017_x000D_	61.7391	49.7081	254.768	4.44653	1	61.5202	35.0571	118.452	2.06737	14.6526		9.19627	0
27923	Tue Mar 28 12:25:34 2017_x000D_	61.7442	50.0146	253.964	4.4325	1	61.5202	35.0571	118.452	2.06737	14.9592		13.6588	95.6417
27924	Tue Mar 28 12:25:34 2017_x000D_	61.553	50.4278	253.964	4.43252	1	59.6517	37.6402	104.692	1.82722	12.9282		18.6354	0
27925	Tue Mar 28 12:25:34 2017_x000D_	61.4642	51.0426	256.666	4.47967	1	59.6517	37.6402	104.692	1.82722	13.5244		6.82814	0
27926	Tue Mar 28 12:25:34 2017_x000D_	61.3687	51.2492	253.964	4.4325	1	59.6517	37.6402	104.692	1.82722	13.7169		8.56695	0
27927	Tue Mar 28 12:25:34 2017_x000D_	61.174	51.4581	253.965	4.43253	1	59.6517	37.6402	104.692	1.82722	13.9015		21.6585	38.6626
27928	Tue Mar 28 12:25:34 2017_x000D_	61.0871	52.1748	250.34	4.36925	1	58.9459	38.7185	114.768	2.00308	13.6256		9.66474	0
27929	Tue Mar 28 12:25:34 2017_x000D_	60.9933	52.483	253.964	4.43251	1	58.9459	38.7185	114.768	2.00308	13.9159		19.3381	0
27930	Tue Mar 28 12:25:34 2017_x000D_	60.8057	53.0997	253.964	4.43251	1	58.9459	38.7185	114.768	2.00308	14.501		9.16938	0
27931	Tue Mar 28 12:25:34 2017_x000D_	60.811	53.4053	254.767	4.44652	1	58.9459	38.7185	114.768	2.00308	14.8048		16.4522	92.9738
27932	Tue Mar 28 12:25:34 2017_x000D_	60.6217	53.92	253.964	4.4325	1	59.233	41.8043	81.0738	1.41501	12.195		6.81851	0
27933	Tue Mar 28 12:25:34 2017_x000D_	60.5261	54.1262	256.669	4.47972	1	59.233	41.8043	81.0738	1.41501	12.3896		12.6081	0
27934	Tue Mar 28 12:25:34 2017_x000D_	60.4342	54.5363	253.964	4.4325	1	59.233	41.8043	81.0738	1.41501	12.7885		13.6345	0
27935	Tue Mar 28 12:25:34 2017_x000D_	60.2432	54.9487	253.965	4.43252	1	59.233	41.8043	81.0738	1.41501	13.1832		6.11195	0
27936	Tue Mar 28 12:25:34 2017_x000D_	60.2468	55.1524	253.964	4.43251	1	59.233	41.8043	81.0738	1.41501	13.3865		13.6345	60.4813
27937	Tue Mar 28 12:25:34 2017_x000D_	60.0558	55.5648	253.965	4.43252	1	59.5728	43.7915	82.7496	1.44425	11.7832		6.10596	0
27938	Tue Mar 28 12:25:34 2017_x000D_	60.0594	55.7683	253.964	4.43251	1	59.5728	43.7915	82.7496	1.44425	11.9867		12.5964	0
27939	Tue Mar 28 12:25:35 2017_x000D_	59.9675	56.178	251.336	4.38664	1	59.5728	43.7915	82.7496	1.44425	12.3928		6.81326	0
27940	Tue Mar 28 12:25:35 2017_x000D_	59.8721	56.3841	253.964	4.43251	1	59.5728	43.7915	82.7496	1.44425	12.5962		3.05443	13.1732
27941	Tue Mar 28 12:25:35 2017_x000D_	59.8738	56.4859	253.079	4.41705	1	59.5517	44.2301	82.7496	1.44425	12.26		13.6142	0
27942	Tue Mar 28 12:25:35 2017_x000D_	59.6829	56.8976	260.011	4.53806	1	59.5517	44.2301	82.7496	1.44425	12.6682		6.81054	0
27943	Tue Mar 28 12:25:35 2017_x000D_	59.5875	57.1036	262.715	4.58525	1	59.5517	44.2301	82.7496	1.44425	12.8735		0.00848528	0
27944	Tue Mar 28 12:25:35 2017_x000D_	59.5873	57.1034	268.23	4.6815	1	59.5517	44.2301	82.7496	1.44425	12.8733		3.05765	13.1734
27945	Tue Mar 28 12:25:35 2017_x000D_	59.5852	57.0015	-80.2248	-1.40019	1	59.5305	44.6687	82.7496	1.44425	12.3329		0.0108167	0
27946	Tue Mar 28 12:25:35 2017_x000D_	59.5849	57.0013	-74.5693	-1.30148	1	59.5305	44.6687	82.7496	1.44425	12.3327		3.05778	0
27947	Tue Mar 28 12:25:35 2017_x000D_	59.5826	56.8994	-62.9074	-1.09794	1	59.5305	44.6687	82.7496	1.44425	12.2308		3.05133	0
27948	Tue Mar 28 12:25:35 2017_x000D_	59.5841	57.0011	-56.5995	-0.987848	1	59.5305	44.6687	82.7496	1.44425	12.3325		4.29831	46.0945
27949	Tue Mar 28 12:25:35 2017_x000D_	59.4864	57.1059	-44.4568	-0.775918	1	59.4565	46.2034	98.6368	1.72154	10.9025		2.96819	0
27950	Tue Mar 28 12:25:35 2017_x000D_	59.5853	57.1031	-42.4642	-0.741141	1	59.4565	46.2034	98.6368	1.72154	10.9005		0.0108167	0
27951	Tue Mar 28 12:25:35 2017_x000D_	59.585	57.1033	-34.5431	-0.602892	1	59.4565	46.2034	98.6368	1.72154	10.9007		0.0123693	0
27952	Tue Mar 28 12:25:35 2017_x000D_	59.5851	57.1037	-29.6984	-0.518335	1	59.4565	46.2034	98.6368	1.72154	10.9011		8.47496	0
27953	Tue Mar 28 12:25:35 2017_x000D_	59.7865	57.3018	-21.8839	-0.381946	1	59.4565	46.2034	98.6368	1.72154	11.1033		6.6579	118.404
27954	Tue Mar 28 12:25:35 2017_x000D_	59.9864	57.3982	-19.2063	-0.335213	1	57.5482	49.6582	109.272	1.90715	8.11495		18.772	0
27955	Tue Mar 28 12:25:35 2017_x000D_	60.5836	57.585	-19.207	-0.335225	1	57.5482	49.6582	109.272	1.90715	8.4881		8.89848	0
27956	Tue Mar 28 12:25:35 2017_x000D_	60.8801	57.5767	-18.2503	-0.318528	1	57.5482	49.6582	109.272	1.90715	8.59094		22.6022	0
27957	Tue Mar 28 12:25:35 2017_x000D_	61.5774	57.862	-21.8894	-0.382041	1	57.5482	49.6582	109.272	1.90715	9.13985		8.45379	89.8692
27958	Tue Mar 28 12:25:35 2017_x000D_	61.7784	58.0595	-21.8854	-0.381972	1	56.542	52.4798	100.926	1.7615	7.65199		22.5716	0
27959	Tue Mar 28 12:25:35 2017_x000D_	62.4748	58.3443	-25.7157	-0.448824	1	56.542	52.4798	100.926	1.7615	8.34209		9.35647	0
27960	Tue Mar 28 12:25:36 2017_x000D_	62.7724	58.4376	-21.8862	-0.381985	1	56.542	52.4798	100.926	1.7615	8.62051		9.35575	0
27961	Tue Mar 28 12:25:36 2017_x000D_	63.0701	58.5305	-25.7191	-0.448882	1	56.542	52.4798	100.926	1.7615	8.90096		23.8864	56.4635
27962	Tue Mar 28 12:25:36 2017_x000D_	63.7666	58.9163	-24.4657	-0.427008	1	55.8059	54.212	98.9261	1.72659	9.24679		9.34806	0
27963	Tue Mar 28 12:25:36 2017_x000D_	64.064	59.0093	-23.0451	-0.402213	1	55.8059	54.212	98.9261	1.72659	9.55041		22.4892	0
27964	Tue Mar 28 12:25:36 2017_x000D_	64.7578	59.2932	-24.4682	-0.427051	1	55.8059	54.212	98.9261	1.72659	10.2934		10.6826	0
27965	Tue Mar 28 12:25:36 2017_x000D_	65.0564	59.4872	-25.7191	-0.448882	1	55.8059	54.212	98.9261	1.72659	10.6489		9.3205	0
27966	Tue Mar 28 12:25:36 2017_x000D_	65.3529	59.58	-21.8825	-0.381921	1	55.8059	54.212	98.9261	1.72659	10.9527		19.7914	48.0594
27967	Tue Mar 28 12:25:36 2017_x000D_	65.9473	59.8662	-24.4672	-0.427033	1	55.2979	55.7313	99.9722	1.74484	11.424		12.1443	0
27968	Tue Mar 28 12:25:36 2017_x000D_	66.342	59.9561	-21.8832	-0.381934	1	55.2979	55.7313	99.9722	1.74484	11.8246		8.39853	0
27969	Tue Mar 28 12:25:36 2017_x000D_	66.5414	60.1526	-21.8792	-0.381865	1	55.2979	55.7313	99.9722	1.74484	12.0816		24.2517	0
27970	Tue Mar 28 12:25:36 2017_x000D_	67.3297	60.3317	-21.8839	-0.381947	1	55.2979	55.7313	99.9722	1.74484	12.8813		8.39005	27.2021
27971	Tue Mar 28 12:25:36 2017_x000D_	67.5289	60.528	-21.88	-0.381878	1	55.0387	56.6002	99.9722	1.74484	13.0932		21.3883	0
27972	Tue Mar 28 12:25:36 2017_x000D_	68.2183	60.7097	-23.0474	-0.402253	1	55.0387	56.6002	99.9722	1.74484	13.8054		10.6176	0
27973	Tue Mar 28 12:25:36 2017_x000D_	68.5149	60.9028	-21.8807	-0.38189	1	55.0387	56.6002	99.9722	1.74484	14.1464		18.5587	0
27974	Tue Mar 28 12:25:36 2017_x000D_	69.1054	61.0872	-21.8825	-0.381922	1	55.0387	56.6002	99.9722	1.74484	14.765		10.6043	64.208
27975	Tue Mar 28 12:25:36 2017_x000D_	69.4016	61.2801	-20.8141	-0.363275	1	53.5905	55.0243	40.2771	0.702968	17.0037		21.338	0
27976	Tue Mar 28 12:25:36 2017_x000D_	70.0894	61.4613	-21.8832	-0.381934	1	53.5905	55.0243	40.2771	0.702968	17.7101		8.35605	0
27977	Tue Mar 28 12:25:36 2017_x000D_	70.2876	61.657	-21.8793	-0.381865	1	53.5905	55.0243	40.2771	0.702968	17.9662		12.0717	0
27978	Tue Mar 28 12:25:36 2017_x000D_	70.68	61.7461	-19.1848	-0.334839	1	53.5905	55.0243	40.2771	0.702968	18.3639		6.54928	0
27979	Tue Mar 28 12:25:36 2017_x000D_	70.8767	61.8408	-21.8811	-0.381897	1	53.5905	55.0243	40.2771	0.702968	18.5816		19.6397	139.909
27980	Tue Mar 28 12:25:36 2017_x000D_	71.4665	62.1249	-24.4757	-0.427182	1	51.6138	50.8003	335.065	5.84799	22.8556		12.0505	0
27981	Tue Mar 28 12:25:37 2017_x000D_	71.8582	62.2139	-21.8818	-0.381909	1	51.6138	50.8003	335.065	5.84799	23.2402		19.6142	0
27982	Tue Mar 28 12:25:37 2017_x000D_	72.4472	62.4977	-24.4782	-0.427226	1	51.6138	50.8003	335.065	5.84799	23.8927		12.0381	0
27983	Tue Mar 28 12:25:37 2017_x000D_	72.8385	62.5866	-21.8825	-0.381921	1	51.6138	50.8003	335.065	5.84799	24.2777		21.1078	154.67
27984	Tue Mar 28 12:25:37 2017_x000D_	73.428	62.9707	-21.8775	-0.381834	1	49.4379	46.1263	290.831	5.07596	29.3131		12.0137	0
27985	Tue Mar 28 12:25:37 2017_x000D_	73.8186	63.059	-24.4804	-0.427264	1	49.4379	46.1263	290.831	5.07596	29.6839		6.52636	0
27986	Tue Mar 28 12:25:37 2017_x000D_	74.0145	63.1536	-21.8792	-0.381865	1	49.4379	46.1263	290.831	5.07596	29.8988		22.1772	0
27987	Tue Mar 28 12:25:37 2017_x000D_	74.6987	63.4335	-23.3232	-0.407066	1	49.4379	46.1263	290.831	5.07596	30.621		9.21151	99.5824
27988	Tue Mar 28 12:25:37 2017_x000D_	74.9918	63.525	-21.8799	-0.381877	1	47.8302	43.2222	238.283	4.15881	33.911		6.50904	0
27989	Tue Mar 28 12:25:37 2017_x000D_	75.1873	63.6191	-24.4825	-0.427301	1	47.8302	43.2222	238.283	4.15881	34.124		19.5295	0
27990	Tue Mar 28 12:25:37 2017_x000D_	75.7736	63.902	-21.8778	-0.38184	1	47.8302	43.2222	238.283	4.15881	34.7633		5.82878	0
27991	Tue Mar 28 12:25:37 2017_x000D_	75.9678	63.896	-21.8807	-0.381891	1	47.8302	43.2222	238.283	4.15881	34.916		13.0059	0
27992	Tue Mar 28 12:25:37 2017_x000D_	76.3583	64.0843	-21.8797	-0.381872	1	47.8302	43.2222	238.283	4.15881	35.3423		8.28599	163.034
27993	Tue Mar 28 12:25:37 2017_x000D_	76.5546	64.2786	-21.8756	-0.381802	1	43.1595	40.4441	223.919	3.90813	41.0282		5.82288	0
27994	Tue Mar 28 12:25:37 2017_x000D_	76.7486	64.2725	-21.8786	-0.381854	1	43.1595	40.4441	223.919	3.90813	41.1828		12.9897	0
27995	Tue Mar 28 12:25:37 2017_x000D_	77.1386	64.4606	-21.8775	-0.381835	1	43.1595	40.4441	223.919	3.90813	41.6098		6.49022	0
27996	Tue Mar 28 12:25:37 2017_x000D_	77.3335	64.5545	-24.4839	-0.427325	1	43.1595	40.4441	223.919	3.90813	41.8231		15.6132	101.239
27997	Tue Mar 28 12:25:37 2017_x000D_	77.8201	64.7391	-30.7866	-0.537327	1	39.9294	39.4671	180	3.14159	45.5454		0.0127279	0
27998	Tue Mar 28 12:25:37 2017_x000D_	77.8204	64.7388	-38.6867	-0.67521	1	39.9294	39.4671	180	3.14159	45.5454		6.02119	0
27999	Tue Mar 28 12:25:37 2017_x000D_	77.8188	64.5381	-54.665	-0.954084	1	39.9294	39.4671	180	3.14159	45.433		0.018	0
28000	Tue Mar 28 12:25:37 2017_x000D_	77.8194	64.5381	-67.0472	-1.17019	1	39.9294	39.4671	180	3.14159	45.4335		3.01548	76.3122
28001	Tue Mar 28 12:25:37 2017_x000D_	77.8212	64.6386	-83.851	-1.46348	1	37.5702	38.5159	186.726	3.25898	47.9848		4.14511	0
28002	Tue Mar 28 12:25:37 2017_x000D_	77.9194	64.7358	267.971	4.67698	1	37.5702	38.5159	186.726	3.25898	48.1201		3.01222	0
28003	Tue Mar 28 12:25:38 2017_x000D_	77.9206	64.8362	262.372	4.57926	1	37.5702	38.5159	186.726	3.25898	48.1759		6.7324	0
28004	Tue Mar 28 12:25:38 2017_x000D_	77.826	65.0397	254.511	4.44205	1	37.5702	38.5159	186.726	3.25898	48.2083		6.0243	39.7441
28005	Tue Mar 28 12:25:38 2017_x000D_	77.828	65.2405	242.61	4.23434	1	36.271	38.2567	189.972	3.31564	49.5491		9.5328	0
28006	Tue Mar 28 12:25:38 2017_x000D_	77.7342	65.5441	234.526	4.09325	1	36.271	38.2567	189.972	3.31564	49.6367		10.8336	0
28007	Tue Mar 28 12:25:38 2017_x000D_	77.5434	65.8507	225.192	3.93034	1	36.271	38.2567	189.972	3.31564	49.6472		8.44445	0
28008	Tue Mar 28 12:25:38 2017_x000D_	77.3519	66.057	225.192	3.93034	1	36.271	38.2567	189.972	3.31564	49.6034		23.2512	0
28009	Tue Mar 28 12:25:38 2017_x000D_	76.7762	66.5759	227.125	3.96408	1	36.271	38.2567	189.972	3.31564	49.4232		13.2059	43.7384
28010	Tue Mar 28 12:25:38 2017_x000D_	76.3908	66.7886	227.125	3.96407	1	34.9916	37.5576	190.003	3.31618	50.6788		14.988	0
28011	Tue Mar 28 12:25:38 2017_x000D_	76.1046	67.1981	229.055	3.99776	1	34.9916	37.5576	190.003	3.31618	50.6837		19.1827	0
28012	Tue Mar 28 12:25:38 2017_x000D_	75.7225	67.7108	230.848	4.02907	1	34.9916	37.5576	190.003	3.31618	50.6776		8.44445	0
28013	Tue Mar 28 12:25:38 2017_x000D_	75.531	67.9171	235.046	4.10233	1	34.9916	37.5576	190.003	3.31618	50.6472		19.1827	59.4528
28014	Tue Mar 28 12:25:38 2017_x000D_	75.1489	68.4298	236.649	4.13031	1	35.0819	35.5779	230.305	4.01959	51.8132		6.71881	0
28015	Tue Mar 28 12:25:38 2017_x000D_	75.0543	68.6328	238.89	4.16942	1	35.0819	35.5779	230.305	4.01959	51.8693		8.45089	0
28016	Tue Mar 28 12:25:38 2017_x000D_	74.8627	68.8393	238.89	4.16942	1	35.0819	35.5779	230.305	4.01959	51.854		16.1911	0
28017	Tue Mar 28 12:25:38 2017_x000D_	74.6747	69.3452	245.019	4.27639	1	35.0819	35.5779	230.305	4.01959	52.0367		8.44869	132.47
28018	Tue Mar 28 12:25:38 2017_x000D_	74.4831	69.5516	245.02	4.2764	1	35.5013	31.1822	230.305	4.01959	54.6973		16.1939	0
28019	Tue Mar 28 12:25:38 2017_x000D_	74.2951	70.0576	246.196	4.29694	1	35.5013	31.1822	230.305	4.01959	54.9204		12.3907	0
28020	Tue Mar 28 12:25:38 2017_x000D_	74.2029	70.4602	248.62	4.33924	1	35.5013	31.1822	230.305	4.01959	55.1414		8.44869	0
28021	Tue Mar 28 12:25:38 2017_x000D_	74.0113	70.6666	248.621	4.33926	1	35.5013	31.1822	230.305	4.01959	55.1547		19.0155	0
28022	Tue Mar 28 12:25:38 2017_x000D_	73.8245	71.2723	248.621	4.33925	1	35.5013	31.1822	230.305	4.01959	55.4607		13.4363	100.289
28023	Tue Mar 28 12:25:38 2017_x000D_	73.6354	71.6783	248.621	4.33926	1	36.0891	27.8913	230.305	4.01959	57.6804		16.1883	0
28024	Tue Mar 28 12:25:39 2017_x000D_	73.4474	72.1841	247.532	4.32024	1	36.0891	27.8913	230.305	4.01959	57.9439		9.49883	0
28025	Tue Mar 28 12:25:39 2017_x000D_	73.3542	72.4867	246.195	4.29692	1	36.0891	27.8913	230.305	4.01959	58.1157		19.0023	0
28026	Tue Mar 28 12:25:39 2017_x000D_	73.1676	73.092	246.195	4.29691	1	36.0891	27.8913	230.305	4.01959	58.463		10.8145	186.074
28027	Tue Mar 28 12:25:39 2017_x000D_	72.9772	73.3981	245.018	4.27637	1	36.8086	21.7307	235.062	4.1026	63.0689		6.7121	0
28028	Tue Mar 28 12:25:39 2017_x000D_	72.8827	73.6009	247.531	4.32024	1	36.8086	21.7307	235.062	4.1026	63.1812		17.4937	0
28029	Tue Mar 28 12:25:39 2017_x000D_	72.598	74.1098	246.196	4.29692	1	36.8086	21.7307	235.062	4.1026	63.4386		8.97069	0
28030	Tue Mar 28 12:25:39 2017_x000D_	72.6017	74.4088	245.017	4.27636	1	36.8086	21.7307	235.062	4.1026	63.6877		10.8037	139.464
28031	Tue Mar 28 12:25:39 2017_x000D_	72.4115	74.7146	246.195	4.29692	1	37.2394	17.1019	284.583	4.9669	67.5004		16.1711	0
28032	Tue Mar 28 12:25:39 2017_x000D_	72.2238	75.2199	245.018	4.27636	1	37.2394	17.1019	284.583	4.9669	67.8352		8.44445	0
28033	Tue Mar 28 12:25:39 2017_x000D_	72.0323	75.4262	245.018	4.27637	1	37.2394	17.1019	284.583	4.9669	67.9137		18.9796	0
28034	Tue Mar 28 12:25:39 2017_x000D_	71.846	76.0308	245.017	4.27636	1	37.2394	17.1019	284.583	4.9669	68.3391		6.7121	121.928
28035	Tue Mar 28 12:25:39 2017_x000D_	71.7515	76.2336	242.611	4.23437	1	36.5462	13.0972	290.601	5.07195	72.2884		16.8911	0
28036	Tue Mar 28 12:25:39 2017_x000D_	71.3685	76.6463	242.612	4.23438	1	36.5462	13.0972	290.601	5.07195	72.4643		8.95876	0
28037	Tue Mar 28 12:25:39 2017_x000D_	71.3724	76.9449	241.247	4.21056	1	36.5462	13.0972	290.601	5.07195	72.7282		8.44665	0
28038	Tue Mar 28 12:25:39 2017_x000D_	71.1809	77.1513	241.247	4.21056	1	36.5462	13.0972	290.601	5.07195	72.8182		5.96755	0
28039	Tue Mar 28 12:25:39 2017_x000D_	71.1836	77.3502	241.247	4.21055	1	36.5462	13.0972	290.601	5.07195	72.9945		10.8037	129.925
28040	Tue Mar 28 12:25:39 2017_x000D_	70.9934	77.656	242.612	4.23437	1	34.9766	9.06081	259.074	4.52169	77.4759		14.9706	0
28041	Tue Mar 28 12:25:39 2017_x000D_	70.7075	78.065	240.315	4.19428	1	34.9766	9.06081	259.074	4.52169	77.7063		10.8063	0
28042	Tue Mar 28 12:25:39 2017_x000D_	70.5173	78.3709	238.887	4.16936	1	34.9766	9.06081	259.074	4.52169	77.8911		6.70811	0
28043	Tue Mar 28 12:25:39 2017_x000D_	70.4229	78.5736	236.647	4.13027	1	34.9766	9.06081	259.074	4.52169	78.0286		5.97933	71.2014
28044	Tue Mar 28 12:25:39 2017_x000D_	70.425	78.7729	221.372	3.86366	1	33.7531	7.0271	253.736	4.42853	80.5747		2.97649	0
28045	Tue Mar 28 12:25:40 2017_x000D_	70.4232	78.6737	211.485	3.6911	1	33.7531	7.0271	253.736	4.42853	80.4856		5.81835	0
28046	Tue Mar 28 12:25:40 2017_x000D_	70.617	78.6662	204.275	3.56526	1	33.7531	7.0271	253.736	4.42853	80.5674		2.89461	0
28047	Tue Mar 28 12:25:40 2017_x000D_	70.7134	78.6621	187.78	3.27738	1	33.7531	7.0271	253.736	4.42853	80.6079		0.0174929	53.1578
28048	Tue Mar 28 12:25:40 2017_x000D_	70.7131	78.6616	176.652	3.08316	1	32.9471	5.4491	249.508	4.35473	82.3793		0.0212132	0
28049	Tue Mar 28 12:25:40 2017_x000D_	70.713	78.6609	158.699	2.76981	1	32.9471	5.4491	249.508	4.35473	82.3786		2.91179	0
28050	Tue Mar 28 12:25:40 2017_x000D_	70.616	78.6643	152.264	2.6575	1	32.9471	5.4491	249.508	4.35473	82.3372		4.12402	0
28051	Tue Mar 28 12:25:40 2017_x000D_	70.5179	78.568	135.83	2.37068	1	32.9471	5.4491	249.508	4.35473	82.2067		6.47254	0
28052	Tue Mar 28 12:25:40 2017_x000D_	70.3227	78.4761	129.793	2.26532	1	32.9471	5.4491	249.508	4.35473	82.0358		14.6265	33.9855
28053	Tue Mar 28 12:25:40 2017_x000D_	70.0259	78.0893	124.299	2.16942	1	33.2163	4.3487	255.82	4.46489	82.4174		9.34111	0
28054	Tue Mar 28 12:25:40 2017_x000D_	69.9248	77.7948	123.501	2.1555	1	33.2163	4.3487	255.82	4.46489	82.1087		14.638	0
28055	Tue Mar 28 12:25:40 2017_x000D_	69.6275	77.4079	125.846	2.19643	1	33.2163	4.3487	255.82	4.46489	81.6298		25.2174	0
28056	Tue Mar 28 12:25:40 2017_x000D_	69.1313	76.7294	129.786	2.26519	1	33.2163	4.3487	255.82	4.46489	80.8013		10.5843	107.345
28057	Tue Mar 28 12:25:40 2017_x000D_	68.9324	76.438	131.64	2.29754	1	36.7517	3.7971	274.198	4.78566	79.45		12.4067	0
28058	Tue Mar 28 12:25:40 2017_x000D_	68.6359	76.1497	131.918	2.3024	1	36.7517	3.7971	274.198	4.78566	79.0664		18.7835	0
28059	Tue Mar 28 12:25:40 2017_x000D_	68.2387	75.6657	137.702	2.40336	1	36.7517	3.7971	274.198	4.78566	78.4635		10.5093	0
28060	Tue Mar 28 12:25:40 2017_x000D_	67.9433	75.4774	143.602	2.50633	1	36.7517	3.7971	274.198	4.78566	78.1728		18.7928	151.932
28061	Tue Mar 28 12:25:40 2017_x000D_	67.5461	74.993	145.846	2.54549	1	41.8083	3.5164	282.074	4.92311	75.9693		9.22389	0
28062	Tue Mar 28 12:25:40 2017_x000D_	67.2518	74.904	149.749	2.61362	1	41.8083	3.5164	282.074	4.92311	75.7863		8.28888	0
28063	Tue Mar 28 12:25:40 2017_x000D_	67.0536	74.7115	149.747	2.61357	1	41.8083	3.5164	282.074	4.92311	75.5385		23.5327	0
28064	Tue Mar 28 12:25:40 2017_x000D_	66.3644	74.3369	148.229	2.58708	1	41.8083	3.5164	282.074	4.92311	74.957		10.5508	115.168
28065	Tue Mar 28 12:25:40 2017_x000D_	66.068	74.1476	149.747	2.61358	1	45.5701	2.7508	305.371	5.32972	74.281		17.0498	0
28066	Tue Mar 28 12:25:40 2017_x000D_	65.5748	73.8652	145.852	2.5456	1	45.5701	2.7508	305.371	5.32972	73.8745		10.5641	0
28067	Tue Mar 28 12:25:41 2017_x000D_	65.278	73.6757	147.422	2.573	1	45.5701	2.7508	305.371	5.32972	73.6121		18.7777	0
28068	Tue Mar 28 12:25:41 2017_x000D_	64.7827	73.293	145.851	2.54559	1	45.5701	2.7508	305.371	5.32972	73.1117		6.55286	0
28069	Tue Mar 28 12:25:41 2017_x000D_	64.5852	73.1997	143.608	2.50643	1	45.5701	2.7508	305.371	5.32972	72.97		21.1506	59.5736
28070	Tue Mar 28 12:25:41 2017_x000D_	63.9911	72.8201	143.61	2.50646	1	47.5496	2.5929	309.836	5.40766	72.1262		0	0
28071	Tue Mar 28 12:25:41 2017_x000D_	63.9911	72.8201	143.61	2.50646	1	47.5496	2.5929	309.836	5.40766	72.1262		18.8167	0
28072	Tue Mar 28 12:25:41 2017_x000D_	63.4947	72.4367	141.881	2.47628	1	47.5496	2.5929	309.836	5.40766	71.6408		10.5982	0
28073	Tue Mar 28 12:25:41 2017_x000D_	63.197	72.2465	143.61	2.50647	1	47.5496	2.5929	309.836	5.40766	71.3895		20.8611	68.9013
28074	Tue Mar 28 12:25:41 2017_x000D_	62.6982	71.762	139.741	2.43894	1	49.7683	1.9994	315	5.49779	70.9507		6.56372	0
28075	Tue Mar 28 12:25:41 2017_x000D_	62.5003	71.6687	141.881	2.47629	1	49.7683	1.9994	315	5.49779	70.8231		20.8974	0
28076	Tue Mar 28 12:25:41 2017_x000D_	62.0004	71.1836	141.491	2.46949	1	49.7683	1.9994	315	5.49779	70.2572		10.6032	0
28077	Tue Mar 28 12:25:41 2017_x000D_	61.7025	70.9934	144.153	2.51595	1	49.7683	1.9994	315	5.49779	70.0185		18.9006	0
28078	Tue Mar 28 12:25:41 2017_x000D_	61.2038	70.6084	145.843	2.54544	1	49.7683	1.9994	315	5.49779	69.5555		8.37163	76.5753
28079	Tue Mar 28 12:25:41 2017_x000D_	61.0036	70.414	145.841	2.54541	1	52.1321	2.9626	8.11908	0.141705	68.0323		10.6297	0
28080	Tue Mar 28 12:25:41 2017_x000D_	60.7051	70.2231	144.152	2.51592	1	52.1321	2.9626	8.11908	0.141705	67.8047		14.7761	0
28081	Tue Mar 28 12:25:41 2017_x000D_	60.3059	69.9346	141.88	2.47628	1	52.1321	2.9626	8.11908	0.141705	67.469		8.38227	0
28082	Tue Mar 28 12:25:41 2017_x000D_	60.1054	69.74	141.879	2.47626	1	52.1321	2.9626	8.11908	0.141705	67.2517		8.38442	120.655
28083	Tue Mar 28 12:25:41 2017_x000D_	59.9048	69.5454	141.878	2.47624	1	56.0245	3.9747	2.76244	0.0482137	65.6854		13.2009	0
28084	Tue Mar 28 12:25:41 2017_x000D_	59.507	69.3573	141.882	2.47631	1	56.0245	3.9747	2.76244	0.0482137	65.4753		8.39291	0
28085	Tue Mar 28 12:25:41 2017_x000D_	59.3062	69.1625	141.881	2.47629	1	56.0245	3.9747	2.76244	0.0482137	65.2704		8.39715	0
28086	Tue Mar 28 12:25:41 2017_x000D_	59.1053	68.9676	141.88	2.47627	1	56.0245	3.9747	2.76244	0.0482137	65.0659		8.3993	65.813
28087	Tue Mar 28 12:25:41 2017_x000D_	58.9043	68.7727	141.879	2.47625	1	58.1988	4.2663	352.345	6.14958	64.5103		5.92231	0
28088	Tue Mar 28 12:25:42 2017_x000D_	58.707	68.7793	141.883	2.47633	1	58.1988	4.2663	352.345	6.14958	64.515		12.6086	0
28089	Tue Mar 28 12:25:42 2017_x000D_	58.4051	68.4869	145.836	2.54532	1	58.1988	4.2663	352.345	6.14958	64.2209		6.60923	0
28090	Tue Mar 28 12:25:42 2017_x000D_	58.2059	68.3928	148.2	2.58658	1	58.1988	4.2663	352.345	6.14958	64.1265		12.6088	23.6864
28091	Tue Mar 28 12:25:42 2017_x000D_	57.9037	68.1007	164.8	2.8763	1	57.7937	3.5886	336.189	5.8676	64.5122		6.61993	0
28092	Tue Mar 28 12:25:42 2017_x000D_	57.7042	68.0064	167.529	2.92394	1	57.7937	3.5886	336.189	5.8676	64.4179		11.8542	0
28093	Tue Mar 28 12:25:42 2017_x000D_	57.3093	68.0202	184.815	3.22563	1	57.7937	3.5886	336.189	5.8676	64.4334		5.92841	0
28094	Tue Mar 28 12:25:42 2017_x000D_	57.1118	68.0269	190.58	3.32624	1	57.7937	3.5886	336.189	5.8676	64.4419		8.89416	0
28095	Tue Mar 28 12:25:42 2017_x000D_	56.8155	68.037	202.397	3.53249	1	57.7937	3.5886	336.189	5.8676	64.4558		4.26266	42.5272
28096	Tue Mar 28 12:25:42 2017_x000D_	56.7189	68.1412	211.246	3.68693	1	58.9284	2.73891	327.318	5.71278	65.4396		8.89986	0
28097	Tue Mar 28 12:25:42 2017_x000D_	56.4224	68.151	217.38	3.794	1	58.9284	2.73891	327.318	5.71278	65.4601		4.26878	0
28098	Tue Mar 28 12:25:42 2017_x000D_	56.3255	68.2552	221.224	3.86109	1	58.9284	2.73891	327.318	5.71278	65.568		17.0814	0
28099	Tue Mar 28 12:25:42 2017_x000D_	55.9377	68.6721	229.005	3.99688	1	58.9284	2.73891	327.318	5.71278	66.001		12.8189	59.4894
28100	Tue Mar 28 12:25:42 2017_x000D_	55.6466	68.9849	229.148	3.99939	1	60.9051	2.5812	0	0	66.6116		23.6403	0
28101	Tue Mar 28 12:25:42 2017_x000D_	55.1633	69.6073	227.059	3.96293	1	60.9051	2.5812	0	0	67.2716		10.8586	0
28102	Tue Mar 28 12:25:42 2017_x000D_	54.87	69.8194	225.111	3.92893	1	60.9051	2.5812	0	0	67.5085		21.3775	0
28103	Tue Mar 28 12:25:42 2017_x000D_	54.3845	70.341	221.227	3.86113	1	60.9051	2.5812	0	0	68.0728		10.8635	66.6755
28104	Tue Mar 28 12:25:42 2017_x000D_	54.091	70.5531	215.089	3.75401	1	63.0676	3.0942	8.92614	0.155791	68.0535		8.55233	0
28105	Tue Mar 28 12:25:42 2017_x000D_	53.8968	70.7618	215.09	3.75403	1	63.0676	3.0942	8.92614	0.155791	68.2862		24.2548	0
28106	Tue Mar 28 12:25:42 2017_x000D_	53.2107	71.1895	208.774	3.64379	1	63.0676	3.0942	8.92614	0.155791	68.805		9.47858	0
28107	Tue Mar 28 12:25:42 2017_x000D_	52.915	71.3008	205.042	3.57866	1	63.0676	3.0942	8.92614	0.155791	68.9581		9.4691	0
28108	Tue Mar 28 12:25:42 2017_x000D_	52.6196	71.412	208.772	3.64377	1	63.0676	3.0942	8.92614	0.155791	69.1121		20.1676	128.313
28109	Tue Mar 28 12:25:42 2017_x000D_	52.0303	71.7355	206.172	3.59838	1	67.1612	4.3336	9.97214	0.174047	69.0794		22.8715	0
28110	Tue Mar 28 12:25:43 2017_x000D_	51.3417	72.0627	210.101	3.66695	1	67.1612	4.3336	9.97214	0.174047	69.552		10.8785	0
28111	Tue Mar 28 12:25:43 2017_x000D_	51.0478	72.2751	208.772	3.64377	1	67.1612	4.3336	9.97214	0.174047	69.8261		6.72671	0
28112	Tue Mar 28 12:25:43 2017_x000D_	50.8513	72.3831	211.254	3.68708	1	67.1612	4.3336	9.97214	0.174047	69.9768		17.5695	85.2819
28113	Tue Mar 28 12:25:43 2017_x000D_	50.361	72.7034	215.084	3.75393	1	69.9867	4.6461	0	0	70.8305		8.56505	0
28114	Tue Mar 28 12:25:43 2017_x000D_	50.1665	72.9124	215.085	3.75395	1	69.9867	4.6461	0	0	71.0854		8.95154	0
28115	Tue Mar 28 12:25:43 2017_x000D_	49.8683	72.9229	216.675	3.78169	1	69.9867	4.6461	0	0	71.1792		19.3628	0
28116	Tue Mar 28 12:25:43 2017_x000D_	49.3796	73.3445	215.084	3.75392	1	69.9867	4.6461	0	0	71.7225		10.882	54.2471
28117	Tue Mar 28 12:25:43 2017_x000D_	49.0857	73.5571	216.675	3.7817	1	71.7533	4.2603	0	0	72.91		19.3693	0
28118	Tue Mar 28 12:25:43 2017_x000D_	48.5968	73.9788	215.085	3.75394	1	71.7533	4.2603	0	0	73.4635		10.8845	0
28119	Tue Mar 28 12:25:43 2017_x000D_	48.3028	74.1914	216.676	3.7817	1	71.7533	4.2603	0	0	73.7583		17.6061	0
28120	Tue Mar 28 12:25:43 2017_x000D_	47.8115	74.5124	217.378	3.79397	1	71.7533	4.2603	0	0	74.2197		9.50527	33.1961
28121	Tue Mar 28 12:25:43 2017_x000D_	47.515	74.6241	216.674	3.78168	1	71.8079	3.15511	342.452	5.97692	75.4848		10.9481	0
28122	Tue Mar 28 12:25:43 2017_x000D_	47.3226	74.9342	219.016	3.82254	1	71.8079	3.15511	342.452	5.97692	75.8404		20.2349	0
28123	Tue Mar 28 12:25:43 2017_x000D_	46.7314	75.2589	216.675	3.78169	1	71.8079	3.15511	342.452	5.97692	76.3399		8.57573	0
28124	Tue Mar 28 12:25:43 2017_x000D_	46.5367	75.4682	216.675	3.7817	1	71.8079	3.15511	342.452	5.97692	76.6017		10.9043	0
28125	Tue Mar 28 12:25:43 2017_x000D_	46.2421	75.6811	215.085	3.75395	1	71.8079	3.15511	342.452	5.97692	76.9001		17.6194	37.6137
28126	Tue Mar 28 12:25:43 2017_x000D_	45.7504	76.0023	214.192	3.73836	1	72.724	2.2991	333.963	5.82876	78.484		9.52635	0
28127	Tue Mar 28 12:25:43 2017_x000D_	45.4533	76.1144	215.084	3.75392	1	72.724	2.2991	333.963	5.82876	78.6917		15.142	0
28128	Tue Mar 28 12:25:43 2017_x000D_	45.0611	76.4321	212.663	3.71167	1	72.724	2.2991	333.963	5.82876	79.1261		10.9127	0
28129	Tue Mar 28 12:25:43 2017_x000D_	44.7663	76.6452	211.262	3.68721	1	72.724	2.2991	333.963	5.82876	79.4291		16.2415	44.3466
28130	Tue Mar 28 12:25:43 2017_x000D_	44.2719	76.8658	212.662	3.71165	1	74.0655	1.6782	334.147	5.83197	80.8754		8.58186	0
28131	Tue Mar 28 12:25:44 2017_x000D_	44.0769	77.0751	212.663	3.71167	1	74.0655	1.6782	334.147	5.83197	81.1419		6.75497	0
28132	Tue Mar 28 12:25:44 2017_x000D_	43.8796	77.1836	215.084	3.75392	1	74.0655	1.6782	334.147	5.83197	81.3158		10.9127	0
28133	Tue Mar 28 12:25:44 2017_x000D_	43.5848	77.3967	216.673	3.78166	1	74.0655	1.6782	334.147	5.83197	81.6233		8.5883	98.0016
28134	Tue Mar 28 12:25:44 2017_x000D_	43.3897	77.6062	216.673	3.78167	1	77.1733	0.6717	349.254	6.09563	84.0253		6.7576	0
28135	Tue Mar 28 12:25:44 2017_x000D_	43.1923	77.7147	219.011	3.82247	1	77.1733	0.6717	349.254	6.09563	84.2041		8.58406	0
28136	Tue Mar 28 12:25:44 2017_x000D_	42.9973	77.9241	219.012	3.82247	1	77.1733	0.6717	349.254	6.09563	84.4744		6.7643	0
28137	Tue Mar 28 12:25:44 2017_x000D_	42.7997	78.0327	216.673	3.78166	1	77.1733	0.6717	349.254	6.09563	84.6538		9.54917	0
28138	Tue Mar 28 12:25:44 2017_x000D_	42.5019	78.1451	212.664	3.71168	1	77.1733	0.6717	349.254	6.09563	84.8778		12.8888	84.7108
28139	Tue Mar 28 12:25:44 2017_x000D_	42.2091	78.4595	208.791	3.6441	1	79.7339	1.8619	10.5043	0.183335	85.2954		4.30022	0
28140	Tue Mar 28 12:25:44 2017_x000D_	42.1112	78.5642	199.784	3.48689	1	79.7339	1.8619	10.5043	0.183335	85.4325		6.03687	0
28141	Tue Mar 28 12:25:44 2017_x000D_	41.9101	78.5714	182.194	3.17988	1	79.7339	1.8619	10.5043	0.183335	85.5277		6.01321	0
28142	Tue Mar 28 12:25:44 2017_x000D_	41.7098	78.5789	176.703	3.08405	1	79.7339	1.8619	10.5043	0.183335	85.6232		6.01246	55.6551
28143	Tue Mar 28 12:25:44 2017_x000D_	41.5095	78.5857	159.082	2.7765	1	81.4439	2.58131	10.5043	0.183335	85.857		9.01526	0
28144	Tue Mar 28 12:25:44 2017_x000D_	41.2092	78.5969	152.77	2.66634	1	81.4439	2.58131	10.5043	0.183335	86.007		10.8037	0
28145	Tue Mar 28 12:25:44 2017_x000D_	40.9039	78.4059	138.595	2.41893	1	81.4439	2.58131	10.5043	0.183335	85.9817		8.48608	0
28146	Tue Mar 28 12:25:44 2017_x000D_	40.6987	78.2112	130.618	2.27971	1	81.4439	2.58131	10.5043	0.183335	85.9072		13.4671	26.1587
28147	Tue Mar 28 12:25:44 2017_x000D_	40.4886	77.8145	117.985	2.05923	1	82.3154	2.6095	345.308	6.02676	86.0539		0	0
28148	Tue Mar 28 12:25:44 2017_x000D_	40.4886	77.8145	117.985	2.05923	1	82.3154	2.6095	345.308	6.02676	86.0539		13.4714	0
28149	Tue Mar 28 12:25:44 2017_x000D_	40.278	77.4179	112.651	1.96614	1	82.3154	2.6095	345.308	6.02676	85.8105		9.56465	0
28150	Tue Mar 28 12:25:44 2017_x000D_	40.1698	77.118	114.238	1.99383	1	82.3154	2.6095	345.308	6.02676	85.6024		24.3091	0
28151	Tue Mar 28 12:25:44 2017_x000D_	39.7502	76.4248	115.373	2.01364	1	82.3154	2.6095	345.308	6.02676	85.2085		9.57797	19.6153
28152	Tue Mar 28 12:25:45 2017_x000D_	39.6418	76.1245	116.76	2.03785	1	82.9689	2.63071	7.65515	0.133608	85.3146		23.0305	0
28153	Tue Mar 28 12:25:45 2017_x000D_	39.322	75.4266	120.482	2.10281	1	82.9689	2.63071	7.65515	0.133608	84.8781		6.083	0
28154	Tue Mar 28 12:25:45 2017_x000D_	39.3168	75.2239	120.479	2.10275	1	82.9689	2.63071	7.65515	0.133608	84.707		19.3258	0
28155	Tue Mar 28 12:25:45 2017_x000D_	38.9012	74.7317	126.679	2.21097	1	82.9689	2.63071	7.65515	0.133608	84.5016		9.57876	33.7
28156	Tue Mar 28 12:25:45 2017_x000D_	38.793	74.4313	125.962	2.19846	1	83.1309	3.7423	46.2511	0.807234	83.4433		6.77347	0
28157	Tue Mar 28 12:25:45 2017_x000D_	38.6869	74.232	128.338	2.23993	1	83.1309	3.7423	46.2511	0.807234	83.3311		19.3415	0
28158	Tue Mar 28 12:25:45 2017_x000D_	38.2712	73.7392	130.141	2.2714	1	83.1309	3.7423	46.2511	0.807234	83.1382		12.8279	0
28159	Tue Mar 28 12:25:45 2017_x000D_	37.9609	73.445	130.58	2.27906	1	83.1309	3.7423	46.2511	0.807234	83.059		17.0977	9.23022
28160	Tue Mar 28 12:25:45 2017_x000D_	37.5472	73.053	130.582	2.27909	1	83.3376	3.9702	355.028	6.1964	82.8806		10.9184	0
28161	Tue Mar 28 12:25:45 2017_x000D_	37.3377	72.7554	132.414	2.31107	1	83.3376	3.9702	355.028	6.1964	82.749		19.4056	0
28162	Tue Mar 28 12:25:45 2017_x000D_	36.9207	72.2609	130.581	2.27907	1	83.3376	3.9702	355.028	6.1964	82.5721		8.56471	0
28163	Tue Mar 28 12:25:45 2017_x000D_	36.7135	72.0645	130.582	2.27909	1	83.3376	3.9702	355.028	6.1964	82.5266		19.4137	9.39874
28164	Tue Mar 28 12:25:45 2017_x000D_	36.2962	71.5699	132.413	2.31105	1	83.5666	3.7564	353.274	6.16579	82.6629		0	0
28165	Tue Mar 28 12:25:45 2017_x000D_	36.2962	71.5699	132.413	2.31105	1	83.5666	3.7564	353.274	6.16579	82.6629		17.7222	0
28166	Tue Mar 28 12:25:45 2017_x000D_	35.9797	71.0711	128.344	2.24003	1	83.5666	3.7564	353.274	6.16579	82.4365		8.58374	0
28167	Tue Mar 28 12:25:45 2017_x000D_	35.7721	70.8742	128.346	2.24005	1	83.5666	3.7564	353.274	6.16579	82.3961		17.1697	0
28168	Tue Mar 28 12:25:45 2017_x000D_	35.3568	70.4804	128.348	2.2401	1	83.5666	3.7564	353.274	6.16579	82.3181		10.9783	23.6107
28169	Tue Mar 28 12:25:45 2017_x000D_	35.1461	70.1812	126.69	2.21115	1	83.9686	4.43301	58.3971	1.01922	81.893		17.7512	0
28170	Tue Mar 28 12:25:45 2017_x000D_	34.8289	69.6817	125.977	2.19872	1	83.9686	4.43301	58.3971	1.01922	81.6829		8.61354	0
28171	Tue Mar 28 12:25:45 2017_x000D_	34.6205	69.4842	130.579	2.27903	1	83.9686	4.43301	58.3971	1.01922	81.651		17.7703	0
28172	Tue Mar 28 12:25:45 2017_x000D_	34.3029	68.9842	130.14	2.27138	1	83.9686	4.43301	58.3971	1.01922	81.4465		8.61963	14.682
28173	Tue Mar 28 12:25:45 2017_x000D_	34.0946	68.7863	126.69	2.21116	1	84.164	4.88171	81.8809	1.42909	81.1834		4.30792	0
28174	Tue Mar 28 12:25:46 2017_x000D_	33.9903	68.6876	130.578	2.27901	1	84.164	4.88171	81.8809	1.42909	81.1701		20.4921	0
28175	Tue Mar 28 12:25:46 2017_x000D_	33.6694	68.0846	128.343	2.24	1	84.164	4.88171	81.8809	1.42909	80.8969		6.80743	0
28176	Tue Mar 28 12:25:46 2017_x000D_	33.4637	67.9888	126.691	2.21118	1	84.164	4.88171	81.8809	1.42909	80.9508		11.0076	46.9982
28177	Tue Mar 28 12:25:46 2017_x000D_	33.2523	67.6889	128.346	2.24005	1	83.868	6.4201	96.623	1.68639	79.4721		8.62822	0
28178	Tue Mar 28 12:25:46 2017_x000D_	33.0437	67.4909	128.347	2.24008	1	83.868	6.4201	96.623	1.68639	79.4528		8.63246	0
28179	Tue Mar 28 12:25:46 2017_x000D_	32.835	67.2928	128.349	2.2401	1	83.868	6.4201	96.623	1.68639	79.4346		17.8416	0
28180	Tue Mar 28 12:25:46 2017_x000D_	32.5158	66.791	132.398	2.31077	1	83.868	6.4201	96.623	1.68639	79.2571		11.0317	0
28181	Tue Mar 28 12:25:46 2017_x000D_	32.304	66.4904	134.365	2.34511	1	83.868	6.4201	96.623	1.68639	79.1662		8.64552	40.4344
28182	Tue Mar 28 12:25:46 2017_x000D_	32.0947	66.2923	142.858	2.49334	1	83.5833	7.7375	96.623	1.68639	77.9727		6.84778	0
28183	Tue Mar 28 12:25:46 2017_x000D_	31.9869	66.0911	157.646	2.75144	1	83.5833	7.7375	96.623	1.68639	77.8931		9.6411	0
28184	Tue Mar 28 12:25:46 2017_x000D_	31.6791	65.9987	166.941	2.91367	1	83.5833	7.7375	96.623	1.68639	78.0283		6.08783	0
28185	Tue Mar 28 12:25:46 2017_x000D_	31.4763	66.0059	184.848	3.22621	1	83.5833	7.7375	96.623	1.68639	78.1687		6.09921	6.62652
28186	Tue Mar 28 12:25:46 2017_x000D_	31.2731	66.0125	190.851	3.33098	1	83.5721	7.9581	67.2154	1.17313	78.1377		9.14273	0
28187	Tue Mar 28 12:25:46 2017_x000D_	30.9685	66.0223	203.195	3.54641	1	83.5721	7.9581	67.2154	1.17313	78.3492		4.33458	0
28188	Tue Mar 28 12:25:46 2017_x000D_	30.8701	66.1281	212.436	3.70771	1	83.5721	7.9581	67.2154	1.17313	78.4936		6.09593	0
28189	Tue Mar 28 12:25:46 2017_x000D_	30.667	66.1344	220.632	3.85076	1	83.5721	7.9581	67.2154	1.17313	78.6348		8.67075	40.1821
28190	Tue Mar 28 12:25:46 2017_x000D_	30.4698	66.3457	229.077	3.99816	1	83.7228	9.289	78.5432	1.37084	78.0471		8.67704	0
28191	Tue Mar 28 12:25:46 2017_x000D_	30.2724	66.5571	232.849	4.06398	1	83.7228	9.289	78.5432	1.37084	78.3363		6.87424	0
28192	Tue Mar 28 12:25:46 2017_x000D_	30.1767	66.7653	235.064	4.10264	1	83.7228	9.289	78.5432	1.37084	78.5539		28.3193	0
28193	Tue Mar 28 12:25:46 2017_x000D_	29.5871	67.5025	233.281	4.07153	1	83.7228	9.289	78.5432	1.37084	79.4952		8.68128	33.1293
28194	Tue Mar 28 12:25:46 2017_x000D_	29.3896	67.714	233.281	4.07153	1	83.667	10.3919	82.3448	1.43719	78.9421		26.4409	0
28195	Tue Mar 28 12:25:47 2017_x000D_	28.9017	68.448	229.078	3.99817	1	83.667	10.3919	82.3448	1.43719	79.8107		8.68976	0
28196	Tue Mar 28 12:25:47 2017_x000D_	28.704	68.6597	224.994	3.92689	1	83.667	10.3919	82.3448	1.43719	80.1004		17.3753	0
28197	Tue Mar 28 12:25:47 2017_x000D_	28.3087	69.083	220.639	3.85087	1	83.667	10.3919	82.3448	1.43719	80.6795		11.0646	0
28198	Tue Mar 28 12:25:47 2017_x000D_	28.0091	69.2981	218.851	3.81968	1	83.667	10.3919	82.3448	1.43719	81.0416		8.68552	66.6844
28199	Tue Mar 28 12:25:47 2017_x000D_	27.8115	69.5097	218.852	3.81968	1	83.3378	12.5902	96.726	1.68819	79.5173		20.5703	0
28200	Tue Mar 28 12:25:47 2017_x000D_	27.2092	69.8374	216.492	3.7785	1	83.3378	12.5902	96.726	1.68819	80.1727		8.68976	0
28201	Tue Mar 28 12:25:47 2017_x000D_	27.0115	70.0491	216.493	3.77852	1	83.3378	12.5902	96.726	1.68819	80.4623		19.6685	0
28202	Tue Mar 28 12:25:47 2017_x000D_	26.514	70.4761	214.892	3.75058	1	83.3378	12.5902	96.726	1.68819	81.1155		11.0646	53.4923
28203	Tue Mar 28 12:25:47 2017_x000D_	26.2144	70.6912	216.493	3.77852	1	83.0311	14.3467	73.075	1.2754	80.0177		13.7265	0
28204	Tue Mar 28 12:25:47 2017_x000D_	25.8125	70.9099	216.493	3.77851	1	83.0311	14.3467	73.075	1.2754	80.4572		8.694	0
28205	Tue Mar 28 12:25:47 2017_x000D_	25.6147	71.1217	216.493	3.77852	1	83.0311	14.3467	73.075	1.2754	80.7468		13.7306	0
28206	Tue Mar 28 12:25:47 2017_x000D_	25.2127	71.3405	216.493	3.77851	1	83.0311	14.3467	73.075	1.2754	81.1866		17.3902	0
28207	Tue Mar 28 12:25:47 2017_x000D_	24.8171	71.7642	216.494	3.77853	1	83.0311	14.3467	73.075	1.2754	81.7658		8.69824	23.5579
28208	Tue Mar 28 12:25:47 2017_x000D_	24.6192	71.9761	216.494	3.77854	1	83.4327	15.0215	67.2853	1.17435	81.871		12.6542	0
28209	Tue Mar 28 12:25:47 2017_x000D_	24.2138	72.0926	218.849	3.81964	1	83.4327	15.0215	67.2853	1.17435	82.2435		17.3944	0
28210	Tue Mar 28 12:25:47 2017_x000D_	23.8181	72.5164	218.85	3.81965	1	83.4327	15.0215	67.2853	1.17435	82.8225		11.082	0
28211	Tue Mar 28 12:25:47 2017_x000D_	23.518	72.7318	220.635	3.85081	1	83.4327	15.0215	67.2853	1.17435	83.188		19.6962	60.0388
28212	Tue Mar 28 12:25:47 2017_x000D_	23.0198	73.1594	218.85	3.81965	1	83.1149	16.9974	95.3952	1.66496	82.2532		8.70248	0
28213	Tue Mar 28 12:25:47 2017_x000D_	22.8218	73.3714	218.85	3.81966	1	83.1149	16.9974	95.3952	1.66496	82.5426		20.6323	0
28214	Tue Mar 28 12:25:47 2017_x000D_	22.2178	73.7003	216.494	3.77853	1	83.1149	16.9974	95.3952	1.66496	83.2086		8.70248	0
28215	Tue Mar 28 12:25:47 2017_x000D_	22.0198	73.9123	216.494	3.77854	1	83.1149	16.9974	95.3952	1.66496	83.498		11.0904	54.7521
28216	Tue Mar 28 12:25:48 2017_x000D_	21.7195	74.1279	218.235	3.80892	1	82.5908	18.7456	95.5845	1.66826	82.2953		17.9488	0
28217	Tue Mar 28 12:25:48 2017_x000D_	21.2175	74.4534	218.849	3.81963	1	82.5908	18.7456	95.5845	1.66826	82.8857		11.0946	0
28218	Tue Mar 28 12:25:48 2017_x000D_	20.9171	74.6691	220.634	3.85078	1	82.5908	18.7456	95.5845	1.66826	83.2531		11.1054	0
28219	Tue Mar 28 12:25:48 2017_x000D_	20.6164	74.885	218.848	3.81963	1	82.5908	18.7456	95.5845	1.66826	83.6209		17.4177	66.5694
28220	Tue Mar 28 12:25:48 2017_x000D_	20.2201	75.3093	218.849	3.81964	1	82.2621	20.9401	93.975	1.64017	82.4938		8.71096	0
28221	Tue Mar 28 12:25:48 2017_x000D_	20.0219	75.5215	218.85	3.81965	1	82.2621	20.9401	93.975	1.64017	82.7827		19.7177	0
28222	Tue Mar 28 12:25:48 2017_x000D_	19.5231	75.9495	220.634	3.85079	1	82.2621	20.9401	93.975	1.64017	83.4399		6.15711	0
28223	Tue Mar 28 12:25:48 2017_x000D_	19.318	75.957	220.633	3.85077	1	82.2621	20.9401	93.975	1.64017	83.5992		19.7326	0
28224	Tue Mar 28 12:25:48 2017_x000D_	18.8188	76.3853	218.849	3.81963	1	82.2621	20.9401	93.975	1.64017	84.2569		8.71316	54.7113
28225	Tue Mar 28 12:25:48 2017_x000D_	18.6206	76.5976	218.849	3.81964	1	81.7384	22.687	92.6701	1.6174	83.0073		6.89619	0
28226	Tue Mar 28 12:25:48 2017_x000D_	18.4187	76.7075	216.496	3.77856	1	81.7384	22.687	92.6701	1.6174	83.2322		15.4107	0
28227	Tue Mar 28 12:25:48 2017_x000D_	18.0187	77.0298	218.849	3.81963	1	81.7384	22.687	92.6701	1.6174	83.7457		4.35548	0
28228	Tue Mar 28 12:25:48 2017_x000D_	17.9196	77.1359	218.235	3.80892	1	81.7384	22.687	92.6701	1.6174	83.8899		6.89356	26.4336
28229	Tue Mar 28 12:25:48 2017_x000D_	17.7178	77.2458	220.632	3.85076	1	81.694	23.567	66.9375	1.16828	83.5127		11.1221	0
28230	Tue Mar 28 12:25:48 2017_x000D_	17.4167	77.4621	218.848	3.81963	1	81.694	23.567	66.9375	1.16828	83.8824		11.1049	0
28231	Tue Mar 28 12:25:48 2017_x000D_	17.2218	77.7768	216.497	3.77859	1	81.694	23.567	66.9375	1.16828	84.234		13.7993	0
28232	Tue Mar 28 12:25:48 2017_x000D_	16.8179	77.9969	216.497	3.77858	1	81.694	23.567	66.9375	1.16828	84.6848		4.36382	23.4013
28233	Tue Mar 28 12:25:48 2017_x000D_	16.7185	78.1031	212.471	3.70832	1	82.3239	24.0271	29.7422	0.519098	85.0193		0.0123693	0
28234	Tue Mar 28 12:25:48 2017_x000D_	16.7181	78.1032	204.875	3.57574	1	82.3239	24.0271	29.7422	0.519098	85.0197		6.1548	0
28235	Tue Mar 28 12:25:48 2017_x000D_	16.9231	78.0951	188.134	3.28356	1	82.3239	24.0271	29.7422	0.519098	84.8564		3.0646	0
28236	Tue Mar 28 12:25:48 2017_x000D_	16.9264	78.1972	179.154	3.12683	1	82.3239	24.0271	29.7422	0.519098	84.919		3.07823	0
28237	Tue Mar 28 12:25:48 2017_x000D_	17.0289	78.1925	160.963	2.80934	1	82.3239	24.0271	29.7422	0.519098	84.8371		4.33523	43.8581
28238	Tue Mar 28 12:25:49 2017_x000D_	17.1351	78.2905	151.752	2.64858	1	82.9091	25.3668	0	0	84.4224		6.87914	0
28239	Tue Mar 28 12:25:49 2017_x000D_	16.9264	78.1955	141.29	2.46598	1	82.9091	25.3668	0	0	84.5257		3.07932	0
28240	Tue Mar 28 12:25:49 2017_x000D_	16.9234	78.0929	126.664	2.2107	1	82.9091	25.3668	0	0	84.4639		8.68203	0
28241	Tue Mar 28 12:25:49 2017_x000D_	16.7114	77.8959	113.349	1.97831	1	82.9091	25.3668	0	0	84.5071		0	52.8255
28242	Tue Mar 28 12:25:49 2017_x000D_	16.7114	77.8959	113.349	1.97831	1	82.8201	27.1254	0	0	83.3547		6.86818	0
28243	Tue Mar 28 12:25:49 2017_x000D_	16.6018	77.6949	103.361	1.80399	1	82.8201	27.1254	0	0	83.3195		12.2925	0
28244	Tue Mar 28 12:25:49 2017_x000D_	16.5875	77.2854	103.359	1.80395	1	82.8201	27.1254	0	0	83.083		25.3538	0
28245	Tue Mar 28 12:25:49 2017_x000D_	16.3532	76.4734	103.36	1.80397	1	82.8201	27.1254	0	0	82.7833		12.3076	54.6455
28246	Tue Mar 28 12:25:49 2017_x000D_	16.3388	76.0634	103.357	1.80393	1	82.2967	28.8701	33.0342	0.576556	81.1027		22.4123	0
28247	Tue Mar 28 12:25:49 2017_x000D_	16.1076	75.353	109.597	1.91282	1	82.2967	28.8701	33.0342	0.576556	80.8805		12.3226	0
28248	Tue Mar 28 12:25:49 2017_x000D_	16.0932	74.9425	109.593	1.91276	1	82.2967	28.8701	33.0342	0.576556	80.6571		20.6819	0
28249	Tue Mar 28 12:25:49 2017_x000D_	15.7625	74.3376	112.303	1.96006	1	82.2967	28.8701	33.0342	0.576556	80.5859		9.7514	0
28250	Tue Mar 28 12:25:49 2017_x000D_	15.6485	74.0332	116.049	2.02544	1	82.2967	28.8701	33.0342	0.576556	80.5089		6.90482	73.0016
28251	Tue Mar 28 12:25:49 2017_x000D_	15.538	73.8313	118.658	2.07096	1	81.9573	31.2797	44.2304	0.771967	78.8807		13.8053	0
28252	Tue Mar 28 12:25:49 2017_x000D_	15.3173	73.4275	118.658	2.07097	1	81.9573	31.2797	44.2304	0.771967	78.85		9.75807	0
28253	Tue Mar 28 12:25:49 2017_x000D_	15.2032	73.1229	122.561	2.1391	1	81.9573	31.2797	44.2304	0.771967	78.7843		22.2922	0
28254	Tue Mar 28 12:25:49 2017_x000D_	14.7687	72.5201	122.563	2.13913	1	81.9573	31.2797	44.2304	0.771967	78.8358		8.75427	39.5753
28255	Tue Mar 28 12:25:49 2017_x000D_	14.5549	72.3215	122.565	2.13917	1	81.8908	32.5972	71.3715	1.24567	78.1802		9.26377	0
28256	Tue Mar 28 12:25:49 2017_x000D_	14.544	72.0129	124.1	2.16596	1	81.8908	32.5972	71.3715	1.24567	78.0333		19.8359	0
28257	Tue Mar 28 12:25:49 2017_x000D_	14.1124	71.512	122.563	2.13913	1	81.8908	32.5972	71.3715	1.24567	78.1554		11.1735	0
28258	Tue Mar 28 12:25:49 2017_x000D_	13.8947	71.2098	121.153	2.11452	1	81.8908	32.5972	71.3715	1.24567	78.1946		9.27298	41.4047
28259	Tue Mar 28 12:25:50 2017_x000D_	13.8836	70.9009	122.559	2.13905	1	82.2584	33.9275	71.4991	1.24789	77.7312		22.3612	0
28260	Tue Mar 28 12:25:50 2017_x000D_	13.4478	70.2962	122.56	2.13908	1	82.2584	33.9275	71.4991	1.24789	77.8305		6.92731	0
28261	Tue Mar 28 12:25:50 2017_x000D_	13.3372	70.0935	119.994	2.09428	1	82.2584	33.9275	71.4991	1.24789	77.8339		22.3871	0
28262	Tue Mar 28 12:25:50 2017_x000D_	12.9009	69.4881	119.996	2.09433	1	82.2584	33.9275	71.4991	1.24789	77.9424		9.30318	0
28263	Tue Mar 28 12:25:50 2017_x000D_	12.8896	69.1782	118.661	2.07102	1	82.2584	33.9275	71.4991	1.24789	77.8116		19.9042	29.1761
28264	Tue Mar 28 12:25:50 2017_x000D_	12.4566	68.6755	119.995	2.09431	1	82.6482	34.8185	70.6649	1.23334	77.9305		12.4072	0
28265	Tue Mar 28 12:25:50 2017_x000D_	12.4416	68.2622	119.989	2.0942	1	82.6482	34.8185	70.6649	1.23334	77.7653		17.6139	0
28266	Tue Mar 28 12:25:50 2017_x000D_	12.0119	67.8621	119.995	2.0943	1	82.6482	34.8185	70.6649	1.23334	77.9831		6.96252	0
28267	Tue Mar 28 12:25:50 2017_x000D_	11.9005	67.6585	122.556	2.13901	1	82.6482	34.8185	70.6649	1.23334	77.9981		12.8138	6.51601
28268	Tue Mar 28 12:25:50 2017_x000D_	11.7818	67.2482	119.991	2.09424	1	82.8653	34.8251	12.0378	0.2101	78.1289		13.9274	0
28269	Tue Mar 28 12:25:50 2017_x000D_	11.5592	66.8408	119.991	2.09423	1	82.8653	34.8251	12.0378	0.2101	78.1637		6.97066	0
28270	Tue Mar 28 12:25:50 2017_x000D_	11.4476	66.637	122.55	2.13891	1	82.8653	34.8251	12.0378	0.2101	78.1824		8.82589	0
28271	Tue Mar 28 12:25:50 2017_x000D_	11.2324	66.4364	122.553	2.13895	1	82.8653	34.8251	12.0378	0.2101	78.2978		13.9423	20.5
28272	Tue Mar 28 12:25:50 2017_x000D_	11.0095	66.0286	122.552	2.13893	1	83.5054	35.0643	12.535	0.218777	78.8317		6.97041	0
28273	Tue Mar 28 12:25:50 2017_x000D_	10.8981	65.8247	119.993	2.09427	1	83.5054	35.0643	12.535	0.218777	78.8544		13.953	0
28274	Tue Mar 28 12:25:50 2017_x000D_	10.675	65.4166	119.992	2.09426	1	83.5054	35.0643	12.535	0.218777	78.902		6.9867	0
28275	Tue Mar 28 12:25:50 2017_x000D_	10.5632	65.2123	122.55	2.13889	1	83.5054	35.0643	12.535	0.218777	78.927		4.41908	0
28276	Tue Mar 28 12:25:50 2017_x000D_	10.4556	65.1117	118.667	2.07113	1	83.5054	35.0643	12.535	0.218777	78.9881		11.261	33.4572
28277	Tue Mar 28 12:25:50 2017_x000D_	10.2361	64.8072	119.995	2.09431	1	83.6668	36.1678	0	0	78.818		9.87289	0
28278	Tue Mar 28 12:25:50 2017_x000D_	10.1207	64.499	116.075	2.02588	1	83.6668	36.1678	0	0	78.8142		4.40622	0
28279	Tue Mar 28 12:25:50 2017_x000D_	10.0135	64.3986	101.118	1.76483	1	83.6668	36.1678	0	0	78.8783		0.00848528	0
28280	Tue Mar 28 12:25:50 2017_x000D_	10.0137	64.3988	95.155	1.66077	1	83.6668	36.1678	0	0	78.8782		6.96679	26.3528
28281	Tue Mar 28 12:25:51 2017_x000D_	9.9178	64.6103	74.5447	1.30105	1	83.6223	37.0451	10.0003	0.174538	78.6905		3.10419	0
28282	Tue Mar 28 12:25:51 2017_x000D_	9.91391	64.5069	68.0691	1.18803	1	83.6223	37.0451	10.0003	0.174538	78.658		4.37401	0
28283	Tue Mar 28 12:25:51 2017_x000D_	10.0137	64.4006	50.9987	0.890095	1	83.6223	37.0451	10.0003	0.174538	78.5274		0.0108167	0
28284	Tue Mar 28 12:25:51 2017_x000D_	10.0134	64.4008	42.7715	0.746503	1	83.6223	37.0451	10.0003	0.174538	78.5277		4.38516	83.7254
28285	Tue Mar 28 12:25:51 2017_x000D_	10.1132	64.294	33.8089	0.590077	1	82.6209	39.6501	50.1764	0.875743	76.5813		11.196	0
28286	Tue Mar 28 12:25:51 2017_x000D_	10.4169	64.0771	24.5944	0.429254	1	82.6209	39.6501	50.1764	0.875743	76.224		6.95059	0
28287	Tue Mar 28 12:25:51 2017_x000D_	10.6207	63.9669	16.4801	0.287631	1	82.6209	39.6501	50.1764	0.875743	75.9956		3.10958	0
28288	Tue Mar 28 12:25:51 2017_x000D_	10.7243	63.9636	10.2595	0.179062	1	82.6209	39.6501	50.1764	0.875743	75.8964		15.5983	41.8494
28289	Tue Mar 28 12:25:51 2017_x000D_	11.244	63.9477	4.74267	0.0827753	1	82.1204	40.9522	66.3862	1.15866	74.5135		12.4707	0
28290	Tue Mar 28 12:25:51 2017_x000D_	11.6595	63.9351	4.74326	0.0827855	1	82.1204	40.9522	66.3862	1.15866	74.1145		25.1057	0
28291	Tue Mar 28 12:25:51 2017_x000D_	12.4864	63.8064	7.73921	0.135075	1	82.1204	40.9522	66.3862	1.15866	73.2885		12.4556	0
28292	Tue Mar 28 12:25:51 2017_x000D_	12.9014	63.7939	7.74031	0.135094	1	82.1204	40.9522	66.3862	1.15866	72.8904		12.8154	0
28293	Tue Mar 28 12:25:51 2017_x000D_	13.3125	63.6778	10.7068	0.186868	1	82.1204	40.9522	66.3862	1.15866	72.4636		12.4467	40.157
28294	Tue Mar 28 12:25:51 2017_x000D_	13.7272	63.6653	10.7084	0.186897	1	81.8369	42.2604	97.2504	1.69734	71.394		18.9025	0
28295	Tue Mar 28 12:25:51 2017_x000D_	14.3453	63.543	13.6314	0.237913	1	81.8369	42.2604	97.2504	1.69734	70.7677		12.8001	0
28296	Tue Mar 28 12:25:51 2017_x000D_	14.7559	63.427	16.4948	0.287889	1	81.8369	42.2604	97.2504	1.69734	70.3412		15.8344	0
28297	Tue Mar 28 12:25:51 2017_x000D_	15.2701	63.3079	20.201	0.352573	1	81.8369	42.2604	97.2504	1.69734	69.815		11.172	29.6095
28298	Tue Mar 28 12:25:51 2017_x000D_	15.5731	63.0914	19.2858	0.3366	1	81.3587	43.1238	107.626	1.87843	68.7492		18.8713	0
28299	Tue Mar 28 12:25:51 2017_x000D_	16.1902	62.9694	21.9989	0.383953	1	81.3587	43.1238	107.626	1.87843	68.1233		9.8046	0
28300	Tue Mar 28 12:25:51 2017_x000D_	16.4969	62.8565	20.201	0.352573	1	81.3587	43.1238	107.626	1.87843	67.797		20.7776	0
28301	Tue Mar 28 12:25:51 2017_x000D_	17.1063	62.5274	23.0283	0.40192	1	81.3587	43.1238	107.626	1.87843	67.1183		6.2037	82.9434
28302	Tue Mar 28 12:25:52 2017_x000D_	17.313	62.5213	23.0298	0.401946	1	79.9356	45.4942	107.626	1.87843	64.8962		11.157	0
28303	Tue Mar 28 12:25:52 2017_x000D_	17.6156	62.3051	21.9973	0.383925	1	79.9356	45.4942	107.626	1.87843	64.5476		19.5759	0
28304	Tue Mar 28 12:25:52 2017_x000D_	18.228	62.0798	21.9977	0.383932	1	79.9356	45.4942	107.626	1.87843	63.8977		11.1619	0
28305	Tue Mar 28 12:25:52 2017_x000D_	18.5308	61.8636	23.0273	0.401903	1	79.9356	45.4942	107.626	1.87843	63.5492		19.5625	50.3778
28306	Tue Mar 28 12:25:52 2017_x000D_	19.1428	61.6385	23.028	0.401914	1	79.2077	47.0075	100.926	1.7615	61.8212		6.19162	0
28307	Tue Mar 28 12:25:52 2017_x000D_	19.3491	61.6325	23.0294	0.401938	1	79.2077	47.0075	100.926	1.7615	61.6193		19.5541	0
28308	Tue Mar 28 12:25:52 2017_x000D_	19.9608	61.4074	23.03	0.40195	1	79.2077	47.0075	100.926	1.7615	60.9717		11.1395	0
28309	Tue Mar 28 12:25:52 2017_x000D_	20.2629	61.1915	21.9964	0.38391	1	79.2077	47.0075	100.926	1.7615	60.6273		9.7723	0
28310	Tue Mar 28 12:25:52 2017_x000D_	20.5686	61.079	20.1956	0.352479	1	79.2077	47.0075	100.926	1.7615	60.3038		19.5341	44.3766
28311	Tue Mar 28 12:25:52 2017_x000D_	21.1797	60.8542	20.1955	0.352479	1	78.491	48.3015	115.853	2.02201	58.6699		9.75793	0
28312	Tue Mar 28 12:25:52 2017_x000D_	21.485	60.742	21.9973	0.383925	1	78.491	48.3015	115.853	2.02201	58.3477		11.142	0
28313	Tue Mar 28 12:25:52 2017_x000D_	21.7872	60.5261	23.0281	0.401916	1	78.491	48.3015	115.853	2.02201	58.0066		19.5141	0
28314	Tue Mar 28 12:25:52 2017_x000D_	22.3977	60.3016	23.0288	0.401928	1	78.491	48.3015	115.853	2.02201	57.3625		11.1246	20.8971
28315	Tue Mar 28 12:25:52 2017_x000D_	22.6994	60.086	21.9943	0.383872	1	78.2411	48.9517	100.926	1.7615	56.6467		21.8086	0
28316	Tue Mar 28 12:25:52 2017_x000D_	23.4157	59.962	20.1942	0.352455	1	78.2411	48.9517	100.926	1.7615	55.92		11.1155	0
28317	Tue Mar 28 12:25:52 2017_x000D_	23.7171	59.7465	19.2758	0.336427	1	78.2411	48.9517	100.926	1.7615	55.5823		19.4885	0
28318	Tue Mar 28 12:25:52 2017_x000D_	24.3268	59.5223	19.2756	0.336422	1	78.2411	48.9517	100.926	1.7615	54.9408		6.16146	14.7887
28319	Tue Mar 28 12:25:52 2017_x000D_	24.5321	59.5165	19.2769	0.336446	1	78.0022	49.3829	100.926	1.7615	54.4219		11.1204	0
28320	Tue Mar 28 12:25:52 2017_x000D_	24.8337	59.301	20.1915	0.352408	1	78.0022	49.3829	100.926	1.7615	54.0857		9.23161	0
28321	Tue Mar 28 12:25:52 2017_x000D_	25.1413	59.2924	19.2767	0.336442	1	78.0022	49.3829	100.926	1.7615	53.7817		16.5824	0
28322	Tue Mar 28 12:25:52 2017_x000D_	25.6479	59.0713	20.1928	0.352431	1	78.0022	49.3829	100.926	1.7615	53.2432		16.5674	0
28323	Tue Mar 28 12:25:53 2017_x000D_	26.154	58.8503	19.275	0.336412	1	78.0022	49.3829	100.926	1.7615	52.7055		9.23161	97.6438
28324	Tue Mar 28 12:25:53 2017_x000D_	26.4616	58.8417	20.1942	0.352455	1	76.3416	52.1822	104.692	1.82722	50.3226		6.87947	0
28325	Tue Mar 28 12:25:53 2017_x000D_	26.6633	58.7326	17.257	0.301191	1	76.3416	52.1822	104.692	1.82722	50.1083		15.6687	0
28326	Tue Mar 28 12:25:53 2017_x000D_	27.1722	58.6151	19.2774	0.336454	1	76.3416	52.1822	104.692	1.82722	49.5884		8.7193	0
28327	Tue Mar 28 12:25:53 2017_x000D_	27.3707	58.4028	19.2745	0.336404	1	76.3416	52.1822	104.692	1.82722	49.3644		6.14638	91.9998
28328	Tue Mar 28 12:25:53 2017_x000D_	27.5755	58.3971	19.2759	0.336427	1	75.1153	54.993	100.504	1.75413	47.6615		12.6638	0
28329	Tue Mar 28 12:25:53 2017_x000D_	27.9818	58.2826	22.0003	0.383978	1	75.1153	54.993	100.504	1.75413	47.2482		4.36177	0
28330	Tue Mar 28 12:25:53 2017_x000D_	28.0811	58.1764	20.1929	0.352432	1	75.1153	54.993	100.504	1.75413	47.1418		3.06715	0
28331	Tue Mar 28 12:25:53 2017_x000D_	28.1833	58.1736	19.2756	0.336423	1	75.1153	54.993	100.504	1.75413	47.0397		15.6592	50.3013
28332	Tue Mar 28 12:25:53 2017_x000D_	28.6919	58.0562	23.0364	0.40206	1	74.3885	56.504	101.014	1.76303	45.723		11.0953	0
28333	Tue Mar 28 12:25:53 2017_x000D_	28.9929	57.8413	34.7812	0.607047	1	74.3885	56.504	101.014	1.76303	45.4153		3.09468	0
28334	Tue Mar 28 12:25:53 2017_x000D_	28.9963	57.9444	40.5679	0.708044	1	74.3885	56.504	101.014	1.76303	45.415		4.32785	0
28335	Tue Mar 28 12:25:53 2017_x000D_	28.8978	58.0498	61.4596	1.07267	1	74.3885	56.504	101.014	1.76303	45.517		6.1858	0
28336	Tue Mar 28 12:25:53 2017_x000D_	28.904	58.2559	69.059	1.20531	1	74.3885	56.504	101.014	1.76303	45.5182		0.012	20.8676
28337	Tue Mar 28 12:25:53 2017_x000D_	28.904	58.2555	79.9286	1.39502	1	74.139	57.1533	100.003	1.74538	45.2484		4.35217	0
28338	Tue Mar 28 12:25:53 2017_x000D_	29.0091	58.3555	88.8713	1.5511	1	74.139	57.1533	100.003	1.74538	45.1459		3.08491	0
28339	Tue Mar 28 12:25:53 2017_x000D_	29.0116	58.4583	106.302	1.85532	1	74.139	57.1533	100.003	1.74538	45.1463		3.09084	0
28340	Tue Mar 28 12:25:53 2017_x000D_	29.014	58.5613	118.022	2.05987	1	74.139	57.1533	100.003	1.74538	45.147		6.92277	32.8096
28341	Tue Mar 28 12:25:53 2017_x000D_	28.9052	58.3578	128.261	2.23857	1	74.0846	58.2456	100.926	1.7615	45.1795		3.08559	0
28342	Tue Mar 28 12:25:53 2017_x000D_	28.9019	58.255	138.476	2.41687	1	74.0846	58.2456	100.926	1.7615	45.1827		4.36947	0
28343	Tue Mar 28 12:25:53 2017_x000D_	28.7961	58.1549	150.897	2.63364	1	74.0846	58.2456	100.926	1.7615	45.2886		4.36707	0
28344	Tue Mar 28 12:25:53 2017_x000D_	28.6906	58.0546	154.809	2.70192	1	74.0846	58.2456	100.926	1.7615	45.3944		6.87923	74.3549
28345	Tue Mar 28 12:25:54 2017_x000D_	28.4831	57.957	157.422	2.74754	1	74.6149	60.6667	68.7408	1.19975	46.2113		19.4578	0
28346	Tue Mar 28 12:25:54 2017_x000D_	27.8629	57.7672	157.425	2.74758	1	74.6149	60.6667	68.7408	1.19975	46.8418		11.1209	0
28347	Tue Mar 28 12:25:54 2017_x000D_	27.5497	57.5689	156.179	2.72584	1	74.6149	60.6667	68.7408	1.19975	47.167		13.8013	0
28348	Tue Mar 28 12:25:54 2017_x000D_	27.1335	57.3729	150.901	2.63372	1	74.6149	60.6667	68.7408	1.19975	47.5955		20.706	0
28349	Tue Mar 28 12:25:54 2017_x000D_	26.509	57.079	148.461	2.59114	1	74.6149	60.6667	68.7408	1.19975	48.2395		20.714	52.2717
28350	Tue Mar 28 12:25:54 2017_x000D_	25.8843	56.7849	142.716	2.49087	1	75.4053	62.2195	81.3632	1.42006	49.8183		11.2022	0
28351	Tue Mar 28 12:25:54 2017_x000D_	25.6693	56.4796	140.464	2.45156	1	75.4053	62.2195	81.3632	1.42006	50.0661		6.9059	0
28352	Tue Mar 28 12:25:54 2017_x000D_	25.4611	56.3814	134.286	2.34373	1	75.4053	62.2195	81.3632	1.42006	50.2843		11.2113	0
28353	Tue Mar 28 12:25:54 2017_x000D_	25.246	56.0758	132.33	2.3096	1	75.4053	62.2195	81.3632	1.42006	50.5342		17.5505	63.9208
28354	Tue Mar 28 12:25:54 2017_x000D_	24.8225	55.6722	127.704	2.22886	1	76.8449	63.7903	28.2169	0.492478	52.652		13.1943	0
28355	Tue Mar 28 12:25:54 2017_x000D_	24.504	55.3689	128.318	2.23957	1	76.8449	63.7903	28.2169	0.492478	53.0141		20.8968	0
28356	Tue Mar 28 12:25:54 2017_x000D_	24.176	54.7544	125.972	2.19863	1	76.8449	63.7903	28.2169	0.492478	53.4384		8.79755	0
28357	Tue Mar 28 12:25:54 2017_x000D_	23.9637	54.5521	125.974	2.19866	1	76.8449	63.7903	28.2169	0.492478	53.6821		19.9456	78.7164
28358	Tue Mar 28 12:25:54 2017_x000D_	23.5355	54.0435	127.705	2.22887	1	78.9333	65.3788	23.654	0.412841	56.5456		11.2538	0
28359	Tue Mar 28 12:25:54 2017_x000D_	23.3195	53.7368	125.975	2.19869	1	78.9333	65.3788	23.654	0.412841	56.8193		19.979	0
28360	Tue Mar 28 12:25:54 2017_x000D_	22.8904	53.2275	132.324	2.30949	1	78.9333	65.3788	23.654	0.412841	57.3451		6.98435	0
28361	Tue Mar 28 12:25:54 2017_x000D_	22.7808	53.0221	130.087	2.27045	1	78.9333	65.3788	23.654	0.412841	57.496		8.823	0
28362	Tue Mar 28 12:25:54 2017_x000D_	22.5679	52.8192	130.089	2.27047	1	78.9333	65.3788	23.654	0.412841	57.7477		11.2639	83.8724
28363	Tue Mar 28 12:25:54 2017_x000D_	22.3516	52.5123	132.011	2.30402	1	81.4753	66.5426	7.25039	0.126543	60.7656		15.6339	0
28364	Tue Mar 28 12:25:54 2017_x000D_	22.0284	52.1035	134.267	2.34339	1	81.4753	66.5426	7.25039	0.126543	61.1753		11.2514	0
28365	Tue Mar 28 12:25:54 2017_x000D_	21.7117	51.9026	136.372	2.38015	1	81.4753	66.5426	7.25039	0.126543	61.5306		17.6842	0
28366	Tue Mar 28 12:25:55 2017_x000D_	21.285	51.4959	136.372	2.38015	1	81.4753	66.5426	7.25039	0.126543	62.0425		7.00182	57.6449
28367	Tue Mar 28 12:25:55 2017_x000D_	21.1751	51.29	134.268	2.34342	1	83.1618	67.4634	15.035	0.262409	64.0619		20.065	0
28368	Tue Mar 28 12:25:55 2017_x000D_	20.7444	50.7783	132.322	2.30945	1	83.1618	67.4634	15.035	0.262409	64.609		6.97025	0
28369	Tue Mar 28 12:25:55 2017_x000D_	20.5343	50.6791	134.269	2.34344	1	83.1618	67.4634	15.035	0.262409	64.8376		8.86117	0
28370	Tue Mar 28 12:25:55 2017_x000D_	20.3205	50.4753	134.27	2.34345	1	83.1618	67.4634	15.035	0.262409	65.097		22.6328	60.0266
28371	Tue Mar 28 12:25:55 2017_x000D_	19.8858	49.8587	134.265	2.34337	1	83.4947	69.4364	81.4436	1.42146	66.5536		11.2921	0
28372	Tue Mar 28 12:25:55 2017_x000D_	19.568	49.657	136.367	2.38006	1	83.4947	69.4364	81.4436	1.42146	66.9167		15.7046	0
28373	Tue Mar 28 12:25:55 2017_x000D_	19.2434	49.2463	134.267	2.3434	1	83.4947	69.4364	81.4436	1.42146	67.3489		8.88021	0
28374	Tue Mar 28 12:25:55 2017_x000D_	19.0292	49.042	134.267	2.3434	1	83.4947	69.4364	81.4436	1.42146	67.6146		17.7732	32.7094
28375	Tue Mar 28 12:25:55 2017_x000D_	18.6004	48.6332	134.268	2.34341	1	83.4392	70.5253	81.4436	1.42146	68.4349		8.89293	0
28376	Tue Mar 28 12:25:55 2017_x000D_	18.3859	48.4286	134.268	2.34342	1	83.4392	70.5253	81.4436	1.42146	68.7037		6.27961	0
28377	Tue Mar 28 12:25:55 2017_x000D_	18.3788	48.2194	134.263	2.34333	1	83.4392	70.5253	81.4436	1.42146	68.778		14.0165	0
28378	Tue Mar 28 12:25:55 2017_x000D_	17.9566	48.0193	134.269	2.34344	1	83.4392	70.5253	81.4436	1.42146	69.2423		6.28261	0
28379	Tue Mar 28 12:25:55 2017_x000D_	17.9495	47.81	134.264	2.34335	1	83.4392	70.5253	81.4436	1.42146	69.3173		8.90359	73.3328
28380	Tue Mar 28 12:25:55 2017_x000D_	17.7347	47.6052	134.264	2.34335	1	81.2214	71.5532	119.992	2.09426	67.8533		8.90566	0
28381	Tue Mar 28 12:25:55 2017_x000D_	17.5199	47.4003	134.265	2.34336	1	81.2214	71.5532	119.992	2.09426	68.1267		7.02091	0
28382	Tue Mar 28 12:25:55 2017_x000D_	17.3085	47.2999	132.329	2.30958	1	81.2214	71.5532	119.992	2.09426	68.3599		11.3699	0
28383	Tue Mar 28 12:25:55 2017_x000D_	17.0899	46.9903	134.265	2.34337	1	81.2214	71.5532	119.992	2.09426	68.6745		4.45801	72.8807
28384	Tue Mar 28 12:25:55 2017_x000D_	16.9825	46.8876	130.105	2.27075	1	78.8202	71.922	172.345	3.00799	66.713		17.8366	0
28385	Tue Mar 28 12:25:55 2017_x000D_	16.5525	46.477	122.037	2.12994	1	78.8202	71.922	172.345	3.00799	67.266		3.13557	0
28386	Tue Mar 28 12:25:55 2017_x000D_	16.657	46.475	114.073	1.99095	1	78.8202	71.922	172.345	3.00799	67.17		0.00848528	0
28387	Tue Mar 28 12:25:56 2017_x000D_	16.6572	46.4748	106.548	1.85961	1	78.8202	71.922	172.345	3.00799	67.1699		7.00083	0
28388	Tue Mar 28 12:25:56 2017_x000D_	16.5612	46.6875	86.01	1.50116	1	78.8202	71.922	172.345	3.00799	67.1786		0.0067082	47.5731
28389	Tue Mar 28 12:25:56 2017_x000D_	16.5613	46.6877	80.1548	1.39896	1	77.2839	72.315	171.946	3.00103	65.909		4.452	0
28390	Tue Mar 28 12:25:56 2017_x000D_	16.4537	46.5855	70.7952	1.23561	1	77.2839	72.315	171.946	3.00103	66.0479		4.38038	0
28391	Tue Mar 28 12:25:56 2017_x000D_	16.5538	46.4792	53.2656	0.929659	1	77.2839	72.315	171.946	3.00103	65.9972		8.78905	0
28392	Tue Mar 28 12:25:56 2017_x000D_	16.7541	46.2654	40.8599	0.713139	1	77.2839	72.315	171.946	3.00103	65.8972		4.39364	51.9504
28393	Tue Mar 28 12:25:56 2017_x000D_	16.8541	46.1584	32.0981	0.560218	1	75.5529	72.2665	180	3.14159	64.2431		4.39774	0
28394	Tue Mar 28 12:25:56 2017_x000D_	16.9543	46.0514	28.1347	0.491042	1	75.5529	72.2665	180	3.14159	64.1952		13.8955	0
28395	Tue Mar 28 12:25:56 2017_x000D_	17.3626	45.8327	16.9211	0.295328	1	75.5529	72.2665	180	3.14159	63.9129		9.35303	0
28396	Tue Mar 28 12:25:56 2017_x000D_	17.6743	45.8262	16.1309	0.281538	1	75.5529	72.2665	180	3.14159	63.6319		12.8241	145.932
28397	Tue Mar 28 12:25:56 2017_x000D_	18.0864	45.7126	18.955	0.330828	1	70.8447	71.0437	180	3.14159	58.5244		26.5403	0
28398	Tue Mar 28 12:25:56 2017_x000D_	18.9065	45.3808	21.6963	0.378672	1	70.8447	71.0437	180	3.14159	57.9324		13.8845	0
28399	Tue Mar 28 12:25:56 2017_x000D_	19.3146	45.1625	21.6953	0.378655	1	70.8447	71.0437	180	3.14159	57.6644		21.9828	0
28400	Tue Mar 28 12:25:56 2017_x000D_	20.0375	45.0427	25.498	0.445023	1	70.8447	71.0437	180	3.14159	57.0738		13.8752	84.6174
28401	Tue Mar 28 12:25:56 2017_x000D_	20.4453	44.8245	25.4975	0.445016	1	68.0398	70.7467	180	3.14159	54.1959		11.1933	0
28402	Tue Mar 28 12:25:56 2017_x000D_	20.7496	44.6086	32.1086	0.560401	1	68.0398	70.7467	180	3.14159	54.033		20.802	0
28403	Tue Mar 28 12:25:56 2017_x000D_	21.361	44.2815	34.5889	0.603691	1	68.0398	70.7467	180	3.14159	53.6593		6.92947	0
28404	Tue Mar 28 12:25:56 2017_x000D_	21.5647	44.1726	32.1095	0.560417	1	68.0398	70.7467	180	3.14159	53.5361		22.3629	0
28405	Tue Mar 28 12:25:56 2017_x000D_	22.1724	43.7409	32.1089	0.560406	1	68.0398	70.7467	180	3.14159	53.2272		11.1793	71.6927
28406	Tue Mar 28 12:25:56 2017_x000D_	22.4762	43.5251	33.6743	0.587728	1	65.6671	70.4617	180	3.14159	50.9022		11.1727	0
28407	Tue Mar 28 12:25:56 2017_x000D_	22.7798	43.3094	32.1083	0.560395	1	65.6671	70.4617	180	3.14159	50.7599		13.8496	0
28408	Tue Mar 28 12:25:56 2017_x000D_	23.1869	43.0917	32.1088	0.560403	1	65.6671	70.4617	180	3.14159	50.534		13.847	0
28409	Tue Mar 28 12:25:57 2017_x000D_	23.5939	42.874	32.1092	0.560411	1	65.6671	70.4617	180	3.14159	50.3114		15.4945	26.0142
28410	Tue Mar 28 12:25:57 2017_x000D_	23.9974	42.5516	29.4947	0.514779	1	64.8003	70.4374	180	3.14159	49.4216		6.92135	0
28411	Tue Mar 28 12:25:57 2017_x000D_	24.2009	42.4429	32.1086	0.5604	1	64.8003	70.4374	180	3.14159	49.3153		18.0428	0
28412	Tue Mar 28 12:25:57 2017_x000D_	24.7074	42.1186	28.1376	0.491094	1	64.8003	70.4374	180	3.14159	49.0856		11.1668	0
28413	Tue Mar 28 12:25:57 2017_x000D_	25.0109	41.9031	29.4936	0.514761	1	64.8003	70.4374	180	3.14159	48.9633		9.77071	13.0101
28414	Tue Mar 28 12:25:57 2017_x000D_	25.3172	41.7924	25.4862	0.444819	1	64.3668	70.4252	180	3.14159	48.4222		19.5489	0
28415	Tue Mar 28 12:25:57 2017_x000D_	25.9301	41.5711	25.4874	0.444838	1	64.3668	70.4252	180	3.14159	48.0618		8.77414	0
28416	Tue Mar 28 12:25:57 2017_x000D_	26.1301	41.3577	25.4855	0.444805	1	64.3668	70.4252	180	3.14159	48.0309		9.77533	0
28417	Tue Mar 28 12:25:57 2017_x000D_	26.4366	41.2471	29.4957	0.514797	1	64.3668	70.4252	180	3.14159	47.8546		16.6274	0
28418	Tue Mar 28 12:25:57 2017_x000D_	26.9457	41.028	28.1392	0.491122	1	64.3668	70.4252	180	3.14159	47.5871		11.1518	76.6848
28419	Tue Mar 28 12:25:57 2017_x000D_	27.2488	40.8128	29.496	0.514803	1	62.1355	71.6723	135	2.35619	46.5767		18.0119	0
28420	Tue Mar 28 12:25:57 2017_x000D_	27.7544	40.489	25.4839	0.444779	1	62.1355	71.6723	135	2.35619	46.4161		9.27758	0
28421	Tue Mar 28 12:25:57 2017_x000D_	28.0636	40.4833	26.7494	0.466865	1	62.1355	71.6723	135	2.35619	46.1914		11.1378	0
28422	Tue Mar 28 12:25:57 2017_x000D_	28.3662	40.2682	25.4851	0.444799	1	62.1355	71.6723	135	2.35619	46.1149		19.5032	60.8032
28423	Tue Mar 28 12:25:57 2017_x000D_	28.9777	40.0475	25.4862	0.444819	1	60.7608	73.1616	136.289	2.3787	45.8989		6.90124	0
28424	Tue Mar 28 12:25:57 2017_x000D_	29.1806	39.9391	28.1407	0.491148	1	60.7608	73.1616	136.289	2.3787	45.8371		13.7919	0
28425	Tue Mar 28 12:25:57 2017_x000D_	29.586	39.7223	28.1407	0.491148	1	60.7608	73.1616	136.289	2.3787	45.7171		11.1361	0
28426	Tue Mar 28 12:25:57 2017_x000D_	29.8886	39.5073	29.4986	0.514848	1	60.7608	73.1616	136.289	2.3787	45.6695		13.7866	42.1717
28427	Tue Mar 28 12:25:57 2017_x000D_	30.2938	39.2905	29.4987	0.51485	1	59.6347	74.003	135	2.35619	45.4516		6.89453	0
28428	Tue Mar 28 12:25:57 2017_x000D_	30.4965	39.1822	32.1167	0.560543	1	59.6347	74.003	135	2.35619	45.404		6.88924	0
28429	Tue Mar 28 12:25:57 2017_x000D_	30.699	39.0739	29.4989	0.514853	1	59.6347	74.003	135	2.35619	45.3577		4.37654	0
28430	Tue Mar 28 12:25:58 2017_x000D_	30.7987	38.9674	30.6784	0.535439	1	59.6347	74.003	135	2.35619	45.3763		11.1277	0
28431	Tue Mar 28 12:25:58 2017_x000D_	31.1011	38.7526	32.1162	0.560533	1	59.6347	74.003	135	2.35619	45.3515		3.07847	64.8712
28432	Tue Mar 28 12:25:58 2017_x000D_	31.2037	38.7508	30.6786	0.535443	1	58.6727	75.9396	91.3241	1.59391	46.2337		17.9804	0
28433	Tue Mar 28 12:25:58 2017_x000D_	31.7085	38.4277	34.6021	0.60392	1	58.6727	75.9396	91.3241	1.59391	46.1975		6.90671	0
28434	Tue Mar 28 12:25:58 2017_x000D_	31.9115	38.3191	49.0184	0.855533	1	58.6727	75.9396	91.3241	1.59391	46.1678		0.0127279	0
28435	Tue Mar 28 12:25:58 2017_x000D_	31.9118	38.3188	57.4415	1.00254	1	58.6727	75.9396	91.3241	1.59391	46.1678		3.13338	78.8896
28436	Tue Mar 28 12:25:58 2017_x000D_	31.9149	38.4232	64.0559	1.11799	1	58.3298	78.5468	97.8711	1.70817	48.038		6.94379	0
28437	Tue Mar 28 12:25:58 2017_x000D_	31.818	38.6334	85.7289	1.49625	1	58.3298	78.5468	97.8711	1.70817	47.9161		6.27541	0
28438	Tue Mar 28 12:25:58 2017_x000D_	31.8238	38.8425	91.6299	1.59924	1	58.3298	78.5468	97.8711	1.70817	47.7389		3.07265	0
28439	Tue Mar 28 12:25:58 2017_x000D_	31.9262	38.8404	100.416	1.7526	1	58.3298	78.5468	97.8711	1.70817	47.6838		0.0247386	69.8523
28440	Tue Mar 28 12:25:58 2017_x000D_	31.9254	38.8402	118.938	2.07586	1	59.0912	80.7472	65.4199	1.14179	49.9417		3.06642	0
28441	Tue Mar 28 12:25:58 2017_x000D_	32.0276	38.8385	129.51	2.26038	1	59.0912	80.7472	65.4199	1.14179	49.8876		0.0108167	0
28442	Tue Mar 28 12:25:58 2017_x000D_	32.0273	38.8387	137.868	2.40626	1	59.0912	80.7472	65.4199	1.14179	49.8876		7.01428	0
28443	Tue Mar 28 12:25:58 2017_x000D_	31.9184	38.6318	152.786	2.66662	1	59.0912	80.7472	65.4199	1.14179	50.1205		6.16629	49.3466
28444	Tue Mar 28 12:25:58 2017_x000D_	31.7129	38.636	166.028	2.89774	1	59.6673	82.2879	72.8089	1.27075	51.8357		0.0067082	0
28445	Tue Mar 28 12:25:58 2017_x000D_	31.713	38.6362	171.875	2.99979	1	59.6673	82.2879	72.8089	1.27075	51.8354		6.94354	0
28446	Tue Mar 28 12:25:58 2017_x000D_	31.5047	38.5353	174.883	3.05228	1	59.6673	82.2879	72.8089	1.27075	52.0329		6.94755	0
28447	Tue Mar 28 12:25:58 2017_x000D_	31.2963	38.4343	177.928	3.10543	1	59.6673	82.2879	72.8089	1.27075	52.2308		24.6756	0
28448	Tue Mar 28 12:25:58 2017_x000D_	30.4739	38.4483	171.875	2.99978	1	59.6673	82.2879	72.8089	1.27075	52.6703		12.7787	14.469
28449	Tue Mar 28 12:25:58 2017_x000D_	30.0593	38.3506	168.919	2.9482	1	59.8628	82.7288	75.1565	1.31173	53.4572		21.8824	0
28450	Tue Mar 28 12:25:58 2017_x000D_	29.3358	38.2579	159.48	2.78345	1	59.8628	82.7288	75.1565	1.31173	53.9403		6.97299	0
28451	Tue Mar 28 12:25:58 2017_x000D_	29.1267	38.1564	156.757	2.73593	1	59.8628	82.7288	75.1565	1.31173	54.1425		19.6554	0
28452	Tue Mar 28 12:25:59 2017_x000D_	28.5026	37.957	148.721	2.59568	1	59.8628	82.7288	75.1565	1.31173	54.6624		15.6667	0
28453	Tue Mar 28 12:25:59 2017_x000D_	28.0808	37.6491	146.229	2.55218	1	59.8628	82.7288	119.444	2.08469	55.1568		20.0774	0
28454	Tue Mar 28 12:25:59 2017_x000D_	27.5527	37.238	144.494	2.5219	1	59.8628	82.7288	119.444	2.08469	55.7975		15.6925	0
28455	Tue Mar 28 12:25:59 2017_x000D_	27.1302	36.9296	142.109	2.48027	1	59.8628	82.7288	119.444	2.08469	56.2938		11.3102	0
28456	Tue Mar 28 12:25:59 2017_x000D_	26.8138	36.7246	143.884	2.51124	1	59.8628	82.7288	119.444	2.08469	56.6447		24.5543	49.1653
28457	Tue Mar 28 12:25:59 2017_x000D_	26.1779	36.2093	146.224	2.55209	1	58.3782	82.0347	185.584	3.23906	56.0074		8.91691	0
28458	Tue Mar 28 12:25:59 2017_x000D_	25.9646	36.0023	146.222	2.55206	1	58.3782	82.0347	185.584	3.23906	56.2994		14.0104	0
28459	Tue Mar 28 12:25:59 2017_x000D_	25.5444	35.7985	146.224	2.5521	1	58.3782	82.0347	185.584	3.23906	56.7084		15.7298	0
28460	Tue Mar 28 12:25:59 2017_x000D_	25.1208	35.4895	148.709	2.59545	1	58.3782	82.0347	185.584	3.23906	57.2059		11.3484	0
28461	Tue Mar 28 12:25:59 2017_x000D_	24.8034	35.2837	150.239	2.62216	1	58.3782	82.0347	185.584	3.23906	57.558		15.7496	18.2391
28462	Tue Mar 28 12:25:59 2017_x000D_	24.3792	34.9744	152.793	2.66674	1	57.966	81.5878	180	3.14159	57.4533		12.4365	0
28463	Tue Mar 28 12:25:59 2017_x000D_	23.9647	34.9808	152.8	2.66686	1	57.966	81.5878	180	3.14159	57.6914		8.94243	0
28464	Tue Mar 28 12:25:59 2017_x000D_	23.7507	34.7733	152.797	2.66681	1	57.966	81.5878	180	3.14159	57.9852		15.773	0
28465	Tue Mar 28 12:25:59 2017_x000D_	23.3259	34.4635	155.481	2.71366	1	57.966	81.5878	180	3.14159	58.4862		9.92296	20.4435
28466	Tue Mar 28 12:25:59 2017_x000D_	23.0109	34.3626	154.123	2.68995	1	57.3265	81.3524	203.147	3.54559	58.1859		16.9043	0
28467	Tue Mar 28 12:25:59 2017_x000D_	22.4853	34.1595	152.798	2.66683	1	57.3265	81.3524	203.147	3.54559	58.6607		11.3884	0
28468	Tue Mar 28 12:25:59 2017_x000D_	22.1667	33.9531	154.123	2.68995	1	57.3265	81.3524	203.147	3.54559	59.0161		9.91542	0
28469	Tue Mar 28 12:25:59 2017_x000D_	21.8519	33.8524	155.483	2.71369	1	57.3265	81.3524	203.147	3.54559	59.2849		15.8246	96.1103
28470	Tue Mar 28 12:25:59 2017_x000D_	21.4257	33.5416	152.796	2.66679	1	54.3447	80.1809	190.003	3.31618	57.0866		19.8782	0
28471	Tue Mar 28 12:25:59 2017_x000D_	20.7947	33.3394	152.8	2.66686	1	54.3447	80.1809	190.003	3.31618	57.6171		8.98283	0
28472	Tue Mar 28 12:25:59 2017_x000D_	20.5796	33.1311	152.796	2.6668	1	54.3447	80.1809	190.003	3.31618	57.9117		14.1178	0
28473	Tue Mar 28 12:26:00 2017_x000D_	20.1562	32.9257	152.797	2.66681	1	54.3447	80.1809	190.003	3.31618	58.3259		8.9934	0
28474	Tue Mar 28 12:26:00 2017_x000D_	19.9409	32.7171	152.794	2.66675	1	54.3447	80.1809	190.003	3.31618	58.6211		19.9218	72.4981
28475	Tue Mar 28 12:26:00 2017_x000D_	19.3085	32.5145	152.798	2.66682	1	51.9806	79.6799	180	3.14159	57.3763		9.00188	0
28476	Tue Mar 28 12:26:00 2017_x000D_	19.093	32.3057	152.794	2.66677	1	51.9806	79.6799	180	3.14159	57.6707		14.15	0
28477	Tue Mar 28 12:26:00 2017_x000D_	18.6686	32.0999	152.795	2.66677	1	51.9806	79.6799	180	3.14159	58.0822		9.97315	0
28478	Tue Mar 28 12:26:00 2017_x000D_	18.3521	31.9982	148.728	2.59579	1	51.9806	79.6799	180	3.14159	58.3474		15.8926	123.68
28479	Tue Mar 28 12:26:00 2017_x000D_	17.9239	31.6863	151.346	2.64149	1	47.8595	79.5665	180	3.14159	56.4682		9.99783	0
28480	Tue Mar 28 12:26:00 2017_x000D_	17.6066	31.5844	150.252	2.62239	1	47.8595	79.5665	180	3.14159	56.7232		9.02323	0
28481	Tue Mar 28 12:26:00 2017_x000D_	17.3904	31.3753	150.249	2.62234	1	47.8595	79.5665	180	3.14159	57.0154		14.1821	0
28482	Tue Mar 28 12:26:00 2017_x000D_	16.9651	31.1689	150.25	2.62236	1	47.8595	79.5665	180	3.14159	57.4177		7.09111	78.2942
28483	Tue Mar 28 12:26:00 2017_x000D_	16.7524	31.0658	152.793	2.66675	1	45.2658	79.277	180	3.14159	56.0119		14.1956	0
28484	Tue Mar 28 12:26:00 2017_x000D_	16.3267	30.8592	152.794	2.66675	1	45.2658	79.277	180	3.14159	56.407		7.15837	0
28485	Tue Mar 28 12:26:00 2017_x000D_	16.2149	30.6484	151.343	2.64143	1	45.2658	79.277	180	3.14159	56.6453		7.10576	0
28486	Tue Mar 28 12:26:00 2017_x000D_	16.0019	30.5448	148.727	2.59578	1	45.2658	79.277	180	3.14159	56.8437		6.28256	0
28487	Tue Mar 28 12:26:00 2017_x000D_	15.7925	30.5476	148.731	2.59585	1	45.2658	79.277	180	3.14159	56.9494		9.04868	32.5684
28488	Tue Mar 28 12:26:00 2017_x000D_	15.5757	30.3379	148.729	2.59581	1	44.1806	79.2471	180	3.14159	56.66		11.4998	0
28489	Tue Mar 28 12:26:00 2017_x000D_	15.2541	30.1293	142.179	2.48149	1	44.1806	79.2471	180	3.14159
28490	Tue Mar 28 12:26:00 2017_x000D_	15.0411	30.0257	135.968	2.37309	1	44.1806	79.2471	180	3.14159
28491	Tue Mar 28 12:26:00 2017_x000D_	14.9364	30.0267	129.777	2.26504	1	44.1806	79.2471	180	3.14159
28492	Tue Mar 28 12:26:00 2017_x000D_	14.941	30.133	110.066	1.92101	1	42.661	79.2053	180	3.14159
28493	Tue Mar 28 12:26:00 2017_x000D_	15.0462	30.1319	101.293	1.76789	1	42.661	79.2053	180	3.14159
28494	Tue Mar 28 12:26:01 2017_x000D_	15.0504	30.2386	83.122	1.45075	1	42.661	79.2053	180	3.14159
28495	Tue Mar 28 12:26:01 2017_x000D_	14.942	30.1342	73.6891	1.28612	1	42.661	79.2053	180	3.14159
28496	Tue Mar 28 12:26:01 2017_x000D_	15.0467	30.1335	57.4785	1.00319	1	38.5048	79.7455	180	3.14159
28497	Tue Mar 28 12:26:01 2017_x000D_	15.0428	30.0275	50.9606	0.88943	1	38.5048	79.7455	180	3.14159
28498	Tue Mar 28 12:26:01 2017_x000D_	15.0387	29.9215	40.2996	0.703361	1	38.5048	79.7455	180	3.14159
28499	Tue Mar 28 12:26:01 2017_x000D_	15.1396	29.8139	36.0424	0.629059	1	38.5048	79.7455	180	3.14159
28500	Tue Mar 28 12:26:01 2017_x000D_	15.5472	29.4898	25.2149	0.440084	1	36.0953	80.1156	180	3.14159
28501	Tue Mar 28 12:26:01 2017_x000D_	15.9625	29.3782	22.4326	0.391523	1	36.0953	80.1156	180	3.14159
28502	Tue Mar 28 12:26:01 2017_x000D_	16.6879	29.1565	21.3814	0.373175	1	36.0953	80.1156	180	3.14159
28503	Tue Mar 28 12:26:01 2017_x000D_	17.0992	28.9388	21.3803	0.373157	1	36.0953	80.1156	180	3.14159
28504	Tue Mar 28 12:26:01 2017_x000D_	17.9256	28.6097	26.4912	0.462359	1	36.0953	80.1156	180	3.14159
28505	Tue Mar 28 12:26:01 2017_x000D_	18.2319	28.3935	25.2176	0.440131	1	33.6952	80.2679	180	3.14159
28506	Tue Mar 28 12:26:01 2017_x000D_	18.953	28.066	29.2615	0.51071	1	33.6952	80.2679	180	3.14159
28507	Tue Mar 28 12:26:01 2017_x000D_	19.2591	27.8499	27.8916	0.486801	1	33.6952	80.2679	180	3.14159
28508	Tue Mar 28 12:26:01 2017_x000D_	19.5691	27.7399	31.901	0.556778	1	33.6952	80.2679	180	3.14159
28509	Tue Mar 28 12:26:01 2017_x000D_	19.8754	27.5238	33.4827	0.584384	1	32.1639	80.4441	180	3.14159
28510	Tue Mar 28 12:26:01 2017_x000D_	20.3867	27.1991	34.4072	0.600519	1	32.1639	80.4441	180	3.14159
28511	Tue Mar 28 12:26:01 2017_x000D_	20.6929	26.9831	36.0536	0.629254	1	32.1639	80.4441	180	3.14159
28512	Tue Mar 28 12:26:01 2017_x000D_	21.0998	26.6597	38.4769	0.671549	1	32.1639	80.4441	180	3.14159
28513	Tue Mar 28 12:26:01 2017_x000D_	21.3015	26.445	38.4765	0.671541	1	31.5118	80.4262	180	3.14159
28514	Tue Mar 28 12:26:01 2017_x000D_	21.8125	26.1205	37.845	0.660519	1	31.5118	80.4262	180	3.14159
28515	Tue Mar 28 12:26:01 2017_x000D_	22.1182	25.9047	36.0532	0.629248	1	31.5118	80.4262	180	3.14159
28516	Tue Mar 28 12:26:02 2017_x000D_	22.3198	25.69	36.0526	0.629237	1	31.5118	80.4262	180	3.14159
28517	Tue Mar 28 12:26:02 2017_x000D_	22.7263	25.3669	33.4798	0.584332	1	28.7052	79.9127	188.054	3.28216
28518	Tue Mar 28 12:26:02 2017_x000D_	23.0319	25.1512	31.8959	0.556688	1	28.7052	79.9127	188.054	3.28216
28519	Tue Mar 28 12:26:02 2017_x000D_	23.4417	24.9344	31.8963	0.556696	1	28.7052	79.9127	188.054	3.28216
28520	Tue Mar 28 12:26:02 2017_x000D_	23.7507	24.8249	30.7574	0.536817	1	28.7052	79.9127	188.054	3.28216
28521	Tue Mar 28 12:26:02 2017_x000D_	24.2609	24.501	31.8972	0.556712	1	28.7052	79.9127	188.054	3.28216
28522	Tue Mar 28 12:26:02 2017_x000D_	24.4623	24.2865	31.8962	0.556693	1	24.6019	79.1449	180	3.14159
28523	Tue Mar 28 12:26:02 2017_x000D_	24.8717	24.0699	31.8966	0.556701	1	24.6019	79.1449	180	3.14159
28524	Tue Mar 28 12:26:02 2017_x000D_	24.8717	24.0699	31.8966	0.556701	1	24.6019	79.1449	180	3.14159
28525	Tue Mar 28 12:26:02 2017_x000D_	25.281	23.8534	31.8971	0.556709	1	24.6019	79.1449	180	3.14159
28526	Tue Mar 28 12:26:02 2017_x000D_	25.3818	23.7461	30.756	0.536794	1	21.7825	78.8489	180	3.14159
28527	Tue Mar 28 12:26:02 2017_x000D_	25.6869	23.5307	29.2512	0.51053	1	21.7825	78.8489	180	3.14159
28528	Tue Mar 28 12:26:02 2017_x000D_	25.8915	23.4225	31.8965	0.556699	1	21.7825	78.8489	180	3.14159
28529	Tue Mar 28 12:26:02 2017_x000D_	26.0928	23.2081	31.8954	0.55668	1	21.7825	78.8489	180	3.14159
28530	Tue Mar 28 12:26:02 2017_x000D_	26.3006	23.2061	31.8969	0.556707	1	19.6153	78.5708	180	3.14159
28531	Tue Mar 28 12:26:02 2017_x000D_	26.6058	22.9907	33.4818	0.584368	1	19.6153	78.5708	180	3.14159
28532	Tue Mar 28 12:26:02 2017_x000D_	26.8072	22.7763	38.482	0.671638	1	19.6153	78.5708	180	3.14159
28533	Tue Mar 28 12:26:02 2017_x000D_	27.0119	22.668	44.6402	0.779118	1	19.6153	78.5708	180	3.14159
28534	Tue Mar 28 12:26:02 2017_x000D_	27.0155	22.7737	59.9931	1.04708	1	19.6153	78.5708	180	3.14159
28535	Tue Mar 28 12:26:02 2017_x000D_	27.0188	22.8796	66.8275	1.16636	1	18.5266	78.5408	180	3.14159
28536	Tue Mar 28 12:26:02 2017_x000D_	27.0251	23.0911	85.8422	1.49823	1	18.5266	78.5408	180	3.14159
28537	Tue Mar 28 12:26:03 2017_x000D_	27.0248	23.0907	97.5858	1.70319	1	18.5266	78.5408	180	3.14159
28538	Tue Mar 28 12:26:03 2017_x000D_	27.0214	22.9845	103.922	1.81378	1	18.5266	78.5408	180	3.14159
28539	Tue Mar 28 12:26:03 2017_x000D_	27.1212	22.877	118.822	2.07383	1	14.4454	77.1171	190.003	3.31618
28540	Tue Mar 28 12:26:03 2017_x000D_	27.0137	22.7717	127.542	2.22603	1	14.4454	77.1171	190.003	3.31618
28541	Tue Mar 28 12:26:03 2017_x000D_	26.9098	22.773	133.407	2.32839	1	14.4454	77.1171	190.003	3.31618
28542	Tue Mar 28 12:26:03 2017_x000D_	26.689	22.3503	141.699	2.47312	1	14.4454	77.1171	190.003	3.31618
28543	Tue Mar 28 12:26:03 2017_x000D_	26.4748	22.1396	141.698	2.4731	1	11.4227	76.3776	182.085	3.17798
28544	Tue Mar 28 12:26:03 2017_x000D_	25.8383	21.7199	141.701	2.47314	1	11.4227	76.3776	182.085	3.17798
28545	Tue Mar 28 12:26:03 2017_x000D_	25.5167	21.4034	137.558	2.40084	1	11.4227	76.3776	182.085	3.17798
28546	Tue Mar 28 12:26:03 2017_x000D_	24.9802	20.8755	133.411	2.32846	1	11.4227	76.3776	182.085	3.17798
28547	Tue Mar 28 12:26:03 2017_x000D_	24.7686	20.7706	131.498	2.29507	1	11.4227	76.3776	182.085	3.17798
28548	Tue Mar 28 12:26:03 2017_x000D_	24.3325	20.135	126.962	2.2159	1	9.04321	75.8744	180	3.14159
28549	Tue Mar 28 12:26:03 2017_x000D_	24.1141	19.8168	125.267	2.18633	1	9.04321	75.8744	180	3.14159
28550	Tue Mar 28 12:26:03 2017_x000D_	24.0033	19.6044	122.839	2.14394	1	9.04321	75.8744	180	3.14159
28551	Tue Mar 28 12:26:03 2017_x000D_	23.5661	18.9676	122.84	2.14396	1	9.04321	75.8744	180	3.14159
28552	Tue Mar 28 12:26:03 2017_x000D_	23.344	18.5423	122.838	2.14393	1	8.38898	75.8563	195.443	3.41113
28553	Tue Mar 28 12:26:03 2017_x000D_	23.1285	18.3303	122.84	2.14397	1	8.38898	75.8563	195.443	3.41113
28554	Tue Mar 28 12:26:03 2017_x000D_	22.7981	17.7981	123.711	2.15917	1	8.38898	75.8563	195.443	3.41113
28555	Tue Mar 28 12:26:03 2017_x000D_	22.6837	17.4786	122.837	2.14392	1	8.38898	75.8563	195.443	3.41113
28556	Tue Mar 28 12:26:03 2017_x000D_	22.3531	16.9462	126.95	2.2157	1	8.84227	70.3973	189.766	3.31203
28557	Tue Mar 28 12:26:03 2017_x000D_	22.1372	16.7337	126.952	2.21573	1	8.84227	70.3973	189.766	3.31203
28558	Tue Mar 28 12:26:04 2017_x000D_	21.9212	16.521	126.953	2.21576	1	8.84227	70.3973	189.766	3.31203
28559	Tue Mar 28 12:26:04 2017_x000D_	21.5934	16.0948	129.285	2.25645	1	8.84227	70.3973	189.766	3.31203
28560	Tue Mar 28 12:26:04 2017_x000D_	21.3738	15.775	131.167	2.2893	1	10.4443	63.6493	206.561	3.60516
28561	Tue Mar 28 12:26:04 2017_x000D_	21.0456	15.3483	133.377	2.32787	1	10.4443	63.6493	206.561	3.60516
28562	Tue Mar 28 12:26:04 2017_x000D_	20.8327	15.2425	135.442	2.36392	1	10.4443	63.6493	206.561	3.60516
28563	Tue Mar 28 12:26:04 2017_x000D_	20.6162	15.0293	135.442	2.36392	1	10.4443	63.6493	206.561	3.60516
28564	Tue Mar 28 12:26:04 2017_x000D_	20.396	14.7086	133.378	2.32789	1	10.4443	63.6493	206.561	3.60516
28565	Tue Mar 28 12:26:04 2017_x000D_	20.1793	14.4953	133.379	2.3279	1	10.643	59.0476	206.561	3.60516
28566	Tue Mar 28 12:26:04 2017_x000D_	19.854	14.1752	137.504	2.39989	1	10.643	59.0476	206.561	3.60516
28567	Tue Mar 28 12:26:04 2017_x000D_	19.6371	13.9616	137.503	2.39989	1	10.643	59.0476	206.561	3.60516
28568	Tue Mar 28 12:26:04 2017_x000D_	19.5253	13.7475	135.437	2.36382	1	10.643	59.0476	206.561	3.60516
28569	Tue Mar 28 12:26:04 2017_x000D_	19.0947	13.4271	133.381	2.32793	1	11.7444	53.8085	225.979	3.94408
