# Supplementary material for: Guppies Prefer to Follow Large (Robot) Leaders Irrespective of Own Size
Source: Front Bioeng Biotechnol. 2020 May 15;8:441. doi: 10.3389/fbioe.2020.00441 (PMC7243707; doi:10.3389/fbioe.2020.00441)
Supplement: Supplementary file 3 [file Data_Sheet_1.ZIP › Raw Data/ID71.xlsx]

## Sheet: TueMar28121545201
Framenumber	Current timestamp	Robo Position x	Robo Position y	Robo Angle deg	Robo Angle rad	Fish ID	Fish Position x	Fish Position y	Fish Angle deg	Fish Angle rad	Distance_between_subjects	Mean_Distance (L300 bis L1500)	Velocity_Robo	Velocity_Fish	Mean_velocity_Robo		Fish ID	Fish Position x	Fish Position y	Fish Angle deg	Fish Angle rad	Fish ID	Fish Position x	Fish Position y	Fish Angle deg	Fish Angle rad	Fish ID	Fish Position x	Fish Position y	Fish Angle deg	Fish Angle rad	Fish ID	Fish Position x	Fish Position y	Fish Angle deg	Fish Angle rad
24867	Tue Mar 28 12:20:14 2017_x000D_	17.9218	12.8946	-71.0721	-1.24044	2	18.577	7.6508	262.838	4.58739	5.28457	35.1343	3.15902	0	11.5077	10.3743
24868	Tue Mar 28 12:20:14 2017_x000D_	18.0271	12.8942	-73.762	-1.28739	2	18.577	7.6508	262.838	4.58739	5.27216		3.15902	0
24869	Tue Mar 28 12:20:14 2017_x000D_	17.9218	12.8946	-71.0721	-1.24044	2	18.577	7.6508	262.838	4.58739	5.28457		3.23911	0
24870	Tue Mar 28 12:20:14 2017_x000D_	17.9257	13.0025	-75.9003	-1.32471	2	18.577	7.6508	262.838	4.58739	5.39119		10.2659	0
24871	Tue Mar 28 12:20:14 2017_x000D_	18.0418	13.3244	-79.3467	-1.38486	2	18.577	7.6508	262.838	4.58739	5.69879		4.57587	6.65167
24872	Tue Mar 28 12:20:14 2017_x000D_	18.1506	13.4313	-82.5171	-1.44019	2	18.5673	7.87231	266.475	4.65086	5.57459		12.8952	0
24873	Tue Mar 28 12:20:14 2017_x000D_	18.165	13.8609	-82.516	-1.44018	2	18.5673	7.87231	266.475	4.65086	6.00209		9.67743	0
24874	Tue Mar 28 12:20:14 2017_x000D_	18.1758	14.1833	-82.225	-1.4351	2	18.5673	7.87231	266.475	4.65086	6.32312		13.3526	0
24875	Tue Mar 28 12:20:14 2017_x000D_	18.2951	14.6121	-79.347	-1.38487	2	18.5673	7.87231	266.475	4.65086	6.74528		12.8831	6.65167
24876	Tue Mar 28 12:20:14 2017_x000D_	18.3094	15.0413	-79.3453	-1.38484	2	18.577	7.6508	266.136	4.64494	7.39534		26.0324	0
24877	Tue Mar 28 12:20:14 2017_x000D_	18.443	15.8987	-76.5151	-1.33544	2	18.577	7.6508	266.136	4.64494	8.24899		26.6639	0
24878	Tue Mar 28 12:20:14 2017_x000D_	18.6815	16.7549	-76.516	-1.33546	2	18.577	7.6508	266.136	4.64494	9.1047		14.4709	0
24879	Tue Mar 28 12:20:14 2017_x000D_	18.9055	17.1821	-76.5192	-1.33551	2	18.577	7.6508	266.136	4.64494	9.53696		12.8562	180.785
24880	Tue Mar 28 12:20:14 2017_x000D_	18.9198	17.6104	-76.5169	-1.33547	1	13.5949	11.041	196.925	3.43699	8.45645		22.796	0
24881	Tue Mar 28 12:20:14 2017_x000D_	19.0496	18.3591	-78.8722	-1.37658	1	13.5949	11.041	196.925	3.43699	9.12734		10.2013	0
24882	Tue Mar 28 12:20:14 2017_x000D_	19.1649	18.679	-76.5166	-1.33547	1	13.5949	11.041	196.925	3.43699	9.45325		25.951	0
24883	Tue Mar 28 12:20:14 2017_x000D_	19.2982	19.5337	-79.349	-1.3849	1	13.5949	11.041	196.925	3.43699	10.23		6.41744	0
24884	Tue Mar 28 12:20:14 2017_x000D_	19.3052	19.7475	-79.3481	-1.38489	1	13.5949	11.041	196.925	3.43699	10.412		13.2866	0
24885	Tue Mar 28 12:20:14 2017_x000D_	19.4242	20.1741	-82.2357	-1.43528	1	13.5949	11.041	196.925	3.43699	10.8349		19.5615	0
24886	Tue Mar 28 12:20:15 2017_x000D_	19.55	20.8139	-79.3493	-1.38491	1	13.5949	11.041	196.925	3.43699	11.4443		12.817	0
24887	Tue Mar 28 12:20:15 2017_x000D_	19.5641	21.2409	-79.3475	-1.38488	1	13.5949	11.041	196.925	3.43699	11.8182		19.5497	0
24888	Tue Mar 28 12:20:15 2017_x000D_	19.6899	21.8803	-82.2365	-1.4353	1	13.5949	11.041	196.925	3.43699	12.4354		9.59927	0
24889	Tue Mar 28 12:20:15 2017_x000D_	19.7005	22.2001	-82.5269	-1.44037	1	13.5949	11.041	196.925	3.43699	12.7202		22.6944	0
24890	Tue Mar 28 12:20:15 2017_x000D_	19.8295	22.9455	-79.3461	-1.38485	1	13.5949	11.041	196.925	3.43699	13.4383		10.1636	0
24891	Tue Mar 28 12:20:15 2017_x000D_	19.9447	23.2641	-82.5295	-1.44041	1	13.5949	11.041	196.925	3.43699	13.774		9.59917	0
24892	Tue Mar 28 12:20:15 2017_x000D_	19.9552	23.5839	-82.2373	-1.43531	1	13.5949	11.041	196.925	3.43699	14.0633		19.1774	0
24893	Tue Mar 28 12:20:15 2017_x000D_	19.9763	24.2228	-82.2357	-1.43528	1	13.5949	11.041	196.925	3.43699	14.6452		13.2232	0
24894	Tue Mar 28 12:20:15 2017_x000D_	20.0946	24.6474	-79.3447	-1.38483	1	13.5949	11.041	196.925	3.43699	15.0791		7.18474	0
24895	Tue Mar 28 12:20:15 2017_x000D_	20.2062	24.8593	-82.2392	-1.43535	1	13.5949	11.041	196.925	3.43699	15.3184		19.1593	0
24896	Tue Mar 28 12:20:15 2017_x000D_	20.2271	25.4976	-82.2376	-1.43532	1	13.5949	11.041	196.925	3.43699	15.9053		12.7659	0
24897	Tue Mar 28 12:20:15 2017_x000D_	20.2411	25.9229	-82.2365	-1.4353	1	13.5949	11.041	196.925	3.43699	16.2986		17.256	0
24898	Tue Mar 28 12:20:15 2017_x000D_	20.4672	26.4518	-82.5321	-1.44046	1	13.5949	11.041	196.925	3.43699	16.8737		10.0056	0
24899	Tue Mar 28 12:20:15 2017_x000D_	20.3732	26.7718	-79.3416	-1.38477	1	13.5949	11.041	196.925	3.43699	17.129		16.3093	0
24900	Tue Mar 28 12:20:15 2017_x000D_	20.4951	27.3016	-82.53	-1.44042	1	13.5949	11.041	196.925	3.43699	17.6641		9.56609	0
24901	Tue Mar 28 12:20:15 2017_x000D_	20.5055	27.6203	-82.2373	-1.43531	1	13.5949	11.041	196.925	3.43699	17.9619		6.37236	0
24902	Tue Mar 28 12:20:15 2017_x000D_	20.5124	27.8326	-82.2368	-1.4353	1	13.5949	11.041	196.925	3.43699	18.1607		14.3119	0
24903	Tue Mar 28 12:20:15 2017_x000D_	20.7349	28.2546	-82.2409	-1.43537	1	13.5949	11.041	196.925	3.43699	18.6357		6.36936	0
24904	Tue Mar 28 12:20:15 2017_x000D_	20.7418	28.4668	-82.2403	-1.43536	1	13.5949	11.041	196.925	3.43699	18.8345		12.7358	0
24905	Tue Mar 28 12:20:15 2017_x000D_	20.7557	28.8911	-82.2392	-1.43535	1	13.5949	11.041	196.925	3.43699	19.2329		6.36337	0
24906	Tue Mar 28 12:20:15 2017_x000D_	20.7626	29.1031	-82.2387	-1.43534	1	13.5949	11.041	196.925	3.43699	19.4323		6.36637	0
24907	Tue Mar 28 12:20:15 2017_x000D_	20.7695	29.3152	-82.2381	-1.43533	1	13.5949	11.041	196.925	3.43699	19.6321		10.1021	0
24908	Tue Mar 28 12:20:16 2017_x000D_	20.8842	29.6318	-85.323	-1.48917	1	13.5949	11.041	196.925	3.43699	19.9688		4.41868	0
24909	Tue Mar 28 12:20:16 2017_x000D_	20.7833	29.7391	-82.2371	-1.43531	1	13.5949	11.041	196.925	3.43699	20.0323		17.1871	46.5217
24910	Tue Mar 28 12:20:16 2017_x000D_	21.0087	30.2658	-77.0567	-1.34489	1	14.6442	12.1828	153.608	2.68096	19.1703		7.03879	0
24911	Tue Mar 28 12:20:16 2017_x000D_	20.9114	30.4793	-72.9386	-1.27302	1	14.6442	12.1828	153.608	2.68096	19.3401		3.18538	0
24912	Tue Mar 28 12:20:16 2017_x000D_	20.9073	30.3732	-60.8789	-1.06254	1	14.6442	12.1828	153.608	2.68096	19.2384		7.0817	0
24913	Tue Mar 28 12:20:16 2017_x000D_	20.6949	30.2702	-46.246	-0.807144	1	14.6442	12.1828	153.608	2.68096	19.0726		0.0127279	33.8039
24914	Tue Mar 28 12:20:16 2017_x000D_	20.6946	30.2705	-37.9384	-0.66215	1	14.8155	13.2965	117.276	2.04684	17.9633		9.00001	0
24915	Tue Mar 28 12:20:16 2017_x000D_	20.4788	30.0621	-16.9539	-0.295901	1	14.8155	13.2965	117.276	2.04684	17.6963		6.95876	0
24916	Tue Mar 28 12:20:16 2017_x000D_	20.2741	30.1712	-8.34415	-0.145633	1	14.8155	13.2965	117.276	2.04684	17.7356		0.025807	0
24917	Tue Mar 28 12:20:16 2017_x000D_	20.2746	30.1719	9.89835	0.172759	1	14.8155	13.2965	117.276	2.04684	17.7364		4.51475	0
24918	Tue Mar 28 12:20:16 2017_x000D_	20.3827	30.2766	19.5927	0.341957	1	14.8155	13.2965	117.276	2.04684	17.8695		0.0067082	14.7648
24919	Tue Mar 28 12:20:16 2017_x000D_	20.3829	30.2767	25.2641	0.440942	1	15.0157	13.7461	75.3081	1.31438	17.3801		6.97839	0
24920	Tue Mar 28 12:20:16 2017_x000D_	20.5885	30.1679	40.7771	0.711694	1	15.0157	13.7461	75.3081	1.31438	17.3416		8.83748	0
24921	Tue Mar 28 12:20:16 2017_x000D_	20.7902	29.9532	44.6451	0.779205	1	15.0157	13.7461	75.3081	1.31438	17.2051		24.3514	0
24922	Tue Mar 28 12:20:16 2017_x000D_	21.3981	29.4153	46.8098	0.816985	1	15.0157	13.7461	75.3081	1.31438	16.9192		13.2352	20.9169
24923	Tue Mar 28 12:20:16 2017_x000D_	21.7	29.0936	42.6382	0.744177	1	15.2062	14.4168	75.3081	1.31438	16.0492		11.3044	0
24924	Tue Mar 28 12:20:16 2017_x000D_	21.898	28.773	40.3311	0.703911	1	15.2062	14.4168	75.3081	1.31438	15.8392		26.7747	0
24925	Tue Mar 28 12:20:16 2017_x000D_	22.6095	28.2342	36.0781	0.629682	1	15.2062	14.4168	75.3081	1.31438	15.6758		11.2119	0
24926	Tue Mar 28 12:20:16 2017_x000D_	22.9147	28.0185	34.4334	0.600976	1	15.2062	14.4168	75.3081	1.31438	15.6342		15.5625	6.64524
24927	Tue Mar 28 12:20:16 2017_x000D_	23.3207	27.6956	31.9281	0.55725	1	15.1966	14.6381	79.9968	1.39621	15.3785		20.8402	0
24928	Tue Mar 28 12:20:16 2017_x000D_	23.9345	27.3703	29.2898	0.511203	1	15.1966	14.6381	79.9968	1.39621	15.4421		11.2045	0
24929	Tue Mar 28 12:20:17 2017_x000D_	24.2394	27.1546	22.4539	0.391894	1	15.1966	14.6381	79.9968	1.39621	15.4413		23.6382	0
24930	Tue Mar 28 12:20:17 2017_x000D_	24.9566	26.8283	18.6216	0.325008	1	15.1966	14.6381	79.9968	1.39621	15.616		13.8791	0
24931	Tue Mar 28 12:20:17 2017_x000D_	25.3654	26.6117	18.62	0.32498	1	15.1966	14.6381	79.9968	1.39621	15.709		22.5962	6.58525
24932	Tue Mar 28 12:20:17 2017_x000D_	26.0857	26.3915	19.5562	0.341321	1	15.416	14.645	76.9872	1.34368	15.8689		9.80174	0
24933	Tue Mar 28 12:20:17 2017_x000D_	26.3936	26.2822	21.3985	0.373474	1	15.416	14.645	76.9872	1.34368	15.9979		11.1993	0
24934	Tue Mar 28 12:20:17 2017_x000D_	26.6985	26.0668	22.4526	0.391872	1	15.416	14.645	76.9872	1.34368	16.0547		12.7874	0
24935	Tue Mar 28 12:20:17 2017_x000D_	27.1102	25.9564	25.2457	0.440621	1	15.416	14.645	76.9872	1.34368	16.2697		16.6896	19.9299
24936	Tue Mar 28 12:20:17 2017_x000D_	27.6222	25.7388	26.5212	0.462882	1	15.3871	15.3087	79.9968	1.39621	16.0775		11.1843	0
24937	Tue Mar 28 12:20:17 2017_x000D_	27.9267	25.5237	30.4856	0.532074	1	15.3871	15.3087	79.9968	1.39621	16.1737		16.679	0
24938	Tue Mar 28 12:20:17 2017_x000D_	28.4384	25.3063	31.9376	0.557416	1	15.3871	15.3087	79.9968	1.39621	16.4405		8.80574	0
24939	Tue Mar 28 12:20:17 2017_x000D_	28.6393	25.0923	31.9365	0.557397	1	15.3871	15.3087	79.9968	1.39621	16.4724		19.8874	6.58226
24940	Tue Mar 28 12:20:17 2017_x000D_	29.1446	24.6632	33.5182	0.585003	1	15.6064	15.3156	79.0736	1.38009	16.4518		9.30949	0
24941	Tue Mar 28 12:20:17 2017_x000D_	29.4549	24.66	31.9374	0.557413	1	15.6064	15.3156	79.0736	1.38009	16.7062		19.8767	0
24942	Tue Mar 28 12:20:17 2017_x000D_	29.9599	24.2311	33.5193	0.585023	1	15.6064	15.3156	79.0736	1.38009	16.897		8.80369	0
24943	Tue Mar 28 12:20:17 2017_x000D_	30.1607	24.0171	33.5185	0.585008	1	15.6064	15.3156	79.0736	1.38009	16.9571		9.7751	0
24944	Tue Mar 28 12:20:17 2017_x000D_	30.4678	23.9082	34.4444	0.601168	1	15.6064	15.3156	79.0736	1.38009	17.1667		19.8702	38.2659
24945	Tue Mar 28 12:20:17 2017_x000D_	30.9726	23.4794	36.0905	0.629898	1	16.674	16.0136	55.1339	0.962268	16.1303		11.162	0
24946	Tue Mar 28 12:20:17 2017_x000D_	31.2764	23.2646	34.4435	0.601152	1	16.674	16.0136	55.1339	0.962268	16.3036		9.77228	0
24947	Tue Mar 28 12:20:17 2017_x000D_	31.5834	23.1557	33.5194	0.585023	1	16.674	16.0136	55.1339	0.962268	16.5318		19.8529	0
24948	Tue Mar 28 12:20:17 2017_x000D_	32.0877	22.7272	31.934	0.557353	1	16.674	16.0136	55.1339	0.962268	16.8123		9.76845	54.1381
24949	Tue Mar 28 12:20:17 2017_x000D_	32.3946	22.6184	30.7943	0.537462	1	18.4087	16.511	50.671	0.884375	15.2612		22.3139	0
24950	Tue Mar 28 12:20:18 2017_x000D_	33.002	22.1891	30.7934	0.537447	1	18.4087	16.511	50.671	0.884375	15.659		9.75613	0
24951	Tue Mar 28 12:20:18 2017_x000D_	33.3085	22.0804	31.9353	0.557376	1	18.4087	16.511	50.671	0.884375	15.9067		8.78673	0
24952	Tue Mar 28 12:20:18 2017_x000D_	33.5089	21.8668	31.9343	0.557358	1	18.4087	16.511	50.671	0.884375	16.0219		22.3031	41.4892
24953	Tue Mar 28 12:20:18 2017_x000D_	34.116	21.4377	31.9337	0.557348	1	19.7044	16.9945	16.9592	0.295994	15.081		6.89932	0
24954	Tue Mar 28 12:20:18 2017_x000D_	34.3192	21.33	29.2869	0.511153	1	19.7044	16.9945	16.9592	0.295994	15.2443		20.7018	0
24955	Tue Mar 28 12:20:18 2017_x000D_	34.929	21.007	31.9346	0.557364	1	19.7044	16.9945	16.9592	0.295994	15.7445		6.89526	0
24956	Tue Mar 28 12:20:18 2017_x000D_	35.1321	20.8994	29.2872	0.511158	1	19.7044	16.9945	16.9592	0.295994	15.9142		20.6884	59.198
24957	Tue Mar 28 12:20:18 2017_x000D_	35.7415	20.5766	31.9354	0.557378	1	21.6767	17.0563	0	0	14.4987		13.7865	0
24958	Tue Mar 28 12:20:18 2017_x000D_	36.1476	20.3615	31.9359	0.557387	1	21.6767	17.0563	0	0	14.8436		17.9965	0
24959	Tue Mar 28 12:20:18 2017_x000D_	36.6538	20.0396	30.7938	0.537454	1	21.6767	17.0563	0	0	15.2713		13.1631	0
24960	Tue Mar 28 12:20:18 2017_x000D_	36.954	19.7196	31.9343	0.557358	1	21.6767	17.0563	0	0	15.5077		6.8859	0
24961	Tue Mar 28 12:20:18 2017_x000D_	37.1568	19.6121	29.2852	0.511122	1	21.6767	17.0563	0	0	15.6897		12.6867	88.0246
24962	Tue Mar 28 12:20:18 2017_x000D_	37.5654	19.5031	31.9362	0.557392	1	24.5542	16.4825	0	0	13.3572		15.4481	0
24963	Tue Mar 28 12:20:18 2017_x000D_	37.9682	19.1823	29.2855	0.511128	1	24.5542	16.4825	0	0	13.683		11.1212	0
24964	Tue Mar 28 12:20:18 2017_x000D_	38.2709	18.9683	27.9087	0.487099	1	24.5542	16.4825	0	0	13.9401		16.5668	0
24965	Tue Mar 28 12:20:18 2017_x000D_	38.7793	18.7527	29.2858	0.511134	1	24.5542	16.4825	0	0	14.4051		6.88044	35.6132
24966	Tue Mar 28 12:20:18 2017_x000D_	38.982	18.6454	31.9365	0.557397	1	25.6691	16.0748	0	0	13.5588		15.4397	0
24967	Tue Mar 28 12:20:18 2017_x000D_	39.3846	18.3248	29.2847	0.511114	1	25.6691	16.0748	0	0	13.8988		6.15614	0
24968	Tue Mar 28 12:20:18 2017_x000D_	39.5898	18.3234	29.2862	0.51114	1	25.6691	16.0748	0	0	14.1011		7.00753	0
24969	Tue Mar 28 12:20:18 2017_x000D_	39.687	18.111	27.9072	0.487072	1	25.6691	16.0748	0	0	14.165		6.15616	0
24970	Tue Mar 28 12:20:18 2017_x000D_	39.8922	18.1095	27.9087	0.487099	1	25.6691	16.0748	0	0	14.3679		11.1195	41.7844
24971	Tue Mar 28 12:20:18 2017_x000D_	40.1949	17.8956	29.285	0.511119	1	27.003	15.674	345.308	6.02676	13.3777		6.87249	0
24972	Tue Mar 28 12:20:19 2017_x000D_	40.3973	17.7883	26.497	0.46246	1	27.003	15.674	345.308	6.02676	13.5601		13.7342	0
24973	Tue Mar 28 12:20:19 2017_x000D_	40.8018	17.5739	18.5419	0.323617	1	27.003	15.674	345.308	6.02676	13.929		3.18419	0
24974	Tue Mar 28 12:20:19 2017_x000D_	40.7989	17.4678	9.66634	0.168709	1	27.003	15.674	345.308	6.02676	13.912		3.099	92.0798
24975	Tue Mar 28 12:20:19 2017_x000D_	40.6956	17.4678	-8.40014	-0.14661	1	29.7003	14.2093	0	0	11.468		3.07502	0
24976	Tue Mar 28 12:20:19 2017_x000D_	40.5931	17.4682	-14.7495	-0.257428	1	29.7003	14.2093	0	0	11.3699		0.027	0
24977	Tue Mar 28 12:20:19 2017_x000D_	40.5931	17.4673	-33.0468	-0.576776	1	29.7003	14.2093	0	0	11.3696		3.09309	0
24978	Tue Mar 28 12:20:19 2017_x000D_	40.6962	17.4665	-42.9206	-0.749106	1	29.7003	14.2093	0	0	11.4682		0.0127279	44.4152
24979	Tue Mar 28 12:20:19 2017_x000D_	40.6965	17.4662	-51.2072	-0.893735	1	31.0439	13.5875	345.308	6.02676	10.4027		4.46328	0
24980	Tue Mar 28 12:20:19 2017_x000D_	40.802	17.5711	-62.9463	-1.09862	1	31.0439	13.5875	345.308	6.02676	10.5399		4.47175	0
24981	Tue Mar 28 12:20:19 2017_x000D_	40.9076	17.6763	-71.6717	-1.25091	1	31.0439	13.5875	345.308	6.02676	10.6776		7.12176	0
24982	Tue Mar 28 12:20:19 2017_x000D_	41.0158	17.8876	-79.9182	-1.39484	1	31.0439	13.5875	345.308	6.02676	10.8595		9.95606	0
24983	Tue Mar 28 12:20:19 2017_x000D_	40.9212	18.2057	-83.0627	-1.44972	1	31.0439	13.5875	345.308	6.02676	10.9036		22.4914	50.377
24984	Tue Mar 28 12:20:19 2017_x000D_	41.0421	18.9456	-85.6709	-1.49524	1	32.6065	12.9726	346.987	6.05607	10.3362		12.6878	0
24985	Tue Mar 28 12:20:19 2017_x000D_	41.0525	19.3684	-85.6704	-1.49523	1	32.6065	12.9726	346.987	6.05607	10.5944		10.0389	0
24986	Tue Mar 28 12:20:19 2017_x000D_	41.1626	19.6844	-83.0642	-1.44974	1	32.6065	12.9726	346.987	6.05607	10.8745		22.1886	0
24987	Tue Mar 28 12:20:19 2017_x000D_	41.1806	20.4238	-77.0953	-1.34557	1	32.6065	12.9726	346.987	6.05607	11.3594		10.0266	18.8117
24988	Tue Mar 28 12:20:19 2017_x000D_	41.2906	20.7394	-75.0229	-1.3094	1	33.0644	12.5442	349.074	6.09248	11.6117		9.50995	0
24989	Tue Mar 28 12:20:19 2017_x000D_	41.2985	21.0563	-74.3378	-1.29744	1	33.0644	12.5442	349.074	6.09248	11.843		20.0571	0
24990	Tue Mar 28 12:20:19 2017_x000D_	41.5186	21.6876	-74.339	-1.29746	1	33.0644	12.5442	349.074	6.09248	12.4529		7.07611	0
24991	Tue Mar 28 12:20:19 2017_x000D_	41.626	21.8976	-71.6525	-1.25057	1	33.0644	12.5442	349.074	6.09248	12.6802		16.1615	0
24992	Tue Mar 28 12:20:19 2017_x000D_	41.741	22.4239	-68.0487	-1.18767	1	33.0644	12.5442	349.074	6.09248	13.1488		8.87774	14.8024
24993	Tue Mar 28 12:20:20 2017_x000D_	41.9506	22.6328	-68.0523	-1.18774	1	33.5122	12.337	340.841	5.9488	13.312		20.0229	0
24994	Tue Mar 28 12:20:20 2017_x000D_	42.1704	23.263	-68.0513	-1.18772	1	33.5122	12.337	340.841	5.9488	13.9407		9.99434	0
24995	Tue Mar 28 12:20:20 2017_x000D_	42.28	23.5776	-66.5176	-1.16095	1	33.5122	12.337	340.841	5.9488	14.2557		10.0153	0
24996	Tue Mar 28 12:20:20 2017_x000D_	42.39	23.8928	-68.0504	-1.1877	1	33.5122	12.337	340.841	5.9488	14.5723		17.0096	9.40693
24997	Tue Mar 28 12:20:20 2017_x000D_	42.6068	24.4167	-69.0438	-1.20504	1	33.7412	12.1228	345.308	6.02676	15.1571		11.3527	0
24998	Tue Mar 28 12:20:20 2017_x000D_	42.8186	24.7303	-68.0529	-1.18775	1	33.7412	12.1228	345.308	6.02676	15.5354		9.46168	0
24999	Tue Mar 28 12:20:20 2017_x000D_	42.8261	25.0456	-69.0432	-1.20503	1	33.7412	12.1228	345.308	6.02676	15.7967		19.9688	0
25000	Tue Mar 28 12:20:20 2017_x000D_	43.0453	25.6741	-69.0426	-1.20502	1	33.7412	12.1228	345.308	6.02676	16.4379		21.1332	46.3767
25001	Tue Mar 28 12:20:20 2017_x000D_	43.3664	26.3011	-71.6604	-1.25071	1	35.2634	12.3924	19.1586	0.334381	16.0969		9.97155	0
25002	Tue Mar 28 12:20:20 2017_x000D_	43.4757	26.615	-68.05	-1.1877	1	35.2634	12.3924	19.1586	0.334381	16.4233		9.96502	0
25003	Tue Mar 28 12:20:20 2017_x000D_	43.5852	26.9286	-71.6607	-1.25072	1	35.2634	12.3924	19.1586	0.334381	16.7497		9.96773	0
25004	Tue Mar 28 12:20:20 2017_x000D_	43.6944	27.2424	-68.049	-1.18768	1	35.2634	12.3924	19.1586	0.334381	17.0764		22.9247	0
25005	Tue Mar 28 12:20:20 2017_x000D_	43.9154	27.9739	-69.0423	-1.20501	1	35.2634	12.3924	19.1586	0.334381	17.8225		11.3045	67.3889
25006	Tue Mar 28 12:20:20 2017_x000D_	44.1264	28.2861	-68.0493	-1.18769	1	37.1824	13.56	25.5361	0.445689	16.2812		22.902	0
25007	Tue Mar 28 12:20:20 2017_x000D_	44.3471	29.0169	-69.0432	-1.20503	1	37.1824	13.56	25.5361	0.445689	17.0367		11.2887	0
25008	Tue Mar 28 12:20:20 2017_x000D_	44.5579	29.3286	-68.0497	-1.18769	1	37.1824	13.56	25.5361	0.445689	17.4082		16.0297	0
25009	Tue Mar 28 12:20:20 2017_x000D_	44.672	29.8506	-71.6641	-1.25077	1	37.1824	13.56	25.5361	0.445689	17.9298		11.2803	49.8288
25010	Tue Mar 28 12:20:20 2017_x000D_	44.8826	30.1621	-70.7843	-1.23542	1	38.6833	14.2714	25.4757	0.444635	17.0571		9.41055	0
25011	Tue Mar 28 12:20:20 2017_x000D_	44.8899	30.4757	-71.6643	-1.25078	1	38.6833	14.2714	25.4757	0.444635	17.3523		11.2695	0
25012	Tue Mar 28 12:20:20 2017_x000D_	45.1003	30.7869	-70.7843	-1.23542	1	38.6833	14.2714	25.4757	0.444635	17.7183		19.8379	0
25013	Tue Mar 28 12:20:20 2017_x000D_	45.318	31.4113	-70.7843	-1.23542	1	38.6833	14.2714	25.4757	0.444635	18.3792		9.39848	41.9131
25014	Tue Mar 28 12:20:21 2017_x000D_	45.3252	31.7245	-71.665	-1.25079	1	39.7363	15.1896	24.768	0.432284	17.4539		19.8179	0
25015	Tue Mar 28 12:20:21 2017_x000D_	45.5426	32.3483	-71.6653	-1.2508	1	39.7363	15.1896	24.768	0.432284	18.1145		6.98493	0
25016	Tue Mar 28 12:20:21 2017_x000D_	45.6488	32.5555	-69.0416	-1.205	1	39.7363	15.1896	24.768	0.432284	18.3448		19.799	0
25017	Tue Mar 28 12:20:21 2017_x000D_	45.866	33.1787	-69.0411	-1.20499	1	39.7363	15.1896	24.768	0.432284	19.0048		9.39548	0
25018	Tue Mar 28 12:20:21 2017_x000D_	45.8732	33.4918	-68.0392	-1.18751	1	39.7363	15.1896	24.768	0.432284	19.3037		18.1716	9.26437
25019	Tue Mar 28 12:20:21 2017_x000D_	46.1893	34.0085	-71.6681	-1.25084	1	39.9448	15.4174	24.768	0.432284	19.6118		6.25666	0
25020	Tue Mar 28 12:20:21 2017_x000D_	46.1941	34.217	-71.6662	-1.25081	1	39.9448	15.4174	24.768	0.432284	19.8111		8.75267	0
25021	Tue Mar 28 12:20:21 2017_x000D_	46.4014	34.4223	-71.6702	-1.25088	1	39.9448	15.4174	24.768	0.432284	20.0717		12.5042	0
25022	Tue Mar 28 12:20:21 2017_x000D_	46.4109	34.839	-71.6665	-1.25082	1	39.9448	15.4174	24.768	0.432284	20.4697		6.25059	60.335
25023	Tue Mar 28 12:20:21 2017_x000D_	46.4156	35.0473	-71.6647	-1.25079	1	41.4141	16.7907	45.7704	0.798844	18.9293		13.935	0
25024	Tue Mar 28 12:20:21 2017_x000D_	46.6276	35.4606	-71.6668	-1.25082	1	41.4141	16.7907	45.7704	0.798844	19.3842		6.24759	0
25025	Tue Mar 28 12:20:21 2017_x000D_	46.6323	35.6688	-71.665	-1.25079	1	41.4141	16.7907	45.7704	0.798844	19.586		11.2022	0
25026	Tue Mar 28 12:20:21 2017_x000D_	46.8418	35.9779	-70.7824	-1.23539	1	41.4141	16.7907	45.7704	0.798844	19.9401		6.95406	60.3075
25027	Tue Mar 28 12:20:21 2017_x000D_	46.9475	36.1842	-68.0388	-1.1875	1	42.8828	18.1633	46.2146	0.806596	18.4736		13.9055	0
25028	Tue Mar 28 12:20:21 2017_x000D_	47.1589	36.5967	-62.8475	-1.0969	1	42.8828	18.1633	46.2146	0.806596	18.9229		0	0
25029	Tue Mar 28 12:20:21 2017_x000D_	47.1589	36.5967	-62.8475	-1.0969	1	42.8828	18.1633	46.2146	0.806596	18.9229		9.36797	0
25030	Tue Mar 28 12:20:21 2017_x000D_	47.1653	36.9089	-48.7217	-0.850355	1	42.8828	18.1633	46.2146	0.806596	19.2286		3.03029	60.2757
25031	Tue Mar 28 12:20:21 2017_x000D_	47.2663	36.9075	-42.561	-0.74283	1	44.3507	19.5352	45	0.785398	17.6153		6.96065	0
25032	Tue Mar 28 12:20:21 2017_x000D_	47.3717	37.1142	-27.5234	-0.480375	1	44.3507	19.5352	45	0.785398	17.8367		4.35936	0
25033	Tue Mar 28 12:20:21 2017_x000D_	47.4749	37.2165	-23.5372	-0.410802	1	44.3507	19.5352	45	0.785398	17.9552		9.1	0
25034	Tue Mar 28 12:20:21 2017_x000D_	47.7782	37.212	-11.2334	-0.19606	1	44.3507	19.5352	45	0.785398	18.006		8.72724	0
25035	Tue Mar 28 12:20:21 2017_x000D_	47.985	37.4166	-5.19976	-0.0907529	1	44.3507	19.5352	45	0.785398	18.247		9.59514	70.9233
25036	Tue Mar 28 12:20:22 2017_x000D_	48.2858	37.3079	3.91716	0.0683674	1	45.5687	21.5614	56.9765	0.994428	15.9792		4.36364	0
25037	Tue Mar 28 12:20:22 2017_x000D_	48.3893	37.4101	7.15831	0.124936	1	45.5687	21.5614	56.9765	0.994428	16.0977		9.58872	0
25038	Tue Mar 28 12:20:22 2017_x000D_	48.6898	37.3012	9.75172	0.1702	1	45.5687	21.5614	56.9765	0.994428	16.0463		18.4145	0
25039	Tue Mar 28 12:20:22 2017_x000D_	49.2929	37.187	6.84811	0.119522	1	45.5687	21.5614	56.9765	0.994428	16.0633		12.1067	112.668
25040	Tue Mar 28 12:20:22 2017_x000D_	49.6964	37.1802	6.84924	0.119542	1	47.6075	24.7154	62.4339	1.08968	12.6386		12.0977	0
25041	Tue Mar 28 12:20:22 2017_x000D_	50.0996	37.1734	6.85037	0.119562	1	47.6075	24.7154	62.4339	1.08968	12.7048		18.3904	0
25042	Tue Mar 28 12:20:22 2017_x000D_	50.7019	37.0593	3.91477	0.0683257	1	47.6075	24.7154	62.4339	1.08968	12.7258		21.1531	0
25043	Tue Mar 28 12:20:22 2017_x000D_	51.4069	37.0472	-2.13745	-0.0373056	1	47.6075	24.7154	62.4339	1.08968	12.9038		9.05229	38.2105
25044	Tue Mar 28 12:20:22 2017_x000D_	51.7086	37.0421	-1.98306	-0.0346109	1	48.2105	25.8373	46.2894	0.807903	11.7382		12.0767	0
25045	Tue Mar 28 12:20:22 2017_x000D_	52.1111	37.0353	-1.98374	-0.0346229	1	48.2105	25.8373	46.2894	0.807903	11.8579		12.0677	0
25046	Tue Mar 28 12:20:22 2017_x000D_	52.5133	37.0286	-1.98437	-0.0346339	1	48.2105	25.8373	46.2894	0.807903	11.99		18.3744	0
25047	Tue Mar 28 12:20:22 2017_x000D_	53.1186	37.1221	0.969132	0.0169145	1	48.2105	25.8373	46.2894	0.807903	12.3059		12.0557	51.0423
25048	Tue Mar 28 12:20:22 2017_x000D_	53.5204	37.1153	0.969103	0.016914	1	49.2392	27.1925	65.232	1.13851	10.807		18.0776	0
25049	Tue Mar 28 12:20:22 2017_x000D_	54.1229	37.1051	0.969113	0.0169142	1	49.2392	27.1925	65.232	1.13851	11.0503		12.0437	0
25050	Tue Mar 28 12:20:22 2017_x000D_	54.5243	37.0983	0.969084	0.0169137	1	49.2392	27.1925	65.232	1.13851	11.2275		18.0565	0
25051	Tue Mar 28 12:20:22 2017_x000D_	55.1261	37.0882	0.969094	0.0169139	1	49.2392	27.1925	65.232	1.13851	11.5144		12.0317	0
25052	Tue Mar 28 12:20:22 2017_x000D_	55.5271	37.0814	0.969118	0.0169143	1	49.2392	27.1925	65.232	1.13851	11.7187		18.0386	18.4606
25053	Tue Mar 28 12:20:22 2017_x000D_	56.1283	37.0712	0.969127	0.0169145	1	49.6548	27.6463	45	0.785398	11.4339		12.4087	0
25054	Tue Mar 28 12:20:22 2017_x000D_	56.527	36.9611	3.92338	0.0684759	1	49.6548	27.6463	45	0.785398	11.5755		6.00687	0
25055	Tue Mar 28 12:20:22 2017_x000D_	56.7272	36.9577	3.92364	0.0684805	1	49.6548	27.6463	45	0.785398	11.6928		12.0137	0
25056	Tue Mar 28 12:20:22 2017_x000D_	57.1276	36.951	3.92427	0.0684914	1	49.6548	27.6463	45	0.785398	11.934		18.0086	23.5912
25057	Tue Mar 28 12:20:23 2017_x000D_	57.7278	36.9408	3.92515	0.0685069	1	50.0599	28.3203	75.3081	1.31438	11.5373		11.9987	0
25058	Tue Mar 28 12:20:23 2017_x000D_	58.1277	36.9341	3.92573	0.0685168	1	50.0599	28.3203	75.3081	1.31438	11.802		17.9906	0
25059	Tue Mar 28 12:20:23 2017_x000D_	58.7273	36.924	3.92666	0.0685332	1	50.0599	28.3203	75.3081	1.31438	12.2126		11.9867	0
25060	Tue Mar 28 12:20:23 2017_x000D_	59.1268	36.9173	3.92723	0.0685431	1	50.0599	28.3203	75.3081	1.31438	12.4947		18.2308	18.4521
25061	Tue Mar 28 12:20:23 2017_x000D_	59.7238	36.8038	0.962902	0.0168058	1	50.4753	28.7739	64.1474	1.11958	12.248		11.9747	0
25062	Tue Mar 28 12:20:23 2017_x000D_	60.1229	36.7971	0.962865	0.0168052	1	50.4753	28.7739	64.1474	1.11958	12.5478		5.98587	0
25063	Tue Mar 28 12:20:23 2017_x000D_	60.3224	36.7937	0.962958	0.0168068	1	50.4753	28.7739	64.1474	1.11958	12.6997		24.1314	0
25064	Tue Mar 28 12:20:23 2017_x000D_	61.1183	36.6772	3.92424	0.0684908	1	50.4753	28.7739	64.1474	1.11958	13.2565		5.97982	0
25065	Tue Mar 28 12:20:23 2017_x000D_	61.3176	36.6739	3.92455	0.0684963	1	50.4753	28.7739	64.1474	1.11958	13.4151		17.9305	90.4765
25066	Tue Mar 28 12:20:23 2017_x000D_	61.9152	36.6639	3.92547	0.0685124	1	53.0187	30.3946	58.9141	1.02824	10.8836		11.9477	0
25067	Tue Mar 28 12:20:23 2017_x000D_	62.3134	36.6572	3.92604	0.0685223	1	53.0187	30.3946	58.9141	1.02824	11.2077		17.9125	0
25068	Tue Mar 28 12:20:23 2017_x000D_	62.9104	36.6472	3.92691	0.0685374	1	53.0187	30.3946	58.9141	1.02824	11.7022		8.94426	0
25069	Tue Mar 28 12:20:23 2017_x000D_	63.2085	36.6422	3.7863	0.0660834	1	53.0187	30.3946	58.9141	1.02824	11.9526		9.47722	47.4436
25070	Tue Mar 28 12:20:23 2017_x000D_	63.5053	36.534	0.956702	0.0166976	1	54.5234	30.8813	42.0962	0.734717	10.6126		11.9266	0
25071	Tue Mar 28 12:20:23 2017_x000D_	63.9028	36.5274	0.956717	0.0166979	1	54.5234	30.8813	42.0962	0.734717	10.9477		8.93826	0
25072	Tue Mar 28 12:20:23 2017_x000D_	64.2007	36.5224	0.956753	0.0166985	1	54.5234	30.8813	42.0962	0.734717	11.2014		5.95882	0
25073	Tue Mar 28 12:20:23 2017_x000D_	64.3993	36.5191	0.95669	0.0166974	1	54.5234	30.8813	42.0962	0.734717	11.3718		11.9177	66.4957
25074	Tue Mar 28 12:20:23 2017_x000D_	64.7965	36.5124	0.956722	0.0166979	1	56.6813	31.3877	10.0032	0.174588	9.59787		5.95582	0
25075	Tue Mar 28 12:20:23 2017_x000D_	64.995	36.5091	0.956764	0.0166987	1	56.6813	31.3877	10.0032	0.174588	9.76455		12.2991	0
25076	Tue Mar 28 12:20:23 2017_x000D_	65.3935	36.6054	-1.87017	-0.0326405	1	56.6813	31.3877	10.0032	0.174588	10.1551		2.98244	0
25077	Tue Mar 28 12:20:23 2017_x000D_	65.4929	36.6037	-2.01156	-0.0351084	1	56.6813	31.3877	10.0032	0.174588	10.2397		17.8466	46.1272
25078	Tue Mar 28 12:20:24 2017_x000D_	66.0877	36.5935	-7.89572	-0.137806	1	58.1956	31.6542	7.65515	0.133608	9.31031		0.00948683	0
25079	Tue Mar 28 12:20:24 2017_x000D_	66.0876	36.5932	-13.5989	-0.237346	1	58.1956	31.6542	7.65515	0.133608	9.31007		2.97655	0
25080	Tue Mar 28 12:20:24 2017_x000D_	66.1868	36.5913	-19.9888	-0.348871	1	58.1956	31.6542	7.65515	0.133608	9.39331		4.29574	0
25081	Tue Mar 28 12:20:24 2017_x000D_	66.0861	36.4895	-29.0475	-0.506974	1	58.1956	31.6542	7.65515	0.133608	9.25419		4.28314	0
25082	Tue Mar 28 12:20:24 2017_x000D_	65.9861	36.3876	-49.2494	-0.859564	1	58.1956	31.6542	7.65515	0.133608	9.11575		3.09021	14.5433
25083	Tue Mar 28 12:20:24 2017_x000D_	65.9849	36.2846	-55.6019	-0.970437	1	58.6206	31.8874	0	0	8.5772		0.0247386	0
25084	Tue Mar 28 12:20:24 2017_x000D_	65.9857	36.2844	-75.5928	-1.31934	1	58.6206	31.8874	0	0	8.57778		2.98525	0
25085	Tue Mar 28 12:20:24 2017_x000D_	66.0852	36.2831	-83.6344	-1.4597	1	58.6206	31.8874	0	0	8.6627		9.28316	0
25086	Tue Mar 28 12:20:24 2017_x000D_	66.0901	36.5925	265.077	4.62647	1	58.6206	31.8874	0	0	8.82788		6.86115	26.8525
25087	Tue Mar 28 12:20:24 2017_x000D_	66.1925	36.797	256.648	4.47934	1	59.4811	32.1338	0	0	8.17241		6.86983	0
25088	Tue Mar 28 12:20:24 2017_x000D_	66.0965	37.0049	248.805	4.34247	1	59.4811	32.1338	0	0	8.2153		6.86837	0
25089	Tue Mar 28 12:20:24 2017_x000D_	66.0004	37.2127	243.869	4.25632	1	59.4811	32.1338	0	0	8.26417		8.58595	0
25090	Tue Mar 28 12:20:24 2017_x000D_	65.8052	37.422	238.963	4.17068	1	59.4811	32.1338	0	0	8.24374		20.5728	13.0711
25091	Tue Mar 28 12:20:24 2017_x000D_	65.5173	38.0444	241.356	4.21246	1	59.9166	32.1471	7.65515	0.133608	8.13302		11.014	0
25092	Tue Mar 28 12:20:24 2017_x000D_	65.3238	38.3564	242.738	4.23658	1	59.9166	32.1471	7.65515	0.133608	8.23366		20.5674	0
25093	Tue Mar 28 12:20:24 2017_x000D_	65.0359	38.9786	245.171	4.27904	1	59.9166	32.1471	7.65515	0.133608	8.53678		11.0114	0
25094	Tue Mar 28 12:20:24 2017_x000D_	64.8424	39.2905	246.361	4.29981	1	59.9166	32.1471	7.65515	0.133608	8.67708		19.4453	0
25095	Tue Mar 28 12:20:24 2017_x000D_	64.6537	39.9106	251.344	4.38678	1	59.9166	32.1471	7.65515	0.133608	9.09462		9.71502	14.5392
25096	Tue Mar 28 12:20:24 2017_x000D_	64.5594	40.2204	254.765	4.44648	1	60.3415	32.3802	0	0	8.90278		11.0165	0
25097	Tue Mar 28 12:20:24 2017_x000D_	64.3659	40.5325	253.965	4.43252	1	60.3415	32.3802	0	0	9.09152		6.85077	0
25098	Tue Mar 28 12:20:24 2017_x000D_	64.2699	40.7397	256.661	4.47958	1	60.3415	32.3802	0	0	9.23653		22.3885	0
25099	Tue Mar 28 12:20:24 2017_x000D_	64.083	41.4622	257.346	4.49154	1	60.3415	32.3802	0	0	9.8225		9.24417	6.537
25100	Tue Mar 28 12:20:25 2017_x000D_	64.0879	41.7703	256.66	4.47957	1	60.5593	32.3868	11.4568	0.199958	10.025		19.432	0
25101	Tue Mar 28 12:20:25 2017_x000D_	63.8994	42.39	256.661	4.47958	1	60.5593	32.3868	11.4568	0.199958	10.5461		6.1568	0
25102	Tue Mar 28 12:20:25 2017_x000D_	63.9027	42.5952	256.66	4.47957	1	60.5593	32.3868	11.4568	0.199958	10.742		20.5433	0
25103	Tue Mar 28 12:20:25 2017_x000D_	63.6152	43.2167	253.965	4.43252	1	60.5593	32.3868	11.4568	0.199958	11.2528		12.3046	118.898
25104	Tue Mar 28 12:20:25 2017_x000D_	63.6218	43.6268	253.963	4.43249	1	64.4453	33.1655	14.6918	0.256421	10.4937		19.4168	0
25105	Tue Mar 28 12:20:25 2017_x000D_	63.4334	44.246	253.963	4.43249	1	64.4453	33.1655	14.6918	0.256421	11.1266		0	0
25106	Tue Mar 28 12:20:25 2017_x000D_	63.4334	44.246	253.963	4.43249	1	64.4453	33.1655	14.6918	0.256421	11.1266		19.4065	0
25107	Tue Mar 28 12:20:25 2017_x000D_	63.2452	44.8649	253.963	4.4325	1	64.4453	33.1655	14.6918	0.256421	11.7608		13.6829	0
25108	Tue Mar 28 12:20:25 2017_x000D_	63.0536	45.2788	253.964	4.43251	1	64.4453	33.1655	14.6918	0.256421	12.193		15.3591	43.5776
25109	Tue Mar 28 12:20:25 2017_x000D_	63.062	45.7907	254.764	4.44648	1	65.7187	33.8644	27.5661	0.481119	12.2186		10.999	0
25110	Tue Mar 28 12:20:25 2017_x000D_	62.8688	46.1023	253.964	4.4325	1	65.7187	33.8644	27.5661	0.481119	12.5654		22.3303	0
25111	Tue Mar 28 12:20:25 2017_x000D_	62.6823	46.8229	254.766	4.4465	1	65.7187	33.8644	27.5661	0.481119	13.3095		9.70092	0
25112	Tue Mar 28 12:20:25 2017_x000D_	62.5883	47.1323	251.34	4.38672	1	65.7187	33.8644	27.5661	0.481119	13.6322		20.5068	43.842
25113	Tue Mar 28 12:20:25 2017_x000D_	62.3011	47.7526	253.965	4.43252	1	66.3069	35.2022	41.2196	0.719418	13.1742		12.2717	0
25114	Tue Mar 28 12:20:25 2017_x000D_	62.3079	48.1616	253.963	4.43249	1	66.3069	35.2022	41.2196	0.719418	13.5624		10.9831	0
25115	Tue Mar 28 12:20:25 2017_x000D_	62.1149	48.4727	254.767	4.44652	1	66.3069	35.2022	41.2196	0.719418	13.9169		22.3143	0
25116	Tue Mar 28 12:20:25 2017_x000D_	61.9286	49.1928	253.964	4.43251	1	66.3069	35.2022	41.2196	0.719418	14.6597		6.1299	53.0459
25117	Tue Mar 28 12:20:25 2017_x000D_	61.9321	49.3971	253.963	4.4325	1	66.4384	36.9655	41.2196	0.719418	13.2231		25.267	0
25118	Tue Mar 28 12:20:25 2017_x000D_	61.7477	50.2189	253.963	4.43249	1	66.4384	36.9655	41.2196	0.719418	14.059		8.56695	0
25119	Tue Mar 28 12:20:25 2017_x000D_	61.553	50.4278	253.964	4.43252	1	66.4384	36.9655	41.2196	0.719418	14.3213		12.2507	0
25120	Tue Mar 28 12:20:25 2017_x000D_	61.5599	50.8361	253.963	4.43249	1	66.4384	36.9655	41.2196	0.719418	14.7035		16.4627	0
25121	Tue Mar 28 12:20:26 2017_x000D_	61.3704	51.3511	254.767	4.44652	1	66.4384	36.9655	41.2196	0.719418	15.2522		10.9815	19.7786
25122	Tue Mar 28 12:20:26 2017_x000D_	61.1775	51.6622	253.965	4.43252	1	66.4062	37.624	41.2196	0.719418	14.9803		19.3447	0
25123	Tue Mar 28 12:20:26 2017_x000D_	60.9898	52.2791	253.965	4.43252	1	66.4062	37.624	41.2196	0.719418	15.624		6.1179	0
25124	Tue Mar 28 12:20:26 2017_x000D_	60.9933	52.483	253.964	4.43251	1	66.4062	37.624	41.2196	0.719418	15.8142		12.6176	0
25125	Tue Mar 28 12:20:26 2017_x000D_	60.9013	52.8934	251.338	4.38667	1	66.4062	37.624	41.2196	0.719418	16.2314		16.4494	79.0996
25126	Tue Mar 28 12:20:26 2017_x000D_	60.712	53.408	252.248	4.40255	1	66.2773	40.2575	47.0949	0.821961	14.2796		9.66474	0
25127	Tue Mar 28 12:20:26 2017_x000D_	60.6182	53.7162	253.964	4.43251	1	66.2773	40.2575	47.0949	0.821961	14.6001		16.4494	0
25128	Tue Mar 28 12:20:26 2017_x000D_	60.4289	54.2308	253.08	4.41708	1	66.2773	40.2575	47.0949	0.821961	15.1478		9.16638	0
25129	Tue Mar 28 12:20:26 2017_x000D_	60.4342	54.5363	253.964	4.4325	1	66.2773	40.2575	47.0949	0.821961	15.4281		13.6345	69.0817
25130	Tue Mar 28 12:20:26 2017_x000D_	60.2432	54.9487	253.965	4.43252	1	65.5179	42.4314	105.753	1.84574	13.5833		6.11195	0
25131	Tue Mar 28 12:20:26 2017_x000D_	60.2468	55.1524	253.964	4.43251	1	65.5179	42.4314	105.753	1.84574	13.7698		10.9698	0
25132	Tue Mar 28 12:20:26 2017_x000D_	60.054	55.4631	253.08	4.41708	1	65.5179	42.4314	105.753	1.84574	14.1308		6.09996	0
25133	Tue Mar 28 12:20:26 2017_x000D_	60.0576	55.6664	254.768	4.44655	1	65.5179	42.4314	105.753	1.84574	14.3171		15.5783	41.85
25134	Tue Mar 28 12:20:26 2017_x000D_	59.9675	56.1778	256.67	4.47974	1	65.0189	43.7341	104.692	1.82722	13.4299		12.5964	0
25135	Tue Mar 28 12:20:26 2017_x000D_	59.8756	56.5875	253.963	4.4325	1	65.0189	43.7341	104.692	1.82722	13.8443		6.81054	0
25136	Tue Mar 28 12:20:26 2017_x000D_	59.7802	56.7935	256.671	4.47975	1	65.0189	43.7341	104.692	1.82722	14.071		6.8118	0
25137	Tue Mar 28 12:20:26 2017_x000D_	59.6847	56.9995	259.448	4.52823	1	65.0189	43.7341	104.692	1.82722	14.2977		15.5547	0
25138	Tue Mar 28 12:20:26 2017_x000D_	59.5946	57.5101	268.23	4.6815	1	65.0189	43.7341	104.692	1.82722	14.8054		0.0108167	35.644
25139	Tue Mar 28 12:20:26 2017_x000D_	59.5944	57.5098	-86.1916	-1.50433	1	64.5307	44.8173	104.692	1.82722	13.6186		0.00848528	0
25140	Tue Mar 28 12:20:26 2017_x000D_	59.5942	57.5096	-80.655	-1.4077	1	64.5307	44.8173	104.692	1.82722	13.6185		6.81812	0
25141	Tue Mar 28 12:20:26 2017_x000D_	59.4982	57.7156	-65.4715	-1.14269	1	64.5307	44.8173	104.692	1.82722	13.8453		4.22367	0
25142	Tue Mar 28 12:20:26 2017_x000D_	59.5985	57.8144	-56.5842	-0.987581	1	64.5307	44.8173	104.692	1.82722	13.9015		6.75401	23.8744
25143	Tue Mar 28 12:20:27 2017_x000D_	59.7007	58.015	-46.4309	-0.810372	1	64.064	45.4619	104.692	1.82722	13.2898		0.0108167	0
25144	Tue Mar 28 12:20:27 2017_x000D_	59.7004	58.0152	-38.4582	-0.671222	1	64.064	45.4619	104.692	1.82722	13.2901		8.47917	0
25145	Tue Mar 28 12:20:27 2017_x000D_	59.9018	58.2135	-25.6787	-0.448177	1	64.064	45.4619	104.692	1.82722	13.4137		4.23219	0
25146	Tue Mar 28 12:20:27 2017_x000D_	60.0024	58.3124	-21.8526	-0.3814	1	64.064	45.4619	104.692	1.82722	13.4771		9.38779	14.8042
25147	Tue Mar 28 12:20:27 2017_x000D_	60.301	58.406	-12.8156	-0.223675	1	63.8253	45.8938	104.692	1.82722	12.9991		12.2279	0
25148	Tue Mar 28 12:20:27 2017_x000D_	60.6984	58.4966	-10.0114	-0.174732	1	63.8253	45.8938	104.692	1.82722	12.9849		5.93338	0
25149	Tue Mar 28 12:20:27 2017_x000D_	60.8961	58.491	-10.0127	-0.174755	1	63.8253	45.8938	104.692	1.82722	12.9333		12.2135	0
25150	Tue Mar 28 12:20:27 2017_x000D_	61.2931	58.5812	-12.8173	-0.223705	1	63.8253	45.8938	104.692	1.82722	12.9376		24.4131	0
25151	Tue Mar 28 12:20:27 2017_x000D_	62.0866	58.7617	-12.8173	-0.223705	1	63.8253	45.8938	104.692	1.82722	12.9848		9.36435	27.2435
25152	Tue Mar 28 12:20:27 2017_x000D_	62.3846	58.8546	-16.4082	-0.286378	1	63.5653	46.7639	135	2.35619	12.1482		19.868	0
25153	Tue Mar 28 12:20:27 2017_x000D_	62.9814	59.1417	-19.1824	-0.334796	1	63.5653	46.7639	135	2.35619	12.3916		12.1823	0
25154	Tue Mar 28 12:20:27 2017_x000D_	63.3774	59.2316	-21.8673	-0.381657	1	63.5653	46.7639	135	2.35619	12.4691		18.6811	0
25155	Tue Mar 28 12:20:27 2017_x000D_	63.9718	59.4172	-21.8692	-0.381689	1	63.5653	46.7639	135	2.35619	12.6598		13.222	9.35429
25156	Tue Mar 28 12:20:27 2017_x000D_	64.3689	59.6084	-21.8681	-0.38167	1	63.3373	46.9766	97.6551	1.7044	12.6739		6.60304	0
25157	Tue Mar 28 12:20:27 2017_x000D_	64.5673	59.7037	-24.4515	-0.426759	1	63.3373	46.9766	97.6551	1.7044	12.7864		19.8195	0
25158	Tue Mar 28 12:20:27 2017_x000D_	65.1625	59.9904	-21.8659	-0.381632	1	63.3373	46.9766	97.6551	1.7044	13.1412		9.32265	0
25159	Tue Mar 28 12:20:27 2017_x000D_	65.4592	60.0828	-25.7056	-0.448647	1	63.3373	46.9766	97.6551	1.7044	13.2769		9.31388	19.7422
25160	Tue Mar 28 12:20:27 2017_x000D_	65.7555	60.1755	-21.8677	-0.381663	1	63.3054	47.6339	100.003	1.74538	12.7787		21.3086	0
25161	Tue Mar 28 12:20:27 2017_x000D_	66.3511	60.5625	-21.8627	-0.381575	1	63.3054	47.6339	100.003	1.74538	13.2825		12.1342	0
25162	Tue Mar 28 12:20:27 2017_x000D_	66.7455	60.6522	-19.1755	-0.334675	1	63.3054	47.6339	100.003	1.74538	13.4652		22.3955	0
25163	Tue Mar 28 12:20:27 2017_x000D_	67.4365	60.9347	-20.8004	-0.363035	1	63.3054	47.6339	100.003	1.74538	13.9276		9.29974	0
25164	Tue Mar 28 12:20:28 2017_x000D_	67.7324	61.0271	-19.1744	-0.334656	1	63.3054	47.6339	100.003	1.74538	14.1059		19.723	9.35429
25165	Tue Mar 28 12:20:28 2017_x000D_	68.3248	61.3122	-21.8641	-0.3816	1	63.0774	47.8466	110.492	1.92845	14.4519		9.27504	0
25166	Tue Mar 28 12:20:28 2017_x000D_	68.6199	61.4044	-18.2066	-0.317764	1	63.0774	47.8466	110.492	1.92845	14.647		12.0885	0
25167	Tue Mar 28 12:20:28 2017_x000D_	69.0129	61.4934	-20.8018	-0.36306	1	63.0774	47.8466	110.492	1.92845	14.8817		19.6974	0
25168	Tue Mar 28 12:20:28 2017_x000D_	69.6044	61.7784	-18.2048	-0.317735	1	63.0774	47.8466	110.492	1.92845	15.385		12.0726	72.8561
25169	Tue Mar 28 12:20:28 2017_x000D_	69.9969	61.8672	-20.8017	-0.363059	1	64.057	50.0688	46.6909	0.81491	13.2093		21.3147	0
25170	Tue Mar 28 12:20:28 2017_x000D_	70.684	62.048	-21.8713	-0.381726	1	64.057	50.0688	46.6909	0.81491	13.6901		10.5801	0
25171	Tue Mar 28 12:20:28 2017_x000D_	70.9795	62.2405	-20.8018	-0.363059	1	64.057	50.0688	46.6909	0.81491	14.0025		19.6423	0
25172	Tue Mar 28 12:20:28 2017_x000D_	71.5693	62.5248	-18.2014	-0.317675	1	64.057	50.0688	46.6909	0.81491	14.546		9.24301	83.1151
25173	Tue Mar 28 12:20:28 2017_x000D_	71.8635	62.6163	-21.8681	-0.38167	1	65.6875	52.3087	45	0.785398	12.0162		12.0433	0
25174	Tue Mar 28 12:20:28 2017_x000D_	72.255	62.7051	-19.1708	-0.334593	1	65.6875	52.3087	45	0.785398	12.297		10.556	0
25175	Tue Mar 28 12:20:28 2017_x000D_	72.5498	62.8972	-18.1997	-0.317644	1	65.6875	52.3087	45	0.785398	12.6177		18.4488	0
25176	Tue Mar 28 12:20:28 2017_x000D_	73.1369	63.0802	-18.2001	-0.317651	1	65.6875	52.3087	45	0.785398	13.0965		15.7122	59.6964
25177	Tue Mar 28 12:20:28 2017_x000D_	73.6265	63.2662	-19.1678	-0.334542	1	67.1428	53.6658	43.9929	0.767821	11.5847		9.2031	0
25178	Tue Mar 28 12:20:28 2017_x000D_	73.9194	63.3574	-20.8018	-0.363061	1	67.1428	53.6658	43.9929	0.767821	11.8258		9.2201	0
25179	Tue Mar 28 12:20:28 2017_x000D_	74.2128	63.4489	-19.1686	-0.334556	1	67.1428	53.6658	43.9929	0.767821	12.0704		15.6743	0
25180	Tue Mar 28 12:20:28 2017_x000D_	74.7012	63.6345	-18.1986	-0.317625	1	67.1428	53.6658	43.9929	0.767821	12.5102		6.51304	0
25181	Tue Mar 28 12:20:28 2017_x000D_	74.8968	63.7287	-20.8018	-0.36306	1	67.1428	53.6658	43.9929	0.767821	12.7038		6.51565	57.8889
25182	Tue Mar 28 12:20:28 2017_x000D_	75.0924	63.8231	-18.1966	-0.31759	1	68.836	54.5913	49.5247	0.864369	11.1521		14.8309	0
25183	Tue Mar 28 12:20:28 2017_x000D_	75.5794	63.9081	-21.8749	-0.381788	1	68.836	54.5913	49.5247	0.864369	11.5011		8.29236	0
25184	Tue Mar 28 12:20:28 2017_x000D_	75.7759	64.1025	-21.871	-0.381721	1	68.836	54.5913	49.5247	0.864369	11.7739		11.9815	0
25185	Tue Mar 28 12:20:29 2017_x000D_	76.1654	64.1908	-19.1664	-0.334517	1	68.836	54.5913	49.5247	0.864369	12.0777		6.49562	105.625
25186	Tue Mar 28 12:20:29 2017_x000D_	76.3605	64.2847	-21.8728	-0.381753	1	72.2745	55.3482	7.92011	0.138232	9.82631		11.9714	0
25187	Tue Mar 28 12:20:29 2017_x000D_	76.7497	64.3728	-19.1672	-0.33453	1	72.2745	55.3482	7.92011	0.138232	10.0733		6.49292	0
25188	Tue Mar 28 12:20:29 2017_x000D_	76.9447	64.4667	-21.8746	-0.381783	1	72.2745	55.3482	7.92011	0.138232	10.2449		9.1623	0
25189	Tue Mar 28 12:20:29 2017_x000D_	77.2363	64.5575	-23.3222	-0.407049	1	72.2745	55.3482	7.92011	0.138232	10.4609		12.9872	63.6934
25190	Tue Mar 28 12:20:29 2017_x000D_	77.6264	64.7452	-30.7826	-0.537257	1	74.1826	56.2792	9.97214	0.174047	9.13963		2.90879	0
25191	Tue Mar 28 12:20:29 2017_x000D_	77.7233	64.7418	-36.9484	-0.644871	1	74.1826	56.2792	9.97214	0.174047	9.17345		2.89031	0
25192	Tue Mar 28 12:20:29 2017_x000D_	77.627	64.7447	-46.7432	-0.815823	1	74.1826	56.2792	9.97214	0.174047	9.1394		6.74527	0
25193	Tue Mar 28 12:20:29 2017_x000D_	77.7224	64.5411	-64.5486	-1.12659	1	74.1826	56.2792	9.97214	0.174047	8.98828		4.12598	0
25194	Tue Mar 28 12:20:29 2017_x000D_	77.6249	64.4441	-73.1013	-1.27586	1	74.1826	56.2792	9.97214	0.174047	8.86087		6.64786	40.9247
25195	Tue Mar 28 12:20:29 2017_x000D_	77.7246	64.642	267.844	4.67476	1	75.4615	56.7539	8.92614	0.155791	8.20632		0.0067082	0
25196	Tue Mar 28 12:20:29 2017_x000D_	77.7247	64.6422	262.376	4.57932	1	75.4615	56.7539	8.92614	0.155791	8.20654		6.03036	0
25197	Tue Mar 28 12:20:29 2017_x000D_	77.7269	64.8432	245.013	4.27629	1	75.4615	56.7539	8.92614	0.155791	8.40052		3.00915	0
25198	Tue Mar 28 12:20:29 2017_x000D_	77.7279	64.9435	238.889	4.1694	1	75.4615	56.7539	8.92614	0.155791	8.49742		6.60777	39.4441
25199	Tue Mar 28 12:20:29 2017_x000D_	77.5351	65.05	232.885	4.06461	1	76.7511	57.0101	10.9264	0.190702	8.07803		9.52993	0
25200	Tue Mar 28 12:20:29 2017_x000D_	77.4413	65.3535	229.054	3.99775	1	76.7511	57.0101	10.9264	0.190702	8.3719		21.1238	0
25201	Tue Mar 28 12:20:29 2017_x000D_	76.9622	65.8695	225.189	3.93029	1	76.7511	57.0101	10.9264	0.190702	8.86191		27.4636	0
25202	Tue Mar 28 12:20:29 2017_x000D_	76.2906	66.4916	230.848	4.02905	1	76.7511	57.0101	10.9264	0.190702	9.49268		10.8196	14.4458
25203	Tue Mar 28 12:20:29 2017_x000D_	76.1002	66.7979	233.307	4.07198	1	77.1736	57.2411	10.5043	0.183335	9.61689		12.6773	0
25204	Tue Mar 28 12:20:29 2017_x000D_	75.8127	67.1076	232.885	4.06461	1	77.1736	57.2411	10.5043	0.183335	9.95991		24.2234	0
25205	Tue Mar 28 12:20:29 2017_x000D_	75.433	67.8202	238.89	4.16942	1	77.1736	57.2411	10.5043	0.183335	10.7213		12.6686	0
25206	Tue Mar 28 12:20:29 2017_x000D_	75.1456	68.1296	242.615	4.23444	1	77.1736	57.2411	10.5043	0.183335	11.0757		17.5127	0
25207	Tue Mar 28 12:20:30 2017_x000D_	74.8605	68.639	246.197	4.29694	1	77.1736	57.2411	10.5043	0.183335	11.6302		12.4001	14.4431
25208	Tue Mar 28 12:20:30 2017_x000D_	74.7682	69.0419	248.62	4.33924	1	77.596	57.4721	9.97214	0.174047	11.9104		13.447	0
25209	Tue Mar 28 12:20:30 2017_x000D_	74.5789	69.4482	248.621	4.33925	1	77.596	57.4721	9.97214	0.174047	12.3503		20.1619	0
25210	Tue Mar 28 12:20:30 2017_x000D_	74.2951	70.0574	251.137	4.38317	1	77.596	57.4721	9.97214	0.174047	13.011		5.99143	0
25211	Tue Mar 28 12:20:30 2017_x000D_	74.2975	70.2571	251.137	4.38316	1	77.596	57.4721	9.97214	0.174047	13.2036		21.8823	9.13905
25212	Tue Mar 28 12:20:30 2017_x000D_	74.1119	70.9625	252.038	4.39889	1	77.8017	57.6968	9.97214	0.174047	13.7693		10.8196	0
25213	Tue Mar 28 12:20:30 2017_x000D_	73.9215	71.2688	251.137	4.38317	1	77.8017	57.6968	9.97214	0.174047	14.1158		6.72026	0
25214	Tue Mar 28 12:20:30 2017_x000D_	73.827	71.4719	248.62	4.33924	1	77.8017	57.6968	9.97214	0.174047	14.3371		19.006	0
25215	Tue Mar 28 12:20:30 2017_x000D_	73.6403	72.0773	248.62	4.33923	1	77.8017	57.6968	9.97214	0.174047	14.9705		9.50919	6.50366
25216	Tue Mar 28 12:20:30 2017_x000D_	73.5469	72.3802	245.018	4.27636	1	77.585	57.6906	10.0032	0.174588	15.2345		10.8104	0
25217	Tue Mar 28 12:20:30 2017_x000D_	73.3566	72.6862	246.195	4.29691	1	77.585	57.6906	10.0032	0.174588	15.5804		16.1777	0
25218	Tue Mar 28 12:20:30 2017_x000D_	73.1688	73.1917	245.018	4.27636	1	77.585	57.6906	10.0032	0.174588	16.1179		8.44869	0
25219	Tue Mar 28 12:20:30 2017_x000D_	72.9772	73.3981	245.018	4.27637	1	77.585	57.6906	10.0032	0.174588	16.3694		20.1445	55.5941
25220	Tue Mar 28 12:20:30 2017_x000D_	72.6937	74.0068	242.612	4.23439	1	78.1472	59.4564	0	0	15.5388		5.97647	0
25221	Tue Mar 28 12:20:30 2017_x000D_	72.6962	74.206	242.612	4.23438	1	78.1472	59.4564	0	0	15.7246		16.8953	0
25222	Tue Mar 28 12:20:30 2017_x000D_	72.3131	74.6188	242.613	4.23439	1	78.1472	59.4564	0	0	16.2461		11.953	0
25223	Tue Mar 28 12:20:30 2017_x000D_	72.3183	75.0172	242.612	4.23437	1	78.1472	59.4564	0	0	16.6167		16.8931	0
25224	Tue Mar 28 12:20:30 2017_x000D_	71.9352	75.4299	242.613	4.23439	1	78.1472	59.4564	0	0	17.1389		5.97651	46.4983
25225	Tue Mar 28 12:20:30 2017_x000D_	71.9378	75.6291	242.612	4.23438	1	77.8537	60.9783	10.3013	0.179791	15.8001		8.44665	0
25226	Tue Mar 28 12:20:30 2017_x000D_	71.7463	75.8355	242.612	4.23439	1	77.8537	60.9783	10.3013	0.179791	16.0635		16.156	0
25227	Tue Mar 28 12:20:30 2017_x000D_	71.5587	76.3403	243.865	4.25625	1	77.8537	60.9783	10.3013	0.179791	16.6017		9.48934	0
25228	Tue Mar 28 12:20:31 2017_x000D_	71.4656	76.6426	245.018	4.27637	1	77.8537	60.9783	10.3013	0.179791	16.9168		4.22654	47.9637
25229	Tue Mar 28 12:20:31 2017_x000D_	71.3698	76.7459	241.248	4.21056	1	77.3438	62.4936	42.6877	0.74504	15.4537		17.4792	0
25230	Tue Mar 28 12:20:31 2017_x000D_	71.0852	77.2543	245.019	4.27638	1	77.3438	62.4936	42.6877	0.74504	16.0327		0	0
25231	Tue Mar 28 12:20:31 2017_x000D_	71.0852	77.2543	245.019	4.27638	1	77.3438	62.4936	42.6877	0.74504	16.0327		13.4135	0
25232	Tue Mar 28 12:20:31 2017_x000D_	70.8964	77.6596	245.019	4.27638	1	77.3438	62.4936	42.6877	0.74504	16.4796		6.70938	88.7824
25233	Tue Mar 28 12:20:31 2017_x000D_	70.8019	77.8623	242.612	4.23438	1	75.2852	64.6197	84.7973	1.47999	13.9809		6.70413	0
25234	Tue Mar 28 12:20:31 2017_x000D_	70.7076	78.0649	245.019	4.27638	1	75.2852	64.6197	84.7973	1.47999	14.2031		16.1588	0
25235	Tue Mar 28 12:20:31 2017_x000D_	70.52	78.5698	238.886	4.16935	1	75.2852	64.6197	84.7973	1.47999	14.7415		8.44445	0
25236	Tue Mar 28 12:20:31 2017_x000D_	70.3285	78.7761	238.886	4.16935	1	75.2852	64.6197	84.7973	1.47999	14.9991		5.9794	0
25237	Tue Mar 28 12:20:31 2017_x000D_	70.3308	78.9754	223.154	3.89478	1	75.2852	64.6197	84.7973	1.47999	15.1866		0.0134164	51.5386
25238	Tue Mar 28 12:20:31 2017_x000D_	70.3304	78.9756	215.291	3.75755	1	74.1369	65.8975	116.037	2.02522	13.6208		6.60309	0
25239	Tue Mar 28 12:20:31 2017_x000D_	70.5228	78.8687	205.307	3.58329	1	74.1369	65.8975	116.037	2.02522	13.4653		2.97605	0
25240	Tue Mar 28 12:20:31 2017_x000D_	70.5234	78.9679	190.52	3.3252	1	74.1369	65.8975	116.037	2.02522	13.5607		0.025807	0
25241	Tue Mar 28 12:20:31 2017_x000D_	70.5229	78.9672	173.896	3.03506	1	74.1369	65.8975	116.037	2.02522	13.5602		2.91768	38.4741
25242	Tue Mar 28 12:20:31 2017_x000D_	70.4257	78.9705	162.379	2.83404	1	73.4328	66.9694	135	2.35619	12.3721		2.91189	0
25243	Tue Mar 28 12:20:31 2017_x000D_	70.3287	78.974	156.115	2.72472	1	73.4328	66.9694	135	2.35619	12.3994		4.1284	0
25244	Tue Mar 28 12:20:31 2017_x000D_	70.2302	78.8779	147.488	2.57414	1	73.4328	66.9694	135	2.35619	12.3316		12.3514	0
25245	Tue Mar 28 12:20:31 2017_x000D_	69.9352	78.5907	135.846	2.37096	1	73.4328	66.9694	135	2.35619	12.1362		6.47925	23.793
25246	Tue Mar 28 12:20:31 2017_x000D_	69.7398	78.4987	129.81	2.26562	1	72.967	67.6113	134.23	2.34275	11.3556		14.6325	0
25247	Tue Mar 28 12:20:31 2017_x000D_	69.4428	78.1118	124.317	2.16973	1	72.967	67.6113	134.23	2.34275	11.0761		10.5685	0
25248	Tue Mar 28 12:20:31 2017_x000D_	69.2441	77.8209	125.866	2.19677	1	72.967	67.6113	134.23	2.34275	10.8672		25.2252	0
25249	Tue Mar 28 12:20:32 2017_x000D_	68.7476	77.1423	126.495	2.20776	1	72.967	67.6113	134.23	2.34275	10.4232		10.5835	0
25250	Tue Mar 28 12:20:32 2017_x000D_	68.5486	76.851	128.087	2.23555	1	72.967	67.6113	134.23	2.34275	10.2418		14.6717	18.6495
25251	Tue Mar 28 12:20:32 2017_x000D_	68.2505	76.4633	130.19	2.27224	1	72.5122	68.0351	133.993	2.33862	9.4444		18.7732	0
25252	Tue Mar 28 12:20:32 2017_x000D_	67.8536	75.9795	131.935	2.3027	1	72.5122	68.0351	133.993	2.33862	9.20956		10.601	0
25253	Tue Mar 28 12:20:32 2017_x000D_	67.6543	75.6877	133.809	2.33541	1	72.5122	68.0351	133.993	2.33862	9.0643		10.525	0
25254	Tue Mar 28 12:20:32 2017_x000D_	67.3586	75.4989	135.83	2.37068	1	72.5122	68.0351	133.993	2.33862	9.07017		18.8051	9.32476
25255	Tue Mar 28 12:20:32 2017_x000D_	66.961	75.0143	137.847	2.40588	1	72.2848	68.247	135	2.35619	8.61041		6.61737	0
25256	Tue Mar 28 12:20:32 2017_x000D_	66.8602	74.8181	139.727	2.4387	1	72.2848	68.247	135	2.35619	8.52089		21.0749	0
25257	Tue Mar 28 12:20:32 2017_x000D_	66.2682	74.4399	139.731	2.43877	1	72.2848	68.247	135	2.35619	8.63432		8.30161	0
25258	Tue Mar 28 12:20:32 2017_x000D_	66.0697	74.2471	139.73	2.43875	1	72.2848	68.247	135	2.35619	8.63879		17.0517	9.32476
25259	Tue Mar 28 12:20:32 2017_x000D_	65.5762	73.9651	143.609	2.50645	1	72.0574	68.4589	135	2.35619	8.50436		8.31009	0
25260	Tue Mar 28 12:20:32 2017_x000D_	65.3775	73.7721	143.608	2.50643	1	72.0574	68.4589	135	2.35619	8.53529		10.6459	0
25261	Tue Mar 28 12:20:32 2017_x000D_	65.1773	73.4791	145.849	2.54554	1	72.0574	68.4589	135	2.35619	8.51694		21.1331	0
25262	Tue Mar 28 12:20:32 2017_x000D_	64.5837	73.0998	145.849	2.54555	1	72.0574	68.4589	135	2.35619	8.79739		13.1019	13.0012
25263	Tue Mar 28 12:20:32 2017_x000D_	64.1887	72.9135	145.852	2.5456	1	71.6242	68.4466	127.836	2.23117	8.67409		16.6605	0
25264	Tue Mar 28 12:20:32 2017_x000D_	63.7903	72.5266	145.848	2.54553	1	71.6242	68.4466	127.836	2.23117	8.83269		13.1166	0
25265	Tue Mar 28 12:20:32 2017_x000D_	63.3949	72.34	145.851	2.54558	1	71.6242	68.4466	127.836	2.23117	9.10384		20.8548	0
25266	Tue Mar 28 12:20:32 2017_x000D_	62.8962	71.8557	141.877	2.47622	1	71.6242	68.4466	127.836	2.23117	9.37016		6.57155	0
25267	Tue Mar 28 12:20:32 2017_x000D_	62.6982	71.762	139.741	2.43894	1	71.6242	68.4466	127.836	2.23117	9.52184		10.6115	111.062
25268	Tue Mar 28 12:20:32 2017_x000D_	62.4001	71.5716	141.493	2.46952	1	70.4973	64.9202	180	3.14159	10.4788		12.5193	0
25269	Tue Mar 28 12:20:32 2017_x000D_	62.1007	71.2809	141.879	2.47625	1	70.4973	64.9202	180	3.14159	10.5338		16.72	0
25270	Tue Mar 28 12:20:32 2017_x000D_	61.7008	70.8927	141.876	2.47621	1	70.4973	64.9202	180	3.14159	10.6325		10.6306	0
25271	Tue Mar 28 12:20:33 2017_x000D_	61.4022	70.7019	143.603	2.50635	1	70.4973	64.9202	180	3.14159	10.7772		17.1734	61.7484
25272	Tue Mar 28 12:20:33 2017_x000D_	60.9054	70.4175	144.153	2.51595	1	69.9443	62.9376	188.118	3.28329	11.7325		8.37379	0
25273	Tue Mar 28 12:20:33 2017_x000D_	60.7051	70.2231	144.152	2.51592	1	69.9443	62.9376	188.118	3.28329	11.7661		14.7761	0
25274	Tue Mar 28 12:20:33 2017_x000D_	60.3059	69.9346	141.88	2.47628	1	69.9443	62.9376	188.118	3.28329	11.9104		6.68461	0
25275	Tue Mar 28 12:20:33 2017_x000D_	60.2037	69.7366	143.601	2.50631	1	69.9443	62.9376	188.118	3.28329	11.8788		13.1969	73.0395
25276	Tue Mar 28 12:20:33 2017_x000D_	59.806	69.5486	143.604	2.50636	1	69.6294	60.5234	180	3.14159	13.3399		4.18157	0
25277	Tue Mar 28 12:20:33 2017_x000D_	59.706	69.4515	144.15	2.5159	1	69.6294	60.5234	180	3.14159	13.3486		8.39082	0
25278	Tue Mar 28 12:20:33 2017_x000D_	59.5052	69.2568	144.149	2.51587	1	69.6294	60.5234	180	3.14159	13.3706		2.96565	0
25279	Tue Mar 28 12:20:33 2017_x000D_	59.4064	69.2601	145.839	2.54537	1	69.6294	60.5234	180	3.14159	13.4477		10.6571	0
25280	Tue Mar 28 12:20:33 2017_x000D_	59.1072	69.0686	144.152	2.51592	1	69.6294	60.5234	180	3.14159	13.555		6.69673	119.339
25281	Tue Mar 28 12:20:33 2017_x000D_	59.0047	68.8703	145.835	2.54531	1	69.1729	56.5717	180	3.14159	15.9577		13.2132	0
25282	Tue Mar 28 12:20:33 2017_x000D_	58.6064	68.6823	150.697	2.63017	1	69.1729	56.5717	180	3.14159	16.0723		8.41849	0
25283	Tue Mar 28 12:20:33 2017_x000D_	58.4048	68.4871	153.467	2.6785	1	69.1729	56.5717	180	3.14159	16.0602		10.6674	0
25284	Tue Mar 28 12:20:33 2017_x000D_	58.105	68.2959	164.805	2.87638	1	69.1729	56.5717	180	3.14159	16.1231		9.35353	92.0493
25285	Tue Mar 28 12:20:33 2017_x000D_	57.8067	68.2052	173.588	3.02968	1	69.1069	53.5041	180	3.14159	18.5423		2.95397	0
25286	Tue Mar 28 12:20:33 2017_x000D_	57.7083	68.2088	178.978	3.12376	1	69.1069	53.5041	180	3.14159	18.6053		11.851	0
25287	Tue Mar 28 12:20:33 2017_x000D_	57.3135	68.2224	196.163	3.42369	1	69.1069	53.5041	180	3.14159	18.8603		5.93141	0
25288	Tue Mar 28 12:20:33 2017_x000D_	57.1159	68.2291	201.462	3.51617	1	69.1069	53.5041	180	3.14159	18.9897		13.3916	59.3712
25289	Tue Mar 28 12:20:33 2017_x000D_	56.7247	68.4441	213.618	3.72833	1	68.9869	51.5287	180	3.14159	20.8924		4.26674	0
25290	Tue Mar 28 12:20:33 2017_x000D_	56.6279	68.5483	217.385	3.79408	1	68.9869	51.5287	180	3.14159	21.0336		15.0474	0
25291	Tue Mar 28 12:20:33 2017_x000D_	56.2383	68.8642	223.028	3.89258	1	68.9869	51.5287	180	3.14159	21.5185		12.8189	0
25292	Tue Mar 28 12:20:34 2017_x000D_	55.9472	69.177	223.297	3.89727	1	68.9869	51.5287	180	3.14159	21.943		21.6897	92.7121
25293	Tue Mar 28 12:20:34 2017_x000D_	55.3613	69.6006	227.06	3.96294	1	68.7037	48.4513	180	3.14159	25.0062		12.8274	0
25294	Tue Mar 28 12:20:34 2017_x000D_	55.07	69.9136	223.028	3.89257	1	68.7037	48.4513	180	3.14159	25.4265		8.5459	0
25295	Tue Mar 28 12:20:34 2017_x000D_	54.8759	70.1221	223.028	3.89258	1	68.7037	48.4513	180	3.14159	25.7066		21.3755	0
25296	Tue Mar 28 12:20:34 2017_x000D_	54.3905	70.6437	219.027	3.82274	1	68.7037	48.4513	180	3.14159	26.4078		10.8611	0
25297	Tue Mar 28 12:20:34 2017_x000D_	54.0971	70.8558	217.388	3.79414	1	68.7037	48.4513	180	3.14159	26.7454		10.852	19.7338
25298	Tue Mar 28 12:20:34 2017_x000D_	53.804	71.0678	219.026	3.82273	1	68.736	47.7943	188.033	3.2818	27.6518		17.552	0
25299	Tue Mar 28 12:20:34 2017_x000D_	53.3142	71.3878	215.092	3.75407	1	68.736	47.7943	188.033	3.2818	28.1866		12.8337	0
25300	Tue Mar 28 12:20:34 2017_x000D_	53.0227	71.7009	211.262	3.68722	1	68.736	47.7943	188.033	3.2818	28.6083		12.3317	0
25301	Tue Mar 28 12:20:34 2017_x000D_	52.628	71.8157	208.778	3.64387	1	68.736	47.7943	188.033	3.2818	28.9222		10.8611	151.377
25302	Tue Mar 28 12:20:34 2017_x000D_	52.3346	72.0278	210.108	3.66707	1	68.9842	42.7545	180	3.14159	33.6769		10.8719	0
25303	Tue Mar 28 12:20:34 2017_x000D_	52.0409	72.2401	208.78	3.64389	1	68.9842	42.7545	180	3.14159	34.007		16.1599	0
25304	Tue Mar 28 12:20:34 2017_x000D_	51.5489	72.4594	210.108	3.66707	1	68.9842	42.7545	180	3.14159	34.4437		9.48631	0
25305	Tue Mar 28 12:20:34 2017_x000D_	51.253	72.5709	211.26	3.68718	1	68.9842	42.7545	180	3.14159	34.6902		19.339	32.9317
25306	Tue Mar 28 12:20:34 2017_x000D_	50.765	72.9921	212.666	3.71171	1	69.0381	41.6581	180	3.14159	36.2729		6.72671	0
25307	Tue Mar 28 12:20:34 2017_x000D_	50.5685	73.1001	215.09	3.75403	1	69.0381	41.6581	180	3.14159	36.4654		20.1933	0
25308	Tue Mar 28 12:20:34 2017_x000D_	49.9785	73.4241	212.665	3.7117	1	69.0381	41.6581	180	3.14159	37.0452		8.56505	0
25309	Tue Mar 28 12:20:34 2017_x000D_	49.784	73.6331	212.666	3.71172	1	69.0381	41.6581	180	3.14159	37.3245		20.1988	0
25310	Tue Mar 28 12:20:34 2017_x000D_	49.1939	73.9573	215.089	3.75401	1	69.0381	41.6581	180	3.14159	37.9082		0	0
25311	Tue Mar 28 12:20:34 2017_x000D_	49.1939	73.9573	215.089	3.75401	1	69.0381	41.6581	180	3.14159	37.9082		20.2081	0
25312	Tue Mar 28 12:20:34 2017_x000D_	48.6035	74.2816	212.664	3.71169	1	69.0381	41.6581	180	3.14159	38.495		10.8953	0
25313	Tue Mar 28 12:20:34 2017_x000D_	48.3092	74.4944	211.262	3.68721	1	69.0381	41.6581	180	3.14159	38.8318		17.5978	0
25314	Tue Mar 28 12:20:35 2017_x000D_	47.8181	74.8152	210.11	3.66711	1	69.0381	41.6581	180	3.14159	39.366		10.8977	0
25315	Tue Mar 28 12:20:35 2017_x000D_	47.5237	75.028	208.784	3.64397	1	69.0381	41.6581	180	3.14159	39.7042		20.2271	0
25316	Tue Mar 28 12:20:35 2017_x000D_	46.9328	75.3527	211.262	3.68722	1	69.0381	41.6581	180	3.14159	40.2985		10.8953	0
25317	Tue Mar 28 12:20:35 2017_x000D_	46.6385	75.5655	212.665	3.7117	1	69.0381	41.6581	180	3.14159	40.6381		13.4936	0
25318	Tue Mar 28 12:20:35 2017_x000D_	46.2443	75.7821	212.664	3.71169	1	69.0381	41.6581	180	3.14159	41.0366		12.8593	105.5
25319	Tue Mar 28 12:20:35 2017_x000D_	45.9523	76.0959	216.677	3.78173	1	68.9936	38.1417	180	3.14159	44.4007		8.98817	0
25320	Tue Mar 28 12:20:35 2017_x000D_	45.6529	76.107	215.085	3.75395	1	68.9936	38.1417	180	3.14159	44.5663		8.57777	0
25321	Tue Mar 28 12:20:35 2017_x000D_	45.4581	76.3163	215.086	3.75396	1	68.9936	38.1417	180	3.14159	44.8466		21.8188	0
25322	Tue Mar 28 12:20:35 2017_x000D_	44.8687	76.7424	215.086	3.75396	1	68.9936	38.1417	180	3.14159	45.5195		6.75615	0
25323	Tue Mar 28 12:20:35 2017_x000D_	44.6713	76.8508	212.665	3.7117	1	68.9936	38.1417	180	3.14159	45.7162		15.1415	6.59297
25324	Tue Mar 28 12:20:35 2017_x000D_	44.2792	77.1686	215.086	3.75397	1	69.0044	37.9222	180	3.14159	46.3855		6.75878	0
25325	Tue Mar 28 12:20:35 2017_x000D_	44.0817	77.277	212.666	3.71172	1	69.0044	37.9222	180	3.14159	46.5826		15.1457	0
25326	Tue Mar 28 12:20:35 2017_x000D_	43.6895	77.5949	215.086	3.75397	1	69.0044	37.9222	180	3.14159	47.0613		6.76023	0
25327	Tue Mar 28 12:20:35 2017_x000D_	43.492	77.7034	212.666	3.71172	1	69.0044	37.9222	180	3.14159	47.2591		8.58406	13.1859
25328	Tue Mar 28 12:20:35 2017_x000D_	43.297	77.9128	212.667	3.71174	1	69.026	37.4832	180	3.14159	47.9222		13.5219	0
25329	Tue Mar 28 12:20:35 2017_x000D_	42.902	78.1299	212.667	3.71173	1	69.026	37.4832	180	3.14159	48.3179		6.00433	0
25330	Tue Mar 28 12:20:35 2017_x000D_	42.702	78.1375	212.665	3.71171	1	69.026	37.4832	180	3.14159	48.4327		19.4291	0
25331	Tue Mar 28 12:20:35 2017_x000D_	42.2115	78.5604	206.204	3.59894	1	69.026	37.4832	180	3.14159	49.0546		9.55198	13.1829
25332	Tue Mar 28 12:20:35 2017_x000D_	41.9136	78.6728	202.479	3.53393	1	69.0476	37.0443	180	3.14159	49.6909		10.9395	0
25333	Tue Mar 28 12:20:35 2017_x000D_	41.6177	78.8859	185.086	3.23036	1	69.0476	37.0443	180	3.14159	50.0312		6.70619	0
25334	Tue Mar 28 12:20:35 2017_x000D_	41.4147	78.7923	176.437	3.07941	1	69.0476	37.0443	180	3.14159	50.0647		6.76786	0
25335	Tue Mar 28 12:20:36 2017_x000D_	41.2168	78.9006	168.018	2.93247	1	69.0476	37.0443	180	3.14159	50.2643		12.37	6.59596
25336	Tue Mar 28 12:20:36 2017_x000D_	40.8136	78.8143	152.784	2.66659	1	69.0584	36.8247	180	3.14159	50.6053		4.24201	0
25337	Tue Mar 28 12:20:36 2017_x000D_	40.711	78.717	148.874	2.59834	1	69.0584	36.8247	180	3.14159	50.582		6.70326	0
25338	Tue Mar 28 12:20:36 2017_x000D_	40.5082	78.6232	138.611	2.41921	1	69.0584	36.8247	180	3.14159	50.6185		15.021	0
25339	Tue Mar 28 12:20:36 2017_x000D_	40.1977	78.2304	128.385	2.24074	1	69.0584	36.8247	180	3.14159	50.4715		6.74772	0
25340	Tue Mar 28 12:20:36 2017_x000D_	40.0923	78.0317	122.896	2.14494	1	69.0584	36.8247	180	3.14159	50.3692		17.5533	13.1859
25341	Tue Mar 28 12:20:36 2017_x000D_	39.7789	77.5376	114.255	1.99413	1	69.08	36.3857	180	3.14159	50.5177		12.4713	0
25342	Tue Mar 28 12:20:36 2017_x000D_	39.6682	77.1369	111.638	1.94845	1	69.08	36.3857	180	3.14159	50.2565		20.2544	0
25343	Tue Mar 28 12:20:36 2017_x000D_	39.3512	76.5408	114.255	1.99412	1	69.08	36.3857	180	3.14159	49.9623		13.5092	0
25344	Tue Mar 28 12:20:36 2017_x000D_	39.1398	76.1432	114.255	1.99413	1	69.08	36.3857	180	3.14159	49.7702		12.5013	0
25345	Tue Mar 28 12:20:36 2017_x000D_	39.0286	75.7416	116.773	2.03807	1	69.08	36.3857	180	3.14159	49.5174		20.28	0
25346	Tue Mar 28 12:20:36 2017_x000D_	38.7111	75.1448	121.913	2.12778	1	69.08	36.3857	180	3.14159	49.2396		9.59898	0
25347	Tue Mar 28 12:20:36 2017_x000D_	38.6023	74.8439	122.879	2.14465	1	69.08	36.3857	180	3.14159	49.0706		10.8918	0
25348	Tue Mar 28 12:20:36 2017_x000D_	38.3932	74.5471	124.363	2.17055	1	69.08	36.3857	180	3.14159	48.9691		15.1161	19.7849
25349	Tue Mar 28 12:20:36 2017_x000D_	38.0805	74.152	126.69	2.21117	1	69.1124	35.727	180	3.14159	49.3909		10.9044	0
25350	Tue Mar 28 12:20:36 2017_x000D_	37.8711	73.8549	128.353	2.24018	1	69.1124	35.727	180	3.14159	49.2926		15.133	0
25351	Tue Mar 28 12:20:36 2017_x000D_	37.558	73.4594	130.592	2.27926	1	69.1124	35.727	180	3.14159	49.1875		10.9159	0
25352	Tue Mar 28 12:20:36 2017_x000D_	37.3485	73.1619	132.424	2.31124	1	69.1124	35.727	180	3.14159	49.095		17.6831	0
25353	Tue Mar 28 12:20:36 2017_x000D_	37.0327	72.6642	128.35	2.24013	1	69.1124	35.727	180	3.14159	48.923		10.9061	47.744
25354	Tue Mar 28 12:20:36 2017_x000D_	36.7245	72.4714	130.591	2.27925	1	68.7532	34.1766	213.219	3.72138	49.9232		6.78812	0
25355	Tue Mar 28 12:20:36 2017_x000D_	36.6183	72.2716	128.353	2.24018	1	68.7532	34.1766	213.219	3.72138	49.8385		21.89	0
25356	Tue Mar 28 12:20:37 2017_x000D_	36.1982	71.675	128.351	2.24015	1	68.7532	34.1766	213.219	3.72138	49.6584		8.5732	0
25357	Tue Mar 28 12:20:37 2017_x000D_	35.9908	71.4784	128.353	2.24018	1	68.7532	34.1766	213.219	3.72138	49.6467		19.4502	55.9621
25358	Tue Mar 28 12:20:37 2017_x000D_	35.5728	70.9828	126.695	2.21124	1	68.187	32.3992	256.663	4.47961	50.5211		10.9584	0
25359	Tue Mar 28 12:20:37 2017_x000D_	35.3624	70.6842	128.353	2.24018	1	68.187	32.3992	256.663	4.47961	50.4301		13.6221	0
25360	Tue Mar 28 12:20:37 2017_x000D_	35.149	70.2834	128.35	2.24013	1	68.187	32.3992	256.663	4.47961	50.2665		8.59647	0
25361	Tue Mar 28 12:20:37 2017_x000D_	34.9411	70.0862	128.351	2.24015	1	68.187	32.3992	256.663	4.47961	50.2553		8.5944	35.2657
25362	Tue Mar 28 12:20:37 2017_x000D_	34.7332	69.8891	128.353	2.24018	1	67.8058	31.2872	252.809	4.41235	50.8321		8.60071	0
25363	Tue Mar 28 12:20:37 2017_x000D_	34.5252	69.6918	128.354	2.24021	1	67.8058	31.2872	252.809	4.41235	50.8184		16.4528	0
25364	Tue Mar 28 12:20:37 2017_x000D_	34.3085	69.188	126.693	2.2112	1	67.8058	31.2872	252.809	4.41235	50.582		8.60712	0
25365	Tue Mar 28 12:20:37 2017_x000D_	34.1003	68.9906	126.694	2.21123	1	67.8058	31.2872	252.809	4.41235	50.5728		15.2408	27.09
25366	Tue Mar 28 12:20:37 2017_x000D_	33.7852	68.5921	124.379	2.17082	1	67.6314	30.4012	254.799	4.44708	51.0305		6.83806	0
25367	Tue Mar 28 12:20:37 2017_x000D_	33.6779	68.391	126.694	2.21122	1	67.6314	30.4012	254.799	4.44708	50.9516		15.2534	0
25368	Tue Mar 28 12:20:37 2017_x000D_	33.3625	67.9922	124.379	2.17083	1	67.6314	30.4012	254.799	4.44708	50.8669		3.06115	0
25369	Tue Mar 28 12:20:37 2017_x000D_	33.3597	67.8902	125.982	2.1988	1	67.6314	30.4012	254.799	4.44708	50.7934		13.6812	0
25370	Tue Mar 28 12:20:37 2017_x000D_	33.1453	67.4877	125.98	2.19876	1	67.6314	30.4012	254.799	4.44708	50.6429		4.32466	20.7447
25371	Tue Mar 28 12:20:37 2017_x000D_	33.0408	67.3884	126.69	2.21117	1	67.4461	29.735	254.597	4.44356	51.0049		6.80762	0
25372	Tue Mar 28 12:20:37 2017_x000D_	32.835	67.2928	128.349	2.2401	1	67.4461	29.735	254.597	4.44356	51.0736		6.14047	0
25373	Tue Mar 28 12:20:37 2017_x000D_	32.8292	67.0882	128.344	2.24003	1	67.4461	29.735	254.597	4.44356	50.9273		19.5708	0
25374	Tue Mar 28 12:20:37 2017_x000D_	32.4084	66.5897	138.621	2.4194	1	67.4461	29.735	254.597	4.44356	50.8518		6.82647	9.20118
25375	Tue Mar 28 12:20:37 2017_x000D_	32.202	66.4939	144.661	2.5248	1	67.2393	29.5085	246.85	4.30834	50.9464		6.83578	0
25376	Tue Mar 28 12:20:37 2017_x000D_	32.0943	66.2931	164.141	2.86481	1	67.2393	29.5085	246.85	4.30834	50.8751		6.09342	0
25377	Tue Mar 28 12:20:37 2017_x000D_	31.8913	66.2999	169.829	2.96408	1	67.2393	29.5085	246.85	4.30834	51.0205		6.80636	0
25378	Tue Mar 28 12:20:38 2017_x000D_	31.6855	66.2044	184.854	3.22631	1	67.2393	29.5085	246.85	4.30834	51.0946		6.09342	19.8147
25379	Tue Mar 28 12:20:38 2017_x000D_	31.4825	66.2112	196.664	3.43243	1	67.2716	28.8488	265.805	4.63918	51.7379		3.04052	0
25380	Tue Mar 28 12:20:38 2017_x000D_	31.3812	66.2144	203.201	3.54653	1	67.2716	28.8488	265.805	4.63918	51.8103		13.6703	0
25381	Tue Mar 28 12:20:38 2017_x000D_	30.981	66.4323	216.487	3.7784	1	67.2716	28.8488	265.805	4.63918	52.2449		4.33428	0
25382	Tue Mar 28 12:20:38 2017_x000D_	30.8824	66.5379	220.636	3.85083	1	67.2716	28.8488	265.805	4.63918	52.3893		9.6535	0
25383	Tue Mar 28 12:20:38 2017_x000D_	30.5807	66.6498	233.282	4.07153	1	67.2716	28.8488	265.805	4.63918	52.6796		11.0766	9.20541
25384	Tue Mar 28 12:20:38 2017_x000D_	30.3863	66.9637	235.064	4.10263	1	67.0647	28.6222	254.506	4.44197	53.0601		22.1616	0
25385	Tue Mar 28 12:20:38 2017_x000D_	29.9973	67.5917	235.064	4.10263	1	67.0647	28.6222	254.506	4.44197	53.783		13.0262	0
25386	Tue Mar 28 12:20:38 2017_x000D_	29.701	67.9091	231.036	4.03234	1	67.0647	28.6222	254.506	4.44197	54.2172		21.7118	0
25387	Tue Mar 28 12:20:38 2017_x000D_	29.2071	68.4381	226.965	3.96128	1	67.0647	28.6222	254.506	4.44197	54.9409		0	0
25388	Tue Mar 28 12:20:38 2017_x000D_	29.2071	68.4381	226.965	3.96128	1	67.0647	28.6222	256.244	4.47231	54.9409		23.9892	0
25389	Tue Mar 28 12:20:38 2017_x000D_	28.7163	69.0694	224.996	3.92692	1	67.0647	28.6222	256.244	4.47231	55.7367		8.68976	0
25390	Tue Mar 28 12:20:38 2017_x000D_	28.5186	69.2811	220.641	3.85091	1	67.0647	28.6222	256.244	4.47231	56.0263		19.6516	0
25391	Tue Mar 28 12:20:38 2017_x000D_	28.0215	69.7077	218.854	3.81973	1	67.0647	28.6222	256.244	4.47231	56.6779		6.85453	14.6327
25392	Tue Mar 28 12:20:38 2017_x000D_	27.8208	69.8169	216.496	3.77857	1	66.8686	28.1756	248.945	4.34491	57.0853		17.8931	0
25393	Tue Mar 28 12:20:38 2017_x000D_	27.3203	70.1413	212.457	3.70807	1	66.8686	28.1756	248.945	4.34491	57.6644		13.7172	0
25394	Tue Mar 28 12:20:38 2017_x000D_	26.9187	70.3599	212.456	3.70807	1	66.8686	28.1756	248.945	4.34491	58.0991		17.3775	0
25395	Tue Mar 28 12:20:38 2017_x000D_	26.5234	70.7833	212.459	3.7081	1	66.8686	28.1756	248.945	4.34491	58.6784		13.7213	0
25396	Tue Mar 28 12:20:38 2017_x000D_	26.1217	71.002	212.458	3.70809	1	66.8686	28.1756	248.945	4.34491	59.1135		6.1265	61.7184
25397	Tue Mar 28 12:20:38 2017_x000D_	25.9176	71.0089	212.457	3.70807	1	64.9415	27.4554	236.743	4.13195	58.4788		17.9014	0
25398	Tue Mar 28 12:20:38 2017_x000D_	25.4169	71.3335	216.494	3.77853	1	64.9415	27.4554	236.743	4.13195	59.0549		8.69195	0
25399	Tue Mar 28 12:20:39 2017_x000D_	25.2192	71.5453	216.494	3.77854	1	64.9415	27.4554	236.743	4.13195	59.3446		8.69619	0
25400	Tue Mar 28 12:20:39 2017_x000D_	25.0214	71.7572	216.495	3.77855	1	64.9415	27.4554	236.743	4.13195	59.6344		20.6026	45.7476
25401	Tue Mar 28 12:20:39 2017_x000D_	24.4182	72.0855	218.85	3.81966	1	63.4173	27.4085	230.707	4.0266	59.304		8.69619	0
25402	Tue Mar 28 12:20:39 2017_x000D_	24.2204	72.2974	218.851	3.81967	1	63.4173	27.4085	230.707	4.0266	59.5937		19.6835	0
25403	Tue Mar 28 12:20:39 2017_x000D_	23.7225	72.7247	220.637	3.85083	1	63.4173	27.4085	230.707	4.0266	60.2431		8.69824	0
25404	Tue Mar 28 12:20:39 2017_x000D_	23.5246	72.9366	220.637	3.85084	1	63.4173	27.4085	230.707	4.0266	60.5329		11.0904	19.6113
25405	Tue Mar 28 12:20:39 2017_x000D_	23.2243	73.1522	218.851	3.81968	1	62.7639	27.3884	182.085	3.17798	60.479		15.3788	0
25406	Tue Mar 28 12:20:39 2017_x000D_	22.8251	73.4738	216.496	3.77856	1	62.7639	27.3884	182.085	3.17798	60.9834		11.0862	0
25407	Tue Mar 28 12:20:39 2017_x000D_	22.5249	73.6893	218.237	3.80895	1	62.7639	27.3884	182.085	3.17798	61.3429		19.7027	0
25408	Tue Mar 28 12:20:39 2017_x000D_	22.0265	74.117	216.496	3.77858	1	62.7639	27.3884	182.085	3.17798	61.9927		11.0922	0
25409	Tue Mar 28 12:20:39 2017_x000D_	21.7262	74.3327	218.237	3.80895	1	62.7639	27.3884	182.085	3.17798	62.3527		17.9463	9.21389
25410	Tue Mar 28 12:20:39 2017_x000D_	21.2243	74.6582	218.85	3.81966	1	62.5568	27.1616	180	3.14159	62.9627		8.70672	0
25411	Tue Mar 28 12:20:39 2017_x000D_	21.0262	74.8703	218.851	3.81967	1	62.5568	27.1616	180	3.14159	63.2528		17.9488	0
25412	Tue Mar 28 12:20:39 2017_x000D_	20.5242	75.1958	218.236	3.80894	1	62.5568	27.1616	180	3.14159	63.8281		8.70877	0
25413	Tue Mar 28 12:20:39 2017_x000D_	20.326	75.4079	218.236	3.80894	1	62.5568	27.1616	180	3.14159	64.1182		11.1072	6.53709
25414	Tue Mar 28 12:20:39 2017_x000D_	20.0253	75.6239	216.497	3.77858	1	62.339	27.1549	180	3.14159	64.3404		15.398	0
25415	Tue Mar 28 12:20:39 2017_x000D_	19.6256	75.9459	218.85	3.81966	1	62.339	27.1549	180	3.14159	64.8459		6.88949	0
25416	Tue Mar 28 12:20:39 2017_x000D_	19.4239	76.0557	216.496	3.77858	1	62.339	27.1549	180	3.14159	65.0615		8.71096	0
25417	Tue Mar 28 12:20:39 2017_x000D_	19.2257	76.2679	216.497	3.77859	1	62.339	27.1549	180	3.14159	65.3517		15.4046	9.37754
25418	Tue Mar 28 12:20:39 2017_x000D_	18.8258	76.59	218.85	3.81966	1	62.1105	27.3682	177.915	3.10521	65.5466		9.74544	0
25419	Tue Mar 28 12:20:39 2017_x000D_	18.5215	76.7037	218.235	3.80893	1	62.1105	27.3682	177.915	3.10521	65.8331		13.0749	0
25420	Tue Mar 28 12:20:40 2017_x000D_	18.224	77.0222	218.85	3.81965	1	62.1105	27.3682	177.915	3.10521	66.2687		11.1096	0
25421	Tue Mar 28 12:20:40 2017_x000D_	17.9232	77.2382	220.634	3.85078	1	62.1105	27.3682	177.915	3.10521	66.6298		4.36396	9.21168
25422	Tue Mar 28 12:20:40 2017_x000D_	17.8239	77.3445	216.497	3.77859	1	61.9034	27.1415	180	3.14159	66.8083		15.413	0
25423	Tue Mar 28 12:20:40 2017_x000D_	17.4238	77.6668	218.85	3.81965	1	61.9034	27.1415	180	3.14159	67.3145		3.08	0
25424	Tue Mar 28 12:20:40 2017_x000D_	17.3212	77.6705	220.633	3.85077	1	61.9034	27.1415	180	3.14159	67.3851		17.4472	0
25425	Tue Mar 28 12:20:40 2017_x000D_	16.9241	78.0954	212.473	3.70835	1	61.9034	27.1415	180	3.14159	67.9664		6.90433	0
25426	Tue Mar 28 12:20:40 2017_x000D_	16.722	78.2055	209.916	3.66372	1	61.9034	27.1415	180	3.14159	68.1828		9.7644	9.37754
25427	Tue Mar 28 12:20:40 2017_x000D_	16.4171	78.3194	205.999	3.59537	1	61.6749	27.3548	180	3.14159	68.1591		11.1343	0
25428	Tue Mar 28 12:20:40 2017_x000D_	16.1155	78.5357	199.598	3.48364	1	61.6749	27.3548	180	3.14159	68.5211		6.91058	0
25429	Tue Mar 28 12:20:40 2017_x000D_	15.913	78.6455	185.164	3.23173	1	61.6749	27.3548	180	3.14159	68.7378		3.09799	0
25430	Tue Mar 28 12:20:40 2017_x000D_	15.8098	78.6492	179.318	3.12969	1	61.6749	27.3548	180	3.14159	68.8093		6.1781	14.8494
25431	Tue Mar 28 12:20:40 2017_x000D_	15.604	78.6567	173.675	3.03121	1	61.4358	27.7882	182.342	3.18247	68.4701		3.08889	0
25432	Tue Mar 28 12:20:40 2017_x000D_	15.5011	78.6603	167.486	2.92318	1	61.4358	27.7882	182.342	3.18247	68.5417		12.7267	0
25433	Tue Mar 28 12:20:40 2017_x000D_	15.086	78.5728	151.797	2.64936	1	61.4358	27.7882	182.342	3.18247	68.7559		6.88207	0
25434	Tue Mar 28 12:20:40 2017_x000D_	14.9758	78.3716	145.389	2.53751	1	61.4358	27.7882	182.342	3.18247	68.682		17.979	76.2342
25435	Tue Mar 28 12:20:40 2017_x000D_	14.4504	78.0833	133.159	2.32406	1	62.6359	30.0281	130.769	2.28235	68.0525		6.88734	0
25436	Tue Mar 28 12:20:40 2017_x000D_	14.3402	77.8819	127.444	2.22432	1	62.6359	30.0281	130.769	2.28235	67.9887		11.0916	0
25437	Tue Mar 28 12:20:40 2017_x000D_	14.1237	77.5822	116.145	2.02711	1	62.6359	30.0281	130.769	2.28235	67.9325		11.1035	0
25438	Tue Mar 28 12:20:40 2017_x000D_	13.9068	77.2823	109.68	1.91427	1	62.6359	30.0281	130.769	2.28235	67.8785		6.88615	0
25439	Tue Mar 28 12:20:40 2017_x000D_	13.7965	77.081	106.885	1.86549	1	62.6359	30.0281	130.769	2.28235	67.8179		18.7314	55.2378
25440	Tue Mar 28 12:20:40 2017_x000D_	13.6713	76.4693	104.014	1.81539	1	63.878	31.3873	95.8808	1.67343	67.4767		12.7033	0
25441	Tue Mar 28 12:20:40 2017_x000D_	13.5534	76.0626	101.085	1.76426	1	63.878	31.3873	95.8808	1.67343	67.2937		9.25199	0
25442	Tue Mar 28 12:20:41 2017_x000D_	13.5423	75.7544	100.639	1.75649	1	63.878	31.3873	95.8808	1.67343	67.0979		24.8643	0
25443	Tue Mar 28 12:20:41 2017_x000D_	13.4095	74.9363	97.8062	1.70704	1	63.878	31.3873	95.8808	1.67343	66.6602		18.7756	29.2498
25444	Tue Mar 28 12:20:41 2017_x000D_	13.2838	74.3232	100.639	1.75648	1	64.2705	32.2798	57.8242	1.00922	66.0855		9.25799	0
25445	Tue Mar 28 12:20:41 2017_x000D_	13.2727	74.0148	101.081	1.7642	1	64.2705	32.2798	57.8242	1.00922	65.8983		12.7421	0
25446	Tue Mar 28 12:20:41 2017_x000D_	13.1543	73.6069	104.009	1.8153	1	64.2705	32.2798	57.8242	1.00922	65.7328		18.7997	0
25447	Tue Mar 28 12:20:41 2017_x000D_	13.0285	72.993	106.871	1.86526	1	64.2705	32.2798	57.8242	1.00922	65.447		6.18409	41.6185
25448	Tue Mar 28 12:20:41 2017_x000D_	13.021	72.787	106.87	1.86523	1	65.3157	33.192	35.9326	0.627143	65.5934		12.7565	0
25449	Tue Mar 28 12:20:41 2017_x000D_	12.9026	72.3786	109.658	1.9139	1	65.3157	33.192	35.9326	0.627143	65.4425		19.5783	0
25450	Tue Mar 28 12:20:41 2017_x000D_	12.6733	71.7676	109.658	1.9139	1	65.3157	33.192	35.9326	0.627143	65.2633		6.19009	0
25451	Tue Mar 28 12:20:41 2017_x000D_	12.6658	71.5614	109.657	1.91387	1	65.3157	33.192	35.9326	0.627143	65.1477		15.787	74.0698
25452	Tue Mar 28 12:20:41 2017_x000D_	12.5434	71.0496	113.384	1.97892	1	67.1984	34.7893	33.751	0.589066	65.5895		8.78394	0
25453	Tue Mar 28 12:20:41 2017_x000D_	12.3289	70.8503	113.388	1.97899	1	67.1984	34.7893	33.751	0.589066	65.6586		12.7858	0
25454	Tue Mar 28 12:20:41 2017_x000D_	12.2101	70.441	116.098	2.0263	1	67.1984	34.7893	33.751	0.589066	65.5344		13.8822	0
25455	Tue Mar 28 12:20:41 2017_x000D_	11.9879	70.0351	116.099	2.02631	1	67.1984	34.7893	33.751	0.589066	65.5016		6.93833	0
25456	Tue Mar 28 12:20:41 2017_x000D_	11.8769	69.8322	113.388	1.97899	1	67.1984	34.7893	33.751	0.589066	65.4864		19.639	32.4648
25457	Tue Mar 28 12:20:41 2017_x000D_	11.6469	69.2193	113.387	1.97897	1	68.036	35.4745	53.9468	0.94155	65.7149		9.82654	0
25458	Tue Mar 28 12:20:41 2017_x000D_	11.5319	68.9126	109.662	1.91396	1	68.036	35.4745	53.9468	0.94155	65.6568		6.95725	0
25459	Tue Mar 28 12:20:41 2017_x000D_	11.4205	68.7092	112.362	1.96108	1	68.036	35.4745	53.9468	0.94155	65.6495		15.8321	0
25460	Tue Mar 28 12:20:41 2017_x000D_	11.2979	68.1959	110.57	1.92982	1	68.036	35.4745	53.9468	0.94155	65.4973		9.8448	32.5542
25461	Tue Mar 28 12:20:41 2017_x000D_	11.1825	67.8887	112.359	1.96103	1	68.6452	36.3725	45.4502	0.793255	65.538		16.756	0
25462	Tue Mar 28 12:20:41 2017_x000D_	10.9559	67.3782	113.384	1.97892	1	68.6452	36.3725	45.4502	0.793255	65.4936		6.96371	0
25463	Tue Mar 28 12:20:42 2017_x000D_	10.8446	67.1745	110.572	1.92985	1	68.6452	36.3725	45.4502	0.793255	65.4956		19.698	0
25464	Tue Mar 28 12:20:42 2017_x000D_	10.6138	66.5598	110.572	1.92985	1	68.6452	36.3725	45.4502	0.793255	65.4134		0	23.3953
25465	Tue Mar 28 12:20:42 2017_x000D_	10.6138	66.5598	110.572	1.92985	1	69.2758	36.8313	70.8414	1.23642	65.7648		12.8455	0
25466	Tue Mar 28 12:20:42 2017_x000D_	10.4944	66.1486	113.382	1.97888	1	69.2758	36.8313	70.8414	1.23642	65.6868		6.97041	0
25467	Tue Mar 28 12:20:42 2017_x000D_	10.383	65.9447	110.572	1.92985	1	69.2758	36.8313	70.8414	1.23642	65.6959		12.8587	0
25468	Tue Mar 28 12:20:42 2017_x000D_	10.2634	65.5331	113.381	1.97887	1	69.2758	36.8313	70.8414	1.23642	65.6221		4.41923	0
25469	Tue Mar 28 12:20:42 2017_x000D_	10.1557	65.4326	109.666	1.91403	1	69.2758	36.8313	70.8414	1.23642	65.6751		12.4556	14.6016
25470	Tue Mar 28 12:20:42 2017_x000D_	10.1403	65.0177	109.662	1.91396	1	69.4716	37.2769	43.1703	0.753463	65.4962		6.98119	0
25471	Tue Mar 28 12:20:42 2017_x000D_	10.0287	64.8135	106.886	1.86551	1	69.4716	37.2769	43.1703	0.753463	65.5112		16.8099	0
25472	Tue Mar 28 12:20:42 2017_x000D_	9.80172	64.3012	95.0093	1.65822	1	69.4716	37.2769	43.1703	0.753463	65.5043		6.22617	0
25473	Tue Mar 28 12:20:42 2017_x000D_	9.79413	64.0938	89.2732	1.55811	1	69.4716	37.2769	43.1703	0.753463	65.4259		3.10096	14.5057
25474	Tue Mar 28 12:20:42 2017_x000D_	9.79046	63.9905	77.3454	1.34993	1	69.8955	37.5095	73.4256	1.28152	65.68		6.93255	0
25475	Tue Mar 28 12:20:42 2017_x000D_	9.88668	63.7804	61.5237	1.07379	1	69.8955	37.5095	73.4256	1.28152	65.5074		6.94284	0
25476	Tue Mar 28 12:20:42 2017_x000D_	9.98285	63.5699	55.693	0.972026	1	69.8955	37.5095	73.4256	1.28152	65.3351		11.1904	0
25477	Tue Mar 28 12:20:42 2017_x000D_	10.1788	63.2525	40.4957	0.706784	1	69.8955	37.5095	73.4256	1.28152	65.0291		4.38107	0
25478	Tue Mar 28 12:20:42 2017_x000D_	10.2784	63.1457	28.3269	0.494398	1	69.8955	37.5095	45.5733	0.795405	64.8954		13.9103	0
25479	Tue Mar 28 12:20:42 2017_x000D_	10.6864	62.9254	17.2407	0.300907	1	69.8955	37.5095	45.5733	0.795405	64.4336		9.35225	0
25480	Tue Mar 28 12:20:42 2017_x000D_	10.998	62.916	10.6768	0.186346	1	69.8955	37.5095	45.5733	0.795405	64.1436		18.9531	0
25481	Tue Mar 28 12:20:42 2017_x000D_	11.6178	62.7936	7.70927	0.134552	1	69.8955	37.5095	45.5733	0.795405	63.5262		15.8695	0
25482	Tue Mar 28 12:20:42 2017_x000D_	12.1332	62.6745	10.2335	0.178608	1	69.8955	37.5095	61.0268	1.06512	63.006		15.5888	0
25483	Tue Mar 28 12:20:42 2017_x000D_	12.6526	62.6591	10.6782	0.18637	1	69.8955	37.5095	61.0268	1.06512	62.524		12.8212	0
25484	Tue Mar 28 12:20:43 2017_x000D_	13.0639	62.543	7.7078	0.134526	1	69.8955	37.5095	61.0268	1.06512	62.1008		25.0796	0
25485	Tue Mar 28 12:20:43 2017_x000D_	13.89	62.4148	10.678	0.186365	1	69.8955	37.5095	61.0268	1.06512	61.2935		6.94224	0
25486	Tue Mar 28 12:20:43 2017_x000D_	14.0937	62.305	13.6011	0.237384	1	69.8955	37.5095	61.0268	1.06512	61.0627		21.9704	14.5057
25487	Tue Mar 28 12:20:43 2017_x000D_	14.8153	62.18	15.7581	0.27503	1	70.3194	37.7421	46.0943	0.804497	60.6458		9.33099	0
25488	Tue Mar 28 12:20:43 2017_x000D_	15.1262	62.1709	16.47	0.287457	1	70.3194	37.7421	46.0943	0.804497	60.3577		16.7076	0
25489	Tue Mar 28 12:20:43 2017_x000D_	15.6367	61.9483	17.2525	0.301113	1	70.3194	37.7421	46.0943	0.804497	59.8008		9.80534	0
25490	Tue Mar 28 12:20:43 2017_x000D_	15.9435	61.8356	19.2633	0.336207	1	70.3194	37.7421	46.0943	0.804497	59.4747		6.20961	9.18403
25491	Tue Mar 28 12:20:43 2017_x000D_	16.1504	61.8296	19.2646	0.336231	1	70.5259	37.9681	58.0995	1.01403	59.3807		9.80638	0
25492	Tue Mar 28 12:20:43 2017_x000D_	16.4572	61.7168	17.253	0.301122	1	70.5259	37.9681	58.0995	1.01403	59.0544		15.8083	0
25493	Tue Mar 28 12:20:43 2017_x000D_	16.9706	61.5981	19.2657	0.336249	1	70.5259	37.9681	58.0995	1.01403	58.5367		11.1709	0
25494	Tue Mar 28 12:20:43 2017_x000D_	17.2737	61.3818	20.1779	0.35217	1	70.5259	37.9681	58.0995	1.01403	58.1721		16.6726	6.58997
25495	Tue Mar 28 12:20:43 2017_x000D_	17.7831	61.1596	19.2626	0.336196	1	70.5151	38.1875	46.2894	0.807903	57.5185		9.30392	0
25496	Tue Mar 28 12:20:43 2017_x000D_	18.0931	61.1506	20.1792	0.352194	1	70.5151	38.1875	46.2894	0.807903	57.2308		22.5285	0
25497	Tue Mar 28 12:20:43 2017_x000D_	18.8086	60.9226	19.265	0.336238	1	70.5151	38.1875	46.2894	0.807903	56.484		8.75527	0
25498	Tue Mar 28 12:20:43 2017_x000D_	19.008	60.7095	19.2621	0.336187	1	70.5151	38.1875	46.2894	0.807903	56.2159		12.3861	0
25499	Tue Mar 28 12:20:43 2017_x000D_	19.4207	60.6976	19.2648	0.336234	1	70.5151	38.1875	46.2894	0.807903	55.8332		19.5538	26.7853
25500	Tue Mar 28 12:20:43 2017_x000D_	20.0325	60.4728	19.2646	0.33623	1	71.3735	38.4331	51.8948	0.905735	55.8717		6.91157	0
25501	Tue Mar 28 12:20:43 2017_x000D_	20.2352	60.3633	16.4636	0.287344	1	71.3735	38.4331	51.8948	0.905735	55.6422		19.5425	0
25502	Tue Mar 28 12:20:43 2017_x000D_	20.8466	60.1385	16.4626	0.287326	1	71.3735	38.4331	51.8948	0.905735	54.9917		12.7338	0
25503	Tue Mar 28 12:20:43 2017_x000D_	21.2551	60.0232	13.5883	0.23716	1	71.3735	38.4331	51.8948	0.905735	54.5709		18.7855	91.3985
25504	Tue Mar 28 12:20:43 2017_x000D_	21.8695	59.9023	16.464	0.287352	1	74.4042	38.7441	42.81	0.747175	56.6354		13.8057	0
25505	Tue Mar 28 12:20:43 2017_x000D_	22.2744	59.6836	16.4619	0.287315	1	74.4042	38.7441	42.81	0.747175	56.1781		18.7702	0
25506	Tue Mar 28 12:20:44 2017_x000D_	22.8883	59.5628	19.2664	0.336262	1	74.4042	38.7441	42.81	0.747175	55.5635		6.89552	0
25507	Tue Mar 28 12:20:44 2017_x000D_	23.0905	59.4535	16.4622	0.287319	1	74.4042	38.7441	42.81	0.747175	55.3351		12.3379	52.1516
25508	Tue Mar 28 12:20:44 2017_x000D_	23.5016	59.4419	16.4646	0.287361	1	76.1418	38.7964	1.91061	0.0333464	56.544		19.4941	0
25509	Tue Mar 28 12:20:44 2017_x000D_	24.1115	59.2177	16.4635	0.287343	1	76.1418	38.7964	1.91061	0.0333464	55.8944		9.74563	0
25510	Tue Mar 28 12:20:44 2017_x000D_	24.4164	59.1056	14.2301	0.248362	1	76.1418	38.7964	1.91061	0.0333464	55.5696		9.73615	0
25511	Tue Mar 28 12:20:44 2017_x000D_	24.721	58.9936	16.4626	0.287327	1	76.1418	38.7964	1.91061	0.0333464	55.2451		19.4741	20.5081
25512	Tue Mar 28 12:20:44 2017_x000D_	25.3303	58.7697	16.4616	0.287309	1	76.7823	39.0353	6.62297	0.115593	55.1068		6.15837	0
25513	Tue Mar 28 12:20:44 2017_x000D_	25.5355	58.764	16.4628	0.287331	1	76.7823	39.0353	6.62297	0.115593	54.9132		19.46	0
25514	Tue Mar 28 12:20:44 2017_x000D_	26.1443	58.5401	16.4618	0.287313	1	76.7823	39.0353	6.62297	0.115593	54.2646		6.15238	0
25515	Tue Mar 28 12:20:44 2017_x000D_	26.3493	58.5344	16.4631	0.287335	1	76.7823	39.0353	6.62297	0.115593	54.0713		6.15238	0
25516	Tue Mar 28 12:20:44 2017_x000D_	26.5543	58.5287	16.4643	0.287356	1	76.7823	39.0353	6.62297	0.115593	53.8781		19.4456	32.5858
25517	Tue Mar 28 12:20:44 2017_x000D_	27.1627	58.3051	16.4633	0.287339	1	77.868	39.068	0	0	54.2318		6.14638	0
25518	Tue Mar 28 12:20:44 2017_x000D_	27.3675	58.2994	16.4645	0.28736	1	77.868	39.068	0	0	54.0384		6.87277	0
25519	Tue Mar 28 12:20:44 2017_x000D_	27.569	58.1904	13.581	0.237034	1	77.868	39.068	0	0	53.8113		12.6675	0
25520	Tue Mar 28 12:20:44 2017_x000D_	27.9754	58.0758	16.4636	0.287344	1	77.868	39.068	0	0	53.3907		3.06707	0
25521	Tue Mar 28 12:20:44 2017_x000D_	28.0776	58.0731	15.7499	0.274888	1	77.868	39.068	7.56647	0.13206	53.2943		9.71541	0
25522	Tue Mar 28 12:20:44 2017_x000D_	28.3815	57.9612	13.5802	0.237019	1	77.868	39.068	7.56647	0.13206	52.9704		9.21936	0
25523	Tue Mar 28 12:20:44 2017_x000D_	28.6887	57.9529	20.1928	0.352431	1	77.868	39.068	7.56647	0.13206	52.6806		13.7413	0
25524	Tue Mar 28 12:20:44 2017_x000D_	29.0917	57.7352	25.7701	0.449772	1	77.868	39.068	7.56647	0.13206	52.2264		3.09788	6.51592
25525	Tue Mar 28 12:20:44 2017_x000D_	29.0953	57.8384	36.395	0.635212	1	78.0851	39.0745	6.62297	0.115593	52.4603		0.0108167	0
25526	Tue Mar 28 12:20:44 2017_x000D_	29.0956	57.8382	44.8029	0.781958	1	78.0851	39.0745	6.62297	0.115593	52.46		6.88662	0
25527	Tue Mar 28 12:20:45 2017_x000D_	29	58.0469	64.0188	1.11734	1	78.0851	39.0745	6.62297	0.115593	52.6241		3.09149	0
25528	Tue Mar 28 12:20:45 2017_x000D_	29.0032	58.1499	70.6326	1.23277	1	78.0851	39.0745	6.62297	0.115593	52.6584		3.07615	0
25529	Tue Mar 28 12:20:45 2017_x000D_	29.006	58.2524	88.7225	1.5485	1	78.0851	39.0745	6.62297	0.115593	52.693		3.07907	6.51601
25530	Tue Mar 28 12:20:45 2017_x000D_	29.0087	58.355	100.15	1.74795	1	78.3022	39.0811	6.62297	0.115593	52.9276		3.04924	0
25531	Tue Mar 28 12:20:45 2017_x000D_	29.1103	58.3521	115.434	2.0147	1	78.3022	39.0811	6.62297	0.115593	52.8319		0.0108167	0
25532	Tue Mar 28 12:20:45 2017_x000D_	29.11	58.3523	123.418	2.15404	1	78.3022	39.0811	6.62297	0.115593	52.8323		4.37773	0
25533	Tue Mar 28 12:20:45 2017_x000D_	29.0042	58.2518	132.283	2.30877	1	78.3022	39.0811	6.62297	0.115593	52.8943		0.0127279	9.35853
25534	Tue Mar 28 12:20:45 2017_x000D_	29.0039	58.2521	140.436	2.45107	1	78.5303	38.8683	7.25039	0.126543	53.1845		8.72359	0
25535	Tue Mar 28 12:20:45 2017_x000D_	28.7931	58.0518	153.47	2.67855	1	78.5303	38.8683	7.25039	0.126543	53.3085		6.88849	0
25536	Tue Mar 28 12:20:45 2017_x000D_	28.5854	57.9539	150.894	2.63359	1	78.5303	38.8683	7.25039	0.126543	53.4673		20.6565	0
25537	Tue Mar 28 12:20:45 2017_x000D_	27.9623	57.6609	153.471	2.67857	1	78.5303	38.8683	7.25039	0.126543	53.9471		15.4441	0
25538	Tue Mar 28 12:20:45 2017_x000D_	27.5433	57.3618	150.894	2.63359	1	78.5303	38.8683	9.97214	0.174047	54.2373		24.8909	0
25539	Tue Mar 28 12:20:45 2017_x000D_	26.8135	56.9671	144.489	2.5218	1	78.5303	38.8683	9.97214	0.174047	54.7923		13.141	0
25540	Tue Mar 28 12:20:45 2017_x000D_	26.4965	56.6648	140.45	2.45131	1	78.5303	38.8683	9.97214	0.174047	54.993		24.1852	0
25541	Tue Mar 28 12:20:45 2017_x000D_	25.8653	56.1633	134.27	2.34345	1	78.5303	38.8683	9.97214	0.174047	55.4321		11.2071	0
25542	Tue Mar 28 12:20:45 2017_x000D_	25.6503	55.8578	132.314	2.30932	1	78.5303	38.8683	9.97214	0.174047	55.5422		13.1686	0
25543	Tue Mar 28 12:20:45 2017_x000D_	25.3327	55.5548	128.299	2.23924	1	78.5303	38.8683	7.87115	0.137377	55.7532		24.2765	0
25544	Tue Mar 28 12:20:45 2017_x000D_	24.7996	54.946	125.958	2.19839	1	78.5303	38.8683	7.87115	0.137377	56.0846		8.79114	0
25545	Tue Mar 28 12:20:45 2017_x000D_	24.5875	54.7438	125.96	2.19842	1	78.5303	38.8683	7.87115	0.137377	56.2304		22.4669	0
25546	Tue Mar 28 12:20:45 2017_x000D_	24.1563	54.1315	125.96	2.19841	1	78.5303	38.8683	7.87115	0.137377	56.4756		15.5875	0
25547	Tue Mar 28 12:20:45 2017_x000D_	23.8342	53.7238	128.3	2.23926	1	78.5303	38.8683	0	0	56.6776		6.97359	0
25548	Tue Mar 28 12:20:45 2017_x000D_	23.7248	53.5187	125.959	2.19841	1	78.5303	38.8683	0	0	56.7299		19.9775	0
25549	Tue Mar 28 12:20:46 2017_x000D_	23.2959	53.0093	132.308	2.30921	1	78.5303	38.8683	0	0	57.0158		6.98294	0
25550	Tue Mar 28 12:20:46 2017_x000D_	23.1864	52.8039	130.071	2.27017	1	78.5303	38.8683	0	0	57.0714		11.2298	6.51592
25551	Tue Mar 28 12:20:46 2017_x000D_	22.8703	52.6034	132.309	2.30924	1	78.7474	38.8748	0	0	57.5389		18.2277	0
25552	Tue Mar 28 12:20:46 2017_x000D_	22.5441	52.0908	136.357	2.37987	1	78.7474	38.8748	0	0	57.7362		6.95556	0
25553	Tue Mar 28 12:20:46 2017_x000D_	22.3344	51.9919	138.464	2.41665	1	78.7474	38.8748	0	0	57.9179		15.6428	0
25554	Tue Mar 28 12:20:46 2017_x000D_	22.0111	51.5828	140.411	2.45063	1	78.7474	38.8748	0	0	58.1421		11.2396	14.4817
25555	Tue Mar 28 12:20:46 2017_x000D_	21.6948	51.382	138.463	2.41663	1	79.1705	39.1072	63.4286	1.10704	58.7718		18.19	0
25556	Tue Mar 28 12:20:46 2017_x000D_	21.168	51.0818	142.655	2.48979	1	79.1705	39.1072	63.4286	1.10704	59.2257		7.00588	0
25557	Tue Mar 28 12:20:46 2017_x000D_	21.058	50.8758	140.724	2.45609	1	79.1705	39.1072	63.4286	1.10704	59.2922		15.6369	0
25558	Tue Mar 28 12:20:46 2017_x000D_	20.6341	50.5725	138.466	2.41669	1	79.1705	39.1072	63.4286	1.10704	59.6487		11.2788	0
25559	Tue Mar 28 12:20:46 2017_x000D_	20.3167	50.371	140.416	2.45072	1	79.1705	39.1072	63.4286	1.10704	59.922		7.014	20.6793
25560	Tue Mar 28 12:20:46 2017_x000D_	20.2065	50.1648	138.466	2.41668	1	79.3545	39.7715	72.2221	1.26051	60.0542		8.86541	0
25561	Tue Mar 28 12:20:46 2017_x000D_	19.9926	49.9609	138.465	2.41667	1	79.3545	39.7715	72.2221	1.26051	60.2301		17.7435	0
25562	Tue Mar 28 12:20:46 2017_x000D_	19.5646	49.5527	138.464	2.41666	1	79.3545	39.7715	72.2221	1.26051	60.5847		6.99821	0
25563	Tue Mar 28 12:20:46 2017_x000D_	19.3538	49.4528	136.367	2.38006	1	79.3545	39.7715	72.2221	1.26051	60.7767		17.7605	39.7707
25564	Tue Mar 28 12:20:46 2017_x000D_	18.9253	49.0443	136.367	2.38006	1	78.0411	39.9516	94.7572	1.65383	59.811		4.43059	0
25565	Tue Mar 28 12:20:46 2017_x000D_	18.8184	48.9424	136.367	2.38006	1	78.0411	39.9516	94.7572	1.65383	59.9013		15.6962	0
25566	Tue Mar 28 12:20:46 2017_x000D_	18.393	48.6378	134.273	2.34351	1	78.0411	39.9516	94.7572	1.65383	60.2772		7.04526	0
25567	Tue Mar 28 12:20:46 2017_x000D_	18.2819	48.4309	136.367	2.38006	1	78.0411	39.9516	94.7572	1.65383	60.3578		7.03818	26.7569
25568	Tue Mar 28 12:20:46 2017_x000D_	18.1713	48.224	134.269	2.34343	1	77.1836	39.7063	104.583	1.82531	59.6238		11.3144	0
25569	Tue Mar 28 12:20:46 2017_x000D_	17.853	48.0217	132.023	2.30423	1	77.1836	39.7063	104.583	1.82531	59.9105		7.05055	0
25570	Tue Mar 28 12:20:47 2017_x000D_	17.7419	47.8146	134.269	2.34344	1	77.1836	39.7063	104.583	1.82531	59.9922		13.3595	0
25571	Tue Mar 28 12:20:47 2017_x000D_	17.4197	47.5072	130.107	2.2708	1	77.1836	39.7063	104.583	1.82531	60.2709		3.13976	0
25572	Tue Mar 28 12:20:47 2017_x000D_	17.4162	47.4026	132.02	2.30418	1	77.1836	39.7063	104.583	1.82531	60.2609		7.02091	33.1155
25573	Tue Mar 28 12:20:47 2017_x000D_	17.2048	47.3022	130.108	2.27081	1	76.1089	39.4543	104.583	1.82531	59.4246		15.7683	0
25574	Tue Mar 28 12:20:47 2017_x000D_	16.8788	46.8899	127.736	2.22942	1	76.1089	39.4543	104.583	1.82531	59.695		14.1235	0
25575	Tue Mar 28 12:20:47 2017_x000D_	16.6567	46.4748	119.505	2.08576	1	76.1089	39.4543	104.583	1.82531	59.8653		0	0
25576	Tue Mar 28 12:20:47 2017_x000D_	16.6567	46.4748	119.505	2.08576	1	76.1089	39.4543	104.583	1.82531	59.8653		11.3745	6.51892
25577	Tue Mar 28 12:20:47 2017_x000D_	16.4384	46.1648	107.321	1.87311	1	75.8917	39.4478	104.583	1.82531	59.8315		3.14565	0
25578	Tue Mar 28 12:20:47 2017_x000D_	16.435	46.06	100.856	1.76027	1	75.8917	39.4478	104.583	1.82531	59.8232		7.05036	0
25579	Tue Mar 28 12:20:47 2017_x000D_	16.3241	45.8528	86.0157	1.50126	1	75.8917	39.4478	104.583	1.82531	59.911		3.13676	0
25580	Tue Mar 28 12:20:47 2017_x000D_	16.3206	45.7483	79.5225	1.38793	1	75.8917	39.4478	104.583	1.82531	59.9034		9.89811	0
25581	Tue Mar 28 12:20:47 2017_x000D_	16.4138	45.4318	64.1235	1.11917	1	75.8917	39.4478	104.583	1.82531	59.7782		8.80369	6.51592
25582	Tue Mar 28 12:20:47 2017_x000D_	16.6146	45.2178	59.0777	1.0311	1	75.6746	39.4413	104.583	1.82531	59.3418		6.97573	0
25583	Tue Mar 28 12:20:47 2017_x000D_	16.711	45.0062	44.6933	0.780046	1	75.6746	39.4413	104.583	1.82531	59.2256		8.79972	0
25584	Tue Mar 28 12:20:47 2017_x000D_	16.9115	44.7921	36.1926	0.63168	1	75.6746	39.4413	104.583	1.82531	59.0062		4.39774	0
25585	Tue Mar 28 12:20:47 2017_x000D_	17.0117	44.6851	32.0819	0.559935	1	75.6746	39.4413	104.583	1.82531	58.8968		18.1244	6.51892
25586	Tue Mar 28 12:20:47 2017_x000D_	17.5206	44.3595	22.7101	0.396367	1	75.4574	39.4348	104.583	1.82531	58.1457		6.23827	0
25587	Tue Mar 28 12:20:47 2017_x000D_	17.7285	44.3553	22.7116	0.396392	1	75.4574	39.4348	104.583	1.82531	57.9382		9.82761	0
25588	Tue Mar 28 12:20:47 2017_x000D_	18.0366	44.244	18.9252	0.330307	1	75.4574	39.4348	104.583	1.82531	57.6218		23.6684	0
25589	Tue Mar 28 12:20:47 2017_x000D_	18.7534	43.9144	16.8892	0.294772	1	75.4574	39.4348	104.583	1.82531	56.8807		9.81993	6.51901
25590	Tue Mar 28 12:20:47 2017_x000D_	19.0613	43.8033	18.9234	0.330276	1	75.2402	39.4282	104.583	1.82531	56.349		25.6224	0
25591	Tue Mar 28 12:20:48 2017_x000D_	19.8848	43.5768	18.9245	0.330295	1	75.2402	39.4282	104.583	1.82531	55.5106		6.22622	0
25592	Tue Mar 28 12:20:48 2017_x000D_	20.0923	43.5727	18.9259	0.330319	1	75.2402	39.4282	104.583	1.82531	55.3034		11.1992	0
25593	Tue Mar 28 12:20:48 2017_x000D_	20.3967	43.3566	19.8488	0.346426	1	75.2402	39.4282	104.583	1.82531	54.984		18.8935	0
25594	Tue Mar 28 12:20:48 2017_x000D_	21.0155	43.2395	22.7162	0.396473	1	75.2402	39.4282	104.583	1.82531	54.3585		6.93495	55.7538
25595	Tue Mar 28 12:20:48 2017_x000D_	21.2193	43.1304	19.8501	0.34645	1	73.7744	38.2857	153.365	2.67672	52.7779		19.6132	0
25596	Tue Mar 28 12:20:48 2017_x000D_	21.8343	42.9086	25.4775	0.444667	1	73.7744	38.2857	153.365	2.67672	52.1454		6.93089	0
25597	Tue Mar 28 12:20:48 2017_x000D_	22.038	42.7996	22.716	0.396469	1	73.7744	38.2857	153.365	2.67672	51.9329		20.787	0
25598	Tue Mar 28 12:20:48 2017_x000D_	22.6491	42.473	25.4767	0.444653	1	73.7744	38.2857	153.365	2.67672	51.2965		6.93212	59.8135
25599	Tue Mar 28 12:20:48 2017_x000D_	22.8529	42.3641	28.127	0.490909	1	72.3188	36.9232	204.768	3.57388	49.7642		12.7686	0
25600	Tue Mar 28 12:20:48 2017_x000D_	23.2633	42.2513	25.4779	0.444673	1	72.3188	36.9232	204.768	3.57388	49.344		18.0713	0
25601	Tue Mar 28 12:20:48 2017_x000D_	23.7708	41.9268	29.4846	0.514603	1	72.3188	36.9232	204.768	3.57388	48.8052		11.1643	0
25602	Tue Mar 28 12:20:48 2017_x000D_	24.0742	41.7113	28.127	0.490908	1	72.3188	36.9232	204.768	3.57388	48.4816		12.7591	50.7851
25603	Tue Mar 28 12:20:48 2017_x000D_	24.4843	41.5986	25.4768	0.444653	1	71.2973	35.5733	207.748	3.62589	47.1992		20.7575	0
25604	Tue Mar 28 12:20:48 2017_x000D_	25.0945	41.2724	28.1285	0.490936	1	71.2973	35.5733	207.748	3.62589	46.553		6.91342	0
25605	Tue Mar 28 12:20:48 2017_x000D_	25.2977	41.1637	25.476	0.44464	1	71.2973	35.5733	207.748	3.62589	46.3381		20.7468	0
25606	Tue Mar 28 12:20:48 2017_x000D_	25.9076	40.8377	28.1285	0.490936	1	71.2973	35.5733	207.748	3.62589	45.694		9.77533	99.6273
25607	Tue Mar 28 12:20:48 2017_x000D_	26.2141	40.7271	26.739	0.466683	1	70.1445	32.4589	262.345	4.57878	44.7017		19.5279	0
25608	Tue Mar 28 12:20:48 2017_x000D_	26.8264	40.5062	24.3258	0.424566	1	70.1445	32.4589	262.345	4.57878	44.0592		11.156	0
25609	Tue Mar 28 12:20:48 2017_x000D_	27.1296	40.2909	25.476	0.44464	1	70.1445	32.4589	262.345	4.57878	43.7221		6.90671	0
25610	Tue Mar 28 12:20:48 2017_x000D_	27.3326	40.1823	22.7089	0.396345	1	70.1445	32.4589	262.345	4.57878	43.503		19.5212	0
25611	Tue Mar 28 12:20:48 2017_x000D_	27.9447	39.9615	22.7095	0.396355	1	70.1445	32.4589	262.345	4.57878	42.8615		6.184	67.2456
25612	Tue Mar 28 12:20:48 2017_x000D_	28.1508	39.9578	22.711	0.396382	1	69.1544	30.4479	250.841	4.37801	42.092		11.1378	0
25613	Tue Mar 28 12:20:49 2017_x000D_	28.4534	39.7427	21.6624	0.37808	1	69.1544	30.4479	250.841	4.37801	41.7488		16.6155	0
25614	Tue Mar 28 12:20:49 2017_x000D_	28.9622	39.5239	22.7093	0.396352	1	69.1544	30.4479	250.841	4.37801	41.2042		6.89859	0
25615	Tue Mar 28 12:20:49 2017_x000D_	29.165	39.4155	25.4775	0.444667	1	69.1544	30.4479	250.841	4.37801	40.9826		13.7945	97.4955
25616	Tue Mar 28 12:20:49 2017_x000D_	29.5705	39.1987	25.4772	0.444661	1	68.2176	27.336	261.074	4.5566	40.4267		6.175	0
25617	Tue Mar 28 12:20:49 2017_x000D_	29.7763	39.195	25.4787	0.444687	1	68.2176	27.336	261.074	4.5566	40.229		13.7878	0
25618	Tue Mar 28 12:20:49 2017_x000D_	30.1816	38.9783	25.4783	0.444679	1	68.2176	27.336	261.074	4.5566	39.7779		6.8933	0
25619	Tue Mar 28 12:20:49 2017_x000D_	30.3842	38.8699	22.7083	0.396334	1	68.2176	27.336	261.074	4.5566	39.5525		6.89453	97.5725
25620	Tue Mar 28 12:20:49 2017_x000D_	30.5869	38.7616	25.4779	0.444673	1	67.2802	24.2216	254.247	4.43744	39.4691		12.6928	0
25621	Tue Mar 28 12:20:49 2017_x000D_	30.9949	38.6496	22.7088	0.396344	1	67.2802	24.2216	254.247	4.43744	39.0486		6.89047	0
25622	Tue Mar 28 12:20:49 2017_x000D_	31.1975	38.5414	25.479	0.444692	1	67.2802	24.2216	254.247	4.43744	38.8203		13.7758	0
25623	Tue Mar 28 12:20:49 2017_x000D_	31.6024	38.3248	25.4787	0.444686	1	67.2802	24.2216	254.247	4.43744	38.3641		6.89047	58.593
25624	Tue Mar 28 12:20:49 2017_x000D_	31.805	38.2166	28.1362	0.491069	1	66.4952	22.4332	262.75	4.58585	38.112		9.74586	0
25625	Tue Mar 28 12:20:49 2017_x000D_	32.1106	38.1064	40.4525	0.706029	1	66.4952	22.4332	262.75	4.58585	37.7882		0.0108167	0
25626	Tue Mar 28 12:20:49 2017_x000D_	32.1109	38.1062	49.0184	0.855532	1	66.4952	22.4332	262.75	4.58585	37.7879		6.27576	0
25627	Tue Mar 28 12:20:49 2017_x000D_	32.1171	38.3153	57.4412	1.00254	1	66.4952	22.4332	262.75	4.58585	37.8694		3.07525	0
25628	Tue Mar 28 12:20:49 2017_x000D_	32.0146	38.3166	67.976	1.18641	1	66.4952	22.4332	262.75	4.58585	37.9631		4.40869	113.022
25629	Tue Mar 28 12:20:49 2017_x000D_	32.1202	38.4188	82.8074	1.44526	1	66.2425	18.6743	262.75	4.58585	39.423		3.12397	0
25630	Tue Mar 28 12:20:49 2017_x000D_	32.1228	38.5229	94.4285	1.64809	1	66.2425	18.6743	262.75	4.58585	39.473		6.27194	0
25631	Tue Mar 28 12:20:49 2017_x000D_	32.128	38.7319	112.421	1.96211	1	66.2425	18.6743	262.75	4.58585	39.5741		4.36835	0
25632	Tue Mar 28 12:20:49 2017_x000D_	32.2273	38.6254	121.444	2.1196	1	66.2425	18.6743	262.75	4.58585	39.4345		0.0234307	67.2739
25633	Tue Mar 28 12:20:49 2017_x000D_	32.2267	38.6259	137.858	2.40607	1	65.9142	16.456	264.714	4.62014	40.3281		3.13047	0
25634	Tue Mar 28 12:20:50 2017_x000D_	32.2235	38.5216	148.668	2.59475	1	65.9142	16.456	264.714	4.62014	40.2735		6.94502	0
25635	Tue Mar 28 12:20:50 2017_x000D_	32.015	38.421	159.452	2.78297	1	65.9142	16.456	264.714	4.62014	40.3933		3.08158	0
25636	Tue Mar 28 12:20:50 2017_x000D_	31.9123	38.423	166.02	2.89759	1	65.9142	16.456	264.714	4.62014	40.4806		4.42344	47.9646
25637	Tue Mar 28 12:20:50 2017_x000D_	31.8065	38.3203	169.494	2.95822	1	65.5535	14.8984	264.714	4.62014	41.0785		22.5358	0
25638	Tue Mar 28 12:20:50 2017_x000D_	31.0816	38.1233	168.905	2.94796	1	65.5535	14.8984	264.714	4.62014	41.5657		12.7735	0
25639	Tue Mar 28 12:20:50 2017_x000D_	30.6672	38.0255	166.017	2.89754	1	65.5535	14.8984	264.714	4.62014	41.8559		24.9326	0
25640	Tue Mar 28 12:20:50 2017_x000D_	29.8411	37.9346	163.213	2.84861	1	65.5535	14.8984	264.714	4.62014	42.4976		9.81679	0
25641	Tue Mar 28 12:20:50 2017_x000D_	29.5294	37.835	159.464	2.78317	1	65.5535	14.8984	264.714	4.62014	42.7062		12.7953	35.4127
25642	Tue Mar 28 12:20:50 2017_x000D_	29.1143	37.737	156.743	2.73569	1	65.1712	13.7816	265.869	4.64029	43.2893		18.2134	0
25643	Tue Mar 28 12:20:50 2017_x000D_	28.59	37.4309	152.802	2.6669	1	65.1712	13.7816	265.869	4.64029	43.56		13.9674	0
25644	Tue Mar 28 12:20:50 2017_x000D_	28.1712	37.2275	147.809	2.57976	1	65.1712	13.7816	265.869	4.64029	43.8031		11.2826	0
25645	Tue Mar 28 12:20:50 2017_x000D_	27.8557	37.0228	146.215	2.55193	1	65.1712	13.7816	265.869	4.64029	43.9613		20.0938	80.4023
25646	Tue Mar 28 12:20:50 2017_x000D_	27.3273	36.6112	144.48	2.52166	1	64.8639	11.1192	265.022	4.62551	45.3744		11.3118	0
25647	Tue Mar 28 12:20:50 2017_x000D_	27.0109	36.4061	146.213	2.5519	1	64.8639	11.1192	265.022	4.62551	45.5223		22.626	0
25648	Tue Mar 28 12:20:50 2017_x000D_	26.3782	35.9956	146.213	2.55191	1	64.8639	11.1192	265.022	4.62551	45.8256		8.91685	0
25649	Tue Mar 28 12:20:50 2017_x000D_	26.165	35.7885	146.211	2.55187	1	64.8639	11.1192	265.022	4.62551	45.8931		21.0116	67.3922
25650	Tue Mar 28 12:20:50 2017_x000D_	25.5348	35.4829	148.701	2.59531	1	64.535	8.897	263.411	4.5974	47.1998		8.9254	0
25651	Tue Mar 28 12:20:50 2017_x000D_	25.3213	35.2757	148.698	2.59527	1	64.535	8.897	263.411	4.5974	47.2604		18.3272	0
25652	Tue Mar 28 12:20:50 2017_x000D_	24.7936	34.9679	152.786	2.66662	1	64.535	8.897	263.411	4.5974	47.5297		7.02125	0
25653	Tue Mar 28 12:20:50 2017_x000D_	24.5831	34.8656	150.23	2.622	1	64.535	8.897	263.411	4.5974	47.65		7.01332	0
25654	Tue Mar 28 12:20:50 2017_x000D_	24.3727	34.7637	152.786	2.66662	1	64.535	8.897	263.411	4.5974	47.7713		22.7176	41.703
25655	Tue Mar 28 12:20:51 2017_x000D_	23.7374	34.3516	152.783	2.66657	1	64.163	7.5576	258.543	4.51243	48.4989		7.02534	0
25656	Tue Mar 28 12:20:51 2017_x000D_	23.5267	34.2494	155.471	2.71348	1	64.163	7.5576	258.543	4.51243	48.6185		21.1028	0
25657	Tue Mar 28 12:20:51 2017_x000D_	22.8939	33.9422	152.784	2.66659	1	64.163	7.5576	258.543	4.51243	48.9825		7.03205	0
25658	Tue Mar 28 12:20:51 2017_x000D_	22.683	33.8399	155.47	2.71347	1	64.163	7.5576	258.543	4.51243	49.1055		14.0815	33.1857
25659	Tue Mar 28 12:20:51 2017_x000D_	22.2607	33.635	155.47	2.71346	1	64.2166	6.45271	264.714	4.62014	49.9917		14.0882	0
25660	Tue Mar 28 12:20:51 2017_x000D_	21.8382	33.43	155.469	2.71345	1	64.2166	6.45271	264.714	4.62014	50.2365		14.0962	0
25661	Tue Mar 28 12:20:51 2017_x000D_	21.4155	33.2248	155.469	2.71345	1	64.2166	6.45271	264.714	4.62014	50.4844		7.05479	0
25662	Tue Mar 28 12:20:51 2017_x000D_	21.204	33.122	152.786	2.66662	1	64.2166	6.45271	264.714	4.62014	50.6096		19.8886	14.7074
25663	Tue Mar 28 12:20:51 2017_x000D_	20.5727	32.9196	152.79	2.66668	1	64.0198	6.0037	265.048	4.62596	51.1089		8.98707	0
25664	Tue Mar 28 12:20:51 2017_x000D_	20.3575	32.7112	152.787	2.66663	1	64.0198	6.0037	265.048	4.62596	51.1829		21.1874	0
25665	Tue Mar 28 12:20:51 2017_x000D_	19.7221	32.4029	155.467	2.71342	1	64.0198	6.0037	265.048	4.62596	51.5675		7.07491	0
25666	Tue Mar 28 12:20:51 2017_x000D_	19.51	32.2998	152.787	2.66664	1	64.0198	6.0037	265.048	4.62596	51.6973		15.8709	13.2787
25667	Tue Mar 28 12:20:51 2017_x000D_	19.0824	31.9883	155.463	2.71335	1	64.0413	5.5616	264.714	4.62014	52.1505		12.9806	0
25668	Tue Mar 28 12:20:51 2017_x000D_	18.6615	31.888	152.788	2.66666	1	64.0413	5.5616	264.714	4.62014	52.4634		18.4857	0
25669	Tue Mar 28 12:20:51 2017_x000D_	18.1292	31.5776	154.109	2.68971	1	64.0413	5.5616	264.714	4.62014	52.7708		0	0
25670	Tue Mar 28 12:20:51 2017_x000D_	18.1292	31.5776	154.109	2.68971	1	64.0413	5.5616	264.714	4.62014	52.7708		18.5207	0
25671	Tue Mar 28 12:20:51 2017_x000D_	17.5959	31.2666	152.786	2.66661	1	64.0413	5.5616	264.714	4.62014	53.0841		7.08571	9.25282
25672	Tue Mar 28 12:20:51 2017_x000D_	17.3834	31.1635	155.462	2.71332	1	63.8337	5.3335	262.129	4.57501	53.149		13.0082	0
25673	Tue Mar 28 12:20:51 2017_x000D_	16.9616	31.063	152.79	2.66668	1	63.8337	5.3335	262.129	4.57501	53.4696		9.03596	0
25674	Tue Mar 28 12:20:51 2017_x000D_	16.7451	30.8536	152.787	2.66663	1	63.8337	5.3335	262.129	4.57501	53.5594		11.4724	0
25675	Tue Mar 28 12:20:51 2017_x000D_	16.4242	30.6456	151.339	2.64137	1	63.8337	5.3335	262.129	4.57501	53.7435		7.10576	6.63777
25676	Tue Mar 28 12:20:51 2017_x000D_	16.2112	30.542	148.723	2.59571	1	63.8444	5.1125	242.21	4.22736	53.9961		7.09782	0
25677	Tue Mar 28 12:20:52 2017_x000D_	15.9983	30.4388	151.34	2.64138	1	63.8444	5.1125	242.21	4.22736	54.1357		7.11115	0
25678	Tue Mar 28 12:20:52 2017_x000D_	15.7851	30.3352	148.725	2.59574	1	63.8444	5.1125	242.21	4.22736	54.276		9.04868	0
25679	Tue Mar 28 12:20:52 2017_x000D_	15.5683	30.1255	148.722	2.59569	1	63.8444	5.1125	242.21	4.22736	54.3712		13.0371	85.1901
25680	Tue Mar 28 12:20:52 2017_x000D_	15.1457	30.0242	138.042	2.40928	1	61.0062	5.0211	242.21	4.22736	52.2335		0.0108167	0
25681	Tue Mar 28 12:20:52 2017_x000D_	15.146	30.024	129.771	2.26494	1	61.0062	5.0211	242.21	4.22736	52.2332		3.15932	0
25682	Tue Mar 28 12:20:52 2017_x000D_	15.2513	30.0225	119.278	2.0818	1	61.0062	5.0211	242.21	4.22736	52.14		7.04501	0
25683	Tue Mar 28 12:20:52 2017_x000D_	15.1546	30.2365	103.665	1.8093	1	61.0062	5.0211	242.21	4.22736	52.3277		0.0169706	0
25684	Tue Mar 28 12:20:52 2017_x000D_	15.155	30.2369	91.9949	1.60561	1	61.0062	5.0211	242.21	4.22736	52.3275		0.0228473	114.973
25685	Tue Mar 28 12:20:52 2017_x000D_	15.1553	30.2376	74.5965	1.30195	1	57.2509	5.7862	213.56	3.72733	48.6817		0.012	0
25686	Tue Mar 28 12:20:52 2017_x000D_	15.1553	30.238	66.8909	1.16747	1	57.2509	5.7862	213.56	3.72733	48.6819		3.15046	0
25687	Tue Mar 28 12:20:52 2017_x000D_	15.0503	30.2398	55.7055	0.972245	1	57.2509	5.7862	213.56	3.72733	48.7737		8.84172	0
25688	Tue Mar 28 12:20:52 2017_x000D_	15.2521	30.025	42.611	0.743701	1	57.2509	5.7862	213.56	3.72733	48.4914		0.0067082	95.969
25689	Tue Mar 28 12:20:52 2017_x000D_	15.2519	30.0251	37.8352	0.660349	1	54.1501	6.5726	175.028	3.05481	45.4212		11.2527	0
25690	Tue Mar 28 12:20:52 2017_x000D_	15.5582	29.8086	22.4373	0.391604	1	54.1501	6.5726	175.028	3.05481	45.0472		3.13524	0
25691	Tue Mar 28 12:20:52 2017_x000D_	15.6627	29.8073	21.386	0.373255	1	54.1501	6.5726	175.028	3.05481	44.957		11.274	0
25692	Tue Mar 28 12:20:52 2017_x000D_	15.9698	29.5907	22.4364	0.391589	1	54.1501	6.5726	175.028	3.05481	44.5822		25.7896	68.8418
25693	Tue Mar 28 12:20:52 2017_x000D_	16.8	29.3676	22.4385	0.391627	1	51.9334	7.1659	163.613	2.85558	41.5605		23.7797	0
25694	Tue Mar 28 12:20:52 2017_x000D_	17.5217	29.0398	26.4947	0.46242	1	51.9334	7.1659	163.613	2.85558	40.7754		11.2492	0
25695	Tue Mar 28 12:20:52 2017_x000D_	17.828	28.8235	25.2215	0.440198	1	51.9334	7.1659	163.613	2.85558	40.4009		9.87762	0
25696	Tue Mar 28 12:20:52 2017_x000D_	18.1383	28.7134	29.264	0.510754	1	51.9334	7.1659	163.613	2.85558	40.08		11.2566	104.336
25697	Tue Mar 28 12:20:52 2017_x000D_	18.4449	28.4971	30.7638	0.53693	1	48.6026	8.1666	170.028	2.96755	36.3705		18.184	0
25698	Tue Mar 28 12:20:53 2017_x000D_	18.9566	28.1722	31.9016	0.556788	1	48.6026	8.1666	170.028	2.96755	35.7646		11.2499	0
25699	Tue Mar 28 12:20:53 2017_x000D_	19.263	27.956	33.483	0.584388	1	48.6026	8.1666	170.028	2.96755	35.3897		18.184	0
25700	Tue Mar 28 12:20:53 2017_x000D_	19.7747	27.6311	37.8444	0.660509	1	48.6026	8.1666	170.028	2.96755	34.7838		11.2367	0
25701	Tue Mar 28 12:20:53 2017_x000D_	20.0807	27.4151	36.0535	0.629252	1	48.6026	8.1666	170.028	2.96755	34.4094		15.5976	68.8644
25702	Tue Mar 28 12:20:53 2017_x000D_	20.4878	27.0917	38.4765	0.671541	1	46.3852	8.7602	180	3.14159	31.7288		6.96233	0
25703	Tue Mar 28 12:20:53 2017_x000D_	20.6929	26.9831	36.0536	0.629254	1	46.3852	8.7602	180	3.14159	31.4987		13.9273	0
25704	Tue Mar 28 12:20:53 2017_x000D_	21.1032	26.7659	36.0544	0.629267	1	46.3852	8.7602	180	3.14159	31.0384		17.6751	0
25705	Tue Mar 28 12:20:53 2017_x000D_	21.5065	26.3364	36.0531	0.629246	1	46.3852	8.7602	180	3.14159	30.461		9.83867	46.5211
25706	Tue Mar 28 12:20:53 2017_x000D_	21.8156	26.2268	31.8997	0.556754	1	44.8441	8.9325	175.028	3.05481	28.7994		8.83543	0
25707	Tue Mar 28 12:20:53 2017_x000D_	22.0172	26.0121	31.8986	0.556736	1	44.8441	8.9325	175.028	3.05481	28.5093		20.8708	0
25708	Tue Mar 28 12:20:53 2017_x000D_	22.6321	25.6867	29.2572	0.510635	1	44.8441	8.9325	175.028	3.05481	27.8222		4.42292	0
25709	Tue Mar 28 12:20:53 2017_x000D_	22.7331	25.5793	33.4821	0.584373	1	44.8441	8.9325	175.028	3.05481	27.6769		22.4458	85.9328
25710	Tue Mar 28 12:20:53 2017_x000D_	23.3444	25.1479	33.4818	0.584368	1	42.1682	9.95451	160.102	2.79431	24.1904		6.95422	0
25711	Tue Mar 28 12:20:53 2017_x000D_	23.5493	25.0395	36.0549	0.629276	1	42.1682	9.95451	160.102	2.79431	23.9629		18.129	0
25712	Tue Mar 28 12:20:53 2017_x000D_	24.0594	24.7155	31.8983	0.55673	1	42.1682	9.95451	160.102	2.79431	23.3627		8.829	0
25713	Tue Mar 28 12:20:53 2017_x000D_	24.2609	24.501	31.8972	0.556712	1	42.1682	9.95451	160.102	2.79431	23.071		13.895	0
25714	Tue Mar 28 12:20:53 2017_x000D_	24.6703	24.2844	31.8977	0.55672	1	42.1682	9.95451	160.102	2.79431	22.6169		11.2175	98.1885
25715	Tue Mar 28 12:20:53 2017_x000D_	24.9758	24.0688	33.4818	0.584368	1	39.0544	10.9627	180	3.14159	19.2348		11.2067	0
25716	Tue Mar 28 12:20:53 2017_x000D_	25.281	23.8534	31.8971	0.556709	1	39.0544	10.9627	180	3.14159	18.8647		13.8883	0
25717	Tue Mar 28 12:20:53 2017_x000D_	25.6902	23.6369	31.8976	0.556717	1	39.0544	10.9627	180	3.14159	18.4184		6.9408	0
25718	Tue Mar 28 12:20:53 2017_x000D_	25.8947	23.5287	29.2527	0.510556	1	39.0544	10.9627	180	3.14159	18.1957		11.306	62.643
25719	Tue Mar 28 12:20:54 2017_x000D_	26.0928	23.2081	31.8954	0.55668	1	37.0546	11.5635	180	3.14159	15.9924		6.23429	0
25720	Tue Mar 28 12:20:54 2017_x000D_	26.3006	23.2061	31.8969	0.556707	1	37.0546	11.5635	180	3.14159	15.8492		6.23129	0
25721	Tue Mar 28 12:20:54 2017_x000D_	26.5083	23.2041	31.8984	0.556733	1	37.0546	11.5635	180	3.14159	15.7076		8.81847	0
25722	Tue Mar 28 12:20:54 2017_x000D_	26.7095	22.9898	31.8974	0.556714	1	37.0546	11.5635	180	3.14159	15.4137		15.5611	33.6006
25723	Tue Mar 28 12:20:54 2017_x000D_	27.1156	22.6671	42.6304	0.74404	1	35.9502	11.7499	180	3.14159	14.0441		3.18173	0
25724	Tue Mar 28 12:20:54 2017_x000D_	27.1191	22.7731	48.9711	0.854707	1	35.9502	11.7499	180	3.14159	14.1244		3.16974	0
25725	Tue Mar 28 12:20:54 2017_x000D_	27.1226	22.8787	64.1248	1.11919	1	35.9502	11.7499	180	3.14159	14.2048		4.39953	0
25726	Tue Mar 28 12:20:54 2017_x000D_	27.0221	22.9855	73.5738	1.28411	1	35.9502	11.7499	180	3.14159	14.3509		4.41733	27.1942
25727	Tue Mar 28 12:20:54 2017_x000D_	27.1224	22.8777	88.7777	1.54946	1	35.0646	11.9433	180	3.14159	13.5144		0.0174929	0
25728	Tue Mar 28 12:20:54 2017_x000D_	27.1221	22.8772	100.465	1.75344	1	35.0646	11.9433	180	3.14159	13.5142		6.37536	0
25729	Tue Mar 28 12:20:54 2017_x000D_	27.1152	22.6648	113.469	1.98041	1	35.0646	11.9433	180	3.14159	13.347		3.18773	0
25730	Tue Mar 28 12:20:54 2017_x000D_	27.1117	22.5586	120.234	2.09848	1	35.0646	11.9433	180	3.14159	13.264		3.18773	0
25731	Tue Mar 28 12:20:54 2017_x000D_	27.1082	22.4524	126.933	2.2154	1	35.0646	11.9433	180	3.14159	13.1813		7.15625	13.1376
25732	Tue Mar 28 12:20:54 2017_x000D_	26.9975	22.2411	137.544	2.4006	1	34.6269	11.9294	180	3.14159	12.8273		7.05442	0
25733	Tue Mar 28 12:20:54 2017_x000D_	26.7867	22.1369	139.782	2.43966	1	34.6269	11.9294	180	3.14159	12.871		20.3595	0
25734	Tue Mar 28 12:20:54 2017_x000D_	26.2541	21.7163	141.691	2.47297	1	34.6269	11.9294	180	3.14159	12.8797		15.8972	0
25735	Tue Mar 28 12:20:54 2017_x000D_	25.8285	21.4006	139.477	2.43433	1	34.6269	11.9294	180	3.14159	12.9273		9.02652	0
25736	Tue Mar 28 12:20:54 2017_x000D_	25.614	21.1896	139.476	2.43432	1	34.6269	11.9294	180	3.14159	12.9222		22.5801	0
25737	Tue Mar 28 12:20:54 2017_x000D_	25.0775	20.6617	135.474	2.36447	1	34.6269	11.9294	180	3.14159	12.94		11.4566	0
25738	Tue Mar 28 12:20:54 2017_x000D_	24.7588	20.4513	133.406	2.32837	1	34.6269	11.9294	180	3.14159	13.0385		11.574	0
25739	Tue Mar 28 12:20:54 2017_x000D_	24.5405	20.1332	131.489	2.29492	1	34.6269	11.9294	180	3.14159	13.0015		20.5266	6.57026
25740	Tue Mar 28 12:20:54 2017_x000D_	24.1074	19.6035	125.263	2.18626	1	34.408	11.9225	180	3.14159	12.8491		9.05412	0
25741	Tue Mar 28 12:20:55 2017_x000D_	23.8922	19.3919	125.265	2.18629	1	34.408	11.9225	180	3.14159	12.8986		23.1797	0
25742	Tue Mar 28 12:20:55 2017_x000D_	23.4549	18.7549	125.265	2.18628	1	34.408	11.9225	180	3.14159	12.9094		9.06681	0
25743	Tue Mar 28 12:20:55 2017_x000D_	23.2395	18.5429	125.267	2.18631	1	34.408	11.9225	180	3.14159	12.9833		23.2072	0
25744	Tue Mar 28 12:20:55 2017_x000D_	22.8016	17.9052	125.266	2.18631	1	34.408	11.9225	180	3.14159	13.0576		11.6099	18.8096
25745	Tue Mar 28 12:20:55 2017_x000D_	22.5825	17.5862	126.957	2.21582	1	33.9501	12.3508	135	2.35619	12.5153		14.4222	0
25746	Tue Mar 28 12:20:55 2017_x000D_	22.3599	17.1601	126.955	2.21578	1	33.9501	12.3508	135	2.35619	12.5484		0	0
25747	Tue Mar 28 12:20:55 2017_x000D_	22.3599	17.1601	126.955	2.21578	1	33.9501	12.3508	135	2.35619	12.5484		20.6307	0
25748	Tue Mar 28 12:20:55 2017_x000D_	21.9245	16.6278	125.265	2.18629	1	33.9501	12.3508	135	2.35619	12.7635		10.2067	90.2814
25749	Tue Mar 28 12:20:55 2017_x000D_	21.8095	16.3076	129.284	2.25643	1	31.4619	14.0435	171.074	2.9858	9.91438		18.2015	0
25750	Tue Mar 28 12:20:55 2017_x000D_	21.3772	15.8819	129.286	2.25647	1	31.4619	14.0435	171.074	2.9858	10.2509		4.55465	0
25751	Tue Mar 28 12:20:55 2017_x000D_	21.2689	15.7755	133.382	2.32795	1	31.4619	14.0435	171.074	2.9858	10.3391		18.2185	0
25752	Tue Mar 28 12:20:55 2017_x000D_	20.8361	15.3495	133.383	2.32797	1	31.4619	14.0435	171.074	2.9858	10.7058		9.11558	48.0529
25753	Tue Mar 28 12:20:55 2017_x000D_	20.6196	15.1363	133.383	2.32797	1	29.9093	14.4373	180	3.14159	9.31596		16.1688	0
25754	Tue Mar 28 12:20:55 2017_x000D_	20.291	14.7091	135.442	2.36392	1	29.9093	14.4373	180	3.14159	9.62214		9.12407	0
25755	Tue Mar 28 12:20:55 2017_x000D_	20.0743	14.4957	135.442	2.36392	1	29.9093	14.4373	180	3.14159	9.83517		4.55038	0
25756	Tue Mar 28 12:20:55 2017_x000D_	19.9662	14.3893	135.442	2.36392	1	29.9093	14.4373	180	3.14159	9.94322		11.6856	80.159
25757	Tue Mar 28 12:20:55 2017_x000D_	19.7457	14.0682	133.379	2.32791	1	27.2616	14.7966	180	3.14159	7.55111		9.13255	0
25758	Tue Mar 28 12:20:55 2017_x000D_	19.5288	13.8546	133.38	2.32792	1	27.2616	14.7966	180	3.14159	7.78997		9.13679	0
25759	Tue Mar 28 12:20:55 2017_x000D_	19.3118	13.6409	133.38	2.32792	1	27.2616	14.7966	180	3.14159	8.03337		7.15364	0
25760	Tue Mar 28 12:20:55 2017_x000D_	19.0983	13.5347	135.442	2.36392	1	27.2616	14.7966	180	3.14159	8.26026		4.58432	0
25761	Tue Mar 28 12:20:55 2017_x000D_	18.9894	13.4275	135.442	2.36392	1	27.2616	14.7966	180	3.14159	8.38473		9.13252	74.7712
25762	Tue Mar 28 12:20:56 2017_x000D_	18.7726	13.2138	131.177	2.28946	1	24.8814	14.0573	188.637	3.29233	6.16676		7.26496	0
25763	Tue Mar 28 12:20:56 2017_x000D_	18.6602	12.9993	133.381	2.32795	1	24.8814	14.0573	188.637	3.29233	6.31052		4.57366	0
25764	Tue Mar 28 12:20:56 2017_x000D_	18.5517	12.8922	129.296	2.25665	1	24.8814	14.0573	188.637	3.29233	6.43604		9.15376	0
25765	Tue Mar 28 12:20:56 2017_x000D_	18.3343	12.6781	129.298	2.25667	1	24.8814	14.0573	188.637	3.29233	6.69079		4.58011	52.8604
25766	Tue Mar 28 12:20:56 2017_x000D_	18.2254	12.5711	133.382	2.32796	1	23.3868	13.1241	204.768	3.57388	5.19094		18.9477	0
25767	Tue Mar 28 12:20:56 2017_x000D_	17.8918	12.0348	137.495	2.39973	1	23.3868	13.1241	204.768	3.57388	5.60193		4.58435	0
25768	Tue Mar 28 12:20:56 2017_x000D_	17.7828	11.9277	141.603	2.47144	1	23.3868	13.1241	204.768	3.57388	5.73029		3.15005	0
25769	Tue Mar 28 12:20:56 2017_x000D_	17.8878	11.9283	161.566	2.81985	1	23.3868	13.1241	204.768	3.57388	5.62752		3.15601	221.291
25770	Tue Mar 28 12:20:56 2017_x000D_	17.993	11.9281	168.137	2.93455	2	19.2644	7.0072	234.897	4.09973	5.08249		6.324	0
25771	Tue Mar 28 12:20:56 2017_x000D_	18.2038	11.9281	186.377	3.25289	2	19.2644	7.0072	234.897	4.09973	5.0339		3.22352	0
25772	Tue Mar 28 12:20:56 2017_x000D_	18.2005	11.8207	195.391	3.41021	2	19.2644	7.0072	234.897	4.09973	4.92967		4.45223	0
25773	Tue Mar 28 12:20:56 2017_x000D_	18.3025	11.7129	204.95	3.57705	2	19.2644	7.0072	234.897	4.09973	4.80301		4.45441	0
25774	Tue Mar 28 12:20:56 2017_x000D_	18.4045	11.605	214.233	3.73907	2	19.2644	7.0072	234.897	4.09973	4.67752		3.17711	42.1003
25775	Tue Mar 28 12:20:56 2017_x000D_	18.5104	11.6041	233.252	4.07102	2	18.206	6.0857	218.984	3.82199	5.52679		0.0134164	0
25776	Tue Mar 28 12:20:56 2017_x000D_	18.5106	11.6037	241.603	4.21676	2	18.206	6.0857	218.984	3.82199	5.5264		3.15302	0
25777	Tue Mar 28 12:20:56 2017_x000D_	18.4055	11.6033	257.389	4.49228	2	18.206	6.0857	218.984	3.82199	5.52121		3.159	0
25778	Tue Mar 28 12:20:56 2017_x000D_	18.3002	11.6034	266.023	4.64298	2	18.206	6.0857	218.984	3.82199	5.5185		3.20226	20.9232
25779	Tue Mar 28 12:20:56 2017_x000D_	18.3032	11.7101	-77.098	-1.34561	2	18.874	5.8852	174.355	3.04307	5.8528		4.58001	0
25780	Tue Mar 28 12:20:56 2017_x000D_	18.4118	11.8174	-73.7811	-1.28772	2	18.874	5.8852	174.355	3.04307	5.95018		7.26483	0
25781	Tue Mar 28 12:20:56 2017_x000D_	18.524	12.032	-71.0971	-1.24088	2	18.874	5.8852	174.355	3.04307	6.15676		19.7033	0
25782	Tue Mar 28 12:20:56 2017_x000D_	18.6504	12.6765	-68.4906	-1.19539	2	18.874	5.8852	174.355	3.04307	6.79498		10.2734	14.8319
25783	Tue Mar 28 12:20:56 2017_x000D_	18.7664	12.9987	-70.217	-1.22552	2	19.3227	5.6776	239.356	4.17755	7.34221		24.7135	0
25784	Tue Mar 28 12:20:57 2017_x000D_	19.1065	13.749	-73.7847	-1.28779	2	19.3227	5.6776	239.356	4.17755	8.0743		13.3584	0
25785	Tue Mar 28 12:20:57 2017_x000D_	19.2258	14.178	-76.547	-1.336	2	19.3227	5.6776	239.356	4.17755	8.50095		19.668	0
25786	Tue Mar 28 12:20:57 2017_x000D_	19.3522	14.8213	-79.3732	-1.38532	2	19.3227	5.6776	239.356	4.17755	9.14375		10.2382	53.5603
25787	Tue Mar 28 12:20:57 2017_x000D_	19.4678	15.1424	-82.5439	-1.44066	2	19.4644	7.45731	320.425	5.59246	7.68509		19.3127	0
25788	Tue Mar 28 12:20:57 2017_x000D_	19.4892	15.7858	-88.112	-1.53784	2	19.4644	7.45731	320.425	5.59246	8.32853		9.65624	0
25789	Tue Mar 28 12:20:57 2017_x000D_	19.4998	16.1075	-88.112	-1.53784	2	19.4644	7.45731	320.425	5.59246	8.65026		12.8621	0
25790	Tue Mar 28 12:20:57 2017_x000D_	19.514	16.536	-88.112	-1.53784	2	19.4644	7.45731	320.425	5.59246	9.07883		9.63815	0
25791	Tue Mar 28 12:20:57 2017_x000D_	19.5245	16.8571	-88.112	-1.53784	2	19.4644	7.45731	320.425	5.59246	9.39998		22.5002	62.8065
25792	Tue Mar 28 12:20:57 2017_x000D_	19.5492	17.6067	-88.112	-1.53784	2	20.035	9.4716	20.4243	0.356471	8.14959		9.62925	0
25793	Tue Mar 28 12:20:57 2017_x000D_	19.5598	17.9275	-88.112	-1.53784	2	20.035	9.4716	20.4243	0.356471	8.46924		19.5968	0
25794	Tue Mar 28 12:20:57 2017_x000D_	19.6856	18.5685	-85.3161	-1.48905	2	20.035	9.4716	20.4243	0.356471	9.10361		9.63225	0
25795	Tue Mar 28 12:20:57 2017_x000D_	19.6962	18.8894	-85.1689	-1.48648	2	20.035	9.4716	20.4243	0.356471	9.42389		19.2494	73.3403
25796	Tue Mar 28 12:20:57 2017_x000D_	19.7173	19.5307	-85.1681	-1.48646	2	20.1472	11.9137	54.168	0.94541	7.62912		9.61726	0
25797	Tue Mar 28 12:20:57 2017_x000D_	19.7279	19.8511	-85.3146	-1.48902	2	20.1472	11.9137	54.168	0.94541	7.94847		9.62316	0
25798	Tue Mar 28 12:20:57 2017_x000D_	19.7384	20.1717	-85.1674	-1.48645	2	20.1472	11.9137	54.168	0.94541	8.26811		7.20599	0
25799	Tue Mar 28 12:20:57 2017_x000D_	19.85	20.3844	-82.2455	-1.43545	2	20.1472	11.9137	54.168	0.94541	8.47591		19.2254	217.029
25800	Tue Mar 28 12:20:57 2017_x000D_	19.8711	21.0249	-82.2438	-1.43543	1	14.4618	16.3871	180	3.14159	7.12529		12.8139	0
25801	Tue Mar 28 12:20:57 2017_x000D_	19.8851	21.4518	-82.2428	-1.43541	1	14.4618	16.3871	180	3.14159	7.42047		19.5409	0
25802	Tue Mar 28 12:20:57 2017_x000D_	20.0109	22.0909	-85.17	-1.4865	1	14.4618	16.3871	180	3.14159	7.95775		9.59617	0
25803	Tue Mar 28 12:20:57 2017_x000D_	20.0214	22.4106	-85.3166	-1.48906	1	14.4618	16.3871	180	3.14159	8.19705		19.518	0
25804	Tue Mar 28 12:20:57 2017_x000D_	20.1468	23.049	-82.5352	-1.44051	1	14.4618	16.3871	180	3.14159	8.75786		9.59917	35.3512
25805	Tue Mar 28 12:20:58 2017_x000D_	20.1573	23.3688	-82.2431	-1.43541	1	13.3842	15.9103	206.037	3.59602	10.0749		19.5027	0
25806	Tue Mar 28 12:20:58 2017_x000D_	20.2826	24.0067	-79.3527	-1.38497	1	13.3842	15.9103	206.037	3.59602	10.6367		13.2306	0
25807	Tue Mar 28 12:20:58 2017_x000D_	20.4011	24.4315	-82.2455	-1.43545	1	13.3842	15.9103	206.037	3.59602	11.0385		9.57818	0
25808	Tue Mar 28 12:20:58 2017_x000D_	20.4116	24.7506	-82.5362	-1.44053	1	13.3842	15.9103	206.037	3.59602	11.2932		19.1563	9.29737
25809	Tue Mar 28 12:20:58 2017_x000D_	20.4325	25.3888	-82.5346	-1.4405	1	13.1744	15.6822	190.926	3.33229	12.1202		9.58108	0
25810	Tue Mar 28 12:20:58 2017_x000D_	20.4429	25.708	-82.2422	-1.4354	1	13.1744	15.6822	190.926	3.33229	12.3834		19.4679	0
25811	Tue Mar 28 12:20:58 2017_x000D_	20.5683	26.3447	-85.1746	-1.48658	1	13.1744	15.6822	190.926	3.33229	12.9753		6.37836	0
25812	Tue Mar 28 12:20:58 2017_x000D_	20.5752	26.5572	-85.1744	-1.48657	1	13.1744	15.6822	190.926	3.33229	13.1544		19.1292	9.40898
25813	Tue Mar 28 12:20:58 2017_x000D_	20.596	27.1945	-85.1736	-1.48656	1	13.4034	15.4679	191.845	3.34833	13.7567		6.37546	0
25814	Tue Mar 28 12:20:58 2017_x000D_	20.603	27.4069	-85.1733	-1.48655	1	13.4034	15.4679	191.845	3.34833	13.9418		9.5541	0
25815	Tue Mar 28 12:20:58 2017_x000D_	20.6134	27.7252	-85.3203	-1.48912	1	13.4034	15.4679	191.845	3.34833	14.2206		6.37236	0
25816	Tue Mar 28 12:20:58 2017_x000D_	20.6203	27.9375	-85.3201	-1.48912	1	13.4034	15.4679	191.845	3.34833	14.4074		15.9295	0
25817	Tue Mar 28 12:20:58 2017_x000D_	20.6376	28.4682	-85.1721	-1.48653	1	13.4034	15.4679	191.845	3.34833	14.8775		6.36646	59.2766
25818	Tue Mar 28 12:20:58 2017_x000D_	20.6446	28.6803	-85.1718	-1.48653	1	15.1966	14.6381	231.2	4.03519	15.062		12.7327	0
25819	Tue Mar 28 12:20:58 2017_x000D_	20.6584	29.1045	-85.1712	-1.48652	1	15.1966	14.6381	231.2	4.03519	15.4631		7.1459	0
25820	Tue Mar 28 12:20:58 2017_x000D_	20.7695	29.3152	-82.2381	-1.43533	1	15.1966	14.6381	231.2	4.03519	15.6995		6.36337	0
25821	Tue Mar 28 12:20:58 2017_x000D_	20.7764	29.5272	-82.2376	-1.43532	1	15.1966	14.6381	231.2	4.03519	15.9003		6.36037	29.6383
25822	Tue Mar 28 12:20:58 2017_x000D_	20.7833	29.7391	-82.2371	-1.43531	1	16.0932	14.2232	284.401	4.96373	16.2093		13.1564	0
25823	Tue Mar 28 12:20:58 2017_x000D_	20.9012	30.1615	-79.3387	-1.38472	1	16.0932	14.2232	284.401	4.96373	16.6477		9.53891	0
25824	Tue Mar 28 12:20:58 2017_x000D_	20.9114	30.4793	-72.9386	-1.27302	1	16.0932	14.2232	284.401	4.96373	16.9551		6.35109	0
25825	Tue Mar 28 12:20:58 2017_x000D_	20.918	30.6909	-67.3527	-1.17553	1	16.0932	14.2232	284.401	4.96373	17.1599		0.018	35.6434
25826	Tue Mar 28 12:20:59 2017_x000D_	20.9174	30.6909	-54.4254	-0.949903	1	17.2091	13.8153	315	5.49779	17.2782		7.14231	0
25827	Tue Mar 28 12:20:59 2017_x000D_	20.8058	30.4806	-44.1648	-0.770822	1	17.2091	13.8153	315	5.49779	17.049		4.42552	0
25828	Tue Mar 28 12:20:59 2017_x000D_	20.7051	30.5884	-35.5583	-0.620609	1	17.2091	13.8153	315	5.49779	17.1336		4.49384	0
25829	Tue Mar 28 12:20:59 2017_x000D_	20.5971	30.4846	-17.8522	-0.31158	1	17.2091	13.8153	315	5.49779	17.0101		0.0212132	29.6383
25830	Tue Mar 28 12:20:59 2017_x000D_	20.5972	30.4853	0.75797	0.0132291	1	18.1057	13.4004	351.363	6.13244	17.2656		4.41294	0
25831	Tue Mar 28 12:20:59 2017_x000D_	20.4969	30.5929	9.90993	0.172961	1	18.1057	13.4004	351.363	6.13244	17.358		4.42048	0
25832	Tue Mar 28 12:20:59 2017_x000D_	20.5981	30.4858	19.5983	0.342055	1	18.1057	13.4004	351.363	6.13244	17.2662		3.13528	0
25833	Tue Mar 28 12:20:59 2017_x000D_	20.7026	30.4844	26.5409	0.463226	1	18.1057	13.4004	351.363	6.13244	17.2802		6.26756	0
25834	Tue Mar 28 12:20:59 2017_x000D_	20.9115	30.4816	40.337	0.704013	1	18.1057	13.4004	351.363	6.13244	17.3101		4.42086	59.5218
25835	Tue Mar 28 12:20:59 2017_x000D_	21.0124	30.3742	44.648	0.779254	1	20.0694	13.6839	0	0	16.7169		22.0749	0
25836	Tue Mar 28 12:20:59 2017_x000D_	21.516	29.8377	48.9725	0.854732	1	20.0694	13.6839	0	0	16.2184		15.6487	0
25837	Tue Mar 28 12:20:59 2017_x000D_	21.8146	29.41	46.8112	0.81701	1	20.0694	13.6839	0	0	15.8226		28.7243	0
25838	Tue Mar 28 12:20:59 2017_x000D_	22.5225	28.7653	40.3346	0.703972	1	20.0694	13.6839	0	0	15.2796		11.2143	52.9739
25839	Tue Mar 28 12:20:59 2017_x000D_	22.8278	28.5496	38.5024	0.671993	1	21.8134	13.9605	0	0	14.6243		24.3257	0
25840	Tue Mar 28 12:20:59 2017_x000D_	23.435	28.0122	36.0816	0.629743	1	21.8134	13.9605	0	0	14.145		13.2267	0
25841	Tue Mar 28 12:20:59 2017_x000D_	23.7367	27.6907	31.9311	0.557303	1	21.8134	13.9605	0	0	13.8643		12.8086	0
25842	Tue Mar 28 12:20:59 2017_x000D_	24.149	27.5798	29.2942	0.51128	1	21.8134	13.9605	0	0	13.8181		8.82271	27.0569
25843	Tue Mar 28 12:20:59 2017_x000D_	24.3503	27.3654	29.2929	0.511257	1	22.6803	14.2093	0	0	13.2617		23.6327	0
25844	Tue Mar 28 12:20:59 2017_x000D_	25.0673	27.0391	25.2476	0.440654	1	22.6803	14.2093	0	0	13.05		11.206	0
25845	Tue Mar 28 12:20:59 2017_x000D_	25.3724	26.8236	26.5206	0.462872	1	22.6803	14.2093	0	0	12.8984		22.5838	0
25846	Tue Mar 28 12:20:59 2017_x000D_	26.0923	26.6035	25.2484	0.440667	1	22.6803	14.2093	0	0	12.8553		8.81217	6.57626
25847	Tue Mar 28 12:20:59 2017_x000D_	26.2933	26.3893	25.2465	0.440634	1	22.4612	14.2024	0	0	12.7752		19.6083	0
25848	Tue Mar 28 12:21:00 2017_x000D_	26.9092	26.1705	25.2476	0.440654	1	22.4612	14.2024	0	0	12.7679		11.1952	0
25849	Tue Mar 28 12:21:00 2017_x000D_	27.214	25.9552	26.5214	0.462886	1	22.4612	14.2024	0	0	12.6774		9.79508	0
25850	Tue Mar 28 12:21:00 2017_x000D_	27.5217	25.846	27.9257	0.487396	1	22.4612	14.2024	0	0	12.6958		16.683	0
25851	Tue Mar 28 12:21:00 2017_x000D_	28.0335	25.6285	29.2973	0.511334	1	22.4612	14.2024	0	0	12.7124		6.9302	0
25852	Tue Mar 28 12:21:00 2017_x000D_	28.2376	25.5203	31.9386	0.557434	1	22.4612	14.2024	0	0	12.7068		18.0731	0
25853	Tue Mar 28 12:21:00 2017_x000D_	28.746	25.1971	30.7994	0.537551	1	22.4612	14.2024	0	0	12.6642		11.1794	0
25854	Tue Mar 28 12:21:00 2017_x000D_	29.0503	24.982	34.4454	0.601186	1	22.4612	14.2024	0	0	12.6339		6.91944	0
25855	Tue Mar 28 12:21:00 2017_x000D_	29.2541	24.874	31.9385	0.557431	1	22.4612	14.2024	0	0	12.6502		19.8809	0
25856	Tue Mar 28 12:21:00 2017_x000D_	29.7592	24.445	33.5203	0.585039	1	22.4612	14.2024	0	0	12.5766		20.7583	0
25857	Tue Mar 28 12:21:00 2017_x000D_	30.3706	24.121	36.0924	0.629931	1	22.4612	14.2024	0	0	12.6861		0	0
25858	Tue Mar 28 12:21:00 2017_x000D_	30.3706	24.121	36.0924	0.629931	1	22.4612	14.2024	0	0	12.6861		22.3373	0
25859	Tue Mar 28 12:21:00 2017_x000D_	30.9786	23.6912	36.0925	0.629934	1	22.4612	14.2024	0	0	12.7508		9.76562	0
25860	Tue Mar 28 12:21:00 2017_x000D_	31.2854	23.5824	31.9382	0.557426	1	22.4612	14.2024	0	0	12.8783		19.8636	0
25861	Tue Mar 28 12:21:00 2017_x000D_	31.79	23.1537	33.5208	0.585049	1	22.4612	14.2024	0	0	12.9287		11.1561	0
25862	Tue Mar 28 12:21:00 2017_x000D_	32.0937	22.9391	31.9365	0.557397	1	22.4612	14.2024	0	0	13.0044		20.7274	0
25863	Tue Mar 28 12:21:00 2017_x000D_	32.7042	22.6156	34.4468	0.601211	1	22.4612	14.2024	0	0	13.2552		11.1578	0
25864	Tue Mar 28 12:21:00 2017_x000D_	33.0079	22.4009	30.7962	0.537495	1	22.4612	14.2024	0	0	13.3585		18.0206	52.9527
25865	Tue Mar 28 12:21:00 2017_x000D_	33.5148	22.0786	31.9368	0.557402	1	24.2045	14.4789	0	0	12.0182		13.8053	0
25866	Tue Mar 28 12:21:00 2017_x000D_	33.9214	21.8631	31.9373	0.55741	1	24.2045	14.4789	0	0	12.2043		8.78673	0
25867	Tue Mar 28 12:21:00 2017_x000D_	34.1218	21.6495	31.9362	0.557392	1	24.2045	14.4789	0	0	12.2381		22.2947	0
25868	Tue Mar 28 12:21:00 2017_x000D_	34.7287	21.2206	31.9356	0.557381	1	24.2045	14.4789	0	0	12.4984		8.78468	0
25869	Tue Mar 28 12:21:01 2017_x000D_	34.929	21.007	31.9346	0.557364	1	24.2045	14.4789	0	0	12.5551		12.3604	0
25870	Tue Mar 28 12:21:01 2017_x000D_	35.341	21.0036	31.9376	0.557416	1	24.2045	14.4789	0	0	12.9071		17.5629	0
25871	Tue Mar 28 12:21:01 2017_x000D_	35.7415	20.5766	31.9354	0.557378	1	24.2045	14.4789	0	0	13.0493		13.7865	0
25872	Tue Mar 28 12:21:01 2017_x000D_	36.1476	20.3615	31.9359	0.557387	1	24.2045	14.4789	0	0	13.3132		13.7838	56.441
25873	Tue Mar 28 12:21:01 2017_x000D_	36.5536	20.1464	31.9364	0.557395	1	25.5781	13.1933	315	5.49779	12.9926		13.7798	0
25874	Tue Mar 28 12:21:01 2017_x000D_	36.9595	19.9314	31.9368	0.557403	1	25.5781	13.1933	315	5.49779	13.2264		8.77825	0
25875	Tue Mar 28 12:21:01 2017_x000D_	37.1597	19.718	31.9357	0.557384	1	25.5781	13.1933	315	5.49779	13.293		13.7731	0
25876	Tue Mar 28 12:21:01 2017_x000D_	37.5654	19.5031	31.9362	0.557392	1	25.5781	13.1933	315	5.49779	13.5465		11.132	0
25877	Tue Mar 28 12:21:01 2017_x000D_	37.8684	19.2889	33.5226	0.58508	1	25.5781	13.1933	315	5.49779	13.7189		17.9681	47.0386
25878	Tue Mar 28 12:21:01 2017_x000D_	38.3738	18.9675	29.2856	0.511131	1	26.723	12.122	351.45	6.13396	13.513		6.8845	0
25879	Tue Mar 28 12:21:01 2017_x000D_	38.5766	18.8601	31.9361	0.557389	1	26.723	12.122	351.45	6.13396	13.6349		6.88185	0
25880	Tue Mar 28 12:21:01 2017_x000D_	38.7793	18.7527	29.2858	0.511134	1	26.723	12.122	351.45	6.13396	13.7594		13.7596	0
25881	Tue Mar 28 12:21:01 2017_x000D_	39.1846	18.538	29.286	0.511137	1	26.723	12.122	351.45	6.13396	14.0163		8.76977	28.2248
25882	Tue Mar 28 12:21:01 2017_x000D_	39.3846	18.3248	29.2847	0.511114	1	27.4099	11.4791	315	5.49779	13.7934		13.7556	0
25883	Tue Mar 28 12:21:01 2017_x000D_	39.7898	18.1102	29.2848	0.511116	1	27.4099	11.4791	315	5.49779	14.044		6.15614	0
25884	Tue Mar 28 12:21:01 2017_x000D_	39.995	18.1088	29.2863	0.511143	1	27.4099	11.4791	315	5.49779	14.2245		7.00628	0
25885	Tue Mar 28 12:21:01 2017_x000D_	40.0921	17.8964	27.9072	0.487072	1	27.4099	11.4791	315	5.49779	14.2134		9.71336	18.818
25886	Tue Mar 28 12:21:01 2017_x000D_	40.3973	17.7883	26.497	0.46246	1	27.8679	11.0505	315	5.49779	14.2262		9.70005	0
25887	Tue Mar 28 12:21:01 2017_x000D_	40.7021	17.6804	22.4059	0.391057	1	27.8679	11.0505	315	5.49779	14.4455		6.85659	0
25888	Tue Mar 28 12:21:01 2017_x000D_	40.9039	17.5731	12.0936	0.211073	1	27.8679	11.0505	315	5.49779	14.5767		3.18419	0
25889	Tue Mar 28 12:21:01 2017_x000D_	40.901	17.467	3.33786	0.0582567	1	27.8679	11.0505	315	5.49779	14.527		4.47812	0
25890	Tue Mar 28 12:21:02 2017_x000D_	40.7957	17.3612	-11.8417	-0.206676	1	27.8679	11.0505	315	5.49779	14.3859		3.081	51.9131
25891	Tue Mar 28 12:21:02 2017_x000D_	40.693	17.3612	-24.0945	-0.420528	1	29.2321	9.9859	315	5.49779	13.6289		3.08112	0
25892	Tue Mar 28 12:21:02 2017_x000D_	40.7957	17.3603	-30.6205	-0.534429	1	29.2321	9.9859	315	5.49779	13.7149		0.0234307	0
25893	Tue Mar 28 12:21:02 2017_x000D_	40.7963	17.3598	-47.0897	-0.82187	1	29.2321	9.9859	315	5.49779	13.7151		3.07815	0
25894	Tue Mar 28 12:21:02 2017_x000D_	40.8989	17.3588	-52.9592	-0.924312	1	29.2321	9.9859	315	5.49779	13.8012		14.2234	65.8714
25895	Tue Mar 28 12:21:02 2017_x000D_	41.115	17.7808	-65.4669	-1.14261	1	30.8353	8.4856	316.007	5.51536	13.859		3.17519	0
25896	Tue Mar 28 12:21:02 2017_x000D_	41.1179	17.8866	-71.6757	-1.25098	1	30.8353	8.4856	316.007	5.51536	13.9324		7.10828	0
25897	Tue Mar 28 12:21:02 2017_x000D_	41.2257	18.0976	-74.3587	-1.2978	1	30.8353	8.4856	316.007	5.51536	14.1545		20.112	0
25898	Tue Mar 28 12:21:02 2017_x000D_	41.4462	18.7307	-74.3599	-1.29782	1	30.8353	8.4856	316.007	5.51536	14.7497		12.6878	61.3026
25899	Tue Mar 28 12:21:02 2017_x000D_	41.4565	19.1535	-74.3569	-1.29777	1	32.4288	7.20641	332.434	5.80207	14.9744		23.1221	0
25900	Tue Mar 28 12:21:02 2017_x000D_	41.6794	19.8913	-75.0398	-1.30969	1	32.4288	7.20641	332.434	5.80207	15.6997		10.0484	0
25901	Tue Mar 28 12:21:02 2017_x000D_	41.7896	20.2076	-77.113	-1.34588	1	32.4288	7.20641	332.434	5.80207	16.0205		13.0848	0
25902	Tue Mar 28 12:21:02 2017_x000D_	41.9021	20.629	-74.3578	-1.29779	1	32.4288	7.20641	332.434	5.80207	16.4289		20.0579	37.6489
25903	Tue Mar 28 12:21:02 2017_x000D_	42.122	21.2604	-74.359	-1.29781	1	33.3451	6.3489	315	5.49779	17.3028		6.32885	0
25904	Tue Mar 28 12:21:02 2017_x000D_	42.1271	21.4713	-74.3575	-1.29778	1	33.3451	6.3489	315	5.49779	17.4874		19.2726	0
25905	Tue Mar 28 12:21:02 2017_x000D_	42.2445	22.1029	-71.6681	-1.25084	1	33.3451	6.3489	315	5.49779	18.0939		8.87773	0
25906	Tue Mar 28 12:21:02 2017_x000D_	42.454	22.3119	-71.672	-1.25091	1	33.3451	6.3489	315	5.49779	18.379		12.6457	0
25907	Tue Mar 28 12:21:02 2017_x000D_	42.4642	22.7333	-71.6684	-1.25085	1	33.3451	6.3489	315	5.49779	18.7512		20.0143	23.9371
25908	Tue Mar 28 12:21:02 2017_x000D_	42.6837	23.3633	-71.6687	-1.25085	1	34.0224	5.9271	315	5.49779	19.4689		8.86289	0
25909	Tue Mar 28 12:21:02 2017_x000D_	42.893	23.5718	-71.6726	-1.25092	1	34.0224	5.9271	315	5.49779	19.749		9.48274	0
25910	Tue Mar 28 12:21:02 2017_x000D_	42.9006	23.8878	-70.7902	-1.23552	1	34.0224	5.9271	315	5.49779	20.0352		21.1585	0
25911	Tue Mar 28 12:21:02 2017_x000D_	43.2216	24.5158	-68.0671	-1.18799	1	34.0224	5.9271	315	5.49779	20.7404		9.98683	42.5628
25912	Tue Mar 28 12:21:03 2017_x000D_	43.3313	24.8301	-71.6732	-1.25093	1	35.1579	5.0765	345.308	6.02676	21.3778		19.9631	0
25913	Tue Mar 28 12:21:03 2017_x000D_	43.5502	25.4585	-71.6735	-1.25094	1	35.1579	5.0765	345.308	6.02676	22.0422		12.6096	0
25914	Tue Mar 28 12:21:03 2017_x000D_	43.5602	25.8787	-71.6699	-1.25088	1	35.1579	5.0765	345.308	6.02676	22.435		19.9441	0
25915	Tue Mar 28 12:21:03 2017_x000D_	43.7789	26.5065	-71.6702	-1.25088	1	35.1579	5.0765	345.308	6.02676	23.0991		11.3202	38.679
25916	Tue Mar 28 12:21:03 2017_x000D_	43.9901	26.8192	-70.7921	-1.23556	1	36.2833	4.4474	345.308	6.02676	23.662		19.9223	0
25917	Tue Mar 28 12:21:03 2017_x000D_	44.2086	27.4463	-70.7921	-1.23556	1	36.2833	4.4474	345.308	6.02676	24.3261		9.43461	0
25918	Tue Mar 28 12:21:03 2017_x000D_	44.216	27.7607	-71.6708	-1.25089	1	36.2833	4.4474	345.308	6.02676	24.626		14.0463	0
25919	Tue Mar 28 12:21:03 2017_x000D_	44.4293	28.1775	-71.673	-1.25093	1	36.2833	4.4474	345.308	6.02676	25.0893		19.891	0
25920	Tue Mar 28 12:21:03 2017_x000D_	44.6475	28.8036	-71.6733	-1.25093	1	36.2833	4.4474	345.308	6.02676	25.7524		9.43461	33.2241
25921	Tue Mar 28 12:21:03 2017_x000D_	44.6549	29.118	-70.7883	-1.23549	1	37.1898	3.8112	315	5.49779	26.3849		19.871	0
25922	Tue Mar 28 12:21:03 2017_x000D_	44.8728	29.7435	-70.7882	-1.23549	1	37.1898	3.8112	315	5.49779	27.0465		11.2687	0
25923	Tue Mar 28 12:21:03 2017_x000D_	45.0833	30.0546	-71.6739	-1.25094	1	37.1898	3.8112	315	5.49779	27.4048		9.42255	0
25924	Tue Mar 28 12:21:03 2017_x000D_	45.0906	30.3686	-70.7882	-1.23549	1	37.1898	3.8112	315	5.49779	27.7077		16.8815	9.41527
25925	Tue Mar 28 12:21:03 2017_x000D_	45.3059	30.8885	-71.6724	-1.25092	1	37.4189	3.5967	346.987	6.05607	28.4086		12.9421	0
25926	Tue Mar 28 12:21:03 2017_x000D_	45.4172	31.3053	-74.3724	-1.29804	1	37.4189	3.5967	346.987	6.05607	28.8399		6.99027	0
25927	Tue Mar 28 12:21:03 2017_x000D_	45.5234	31.5127	-71.6727	-1.25092	1	37.4189	3.5967	346.987	6.05607	29.0686		19.8198	0
25928	Tue Mar 28 12:21:03 2017_x000D_	45.7407	32.1366	-71.6729	-1.25093	1	37.4189	3.5967	346.987	6.05607	29.7284		12.5313	52.8339
25929	Tue Mar 28 12:21:03 2017_x000D_	45.7503	32.5542	-71.6693	-1.25086	1	38.9112	4.53191	32.1147	0.560507	28.8448		16.852	0
25930	Tue Mar 28 12:21:03 2017_x000D_	45.9652	33.0732	-70.7863	-1.23545	1	38.9112	4.53191	32.1147	0.560507	29.4001		9.89098	0
25931	Tue Mar 28 12:21:03 2017_x000D_	46.0738	33.3845	-74.3745	-1.29808	1	38.9112	4.53191	32.1147	0.560507	29.7283		19.038	0
25932	Tue Mar 28 12:21:03 2017_x000D_	46.1893	34.0085	-71.6681	-1.25084	1	38.9112	4.53191	32.1147	0.560507	30.3618		6.97959	46.4166
25933	Tue Mar 28 12:21:04 2017_x000D_	46.2955	34.2155	-74.3742	-1.29808	1	39.955	5.674	46.2894	0.807903	29.2373		6.97015	0
25934	Tue Mar 28 12:21:04 2017_x000D_	46.4014	34.4223	-71.6702	-1.25088	1	39.955	5.674	46.2894	0.807903	29.4622		6.25066	0
25935	Tue Mar 28 12:21:04 2017_x000D_	46.4062	34.6306	-71.6684	-1.25085	1	39.955	5.674	46.2894	0.807903	29.6665		16.8118	0
25936	Tue Mar 28 12:21:04 2017_x000D_	46.6205	35.1484	-70.7844	-1.23542	1	39.955	5.674	46.2894	0.807903	30.2187		3.12083	0
25937	Tue Mar 28 12:21:04 2017_x000D_	46.6229	35.2524	-71.6687	-1.25085	1	39.955	5.674	46.2894	0.807903	30.3207		13.9269	55.6796
25938	Tue Mar 28 12:21:04 2017_x000D_	46.8347	35.6655	-71.6708	-1.25089	1	41.2071	7.04401	31.9005	0.556768	29.1695		6.24459	0
25939	Tue Mar 28 12:21:04 2017_x000D_	46.8394	35.8736	-71.669	-1.25086	1	41.2071	7.04401	31.9005	0.556768	29.3746		9.86621	0
25940	Tue Mar 28 12:21:04 2017_x000D_	46.9475	36.1842	-68.0388	-1.1875	1	41.2071	7.04401	31.9005	0.556768	29.7002		6.95406	0
25941	Tue Mar 28 12:21:04 2017_x000D_	47.0532	36.3905	-65.392	-1.14131	1	41.2071	7.04401	31.9005	0.556768	29.9231		16.7678	27.828
25942	Tue Mar 28 12:21:04 2017_x000D_	47.2668	36.907	-59.0232	-1.03015	1	41.8329	7.72871	24.768	0.432284	29.68		6.2444	0
25943	Tue Mar 28 12:21:04 2017_x000D_	47.2712	37.1151	-50.95	-0.889246	1	41.8329	7.72871	24.768	0.432284	29.8854		4.35085	0
25944	Tue Mar 28 12:21:04 2017_x000D_	47.3741	37.2173	-42.7009	-0.745271	1	41.8329	7.72871	24.768	0.432284	30.0047		6.84375	0
25945	Tue Mar 28 12:21:04 2017_x000D_	47.5785	37.3186	-27.5203	-0.480319	1	41.8329	7.72871	24.768	0.432284	30.1426		8.71871	74.8848
25946	Tue Mar 28 12:21:04 2017_x000D_	47.7849	37.5232	-19.733	-0.344406	1	43.2721	9.7682	57.3179	1.00039	28.1195		3.02733	0
25947	Tue Mar 28 12:21:04 2017_x000D_	47.8858	37.5217	-13.4209	-0.234238	1	43.2721	9.7682	57.3179	1.00039	28.1344		9.65219	0
25948	Tue Mar 28 12:21:04 2017_x000D_	48.1918	37.6211	0.98147	0.0171299	1	43.2721	9.7682	57.3179	1.00039	28.2841		6.79961	0
25949	Tue Mar 28 12:21:04 2017_x000D_	48.3915	37.5139	4.07796	0.0711739	1	43.2721	9.7682	57.3179	1.00039	28.214		12.5322	0
25950	Tue Mar 28 12:21:04 2017_x000D_	48.7978	37.611	13.214	0.230628	1	43.2721	9.7682	57.3179	1.00039	28.3858		9.58308	100.354
25951	Tue Mar 28 12:21:04 2017_x000D_	49.0981	37.5021	15.421	0.269147	1	44.8879	12.6972	65.232	1.13851	25.1597		9.08534	0
25952	Tue Mar 28 12:21:04 2017_x000D_	49.4009	37.4969	16.1496	0.281864	1	44.8879	12.6972	65.232	1.13851	25.207		23.1016	0
25953	Tue Mar 28 12:21:04 2017_x000D_	50.0998	37.1736	12.6154	0.22018	1	44.8879	12.6972	65.232	1.13851	25.0251		12.4742	0
25954	Tue Mar 28 12:21:04 2017_x000D_	50.5006	37.0629	9.75352	0.170231	1	44.8879	12.6972	65.232	1.13851	25.0038		18.3839	56.4557
25955	Tue Mar 28 12:21:05 2017_x000D_	51.1027	36.9489	6.84756	0.119512	1	45.9086	14.2782	62.4339	1.08968	23.2581		12.0827	0
25956	Tue Mar 28 12:21:05 2017_x000D_	51.5054	36.9421	6.84869	0.119532	1	45.9086	14.2782	62.4339	1.08968	23.3447		9.0494	0
25957	Tue Mar 28 12:21:05 2017_x000D_	51.807	36.9368	0.962915	0.016806	1	45.9086	14.2782	62.4339	1.08968	23.4137		21.3466	0
25958	Tue Mar 28 12:21:05 2017_x000D_	52.5091	36.8212	-1.99077	-0.0347455	1	45.9086	14.2782	62.4339	1.08968	23.4894		18.3709	41.973
25959	Tue Mar 28 12:21:05 2017_x000D_	53.1143	36.9146	-4.92336	-0.0859289	1	46.7311	15.41	64.1474	1.11958	22.432		12.0557	0
25960	Tue Mar 28 12:21:05 2017_x000D_	53.5161	36.9079	-4.92469	-0.085952	1	46.7311	15.41	64.1474	1.11958	22.5432		6.02786	0
25961	Tue Mar 28 12:21:05 2017_x000D_	53.717	36.9045	-4.92532	-0.085963	1	46.7311	15.41	64.1474	1.11958	22.6012		12.4586	0
25962	Tue Mar 28 12:21:05 2017_x000D_	54.1208	37.0015	-1.9869	-0.0346779	1	46.7311	15.41	64.1474	1.11958	22.8211		18.0626	0
25963	Tue Mar 28 12:21:05 2017_x000D_	54.7228	36.9913	-1.9879	-0.0346953	1	46.7311	15.41	64.1474	1.11958	23.0135		12.0377	32.7782
25964	Tue Mar 28 12:21:05 2017_x000D_	55.124	36.9845	-1.98853	-0.0347063	1	47.3452	16.3137	81.3632	1.42006	22.086		18.321	0
25965	Tue Mar 28 12:21:05 2017_x000D_	55.7275	37.078	0.969102	0.016914	1	47.3452	16.3137	81.3632	1.42006	22.3924		6.01287	0
25966	Tue Mar 28 12:21:05 2017_x000D_	55.9279	37.0746	0.969088	0.0169138	1	47.3452	16.3137	81.3632	1.42006	22.465		18.0326	0
25967	Tue Mar 28 12:21:05 2017_x000D_	56.5289	37.0644	0.969096	0.0169139	1	47.3452	16.3137	81.3632	1.42006	22.6921		12.0137	20.8462
25968	Tue Mar 28 12:21:05 2017_x000D_	56.9293	37.0577	0.969064	0.0169134	1	47.5327	16.9828	82.3448	1.43719	22.1652		6.00387	0
25969	Tue Mar 28 12:21:05 2017_x000D_	57.1294	37.0543	0.969104	0.0169141	1	47.5327	16.9828	82.3448	1.43719	22.2477		18.0086	0
25970	Tue Mar 28 12:21:05 2017_x000D_	57.7296	37.0441	0.969111	0.0169142	1	47.5327	16.9828	82.3448	1.43719	22.5041		12.3905	0
25971	Tue Mar 28 12:21:05 2017_x000D_	58.1277	36.9341	3.92573	0.0685168	1	47.5327	16.9828	82.3448	1.43719	22.59		5.99787	27.7513
25972	Tue Mar 28 12:21:05 2017_x000D_	58.3276	36.9307	3.92604	0.0685223	1	48.1569	17.6655	81.3632	1.42006	21.7851		17.9846	0
25973	Tue Mar 28 12:21:05 2017_x000D_	58.927	36.9206	3.92692	0.0685377	1	48.1569	17.6655	81.3632	1.42006	22.0625		12.3782	0
25974	Tue Mar 28 12:21:05 2017_x000D_	59.3247	36.8107	6.87075	0.119917	1	48.1569	17.6655	81.3632	1.42006	22.1644		17.9666	0
25975	Tue Mar 28 12:21:05 2017_x000D_	59.9235	36.8006	6.87247	0.119947	1	48.1569	17.6655	81.3632	1.42006	22.4634		11.9747	0
25976	Tue Mar 28 12:21:06 2017_x000D_	60.3226	36.7939	6.87359	0.119967	1	48.1569	17.6655	81.3632	1.42006	22.6694		18.2091	6.62835
25977	Tue Mar 28 12:21:06 2017_x000D_	60.9189	36.6806	3.92393	0.0684854	1	48.1465	17.8862	58.5245	1.02144	22.7236		8.96525	0
25978	Tue Mar 28 12:21:06 2017_x000D_	61.2177	36.6756	3.78347	0.0660339	1	48.1465	17.8862	58.5245	1.02144	22.8888		8.9743	0
25979	Tue Mar 28 12:21:06 2017_x000D_	61.5168	36.6705	3.92485	0.0685016	1	48.1465	17.8862	58.5245	1.02144	23.0568		20.9069	0
25980	Tue Mar 28 12:21:06 2017_x000D_	62.2136	36.6589	3.78489	0.0660587	1	48.1465	17.8862	58.5245	1.02144	23.4584		8.96525	18.4972
25981	Tue Mar 28 12:21:06 2017_x000D_	62.5124	36.6539	3.92635	0.0685277	1	48.5626	18.3412	66.8528	1.1668	23.0207		15.2374	0
25982	Tue Mar 28 12:21:06 2017_x000D_	63.0079	36.5423	0.956707	0.0166977	1	48.5626	18.3412	66.8528	1.1668	23.2368		8.95626	0
25983	Tue Mar 28 12:21:06 2017_x000D_	63.3064	36.5373	0.956722	0.0166979	1	48.5626	18.3412	66.8528	1.1668	23.4196		11.9326	0
25984	Tue Mar 28 12:21:06 2017_x000D_	63.7041	36.5307	0.956682	0.0166972	1	48.5626	18.3412	66.8528	1.1668	23.6669		5.96182	13.2536
25985	Tue Mar 28 12:21:06 2017_x000D_	63.9028	36.5274	0.956717	0.0166979	1	48.5419	18.7825	45.7704	0.798844	23.47		5.96187	0
25986	Tue Mar 28 12:21:06 2017_x000D_	64.1015	36.524	0.956751	0.0166985	1	48.5419	18.7825	45.7704	0.798844	23.5979		8.93521	0
25987	Tue Mar 28 12:21:06 2017_x000D_	64.3993	36.5191	0.95669	0.0166974	1	48.5419	18.7825	45.7704	0.798844	23.7917		8.94426	0
25988	Tue Mar 28 12:21:06 2017_x000D_	64.6974	36.5141	0.956742	0.0166983	1	48.5419	18.7825	45.7704	0.798844	23.9877		5.95882	0
25989	Tue Mar 28 12:21:06 2017_x000D_	64.896	36.5108	0.956722	0.016698	1	48.5419	18.7825	45.7704	0.798844	24.1195		11.9116	6.55218
25990	Tue Mar 28 12:21:06 2017_x000D_	65.293	36.5042	0.956736	0.0166982	1	48.7602	18.7893	0	0	24.2312		2.97044	0
25991	Tue Mar 28 12:21:06 2017_x000D_	65.392	36.5025	0.956691	0.0166974	1	48.7602	18.7893	0	0	24.2976		12.2897	0
25992	Tue Mar 28 12:21:06 2017_x000D_	65.7902	36.5987	-1.8708	-0.0326517	1	48.7602	18.7893	0	0	24.6413		4.29817	0
25993	Tue Mar 28 12:21:06 2017_x000D_	65.888	36.494	-4.97217	-0.0867807	1	48.7602	18.7893	0	0	24.6337		5.96155	144.146
25994	Tue Mar 28 12:21:06 2017_x000D_	65.6893	36.4967	-16.3508	-0.285375	1	53.5627	18.9396	0	0	21.3379		4.2851	0
25995	Tue Mar 28 12:21:06 2017_x000D_	65.5887	36.3953	-19.9882	-0.348859	1	53.5627	18.9396	0	0	21.1973		2.97626	0
25996	Tue Mar 28 12:21:06 2017_x000D_	65.4895	36.3966	-26.4954	-0.462432	1	53.5627	18.9396	0	0	21.1423		6.86653	0
25997	Tue Mar 28 12:21:07 2017_x000D_	65.3875	36.1917	-41.0625	-0.716675	1	53.5627	18.9396	0	0	20.9156		0.0108167	100.544
25998	Tue Mar 28 12:21:07 2017_x000D_	65.3878	36.1915	-49.2376	-0.859358	1	56.8672	18.3805	350.028	6.10914	19.7442		4.28931	0
25999	Tue Mar 28 12:21:07 2017_x000D_	65.489	36.2925	-60.954	-1.06385	1	56.8672	18.3805	350.028	6.10914	19.879		4.30204	0
26000	Tue Mar 28 12:21:07 2017_x000D_	65.5903	36.394	-69.5778	-1.21436	1	56.8672	18.3805	350.028	6.10914	20.0145		0.00848528	0
26001	Tue Mar 28 12:21:07 2017_x000D_	65.5905	36.3942	-74.8962	-1.30719	1	56.8672	18.3805	350.028	6.10914	20.0147		9.74598	81.3582
26002	Tue Mar 28 12:21:07 2017_x000D_	65.695	36.7018	-89.1264	-1.55555	1	59.5165	17.801	0	0	19.885		0.0067082	0
26003	Tue Mar 28 12:21:07 2017_x000D_	65.6951	36.702	265.372	4.63162	1	59.5165	17.801	0	0	19.8852		6.18375	0
26004	Tue Mar 28 12:21:07 2017_x000D_	65.6983	36.9081	259.972	4.53736	1	59.5165	17.801	0	0	20.0822		11.0267	0
26005	Tue Mar 28 12:21:07 2017_x000D_	65.5048	37.2206	253.963	4.43248	1	59.5165	17.801	0	0	20.3219		9.26807	0
26006	Tue Mar 28 12:21:07 2017_x000D_	65.5095	37.5295	253.08	4.41708	1	59.5165	17.801	0	0	20.6187		16.5565	52.8904
26007	Tue Mar 28 12:21:07 2017_x000D_	65.3191	38.0475	248.808	4.34253	1	61.2717	17.6352	346.987	6.05607	20.8097		12.6989	0
26008	Tue Mar 28 12:21:07 2017_x000D_	65.2263	38.4605	251.343	4.38677	1	61.2717	17.6352	346.987	6.05607	21.1975		19.4605	0
26009	Tue Mar 28 12:21:07 2017_x000D_	65.0375	39.0811	251.343	4.38676	1	61.2717	17.6352	346.987	6.05607	21.774		13.7084	0
26010	Tue Mar 28 12:21:07 2017_x000D_	64.8456	39.4958	251.344	4.38677	1	61.2717	17.6352	346.987	6.05607	22.1508		19.451	44.3089
26011	Tue Mar 28 12:21:07 2017_x000D_	64.6569	40.1161	251.343	4.38677	1	62.612	17.0147	355.5	6.20465	23.1917		6.84951	0
26012	Tue Mar 28 12:21:07 2017_x000D_	64.561	40.3233	253.963	4.43249	1	62.612	17.0147	355.5	6.20465	23.3899		12.6895	0
26013	Tue Mar 28 12:21:07 2017_x000D_	64.4683	40.736	256.658	4.47953	1	62.612	17.0147	355.5	6.20465	23.7938		15.6982	0
26014	Tue Mar 28 12:21:07 2017_x000D_	64.3773	41.2513	254.763	4.44646	1	62.612	17.0147	355.5	6.20465	24.3008		11.0114	99.402
26015	Tue Mar 28 12:21:07 2017_x000D_	64.1838	41.5632	253.963	4.4325	1	65.3247	15.1121	333.963	5.82876	26.4757		12.3195	0
26016	Tue Mar 28 12:21:07 2017_x000D_	64.1903	41.9738	253.962	4.43247	1	65.3247	15.1121	333.963	5.82876	26.8856		22.0105	0
26017	Tue Mar 28 12:21:07 2017_x000D_	63.8036	42.5973	253.964	4.43252	1	65.3247	15.1121	333.963	5.82876	27.5273		9.22917	0
26018	Tue Mar 28 12:21:07 2017_x000D_	63.8085	42.9049	254.765	4.44648	1	65.3247	15.1121	333.963	5.82876	27.8341		19.4197	0
26019	Tue Mar 28 12:21:08 2017_x000D_	63.6201	43.5242	254.765	4.44649	1	65.3247	15.1121	333.963	5.82876	28.4632		9.71328	65.7438
26020	Tue Mar 28 12:21:08 2017_x000D_	63.526	43.834	251.342	4.38675	1	66.9261	13.6161	315	5.49779	30.4086		9.70841	0
26021	Tue Mar 28 12:21:08 2017_x000D_	63.4318	44.1436	253.081	4.41709	1	66.9261	13.6161	315	5.49779	30.7268		22.3514	0
26022	Tue Mar 28 12:21:08 2017_x000D_	63.2452	44.8649	253.963	4.4325	1	66.9261	13.6161	315	5.49779	31.4648		8.57747	0
26023	Tue Mar 28 12:21:08 2017_x000D_	63.0502	45.074	253.965	4.43252	1	66.9261	13.6161	315	5.49779	31.6958		25.3194	33.1398
26024	Tue Mar 28 12:21:08 2017_x000D_	62.8654	45.8975	253.964	4.43251	1	67.8305	12.9818	315	5.49779	33.2881		8.57543	0
26025	Tue Mar 28 12:21:08 2017_x000D_	62.6705	46.1066	253.966	4.43254	1	67.8305	12.9818	315	5.49779	33.5243		24.5673	0
26026	Tue Mar 28 12:21:08 2017_x000D_	62.684	46.9254	253.963	4.43249	1	67.8305	12.9818	315	5.49779	34.3315		8.57119	0
26027	Tue Mar 28 12:21:08 2017_x000D_	62.4892	47.1344	253.965	4.43252	1	67.8305	12.9818	315	5.49779	34.5678		22.3201	9.39231
26028	Tue Mar 28 12:21:08 2017_x000D_	62.3029	47.8547	254.767	4.44652	1	68.0593	12.7681	345.308	6.02676	35.5557		0	0
26029	Tue Mar 28 12:21:08 2017_x000D_	62.3029	47.8547	254.767	4.44652	1	68.0593	12.7681	345.308	6.02676	35.5557		19.3789	0
26030	Tue Mar 28 12:21:08 2017_x000D_	62.1149	48.4727	254.767	4.44652	1	68.0593	12.7681	345.308	6.02676	36.1961		9.20227	0
26031	Tue Mar 28 12:21:08 2017_x000D_	62.12	48.7794	253.963	4.4325	1	68.0593	12.7681	345.308	6.02676	36.4978		20.4989	0
26032	Tue Mar 28 12:21:08 2017_x000D_	61.833	49.3995	251.34	4.38671	1	68.0593	12.7681	345.308	6.02676	37.1568		9.67709	6.54328
26033	Tue Mar 28 12:21:08 2017_x000D_	61.7391	49.7081	254.768	4.44653	1	68.2773	12.775	345.308	6.02676	37.5074		22.3011	0
26034	Tue Mar 28 12:21:08 2017_x000D_	61.553	50.4278	253.964	4.43252	1	68.2773	12.775	345.308	6.02676	38.2485		9.18432	0
26035	Tue Mar 28 12:21:08 2017_x000D_	61.5582	50.7339	254.766	4.44651	1	68.2773	12.775	345.308	6.02676	38.549		23.2803	0
26036	Tue Mar 28 12:21:08 2017_x000D_	61.273	51.4556	256.668	4.47969	1	68.2773	12.775	345.308	6.02676	39.3097		12.6234	9.39231
26037	Tue Mar 28 12:21:08 2017_x000D_	61.181	51.8662	253.964	4.43251	1	68.5061	12.5613	331.548	5.78661	39.9816		6.12085	0
26038	Tue Mar 28 12:21:08 2017_x000D_	61.1844	52.0702	253.963	4.43249	1	68.5061	12.5613	331.548	5.78661	40.1816		13.6466	0
26039	Tue Mar 28 12:21:08 2017_x000D_	60.9933	52.483	253.964	4.43251	1	68.5061	12.5613	331.548	5.78661	40.6225		19.3381	0
26040	Tue Mar 28 12:21:09 2017_x000D_	60.8057	53.0997	253.964	4.43251	1	68.5061	12.5613	331.548	5.78661	41.2633		6.82541	0
26041	Tue Mar 28 12:21:09 2017_x000D_	60.7102	53.3062	251.338	4.38668	1	68.5061	12.5613	331.548	5.78661	41.484		18.6044	74.992
26042	Tue Mar 28 12:21:09 2017_x000D_	60.6217	53.92	253.964	4.4325	1	70.9362	11.9754	349.074	6.09248	43.1942		8.56271	0
26043	Tue Mar 28 12:21:09 2017_x000D_	60.4271	54.1288	253.965	4.43253	1	70.9362	11.9754	349.074	6.09248	43.4436		12.6081	0
26044	Tue Mar 28 12:21:09 2017_x000D_	60.3352	54.5389	251.338	4.38667	1	70.9362	11.9754	349.074	6.09248	43.8638		9.66187	0
26045	Tue Mar 28 12:21:09 2017_x000D_	60.2414	54.847	253.08	4.41708	1	70.9362	11.9754	349.074	6.09248	44.1854		9.16343	33.4832
26046	Tue Mar 28 12:21:09 2017_x000D_	60.2468	55.1524	253.964	4.43251	1	72.0367	11.7894	0	0	44.9372		13.6345	0
26047	Tue Mar 28 12:21:09 2017_x000D_	60.0558	55.5648	253.965	4.43252	1	72.0367	11.7894	0	0	45.3853		6.10596	0
26048	Tue Mar 28 12:21:09 2017_x000D_	60.0594	55.7683	253.964	4.43251	1	72.0367	11.7894	0	0	45.5807		13.6305	0
26049	Tue Mar 28 12:21:09 2017_x000D_	59.8685	56.1806	253.965	4.43252	1	72.0367	11.7894	0	0	46.0287		6.10596	47.8856
26050	Tue Mar 28 12:21:09 2017_x000D_	59.8721	56.3841	253.964	4.43251	1	73.5838	11.3966	0	0	47.0307		12.5876	0
26051	Tue Mar 28 12:21:09 2017_x000D_	59.7802	56.7935	256.671	4.47975	1	73.5838	11.3966	0	0	47.4491		6.8118	0
26052	Tue Mar 28 12:21:09 2017_x000D_	59.6847	56.9995	259.448	4.52823	1	73.5838	11.3966	0	0	47.674		16.409	0
26053	Tue Mar 28 12:21:09 2017_x000D_	59.4955	57.5127	-88.98	-1.55299	1	73.5838	11.3966	0	0	48.2201		6.74469	98.6837
26054	Tue Mar 28 12:21:09 2017_x000D_	59.5978	57.7129	-80.6543	-1.40768	1	76.0901	9.26611	315	5.49779	51.177		4.2853	0
26055	Tue Mar 28 12:21:09 2017_x000D_	59.5002	57.8172	-71.8244	-1.25357	1	76.0901	9.26611	315	5.49779	51.3072		6.09085	0
26056	Tue Mar 28 12:21:09 2017_x000D_	59.5036	58.0202	-66.5846	-1.16212	1	76.0901	9.26611	315	5.49779	51.4983		6.63769	0
26057	Tue Mar 28 12:21:09 2017_x000D_	59.7028	58.1165	-52.6155	-0.918313	1	76.0901	9.26611	315	5.49779	51.5258		6.75265	0
26058	Tue Mar 28 12:21:09 2017_x000D_	59.8049	58.3171	-42.4363	-0.740653	1	76.0901	9.26611	315	5.49779	51.6837		8.47496	65.7673
26059	Tue Mar 28 12:21:09 2017_x000D_	60.0063	58.5152	-29.6603	-0.517671	1	77.6922	7.76971	315	5.49779	53.7391		4.23005	0
26060	Tue Mar 28 12:21:09 2017_x000D_	60.1068	58.6141	-25.6686	-0.448001	1	77.6922	7.76971	315	5.49779	53.7996		6.65241	0
26061	Tue Mar 28 12:21:10 2017_x000D_	60.3064	58.7107	-10.0019	-0.174566	1	77.6922	7.76971	315	5.49779	53.8261		6.64589	0
26062	Tue Mar 28 12:21:10 2017_x000D_	60.506	58.8068	-7.14172	-0.124647	1	77.6922	7.76971	315	5.49779	53.853		9.43471	61.3139
26063	Tue Mar 28 12:21:10 2017_x000D_	60.8007	58.697	-3.96872	-0.0692672	1	79.0766	6.2662	315	5.49779	55.5247		10.7352	0
26064	Tue Mar 28 12:21:10 2017_x000D_	61.101	58.8916	-4.24099	-0.0740192	1	79.0766	6.2662	315	5.49779	55.6107		29.6342	0
26065	Tue Mar 28 12:21:10 2017_x000D_	62.0884	58.8633	-10.0073	-0.174661	1	79.0766	6.2662	315	5.49779	55.2725		23.8475	0
26066	Tue Mar 28 12:21:10 2017_x000D_	62.8794	58.9421	-12.8173	-0.223705	1	79.0766	6.2662	315	5.49779	55.1099		12.183	105.285
26067	Tue Mar 28 12:21:10 2017_x000D_	63.2754	59.0321	-15.5602	-0.271577	1	81.1815	3.458	291.84	5.09357	58.3876		22.5208	0
26068	Tue Mar 28 12:21:10 2017_x000D_	63.9703	59.3161	-19.1882	-0.334897	1	81.1815	3.458	291.84	5.09357	58.4496		12.1641	0
26069	Tue Mar 28 12:21:10 2017_x000D_	64.3657	59.4059	-21.8749	-0.38179	1	81.1815	3.458	291.84	5.09357	58.4204		22.4869	0
26070	Tue Mar 28 12:21:10 2017_x000D_	65.0595	59.6896	-25.7124	-0.448766	1	81.1815	3.458	291.84	5.09357	58.4971		10.6626	0
26071	Tue Mar 28 12:21:10 2017_x000D_	65.3575	59.8833	-24.4575	-0.426864	1	81.1815	3.458	291.84	5.09357	58.6022		10.6718	75.9069
26072	Tue Mar 28 12:21:10 2017_x000D_	65.6558	60.0771	-25.709	-0.448707	1	82.8068	1.51881	315	5.49779	61.0183		13.1912	0
26073	Tue Mar 28 12:21:10 2017_x000D_	66.052	60.2678	-25.709	-0.448706	1	82.8068	1.51881	315	5.49779	61.0915		19.77	0
26074	Tue Mar 28 12:21:10 2017_x000D_	66.6458	60.5536	-28.2684	-0.493377	1	82.8068	1.51881	315	5.49779	61.2069		9.29777	0
26075	Tue Mar 28 12:21:10 2017_x000D_	66.9416	60.6461	-24.4561	-0.426839	1	82.8068	1.51881	315	5.49779	61.2188		21.2753	9.40318
26076	Tue Mar 28 12:21:10 2017_x000D_	67.5362	61.0326	-24.4521	-0.42677	1	83.0359	1.3049	315	5.49779	61.7061		6.58142	0
26077	Tue Mar 28 12:21:10 2017_x000D_	67.7338	61.1279	-21.8623	-0.381569	1	83.0359	1.3049	315	5.49779	61.7491		21.3649	0
26078	Tue Mar 28 12:21:10 2017_x000D_	68.4225	61.3092	-20.8003	-0.363035	1	83.0359	1.3049	315	5.49779	61.7581		8.37308	0
26079	Tue Mar 28 12:21:10 2017_x000D_	68.6213	61.5051	-20.7963	-0.362964	1	83.0359	1.3049	315	5.49779	61.9019		12.0935	35.4509
26080	Tue Mar 28 12:21:10 2017_x000D_	69.0144	61.5944	-18.2045	-0.317729	1	83.4157	2.4239	332.016	5.79477	60.8978		8.36459	0
26081	Tue Mar 28 12:21:10 2017_x000D_	69.213	61.7901	-18.2	-0.31765	1	83.4157	2.4239	332.016	5.79477	61.0415		17.831	0
26082	Tue Mar 28 12:21:10 2017_x000D_	69.8015	61.8734	-15.5251	-0.270964	1	83.4157	2.4239	332.016	5.79477	60.9884		9.26287	0
26083	Tue Mar 28 12:21:11 2017_x000D_	70.0963	61.9652	-19.1703	-0.334586	1	83.4157	2.4239	332.016	5.79477	61.0129		15.7635	27.2218
26084	Tue Mar 28 12:21:11 2017_x000D_	70.5875	62.1518	-18.2031	-0.317704	1	83.5889	3.31461	18.1533	0.316835	60.2565		12.0622	0
26085	Tue Mar 28 12:21:11 2017_x000D_	70.9796	62.2408	-15.5238	-0.270941	1	83.5889	3.31461	18.1533	0.316835	60.2602		19.6357	0
26086	Tue Mar 28 12:21:11 2017_x000D_	71.5693	62.5248	-18.2014	-0.317675	1	83.5889	3.31461	18.1533	0.316835	60.4179		11.7144	0
26087	Tue Mar 28 12:21:11 2017_x000D_	71.9596	62.5129	-18.2062	-0.317758	1	83.5889	3.31461	18.1533	0.316835	60.3297		18.4649	0
26088	Tue Mar 28 12:21:11 2017_x000D_	72.5472	62.6961	-18.2066	-0.317765	1	83.5889	3.31461	18.1533	0.316835	60.3993		10.5677	48.4747
26089	Tue Mar 28 12:21:11 2017_x000D_	72.8424	62.8883	-19.1714	-0.334605	1	83.0752	4.8466	18.5761	0.324214	58.9368		12.0195	0
26090	Tue Mar 28 12:21:11 2017_x000D_	73.2332	62.9766	-21.8746	-0.381783	1	83.0752	4.8466	18.5761	0.324214	58.9573		19.5846	0
26091	Tue Mar 28 12:21:11 2017_x000D_	73.8212	63.2602	-19.1704	-0.334587	1	83.0752	4.8466	18.5761	0.324214	59.1421		5.84087	0
26092	Tue Mar 28 12:21:11 2017_x000D_	74.0158	63.2541	-19.1729	-0.334631	1	83.0752	4.8466	18.5761	0.324214	59.1059		19.5551	54.876
26093	Tue Mar 28 12:21:11 2017_x000D_	74.603	63.5371	-21.8741	-0.381775	1	82.5504	6.5989	46.3202	0.80844	57.4902		6.51835	0
26094	Tue Mar 28 12:21:11 2017_x000D_	74.7987	63.6315	-19.1693	-0.334567	1	82.5504	6.5989	46.3202	0.80844	57.557		17.6953	0
26095	Tue Mar 28 12:21:11 2017_x000D_	75.3828	63.7136	-21.8789	-0.381859	1	82.5504	6.5989	46.3202	0.80844	57.5627		8.2966	0
26096	Tue Mar 28 12:21:11 2017_x000D_	75.5794	63.9081	-21.8749	-0.381788	1	82.5504	6.5989	46.3202	0.80844	57.7316		5.82887	19.8913
26097	Tue Mar 28 12:21:11 2017_x000D_	75.7736	63.902	-21.8778	-0.38184	1	82.517	7.2611	46.3202	0.80844	57.0409		8.29447	0
26098	Tue Mar 28 12:21:11 2017_x000D_	75.9701	64.0965	-21.8738	-0.38177	1	82.517	7.2611	46.3202	0.80844	57.2112		11.9779	0
26099	Tue Mar 28 12:21:11 2017_x000D_	76.3595	64.1847	-19.169	-0.334562	1	82.517	7.2611	46.3202	0.80844	57.2557		9.17089	0
26100	Tue Mar 28 12:21:11 2017_x000D_	76.6514	64.2755	-20.806	-0.363133	1	82.517	7.2611	46.3202	0.80844	57.3153		10.5035	13.2622
26101	Tue Mar 28 12:21:11 2017_x000D_	76.9447	64.4667	-21.8746	-0.381783	1	82.4947	7.70261	46.3202	0.80844	57.0348		5.81988	0
26102	Tue Mar 28 12:21:11 2017_x000D_	77.1386	64.4606	-21.8775	-0.381835	1	82.4947	7.70261	46.3202	0.80844	57.0102		12.9764	0
26103	Tue Mar 28 12:21:11 2017_x000D_	77.5283	64.6483	-26.9846	-0.47097	1	82.4947	7.70261	46.3202	0.80844	57.1618		9.16803	0
26104	Tue Mar 28 12:21:12 2017_x000D_	77.8201	64.7391	-30.7866	-0.537327	1	82.4947	7.70261	46.3202	0.80844	57.2277		0.0127279	0
26105	Tue Mar 28 12:21:12 2017_x000D_	77.8204	64.7388	-38.6867	-0.67521	1	82.4947	7.70261	46.3202	0.80844	57.2274		3.0151	6.62907
26106	Tue Mar 28 12:21:12 2017_x000D_	77.8196	64.6383	-48.6219	-0.848613	1	82.4836	7.9233	46.3202	0.80844	56.9065		4.12385	0
26107	Tue Mar 28 12:21:12 2017_x000D_	77.7224	64.5411	-64.5486	-1.12659	1	82.4836	7.9233	46.3202	0.80844	56.8176		4.16424	0
26108	Tue Mar 28 12:21:12 2017_x000D_	77.8212	64.6386	-83.851	-1.46348	1	82.4836	7.9233	46.3202	0.80844	56.9066		3.00325	0
26109	Tue Mar 28 12:21:12 2017_x000D_	77.8225	64.7387	-89.3902	-1.56015	1	82.4836	7.9233	46.3202	0.80844	57.0063		3.02125	13.2559
26110	Tue Mar 28 12:21:12 2017_x000D_	77.8238	64.8394	259.697	4.53257	1	82.4613	8.3646	46.3202	0.80844	56.6649		9.02151	0
26111	Tue Mar 28 12:21:12 2017_x000D_	77.827	65.1401	248.607	4.33901	1	82.4613	8.3646	46.3202	0.80844	56.9643		6.6066	0
26112	Tue Mar 28 12:21:12 2017_x000D_	77.6343	65.2467	242.611	4.23435	1	82.4613	8.3646	46.3202	0.80844	57.0865		12.4269	0
26113	Tue Mar 28 12:21:12 2017_x000D_	77.5415	65.6504	232.885	4.06462	1	82.4613	8.3646	46.3202	0.80844	57.4967		13.4483	13.2589
26114	Tue Mar 28 12:21:12 2017_x000D_	77.3521	66.0567	232.885	4.06462	1	82.439	8.806	55.1112	0.961871	57.4762		8.44665	0
26115	Tue Mar 28 12:21:12 2017_x000D_	77.1606	66.2631	232.885	4.06462	1	82.439	8.806	55.1112	0.961871	57.699		25.3374	0
26116	Tue Mar 28 12:21:12 2017_x000D_	76.5859	66.882	232.885	4.06462	1	82.439	8.806	55.1112	0.961871	58.3702		6.72152	0
26117	Tue Mar 28 12:21:12 2017_x000D_	76.4913	67.0851	235.046	4.10233	1	82.439	8.806	55.1112	0.961871	58.5818		21.1153	0
26118	Tue Mar 28 12:21:12 2017_x000D_	76.0124	67.6009	238.889	4.1694	1	82.439	8.806	55.1112	0.961871	59.1451		10.8171	44.2861
26119	Tue Mar 28 12:21:12 2017_x000D_	75.822	67.9071	240.317	4.19432	1	81.0994	9.4262	103.821	1.81201	58.7185		16.1977	0
26120	Tue Mar 28 12:21:12 2017_x000D_	75.6339	68.4132	243.73	4.25389	1	81.0994	9.4262	103.821	1.81201	59.2397		10.8171	0
26121	Tue Mar 28 12:21:12 2017_x000D_	75.4435	68.7194	245.016	4.27634	1	81.0994	9.4262	103.821	1.81201	59.5623		6.72551	0
26122	Tue Mar 28 12:21:12 2017_x000D_	75.3488	68.9226	242.612	4.23438	1	81.0994	9.4262	103.821	1.81201	59.7737		17.5019	38.5607
26123	Tue Mar 28 12:21:12 2017_x000D_	75.0639	69.4317	246.193	4.29687	1	79.9774	10.0533	133.276	2.3261	59.5813		8.99161	0
26124	Tue Mar 28 12:21:12 2017_x000D_	75.0674	69.7314	245.016	4.27633	1	79.9774	10.0533	133.276	2.3261	59.8797		8.44869	0
26125	Tue Mar 28 12:21:13 2017_x000D_	74.8758	69.9378	245.016	4.27634	1	79.9774	10.0533	133.276	2.3261	60.1014		20.1537	0
26126	Tue Mar 28 12:21:13 2017_x000D_	74.592	70.5467	247.528	4.32017	1	79.9774	10.0533	133.276	2.3261	60.7326		9.50633	20.8109
26127	Tue Mar 28 12:21:13 2017_x000D_	74.4986	70.8495	246.192	4.29687	1	79.3131	10.2531	163.39	2.8517	60.7874		20.1524	0
26128	Tue Mar 28 12:21:13 2017_x000D_	74.2149	71.4584	243.864	4.25622	1	79.3131	10.2531	163.39	2.8517	61.4173		10.8155	0
26129	Tue Mar 28 12:21:13 2017_x000D_	74.0246	71.7646	242.612	4.23437	1	79.3131	10.2531	163.39	2.8517	61.7384		20.147	0
26130	Tue Mar 28 12:21:13 2017_x000D_	73.7409	72.3733	245.016	4.27634	1	79.3131	10.2531	163.39	2.8517	62.3696		8.44445	0
26131	Tue Mar 28 12:21:13 2017_x000D_	73.5494	72.5796	245.017	4.27635	1	79.3131	10.2531	163.39	2.8517	62.5924		12.3842	45.7552
26132	Tue Mar 28 12:21:13 2017_x000D_	73.4573	72.982	242.611	4.23437	1	77.7887	10.2045	184.364	3.21776	62.9267		20.1363	0
26133	Tue Mar 28 12:21:13 2017_x000D_	73.1738	73.5904	245.016	4.27634	1	77.7887	10.2045	184.364	3.21776	63.5537		6.71482	0
26134	Tue Mar 28 12:21:13 2017_x000D_	73.0793	73.7933	242.611	4.23436	1	77.7887	10.2045	184.364	3.21776	63.763		21.6208	0
26135	Tue Mar 28 12:21:13 2017_x000D_	72.6987	74.4053	242.611	4.23437	1	77.7887	10.2045	184.364	3.21776	64.4023		8.44445	65.3823
26136	Tue Mar 28 12:21:13 2017_x000D_	72.5072	74.6116	242.612	4.23438	1	75.6104	10.135	183.615	3.20468	64.5512		9.49971	0
26137	Tue Mar 28 12:21:13 2017_x000D_	72.4139	74.9142	238.887	4.16937	1	75.6104	10.135	183.615	3.20468	64.858		20.1283	0
26138	Tue Mar 28 12:21:13 2017_x000D_	72.1306	75.5224	241.247	4.21056	1	75.6104	10.135	183.615	3.20468	65.4799		6.7121	0
26139	Tue Mar 28 12:21:13 2017_x000D_	72.0361	75.7252	238.887	4.16936	1	75.6104	10.135	183.615	3.20468	65.6875		9.48361	103.006
26140	Tue Mar 28 12:21:13 2017_x000D_	71.943	76.0273	242.611	4.23436	1	72.3964	8.927	187.655	3.2752	67.1018		14.9681	0
26141	Tue Mar 28 12:21:13 2017_x000D_	71.6571	76.4362	245.017	4.27636	1	72.3964	8.927	187.655	3.2752	67.5132		6.7121	0
26142	Tue Mar 28 12:21:13 2017_x000D_	71.5626	76.639	242.611	4.23437	1	72.3964	8.927	187.655	3.2752	67.7171		14.9681	0
26143	Tue Mar 28 12:21:13 2017_x000D_	71.2767	77.0479	245.018	4.27637	1	72.3964	8.927	187.655	3.2752	68.1301		6.71083	0
26144	Tue Mar 28 12:21:13 2017_x000D_	71.1823	77.2507	242.612	4.23437	1	72.3964	8.927	187.655	3.2752	68.3345		16.156	78.7305
26145	Tue Mar 28 12:21:13 2017_x000D_	70.9947	77.7555	241.247	4.21055	1	70.0527	7.7462	188.926	3.29738	70.0156		2.9793	0
26146	Tue Mar 28 12:21:13 2017_x000D_	70.9961	77.8548	242.611	4.23436	1	70.0527	7.7462	188.926	3.29738	70.1149		10.8063	0
26147	Tue Mar 28 12:21:14 2017_x000D_	70.8059	78.1607	241.247	4.21055	1	70.0527	7.7462	188.926	3.29738	70.4185		8.44885	0
26148	Tue Mar 28 12:21:14 2017_x000D_	70.6144	78.3672	236.647	4.13027	1	70.0527	7.7462	188.926	3.29738	70.6232		9.48736	58.3068
26149	Tue Mar 28 12:21:14 2017_x000D_	70.5212	78.6694	232.887	4.06465	1	68.3513	6.8067	187.655	3.2752	71.8955		0.0108167	0
26150	Tue Mar 28 12:21:14 2017_x000D_	70.521	78.6697	225.216	3.93076	1	68.3513	6.8067	187.655	3.2752	71.8957		2.89402	0
26151	Tue Mar 28 12:21:14 2017_x000D_	70.6174	78.6661	211.486	3.69113	1	68.3513	6.8067	187.655	3.2752	71.8951		2.90324	0
26152	Tue Mar 28 12:21:14 2017_x000D_	70.7141	78.6623	199.995	3.49057	1	68.3513	6.8067	187.655	3.2752	71.8944		2.97304	82.5225
26153	Tue Mar 28 12:21:14 2017_x000D_	70.7146	78.7614	185.018	3.22917	1	65.7765	5.8387	184.364	3.21776	73.0897		2.99434	0
26154	Tue Mar 28 12:21:14 2017_x000D_	70.7131	78.6616	176.652	3.08316	1	65.7765	5.8387	184.364	3.21776	72.99		2.92339	0
26155	Tue Mar 28 12:21:14 2017_x000D_	70.6157	78.6646	159.768	2.78848	1	65.7765	5.8387	184.364	3.21776	72.9865		2.91189	0
26156	Tue Mar 28 12:21:14 2017_x000D_	70.5187	78.6681	153.606	2.68093	1	65.7765	5.8387	184.364	3.21776	72.9836		2.91189	0
26157	Tue Mar 28 12:21:14 2017_x000D_	70.4217	78.6716	147.477	2.57396	1	65.7765	5.8387	184.364	3.21776	72.9809		8.2334	72.9548
26158	Tue Mar 28 12:21:14 2017_x000D_	70.2254	78.4798	131.932	2.30264	1	63.6476	4.6633	184.195	3.21481	74.109		6.57295	0
26159	Tue Mar 28 12:21:14 2017_x000D_	70.1257	78.2847	129.794	2.26534	1	63.6476	4.6633	184.195	3.21481	73.9059		12.3622	0
26160	Tue Mar 28 12:21:14 2017_x000D_	69.8302	77.9975	125.852	2.19654	1	63.6476	4.6633	184.195	3.21481	73.5944		21.1436	0
26161	Tue Mar 28 12:21:14 2017_x000D_	69.433	77.4153	125.852	2.19653	1	63.6476	4.6633	184.195	3.21481	72.9817		22.8548	114.131
26162	Tue Mar 28 12:21:14 2017_x000D_	68.938	76.8362	128.076	2.23534	1	59.9782	3.659	187.25	3.26814	73.7237		13.1849	0
26163	Tue Mar 28 12:21:14 2017_x000D_	68.7377	76.445	128.073	2.23529	1	59.9782	3.659	187.25	3.26814	73.3112		12.4026	0
26164	Tue Mar 28 12:21:14 2017_x000D_	68.4411	76.157	131.923	2.30249	1	59.9782	3.659	187.25	3.26814	72.9903		18.7755	0
26165	Tue Mar 28 12:21:14 2017_x000D_	68.0442	75.6731	133.798	2.33522	1	59.9782	3.659	187.25	3.26814	72.4644		12.4153	65.8015
26166	Tue Mar 28 12:21:14 2017_x000D_	67.7473	75.3848	137.838	2.40572	1	57.8043	3.3673	180	3.14159	72.7006		6.61333	0
26167	Tue Mar 28 12:21:14 2017_x000D_	67.6466	75.1887	139.719	2.43855	1	57.8043	3.3673	180	3.14159	72.4927		18.7207	0
26168	Tue Mar 28 12:21:15 2017_x000D_	67.1527	74.8073	141.477	2.46924	1	57.8043	3.3673	180	3.14159	72.0491		8.2804	0
26169	Tue Mar 28 12:21:15 2017_x000D_	66.9547	74.615	145.847	2.5455	1	57.8043	3.3673	180	3.14159	71.8329		21.0739	52.789
26170	Tue Mar 28 12:21:15 2017_x000D_	66.3628	74.2367	145.847	2.54551	1	56.0667	3.08971	180	3.14159	71.8881		6.62545	0
26171	Tue Mar 28 12:21:15 2017_x000D_	66.2618	74.0403	147.414	2.57286	1	56.0667	3.08971	180	3.14159	71.6793		21.0997	0
26172	Tue Mar 28 12:21:15 2017_x000D_	65.6692	73.6615	147.414	2.57285	1	56.0667	3.08971	180	3.14159	71.2221		10.5515	0
26173	Tue Mar 28 12:21:15 2017_x000D_	65.3729	73.472	145.844	2.54546	1	56.0667	3.08971	180	3.14159	70.9949		6.54616	0
26174	Tue Mar 28 12:21:15 2017_x000D_	65.1756	73.3788	143.6	2.5063	1	56.0667	3.08971	180	3.14159	70.8769		8.31642	99.1066
26175	Tue Mar 28 12:21:15 2017_x000D_	64.9768	73.1856	143.599	2.50627	1	52.809	2.54121	180	3.14159	71.6846		21.1414	0
26176	Tue Mar 28 12:21:15 2017_x000D_	64.383	72.8061	143.601	2.5063	1	52.809	2.54121	180	3.14159	71.2117		8.32921	0
26177	Tue Mar 28 12:21:15 2017_x000D_	64.1838	72.6127	143.599	2.50628	1	52.809	2.54121	180	3.14159	70.9887		21.1687	0
26178	Tue Mar 28 12:21:15 2017_x000D_	63.5893	72.2326	143.601	2.50631	1	52.809	2.54121	180	3.14159	70.5202		6.55701	111.69
26179	Tue Mar 28 12:21:15 2017_x000D_	63.3916	72.1394	145.845	2.54547	1	49.1017	2.1996	180	3.14159	71.3847		21.1954	0
26180	Tue Mar 28 12:21:15 2017_x000D_	62.7963	71.7589	145.845	2.54548	1	49.1017	2.1996	180	3.14159	70.8946		8.35042	0
26181	Tue Mar 28 12:21:15 2017_x000D_	62.5966	71.565	145.844	2.54545	1	49.1017	2.1996	180	3.14159	70.6659		21.2212	0
26182	Tue Mar 28 12:21:15 2017_x000D_	62.0006	71.184	145.844	2.54546	1	49.1017	2.1996	180	3.14159	70.18		0	59.1008
26183	Tue Mar 28 12:21:15 2017_x000D_	62.0006	71.184	145.844	2.54546	1	47.1327	2.136	180	3.14159	70.6306		16.7221	0
26184	Tue Mar 28 12:21:15 2017_x000D_	61.6006	70.7958	145.841	2.5454	1	47.1327	2.136	180	3.14159	70.1676		21.2594	0
26185	Tue Mar 28 12:21:15 2017_x000D_	61.0036	70.414	145.841	2.54541	1	47.1327	2.136	180	3.14159	69.6727		6.59039	0
26186	Tue Mar 28 12:21:15 2017_x000D_	60.805	70.3201	143.605	2.50638	1	47.1327	2.136	180	3.14159	69.5414		8.37803	0
26187	Tue Mar 28 12:21:15 2017_x000D_	60.6046	70.1256	143.604	2.50636	1	47.1327	2.136	180	3.14159	69.3115		16.7582	89.7924
26188	Tue Mar 28 12:21:15 2017_x000D_	60.2037	69.7366	143.601	2.50631	1	44.2468	2.9298	180	3.14159	68.686		13.1969	0
26189	Tue Mar 28 12:21:16 2017_x000D_	59.806	69.5486	143.604	2.50636	1	44.2468	2.9298	180	3.14159	68.4116		4.18157	0
26190	Tue Mar 28 12:21:16 2017_x000D_	59.706	69.4515	144.15	2.5159	1	44.2468	2.9298	180	3.14159	68.2944		6.60509	0
26191	Tue Mar 28 12:21:16 2017_x000D_	59.507	69.3573	141.882	2.47631	1	44.2468	2.9298	180	3.14159	68.1578		6.69407	94.3925
26192	Tue Mar 28 12:21:16 2017_x000D_	59.4045	69.1591	143.601	2.50632	1	41.1516	3.4952	180	3.14159	68.1536		10.6571	0
26193	Tue Mar 28 12:21:16 2017_x000D_	59.1053	68.9676	141.88	2.47627	1	41.1516	3.4952	180	3.14159	67.8894		4.19868	0
26194	Tue Mar 28 12:21:16 2017_x000D_	59.0047	68.8703	145.835	2.54531	1	41.1516	3.4952	180	3.14159	67.769		17.2541	0
26195	Tue Mar 28 12:21:16 2017_x000D_	58.5056	68.5845	149.71	2.61293	1	41.1516	3.4952	180	3.14159	67.363		8.39513	0
26196	Tue Mar 28 12:21:16 2017_x000D_	58.3046	68.3898	154.688	2.69981	1	41.1516	3.4952	180	3.14159	67.1233		13.2335	33.6144
26197	Tue Mar 28 12:21:16 2017_x000D_	57.9056	68.2017	167.534	2.92403	1	40.0467	3.6814	180	3.14159	66.9463		6.60795	0
26198	Tue Mar 28 12:21:16 2017_x000D_	57.7064	68.1077	176.062	3.07286	1	40.0467	3.6814	180	3.14159	66.8028		6.69781	0
26199	Tue Mar 28 12:21:16 2017_x000D_	57.511	68.2157	190.586	3.32636	1	40.0467	3.6814	180	3.14159	66.8556		4.19639	0
26200	Tue Mar 28 12:21:16 2017_x000D_	57.4107	68.1182	199.684	3.48515	1	40.0467	3.6814	180	3.14159	66.7354		5.93141	119.243
26201	Tue Mar 28 12:21:16 2017_x000D_	57.2131	68.1249	205.023	3.57832	1	36.0845	3.99741	180	3.14159	67.5185		10.8322	0
26202	Tue Mar 28 12:21:16 2017_x000D_	56.9206	68.3366	211.25	3.687	1	36.0845	3.99741	180	3.14159	67.6289		13.3981	0
26203	Tue Mar 28 12:21:16 2017_x000D_	56.5291	68.5515	219.024	3.82269	1	36.0845	3.99741	180	3.14159	67.7142		8.54385	0
26204	Tue Mar 28 12:21:16 2017_x000D_	56.3351	68.76	219.024	3.8227	1	36.0845	3.99741	180	3.14159	67.8548		23.5507	59.6396
26205	Tue Mar 28 12:21:16 2017_x000D_	55.7511	69.2846	221.228	3.86115	1	34.1028	4.1554	180	3.14159	68.6328		13.417	0
26206	Tue Mar 28 12:21:16 2017_x000D_	55.3591	69.4999	221.227	3.86114	1	34.1028	4.1554	180	3.14159	68.7149		23.5636	0
26207	Tue Mar 28 12:21:16 2017_x000D_	54.7747	70.0247	219.024	3.8227	1	34.1028	4.1554	180	3.14159	69.0369		12.8294	0
26208	Tue Mar 28 12:21:16 2017_x000D_	54.4833	70.3377	215.09	3.75403	1	34.1028	4.1554	180	3.14159	69.2493		10.8586	60.5022
26209	Tue Mar 28 12:21:16 2017_x000D_	54.19	70.5498	213.622	3.72841	1	32.1507	3.6489	190.926	3.33229	70.4376		20.1475	0
26210	Tue Mar 28 12:21:16 2017_x000D_	53.6013	70.873	211.256	3.68712	1	32.1507	3.6489	190.926	3.33229	70.5635		10.8586	0
26211	Tue Mar 28 12:21:17 2017_x000D_	53.308	71.0851	212.662	3.71166	1	32.1507	3.6489	190.926	3.33229	70.6772		22.8622	0
26212	Tue Mar 28 12:21:17 2017_x000D_	52.6196	71.412	208.772	3.64377	1	32.1507	3.6489	190.926	3.33229	70.7871		8.55657	0
26213	Tue Mar 28 12:21:17 2017_x000D_	52.4253	71.6208	208.774	3.64379	1	32.1507	3.6489	190.926	3.33229	70.9312		20.1665	73.4183
26214	Tue Mar 28 12:21:17 2017_x000D_	51.8361	71.9444	211.256	3.68712	1	29.7595	3.12801	180	3.14159	72.2708		6.72527	0
26215	Tue Mar 28 12:21:17 2017_x000D_	51.6396	72.0523	208.774	3.64379	1	29.7595	3.12801	180	3.14159	72.3139		9.47858	0
26216	Tue Mar 28 12:21:17 2017_x000D_	51.3439	72.1636	212.66	3.71162	1	29.7595	3.12801	180	3.14159	72.3312		10.8803	0
26217	Tue Mar 28 12:21:17 2017_x000D_	51.05	72.3761	211.256	3.68711	1	29.7595	3.12801	180	3.14159	72.4471		17.567	54.1436
26218	Tue Mar 28 12:21:17 2017_x000D_	50.5598	72.6964	215.086	3.75396	1	28.0253	2.6282	180	3.14159	73.6027		13.4613	0
26219	Tue Mar 28 12:21:17 2017_x000D_	50.1665	72.9124	215.085	3.75395	1	28.0253	2.6282	180	3.14159	73.6892		17.1279	0
26220	Tue Mar 28 12:21:17 2017_x000D_	49.7775	73.3303	215.087	3.75397	1	28.0253	2.6282	180	3.14159	73.9726		12.3638	0
26221	Tue Mar 28 12:21:17 2017_x000D_	49.3818	73.4455	212.66	3.71162	1	28.0253	2.6282	180	3.14159	73.9675		21.7738	0
26222	Tue Mar 28 12:21:17 2017_x000D_	48.7936	73.8707	212.661	3.71164	1	28.0253	2.6282	180	3.14159	74.2079		6.73604	0
26223	Tue Mar 28 12:21:17 2017_x000D_	48.5968	73.9788	215.085	3.75394	1	28.0253	2.6282	180	3.14159	74.257		21.7821	0
26224	Tue Mar 28 12:21:17 2017_x000D_	48.0084	74.4042	215.085	3.75394	1	28.0253	2.6282	180	3.14159	74.5058		8.57134	0
26225	Tue Mar 28 12:21:17 2017_x000D_	47.8137	74.6133	215.086	3.75395	1	28.0253	2.6282	180	3.14159	74.6554		8.96686	0
26226	Tue Mar 28 12:21:17 2017_x000D_	47.515	74.6241	216.674	3.78168	1	28.0253	2.6282	180	3.14159	74.5873		12.8613	72.8001
26227	Tue Mar 28 12:21:17 2017_x000D_	47.2229	74.9379	217.378	3.79396	1	25.6029	2.7721	180	3.14159	75.3348		17.6111	0
26228	Tue Mar 28 12:21:17 2017_x000D_	46.7314	75.2589	216.675	3.78169	1	25.6029	2.7721	180	3.14159	75.5033		8.57573	0
26229	Tue Mar 28 12:21:17 2017_x000D_	46.5367	75.4682	216.675	3.7817	1	25.6029	2.7721	180	3.14159	75.6502		17.6245	0
26230	Tue Mar 28 12:21:17 2017_x000D_	46.0448	75.7894	212.663	3.71167	1	25.6029	2.7721	180	3.14159	75.8248		10.8994	75.3658
26231	Tue Mar 28 12:21:17 2017_x000D_	45.7504	76.0023	214.192	3.73836	1	23.1603	3.35931	180	3.14159	76.0744		17.6277	0
26232	Tue Mar 28 12:21:18 2017_x000D_	45.2585	76.3237	215.085	3.75394	1	23.1603	3.35931	180	3.14159	76.2373		8.58201	0
26233	Tue Mar 28 12:21:18 2017_x000D_	45.0636	76.5331	215.086	3.75395	1	23.1603	3.35931	180	3.14159	76.3817		10.9043	0
26234	Tue Mar 28 12:21:18 2017_x000D_	44.769	76.746	216.675	3.78169	1	23.1603	3.35931	180	3.14159	76.5019		16.2509	20.9261
26235	Tue Mar 28 12:21:18 2017_x000D_	44.2743	76.9667	215.084	3.75393	1	22.4922	3.55981	180	3.14159	76.5704		8.58201	0
26236	Tue Mar 28 12:21:18 2017_x000D_	44.0794	77.1761	215.085	3.75394	1	22.4922	3.55981	180	3.14159	76.7161		13.5137	0
26237	Tue Mar 28 12:21:18 2017_x000D_	43.6846	77.393	215.084	3.75393	1	22.4922	3.55981	180	3.14159	76.8144		8.58625	0
26238	Tue Mar 28 12:21:18 2017_x000D_	43.4896	77.6025	215.085	3.75394	1	22.4922	3.55981	180	3.14159	76.9624		10.9151	27.2475
26239	Tue Mar 28 12:21:18 2017_x000D_	43.1947	77.8156	216.674	3.78168	1	21.6048	3.7533	180	3.14159	77.145		6.7576	0
26240	Tue Mar 28 12:21:18 2017_x000D_	42.9973	77.9241	219.012	3.82247	1	21.6048	3.7533	180	3.14159	77.1942		6.7643	0
26241	Tue Mar 28 12:21:18 2017_x000D_	42.7997	78.0327	216.673	3.78166	1	21.6048	3.7533	180	3.14159	77.2441		6.79985	0
26242	Tue Mar 28 12:21:18 2017_x000D_	42.7045	78.2384	215.086	3.75396	1	21.6048	3.7533	180	3.14159	77.4159		9.54743	0
26243	Tue Mar 28 12:21:18 2017_x000D_	42.4068	78.3509	211.265	3.68727	1	21.6048	3.7533	180	3.14159	77.4437		10.9605	80.6302
26244	Tue Mar 28 12:21:18 2017_x000D_	42.2141	78.6613	208.794	3.64415	1	20.4004	6.15601	172.301	3.00722	75.7156		15.3793	0
26245	Tue Mar 28 12:21:18 2017_x000D_	41.7157	78.7813	194.147	3.38851	1	20.4004	6.15601	172.301	3.00722	75.6887		3.01404	0
26246	Tue Mar 28 12:21:18 2017_x000D_	41.6153	78.785	187.948	3.2803	1	20.4004	6.15601	172.301	3.00722	75.664		9.02393	0
26247	Tue Mar 28 12:21:18 2017_x000D_	41.3147	78.7959	170.189	2.97036	1	20.4004	6.15601	172.301	3.00722	75.5908		6.76906	63.2748
26248	Tue Mar 28 12:21:18 2017_x000D_	41.1167	78.9041	161.745	2.82298	1	19.6546	8.12891	172.486	3.01045	73.9578		6.70578	0
26249	Tue Mar 28 12:21:18 2017_x000D_	40.9139	78.8101	146.526	2.55736	1	19.6546	8.12891	172.486	3.01045	73.8091		8.48196	0
26250	Tue Mar 28 12:21:18 2017_x000D_	40.7087	78.6156	138.605	2.41912	1	19.6546	8.12891	172.486	3.01045	73.5639		4.24625	0
26251	Tue Mar 28 12:21:18 2017_x000D_	40.606	78.5182	134.605	2.34929	1	19.6546	8.12891	172.486	3.01045	73.4412		10.8372	35.9122
26252	Tue Mar 28 12:21:18 2017_x000D_	40.3985	78.2225	120.499	2.1031	1	19.1673	9.22231	180	3.14159	72.1927		8.49285	0
26253	Tue Mar 28 12:21:18 2017_x000D_	40.1928	78.028	120.501	2.10315	1	19.1673	9.22231	180	3.14159	71.9465		24.29	0
26254	Tue Mar 28 12:21:19 2017_x000D_	39.7736	77.3353	114.253	1.99408	1	19.1673	9.22231	180	3.14159	71.1618		12.4734	0
26255	Tue Mar 28 12:21:19 2017_x000D_	39.663	76.9345	111.636	1.94842	1	19.1673	9.22231	180	3.14159	70.7461		15.4466	0
26256	Tue Mar 28 12:21:19 2017_x000D_	39.5494	76.4323	115.379	2.01375	1	19.1673	9.22231	180	3.14159	70.2326		24.3466	14.9105
26257	Tue Mar 28 12:21:19 2017_x000D_	39.1292	75.738	114.25	1.99404	1	18.9285	9.6582	180	3.14159	69.0985		13.5201	0
26258	Tue Mar 28 12:21:19 2017_x000D_	38.9174	75.3402	121.91	2.12774	1	18.9285	9.6582	180	3.14159	68.6563		23.0707	0
26259	Tue Mar 28 12:21:19 2017_x000D_	38.597	74.6411	122.876	2.14459	1	18.9285	9.6582	180	3.14159	67.8942		10.8943	0
26260	Tue Mar 28 12:21:19 2017_x000D_	38.3879	74.3442	124.36	2.17048	1	18.9285	9.6582	180	3.14159	67.5496		8.5372	14.9108
26261	Tue Mar 28 12:21:19 2017_x000D_	38.1813	74.1485	124.362	2.17052	1	18.6897	10.0941	180	3.14159	66.9544		20.3337	0
26262	Tue Mar 28 12:21:19 2017_x000D_	37.863	73.5501	126.684	2.21105	1	18.6897	10.0941	180	3.14159	66.2894		10.9117	0
26263	Tue Mar 28 12:21:19 2017_x000D_	37.6536	73.2527	128.346	2.24005	1	18.6897	10.0941	180	3.14159	65.9442		17.1062	0
26264	Tue Mar 28 12:21:19 2017_x000D_	37.2397	72.8605	128.349	2.24011	1	18.6897	10.0941	180	3.14159	65.4502		12.5532	92.8394
26265	Tue Mar 28 12:21:19 2017_x000D_	37.1278	72.4573	130.58	2.27905	1	17.4671	12.937	156.37	2.72917	62.6834		8.56254	0
26266	Tue Mar 28 12:21:19 2017_x000D_	36.9207	72.2609	130.581	2.27907	1	17.4671	12.937	156.37	2.72917	62.4321		17.1315	0
26267	Tue Mar 28 12:21:19 2017_x000D_	36.5063	71.868	130.583	2.27911	1	17.4671	12.937	156.37	2.72917	61.9302		8.57113	0
26268	Tue Mar 28 12:21:19 2017_x000D_	36.2989	71.6715	130.584	2.27913	1	17.4671	12.937	156.37	2.72917	61.6796		6.79607	89.4014
26269	Tue Mar 28 12:21:19 2017_x000D_	36.1927	71.4714	128.347	2.24008	1	16.0354	15.5506	171.259	2.98903	59.4429		21.9134	0
26270	Tue Mar 28 12:21:19 2017_x000D_	35.7721	70.8742	128.346	2.24005	1	16.0354	15.5506	171.259	2.98903	58.7387		8.58168	0
26271	Tue Mar 28 12:21:19 2017_x000D_	35.5645	70.6774	128.347	2.24008	1	16.0354	15.5506	171.259	2.98903	58.4838		15.2103	0
26272	Tue Mar 28 12:21:19 2017_x000D_	35.2499	70.2798	130.58	2.27906	1	16.0354	15.5506	171.259	2.98903	58.0042		8.59222	0
26273	Tue Mar 28 12:21:19 2017_x000D_	35.0421	70.0827	130.581	2.27908	1	16.0354	15.5506	171.259	2.98903	57.7495		17.1973	53.7043
26274	Tue Mar 28 12:21:19 2017_x000D_	34.6261	69.6883	130.584	2.27911	1	15.0909	17.0713	142.99	2.49564	56.1264		6.81495	0
26275	Tue Mar 28 12:21:20 2017_x000D_	34.5195	69.4877	128.35	2.24013	1	15.0909	17.0713	142.99	2.49564	55.9012		10.9958	0
26276	Tue Mar 28 12:21:20 2017_x000D_	34.3085	69.188	126.693	2.2112	1	15.0909	17.0713	142.99	2.49564	55.547		17.7901	0
26277	Tue Mar 28 12:21:20 2017_x000D_	33.9903	68.6876	130.578	2.27901	1	15.0909	17.0713	142.99	2.49564	54.9675		6.82571	104.23
26278	Tue Mar 28 12:21:20 2017_x000D_	33.8835	68.4867	128.346	2.24005	1	13.4217	20.1184	104.692	1.82722	52.5184		15.2227	0
26279	Tue Mar 28 12:21:20 2017_x000D_	33.4695	68.1933	126.695	2.21125	1	13.4217	20.1184	104.692	1.82722	52.0875		6.13747	0
26280	Tue Mar 28 12:21:20 2017_x000D_	33.4637	67.9888	126.691	2.21118	1	13.4217	20.1184	104.692	1.82722	51.8966		8.62398	0
26281	Tue Mar 28 12:21:20 2017_x000D_	33.2552	67.7909	126.693	2.21121	1	13.4217	20.1184	104.692	1.82722	51.6337		11.0118	98.8695
26282	Tue Mar 28 12:21:20 2017_x000D_	33.0437	67.4909	128.347	2.24008	1	11.1241	22.4811	135	2.35619	50.0635		13.6879	0
26283	Tue Mar 28 12:21:20 2017_x000D_	32.8292	67.0882	128.344	2.24003	1	11.1241	22.4811	135	2.35619	49.6075		4.31846	0
26284	Tue Mar 28 12:21:20 2017_x000D_	32.7247	66.9892	132.397	2.31076	1	11.1241	22.4811	135	2.35619	49.4728		12.9595	0
26285	Tue Mar 28 12:21:20 2017_x000D_	32.4112	66.692	136.495	2.38229	1	11.1241	22.4811	135	2.35619	49.0688		8.64301	0
26286	Tue Mar 28 12:21:20 2017_x000D_	32.2023	66.4936	136.495	2.38229	1	11.1241	22.4811	135	2.35619	48.7995		12.962	47.0024
26287	Tue Mar 28 12:21:20 2017_x000D_	31.8884	66.1967	153.686	2.68234	1	9.9802	23.5517	117.566	2.05192	47.9434		4.32488	0
26288	Tue Mar 28 12:21:20 2017_x000D_	31.7837	66.0976	157.649	2.75149	1	9.9802	23.5517	117.566	2.05192	47.8074		10.9942	0
26289	Tue Mar 28 12:21:20 2017_x000D_	31.4731	65.9031	175.749	3.06739	1	9.9802	23.5517	117.566	2.05192	47.493		3.0557	0
26290	Tue Mar 28 12:21:20 2017_x000D_	31.3713	65.9065	181.808	3.17315	1	9.9802	23.5517	117.566	2.05192	47.4501		9.13403	57.2273
26291	Tue Mar 28 12:21:20 2017_x000D_	31.067	65.9166	199.451	3.48108	1	8.81753	25.064	116.037	2.02522	46.5185		6.09303	0
26292	Tue Mar 28 12:21:20 2017_x000D_	30.864	65.923	207.157	3.61557	1	8.81753	25.064	116.037	2.02522	46.4274		11.0388	0
26293	Tue Mar 28 12:21:20 2017_x000D_	30.5651	66.1376	218.843	3.81953	1	8.81753	25.064	116.037	2.02522	46.4758		0	0
26294	Tue Mar 28 12:21:20 2017_x000D_	30.5651	66.1376	218.843	3.81953	1	8.81753	25.064	116.037	2.02522	46.4758		11.0346	89.2419
26295	Tue Mar 28 12:21:20 2017_x000D_	30.2663	66.3521	229.077	3.99815	1	7.38868	27.6731	135	2.35619	44.9383		11.0833	0
26296	Tue Mar 28 12:21:21 2017_x000D_	30.0718	66.6662	231.035	4.03233	1	7.38868	27.6731	135	2.35619	45.1108		23.9874	0
26297	Tue Mar 28 12:21:21 2017_x000D_	29.5811	67.2975	233.281	4.07153	1	7.38868	27.6731	135	2.35619	45.4158		11.0587	0
26298	Tue Mar 28 12:21:21 2017_x000D_	29.2816	67.5124	231.035	4.03232	1	7.38868	27.6731	135	2.35619	45.4584		19.6831	0
26299	Tue Mar 28 12:21:21 2017_x000D_	28.8893	68.0383	224.992	3.92686	1	7.38868	27.6731	135	2.35619	45.7343		13.0283	38.777
26300	Tue Mar 28 12:21:21 2017_x000D_	28.5929	68.3557	224.847	3.92431	1	6.68387	28.7566	114.768	2.00308	45.2559		17.3816	0
26301	Tue Mar 28 12:21:21 2017_x000D_	28.1974	68.7791	216.489	3.77845	1	6.68387	28.7566	114.768	2.00308	45.4382		13.7117	0
26302	Tue Mar 28 12:21:21 2017_x000D_	27.7959	68.9975	216.489	3.77844	1	6.68387	28.7566	114.768	2.00308	45.4428		8.68976	0
26303	Tue Mar 28 12:21:21 2017_x000D_	27.5982	69.2092	216.489	3.77845	1	6.68387	28.7566	114.768	2.00308	45.5392		17.8956	21.0139
26304	Tue Mar 28 12:21:21 2017_x000D_	27.0976	69.5336	212.448	3.70792	1	6.43642	29.4119	135	2.35619	45.1291		11.0646	0
26305	Tue Mar 28 12:21:21 2017_x000D_	26.798	69.7487	213.988	3.73479	1	6.43642	29.4119	135	2.35619	45.1846		22.1424	0
26306	Tue Mar 28 12:21:21 2017_x000D_	26.1984	70.1791	213.988	3.73479	1	6.43642	29.4119	135	2.35619	45.3045		6.86124	0
26307	Tue Mar 28 12:21:21 2017_x000D_	25.9975	70.2884	216.488	3.77843	1	6.43642	29.4119	135	2.35619	45.3158		22.1491	6.627
26308	Tue Mar 28 12:21:21 2017_x000D_	25.3977	70.7189	216.488	3.77843	1	6.42702	29.6326	135	2.35619	45.2545		6.86531	0
26309	Tue Mar 28 12:21:21 2017_x000D_	25.1967	70.8283	218.846	3.81958	1	6.42702	29.6326	135	2.35619	45.2702		8.69824	0
26310	Tue Mar 28 12:21:21 2017_x000D_	24.9988	71.0402	218.846	3.81958	1	6.42702	29.6326	135	2.35619	45.3817		6.86794	0
26311	Tue Mar 28 12:21:21 2017_x000D_	24.7977	71.1496	216.488	3.77843	1	6.42702	29.6326	135	2.35619	45.3998		19.6835	6.62401
26312	Tue Mar 28 12:21:21 2017_x000D_	24.2998	71.5769	218.231	3.80885	1	6.41762	29.8532	121.9	2.12756	45.3943		6.86794	0
26313	Tue Mar 28 12:21:21 2017_x000D_	24.0987	71.6863	220.632	3.85075	1	6.41762	29.8532	121.9	2.12756	45.4162		19.6965	0
26314	Tue Mar 28 12:21:21 2017_x000D_	23.6004	72.1138	218.846	3.81958	1	6.41762	29.8532	121.9	2.12756	45.6202		13.0454	0
26315	Tue Mar 28 12:21:21 2017_x000D_	23.3037	72.4317	222.882	3.89002	1	6.41762	29.8532	121.9	2.12756	45.8047		20.6294	0
26316	Tue Mar 28 12:21:21 2017_x000D_	22.6997	72.7604	220.631	3.85074	1	6.41762	29.8532	121.9	2.12756	45.8926		11.0967	6.627
26317	Tue Mar 28 12:21:21 2017_x000D_	22.505	73.0749	222.881	3.89001	1	6.40822	30.0739	83.4113	1.4558	45.9151		17.4072	0
26318	Tue Mar 28 12:21:22 2017_x000D_	22.109	73.499	222.881	3.89001	1	6.40822	30.0739	83.4113	1.4558	46.1763		13.7615	0
26319	Tue Mar 28 12:21:22 2017_x000D_	21.7061	73.7183	222.881	3.89	1	6.40822	30.0739	83.4113	1.4558	46.2478		8.70672	0
26320	Tue Mar 28 12:21:22 2017_x000D_	21.508	73.9304	222.881	3.89	1	6.40822	30.0739	83.4113	1.4558	46.3831		8.70672	85.4603
26321	Tue Mar 28 12:21:22 2017_x000D_	21.3099	74.1425	222.881	3.89	1	8.75307	31.6915	55.1243	0.9621	44.2692		19.7134	0
26322	Tue Mar 28 12:21:22 2017_x000D_	20.8112	74.5704	221.065	3.85831	1	8.75307	31.6915	55.1243	0.9621	44.5421		11.1012	0
26323	Tue Mar 28 12:21:22 2017_x000D_	20.5106	74.7862	222.88	3.89	1	8.75307	31.6915	55.1243	0.9621	44.6698		15.4004	0
26324	Tue Mar 28 12:21:22 2017_x000D_	20.1108	75.1082	220.632	3.85075	1	8.75307	31.6915	55.1243	0.9621	44.8777		8.71096	58.5967
26325	Tue Mar 28 12:21:22 2017_x000D_	19.9126	75.3204	220.632	3.85076	1	10.4678	32.6268	25.8526	0.451214	43.7258		17.4219	0
26326	Tue Mar 28 12:21:22 2017_x000D_	19.5162	75.7448	220.633	3.85077	1	10.4678	32.6268	25.8526	0.451214	44.0572		6.88685	0
26327	Tue Mar 28 12:21:22 2017_x000D_	19.3146	75.8546	222.88	3.88999	1	10.4678	32.6268	25.8526	0.451214	44.1238		6.89092	0
26328	Tue Mar 28 12:21:22 2017_x000D_	19.1129	75.9645	220.632	3.85075	1	10.4678	32.6268	25.8526	0.451214	44.1916		15.4069	52.7964
26329	Tue Mar 28 12:21:22 2017_x000D_	18.7129	76.2866	222.879	3.88998	1	11.963	33.555	24.768	0.432284	43.2614		6.88514	0
26330	Tue Mar 28 12:21:22 2017_x000D_	18.6172	76.4952	221.065	3.85831	1	11.963	33.555	24.768	0.432284	43.4527		15.4154	0
26331	Tue Mar 28 12:21:22 2017_x000D_	18.217	76.8175	218.848	3.81963	1	11.963	33.555	24.768	0.432284	43.7122		6.89092	0
26332	Tue Mar 28 12:21:22 2017_x000D_	18.0153	76.9274	221.065	3.85831	1	11.963	33.555	24.768	0.432284	43.7926		11.1138	0
26333	Tue Mar 28 12:21:22 2017_x000D_	17.7144	77.1435	222.879	3.88997	1	11.963	33.555	24.768	0.432284	43.9663		4.36382	32.7355
26334	Tue Mar 28 12:21:22 2017_x000D_	17.615	77.2497	218.848	3.81962	1	12.8102	34.2427	20.8162	0.363311	43.2746		6.87992	0
26335	Tue Mar 28 12:21:22 2017_x000D_	17.5195	77.4582	220.633	3.85076	1	12.8102	34.2427	20.8162	0.363311	43.4713		6.89499	0
26336	Tue Mar 28 12:21:22 2017_x000D_	17.3177	77.5682	222.879	3.88998	1	12.8102	34.2427	20.8162	0.363311	43.5593		11.1295	0
26337	Tue Mar 28 12:21:22 2017_x000D_	17.0163	77.7845	216.496	3.77857	1	12.8102	34.2427	20.8162	0.363311	43.7445		6.90026	91.2163
26338	Tue Mar 28 12:21:22 2017_x000D_	16.8143	77.8945	214.003	3.73505	1	14.2279	36.9325	82.3448	1.43719	41.0436		8.72983	0
26339	Tue Mar 28 12:21:23 2017_x000D_	16.6155	78.107	205.998	3.59534	1	14.2279	36.9325	82.3448	1.43719	41.2437		0	0
26340	Tue Mar 28 12:21:23 2017_x000D_	16.6155	78.107	205.998	3.59534	1	14.2279	36.9325	82.3448	1.43719	41.2437		4.36573	0
26341	Tue Mar 28 12:21:23 2017_x000D_	16.5159	78.2131	196.826	3.43527	1	14.2279	36.9325	82.3448	1.43719	41.344		0.0067082	96.9082
26342	Tue Mar 28 12:21:23 2017_x000D_	16.5157	78.213	191.085	3.33506	1	15.6348	39.8403	72.2385	1.2608	38.3828		3.10078	0
26343	Tue Mar 28 12:21:23 2017_x000D_	16.4124	78.2165	179.305	3.12946	1	15.6348	39.8403	72.2385	1.2608	38.3841		3.08589	0
26344	Tue Mar 28 12:21:23 2017_x000D_	16.3096	78.2201	173.219	3.02323	1	15.6348	39.8403	72.2385	1.2608	38.3857		0.00848528	0
26345	Tue Mar 28 12:21:23 2017_x000D_	16.3094	78.2199	167.465	2.92282	1	15.6348	39.8403	72.2385	1.2608	38.3855		12.7185	0
26346	Tue Mar 28 12:21:23 2017_x000D_	15.8946	78.1323	151.769	2.64887	1	15.6348	39.8403	72.2385	1.2608	38.2929		4.35169	44.0233
26347	Tue Mar 28 12:21:23 2017_x000D_	15.7883	78.0336	147.724	2.57828	1	16.2334	41.1801	73.8029	1.2881	36.8562		15.4053	0
26348	Tue Mar 28 12:21:23 2017_x000D_	15.3661	77.7413	137.221	2.39496	1	16.2334	41.1801	73.8029	1.2881	36.5715		6.8847	0
26349	Tue Mar 28 12:21:23 2017_x000D_	15.2559	77.54	131.299	2.2916	1	16.2334	41.1801	73.8029	1.2881	36.373		6.89156	0
26350	Tue Mar 28 12:21:23 2017_x000D_	15.0467	77.4451	125.095	2.18331	1	16.2334	41.1801	73.8029	1.2881	36.2844		11.0964	126.822
26351	Tue Mar 28 12:21:23 2017_x000D_	14.8302	77.1452	118.731	2.07225	1	17.5906	45.1837	81.0738	1.41501	32.0805		6.14759	0
26352	Tue Mar 28 12:21:23 2017_x000D_	14.8232	76.9404	113.392	1.97906	1	17.5906	45.1837	81.0738	1.41501	31.8771		9.73911	0
26353	Tue Mar 28 12:21:23 2017_x000D_	14.7093	76.6364	109.65	1.91375	1	17.5906	45.1837	81.0738	1.41501	31.5844		15.7028	0
26354	Tue Mar 28 12:21:23 2017_x000D_	14.5881	76.1272	106.144	1.85256	1	17.5906	45.1837	81.0738	1.41501	31.0888		11.116	60.6356
26355	Tue Mar 28 12:21:23 2017_x000D_	14.3709	75.827	106.858	1.86502	1	17.9409	47.1743	82.3448	1.43719	28.8742		19.5003	0
26356	Tue Mar 28 12:21:23 2017_x000D_	14.1426	75.2184	106.859	1.86504	1	17.9409	47.1743	82.3448	1.43719	28.3002		12.3319	0
26357	Tue Mar 28 12:21:23 2017_x000D_	14.1279	74.8076	106.856	1.86499	1	17.9409	47.1743	82.3448	1.43719	27.8951		19.5221	0
26358	Tue Mar 28 12:21:23 2017_x000D_	13.8994	74.1983	106.857	1.86501	1	17.9409	47.1743	82.3448	1.43719	27.3245		12.7347	0
26359	Tue Mar 28 12:21:23 2017_x000D_	13.7812	73.7906	109.647	1.91371	1	17.9409	47.1743	82.3448	1.43719	26.9394		18.528	100.576
26360	Tue Mar 28 12:21:24 2017_x000D_	13.759	73.1734	109.642	1.91361	1	18.4516	50.4877	98.8158	1.72466	23.166		8.75866	0
26361	Tue Mar 28 12:21:24 2017_x000D_	13.545	72.9748	109.646	1.91368	1	18.4516	50.4877	98.8158	1.72466	23.0162		9.26399	0
26362	Tue Mar 28 12:21:24 2017_x000D_	13.5339	72.6662	110.554	1.92954	1	18.4516	50.4877	98.8158	1.72466	22.7172		19.5667	0
26363	Tue Mar 28 12:21:24 2017_x000D_	13.3049	72.0555	110.554	1.92954	1	18.4516	50.4877	98.8158	1.72466	22.1734		9.79529	101.073
26364	Tue Mar 28 12:21:24 2017_x000D_	13.1902	71.7498	112.347	1.96082	1	17.6518	53.7605	99.9722	1.74484	18.5343		11.1714	0
26365	Tue Mar 28 12:21:24 2017_x000D_	12.9722	71.4479	113.376	1.97879	1	17.6518	53.7605	99.9722	1.74484	18.296		16.6944	0
26366	Tue Mar 28 12:21:24 2017_x000D_	12.7466	70.9392	112.35	1.96088	1	17.6518	53.7605	99.9722	1.74484	17.8653		9.28208	0
26367	Tue Mar 28 12:21:24 2017_x000D_	12.7354	70.63	113.373	1.97873	1	17.6518	53.7605	99.9722	1.74484	17.5713		20.8193	107.475
26368	Tue Mar 28 12:21:24 2017_x000D_	12.4021	70.0213	116.087	2.0261	1	16.8429	57.2505	98.6368	1.72154	13.5209		9.81496	0
26369	Tue Mar 28 12:21:24 2017_x000D_	12.2874	69.7149	112.349	1.96086	1	16.8429	57.2505	98.6368	1.72154	13.2708		9.8125	0
26370	Tue Mar 28 12:21:24 2017_x000D_	12.1724	69.4087	116.085	2.02606	1	16.8429	57.2505	98.6368	1.72154	13.0244		19.6408	0
26371	Tue Mar 28 12:21:24 2017_x000D_	11.9425	68.7957	116.083	2.02603	1	16.8429	57.2505	98.6368	1.72154	12.5422		8.80499	73.9588
26372	Tue Mar 28 12:21:24 2017_x000D_	11.7276	68.5958	116.086	2.02609	1	15.6555	59.411	107.335	1.87335	9.98944		19.6636	0
26373	Tue Mar 28 12:21:24 2017_x000D_	11.4974	67.9821	116.084	2.02605	1	15.6555	59.411	107.335	1.87335	9.52647		6.95437	0
26374	Tue Mar 28 12:21:24 2017_x000D_	11.3862	67.7787	113.376	1.97879	1	15.6555	59.411	107.335	1.87335	9.3939		19.6798	0
26375	Tue Mar 28 12:21:24 2017_x000D_	11.1558	67.1645	113.375	1.97877	1	15.6555	59.411	107.335	1.87335	8.9646		6.97066	0
26376	Tue Mar 28 12:21:24 2017_x000D_	11.0442	66.9607	116.083	2.02603	1	15.6555	59.411	107.335	1.87335	8.84658		6.96371	73.9373
26377	Tue Mar 28 12:21:24 2017_x000D_	10.9329	66.757	113.377	1.9788	1	14.4685	61.5709	100.003	1.74538	6.27663		13.9411	0
26378	Tue Mar 28 12:21:24 2017_x000D_	10.7099	66.3493	113.378	1.97882	1	14.4685	61.5709	100.003	1.74538	6.07949		6.22029	0
26379	Tue Mar 28 12:21:24 2017_x000D_	10.7022	66.1421	113.376	1.97878	1	14.4685	61.5709	100.003	1.74538	5.92291		6.98144	0
26380	Tue Mar 28 12:21:24 2017_x000D_	10.5904	65.938	116.081	2.026	1	14.4685	61.5709	100.003	1.74538	5.84048		13.9571	35.5812
26381	Tue Mar 28 12:21:24 2017_x000D_	10.3672	65.5298	116.082	2.02601	1	13.9843	62.6536	116.037	2.02522	4.62125		6.22629	0
26382	Tue Mar 28 12:21:25 2017_x000D_	10.3595	65.3224	116.079	2.02597	1	13.9843	62.6536	116.037	2.02522	4.5013		6.97712	0
26383	Tue Mar 28 12:21:25 2017_x000D_	10.248	65.1183	113.376	1.97878	1	13.9843	62.6536	116.037	2.02522	4.47601		8.84504	0
26384	Tue Mar 28 12:21:25 2017_x000D_	10.0323	64.9173	113.38	1.97885	1	13.9843	62.6536	116.037	2.02522	4.55441		9.33894	20.8808
26385	Tue Mar 28 12:21:25 2017_x000D_	10.0212	64.6062	101.118	1.76485	1	13.7375	63.3044	107.762	1.88079	3.93771		3.11307	0
26386	Tue Mar 28 12:21:25 2017_x000D_	9.91749	64.6097	92.1398	1.60814	1	13.7375	63.3044	107.762	1.88079	4.03687		3.11637	0
26387	Tue Mar 28 12:21:25 2017_x000D_	9.81367	64.6132	83.1412	1.45109	1	13.7375	63.3044	107.762	1.88079	4.13635		4.43583	0
26388	Tue Mar 28 12:21:25 2017_x000D_	9.92166	64.7142	73.6297	1.28508	1	13.7375	63.3044	107.762	1.88079	4.06794		3.12759	0
26389	Tue Mar 28 12:21:25 2017_x000D_	9.81748	64.7181	57.4503	1.0027	1	13.7375	63.3044	107.762	1.88079	4.16715		0.0111606	29.4917
26390	Tue Mar 28 12:21:25 2017_x000D_	9.81726	64.7184	49.0205	0.855569	1	12.8455	63.7176	114.316	1.99519	3.18933		4.3687	0
26391	Tue Mar 28 12:21:25 2017_x000D_	9.91647	64.6118	28.345	0.494713	1	12.8455	63.7176	114.316	1.99519	3.06248		3.11944	0
26392	Tue Mar 28 12:21:25 2017_x000D_	9.91236	64.5079	20.186	0.352312	1	12.8455	63.7176	114.316	1.99519	3.03774		9.35073	0
26393	Tue Mar 28 12:21:25 2017_x000D_	10.2239	64.4982	7.74934	0.135251	1	12.8455	63.7176	114.316	1.99519	2.73535		3.11931	166.618
26394	Tue Mar 28 12:21:25 2017_x000D_	10.2199	64.3943	4.75272	0.0829505	2	7.43422	62.4669	280.6	4.8974	3.38746		18.7169	0
26395	Tue Mar 28 12:21:25 2017_x000D_	10.8435	64.3751	-1.2625	-0.0220348	2	7.43422	62.4669	280.6	4.8974	3.90697		15.9165	0
26396	Tue Mar 28 12:21:25 2017_x000D_	11.3667	64.4631	1.74758	0.030501	2	7.43422	62.4669	280.6	4.8974	4.41013		12.4678	0
26397	Tue Mar 28 12:21:25 2017_x000D_	11.7821	64.4504	1.74759	0.0305011	2	7.43422	62.4669	280.6	4.8974	4.77895		25.0943	18.7089
26398	Tue Mar 28 12:21:25 2017_x000D_	12.6086	64.3216	4.60591	0.0803884	2	7.88986	62.0411	283.721	4.95186	5.24091		12.4586	0
26399	Tue Mar 28 12:21:25 2017_x000D_	13.0237	64.3091	10.2787	0.179397	2	7.88986	62.0411	283.721	4.95186	5.6125		21.9917	0
26400	Tue Mar 28 12:21:25 2017_x000D_	13.7459	64.1834	13.643	0.238115	2	7.88986	62.0411	283.721	4.95186	6.2356		12.8067	0
26401	Tue Mar 28 12:21:25 2017_x000D_	14.1567	64.0673	16.5049	0.288065	2	7.88986	62.0411	283.721	4.95186	6.58626		6.21587	0
26402	Tue Mar 28 12:21:25 2017_x000D_	14.3638	64.061	16.5061	0.288085	2	7.88986	62.0411	283.721	4.95186	6.78173		22.6005	89.0761
26403	Tue Mar 28 12:21:26 2017_x000D_	15.0815	63.832	23.0362	0.402057	1	8.64108	64.9137	180	3.14159	6.53063		6.93432	0
26404	Tue Mar 28 12:21:26 2017_x000D_	15.2849	63.7222	25.7592	0.449583	1	8.64108	64.9137	180	3.14159	6.74982		13.8634	0
26405	Tue Mar 28 12:21:26 2017_x000D_	15.6915	63.5026	25.7588	0.449577	1	8.64108	64.9137	180	3.14159	7.19025		16.6939	0
26406	Tue Mar 28 12:21:26 2017_x000D_	16.2015	63.28	27.0037	0.471304	1	8.64108	64.9137	180	3.14159	7.73492		11.1636	13.1057
26407	Tue Mar 28 12:21:26 2017_x000D_	16.5043	63.0637	25.7581	0.449564	1	8.2044	64.9013	180	3.14159	8.50089		19.5902	0
26408	Tue Mar 28 12:21:26 2017_x000D_	17.1171	62.8381	25.7593	0.449584	1	8.2044	64.9013	180	3.14159	9.14839		8.75951	0
26409	Tue Mar 28 12:21:26 2017_x000D_	17.3166	62.6249	25.7574	0.449551	1	8.2044	64.9013	180	3.14159	9.39224		19.5825	0
26410	Tue Mar 28 12:21:26 2017_x000D_	17.9292	62.3995	25.7585	0.449571	1	8.2044	64.9013	180	3.14159	10.0415		6.91706	19.66
26411	Tue Mar 28 12:21:26 2017_x000D_	18.132	62.2898	23.0318	0.401981	1	7.54933	64.8827	202.785	3.53926	10.8957		19.5692	0
26412	Tue Mar 28 12:21:26 2017_x000D_	18.7442	62.0646	23.0325	0.401993	1	7.54933	64.8827	202.785	3.53926	11.5441		0	0
26413	Tue Mar 28 12:21:26 2017_x000D_	18.7442	62.0646	23.0325	0.401993	1	7.54933	64.8827	202.785	3.53926	11.5441		19.5608	0
26414	Tue Mar 28 12:21:26 2017_x000D_	19.3561	61.8394	23.0331	0.402004	1	7.54933	64.8827	202.785	3.53926	12.1927		12.7441	66.1412
26415	Tue Mar 28 12:21:26 2017_x000D_	19.7649	61.7239	20.2023	0.352597	1	8.93479	63.1677	236.126	4.12118	10.9259		20.7306	0
26416	Tue Mar 28 12:21:26 2017_x000D_	20.3729	61.3955	23.0329	0.402	1	8.93479	63.1677	236.126	4.12118	11.5746		9.76386	0
26417	Tue Mar 28 12:21:26 2017_x000D_	20.6783	61.283	19.2853	0.336592	1	8.93479	63.1677	236.126	4.12118	11.8938		19.5313	0
26418	Tue Mar 28 12:21:26 2017_x000D_	21.2893	61.0582	19.2851	0.336589	1	8.93479	63.1677	236.126	4.12118	12.5333		11.1378	0
26419	Tue Mar 28 12:21:26 2017_x000D_	21.5914	60.8424	20.1983	0.352526	1	8.93479	63.1677	236.126	4.12118	12.8684		21.8209	60.9904
26420	Tue Mar 28 12:21:26 2017_x000D_	22.3081	60.7183	22.003	0.384024	1	10.3111	61.6714	273.083	4.7662	12.0348		9.76	0
26421	Tue Mar 28 12:21:26 2017_x000D_	22.6134	60.6059	20.2009	0.352573	1	10.3111	61.6714	273.083	4.7662	12.3484		12.7148	0
26422	Tue Mar 28 12:21:26 2017_x000D_	23.0213	60.4908	23.0368	0.402069	1	10.3111	61.6714	273.083	4.7662	12.7649		20.6825	0
26423	Tue Mar 28 12:21:26 2017_x000D_	23.6278	60.163	20.1996	0.35255	1	10.3111	61.6714	273.083	4.7662	13.4019		9.74	51.6347
26424	Tue Mar 28 12:21:26 2017_x000D_	23.9325	60.0509	22.0027	0.384019	1	11.6686	60.6133	315	5.49779	12.2768		16.597	0
26425	Tue Mar 28 12:21:27 2017_x000D_	24.4395	59.8295	23.0358	0.40205	1	11.6686	60.6133	315	5.49779	12.7949		9.73156	0
26426	Tue Mar 28 12:21:27 2017_x000D_	24.7439	59.7174	19.2825	0.336542	1	11.6686	60.6133	315	5.49779	13.106		9.74178	0
26427	Tue Mar 28 12:21:27 2017_x000D_	25.0487	59.6054	23.0364	0.402061	1	11.6686	60.6133	315	5.49779	13.418		16.5714	37.4204
26428	Tue Mar 28 12:21:27 2017_x000D_	25.5549	59.3843	22.0025	0.384017	1	12.58	59.7617	315	5.49779	12.9804		6.15546	0
26429	Tue Mar 28 12:21:27 2017_x000D_	25.76	59.3785	22.004	0.384042	1	12.58	59.7617	315	5.49779	13.1856		11.1096	0
26430	Tue Mar 28 12:21:27 2017_x000D_	26.0613	59.1632	23.0361	0.402057	1	12.58	59.7617	315	5.49779	13.4946		13.7642	0
26431	Tue Mar 28 12:21:27 2017_x000D_	26.4649	58.945	23.0353	0.402043	1	12.58	59.7617	315	5.49779	13.9089		6.14938	33.0499
26432	Tue Mar 28 12:21:27 2017_x000D_	26.6698	58.9393	23.0368	0.402068	1	13.482	59.1292	348.722	6.08635	13.1892		16.5513	0
26433	Tue Mar 28 12:21:27 2017_x000D_	27.1754	58.7185	22.0023	0.384013	1	13.482	59.1292	348.722	6.08635	13.6996		6.14638	0
26434	Tue Mar 28 12:21:27 2017_x000D_	27.3802	58.7128	22.0038	0.384038	1	13.482	59.1292	348.722	6.08635	13.9044		11.1005	0
26435	Tue Mar 28 12:21:27 2017_x000D_	27.6812	58.4976	23.0366	0.402065	1	13.482	59.1292	348.722	6.08635	14.2132		6.14338	0
26436	Tue Mar 28 12:21:27 2017_x000D_	27.8859	58.4919	23.038	0.402089	1	13.482	59.1292	348.722	6.08635	14.418		11.0872	67.9586
26437	Tue Mar 28 12:21:27 2017_x000D_	28.1865	58.2769	22.0017	0.384002	1	15.4947	58.0897	348.986	6.09095	12.6932		6.87398	0
26438	Tue Mar 28 12:21:27 2017_x000D_	28.3881	58.168	24.6331	0.429929	1	15.4947	58.0897	348.986	6.09095	12.8936		6.14638	0
26439	Tue Mar 28 12:21:27 2017_x000D_	28.5929	58.1623	27.0219	0.471621	1	15.4947	58.0897	348.986	6.09095	13.0984		16.5462	0
26440	Tue Mar 28 12:21:27 2017_x000D_	29.0984	57.9417	38.7701	0.676666	1	15.4947	58.0897	348.986	6.09095	13.6045		0.0134164	73.7589
26441	Tue Mar 28 12:21:27 2017_x000D_	29.0988	57.9415	46.93	0.819083	1	17.7257	57.0565	349.074	6.09248	11.4075		3.09149	0
26442	Tue Mar 28 12:21:27 2017_x000D_	29.102	58.0445	53.2773	0.929864	1	17.7257	57.0565	349.074	6.09248	11.4191		4.334	0
26443	Tue Mar 28 12:21:27 2017_x000D_	29.0032	58.1499	70.6326	1.23277	1	17.7257	57.0565	349.074	6.09248	11.3304		4.35435	0
26444	Tue Mar 28 12:21:27 2017_x000D_	29.1084	58.2499	79.9254	1.39496	1	17.7257	57.0565	349.074	6.09248	11.4451		3.07299	41.6399
26445	Tue Mar 28 12:21:27 2017_x000D_	29.111	58.3523	97.3561	1.69918	1	19.0546	56.6558	338.741	5.91214	10.1985		3.07891	0
26446	Tue Mar 28 12:21:28 2017_x000D_	29.0084	58.3548	105.601	1.84308	1	19.0546	56.6558	338.741	5.91214	10.0978		3.05807	0
26447	Tue Mar 28 12:21:28 2017_x000D_	29.1103	58.3521	115.434	2.0147	1	19.0546	56.6558	338.741	5.91214	10.1978		3.09199	0
26448	Tue Mar 28 12:21:28 2017_x000D_	29.1066	58.2491	130.035	2.26953	1	19.0546	56.6558	338.741	5.91214	10.1775		4.3649	0
26449	Tue Mar 28 12:21:28 2017_x000D_	29.0012	58.1488	134.238	2.3429	1	19.0546	56.6558	338.741	5.91214	10.058		6.18627	44.2511
26450	Tue Mar 28 12:21:28 2017_x000D_	28.9945	57.9427	150.886	2.63346	1	20.3931	56.036	349.074	6.09248	8.8102		6.87795	0
26451	Tue Mar 28 12:21:28 2017_x000D_	28.787	57.8452	153.463	2.67844	1	20.3931	56.036	349.074	6.09248	8.58666		17.9749	0
26452	Tue Mar 28 12:21:28 2017_x000D_	28.266	57.5493	157.412	2.74736	1	20.3931	56.036	349.074	6.09248	8.01702		12.6839	0
26453	Tue Mar 28 12:21:28 2017_x000D_	27.8534	57.457	154.802	2.7018	1	20.3931	56.036	349.074	6.09248	7.59443		23.47	27.1101
26454	Tue Mar 28 12:21:28 2017_x000D_	27.1272	57.166	150.895	2.63361	1	21.2757	55.842	345.308	6.02676	5.99942		13.8014	0
26455	Tue Mar 28 12:21:28 2017_x000D_	26.7109	56.9702	150.896	2.63363	1	21.2757	55.842	345.308	6.02676	5.55106		11.1515	0
26456	Tue Mar 28 12:21:28 2017_x000D_	26.397	56.7711	144.492	2.52185	1	21.2757	55.842	345.308	6.02676	5.2049		11.1451	0
26457	Tue Mar 28 12:21:28 2017_x000D_	26.0831	56.5724	142.706	2.49068	1	21.2757	55.842	345.308	6.02676	4.86257		19.8402	23.8182
26458	Tue Mar 28 12:21:28 2017_x000D_	25.5572	56.1714	136.388	2.38043	1	21.9497	55.4224	345.308	6.02676	3.68443		8.77852	0
26459	Tue Mar 28 12:21:28 2017_x000D_	25.3453	55.9696	136.389	2.38043	1	21.9497	55.4224	345.308	6.02676	3.43941		19.8933	0
26460	Tue Mar 28 12:21:28 2017_x000D_	24.9185	55.4621	130.085	2.27041	1	21.9497	55.4224	345.308	6.02676	2.96907		8.78907	0
26461	Tue Mar 28 12:21:28 2017_x000D_	24.7064	55.26	130.086	2.27043	1	21.9497	55.4224	345.308	6.02676	2.76148		24.2954	0
26462	Tue Mar 28 12:21:28 2017_x000D_	24.1728	54.6508	127.7	2.22879	1	21.9497	55.4224	345.308	6.02676	2.3532		11.2413	0
26463	Tue Mar 28 12:21:28 2017_x000D_	23.9571	54.3444	125.97	2.19859	1	21.9497	55.4224	345.308	6.02676	2.27854		8.80179	0
26464	Tue Mar 28 12:21:28 2017_x000D_	23.7447	54.142	125.972	2.19862	1	21.9497	55.4224	345.308	6.02676	2.20487		18.1902	0
26465	Tue Mar 28 12:21:28 2017_x000D_	23.4191	53.6305	130.084	2.27039	1	21.9497	55.4224	345.308	6.02676	2.31734		8.81659	0
26466	Tue Mar 28 12:21:28 2017_x000D_	23.2064	53.4277	130.085	2.27041	1	21.9497	55.4224	345.308	6.02676	2.35757		8.81669	9.35824
26467	Tue Mar 28 12:21:29 2017_x000D_	22.9936	53.225	130.086	2.27043	1	21.7218	55.6354	338.16	5.902	2.72534		18.2185	0
26468	Tue Mar 28 12:21:29 2017_x000D_	22.6675	52.7127	134.265	2.34337	1	21.7218	55.6354	338.16	5.902	3.07189		8.82507	0
26469	Tue Mar 28 12:21:29 2017_x000D_	22.4546	52.5097	134.266	2.34338	1	21.7218	55.6354	338.16	5.902	3.21045		13.2474	0
26470	Tue Mar 28 12:21:29 2017_x000D_	22.1348	52.2052	138.475	2.41684	1	21.7218	55.6354	338.16	5.902	3.45497		8.83572	9.35824
26471	Tue Mar 28 12:21:29 2017_x000D_	21.9216	52.002	138.474	2.41683	1	21.9497	55.4224	345.308	6.02676	3.42052		24.3979	0
26472	Tue Mar 28 12:21:29 2017_x000D_	21.285	51.4959	136.372	2.38015	1	21.9497	55.4224	345.308	6.02676	3.98236		7.00182	0
26473	Tue Mar 28 12:21:29 2017_x000D_	21.1751	51.29	134.268	2.34342	1	21.9497	55.4224	345.308	6.02676	4.20437		8.85052	0
26474	Tue Mar 28 12:21:29 2017_x000D_	20.9616	51.0864	134.269	2.34343	1	21.9497	55.4224	345.308	6.02676	4.44716		20.0328	53.3661
26475	Tue Mar 28 12:21:29 2017_x000D_	20.4306	50.6815	136.372	2.38015	1	22.8907	53.9128	323.359	5.64367	4.06121		8.86117	0
26476	Tue Mar 28 12:21:29 2017_x000D_	20.2168	50.4777	136.372	2.38015	1	22.8907	53.9128	323.359	5.64367	4.35312		22.6345	0
26477	Tue Mar 28 12:21:29 2017_x000D_	19.782	49.8611	136.367	2.38006	1	22.8907	53.9128	323.359	5.64367	5.10689		11.282	0
26478	Tue Mar 28 12:21:29 2017_x000D_	19.4646	49.6594	134.271	2.34348	1	22.8907	53.9128	323.359	5.64367	5.46165		14.0578	0
26479	Tue Mar 28 12:21:29 2017_x000D_	19.2434	49.2463	134.267	2.3434	1	22.8907	53.9128	323.359	5.64367	5.92275		8.88021	62.7403
26480	Tue Mar 28 12:21:29 2017_x000D_	19.0292	49.042	134.267	2.3434	1	23.6332	51.9577	287.615	5.01982	5.4496		7.00221	0
26481	Tue Mar 28 12:21:29 2017_x000D_	18.8183	48.942	132.329	2.30957	1	23.6332	51.9577	287.615	5.01982	5.68135		8.88869	0
26482	Tue Mar 28 12:21:29 2017_x000D_	18.6039	48.7375	132.329	2.30958	1	23.6332	51.9577	287.615	5.01982	5.9719		15.7299	0
26483	Tue Mar 28 12:21:29 2017_x000D_	18.2787	48.3262	130.102	2.27071	1	23.6332	51.9577	287.615	5.01982	6.46981		7.04649	72.688
26484	Tue Mar 28 12:21:29 2017_x000D_	18.1677	48.1192	132.326	2.30952	1	23.5224	49.5373	253.748	4.42874	5.5393		11.3144	0
26485	Tue Mar 28 12:21:29 2017_x000D_	17.8494	47.9169	130.105	2.27075	1	23.5224	49.5373	253.748	4.42874	5.89988		8.90359	0
26486	Tue Mar 28 12:21:29 2017_x000D_	17.6346	47.7121	130.106	2.27077	1	23.5224	49.5373	253.748	4.42874	6.16421		9.96683	0
26487	Tue Mar 28 12:21:29 2017_x000D_	17.5199	47.4003	134.265	2.34336	1	23.5224	49.5373	253.748	4.42874	6.37156		6.23546	70.5892
26488	Tue Mar 28 12:21:29 2017_x000D_	17.3121	47.4048	134.27	2.34346	1	22.7466	47.3159	261.363	4.56165	5.43523		11.3772	0
26489	Tue Mar 28 12:21:30 2017_x000D_	17.0935	47.0949	132.33	2.30959	1	22.7466	47.3159	261.363	4.56165	5.65742		0	0
26490	Tue Mar 28 12:21:30 2017_x000D_	17.0935	47.0949	132.33	2.30959	1	22.7466	47.3159	261.363	4.56165	5.65742		13.3657	0
26491	Tue Mar 28 12:21:30 2017_x000D_	16.7713	46.7872	123.552	2.1564	1	22.7466	47.3159	261.363	4.56165	5.99864		3.15129	56.2287
26492	Tue Mar 28 12:21:30 2017_x000D_	16.7683	46.6822	109.29	1.90746	1	21.7227	45.746	262.345	4.57878	5.04208		6.30723	0
26493	Tue Mar 28 12:21:30 2017_x000D_	16.776	46.8923	97.9218	1.70906	1	21.7227	45.746	262.345	4.57878	5.07778		3.1119	0
26494	Tue Mar 28 12:21:30 2017_x000D_	16.6723	46.8948	88.9847	1.55308	1	21.7227	45.746	262.345	4.57878	5.17941		3.17005	0
26495	Tue Mar 28 12:21:30 2017_x000D_	16.6761	47.0004	70.7917	1.23555	1	21.7227	45.746	262.345	4.57878	5.20016		0.0123693	0
26496	Tue Mar 28 12:21:30 2017_x000D_	16.676	47.0008	62.6483	1.09342	1	21.7227	45.746	262.345	4.57878	5.20036		4.45659	51.0337
26497	Tue Mar 28 12:21:30 2017_x000D_	16.568	46.8988	44.7009	0.780179	1	20.6887	44.3952	223.711	3.90449	4.82164		6.22934	0
26498	Tue Mar 28 12:21:30 2017_x000D_	16.7756	46.8945	36.211	0.632001	1	20.6887	44.3952	223.711	3.90449	4.64315		6.98243	0
26499	Tue Mar 28 12:21:30 2017_x000D_	16.8721	46.6827	29.496	0.514803	1	20.6887	44.3952	223.711	3.90449	4.44962		6.21753	0
26500	Tue Mar 28 12:21:30 2017_x000D_	17.0793	46.6781	16.1457	0.281796	1	20.6887	44.3952	223.711	3.90449	4.27076		6.94836	73.9134
26501	Tue Mar 28 12:21:30 2017_x000D_	17.2835	46.5688	13.2506	0.231266	1	19.0179	42.5845	204.768	3.57388	4.34543		25.6441	0
26502	Tue Mar 28 12:21:30 2017_x000D_	18.1075	46.3414	13.2498	0.231253	1	19.0179	42.5845	204.768	3.57388	3.86563		12.8183	0
26503	Tue Mar 28 12:21:30 2017_x000D_	18.5194	46.2278	16.145	0.281783	1	19.0179	42.5845	204.768	3.57388	3.67725		22.6206	0
26504	Tue Mar 28 12:21:30 2017_x000D_	19.2391	46.0029	22.752	0.397098	1	19.0179	42.5845	204.768	3.57388	3.42555		13.8778	86.5012
26505	Tue Mar 28 12:21:30 2017_x000D_	19.647	45.7847	22.7512	0.397083	2	16.1565	42.9398	333.409	5.81908	4.503		19.6288	0
26506	Tue Mar 28 12:21:30 2017_x000D_	20.2623	45.5622	28.1529	0.491361	2	16.1565	42.9398	333.409	5.81908	4.87181		11.1902	0
26507	Tue Mar 28 12:21:30 2017_x000D_	20.5664	45.3462	29.5061	0.514979	2	16.1565	42.9398	333.409	5.81908	5.02374		6.93759	0
26508	Tue Mar 28 12:21:30 2017_x000D_	20.7703	45.2371	32.1161	0.560532	2	16.1565	42.9398	333.409	5.81908	5.1541		13.8644	0
26509	Tue Mar 28 12:21:30 2017_x000D_	21.1778	45.0191	32.1166	0.56054	2	16.1565	42.9398	333.409	5.81908	5.43479		18.0844	207.041
26510	Tue Mar 28 12:21:31 2017_x000D_	21.6855	44.6941	36.2239	0.632225	1	15.3604	36.0845	192.335	3.35687	10.6833		8.78481	0
26511	Tue Mar 28 12:21:31 2017_x000D_	21.8857	44.4804	36.2232	0.632214	1	15.3604	36.0845	192.335	3.35687	10.6335		22.3545	0
26512	Tue Mar 28 12:21:31 2017_x000D_	22.4932	44.0489	36.2234	0.632217	1	15.3604	36.0845	192.335	3.35687	10.6915		6.20828	0
26513	Tue Mar 28 12:21:31 2017_x000D_	22.7001	44.0447	36.2247	0.632241	1	15.3604	36.0845	192.335	3.35687	10.8276		19.8505	109.784
26514	Tue Mar 28 12:21:31 2017_x000D_	23.2037	43.6155	34.5951	0.603799	1	11.9058	34.8773	180	3.14159	14.2828		11.1727	0
26515	Tue Mar 28 12:21:31 2017_x000D_	23.5073	43.3998	36.2242	0.632232	1	11.9058	34.8773	180	3.14159	14.3954		9.78121	0
26516	Tue Mar 28 12:21:31 2017_x000D_	23.8139	43.2889	32.1157	0.560525	1	11.9058	34.8773	180	3.14159	14.5794		17.5568	0
26517	Tue Mar 28 12:21:31 2017_x000D_	24.2141	42.8619	32.1137	0.560489	1	11.9058	34.8773	180	3.14159	14.6713		9.77455	60.4493
26518	Tue Mar 28 12:21:31 2017_x000D_	24.5205	42.7511	28.1453	0.491228	1	9.95392	34.377	187.871	3.27897	16.8021		18.0503	0
26519	Tue Mar 28 12:21:31 2017_x000D_	25.0273	42.4268	32.1145	0.560504	1	9.95392	34.377	187.871	3.27897	17.0882		12.7475	0
26520	Tue Mar 28 12:21:31 2017_x000D_	25.437	42.3141	29.5025	0.514915	1	9.95392	34.377	187.871	3.27897	17.3989		22.3105	0
26521	Tue Mar 28 12:21:31 2017_x000D_	26.0432	41.8833	29.5013	0.514894	1	9.95392	34.377	187.871	3.27897	17.7541		6.912	0
26522	Tue Mar 28 12:21:31 2017_x000D_	26.2464	41.7747	32.1159	0.560527	1	9.95392	34.377	187.871	3.27897	17.8933		8.77209	33.4483
26523	Tue Mar 28 12:21:31 2017_x000D_	26.4463	41.5613	32.1148	0.560508	1	8.8682	34.1234	225	3.92699	19.087		12.7315	0
26524	Tue Mar 28 12:21:31 2017_x000D_	26.8555	41.4488	29.5016	0.5149	1	8.8682	34.1234	225	3.92699	19.4218		19.8118	0
26525	Tue Mar 28 12:21:31 2017_x000D_	27.358	41.0203	28.1423	0.491175	1	8.8682	34.1234	225	3.92699	19.7342		6.18705	0
26526	Tue Mar 28 12:21:31 2017_x000D_	27.5642	41.0165	28.1438	0.491201	1	8.8682	34.1234	225	3.92699	19.9262		18.017	62.5289
26527	Tue Mar 28 12:21:31 2017_x000D_	28.07	40.6927	32.1166	0.560541	1	8.29595	32.1192	259.496	4.52905	21.5527		8.76566	0
26528	Tue Mar 28 12:21:31 2017_x000D_	28.2698	40.4795	32.1155	0.560522	1	8.29595	32.1192	259.496	4.52905	21.6529		19.5032	0
26529	Tue Mar 28 12:21:31 2017_x000D_	28.8813	40.2588	32.1175	0.560556	1	8.29595	32.1192	259.496	4.52905	22.1362		8.76142	0
26530	Tue Mar 28 12:21:31 2017_x000D_	29.081	40.0457	32.1164	0.560538	1	8.29595	32.1192	259.496	4.52905	22.2452		13.7933	62.7029
26531	Tue Mar 28 12:21:32 2017_x000D_	29.4864	39.8288	32.1169	0.560545	1	9.46719	30.3881	277.776	4.84811	22.1336		8.75937	0
26532	Tue Mar 28 12:21:32 2017_x000D_	29.686	39.6157	32.1158	0.560527	1	9.46719	30.3881	277.776	4.84811	22.225		6.8933	0
26533	Tue Mar 28 12:21:32 2017_x000D_	29.8886	39.5073	29.4986	0.514848	1	9.46719	30.3881	277.776	4.84811	22.365		13.7866	0
26534	Tue Mar 28 12:21:32 2017_x000D_	30.2938	39.2905	29.4987	0.51485	1	9.46719	30.3881	277.776	4.84811	22.6495		6.89453	66.4689
26535	Tue Mar 28 12:21:32 2017_x000D_	30.4965	39.1822	32.1167	0.560543	1	10.8579	28.6633	282.273	4.9266	22.2783		6.88924	0
26536	Tue Mar 28 12:21:32 2017_x000D_	30.699	39.0739	29.4989	0.514853	1	10.8579	28.6633	282.273	4.9266	22.4065		13.7799	0
26537	Tue Mar 28 12:21:32 2017_x000D_	31.104	38.8572	29.4991	0.514856	1	10.8579	28.6633	282.273	4.9266	22.6676		3.07842	0
26538	Tue Mar 28 12:21:32 2017_x000D_	31.2066	38.8555	28.1407	0.491149	1	10.8579	28.6633	282.273	4.9266	22.7585		11.1253	0
26539	Tue Mar 28 12:21:32 2017_x000D_	31.5089	38.6407	29.4992	0.514859	1	10.8579	28.6633	282.273	4.9266	22.935		11.1277	89.4039
26540	Tue Mar 28 12:21:32 2017_x000D_	31.8113	38.4259	36.2344	0.63241	1	12.9253	26.5169	315	5.49779	22.3272		6.88924	0
26541	Tue Mar 28 12:21:32 2017_x000D_	32.0138	38.3176	38.6357	0.67432	1	12.9253	26.5169	315	5.49779	22.4416		13.7785	0
26542	Tue Mar 28 12:21:32 2017_x000D_	32.4188	38.101	46.8768	0.818154	1	12.9253	26.5169	315	5.49779	22.6757		4.38078	0
26543	Tue Mar 28 12:21:32 2017_x000D_	32.5186	37.9944	51.0006	0.890128	1	12.9253	26.5169	315	5.49779	22.7075		6.98719	85.1476
26544	Tue Mar 28 12:21:32 2017_x000D_	32.6157	37.7827	66.7405	1.16484	1	14.774	24.3633	315	5.49779	22.325		4.37873	0
26545	Tue Mar 28 12:21:32 2017_x000D_	32.7154	37.6761	70.6667	1.23337	1	14.774	24.3633	315	5.49779	22.3411		3.13021	0
26546	Tue Mar 28 12:21:32 2017_x000D_	32.7183	37.7804	77.1085	1.3458	1	14.774	24.3633	315	5.49779	22.4057		6.97697	0
26547	Tue Mar 28 12:21:32 2017_x000D_	32.8148	37.5688	91.607	1.59884	1	14.774	24.3633	315	5.49779	22.3575		7.04211	0
26548	Tue Mar 28 12:21:32 2017_x000D_	32.706	37.3608	100.389	1.75212	1	14.774	24.3633	315	5.49779	22.147		9.88863	89.4442
26549	Tue Mar 28 12:21:32 2017_x000D_	32.7991	37.0446	115.033	2.0077	1	16.8424	22.216	315	5.49779	21.7831		6.95417	0
26550	Tue Mar 28 12:21:32 2017_x000D_	32.5906	36.9433	121.404	2.1189	1	16.8424	22.216	315	5.49779	21.5615		9.95328	0
26551	Tue Mar 28 12:21:32 2017_x000D_	32.4786	36.631	133.605	2.33185	1	16.8424	22.216	315	5.49779	21.2669		4.42775	0
26552	Tue Mar 28 12:21:32 2017_x000D_	32.3726	36.5283	146.107	2.55005	1	16.8424	22.216	315	5.49779	21.1194		6.95148	95.9789
26553	Tue Mar 28 12:21:33 2017_x000D_	32.1642	36.427	148.604	2.59362	1	18.7114	19.6194	313.993	5.48021	21.5284		13.2955	0
26554	Tue Mar 28 12:21:33 2017_x000D_	31.8466	36.1179	160.41	2.79969	1	18.7114	19.6194	313.993	5.48021	21.0887		6.89066	0
26555	Tue Mar 28 12:21:33 2017_x000D_	31.6441	36.2263	163.138	2.8473	1	18.7114	19.6194	313.993	5.48021	21.0486		15.628	0
26556	Tue Mar 28 12:21:33 2017_x000D_	31.2239	35.9184	165.942	2.89624	1	18.7114	19.6194	313.993	5.48021	20.548		12.3436	72.0054
26557	Tue Mar 28 12:21:33 2017_x000D_	30.8125	35.925	165.946	2.8963	1	20.1136	17.6714	298.452	5.20896	21.158		13.9378	0
26558	Tue Mar 28 12:21:33 2017_x000D_	30.3947	35.7218	165.943	2.89625	1	20.1136	17.6714	298.452	5.20896	20.773		9.25917	0
26559	Tue Mar 28 12:21:33 2017_x000D_	30.0861	35.7267	165.157	2.88253	1	20.1136	17.6714	298.452	5.20896	20.6263		19.6675	0
26560	Tue Mar 28 12:21:33 2017_x000D_	29.4618	35.5266	165.156	2.88251	1	20.1136	17.6714	298.452	5.20896	20.1543		9.84982	81.2745
26561	Tue Mar 28 12:21:33 2017_x000D_	29.1492	35.4262	163.137	2.84727	1	21.7451	15.5086	297.566	5.19351	21.2493		18.243	0
26562	Tue Mar 28 12:21:33 2017_x000D_	28.6244	35.119	159.385	2.78179	1	21.7451	15.5086	297.566	5.19351	20.782		12.3825	0
26563	Tue Mar 28 12:21:33 2017_x000D_	28.2117	35.1254	159.39	2.78188	1	21.7451	15.5086	297.566	5.19351	20.6552		19.7121	0
26564	Tue Mar 28 12:21:33 2017_x000D_	27.586	34.9248	159.391	2.7819	1	21.7451	15.5086	297.566	5.19351	20.2757		11.3099	0
26565	Tue Mar 28 12:21:33 2017_x000D_	27.27	34.7192	158.255	2.76208	1	21.7451	15.5086	297.566	5.19351	19.9893		21.0113	28.2163
26566	Tue Mar 28 12:21:33 2017_x000D_	26.6402	34.4128	155.43	2.71276	1	22.4318	14.8659	315	5.49779	19.9948		9.87839	0
26567	Tue Mar 28 12:21:33 2017_x000D_	26.3266	34.3124	159.387	2.78182	1	22.4318	14.8659	315	5.49779	19.8327		14.021	0
26568	Tue Mar 28 12:21:33 2017_x000D_	25.9063	34.108	159.385	2.7818	1	22.4318	14.8659	315	5.49779	19.5533		19.7728	0
26569	Tue Mar 28 12:21:33 2017_x000D_	25.2787	33.9067	159.386	2.78182	1	22.4318	14.8659	315	5.49779	19.2525		11.3474	33.2929
26570	Tue Mar 28 12:21:33 2017_x000D_	24.9616	33.7005	158.252	2.76202	1	23.1284	14.002	287.191	5.01243	19.7836		16.8886	0
26571	Tue Mar 28 12:21:33 2017_x000D_	24.4366	33.4973	159.383	2.78176	1	23.1284	14.002	287.191	5.01243	19.5391		12.8933	0
26572	Tue Mar 28 12:21:33 2017_x000D_	24.0185	33.3978	156.673	2.73445	1	23.1284	14.002	287.191	5.01243	19.4162		21.0973	0
26573	Tue Mar 28 12:21:33 2017_x000D_	23.386	33.0904	159.383	2.78176	1	23.1284	14.002	287.191	5.01243	19.0901		6.22869	138.621
26574	Tue Mar 28 12:21:34 2017_x000D_	23.1784	33.0935	159.386	2.7818	1	25.9254	10.324	315	5.49779	22.9346		14.0801	0
26575	Tue Mar 28 12:21:34 2017_x000D_	22.7563	32.8883	159.384	2.78178	1	25.9254	10.324	315	5.49779	22.7858		7.0467	0
26576	Tue Mar 28 12:21:34 2017_x000D_	22.5451	32.7855	156.673	2.73447	1	25.9254	10.324	315	5.49779	22.7144		21.1362	0
26577	Tue Mar 28 12:21:34 2017_x000D_	21.9114	32.4776	159.381	2.78172	1	25.9254	10.324	315	5.49779	22.5143		19.8781	75.9588
26578	Tue Mar 28 12:21:34 2017_x000D_	21.2805	32.2751	159.382	2.78174	1	27.5485	8.38071	297.566	5.19351	24.7028		7.05348	0
26579	Tue Mar 28 12:21:34 2017_x000D_	21.069	32.1724	162.199	2.8309	1	27.5485	8.38071	297.566	5.19351	24.6582		12.9529	0
26580	Tue Mar 28 12:21:34 2017_x000D_	20.649	32.0723	159.383	2.78176	1	27.5485	8.38071	297.566	5.19351	24.6758		19.9103	0
26581	Tue Mar 28 12:21:34 2017_x000D_	20.0171	31.8694	159.384	2.78178	1	27.5485	8.38071	297.566	5.19351	24.6666		11.4258	0
26582	Tue Mar 28 12:21:34 2017_x000D_	19.6976	31.6621	158.254	2.76206	1	27.5485	8.38071	297.566	5.19351	24.5695		17.0055	48.0713
26583	Tue Mar 28 12:21:34 2017_x000D_	19.169	31.4574	159.381	2.78173	1	28.4846	7.0802	315	5.49779	26.0965		9.38493	0
26584	Tue Mar 28 12:21:34 2017_x000D_	18.8562	31.4618	158.259	2.76213	1	28.4846	7.0802	315	5.49779	26.2139		9.01461	0
26585	Tue Mar 28 12:21:34 2017_x000D_	18.6404	31.2527	158.255	2.76206	1	28.4846	7.0802	315	5.49779	26.1002		16.0547	0
26586	Tue Mar 28 12:21:34 2017_x000D_	18.1145	31.1536	156.683	2.73463	1	28.4846	7.0802	315	5.49779	26.212		7.0817	127.708
26587	Tue Mar 28 12:21:34 2017_x000D_	17.9021	31.0506	159.384	2.78177	1	31.8916	4.528	315	5.49779	29.9859		14.178	0
26588	Tue Mar 28 12:21:34 2017_x000D_	17.477	30.8441	159.382	2.78174	1	31.8916	4.528	315	5.49779	30.0053		6.27356	0
26589	Tue Mar 28 12:21:34 2017_x000D_	17.2679	30.8469	159.385	2.78179	1	31.8916	4.528	315	5.49779	30.1088		9.03165	0
26590	Tue Mar 28 12:21:34 2017_x000D_	17.0516	30.6375	159.381	2.78172	1	31.8916	4.528	315	5.49779	30.0322		13.0191	51.9445
26591	Tue Mar 28 12:21:34 2017_x000D_	16.6295	30.5367	156.683	2.73464	1	33.2565	3.4626	315	5.49779	31.7721		4.50842	0
26592	Tue Mar 28 12:21:34 2017_x000D_	16.5215	30.4322	158.255	2.76208	1	33.2565	3.4626	315	5.49779	31.7399		6.27952	0
26593	Tue Mar 28 12:21:34 2017_x000D_	16.3122	30.4349	158.258	2.76213	1	33.2565	3.4626	315	5.49779	31.853		11.4933	0
26594	Tue Mar 28 12:21:34 2017_x000D_	15.9906	30.2267	159.38	2.78171	1	33.2565	3.4626	315	5.49779	31.8501		7.10977	0
26595	Tue Mar 28 12:21:34 2017_x000D_	15.7775	30.123	156.682	2.73461	1	33.2565	3.4626	315	5.49779	31.8793		16.1017	86.046
26596	Tue Mar 28 12:21:35 2017_x000D_	15.2501	30.0234	152.785	2.66659	1	35.9361	2.4397	315	5.49779	34.4786		7.18114	0
26597	Tue Mar 28 12:21:35 2017_x000D_	15.138	29.8119	146.254	2.55261	1	35.9361	2.4397	315	5.49779	34.3773		6.36752	0
26598	Tue Mar 28 12:21:35 2017_x000D_	15.146	30.024	129.771	2.26494	1	35.9361	2.4397	315	5.49779	34.5416		0.0108167	0
26599	Tue Mar 28 12:21:35 2017_x000D_	15.1463	30.0238	121.783	2.12552	1	35.9361	2.4397	315	5.49779	34.5413		3.19461	62.7051
26600	Tue Mar 28 12:21:35 2017_x000D_	15.1506	30.1302	110.06	1.9209	1	37.938	1.8387	0	0	36.3273		3.20372	0
26601	Tue Mar 28 12:21:35 2017_x000D_	15.155	30.2369	91.9949	1.60561	1	37.938	1.8387	0	0	36.4077		0.00848528	0
26602	Tue Mar 28 12:21:35 2017_x000D_	15.1552	30.2371	86.0587	1.50201	1	37.938	1.8387	0	0	36.4078		4.43824	0
26603	Tue Mar 28 12:21:35 2017_x000D_	15.0542	30.3452	76.598	1.33689	1	37.938	1.8387	0	0	36.5553		0.0241868	0
26604	Tue Mar 28 12:21:35 2017_x000D_	15.0541	30.346	57.4783	1.00319	1	37.938	1.8387	0	0	36.556		3.18215	86.0337
26605	Tue Mar 28 12:21:35 2017_x000D_	15.0502	30.24	50.9609	0.889435	1	40.6172	0.815903	0	0	38.9801		7.03258	0
26606	Tue Mar 28 12:21:35 2017_x000D_	15.147	30.0265	36.0444	0.629094	1	40.6172	0.815903	0	0	38.7555		3.13524	0
26607	Tue Mar 28 12:21:35 2017_x000D_	15.2515	30.0252	29.2599	0.510682	1	40.6172	0.815903	0	0	38.6859		9.88063	0
26608	Tue Mar 28 12:21:35 2017_x000D_	15.5618	29.9148	19.552	0.341247	1	40.6172	0.815903	0	0	38.3995		9.87962	46.5794
26609	Tue Mar 28 12:21:35 2017_x000D_	15.8721	29.8045	15.7701	0.275241	1	42.1603	0.644005	355.5	6.20465
26610	Tue Mar 28 12:21:35 2017_x000D_	16.2873	29.6929	18.6205	0.324988	1	42.1603	0.644005	355.5	6.20465
26611	Tue Mar 28 12:21:35 2017_x000D_	17.1137	29.3637	21.3883	0.373295	1	42.1603	0.644005	355.5	6.20465
26612	Tue Mar 28 12:21:35 2017_x000D_	17.4241	29.2535	25.2253	0.440265	1	42.1603	0.644005	355.5	6.20465
26613	Tue Mar 28 12:21:35 2017_x000D_	18.2498	28.9245	27.8994	0.486937	1	43.4431	1.3512	0	0
26614	Tue Mar 28 12:21:35 2017_x000D_	18.56	28.8144	31.9063	0.556869	1	43.4431	1.3512	0	0
26615	Tue Mar 28 12:21:35 2017_x000D_	18.8664	28.5982	33.4871	0.584461	1	43.4431	1.3512	0	0
26616	Tue Mar 28 12:21:35 2017_x000D_	19.4825	28.272	36.0574	0.62932	1	43.4431	1.3512	0	0
26617	Tue Mar 28 12:21:36 2017_x000D_	19.6842	28.0572	36.0568	0.629309	1	45.6217	1.6435	0	0
26618	Tue Mar 28 12:21:36 2017_x000D_	19.9905	27.841	37.8475	0.660563	1	45.6217	1.6435	0	0
26619	Tue Mar 28 12:21:36 2017_x000D_	20.3939	27.4114	37.8465	0.660546	1	45.6217	1.6435	0	0
26620	Tue Mar 28 12:21:36 2017_x000D_	20.6998	27.1955	36.0556	0.629289	1	45.6217	1.6435	0	0
26621	Tue Mar 28 12:21:36 2017_x000D_	21.1101	26.9783	36.0564	0.629302	1	45.6217	1.6435	0	0
26622	Tue Mar 28 12:21:36 2017_x000D_	21.3117	26.7636	36.0557	0.629291	1	46.6641	2.7861	24.768	0.432284
26623	Tue Mar 28 12:21:36 2017_x000D_	21.9235	26.3318	36.0559	0.629294	1	46.6641	2.7861	24.768	0.432284
26624	Tue Mar 28 12:21:36 2017_x000D_	22.125	26.1171	36.0553	0.629283	1	46.6641	2.7861	24.768	0.432284
26625	Tue Mar 28 12:21:36 2017_x000D_	22.639	25.8991	34.4097	0.600563	1	46.6641	2.7861	24.768	0.432284
26626	Tue Mar 28 12:21:36 2017_x000D_	22.8405	25.6845	34.4089	0.600549	1	48.5811	3.95641	7.25039	0.126543
26627	Tue Mar 28 12:21:36 2017_x000D_	23.1463	25.4687	36.0561	0.629298	1	48.5811	3.95641	7.25039	0.126543
26628	Tue Mar 28 12:21:36 2017_x000D_	23.3511	25.3603	33.4842	0.584409	1	48.5811	3.95641	7.25039	0.126543
26629	Tue Mar 28 12:21:36 2017_x000D_	23.8614	25.0363	34.4094	0.600558	1	48.5811	3.95641	7.25039	0.126543
26630	Tue Mar 28 12:21:36 2017_x000D_	24.0628	24.8217	34.4086	0.600544	1	50.0703	4.8908	345.887	6.03686
26631	Tue Mar 28 12:21:36 2017_x000D_	24.5698	24.3916	36.0558	0.629292	1	50.0703	4.8908	345.887	6.03686
26632	Tue Mar 28 12:21:36 2017_x000D_	24.7745	24.2833	33.4827	0.584384	1	50.0703	4.8908	345.887	6.03686
26633	Tue Mar 28 12:21:36 2017_x000D_	25.2844	23.9596	34.4084	0.60054	1	50.0703	4.8908	345.887	6.03686
26634	Tue Mar 28 12:21:36 2017_x000D_	25.3851	23.8523	33.4824	0.584378	1	50.0703	4.8908	345.887	6.03686
26635	Tue Mar 28 12:21:36 2017_x000D_	25.5898	23.744	36.0566	0.629307	1	50.9658	4.4764	333.963	5.82876
26636	Tue Mar 28 12:21:36 2017_x000D_	25.9989	23.5276	36.0574	0.62932	1	50.9658	4.4764	333.963	5.82876
26637	Tue Mar 28 12:21:36 2017_x000D_	26.0993	23.4205	31.898	0.556725	1	50.9658	4.4764	333.963	5.82876
26638	Tue Mar 28 12:21:37 2017_x000D_	26.4046	23.205	33.4827	0.584383	1	50.9658	4.4764	333.963	5.82876
26639	Tue Mar 28 12:21:37 2017_x000D_	26.6091	23.0969	36.0575	0.629322	1	52.538	3.6406	345.388	6.02816
26640	Tue Mar 28 12:21:37 2017_x000D_	26.7066	22.8834	37.8496	0.6606	1	52.538	3.6406	345.388	6.02816
26641	Tue Mar 28 12:21:37 2017_x000D_	26.9144	22.8814	42.6305	0.744043	1	52.538	3.6406	345.388	6.02816
26642	Tue Mar 28 12:21:37 2017_x000D_	26.8174	23.0945	53.2615	0.929589	1	52.538	3.6406	345.388	6.02816
26643	Tue Mar 28 12:21:37 2017_x000D_	26.7202	23.3074	64.1259	1.11921	1	54.1102	2.8049	335.42	5.85418
26644	Tue Mar 28 12:21:37 2017_x000D_	26.7235	23.4132	70.7738	1.23524	1	54.1102	2.8049	335.42	5.85418
26645	Tue Mar 28 12:21:37 2017_x000D_	26.7267	23.519	77.2366	1.34803	1	54.1102	2.8049	335.42	5.85418
26646	Tue Mar 28 12:21:37 2017_x000D_	26.629	23.7318	91.7356	1.60109	1	54.1102	2.8049	335.42	5.85418
26647	Tue Mar 28 12:21:37 2017_x000D_	26.7325	23.7305	100.479	1.75369	1	56.0878	2.6471	0	0
26648	Tue Mar 28 12:21:37 2017_x000D_	26.7288	23.6241	112.397	1.96169	1	56.0878	2.6471	0	0
26649	Tue Mar 28 12:21:37 2017_x000D_	26.7253	23.518	118.844	2.07421	1	56.0878	2.6471	0	0
26650	Tue Mar 28 12:21:37 2017_x000D_	26.621	23.5191	129.314	2.25695	1	56.0878	2.6471	0	0
26651	Tue Mar 28 12:21:37 2017_x000D_	26.6178	23.4131	131.205	2.28997	1	56.0878	2.6471	0	0
26652	Tue Mar 28 12:21:37 2017_x000D_	26.5107	23.3081	135.506	2.36503	1	58.9072	3.1814	0	0
26653	Tue Mar 28 12:21:37 2017_x000D_	26.2965	23.0977	135.506	2.36503	1	58.9072	3.1814	0	0
26654	Tue Mar 28 12:21:37 2017_x000D_	25.8646	22.5701	133.429	2.32878	1	58.9072	3.1814	0	0
26655	Tue Mar 28 12:21:37 2017_x000D_	25.6502	22.3595	133.43	2.32879	1	58.9072	3.1814	0	0
26656	Tue Mar 28 12:21:37 2017_x000D_	25.114	21.8323	129.317	2.25701	1	61.9437	3.7225	2.08483	0.0363871
26657	Tue Mar 28 12:21:37 2017_x000D_	24.8959	21.5147	127.574	2.22659	1	61.9437	3.7225	2.08483	0.0363871
26658	Tue Mar 28 12:21:37 2017_x000D_	24.5706	21.0917	125.28	2.18654	1	61.9437	3.7225	2.08483	0.0363871
26659	Tue Mar 28 12:21:37 2017_x000D_	24.2451	20.6685	122.852	2.14417	1	61.9437	3.7225	2.08483	0.0363871
26660	Tue Mar 28 12:21:38 2017_x000D_	24.02	20.1372	121.356	2.11806	1	61.9437	3.7225	2.08483	0.0363871
26661	Tue Mar 28 12:21:38 2017_x000D_	23.8015	19.8193	122.849	2.14411	1	64.3132	4.4633	0	0
26662	Tue Mar 28 12:21:38 2017_x000D_	23.5863	19.6076	122.851	2.14415	1	64.3132	4.4633	0	0
26663	Tue Mar 28 12:21:38 2017_x000D_	23.1488	18.9707	122.852	2.14417	1	64.3132	4.4633	0	0
26664	Tue Mar 28 12:21:38 2017_x000D_	23.0341	18.6514	126.967	2.21599	1	64.3132	4.4633	0	0
26665	Tue Mar 28 12:21:38 2017_x000D_	22.7041	18.1196	122.849	2.14411	1	65.3938	4.71951	352.75	6.15664
26666	Tue Mar 28 12:21:38 2017_x000D_	22.5926	17.9066	125.272	2.18641	1	65.3938	4.71951	352.75	6.15664
26667	Tue Mar 28 12:21:38 2017_x000D_	22.1577	17.3752	126.965	2.21595	1	65.3938	4.71951	352.75	6.15664
26668	Tue Mar 28 12:21:38 2017_x000D_	21.9417	17.1627	126.966	2.21598	1	65.3938	4.71951	352.75	6.15664
26669	Tue Mar 28 12:21:38 2017_x000D_	21.8266	16.8423	127.56	2.22634	1	66.9538	4.1055	315	5.49779
26670	Tue Mar 28 12:21:38 2017_x000D_	21.6105	16.6296	127.561	2.22636	1	66.9538	4.1055	315	5.49779
26671	Tue Mar 28 12:21:38 2017_x000D_	21.2796	16.0967	126.962	2.21591	1	66.9538	4.1055	315	5.49779
26672	Tue Mar 28 12:21:38 2017_x000D_	21.0664	15.9909	133.392	2.32814	1	66.9538	4.1055	315	5.49779
26673	Tue Mar 28 12:21:38 2017_x000D_	20.7385	15.5644	131.179	2.28951	1	66.9538	4.1055	315	5.49779
26674	Tue Mar 28 12:21:38 2017_x000D_	20.522	15.3513	131.18	2.28952	1	67.4119	3.67741	335.232	5.8509
26675	Tue Mar 28 12:21:38 2017_x000D_	20.0852	14.8174	129.298	2.25667	1	67.4119	3.67741	335.232	5.8509
26676	Tue Mar 28 12:21:38 2017_x000D_	19.8684	14.604	129.299	2.25669	1	67.4119	3.67741	335.232	5.8509
26677	Tue Mar 28 12:21:38 2017_x000D_	19.8613	14.3895	129.294	2.25661	1	67.4119	3.67741	335.232	5.8509
26678	Tue Mar 28 12:21:38 2017_x000D_	19.4275	13.9623	129.296	2.25665	1	69.6372	2.8635	342.809	5.98314
26679	Tue Mar 28 12:21:38 2017_x000D_	19.2105	13.7486	129.298	2.25667	1	69.6372	2.8635	342.809	5.98314
26680	Tue Mar 28 12:21:38 2017_x000D_	18.9862	13.3201	129.294	2.25661	1	69.6372	2.8635	342.809	5.98314
