# Supplementary material for: Guppies Prefer to Follow Large (Robot) Leaders Irrespective of Own Size
Source: Front Bioeng Biotechnol. 2020 May 15;8:441. doi: 10.3389/fbioe.2020.00441 (PMC7243707; doi:10.3389/fbioe.2020.00441)
Supplement: Supplementary file 3 [file Data_Sheet_1.ZIP › Raw Data/ID77.xlsx]

## Sheet: TueMar28140804201
Framenumber	Current timestamp	Robo Position x	Robo Position y	Robo Angle deg	Robo Angle rad	Fish ID	Fish Position x	Fish Position y	Fish Angle deg	Fish Angle rad	Distance_between_subjects	Mean_Distance (L300 bis L1500)	Velocity_Robo	Velocity_Fish	Mean_velocity_Robo		Fish ID	Fish Position x	Fish Position y	Fish Angle deg	Fish Angle rad	Fish ID	Fish Position x	Fish Position y	Fish Angle deg	Fish Angle rad	Fish ID	Fish Position x	Fish Position y	Fish Angle deg	Fish Angle rad	Fish ID	Fish Position x	Fish Position y	Fish Angle deg	Fish Angle rad
36236	Tue Mar 28 14:11:49 2017_x000D_	18.1937	14.7199	-82.514	-1.44014	2	6.52801	6.60001	120.717	2.1069	14.2134	18.3145	0	0	11.4399	13.1453
36237	Tue Mar 28 14:11:49 2017_x000D_	18.1937	14.7199	-82.514	-1.44014	2	6.52801	6.60001	120.717	2.1069	14.2134		0	0
36238	Tue Mar 28 14:11:49 2017_x000D_	18.1937	14.7199	-82.514	-1.44014	2	6.52801	6.60001	130.132	2.27123	14.2134		4.58007	0
36239	Tue Mar 28 14:11:49 2017_x000D_	18.3025	14.827	-85.1443	-1.48605	2	6.52801	6.60001	130.132	2.27123	14.3639		7.09142	0
36240	Tue Mar 28 14:11:49 2017_x000D_	18.2047	15.0422	-88.0842	-1.53736	2	6.52801	6.60001	130.132	2.27123	14.4089		7.2623	0
36241	Tue Mar 28 14:11:49 2017_x000D_	18.3171	15.2566	263.097	4.5919	2	6.52801	6.60001	130.132	2.27123	14.626		0.0123693	6.6603
36242	Tue Mar 28 14:11:49 2017_x000D_	18.3172	15.257	251.911	4.39667	2	6.53743	6.3782	130.109	2.27082	14.7511		4.4183	0
36243	Tue Mar 28 14:11:49 2017_x000D_	18.4184	15.15	235.082	4.10295	2	6.53743	6.3782	130.109	2.27082	14.7683		3.14101	0
36244	Tue Mar 28 14:11:50 2017_x000D_	18.5231	15.1498	224.721	3.92212	2	6.53743	6.3782	130.109	2.27082	14.8525		3.14102	0
36245	Tue Mar 28 14:11:50 2017_x000D_	18.6278	15.1494	218.372	3.8113	2	6.53743	6.3782	130.109	2.27082	14.9369		3.12305	6.6603
36246	Tue Mar 28 14:11:50 2017_x000D_	18.7319	15.1488	198.343	3.46174	2	6.52801	6.60001	120.099	2.09613	14.9002		3.21452	0
36247	Tue Mar 28 14:11:50 2017_x000D_	18.7352	15.2559	189.516	3.30768	2	6.52801	6.60001	120.099	2.09613	14.9646		0.025807	0
36248	Tue Mar 28 14:11:50 2017_x000D_	18.7347	15.2552	171.186	2.98775	2	6.52801	6.60001	120.099	2.09613	14.9638		3.15009	0
36249	Tue Mar 28 14:11:50 2017_x000D_	18.8397	15.2544	164.581	2.87249	2	6.52801	6.60001	120.099	2.09613	15.0491		3.15	0
36250	Tue Mar 28 14:11:50 2017_x000D_	18.7347	15.2544	152.256	2.65736	2	6.52801	6.60001	131.797	2.30028	14.9633		3.141	0
36251	Tue Mar 28 14:11:50 2017_x000D_	18.63	15.2544	137.562	2.40091	2	6.52801	6.60001	131.797	2.30028	14.8781		4.56731	0
36252	Tue Mar 28 14:11:50 2017_x000D_	18.5216	15.1475	133.438	2.32893	2	6.52801	6.60001	131.797	2.30028	14.7277		7.24459	0
36253	Tue Mar 28 14:11:50 2017_x000D_	18.4099	14.9334	122.912	2.14522	2	6.52801	6.60001	131.797	2.30028	14.5129		4.55669	0
36254	Tue Mar 28 14:11:50 2017_x000D_	18.3018	14.8267	113.624	1.98311	2	6.52801	6.60001	131.797	2.30028	14.3632		7.25003	0
36255	Tue Mar 28 14:11:50 2017_x000D_	18.1899	14.6125	103.483	1.80613	2	6.52801	6.60001	137.053	2.39203	14.1492		6.44462	0
36256	Tue Mar 28 14:11:50 2017_x000D_	18.1827	14.3978	103.482	1.80611	2	6.52801	6.60001	137.053	2.39203	14.0227		10.2449	0
36257	Tue Mar 28 14:11:50 2017_x000D_	18.067	14.0765	101.131	1.76508	2	6.52801	6.60001	137.053	2.39203	13.7494		10.2687	0
36258	Tue Mar 28 14:11:50 2017_x000D_	17.9509	13.7545	103.484	1.80614	2	6.52801	6.60001	137.053	2.39203	13.4785		19.7033	0
36259	Tue Mar 28 14:11:50 2017_x000D_	17.824	13.1101	106.245	1.85433	2	6.52801	6.60001	132.157	2.30657	13.0377		9.67443	0
36260	Tue Mar 28 14:11:50 2017_x000D_	17.8132	12.7878	106.997	1.86745	2	6.52801	6.60001	132.157	2.30657	12.8703		13.3855	0
36261	Tue Mar 28 14:11:50 2017_x000D_	17.6934	12.358	109.807	1.91649	2	6.52801	6.60001	132.157	2.30657	12.5627		10.2754	0
36262	Tue Mar 28 14:11:50 2017_x000D_	17.5772	12.0358	113.61	1.98286	2	6.52801	6.60001	132.157	2.30657	12.3139		17.5208	0
36263	Tue Mar 28 14:11:50 2017_x000D_	17.3483	11.4985	120.329	2.10014	2	6.52801	6.60001	132.157	2.30657	11.8775		7.28242	0
36264	Tue Mar 28 14:11:50 2017_x000D_	17.2356	11.2835	122.879	2.14463	2	6.52801	6.60001	132.157	2.30657	11.6871		0.0234307	0
36265	Tue Mar 28 14:11:51 2017_x000D_	17.235	11.284	139.706	2.43832	2	6.52801	6.60001	132.157	2.30657	11.6867		3.14401	0
36266	Tue Mar 28 14:11:51 2017_x000D_	17.3398	11.2838	149.622	2.61139	2	6.52801	6.60001	132.157	2.30657	11.7827		7.19388	0
36267	Tue Mar 28 14:11:51 2017_x000D_	17.5542	11.3912	157.619	2.75097	2	6.52801	6.60001	132.157	2.30657	12.0222		0.024	0
36268	Tue Mar 28 14:11:51 2017_x000D_	17.5542	11.392	177.121	3.09134	2	6.52801	6.60001	132.157	2.30657	12.0225		7.00973	0
36269	Tue Mar 28 14:11:51 2017_x000D_	17.7614	11.284	186.358	3.25257	2	6.52801	6.60001	132.157	2.30657	12.1708		4.45418	0
36270	Tue Mar 28 14:11:51 2017_x000D_	17.8636	11.1763	202.122	3.52769	2	6.52801	6.60001	132.157	2.30657	12.2245		3.14402	0
36271	Tue Mar 28 14:11:51 2017_x000D_	17.7588	11.1767	214.224	3.73892	2	6.52801	6.60001	132.157	2.30657	12.1275		7.01667	0
36272	Tue Mar 28 14:11:51 2017_x000D_	17.966	11.0682	220.189	3.84302	2	6.52801	6.60001	132.157	2.30657	12.2798		3.24725	0
36273	Tue Mar 28 14:11:51 2017_x000D_	17.963	10.96	239.127	4.17356	2	6.52801	6.60001	132.157	2.30657	12.238		4.43539	0
36274	Tue Mar 28 14:11:51 2017_x000D_	17.8615	11.0675	248.178	4.33152	2	6.52801	6.60001	132.157	2.30657	12.1822		3.22081	0
36275	Tue Mar 28 14:11:51 2017_x000D_	17.8651	11.1748	254.627	4.44408	2	6.52801	6.60001	132.157	2.30657	12.2253		4.43722	0
36276	Tue Mar 28 14:11:51 2017_x000D_	17.7633	11.2821	269.123	4.69707	2	6.52801	6.60001	132.157	2.30657	12.1718		0.00848528	0
36277	Tue Mar 28 14:11:51 2017_x000D_	17.7631	11.2819	-85.2852	-1.48851	2	6.52801	6.60001	132.157	2.30657	12.1716		9.68303	0
36278	Tue Mar 28 14:11:51 2017_x000D_	17.7735	11.6045	-73.7654	-1.28745	2	6.52801	6.60001	132.157	2.30657	12.3088		7.26888	0
36279	Tue Mar 28 14:11:51 2017_x000D_	17.8858	11.8192	-71.0813	-1.2406	2	6.52801	6.60001	132.157	2.30657	12.4996		20.5485	0
36280	Tue Mar 28 14:11:51 2017_x000D_	18.1177	12.4637	-71.0817	-1.24061	2	6.52801	6.60001	132.157	2.30657	12.9886		13.3818	0
36281	Tue Mar 28 14:11:51 2017_x000D_	18.2374	12.8934	-73.7678	-1.28749	2	6.52801	6.60001	132.157	2.30657	13.2935		19.6998	0
36282	Tue Mar 28 14:11:51 2017_x000D_	18.3642	13.5377	-76.5281	-1.33567	2	6.52801	6.60001	132.157	2.30657	13.7196		13.3658	0
36283	Tue Mar 28 14:11:51 2017_x000D_	18.4837	13.9669	-79.355	-1.38501	2	6.52801	6.60001	132.157	2.30657	14.0431		7.25825	0
36284	Tue Mar 28 14:11:51 2017_x000D_	18.596	14.1812	-82.2354	-1.43528	2	6.52801	6.60001	132.157	2.30657	14.2517		12.8891	382.423
36285	Tue Mar 28 14:11:51 2017_x000D_	18.6103	14.6106	-82.2343	-1.43526	1	19.2741	6.78561	5.96134	0.104045	7.85309		19.6686	0
36286	Tue Mar 28 14:11:51 2017_x000D_	18.7368	15.2539	-85.1536	-1.48621	1	19.2741	6.78561	5.96134	0.104045	8.48532		12.8741	0
36287	Tue Mar 28 14:11:52 2017_x000D_	18.7511	15.6828	-85.1531	-1.4862	1	19.2741	6.78561	5.96134	0.104045	8.91255		19.3067	0
36288	Tue Mar 28 14:11:52 2017_x000D_	18.7725	16.326	-85.1523	-1.48619	1	19.2741	6.78561	5.96134	0.104045	9.55357		6.43253	41.8845
36289	Tue Mar 28 14:11:52 2017_x000D_	18.7796	16.5403	-85.1521	-1.48618	1	19.6546	8.12891	0	0	8.45678		22.5034	0
36290	Tue Mar 28 14:11:52 2017_x000D_	18.8045	17.29	-85.298	-1.48873	1	19.6546	8.12891	0	0	9.20045		10.2231	0
36291	Tue Mar 28 14:11:52 2017_x000D_	18.92	17.6106	-82.2318	-1.43522	1	19.6546	8.12891	0	0	9.5101		6.42653	0
36292	Tue Mar 28 14:11:52 2017_x000D_	18.9271	17.8247	-82.2313	-1.43521	1	19.6546	8.12891	0	0	9.72304		19.2736	73.3612
36293	Tue Mar 28 14:11:52 2017_x000D_	18.9484	18.4668	-82.2297	-1.43518	1	19.767	10.5717	0	0	7.93742		12.8442	0
36294	Tue Mar 28 14:11:52 2017_x000D_	18.9627	18.8947	-82.2286	-1.43516	1	19.767	10.5717	0	0	8.36177		17.3778	0
36295	Tue Mar 28 14:11:52 2017_x000D_	19.19	19.4275	-82.5233	-1.4403	1	19.767	10.5717	0	0	8.87458		9.63225	0
36296	Tue Mar 28 14:11:52 2017_x000D_	19.2006	19.7484	-82.2316	-1.43521	1	19.767	10.5717	0	0	9.19416		12.8291	0
36297	Tue Mar 28 14:11:52 2017_x000D_	19.2148	20.1758	-82.2305	-1.43519	1	19.767	10.5717	0	0	9.61996		19.2345	125.232
36298	Tue Mar 28 14:11:52 2017_x000D_	19.236	20.8166	-82.2288	-1.43516	2	16.1607	12.6741	329.222	5.74601	8.70389		19.5556	0
36299	Tue Mar 28 14:11:52 2017_x000D_	19.3618	21.4562	-79.3413	-1.38477	2	16.1607	12.6741	329.222	5.74601	9.34732		0	0
36300	Tue Mar 28 14:11:52 2017_x000D_	19.3618	21.4562	-79.3413	-1.38477	2	16.1607	12.6741	329.222	5.74601	9.34732		20.3583	0
36301	Tue Mar 28 14:11:52 2017_x000D_	19.5922	22.0945	-79.3441	-1.38482	2	16.1607	12.6741	329.222	5.74601	10.0259		6.40254	6.64524
36302	Tue Mar 28 14:11:52 2017_x000D_	19.5993	22.3078	-79.3433	-1.3848	2	16.1703	12.4528	317.283	5.53764	10.4345		19.1984	0
36303	Tue Mar 28 14:11:52 2017_x000D_	19.6204	22.9474	-79.3407	-1.38476	2	16.1703	12.4528	317.283	5.53764	11.0472		13.2495	0
36304	Tue Mar 28 14:11:52 2017_x000D_	19.7391	23.3728	-82.2327	-1.43523	2	16.1703	12.4528	317.283	5.53764	11.4884		19.5068	0
36305	Tue Mar 28 14:11:52 2017_x000D_	19.8646	24.0108	-79.3419	-1.38478	2	16.1703	12.4528	317.283	5.53764	12.1341		6.39345	6.64524
36306	Tue Mar 28 14:11:52 2017_x000D_	19.8716	24.2238	-79.341	-1.38476	2	16.1607	12.6741	332.434	5.80207	12.1312		25.8237	0
36307	Tue Mar 28 14:11:52 2017_x000D_	20.0043	25.0743	-82.2335	-1.43524	2	16.1607	12.6741	332.434	5.80207	12.9822		6.38445	0
36308	Tue Mar 28 14:11:53 2017_x000D_	20.0113	25.287	-82.233	-1.43524	2	16.1607	12.6741	332.434	5.80207	13.1876		13.2145	0
36309	Tue Mar 28 14:11:53 2017_x000D_	20.1296	25.7113	-79.3404	-1.38475	2	16.1607	12.6741	332.434	5.80207	13.6279		19.1443	0
36310	Tue Mar 28 14:11:53 2017_x000D_	20.1505	26.3491	-79.3379	-1.38471	2	16.1607	12.6741	332.434	5.80207	14.2451		7.17273	6.58235
36311	Tue Mar 28 14:11:53 2017_x000D_	20.262	26.5606	-82.2348	-1.43527	2	16.38	12.6811	328.514	5.73365	14.4122		19.1323	0
36312	Tue Mar 28 14:11:53 2017_x000D_	20.2829	27.198	-82.2332	-1.43524	2	16.38	12.6811	328.514	5.73365	15.0324		7.15792	0
36313	Tue Mar 28 14:11:53 2017_x000D_	20.3941	27.4091	-79.339	-1.38473	2	16.38	12.6811	328.514	5.73365	15.2652		12.7478	0
36314	Tue Mar 28 14:11:53 2017_x000D_	20.408	27.8338	-79.3373	-1.3847	2	16.38	12.6811	328.514	5.73365	15.6789		13.1856	0
36315	Tue Mar 28 14:11:53 2017_x000D_	20.5263	28.2571	-82.2357	-1.43528	2	16.38	12.6811	325.755	5.6855	16.1184		6.36946	0
36316	Tue Mar 28 14:11:53 2017_x000D_	20.5333	28.4693	-82.2351	-1.43527	2	16.38	12.6811	325.755	5.6855	16.3254		6.36936	0
36317	Tue Mar 28 14:11:53 2017_x000D_	20.5402	28.6815	-82.2346	-1.43526	2	16.38	12.6811	325.755	5.6855	16.5324		13.1761	0
36318	Tue Mar 28 14:11:53 2017_x000D_	20.6584	29.1045	-85.1712	-1.48652	2	16.38	12.6811	325.755	5.6855	16.9715		7.1459	0
36319	Tue Mar 28 14:11:53 2017_x000D_	20.7695	29.3152	-82.2381	-1.43533	2	16.38	12.6811	325.755	5.6855	17.2035		12.7237	0
36320	Tue Mar 28 14:11:53 2017_x000D_	20.7833	29.7391	-82.2371	-1.43531	2	16.38	12.6811	327.885	5.72268	17.6172		0	0
36321	Tue Mar 28 14:11:53 2017_x000D_	20.7833	29.7391	-82.2371	-1.43531	2	16.38	12.6811	327.885	5.72268	17.6172		12.7175	0
36322	Tue Mar 28 14:11:53 2017_x000D_	20.7969	30.1628	-76.4864	-1.33494	2	16.38	12.6811	327.885	5.72268	18.0311		6.35747	0
36323	Tue Mar 28 14:11:53 2017_x000D_	20.8039	30.3746	-76.4852	-1.33492	2	16.38	12.6811	327.885	5.72268	18.2382		6.35981	6.64524
36324	Tue Mar 28 14:11:53 2017_x000D_	20.8102	30.5865	-63.5005	-1.10829	2	16.3704	12.9024	328.1	5.72642	18.2329		7.14465	0
36325	Tue Mar 28 14:11:53 2017_x000D_	20.699	30.3759	-60.8728	-1.06243	2	16.3704	12.9024	328.1	5.72642	18.0017		0.0108167	0
36326	Tue Mar 28 14:11:53 2017_x000D_	20.6987	30.3761	-52.7218	-0.920169	2	16.3704	12.9024	328.1	5.72642	18.0018		4.50202	0
36327	Tue Mar 28 14:11:53 2017_x000D_	20.5909	30.2717	-48.4724	-0.846003	2	16.3704	12.9024	328.1	5.72642	17.8747		7.0844	14.68
36328	Tue Mar 28 14:11:53 2017_x000D_	20.3784	30.1687	-33.8415	-0.590646	2	16.7995	13.1376	14.1131	0.24632	17.4031		3.13242	0
36329	Tue Mar 28 14:11:54 2017_x000D_	20.274	30.1704	-27.2936	-0.476364	2	16.7995	13.1376	14.1131	0.24632	17.3836		0.0182483	0
36330	Tue Mar 28 14:11:54 2017_x000D_	20.2739	30.171	-14.1567	-0.247082	2	16.7995	13.1376	14.1131	0.24632	17.3841		6.25845	0
36331	Tue Mar 28 14:11:54 2017_x000D_	20.4825	30.1685	-8.3452	-0.145651	2	16.7995	13.1376	14.1131	0.24632	17.4246		4.5209	20.7598
36332	Tue Mar 28 14:11:54 2017_x000D_	20.5904	30.2737	6.57004	0.114669	2	17.4478	13.3796	23.6835	0.413355	17.1839		3.13821	0
36333	Tue Mar 28 14:11:54 2017_x000D_	20.695	30.2725	12.886	0.224904	2	17.4478	13.3796	23.6835	0.413355	17.2022		3.13824	0
36334	Tue Mar 28 14:11:54 2017_x000D_	20.7996	30.2712	19.5955	0.342006	2	17.4478	13.3796	23.6835	0.413355	17.2209		11.2325	0
36335	Tue Mar 28 14:11:54 2017_x000D_	21.1055	30.0553	26.5374	0.463165	2	17.4478	13.3796	23.6835	0.413355	17.0721		9.83603	0
36336	Tue Mar 28 14:11:54 2017_x000D_	21.4144	29.9454	27.9381	0.487612	2	17.4478	13.3796	23.6835	0.413355	17.0341		9.84269	14.7596
36337	Tue Mar 28 14:11:54 2017_x000D_	21.7235	29.8354	31.9416	0.557487	2	17.6478	13.8291	20.5039	0.357861	16.5171		22.4412	0
36338	Tue Mar 28 14:11:54 2017_x000D_	22.3344	29.4037	31.941	0.557476	2	17.6478	13.8291	20.5039	0.357861	16.2645		13.8994	0
36339	Tue Mar 28 14:11:54 2017_x000D_	22.7437	29.1866	31.9415	0.557484	2	17.6478	13.8291	20.5039	0.357861	16.1809		20.843	0
36340	Tue Mar 28 14:11:54 2017_x000D_	23.3575	28.8611	29.3055	0.511478	2	17.6478	13.8291	20.5039	0.357861	16.0799		8.82065	14.7556
36341	Tue Mar 28 14:11:54 2017_x000D_	23.5587	28.6467	29.3041	0.511454	2	17.8477	14.2785	23.5247	0.410584	15.4616		22.4171	0
36342	Tue Mar 28 14:11:54 2017_x000D_	24.1689	28.2154	29.303	0.511433	2	17.8477	14.2785	23.5247	0.410584	15.3034		9.34566	0
36343	Tue Mar 28 14:11:54 2017_x000D_	24.4804	28.2117	27.9366	0.487585	2	17.8477	14.2785	23.5247	0.410584	15.4314		11.2101	0
36344	Tue Mar 28 14:11:54 2017_x000D_	24.7856	27.9961	29.3046	0.511463	2	17.8477	14.2785	23.5247	0.410584	15.3723		22.4021	9.29331
36345	Tue Mar 28 14:11:54 2017_x000D_	25.3954	27.5651	29.3034	0.511442	2	18.0573	14.5066	31.9005	0.556768	14.9791		6.9369	0
36346	Tue Mar 28 14:11:54 2017_x000D_	25.5997	27.4568	31.9421	0.557494	2	18.0573	14.5066	31.9005	0.556768	14.9865		20.8054	0
36347	Tue Mar 28 14:11:54 2017_x000D_	26.2124	27.1319	29.3038	0.511448	2	18.0573	14.5066	31.9005	0.556768	15.0301		6.9369	0
36348	Tue Mar 28 14:11:54 2017_x000D_	26.4167	27.0236	31.943	0.55751	2	18.0573	14.5066	31.9005	0.556768	15.0517		22.383	9.29552
36349	Tue Mar 28 14:11:54 2017_x000D_	27.026	26.593	31.9424	0.557499	2	18.2669	14.7348	30.6656	0.535217	14.7424		11.1927	0
36350	Tue Mar 28 14:11:54 2017_x000D_	27.3307	26.3777	33.5237	0.5851	2	18.2669	14.7348	30.6656	0.535217	14.755		6.9302	0
36351	Tue Mar 28 14:11:55 2017_x000D_	27.5348	26.2695	36.0931	0.629944	2	18.2669	14.7348	30.6656	0.535217	14.7967		20.7812	0
36352	Tue Mar 28 14:11:55 2017_x000D_	28.1468	25.945	33.5249	0.58512	2	18.2669	14.7348	30.6656	0.535217	14.9426		11.177	0
36353	Tue Mar 28 14:11:55 2017_x000D_	28.451	25.7299	31.9427	0.557505	2	18.2669	14.7348	30.6656	0.535217	14.9869		11.1836	9.29331
36354	Tue Mar 28 14:11:55 2017_x000D_	28.7554	25.5147	33.5247	0.585116	2	18.4765	14.9629	23.3133	0.406893	14.7308		19.8744	0
36355	Tue Mar 28 14:11:55 2017_x000D_	29.2603	25.0858	31.941	0.557476	2	18.4765	14.9629	23.3133	0.406893	14.7907		13.8429	0
36356	Tue Mar 28 14:11:55 2017_x000D_	29.668	24.8697	31.9415	0.557484	2	18.4765	14.9629	23.3133	0.406893	14.9464		16.6573	0
36357	Tue Mar 28 14:11:55 2017_x000D_	30.179	24.6525	33.5255	0.585131	2	18.4765	14.9629	23.3133	0.406893	15.1933		13.1949	0
36358	Tue Mar 28 14:11:55 2017_x000D_	30.48	24.3318	34.4488	0.601245	2	18.4765	14.9629	23.3133	0.406893	15.227		18.0505	0
36359	Tue Mar 28 14:11:55 2017_x000D_	30.9877	24.0089	33.5244	0.58511	2	18.4765	14.9629	23.3133	0.406893	15.4389		0	0
36360	Tue Mar 28 14:11:55 2017_x000D_	30.9877	24.0089	33.5244	0.58511	2	18.4765	14.9629	23.3133	0.406893	15.4389		22.3264	0
36361	Tue Mar 28 14:11:55 2017_x000D_	31.5954	23.5793	33.5241	0.585105	2	18.4765	14.9629	23.3133	0.406893	15.6955		22.3223	42.0281
36362	Tue Mar 28 14:11:55 2017_x000D_	32.203	23.1498	33.5238	0.5851	2	19.5338	15.882	0	0	14.6058		11.1536	0
36363	Tue Mar 28 14:11:55 2017_x000D_	32.5066	22.9352	31.9395	0.557449	2	19.5338	15.882	0	0	14.7662		18.034	0
36364	Tue Mar 28 14:11:55 2017_x000D_	33.0139	22.6127	36.0963	0.629999	2	19.5338	15.882	0	0	15.067		9.75048	0
36365	Tue Mar 28 14:11:55 2017_x000D_	33.3202	22.504	31.9404	0.557466	2	19.5338	15.882	0	0	15.2943		11.1561	0
36366	Tue Mar 28 14:11:55 2017_x000D_	33.6239	22.2894	33.5246	0.585115	2	19.5338	15.882	0	0	15.4786		22.2982	13.1585
36367	Tue Mar 28 14:11:55 2017_x000D_	34.2308	21.8603	33.5244	0.585111	2	19.9722	15.8958	8.92614	0.155791	15.4558		11.1428	0
36368	Tue Mar 28 14:11:55 2017_x000D_	34.5341	21.6459	31.9392	0.557445	2	19.9722	15.8958	8.92614	0.155791	15.6561		13.7946	0
36369	Tue Mar 28 14:11:55 2017_x000D_	34.9404	21.4306	31.9396	0.557452	2	19.9722	15.8958	8.92614	0.155791	15.9587		19.8295	0
36370	Tue Mar 28 14:11:55 2017_x000D_	35.4441	21.0026	33.5238	0.5851	2	19.9722	15.8958	8.92614	0.155791	16.2929		11.1345	60.5081
36371	Tue Mar 28 14:11:55 2017_x000D_	35.7472	20.7884	31.938	0.557424	2	21.9251	16.4	7.56647	0.13206	14.502		19.4762	0
36372	Tue Mar 28 14:11:56 2017_x000D_	36.3591	20.5715	31.94	0.557457	2	21.9251	16.4	7.56647	0.13206	15.0247		8.7762	0
36373	Tue Mar 28 14:11:56 2017_x000D_	36.5592	20.3581	31.9389	0.557439	2	21.9251	16.4	7.56647	0.13206	15.1599		17.9882	0
36374	Tue Mar 28 14:11:56 2017_x000D_	37.0652	20.0364	30.7969	0.537506	2	21.9251	16.4	7.56647	0.13206	15.5707		9.72668	54.0952
36375	Tue Mar 28 14:11:56 2017_x000D_	37.3708	19.9281	31.9398	0.557455	2	23.6584	16.8971	14.3833	0.251035	14.0434		17.548	0
36376	Tue Mar 28 14:11:56 2017_x000D_	37.771	19.5015	31.9377	0.557418	2	23.6584	16.8971	14.3833	0.251035	14.3509		6.16519	0
36377	Tue Mar 28 14:11:56 2017_x000D_	37.9765	19.4999	31.9392	0.557445	2	23.6584	16.8971	14.3833	0.251035	14.5528		11.1278	0
36378	Tue Mar 28 14:11:56 2017_x000D_	38.2794	19.2858	33.5255	0.585131	2	23.6584	16.8971	14.3833	0.251035	14.8148		15.4463	35.2914
36379	Tue Mar 28 14:11:56 2017_x000D_	38.6822	18.9651	36.1008	0.630077	2	24.734	17.3735	13.9687	0.243799	14.0387		6.88044	0
36380	Tue Mar 28 14:11:56 2017_x000D_	38.8849	18.8578	33.5252	0.585125	2	24.734	17.3735	13.9687	0.243799	14.2285		9.71336	0
36381	Tue Mar 28 14:11:56 2017_x000D_	39.1901	18.7497	34.4528	0.601316	2	24.734	17.3735	13.9687	0.243799	14.5215		13.1547	0
36382	Tue Mar 28 14:11:56 2017_x000D_	39.4901	18.4299	33.525	0.585121	2	24.734	17.3735	13.9687	0.243799	14.7939		3.07507	0
36383	Tue Mar 28 14:11:56 2017_x000D_	39.5926	18.4292	31.9385	0.557432	2	24.734	17.3735	13.9687	0.243799	14.8961		13.7529	29.2981
36384	Tue Mar 28 14:11:56 2017_x000D_	39.9977	18.2146	31.9389	0.557439	2	25.5904	17.8429	0	0	14.4121		8.76553	0
36385	Tue Mar 28 14:11:56 2017_x000D_	40.1976	18.0015	31.9378	0.55742	2	25.5904	17.8429	0	0	14.6081		0	0
36386	Tue Mar 28 14:11:56 2017_x000D_	40.1976	18.0015	31.9378	0.55742	2	25.5904	17.8429	0	0	14.6081		17.9415	0
36387	Tue Mar 28 14:11:56 2017_x000D_	40.7022	17.6805	27.9087	0.487099	2	25.5904	17.8429	0	0	15.1127		8.76361	27.0268
36388	Tue Mar 28 14:11:56 2017_x000D_	40.9019	17.4673	22.4036	0.391016	2	26.4564	18.0912	6.726	0.117391	14.459		15.6328	0
36389	Tue Mar 28 14:11:56 2017_x000D_	41.4114	17.358	12.6915	0.221509	2	26.4564	18.0912	6.726	0.117391	14.973		3.06309	0
36390	Tue Mar 28 14:11:56 2017_x000D_	41.5135	17.3572	6.2849	0.109692	2	26.4564	18.0912	6.726	0.117391	15.075		12.6366	0
36391	Tue Mar 28 14:11:56 2017_x000D_	41.9204	17.2483	-2.58155	-0.0450566	2	26.4564	18.0912	6.726	0.117391	15.487		4.45053	53.0794
36392	Tue Mar 28 14:11:56 2017_x000D_	42.0254	17.3531	-11.8504	-0.206829	2	28.2179	17.9251	0	0	13.8193		15.7272	0
36393	Tue Mar 28 14:11:57 2017_x000D_	42.5397	17.4547	-26.7391	-0.466685	2	28.2179	17.9251	0	0	14.3295		0	0
36394	Tue Mar 28 14:11:57 2017_x000D_	42.5397	17.4547	-26.7391	-0.466685	2	28.2179	17.9251	0	0	14.3295		13.9249	0
36395	Tue Mar 28 14:11:57 2017_x000D_	42.9544	17.6632	-34.6853	-0.605374	2	28.2179	17.9251	0	0	14.7388		8.90318	0
36396	Tue Mar 28 14:11:57 2017_x000D_	43.1643	17.873	-42.9711	-0.749987	2	28.2179	17.9251	0	0	14.9465		15.6492	77.3303
36397	Tue Mar 28 14:11:57 2017_x000D_	43.581	18.1868	-53.0168	-0.925318	2	30.6656	17.1169	352.08	6.14495	12.9596		11.4042	0
36398	Tue Mar 28 14:11:57 2017_x000D_	43.7932	18.5022	-59.2421	-1.03397	2	30.6656	17.1169	352.08	6.14495	13.2005		13.0913	0
36399	Tue Mar 28 14:11:57 2017_x000D_	43.9058	18.9238	-69.1413	-1.20674	2	30.6656	17.1169	352.08	6.14495	13.3629		11.4033	0
36400	Tue Mar 28 14:11:57 2017_x000D_	44.1178	19.2393	-73.6774	-1.28591	2	30.6656	17.1169	352.08	6.14495	13.6186		22.4195	41.7606
36401	Tue Mar 28 14:11:57 2017_x000D_	44.2373	19.977	-77.1802	-1.34705	2	31.9987	16.7162	353.756	6.17421	12.6655		13.073	0
36402	Tue Mar 28 14:11:57 2017_x000D_	44.3494	20.3981	-79.9931	-1.39614	2	31.9987	16.7162	353.756	6.17421	12.8878		9.4826	0
36403	Tue Mar 28 14:11:57 2017_x000D_	44.3568	20.7141	-80.4182	-1.40356	2	31.9987	16.7162	353.756	6.17421	12.9887		11.3734	0
36404	Tue Mar 28 14:11:57 2017_x000D_	44.5682	21.0288	-79.9959	-1.39619	2	31.9987	16.7162	353.756	6.17421	13.2887		22.122	54.3743
36405	Tue Mar 28 14:11:57 2017_x000D_	44.5854	21.766	-80.4195	-1.40359	2	33.7694	16.3293	351.074	6.12739	12.1055		9.4826	0
36406	Tue Mar 28 14:11:57 2017_x000D_	44.5928	22.082	-79.9917	-1.39612	2	33.7694	16.3293	351.074	6.12739	12.2572		23.0166	0
36407	Tue Mar 28 14:11:57 2017_x000D_	44.8138	22.8167	-80.4208	-1.40361	2	33.7694	16.3293	351.074	6.12739	12.8088		18.9381	0
36408	Tue Mar 28 14:11:57 2017_x000D_	44.8285	23.4478	-80.4184	-1.40357	2	33.7694	16.3293	351.074	6.12739	13.1521		9.98843	0
36409	Tue Mar 28 14:11:57 2017_x000D_	44.9375	23.7624	-77.1759	-1.34697	2	33.7694	16.3293	351.074	6.12739	13.4156		9.45554	27.1854
36410	Tue Mar 28 14:11:57 2017_x000D_	44.9448	24.0775	-77.7333	-1.3567	2	34.6547	16.1359	353.274	6.16579	12.9983		11.3343	0
36411	Tue Mar 28 14:11:57 2017_x000D_	45.1558	24.3909	-77.1778	-1.34701	2	34.6547	16.1359	353.274	6.16579	13.3573		18.9111	0
36412	Tue Mar 28 14:11:57 2017_x000D_	45.1704	25.0211	-77.1743	-1.34695	2	34.6547	16.1359	353.274	6.16579	13.7669		7.04251	0
36413	Tue Mar 28 14:11:57 2017_x000D_	45.2771	25.2302	-79.9951	-1.39618	2	34.6547	16.1359	353.274	6.16579	13.9836		19.1775	27.1824
36414	Tue Mar 28 14:11:57 2017_x000D_	45.3933	25.8588	-77.1752	-1.34696	2	35.5399	15.9425	353.274	6.16579	13.9794		12.9959	0
36415	Tue Mar 28 14:11:58 2017_x000D_	45.5048	26.2774	-79.9962	-1.3962	2	35.5399	15.9425	353.274	6.16579	14.3565		9.43747	0
36416	Tue Mar 28 14:11:58 2017_x000D_	45.512	26.5919	-80.4224	-1.40364	2	35.5399	15.9425	353.274	6.16579	14.5895		22.2696	0
36417	Tue Mar 28 14:11:58 2017_x000D_	45.6305	27.3247	-77.1727	-1.34692	2	35.5399	15.9425	353.274	6.16579	15.211		19.8879	46.344
36418	Tue Mar 28 14:11:58 2017_x000D_	45.8481	27.9509	-77.1747	-1.34695	2	37.0611	16.2115	7.57035	0.132127	14.6637		12.5703	0
36419	Tue Mar 28 14:11:58 2017_x000D_	45.8577	28.3698	-77.1724	-1.34691	2	37.0611	16.2115	7.57035	0.132127	15.0068		7.01574	0
36420	Tue Mar 28 14:11:58 2017_x000D_	45.9642	28.578	-79.9976	-1.39622	2	37.0611	16.2115	7.57035	0.132127	15.238		12.5643	0
36421	Tue Mar 28 14:11:58 2017_x000D_	45.9738	28.9967	-79.9959	-1.39619	2	37.0611	16.2115	7.57035	0.132127	15.5852		19.1169	82.7504
36422	Tue Mar 28 14:11:58 2017_x000D_	46.0897	29.6233	-82.8673	-1.44631	2	39.6448	17.1774	6.54937	0.114308	14.0156		9.41048	0
36423	Tue Mar 28 14:11:58 2017_x000D_	46.0969	29.9369	-83.1557	-1.45134	2	39.6448	17.1774	6.54937	0.114308	14.2981		19.0916	0
36424	Tue Mar 28 14:11:58 2017_x000D_	46.2125	30.5627	-80.4232	-1.40365	2	39.6448	17.1774	6.54937	0.114308	14.9098		9.41348	0
36425	Tue Mar 28 14:11:58 2017_x000D_	46.2197	30.8764	-79.9937	-1.39615	2	39.6448	17.1774	6.54937	0.114308	15.1951		19.0739	0
36426	Tue Mar 28 14:11:58 2017_x000D_	46.3353	31.5016	-77.166	-1.3468	2	39.6448	17.1774	6.54937	0.114308	15.8097		12.9282	47.6189
36427	Tue Mar 28 14:11:58 2017_x000D_	46.4463	31.918	-79.9948	-1.39617	2	41.1547	17.667	10.9697	0.191457	15.2017		9.38942	0
36428	Tue Mar 28 14:11:58 2017_x000D_	46.4534	32.2309	-80.4221	-1.40363	2	41.1547	17.667	10.9697	0.191457	15.4979		16.8474	0
36429	Tue Mar 28 14:11:58 2017_x000D_	46.6679	32.7499	-79.9967	-1.39621	2	41.1547	17.667	10.9697	0.191457	16.0589		9.38342	0
36430	Tue Mar 28 14:11:58 2017_x000D_	46.675	33.0626	-80.4243	-1.40367	2	41.1547	17.667	10.9697	0.191457	16.3554		15.652	47.1291
36431	Tue Mar 28 14:11:58 2017_x000D_	46.6868	33.5842	-79.9934	-1.39615	2	42.4252	18.591	51.76	0.903382	15.5871		9.37735	0
36432	Tue Mar 28 14:11:58 2017_x000D_	46.6938	33.8967	-80.4211	-1.40361	2	42.4252	18.591	51.76	0.903382	15.8898		6.97015	0
36433	Tue Mar 28 14:11:58 2017_x000D_	46.7997	34.1035	-77.7245	-1.35655	2	42.4252	18.591	51.76	0.903382	16.1175		15.953	0
36434	Tue Mar 28 14:11:58 2017_x000D_	46.9128	34.6231	-79.9945	-1.39617	2	42.4252	18.591	51.76	0.903382	16.6483		6.25059	98.3037
36435	Tue Mar 28 14:11:58 2017_x000D_	46.9175	34.8314	-79.9937	-1.39615	2	44.2686	21.3001	71.5699	1.24913	13.7881		12.4952	0
36436	Tue Mar 28 14:11:59 2017_x000D_	46.9269	35.2478	-79.992	-1.39612	2	44.2686	21.3001	71.5699	1.24913	14.1988		8.74207	0
36437	Tue Mar 28 14:11:59 2017_x000D_	47.134	35.4528	-79.9964	-1.3962	2	44.2686	21.3001	71.5699	1.24913	14.4399		3.11776	0
36438	Tue Mar 28 14:11:59 2017_x000D_	47.1363	35.5567	-80.4253	-1.40369	2	44.2686	21.3001	71.5699	1.24913	14.5422		9.37135	0
36439	Tue Mar 28 14:11:59 2017_x000D_	47.1433	35.869	-79.9948	-1.39617	2	44.2686	21.3001	71.5699	1.24913	14.8498		6.24459	68.7888
36440	Tue Mar 28 14:11:59 2017_x000D_	47.148	36.0771	-79.9939	-1.39616	2	44.8211	23.5255	70.8148	1.23595	12.7655		12.8517	0
36441	Tue Mar 28 14:11:59 2017_x000D_	47.2581	36.4911	-71.6751	-1.25097	2	44.8211	23.5255	70.8148	1.23595	13.1926		9.85956	0
36442	Tue Mar 28 14:11:59 2017_x000D_	47.3661	36.8015	-68.0438	-1.18759	2	44.8211	23.5255	70.8148	1.23595	13.5177		12.845	0
36443	Tue Mar 28 14:11:59 2017_x000D_	47.4757	37.2154	-52.721	-0.920155	2	44.8211	23.5255	70.8148	1.23595	13.9449		3.03029	64.7055
36444	Tue Mar 28 14:11:59 2017_x000D_	47.5767	37.214	-46.7782	-0.816434	2	45.6018	25.5361	74.5809	1.30168	11.8437		6.94587	0
36445	Tue Mar 28 14:11:59 2017_x000D_	47.6818	37.4203	-36.5521	-0.637954	2	45.6018	25.5361	74.5809	1.30168	12.0649		4.35936	0
36446	Tue Mar 28 14:11:59 2017_x000D_	47.785	37.5226	-32.5691	-0.568437	2	45.6018	25.5361	74.5809	1.30168	12.1837		13.6635	0
36447	Tue Mar 28 14:11:59 2017_x000D_	48.1935	37.724	-19.7312	-0.344375	2	45.6018	25.5361	74.5809	1.30168	12.4604		4.36571	41.61
36448	Tue Mar 28 14:11:59 2017_x000D_	48.2968	37.8265	-10.6238	-0.185421	2	45.9766	26.8715	82.3448	1.43719	11.198		12.1246	0
36449	Tue Mar 28 14:11:59 2017_x000D_	48.7009	37.82	0.987698	0.0172386	2	45.9766	26.8715	82.3448	1.43719	11.2824		6.06081	0
36450	Tue Mar 28 14:11:59 2017_x000D_	48.9029	37.8167	6.86395	0.119799	2	45.9766	26.8715	82.3448	1.43719	11.3296		12.1097	0
36451	Tue Mar 28 14:11:59 2017_x000D_	49.3065	37.81	12.6264	0.220373	2	45.9766	26.8715	82.3448	1.43719	11.4341		15.4371	0
36452	Tue Mar 28 14:11:59 2017_x000D_	49.8086	37.6974	10.2216	0.1784	2	45.9766	26.8715	82.3448	1.43719	11.4841		22.0311	29.3359
36453	Tue Mar 28 14:11:59 2017_x000D_	50.5094	37.4779	9.76431	0.170419	2	46.3719	27.7659	75.1565	1.31173	10.5566		12.0888	0
36454	Tue Mar 28 14:11:59 2017_x000D_	50.9123	37.471	9.76587	0.170447	2	46.3719	27.7659	75.1565	1.31173	10.7147		12.4626	0
36455	Tue Mar 28 14:11:59 2017_x000D_	51.3127	37.3603	6.85944	0.11972	2	46.3719	27.7659	75.1565	1.31173	10.7918		21.1381	0
36456	Tue Mar 28 14:11:59 2017_x000D_	52.0172	37.3482	0.975306	0.0170223	2	46.3719	27.7659	75.1565	1.31173	11.1216		9.04635	20.7947
36457	Tue Mar 28 14:12:00 2017_x000D_	52.3187	37.343	0.975299	0.0170222	2	46.5591	28.4333	74.5809	1.30168	10.6092		12.0647	0
36458	Tue Mar 28 14:12:00 2017_x000D_	52.7208	37.3362	0.975327	0.0170227	2	46.5591	28.4333	74.5809	1.30168	10.8272		21.0961	0
36459	Tue Mar 28 14:12:00 2017_x000D_	53.4239	37.3242	0.975311	0.0170224	2	46.5591	28.4333	74.5809	1.30168	11.2327		9.04629	0
36460	Tue Mar 28 14:12:00 2017_x000D_	53.7254	37.3191	0.975262	0.0170215	2	46.5591	28.4333	74.5809	1.30168	11.4155		21.0751	20.7897
36461	Tue Mar 28 14:12:00 2017_x000D_	54.4278	37.3071	0.975295	0.0170221	2	46.7464	29.1005	63.5985	1.11	11.2406		9.0373	0
36462	Tue Mar 28 14:12:00 2017_x000D_	54.729	37.302	0.975303	0.0170223	2	46.7464	29.1005	63.5985	1.11	11.4449		6.01886	0
36463	Tue Mar 28 14:12:00 2017_x000D_	54.9296	37.2986	0.97529	0.017022	2	46.7464	29.1005	63.5985	1.11	11.5833		18.0476	0
36464	Tue Mar 28 14:12:00 2017_x000D_	55.5311	37.2883	0.975303	0.0170222	2	46.7464	29.1005	63.5985	1.11	12.0088		12.428	0
36465	Tue Mar 28 14:12:00 2017_x000D_	55.9339	37.3851	3.93439	0.0686681	2	46.7464	29.1005	63.5985	1.11	12.3711		18.2903	18.4604
36466	Tue Mar 28 14:12:00 2017_x000D_	56.5329	37.2715	6.87412	0.119976	2	47.1621	29.5542	65.4199	1.14179	12.1395		6.00687	0
36467	Tue Mar 28 14:12:00 2017_x000D_	56.7331	37.2681	6.87469	0.119986	2	47.1621	29.5542	65.4199	1.14179	12.2926		24.0155	0
36468	Tue Mar 28 14:12:00 2017_x000D_	57.5335	37.2544	6.87699	0.120026	2	47.1621	29.5542	65.4199	1.14179	12.9174		6.75166	0
36469	Tue Mar 28 14:12:00 2017_x000D_	57.7316	37.1476	3.93114	0.0686113	2	47.1621	29.5542	65.4199	1.14179	13.0144		12.3876	47.169
36470	Tue Mar 28 14:12:00 2017_x000D_	58.1296	37.0376	6.87298	0.119956	2	47.9726	30.9015	59.7639	1.04308	11.8666		8.9923	0
36471	Tue Mar 28 14:12:00 2017_x000D_	58.4293	37.0325	6.59447	0.115095	2	47.9726	30.9015	59.7639	1.04308	12.1215		20.985	0
36472	Tue Mar 28 14:12:00 2017_x000D_	59.1287	37.0207	6.87584	0.120006	2	47.9726	30.9015	59.7639	1.04308	12.7241		11.9807	0
36473	Tue Mar 28 14:12:00 2017_x000D_	59.528	37.0139	6.87695	0.120025	2	47.9726	30.9015	59.7639	1.04308	13.0724		18.2249	61.84
36474	Tue Mar 28 14:12:00 2017_x000D_	60.1248	36.9004	3.92868	0.0685684	2	49.9041	31.6215	13.9662	0.243757	11.5035		8.97125	0
36475	Tue Mar 28 14:12:00 2017_x000D_	60.4238	36.8954	3.78833	0.0661188	2	49.9041	31.6215	13.9662	0.243757	11.7677		17.9456	0
36476	Tue Mar 28 14:12:00 2017_x000D_	61.0219	36.8853	3.78914	0.066133	2	49.9041	31.6215	13.9662	0.243757	12.3009		8.97725	0
36477	Tue Mar 28 14:12:00 2017_x000D_	61.3211	36.8803	3.9305	0.0686001	2	49.9041	31.6215	13.9662	0.243757	12.5699		17.9276	70.1501
36478	Tue Mar 28 14:12:00 2017_x000D_	61.9186	36.8702	3.93137	0.0686153	2	52.0424	32.5678	6.62297	0.115593	10.7726		10.886	0
36479	Tue Mar 28 14:12:01 2017_x000D_	62.2136	36.6589	3.78489	0.0660587	2	52.0424	32.5678	6.62297	0.115593	10.9631		8.96525	0
36480	Tue Mar 28 14:12:01 2017_x000D_	62.5124	36.6539	3.92635	0.0685277	2	52.0424	32.5678	6.62297	0.115593	11.2391		14.9181	0
36481	Tue Mar 28 14:12:01 2017_x000D_	63.0096	36.6455	3.78599	0.0660781	2	52.0424	32.5678	6.62297	0.115593	11.7007		8.95926	0
36482	Tue Mar 28 14:12:01 2017_x000D_	63.3082	36.6405	3.92753	0.0685483	2	52.0424	32.5678	6.62297	0.115593	11.9794		14.9061	39.6888
36483	Tue Mar 28 14:12:01 2017_x000D_	63.805	36.6322	3.78716	0.0660984	2	53.3396	32.8276	14.3833	0.251035	11.1355		8.94726	0
36484	Tue Mar 28 14:12:01 2017_x000D_	64.1032	36.6272	3.92876	0.0685698	2	53.3396	32.8276	14.3833	0.251035	11.4146		5.96182	0
36485	Tue Mar 28 14:12:01 2017_x000D_	64.3019	36.6239	3.92901	0.0685741	2	53.3396	32.8276	14.3833	0.251035	11.601		11.9148	0
36486	Tue Mar 28 14:12:01 2017_x000D_	64.699	36.617	-2.0103	-0.0350863	2	53.3396	32.8276	14.3833	0.251035	11.9748		5.95582	65.6128
36487	Tue Mar 28 14:12:01 2017_x000D_	64.8975	36.6137	-2.01061	-0.0350918	2	55.5079	33.1137	354.004	6.17853	10.0207		5.95582	0
36488	Tue Mar 28 14:12:01 2017_x000D_	65.096	36.6104	-2.01093	-0.0350974	2	55.5079	33.1137	354.004	6.17853	10.2058		8.92626	0
36489	Tue Mar 28 14:12:01 2017_x000D_	65.3935	36.6054	-1.87017	-0.0326405	2	55.5079	33.1137	354.004	6.17853	10.4841		9.44335	0
36490	Tue Mar 28 14:12:01 2017_x000D_	65.6927	36.7032	-4.96496	-0.0866549	2	55.5079	33.1137	354.004	6.17853	10.7988		12.298	111.126
36491	Tue Mar 28 14:12:01 2017_x000D_	66.0876	36.5932	-13.5989	-0.237346	2	59.2104	33.2264	0	0	7.6571		2.97655	0
36492	Tue Mar 28 14:12:01 2017_x000D_	66.1868	36.5913	-19.9888	-0.348871	2	59.2104	33.2264	0	0	7.7455		8.5809	0
36493	Tue Mar 28 14:12:01 2017_x000D_	65.9858	36.3878	-41.0716	-0.716834	2	59.2104	33.2264	0	0	7.47666		0.0108167	0
36494	Tue Mar 28 14:12:01 2017_x000D_	65.9861	36.3876	-49.2494	-0.859564	2	59.2104	33.2264	0	0	7.47685		2.9976	98.0103
36495	Tue Mar 28 14:12:01 2017_x000D_	66.086	36.3856	-67.0527	-1.17029	2	62.4759	33.3257	0	0	4.73242		0.0192094	0
36496	Tue Mar 28 14:12:01 2017_x000D_	66.0865	36.386	-77.6719	-1.35563	2	62.4759	33.3257	0	0	4.73306		3.09047	0
36497	Tue Mar 28 14:12:01 2017_x000D_	66.0883	36.489	-83.6339	-1.45969	2	62.4759	33.3257	0	0	4.80166		2.98226	0
36498	Tue Mar 28 14:12:01 2017_x000D_	66.1877	36.4877	268.106	4.67934	2	62.4759	33.3257	0	0	4.87603		6.87004	0
36499	Tue Mar 28 14:12:01 2017_x000D_	66.0919	36.6957	254.757	4.44635	2	62.4759	33.3257	0	0	4.94291		3.09933	203.108
36500	Tue Mar 28 14:12:02 2017_x000D_	66.0934	36.799	248.806	4.34248	1	69.2421	33.0915	36.7242	0.640958	4.86414		13.7367	0
36501	Tue Mar 28 14:12:02 2017_x000D_	65.9012	37.2146	236.687	4.13098	1	69.2421	33.0915	36.7242	0.640958	5.30675		8.58376	0
36502	Tue Mar 28 14:12:02 2017_x000D_	65.706	37.4238	236.688	4.13098	1	69.2421	33.0915	36.7242	0.640958	5.59221		22.0346	0
36503	Tue Mar 28 14:12:02 2017_x000D_	65.3189	38.048	236.688	4.13098	1	69.2421	33.0915	36.7242	0.640958	6.32126		15.2493	19.7939
36504	Tue Mar 28 14:12:02 2017_x000D_	65.0278	38.4647	238.963	4.17069	1	69.2097	33.7505	52.992	0.924885	6.30174		11.0114	0
36505	Tue Mar 28 14:12:02 2017_x000D_	64.8343	38.7766	240.412	4.19598	1	69.2097	33.7505	52.992	0.924885	6.66377		22.0295	0
36506	Tue Mar 28 14:12:02 2017_x000D_	64.4472	39.4006	245.174	4.27909	1	69.2097	33.7505	52.992	0.924885	7.38952		9.72076	0
36507	Tue Mar 28 14:12:02 2017_x000D_	64.3529	39.7106	248.811	4.34257	1	69.2097	33.7505	52.992	0.924885	7.68839		15.2468	0
36508	Tue Mar 28 14:12:02 2017_x000D_	64.0618	40.1272	251.35	4.38688	1	69.2097	33.7505	52.992	0.924885	8.19531		9.24417	53.1913
36509	Tue Mar 28 14:12:02 2017_x000D_	64.0667	40.4353	252.256	4.4027	1	67.6442	34.5829	90.7727	1.58428	6.85923		16.5376	0
36510	Tue Mar 28 14:12:02 2017_x000D_	63.8765	40.9527	256.666	4.47967	1	67.6442	34.5829	90.7727	1.58428	7.40067		12.3255	0
36511	Tue Mar 28 14:12:02 2017_x000D_	63.883	41.3635	256.664	4.47964	1	67.6442	34.5829	90.7727	1.58428	7.75391		8.58171	0
36512	Tue Mar 28 14:12:02 2017_x000D_	63.6879	41.5727	256.667	4.47968	1	67.6442	34.5829	90.7727	1.58428	8.03179		18.7321	76.0557
36513	Tue Mar 28 14:12:02 2017_x000D_	63.5987	42.1907	253.968	4.43258	2	65.2943	33.6315	355.703	6.20818	8.72554		9.70928	0
36514	Tue Mar 28 14:12:02 2017_x000D_	63.5044	42.5003	257.351	4.49163	2	65.2943	33.6315	355.703	6.20818	9.04762		9.72276	0
36515	Tue Mar 28 14:12:02 2017_x000D_	63.4102	42.8104	253.968	4.43259	2	65.2943	33.6315	355.703	6.20818	9.37027		22.3696	0
36516	Tue Mar 28 14:12:02 2017_x000D_	63.2235	43.5323	254.77	4.44658	2	65.2943	33.6315	355.703	6.20818	10.115		9.71128	6.59881
36517	Tue Mar 28 14:12:02 2017_x000D_	63.1293	43.842	256.667	4.47968	2	65.305	33.4118	287.807	5.02318	10.6547		22.3572	0
36518	Tue Mar 28 14:12:02 2017_x000D_	62.9427	44.5635	257.353	4.49165	2	65.305	33.4118	287.807	5.02318	11.3992		9.22922	0
36519	Tue Mar 28 14:12:02 2017_x000D_	62.9477	44.8711	256.666	4.47967	2	65.305	33.4118	287.807	5.02318	11.6992		19.4036	0
36520	Tue Mar 28 14:12:02 2017_x000D_	62.7595	45.4899	256.667	4.47968	2	65.305	33.4118	287.807	5.02318	12.3434		9.70092	0
36521	Tue Mar 28 14:12:02 2017_x000D_	62.6655	45.7993	254.769	4.44656	2	65.305	33.4118	287.807	5.02318	12.6656		9.69893	9.19877
36522	Tue Mar 28 14:12:03 2017_x000D_	62.5714	46.1086	256.667	4.47969	2	65.5119	33.6381	319.676	5.5794	12.8125		19.3979	0
36523	Tue Mar 28 14:12:03 2017_x000D_	62.3832	46.7272	256.668	4.4797	2	65.5119	33.6381	319.676	5.5794	13.4578		12.6547	0
36524	Tue Mar 28 14:12:03 2017_x000D_	62.2909	47.1388	253.967	4.43256	2	65.5119	33.6381	319.676	5.5794	13.8796		12.6459	0
36525	Tue Mar 28 14:12:03 2017_x000D_	62.1986	47.5501	256.668	4.47969	2	65.5119	33.6381	319.676	5.5794	14.3011		18.6715	14.5205
36526	Tue Mar 28 14:12:03 2017_x000D_	62.1097	48.1661	253.966	4.43254	2	65.9362	33.871	350.473	6.11692	14.7984		9.68083	0
36527	Tue Mar 28 14:12:03 2017_x000D_	62.0157	48.4748	257.353	4.49166	2	65.9362	33.871	350.473	6.11692	15.1209		23.3065	0
36528	Tue Mar 28 14:12:03 2017_x000D_	61.7304	49.1974	253.967	4.43255	2	65.9362	33.871	350.473	6.11692	15.893		9.19332	0
36529	Tue Mar 28 14:12:03 2017_x000D_	61.7356	49.5038	254.768	4.44655	2	65.9362	33.871	350.473	6.11692	16.1873		22.3041	60.557
36530	Tue Mar 28 14:12:03 2017_x000D_	61.5495	50.2236	253.965	4.43253	2	66.2746	35.861	0	0	15.1199		8.56695	0
36531	Tue Mar 28 14:12:03 2017_x000D_	61.3548	50.4325	253.967	4.43256	2	66.2746	35.861	0	0	15.3796		12.2537	0
36532	Tue Mar 28 14:12:03 2017_x000D_	61.3617	50.8409	253.965	4.43253	2	66.2746	35.861	0	0	15.765		19.3533	0
36533	Tue Mar 28 14:12:03 2017_x000D_	61.174	51.4581	253.965	4.43253	2	66.2746	35.861	0	0	16.4099		9.66848	0
36534	Tue Mar 28 14:12:03 2017_x000D_	61.0801	51.7664	257.356	4.49171	2	66.2746	35.861	0	0	16.7321		16.4617	27.0588
36535	Tue Mar 28 14:12:03 2017_x000D_	60.8907	52.2814	256.67	4.47974	2	66.4492	36.7459	22.4941	0.392596	16.5		9.67048	0
36536	Tue Mar 28 14:12:03 2017_x000D_	60.7969	52.5898	254.77	4.44657	2	66.4492	36.7459	22.4941	0.392596	16.8219		19.3381	0
36537	Tue Mar 28 14:12:03 2017_x000D_	60.6093	53.2065	254.77	4.44657	2	66.4492	36.7459	22.4941	0.392596	17.4658		9.17838	0
36538	Tue Mar 28 14:12:03 2017_x000D_	60.6146	53.5124	253.965	4.43253	2	66.4492	36.7459	22.4941	0.392596	17.7527		10.9749	72.5217
36539	Tue Mar 28 14:12:03 2017_x000D_	60.4218	53.8233	253.082	4.41711	2	66.331	39.1604	44.8551	0.782869	15.8088		9.16638	0
36540	Tue Mar 28 14:12:03 2017_x000D_	60.4271	54.1288	253.965	4.43253	2	66.331	39.1604	44.8551	0.782869	16.0907		16.4399	0
36541	Tue Mar 28 14:12:03 2017_x000D_	60.2379	54.6431	254.77	4.44657	2	66.331	39.1604	44.8551	0.782869	16.6385		9.16938	0
36542	Tue Mar 28 14:12:03 2017_x000D_	60.2432	54.9487	253.965	4.43252	2	66.331	39.1604	44.8551	0.782869	16.9213		13.6372	77.5027
36543	Tue Mar 28 14:12:04 2017_x000D_	60.0522	55.3612	253.965	4.43253	2	65.3434	41.5476	100.926	1.7615	14.7923		6.81452	0
36544	Tue Mar 28 14:12:04 2017_x000D_	59.9567	55.5673	256.672	4.47978	2	65.3434	41.5476	100.926	1.7615	15.0189		12.5987	0
36545	Tue Mar 28 14:12:04 2017_x000D_	59.8649	55.9771	253.966	4.43254	2	65.3434	41.5476	100.926	1.7615	15.4345		6.81452	0
36546	Tue Mar 28 14:12:04 2017_x000D_	59.7694	56.1832	256.673	4.47979	2	65.3434	41.5476	100.926	1.7615	15.6611		6.10296	103.671
36547	Tue Mar 28 14:12:04 2017_x000D_	59.773	56.3866	256.672	4.47977	2	63.672	44.5722	107.762	1.88079	12.4412		6.10596	0
36548	Tue Mar 28 14:12:04 2017_x000D_	59.7766	56.5901	256.671	4.47976	2	63.672	44.5722	107.762	1.88079	12.6335		4.27477	0
36549	Tue Mar 28 14:12:04 2017_x000D_	59.6793	56.6942	260.012	4.53807	2	63.672	44.5722	107.762	1.88079	12.7626		9.65525	0
36550	Tue Mar 28 14:12:04 2017_x000D_	59.5856	57.0021	262.286	4.57775	2	63.672	44.5722	107.762	1.88079	13.0844		3.06353	0
36551	Tue Mar 28 14:12:04 2017_x000D_	59.5837	56.9	268.231	4.68151	2	63.672	44.5722	107.762	1.88079	12.988		0.0067082	44.4137
36552	Tue Mar 28 14:12:04 2017_x000D_	59.5836	56.8998	-86.1924	-1.50434	2	62.956	45.868	109.159	1.90518	11.5358		0.0192094	0
36553	Tue Mar 28 14:12:04 2017_x000D_	59.5831	56.8994	-75.2643	-1.31361	2	62.956	45.868	109.159	1.90518	11.5355		2.98318	0
36554	Tue Mar 28 14:12:04 2017_x000D_	59.4837	56.9022	-65.4821	-1.14288	2	62.956	45.868	109.159	1.90518	11.5676		4.22791	0
36555	Tue Mar 28 14:12:04 2017_x000D_	59.5841	57.0011	-56.5995	-0.987848	2	62.956	45.868	109.159	1.90518	11.6325		0.0108167	59.2086
36556	Tue Mar 28 14:12:04 2017_x000D_	59.5838	57.0013	-48.5779	-0.847844	2	62.0014	47.5954	107.762	1.88079	9.71163		3.05433	0
36557	Tue Mar 28 14:12:04 2017_x000D_	59.5853	57.1031	-42.4642	-0.741141	2	62.0014	47.5954	107.762	1.88079	9.80989		19.1394	38.5984
36558	Tue Mar 28 14:12:04 2017_x000D_	60.087	57.4972	-15.5823	-0.271963	2	61.2963	48.6716	107.762	1.88079	8.90806		12.2351	0
36559	Tue Mar 28 14:12:04 2017_x000D_	60.4846	57.588	-12.8447	-0.224182	2	61.2963	48.6716	107.762	1.88079	8.95327		12.2266	0
36560	Tue Mar 28 14:12:04 2017_x000D_	60.882	57.6784	-15.5837	-0.271987	2	61.2963	48.6716	107.762	1.88079	9.01632		23.8884	0
36561	Tue Mar 28 14:12:05 2017_x000D_	61.6743	57.7579	-18.2531	-0.318577	2	61.2963	48.6716	107.762	1.88079	9.09416		0	29.5935
36562	Tue Mar 28 14:12:05 2017_x000D_	61.6743	57.7579	-18.2531	-0.318577	2	60.8192	49.535	105.869	1.84776	8.26724		23.9383	0
36563	Tue Mar 28 14:12:05 2017_x000D_	62.3725	58.1442	-24.4704	-0.427088	2	60.8192	49.535	105.869	1.84776	8.7482		10.7201	0
36564	Tue Mar 28 14:12:05 2017_x000D_	62.6722	58.3388	-25.7191	-0.448883	2	60.8192	49.535	105.869	1.84776	8.99669		19.8679	0
36565	Tue Mar 28 14:12:05 2017_x000D_	63.2689	58.6261	-28.2721	-0.493441	2	60.8192	49.535	105.869	1.84776	9.41537		13.2394	14.7934
36566	Tue Mar 28 14:12:05 2017_x000D_	63.6665	58.8176	-28.2728	-0.493454	2	60.5807	49.9666	110.958	1.93658	9.37349		21.3802	0
36567	Tue Mar 28 14:12:05 2017_x000D_	64.2641	59.2059	-28.2706	-0.493415	2	60.5807	49.9666	110.958	1.93658	9.94646		11.8188	0
36568	Tue Mar 28 14:12:05 2017_x000D_	64.6579	59.1947	-28.278	-0.493543	2	60.5807	49.9666	110.958	1.93658	10.0887		17.2462	0
36569	Tue Mar 28 14:12:05 2017_x000D_	65.1545	59.4843	-24.4679	-0.427046	2	60.5807	49.9666	110.958	1.93658	10.5597		10.6759	20.8997
36570	Tue Mar 28 14:12:05 2017_x000D_	65.4529	59.6782	-25.7191	-0.448883	2	60.3316	50.6172	97.6551	1.7044	10.4081		10.6601	0
36571	Tue Mar 28 14:12:05 2017_x000D_	65.7508	59.8719	-24.464	-0.426977	2	60.3316	50.6172	97.6551	1.7044	10.7246		17.2313	0
36572	Tue Mar 28 14:12:05 2017_x000D_	66.247	60.1612	-23.0375	-0.402081	2	60.3316	50.6172	97.6551	1.7044	11.2285		9.30439	0
36573	Tue Mar 28 14:12:05 2017_x000D_	66.543	60.2538	-19.1867	-0.334871	2	60.3316	50.6172	97.6551	1.7044	11.465		18.6052	20.6625
36574	Tue Mar 28 14:12:05 2017_x000D_	67.135	60.4386	-19.1874	-0.334883	2	60.5171	51.2805	74.131	1.29383	11.299		9.28649	0
36575	Tue Mar 28 14:12:05 2017_x000D_	67.4305	60.5308	-20.8142	-0.363276	2	60.5171	51.2805	74.131	1.29383	11.5483		9.3035	0
36576	Tue Mar 28 14:12:05 2017_x000D_	67.7265	60.6233	-19.1881	-0.334896	2	60.5171	51.2805	74.131	1.29383	11.801		21.3738	0
36577	Tue Mar 28 14:12:05 2017_x000D_	68.4154	60.805	-18.2248	-0.318083	2	60.5171	51.2805	74.131	1.29383	12.3733		10.6277	0
36578	Tue Mar 28 14:12:05 2017_x000D_	68.7124	60.9981	-19.1871	-0.334878	2	60.5171	51.2805	74.131	1.29383	12.712		9.26752	67.0101
36579	Tue Mar 28 14:12:05 2017_x000D_	69.0073	61.0901	-20.8155	-0.363299	2	61.5079	53.2824	51.9177	0.906134	10.8259		21.3475	0
36580	Tue Mar 28 14:12:05 2017_x000D_	69.6954	61.2714	-21.8843	-0.381953	2	61.5079	53.2824	51.9177	0.906134	11.4394		10.5951	0
36581	Tue Mar 28 14:12:05 2017_x000D_	69.9913	61.4642	-20.8155	-0.363299	2	61.5079	53.2824	51.9177	0.906134	11.786		18.5198	0
36582	Tue Mar 28 14:12:05 2017_x000D_	70.5806	61.6481	-20.8169	-0.363323	2	61.5079	53.2824	51.9177	0.906134	12.3409		10.5985	46.849
36583	Tue Mar 28 14:12:06 2017_x000D_	70.8767	61.8408	-21.8811	-0.381897	2	62.313	54.6205	55.8371	0.974541	11.2013		18.4951	0
36584	Tue Mar 28 14:12:06 2017_x000D_	71.4652	62.0245	-21.8829	-0.381928	2	62.313	54.6205	55.8371	0.974541	11.7721		13.0878	0
36585	Tue Mar 28 14:12:06 2017_x000D_	71.8582	62.2139	-21.8818	-0.381909	2	62.313	54.6205	55.8371	0.974541	12.1972		18.4724	0
36586	Tue Mar 28 14:12:06 2017_x000D_	72.446	62.3973	-21.8836	-0.38194	2	62.313	54.6205	55.8371	0.974541	12.7733		8.3327	41.533
36587	Tue Mar 28 14:12:06 2017_x000D_	72.6436	62.5925	-21.8796	-0.381871	2	63.1283	55.7394	56.3507	0.983506	11.7263		13.0649	0
36588	Tue Mar 28 14:12:06 2017_x000D_	73.0359	62.7816	-21.8785	-0.381852	2	63.1283	55.7394	56.3507	0.983506	12.1554		18.4411	0
36589	Tue Mar 28 14:12:06 2017_x000D_	73.6227	62.9647	-21.8804	-0.381884	2	63.1283	55.7394	56.3507	0.983506	12.7412		6.52245	0
36590	Tue Mar 28 14:12:06 2017_x000D_	73.8186	63.059	-24.4804	-0.427264	2	63.1283	55.7394	56.3507	0.983506	12.956		19.5685	0
36591	Tue Mar 28 14:12:06 2017_x000D_	74.4061	63.3424	-21.8782	-0.381847	2	63.1283	55.7394	56.3507	0.983506	13.6013		6.51304	27.4817
36592	Tue Mar 28 14:12:06 2017_x000D_	74.6017	63.4366	-24.4796	-0.427249	2	63.7476	56.4144	51.76	0.903382	12.9276		6.51835	0
36593	Tue Mar 28 14:12:06 2017_x000D_	74.7974	63.531	-21.8771	-0.381827	2	63.7476	56.4144	51.76	0.903382	13.1432		18.3965	0
36594	Tue Mar 28 14:12:06 2017_x000D_	75.3828	63.7136	-21.8789	-0.381859	2	63.7476	56.4144	51.76	0.903382	13.7352		10.5118	0
36595	Tue Mar 28 14:12:06 2017_x000D_	75.6763	63.905	-20.8059	-0.363131	2	63.7476	56.4144	51.76	0.903382	14.0856		2.92039	36.6329
36596	Tue Mar 28 14:12:06 2017_x000D_	75.7736	63.902	-21.8778	-0.38184	2	64.5732	57.3141	45.3342	0.79123	12.9942		15.6431	0
36597	Tue Mar 28 14:12:06 2017_x000D_	76.261	64.0873	-20.8073	-0.363156	2	64.5732	57.3141	45.3342	0.79123	13.5085		5.82587	0
36598	Tue Mar 28 14:12:06 2017_x000D_	76.4551	64.0812	-20.81	-0.363203	2	64.5732	57.3141	45.3342	0.79123	13.6738		10.5102	0
36599	Tue Mar 28 14:12:06 2017_x000D_	76.7486	64.2725	-21.8786	-0.381854	2	64.5732	57.3141	45.3342	0.79123	14.0235		5.81988	28.9406
36600	Tue Mar 28 14:12:06 2017_x000D_	76.9425	64.2664	-21.8814	-0.381902	2	65.4199	57.7764	25.3866	0.443079	13.2246		6.61832	0
36601	Tue Mar 28 14:12:06 2017_x000D_	77.0414	64.4636	-20.8045	-0.363108	2	65.4199	57.7764	25.3866	0.443079	13.4081		14.7968	0
36602	Tue Mar 28 14:12:06 2017_x000D_	77.5273	64.5483	-24.4872	-0.427382	2	65.4199	57.7764	25.3866	0.443079	13.8726		10.4844	0
36603	Tue Mar 28 14:12:06 2017_x000D_	77.8201	64.7391	-30.7866	-0.537327	2	65.4199	57.7764	25.3866	0.443079	14.2213		2.91811	0
36604	Tue Mar 28 14:12:07 2017_x000D_	77.9173	64.7354	-44.7378	-0.780821	2	65.4199	57.7764	25.3866	0.443079	14.3043		0.0108167	125.01
36605	Tue Mar 28 14:12:07 2017_x000D_	77.9176	64.7352	-52.4547	-0.915506	2	69.2496	59.4187	13.7652	0.240248	10.1685		2.93238	0
36606	Tue Mar 28 14:12:07 2017_x000D_	78.0153	64.7322	-67.0505	-1.17025	2	69.2496	59.4187	13.7652	0.240248	10.2504		4.143	0
36607	Tue Mar 28 14:12:07 2017_x000D_	78.1135	64.8293	-75.7283	-1.32171	2	69.2496	59.4187	13.7652	0.240248	10.3848		6.72862	0
36608	Tue Mar 28 14:12:07 2017_x000D_	78.0192	65.0328	-83.8549	-1.46354	2	69.2496	59.4187	13.7652	0.240248	10.4127		12.3069	69.6642
36609	Tue Mar 28 14:12:07 2017_x000D_	78.1206	65.4303	262.367	4.57917	2	71.3747	60.3548	12.535	0.218777	8.44203		3.01218	0
36610	Tue Mar 28 14:12:07 2017_x000D_	78.1217	65.5307	256.386	4.47479	2	71.3747	60.3548	12.535	0.218777	8.50364		16.2178	0
36611	Tue Mar 28 14:12:07 2017_x000D_	77.9333	66.0374	245.008	4.2762	2	71.3747	60.3548	12.535	0.218777	8.67797		6.72424	0
36612	Tue Mar 28 14:12:07 2017_x000D_	77.8387	66.2406	242.607	4.23429	2	71.3747	60.3548	12.535	0.218777	8.74219		10.8279	47.1258
36613	Tue Mar 28 14:12:07 2017_x000D_	77.6481	66.5471	236.648	4.13028	2	72.8703	60.8352	13.8241	0.241276	7.44669		21.6342	0
36614	Tue Mar 28 14:12:07 2017_x000D_	77.2673	67.1595	236.648	4.13028	2	72.8703	60.8352	13.8241	0.241276	7.70262		10.8171	0
36615	Tue Mar 28 14:12:07 2017_x000D_	77.0769	67.4657	235.046	4.10232	2	72.8703	60.8352	13.8241	0.241276	7.85233		10.813	0
36616	Tue Mar 28 14:12:07 2017_x000D_	76.8866	67.7718	236.648	4.13028	2	72.8703	60.8352	13.8241	0.241276	8.01543		21.6301	34.81
36617	Tue Mar 28 14:12:07 2017_x000D_	76.5059	68.3841	236.648	4.13028	2	73.9322	61.3029	18.5211	0.323254	7.53441		10.813	0
36618	Tue Mar 28 14:12:07 2017_x000D_	76.3156	68.6902	238.127	4.1561	2	73.9322	61.3029	18.5211	0.323254	7.76227		17.5033	0
36619	Tue Mar 28 14:12:07 2017_x000D_	76.0306	69.1993	238.887	4.16936	2	73.9322	61.3029	18.5211	0.323254	8.17046		10.8104	0
36620	Tue Mar 28 14:12:07 2017_x000D_	75.8403	69.5053	240.314	4.19427	2	73.9322	61.3029	18.5211	0.323254	8.42141		19.1725	0
36621	Tue Mar 28 14:12:07 2017_x000D_	75.4585	70.0178	238.887	4.16936	2	73.9322	61.3029	18.5211	0.323254	8.84755		6.71609	33.0335
36622	Tue Mar 28 14:12:07 2017_x000D_	75.3639	70.2207	241.246	4.21054	2	75.0047	61.5523	14.2556	0.248808	8.67584		10.8104	0
36623	Tue Mar 28 14:12:07 2017_x000D_	75.1736	70.5267	242.609	4.23433	2	75.0047	61.5523	14.2556	0.248808	8.97599		17.5019	0
36624	Tue Mar 28 14:12:07 2017_x000D_	74.8887	71.0358	238.887	4.16936	2	75.0047	61.5523	14.2556	0.248808	9.48421		9.49684	0
36625	Tue Mar 28 14:12:08 2017_x000D_	74.7954	71.3383	242.609	4.23432	2	75.0047	61.5523	14.2556	0.248808	9.78824		21.6234	9.13463
36626	Tue Mar 28 14:12:08 2017_x000D_	74.4148	71.9504	242.609	4.23433	2	75.2104	61.7768	13.0694	0.228104	10.2047		8.44445	0
36627	Tue Mar 28 14:12:08 2017_x000D_	74.2233	72.1567	242.61	4.23434	2	75.2104	61.7768	13.0694	0.228104	10.4267		18.9937	0
36628	Tue Mar 28 14:12:08 2017_x000D_	74.0367	72.7617	242.609	4.23433	2	75.2104	61.7768	13.0694	0.228104	11.0474		10.813	0
36629	Tue Mar 28 14:12:08 2017_x000D_	73.8464	73.0678	241.246	4.21053	2	75.2104	61.7768	13.0694	0.228104	11.3731		10.8037	20.445
36630	Tue Mar 28 14:12:08 2017_x000D_	73.6562	73.3736	242.609	4.23433	2	75.8494	62.0137	20.482	0.357479	11.5697		6.71482	0
36631	Tue Mar 28 14:12:08 2017_x000D_	73.5617	73.5765	240.314	4.19427	2	75.8494	62.0137	20.482	0.357479	11.7869		17.4899	0
36632	Tue Mar 28 14:12:08 2017_x000D_	73.2769	74.0852	241.246	4.21054	2	75.8494	62.0137	20.482	0.357479	12.3426		10.8037	0
36633	Tue Mar 28 14:12:08 2017_x000D_	73.0867	74.391	242.61	4.23434	2	75.8494	62.0137	20.482	0.357479	12.6819		17.4911	67.9772
36634	Tue Mar 28 14:12:08 2017_x000D_	72.802	74.8998	238.886	4.16935	2	76.3899	64.2142	86.0533	1.50191	11.2719		6.7121	0
36635	Tue Mar 28 14:12:08 2017_x000D_	72.7075	75.1026	236.647	4.13027	2	76.3899	64.2142	86.0533	1.50191	11.4942		20.1256	0
36636	Tue Mar 28 14:12:08 2017_x000D_	72.4242	75.7107	238.886	4.16934	2	76.3899	64.2142	86.0533	1.50191	12.1613		8.44445	0
36637	Tue Mar 28 14:12:08 2017_x000D_	72.2327	75.917	238.886	4.16935	2	76.3899	64.2142	86.0533	1.50191	12.4193		16.8869	0
36638	Tue Mar 28 14:12:08 2017_x000D_	71.8498	76.3296	238.886	4.16935	2	76.3899	64.2142	86.0533	1.50191	12.9381		0	52.4126
36639	Tue Mar 28 14:12:08 2017_x000D_	71.8498	76.3296	238.886	4.16935	2	76.3025	65.9591	86.7814	1.51462	11.286		17.4844	0
36640	Tue Mar 28 14:12:08 2017_x000D_	71.5652	76.8382	238.126	4.15609	2	76.3025	65.9591	86.7814	1.51462	11.8658		17.4792	0
36641	Tue Mar 28 14:12:08 2017_x000D_	71.2806	77.3466	238.886	4.16935	2	76.3025	65.9591	86.7814	1.51462	12.4457		2.98525	0
36642	Tue Mar 28 14:12:08 2017_x000D_	71.2819	77.4461	237.334	4.14225	2	76.3025	65.9591	86.7814	1.51462	12.5363		6.61358	33.5223
36643	Tue Mar 28 14:12:08 2017_x000D_	71.0891	77.553	238.886	4.16935	2	76.0313	67.0431	89.0527	1.55426	11.6139		13.4108	0
36644	Tue Mar 28 14:12:08 2017_x000D_	70.9003	77.9582	238.886	4.16935	2	76.0313	67.0431	89.0527	1.55426	12.061		6.70938	0
36645	Tue Mar 28 14:12:08 2017_x000D_	70.8058	78.1609	236.647	4.13027	2	76.0313	67.0431	89.0527	1.55426	12.2846		6.70811	0
36646	Tue Mar 28 14:12:08 2017_x000D_	70.7114	78.3636	234.526	4.09325	2	76.0313	67.0431	89.0527	1.55426	12.5082		8.45089	19.6447
36647	Tue Mar 28 14:12:09 2017_x000D_	70.5198	78.5701	231.119	4.03379	2	75.9985	67.6971	89.0527	1.55426	12.1753		0.0108167	0
36648	Tue Mar 28 14:12:09 2017_x000D_	70.5195	78.5703	223.153	3.89476	2	75.9985	67.6971	89.0527	1.55426	12.1756		5.80613	0
36649	Tue Mar 28 14:12:09 2017_x000D_	70.7129	78.563	207.806	3.6269	2	75.9985	67.6971	89.0527	1.55426	12.0833		2.90036	0
36650	Tue Mar 28 14:12:09 2017_x000D_	70.8095	78.5591	196.484	3.42929	2	75.9985	67.6971	89.0527	1.55426	12.0378		2.89488	0
36651	Tue Mar 28 14:12:09 2017_x000D_	70.9059	78.5548	179.434	3.13172	2	75.9985	67.6971	89.0527	1.55426	11.9927		4.21351	26.1898
36652	Tue Mar 28 14:12:09 2017_x000D_	70.8102	78.6576	170.608	2.97768	2	75.9548	68.569	83.377	1.4552	11.3246		4.13474	0
36653	Tue Mar 28 14:12:09 2017_x000D_	70.7116	78.5613	156.095	2.72437	2	75.9548	68.569	83.377	1.4552	11.2844		2.91189	0
36654	Tue Mar 28 14:12:09 2017_x000D_	70.6146	78.5648	149.805	2.61459	2	75.9548	68.569	83.377	1.4552	11.3329		2.99718	0
36655	Tue Mar 28 14:12:09 2017_x000D_	70.6135	78.4649	139.741	2.43894	2	75.9548	68.569	83.377	1.4552	11.2454		6.47254	14.7406
36656	Tue Mar 28 14:12:09 2017_x000D_	70.4183	78.373	133.804	2.33532	2	75.7165	68.9987	84.3929	1.47293	10.7679		10.4675	0
36657	Tue Mar 28 14:12:09 2017_x000D_	70.1243	78.1851	128.072	2.23528	2	75.7165	68.9987	84.3929	1.47293	10.7547		12.2163	0
36658	Tue Mar 28 14:12:09 2017_x000D_	70.0218	77.791	125.842	2.19637	2	75.7165	68.9987	84.3929	1.47293	10.4754		22.8337	0
36659	Tue Mar 28 14:12:09 2017_x000D_	69.5273	77.2124	128.067	2.23519	2	75.7165	68.9987	84.3929	1.47293	10.2845		12.3814	19.6385
36660	Tue Mar 28 14:12:09 2017_x000D_	69.2312	76.9249	131.92	2.30245	2	75.6838	69.6525	84.3929	1.47293	9.72234		25.2384	0
36661	Tue Mar 28 14:12:09 2017_x000D_	68.7345	76.2459	135.814	2.3704	2	75.6838	69.6525	84.3929	1.47293	9.57944		12.4026	0
36662	Tue Mar 28 14:12:09 2017_x000D_	68.4379	75.9579	139.722	2.4386	2	75.6838	69.6525	84.3929	1.47293	9.60527		20.6872	0
36663	Tue Mar 28 14:12:09 2017_x000D_	67.9433	75.4774	143.602	2.50633	2	75.6838	69.6525	84.3929	1.47293	9.68735		8.28034	0
36664	Tue Mar 28 14:12:09 2017_x000D_	67.7454	75.285	143.601	2.5063	2	75.6838	69.6525	84.3929	1.47293	9.73361		10.5133	19.6325
36665	Tue Mar 28 14:12:09 2017_x000D_	67.4501	75.0963	141.867	2.47605	2	75.6511	70.3061	88.5399	1.54531	9.4975		18.7249	0
36666	Tue Mar 28 14:12:09 2017_x000D_	66.9561	74.7148	143.601	2.50631	2	75.6511	70.3061	88.5399	1.54531	9.74883		13.0509	0
36667	Tue Mar 28 14:12:09 2017_x000D_	66.5626	74.5293	143.604	2.50637	2	75.6511	70.3061	88.5399	1.54531	10.0218		6.52491	0
36668	Tue Mar 28 14:12:10 2017_x000D_	66.3658	74.4367	145.853	2.54562	2	75.6511	70.3061	88.5399	1.54531	10.1626		16.6032	44.0238
36669	Tue Mar 28 14:12:10 2017_x000D_	65.9689	74.051	145.85	2.54556	2	74.3197	70.9232	122.218	2.13311	8.91734		21.1073	0
36670	Tue Mar 28 14:12:10 2017_x000D_	65.376	73.6722	145.85	2.54557	2	74.3197	70.9232	122.218	2.13311	9.35664		8.31218	0
36671	Tue Mar 28 14:12:10 2017_x000D_	65.1773	73.4791	145.849	2.54554	2	74.3197	70.9232	122.218	2.13311	9.49295		13.0885	0
36672	Tue Mar 28 14:12:10 2017_x000D_	64.7827	73.293	145.851	2.54559	2	74.3197	70.9232	122.218	2.13311	9.82702		16.6478	58.9823
36673	Tue Mar 28 14:12:10 2017_x000D_	64.3846	72.9064	145.848	2.54552	2	72.3604	71.0863	177.989	3.1065	8.18084		13.1032	0
36674	Tue Mar 28 14:12:10 2017_x000D_	63.9896	72.72	145.85	2.54556	2	72.3604	71.0863	177.989	3.1065	8.52873		8.33137	0
36675	Tue Mar 28 14:12:10 2017_x000D_	63.7903	72.5266	145.848	2.54553	2	72.3604	71.0863	177.989	3.1065	8.69029		17.1131	0
36676	Tue Mar 28 14:12:10 2017_x000D_	63.2953	72.2431	141.879	2.47626	2	72.3604	71.0863	177.989	3.1065	9.13861		8.34194	38.9914
36677	Tue Mar 28 14:12:10 2017_x000D_	63.0958	72.0494	141.878	2.47624	2	71.0612	71.0498	180.724	3.15423	8.02788		25.0407	0
36678	Tue Mar 28 14:12:10 2017_x000D_	62.4969	71.468	141.875	2.47618	2	71.0612	71.0498	180.724	3.15423	8.5745		8.35467	0
36679	Tue Mar 28 14:12:10 2017_x000D_	62.2971	71.274	141.874	2.47617	2	71.0612	71.0498	180.724	3.15423	8.76697		18.8856	0
36680	Tue Mar 28 14:12:10 2017_x000D_	61.7988	70.8893	143.6	2.5063	2	71.0612	71.0498	180.724	3.15423	9.26379		8.36315	0
36681	Tue Mar 28 14:12:10 2017_x000D_	61.5988	70.6951	143.599	2.50627	2	71.0612	71.0498	180.724	3.15423	9.46905		9.29375	20.4321
36682	Tue Mar 28 14:12:10 2017_x000D_	61.3024	70.605	144.15	2.5159	2	70.4224	70.8136	181.612	3.16973	9.12239		14.7629	0
36683	Tue Mar 28 14:12:10 2017_x000D_	60.9036	70.3167	141.878	2.47624	2	70.4224	70.8136	181.612	3.16973	9.53176		8.37379	0
36684	Tue Mar 28 14:12:10 2017_x000D_	60.7033	70.1223	141.877	2.47622	2	70.4224	70.8136	181.612	3.16973	9.74365		6.58655	0
36685	Tue Mar 28 14:12:10 2017_x000D_	60.5047	70.0287	144.15	2.5159	2	70.4224	70.8136	181.612	3.16973	9.94871		16.7645	14.4288
36686	Tue Mar 28 14:12:10 2017_x000D_	60.1037	69.6395	144.147	2.51584	2	70	70.5836	175.127	3.05653	9.94123		6.61722	0
36687	Tue Mar 28 14:12:10 2017_x000D_	59.9043	69.5452	145.204	2.53428	2	70	70.5836	175.127	3.05653	10.149		12.5702	0
36688	Tue Mar 28 14:12:10 2017_x000D_	59.6036	69.2534	145.835	2.5453	2	70	70.5836	175.127	3.05653	10.4812		6.60908	0
36689	Tue Mar 28 14:12:10 2017_x000D_	59.4045	69.1591	143.601	2.50632	2	70	70.5836	175.127	3.05653	10.6908		6.59853	26.6774
36690	Tue Mar 28 14:12:11 2017_x000D_	59.2056	69.0652	145.837	2.54534	2	69.1444	70.3413	174.416	3.04413	10.0204		8.39715	0
36691	Tue Mar 28 14:12:11 2017_x000D_	59.0047	68.8703	145.835	2.54531	2	69.1444	70.3413	174.416	3.04413	10.2458		5.92531	0
36692	Tue Mar 28 14:12:11 2017_x000D_	58.8073	68.8769	145.84	2.54539	2	69.1444	70.3413	174.416	3.04413	10.4403		12.6043	0
36693	Tue Mar 28 14:12:11 2017_x000D_	58.5056	68.5845	149.71	2.61293	2	69.1444	70.3413	174.416	3.04413	10.7829		3.01848	66.4484
36694	Tue Mar 28 14:12:11 2017_x000D_	58.5038	68.4839	152.137	2.6553	2	67.2483	69.1964	198.476	3.46407	8.77348		2.96597	0
36695	Tue Mar 28 14:12:11 2017_x000D_	58.405	68.4875	158.515	2.76661	2	67.2483	69.1964	198.476	3.46407	8.87167		4.21121	0
36696	Tue Mar 28 14:12:11 2017_x000D_	58.5056	68.5854	167.543	2.92417	2	67.2483	69.1964	198.476	3.46407	8.76402		3.02148	0
36697	Tue Mar 28 14:12:11 2017_x000D_	58.5038	68.4847	170.336	2.97292	2	67.2483	69.1964	198.476	3.46407	8.77341		2.9602	0
36698	Tue Mar 28 14:12:11 2017_x000D_	58.4052	68.4885	181.911	3.17495	2	67.2483	69.1964	198.476	3.46407	8.87139		0.00848528	60.9038
36699	Tue Mar 28 14:12:11 2017_x000D_	58.4054	68.4887	187.456	3.27173	2	65.568	68.0571	213.649	3.72888	7.17559		2.95376	0
36700	Tue Mar 28 14:12:11 2017_x000D_	58.307	68.4921	193.416	3.37575	2	65.568	68.0571	213.649	3.72888	7.27402		5.91952	0
36701	Tue Mar 28 14:12:11 2017_x000D_	58.1098	68.4989	204	3.56046	2	65.568	68.0571	213.649	3.72888	7.47127		2.95966	0
36702	Tue Mar 28 14:12:11 2017_x000D_	58.0112	68.5022	205.035	3.57854	2	65.568	68.0571	213.649	3.72888	7.5699		6.68386	36.5489
36703	Tue Mar 28 14:12:11 2017_x000D_	57.816	68.6096	215.096	3.75414	2	64.7436	67.1601	216.026	3.77036	7.07762		4.2625	0
36704	Tue Mar 28 14:12:11 2017_x000D_	57.7193	68.7137	219.033	3.82284	2	64.7436	67.1601	216.026	3.77036	7.19406		15.0478	0
36705	Tue Mar 28 14:12:11 2017_x000D_	57.3296	69.0295	216.69	3.78196	2	64.7436	67.1601	216.026	3.77036	7.64605		10.8412	0
36706	Tue Mar 28 14:12:11 2017_x000D_	57.0368	69.2413	215.097	3.75415	2	64.7436	67.1601	216.026	3.77036	7.98287		13.4062	18.2787
36707	Tue Mar 28 14:12:11 2017_x000D_	56.6451	69.4564	215.096	3.75414	2	64.3313	66.7115	210.666	3.67682	8.16163		17.5196	0
36708	Tue Mar 28 14:12:11 2017_x000D_	56.1562	69.7758	211.262	3.68722	2	64.3313	66.7115	210.666	3.67682	8.73053		13.4118	0
36709	Tue Mar 28 14:12:11 2017_x000D_	55.7644	69.9911	211.262	3.68722	2	64.3313	66.7115	210.666	3.67682	9.1732		6.71042	0
36710	Tue Mar 28 14:12:11 2017_x000D_	55.5683	70.0987	208.777	3.64384	2	64.3313	66.7115	210.666	3.67682	9.39485		26.8367	0
36711	Tue Mar 28 14:12:12 2017_x000D_	54.7842	70.5293	208.777	3.64384	2	64.3313	66.7115	210.666	3.67682	10.2822		10.8586	23.3561
36712	Tue Mar 28 14:12:12 2017_x000D_	54.4909	70.7414	207.559	3.6226	2	63.9296	66.0446	207.384	3.61953	10.5427		18.9259	0
36713	Tue Mar 28 14:12:12 2017_x000D_	53.9005	70.9637	207.558	3.62258	2	63.9296	66.0446	207.384	3.61953	11.1705		10.8545	0
36714	Tue Mar 28 14:12:12 2017_x000D_	53.6073	71.1757	208.777	3.64384	2	63.9296	66.0446	207.384	3.61953	11.5273		21.7215	0
36715	Tue Mar 28 14:12:12 2017_x000D_	53.0206	71.6	208.778	3.64387	2	63.9296	66.0446	207.384	3.61953	12.2421		6.71593	0
36716	Tue Mar 28 14:12:12 2017_x000D_	52.8244	71.7078	211.261	3.6872	2	63.9296	66.0446	207.144	3.61534	12.4658		13.4412	0
36717	Tue Mar 28 14:12:12 2017_x000D_	52.4317	71.9235	211.261	3.68719	2	63.9296	66.0446	207.144	3.61534	12.9137		17.5537	0
36718	Tue Mar 28 14:12:12 2017_x000D_	51.9419	72.2436	215.091	3.75405	2	63.9296	66.0446	207.144	3.61534	13.4956		6.72527	0
36719	Tue Mar 28 14:12:12 2017_x000D_	51.7454	72.3515	212.665	3.71171	2	63.9296	66.0446	207.144	3.61534	13.7198		20.1746	18.2851
36720	Tue Mar 28 14:12:12 2017_x000D_	51.156	72.6753	215.09	3.75403	2	63.5172	65.5958	196.925	3.43699	14.2449		10.8695	0
36721	Tue Mar 28 14:12:12 2017_x000D_	50.8624	72.8876	216.681	3.7818	2	63.5172	65.5958	196.925	3.43699	14.6053		10.8803	0
36722	Tue Mar 28 14:12:12 2017_x000D_	50.5685	73.1001	215.09	3.75403	2	63.5172	65.5958	196.925	3.43699	14.9661		21.7563	0
36723	Tue Mar 28 14:12:12 2017_x000D_	49.9808	73.525	215.09	3.75403	2	63.5172	65.5958	196.925	3.43699	15.6878		8.56505	0
36724	Tue Mar 28 14:12:12 2017_x000D_	49.7863	73.734	215.091	3.75404	2	63.5172	65.5958	196.925	3.43699	15.9615		13.4654	45.9058
36725	Tue Mar 28 14:12:12 2017_x000D_	49.3929	73.9501	215.09	3.75403	2	62.0095	65.3344	180	3.14159	15.2777		21.7713	0
36726	Tue Mar 28 14:12:12 2017_x000D_	48.8048	74.3753	215.09	3.75404	2	62.0095	65.3344	180	3.14159	16.0032		6.73604	0
36727	Tue Mar 28 14:12:12 2017_x000D_	48.608	74.4834	212.667	3.71174	2	62.0095	65.3344	180	3.14159	16.2267		15.1158	0
36728	Tue Mar 28 14:12:12 2017_x000D_	48.2166	74.8007	215.09	3.75404	2	62.0095	65.3344	180	3.14159	16.7289		13.4788	65.1113
36729	Tue Mar 28 14:12:12 2017_x000D_	47.8228	75.017	215.09	3.75403	2	59.84	65.2727	173.377	3.026	15.4714		17.5994	0
36730	Tue Mar 28 14:12:12 2017_x000D_	47.3317	75.3379	214.197	3.73843	2	59.84	65.2727	173.377	3.026	16.0551		10.9019	0
36731	Tue Mar 28 14:12:12 2017_x000D_	47.0372	75.5508	212.668	3.71175	2	59.84	65.2727	173.377	3.026	16.418		21.7971	0
36732	Tue Mar 28 14:12:13 2017_x000D_	46.4484	75.9765	212.668	3.71176	2	59.84	65.2727	173.377	3.026	17.1437		5.98612	50.0051
36733	Tue Mar 28 14:12:13 2017_x000D_	46.249	75.9839	212.667	3.71173	2	58.2895	65.8845	172.345	3.00799	15.7153		10.9085	0
36734	Tue Mar 28 14:12:13 2017_x000D_	45.9543	76.1969	211.265	3.68727	2	58.2895	65.8845	172.345	3.00799	16.078		17.6169	0
36735	Tue Mar 28 14:12:13 2017_x000D_	45.4627	76.5181	210.115	3.66719	2	58.2895	65.8845	172.345	3.00799	16.6613		8.57982	0
36736	Tue Mar 28 14:12:13 2017_x000D_	45.2678	76.7274	210.116	3.66721	2	58.2895	65.8845	172.345	3.00799	16.945		6.74826	47.6902
36737	Tue Mar 28 14:12:13 2017_x000D_	45.0707	76.8358	212.668	3.71175	2	56.7493	66.278	173.274	3.0242	15.7435		19.0566	0
36738	Tue Mar 28 14:12:13 2017_x000D_	44.4764	77.0601	212.666	3.71172	2	56.7493	66.278	173.274	3.0242	16.3364		6.79859	0
36739	Tue Mar 28 14:12:13 2017_x000D_	44.3813	77.2658	211.266	3.68729	2	56.7493	66.278	173.274	3.0242	16.5439		16.2442	0
36740	Tue Mar 28 14:12:13 2017_x000D_	43.8868	77.4864	212.667	3.71173	2	56.7493	66.278	173.274	3.0242	17.0608		8.58406	0
36741	Tue Mar 28 14:12:13 2017_x000D_	43.6918	77.6958	212.667	3.71175	2	56.7493	66.278	173.274	3.0242	17.3454		5.99833	64.6917
36742	Tue Mar 28 14:12:13 2017_x000D_	43.492	77.7034	212.666	3.71172	2	54.754	67.0958	153.429	2.67783	15.4711		8.58406	0
36743	Tue Mar 28 14:12:13 2017_x000D_	43.297	77.9128	212.667	3.71174	2	54.754	67.0958	153.429	2.67783	15.7566		8.58625	0
36744	Tue Mar 28 14:12:13 2017_x000D_	43.102	78.1223	212.668	3.71176	2	54.754	67.0958	153.429	2.67783	16.0422		9.54637	0
36745	Tue Mar 28 14:12:13 2017_x000D_	42.8043	78.2347	208.793	3.64412	2	54.754	67.0958	153.429	2.67783	16.3362		6.76286	102.901
36746	Tue Mar 28 14:12:13 2017_x000D_	42.6067	78.3432	206.203	3.59893	2	51.6418	68.5378	161.499	2.81868	13.3334		17.6661	0
36747	Tue Mar 28 14:12:13 2017_x000D_	42.1136	78.6651	197.005	3.43839	2	51.6418	68.5378	161.499	2.81868	13.905		4.29789	0
36748	Tue Mar 28 14:12:13 2017_x000D_	42.0156	78.7696	187.949	3.28032	2	51.6418	68.5378	161.499	2.81868	14.0483		6.70221	0
36749	Tue Mar 28 14:12:13 2017_x000D_	41.8127	78.6761	179.309	3.12954	2	51.6418	68.5378	161.499	2.81868	14.1208		9.02371	64.7023
36750	Tue Mar 28 14:12:13 2017_x000D_	41.5121	78.6868	161.733	2.82277	2	49.6462	69.3558	155.455	2.71319	12.3787		6.0161	0
36751	Tue Mar 28 14:12:13 2017_x000D_	41.3117	78.6942	156.537	2.73209	2	49.6462	69.3558	155.455	2.71319	12.5168		6.69655	0
36752	Tue Mar 28 14:12:13 2017_x000D_	41.1091	78.6005	146.515	2.55717	2	49.6462	69.3558	155.455	2.71319	12.5836		10.8053	0
36753	Tue Mar 28 14:12:13 2017_x000D_	40.8038	78.4094	132.735	2.31667	2	49.6462	69.3558	155.455	2.71319	12.6553		9.09864	0
36754	Tue Mar 28 14:12:14 2017_x000D_	40.7965	78.1062	126.697	2.21128	2	49.6462	69.3558	155.455	2.71319	12.4453		12.7241	58.8073
36755	Tue Mar 28 14:12:14 2017_x000D_	40.4886	77.8145	117.985	2.05923	2	47.8676	70.1799	171.074	2.9858	10.6178		9.55313	0
36756	Tue Mar 28 14:12:14 2017_x000D_	40.3807	77.5149	114.237	1.99381	2	47.8676	70.1799	171.074	2.9858	10.4812		26.978	0
36757	Tue Mar 28 14:12:14 2017_x000D_	39.9587	76.7208	114.239	1.99384	2	47.8676	70.1799	171.074	2.9858	10.2632		19.1311	0
36758	Tue Mar 28 14:12:14 2017_x000D_	39.7424	76.1209	114.237	1.99382	2	47.8676	70.1799	171.074	2.9858	10.0655		10.8702	38.378
36759	Tue Mar 28 14:12:14 2017_x000D_	39.5337	75.8247	115.371	2.01361	2	46.7509	70.804	160.841	2.80721	8.79178		25.8684	0
36760	Tue Mar 28 14:12:14 2017_x000D_	39.2112	75.025	117.979	2.05912	2	46.7509	70.804	160.841	2.80721	8.64083		9.58181	0
36761	Tue Mar 28 14:12:14 2017_x000D_	39.1027	74.7246	121.894	2.12744	2	46.7509	70.804	160.841	2.80721	8.59454		10.9016	0
36762	Tue Mar 28 14:12:14 2017_x000D_	38.8936	74.4274	120.477	2.10272	2	46.7509	70.804	160.841	2.80721	8.65253		23.0762	35.359
36763	Tue Mar 28 14:12:14 2017_x000D_	38.5732	73.7281	124.342	2.17018	2	45.6444	71.21	171.074	2.9858	7.50618		6.78283	0
36764	Tue Mar 28 14:12:14 2017_x000D_	38.467	73.5285	126.666	2.21074	2	45.6444	71.21	171.074	2.9858	7.54258		19.3568	0
36765	Tue Mar 28 14:12:14 2017_x000D_	38.0511	73.0352	128.33	2.23977	2	45.6444	71.21	171.074	2.9858	7.80958		6.78688	0
36766	Tue Mar 28 14:12:14 2017_x000D_	37.9448	72.8355	130.566	2.27881	2	45.6444	71.21	171.074	2.9858	7.86931		8.54981	19.5587
36767	Tue Mar 28 14:12:14 2017_x000D_	37.738	72.6394	130.568	2.27883	2	44.9927	71.1917	170.028	2.96755	7.39774		19.3887	0
36768	Tue Mar 28 14:12:14 2017_x000D_	37.3214	72.1453	132.4	2.31081	2	44.9927	71.1917	170.028	2.96755	7.73034		8.56254	0
36769	Tue Mar 28 14:12:14 2017_x000D_	37.1143	71.9489	132.401	2.31083	2	44.9927	71.1917	170.028	2.96755	7.9147		19.4098	0
36770	Tue Mar 28 14:12:14 2017_x000D_	36.6972	71.4543	134.377	2.34532	2	44.9927	71.1917	170.028	2.96755	8.29966		12.8682	0
36771	Tue Mar 28 14:12:14 2017_x000D_	36.386	71.1591	134.525	2.3479	2	44.9927	71.1917	170.028	2.96755	8.60676		15.1813	13.0401
36772	Tue Mar 28 14:12:14 2017_x000D_	36.0722	70.7621	132.399	2.31081	2	44.5582	71.1796	169.997	2.967	8.49626		10.9325	0
36773	Tue Mar 28 14:12:14 2017_x000D_	35.7634	70.5686	134.526	2.34792	2	44.5582	71.1796	169.997	2.967	8.816		15.1963	0
36774	Tue Mar 28 14:12:14 2017_x000D_	35.4493	70.1712	132.402	2.31084	2	44.5582	71.1796	169.997	2.967	9.16455		8.59005	0
36775	Tue Mar 28 14:12:15 2017_x000D_	35.2416	69.9741	132.402	2.31086	2	44.5582	71.1796	169.997	2.967	9.39427		10.985	6.51857
36776	Tue Mar 28 14:12:15 2017_x000D_	35.0308	69.6747	130.572	2.27891	2	44.341	71.1735	172.129	3.00422	9.43007		6.8123	0
36777	Tue Mar 28 14:12:15 2017_x000D_	34.9242	69.4742	128.338	2.23993	2	44.341	71.1735	172.129	3.00422	9.56889		17.2055	0
36778	Tue Mar 28 14:12:15 2017_x000D_	34.5082	69.0794	128.341	2.23998	2	44.341	71.1735	172.129	3.00422	10.0533		8.60919	0
36779	Tue Mar 28 14:12:15 2017_x000D_	34.3	68.8819	128.343	2.24	2	44.341	71.1735	172.129	3.00422	10.2992		15.2487	39.5478
36780	Tue Mar 28 14:12:15 2017_x000D_	33.9846	68.4833	130.573	2.27893	2	43.0476	70.9187	200.281	3.49556	9.38452		4.29714	0
36781	Tue Mar 28 14:12:15 2017_x000D_	33.8807	68.3847	130.138	2.27134	2	43.0476	70.9187	200.281	3.49556	9.51069		15.2614	0
36782	Tue Mar 28 14:12:15 2017_x000D_	33.565	67.9858	132.399	2.31079	2	43.0476	70.9187	200.281	3.49556	9.92581		3.06115	0
36783	Tue Mar 28 14:12:15 2017_x000D_	33.5622	67.8838	134.368	2.34516	2	43.0476	70.9187	200.281	3.49556	9.95909		6.8087	0
36784	Tue Mar 28 14:12:15 2017_x000D_	33.3565	67.7879	132.399	2.3108	2	43.0476	70.9187	200.281	3.49556	10.1843		8.62615	52.2297
36785	Tue Mar 28 14:12:15 2017_x000D_	33.1479	67.59	132.4	2.31082	2	41.567	70.0028	203.525	3.55218	8.75802		6.84741	0
36786	Tue Mar 28 14:12:15 2017_x000D_	33.0405	67.3886	134.515	2.34774	2	41.567	70.0028	203.525	3.55218	8.91825		8.63464	0
36787	Tue Mar 28 14:12:15 2017_x000D_	32.8317	67.1905	134.516	2.34774	2	41.567	70.0028	203.525	3.55218	9.17685		4.30563	0
36788	Tue Mar 28 14:12:15 2017_x000D_	32.7276	67.0917	134.369	2.34519	2	41.567	70.0028	203.525	3.55218	9.30642		4.30531	41.0508
36789	Tue Mar 28 14:12:15 2017_x000D_	32.8314	67.1908	142.432	2.4859	2	40.2831	69.5295	206.019	3.59571	7.81008		3.04333	0
36790	Tue Mar 28 14:12:15 2017_x000D_	32.9328	67.1878	148.657	2.59455	2	40.2831	69.5295	206.019	3.59571	7.7143		4.31607	0
36791	Tue Mar 28 14:12:15 2017_x000D_	33.037	67.287	152.537	2.66228	2	40.2831	69.5295	206.019	3.59571	7.58517		4.32088	0
36792	Tue Mar 28 14:12:15 2017_x000D_	33.1358	67.1822	166.969	2.91416	2	40.2831	69.5295	206.019	3.59571	7.52288		0.0067082	32.4002
36793	Tue Mar 28 14:12:15 2017_x000D_	33.1359	67.1824	172.794	3.01583	2	39.4438	68.8498	203.854	3.55793	6.52456		3.04681	0
36794	Tue Mar 28 14:12:15 2017_x000D_	33.0344	67.1859	178.961	3.12345	2	39.4438	68.8498	203.854	3.55793	6.62186		6.08163	0
36795	Tue Mar 28 14:12:15 2017_x000D_	32.8318	67.1929	190.443	3.32386	2	39.4438	68.8498	203.854	3.55793	6.81644		0.0067082	0
36796	Tue Mar 28 14:12:16 2017_x000D_	32.832	67.193	195.983	3.42054	2	39.4438	68.8498	203.854	3.55793	6.81622		6.82005	0
36797	Tue Mar 28 14:12:16 2017_x000D_	32.6325	67.302	205.95	3.5945	2	39.4438	68.8498	203.854	3.55793	6.98495		6.81015	23.3708
36798	Tue Mar 28 14:12:16 2017_x000D_	32.4267	67.2062	208.555	3.63998	2	38.8116	68.3946	199.159	3.47597	6.49455		12.9987	0
36799	Tue Mar 28 14:12:16 2017_x000D_	32.1311	67.523	212.462	3.70816	2	38.8116	68.3946	199.159	3.47597	6.73712		9.65101	0
36800	Tue Mar 28 14:12:16 2017_x000D_	31.8296	67.6352	216.503	3.7787	2	38.8116	68.3946	199.159	3.47597	7.02318		8.6728	0
36801	Tue Mar 28 14:12:16 2017_x000D_	31.6323	67.8465	216.504	3.77871	2	38.8116	68.3946	199.159	3.47597	7.20019		17.8489	14.5021
36802	Tue Mar 28 14:12:16 2017_x000D_	31.1331	68.1702	212.462	3.70816	2	38.3868	68.1639	203.698	3.5552	7.2537		11.0364	0
36803	Tue Mar 28 14:12:16 2017_x000D_	30.8343	68.3848	214.002	3.73504	2	38.3868	68.1639	203.698	3.5552	7.55573		19.6302	0
36804	Tue Mar 28 14:12:16 2017_x000D_	30.3378	68.811	212.464	3.70819	2	38.3868	68.1639	203.698	3.5552	8.07497		12.2106	0
36805	Tue Mar 28 14:12:16 2017_x000D_	29.931	68.8244	212.461	3.70814	2	38.3868	68.1639	203.698	3.5552	8.48156		8.67923	9.17136
36806	Tue Mar 28 14:12:16 2017_x000D_	29.7336	69.0359	212.462	3.70816	2	38.1794	67.9393	210.094	3.66683	8.51669		22.0985	0
36807	Tue Mar 28 14:12:16 2017_x000D_	29.1353	69.4656	212.462	3.70817	2	38.1794	67.9393	210.094	3.66683	9.17199		11.0489	0
36808	Tue Mar 28 14:12:16 2017_x000D_	28.8362	69.6805	214.002	3.73503	2	38.1794	67.9393	210.094	3.66683	9.50406		17.8772	0
36809	Tue Mar 28 14:12:16 2017_x000D_	28.3362	70.0047	214.9	3.75072	2	38.1794	67.9393	210.094	3.66683	10.0576		11.0514	14.5047
36810	Tue Mar 28 14:12:16 2017_x000D_	28.037	70.2196	216.501	3.77866	2	37.7545	67.7086	193.681	3.38036	10.0367		8.68552	0
36811	Tue Mar 28 14:12:16 2017_x000D_	27.8394	70.4312	216.502	3.77867	2	37.7545	67.7086	193.681	3.38036	10.2821		22.1201	0
36812	Tue Mar 28 14:12:16 2017_x000D_	27.2405	70.8613	216.502	3.77867	2	37.7545	67.7086	193.681	3.38036	10.9765		6.8586	0
36813	Tue Mar 28 14:12:16 2017_x000D_	27.0397	70.9706	214.002	3.73505	2	37.7545	67.7086	193.681	3.38036	11.2003		20.5746	0
36814	Tue Mar 28 14:12:16 2017_x000D_	26.4374	71.2986	216.5	3.77865	2	37.7545	67.7086	193.681	3.38036	11.8729		11.0712	9.1756
36815	Tue Mar 28 14:12:16 2017_x000D_	26.1376	71.5138	214.9	3.75071	2	37.547	67.4839	194.559	3.39569	12.1002		22.1418	0
36816	Tue Mar 28 14:12:16 2017_x000D_	25.5381	71.9443	214.9	3.75072	2	37.547	67.4839	194.559	3.39569	12.8105		8.69195	0
36817	Tue Mar 28 14:12:16 2017_x000D_	25.3404	72.1561	214.901	3.75073	2	37.547	67.4839	194.559	3.39569	13.0702		9.70051	0
36818	Tue Mar 28 14:12:17 2017_x000D_	25.0374	72.269	214.002	3.73504	2	37.547	67.4839	194.559	3.39569	13.3936		8.69195	61.641
36819	Tue Mar 28 14:12:17 2017_x000D_	24.8397	72.4808	214.003	3.73505	2	35.6192	66.773	194.113	3.38791	12.1974		20.6029	0
36820	Tue Mar 28 14:12:17 2017_x000D_	24.2366	72.8093	216.499	3.77863	2	35.6192	66.773	194.113	3.38791	12.8841		8.694	0
36821	Tue Mar 28 14:12:17 2017_x000D_	24.0388	73.0211	216.5	3.77864	2	35.6192	66.773	194.113	3.38791	13.1584		22.1676	0
36822	Tue Mar 28 14:12:17 2017_x000D_	23.4386	73.4521	216.5	3.77863	2	35.6192	66.773	194.113	3.38791	13.8916		8.69824	47.3411
36823	Tue Mar 28 14:12:17 2017_x000D_	23.2407	73.664	216.5	3.77865	2	34.116	66.2928	193.667	3.38012	13.138		19.4365	0
36824	Tue Mar 28 14:12:17 2017_x000D_	22.6337	73.8905	216.498	3.77861	2	34.116	66.2928	193.667	3.38012	13.7684		11.0884	0
36825	Tue Mar 28 14:12:17 2017_x000D_	22.4392	74.2048	218.854	3.81973	2	34.116	66.2928	193.667	3.38012	14.1049		20.6337	0
36826	Tue Mar 28 14:12:17 2017_x000D_	21.8352	74.5338	216.499	3.77862	2	34.116	66.2928	193.667	3.38012	14.7896		0	0
36827	Tue Mar 28 14:12:17 2017_x000D_	21.8352	74.5338	216.499	3.77862	2	34.116	66.2928	193.667	3.38012	14.7896		19.7092	71.8578
36828	Tue Mar 28 14:12:17 2017_x000D_	21.3366	74.9616	214.901	3.75073	2	31.7217	66.225	168.777	2.94572	13.5712		6.88278	0
36829	Tue Mar 28 14:12:17 2017_x000D_	21.1351	75.0713	212.469	3.70828	2	31.7217	66.225	168.777	2.94572	13.7961		17.9437	0
36830	Tue Mar 28 14:12:17 2017_x000D_	20.6333	75.3968	216.499	3.77861	2	31.7217	66.225	168.777	2.94572	14.3901		11.1054	0
36831	Tue Mar 28 14:12:17 2017_x000D_	20.3326	75.6127	214.901	3.75072	2	31.7217	66.225	168.777	2.94572	14.7594		19.7131	74.8471
36832	Tue Mar 28 14:12:17 2017_x000D_	19.834	76.0407	216.499	3.77862	2	29.2971	66.8131	171.946	3.00103	13.2174		6.15411	0
36833	Tue Mar 28 14:12:17 2017_x000D_	19.629	76.0482	216.498	3.7786	2	29.2971	66.8131	171.946	3.00103	13.3701		19.7304	0
36834	Tue Mar 28 14:12:17 2017_x000D_	19.1299	76.4765	214.901	3.75073	2	29.2971	66.8131	171.946	3.00103	14.0269		11.1054	0
36835	Tue Mar 28 14:12:17 2017_x000D_	18.8292	76.6924	216.498	3.77861	2	29.2971	66.8131	171.946	3.00103	14.3937		3.08311	62.3445
36836	Tue Mar 28 14:12:17 2017_x000D_	18.7265	76.6962	214.9	3.75071	2	27.3076	67.4136	164.206	2.86594	12.6413		17.4284	0
36837	Tue Mar 28 14:12:17 2017_x000D_	18.33	77.1208	214.902	3.75074	2	27.3076	67.4136	164.206	2.86594	13.2222		6.16322	0
36838	Tue Mar 28 14:12:17 2017_x000D_	18.1247	77.1284	214.9	3.75072	2	27.3076	67.4136	164.206	2.86594	13.368		11.1113	0
36839	Tue Mar 28 14:12:18 2017_x000D_	17.8239	77.3445	216.497	3.77859	2	27.3076	67.4136	164.206	2.86594	13.7318		8.71725	0
36840	Tue Mar 28 14:12:18 2017_x000D_	17.6255	77.5568	216.498	3.7786	2	27.3076	67.4136	164.206	2.86594	14.0224		11.1204	54.1271
36841	Tue Mar 28 14:12:18 2017_x000D_	17.3244	77.773	214.901	3.75073	2	25.5456	67.8017	171.184	2.98773	12.9234		6.90026	0
36842	Tue Mar 28 14:12:18 2017_x000D_	17.1224	77.883	212.472	3.70833	2	25.5456	67.8017	171.184	2.98773	13.1371		11.1295	0
36843	Tue Mar 28 14:12:18 2017_x000D_	16.821	78.0993	205.999	3.59536	2	25.5456	67.8017	171.184	2.98773	13.4966		6.90026	0
36844	Tue Mar 28 14:12:18 2017_x000D_	16.619	78.2093	203.301	3.54827	2	25.5456	67.8017	171.184	2.98773	13.7114		16.6339	35.4262
36845	Tue Mar 28 14:12:18 2017_x000D_	16.1118	78.4333	196.828	3.43531	2	24.4369	68.2082	166.663	2.90881	13.1856		3.0981	0
36846	Tue Mar 28 14:12:18 2017_x000D_	16.0086	78.4371	190.648	3.32744	2	24.4369	68.2082	166.663	2.90881	13.2539		12.7424	0
36847	Tue Mar 28 14:12:18 2017_x000D_	15.6004	78.5545	176.48	3.08016	2	24.4369	68.2082	166.663	2.90881	13.6062		9.26431	0
36848	Tue Mar 28 14:12:18 2017_x000D_	15.2918	78.5659	170.329	2.97281	2	24.4369	68.2082	166.663	2.90881	13.8172		16.6244	35.43
36849	Tue Mar 28 14:12:18 2017_x000D_	14.7698	78.3799	158.29	2.76268	2	23.3281	68.6148	175.028	3.05481	12.9847		6.89826	0
36850	Tue Mar 28 14:12:18 2017_x000D_	14.5604	78.2849	147.756	2.57884	2	23.3281	68.6148	175.028	3.05481	13.0531		15.4243	0
36851	Tue Mar 28 14:12:18 2017_x000D_	14.1375	77.9925	137.259	2.39562	2	23.3281	68.6148	175.028	3.05481	13.1304		13.0815	0
36852	Tue Mar 28 14:12:18 2017_x000D_	13.8174	77.6964	133.166	2.32419	2	23.3281	68.6148	175.028	3.05481	13.1502		8.72287	0
36853	Tue Mar 28 14:12:18 2017_x000D_	13.6041	77.4988	125.137	2.18405	2	23.3281	68.6148	175.028	3.05481	13.1712		15.4157	33.4514
36854	Tue Mar 28 14:12:18 2017_x000D_	13.2803	77.0998	115.029	2.00763	2	22.229	68.8027	172.75	3.01505	12.2033		6.15369	0
36855	Tue Mar 28 14:12:18 2017_x000D_	13.2732	76.8948	109.694	1.91452	2	22.229	68.8027	172.75	3.01505	12.0701		19.4884	0
36856	Tue Mar 28 14:12:18 2017_x000D_	13.0447	76.2867	104.03	1.81567	2	22.229	68.8027	172.75	3.01505	11.8474		12.7182	0
36857	Tue Mar 28 14:12:18 2017_x000D_	12.9264	75.8796	106.899	1.86574	2	22.229	68.8027	172.75	3.01505	11.6885		12.7194	29.4594
36858	Tue Mar 28 14:12:18 2017_x000D_	12.8083	75.4724	104.031	1.81568	2	21.338	69.2155	161.488	2.81849	10.5785		28.465	0
36859	Tue Mar 28 14:12:18 2017_x000D_	12.568	74.5545	103.45	1.80555	2	21.338	69.2155	161.488	2.81849	10.2673		9.25821	0
36860	Tue Mar 28 14:12:19 2017_x000D_	12.5567	74.2461	104.03	1.81566	2	21.338	69.2155	161.488	2.81849	10.1202		12.3532	0
36861	Tue Mar 28 14:12:19 2017_x000D_	12.5417	73.8346	104.027	1.81562	2	21.338	69.2155	161.488	2.81849	9.93534		19.5614	94.2781
36862	Tue Mar 28 14:12:19 2017_x000D_	12.3124	73.2242	104.029	1.81565	2	18.447	70.4476	172.434	3.00953	6.73371		9.27919	0
36863	Tue Mar 28 14:12:19 2017_x000D_	12.3011	72.9151	103.447	1.80549	2	18.447	70.4476	172.434	3.00953	6.62274		19.5786	0
36864	Tue Mar 28 14:12:19 2017_x000D_	12.0715	72.3042	103.449	1.80553	2	18.447	70.4476	172.434	3.00953	6.64033		9.2762	0
36865	Tue Mar 28 14:12:19 2017_x000D_	12.0602	71.9952	104.028	1.81563	2	18.447	70.4476	172.434	3.00953	6.57163		18.8409	29.4594
36866	Tue Mar 28 14:12:19 2017_x000D_	11.9339	71.38	106.888	1.86555	2	17.556	70.8604	173.377	3.026	5.64606		6.94003	0
36867	Tue Mar 28 14:12:19 2017_x000D_	11.8226	71.1772	109.677	1.91422	2	17.556	70.8604	173.377	3.026	5.74215		12.7775	0
36868	Tue Mar 28 14:12:19 2017_x000D_	11.7041	70.7681	106.89	1.86558	2	17.556	70.8604	173.377	3.026	5.85263		18.8633	0
36869	Tue Mar 28 14:12:19 2017_x000D_	11.5775	70.1522	109.673	1.91416	2	17.556	70.8604	173.377	3.026	6.0203		6.94241	0
36870	Tue Mar 28 14:12:19 2017_x000D_	11.4664	69.9492	106.889	1.86557	2	17.556	70.8604	173.377	3.026	6.1574		9.81636	26.1673
36871	Tue Mar 28 14:12:19 2017_x000D_	11.3513	69.6429	110.584	1.93006	2	16.6841	70.8359	173.377	3.026	5.46461		16.741	0
36872	Tue Mar 28 14:12:19 2017_x000D_	11.1248	69.1329	109.676	1.9142	2	16.6841	70.8359	173.377	3.026	5.81429		12.8068	0
36873	Tue Mar 28 14:12:19 2017_x000D_	11.0059	68.7229	106.892	1.86561	2	16.6841	70.8359	173.377	3.026	6.05861		15.8408	0
36874	Tue Mar 28 14:12:19 2017_x000D_	10.8829	68.2094	110.582	1.93003	2	16.6841	70.8359	173.377	3.026	6.36808		9.83988	14.7324
36875	Tue Mar 28 14:12:19 2017_x000D_	10.7677	67.9023	106.891	1.86561	2	16.2385	71.0423	165.156	2.88252	6.30787		19.6885	0
36876	Tue Mar 28 14:12:19 2017_x000D_	10.537	67.2879	106.893	1.86563	2	16.2385	71.0423	165.156	2.88252	6.82661		6.21729	0
36877	Tue Mar 28 14:12:19 2017_x000D_	10.5293	67.0808	106.891	1.8656	2	16.2385	71.0423	165.156	2.88252	6.94899		6.21729	0
36878	Tue Mar 28 14:12:19 2017_x000D_	10.5216	66.8737	106.89	1.86558	2	16.2385	71.0423	165.156	2.88252	7.07532		13.944	32.5049
36879	Tue Mar 28 14:12:19 2017_x000D_	10.2984	66.466	106.892	1.86562	2	15.3952	70.362	188.771	3.29467	6.41531		12.4436	0
36880	Tue Mar 28 14:12:19 2017_x000D_	10.283	66.0515	106.889	1.86557	2	15.3952	70.362	188.771	3.29467	6.68693		12.8467	0
36881	Tue Mar 28 14:12:19 2017_x000D_	10.1638	65.6402	104.036	1.81577	2	15.3952	70.362	188.771	3.29467	7.04719		6.98814	0
36882	Tue Mar 28 14:12:20 2017_x000D_	10.0519	65.4359	106.891	1.86559	2	15.3952	70.362	188.771	3.29467	7.26755		3.1192	0
36883	Tue Mar 28 14:12:20 2017_x000D_	10.048	65.332	106.183	1.85325	2	15.3952	70.362	188.771	3.29467	7.34122		9.85905	75.9893
36884	Tue Mar 28 14:12:20 2017_x000D_	9.93258	65.0243	104.038	1.81581	2	14.1823	68.1383	216.654	3.78133	5.2685		9.87166	0
36885	Tue Mar 28 14:12:20 2017_x000D_	9.81703	64.7162	100.683	1.75724	2	14.1823	68.1383	216.654	3.78133	5.54674		18.9688	0
36886	Tue Mar 28 14:12:20 2017_x000D_	9.68999	64.0968	92.1445	1.60822	2	14.1823	68.1383	216.654	3.78133	6.04273		4.39071	0
36887	Tue Mar 28 14:12:20 2017_x000D_	9.79038	63.9903	83.1429	1.45112	2	14.1823	68.1383	216.654	3.78133	6.0411		6.22628	52.5775
36888	Tue Mar 28 14:12:20 2017_x000D_	9.78269	63.7829	77.3462	1.34995	2	13.3764	66.582	257.118	4.48756	4.55519		6.9354	0
36889	Tue Mar 28 14:12:20 2017_x000D_	9.87892	63.5727	61.5242	1.0738	2	13.3764	66.582	257.118	4.48756	4.61392		6.22657	0
36890	Tue Mar 28 14:12:20 2017_x000D_	9.87097	63.3653	53.2688	0.929716	2	13.3764	66.582	257.118	4.48756	4.75765		8.7708	0
36891	Tue Mar 28 14:12:20 2017_x000D_	10.0707	63.1518	36.3151	0.633819	2	13.3764	66.582	257.118	4.48756	4.76381		6.95037	230.513
36892	Tue Mar 28 14:12:20 2017_x000D_	10.2746	63.0418	30.8284	0.538057	1	7.92747	61.1645	273.017	4.76505	3.00554		11.2044	0
36893	Tue Mar 28 14:12:20 2017_x000D_	10.5785	62.8247	19.2456	0.335899	1	7.92747	61.1645	273.017	4.76505	3.12797		6.23686	0
36894	Tue Mar 28 14:12:20 2017_x000D_	10.7863	62.8184	13.5944	0.237267	1	7.92747	61.1645	273.017	4.76505	3.30277		9.83764	0
36895	Tue Mar 28 14:12:20 2017_x000D_	11.0941	62.7053	10.2295	0.178538	1	7.92747	61.1645	273.017	4.76505	3.52159		9.84994	0
36896	Tue Mar 28 14:12:20 2017_x000D_	11.4023	62.5921	7.70308	0.134444	1	7.92747	61.1645	273.017	4.76505	3.75666		25.1186	29.5773
36897	Tue Mar 28 14:12:20 2017_x000D_	12.2297	62.4638	10.6713	0.186249	1	8.402	60.3003	321.744	5.6155	4.39682		12.4675	0
36898	Tue Mar 28 14:12:20 2017_x000D_	12.6451	62.4515	10.673	0.186279	1	8.402	60.3003	321.744	5.6155	4.75726		18.9278	0
36899	Tue Mar 28 14:12:20 2017_x000D_	13.2641	62.3294	13.597	0.237312	1	8.402	60.3003	321.744	5.6155	5.26852		12.4524	0
36900	Tue Mar 28 14:12:20 2017_x000D_	13.679	62.3172	13.599	0.237348	1	8.402	60.3003	321.744	5.6155	5.6493		19.643	47.9222
36901	Tue Mar 28 14:12:20 2017_x000D_	14.2936	62.0914	13.5973	0.237317	1	9.9499	59.9057	354.881	6.19384	4.86261		6.94082	0
36902	Tue Mar 28 14:12:20 2017_x000D_	14.4973	61.9817	16.4619	0.287315	1	9.9499	59.9057	354.881	6.19384	4.99886		18.8972	0
36903	Tue Mar 28 14:12:21 2017_x000D_	15.1153	61.8598	19.2579	0.336114	1	9.9499	59.9057	354.881	6.19384	5.52267		9.81483	0
36904	Tue Mar 28 14:12:21 2017_x000D_	15.4224	61.747	17.2468	0.301014	1	9.9499	59.9057	354.881	6.19384	5.77396		9.80534	81.3709
36905	Tue Mar 28 14:12:21 2017_x000D_	15.7292	61.6343	19.2577	0.336111	1	12.599	59.3233	357.849	6.24564	3.89087		19.6135	0
36906	Tue Mar 28 14:12:21 2017_x000D_	16.3429	61.4089	19.2575	0.336107	1	12.599	59.3233	357.849	6.24564	4.28562		9.319	0
36907	Tue Mar 28 14:12:21 2017_x000D_	16.6534	61.3998	20.1738	0.352099	1	12.599	59.3233	357.849	6.24564	4.55522		20.7788	0
36908	Tue Mar 28 14:12:21 2017_x000D_	17.2629	61.0708	17.2446	0.300975	1	12.599	59.3233	357.849	6.24564	4.98053		9.30083	0
36909	Tue Mar 28 14:12:21 2017_x000D_	17.5728	61.0619	16.4617	0.28731	1	12.599	59.3233	357.849	6.24564	5.26891		11.1685	108.107
36910	Tue Mar 28 14:12:21 2017_x000D_	17.8758	60.8456	17.2439	0.300963	2	13.32	62.854	297.049	5.18448	4.97885		18.8437	0
36911	Tue Mar 28 14:12:21 2017_x000D_	18.4921	60.7243	20.1738	0.352098	2	13.32	62.854	297.049	5.18448	5.59341		9.77897	0
36912	Tue Mar 28 14:12:21 2017_x000D_	18.798	60.6117	16.4597	0.287276	2	13.32	62.854	297.049	5.18448	5.91915		9.79098	0
36913	Tue Mar 28 14:12:21 2017_x000D_	19.1044	60.4993	20.1738	0.352098	2	13.32	62.854	297.049	5.18448	6.24531		21.8722	56.1138
36914	Tue Mar 28 14:12:21 2017_x000D_	19.8228	60.375	16.4611	0.287301	2	14.6868	61.5771	313.711	5.47528	5.2748		11.1535	0
36915	Tue Mar 28 14:12:21 2017_x000D_	20.1254	60.159	17.2441	0.300967	2	14.6868	61.5771	313.711	5.47528	5.62044		22.4934	0
36916	Tue Mar 28 14:12:21 2017_x000D_	20.8398	59.9314	16.4581	0.287247	2	14.6868	61.5771	313.711	5.47528	6.36928		6.18245	0
36917	Tue Mar 28 14:12:21 2017_x000D_	21.0458	59.9256	16.4593	0.287268	2	14.6868	61.5771	313.711	5.47528	6.56996		24.9017	19.649
36918	Tue Mar 28 14:12:21 2017_x000D_	21.8661	59.7987	13.5865	0.237128	2	15.3415	61.5958	315.473	5.50604	6.76757		6.90344	0
36919	Tue Mar 28 14:12:21 2017_x000D_	22.0686	59.6894	16.4607	0.287294	2	15.3415	61.5958	315.473	5.50604	6.99201		19.5159	0
36920	Tue Mar 28 14:12:21 2017_x000D_	22.6792	59.465	16.4597	0.287277	2	15.3415	61.5958	315.473	5.50604	7.64082		0	0
36921	Tue Mar 28 14:12:21 2017_x000D_	22.6792	59.465	16.4597	0.287277	2	15.3415	61.5958	315.473	5.50604	7.64082		18.7584	28.0601
36922	Tue Mar 28 14:12:21 2017_x000D_	23.2927	59.3442	13.5838	0.237083	2	16.025	60.9573	315	5.49779	7.44457		12.3379	0
36923	Tue Mar 28 14:12:21 2017_x000D_	23.7038	59.3326	13.5859	0.237118	2	16.025	60.9573	315	5.49779	7.8488		16.5891	0
36924	Tue Mar 28 14:12:21 2017_x000D_	24.2106	59.1114	13.0002	0.226895	2	16.025	60.9573	315	5.49779	8.39115		9.25268	0
36925	Tue Mar 28 14:12:22 2017_x000D_	24.5189	59.1027	13.5852	0.237106	2	16.025	60.9573	315	5.49779	8.69401		19.4751	0
36926	Tue Mar 28 14:12:22 2017_x000D_	25.1282	58.8787	13.5833	0.237074	2	16.025	60.9573	315	5.49779	9.3375		6.15837	13.0974
36927	Tue Mar 28 14:12:22 2017_x000D_	25.3334	58.873	13.5843	0.237091	2	16.4614	60.9698	315	5.49779	9.11641		18.7213	0
36928	Tue Mar 28 14:12:22 2017_x000D_	25.9457	58.7525	16.4652	0.287373	2	16.4614	60.9698	315	5.49779	9.74004		6.87947	0
36929	Tue Mar 28 14:12:22 2017_x000D_	26.1474	58.6434	13.5836	0.237078	2	16.4614	60.9698	315	5.49779	9.96146		6.88332	0
36930	Tue Mar 28 14:12:22 2017_x000D_	26.3493	58.5344	16.4631	0.287335	2	16.4614	60.9698	315	5.49779	10.1834		12.3017	14.7868
36931	Tue Mar 28 14:12:22 2017_x000D_	26.7592	58.5231	16.4655	0.287377	2	16.6989	60.5379	298.871	5.21628	10.2601		6.14938	0
36932	Tue Mar 28 14:12:22 2017_x000D_	26.9641	58.5174	16.4667	0.287398	2	16.6989	60.5379	298.871	5.21628	10.4622		19.44	0
36933	Tue Mar 28 14:12:22 2017_x000D_	27.5723	58.2938	16.4658	0.287382	2	16.6989	60.5379	298.871	5.21628	11.1026		3.06415	0
36934	Tue Mar 28 14:12:22 2017_x000D_	27.6744	58.291	15.7523	0.274929	2	16.6989	60.5379	298.871	5.21628	11.2031		8.7193	75.4384
36935	Tue Mar 28 14:12:22 2017_x000D_	27.8729	58.0787	15.7488	0.274868	2	18.313	58.6097	306.026	5.34115	9.57464		9.21953	0
36936	Tue Mar 28 14:12:22 2017_x000D_	28.1801	58.0702	16.4647	0.287364	2	18.313	58.6097	306.026	5.34115	9.88184		12.6609	0
36937	Tue Mar 28 14:12:22 2017_x000D_	28.5863	57.9557	19.274	0.336396	2	18.313	58.6097	306.026	5.34115	10.2941		0	0
36938	Tue Mar 28 14:12:22 2017_x000D_	28.5863	57.9557	19.274	0.336396	2	18.313	58.6097	306.026	5.34115	10.2941		16.5422	0
36939	Tue Mar 28 14:12:22 2017_x000D_	29.0917	57.7352	25.7701	0.449772	2	18.313	58.6097	306.026	5.34115	10.8141		4.37555	61.0088
36940	Tue Mar 28 14:12:22 2017_x000D_	29.1974	57.8357	34.7826	0.607071	2	19.69	57.1132	316.251	5.51962	9.53481		8.68976	0
36941	Tue Mar 28 14:12:22 2017_x000D_	28.9997	58.0474	51.0218	0.890499	2	19.69	57.1132	316.251	5.51962	9.35645		0.0127279	0
36942	Tue Mar 28 14:12:22 2017_x000D_	29	58.0471	59.0257	1.03019	2	19.69	57.1132	316.251	5.51962	9.35672		6.1738	0
36943	Tue Mar 28 14:12:22 2017_x000D_	29.0062	58.2528	77.0949	1.34556	2	19.69	57.1132	316.251	5.51962	9.38564		3.08223	37.4268
36944	Tue Mar 28 14:12:22 2017_x000D_	29.0091	58.3555	88.8713	1.5511	2	20.6016	56.2615	307.121	5.36028	8.66435		3.11298	0
36945	Tue Mar 28 14:12:22 2017_x000D_	29.0054	58.2518	106.301	1.85529	2	20.6016	56.2615	307.121	5.36028	8.63627		3.05515	0
36946	Tue Mar 28 14:12:23 2017_x000D_	29.1072	58.249	116.661	2.03612	2	20.6016	56.2615	307.121	5.36028	8.73472		3.09758	0
36947	Tue Mar 28 14:12:23 2017_x000D_	29.1039	58.1458	123.414	2.15398	2	20.6016	56.2615	307.121	5.36028	8.7086		8.7448	28.0728
36948	Tue Mar 28 14:12:23 2017_x000D_	28.8926	57.945	136.351	2.37978	2	21.2854	55.6227	309.179	5.39619	7.95378		4.36914	0
36949	Tue Mar 28 14:12:23 2017_x000D_	28.7871	57.8446	140.429	2.45096	2	21.2854	55.6227	309.179	5.39619	7.82383		4.36914	0
36950	Tue Mar 28 14:12:23 2017_x000D_	28.6816	57.7442	144.472	2.52151	2	21.2854	55.6227	309.179	5.39619	7.69445		17.4698	0
36951	Tue Mar 28 14:12:23 2017_x000D_	28.2601	57.3424	149.337	2.60643	2	21.2854	55.6227	309.179	5.39619	7.18358		9.74388	42.3861
36952	Tue Mar 28 14:12:23 2017_x000D_	27.9496	57.2471	148.439	2.59075	2	22.2069	54.5517	315	5.49779	6.3438		22.2651	0
36953	Tue Mar 28 14:12:23 2017_x000D_	27.3226	56.85	148.439	2.59074	2	22.2069	54.5517	315	5.49779	5.60826		11.1334	0
36954	Tue Mar 28 14:12:23 2017_x000D_	27.0091	56.6514	146.835	2.56275	2	22.2069	54.5517	315	5.49779	5.24117		9.74762	0
36955	Tue Mar 28 14:12:23 2017_x000D_	26.6985	56.556	142.691	2.49044	2	22.2069	54.5517	315	5.49779	4.9185		21.9172	0
36956	Tue Mar 28 14:12:23 2017_x000D_	26.1699	56.0517	138.482	2.41697	2	22.2069	54.5517	315	5.49779	4.23738		6.91803	9.35824
36957	Tue Mar 28 14:12:23 2017_x000D_	25.9613	55.9534	136.373	2.38015	2	22.4348	54.3387	306.634	5.35178	3.87859		21.9427	0
36958	Tue Mar 28 14:12:23 2017_x000D_	25.432	55.4486	132.31	2.30925	2	22.4348	54.3387	306.634	5.35178	3.1961		8.78266	0
36959	Tue Mar 28 14:12:23 2017_x000D_	25.2201	55.2466	132.311	2.30926	2	22.4348	54.3387	306.634	5.35178	2.92954		22.4442	0
36960	Tue Mar 28 14:12:23 2017_x000D_	24.7895	54.6348	132.308	2.3092	2	22.4348	54.3387	306.634	5.35178	2.37324		8.79538	118.701
36961	Tue Mar 28 14:12:23 2017_x000D_	24.5773	54.4325	132.308	2.30922	1	26.2026	53.1307	220.018	3.84004	2.08237		17.5992	0
36962	Tue Mar 28 14:12:23 2017_x000D_	24.1527	54.0277	132.31	2.30924	1	26.2026	53.1307	220.018	3.84004	2.23757		8.80386	0
36963	Tue Mar 28 14:12:23 2017_x000D_	23.9403	53.8252	132.311	2.30926	1	26.2026	53.1307	220.018	3.84004	2.3665		11.2388	0
36964	Tue Mar 28 14:12:23 2017_x000D_	23.7246	53.5189	134.258	2.34325	1	26.2026	53.1307	220.018	3.84004	2.50822		6.97624	0
36965	Tue Mar 28 14:12:23 2017_x000D_	23.6152	53.3137	131.996	2.30377	1	26.2026	53.1307	220.018	3.84004	2.59386		19.9428	110.31
36966	Tue Mar 28 14:12:23 2017_x000D_	23.0866	52.9106	134.26	2.34327	2	22.6628	54.1257	308.728	5.38832	1.28689		11.2713	0
36967	Tue Mar 28 14:12:24 2017_x000D_	22.8703	52.6034	132.309	2.30924	2	22.6628	54.1257	308.728	5.38832	1.53638		19.997	0
36968	Tue Mar 28 14:12:24 2017_x000D_	22.4411	52.0934	134.256	2.3432	2	22.6628	54.1257	308.728	5.38832	2.04436		8.83355	0
36969	Tue Mar 28 14:12:24 2017_x000D_	22.228	51.8902	134.256	2.34321	2	22.6628	54.1257	308.728	5.38832	2.27739		22.1082	14.8002
36970	Tue Mar 28 14:12:24 2017_x000D_	21.6947	51.3816	134.402	2.34575	2	22.4251	54.558	301.9	5.26916	3.25929		11.2855	0
36971	Tue Mar 28 14:12:24 2017_x000D_	21.478	51.0741	136.357	2.37987	2	22.4251	54.558	301.9	5.26916	3.61034		8.85052	0
36972	Tue Mar 28 14:12:24 2017_x000D_	21.2645	50.8705	136.357	2.37987	2	22.4251	54.558	301.9	5.26916	3.86583		17.7074	0
36973	Tue Mar 28 14:12:24 2017_x000D_	20.8374	50.4631	136.357	2.37987	2	22.4251	54.558	301.9	5.26916	4.39192		8.859	0
36974	Tue Mar 28 14:12:24 2017_x000D_	20.6237	50.2593	136.357	2.37987	2	22.4251	54.558	304.245	5.31008	4.66089		8.86324	0
36975	Tue Mar 28 14:12:24 2017_x000D_	20.4099	50.0554	136.357	2.37987	2	22.4251	54.558	304.245	5.31008	4.93299		17.735	0
36976	Tue Mar 28 14:12:24 2017_x000D_	19.9821	49.6474	136.357	2.37987	2	22.4251	54.558	304.245	5.31008	5.48473		8.87173	0
36977	Tue Mar 28 14:12:24 2017_x000D_	19.7681	49.4433	136.357	2.37987	2	22.4251	54.558	304.245	5.31008	5.76366		17.7519	9.35824
36978	Tue Mar 28 14:12:24 2017_x000D_	19.3399	49.0349	136.357	2.37987	2	22.653	54.345	322.962	5.63675	6.2589		8.88445	0
36979	Tue Mar 28 14:12:24 2017_x000D_	19.1256	48.8305	136.357	2.37987	2	22.653	54.345	322.962	5.63675	6.54616		13.3193	0
36980	Tue Mar 28 14:12:24 2017_x000D_	18.8043	48.5241	136.357	2.37987	2	22.653	54.345	322.962	5.63675	6.97821		11.317	0
36981	Tue Mar 28 14:12:24 2017_x000D_	18.4859	48.3218	138.457	2.41653	2	22.653	54.345	322.962	5.63675	7.32418		3.14585	0
36982	Tue Mar 28 14:12:24 2017_x000D_	18.4823	48.217	136.357	2.37987	2	22.653	54.345	322.962	5.63675	7.41263		13.332	85.9842
36983	Tue Mar 28 14:12:24 2017_x000D_	18.1607	47.9103	136.357	2.37987	2	22.998	51.4997	318.37	5.55661	6.02356		7.0142	0
36984	Tue Mar 28 14:12:24 2017_x000D_	17.9495	47.81	134.264	2.34335	2	22.998	51.4997	318.37	5.55661	6.2531		15.7636	0
36985	Tue Mar 28 14:12:24 2017_x000D_	17.6235	47.3979	136.357	2.37987	2	22.998	51.4997	318.37	5.55661	6.76092		4.44114	0
36986	Tue Mar 28 14:12:24 2017_x000D_	17.5164	47.2957	136.357	2.37987	2	22.998	51.4997	318.37	5.55661	6.90808		4.46669	46.1315
36987	Tue Mar 28 14:12:24 2017_x000D_	17.4086	47.193	136.357	2.37987	2	23.0663	49.9635	318.37	5.55661	6.29962		11.331	0
36988	Tue Mar 28 14:12:24 2017_x000D_	17.0899	46.9903	134.265	2.34337	2	23.0663	49.9635	318.37	5.55661	6.67512		7.06396	0
36989	Tue Mar 28 14:12:25 2017_x000D_	16.9786	46.7828	136.356	2.37987	2	23.0663	49.9635	318.37	5.55661	6.86855		3.14556	0
36990	Tue Mar 28 14:12:25 2017_x000D_	16.9753	46.678	130.1	2.27067	2	23.0663	49.9635	318.37	5.55661	6.92061		9.43798	59.5979
36991	Tue Mar 28 14:12:25 2017_x000D_	16.9865	46.9924	123.55	2.15636	2	22.9357	47.9812	308.099	5.37734	6.03081		4.45614	0
36992	Tue Mar 28 14:12:25 2017_x000D_	17.0941	47.0948	119.503	2.08572	2	22.9357	47.9812	308.099	5.37734	5.90847		16.0803	0
36993	Tue Mar 28 14:12:25 2017_x000D_	17.2167	47.6166	104.356	1.82136	2	22.9357	47.9812	308.099	5.37734	5.73061		6.29492	0
36994	Tue Mar 28 14:12:25 2017_x000D_	17.2241	47.8263	98.2415	1.71464	2	22.9357	47.9812	308.099	5.37734	5.7137		9.43488	46.5354
36995	Tue Mar 28 14:12:25 2017_x000D_	17.2352	48.1406	85.9951	1.5009	2	22.7856	46.4373	264.724	4.62031	5.80587		3.11205	0
36996	Tue Mar 28 14:12:25 2017_x000D_	17.1315	48.1433	77.2926	1.34901	2	22.7856	46.4373	264.724	4.62031	5.90587		6.96185	0
36997	Tue Mar 28 14:12:25 2017_x000D_	17.2281	47.9323	61.5287	1.07388	2	22.7856	46.4373	264.724	4.62031	5.75507		0	0
36998	Tue Mar 28 14:12:25 2017_x000D_	17.2281	47.9323	61.5287	1.07388	2	22.7856	46.4373	264.724	4.62031	5.75507		4.3827	0
36999	Tue Mar 28 14:12:25 2017_x000D_	17.3281	47.8258	49.0021	0.855247	2	22.7856	46.4373	264.724	4.62031	5.63136		6.97175	47.8201
37000	Tue Mar 28 14:12:25 2017_x000D_	17.4244	47.6143	38.6173	0.673999	2	22.417	44.8865	264.829	4.62214	5.6892		6.94307	0
37001	Tue Mar 28 14:12:25 2017_x000D_	17.6284	47.505	36.2224	0.6322	2	22.417	44.8865	264.829	4.62214	5.45777		8.78919	0
37002	Tue Mar 28 14:12:25 2017_x000D_	17.8286	47.2911	28.159	0.491467	2	22.417	44.8865	264.829	4.62214	5.1803		13.8886	0
37003	Tue Mar 28 14:12:25 2017_x000D_	18.2368	47.0727	28.159	0.491467	2	22.417	44.8865	264.829	4.62214	4.71737		12.8084	26.3959
37004	Tue Mar 28 14:12:25 2017_x000D_	18.6483	46.9589	25.518	0.445373	2	22.456	44.0075	262.737	4.58563	4.81761		20.8235	0
37005	Tue Mar 28 14:12:25 2017_x000D_	19.2603	46.6314	28.1606	0.491495	2	22.456	44.0075	262.737	4.58563	4.13489		11.1961	0
37006	Tue Mar 28 14:12:25 2017_x000D_	19.5645	46.4152	29.5129	0.515097	2	22.456	44.0075	262.737	4.58563	3.76268		13.8752	0
37007	Tue Mar 28 14:12:25 2017_x000D_	19.9723	46.197	29.513	0.515099	2	22.456	44.0075	262.737	4.58563	3.31099		18.0936	132.381
37008	Tue Mar 28 14:12:25 2017_x000D_	20.4803	45.8719	33.6853	0.587919	1	18.1145	43.2181	231.248	4.03604	3.55523		9.8012	0
37009	Tue Mar 28 14:12:25 2017_x000D_	20.7875	45.7607	34.6	0.603884	1	18.1145	43.2181	231.248	4.03604	3.68914		19.8762	0
37010	Tue Mar 28 14:12:26 2017_x000D_	21.2918	45.331	36.2271	0.632281	1	18.1145	43.2181	231.248	4.03604	3.8157		6.92824	0
37011	Tue Mar 28 14:12:26 2017_x000D_	21.4954	45.222	33.6856	0.587924	1	18.1145	43.2181	231.248	4.03604	3.93015		18.0711	0
37012	Tue Mar 28 14:12:26 2017_x000D_	22.0027	44.8972	34.5998	0.60388	1	18.1145	43.2181	231.248	4.03604	4.23527		11.1793	81.4478
37013	Tue Mar 28 14:12:26 2017_x000D_	22.3065	44.6814	36.2279	0.632296	1	20.7664	42.6365	281.348	4.91045	2.55999		17.5654	0
37014	Tue Mar 28 14:12:26 2017_x000D_	22.7068	44.2541	36.2267	0.632275	1	20.7664	42.6365	281.348	4.91045	2.52622		11.1661	0
37015	Tue Mar 28 14:12:26 2017_x000D_	23.0102	44.0385	34.5981	0.60385	1	20.7664	42.6365	281.348	4.91045	2.6458		9.7907	0
37016	Tue Mar 28 14:12:26 2017_x000D_	23.3171	43.9275	33.6847	0.58791	1	20.7664	42.6365	281.348	4.91045	2.8588		18.052	46.8675
37017	Tue Mar 28 14:12:26 2017_x000D_	23.8239	43.6031	34.5994	0.603873	2	21.9077	41.5697	278.464	4.86012	2.79402		8.77838	0
37018	Tue Mar 28 14:12:26 2017_x000D_	24.024	43.3896	34.5986	0.603859	2	21.9077	41.5697	278.464	4.86012	2.79119		11.1703	0
37019	Tue Mar 28 14:12:26 2017_x000D_	24.3275	43.1739	36.2277	0.632292	2	21.9077	41.5697	278.464	4.86012	2.90326		18.0386	0
37020	Tue Mar 28 14:12:26 2017_x000D_	24.8339	42.8497	32.1181	0.560566	2	21.9077	41.5697	278.464	4.86012	3.19391		9.78019	0
37021	Tue Mar 28 14:12:26 2017_x000D_	25.1405	42.7389	36.2291	0.632318	2	21.9077	41.5697	278.464	4.86012	3.43774		19.829	74.961
37022	Tue Mar 28 14:12:26 2017_x000D_	25.6435	42.3101	34.599	0.603866	2	22.456	44.0075	269.308	4.70031	3.61128		9.77353	0
37023	Tue Mar 28 14:12:26 2017_x000D_	25.9499	42.1994	33.685	0.587914	2	22.456	44.0075	269.308	4.70031	3.93403		13.1549	0
37024	Tue Mar 28 14:12:26 2017_x000D_	26.2497	41.8794	34.5989	0.603865	2	22.456	44.0075	269.308	4.70031	4.34982		20.7215	0
37025	Tue Mar 28 14:12:26 2017_x000D_	26.8587	41.5535	32.1177	0.56056	2	22.456	44.0075	269.308	4.70031	5.04042		8.7699	9.23309
37026	Tue Mar 28 14:12:26 2017_x000D_	27.0586	41.3402	32.1167	0.560542	2	22.6647	44.2337	266.888	4.65807	5.26105		19.5204	0
37027	Tue Mar 28 14:12:26 2017_x000D_	27.6706	41.1192	32.1187	0.560577	2	22.6647	44.2337	266.888	4.65807	5.89569		8.76361	0
37028	Tue Mar 28 14:12:26 2017_x000D_	27.8703	40.906	32.1176	0.560558	2	22.6647	44.2337	266.888	4.65807	6.17834		8.7658	0
37029	Tue Mar 28 14:12:26 2017_x000D_	28.07	40.6927	32.1166	0.560541	2	22.6647	44.2337	266.888	4.65807	6.46188		19.5061	9.37096
37030	Tue Mar 28 14:12:26 2017_x000D_	28.6816	40.472	32.1185	0.560574	2	22.8929	44.0204	302.532	5.28018	6.78971		8.76361	0
37031	Tue Mar 28 14:12:27 2017_x000D_	28.8813	40.2588	32.1175	0.560556	2	22.8929	44.0204	302.532	5.28018	7.07182		6.89736	0
37032	Tue Mar 28 14:12:27 2017_x000D_	29.084	40.1503	29.5011	0.514891	2	22.8929	44.0204	302.532	5.28018	7.30119		15.4518	0
37033	Tue Mar 28 14:12:27 2017_x000D_	29.4864	39.8288	32.1169	0.560545	2	22.8929	44.0204	302.532	5.28018	7.81305		6.172	61.1199
37034	Tue Mar 28 14:12:27 2017_x000D_	29.6921	39.8251	32.1184	0.560571	2	24.272	42.5208	307.701	5.3704	6.05345		13.7892	0
37035	Tue Mar 28 14:12:27 2017_x000D_	30.0974	39.6083	32.1188	0.560579	2	24.272	42.5208	307.701	5.3704	6.51291		8.75937	0
37036	Tue Mar 28 14:12:27 2017_x000D_	30.297	39.3952	32.1178	0.560561	2	24.272	42.5208	307.701	5.3704	6.78749		13.7811	0
37037	Tue Mar 28 14:12:27 2017_x000D_	30.7021	39.1786	32.1182	0.560569	2	24.272	42.5208	307.701	5.3704	7.24683		8.75732	0
37038	Tue Mar 28 14:12:27 2017_x000D_	30.9016	38.9655	32.1172	0.560551	2	24.272	42.5208	307.701	5.3704	7.52275		6.16595	56.2407
37039	Tue Mar 28 14:12:27 2017_x000D_	31.1071	38.9619	32.1187	0.560576	2	25.6416	41.2407	327.544	5.71672	5.92154		8.75294	0
37040	Tue Mar 28 14:12:27 2017_x000D_	31.3066	38.749	32.1176	0.560558	2	25.6416	41.2407	327.544	5.71672	6.18876		3.08453	0
37041	Tue Mar 28 14:12:27 2017_x000D_	31.4094	38.7471	33.687	0.587949	2	25.6416	41.2407	327.544	5.71672	6.28375		17.9779	0
37042	Tue Mar 28 14:12:27 2017_x000D_	31.9141	38.424	38.0098	0.663397	2	25.6416	41.2407	327.544	5.71672	6.8759		6.9723	33.0966
37043	Tue Mar 28 14:12:27 2017_x000D_	32.0111	38.2128	44.7298	0.780683	2	26.5448	40.6072	323.366	5.6438	5.96771		7.01708	0
37044	Tue Mar 28 14:12:27 2017_x000D_	32.1202	38.4197	64.0548	1.11797	2	26.5448	40.6072	323.366	5.6438	5.98918		3.13029	0
37045	Tue Mar 28 14:12:27 2017_x000D_	32.1232	38.524	70.6695	1.23342	2	26.5448	40.6072	323.366	5.6438	5.95468		3.12421	0
37046	Tue Mar 28 14:12:27 2017_x000D_	32.1261	38.6281	82.8068	1.44525	2	26.5448	40.6072	323.366	5.6438	5.9218		6.2631	33.099
37047	Tue Mar 28 14:12:27 2017_x000D_	32.1315	38.8368	100.411	1.7525	2	27.4481	39.9737	323.196	5.64083	4.81942		4.37054	0
37048	Tue Mar 28 14:12:27 2017_x000D_	32.2308	38.7302	109.663	1.91398	2	27.4481	39.9737	323.196	5.64083	4.94171		0.0108167	0
37049	Tue Mar 28 14:12:27 2017_x000D_	32.2305	38.73	115.072	2.00839	2	27.4481	39.9737	323.196	5.64083	4.94147		6.27332	0
37050	Tue Mar 28 14:12:27 2017_x000D_	32.2237	38.521	135.755	2.36938	2	27.4481	39.9737	323.196	5.64083	4.99166		3.08464	0
37051	Tue Mar 28 14:12:27 2017_x000D_	32.1209	38.5231	142.043	2.47911	2	27.4481	39.9737	323.196	5.64083	4.89278		3.12738	234.52
37052	Tue Mar 28 14:12:27 2017_x000D_	32.1178	38.4189	152.776	2.66644	1	33.3651	34.8649	308.144	5.37812	3.76652		12.757	0
37053	Tue Mar 28 14:12:28 2017_x000D_	31.7038	38.3218	163.207	2.84851	1	33.3651	34.8649	308.144	5.37812	3.83537		23.6373	0
37054	Tue Mar 28 14:12:28 2017_x000D_	30.9759	38.0202	165.225	2.88372	1	33.3651	34.8649	308.144	5.37812	3.9578		15.7875	0
37055	Tue Mar 28 14:12:28 2017_x000D_	30.4585	37.9241	163.207	2.84849	1	33.3651	34.8649	308.144	5.37812	4.21984		16.741	14.5921
37056	Tue Mar 28 14:12:28 2017_x000D_	29.938	37.7229	156.731	2.73547	1	32.9383	34.6316	14.4459	0.252128	4.30789		23.7003	0
37057	Tue Mar 28 14:12:28 2017_x000D_	29.2082	37.4204	152.792	2.66672	1	32.9383	34.6316	14.4459	0.252128	4.65737		15.6612	0
37058	Tue Mar 28 14:12:28 2017_x000D_	28.7867	37.1124	150.225	2.62191	1	32.9383	34.6316	14.4459	0.252128	4.83634		9.83382	0
37059	Tue Mar 28 14:12:28 2017_x000D_	28.4745	37.0125	146.202	2.5517	1	32.9383	34.6316	14.4459	0.252128	5.05907		26.9588	52.6188
37060	Tue Mar 28 14:12:28 2017_x000D_	27.7369	36.4992	142.083	2.47981	1	31.4492	33.7048	71.4892	1.24772	4.64649		15.6859	0
37061	Tue Mar 28 14:12:28 2017_x000D_	27.3146	36.1909	144.468	2.52144	1	31.4492	33.7048	71.4892	1.24772	4.82448		24.5633	0
37062	Tue Mar 28 14:12:28 2017_x000D_	26.6788	35.675	142.083	2.47981	1	31.4492	33.7048	71.4892	1.24772	5.16124		9.87279	0
37063	Tue Mar 28 14:12:28 2017_x000D_	26.3653	35.5749	146.201	2.55169	1	31.4492	33.7048	71.4892	1.24772	5.41695		24.5895	0
37064	Tue Mar 28 14:12:28 2017_x000D_	25.7287	35.0586	148.684	2.59502	1	31.4492	33.7048	71.4892	1.24772	5.87851		8.92742	136.647
37065	Tue Mar 28 14:12:28 2017_x000D_	25.5153	34.8512	148.681	2.59498	2	30.1581	38.0729	332.757	5.8077	5.6511		11.3475	0
37066	Tue Mar 28 14:12:28 2017_x000D_	25.198	34.6453	150.211	2.62168	2	30.1581	38.0729	332.757	5.8077	6.02918		11.34	0
37067	Tue Mar 28 14:12:28 2017_x000D_	24.881	34.4394	148.68	2.59496	2	30.1581	38.0729	332.757	5.8077	6.40704		18.3436	0
37068	Tue Mar 28 14:12:28 2017_x000D_	24.3529	34.1312	152.766	2.66627	2	30.1581	38.0729	332.757	5.8077	7.01693		16.8959	14.7674
37069	Tue Mar 28 14:12:28 2017_x000D_	23.8276	33.9281	154.096	2.68948	2	30.6048	37.8661	310.109	5.41242	7.83826		9.89736	0
37070	Tue Mar 28 14:12:28 2017_x000D_	23.5134	33.8275	155.457	2.71324	2	30.6048	37.8661	310.109	5.41242	8.16077		17.9166	0
37071	Tue Mar 28 14:12:28 2017_x000D_	23.0848	33.4116	155.45	2.71312	2	30.6048	37.8661	310.109	5.41242	8.74031		9.35197	0
37072	Tue Mar 28 14:12:28 2017_x000D_	22.7731	33.4161	156.691	2.73477	2	30.6048	37.8661	310.109	5.41242	9.00766		11.3775	100.177
37073	Tue Mar 28 14:12:28 2017_x000D_	22.455	33.2096	155.453	2.71317	2	31.1909	34.5787	267.387	4.66679	8.84253		16.9426	0
37074	Tue Mar 28 14:12:29 2017_x000D_	21.9283	33.0058	156.689	2.73474	2	31.1909	34.5787	267.387	4.66679	9.3952		11.3908	0
37075	Tue Mar 28 14:12:29 2017_x000D_	21.6098	32.7991	155.452	2.71315	2	31.1909	34.5787	267.387	4.66679	9.74497		11.4108	0
37076	Tue Mar 28 14:12:29 2017_x000D_	21.2907	32.5921	156.685	2.73467	2	31.1909	34.5787	267.387	4.66679	10.0976		16.9532	0
37077	Tue Mar 28 14:12:29 2017_x000D_	20.7637	32.3881	155.451	2.71314	2	31.1909	34.5787	267.387	4.66679	10.6548		14.1244	66.3451
37078	Tue Mar 28 14:12:29 2017_x000D_	20.3402	32.1824	155.451	2.71313	2	31.0719	32.3704	264.665	4.61927	10.7333		16.9911	0
37079	Tue Mar 28 14:12:29 2017_x000D_	19.812	31.978	156.686	2.73468	2	31.0719	32.3704	264.665	4.61927	11.2667		9.95234	0
37080	Tue Mar 28 14:12:29 2017_x000D_	19.4961	31.8767	158.264	2.76223	2	31.0719	32.3704	264.665	4.61927	11.5863		15.8846	0
37081	Tue Mar 28 14:12:29 2017_x000D_	19.0683	31.5647	155.45	2.71311	2	31.0719	32.3704	264.665	4.61927	12.0306		9.39684	53.2244
37082	Tue Mar 28 14:12:29 2017_x000D_	18.7551	31.5689	156.687	2.73471	2	30.933	30.6017	264.523	4.6168	12.2162		7.07499	0
37083	Tue Mar 28 14:12:29 2017_x000D_	18.5429	31.466	159.389	2.78187	2	30.933	30.6017	264.523	4.6168	12.4202		9.97692	0
37084	Tue Mar 28 14:12:29 2017_x000D_	18.2263	31.3642	155.456	2.71322	2	30.933	30.6017	264.523	4.6168	12.7296		14.17	0
37085	Tue Mar 28 14:12:29 2017_x000D_	17.8014	31.1579	155.455	2.71321	2	30.933	30.6017	264.523	4.6168	13.1434		9.0274	58.7407
37086	Tue Mar 28 14:12:29 2017_x000D_	17.5852	30.9486	155.452	2.71315	2	30.1383	28.8122	236.351	4.1251	12.7336		17.0529	0
37087	Tue Mar 28 14:12:29 2017_x000D_	17.0551	30.7434	156.684	2.73465	2	30.1383	28.8122	236.351	4.1251	13.225		6.27356	0
37088	Tue Mar 28 14:12:29 2017_x000D_	16.846	30.7462	156.687	2.73471	2	30.1383	28.8122	236.351	4.1251	13.4323		11.4724	0
37089	Tue Mar 28 14:12:29 2017_x000D_	16.5251	30.5382	155.454	2.71319	2	30.1383	28.8122	236.351	4.1251	13.7222		11.4924	0
37090	Tue Mar 28 14:12:29 2017_x000D_	16.2036	30.3299	156.683	2.73463	2	30.1383	28.8122	236.351	4.1251	14.0171		11.4832	92.5594
37091	Tue Mar 28 14:12:29 2017_x000D_	15.8824	30.1217	155.45	2.71312	2	28.0507	26.5404	225	3.92699	12.6844		3.14724	0
37092	Tue Mar 28 14:12:29 2017_x000D_	15.7775	30.123	156.682	2.73461	2	28.0507	26.5404	225	3.92699	12.7854		6.28552	0
37093	Tue Mar 28 14:12:29 2017_x000D_	15.568	30.1257	156.685	2.73467	2	28.0507	26.5404	225	3.92699	12.9874		14.2182	0
37094	Tue Mar 28 14:12:29 2017_x000D_	15.1418	29.9184	148.724	2.59572	2	28.0507	26.5404	225	3.92699	13.3436		4.52747	60.3412
37095	Tue Mar 28 14:12:30 2017_x000D_	15.0334	29.8134	144.539	2.52268	2	26.5786	25.1698	202.968	3.54247	12.4441		3.1705	0
37096	Tue Mar 28 14:12:30 2017_x000D_	15.0376	29.919	125.724	2.1943	2	26.5786	25.1698	202.968	3.54247	12.48		3.19473	0
37097	Tue Mar 28 14:12:30 2017_x000D_	15.042	30.0254	113.909	1.98808	2	26.5786	25.1698	202.968	3.54247	12.5168		3.19126	0
37098	Tue Mar 28 14:12:30 2017_x000D_	15.046	30.1317	107.221	1.87136	2	26.5786	25.1698	202.968	3.54247	12.5547		3.2036	47.1885
37099	Tue Mar 28 14:12:30 2017_x000D_	15.0503	30.2384	89.0244	1.55377	2	25.305	24.2467	223.749	3.90516	11.8768		3.13841	0
37100	Tue Mar 28 14:12:30 2017_x000D_	14.9457	30.2401	80.2247	1.40019	2	25.305	24.2467	223.749	3.90516	11.9681		4.4206	0
37101	Tue Mar 28 14:12:30 2017_x000D_	15.0468	30.1329	70.865	1.23683	2	25.305	24.2467	223.749	3.90516	11.827		3.17016	0
37102	Tue Mar 28 14:12:30 2017_x000D_	15.0429	30.0273	55.7056	0.972247	2	25.305	24.2467	223.749	3.90516	11.7782		3.18215	32.7359
37103	Tue Mar 28 14:12:30 2017_x000D_	15.039	29.9213	48.956	0.854443	2	24.459	23.5575	223.906	3.90789	11.3681		8.83775	0
37104	Tue Mar 28 14:12:30 2017_x000D_	15.2405	29.7064	31.8924	0.556628	2	24.459	23.5575	223.906	3.90789	11.0811		3.13528	0
37105	Tue Mar 28 14:12:30 2017_x000D_	15.345	29.705	25.2169	0.440117	2	24.459	23.5575	223.906	3.90789	10.9935		11.2586	0
37106	Tue Mar 28 14:12:30 2017_x000D_	15.6514	29.4883	12.8405	0.224109	2	24.459	23.5575	223.906	3.90789	10.6183		12.571	0
37107	Tue Mar 28 14:12:30 2017_x000D_	16.0704	29.483	12.8426	0.224146	2	24.459	23.5575	223.906	3.90789	10.2704		29.6528	29.2761
37108	Tue Mar 28 14:12:30 2017_x000D_	17.0019	29.1524	16.5626	0.289072	2	23.603	23.0889	210.899	3.68088	8.96329		15.6852	0
37109	Tue Mar 28 14:12:30 2017_x000D_	17.5247	29.1459	15.7659	0.275167	2	23.603	23.0889	210.899	3.68088	8.58097		12.8821	0
37110	Tue Mar 28 14:12:30 2017_x000D_	17.9394	29.0345	18.6184	0.324953	2	23.603	23.0889	210.899	3.68088	8.21137		13.9501	0
37111	Tue Mar 28 14:12:30 2017_x000D_	18.3504	28.817	18.6168	0.324925	2	23.603	23.0889	210.899	3.68088	7.7718		22.7263	27.8182
37112	Tue Mar 28 14:12:30 2017_x000D_	19.0749	28.5957	25.2272	0.440298	2	22.9755	22.4062	212.02	3.70045	7.31605		13.9381	0
37113	Tue Mar 28 14:12:30 2017_x000D_	19.4855	28.3783	25.2269	0.440292	2	22.9755	22.4062	212.02	3.70045	6.91709		16.7881	0
37114	Tue Mar 28 14:12:30 2017_x000D_	20.0006	28.1596	31.9091	0.556919	2	22.9755	22.4062	212.02	3.70045	6.47701		11.2433	0
37115	Tue Mar 28 14:12:30 2017_x000D_	20.3068	27.9435	33.4904	0.584517	2	22.9755	22.4062	212.02	3.70045	6.14684		18.1598	6.62752
37116	Tue Mar 28 14:12:30 2017_x000D_	20.8178	27.619	34.4145	0.600647	2	22.9853	22.1855	248.531	4.33768	5.84987		11.2391	0
37117	Tue Mar 28 14:12:31 2017_x000D_	21.1239	27.403	36.0604	0.629373	2	22.9853	22.1855	248.531	4.33768	5.5396		8.83762	0
37118	Tue Mar 28 14:12:31 2017_x000D_	21.3255	27.1882	36.0598	0.629362	2	22.9853	22.1855	248.531	4.33768	5.27086		15.5845	0
37119	Tue Mar 28 14:12:31 2017_x000D_	21.7322	26.865	38.4824	0.671645	2	22.9853	22.1855	248.531	4.33768	4.84438		6.95562	0
37120	Tue Mar 28 14:12:31 2017_x000D_	21.9371	26.7565	36.0599	0.629364	2	22.9853	22.1855	248.531	4.33768	4.68964		15.5822	87.9699
37121	Tue Mar 28 14:12:31 2017_x000D_	22.3437	26.4333	38.4829	0.671653	2	25.8609	21.6115	266.795	4.65645	5.96829		11.2283	0
37122	Tue Mar 28 14:12:31 2017_x000D_	22.6495	26.2175	40.3182	0.703686	2	25.8609	21.6115	266.795	4.65645	5.61501		8.83119	0
37123	Tue Mar 28 14:12:31 2017_x000D_	22.851	26.0029	40.3179	0.70368	2	25.8609	21.6115	266.795	4.65645	5.3239		17.6624	0
37124	Tue Mar 28 14:12:31 2017_x000D_	23.254	25.5737	40.3173	0.70367	2	25.8609	21.6115	266.795	4.65645	4.74288		6.94891	98.8453
37125	Tue Mar 28 14:12:31 2017_x000D_	23.4587	25.4653	37.8501	0.660608	2	29.1536	21.4927	266.795	4.65645	6.94359		13.2436	0
37126	Tue Mar 28 14:12:31 2017_x000D_	23.7609	25.1435	38.4816	0.67163	2	29.1536	21.4927	266.795	4.65645	6.51226		13.8991	0
37127	Tue Mar 28 14:12:31 2017_x000D_	24.1704	24.9268	38.4824	0.671645	2	29.1536	21.4927	266.795	4.65645	6.05189		6.94486	0
37128	Tue Mar 28 14:12:31 2017_x000D_	24.375	24.8185	36.0584	0.629338	2	29.1536	21.4927	266.795	4.65645	5.82202		17.6539	124.834
37129	Tue Mar 28 14:12:31 2017_x000D_	24.7778	24.3895	36.0571	0.629316	2	33.3	21.8427	266.795	4.65645	8.89461		6.24032	0
37130	Tue Mar 28 14:12:31 2017_x000D_	24.9858	24.3874	36.0585	0.62934	2	33.3	21.8427	266.795	4.65645	8.69491		17.6476	0
37131	Tue Mar 28 14:12:31 2017_x000D_	25.3884	23.9585	36.0573	0.629318	2	33.3	21.8427	266.795	4.65645	8.18963		0	0
37132	Tue Mar 28 14:12:31 2017_x000D_	25.3884	23.9585	36.0573	0.629318	2	33.3	21.8427	266.795	4.65645	8.18963		13.8883	98.4445
37133	Tue Mar 28 14:12:31 2017_x000D_	25.7976	23.742	36.058	0.629331	2	36.5799	21.9446	277.113	4.83653	10.9311		8.82271	0
37134	Tue Mar 28 14:12:31 2017_x000D_	25.9989	23.5276	36.0574	0.62932	2	36.5799	21.9446	277.113	4.83653	10.6988		0	0
37135	Tue Mar 28 14:12:31 2017_x000D_	25.9989	23.5276	36.0574	0.62932	2	36.5799	21.9446	277.113	4.83653	10.6988		8.82065	0
37136	Tue Mar 28 14:12:31 2017_x000D_	26.2001	23.3132	36.0567	0.629309	2	36.5799	21.9446	277.113	4.83653	10.4696		6.23429	0
37137	Tue Mar 28 14:12:31 2017_x000D_	26.4079	23.3112	36.0581	0.629333	2	36.5799	21.9446	277.113	4.83653	10.2634		8.81847	125.534
37138	Tue Mar 28 14:12:32 2017_x000D_	26.6091	23.0969	36.0575	0.629322	2	40.7527	21.6325	291.986	5.09613	14.2192		11.2175	0
37139	Tue Mar 28 14:12:32 2017_x000D_	26.9146	22.8813	46.8076	0.816947	2	40.7527	21.6325	291.986	5.09613	13.8943		3.18736	0
37140	Tue Mar 28 14:12:32 2017_x000D_	26.9115	22.7751	48.9706	0.854698	2	40.7527	21.6325	291.986	5.09613	13.8883		4.49958	0
37141	Tue Mar 28 14:12:32 2017_x000D_	27.0187	22.88	58.2931	1.01741	2	40.7527	21.6325	291.986	5.09613	13.7905		3.11107	118.966
37142	Tue Mar 28 14:12:32 2017_x000D_	26.915	22.8807	64.1259	1.11921	2	44.7054	21.3137	296.771	5.17963	17.8593		4.41676	0
37143	Tue Mar 28 14:12:32 2017_x000D_	27.0157	22.7733	68.0667	1.18799	2	44.7054	21.3137	296.771	5.17963	17.7498		8.82517	0
37144	Tue Mar 28 14:12:32 2017_x000D_	27.2168	22.5586	79.422	1.38618	2	44.7054	21.3137	296.771	5.17963	17.5329		3.19953	0
37145	Tue Mar 28 14:12:32 2017_x000D_	27.2135	22.452	85.8395	1.49818	2	44.7054	21.3137	296.771	5.17963	17.5289		12.7651	105.905
37146	Tue Mar 28 14:12:32 2017_x000D_	27.2004	22.0267	97.5779	1.70305	2	48.2199	20.9814	296.771	5.17963	21.0455		7.03879	0
37147	Tue Mar 28 14:12:32 2017_x000D_	27.2977	21.8132	100.455	1.75327	2	48.2199	20.9814	296.771	5.17963	20.9387		10.1343	0
37148	Tue Mar 28 14:12:32 2017_x000D_	27.184	21.4951	109.632	1.91343	2	48.2199	20.9814	296.771	5.17963	21.0422		10.1276	0
37149	Tue Mar 28 14:12:32 2017_x000D_	27.0704	21.1772	113.452	1.98011	2	48.2199	20.9814	296.771	5.17963	21.1504		10.1391	0
37150	Tue Mar 28 14:12:32 2017_x000D_	26.9565	20.859	122.778	2.14288	2	48.2199	20.9814	296.771	5.17963	21.2638		7.17209	26.2117
37151	Tue Mar 28 14:12:32 2017_x000D_	26.846	20.647	125.207	2.18527	2	49.0932	21.0086	296.771	5.17963	22.2501		13.5366	0
37152	Tue Mar 28 14:12:32 2017_x000D_	26.5244	20.3305	129.245	2.25575	2	49.0932	21.0086	296.771	5.17963	22.579		9.02859	0
37153	Tue Mar 28 14:12:32 2017_x000D_	26.31	20.1193	129.246	2.25577	2	49.0932	21.0086	296.771	5.17963	22.8005		16.021	0
37154	Tue Mar 28 14:12:32 2017_x000D_	25.9848	19.6957	131.44	2.29407	2	49.0932	21.0086	296.771	5.17963	23.1457		11.5557	78.9978
37155	Tue Mar 28 14:12:32 2017_x000D_	25.767	19.378	133.353	2.32746	2	51.7228	20.8698	296.771	5.17963	25.9986		20.5167	0
37156	Tue Mar 28 14:12:32 2017_x000D_	25.3343	18.8484	135.421	2.36355	2	51.7228	20.8698	296.771	5.17963	26.4658		11.5847	0
37157	Tue Mar 28 14:12:32 2017_x000D_	25.1161	18.5298	133.35	2.32739	2	51.7228	20.8698	296.771	5.17963	26.7094		20.4508	0
37158	Tue Mar 28 14:12:32 2017_x000D_	24.5816	18.1067	135.421	2.36355	2	51.7228	20.8698	296.771	5.17963	27.2815		9.0604	39.9593
37159	Tue Mar 28 14:12:32 2017_x000D_	24.3665	17.8947	135.421	2.36355	2	53.0426	20.6901	316.272	5.51999	28.812		9.06678	0
37160	Tue Mar 28 14:12:33 2017_x000D_	24.1512	17.6826	135.421	2.36355	2	53.0426	20.6901	316.272	5.51999	29.0475		11.4907	0
37161	Tue Mar 28 14:12:33 2017_x000D_	23.8318	17.4712	133.357	2.32752	2	53.0426	20.6901	316.272	5.51999	29.3876		20.5866	0
37162	Tue Mar 28 14:12:33 2017_x000D_	23.3975	16.9399	135.421	2.36355	2	53.0426	20.6901	316.272	5.51999	29.8814		9.08161	0
37163	Tue Mar 28 14:12:33 2017_x000D_	23.1819	16.7274	135.421	2.36355	2	53.0426	20.6901	316.272	5.51999	30.1225		20.5163	26.1937
37164	Tue Mar 28 14:12:33 2017_x000D_	22.6458	16.3028	137.492	2.39969	2	53.9153	20.7173	316.272	5.51999	31.5796		9.09223	0
37165	Tue Mar 28 14:12:33 2017_x000D_	22.4299	16.0901	137.492	2.39969	2	53.9153	20.7173	316.272	5.51999	31.8236		18.1929	0
37166	Tue Mar 28 14:12:33 2017_x000D_	21.9979	15.6645	137.491	2.39967	2	53.9153	20.7173	316.272	5.51999	32.3149		9.10496	0
37167	Tue Mar 28 14:12:33 2017_x000D_	21.7817	15.4515	137.491	2.39966	2	53.9153	20.7173	316.272	5.51999	32.5622		18.2142	130.01
37168	Tue Mar 28 14:12:33 2017_x000D_	21.3492	15.0254	137.49	2.39965	2	57.9262	19.0762	340.522	5.94323	36.8006		9.11131	0
37169	Tue Mar 28 14:12:33 2017_x000D_	21.1329	14.8122	137.489	2.39964	2	57.9262	19.0762	340.522	5.94323	37.0396		9.11769	0
37170	Tue Mar 28 14:12:33 2017_x000D_	20.9164	14.5989	137.489	2.39964	2	57.9262	19.0762	340.522	5.94323	37.2796		18.2417	0
37171	Tue Mar 28 14:12:33 2017_x000D_	20.4833	14.1721	137.488	2.39962	2	57.9262	19.0762	340.522	5.94323	37.7627		6.29107	77.1386
37172	Tue Mar 28 14:12:33 2017_x000D_	20.2736	14.1731	137.493	2.39971	2	60.3676	18.2693	335.736	5.8597	40.3027		13.3489	0
37173	Tue Mar 28 14:12:33 2017_x000D_	20.1544	13.7444	139.4	2.43298	2	60.3676	18.2693	335.736	5.8597	40.467		11.5714	0
37174	Tue Mar 28 14:12:33 2017_x000D_	19.8329	13.5313	137.487	2.3996	2	60.3676	18.2693	335.736	5.8597	40.8107		18.2778	0
37175	Tue Mar 28 14:12:33 2017_x000D_	19.3989	13.1037	137.486	2.39959	2	60.3676	18.2693	335.736	5.8597	41.2931		3.14404	0
37176	Tue Mar 28 14:12:33 2017_x000D_	19.2941	13.1042	135.427	2.36364	2	60.3676	18.2693	335.736	5.8597	41.397		7.26357	50.2426
37177	Tue Mar 28 14:12:33 2017_x000D_	19.1818	12.8897	137.486	2.39958	2	61.9259	17.6557	343.9	6.00219	43.009		9.14739	0
37178	Tue Mar 28 14:12:33 2017_x000D_	18.9646	12.6757	137.486	2.39958	2	61.9259	17.6557	343.9	6.00219	43.249		11.6088	0
37179	Tue Mar 28 14:12:33 2017_x000D_	18.642	12.462	139.4	2.43299	2	61.9259	17.6557	343.9	6.00219	43.5944		7.16571	0
37180	Tue Mar 28 14:12:33 2017_x000D_	18.4282	12.3555	141.601	2.4714	2	61.9259	17.6557	343.9	6.00219	43.8194		11.7047	50.2399
37181	Tue Mar 28 14:12:34 2017_x000D_	18.2073	12.0339	143.948	2.51236	2	63.4841	17.0421	340.102	5.9359	45.5529		10.0978	0
37182	Tue Mar 28 14:12:34 2017_x000D_	17.8879	11.9277	148.117	2.58513	2	63.4841	17.0421	340.102	5.9359	45.8821		11.7149	0
37183	Tue Mar 28 14:12:34 2017_x000D_	17.6664	11.6061	158.748	2.77068	2	63.4841	17.0421	340.102	5.9359	46.139		3.15905	0
37184	Tue Mar 28 14:12:34 2017_x000D_	17.5611	11.6067	165.257	2.88428	2	63.4841	17.0421	340.102	5.9359	46.2435		0.03	38.5674
37185	Tue Mar 28 14:12:34 2017_x000D_	17.5617	11.6075	183.289	3.19899	2	64.6063	16.4149	352.75	6.15664	47.2896		3.22361	0
37186	Tue Mar 28 14:12:34 2017_x000D_	17.5583	11.5001	192.427	3.35848	2	64.6063	16.4149	352.75	6.15664	47.304		0.00848528	0
37187	Tue Mar 28 14:12:34 2017_x000D_	17.5585	11.5003	198.262	3.46032	2	64.6063	16.4149	352.75	6.15664	47.3038		0.015	0
37188	Tue Mar 28 14:12:34 2017_x000D_	17.559	11.5003	206.227	3.59934	2	64.6063	16.4149	352.75	6.15664	47.3033		3.23525	27.1072
37189	Tue Mar 28 14:12:34 2017_x000D_	17.556	11.3925	222.521	3.88372	2	65.489	16.2218	339.508	5.92553	48.1757		3.22113	0
37190	Tue Mar 28 14:12:34 2017_x000D_	17.5599	11.4998	232.807	4.06325	2	65.489	16.2218	339.508	5.92553	48.1611		6.98417	0
37191	Tue Mar 28 14:12:34 2017_x000D_	17.3534	11.6073	251.933	4.39706	2	65.489	16.2218	339.508	5.92553	48.3563		3.22671	0
37192	Tue Mar 28 14:12:34 2017_x000D_	17.3569	11.7148	256.627	4.47898	2	65.489	16.2218	339.508	5.92553	48.3427		7.08673	0
37193	Tue Mar 28 14:12:34 2017_x000D_	17.2586	11.9296	-88.0656	-1.53703	2	65.489	16.2218	339.508	5.92553	48.421		6.45352	20.8232
37194	Tue Mar 28 14:12:34 2017_x000D_	17.2657	12.1446	-82.4995	-1.43989	2	66.1537	16.0219	342.968	5.98592	49.0415		3.22661	0
37195	Tue Mar 28 14:12:34 2017_x000D_	17.2691	12.2521	-76.5071	-1.3353	2	66.1537	16.0219	342.968	5.98592	49.0297		19.7151	0
37196	Tue Mar 28 14:12:34 2017_x000D_	17.396	12.8969	-73.7447	-1.28709	2	66.1537	16.0219	342.968	5.98592	48.8577		10.2734	0
37197	Tue Mar 28 14:12:34 2017_x000D_	17.512	13.2191	-70.1796	-1.22486	2	66.1537	16.0219	342.968	5.98592	48.7224		22.8859	23.8681
37198	Tue Mar 28 14:12:34 2017_x000D_	17.6426	13.9707	-73.7429	-1.28706	2	66.8291	15.6014	352.75	6.15664	49.2135		10.2687	0
37199	Tue Mar 28 14:12:34 2017_x000D_	17.7587	14.2927	-75.8871	-1.32448	2	66.8291	15.6014	352.75	6.15664	49.0878		23.588	0
37200	Tue Mar 28 14:12:34 2017_x000D_	17.9941	15.0429	-76.5086	-1.33533	2	66.8291	15.6014	352.75	6.15664	48.8382		7.25699	0
37201	Tue Mar 28 14:12:34 2017_x000D_	18.1065	15.2571	-79.339	-1.38473	2	66.8291	15.6014	352.75	6.15664	48.7238		12.8802	14.7674
37202	Tue Mar 28 14:12:35 2017_x000D_	18.1209	15.6862	-79.3373	-1.3847	2	67.2758	15.3946	346.987	6.05607	49.1558		7.25028	0
37203	Tue Mar 28 14:12:35 2017_x000D_	18.2332	15.9002	-82.2206	-1.43502	2	67.2758	15.3946	346.987	6.05607	49.0452		19.3068	0
37204	Tue Mar 28 14:12:35 2017_x000D_	18.2547	16.5434	-82.219	-1.43499	2	67.2758	15.3946	346.987	6.05607	49.0346		12.8683	0
37205	Tue Mar 28 14:12:35 2017_x000D_	18.2691	16.9721	-82.2179	-1.43497	2	67.2758	15.3946	346.987	6.05607	49.0321		19.6262	92.288
37206	Tue Mar 28 14:12:35 2017_x000D_	18.3954	17.614	-79.335	-1.38466	2	70.3048	15.9318	13.5629	0.236716	51.9366		6.42653	0
37207	Tue Mar 28 14:12:35 2017_x000D_	18.4025	17.8281	-79.3341	-1.38464	2	70.3048	15.9318	13.5629	0.236716	51.9369		19.6186	0
37208	Tue Mar 28 14:12:35 2017_x000D_	18.529	18.4697	-82.2193	-1.435	2	70.3048	15.9318	13.5629	0.236716	51.838		12.8472	0
37209	Tue Mar 28 14:12:35 2017_x000D_	18.5433	18.8977	-82.2182	-1.43498	2	70.3048	15.9318	13.5629	0.236716	51.8464		19.5927	0
37210	Tue Mar 28 14:12:35 2017_x000D_	18.6694	19.5385	-79.3327	-1.38462	2	70.3048	15.9318	13.5629	0.236716	51.7612		6.41754	67.0007
37211	Tue Mar 28 14:12:35 2017_x000D_	18.6765	19.7523	-79.3319	-1.3846	2	72.2109	17.0957	25.8756	0.451614	53.6003		13.294	0
37212	Tue Mar 28 14:12:35 2017_x000D_	18.7957	20.1791	-82.2201	-1.43501	2	72.2109	17.0957	25.8756	0.451614	53.5041		19.5686	0
37213	Tue Mar 28 14:12:35 2017_x000D_	18.9217	20.8191	-79.333	-1.38462	2	72.2109	17.0957	25.8756	0.451614	53.4191		12.8201	0
37214	Tue Mar 28 14:12:35 2017_x000D_	18.9359	21.2462	-79.3313	-1.38459	2	72.2109	17.0957	25.8756	0.451614	53.4364		20.3698	66.9673
37215	Tue Mar 28 14:12:35 2017_x000D_	19.1666	21.8848	-79.3342	-1.38464	2	74.116	18.2591	26.0639	0.4549	55.0689		12.808	0
37216	Tue Mar 28 14:12:35 2017_x000D_	19.1807	22.3115	-79.3325	-1.38461	2	74.116	18.2591	26.0639	0.4549	55.0846		12.8051	0
37217	Tue Mar 28 14:12:35 2017_x000D_	19.1949	22.7381	-79.3307	-1.38458	2	74.116	18.2591	26.0639	0.4549	55.1034		20.3385	0
37218	Tue Mar 28 14:12:35 2017_x000D_	19.4253	23.3757	-79.3336	-1.38463	2	74.116	18.2591	26.0639	0.4549	54.9295		6.39645	27.6416
37219	Tue Mar 28 14:12:35 2017_x000D_	19.4323	23.5888	-79.3327	-1.38462	2	74.7362	18.9405	26.5132	0.462743	55.4989		12.793	0
37220	Tue Mar 28 14:12:35 2017_x000D_	19.4464	24.015	-79.331	-1.38459	2	74.7362	18.9405	26.5132	0.462743	55.5222		20.3111	0
37221	Tue Mar 28 14:12:35 2017_x000D_	19.6766	24.6517	-79.3339	-1.38464	2	74.7362	18.9405	26.5132	0.462743	55.355		6.39055	0
37222	Tue Mar 28 14:12:35 2017_x000D_	19.6837	24.8646	-79.333	-1.38462	2	74.7362	18.9405	26.5132	0.462743	55.3703		19.1624	0
37223	Tue Mar 28 14:12:35 2017_x000D_	19.7047	25.503	-79.3305	-1.38458	2	74.7362	18.9405	26.5132	0.462743	55.4214		7.17133	46.0558
37224	Tue Mar 28 14:12:36 2017_x000D_	19.8161	25.7145	-76.4888	-1.33498	2	75.7696	20.0758	0	0	56.2369		19.475	0
37225	Tue Mar 28 14:12:36 2017_x000D_	19.9417	26.3514	-79.3324	-1.38461	2	75.7696	20.0758	0	0	56.1795		7.16462	0
37226	Tue Mar 28 14:12:36 2017_x000D_	20.053	26.5627	-76.4897	-1.335	2	75.7696	20.0758	0	0	56.093		19.4591	0
37227	Tue Mar 28 14:12:36 2017_x000D_	20.1784	27.1991	-79.3344	-1.38465	2	75.7696	20.0758	0	0	56.0457		9.55719	152.315
37228	Tue Mar 28 14:12:36 2017_x000D_	20.1889	27.5175	-79.7648	-1.39216	2	75.2998	25.1312	0	0	55.1625		10.1247	0
37229	Tue Mar 28 14:12:36 2017_x000D_	20.3036	27.8349	-76.4882	-1.33497	2	75.2998	25.1312	0	0	55.0626		6.37236	0
37230	Tue Mar 28 14:12:36 2017_x000D_	20.3105	28.0472	-76.487	-1.33495	2	75.2998	25.1312	0	0	55.0666		13.1864	0
37231	Tue Mar 28 14:12:36 2017_x000D_	20.4289	28.4705	-79.3347	-1.38465	2	75.2998	25.1312	0	0	54.9724		6.36936	99.4187
37232	Tue Mar 28 14:12:36 2017_x000D_	20.4358	28.6827	-79.3339	-1.38464	2	74.9181	28.4231	25.0822	0.437768	54.4829		12.7328	0
37233	Tue Mar 28 14:12:36 2017_x000D_	20.4497	29.1069	-79.3322	-1.38461	2	74.9181	28.4231	25.0822	0.437768	54.4727		9.01651	0
37234	Tue Mar 28 14:12:36 2017_x000D_	20.6652	29.3164	-79.3367	-1.38469	2	74.9181	28.4231	25.0822	0.437768	54.2603		6.36337	0
37235	Tue Mar 28 14:12:36 2017_x000D_	20.6721	29.5284	-79.3358	-1.38467	2	74.9181	28.4231	25.0822	0.437768	54.2573		6.36337	0
37236	Tue Mar 28 14:12:36 2017_x000D_	20.679	29.7404	-79.335	-1.38466	2	74.9181	28.4231	25.0822	0.437768	54.2551		6.36037	135.051
37237	Tue Mar 28 14:12:36 2017_x000D_	20.6859	29.9523	-79.3342	-1.38464	2	73.8299	32.7913	49.6442	0.866454	53.2198		6.35418	0
37238	Tue Mar 28 14:12:36 2017_x000D_	20.6926	30.164	-73.6967	-1.28625	2	73.8299	32.7913	49.6442	0.866454	53.2022		13.1568	0
37239	Tue Mar 28 14:12:36 2017_x000D_	20.8102	30.5865	-63.5005	-1.10829	2	73.8299	32.7913	49.6442	0.866454	53.0655		3.15024	0
37240	Tue Mar 28 14:12:36 2017_x000D_	20.7052	30.5878	-48.1616	-0.840579	2	73.8299	32.7913	49.6442	0.866454	53.1704		3.16695	166.374
37241	Tue Mar 28 14:12:36 2017_x000D_	20.7015	30.4823	-37.9325	-0.662047	2	72.9054	38.2595	93.1121	1.62511	52.78		9.96194	0
37242	Tue Mar 28 14:12:36 2017_x000D_	20.3852	30.3812	-20.6693	-0.360747	2	72.9054	38.2595	93.1121	1.62511	53.1078		4.51241	0
37243	Tue Mar 28 14:12:36 2017_x000D_	20.4929	30.4862	-11.276	-0.196804	2	72.9054	38.2595	93.1121	1.62511	52.9858		0.025807	0
37244	Tue Mar 28 14:12:36 2017_x000D_	20.4934	30.4869	6.88	0.120079	2	72.9054	38.2595	93.1121	1.62511	52.9852		3.12621	86.8847
37245	Tue Mar 28 14:12:37 2017_x000D_	20.5976	30.4857	12.2983	0.214645	2	72.3294	41.0978	92.6125	1.61639	52.8091		6.26752	0
37246	Tue Mar 28 14:12:37 2017_x000D_	20.8065	30.483	19.5997	0.342079	2	72.3294	41.0978	92.6125	1.61639	52.605		3.13224	0
37247	Tue Mar 28 14:12:37 2017_x000D_	20.9109	30.4817	26.5425	0.463253	2	72.3294	41.0978	92.6125	1.61639	52.503		13.2519	0
37248	Tue Mar 28 14:12:37 2017_x000D_	21.2134	30.1598	36.0865	0.629828	2	72.3294	41.0978	92.6125	1.61639	52.2732		6.95702	147.663
37249	Tue Mar 28 14:12:37 2017_x000D_	21.4183	30.0512	38.5054	0.672045	2	71.2219	45.8937	100.5	1.75405	52.2626		22.4429	0
37250	Tue Mar 28 14:12:37 2017_x000D_	22.0292	29.6194	38.5058	0.672052	2	71.2219	45.8937	100.5	1.75405	51.8148		13.2415	0
37251	Tue Mar 28 14:12:37 2017_x000D_	22.3313	29.2976	37.8742	0.66103	2	71.2219	45.8937	100.5	1.75405	51.6306		25.0592	0
37252	Tue Mar 28 14:12:37 2017_x000D_	23.0458	28.8649	36.0869	0.629835	2	71.2219	45.8937	100.5	1.75405	51.0971		8.82271	0
37253	Tue Mar 28 14:12:37 2017_x000D_	23.2471	28.6505	36.0862	0.629824	2	71.2219	45.8937	100.5	1.75405	50.9795		15.5578	107.422
37254	Tue Mar 28 14:12:37 2017_x000D_	23.6529	28.3276	33.5185	0.585008	2	70.3973	49.3782	93.8537	1.63806	51.2656		18.1113	0
37255	Tue Mar 28 14:12:37 2017_x000D_	24.1623	28.0036	29.3	0.511382	2	70.3973	49.3782	93.8537	1.63806	50.9367		8.82065	0
37256	Tue Mar 28 14:12:37 2017_x000D_	24.3635	27.7892	29.2987	0.511358	2	70.3973	49.3782	93.8537	1.63806	50.8448		12.8021	0
37257	Tue Mar 28 14:12:37 2017_x000D_	24.7756	27.6784	26.5291	0.463021	2	70.3973	49.3782	93.8537	1.63806	50.5195		20.8215	94.4597
37258	Tue Mar 28 14:12:37 2017_x000D_	25.3888	27.3533	29.3006	0.511391	2	69.5949	52.4229	98.7735	1.72392	50.8199		20.8121	0
37259	Tue Mar 28 14:12:37 2017_x000D_	26.0017	27.0283	26.5285	0.46301	2	69.5949	52.4229	98.7735	1.72392	50.4505		9.80274	0
37260	Tue Mar 28 14:12:37 2017_x000D_	26.3096	26.9189	27.9319	0.487504	2	69.5949	52.4229	98.7735	1.72392	50.2401		8.80793	0
37261	Tue Mar 28 14:12:37 2017_x000D_	26.5105	26.7048	27.9304	0.487477	2	69.5949	52.4229	98.7735	1.72392	50.1766		16.6963	121.737
37262	Tue Mar 28 14:12:37 2017_x000D_	27.0227	26.4871	29.3012	0.511403	2	66.4273	54.9592	143.66	2.50734	48.6146		6.93285	0
37263	Tue Mar 28 14:12:37 2017_x000D_	27.2269	26.3789	31.9413	0.557481	2	66.4273	54.9592	143.66	2.50734	48.5129		11.1903	0
37264	Tue Mar 28 14:12:37 2017_x000D_	27.5315	26.1636	33.5229	0.585085	2	66.4273	54.9592	143.66	2.50734	48.3949		18.0772	0
37265	Tue Mar 28 14:12:37 2017_x000D_	28.04	25.8403	34.4471	0.601215	2	66.4273	54.9592	143.66	2.50734	48.1819		11.1861	0
37266	Tue Mar 28 14:12:38 2017_x000D_	28.3445	25.6251	36.0926	0.629935	2	66.4273	54.9592	143.66	2.50734	48.0707		15.517	144.557
37267	Tue Mar 28 14:12:38 2017_x000D_	28.7492	25.303	33.5223	0.585074	2	62.1854	57.245	156.317	2.72824	46.2414		13.847	0
37268	Tue Mar 28 14:12:38 2017_x000D_	29.157	25.0868	33.5229	0.585084	2	62.1854	57.245	156.317	2.72824	46.098		8.80164	0
37269	Tue Mar 28 14:12:38 2017_x000D_	29.3577	24.8728	33.522	0.58507	2	62.1854	57.245	156.317	2.72824	46.1044		19.5627	0
37270	Tue Mar 28 14:12:38 2017_x000D_	29.9722	24.6546	33.5241	0.585105	2	62.1854	57.245	156.317	2.72824	45.8238		11.1669	141.368
37271	Tue Mar 28 14:12:38 2017_x000D_	30.2762	24.4398	31.9409	0.557473	2	57.5723	58.2066	180	3.14159	43.4197		8.7974	0
37272	Tue Mar 28 14:12:38 2017_x000D_	30.4768	24.2259	31.9398	0.557455	2	57.5723	58.2066	180	3.14159	43.4609		22.3355	0
37273	Tue Mar 28 14:12:38 2017_x000D_	31.0848	23.7962	31.9392	0.557444	2	57.5723	58.2066	180	3.14159	43.4242		11.1711	0
37274	Tue Mar 28 14:12:38 2017_x000D_	31.3889	23.5813	33.5226	0.58508	2	57.5723	58.2066	180	3.14159	43.4106		18.0356	183.309
37275	Tue Mar 28 14:12:38 2017_x000D_	31.8962	23.2587	34.4478	0.601227	2	51.4676	58.4684	180	3.14159	40.2835		12.7305	0
37276	Tue Mar 28 14:12:38 2017_x000D_	32.3061	23.1489	31.9406	0.557468	2	51.4676	58.4684	180	3.14159	40.1825		19.851	0
37277	Tue Mar 28 14:12:38 2017_x000D_	32.8104	22.7205	33.5235	0.585095	2	51.4676	58.4684	180	3.14159	40.3237		11.1512	0
37278	Tue Mar 28 14:12:38 2017_x000D_	33.1139	22.5059	31.9389	0.557439	2	51.4676	58.4684	180	3.14159	40.3752		22.3048	172.529
37279	Tue Mar 28 14:12:38 2017_x000D_	33.721	22.0767	31.9383	0.557429	2	46.1242	56.342	205.536	3.58728	36.4411		11.1544	0
37280	Tue Mar 28 14:12:38 2017_x000D_	34.0247	21.8622	33.5229	0.585085	2	46.1242	56.342	205.536	3.58728	36.5411		9.74382	0
37281	Tue Mar 28 14:12:38 2017_x000D_	34.3308	21.7536	29.2927	0.511254	2	46.1242	56.342	205.536	3.58728	36.5437		20.6965	0
37282	Tue Mar 28 14:12:38 2017_x000D_	34.9404	21.4306	31.9396	0.557452	2	46.1242	56.342	205.536	3.58728	36.659		8.78249	0
37283	Tue Mar 28 14:12:38 2017_x000D_	35.1407	21.2171	31.9386	0.557434	2	46.1242	56.342	205.536	3.58728	36.8021		13.7919	147.232
37284	Tue Mar 28 14:12:38 2017_x000D_	35.5469	21.0018	31.9391	0.557442	2	42.5778	52.9495	249.573	4.35587	32.7122		18.004	0
37285	Tue Mar 28 14:12:38 2017_x000D_	36.0534	20.6799	36.0989	0.630044	2	42.5778	52.9495	249.573	4.35587	32.9226		8.78044	0
37286	Tue Mar 28 14:12:38 2017_x000D_	36.2536	20.4664	36.0983	0.630034	2	42.5778	52.9495	249.573	4.35587	33.093		22.2665	0
37287	Tue Mar 28 14:12:38 2017_x000D_	36.8597	20.038	36.0984	0.630036	2	42.5778	52.9495	249.573	4.35587	33.4045		9.72385	166.534
37288	Tue Mar 28 14:12:39 2017_x000D_	37.1652	19.9297	31.9383	0.557428	2	40.4158	47.8367	251.82	4.3951	28.0957		8.77401	0
37289	Tue Mar 28 14:12:39 2017_x000D_	37.3653	19.7164	31.9373	0.55741	2	40.4158	47.8367	251.82	4.3951	28.2853		16.5747	0
37290	Tue Mar 28 14:12:39 2017_x000D_	37.8739	19.5006	33.5249	0.58512	2	40.4158	47.8367	251.82	4.3951	28.4499		11.1212	0
37291	Tue Mar 28 14:12:39 2017_x000D_	38.1766	19.2866	31.9382	0.557426	2	40.4158	47.8367	251.82	4.3951	28.6378		17.5417	132.63
37292	Tue Mar 28 14:12:39 2017_x000D_	38.5766	18.8601	31.9361	0.557389	2	39.0826	43.6215	257.93	4.50173	24.7666		6.16216	0
37293	Tue Mar 28 14:12:39 2017_x000D_	38.782	18.8586	31.9375	0.557415	2	39.0826	43.6215	257.93	4.50173	24.7647		15.4397	0
37294	Tue Mar 28 14:12:39 2017_x000D_	39.1846	18.538	29.286	0.511137	2	39.0826	43.6215	257.93	4.50173	25.0837		6.88044	0
37295	Tue Mar 28 14:12:39 2017_x000D_	39.3873	18.4307	31.937	0.557405	2	39.0826	43.6215	257.93	4.50173	25.1926		6.87514	0
37296	Tue Mar 28 14:12:39 2017_x000D_	39.5898	18.3234	29.2862	0.51114	2	39.0826	43.6215	257.93	4.50173	25.3032		6.88044	135.442
37297	Tue Mar 28 14:12:39 2017_x000D_	39.7925	18.2161	31.9374	0.557413	2	38.1944	39.195	263.377	4.5968	21.0397		8.76771	0
37298	Tue Mar 28 14:12:39 2017_x000D_	39.9924	18.0029	31.9363	0.557394	2	38.1944	39.195	263.377	4.5968	21.2682		6.15614	0
37299	Tue Mar 28 14:12:39 2017_x000D_	40.1976	18.0015	31.9378	0.55742	2	38.1944	39.195	263.377	4.5968	21.288		11.103	0
37300	Tue Mar 28 14:12:39 2017_x000D_	40.4997	17.7877	25.2157	0.440097	2	38.1944	39.195	263.377	4.5968	21.5311		4.37654	165.15
37301	Tue Mar 28 14:12:39 2017_x000D_	40.5994	17.6812	21.342	0.372488	2	38.229	33.6901	277.566	4.84445	16.1834		9.72251	0
37302	Tue Mar 28 14:12:39 2017_x000D_	40.2937	17.7888	6.29297	0.109833	2	38.229	33.6901	277.566	4.84445	16.0348		3.07504	0
37303	Tue Mar 28 14:12:39 2017_x000D_	40.1912	17.7893	0.388898	0.00678754	2	38.229	33.6901	277.566	4.84445	16.0214		12.7928	0
37304	Tue Mar 28 14:12:39 2017_x000D_	39.7776	17.6855	-14.7353	-0.257179	2	38.229	33.6901	277.566	4.84445	16.0793		3.07502	0
37305	Tue Mar 28 14:12:39 2017_x000D_	39.6751	17.6859	-21.3337	-0.372343	2	38.229	33.6901	277.566	4.84445	16.0694		3.19319	114.398
37306	Tue Mar 28 14:12:39 2017_x000D_	39.6722	17.5795	-29.1826	-0.509333	2	39.0561	29.9676	278.119	4.85409	12.4034		4.46542	0
37307	Tue Mar 28 14:12:39 2017_x000D_	39.7779	17.6843	-40.9577	-0.714846	2	39.0561	29.9676	278.119	4.85409	12.3045		3.08415	0
37308	Tue Mar 28 14:12:39 2017_x000D_	39.8807	17.6833	-46.9145	-0.818813	2	39.0561	29.9676	278.119	4.85409	12.3119		4.46538	0
37309	Tue Mar 28 14:12:40 2017_x000D_	39.9861	17.7884	-50.7571	-0.885879	2	39.0561	29.9676	278.119	4.85409	12.2147		4.476	149.705
37310	Tue Mar 28 14:12:40 2017_x000D_	40.0919	17.8936	-59.1455	-1.03228	2	40.3714	25.1539	275.79	4.81344	7.26568		10.0762	0
37311	Tue Mar 28 14:12:40 2017_x000D_	40.2029	18.2106	-68.0533	-1.18775	2	40.3714	25.1539	275.79	4.81344	6.94534		4.46114	0
37312	Tue Mar 28 14:12:40 2017_x000D_	40.3082	18.3156	-71.6488	-1.25051	2	40.3714	25.1539	275.79	4.81344	6.83859		7.11101	0
37313	Tue Mar 28 14:12:40 2017_x000D_	40.4162	18.5266	-74.333	-1.29736	2	40.3714	25.1539	275.79	4.81344	6.62745		12.6969	379.737
37314	Tue Mar 28 14:12:40 2017_x000D_	40.4267	18.9497	-74.33	-1.2973	1	42.0455	12.6072	294.612	5.14195	6.54582		19.3324	0
37315	Tue Mar 28 14:12:40 2017_x000D_	40.5448	19.5832	-71.6436	-1.25042	1	42.0455	12.6072	294.612	5.14195	7.13559		8.90955	0
37316	Tue Mar 28 14:12:40 2017_x000D_	40.755	19.793	-71.6476	-1.25049	1	42.0455	12.6072	294.612	5.14195	7.30076		19.3171	0
37317	Tue Mar 28 14:12:40 2017_x000D_	40.873	20.426	-69.0379	-1.20494	1	42.0455	12.6072	294.612	5.14195	7.90622		11.4101	0
37318	Tue Mar 28 14:12:40 2017_x000D_	41.0857	20.7413	-68.0494	-1.18769	1	42.0455	12.6072	294.612	5.14195	8.19053		20.0675	47.3701
37319	Tue Mar 28 14:12:40 2017_x000D_	41.306	21.3729	-68.0484	-1.18767	1	42.8587	13.9607	229.822	4.01116	7.57308		6.33192	0
37320	Tue Mar 28 14:12:40 2017_x000D_	41.3112	21.5839	-68.0461	-1.18763	1	42.8587	13.9607	229.822	4.01116	7.77868		24.1216	0
37321	Tue Mar 28 14:12:40 2017_x000D_	41.6363	22.3193	-71.6488	-1.25051	1	42.8587	13.9607	229.822	4.01116	8.44751		7.06803	0
37322	Tue Mar 28 14:12:40 2017_x000D_	41.7435	22.5291	-69.0398	-1.20497	1	42.8587	13.9607	229.822	4.01116	8.64067		10.0258	54.4769
37323	Tue Mar 28 14:12:40 2017_x000D_	41.8537	22.8446	-70.7707	-1.23518	1	43.214	15.7415	159.262	2.77964	7.23218		10.001	0
37324	Tue Mar 28 14:12:40 2017_x000D_	41.9634	23.1594	-69.0392	-1.20496	1	43.214	15.7415	159.262	2.77964	7.52258		20.0134	0
37325	Tue Mar 28 14:12:40 2017_x000D_	42.1831	23.7893	-69.0386	-1.20495	1	43.214	15.7415	159.262	2.77964	8.11356		14.1214	0
37326	Tue Mar 28 14:12:40 2017_x000D_	42.3976	24.2083	-69.0401	-1.20498	1	43.214	15.7415	159.262	2.77964	8.50607		19.9878	83.4026
37327	Tue Mar 28 14:12:40 2017_x000D_	42.617	24.8374	-69.0395	-1.20497	1	43.9651	18.4182	122.255	2.13375	6.55923		9.99052	0
37328	Tue Mar 28 14:12:40 2017_x000D_	42.7265	25.1519	-65.4159	-1.14172	1	43.9651	18.4182	122.255	2.13375	6.84667		18.3547	0
37329	Tue Mar 28 14:12:40 2017_x000D_	43.0453	25.6741	-69.0426	-1.20502	1	43.9651	18.4182	122.255	2.13375	7.31397		9.46475	0
37330	Tue Mar 28 14:12:40 2017_x000D_	43.0529	25.9895	-68.0451	-1.18761	1	43.9651	18.4182	122.255	2.13375	7.62605		11.3211	78.7105
37331	Tue Mar 28 14:12:41 2017_x000D_	43.2643	26.3021	-69.042	-1.20501	2	41.3427	18.3361	275.79	4.81344	8.19449		22.9655	0
37332	Tue Mar 28 14:12:41 2017_x000D_	43.4857	27.0349	-68.0454	-1.18762	2	41.3427	18.3361	275.79	4.81344	8.95888		9.44061	0
37333	Tue Mar 28 14:12:41 2017_x000D_	43.4931	27.3495	-69.037	-1.20492	2	41.3427	18.3361	275.79	4.81344	9.26637		21.0943	0
37334	Tue Mar 28 14:12:41 2017_x000D_	43.8137	27.9753	-71.6574	-1.25066	2	41.3427	18.3361	275.79	4.81344	9.95088		9.95356	0
37335	Tue Mar 28 14:12:41 2017_x000D_	43.9229	28.2886	-68.0434	-1.18758	2	41.3427	18.3361	275.79	4.81344	10.2815		19.8976	6.63106
37336	Tue Mar 28 14:12:41 2017_x000D_	44.1412	28.9149	-68.0424	-1.18756	2	41.3529	18.1153	282.399	4.92879	11.1537		12.9721	0
37337	Tue Mar 28 14:12:41 2017_x000D_	44.253	29.3326	-70.7746	-1.23525	2	41.3529	18.1153	282.399	4.92879	11.5861		7.01306	0
37338	Tue Mar 28 14:12:41 2017_x000D_	44.3595	29.5407	-68.0415	-1.18755	2	41.3529	18.1153	282.399	4.92879	11.8144		22.8678	0
37339	Tue Mar 28 14:12:41 2017_x000D_	44.5799	30.2704	-69.0361	-1.20491	2	41.3529	18.1153	282.399	4.92879	12.5762		9.9394	13.2591
37340	Tue Mar 28 14:12:41 2017_x000D_	44.6891	30.5832	-70.7746	-1.23525	2	41.3733	17.6738	275.938	4.81602	13.3284		9.91562	0
37341	Tue Mar 28 14:12:41 2017_x000D_	44.7979	30.8953	-69.0355	-1.2049	2	41.3733	17.6738	275.938	4.81602	13.6578		21.0058	0
37342	Tue Mar 28 14:12:41 2017_x000D_	45.1173	31.5184	-71.661	-1.25072	2	41.3733	17.6738	275.938	4.81602	14.3419		12.5404	0
37343	Tue Mar 28 14:12:41 2017_x000D_	45.127	31.9363	-71.6574	-1.25066	2	41.3733	17.6738	275.938	4.81602	14.7482		16.8681	20.8603
37344	Tue Mar 28 14:12:41 2017_x000D_	45.3421	32.4558	-70.7746	-1.23525	2	42.0392	17.4736	309.005	5.39315	15.342		9.89381	0
37345	Tue Mar 28 14:12:41 2017_x000D_	45.4507	32.7672	-69.0336	-1.20486	2	42.0392	17.4736	309.005	5.39315	15.6695		16.852	0
37346	Tue Mar 28 14:12:41 2017_x000D_	45.6656	33.2862	-68.0356	-1.18744	2	42.0392	17.4736	309.005	5.39315	16.2231		9.8948	0
37347	Tue Mar 28 14:12:41 2017_x000D_	45.7743	33.5976	-71.6601	-1.25071	2	42.0392	17.4736	309.005	5.39315	16.551		9.89283	0
37348	Tue Mar 28 14:12:41 2017_x000D_	45.8828	33.909	-68.0346	-1.18743	2	42.0392	17.4736	309.005	5.39315	16.8789		13.9511	52.4779
37349	Tue Mar 28 14:12:41 2017_x000D_	46.095	34.3228	-68.0359	-1.18745	2	43.7876	17.5285	332.759	5.80773	16.9521		9.37742	0
37350	Tue Mar 28 14:12:41 2017_x000D_	46.1021	34.6353	-69.0318	-1.20483	2	43.7876	17.5285	332.759	5.80773	17.2627		16.8141	0
37351	Tue Mar 28 14:12:41 2017_x000D_	46.3166	35.1531	-68.0326	-1.18739	2	43.7876	17.5285	332.759	5.80773	17.8051		4.36575	0
37352	Tue Mar 28 14:12:42 2017_x000D_	46.4201	35.2554	-66.4904	-1.16048	2	43.7876	17.5285	332.759	5.80773	17.9213		4.3827	35.1842
37353	Tue Mar 28 14:12:42 2017_x000D_	46.5239	35.3582	-68.0362	-1.18746	2	44.8596	18.0042	13.8241	0.241276	17.4336		12.8722	0
37354	Tue Mar 28 14:12:42 2017_x000D_	46.6344	35.7728	-65.388	-1.14124	2	44.8596	18.0042	13.8241	0.241276	17.857		6.24759	0
37355	Tue Mar 28 14:12:42 2017_x000D_	46.6391	35.981	-65.3854	-1.14119	2	44.8596	18.0042	13.8241	0.241276	18.0647		18.1217	0
37356	Tue Mar 28 14:12:42 2017_x000D_	46.9543	36.4963	-61.5389	-1.07406	2	44.8596	18.0042	13.8241	0.241276	18.6104		0	20.6615
37357	Tue Mar 28 14:12:42 2017_x000D_	46.9543	36.4963	-61.5389	-1.07406	2	45.5047	18.2454	12.8873	0.224926	18.3084		13.9027	0
37358	Tue Mar 28 14:12:42 2017_x000D_	47.1653	36.9089	-48.7217	-0.850355	2	45.5047	18.2454	12.8873	0.224926	18.7372		11.0589	0
37359	Tue Mar 28 14:12:42 2017_x000D_	47.4728	37.1122	-34.1874	-0.596683	2	45.5047	18.2454	12.8873	0.224926	18.9692		6.95673	0
37360	Tue Mar 28 14:12:42 2017_x000D_	47.5785	37.3186	-27.5203	-0.480319	2	45.5047	18.2454	12.8873	0.224926	19.1856		12.5314	33.3457
37361	Tue Mar 28 14:12:42 2017_x000D_	47.9847	37.416	-16.9886	-0.296507	2	46.5866	18.5003	9.32136	0.162688	18.9673		4.36782	0
37362	Tue Mar 28 14:12:42 2017_x000D_	48.088	37.5186	-7.78448	-0.135865	2	46.5866	18.5003	9.32136	0.162688	19.0775		6.06676	0
37363	Tue Mar 28 14:12:42 2017_x000D_	48.2902	37.5154	-1.96475	-0.0342914	2	46.5866	18.5003	9.32136	0.162688	19.0913		12.5007	0
37364	Tue Mar 28 14:12:42 2017_x000D_	48.692	37.405	6.8521	0.119592	2	46.5866	18.5003	9.32136	0.162688	19.0216		6.82642	0
37365	Tue Mar 28 14:12:42 2017_x000D_	48.8962	37.5054	9.75784	0.170306	2	46.5866	18.5003	9.32136	0.162688	19.1449		12.4858	20.6559
37366	Tue Mar 28 14:12:42 2017_x000D_	49.2974	37.3947	6.85375	0.119621	2	47.2315	18.7415	7.25039	0.126543	18.7673		24.2015	0
37367	Tue Mar 28 14:12:42 2017_x000D_	50.104	37.3809	6.85603	0.11966	2	47.2315	18.7415	7.25039	0.126543	18.8594		12.4742	0
37368	Tue Mar 28 14:12:42 2017_x000D_	50.5048	37.2702	3.9204	0.0684239	2	47.2315	18.7415	7.25039	0.126543	18.8156		24.3614	0
37369	Tue Mar 28 14:12:42 2017_x000D_	51.3083	37.1527	0.969095	0.0169139	2	47.2315	18.7415	7.25039	0.126543	18.8572		6.03986	41.8273
37370	Tue Mar 28 14:12:42 2017_x000D_	51.5096	37.1493	0.969135	0.0169146	2	48.2821	19.6581	22.3132	0.389438	17.7865		24.1474	0
37371	Tue Mar 28 14:12:42 2017_x000D_	52.3144	37.1357	0.96908	0.0169136	2	48.2821	19.6581	22.3132	0.389438	17.9367		12.0677	0
37372	Tue Mar 28 14:12:42 2017_x000D_	52.7166	37.1289	0.969105	0.0169141	2	48.2821	19.6581	22.3132	0.389438	18.0248		6.03086	0
37373	Tue Mar 28 14:12:43 2017_x000D_	52.9176	37.1255	0.969146	0.0169148	2	48.2821	19.6581	22.3132	0.389438	18.072		24.1145	64.2678
37374	Tue Mar 28 14:12:43 2017_x000D_	53.7213	37.1119	0.969088	0.0169138	2	50.2054	20.6016	15.7532	0.274945	16.8805		6.02486	0
37375	Tue Mar 28 14:12:43 2017_x000D_	53.9221	37.1085	0.969074	0.0169135	2	50.2054	20.6016	15.7532	0.274945	16.9202		18.0686	0
37376	Tue Mar 28 14:12:43 2017_x000D_	54.5243	37.0983	0.969084	0.0169137	2	50.2054	20.6016	15.7532	0.274945	17.0527		12.0377	0
37377	Tue Mar 28 14:12:43 2017_x000D_	54.9255	37.0916	0.969108	0.0169141	2	50.2054	20.6016	15.7532	0.274945	17.1522		9.0223	0
37378	Tue Mar 28 14:12:43 2017_x000D_	55.2262	37.0865	0.969078	0.0169136	2	50.2054	20.6016	15.7532	0.274945	17.2325		21.2925	58.3381
37379	Tue Mar 28 14:12:43 2017_x000D_	55.93	37.1782	3.92842	0.0685638	2	51.9097	21.538	15.7935	0.275649	16.1486		6.00987	0
37380	Tue Mar 28 14:12:43 2017_x000D_	56.1303	37.1748	3.92873	0.0685693	2	51.9097	21.538	15.7935	0.275649	16.1964		21.2573	0
37381	Tue Mar 28 14:12:43 2017_x000D_	56.8294	37.0593	0.969052	0.0169132	2	51.9097	21.538	15.7935	0.275649	16.2823		9.52972	0
37382	Tue Mar 28 14:12:43 2017_x000D_	57.1314	37.1578	3.9302	0.0685949	2	51.9097	21.538	15.7935	0.275649	16.4695		12.0047	35.1211
37383	Tue Mar 28 14:12:43 2017_x000D_	57.5315	37.151	3.93082	0.0686058	2	52.9798	22.0128	14.8313	0.258855	15.8077		19.0329	0
37384	Tue Mar 28 14:12:43 2017_x000D_	58.1277	36.9341	3.92573	0.0685168	2	52.9798	22.0128	14.8313	0.258855	15.7844		11.9927	0
37385	Tue Mar 28 14:12:43 2017_x000D_	58.5274	36.9274	3.92635	0.0685277	2	52.9798	22.0128	14.8313	0.258855	15.9129		17.9846	0
37386	Tue Mar 28 14:12:43 2017_x000D_	59.1268	36.9173	3.92723	0.0685431	2	52.9798	22.0128	14.8313	0.258855	16.1223		8.9803	35.1117
37387	Tue Mar 28 14:12:43 2017_x000D_	59.4261	36.9122	3.7869	0.0660938	2	54.0496	22.4875	8.92614	0.155791	15.3941		8.98925	0
37388	Tue Mar 28 14:12:43 2017_x000D_	59.7257	36.9072	3.92812	0.0685586	2	54.0496	22.4875	8.92614	0.155791	15.4966		18.2267	0
37389	Tue Mar 28 14:12:43 2017_x000D_	60.3226	36.7939	6.87359	0.119967	2	54.0496	22.4875	8.92614	0.155791	15.6213		11.9657	0
37390	Tue Mar 28 14:12:43 2017_x000D_	60.7214	36.7872	6.8747	0.119986	2	54.0496	22.4875	8.92614	0.155791	15.7796		5.98282	46.1575
37391	Tue Mar 28 14:12:43 2017_x000D_	60.9208	36.7839	6.87526	0.119996	2	55.0877	23.6231	54.4945	0.951109	14.3955		21.1453	0
37392	Tue Mar 28 14:12:43 2017_x000D_	61.6162	36.6689	3.78407	0.0660445	2	55.0877	23.6231	54.4945	0.951109	14.5882		8.97125	0
37393	Tue Mar 28 14:12:43 2017_x000D_	61.9152	36.6639	3.92547	0.0685124	2	55.0877	23.6231	54.4945	0.951109	14.72		17.9185	0
37394	Tue Mar 28 14:12:43 2017_x000D_	62.5124	36.6539	3.92635	0.0685277	2	55.0877	23.6231	54.4945	0.951109	14.9976		12.3348	0
37395	Tue Mar 28 14:12:44 2017_x000D_	62.9086	36.544	0.956707	0.0166977	2	55.0877	23.6231	54.4945	0.951109	15.1035		15.2248	85.3283
37396	Tue Mar 28 14:12:44 2017_x000D_	63.4072	36.6386	-1.86709	-0.0325869	2	56.4982	26.093	56.5478	0.986945	12.6073		8.95321	0
37397	Tue Mar 28 14:12:44 2017_x000D_	63.7056	36.6337	-2.00871	-0.0350587	2	56.4982	26.093	56.5478	0.986945	12.7692		11.9267	0
37398	Tue Mar 28 14:12:44 2017_x000D_	64.1031	36.627	-2.00935	-0.0350697	2	56.4982	26.093	56.5478	0.986945	12.9923		12.3151	0
37399	Tue Mar 28 14:12:44 2017_x000D_	64.5021	36.7235	0.962893	0.0168057	2	56.4982	26.093	56.5478	0.986945	13.3068		6.71549	61.7139
37400	Tue Mar 28 14:12:44 2017_x000D_	64.6991	36.6172	3.92962	0.0685848	2	57.5036	27.8877	60.8294	1.06167	11.3128		11.9146	0
37401	Tue Mar 28 14:12:44 2017_x000D_	65.0962	36.6106	3.93024	0.0685956	2	57.5036	27.8877	60.8294	1.06167	11.5645		5.95287	0
37402	Tue Mar 28 14:12:44 2017_x000D_	65.2946	36.6072	3.93055	0.068601	2	57.5036	27.8877	60.8294	1.06167	11.6931		5.95282	0
37403	Tue Mar 28 14:12:44 2017_x000D_	65.493	36.6039	3.9308	0.0686054	2	57.5036	27.8877	60.8294	1.06167	11.8238		14.8672	47.1258
37404	Tue Mar 28 14:12:44 2017_x000D_	65.9885	36.5954	-1.87109	-0.0326568	2	58.3118	29.2347	59.9924	1.04707	10.6354		6.69614	0
37405	Tue Mar 28 14:12:44 2017_x000D_	66.1883	36.6949	-4.68607	-0.0817874	2	58.3118	29.2347	59.9924	1.04707	10.8487		6.20174	0
37406	Tue Mar 28 14:12:44 2017_x000D_	66.1851	36.4882	-22.6763	-0.395777	2	58.3118	29.2347	59.9924	1.04707	10.7052		3.10225	0
37407	Tue Mar 28 14:12:44 2017_x000D_	66.1838	36.3848	-32.9757	-0.575534	2	58.3118	29.2347	59.9924	1.04707	10.6345		5.94068	0
37408	Tue Mar 28 14:12:44 2017_x000D_	65.9858	36.3878	-41.0716	-0.716834	2	58.3118	29.2347	59.9924	1.04707	10.4908		6.87993	50.9401
37409	Tue Mar 28 14:12:44 2017_x000D_	66.0826	36.1799	-59.5884	-1.04001	2	59.3375	30.5879	64.3974	1.12395	8.76167		3.08747	0
37410	Tue Mar 28 14:12:44 2017_x000D_	66.0844	36.2828	-65.9531	-1.1511	2	59.3375	30.5879	64.3974	1.12395	8.82907		3.00025	0
37411	Tue Mar 28 14:12:44 2017_x000D_	66.1844	36.2815	-86.3811	-1.50764	2	59.3375	30.5879	64.3974	1.12395	8.90489		6.18679	0
37412	Tue Mar 28 14:12:44 2017_x000D_	66.1877	36.4877	268.106	4.67934	2	59.3375	30.5879	64.3974	1.12395	9.04062		6.87004	52.7077
37413	Tue Mar 28 14:12:44 2017_x000D_	66.0919	36.6957	254.757	4.44635	2	60.1344	32.1537	70.8414	1.23642	7.49143		9.27703	0
37414	Tue Mar 28 14:12:44 2017_x000D_	66.0965	37.0049	248.805	4.34247	2	60.1344	32.1537	70.8414	1.23642	7.6864		16.5576	0
37415	Tue Mar 28 14:12:44 2017_x000D_	65.906	37.5229	247.707	4.3233	2	60.1344	32.1537	70.8414	1.23642	7.88287		6.85894	0
37416	Tue Mar 28 14:12:45 2017_x000D_	65.81	37.7304	245.17	4.27902	2	60.1344	32.1537	70.8414	1.23642	7.95688		13.7152	280.923
37417	Tue Mar 28 14:12:45 2017_x000D_	65.618	38.1453	245.17	4.27902	1	69.4704	32.8784	36.9367	0.644667	6.52543		11.0114	0
37418	Tue Mar 28 14:12:45 2017_x000D_	65.4245	38.4572	246.359	4.29978	1	69.4704	32.8784	36.9367	0.644667	6.89147		20.5674	0
37419	Tue Mar 28 14:12:45 2017_x000D_	65.1366	39.0794	248.806	4.34249	1	69.4704	32.8784	36.9367	0.644667	7.56533		9.7265	0
37420	Tue Mar 28 14:12:45 2017_x000D_	65.0423	39.3896	250.346	4.36936	1	69.4704	32.8784	36.9367	0.644667	7.87425		16.5358	0
37421	Tue Mar 28 14:12:45 2017_x000D_	64.852	39.9069	251.342	4.38675	1	69.4704	32.8784	36.9367	0.644667	8.41008		12.6895	54.6111
37422	Tue Mar 28 14:12:45 2017_x000D_	64.7593	40.3196	253.961	4.43245	1	68.949	34.6225	70.8754	1.23701	7.07181		16.5319	0
37423	Tue Mar 28 14:12:45 2017_x000D_	64.5691	40.8368	254.762	4.44644	1	68.949	34.6225	70.8754	1.23701	7.6027		9.24412	0
37424	Tue Mar 28 14:12:45 2017_x000D_	64.5739	41.1449	253.96	4.43244	1	68.949	34.6225	70.8754	1.23701	7.85387		9.71215	0
37425	Tue Mar 28 14:12:45 2017_x000D_	64.4796	41.4546	257.341	4.49144	1	68.949	34.6225	70.8754	1.23701	8.16414		19.4292	163.475
37426	Tue Mar 28 14:12:45 2017_x000D_	64.2911	42.0742	257.341	4.49145	2	63.5001	34.6771	328.283	5.72961	7.43927		9.72076	0
37427	Tue Mar 28 14:12:45 2017_x000D_	64.1968	42.3842	253.96	4.43244	2	63.5001	34.6771	328.283	5.72961	7.73853		12.6742	0
37428	Tue Mar 28 14:12:45 2017_x000D_	64.1042	42.7964	256.657	4.47951	2	63.5001	34.6771	328.283	5.72961	8.14174		18.7118	0
37429	Tue Mar 28 14:12:45 2017_x000D_	64.0149	43.4137	253.959	4.43242	2	63.5001	34.6771	328.283	5.72961	8.75175		20.5284	62.2992
37430	Tue Mar 28 14:12:45 2017_x000D_	63.7275	44.0347	256.658	4.47952	2	65.2943	33.6315	340.841	5.9488	10.5205		12.6706	0
37431	Tue Mar 28 14:12:45 2017_x000D_	63.635	44.4468	253.96	4.43244	2	65.2943	33.6315	340.841	5.9488	10.9418		6.1478	0
37432	Tue Mar 28 14:12:45 2017_x000D_	63.6383	44.6517	253.959	4.43243	2	65.2943	33.6315	340.841	5.9488	11.1439		26.1953	0
37433	Tue Mar 28 14:12:45 2017_x000D_	63.3543	45.4774	251.338	4.38668	2	65.2943	33.6315	340.841	5.9488	12.0037		6.83736	41.5709
37434	Tue Mar 28 14:12:45 2017_x000D_	63.2585	45.6842	253.96	4.43244	2	66.6211	33.2318	17.0318	0.29726	12.8984		12.6582	0
37435	Tue Mar 28 14:12:45 2017_x000D_	63.1661	46.0959	251.338	4.38667	2	66.6211	33.2318	17.0318	0.29726	13.32		18.6753	0
37436	Tue Mar 28 14:12:45 2017_x000D_	63.077	46.712	253.959	4.43242	2	66.6211	33.2318	17.0318	0.29726	13.9383		8.57119	0
37437	Tue Mar 28 14:12:46 2017_x000D_	62.8822	46.921	253.961	4.43245	2	66.6211	33.2318	17.0318	0.29726	14.1906		25.2924	0
37438	Tue Mar 28 14:12:46 2017_x000D_	62.6975	47.7436	253.96	4.43244	2	66.6211	33.2318	17.0318	0.29726	15.0329		8.57119	63.9634
37439	Tue Mar 28 14:12:46 2017_x000D_	62.5027	47.9526	253.962	4.43247	2	68.5357	34.17	13.6806	0.238771	15.0452		19.376	0
37440	Tue Mar 28 14:12:46 2017_x000D_	62.3147	48.5705	253.962	4.43247	2	68.5357	34.17	13.6806	0.238771	15.6868		12.2627	0
37441	Tue Mar 28 14:12:46 2017_x000D_	62.3215	48.9792	253.96	4.43244	2	68.5357	34.17	13.6806	0.238771	16.0602		6.83212	0
37442	Tue Mar 28 14:12:46 2017_x000D_	62.2259	49.1859	251.337	4.38665	2	68.5357	34.17	13.6806	0.238771	16.2878		12.6342	41.5775
37443	Tue Mar 28 14:12:46 2017_x000D_	62.1336	49.5968	253.96	4.43244	2	69.5797	35.0815	31.8836	0.556473	16.3137		20.4894	0
37444	Tue Mar 28 14:12:46 2017_x000D_	61.8467	50.2166	251.337	4.38666	2	69.5797	35.0815	31.8836	0.556473	16.9962		9.19332	0
37445	Tue Mar 28 14:12:46 2017_x000D_	61.8519	50.523	250.338	4.36922	2	69.5797	35.0815	31.8836	0.556473	17.2673		23.268	0
37446	Tue Mar 28 14:12:46 2017_x000D_	61.5668	51.2443	253.961	4.43246	2	69.5797	35.0815	31.8836	0.556473	18.04		12.2447	43.5307
37447	Tue Mar 28 14:12:46 2017_x000D_	61.5737	51.6524	253.96	4.43244	2	70.8517	35.7797	33.4464	0.58375	18.3854		20.476	0
37448	Tue Mar 28 14:12:46 2017_x000D_	61.287	52.2718	251.336	4.38664	2	70.8517	35.7797	33.4464	0.58375	19.065		6.82123	0
37449	Tue Mar 28 14:12:46 2017_x000D_	61.1914	52.4781	253.962	4.43247	2	70.8517	35.7797	33.4464	0.58375	19.2914		19.3352	0
37450	Tue Mar 28 14:12:46 2017_x000D_	61.0038	53.0947	253.962	4.43247	2	70.8517	35.7797	33.4464	0.58375	19.9196		12.6117	0
37451	Tue Mar 28 14:12:46 2017_x000D_	60.9118	53.5049	251.335	4.38663	2	70.8517	35.7797	33.4464	0.58375	20.322		6.81724	36.745
37452	Tue Mar 28 14:12:46 2017_x000D_	60.8163	53.7111	253.962	4.43247	2	71.6777	36.6841	29.5643	0.515995	20.1963		19.3257	0
37453	Tue Mar 28 14:12:46 2017_x000D_	60.6288	54.3274	253.962	4.43247	2	71.6777	36.6841	29.5643	0.515995	20.8174		6.1119	0
37454	Tue Mar 28 14:12:46 2017_x000D_	60.6323	54.5311	253.961	4.43246	2	71.6777	36.6841	29.5643	0.515995	20.9885		15.191	0
37455	Tue Mar 28 14:12:46 2017_x000D_	60.3423	54.9462	251.336	4.38664	2	71.6777	36.6841	29.5643	0.515995	21.4941		6.1089	90.5456
37456	Tue Mar 28 14:12:46 2017_x000D_	60.3458	55.1498	251.335	4.38663	2	73.0682	39.3629	59.3462	1.03579	20.2752		13.6332	0
37457	Tue Mar 28 14:12:46 2017_x000D_	60.1549	55.5622	251.336	4.38664	2	73.0682	39.3629	59.3462	1.03579	20.7164		6.1059	0
37458	Tue Mar 28 14:12:46 2017_x000D_	60.1584	55.7657	251.335	4.38663	2	73.0682	39.3629	59.3462	1.03579	20.8738		6.81326	0
37459	Tue Mar 28 14:12:47 2017_x000D_	60.063	55.9718	253.963	4.43249	2	73.0682	39.3629	59.3462	1.03579	21.0948		6.1059	87.4917
37460	Tue Mar 28 14:12:47 2017_x000D_	60.0665	56.1753	253.962	4.43248	2	74.2405	42.0333	74.5809	1.30168	20.0224		13.6278	0
37461	Tue Mar 28 14:12:47 2017_x000D_	59.8756	56.5875	253.963	4.4325	2	74.2405	42.0333	74.5809	1.30168	20.4493		4.27273	0
37462	Tue Mar 28 14:12:47 2017_x000D_	59.7784	56.6916	257.359	4.49176	2	74.2405	42.0333	74.5809	1.30168	20.5917		18.5654	0
37463	Tue Mar 28 14:12:47 2017_x000D_	59.69	57.3041	265.456	4.63309	2	74.2405	42.0333	74.5809	1.30168	21.093		2.97687	0
37464	Tue Mar 28 14:12:47 2017_x000D_	59.5908	57.3065	-86.1919	-1.50433	2	74.2405	42.0333	74.5809	1.30168	21.1633		9.57836	58.2932
37465	Tue Mar 28 14:12:47 2017_x000D_	59.6947	57.6084	-71.8321	-1.25371	2	75.0216	43.8125	61.111	1.06659	20.6214		3.04521	0
37466	Tue Mar 28 14:12:47 2017_x000D_	59.6959	57.7099	-60.4255	-1.05462	2	75.0216	43.8125	61.111	1.06659	20.6885		10.8519	0
37467	Tue Mar 28 14:12:47 2017_x000D_	59.8986	58.0095	-46.4363	-0.810467	2	75.0216	43.8125	61.111	1.06659	20.7427		0	0
37468	Tue Mar 28 14:12:47 2017_x000D_	59.8986	58.0095	-46.4363	-0.810467	2	75.0216	43.8125	61.111	1.06659	20.7427		9.58971	37.9306
37469	Tue Mar 28 14:12:47 2017_x000D_	60.0025	58.3118	-34.5146	-0.602393	2	75.6181	44.9273	53.4512	0.9329	20.5668		5.93013	0
37470	Tue Mar 28 14:12:47 2017_x000D_	60.2001	58.3065	-26.9023	-0.469533	2	75.6181	44.9273	53.4512	0.9329	20.4137		10.7491	0
37471	Tue Mar 28 14:12:47 2017_x000D_	60.5005	58.5018	-15.552	-0.271433	2	75.6181	44.9273	53.4512	0.9329	20.3177		9.38886	0
37472	Tue Mar 28 14:12:47 2017_x000D_	60.7992	58.5952	-13.5405	-0.236327	2	75.6181	44.9273	53.4512	0.9329	20.1596		21.563	32.456
37473	Tue Mar 28 14:12:47 2017_x000D_	61.4942	58.7785	-12.8122	-0.223615	2	76.2253	45.8227	54.3704	0.948942	19.6178		14.823	0
37474	Tue Mar 28 14:12:47 2017_x000D_	61.9881	58.7645	-13.5445	-0.236396	2	76.2253	45.8227	54.3704	0.948942	19.2403		28.0624	0
37475	Tue Mar 28 14:12:47 2017_x000D_	62.881	59.0433	-15.5561	-0.271505	2	76.2253	45.8227	54.3704	0.948942	18.7844		13.2408	0
37476	Tue Mar 28 14:12:47 2017_x000D_	63.2787	59.2347	-15.5534	-0.271457	2	76.2253	45.8227	54.3704	0.948942	18.6412		8.88058	0
37477	Tue Mar 28 14:12:47 2017_x000D_	63.5746	59.2263	-16.4075	-0.286366	2	76.2253	45.8227	54.3704	0.948942	18.4309		24.3369	23.4214
37478	Tue Mar 28 14:12:47 2017_x000D_	64.3657	59.4059	-21.8749	-0.38179	2	76.6264	46.4925	53.9468	0.94155	17.8068		8.41981	0
37479	Tue Mar 28 14:12:47 2017_x000D_	64.5658	59.6027	-21.871	-0.38172	2	76.6264	46.4925	53.9468	0.94155	17.8139		22.4791	0
37480	Tue Mar 28 14:12:48 2017_x000D_	65.2594	59.8862	-25.7089	-0.448706	2	76.6264	46.4925	53.9468	0.94155	17.567		8.84776	0
37481	Tue Mar 28 14:12:48 2017_x000D_	65.5542	59.8776	-24.4608	-0.426921	2	76.6264	46.4925	53.9468	0.94155	17.3711		10.6693	23.4188
37482	Tue Mar 28 14:12:48 2017_x000D_	65.8524	60.0714	-25.7123	-0.448764	2	77.0275	47.1622	54.3704	0.948942	17.0743		21.3103	0
37483	Tue Mar 28 14:12:48 2017_x000D_	66.448	60.4585	-25.709	-0.448706	2	77.0275	47.1622	54.3704	0.948942	16.9917		9.30063	0
37484	Tue Mar 28 14:12:48 2017_x000D_	66.7439	60.551	-21.8684	-0.381676	2	77.0275	47.1622	54.3704	0.948942	16.8823		9.30368	0
37485	Tue Mar 28 14:12:48 2017_x000D_	67.04	60.6432	-25.7123	-0.448765	2	77.0275	47.1622	54.3704	0.948942	16.7776		19.7498	14.5563
37486	Tue Mar 28 14:12:48 2017_x000D_	67.6331	60.9289	-23.0315	-0.401975	2	77.2225	47.6065	52.4902	0.916127	16.4147		10.6226	0
37487	Tue Mar 28 14:12:48 2017_x000D_	67.9299	61.122	-21.8652	-0.38162	2	77.2225	47.6065	52.4902	0.916127	16.4019		17.859	0
37488	Tue Mar 28 14:12:48 2017_x000D_	68.5193	61.2056	-19.1776	-0.334712	2	77.2225	47.6065	52.4902	0.916127	16.1456		13.1401	0
37489	Tue Mar 28 14:12:48 2017_x000D_	68.9139	61.3957	-19.1758	-0.334681	2	77.2225	47.6065	52.4902	0.916127	16.0989		15.7902	18.3148
37490	Tue Mar 28 14:12:48 2017_x000D_	69.4059	61.5827	-18.2093	-0.317813	2	77.6344	48.0571	52.0575	0.908575	15.8319		13.1227	0
37491	Tue Mar 28 14:12:48 2017_x000D_	69.8	61.7725	-18.2073	-0.317777	2	77.6344	48.0571	52.0575	0.908575	15.7953		18.5189	0
37492	Tue Mar 28 14:12:48 2017_x000D_	70.3893	61.9563	-18.2075	-0.317782	2	77.6344	48.0571	52.0575	0.908575	15.6742		9.25912	0
37493	Tue Mar 28 14:12:48 2017_x000D_	70.684	62.048	-21.8713	-0.381726	2	77.6344	48.0571	52.0575	0.908575	15.6222		9.24748	0
37494	Tue Mar 28 14:12:48 2017_x000D_	70.9782	62.14	-18.208	-0.317789	2	77.6344	48.0571	52.0575	0.908575	15.5767		9.25053	14.5496
37495	Tue Mar 28 14:12:48 2017_x000D_	71.2726	62.2317	-21.8731	-0.381758	2	77.8293	48.5012	51.6132	0.90082	15.2157		18.4839	0
37496	Tue Mar 28 14:12:48 2017_x000D_	71.8608	62.4151	-21.875	-0.38179	2	77.8293	48.5012	51.6132	0.90082	15.14		22.2507	0
37497	Tue Mar 28 14:12:48 2017_x000D_	72.5472	62.6961	-18.2066	-0.317765	2	77.8293	48.5012	51.6132	0.90082	15.1458		9.23156	0
37498	Tue Mar 28 14:12:48 2017_x000D_	72.841	62.7876	-21.8756	-0.381801	2	77.8293	48.5012	51.6132	0.90082	15.1322		13.0609	14.5496
37499	Tue Mar 28 14:12:48 2017_x000D_	73.2332	62.9766	-21.8746	-0.381783	2	78.0242	48.9453	60.9629	1.064	14.8267		18.4373	0
37500	Tue Mar 28 14:12:48 2017_x000D_	73.8199	63.1596	-21.8764	-0.381815	2	78.0242	48.9453	60.9629	1.064	14.823		10.5335	0
37501	Tue Mar 28 14:12:48 2017_x000D_	74.114	63.3514	-20.8045	-0.363108	2	78.0242	48.9453	60.9629	1.064	14.9273		8.76716	0
37502	Tue Mar 28 14:12:49 2017_x000D_	74.4061	63.3424	-21.8782	-0.381847	2	78.0242	48.9453	60.9629	1.064	14.8448		18.4051	9.15417
37503	Tue Mar 28 14:12:49 2017_x000D_	74.9918	63.525	-21.8799	-0.381877	2	78.2301	49.1705	47.152	0.822957	14.7152		8.30085	0
37504	Tue Mar 28 14:12:49 2017_x000D_	75.1885	63.7196	-21.876	-0.381809	2	78.2301	49.1705	47.152	0.822957	14.8636		15.6553	0
37505	Tue Mar 28 14:12:49 2017_x000D_	75.6763	63.905	-20.8059	-0.363131	2	78.2301	49.1705	47.152	0.822957	14.9542		2.92039	0
37506	Tue Mar 28 14:12:49 2017_x000D_	75.7736	63.902	-21.8778	-0.38184	2	78.2301	49.1705	47.152	0.822957	14.9349		8.29447	0
37507	Tue Mar 28 14:12:49 2017_x000D_	75.9701	64.0965	-21.8738	-0.38177	2	78.2301	49.1705	47.152	0.822957	15.0961		11.9779	23.3998
37508	Tue Mar 28 14:12:49 2017_x000D_	76.3595	64.1847	-19.169	-0.334562	2	78.6308	49.8397	53.9744	0.942032	14.5237		6.49562	0
37509	Tue Mar 28 14:12:49 2017_x000D_	76.5546	64.2786	-21.8756	-0.381802	2	78.6308	49.8397	53.9744	0.942032	14.5874		10.4935	0
37510	Tue Mar 28 14:12:49 2017_x000D_	76.8475	64.4698	-20.8018	-0.36306	2	78.6308	49.8397	53.9744	0.942032	14.7384		5.81997	0
37511	Tue Mar 28 14:12:49 2017_x000D_	77.0414	64.4636	-20.8045	-0.363108	2	78.6308	49.8397	53.9744	0.942032	14.71		6.49022	46.7836
37512	Tue Mar 28 14:12:49 2017_x000D_	77.2363	64.5575	-23.3222	-0.407049	2	79.432	51.1776	58.0995	1.01403	13.5589		9.17375	0
37513	Tue Mar 28 14:12:49 2017_x000D_	77.5283	64.6483	-26.9846	-0.47097	2	79.432	51.1776	58.0995	1.01403	13.6046		6.62771	0
37514	Tue Mar 28 14:12:49 2017_x000D_	77.4293	64.4508	-33.1229	-0.578104	2	79.432	51.1776	58.0995	1.01403	13.4234		8.27528	0
37515	Tue Mar 28 14:12:49 2017_x000D_	77.2339	64.2561	-48.615	-0.848492	2	79.432	51.1776	58.0995	1.01403	13.2619		10.6278	32.4019
37516	Tue Mar 28 14:12:49 2017_x000D_	77.037	63.9616	-54.6541	-0.953894	2	80.0382	52.0715	65.4199	1.14179	12.263		6.61429	0
37517	Tue Mar 28 14:12:49 2017_x000D_	76.9386	63.7643	-69.6121	-1.21496	2	80.0382	52.0715	65.4199	1.14179	12.0967		4.15362	0
37518	Tue Mar 28 14:12:49 2017_x000D_	77.0371	63.8616	-78.3743	-1.36789	2	80.0382	52.0715	65.4199	1.14179	12.1661		0.00848528	0
37519	Tue Mar 28 14:12:49 2017_x000D_	77.0373	63.8618	-83.8332	-1.46316	2	80.0382	52.0715	65.4199	1.14179	12.1662		0.0216333	0
37520	Tue Mar 28 14:12:49 2017_x000D_	77.0377	63.8624	259.713	4.53284	2	80.0382	52.0715	65.4199	1.14179	12.1667		3.01518	68.1034
37521	Tue Mar 28 14:12:49 2017_x000D_	77.0388	63.9629	253.729	4.42841	2	80.578	54.2765	81.1842	1.41693	10.3127		6.74038	0
37522	Tue Mar 28 14:12:49 2017_x000D_	76.944	64.1666	246.196	4.29693	2	80.578	54.2765	81.1842	1.41693	10.5366		4.23298	0
37523	Tue Mar 28 14:12:50 2017_x000D_	76.8481	64.2701	242.617	4.23446	2	80.578	54.2765	81.1842	1.41693	10.667		12.4284	0
37524	Tue Mar 28 14:12:50 2017_x000D_	76.7555	64.6739	240.32	4.19438	2	80.578	54.2765	81.1842	1.41693	11.0778		20.1887	35.0436
37525	Tue Mar 28 14:12:50 2017_x000D_	76.4713	65.2839	242.616	4.23445	2	80.9562	55.3817	78.766	1.37473	10.8705		10.8238	0
37526	Tue Mar 28 14:12:50 2017_x000D_	76.2808	65.5903	243.868	4.2563	2	80.9562	55.3817	78.766	1.37473	11.2283		21.6517	0
37527	Tue Mar 28 14:12:50 2017_x000D_	75.8997	66.2032	248.62	4.33924	2	80.9562	55.3817	78.766	1.37473	11.9446		9.01258	0
37528	Tue Mar 28 14:12:50 2017_x000D_	75.9031	66.5036	247.531	4.32023	2	80.9562	55.3817	78.766	1.37473	12.216		10.8254	33.3147
37529	Tue Mar 28 14:12:50 2017_x000D_	75.7125	66.81	248.62	4.33923	2	81.1176	56.4804	75.5727	1.31899	11.6583		19.0402	0
37530	Tue Mar 28 14:12:50 2017_x000D_	75.5255	67.4165	248.619	4.33922	2	81.1176	56.4804	75.5727	1.31899	12.2829		10.8279	0
37531	Tue Mar 28 14:12:50 2017_x000D_	75.3349	67.723	247.531	4.32023	2	81.1176	56.4804	75.5727	1.31899	12.6426		21.907	0
37532	Tue Mar 28 14:12:50 2017_x000D_	75.1491	68.4292	248.619	4.33922	2	81.1176	56.4804	75.5727	1.31899	13.3565		6.72696	0
37533	Tue Mar 28 14:12:50 2017_x000D_	75.0545	68.6325	246.195	4.29692	2	81.1176	56.4804	75.5727	1.31899	13.5807		9.51295	14.5173
37534	Tue Mar 28 14:12:50 2017_x000D_	74.961	68.9355	247.53	4.32022	2	81.3121	56.9235	75.0588	1.31002	13.5877		21.6434	0
37535	Tue Mar 28 14:12:50 2017_x000D_	74.5801	69.5482	247.531	4.32023	2	81.3121	56.9235	75.0588	1.31002	14.3074		9.50919	0
37536	Tue Mar 28 14:12:50 2017_x000D_	74.4867	69.8511	246.196	4.29693	2	81.3121	56.9235	75.0588	1.31002	14.6188		9.51295	0
37537	Tue Mar 28 14:12:50 2017_x000D_	74.3932	70.1541	247.531	4.32022	2	81.3121	56.9235	75.0588	1.31002	14.9305		20.1619	20.5936
37538	Tue Mar 28 14:12:50 2017_x000D_	74.1094	70.7633	245.019	4.27638	2	81.4955	57.585	76.6729	1.33819	15.107		12.3871	0
37539	Tue Mar 28 14:12:50 2017_x000D_	74.0173	71.1658	247.53	4.32022	2	81.4955	57.585	76.6729	1.33819	15.5036		20.1551	0
37540	Tue Mar 28 14:12:50 2017_x000D_	73.7336	71.7748	245.018	4.27637	2	81.4955	57.585	76.6729	1.33819	16.174		8.44869	0
37541	Tue Mar 28 14:12:50 2017_x000D_	73.542	71.9812	245.019	4.27638	2	81.4955	57.585	76.6729	1.33819	16.4471		19.0052	39.3533
37542	Tue Mar 28 14:12:50 2017_x000D_	73.3554	72.5866	245.018	4.27637	2	81.4292	58.8951	87.3875	1.5252	15.8948		13.4309	0
37543	Tue Mar 28 14:12:50 2017_x000D_	73.1663	72.9924	245.018	4.27637	2	81.4292	58.8951	87.3875	1.5252	16.3404		20.1457	0
37544	Tue Mar 28 14:12:51 2017_x000D_	72.8827	73.6011	242.613	4.23439	2	81.4292	58.8951	87.3875	1.5252	17.0091		0	0
37545	Tue Mar 28 14:12:51 2017_x000D_	72.8827	73.6011	242.613	4.23439	2	81.4292	58.8951	87.3875	1.5252	17.0091		17.4885	0
37546	Tue Mar 28 14:12:51 2017_x000D_	72.598	74.1098	246.196	4.29692	2	81.4292	58.8951	87.3875	1.5252	17.592		16.1721	66.0283
37547	Tue Mar 28 14:12:51 2017_x000D_	72.4102	74.6151	245.018	4.27637	2	81.1021	61.0716	107.601	1.87799	16.0927		13.4242	0
37548	Tue Mar 28 14:12:51 2017_x000D_	72.2212	75.0207	245.018	4.27637	2	81.1021	61.0716	107.601	1.87799	16.5363		13.4202	0
37549	Tue Mar 28 14:12:51 2017_x000D_	72.0323	75.4262	245.018	4.27637	2	81.1021	61.0716	107.601	1.87799	16.9799		10.8063	0
37550	Tue Mar 28 14:12:51 2017_x000D_	71.8421	75.7321	246.196	4.29693	2	81.1021	61.0716	107.601	1.87799	17.3401		9.49309	50.2406
37551	Tue Mar 28 14:12:51 2017_x000D_	71.7489	76.0345	242.612	4.23438	2	80.3754	62.5804	109.483	1.91085	15.9822		13.4202	0
37552	Tue Mar 28 14:12:51 2017_x000D_	71.56	76.44	242.612	4.23438	2	80.3754	62.5804	109.483	1.91085	16.4256		6.70539	0
37553	Tue Mar 28 14:12:51 2017_x000D_	71.4656	76.6426	245.018	4.27637	2	80.3754	62.5804	109.483	1.91085	16.6472		6.70938	0
37554	Tue Mar 28 14:12:51 2017_x000D_	71.3711	76.8453	242.612	4.23437	2	80.3754	62.5804	109.483	1.91085	16.869		13.4162	77.1478
37555	Tue Mar 28 14:12:51 2017_x000D_	71.1823	77.2507	242.612	4.23437	2	79.3883	64.955	101.016	1.76305	14.7825		2.915	0
37556	Tue Mar 28 14:12:51 2017_x000D_	71.0852	77.2543	245.019	4.27638	2	79.3883	64.955	101.016	1.76305	14.8396		13.4135	0
37557	Tue Mar 28 14:12:51 2017_x000D_	70.8964	77.6596	245.019	4.27638	2	79.3883	64.955	101.016	1.76305	15.2813		6.70938	0
37558	Tue Mar 28 14:12:51 2017_x000D_	70.8019	77.8623	242.612	4.23438	2	79.3883	64.955	101.016	1.76305	15.5024		14.973	56.301
37559	Tue Mar 28 14:12:51 2017_x000D_	70.516	78.2714	240.315	4.19429	2	78.651	66.6808	105.753	1.84574	14.1605		5.97647	0
37560	Tue Mar 28 14:12:51 2017_x000D_	70.5185	78.4706	232.887	4.06465	2	78.651	66.6808	105.753	1.84574	14.3226		2.89979	0
37561	Tue Mar 28 14:12:51 2017_x000D_	70.6151	78.4672	219.189	3.82558	2	78.651	66.6808	105.753	1.84574	14.2652		2.98512	0
37562	Tue Mar 28 14:12:51 2017_x000D_	70.616	78.5667	209.016	3.64802	2	78.651	66.6808	105.753	1.84574	14.347		6.60193	0
37563	Tue Mar 28 14:12:51 2017_x000D_	70.8083	78.4597	199.162	3.47603	2	78.651	66.6808	105.753	1.84574	14.151		2.90324	56.2848
37564	Tue Mar 28 14:12:51 2017_x000D_	70.905	78.4559	193.198	3.37194	2	77.9139	68.4061	113.908	1.98807	12.2525		6.6192	0
37565	Tue Mar 28 14:12:51 2017_x000D_	70.7116	78.5621	173.882	3.03482	2	77.9139	68.4061	113.908	1.98807	12.4506		4.22891	0
37566	Tue Mar 28 14:12:52 2017_x000D_	70.8073	78.4586	165.036	2.88042	2	77.9139	68.4061	113.908	1.98807	12.3108		6.6008	0
37567	Tue Mar 28 14:12:52 2017_x000D_	70.6146	78.5648	149.805	2.61459	2	77.9139	68.4061	113.908	1.98807	12.5092		6.58097	38.4565
37568	Tue Mar 28 14:12:52 2017_x000D_	70.5149	78.3694	143.633	2.50686	2	77.2098	69.4773	103.563	1.80751	11.1306		6.46824	0
37569	Tue Mar 28 14:12:52 2017_x000D_	70.32	78.2772	129.789	2.26524	2	77.2098	69.4773	103.563	1.80751	11.1762		4.11997	0
37570	Tue Mar 28 14:12:52 2017_x000D_	70.2216	78.1814	125.845	2.19641	2	77.2098	69.4773	103.563	1.80751	11.1623		6.57295	0
37571	Tue Mar 28 14:12:52 2017_x000D_	70.1219	77.9863	123.499	2.15546	2	77.2098	69.4773	103.563	1.80751	11.0744		25.2031	27.1073
37572	Tue Mar 28 14:12:52 2017_x000D_	69.6261	77.3081	124.295	2.16936	2	76.9496	70.3426	103.737	1.81056	10.107		15.9016	0
37573	Tue Mar 28 14:12:52 2017_x000D_	69.4247	76.8178	125.839	2.19631	2	76.9496	70.3426	103.737	1.81056	9.92735		14.6596	0
37574	Tue Mar 28 14:12:52 2017_x000D_	69.127	76.4303	128.061	2.23509	2	76.9496	70.3426	103.737	1.81056	9.91227		20.6638	0
37575	Tue Mar 28 14:12:52 2017_x000D_	68.633	75.9503	131.913	2.30231	2	76.9496	70.3426	103.737	1.81056	10.0306		10.5934	0
37576	Tue Mar 28 14:12:52 2017_x000D_	68.434	75.6586	133.788	2.33503	2	76.9496	70.3426	103.737	1.81056	10.0387		20.6935	29.4746
37577	Tue Mar 28 14:12:52 2017_x000D_	67.9393	75.1779	137.827	2.40553	2	76.4731	71.2018	109.06	1.90345	9.41462		10.6177	0
37578	Tue Mar 28 14:12:52 2017_x000D_	67.7396	74.8857	143.588	2.50609	2	76.4731	71.2018	109.06	1.90345	9.47867		8.28458	0
37579	Tue Mar 28 14:12:52 2017_x000D_	67.5416	74.6932	143.587	2.50607	2	76.4731	71.2018	109.06	1.90345	9.58966		17.0197	0
37580	Tue Mar 28 14:12:52 2017_x000D_	67.0491	74.4116	147.409	2.57278	2	76.4731	71.2018	109.06	1.90345	9.95563		14.6195	20.8084
37581	Tue Mar 28 14:12:52 2017_x000D_	66.6541	74.1262	149.735	2.61337	2	76.2239	71.8491	102.882	1.79563	9.83698		15.716	0
37582	Tue Mar 28 14:12:52 2017_x000D_	66.1629	73.9441	148.22	2.58693	2	76.2239	71.8491	102.882	1.79563	10.2768		10.5549	0
37583	Tue Mar 28 14:12:52 2017_x000D_	65.8664	73.7547	149.738	2.61342	2	76.2239	71.8491	102.882	1.79563	10.5313		21.1147	0
37584	Tue Mar 28 14:12:52 2017_x000D_	65.2734	73.3756	149.737	2.6134	2	76.2239	71.8491	102.882	1.79563	11.0564		8.31642	14.7339
37585	Tue Mar 28 14:12:52 2017_x000D_	65.0746	73.1824	149.734	2.61336	2	75.9857	72.2786	103.765	1.81104	10.9485		17.0822	0
37586	Tue Mar 28 14:12:52 2017_x000D_	64.5805	72.8994	145.843	2.54544	2	75.9857	72.2786	103.765	1.81104	11.4221		13.1019	0
37587	Tue Mar 28 14:12:53 2017_x000D_	64.1855	72.7131	145.846	2.54549	2	75.9857	72.2786	103.765	1.81104	11.8082		6.55814	0
37588	Tue Mar 28 14:12:53 2017_x000D_	63.9879	72.6196	143.604	2.50636	2	75.9857	72.2786	103.765	1.81104	12.0026		16.6669	0
37589	Tue Mar 28 14:12:53 2017_x000D_	63.5893	72.2326	143.601	2.50631	2	75.9857	72.2786	103.765	1.81104	12.3965		10.6793	58.9616
37590	Tue Mar 28 14:12:53 2017_x000D_	63.3883	71.9388	145.838	2.54536	2	74.0271	72.4418	137.402	2.39812	10.6507		19.6988	0
37591	Tue Mar 28 14:12:53 2017_x000D_	62.7946	71.6583	143.601	2.50632	2	74.0271	72.4418	137.402	2.39812	11.2598		8.34833	0
37592	Tue Mar 28 14:12:53 2017_x000D_	62.5949	71.4645	143.6	2.50629	2	74.0271	72.4418	137.402	2.39812	11.4739		8.35467	0
37593	Tue Mar 28 14:12:53 2017_x000D_	62.3951	71.2705	143.598	2.50627	2	74.0271	72.4418	137.402	2.39812	11.6908		19.7218	39.3818
37594	Tue Mar 28 14:12:53 2017_x000D_	61.8006	70.9899	145.842	2.54543	2	72.7392	72.1877	162.094	2.82907	11.004		8.36106	0
37595	Tue Mar 28 14:12:53 2017_x000D_	61.6006	70.7958	145.841	2.5454	2	72.7392	72.1877	162.094	2.82907	11.2252		8.3653	0
37596	Tue Mar 28 14:12:53 2017_x000D_	61.4005	70.6016	145.839	2.54537	2	72.7392	72.1877	162.094	2.82907	11.4491		14.7604	0
37597	Tue Mar 28 14:12:53 2017_x000D_	61.0018	70.3133	143.601	2.5063	2	72.7392	72.1877	162.094	2.82907	11.8861		10.6313	0
37598	Tue Mar 28 14:12:53 2017_x000D_	60.7033	70.1223	141.877	2.47622	2	72.7392	72.1877	162.094	2.82907	12.2118		14.7684	91.7708
37599	Tue Mar 28 14:12:53 2017_x000D_	60.3042	69.8341	144.149	2.51587	2	70.9095	69.7362	199.104	3.47501	10.6058		8.38227	0
37600	Tue Mar 28 14:12:53 2017_x000D_	60.1037	69.6395	144.147	2.51584	2	70.9095	69.7362	199.104	3.47501	10.8062		17.2329	0
37601	Tue Mar 28 14:12:53 2017_x000D_	59.6053	69.3539	143.603	2.50634	2	70.9095	69.7362	199.104	3.47501	11.3107		8.39291	0
37602	Tue Mar 28 14:12:53 2017_x000D_	59.4045	69.1591	143.601	2.50632	2	70.9095	69.7362	199.104	3.47501	11.5195		4.18373	95.6831
37603	Tue Mar 28 14:12:53 2017_x000D_	59.3044	69.062	144.147	2.51584	2	69.5334	66.8589	240.365	4.19517	10.4636		10.673	0
37604	Tue Mar 28 14:12:53 2017_x000D_	59.0047	68.8703	145.835	2.54531	2	69.5334	66.8589	240.365	4.19517	10.7191		8.40139	0
37605	Tue Mar 28 14:12:53 2017_x000D_	58.8037	68.6753	145.834	2.54528	2	69.5334	66.8589	240.365	4.19517	10.8824		6.60795	0
37606	Tue Mar 28 14:12:53 2017_x000D_	58.6045	68.5813	148.198	2.58655	2	69.5334	66.8589	240.365	4.19517	11.0638		21.3678	68.711
37607	Tue Mar 28 14:12:53 2017_x000D_	58.0043	68.1978	155.935	2.72158	2	68.1024	65.0706	262.345	4.57878	10.5712		4.19451	0
37608	Tue Mar 28 14:12:54 2017_x000D_	57.9037	68.1007	164.8	2.8763	2	68.1024	65.0706	262.345	4.57878	10.6393		12.1881	0
37609	Tue Mar 28 14:12:54 2017_x000D_	57.5069	68.0135	178.972	3.12366	2	68.1024	65.0706	262.345	4.57878	10.9966		2.96886	0
37610	Tue Mar 28 14:12:54 2017_x000D_	57.408	68.017	184.676	3.22321	2	68.1024	65.0706	262.345	4.57878	11.0929		9.43155	138.685
37611	Tue Mar 28 14:12:54 2017_x000D_	57.1139	68.1281	198.849	3.47057	2	67.6777	60.4673	263.756	4.60341	13.0492		5.92221	0
37612	Tue Mar 28 14:12:54 2017_x000D_	56.9166	68.1346	206.153	3.59805	2	67.6777	60.4673	263.756	4.60341	13.2132		5.9343	0
37613	Tue Mar 28 14:12:54 2017_x000D_	56.7189	68.1412	211.246	3.68693	2	67.6777	60.4673	263.756	4.60341	13.3785		8.53349	0
37614	Tue Mar 28 14:12:54 2017_x000D_	56.5253	68.3496	219.022	3.82266	2	67.6777	60.4673	263.756	4.60341	13.6567		10.8395	0
37615	Tue Mar 28 14:12:54 2017_x000D_	56.2325	68.5613	225.112	3.92894	2	67.6777	60.4673	263.756	4.60341	14.018		8.54385	99.9773
37616	Tue Mar 28 14:12:54 2017_x000D_	56.0385	68.7698	225.112	3.92894	2	67.188	57.1709	262.955	4.58943	16.0887		21.3713	0
37617	Tue Mar 28 14:12:54 2017_x000D_	55.5532	69.2913	221.226	3.86113	2	67.188	57.1709	262.955	4.58943	16.801		13.4223	0
37618	Tue Mar 28 14:12:54 2017_x000D_	55.161	69.5066	221.226	3.86111	2	67.188	57.1709	262.955	4.58943	17.2284		21.3753	0
37619	Tue Mar 28 14:12:54 2017_x000D_	54.6755	70.0281	217.385	3.79408	2	67.188	57.1709	262.955	4.58943	17.9407		15.0731	68.1429
37620	Tue Mar 28 14:12:54 2017_x000D_	54.2852	70.3445	215.089	3.754	2	66.6443	54.9655	254.206	4.43674	19.7297		17.5462	0
37621	Tue Mar 28 14:12:54 2017_x000D_	53.7955	70.6643	211.255	3.6871	2	66.6443	54.9655	254.206	4.43674	20.2865		10.8562	0
37622	Tue Mar 28 14:12:54 2017_x000D_	53.5023	70.8764	212.661	3.71164	2	66.6443	54.9655	254.206	4.43674	20.6366		10.8677	0
37623	Tue Mar 28 14:12:54 2017_x000D_	53.2087	71.0886	211.256	3.68712	2	66.6443	54.9655	254.206	4.43674	20.9874		20.1609	61.9094
37624	Tue Mar 28 14:12:54 2017_x000D_	52.6196	71.412	208.772	3.64377	2	66.0896	52.9778	256.998	4.48547	22.8311		13.4438	0
37625	Tue Mar 28 14:12:54 2017_x000D_	52.2268	71.6277	208.772	3.64376	2	66.0896	52.9778	256.998	4.48547	23.2378		20.1705	0
37626	Tue Mar 28 14:12:54 2017_x000D_	51.6375	71.9514	211.255	3.68709	2	66.0896	52.9778	256.998	4.48547	23.8508		9.48139	0
37627	Tue Mar 28 14:12:54 2017_x000D_	51.3417	72.0627	210.101	3.66695	2	66.0896	52.9778	256.998	4.48547	24.1192		20.1799	33.3774
37628	Tue Mar 28 14:12:54 2017_x000D_	50.7521	72.3865	212.658	3.71159	2	65.9261	51.8773	255.876	4.46589	25.5123		8.56505	0
37629	Tue Mar 28 14:12:54 2017_x000D_	50.5576	72.5955	212.659	3.7116	2	65.9261	51.8773	255.876	4.46589	25.796		6.7279	0
37630	Tue Mar 28 14:12:55 2017_x000D_	50.361	72.7034	215.084	3.75393	2	65.9261	51.8773	255.876	4.46589	26		8.56505	0
37631	Tue Mar 28 14:12:55 2017_x000D_	50.1665	72.9124	215.085	3.75395	2	65.9261	51.8773	255.876	4.46589	26.2838		17.5753	0
37632	Tue Mar 28 14:12:55 2017_x000D_	49.6761	73.2329	219.017	3.82257	2	65.9261	51.8773	255.876	4.46589	26.8351		13.4706	79.7206
37633	Tue Mar 28 14:12:55 2017_x000D_	49.2825	73.449	219.016	3.82256	2	65.6203	49.2376	267.613	4.67072	29.2081		17.1321	0
37634	Tue Mar 28 14:12:55 2017_x000D_	48.8934	73.867	219.017	3.82257	2	65.6203	49.2376	267.613	4.67072	29.7724		10.8953	0
37635	Tue Mar 28 14:12:55 2017_x000D_	48.5991	74.0798	217.38	3.79399	2	65.6203	49.2376	267.613	4.67072	30.1141		17.5937	0
37636	Tue Mar 28 14:12:55 2017_x000D_	48.1081	74.4005	216.676	3.78172	2	65.6203	49.2376	267.613	4.67072	30.657		10.8977	99.3013
37637	Tue Mar 28 14:12:55 2017_x000D_	47.8137	74.6133	215.086	3.75395	2	65.3465	45.9389	262.129	4.57501	33.6098		21.7905	0
37638	Tue Mar 28 14:12:55 2017_x000D_	47.2251	75.0389	215.086	3.75396	2	65.3465	45.9389	262.129	4.57501	34.2811		0	0
37639	Tue Mar 28 14:12:55 2017_x000D_	47.2251	75.0389	215.086	3.75396	2	65.3465	45.9389	262.129	4.57501	34.2811		15.127	0
37640	Tue Mar 28 14:12:55 2017_x000D_	46.8333	75.3563	212.664	3.71168	2	65.3465	45.9389	262.129	4.57501	34.758		17.6103	92.2842
37641	Tue Mar 28 14:12:55 2017_x000D_	46.3419	75.6774	216.676	3.78171	2	65.2791	42.8635	265.028	4.6256	37.8863		10.9061	0
37642	Tue Mar 28 14:12:55 2017_x000D_	46.0473	75.8904	215.086	3.75396	2	65.2791	42.8635	265.028	4.6256	38.2183		8.57558	0
37643	Tue Mar 28 14:12:55 2017_x000D_	45.8525	76.0996	215.087	3.75397	2	65.2791	42.8635	265.028	4.6256	38.4972		16.2308	0
37644	Tue Mar 28 14:12:55 2017_x000D_	45.3584	76.32	216.675	3.78169	2	65.2791	42.8635	265.028	4.6256	38.938		10.9127	0
37645	Tue Mar 28 14:12:55 2017_x000D_	45.0636	76.5331	215.086	3.75395	2	65.2791	42.8635	265.028	4.6256	39.2722		17.1596	94.6533
37646	Tue Mar 28 14:12:55 2017_x000D_	44.6738	76.9517	215.087	3.75398	2	66.0814	39.8121	280.926	4.90309	42.8676		6.75615	0
37647	Tue Mar 28 14:12:55 2017_x000D_	44.4764	77.0601	212.666	3.71172	2	66.0814	39.8121	280.926	4.90309	43.0603		9.5246	0
37648	Tue Mar 28 14:12:55 2017_x000D_	44.1794	77.1723	216.675	3.78169	2	66.0814	39.8121	280.926	4.90309	43.3068		15.1485	0
37649	Tue Mar 28 14:12:55 2017_x000D_	43.787	77.4901	214.194	3.73839	2	66.0814	39.8121	280.926	4.90309	43.7798		4.29422	102.745
37650	Tue Mar 28 14:12:55 2017_x000D_	43.6895	77.5949	215.086	3.75397	2	67.1123	36.5461	303.478	5.2967	47.2613		13.5178	0
37651	Tue Mar 28 14:12:56 2017_x000D_	43.2946	77.8119	215.086	3.75396	2	67.1123	36.5461	303.478	5.2967	47.6461		8.58625	0
37652	Tue Mar 28 14:12:56 2017_x000D_	43.0996	78.0214	215.087	3.75397	2	67.1123	36.5461	303.478	5.2967	47.925		6.76286	0
37653	Tue Mar 28 14:12:56 2017_x000D_	42.902	78.1299	212.667	3.71173	2	67.1123	36.5461	303.478	5.2967	48.1181		6.76023	0
37654	Tue Mar 28 14:12:56 2017_x000D_	42.7045	78.2384	215.086	3.75396	2	67.1123	36.5461	303.478	5.2967	48.3114		8.59034	75.5845
37655	Tue Mar 28 14:12:56 2017_x000D_	42.5093	78.4479	210.118	3.66724	2	68.7316	34.6159	292.954	5.11301	51.0769		19.1022	0
37656	Tue Mar 28 14:12:56 2017_x000D_	41.9136	78.6728	202.479	3.53393	2	68.7316	34.6159	292.954	5.11301	51.5773		3.02166	0
37657	Tue Mar 28 14:12:56 2017_x000D_	41.9157	78.7735	188.248	3.28555	2	68.7316	34.6159	292.954	5.11301	51.6622		3.01394	0
37658	Tue Mar 28 14:12:56 2017_x000D_	41.8153	78.7771	182.2	3.17999	2	68.7316	34.6159	292.954	5.11301	51.7175		9.02382	65.3128
37659	Tue Mar 28 14:12:56 2017_x000D_	41.5147	78.7879	164.475	2.87062	2	69.6987	32.6654	285.324	4.97984	54.052		6.0161	0
37660	Tue Mar 28 14:12:56 2017_x000D_	41.3143	78.7953	159.091	2.77667	2	69.6987	32.6654	285.324	4.97984	54.1631		10.7986	0
37661	Tue Mar 28 14:12:56 2017_x000D_	41.0092	78.6043	144.84	2.52794	2	69.6987	32.6654	285.324	4.97984	54.1615		6.69927	0
37662	Tue Mar 28 14:12:56 2017_x000D_	40.8065	78.5106	134.599	2.3492	2	69.6987	32.6654	285.324	4.97984	54.1899		12.7324	50.5155
37663	Tue Mar 28 14:12:56 2017_x000D_	40.4985	78.2186	122.888	2.1448	2	70.427	31.1472	286.252	4.99604	55.7802		8.48001	0
37664	Tue Mar 28 14:12:56 2017_x000D_	40.2932	78.0243	117.994	2.05939	2	70.427	31.1472	286.252	4.99604	55.7271		9.55313	0
37665	Tue Mar 28 14:12:56 2017_x000D_	40.1853	77.7247	114.246	1.99396	2	70.427	31.1472	286.252	4.99604	55.534		24.9484	0
37666	Tue Mar 28 14:12:56 2017_x000D_	39.9639	76.9231	114.241	1.99389	2	70.427	31.1472	286.252	4.99604	54.9858		13.497	0
37667	Tue Mar 28 14:12:56 2017_x000D_	39.7528	76.5258	114.242	1.99391	2	70.427	31.1472	286.252	4.99604	54.7734		23.0183	44.5157
37668	Tue Mar 28 14:12:56 2017_x000D_	39.4331	75.8283	117.985	2.05923	2	71.1446	29.8484	287.855	5.02402	55.8549		10.8866	0
37669	Tue Mar 28 14:12:56 2017_x000D_	39.2243	75.5315	116.764	2.03791	2	71.1446	29.8484	287.855	5.02402	55.7302		9.57617	0
37670	Tue Mar 28 14:12:56 2017_x000D_	39.1158	75.2313	120.485	2.10285	2	71.1446	29.8484	287.855	5.02402	55.5468		24.3822	0
37671	Tue Mar 28 14:12:56 2017_x000D_	38.6948	74.5361	126.681	2.211	2	71.1446	29.8484	287.855	5.02402	55.2266		6.76254	93.6228
37672	Tue Mar 28 14:12:57 2017_x000D_	38.5891	74.337	124.354	2.17038	2	71.7319	26.7834	275.996	4.81704	57.9637		10.9085	0
37673	Tue Mar 28 14:12:57 2017_x000D_	38.3796	74.0398	130.583	2.2791	2	71.7319	26.7834	275.996	4.81704	57.8407		17.0828	0
37674	Tue Mar 28 14:12:57 2017_x000D_	37.9663	73.6481	130.585	2.27914	2	71.7319	26.7834	275.996	4.81704	57.7617		10.9093	0
37675	Tue Mar 28 14:12:57 2017_x000D_	37.7569	73.3508	132.418	2.31113	2	71.7319	26.7834	275.996	4.81704	57.6439		19.3864	107.896
37676	Tue Mar 28 14:12:57 2017_x000D_	37.3403	72.8568	130.584	2.27911	2	72.5588	23.2832	283.687	4.95127	60.8102		10.9243	0
37677	Tue Mar 28 14:12:57 2017_x000D_	37.1306	72.5591	132.415	2.31108	2	72.5588	23.2832	283.687	4.95127	60.69		19.4098	0
37678	Tue Mar 28 14:12:57 2017_x000D_	36.7135	72.0645	130.582	2.27909	2	72.5588	23.2832	283.687	4.95127	60.5351		8.56678	0
37679	Tue Mar 28 14:12:57 2017_x000D_	36.5063	71.868	130.583	2.27911	2	72.5588	23.2832	283.687	4.95127	60.5001		19.4222	88.5256
37680	Tue Mar 28 14:12:57 2017_x000D_	36.0888	71.3732	132.414	2.31106	2	73.3536	20.4414	281.314	4.90986	63.1087		0	0
37681	Tue Mar 28 14:12:57 2017_x000D_	36.0888	71.3732	132.414	2.31106	2	73.3536	20.4414	281.314	4.90986	63.1087		15.1789	0
37682	Tue Mar 28 14:12:57 2017_x000D_	35.775	70.9763	130.146	2.27148	2	73.3536	20.4414	281.314	4.90986	62.9756		10.9675	0
37683	Tue Mar 28 14:12:57 2017_x000D_	35.5645	70.6774	128.347	2.24008	2	73.3536	20.4414	281.314	4.90986	62.8623		17.1781	0
37684	Tue Mar 28 14:12:57 2017_x000D_	35.149	70.2834	128.35	2.24013	2	73.3536	20.4414	281.314	4.90986	62.7998		6.8123	90.3578
37685	Tue Mar 28 14:12:57 2017_x000D_	35.0424	70.0829	125.979	2.19876	2	74.3665	17.6049	276.623	4.82798	65.5769		17.7744	0
37686	Tue Mar 28 14:12:57 2017_x000D_	34.7247	69.5828	126.689	2.21114	2	74.3665	17.6049	276.623	4.82798	65.3695		10.9818	0
37687	Tue Mar 28 14:12:57 2017_x000D_	34.5138	69.2836	128.346	2.24005	2	74.3665	17.6049	276.623	4.82798	65.2604		15.2323	0
37688	Tue Mar 28 14:12:57 2017_x000D_	34.1989	68.8853	125.979	2.19874	2	74.3665	17.6049	276.623	4.82798	65.1392		6.82994	61.227
37689	Tue Mar 28 14:12:57 2017_x000D_	34.0918	68.6844	128.344	2.24003	2	74.9005	15.6351	283.824	4.95367	66.9297		8.6155	0
37690	Tue Mar 28 14:12:57 2017_x000D_	33.8835	68.4867	128.346	2.24005	2	74.9005	15.6351	283.824	4.95367	66.9006		15.2614	0
37691	Tue Mar 28 14:12:57 2017_x000D_	33.5678	68.0878	130.575	2.27896	2	74.9005	15.6351	283.824	4.95367	66.7808		6.82977	0
37692	Tue Mar 28 14:12:57 2017_x000D_	33.4609	67.8868	128.344	2.24003	2	74.9005	15.6351	283.824	4.95367	66.6894		8.62615	77.842
37693	Tue Mar 28 14:12:57 2017_x000D_	33.2523	67.6889	128.346	2.24005	2	75.8923	13.2374	275.996	4.81704	69.1602		3.06415	0
37694	Tue Mar 28 14:12:58 2017_x000D_	33.2495	67.5868	130.137	2.27132	2	75.8923	13.2374	275.996	4.81704	69.0816		12.9551	0
37695	Tue Mar 28 14:12:58 2017_x000D_	32.9363	67.2895	130.574	2.27894	2	75.8923	13.2374	275.996	4.81704	69.0424		6.85147	0
37696	Tue Mar 28 14:12:58 2017_x000D_	32.8288	67.088	132.669	2.31551	2	75.8923	13.2374	275.996	4.81704	68.9518		8.62627	0
37697	Tue Mar 28 14:12:58 2017_x000D_	32.6201	66.8902	136.495	2.38229	2	75.8923	13.2374	275.996	4.81704	68.9283		8.64128	124.246
37698	Tue Mar 28 14:12:58 2017_x000D_	32.4109	66.6922	144.662	2.52483	2	77.1793	9.3009	276.972	4.83407	72.7872		4.31047	0
37699	Tue Mar 28 14:12:58 2017_x000D_	32.3062	66.5938	161.427	2.81743	2	77.1793	9.3009	276.972	4.83407	72.7741		6.80908	0
37700	Tue Mar 28 14:12:58 2017_x000D_	32.1003	66.4983	169.834	2.96417	2	77.1793	9.3009	276.972	4.83407	72.8262		9.14022	0
37701	Tue Mar 28 14:12:58 2017_x000D_	31.7958	66.5086	187.581	3.27391	2	77.1793	9.3009	276.972	4.83407	73.0232		3.03771	88.7477
37702	Tue Mar 28 14:12:58 2017_x000D_	31.6946	66.512	193.8	3.38245	2	77.9762	6.452	281.768	4.91778	75.8234		6.82412	0
37703	Tue Mar 28 14:12:58 2017_x000D_	31.495	66.6211	209.875	3.663	2	77.9762	6.452	281.768	4.91778	76.0317		3.04351	0
37704	Tue Mar 28 14:12:58 2017_x000D_	31.3936	66.6243	216.491	3.77848	2	77.9762	6.452	281.768	4.91778	76.0963		3.04342	0
37705	Tue Mar 28 14:12:58 2017_x000D_	31.2922	66.6274	222.89	3.89017	2	77.9762	6.452	281.768	4.91778	76.1608		8.66651	42.1186
37706	Tue Mar 28 14:12:58 2017_x000D_	31.0951	66.8386	231.037	4.03236	2	78.4783	5.1409	277.92	4.85062	77.7931		13.0113	0
37707	Tue Mar 28 14:12:58 2017_x000D_	30.7991	67.1556	235.063	4.10263	2	78.4783	5.1409	277.92	4.85062	78.2249		19.6621	0
37708	Tue Mar 28 14:12:58 2017_x000D_	30.4073	67.681	233.282	4.07154	2	78.4783	5.1409	277.92	4.85062	78.8802		11.0865	0
37709	Tue Mar 28 14:12:58 2017_x000D_	30.2126	67.9951	226.967	3.96132	2	78.4783	5.1409	277.92	4.85062	79.2479		21.7011	0
37710	Tue Mar 28 14:12:58 2017_x000D_	29.7189	68.5238	222.893	3.89021	2	78.4783	5.1409	277.92	4.85062	79.9679		13.0262	29.3819
37711	Tue Mar 28 14:12:58 2017_x000D_	29.4226	68.8412	218.857	3.81977	2	78.0867	4.2432	209.587	3.65799	80.877		11.0782	0
37712	Tue Mar 28 14:12:58 2017_x000D_	29.2281	69.1551	216.5	3.77863	2	78.0867	4.2432	209.587	3.65799	81.2448		23.3285	0
37713	Tue Mar 28 14:12:58 2017_x000D_	28.5244	69.486	212.458	3.7081	2	78.0867	4.2432	209.587	3.65799	81.9332		11.0604	0
37714	Tue Mar 28 14:12:58 2017_x000D_	28.2249	69.701	211.048	3.68348	2	78.0867	4.2432	209.587	3.65799	82.2856		11.0555	74.3323
37715	Tue Mar 28 14:12:59 2017_x000D_	27.9256	69.916	212.459	3.7081	2	75.7221	3.50301	173.411	3.0266	81.8241		20.5677	0
37716	Tue Mar 28 14:12:59 2017_x000D_	27.3234	70.2437	209.891	3.66329	2	75.7221	3.50301	173.411	3.0266	82.4424		13.7172	0
37717	Tue Mar 28 14:12:59 2017_x000D_	26.9218	70.4623	209.891	3.66329	2	75.7221	3.50301	173.411	3.0266	82.8554		20.5758	0
37718	Tue Mar 28 14:12:59 2017_x000D_	26.3194	70.7902	212.457	3.70807	2	75.7221	3.50301	173.411	3.0266	83.4757		8.69195	0
37719	Tue Mar 28 14:12:59 2017_x000D_	26.1217	71.002	212.458	3.70809	2	75.7221	3.50301	173.411	3.0266	83.7634		16.5175	100.509
37720	Tue Mar 28 14:12:59 2017_x000D_	25.6179	71.2241	213.995	3.73492	2	72.4185	4.0604	174.004	3.03694	81.8612		15.3596	0
37721	Tue Mar 28 14:12:59 2017_x000D_	25.2192	71.5453	216.494	3.77854	2	72.4185	4.0604	174.004	3.03694	82.3528		13.7347	0
37722	Tue Mar 28 14:12:59 2017_x000D_	24.8171	71.7642	216.494	3.77853	2	72.4185	4.0604	174.004	3.03694	82.7629		6.86531	0
37723	Tue Mar 28 14:12:59 2017_x000D_	24.6161	71.8736	218.85	3.81965	2	72.4185	4.0604	174.004	3.03694	82.9681		8.69824	94.1255
37724	Tue Mar 28 14:12:59 2017_x000D_	24.4182	72.0855	218.85	3.81966	2	69.3322	4.625	180	3.14159	81.0443		8.69619	0
37725	Tue Mar 28 14:12:59 2017_x000D_	24.2204	72.2974	218.851	3.81967	2	69.3322	4.625	180	3.14159	81.3304		19.6835	0
37726	Tue Mar 28 14:12:59 2017_x000D_	23.7225	72.7247	220.637	3.85083	2	69.3322	4.625	180	3.14159	81.9623		8.69824	0
37727	Tue Mar 28 14:12:59 2017_x000D_	23.5246	72.9366	220.637	3.85084	2	69.3322	4.625	180	3.14159	82.2485		15.3746	59.4206
37728	Tue Mar 28 14:12:59 2017_x000D_	23.1255	73.2581	222.885	3.89008	2	67.3578	4.7827	180	3.14159	81.5192		13.7495	0
37729	Tue Mar 28 14:12:59 2017_x000D_	22.723	73.4773	222.884	3.89007	2	67.3578	4.7827	180	3.14159	81.922		15.3835	0
37730	Tue Mar 28 14:12:59 2017_x000D_	22.3236	73.7989	220.636	3.85082	2	67.3578	4.7827	180	3.14159	82.4094		8.70248	0
37731	Tue Mar 28 14:12:59 2017_x000D_	22.1256	74.0109	220.636	3.85082	2	67.3578	4.7827	180	3.14159	82.6952		11.0988	0
37732	Tue Mar 28 14:12:59 2017_x000D_	21.8251	74.2267	218.851	3.81967	2	67.3578	4.7827	180	3.14159	83.0403		15.3896	0
37733	Tue Mar 28 14:12:59 2017_x000D_	21.4256	74.5485	216.496	3.77857	2	67.3578	4.7827	180	3.14159	83.5286		15.3873	0
37734	Tue Mar 28 14:12:59 2017_x000D_	21.0262	74.8703	218.851	3.81967	2	67.3578	4.7827	180	3.14159	84.0172		4.35124	0
37735	Tue Mar 28 14:12:59 2017_x000D_	20.9272	74.9763	218.237	3.80895	2	67.3578	4.7827	180	3.14159	84.1602		19.7177	0
37736	Tue Mar 28 14:12:59 2017_x000D_	20.4284	75.4043	216.497	3.77859	2	67.3578	4.7827	180	3.14159	84.7926		17.9504	85.5227
37737	Tue Mar 28 14:13:00 2017_x000D_	19.9264	75.7299	220.635	3.85081	2	64.51	4.91251	180	3.14159	83.6827		11.1096	0
37738	Tue Mar 28 14:13:00 2017_x000D_	19.6256	75.9459	218.85	3.81966	2	64.51	4.91251	180	3.14159	84.0259		8.71096	0
37739	Tue Mar 28 14:13:00 2017_x000D_	19.4274	76.1581	218.851	3.81967	2	64.51	4.91251	180	3.14159	84.3112		15.4069	0
37740	Tue Mar 28 14:13:00 2017_x000D_	19.0274	76.4802	216.498	3.7786	2	64.51	4.91251	180	3.14159	84.7974		8.71096	27.1411
37741	Tue Mar 28 14:13:00 2017_x000D_	18.8292	76.6924	216.498	3.77861	2	63.6261	5.1054	163.075	2.8462	84.448		6.88829	0
37742	Tue Mar 28 14:13:00 2017_x000D_	18.6276	76.8023	218.851	3.81967	2	63.6261	5.1054	163.075	2.8462	84.6482		15.4112	0
37743	Tue Mar 28 14:13:00 2017_x000D_	18.2275	77.1245	216.498	3.77861	2	63.6261	5.1054	163.075	2.8462	85.1339		6.16322	0
37744	Tue Mar 28 14:13:00 2017_x000D_	18.0222	77.1321	216.497	3.77858	2	63.6261	5.1054	163.075	2.8462	85.25		8.7174	121.331
37745	Tue Mar 28 14:13:00 2017_x000D_	17.8239	77.3445	216.497	3.77859	2	59.6534	5.8634	180	3.14159	82.8206		6.89619	0
37746	Tue Mar 28 14:13:00 2017_x000D_	17.622	77.4544	214.004	3.73507	2	59.6534	5.8634	180	3.14159	83.0175		3.07379	0
37747	Tue Mar 28 14:13:00 2017_x000D_	17.6255	77.5568	216.498	3.7786	2	59.6534	5.8634	180	3.14159	83.1041		13.7953	0
37748	Tue Mar 28 14:13:00 2017_x000D_	17.2217	77.7768	211.368	3.68907	2	59.6534	5.8634	180	3.14159	83.4984		6.9096	0
37749	Tue Mar 28 14:13:00 2017_x000D_	17.0194	77.8869	205.997	3.59533	2	59.6534	5.8634	180	3.14159	83.6961		3.0951	112.447
37750	Tue Mar 28 14:13:00 2017_x000D_	16.9163	77.8907	199.59	3.48351	2	55.9191	6.1864	177.387	3.096	81.6255		9.71533	0
37751	Tue Mar 28 14:13:00 2017_x000D_	17.2273	77.981	179.297	3.12933	2	55.9191	6.1864	177.387	3.096	81.5569		4.32675	0
37752	Tue Mar 28 14:13:00 2017_x000D_	17.3333	78.0788	164.676	2.87414	2	55.9191	6.1864	177.387	3.096	81.5928		0.0189737	0
37753	Tue Mar 28 14:13:00 2017_x000D_	17.3335	78.0782	151.742	2.6484	2	55.9191	6.1864	177.387	3.096	81.5922		3.08279	73.1573
37754	Tue Mar 28 14:13:00 2017_x000D_	17.2308	78.0817	145.332	2.53653	2	53.5365	5.6669	193.681	3.38036	81.0062		6.87344	0
37755	Tue Mar 28 14:13:00 2017_x000D_	17.0224	77.9865	127.371	2.22304	2	53.5365	5.6669	193.681	3.38036	81.0148		3.07359	0
37756	Tue Mar 28 14:13:00 2017_x000D_	17.0191	77.8841	121.18	2.11499	2	53.5365	5.6669	193.681	3.38036	80.9249		9.69737	0
37757	Tue Mar 28 14:13:00 2017_x000D_	16.9065	77.5811	106.801	1.86404	2	53.5365	5.6669	193.681	3.38036	80.7057		6.86579	58.4692
37758	Tue Mar 28 14:13:01 2017_x000D_	16.7967	77.3803	103.935	1.81401	2	51.8298	4.7258	201.611	3.51877	80.6597		9.22759	0
37759	Tue Mar 28 14:13:01 2017_x000D_	16.786	77.0729	103.352	1.80383	2	51.8298	4.7258	201.611	3.51877	80.3876		28.3445	0
37760	Tue Mar 28 14:13:01 2017_x000D_	16.5482	76.1585	103.933	1.81398	2	51.8298	4.7258	201.611	3.51877	79.6707		12.6897	0
37761	Tue Mar 28 14:13:01 2017_x000D_	16.4309	75.7521	106.799	1.864	2	51.8298	4.7258	201.611	3.51877	79.3588		31.4093	23.5868
37762	Tue Mar 28 14:13:01 2017_x000D_	16.1888	74.7335	112.295	1.95992	2	51.1948	4.2622	204.395	3.56736	78.6869		11.1121	0
37763	Tue Mar 28 14:13:01 2017_x000D_	15.9721	74.4331	113.327	1.97792	2	51.1948	4.2622	204.395	3.56736	78.5149		19.5112	0
37764	Tue Mar 28 14:13:01 2017_x000D_	15.7441	73.824	118.651	2.07086	2	51.1948	4.2622	204.395	3.56736	78.0743		12.7218	0
37765	Tue Mar 28 14:13:01 2017_x000D_	15.6264	73.4166	121.142	2.11432	2	51.1948	4.2622	204.395	3.56736	77.7653		9.75106	0
37766	Tue Mar 28 14:13:01 2017_x000D_	15.5127	73.1121	119.981	2.09406	2	51.1948	4.2622	204.395	3.56736	77.5469		6.91152	92.6576
37767	Tue Mar 28 14:13:01 2017_x000D_	15.4021	72.91	122.552	2.13893	2	48.154	3.721	176.902	3.08752	76.5494		22.2904	0
37768	Tue Mar 28 14:13:01 2017_x000D_	14.9677	72.3072	122.553	2.13896	2	48.154	3.721	176.902	3.08752	76.1932		9.77141	0
37769	Tue Mar 28 14:13:01 2017_x000D_	14.8534	72.0022	126.594	2.20949	2	48.154	3.721	176.902	3.08752	75.9688		19.8277	0
37770	Tue Mar 28 14:13:01 2017_x000D_	14.4221	71.5014	124.993	2.18155	2	48.154	3.721	176.902	3.08752	75.7101		8.76463	66.092
37771	Tue Mar 28 14:13:01 2017_x000D_	14.2082	71.3024	124.996	2.18158	2	45.9561	3.8718	175.461	3.06238	74.5306		18.0533	0
37772	Tue Mar 28 14:13:01 2017_x000D_	13.88	70.798	124.096	2.16588	2	45.9561	3.8718	175.461	3.06238	74.2159		11.1843	0
37773	Tue Mar 28 14:13:01 2017_x000D_	13.6621	70.4955	122.558	2.13903	2	45.9561	3.8718	175.461	3.06238	74.038		13.8671	0
37774	Tue Mar 28 14:13:01 2017_x000D_	13.4404	70.0899	122.556	2.13901	2	45.9561	3.8718	175.461	3.06238	73.7706		0	113.706
37775	Tue Mar 28 14:13:01 2017_x000D_	13.4404	70.0899	122.556	2.13901	2	42.2052	4.4161	160.494	2.80115	71.697		20.8078	0
37776	Tue Mar 28 14:13:01 2017_x000D_	13.1079	69.4812	119.99	2.09422	2	42.2052	4.4161	160.494	2.80115	71.275		8.79007	0
37777	Tue Mar 28 14:13:01 2017_x000D_	12.8934	69.2816	119.993	2.09427	2	42.2052	4.4161	160.494	2.80115	71.1809		16.7255	0
37778	Tue Mar 28 14:13:01 2017_x000D_	12.6675	68.7719	118.661	2.07102	2	42.2052	4.4161	160.494	2.80115	70.8106		9.82092	0
37779	Tue Mar 28 14:13:02 2017_x000D_	12.5525	68.4654	122.552	2.13894	2	42.2052	4.4161	160.494	2.80115	70.5804		15.5495	103.665
37780	Tue Mar 28 14:13:02 2017_x000D_	12.2268	68.0622	119.992	2.09425	2	39.0692	5.8673	160.533	2.80183	67.7401		12.8154	0
37781	Tue Mar 28 14:13:02 2017_x000D_	12.1079	67.6519	122.55	2.1389	2	39.0692	5.8673	160.533	2.80183	67.411		15.5687	0
37782	Tue Mar 28 14:13:02 2017_x000D_	11.7818	67.2482	119.991	2.09424	2	39.0692	5.8673	160.533	2.80183	67.173		6.96922	0
37783	Tue Mar 28 14:13:02 2017_x000D_	11.6703	67.0444	122.551	2.13893	2	39.0692	5.8673	160.533	2.80183	67.0324		9.8434	133.854
37784	Tue Mar 28 14:13:02 2017_x000D_	11.5553	66.7371	118.661	2.07102	2	34.8381	7.2834	167.465	2.92282	63.8501		16.7685	0
37785	Tue Mar 28 14:13:02 2017_x000D_	11.3288	66.2261	119.987	2.09417	2	34.8381	7.2834	167.465	2.92282	63.4581		8.82808	0
37786	Tue Mar 28 14:13:02 2017_x000D_	11.1135	66.0255	119.99	2.09422	2	34.8381	7.2834	167.465	2.92282	63.3521		13.9516	0
37787	Tue Mar 28 14:13:02 2017_x000D_	10.8905	65.6174	119.989	2.09421	2	34.8381	7.2834	167.465	2.92282	63.0583		6.98144	106.865
37788	Tue Mar 28 14:13:02 2017_x000D_	10.7787	65.4133	122.547	2.13885	2	31.4925	8.5065	162.235	2.83154	60.5594		6.97568	0
37789	Tue Mar 28 14:13:02 2017_x000D_	10.6673	65.2092	119.989	2.09421	2	31.4925	8.5065	162.235	2.83154	60.406		9.86376	0
37790	Tue Mar 28 14:13:02 2017_x000D_	10.5517	64.9014	124.077	2.16555	2	31.4925	8.5065	162.235	2.83154	60.1573		6.99492	0
37791	Tue Mar 28 14:13:02 2017_x000D_	10.3399	64.8039	122.549	2.13887	2	31.4925	8.5065	162.235	2.83154	60.1401		6.98238	117.047
37792	Tue Mar 28 14:13:02 2017_x000D_	10.2284	64.5996	119.992	2.09425	2	27.7181	9.49451	160.665	2.80413	57.814		12.862	0
37793	Tue Mar 28 14:13:02 2017_x000D_	10.1091	64.1878	117.304	2.04734	2	27.7181	9.49451	160.665	2.80413	57.4581		3.1093	0
37794	Tue Mar 28 14:13:02 2017_x000D_	10.0055	64.1908	106.881	1.86543	2	27.7181	9.49451	160.665	2.80413	57.4928		4.39527	0
37795	Tue Mar 28 14:13:02 2017_x000D_	9.90585	64.2982	92.1398	1.60814	2	27.7181	9.49451	160.665	2.80413	57.6257		3.12535	0
37796	Tue Mar 28 14:13:02 2017_x000D_	9.90989	64.4023	86.1146	1.50298	2	27.7181	9.49451	160.665	2.80413	57.7235		3.14032	152.838
37797	Tue Mar 28 14:13:02 2017_x000D_	9.91391	64.5069	68.0691	1.18803	2	23.426	12.2391	148.75	2.59618	53.9861		3.12757	0
37798	Tue Mar 28 14:13:02 2017_x000D_	9.80972	64.5105	57.4505	1.0027	2	23.426	12.2391	148.75	2.59618	54.0158		8.76963	0
37799	Tue Mar 28 14:13:02 2017_x000D_	10.0095	64.2971	40.5017	0.706888	2	23.426	12.2391	148.75	2.59618	53.7591		0.0123693	0
37800	Tue Mar 28 14:13:02 2017_x000D_	10.0091	64.2972	32.2602	0.563047	2	23.426	12.2391	148.75	2.59618	53.7593		6.94618	110.445
37801	Tue Mar 28 14:13:03 2017_x000D_	10.1051	64.0865	25.7254	0.448994	2	20.2692	14.1333	156.262	2.72729	50.9768		9.34944	0
37802	Tue Mar 28 14:13:03 2017_x000D_	10.4166	64.0769	13.6217	0.237743	2	20.2692	14.1333	156.262	2.72729	50.9062		6.95586	0
37803	Tue Mar 28 14:13:03 2017_x000D_	10.6206	63.9667	10.7012	0.186771	2	20.2692	14.1333	156.262	2.72729	50.7589		6.95444	0
37804	Tue Mar 28 14:13:03 2017_x000D_	10.8246	63.8566	7.73455	0.134993	2	20.2692	14.1333	156.262	2.72729	50.6123		28.2149	71.7939
37805	Tue Mar 28 14:13:03 2017_x000D_	11.7558	63.7247	10.2581	0.179038	2	18.2378	15.3984	180	3.14159	48.7591		9.84327	0
37806	Tue Mar 28 14:13:03 2017_x000D_	12.0638	63.6116	13.6202	0.237717	2	18.2378	15.3984	180	3.14159	48.6069		25.0963	0
37807	Tue Mar 28 14:13:03 2017_x000D_	12.8904	63.483	16.4841	0.287701	2	18.2378	15.3984	180	3.14159	48.381		9.34326	0
37808	Tue Mar 28 14:13:03 2017_x000D_	13.2017	63.4736	17.2688	0.301398	2	18.2378	15.3984	180	3.14159	48.3383		11.1884	0
37809	Tue Mar 28 14:13:03 2017_x000D_	13.5053	63.257	21.9844	0.3837	2	18.2378	15.3984	180	3.14159	48.092		16.7265	23.9289
37810	Tue Mar 28 14:13:03 2017_x000D_	14.0164	63.0342	23.0141	0.401672	2	17.5607	15.82	151.57	2.64539	47.347		12.4406	0
37811	Tue Mar 28 14:13:03 2017_x000D_	14.4309	63.0218	23.017	0.401722	2	17.5607	15.82	151.57	2.64539	47.3054		20.8082	0
37812	Tue Mar 28 14:13:03 2017_x000D_	15.0413	62.6924	25.741	0.449266	2	17.5607	15.82	151.57	2.64539	46.9401		6.93432	0
37813	Tue Mar 28 14:13:03 2017_x000D_	15.2447	62.5826	23.0154	0.401695	2	17.5607	15.82	151.57	2.64539	46.8199		19.6166	161.788
37814	Tue Mar 28 14:13:03 2017_x000D_	15.8584	62.3569	23.016	0.401704	2	16.4523	21.0978	132.404	2.31088	41.2634		11.1661	0
37815	Tue Mar 28 14:13:03 2017_x000D_	16.1613	62.1406	21.9835	0.383685	2	16.4523	21.0978	132.404	2.31088	41.0438		9.80741	0
37816	Tue Mar 28 14:13:03 2017_x000D_	16.4681	62.0277	20.1847	0.352289	2	16.4523	21.0978	132.404	2.31088	40.9299		16.6793	0
37817	Tue Mar 28 14:13:03 2017_x000D_	16.9777	61.8054	19.2699	0.336323	2	16.4523	21.0978	132.404	2.31088	40.711		12.7754	145.882
37818	Tue Mar 28 14:13:03 2017_x000D_	17.3875	61.6896	16.4741	0.287527	2	16.2404	25.9559	132.404	2.31088	35.7521		9.30692	0
37819	Tue Mar 28 14:13:03 2017_x000D_	17.6976	61.6806	17.2604	0.301251	2	16.2404	25.9559	132.404	2.31088	35.7544		16.6643	0
37820	Tue Mar 28 14:13:03 2017_x000D_	18.2067	61.4584	16.4743	0.287532	2	16.2404	25.9559	132.404	2.31088	35.5569		12.7643	0
37821	Tue Mar 28 14:13:03 2017_x000D_	18.6162	61.3429	19.2721	0.336362	2	16.2404	25.9559	132.404	2.31088	35.4667		19.5653	146.153
37822	Tue Mar 28 14:13:04 2017_x000D_	19.2283	61.1178	19.2719	0.336358	2	16.4666	30.8224	119.481	2.08533	30.421		6.19162	0
37823	Tue Mar 28 14:13:04 2017_x000D_	19.4346	61.1118	19.2732	0.336381	2	16.4666	30.8224	119.481	2.08533	30.4345		19.552	0
37824	Tue Mar 28 14:13:04 2017_x000D_	20.0463	60.8869	19.273	0.336377	2	16.4666	30.8224	119.481	2.08533	30.2769		12.7404	0
37825	Tue Mar 28 14:13:04 2017_x000D_	20.455	60.7715	16.4739	0.287523	2	16.4666	30.8224	119.481	2.08533	30.2135		9.7769	0
37826	Tue Mar 28 14:13:04 2017_x000D_	20.7609	60.6591	20.1887	0.35236	2	16.4666	30.8224	119.481	2.08533	30.1441		22.4791	132.425
37827	Tue Mar 28 14:13:04 2017_x000D_	21.4748	60.4315	19.2739	0.336393	2	16.493	35.2365	87.6128	1.52913	25.6828		6.90222	0
37828	Tue Mar 28 14:13:04 2017_x000D_	21.6772	60.3221	16.4719	0.287489	2	16.493	35.2365	87.6128	1.52913	25.6157		12.7272	0
37829	Tue Mar 28 14:13:04 2017_x000D_	22.0855	60.2069	19.2736	0.336388	2	16.493	35.2365	87.6128	1.52913	25.589		19.513	0
37830	Tue Mar 28 14:13:04 2017_x000D_	22.696	59.9825	19.2734	0.336385	2	16.493	35.2365	87.6128	1.52913	25.5116		9.75615	133.418
37831	Tue Mar 28 14:13:04 2017_x000D_	23.0012	59.8702	17.257	0.301191	2	16.9568	39.6595	81.1842	1.41693	21.0952		18.756	0
37832	Tue Mar 28 14:13:04 2017_x000D_	23.6146	59.7493	20.1915	0.352408	2	16.9568	39.6595	81.1842	1.41693	21.1643		11.1155	0
37833	Tue Mar 28 14:13:04 2017_x000D_	23.916	59.5338	19.273	0.336377	2	16.9568	39.6595	81.1842	1.41693	21.0575		19.4846	0
37834	Tue Mar 28 14:13:04 2017_x000D_	24.5256	59.3097	19.2728	0.336373	2	16.9568	39.6595	81.1842	1.41693	21.0575		6.16146	112.392
37835	Tue Mar 28 14:13:04 2017_x000D_	24.7309	59.3039	19.2741	0.336396	2	17.0118	43.4055	81.1842	1.41693	17.6732		6.88618	0
37836	Tue Mar 28 14:13:04 2017_x000D_	24.9328	59.1947	16.4683	0.287426	2	17.0118	43.4055	81.1842	1.41693	17.6647		18.7243	0
37837	Tue Mar 28 14:13:04 2017_x000D_	25.5452	59.0742	19.2752	0.336415	2	17.0118	43.4055	81.1842	1.41693	17.8417		6.88354	0
37838	Tue Mar 28 14:13:04 2017_x000D_	25.747	58.965	16.4686	0.287431	2	17.0118	43.4055	81.1842	1.41693	17.8438		18.7119	0
37839	Tue Mar 28 14:13:04 2017_x000D_	26.359	58.8446	19.2763	0.336434	2	17.0118	43.4055	81.1842	1.41693	18.0482		4.36601	92.4104
37840	Tue Mar 28 14:13:04 2017_x000D_	26.4584	58.7383	17.2557	0.301169	2	16.8771	46.4829	84.0624	1.46717	15.5562		16.5596	0
37841	Tue Mar 28 14:13:04 2017_x000D_	26.9643	58.5175	21.9971	0.383921	2	16.8771	46.4829	84.0624	1.46717	15.703		6.87683	0
37842	Tue Mar 28 14:13:04 2017_x000D_	27.1659	58.4084	19.2732	0.33638	2	16.8771	46.4829	84.0624	1.46717	15.7505		6.1463	0
37843	Tue Mar 28 14:13:05 2017_x000D_	27.3707	58.4028	19.2745	0.336404	2	16.8771	46.4829	84.0624	1.46717	15.8808		6.14638	96.6798
37844	Tue Mar 28 14:13:05 2017_x000D_	27.5755	58.3971	19.2759	0.336427	2	18.2814	49.3835	66.4753	1.16021	12.947		13.7467	0
37845	Tue Mar 28 14:13:05 2017_x000D_	27.9786	58.1792	19.2743	0.336401	2	18.2814	49.3835	66.4753	1.16021	13.092		0	0
37846	Tue Mar 28 14:13:05 2017_x000D_	27.9786	58.1792	19.2743	0.336401	2	18.2814	49.3835	66.4753	1.16021	13.092		6.87277	0
37847	Tue Mar 28 14:13:05 2017_x000D_	28.1801	58.0702	16.4647	0.287364	2	18.2814	49.3835	66.4753	1.16021	13.1698		9.71897	67.3598
37848	Tue Mar 28 14:13:05 2017_x000D_	28.4842	57.9585	20.1915	0.352407	2	19.2865	51.3913	64.878	1.13233	11.3016		9.21645	0
37849	Tue Mar 28 14:13:05 2017_x000D_	28.7913	57.9501	27.0202	0.471592	2	19.2865	51.3913	64.878	1.13233	11.5481		3.08214	0
37850	Tue Mar 28 14:13:05 2017_x000D_	28.894	57.9473	38.7688	0.676644	2	19.2865	51.3913	64.878	1.13233	11.6312		8.69181	0
37851	Tue Mar 28 14:13:05 2017_x000D_	28.6962	58.159	55.0666	0.961094	2	19.2865	51.3913	64.878	1.13233	11.5907		6.89583	52.7119
37852	Tue Mar 28 14:13:05 2017_x000D_	28.6003	58.3679	65.3472	1.14052	2	20.0921	52.9528	60.112	1.04915	10.0853		3.0705	0
37853	Tue Mar 28 14:13:05 2017_x000D_	28.7026	58.3647	73.4331	1.28165	2	20.0921	52.9528	60.112	1.04915	10.17		3.08523	0
37854	Tue Mar 28 14:13:05 2017_x000D_	28.7055	58.4675	85.7603	1.4968	2	20.0921	52.9528	60.112	1.04915	10.2275		3.07292	0
37855	Tue Mar 28 14:13:05 2017_x000D_	28.708	58.5699	102.911	1.79613	2	20.0921	52.9528	60.112	1.04915	10.2852		4.34306	0
37856	Tue Mar 28 14:13:05 2017_x000D_	28.8066	58.4639	119.348	2.08302	2	20.0921	52.9528	60.112	1.04915	10.3109		4.3799	47.0899
37857	Tue Mar 28 14:13:05 2017_x000D_	28.7007	58.3634	128.267	2.23868	2	20.9071	54.2943	56.1978	0.980837	8.79192		3.09768	0
37858	Tue Mar 28 14:13:05 2017_x000D_	28.6973	58.2602	134.395	2.34563	2	20.9071	54.2943	56.1978	0.980837	8.7416		8.72577	0
37859	Tue Mar 28 14:13:05 2017_x000D_	28.4864	58.0599	146.849	2.56299	2	20.9071	54.2943	56.1978	0.980837	8.46319		4.36925	0
37860	Tue Mar 28 14:13:05 2017_x000D_	28.3808	57.9596	150.898	2.63366	2	20.9071	54.2943	56.1978	0.980837	8.3241		9.71566	23.5396
37861	Tue Mar 28 14:13:05 2017_x000D_	28.0711	57.8649	152.011	2.65309	2	21.3145	54.9649	60.8294	1.06167	7.35266		22.2651	0
37862	Tue Mar 28 14:13:05 2017_x000D_	27.4441	57.4678	146.851	2.56304	2	21.3145	54.9649	60.8294	1.06167	6.62091		13.7947	0
37863	Tue Mar 28 14:13:05 2017_x000D_	27.028	57.2721	146.854	2.56308	2	21.3145	54.9649	60.8294	1.06167	6.16176		19.8084	0
37864	Tue Mar 28 14:13:05 2017_x000D_	26.5029	56.8718	140.455	2.45141	2	21.3145	54.9649	60.8294	1.06167	5.52773		11.1467	32.6163
37865	Tue Mar 28 14:13:06 2017_x000D_	26.189	56.673	138.499	2.41726	2	21.9303	55.8609	60.4294	1.05469	4.33544		21.9238	0
37866	Tue Mar 28 14:13:06 2017_x000D_	25.66	56.1688	134.275	2.34355	2	21.9303	55.8609	60.4294	1.05469	3.74239		8.77635	0
37867	Tue Mar 28 14:13:06 2017_x000D_	25.4482	55.967	134.276	2.34355	2	21.9303	55.8609	60.4294	1.05469	3.5195		19.9037	0
37868	Tue Mar 28 14:13:06 2017_x000D_	25.0211	55.4593	132.321	2.30945	2	21.9303	55.8609	60.4294	1.05469	3.11678		11.2145	0
37869	Tue Mar 28 14:13:06 2017_x000D_	24.8061	55.1535	125.962	2.19846	2	21.9303	55.8609	60.4294	1.05469	2.96153		8.79114	144.81
37870	Tue Mar 28 14:13:06 2017_x000D_	24.594	54.9513	125.964	2.19849	2	21.9346	60.6879	84.8292	1.48055	6.32305		18.1644	0
37871	Tue Mar 28 14:13:06 2017_x000D_	24.2689	54.4405	130.079	2.27031	2	21.9346	60.6879	84.8292	1.48055	6.66926		15.5417	0
37872	Tue Mar 28 14:13:06 2017_x000D_	23.8474	54.1393	128.309	2.23942	2	21.9346	60.6879	84.8292	1.48055	6.82224		9.86759	0
37873	Tue Mar 28 14:13:06 2017_x000D_	23.7344	53.8304	132.316	2.30935	2	21.9346	60.6879	84.8292	1.48055	7.08975		19.9609	99.2747
37874	Tue Mar 28 14:13:06 2017_x000D_	23.306	53.3213	134.264	2.34335	2	22.2249	63.9843	82.9549	1.44784	10.7177		8.81669	0
37875	Tue Mar 28 14:13:06 2017_x000D_	23.0932	53.1186	134.265	2.34336	2	22.2249	63.9843	82.9549	1.44784	10.9003		15.6194	0
37876	Tue Mar 28 14:13:06 2017_x000D_	22.7704	52.7101	136.367	2.38006	2	22.2249	63.9843	82.9549	1.44784	11.2874		6.98435	0
37877	Tue Mar 28 14:13:06 2017_x000D_	22.6608	52.5047	134.26	2.34329	2	22.2249	63.9843	82.9549	1.44784	11.4879		11.238	0
37878	Tue Mar 28 14:13:06 2017_x000D_	22.3445	52.304	136.367	2.38006	2	22.2249	63.9843	82.9549	1.44784	11.6809		17.6693	65.9255
37879	Tue Mar 28 14:13:06 2017_x000D_	21.9182	51.8976	136.367	2.38006	2	22.3456	66.1785	82.4335	1.43874	14.2873		8.83997	0
37880	Tue Mar 28 14:13:06 2017_x000D_	21.7049	51.6943	136.367	2.38006	2	22.3456	66.1785	82.4335	1.43874	14.4984		19.9933	0
37881	Tue Mar 28 14:13:06 2017_x000D_	21.1751	51.29	134.268	2.34342	2	22.3456	66.1785	82.4335	1.43874	14.9344		11.303	0
37882	Tue Mar 28 14:13:06 2017_x000D_	20.9581	50.982	132.321	2.30944	2	22.3456	66.1785	82.4335	1.43874	15.2597		11.2981	80.0932
37883	Tue Mar 28 14:13:06 2017_x000D_	20.7411	50.6742	134.264	2.34335	2	21.7932	68.7905	116.571	2.03455	18.1468		15.6849	0
37884	Tue Mar 28 14:13:06 2017_x000D_	20.4168	50.2641	136.362	2.37996	2	21.7932	68.7905	116.571	2.03455	18.5775		8.86324	0
37885	Tue Mar 28 14:13:06 2017_x000D_	20.203	50.0602	136.362	2.37996	2	21.7932	68.7905	116.571	2.03455	18.7977		8.86541	0
37886	Tue Mar 28 14:13:07 2017_x000D_	19.9891	49.8563	136.362	2.37996	2	21.7932	68.7905	116.571	2.03455	19.02		17.7456	86.1158
37887	Tue Mar 28 14:13:07 2017_x000D_	19.561	49.4481	136.362	2.37996	2	20.1614	71.1521	118.08	2.06088	21.7123		8.87814	0
37888	Tue Mar 28 14:13:07 2017_x000D_	19.3468	49.2439	136.362	2.37996	2	20.1614	71.1521	118.08	2.06088	21.9233		15.7117	0
37889	Tue Mar 28 14:13:07 2017_x000D_	19.0222	48.8329	134.262	2.34331	2	20.1614	71.1521	118.08	2.06088	22.3483		8.88662	0
37890	Tue Mar 28 14:13:07 2017_x000D_	18.8078	48.6285	134.262	2.34332	2	20.1614	71.1521	118.08	2.06088	22.5642		15.7004	84.5764
37891	Tue Mar 28 14:13:07 2017_x000D_	18.3823	48.3238	132.325	2.30951	2	18.3219	73.2885	140.559	2.45322	24.9648		8.8951	0
37892	Tue Mar 28 14:13:07 2017_x000D_	18.1677	48.1192	132.326	2.30952	2	18.3219	73.2885	140.559	2.45322	25.1698		7.03959	0
37893	Tue Mar 28 14:13:07 2017_x000D_	18.057	47.9123	130.099	2.27065	2	18.3219	73.2885	140.559	2.45322	25.3776		13.3555	0
37894	Tue Mar 28 14:13:07 2017_x000D_	17.7347	47.6052	134.264	2.34335	2	18.3219	73.2885	140.559	2.45322	25.69		7.04489	0
37895	Tue Mar 28 14:13:07 2017_x000D_	17.624	47.3981	132.014	2.30408	2	18.3219	73.2885	140.559	2.45322	25.8998		13.3766	56.0211
37896	Tue Mar 28 14:13:07 2017_x000D_	17.3013	47.0904	132.324	2.30949	2	16.9569	74.5628	136.094	2.37529	27.4746		7.01705	0
37897	Tue Mar 28 14:13:07 2017_x000D_	17.0899	46.9903	134.265	2.34337	2	16.9569	74.5628	136.094	2.37529	27.5728		6.29171	0
37898	Tue Mar 28 14:13:07 2017_x000D_	17.0827	46.7807	134.26	2.34328	2	16.9569	74.5628	136.094	2.37529	27.7824		13.3785	0
37899	Tue Mar 28 14:13:07 2017_x000D_	16.7602	46.4727	130.101	2.27069	2	16.9569	74.5628	136.094	2.37529	28.0908		8.91197	28.0073
37900	Tue Mar 28 14:13:07 2017_x000D_	16.5453	46.2676	125.208	2.18528	2	16.2745	75.1999	126.706	2.21145	28.9336		3.14353	0
37901	Tue Mar 28 14:13:07 2017_x000D_	16.5495	46.3723	110.189	1.92316	2	16.2745	75.1999	126.706	2.21145	28.8289		3.14906	0
37902	Tue Mar 28 14:13:07 2017_x000D_	16.5533	46.4772	103.734	1.81051	2	16.2745	75.1999	126.706	2.21145	28.7241		0.0192094	0
37903	Tue Mar 28 14:13:07 2017_x000D_	16.5538	46.4776	91.9763	1.60529	2	16.2745	75.1999	126.706	2.21145	28.7237		7.00155	14.727
37904	Tue Mar 28 14:13:07 2017_x000D_	16.4573	46.6901	77.3066	1.34926	2	15.8291	75.4063	135	2.35619	28.7231		0.012	0
37905	Tue Mar 28 14:13:07 2017_x000D_	16.4573	46.6905	69.6621	1.21583	2	15.8291	75.4063	135	2.35619	28.7227		4.45647	0
37906	Tue Mar 28 14:13:07 2017_x000D_	16.3494	46.5884	55.0744	0.961229	2	15.8291	75.4063	135	2.35619	28.8226		0.0108167	0
37907	Tue Mar 28 14:13:08 2017_x000D_	16.3492	46.5887	46.8484	0.817659	2	15.8291	75.4063	135	2.35619	28.8223		8.79343	0
37908	Tue Mar 28 14:13:08 2017_x000D_	16.5495	46.3747	33.6625	0.587522	2	15.8291	75.4063	135	2.35619	29.0405		3.11164	18.6701
37909	Tue Mar 28 14:13:08 2017_x000D_	16.6532	46.3726	26.7515	0.466901	2	15.3742	75.831	126.706	2.21145	29.4862		6.94307	0
37910	Tue Mar 28 14:13:08 2017_x000D_	16.8572	46.2633	21.6975	0.378694	2	15.3742	75.831	126.706	2.21145	29.6049		19.6667	0
37911	Tue Mar 28 14:13:08 2017_x000D_	17.4737	46.0404	21.698	0.378701	2	15.3742	75.831	126.706	2.21145	29.8645		11.2142	0
37912	Tue Mar 28 14:13:08 2017_x000D_	17.7785	45.824	22.738	0.396854	2	15.3742	75.831	126.706	2.21145	30.1032		12.4677	37.3403
37913	Tue Mar 28 14:13:08 2017_x000D_	18.194	45.8153	22.7409	0.396904	2	14.4644	76.6804	135.198	2.35965	31.0896		23.6628	0
37914	Tue Mar 28 14:13:08 2017_x000D_	18.9105	45.4855	26.7553	0.466968	2	14.4644	76.6804	135.198	2.35965	31.5102		9.81531	0
37915	Tue Mar 28 14:13:08 2017_x000D_	19.2182	45.3743	28.1423	0.491175	2	14.4644	76.6804	135.198	2.35965	31.665		25.0303	0
37916	Tue Mar 28 14:13:08 2017_x000D_	19.9306	44.94	29.4959	0.5148	2	14.4644	76.6804	135.198	2.35965	32.2076		6.94024	23.7692
37917	Tue Mar 28 14:13:08 2017_x000D_	20.1346	44.8309	32.1067	0.560367	2	13.7917	77.099	136.088	2.37519	32.8856		18.0961	0
37918	Tue Mar 28 14:13:08 2017_x000D_	20.6427	44.5058	36.2151	0.632072	2	13.7917	77.099	136.088	2.37519	33.3054		11.1818	0
37919	Tue Mar 28 14:13:08 2017_x000D_	20.9466	44.29	34.5861	0.603642	2	13.7917	77.099	136.088	2.37519	33.5801		6.93353	0
37920	Tue Mar 28 14:13:08 2017_x000D_	21.1504	44.181	32.1066	0.560365	2	13.7917	77.099	136.088	2.37519	33.7305		11.1902	28.0031
37921	Tue Mar 28 14:13:08 2017_x000D_	21.4545	43.965	33.6717	0.587683	2	13.1094	77.736	135	2.35619	34.7868		19.8655	0
37922	Tue Mar 28 14:13:08 2017_x000D_	21.9585	43.5355	32.1049	0.560336	2	13.1094	77.736	135	2.35619	35.3268		20.7845	0
37923	Tue Mar 28 14:13:08 2017_x000D_	22.5694	43.2087	29.4927	0.514744	2	13.1094	77.736	135	2.35619	35.7998		6.92806	0
37924	Tue Mar 28 14:13:08 2017_x000D_	22.7731	43.0999	32.1058	0.560352	2	13.1094	77.736	135	2.35619	35.959		9.78686	0
37925	Tue Mar 28 14:13:08 2017_x000D_	23.0799	42.989	28.1377	0.491096	2	13.1094	77.736	135	2.35619	36.1492		22.3437	18.6659
37926	Tue Mar 28 14:13:08 2017_x000D_	23.6871	42.5577	28.1362	0.491069	2	12.6546	78.1606	135.153	2.35887	37.2731		6.20516	0
37927	Tue Mar 28 14:13:08 2017_x000D_	23.8939	42.5537	28.1377	0.491095	2	12.6546	78.1606	135.153	2.35887	37.3386		22.3329	0
37928	Tue Mar 28 14:13:08 2017_x000D_	24.5008	42.1226	28.1361	0.491068	2	12.6546	78.1606	135.153	2.35887	37.9351		9.78301	0
37929	Tue Mar 28 14:13:09 2017_x000D_	24.8075	42.0118	26.7476	0.466834	2	12.6546	78.1606	135.153	2.35887	38.137		9.77816	14.7257
37930	Tue Mar 28 14:13:09 2017_x000D_	25.1141	41.9012	28.1376	0.491094	2	12.2092	78.3669	126.026	2.19956	38.6818		18.0412	0
37931	Tue Mar 28 14:13:09 2017_x000D_	25.6206	41.577	26.7473	0.466828	2	12.2092	78.3669	126.026	2.19956	39.1582		9.77251	0
37932	Tue Mar 28 14:13:09 2017_x000D_	25.927	41.4664	28.1377	0.491095	2	12.2092	78.3669	126.026	2.19956	39.3678		18.0329	0
37933	Tue Mar 28 14:13:09 2017_x000D_	26.4333	41.1424	26.7469	0.466821	2	12.2092	78.3669	126.026	2.19956	39.8496		9.76585	0
37934	Tue Mar 28 14:13:09 2017_x000D_	26.7395	41.0319	28.1377	0.491095	2	12.2092	78.3669	126.026	2.19956	40.0628		16.6329	84.4741
37935	Tue Mar 28 14:13:09 2017_x000D_	27.2488	40.8128	29.496	0.514803	2	9.95425	80.0533	135	2.35619	42.8826		11.142	0
37936	Tue Mar 28 14:13:09 2017_x000D_	27.5515	40.5976	28.1377	0.491095	2	9.95425	80.0533	135	2.35619	43.202		8.76785	0
37937	Tue Mar 28 14:13:09 2017_x000D_	27.7513	40.3843	28.1362	0.491069	2	9.95425	80.0533	135	2.35619	43.4783		9.76201	0
37938	Tue Mar 28 14:13:09 2017_x000D_	28.0574	40.2739	26.7462	0.466809	2	9.95425	80.0533	135	2.35619	43.705		20.7053	42.2355
37939	Tue Mar 28 14:13:09 2017_x000D_	28.666	39.9484	29.4952	0.514789	2	8.82684	80.8965	134.806	2.35281	45.501		6.90001	0
37940	Tue Mar 28 14:13:09 2017_x000D_	28.8688	39.8399	26.7457	0.466801	2	8.82684	80.8965	134.806	2.35281	45.6872		17.9937	0
37941	Tue Mar 28 14:13:09 2017_x000D_	29.374	39.5166	28.1362	0.491069	2	8.82684	80.8965	134.806	2.35281	46.2005		6.175	0
37942	Tue Mar 28 14:13:09 2017_x000D_	29.5798	39.5129	28.1377	0.491095	2	8.82684	80.8965	134.806	2.35281	46.2957		17.9979	27.9935
37943	Tue Mar 28 14:13:09 2017_x000D_	30.0851	39.1895	26.7452	0.466792	2	8.14479	81.5333	135	2.35619	47.6904		6.89453	0
37944	Tue Mar 28 14:13:09 2017_x000D_	30.2878	39.0812	29.4959	0.5148	2	8.14479	81.5333	135	2.35619	47.88		13.7825	0
37945	Tue Mar 28 14:13:09 2017_x000D_	30.6929	38.8645	29.496	0.514803	2	8.14479	81.5333	135	2.35619	48.2602		6.89066	0
37946	Tue Mar 28 14:13:09 2017_x000D_	30.8954	38.7561	26.7448	0.466785	2	8.14479	81.5333	135	2.35619	48.4508		4.37435	23.7661
37947	Tue Mar 28 14:13:09 2017_x000D_	30.9951	38.6497	28.1361	0.491068	2	7.47215	81.9518	134.635	2.34982	49.2788		12.6891	0
37948	Tue Mar 28 14:13:09 2017_x000D_	31.403	38.5378	25.4805	0.444719	2	7.47215	81.9518	134.635	2.34982	49.5728		0	0
37949	Tue Mar 28 14:13:09 2017_x000D_	31.403	38.5378	25.4805	0.444719	2	7.47215	81.9518	134.635	2.34982	49.5728		9.7392	0
37950	Tue Mar 28 14:13:10 2017_x000D_	31.7084	38.4277	29.4979	0.514835	2	7.47215	81.9518	134.635	2.34982	49.8171		11.1235	0
37951	Tue Mar 28 14:13:10 2017_x000D_	32.0107	38.213	36.2339	0.6324	2	7.47215	81.9518	134.635	2.34982	50.152		3.14789	23.7813
37952	Tue Mar 28 14:13:10 2017_x000D_	32.0082	38.1081	46.8753	0.818129	2	7.00812	82.5945	135	2.35619	51.0298		9.85868	0
37953	Tue Mar 28 14:13:10 2017_x000D_	31.9149	38.4232	64.0559	1.11799	2	7.00812	82.5945	135	2.35619	50.7095		3.1273	0
37954	Tue Mar 28 14:13:10 2017_x000D_	31.9179	38.5274	76.3455	1.33248	2	7.00812	82.5945	135	2.35619	50.6202		3.13021	0
37955	Tue Mar 28 14:13:10 2017_x000D_	31.9208	38.6317	82.8104	1.44531	2	7.00812	82.5945	135	2.35619	50.5309		6.99909	26.1664
37956	Tue Mar 28 14:13:10 2017_x000D_	32.0288	38.8385	103.267	1.80234	2	6.13623	82.5707	176.407	3.07888	50.8225		4.43617	0
37957	Tue Mar 28 14:13:10 2017_x000D_	31.9227	38.7355	112.427	1.96222	2	6.13623	82.5707	176.407	3.07888	50.8573		4.35782	0
37958	Tue Mar 28 14:13:10 2017_x000D_	32.0217	38.6292	129.506	2.2603	2	6.13623	82.5707	176.407	3.07888	50.9991		0.0127279	0
37959	Tue Mar 28 14:13:10 2017_x000D_	32.0214	38.6295	137.863	2.40616	2	6.13623	82.5707	176.407	3.07888	50.9987		7.01833	26.1694
37960	Tue Mar 28 14:13:10 2017_x000D_	31.9124	38.4225	152.779	2.6665	2	5.26424	82.547	176.025	3.07222	51.547		3.08158	0
37961	Tue Mar 28 14:13:10 2017_x000D_	31.8097	38.4245	159.455	2.78301	2	5.26424	82.547	176.025	3.07222	51.4923		6.94354	0
37962	Tue Mar 28 14:13:10 2017_x000D_	31.6014	38.3236	162.291	2.83251	2	5.26424	82.547	176.025	3.07222	51.4719		22.5568	0
37963	Tue Mar 28 14:13:10 2017_x000D_	30.8758	38.1265	163.209	2.84854	2	5.26424	82.547	176.025	3.07222	51.2751		12.7656	0
37964	Tue Mar 28 14:13:10 2017_x000D_	30.4616	38.029	166.019	2.89757	2	5.26424	82.547	176.025	3.07222	51.1543		13.9339	6.54308
37965	Tue Mar 28 14:13:10 2017_x000D_	30.0438	37.8261	160.489	2.80106	2	5.04622	82.541	176.902	3.08752	51.2279		22.5844	0
37966	Tue Mar 28 14:13:10 2017_x000D_	29.3173	37.6288	159.459	2.78309	2	5.04622	82.541	176.902	3.08752	51.0509		13.954	0
37967	Tue Mar 28 14:13:10 2017_x000D_	28.8989	37.4256	154.129	2.69006	2	5.04622	82.541	176.902	3.08752	51.0328		23.7326	0
37968	Tue Mar 28 14:13:10 2017_x000D_	28.1681	37.1227	150.236	2.62211	2	5.04622	82.541	176.902	3.08752	50.9651		8.8914	39.3178
37969	Tue Mar 28 14:13:10 2017_x000D_	27.9555	36.9162	150.233	2.62207	2	5.10213	81.2316	218.043	3.80557	49.8611		22.581	0
37970	Tue Mar 28 14:13:10 2017_x000D_	27.3242	36.5063	147.023	2.56603	2	5.10213	81.2316	218.043	3.80557	49.9417		11.3234	0
37971	Tue Mar 28 14:13:11 2017_x000D_	27.0076	36.3008	143.867	2.51095	2	5.10213	81.2316	218.043	3.80557	49.9863		9.85096	0
37972	Tue Mar 28 14:13:11 2017_x000D_	26.6948	36.2009	144.481	2.52168	2	5.10213	81.2316	218.043	3.80557	49.94		13.3785	83.2865
37973	Tue Mar 28 14:13:11 2017_x000D_	26.3749	35.8902	143.868	2.51098	2	6.08635	78.6357	249.294	4.351	47.316		18.283	0
37974	Tue Mar 28 14:13:11 2017_x000D_	25.8485	35.5831	144.481	2.52167	2	6.08635	78.6357	249.294	4.351	47.3716		13.3849	0
37975	Tue Mar 28 14:13:11 2017_x000D_	25.5283	35.2724	148.694	2.5952	2	6.08635	78.6357	249.294	4.351	47.5223		15.7382	0
37976	Tue Mar 28 14:13:11 2017_x000D_	25.1045	34.9632	151.326	2.64113	2	6.08635	78.6357	249.294	4.351	47.6338		16.872	123.008
37977	Tue Mar 28 14:13:11 2017_x000D_	24.5799	34.7605	152.783	2.66656	2	7.34536	74.7335	275.996	4.81704	43.5301		8.94021	0
37978	Tue Mar 28 14:13:11 2017_x000D_	24.3661	34.5529	152.779	2.6665	2	7.34536	74.7335	275.996	4.81704
37979	Tue Mar 28 14:13:11 2017_x000D_	23.9448	34.3484	152.78	2.66651	2	7.34536	74.7335	275.996	4.81704
37980	Tue Mar 28 14:13:11 2017_x000D_	23.7341	34.2463	155.468	2.71343	2	7.34536	74.7335	275.996	4.81704
37981	Tue Mar 28 14:13:11 2017_x000D_	23.1015	33.9391	152.781	2.66653	2	7.34536	74.7335	275.996	4.81704
37982	Tue Mar 28 14:13:11 2017_x000D_	22.8906	33.8368	155.467	2.71341	2	8.35884	71.4786	275.171	4.80264
37983	Tue Mar 28 14:13:11 2017_x000D_	22.465	33.5262	152.778	2.66648	2	8.35884	71.4786	275.171	4.80264
37984	Tue Mar 28 14:13:11 2017_x000D_	22.0461	33.4269	155.466	2.7134	2	8.35884	71.4786	275.171	4.80264
37985	Tue Mar 28 14:13:11 2017_x000D_	21.412	33.1189	152.782	2.66655	2	8.35884	71.4786	275.171	4.80264
37986	Tue Mar 28 14:13:11 2017_x000D_	21.0928	32.9121	154.106	2.68965	2	9.1641	67.9969	275.996	4.81704
37987	Tue Mar 28 14:13:11 2017_x000D_	20.5657	32.7082	152.783	2.66657	2	9.1641	67.9969	275.996	4.81704
37988	Tue Mar 28 14:13:11 2017_x000D_	20.1422	32.5026	152.783	2.66657	2	9.1641	67.9969	275.996	4.81704
37989	Tue Mar 28 14:13:11 2017_x000D_	19.9269	32.2939	152.78	2.66652	2	9.1641	67.9969	275.996	4.81704
37990	Tue Mar 28 14:13:11 2017_x000D_	19.6145	32.2984	151.336	2.64132	2	9.1641	67.9969	275.996	4.81704
37991	Tue Mar 28 14:13:11 2017_x000D_	19.0788	31.8822	152.781	2.66653	2	9.95099	64.9508	276.623	4.82798
37992	Tue Mar 28 14:13:11 2017_x000D_	18.5498	31.6776	154.106	2.68965	2	9.95099	64.9508	276.623	4.82798
37993	Tue Mar 28 14:13:12 2017_x000D_	18.2334	31.5762	155.463	2.71333	2	9.95099	64.9508	276.623	4.82798
37994	Tue Mar 28 14:13:12 2017_x000D_	18.0174	31.3671	155.459	2.71327	2	9.95099	64.9508	276.623	4.82798
37995	Tue Mar 28 14:13:12 2017_x000D_	17.5924	31.1607	155.459	2.71326	2	10.7005	62.7793	281.22	4.90822
37996	Tue Mar 28 14:13:12 2017_x000D_	17.3797	31.0573	152.783	2.66656	2	10.7005	62.7793	281.22	4.90822
37997	Tue Mar 28 14:13:12 2017_x000D_	17.1707	31.0601	152.786	2.66662	2	10.7005	62.7793	281.22	4.90822
37998	Tue Mar 28 14:13:12 2017_x000D_	16.9543	30.8508	152.783	2.66657	2	10.7005	62.7793	281.22	4.90822
37999	Tue Mar 28 14:13:12 2017_x000D_	16.5286	30.6441	152.783	2.66657	2	11.3077	58.8472	277.25	4.83893
38000	Tue Mar 28 14:13:12 2017_x000D_	16.1027	30.4374	152.784	2.66658	2	11.3077	58.8472	277.25	4.83893
38001	Tue Mar 28 14:13:12 2017_x000D_	15.9942	30.3327	156.686	2.73468	2	11.3077	58.8472	277.25	4.83893
38002	Tue Mar 28 14:13:12 2017_x000D_	15.8898	30.3341	155.457	2.71324	2	11.3077	58.8472	277.25	4.83893
38003	Tue Mar 28 14:13:12 2017_x000D_	15.4635	30.1271	155.457	2.71323	2	12.1149	55.3572	276.549	4.8267
38004	Tue Mar 28 14:13:12 2017_x000D_	15.3552	30.0221	151.338	2.64135	2	12.1149	55.3572	276.549	4.8267
38005	Tue Mar 28 14:13:12 2017_x000D_	15.1454	30.0245	146.26	2.55272	2	12.1149	55.3572	276.549	4.8267
38006	Tue Mar 28 14:13:12 2017_x000D_	15.1494	30.1303	135.968	2.37309	2	12.1149	55.3572	276.549	4.8267
38007	Tue Mar 28 14:13:12 2017_x000D_	15.363	30.2338	129.77	2.26492	2	12.1149	55.3572	276.549	4.8267
38008	Tue Mar 28 14:13:12 2017_x000D_	15.4796	30.5509	112.801	1.96876	2	12.5141	51.1934	275.996	4.81704
38009	Tue Mar 28 14:13:12 2017_x000D_	15.4835	30.6571	106.451	1.85792	2	12.5141	51.1934	275.996	4.81704
38010	Tue Mar 28 14:13:12 2017_x000D_	15.4915	30.8701	89.015	1.55361	2	12.5141	51.1934	275.996	4.81704
38011	Tue Mar 28 14:13:12 2017_x000D_	15.387	30.8719	80.2161	1.40004	2	12.5141	51.1934	275.996	4.81704
38012	Tue Mar 28 14:13:12 2017_x000D_	15.4917	30.8712	64.1681	1.11994	2	12.8755	47.9051	277.045	4.83535
38013	Tue Mar 28 14:13:12 2017_x000D_	15.4879	30.7653	57.4771	1.00316	2	12.8755	47.9051	277.045	4.83535
38014	Tue Mar 28 14:13:13 2017_x000D_	15.484	30.6594	50.9622	0.889458	2	12.8755	47.9051	277.045	4.83535
38015	Tue Mar 28 14:13:13 2017_x000D_	15.7867	30.337	38.4726	0.671474	2	12.8755	47.9051	277.045	4.83535
38016	Tue Mar 28 14:13:13 2017_x000D_	15.9924	30.228	36.052	0.629226	2	13.2085	45.2741	275.171	4.80264
38017	Tue Mar 28 14:13:13 2017_x000D_	16.0932	30.1205	31.9036	0.556822	2	13.2085	45.2741	275.171	4.80264
38018	Tue Mar 28 14:13:13 2017_x000D_	16.6054	29.7952	27.8994	0.486936	2	13.2085	45.2741	275.171	4.80264
38019	Tue Mar 28 14:13:13 2017_x000D_	16.9157	29.6849	26.4999	0.462511	2	13.2085	45.2741	275.171	4.80264
38020	Tue Mar 28 14:13:13 2017_x000D_	17.637	29.3571	27.9009	0.486963	2	13.7318	43.3081	280.97	4.90385
38021	Tue Mar 28 14:13:13 2017_x000D_	17.8389	29.1421	27.8994	0.486936	2	13.7318	43.3081	280.97	4.90385
38022	Tue Mar 28 14:13:13 2017_x000D_	18.56	28.8144	31.9063	0.556869	2	13.7318	43.3081	280.97	4.90385
38023	Tue Mar 28 14:13:13 2017_x000D_	18.7653	28.7057	29.2687	0.510835	2	13.7318	43.3081	280.97	4.90385
38024	Tue Mar 28 14:13:13 2017_x000D_	18.9707	28.5969	31.9067	0.556877	2	13.7318	43.3081	280.97	4.90385
38025	Tue Mar 28 14:13:13 2017_x000D_	19.4825	28.272	36.0574	0.62932	2	14.2553	41.3414	276.726	4.82978
38026	Tue Mar 28 14:13:13 2017_x000D_	19.7887	28.0559	37.8479	0.660571	2	14.2553	41.3414	276.726	4.82978
38027	Tue Mar 28 14:13:13 2017_x000D_	20.0947	27.8399	36.0575	0.629323	2	14.2553	41.3414	276.726	4.82978
38028	Tue Mar 28 14:13:13 2017_x000D_	20.5017	27.5164	38.4799	0.671601	2	14.2553	41.3414	276.726	4.82978
38029	Tue Mar 28 14:13:13 2017_x000D_	20.8043	27.1942	37.8473	0.660561	2	15.9112	38.5263	287.762	5.02239
38030	Tue Mar 28 14:13:13 2017_x000D_	21.3117	26.7636	36.0557	0.629291	2	15.9112	38.5263	287.762	5.02239
38031	Tue Mar 28 14:13:13 2017_x000D_	21.5202	26.7612	36.0571	0.629316	2	15.9112	38.5263	287.762	5.02239
38032	Tue Mar 28 14:13:13 2017_x000D_	21.8262	26.5453	37.8485	0.660581	2	15.9112	38.5263	287.762	5.02239
38033	Tue Mar 28 14:13:13 2017_x000D_	22.3334	26.1148	36.0566	0.629307	2	17.5774	35.4898	286.252	4.99604
38034	Tue Mar 28 14:13:13 2017_x000D_	22.535	25.9002	36.056	0.629295	2	17.5774	35.4898	286.252	4.99604
38035	Tue Mar 28 14:13:13 2017_x000D_	22.9414	25.5771	33.4836	0.584399	2	17.5774	35.4898	286.252	4.99604
38036	Tue Mar 28 14:13:14 2017_x000D_	23.2503	25.4676	34.4096	0.60056	2	17.5774	35.4898	286.252	4.99604
38037	Tue Mar 28 14:13:14 2017_x000D_	23.7575	25.0373	36.0563	0.6293	2	17.5774	35.4898	286.252	4.99604
38038	Tue Mar 28 14:13:14 2017_x000D_	23.9622	24.929	33.4839	0.584404	2	19.0159	32.6657	284.612	4.96741
38039	Tue Mar 28 14:13:14 2017_x000D_	24.3684	24.6061	36.0564	0.629303	2	19.0159	32.6657	284.612	4.96741
38040	Tue Mar 28 14:13:14 2017_x000D_	24.5731	24.4978	33.4836	0.584399	2	19.0159	32.6657	284.612	4.96741
38041	Tue Mar 28 14:13:14 2017_x000D_	24.8817	24.3885	34.41	0.600567	2	19.0159	32.6657	284.612	4.96741
38042	Tue Mar 28 14:13:14 2017_x000D_	25.2844	23.9596	34.4084	0.60054	2	20.207	30.495	291.028	5.07939
38043	Tue Mar 28 14:13:14 2017_x000D_	25.3884	23.9585	36.0573	0.629318	2	20.207	30.495	291.028	5.07939
38044	Tue Mar 28 14:13:14 2017_x000D_	25.5898	23.744	36.0566	0.629307	2	20.207	30.495	291.028	5.07939
38045	Tue Mar 28 14:13:14 2017_x000D_	25.9989	23.5276	36.0574	0.62932	2	20.207	30.495	291.028	5.07939
38046	Tue Mar 28 14:13:14 2017_x000D_	25.9956	23.4214	33.4821	0.584373	2	21.4083	28.103	290.427	5.06891
38047	Tue Mar 28 14:13:14 2017_x000D_	26.3039	23.3123	34.4089	0.600549	2	21.4083	28.103	290.427	5.06891
38048	Tue Mar 28 14:13:14 2017_x000D_	26.4046	23.205	33.4827	0.584383	2	21.4083	28.103	290.427	5.06891
38049	Tue Mar 28 14:13:14 2017_x000D_	26.6091	23.0969	36.0575	0.629322	2	21.4083	28.103	290.427	5.06891
38050	Tue Mar 28 14:13:14 2017_x000D_	26.9179	22.9874	48.9711	0.854706	2	21.4083	28.103	290.427	5.06891
38051	Tue Mar 28 14:13:14 2017_x000D_	26.9181	22.9871	57.4663	1.00298	2	21.9142	26.5724	293.674	5.12557
38052	Tue Mar 28 14:13:14 2017_x000D_	26.9246	23.1987	76.462	1.33451	2	21.9142	26.5724	293.674	5.12557
38053	Tue Mar 28 14:13:14 2017_x000D_	26.9246	23.1982	83.3656	1.455	2	21.9142	26.5724	293.674	5.12557
38054	Tue Mar 28 14:13:14 2017_x000D_	26.9243	23.1978	94.5228	1.64973	2	21.9142	26.5724	293.674	5.12557
38055	Tue Mar 28 14:13:14 2017_x000D_	27.0243	23.0902	108.77	1.8984	1	28.2179	17.9251	314.122	5.48246
38056	Tue Mar 28 14:13:14 2017_x000D_	27.0209	22.9845	117.534	2.05136	1	28.2179	17.9251	314.122	5.48246
38057	Tue Mar 28 14:13:15 2017_x000D_	26.9165	22.9852	125.251	2.18605	1	28.2179	17.9251	314.122	5.48246
38058	Tue Mar 28 14:13:15 2017_x000D_	26.8027	22.6679	137.561	2.40088	1	28.2179	17.9251	314.122	5.48246
38059	Tue Mar 28 14:13:15 2017_x000D_	26.8024	22.6681	145.8	2.5447	2	22.2168	19.7287	277.871	4.84977
38060	Tue Mar 28 14:13:15 2017_x000D_	26.3773	22.3534	148.276	2.5879	2	22.2168	19.7287	277.871	4.84977
38061	Tue Mar 28 14:13:15 2017_x000D_	25.9552	22.1446	148.278	2.58793	2	22.2168	19.7287	277.871	4.84977
38062	Tue Mar 28 14:13:15 2017_x000D_	25.2143	21.7254	141.715	2.47339	2	22.2168	19.7287	277.871	4.84977
38063	Tue Mar 28 14:13:15 2017_x000D_	24.8924	21.4088	137.574	2.40111	2	22.2168	19.7287	277.871	4.84977
38064	Tue Mar 28 14:13:15 2017_x000D_	24.352	20.774	131.509	2.29527	1	28.0188	17.4764	231.344	4.03771
38065	Tue Mar 28 14:13:15 2017_x000D_	24.033	20.5637	129.318	2.25703	1	28.0188	17.4764	231.344	4.03771
38066	Tue Mar 28 14:13:15 2017_x000D_	23.9189	20.2447	125.281	2.18657	1	28.0188	17.4764	231.344	4.03771
38067	Tue Mar 28 14:13:15 2017_x000D_	23.5963	19.9273	121.364	2.11821	1	28.0188	17.4764	231.344	4.03771
38068	Tue Mar 28 14:13:15 2017_x000D_	23.1555	19.1841	122.855	2.14423	1	25.8882	16.0817	224.93	3.92577
38069	Tue Mar 28 14:13:15 2017_x000D_	22.8222	18.5461	120.29	2.09946	1	25.8882	16.0817	224.93	3.92577
38070	Tue Mar 28 14:13:15 2017_x000D_	22.6032	18.227	118.878	2.07482	1	25.8882	16.0817	224.93	3.92577
38071	Tue Mar 28 14:13:15 2017_x000D_	22.3841	17.9082	120.292	2.09949	1	25.8882	16.0817	224.93	3.92577
38072	Tue Mar 28 14:13:15 2017_x000D_	22.0532	17.3756	121.364	2.1182	1	23.5079	15.3427	199.57	3.48316
38073	Tue Mar 28 14:13:15 2017_x000D_	21.8339	17.0564	122.854	2.14421	1	23.5079	15.3427	199.57	3.48316
38074	Tue Mar 28 14:13:15 2017_x000D_	21.7153	16.6291	125.271	2.1864	1	23.5079	15.3427	199.57	3.48316
38075	Tue Mar 28 14:13:15 2017_x000D_	21.7153	16.6291	125.271	2.1864	1	23.5079	15.3427	199.57	3.48316
38076	Tue Mar 28 14:13:15 2017_x000D_	21.3875	16.2028	127.558	2.22631	1	23.2166	12.0109	226.982	3.96159
38077	Tue Mar 28 14:13:15 2017_x000D_	20.9549	15.7774	131.178	2.28949	1	23.2166	12.0109	226.982	3.96159
38078	Tue Mar 28 14:13:16 2017_x000D_	20.9514	15.6701	129.293	2.25659	1	23.2166	12.0109	226.982	3.96159
38079	Tue Mar 28 14:13:16 2017_x000D_	20.6266	15.3506	133.388	2.32806	1	23.2166	12.0109	226.982	3.96159
38080	Tue Mar 28 14:13:16 2017_x000D_	20.41	15.1374	133.388	2.32807	1	23.2166	12.0109	226.982	3.96159
38081	Tue Mar 28 14:13:16 2017_x000D_	20.2984	14.9237	131.176	2.28945	2	25.4403	16.289	324.448	5.66268
38082	Tue Mar 28 14:13:16 2017_x000D_	19.9696	14.4963	133.384	2.32799	2	25.4403	16.289	324.448	5.66268
38083	Tue Mar 28 14:13:16 2017_x000D_	19.7528	14.2828	133.385	2.328	2	25.4403	16.289	324.448	5.66268
38084	Tue Mar 28 14:13:16 2017_x000D_	19.3223	13.9627	131.483	2.29481	2	25.4403	16.289	324.448	5.66268
38085	Tue Mar 28 14:13:16 2017_x000D_	19.3189	13.8556	133.385	2.32801	2	27.7194	14.3682	323.366	5.6438
38086	Tue Mar 28 14:13:16 2017_x000D_	19.1018	13.6419	133.386	2.32802	2	27.7194	14.3682	323.366	5.6438
38087	Tue Mar 28 14:13:16 2017_x000D_	18.8846	13.4281	133.386	2.32803	2	27.7194	14.3682	323.366	5.6438
