# Supplementary material for: Guppies Prefer to Follow Large (Robot) Leaders Irrespective of Own Size
Source: Front Bioeng Biotechnol. 2020 May 15;8:441. doi: 10.3389/fbioe.2020.00441 (PMC7243707; doi:10.3389/fbioe.2020.00441)
Supplement: Supplementary file 3 [file Data_Sheet_1.ZIP › Raw Data/ID78.xlsx]

## Sheet: TueMar28141615201
Framenumber	Current timestamp	Robo Position x	Robo Position y	Robo Angle deg	Robo Angle rad	Fish ID	Fish Position x	Fish Position y	Fish Angle deg	Fish Angle rad	Distance_between_subjects	Mean_Distance (L300 bis L1500)	Velocity_Robo	Velocity_Fish	Mean_velocity_Robo		Fish ID	Fish Position x	Fish Position y	Fish Angle deg	Fish Angle rad	Fish ID	Fish Position x	Fish Position y	Fish Angle deg	Fish Angle rad	Fish ID	Fish Position x	Fish Position y	Fish Angle deg	Fish Angle rad	Fish ID	Fish Position x	Fish Position y	Fish Angle deg	Fish Angle rad
38234	Tue Mar 28 14:22:44 2017_x000D_	17.9035	12.357	-64.8707	-1.13221	1	33.8981	42.3674	180	3.14159	34.0066	13.3144	0	0	11.6077	12.1515
38235	Tue Mar 28 14:22:44 2017_x000D_	17.9035	12.357	-64.8707	-1.13221	1	33.8981	42.3674	180	3.14159	34.0066		0	0
38236	Tue Mar 28 14:22:44 2017_x000D_	17.9035	12.357	-64.8707	-1.13221	1	33.8981	42.3674	180	3.14159	34.0066		7.27306	0
38237	Tue Mar 28 14:22:44 2017_x000D_	18.0161	12.5717	-67.4849	-1.17783	1	33.8981	42.3674	180	3.14159	33.7642		4.57797	0
38238	Tue Mar 28 14:22:44 2017_x000D_	18.1249	12.6787	-71.0798	-1.24058	1	33.8981	42.3674	180	3.14159	33.6186		7.27166	0
38239	Tue Mar 28 14:22:44 2017_x000D_	18.2374	12.8934	-73.7678	-1.28749	1	33.8981	42.3674	180	3.14159	33.3763		13.3723	0
38240	Tue Mar 28 14:22:44 2017_x000D_	18.357	13.3228	-76.5293	-1.33569	1	33.8981	42.3674	180	3.14159	32.9411		6.45062	0
38241	Tue Mar 28 14:22:44 2017_x000D_	18.3642	13.5377	-76.5281	-1.33567	1	33.8981	42.3674	180	3.14159	32.7483		27.7106	0
38242	Tue Mar 28 14:22:44 2017_x000D_	18.7078	14.3951	-73.7687	-1.28751	1	33.8981	42.3674	180	3.14159	31.8307		12.8831	0
38243	Tue Mar 28 14:22:44 2017_x000D_	18.7221	14.8243	-73.7656	-1.28745	1	33.8981	42.3674	180	3.14159	31.4473		23.5749	0
38244	Tue Mar 28 14:22:44 2017_x000D_	18.957	15.5742	-73.0108	-1.27428	1	33.8981	42.3674	180	3.14159	30.6775		13.3381	0
38245	Tue Mar 28 14:22:44 2017_x000D_	19.0763	16.0025	-75.9109	-1.3249	1	33.8981	42.3674	180	3.14159	30.2456		23.535	0
38246	Tue Mar 28 14:22:44 2017_x000D_	19.3109	16.7511	-76.5328	-1.33575	1	33.8981	42.3674	180	3.14159	29.4785		13.311	0
38247	Tue Mar 28 14:22:44 2017_x000D_	19.4297	17.1786	-73.7662	-1.28746	1	33.8981	42.3674	180	3.14159	29.0484		10.2298	0
38248	Tue Mar 28 14:22:44 2017_x000D_	19.5453	17.4994	-75.9134	-1.32494	1	33.8981	42.3674	180	3.14159	28.7127		22.7802	0
38249	Tue Mar 28 14:22:44 2017_x000D_	19.6749	18.2476	-79.3649	-1.38518	1	33.8981	42.3674	180	3.14159	28.0011		9.62616	0
38250	Tue Mar 28 14:22:45 2017_x000D_	19.6854	18.5683	-79.7933	-1.39266	1	33.8981	42.3674	180	3.14159	27.72		10.2136	0
38251	Tue Mar 28 14:22:45 2017_x000D_	19.8008	18.8886	-82.2493	-1.43552	1	33.8981	42.3674	180	3.14159	27.3859		26.5721	0
38252	Tue Mar 28 14:22:45 2017_x000D_	20.0383	19.7419	-82.2523	-1.43557	1	33.8981	42.3674	180	3.14159	26.5331		9.61416	0
38253	Tue Mar 28 14:22:45 2017_x000D_	20.0488	20.0622	-82.5424	-1.44064	1	33.8981	42.3674	180	3.14159	26.255		22.4371	0
38254	Tue Mar 28 14:22:45 2017_x000D_	20.0734	20.8097	-82.2496	-1.43553	1	33.8981	42.3674	180	3.14159	25.6097		9.60507	0
38255	Tue Mar 28 14:22:45 2017_x000D_	20.0838	21.1297	-82.5398	-1.44059	1	33.8981	42.3674	180	3.14159	25.3352		10.19	0
38256	Tue Mar 28 14:22:45 2017_x000D_	20.1991	21.4492	-85.1756	-1.4866	1	33.8981	42.3674	180	3.14159	25.0047		19.2072	0
38257	Tue Mar 28 14:22:45 2017_x000D_	20.22	22.0891	-85.1749	-1.48658	1	33.8981	42.3674	180	3.14159	24.4602		12.7989	0
38258	Tue Mar 28 14:22:45 2017_x000D_	20.234	22.5155	-85.1744	-1.48657	1	33.8981	42.3674	180	3.14159	24.0999		19.1922	0
38259	Tue Mar 28 14:22:45 2017_x000D_	20.2549	23.1549	-85.1736	-1.48656	1	33.8981	42.3674	180	3.14159	23.5639		12.7899	0
38260	Tue Mar 28 14:22:45 2017_x000D_	20.2689	23.581	-85.1731	-1.48655	1	33.8981	42.3674	180	3.14159	23.2096		9.05442	0
38261	Tue Mar 28 14:22:45 2017_x000D_	20.4848	23.7919	-85.1778	-1.48663	1	33.8981	42.3674	180	3.14159	22.9121		19.1713	0
38262	Tue Mar 28 14:22:45 2017_x000D_	20.5057	24.4306	-85.177	-1.48662	1	33.8981	42.3674	180	3.14159	22.3849		9.57508	0
38263	Tue Mar 28 14:22:45 2017_x000D_	20.5161	24.7496	-85.3237	-1.48918	1	33.8981	42.3674	180	3.14159	22.1239		9.58418	1058.08
38264	Tue Mar 28 14:22:45 2017_x000D_	20.5266	25.0689	-85.1762	-1.48661	1	4.75335	22.5049	180	3.14159	15.9803		19.1532	0
38265	Tue Mar 28 14:22:45 2017_x000D_	20.5474	25.707	-85.1754	-1.48659	1	4.75335	22.5049	180	3.14159	16.1154		9.56609	0
38266	Tue Mar 28 14:22:45 2017_x000D_	20.5578	26.0257	-85.3223	-1.48915	1	4.75335	22.5049	180	3.14159	16.1919		16.319	0
38267	Tue Mar 28 14:22:45 2017_x000D_	20.6794	26.5559	-82.2452	-1.43545	1	4.75335	22.5049	180	3.14159	16.4332		6.37846	35.5587
38268	Tue Mar 28 14:22:45 2017_x000D_	20.6864	26.7684	-82.2447	-1.43544	1	5.14533	23.6235	258.733	4.51574	15.8561		19.1262	0
38269	Tue Mar 28 14:22:45 2017_x000D_	20.7072	27.4056	-82.243	-1.43541	1	5.14533	23.6235	258.733	4.51574	16.0149		7.16197	0
38270	Tue Mar 28 14:22:45 2017_x000D_	20.8185	27.6168	-85.178	-1.48664	1	5.14533	23.6235	258.733	4.51574	16.1739		15.9205	0
38271	Tue Mar 28 14:22:45 2017_x000D_	20.8358	28.1472	-85.3247	-1.4892	1	5.14533	23.6235	258.733	4.51574	16.3296		6.36936	0
38272	Tue Mar 28 14:22:46 2017_x000D_	20.8427	28.3594	-85.3245	-1.48919	1	5.14533	23.6235	258.733	4.51574	16.3962		9.55709	37.1698
38273	Tue Mar 28 14:22:46 2017_x000D_	20.8531	28.6778	-85.1767	-1.48661	1	5.9853	24.5343	334.716	5.8419	15.4344		6.36637	0
38274	Tue Mar 28 14:22:46 2017_x000D_	20.86	28.8899	-85.1765	-1.48661	1	5.9853	24.5343	334.716	5.8419	15.4993		9.5421	0
38275	Tue Mar 28 14:22:46 2017_x000D_	20.8704	29.2078	-85.3235	-1.48918	1	5.9853	24.5343	334.716	5.8419	15.6015		3.18763	0
38276	Tue Mar 28 14:22:46 2017_x000D_	20.8738	29.314	-85.1759	-1.4866	1	5.9853	24.5343	334.716	5.8419	15.6369		12.7237	14.7416
38277	Tue Mar 28 14:22:46 2017_x000D_	20.8876	29.7379	-85.1754	-1.48659	1	6.18585	24.9829	14.7474	0.25739	15.4516		3.17574	0
38278	Tue Mar 28 14:22:46 2017_x000D_	20.8911	29.8437	-85.3228	-1.48916	1	6.18585	24.9829	14.7474	0.25739	15.4878		15.8992	0
38279	Tue Mar 28 14:22:46 2017_x000D_	20.9081	30.3734	-79.3379	-1.38471	1	6.18585	24.9829	14.7474	0.25739	15.6781		7.13389	0
38280	Tue Mar 28 14:22:46 2017_x000D_	21.0191	30.5837	-76.4897	-1.335	1	6.18585	24.9829	14.7474	0.25739	15.8554		7.02912	62.2684
38281	Tue Mar 28 14:22:46 2017_x000D_	20.9217	30.7968	-73.698	-1.28627	1	8.13136	25.7062	7.92011	0.138232	13.7662		11.4916	0
38282	Tue Mar 28 14:22:46 2017_x000D_	21.1398	31.1117	-59.4495	-1.03759	1	8.13136	25.7062	7.92011	0.138232	14.0868		6.348	0
38283	Tue Mar 28 14:22:46 2017_x000D_	21.1463	31.3232	-54.4192	-0.949794	1	8.13136	25.7062	7.92011	0.138232	14.1753		4.49534	0
38284	Tue Mar 28 14:22:46 2017_x000D_	21.2534	31.428	-42.0688	-0.734239	1	8.13136	25.7062	7.92011	0.138232	14.3153		0.0108167	0
38285	Tue Mar 28 14:22:46 2017_x000D_	21.2531	31.4282	-33.8211	-0.59029	1	8.13136	25.7062	7.92011	0.138232	14.3151		9.00152	54.1327
38286	Tue Mar 28 14:22:46 2017_x000D_	21.468	31.6376	-20.6413	-0.360258	1	9.86639	26.2018	7.65515	0.133608	12.8119		3.12021	0
38287	Tue Mar 28 14:22:46 2017_x000D_	21.572	31.6364	-14.1192	-0.246427	1	9.86639	26.2018	7.65515	0.133608	12.9057		7.06675	0
38288	Tue Mar 28 14:22:46 2017_x000D_	21.7837	31.7397	-5.30313	-0.0925572	1	9.86639	26.2018	7.65515	0.133608	13.1412		12.49	0
38289	Tue Mar 28 14:22:46 2017_x000D_	22.2	31.7344	6.91885	0.120757	1	9.86639	26.2018	7.65515	0.133608	13.5177		6.24357	54.1169
38290	Tue Mar 28 14:22:46 2017_x000D_	22.4081	31.7316	12.9297	0.225666	1	11.6009	26.6973	0	0	11.9222		9.36685	0
38291	Tue Mar 28 14:22:46 2017_x000D_	22.7203	31.7274	19.6375	0.342739	1	11.6009	26.6973	0	0	12.2042		11.2168	0
38292	Tue Mar 28 14:22:46 2017_x000D_	23.0257	31.5117	31.971	0.557999	1	11.6009	26.6973	0	0	12.3978		9.82573	0
38293	Tue Mar 28 14:22:47 2017_x000D_	23.3342	31.4017	36.1123	0.630278	1	11.6009	26.6973	0	0	12.6413		8.82695	19.7313
38294	Tue Mar 28 14:22:47 2017_x000D_	23.5356	31.1872	44.6624	0.779506	1	12.2583	26.7175	7.65515	0.133608	12.1308		8.81217	0
38295	Tue Mar 28 14:22:47 2017_x000D_	23.7366	30.973	44.6623	0.779505	1	12.2583	26.7175	7.65515	0.133608	12.2418		26.4387	0
38296	Tue Mar 28 14:22:47 2017_x000D_	24.3396	30.3303	44.6621	0.779502	1	12.2583	26.7175	7.65515	0.133608	12.6099		11.1944	0
38297	Tue Mar 28 14:22:47 2017_x000D_	24.6443	30.1149	42.6585	0.744532	1	12.2583	26.7175	7.65515	0.133608	12.8435		8.81217	19.7313
38298	Tue Mar 28 14:22:47 2017_x000D_	24.8453	29.9007	42.6584	0.74453	1	12.9157	26.7377	0	0	12.3418		15.5357	0
38299	Tue Mar 28 14:22:47 2017_x000D_	25.2504	29.5781	40.3558	0.704341	1	12.9157	26.7377	0	0	12.6575		17.6159	0
38300	Tue Mar 28 14:22:47 2017_x000D_	25.6522	29.1499	40.3552	0.70433	1	12.9157	26.7377	0	0	12.9629		19.891	0
38301	Tue Mar 28 14:22:47 2017_x000D_	26.1574	28.7205	33.5407	0.585396	1	12.9157	26.7377	0	0	13.3893		13.8646	0
38302	Tue Mar 28 14:22:47 2017_x000D_	26.5656	28.5038	33.5413	0.585406	1	12.9157	26.7377	0	0	13.7637		8.80369	88.0146
38303	Tue Mar 28 14:22:47 2017_x000D_	26.7664	28.2898	33.5404	0.585391	1	15.7927	26.1631	0	0	11.1779		22.3707	0
38304	Tue Mar 28 14:22:47 2017_x000D_	27.3752	27.8592	33.5401	0.585386	1	15.7927	26.1631	0	0	11.706		6.92755	0
38305	Tue Mar 28 14:22:47 2017_x000D_	27.5792	27.751	36.1072	0.630189	1	15.7927	26.1631	0	0	11.893		22.3599	0
38306	Tue Mar 28 14:22:47 2017_x000D_	28.1877	27.3206	36.1073	0.630191	1	15.7927	26.1631	0	0	12.4489		0	54.4039
38307	Tue Mar 28 14:22:47 2017_x000D_	28.1877	27.3206	36.1073	0.630191	1	17.5643	25.7757	0	0	10.7351		13.8457	0
38308	Tue Mar 28 14:22:47 2017_x000D_	28.5954	27.1043	36.108	0.630204	1	17.5643	25.7757	0	0	11.1108		22.3473	0
38309	Tue Mar 28 14:22:47 2017_x000D_	29.2036	26.6742	36.1081	0.630206	1	17.5643	25.7757	0	0	11.6739		8.79945	0
38310	Tue Mar 28 14:22:47 2017_x000D_	29.4043	26.4603	36.1075	0.630196	1	17.5643	25.7757	0	0	11.8598		15.5039	40.0773
38311	Tue Mar 28 14:22:47 2017_x000D_	29.8086	26.1384	38.5269	0.672422	1	18.888	25.5955	0	0	10.9341		11.1728	0
38312	Tue Mar 28 14:22:47 2017_x000D_	30.1127	25.9234	40.359	0.704397	1	18.888	25.5955	0	0	11.2295		8.79521	0
38313	Tue Mar 28 14:22:47 2017_x000D_	30.3133	25.7096	40.3587	0.704392	1	18.888	25.5955	0	0	11.4259		22.3299	0
38314	Tue Mar 28 14:22:48 2017_x000D_	30.921	25.2798	40.3593	0.704402	1	18.888	25.5955	0	0	12.0371		8.79097	103.353
38315	Tue Mar 28 14:22:48 2017_x000D_	31.1215	25.0661	40.359	0.704397	1	21.4037	23.2418	315	5.49779	9.88755		11.1571	0
38316	Tue Mar 28 14:22:48 2017_x000D_	31.4251	24.8513	38.5269	0.672422	1	21.4037	23.2418	315	5.49779	10.1498		19.8529	0
38317	Tue Mar 28 14:22:48 2017_x000D_	31.9294	24.4228	40.3593	0.704402	1	21.4037	23.2418	315	5.49779	10.5917		9.75814	0
38318	Tue Mar 28 14:22:48 2017_x000D_	32.2359	24.3139	36.1068	0.630182	1	21.4037	23.2418	315	5.49779	10.8851		19.9567	0
38319	Tue Mar 28 14:22:48 2017_x000D_	32.6338	23.7808	38.5261	0.672407	1	21.4037	23.2418	315	5.49779	11.243		12.7218	98.7387
38320	Tue Mar 28 14:22:48 2017_x000D_	33.0434	23.671	36.1063	0.630174	1	23.9101	21.1086	324.957	5.67158	9.48594		22.2975	0
38321	Tue Mar 28 14:22:48 2017_x000D_	33.6502	23.2418	36.1064	0.630176	1	23.9101	21.1086	324.957	5.67158	9.97096		8.78249	0
38322	Tue Mar 28 14:22:48 2017_x000D_	33.8505	23.0283	36.1058	0.630165	1	23.9101	21.1086	324.957	5.67158	10.1241		22.2916	0
38323	Tue Mar 28 14:22:48 2017_x000D_	34.4572	22.5993	36.1059	0.630167	1	23.9101	21.1086	324.957	5.67158	10.6519		0	56.3947
38324	Tue Mar 28 14:22:48 2017_x000D_	34.4572	22.5993	36.1059	0.630167	1	25.2828	19.8243	345.308	6.02676	9.5849		24.1934	0
38325	Tue Mar 28 14:22:48 2017_x000D_	35.0609	22.0646	38.5277	0.672436	1	25.2828	19.8243	345.308	6.02676	10.0315		6.89261	0
38326	Tue Mar 28 14:22:48 2017_x000D_	35.2639	21.957	36.1054	0.630158	1	25.2828	19.8243	345.308	6.02676	10.2064		17.5587	0
38327	Tue Mar 28 14:22:48 2017_x000D_	35.6643	21.5301	36.1041	0.630136	1	25.2828	19.8243	345.308	6.02676	10.5207		8.77825	42.51
38328	Tue Mar 28 14:22:48 2017_x000D_	35.8645	21.3167	36.1035	0.630126	1	26.417	18.9749	315	5.49779	9.73341		22.2675	0
38329	Tue Mar 28 14:22:48 2017_x000D_	36.4705	20.8881	36.1036	0.630127	1	26.417	18.9749	315	5.49779	10.2339		11.1345	0
38330	Tue Mar 28 14:22:48 2017_x000D_	36.7736	20.6739	37.8956	0.661403	1	26.417	18.9749	315	5.49779	10.495		17.9831	0
38331	Tue Mar 28 14:22:48 2017_x000D_	37.2794	20.3522	38.5282	0.672444	1	26.417	18.9749	315	5.49779	10.9494		8.77196	0
38332	Tue Mar 28 14:22:48 2017_x000D_	37.4794	20.1389	38.5278	0.672437	1	26.417	18.9749	315	5.49779	11.1235		8.77401	122.657
38333	Tue Mar 28 14:22:48 2017_x000D_	37.6795	19.9256	38.5273	0.672429	1	29.1829	15.9639	324.689	5.66689	9.37482		6.88185	0
38334	Tue Mar 28 14:22:48 2017_x000D_	37.8822	19.8182	36.1033	0.630121	1	29.1829	15.9639	324.689	5.66689	9.51491		17.5439	0
38335	Tue Mar 28 14:22:48 2017_x000D_	38.2822	19.3916	36.102	0.630099	1	29.1829	15.9639	324.689	5.66689	9.7235		13.7663	0
38336	Tue Mar 28 14:22:49 2017_x000D_	38.6877	19.1768	36.1028	0.630113	1	29.1829	15.9639	324.689	5.66689	10.0331		8.76771	94.0372
38337	Tue Mar 28 14:22:49 2017_x000D_	38.8876	18.9636	36.1021	0.630101	1	31.4719	13.8224	315	5.49779	9.02355		11.1146	0
38338	Tue Mar 28 14:22:49 2017_x000D_	39.1901	18.7497	34.4528	0.601316	1	31.4719	13.8224	315	5.49779	9.1569		11.1212	0
38339	Tue Mar 28 14:22:49 2017_x000D_	39.4928	18.5357	36.1023	0.630104	1	31.4719	13.8224	315	5.49779	9.30323		13.7556	0
38340	Tue Mar 28 14:22:49 2017_x000D_	39.898	18.3211	36.103	0.630117	1	31.4719	13.8224	315	5.49779	9.55183		7.00355	61.2606
38341	Tue Mar 28 14:22:49 2017_x000D_	39.9951	18.1088	34.4519	0.601299	1	33.0644	12.5442	284.692	4.96881	8.88816		6.15616	0
38342	Tue Mar 28 14:22:49 2017_x000D_	40.2003	18.1073	34.4534	0.601325	1	33.0644	12.5442	284.692	4.96881	9.04816		4.38488	0
38343	Tue Mar 28 14:22:49 2017_x000D_	40.3003	18.0007	33.5261	0.585141	1	33.0644	12.5442	284.692	4.96881	9.06265		15.4158	0
38344	Tue Mar 28 14:22:49 2017_x000D_	40.7022	17.6805	27.9087	0.487099	1	33.0644	12.5442	284.692	4.96881	9.20421		6.14716	84.6536
38345	Tue Mar 28 14:22:49 2017_x000D_	40.9071	17.679	22.4074	0.391083	1	35.125	10.6164	315	5.49779	9.1276		3.18463	0
38346	Tue Mar 28 14:22:49 2017_x000D_	40.9037	17.5729	6.28894	0.109763	1	35.125	10.6164	315	5.49779	9.04358		3.18711	0
38347	Tue Mar 28 14:22:49 2017_x000D_	40.9009	17.4667	-2.57343	-0.0449149	1	35.125	10.6164	315	5.49779	8.96034		3.084	0
38348	Tue Mar 28 14:22:49 2017_x000D_	40.7981	17.4666	-20.318	-0.354616	1	35.125	10.6164	315	5.49779	8.89434		3.18981	0
38349	Tue Mar 28 14:22:49 2017_x000D_	40.7957	17.3603	-30.6205	-0.534429	1	35.125	10.6164	315	5.49779	8.81119		3.16312	70.6592
38350	Tue Mar 28 14:22:49 2017_x000D_	40.7985	17.4657	-40.9881	-0.715378	1	36.9469	9.1237	315	5.49779	9.18824		6.98727	0
38351	Tue Mar 28 14:22:49 2017_x000D_	41.0068	17.5699	-55.2547	-0.964376	1	36.9469	9.1237	315	5.49779	9.37129		0.0108167	0
38352	Tue Mar 28 14:22:49 2017_x000D_	41.0071	17.5697	-62.9523	-1.09872	1	36.9469	9.1237	315	5.49779	9.37124		17.1411	47.0472
38353	Tue Mar 28 14:22:49 2017_x000D_	41.2257	18.0976	-74.3587	-1.2978	1	38.0921	8.0523	315	5.49779	10.5227		0	0
38354	Tue Mar 28 14:22:49 2017_x000D_	41.2257	18.0976	-74.3587	-1.2978	1	38.0921	8.0523	315	5.49779	10.5227		13.1205	0
38355	Tue Mar 28 14:22:49 2017_x000D_	41.3387	18.5201	-77.1112	-1.34584	1	38.0921	8.0523	315	5.49779	10.9597		26.2111	0
38356	Tue Mar 28 14:22:49 2017_x000D_	41.5642	19.3642	-77.1121	-1.34586	1	38.0921	8.0523	315	5.49779	11.8328		13.0942	0
38357	Tue Mar 28 14:22:50 2017_x000D_	41.6768	19.7859	-74.3581	-1.29779	1	38.0921	8.0523	315	5.49779	12.269		12.6788	42.5418
38358	Tue Mar 28 14:22:50 2017_x000D_	41.6871	20.2084	-74.3551	-1.29774	1	39.2271	7.2022	315	5.49779	13.2368		21.247	0
38359	Tue Mar 28 14:22:50 2017_x000D_	42.0093	20.8391	-71.6733	-1.25093	1	39.2271	7.2022	315	5.49779	13.9178		9.50388	0
38360	Tue Mar 28 14:22:50 2017_x000D_	42.0171	21.1558	-70.7921	-1.23556	1	39.2271	7.2022	315	5.49779	14.2298		20.0484	0
38361	Tue Mar 28 14:22:50 2017_x000D_	42.2369	21.7869	-70.7921	-1.23556	1	39.2271	7.2022	315	5.49779	14.892		10.0067	0
38362	Tue Mar 28 14:22:50 2017_x000D_	42.3466	22.1019	-69.0618	-1.20536	1	39.2271	7.2022	315	5.49779	15.2228		17.0491	23.9263
38363	Tue Mar 28 14:22:50 2017_x000D_	42.5637	22.6271	-68.0701	-1.18805	1	39.9041	6.7806	316.007	5.51536	16.0681		10.0086	0
38364	Tue Mar 28 14:22:50 2017_x000D_	42.6736	22.9421	-71.6723	-1.25092	1	39.9041	6.7806	316.007	5.51536	16.3971		20.0048	0
38365	Tue Mar 28 14:22:50 2017_x000D_	42.893	23.5718	-71.6726	-1.25092	1	39.9041	6.7806	316.007	5.51536	17.0551		7.05325	0
38366	Tue Mar 28 14:22:50 2017_x000D_	42.9999	23.7812	-69.0621	-1.20536	1	39.9041	6.7806	316.007	5.51536	17.2802		13.0426	32.8459
38367	Tue Mar 28 14:22:50 2017_x000D_	43.1122	24.2012	-71.6729	-1.25093	1	40.9984	6.8157	8.11908	0.141705	17.5135		7.04791	0
38368	Tue Mar 28 14:22:50 2017_x000D_	43.2191	24.4104	-69.0615	-1.20535	1	40.9984	6.8157	8.11908	0.141705	17.7343		19.9725	0
38369	Tue Mar 28 14:22:50 2017_x000D_	43.4381	25.0391	-69.0609	-1.20534	1	40.9984	6.8157	8.11908	0.141705	18.386		9.99249	0
38370	Tue Mar 28 14:22:50 2017_x000D_	43.5478	25.3536	-70.794	-1.23559	1	40.9984	6.8157	8.11908	0.141705	18.7124		22.9666	59.3916
38371	Tue Mar 28 14:22:50 2017_x000D_	43.769	26.0865	-71.6738	-1.25094	1	42.9576	7.10001	15.1659	0.264695	19.0038		11.3252	0
38372	Tue Mar 28 14:22:50 2017_x000D_	43.9802	26.3994	-70.796	-1.23562	1	42.9576	7.10001	15.1659	0.264695	19.3265		19.1813	0
38373	Tue Mar 28 14:22:50 2017_x000D_	44.0971	27.028	-73.6131	-1.28479	1	42.9576	7.10001	15.1659	0.264695	19.9605		9.94875	0
38374	Tue Mar 28 14:22:50 2017_x000D_	44.2061	27.3412	-71.6745	-1.25096	1	42.9576	7.10001	15.1659	0.264695	20.2797		9.96588	33.4049
38375	Tue Mar 28 14:22:50 2017_x000D_	44.3154	27.6549	-73.614	-1.28481	1	44.0412	7.3563	13.8241	0.241276	20.3005		22.2533	0
38376	Tue Mar 28 14:22:50 2017_x000D_	44.4342	28.3871	-71.6711	-1.2509	1	44.0412	7.3563	13.8241	0.241276	21.0345		8.81201	0
38377	Tue Mar 28 14:22:50 2017_x000D_	44.6426	28.5941	-71.6751	-1.25097	1	44.0412	7.3563	13.8241	0.241276	21.2463		22.8973	0
38378	Tue Mar 28 14:22:50 2017_x000D_	44.8631	29.3248	-70.7921	-1.23556	1	44.0412	7.3563	13.8241	0.241276	21.9839		9.41955	0
38379	Tue Mar 28 14:22:51 2017_x000D_	44.8704	29.6387	-71.6717	-1.25091	1	44.0412	7.3563	13.8241	0.241276	22.2978		8.79717	60.3904
38380	Tue Mar 28 14:22:51 2017_x000D_	45.0785	29.8453	-71.6756	-1.25098	1	45.5105	8.7323	58.0995	1.01403	21.1174		19.1131	0
38381	Tue Mar 28 14:22:51 2017_x000D_	45.1948	30.4717	-74.3727	-1.29805	1	45.5105	8.7323	58.0995	1.01403	21.7417		9.92313	0
38382	Tue Mar 28 14:22:51 2017_x000D_	45.3035	30.7841	-70.7902	-1.23552	1	45.5105	8.7323	58.0995	1.01403	22.0528		19.8359	0
38383	Tue Mar 28 14:22:51 2017_x000D_	45.521	31.4085	-70.7902	-1.23552	1	45.5105	8.7323	58.0995	1.01403	22.6762		9.39848	55.6014
38384	Tue Mar 28 14:22:51 2017_x000D_	45.5282	31.7217	-71.6708	-1.25089	1	46.7605	10.1007	45.8125	0.799579	21.6561		6.99835	0
38385	Tue Mar 28 14:22:51 2017_x000D_	45.6346	31.9293	-74.3736	-1.29806	1	46.7605	10.1007	45.8125	0.799579	21.8576		19.8084	0
38386	Tue Mar 28 14:22:51 2017_x000D_	45.8519	32.5528	-74.3748	-1.29808	1	46.7605	10.1007	45.8125	0.799579	22.4705		12.5253	0
38387	Tue Mar 28 14:22:51 2017_x000D_	45.8615	32.9702	-74.3718	-1.29803	1	46.7605	10.1007	45.8125	0.799579	22.8872		16.8441	37.0527
38388	Tue Mar 28 14:22:51 2017_x000D_	46.0762	33.489	-73.6153	-1.28483	1	47.5935	11.0126	46.2511	0.807234	22.5276		9.87952	0
38389	Tue Mar 28 14:22:51 2017_x000D_	46.1845	33.8	-71.6699	-1.25088	1	47.5935	11.0126	46.2511	0.807234	22.8309		13.9538	0
38390	Tue Mar 28 14:22:51 2017_x000D_	46.3967	34.2139	-71.672	-1.25091	1	47.5935	11.0126	46.2511	0.807234	23.2321		6.25359	0
38391	Tue Mar 28 14:22:51 2017_x000D_	46.4014	34.4223	-71.6702	-1.25088	1	47.5935	11.0126	46.2511	0.807234	23.44		6.25066	37.0443
38392	Tue Mar 28 14:22:51 2017_x000D_	46.4062	34.6306	-71.6684	-1.25085	1	48.4263	11.9243	45.7704	0.798844	22.796		6.97555	0
38393	Tue Mar 28 14:22:51 2017_x000D_	46.5123	34.8375	-74.3754	-1.29809	1	48.4263	11.9243	45.7704	0.798844	22.993		12.8817	0
38394	Tue Mar 28 14:22:51 2017_x000D_	46.6229	35.2524	-71.6687	-1.25085	1	48.4263	11.9243	45.7704	0.798844	23.3977		3.12983	0
38395	Tue Mar 28 14:22:51 2017_x000D_	46.6253	35.3567	-70.7824	-1.23539	1	48.4263	11.9243	45.7704	0.798844	23.5015		11.1931	0
38396	Tue Mar 28 14:22:51 2017_x000D_	46.8347	35.6655	-71.6708	-1.25089	1	48.4263	11.9243	45.7704	0.798844	23.7945		6.24459	93.5903
38397	Tue Mar 28 14:22:51 2017_x000D_	46.8394	35.8736	-71.669	-1.25086	1	48.7181	15.0303	82.1288	1.43342	20.9278		9.86621	0
38398	Tue Mar 28 14:22:51 2017_x000D_	46.9475	36.1842	-68.0388	-1.1875	1	48.7181	15.0303	82.1288	1.43342	21.2279		6.95406	0
38399	Tue Mar 28 14:22:51 2017_x000D_	47.0532	36.3905	-65.392	-1.14131	1	48.7181	15.0303	82.1288	1.43342	21.425		12.8633	0
38400	Tue Mar 28 14:22:52 2017_x000D_	47.1633	36.8049	-55.0481	-0.960771	1	48.7181	15.0303	82.1288	1.43342	21.83		6.82907	67.3811
38401	Tue Mar 28 14:22:52 2017_x000D_	47.3675	36.9055	-48.7273	-0.850452	1	49.0512	17.2515	83.274	1.45341	19.726		6.24433	0
38402	Tue Mar 28 14:22:52 2017_x000D_	47.3718	37.1136	-40.5992	-0.708589	1	49.0512	17.2515	83.274	1.45341	19.933		4.36149	0
38403	Tue Mar 28 14:22:52 2017_x000D_	47.4751	37.2159	-36.5536	-0.63798	1	49.0512	17.2515	83.274	1.45341	20.0265		9.63029	0
38404	Tue Mar 28 14:22:52 2017_x000D_	47.7803	37.3154	-19.7399	-0.344527	1	49.0512	17.2515	83.274	1.45341	20.1041		11.0622	108.799
38405	Tue Mar 28 14:22:52 2017_x000D_	48.088	37.5186	-7.78448	-0.135865	1	49.7584	20.8085	82.4335	1.43874	16.7934		6.06676	0
38406	Tue Mar 28 14:22:52 2017_x000D_	48.2902	37.5154	-1.96475	-0.0342914	1	49.7584	20.8085	82.4335	1.43874	16.7713		6.06381	0
38407	Tue Mar 28 14:22:52 2017_x000D_	48.4923	37.5121	3.92336	0.0684756	1	49.7584	20.8085	82.4335	1.43874	16.7515		12.1187	0
38408	Tue Mar 28 14:22:52 2017_x000D_	48.8962	37.5054	9.75784	0.170306	1	49.7584	20.8085	82.4335	1.43874	16.7191		6.05781	68.7656
38409	Tue Mar 28 14:22:52 2017_x000D_	49.0981	37.5021	15.421	0.269147	1	50.3093	23.0335	70.522	1.23084	14.5192		9.59436	0
38410	Tue Mar 28 14:22:52 2017_x000D_	49.3988	37.3932	19.0046	0.331693	1	50.3093	23.0335	70.522	1.23084	14.3885		23.1029	0
38411	Tue Mar 28 14:22:52 2017_x000D_	50.0977	37.0698	15.4174	0.269085	1	50.3093	23.0335	70.522	1.23084	14.0379		12.4734	0
38412	Tue Mar 28 14:22:52 2017_x000D_	50.4985	36.9592	12.6124	0.220127	1	50.3093	23.0335	70.522	1.23084	13.927		24.3605	0
38413	Tue Mar 28 14:22:52 2017_x000D_	51.302	36.8419	9.75143	0.170195	1	50.3093	23.0335	70.522	1.23084	13.844		12.0768	75.089
38414	Tue Mar 28 14:22:52 2017_x000D_	51.7045	36.8349	3.9103	0.0682477	1	50.8494	25.4775	79.0736	1.38009	11.3895		21.1171	0
38415	Tue Mar 28 14:22:52 2017_x000D_	52.4083	36.8229	-1.85039	-0.0322954	1	50.8494	25.4775	79.0736	1.38009	11.452		9.56513	0
38416	Tue Mar 28 14:22:52 2017_x000D_	52.708	36.7141	-4.92863	-0.0860209	1	50.8494	25.4775	79.0736	1.38009	11.3893		24.9304	0
38417	Tue Mar 28 14:22:52 2017_x000D_	53.5161	36.9079	-4.92469	-0.085952	1	50.8494	25.4775	79.0736	1.38009	11.7373		0	33.6114
38418	Tue Mar 28 14:22:52 2017_x000D_	53.5161	36.9079	-4.92469	-0.085952	1	51.0155	26.5855	82.0799	1.43256	10.621		24.1024	0
38419	Tue Mar 28 14:22:52 2017_x000D_	54.3194	36.8944	-4.92733	-0.0859981	1	51.0155	26.5855	82.0799	1.43256	10.8254		12.0407	0
38420	Tue Mar 28 14:22:52 2017_x000D_	54.7207	36.8876	-4.92865	-0.0860212	1	51.0155	26.5855	82.0799	1.43256	10.9481		18.3304	0
38421	Tue Mar 28 14:22:53 2017_x000D_	55.3245	36.9812	-1.98884	-0.0347118	1	51.0155	26.5855	82.0799	1.43256	11.2534		6.01586	40.1096
38422	Tue Mar 28 14:22:53 2017_x000D_	55.525	36.9778	-1.98916	-0.0347173	1	51.1711	27.9134	80.3342	1.4021	10.0558		18.3146	0
38423	Tue Mar 28 14:22:53 2017_x000D_	56.1283	37.0712	0.969127	0.0169145	1	51.1711	27.9134	80.3342	1.4021	10.4134		12.0197	0
38424	Tue Mar 28 14:22:53 2017_x000D_	56.5289	37.0644	0.969096	0.0169139	1	51.1711	27.9134	80.3342	1.4021	10.6041		18.0175	0
38425	Tue Mar 28 14:22:53 2017_x000D_	57.1294	37.0543	0.969104	0.0169141	1	51.1711	27.9134	80.3342	1.4021	10.9113		6.00387	0
38426	Tue Mar 28 14:22:53 2017_x000D_	57.3295	37.0509	0.969088	0.0169138	1	51.1711	27.9134	80.3342	1.4021	11.0191		12.0047	32.6785
38427	Tue Mar 28 14:22:53 2017_x000D_	57.7296	37.0441	0.969111	0.0169142	1	51.7837	28.8141	36.6342	0.639387	10.1532		18.2597	0
38428	Tue Mar 28 14:22:53 2017_x000D_	58.3276	36.9307	3.92604	0.0685223	1	51.7837	28.8141	36.6342	0.639387	10.426		5.99482	0
38429	Tue Mar 28 14:22:53 2017_x000D_	58.5274	36.9274	3.92635	0.0685277	1	51.7837	28.8141	36.6342	0.639387	10.55		17.9846	0
38430	Tue Mar 28 14:22:53 2017_x000D_	59.1268	36.9173	3.92723	0.0685431	1	51.7837	28.8141	36.6342	0.639387	10.9354		11.9807	56.028
38431	Tue Mar 28 14:22:53 2017_x000D_	59.5261	36.9105	3.9278	0.0685531	1	53.2575	29.9612	43.7489	0.763562	9.35885		6.74211	0
38432	Tue Mar 28 14:22:53 2017_x000D_	59.724	36.804	6.87187	0.119937	1	53.2575	29.9612	43.7489	0.763562	9.41486		20.9459	0
38433	Tue Mar 28 14:22:53 2017_x000D_	60.4221	36.7923	6.59422	0.115091	1	53.2575	29.9612	43.7489	0.763562	9.89926		8.9803	0
38434	Tue Mar 28 14:22:53 2017_x000D_	60.7214	36.7872	6.8747	0.119986	1	53.2575	29.9612	43.7489	0.763562	10.1145		8.96525	37.9594
38435	Tue Mar 28 14:22:53 2017_x000D_	61.0202	36.7822	6.59585	0.115119	1	54.3159	30.6546	18.5123	0.3231	9.08268		21.1572	0
38436	Tue Mar 28 14:22:53 2017_x000D_	61.716	36.6672	3.92516	0.068507	1	54.3159	30.6546	18.5123	0.3231	9.53482		8.95626	0
38437	Tue Mar 28 14:22:53 2017_x000D_	62.0145	36.6622	3.78463	0.0660543	1	54.3159	30.6546	18.5123	0.3231	9.76523		21.136	0
38438	Tue Mar 28 14:22:53 2017_x000D_	62.7096	36.5473	0.956673	0.0166971	1	54.3159	30.6546	18.5123	0.3231	10.2556		5.97082	23.5624
38439	Tue Mar 28 14:22:53 2017_x000D_	62.9086	36.544	0.956707	0.0166977	1	54.7203	31.3279	21.4458	0.3743	9.70855		14.9121	0
38440	Tue Mar 28 14:22:53 2017_x000D_	63.4056	36.5357	0.956741	0.0166983	1	54.7203	31.3279	21.4458	0.3743	10.127		8.95626	0
38441	Tue Mar 28 14:22:53 2017_x000D_	63.7041	36.5307	0.956682	0.0166972	1	54.7203	31.3279	21.4458	0.3743	10.3816		15.2101	0
38442	Tue Mar 28 14:22:53 2017_x000D_	64.2022	36.6253	-1.86831	-0.0326082	1	54.7203	31.3279	21.4458	0.3743	10.8613		6.71671	0
38443	Tue Mar 28 14:22:54 2017_x000D_	64.3993	36.5191	0.95669	0.0166974	1	54.7203	31.3279	21.4458	0.3743	10.9832		8.94426	104.623
38444	Tue Mar 28 14:22:54 2017_x000D_	64.6974	36.5141	0.956742	0.0166983	1	58.2061	31.4343	0	0	8.24265		5.95882	0
38445	Tue Mar 28 14:22:54 2017_x000D_	64.896	36.5108	0.956722	0.016698	1	58.2061	31.4343	0	0	8.39795		9.44615	0
38446	Tue Mar 28 14:22:54 2017_x000D_	65.1952	36.6089	3.78918	0.0661336	1	58.2061	31.4343	0	0	8.69621		2.98244	0
38447	Tue Mar 28 14:22:54 2017_x000D_	65.2946	36.6072	3.93055	0.068601	1	58.2061	31.4343	0	0	8.77529		6.71164	124.475
38448	Tue Mar 28 14:22:54 2017_x000D_	65.4914	36.5008	0.956715	0.0166978	1	62.3542	31.3408	0	0	6.03884		6.70016	0
38449	Tue Mar 28 14:22:54 2017_x000D_	65.6913	36.6004	-2.01194	-0.0351149	1	62.3542	31.3408	0	0	6.22893		2.96795	0
38450	Tue Mar 28 14:22:54 2017_x000D_	65.7902	36.5979	-19.9838	-0.348783	1	62.3542	31.3408	0	0	6.28038		4.29572	0
38451	Tue Mar 28 14:22:54 2017_x000D_	65.6894	36.4962	-29.0401	-0.506845	1	62.3542	31.3408	0	0	6.14017		3.10524	112.457
38452	Tue Mar 28 14:22:54 2017_x000D_	65.6881	36.3927	-39.2304	-0.684699	1	65.9012	30.1281	0	0	6.26822		0.0284605	0
38453	Tue Mar 28 14:22:54 2017_x000D_	65.689	36.3924	-59.5731	-1.03975	1	65.9012	30.1281	0	0	6.26789		2.98844	0
38454	Tue Mar 28 14:22:54 2017_x000D_	65.7886	36.3907	-69.5836	-1.21446	1	65.9012	30.1281	0	0	6.26361		4.31477	0
38455	Tue Mar 28 14:22:54 2017_x000D_	65.8902	36.4925	-89.1308	-1.55563	1	65.9012	30.1281	0	0	6.36441		6.18674	0
38456	Tue Mar 28 14:22:54 2017_x000D_	65.8934	36.6987	265.368	4.63155	1	65.9012	30.1281	0	0	6.5706		9.28616	41.5853
38457	Tue Mar 28 14:22:54 2017_x000D_	65.8983	37.0082	248.807	4.3425	1	67.2285	29.7284	0	0	7.40033		4.29831	0
38458	Tue Mar 28 14:22:54 2017_x000D_	65.8006	37.113	245.172	4.27905	1	67.2285	29.7284	0	0	7.52138		16.5632	0
38459	Tue Mar 28 14:22:54 2017_x000D_	65.6101	37.6312	238.963	4.17069	1	67.2285	29.7284	0	0	8.06681		17.1677	0
38460	Tue Mar 28 14:22:54 2017_x000D_	65.2198	38.0497	238.963	4.17069	1	67.2285	29.7284	0	0	8.56031		13.7179	35.4505
38461	Tue Mar 28 14:22:54 2017_x000D_	65.0278	38.4647	238.963	4.17069	1	68.3381	29.322	346.894	6.05445	9.72353		11.0114	0
38462	Tue Mar 28 14:22:54 2017_x000D_	64.8343	38.7766	240.412	4.19598	1	68.3381	29.322	346.894	6.05445	10.083		27.4236	0
38463	Tue Mar 28 14:22:54 2017_x000D_	64.4504	39.6062	245.173	4.27908	1	68.3381	29.322	346.894	6.05445	10.9945		11.0098	0
38464	Tue Mar 28 14:22:55 2017_x000D_	64.257	39.9181	246.363	4.29984	1	68.3381	29.322	346.894	6.05445	11.3549		19.4453	35.4505
38465	Tue Mar 28 14:22:55 2017_x000D_	64.0683	40.5382	251.348	4.38685	1	69.4477	28.9156	0	0	12.8071		13.7072	0
38466	Tue Mar 28 14:22:55 2017_x000D_	63.8765	40.9529	251.349	4.38686	1	69.4477	28.9156	0	0	13.264		20.5552	0
38467	Tue Mar 28 14:22:55 2017_x000D_	63.5887	41.5747	253.971	4.43262	1	69.4477	28.9156	0	0	13.9492		9.23822	0
38468	Tue Mar 28 14:22:55 2017_x000D_	63.5937	41.8826	254.771	4.44659	1	69.4477	28.9156	0	0	14.2272		9.72076	13.0592
38469	Tue Mar 28 14:22:55 2017_x000D_	63.4994	42.1926	256.667	4.47969	1	69.8828	28.929	45	0.785398	14.7197		19.4283	0
38470	Tue Mar 28 14:22:55 2017_x000D_	63.311	42.8122	256.668	4.4797	1	69.8828	28.929	45	0.785398	15.3601		6.1568	0
38471	Tue Mar 28 14:22:55 2017_x000D_	63.3143	43.0174	256.667	4.47968	1	69.8828	28.929	45	0.785398	15.5444		12.6794	0
38472	Tue Mar 28 14:22:55 2017_x000D_	63.2218	43.4298	253.969	4.43259	1	69.8828	28.929	45	0.785398	15.9575		19.4217	0
38473	Tue Mar 28 14:22:55 2017_x000D_	63.0335	44.0492	253.969	4.43259	1	69.8828	28.929	45	0.785398	16.5992		18.699	23.5243
38474	Tue Mar 28 14:22:55 2017_x000D_	62.9444	44.6661	256.667	4.47968	1	70.2854	29.6019	54.528	0.951692	16.7577		8.57747	0
38475	Tue Mar 28 14:22:55 2017_x000D_	62.7494	44.8752	256.669	4.47971	1	70.2854	29.6019	54.528	0.951692	17.0313		12.2986	0
38476	Tue Mar 28 14:22:55 2017_x000D_	62.7561	45.2851	256.667	4.47969	1	70.2854	29.6019	54.528	0.951692	17.3969		19.3998	0
38477	Tue Mar 28 14:22:55 2017_x000D_	62.568	45.9038	256.668	4.4797	1	70.2854	29.6019	54.528	0.951692	18.0364		12.2896	27.5932
38478	Tue Mar 28 14:22:55 2017_x000D_	62.5747	46.3134	256.666	4.47967	1	70.9054	30.2813	81.3632	1.42006	18.0673		8.57543	0
38479	Tue Mar 28 14:22:55 2017_x000D_	62.3798	46.5225	256.668	4.47971	1	70.9054	30.2813	81.3632	1.42006	18.3429		22.3288	0
38480	Tue Mar 28 14:22:55 2017_x000D_	62.1935	47.2431	257.355	4.49169	1	70.9054	30.2813	81.3632	1.42006	19.0683		9.21127	0
38481	Tue Mar 28 14:22:55 2017_x000D_	62.1986	47.5501	256.668	4.47969	1	70.9054	30.2813	81.3632	1.42006	19.3396		19.3818	59.8868
38482	Tue Mar 28 14:22:55 2017_x000D_	62.0106	48.1682	256.668	4.4797	1	70.5903	32.2525	98.9261	1.72659	18.081		12.6488	0
38483	Tue Mar 28 14:22:55 2017_x000D_	61.9183	48.5796	253.966	4.43255	1	70.5903	32.2525	98.9261	1.72659	18.4872		19.3723	0
38484	Tue Mar 28 14:22:55 2017_x000D_	61.7304	49.1974	253.967	4.43255	1	70.5903	32.2525	98.9261	1.72659	19.1214		13.6628	0
38485	Tue Mar 28 14:22:56 2017_x000D_	61.5391	49.6107	253.967	4.43257	1	70.5903	32.2525	98.9261	1.72659	19.5763		9.19932	52.7831
38486	Tue Mar 28 14:22:56 2017_x000D_	61.5443	49.9173	253.082	4.41712	1	70.5036	34.0098	98.1191	1.7125	18.257		9.67422	0
38487	Tue Mar 28 14:22:56 2017_x000D_	61.4504	50.2258	256.669	4.47972	1	70.5036	34.0098	98.1191	1.7125	18.572		19.3599	0
38488	Tue Mar 28 14:22:56 2017_x000D_	61.2626	50.8432	256.67	4.47973	1	70.5036	34.0098	98.1191	1.7125	19.2031		12.6299	0
38489	Tue Mar 28 14:22:56 2017_x000D_	61.1705	51.254	253.966	4.43255	1	70.5036	34.0098	98.1191	1.7125	19.6079		19.3504	0
38490	Tue Mar 28 14:22:56 2017_x000D_	60.9828	51.8711	253.966	4.43255	1	70.5036	34.0098	98.1191	1.7125	20.2403		12.6153	67.4783
38491	Tue Mar 28 14:22:56 2017_x000D_	60.8907	52.2814	256.67	4.47974	1	69.9604	36.1925	100.003	1.74538	18.4692		19.341	0
38492	Tue Mar 28 14:22:56 2017_x000D_	60.7031	52.8982	256.671	4.47975	1	69.9604	36.1925	100.003	1.74538	19.0992		6.82541	0
38493	Tue Mar 28 14:22:56 2017_x000D_	60.6076	53.1047	253.967	4.43255	1	69.9604	36.1925	100.003	1.74538	19.3261		18.6104	0
38494	Tue Mar 28 14:22:56 2017_x000D_	60.5191	53.7187	256.671	4.47975	1	69.9604	36.1925	100.003	1.74538	19.9074		12.6088	60.9949
38495	Tue Mar 28 14:22:56 2017_x000D_	60.4271	54.1288	253.965	4.43253	1	69.4283	38.1548	100.926	1.7615	18.3355		6.11495	0
38496	Tue Mar 28 14:22:56 2017_x000D_	60.4307	54.3326	253.964	4.43252	1	69.4283	38.1548	100.926	1.7615	18.5116		13.6385	0
38497	Tue Mar 28 14:22:56 2017_x000D_	60.2396	54.7451	253.965	4.43253	1	69.4283	38.1548	100.926	1.7615	18.965		9.65238	0
38498	Tue Mar 28 14:22:56 2017_x000D_	60.1459	55.0529	257.359	4.49176	1	69.4283	38.1548	100.926	1.7615	19.2797		9.66673	94.6689
38499	Tue Mar 28 14:22:56 2017_x000D_	60.0522	55.3612	253.965	4.43253	1	68.6251	41.2065	115.476	2.01543	16.5484		6.10895	0
38500	Tue Mar 28 14:22:56 2017_x000D_	60.0558	55.5648	253.965	4.43252	1	68.6251	41.2065	115.476	2.01543	16.7211		8.56066	0
38501	Tue Mar 28 14:22:56 2017_x000D_	59.8613	55.7736	253.966	4.43255	1	68.6251	41.2065	115.476	2.01543	17.0001		9.15443	0
38502	Tue Mar 28 14:22:56 2017_x000D_	59.8667	56.0787	254.769	4.44656	1	68.6251	41.2065	115.476	2.01543	17.2595		3.05748	0
38503	Tue Mar 28 14:22:56 2017_x000D_	59.8685	56.1806	253.965	4.43252	1	68.6251	41.2065	115.476	2.01543	17.3465		6.8118	92.0264
38504	Tue Mar 28 14:22:56 2017_x000D_	59.773	56.3866	256.672	4.47977	1	66.9748	43.7923	122.456	2.13727	14.508		16.4202	0
38505	Tue Mar 28 14:22:56 2017_x000D_	59.5838	56.9002	262.716	4.58526	1	66.9748	43.7923	122.456	2.13727	15.0481		9.65151	0
38506	Tue Mar 28 14:22:56 2017_x000D_	59.4902	57.208	265.17	4.62809	1	66.9748	43.7923	122.456	2.13727	15.3623		9.13018	0
38507	Tue Mar 28 14:22:57 2017_x000D_	59.4951	57.5123	-77.9314	-1.36016	1	66.9748	43.7923	122.456	2.13727	15.6264		3.04833	82.9697
38508	Tue Mar 28 14:22:57 2017_x000D_	59.4966	57.6139	-71.8263	-1.2536	1	65.553	46.1645	121.476	2.12015	12.9526		6.74726	0
38509	Tue Mar 28 14:22:57 2017_x000D_	59.5985	57.8144	-56.5842	-0.987581	1	65.553	46.1645	121.476	2.12015	13.0834		6.75401	0
38510	Tue Mar 28 14:22:57 2017_x000D_	59.7007	58.015	-46.4309	-0.810372	1	65.553	46.1645	121.476	2.12015	13.2168		6.76203	0
38511	Tue Mar 28 14:22:57 2017_x000D_	59.8029	58.2159	-32.1567	-0.561241	1	65.553	46.1645	121.476	2.12015	13.3529		0	44.4006
38512	Tue Mar 28 14:22:57 2017_x000D_	59.8029	58.2159	-32.1567	-0.561241	1	64.837	47.4598	116.037	2.02522	11.8759		10.7432	0
38513	Tue Mar 28 14:22:57 2017_x000D_	60.103	58.4113	-18.2131	-0.317879	1	64.837	47.4598	116.037	2.02522	11.9309		9.38493	0
38514	Tue Mar 28 14:22:57 2017_x000D_	60.4015	58.5049	-9.46875	-0.165261	1	64.837	47.4598	116.037	2.02522	11.9024		5.94213	0
38515	Tue Mar 28 14:22:57 2017_x000D_	60.5995	58.4996	-3.97455	-0.0693691	1	64.837	47.4598	116.037	2.02522	11.8251		11.8668	0
38516	Tue Mar 28 14:22:57 2017_x000D_	60.9949	58.4884	-3.97578	-0.0693905	1	64.837	47.4598	116.037	2.02522	11.6787		20.9496	35.6197
38517	Tue Mar 28 14:22:57 2017_x000D_	61.6884	58.5703	-7.15438	-0.124867	1	64.349	48.5422	107.762	1.88079	10.375		15.0821	0
38518	Tue Mar 28 14:22:57 2017_x000D_	62.1835	58.6576	-9.47356	-0.165345	1	64.349	48.5422	107.762	1.88079	10.3446		21.5375	0
38519	Tue Mar 28 14:22:57 2017_x000D_	62.8777	58.8406	-15.563	-0.271626	1	64.349	48.5422	107.762	1.88079	10.403		9.352	0
38520	Tue Mar 28 14:22:57 2017_x000D_	63.1753	58.9334	-19.1918	-0.334959	1	64.349	48.5422	107.762	1.88079	10.4573		9.34913	23.8636
38521	Tue Mar 28 14:22:57 2017_x000D_	63.4728	59.0262	-23.036	-0.402055	1	63.8825	49.1865	97.6551	1.7044	9.84823		26.4495	0
38522	Tue Mar 28 14:22:57 2017_x000D_	64.2673	59.4084	-28.264	-0.4933	1	63.8825	49.1865	97.6551	1.7044	10.2291		6.61496	0
38523	Tue Mar 28 14:22:57 2017_x000D_	64.4659	59.5042	-25.709	-0.448706	1	63.8825	49.1865	97.6551	1.7044	10.3342		26.4133	0
38524	Tue Mar 28 14:22:57 2017_x000D_	65.2593	59.8859	-30.7015	-0.535842	1	63.8825	49.1865	97.6551	1.7044	10.7876		12.1501	40.1196
38525	Tue Mar 28 14:22:57 2017_x000D_	65.6542	59.9758	-28.2699	-0.493403	1	63.6012	50.4939	98.6368	1.72154	9.70161		23.1467	0
38526	Tue Mar 28 14:22:57 2017_x000D_	66.2515	60.4642	-25.7056	-0.448647	1	63.6012	50.4939	98.6368	1.72154	10.3165		9.3035	0
38527	Tue Mar 28 14:22:57 2017_x000D_	66.5475	60.5567	-21.8656	-0.381627	1	63.6012	50.4939	98.6368	1.72154	10.4853		21.2861	0
38528	Tue Mar 28 14:22:58 2017_x000D_	67.1424	60.9434	-21.8605	-0.381538	1	63.6012	50.4939	98.6368	1.72154	11.0332		8.82686	9.34786
38529	Tue Mar 28 14:22:58 2017_x000D_	67.4365	60.9347	-20.8004	-0.363035	1	63.3734	50.7065	100.003	1.74538	11.0057		10.6368	0
38530	Tue Mar 28 14:22:58 2017_x000D_	67.7338	61.1279	-21.8623	-0.381569	1	63.3734	50.7065	100.003	1.74538	11.2968		9.28453	0
38531	Tue Mar 28 14:22:58 2017_x000D_	68.0292	61.2202	-18.2062	-0.317758	1	63.3734	50.7065	100.003	1.74538	11.4985		18.5626	0
38532	Tue Mar 28 14:22:58 2017_x000D_	68.6199	61.4044	-18.2066	-0.317764	1	63.3734	50.7065	100.003	1.74538	11.9152		9.28184	0
38533	Tue Mar 28 14:22:58 2017_x000D_	68.9153	61.4964	-21.8659	-0.381632	1	63.3734	50.7065	100.003	1.74538	12.1299		19.6961	61.9572
38534	Tue Mar 28 14:22:58 2017_x000D_	69.5068	61.7813	-19.1696	-0.334573	1	63.929	52.6956	54.779	0.956074	10.6612		5.87058	0
38535	Tue Mar 28 14:22:58 2017_x000D_	69.7024	61.7755	-19.1722	-0.334618	1	63.929	52.6956	54.779	0.956074	10.76		19.668	0
38536	Tue Mar 28 14:22:58 2017_x000D_	70.2931	62.0599	-21.8655	-0.381625	1	63.929	52.6956	54.779	0.956074	11.3222		12.0681	0
38537	Tue Mar 28 14:22:58 2017_x000D_	70.6854	62.1489	-19.1711	-0.334599	1	63.929	52.6956	54.779	0.956074	11.6195		10.5785	32.454
38538	Tue Mar 28 14:22:58 2017_x000D_	70.9809	62.3413	-18.201	-0.317668	1	64.5377	53.5899	50.4281	0.880137	10.8675		18.4905	0
38539	Tue Mar 28 14:22:58 2017_x000D_	71.5693	62.5248	-18.2014	-0.317675	1	64.5377	53.5899	50.4281	0.880137	11.37		9.24855	0
38540	Tue Mar 28 14:22:58 2017_x000D_	71.8636	62.6166	-16.3749	-0.285796	1	64.5377	53.5899	50.4281	0.880137	11.6254		12.0384	0
38541	Tue Mar 28 14:22:58 2017_x000D_	72.255	62.7051	-19.1708	-0.334593	1	64.5377	53.5899	50.4281	0.880137	11.9433		18.4592	59.6926
38542	Tue Mar 28 14:22:58 2017_x000D_	72.8424	62.8883	-19.1714	-0.334605	1	65.9932	54.9466	44.3713	0.774425	10.4872		9.21259	0
38543	Tue Mar 28 14:22:58 2017_x000D_	73.1356	62.9796	-20.8046	-0.363109	1	65.9932	54.9466	44.3713	0.774425	10.7491		19.5833	0
38544	Tue Mar 28 14:22:58 2017_x000D_	73.7236	63.2631	-18.2004	-0.317656	1	65.9932	54.9466	44.3713	0.774425	11.3544		8.77016	0
38545	Tue Mar 28 14:22:58 2017_x000D_	74.0158	63.2541	-19.1729	-0.334631	1	65.9932	54.9466	44.3713	0.774425	11.5489		13.0394	46.6538
38546	Tue Mar 28 14:22:58 2017_x000D_	74.4073	63.4429	-19.1712	-0.3346	1	67.2524	55.8592	15.7532	0.274945	10.4262		11.9977	0
38547	Tue Mar 28 14:22:58 2017_x000D_	74.7974	63.531	-21.8771	-0.381827	1	67.2524	55.8592	15.7532	0.274945	10.7603		10.5201	0
38548	Tue Mar 28 14:22:58 2017_x000D_	75.0911	63.7226	-20.8045	-0.363108	1	67.2524	55.8592	15.7532	0.274945	11.1031		13.022	0
38549	Tue Mar 28 14:22:58 2017_x000D_	75.4821	63.9111	-20.8031	-0.363083	1	67.2524	55.8592	15.7532	0.274945	11.5135		9.19272	0
38550	Tue Mar 28 14:22:59 2017_x000D_	75.7747	64.0021	-24.4786	-0.427232	1	67.2524	55.8592	15.7532	0.274945	11.7871		11.9815	102.406
38551	Tue Mar 28 14:22:59 2017_x000D_	76.1642	64.0904	-21.8767	-0.38182	1	70.4528	57.0465	15.035	0.262409	9.06844		8.28599	0
38552	Tue Mar 28 14:22:59 2017_x000D_	76.3605	64.2847	-21.8728	-0.381753	1	70.4528	57.0465	15.035	0.262409	9.34304		9.17733	0
38553	Tue Mar 28 14:22:59 2017_x000D_	76.6525	64.3759	-18.1953	-0.317567	1	70.4528	57.0465	15.035	0.262409	9.59981		6.49292	0
38554	Tue Mar 28 14:22:59 2017_x000D_	76.8475	64.4698	-20.8018	-0.36306	1	70.4528	57.0465	15.035	0.262409	9.79784		5.81997	61.4115
38555	Tue Mar 28 14:22:59 2017_x000D_	77.0414	64.4636	-20.8045	-0.363108	1	72.372	57.7586	15.2266	0.265754	8.1707		6.49022	0
38556	Tue Mar 28 14:22:59 2017_x000D_	77.2363	64.5575	-23.3222	-0.407049	1	72.372	57.7586	15.2266	0.265754	8.35981		15.616	0
38557	Tue Mar 28 14:22:59 2017_x000D_	77.723	64.7421	-29.3769	-0.512724	1	72.372	57.7586	15.2266	0.265754	8.79787		0.0127279	0
38558	Tue Mar 28 14:22:59 2017_x000D_	77.7233	64.7418	-36.9484	-0.644871	1	72.372	57.7586	15.2266	0.265754	8.79781		6.02117	63.6694
38559	Tue Mar 28 14:22:59 2017_x000D_	77.7218	64.5411	-52.4532	-0.915482	1	74.2796	58.6888	10.0032	0.174588	6.78956		0.018	0
38560	Tue Mar 28 14:22:59 2017_x000D_	77.7224	64.5411	-64.5486	-1.12659	1	74.2796	58.6888	10.0032	0.174588	6.78987		0.0247386	0
38561	Tue Mar 28 14:22:59 2017_x000D_	77.7232	64.5413	-81.4934	-1.42233	1	74.2796	58.6888	10.0032	0.174588	6.79044		4.15145	0
38562	Tue Mar 28 14:22:59 2017_x000D_	77.8214	64.6388	-89.3902	-1.56015	1	74.2796	58.6888	10.0032	0.174588	6.92437		4.22247	67.555
38563	Tue Mar 28 14:22:59 2017_x000D_	77.7258	64.7421	262.762	4.58606	1	76.414	59.4065	17.3351	0.302555	5.49449		4.14719	0
38564	Tue Mar 28 14:22:59 2017_x000D_	77.8238	64.8396	254.511	4.44206	1	76.414	59.4065	17.3351	0.302555	5.61303		6.74582	0
38565	Tue Mar 28 14:22:59 2017_x000D_	77.729	65.0435	240.316	4.19431	1	76.414	59.4065	17.3351	0.302555	5.78835		8.46785	0
38566	Tue Mar 28 14:22:59 2017_x000D_	77.537	65.2504	225.189	3.93029	1	76.414	59.4065	17.3351	0.302555	5.95082		6.7295	0
38567	Tue Mar 28 14:22:59 2017_x000D_	77.4422	65.4537	223.384	3.89879	1	76.414	59.4065	17.3351	0.302555	6.13399		14.8657	40.8931
38568	Tue Mar 28 14:22:59 2017_x000D_	77.0578	65.7664	221.325	3.86286	1	77.692	59.8806	17.7615	0.309997	5.91987		25.5461	0
38569	Tue Mar 28 14:22:59 2017_x000D_	76.3851	66.2885	225.188	3.93028	1	77.692	59.8806	17.7615	0.309997	6.53981		12.6708	0
38570	Tue Mar 28 14:22:59 2017_x000D_	76.0977	66.598	229.053	3.99773	1	77.692	59.8806	17.7615	0.309997	6.904		25.8052	0
38571	Tue Mar 28 14:23:00 2017_x000D_	75.621	67.314	232.885	4.06461	1	77.692	59.8806	17.7615	0.309997	7.71651		12.6708	9.13482
38572	Tue Mar 28 14:23:00 2017_x000D_	75.3336	67.6235	236.65	4.13032	1	77.8976	60.1052	26.941	0.47021	7.94348		10.7029	0
38573	Tue Mar 28 14:23:00 2017_x000D_	75.0449	67.8331	238.891	4.16944	1	77.8976	60.1052	26.941	0.47021	8.23762		22.9096	0
38574	Tue Mar 28 14:23:00 2017_x000D_	74.7622	68.5425	242.616	4.23445	1	77.8976	60.1052	26.941	0.47021	9.00104		8.45293	0
38575	Tue Mar 28 14:23:00 2017_x000D_	74.5705	68.749	242.617	4.23446	1	77.8976	60.1052	26.941	0.47021	9.26201		20.1686	14.4362
38576	Tue Mar 28 14:23:00 2017_x000D_	74.2866	69.3584	245.022	4.27644	1	78.3199	60.3359	25.5361	0.445689	9.88297		9.50919	0
38577	Tue Mar 28 14:23:00 2017_x000D_	74.1932	69.6613	248.623	4.33929	1	78.3199	60.3359	25.5361	0.445689	10.1977		19.0213	0
38578	Tue Mar 28 14:23:00 2017_x000D_	74.0064	70.2672	248.623	4.33928	1	78.3199	60.3359	25.5361	0.445689	10.8276		8.45293	0
38579	Tue Mar 28 14:23:00 2017_x000D_	73.8147	70.4737	248.624	4.3393	1	78.3199	60.3359	25.5361	0.445689	11.0938		13.4403	0
38580	Tue Mar 28 14:23:00 2017_x000D_	73.6255	70.8798	248.624	4.33931	1	78.3199	60.3359	25.5361	0.445689	11.5417		8.98869	0
38581	Tue Mar 28 14:23:00 2017_x000D_	73.6292	71.1794	247.533	4.32027	1	78.3199	60.3359	25.122	0.438461	11.8146		17.5086	0
38582	Tue Mar 28 14:23:00 2017_x000D_	73.3442	71.6887	246.198	4.29697	1	78.3199	60.3359	25.122	0.438461	12.3953		10.8196	0
38583	Tue Mar 28 14:23:00 2017_x000D_	73.1538	71.995	245.021	4.27643	1	78.3199	60.3359	25.122	0.438461	12.7524		19.008	0
38584	Tue Mar 28 14:23:00 2017_x000D_	72.9672	72.6005	245.021	4.27642	1	78.3199	60.3359	25.122	0.438461	13.3818		8.44869	20.5836
38585	Tue Mar 28 14:23:00 2017_x000D_	72.7756	72.8069	245.021	4.27643	1	78.5035	60.997	62.4754	1.0904	13.1256		19.0023	0
38586	Tue Mar 28 14:23:00 2017_x000D_	72.589	73.4122	245.02	4.27641	1	78.5035	60.997	62.4754	1.0904	13.752		9.49309	0
38587	Tue Mar 28 14:23:00 2017_x000D_	72.4958	73.7146	248.624	4.33931	1	78.5035	60.997	62.4754	1.0904	14.0652		13.4269	0
38588	Tue Mar 28 14:23:00 2017_x000D_	72.3068	74.1203	248.624	4.33931	1	78.5035	60.997	62.4754	1.0904	14.5128		10.8155	39.3317
38589	Tue Mar 28 14:23:00 2017_x000D_	72.1165	74.4265	247.535	4.3203	1	78.4376	62.3064	62.4754	1.0904	13.6694		8.96476	0
38590	Tue Mar 28 14:23:00 2017_x000D_	72.1204	74.7253	248.624	4.33931	1	78.4376	62.3064	62.4754	1.0904	13.9333		21.6208	0
38591	Tue Mar 28 14:23:00 2017_x000D_	71.7398	75.3373	248.625	4.33933	1	78.4376	62.3064	62.4754	1.0904	14.6514		5.97651	0
38592	Tue Mar 28 14:23:01 2017_x000D_	71.7424	75.5365	248.625	4.33932	1	78.4376	62.3064	62.4754	1.0904	14.8277		10.8088	19.6628
38593	Tue Mar 28 14:23:01 2017_x000D_	71.5522	75.8425	247.535	4.32029	1	78.4047	62.961	62.4754	1.0904	14.5907		15.2851	0
38594	Tue Mar 28 14:23:01 2017_x000D_	71.4617	76.3439	246.197	4.29694	1	78.4047	62.961	62.4754	1.0904	15.0767		8.44869	0
38595	Tue Mar 28 14:23:01 2017_x000D_	71.2701	76.5503	246.197	4.29696	1	78.4047	62.961	62.4754	1.0904	15.3483		13.4162	0
38596	Tue Mar 28 14:23:01 2017_x000D_	71.0813	76.9557	246.198	4.29696	1	78.4047	62.961	62.4754	1.0904	15.7951		5.97051	0
38597	Tue Mar 28 14:23:01 2017_x000D_	71.0839	77.1547	246.197	4.29695	1	78.4047	62.961	62.4754	1.0904	15.9704		8.44665	77.1443
38598	Tue Mar 28 14:23:01 2017_x000D_	70.8924	77.3611	246.198	4.29696	1	77.4179	65.3356	81.1361	1.41609	13.6819		10.8088	0
38599	Tue Mar 28 14:23:01 2017_x000D_	70.7022	77.6671	245.02	4.2764	1	77.4179	65.3356	81.1361	1.41609	14.0416		5.96755	0
38600	Tue Mar 28 14:23:01 2017_x000D_	70.7049	77.866	245.019	4.2764	1	77.4179	65.3356	81.1361	1.41609	14.2153		16.1588	0
38601	Tue Mar 28 14:23:01 2017_x000D_	70.5173	78.3709	238.887	4.16936	1	77.4179	65.3356	81.1361	1.41609	14.7491		4.22874	67.921
38602	Tue Mar 28 14:23:01 2017_x000D_	70.4215	78.4743	235.045	4.10232	1	76.2369	67.2672	122.682	2.14121	12.6261		2.9941	0
38603	Tue Mar 28 14:23:01 2017_x000D_	70.4223	78.5741	221.37	3.86364	1	76.2369	67.2672	122.682	2.14121	12.7144		2.98812	0
38604	Tue Mar 28 14:23:01 2017_x000D_	70.4232	78.6737	211.485	3.6911	1	76.2369	67.2672	122.682	2.14121	12.8026		6.60077	0
38605	Tue Mar 28 14:23:01 2017_x000D_	70.6154	78.5666	196.483	3.42927	1	76.2369	67.2672	122.682	2.14121	12.6205		2.92988	47.5744
38606	Tue Mar 28 14:23:01 2017_x000D_	70.5178	78.5701	185.012	3.22907	1	75.3054	68.5506	125.435	2.18925	11.1046		2.97318	0
38607	Tue Mar 28 14:23:01 2017_x000D_	70.5189	78.6692	176.653	3.08317	1	75.3054	68.5506	125.435	2.18925	11.1936		2.99438	0
38608	Tue Mar 28 14:23:01 2017_x000D_	70.5173	78.5694	168.458	2.94015	1	75.3054	68.5506	125.435	2.18925	11.1042		5.82947	0
38609	Tue Mar 28 14:23:01 2017_x000D_	70.3231	78.5761	151.218	2.63924	1	75.3054	68.5506	125.435	2.18925	11.1953		6.46824	38.4599
38610	Tue Mar 28 14:23:01 2017_x000D_	70.1282	78.4839	137.864	2.40618	1	74.6014	69.622	124.889	2.17972	9.92687		4.11997	0
38611	Tue Mar 28 14:23:01 2017_x000D_	70.0298	78.3881	133.815	2.33552	1	74.6014	69.622	124.889	2.17972	9.88656		8.25273	0
38612	Tue Mar 28 14:23:01 2017_x000D_	69.8326	78.1963	130.186	2.27218	1	74.6014	69.622	124.889	2.17972	9.81122		18.7156	0
38613	Tue Mar 28 14:23:01 2017_x000D_	69.4369	77.714	131.934	2.30269	1	74.6014	69.622	124.889	2.17972	9.59961		14.6386	0
38614	Tue Mar 28 14:23:02 2017_x000D_	69.1397	77.327	129.8	2.26543	1	74.6014	69.622	124.889	2.17972	9.44443		12.3857	23.7797
38615	Tue Mar 28 14:23:02 2017_x000D_	68.8434	77.0395	133.812	2.33547	1	74.1358	70.2635	121.97	2.12878	8.59789		22.876	0
38616	Tue Mar 28 14:23:02 2017_x000D_	68.3479	76.4599	135.83	2.37068	1	74.1358	70.2635	121.97	2.12878	8.4791		10.5926	0
38617	Tue Mar 28 14:23:02 2017_x000D_	68.1488	76.1683	137.849	2.40592	1	74.1358	70.2635	121.97	2.12878	8.40897		18.6978	0
38618	Tue Mar 28 14:23:02 2017_x000D_	67.6554	75.7875	139.736	2.43885	1	74.1358	70.2635	121.97	2.12878	8.51529		10.5119	32.9735
38619	Tue Mar 28 14:23:02 2017_x000D_	67.3599	75.5992	145.869	2.54589	1	73.4429	71.1167	124.245	2.16848	7.55617		10.6226	0
38620	Tue Mar 28 14:23:02 2017_x000D_	67.1602	75.3068	143.615	2.50655	1	73.4429	71.1167	124.245	2.16848	7.55177		17.0048	0
38621	Tue Mar 28 14:23:02 2017_x000D_	66.6681	75.0255	144.167	2.51619	1	73.4429	71.1167	124.245	2.16848	7.82155		10.5425	0
38622	Tue Mar 28 14:23:02 2017_x000D_	66.3719	74.8364	145.866	2.54584	1	73.4429	71.1167	124.245	2.16848	7.98969		14.6328	23.7136
38623	Tue Mar 28 14:23:02 2017_x000D_	65.9765	74.5508	143.618	2.50661	1	72.7717	71.5342	135	2.35619	7.43469		18.7525	0
38624	Tue Mar 28 14:23:02 2017_x000D_	65.4818	74.1687	141.886	2.47637	1	72.7717	71.5342	135	2.35619	7.75134		8.308	0
38625	Tue Mar 28 14:23:02 2017_x000D_	65.2831	73.9758	141.884	2.47635	1	72.7717	71.5342	135	2.35619	7.87658		17.0803	0
38626	Tue Mar 28 14:23:02 2017_x000D_	64.7889	73.6931	141.5	2.46964	1	72.7717	71.5342	135	2.35619	8.26958		10.6535	0
38627	Tue Mar 28 14:23:02 2017_x000D_	64.5884	73.4	143.614	2.50654	1	72.7717	71.5342	135	2.35619	8.39331		18.7975	43.272
38628	Tue Mar 28 14:23:02 2017_x000D_	64.0925	73.017	141.884	2.47634	1	71.5051	70.8441	188.926	3.29738	7.72452		10.5857	0
38629	Tue Mar 28 14:23:02 2017_x000D_	63.7951	72.8271	143.614	2.50655	1	71.5051	70.8441	188.926	3.29738	7.96093		18.8209	0
38630	Tue Mar 28 14:23:02 2017_x000D_	63.2986	72.4436	141.885	2.47636	1	71.5051	70.8441	188.926	3.29738	8.36092		8.33985	0
38631	Tue Mar 28 14:23:02 2017_x000D_	63.0991	72.25	141.884	2.47635	1	71.5051	70.8441	188.926	3.29738	8.52276		13.1287	26.6716
38632	Tue Mar 28 14:23:02 2017_x000D_	62.7033	72.0633	141.888	2.47641	1	70.6497	70.6018	193.013	3.36871	8.07968		8.34833	0
38633	Tue Mar 28 14:23:02 2017_x000D_	62.5036	71.8695	141.887	2.47639	1	70.6497	70.6018	193.013	3.36871	8.24415		16.703	0
38634	Tue Mar 28 14:23:02 2017_x000D_	62.1041	71.4817	141.885	2.47635	1	70.6497	70.6018	193.013	3.36871	8.59078		10.6223	0
38635	Tue Mar 28 14:23:03 2017_x000D_	61.8057	71.2911	143.612	2.50651	1	70.6497	70.6018	193.013	3.36871	8.87082		18.8833	23.2518
38636	Tue Mar 28 14:23:03 2017_x000D_	61.3075	70.9064	141.886	2.47638	1	70.0216	70.1477	198.501	3.4645	8.74707		8.36746	0
38637	Tue Mar 28 14:23:03 2017_x000D_	61.1073	70.7122	141.885	2.47636	1	70.0216	70.1477	198.501	3.4645	8.93216		18.9198	0
38638	Tue Mar 28 14:23:03 2017_x000D_	60.6081	70.3268	143.61	2.50646	1	70.0216	70.1477	198.501	3.4645	9.4152		8.36524	0
38639	Tue Mar 28 14:23:03 2017_x000D_	60.4081	70.1325	140.027	2.44393	1	70.0216	70.1477	198.501	3.4645	9.61351		10.6497	20.4416
38640	Tue Mar 28 14:23:03 2017_x000D_	60.109	69.9413	141.885	2.47637	1	69.3825	69.9114	188.054	3.28216	9.27355		14.7894	0
38641	Tue Mar 28 14:23:03 2017_x000D_	59.7094	69.6526	139.753	2.43915	1	69.3825	69.9114	188.054	3.28216	9.67656		6.68048	0
38642	Tue Mar 28 14:23:03 2017_x000D_	59.6075	69.4546	137.878	2.40642	1	69.3825	69.9114	188.054	3.28216	9.78567		17.2351	0
38643	Tue Mar 28 14:23:03 2017_x000D_	59.1089	69.1692	141.886	2.47637	1	69.3825	69.9114	188.054	3.28216	10.3004		3.03054	0
38644	Tue Mar 28 14:23:03 2017_x000D_	59.107	69.0682	139.751	2.43911	1	69.3825	69.9114	188.054	3.28216	10.31		6.60124	14.4302
38645	Tue Mar 28 14:23:03 2017_x000D_	58.908	68.9743	141.885	2.47635	1	68.9601	69.6813	225	3.92699	10.0769		12.6043	0
38646	Tue Mar 28 14:23:03 2017_x000D_	58.6063	68.6819	145.838	2.54535	1	68.9601	69.6813	225	3.92699	10.4019		8.4057	0
38647	Tue Mar 28 14:23:03 2017_x000D_	58.4051	68.4869	145.836	2.54532	1	68.9601	69.6813	225	3.92699	10.6224		21.3719	0
38648	Tue Mar 28 14:23:03 2017_x000D_	57.8048	68.1033	153.464	2.67845	1	68.9601	69.6813	225	3.92699	11.2664		6.60938	95.9704
38649	Tue Mar 28 14:23:03 2017_x000D_	57.6055	68.0094	161.184	2.8132	1	66.6839	67.4335	223.711	3.90449	9.09665		6.6121	0
38650	Tue Mar 28 14:23:03 2017_x000D_	57.4061	67.9155	169.73	2.96234	1	66.6839	67.4335	223.711	3.90449	9.29031		9.35353	0
38651	Tue Mar 28 14:23:03 2017_x000D_	57.1078	67.8248	184.809	3.22552	1	66.6839	67.4335	223.711	3.90449	9.58409		5.93451	0
38652	Tue Mar 28 14:23:03 2017_x000D_	56.9101	67.8316	190.574	3.32614	1	66.6839	67.4335	223.711	3.90449	9.7819		13.3945	68.6664
38653	Tue Mar 28 14:23:03 2017_x000D_	56.5189	68.0468	203.426	3.55045	1	65.0244	65.8571	216.026	3.77036	8.78284		5.9373	0
38654	Tue Mar 28 14:23:03 2017_x000D_	56.3211	68.0534	208.753	3.64344	1	65.0244	65.8571	216.026	3.77036	8.97614		9.44242	0
38655	Tue Mar 28 14:23:03 2017_x000D_	56.0265	68.1642	217.378	3.79396	1	65.0244	65.8571	216.026	3.77036	9.28897		6.69964	0
38656	Tue Mar 28 14:23:04 2017_x000D_	55.8307	68.2716	223.023	3.89249	1	65.0244	65.8571	216.026	3.77036	9.50547		10.9281	0
38657	Tue Mar 28 14:23:04 2017_x000D_	55.6386	68.5811	225.109	3.92889	1	65.0244	65.8571	216.026	3.77036	9.7731		8.54809	55.5787
38658	Tue Mar 28 14:23:04 2017_x000D_	55.4445	68.7897	225.109	3.9289	1	63.5597	64.7227	223.749	3.90516	9.07728		23.5679	0
38659	Tue Mar 28 14:23:04 2017_x000D_	54.86	69.3146	223.024	3.8925	1	63.5597	64.7227	223.749	3.90516	9.83719		8.55014	0
38660	Tue Mar 28 14:23:04 2017_x000D_	54.6658	69.5232	223.024	3.8925	1	63.5597	64.7227	223.749	3.90516	10.1067		21.384	0
38661	Tue Mar 28 14:23:04 2017_x000D_	54.1802	70.045	219.021	3.82263	1	63.5597	64.7227	223.749	3.90516	10.7843		13.4316	41.3865
38662	Tue Mar 28 14:23:04 2017_x000D_	53.7877	70.2604	219.02	3.82262	1	62.5177	63.8186	211.603	3.69317	10.8494		19.3309	0
38663	Tue Mar 28 14:23:04 2017_x000D_	53.2998	70.6813	212.658	3.71157	1	62.5177	63.8186	211.603	3.69317	11.492		8.55657	0
38664	Tue Mar 28 14:23:04 2017_x000D_	53.1055	70.8901	212.659	3.71159	1	62.5177	63.8186	211.603	3.69317	11.7727		21.7305	0
38665	Tue Mar 28 14:23:04 2017_x000D_	52.5185	71.3145	212.659	3.7116	1	62.5177	63.8186	211.603	3.69317	12.4969		11.9172	23.3093
38666	Tue Mar 28 14:23:04 2017_x000D_	52.1215	71.3283	212.656	3.71155	1	61.8881	63.3633	205.536	3.58728	12.6027		12.8422	0
38667	Tue Mar 28 14:23:04 2017_x000D_	51.8298	71.6416	213.617	3.72832	1	61.8881	63.3633	205.536	3.58728	13.0269		17.5612	0
38668	Tue Mar 28 14:23:04 2017_x000D_	51.3397	71.9617	212.658	3.71158	1	61.8881	63.3633	205.536	3.58728	13.6089		10.8803	0
38669	Tue Mar 28 14:23:04 2017_x000D_	51.0458	72.1742	211.253	3.68706	1	61.8881	63.3633	205.536	3.58728	13.9709		17.5695	0
38670	Tue Mar 28 14:23:04 2017_x000D_	50.5555	72.4945	215.084	3.75392	1	61.8881	63.3633	205.536	3.58728	14.5536		10.8761	23.3135
38671	Tue Mar 28 14:23:04 2017_x000D_	50.2617	72.7069	216.675	3.7817	1	61.2584	62.9079	205.536	3.58728	14.7291		17.5845	0
38672	Tue Mar 28 14:23:04 2017_x000D_	49.771	73.0275	217.378	3.79397	1	61.2584	62.9079	205.536	3.58728	15.309		10.8803	0
38673	Tue Mar 28 14:23:04 2017_x000D_	49.4771	73.24	219.016	3.82255	1	61.2584	62.9079	205.536	3.58728	15.6701		10.8893	0
38674	Tue Mar 28 14:23:04 2017_x000D_	49.1829	73.4526	217.378	3.79396	1	61.2584	62.9079	205.536	3.58728	16.0315		8.5671	91.5582
38675	Tue Mar 28 14:23:04 2017_x000D_	48.9883	73.6616	217.379	3.79397	1	58.2093	63.0395	172.345	3.00799	14.0661		20.2148	0
38676	Tue Mar 28 14:23:04 2017_x000D_	48.3977	73.986	215.083	3.75391	1	58.2093	63.0395	172.345	3.00799	14.7001		8.56929	0
38677	Tue Mar 28 14:23:04 2017_x000D_	48.2031	74.1951	215.084	3.75393	1	58.2093	63.0395	172.345	3.00799	14.9857		21.7888	0
38678	Tue Mar 28 14:23:05 2017_x000D_	47.6145	74.6206	215.084	3.75393	1	58.2093	63.0395	172.345	3.00799	15.6962		6.74538	47.7018
38679	Tue Mar 28 14:23:05 2017_x000D_	47.4174	74.7288	212.661	3.71163	1	56.6687	63.433	180	3.14159	14.6007		20.2297	0
38680	Tue Mar 28 14:23:05 2017_x000D_	46.8264	75.0535	215.083	3.75391	1	56.6687	63.433	180	3.14159	15.2285		8.57558	0
38681	Tue Mar 28 14:23:05 2017_x000D_	46.6316	75.2627	215.084	3.75392	1	56.6687	63.433	180	3.14159	15.514		19.382	0
38682	Tue Mar 28 14:23:05 2017_x000D_	46.1424	75.6847	216.675	3.78169	1	56.6687	63.433	180	3.14159	16.1526		8.57777	0
38683	Tue Mar 28 14:23:05 2017_x000D_	45.9476	75.894	216.675	3.7817	1	56.6687	63.433	180	3.14159	16.4383		12.3968	54.0054
38684	Tue Mar 28 14:23:05 2017_x000D_	45.5509	76.0097	219.013	3.82249	1	54.9107	63.8204	180	3.14159	15.3683		17.1576	0
38685	Tue Mar 28 14:23:05 2017_x000D_	45.1612	76.4283	219.014	3.82251	1	54.9107	63.8204	180	3.14159	15.9378		8.57982	0
38686	Tue Mar 28 14:23:05 2017_x000D_	44.9663	76.6376	219.014	3.82252	1	54.9107	63.8204	180	3.14159	16.2226		15.1438	0
38687	Tue Mar 28 14:23:05 2017_x000D_	44.5741	76.9554	216.676	3.7817	1	54.9107	63.8204	180	3.14159	16.7145		5.99522	62.2276
38688	Tue Mar 28 14:23:05 2017_x000D_	44.3744	76.9629	216.674	3.78168	1	52.925	64.42	180	3.14159	15.1802		8.58406	0
38689	Tue Mar 28 14:23:05 2017_x000D_	44.1794	77.1723	216.675	3.78169	1	52.925	64.42	180	3.14159	15.4631		17.6477	0
38690	Tue Mar 28 14:23:05 2017_x000D_	43.6869	77.494	212.665	3.71171	1	52.925	64.42	180	3.14159	16.0085		6.75497	0
38691	Tue Mar 28 14:23:05 2017_x000D_	43.4896	77.6025	215.085	3.75394	1	52.925	64.42	180	3.14159	16.2113		6.76286	47.7171
38692	Tue Mar 28 14:23:05 2017_x000D_	43.292	77.711	212.665	3.7117	1	51.3839	64.8136	180	3.14159	15.2257		8.58406	0
38693	Tue Mar 28 14:23:05 2017_x000D_	43.097	77.9204	212.666	3.71172	1	51.3839	64.8136	180	3.14159	15.5068		8.58625	0
38694	Tue Mar 28 14:23:05 2017_x000D_	42.902	78.1299	212.667	3.71173	1	51.3839	64.8136	180	3.14159	15.7882		16.2738	0
38695	Tue Mar 28 14:23:05 2017_x000D_	42.4066	78.3509	206.202	3.5989	1	51.3839	64.8136	180	3.14159	16.2435		10.9301	0
38696	Tue Mar 28 14:23:05 2017_x000D_	42.1113	78.5643	205.079	3.5793	1	51.3839	64.8136	180	3.14159	16.585		12.4426	66.7484
38697	Tue Mar 28 14:23:05 2017_x000D_	41.7131	78.6803	191.221	3.33744	1	49.1908	65.1887	172.129	3.00422	15.4253		3.01983	0
38698	Tue Mar 28 14:23:05 2017_x000D_	41.6125	78.6838	179.31	3.12955	1	49.1908	65.1887	172.129	3.00422	15.4773		9.54845	0
38699	Tue Mar 28 14:23:06 2017_x000D_	41.3145	78.7956	164.477	2.87066	1	49.1908	65.1887	172.129	3.00422	15.7221		6.71017	0
38700	Tue Mar 28 14:23:06 2017_x000D_	41.1114	78.7019	156.54	2.73215	1	49.1908	65.1887	172.129	3.00422	15.7443		6.00411	38.3995
38701	Tue Mar 28 14:23:06 2017_x000D_	40.9114	78.7093	148.87	2.59827	1	48.0735	65.8132	151.548	2.64502	14.7514		12.7282	0
38702	Tue Mar 28 14:23:06 2017_x000D_	40.6035	78.4174	136.602	2.38415	1	48.0735	65.8132	151.548	2.64502	14.6515		6.74102	0
38703	Tue Mar 28 14:23:06 2017_x000D_	40.4982	78.2189	130.623	2.27981	1	48.0735	65.8132	151.548	2.64502	14.5357		8.47967	0
38704	Tue Mar 28 14:23:06 2017_x000D_	40.2932	78.0243	117.994	2.05939	1	48.0735	65.8132	151.548	2.64502	14.4791		9.55313	84.4627
38705	Tue Mar 28 14:23:06 2017_x000D_	40.1853	77.7247	114.246	1.99396	1	45.8185	67.4989	145.926	2.54689	11.6748		13.485	0
38706	Tue Mar 28 14:23:06 2017_x000D_	39.9743	77.3278	114.247	1.99398	1	45.8185	67.4989	145.926	2.54689	11.4351		26.9928	0
38707	Tue Mar 28 14:23:06 2017_x000D_	39.552	76.5333	114.248	1.99401	1	45.8185	67.4989	145.926	2.54689	10.995		9.56669	0
38708	Tue Mar 28 14:23:06 2017_x000D_	39.4436	76.2334	117.991	2.05933	1	45.8185	67.4989	145.926	2.54689	10.8135		13.5118	62.1377
38709	Tue Mar 28 14:23:06 2017_x000D_	39.2322	75.8357	117.991	2.05933	1	44.0289	68.5417	152.434	2.66047	8.72988		20.2865	0
38710	Tue Mar 28 14:23:06 2017_x000D_	38.9148	75.2386	120.491	2.10296	1	44.0289	68.5417	152.434	2.66047	8.4263		13.5293	0
38711	Tue Mar 28 14:23:06 2017_x000D_	38.7031	74.8404	120.49	2.10295	1	44.0289	68.5417	152.434	2.66047	8.2485		9.58668	0
38712	Tue Mar 28 14:23:06 2017_x000D_	38.5944	74.5399	124.357	2.17045	1	44.0289	68.5417	152.434	2.66047	8.09396		19.3392	0
38713	Tue Mar 28 14:23:06 2017_x000D_	38.1787	74.0472	125.972	2.19863	1	44.0289	68.5417	152.434	2.66047	8.03339		6.78018	32.9631
38714	Tue Mar 28 14:23:06 2017_x000D_	38.0725	73.8477	128.347	2.24008	1	43.1291	69.1723	153.963	2.68717	6.88684		19.3603	0
38715	Tue Mar 28 14:23:06 2017_x000D_	37.6563	73.3545	130.15	2.27154	1	43.1291	69.1723	153.963	2.68717	6.88784		10.8928	0
38716	Tue Mar 28 14:23:06 2017_x000D_	37.3485	73.1619	132.424	2.31124	1	43.1291	69.1723	153.963	2.68717	7.02369		9.15631	0
38717	Tue Mar 28 14:23:06 2017_x000D_	37.3403	72.8568	130.584	2.27911	1	43.1291	69.1723	153.963	2.68717	6.86191		19.3555	35.377
38718	Tue Mar 28 14:23:06 2017_x000D_	36.8255	72.4679	128.351	2.24016	1	42.022	69.5784	165.308	2.88517	5.94582		6.795	0
38719	Tue Mar 28 14:23:06 2017_x000D_	36.719	72.268	130.587	2.27917	1	42.022	69.5784	165.308	2.88517	5.94607		23.6769	0
38720	Tue Mar 28 14:23:07 2017_x000D_	36.1982	71.675	128.351	2.24015	1	42.022	69.5784	165.308	2.88517	6.1897		10.9567	0
38721	Tue Mar 28 14:23:07 2017_x000D_	35.9879	71.3764	126.691	2.21118	1	42.022	69.5784	165.308	2.88517	6.29628		17.7187	32.6169
38722	Tue Mar 28 14:23:07 2017_x000D_	35.6713	70.8778	125.978	2.19873	1	40.9352	69.5478	180	3.14159	5.42932		10.97	0
38723	Tue Mar 28 14:23:07 2017_x000D_	35.4608	70.5788	124.37	2.17066	1	40.9352	69.5478	180	3.14159	5.57064		17.7519	0
38724	Tue Mar 28 14:23:07 2017_x000D_	35.1434	70.0794	128.346	2.24005	1	40.9352	69.5478	180	3.14159	5.81615		8.59647	0
38725	Tue Mar 28 14:23:07 2017_x000D_	34.9355	69.8822	128.347	2.24008	1	40.9352	69.5478	180	3.14159	6.00901		8.59864	34.937
38726	Tue Mar 28 14:23:07 2017_x000D_	34.7275	69.685	128.348	2.2401	1	39.8685	69.0805	189.972	3.31564	5.17642		13.6422	0
38727	Tue Mar 28 14:23:07 2017_x000D_	34.5138	69.2836	128.346	2.24005	1	39.8685	69.0805	189.972	3.31564	5.35855		8.60701	0
38728	Tue Mar 28 14:23:07 2017_x000D_	34.3057	69.0861	128.347	2.24008	1	39.8685	69.0805	189.972	3.31564	5.5628		8.60919	0
38729	Tue Mar 28 14:23:07 2017_x000D_	34.0975	68.8886	128.349	2.2401	1	39.8685	69.0805	189.972	3.31564	5.77419		13.6597	0
38730	Tue Mar 28 14:23:07 2017_x000D_	33.8835	68.4867	128.346	2.24005	1	39.8685	69.0805	189.972	3.31564	6.01438		6.82712	41.5463
38731	Tue Mar 28 14:23:07 2017_x000D_	33.7766	68.2858	125.978	2.19874	1	39.0493	67.9639	205.938	3.5943	5.28252		10.9805	0
38732	Tue Mar 28 14:23:07 2017_x000D_	33.4666	68.0912	128.348	2.2401	1	39.0493	67.9639	205.938	3.5943	5.58415		6.13438	0
38733	Tue Mar 28 14:23:07 2017_x000D_	33.4609	67.8868	128.344	2.24003	1	39.0493	67.9639	205.938	3.5943	5.58893		8.62615	0
38734	Tue Mar 28 14:23:07 2017_x000D_	33.2523	67.6889	128.346	2.24005	1	39.0493	67.9639	205.938	3.5943	5.80352		6.84741	90.3435
38735	Tue Mar 28 14:23:07 2017_x000D_	33.1449	67.4875	130.572	2.27892	1	37.6477	65.2985	248.745	4.34142	5.00669		10.9796	0
38736	Tue Mar 28 14:23:07 2017_x000D_	32.835	67.2928	128.349	2.2401	1	37.6477	65.2985	248.745	4.34142	5.20954		19.5774	0
38737	Tue Mar 28 14:23:07 2017_x000D_	32.4141	66.7941	134.517	2.34776	1	37.6477	65.2985	248.745	4.34142	5.4431		8.63269	0
38738	Tue Mar 28 14:23:07 2017_x000D_	32.2052	66.5962	138.626	2.41949	1	37.6477	65.2985	248.745	4.34142	5.59507		13.7033	61.362
38739	Tue Mar 28 14:23:07 2017_x000D_	31.9898	66.1934	155.027	2.70573	1	36.6401	63.5185	253.748	4.42874	5.36473		3.05291	0
38740	Tue Mar 28 14:23:07 2017_x000D_	31.8881	66.197	161.418	2.81728	1	36.6401	63.5185	253.748	4.42874	5.45489		6.81306	0
38741	Tue Mar 28 14:23:07 2017_x000D_	31.6821	66.1014	169.824	2.96399	1	36.6401	63.5185	253.748	4.42874	5.59045		6.08762	0
38742	Tue Mar 28 14:23:08 2017_x000D_	31.4793	66.1084	187.87	3.27895	1	36.6401	63.5185	253.748	4.42874	5.7742		6.09921	0
38743	Tue Mar 28 14:23:08 2017_x000D_	31.2761	66.115	193.789	3.38225	1	36.6401	63.5185	253.748	4.42874	5.95939		3.04061	37.9501
38744	Tue Mar 28 14:23:08 2017_x000D_	31.1748	66.1183	200.37	3.49712	1	36.0374	62.4063	241.483	4.21467	6.1175		9.65487	0
38745	Tue Mar 28 14:23:08 2017_x000D_	30.8732	66.2306	214.88	3.75036	1	36.0374	62.4063	241.483	4.21467	6.42606		3.0706	0
38746	Tue Mar 28 14:23:08 2017_x000D_	30.8765	66.3329	220.635	3.8508	1	36.0374	62.4063	241.483	4.21467	6.48483		9.65631	0
38747	Tue Mar 28 14:23:08 2017_x000D_	30.5747	66.4448	233.282	4.07153	1	36.0374	62.4063	241.483	4.21467	6.79342		8.68128	37.965
38748	Tue Mar 28 14:23:08 2017_x000D_	30.3772	66.6563	233.282	4.07153	1	35.4344	61.2937	247.87	4.32615	7.37108		22.1616	0
38749	Tue Mar 28 14:23:08 2017_x000D_	29.9882	67.2843	233.282	4.07153	1	35.4344	61.2937	247.87	4.32615	8.0962		15.3658	0
38750	Tue Mar 28 14:23:08 2017_x000D_	29.6949	67.7042	231.036	4.03234	1	35.4344	61.2937	247.87	4.32615	8.60444		8.68128	0
38751	Tue Mar 28 14:23:08 2017_x000D_	29.4974	67.9157	231.036	4.03234	1	35.4344	61.2937	247.87	4.32615	8.89375		23.9958	23.4674
38752	Tue Mar 28 14:23:08 2017_x000D_	29.0065	68.5472	224.849	3.92436	1	35.029	60.6247	239.245	4.17561	9.95171		9.68612	0
38753	Tue Mar 28 14:23:08 2017_x000D_	28.7039	68.6598	220.638	3.85086	1	35.029	60.6247	239.245	4.17561	10.2259		11.0824	0
38754	Tue Mar 28 14:23:08 2017_x000D_	28.5093	68.9738	218.237	3.80895	1	35.029	60.6247	239.245	4.17561	10.5931		22.1292	0
38755	Tue Mar 28 14:23:08 2017_x000D_	27.9101	69.404	214.891	3.75056	1	35.029	60.6247	239.245	4.17561	11.3029		22.125	9.18629
38756	Tue Mar 28 14:23:08 2017_x000D_	27.311	69.8341	214.891	3.75056	1	34.8213	60.3997	236.275	4.12379	12.0587		11.0604	0
38757	Tue Mar 28 14:23:08 2017_x000D_	27.0115	70.0491	216.493	3.77852	1	34.8213	60.3997	236.275	4.12379	12.4139		9.70227	0
38758	Tue Mar 28 14:23:08 2017_x000D_	26.7084	70.1619	212.453	3.708	1	34.8213	60.3997	236.275	4.12379	12.6933		19.662	0
38759	Tue Mar 28 14:23:08 2017_x000D_	26.2111	70.5888	213.992	3.73487	1	34.8213	60.3997	236.275	4.12379	13.3399		9.70051	23.4741
38760	Tue Mar 28 14:23:08 2017_x000D_	25.9081	70.7017	214.89	3.75054	1	34.4158	59.7305	242.079	4.22507	13.8834		8.694	0
38761	Tue Mar 28 14:23:08 2017_x000D_	25.7103	70.9135	214.891	3.75055	1	34.4158	59.7305	242.079	4.22507	14.172		17.9014	0
38762	Tue Mar 28 14:23:08 2017_x000D_	25.2096	71.2381	218.849	3.81963	1	34.4158	59.7305	242.079	4.22507	14.737		11.0754	0
38763	Tue Mar 28 14:23:09 2017_x000D_	24.9097	71.4534	220.635	3.85081	1	34.4158	59.7305	242.079	4.22507	15.0928		15.3662	0
38764	Tue Mar 28 14:23:09 2017_x000D_	24.5108	71.7747	222.884	3.89006	1	34.4158	59.7305	242.079	4.22507	15.594		11.09	36.7687
38765	Tue Mar 28 14:23:09 2017_x000D_	24.3162	72.089	220.636	3.85082	1	33.5846	58.8298	190.504	3.32493	16.1774		15.3704	0
38766	Tue Mar 28 14:23:09 2017_x000D_	23.9172	72.4104	222.885	3.89007	1	33.5846	58.8298	190.504	3.32493	16.6701		15.3751	0
38767	Tue Mar 28 14:23:09 2017_x000D_	23.518	72.7318	220.635	3.85081	1	33.5846	58.8298	190.504	3.32493	17.164		6.87081	0
38768	Tue Mar 28 14:23:09 2017_x000D_	23.3169	72.8414	222.884	3.89006	1	33.5846	58.8298	190.504	3.32493	17.371		11.0916	53.7212
38769	Tue Mar 28 14:23:09 2017_x000D_	23.1222	73.1557	220.636	3.85083	1	31.8617	58.3417	180	3.14159	17.1998		22.1808	0
38770	Tue Mar 28 14:23:09 2017_x000D_	22.5216	73.5869	220.635	3.85081	1	31.8617	58.3417	180	3.14159	17.8789		8.70248	0
38771	Tue Mar 28 14:23:09 2017_x000D_	22.3236	73.7989	220.636	3.85082	1	31.8617	58.3417	180	3.14159	18.1632		19.7069	0
38772	Tue Mar 28 14:23:09 2017_x000D_	21.8251	74.2267	218.851	3.81967	1	31.8617	58.3417	180	3.14159	18.7901		8.70468	0
38773	Tue Mar 28 14:23:09 2017_x000D_	21.6271	74.4388	218.851	3.81967	1	31.8617	58.3417	180	3.14159	19.0752		17.9421	39.6795
38774	Tue Mar 28 14:23:09 2017_x000D_	21.1253	74.7642	218.236	3.80894	1	30.5642	58.085	180	3.14159	19.1648		8.70672	0
38775	Tue Mar 28 14:23:09 2017_x000D_	20.9272	74.9763	218.237	3.80895	1	30.5642	58.085	180	3.14159	19.4471		17.9529	0
38776	Tue Mar 28 14:23:09 2017_x000D_	20.4251	75.3019	218.85	3.81966	1	30.5642	58.085	180	3.14159	19.9806		8.70877	0
38777	Tue Mar 28 14:23:09 2017_x000D_	20.2269	75.514	218.851	3.81967	1	30.5642	58.085	180	3.14159	20.264		6.88829	53.1738
38778	Tue Mar 28 14:23:09 2017_x000D_	20.0253	75.6239	216.497	3.77858	1	28.9992	58.9171	143.896	2.51146	18.9644		19.7177	0
38779	Tue Mar 28 14:23:09 2017_x000D_	19.5265	76.0519	218.237	3.80895	1	28.9992	58.9171	143.896	2.51146	19.5789		6.88685	0
38780	Tue Mar 28 14:23:09 2017_x000D_	19.3249	76.1617	220.634	3.85079	1	28.9992	58.9171	143.896	2.51146	19.7729		4.35972	0
38781	Tue Mar 28 14:23:09 2017_x000D_	19.2257	76.2679	216.497	3.77859	1	28.9992	58.9171	143.896	2.51146	19.9141		19.7261	71.4024
38782	Tue Mar 28 14:23:09 2017_x000D_	18.7267	76.6961	218.237	3.80895	1	26.9785	60.1747	153.963	2.68717	18.4675		6.88829	0
38783	Tue Mar 28 14:23:09 2017_x000D_	18.5251	76.806	220.634	3.85079	1	26.9785	60.1747	153.963	2.68717	18.6564		15.4154	0
38784	Tue Mar 28 14:23:09 2017_x000D_	18.1249	77.1283	218.236	3.80894	1	26.9785	60.1747	153.963	2.68717	19.1262		6.89092	0
38785	Tue Mar 28 14:23:10 2017_x000D_	17.9232	77.2382	220.634	3.85078	1	26.9785	60.1747	153.963	2.68717	19.3174		4.36396	44.2134
38786	Tue Mar 28 14:23:10 2017_x000D_	17.8239	77.3445	216.497	3.77859	1	25.6412	60.7941	147.544	2.57512	18.3037		15.413	0
38787	Tue Mar 28 14:23:10 2017_x000D_	17.4238	77.6668	218.85	3.81965	1	25.6412	60.7941	147.544	2.57512	18.7674		0	0
38788	Tue Mar 28 14:23:10 2017_x000D_	17.4238	77.6668	218.85	3.81965	1	25.6412	60.7941	147.544	2.57512	18.7674		13.8005	0
38789	Tue Mar 28 14:23:10 2017_x000D_	17.0198	77.8868	214.004	3.73508	1	25.6412	60.7941	147.544	2.57512	19.1439		8.72983	0
38790	Tue Mar 28 14:23:10 2017_x000D_	16.821	78.0993	205.999	3.59536	1	25.6412	60.7941	147.544	2.57512	19.4233		4.3283	33.0248
38791	Tue Mar 28 14:23:10 2017_x000D_	16.9267	78.1975	191.086	3.33509	1	24.7398	61.426	153.963	2.68717	18.5021		4.35593	0
38792	Tue Mar 28 14:23:10 2017_x000D_	17.0255	78.0911	182.152	3.17915	1	24.7398	61.426	153.963	2.68717	18.364		3.0616	0
38793	Tue Mar 28 14:23:10 2017_x000D_	17.0288	78.1931	173.655	3.03086	1	24.7398	61.426	153.963	2.68717	18.4552		0.0108167	0
38794	Tue Mar 28 14:23:10 2017_x000D_	17.0286	78.1928	168.165	2.93503	1	24.7398	61.426	153.963	2.68717	18.455		0.0268328	29.4743
38795	Tue Mar 28 14:23:10 2017_x000D_	17.029	78.192	147.705	2.57794	1	23.8483	61.8389	135	2.35619	17.718		6.16011	0
38796	Tue Mar 28 14:23:10 2017_x000D_	16.8238	78.1995	139.324	2.43166	1	23.8483	61.8389	135	2.35619	17.8049		6.87728	0
38797	Tue Mar 28 14:23:10 2017_x000D_	16.7143	77.9981	125.058	2.18267	1	23.8483	61.8389	135	2.35619	17.6639		4.33678	0
38798	Tue Mar 28 14:23:10 2017_x000D_	16.6084	77.8997	116.077	2.02592	1	23.8483	61.8389	135	2.35619	17.6172		9.70823	71.3983
38799	Tue Mar 28 14:23:10 2017_x000D_	16.4953	77.5965	106.813	1.86424	1	21.8277	63.0964	147.544	2.57512	15.4495		4.34102	0
38800	Tue Mar 28 14:23:10 2017_x000D_	16.3893	77.498	97.7399	1.70588	1	21.8277	63.0964	147.544	2.57512	15.3942		18.6937	0
38801	Tue Mar 28 14:23:10 2017_x000D_	16.265	76.8874	94.8807	1.65598	1	21.8277	63.0964	147.544	2.57512	14.8706		12.6941	0
38802	Tue Mar 28 14:23:10 2017_x000D_	16.3534	76.4736	97.7373	1.70584	1	21.8277	63.0964	147.544	2.57512	14.454		12.6897	0
38803	Tue Mar 28 14:23:10 2017_x000D_	16.2361	76.0672	100.57	1.75528	1	21.8277	63.0964	147.544	2.57512	14.1247		24.821	56.7966
38804	Tue Mar 28 14:23:10 2017_x000D_	16.1043	75.2504	103.359	1.80395	1	20.253	64.1474	146.977	2.56522	11.8528		9.243	0
38805	Tue Mar 28 14:23:10 2017_x000D_	16.0932	74.9425	109.593	1.91276	1	20.253	64.1474	146.977	2.56522	11.5688		12.7058	0
38806	Tue Mar 28 14:23:11 2017_x000D_	15.9757	74.5356	112.299	1.95999	1	20.253	64.1474	146.977	2.56522	11.2343		16.6085	0
38807	Tue Mar 28 14:23:11 2017_x000D_	15.7513	74.0295	118.654	2.07091	1	20.253	64.1474	146.977	2.56522	10.8592		13.7998	42.2952
38808	Tue Mar 28 14:23:11 2017_x000D_	15.5308	73.6258	118.654	2.07091	1	19.124	64.9918	153.963	2.68717	9.35185		18.0058	0
38809	Tue Mar 28 14:23:11 2017_x000D_	15.2032	73.1229	122.561	2.1391	1	19.124	64.9918	153.963	2.68717	9.02704		13.8187	0
38810	Tue Mar 28 14:23:11 2017_x000D_	14.9823	72.7187	122.56	2.13908	1	19.124	64.9918	153.963	2.68717	8.76691		9.76861	0
38811	Tue Mar 28 14:23:11 2017_x000D_	14.868	72.4138	126.603	2.20963	1	19.124	64.9918	153.963	2.68717	8.55568		18.0367	35.4546
38812	Tue Mar 28 14:23:11 2017_x000D_	14.5402	71.9098	122.558	2.13904	1	18.0144	65.3986	147.544	2.57512	7.38009		13.8388	0
38813	Tue Mar 28 14:23:11 2017_x000D_	14.319	71.505	122.557	2.13902	1	18.0144	65.3986	147.544	2.57512	7.13751		17.5337	0
38814	Tue Mar 28 14:23:11 2017_x000D_	13.891	71.107	122.562	2.13911	1	18.0144	65.3986	147.544	2.57512	7.04189		12.7618	0
38815	Tue Mar 28 14:23:11 2017_x000D_	13.773	70.6983	119.991	2.09424	1	18.0144	65.3986	147.544	2.57512	6.78795		16.6935	23.795
38816	Tue Mar 28 14:23:11 2017_x000D_	13.5477	70.1895	118.658	2.07096	1	17.341	65.8177	155.232	2.70931	5.78807		11.1836	0
38817	Tue Mar 28 14:23:11 2017_x000D_	13.3297	69.8871	119.99	2.09422	1	17.341	65.8177	155.232	2.70931	5.71407		8.78583	0
38818	Tue Mar 28 14:23:11 2017_x000D_	13.1153	69.6876	119.993	2.09428	1	17.341	65.8177	155.232	2.70931	5.72998		19.6215	0
38819	Tue Mar 28 14:23:11 2017_x000D_	12.8859	69.0751	119.99	2.09421	1	17.341	65.8177	155.232	2.70931	5.51893		11.2101	0
38820	Tue Mar 28 14:23:11 2017_x000D_	12.6675	68.7719	118.661	2.07102	1	17.341	65.8177	155.232	2.70931	5.52891		9.81109	27.0938
38821	Tue Mar 28 14:23:11 2017_x000D_	12.5529	68.4656	117.297	2.04722	1	16.459	66.0119	180	3.14159	4.61284		15.5617	0
38822	Tue Mar 28 14:23:11 2017_x000D_	12.2268	68.0622	119.992	2.09425	1	16.459	66.0119	180	3.14159	4.70269		11.2275	0
38823	Tue Mar 28 14:23:11 2017_x000D_	12.0081	67.7585	118.664	2.07107	1	16.459	66.0119	180	3.14159	4.78133		16.7468	0
38824	Tue Mar 28 14:23:11 2017_x000D_	11.7818	67.2482	119.991	2.09424	1	16.459	66.0119	180	3.14159	4.83783		6.96922	43.6794
38825	Tue Mar 28 14:23:11 2017_x000D_	11.6703	67.0444	122.551	2.13893	1	15.1789	65.3182	191.457	3.34155	3.91025		13.9289	0
38826	Tue Mar 28 14:23:11 2017_x000D_	11.4476	66.637	122.55	2.13891	1	15.1789	65.3182	191.457	3.34155	3.9575		6.9649	0
38827	Tue Mar 28 14:23:12 2017_x000D_	11.3364	66.4332	119.99	2.09422	1	15.1789	65.3182	191.457	3.34155	4.001		6.97329	0
38828	Tue Mar 28 14:23:12 2017_x000D_	11.2248	66.2293	122.549	2.13889	1	15.1789	65.3182	191.457	3.34155	4.05771		13.9463	26.9045
38829	Tue Mar 28 14:23:12 2017_x000D_	11.0018	65.8214	122.548	2.13887	1	14.3158	65.0746	187.871	3.27897	3.3971		8.83437	0
38830	Tue Mar 28 14:23:12 2017_x000D_	10.7864	65.6206	122.551	2.13891	1	14.3158	65.0746	187.871	3.27897	3.57138		6.97305	0
38831	Tue Mar 28 14:23:12 2017_x000D_	10.675	65.4166	119.992	2.09426	1	14.3158	65.0746	187.871	3.27897	3.65683		6.9867	0
38832	Tue Mar 28 14:23:12 2017_x000D_	10.5632	65.2123	122.55	2.13889	1	14.3158	65.0746	187.871	3.27897	3.75513		6.22629	0
38833	Tue Mar 28 14:23:12 2017_x000D_	10.5555	65.0049	122.546	2.13883	1	14.3158	65.0746	187.871	3.27897	3.76095		15.6249	27.6245
38834	Tue Mar 28 14:23:12 2017_x000D_	10.2284	64.5996	119.992	2.09425	1	13.6898	64.3993	253.9	4.43139	3.46719		6.98119	0
38835	Tue Mar 28 14:23:12 2017_x000D_	10.1168	64.3954	117.307	2.04739	1	13.6898	64.3993	253.9	4.43139	3.573		3.10049	0
38836	Tue Mar 28 14:23:12 2017_x000D_	10.0135	64.3986	101.118	1.76483	1	13.6898	64.3993	253.9	4.43139	3.6763		3.12554	0
38837	Tue Mar 28 14:23:12 2017_x000D_	10.0177	64.5027	89.2684	1.55803	1	13.6898	64.3993	253.9	4.43139	3.67356		4.4016	84.9927
38838	Tue Mar 28 14:23:12 2017_x000D_	9.91774	64.6101	80.2106	1.39994	1	12.7128	61.74	256.031	4.46859	4.00622		0.0240169	0
38839	Tue Mar 28 14:23:12 2017_x000D_	9.91771	64.6109	61.5218	1.07376	1	12.7128	61.74	256.031	4.46859	4.00682		0.013285	0
38840	Tue Mar 28 14:23:12 2017_x000D_	9.91752	64.6113	53.2693	0.929725	1	12.7128	61.74	256.031	4.46859	4.00724		0.022135	0
38841	Tue Mar 28 14:23:12 2017_x000D_	9.9169	64.6117	36.3275	0.634035	1	12.7128	61.74	256.031	4.46859	4.00796		4.38736	76.6197
38842	Tue Mar 28 14:23:12 2017_x000D_	10.0167	64.5048	26.9747	0.470797	1	11.9439	59.3045	255.925	4.46673	5.54592		8.7791	0
38843	Tue Mar 28 14:23:12 2017_x000D_	10.2163	64.2908	13.6255	0.23781	1	11.9439	59.3045	255.925	4.46673	5.2771		6.23705	0
38844	Tue Mar 28 14:23:12 2017_x000D_	10.4241	64.2843	7.74447	0.135166	1	11.9439	59.3045	255.925	4.46673	5.20655		6.95586	0
38845	Tue Mar 28 14:23:12 2017_x000D_	10.6281	64.1741	4.74756	0.0828606	1	11.9439	59.3045	255.925	4.46673	5.04424		9.35225	79.9034
38846	Tue Mar 28 14:23:12 2017_x000D_	10.9397	64.1647	4.59774	0.0802456	1	11.621	56.6607	263.162	4.59305	7.53486		25.1605	0
38847	Tue Mar 28 14:23:12 2017_x000D_	11.7747	64.2432	7.44973	0.130022	1	11.621	56.6607	263.162	4.59305	7.58406		9.84046	0
38848	Tue Mar 28 14:23:12 2017_x000D_	12.0826	64.1301	10.7122	0.186963	1	11.621	56.6607	263.162	4.59305	7.48365		25.0908	0
38849	Tue Mar 28 14:23:13 2017_x000D_	12.909	64.0014	13.634	0.237958	1	11.621	56.6607	263.162	4.59305	7.45284		12.8191	66.1101
38850	Tue Mar 28 14:23:13 2017_x000D_	13.3202	63.8852	16.4956	0.287902	1	11.4974	54.4605	274.952	4.79882	9.59935		15.8533	0
38851	Tue Mar 28 14:23:13 2017_x000D_	13.835	63.7659	20.1996	0.35255	1	11.4974	54.4605	274.952	4.79882	9.59452		9.81305	0
38852	Tue Mar 28 14:23:13 2017_x000D_	14.142	63.653	21.9963	0.383907	1	11.4974	54.4605	274.952	4.79882	9.56535		19.6299	0
38853	Tue Mar 28 14:23:13 2017_x000D_	14.7561	63.4271	21.9967	0.383914	1	11.4974	54.4605	274.952	4.79882	9.54039		11.1859	0
38854	Tue Mar 28 14:23:13 2017_x000D_	15.0596	63.2105	23.0251	0.401864	1	11.4974	54.4605	274.952	4.79882	9.44732		9.31318	106.928
38855	Tue Mar 28 14:23:13 2017_x000D_	15.3699	63.2012	21.9971	0.383921	1	12.9512	51.2062	287.335	5.01494	12.2364		19.611	0
38856	Tue Mar 28 14:23:13 2017_x000D_	15.9834	62.9755	21.9975	0.383929	1	12.9512	51.2062	287.335	5.01494	12.1536		11.1751	0
38857	Tue Mar 28 14:23:13 2017_x000D_	16.2866	62.7591	23.0263	0.401884	1	12.9512	51.2062	287.335	5.01494	12.0247		19.5976	0
38858	Tue Mar 28 14:23:13 2017_x000D_	16.8997	62.5336	23.0269	0.401895	1	12.9512	51.2062	287.335	5.01494	11.9959		9.78949	115.678
38859	Tue Mar 28 14:23:13 2017_x000D_	17.2059	62.4208	19.2838	0.336566	1	14.6339	47.7368	289.898	5.05967	14.9075		9.79971	0
38860	Tue Mar 28 14:23:13 2017_x000D_	17.5125	62.3081	23.0275	0.401907	1	14.6339	47.7368	289.898	5.05967	14.8529		23.564	0
38861	Tue Mar 28 14:23:13 2017_x000D_	18.2244	61.9762	19.282	0.336535	1	14.6339	47.7368	289.898	5.05967	14.6851		9.29801	0
38862	Tue Mar 28 14:23:13 2017_x000D_	18.5342	61.9671	20.1983	0.352526	1	14.6339	47.7368	289.898	5.05967	14.7551		11.1504	68.2491
38863	Tue Mar 28 14:23:13 2017_x000D_	18.8366	61.751	19.2818	0.33653	1	15.8131	45.7913	303.023	5.28876	16.2436		22.5208	0
38864	Tue Mar 28 14:23:13 2017_x000D_	19.5518	61.5229	20.1969	0.352502	1	15.8131	45.7913	303.023	5.28876	16.1698		9.77127	0
38865	Tue Mar 28 14:23:13 2017_x000D_	19.8575	61.4105	21.9975	0.383929	1	15.8131	45.7913	303.023	5.28876	16.1343		19.5436	0
38866	Tue Mar 28 14:23:13 2017_x000D_	20.4689	61.1856	21.9979	0.383936	1	15.8131	45.7913	303.023	5.28876	16.0829		9.7723	0
38867	Tue Mar 28 14:23:13 2017_x000D_	20.7746	61.0731	20.1969	0.352502	1	15.8131	45.7913	303.023	5.28876	16.067		22.4743	53.4571
38868	Tue Mar 28 14:23:13 2017_x000D_	21.4883	60.8454	19.2822	0.336538	1	16.7547	44.2785	301.475	5.26174	17.2299		6.90608	0
38869	Tue Mar 28 14:23:13 2017_x000D_	21.6909	60.7361	21.9987	0.38395	1	16.7547	44.2785	301.475	5.26174	17.1819		19.5151	0
38870	Tue Mar 28 14:23:14 2017_x000D_	22.3014	60.5115	21.9991	0.383957	1	16.7547	44.2785	301.475	5.26174	17.1545		9.76	0
38871	Tue Mar 28 14:23:14 2017_x000D_	22.6067	60.3991	20.1969	0.352503	1	16.7547	44.2785	301.475	5.26174	17.1499		9.74845	38.6707
38872	Tue Mar 28 14:23:14 2017_x000D_	22.9117	60.287	21.9995	0.383964	1	17.4587	43.1987	305.472	5.33149	17.9373		9.75334	0
38873	Tue Mar 28 14:23:14 2017_x000D_	23.2168	60.1747	20.1969	0.352503	1	17.4587	43.1987	305.472	5.33149	17.926		19.4933	0
38874	Tue Mar 28 14:23:14 2017_x000D_	23.8266	59.9503	20.1969	0.352503	1	17.4587	43.1987	305.472	5.33149	17.9211		9.73897	0
38875	Tue Mar 28 14:23:14 2017_x000D_	24.1313	59.8383	22.0003	0.383978	1	17.4587	43.1987	305.472	5.33149	17.9276		19.48	131.252
38876	Tue Mar 28 14:23:14 2017_x000D_	24.7407	59.6141	22.0007	0.383985	1	20.6546	40.2108	332.434	5.80207	19.8289		9.74	0
38877	Tue Mar 28 14:23:14 2017_x000D_	25.0454	59.502	20.1969	0.352503	1	20.6546	40.2108	332.434	5.80207	19.7846		15.6875	0
38878	Tue Mar 28 14:23:14 2017_x000D_	25.5549	59.3843	22.0025	0.384017	1	20.6546	40.2108	332.434	5.80207	19.7898		9.73437	0
38879	Tue Mar 28 14:23:14 2017_x000D_	25.8594	59.2722	20.1983	0.352526	1	20.6546	40.2108	332.434	5.80207	19.7592		6.88332	79.8056
38880	Tue Mar 28 14:23:14 2017_x000D_	26.0613	59.1632	23.0361	0.402057	1	22.6998	38.5097	351.45	6.13396	20.9253		16.562	0
38881	Tue Mar 28 14:23:14 2017_x000D_	26.5672	58.9422	22.0019	0.384006	1	22.6998	38.5097	351.45	6.13396	20.7953		6.14938	0
38882	Tue Mar 28 14:23:14 2017_x000D_	26.7721	58.9365	22.0033	0.38403	1	22.6998	38.5097	351.45	6.13396	20.8288		13.7535	0
38883	Tue Mar 28 14:23:14 2017_x000D_	27.1754	58.7185	22.0023	0.384013	1	22.6998	38.5097	351.45	6.13396	20.6985		8.7193	0
38884	Tue Mar 28 14:23:14 2017_x000D_	27.3739	58.5062	21.9999	0.383972	1	22.6998	38.5097	351.45	6.13396	20.5355		12.2898	61.1008
38885	Tue Mar 28 14:23:14 2017_x000D_	27.7834	58.4948	22.0027	0.38402	1	24.2886	37.2354	315	5.49779	21.5447		8.71506	0
38886	Tue Mar 28 14:23:14 2017_x000D_	27.9818	58.2826	22.0003	0.383978	1	24.2886	37.2354	315	5.49779	21.3688		9.21661	0
38887	Tue Mar 28 14:23:14 2017_x000D_	28.2889	58.274	23.0372	0.402075	1	24.2886	37.2354	315	5.49779	21.4155		0	0
38888	Tue Mar 28 14:23:14 2017_x000D_	28.2889	58.274	23.0372	0.402075	1	24.2886	37.2354	315	5.49779	21.4155		16.5462	42.423
38889	Tue Mar 28 14:23:14 2017_x000D_	28.7944	58.0534	29.7393	0.519048	1	25.4206	36.3879	327.83	5.72172	21.9266		8.71506	0
38890	Tue Mar 28 14:23:14 2017_x000D_	28.9928	57.8412	29.7379	0.519024	1	25.4206	36.3879	327.83	5.72172	21.7487		4.37795	0
38891	Tue Mar 28 14:23:15 2017_x000D_	29.0988	57.9415	46.93	0.819083	1	25.4206	36.3879	327.83	5.72172	21.8652		3.09149	0
38892	Tue Mar 28 14:23:15 2017_x000D_	29.102	58.0445	53.2773	0.929864	1	25.4206	36.3879	327.83	5.72172	21.9673		6.88242	0
38893	Tue Mar 28 14:23:15 2017_x000D_	29.0063	58.253	71.6517	1.25056	1	25.4206	36.3879	327.83	5.72172	22.1572		3.08223	38.5714
38894	Tue Mar 28 14:23:15 2017_x000D_	29.0092	58.3557	83.2558	1.45309	1	26.5429	35.7606	0	0	22.7293		3.08499	0
38895	Tue Mar 28 14:23:15 2017_x000D_	29.0118	58.4585	100.588	1.75559	1	26.5429	35.7606	0	0	22.8318		3.05551	0
38896	Tue Mar 28 14:23:15 2017_x000D_	29.1136	58.4553	109.055	1.90336	1	26.5429	35.7606	0	0	22.8398		0.00848528	0
38897	Tue Mar 28 14:23:15 2017_x000D_	29.1134	58.4555	116.664	2.03617	1	26.5429	35.7606	0	0	22.84		0.0134164	135.734
38898	Tue Mar 28 14:23:15 2017_x000D_	29.113	58.4553	121.89	2.12738	1	30.9625	34.7922	345.617	6.03215	23.7353		3.07979	0
38899	Tue Mar 28 14:23:15 2017_x000D_	29.1095	58.3527	140.749	2.45654	1	30.9625	34.7922	345.617	6.03215	23.6333		3.09468	0
38900	Tue Mar 28 14:23:15 2017_x000D_	29.1061	58.2496	146.842	2.56287	1	30.9625	34.7922	345.617	6.03215	23.5307		6.88228	0
38901	Tue Mar 28 14:23:15 2017_x000D_	28.8983	58.1524	157.423	2.74755	1	30.9625	34.7922	345.617	6.03215	23.4512		6.87795	0
38902	Tue Mar 28 14:23:15 2017_x000D_	28.6908	58.0549	160.149	2.79513	1	30.9625	34.7922	345.617	6.03215	23.3734		26.2939	112.696
38903	Tue Mar 28 14:23:15 2017_x000D_	27.8629	57.7672	157.425	2.74758	1	34.5172	33.5774	349.496	6.09985	25.0884		9.73351	0
38904	Tue Mar 28 14:23:15 2017_x000D_	27.5527	57.6721	153.478	2.67869	1	34.5172	33.5774	349.496	6.09985	25.081		15.4507	0
38905	Tue Mar 28 14:23:15 2017_x000D_	27.1335	57.3729	150.901	2.63372	1	34.5172	33.5774	349.496	6.09985	24.9148		24.9002	0
38906	Tue Mar 28 14:23:15 2017_x000D_	26.4034	56.9781	144.498	2.52196	1	34.5172	33.5774	349.496	6.09985	24.7674		9.75248	62.5177
38907	Tue Mar 28 14:23:15 2017_x000D_	26.0926	56.8828	140.465	2.45158	1	36.5127	32.9768	350.028	6.10914	26.0783		24.2302	0
38908	Tue Mar 28 14:23:15 2017_x000D_	25.5607	56.275	130.086	2.27043	1	36.5127	32.9768	350.028	6.10914	25.744		8.77635	0
38909	Tue Mar 28 14:23:15 2017_x000D_	25.3489	56.0732	130.087	2.27045	1	36.5127	32.9768	350.028	6.10914	25.653		26.7486	0
38910	Tue Mar 28 14:23:15 2017_x000D_	24.8126	55.3609	125.966	2.19853	1	36.5127	32.9768	350.028	6.10914	25.2575		13.9285	0
38911	Tue Mar 28 14:23:15 2017_x000D_	24.594	54.9513	125.964	2.19849	1	36.5127	32.9768	350.028	6.10914	24.9987		24.3039	60.6371
38912	Tue Mar 28 14:23:15 2017_x000D_	24.0602	54.3419	123.487	2.15525	1	38.4978	32.5963	0	0	26.102		15.5875	0
38913	Tue Mar 28 14:23:16 2017_x000D_	23.7381	53.9342	125.968	2.19855	1	38.4978	32.5963	0	0	25.9452		8.80821	0
38914	Tue Mar 28 14:23:16 2017_x000D_	23.5255	53.7317	125.969	2.19858	1	38.4978	32.5963	0	0	25.9013		12.8785	0
38915	Tue Mar 28 14:23:16 2017_x000D_	23.4091	53.3185	128.303	2.23931	1	38.4978	32.5963	0	0	25.6335		19.9778	77.1538
38916	Tue Mar 28 14:23:16 2017_x000D_	22.9803	52.809	130.077	2.27027	1	40.9396	31.789	340.522	5.94323	27.6474		8.82507	0
38917	Tue Mar 28 14:23:16 2017_x000D_	22.7674	52.606	130.078	2.27029	1	40.9396	31.789	340.522	5.94323	27.6329		18.2293	0
38918	Tue Mar 28 14:23:16 2017_x000D_	22.4411	52.0934	134.256	2.3432	1	40.9396	31.789	340.522	5.94323	27.4675		8.83355	0
38919	Tue Mar 28 14:23:16 2017_x000D_	22.228	51.8902	134.256	2.34321	1	40.9396	31.789	340.522	5.94323	27.4624		17.6756	0
38920	Tue Mar 28 14:23:16 2017_x000D_	21.8016	51.4836	134.257	2.34322	1	40.9396	31.789	340.522	5.94323	27.4616		8.84411	68.7384
38921	Tue Mar 28 14:23:16 2017_x000D_	21.5883	51.2801	134.257	2.34323	1	43.1526	31.1952	348.986	6.09095	29.469		8.84628	0
38922	Tue Mar 28 14:23:16 2017_x000D_	21.3749	51.0766	134.258	2.34324	1	43.1526	31.1952	348.986	6.09095	29.4879		15.6704	0
38923	Tue Mar 28 14:23:16 2017_x000D_	21.051	50.6668	136.357	2.37987	1	43.1526	31.1952	348.986	6.09095	29.4555		8.85476	0
38924	Tue Mar 28 14:23:16 2017_x000D_	20.8374	50.4631	136.357	2.37987	1	43.1526	31.1952	348.986	6.09095	29.4825		17.7222	44.2995
38925	Tue Mar 28 14:23:16 2017_x000D_	20.4099	50.0554	136.357	2.37987	1	44.4926	30.5748	349.074	6.09248	30.9753		6.97824	0
38926	Tue Mar 28 14:23:16 2017_x000D_	20.1996	49.956	138.46	2.41658	1	44.4926	30.5748	349.074	6.09248	31.077		8.86748	0
38927	Tue Mar 28 14:23:16 2017_x000D_	19.9857	49.752	138.46	2.41658	1	44.4926	30.5748	349.074	6.09248	31.1184		17.7456	0
38928	Tue Mar 28 14:23:16 2017_x000D_	19.5576	49.3438	138.459	2.41656	1	44.4926	30.5748	349.074	6.09248	31.2094		8.88021	0
38929	Tue Mar 28 14:23:16 2017_x000D_	19.3434	49.1395	138.458	2.41656	1	44.4926	30.5748	349.074	6.09248	31.2591		17.7668	27.1186
38930	Tue Mar 28 14:23:16 2017_x000D_	18.9148	48.7308	138.458	2.41654	1	45.3756	30.3813	0	0	32.2006		8.88662	0
38931	Tue Mar 28 14:23:16 2017_x000D_	18.7004	48.5264	138.457	2.41653	1	45.3756	30.3813	0	0	32.2616		7.00749	0
38932	Tue Mar 28 14:23:16 2017_x000D_	18.4894	48.4262	136.362	2.37996	1	45.3756	30.3813	0	0	32.3803		15.7346	0
38933	Tue Mar 28 14:23:16 2017_x000D_	18.1642	48.0147	134.263	2.34334	1	45.3756	30.3813	0	0	32.4253		7.05055	9.37739
38934	Tue Mar 28 14:23:17 2017_x000D_	18.0531	47.8076	136.357	2.37987	1	45.604	30.1679	346.987	6.05607	32.7141		11.3186	0
38935	Tue Mar 28 14:23:17 2017_x000D_	17.7347	47.6052	134.264	2.34335	1	45.604	30.1679	346.987	6.05607	32.8749		7.05726	0
38936	Tue Mar 28 14:23:17 2017_x000D_	17.6235	47.3979	136.357	2.37987	1	45.604	30.1679	346.987	6.05607	32.86		8.90783	0
38937	Tue Mar 28 14:23:17 2017_x000D_	17.4086	47.193	136.357	2.37987	1	45.604	30.1679	346.987	6.05607	32.9368		4.45377	0
38938	Tue Mar 28 14:23:17 2017_x000D_	17.3013	47.0904	132.324	2.30949	1	45.604	30.1679	346.987	6.05607	32.976		11.3351	27.1186
38939	Tue Mar 28 14:23:17 2017_x000D_	16.9825	46.8876	130.105	2.27075	1	46.487	29.9744	340.102	5.9359	34.0084		7.05301	0
38940	Tue Mar 28 14:23:17 2017_x000D_	16.8716	46.6803	127.732	2.22934	1	46.487	29.9744	340.102	5.9359	34.0023		7.01265	0
38941	Tue Mar 28 14:23:17 2017_x000D_	16.6606	46.5797	112.962	1.97155	1	46.487	29.9744	340.102	5.9359	34.1372		4.47104	0
38942	Tue Mar 28 14:23:17 2017_x000D_	16.7686	46.6824	103.73	1.81043	1	46.487	29.9744	340.102	5.9359	34.0931		7.00056	14.7634
38943	Tue Mar 28 14:23:17 2017_x000D_	16.6724	46.895	83.0586	1.44965	1	46.9336	29.7677	340.102	5.9359	34.7719		0.0067082	0
38944	Tue Mar 28 14:23:17 2017_x000D_	16.6725	46.8952	77.303	1.34919	1	46.9336	29.7677	340.102	5.9359	34.7719		3.11908	0
38945	Tue Mar 28 14:23:17 2017_x000D_	16.6687	46.7913	57.458	1.00283	1	46.9336	29.7677	340.102	5.9359	34.7242		3.13996	0
38946	Tue Mar 28 14:23:17 2017_x000D_	16.665	46.6867	50.9858	0.889871	1	46.9336	29.7677	340.102	5.9359	34.6762		6.97051	0
38947	Tue Mar 28 14:23:17 2017_x000D_	16.7612	46.4752	36.207	0.631932	1	46.9336	29.7677	340.102	5.9359	34.4893		3.1117	14.7647
38948	Tue Mar 28 14:23:17 2017_x000D_	16.8649	46.473	29.4932	0.514753	1	47.3802	29.5609	333.091	5.81354	34.8884		3.1087	0
38949	Tue Mar 28 14:23:17 2017_x000D_	16.9685	46.4708	22.7434	0.396948	1	47.3802	29.5609	333.091	5.81354	34.7968		11.203	0
38950	Tue Mar 28 14:23:17 2017_x000D_	17.2727	46.2542	10.2891	0.179578	1	47.3802	29.5609	333.091	5.81354	34.4257		9.3501	0
38951	Tue Mar 28 14:23:17 2017_x000D_	17.5843	46.2476	9.84291	0.171791	1	47.3802	29.5609	333.091	5.81354	34.1503		9.35909	60.1115
38952	Tue Mar 28 14:23:17 2017_x000D_	17.8962	46.241	10.2916	0.179622	1	48.845	30.9281	0	0	34.5299		31.7089	0
38953	Tue Mar 28 14:23:17 2017_x000D_	18.9275	46.0095	16.1428	0.281746	1	48.845	30.9281	0	0	33.5038		12.8089	0
38954	Tue Mar 28 14:23:17 2017_x000D_	19.3391	45.896	18.9674	0.331043	1	48.845	30.9281	0	0	33.0853		29.4462	0
38955	Tue Mar 28 14:23:17 2017_x000D_	20.2621	45.5621	22.7518	0.397094	1	48.845	30.9281	0	0	32.1113		6.93618	0
38956	Tue Mar 28 14:23:18 2017_x000D_	20.466	45.4531	25.5078	0.445195	1	48.845	30.9281	0	0	31.8801		12.7936	0
38957	Tue Mar 28 14:23:18 2017_x000D_	20.8771	45.3397	28.1545	0.491388	1	48.845	30.9281	0	0	31.4626		20.8047	0
38958	Tue Mar 28 14:23:18 2017_x000D_	21.4886	45.0126	33.6833	0.587884	1	48.845	30.9281	0	0	30.7692		13.1761	0
38959	Tue Mar 28 14:23:18 2017_x000D_	21.7889	44.6921	34.5961	0.603816	1	48.845	30.9281	0	0	30.3559		18.0761	0
38960	Tue Mar 28 14:23:18 2017_x000D_	22.2964	44.3673	38.6223	0.674086	1	48.845	30.9281	0	0	29.7563		11.1703	177.226
38961	Tue Mar 28 14:23:18 2017_x000D_	22.5999	44.1516	36.9451	0.644813	1	47.5868	25.1561	0	0	31.3875		18.0669	0
38962	Tue Mar 28 14:23:18 2017_x000D_	23.1071	43.8269	36.2255	0.632254	1	47.5868	25.1561	0	0	30.7872		8.78057	0
38963	Tue Mar 28 14:23:18 2017_x000D_	23.3072	43.6133	36.2248	0.632242	1	47.5868	25.1561	0	0	30.4986		11.1643	0
38964	Tue Mar 28 14:23:18 2017_x000D_	23.6106	43.3978	34.5958	0.60381	1	47.5868	25.1561	0	0	30.1267		6.91889	19.6503
38965	Tue Mar 28 14:23:18 2017_x000D_	23.8139	43.2889	32.1157	0.560525	1	46.9321	25.1359	0	0	29.3936		15.4903	0
38966	Tue Mar 28 14:23:18 2017_x000D_	24.2173	42.9666	29.502	0.514906	1	46.9321	25.1359	0	0	28.8773		12.757	0
38967	Tue Mar 28 14:23:18 2017_x000D_	24.6273	42.8538	32.1166	0.56054	1	46.9321	25.1359	0	0	28.4856		17.5527	0
38968	Tue Mar 28 14:23:18 2017_x000D_	25.0273	42.4268	32.1145	0.560504	1	46.9321	25.1359	0	0	27.9069		6.19616	59.2324
38969	Tue Mar 28 14:23:18 2017_x000D_	25.2338	42.4228	32.116	0.56053	1	44.9778	24.8548	0	0	26.4284		22.313	0
38970	Tue Mar 28 14:23:18 2017_x000D_	25.8401	41.992	32.1154	0.56052	1	44.9778	24.8548	0	0	25.6892		6.91077	0
38971	Tue Mar 28 14:23:18 2017_x000D_	26.0432	41.8833	29.5013	0.514894	1	44.9778	24.8548	0	0	25.4654		20.7295	0
38972	Tue Mar 28 14:23:18 2017_x000D_	26.6525	41.5574	32.1163	0.560534	1	44.9778	24.8548	0	0	24.795		6.90671	0
38973	Tue Mar 28 14:23:18 2017_x000D_	26.8555	41.4488	29.5016	0.5149	1	44.9778	24.8548	0	0	24.5719		8.76785	26.9357
38974	Tue Mar 28 14:23:18 2017_x000D_	27.0553	41.2355	29.5002	0.514876	1	44.1147	24.6074	313.35	5.469	23.8226		20.7187	0
38975	Tue Mar 28 14:23:18 2017_x000D_	27.6643	40.9098	32.1161	0.560532	1	44.1147	24.6074	313.35	5.469	23.16		8.76361	0
38976	Tue Mar 28 14:23:18 2017_x000D_	27.864	40.6966	32.1151	0.560514	1	44.1147	24.6074	313.35	5.469	22.868		19.5109	0
38977	Tue Mar 28 14:23:19 2017_x000D_	28.4757	40.4757	32.117	0.560548	1	44.1147	24.6074	313.35	5.469	22.2796		8.76142	26.2145
38978	Tue Mar 28 14:23:19 2017_x000D_	28.6754	40.2626	32.116	0.560529	1	43.2413	24.5804	301.317	5.25897	21.4032		13.7986	0
38979	Tue Mar 28 14:23:19 2017_x000D_	29.081	40.0457	32.1164	0.560538	1	43.2413	24.5804	301.317	5.25897	20.9688		13.7933	0
38980	Tue Mar 28 14:23:19 2017_x000D_	29.4864	39.8288	32.1169	0.560545	1	43.2413	24.5804	301.317	5.25897	20.5356		6.8933	0
38981	Tue Mar 28 14:23:19 2017_x000D_	29.689	39.7204	29.4999	0.51487	1	43.2413	24.5804	301.317	5.25897	20.3196		6.89595	58.9962
38982	Tue Mar 28 14:23:19 2017_x000D_	29.8917	39.612	32.1173	0.560553	1	41.2757	24.5196	301.317	5.25897	18.9044		13.7892	0
38983	Tue Mar 28 14:23:19 2017_x000D_	30.297	39.3952	32.1178	0.560561	1	41.2757	24.5196	301.317	5.25897	18.4882		6.88924	0
38984	Tue Mar 28 14:23:19 2017_x000D_	30.4995	39.2869	29.5003	0.514877	1	41.2757	24.5196	301.317	5.25897	18.2811		8.75513	0
38985	Tue Mar 28 14:23:19 2017_x000D_	30.699	39.0739	29.4989	0.514853	1	41.2757	24.5196	301.317	5.25897	17.9915		6.8933	0
38986	Tue Mar 28 14:23:19 2017_x000D_	30.9016	38.9655	32.1172	0.560551	1	41.2757	24.5196	301.317	5.25897	17.785		13.7771	59.0112
38987	Tue Mar 28 14:23:19 2017_x000D_	31.3066	38.749	32.1176	0.560558	1	39.3096	24.4588	301.317	5.25897	16.3786		3.08453	0
38988	Tue Mar 28 14:23:19 2017_x000D_	31.4094	38.7471	33.687	0.587949	1	39.3096	24.4588	301.317	5.25897	16.3269		19.7822	0
38989	Tue Mar 28 14:23:19 2017_x000D_	31.9112	38.3193	40.4528	0.706035	1	39.3096	24.4588	301.317	5.25897	15.7115		3.08753	0
38990	Tue Mar 28 14:23:19 2017_x000D_	32.0141	38.3174	46.876	0.818141	1	39.3096	24.4588	301.317	5.25897	15.6616		0.0127279	39.3489
38991	Tue Mar 28 14:23:19 2017_x000D_	32.0144	38.3171	55.0706	0.961163	1	37.9986	24.4182	301.317	5.25897	15.1324		6.26068	0
38992	Tue Mar 28 14:23:19 2017_x000D_	32.0205	38.5257	73.463	1.28217	1	37.9986	24.4182	301.317	5.25897	15.3219		3.13029	0
38993	Tue Mar 28 14:23:19 2017_x000D_	32.0235	38.63	79.9344	1.39512	1	37.9986	24.4182	301.317	5.25897	15.4168		6.26317	0
38994	Tue Mar 28 14:23:19 2017_x000D_	32.029	38.8387	97.5131	1.70193	1	37.9986	24.4182	301.317	5.25897	15.6073		0.0192094	41.7071
38995	Tue Mar 28 14:23:19 2017_x000D_	32.0285	38.8383	108.78	1.89857	1	36.6673	24.8187	255.404	4.45764	14.7671		3.06642	0
38996	Tue Mar 28 14:23:19 2017_x000D_	32.1307	38.8366	118.932	2.07575	1	36.6673	24.8187	255.404	4.45764	14.7337		6.28212	0
38997	Tue Mar 28 14:23:19 2017_x000D_	32.1241	38.6273	131.725	2.29904	1	36.6673	24.8187	255.404	4.45764	14.5368		4.41078	0
38998	Tue Mar 28 14:23:20 2017_x000D_	32.0185	38.525	140.118	2.44551	1	36.6673	24.8187	255.404	4.45764	14.4732		4.43623	50.2995
38999	Tue Mar 28 14:23:20 2017_x000D_	31.9123	38.4221	147.773	2.57912	1	35.1072	25.4329	212.887	3.71558	13.3763		8.82985	0
39000	Tue Mar 28 14:23:20 2017_x000D_	31.7012	38.217	158.313	2.76308	1	35.1072	25.4329	212.887	3.71558	13.23		6.17789	0
39001	Tue Mar 28 14:23:20 2017_x000D_	31.4953	38.2205	160.485	2.80099	1	35.1072	25.4329	212.887	3.71558	13.2879		22.5371	0
39002	Tue Mar 28 14:23:20 2017_x000D_	30.7703	38.0237	165.227	2.88376	1	35.1072	25.4329	212.887	3.71558	13.3168		12.7764	0
39003	Tue Mar 28 14:23:20 2017_x000D_	30.3558	37.9259	162.291	2.83251	1	35.1072	25.4329	212.887	3.71558	13.366		26.5532	29.5683
39004	Tue Mar 28 14:23:20 2017_x000D_	29.5233	37.6253	159.457	2.78305	1	34.2128	25.847	157.644	2.75141	12.6775		9.82433	0
39005	Tue Mar 28 14:23:20 2017_x000D_	29.2114	37.5255	155.493	2.71387	1	34.2128	25.847	157.644	2.75141	12.7044		11.281	0
39006	Tue Mar 28 14:23:20 2017_x000D_	28.8959	37.3209	156.733	2.7355	1	34.2128	25.847	157.644	2.75141	12.6459		20.9257	0
39007	Tue Mar 28 14:23:20 2017_x000D_	28.2684	37.0163	151.336	2.64131	1	34.2128	25.847	157.644	2.75141	12.6526		11.3075	29.5671
39008	Tue Mar 28 14:23:20 2017_x000D_	27.9523	36.811	147.8	2.5796	1	33.3184	26.261	153.963	2.68717	11.8363		20.0956	0
39009	Tue Mar 28 14:23:20 2017_x000D_	27.4239	36.3993	146.204	2.55175	1	33.3184	26.261	153.963	2.68717	11.7273		13.9836	0
39010	Tue Mar 28 14:23:20 2017_x000D_	27.0045	36.1959	146.207	2.55179	1	33.3184	26.261	153.963	2.68717	11.7715		6.99049	0
39011	Tue Mar 28 14:23:20 2017_x000D_	26.7948	36.0943	148.696	2.59523	1	33.3184	26.261	153.963	2.68717	11.8005		22.6385	27.1596
39012	Tue Mar 28 14:23:20 2017_x000D_	26.1618	35.6835	148.695	2.59521	1	32.434	26.4545	171.363	2.99085	11.1586		8.91685	0
39013	Tue Mar 28 14:23:20 2017_x000D_	25.9486	35.4764	148.692	2.59517	1	32.434	26.4545	171.363	2.99085	11.111		16.8547	0
39014	Tue Mar 28 14:23:20 2017_x000D_	25.4245	35.274	150.227	2.62196	1	32.434	26.4545	171.363	2.99085	11.2657		8.92957	0
39015	Tue Mar 28 14:23:20 2017_x000D_	25.211	35.0666	150.225	2.62191	1	32.434	26.4545	171.363	2.99085	11.2401		7.01062	0
39016	Tue Mar 28 14:23:20 2017_x000D_	25.0007	34.9647	152.782	2.66655	1	32.434	26.4545	171.363	2.99085	11.2994		21.0505	9.38997
39017	Tue Mar 28 14:23:20 2017_x000D_	24.3694	34.6584	155.472	2.71349	1	32.2054	26.6683	161.499	2.81868	11.1913		8.94236	0
39018	Tue Mar 28 14:23:20 2017_x000D_	24.1555	34.4508	155.468	2.71343	1	32.2054	26.6683	161.499	2.81868	11.1968		9.33706	0
39019	Tue Mar 28 14:23:20 2017_x000D_	23.8443	34.4555	156.71	2.7351	1	32.2054	26.6683	161.499	2.81868	11.4258		18.3601	0
39020	Tue Mar 28 14:23:21 2017_x000D_	23.3158	34.1469	152.784	2.66658	1	32.2054	26.6683	161.499	2.81868	11.617		11.3675	23.8815
39021	Tue Mar 28 14:23:21 2017_x000D_	22.9979	33.9407	151.33	2.6412	1	31.5296	27.089	165.308	2.88517	10.9424		16.9215	0
39022	Tue Mar 28 14:23:21 2017_x000D_	22.4718	33.7373	152.785	2.66659	1	31.5296	27.089	165.308	2.88517	11.2358		14.0855	0
39023	Tue Mar 28 14:23:21 2017_x000D_	22.0494	33.5323	152.785	2.6666	1	31.5296	27.089	165.308	2.88517	11.4626		21.1364	0
39024	Tue Mar 28 14:23:21 2017_x000D_	21.4155	33.2248	155.469	2.71345	1	31.5296	27.089	165.308	2.88517	11.8298		8.97852	27.1632
39025	Tue Mar 28 14:23:21 2017_x000D_	21.2006	33.0165	155.465	2.71338	1	30.6451	27.2826	165.308	2.88517	11.0488		11.4016	0
39026	Tue Mar 28 14:23:21 2017_x000D_	20.8818	32.8096	154.106	2.68965	1	30.6451	27.2826	165.308	2.88517	11.2192		16.9728	0
39027	Tue Mar 28 14:23:21 2017_x000D_	20.3541	32.6056	155.465	2.71337	1	30.6451	27.2826	165.308	2.88517	11.5862		12.9581	0
39028	Tue Mar 28 14:23:21 2017_x000D_	19.9339	32.5056	152.787	2.66664	1	30.6451	27.2826	165.308	2.88517	11.9168		17.9995	29.5698
39029	Tue Mar 28 14:23:21 2017_x000D_	19.503	32.0881	152.781	2.66653	1	29.7506	27.6966	157.215	2.74393	11.1489		9.37897	0
39030	Tue Mar 28 14:23:21 2017_x000D_	19.1904	32.0926	151.337	2.64133	1	29.7506	27.6966	157.215	2.74393	11.4386		20.3621	0
39031	Tue Mar 28 14:23:21 2017_x000D_	18.6544	31.6762	152.781	2.66654	1	29.7506	27.6966	157.215	2.74393	11.7883		6.2616	0
39032	Tue Mar 28 14:23:21 2017_x000D_	18.4457	31.6791	152.785	2.6666	1	29.7506	27.6966	157.215	2.74393	11.9859		9.01677	0
39033	Tue Mar 28 14:23:21 2017_x000D_	18.2298	31.47	152.782	2.66655	1	29.7506	27.6966	157.215	2.74393	12.123		11.4483	47.9926
39034	Tue Mar 28 14:23:21 2017_x000D_	17.9096	31.2624	151.333	2.64126	1	28.2001	28.0905	180	3.14159	10.7683		17.0462	0
39035	Tue Mar 28 14:23:21 2017_x000D_	17.3797	31.0573	152.783	2.66656	1	28.2001	28.0905	180	3.14159	11.2198		6.27056	0
39036	Tue Mar 28 14:23:21 2017_x000D_	17.1707	31.0601	152.786	2.66662	1	28.2001	28.0905	180	3.14159	11.4222		15.925	0
39037	Tue Mar 28 14:23:21 2017_x000D_	16.7416	30.7476	155.458	2.71325	1	28.2001	28.0905	180	3.14159	11.7625		7.10444	53.0217
39038	Tue Mar 28 14:23:21 2017_x000D_	16.5286	30.6441	152.783	2.66657	1	26.4406	28.2573	180	3.14159	10.1953		10.0083	0
39039	Tue Mar 28 14:23:21 2017_x000D_	16.2109	30.5423	156.689	2.73475	1	26.4406	28.2573	180	3.14159	10.4818		7.09912	0
39040	Tue Mar 28 14:23:21 2017_x000D_	15.998	30.439	159.387	2.78183	1	26.4406	28.2573	180	3.14159	10.6681		11.4932	0
39041	Tue Mar 28 14:23:22 2017_x000D_	15.6766	30.2305	152.784	2.66659	1	26.4406	28.2573	180	3.14159	10.9434		10.0158	53.0309
39042	Tue Mar 28 14:23:22 2017_x000D_	15.3588	30.1282	148.726	2.59576	1	24.6808	28.4242	180	3.14159	9.47646		7.11786	0
39043	Tue Mar 28 14:23:22 2017_x000D_	15.1454	30.0245	146.26	2.55272	1	24.6808	28.4242	180	3.14159	9.66875		3.17063	0
39044	Tue Mar 28 14:23:22 2017_x000D_	15.1497	30.1301	128.028	2.2345	1	24.6808	28.4242	180	3.14159	9.68256		0.0182483	0
39045	Tue Mar 28 14:23:22 2017_x000D_	15.1503	30.13	115.449	2.01497	1	24.6808	28.4242	180	3.14159	9.68195		3.20385	32.8355
39046	Tue Mar 28 14:23:22 2017_x000D_	15.1548	30.2367	97.9045	1.70876	1	23.5868	28.3906	180	3.14159	8.63173		0.00848528	0
39047	Tue Mar 28 14:23:22 2017_x000D_	15.155	30.2369	91.9949	1.60561	1	23.5868	28.3906	180	3.14159	8.63157		3.13841	0
39048	Tue Mar 28 14:23:22 2017_x000D_	15.0504	30.2386	83.122	1.45075	1	23.5868	28.3906	180	3.14159	8.73414		0.0271662	0
39049	Tue Mar 28 14:23:22 2017_x000D_	15.0505	30.2395	64.1723	1.12002	1	23.5868	28.3906	180	3.14159	8.73423		3.18204	0
39050	Tue Mar 28 14:23:22 2017_x000D_	15.0467	30.1335	57.4785	1.00319	1	23.5868	28.3906	180	3.14159	8.71613		3.13214	32.8354
39051	Tue Mar 28 14:23:22 2017_x000D_	15.1511	30.1325	46.7903	0.816645	1	22.4928	28.3571	180	3.14159	7.55332		8.84404	0
39052	Tue Mar 28 14:23:22 2017_x000D_	15.3528	29.9175	33.4763	0.584271	1	22.4928	28.3571	180	3.14159	7.30852		4.42524	0
39053	Tue Mar 28 14:23:22 2017_x000D_	15.4537	29.8099	29.2586	0.510659	1	22.4928	28.3571	180	3.14159	7.18746		13.9557	0
39054	Tue Mar 28 14:23:22 2017_x000D_	15.8647	29.592	15.7654	0.275159	1	22.4928	28.3571	180	3.14159	6.74216		6.28552	20.7041
39055	Tue Mar 28 14:23:22 2017_x000D_	16.0742	29.5893	15.7667	0.275181	1	21.846	28.1164	171.074	2.9858	5.95677		29.65	0
39056	Tue Mar 28 14:23:22 2017_x000D_	17.0056	29.2587	19.5492	0.341198	1	21.846	28.1164	171.074	2.9858	4.97336		12.8879	0
39057	Tue Mar 28 14:23:22 2017_x000D_	17.4205	29.1473	22.4392	0.391638	1	21.846	28.1164	171.074	2.9858	4.54399		26.6649	0
39058	Tue Mar 28 14:23:22 2017_x000D_	18.2462	28.8183	25.2245	0.440251	1	21.846	28.1164	171.074	2.9858	3.66759		0	196.546
39059	Tue Mar 28 14:23:22 2017_x000D_	18.2462	28.8183	25.2245	0.440251	2	16.2982	24.6315	273.73	4.77749	4.61779		23.7541	0
39060	Tue Mar 28 14:23:22 2017_x000D_	18.9671	28.4908	29.2673	0.510811	2	16.2982	24.6315	273.73	4.77749	4.69225		11.2517	0
39061	Tue Mar 28 14:23:22 2017_x000D_	19.2735	28.2745	30.7672	0.536989	2	16.2982	24.6315	273.73	4.77749	4.7036		22.4891	0
39062	Tue Mar 28 14:23:23 2017_x000D_	19.886	27.8423	36.0561	0.629298	2	16.2982	24.6315	273.73	4.77749	4.81472		6.26141	0
39063	Tue Mar 28 14:23:23 2017_x000D_	20.0947	27.8399	36.0575	0.629323	2	16.2982	24.6315	273.73	4.77749	4.97064		22.1065	68.9338
39064	Tue Mar 28 14:23:23 2017_x000D_	20.5992	27.3028	40.3138	0.703608	2	18.5177	24.0368	302.939	5.28728	3.87291		11.23	0
39065	Tue Mar 28 14:23:23 2017_x000D_	20.905	27.0869	38.479	0.671586	2	18.5177	24.0368	302.939	5.28728	3.87328		18.164	0
39066	Tue Mar 28 14:23:23 2017_x000D_	21.4161	26.7623	37.8477	0.660567	2	18.5177	24.0368	302.939	5.28728	3.97858		11.2283	0
39067	Tue Mar 28 14:23:23 2017_x000D_	21.7219	26.5465	36.0565	0.629304	2	18.5177	24.0368	302.939	5.28728	4.07007		8.83543	86.4295
39068	Tue Mar 28 14:23:23 2017_x000D_	21.9235	26.3318	36.0559	0.629294	2	20.9949	22.5659	328.176	5.72775	3.8787		15.5798	0
39069	Tue Mar 28 14:23:23 2017_x000D_	22.33	26.0086	33.4839	0.584404	2	20.9949	22.5659	328.176	5.72775	3.69252		11.2217	0
39070	Tue Mar 28 14:23:23 2017_x000D_	22.6356	25.7929	31.9006	0.55677	2	20.9949	22.5659	328.176	5.72775	3.62014		13.9098	0
39071	Tue Mar 28 14:23:23 2017_x000D_	23.0454	25.576	31.901	0.556778	2	20.9949	22.5659	328.176	5.72775	3.64215		11.2241	157.948
39072	Tue Mar 28 14:23:23 2017_x000D_	23.3511	25.3603	33.4842	0.584409	1	19.4576	27.6014	177.387	3.096	4.49242		16.7362	0
39073	Tue Mar 28 14:23:23 2017_x000D_	23.8647	25.1425	31.9019	0.556793	1	19.4576	27.6014	177.387	3.096	5.04665		8.82913	0
39074	Tue Mar 28 14:23:23 2017_x000D_	24.0661	24.9279	31.9008	0.556775	1	19.4576	27.6014	177.387	3.096	5.32784		8.82695	0
39075	Tue Mar 28 14:23:23 2017_x000D_	24.2675	24.7134	31.8998	0.556756	1	19.4576	27.6014	177.387	3.096	5.61032		6.24032	40.2021
39076	Tue Mar 28 14:23:23 2017_x000D_	24.4755	24.7113	31.9013	0.556783	1	19.2969	26.271	222.191	3.87796	5.40838		13.2456	0
39077	Tue Mar 28 14:23:23 2017_x000D_	24.7778	24.3895	36.0571	0.629316	1	19.2969	26.271	222.191	3.87796	5.79485		6.94486	0
39078	Tue Mar 28 14:23:23 2017_x000D_	24.9824	24.2812	33.4842	0.584409	1	19.2969	26.271	222.191	3.87796	6.02364		13.895	0
39079	Tue Mar 28 14:23:23 2017_x000D_	25.3918	24.0646	38.4833	0.67166	1	19.2969	26.271	222.191	3.87796	6.48198		4.41238	0
39080	Tue Mar 28 14:23:23 2017_x000D_	25.4925	23.9574	37.8507	0.660619	1	19.2969	26.271	222.191	3.87796	6.61349		11.2042	39.7612
39081	Tue Mar 28 14:23:23 2017_x000D_	25.7976	23.742	36.058	0.629331	1	19.355	24.9469	240.916	4.20478	6.5543		8.82271	0
39082	Tue Mar 28 14:23:23 2017_x000D_	25.9989	23.5276	36.0574	0.62932	1	19.355	24.9469	240.916	4.20478	6.79381		8.82065	0
39083	Tue Mar 28 14:23:23 2017_x000D_	26.2001	23.3132	36.0567	0.629309	1	19.355	24.9469	240.916	4.20478	7.03736		6.23429	0
39084	Tue Mar 28 14:23:24 2017_x000D_	26.4079	23.3112	36.0581	0.629333	1	19.355	24.9469	240.916	4.20478	7.24009		0	33.8743
39085	Tue Mar 28 14:23:24 2017_x000D_	26.4079	23.3112	36.0581	0.629333	1	19.6225	23.8499	266.817	4.65683	6.80675		19.9285	0
39086	Tue Mar 28 14:23:24 2017_x000D_	26.9144	22.8814	42.6305	0.744043	1	19.6225	23.8499	266.817	4.65683	7.35594		3.19019	0
39087	Tue Mar 28 14:23:24 2017_x000D_	26.9115	22.7751	48.9706	0.854698	1	19.6225	23.8499	266.817	4.65683	7.36782		4.49958	0
39088	Tue Mar 28 14:23:24 2017_x000D_	27.0187	22.88	58.2931	1.01741	1	19.6225	23.8499	266.817	4.65683	7.45952		3.16664	51.9312
39089	Tue Mar 28 14:23:24 2017_x000D_	27.0221	22.9855	73.5738	1.28411	1	20.7759	22.5591	294.768	5.14467	6.26074		4.41704	0
39090	Tue Mar 28 14:23:24 2017_x000D_	27.1226	22.8779	82.928	1.44737	1	20.7759	22.5591	294.768	5.14467	6.3547		6.39335	0
39091	Tue Mar 28 14:23:24 2017_x000D_	27.1157	22.6649	100.464	1.75343	1	20.7759	22.5591	294.768	5.14467	6.34068		4.40432	0
39092	Tue Mar 28 14:23:24 2017_x000D_	27.2159	22.5576	109.641	1.9136	1	20.7759	22.5591	294.768	5.14467	6.44		4.51437	51.9396
39093	Tue Mar 28 14:23:24 2017_x000D_	27.1085	22.4522	118.816	2.07372	1	21.9295	21.2681	306.788	5.35446	5.31264		4.50588	0
39094	Tue Mar 28 14:23:24 2017_x000D_	27.0013	22.347	122.804	2.14333	1	21.9295	21.2681	306.788	5.35446	5.18528		3.17904	0
39095	Tue Mar 28 14:23:24 2017_x000D_	26.9975	22.2411	137.544	2.4006	1	21.9295	21.2681	306.788	5.35446	5.16056		9.01177	0
39096	Tue Mar 28 14:23:24 2017_x000D_	26.7831	22.0307	145.782	2.54437	1	21.9295	21.2681	306.788	5.35446	4.91314		7.05844	0
39097	Tue Mar 28 14:23:24 2017_x000D_	26.5722	21.9264	148.259	2.58761	1	21.9295	21.2681	306.788	5.35446	4.68914		11.4408	220.695
39098	Tue Mar 28 14:23:24 2017_x000D_	26.2538	21.7165	149.785	2.61424	2	28.2377	17.4833	264.618	4.61845	4.67502		29.9084	0
39099	Tue Mar 28 14:23:24 2017_x000D_	25.4061	21.1918	144.063	2.51438	2	28.2377	17.4833	264.618	4.61845	4.66593		24.8986	0
39100	Tue Mar 28 14:23:24 2017_x000D_	24.7651	20.6646	141.695	2.47304	2	28.2377	17.4833	264.618	4.61845	4.70952		13.5663	0
39101	Tue Mar 28 14:23:24 2017_x000D_	24.4428	20.3474	137.556	2.40081	2	28.2377	17.4833	264.618	4.61845	4.7544		11.4749	37.1065
39102	Tue Mar 28 14:23:24 2017_x000D_	24.1237	20.1365	131.5	2.29511	2	27.4015	16.5719	210.499	3.6739	4.84256		11.5708	0
39103	Tue Mar 28 14:23:24 2017_x000D_	23.9053	19.8186	133.413	2.32849	2	27.4015	16.5719	210.499	3.6739	4.77121		23.1722	0
39104	Tue Mar 28 14:23:24 2017_x000D_	23.4683	19.1817	125.273	2.18642	2	27.4015	16.5719	210.499	3.6739	4.72029		11.4866	0
39105	Tue Mar 28 14:23:25 2017_x000D_	23.1488	18.9707	122.852	2.14417	2	27.4015	16.5719	210.499	3.6739	4.88259		21.5998	69.7191
39106	Tue Mar 28 14:23:25 2017_x000D_	22.8155	18.3325	120.287	2.0994	2	25.7184	14.9694	230.099	4.01599	4.44266		14.4129	0
39107	Tue Mar 28 14:23:25 2017_x000D_	22.593	17.9067	120.286	2.09939	2	25.7184	14.9694	230.099	4.01599	4.28904		21.6375	0
39108	Tue Mar 28 14:23:25 2017_x000D_	22.2589	17.2675	122.846	2.14406	2	25.7184	14.9694	230.099	4.01599	4.15324		9.08802	0
39109	Tue Mar 28 14:23:25 2017_x000D_	22.043	17.055	122.848	2.1441	2	25.7184	14.9694	230.099	4.01599	4.22591		9.09016	0
39110	Tue Mar 28 14:23:25 2017_x000D_	21.827	16.8425	122.85	2.14414	2	25.7184	14.9694	230.099	4.01599	4.31874		7.22598	79.1158
39111	Tue Mar 28 14:23:25 2017_x000D_	21.7153	16.6291	125.271	2.1864	2	24.0541	12.9237	253.494	4.42431	4.38178		17.3893	0
39112	Tue Mar 28 14:23:25 2017_x000D_	21.4889	16.0955	126.957	2.21581	2	24.0541	12.9237	253.494	4.42431	4.07929		16.1436	0
39113	Tue Mar 28 14:23:25 2017_x000D_	21.1609	15.6689	129.287	2.25649	2	24.0541	12.9237	253.494	4.42431	3.98832		9.10924	0
39114	Tue Mar 28 14:23:25 2017_x000D_	20.9445	15.4559	129.288	2.25651	2	24.0541	12.9237	253.494	4.42431	4.01019		6.43243	155.787
39115	Tue Mar 28 14:23:25 2017_x000D_	20.9375	15.2416	129.284	2.25643	1	24.9235	18.0433	332.434	5.80207	4.87214		16.0502	0
39116	Tue Mar 28 14:23:25 2017_x000D_	20.508	14.9226	131.17	2.28935	1	24.9235	18.0433	332.434	5.80207	5.40698		7.2461	0
39117	Tue Mar 28 14:23:25 2017_x000D_	20.396	14.7086	133.378	2.32789	1	24.9235	18.0433	332.434	5.80207	5.62303		16.1772	0
39118	Tue Mar 28 14:23:25 2017_x000D_	20.0672	14.2812	135.437	2.36382	1	24.9235	18.0433	332.434	5.80207	6.14305		4.55248	21.0475
39119	Tue Mar 28 14:23:25 2017_x000D_	19.9591	14.1747	135.437	2.36382	1	25.172	17.3872	282.887	4.93731	6.12327		7.15497	0
39120	Tue Mar 28 14:23:25 2017_x000D_	19.7457	14.0682	133.379	2.32791	1	25.172	17.3872	282.887	4.93731	6.36086		16.1964	0
39121	Tue Mar 28 14:23:25 2017_x000D_	19.4165	13.6403	135.437	2.36382	1	25.172	17.3872	282.887	4.93731	6.86768		7.24598	0
39122	Tue Mar 28 14:23:25 2017_x000D_	19.3047	13.4262	133.375	2.32784	1	25.172	17.3872	282.887	4.93731	7.07918		9.14314	0
39123	Tue Mar 28 14:23:25 2017_x000D_	19.0876	13.2123	133.376	2.32784	1	25.172	17.3872	282.887	4.93731	7.379		9.14528	54.8709
39124	Tue Mar 28 14:23:25 2017_x000D_	18.8704	12.9984	133.376	2.32785	1	25.6888	15.6327	280.504	4.89572	7.30959		9.14952	0
39125	Tue Mar 28 14:23:25 2017_x000D_	18.6531	12.7844	133.376	2.32786	1	25.6888	15.6327	280.504	4.89572	7.59038		9.15376	0
39126	Tue Mar 28 14:23:25 2017_x000D_	18.4357	12.5703	133.377	2.32786	1	25.6888	15.6327	280.504	4.89572	7.8731		4.57797	0
39127	Tue Mar 28 14:23:26 2017_x000D_	18.3269	12.4633	137.495	2.39975	1	25.6888	15.6327	280.504	4.89572	8.01515		4.57791	40.4611
39128	Tue Mar 28 14:23:26 2017_x000D_	18.2183	12.3561	133.377	2.32787	1	25.967	14.313	283.013	4.93951	7.99198		18.3267	0
39129	Tue Mar 28 14:23:26 2017_x000D_	17.7828	11.9277	141.603	2.47144	1	25.967	14.313	283.013	4.93951	8.52472		4.58225	0
39130	Tue Mar 28 14:23:26 2017_x000D_	17.6738	11.8207	145.661	2.54227	1	25.967	14.313	283.013	4.93951	8.6596		3.20892	0
39131	Tue Mar 28 14:23:26 2017_x000D_	17.6701	11.7138	161.561	2.81977	1	25.967	14.313	283.013	4.93951	8.6945		0.0216333	79.7379
39132	Tue Mar 28 14:23:26 2017_x000D_	17.6705	11.7144	173.746	3.03244	1	24.9798	11.8452	247.27	4.31567	7.31047		9.47701	0
39133	Tue Mar 28 14:23:26 2017_x000D_	17.9864	11.7139	192.434	3.35861	1	24.9798	11.8452	247.27	4.31567	6.99463		0.0067082	0
39134	Tue Mar 28 14:23:26 2017_x000D_	17.9866	11.714	198.269	3.46044	1	24.9798	11.8452	247.27	4.31567	6.99443		7.11605	0
39135	Tue Mar 28 14:23:26 2017_x000D_	18.0855	11.4984	218.34	3.81075	1	24.9798	11.8452	247.27	4.31567	6.90302		4.4652	62.7454
39136	Tue Mar 28 14:23:26 2017_x000D_	18.1876	11.3901	230.941	4.03067	1	24.4107	9.8326	243.87	4.25634	6.41504		0.0127279	0
39137	Tue Mar 28 14:23:26 2017_x000D_	18.1879	11.3898	239.126	4.17354	1	24.4107	9.8326	243.87	4.25634	6.41468		3.153	0
39138	Tue Mar 28 14:23:26 2017_x000D_	18.0828	11.3898	246.928	4.30971	1	24.4107	9.8326	243.87	4.25634	6.51669		3.15902	0
39139	Tue Mar 28 14:23:26 2017_x000D_	17.9775	11.3894	263.111	4.59215	1	24.4107	9.8326	243.87	4.25634	6.61889		7.25408	0
39140	Tue Mar 28 14:23:26 2017_x000D_	18.0895	11.6037	-82.2316	-1.43521	1	24.4107	9.8326	243.87	4.25634	6.56463		0.0108167	210.37
39141	Tue Mar 28 14:23:26 2017_x000D_	18.0892	11.6035	-76.5331	-1.33575	2	19.1226	5.2273	206.019	3.59571	6.4594		19.3635	0
39142	Tue Mar 28 14:23:26 2017_x000D_	18.1105	12.2486	-71.0835	-1.24064	2	19.1226	5.2273	206.019	3.59571	7.09387		10.2839	0
39143	Tue Mar 28 14:23:26 2017_x000D_	18.2267	12.5711	-73.016	-1.27437	2	19.1226	5.2273	206.019	3.59571	7.39825		11.6998	0
39144	Tue Mar 28 14:23:26 2017_x000D_	18.4476	12.8925	-73.7735	-1.28759	2	19.1226	5.2273	206.019	3.59571	7.69486		13.3723	14.7827
39145	Tue Mar 28 14:23:26 2017_x000D_	18.5672	13.3219	-76.5349	-1.33579	2	19.3227	5.6776	250.141	4.36579	7.68154		26.0718	0
39146	Tue Mar 28 14:23:26 2017_x000D_	18.701	14.1806	-79.3595	-1.38508	2	19.3227	5.6776	250.141	4.36579	8.5257		13.3563	0
39147	Tue Mar 28 14:23:26 2017_x000D_	18.8204	14.6095	-82.2395	-1.43535	2	19.3227	5.6776	250.141	4.36579	8.94601		19.3278	0
39148	Tue Mar 28 14:23:27 2017_x000D_	18.8419	15.2534	-88.0981	-1.5376	2	19.3227	5.6776	250.141	4.36579	9.58786		12.8771	129.338
39149	Tue Mar 28 14:23:27 2017_x000D_	18.8562	15.6824	-88.0981	-1.5376	1	23.1933	7.5764	209.538	3.65713	9.19335		25.7361	0
39150	Tue Mar 28 14:23:27 2017_x000D_	18.8846	16.5398	-88.0981	-1.5376	1	23.1933	7.5764	209.538	3.65713	9.94522		9.64135	0
39151	Tue Mar 28 14:23:27 2017_x000D_	18.8953	16.861	-88.0981	-1.5376	1	23.1933	7.5764	209.538	3.65713	10.2312		22.5064	0
39152	Tue Mar 28 14:23:27 2017_x000D_	18.9202	17.6108	-88.0981	-1.5376	1	23.1933	7.5764	209.538	3.65713	10.9064		0	0
39153	Tue Mar 28 14:23:27 2017_x000D_	18.9202	17.6108	-88.0981	-1.5376	1	23.1933	7.5764	209.538	3.65713	10.9064		22.4824	6.6515
39154	Tue Mar 28 14:23:27 2017_x000D_	18.9451	18.3598	-88.0981	-1.5376	1	23.2031	7.3549	199.159	3.47597	11.7999		10.06	0
39155	Tue Mar 28 14:23:27 2017_x000D_	18.8508	18.6816	-85.1495	-1.48614	1	23.2031	7.3549	199.159	3.47597	12.1341		19.2616	0
39156	Tue Mar 28 14:23:27 2017_x000D_	18.8721	19.3233	-85.1487	-1.48613	1	23.2031	7.3549	199.159	3.47597	12.7279		10.1939	0
39157	Tue Mar 28 14:23:27 2017_x000D_	18.9875	19.6429	-82.5176	-1.4402	1	23.2031	7.3549	199.159	3.47597	12.991		16.0438	6.6515
39158	Tue Mar 28 14:23:27 2017_x000D_	19.0052	20.1774	-82.2253	-1.4351	1	23.2129	7.1334	191.457	3.34155	13.7059		9.61736	0
39159	Tue Mar 28 14:23:27 2017_x000D_	19.0159	20.4978	-82.5155	-1.44017	1	23.2129	7.1334	191.457	3.34155	14.0079		16.4085	0
39160	Tue Mar 28 14:23:27 2017_x000D_	19.1382	21.0309	-79.3376	-1.3847	1	23.2129	7.1334	191.457	3.34155	14.4825		12.8201	0
39161	Tue Mar 28 14:23:27 2017_x000D_	19.1524	21.458	-79.3359	-1.38467	1	23.2129	7.1334	191.457	3.34155	14.889		7.19802	28.2458
39162	Tue Mar 28 14:23:27 2017_x000D_	19.264	21.6704	-76.5	-1.33518	1	22.5256	7.7769	135	2.35619	14.2712		19.545	0
39163	Tue Mar 28 14:23:27 2017_x000D_	19.39	22.3096	-79.3379	-1.38471	1	22.5256	7.7769	135	2.35619	14.8671		10.1767	0
39164	Tue Mar 28 14:23:27 2017_x000D_	19.5051	22.6287	-75.8777	-1.32431	1	22.5256	7.7769	135	2.35619	15.1558		22.6846	0
39165	Tue Mar 28 14:23:27 2017_x000D_	19.6345	23.3737	-79.339	-1.38473	1	22.5256	7.7769	135	2.35619	15.8625		6.39645	9.41527
39166	Tue Mar 28 14:23:27 2017_x000D_	19.6415	23.5868	-79.3381	-1.38471	1	22.2965	7.9914	144.495	2.52191	15.8198		13.2334	0
39167	Tue Mar 28 14:23:27 2017_x000D_	19.76	24.0117	-76.4983	-1.33515	1	22.2965	7.9914	144.495	2.52191	16.2199		19.505	0
39168	Tue Mar 28 14:23:27 2017_x000D_	19.8857	24.6496	-79.3393	-1.38473	1	22.2965	7.9914	144.495	2.52191	16.8317		12.7779	0
39169	Tue Mar 28 14:23:28 2017_x000D_	19.8997	25.0753	-79.3376	-1.3847	1	22.2965	7.9914	144.495	2.52191	17.2512		10.1418	0
39170	Tue Mar 28 14:23:28 2017_x000D_	20.0147	25.3932	-82.5243	-1.44032	1	22.2965	7.9914	144.495	2.52191	17.5508		16.3349	42.5712
39171	Tue Mar 28 14:23:28 2017_x000D_	20.1365	25.9239	-79.3396	-1.38474	1	21.1608	8.8422	122.682	2.14121	17.1124		12.7629	0
39172	Tue Mar 28 14:23:28 2017_x000D_	20.1505	26.3491	-79.3379	-1.38471	1	21.1608	8.8422	122.682	2.14121	17.536		19.4621	0
39173	Tue Mar 28 14:23:28 2017_x000D_	20.2759	26.9856	-82.2338	-1.43525	1	21.1608	8.8422	122.682	2.14121	18.165		7.15792	0
39174	Tue Mar 28 14:23:28 2017_x000D_	20.3871	27.1967	-79.3399	-1.38474	1	21.1608	8.8422	122.682	2.14121	18.3708		12.7479	24.0365
39175	Tue Mar 28 14:23:28 2017_x000D_	20.4011	27.6214	-79.3382	-1.38471	1	20.6929	9.4926	127.48	2.22494	18.1311		12.7448	0
39176	Tue Mar 28 14:23:28 2017_x000D_	20.415	28.046	-79.3364	-1.38468	1	20.6929	9.4926	127.48	2.22494	18.5555		13.1856	0
39177	Tue Mar 28 14:23:28 2017_x000D_	20.5333	28.4693	-82.2351	-1.43527	1	20.6929	9.4926	127.48	2.22494	18.9774		6.36936	0
39178	Tue Mar 28 14:23:28 2017_x000D_	20.5402	28.6815	-82.2346	-1.43526	1	20.6929	9.4926	127.48	2.22494	19.1895		6.36646	29.8175
39179	Tue Mar 28 14:23:28 2017_x000D_	20.5472	28.8936	-82.234	-1.43525	1	20.2154	10.3643	107.778	1.88108	18.5323		3.17864	0
39180	Tue Mar 28 14:23:28 2017_x000D_	20.5506	28.9995	-82.5259	-1.44035	1	20.2154	10.3643	107.778	1.88108	18.6382		10.1095	0
39181	Tue Mar 28 14:23:28 2017_x000D_	20.6652	29.3164	-79.3367	-1.38469	1	20.2154	10.3643	107.778	1.88108	18.9574		6.36337	0
39182	Tue Mar 28 14:23:28 2017_x000D_	20.6721	29.5284	-79.3358	-1.38467	1	20.2154	10.3643	107.778	1.88108	19.1695		6.36337	0
39183	Tue Mar 28 14:23:28 2017_x000D_	20.679	29.7404	-79.335	-1.38466	1	20.2154	10.3643	107.778	1.88108	19.3816		9.54191	47.0714
39184	Tue Mar 28 14:23:28 2017_x000D_	20.6892	30.0583	-72.936	-1.27297	1	19.928	11.9068	107.778	1.88108	18.1675		14.2717	0
39185	Tue Mar 28 14:23:28 2017_x000D_	20.9111	30.4791	-67.355	-1.17557	1	19.928	11.9068	107.778	1.88108	18.5983		9.53572	0
39186	Tue Mar 28 14:23:28 2017_x000D_	20.9211	30.7968	-60.8725	-1.06243	1	19.928	11.9068	107.778	1.88108	18.9161		4.49765	0
39187	Tue Mar 28 14:23:28 2017_x000D_	21.0286	30.9013	-56.8674	-0.992523	1	19.928	11.9068	107.778	1.88108	19.0264		4.49749	66.4451
39188	Tue Mar 28 14:23:28 2017_x000D_	21.1358	31.0061	-44.1595	-0.770729	1	19.8307	14.1195	107.778	1.88108	16.937		3.17827	0
39189	Tue Mar 28 14:23:28 2017_x000D_	21.1388	31.112	-37.9242	-0.661902	1	19.8307	14.1195	107.778	1.88108	17.0428		9.00576	0
39190	Tue Mar 28 14:23:29 2017_x000D_	21.3538	31.3215	-24.5921	-0.429214	1	19.8307	14.1195	107.778	1.88108	17.2693		3.12021	0
39191	Tue Mar 28 14:23:29 2017_x000D_	21.4578	31.3203	-17.8337	-0.311258	1	19.8307	14.1195	107.778	1.88108	17.2776		4.50393	39.8514
39192	Tue Mar 28 14:23:29 2017_x000D_	21.5653	31.4251	-8.30996	-0.145036	1	19.7724	15.4466	107.778	1.88108	16.0788		9.83201	0
39193	Tue Mar 28 14:23:29 2017_x000D_	21.8742	31.3156	6.60201	0.115227	1	19.7724	15.4466	107.778	1.88108	16.0076		6.24653	0
39194	Tue Mar 28 14:23:29 2017_x000D_	22.0824	31.3129	12.3258	0.215125	1	19.7724	15.4466	107.778	1.88108	16.0336		12.4991	0
39195	Tue Mar 28 14:23:29 2017_x000D_	22.499	31.3074	25.2967	0.441511	1	19.7724	15.4466	107.778	1.88108	16.0935		4.41649	27.2841
39196	Tue Mar 28 14:23:29 2017_x000D_	22.5999	31.2002	29.3313	0.511928	1	19.9528	16.338	98.0538	1.71136	15.0961		3.12632	0
39197	Tue Mar 28 14:23:29 2017_x000D_	22.7041	31.1987	36.1061	0.630171	1	19.9528	16.338	98.0538	1.71136	15.1132		19.932	0
39198	Tue Mar 28 14:23:29 2017_x000D_	23.2105	30.7686	42.6549	0.744468	1	19.9528	16.338	98.0538	1.71136	14.7937		11.2112	0
39199	Tue Mar 28 14:23:29 2017_x000D_	23.5156	30.5528	44.6595	0.779456	1	19.9528	16.338	98.0538	1.71136	14.6545		24.2998	0
39200	Tue Mar 28 14:23:29 2017_x000D_	24.122	30.0158	42.3357	0.738897	1	19.9528	16.338	98.0538	1.71136	14.2991		13.2183	33.197
39201	Tue Mar 28 14:23:29 2017_x000D_	24.4235	29.6945	42.6551	0.744473	1	19.9042	17.4435	98.0538	1.71136	13.058		19.904	0
39202	Tue Mar 28 14:23:29 2017_x000D_	24.9291	29.2649	36.1033	0.630121	1	19.9042	17.4435	98.0538	1.71136	12.845		11.192	0
39203	Tue Mar 28 14:23:29 2017_x000D_	25.2337	29.0495	34.4603	0.601446	1	19.9042	17.4435	98.0538	1.71136	12.7712		11.2003	0
39204	Tue Mar 28 14:23:29 2017_x000D_	25.5385	28.8339	36.1034	0.630124	1	19.9042	17.4435	98.0538	1.71136	12.7077		9.79809	19.9123
39205	Tue Mar 28 14:23:29 2017_x000D_	25.8462	28.7244	31.9589	0.557788	1	19.875	18.1066	98.0538	1.71136	12.1817		22.3815	0
39206	Tue Mar 28 14:23:29 2017_x000D_	26.4553	28.2936	31.9583	0.557777	1	19.875	18.1066	98.0538	1.71136	12.1275		8.80793	0
39207	Tue Mar 28 14:23:29 2017_x000D_	26.6562	28.0795	31.9572	0.557759	1	19.875	18.1066	98.0538	1.71136	12.06		22.3714	0
39208	Tue Mar 28 14:23:29 2017_x000D_	27.2651	27.649	31.9566	0.557748	1	19.875	18.1066	98.0538	1.71136	12.0694		9.79526	27.8523
39209	Tue Mar 28 14:23:29 2017_x000D_	27.5727	27.5395	30.82	0.537911	1	20.5032	18.7902	24.768	0.432284	11.2485		20.7773	0
39210	Tue Mar 28 14:23:29 2017_x000D_	28.1845	27.2149	33.539	0.585365	1	20.5032	18.7902	24.768	0.432284	11.4008		8.80369	0
39211	Tue Mar 28 14:23:29 2017_x000D_	28.3853	27.0009	33.5381	0.58535	1	20.5032	18.7902	24.768	0.432284	11.3817		15.5128	0
39212	Tue Mar 28 14:23:30 2017_x000D_	28.7899	26.6789	36.1054	0.630158	1	20.5032	18.7902	24.768	0.432284	11.4412		13.8404	0
39213	Tue Mar 28 14:23:30 2017_x000D_	29.1974	26.4626	36.1061	0.630171	1	20.5032	18.7902	24.768	0.432284	11.5955		8.79726	29.3099
39214	Tue Mar 28 14:23:30 2017_x000D_	29.3981	26.2488	36.1055	0.63016	1	21.3601	19.2595	32.6821	0.570409	10.6517		15.5081	0
39215	Tue Mar 28 14:23:30 2017_x000D_	29.8025	25.9268	38.5252	0.672392	1	21.3601	19.2595	32.6821	0.570409	10.7576		11.1728	0
39216	Tue Mar 28 14:23:30 2017_x000D_	30.1066	25.7118	40.3575	0.704371	1	21.3601	19.2595	32.6821	0.570409	10.8689		18.0388	0
39217	Tue Mar 28 14:23:30 2017_x000D_	30.6139	25.389	36.1058	0.630165	1	21.3601	19.2595	32.6821	0.570409	11.0997		8.79521	26.3018
39218	Tue Mar 28 14:23:30 2017_x000D_	30.8145	25.1752	36.1052	0.630154	1	22.2364	19.2869	26.5694	0.463723	10.4046		22.324	0
39219	Tue Mar 28 14:23:30 2017_x000D_	31.4221	24.7456	36.1053	0.630156	1	22.2364	19.2869	26.5694	0.463723	10.6852		8.79111	0
39220	Tue Mar 28 14:23:30 2017_x000D_	31.6225	24.5318	36.1047	0.630145	1	22.2364	19.2869	26.5694	0.463723	10.7521		13.8202	0
39221	Tue Mar 28 14:23:30 2017_x000D_	32.0295	24.316	36.1054	0.630159	1	22.2364	19.2869	26.5694	0.463723	11.0089		8.78673	20.7254
39222	Tue Mar 28 14:23:30 2017_x000D_	32.2299	24.1024	36.1048	0.630147	1	22.8837	19.5283	30.0937	0.525235	10.4055		19.8464	0
39223	Tue Mar 28 14:23:30 2017_x000D_	32.734	23.674	37.8944	0.661383	1	22.8837	19.5283	30.0937	0.525235	10.6872		11.1512	0
39224	Tue Mar 28 14:23:30 2017_x000D_	33.0375	23.4594	36.1043	0.630138	1	22.8837	19.5283	30.0937	0.525235	10.8882		19.8379	0
39225	Tue Mar 28 14:23:30 2017_x000D_	33.5414	23.0312	37.8944	0.661381	1	22.8837	19.5283	30.0937	0.525235	11.2186		11.1446	27.0346
39226	Tue Mar 28 14:23:30 2017_x000D_	33.8447	22.8167	36.1038	0.63013	1	23.75	19.7765	13.1795	0.230025	10.5426		22.2916	0
39227	Tue Mar 28 14:23:30 2017_x000D_	34.4514	22.3877	36.1039	0.630132	1	23.75	19.7765	13.1795	0.230025	11.0154		8.78249	0
39228	Tue Mar 28 14:23:30 2017_x000D_	34.6517	22.1742	36.1033	0.630121	1	23.75	19.7765	13.1795	0.230025	11.1623		22.2832	0
39229	Tue Mar 28 14:23:30 2017_x000D_	35.2582	21.7454	36.1034	0.630123	1	23.75	19.7765	13.1795	0.230025	11.6754		0	0
39230	Tue Mar 28 14:23:30 2017_x000D_	35.2582	21.7454	36.1034	0.630123	1	23.75	19.7765	13.1795	0.230025	11.6754		19.823	60.7922
39231	Tue Mar 28 14:23:30 2017_x000D_	35.7617	21.3175	37.8945	0.661383	1	25.7404	19.3962	351.074	6.12739	10.2038		19.808	0
39232	Tue Mar 28 14:23:30 2017_x000D_	36.2648	20.8899	36.1023	0.630103	1	25.7404	19.3962	351.074	6.12739	10.6299		11.1296	0
39233	Tue Mar 28 14:23:31 2017_x000D_	36.5677	20.6757	34.4542	0.601338	1	25.7404	19.3962	351.074	6.12739	10.9026		11.1362	0
39234	Tue Mar 28 14:23:31 2017_x000D_	36.8708	20.4614	36.1024	0.630106	1	25.7404	19.3962	351.074	6.12739	11.1813		13.7745	60.7857
39235	Tue Mar 28 14:23:31 2017_x000D_	37.2765	20.2464	36.1031	0.630119	1	27.7306	19.016	0	0	9.62487		13.1589	0
39236	Tue Mar 28 14:23:31 2017_x000D_	37.5766	19.9265	36.8307	0.642817	1	27.7306	19.016	0	0	9.88801		17.9764	0
39237	Tue Mar 28 14:23:31 2017_x000D_	38.0822	19.6049	36.1027	0.630111	1	27.7306	19.016	0	0	10.3683		8.77196	0
39238	Tue Mar 28 14:23:31 2017_x000D_	38.2822	19.3916	36.102	0.630099	1	27.7306	19.016	0	0	10.5583		11.117	35.5953
39239	Tue Mar 28 14:23:31 2017_x000D_	38.5848	19.1777	34.453	0.601318	1	28.8449	18.6084	0	0	9.75652		13.7637	0
39240	Tue Mar 28 14:23:31 2017_x000D_	38.9902	18.9629	34.4536	0.601329	1	28.8449	18.6084	0	0	10.1515		8.76771	0
39241	Tue Mar 28 14:23:31 2017_x000D_	39.1901	18.7497	34.4528	0.601316	1	28.8449	18.6084	0	0	10.3462		12.6619	0
39242	Tue Mar 28 14:23:31 2017_x000D_	39.5979	18.6409	31.941	0.557476	1	28.8449	18.6084	0	0	10.753		8.76553	0
39243	Tue Mar 28 14:23:31 2017_x000D_	39.7978	18.4278	31.94	0.557458	1	28.8449	18.6084	0	0	10.9544		8.76771	56.451
39244	Tue Mar 28 14:23:31 2017_x000D_	39.9977	18.2146	31.9389	0.557439	1	30.6257	18.0005	0	0	9.37445		6.87779	0
39245	Tue Mar 28 14:23:31 2017_x000D_	40.2003	18.1073	34.4534	0.601325	1	30.6257	18.0005	0	0	9.5752		6.87109	0
39246	Tue Mar 28 14:23:31 2017_x000D_	40.4027	18.0001	31.9393	0.557447	1	30.6257	18.0005	0	0	9.777		0	0
39247	Tue Mar 28 14:23:31 2017_x000D_	40.4027	18.0001	31.9393	0.557447	1	30.6257	18.0005	0	0	9.777		4.37654	27.1883
39248	Tue Mar 28 14:23:31 2017_x000D_	40.5024	17.8936	27.9103	0.487126	1	31.5111	17.8071	0	0	8.99172		0.00424264	0
39249	Tue Mar 28 14:23:31 2017_x000D_	40.5023	17.8935	22.4083	0.391098	1	31.5111	17.8071	0	0	8.99162		3.19083	0
39250	Tue Mar 28 14:23:31 2017_x000D_	40.4987	17.7872	0.388884	0.00678731	1	31.5111	17.8071	0	0	8.98762		0.0192094	0
39251	Tue Mar 28 14:23:31 2017_x000D_	40.4983	17.7867	-11.2342	-0.196073	1	31.5111	17.8071	0	0	8.98722		3.06901	62.527
39252	Tue Mar 28 14:23:31 2017_x000D_	40.396	17.7865	-30.5997	-0.534065	1	33.3117	16.7574	349.074	6.09248	7.15866		3.18981	0
39253	Tue Mar 28 14:23:31 2017_x000D_	40.3936	17.6802	-40.9725	-0.715105	1	33.3117	16.7574	349.074	6.09248	7.14177		4.47604	0
39254	Tue Mar 28 14:23:31 2017_x000D_	40.4996	17.7852	-57.6663	-1.00647	1	33.3117	16.7574	349.074	6.09248	7.26101		6.98191	0
39255	Tue Mar 28 14:23:32 2017_x000D_	40.7076	17.8896	-64.2571	-1.1215	1	33.3117	16.7574	349.074	6.09248	7.48206		0.00848528	53.4032
39256	Tue Mar 28 14:23:32 2017_x000D_	40.7078	17.8894	-71.6641	-1.25077	1	34.8835	15.9218	346.987	6.05607	6.14768		9.53433	0
39257	Tue Mar 28 14:23:32 2017_x000D_	40.7162	18.2071	-83.0577	-1.44963	1	34.8835	15.9218	346.987	6.05607	6.26442		10.0684	0
39258	Tue Mar 28 14:23:32 2017_x000D_	40.8267	18.524	-85.6665	-1.49516	1	34.8835	15.9218	346.987	6.05607	6.48792		25.519	0
39259	Tue Mar 28 14:23:32 2017_x000D_	40.745	19.3707	-82.7666	-1.44455	1	34.8835	15.9218	346.987	6.05607	6.80089		13.0994	0
39260	Tue Mar 28 14:23:32 2017_x000D_	40.8579	19.7925	-79.9054	-1.39461	1	34.8835	15.9218	346.987	6.05607	7.11869		25.5943	260.483
39261	Tue Mar 28 14:23:32 2017_x000D_	40.9811	20.6367	-77.0886	-1.34545	2	42.9201	12.6349	70.1073	1.2236	8.23338		7.08145	0
39262	Tue Mar 28 14:23:32 2017_x000D_	41.0885	20.8469	-74.3336	-1.29737	2	42.9201	12.6349	70.1073	1.2236	8.41378		12.6699	0
39263	Tue Mar 28 14:23:32 2017_x000D_	41.099	21.2691	-74.3306	-1.29731	2	42.9201	12.6349	70.1073	1.2236	8.82416		10.0323	0
39264	Tue Mar 28 14:23:32 2017_x000D_	41.209	21.5849	-70.7649	-1.23508	2	42.9201	12.6349	70.1073	1.2236	9.1121		19.283	183.441
39265	Tue Mar 28 14:23:32 2017_x000D_	41.3267	22.2168	-68.0392	-1.18751	1	37.3304	15.1138	0	0	8.15003		11.376	0
39266	Tue Mar 28 14:23:32 2017_x000D_	41.539	22.531	-69.0339	-1.20487	1	37.3304	15.1138	0	0	8.52802		17.0525	0
39267	Tue Mar 28 14:23:32 2017_x000D_	41.7564	23.0562	-68.0418	-1.18755	1	37.3304	15.1138	0	0	9.09237		8.87562	0
39268	Tue Mar 28 14:23:32 2017_x000D_	41.966	23.265	-68.0454	-1.18762	1	37.3304	15.1138	0	0	9.37715		20.0106	27.1795
39269	Tue Mar 28 14:23:32 2017_x000D_	42.1857	23.8948	-68.0445	-1.1876	1	38.2155	14.9204	0	0	9.81338		9.47074	0
39270	Tue Mar 28 14:23:32 2017_x000D_	42.1933	24.2104	-69.0342	-1.20487	1	38.2155	14.9204	0	0	10.1058		18.3767	0
39271	Tue Mar 28 14:23:32 2017_x000D_	42.5122	24.7334	-65.4152	-1.14171	1	38.2155	14.9204	0	0	10.7125		9.98881	0
39272	Tue Mar 28 14:23:32 2017_x000D_	42.6221	25.0477	-69.0373	-1.20493	1	38.2155	14.9204	0	0	11.0445		9.99052	14.7957
39273	Tue Mar 28 14:23:32 2017_x000D_	42.7316	25.3622	-65.4132	-1.14168	1	38.6631	14.7133	351.184	6.12932	11.3996		9.98116	0
39274	Tue Mar 28 14:23:32 2017_x000D_	42.8413	25.6763	-69.0367	-1.20492	1	38.6631	14.7133	351.184	6.12932	11.7322		22.9816	0
39275	Tue Mar 28 14:23:32 2017_x000D_	43.0629	26.4096	-68.0405	-1.18753	1	38.6631	14.7133	351.184	6.12932	12.4965		11.3186	0
39276	Tue Mar 28 14:23:33 2017_x000D_	43.2743	26.7221	-69.0376	-1.20493	1	38.6631	14.7133	351.184	6.12932	12.8637		22.956	0
39277	Tue Mar 28 14:23:33 2017_x000D_	43.4956	27.4546	-68.0408	-1.18754	1	38.6631	14.7133	351.184	6.12932	13.627		8.82686	19.6928
39278	Tue Mar 28 14:23:33 2017_x000D_	43.7043	27.662	-68.0444	-1.1876	1	39.3192	14.734	0	0	13.6515		22.9189	0
39279	Tue Mar 28 14:23:33 2017_x000D_	43.9253	28.3933	-69.0379	-1.20494	1	39.3192	14.734	0	0	14.415		9.95837	0
39280	Tue Mar 28 14:23:33 2017_x000D_	44.0347	28.7067	-70.7746	-1.23525	1	39.3192	14.734	0	0	14.7469		9.93459	0
39281	Tue Mar 28 14:23:33 2017_x000D_	44.1437	29.0194	-69.0373	-1.20493	1	39.3192	14.734	0	0	15.0781		19.8825	6.56426
39282	Tue Mar 28 14:23:33 2017_x000D_	44.3619	29.6452	-69.0367	-1.20492	1	39.5379	14.7409	0	0	15.6655		9.94223	0
39283	Tue Mar 28 14:23:33 2017_x000D_	44.4711	29.9581	-70.7746	-1.23525	1	39.5379	14.7409	0	0	15.9969		9.92128	0
39284	Tue Mar 28 14:23:33 2017_x000D_	44.5799	30.2704	-69.0361	-1.20491	1	39.5379	14.7409	0	0	16.3275		19.855	0
39285	Tue Mar 28 14:23:33 2017_x000D_	44.7979	30.8953	-69.0355	-1.2049	1	39.5379	14.7409	0	0	16.9892		19.8379	20.6882
39286	Tue Mar 28 14:23:33 2017_x000D_	45.0156	31.5197	-69.0348	-1.20488	1	40.1838	14.9825	7.65515	0.133608	17.2286		11.2596	0
39287	Tue Mar 28 14:23:33 2017_x000D_	45.226	31.8305	-68.0398	-1.18752	1	40.1838	14.9825	7.65515	0.133608	17.5863		6.26865	0
39288	Tue Mar 28 14:23:33 2017_x000D_	45.2308	32.0394	-68.0375	-1.18748	1	40.1838	14.9825	7.65515	0.133608	17.7879		19.8161	0
39289	Tue Mar 28 14:23:33 2017_x000D_	45.4483	32.6631	-68.0366	-1.18746	1	40.1838	14.9825	7.65515	0.133608	18.4477		11.2322	0
39290	Tue Mar 28 14:23:33 2017_x000D_	45.6584	32.973	-69.0373	-1.20493	1	40.1838	14.9825	7.65515	0.133608	18.805		6.26266	41.3669
39291	Tue Mar 28 14:23:33 2017_x000D_	45.6632	33.1817	-69.0351	-1.20489	1	41.4753	15.4656	25.6026	0.44685	18.2044		16.8425	0
39292	Tue Mar 28 14:23:33 2017_x000D_	45.878	33.7004	-68.0368	-1.18747	1	41.4753	15.4656	25.6026	0.44685	18.7588		9.88815	0
39293	Tue Mar 28 14:23:33 2017_x000D_	45.9866	34.0116	-71.6623	-1.25074	1	41.4753	15.4656	25.6026	0.44685	19.0868		12.894	0
39294	Tue Mar 28 14:23:33 2017_x000D_	46.0973	34.4269	-69.0339	-1.20487	1	41.4753	15.4656	25.6026	0.44685	19.5165		6.97829	27.7846
39295	Tue Mar 28 14:23:33 2017_x000D_	46.2036	34.6338	-71.6626	-1.25075	1	42.1006	16.1488	25.5361	0.445689	18.9349		15.9436	0
39296	Tue Mar 28 14:23:33 2017_x000D_	46.3166	35.1531	-68.0326	-1.18739	1	42.1006	16.1488	25.5361	0.445689	19.4663		8.74845	0
39297	Tue Mar 28 14:23:34 2017_x000D_	46.5239	35.3582	-68.0362	-1.18746	1	42.1006	16.1488	25.5361	0.445689	19.7121		6.24759	0
39298	Tue Mar 28 14:23:34 2017_x000D_	46.5286	35.5664	-68.0339	-1.18742	1	42.1006	16.1488	25.5361	0.445689	19.9161		6.9581	38.1081
39299	Tue Mar 28 14:23:34 2017_x000D_	46.6344	35.7728	-65.388	-1.14124	1	43.1627	16.8456	38.361	0.669525	19.243		8.73996	0
39300	Tue Mar 28 14:23:34 2017_x000D_	46.8415	35.9777	-65.3914	-1.1413	1	43.1627	16.8456	38.361	0.669525	19.4826		9.37142	0
39301	Tue Mar 28 14:23:34 2017_x000D_	46.8486	36.29	-64.177	-1.1201	1	43.1627	16.8456	38.361	0.669525	19.7907		18.1037	0
39302	Tue Mar 28 14:23:34 2017_x000D_	47.1633	36.8049	-55.0481	-0.960771	1	43.1627	16.8456	38.361	0.669525	20.3563		6.2444	0
39303	Tue Mar 28 14:23:34 2017_x000D_	47.1677	37.013	-46.7724	-0.816332	1	43.1627	16.8456	38.361	0.669525	20.5612		13.0844	56.2216
39304	Tue Mar 28 14:23:34 2017_x000D_	47.4775	37.32	-34.1812	-0.596574	1	44.6411	17.9973	36.0256	0.628765	19.5298		6.05476	0
39305	Tue Mar 28 14:23:34 2017_x000D_	47.6793	37.3168	-26.1743	-0.456828	1	44.6411	17.9973	36.0256	0.628765	19.5569		11.0647	0
39306	Tue Mar 28 14:23:34 2017_x000D_	47.9871	37.52	-14.1447	-0.246872	1	44.6411	17.9973	36.0256	0.628765	19.8074		3.02729	0
39307	Tue Mar 28 14:23:34 2017_x000D_	48.088	37.5186	-7.78448	-0.135865	1	44.6411	17.9973	36.0256	0.628765	19.8233		6.06676	47.1037
39308	Tue Mar 28 14:23:34 2017_x000D_	48.2902	37.5154	-1.96475	-0.0342914	1	45.9107	18.9211	37.5084	0.654645	18.7459		12.5329	0
39309	Tue Mar 28 14:23:34 2017_x000D_	48.6965	37.6126	6.85774	0.11969	1	45.9107	18.9211	37.5084	0.654645	18.898		6.79961	0
39310	Tue Mar 28 14:23:34 2017_x000D_	48.8962	37.5054	9.75784	0.170306	1	45.9107	18.9211	37.5084	0.654645	18.8226		18.1586	0
39311	Tue Mar 28 14:23:34 2017_x000D_	49.5014	37.4951	9.76026	0.170349	1	45.9107	18.9211	37.5084	0.654645	18.9179		13.586	46.2415
39312	Tue Mar 28 14:23:34 2017_x000D_	49.9003	37.2807	9.7565	0.170283	1	46.9512	20.0583	32.6821	0.570409	17.4731		24.1836	0
39313	Tue Mar 28 14:23:34 2017_x000D_	50.7063	37.2668	3.92067	0.0684285	1	46.9512	20.0583	32.6821	0.570409	17.6134		12.0857	0
39314	Tue Mar 28 14:23:34 2017_x000D_	51.1091	37.26	3.9213	0.0684396	1	46.9512	20.0583	32.6821	0.570409	17.6971		12.4655	0
39315	Tue Mar 28 14:23:34 2017_x000D_	51.5096	37.1493	0.969135	0.0169146	1	46.9512	20.0583	32.6821	0.570409	17.6885		24.1474	27.7382
39316	Tue Mar 28 14:23:34 2017_x000D_	52.3144	37.1357	0.96908	0.0169136	1	47.5753	20.7405	26.0639	0.4549	17.0664		12.0677	0
39317	Tue Mar 28 14:23:34 2017_x000D_	52.7166	37.1289	0.969105	0.0169141	1	47.5753	20.7405	26.0639	0.4549	17.1759		6.03086	0
39318	Tue Mar 28 14:23:34 2017_x000D_	52.9176	37.1255	0.969146	0.0169148	1	47.5753	20.7405	26.0639	0.4549	17.2339		24.1145	0
39319	Tue Mar 28 14:23:35 2017_x000D_	53.7213	37.1119	0.969088	0.0169138	1	47.5753	20.7405	26.0639	0.4549	17.487		12.0497	0
39320	Tue Mar 28 14:23:35 2017_x000D_	54.1229	37.1051	0.969113	0.0169142	1	47.5753	20.7405	26.0639	0.4549	17.6259		18.3349	32.6381
39321	Tue Mar 28 14:23:35 2017_x000D_	54.7269	37.1984	-1.98143	-0.0345824	1	48.4175	21.4292	25.5361	0.445689	16.9846		9.0193	0
39322	Tue Mar 28 14:23:35 2017_x000D_	55.0275	37.1933	-1.84154	-0.0321409	1	48.4175	21.4292	25.5361	0.445689	17.0938		18.308	0
39323	Tue Mar 28 14:23:35 2017_x000D_	55.6271	37.0797	0.969121	0.0169143	1	48.4175	21.4292	25.5361	0.445689	17.2313		9.0253	0
39324	Tue Mar 28 14:23:35 2017_x000D_	55.9279	37.0746	0.969088	0.0169138	1	48.4175	21.4292	25.5361	0.445689	17.3547		12.4251	29.1783
39325	Tue Mar 28 14:23:35 2017_x000D_	56.3306	37.1714	3.92899	0.0685739	1	49.27	21.8974	8.11908	0.141705	16.827		6.00987	0
39326	Tue Mar 28 14:23:35 2017_x000D_	56.5309	37.168	3.92931	0.0685794	1	49.27	21.8974	8.11908	0.141705	16.9089		18.0176	0
39327	Tue Mar 28 14:23:35 2017_x000D_	57.1314	37.1578	3.9302	0.0685949	1	49.27	21.8974	8.11908	0.141705	17.1663		12.0047	0
39328	Tue Mar 28 14:23:35 2017_x000D_	57.5315	37.151	3.93082	0.0686058	1	49.27	21.8974	8.11908	0.141705	17.3472		17.9996	90.8583
39329	Tue Mar 28 14:23:35 2017_x000D_	58.1314	37.1408	3.93166	0.0686204	1	52.0549	23.0877	16.6097	0.289894	15.3106		8.62397	0
39330	Tue Mar 28 14:23:35 2017_x000D_	58.3276	36.9307	3.92604	0.0685223	1	52.0549	23.0877	16.6097	0.289894	15.1979		20.9759	0
39331	Tue Mar 28 14:23:35 2017_x000D_	59.0267	36.919	3.78628	0.0660831	1	52.0549	23.0877	16.6097	0.289894	15.4891		8.9923	0
39332	Tue Mar 28 14:23:35 2017_x000D_	59.3264	36.9139	3.92754	0.0685486	1	52.0549	23.0877	16.6097	0.289894	15.6217		11.9807	0
39333	Tue Mar 28 14:23:35 2017_x000D_	59.7257	36.9072	3.92812	0.0685586	1	52.0549	23.0877	16.6097	0.289894	15.8057		18.2267	64.1994
39334	Tue Mar 28 14:23:35 2017_x000D_	60.3226	36.7939	6.87359	0.119967	1	53.9763	24.0299	20.4921	0.357655	14.2547		8.96825	0
39335	Tue Mar 28 14:23:35 2017_x000D_	60.6215	36.7889	6.59476	0.1151	1	53.9763	24.0299	20.4921	0.357655	14.3858		17.9425	0
39336	Tue Mar 28 14:23:35 2017_x000D_	61.2195	36.7789	6.59639	0.115129	1	53.9763	24.0299	20.4921	0.357655	14.6629		9.49337	0
39337	Tue Mar 28 14:23:35 2017_x000D_	61.5168	36.6705	3.92485	0.0685016	1	53.9763	24.0299	20.4921	0.357655	14.7188		20.9069	55.6858
39338	Tue Mar 28 14:23:35 2017_x000D_	62.2136	36.6589	3.78489	0.0660587	1	55.6893	24.7448	20.4921	0.357655	13.5835		8.96525	0
39339	Tue Mar 28 14:23:35 2017_x000D_	62.5124	36.6539	3.92635	0.0685277	1	55.6893	24.7448	20.4921	0.357655	13.7252		8.95026	0
39340	Tue Mar 28 14:23:36 2017_x000D_	62.8107	36.6489	3.78569	0.0660728	1	55.6893	24.7448	20.4921	0.357655	13.8716		9.47373	0
39341	Tue Mar 28 14:23:36 2017_x000D_	63.1109	36.7469	0.962917	0.0168061	1	55.6893	24.7448	20.4921	0.357655	14.1114		18.1613	35.0864
39342	Tue Mar 28 14:23:36 2017_x000D_	63.7056	36.6337	-2.00871	-0.0350587	1	56.7584	25.219	0	0	13.3626		5.96487	0
39343	Tue Mar 28 14:23:36 2017_x000D_	63.9044	36.6303	-2.00909	-0.0350652	1	56.7584	25.219	0	0	13.4641		17.8825	0
39344	Tue Mar 28 14:23:36 2017_x000D_	64.5004	36.6203	-2.00998	-0.0350808	1	56.7584	25.219	0	0	13.7814		6.71358	0
39345	Tue Mar 28 14:23:36 2017_x000D_	64.7007	36.7201	0.96293	0.0168063	1	56.7584	25.219	0	0	13.977		12.3114	55.6523
39346	Tue Mar 28 14:23:36 2017_x000D_	65.0962	36.6106	3.93024	0.0685956	1	58.4704	25.9334	8.55635	0.149337	12.566		5.95287	0
39347	Tue Mar 28 14:23:36 2017_x000D_	65.2946	36.6072	3.93055	0.068601	1	58.4704	25.9334	8.55635	0.149337	12.6688		11.9027	0
39348	Tue Mar 28 14:23:36 2017_x000D_	65.6913	36.6004	-2.01194	-0.0351149	1	58.4704	25.9334	8.55635	0.149337	12.8812		8.91726	0
39349	Tue Mar 28 14:23:36 2017_x000D_	65.9885	36.5954	-1.87109	-0.0326568	1	58.4704	25.9334	8.55635	0.149337	13.0461		2.97655	0
39350	Tue Mar 28 14:23:36 2017_x000D_	66.0877	36.5935	-7.89572	-0.137806	1	58.4704	25.9334	8.55635	0.149337	13.1019		0.00948683	80.6135
39351	Tue Mar 28 14:23:36 2017_x000D_	66.0876	36.5932	-13.5989	-0.237346	1	61.0533	26.6745	13.0128	0.227116	11.1232		4.29369	0
39352	Tue Mar 28 14:23:36 2017_x000D_	65.9872	36.4912	-30.485	-0.532063	1	61.0533	26.6745	13.0128	0.227116	10.9869		4.29785	0
39353	Tue Mar 28 14:23:36 2017_x000D_	65.8864	36.3894	-39.2352	-0.684784	1	61.0533	26.6745	13.0128	0.227116	10.8507		6.18632	0
39354	Tue Mar 28 14:23:36 2017_x000D_	65.8843	36.1832	-59.5825	-1.03991	1	61.0533	26.6745	13.0128	0.227116	10.6655		0.00848528	72.8901
39355	Tue Mar 28 14:23:36 2017_x000D_	65.8845	36.183	-67.0494	-1.17023	1	63.428	27.1884	11.4568	0.199958	9.32401		0.03	0
39356	Tue Mar 28 14:23:36 2017_x000D_	65.8853	36.1836	-83.3421	-1.45459	1	63.428	27.1884	11.4568	0.199958	9.3248		4.29356	0
39357	Tue Mar 28 14:23:36 2017_x000D_	65.9863	36.285	268.111	4.67941	1	63.428	27.1884	11.4568	0.199958	9.4495		0.0067082	0
39358	Tue Mar 28 14:23:36 2017_x000D_	65.9864	36.2852	262.65	4.5841	1	63.428	27.1884	11.4568	0.199958	9.44972		9.75895	35.0325
39359	Tue Mar 28 14:23:36 2017_x000D_	65.892	36.5965	248.808	4.34252	1	64.4954	27.662	9.32136	0.162688	9.043		3.09033	0
39360	Tue Mar 28 14:23:36 2017_x000D_	65.8935	36.6995	247.709	4.32334	1	64.4954	27.662	9.32136	0.162688	9.145		20.585	0
39361	Tue Mar 28 14:23:36 2017_x000D_	65.6055	37.3223	245.172	4.27906	1	64.4954	27.662	9.32136	0.162688	9.72387		13.7191	0
39362	Tue Mar 28 14:23:37 2017_x000D_	65.4134	37.7373	245.172	4.27906	1	64.4954	27.662	9.32136	0.162688	10.117		27.4263	0
39363	Tue Mar 28 14:23:37 2017_x000D_	65.0295	38.567	250.349	4.36941	1	64.4954	27.662	9.32136	0.162688	10.9181		11.014	46.0967
39364	Tue Mar 28 14:23:37 2017_x000D_	64.836	38.879	251.346	4.38681	1	66.0086	27.9289	13.0128	0.227116	11.0127		18.7517	0
39365	Tue Mar 28 14:23:37 2017_x000D_	64.7464	39.4976	253.964	4.4325	1	66.0086	27.9289	13.0128	0.227116	11.6374		12.6924	0
39366	Tue Mar 28 14:23:37 2017_x000D_	64.6537	39.9104	256.659	4.47954	1	66.0086	27.9289	13.0128	0.227116	12.0579		9.7159	0
39367	Tue Mar 28 14:23:37 2017_x000D_	64.5593	40.2202	259.98	4.53751	1	66.0086	27.9289	13.0128	0.227116	12.3765		9.72937	35.0164
39368	Tue Mar 28 14:23:37 2017_x000D_	64.465	40.5305	256.659	4.47955	1	67.0755	28.4023	0	0	12.406		18.733	0
39369	Tue Mar 28 14:23:37 2017_x000D_	64.3756	41.1485	259.421	4.52775	1	67.0755	28.4023	0	0	13.029		18.733	0
39370	Tue Mar 28 14:23:37 2017_x000D_	64.2862	41.7665	256.658	4.47952	1	67.0755	28.4023	0	0	13.6522		11.0022	0
39371	Tue Mar 28 14:23:37 2017_x000D_	64.0928	42.0781	257.344	4.4915	1	67.0755	28.4023	0	0	13.9973		9.24117	6.60495
39372	Tue Mar 28 14:23:37 2017_x000D_	64.0977	42.3861	256.658	4.47953	1	67.0647	28.6222	20.2597	0.353599	14.0801		19.4226	0
39373	Tue Mar 28 14:23:37 2017_x000D_	63.9093	43.0055	256.659	4.47954	1	67.0647	28.6222	20.2597	0.353599	14.7253		12.6771	0
39374	Tue Mar 28 14:23:37 2017_x000D_	63.8167	43.4178	253.961	4.43246	1	67.0647	28.6222	20.2597	0.353599	15.1479		6.1508	0
39375	Tue Mar 28 14:23:37 2017_x000D_	63.82	43.6228	253.961	4.43245	1	67.0647	28.6222	20.2597	0.353599	15.3475		13.6883	58.5104
39376	Tue Mar 28 14:23:37 2017_x000D_	63.6284	44.0369	253.962	4.43246	1	67.849	30.4079	82.7496	1.44425	14.2676		19.4073	0
39377	Tue Mar 28 14:23:37 2017_x000D_	63.4401	44.6558	253.962	4.43247	1	67.849	30.4079	82.7496	1.44425	14.9145		16.5035	0
39378	Tue Mar 28 14:23:37 2017_x000D_	63.2502	45.1721	254.764	4.44647	1	67.849	30.4079	82.7496	1.44425	15.4638		9.22022	0
39379	Tue Mar 28 14:23:37 2017_x000D_	63.2552	45.4794	253.961	4.43246	1	67.849	30.4079	82.7496	1.44425	15.756		19.3979	0
39380	Tue Mar 28 14:23:37 2017_x000D_	63.067	46.098	253.961	4.43246	1	67.849	30.4079	82.7496	1.44425	16.4026		12.6553	9.20118
39381	Tue Mar 28 14:23:37 2017_x000D_	62.9746	46.5096	251.338	4.38668	1	68.0558	30.6344	76.9872	1.34368	16.6686		10.9965	0
39382	Tue Mar 28 14:23:37 2017_x000D_	62.7814	46.8211	250.342	4.36929	1	68.0558	30.6344	76.9872	1.34368	17.0244		22.3201	0
39383	Tue Mar 28 14:23:38 2017_x000D_	62.5951	47.5414	251.339	4.38669	1	68.0558	30.6344	76.9872	1.34368	17.767		6.83464	0
39384	Tue Mar 28 14:23:38 2017_x000D_	62.4993	47.7481	253.962	4.43248	1	68.0558	30.6344	76.9872	1.34368	17.9931		12.6459	27.0842
39385	Tue Mar 28 14:23:38 2017_x000D_	62.407	48.1594	251.339	4.38668	1	68.2302	31.5202	76.9872	1.34368	17.6287		20.4961	0
39386	Tue Mar 28 14:23:38 2017_x000D_	62.12	48.7794	253.963	4.4325	1	68.2302	31.5202	76.9872	1.34368	18.3089		12.2657	0
39387	Tue Mar 28 14:23:38 2017_x000D_	62.1268	49.1882	253.962	4.43247	1	68.2302	31.5202	76.9872	1.34368	18.6925		20.4922	0
39388	Tue Mar 28 14:23:38 2017_x000D_	61.8399	49.8081	251.339	4.38669	1	68.2302	31.5202	76.9872	1.34368	19.3722		12.6306	59.3995
39389	Tue Mar 28 14:23:38 2017_x000D_	61.7477	50.2189	253.963	4.43249	1	68.1331	33.4978	100.504	1.75413	17.8988		16.4627	0
39390	Tue Mar 28 14:23:38 2017_x000D_	61.5582	50.7339	254.766	4.44651	1	68.1331	33.4978	100.504	1.75413	18.4476		9.19027	0
39391	Tue Mar 28 14:23:38 2017_x000D_	61.5633	51.0402	253.962	4.43248	1	68.1331	33.4978	100.504	1.75413	18.7323		10.9764	0
39392	Tue Mar 28 14:23:38 2017_x000D_	61.3704	51.3511	254.767	4.44652	1	68.1331	33.4978	100.504	1.75413	19.0912		9.18732	0
39393	Tue Mar 28 14:23:38 2017_x000D_	61.3756	51.6573	253.962	4.43248	1	68.1331	33.4978	100.504	1.75413	19.376		19.3418	50.4981
39394	Tue Mar 28 14:23:38 2017_x000D_	61.1879	52.2741	253.962	4.43248	1	67.4051	35.0155	104.692	1.82722	18.3443		19.3381	0
39395	Tue Mar 28 14:23:38 2017_x000D_	61.0003	52.8908	253.963	4.43248	1	67.4051	35.0155	104.692	1.82722	18.9881		6.82541	0
39396	Tue Mar 28 14:23:38 2017_x000D_	60.9048	53.0973	251.337	4.38666	1	67.4051	35.0155	104.692	1.82722	19.2147		12.6094	0
39397	Tue Mar 28 14:23:38 2017_x000D_	60.8127	53.5074	253.963	4.43248	1	67.4051	35.0155	104.692	1.82722	19.6319		13.6399	40.2296
39398	Tue Mar 28 14:23:38 2017_x000D_	60.6217	53.92	253.964	4.4325	1	67.1231	36.3265	100.504	1.75413	18.7563		12.2239	0
39399	Tue Mar 28 14:23:38 2017_x000D_	60.6288	54.3274	253.962	4.43247	1	67.1231	36.3265	100.504	1.75413	19.1366		13.6372	0
39400	Tue Mar 28 14:23:38 2017_x000D_	60.4378	54.7399	253.963	4.43249	1	67.1231	36.3265	100.504	1.75413	19.5894		12.6029	0
39401	Tue Mar 28 14:23:38 2017_x000D_	60.3458	55.1498	251.335	4.38663	1	67.1231	36.3265	100.504	1.75413	20.0062		6.81452	41.8946
39402	Tue Mar 28 14:23:38 2017_x000D_	60.2503	55.3559	253.963	4.43249	1	66.6236	37.6306	104.861	1.83017	18.8363		12.5993	0
39403	Tue Mar 28 14:23:38 2017_x000D_	60.1584	55.7657	251.335	4.38663	1	66.6236	37.6306	104.861	1.83017	19.2531		6.81326	0
39404	Tue Mar 28 14:23:39 2017_x000D_	60.063	55.9718	253.963	4.43249	1	66.6236	37.6306	104.861	1.83017	19.4792		6.81724	0
39405	Tue Mar 28 14:23:39 2017_x000D_	59.9675	56.178	251.336	4.38664	1	66.6236	37.6306	104.861	1.83017	19.7056		6.10596	35.679
39406	Tue Mar 28 14:23:39 2017_x000D_	59.9711	56.3815	251.335	4.38662	1	66.135	38.7149	100.926	1.7615	18.711		6.8118	0
39407	Tue Mar 28 14:23:39 2017_x000D_	59.8756	56.5875	253.963	4.4325	1	66.135	38.7149	100.926	1.7615	18.937		9.6429	0
39408	Tue Mar 28 14:23:39 2017_x000D_	59.782	56.895	257.358	4.49175	1	66.135	38.7149	100.926	1.7615	19.2582		10.9605	0
39409	Tue Mar 28 14:23:39 2017_x000D_	59.5893	57.2054	262.285	4.57774	1	66.135	38.7149	100.926	1.7615	19.6149		9.14238	0
39410	Tue Mar 28 14:23:39 2017_x000D_	59.5946	57.5101	268.23	4.6815	1	66.135	38.7149	100.926	1.7615	19.9007		9.13314	29.6363
39411	Tue Mar 28 14:23:39 2017_x000D_	59.5994	57.8145	-74.5633	-1.30137	1	65.6573	39.5796	98.9261	1.72659	19.2148		6.0938	0
39412	Tue Mar 28 14:23:39 2017_x000D_	59.6027	58.0176	-69.1648	-1.20715	1	65.6573	39.5796	98.9261	1.72659	19.4066		13.5001	0
39413	Tue Mar 28 14:23:39 2017_x000D_	59.8073	58.4184	-56.5787	-0.987484	1	65.6573	39.5796	98.9261	1.72659	19.7262		6.74998	0
39414	Tue Mar 28 14:23:39 2017_x000D_	59.9094	58.6189	-46.4211	-0.810201	1	65.6573	39.5796	98.9261	1.72659	19.888		12.6902	33.7137
39415	Tue Mar 28 14:23:39 2017_x000D_	60.2111	58.9154	-34.5003	-0.602144	1	65.3862	40.6702	111.84	1.95198	18.9649		2.96495	0
39416	Tue Mar 28 14:23:39 2017_x000D_	60.3099	58.9129	-28.2103	-0.492363	1	65.3862	40.6702	111.84	1.95198	18.9358		14.9001	0
39417	Tue Mar 28 14:23:39 2017_x000D_	60.7105	59.2065	-18.1928	-0.317524	1	65.3862	40.6702	111.84	1.95198	19.1169		6.64058	0
39418	Tue Mar 28 14:23:39 2017_x000D_	60.91	59.3024	-15.5286	-0.271025	1	65.3862	40.6702	111.84	1.95198	19.1623		5.93613	0
39419	Tue Mar 28 14:23:39 2017_x000D_	61.1078	59.2971	-9.987	-0.174306	1	65.3862	40.6702	111.84	1.95198	19.1119		13.2637	86.084
39420	Tue Mar 28 14:23:39 2017_x000D_	61.5063	59.4886	-9.98295	-0.174235	1	64.1709	43.2696	108.677	1.89678	16.4364		23.7008	0
39421	Tue Mar 28 14:23:39 2017_x000D_	62.296	59.4659	-9.98835	-0.17433	1	64.1709	43.2696	108.677	1.89678	16.3045		12.1875	0
39422	Tue Mar 28 14:23:39 2017_x000D_	62.6922	59.5557	-12.7951	-0.223316	1	64.1709	43.2696	108.677	1.89678	16.3531		21.5185	0
39423	Tue Mar 28 14:23:39 2017_x000D_	63.3858	59.7385	-13.5228	-0.236018	1	64.1709	43.2696	108.677	1.89678	16.4876		9.33213	48.1448
39424	Tue Mar 28 14:23:39 2017_x000D_	63.6828	59.831	-15.5369	-0.271169	1	63.6614	44.7914	102.335	1.78608	15.0396		22.4985	0
39425	Tue Mar 28 14:23:39 2017_x000D_	64.3771	60.1145	-19.1657	-0.334504	1	63.6614	44.7914	102.335	1.78608	15.3398		5.90648	0
39426	Tue Mar 28 14:23:40 2017_x000D_	64.5739	60.1088	-19.1682	-0.334549	1	63.6614	44.7914	102.335	1.78608	15.3446		12.151	0
39427	Tue Mar 28 14:23:40 2017_x000D_	64.9689	60.1984	-21.8562	-0.381463	1	63.6614	44.7914	102.335	1.78608	15.4624		21.3295	48.1324
39428	Tue Mar 28 14:23:40 2017_x000D_	65.5652	60.5856	-21.8511	-0.381374	1	63.152	46.3128	104.692	1.82722	14.4754		12.1344	0
39429	Tue Mar 28 14:23:40 2017_x000D_	65.9597	60.6749	-24.44	-0.426559	1	63.152	46.3128	104.692	1.82722	14.634		19.774	0
39430	Tue Mar 28 14:23:40 2017_x000D_	66.5536	60.9608	-21.8518	-0.381386	1	63.152	46.3128	104.692	1.82722	15.0378		12.1191	0
39431	Tue Mar 28 14:23:40 2017_x000D_	66.9476	61.05	-24.4426	-0.426603	1	63.152	46.3128	104.692	1.82722	15.2181		19.7472	47.6384
39432	Tue Mar 28 14:23:40 2017_x000D_	67.5407	61.3355	-21.8525	-0.381399	1	63.512	47.8594	74.2468	1.29585	14.0654		9.28453	0
39433	Tue Mar 28 14:23:40 2017_x000D_	67.8361	61.4278	-18.1969	-0.317597	1	63.512	47.8594	74.2468	1.29585	14.2408		18.5655	0
39434	Tue Mar 28 14:23:40 2017_x000D_	68.4269	61.612	-18.1973	-0.317602	1	63.512	47.8594	74.2468	1.29585	14.6045		0	0
39435	Tue Mar 28 14:23:40 2017_x000D_	68.4269	61.612	-18.1973	-0.317602	1	63.512	47.8594	74.2468	1.29585	14.6045		19.7069	0
39436	Tue Mar 28 14:23:40 2017_x000D_	69.0188	61.8969	-15.5169	-0.270821	1	63.512	47.8594	74.2468	1.29585	15.079		12.0791	43.7151
39437	Tue Mar 28 14:23:40 2017_x000D_	69.4115	61.9858	-18.1956	-0.317572	1	64.0997	49.1928	81.3632	1.42006	13.8519		18.5275	0
39438	Tue Mar 28 14:23:40 2017_x000D_	70.0011	62.1696	-18.1959	-0.317579	1	64.0997	49.1928	81.3632	1.42006	14.2557		10.5977	0
39439	Tue Mar 28 14:23:40 2017_x000D_	70.2973	62.3621	-19.1592	-0.334391	1	64.0997	49.1928	81.3632	1.42006	14.5547		21.2892	0
39440	Tue Mar 28 14:23:40 2017_x000D_	70.9836	62.5426	-18.1942	-0.317548	1	64.0997	49.1928	81.3632	1.42006	15.0202		9.24963	20.663
39441	Tue Mar 28 14:23:40 2017_x000D_	71.278	62.6342	-21.8595	-0.38152	1	64.2849	49.8562	64.1474	1.11958	14.5664		18.4848	0
39442	Tue Mar 28 14:23:40 2017_x000D_	71.8662	62.8177	-16.368	-0.285675	1	64.2849	49.8562	64.1474	1.11958	15.0159		9.22583	0
39443	Tue Mar 28 14:23:40 2017_x000D_	72.1598	62.9092	-18.1948	-0.31756	1	64.2849	49.8562	64.1474	1.11958	15.2445		13.069	0
39444	Tue Mar 28 14:23:40 2017_x000D_	72.5523	63.0982	-18.1928	-0.317524	1	64.2849	49.8562	64.1474	1.11958	15.6109		18.4488	14.5671
39445	Tue Mar 28 14:23:40 2017_x000D_	73.1394	63.2812	-18.1931	-0.31753	1	64.4808	50.3005	81.3632	1.42006	15.6035		8.77615	0
39446	Tue Mar 28 14:23:40 2017_x000D_	73.4318	63.2722	-19.1653	-0.334498	1	64.4808	50.3005	81.3632	1.42006	15.7602		21.2018	0
39447	Tue Mar 28 14:23:41 2017_x000D_	74.1153	63.4519	-18.1983	-0.317621	1	64.4808	50.3005	81.3632	1.42006	16.3028		8.30936	0
39448	Tue Mar 28 14:23:41 2017_x000D_	74.3123	63.6466	-18.1939	-0.317543	1	64.4808	50.3005	81.3632	1.42006	16.5764		6.52235	0
39449	Tue Mar 28 14:23:41 2017_x000D_	74.5081	63.7411	-15.5058	-0.270627	1	64.4808	50.3005	81.3632	1.42006	16.7689		17.7008	55.872
39450	Tue Mar 28 14:23:41 2017_x000D_	75.0924	63.8231	-18.1966	-0.31759	1	65.4918	51.8646	31.9005	0.556768	15.3355		6.51565	0
39451	Tue Mar 28 14:23:41 2017_x000D_	75.288	63.9175	-15.5073	-0.270653	1	65.4918	51.8646	31.9005	0.556768	15.5318		6.50233	0
39452	Tue Mar 28 14:23:41 2017_x000D_	75.4833	64.0115	-18.1945	-0.317553	1	65.4918	51.8646	31.9005	0.556768	15.7282		13.0126	0
39453	Tue Mar 28 14:23:41 2017_x000D_	75.874	64.1999	-18.1924	-0.317518	1	65.4918	51.8646	31.9005	0.556768	16.123		5.82887	64.7398
39454	Tue Mar 28 14:23:41 2017_x000D_	76.0682	64.1938	-18.1949	-0.31756	1	67.1643	53.2283	45	0.785398	14.1252		11.9743	0
39455	Tue Mar 28 14:23:41 2017_x000D_	76.4575	64.2819	-15.5058	-0.270628	1	67.1643	53.2283	45	0.785398	14.4411		5.82288	0
39456	Tue Mar 28 14:23:41 2017_x000D_	76.6515	64.2758	-15.508	-0.270665	1	67.1643	53.2283	45	0.785398	14.5621		11.9606	0
39457	Tue Mar 28 14:23:41 2017_x000D_	77.0404	64.3636	-18.2	-0.31765	1	67.1643	53.2283	45	0.785398	14.884		6.49022	82.8698
39458	Tue Mar 28 14:23:41 2017_x000D_	77.2353	64.4575	-20.8073	-0.363156	1	69.2484	55.0413	46.0783	0.804218	12.3473		9.17375	0
39459	Tue Mar 28 14:23:41 2017_x000D_	77.5273	64.5483	-24.4872	-0.427382	1	69.2484	55.0413	46.0783	0.804218	12.6065		2.98218	0
39460	Tue Mar 28 14:23:41 2017_x000D_	77.5284	64.6477	-39.0712	-0.68192	1	69.2484	55.0413	46.0783	0.804218	12.6823		6.01215	0
39461	Tue Mar 28 14:23:41 2017_x000D_	77.527	64.4473	-50.7408	-0.885595	1	69.2484	55.0413	46.0783	0.804218	12.5303		4.12597	64.0674
39462	Tue Mar 28 14:23:41 2017_x000D_	77.4297	64.3501	-67.0379	-1.17003	1	70.6913	56.6157	45.1979	0.788852	10.258		4.23237	0
39463	Tue Mar 28 14:23:41 2017_x000D_	77.526	64.247	-75.7159	-1.32149	1	70.6913	56.6157	45.1979	0.788852	10.2445		2.89969	0
39464	Tue Mar 28 14:23:41 2017_x000D_	77.4294	64.2503	-83.8421	-1.46332	1	70.6913	56.6157	45.1979	0.788852	10.1828		6.64784	0
39465	Tue Mar 28 14:23:41 2017_x000D_	77.5289	64.4483	257.079	4.48688	1	70.6913	56.6157	45.1979	0.788852	10.3972		0.006	0
39466	Tue Mar 28 14:23:41 2017_x000D_	77.5289	64.4485	252.023	4.39864	1	70.6913	56.6157	45.1979	0.788852	10.3974		9.55	64.0334
39467	Tue Mar 28 14:23:41 2017_x000D_	77.4351	64.7527	236.65	4.13031	1	72.1334	58.1893	52.6937	0.919678	8.43719		4.23063	0
39468	Tue Mar 28 14:23:42 2017_x000D_	77.3391	64.856	232.885	4.06461	1	72.1334	58.1893	52.6937	0.919678	8.45838		8.44869	0
39469	Tue Mar 28 14:23:42 2017_x000D_	77.1475	65.0624	232.885	4.0646	1	72.1334	58.1893	52.6937	0.919678	8.50768		29.9886	0
39470	Tue Mar 28 14:23:42 2017_x000D_	76.5748	65.8817	232.885	4.0646	1	72.1334	58.1893	52.6937	0.919678	8.88251		12.6708	41.4511
39471	Tue Mar 28 14:23:42 2017_x000D_	76.2874	66.1912	236.65	4.13032	1	72.9464	59.3065	53.9468	0.94155	7.65254		10.8305	0
39472	Tue Mar 28 14:23:42 2017_x000D_	76.0968	66.4978	235.046	4.10233	1	72.9464	59.3065	53.9468	0.94155	7.8511		23.3846	0
39473	Tue Mar 28 14:23:42 2017_x000D_	75.6189	67.1136	240.319	4.19436	1	72.9464	59.3065	53.9468	0.94155	8.25185		20.1753	0
39474	Tue Mar 28 14:23:42 2017_x000D_	75.3349	67.7232	242.616	4.23444	1	72.9464	59.3065	53.9468	0.94155	8.74904		12.406	41.4368
39475	Tue Mar 28 14:23:42 2017_x000D_	75.2426	68.1263	245.019	4.27639	1	73.759	60.4234	57.3179	1.00039	7.84447		8.45073	0
39476	Tue Mar 28 14:23:42 2017_x000D_	75.0509	68.3327	245.02	4.2764	1	73.759	60.4234	57.3179	1.00039	8.01411		20.1686	0
39477	Tue Mar 28 14:23:42 2017_x000D_	74.767	68.9421	247.532	4.32024	1	73.759	60.4234	57.3179	1.00039	8.57813		10.8212	0
39478	Tue Mar 28 14:23:42 2017_x000D_	74.5765	69.2484	248.621	4.33926	1	73.759	60.4234	57.3179	1.00039	8.86278		8.99465	0
39479	Tue Mar 28 14:23:42 2017_x000D_	74.5801	69.5482	247.531	4.32023	1	73.759	60.4234	57.3179	1.00039	9.16167		20.1604	14.5166
39480	Tue Mar 28 14:23:42 2017_x000D_	74.2962	70.1573	250.148	4.3659	1	73.9539	60.8663	74.7087	1.30391	9.2973		9.50831	0
39481	Tue Mar 28 14:23:42 2017_x000D_	74.2029	70.4602	248.62	4.33924	1	73.9539	60.8663	74.7087	1.30391	9.59713		19.0155	0
39482	Tue Mar 28 14:23:42 2017_x000D_	74.0161	71.0659	248.62	4.33924	1	73.9539	60.8663	74.7087	1.30391	10.1998		10.8196	0
39483	Tue Mar 28 14:23:42 2017_x000D_	73.8257	71.3722	247.531	4.32023	1	73.9539	60.8663	74.7087	1.30391	10.5067		19.0089	52.454
39484	Tue Mar 28 14:23:42 2017_x000D_	73.639	71.9777	247.531	4.32023	1	73.8669	62.6126	74.7087	1.30391	9.36787		6.71754	0
39485	Tue Mar 28 14:23:42 2017_x000D_	73.5445	72.1807	245.018	4.27637	1	73.8669	62.6126	74.7087	1.30391	9.57353		10.8104	0
39486	Tue Mar 28 14:23:42 2017_x000D_	73.3542	72.4867	246.195	4.29692	1	73.8669	62.6126	74.7087	1.30391	9.8874		10.8196	0
39487	Tue Mar 28 14:23:42 2017_x000D_	73.1638	72.793	245.019	4.27638	1	73.8669	62.6126	74.7087	1.30391	10.2047		18.9966	19.6655
39488	Tue Mar 28 14:23:42 2017_x000D_	72.9772	73.3981	245.018	4.27637	1	73.8342	63.2673	74.7087	1.30391	10.167		6.71754	0
39489	Tue Mar 28 14:23:42 2017_x000D_	72.8827	73.6011	242.613	4.23439	1	73.8342	63.2673	74.7087	1.30391	10.3775		21.6234	0
39490	Tue Mar 28 14:23:43 2017_x000D_	72.5021	74.2132	242.613	4.23439	1	73.8342	63.2673	74.7087	1.30391	11.0267		6.70811	0
39491	Tue Mar 28 14:23:43 2017_x000D_	72.4077	74.4159	245.019	4.27638	1	73.8342	63.2673	74.7087	1.30391	11.2395		18.9871	20.5782
39492	Tue Mar 28 14:23:43 2017_x000D_	72.2212	75.0207	245.018	4.27637	1	74.0182	63.9281	100.504	1.75413	11.2372		8.44665	0
39493	Tue Mar 28 14:23:43 2017_x000D_	72.0297	75.2271	245.019	4.27638	1	74.0182	63.9281	100.504	1.75413	11.4726		16.1616	0
39494	Tue Mar 28 14:23:43 2017_x000D_	71.8421	75.7321	246.196	4.29693	1	74.0182	63.9281	100.504	1.75413	12.0029		10.8088	0
39495	Tue Mar 28 14:23:43 2017_x000D_	71.6519	76.0381	245.019	4.27638	1	74.0182	63.9281	100.504	1.75413	12.339		5.97351	0
39496	Tue Mar 28 14:23:43 2017_x000D_	71.6545	76.2372	245.018	4.27637	1	74.0182	63.9281	100.504	1.75413	12.534		13.4175	32.7647
39497	Tue Mar 28 14:23:43 2017_x000D_	71.4656	76.6426	245.018	4.27637	1	73.9638	65.0189	100.504	1.75413	11.8891		8.44445	0
39498	Tue Mar 28 14:23:43 2017_x000D_	71.2741	76.8489	245.019	4.27638	1	73.9638	65.0189	100.504	1.75413	12.1319		5.97051	0
39499	Tue Mar 28 14:23:43 2017_x000D_	71.2767	77.0479	245.018	4.27637	1	73.9638	65.0189	100.504	1.75413	12.3255		13.4135	0
39500	Tue Mar 28 14:23:43 2017_x000D_	71.0879	77.4532	245.018	4.27637	1	73.9638	65.0189	100.504	1.75413	12.7625		2.98226	13.1052
39501	Tue Mar 28 14:23:43 2017_x000D_	71.0892	77.5526	246.196	4.29692	1	73.9421	65.4552	100.504	1.75413	12.4292		12.6732	0
39502	Tue Mar 28 14:23:43 2017_x000D_	70.8019	77.8623	242.612	4.23438	1	73.9421	65.4552	100.504	1.75413	12.7983		8.9528	0
39503	Tue Mar 28 14:23:43 2017_x000D_	70.8059	78.1607	241.247	4.21055	1	73.9421	65.4552	100.504	1.75413	13.0868		8.44885	0
39504	Tue Mar 28 14:23:43 2017_x000D_	70.6144	78.3672	236.647	4.13027	1	73.9421	65.4552	100.504	1.75413	13.3339		2.9971	41.6626
39505	Tue Mar 28 14:23:43 2017_x000D_	70.6152	78.4671	223.419	3.89939	1	73.4436	66.7514	103.013	1.79791	12.0523		2.98812	0
39506	Tue Mar 28 14:23:43 2017_x000D_	70.6161	78.5667	213.833	3.7321	1	73.4436	66.7514	103.013	1.79791	12.1489		9.28256	0
39507	Tue Mar 28 14:23:43 2017_x000D_	70.905	78.4559	193.198	3.37194	1	73.4436	66.7514	103.013	1.79791	11.9766		0.00848528	0
39508	Tue Mar 28 14:23:43 2017_x000D_	70.9048	78.4557	187.775	3.2773	1	73.4436	66.7514	103.013	1.79791	11.9765		2.9581	50.2005
39509	Tue Mar 28 14:23:43 2017_x000D_	70.9056	78.5543	168.455	2.94009	1	72.7179	68.2592	104.075	1.81645	10.4534		4.12416	0
39510	Tue Mar 28 14:23:43 2017_x000D_	70.8072	78.4583	159.758	2.78831	1	72.7179	68.2592	104.075	1.81645	10.3765		8.7329	0
39511	Tue Mar 28 14:23:44 2017_x000D_	70.5163	78.469	145.892	2.54629	1	72.7179	68.2592	104.075	1.81645	10.4445		0	0
39512	Tue Mar 28 14:23:44 2017_x000D_	70.5163	78.469	145.892	2.54629	1	72.7179	68.2592	104.075	1.81645	10.4445		6.58223	0
39513	Tue Mar 28 14:23:44 2017_x000D_	70.4169	78.2734	131.921	2.30246	1	72.7179	68.2592	104.075	1.81645	10.2752		8.22711	35.4825
39514	Tue Mar 28 14:23:44 2017_x000D_	70.2206	78.0819	119.606	2.08751	1	72.2306	69.3369	106.601	1.86053	8.97302		6.57432	0
39515	Tue Mar 28 14:23:44 2017_x000D_	70.1208	77.8868	117.099	2.04376	1	72.2306	69.3369	106.601	1.86053	8.80636		13.1594	0
39516	Tue Mar 28 14:23:44 2017_x000D_	69.921	77.4963	117.099	2.04376	1	72.2306	69.3369	106.601	1.86053	8.47998		29.0559	0
39517	Tue Mar 28 14:23:44 2017_x000D_	69.5193	76.615	123.49	2.1553	1	72.2306	69.3369	106.601	1.86053	7.76672		14.6601	41.6359
39518	Tue Mar 28 14:23:44 2017_x000D_	69.2217	76.2274	125.833	2.1962	1	71.7325	70.6323	100.003	1.74538	6.13264		27.0048	0
39519	Tue Mar 28 14:23:44 2017_x000D_	68.6273	75.5514	131.903	2.30214	1	71.7325	70.6323	100.003	1.74538	5.8172		10.6093	0
39520	Tue Mar 28 14:23:44 2017_x000D_	68.4278	75.2594	137.686	2.40308	1	71.7325	70.6323	100.003	1.74538	5.68604		8.26552	0
39521	Tue Mar 28 14:23:44 2017_x000D_	68.2302	75.0674	141.848	2.47572	1	71.7325	70.6323	100.003	1.74538	5.65121		22.8335	18.6432
39522	Tue Mar 28 14:23:44 2017_x000D_	67.6375	74.5899	147.403	2.57267	1	71.2778	71.0559	108.512	1.8939	5.07355		14.6063	0
39523	Tue Mar 28 14:23:44 2017_x000D_	67.2429	74.3047	149.73	2.61328	1	71.2778	71.0559	108.512	1.8939	5.18026		21.073	0
39524	Tue Mar 28 14:23:44 2017_x000D_	66.6511	73.9263	149.729	2.61326	1	71.2778	71.0559	108.512	1.8939	5.44477		12.043	0
39525	Tue Mar 28 14:23:44 2017_x000D_	66.2589	73.8407	152.179	2.65603	1	71.2778	71.0559	108.512	1.8939	5.73973		21.1029	105.019
39526	Tue Mar 28 14:23:44 2017_x000D_	65.6663	73.4617	152.177	2.65599	2	70.8884	74.5348	233.182	4.06979	5.33122		6.54488	0
39527	Tue Mar 28 14:23:44 2017_x000D_	65.469	73.3686	149.733	2.61333	2	70.8884	74.5348	233.182	4.06979	5.54346		10.5673	0
39528	Tue Mar 28 14:23:44 2017_x000D_	65.1722	73.1789	151.133	2.63776	2	70.8884	74.5348	233.182	4.06979	5.87481		10.5598	0
39529	Tue Mar 28 14:23:44 2017_x000D_	64.8757	72.9892	149.732	2.61332	2	70.8884	74.5348	233.182	4.06979	6.20818		17.0889	0
39530	Tue Mar 28 14:23:44 2017_x000D_	64.3814	72.7061	145.841	2.54541	2	70.8884	74.5348	233.182	4.06979	6.75908		8.32915	0
39531	Tue Mar 28 14:23:44 2017_x000D_	64.1823	72.5126	145.84	2.54538	2	70.8884	74.5348	233.182	4.06979	7.00436		17.1064	0
39532	Tue Mar 28 14:23:45 2017_x000D_	63.6875	72.2292	141.87	2.47609	2	70.8884	74.5348	233.182	4.06979	7.561		8.33764	0
39533	Tue Mar 28 14:23:45 2017_x000D_	63.4882	72.0355	141.869	2.47607	2	70.8884	74.5348	233.182	4.06979	7.81086		16.6839	0
39534	Tue Mar 28 14:23:45 2017_x000D_	63.0892	71.6481	141.866	2.47604	2	70.8884	74.5348	233.182	4.06979	8.31628		13.1353	0
39535	Tue Mar 28 14:23:45 2017_x000D_	62.6933	71.4611	141.87	2.4761	2	70.8884	74.5348	233.182	4.06979	8.75256		16.7051	0
39536	Tue Mar 28 14:23:45 2017_x000D_	62.2938	71.0732	141.868	2.47606	2	70.8884	74.5348	233.182	4.06979	9.26552		8.35891	0
39537	Tue Mar 28 14:23:45 2017_x000D_	62.0939	70.8791	141.867	2.47604	2	70.8884	74.5348	233.182	4.06979	9.52404		10.6281	0
39538	Tue Mar 28 14:23:45 2017_x000D_	61.7954	70.6883	143.594	2.50619	2	70.8884	74.5348	233.182	4.06979	9.87311		8.36315	0
39539	Tue Mar 28 14:23:45 2017_x000D_	61.5954	70.4941	143.593	2.50617	2	70.8884	74.5348	233.182	4.06979	10.1335		14.7486	0
39540	Tue Mar 28 14:23:45 2017_x000D_	61.1969	70.2062	145.831	2.54523	2	70.8884	74.5348	233.182	4.06979	10.6142		8.37379	0
39541	Tue Mar 28 14:23:45 2017_x000D_	60.9966	70.0118	145.829	2.54519	2	70.8884	74.5348	233.182	4.06979	10.8768		14.7653	0
39542	Tue Mar 28 14:23:45 2017_x000D_	60.5977	69.7235	148.195	2.58649	2	70.8884	74.5348	233.182	4.06979	11.3599		6.59567	0
39543	Tue Mar 28 14:23:45 2017_x000D_	60.399	69.6294	145.83	2.54521	2	70.8884	74.5348	233.182	4.06979	11.5797		17.2191	174.209
39544	Tue Mar 28 14:23:45 2017_x000D_	59.9009	69.3442	149.708	2.61289	2	68.1042	69.4388	188.816	3.29546	8.20385		4.19424	0
39545	Tue Mar 28 14:23:45 2017_x000D_	59.8007	69.2467	145.83	2.54522	2	68.1042	69.4388	188.816	3.29546	8.30572		10.6647	0
39546	Tue Mar 28 14:23:45 2017_x000D_	59.5012	69.0552	147.393	2.57249	2	68.1042	69.4388	188.816	3.29546	8.61155		10.6596	0
39547	Tue Mar 28 14:23:45 2017_x000D_	59.2019	68.8637	145.831	2.54523	2	68.1042	69.4388	188.816	3.29546	8.92086		6.60252	20.4472
39548	Tue Mar 28 14:23:45 2017_x000D_	59.0029	68.7697	148.196	2.58651	2	67.4649	69.2025	180	3.14159	8.47306		12.6043	0
39549	Tue Mar 28 14:23:45 2017_x000D_	58.7012	68.4773	152.134	2.65523	2	67.4649	69.2025	180	3.14159	8.79365		13.229	0
39550	Tue Mar 28 14:23:45 2017_x000D_	58.3026	68.2887	152.134	2.65525	2	67.4649	69.2025	180	3.14159	9.20776		17.2645	0
39551	Tue Mar 28 14:23:45 2017_x000D_	57.8031	68.0029	161.182	2.81315	2	67.4649	69.2025	180	3.14159	9.73599		6.62152	55.524
39552	Tue Mar 28 14:23:45 2017_x000D_	57.6034	67.9089	170.86	2.98207	2	66.0015	68.0694	207.895	3.62846	8.39963		2.95686	0
39553	Tue Mar 28 14:23:45 2017_x000D_	57.5049	67.9124	176.056	3.07276	2	66.0015	68.0694	207.895	3.62846	8.49805		11.8571	0
39554	Tue Mar 28 14:23:46 2017_x000D_	57.1099	67.9261	193.396	3.37539	2	66.0015	68.0694	207.895	3.62846	8.89275		5.93131	0
39555	Tue Mar 28 14:23:46 2017_x000D_	56.9123	67.9327	198.844	3.47048	2	66.0015	68.0694	207.895	3.62846	9.09023		2.95966	46.5642
39556	Tue Mar 28 14:23:46 2017_x000D_	56.8137	67.936	205.016	3.57821	2	64.7436	67.1601	204.15	3.56309	7.96777		13.3995	0
39557	Tue Mar 28 14:23:46 2017_x000D_	56.4222	68.151	212.651	3.71147	2	64.7436	67.1601	204.15	3.56309	8.38019		10.8388	0
39558	Tue Mar 28 14:23:46 2017_x000D_	56.1295	68.3628	219.02	3.82262	2	64.7436	67.1601	204.15	3.56309	8.69766		21.6988	0
39559	Tue Mar 28 14:23:46 2017_x000D_	55.5433	68.7865	219.02	3.82261	2	64.7436	67.1601	204.15	3.56309	9.34295		10.8569	0
39560	Tue Mar 28 14:23:46 2017_x000D_	55.25	68.9985	217.38	3.79399	2	64.7436	67.1601	204.15	3.56309	9.66996		23.5679	43.3538
39561	Tue Mar 28 14:23:46 2017_x000D_	54.6655	69.5234	215.083	3.7539	2	63.4746	66.4687	196.197	3.42428	9.3237		13.429	0
39562	Tue Mar 28 14:23:46 2017_x000D_	54.2731	69.7388	215.082	3.75389	2	63.4746	66.4687	196.197	3.42428	9.7653		8.55233	0
39563	Tue Mar 28 14:23:46 2017_x000D_	54.0789	69.9475	215.083	3.75391	2	63.4746	66.4687	196.197	3.42428	10.019		20.1528	0
39564	Tue Mar 28 14:23:46 2017_x000D_	53.49	70.2707	212.654	3.71151	2	63.4746	66.4687	196.197	3.42428	10.684		13.4383	18.2872
39565	Tue Mar 28 14:23:46 2017_x000D_	53.0973	70.4862	212.654	3.71151	2	63.0621	66.0199	208.264	3.63489	10.9199		8.55657	0
39566	Tue Mar 28 14:23:46 2017_x000D_	52.903	70.695	212.655	3.71152	2	63.0621	66.0199	208.264	3.63489	11.1832		21.7354	0
39567	Tue Mar 28 14:23:46 2017_x000D_	52.3158	71.1194	212.655	3.71154	2	63.0621	66.0199	208.264	3.63489	11.8949		13.4479	0
39568	Tue Mar 28 14:23:46 2017_x000D_	51.9229	71.3352	212.655	3.71153	2	63.0621	66.0199	208.264	3.63489	12.3424		17.5612	28.9129
39569	Tue Mar 28 14:23:46 2017_x000D_	51.4328	71.6553	216.674	3.78167	2	62.2158	65.5588	182.387	3.18326	12.3871		9.49193	0
39570	Tue Mar 28 14:23:46 2017_x000D_	51.1367	71.7668	212.654	3.71151	2	62.2158	65.5588	182.387	3.18326	12.6998		15.097	0
39571	Tue Mar 28 14:23:46 2017_x000D_	50.7457	72.0836	215.081	3.75387	2	62.2158	65.5588	182.387	3.18326	13.1961		8.56505	0
39572	Tue Mar 28 14:23:46 2017_x000D_	50.5512	72.2926	215.082	3.75388	2	62.2158	65.5588	182.387	3.18326	13.4687		13.4625	0
39573	Tue Mar 28 14:23:46 2017_x000D_	50.1578	72.5085	215.081	3.75387	2	62.2158	65.5588	182.387	3.18326	13.9174		17.5778	52.083
39574	Tue Mar 28 14:23:46 2017_x000D_	49.6673	72.829	219.014	3.82252	2	60.4804	65.5095	175.022	3.05471	13.0575		15.1096	0
39575	Tue Mar 28 14:23:47 2017_x000D_	49.276	73.1461	221.216	3.86095	2	60.4804	65.5095	175.022	3.05471	13.5594		15.1143	0
39576	Tue Mar 28 14:23:47 2017_x000D_	48.8845	73.4632	219.014	3.82252	2	60.4804	65.5095	175.022	3.05471	14.0615		13.4773	0
39577	Tue Mar 28 14:23:47 2017_x000D_	48.4907	73.6794	219.013	3.8225	2	60.4804	65.5095	175.022	3.05471	14.5086		10.9497	59.1041
39578	Tue Mar 28 14:23:47 2017_x000D_	48.2982	73.9895	216.674	3.78167	2	58.517	65.6723	183.053	3.19489	13.1757		21.7863	0
39579	Tue Mar 28 14:23:47 2017_x000D_	47.7097	74.415	216.674	3.78167	2	58.517	65.6723	183.053	3.19489	13.9008		6.74012	0
39580	Tue Mar 28 14:23:47 2017_x000D_	47.5128	74.5232	219.014	3.82251	2	58.517	65.6723	183.053	3.19489	14.122		8.57338	0
39581	Tue Mar 28 14:23:47 2017_x000D_	47.318	74.7323	219.014	3.82251	2	58.517	65.6723	183.053	3.19489	14.4049		21.7971	59.1134
39582	Tue Mar 28 14:23:47 2017_x000D_	46.7292	75.158	219.014	3.82251	2	56.5533	65.8352	180	3.14159	13.5435		6.74945	0
39583	Tue Mar 28 14:23:47 2017_x000D_	46.532	75.2663	216.674	3.78167	2	56.5533	65.8352	180	3.14159	13.7613		19.3904	0
39584	Tue Mar 28 14:23:47 2017_x000D_	46.0426	75.6885	215.084	3.75392	2	56.5533	65.8352	180	3.14159	14.407		8.57982	0
39585	Tue Mar 28 14:23:47 2017_x000D_	45.8477	75.8978	215.085	3.75394	2	56.5533	65.8352	180	3.14159	14.6924		16.2269	53.9907
39586	Tue Mar 28 14:23:47 2017_x000D_	45.3537	76.1181	216.673	3.78166	2	54.7958	66.2226	171.184	2.98773	13.6775		8.57982	0
39587	Tue Mar 28 14:23:47 2017_x000D_	45.1588	76.3274	216.674	3.78167	2	54.7958	66.2226	171.184	2.98773	13.9635		17.6344	0
39588	Tue Mar 28 14:23:47 2017_x000D_	44.6667	76.6489	217.376	3.79393	2	54.7958	66.2226	171.184	2.98773	14.5364		0	0
39589	Tue Mar 28 14:23:47 2017_x000D_	44.6667	76.6489	217.376	3.79393	2	54.7958	66.2226	171.184	2.98773	14.5364		15.1485	0
39590	Tue Mar 28 14:23:47 2017_x000D_	44.2743	76.9667	215.084	3.75393	2	54.7958	66.2226	171.184	2.98773	15.0379		10.9103	39.7671
39591	Tue Mar 28 14:23:47 2017_x000D_	43.9796	77.1798	216.674	3.78167	2	53.4827	66.404	180	3.14159	14.3676		10.9193	0
39592	Tue Mar 28 14:23:47 2017_x000D_	43.6846	77.393	215.084	3.75393	2	53.4827	66.404	180	3.14159	14.7228		2.99606	0
39593	Tue Mar 28 14:23:47 2017_x000D_	43.5848	77.3967	216.673	3.78166	2	53.4827	66.404	180	3.14159	14.7922		15.1546	0
39594	Tue Mar 28 14:23:47 2017_x000D_	43.1923	77.7147	219.011	3.82247	2	53.4827	66.404	180	3.14159	15.2913		4.29831	50.023
39595	Tue Mar 28 14:23:47 2017_x000D_	43.0946	77.8195	215.085	3.75393	2	51.9316	67.0159	171.074	2.9858	13.9574		10.9169	0
39596	Tue Mar 28 14:23:47 2017_x000D_	42.7997	78.0327	216.673	3.78166	2	51.9316	67.0159	171.074	2.9858	14.3095		8.58625	0
39597	Tue Mar 28 14:23:48 2017_x000D_	42.6047	78.2422	216.674	3.78167	2	51.9316	67.0159	171.074	2.9858	14.5952		4.30036	0
39598	Tue Mar 28 14:23:48 2017_x000D_	42.5069	78.347	212.666	3.71173	2	51.9316	67.0159	171.074	2.9858	14.7383		23.0271	74.7051
39599	Tue Mar 28 14:23:48 2017_x000D_	41.8137	78.6766	203.501	3.55177	2	49.5117	67.6033	180	3.14159	13.4862		9.55585	0
39600	Tue Mar 28 14:23:48 2017_x000D_	41.5157	78.7891	199.784	3.4869	2	49.5117	67.6033	180	3.14159	13.7498		23.0446	0
39601	Tue Mar 28 14:23:48 2017_x000D_	40.8219	79.1188	190.785	3.32982	2	49.5117	67.6033	180	3.14159	14.4263		12.0358	0
39602	Tue Mar 28 14:23:48 2017_x000D_	40.421	79.1341	185.09	3.23043	2	49.5117	67.6033	180	3.14159	14.6833		12.0416	0
39603	Tue Mar 28 14:23:48 2017_x000D_	40.0199	79.1493	179.325	3.12981	2	49.5117	67.6033	180	3.14159	14.9467		18.2958	62.2351
39604	Tue Mar 28 14:23:48 2017_x000D_	39.4151	79.0709	165.341	2.88574	2	47.5258	68.2031	168.543	2.94163	13.5607		9.03636	0
39605	Tue Mar 28 14:23:48 2017_x000D_	39.1141	79.0822	159.129	2.77733	2	47.5258	68.2031	168.543	2.94163	13.7518		9.49637	0
39606	Tue Mar 28 14:23:48 2017_x000D_	38.8105	78.9926	155.348	2.71134	2	47.5258	68.2031	168.543	2.94163	13.8697		17.0154	0
39607	Tue Mar 28 14:23:48 2017_x000D_	38.3984	78.6029	142.644	2.4896	2	47.5258	68.2031	168.543	2.94163	13.8371		6.71038	33.3735
39608	Tue Mar 28 14:23:48 2017_x000D_	38.1952	78.5094	136.666	2.38527	2	46.4293	68.3908	180	3.14159	13.0456		21.2769	0
39609	Tue Mar 28 14:23:48 2017_x000D_	37.6797	78.0223	124.453	2.17212	2	46.4293	68.3908	180	3.14159	13.0124		9.57053	0
39610	Tue Mar 28 14:23:48 2017_x000D_	37.5712	77.7223	120.574	2.10441	2	46.4293	68.3908	180	3.14159	12.8663		17.5977	0
39611	Tue Mar 28 14:23:48 2017_x000D_	37.2563	77.2274	111.71	1.94971	2	46.4293	68.3908	180	3.14159	12.7369		9.58001	46.2334
39612	Tue Mar 28 14:23:48 2017_x000D_	37.1477	76.9271	108.18	1.8881	2	44.8982	68.5662	169.997	2.967	11.4007		25.8819	0
39613	Tue Mar 28 14:23:48 2017_x000D_	36.824	76.1274	105.521	1.84168	2	44.8982	68.5662	169.997	2.967	11.0618		12.1754	0
39614	Tue Mar 28 14:23:48 2017_x000D_	36.8131	75.7217	105.518	1.84163	2	44.8982	68.5662	169.997	2.967	10.7968		16.3236	0
39615	Tue Mar 28 14:23:48 2017_x000D_	36.598	75.2219	106.226	1.854	2	44.8982	68.5662	169.997	2.967	10.6392		25.0688	0
39616	Tue Mar 28 14:23:48 2017_x000D_	36.3742	74.4168	111.703	1.94959	2	44.8982	68.5662	169.997	2.967	10.3387		12.5424	27.0186
39617	Tue Mar 28 14:23:48 2017_x000D_	36.2622	74.014	114.312	1.99512	2	44.0187	68.7601	180	3.14159	9.36839		19.2305	0
39618	Tue Mar 28 14:23:49 2017_x000D_	36.0439	73.4113	114.31	1.99509	2	44.0187	68.7601	180	3.14159	9.23207		8.56494	0
39619	Tue Mar 28 14:23:49 2017_x000D_	35.8365	73.2151	114.314	1.99516	2	44.0187	68.7601	180	3.14159	9.31641		16.3796	0
39620	Tue Mar 28 14:23:49 2017_x000D_	35.6204	72.7137	120.544	2.10389	2	44.0187	68.7601	180	3.14159	9.28237		6.79218	46.2457
39621	Tue Mar 28 14:23:49 2017_x000D_	35.5141	72.5138	118.049	2.06034	2	42.4872	68.9356	180	3.14159	7.83758		9.6287	0
39622	Tue Mar 28 14:23:49 2017_x000D_	35.4046	72.2121	121.956	2.12854	2	42.4872	68.9356	180	3.14159	7.80376		6.80718	0
39623	Tue Mar 28 14:23:49 2017_x000D_	35.2978	72.0119	124.403	2.17124	2	42.4872	68.9356	180	3.14159	7.81992		21.9196	0
39624	Tue Mar 28 14:23:49 2017_x000D_	34.8767	71.4148	124.403	2.17125	2	42.4872	68.9356	180	3.14159	8.00413		6.80295	52.4807
39625	Tue Mar 28 14:23:49 2017_x000D_	34.7702	71.2146	121.957	2.12854	2	40.7584	68.6682	187.655	3.2752	6.50713		21.9478	0
39626	Tue Mar 28 14:23:49 2017_x000D_	34.3486	70.6167	121.958	2.12857	2	40.7584	68.6682	187.655	3.2752	6.69942		6.11939	0
39627	Tue Mar 28 14:23:49 2017_x000D_	34.3429	70.4128	121.954	2.12851	2	40.7584	68.6682	187.655	3.2752	6.64848		15.2187	0
39628	Tue Mar 28 14:23:49 2017_x000D_	34.0281	70.015	119.386	2.08368	2	40.7584	68.6682	187.655	3.2752	6.86373		9.6715	0
39629	Tue Mar 28 14:23:49 2017_x000D_	33.918	69.712	120.542	2.10385	2	40.7584	68.6682	187.655	3.2752	6.91958		13.6518	41.0652
39630	Tue Mar 28 14:23:49 2017_x000D_	33.704	69.3104	120.541	2.10384	2	39.4741	68.1946	197.033	3.43887	5.87699		8.61137	0
39631	Tue Mar 28 14:23:49 2017_x000D_	33.4957	69.1129	120.544	2.10389	2	39.4741	68.1946	197.033	3.43887	6.04852		6.82712	0
39632	Tue Mar 28 14:23:49 2017_x000D_	33.3888	68.912	118.055	2.06045	2	39.4741	68.1946	197.033	3.43887	6.12744		13.6666	0
39633	Tue Mar 28 14:23:49 2017_x000D_	33.1745	68.51	118.055	2.06045	2	39.4741	68.1946	197.033	3.43887	6.30749		6.13747	41.0757
39634	Tue Mar 28 14:23:49 2017_x000D_	33.1687	68.3055	118.052	2.0604	2	38.1895	67.7208	197.191	3.44163	5.05473		8.62409	0
39635	Tue Mar 28 14:23:49 2017_x000D_	32.9601	68.1077	118.055	2.06045	2	38.1895	67.7208	197.191	3.44163	5.24369		8.62833	0
39636	Tue Mar 28 14:23:49 2017_x000D_	32.7514	67.9098	118.058	2.0605	2	38.1895	67.7208	197.191	3.44163	5.44138		6.14047	0
39637	Tue Mar 28 14:23:49 2017_x000D_	32.7456	67.7052	118.055	2.06045	2	38.1895	67.7208	197.191	3.44163	5.44392		16.499	20.5435
39638	Tue Mar 28 14:23:49 2017_x000D_	32.5278	67.2002	124.388	2.17098	2	37.547	67.4839	184.972	3.22838	5.02721		6.81034	0
39639	Tue Mar 28 14:23:50 2017_x000D_	32.3219	67.1046	125.995	2.19903	2	37.547	67.4839	184.972	3.22838	5.23885		9.21713	0
39640	Tue Mar 28 14:23:50 2017_x000D_	32.3127	66.7975	132.403	2.31087	2	37.547	67.4839	184.972	3.22838	5.27911		6.10531	0
39641	Tue Mar 28 14:23:50 2017_x000D_	32.1093	66.8042	140.607	2.45406	2	37.547	67.4839	184.972	3.22838	5.48002		3.06141	32.4218
39642	Tue Mar 28 14:23:50 2017_x000D_	32.1062	66.7022	151.113	2.63742	2	36.7071	66.8038	239.154	4.17402	4.60202		6.81347	0
39643	Tue Mar 28 14:23:50 2017_x000D_	31.9	66.607	166.96	2.914	2	36.7071	66.8038	239.154	4.17402	4.81113		6.09342	0
39644	Tue Mar 28 14:23:50 2017_x000D_	31.697	66.6138	172.782	3.01561	2	36.7071	66.8038	239.154	4.17402	5.0137		4.31858	0
39645	Tue Mar 28 14:23:50 2017_x000D_	31.5924	66.5149	181.826	3.17347	2	36.7071	66.8038	239.154	4.17402	5.12285		15.2391	0
39646	Tue Mar 28 14:23:50 2017_x000D_	31.0847	66.5315	193.797	3.3824	2	36.7071	66.8038	239.154	4.17402	5.62899		9.65591	45.8863
39647	Tue Mar 28 14:23:50 2017_x000D_	30.7831	66.6439	208.534	3.63961	2	35.6693	65.6802	245.85	4.2909	4.98033		4.33223	0
39648	Tue Mar 28 14:23:50 2017_x000D_	30.6846	66.7495	212.442	3.70782	2	35.6693	65.6802	245.85	4.2909	5.0981		9.66507	0
39649	Tue Mar 28 14:23:50 2017_x000D_	30.3826	66.8617	216.487	3.7784	2	35.6693	65.6802	245.85	4.2909	5.41712		4.33647	0
39650	Tue Mar 28 14:23:50 2017_x000D_	30.284	66.9674	220.636	3.85082	2	35.6693	65.6802	245.85	4.2909	5.537		15.3278	43.6948
39651	Tue Mar 28 14:23:50 2017_x000D_	29.8861	67.2879	222.887	3.89011	2	35.0765	64.3498	253.075	4.41699	5.96428		8.68347	0
39652	Tue Mar 28 14:23:50 2017_x000D_	29.6886	67.4995	222.887	3.89011	2	35.0765	64.3498	253.075	4.41699	6.241		19.6389	0
39653	Tue Mar 28 14:23:50 2017_x000D_	29.1918	67.9258	224.847	3.92432	2	35.0765	64.3498	253.075	4.41699	6.88603		11.0604	0
39654	Tue Mar 28 14:23:50 2017_x000D_	28.8923	68.1408	222.886	3.8901	2	35.0765	64.3498	253.075	4.41699	7.25369		19.6765	14.5659
39655	Tue Mar 28 14:23:50 2017_x000D_	28.5001	68.6665	220.637	3.85084	2	34.8789	63.9063	251.488	4.38929	7.95918		11.0646	0
39656	Tue Mar 28 14:23:50 2017_x000D_	28.2005	68.8816	218.849	3.81964	2	34.8789	63.9063	251.488	4.38929	8.32794		11.0562	0
39657	Tue Mar 28 14:23:50 2017_x000D_	27.9011	69.0965	220.636	3.85083	2	34.8789	63.9063	251.488	4.38929	8.69643		8.68771	0
39658	Tue Mar 28 14:23:50 2017_x000D_	27.7035	69.3082	220.637	3.85083	2	34.8789	63.9063	251.488	4.38929	8.98147		22.1316	0
39659	Tue Mar 28 14:23:50 2017_x000D_	27.1042	69.7384	220.636	3.85082	2	34.8789	63.9063	251.488	4.38929	9.71902		19.6666	18.3661
39660	Tue Mar 28 14:23:51 2017_x000D_	26.6067	70.1653	218.849	3.81964	2	34.4636	63.4565	208.035	3.6309	10.3315		11.0646	0
39661	Tue Mar 28 14:23:51 2017_x000D_	26.3071	70.3804	220.636	3.85082	2	34.4636	63.4565	208.035	3.6309	10.699		8.694	0
39662	Tue Mar 28 14:23:51 2017_x000D_	26.1093	70.5922	220.636	3.85082	2	34.4636	63.4565	208.035	3.6309	10.9869		19.6751	0
39663	Tue Mar 28 14:23:51 2017_x000D_	25.6116	71.0193	218.85	3.81965	2	34.4636	63.4565	208.035	3.6309	11.6428		11.0712	55.8574
39664	Tue Mar 28 14:23:51 2017_x000D_	25.3118	71.2345	220.636	3.85082	2	32.9894	62.3192	180	3.14159	11.7655		19.6835	0
39665	Tue Mar 28 14:23:51 2017_x000D_	24.8139	71.6618	218.85	3.81965	2	32.9894	62.3192	180	3.14159	12.4146		11.0754	0
39666	Tue Mar 28 14:23:51 2017_x000D_	24.514	71.8771	220.635	3.85082	2	32.9894	62.3192	180	3.14159	12.7744		11.0862	0
39667	Tue Mar 28 14:23:51 2017_x000D_	24.2138	72.0926	218.849	3.81964	2	32.9894	62.3192	180	3.14159	13.1351		19.6835	29.0621
39668	Tue Mar 28 14:23:51 2017_x000D_	23.7159	72.5199	220.635	3.85081	2	32.1382	61.8567	180	3.14159	13.5882		11.088	0
39669	Tue Mar 28 14:23:51 2017_x000D_	23.4157	72.7355	218.849	3.81964	2	32.1382	61.8567	180	3.14159	13.9438		19.7008	0
39670	Tue Mar 28 14:23:51 2017_x000D_	22.9173	73.1631	217.201	3.79087	2	32.1382	61.8567	180	3.14159	14.5897		9.71666	0
39671	Tue Mar 28 14:23:51 2017_x000D_	22.6138	73.2762	216.493	3.77851	2	32.1382	61.8567	180	3.14159	14.8701		19.6985	0
39672	Tue Mar 28 14:23:51 2017_x000D_	22.1155	73.7038	218.234	3.8089	2	32.1382	61.8567	180	3.14159	15.518		11.0988	0
39673	Tue Mar 28 14:23:51 2017_x000D_	21.815	73.9196	216.493	3.77852	2	32.1382	61.8567	180	3.14159	15.8771		8.70453	0
39674	Tue Mar 28 14:23:51 2017_x000D_	21.6169	74.1316	216.494	3.77853	2	32.1382	61.8567	180	3.14159	16.167		11.0922	0
39675	Tue Mar 28 14:23:51 2017_x000D_	21.3166	74.3473	218.234	3.80891	2	32.1382	61.8567	180	3.14159	16.5264		15.3896	0
39676	Tue Mar 28 14:23:51 2017_x000D_	20.9171	74.6691	220.634	3.85078	2	32.1382	61.8567	180	3.14159	17.0315		11.1054	78.8296
39677	Tue Mar 28 14:23:51 2017_x000D_	20.6164	74.885	218.848	3.81963	2	29.5145	62.0008	147.544	2.57512	15.6582		19.7154	0
39678	Tue Mar 28 14:23:51 2017_x000D_	20.1177	75.313	220.633	3.85077	2	29.5145	62.0008	147.544	2.57512	16.2946		8.70877	0
39679	Tue Mar 28 14:23:51 2017_x000D_	19.9195	75.5251	220.634	3.85078	2	29.5145	62.0008	147.544	2.57512	16.5822		15.4004	0
39680	Tue Mar 28 14:23:51 2017_x000D_	19.5197	75.8471	222.881	3.89001	2	29.5145	62.0008	147.544	2.57512	17.0768		8.71316	86.0169
39681	Tue Mar 28 14:23:51 2017_x000D_	19.3215	76.0594	222.881	3.89001	2	27.0489	63.4643	153.059	2.67138	14.7766		15.4046	0
39682	Tue Mar 28 14:23:52 2017_x000D_	18.9216	76.3815	220.634	3.85078	2	27.0489	63.4643	153.059	2.67138	15.2613		0	0
39683	Tue Mar 28 14:23:52 2017_x000D_	18.9216	76.3815	220.634	3.85078	2	27.0489	63.4643	153.059	2.67138	15.2613		15.4112	0
39684	Tue Mar 28 14:23:52 2017_x000D_	18.5215	76.7037	218.235	3.80893	2	27.0489	63.4643	153.059	2.67138	15.748		15.4154	67.8714
39685	Tue Mar 28 14:23:52 2017_x000D_	18.1213	77.026	217.203	3.79091	2	25.0388	64.5025	153.963	2.68717	14.307		3.08011	0
39686	Tue Mar 28 14:23:52 2017_x000D_	18.0187	77.0298	218.849	3.81963	2	25.0388	64.5025	153.963	2.68717	14.3602		8.7152	0
39687	Tue Mar 28 14:23:52 2017_x000D_	17.8204	77.2421	218.849	3.81964	2	25.0388	64.5025	153.963	2.68717	14.6425		6.89763	0
39688	Tue Mar 28 14:23:52 2017_x000D_	17.6185	77.3521	216.496	3.77857	2	25.0388	64.5025	153.963	2.68717	14.8382		6.89499	44.2
39689	Tue Mar 28 14:23:52 2017_x000D_	17.4167	77.4621	218.848	3.81963	2	23.7019	65.1217	159.508	2.78394	13.8488		8.72149	0
39690	Tue Mar 28 14:23:52 2017_x000D_	17.2182	77.6745	214.003	3.73506	2	23.7019	65.1217	159.508	2.78394	14.1284		4.36382	0
39691	Tue Mar 28 14:23:52 2017_x000D_	17.1188	77.7807	209.913	3.66368	2	23.7019	65.1217	159.508	2.78394	14.2684		3.07423	0
39692	Tue Mar 28 14:23:52 2017_x000D_	17.2212	77.7768	203.298	3.54821	2	23.7019	65.1217	159.508	2.78394	14.218		12.6976	0
39693	Tue Mar 28 14:23:52 2017_x000D_	17.6277	77.6589	187.828	3.27822	2	23.7019	65.1217	159.508	2.78394	13.9312		9.24966	27.0785
39694	Tue Mar 28 14:23:52 2017_x000D_	17.9358	77.6472	182.14	3.17894	2	22.8204	65.3158	169.074	2.95089	13.2636		6.85856	0
39695	Tue Mar 28 14:23:52 2017_x000D_	18.1442	77.7412	167.436	2.92231	2	22.8204	65.3158	169.074	2.95089	13.2762		4.33302	0
39696	Tue Mar 28 14:23:52 2017_x000D_	18.2503	77.8392	158.226	2.76156	2	22.8204	65.3158	169.074	2.95089	13.3312		3.08046	0
39697	Tue Mar 28 14:23:52 2017_x000D_	18.3529	77.8351	151.716	2.64795	2	22.8204	65.3158	169.074	2.95089	13.2925		3.0676	29.4676
39698	Tue Mar 28 14:23:52 2017_x000D_	18.2507	77.8384	137.152	2.39375	2	21.9291	65.7286	128.215	2.23777	12.6561		4.34057	0
39699	Tue Mar 28 14:23:52 2017_x000D_	18.145	77.7396	125.012	2.18187	2	21.9291	65.7286	128.215	2.23777	12.593		0	0
39700	Tue Mar 28 14:23:52 2017_x000D_	18.145	77.7396	125.012	2.18187	2	21.9291	65.7286	128.215	2.23777	12.593		6.8598	0
39701	Tue Mar 28 14:23:52 2017_x000D_	18.0358	77.5387	114.896	2.00531	2	21.9291	65.7286	128.215	2.23777	12.4353		11.0647	70.2168
39702	Tue Mar 28 14:23:52 2017_x000D_	17.82	77.2396	116.032	2.02513	2	20.1175	67.2106	135	2.35619	10.2888		19.4291	0
39703	Tue Mar 28 14:23:53 2017_x000D_	17.5934	76.6329	116.03	2.0251	2	20.1175	67.2106	135	2.35619	9.75453		11.0912	0
39704	Tue Mar 28 14:23:53 2017_x000D_	17.3772	76.333	114.899	2.00536	2	20.1175	67.2106	135	2.35619	9.52509		22.3849	0
39705	Tue Mar 28 14:23:53 2017_x000D_	17.1468	75.6233	116.028	2.02507	2	20.1175	67.2106	135	2.35619	8.9218		12.6917	0
39706	Tue Mar 28 14:23:53 2017_x000D_	17.0296	75.2168	118.636	2.07059	2	20.1175	67.2106	135	2.35619	8.58105		20.6641	42.2778
39707	Tue Mar 28 14:23:53 2017_x000D_	16.6994	74.6123	121.132	2.11414	2	18.989	68.0547	135	2.35619	6.94582		11.1062	0
39708	Tue Mar 28 14:23:53 2017_x000D_	16.4829	74.312	122.546	2.13884	2	18.989	68.0547	135	2.35619	6.7405		8.72663	0
39709	Tue Mar 28 14:23:53 2017_x000D_	16.2698	74.114	122.549	2.13888	2	18.989	68.0547	135	2.35619	6.64147		17.9875	0
39710	Tue Mar 28 14:23:53 2017_x000D_	15.9427	73.6115	126.597	2.20954	2	18.989	68.0547	135	2.35619	6.33703		11.1368	33.0056
39711	Tue Mar 28 14:23:53 2017_x000D_	15.7257	73.3103	124.992	2.18153	2	18.0881	68.6862	145.755	2.54391	5.19261		20.7096	0
39712	Tue Mar 28 14:23:53 2017_x000D_	15.3949	72.7044	122.548	2.13887	2	18.0881	68.6862	145.755	2.54391	4.83728		6.91415	0
39713	Tue Mar 28 14:23:53 2017_x000D_	15.2843	72.5022	124.989	2.18146	2	18.0881	68.6862	145.755	2.54391	4.73531		13.1163	0
39714	Tue Mar 28 14:23:53 2017_x000D_	14.9641	72.2045	124.092	2.16581	2	18.0881	68.6862	145.755	2.54391	4.70508		19.5537	35.4423
39715	Tue Mar 28 14:23:53 2017_x000D_	14.7358	71.594	124.087	2.16572	2	16.9789	69.0929	171.363	2.99085	3.35961		19.8385	0
39716	Tue Mar 28 14:23:53 2017_x000D_	14.3043	71.0929	122.55	2.1389	2	16.9789	69.0929	171.363	2.99085	3.33968		0	0
39717	Tue Mar 28 14:23:53 2017_x000D_	14.3043	71.0929	122.55	2.1389	2	16.9789	69.0929	171.363	2.99085	3.33968		20.7728	0
39718	Tue Mar 28 14:23:53 2017_x000D_	13.9724	70.4852	119.982	2.09407	2	16.9789	69.0929	171.363	2.99085	3.31324		11.1867	9.19818
39719	Tue Mar 28 14:23:53 2017_x000D_	13.7545	70.1826	118.651	2.07086	2	16.7704	68.8681	189.666	3.31029	3.28992		18.0915	0
39720	Tue Mar 28 14:23:53 2017_x000D_	13.4255	69.6772	122.549	2.13889	2	16.7704	68.8681	189.666	3.31029	3.44137		13.8764	0
39721	Tue Mar 28 14:23:53 2017_x000D_	13.2037	69.2713	122.548	2.13887	2	16.7704	68.8681	189.666	3.31029	3.58942		19.6299	0
39722	Tue Mar 28 14:23:53 2017_x000D_	12.9743	68.6585	122.544	2.13879	2	16.7704	68.8681	189.666	3.31029	3.80188		8.79636	0
39723	Tue Mar 28 14:23:53 2017_x000D_	12.7597	68.4587	122.546	2.13883	2	16.7704	68.8681	189.666	3.31029	4.03154		19.9282	32.5147
39724	Tue Mar 28 14:23:53 2017_x000D_	12.3264	67.9552	121.142	2.11432	2	15.927	68.1874	187.655	3.2752	3.60808		9.30607	0
39725	Tue Mar 28 14:23:54 2017_x000D_	12.3152	67.6452	122.544	2.13879	2	15.927	68.1874	187.655	3.2752	3.65227		8.81112	0
39726	Tue Mar 28 14:23:54 2017_x000D_	12.1003	67.445	122.546	2.13884	2	15.927	68.1874	187.655	3.2752	3.89805		8.81112	0
39727	Tue Mar 28 14:23:54 2017_x000D_	11.8854	67.2448	122.549	2.13888	2	15.927	68.1874	187.655	3.2752	4.15006		16.759	50.8411
39728	Tue Mar 28 14:23:54 2017_x000D_	11.659	66.7341	124.08	2.16561	2	14.8939	66.844	251.488	4.38929	3.23677		8.82165	0
39729	Tue Mar 28 14:23:54 2017_x000D_	11.4439	66.5336	124.083	2.16565	2	14.8939	66.844	251.488	4.38929	3.46394		13.9396	0
39730	Tue Mar 28 14:23:54 2017_x000D_	11.221	66.1259	124.081	2.16563	2	14.8939	66.844	251.488	4.38929	3.74244		6.97736	0
39731	Tue Mar 28 14:23:54 2017_x000D_	11.1093	65.9219	126.573	2.20911	2	14.8939	66.844	251.488	4.38929	3.89531		11.2582	61.5111
39732	Tue Mar 28 14:23:54 2017_x000D_	10.8901	65.6173	124.977	2.18125	2	13.8794	65.0622	255.573	4.46059	3.0404		4.4087	0
39733	Tue Mar 28 14:23:54 2017_x000D_	10.7826	65.5171	124.082	2.16564	2	13.8794	65.0622	255.573	4.46059	3.13003		3.1162	0
39734	Tue Mar 28 14:23:54 2017_x000D_	10.7787	65.4133	122.547	2.13885	2	13.8794	65.0622	255.573	4.46059	3.12051		13.9624	0
39735	Tue Mar 28 14:23:54 2017_x000D_	10.5555	65.0049	122.546	2.13883	2	13.8794	65.0622	255.573	4.46059	3.32439		6.97712	0
39736	Tue Mar 28 14:23:54 2017_x000D_	10.444	64.8008	119.989	2.0942	2	13.8794	65.0622	255.573	4.46059	3.44533		20.021	43.8017
39737	Tue Mar 28 14:23:54 2017_x000D_	10.0091	64.2946	113.373	1.97872	2	13.2819	63.73	254.773	4.44663	3.32114		3.11587	0
39738	Tue Mar 28 14:23:54 2017_x000D_	10.0055	64.1908	106.881	1.86543	2	13.2819	63.73	254.773	4.44663	3.30865		0.00848528	0
39739	Tue Mar 28 14:23:54 2017_x000D_	10.0057	64.191	101.117	1.76482	2	13.2819	63.73	254.773	4.44663	3.30848		6.96941	0
39740	Tue Mar 28 14:23:54 2017_x000D_	9.89437	63.9871	86.1154	1.503	2	13.2819	63.73	254.773	4.44663	3.39727		3.11604	35.2139
39741	Tue Mar 28 14:23:54 2017_x000D_	9.89061	63.8833	80.7944	1.41013	2	12.893	62.6225	253.075	4.41699	3.25637		6.93095	0
39742	Tue Mar 28 14:23:54 2017_x000D_	9.98692	63.6733	65.4513	1.14234	2	12.893	62.6225	253.075	4.41699	3.09022		9.83361	0
39743	Tue Mar 28 14:23:54 2017_x000D_	10.0793	63.3588	61.5239	1.07379	2	12.893	62.6225	253.075	4.41699	2.90844		6.94072	0
39744	Tue Mar 28 14:23:54 2017_x000D_	10.1753	63.1483	50.9973	0.89007	2	12.893	62.6225	253.075	4.41699	2.7681		11.1974	29.2187
39745	Tue Mar 28 14:23:54 2017_x000D_	10.4792	62.9316	36.316	0.633833	2	12.4945	61.7338	254.773	4.44663	2.34439		4.3894	0
39746	Tue Mar 28 14:23:55 2017_x000D_	10.5791	62.8247	32.2472	0.56282	2	12.4945	61.7338	254.773	4.44663	2.20427		16.7506	0
39747	Tue Mar 28 14:23:55 2017_x000D_	11.0909	62.6015	20.1575	0.351815	2	12.4945	61.7338	254.773	4.44663	1.65015		6.94509	0
39748	Tue Mar 28 14:23:55 2017_x000D_	11.2946	62.4915	15.743	0.274767	2	12.4945	61.7338	254.773	4.44663	1.41911		16.7545	123.859
39749	Tue Mar 28 14:23:55 2017_x000D_	11.8065	62.2682	4.69706	0.0819791	1	8.62044	60.3065	306.462	5.34877	3.74156		9.34608	0
39750	Tue Mar 28 14:23:55 2017_x000D_	12.1179	62.259	4.547	0.0793601	1	8.62044	60.3065	306.462	5.34877	4.00556		12.8692	0
39751	Tue Mar 28 14:23:55 2017_x000D_	12.537	62.3505	1.68684	0.0294409	1	8.62044	60.3065	306.462	5.34877	4.41785		12.8282	0
39752	Tue Mar 28 14:23:55 2017_x000D_	12.9486	62.2346	4.5482	0.0793811	1	8.62044	60.3065	306.462	5.34877	4.7382		24.9078	0
39753	Tue Mar 28 14:23:55 2017_x000D_	13.7785	62.2102	4.54935	0.0794011	1	8.62044	60.3065	306.462	5.34877	5.49815		12.8138	67.0465
39754	Tue Mar 28 14:23:55 2017_x000D_	14.1896	62.0943	7.40081	0.129168	1	10.8235	59.9307	340.655	5.94555	4.00147		22.0185	0
39755	Tue Mar 28 14:23:55 2017_x000D_	14.9189	62.1768	10.6768	0.186345	1	10.8235	59.9307	340.655	5.94555	4.6709		8.77223	0
39756	Tue Mar 28 14:23:55 2017_x000D_	15.1187	61.9633	10.6724	0.186269	1	10.8235	59.9307	340.655	5.94555	4.75186		18.8849	0
39757	Tue Mar 28 14:23:55 2017_x000D_	15.7363	61.8415	13.5995	0.237356	1	10.8235	59.9307	340.655	5.94555	5.27131		12.4223	43.7442
39758	Tue Mar 28 14:23:55 2017_x000D_	16.1502	61.8294	13.6016	0.237393	2	12.1053	60.6258	253.041	4.4164	4.22017		12.7882	0
39759	Tue Mar 28 14:23:55 2017_x000D_	16.5605	61.7138	16.4693	0.287444	2	12.1053	60.6258	253.041	4.4164	4.58613		12.7833	0
39760	Tue Mar 28 14:23:55 2017_x000D_	16.9706	61.5981	19.2657	0.336249	2	12.1053	60.6258	253.041	4.4164	4.9615		6.92234	0
39761	Tue Mar 28 14:23:55 2017_x000D_	17.1736	61.4884	16.4684	0.287427	2	12.1053	60.6258	253.041	4.4164	5.14118		18.8513	211.671
39762	Tue Mar 28 14:23:55 2017_x000D_	17.7901	61.3668	19.2668	0.336268	2	17.7546	56.3987	259.958	4.53712	4.96823		12.7651	0
39763	Tue Mar 28 14:23:55 2017_x000D_	18.1996	61.2512	16.4698	0.287452	2	17.7546	56.3987	259.958	4.53712	4.87286		19.5738	0
39764	Tue Mar 28 14:23:55 2017_x000D_	18.812	61.0261	16.4688	0.287435	2	17.7546	56.3987	259.958	4.53712	4.74668		9.7892	0
39765	Tue Mar 28 14:23:55 2017_x000D_	19.1183	60.9136	20.182	0.352242	2	17.7546	56.3987	259.958	4.53712	4.71635		22.5095	51.6516
39766	Tue Mar 28 14:23:55 2017_x000D_	19.8332	60.6858	19.2675	0.33628	2	19.1125	55.3402	306.053	5.34164	5.39396		6.91157	0
39767	Tue Mar 28 14:23:56 2017_x000D_	20.0359	60.5763	16.4669	0.287401	2	19.1125	55.3402	306.053	5.34164	5.3169		12.7454	0
39768	Tue Mar 28 14:23:56 2017_x000D_	20.4448	60.461	19.2672	0.336276	2	19.1125	55.3402	306.053	5.34164	5.29128		6.90893	0
39769	Tue Mar 28 14:23:56 2017_x000D_	20.6474	60.3515	16.4659	0.287385	2	19.1125	55.3402	306.053	5.34164	5.24109		19.5359	0
39770	Tue Mar 28 14:23:56 2017_x000D_	21.2586	60.1268	16.465	0.287368	2	19.1125	55.3402	306.053	5.34164	5.24569		12.359	33.1033
39771	Tue Mar 28 14:23:56 2017_x000D_	21.6704	60.1151	16.4674	0.28741	2	19.8061	54.482	304.044	5.30656	5.93358		19.5197	0
39772	Tue Mar 28 14:23:56 2017_x000D_	22.2811	59.8906	16.4664	0.287394	2	19.8061	54.482	304.044	5.30656	5.94799		12.3469	0
39773	Tue Mar 28 14:23:56 2017_x000D_	22.6925	59.879	16.4688	0.287436	2	19.8061	54.482	304.044	5.30656	6.12037		16.6147	0
39774	Tue Mar 28 14:23:56 2017_x000D_	23.2001	59.6575	17.2538	0.301135	2	19.8061	54.482	304.044	5.30656	6.18911		9.74563	18.7187
39775	Tue Mar 28 14:23:56 2017_x000D_	23.505	59.5454	19.2703	0.336331	2	20.262	54.056	294.768	5.14467	6.37578		6.89552	0
39776	Tue Mar 28 14:23:56 2017_x000D_	23.7072	59.4361	16.4657	0.287381	2	20.262	54.056	294.768	5.14467	6.38865		19.4874	0
39777	Tue Mar 28 14:23:56 2017_x000D_	24.3169	59.212	16.4648	0.287364	2	20.262	54.056	294.768	5.14467	6.55946		12.3228	0
39778	Tue Mar 28 14:23:56 2017_x000D_	24.7275	59.2005	16.4672	0.287406	2	20.262	54.056	294.768	5.14467	6.81224		13.7762	14.8028
39779	Tue Mar 28 14:23:56 2017_x000D_	25.1315	58.9822	16.465	0.287368	2	20.4997	53.6236	304.825	5.32019	7.08295		12.6951	0
39780	Tue Mar 28 14:23:56 2017_x000D_	25.5388	58.8674	19.271	0.336343	2	20.4997	53.6236	304.825	5.32019	7.27255		6.88354	0
39781	Tue Mar 28 14:23:56 2017_x000D_	25.7406	58.7582	16.464	0.287352	2	20.4997	53.6236	304.825	5.32019	7.33697		18.7119	0
39782	Tue Mar 28 14:23:56 2017_x000D_	26.3526	58.6378	19.2721	0.336361	2	20.4997	53.6236	304.825	5.32019	7.70705		6.15229	0
39783	Tue Mar 28 14:23:56 2017_x000D_	26.5576	58.6322	19.2734	0.336384	2	20.4997	53.6236	304.825	5.32019	7.86029		13.7575	20.821
39784	Tue Mar 28 14:23:56 2017_x000D_	26.961	58.4141	19.2718	0.336357	2	21.1642	53.4233	355.048	6.19675	7.64925		6.87804	0
39785	Tue Mar 28 14:23:56 2017_x000D_	27.1627	58.3051	16.4633	0.287339	2	21.1642	53.4233	355.048	6.19675	7.73395		6.14638	0
39786	Tue Mar 28 14:23:56 2017_x000D_	27.3675	58.2994	16.4645	0.28736	2	21.1642	53.4233	355.048	6.19675	7.89033		13.7494	0
39787	Tue Mar 28 14:23:56 2017_x000D_	27.7707	58.0815	16.4624	0.287322	2	21.1642	53.4233	355.048	6.19675	8.0836		6.14338	41.6419
39788	Tue Mar 28 14:23:56 2017_x000D_	27.9754	58.0758	16.4636	0.287344	2	22.4932	53.0227	355.028	6.1964	7.45576		6.1433	0
39789	Tue Mar 28 14:23:57 2017_x000D_	28.1801	58.0702	16.4647	0.287364	2	22.4932	53.0227	355.028	6.1964	7.60382		3.07615	0
39790	Tue Mar 28 14:23:57 2017_x000D_	28.2826	58.0674	17.2535	0.30113	2	22.4932	53.0227	355.028	6.1964	7.67894		9.7077	0
39791	Tue Mar 28 14:23:57 2017_x000D_	28.5863	57.9557	19.274	0.336396	2	22.4932	53.0227	355.028	6.1964	7.83967		4.36163	23.8258
39792	Tue Mar 28 14:23:57 2017_x000D_	28.6857	57.8496	23.0327	0.401996	2	23.1675	52.6031	355.099	6.19764	7.61422		6.90821	0
39793	Tue Mar 28 14:23:57 2017_x000D_	28.5899	58.059	29.7378	0.519022	2	23.1675	52.6031	355.099	6.19764	7.69216		3.06115	0
39794	Tue Mar 28 14:23:57 2017_x000D_	28.4879	58.0618	36.3929	0.635175	2	23.1675	52.6031	355.099	6.19764	7.6226		17.4091	0
39795	Tue Mar 28 14:23:57 2017_x000D_	28.0917	58.4858	53.2769	0.929858	2	23.1675	52.6031	355.099	6.19764	7.67163		6.90128	33.5031
39796	Tue Mar 28 14:23:57 2017_x000D_	27.9958	58.6949	59.0272	1.03022	2	24.2684	52.4155	0	0	7.30235		12.7434	0
39797	Tue Mar 28 14:23:57 2017_x000D_	27.9061	59.1101	74.3436	1.29754	2	24.2684	52.4155	0	0	7.61909		4.35083	0
39798	Tue Mar 28 14:23:57 2017_x000D_	27.8068	59.2158	83.2753	1.45343	2	24.2684	52.4155	0	0	7.66579		6.89965	0
39799	Tue Mar 28 14:23:57 2017_x000D_	27.9149	59.4188	97.3896	1.69977	2	24.2684	52.4155	0	0	7.89577		3.09106	0
39800	Tue Mar 28 14:23:57 2017_x000D_	27.9176	59.5218	109.099	1.90415	2	24.2684	52.4155	0	0	7.9885		3.10409	39.9416
39801	Tue Mar 28 14:23:57 2017_x000D_	27.9138	59.4184	120.54	2.10382	2	25.5874	52.2343	355.922	6.21202	7.55139		0.00848528	0
39802	Tue Mar 28 14:23:57 2017_x000D_	27.9136	59.4186	128.312	2.23947	2	25.5874	52.2343	355.922	6.21202	7.55151		3.09778	0
39803	Tue Mar 28 14:23:57 2017_x000D_	27.9101	59.3154	134.442	2.34646	2	25.5874	52.2343	355.922	6.21202	7.45231		3.08269	0
39804	Tue Mar 28 14:23:57 2017_x000D_	27.9067	59.2127	144.533	2.52257	2	25.5874	52.2343	355.922	6.21202	7.35372		6.88211	6.54882
39805	Tue Mar 28 14:23:57 2017_x000D_	27.699	59.1153	146.897	2.56384	2	25.8056	52.2407	355.461	6.20397	7.13057		24.1197	0
39806	Tue Mar 28 14:23:57 2017_x000D_	27.069	58.6158	144.533	2.52257	2	25.8056	52.2407	355.461	6.20397	6.49908		9.73462	0
39807	Tue Mar 28 14:23:57 2017_x000D_	26.7587	58.5209	140.496	2.45212	2	25.8056	52.2407	355.461	6.20397	6.35211		13.1243	0
39808	Tue Mar 28 14:23:57 2017_x000D_	26.4419	58.2192	136.42	2.38099	2	25.8056	52.2407	355.461	6.20397	6.01227		19.8376	13.0945
39809	Tue Mar 28 14:23:57 2017_x000D_	26.0162	57.7132	130.107	2.27079	2	26.2419	52.2534	354.829	6.19294	5.46446		13.1434	0
39810	Tue Mar 28 14:23:58 2017_x000D_	25.6989	57.4111	125.984	2.19883	2	26.2419	52.2534	354.829	6.19294	5.1862		11.1998	0
39811	Tue Mar 28 14:23:58 2017_x000D_	25.4839	57.1059	124.392	2.17104	2	26.2419	52.2534	354.829	6.19294	4.91135		26.7085	0
39812	Tue Mar 28 14:23:58 2017_x000D_	24.9481	56.3949	123.5	2.15549	2	26.2419	52.2534	354.829	6.19294	4.33889		11.2148	0
39813	Tue Mar 28 14:23:58 2017_x000D_	24.7328	56.0893	121.974	2.12885	2	26.2419	52.2534	354.829	6.19294	4.12208		22.4379	6.54882
39814	Tue Mar 28 14:23:58 2017_x000D_	24.302	55.4779	121.975	2.12887	2	26.4601	52.2598	355.099	6.19764	3.87473		9.85144	0
39815	Tue Mar 28 14:23:58 2017_x000D_	24.1892	55.1695	125.98	2.19877	2	26.4601	52.2598	355.099	6.19764	3.69098		22.4637	0
39816	Tue Mar 28 14:23:58 2017_x000D_	23.7579	54.5574	125.98	2.19876	2	26.4601	52.2598	355.099	6.19764	3.54695		8.80603	0
39817	Tue Mar 28 14:23:58 2017_x000D_	23.5454	54.3549	125.982	2.19879	2	26.4601	52.2598	355.099	6.19764	3.58956		18.1893	0
39818	Tue Mar 28 14:23:58 2017_x000D_	23.2197	53.8435	130.094	2.27057	2	26.4601	52.2598	355.099	6.19764	3.6067		9.36481	0
39819	Tue Mar 28 14:23:58 2017_x000D_	23.2097	53.5315	128.313	2.23949	2	26.4601	52.2598	355.099	6.19764	3.49032		11.2151	0
39820	Tue Mar 28 14:23:58 2017_x000D_	22.8938	53.3316	134.275	2.34354	2	26.4601	52.2598	355.099	6.19764	3.72388		11.2664	0
39821	Tue Mar 28 14:23:58 2017_x000D_	22.6775	53.0246	132.325	2.3095	2	26.4601	52.2598	355.099	6.19764	3.85914		15.5749	20.8143
39822	Tue Mar 28 14:23:58 2017_x000D_	22.255	52.7229	134.276	2.34357	2	27.1244	52.0596	354.004	6.17853	4.91437		11.2681	0
39823	Tue Mar 28 14:23:58 2017_x000D_	22.0386	52.4159	136.378	2.38024	2	27.1244	52.0596	354.004	6.17853	5.09827		20.0266	0
39824	Tue Mar 28 14:23:58 2017_x000D_	21.6087	51.9052	134.273	2.3435	2	27.1244	52.0596	354.004	6.17853	5.51786		11.2565	0
39825	Tue Mar 28 14:23:58 2017_x000D_	21.2918	51.7043	136.378	2.38024	2	27.1244	52.0596	354.004	6.17853	5.84341		15.6517	0
39826	Tue Mar 28 14:23:58 2017_x000D_	20.9684	51.2949	134.274	2.34352	2	27.1244	52.0596	354.004	6.17853	6.20331		8.85062	41.834
39827	Tue Mar 28 14:23:58 2017_x000D_	20.7548	51.0914	134.274	2.34352	2	27.6198	50.7561	281.4	4.91136	6.87318		8.85693	0
39828	Tue Mar 28 14:23:58 2017_x000D_	20.5411	50.8877	134.274	2.34353	2	27.6198	50.7561	281.4	4.91136	7.07992		17.7181	0
39829	Tue Mar 28 14:23:58 2017_x000D_	20.1136	50.4802	134.275	2.34355	2	27.6198	50.7561	281.4	4.91136	7.51127		11.3239	0
39830	Tue Mar 28 14:23:58 2017_x000D_	19.8961	50.1717	132.33	2.30959	2	27.6198	50.7561	281.4	4.91136	7.74578		17.7415	33.4935
39831	Tue Mar 28 14:23:58 2017_x000D_	19.468	49.7637	132.331	2.30962	2	27.4509	49.6525	247.951	4.32757	7.98367		4.42635	0
39832	Tue Mar 28 14:23:59 2017_x000D_	19.3612	49.6619	132.022	2.30422	2	27.4509	49.6525	247.951	4.32757	8.08971		15.7168	0
39833	Tue Mar 28 14:23:59 2017_x000D_	19.0362	49.251	134.272	2.34349	2	27.4509	49.6525	247.951	4.32757	8.42427		8.88238	0
39834	Tue Mar 28 14:23:59 2017_x000D_	18.8219	49.0467	134.273	2.3435	2	27.4509	49.6525	247.951	4.32757	8.65024		8.88662	70.6533
39835	Tue Mar 28 14:23:59 2017_x000D_	18.6075	48.8423	134.273	2.3435	2	26.2301	47.6385	245.42	4.28338	7.71707		14.0794	0
39836	Tue Mar 28 14:23:59 2017_x000D_	18.3859	48.4286	134.268	2.34342	2	26.2301	47.6385	245.42	4.28338	7.88389		7.00892	0
39837	Tue Mar 28 14:23:59 2017_x000D_	18.1748	48.3285	132.331	2.30961	2	26.2301	47.6385	245.42	4.28338	8.0848		8.89935	0
39838	Tue Mar 28 14:23:59 2017_x000D_	17.9601	48.1238	132.332	2.30962	2	26.2301	47.6385	245.42	4.28338	8.28423		11.3532	52.7368
39839	Tue Mar 28 14:23:59 2017_x000D_	17.7419	47.8146	134.269	2.34344	2	25.4256	46.0755	237.885	4.15188	7.87805		4.45169	0
39840	Tue Mar 28 14:23:59 2017_x000D_	17.6346	47.7121	130.106	2.27077	2	25.4256	46.0755	237.885	4.15188	7.96104		8.90783	0
39841	Tue Mar 28 14:23:59 2017_x000D_	17.4197	47.5072	130.107	2.2708	2	25.4256	46.0755	237.885	4.15188	8.13291		8.9099	0
39842	Tue Mar 28 14:23:59 2017_x000D_	17.2048	47.3022	130.108	2.27081	2	25.4256	46.0755	237.885	4.15188	8.31182		7.05036	41.8248
39843	Tue Mar 28 14:23:59 2017_x000D_	17.0939	47.095	127.735	2.22939	2	24.6012	44.9512	223.906	3.90789	7.8074		11.3856	0
39844	Tue Mar 28 14:23:59 2017_x000D_	16.8751	46.7849	126.015	2.19937	2	24.6012	44.9512	223.906	3.90789	7.94072		7.01549	0
39845	Tue Mar 28 14:23:59 2017_x000D_	16.6639	46.6845	119.508	2.08582	2	24.6012	44.9512	223.906	3.90789	8.12435		7.04876	0
39846	Tue Mar 28 14:23:59 2017_x000D_	16.5533	46.4772	103.734	1.81051	2	24.6012	44.9512	223.906	3.90789	8.1913		3.13252	0
39847	Tue Mar 28 14:23:59 2017_x000D_	16.6577	46.4753	94.9587	1.65734	2	24.6012	44.9512	223.906	3.90789	8.08839		4.40212	78.6551
39848	Tue Mar 28 14:23:59 2017_x000D_	16.5575	46.5825	86.3069	1.50634	2	22.9417	42.9214	239.476	4.17965	7.35946		6.27362	0
39849	Tue Mar 28 14:23:59 2017_x000D_	16.5504	46.3735	73.6153	1.28483	2	22.9417	42.9214	239.476	4.17965	7.264		4.39529	0
39850	Tue Mar 28 14:23:59 2017_x000D_	16.6508	46.2668	64.1199	1.1191	2	22.9417	42.9214	239.476	4.17965	7.12511		3.1313	0
39851	Tue Mar 28 14:23:59 2017_x000D_	16.6468	46.1625	48.9966	0.855151	2	22.9417	42.9214	239.476	4.17965	7.08029		8.79754	56.2779
39852	Tue Mar 28 14:23:59 2017_x000D_	16.8473	45.9485	40.4178	0.705424	2	21.9174	41.3498	237.885	4.15188	6.84499		8.79343	0
39853	Tue Mar 28 14:24:00 2017_x000D_	17.0476	45.7345	26.7448	0.466785	2	21.9174	41.3498	237.885	4.15188	6.5529		9.82683	0
39854	Tue Mar 28 14:24:00 2017_x000D_	17.3556	45.623	22.7313	0.396736	2	21.9174	41.3498	237.885	4.15188	6.25062		6.95101	0
39855	Tue Mar 28 14:24:00 2017_x000D_	17.5599	45.5137	19.8709	0.346813	2	21.9174	41.3498	237.885	4.15188	6.02709		25.6438	36.9668
39856	Tue Mar 28 14:24:00 2017_x000D_	18.384	45.2867	19.8722	0.346836	2	21.0821	40.4439	244.274	4.26338	5.54369		13.8912	0
39857	Tue Mar 28 14:24:00 2017_x000D_	18.7923	45.0683	19.8709	0.346813	2	21.0821	40.4439	244.274	4.26338	5.16026		22.6113	0
39858	Tue Mar 28 14:24:00 2017_x000D_	19.5118	44.8438	24.3431	0.424867	2	21.0821	40.4439	244.274	4.26338	4.67172		9.81915	0
39859	Tue Mar 28 14:24:00 2017_x000D_	19.8196	44.7325	22.7338	0.39678	2	21.0821	40.4439	244.274	4.26338	4.47057		13.8778	0
39860	Tue Mar 28 14:24:00 2017_x000D_	20.2275	44.5143	22.733	0.396766	2	21.0821	40.4439	244.274	4.26338	4.15915		19.6229	29.3367
39861	Tue Mar 28 14:24:00 2017_x000D_	20.8427	44.2921	28.1392	0.491122	2	20.6838	39.5508	234.713	4.09652	4.74396		9.80966	0
39862	Tue Mar 28 14:24:00 2017_x000D_	21.1502	44.1809	26.7526	0.466921	2	20.6838	39.5508	234.713	4.09652	4.65353		6.93477	0
39863	Tue Mar 28 14:24:00 2017_x000D_	21.3541	44.072	29.495	0.514785	2	20.6838	39.5508	234.713	4.09652	4.57062		19.8674	0
39864	Tue Mar 28 14:24:00 2017_x000D_	21.8581	43.6424	28.1377	0.491096	2	20.6838	39.5508	234.713	4.09652	4.25678		9.32592	73.6871
39865	Tue Mar 28 14:24:00 2017_x000D_	22.1689	43.6361	29.4954	0.514791	2	20.3533	37.1169	262.18	4.57591	6.7673		22.3528	0
39866	Tue Mar 28 14:24:00 2017_x000D_	22.7764	43.2047	29.4942	0.51477	2	20.3533	37.1169	262.18	4.57591	6.55231		6.92683	0
39867	Tue Mar 28 14:24:00 2017_x000D_	22.98	43.0958	32.1073	0.560377	2	20.3533	37.1169	262.18	4.57591	6.53045		18.0586	0
39868	Tue Mar 28 14:24:00 2017_x000D_	23.487	42.7713	28.1377	0.491095	2	20.3533	37.1169	262.18	4.57591	6.4647		9.3108	52.8933
39869	Tue Mar 28 14:24:00 2017_x000D_	23.7973	42.7652	29.4961	0.514803	2	20.4309	35.3555	262.18	4.57591	8.13857		22.3329	0
39870	Tue Mar 28 14:24:00 2017_x000D_	24.4042	42.3341	29.4949	0.514783	2	20.4309	35.3555	262.18	4.57591	8.03044		0	0
39871	Tue Mar 28 14:24:00 2017_x000D_	24.4042	42.3341	29.4949	0.514783	2	20.4309	35.3555	262.18	4.57591	8.03044		22.3262	0
39872	Tue Mar 28 14:24:00 2017_x000D_	25.0109	41.9031	29.4936	0.514761	2	20.4309	35.3555	262.18	4.57591	7.99046		6.19916	0
39873	Tue Mar 28 14:24:00 2017_x000D_	25.2175	41.8991	29.4952	0.514788	2	20.4309	35.3555	262.18	4.57591	8.10742		22.3154	62.6527
39874	Tue Mar 28 14:24:01 2017_x000D_	25.8239	41.4683	29.494	0.514767	2	21.6024	33.6266	302.926	5.28706	8.9058		6.19311	0
39875	Tue Mar 28 14:24:01 2017_x000D_	26.0303	41.4644	29.4955	0.514794	2	21.6024	33.6266	302.926	5.28706	9.00208		22.3071	0
39876	Tue Mar 28 14:24:01 2017_x000D_	26.6365	41.0338	29.4943	0.514773	2	21.6024	33.6266	302.926	5.28706	8.95594		6.18711	0
39877	Tue Mar 28 14:24:01 2017_x000D_	26.8427	41.0299	29.4959	0.5148	2	21.6024	33.6266	302.926	5.28706	9.07026		22.2963	42.4446
39878	Tue Mar 28 14:24:01 2017_x000D_	27.4486	40.5995	29.4947	0.51478	2	22.735	32.7787	0	0	9.13143		9.75456	0
39879	Tue Mar 28 14:24:01 2017_x000D_	27.7544	40.489	25.4839	0.444779	2	22.735	32.7787	0	0	9.20017		6.9053	0
39880	Tue Mar 28 14:24:01 2017_x000D_	27.9574	40.3805	28.1377	0.491095	2	22.735	32.7787	0	0	9.22284		20.7027	0
39881	Tue Mar 28 14:24:01 2017_x000D_	28.5659	40.055	25.4832	0.444766	2	22.735	32.7787	0	0	9.32437		6.90124	18.7715
39882	Tue Mar 28 14:24:01 2017_x000D_	28.7688	39.9466	28.1377	0.491095	2	23.192	32.3513	315	5.49779	9.42281		16.6128	0
39883	Tue Mar 28 14:24:01 2017_x000D_	29.2775	39.7278	29.4969	0.514818	2	23.192	32.3513	315	5.49779	9.56274		11.127	0
39884	Tue Mar 28 14:24:01 2017_x000D_	29.5798	39.5129	28.1377	0.491095	2	23.192	32.3513	315	5.49779	9.59648		16.6033	0
39885	Tue Mar 28 14:24:01 2017_x000D_	30.0882	39.2942	29.4972	0.514823	2	23.192	32.3513	315	5.49779	9.78578		8.75718	44.3506
39886	Tue Mar 28 14:24:01 2017_x000D_	30.2878	39.0812	29.4959	0.5148	2	24.5336	31.7303	349.074	6.09248	9.33523		6.169	0
39887	Tue Mar 28 14:24:01 2017_x000D_	30.4934	39.0775	29.4974	0.514826	2	24.5336	31.7303	349.074	6.09248	9.46047		6.9673	0
39888	Tue Mar 28 14:24:01 2017_x000D_	30.59	38.8663	28.1361	0.491068	2	24.5336	31.7303	349.074	6.09248	9.35962		13.7811	0
39889	Tue Mar 28 14:24:01 2017_x000D_	30.9951	38.6497	28.1361	0.491068	2	24.5336	31.7303	349.074	6.09248	9.46726		6.16595	0
39890	Tue Mar 28 14:24:01 2017_x000D_	31.2006	38.6461	28.1376	0.491094	2	24.5336	31.7303	349.074	6.09248	9.6061		11.1253	71.1149
39891	Tue Mar 28 14:24:01 2017_x000D_	31.5029	38.4313	29.4964	0.514809	2	26.7597	30.9156	346.987	6.05607	8.88728		6.89189	0
39892	Tue Mar 28 14:24:01 2017_x000D_	31.7055	38.323	32.1155	0.560522	2	26.7597	30.9156	346.987	6.05607	8.90677		13.7811	0
39893	Tue Mar 28 14:24:01 2017_x000D_	32.1106	38.1064	40.4525	0.706029	2	26.7597	30.9156	346.987	6.05607	8.96324		0.0108167	0
39894	Tue Mar 28 14:24:01 2017_x000D_	32.1109	38.1062	49.0184	0.855532	2	26.7597	30.9156	346.987	6.05607	8.96326		6.94173	56.3922
39895	Tue Mar 28 14:24:01 2017_x000D_	32.0146	38.3166	67.976	1.18641	2	28.5385	30.3079	340.728	5.94683	8.73055		4.41287	0
39896	Tue Mar 28 14:24:02 2017_x000D_	32.1202	38.419	77.1147	1.34591	2	28.5385	30.3079	340.728	5.94683	8.86671		3.13021	0
39897	Tue Mar 28 14:24:02 2017_x000D_	32.1231	38.5233	83.2422	1.45285	2	28.5385	30.3079	340.728	5.94683	8.96338		4.39787	0
39898	Tue Mar 28 14:24:02 2017_x000D_	32.2281	38.6256	103.26	1.80223	2	28.5385	30.3079	340.728	5.94683	9.0993		3.13283	47.9809
39899	Tue Mar 28 14:24:02 2017_x000D_	32.2305	38.73	115.072	2.00839	2	30.0886	29.914	0	0	9.07246		3.13947	0
39900	Tue Mar 28 14:24:02 2017_x000D_	32.2273	38.6254	121.444	2.1196	2	30.0886	29.914	0	0	8.97009		6.26703	0
39901	Tue Mar 28 14:24:02 2017_x000D_	32.2208	38.4166	137.852	2.40597	2	30.0886	29.914	0	0	8.76587		3.09652	0
39902	Tue Mar 28 14:24:02 2017_x000D_	32.1176	38.4185	147.769	2.57905	2	30.0886	29.914	0	0	8.74319		7.0087	20.8554
39903	Tue Mar 28 14:24:02 2017_x000D_	32.0091	38.2116	159.445	2.78285	2	30.7543	29.7137	0	0	8.59004		9.79885	0
39904	Tue Mar 28 14:24:02 2017_x000D_	31.6979	38.1124	163.2	2.84839	2	30.7543	29.7137	0	0	8.45154		9.79119	0
39905	Tue Mar 28 14:24:02 2017_x000D_	31.387	38.0131	165.221	2.88366	2	30.7543	29.7137	0	0	8.32348		28.5505	0
39906	Tue Mar 28 14:24:02 2017_x000D_	30.4553	37.8191	160.484	2.80097	2	30.7543	29.7137	0	0	8.11091		11.2509	0
39907	Tue Mar 28 14:24:02 2017_x000D_	30.1408	37.6148	159.449	2.78291	2	30.7543	29.7137	0	0	7.92488		25.5804	14.7808
39908	Tue Mar 28 14:24:02 2017_x000D_	29.311	37.4186	154.123	2.68995	2	31.2014	29.5067	335	5.84685	8.1346		11.2668	0
39909	Tue Mar 28 14:24:02 2017_x000D_	28.996	37.2141	152.789	2.66666	2	31.2014	29.5067	335	5.84685	8.01672		25.1961	0
39910	Tue Mar 28 14:24:02 2017_x000D_	28.262	36.8059	146.2	2.55167	2	31.2014	29.5067	335	5.84685	7.86882		11.2843	0
39911	Tue Mar 28 14:24:02 2017_x000D_	27.9465	36.6011	144.467	2.52142	2	31.2014	29.5067	335	5.84685	7.80544		22.601	89.6555
39912	Tue Mar 28 14:24:02 2017_x000D_	27.3146	36.1909	144.468	2.52144	2	34.0824	28.7123	0	0	10.0863		15.7086	0
39913	Tue Mar 28 14:24:02 2017_x000D_	26.8918	35.882	142.084	2.47984	2	34.0824	28.7123	0	0	10.1543		13.3679	0
39914	Tue Mar 28 14:24:02 2017_x000D_	26.5721	35.5716	146.197	2.55161	2	34.0824	28.7123	0	0	10.1713		6.99851	0
39915	Tue Mar 28 14:24:02 2017_x000D_	26.3622	35.4698	148.684	2.59503	2	34.0824	28.7123	0	0	10.2599		22.6576	41.7005
39916	Tue Mar 28 14:24:02 2017_x000D_	25.7287	35.0586	148.684	2.59502	2	35.4135	28.3119	350.679	6.1205	11.8031		9.88319	0
39917	Tue Mar 28 14:24:03 2017_x000D_	25.4149	34.9583	152.775	2.66643	2	35.4135	28.3119	350.679	6.1205	12.0061		17.8655	0
39918	Tue Mar 28 14:24:03 2017_x000D_	24.9877	34.5434	152.769	2.66632	2	35.4135	28.3119	350.679	6.1205	12.1461		9.89645	0
39919	Tue Mar 28 14:24:03 2017_x000D_	24.6735	34.4429	156.698	2.73489	2	35.4135	28.3119	350.679	6.1205	12.3668		16.8741	0
39920	Tue Mar 28 14:24:03 2017_x000D_	24.1489	34.24	155.461	2.71331	2	35.4135	28.3119	350.679	6.1205	12.7292		11.3675	52.9739
39921	Tue Mar 28 14:24:03 2017_x000D_	23.831	34.0338	156.696	2.73486	2	37.1714	28.1451	0	0	14.5823		9.89736	0
39922	Tue Mar 28 14:24:03 2017_x000D_	23.5168	33.9332	158.279	2.76249	2	37.1714	28.1451	0	0	14.8307		21.1094	0
39923	Tue Mar 28 14:24:03 2017_x000D_	22.8839	33.6257	155.46	2.71329	2	37.1714	28.1451	0	0	15.3026		8.96149	0
39924	Tue Mar 28 14:24:03 2017_x000D_	22.6695	33.4177	155.457	2.71323	2	37.1714	28.1451	0	0	15.4307		19.8535	6.55508
39925	Tue Mar 28 14:24:03 2017_x000D_	22.0393	33.2157	155.459	2.71328	2	37.3898	28.1518	350.028	6.10914	16.1642		7.05209	0
39926	Tue Mar 28 14:24:03 2017_x000D_	21.8279	33.1129	152.775	2.66643	2	37.3898	28.1518	350.028	6.10914	16.3336		21.1484	0
39927	Tue Mar 28 14:24:03 2017_x000D_	21.1937	32.8051	155.459	2.71327	2	37.3898	28.1518	350.028	6.10914	16.8513		8.98485	0
39928	Tue Mar 28 14:24:03 2017_x000D_	20.9787	32.5966	155.455	2.7132	2	37.3898	28.1518	350.028	6.10914	17.0024		12.4903	27.145
39929	Tue Mar 28 14:24:03 2017_x000D_	20.5624	32.6026	155.461	2.71331	2	38.2737	27.9583	0	0	18.3101		20.3274	0
39930	Tue Mar 28 14:24:03 2017_x000D_	20.0274	32.1868	156.689	2.73475	2	38.2737	27.9583	0	0	18.7299		9.36993	0
39931	Tue Mar 28 14:24:03 2017_x000D_	19.7151	32.1912	155.461	2.7133	2	38.2737	27.9583	0	0	19.0352		9.00188	0
39932	Tue Mar 28 14:24:03 2017_x000D_	19.4996	31.9824	155.457	2.71324	2	38.2737	27.9583	0	0	19.2005		19.9398	23.8707
39933	Tue Mar 28 14:24:03 2017_x000D_	18.8667	31.7794	155.46	2.71329	2	38.9492	27.5378	330.834	5.77415	20.5255		9.01037	0
39934	Tue Mar 28 14:24:03 2017_x000D_	18.651	31.5704	155.456	2.71322	2	38.9492	27.5378	330.834	5.77415	20.6949		17.0139	0
39935	Tue Mar 28 14:24:03 2017_x000D_	18.1221	31.3657	154.102	2.68959	2	38.9492	27.5378	330.834	5.77415	21.176		9.99589	0
39936	Tue Mar 28 14:24:03 2017_x000D_	17.8049	31.2637	152.782	2.66655	2	38.9492	27.5378	330.834	5.77415	21.4701		7.0844	0
39937	Tue Mar 28 14:24:03 2017_x000D_	17.5924	31.1607	155.459	2.71326	2	38.9492	27.5378	330.834	5.77415	21.6619		14.1834	44.5781
39938	Tue Mar 28 14:24:04 2017_x000D_	17.1671	30.9542	155.458	2.71326	2	39.6653	26.2358	289.478	5.05234	22.9877		9.02956	0
39939	Tue Mar 28 14:24:04 2017_x000D_	16.9508	30.7449	155.455	2.71319	2	39.6653	26.2358	289.478	5.05234	23.1577		6.27652	0
39940	Tue Mar 28 14:24:04 2017_x000D_	16.7416	30.7476	155.458	2.71325	2	39.6653	26.2358	289.478	5.05234	23.3635		11.4867	0
39941	Tue Mar 28 14:24:04 2017_x000D_	16.4202	30.5395	156.686	2.73469	2	39.6653	26.2358	289.478	5.05234	23.6401		7.10576	51.1175
39942	Tue Mar 28 14:24:04 2017_x000D_	16.2072	30.4359	154.102	2.68959	2	38.6339	24.8795	259.02	4.52075	23.1048		9.99977	0
39943	Tue Mar 28 14:24:04 2017_x000D_	15.8898	30.3341	155.457	2.71324	2	38.6339	24.8795	259.02	4.52075	23.389		7.11115	0
39944	Tue Mar 28 14:24:04 2017_x000D_	15.6766	30.2305	152.784	2.66659	2	38.6339	24.8795	259.02	4.52075	23.5727		18.5762	0
39945	Tue Mar 28 14:24:04 2017_x000D_	15.1418	29.9184	148.724	2.59572	2	38.6339	24.8795	259.02	4.52075	24.0264		4.52747	61.6248
39946	Tue Mar 28 14:24:04 2017_x000D_	15.0334	29.8134	144.539	2.52268	2	36.9363	23.7229	180	3.14159	22.7339		3.13209	0
39947	Tue Mar 28 14:24:04 2017_x000D_	14.929	29.8142	129.773	2.26496	2	36.9363	23.7229	180	3.14159	22.8347		0	0
39948	Tue Mar 28 14:24:04 2017_x000D_	14.929	29.8142	129.773	2.26496	2	36.9363	23.7229	180	3.14159	22.8347		3.12328	0
39949	Tue Mar 28 14:24:04 2017_x000D_	14.8249	29.8156	113.912	1.98815	2	36.9363	23.7229	180	3.14159	22.9355		0.0218403	0
39950	Tue Mar 28 14:24:04 2017_x000D_	14.8256	29.8158	94.9678	1.6575	2	36.9363	23.7229	180	3.14159	22.9348		0.00848528	82.7076
39951	Tue Mar 28 14:24:04 2017_x000D_	14.8258	29.816	89.0292	1.55385	2	34.3533	22.7592	193.013	3.36871	20.7635		4.51073	0
39952	Tue Mar 28 14:24:04 2017_x000D_	14.7175	29.7117	73.6932	1.28619	2	34.3533	22.7592	193.013	3.36871	20.8303		4.4206	0
39953	Tue Mar 28 14:24:04 2017_x000D_	14.8186	29.6045	64.1753	1.12007	2	34.3533	22.7592	193.013	3.36871	20.6993		9.9948	0
39954	Tue Mar 28 14:24:04 2017_x000D_	14.912	29.2847	51.2787	0.894982	2	34.3533	22.7592	193.013	3.36871	20.5072		4.41881	80.9613
39955	Tue Mar 28 14:24:04 2017_x000D_	15.0128	29.1773	42.6051	0.7436	2	31.759	22.0158	193.013	3.36871	18.2132		4.42729	0
39956	Tue Mar 28 14:24:04 2017_x000D_	15.1138	29.0697	38.4586	0.671229	2	31.759	22.0158	193.013	3.36871	18.0782		7.04723	0
39957	Tue Mar 28 14:24:04 2017_x000D_	15.2109	28.8558	31.8821	0.556448	2	31.759	22.0158	193.013	3.36871	17.906		15.9628	0
39958	Tue Mar 28 14:24:04 2017_x000D_	15.7309	28.743	22.4196	0.391296	2	31.759	22.0158	193.013	3.36871	17.3826		8.86087	47.6561
39959	Tue Mar 28 14:24:04 2017_x000D_	15.9331	28.5277	22.4172	0.391254	2	30.2476	21.5268	180	3.14159	15.9348		25.7989	0
39960	Tue Mar 28 14:24:05 2017_x000D_	16.7637	28.3049	22.4194	0.391292	2	30.2476	21.5268	180	3.14159	15.0917		12.8879	0
39961	Tue Mar 28 14:24:05 2017_x000D_	17.1786	28.1935	19.5295	0.340855	2	30.2476	21.5268	180	3.14159	14.6712		23.7705	0
39962	Tue Mar 28 14:24:05 2017_x000D_	17.9001	27.866	21.3663	0.372912	2	30.2476	21.5268	180	3.14159	13.8797		11.259	0
39963	Tue Mar 28 14:24:05 2017_x000D_	18.2068	27.6497	22.4183	0.391273	2	30.2476	21.5268	180	3.14159	13.5082		19.0188	86.2262
39964	Tue Mar 28 14:24:05 2017_x000D_	18.8305	27.5361	25.2084	0.43997	2	27.4227	20.9967	180	3.14159	10.7977		13.946	0
39965	Tue Mar 28 14:24:05 2017_x000D_	19.2414	27.3187	25.208	0.439963	2	27.4227	20.9967	180	3.14159	10.3393		6.97168	0
39966	Tue Mar 28 14:24:05 2017_x000D_	19.4468	27.21	27.8839	0.486666	2	27.4227	20.9967	180	3.14159	10.1104		16.7913	0
39967	Tue Mar 28 14:24:05 2017_x000D_	19.9621	26.9915	29.2546	0.51059	2	27.4227	20.9967	180	3.14159	9.57069		8.84391	52.8908
39968	Tue Mar 28 14:24:05 2017_x000D_	20.1639	26.7766	29.2533	0.510566	2	25.6813	20.7214	180	3.14159	8.1919		6.96763	0
39969	Tue Mar 28 14:24:05 2017_x000D_	20.3692	26.668	31.8942	0.556659	2	25.6813	20.7214	180	3.14159	7.97374		20.8935	0
39970	Tue Mar 28 14:24:05 2017_x000D_	20.9848	26.3423	29.2536	0.510572	2	25.6813	20.7214	180	3.14159	7.32473		6.96498	0
39971	Tue Mar 28 14:24:05 2017_x000D_	21.19	26.2337	31.8951	0.556675	2	25.6813	20.7214	180	3.14159	7.11036		20.8828	6.57017
39972	Tue Mar 28 14:24:05 2017_x000D_	21.8053	25.9082	29.254	0.510578	2	25.4624	20.7146	180	3.14159	6.352		6.96092	0
39973	Tue Mar 28 14:24:05 2017_x000D_	22.0104	25.7997	31.896	0.556691	2	25.4624	20.7146	180	3.14159	6.1461		11.2349	0
39974	Tue Mar 28 14:24:05 2017_x000D_	22.3164	25.5838	33.4792	0.584322	2	25.4624	20.7146	180	3.14159	5.7971		18.1423	0
39975	Tue Mar 28 14:24:05 2017_x000D_	22.8269	25.2596	29.2529	0.510559	2	25.4624	20.7146	180	3.14159	5.25384		6.95687	39.8977
39976	Tue Mar 28 14:24:05 2017_x000D_	23.0319	25.1512	31.8959	0.556688	2	24.1585	20.4528	180	3.14159
39977	Tue Mar 28 14:24:05 2017_x000D_	23.6464	24.826	29.2533	0.510566	2	24.1585	20.4528	180	3.14159
39978	Tue Mar 28 14:24:05 2017_x000D_	23.8513	24.7177	31.8968	0.556704	2	24.1585	20.4528	180	3.14159
39979	Tue Mar 28 14:24:05 2017_x000D_	24.3584	24.2875	33.4798	0.584332	2	24.1585	20.4528	180	3.14159
39980	Tue Mar 28 14:24:05 2017_x000D_	24.5631	24.1792	30.7553	0.536782	2	24.1585	20.4528	180	3.14159
39981	Tue Mar 28 14:24:06 2017_x000D_	24.9693	23.8564	33.4795	0.584327	1	23.5114	20.2115	331.023	5.77743
39982	Tue Mar 28 14:24:06 2017_x000D_	24.9693	23.8564	33.4795	0.584327	1	23.5114	20.2115	331.023	5.77743
39983	Tue Mar 28 14:24:06 2017_x000D_	25.3786	23.6399	33.4801	0.584337	1	23.5114	20.2115	331.023	5.77743
39984	Tue Mar 28 14:24:06 2017_x000D_	25.5861	23.638	30.444	0.531348	1	23.5114	20.2115	331.023	5.77743
39985	Tue Mar 28 14:24:06 2017_x000D_	25.8882	23.3162	29.2498	0.510506	1	23.5114	20.2115	331.023	5.77743
39986	Tue Mar 28 14:24:06 2017_x000D_	25.8882	23.3162	29.2498	0.510506	1	23.5114	20.2115	331.023	5.77743
39987	Tue Mar 28 14:24:06 2017_x000D_	26.2973	23.0999	29.25	0.510509	1	23.5114	20.2115	331.023	5.77743
39988	Tue Mar 28 14:24:06 2017_x000D_	26.5018	22.9917	31.8959	0.556688	1	23.5114	20.2115	331.023	5.77743
39989	Tue Mar 28 14:24:06 2017_x000D_	26.9111	22.7753	40.3194	0.703706	1	23.5114	20.2115	331.023	5.77743
39990	Tue Mar 28 14:24:06 2017_x000D_	27.0119	22.668	44.6402	0.779118	1	23.5114	20.2115	331.023	5.77743
39991	Tue Mar 28 14:24:06 2017_x000D_	27.0122	22.6678	53.2615	0.929588	1	23.5114	20.2115	331.023	5.77743
39992	Tue Mar 28 14:24:06 2017_x000D_	27.0157	22.7731	73.5746	1.28412	1	23.5114	20.2115	331.023	5.77743
39993	Tue Mar 28 14:24:06 2017_x000D_	27.0188	22.879	80.056	1.39724	2	27.999	17.9183	325.408	5.67945
39994	Tue Mar 28 14:24:06 2017_x000D_	27.012	22.6659	97.5847	1.70317	2	27.999	17.9183	325.408	5.67945
39995	Tue Mar 28 14:24:06 2017_x000D_	27.1154	22.6646	106.066	1.8512	2	27.999	17.9183	325.408	5.67945
39996	Tue Mar 28 14:24:06 2017_x000D_	27.0048	22.4533	116.204	2.02814	2	27.999	17.9183	325.408	5.67945
39997	Tue Mar 28 14:24:06 2017_x000D_	26.8941	22.2419	126.935	2.21543	2	27.999	17.9183	325.408	5.67945
39998	Tue Mar 28 14:24:06 2017_x000D_	26.8906	22.1356	133.392	2.32813	2	28.4368	17.932	293.244	5.11808
39999	Tue Mar 28 14:24:06 2017_x000D_	26.7834	22.0304	137.544	2.4006	2	28.4368	17.932	293.244	5.11808
40000	Tue Mar 28 14:24:06 2017_x000D_	26.4619	21.7144	141.686	2.47289	2	28.4368	17.932	293.244	5.11808
40001	Tue Mar 28 14:24:06 2017_x000D_	26.0366	21.3992	144.056	2.51425	2	28.4368	17.932	293.244	5.11808
40002	Tue Mar 28 14:24:07 2017_x000D_	25.5036	20.9778	137.547	2.40065	2	28.2476	17.2623	247.926	4.32712
40003	Tue Mar 28 14:24:07 2017_x000D_	25.1847	20.7674	139.474	2.43429	2	28.2476	17.2623	247.926	4.32712
40004	Tue Mar 28 14:24:07 2017_x000D_	24.6478	20.239	135.474	2.36447	2	28.2476	17.2623	247.926	4.32712
40005	Tue Mar 28 14:24:07 2017_x000D_	24.4332	20.0278	131.185	2.2896	2	28.2476	17.2623	247.926	4.32712
40006	Tue Mar 28 14:24:07 2017_x000D_	23.9997	19.4978	129.295	2.25663	2	27.2121	15.9019	223.184	3.89529
40007	Tue Mar 28 14:24:07 2017_x000D_	23.7845	19.2861	129.296	2.25665	2	27.2121	15.9019	223.184	3.89529
40008	Tue Mar 28 14:24:07 2017_x000D_	23.4616	18.9683	125.269	2.18635	2	27.2121	15.9019	223.184	3.89529
40009	Tue Mar 28 14:24:07 2017_x000D_	23.2327	18.3294	125.262	2.18624	2	27.2121	15.9019	223.184	3.89529
40010	Tue Mar 28 14:24:07 2017_x000D_	23.0172	18.1173	125.264	2.18627	2	27.2121	15.9019	223.184	3.89529
40011	Tue Mar 28 14:24:07 2017_x000D_	22.8016	17.9052	125.266	2.18631	1	26.3085	21.4043	345.308	6.02676
40012	Tue Mar 28 14:24:07 2017_x000D_	22.3633	17.2668	125.266	2.1863	1	26.3085	21.4043	345.308	6.02676
40013	Tue Mar 28 14:24:07 2017_x000D_	22.2517	17.0535	127.552	2.22621	1	26.3085	21.4043	345.308	6.02676
40014	Tue Mar 28 14:24:07 2017_x000D_	21.9212	16.521	126.953	2.21576	1	26.3085	21.4043	345.308	6.02676
40015	Tue Mar 28 14:24:07 2017_x000D_	21.7051	16.3083	126.955	2.21578	1	26.0896	21.3975	0	0
40016	Tue Mar 28 14:24:07 2017_x000D_	21.5934	16.0948	129.285	2.25645	1	26.0896	21.3975	0	0
40017	Tue Mar 28 14:24:07 2017_x000D_	21.1609	15.6689	129.287	2.25649	1	26.0896	21.3975	0	0
40018	Tue Mar 28 14:24:07 2017_x000D_	21.0456	15.3483	133.377	2.32787	1	26.0896	21.3975	0	0
40019	Tue Mar 28 14:24:07 2017_x000D_	20.8326	15.2421	131.473	2.29463	1	25.0639	19.8175	313.149	5.46548
40020	Tue Mar 28 14:24:07 2017_x000D_	20.508	14.9226	131.17	2.28935	1	25.0639	19.8175	313.149	5.46548
40021	Tue Mar 28 14:24:07 2017_x000D_	20.1793	14.4953	133.379	2.3279	1	25.0639	19.8175	313.149	5.46548
40022	Tue Mar 28 14:24:07 2017_x000D_	19.9626	14.2818	133.379	2.3279	1	25.0639	19.8175	313.149	5.46548
40023	Tue Mar 28 14:24:07 2017_x000D_	19.7457	14.0682	133.379	2.32791	1	24.2861	17.5807	287.042	5.00983
40024	Tue Mar 28 14:24:08 2017_x000D_	19.5217	13.6399	133.375	2.32783	1	24.2861	17.5807	287.042	5.00983
40025	Tue Mar 28 14:24:08 2017_x000D_	19.3118	13.6409	133.38	2.32792	1	24.2861	17.5807	287.042	5.00983
40026	Tue Mar 28 14:24:08 2017_x000D_	19.0947	13.4271	133.381	2.32793	1	24.2861	17.5807	287.042	5.00983
