# Supplementary material for: Guppies Prefer to Follow Large (Robot) Leaders Irrespective of Own Size
Source: Front Bioeng Biotechnol. 2020 May 15;8:441. doi: 10.3389/fbioe.2020.00441 (PMC7243707; doi:10.3389/fbioe.2020.00441)
Supplement: Supplementary file 3 [file Data_Sheet_1.ZIP › Raw Data/ID79.xlsx]

## Sheet: tracking_data__170504T153321_2
Framenumber	Current timestamp	ID_Fish_1	Robo Position x	Robo Position y	Robo Angle deg	Robo Angle rad	ID_Fish_1	Fish Position x	Fish Position y	Fish Angle deg	Fish Angle rad	Distance_between_subjects	Mean_Distance (L300 bis L1500)	Velocity_Robo	Velocity_Fish	Mean_velocity_Robo
4207	1493904906	1	20.1486	69.8433	87.7015	1.53068	2	11.3795	78.418	166.898	2.91292	12.2647	8.05886	13.0579	1.42203	9.57866	7.22479
4208	1493904906	1	20.2412	69.418	85.1863	1.48678	2	11.3792	78.3706	175.143	3.05682	12.597		3.21548	397.703
4209	1493904907	1	20.1465	69.3678	85.227	1.48749	2	20.1897	68.4652	192.074	3.35232			16.1305	394.685
4210	1493904907	1	20.2859	68.8485	84.5784	1.47617	2	11.4257	78.2773	209.994	3.66509	12.9385		7.32083	1.41903
4211	1493904907	1	20.2376	68.6093	85.4381	1.49118	2	11.4254	78.23	194.76	3.3992	13.0466		18.6836	0
4212	1493904907	1	20.3293	67.9933	88.323	1.54153	2	11.4254	78.23	195.902	3.41914	13.5672		4.55558	1.42203
4213	1493904907	1	20.2814	67.8492	87.5743	1.52846	2	11.4251	78.1826	201.152	3.51077	13.6093		13.0732	1.41362
4214	1493904907	1	20.3741	67.4234	89.2109	1.55702	2	11.4722	78.184	204.327	3.56617	13.9655		14.2831	3.21592
4215	1493904907	1	20.372	66.9473	91.5493	1.59784	2	11.4245	78.088	211.775	3.69618	14.2889		4.55558	1.42203
4216	1493904908	1	20.4199	67.0914	88.8199	1.5502	2	11.4242	78.0406	211.94	3.69905	14.1707		13.0755	4.4221
4217	1493904908	1	20.5125	66.6655	91.2945	1.59339	2	11.5651	77.9973	224.563	3.91937	14.4383		8.73503	5.80566
4218	1493904908	1	20.464	66.3784	88.5733	1.5459	2	11.611	77.8093	238.654	4.16529	14.4583		4.47213	8.14241
4219	1493904908	1	20.5106	66.2368	89.6147	1.56407	2	11.7507	77.5766	231.109	4.03362	14.3292		14.2891	8.92167
4220	1493904908	1	20.5085	65.7605	90.5665	1.58068	2	11.9375	77.3452	213.27	3.72226	14.4107		0	10.8839
4221	1493904908	1	20.5085	65.7605	90.9331	1.58708	2	12.1712	77.0677	197.843	3.45302	14.0486		10.0607	12.0013
4222	1493904909	1	20.5544	65.4283	91.2211	1.59211	2	12.4046	76.7428	183.971	3.2109	13.9441		5.938	10.0645
4223	1493904909	1	20.5063	65.2363	92.9311	1.62195	2	12.5912	76.464	171.256	2.98899	13.7372		6.30169	10.0712
4224	1493904909	1	20.6	65.0483	91.9164	1.60424	2	12.7779	76.185	159.838	2.7897	13.6092		5.93509	8.15064
4225	1493904909	1	20.5519	64.8564	91.8046	1.60229	2	12.9178	75.9521	149.76	2.6138	13.4683		2.86203	10.0712
4226	1493904909	1	20.5515	64.761	89.9932	1.57068	2	13.1045	75.6731	140.798	2.45738	13.211		7.24383	7.56305
4227	1493904909	1	20.5977	64.524	92.2333	1.60978	2	13.1973	75.4387	132.73	2.31657	13.187		17.1632	6.97804
4228	1493904909	1	20.5952	63.9519	89.0348	1.55395	2	13.3375	75.2531	125.346	2.1877	13.431		3.21954	6.26413
4229	1493904910	1	20.5004	63.9016	86.6554	1.51242	2	13.4306	75.0662	119.046	2.07775	13.2148		13.0967	10.6918
4230	1493904910	1	20.5931	63.475	82.3717	1.43766	2	13.57	74.7382	113.952	1.98883	13.2734		2.83907	9.40089
4231	1493904910	1	20.4985	63.4724	81.6452	1.42498	2	13.7097	74.4577	109.094	1.90405	12.9137		2.83907	6.26815
4232	1493904910	1	20.5931	63.475	77.6767	1.35571	2	13.8029	74.2707	104.513	1.8241	12.7536		7.24184	9.40626
4233	1493904910	1	20.4504	63.2803	65.7565	1.14767	2	13.9426	73.99	100.39	1.75214	12.5319		4.25861	7.56694
4234	1493904910	1	20.3085	63.2764	55.0939	0.961569	2	14.0355	73.7555	96.7683	1.68893	12.2132		3.96698	6.27084
4235	1493904910	1	20.2143	63.3692	52.3929	0.914429	2	14.1287	73.5684	64.4527	1.12491	11.8768		2.83907	8.16248
4236	1493904911	1	20.1197	63.3666	42.4481	0.740859	2	14.2687	73.3351	63.3938	1.10643	11.5588		4.09464	7.57084
4237	1493904911	1	20.0247	63.2686	38.145	0.665755	2	14.3617	73.1005	62.2489	1.08645	11.3462		1.98139	6.27352
4238	1493904911	1	19.9776	63.3149	55.5405	0.969365	2	14.4549	72.9133	61.4264	1.07209	11.0738		4.56507	6.27352
4239	1493904911	1	20.0256	63.4593	69.7529	1.21742	2	14.5481	72.7261	60.9711	1.06415	10.7646		6.14196	6.27352
4240	1493904911	1	20.1681	63.6063	64.2872	1.12202	2	14.6413	72.5389	60.9497	1.06377	10.5041		1.98349	4.456
4241	1493904911	1	20.2152	63.5599	59.2969	1.03493	2	14.6877	72.3978	60.9383	1.06357	10.4241		9.27411	4.45507
4242	1493904911	1	20.4054	63.8036	52.4237	0.914967	2	14.734	72.2567	60.6513	1.05856	10.1794		3.1386	5.04556
4243	1493904912	1	20.4998	63.7585	45.6088	0.796024	2	14.8275	72.1169	59.9235	1.04586	10.1014		1.98349	6.27754
4244	1493904912	1	20.4527	63.8049	39.4638	0.688773	2	14.9208	71.9296	59.4891	1.03828	9.82917		7.77807	3.13676
4245	1493904912	1	20.5483	64.0459	32.2069	0.562117	2	14.9674	71.836	59.6616	1.04129	9.58291		4.53536	19.6052
4246	1493904912	1	20.6904	64.0975	25.0484	0.437176	2	15.4884	72.2305	68.1717	1.18982	9.65435		7.22601	28.0306
4247	1493904912	1	20.8802	64.2458	18.3513	0.320291	2	16.0115	73.0047	60.3253	1.05287	10.0211		26.6668	16.7574
4248	1493904912	1	21.5447	64.8362	12.34	0.215373	2	16.5313	73.2092	56.1172	0.97943	9.75917		5.89947	7.07686
4249	1493904912	1	21.7341	64.8891	7.08968	0.123738	2	16.7671	73.2159	29.4903	0.514703	9.6957		20.4626	3.12661
4250	1493904913	1	22.2089	65.3788	2.99305	0.0522386	2	16.8612	73.1711	36.3733	0.634834	9.45081		16.8153	6.25321
4251	1493904913	1	22.683	65.6778	327.518	5.71627	2	17.0494	73.0815	36.5728	0.638315	9.30334		3.23342	1.97504
4252	1493904913	1	22.7306	65.7745	328.35	5.73078	2	17.0964	73.0354	36.8632	0.643384	9.19048		22.8232	1.97501
4253	1493904913	1	23.347	66.2204	332.654	5.8059	2	17.1433	72.9892	37.6459	0.657044	9.18164		1.98349	2.83016
4254	1493904913	1	23.3941	66.174	330.444	5.76733	2	17.2376	72.9919	37.897	0.661427	9.1862		16.472	1.97714
4255	1493904913	1	23.821	66.5193	334.717	5.84192	2	17.2846	72.9457	36.6741	0.640084	9.16641		21.8837	1.41362
4256	1493904913	1	24.484	66.8235	337.992	5.89907	2	17.3317	72.9471	37.5824	0.655936	9.41562		0	1.41654
4257	1493904914	1	24.484	66.8235	338.48	5.9076	2	17.3789	72.9484	36.1222	0.630452	9.38066		21.2609	1.9729
4258	1493904914	1	25.0999	67.1741	340.044	5.93489	2	17.4258	72.9023	35.1557	0.613583	9.57623		12.2605	1.41654
4259	1493904914	1	25.4787	67.3275	340.028	5.93461	2	17.473	72.9036	34.8667	0.608538	9.75624		4.53536	1.41654
4260	1493904914	1	25.6208	67.3791	338.418	5.90651	2	17.5202	72.9049	34.2418	0.597632	9.80582		19.3024	0
4261	1493904914	1	26.1892	67.6806	339.456	5.92463	2	17.5202	72.9049	33.8768	0.591262	10.1215		5.89658	2.83316
4262	1493904914	1	26.3785	67.7335	338.775	5.91275	2	17.6146	72.9076	33.5378	0.585346	10.1773		10.9391	1.41354
4263	1493904914	1	26.7099	67.8856	340.032	5.93468	2	17.6617	72.9089	32.8619	0.573548	10.3491		20.5839	1.41654
4264	1493904915	1	27.3256	68.1884	342.453	5.97693	2	17.7089	72.9102	32.1715	0.561498	10.7134		1.41954	1.41662
4265	1493904915	1	27.2783	68.1871	340.408	5.94124	2	17.7561	72.9116	32.0133	0.558738	10.6298		16.0829	1.41654
4266	1493904915	1	27.7519	68.4383	337.907	5.89759	2	17.8033	72.9129	32.0005	0.558514	10.9086		12.8674	1.9729
4267	1493904915	1	28.1308	68.6393	337.867	5.89689	2	17.8502	72.8668	31.5836	0.551238	11.1159		2.83616	2.04093
4268	1493904915	1	28.2253	68.642	336.566	5.87419	2	17.8976	72.9156	31.6693	0.552733	11.177		20.0114	1.97714
4269	1493904915	1	28.7937	68.9911	336.138	5.86672	2	17.9446	72.8694	31.4745	0.549334	11.5215		1.41954	1.41662
4270	1493904915	1	28.841	68.9924	334.184	5.8326	2	17.9918	72.8708	31.5941	0.551421	11.5216		10.3988	1.41354
4271	1493904916	1	29.1253	69.1907	332.472	5.80272	2	18.0389	72.8721	31.6541	0.552468	11.6817		19.2971	1.41654
4272	1493904916	1	29.6935	69.4922	334.208	5.83302	2	18.0861	72.8734	31.8429	0.555764	12.0898		0	1.41662
4273	1493904916	1	29.6935	69.4922	332.742	5.80744	2	18.1333	72.8748	31.4791	0.549414	12.0449		17.6035	3.1279
4274	1493904916	1	30.1672	69.8385	332.664	5.80607	2	18.2274	72.8299	34.4785	0.601763	12.3088		9.6452	7.90009
4275	1493904916	1	30.4512	69.9892	332.161	5.7973	2	18.4152	72.6453	43.6873	0.762487	12.3256		5.19901	10.0723
4276	1493904916	1	30.5933	70.0884	333.072	5.8132	2	18.6974	72.4634	27.8735	0.486485	12.1307		20.0047	14.3991
4277	1493904916	1	31.1615	70.4374	333.707	5.82429	2	19.1211	72.2379	31.2725	0.545808	12.1743		4.53151	12.0168
4278	1493904917	1	31.3035	70.4889	333.223	5.81583	2	19.4503	72.0097	31.647	0.552345	11.9504		11.2725	13.1901
4279	1493904917	1	31.5877	70.7347	332.687	5.80648	2	19.8269	71.7828	28.0162	0.488976	11.8074		21.2435	12.5198
4280	1493904917	1	32.2031	71.085	332.156	5.79722	2	20.2037	71.6034	27.4095	0.478386	12.0106		2.83907	11.278
4281	1493904917	1	32.2977	71.0876	333.449	5.81978	2	20.5333	71.4226	27.6689	0.482913	11.7692		14.4239	10.0832
4282	1493904917	1	32.6765	71.3837	332.583	5.80467	2	20.8158	71.2405	28.1471	0.491259	11.8616		13.5894	8.15697
4283	1493904917	1	33.0553	71.6321	331.116	5.77907	2	21.0513	71.1046	28.3975	0.495629	12.0156		4.52869	10.0848
4284	1493904917	1	33.1972	71.6836	331.937	5.79339	2	21.3338	70.9224	27.944	0.487715	11.8878		21.2394	9.39723
4285	1493904918	1	33.8125	72.0338	333.891	5.8275	2	21.6166	70.7877	27.6384	0.482381	12.2594		1.41962	8.15697
4286	1493904918	1	33.8598	72.0352	333.035	5.81256	2	21.8521	70.6518	27.8258	0.485652	12.0871		8.16599	8.16107
4287	1493904918	1	34.0492	72.2307	334.046	5.83021	2	22.0877	70.5158	28.8851	0.50414	12.0838		2.83907	7.55583
4288	1493904918	1	34.1438	72.2333	331.862	5.79209	2	22.3235	70.4273	28.0401	0.489392	11.9575		3.21689	6.99543
4289	1493904918	1	34.2385	72.2836	324.493	5.66347	2	22.5119	70.2899	21.7887	0.380284	11.8949		10.388	12.9856
4290	1493904918	1	34.5225	72.4817	0	0	2	22.9367	70.2068	12.5456	0.218961	11.807		34.7081	13.3316
4291	1493904918	1	35.5635	72.9865	336.627	5.87524	2	23.3614	70.076	9.27691	0.161913	12.5444		10.3855	17.1193
4292	1493904919	1	35.8474	73.1846	336.013	5.86453	2	23.9285	70.1395	351.388	6.13288	12.3017		14.811	22.6919
4293	1493904919	1	36.2733	73.4343	335.985	5.86404	2	24.6846	70.1607	358.772	6.26176	12.0422		1.41954	21.2723
4294	1493904919	1	36.3206	73.4356	335.169	5.8498	2	25.3934	70.1805	352.48	6.15194	11.4017		18.0189	20.1508
4295	1493904919	1	36.841	73.7355	335.163	5.84969	2	26.0554	70.2942	351.965	6.14294	11.3213		5.89288	17.3447
4296	1493904919	1	37.0302	73.7883	336.871	5.8795	2	26.6228	70.4052	353.468	6.16917	10.9435		8.39304	17.1283
4297	1493904919	1	37.2668	73.9376	337.016	5.88204	2	27.1902	70.4687	353.749	6.17409	10.657		19.2796	17.3476
4298	1493904920	1	37.8345	74.2388	337.005	5.88186	2	27.7577	70.5797	353.113	6.16298	10.7206		1.428	15.9492
4299	1493904920	1	37.8345	74.1912	336.911	5.8802	2	28.2779	70.6894	353.623	6.17189	10.178		13.5803	12.8922
4300	1493904920	1	38.213	74.4395	337.64	5.89293	2	28.7035	70.7489	354.559	6.18822	10.2005		13.5871	14.5579
4301	1493904920	1	38.6387	74.5941	337.284	5.88672	2	29.1765	70.8573	354.106	6.18032	10.1733		3.21283	11.4825
4302	1493904920	1	38.7333	74.6443	337.017	5.88206	2	29.5548	70.9155	353.118	6.16308	9.90701		16.7794	10.4179
4303	1493904920	1	39.2063	74.9428	336.939	5.88069	2	29.886	71.0199	352.078	6.14491	10.1122		5.89288	11.4855
4304	1493904920	1	39.3955	74.9956	337.102	5.88354	2	30.2644	71.0781	352.51	6.15246	9.93598		7.72319	10.0786
4305	1493904921	1	39.632	75.0973	337.277	5.8866	2	30.5955	71.135	352.618	6.15434	9.86702		18.0148	11.7866
4306	1493904921	1	40.1523	75.3971	337.37	5.88821	2	30.9739	71.2407	352.717	6.15607	10.0756		1.41954	7.27894
4307	1493904921	1	40.1996	75.3984	338.247	5.90352	2	31.2104	71.2949	352.682	6.15547	9.88152		8.3889	7.28186
4308	1493904921	1	40.4361	75.5476	337.353	5.88792	2	31.447	71.3491	352.29	6.14862	9.92126		14.1344	9.06123
4309	1493904921	1	40.8617	75.7497	337.99	5.89904	2	31.7309	71.4522	352.41	6.15071	10.0916		0	7.27894
4310	1493904921	1	40.8617	75.7497	337.195	5.88516	2	31.9674	71.5064	352.903	6.15932	9.85465		14.8043	8.67528
4311	1493904921	1	41.2874	75.9993	336.647	5.87559	2	32.2512	71.5619	349.71	6.10359	10.0669		2.83907	9.6452
4312	1493904922	1	41.382	76.0019	336.763	5.87763	2	32.5352	71.7126	339.217	5.92046	9.83178		6.11658	18.657
4313	1493904922	1	41.5238	76.1484	335.799	5.86081	2	33.103	71.9663	349.643	6.10242	9.40212		9.05841	18.1225
4314	1493904922	1	41.8076	76.2515	335.765	5.86021	2	33.6708	72.1725	340.647	5.94541	9.10196		6.4216	19.4747
4315	1493904922	1	41.9967	76.3518	335.945	5.86334	2	34.2859	72.38	346.036	6.03947	8.67362		7.72319	21.3088
4316	1493904922	1	42.2332	76.4535	336.196	5.86773	2	34.9483	72.6364	347.165	6.05917	8.22436		5.19066	19.4709
4317	1493904922	1	42.3751	76.5525	335.316	5.85236	2	35.5633	72.8438	345.705	6.0337	7.75597		6.42301	14.1438
4318	1493904923	1	42.5642	76.6529	335.265	5.85147	2	35.9892	73.046	348.77	6.08718	7.49936		0	19.0642
4319	1493904923	1	42.5642	76.6529	334.969	5.84631	2	36.6042	73.206	351.571	6.13608	6.88496		7.72043	13.5899
4320	1493904923	1	42.3278	76.5512	332.791	5.8083	2	37.03	73.3606	351.937	6.14245	6.18438		16.056	14.9437
4321	1493904923	1	42.8006	76.802	336.391	5.87114	2	37.5031	73.5165	352.245	6.14783	6.23362		21.2193	13.1719
4322	1493904923	1	43.4153	77.1519	341.527	5.96078	2	37.9289	73.6236	353.341	6.16696	6.523		1.98357	10.4179
4323	1493904923	1	43.4626	77.1057	342.48	5.9774	2	38.2601	73.728	354.525	6.18763	6.20281		15.4436	10.0786
4324	1493904924	1	43.9355	77.3091	350.19	6.11196	2	38.5912	73.7849	354.993	6.19579	6.40168		0	8.6788
4325	1493904924	1	43.9355	77.3091	349.881	6.10658	2	38.8751	73.8405	355.02	6.19626	6.13505		3.14287	7.27894
4326	1493904924	1	43.8408	77.3539	357.096	6.2325	2	39.1116	73.8947	355.349	6.202	5.8593		5.81482	7.28186
4327	1493904924	1	43.6516	77.396	8.36306	0.145963	2	39.3482	73.9489	355.983	6.21307	5.51378		0	5.67823
4328	1493904924	1	43.6516	77.396	8.61782	0.150409	2	39.5374	73.9542	357.015	6.23109	5.36401		1.41962	4.53254
4329	1493904924	1	43.6043	77.3946	12.7228	0.222055	2	39.6794	74.0058	357.489	6.23936	5.18544		3.14287	7.10085
4330	1493904924	1	43.5096	77.4394	23.5407	0.410863	2	39.916	74.0125	357.458	6.23883	4.96564		2.03675	4.25869
4331	1493904925	1	43.4624	77.3906	28.6966	0.500849	2	40.0579	74.0165	358.204	6.25183	4.79324		5.67831	4.52869
4332	1493904925	1	43.2732	77.3852	36.1155	0.630335	2	40.1998	74.068	358.281	6.25318	4.52212		8.19507	4.26169
4333	1493904925	1	43.4153	77.1519	59.0831	1.03119	2	40.3418	74.072	358.243	6.25253	4.35111		6.4216	2.83916
4334	1493904925	1	43.6044	77.2522	64.9517	1.13362	2	40.4364	74.0747	358.566	6.25816	4.48695		1.41962	2.84215
4335	1493904925	1	43.5571	77.2508	64.4511	1.12488	2	40.5311	74.0774	357.43	6.23833	4.38488		4.5376	2.83916
4336	1493904925	1	43.5099	77.1071	71.8687	1.25435	2	40.6257	74.0801	357.921	6.24689	4.18107		19.944	2.03884
4337	1493904925	1	43.5106	76.4423	92.043	1.60645	2	40.673	74.1289	358.228	6.25226	3.66112		1.98148	4.26169
4338	1493904926	1	43.5579	76.3962	90.1128	1.57276	2	40.815	74.1329	358.389	6.25507	3.55613		19.96	2.83916
4339	1493904926	1	43.6059	75.7326	87.0757	1.51976	2	40.9096	74.1356	358.428	6.25575	3.13376		12.9467	0
4340	1493904926	1	43.559	75.3036	90.2433	1.57504	2	40.9096	74.1356	358.069	6.24949	2.89544		8.93757	1.425
4341	1493904926	1	43.6539	75.0212	84.316	1.47159	2	40.9096	74.1831	357.648	6.24214	2.86942		7.23081	1.41954
4342	1493904926	1	43.7014	74.7849	83.4117	1.45581	2	40.8623	74.1818	358.303	6.25356	2.90245		14.2894	0
4343	1493904926	1	43.7493	74.311	82.0232	1.43157	2	40.8623	74.1818	359.216	6.2695	2.88989		13.0741	1.42253
4344	1493904926	1	43.8444	73.8857	79.2645	1.38343	2	40.8149	74.1805	359.522	6.27484	3.04381		8.94326	0
4345	1493904927	1	43.9393	73.6031	76.9812	1.34358	2	40.8149	74.1805	358.987	6.26551	3.1773		10.3087	1.98357
4346	1493904927	1	44.0344	73.2729	77.1904	1.34723	2	40.7676	74.2267	359.259	6.27025	3.40319		10.3115	1.41962
4347	1493904927	1	44.1295	72.9426	74.0057	1.29164	2	40.7203	74.2253	359.815	6.27996	3.64252		8.94706	0
4348	1493904927	1	44.2245	72.6599	72.6751	1.26842	2	40.7203	74.2253	359.714	6.2782	3.83795		13.0835	0
4349	1493904927	1	44.3197	72.2343	71.8016	1.25317	2	40.7203	74.2253	359.1	6.26747	4.11336		6.3098	3.14415
4350	1493904927	1	44.4146	72.0466	73.7311	1.28685	2	40.6256	74.2702	359.35	6.27185	4.39328		13.4287	1.42253
4351	1493904928	1	44.5572	71.6223	75.2099	1.31266	2	40.673	74.2715	359.929	6.28194	4.70162		7.24375	0
4352	1493904928	1	44.6049	71.3856	75.3142	1.31448	2	40.673	74.2715	0.110522	0.00192898	4.87732		12.6277	0
4353	1493904928	1	44.7949	71.01	76.9531	1.34309	2	40.673	74.2715	359.361	6.27203	5.25618		15.714	3.14415
4354	1493904928	1	44.7955	70.4862	86.6023	1.5115	2	40.5783	74.3164	0.12227	0.00213402	5.69695		7.61931	2.84207
4355	1493904928	1	44.8906	70.2507	91.6596	1.59976	2	40.673	74.319	359.931	6.28197	5.85997		15.7913	0
4356	1493904928	1	45.1282	69.781	77.563	1.35373	2	40.673	74.319	359.733	6.27852	6.35942		5.718	1.41962
4357	1493904928	1	45.1284	69.5904	74.6073	1.30214	2	40.7203	74.3204	359.671	6.27744	6.46562		10.7722	0
4358	1493904929	1	45.2711	69.2609	75.957	1.3257	2	40.7203	74.3204	359.818	6.28002	6.80502		19.2939	1.41954
4359	1493904929	1	45.4615	68.6466	75.9917	1.32631	2	40.7676	74.3217	359.765	6.27909	7.36474		5.72101	0
4360	1493904929	1	45.4618	68.4559	76.4906	1.33501	2	40.7676	74.3217	359.123	6.26788	7.51286		9.48281	0
4361	1493904929	1	45.6044	68.1738	75.9525	1.32562	2	40.7676	74.3217	359.246	6.27002	7.82249		21.0773	1.41954
4362	1493904929	1	45.8425	67.5128	75.1777	1.3121	2	40.8149	74.323	359.711	6.27814	8.46496		5.72401	0
4363	1493904929	1	45.8428	67.322	75.3438	1.315	2	40.8149	74.323	359.593	6.27609	8.61938		7.62878	0
4364	1493904929	1	45.938	67.0862	75.9484	1.32555	2	40.8149	74.323	359.874	6.28099	8.86665		21.0896	0
4365	1493904930	1	46.1762	66.4248	75.3042	1.31431	2	40.8149	74.323	359.612	6.27641	9.54595		7.26199	0
4366	1493904930	1	46.224	66.1875	75.2385	1.31316	2	40.8149	74.323	359.519	6.27478	9.76958		7.63546	1.41962
4367	1493904930	1	46.3193	65.9515	75.5776	1.31908	2	40.8622	74.3244	0.495609	0.00865	9.99427		16.6121	1.98572
4368	1493904930	1	46.5099	65.4316	78.5214	1.37046	2	40.9096	74.2782	20.4983	0.357763	10.4702		14.8404	5.95286
4369	1493904930	1	46.6531	64.9581	76.289	1.33149	2	41.0516	74.1396	43.3022	0.755766	10.7553		3.1663	7.02264
4370	1493904930	1	46.7007	64.8639	75.4523	1.31689	2	41.1936	73.9535	49.7119	0.867637	10.6277		16.6198	10.9692
4371	1493904931	1	46.8915	64.3438	77.3801	1.35054	2	41.4304	73.6749	51.316	0.895633	10.8117		10.0962	9.92215
4372	1493904931	1	46.9395	64.0107	77.1791	1.34703	2	41.6671	73.4439	55.9489	0.976493	10.8066		4.49392	8.20944
4373	1493904931	1	46.9872	63.8687	77.369	1.35034	2	41.8093	73.2101	59.1197	1.03183	10.6805		17.9833	8.9941
4374	1493904931	1	47.1782	63.3005	78.1577	1.36411	2	41.9987	72.9777	58.9703	1.02923	10.9761		3.16898	8.20944
4375	1493904931	1	47.2258	63.2062	78.5747	1.37139	2	42.1409	72.7439	61.1773	1.06775	10.8085		11.7501	11.3579
4376	1493904931	1	47.3215	62.8264	77.7401	1.35682	2	42.3305	72.4162	64.2042	1.12058	10.8108		14.8614	10.1471
4377	1493904931	1	47.4648	62.3522	77.6801	1.35577	2	42.5201	72.1361	57.7912	1.00865	10.9624		13.1489	12.6182
4378	1493904932	1	47.5606	61.9245	79.2353	1.38292	2	42.7098	71.7607	65.4221	1.14183	10.9673		2.87101	15.7725
4379	1493904932	1	47.5608	61.8288	77.9201	1.35996	2	42.947	71.2915	61.7236	1.07728	10.5276		17.1517	12.1077
4380	1493904932	1	47.7993	61.3092	77.5539	1.35357	2	43.1841	70.9649	59.7512	1.04286	10.702		11.533	17.0712
4381	1493904932	1	47.8475	60.9278	78.4419	1.36907	2	43.4214	70.4477	66.5568	1.16164	10.4985		1.9984	15.2336
4382	1493904932	1	47.8951	60.8812	78.9	1.37707	2	43.6114	69.9768	65.0313	1.13501	10.0539		13.5074	14.5284
4383	1493904932	1	48.0385	60.4544	78.1752	1.36441	2	43.8488	69.5547	62.6442	1.09335	10.0184		13.1613	10.7726
4384	1493904932	1	48.1344	60.0263	78.3037	1.36666	2	43.9913	69.2251	63.9171	1.11556	10.0888		1.437	13.929
4385	1493904933	1	48.1345	59.9784	78.5675	1.37126	2	44.1814	68.8015	65.4806	1.14285	9.6682		10.8261	10.7753
4386	1493904933	1	48.2778	59.6472	78.4896	1.3699	2	44.3239	68.4718	65.5918	1.14479	9.6699		13.514	11.3821
4387	1493904933	1	48.4213	59.2202	77.4947	1.35254	2	44.5139	68.1434	64.7133	1.12946	9.74122		2.05163	18.9685
4388	1493904933	1	48.3738	59.171	77.4931	1.35251	2	44.6569	67.5275	82.0567	1.43216	9.14584		9.01347	17.9463
4389	1493904933	1	48.4695	58.8862	77.3683	1.35033	2	44.8473	66.9604	68.8022	1.20082	8.84947		14.8898	26.5467
4390	1493904933	1	48.6131	58.4111	78.4709	1.36958	2	45.0856	66.1082	79.5658	1.38869	8.46691		1.437	25.1822
4391	1493904933	1	48.613	58.459	76.9413	1.34288	2	45.3238	65.3033	72.8614	1.27167	7.59363		10.3865	26.5686
4392	1493904934	1	48.7088	58.1263	77.0197	1.34425	2	45.5623	64.4504	77.2332	1.34797	7.06362		5.89072	23.8325
4393	1493904934	1	48.7568	57.9359	77.6019	1.35441	2	45.8007	63.6926	79.1416	1.38128	6.47133		6.00158	21.816
4394	1493904934	1	48.8998	57.796	74.4469	1.29934	2	45.9442	62.9797	79.9447	1.3953	5.9671		7.29259	19.018
4395	1493904934	1	48.9478	57.5577	72.8108	1.27079	2	46.0876	62.3622	79.3157	1.38432	5.59142		8.70987	17.6263
4396	1493904934	1	48.996	57.2714	76.1973	1.32989	2	46.2309	61.7924	77.827	1.35834	5.29955		2.05163	14.5575
4397	1493904934	1	49.0435	57.3206	74.6746	1.30332	2	46.3267	61.3167	77.9033	1.35967	4.83216		13.1831	14.5599
4398	1493904934	1	49.1396	56.8918	74.8548	1.30646	2	46.4224	60.8409	78.5017	1.37011	4.7936		0	13.1571
4399	1493904935	1	49.1396	56.8918	75.3124	1.31445	2	46.5181	60.4129	79.3011	1.38406	4.38981		3.17837	8.61301
4400	1493904935	1	49.1873	56.7972	73.5383	1.28349	2	46.5186	60.1258	78.2987	1.36657	4.26633		10.396	8.69704
4401	1493904935	1	49.2832	56.4642	72.9804	1.27375	2	46.5666	59.8399	79.1263	1.38101	4.33304		1.42853	5.74501
4402	1493904935	1	49.3308	56.4655	71.2998	1.24442	2	46.5669	59.6484	80.186	1.39951	4.21545		10.4018	7.28611
4403	1493904935	1	49.4267	56.1323	68.4281	1.1943	2	46.6148	59.4103	80.0564	1.39725	4.3188		6.35943	4.50341
4404	1493904935	1	49.5223	55.9431	66.2298	1.15593	2	46.6626	59.268	79.7973	1.39273	4.38553		3.16685	7.18201
4405	1493904935	1	49.6176	55.8977	63.1922	1.10291	2	46.663	59.0286	79.81	1.39295	4.3049		9.07602	2.874
4406	1493904936	1	49.8085	55.663	52.8601	0.922582	2	46.6631	58.9328	79.5684	1.38873	4.53708		3.18239	4.30801
4407	1493904936	1	49.8563	55.5683	46.2399	0.807038	2	46.6634	58.7892	79.9213	1.39489	4.53528		3.16685	3.17569
4408	1493904936	1	49.9516	55.5229	41.4017	0.722595	2	46.7111	58.6947	78.6043	1.3719	4.53444		10.7897	2.874
4409	1493904936	1	50.285	55.388	26.8447	0.468528	2	46.7112	58.5989	76.9407	1.34287	4.80437		5.89727	3.17569
4410	1493904936	1	50.3331	55.1974	20.8472	0.363852	2	46.7589	58.5044	76.2201	1.33029	4.86941		8.97389	2.87401
4411	1493904936	1	50.6189	55.1091	15.6243	0.272696	2	46.7591	58.4086	75.2062	1.3126	5.07787		15.7439	1.437
4412	1493904936	1	51.1426	55.0752	7.30599	0.127514	2	46.7592	58.3607	75.8121	1.32317	5.47802		3.18239	4.5053
4413	1493904937	1	51.1904	54.9805	1.34635	0.0234982	2	46.8069	58.2183	75.1964	1.31243	5.44963		10.4749	1.437
4414	1493904937	1	51.5234	55.0855	354.486	6.18695	2	46.807	58.1704	75.0806	1.3104	5.63569		4.4865	1.9984
4415	1493904937	1	51.6663	55.0414	351.722	6.13872	2	46.8546	58.1238	74.3866	1.29829	5.71434		5.92708	1.437
4416	1493904937	1	51.8566	55.0945	350.663	6.12023	2	46.8547	58.0759	74.4152	1.29879	5.82304		19.1674	2.87401
4417	1493904937	1	52.475	55.2551	346.821	6.05317	2	46.8549	57.9801	73.8754	1.28937	6.24589		17.1453	2.0005
4418	1493904937	1	53.0463	55.2706	352.219	6.14738	2	46.9025	57.9334	73.6726	1.28583	6.69603		2.04955	1.437
4419	1493904937	1	53.0937	55.3198	351.906	6.14192	2	46.9026	57.8855	73.9349	1.29041	6.70168		20.5655	1.437
4420	1493904938	1	53.7598	55.4818	352.049	6.14442	2	46.9027	57.8376	73.028	1.27458	7.25049		7.25416	1.437
4421	1493904938	1	53.998	55.4402	354.686	6.19044	2	46.9027	57.7897	73.4724	1.28233	7.47418		7.32122	2.00054
4422	1493904938	1	54.2359	55.4946	355.805	6.20997	2	46.9504	57.7431	72.5608	1.26643	7.62458		18.6652	2.874
4423	1493904938	1	54.8547	55.5593	0.575877	0.0100509	2	46.9505	57.6473	72.54	1.26606	8.17534		2.05171	1.42853
4424	1493904938	1	54.8073	55.51	0.44777	0.00781506	2	46.9981	57.6486	72.5381	1.26603	8.09674		14.3964	1.44
4425	1493904938	1	55.2833	55.5709	1.06858	0.0186502	2	46.9981	57.6006	71.9554	1.25586	8.53019		14.5137	1.437
4426	1493904939	1	55.7599	55.4878	1.32695	0.0231597	2	46.9982	57.5527	71.6352	1.25027	9.00173		0	2.00054
4427	1493904939	1	55.7599	55.4878	3.74446	0.0653531	2	47.0459	57.5061	71.1056	1.24103	8.94468		18.5798	1.437
4428	1493904939	1	56.379	55.5045	4.37108	0.0762898	2	47.0459	57.4582	71.205	1.24276	9.53539		10.0762	2.00264
4429	1493904939	1	56.7126	55.4655	6.68868	0.116739	2	47.0936	57.4115	71.4818	1.24759	9.81387		2.85998	0
4430	1493904939	1	56.8079	55.468	4.41409	0.0770404	2	47.0936	57.4115	71.2857	1.24417	9.90681		14.2942	1.437
4431	1493904939	1	57.2842	55.4809	6.90274	0.120475	2	47.0937	57.3636	71.0346	1.23979	10.363		17.1819	1.9984
4432	1493904939	1	57.856	55.4483	5.42261	0.0946423	2	47.1413	57.317	71.1986	1.24265	10.8764		3.17227	4.00104
4433	1493904939	1	57.9515	55.4029	3.78735	0.0661017	2	47.2366	57.2237	49.5751	0.865249	10.8685		7.14858	4.2796
4434	1493904940	1	58.1897	55.4093	3.53297	0.0616619	2	47.3792	57.2276	28.1713	0.491683	10.9624		20.0173	11.4001
4435	1493904940	1	58.8567	55.4273	2.11048	0.0368349	2	47.7124	57.0449	25.704	0.44862	11.2611		17.1878	9.49113
4436	1493904940	1	59.4287	55.3947	0	0	2	47.998	56.9088	26.9679	0.470679	11.5305		17.1878	9.49384
4437	1493904940	1	58.8567	55.4273	2.31539	0.0404112	2	48.2837	56.7727	25.2768	0.441163	10.6583		15.7287	9.49113
4438	1493904940	1	59.3808	55.4414	1.88634	0.0329229	2	48.5693	56.6366	22.8766	0.399272	10.8774		4.4951	9.49384
4439	1493904940	1	59.524	55.3973	3.3918	0.0591981	2	48.855	56.5005	22.7302	0.396718	10.7259		10.1442	8.96639
4440	1493904940	1	59.8573	55.4543	3.73664	0.0652167	2	49.1406	56.4124	23.7861	0.415146	10.7594		21.4517	8.25112
4441	1493904941	1	60.5721	55.4735	2.94497	0.0513994	2	49.3788	56.2749	23.6876	0.413427	11.222		17.1937	7.62991
4442	1493904941	1	61.1443	55.441	2.34779	0.0409767	2	49.6169	56.1855	20.4859	0.357547	11.5514		10.0116	8.97014
4443	1493904941	1	61.4779	55.45	3.37298	0.0588695	2	49.9026	56.0973	19.461	0.339658	11.5934		20.1107	10.334
4444	1493904941	1	62.145	55.516	3.42188	0.0597231	2	50.2359	56.0103	19.7088	0.343984	11.9194		7.65168	6.3337
4445	1493904941	1	62.3838	55.4264	0.429656	0.00749892	2	50.4265	55.9195	20.6255	0.359984	11.9675		5.92997	7.63097
4446	1493904941	1	62.5742	55.4795	1.75324	0.0305998	2	50.6646	55.83	20.6719	0.360792	11.9148		21.4608	5.85746
4447	1493904941	1	63.2893	55.4988	2.27206	0.0396549	2	50.8551	55.7872	19.3834	0.338304	12.4375		4.49885	7.63378
4448	1493904942	1	63.4326	55.4546	3.84475	0.0671036	2	51.0933	55.6977	19.366	0.338	12.3417		11.4462	7.63378
4449	1493904942	1	63.814	55.4649	3.6905	0.0644113	2	51.3315	55.6082	20.0279	0.349552	12.4833		17.1723	7.63483
4450	1493904942	1	64.3862	55.4804	4.16293	0.0726568	2	51.5697	55.5186	20.3441	0.355071	12.8166		11.4492	4.48937
4451	1493904942	1	64.0047	55.4701	2.76411	0.0482427	2	51.7127	55.4745	19.4809	0.340006	12.292		11.4492	8.973
4452	1493904942	1	64.3862	55.4804	0.508395	0.00887316	2	51.9985	55.3863	18.2782	0.319014	12.3881		14.3092	5.86105
4453	1493904942	1	64.863	55.4932	4.45712	0.0777914	2	52.1891	55.3434	18.6961	0.326308	12.6748		1.44003	5.85746
4454	1493904943	1	64.8633	55.4452	8.16383	0.142486	2	52.3796	55.3006	19.9759	0.348645	12.4845		37.2683	4.49025
4455	1493904943	1	66.1029	55.5267	3.24634	0.0566594	2	52.5226	55.2564	21.221	0.370376	13.583		11.513	7.63658
4456	1493904943	1	66.4848	55.4889	0.668904	0.0116746	2	52.7609	55.1669	12.7546	0.222609	13.7277		2.86006	10.0026
4457	1493904943	1	66.5801	55.4915	1.94342	0.033919	2	53.0942	55.1759	9.81565	0.171315	13.4896		14.4172	13.467
4458	1493904943	1	67.0568	55.5524	0.654424	0.0114219	2	53.5231	55.0434	18.5221	0.323272	13.5433		8.67961	14.832
4459	1493904943	1	67.3433	55.5121	0.841653	0.0146896	2	53.9998	54.9123	12.1778	0.212543	13.357		3.23171	14.5113
4460	1493904943	1	67.4384	55.5627	1.12011	0.0195495	2	54.4763	54.8291	15.7322	0.274579	12.9828		17.1812	16.2075
4461	1493904944	1	68.0109	55.5781	2.27818	0.0397617	2	55.0007	54.6992	15.9866	0.279019	13.0399		14.5467	16.2075
4462	1493904944	1	68.4886	55.4949	3.26443	0.0569751	2	55.5251	54.5693	13.4184	0.234194	12.9965		8.73883	13.1202
4463	1493904944	1	68.7745	55.5507	359.349	6.27182	2	55.9542	54.4848	16.0729	0.280526	12.8645		12.9374	13.4794
4464	1493904944	1	69.2042	55.5142	329.259	5.74665	2	56.3835	54.3522	18.9567	0.330856	12.8733		0	14.8414
4465	1493904944	1	69.2042	55.5142	4.07965	0.0712034	2	56.8605	54.221	17.4528	0.304609	12.4113		2.05171	11.7338
4466	1493904944	1	69.2516	55.5635	2.59029	0.0452091	2	57.2421	54.1352	16.4958	0.287906	12.0941		2.05171	12.138
4467	1493904944	1	69.2042	55.5142	1.0365	0.0180904	2	57.6239	54.0013	17.5834	0.306888	11.6787		7.33358	10.0791
4468	1493904945	1	69.4425	55.5687	2.96918	0.0518219	2	57.9576	53.9623	18.7395	0.327066	11.5967		6.36065	10.8181
4469	1493904945	1	69.634	55.4777	2.29755	0.0400998	2	58.2919	53.8271	19.8451	0.346362	11.4616		3.23171	11.7367
4470	1493904945	1	69.7291	55.5283	3.19446	0.0557539	2	58.6736	53.7413	19.1251	0.333796	11.199		7.27485	8.99197
4471	1493904945	1	69.968	55.4867	2.71761	0.0474312	2	58.96	53.6529	18.9999	0.331611	11.1597		15.7558	8.99286
4472	1493904945	1	70.493	55.5009	4.19907	0.0732877	2	59.2464	53.5644	19.6009	0.3421	11.4121		13.1526	8.99484
4473	1493904945	1	70.9232	55.4164	359.377	6.27231	2	59.5329	53.476	20.1765	0.352147	11.5544		14.5556	8.99484
4474	1493904946	1	70.4452	55.4996	5.99765	0.104679	2	59.8194	53.3876	20.4795	0.357434	10.8337		18.7876	7.65274
4475	1493904946	1	71.0664	55.4202	13.7297	0.239628	2	60.0582	53.2979	21.1791	0.369646	11.2109		1.44305	7.2665
4476	1493904946	1	71.066	55.4683	14.4327	0.251898	2	60.2968	53.2562	21.8003	0.380487	10.994		1.44305	6.35253
4477	1493904946	1	71.0664	55.4202	14.7345	0.257166	2	60.488	53.1652	22.1348	0.386326	10.8161		1.44305	7.65555
4478	1493904946	1	71.066	55.4683	17.9691	0.313619	2	60.7269	53.0755	22.2346	0.388067	10.6124		9.10363	7.2665
4479	1493904946	1	70.826	55.654	33.2276	0.579931	2	60.9655	53.0338	22.261	0.388527	10.2027		3.19322	6.35524
4480	1493904946	1	70.7776	55.7488	39.764	0.694012	2	61.1568	52.9428	22.8978	0.399642	10.0216		3.19322	6.35382
4481	1493904947	1	70.7292	55.8436	42.0167	0.733329	2	61.348	52.8517	22.8675	0.399113	9.84674		0	4.49885
4482	1493904947	1	70.7292	55.8436	51.9361	0.906457	2	61.4913	52.8075	23.2169	0.405211	9.72403		2.00908	6.35524
4483	1493904947	1	70.7772	55.7969	57.4124	1.00204	2	61.6826	52.7165	23.6687	0.413097	9.60212		0	5.87341
4484	1493904947	1	70.7772	55.7969	65.3067	1.13982	2	61.8736	52.6735	10.1941	0.177921	9.43556		7.37526	11.4521
4485	1493904947	1	70.7312	55.5554	78.8908	1.3769	2	62.2552	52.6837	352.703	6.15584	8.94926		1.43445	10.153
4486	1493904947	1	70.779	55.5566	82.5593	1.44093	2	62.5888	52.7407	350.006	6.10875	8.66075		12.4864	10.1565
4487	1493904947	1	70.5428	55.2139	99.4237	1.73527	2	62.9225	52.7978	348.549	6.08333	7.99415		4.29451	10.4872
4488	1493904948	1	70.6859	55.2177	106.935	1.86637	2	63.2559	52.9029	347.642	6.0675	7.78224		0	7.32999
4489	1493904948	1	70.6859	55.2177	110.961	1.93663	2	63.4941	52.9573	346.536	6.0482	7.53866		5.22088	8.74178
4490	1493904948	1	70.5434	55.1178	118.444	2.06724	2	63.7801	53.0131	345.418	6.02869	7.08322		8.2091	7.77125
4491	1493904948	1	70.3539	54.9204	127.01	2.21674	2	64.018	53.1156	345.471	6.0296	6.58794		11.0483	7.33358
4492	1493904948	1	70.2131	54.5801	131.948	2.30292	2	64.2563	53.1701	346.119	6.04092	6.1214		29.0456	5.93367
4493	1493904948	1	69.6457	53.7956	126.757	2.21233	2	64.4468	53.2233	346.137	6.04123	5.2303		3.19322	5.93656
4494	1493904948	1	69.5973	53.8904	125.031	2.1822	2	64.6374	53.2765	345.554	6.03105	4.99775		18.9396	5.93367
4495	1493904949	1	69.2668	53.3525	123.081	2.14817	2	64.8279	53.3297	347.311	6.06173	4.43896		16.9407	2.05379
4496	1493904949	1	68.9837	52.8639	121.207	2.11546	2	64.8754	53.379	347.491	6.06487	4.14047		4.10767	1.43153
4497	1493904949	1	68.8888	52.7652	119.151	2.07958	2	64.9231	53.3803	347.651	6.06766	4.01312		20.2175	2.86306
4498	1493904949	1	68.6543	52.1334	111.276	1.94214	2	65.0185	53.3829	347.569	6.06623	3.84451		11.7155	2.05171
4499	1493904949	1	68.4656	51.7915	110.807	1.93395	2	65.0659	53.4322	346.574	6.04886	3.7749		7.82094	3.23577
4500	1493904949	1	68.3717	51.5483	109.337	1.9083	2	65.1611	53.4829	346.002	6.03887	3.74842		22.1669	1.43145
4501	1493904949	1	68.2332	50.8225	108.439	1.89261	2	65.2088	53.4841	346.55	6.04844	4.02879		7.82374	1.43153
4502	1493904949	1	68.1393	50.5792	105.438	1.84024	2	65.2565	53.4854	347.324	6.06195	4.09347		9.18191	0
4503	1493904950	1	68.0457	50.2878	106.305	1.85538	2	65.2565	53.4854	347.148	6.05887	4.24315		19.3529	0
4504	1493904950	1	67.9065	49.6579	106.066	1.85121	2	65.2565	53.4854	346.872	6.05405	4.65535		7.82762	1.43153
4505	1493904950	1	67.8125	49.4145	104.518	1.82418	2	65.2088	53.4841	346.451	6.0467	4.83124		10.2463	0
4506	1493904950	1	67.767	49.076	104.69	1.82719	2	65.2088	53.4841	346.7	6.05106	5.09664		17.9552	2.05379
4507	1493904950	1	67.6274	48.494	106.847	1.86483	2	65.1613	53.4348	347.16	6.05908	5.52206		1.43453	0
4508	1493904950	1	67.5796	48.4927	105.965	1.84944	2	65.1613	53.4348	347.33	6.06206	5.50205		13.1196	1.43153
4509	1493904950	1	67.5346	48.0577	108.265	1.88958	2	65.1136	53.4335	347.367	6.06269	5.8958		18.3856	2.86306
4510	1493904951	1	67.3472	47.4742	109.156	1.90514	2	65.0182	53.4309	347.099	6.05803	6.39582		1.44603	2.05171
4511	1493904951	1	67.3469	47.5224	108.97	1.90188	2	64.9708	53.3816	347.487	6.0648	6.32266		16.5672	0
4512	1493904951	1	67.2069	46.9882	110.378	1.92646	2	64.9708	53.3816	347.239	6.06046	6.77316		14.3343	2.86306
4513	1493904951	1	67.0185	46.5491	110.506	1.92869	2	64.8754	53.379	346.739	6.05174	7.15824		1.44603	0
4514	1493904951	1	67.0188	46.5009	110.383	1.92655	2	64.8754	53.379	346.559	6.04859	7.20433		19.78	0
4515	1493904951	1	66.8316	45.8687	111.189	1.94062	2	64.8754	53.379	346.139	6.04126	7.76088		6.51294	2.05379
4516	1493904951	1	66.7372	45.6732	110.661	1.93139	2	64.8279	53.3297	346.572	6.04883	7.89097		7.83989	1.43153
4517	1493904951	1	66.6431	45.4294	110.858	1.93483	2	64.7802	53.3284	346.388	6.04561	8.1157		21.6368	2.01117
4518	1493904952	1	66.4082	44.7475	111.954	1.95397	2	64.8282	53.2816	346.77	6.05228	8.67913		0	1.43153
4519	1493904952	1	66.4082	44.7475	109.784	1.9161	2	64.7805	53.2803	346.931	6.05509	8.68666		9.20659	0
4520	1493904952	1	66.3144	44.4553	111.887	1.9528	2	64.7805	53.2803	347.569	6.06623	8.95731		20.2838	1.44003
4521	1493904952	1	66.0792	43.8214	110.956	1.93655	2	64.7808	53.2323	1.83375	0.032005	9.50005		2.0602	5.13978
4522	1493904952	1	66.0316	43.7719	110.636	1.93096	2	64.8771	53.0906	25.6868	0.44832	9.38994		9.20945	3.19317
4523	1493904952	1	65.9378	43.4796	111.803	1.95132	2	64.9253	52.9957	39.9657	0.697533	9.56981		19.8027	5.13978
4524	1493904953	1	65.7503	42.8467	112.065	1.9559	2	65.0216	52.854	49.8733	0.870453	10.0338		5.26013	4.53099
4525	1493904953	1	65.6555	42.6992	110.014	1.92011	2	65.0702	52.711	53.7579	0.938252	10.0289		7.41582	3.19453
4526	1493904953	1	65.6091	42.4564	110.436	1.92747	2	65.1185	52.6161	55.8291	0.974402	10.1715		19.8122	6.3877
4527	1493904953	1	65.4215	41.8232	110.748	1.93292	2	65.215	52.4263	57.3942	1.00172	10.6051		6.18076	3.19453
4528	1493904953	1	65.2789	41.6745	111.269	1.94201	2	65.2633	52.3314	58.4972	1.02097	10.6569		8.84823	3.19453
4529	1493904953	1	65.2327	41.3832	110.928	1.93606	2	65.3116	52.2365	61.278	1.0695	10.8536		17.0651	7.7091
4530	1493904953	1	65.0445	40.8464	111.144	1.93982	2	65.4085	51.9985	64.6093	1.12764	11.158		7.85325	3.19453
4531	1493904954	1	64.9502	40.6022	110.236	1.92398	2	65.4568	51.9036	64.9239	1.13313	11.3127		4.61278	4.53383
4532	1493904954	1	64.9032	40.4558	110.498	1.92855	2	65.5054	51.7605	66.0984	1.15363	11.3207		19.8274	5.77211
4533	1493904954	1	64.7155	39.8221	110.697	1.93202	2	65.5066	51.5681	90.0104	1.57098	11.7726		11.113	17.4148
4534	1493904954	1	64.5739	39.4798	109.461	1.91046	2	65.4623	50.9893	97.2657	1.69761	11.5437		6.01029	18.8563
4535	1493904954	1	64.5271	39.285	109.42	1.90973	2	65.4183	50.3623	93.5687	1.63308	11.1131		13.8393	15.9831
4536	1493904954	1	64.386	38.8458	110.11	1.92178	2	65.3737	49.8314	99.2442	1.73214	11.0299		15.2285	17.4268
4537	1493904954	1	64.2452	38.3581	109.197	1.90585	2	65.3294	49.2522	94.2081	1.64424	10.9479		1.45203	17.4297
4538	1493904954	1	64.2449	38.4065	109.073	1.90368	2	65.2851	48.6729	95.4332	1.66562	10.319		17.084	14.7957
4539	1493904955	1	64.0565	37.8691	109.257	1.9069	2	65.1924	48.1885	98.0254	1.71087	10.3817		16.6364	15.9981
4540	1493904955	1	63.9158	37.3327	109.138	1.90481	2	65.1478	47.6571	98.0775	1.71178	10.3976		0	13.1232
4541	1493904955	1	63.9158	37.3327	108.615	1.8957	2	65.1026	47.222	97.5776	1.70305	9.96026		13.4436	13.3889
4542	1493904955	1	63.8225	36.8944	109.021	1.90278	2	65.0096	46.7855	96.9237	1.69164	9.96208		15.7338	14.5677
4543	1493904955	1	63.6337	36.4051	108.956	1.90165	2	64.9646	46.302	97.6268	1.70391	9.98599		0	11.6929
4544	1493904955	1	63.6337	36.4051	109.004	1.90249	2	64.9191	45.9149	97.5943	1.70334	9.59628		13.4501	10.5852
4545	1493904956	1	63.5403	35.9666	108.993	1.90228	2	64.8255	45.5747	97.7307	1.70572	9.69367		17.103	10.2624
4546	1493904956	1	63.3517	35.4286	110.392	1.9267	2	64.7797	45.2357	96.6818	1.68742	9.91052		0	10.2658
4547	1493904956	1	63.3517	35.4286	108.528	1.89416	2	64.7338	44.8966	95.6007	1.66855	9.56834		9.24168	10.2654
4548	1493904956	1	63.2575	35.1353	109.373	1.90892	2	64.688	44.5575	94.324	1.64626	9.53017		15.7444	10.2654
4549	1493904956	1	63.0685	34.6457	112.819	1.96906	2	64.6422	44.2184	94.3585	1.64687	9.70119		0	8.83934
4550	1493904956	1	63.0685	34.6457	109.734	1.91522	2	64.596	43.9274	94.5321	1.6499	9.40655		10.3137	5.79309
4551	1493904956	1	63.0225	34.305	110.167	1.92277	2	64.5971	43.7343	95.8049	1.67211	9.55987		14.4056	8.83887
4552	1493904956	1	62.8332	33.8637	111.565	1.94718	2	64.551	43.4433	95.404	1.66511	9.7324		3.27124	10.2717
4553	1493904957	1	62.8806	33.9619	110.472	1.9281	2	64.5051	43.104	93.9698	1.64008	9.28531		15.2599	7.24512
4554	1493904957	1	62.7395	33.4732	111.434	1.94489	2	64.5065	42.8625	93.2778	1.62801	9.55412		1.45503	7.41582
4555	1493904957	1	62.7392	33.5217	109.19	1.90573	2	64.4601	42.6197	92.7572	1.61892	9.25933		8.73012	5.79609
4556	1493904957	1	62.7407	33.2307	108.933	1.90124	2	64.4612	42.4265	91.7751	1.60178	9.35537		5.27599	6.00375
4557	1493904957	1	62.6457	33.0827	107.76	1.88076	2	64.4145	42.2319	92.5483	1.61527	9.31861		6.54518	10.1462
4558	1493904957	1	62.5509	32.8862	107.94	1.8839	2	64.4164	41.8937	90.8749	1.58607	9.19865		13.208	4.35008
4559	1493904957	1	62.5053	32.4483	104.631	1.82615	2	64.4173	41.7487	91.6352	1.59934	9.4949		1.43753	9.21791
4560	1493904958	1	62.4574	32.447	105.435	1.8402	2	64.3232	41.4562	108.183	1.88816	9.20037		2.91004	8.50719
4561	1493904958	1	62.4579	32.35	104.589	1.82542	2	64.1811	41.2108	111.827	1.95175	9.0268		1.43745	18.9621
4562	1493904958	1	62.5058	32.3512	102.775	1.79376	2	63.9452	40.6244	111.854	1.95222	8.39748		1.45503	10.6071
4563	1493904958	1	62.5055	32.3997	103.779	1.81129	2	63.8514	40.2835	118.02	2.05985	7.99786		4.56889	11.7717
4564	1493904958	1	62.5542	32.2554	95.3134	1.66353	2	63.6619	39.9399	118.975	2.07651	7.76393		0	13.7721
4565	1493904958	1	62.5542	32.2554	96.6934	1.68762	2	63.4248	39.5468	114.919	2.00572	7.34319		7.17855	11.1169
4566	1493904959	1	62.699	32.0649	85.7007	1.49576	2	63.2831	39.2044	115.639	2.01828	7.16335		6.20206	9.79359
4567	1493904959	1	62.556	31.9156	71.3439	1.24519	2	63.1412	38.9104	116.859	2.03957	7.01924		0	9.7976
4568	1493904959	1	62.556	31.9156	69.726	1.21695	2	62.9992	38.6163	119.206	2.08054	6.71534		6.39782	18.3027
4569	1493904959	1	62.7483	31.8234	63.7877	1.11331	2	62.7149	38.0765	118.994	2.07683	6.25319		3.25059	8.51798
4570	1493904959	1	62.6527	31.7724	60.1553	1.04991	2	62.5726	37.8308	118.782	2.07314	6.05893		9.19026	10.5368
4571	1493904959	1	62.8457	31.5345	53.2311	0.929059	2	62.3826	37.5354	119.081	2.07836	6.01874		2.02595	7.30381
4572	1493904959	1	62.8939	31.4872	47.5994	0.830766	2	62.2401	37.338	119.347	2.08299	5.88722		6.44664	6.53437
4573	1493904960	1	62.9908	31.2954	42.65	0.744383	2	62.1453	37.1419	118.771	2.07295	5.90732		10.3175	9.35473
4574	1493904960	1	63.2795	31.1085	37.1749	0.648824	2	61.9551	36.8948	118.212	2.06319	5.93593		12.7982	5.26842
4575	1493904960	1	63.6641	30.9239	28.3158	0.494205	2	61.8601	36.7471	117.531	2.0513	6.09623		6.44799	5.27094
4576	1493904960	1	63.7611	30.7321	26.9938	0.471132	2	61.7651	36.5993	116.905	2.04038	6.19742		9.60068	6.53577
4577	1493904960	1	64.0496	30.5936	28.3495	0.494793	2	61.6704	36.4031	115.942	2.02357	6.27781		23.1318	6.53707
4578	1493904960	1	64.7706	30.3203	26.6631	0.465359	2	61.5756	36.2069	114.665	2.00128	6.69777		1.45803	5.27094
4579	1493904960	1	64.7709	30.2717	27.4578	0.479229	2	61.4806	36.0591	114.744	2.00265	6.65733		15.4249	3.26854
4580	1493904961	1	65.2517	30.0895	28.9507	0.505285	2	61.4332	35.961	114.24	1.99387	7.00396		20.5027	6.53977
4581	1493904961	1	65.877	29.8137	29.0667	0.50731	2	61.3384	35.7647	113.392	1.97907	7.4842		1.45803	3.26723
4582	1493904961	1	65.8773	29.7651	28.9984	0.506118	2	61.2911	35.6666	112.755	1.96795	7.47402		16.7742	3.26854
4583	1493904961	1	66.4063	29.584	29.2573	0.510636	2	61.2437	35.5685	112.534	1.96408	7.90359		1.43745	3.27124
4584	1493904961	1	66.4542	29.5852	30.749	0.536671	2	61.1963	35.4703	111.851	1.95217	7.89176		3.20427	3.26854
4585	1493904961	1	66.5505	29.539	24.6751	0.430661	2	61.1489	35.3722	111.33	1.94307	7.95006		15.4344	4.62033
4586	1493904961	1	67.0316	29.3567	21.5347	0.375852	2	61.1017	35.2256	110.683	1.93178	8.34312		17.3137	1.45501
4587	1493904962	1	67.561	29.1269	29.6073	0.516745	2	61.1019	35.1771	110.754	1.93303	8.85014		5.16751	4.61941
4588	1493904962	1	67.7056	29.0333	26.3275	0.459501	2	61.0548	35.0305	110.597	1.93029	8.95542		7.72021	3.27124
4589	1493904962	1	67.9462	28.942	22.8297	0.398453	2	61.0074	34.9323	109.874	1.91766	9.16682		32.7552	3.26854
4590	1493904962	1	68.9572	28.5297	25.9448	0.452823	2	60.96	34.8342	110.101	1.92163	10.1834		9.18598	2.91004
4591	1493904962	1	69.1985	28.3412	25.7851	0.450034	2	60.9605	34.7372	109.313	1.90787	10.4295		4.32435	3.27254
4592	1493904962	1	69.3426	28.3448	25.0693	0.437543	2	60.913	34.639	95.6164	1.66882	10.5202		15.4478	9.13114
4593	1493904963	1	69.8241	28.1623	24.4889	0.427411	2	61.0103	34.3506	74.3961	1.29846	10.7693		5.17417	9.13018
4594	1493904963	1	69.6793	28.256	14.331	0.250124	2	61.1075	34.0622	72.8811	1.27201	10.3531		0	11.9306
4595	1493904963	1	69.6793	28.256	12.1858	0.212682	2	61.2052	33.6767	73.1184	1.27616	10.0595		18.6491	10.5275
4596	1493904963	1	70.2573	28.0272	19.1575	0.334362	2	61.3027	33.3396	70.4483	1.22955	10.4118		12.8305	8.81941
4597	1493904963	1	70.6429	27.8422	13.065	0.228028	2	61.3521	33.0498	68.1874	1.19009	10.6507		2.8809	7.77139
4598	1493904963	1	70.7389	27.8446	15.8073	0.275889	2	61.4491	32.8096	67.2957	1.17453	10.5334		15.4544	9.13682
4599	1493904964	1	71.2206	27.662	16.5076	0.288113	2	61.5464	32.521	66.4385	1.15957	10.8259		5.17417	7.39382
4600	1493904964	1	71.3654	27.5683	12.5398	0.218861	2	61.5956	32.2795	65.8553	1.14939	10.8464		10.4559	7.39028
4601	1493904964	1	71.7024	27.4794	2.58729	0.0451567	2	61.6447	32.0381	64.8848	1.13245	11.0426		18.1612	7.7753
4602	1493904964	1	72.2803	27.2991	11.8649	0.207081	2	61.7418	31.7978	64.0308	1.11755	11.4585		7.18137	4.57173
4603	1493904964	1	72.4736	27.1579	17.1089	0.298607	2	61.7905	31.6534	64.2583	1.12152	11.5904		16.8093	9.14251
4604	1493904964	1	73.0037	26.9764	26.4576	0.461773	2	61.8878	31.3646	65.2307	1.13849	11.9507		12.2686	6.44664
4605	1493904965	1	73.3892	26.8399	32.2534	0.562928	2	61.9847	31.1728	45.9835	0.802564	12.1999		3.21097	8.10587
4606	1493904965	1	73.2927	26.8862	12.508	0.218306	2	62.1774	30.9834	35.7274	0.623561	11.8464		21.3549	15.223
4607	1493904965	1	73.9675	26.6596	8.13031	0.141901	2	62.5627	30.6532	41.3836	0.72228	12.0838		10.9381	14.1943
4608	1493904965	1	74.3051	26.5219	9.04597	0.157882	2	62.9002	30.3216	35.5017	0.619621	12.0212		4.5441	14.3158
4609	1493904965	1	74.4497	26.4768	9.04597	0.157882	2	63.2853	30.0398	34.328	0.599137	11.7192		18.1764	13.2089
4610	1493904965	1	75.0281	26.2964	4.35122	0.0759432	2	63.6226	29.7568	37.4124	0.65297	11.9189		4.07101	14.3224
4611	1493904965	1	75.125	26.2014	8.58239	0.149791	2	64.0079	29.4749	37.5846	0.655976	11.589		11.8618	11.1944
4612	1493904966	1	75.5105	26.1135	8.58239	0.149791	2	64.2971	29.2391	33.9364	0.592302	11.6409		14.1501	13.5118
4613	1493904966	1	75.9448	25.9295	18.1953	0.317568	2	64.6823	29.0057	34.557	0.603133	11.6751		2.03868	11.5477
4614	1493904966	1	75.9933	25.8819	19.501	0.340357	2	65.0193	28.8197	36.5032	0.637102	11.3604		16.3981	9.17704
4615	1493904966	1	76.5235	25.749	20.8928	0.364648	2	65.2603	28.6313	37.6634	0.657351	11.6261		4.07526	10.3341
4616	1493904966	1	76.6205	25.6539	15.8667	0.276927	2	65.5494	28.444	37.0995	0.647509	11.4173		12.2837	8.35319
4617	1493904966	1	77.0065	25.5173	21.1406	0.368974	2	65.7902	28.3042	36.0116	0.62852	11.5573		14.1607	11.2028
4618	1493904966	1	77.4411	25.3331	21.3179	0.372068	2	66.0796	28.0682	36.2577	0.632816	11.6861		1.44345	9.61409
4619	1493904967	1	77.4892	25.3343	19.0367	0.332254	2	66.3685	27.9295	38.1429	0.665719	11.4195		15.0187	7.16991
4620	1493904967	1	77.9715	25.2001	21.6242	0.377414	2	66.5614	27.7884	38.8872	0.67871	11.7		7.19637	8.35729
4621	1493904967	1	78.1652	25.0586	18.956	0.330844	2	66.8023	27.6485	36.3914	0.635151	11.6543		9.09769	9.18546
4622	1493904967	1	78.4547	24.9683	15.474	0.270072	2	67.0435	27.4599	33.6597	0.587473	11.68		15.4924	9.6181
4623	1493904967	1	78.9376	24.7853	26.3205	0.45938	2	67.3325	27.3211	35.0135	0.6111	11.8789		3.21768	7.17233
4624	1493904967	1	79.0343	24.7389	26.0546	0.454738	2	67.5255	27.18	38.0036	0.663289	11.7648		13.2743	9.18967
4625	1493904968	1	79.4682	24.6522	9.31811	0.162632	2	67.7668	26.9913	33.9847	0.593144	11.9329		5.21629	12.2563
4626	1493904968	1	79.5658	24.5083	26.1405	0.456238	2	68.1519	26.8549	14.4203	0.251682	11.6526		10.1943	18.1526
4627	1493904968	1	79.9032	24.4679	23.0641	0.402544	2	68.7295	26.6746	23.3521	0.407571	11.3895		11.6025	16.7306
4628	1493904968	1	80.2419	24.2812	16.6829	0.291172	2	69.2118	26.3946	25.3297	0.442086	11.2307		1.46108	15.4566
4629	1493904968	1	80.2414	24.3299	13.3059	0.232231	2	69.6935	26.2118	22.7537	0.397128	10.7145		14.1729	17.3417
4630	1493904968	1	80.6764	24.1456	19.8716	0.346824	2	70.2237	25.9815	24.4014	0.425884	10.6127		0	12.8358
4631	1493904968	1	80.6764	24.1456	18.5415	0.323611	2	70.6094	25.7963	26.5094	0.462677	10.2014		8.76827	14.139
4632	1493904969	1	80.9657	24.104	21.9198	0.382572	2	71.0433	25.6123	24.7476	0.431927	10.0364		12.8761	14.7828
4633	1493904969	1	81.3527	23.9184	21.4509	0.374389	2	71.4776	25.3795	22.8207	0.398297	9.98261		7.34904	12.8425
4634	1493904969	1	81.5939	23.8756	23.3198	0.407006	2	71.8635	25.1942	22.83	0.398459	9.81934		17.3972	12.2724
4635	1493904969	1	82.1259	23.6448	27.8393	0.485888	2	72.2491	25.0576	24.9372	0.435236	9.97733		4.3922	9.63692
4636	1493904969	1	82.1245	23.7912	32.2872	0.563517	2	72.5387	24.9186	26.7364	0.466639	9.65187		0	12.8465
4637	1493904969	1	82.1245	23.7912	31.4955	0.5497	2	72.9247	24.7332	26.7884	0.467546	9.2479		2.04082	9.63692
4638	1493904969	1	82.1731	23.7436	37.0777	0.647129	2	73.2143	24.5942	26.545	0.463298	8.99909		16.1005	9.63822
4639	1493904970	1	82.657	23.5115	48.2896	0.842812	2	73.5039	24.4551	27.0144	0.471491	9.20161		4.3922	8.38148
4640	1493904970	1	82.6556	23.6579	55.4023	0.966953	2	73.7455	24.3148	26.9421	0.470228	8.93428		2.04082	9.64092
4641	1493904970	1	82.7042	23.6103	57.2668	0.999493	2	74.0352	24.1757	27.7778	0.484815	8.68742		0	8.38148
4642	1493904970	1	82.7042	23.6103	62.8782	1.09743	2	74.2768	24.0354	27.8254	0.485644	8.43811		12.0219	7.74197
4643	1493904970	1	82.8044	23.2223	64.0968	1.1187	2	74.5181	23.9439	27.1146	0.47324	8.31766		10.4443	7.19153
4644	1493904970	1	82.6088	23.5103	78.0534	1.36229	2	74.7116	23.8024	26.7464	0.466813	7.9026		4.64435	6.42995
4645	1493904970	1	82.5621	23.3627	87.3434	1.52443	2	74.9048	23.7096	26.4705	0.461997	7.66515		16.7405	6.42865
4646	1493904971	1	82.423	22.8223	83.7635	1.46195	2	75.098	23.6169	26.898	0.469459	7.36797		13.1767	7.74584
4647	1493904971	1	82.4186	23.2615	103.155	1.8004	2	75.3394	23.5253	26.692	0.465864	7.08411		5.29298	5.18662
4648	1493904971	1	82.3238	23.1127	122.456	2.13726	2	75.4845	23.4313	27.9319	0.487504	6.84672		3.21768	5.18662
4649	1493904971	1	82.4205	23.0663	122.85	2.14414	2	75.6296	23.3373	27.9941	0.488589	6.79631		17.025	4.54786
4650	1493904971	1	81.9418	22.7615	135.675	2.36798	2	75.7743	23.2921	28.3977	0.495634	6.19028		4.60314	4.0774
4651	1493904971	1	81.9914	22.6163	137.068	2.39229	2	75.8714	23.197	28.5063	0.497529	6.14749		29.0257	4.54786
4652	1493904971	1	81.3237	21.9161	130.699	2.28112	2	76.0161	23.1518	28.9819	0.50583	5.44955		4.33635	3.21768
4653	1493904972	1	81.1792	21.9125	131.573	2.29639	2	76.1128	23.1054	29.1439	0.508656	5.20494		16.7395	2.03868
4654	1493904972	1	80.8463	21.4647	131.153	2.28905	2	76.1613	23.0578	28.1945	0.492087	4.94845		14.5181	0
4655	1493904972	1	80.5123	21.1145	127.38	2.22321	2	76.1613	23.0578	27.4656	0.479366	4.76525		6.22148	1.44338
4656	1493904972	1	80.3692	20.9644	124.922	2.1803	2	76.2094	23.0589	27.3489	0.477328	4.65735		19.9856	0
4657	1493904972	1	79.9888	20.4175	124.87	2.17939	2	76.2094	23.0589	27.9656	0.488092	4.61095		1.44345	2.03868
4658	1493904972	1	79.9407	20.4163	122.581	2.13944	2	76.1609	23.1065	29.1567	0.50888	4.6394		19.7319	0
4659	1493904972	1	79.657	19.8229	120.272	2.09913	2	76.1609	23.1065	29.18	0.509287	4.79633		3.26277	0
4660	1493904973	1	79.5611	19.7716	119.287	2.08195	2	76.1609	23.1065	29.2434	0.510393	4.76266		13.1569	1.44338
4661	1493904973	1	79.372	19.3759	118.433	2.06704	2	76.1128	23.1054	29.628	0.517106	4.95293		13.1609	2.03868
4662	1493904973	1	79.1828	18.9801	118.074	2.06078	2	76.1613	23.0578	29.5482	0.515713	5.07515		6.58044	1.44345
4663	1493904973	1	79.0882	18.7822	116.984	2.04175	2	76.1132	23.0566	29.5949	0.516529	5.20779		18.4395	2.03868
4664	1493904973	1	78.804	18.2372	117.818	2.05631	2	76.0647	23.1042	30.3813	0.530253	5.58493		0	0
4665	1493904973	1	78.804	18.2372	116.529	2.03382	2	76.0647	23.1042	31.0334	0.541635	5.58493		17.2292	0
4666	1493904974	1	78.6161	17.6945	117.067	2.0432	2	76.0647	23.1042	31.3272	0.546763	5.98118		8.30514	0
4667	1493904974	1	78.425	17.4942	116.347	2.03063	2	76.0647	23.1042	31.7927	0.554888	6.08631		9.31144	2.0731
4668	1493904974	1	78.3313	17.1983	117.505	2.05085	2	76.017	23.0542	31.7601	0.554318	6.29663		18.4516	0
4669	1493904974	1	78.0468	16.653	118.84	2.07415	2	76.017	23.0542	32.371	0.564981	6.71531		0	0
4670	1493904974	1	78.0468	16.653	118.498	2.06818	2	76.017	23.0542	32.3273	0.564218	6.71531		21.7468	1.44645
4671	1493904974	1	77.715	16.0085	120.638	2.10553	2	75.9688	23.053	33.2313	0.579996	7.2577		2.07735	0
4672	1493904974	1	77.6672	15.9584	119.669	2.08861	2	75.9688	23.053	33.5868	0.586199	7.29506		15.8679	0
4673	1493904975	1	77.4787	15.4642	119.682	2.08884	2	75.9688	23.053	33.7118	0.588382	7.73755		12.6646	1.44345
4674	1493904975	1	77.2406	15.1156	119.211	2.08062	2	75.9207	23.0518	34.3342	0.599244	8.04521		6.59115	2.03868
4675	1493904975	1	77.1458	14.9174	119.135	2.0793	2	75.9692	23.0042	52.7469	0.920606	8.17195		19.7736	4.39217
4676	1493904975	1	76.8616	14.3227	121.344	2.11786	2	75.9705	22.8578	74.5555	1.30124	8.58149		1.46705	10.2453
4677	1493904975	1	76.8612	14.3716	119.785	2.09065	2	75.9733	22.5163	83.7557	1.46181	8.19295		17.8148	8.87873
4678	1493904975	1	76.6247	13.8269	120.758	2.10762	2	76.0239	22.2247	83.7161	1.46112	8.41926		9.4252	7.32325
4679	1493904975	1	76.4339	13.5773	120.559	2.10414	2	76.0259	21.9806	83.6612	1.46016	8.4132		7.51492	7.32027
4680	1493904976	1	76.3877	13.3311	120.285	2.09936	2	76.028	21.7366	85.3709	1.49	8.41319		19.2184	8.78729
4681	1493904976	1	76.0546	12.7839	121.879	2.12719	2	76.0304	21.4437	86.518	1.51002	8.65983		0	5.85922
4682	1493904976	1	76.0546	12.7839	120.541	2.10384	2	76.0321	21.2484	86.9566	1.51768	8.46453		17.8243	7.32625
4683	1493904976	1	75.818	12.2389	120.474	2.10267	2	76.0341	21.0042	86.5817	1.51114	8.76796		9.43178	5.8592
4684	1493904976	1	75.6271	11.9891	120.253	2.09881	2	76.0357	20.8089	87.7502	1.53153	8.82926		4.66799	5.86222
4685	1493904976	1	75.58	11.8408	121.226	2.11579	2	76.0374	20.6135	90.4772	1.57913	8.78462		19.7977	7.49078
4686	1493904977	1	75.2954	11.2454	121.532	2.12113	2	75.9913	20.3681	91.1102	1.59017	9.1492		1.44645	6.06073
4687	1493904977	1	75.2472	11.2442	119.576	2.087	2	75.9448	20.1715	91.4154	1.5955	8.95451		17.8349	5.8622
4688	1493904977	1	75.0104	10.6989	120.104	2.09621	2	75.9464	19.9761	90.8523	1.58567	9.3243		2.08159	9.30181
4689	1493904977	1	74.9625	10.6487	119.134	2.07927	2	75.8525	19.6806	105.128	1.83482	9.07564		11.244	7.92219
4690	1493904977	1	74.8206	10.3018	120.443	2.10212	2	75.7583	19.4339	101.615	1.77352	9.18012		7.37453	14.988
4691	1493904977	1	74.6774	10.102	120.967	2.11127	2	75.666	18.9429	96.3987	1.68247	8.896		6.08605	13.5573
4692	1493904977	1	74.6307	9.90458	121.098	2.11355	2	75.5733	18.5006	101.817	1.77704	8.64755		9.43837	12.1309
4693	1493904978	1	74.4397	9.65458	121.698	2.12403	2	75.4802	18.1071	100.044	1.7461	8.51632		3.30255	13.5602
4694	1493904978	1	74.3922	9.55527	122.367	2.13571	2	75.3875	17.6647	96.6807	1.6874	8.17028		11.9043	10.7155
4695	1493904978	1	74.2019	9.20707	122.747	2.14235	2	75.2939	17.32	96.3926	1.68237	8.18609		0	11.8518
4696	1493904978	1	74.2019	9.20707	123.196	2.15018	2	75.249	16.9275	96.5276	1.68472	7.79111		5.32052	10.7184
4697	1493904978	1	74.1066	9.0575	123.727	2.15945	2	75.1554	16.5827	95.7459	1.67108	7.59794		4.41855	8.9501
4698	1493904978	1	74.1078	8.91022	123.835	2.16134	2	75.1096	16.2879	93.9465	1.63968	7.44539		16.8177	10.4006
4699	1493904978	1	73.7734	8.46029	128.25	2.23839	2	75.0642	15.9442	93.7541	1.63632	7.59441		2.05053	7.93554
4700	1493904979	1	73.8221	8.41233	129.709	2.26385	2	74.9698	15.6971	93.6588	1.63465	7.37462		17.7484	8.95306
4701	1493904979	1	73.4394	7.96117	135.535	2.36554	2	74.924	15.4022	93.5707	1.63312	7.58769		3.22868	7.50607
4702	1493904979	1	73.5363	7.91434	135.856	2.37113	2	74.8778	15.1563	93.6112	1.63382	7.36516		1.47365	6.0731
4703	1493904979	1	73.5359	7.96346	137.944	2.40757	2	74.8312	14.9593	93.1961	1.62658	7.11474		4.34523	8.95602
4704	1493904979	1	73.6807	7.9669	151.073	2.63673	2	74.7854	14.6643	91.9765	1.60529	6.7879		2.89881	6.0731
4705	1493904979	1	73.7773	7.96919	156.368	2.72913	2	74.7388	14.4673	91.6459	1.59952	6.56886		1.4494	4.41012
4706	1493904979	1	73.729	7.96805	159.019	2.77541	2	74.7399	14.3203	91.9073	1.60408	6.43218		2.08289	4.66137
4707	1493904979	1	73.7769	8.01831	167.961	2.93148	2	74.6929	14.1722	91.4368	1.59587	6.22169		1.47335	3.29557
4708	1493904980	1	73.7765	8.06742	170.198	2.97052	2	74.6455	14.0731	91.6677	1.5999	6.06822		2.9467	1.47005
4709	1493904980	1	73.7757	8.16564	180.809	3.15571	2	74.6459	14.0241	92.6695	1.61739	5.92274		3.22855	4.66137
4710	1493904980	1	73.6788	8.21246	189.474	3.30694	2	74.5989	13.876	92.2852	1.61068	5.73779		2.08267	3.29557
4711	1493904980	1	73.7267	8.26271	195.175	3.40644	2	74.5515	13.7769	91.8895	1.60377	5.57553		3.30418	1.47003
4712	1493904980	1	73.7742	8.36208	209.673	3.65949	2	74.5518	13.7279	92.3884	1.61248	5.42187		3.27226	3.29557
4713	1493904980	1	73.678	8.31067	214.105	3.73684	2	74.5044	13.6288	92.1799	1.60884	5.38196		9.25724	4.66423
4714	1493904980	1	73.5792	8.603	228.802	3.99335	2	74.4574	13.4806	92.2801	1.61059	4.95603		7.77174	2.07735
4715	1493904981	1	73.3372	8.69545	237.552	4.14606	2	74.4096	13.4305	93.2525	1.62756	4.85497		14.3795	1.47005
4716	1493904981	1	73.1408	9.13268	239.552	4.18097	2	74.41	13.3815	93.944	1.63963	4.43434		12.5002	1.44945
4717	1493904981	1	72.8969	9.47051	240.27	4.1935	2	74.3617	13.3803	93.9353	1.63948	4.17518		17.7359	1.47005
4718	1493904981	1	72.5555	9.95317	236.314	4.12446	2	74.3621	13.3313	94.5198	1.64968	3.83087		7.25962	2.07952
4719	1493904981	1	72.4093	10.146	234.196	4.0875	2	74.3143	13.2811	95.3929	1.66492	3.6685		16.9631	1.47005
4720	1493904981	1	72.1163	10.6296	233.79	4.0804	2	74.3147	13.2321	98.3978	1.71737	3.40675		9.25182	2.89282
4721	1493904981	1	71.8737	10.82	230.384	4.02096	2	74.2183	13.2298	114.973	2.00665	3.36218		12.4869	2.89282
4722	1493904982	1	71.6301	11.1575	228.133	3.98168	2	74.1219	13.2275	141.252	2.46531	3.23944		10.2314	4.34227
4723	1493904982	1	71.3872	11.3969	225.558	3.93673	2	73.9772	13.224	156.582	2.73287	3.1696		7.25231	5.78565
4724	1493904982	1	71.2411	11.5895	224.432	3.91708	2	73.7844	13.2194	165.036	2.88042	3.02075		10.2293	5.78572
4725	1493904982	1	70.9983	11.8289	222.358	3.88087	2	73.5916	13.2147	172.229	3.00596	2.94035		13.3154	4.34227
4726	1493904982	1	70.6588	12.1148	220.523	3.84885	2	73.4469	13.2112	175.717	3.06685	2.99593		9.24525	3.22429
4727	1493904982	1	70.4164	12.3051	218.413	3.81202	2	73.3501	13.2579	177.613	3.09993	3.08455		10.2229	5.78572
4728	1493904983	1	70.1737	12.5443	217.356	3.79358	2	73.1573	13.2532	178.361	3.113	3.06666		10.3971	3.22429
4729	1493904983	1	69.8832	12.7333	215.722	3.76506	2	73.0605	13.2999	179.901	3.13986	3.22742		14.4253	0
4730	1493904983	1	69.4957	13.018	216.268	3.77459	2	73.0605	13.2999	180.473	3.14985	3.57593		11.2691	1.44645
4731	1493904983	1	69.205	13.2559	214.604	3.74555	2	73.0123	13.2987	180.293	3.1467	3.80754		10.3946	0
4732	1493904983	1	68.9146	13.4449	214.874	3.75026	2	73.0123	13.2987	180.534	3.15092	4.10031		12.3988	1.44645
4733	1493904983	1	68.5758	13.6816	214.308	3.74038	2	73.0605	13.2999	181.172	3.16205	4.50091		9.65944	3.22158
4734	1493904983	1	68.2858	13.8215	215.511	3.76137	2	72.9638	13.3466	180.679	3.15343	4.70204		12.2552	1.44645
4735	1493904983	1	67.9949	14.1083	215.521	3.76155	2	72.9156	13.3454	181.404	3.16611	4.97949		10.3863	4.55914
4736	1493904984	1	67.7047	14.2971	217.477	3.7957	2	72.7706	13.3909	201.469	3.5163	5.14631		11.2626	6.13504
4737	1493904984	1	67.4142	14.5349	217.243	3.7916	2	72.6249	13.5344	209.432	3.65529	5.30588		8.39464	10.4022
4738	1493904984	1	67.1725	14.6759	217.412	3.79455	2	72.3342	13.7234	204.284	3.56543	5.24885		11.2923	10.9716
4739	1493904984	1	66.9299	14.9637	218.711	3.81723	2	71.9958	13.8621	209.75	3.66083	5.18429		7.7473	10.3996
4740	1493904984	1	66.6886	15.0557	218.965	3.82166	2	71.7052	14.0511	213.932	3.73381	5.1162		18.4502	12.4045
4741	1493904984	1	66.2048	15.4354	219.725	3.83493	2	71.3661	14.2877	210.334	3.67102	5.28737		2.93706	10.3955
4742	1493904984	1	66.2042	15.5333	219.349	3.82836	2	71.0756	14.4766	210.972	3.68216	4.98469		20.7535	10.3913
4743	1493904985	1	65.6243	15.9105	220.095	3.84138	2	70.7852	14.6654	213.232	3.72159	5.30897		1.47003	9.23734
4744	1493904985	1	65.624	15.9595	218.501	3.81356	2	70.5429	14.8554	214.078	3.73637	5.04129		14.3935	9.23497
4745	1493904985	1	65.2373	16.2435	217.877	3.80267	2	70.3007	15.0454	212.907	3.71593	5.20322		9.21762	8.39572
4746	1493904985	1	64.9956	16.4332	218.183	3.80801	2	70.0589	15.1863	211.822	3.69699	5.21457		8.38535	9.23497
4747	1493904985	1	64.7542	16.5741	218.586	3.81505	2	69.8167	15.3763	210.742	3.67815	5.20227		19.5673	7.20458
4748	1493904985	1	64.2228	16.9523	218.823	3.81918	2	69.6231	15.5184	209.34	3.65367	5.58742		2.88682	8.39572
4749	1493904986	1	64.319	16.9546	218.414	3.81204	2	69.3813	15.6593	210.244	3.66944	5.22539		18.7456	6.12655
4750	1493904986	1	63.7879	17.2838	218.147	3.80738	2	69.2358	15.8026	208.529	3.63953	5.64567		5.21616	7.20458
4751	1493904986	1	63.6909	17.4281	218.624	3.81571	2	69.0422	15.9447	208.195	3.6337	5.5531		4.54303	7.7473
4752	1493904986	1	63.5464	17.4734	219.783	3.83595	2	68.8009	16.0367	207.583	3.62301	5.44737		18.4221	5.19152
4753	1493904986	1	63.0634	17.8526	221.297	3.86236	2	68.6558	16.131	207.943	3.62929	5.8514		1.46403	6.12231
4754	1493904986	1	63.0631	17.9014	220.342	3.8457	2	68.5104	16.2742	207.74	3.62574	5.68514		16.3961	5.19152
4755	1493904986	1	62.6285	18.2328	221.58	3.8673	2	68.3653	16.3685	207.851	3.62768	6.03212		2.07518	5.189
4756	1493904987	1	62.6763	18.2828	220.638	3.85086	2	68.2203	16.4628	207.853	3.62771	5.8351		11.5782	3.21758
4757	1493904987	1	62.3388	18.47	220.638	3.85086	2	68.1237	16.5094	207.812	3.62701	6.10811		4.07304	5.19152
4758	1493904987	1	62.2421	18.5653	221.352	3.86333	2	67.9786	16.6037	206.851	3.61024	6.06262		9.63131	3.21628
4759	1493904987	1	61.9529	18.7047	221.518	3.86622	2	67.882	16.6502	207.193	3.6162	6.27497		11.2607	5.189
4760	1493904987	1	61.7111	18.9918	219.593	3.83262	2	67.737	16.7445	209.953	3.66437	6.43132		3.21087	4.08153
4761	1493904987	1	61.6147	19.0383	219.238	3.82643	2	67.6401	16.84	209.634	3.65881	6.41389		9.20026	3.21357
4762	1493904987	1	61.3735	19.2277	219.799	3.83622	2	67.5436	16.8865	208.727	3.64297	6.59934		0	5.189
4763	1493904987	1	61.3735	19.2277	219.666	3.8339	2	67.3986	16.9808	207.297	3.61802	6.43043		12.3563	3.21628
4764	1493904988	1	61.0358	19.4635	218.426	3.81225	2	67.302	17.0273	206.93	3.61161	6.72312		4.06877	5.189
4765	1493904988	1	60.9393	19.5588	216.67	3.78161	2	67.157	17.1216	206.683	3.6073	6.6783		12.3521	3.21357
4766	1493904988	1	60.6017	19.7945	211.351	3.68877	2	67.0605	17.1681	205.834	3.59248	6.97238		17.977	5.189
4767	1493904988	1	60.0718	20.0743	208.076	3.6316	2	66.9155	17.2624	205.506	3.58675	7.39885		3.26135	3.21357
4768	1493904988	1	60.1677	20.1255	205.227	3.58188	2	66.819	17.3089	205.026	3.57838	7.22309		12.9759	2.04078
4769	1493904988	1	59.7353	20.1149	197.985	3.45548	2	66.7705	17.3566	205.202	3.58145	7.5566		1.44045	2.03864
4770	1493904989	1	59.6873	20.1137	194.685	3.3979	2	66.7221	17.4043	212.911	3.716	7.53852		10.2275	2.03864
4771	1493904989	1	59.3512	20.0566	186.727	3.259	2	66.6737	17.452	239.825	4.18574	7.77193		3.25729	12.4312
4772	1493904989	1	59.2554	20.0055	179.242	3.12836	2	66.5269	17.8395	243.982	4.25828	7.58724		5.97735	9.73098
4773	1493904989	1	59.0635	19.9519	174.131	3.03915	2	66.3808	18.1291	240.053	4.18972	7.54092		4.59328	8.445
4774	1493904989	1	58.9196	19.8996	167.135	2.91705	2	66.235	18.3699	241.288	4.21126	7.47362		5.27104	11.6782
4775	1493904989	1	58.7759	19.7985	160.766	2.80589	2	66.0405	18.7071	242.27	4.22842	7.34613		2.07518	8.44244
4776	1493904989	1	58.7281	19.7485	155.71	2.71765	2	65.8947	18.9478	238.487	4.16239	7.21119		7.318	8.44088
4777	1493904990	1	58.5366	19.5974	143.897	2.51148	2	65.749	19.1885	235.385	4.10825	7.22398		4.32435	8.43832
4778	1493904990	1	58.3925	19.5938	142.239	2.48254	2	65.6033	19.4291	234.666	4.0957	7.21268		16.6957	9.24033
4779	1493904990	1	57.9616	19.2416	138.633	2.4196	2	65.4095	19.6685	233.416	4.07387	7.46012		11.4447	8.43832
4780	1493904990	1	57.6744	18.9905	137.92	2.40715	2	65.2638	19.9091	232.628	4.06013	7.64479		16.6976	7.21811
4781	1493904990	1	57.2435	18.6382	139.949	2.44257	2	65.1184	20.1008	232.107	4.05104	8.00957		11.4467	6.10744
4782	1493904990	1	56.9563	18.387	141.806	2.47498	2	64.9734	20.2437	231.022	4.0321	8.22929		13.5171	7.21811
4783	1493904990	1	56.6212	18.0858	142.107	2.48023	2	64.828	20.4354	229.021	3.99717	8.53652		10.5462	5.20869
4784	1493904991	1	56.3337	17.8835	142.613	2.48907	2	64.731	20.5794	209.828	3.66219	8.81944		17.6046	10.9343
4785	1493904991	1	55.8062	17.6264	148.812	2.59726	2	64.3937	20.7175	190.801	3.3301	9.12689		7.35611	10.1738
4786	1493904991	1	55.6628	17.4275	150.271	2.62273	2	64.057	20.758	188.877	3.29652	9.03077		20.8667	16.0776
4787	1493904991	1	55.0393	17.1192	152.039	2.65358	2	63.5278	20.8426	186.038	3.24698	9.26921		2.88383	7.32889
4788	1493904991	1	54.9432	17.1169	154.504	2.6966	2	63.2873	20.8855	183.084	3.19542	9.15567		8.51883	10.0951
4789	1493904991	1	54.7036	16.9645	155.018	2.70558	2	62.9509	20.8772	181.923	3.17516	9.12837		22.1845	8.74494
4790	1493904992	1	54.032	16.655	157.804	2.7542	2	62.6624	20.9189	182.333	3.18232	9.62625		2.88383	5.7678
4791	1493904992	1	53.9359	16.6527	156.416	2.72998	2	62.4702	20.9141	182.625	3.1874	9.53907		13.0454	10.1708
4792	1493904992	1	53.5523	16.4479	157.194	2.74355	2	62.1336	20.9546	180.095	3.14326	9.69273		17.6073	8.65162
4793	1493904992	1	53.0247	16.1908	158.373	2.76413	2	61.8453	20.9475	177.543	3.09871	10.0214		0	7.20817
4794	1493904992	1	53.0247	16.1908	156.536	2.73206	2	61.6051	20.9416	179.649	3.13546	9.80782		13.0481	10.0921
4795	1493904992	1	52.641	15.986	156.615	2.73345	2	61.2688	20.9333	181.83	3.17354	9.94559		17.6113	8.64862
4796	1493904993	1	52.1133	15.7288	156.649	2.73405	2	60.9806	20.9262	168.69	2.9442	10.2782		1.44045	10.5622
4797	1493904993	1	52.0653	15.7276	155.161	2.70807	2	60.6448	20.8204	173.577	3.02949	9.9772		8.5239	17.2972
4798	1493904993	1	51.8255	15.5752	153.128	2.67259	2	60.0684	20.8062	177.361	3.09553	9.76262		20.3029	17.5995
4799	1493904993	1	51.25	15.2191	152.554	2.66257	2	59.4925	20.6944	173.347	3.02548	9.89534		4.59431	14.5173
4800	1493904993	1	51.1061	15.1667	152.482	2.66131	2	59.0124	20.6338	177.7	3.10146	9.61243		9.39042	14.4133
4801	1493904993	1	50.8664	14.9654	151.585	2.64565	2	58.5321	20.622	177.613	3.09993	9.52681		19.0749	14.5143
4802	1493904993	1	50.3389	14.6104	150.181	2.62116	2	58.0521	20.5614	176.158	3.07454	9.74207		3.20677	11.652
4803	1493904994	1	50.2427	14.657	149.122	2.60267	2	57.6681	20.5031	175.211	3.05802	9.45058		13.532	16.1773
4804	1493904994	1	49.9072	14.3555	148.882	2.59848	2	57.1403	20.3926	177.208	3.09286	9.42148		15.8365	13.0794
4805	1493904994	1	49.4755	14.0517	148.911	2.59899	2	56.7084	20.3331	178.018	3.107	9.57971		2.88083	11.6516
4806	1493904994	1	49.3795	14.0494	148.531	2.59235	2	56.3244	20.2749	177.215	3.09299	9.32676		7.38464	10.2211
4807	1493904994	1	49.6195	14.1041	152.659	2.6644	2	55.9885	20.2179	175.236	3.05844	8.82852		37.3624	10.2216
4808	1493904994	1	48.5641	13.4429	149.437	2.60816	2	55.6526	20.1608	176.961	3.08855	9.76612		3.264	11.6486
4809	1493904994	1	48.6601	13.4941	147.977	2.58268	2	55.2687	20.1026	178.667	3.11832	9.3459		18.7893	10.0831
4810	1493904994	1	48.1805	13.0913	147.85	2.58046	2	54.9327	20.0943	178.107	3.10856	9.72801		17.0577	10.2211
4811	1493904995	1	47.7007	12.7862	148.766	2.59646	2	54.5968	20.0373	177.446	3.09702	10.0067		0	8.79536
4812	1493904995	1	47.7007	12.7862	149.219	2.60437	2	54.309	19.9814	176.449	3.07961	9.76937		18.7912	8.7983
4813	1493904995	1	47.2211	12.3833	148.744	2.59607	2	54.0211	19.9255	177.314	3.09472	10.155		11.7893	7.37812
4814	1493904995	1	46.8851	12.1795	150.041	2.61872	2	53.7813	19.8709	177.802	3.10322	10.3303		5.27939	10.0831
4815	1493904995	1	46.7412	12.0782	149.874	2.61579	2	53.4453	19.8626	178.171	3.10967	10.2734		17.8919	7.38171
4816	1493904995	1	46.2613	11.7241	150.211	2.62168	2	53.2054	19.8079	178.889	3.12219	10.6568		6.52941	5.75873
4817	1493904996	1	46.0693	11.6216	150.137	2.62038	2	53.0135	19.8032	178.455	3.11463	10.7313		7.33299	7.38171
4818	1493904996	1	45.8774	11.4702	149.676	2.61234	2	52.7736	19.7485	178.599	3.11715	10.7744		19.0924	5.97365
4819	1493904996	1	45.3494	11.1149	150.063	2.61909	2	52.5818	19.695	178.399	3.11365	11.2217		1.44038	7.20218
4820	1493904996	1	45.3014	11.1138	149.885	2.61598	2	52.3418	19.6891	179.282	3.12906	11.0952		12.6144	7.37812
4821	1493904996	1	44.9654	10.861	149.283	2.60548	2	52.102	19.6345	178.968	3.12358	11.3095		15.849	5.7618
4822	1493904996	1	44.5334	10.5569	149.352	2.60668	2	51.91	19.6297	179.23	3.12815	11.6932		0	5.97285
4823	1493904996	1	44.5334	10.5569	148.716	2.59558	2	51.7182	19.5763	177.991	3.10653	11.5313		14.6744	5.7618
4824	1493904997	1	44.1494	10.2539	149.133	2.60287	2	51.5262	19.5715	180.409	3.14873	11.8842		7.84493	4.31828
4825	1493904997	1	43.9093	10.1503	149.287	2.60555	2	51.3823	19.568	178.904	3.12247	12.0224		4.16515	11.0822
4826	1493904997	1	43.8133	10.05	148.832	2.59762	2	51.0468	19.4134	156.677	2.73453	11.832		17.8986	20.2486
4827	1493904997	1	43.3332	9.6958	148.681	2.59497	2	50.4236	19.1542	163.72	2.85746	11.821		2.08171	15.1468
4828	1493904997	1	43.3812	9.74591	148.872	2.59831	2	49.9441	18.9961	162.273	2.8322	11.3419		12.6159	14.3392
4829	1493904997	1	43.0452	9.49303	148.75	2.59618	2	49.5127	18.7903	160.308	2.79791	11.3255		2.88383	17.923
4830	1493904997	1	42.9491	9.49073	149.923	2.61665	2	48.9372	18.6299	165.057	2.88079	10.9262		8.3277	18.3685
4831	1493904998	1	42.7571	9.29025	150.172	2.621	2	48.3618	18.4206	168.698	2.94434	10.7134		1.44341	11.5175
4832	1493904998	1	42.709	9.2891	149.293	2.60566	2	47.978	18.4112	170.011	2.96725	10.5345		9.40636	11.9473
4833	1493904998	1	42.4689	9.08745	151.346	2.64149	2	47.5944	18.3042	170.213	2.97078	10.5461		17.6315	10.5593
4834	1493904998	1	41.9406	8.82994	156.095	2.72437	2	47.2587	18.1984	171.371	2.99099	10.7727		15.0582	8.63663
4835	1493904998	1	41.5084	8.5747	148.87	2.59828	2	46.9709	18.1913	170.539	2.97647	11.0597		8.80691	5.97285
4836	1493904998	1	41.2202	8.51884	163.89	2.86042	2	46.7791	18.1379	169.816	2.96385	11.1098		3.20525	4.59431
4837	1493904999	1	41.3163	8.47215	164.099	2.86407	2	46.6352	18.0855	168.554	2.94182	10.9867		1.4694	4.31828
4838	1493904999	1	41.3162	8.52113	166.176	2.90032	2	46.4913	18.082	167.2	2.91819	10.8716		1.4697	5.97365
4839	1493904999	1	41.3162	8.57012	189.895	3.3143	2	46.2995	18.0285	165.764	2.89313	10.6908		7.21608	4.59046
4840	1493904999	1	41.4604	8.3776	187.762	3.27707	2	46.1557	17.9762	165.526	2.88897	10.6855		10.9162	5.97365
4841	1493904999	1	41.1241	8.51655	195.304	3.40869	2	45.9639	17.9227	165.021	2.88017	10.5782		14.9743	4.31828
4842	1493904999	1	40.6437	8.65205	197.863	3.45336	2	45.82	17.9192	165.178	2.88291	10.6148		12.3404	4.59328
4843	1493905000	1	40.3074	8.88892	220.412	3.84691	2	45.6761	17.8669	163.395	2.85178	10.4607		4.66996	3.26135
4844	1493905000	1	40.2594	8.74084	219.556	3.83197	2	45.5802	17.8157	160.867	2.80766	10.5197		13.6419	5.97285
4845	1493905000	1	40.0191	9.12689	232.593	4.05951	2	45.3884	17.7623	161.157	2.81272	10.1686		4.16363	4.59149
4846	1493905000	1	39.9231	9.02666	233.771	4.08007	2	45.2446	17.7099	162.068	2.82862	10.1842		18.8836	5.97285
4847	1493905000	1	39.6829	9.60848	246.018	4.29382	2	45.0528	17.6565	164.783	2.876	9.67504		3.26471	5.97365
4848	1493905000	1	39.5869	9.55723	247.566	4.32084	2	44.861	17.603	158.165	2.7605	9.62032		25.3469	7.32271
4849	1493905000	1	39.2508	10.3324	248.62	4.33924	2	44.6693	17.4519	147.529	2.57487	8.94692		6.01006	16.2999
4850	1493905000	1	39.2028	10.5269	247.637	4.32209	2	44.1899	17.1962	158.284	2.76257	8.32771		15.6392	12.4182
4851	1493905001	1	39.0109	11.0116	248.747	4.34146	2	43.8064	17.0404	160.098	2.79424	7.70346		21.3604	12.421
4852	1493905001	1	38.675	11.6394	246.324	4.29917	2	43.4228	16.8846	159.244	2.77933	7.07487		6.01006	11.0849
4853	1493905001	1	38.627	11.8339	245.01	4.27623	2	43.0872	16.73	160.952	2.80913	6.62308		10.4006	12.421
4854	1493905001	1	38.4352	12.1227	241.869	4.2214	2	42.7036	16.5742	163.168	2.84782	6.16726		18.8135	8.79184
4855	1493905001	1	38.0995	12.6524	240.861	4.20383	2	42.4159	16.5184	165.056	2.88077	5.79459		2.931	10.5602
4856	1493905001	1	38.0995	12.7501	237.461	4.14448	2	42.0802	16.4125	166.72	2.90981	5.40917		14.397	10.5593
4857	1493905001	1	37.8118	13.1342	235.102	4.10331	2	41.7445	16.3067	167.801	2.92867	5.05281		18.4176	5.97365
4858	1493905002	1	37.4283	13.6136	235.055	4.10248	2	41.5527	16.2532	167.95	2.93128	4.89675		1.464	8.79184
4859	1493905002	1	37.4283	13.6624	232.969	4.06608	2	41.265	16.1974	168.078	2.93351	4.59853		14.2002	2.87783
4860	1493905002	1	37.0928	13.9963	232.205	4.05274	2	41.1691	16.1951	167.822	2.92905	4.63152		18.4068	5.97365
4861	1493905002	1	36.7095	14.4754	232.593	4.05951	2	40.9773	16.1416	168.282	2.93708	4.58152		1.467	4.31828
4862	1493905002	1	36.7095	14.5243	231.95	4.0483	2	40.8334	16.1381	169.062	2.95069	4.42842		14.1917	3.26135
4863	1493905002	1	36.3741	14.8579	233.286	4.07161	2	40.7375	16.0869	168.762	2.94546	4.53318		16.3872	2.87783
4864	1493905002	1	36.0389	15.2892	235.211	4.1052	2	40.6416	16.0846	168.965	2.94899	4.67092		1.464	5.75573
4865	1493905003	1	36.039	15.338	234.348	4.09014	2	40.4498	16.0799	169.626	2.96052	4.47276		13.1959	1.44038
4866	1493905003	1	35.7037	15.6227	236.147	4.12154	2	40.4018	16.0788	169.392	2.95646	4.72019		9.68804	0
4867	1493905003	1	35.5602	15.912	236.783	4.13264	2	40.4018	16.0788	169.285	2.95459	4.84447		6.38934	2.8779
4868	1493905003	1	35.3686	16.005	236.651	4.13035	2	40.3059	16.0764	169.297	2.95478	4.93782		12.916	2.87783
4869	1493905003	1	35.1773	16.3907	238.541	4.16333	2	40.21	16.0741	169.421	2.95695	5.04265		6.07549	2.87783
4870	1493905003	1	35.0337	16.5335	237.928	4.15263	2	40.1141	16.0718	169.938	2.96597	5.10134		9.68402	1.43745
4871	1493905003	1	34.8903	16.8227	239.703	4.1836	2	40.0662	16.0706	169.954	2.96626	5.23026		12.9093	0
4872	1493905004	1	34.6991	17.2082	240.75	4.20188	2	40.0662	16.0706	168.88	2.94751	5.48634		7.1814	2.87783
4873	1493905004	1	34.5556	17.3998	240.052	4.18969	2	39.9703	16.0683	168.699	2.94435	5.57601		13.5742	1.44045
4874	1493905004	1	34.3166	17.784	241.832	4.22077	2	39.9223	16.0671	169.366	2.95599	5.86273		6.45064	1.43745
4875	1493905004	1	34.221	17.9766	240.642	4.19999	2	39.8744	16.0659	169.861	2.96464	5.96755		9.67731	2.87783
4876	1493905004	1	34.0777	18.2656	240.569	4.19872	2	39.7785	16.0636	170.102	2.96883	6.11129		9.67462	1.44045
4877	1493905004	1	33.9344	18.5545	240.97	4.20571	2	39.7305	16.0624	169.874	2.96486	6.30915		12.8986	1.43745
4878	1493905004	1	33.7434	18.9397	240.434	4.19637	2	39.6826	16.0612	170.145	2.96959	6.59999		6.067	2.87783
4879	1493905005	1	33.6	19.0823	239.531	4.1806	2	39.5867	16.0589	177.814	3.10344	6.70683		9.67193	6.39473
4880	1493905005	1	33.4567	19.3711	239.853	4.18623	2	39.3949	16.1519	196.794	3.4347	6.75466		7.1706	4.05387
4881	1493905005	1	33.3134	19.5624	239.489	4.17987	2	39.299	16.2471	211.286	3.68763	6.84241		8.38682	6.08397
4882	1493905005	1	33.1702	19.8025	239.431	4.17886	2	39.1552	16.3901	214.403	3.74204	6.88946		9.66523	8.33527
4883	1493905005	1	33.027	20.0911	239.498	4.18002	2	38.9155	16.5306	214.875	3.75028	6.88125		7.1706	8.10773
4884	1493905005	1	32.8837	20.2824	239.103	4.17314	2	38.7238	16.7211	218.031	3.80537	6.84029		6.44259	6.08186
4885	1493905005	1	32.7883	20.4748	238.936	4.17021	2	38.58	16.864	222.121	3.87674	6.82508		5.17619	7.14916
4886	1493905006	1	32.6928	20.6185	239.38	4.17796	2	38.3884	17.0057	224.631	3.92056	6.74479		10.9881	7.1868
4887	1493905006	1	32.5498	20.9557	240.226	4.19274	2	38.2446	17.1973	224.625	3.92045	6.82322		2.87183	4.05174
4888	1493905006	1	32.4541	20.9534	239.741	4.18427	2	38.1488	17.2925	224.145	3.91206	6.76992		12.8785	7.185
4889	1493905006	1	32.2634	21.338	239.905	4.18714	2	38.0051	17.4841	223.888	3.90758	6.91518		1.43445	5.15142
4890	1493905006	1	32.3112	21.3392	238.75	4.16698	2	37.8614	17.5781	223.935	3.90841	6.70452		6.06276	5.18867
4891	1493905006	1	32.1679	21.4817	239.302	4.17662	2	37.7656	17.7221	224.983	3.9267	6.74306		13.5433	6.07761
4892	1493905007	1	31.9294	21.865	238.191	4.15721	2	37.6219	17.8649	225.196	3.93041	6.9574		8.37498	4.05174
4893	1493905007	1	31.7863	22.1047	233.87	4.0818	2	37.5261	17.9601	224.235	3.91364	7.07976		5.97372	5.18451
4894	1493905007	1	31.7389	22.2981	229.219	4.00063	2	37.4304	18.104	223.08	3.89349	7.06991		13.1517	4.05174
4895	1493905007	1	31.4046	22.5817	226.601	3.95494	2	37.3346	18.1992	223.45	3.89993	7.37368		17.1746	4.04963
4896	1493905007	1	30.975	22.9601	221.282	3.8621	2	37.2388	18.2943	224.392	3.91638	7.81056		7.1574	5.18701
4897	1493905007	1	30.8319	23.151	216.118	3.77198	2	37.1431	18.4383	225.599	3.93745	7.8766		11.1309	4.04963
4898	1493905007	1	30.5456	23.387	211.878	3.69797	2	37.0473	18.5334	223.823	3.90644	8.11354		14.8862	4.0475
4899	1493905008	1	30.0678	23.5209	205.925	3.59407	2	36.9516	18.6285	221.197	3.86061	8.44525		5.8794	8.09924
4900	1493905008	1	29.8768	23.5648	199.178	3.47631	2	36.7601	18.8188	234.474	4.09234	8.36088		1.458	12.3581
4901	1493905008	1	29.8769	23.6134	195.843	3.41811	2	36.5208	19.1541	231.827	4.04614	8.00167		24.4812	13.213
4902	1493905008	1	29.0645	23.6904	187.613	3.27447	2	36.2337	19.4881	222.191	3.87796	8.31004		4.30036	14.1641
4903	1493905008	1	28.9212	23.6868	180.611	3.15225	2	35.8988	19.8209	230.812	4.02843	7.97697		11.6066	15.225
4904	1493905008	1	28.5387	23.6287	175.951	3.07092	2	35.564	20.2023	226.707	3.95678	7.81633		8.76476	13.2068
4905	1493905008	1	28.2519	23.573	171.001	2.98452	2	35.2771	20.5362	222.958	3.89136	7.65347		18.3229	13.1689
4906	1493905008	1	27.6779	23.3643	164.525	2.87151	2	34.9423	20.8201	223.477	3.90042	7.69704		8.50159	12.1319
4907	1493905009	1	27.4386	23.2125	152.944	2.66938	2	34.6554	21.1051	224.789	3.9233	7.5182		5.26586	13.1961
4908	1493905009	1	27.2949	23.1117	162.466	2.83557	2	34.3687	21.4387	224.986	3.92675	7.26895		10.5251	11.1482
4909	1493905009	1	27.0077	22.9102	141.712	2.47334	2	34.0819	21.675	223.76	3.90534	7.18123		8.49998	11.1819
4910	1493905009	1	27.247	23.0619	145.4	2.5377	2	33.843	21.9611	222.244	3.87889	6.68722		10.3667	10.1018
4911	1493905009	1	27.0074	22.8129	139.381	2.43265	2	33.6041	22.1984	220.925	3.85587	6.62526		10.5293	10.1018
4912	1493905009	1	26.7201	22.6113	137.213	2.39481	2	33.3653	22.4358	220.618	3.85051	6.64752		3.28851	10.0997
4913	1493905010	1	26.7682	22.7098	132.236	2.30796	2	33.1264	22.673	220.844	3.85445	6.35831		29.0356	8.08014
4914	1493905010	1	26.0971	22.0124	134.575	2.34878	2	32.9354	22.8629	219.963	3.83908	6.89099		9.40489	8.07591
4915	1493905010	1	25.9052	21.7645	134.015	2.33901	2	32.7444	23.0526	218.747	3.81785	6.95944		3.28851	10.0954
4916	1493905010	1	25.9533	21.863	137.436	2.39871	2	32.5057	23.2898	216.977	3.78696	6.70595		25.9685	7.12818
4917	1493905010	1	25.3778	21.2164	133.521	2.33039	2	32.3146	23.431	215.225	3.75638	7.28173		14.5231	8.07379
4918	1493905010	1	25.0421	20.8676	135.093	2.35782	2	32.1237	23.6207	214.982	3.75214	7.59794		23.867	7.12399
4919	1493905010	1	24.4667	20.3182	134.679	2.35059	2	31.9327	23.7618	213.874	3.73281	8.22189		8.30225	6.36799
4920	1493905011	1	24.2748	20.1188	137.066	2.39225	2	31.7416	23.8542	209.356	3.65395	8.34903		13.5082	9.55194
4921	1493905011	1	23.9392	19.8186	129.086	2.25297	2	31.455	23.9929	182.532	3.18578	8.59721		8.50826	15.8852
4922	1493905011	1	23.6997	19.6667	121.784	2.12554	2	30.9291	23.9312	173.351	3.02554	8.39346		4.30328	15.7789
4923	1493905011	1	23.8431	19.6702	140.208	2.4471	2	30.4033	23.9181	175.187	3.05758	7.81543		4.15009	15.7789
4924	1493905011	1	23.939	19.7699	147.959	2.58237	2	29.8775	23.905	169.959	2.96635	7.23636		3.25324	13.3116
4925	1493905011	1	23.8433	19.7189	145.175	2.53379	2	29.4471	23.7971	166.491	2.90582	6.93068		16.6087	13.3087
4926	1493905011	1	23.4594	19.32	149.914	2.6165	2	29.0168	23.6892	166.656	2.90869	7.06927		12.5808	11.6066
4927	1493905012	1	23.1239	19.0684	158.746	2.77063	2	28.6343	23.6311	168.229	2.93615	7.15421		5.30396	11.6037
4928	1493905012	1	23.0278	18.92	147.236	2.56975	2	28.2519	23.573	167.701	2.92694	6.99583		14.639	10.5318
4929	1493905012	1	22.6442	18.6184	148.52	2.59216	2	27.9171	23.4674	165.383	2.88647	7.16354		3.25588	10.5309
4930	1493905012	1	22.5484	18.5674	147.248	2.56996	2	27.5823	23.3619	164.55	2.87194	6.95179		14.5337	9.16094
4931	1493905012	1	22.2125	18.2183	147.808	2.57974	2	27.2953	23.2576	165.456	2.88774	7.15747		7.32186	10.1826
4932	1493905012	1	22.0206	18.0675	144.454	2.5212	2	26.9607	23.2006	167.734	2.92751	7.12414		16.6987	10.5309
4933	1493905013	1	21.589	17.716	156.221	2.72657	2	26.6259	23.0951	166.429	2.90473	7.3692		5.30811	7.81419
4934	1493905013	1	21.4928	17.5675	151.222	2.63932	2	26.3867	22.992	163.945	2.86138	7.30585		12.4629	7.81538
4935	1493905013	1	21.2047	17.2682	146.63	2.55917	2	26.1475	22.8888	162.714	2.83989	7.48481		35.471	10.528
4936	1493905013	1	20.2932	16.5151	140.558	2.4532	2	25.8128	22.7833	164.487	2.87084	8.35202		4.65522	7.81538
4937	1493905013	1	20.2447	16.3677	140.741	2.4564	2	25.5736	22.6801	165.64	2.89097	8.26097		29.2949	9.16094
4938	1493905013	1	19.4771	15.7641	140.487	2.45197	2	25.2866	22.5758	165.902	2.89554	8.95263		6.51582	7.35765
4939	1493905013	1	19.2854	15.662	134.478	2.34708	2	25.0475	22.5212	163.252	2.84928	8.95826		10.3921	7.81538
4940	1493905013	1	19.0452	15.4124	137.032	2.39166	2	24.8083	22.418	163.329	2.85063	9.07148		14.6516	7.81419
4941	1493905014	1	18.6613	15.1105	135.644	2.36744	2	24.5691	22.3149	164.719	2.87489	9.31695		6.59037	7.81538
4942	1493905014	1	18.5647	14.9132	143.312	2.50127	2	24.3299	22.2117	165.673	2.89153	9.30084		16.7156	9.16094
4943	1493905014	1	18.1327	14.5613	141.007	2.46104	2	24.0429	22.1074	165.711	2.89221	9.5851		5.31389	7.35765
4944	1493905014	1	18.0363	14.4127	138.177	2.41165	2	23.8038	22.0528	164.798	2.87626	9.57263		16.7156	6.50647
4945	1493905014	1	17.6043	14.0608	128.505	2.24284	2	23.6124	21.9508	164.277	2.86718	9.91712		8.31706	7.81695
4946	1493905014	1	17.412	13.8611	117.25	2.04641	2	23.3731	21.8477	164.468	2.87051	9.96597		11.5018	7.81538
4947	1493905014	1	17.1714	13.5626	138.508	2.41742	2	23.1339	21.7445	166.097	2.89894	10.124		11.0809	7.35698
4948	1493905015	1	16.8359	13.4081	125.255	2.18611	2	22.8948	21.69	167.022	2.91508	10.2616		8.59828	4.58098
4949	1493905015	1	16.6912	13.1607	139.311	2.43144	2	22.7513	21.6378	163.377	2.85146	10.4205		17.0464	8.29801
4950	1493905015	1	16.2114	12.8563	119.064	2.07806	2	22.5595	21.4385	139.357	2.43224	10.6749		3.30055	12.5748
4951	1493905015	1	16.163	12.7575	118.554	2.06916	2	22.2241	21.1871	144.694	2.52539	10.3824		17.6897	17.8406
4952	1493905015	1	15.7305	12.3567	121.655	2.12328	2	21.745	20.8348	149.78	2.61415	10.3948		0	15.0027
4953	1493905015	1	15.7305	12.3567	141.191	2.46425	2	21.3141	20.581	144.924	2.5294	9.94061		16.6448	14.6329
4954	1493905015	1	15.3457	11.957	124.263	2.1688	2	20.9306	20.2796	146.191	2.55151	10.0228		3.18118	13.7706
4955	1493905016	1	15.2504	12.0035	125.284	2.18662	2	20.5474	20.0269	147.891	2.58119	9.61422		3.22406	14.6311
4956	1493905016	1	15.2977	11.907	140.945	2.45996	2	20.1639	19.7256	147.748	2.57869	9.20926		15.0392	12.5808
4957	1493905016	1	14.8658	11.6525	125.208	2.18529	2	19.8284	19.474	145.24	2.53491	9.263		9.43856	10.5359
4958	1493905016	1	14.6731	11.4038	128.406	2.2411	2	19.5409	19.2723	143.526	2.50499	9.2525		7.33214	11.4445
4959	1493905016	1	14.481	11.2527	119.589	2.08721	2	19.2531	19.0219	142.846	2.49314	9.11775		4.16281	10.5401
4960	1493905016	1	14.3848	11.1527	124.545	2.17372	2	18.9655	18.8201	144.163	2.51612	8.93151		7.3345	12.5832
4961	1493905016	1	14.1926	11.0016	123.449	2.1546	2	18.6299	18.5685	146.443	2.5559	8.77198		8.52735	10.5401
4962	1493905017	1	14.4326	11.1539	139.681	2.43789	2	18.3423	18.3667	146.668	2.55984	8.20428		7.3345	9.37923
4963	1493905017	1	14.2404	11.0028	138.23	2.41256	2	18.1025	18.1661	146.698	2.56036	8.1381		2.08141	7.32001
4964	1493905017	1	14.1923	10.9528	138.322	2.41418	2	17.9106	18.0154	146.09	2.54975	7.98161		16.7329	9.38116
4965	1493905017	1	13.7598	10.6006	128.268	2.23869	2	17.6708	17.8147	145.262	2.5353	8.20604		8.32562	9.77171
4966	1493905017	1	13.5674	10.4006	127.756	2.22977	2	17.3833	17.6616	146.967	2.56505	8.20263		10.5536	8.30857
4967	1493905017	1	13.2319	10.2948	134.546	2.34827	2	17.1912	17.4621	148.153	2.58576	8.18818		5.2784	9.76906
4968	1493905018	1	13.0879	10.1937	136.455	2.38159	2	16.9038	17.309	148.636	2.59419	8.07394		1.46403	6.23141
4969	1493905018	1	13.0876	10.1449	141.331	2.46669	2	16.7597	17.1594	148.193	2.58645	7.91755		1.46403	7.32186
4970	1493905018	1	13.0879	10.1937	147.661	2.57716	2	16.5678	17.0086	148.849	2.5979	7.65196		9.44277	6.51318
4971	1493905018	1	13.2807	10.4425	167.845	2.92944	2	16.3762	16.9065	148.414	2.59032	7.16697		1.43445	7.32186
4972	1493905018	1	13.3285	10.4437	171.236	2.98864	2	16.1843	16.7557	148.363	2.58941	6.92798		1.43438	6.51582
4973	1493905018	1	13.3763	10.4448	176.993	3.0891	2	15.9926	16.6536	149.2	2.60403	6.73752		1.46703	5.27004
4974	1493905018	1	13.3766	10.4937	175.579	3.06443	2	15.8488	16.5527	148.553	2.59274	6.54395		0	5.27422
4975	1493905019	1	13.3766	10.4937	184.421	3.21876	2	15.7049	16.4517	149.381	2.60719	6.39678		18.6757	4.15425
4976	1493905019	1	13.9982	10.4598	207.997	3.63024	2	15.6088	16.352	149.031	2.60108	6.10836		1.43745	4.58483
4977	1493905019	1	13.9503	10.4586	190.4	3.32311	2	15.4652	16.2997	149.629	2.61153	6.03435		4.58423	2.07924
4978	1493905019	1	13.9033	10.604	176.357	3.07802	2	15.4171	16.2498	150.381	2.62464	5.84522		3.25994	3.25588
4979	1493905019	1	13.8074	10.5529	164.402	2.86936	2	15.3213	16.1988	151.376	2.64201	5.84535		5.99208	2.07924
4980	1493905019	1	13.7607	10.7471	172.535	3.0113	2	15.2732	16.1489	151.334	2.64128	5.60955		7.16711	3.25729
4981	1493905019	1	13.6184	10.939	180.394	3.14847	2	15.1774	16.0978	150.51	2.62689	5.38922		19.054	0
4982	1493905020	1	13.5743	11.5726	188.394	3.28809	2	15.1774	16.0978	150.744	2.63097	4.80077		5.17462	1.43438
4983	1493905020	1	13.4795	11.7167	195.686	3.41537	2	15.1296	16.0967	150.977	2.63504	4.68052		28.5223	0
4984	1493905020	1	13.2459	12.6383	201.874	3.52336	2	15.1296	16.0967	150.419	2.6253	3.93813		8.94168	1.46101
4985	1493905020	1	13.2955	12.9322	207.76	3.6261	2	15.1294	16.048	150.931	2.63424	3.61544		16.5368	1.46101
4986	1493905020	1	13.1553	13.4653	212.648	3.71141	2	15.1296	16.0967	153.128	2.67258	3.2897		17.9486	0
4987	1493905020	1	13.0154	14.047	216.962	3.78671	2	15.1296	16.0967	153.5	2.67909	2.94468		5.98263	1.46103
4988	1493905020	1	12.9688	14.2409	220.586	3.84995	2	15.1299	16.1454	154.487	2.69631	2.88053		20.6293	0
4989	1493905021	1	12.686	14.8677	249.896	4.36152	2	15.1299	16.1454	154.945	2.70429	2.75775		2.07924	2.07716
4990	1493905021	1	12.7341	14.9176	247.409	4.31809	2	15.1779	16.1953	154.849	2.70263	2.75766		18.0066	0
4991	1493905021	1	12.4507	15.4467	245.121	4.27817	2	15.1779	16.1953	154.979	2.70489	2.82808		10.5432	2.07924
4992	1493905021	1	12.3573	15.7855	244.798	4.27253	2	15.226	16.2452	155.319	2.71083	2.9053		7.15148	2.07716
4993	1493905021	1	12.2152	15.9769	241.501	4.21498	2	15.274	16.2951	155.525	2.71442	3.07531		18.685	3.25853
4994	1493905021	1	11.8842	16.5045	240.679	4.20065	2	15.3699	16.3461	156.624	2.73361	3.4893		3.29516	1.46101
4995	1493905021	1	11.9326	16.6031	238.568	4.16379	2	15.3701	16.3948	157.597	2.75058	3.44381		18.2912	3.25994
4996	1493905022	1	11.5536	17.0807	237.65	4.14777	2	15.466	16.4459	158.021	2.75799	3.96356		7.3994	0
4997	1493905022	1	11.5075	17.323	238.367	4.16028	2	15.466	16.4459	158.556	2.76733	4.05451		13.1516	1.46101
4998	1493905022	1	11.2232	17.6567	237.558	4.14618	2	15.4662	16.4946	158.135	2.75998	4.39926		14.7716	1.43445
4999	1493905022	1	10.9873	18.0889	239.346	4.17737	2	15.514	16.4958	158.298	2.76282	4.79885		4.02627	1.46103
5000	1493905022	1	10.8925	18.1839	237.958	4.15315	2	15.5143	16.5445	161.45	2.81783	4.90394		16.7066	4.03263
5001	1493905022	1	10.6093	18.6634	240.767	4.20217	2	15.4193	16.6396	190.138	3.31854	5.21842		1.45803	7.15266
5002	1493905022	1	10.609	18.6148	239.472	4.17958	2	15.277	16.8309	210.795	3.67907	4.99725		20.6244	8.06526
5003	1493905023	1	10.2311	19.1891	240.803	4.20281	2	15.087	17.0211	211.359	3.68891	5.31789		2.07709	9.11092
5004	1493905023	1	10.2792	19.2389	239.356	4.17754	2	14.8492	17.21	213.563	3.72737	5.00013		12.2888	7.11185
5005	1493905023	1	10.0429	19.5735	241.493	4.21484	2	14.659	17.3515	218.452	3.81271	5.12305		12.8375	8.06102
5006	1493905023	1	9.85468	19.9578	241.696	4.2184	2	14.469	17.5415	221.495	3.86582	5.20869		3.20729	7.14908
5007	1493905023	1	9.80763	20.0538	242.234	4.22778	2	14.3269	17.7328	222.652	3.88601	5.08044		17.9576	7.14846
5008	1493905023	1	9.52507	20.5815	243.629	4.25213	2	14.1847	17.924	222.755	3.88781	5.36418		1.45804	7.11006
5009	1493905023	1	9.52541	20.6301	242.369	4.23014	2	13.9945	18.0654	223.124	3.89426	5.15271		18.6388	5.15879
5010	1493905024	1	9.19524	21.1564	241.958	4.22296	2	13.8999	18.209	223.633	3.90314	5.55167		2.91607	5.16295
5011	1493905024	1	9.19592	21.2536	240.737	4.20166	2	13.8052	18.3527	224.808	3.92365	5.44616		14.7405	7.14667
5012	1493905024	1	8.96054	21.6849	240.723	4.20142	2	13.6631	18.5439	224.604	3.92008	5.65508		9.61721	4.02627
5013	1493905024	1	8.81954	21.9728	242.204	4.22726	2	13.5682	18.6388	224.335	3.91539	5.80218		5.14932	5.16129
5014	1493905024	1	8.72521	22.1162	241.082	4.20768	2	13.4736	18.7825	224.892	3.92511	5.80179		14.7336	4.02627
5015	1493905024	1	8.48994	22.5473	242.062	4.22478	2	13.3787	18.8774	225.292	3.93209	6.11295		1.45804	3.21334
5016	1493905025	1	8.49029	22.5959	241.152	4.20889	2	13.3316	18.9736	225.461	3.93503	6.04643		16.668	4.02627
5017	1493905025	1	8.20776	23.0743	241.723	4.21887	2	13.2367	19.0685	225.41	3.93415	6.42936		2.0091	5.15879
5018	1493905025	1	8.25507	23.0269	240.577	4.19886	2	13.1421	19.2121	225.117	3.92903	6.19966		13.473	4.02839
5019	1493905025	1	8.01957	23.4093	241.627	4.21719	2	13.0472	19.3071	224.344	3.91555	6.48884		1.45504	3.21197
5020	1493905025	1	8.01992	23.4578	240.223	4.19268	2	13	19.4032	222.834	3.88919	6.42191		13.4698	4.02415
5021	1493905025	1	7.78446	23.8401	240.938	4.20517	2	12.9052	19.4981	223.143	3.89458	6.71379		1.45804	2.01525
5022	1493905025	1	7.78481	23.8887	240.669	4.20046	2	12.8577	19.5456	223.227	3.89605	6.67808		10.2828	3.21065
5023	1493905026	1	7.59635	24.175	241.89	4.22177	2	12.8106	19.6417	223.356	3.89831	6.90936		4.36812	3.17586
5024	1493905026	1	7.59741	24.3206	241.941	4.22266	2	12.7154	19.688	223.352	3.89824	6.90325		10.2825	3.21065
5025	1493905026	1	7.40897	24.6069	241.154	4.20892	2	12.6683	19.7841	223.098	3.8938	7.13582		5.94781	3.21065
5026	1493905026	1	7.36276	24.7997	242.753	4.23684	2	12.6212	19.8802	222.59	3.88494	7.20088		4.0146	3.17454
5027	1493905026	1	7.26821	24.8944	242.506	4.23252	2	12.526	19.9264	222.999	3.89206	7.23363		9.60044	3.21065
5028	1493905026	1	7.12746	25.1818	242.991	4.241	2	12.4789	20.0225	223.261	3.89663	7.43346		5.13933	3.17316
5029	1493905026	1	7.03328	25.3249	244.232	4.26265	2	12.3838	20.0688	223.191	3.89542	7.50031		16.4283	3.21197
5030	1493905027	1	6.89437	25.8546	248.524	4.33756	2	12.3366	20.1649	222.691	3.88669	7.87341		4.01163	3.20795
5031	1493905027	1	6.79986	25.9492	250.097	4.36502	2	12.2895	20.2609	232.741	4.0621	7.90525		17.5886	4.02415
5032	1493905027	1	6.70898	26.5284	259.794	4.53427	2	12.1947	20.3558	247.496	4.31962	8.25797		3.2809	12.3084
5033	1493905027	1	6.66064	26.4303	258.758	4.51618	2	12.054	20.7412	248.64	4.33958	7.83927		2.00571	6.4186
5034	1493905027	1	6.70789	26.383	266.837	4.65719	2	11.9598	20.9333	245.282	4.28098	7.56847		15.9965	11.5452
5035	1493905027	1	6.70389	25.8498	283.6	4.94976	2	11.7711	21.2687	249.585	4.35609	6.83104		1.45504	10.9498
5036	1493905027	1	6.70426	25.8983	283.902	4.95502	2	11.6302	21.6054	253.207	4.41929	6.53406		0	10.5105
5037	1493905028	1	6.70426	25.8983	283.873	4.95452	2	11.5369	21.9431	254.001	4.43315	6.24484		3.24918	9.11531
5038	1493905028	1	6.79986	25.9492	291.785	5.09261	2	11.4434	22.2322	253.621	4.42652	5.94799		3.24777	6.41189
5039	1493905028	1	6.89546	26	302.498	5.27959	2	11.3493	22.4241	252.669	4.4099	5.71172		0	9.11246
5040	1493905028	1	6.89546	26	309.278	5.39792	2	11.2558	22.7131	252.542	4.40768	5.46043		11.7342	6.41189
5041	1493905028	1	7.23022	26.2023	335.845	5.8616	2	11.1617	22.905	252.687	4.41022	5.13115		5.1365	5.9586
5042	1493905028	1	7.13606	26.3453	337.934	5.89806	2	11.1152	23.0981	252.066	4.39937	5.13594		4.48219	4.55291
5043	1493905029	1	7.27856	26.3004	342.229	5.97302	2	11.0685	23.2425	252.144	4.40073	4.86974		7.30225	6.41189
5044	1493905029	1	7.4701	26.4506	347.335	6.06214	2	10.9744	23.4344	252.649	4.40956	4.62359		17.1629	3.20394
5045	1493905029	1	8.04118	26.4165	357.405	6.2379	2	10.9274	23.5303	251.399	4.38775	4.08172		10.1553	4.55291
5046	1493905029	1	8.37489	26.4733	359.404	6.27278	2	10.8807	23.6747	252.184	4.40145	3.75649		18.8978	2.91306
5047	1493905029	1	8.99469	26.5858	356.286	6.21837	2	10.8813	23.7718	251.635	4.39186	3.3879		8.65207	1.45503
5048	1493905029	1	9.28012	26.5445	356.07	6.2146	2	10.8816	23.8203	251.573	4.39079	3.16006		22.0162	0
5049	1493905029	1	9.99557	26.7079	357.36	6.2371	2	10.8816	23.8203	252.128	4.40047	3.02048		5.10467	2.00889
5050	1493905029	1	10.1378	26.6145	353.744	6.174	2	10.929	23.773	253.612	4.42636	2.9496		16.453	1.45503
5051	1493905030	1	10.6628	26.7731	353.78	6.17463	2	10.9293	23.8215	254.332	4.43894	2.96361		10.0052	1.45503
5052	1493905030	1	10.9962	26.7815	353.553	6.17067	2	10.929	23.773	255.13	4.45286	3.00925		7.8008	1.42845
5053	1493905030	1	11.235	26.8844	350.448	6.11647	2	10.9766	23.7742	255.672	4.46232	3.12092		19.2256	0
5054	1493905030	1	11.8553	27.0454	348.546	6.08327	2	10.9766	23.7742	255.509	4.45948	3.38716		1.45503	2.01101
5055	1493905030	1	11.855	26.9969	348.067	6.07492	2	11.024	23.7268	255.659	4.4621	3.37404		15.6028	0
5056	1493905030	1	12.3326	27.2028	345.418	6.02868	2	11.024	23.7268	255.303	4.45588	3.71416		10.0082	1.45503
5057	1493905031	1	12.6661	27.2112	346.295	6.04399	2	11.0243	23.7753	255.789	4.46436	3.80801		3.24777	2.00889
5058	1493905031	1	12.7617	27.262	341.432	5.95911	2	11.0717	23.728	255.844	4.46533	3.9173		21.5087	1.42845
5059	1493905031	1	13.4302	27.5211	345.354	6.02757	2	11.1193	23.7292	256.494	4.47666	4.44058		1.45203	1.45803
5060	1493905031	1	13.4299	27.4727	342.951	5.98562	2	11.119	23.6806	257.001	4.48552	4.44075		16.9384	1.43145
5061	1493905031	1	13.9552	27.6797	342.966	5.98589	2	11.1667	23.6818	257.81	4.49962	4.87431		10.5099	2.00889
5062	1493905031	1	14.2893	27.7851	343.399	5.99344	2	11.2141	23.6345	258.375	4.5095	5.16569		5.94234	1.45503
5063	1493905031	1	14.4801	27.8383	341.898	5.96725	2	11.2144	23.683	258.306	4.50829	5.28501		20.1699	2.00677
5064	1493905032	1	15.101	28.0962	343.219	5.9903	2	11.2617	23.6357	258.942	4.51939	5.88526		1.45203	1.43138
5065	1493905032	1	15.1007	28.0478	342.534	5.97834	2	11.3094	23.6368	259.739	4.53331	5.81643		16.2378	1.43145
5066	1493905032	1	15.5785	28.3021	342.094	5.97067	2	11.3571	23.638	260.294	4.54299	6.29079		11.5765	0
5067	1493905032	1	15.96	28.3601	343.555	5.99617	2	11.3571	23.638	271.064	4.73096	6.59431		5.94603	6.21861
5068	1493905032	1	16.1509	28.4134	342.614	5.97974	2	11.501	23.7872	293.087	5.11533	6.55921		17.5296	4.14785
5069	1493905032	1	16.6764	28.6689	344.749	6.01701	2	11.597	23.8867	307.353	5.36432	6.97637		4.28836	7.30552
5070	1493905033	1	16.8193	28.6725	345.115	6.02339	2	11.7886	24.037	315.407	5.5049	6.84075		13.7163	6.22069
5071	1493905033	1	17.249	28.8287	344.517	6.01295	2	11.9326	24.1862	318.679	5.56199	7.05811		18.2868	5.25996
5072	1493905033	1	17.8219	29.0369	345.548	6.03095	2	12.0762	24.2868	319.695	5.57973	7.45497		2.00677	5.26168
5073	1493905033	1	17.8693	28.9897	343.537	5.99585	2	12.2198	24.3875	320.199	5.58853	7.28678		18.8377	5.25996
5074	1493905033	1	18.4424	29.2463	344.577	6.014	2	12.3634	24.4881	321.882	5.6179	7.71976		11.577	3.25183
5075	1493905033	1	18.8239	29.3044	345.813	6.03557	2	12.4591	24.539	323.971	5.65437	7.95108		4.5715	4.57432
5076	1493905033	1	18.9671	29.3565	346.175	6.04189	2	12.6024	24.5911	325.809	5.68644	7.951		21.5087	2.07284
5077	1493905034	1	19.6356	29.6156	347.817	6.07055	2	12.6504	24.6408	325.999	5.68976	8.57564		2.00889	6.49835
5078	1493905034	1	19.683	29.5683	346.73	6.05159	2	12.8416	24.7426	325.976	5.68936	8.3721		13.7135	3.25183
5079	1493905034	1	20.1126	29.7245	346.395	6.04573	2	12.9373	24.7935	325.229	5.67632	8.7063		16.9356	3.25059
5080	1493905034	1	20.6378	29.9315	346.69	6.05087	2	13.0329	24.8445	326.977	5.70683	9.14943		3.17193	4.57329
5081	1493905034	1	20.733	29.8855	347.031	6.05683	2	13.1762	24.8965	332.139	5.79692	9.05513		17.5242	5.26168
5082	1493905034	1	21.2583	30.141	344.855	6.01886	2	13.3198	24.9972	330.28	5.76447	9.45931		11.5799	6.501
5083	1493905034	1	21.6399	30.1991	347.247	6.0606	2	13.5111	25.099	322.11	5.62188	9.59627		4.57047	8.49423
5084	1493905035	1	21.7831	30.2511	346.306	6.04418	2	13.7503	25.2505	327.807	5.72132	9.46213		20.1644	9.75018
5085	1493905035	1	22.4038	30.509	346.646	6.05011	2	14.0372	25.4032	331.427	5.7845	9.80149		3.17193	11.7367
5086	1493905035	1	22.499	30.463	346.308	6.04421	2	14.372	25.6056	324.679	5.66673	9.46797		11.0382	8.49423
5087	1493905035	1	22.8333	30.6167	346.698	6.05102	2	14.6112	25.7571	324.112	5.65683	9.55085		21.019	9.36078
5088	1493905035	1	23.5015	30.8274	345.715	6.03387	2	14.8507	25.9571	327.145	5.70975	9.92755		1.45201	8.49423
5089	1493905035	1	23.5013	30.779	345.5	6.03012	2	15.0899	26.1086	327.949	5.72379	9.62103		18.8349	9.74612
5090	1493905035	1	24.0743	31.0356	345.57	6.03133	2	15.3767	26.2612	325.612	5.68299	9.92185		8.74709	7.30316
5091	1493905035	1	24.3605	31.0913	345.719	6.03394	2	15.5682	26.4115	324.3	5.6601	9.96017		5.94603	8.49423
5092	1493905036	1	24.5514	31.1446	344.628	6.01489	2	15.8074	26.563	322.677	5.63177	9.87161		18.8349	7.29895
5093	1493905036	1	25.1244	31.4012	343.762	5.99978	2	15.9988	26.7132	323.823	5.65178	10.2593		2.0089	7.30316
5094	1493905036	1	25.1719	31.354	343.984	6.00366	2	16.1903	26.8635	324.554	5.66454	10.0416		12.9859	8.4917
5095	1493905036	1	25.554	31.5574	342.343	5.97502	2	16.4294	27.015	324.3	5.66011	10.1927		8.58572	5.25824
5096	1493905036	1	25.8401	31.5646	343.578	5.99656	2	16.573	27.1155	323.393	5.64428	10.2798		6.4943	8.4917
5097	1493905036	1	26.0312	31.6663	342.889	5.98453	2	16.8121	27.267	321.994	5.61985	10.215		13.7135	6.21012
5098	1493905036	1	26.4608	31.8225	344.045	6.00472	2	16.9558	27.416	323.369	5.64386	10.4767		1.43145	5.2575
5099	1493905037	1	26.4131	31.8213	344.014	6.00418	2	17.0993	27.5166	323.805	5.65146	10.2605		13.7124	6.49695
5100	1493905037	1	26.8427	31.9774	344.049	6.0048	2	17.2905	27.6183	323.577	5.64749	10.4998		2.86298	6.21221
5101	1493905037	1	26.9381	31.9799	344.384	6.01064	2	17.4343	27.7673	323.29	5.64247	10.3956		7.29237	5.2575
5102	1493905037	1	27.1293	32.13	342.997	5.98642	2	17.5778	27.8679	324.402	5.66189	10.4593		7.33876	6.4943
5103	1493905037	1	27.3678	32.1844	342.599	5.97948	2	17.7689	27.9696	342.828	5.98348	10.4835		3.24653	15.0804
5104	1493905037	1	27.4633	32.2353	343.752	5.9996	2	18.2463	28.127	339.065	5.91779	10.0911		4.57047	12.9953
5105	1493905037	1	27.6065	32.2873	341.235	5.95568	2	18.6287	28.3305	332.527	5.8037	9.81107		12.3647	14.9729
5106	1493905038	1	27.9884	32.4423	341.509	5.96046	2	19.0588	28.5837	337.668	5.89342	9.72762		13.7124	15.6044
5107	1493905038	1	28.418	32.5984	340.662	5.94568	2	19.5365	28.7895	337.131	5.88405	9.66379		3.17333	12.99
5108	1493905038	1	28.5133	32.5525	337.47	5.88996	2	19.9187	28.993	334.814	5.8436	9.30254		14.5782	12.9912
5109	1493905038	1	28.8955	32.8526	330.821	5.77392	2	20.301	29.1964	331.829	5.79151	9.33987		2.90401	11.0395
5110	1493905038	1	28.8953	32.7558	330.899	5.77527	2	20.6353	29.3502	329.354	5.74832	8.93452		3.17463	11.7301
5111	1493905038	1	28.8	32.8018	331.041	5.77776	2	20.9699	29.5525	328.195	5.72808	8.47752		8.53759	10.5067
5112	1493905038	1	28.6564	32.5561	311.124	5.43015	2	21.2567	29.7535	327.208	5.71085	7.91266		4.13512	9.74206
5113	1493905039	1	28.5607	32.4569	302.771	5.28436	2	21.5434	29.906	326.151	5.69241	7.46656		2.06868	10.5067
5114	1493905039	1	28.5129	32.4072	301.563	5.26327	2	21.8302	30.107	325.449	5.68016	7.06749		1.43145	8.48756
5115	1493905039	1	28.5606	32.4084	288.403	5.03357	2	22.0692	30.2584	324.109	5.65677	6.83818		1.452	8.2724
5116	1493905039	1	28.5605	32.36	283.521	4.94838	2	22.2606	30.4569	324.107	5.65674	6.58107		2.06652	5.25333
5117	1493905039	1	28.5127	32.3104	278.464	4.86011	2	22.404	30.5574	323.419	5.64473	6.35525		6.03096	5.25333
5118	1493905039	1	28.37	32.452	266.039	4.64325	2	22.5474	30.6579	323.356	5.64362	6.09274		2.90401	2.0686
5119	1493905039	1	28.3697	32.3552	283.612	4.94996	2	22.5953	30.7075	322.835	5.63453	6.00488		7.64651	5.25333
5120	1493905040	1	28.1315	32.4459	297.712	5.19605	2	22.7387	30.808	322.239	5.62413	5.63605		6.49165	5.25333
5121	1493905040	1	28.3225	32.5476	292.094	5.098	2	22.8821	30.9085	322.571	5.62993	5.68195		2.86291	3.27641
5122	1493905040	1	28.2271	32.5452	286.56	5.00142	2	22.9301	31.0066	322.37	5.62642	5.51593		5.80802	4.13512
5123	1493905040	1	28.2276	32.7388	280.417	4.8942	2	23.0258	31.1058	322.409	5.62711	5.4521		2.0089	1.43145
5124	1493905040	1	28.1801	32.786	274.722	4.79481	2	23.0735	31.107	323.267	5.64207	5.37554		29.9217	2.06868
5125	1493905040	1	27.3232	33.2964	270.527	4.72159	2	23.1213	31.1567	322.553	5.62962	4.71532		11.0811	0
5126	1493905041	1	27.0379	33.531	253.284	4.42065	2	23.1213	31.1567	322.528	5.62918	4.58007		10.2256	1.43145
5127	1493905041	1	26.7524	33.7172	265.326	4.63081	2	23.169	31.1579	323.115	5.63943	4.4035		1.44901	0
5128	1493905041	1	26.7526	33.7655	259.826	4.53482	2	23.169	31.1579	322.728	5.63266	4.4319		28.7033	2.0686
5129	1493905041	1	25.9439	34.2768	256.064	4.46915	2	23.2169	31.2075	322.819	5.63425	4.10574		12.1929	1.42845
5130	1493905041	1	25.6111	34.5101	262.618	4.58354	2	23.2645	31.2087	322.834	5.63452	4.0504		4.01357	2.06652
5131	1493905041	1	25.5161	34.6043	258.404	4.51	2	23.2167	31.1591	322.867	5.63509	4.14206		1.43145	0
5132	1493905041	1	25.4684	34.6031	254.558	4.44288	2	23.2167	31.1591	322.594	5.63033	4.11476		24.1418	1.42845
5133	1493905042	1	24.8508	35.119	224.454	3.91745	2	23.2643	31.1603	322.961	5.63673	4.26477		0	2.06652
5134	1493905042	1	24.8508	35.119	225.511	3.9359	2	23.2165	31.1107	323.221	5.64127	4.32867		14.1665	1.45501
5135	1493905042	1	24.4707	35.3992	229.136	3.99917	2	23.2163	31.0622	324.134	5.6572	4.51476		13.0936	2.07076
5136	1493905042	1	24.1861	35.7301	232.811	4.06332	2	23.2642	31.1119	323.93	5.65364	4.70932		6.01823	1.45501
5137	1493905042	1	24.0437	35.8714	233.072	4.06787	2	23.264	31.0634	323.695	5.64955	4.87081		20.1891	0
5138	1493905042	1	23.617	36.3918	234.833	4.0986	2	23.264	31.0634	323.992	5.65472	5.34008		3.19313	1.43153
5139	1493905042	1	23.5698	36.4872	235.228	4.1055	2	23.3117	31.0647	323.967	5.6543	5.42864		16.1972	1.45501
5140	1493905043	1	23.2381	36.9132	235.74	4.11443	2	23.3115	31.0162	323.282	5.64233	5.89746		11.4925	0
5141	1493905043	1	23.0489	37.2463	236.792	4.1328	2	23.3115	31.0162	322.779	5.63355	6.23563		7.1058	2.0686
5142	1493905043	1	22.9068	37.4358	236.09	4.12055	2	23.2636	30.9666	322.224	5.62387	6.47903		1.42853	2.0686
5143	1493905043	1	22.8592	37.4345	233.063	4.06772	2	23.3115	31.0162	321.905	5.6183	6.43422		16.6085	0
5144	1493905043	1	22.5755	37.9099	233.892	4.08218	2	23.3115	31.0162	321.46	5.61053	6.93288		18.0271	1.43145
5145	1493905043	1	22.1489	38.3331	233.486	4.0751	2	23.3592	31.0174	320.313	5.59052	7.41514		6.38089	0
5146	1493905044	1	22.0545	38.5237	231.636	4.0428	2	23.3592	31.0174	320.058	5.58606	7.61884		6.00763	0
5147	1493905044	1	21.9123	38.6647	230.698	4.02644	2	23.3592	31.0174	320.258	5.58956	7.78298		17.0636	0
5148	1493905044	1	21.5335	39.089	229.008	3.99694	2	23.3592	31.0174	320.218	5.58886	8.2755		0	0
5149	1493905044	1	21.5335	39.089	227.688	3.9739	2	23.3592	31.0174	320.218	5.58886	8.2755		15.0653	0
5150	1493905044	1	21.2021	39.4663	228.118	3.98141	2	23.3592	31.0174	320.317	5.59059	8.71992		7.0926	0
5151	1493905044	1	21.0602	39.6554	227.376	3.96846	2	23.3592	31.0174	320.259	5.58957	8.9387		12.0089	2.06868
5152	1493905044	1	21.3444	39.3735	231.733	4.04451	2	23.407	31.0671	319.473	5.57586	8.55866		36.0246	0
5153	1493905045	1	20.4919	40.2192	226.184	3.94765	2	23.407	31.0671	319.377	5.57418	9.60514		1.42845	0
5154	1493905045	1	20.5395	40.2204	225.354	3.93317	2	23.407	31.0671	319.429	5.57509	9.59195		13.0317	0
5155	1493905045	1	20.2079	40.501	224.446	3.91732	2	23.407	31.0671	319.081	5.56901	9.96156		12.0004	2.0089
5156	1493905045	1	19.9239	40.7827	224.845	3.92428	2	23.3595	31.1143	319.096	5.56928	10.2607		3.18643	1.43145
5157	1493905045	1	19.8768	40.8779	225.061	3.92805	2	23.4072	31.1155	318.282	5.55507	10.3811		16.1017	0
5158	1493905045	1	19.4505	41.204	224.566	3.91942	2	23.4072	31.1155	318.252	5.55454	10.8367		3.18643	0
5159	1493905045	1	19.4034	41.2992	223.172	3.89509	2	23.4072	31.1155	317.547	5.54224	10.9425		11.9983	0
5160	1493905046	1	19.6873	41.0175	222.835	3.88921	2	23.4072	31.1155	317.481	5.54109	10.5777		38.9846	1.45201
5161	1493905046	1	18.7409	41.908	224.467	3.91769	2	23.4074	31.1639	317.391	5.53952	11.7137		1.42553	0
5162	1493905046	1	18.7884	41.9093	225.007	3.92711	2	23.4074	31.1639	317.354	5.53888	11.6961		20.0613	0
5163	1493905046	1	18.2678	42.329	225.722	3.9396	2	23.4074	31.1639	317.5	5.54143	12.2913		3.18374	2.06652
5164	1493905046	1	18.2207	42.4241	227.403	3.96893	2	23.4552	31.2135	309.178	5.39618	12.3725		9.06401	2.90702
5165	1493905046	1	18.4096	42.1883	228.393	3.98621	2	23.4556	31.3104	285.273	4.97895	11.9913		33.9626	8.71505
5166	1493905046	1	17.6059	42.9856	229.314	4.00228	2	23.4566	31.6009	274.214	4.78593	12.8001		19.2617	7.26005
5167	1493905046	1	17.2286	43.5051	193.338	3.37439	2	23.4575	31.8429	275.076	4.80099	13.2214		13.9754	8.86916
5168	1493905047	1	16.8979	43.8332	217.432	3.7949	2	23.5062	32.1345	273.369	4.77118	13.4361		17.0148	8.71206
5169	1493905047	1	17.2756	43.4101	229.685	4.00875	2	23.5073	32.4249	268.088	4.67902	12.6297		11.0432	8.78495
5170	1493905047	1	17.0396	43.6926	230.78	4.02787	2	23.4607	32.714	266.943	4.65903	12.7185		2.88904	5.80504
5171	1493905047	1	17.0391	43.5963	230.149	4.01685	2	23.4614	32.9075	269.391	4.70176	12.4698		17.2857	10.1581
5172	1493905047	1	16.7092	44.0687	230.224	4.01817	2	23.4627	33.2461	268.427	4.68493	12.7569		16.9827	7.35623
5173	1493905047	1	16.2839	44.4423	231.194	4.0351	2	23.4159	33.4868	260.079	4.53923	13.0724		14.1456	7.72019
5174	1493905047	1	16.0011	44.8196	243.65	4.2525	2	23.3215	33.7262	260.144	4.54037	13.291		3.1757	14.5344
5175	1493905048	1	16.048	44.7247	231.372	4.03821	2	23.2756	34.2085	266.806	4.65664	12.7604		5.10297	11.8675
5176	1493905048	1	15.9539	44.8664	230.743	4.02723	2	23.1818	34.5928	251.242	4.38501	12.5614		5.10713	14.0954
5177	1493905048	1	15.8597	45.0082	230.091	4.01584	2	22.9929	35.023	254.145	4.43567	12.2714		4.51297	16.1174
5178	1493905048	1	15.9064	44.8652	231.264	4.03632	2	22.8997	35.5521	260.556	4.54757	11.6465		3.15321	13.6119
5179	1493905048	1	15.8117	44.9108	229.215	4.00055	2	22.7585	35.9833	260.17	4.54082	11.3119		40.4411	11.6388
5180	1493905048	1	15.0109	45.9952	237.407	4.14353	2	22.7123	36.3685	263.023	4.59061	12.3282		2.05796	13.0411
5181	1493905048	1	14.9632	45.9459	236.344	4.12498	2	22.714	36.8032	267.711	4.67244	11.986		7.66564	10.1961
5182	1493905049	1	14.8697	46.1837	241.167	4.20915	2	22.6677	37.1399	269.863	4.71	11.9415		3.15191	10.1401
5183	1493905049	1	14.775	46.2292	243.95	4.25774	2	22.669	37.4779	270.303	4.71768	11.7856		2.88306	7.24205
5184	1493905049	1	14.7756	46.3253	245.871	4.29125	2	22.6699	37.7193	269.069	4.69613	11.6783		3.98812	11.5831
5185	1493905049	1	14.6812	46.4189	253.418	4.42299	2	22.6714	38.1054	267.844	4.67476	11.5307		2.05796	7.33741
5186	1493905049	1	14.7289	46.4682	255.591	4.46091	2	22.6248	38.3455	267.756	4.67322	11.328		5.76609	7.23605
5187	1493905049	1	14.73	46.6604	267.043	4.66078	2	22.6257	38.5867	267.727	4.67272	11.2928		2.05796	7.23905
5188	1493905049	1	14.6823	46.6111	267.439	4.6677	2	22.6266	38.828	267.26	4.66457	11.1215		6.51243	7.23606
5189	1493905050	1	14.7783	46.8058	278.551	4.86163	2	22.6276	39.0692	266.423	4.64996	11.0212		2.88304	5.78704
5190	1493905050	1	14.7788	46.9019	280.527	4.89612	2	22.6283	39.2621	265.999	4.64257	10.9536		7.28506	5.9199
5191	1493905050	1	14.9223	47.0978	300.597	5.2464	2	22.5815	39.4538	264.353	4.61383	10.821		6.34602	7.23605
5192	1493905050	1	14.8285	47.2874	301.153	5.25611	2	22.5824	39.695	265.203	4.62866	10.8521		16.5579	5.78704
5193	1493905050	1	15.2573	47.6349	313.585	5.47309	2	22.5831	39.8879	265.952	4.64174	10.6622		2.88304	5.91699
5194	1493905050	1	15.2578	47.731	314.521	5.48943	2	22.5363	40.0795	267.003	4.66008	10.5604		10.9888	5.78705
5195	1493905051	1	15.5907	47.8838	322.774	5.63347	2	22.5371	40.2724	266.796	4.65646	10.3047		1.44301	5.78404
5196	1493905051	1	15.5909	47.9319	325.369	5.67876	2	22.5378	40.4652	266.189	4.64588	10.1986		16.8593	4.34104
5197	1493905051	1	16.1138	48.1378	339.457	5.92465	2	22.5384	40.6099	266.318	4.64813	9.8967		2.88004	5.91407
5198	1493905051	1	16.1143	48.2338	339.806	5.93073	2	22.4916	40.8014	265.545	4.63463	9.79339		17.4165	5.78404
5199	1493905051	1	16.6841	48.345	346.767	6.05222	2	22.4923	40.9942	266.49	4.65113	9.36853		4.55151	3.18776
5200	1493905051	1	16.8267	48.3968	347.591	6.06661	2	22.4451	41.0894	267.147	4.6626	9.21762		19.1398	5.78405
5201	1493905051	1	17.4442	48.5572	350.844	6.12338	2	22.4459	41.2822	267.251	4.6644	8.82851		11.5236	7.22705
5202	1493905052	1	17.8239	48.6153	350.662	6.12021	2	22.4468	41.5231	267.281	4.66494	8.46584		8.71118	3.18374
5203	1493905052	1	18.1089	48.6709	350.532	6.11794	2	22.3997	41.6182	267.721	4.67262	8.25539		16.8565	2.89201
5204	1493905052	1	18.6317	48.8768	350.555	6.11834	2	22.4	41.7146	268.227	4.68145	8.09303		8.54404	2.89202
5205	1493905052	1	18.9164	48.8844	348.328	6.07947	2	22.4004	41.811	268.223	4.68138	7.88487		11.836	2.88902
5206	1493905052	1	19.2964	48.9905	348.188	6.07703	2	22.4008	41.9073	268.223	4.68138	7.73363		15.0111	2.89202
5207	1493905052	1	19.7716	49.1472	347.778	6.06987	2	22.4012	42.0037	268.052	4.6784	7.61212		5.91761	2.88901
5208	1493905052	1	19.9616	49.2002	346.051	6.03973	2	22.4015	42.1	268.506	4.68631	7.50773		13.6545	2.89202
5209	1493905053	1	20.3894	49.3556	346.054	6.03978	2	22.4019	42.1964	268.562	4.6873	7.43669		8.70824	2.88902
5210	1493905053	1	20.6743	49.4112	345.587	6.03164	2	22.4023	42.2927	268.78	4.6911	7.32523		7.30885	1.44601
5211	1493905053	1	20.9118	49.4655	341.428	5.95904	2	22.4025	42.3409	268.929	4.6937	7.27888		14.2135	2.88902
5212	1493905053	1	21.3397	49.6689	341.528	5.96079	2	22.4029	42.4372	269.067	4.6961	7.30944		4.55151	1.446
5213	1493905053	1	21.4823	49.7207	340.305	5.93944	2	22.403	42.4854	269.474	4.70321	7.29364		14.2135	1.44301
5214	1493905053	1	21.9102	49.9241	338.844	5.91394	2	22.4032	42.5335	269.599	4.70539	7.40702		2.84799	2.88902
5215	1493905053	1	22.0051	49.9266	338.147	5.90178	2	22.4036	42.6298	269.934	4.71124	7.30767		18.1216	1.44601
5216	1493905054	1	22.5283	50.2285	336.811	5.87846	2	22.4038	42.678	269.772	4.7084	7.55153		3.15061	1.44601
5217	1493905054	1	22.623	50.1831	336.608	5.87492	2	22.404	42.7262	269.719	4.70749	7.46012		16.8815	2.88902
5218	1493905054	1	23.0987	50.4837	337.332	5.88755	2	22.4044	42.8225	269.856	4.70988	7.6926		5.91761	1.44301
5219	1493905054	1	23.2887	50.5367	336.228	5.86829	2	22.4046	42.8706	269.636	4.70604	7.71691		12.9226	2.88901
5220	1493905054	1	23.6691	50.7388	335.865	5.86194	2	22.4049	42.9669	269.651	4.7063	7.87405		7.76456	1.44601
5221	1493905054	1	23.9068	50.8412	336.165	5.86718	2	22.4051	43.0151	269.934	4.71123	7.96887		12.9185	2.88902
5222	1493905054	1	24.2871	51.0432	336.47	5.87251	2	22.4055	43.1114	269.877	4.71024	8.15192		9.10019	1.44601
5223	1493905055	1	24.5722	51.1468	338.212	5.90292	2	22.4057	43.1596	269.839	4.70958	8.27581		12.9226	2.88902
5224	1493905055	1	24.9526	51.3489	336.852	5.87917	2	22.4061	43.2559	269.868	4.71008	8.48418		10.9833	1.44301
5225	1493905055	1	25.2853	51.5017	337.971	5.89871	2	22.4063	43.304	269.475	4.70322	8.68855		12.92	1.443
5226	1493905055	1	25.6656	51.7038	337.281	5.88667	2	22.4064	43.3521	269.803	4.70895	8.96511		13.6479	2.88902
5227	1493905055	1	26.0932	51.8591	338.887	5.91469	2	22.4068	43.4484	269.842	4.70963	9.18311		3.2303	1.44601
5228	1493905055	1	26.1883	51.9096	338.887	5.9147	2	22.407	43.4966	270.271	4.71712	9.22371		20.6643	1.44301
5229	1493905055	1	26.8062	52.214	339.288	5.92169	2	22.4072	43.5447	270.097	4.71408	9.72152		4.55151	2.88902
5230	1493905056	1	26.9488	52.2658	339.773	5.93015	2	22.4076	43.641	269.826	4.70935	9.74729		7.75943	1.44301
5231	1493905056	1	27.1864	52.368	341.723	5.96419	2	22.4078	43.6891	270.485	4.72086	9.90749		18.7399	3.26162
5232	1493905056	1	27.7566	52.6231	341.317	5.9571	2	22.4557	43.7867	278.746	4.86504	10.3044		1.42553	6.51785
5233	1493905056	1	27.8041	52.6244	341.226	5.95551	2	22.5515	43.9817	300.387	5.24274	10.1137		14.2068	10.5136
5234	1493905056	1	28.2318	52.8277	343.12	5.98857	2	22.7427	44.2754	295.864	5.1638	10.1623		12.3045	12.4383
5235	1493905056	1	28.6119	52.9818	342.048	5.96987	2	22.8867	44.6642	293.486	5.1223	10.0975		1.42545	13.033
5236	1493905056	1	28.6594	52.983	342.688	5.98103	2	23.0783	45.0541	300.318	5.24154	9.69619		19.3753	11.7482
5237	1493905057	1	29.2297	53.2861	340.347	5.94018	2	23.2696	45.3958	303.158	5.29111	9.88836		1.99622	13.7504
5238	1493905057	1	29.2771	53.2394	342.284	5.97398	2	23.5086	45.7869	303.103	5.29014	9.42419		9.6856	8.49573
5239	1493905057	1	29.5622	53.3909	341.911	5.96748	2	23.652	46.0311	302.555	5.28058	9.43913		12.3045	12.5358
5240	1493905057	1	29.9423	53.545	341.324	5.95723	2	23.8908	46.374	303.889	5.30387	9.38317		1.42545	10.5053
5241	1493905057	1	29.9898	53.5462	340.892	5.94968	2	24.0818	46.6675	306.605	5.35126	9.06758		11.6564	10.5069
5242	1493905057	1	30.3225	53.7469	341.575	5.96161	2	24.2729	46.961	307.796	5.37205	9.09099		8.71176	8.49163
5243	1493905057	1	30.6075	53.8026	341.669	5.96324	2	24.4162	47.2051	306.45	5.34856	9.04761		2.05163	9.32725
5244	1493905058	1	30.655	53.8518	341.854	5.96649	2	24.6071	47.4505	305.779	5.33684	8.80646		15.52	10.5003
5245	1493905058	1	31.1302	54.0563	342.747	5.98207	2	24.7981	47.7438	306.837	5.35531	8.94109		2.05372	7.2804
5246	1493905058	1	31.0826	54.0071	341.503	5.96035	2	24.9412	47.9398	307.547	5.36771	8.63301		10.9806	8.22983
5247	1493905058	1	31.4152	54.1599	341.996	5.96895	2	25.1318	48.1371	308.878	5.39093	8.70375		5.91761	7.28217
5248	1493905058	1	31.6052	54.2129	341.998	5.96899	2	25.275	48.3331	308.319	5.38119	8.63965		3.22765	7.27798
5249	1493905058	1	31.7002	54.2634	342.812	5.98319	2	25.4181	48.529	306.297	5.34589	8.50577		19.3712	8.48752
5250	1493905058	1	32.2704	54.5664	337.981	5.89888	2	25.5613	48.773	305.04	5.32396	8.86428		4.27652	6.1718
5251	1493905059	1	32.4129	54.5702	336.96	5.88106	2	25.7043	48.9209	305.407	5.33036	8.7704		8.43282	7.27798
5252	1493905059	1	32.6505	54.7204	332.591	5.80481	2	25.8474	49.1168	306.218	5.34451	8.81377		11.3246	7.27621
5253	1493905059	1	32.9357	54.9677	327.737	5.72009	2	25.9904	49.3127	305.74	5.33617	8.95635		1.42545	5.24887
5254	1493905059	1	32.8882	54.9665	326.927	5.70595	2	26.0859	49.4593	304.979	5.32289	8.75217		5.23893	8.22343
5255	1493905059	1	32.793	54.8201	320.9	5.60076	2	26.2764	49.6564	311.773	5.44147	8.31444		6.34462	9.31883
5256	1493905059	1	32.8877	54.631	304.537	5.31517	2	26.4671	49.9016	313.608	5.47348	7.97442		5.23893	11.3415
5257	1493905059	1	32.7925	54.4846	295.84	5.16338	2	26.7527	50.1493	306.655	5.35214	7.43465		2.05163	8.48235
5258	1493905060	1	32.745	54.4354	293.768	5.12722	2	26.8959	50.3931	305.209	5.32691	7.11		4.50626	9.31462
5259	1493905060	1	32.7922	54.2928	283.076	4.94061	2	27.0865	50.6382	305.818	5.33754	6.77577		1.44	9.31225
5260	1493905060	1	32.7923	54.3408	300.068	5.23718	2	27.2771	50.8832	305.964	5.34008	6.50941		11.508	10.2793
5261	1493905060	1	32.7917	53.9572	276.555	4.8268	2	27.5152	51.1296	305.391	5.33008	5.98638		12.9821	7.27136
5262	1493905060	1	32.7449	54.3874	292.692	5.10845	2	27.6582	51.3253	304.22	5.30964	5.93725		2.85099	8.48083
5263	1493905060	1	32.6499	54.3849	288.514	5.03552	2	27.8013	51.5691	303.52	5.29743	5.60693		1.42253	6.16331
5264	1493905060	1	32.6025	54.3836	284.357	4.96297	2	27.9441	51.7168	303.393	5.2952	5.36773		5.70205	7.26959
5265	1493905061	1	32.4125	54.3785	279.201	4.87298	2	28.087	51.9125	304.136	5.30817	4.97907		5.88417	7.27136
5266	1493905061	1	32.3654	54.5689	273.099	4.76647	2	28.23	52.1082	304.562	5.3156	4.81213		0	5.24308
5267	1493905061	1	32.3654	54.5689	267.548	4.66959	2	28.3253	52.2547	304.721	5.31838	4.65596		29.1061	6.16331
5268	1493905061	1	31.4641	54.928	247.999	4.3284	2	28.4681	52.4024	305.654	5.33467	3.9185		5.10049	3.2482
5269	1493905061	1	31.3694	55.0692	213.289	3.7226	2	28.5158	52.4996	306.102	5.34249	3.84004		3.15331	4.10959
5270	1493905061	1	31.2746	55.1146	203.782	3.55667	2	28.611	52.5981	305.926	5.33942	3.66436		1.42553	0
5271	1493905061	1	31.2271	55.1133	186.165	3.24918	2	28.611	52.5981	304.334	5.31163	3.62908		32.8045	2.05372
5272	1493905062	1	30.2315	55.5655	205.657	3.58939	2	28.6586	52.6473	302.81	5.28503	3.3151		18.3434	1.43701
5273	1493905062	1	29.6626	55.7896	190.892	3.3317	2	28.6584	52.5994	302.654	5.28232	3.34452		18.3626	1.43701
5274	1493905062	1	29.1415	56.1107	195.516	3.4124	2	28.6586	52.6473	302.701	5.28313	3.4969		18.334	0
5275	1493905062	1	28.5729	56.3347	196.194	3.42424	2	28.6586	52.6473	303.137	5.29074	3.6884		1.434	1.42253
5276	1493905062	1	28.573	56.3825	193.181	3.37164	2	28.706	52.6486	303.223	5.29224	3.73627		18.3559	0
5277	1493905062	1	28.0521	56.7035	207.45	3.62069	2	28.706	52.6486	303.153	5.29102	4.10729		17.1768	1.437
5278	1493905062	1	27.5788	57.0257	231.844	4.04645	2	28.7059	52.6007	303.53	5.29759	4.56629		3.14931	0
5279	1493905062	1	27.4841	57.071	250.249	4.36768	2	28.7059	52.6007	304.148	5.30839	4.63426		17.1727	1.42545
5280	1493905063	1	27.0109	57.3931	243.779	4.25474	2	28.7534	52.6019	304.442	5.31351	5.09823		16.0365	0
5281	1493905063	1	26.5852	57.7164	239.61	4.18198	2	28.7534	52.6019	304.281	5.3107	5.55511		3.98181	0
5282	1493905063	1	26.4907	57.8096	233.235	4.07072	2	28.7534	52.6019	304.011	5.30599	5.67802		19.5426	1.437
5283	1493905063	1	25.9229	58.1289	250.831	4.37782	2	28.7533	52.554	303.271	5.29308	6.25225		7.95728	1.437
5284	1493905063	1	25.734	58.3151	232.261	4.05372	2	28.7534	52.6019	303.442	5.29607	6.462		5.07016	1.437
5285	1493905063	1	25.5921	58.4069	253.207	4.4193	2	28.7533	52.554	302.929	5.28711	6.65204		19.5333	2.05372
5286	1493905063	1	25.0246	58.7261	225.503	3.93577	2	28.8009	52.6032	302.326	5.27658	7.19377		3.24012	1.44
5287	1493905064	1	25.0723	58.823	189.712	3.31109	2	28.801	52.6512	302.086	5.2724	7.21071		15.1703	0
5288	1493905064	1	24.5991	59.0013	187.76	3.27704	2	28.801	52.6512	302.073	5.27216	7.61444		8.99707	1.42545
5289	1493905064	1	24.3629	59.1861	199.184	3.47641	2	28.8485	52.6524	301.57	5.26338	7.92527		6.29062	2.05588
5290	1493905064	1	24.1737	59.2765	195.076	3.40472	2	28.8961	52.7017	300.969	5.25291	8.095		13.8583	0
5291	1493905064	1	23.7481	59.4561	211.498	3.69134	2	28.8961	52.7017	300.718	5.24852	8.49257		6.28791	1.42553
5292	1493905064	1	23.559	59.5465	193.15	3.37111	2	28.8486	52.7004	300.605	5.24655	8.65153		5.0635	2.05372
5293	1493905064	1	23.4173	59.6382	195.961	3.42016	2	28.8962	52.7496	299.584	5.22872	8.80177		16.4865	0
5294	1493905065	1	22.897	59.8151	180.918	3.15762	2	28.8962	52.7496	299.534	5.22785	9.26886		5.95896	0
5295	1493905065	1	22.7555	59.9545	187.591	3.27407	2	28.8962	52.7496	299.514	5.22751	9.46672		5.8181	0
5296	1493905065	1	22.5663	59.9971	192.046	3.35184	2	28.8962	52.7496	299.476	5.22685	9.62257		19.0966	2.05588
5297	1493905065	1	23.0857	59.6291	184.333	3.21722	2	28.9438	52.7989	298.999	5.21852	8.99828		5.96106	1.437
5298	1493905065	1	22.9442	59.7686	181.622	3.16991	2	28.9439	52.8468	298.583	5.21125	9.16012		8.91214	1.44
5299	1493905065	1	22.6604	59.8564	191.58	3.34371	2	28.944	52.8948	292.022	5.09675	9.37803		15.7117	4.31701
5300	1493905066	1	22.1879	60.0823	192.54	3.36045	2	28.9443	53.0387	271.106	4.73168	9.76019		3.16091	10.126
5301	1493905066	1	22.1409	60.1766	196.347	3.42689	2	28.8977	53.373	264.307	4.61303	9.58871		15.1542	10.068
5302	1493905066	1	21.6682	60.3547	180	3.14159	2	28.8985	53.7086	264.039	4.60835	9.82079		10.1203	10.126
5303	1493905066	1	21.385	60.538	195.894	3.419	2	28.8519	54.0429	260.738	4.55073	9.89651		4.26161	7.28908
5304	1493905066	1	21.243	60.5341	200.46	3.49868	2	28.805	54.2813	258.367	4.50935	9.81231		18.8476	9.00208
5305	1493905066	1	20.6762	60.8051	209.133	3.65006	2	28.7108	54.5662	260.369	4.5443	10.1724		5.07552	8.62503
5306	1493905066	1	20.5821	60.9457	224.368	3.91595	2	28.7115	54.8537	259.09	4.52198	10.1587		8.90265	9.00208
5307	1493905067	1	20.2986	61.0334	200.891	3.50621	2	28.6173	55.1386	255.615	4.46132	10.1956		18.2749	7.28556
5308	1493905067	1	19.7318	61.2566	188.404	3.28827	2	28.5705	55.3769	253.259	4.4202	10.6157		1.43101	7.64936
5309	1493905067	1	19.732	61.3043	187.959	3.28051	2	28.4762	55.6138	254.853	4.44803	10.4328		10.7029	10.3717
5310	1493905067	1	19.4014	61.4384	204.845	3.57522	2	28.3822	55.9465	255.198	4.45404	10.5269		13.8354	9.50418
5311	1493905067	1	18.9765	61.6177	204.419	3.56778	2	28.2406	56.2299	232.154	4.05185	10.7169		8.17678	12.9965
5312	1493905067	1	18.7407	61.7544	204.134	3.56281	2	27.9569	56.5573	227.968	3.9788	10.5806		4.44945	14.1103
5313	1493905068	1	18.599	61.7982	205.107	3.57979	2	27.6734	56.9326	232.812	4.06334	10.2965		7.56847	14.1055
5314	1493905068	1	18.3629	61.8871	193.692	3.38056	2	27.3899	57.3077	226.563	3.95426	10.1221		13.2257	14.9746
5315	1493905068	1	17.9857	62.1153	193.803	3.38251	2	27.0591	57.6815	224.768	3.92294	10.0988		7.00847	11.9413
5316	1493905068	1	17.7972	62.2533	207.49	3.62139	2	26.7755	57.9608	227.507	3.97074	9.95165		12.0072	12.9838
5317	1493905068	1	17.4196	62.386	207.09	3.6144	2	26.4921	58.2879	227.669	3.97358	9.95513		13.2216	12.9796
5318	1493905068	1	17.0425	62.6141	207.09	3.6144	2	26.2088	58.6149	224.775	3.92307	10.0007		1.41954	9.94715
5319	1493905068	1	16.9952	62.6128	207.09	3.6144	2	25.9726	58.8476	222.324	3.88028	9.73501		10.6934	10.9968
5320	1493905069	1	16.6649	62.7468	203.976	3.56006	2	25.7365	59.128	223.314	3.89757	9.76676		7.00008	11.9285
5321	1493905069	1	16.4766	62.8846	203.412	3.55021	2	25.4532	59.407	223.976	3.90911	9.62668		2.83907	9.94291
5322	1493905069	1	16.382	62.882	206.908	3.61122	2	25.2171	59.6396	223.632	3.90311	9.41128		11.2988	9.01116
5323	1493905069	1	16.0521	63.0637	210.117	3.66723	2	25.0284	59.8733	221.268	3.86186	9.52642		1.97925	11.9285
5324	1493905069	1	16.0051	63.11	180	3.14159	2	24.7451	60.1523	220.035	3.84033	9.22689		11.2974	7.94883
5325	1493905069	1	15.6752	63.2916	180	3.14159	2	24.5563	60.3382	220.062	3.84081	9.3593		1.42801	9.93442
5326	1493905069	1	15.675	63.244	186.043	3.24706	2	24.3204	60.5706	221.266	3.86183	9.04931		7.5618	7.03804
5327	1493905070	1	15.4391	63.3328	207.057	3.61382	2	24.179	60.7578	220.328	3.84545	9.11134		16.332	10.1279
5328	1493905070	1	14.9681	63.6058	215.94	3.76886	2	23.8955	60.9411	203.244	3.54729	9.3166		2.83607	15.7131
5329	1493905070	1	14.8736	63.6032	213.143	3.72004	2	23.4229	61.1669	199.809	3.48733	8.88966		15.6715	11.3228
5330	1493905070	1	14.4023	63.8285	215.756	3.76566	2	23.0922	61.3488	202.968	3.54246	9.03677		1.98135	12.5678
5331	1493905070	1	14.4493	63.7821	217.149	3.78996	2	22.7142	61.5294	205.194	3.58131	8.5664		1.41654	13.2401
5332	1493905070	1	14.4021	63.7808	216.701	3.78214	2	22.3365	61.7577	204.973	3.57745	8.18826		2.04726	11.3161
5333	1493905070	1	14.3545	63.7319	223.38	3.89872	2	22.006	61.9395	204.579	3.57057	7.85864		10.4096	10.7056
5334	1493905071	1	14.0699	63.5334	243.625	4.25206	2	21.6753	62.0736	204.147	3.56304	7.74423		3.1319	9.42252
5335	1493905071	1	13.9757	63.5784	267.618	4.67082	2	21.3919	62.209	204.414	3.56769	7.54157		32.3074	10.7017
5336	1493905071	1	13.6984	64.619	247.421	4.3183	2	21.0613	62.343	203.899	3.55871	7.70665		9.27123	9.41981
5337	1493905071	1	13.8887	64.8625	271.184	4.73305	2	20.778	62.4784	204.526	3.56965	7.29016		1.97711	8.17787
5338	1493905071	1	13.8418	64.9088	271.184	4.73305	2	20.5421	62.615	205.228	3.58191	7.08206		4.53254	7.56847
5339	1493905071	1	13.9838	64.9604	263.847	4.60501	2	20.306	62.7039	206.168	3.59831	6.71282		15.8341	7.00912
5340	1493905072	1	13.9335	64.435	296.958	5.1829	2	20.1174	62.8418	207.199	3.61631	6.38584		3.23338	7.56847
5341	1493905072	1	13.9813	64.5316	298.65	5.21242	2	19.8813	62.9307	207.518	3.62187	6.11334		9.25439	5.0552
5342	1493905072	1	14.2186	64.7287	316.534	5.52456	2	19.7398	63.0222	207.12	3.61492	5.77891		3.1319	7.0067
5343	1493905072	1	14.1244	64.7737	317.081	5.53411	2	19.5513	63.1601	208.244	3.63454	5.66171		15.4637	6.27721
5344	1493905072	1	14.5979	64.9774	331.26	5.78158	2	19.3625	63.2503	208.343	3.63627	5.06797		4.43996	4.44658
5345	1493905072	1	14.4565	65.0211	332.434	5.80206	2	19.2209	63.2941	207.689	3.62485	5.06774		17.3476	3.1386
5346	1493905072	1	15.024	65.1321	343.75	5.99957	2	19.1265	63.3392	207.548	3.62239	4.47716		4.55937	5.05105
5347	1493905073	1	15.072	65.2763	344.902	6.01968	2	18.9851	63.4306	207.79	3.62661	4.32654		21.8361	3.1386
5348	1493905073	1	15.7815	65.4388	346.219	6.04266	2	18.8907	63.4757	207.49	3.62138	3.67708		8.67233	3.1359
5349	1493905073	1	16.0652	65.4943	345.943	6.03785	2	18.7964	63.5208	205.456	3.58588	3.36959		13.1719	1.98349
5350	1493905073	1	16.491	65.6014	344.78	6.01755	2	18.7493	63.5672	204.885	3.57592	3.03939		20.8396	1.41954
5351	1493905073	1	17.1535	65.8103	345.917	6.03739	2	18.702	63.5659	204.263	3.56507	2.72675		5.67215	1.97925
5352	1493905073	1	17.3425	65.8155	344.254	6.00837	2	18.655	63.6122	204.229	3.56447	2.5646		17.3702	1.42803
5353	1493905073	1	17.8635	66.0681	342.809	5.98314	2	18.6547	63.5646	204.741	3.57341	2.62555		16.7869	0
5354	1493905074	1	18.3842	66.273	341.327	5.95728	2	18.6547	63.5646	204.618	3.57126	2.72187		2.83916	0
5355	1493905074	1	18.4788	66.2757	339.957	5.93337	2	18.6547	63.5646	203.49	3.55156	2.7168		16.0855	1.98349
5356	1493905074	1	18.9525	66.5269	339.126	5.91887	2	18.7018	63.5182	203.961	3.55979	3.01913		13.5938	0
5357	1493905074	1	19.3784	66.6816	337.918	5.89778	2	18.7018	63.5182	204.436	3.56808	3.23495		3.21813	1.41954
5358	1493905074	1	19.4732	66.7318	336.744	5.8773	2	18.7491	63.5195	204.718	3.57301	3.2929		10.4029	1.43101
5359	1493905074	1	19.7576	66.9302	334.888	5.84491	2	18.7489	63.4718	205.122	3.58005	3.6025		14.1533	0
5360	1493905075	1	20.1838	67.1325	335.772	5.86032	2	18.7489	63.4718	205.558	3.58766	3.93188		5.19976	0
5361	1493905075	1	20.326	67.2316	332.291	5.79956	2	18.7489	63.4718	205.558	3.58766	4.07717		8.40385	0
5362	1493905075	1	20.5629	67.3811	332.48	5.80287	2	18.7489	63.4718	206.5	3.60411	4.30967		16.0815	1.41954
5363	1493905075	1	21.0365	67.6322	332.58	5.80461	2	18.7962	63.4731	207.048	3.61366	4.72409		2.04732	0
5364	1493905075	1	21.084	67.6812	332.09	5.79607	2	18.7962	63.4731	207.517	3.62186	4.78979		15.5985	0
5365	1493905075	1	21.5105	67.9786	332.787	5.80823	2	18.7962	63.4731	208.259	3.63481	5.25994		12.2549	1.43101
5366	1493905075	1	21.8891	68.132	333.553	5.8216	2	18.7964	63.5208	209.133	3.65006	5.55229		4.08825	0
5367	1493905076	1	21.984	68.2298	333.279	5.81682	2	18.7964	63.5208	209.444	3.65549	5.68643		13.5961	1.41954
5368	1493905076	1	22.363	68.4783	332.242	5.79871	2	18.7491	63.5195	210.608	3.67581	6.13596		12.8633	1.41954
5369	1493905076	1	22.7418	68.6792	332.131	5.79677	2	18.7964	63.5208	210.795	3.67906	6.49425		3.21548	1.43101
5370	1493905076	1	22.8365	68.7294	332.638	5.80563	2	18.7966	63.5685	210.706	3.67752	6.55406		14.4333	1.41954
5371	1493905076	1	23.2157	69.0255	330.616	5.77034	2	18.7493	63.5672	211.536	3.69199	7.05278		7.72713	1.41954
5372	1493905076	1	23.4523	69.1273	329.571	5.7521	2	18.7966	63.5685	211.708	3.695	7.25092		9.24363	1.43101
5373	1493905077	1	23.6893	69.3242	331.681	5.78893	2	18.7968	63.6162	212.342	3.70607	7.51783		14.1465	1.97925
5374	1493905077	1	24.1153	69.5264	331.524	5.78619	2	18.7498	63.6625	223.326	3.89778	7.9482		2.04517	1.98349
5375	1493905077	1	24.1628	69.5753	331.851	5.79189	2	18.7027	63.7089	246.929	4.30973	8.0142		17.6017	5.85002
5376	1493905077	1	24.6365	69.9215	332.551	5.8041	2	18.6563	63.8983	263.102	4.59199	8.48774		9.06123	7.15209
5377	1493905077	1	24.9204	70.0246	334.188	5.83268	2	18.6575	64.1367	271.599	4.74029	8.596		3.22402	7.15208
5378	1493905077	1	24.9679	70.121	332.378	5.80109	2	18.6586	64.3751	276.563	4.82693	8.53362		12.8607	7.33378
5379	1493905077	1	25.3466	70.3219	335.245	5.85113	2	18.7071	64.6147	277.847	4.84935	8.75529		9.64379	4.29004
5380	1493905077	1	25.6306	70.4725	335.529	5.85608	2	18.7077	64.7577	279.973	4.88645	8.97694		3.21548	4.55937
5381	1493905078	1	25.7253	70.5227	335.791	5.86066	2	18.7557	64.9019	282.475	4.93012	8.9537		13.5894	5.21883
5382	1493905078	1	26.1041	70.7711	333.956	5.82864	2	18.8509	65.0475	286.063	4.99274	9.23951		5.89369	3.23205
5383	1493905078	1	26.2933	70.824	334.197	5.83285	2	18.8986	65.1441	287.855	5.02402	9.32432		3.22402	4.56222
5384	1493905078	1	26.3408	70.9204	333.893	5.82753	2	18.9466	65.2884	287.501	5.01783	9.29482		11.6045	5.21883
5385	1493905078	1	26.6722	71.1199	333.942	5.82839	2	19.0418	65.434	287.154	5.01178	9.51591		1.41954	4.55843
5386	1493905078	1	26.7195	71.1212	333.777	5.82552	2	19.0897	65.5782	289.18	5.04714	9.43073		7.20917	5.22047
5387	1493905078	1	26.9089	71.2691	332.944	5.81098	2	19.185	65.7238	293.759	5.12707	9.50836		1.41962	6.46142
5388	1493905079	1	26.9562	71.2705	333.046	5.81275	2	19.2804	65.9169	291.939	5.0953	9.35836		10.3904	6.46411
5389	1493905079	1	27.2403	71.4686	332.371	5.80097	2	19.3758	66.1101	288.583	5.03672	9.51651		14.811	9.69347
5390	1493905079	1	27.6662	71.7183	329.29	5.74719	2	19.5189	66.3998	292.986	5.11356	9.72959		2.83907	8.43383
5391	1493905079	1	27.7608	71.7209	327.278	5.71208	2	19.6618	66.6419	294.555	5.14095	9.55981		8.16808	8.42972
5392	1493905079	1	27.9503	71.9164	323.342	5.64339	2	19.8046	66.8839	291.247	5.08322	9.57489		0	9.69078
5393	1493905079	1	27.9503	71.9164	323.093	5.63904	2	19.9477	67.1735	291.935	5.09523	9.30251		1.41954	8.42972
5394	1493905079	1	27.903	71.9151	320.509	5.59395	2	20.0905	67.4155	295.395	5.15561	9.01563		19.5575	7.23281
5395	1493905080	1	27.7123	71.2917	306.881	5.35608	2	20.2331	67.6099	296.508	5.17504	8.33631		7.00093	9.68809
5396	1493905080	1	27.901	71.1544	300.683	5.24792	2	20.3762	67.8994	294.526	5.14044	8.19864		2.85301	8.42714
5397	1493905080	1	27.9008	71.0593	318.619	5.56094	2	20.519	68.1413	291.452	5.08679	7.93761		2.04308	7.22861
5398	1493905080	1	27.8534	71.0104	333.428	5.81941	2	20.6615	68.3356	290.181	5.06461	7.6732		2.85301	6.4574
5399	1493905080	1	27.8536	71.1055	345.443	6.02911	2	20.7568	68.5286	290.131	5.06374	7.55016		5.06224	6.45873
5400	1493905080	1	27.9478	70.9655	356.008	6.21352	2	20.8522	68.7216	290.368	5.06787	7.44195		8.55903	6.45471
5401	1493905080	1	27.9485	71.2508	2.04489	0.03569	2	20.9475	68.9145	290.678	5.0733	7.38054		4.4468	5.21216
5402	1493905081	1	28.0902	71.2073	9.66798	0.168738	2	21.0426	69.0599	290.906	5.07726	7.3675		1.425	3.22803
5403	1493905081	1	28.0903	71.2548	14.9154	0.260323	2	21.0902	69.1564	290.456	5.06942	7.30785		5.06057	6.45471
5404	1493905081	1	27.9962	71.3948	20.0178	0.349377	2	21.1855	69.3493	289.842	5.0587	7.11124		9.09789	5.20965
5405	1493905081	1	28.0915	71.6827	25.4105	0.443497	2	21.2806	69.4946	289.858	5.05898	7.15375		9.9007	4.55179
5406	1493905081	1	27.8558	71.9137	9.42907	0.164568	2	21.3284	69.6386	289.579	5.0541	6.91253		7.59197	3.22803
5407	1493905081	1	27.7619	72.1487	354.986	6.19568	2	21.376	69.7351	289.674	5.05577	6.8268		20.189	4.08609
5408	1493905082	1	27.196	72.5129	340.647	5.94542	2	21.4709	69.8328	289.798	5.05793	6.32137		10.9281	3.22936
5409	1493905082	1	26.9132	72.7425	331.097	5.77873	2	21.5186	69.9293	289.548	5.05356	6.08406		9.40136	2.04093
5410	1493905082	1	26.6302	72.8771	319.426	5.57503	2	21.566	69.9781	289.972	5.06096	5.83527		20.7934	1.42801
5411	1493905082	1	26.112	73.3374	309.983	5.41023	2	21.5662	70.0257	289.876	5.05929	5.6242		1.41654	2.04308
5412	1493905082	1	26.0648	73.3361	303.013	5.28858	2	21.6136	70.0746	289.67	5.0557	5.5182		22.764	1.41654
5413	1493905082	1	25.4997	73.8425	296.885	5.18163	2	21.6608	70.0759	290.681	5.07334	5.37814		4.45882	1.42801
5414	1493905082	1	25.453	73.9836	291.754	5.09206	2	21.661	70.1235	290.072	5.06271	5.41107		18.8155	1.41954
5415	1493905083	1	25.0296	74.4463	286.963	5.00845	2	21.7083	70.1248	290.169	5.06441	5.45036		10.1012	0
5416	1493905083	1	24.8417	74.7257	254.406	4.44023	2	21.7083	70.1248	290.101	5.06322	5.56655		8.17485	2.04308
5417	1493905083	1	24.7009	74.959	254.163	4.43598	2	21.7557	70.1737	289.508	5.05287	5.61901		22.6106	2.04093
5418	1493905083	1	24.3256	75.6126	259.281	4.5253	2	21.8031	70.2225	289.093	5.04562	5.95115		0	1.42801
5419	1493905083	1	24.3256	75.6126	255.422	4.45795	2	21.8033	70.2701	288.589	5.03682	5.90799		18.2556	0
5420	1493905083	1	23.9972	76.1249	247.927	4.32715	2	21.8033	70.2701	288.459	5.03455	6.25235		4.45597	2.04517
5421	1493905083	1	23.9505	76.2659	247.152	4.31361	2	21.8508	70.319	288.161	5.02937	6.30669		13.2075	2.04093
5422	1493905083	1	23.716	76.6385	246.163	4.29636	2	21.8982	70.3678	287.533	5.01839	6.52886		7.5708	0
5423	1493905084	1	23.6225	76.8729	245.655	4.2875	2	21.8982	70.3678	286.862	5.00669	6.72975		13.205	2.04308
5424	1493905084	1	23.388	77.2454	247.96	4.32772	2	21.9456	70.4167	286.467	4.9998	6.97937		12.5417	3.22534
5425	1493905084	1	23.2008	77.6192	254.526	4.44232	2	21.9932	70.5131	297.992	5.20094	7.20798		2.84401	7.2262
5426	1493905084	1	23.2011	77.714	248.067	4.32959	2	22.1357	70.7073	302.64	5.28207	7.08724		12.023	12.8987
5427	1493905084	1	22.9666	78.039	247.482	4.31938	2	22.3261	71.0928	285.078	4.97554	6.97567		3.13407	16.3822
5428	1493905084	1	22.9198	78.1324	247.598	4.3214	2	22.4699	71.6196	290.039	5.06214	6.52832		15.1226	14.8543
5429	1493905084	1	22.6385	78.5507	245.418	4.28335	2	22.7077	72.0539	289.382	5.05067	6.49717		2.84103	13.643
5430	1493905085	1	22.6389	78.6454	243.136	4.24353	2	22.851	72.4855	286.392	4.99848	6.16355		30.7335	13.6392
5431	1493905085	1	21.9821	79.4316	236.089	4.12052	2	22.9942	72.917	285.116	4.97621	6.59275		16.9378	13.6373
5432	1493905085	1	21.7485	79.9456	219.524	3.83141	2	23.1375	73.3484	284.943	4.9732	6.74184		9.85404	10.452
5433	1493905085	1	21.5139	80.1755	236.377	4.12556	2	23.2332	73.6834	284.943	4.9732	6.7159		10.8906	10.4512
5434	1493905085	1	21.2795	80.4527	249.446	4.35365	2	23.3288	74.0184	284.081	4.95816	6.75277		3.94164	11.8265
5435	1493905085	1	21.1856	80.5446	240.205	4.19237	2	23.4246	74.4008	283.333	4.94509	6.53907		12.8499	10.4492
5436	1493905086	1	20.9044	80.8677	240.87	4.20398	2	23.5203	74.7357	283.357	4.94552	6.66666		0	8.70395
5437	1493905086	1	20.9044	80.8677	240.87	4.20398	2	23.5685	75.0218	284.56	4.96651	6.42433		17.8539	9.0846
5438	1493905086	1	20.5295	81.3299	234.554	4.09374	2	23.6639	75.3092	284.228	4.96071	6.78773		1.9687	8.69854
5439	1493905086	1	20.5764	81.284	243.371	4.24762	2	23.7122	75.5951	284.146	4.95928	6.49591		14.8	7.74297
5440	1493905086	1	20.2011	81.6042	239.745	4.18434	2	23.8074	75.835	282.033	4.9224	6.80361		2.03668	7.29847
5441	1493905086	1	20.2484	81.6529	248.122	4.33055	2	23.8554	76.0735	282.147	4.92439	6.64381		16.7712	7.29906
5442	1493905086	1	19.8735	82.0676	247.576	4.32102	2	23.9035	76.312	283.746	4.95231	7.02622		1.41901	7.29553
5443	1493905087	1	19.8737	82.1149	247.837	4.32556	2	23.9515	76.5504	283.608	4.9499	6.8987		10.869	7.29553
5444	1493905087	1	19.5923	82.3431	239.918	4.18736	2	23.9995	76.7888	280.69	4.89897	7.09039		6.25339	8.69508
5445	1493905087	1	19.499	82.5295	242.22	4.22753	2	24.0477	77.0746	278.226	4.85596	7.10258		5.90396	5.69104
5446	1493905087	1	19.3584	82.6672	238.407	4.16099	2	24.0484	77.2643	280.445	4.89469	7.15454		6.96731	10.4331
5447	1493905087	1	19.218	82.8522	254.227	4.43709	2	24.1439	77.5987	282.387	4.92858	7.20165		3.11861	5.68804
5448	1493905087	1	19.1241	82.8968	240.84	4.20345	2	24.1446	77.7883	279.967	4.88635	7.16255		7.54128	10.0975
5449	1493905087	1	19.031	83.1303	242.708	4.23606	2	24.1929	78.1214	277.24	4.83875	7.19266		2.82416	8.68916
5450	1493905088	1	18.9369	83.1276	243.389	4.24793	2	24.2411	78.407	276.335	4.82296	7.10061		10.0521	7.10704
5451	1493905088	1	18.75	83.4057	249.784	4.35954	2	24.2419	78.6439	277.384	4.84126	7.26882		1.41362	7.28964
5452	1493905088	1	18.7029	83.4043	239.124	4.17351	2	24.2899	78.8821	276.985	4.8343	7.18783		18.711	5.68504
5453	1493905088	1	18.2343	83.8159	243.844	4.25588	2	24.2906	79.0716	278.094	4.85366	7.69332		1.41354	7.10404
5454	1493905088	1	18.2814	83.8172	245.644	4.28729	2	24.2914	79.3084	276.683	4.82902	7.51328		16.2372	5.89798
5455	1493905088	1	17.8122	84.087	233.796	4.08051	2	24.3392	79.4991	276.681	4.829	7.97813		2.03453	7.10405
5456	1493905088	1	17.8595	84.1356	236.753	4.13212	2	24.3401	79.7359	276.622	4.82797	7.83298		3.20332	5.68203
5457	1493905089	1	17.7651	84.0857	209.352	3.65388	2	24.3407	79.9253	266.346	4.64861	7.78122		4.2377	9.39686
5458	1493905089	1	17.9063	84.0897	207.789	3.62659	2	24.2003	80.2053	238.374	4.16042	7.39615		3.11732	8.9281
5459	1493905089	1	18.0002	84.0452	190.817	3.33038	2	23.9653	80.3879	224.749	3.9226	6.99702		1.41354	12.0109
5460	1493905089	1	17.9531	84.0439	189.673	3.31041	2	23.7308	80.7124	221.663	3.86876	6.66939		3.11732	10.8863
5461	1493905089	1	18.047	83.9994	173.28	3.02431	2	23.4489	80.9409	221.012	3.85739	6.20765		0	7.88328
5462	1493905089	1	18.047	83.9994	160.724	2.80516	2	23.2611	81.1247	219.55	3.83187	5.95405		4.42122	8.92389
5463	1493905089	1	18.1879	83.9562	140.315	2.44895	2	23.0262	81.3072	217.989	3.80463	5.51601		5.89971	8.92977
5464	1493905089	1	18.3284	83.8186	107.78	1.88112	2	22.8386	81.5383	217.433	3.79493	5.05388		3.12334	6.96741
5465	1493905090	1	18.375	83.7255	94.2726	1.64537	2	22.6507	81.6748	215.941	3.76888	4.74204		19.2202	6.96741
5466	1493905090	1	18.9412	84.0253	80.663	1.40783	2	22.4628	81.8113	215.536	3.76182	4.15974		4.43606	3.93954
5467	1493905090	1	18.9876	83.8849	67.5136	1.17833	2	22.3689	81.9031	214.777	3.74856	3.91928		4.25105	3.9395
5468	1493905090	1	18.9869	83.7432	54.8924	0.958053	2	22.2751	81.995	214.699	3.74721	3.72404		4.52617	5.02634
5469	1493905090	1	18.9391	83.6001	42.7065	0.745369	2	22.1341	82.0855	214.741	3.74794	3.53582		3.93526	3.9395
5470	1493905090	1	19.0328	83.5083	48.2678	0.842432	2	22.0403	82.1774	214.601	3.7455	3.28882		4.42408	3.9374
5471	1493905091	1	18.8918	83.5515	53.1249	0.927204	2	21.9465	82.2692	214.637	3.74611	3.31293		11.5952	3.12132
5472	1493905091	1	18.9842	83.1762	85.2327	1.48759	2	21.8525	82.3138	216.113	3.77188	2.99514		12.7591	1.419
5473	1493905091	1	18.9822	82.7509	85.6678	1.49519	2	21.8526	82.3611	216.723	3.78254	2.89675		15.6154	1.9687
5474	1493905091	1	19.0268	82.2323	81.5412	1.42316	2	21.8057	82.407	216.288	3.77494	2.78439		1.41901	1.41901
5475	1493905091	1	19.0266	82.185	81.5509	1.42333	2	21.8059	82.4543	215.027	3.75292	2.79232		24.346	0
5476	1493905091	1	19.1641	81.3852	85.671	1.49524	2	21.8059	82.4543	215.337	3.75833	2.84993		2.83804	1.9687
5477	1493905091	1	19.1636	81.2906	84.2294	1.47008	2	21.759	82.5002	214.998	3.75242	2.86343		21.3816	0
5478	1493905092	1	19.2545	80.5837	88.5704	1.54585	2	21.759	82.5002	214.747	3.74804	3.15365		0	1.41901
5479	1493905092	1	19.2545	80.5837	87.7606	1.53171	2	21.7592	82.5475	214.274	3.73979	3.18277		19.9788	0
5480	1493905092	1	19.3456	79.924	89.4285	1.56082	2	21.7592	82.5475	213.911	3.73345	3.56486		1.42201	1.41901
5481	1493905092	1	19.3454	79.8766	86.9035	1.51675	2	21.7594	82.5948	213.598	3.72798	3.63538		22.7177	0
5482	1493905092	1	19.389	79.1206	89.9891	1.57061	2	21.7594	82.5948	213.014	3.7178	4.20581		2.03878	0
5483	1493905092	1	19.3416	79.0719	89.1941	1.55673	2	21.7594	82.5948	212.237	3.70423	4.27277		13.0032	0
5484	1493905092	1	19.4339	78.6484	91.5382	1.59764	2	21.7594	82.5948	211.726	3.69531	4.58061		8.6872	1.41601
5485	1493905093	1	19.3855	78.3629	91.2466	1.59255	2	21.7596	82.642	211.234	3.68673	4.89357		12.8186	1.41362
5486	1493905093	1	19.4306	77.938	92.9761	1.62274	2	21.8067	82.6434	211.159	3.68542	5.2713		8.69016	0
5487	1493905093	1	19.3822	77.6524	91.8269	1.60268	2	21.8067	82.6434	210.773	3.67869	5.54872		3.13273	0
5488	1493905093	1	19.4289	77.559	88.9115	1.5518	2	21.8067	82.6434	209.592	3.65807	5.61294		14.2172	1.9687
5489	1493905093	1	19.4267	77.0851	95.5709	1.66803	2	21.8536	82.5975	194.545	3.39545	6.02299		2.03878	5.65441
5490	1493905093	1	19.3793	77.0364	93.058	1.62417	2	21.6652	82.592	166.643	2.90846	6.0075		0	7.18679
5491	1493905094	1	19.3793	77.0364	93.058	1.62417	2	21.4762	82.4448	147.446	2.57342	5.80067		0	4.07122
5492	1493905094	1	19.3793	77.0364	93.058	1.62417	2	21.3816	82.3475	141.389	2.46771	5.676		0	4.07122
5493	1493905094	1	19.3793	77.0364	93.058	1.62417	2	21.287	82.2502	138.463	2.41664	5.55185		0	5.17888
5494	1493905094	1	19.3793	77.0364	93.058	1.62417	2	21.1453	82.1516	137.392	2.39793	5.41147		0	4.07122
5495	1493905094	1	19.3793	77.0364	93.058	1.62417	2	21.0507	82.0543	137.673	2.40285	5.28894		0	4.07122
5496	1493905094	1	19.3793	77.0364	93.058	1.62417	2	20.9561	81.957	137.501	2.39985	5.16707		0	5.18059
5497	1493905095	1	19.3793	77.0364	93.058	1.62417	2	20.8144	81.8583	133.729	2.33401	5.03093		0	2.03453
5498	1493905095	1	19.3793	77.0364	93.058	1.62417	2	20.7671	81.8097	128.616	2.24478	4.97095		112.375	4.07122
5499	1493905095	1	19.5506	73.2945	80.6931	1.40836	2	20.6725	81.7124	126.285	2.2041	8.49233		7.57694	7.19733
5500	1493905095	1	19.6439	73.0598	86.0679	1.50217	2	20.5304	81.5191	126.402	2.20613	8.50562		17.1074	4.07331
5501	1493905095	1	19.6885	72.4913	87.3204	1.52403	2	20.4357	81.4218	128.048	2.23485	8.9617		0	3.21057
5502	1493905095	1	19.6885	72.4913	84.3858	1.47281	2	20.3882	81.3259	129.162	2.25431	8.86226		17.2404	5.18059
5503	1493905096	1	19.7803	71.924	90.0722	1.57206	2	20.2465	81.2272	127.6	2.22703	9.31487		7.12508	5.1888
5504	1493905096	1	19.7792	71.6865	85.9631	1.50034	2	20.1516	81.0826	126.782	2.21277	9.40348		9.9781	4.07337
5505	1493905096	1	19.7777	71.3539	88.6173	1.54666	2	20.057	80.9852	127.205	2.22014	9.63535		12.864	4.07122
5506	1493905096	1	19.823	70.9275	89.1701	1.55631	2	19.9624	80.8879	128.402	2.24104	9.96138		10.2877	5.1888
5507	1493905096	1	19.9159	70.5974	87.1361	1.52081	2	19.8675	80.7433	129.444	2.25923	10.146		9.9841	2.03668
5508	1493905096	1	19.9144	70.2646	84.8232	1.48044	2	19.8202	80.6946	126.437	2.20675	10.4304		8.6276	8.38746
5509	1493905096	1	19.9603	69.9807	86.6061	1.51156	2	19.6778	80.454	105.829	1.84706	10.4771		15.7118	11.796
5510	1493905097	1	20.0052	69.4589	85.3231	1.48917	2	19.5818	80.0727	101.472	1.77103	10.6222		7.13408	10.4232
5511	1493905097	1	20.0041	69.2211	86.1677	1.50391	2	19.4861	79.7387	105.179	1.83572	10.5303		14.2711	12.2602
5512	1493905097	1	20.002	68.7454	84.3582	1.47233	2	19.343	79.3559	103.372	1.80418	10.6309		6.2923	11.7989
5513	1493905097	1	20.0956	68.5577	84.9124	1.482	2	19.247	78.9745	100.044	1.74609	10.4513		11.4181	11.5
5514	1493905097	1	20.0939	68.1771	84.8928	1.48166	2	19.1981	78.5943	100.159	1.7481	10.4556		8.63992	10.4306
5515	1493905097	1	20.1399	67.8928	85.1356	1.4859	2	19.1022	78.2601	102.12	1.78234	10.4191		5.71205	10.0933
5516	1493905098	1	20.1391	67.7024	85.9373	1.49989	2	19.0535	77.9272	103.122	1.79981	10.2823		12.8521	10.4327
5517	1493905098	1	20.1371	67.274	88.5927	1.54623	2	18.9577	77.5929	100.613	1.75603	10.3861		5.06221	10.0963
5518	1493905098	1	20.231	67.1338	84.3516	1.47221	2	18.909	77.2599	99.1537	1.73056	10.212		7.14306	8.69362
5519	1493905098	1	20.23	66.8957	85.8066	1.49761	2	18.8605	76.9742	99.5333	1.73718	10.1711		12.8581	7.29437
5520	1493905098	1	20.2281	66.4671	85.68	1.4954	2	18.8122	76.7359	100.643	1.75656	10.366		1.97925	8.69362
5521	1493905098	1	20.2751	66.4208	87.2595	1.52297	2	18.7637	76.4502	101.992	1.78009	10.1426		12.8941	8.69658
5522	1493905099	1	20.3205	65.9934	83.4459	1.45641	2	18.7152	76.1644	102.335	1.78609	10.2969		7.14608	5.9089
5523	1493905099	1	20.3194	65.7552	83.4944	1.45725	2	18.6671	75.9734	101.21	1.76645	10.3509		17.1677	8.69658
5524	1493905099	1	20.3642	65.1847	86.3491	1.50708	2	18.6186	75.6876	101.622	1.77364	10.647		10.0081	7.11308
5525	1493905099	1	20.3627	64.8511	86.3307	1.50675	2	18.6175	75.4505	102.291	1.78531	10.7421		5.06637	8.69954
5526	1493905099	1	20.4567	64.7108	87.6574	1.52991	2	18.569	75.1646	102.91	1.79611	10.6229		5.72106	4.54419
5527	1493905099	1	20.4558	64.5201	87.1496	1.52105	2	18.5211	75.0209	103.402	1.80471	10.6775		7.33554	7.30025
5528	1493905100	1	20.4075	64.2804	86.808	1.51509	2	18.4728	74.7824	102.364	1.78659	10.6787		3.96488	7.30025
5529	1493905100	1	20.5017	64.1877	86.5201	1.51006	2	18.4245	74.5439	101.473	1.77104	10.5625		10.0141	5.69408
5530	1493905100	1	20.5002	63.8539	87.4534	1.52635	2	18.4235	74.3541	101.814	1.77699	10.7036		4.47876	5.69406
5531	1493905100	1	20.5469	63.7121	86.4476	1.50879	2	18.4226	74.1643	102.989	1.79749	10.6659		11.4877	7.30319
5532	1493905100	1	20.5925	63.3319	85.8723	1.49876	2	18.3743	73.9257	93.1746	1.6262	10.8235		8.65817	12.8455
5533	1493905100	1	20.6386	63.047	82.5155	1.44017	2	18.4194	73.4999	80.9446	1.41275	10.6859		10.324	12.8484
5534	1493905101	1	20.7317	62.7157	81.7407	1.42664	2	18.4645	73.074	86.2693	1.50568	10.6035		2.86503	11.436
5535	1493905101	1	20.7313	62.6202	82.2296	1.43518	2	18.5098	72.6955	88.2687	1.54058	10.3173		2.04941	11.3971
5536	1493905101	1	20.7789	62.6692	80.2941	1.4014	2	18.508	72.3156	86.5633	1.51081	9.9101		8.98023	11.4423
5537	1493905101	1	20.5431	62.8536	59.8104	1.04389	2	18.5534	71.9369	85.7634	1.49685	9.29867		7.09768	11.442
5538	1493905101	1	20.3066	62.8471	44.1586	0.770714	2	18.5987	71.5582	86.128	1.50322	8.87695		1.98349	9.97812
5539	1493905101	1	20.2595	62.8935	40.43	0.705636	2	18.5971	71.2256	87.7273	1.53113	8.49632		2.04732	8.62416
5540	1493905101	1	20.212	62.8445	57.847	1.00962	2	18.6429	70.9418	88.5908	1.5462	8.24793		1.41954	5.70306
5541	1493905102	1	20.1647	62.8432	72.4073	1.26375	2	18.642	70.7517	89.9187	1.56938	8.05376		2.04948	1.42501
5542	1493905102	1	20.1172	62.7941	85.4526	1.49143	2	18.6418	70.7042	90.3762	1.57736	8.04652		2.04948	1.42501
5543	1493905102	1	20.1647	62.8432	96.6978	1.68769	2	18.6416	70.6567	90.6489	1.58212	7.96057		4.29304	2.85304
5544	1493905102	1	20.1653	62.9863	105.265	1.83721	2	18.6411	70.5616	90.5513	1.58042	7.72712		3.21954	2.85003
5545	1493905102	1	20.2601	63.0366	112.73	1.9675	2	18.6407	70.4666	90.5062	1.57963	7.60443		4.29305	4.27805
5546	1493905102	1	20.2608	63.1797	118.831	2.07399	2	18.64	70.324	91.2274	1.59222	7.32585		0	2.85304
5547	1493905103	1	20.2608	63.1797	123.442	2.15447	2	18.6395	70.2289	91.9172	1.60426	7.23325		1.41954	2.85303
5548	1493905103	1	20.2135	63.1784	127.377	2.22314	2	18.6391	70.1338	92.7175	1.61823	7.13136		6.46949	0
5549	1493905103	1	20.3089	63.3718	151.264	2.64006	2	18.6391	70.1338	93.3825	1.62983	6.96512		10.2387	2.85304
5550	1493905103	1	20.5465	63.6168	167.901	2.93043	2	18.6386	70.0387	93.4427	1.63088	6.69932		13.6111	2.85304
5551	1493905103	1	20.9259	63.8656	182.687	3.1885	2	18.6381	69.9436	93.7662	1.63653	6.49431		12.2839	1.42501
5552	1493905103	1	21.2109	64.1596	196.096	3.42252	2	18.6379	69.8961	94.2983	1.64582	6.28711		23.7034	4.55273
5553	1493905104	1	21.8277	64.6534	208.343	3.63628	2	18.59	69.7521	93.6456	1.63442	6.03982		1.41962	1.42501
5554	1493905104	1	21.7804	64.652	219.403	3.82931	2	18.5898	69.7046	93.4007	1.63015	5.97568		24.8503	1.97714
5555	1493905104	1	22.4445	65.1471	230.184	4.01747	2	18.6368	69.6584	92.6669	1.61734	5.90342		3.21548	2.04517
5556	1493905104	1	22.5392	65.1973	240.045	4.18958	2	18.5893	69.6095	92.9199	1.62176	5.92193		15.3727	1.41654
5557	1493905104	1	22.9189	65.5414	249.3	4.35111	2	18.6365	69.6108	93.1435	1.62566	5.90753		12.2644	1.42801
5558	1493905104	1	23.2978	65.6949	257.677	4.49731	2	18.6363	69.5632	93.0339	1.62375	6.0575		6.13772	1.42501
5559	1493905105	1	23.4402	65.8418	265.229	4.62912	2	18.6361	69.5157	93.1369	1.62555	6.04789		25.7455	1.42501
5560	1493905105	1	24.1983	66.244	272.616	4.75805	2	18.6363	69.5632	92.3313	1.61149	6.47711		0	1.42501
5561	1493905105	1	24.1983	66.244	279.153	4.87214	2	18.6361	69.5157	92.097	1.6074	6.45307		22.526	1.42801
5562	1493905105	1	24.8616	66.5959	285.223	4.97808	2	18.6359	69.4681	91.9631	1.60506	6.8563		13.5994	1.41662
5563	1493905105	1	25.2877	66.7506	290.684	5.0734	2	18.6831	69.4695	90.9773	1.58785	7.14235		4.53254	0
5564	1493905105	1	25.4297	66.8022	295.578	5.15881	2	18.6831	69.4695	90.2837	1.57575	7.25473		22.526	1.97925
5565	1493905106	1	26.093	67.1541	299.992	5.23585	2	18.7301	69.4232	89.535	1.56268	7.70462		1.98139	0
5566	1493905106	1	26.1401	67.1078	303.843	5.30307	2	18.7301	69.4232	78.2783	1.36621	7.76332		13.6003	4.43908
5567	1493905106	1	26.5192	67.3564	338.84	5.91387	2	18.8715	69.3796	56.2233	0.981281	7.91079		14.1572	3.1306
5568	1493905106	1	26.9455	67.5588	338.636	5.91031	2	18.9657	69.3347	43.5685	0.760414	8.17502		1.41954	4.44195
5569	1493905106	1	26.9928	67.5601	338.12	5.90131	2	19.1072	69.2911	36.0487	0.629168	8.07335		18.0405	3.1306
5570	1493905106	1	27.5138	67.8604	336.942	5.88075	2	19.2014	69.2462	34.2015	0.596929	8.42712		4.25861	4.44195
5571	1493905107	1	27.6557	67.8643	335.714	5.85932	2	19.3429	69.2026	31.9778	0.558119	8.41984		12.4147	3.1306
5572	1493905107	1	27.9875	68.1116	333.987	5.82917	2	19.4371	69.1577	31.4149	0.548293	8.61415		12.8688	3.13331
5573	1493905107	1	28.3664	68.3127	334.443	5.83713	2	19.5314	69.1128	30.2374	0.527743	8.87115		2.04308	1.97925
5574	1493905107	1	28.4138	68.3616	332.873	5.80972	2	19.5784	69.0665	30.016	0.523877	8.86347		8.40225	4.44195
5575	1493905107	1	28.6507	68.511	330.378	5.76619	2	19.7199	69.0229	29.2719	0.510892	8.94546		10.9391	4.44195
5576	1493905107	1	28.9821	68.6631	331.259	5.78156	2	19.8614	68.9793	27.4586	0.479243	9.12618		12.4123	3.1306
5577	1493905108	1	29.3138	68.9104	330.271	5.76432	2	19.9556	68.9344	27.1111	0.473179	9.35823		18.791	1.98139
5578	1493905108	1	29.8348	69.2581	332.311	5.79992	2	20.0027	68.8881	27.294	0.47637	9.83906		1.41962	2.83316
5579	1493905108	1	29.8821	69.2595	331.195	5.78044	2	20.0971	68.8908	20.6102	0.359715	9.79194		17.6053	4.25261
5580	1493905108	1	30.3558	69.6059	331.233	5.7811	2	20.2388	68.8947	1.05003	0.0183265	10.142		5.89658	10.0722
5581	1493905108	1	30.5451	69.6588	328.882	5.74008	2	20.5697	68.9515	357.151	6.23345	10.0004		11.2767	14.1806
5582	1493905108	1	30.8294	69.9047	331.232	5.78109	2	21.0422	68.9648	1.38405	0.0241563	9.83223		18.0349	14.1775
5583	1493905109	1	31.3503	70.2048	333.219	5.81578	2	21.5146	68.978	354.814	6.19267	9.91191		1.41954	9.92484
5584	1493905109	1	31.3976	70.2061	332.648	5.8058	2	21.8453	68.9872	353.251	6.16539	9.62975		14.8177	15.6001
5585	1493905109	1	31.8237	70.4559	332.978	5.81157	2	22.3651	69.0017	356.072	6.21463	9.56973		14.8177	11.3445
5586	1493905109	1	32.2498	70.7057	334.077	5.83075	2	22.7431	69.0123	354.907	6.19429	9.65634		3.21689	10.0751
5587	1493905109	1	32.3445	70.756	332.968	5.81138	2	23.0741	69.0691	351.042	6.12684	9.42263		10.2112	11.4796
5588	1493905109	1	32.5813	71.0005	330.502	5.76834	2	23.4523	69.1273	352.754	6.15673	9.3192		16.7841	7.27894
5589	1493905109	1	33.1019	71.2054	332.103	5.7963	2	23.6888	69.1815	352.536	6.15292	9.62822		6.125	12.8888
5590	1493905110	1	33.244	71.352	332.052	5.79541	2	24.1143	69.2409	353.983	6.17817	9.3706		24.4551	8.67585
5591	1493905110	1	33.954	71.7525	333.771	5.8254	2	24.3981	69.2965	354.348	6.18454	9.86647		1.428	7.27534
5592	1493905110	1	33.954	71.7049	332.962	5.81128	2	24.6345	69.3506	354.432	6.18601	9.61227		13.5886	8.67585
5593	1493905110	1	34.3327	71.9534	335.233	5.85092	2	24.9183	69.4062	353.869	6.17618	9.7529		16.0695	5.89288
5594	1493905110	1	34.8059	72.2044	333.825	5.82635	2	25.1075	69.459	353.648	6.17232	10.0795		3.21548	8.67528
5595	1493905110	1	34.9006	72.2546	333.533	5.82125	2	25.3913	69.5145	354.13	6.18074	9.89621		18.7777	7.27601
5596	1493905111	1	35.4212	72.6021	334.169	5.83236	2	25.6277	69.5687	355.175	6.19897	10.2525		7.28186	7.27894
5597	1493905111	1	35.6578	72.6563	334.21	5.83307	2	25.8642	69.6229	355.264	6.20052	10.2526		6.12506	7.27894
5598	1493905111	1	35.7998	72.803	333.57	5.8219	2	26.1007	69.6771	355.504	6.20471	10.1904		8.39304	4.53254
5599	1493905111	1	36.0364	72.9523	331.796	5.79093	2	26.2427	69.7287	354.059	6.17949	10.3106		14.9437	8.67528
5600	1493905111	1	36.5095	73.1082	333.685	5.8239	2	26.5265	69.7842	355.332	6.20171	10.5218		13.3001	4.25561
5601	1493905111	1	36.8408	73.4028	333.177	5.81503	2	26.6683	69.7881	356.983	6.23053	10.7956		16.0695	7.72713
5602	1493905111	1	37.314	73.6538	333.83	5.82644	2	26.9049	69.8899	355.531	6.20518	11.0687		3.21283	7.72988
5603	1493905112	1	37.4086	73.704	333.263	5.81653	2	27.1416	69.9917	337.16	5.88455	10.9175		20.771	8.39557
5604	1493905112	1	37.9764	74.1002	332.39	5.8013	2	27.3783	70.141	337.335	5.88761	11.3135		7.27894	16.0762
5605	1493905112	1	38.2129	74.1544	332.926	5.81065	2	27.8517	70.3921	346.33	6.0446	11.0231		10.383	11.7903
5606	1493905112	1	38.4967	74.3525	333.97	5.82887	2	28.2302	70.4979	349.925	6.10734	10.9663		19.2796	12.251
5607	1493905112	1	39.0644	74.6537	334.199	5.83288	2	28.6087	70.6512	349.008	6.09135	11.1956		1.425	10.4179
5608	1493905112	1	39.0644	74.7012	334.007	5.82952	2	28.9399	70.7556	349.854	6.1061	10.8662		19.9831	13.1682
5609	1493905113	1	39.632	75.0498	334.503	5.83818	2	29.3656	70.8626	352.17	6.14653	11.0875		6.42566	10.4188
5610	1493905113	1	39.8212	75.1502	334.06	5.83044	2	29.6968	70.9671	354.261	6.18303	10.9545		6.42566	10.0781
5611	1493905113	1	40.0104	75.2506	334.068	5.83059	2	30.0279	71.0239	354.448	6.18629	10.8404		18.0133	10.4151
5612	1493905113	1	40.5307	75.5503	334.937	5.84576	2	30.359	71.1283	353.844	6.17574	11.0913		1.41962	5.89658
5613	1493905113	1	40.578	75.5517	334.454	5.83732	2	30.5483	71.1812	353.003	6.16107	10.9406		12.3864	10.0786
5614	1493905113	1	40.909	75.7985	334.437	5.83703	2	30.8794	71.2381	353.952	6.17763	11.0177		10.9284	8.67528
5615	1493905113	1	41.2401	75.9504	333.934	5.82825	2	31.1632	71.2936	356.012	6.21358	11.1009		4.07983	9.06123
5616	1493905114	1	41.3347	76.0481	333.905	5.82775	2	31.4471	71.3967	339.919	5.9327	10.927		15.4436	8.16599
5617	1493905114	1	41.8076	76.2515	335.232	5.85091	2	31.6365	71.5922	324.235	5.65896	11.1875		3.21283	18.0282
5618	1493905114	1	41.713	76.2013	333.674	5.82371	2	32.1572	71.8922	334.615	5.84014	10.4824		15.5695	16.0695
5619	1493905114	1	42.1386	76.4983	335.526	5.85603	2	32.6304	72.1432	328.325	5.73035	10.4581		1.98148	15.5853
5620	1493905114	1	42.1859	76.4522	335.517	5.85587	2	33.0565	72.4404	325.608	5.68292	9.97198		11.2552	16.7861
5621	1493905114	1	42.4696	76.6977	335.835	5.86143	2	33.5297	72.739	330.394	5.76647	9.77717		1.98357	16.787
5622	1493905114	1	42.5169	76.6515	335.641	5.85803	2	34.003	73.0375	328.334	5.73052	9.24919		6.11658	15.5803
5623	1493905115	1	42.6587	76.798	334.218	5.8332	2	34.4289	73.3347	324.853	5.66976	8.92883		10.4122	14.4136
5624	1493905115	1	42.9897	76.9024	335.857	5.86182	2	34.8075	73.6305	326.965	5.70662	8.81214		8.15542	13.5803
5625	1493905115	1	43.1788	77.0977	337.233	5.88583	2	35.186	73.8788	331.379	5.78365	8.61662		18.112	11.5978
5626	1493905115	1	43.7463	77.3037	341.049	5.95243	2	35.5172	74.0782	331.844	5.79176	8.83866		1.425	13.5778
5627	1493905115	1	43.7462	77.3512	342.122	5.97115	2	35.8956	74.3265	328.623	5.73555	8.41313		15.7205	13.5786
5628	1493905115	1	44.2665	77.4135	351.864	6.14118	2	36.2741	74.5747	326.899	5.70547	8.48158		1.98148	10.3813
5629	1493905116	1	44.2192	77.4596	350.821	6.12298	2	36.5579	74.7727	328.007	5.7248	8.1188		1.41962	13.5803
5630	1493905116	1	44.1719	77.4582	355.524	6.20507	2	36.9364	75.021	330.348	5.76566	7.63495		22.7203	9.63444
5631	1493905116	1	43.415	77.4841	11.5014	0.200737	2	37.2201	75.1715	332.502	5.80325	6.61248		1.41954	9.23057
5632	1493905116	1	43.3677	77.4828	13.3852	0.233615	2	37.4567	75.3682	332.495	5.80313	6.27785		1.41954	8.38476
5633	1493905116	1	43.3204	77.4815	16.0949	0.280909	2	37.6931	75.5173	334.729	5.84212	5.96025		5.05646	3.21283
5634	1493905116	1	43.1784	77.5723	23.0494	0.402287	2	37.7877	75.5675	336.625	5.87522	5.75142		0	2.83916
5635	1493905116	1	43.1784	77.5723	5.22859	0.0912562	2	37.8823	75.5702	337.561	5.89156	5.6619		3.14016	2.03884
5636	1493905117	1	43.0838	77.6171	349.468	6.09937	2	37.9296	75.619	337.864	5.89683	5.52795		1.425	2.03884
5637	1493905117	1	43.0838	77.5696	335.743	5.85983	2	37.9769	75.6678	338.142	5.90169	5.44952		3.14016	4.52972
5638	1493905117	1	42.9892	77.6144	323.591	5.64774	2	38.1188	75.7194	339.642	5.92786	5.22607		2.83916	4.52587
5639	1493905117	1	42.8946	77.6117	313.308	5.46826	2	38.2606	75.7709	340.09	5.93568	4.98623		5.94658	1.41954
5640	1493905117	1	43.0366	77.4734	304.799	5.31974	2	38.3079	75.7722	340.071	5.93535	5.0254		2.85	3.21283
5641	1493905117	1	43.0367	77.3784	298.127	5.2033	2	38.4025	75.8224	340.617	5.94489	4.88845		7.22198	3.21283
5642	1493905118	1	43.0842	77.1424	293.053	5.11475	2	38.4971	75.8726	340.273	5.93888	4.75961		11.4415	1.41654
5643	1493905118	1	43.1318	76.764	289.192	5.04735	2	38.5443	75.8739	341.045	5.95236	4.67305		10.736	3.21283
5644	1493905118	1	43.274	76.4356	304.406	5.31289	2	38.6389	75.9241	340.992	5.95144	4.66324		19.2255	1.41954
5645	1493905118	1	43.4638	75.8235	317.754	5.54585	2	38.6862	75.9254	341.221	5.95543	4.77869		4.07559	2.83916
5646	1493905118	1	43.3693	75.7259	329.664	5.75372	2	38.7808	75.9281	341.318	5.95712	4.59295		16.5296	1.425
5647	1493905118	1	43.559	75.2086	340.556	5.94383	2	38.7808	75.9756	340.984	5.95129	4.83937		3.22005	1.41954
5648	1493905119	1	43.5118	75.1122	350.503	6.11744	2	38.8281	75.9769	341.304	5.95688	4.76285		12.6022	1.41962
5649	1493905119	1	43.7015	74.7374	358.903	6.26404	2	38.8754	75.9783	342.394	5.9759	4.98308		28.7232	0
5650	1493905119	1	43.8445	73.7907	354.533	6.18776	2	38.8754	75.9783	342.881	5.98441	5.42932		8.71285	1.41954
5651	1493905119	1	43.8915	74.0773	2.68143	0.0467998	2	38.9227	75.9796	343.602	5.99699	5.3205		17.5281	0
5652	1493905119	1	44.0341	73.5107	10.0681	0.175722	2	38.9227	75.9796	344.046	6.00474	5.67643		0	1.425
5653	1493905119	1	44.0341	73.5107	16.6436	0.290485	2	38.9226	75.9321	343.992	6.0038	5.65602		17.0534	0
5654	1493905120	1	44.2715	72.9942	22.5319	0.393255	2	38.9226	75.9321	344.911	6.01983	6.10262		4.281	1.41962
5655	1493905120	1	44.2716	72.8515	27.8715	0.486449	2	38.9699	75.9335	345.325	6.02705	6.13243		6.30848	0
5656	1493905120	1	44.3666	72.6639	32.5734	0.568514	2	38.9699	75.9335	346.207	6.04245	6.30989		14.7893	1.425
5657	1493905120	1	44.5092	72.192	37.0107	0.645958	2	38.9699	75.886	346.181	6.042	6.65804		8.64526	0
5658	1493905120	1	44.5569	71.9078	41.4352	0.72318	2	38.9699	75.886	0.93509	0.0163204	6.85862		21.5231	8.97653
5659	1493905120	1	44.8419	71.2494	75.7377	1.32187	2	39.2064	75.7027	29.7796	0.519752	7.18267		5.71201	6.29368
5660	1493905121	1	44.8422	71.059	75.5247	1.31816	2	39.3009	75.5154	44.7056	0.78026	7.11094		12.092	7.9301
5661	1493905121	1	44.9848	70.682	74.7558	1.30473	2	39.4901	75.3308	48.5376	0.847141	7.19743		17.9197	8.98334
5662	1493905121	1	45.1751	70.1158	75.1202	1.31109	2	39.6793	75.0987	47.5624	0.830121	7.41843		1.428	7.93434
5663	1493905121	1	45.1752	70.0682	75.6056	1.31957	2	39.8686	74.914	49.9994	0.872654	7.18622		19.7169	7.01844
5664	1493905121	1	45.413	69.4555	77.4091	1.35104	2	40.0105	74.728	54.1931	0.945848	7.54892		5.08561	8.98988
5665	1493905121	1	45.508	69.3151	74.6379	1.30268	2	40.1998	74.4957	56.1849	0.980612	7.41725		16.1849	7.01844
5666	1493905121	1	45.651	68.7949	77.1794	1.34703	2	40.3417	74.3097	55.7644	0.973273	7.65517		10.075	5.06814
5667	1493905122	1	45.6989	68.4625	76.19	1.32977	2	40.4364	74.1698	55.006	0.960036	7.76319		7.62487	7.02264
5668	1493905122	1	45.794	68.2268	77.852	1.35877	2	40.5784	73.9837	53.508	0.933891	7.76816		20.6762	5.95286
5669	1493905122	1	45.9847	67.5645	77.0694	1.34511	2	40.7204	73.8451	53.5598	0.934795	8.19505		2.86201	5.07063
5670	1493905122	1	45.9849	67.4691	76.1031	1.32825	2	40.8151	73.7051	54.6713	0.954194	8.10028		12.1138	5.06814
5671	1493905122	1	46.1277	67.0914	77.4519	1.35179	2	40.9098	73.5652	54.2306	0.946503	8.31484		19.3175	5.95496
5672	1493905122	1	46.3185	66.4764	77.4912	1.35248	2	41.0518	73.4265	54.0188	0.942806	8.72021		1.431	3.96929
5673	1493905122	1	46.3185	66.4287	77.7695	1.35733	2	41.1465	73.3341	55.6572	0.971401	8.62752		18.4252	7.60481
5674	1493905123	1	46.5567	65.8626	78.8696	1.37654	2	41.2413	73.099	65.5944	1.14484	8.97881		5.86598	9.45462
5675	1493905123	1	46.6045	65.673	77.1525	1.34657	2	41.3834	72.8177	59.3322	1.03554	8.8491		11.7341	8.99832
5676	1493905123	1	46.7	65.2937	79.0337	1.3794	2	41.5729	72.5852	49.4671	0.863364	8.91365		21.1085	14.0603
5677	1493905123	1	46.9384	64.6317	78.3943	1.36824	2	41.8572	72.2126	57.8743	1.0101	9.12626		5.73301	14.5094
5678	1493905123	1	46.9388	64.4406	78.5652	1.37122	2	42.0942	71.791	55.0258	0.960381	8.80332		7.05923	10.978
5679	1493905123	1	47.0815	64.2535	77.3575	1.35014	2	42.3311	71.5121	50.1887	0.875959	8.67488		19.0099	14.0687
5680	1493905123	1	47.225	63.6363	77.5543	1.35358	2	42.6156	71.1393	51.9894	0.907387	8.80577		2.04739	14.0711
5681	1493905124	1	47.1776	63.5872	76.5327	1.33575	2	42.9001	70.7664	54.66	0.953996	8.35691		15.2926	12.1077
5682	1493905124	1	47.3684	63.1145	78.3729	1.36787	2	43.1372	70.4398	54.302	0.947748	8.4595		8.68521	12.1143
5683	1493905124	1	47.4164	62.829	77.5605	1.35369	2	43.3744	70.113	53.2209	0.92888	8.33033		6.34066	9.00909
5684	1493905124	1	47.5118	62.6404	77.6828	1.35582	2	43.5641	69.8802	52.4801	0.915951	8.24615		8.99449	10.1621
5685	1493905124	1	47.6073	62.3562	75.3362	1.31487	2	43.754	69.5997	53.701	0.937258	8.20465		12.9543	10.993
5686	1493905124	1	47.6556	61.9271	76.7946	1.34032	2	43.9912	69.3204	54.974	0.959477	8.25159		8.2578	8.22538
5687	1493905124	1	47.7986	61.6919	77.6872	1.3559	2	44.1336	69.0861	55.4894	0.968473	8.25266		20.7446	10.1663
5688	1493905125	1	47.9899	61.0274	76.5751	1.33649	2	44.3236	68.8055	53.7926	0.938857	8.59887		2.04955	7.95974
5689	1493905125	1	47.9425	60.9782	76.4131	1.33366	2	44.5134	68.6201	52.3393	0.913492	8.376		10.8195	8.22694
5690	1493905125	1	48.0857	60.6472	76.8379	1.34107	2	44.6559	68.3858	55.7695	0.973361	8.4646		19.0441	11.0014
5691	1493905125	1	48.2295	60.0289	77.4368	1.35153	2	44.8933	68.1063	58.5575	1.02202	8.73926		2.87401	10.1712
5692	1493905125	1	48.2297	59.9331	76.9987	1.34388	2	45.0833	67.8255	56.4517	0.985267	8.49646		9.00682	8.23362
5693	1493905125	1	48.3253	59.6485	77.5148	1.35289	2	45.2259	67.591	55.0534	0.960862	8.52582		18.0203	10.1729
5694	1493905125	1	48.5166	59.0791	77.3224	1.34953	2	45.416	67.3102	60.7375	1.06007	8.79572		4.31101	11.3914
5695	1493905126	1	48.5169	58.9354	77.9649	1.36074	2	45.6061	66.9815	57.9506	1.01143	8.55643		5.88781	11.0076
5696	1493905126	1	48.5649	58.7451	77.2263	1.34785	2	45.8437	66.7019	54.4971	0.951154	8.40926		13.5197	15.2718
5697	1493905126	1	48.7084	58.3179	78.3713	1.36784	2	46.129	66.2803	62.6267	1.09304	8.36977		0	13.9519
5698	1493905126	1	48.7084	58.3179	77.9586	1.36063	2	46.3194	65.856	60.49	1.05575	7.90761		9.01631	13.3305
5699	1493905126	1	48.8041	58.033	76.6314	1.33747	2	46.5573	65.4807	56.7318	0.990156	7.77923		7.29318	12.1467
5700	1493905126	1	48.8522	57.7947	77.3033	1.3492	2	46.7951	65.153	57.6147	1.00557	7.64043		3.99894	13.3346
5701	1493905126	1	48.9475	57.7015	78.662	1.37291	2	47.0331	64.7776	59.9863	1.04696	7.33049		7.19102	11.4078
5702	1493905126	1	48.948	57.4618	78.4632	1.36944	2	47.2236	64.4485	59.9737	1.04674	7.19636		4.00108	9.50293
5703	1493905127	1	49.0434	57.3686	76.6674	1.3381	2	47.3665	64.1658	58.6131	1.02299	7.00099		4.51005	11.4104
5704	1493905127	1	49.0913	57.2261	77.1152	1.34591	2	47.557	63.8366	57.0995	0.996575	6.78622		1.44	10.197
5705	1493905127	1	49.0914	57.1781	77.4597	1.35193	2	47.7475	63.5551	58.4949	1.02093	6.51707		8.70987	10.197
5706	1493905127	1	49.1396	56.8918	77.6686	1.35557	2	47.938	63.2736	60.6338	1.05826	6.49394		0	12.68
5707	1493905127	1	49.1396	56.8918	76.2373	1.33059	2	48.1287	62.8964	60.0637	1.04831	6.0891		14.9051	10.1995
5708	1493905127	1	49.2833	56.4162	74.3936	1.29841	2	48.3192	62.6148	57.7135	1.00729	6.27313		0	7.65162
5709	1493905127	1	49.2833	56.4162	70.8376	1.23635	2	48.4147	62.3783	55.2558	0.964396	6.02504		6.00582	8.25524
5710	1493905128	1	49.4264	56.2762	67.6329	1.18042	2	48.5577	62.1432	53.9829	0.94218	5.93096		5.11638	7.98944
5711	1493905128	1	49.5219	56.1349	60.1089	1.0491	2	48.7482	61.9571	53.5642	0.934872	5.87338		2.00264	8.26036
5712	1493905128	1	49.5696	56.0882	52.228	0.91155	2	48.8912	61.7218	53.8356	0.939609	5.6743		5.1147	8.25936
5713	1493905128	1	49.665	55.9469	44.6104	0.778598	2	49.0343	61.4866	54.6404	0.953655	5.57549		7.07416	7.07241
5714	1493905128	1	49.8557	55.8082	33.8432	0.590675	2	49.1772	61.2991	54.9119	0.958394	5.53266		8.00846	6.34737
5715	1493905128	1	50.0465	55.6215	21.7515	0.379635	2	49.2727	61.1103	54.7253	0.955137	5.54308		3.16814	7.07423
5716	1493905128	1	50.1418	55.576	19.6957	0.343754	2	49.4157	60.9228	53.2327	0.929086	5.39588		8.65246	5.10476
5717	1493905128	1	50.4274	55.5358	7.8167	0.136427	2	49.5111	60.7819	52.9073	0.923407	5.32552		2.00264	7.07662
5718	1493905129	1	50.4751	55.4891	6.27335	0.109491	2	49.6541	60.5943	52.9278	0.923764	5.17079		10.4711	5.10724
5719	1493905129	1	50.808	55.594	359.912	6.28165	2	49.7495	60.4533	52.6195	0.918383	4.97325		8.56811	5.10724
5720	1493905129	1	51.0935	55.6017	355.604	6.20646	2	49.8449	60.3123	51.8601	0.90513	4.87327		11.5541	3.99684
5721	1493905129	1	51.4742	55.66	353.137	6.1634	2	49.9402	60.2192	51.222	0.893993	4.81035		17.1392	5.10724
5722	1493905129	1	52.0453	55.6754	352.298	6.14875	2	50.0356	60.0782	51.4084	0.897247	4.83979		9.10685	3.99894
5723	1493905129	1	52.3306	55.7791	351.937	6.14247	2	50.1309	59.985	50.5036	0.881455	4.7464		17.1422	1.99845
5724	1493905130	1	52.9018	55.7945	356.455	6.22131	2	50.1786	59.9385	50.5022	0.881429	4.95868		7.76456	3.99894
5725	1493905130	1	53.1395	55.8969	357.45	6.23868	2	50.2739	59.8453	50.0855	0.874157	4.87868		12.8567	3.17704
5726	1493905130	1	53.5679	55.9085	357.519	6.23989	2	50.3217	59.7508	49.0595	0.85625	5.03002		15.7499	1.9963
5727	1493905130	1	54.0918	55.8746	0.549567	0.00959175	2	50.3693	59.7043	49.0107	0.855397	5.34075		12.9728	5.11141
5728	1493905130	1	54.5201	55.9342	3.52914	0.0615951	2	50.4648	59.5632	47.6726	0.832044	5.44198		7.63939	1.9984
5729	1493905130	1	54.7585	55.8447	1.28933	0.0225031	2	50.5124	59.5166	47.0807	0.821713	5.61357		8.57411	3.16556
5730	1493905130	1	55.0442	55.8524	6.34239	0.110696	2	50.6077	59.4713	47.4312	0.82783	5.72529		15.7499	3.17569
5731	1493905131	1	55.5681	55.8185	3.77273	0.0658466	2	50.6554	59.3768	47.6062	0.830886	6.06598		10.0056	2.00054
5732	1493905131	1	55.9015	55.8275	4.09083	0.0713984	2	50.7031	59.3302	47.9515	0.836912	6.26835		10.0728	3.16285
5733	1493905131	1	56.235	55.7886	6.35525	0.11092	2	50.7983	59.2849	47.9603	0.837064	6.46389		11.4918	3.17704
5734	1493905131	1	56.6162	55.7509	7.54393	0.131666	2	50.8461	59.1904	47.2521	0.824705	6.71746		15.7559	2.00054
5735	1493905131	1	57.1403	55.717	6.02716	0.105194	2	50.8938	59.1438	46.2975	0.808043	7.12473		1.42853	3.16285
5736	1493905131	1	57.0927	55.7157	4.89048	0.085355	2	50.989	59.0985	56.1264	0.979591	6.97843		10.0056	11.4443
5737	1493905131	1	57.4261	55.7247	4.18661	0.0730702	2	51.1802	58.7684	61.0129	1.06488	6.94805		10.0762	11.059
5738	1493905131	1	57.7597	55.6857	1.80211	0.0314528	2	51.4188	58.4874	48.2018	0.84128	6.93228		10.0791	13.0522
5739	1493905132	1	58.0934	55.6467	0.20079	0.00350445	2	51.7051	58.1598	55.1315	0.962226	6.86484		10.0791	16.1562
5740	1493905132	1	58.4271	55.6077	1.24302	0.0216948	2	52.0393	57.7375	47.9637	0.837125	6.7335		10.0086	14.0143
5741	1493905132	1	58.7606	55.6167	2.39864	0.0418641	2	52.3733	57.4109	38.8073	0.677315	6.63451		8.72943	18.0218
5742	1493905132	1	59.0462	55.6724	0.640327	0.0111758	2	52.8029	56.991	45.0429	0.786147	6.38103		12.9162	13.0502
5743	1493905132	1	59.4752	55.636	1.70264	0.0297167	2	53.1369	56.7123	44.352	0.774089	6.42903		8.58011	14.0229
5744	1493905132	1	59.7611	55.6437	1.32198	0.0230729	2	53.4712	56.3856	39.2198	0.684515	6.3335		12.8717	13.0544
5745	1493905132	1	60.19	55.6553	2.21048	0.0385801	2	53.8053	56.1068	37.2918	0.650865	6.40064		11.4402	15.0561
5746	1493905133	1	60.5712	55.6656	359.245	6.27	2	54.1873	55.7813	37.7772	0.659336	6.38495		11.4402	11.0653
5747	1493905133	1	60.9524	55.6759	356.064	6.21449	2	54.4738	55.549	37.9665	0.662641	6.47984		25.7568	11.0634
5748	1493905133	1	61.8106	55.651	359.781	6.27937	2	54.7603	55.3168	36.1689	0.631266	7.05822		4.55535	13.0651
5749	1493905133	1	61.9533	55.7029	358.221	6.25214	2	55.0947	55.0378	34.4106	0.600578	6.89077		11.5037	10.2198
5750	1493905133	1	62.3349	55.6652	357.496	6.23949	2	55.3812	54.8535	33.4434	0.583698	7.00091		11.563	9.07518
5751	1493905133	1	62.7159	55.7235	357.684	6.24276	2	55.62	54.6678	33.1967	0.579392	7.174		11.507	10.2223
5752	1493905134	1	63.0976	55.6857	356.842	6.22806	2	55.9066	54.4835	33.2581	0.580464	7.2908		11.566	9.07755
5753	1493905134	1	63.4787	55.744	359.058	6.26674	2	56.1455	54.2978	32.2894	0.563556	7.47444		8.67326	10.2239
5754	1493905134	1	63.765	55.7038	359.798	6.27966	2	56.4321	54.1134	29.4717	0.514378	7.50339		11.4461	8.26971
5755	1493905134	1	64.1464	55.714	359.146	6.26828	2	56.6709	53.9757	28.3498	0.494798	7.67495		2.86298	8.26971
5756	1493905134	1	64.051	55.7115	353.339	6.16693	2	56.9097	53.838	30.2563	0.528072	7.38296		10.0176	8.26971
5757	1493905134	1	64.3848	55.7205	352.512	6.1525	2	57.1485	53.7003	30.8198	0.537906	7.51301		4.29151	9.08413
5758	1493905134	1	64.5278	55.7243	2.38197	0.0415732	2	57.3876	53.5145	23.9858	0.41863	7.47433		10.1506	13.9833
5759	1493905135	1	64.8613	55.7814	346.909	6.05471	2	57.8173	53.3339	23.734	0.414237	7.45709		31.4844	8.2738
5760	1493905135	1	65.9104	55.8097	358.56	6.25805	2	58.0562	53.1961	29.1569	0.508885	8.27764		4.55817	15.8759
5761	1493905135	1	65.7676	55.7578	358.456	6.25623	2	58.534	52.9686	12.5199	0.218513	7.75272		10.0176	19.3489
5762	1493905135	1	66.1014	55.7668	358.445	6.25604	2	59.1546	52.793	14.9295	0.260569	7.55655		22.9764	15.8799
5763	1493905135	1	66.8642	55.8354	358.971	6.26523	2	59.6325	52.5654	20.1387	0.351487	7.93665		8.67961	15.3093
5764	1493905135	1	67.1507	55.7951	359.97	6.28267	2	60.1102	52.3859	16.0277	0.279735	7.82249		10.094	16.2359
5765	1493905135	1	67.4849	55.7561	1.38331	0.0241434	2	60.6355	52.2557	13.5403	0.236322	7.69201		5.93367	15.316
5766	1493905136	1	67.6754	55.8093	1.67865	0.029298	2	61.1134	52.0761	13.2998	0.232126	7.54961		10.0944	13.142
5767	1493905136	1	68.0096	55.7702	2.36003	0.0411903	2	61.5432	51.9914	13.316	0.232409	7.48957		4.29451	12.1541
5768	1493905136	1	67.8665	55.7664	0.129729	0.0022642	2	61.9255	51.8573	11.9869	0.209212	7.11172		22.9229	14.8707
5769	1493905136	1	68.6301	55.7389	4.04821	0.0706546	2	62.4034	51.7257	9.3566	0.163304	7.40794		7.15766	11.5133
5770	1493905136	1	68.8686	55.7454	2.81498	0.0491306	2	62.7853	51.6878	7.83946	0.136824	7.31236		8.68259	11.7527
5771	1493905136	1	69.1552	55.7051	3.3753	0.0589101	2	63.1675	51.6018	7.56537	0.132041	7.25876		4.29451	8.683
5772	1493905136	1	69.2983	55.7089	1.44951	0.0252988	2	63.4541	51.5614	7.87044	0.137365	7.16634		8.68556	11.7563
5773	1493905137	1	69.585	55.6686	2.24004	0.0390961	2	63.8364	51.4753	6.28403	0.109677	7.11549		8.68556	10.0977
5774	1493905137	1	69.2983	55.7089	355.094	6.19756	2	64.1707	51.4361	5.13874	0.089688	6.67451		5.87861	10.1007
5775	1493905137	1	69.4895	55.666	355.275	6.20071	2	64.5051	51.3969	3.82115	0.0666916	6.56273		8.68556	8.5951
5776	1493905137	1	69.7762	55.6257	357.109	6.23274	2	64.7915	51.4046	3.34352	0.0583555	6.53184		21.4788	10.1007
5777	1493905137	1	70.4919	55.645	2.78916	0.04868	2	65.1259	51.3654	3.62804	0.0633213	6.86359		14.5556	7.27588
5778	1493905137	1	70.9699	55.5618	9.55217	0.166717	2	65.3648	51.3236	4.63815	0.0809509	7.02705		3.18168	8.68597
5779	1493905137	1	71.0657	55.5163	12.6667	0.221075	2	65.6515	51.2832	4.949	0.0863764	6.8726		8.59211	7.16349
5780	1493905138	1	71.352	55.524	16.5672	0.289152	2	65.8902	51.2895	4.21937	0.0736419	6.91102		2.01123	8.68597
5781	1493905138	1	71.4001	55.4773	15.7039	0.274085	2	66.1769	51.2491	4.44179	0.0775239	6.72008		3.18168	7.16349
5782	1493905138	1	71.3043	55.5228	23.6753	0.413212	2	66.4156	51.2554	4.81917	0.0841104	6.48923		10.0582	7.28127
5783	1493905138	1	71.0639	55.7565	36.1911	0.631654	2	66.6547	51.2137	5.8437	0.101992	6.33072		4.02449	5.87993
5784	1493905138	1	70.9678	55.8501	42.2128	0.736753	2	66.8459	51.1706	6.46943	0.112913	6.23601		2.04963	8.68936
5785	1493905138	1	71.0151	55.8994	48.6092	0.848391	2	67.1327	51.1301	6.1236	0.106877	6.14974		2.05171	4.30059
5786	1493905138	1	71.0625	55.9487	54.1789	0.945601	2	67.276	51.134	6.44197	0.112434	6.12527		1.44005	7.16349
5787	1493905139	1	71.0629	55.9007	57.2254	0.998771	2	67.5147	51.1403	5.88665	0.102741	5.93727		2.88308	5.8822
5788	1493905139	1	71.0636	55.8046	66.2286	1.15591	2	67.706	51.0973	4.78092	0.0834429	5.78205		4.58147	2.86598
5789	1493905139	1	71.0169	55.6592	74.3314	1.29733	2	67.8015	51.0998	359.906	6.28155	5.57915		9.16579	5.73204
5790	1493905139	1	70.9235	55.3683	95.8464	1.67284	2	67.9925	51.1049	351.512	6.13504	5.17372		4.02455	4.56483
5791	1493905139	1	71.0197	55.2748	97.4032	1.70001	2	68.1355	51.1569	344.426	6.01136	5.0275		8.43924	6.47012
5792	1493905139	1	70.7821	55.1242	108.845	1.89971	2	68.3259	51.2582	339.631	5.92769	4.58027		7.70417	2.86606
5793	1493905139	1	70.8793	54.8865	117.298	2.04723	2	68.4214	51.2608	336.136	5.86668	4.38029		5.22261	5.22679
5794	1493905140	1	70.7368	54.7865	120.483	2.10282	2	68.564	51.3609	334.535	5.83875	4.05657		4.58432	2.86598
5795	1493905140	1	70.6901	54.641	124.941	2.18063	2	68.6595	51.3634	332.847	5.80928	3.85564		14.5216	4.56483
5796	1493905140	1	70.4064	54.2488	126.913	2.21505	2	68.8025	51.4154	332.097	5.79619	3.25586		12.9856	2.05388
5797	1493905140	1	70.2182	53.859	125.897	2.19732	2	68.8499	51.4648	331.675	5.78882	2.75761		15.7112	4.5881
5798	1493905140	1	69.9348	53.4186	121.946	2.12837	2	68.8967	51.6104	325.088	5.67385	2.085		9.74124	8.05532
5799	1493905140	1	69.7936	53.1262	120.458	2.10238	2	69.089	51.423	331.758	5.79028	1.84319		13.7062	18.2622
5800	1493905140	1	69.5576	52.735	118.513	2.06845	2	69.4744	50.9518	338.446	5.90699	1.78514		10.4802	17.1655
5801	1493905141	1	69.3686	52.4412	117.904	2.05781	2	69.8596	50.5287	343.438	5.99412	1.97452		9.74524	24.9144
5802	1493905141	1	69.2273	52.1487	115.331	2.0129	2	70.5793	50.1143	8.03168	0.140179	2.44268		9.17813	19.0598
5803	1493905141	1	69.1338	51.8574	112.517	1.96379	2	71.2016	49.9863	358.624	6.25917	2.78869		16.2448	12.9589
5804	1493905141	1	68.8983	51.3698	111.732	1.95008	2	71.632	49.9496	354.885	6.19392	3.0806		7.39055	10.0416
5805	1493905141	1	68.8522	51.1278	110.676	1.93166	2	71.9666	49.9585	351.653	6.1375	3.32667		9.74925	10.1713
5806	1493905141	1	68.7108	50.8352	109.634	1.91348	2	72.3008	50.0156	351.552	6.13575	3.68237		12.4099	8.60402
5807	1493905141	1	68.5701	50.4462	108.276	1.88977	2	72.5875	50.0232	350.288	6.11367	4.03961		7.39055	8.75356
5808	1493905142	1	68.524	50.2042	108.312	1.8904	2	72.8739	50.079	350.75	6.12174	4.3517		13.7786	5.73804
5809	1493905142	1	68.3836	49.7669	108.333	1.89077	2	73.0651	50.0841	350.919	6.12469	4.69223		12.4166	4.30351
5810	1493905142	1	68.2428	49.3777	106.241	1.85426	2	73.2085	50.0879	350.537	6.11803	5.01623		7.39406	5.94523
5811	1493905142	1	68.1966	49.1356	108.051	1.88584	2	73.3994	50.1411	350.871	6.12386	5.29907		14.3209	2.86906
5812	1493905142	1	68.0084	48.6969	107.648	1.8788	2	73.495	50.1437	351.418	6.13341	5.67415		7.39996	4.30351
5813	1493905142	1	67.9622	48.4546	107.27	1.87221	2	73.6384	50.1475	353.366	6.1674	5.92327		9.19139	1.43453
5814	1493905142	1	67.8685	48.1629	107.82	1.88182	2	73.6862	50.1488	353.502	6.16977	6.14731		12.4222	1.43445
5815	1493905143	1	67.7277	47.7735	107.029	1.86801	2	73.734	50.15	353.581	6.17116	6.45936		7.40052	2.01756
5816	1493905143	1	67.6814	47.5312	108.413	1.89217	2	73.7822	50.1031	355.18	6.19906	6.62076		22.1613	2.86906
5817	1493905143	1	67.399	46.8486	108.783	1.89862	2	73.8778	50.1057	356.343	6.21936	7.25145		2.01542	2.01756
5818	1493905143	1	67.3509	46.8955	108.497	1.89363	2	73.926	50.0588	9.04162	0.157806	7.29647		18.3951	2.89208
5819	1493905143	1	67.1634	46.3117	109.739	1.91531	2	73.9267	49.9624	34.4203	0.600748	7.68569		11.0862	2.8921
5820	1493905143	1	67.0222	45.9702	110.449	1.92771	2	73.9275	49.866	59.9995	1.04719	7.92846		4.60044	3.25112
5821	1493905143	1	66.9753	45.8242	110.624	1.93075	2	73.8804	49.7684	72.2669	1.2613	7.95218		19.7837	7.22725
5822	1493905144	1	66.788	45.1919	110.325	1.92554	2	73.8824	49.5275	82.0349	1.43178	8.31432		9.77077	7.23022
5823	1493905144	1	66.6464	44.8986	110.793	1.9337	2	73.8843	49.2865	86.531	1.51025	8.46409		4.6033	7.23022
5824	1493905144	1	66.5995	44.7525	109.945	1.91891	2	73.8862	49.0455	88.1538	1.53857	8.4573		16.5862	7.39828
5825	1493905144	1	66.4593	44.2177	110.275	1.92467	2	73.8403	48.8032	87.9683	1.53534	8.68942		12.4412	4.33813
5826	1493905144	1	66.3183	43.8277	111.27	1.94203	2	73.8414	48.6586	89.7807	1.56697	8.94062		3.26183	3.25252
5827	1493905144	1	66.271	43.7298	110.783	1.93353	2	73.7944	48.5609	99.3691	1.73432	8.94098		18.4198	7.27558
5828	1493905144	1	66.0833	43.1452	110.675	1.93165	2	73.6524	48.3643	124.793	2.17805	9.19404		15.6931	8.22832
5829	1493905145	1	65.8949	42.6572	111.842	1.95202	2	73.4626	48.1663	125.525	2.19082	9.36057		2.06028	14.9825
5830	1493905145	1	65.8474	42.6076	110.416	1.92712	2	73.2269	47.726	118.993	2.07682	8.98082		18.0047	13.735
5831	1493905145	1	65.7074	42.024	110.413	1.92708	2	72.9907	47.3338	121.232	2.11589	9.01335		15.7026	11.7365
5832	1493905145	1	65.5189	41.5357	109.994	1.91976	2	72.802	46.9911	123.928	2.16295	9.09972		2.06028	12.5253
5833	1493905145	1	65.4714	41.4861	109.766	1.91578	2	72.5654	46.6471	122.405	2.13636	8.77273		16.608	13.0234
5834	1493905145	1	65.331	40.9506	110.242	1.92408	2	72.377	46.256	119.576	2.08699	8.82006		20.3151	10.5021
5835	1493905145	1	65.0955	40.3157	110.154	1.92256	2	72.1879	45.9614	124.156	2.16693	9.0651		0	10.5037
5836	1493905146	1	65.0955	40.3157	109.283	1.90734	2	71.9987	45.6668	126.816	2.21336	8.73433		13.8326	12.532
5837	1493905146	1	64.9545	39.8767	109.694	1.91451	2	71.762	45.3226	120.674	2.10617	8.71779		19.834	12.5345
5838	1493905146	1	64.7667	39.2428	110.224	1.92378	2	71.5253	44.9783	118.636	2.0706	8.86423		1.43445	11.7473
5839	1493905146	1	64.7189	39.2416	109.9	1.91812	2	71.3364	44.6353	121.785	2.12556	8.53717		15.2285	11.7499
5840	1493905146	1	64.5781	38.7539	109.546	1.91193	2	71.1475	44.2922	121.65	2.12319	8.59243		18.4558	10.5103
5841	1493905146	1	64.3899	38.1682	111.265	1.94194	2	70.9582	43.9974	118.159	2.06226	8.78192		3.26723	11.7514
5842	1493905146	1	64.3426	38.0701	109.464	1.9105	2	70.7692	43.6543	116.756	2.03777	8.51378		10.6215	11.754
5843	1493905147	1	64.2488	37.7287	109.827	1.91683	2	70.5802	43.3111	121.539	2.12125	8.44096		19.8501	10.5145
5844	1493905147	1	64.0608	37.0943	111.153	1.93999	2	70.3908	43.0162	119.197	2.08037	8.66821		4.12688	16.3
5845	1493905147	1	63.9656	36.995	108.299	1.89017	2	70.155	42.5267	114.105	1.99151	8.30111		10.3014	10.5186
5846	1493905147	1	63.9197	36.6547	108.943	1.90141	2	69.9655	42.2317	118.985	2.07669	8.22524		18.9961	11.7607
5847	1493905147	1	63.6835	36.0672	113.131	1.97451	2	69.7764	41.8883	119.466	2.08508	8.42666		1.45203	16.3094
5848	1493905147	1	63.6832	36.1156	109.404	1.90946	2	69.5405	41.3985	115.338	2.01302	7.88778		12.0352	13.0488
5849	1493905147	1	63.5896	35.7255	110.719	1.93241	2	69.3516	41.0067	117.85	2.05687	7.81612		15.2475	10.5237
5850	1493905148	1	63.4486	35.2372	110.122	1.922	2	69.1621	40.7115	119.569	2.08687	7.91278		1.43745	13.7684
5851	1493905148	1	63.4007	35.236	110.067	1.92102	2	68.9254	40.3183	115.024	2.00755	7.5068		16.6517	14.3725
5852	1493905148	1	63.2599	34.6991	111.577	1.94739	2	68.7368	39.8779	113.714	1.98468	7.53767		0	11.1134
5853	1493905148	1	63.2599	34.6991	110.359	1.92613	2	68.5954	39.5355	116.328	2.03031	7.20127		9.24454	10.5304
5854	1493905148	1	63.1657	34.4057	110.853	1.93474	2	68.4058	39.2401	117.595	2.05242	7.12952		15.75	11.7715
5855	1493905148	1	62.9767	33.9159	111.744	1.95031	2	68.2165	38.8964	115.887	2.02262	7.22917		1.45503	11.119
5856	1493905149	1	62.9764	33.9644	110.363	1.92619	2	68.0751	38.5538	113.7	1.98445	6.85998		14.8899	11.7782
5857	1493905149	1	62.8832	33.4769	111.689	1.94934	2	67.8857	38.2099	114.051	1.99056	6.88668		3.21997	11.1201
5858	1493905149	1	62.8348	33.5727	110.524	1.929	2	67.7442	37.8673	115.129	2.00938	6.52271		8.8788	9.8004
5859	1493905149	1	62.7884	33.2804	110.209	1.92351	2	67.6024	37.573	115.707	2.01946	6.44988		4.13113	8.52017
5860	1493905149	1	62.6931	33.181	110.659	1.93137	2	67.4603	37.3271	115.479	2.01548	6.31794		5.82308	9.23413
5861	1493905149	1	62.6941	32.9869	110.682	1.93176	2	67.3663	37.034	114.141	1.99213	6.1813		19.8901	9.8031
5862	1493905150	1	62.5058	32.3512	105.384	1.8393	2	67.2245	36.7396	113.076	1.97354	6.44393		2.0666	7.86724
5863	1493905150	1	62.4581	32.3015	103.959	1.81442	2	67.1302	36.4949	113.088	1.97375	6.27799		13.8791	8.52427
5864	1493905150	1	62.3167	31.861	98.9921	1.72774	2	66.988	36.2489	114.09	1.99125	6.40896		2.02592	7.87004
5865	1493905150	1	62.3648	31.8136	94.488	1.64913	2	66.8937	36.0041	114.559	1.99944	6.17019		6.44396	7.87004
5866	1493905150	1	62.4617	31.6219	86.8148	1.5152	2	66.7994	35.7593	115.027	2.00761	5.99447		4.57173	7.30625
5867	1493905150	1	62.5104	31.4775	78.2616	1.36592	2	66.6569	35.5618	114.7	2.0019	5.82022		4.57458	4.62135
5868	1493905150	1	62.5591	31.333	71.9871	1.25641	2	66.6099	35.4151	115.334	2.01296	5.75087		7.18275	9.81111
5869	1493905151	1	62.704	31.1424	64.928	1.13321	2	66.4679	35.1205	114.638	2.00081	5.47652		1.43753	5.27185
5870	1493905151	1	62.7519	31.1437	61.1083	1.06654	2	66.373	34.9726	114.846	2.00445	5.26999		6.08206	4.62135
5871	1493905151	1	62.8965	31.0016	51.2278	0.894094	2	66.326	34.8259	115.181	2.01029	5.1368		3.19886	5.27347
5872	1493905151	1	62.8004	31.0478	48.007	0.837879	2	66.231	34.678	115.562	2.01693	4.99473		8.34131	4.62135
5873	1493905151	1	63.0408	30.9081	39.4689	0.688863	2	66.184	34.5313	115.218	2.01093	4.79659		8.11015	5.27347
5874	1493905151	1	63.2337	30.7187	33.6512	0.587324	2	66.089	34.3834	115.544	2.01663	4.64573		6.39912	4.62135
5875	1493905152	1	63.426	30.6264	27.3004	0.476482	2	66.042	34.2367	115.148	2.00972	4.45844		4.52799	3.27394
5876	1493905152	1	63.5701	30.5815	23.5595	0.41119	2	65.9946	34.1384	116.049	2.02544	4.30462		13.5877	5.27185
5877	1493905152	1	64.0025	30.4467	17.0994	0.29844	2	65.8997	33.9905	119.453	2.08484	4.01969		11.8211	3.25059
5878	1493905152	1	64.3867	30.3592	13.6744	0.238664	2	65.8041	33.9395	138.003	2.40861	3.85066		12.2353	2.8749
5879	1493905152	1	64.7712	30.2232	14.4133	0.25156	2	65.7083	33.9371	152.864	2.66798	3.8303		13.5915	7.36709
5880	1493905152	1	65.2037	30.0883	13.9951	0.244261	2	65.4689	33.8824	159.147	2.77764	3.80336		11.8241	7.3635
5881	1493905153	1	65.588	30.0008	15.2994	0.267024	2	65.2296	33.8278	160.565	2.80238	3.84375		19.4976	5.96129
5882	1493905153	1	66.2129	29.8222	19.3193	0.337185	2	65.0382	33.7744	157.54	2.74959	4.12308		0	6.49976
5883	1493905153	1	66.2129	29.8222	19.1112	0.333553	2	64.847	33.6725	153.099	2.67208	4.0854		2.06669	4.58098
5884	1493905153	1	66.2605	29.872	21.7624	0.379825	2	64.7035	33.6203	149.706	2.61286	4.05882		27.6757	5.25186
5885	1493905153	1	67.1263	29.5535	23.3604	0.407715	2	64.5603	33.5196	146.703	2.56045	4.7238		5.91609	5.25014
5886	1493905153	1	67.3186	29.5098	23.0147	0.401683	2	64.4171	33.419	144.807	2.52736	4.86832		17.3137	3.25059
5887	1493905154	1	67.848	29.28	26.8848	0.469228	2	64.3215	33.368	143.526	2.505	5.39888		19.9116	4.57816
5888	1493905154	1	68.4262	28.9541	34.14	0.595855	2	64.1781	33.3158	143.488	2.50435	6.08858		3.23206	4.13113
5889	1493905154	1	68.3775	29.0502	28.1413	0.491159	2	64.0828	33.2164	142.132	2.48066	5.98345		19.2323	3.25059
5890	1493905154	1	68.9555	28.7729	28.5508	0.498306	2	63.9872	33.1654	141.639	2.47207	6.6316		16.0307	3.27394
5891	1493905154	1	69.4373	28.5418	24.059	0.419909	2	63.9398	33.0671	138.921	2.42463	7.12045		12.8238	4.13113
5892	1493905154	1	69.8227	28.3569	26.6582	0.465274	2	63.8445	32.9677	114.533	1.99897	7.54973		21.1774	4.36807
5893	1493905155	1	70.4494	28.032	22.657	0.395439	2	63.8453	32.8221	92.6091	1.61633	8.15838		12.8305	11.7069
5894	1493905155	1	70.0638	28.217	27.5229	0.480365	2	63.8954	32.4351	74.19	1.29486	7.47272		2.03019	6.44532
5895	1493905155	1	70.0155	28.2644	29.1313	0.508437	2	63.9924	32.2434	70.0362	1.22236	7.21874		10.9219	7.77642
5896	1493905155	1	70.3526	28.1269	18.7646	0.327504	2	64.0896	32.0031	70.2404	1.22593	7.36547		6.09906	7.39442
5897	1493905155	1	70.4977	27.9845	23.2872	0.406439	2	64.1389	31.7616	70.4451	1.2295	7.396		10.9275	7.78033
5898	1493905155	1	70.835	27.847	23.6124	0.412114	2	64.2362	31.5212	66.839	1.16656	7.55274		6.41524	7.77755
5899	1493905156	1	71.0278	27.7545	23.5658	0.4113	2	64.3335	31.2809	62.3705	1.08857	7.56632		6.41524	3.224
5900	1493905156	1	71.2206	27.662	13.0776	0.228247	2	64.382	31.185	61.3947	1.07154	7.69272		19.9922	10.3725
5901	1493905156	1	71.8469	27.4343	19.1551	0.33432	2	64.5754	30.8984	64.586	1.12724	8.05448		4.06677	5.97734
5902	1493905156	1	71.9437	27.3394	16.3182	0.284805	2	64.6245	30.7053	62.2096	1.08576	8.05605		9.08247	7.18457
5903	1493905156	1	72.2327	27.2492	16.4914	0.28783	2	64.7695	30.5147	53.9918	0.942335	8.14634		18.6614	11.6184
5904	1493905156	1	72.8111	27.0203	23.2128	0.405141	2	64.9633	30.1794	59.029	1.03025	8.45978		1.46105	10.3783
5905	1493905157	1	72.8115	26.9716	12.9519	0.226053	2	65.1569	29.8927	60.1075	1.04907	8.19303		19.1779	11.2202
5906	1493905157	1	73.4373	26.8411	12.3974	0.216376	2	65.3985	29.6072	49.6636	0.866794	8.50139		14.1406	12.3768
5907	1493905157	1	73.8713	26.6572	8.13031	0.141901	2	65.6404	29.273	54.6157	0.953224	8.63656		2.03658	14.3847
5908	1493905157	1	73.9198	26.6097	11.8236	0.206361	2	65.9306	28.8913	53.1885	0.928315	8.30861		17.7815	12.1811
5909	1493905157	1	74.4977	26.478	16.141	0.281714	2	66.2203	28.6068	33.4022	0.582978	8.54676		9.63562	19.3037
5910	1493905157	1	74.7873	26.3391	20.3838	0.355765	2	66.7029	28.1812	38.9169	0.679228	8.29161		4.5441	17.2833
5911	1493905157	1	74.9319	26.294	22.5809	0.394112	2	67.1374	27.8029	40.9228	0.714238	7.93921		21.3654	15.2591
5912	1493905158	1	75.607	26.0672	23.8793	0.416772	2	67.5236	27.4719	36.7708	0.641772	8.20454		2.03658	14.224
5913	1493905158	1	75.6555	26.0197	20.2585	0.353578	2	67.8619	27.1397	35.0697	0.612082	7.87367		13.2649	15.5166
5914	1493905158	1	76.0891	25.9331	20.4405	0.356754	2	68.296	26.8585	35.0847	0.612343	7.84785		17.3661	15.2679
5915	1493905158	1	76.6201	25.7026	20.4541	0.356991	2	68.6825	26.5274	35.0997	0.612606	7.98034		1.46105	12.3451
5916	1493905158	1	76.6205	25.6539	15.3389	0.267715	2	69.0203	26.2924	33.692	0.588037	7.62697		16.4017	12.3492
5917	1493905158	1	77.1508	25.5209	14.6075	0.254949	2	69.3582	26.0573	32.4385	0.566159	7.81104		7.19218	11.2225
5918	1493905159	1	77.3444	25.3795	23.7116	0.413845	2	69.6482	25.821	32.4725	0.566752	7.70885		7.34313	12.3517
5919	1493905159	1	77.5854	25.3367	24.0756	0.420198	2	69.9862	25.5859	33.741	0.588891	7.60328		18.6937	10.3532
5920	1493905159	1	78.1648	25.1074	24.56	0.428653	2	70.2758	25.3982	34.8367	0.608016	7.89436		2.0731	8.13774
5921	1493905159	1	78.1171	25.0574	26.9166	0.469783	2	70.4694	25.2082	35.3482	0.616943	7.64919		16.4075	10.3583
5922	1493905159	1	78.6476	24.9244	25.1469	0.438897	2	70.7592	25.0205	33.3452	0.581983	7.88899		10.3766	12.3576
5923	1493905159	1	78.938	24.7365	26.7909	0.467589	2	71.0973	24.7852	32.3284	0.564237	7.84085		2.8899	9.20518
5924	1493905160	1	79.0343	24.7389	24.7764	0.43243	2	71.3391	24.5963	34.0356	0.594033	7.69652		17.3811	8.37629
5925	1493905160	1	79.5658	24.5083	28.5962	0.499098	2	71.5805	24.456	34.5126	0.602359	7.98547		0	8.14409
5926	1493905160	1	79.5658	24.5083	24.5097	0.427775	2	71.7742	24.2658	33.978	0.593028	7.79537		7.34608	10.3624
5927	1493905160	1	79.8069	24.4655	21.9242	0.382649	2	72.0641	24.078	31.46	0.549081	7.75249		10.9609	8.37888
5928	1493905160	1	80.1452	24.3275	20.6026	0.359584	2	72.3056	23.9377	32.0548	0.559462	7.84928		0	8.14623
5929	1493905160	1	80.1452	24.3275	20.6026	0.359584	2	72.4994	23.7475	35.4018	0.617879	7.66777		12.296	10.3666
5930	1493905161	1	80.5316	24.1908	24.9916	0.436186	2	72.7894	23.5596	36.3705	0.634785	7.76789		2.04082	7.19153
5931	1493905161	1	80.5802	24.1432	26.985	0.470977	2	72.9829	23.4181	27.9267	0.487413	7.63182		8.76827	14.7976
5932	1493905161	1	80.8695	24.1016	26.5161	0.462793	2	73.4176	23.185	28.4155	0.495945	7.50806		8.39336	10.3707
5933	1493905161	1	81.1115	23.9612	25.0517	0.437235	2	73.7077	22.997	32.5973	0.568929	7.46632		5.98313	13.2772
5934	1493905161	1	81.3036	24.0148	22.7278	0.396675	2	74.0468	22.7126	28.3526	0.494846	7.37271		7.20541	12.8599
5935	1493905161	1	81.4976	23.8732	28.5819	0.498849	2	74.4332	22.527	24.513	0.427832	7.19152		4.59713	12.8639
5936	1493905162	1	81.6416	23.9256	27.6969	0.483402	2	74.8197	22.3413	25.693	0.448428	7.00345		3.21768	10.3758
5937	1493905162	1	81.7383	23.8792	26.9411	0.470211	2	75.11	22.1533	25.572	0.446315	6.84931		3.21768	11.5975
5938	1493905162	1	81.6416	23.9256	27.7048	0.483539	2	75.4484	21.9664	22.6016	0.394472	6.49571		10.6027	10.9565
5939	1493905162	1	81.542	24.2647	38.309	0.668618	2	75.7865	21.8283	19.3645	0.337975	6.24995		9.65845	12.2962
5940	1493905162	1	81.8323	24.1255	51.0683	0.89131	2	76.1728	21.6913	15.8596	0.276803	6.16078		2.04296	9.65163
5941	1493905162	1	81.7836	24.1731	55.0464	0.96074	2	76.4628	21.552	15.2813	0.266709	5.93136		2.92512	10.9604
5942	1493905162	1	81.7827	24.2706	60.6454	1.05846	2	76.801	21.4138	14.111	0.246284	5.7427		0	9.1052
5943	1493905163	1	81.7827	24.2706	42.9169	0.749041	2	77.0907	21.3233	13.6318	0.23792	5.54089		1.44345	7.75252
5944	1493905163	1	81.7346	24.2694	65.0141	1.13471	2	77.3323	21.2316	12.4258	0.21687	5.34869		11.0631	7.34661
5945	1493905163	1	81.8823	23.9315	65.2168	1.13825	2	77.5734	21.1887	12.0175	0.209745	5.1078		12.4478	3.21898
5946	1493905163	1	81.6383	24.2671	73.772	1.28756	2	77.6701	21.1422	10.8273	0.188972	5.0509		7.48027	2.8899
5947	1493905163	1	81.5925	24.022	73.3916	1.28092	2	77.7664	21.1446	9.81308	0.171271	4.78732		6.56973	4.55448
5948	1493905163	1	81.4981	23.8244	80.3691	1.40271	2	77.9113	21.0993	8.10824	0.141515	4.50459		4.6424	2.8899
5949	1493905163	1	81.4513	23.6769	95.7268	1.67075	2	78.0076	21.1017	7.7496	0.135256
5950	1493905164	1	81.3555	23.6257	98.0979	1.71213	2	78.1043	21.0552	6.82233	0.119072
5951	1493905164	1	81.2569	23.8672	119.744	2.08992	2	78.1525	21.0564	6.75739	0.117939
5952	1493905164	1	81.3064	23.7221	120.931	2.11064	2	78.2006	21.0576	7.75301	0.135316
5953	1493905164	1	80.9259	23.2246	122.438	2.13694	2	78.2006	21.0576	8.09805	0.141338
5954	1493905164	1	80.7833	23.0258	122.534	2.13862	2	78.2974	21.0111	6.9264	0.120888
5955	1493905164	1	80.4509	22.5294	121.456	2.1198	2	78.2974	21.0111	5.84671	0.102044
5956	1493905164	1	80.4041	22.3817	119.058	2.07796	2	78.1525	21.0564	3.81459	0.0665771
5957	1493905165	1	80.1197	21.8864	116.757	2.03779	2	78.0562	21.054	1.68125	0.0293433
5958	1493905165	1	79.9289	21.6863	115.963	2.02393	2	77.8632	21.0981	351.166	6.129
5959	1493905165	1	79.7867	21.4386	114.629	2.00065	2	77.7179	21.1922	336.905	5.8801
5960	1493905165	1	79.5981	20.9943	116.166	2.02748	2	77.6211	21.2387	354.246	6.18276
5961	1493905165	1	79.5513	20.8465	114.611	2.00034	2	77.5726	21.2863	9.49083	0.165646
5962	1493905165	1	79.3158	20.2544	113.701	1.98446	2	77.524	21.334	23.1154	0.40344
5963	1493905166	1	79.3163	20.2055	113.118	1.97429	2	77.5236	21.3828	35.3728	0.617372
5964	1493905166	1	79.0798	19.7109	112.502	1.96352	2	77.5231	21.4316	46.3863	0.809593
5965	1493905166	1	78.9848	19.562	112.999	1.97221	2	77.5227	21.4804	56.3741	0.983913
5966	1493905166	1	78.892	19.1686	115.216	2.0109	2	77.5223	21.5293	65.47	1.14267
5967	1493905166	1	78.6551	18.7227	116.883	2.03999	2	77.5219	21.5781	73.6667	1.28573
5968	1493905166	1	78.6077	18.6237	115.995	2.0245	2	77.5219	21.5781	81.0371	1.41436
5969	1493905167	1	78.3721	18.031	115.285	2.0121	2	77.5696	21.6281	87.6996	1.53065
5970	1493905167	1	78.2292	17.8319	115.457	2.01511	2	77.5692	21.6769	93.7068	1.63549
5971	1493905167	1	78.1355	17.536	116.953	2.04122	2	77.521	21.6757	99.1823	1.73106
5972	1493905167	1	77.851	16.9908	118.873	2.07473	2	77.521	21.6757	104.176	1.81821
5973	1493905167	1	77.8519	16.893	117.271	2.04677	2	77.5206	21.7246	108.773	1.89845
5974	1493905167	1	77.5678	16.2987	117.658	2.05352	2	77.5206	21.7246	112.997	1.97216
5975	1493905167	1	77.5205	16.1996	116.527	2.03377	2	77.5206	21.7246	118.403	2.06653
5976	1493905168	1	77.3311	15.8034	117.884	2.05746	2	77.714	21.6317	126.263	2.20371
5977	1493905168	1	77.0938	15.3569	118.53	2.06874	2	77.8116	21.4876	117.367	2.04843
5978	1493905168	1	77.0473	15.1599	117.748	2.0551	2	77.861	21.3423	110.513	1.92881
5979	1493905168	1	76.7635	14.5162	117.549	2.05161	2	77.9586	21.1981	104.97	1.83208
5980	1493905168	1	76.6671	14.5139	118.31	2.06491	2	78.0085	21.004	100.387	1.75208
5981	1493905168	1	76.4792	13.9214	117.609	2.05266	2	78.0579	20.8586	96.3332	1.68133
5982	1493905169	1	76.2406	13.6216	117.747	2.05508	2	78.156	20.6656	61.5754	1.07469
5983	1493905169	1	76.194	13.4245	118.297	2.06467	2	78.2054	20.5203	62.0106	1.08229
5984	1493905169	1	75.9095	12.8294	118.859	2.07447	2	78.2544	20.4238	62.9769	1.09915
5985	1493905169	1	75.9095	12.8294	118.085	2.06097	2	78.3043	20.2295	64.1129	1.11898
5986	1493905169	1	75.6729	12.2844	118.59	2.06979	2	78.3056	20.0829	65.7342	1.14728
5987	1493905169	1	75.5768	12.2331	118.577	2.06956	2	78.3551	19.9375	66.6682	1.16358
5988	1493905170	1	75.4353	11.8373	118.867	2.07462	2	78.356	19.8398	66.5487	1.16149
5989	1493905170	1	75.2452	11.4894	118.863	2.07456	2	78.405	19.7433	83.4814	1.45703
5990	1493905170	1	75.1982	11.3412	119.382	2.08361	2	78.3117	19.3988	106.278	1.8549
5991	1493905170	1	74.9131	10.7947	118.524	2.06863	2	78.218	19.1032	107.021	1.86787
5992	1493905170	1	74.9123	10.8928	118.918	2.07551	2	78.0773	18.6596	103.428	1.80516
5993	1493905170	1	74.7237	10.3485	120.069	2.09559	2	77.9844	18.2661	106.561	1.85983
5994	1493905170	1	74.6754	10.3474	120.534	2.10371	2	77.8433	17.8714	109.447	1.91021
5995	1493905171	1	74.5339	9.95135	119.595	2.08733	2	77.7499	17.5266	108.068	1.88614
5996	1493905171	1	74.3899	9.84974	119.067	2.07811	2	77.6561	17.2308	107.197	1.87095
5997	1493905171	1	74.3436	9.6032	120.148	2.09698	2	77.5631	16.837	106.005	1.85014
5998	1493905171	1	74.2008	9.35433	119.149	2.07954	2	77.4693	16.5411	105.859	1.84758
5999	1493905171	1	74.1533	9.25501	119.342	2.0829	2	77.3755	16.2451	105.341	1.83854
6000	1493905171	1	74.0105	9.00611	119.742	2.0899	2	77.2816	15.9491	104.813	1.82933
6001	1493905171	1	74.0109	8.95702	120.421	2.10174	2	77.2359	15.6542	104.578	1.82524
6002	1493905172	1	73.7248	8.50824	123.477	2.15508	2	77.1412	15.456	104.127	1.81736
6003	1493905172	1	73.8213	8.51054	124.275	2.16901	2	77.0951	15.21	102.827	1.79467
6004	1493905172	1	73.439	8.01028	129.465	2.25959	2	77.0008	14.9629	102.887	1.79572
6005	1493905172	1	73.5834	8.06283	130.054	2.26988	2	76.9543	14.7658	102.611	1.7909
6006	1493905172	1	73.5834	8.06283	130.43	2.27643	2	76.9077	14.5687	102.779	1.79384
6007	1493905172	1	73.5838	8.01372	133.048	2.32212	2	76.8612	14.3716	102.956	1.79692
6008	1493905172	1	73.6804	8.01601	145.978	2.5478	2	76.8146	14.1745	103.118	1.79975
6009	1493905172	1	73.729	7.96805	154.512	2.69674	2	76.7677	14.0264	102.556	1.78993
6010	1493905173	1	73.729	7.96805	158.693	2.76972	2	76.7211	13.8293	102.369	1.78667
6011	1493905173	1	73.7773	7.96919	165.957	2.89649	2	76.6746	13.6321	102.558	1.78997
6012	1493905173	1	73.7773	7.96919	171.293	2.98962	2	76.6276	13.484	102.538	1.78963
6013	1493905173	1	73.68	8.06513	178.419	3.11399	2	76.5806	13.3358	102.658	1.79172
6014	1493905173	1	73.68	8.06513	186.987	3.26354	2	76.5336	13.1876	102.499	1.78895
6015	1493905173	1	73.6309	8.1622	198.729	3.46848	2	76.4866	13.0394	102.865	1.79532
6016	1493905173	1	73.534	8.20902	205.1	3.57968	2	76.4392	12.9402	102.451	1.78811
6017	1493905174	1	73.5333	8.30723	216.396	3.77682	2	76.3923	12.792	102.786	1.79395
6018	1493905174	1	73.436	8.40315	223.683	3.904	2	76.3453	12.6438	102.622	1.7911
6019	1493905174	1	73.2399	8.79135	242.102	4.22548	2	76.3457	12.5948	102.838	1.79485
6020	1493905174	1	72.9983	8.83469	241.533	4.21555	2	76.2987	12.4466	103.208	1.80132
6021	1493905174	1	72.6063	9.61083	238.428	4.16135	2	76.2513	12.3473	103.33	1.80346
6022	1493905174	1	72.6056	9.70897	239.173	4.17435	2	76.2038	12.2481	103.456	1.80565
6023	1493905174	1	72.2635	10.2897	234.892	4.09964	2	76.2047	12.1501	104.468	1.8233
6024	1493905175	1	72.0195	10.6763	234.415	4.09131	2	76.1568	12.0999	105.538	1.84199
6025	1493905175	1	71.9219	10.8212	231.231	4.03575	2	76.109	12.0497	116.347	2.03063
6026	1493905175	1	71.4365	11.251	229.462	4.00486	2	76.0121	12.0964	140.857	2.45841
6027	1493905175	1	71.484	11.3502	226.557	3.95416	2	75.9635	12.1443	160.961	2.8093
6028	1493905175	1	70.9508	11.7297	222.503	3.88341	2	75.8666	12.191	171.702	2.99676
6029	1493905175	1	70.6592	12.0658	221.513	3.86612	2	75.6255	12.1852	181.37	3.16551
6030	1493905175	1	70.5139	12.1604	220.209	3.84338	2	75.3839	12.2284	186.049	3.24717
6031	1493905175	1	69.9328	12.5385	218.778	3.8184	2	75.2388	12.274	188.185	3.28445
6032	1493905176	1	69.9321	12.6365	217.95	3.80394	2	75.1419	12.3207	188.626	3.29214
6033	1493905176	1	69.4	12.9177	218.451	3.81269	2	74.9969	12.3662	189.591	3.30899
6034	1493905176	1	69.109	13.2046	218.216	3.80859	2	74.9482	12.4141	189.949	3.31523
6035	1493905176	1	68.8671	13.3457	218.504	3.81362	2	74.8514	12.4608	190.293	3.32125
6036	1493905176	1	68.3346	13.7247	220.736	3.85257	2	74.7063	12.5063	189.914	3.31462
6037	1493905176	1	68.3346	13.7247	220.411	3.8469	2	74.7063	12.5063	189.981	3.31579
6038	1493905177	1	67.8026	14.0547	221.011	3.85737	2	74.5613	12.5518	190.198	3.31957
6039	1493905177	1	67.7538	14.1514	221.287	3.86219	2	74.4648	12.5495	189.909	3.31454
6040	1493905177	1	67.4636	14.3402	222.252	3.87904	2	74.4162	12.5974	191.017	3.33387
6041	1493905177	1	67.0762	14.6735	221.692	3.86925	2	74.3198	12.5951	190.627	3.32707
6042	1493905177	1	67.0277	14.7213	222.413	3.88184	2	74.2716	12.5939	191.455	3.34151
6043	1493905177	1	66.4954	15.1489	223.312	3.89753	2	74.2229	12.6418	191.424	3.34098
6044	1493905178	1	66.4954	15.1489	221.873	3.87242	2	74.1265	12.6394	190.148	3.31871
6045	1493905178	1	65.9151	15.5752	222.857	3.88959	2	73.9819	12.6359	192.691	3.36309
6046	1493905178	1	65.963	15.6253	220.957	3.85643	2	73.8368	12.6815	202.266	3.5302
6047	1493905178	1	65.4799	15.907	221.583	3.86735	2	73.5946	12.8227	191.576	3.34363
6048	1493905178	1	65.3344	16.0991	220.674	3.85149	2	73.1607	12.8122	184.062	3.21249
6049	1493905178	1	65.1411	16.2412	221.523	3.8663	2	72.7261	12.8998	191.892	3.34914
6050	1493905178	1	64.6096	16.6194	220.646	3.851	2	72.2433	12.9862	188.121	3.28333
6051	1493905179	1	64.6577	16.6206	219.622	3.83312	2	71.8092	13.0247	186.651	3.25767
6052	1493905179	1	64.3195	16.8568	220.026	3.84017	2	71.3751	13.0633	188.39	3.28802
6053	1493905179	1	64.0293	17.1431	219.469	3.83046	2	70.9888	13.152	191.114	3.33556
6054	1493905179	1	63.8844	17.2373	219.577	3.83234	2	70.603	13.1917	190.553	3.32578
6055	1493905179	1	63.4499	17.52	220.973	3.8567	2	70.2168	13.2803	189.921	3.31474
6056	1493905179	1	63.4497	17.5688	220.252	3.84412	2	69.8792	13.3212	190.534	3.32544
6057	1493905179	1	63.0634	17.8526	218.789	3.81859	2	69.5412	13.411	191.768	3.34699
6058	1493905180	1	62.9183	17.9956	220.405	3.8468	2	69.2036	13.4518	192.773	3.36453
6059	1493905180	1	62.7255	18.0886	220.422	3.84708	2	68.8658	13.5416	191.6	3.34405
6060	1493905180	1	62.4357	18.3258	220.487	3.84823	2	68.5764	13.5836	190.142	3.3186
6061	1493905180	1	62.4354	18.3746	220.734	3.85253	2	68.1904	13.6723	190.644	3.32737
6062	1493905180	1	62.0979	18.5618	223.197	3.89552	2	67.9493	13.7154	192.216	3.35481
6063	1493905180	1	62.001	18.7059	221.349	3.86327	2	67.7082	13.7586	193.622	3.37934
6064	1493905180	1	61.808	18.8477	221.742	3.87012	2	67.4667	13.8507	191.824	3.34796
6065	1493905181	1	61.5184	19.0847	221.642	3.86839	2	67.1775	13.8927	190.158	3.31887
6066	1493905181	1	61.5184	19.0847	222.516	3.88364	2	66.8882	13.9346	190.152	3.31878
6067	1493905181	1	61.2288	19.3218	222.552	3.88426	2	66.5987	14.0256	192.09	3.35261
6068	1493905181	1	61.1805	19.3694	221.289	3.86222	2	66.3576	14.0687	192.665	3.36264
6069	1493905181	1	60.9873	19.5599	219.239	3.82645	2	66.0682	14.1596	191.446	3.34137
6070	1493905181	1	60.3123	20.0315	213.312	3.723	2	65.779	14.2016	189.239	3.30284
6071	1493905182	1	60.2155	20.1755	210.492	3.67379	2	65.538	14.2447	188.612	3.2919
6072	1493905182	1	60.0711	20.2207	207.963	3.62964	2	65.2967	14.3368	191.216	3.33734
6073	1493905182	1	59.7829	20.2136	198.992	3.47307	2	65.1039	14.381	191.109	3.33547
6074	1493905182	1	59.7349	20.2125	194.999	3.40338	2	64.8148	14.423	183.849	3.20877
6075	1493905182	1	59.3984	20.253	185.188	3.23215	2	64.3813	14.4614	187.621	3.2746
6076	1493905182	1	59.2541	20.2982	180.527	3.15079	2	63.9954	14.5989	193.716	3.38098
6077	1493905182	1	59.0624	20.1959	172.935	3.01829	2	63.562	14.6374	186.98	3.26341
6078	1493905183	1	58.9665	20.1448	165.594	2.89016	2	63.0319	14.7713	198.611	3.46641
6079	1493905183	1	58.8707	20.0936	162.495	2.83607	2	62.5978	14.9565	202.995	3.54293
6080	1493905183	1	58.727	19.9925	154.45	2.69565	2	62.1159	15.0916	199.59	3.48351
6081	1493905183	1	58.6312	19.9413	149.364	2.6069	2	61.6338	15.2756	200.269	3.49535
6082	1493905183	1	58.3436	19.7879	142.327	2.48408	2	61.1999	15.4607	201.775	3.52164
6083	1493905183	1	57.8647	19.4345	139.918	2.44203	2	60.7663	15.5969	202.782	3.53921
6084	1493905183	1	57.5291	19.2798	140.838	2.45808	2	60.429	15.7354	204.185	3.56371
6085	1493905184	1	57.29	19.0299	143.297	2.501	2	60.0916	15.8739	204.847	3.57526
6086	1493905184	1	57.1468	18.7823	145.197	2.53416	2	59.8507	15.9658	205.192	3.58128
6087	1493905184	1	56.6196	18.4764	144.299	2.51848	2	59.7063	16.0112	206.557	3.6051
6088	1493905184	1	56.2365	18.1741	148.109	2.58499	2	59.6099	16.0577	206.749	3.60845
6089	1493905184	1	55.6615	17.7694	152.05	2.65378	2	59.4652	16.152	206.278	3.60023
6090	1493905184	1	55.7094	17.8194	151.635	2.64654	2	59.3207	16.1974	206.129	3.59763
6091	1493905185	1	55.2781	17.5158	154.632	2.69883	2	59.1763	16.2427	205.59	3.58821
6092	1493905185	1	54.7986	17.2599	156.432	2.73025	2	59.0799	16.2893	205.349	3.58402
6093	1493905185	1	54.7506	17.2587	155.865	2.72037	2	58.9355	16.3346	204.585	3.57067
6094	1493905185	1	54.1274	16.8527	157.427	2.74761	2	58.791	16.38	203.63	3.55401
6095	1493905185	1	53.6476	16.6945	158.524	2.76677	2	58.7429	16.3788	203.683	3.55495
6096	1493905185	1	53.5517	16.6433	157.256	2.74464	2	58.6466	16.4254	204.077	3.56181
6097	1493905186	1	53.6	16.5468	161.107	2.81184	2	58.5502	16.4719	204.435	3.56806
6098	1493905186	1	52.7364	16.1837	158.479	2.76598	2	58.4539	16.5184	205.165	3.5808
6099	1493905186	1	52.6404	16.1814	156.543	2.73218	2	58.4058	16.5172	205.202	3.58145
6100	1493905186	1	52.305	15.8801	155.219	2.70908	2	58.2614	16.5626	204.35	3.56658
6101	1493905186	1	51.8252	15.6729	153.445	2.67812	2	58.1651	16.6091	204.288	3.5655
6102	1493905186	1	51.8733	15.6741	152.075	2.6542	2	58.0687	16.6557	204.441	3.56818
6103	1493905187	1	51.5377	15.4216	152.67	2.66459	2	57.9724	16.7022	204.889	3.576
6104	1493905187	1	51.0582	15.1167	150.292	2.62309	2	57.9241	16.7499	206.065	3.59652
6105	1493905187	1	51.0101	15.1155	149.168	2.60348	2	57.7797	16.7952	204.264	3.56508
6106	1493905187	1	50.5787	14.7629	149.676	2.61233	2	57.6834	16.8417	201.908	3.52396
6107	1493905187	1	50.2429	14.5592	149.997	2.61794	2	57.539	16.8871	201.695	3.52025
6108	1493905187	1	50.1949	14.5581	149.964	2.61737	2	57.4429	16.8847	203.075	3.54433
6109	1493905188	1	49.6676	14.1053	149.776	2.61409	2	57.2983	16.9789	203.827	3.55744
6110	1493905188	1	49.2837	13.9004	150.505	2.6268	2	57.1059	17.0231	203.799	3.55697
6111	1493905188	1	49.2358	13.8503	150.033	2.61857	2	56.9613	17.1173	202.432	3.5331
6112	1493905188	1	48.7562	13.4964	149.546	2.61007	2	56.817	17.1626	202.031	3.52611
6113	1493905188	1	48.4203	13.2927	148.837	2.59769	2	56.6726	17.2079	202.04	3.52627
6114	1493905189	1	48.2765	13.1425	148.931	2.59934	2	56.5764	17.2544	200.246	3.49494
6115	1493905189	1	47.7008	12.7373	150.206	2.62158	2	56.2398	17.2951	178.424	3.11408
6116	1493905189	1	47.5568	12.6849	150.249	2.62233	2	55.8074	17.2845	181.591	3.16936
6117	1493905189	1	47.317	12.4834	150.18	2.62113	2	55.3749	17.3228	182.942	3.19294
6118	1493905189	1	46.8371	12.1783	151.889	2.65096	2	54.8945	17.3111	177.709	3.10161
6119	1493905189	1	46.8371	12.1783	150.848	2.6328	2	54.3661	17.2982	177.883	3.10465
6120	1493905190	1	47.0292	12.2319	156.867	2.73785	2	53.9338	17.2876	178.684	3.11863
6121	1493905190	1	45.9733	11.6193	149.996	2.61792	2	53.5016	17.2771	176.299	3.07699
6122	1493905190	1	45.9253	11.5692	149.664	2.61213	2	53.1174	17.2677	173.947	3.03595
6123	1493905190	1	45.4453	11.264	150.706	2.63031	2	52.6853	17.2083	176.008	3.07191
6124	1493905190	1	44.8693	10.9076	142.028	2.47885	2	52.3011	17.1989	177.031	3.08977
6125	1493905190	1	45.1094	11.0113	149.663	2.61211	2	51.9171	17.1407	174.279	3.04174
6126	1493905190	1	44.2933	10.4532	142.557	2.48809	2	51.5331	17.0825	173.188	3.02271
6127	1493905191	1	44.5813	10.7049	149.452	2.60843	2	51.101	17.072	178.854	3.12159
6128	1493905191	1	44.2933	10.4532	150.249	2.62234	2	50.6689	17.0614	177.144	3.09174
6129	1493905191	1	43.9092	10.2482	150.418	2.62528	2	50.2849	17.0032	172.369	3.0084
6130	1493905191	1	43.9092	10.2482	150.165	2.62088	2	49.8531	16.895	173.956	3.03611
6131	1493905191	1	43.5252	9.89626	148.795	2.59696	2	49.421	16.8845	175.883	3.06974
6132	1493905191	1	43.3811	9.89281	148.558	2.59282	2	48.9891	16.8251	174.169	3.03982
6133	1493905192	1	43.1891	9.69235	148.374	2.58961	2	48.6052	16.7669	171.752	2.99763
6134	1493905192	1	42.901	9.53855	149.117	2.60258	2	48.2213	16.7087	174.176	3.03995
6135	1493905192	1	42.853	9.5374	149.122	2.60267	2	47.7894	16.6494	174.009	3.03704
6136	1493905192	1	42.4688	9.23438	149.361	2.60684	2	47.3577	16.5412	156.312	2.72816
6137	1493905192	1	42.5169	9.23553	148.777	2.59666	2	46.878	16.383	164.308	2.86771
6138	1493905192	1	42.1327	8.98147	150.193	2.62137	2	46.3023	16.2225	167.207	2.91832
6139	1493905192	1	42.0366	8.97917	150.793	2.63183	2	45.7267	16.0619	164.613	2.87303
6140	1493905193	1	41.6044	8.67497	155.884	2.72068	2	45.247	15.9038	162.699	2.83964
6141	1493905193	1	40.7878	8.41056	152.764	2.66623	2	44.8153	15.7467	161	2.80999
6142	1493905193	1	40.6918	8.26131	156.508	2.73158	2	44.3836	15.5897	160.874	2.80779
6143	1493905193	1	40.6918	8.3103	150.266	2.62264	2	43.9519	15.4327	160.29	2.79759
6144	1493905193	1	40.4035	8.45039	154.942	2.70425	2	43.5682	15.3257	158.584	2.76781
6145	1493905193	1	40.5957	8.30801	186.268	3.25099	2	43.1845	15.121	156.621	2.73356
6146	1493905193	1	40.5957	8.35699	187.823	3.27814	2	42.8487	15.0151	155.441	2.71295
6147	1493905194	1	40.2594	8.5939	209.804	3.66177	2	42.5129	14.8604	156.93	2.73894
6148	1493905194	1	40.2594	8.39797	209.697	3.65991	2	42.2252	14.7069	157.635	2.75124
6149	1493905194	1	40.1153	8.59046	215.645	3.76371	2	41.9373	14.6022	159.071	2.77632
6150	1493905194	1	39.731	8.77721	228.822	3.9937	2	41.6495	14.4487	159.591	2.78539
6151	1493905194	1	39.7791	8.77835	230.782	4.0279	2	41.4097	14.3451	159.736	2.78793
6152	1493905194	1	39.4429	9.30898	244.127	4.26082	2	41.1219	14.2404	159.445	2.78284
6153	1493905194	1	39.3948	9.25887	244.69	4.27064	2	40.978	14.1881	159.825	2.78946
6154	1493905195	1	39.2988	9.74616	253.977	4.43274	2	40.834	14.1358	159.541	2.78451
6155	1493905195	1	39.2028	9.74386	254.25	4.43749	2	40.6422	14.0822	159.321	2.78068
6156	1493905195	1	38.9148	10.569	257.211	4.48918	2	40.4982	14.0299	159.79	2.78886
6157	1493905195	1	38.8668	10.8614	256.523	4.47718	2	40.3543	13.9776	160.496	2.80119
6158	1493905195	1	38.7709	11.2015	255.323	4.45622	2	40.2584	13.9264	162.392	2.83427
6159	1493905195	1	38.5311	11.9783	257.3	4.49073	2	40.2104	13.9741	164.11	2.86426
6160	1493905195	1	38.5311	12.125	254.856	4.44807	2	40.2584	14.0241	164.74	2.87525
6161	1493905196	1	38.3393	12.6582	251.604	4.39131	2	40.3063	14.0741	166.299	2.90246
6162	1493905196	1	38.0996	13.2389	250.849	4.37815	2	40.3543	14.0753	168.004	2.93223
6163	1493905196	1	38.0997	13.2878	249.515	4.35486	2	40.4502	14.1265	169.034	2.9502
6164	1493905196	1	37.86	13.8195	246.549	4.30309	2	40.4502	14.1753	169.73	2.96234
6165	1493905196	1	37.6683	14.2056	245.35	4.28216	2	40.4982	14.2253	169.571	2.95958
6166	1493905196	1	37.6684	14.3033	242.956	4.24039	2	40.5941	14.2277	169.06	2.95066
6167	1493905197	1	37.2371	14.9277	241.378	4.21285	2	40.5941	14.2277	169.02	2.94995
6168	1493905197	1	37.2851	14.9289	240.173	4.19181	2	40.6421	14.2777	169.682	2.96151
6169	1493905197	1	36.9497	15.3601	236.457	4.12695	2	40.6901	14.2788	168.893	2.94774
6170	1493905197	1	36.854	15.5531	236.252	4.12337	2	40.7381	14.28	169.069	2.95081
6171	1493905197	1	36.7103	15.7448	235.506	4.11035	2	40.738	14.3289	169.672	2.96134
6172	1493905197	1	36.3272	16.2235	236.963	4.13578	2	40.786	14.33	169.5	2.95833
6173	1493905197	1	36.3751	16.2735	234.733	4.09687	2	40.8819	14.3812	169.979	2.96669
6174	1493905198	1	36.04	16.6068	235.437	4.10915	2	40.834	14.38	170.058	2.96808
6175	1493905198	1	35.8007	16.9913	235.24	4.10572	2	40.834	14.38	170.312	2.97251
6176	1493905198	1	35.7528	17.0389	235.552	4.11116	2	40.8819	14.3812	171.489	2.99305
6177	1493905198	1	35.4179	17.4696	235.414	4.10874	2	40.8819	14.3812	171.217	2.98829
6178	1493905198	1	35.3222	17.6623	236.692	4.13105	2	40.9299	14.4312	172.587	3.01221
6179	1493905198	1	35.1786	17.7563	236.367	4.12538	2	40.9299	14.4312	187.294	3.26889
6180	1493905198	1	34.8439	18.2356	236.601	4.12946	2	40.738	14.5243	200.135	3.49302
6181	1493905199	1	34.7483	18.4283	236.435	4.12656	2	40.642	14.6196	207.027	3.61331
6182	1493905199	1	34.6526	18.5234	235.887	4.117	2	40.546	14.7639	210.629	3.67618
6183	1493905199	1	34.3179	18.9538	236.81	4.13311	2	40.4501	14.8104	212.047	3.70092
6184	1493905199	1	34.2702	19.0501	234.891	4.09962	2	40.3541	14.9057	213.781	3.73118
6185	1493905199	1	34.1267	19.1927	235.642	4.11272	2	40.2582	15.0011	216.286	3.7749
6186	1493905199	1	33.7922	19.6716	236.868	4.13413	2	40.2102	15.0976	219.905	3.83807
6187	1493905199	1	33.84	19.6241	235.138	4.10393	2	40.1622	15.1453	222.796	3.88853
6188	1493905199	1	33.6011	19.9105	235.676	4.11332	2	40.0663	15.2406	223.187	3.89535
6189	1493905200	1	33.3144	20.293	236.409	4.12612	2	39.9704	15.3848	221.292	3.86228
6190	1493905200	1	33.3622	20.2455	235.226	4.10546	2	39.8265	15.4789	219.807	3.83635
6191	1493905200	1	33.0756	20.5793	236.07	4.1202	2	39.7306	15.6231	223.545	3.90159
6192	1493905200	1	32.9801	20.723	235.902	4.11726	2	39.6347	15.7184	223.288	3.89712
6193	1493905200	1	32.8846	20.8666	236.205	4.12256	2	39.4908	15.8613	217.873	3.8026
6194	1493905200	1	32.6458	21.1528	235.862	4.11657	2	39.299	16.0031	215.511	3.76138
6195	1493905200	1	32.6936	21.154	235.477	4.10986	2	39.1073	16.1449	221.496	3.86583
6196	1493905201	1	32.5026	21.3439	235.351	4.10765	2	38.9155	16.3354	219.679	3.83413
6197	1493905201	1	32.4072	21.5362	234.621	4.09491	2	38.6758	16.5248	211.073	3.68392
6198	1493905201	1	32.2639	21.6787	234.308	4.08945	2	38.4362	16.7141	214.8	3.74896
6199	1493905201	1	31.882	22.1071	230.926	4.03042	2	38.1966	16.9034	219.389	3.82906
6200	1493905201	1	31.6912	22.3942	226.405	3.95152	2	37.9091	17.1403	216.376	3.77648
6201	1493905201	1	31.5959	22.5864	222.473	3.88289	2	37.6217	17.3284	212.536	3.70946
6202	1493905202	1	31.2139	22.8687	215.934	3.76876	2	37.3822	17.5177	212.162	3.70293
6203	1493905202	1	31.1184	22.915	211.062	3.68372	2	37.1427	17.7069	214.239	3.73918
6204	1493905202	1	30.9271	22.9103	207.66	3.62435	2	36.9511	17.7997	215.668	3.76411
6205	1493905202	1	30.5447	22.9494	193.902	3.38423	2	36.7117	17.9889	215.572	3.76245
[truncated: 590 more rows]
