# Supplementary material for: Guppies Prefer to Follow Large (Robot) Leaders Irrespective of Own Size
Source: Front Bioeng Biotechnol. 2020 May 15;8:441. doi: 10.3389/fbioe.2020.00441 (PMC7243707; doi:10.3389/fbioe.2020.00441)
Supplement: Supplementary file 3 [file Data_Sheet_1.ZIP › Raw Data/ID83.xlsx]

## Sheet: TueMar28150317201
Framenumber	Current timestamp	Robo Position x	Robo Position y	Robo Angle deg	Robo Angle rad	Fish ID	Fish Position x	Fish Position y	Fish Angle deg	Fish Angle rad	Distance_between_subjects	Mean_Distance (L300 bis L1500)					Fish ID	Fish Position x	Fish Position y	Fish Angle deg	Fish Angle rad	Fish ID	Fish Position x	Fish Position y	Fish Angle deg	Fish Angle rad	Fish ID	Fish Position x	Fish Position y	Fish Angle deg	Fish Angle rad	Fish ID	Fish Position x	Fish Position y	Fish Angle deg	Fish Angle rad
50423	Tue Mar 28 15:06:56 2017_x000D_	18.3427	12.893	-76.5316	-1.33573	1	19.7907	5.0268	243.726	4.25383	7.99836	36.2413
50424	Tue Mar 28 15:06:56 2017_x000D_	18.3427	12.893	-76.5316	-1.33573	1	19.7907	5.0268	243.726	4.25383	7.99836
50425	Tue Mar 28 15:07:00 2017_x000D_	18.9539	15.4672	-85.1583	-1.48629	1	20.0544	9.0288	318.931	5.56639	6.53178
50426	Tue Mar 28 15:07:00 2017_x000D_	18.9539	15.4672	-85.1583	-1.48629	1	20.0544	9.0288	318.931	5.56639	6.53178
50427	Tue Mar 28 15:07:00 2017_x000D_	18.9539	15.4672	-85.1583	-1.48629	1	20.0544	9.0288	318.931	5.56639	6.53178
50428	Tue Mar 28 15:07:00 2017_x000D_	18.961	15.6817	-85.158	-1.48629	1	20.0544	9.0288	318.931	5.56639	6.74215
50429	Tue Mar 28 15:07:01 2017_x000D_	18.9683	15.8963	268.949	4.69404	1	20.0544	9.0288	318.931	5.56639	6.95285
50430	Tue Mar 28 15:07:01 2017_x000D_	18.9756	16.1111	257.367	4.4919	1	20.0544	9.0288	318.931	5.56639	7.16399
50431	Tue Mar 28 15:07:01 2017_x000D_	19.0841	16.2181	248.152	4.33106	1	20.0544	9.0288	318.931	5.56639	7.25448
50432	Tue Mar 28 15:07:01 2017_x000D_	19.1815	16.0039	228.935	3.99568	1	20.0544	9.0288	318.931	5.56639	7.02951
50433	Tue Mar 28 15:07:01 2017_x000D_	19.1812	16.0041	220.229	3.84373	1	20.0544	9.0288	318.931	5.56639	7.02974
50434	Tue Mar 28 15:07:01 2017_x000D_	19.1808	16.0043	211.759	3.6959	1	20.0544	9.0288	318.931	5.56639	7.02999
50435	Tue Mar 28 15:07:01 2017_x000D_	19.3898	16.0029	192.543	3.3605	1	20.0544	9.0288	318.931	5.56639	7.0057
50436	Tue Mar 28 15:07:01 2017_x000D_	19.3896	16.0027	186.49	3.25486	1	20.2251	10.1429	333.339	5.81786	5.91906
50437	Tue Mar 28 15:07:01 2017_x000D_	19.3929	16.1096	177.261	3.0938	1	20.2251	10.1429	333.339	5.81786	6.02446
50438	Tue Mar 28 15:07:01 2017_x000D_	19.4975	16.1081	158.873	2.77285	1	20.2251	10.1429	333.339	5.81786	6.00941
50439	Tue Mar 28 15:07:01 2017_x000D_	19.3927	16.1085	152.272	2.65764	1	20.2251	10.1429	333.339	5.81786	6.02339
50440	Tue Mar 28 15:07:01 2017_x000D_	19.2882	16.1085	137.569	2.40103	1	20.6735	9.9354	345.308	6.02676	6.32663
50441	Tue Mar 28 15:07:01 2017_x000D_	19.2885	16.1083	129.348	2.25755	1	20.6735	9.9354	345.308	6.02676	6.32637
50442	Tue Mar 28 15:07:01 2017_x000D_	19.0722	15.8951	116.339	2.0305	1	20.6735	9.9354	345.308	6.02676	6.17108
50443	Tue Mar 28 15:07:01 2017_x000D_	18.9603	15.6814	113.616	1.98297	1	20.6735	9.9354	345.308	6.02676	5.99596
50444	Tue Mar 28 15:07:01 2017_x000D_	18.8448	15.3602	109.805	1.91645	1	20.883	10.1638	320.593	5.5954	5.58183
50445	Tue Mar 28 15:07:01 2017_x000D_	18.6134	14.7177	109.805	1.91645	1	20.883	10.1638	320.593	5.5954	5.08813
50446	Tue Mar 28 15:07:01 2017_x000D_	18.6063	14.503	109.803	1.91642	1	20.883	10.1638	320.593	5.5954	4.90021
50447	Tue Mar 28 15:07:01 2017_x000D_	18.3819	14.0747	109.805	1.91645	1	20.883	10.1638	320.593	5.5954	4.64227
50448	Tue Mar 28 15:07:01 2017_x000D_	18.2623	13.6455	112.521	1.96386	1	19.996	10.3573	329.211	5.74582	3.71725
50449	Tue Mar 28 15:07:01 2017_x000D_	18.0341	13.1094	113.61	1.98287	1	19.996	10.3573	329.211	5.74582	3.37981
50450	Tue Mar 28 15:07:01 2017_x000D_	17.9216	12.8948	116.33	2.03034	1	19.996	10.3573	329.211	5.74582	3.27751
50451	Tue Mar 28 15:07:02 2017_x000D_	17.9144	12.6798	116.327	2.03029	1	19.996	10.3573	329.211	5.74582	3.11882
50452	Tue Mar 28 15:07:02 2017_x000D_	17.5841	12.2508	118.928	2.07568	1	19.996	10.3573	329.211	5.74582	3.06637
50453	Tue Mar 28 15:07:02 2017_x000D_	17.4715	12.0359	121.402	2.11886	2	19.7433	16.11	0	0	4.66469
50454	Tue Mar 28 15:07:02 2017_x000D_	17.3589	11.8214	126.982	2.21625	2	19.7433	16.11	0	0	4.90688
50455	Tue Mar 28 15:07:02 2017_x000D_	17.3546	11.7141	141.607	2.4715	2	19.7433	16.11	0	0	5.00298
50456	Tue Mar 28 15:07:02 2017_x000D_	17.4598	11.714	148.118	2.58516	2	19.7433	16.11	0	0	4.9537
50457	Tue Mar 28 15:07:02 2017_x000D_	17.5648	11.7145	168.133	2.93448	2	20.6297	15.9164	352.955	6.16023	5.20092
50458	Tue Mar 28 15:07:02 2017_x000D_	17.565	11.7148	174.082	3.03831	2	20.6297	15.9164	352.955	6.16023	5.20056
50459	Tue Mar 28 15:07:02 2017_x000D_	17.6667	11.6071	183.135	3.1963	2	20.6297	15.9164	352.955	6.16023	5.22967
50460	Tue Mar 28 15:07:02 2017_x000D_	17.6676	11.6075	202.128	3.5278	2	20.6297	15.9164	352.955	6.16023	5.22883
50461	Tue Mar 28 15:07:02 2017_x000D_	17.7696	11.4996	211.696	3.69478	2	21.7255	15.9509	352.434	6.15113	5.9551
50462	Tue Mar 28 15:07:02 2017_x000D_	17.8719	11.3913	228.771	3.99281	2	21.7255	15.9509	352.434	6.15113	5.96994
50463	Tue Mar 28 15:07:02 2017_x000D_	17.7633	11.2837	237.494	4.14505	2	21.7255	15.9509	352.434	6.15113	6.12224
50464	Tue Mar 28 15:07:02 2017_x000D_	17.7671	11.391	244.208	4.26223	2	21.7255	15.9509	352.434	6.15113	6.03835
50465	Tue Mar 28 15:07:02 2017_x000D_	17.6655	11.4981	260.806	4.55192	2	21.7255	15.9509	352.434	6.15113	6.02586
50466	Tue Mar 28 15:07:02 2017_x000D_	17.669	11.6056	266.035	4.64319	1	19.1129	5.44901	225	3.92699	6.32364
50467	Tue Mar 28 15:07:02 2017_x000D_	17.5705	11.8207	-79.3418	-1.38478	1	19.1129	5.44901	225	3.92699	6.55572
50468	Tue Mar 28 15:07:02 2017_x000D_	17.6828	12.0353	-76.5195	-1.33552	1	19.1129	5.44901	225	3.92699	6.73976
50469	Tue Mar 28 15:07:02 2017_x000D_	17.8168	12.8951	-73.7562	-1.28729	1	19.1129	5.44901	225	3.92699	7.55805
50470	Tue Mar 28 15:07:02 2017_x000D_	17.9365	13.3247	-76.518	-1.33549	1	19.3518	5.0127	278.637	4.86313	8.43163
50471	Tue Mar 28 15:07:02 2017_x000D_	18.0562	13.7541	-79.345	-1.38483	1	19.3518	5.0127	278.637	4.86313	8.83689
50472	Tue Mar 28 15:07:03 2017_x000D_	18.1758	14.1833	-82.225	-1.4351	1	19.3518	5.0127	278.637	4.86313	9.2457
50473	Tue Mar 28 15:07:03 2017_x000D_	18.3097	15.0416	-85.144	-1.48604	1	19.3518	5.0127	278.637	4.86313	10.0829
50474	Tue Mar 28 15:07:03 2017_x000D_	18.3204	15.3632	-85.2903	-1.4886	1	19.0741	6.3354	284.692	4.96881	9.05921
50475	Tue Mar 28 15:07:03 2017_x000D_	18.3491	16.2211	-85.2894	-1.48858	1	19.0741	6.3354	284.692	4.96881	9.91225
50476	Tue Mar 28 15:07:03 2017_x000D_	18.3598	16.5429	-85.1422	-1.48601	1	19.0741	6.3354	284.692	4.96881	10.2325
50477	Tue Mar 28 15:07:03 2017_x000D_	18.3849	17.2927	-85.2881	-1.48856	1	19.0741	6.3354	284.692	4.96881	10.979
50478	Tue Mar 28 15:07:03 2017_x000D_	18.3956	17.6142	-85.1409	-1.48599	1	19.6157	9.0148	284.692	4.96881	8.68552
50479	Tue Mar 28 15:07:03 2017_x000D_	18.4099	18.0425	-85.1404	-1.48598	1	19.6157	9.0148	284.692	4.96881	9.10787
50480	Tue Mar 28 15:07:03 2017_x000D_	18.4314	18.6846	-85.1396	-1.48597	1	19.6157	9.0148	284.692	4.96881	9.74205
50481	Tue Mar 28 15:07:03 2017_x000D_	18.5433	18.8977	-82.2182	-1.43498	1	19.6157	9.0148	284.692	4.96881	9.94091
50482	Tue Mar 28 15:07:03 2017_x000D_	18.5647	19.5394	-82.2166	-1.43495	1	19.6157	9.0148	284.692	4.96881	10.5769
50483	Tue Mar 28 15:07:03 2017_x000D_	18.6765	19.7523	-79.3319	-1.3846	2	27.7392	13.926	340.841	5.9488	10.774
50484	Tue Mar 28 15:07:03 2017_x000D_	18.6979	20.3935	-79.3293	-1.38456	2	27.7392	13.926	340.841	5.9488	11.1164
50485	Tue Mar 28 15:07:03 2017_x000D_	18.8097	20.6063	-76.4947	-1.33508	2	27.7392	13.926	340.841	5.9488	11.1518
50486	Tue Mar 28 15:07:03 2017_x000D_	18.831	21.247	-76.4912	-1.33502	2	27.7392	13.926	340.841	5.9488	11.5305
50487	Tue Mar 28 15:07:03 2017_x000D_	18.831	21.247	-76.4912	-1.33502	2	29.2921	13.5322	337.801	5.89574	12.9982
50488	Tue Mar 28 15:07:03 2017_x000D_	19.0617	21.8856	-76.4932	-1.33506	2	29.2921	13.5322	337.801	5.89574	13.2076
50489	Tue Mar 28 15:07:03 2017_x000D_	19.1878	22.5248	-79.3316	-1.3846	2	29.2921	13.5322	337.801	5.89574	13.5264
50490	Tue Mar 28 15:07:03 2017_x000D_	19.3029	22.8438	-75.8707	-1.32419	2	29.2921	13.5322	337.801	5.89574	13.6561
50491	Tue Mar 28 15:07:03 2017_x000D_	19.3135	23.1635	-76.4918	-1.33503	2	32.6666	11.6458	327.318	5.71278	17.6341
50492	Tue Mar 28 15:07:03 2017_x000D_	19.5438	23.8008	-76.4938	-1.33507	2	32.6666	11.6458	327.318	5.71278	17.8872
50493	Tue Mar 28 15:07:04 2017_x000D_	19.5544	24.1201	-77.0556	-1.34487	2	32.6666	11.6458	327.318	5.71278	18.098
50494	Tue Mar 28 15:07:04 2017_x000D_	19.6837	24.8646	-79.333	-1.38462	2	32.6666	11.6458	327.318	5.71278	18.5282
50495	Tue Mar 28 15:07:04 2017_x000D_	19.6907	25.0774	-79.3322	-1.38461	2	32.6666	11.6458	327.318	5.71278	18.6757
50496	Tue Mar 28 15:07:04 2017_x000D_	19.9137	25.5008	-79.3359	-1.38467	2	34.9263	10.167	333.963	5.82876	21.4593
50497	Tue Mar 28 15:07:04 2017_x000D_	19.9347	26.1388	-79.3333	-1.38463	2	34.9263	10.167	333.963	5.82876	21.9054
50498	Tue Mar 28 15:07:04 2017_x000D_	19.9417	26.3514	-79.3324	-1.38461	2	34.9263	10.167	333.963	5.82876	22.0561
50499	Tue Mar 28 15:07:04 2017_x000D_	20.0565	26.6692	-75.8651	-1.3241	2	34.9263	10.167	333.963	5.82876	22.2134
50500	Tue Mar 28 15:07:04 2017_x000D_	20.1784	27.1991	-79.3344	-1.38465	2	35.8423	9.31001	322.299	5.62517	23.7777
50501	Tue Mar 28 15:07:04 2017_x000D_	20.3036	27.8349	-76.4882	-1.33497	2	35.8423	9.31001	322.299	5.62517	24.179
50502	Tue Mar 28 15:07:04 2017_x000D_	20.4184	28.152	-79.7677	-1.39221	2	35.8423	9.31001	322.299	5.62517	24.3499
50503	Tue Mar 28 15:07:04 2017_x000D_	20.4289	28.4705	-79.3347	-1.38465	2	35.8423	9.31001	322.299	5.62517	24.5906
50504	Tue Mar 28 15:07:04 2017_x000D_	20.4358	28.6827	-79.3339	-1.38464	2	39.1661	8.5298	0	0	27.513
50505	Tue Mar 28 15:07:04 2017_x000D_	20.5541	29.1057	-82.2335	-1.43525	2	39.1661	8.5298	0	0	27.7448
50506	Tue Mar 28 15:07:04 2017_x000D_	20.561	29.3178	-82.2329	-1.43524	2	39.1661	8.5298	0	0	27.8979
50507	Tue Mar 28 15:07:04 2017_x000D_	20.5749	29.7418	-82.2318	-1.43522	2	39.1661	8.5298	0	0	28.2061
50508	Tue Mar 28 15:07:04 2017_x000D_	20.679	29.7404	-79.335	-1.38466	2	40.7082	8.35751	0	0	29.2984
50509	Tue Mar 28 15:07:04 2017_x000D_	20.6929	30.1642	-79.3333	-1.38463	2	40.7082	8.35751	0	0	29.5997
50510	Tue Mar 28 15:07:04 2017_x000D_	20.6995	30.3759	-73.6952	-1.28622	2	40.7082	8.35751	0	0	29.7516
50511	Tue Mar 28 15:07:04 2017_x000D_	20.8137	30.6922	-64.7063	-1.12934	2	40.7082	8.35751	0	0	29.9104
50512	Tue Mar 28 15:07:04 2017_x000D_	20.8134	30.6924	-56.8651	-0.992484	2	40.7082	8.35751	0	0	29.9107
50513	Tue Mar 28 15:07:04 2017_x000D_	20.7088	30.6939	-46.2358	-0.806967	2	42.4586	8.4133	0	0	31.1365
50514	Tue Mar 28 15:07:04 2017_x000D_	20.6041	30.6955	-36.1605	-0.63112	2	42.4586	8.4133	0	0	31.2108
50515	Tue Mar 28 15:07:05 2017_x000D_	20.6005	30.5903	-20.665	-0.360673	2	42.4586	8.4133	0	0	31.1383
50516	Tue Mar 28 15:07:05 2017_x000D_	20.4998	30.6981	-11.2692	-0.196684	2	42.4586	8.4133	0	0	31.2858
50517	Tue Mar 28 15:07:05 2017_x000D_	20.6043	30.6974	6.58146	0.114868	2	43.5523	8.4483	4.08198	0.0712439	31.963
50518	Tue Mar 28 15:07:05 2017_x000D_	20.7089	30.6961	12.8961	0.22508	2	43.5523	8.4483	4.08198	0.0712439	31.8871
50519	Tue Mar 28 15:07:05 2017_x000D_	21.0185	30.5863	27.9443	0.48772	2	43.5523	8.4483	4.08198	0.0712439	31.589
50520	Tue Mar 28 15:07:05 2017_x000D_	21.3277	30.4762	31.9463	0.557567	2	43.5523	8.4483	4.08198	0.0712439	31.2916
50521	Tue Mar 28 15:07:05 2017_x000D_	21.4285	30.3689	36.0899	0.629887	2	44.1983	8.69041	4.69631	0.0819661	31.4392
50522	Tue Mar 28 15:07:05 2017_x000D_	21.9389	30.0443	40.3399	0.704065	2	44.1983	8.69041	4.69631	0.0819661	30.8459
50523	Tue Mar 28 15:07:05 2017_x000D_	22.1369	29.7239	42.6438	0.744275	2	44.1983	8.69041	4.69631	0.0819661	30.4814
50524	Tue Mar 28 15:07:05 2017_x000D_	22.7441	29.1865	40.3388	0.704044	2	44.1983	8.69041	4.69631	0.0819661	29.6711
50525	Tue Mar 28 15:07:05 2017_x000D_	23.0493	28.9708	38.507	0.672074	2	44.1983	8.69041	4.69631	0.0819661	29.3014
50526	Tue Mar 28 15:07:05 2017_x000D_	23.6595	28.5394	33.5208	0.585049	2	44.417	8.6974	5.99629	0.104655	28.7155
50527	Tue Mar 28 15:07:05 2017_x000D_	23.8607	28.3251	33.5199	0.585033	2	44.417	8.6974	5.99629	0.104655	28.422
50528	Tue Mar 28 15:07:05 2017_x000D_	24.1689	28.2154	29.303	0.511433	2	44.417	8.6974	5.99629	0.104655	28.1236
50529	Tue Mar 28 15:07:05 2017_x000D_	24.779	27.7843	29.3018	0.511412	2	44.417	8.6974	5.99629	0.104655	27.3854
50530	Tue Mar 28 15:07:05 2017_x000D_	25.0838	27.5688	27.9319	0.487504	2	44.8544	8.7113	4.69631	0.0819661	27.3218
50531	Tue Mar 28 15:07:05 2017_x000D_	25.392	27.4592	26.5305	0.463044	2	44.8544	8.7113	4.69631	0.0819661	27.0235
50532	Tue Mar 28 15:07:05 2017_x000D_	26.0017	27.0283	26.5285	0.46301	2	44.8544	8.7113	4.69631	0.0819661	26.2857
50533	Tue Mar 28 15:07:05 2017_x000D_	26.3096	26.9189	27.9319	0.487504	2	44.8544	8.7113	4.69631	0.0819661	25.989
50534	Tue Mar 28 15:07:05 2017_x000D_	26.9189	26.4883	27.9304	0.487477	2	45.4899	9.1745	32.3447	0.564521	25.39
50535	Tue Mar 28 15:07:05 2017_x000D_	27.23	26.4848	29.3028	0.51143	2	45.4899	9.1745	32.3447	0.564521	25.1609
50536	Tue Mar 28 15:07:06 2017_x000D_	27.7388	26.1613	33.5244	0.58511	2	45.4899	9.1745	32.3447	0.564521	24.5693
50537	Tue Mar 28 15:07:06 2017_x000D_	28.0431	25.9462	31.9422	0.557497	2	45.4899	9.1745	32.3447	0.564521	24.2008
50538	Tue Mar 28 15:07:06 2017_x000D_	28.247	25.838	29.3017	0.511412	2	47.3956	10.5636	44.4845	0.7764	24.4944
50539	Tue Mar 28 15:07:06 2017_x000D_	28.451	25.7299	31.9427	0.557505	2	47.3956	10.5636	44.4845	0.7764	24.2676
50540	Tue Mar 28 15:07:06 2017_x000D_	29.0596	25.2997	31.9421	0.557494	2	47.3956	10.5636	44.4845	0.7764	23.5236
50541	Tue Mar 28 15:07:06 2017_x000D_	29.5678	24.9766	36.0949	0.629975	2	47.3956	10.5636	44.4845	0.7764	22.9252
50542	Tue Mar 28 15:07:06 2017_x000D_	29.7685	24.7627	36.0943	0.629964	2	47.3956	10.5636	44.4845	0.7764	22.6347
50543	Tue Mar 28 15:07:06 2017_x000D_	30.176	24.5466	36.095	0.629977	2	48.447	11.4823	46.7227	0.815465	22.4612
50544	Tue Mar 28 15:07:06 2017_x000D_	30.5774	24.1189	36.0938	0.629955	2	48.447	11.4823	46.7227	0.815465	21.8862
50545	Tue Mar 28 15:07:06 2017_x000D_	30.778	23.9051	36.0931	0.629944	2	48.447	11.4823	46.7227	0.815465	21.5991
50546	Tue Mar 28 15:07:06 2017_x000D_	31.3889	23.5813	33.5226	0.58508	2	48.447	11.4823	46.7227	0.815465	20.9133
50547	Tue Mar 28 15:07:06 2017_x000D_	31.3889	23.5813	33.5226	0.58508	2	49.5085	12.1799	51.394	0.896995	21.4082
50548	Tue Mar 28 15:07:06 2017_x000D_	31.9965	23.1518	33.5223	0.585074	2	49.5085	12.1799	51.394	0.896995	20.6653
50549	Tue Mar 28 15:07:06 2017_x000D_	32.5037	22.8293	34.4476	0.601225	2	49.5085	12.1799	51.394	0.896995	20.0642
50550	Tue Mar 28 15:07:06 2017_x000D_	32.8075	22.6146	36.0949	0.629975	2	49.5085	12.1799	51.394	0.896995	19.6928
50551	Tue Mar 28 15:07:06 2017_x000D_	33.4148	22.1853	36.095	0.629977	2	49.9246	12.6355	46.2184	0.806663	19.0728
50552	Tue Mar 28 15:07:06 2017_x000D_	33.6181	22.0776	33.5223	0.585075	2	49.9246	12.6355	46.2184	0.806663	18.8429
50553	Tue Mar 28 15:07:06 2017_x000D_	34.328	21.6477	31.9377	0.557418	2	49.9246	12.6355	46.2184	0.806663	18.0132
50554	Tue Mar 28 15:07:06 2017_x000D_	34.5283	21.4342	31.9367	0.5574	2	49.9246	12.6355	46.2184	0.806663	17.7331
50555	Tue Mar 28 15:07:06 2017_x000D_	34.8315	21.2198	30.4825	0.53202	2	50.3408	13.0911	45	0.785398	17.5104
50556	Tue Mar 28 15:07:06 2017_x000D_	35.1378	21.1112	29.2901	0.511209	2	50.3408	13.0911	45	0.785398	17.1888
50557	Tue Mar 28 15:07:07 2017_x000D_	35.7472	20.7884	31.938	0.557424	2	50.3408	13.0911	45	0.785398	16.4991
50558	Tue Mar 28 15:07:07 2017_x000D_	36.1476	20.3615	31.9359	0.557387	2	50.3408	13.0911	45	0.785398	15.947
50559	Tue Mar 28 15:07:07 2017_x000D_	36.5536	20.1464	31.9364	0.557395	2	50.3408	13.0911	45	0.785398	15.4875
50560	Tue Mar 28 15:07:07 2017_x000D_	36.7594	20.1447	31.9379	0.557421	2	50.7568	13.5467	55.4436	0.967673	15.4745
50561	Tue Mar 28 15:07:07 2017_x000D_	37.2626	19.7171	33.5229	0.585085	2	50.7568	13.5467	55.4436	0.967673	14.838
50562	Tue Mar 28 15:07:07 2017_x000D_	37.5681	19.6089	29.2882	0.511176	2	50.7568	13.5467	55.4436	0.967673	14.5152
50563	Tue Mar 28 15:07:07 2017_x000D_	37.9711	19.2882	31.9367	0.5574	2	50.7568	13.5467	55.4436	0.967673	14.0157
50564	Tue Mar 28 15:07:07 2017_x000D_	38.1711	19.0749	31.9356	0.557382	2	50.7047	14.6508	68.2158	1.19059	13.2915
50565	Tue Mar 28 15:07:07 2017_x000D_	38.5793	18.966	29.2872	0.511158	2	50.7047	14.6508	68.2158	1.19059	12.8704
50566	Tue Mar 28 15:07:07 2017_x000D_	38.982	18.6454	31.9365	0.557397	2	50.7047	14.6508	68.2158	1.19059	12.3846
50567	Tue Mar 28 15:07:07 2017_x000D_	39.1846	18.538	29.286	0.511137	2	50.7047	14.6508	68.2158	1.19059	12.1582
50568	Tue Mar 28 15:07:07 2017_x000D_	39.3873	18.4307	31.937	0.557405	2	50.2159	15.7408	114.561	1.99947	11.1577
50569	Tue Mar 28 15:07:07 2017_x000D_	39.7925	18.2161	31.9374	0.557413	2	50.2159	15.7408	114.561	1.99947	10.7133
50570	Tue Mar 28 15:07:07 2017_x000D_	39.9924	18.0029	31.9363	0.557394	2	50.2159	15.7408	114.561	1.99947	10.4708
50571	Tue Mar 28 15:07:07 2017_x000D_	40.1949	17.8956	29.285	0.511119	2	50.2159	15.7408	114.561	1.99947	10.2501
50572	Tue Mar 28 15:07:07 2017_x000D_	40.3974	17.7884	31.9368	0.557402	2	49.7375	16.61	98.1191	1.7125	9.41414
50573	Tue Mar 28 15:07:07 2017_x000D_	40.7022	17.6805	27.9087	0.487099	2	49.7375	16.61	98.1191	1.7125	9.0985
50574	Tue Mar 28 15:07:07 2017_x000D_	40.9014	17.4673	14.9198	0.260399	2	49.7375	16.61	98.1191	1.7125	8.87759
50575	Tue Mar 28 15:07:07 2017_x000D_	40.9012	17.4671	9.20862	0.160721	2	49.7375	16.61	98.1191	1.7125	8.87777
50576	Tue Mar 28 15:07:07 2017_x000D_	40.7957	17.3612	-11.8417	-0.206676	2	49.7375	16.61	98.1191	1.7125	8.9733
50577	Tue Mar 28 15:07:07 2017_x000D_	40.7955	17.3609	-17.5847	-0.306911	2	49.8312	19.2647	83.4591	1.45664	9.23409
50578	Tue Mar 28 15:07:07 2017_x000D_	40.8983	17.3593	-36.9952	-0.645688	2	49.8312	19.2647	83.4591	1.45664	9.13385
50579	Tue Mar 28 15:07:08 2017_x000D_	40.8986	17.359	-45.0129	-0.785623	2	49.8312	19.2647	83.4591	1.45664	9.13362
50580	Tue Mar 28 15:07:08 2017_x000D_	41.1069	17.4633	-59.1823	-1.03293	2	49.8312	19.2647	83.4591	1.45664	8.90834
50581	Tue Mar 28 15:07:08 2017_x000D_	41.1069	17.4633	-59.1823	-1.03293	2	49.6857	22.3519	83.4591	1.45664	9.87392
50582	Tue Mar 28 15:07:08 2017_x000D_	41.2153	17.6744	-74.3617	-1.29786	2	49.6857	22.3519	83.4591	1.45664	9.67609
50583	Tue Mar 28 15:07:08 2017_x000D_	41.2207	17.8862	-79.9235	-1.39493	2	49.6857	22.3519	83.4591	1.45664	9.57072
50584	Tue Mar 28 15:07:08 2017_x000D_	41.3313	18.203	-88.5935	-1.54625	2	49.6857	22.3519	83.4591	1.45664	9.32788
50585	Tue Mar 28 15:07:08 2017_x000D_	41.2341	18.4154	268.635	4.68856	2	49.6234	23.6744	83.4591	1.45664	9.90139
50586	Tue Mar 28 15:07:08 2017_x000D_	41.2497	19.0498	268.634	4.68855	2	49.6234	23.6744	83.4591	1.45664	9.56587
50587	Tue Mar 28 15:07:08 2017_x000D_	41.2599	19.4724	-85.8205	-1.49785	2	49.6234	23.6744	83.4591	1.45664	9.35975
50588	Tue Mar 28 15:07:08 2017_x000D_	41.2753	20.1061	-80.3414	-1.40222	2	49.6234	23.6744	83.4591	1.45664	9.07874
50589	Tue Mar 28 15:07:08 2017_x000D_	41.3854	20.4221	-77.1008	-1.34566	2	49.6234	23.6744	83.4591	1.45664	8.85675
50590	Tue Mar 28 15:07:08 2017_x000D_	41.3957	20.8444	-77.0985	-1.34562	2	49.5404	25.4371	95.2856	1.66305	9.35035
50591	Tue Mar 28 15:07:08 2017_x000D_	41.6156	21.4757	-71.6561	-1.25064	2	49.5404	25.4371	95.2856	1.66305	8.85975
50592	Tue Mar 28 15:07:08 2017_x000D_	41.7229	21.6856	-69.0485	-1.20512	2	49.5404	25.4371	95.2856	1.66305	8.67105
50593	Tue Mar 28 15:07:08 2017_x000D_	41.7307	22.0022	-68.0533	-1.18775	2	49.5404	25.4371	95.2856	1.66305	8.5317
50594	Tue Mar 28 15:07:08 2017_x000D_	42.0527	22.6318	-65.4298	-1.14197	2	49.2704	26.5318	98.0538	1.71136	8.20397
50595	Tue Mar 28 15:07:08 2017_x000D_	42.3747	23.261	-68.0573	-1.18782	2	49.2704	26.5318	98.0538	1.71136	7.63209
50596	Tue Mar 28 15:07:08 2017_x000D_	42.3823	23.5767	-69.0466	-1.20509	2	49.2704	26.5318	98.0538	1.71136	7.49523
50597	Tue Mar 28 15:07:08 2017_x000D_	42.5942	23.8907	-68.0562	-1.18781	2	49.2704	26.5318	98.0538	1.71136	7.17963
50598	Tue Mar 28 15:07:08 2017_x000D_	42.704	24.2053	-71.6613	-1.25073	1	44.2554	16.8799	78.5432	1.37084	7.48788
50599	Tue Mar 28 15:07:08 2017_x000D_	42.9233	24.8343	-71.6616	-1.25073	1	44.2554	16.8799	78.5432	1.37084	8.06517
50600	Tue Mar 28 15:07:09 2017_x000D_	43.0302	25.0434	-69.0491	-1.20513	1	44.2554	16.8799	78.5432	1.37084	8.25493
50601	Tue Mar 28 15:07:09 2017_x000D_	43.2492	25.6719	-69.0485	-1.20512	1	44.2554	16.8799	78.5432	1.37084	8.84939
50602	Tue Mar 28 15:07:09 2017_x000D_	43.3614	26.091	-71.6623	-1.25074	1	45.0369	18.8938	107.825	1.8819	7.38965
50603	Tue Mar 28 15:07:09 2017_x000D_	43.5802	26.7187	-71.6626	-1.25075	1	45.0369	18.8938	107.825	1.8819	7.95934
50604	Tue Mar 28 15:07:09 2017_x000D_	43.7889	26.9263	-71.6665	-1.25082	1	45.0369	18.8938	107.825	1.8819	8.12887
50605	Tue Mar 28 15:07:09 2017_x000D_	44.0099	27.6584	-70.7844	-1.23542	1	45.0369	18.8938	107.825	1.8819	8.82456
50606	Tue Mar 28 15:07:09 2017_x000D_	44.0173	27.9728	-71.6632	-1.25076	1	45.0369	18.8938	107.825	1.8819	9.13607
50607	Tue Mar 28 15:07:09 2017_x000D_	44.1239	28.1811	-69.046	-1.20508	1	45.8077	21.1271	111.424	1.94471	7.25218
50608	Tue Mar 28 15:07:09 2017_x000D_	44.3422	28.8074	-69.0454	-1.20507	1	45.8077	21.1271	111.424	1.94471	7.81887
50609	Tue Mar 28 15:07:09 2017_x000D_	44.553	29.1192	-68.052	-1.18773	1	45.8077	21.1271	111.424	1.94471	8.08999
50610	Tue Mar 28 15:07:09 2017_x000D_	44.6622	29.4319	-71.6678	-1.25084	1	45.8077	21.1271	111.424	1.94471	8.38343
50611	Tue Mar 28 15:07:09 2017_x000D_	44.8826	30.1621	-70.7843	-1.23542	1	46.401	22.4706	107.795	1.88138	7.83994
50612	Tue Mar 28 15:07:09 2017_x000D_	44.8874	30.3713	-70.7824	-1.23539	1	46.401	22.4706	107.795	1.88138	8.04438
50613	Tue Mar 28 15:07:09 2017_x000D_	45.2066	30.9945	-68.0491	-1.18768	1	46.401	22.4706	107.795	1.88138	8.60718
50614	Tue Mar 28 15:07:09 2017_x000D_	45.318	31.4113	-70.7843	-1.23542	1	46.401	22.4706	107.795	1.88138	9.00605
50615	Tue Mar 28 15:07:09 2017_x000D_	45.4266	31.723	-69.0444	-1.20505	1	47.1503	25.1426	79.9968	1.39621	6.80241
50616	Tue Mar 28 15:07:09 2017_x000D_	45.6439	32.3467	-69.0438	-1.20504	1	47.1503	25.1426	79.9968	1.39621	7.35991
50617	Tue Mar 28 15:07:09 2017_x000D_	45.7503	32.5542	-71.6693	-1.25086	1	47.1503	25.1426	79.9968	1.39621	7.54267
50618	Tue Mar 28 15:07:09 2017_x000D_	45.9675	33.1773	-71.6696	-1.25087	1	47.1503	25.1426	79.9968	1.39621	8.12129
50619	Tue Mar 28 15:07:09 2017_x000D_	45.9723	33.3859	-71.6678	-1.25084	1	47.1503	25.1426	79.9968	1.39621	8.32705
50620	Tue Mar 28 15:07:09 2017_x000D_	46.1893	34.0085	-71.6681	-1.25084	2	41.4533	25.4081	209.679	3.65959	9.81818
50621	Tue Mar 28 15:07:10 2017_x000D_	46.1941	34.217	-71.6662	-1.25081	2	41.4533	25.4081	209.679	3.65959	10.0036
50622	Tue Mar 28 15:07:10 2017_x000D_	46.1965	34.3214	-70.7805	-1.23535	2	41.4533	25.4081	209.679	3.65959	10.0968
50623	Tue Mar 28 15:07:10 2017_x000D_	46.4086	34.735	-70.7824	-1.23539	2	41.4533	25.4081	209.679	3.65959	10.5615
50624	Tue Mar 28 15:07:10 2017_x000D_	46.4133	34.9433	-70.7805	-1.23535	2	39.1317	23.57	206.13	3.59764	13.5046
50625	Tue Mar 28 15:07:10 2017_x000D_	46.6181	35.0441	-71.6705	-1.25089	2	39.1317	23.57	206.13	3.59764	13.7004
50626	Tue Mar 28 15:07:10 2017_x000D_	46.6276	35.4606	-71.6668	-1.25082	2	39.1317	23.57	206.13	3.59764	14.0561
50627	Tue Mar 28 15:07:10 2017_x000D_	46.7334	35.667	-69.0385	-1.20495	2	39.1317	23.57	206.13	3.59764	14.2872
50628	Tue Mar 28 15:07:10 2017_x000D_	46.8418	35.9779	-70.7824	-1.23539	2	38.0999	22.2127	204.58	3.5706	16.3065
50629	Tue Mar 28 15:07:10 2017_x000D_	46.8441	36.0817	-71.6672	-1.25083	2	38.0999	22.2127	204.58	3.5706	16.3954
50630	Tue Mar 28 15:07:10 2017_x000D_	47.0579	36.5985	-65.3894	-1.14126	2	38.0999	22.2127	204.58	3.5706	16.9469
50631	Tue Mar 28 15:07:10 2017_x000D_	47.2668	36.907	-59.0232	-1.03015	2	38.0999	22.2127	204.58	3.5706	17.3192
50632	Tue Mar 28 15:07:10 2017_x000D_	47.2689	37.011	-52.7196	-0.920131	2	37.0474	21.2962	212.115	3.7021	18.7466
50633	Tue Mar 28 15:07:10 2017_x000D_	47.3738	37.2176	-34.8941	-0.609017	2	37.0474	21.2962	212.115	3.7021	18.977
50634	Tue Mar 28 15:07:10 2017_x000D_	47.4772	37.3203	-26.171	-0.456769	2	37.0474	21.2962	212.115	3.7021	19.1194
50635	Tue Mar 28 15:07:10 2017_x000D_	47.5806	37.4229	-16.9842	-0.29643	2	37.0474	21.2962	212.115	3.7021	19.2618
50636	Tue Mar 28 15:07:10 2017_x000D_	47.8884	37.626	-4.88648	-0.0852851	2	37.0474	21.2962	212.115	3.7021	19.6008
50637	Tue Mar 28 15:07:10 2017_x000D_	48.0885	37.5192	9.75464	0.170251	2	36.6303	20.8413	205.536	3.58728	20.2347
50638	Tue Mar 28 15:07:10 2017_x000D_	48.2907	37.5159	15.4163	0.269065	2	36.6303	20.8413	205.536	3.58728	20.3472
50639	Tue Mar 28 15:07:10 2017_x000D_	48.5937	37.5107	16.1448	0.28178	2	36.6303	20.8413	205.536	3.58728	20.5181
50640	Tue Mar 28 15:07:10 2017_x000D_	49.1947	37.2928	16.1438	0.281762	2	36.6303	20.8413	205.536	3.58728	20.7006
50641	Tue Mar 28 15:07:10 2017_x000D_	49.6965	37.1804	12.6134	0.220145	2	36.2132	20.3863	205.603	3.58844	21.537
50642	Tue Mar 28 15:07:10 2017_x000D_	49.9969	37.0714	10.2065	0.178137	2	36.2132	20.3863	205.603	3.58844	21.6422
50643	Tue Mar 28 15:07:11 2017_x000D_	50.6998	36.9557	6.84642	0.119493	2	36.2132	20.3863	205.603	3.58844	22.0092
50644	Tue Mar 28 15:07:11 2017_x000D_	51.1005	36.845	3.90941	0.068232	2	36.2132	20.3863	205.603	3.58844	22.1928
50645	Tue Mar 28 15:07:11 2017_x000D_	51.9056	36.8313	-1.98977	-0.034728	2	35.3486	20.1383	188.119	3.2833	23.5115
50646	Tue Mar 28 15:07:11 2017_x000D_	52.1068	36.828	-1.99014	-0.0347345	2	35.3486	20.1383	188.119	3.2833	23.6513
50647	Tue Mar 28 15:07:11 2017_x000D_	52.9133	36.918	-4.92268	-0.0859169	2	35.3486	20.1383	188.119	3.2833	24.2915
50648	Tue Mar 28 15:07:11 2017_x000D_	53.3152	36.9113	-4.92405	-0.0859409	2	35.3486	20.1383	188.119	3.2833	24.5791
50649	Tue Mar 28 15:07:11 2017_x000D_	53.717	36.9045	-4.92532	-0.085963	2	35.3486	20.1383	188.119	3.2833	24.8697
50650	Tue Mar 28 15:07:11 2017_x000D_	54.1186	36.8978	-4.92664	-0.0859861	2	33.1915	19.4077	180	3.14159	27.2736
50651	Tue Mar 28 15:07:11 2017_x000D_	54.7228	36.9913	-1.9879	-0.0346953	2	33.1915	19.4077	180	3.14159	27.7989
50652	Tue Mar 28 15:07:11 2017_x000D_	55.124	36.9845	-1.98853	-0.0347063	2	33.1915	19.4077	180	3.14159	28.1066
50653	Tue Mar 28 15:07:11 2017_x000D_	55.7275	37.078	0.969102	0.016914	2	33.1915	19.4077	180	3.14159	28.6376
50654	Tue Mar 28 15:07:11 2017_x000D_	56.0279	37.0729	0.969111	0.0169142	2	31.67	19.1391	180	3.14159	30.2478
50655	Tue Mar 28 15:07:11 2017_x000D_	56.5289	37.0644	0.969096	0.0169139	2	31.67	19.1391	180	3.14159	30.6477
50656	Tue Mar 28 15:07:11 2017_x000D_	56.9293	37.0577	0.969064	0.0169134	2	31.67	19.1391	180	3.14159	30.9695
50657	Tue Mar 28 15:07:11 2017_x000D_	57.5297	37.0477	6.8713	0.119927	2	31.67	19.1391	180	3.14159	31.4554
50658	Tue Mar 28 15:07:11 2017_x000D_	57.7297	37.0443	6.87191	0.119937	2	30.7948	19.1117	180	3.14159	32.3584
50659	Tue Mar 28 15:07:11 2017_x000D_	58.1296	37.0376	6.87298	0.119956	2	30.7948	19.1117	180	3.14159	32.6884
50660	Tue Mar 28 15:07:11 2017_x000D_	58.7273	36.924	3.92666	0.0685332	2	30.7948	19.1117	180	3.14159	33.1286
50661	Tue Mar 28 15:07:11 2017_x000D_	59.0267	36.919	3.78628	0.0660831	2	30.7948	19.1117	180	3.14159	33.3787
50662	Tue Mar 28 15:07:11 2017_x000D_	59.624	36.8057	6.59205	0.115053	2	29.9194	19.0844	176.053	3.07271	34.5891
50663	Tue Mar 28 15:07:11 2017_x000D_	59.9235	36.8006	6.87247	0.119947	2	29.9194	19.0844	176.053	3.07271	34.8441
50664	Tue Mar 28 15:07:12 2017_x000D_	60.2226	36.7956	6.59368	0.115081	2	29.9194	19.0844	176.053	3.07271	35.0994
50665	Tue Mar 28 15:07:12 2017_x000D_	60.9189	36.6806	3.92393	0.0684854	2	29.9194	19.0844	176.053	3.07271	35.6454
50666	Tue Mar 28 15:07:12 2017_x000D_	61.1183	36.6772	3.92424	0.0684908	2	29.9194	19.0844	176.053	3.07271	35.8173
50667	Tue Mar 28 15:07:12 2017_x000D_	61.5168	36.6705	3.92485	0.0685016	2	29.034	19.2779	180	3.14159	36.8461
50668	Tue Mar 28 15:07:12 2017_x000D_	62.0145	36.6622	3.78463	0.0660543	2	29.034	19.2779	180	3.14159	37.2817
50669	Tue Mar 28 15:07:12 2017_x000D_	62.3134	36.6572	3.92604	0.0685223	2	29.034	19.2779	180	3.14159	37.5441
50670	Tue Mar 28 15:07:12 2017_x000D_	62.9086	36.544	0.956707	0.0166977	2	29.034	19.2779	180	3.14159	38.0211
50671	Tue Mar 28 15:07:12 2017_x000D_	63.308	36.6403	-2.00808	-0.0350476	2	28.3774	19.2574	180	3.14159	39.0168
50672	Tue Mar 28 15:07:12 2017_x000D_	63.8048	36.632	-1.86778	-0.0325989	2	28.3774	19.2574	180	3.14159	39.4586
50673	Tue Mar 28 15:07:12 2017_x000D_	64.0035	36.6287	-1.86807	-0.032604	2	28.3774	19.2574	180	3.14159	39.6356
50674	Tue Mar 28 15:07:12 2017_x000D_	64.5021	36.7235	0.962893	0.0168057	2	28.3774	19.2574	180	3.14159	40.1255
50675	Tue Mar 28 15:07:12 2017_x000D_	64.5021	36.7235	0.962893	0.0168057	2	27.9396	19.2437	155.42	2.71259	40.526
50676	Tue Mar 28 15:07:12 2017_x000D_	64.9967	36.6122	3.78887	0.0661283	2	27.9396	19.2437	155.42	2.71259	40.9255
50677	Tue Mar 28 15:07:12 2017_x000D_	65.1952	36.6089	3.78918	0.0661336	2	27.9396	19.2437	155.42	2.71259	41.1039
50678	Tue Mar 28 15:07:12 2017_x000D_	65.493	36.6039	3.9308	0.0686054	2	27.9396	19.2437	155.42	2.71259	41.3719
50679	Tue Mar 28 15:07:12 2017_x000D_	65.7902	36.5987	-1.8708	-0.0326517	2	25.2533	20.4869	162.238	2.8316	43.6214
50680	Tue Mar 28 15:07:12 2017_x000D_	66.0877	36.5935	-7.89572	-0.137806	2	25.2533	20.4869	162.238	2.8316	43.8961
50681	Tue Mar 28 15:07:12 2017_x000D_	66.0859	36.4901	-16.3549	-0.285447	2	25.2533	20.4869	162.238	2.8316	43.8566
50682	Tue Mar 28 15:07:12 2017_x000D_	65.9855	36.3881	-32.9715	-0.575462	2	25.2533	20.4869	162.238	2.8316	43.726
50683	Tue Mar 28 15:07:12 2017_x000D_	65.9842	36.2847	-43.1951	-0.753897	2	25.2533	20.4869	162.238	2.8316	43.6873
50684	Tue Mar 28 15:07:12 2017_x000D_	65.9845	36.2844	-51.0617	-0.891196	2	23.0147	21.523	159.573	2.78508	45.4346
50685	Tue Mar 28 15:07:12 2017_x000D_	65.9839	36.1814	-69.5916	-1.2146	2	23.0147	21.523	159.573	2.78508	45.4007
50686	Tue Mar 28 15:07:13 2017_x000D_	65.9841	36.1816	-74.9088	-1.30741	2	23.0147	21.523	159.573	2.78508	45.4009
50687	Tue Mar 28 15:07:13 2017_x000D_	66.0855	36.2835	265.365	4.6315	2	23.0147	21.523	159.573	2.78508	45.5298
50688	Tue Mar 28 15:07:13 2017_x000D_	66.0887	36.4896	259.967	4.53727	2	21.2334	22.1311	163.39	2.8517	47.0974
50689	Tue Mar 28 15:07:13 2017_x000D_	66.0903	36.5929	253.958	4.4324	2	21.2334	22.1311	163.39	2.8517	47.1305
50690	Tue Mar 28 15:07:13 2017_x000D_	65.895	36.8027	241.357	4.21248	2	21.2334	22.1311	163.39	2.8517	47.0097
50691	Tue Mar 28 15:07:13 2017_x000D_	65.799	37.0104	238.963	4.17069	2	21.2334	22.1311	163.39	2.8517	46.9839
50692	Tue Mar 28 15:07:13 2017_x000D_	65.6069	37.4255	238.963	4.17069	2	18.9267	24.7126	121.717	2.12437	48.3804
50693	Tue Mar 28 15:07:13 2017_x000D_	65.2198	38.0497	238.963	4.17069	2	18.9267	24.7126	121.717	2.12437	48.176
50694	Tue Mar 28 15:07:13 2017_x000D_	65.0263	38.3615	245.173	4.27908	2	18.9267	24.7126	121.717	2.12437	48.0777
50695	Tue Mar 28 15:07:13 2017_x000D_	64.7416	39.1895	247.71	4.32336	2	18.9267	24.7126	121.717	2.12437	48.0477
50696	Tue Mar 28 15:07:13 2017_x000D_	64.6472	39.4995	251.346	4.38681	2	17.0683	27.0862	123.683	2.15868	49.1716
50697	Tue Mar 28 15:07:13 2017_x000D_	64.3594	40.1215	253.966	4.43255	2	17.0683	27.0862	123.683	2.15868	49.0547
50698	Tue Mar 28 15:07:13 2017_x000D_	64.2651	40.4314	257.347	4.49155	2	17.0683	27.0862	123.683	2.15868	49.0472
50699	Tue Mar 28 15:07:13 2017_x000D_	64.1707	40.7415	259.426	4.52783	2	17.0683	27.0862	123.683	2.15868	49.0419
50700	Tue Mar 28 15:07:13 2017_x000D_	63.9838	41.464	259.986	4.53761	2	17.0683	27.0862	123.683	2.15868	49.0692
50701	Tue Mar 28 15:07:13 2017_x000D_	63.9887	41.7722	259.425	4.52783	2	15.4583	28.8042	125.454	2.18959	50.2331
50702	Tue Mar 28 15:07:13 2017_x000D_	63.8002	42.3918	259.427	4.52785	2	15.4583	28.8042	125.454	2.18959	50.2152
50703	Tue Mar 28 15:07:13 2017_x000D_	63.8052	42.6995	259.986	4.5376	2	15.4583	28.8042	125.454	2.18959	50.3041
50704	Tue Mar 28 15:07:13 2017_x000D_	63.711	43.0095	256.661	4.47959	2	15.4583	28.8042	125.454	2.18959	50.3002
50705	Tue Mar 28 15:07:13 2017_x000D_	63.5226	43.6288	256.662	4.4796	2	14.5247	30.1007	126.345	2.20514	50.8311
50706	Tue Mar 28 15:07:13 2017_x000D_	63.4268	43.8359	253.965	4.43252	2	14.5247	30.1007	126.345	2.20514	50.7944
50707	Tue Mar 28 15:07:14 2017_x000D_	63.2385	44.455	253.965	4.43252	2	14.5247	30.1007	126.345	2.20514	50.7846
50708	Tue Mar 28 15:07:14 2017_x000D_	63.2452	44.8649	253.963	4.4325	2	14.5247	30.1007	126.345	2.20514	50.9084
50709	Tue Mar 28 15:07:14 2017_x000D_	63.0502	45.074	253.965	4.43252	2	13.3436	32.0519	114.58	1.9998	51.3841
50710	Tue Mar 28 15:07:14 2017_x000D_	62.862	45.6927	253.965	4.43253	2	13.3436	32.0519	114.58	1.9998	51.3629
50711	Tue Mar 28 15:07:14 2017_x000D_	62.8671	46	253.081	4.41709	2	13.3436	32.0519	114.58	1.9998	51.4502
50712	Tue Mar 28 15:07:14 2017_x000D_	62.6806	46.7207	253.964	4.4325	2	13.3436	32.0519	114.58	1.9998	51.4715
50713	Tue Mar 28 15:07:14 2017_x000D_	62.4858	46.9297	253.965	4.43253	2	13.3436	32.0519	114.58	1.9998	51.345
50714	Tue Mar 28 15:07:14 2017_x000D_	62.3935	47.3413	251.342	4.38674	2	10.992	35.7322	124.889	2.17972	52.6962
50715	Tue Mar 28 15:07:14 2017_x000D_	62.2054	47.9594	251.341	4.38673	2	10.992	35.7322	124.889	2.17972	52.6528
50716	Tue Mar 28 15:07:14 2017_x000D_	62.1097	48.1661	253.966	4.43254	2	10.992	35.7322	124.889	2.17972	52.6082
50717	Tue Mar 28 15:07:14 2017_x000D_	61.9252	48.9884	253.965	4.43253	2	10.992	35.7322	124.889	2.17972	52.63
50718	Tue Mar 28 15:07:14 2017_x000D_	61.7322	49.2995	254.769	4.44656	2	9.35502	38.1091	120.094	2.09603	53.5593
50719	Tue Mar 28 15:07:14 2017_x000D_	61.7373	49.6061	253.965	4.43253	2	9.35502	38.1091	120.094	2.09603	53.6291
50720	Tue Mar 28 15:07:14 2017_x000D_	61.5495	50.2236	253.965	4.43253	2	9.35502	38.1091	120.094	2.09603	53.5819
50721	Tue Mar 28 15:07:14 2017_x000D_	61.4573	50.6343	256.668	4.4797	2	9.35502	38.1091	120.094	2.09603	53.5866
50722	Tue Mar 28 15:07:14 2017_x000D_	61.1705	51.254	253.966	4.43255	2	8.11875	41.3787	95.4243	1.66547	53.963
50723	Tue Mar 28 15:07:14 2017_x000D_	61.1775	51.6622	253.965	4.43252	2	8.11875	41.3787	95.4243	1.66547	54.0461
50724	Tue Mar 28 15:07:14 2017_x000D_	60.9898	52.2791	253.965	4.43252	2	8.11875	41.3787	95.4243	1.66547	53.983
50725	Tue Mar 28 15:07:14 2017_x000D_	60.7951	52.488	253.966	4.43255	2	8.11875	41.3787	95.4243	1.66547	53.8351
50726	Tue Mar 28 15:07:14 2017_x000D_	60.8022	52.8958	253.965	4.43252	2	8.11875	41.3787	95.4243	1.66547	53.9276
50727	Tue Mar 28 15:07:14 2017_x000D_	60.7066	53.1021	256.67	4.47974	2	7.32089	44.6595	97.5703	1.70292	54.0492
50728	Tue Mar 28 15:07:15 2017_x000D_	60.6182	53.7162	253.964	4.43251	2	7.32089	44.6595	97.5703	1.70292	54.0613
50729	Tue Mar 28 15:07:15 2017_x000D_	60.4307	54.3326	253.964	4.43252	2	7.32089	44.6595	97.5703	1.70292	53.9835
50730	Tue Mar 28 15:07:15 2017_x000D_	60.2361	54.5414	253.966	4.43254	2	7.32089	44.6595	97.5703	1.70292	53.83
50731	Tue Mar 28 15:07:15 2017_x000D_	60.2396	54.7451	253.965	4.43253	2	6.79864	46.6257	95.8855	1.67352	54.0542
50732	Tue Mar 28 15:07:15 2017_x000D_	60.0522	55.3612	253.965	4.43253	2	6.79864	46.6257	95.8855	1.67352	53.9653
50733	Tue Mar 28 15:07:15 2017_x000D_	60.0558	55.5648	253.965	4.43252	2	6.79864	46.6257	95.8855	1.67352	54.0022
50734	Tue Mar 28 15:07:15 2017_x000D_	59.8649	55.9771	253.966	4.43254	2	6.79864	46.6257	95.8855	1.67352	53.8839
50735	Tue Mar 28 15:07:15 2017_x000D_	59.8685	56.1806	253.965	4.43252	2	6.48597	48.8174	96.2438	1.67977	53.888
50736	Tue Mar 28 15:07:15 2017_x000D_	59.8721	56.3841	253.964	4.43251	2	6.48597	48.8174	96.2438	1.67977	53.9197
50737	Tue Mar 28 15:07:15 2017_x000D_	59.6812	56.7963	253.965	4.43253	2	6.48597	48.8174	96.2438	1.67977	53.7903
50738	Tue Mar 28 15:07:15 2017_x000D_	59.5857	57.0023	256.673	4.47978	2	6.48597	48.8174	96.2438	1.67977	53.7268
50739	Tue Mar 28 15:07:15 2017_x000D_	59.4938	57.4114	265.17	4.62808	2	6.42969	50.1358	74.7986	1.30548	53.5606
50740	Tue Mar 28 15:07:15 2017_x000D_	59.4036	57.9219	-86.1864	-1.50424	2	6.42969	50.1358	74.7986	1.30548	53.5431
50741	Tue Mar 28 15:07:15 2017_x000D_	59.4031	57.9215	-75.2517	-1.31339	2	6.42969	50.1358	74.7986	1.30548	53.5425
50742	Tue Mar 28 15:07:15 2017_x000D_	59.5087	58.325	-60.4095	-1.05435	2	6.42969	50.1358	74.7986	1.30548	53.707
50743	Tue Mar 28 15:07:15 2017_x000D_	59.5102	58.4267	-54.2581	-0.946983	2	6.42969	50.1358	74.7986	1.30548	53.7241
50744	Tue Mar 28 15:07:15 2017_x000D_	59.7097	58.5231	-44.4249	-0.775362	2	7.01075	51.9122	54.0967	0.944166	53.112
50745	Tue Mar 28 15:07:15 2017_x000D_	59.8137	58.8253	-32.1375	-0.560906	2	7.01075	51.9122	54.0967	0.944166	53.2536
50746	Tue Mar 28 15:07:15 2017_x000D_	60.1104	58.8172	-25.6618	-0.447883	2	7.01075	51.9122	54.0967	0.944166	53.5467
50747	Tue Mar 28 15:07:15 2017_x000D_	60.4107	59.0123	-13.5232	-0.236025	2	7.01075	51.9122	54.0967	0.944166	53.8699
50748	Tue Mar 28 15:07:15 2017_x000D_	60.7106	59.2068	-12.7917	-0.223257	2	7.81957	53.4747	53.1146	0.927024	53.2007
50749	Tue Mar 28 15:07:15 2017_x000D_	61.5045	59.387	-12.7917	-0.223257	2	7.81957	53.4747	53.1146	0.927024	54.0095
50750	Tue Mar 28 15:07:16 2017_x000D_	61.8995	59.3757	-12.7951	-0.223316	2	7.81957	53.4747	53.1146	0.927024	54.4009
50751	Tue Mar 28 15:07:16 2017_x000D_	62.891	59.6512	-15.5354	-0.271144	2	7.81957	53.4747	53.1146	0.927024	55.4167
50752	Tue Mar 28 15:07:16 2017_x000D_	62.891	59.6512	-15.5354	-0.271144	2	8.44716	54.1523	52.3544	0.913757	54.7208
50753	Tue Mar 28 15:07:16 2017_x000D_	63.6828	59.831	-15.5369	-0.271169	2	8.44716	54.1523	52.3544	0.913757	55.5268
50754	Tue Mar 28 15:07:16 2017_x000D_	63.98	59.9236	-19.1675	-0.334535	2	8.44716	54.1523	52.3544	0.913757	55.8319
50755	Tue Mar 28 15:07:16 2017_x000D_	64.7722	60.2041	-21.8533	-0.381411	2	8.44716	54.1523	52.3544	0.913757	56.6492
50756	Tue Mar 28 15:07:16 2017_x000D_	65.1673	60.2939	-19.1689	-0.334561	2	8.43774	54.3718	45.9446	0.801885	57.0378
50757	Tue Mar 28 15:07:16 2017_x000D_	65.7617	60.5798	-21.854	-0.381425	2	8.43774	54.3718	45.9446	0.801885	57.6591
50758	Tue Mar 28 15:07:16 2017_x000D_	66.1578	60.7704	-21.8529	-0.381405	2	8.43774	54.3718	45.9446	0.801885	58.0736
50759	Tue Mar 28 15:07:16 2017_x000D_	66.7499	60.955	-21.8548	-0.381439	2	8.43774	54.3718	45.9446	0.801885	58.6826
50760	Tue Mar 28 15:07:16 2017_x000D_	66.9492	61.1511	-21.8507	-0.381368	2	8.43774	54.3718	45.9446	0.801885	58.9029
50761	Tue Mar 28 15:07:16 2017_x000D_	67.3432	61.2406	-19.1624	-0.334447	2	8.63748	54.817	46.5223	0.811968	59.0561
50762	Tue Mar 28 15:07:16 2017_x000D_	67.9358	61.5256	-21.8515	-0.381381	2	8.63748	54.817	46.5223	0.811968	59.6766
50763	Tue Mar 28 15:07:16 2017_x000D_	68.1317	61.5198	-21.8544	-0.381431	2	8.63748	54.817	46.5223	0.811968	59.8706
50764	Tue Mar 28 15:07:16 2017_x000D_	68.4269	61.612	-18.1973	-0.317602	2	8.63748	54.817	46.5223	0.811968	60.1743
50765	Tue Mar 28 15:07:16 2017_x000D_	69.0188	61.8969	-15.5169	-0.270821	2	8.85605	54.8234	54.0439	0.943244	60.5771
50766	Tue Mar 28 15:07:16 2017_x000D_	69.6086	62.0808	-15.5162	-0.270809	2	8.85605	54.8234	54.0439	0.943244	61.1845
50767	Tue Mar 28 15:07:16 2017_x000D_	70.0011	62.1696	-18.1959	-0.317579	2	8.85605	54.8234	54.0439	0.943244	61.5848
50768	Tue Mar 28 15:07:16 2017_x000D_	70.1981	62.2645	-15.5155	-0.270796	2	8.85605	54.8234	54.0439	0.943244	61.7917
50769	Tue Mar 28 15:07:16 2017_x000D_	70.787	62.4481	-15.5149	-0.270785	2	9.6358	57.0426	74.965	1.30839	61.3896
50770	Tue Mar 28 15:07:16 2017_x000D_	71.1789	62.5367	-18.1966	-0.31759	2	9.6358	57.0426	74.965	1.30839	61.7878
50771	Tue Mar 28 15:07:17 2017_x000D_	71.4746	62.729	-19.1606	-0.334415	2	9.6358	57.0426	74.965	1.30839	62.0997
50772	Tue Mar 28 15:07:17 2017_x000D_	72.1598	62.9092	-18.1948	-0.31756	2	9.6358	57.0426	74.965	1.30839	62.7986
50773	Tue Mar 28 15:07:17 2017_x000D_	72.4537	63.0006	-21.863	-0.381582	2	9.6358	57.0426	74.965	1.30839	63.0998
50774	Tue Mar 28 15:07:17 2017_x000D_	73.0411	63.1839	-16.3673	-0.285663	2	10.6146	59.7053	68.6351	1.19791	62.5233
50775	Tue Mar 28 15:07:17 2017_x000D_	73.3342	63.2752	-18.1955	-0.317572	2	10.6146	59.7053	68.6351	1.19791	62.8211
50776	Tue Mar 28 15:07:17 2017_x000D_	73.9207	63.4579	-18.1959	-0.317579	2	10.6146	59.7053	68.6351	1.19791	63.4172
50777	Tue Mar 28 15:07:17 2017_x000D_	74.3123	63.6466	-18.1939	-0.317543	2	10.6146	59.7053	68.6351	1.19791	63.8195
50778	Tue Mar 28 15:07:17 2017_x000D_	74.5068	63.6406	-18.1962	-0.317584	2	11.4218	61.2644	57.5609	1.00463	63.1297
50779	Tue Mar 28 15:07:17 2017_x000D_	75.0924	63.8231	-18.1966	-0.31759	2	11.4218	61.2644	57.5609	1.00463	63.722
50780	Tue Mar 28 15:07:17 2017_x000D_	75.289	64.0176	-18.1921	-0.317512	2	11.4218	61.2644	57.5609	1.00463	63.9265
50781	Tue Mar 28 15:07:17 2017_x000D_	75.6776	64.0055	-18.1969	-0.317597	2	11.4218	61.2644	57.5609	1.00463	64.3142
50782	Tue Mar 28 15:07:17 2017_x000D_	75.9713	64.1969	-19.1639	-0.334473	2	12.6082	64.1493	69.7823	1.21793	63.3631
50783	Tue Mar 28 15:07:17 2017_x000D_	76.0682	64.1938	-18.1949	-0.31756	2	12.6082	64.1493	69.7823	1.21793	63.46
50784	Tue Mar 28 15:07:17 2017_x000D_	76.4585	64.382	-18.1927	-0.317523	2	12.6082	64.1493	69.7823	1.21793	63.8507
50785	Tue Mar 28 15:07:17 2017_x000D_	76.6525	64.3759	-18.1953	-0.317567	2	12.6082	64.1493	69.7823	1.21793	64.0447
50786	Tue Mar 28 15:07:17 2017_x000D_	76.7497	64.3728	-19.1672	-0.33453	2	14.0309	66.6005	69.7823	1.21793	62.7584
50787	Tue Mar 28 15:07:17 2017_x000D_	77.1386	64.4606	-21.8775	-0.381835	2	14.0309	66.6005	69.7823	1.21793	63.144
50788	Tue Mar 28 15:07:17 2017_x000D_	77.3335	64.5545	-24.4839	-0.427325	2	14.0309	66.6005	69.7823	1.21793	63.3357
50789	Tue Mar 28 15:07:17 2017_x000D_	77.4318	64.6508	-40.8264	-0.712554	2	14.0309	66.6005	69.7823	1.21793	63.4309
50790	Tue Mar 28 15:07:17 2017_x000D_	77.431	64.5506	-46.7429	-0.815817	2	14.0309	66.6005	69.7823	1.21793	63.4332
50791	Tue Mar 28 15:07:17 2017_x000D_	77.4297	64.3501	-67.0379	-1.17003	2	14.8366	68.1567	62.9594	1.09885	62.7087
50792	Tue Mar 28 15:07:18 2017_x000D_	77.4289	64.2499	-73.0973	-1.27579	2	14.8366	68.1567	62.9594	1.09885	62.7141
50793	Tue Mar 28 15:07:18 2017_x000D_	77.4306	64.3505	-89.3815	-1.56	2	14.8366	68.1567	62.9594	1.09885	62.7096
50794	Tue Mar 28 15:07:18 2017_x000D_	77.5288	64.4481	262.38	4.57939	2	14.8366	68.1567	62.9594	1.09885	62.8018
50795	Tue Mar 28 15:07:18 2017_x000D_	77.4331	64.5517	253.722	4.42829	2	15.4335	69.4874	60.3652	1.05357	62.1958
50796	Tue Mar 28 15:07:18 2017_x000D_	77.4363	64.8525	242.612	4.23439	2	15.4335	69.4874	60.3652	1.05357	62.1758
50797	Tue Mar 28 15:07:18 2017_x000D_	77.3414	65.056	237.337	4.14231	2	15.4335	69.4874	60.3652	1.05357	62.0663
50798	Tue Mar 28 15:07:18 2017_x000D_	77.1485	65.1626	231.112	4.03366	2	15.4335	69.4874	60.3652	1.05357	61.8663
50799	Tue Mar 28 15:07:18 2017_x000D_	76.8621	65.5723	229.053	3.99773	2	16.0397	70.599	63.6446	1.11081	61.0298
50800	Tue Mar 28 15:07:18 2017_x000D_	76.6705	65.7787	229.053	3.99773	2	16.0397	70.599	63.6446	1.11081	60.8221
50801	Tue Mar 28 15:07:18 2017_x000D_	76.1937	66.4947	232.885	4.06461	2	16.0397	70.599	63.6446	1.11081	60.2939
50802	Tue Mar 28 15:07:18 2017_x000D_	75.9051	66.7042	235.046	4.10233	2	16.0397	70.599	63.6446	1.11081	59.992
50803	Tue Mar 28 15:07:18 2017_x000D_	75.7146	67.0106	236.65	4.13032	2	17.2996	71.7285	25.5467	0.445875	58.6052
50804	Tue Mar 28 15:07:18 2017_x000D_	75.3326	67.5232	242.616	4.23445	2	17.2996	71.7285	25.5467	0.445875	58.1852
50805	Tue Mar 28 15:07:18 2017_x000D_	75.1409	67.7297	242.616	4.23446	2	17.2996	71.7285	25.5467	0.445875	57.9794
50806	Tue Mar 28 15:07:18 2017_x000D_	75.0474	68.0327	246.197	4.29696	2	17.2996	71.7285	25.5467	0.445875	57.8659
50807	Tue Mar 28 15:07:18 2017_x000D_	74.8592	68.5392	245.021	4.27641	2	17.2996	71.7285	25.5467	0.445875	57.6479
50808	Tue Mar 28 15:07:18 2017_x000D_	74.6688	68.8454	246.197	4.29696	2	20.6989	73.7921	17.4562	0.304668	54.1961
50809	Tue Mar 28 15:07:18 2017_x000D_	74.4819	69.4516	246.197	4.29695	2	20.6989	73.7921	17.4562	0.304668	53.9579
50810	Tue Mar 28 15:07:18 2017_x000D_	74.3885	69.7546	247.532	4.32025	2	20.6989	73.7921	17.4562	0.304668	53.8412
50811	Tue Mar 28 15:07:18 2017_x000D_	74.0076	70.3672	247.533	4.32027	2	20.6989	73.7921	17.4562	0.304668	53.4186
50812	Tue Mar 28 15:07:18 2017_x000D_	74.0113	70.6666	248.621	4.33926	2	22.8378	74.7262	17.7495	0.309786	51.3343
50813	Tue Mar 28 15:07:18 2017_x000D_	73.8196	70.8731	248.622	4.33928	2	22.8378	74.7262	17.7495	0.309786	51.1272
50814	Tue Mar 28 15:07:19 2017_x000D_	73.6329	71.4787	248.622	4.33927	2	22.8378	74.7262	17.7495	0.309786	50.8988
50815	Tue Mar 28 15:07:19 2017_x000D_	73.5395	71.7817	245.019	4.2764	2	22.8378	74.7262	17.7495	0.309786	50.7871
50816	Tue Mar 28 15:07:19 2017_x000D_	73.2559	72.3905	247.532	4.32026	2	24.3422	75.2051	12.034	0.210032	48.9946
50817	Tue Mar 28 15:07:19 2017_x000D_	73.1626	72.6931	246.196	4.29693	2	24.3422	75.2051	12.034	0.210032	48.885
50818	Tue Mar 28 15:07:19 2017_x000D_	72.879	73.3018	248.622	4.33928	2	24.3422	75.2051	12.034	0.210032	48.5741
50819	Tue Mar 28 15:07:19 2017_x000D_	72.6874	73.5082	248.623	4.33929	2	24.3422	75.2051	12.034	0.210032	48.375
50820	Tue Mar 28 15:07:19 2017_x000D_	72.5941	73.8109	245.019	4.27639	2	26.0639	75.69	6.24376	0.108974	46.5681
50821	Tue Mar 28 15:07:19 2017_x000D_	72.5009	74.1132	248.623	4.33928	2	26.0639	75.69	6.24376	0.108974	46.4638
50822	Tue Mar 28 15:07:19 2017_x000D_	72.2174	74.7218	246.196	4.29694	2	26.0639	75.69	6.24376	0.108974	46.1637
50823	Tue Mar 28 15:07:19 2017_x000D_	72.1242	75.0242	247.533	4.32026	2	26.0639	75.69	6.24376	0.108974	46.0651
50824	Tue Mar 28 15:07:19 2017_x000D_	71.8395	75.5329	246.197	4.29694	2	26.0639	75.69	6.24376	0.108974	45.7759
50825	Tue Mar 28 15:07:19 2017_x000D_	71.8421	75.7321	246.196	4.29693	2	26.9245	75.9323	5.17076	0.0902468	44.918
50826	Tue Mar 28 15:07:19 2017_x000D_	71.5574	76.2409	242.612	4.23439	2	26.9245	75.9323	5.17076	0.0902468	44.634
50827	Tue Mar 28 15:07:19 2017_x000D_	71.463	76.4435	245.019	4.27638	2	26.9245	75.9323	5.17076	0.0902468	44.5414
50828	Tue Mar 28 15:07:19 2017_x000D_	71.2741	76.8489	245.019	4.27638	2	26.9245	75.9323	5.17076	0.0902468	44.3591
50829	Tue Mar 28 15:07:19 2017_x000D_	71.1796	77.0517	242.612	4.23438	2	28.4475	75.9745	354.21	6.18213	42.7457
50830	Tue Mar 28 15:07:19 2017_x000D_	71.0852	77.2543	245.019	4.27638	2	28.4475	75.9745	354.21	6.18213	42.6569
50831	Tue Mar 28 15:07:19 2017_x000D_	70.8937	77.4607	245.019	4.27639	2	28.4475	75.9745	354.21	6.18213	42.4722
50832	Tue Mar 28 15:07:19 2017_x000D_	70.7993	77.6634	242.613	4.23439	2	28.4475	75.9745	354.21	6.18213	42.3855
50833	Tue Mar 28 15:07:19 2017_x000D_	70.8019	77.8623	242.612	4.23438	2	28.4475	75.9745	354.21	6.18213	42.3965
50834	Tue Mar 28 15:07:19 2017_x000D_	70.6117	78.1684	236.647	4.13027	2	31.7498	75.1922	344.965	6.02078	38.9757
50835	Tue Mar 28 15:07:20 2017_x000D_	70.8056	78.1612	229.066	3.99796	2	31.7498	75.1922	344.965	6.02078	39.1685
50836	Tue Mar 28 15:07:20 2017_x000D_	70.9964	77.9552	213.829	3.73203	2	31.7498	75.1922	344.965	6.02078	39.3437
50837	Tue Mar 28 15:07:20 2017_x000D_	71.1901	77.9478	206.687	3.60737	2	31.7498	75.1922	344.965	6.02078	39.5364
50838	Tue Mar 28 15:07:20 2017_x000D_	71.3826	77.8408	199.153	3.47587	2	33.9643	74.3798	336.326	5.87	37.578
50839	Tue Mar 28 15:07:20 2017_x000D_	71.6717	77.7298	184.99	3.22869	2	33.9643	74.3798	336.326	5.87	37.8559
50840	Tue Mar 28 15:07:20 2017_x000D_	71.6728	77.8289	176.623	3.08266	2	33.9643	74.3798	336.326	5.87	37.8659
50841	Tue Mar 28 15:07:20 2017_x000D_	71.5769	77.9314	162.33	2.83319	2	33.9643	74.3798	336.326	5.87	37.7799
50842	Tue Mar 28 15:07:20 2017_x000D_	71.5742	77.7322	157.212	2.74386	2	35.3089	73.5432	334.878	5.84472	36.5064
50843	Tue Mar 28 15:07:20 2017_x000D_	71.4775	77.7354	143.591	2.50614	2	35.3089	73.5432	334.878	5.84472	36.4107
50844	Tue Mar 28 15:07:20 2017_x000D_	71.3793	77.6396	139.698	2.43819	2	35.3089	73.5432	334.878	5.84472	36.3023
50845	Tue Mar 28 15:07:20 2017_x000D_	70.9887	77.4553	131.885	2.30182	2	35.3089	73.5432	334.878	5.84472	35.8936
50846	Tue Mar 28 15:07:20 2017_x000D_	70.7906	77.1645	133.763	2.3346	2	36.416	73.137	335.232	5.8509	34.6097
50847	Tue Mar 28 15:07:20 2017_x000D_	70.4949	76.8768	133.894	2.33688	2	36.416	73.137	335.232	5.8509	34.2835
50848	Tue Mar 28 15:07:20 2017_x000D_	70.2965	76.5857	135.782	2.36985	2	36.416	73.137	335.232	5.8509	34.0556
50849	Tue Mar 28 15:07:20 2017_x000D_	69.7059	76.1097	141.455	2.46886	2	36.416	73.137	335.232	5.8509	33.4224
50850	Tue Mar 28 15:07:20 2017_x000D_	69.5072	75.8182	143.577	2.50589	2	36.416	73.137	335.232	5.8509	33.1996
50851	Tue Mar 28 15:07:20 2017_x000D_	68.9177	75.4415	148.213	2.58681	2	37.0883	72.7187	337.202	5.88529	31.9456
50852	Tue Mar 28 15:07:20 2017_x000D_	68.6225	75.2528	149.735	2.61336	2	37.0883	72.7187	337.202	5.88529	31.6359
50853	Tue Mar 28 15:07:20 2017_x000D_	68.032	74.8753	149.733	2.61334	2	37.0883	72.7187	337.202	5.88529	31.0188
50854	Tue Mar 28 15:07:20 2017_x000D_	67.8341	74.6828	149.731	2.61329	2	37.0883	72.7187	337.202	5.88529	30.8085
50855	Tue Mar 28 15:07:20 2017_x000D_	67.441	74.4973	149.732	2.61332	2	38.2054	72.0943	352.75	6.15664	29.3342
50856	Tue Mar 28 15:07:21 2017_x000D_	66.9487	74.2153	145.834	2.54528	2	38.2054	72.0943	352.75	6.15664	28.8214
50857	Tue Mar 28 15:07:21 2017_x000D_	66.6525	74.0261	147.405	2.57271	2	38.2054	72.0943	352.75	6.15664	28.5126
50858	Tue Mar 28 15:07:21 2017_x000D_	66.1613	73.8439	145.839	2.54537	2	38.2054	72.0943	352.75	6.15664	28.0106
50859	Tue Mar 28 15:07:21 2017_x000D_	65.9613	73.5511	148.211	2.58678	2	38.6402	72.1065	334.878	5.84473	27.3593
50860	Tue Mar 28 15:07:21 2017_x000D_	65.3698	73.2719	145.838	2.54535	2	38.6402	72.1065	334.878	5.84473	26.755
50861	Tue Mar 28 15:07:21 2017_x000D_	65.171	73.0787	145.836	2.54532	2	38.6402	72.1065	334.878	5.84473	26.5486
50862	Tue Mar 28 15:07:21 2017_x000D_	64.874	72.8889	147.405	2.57271	2	38.6402	72.1065	334.878	5.84473	26.2455
50863	Tue Mar 28 15:07:21 2017_x000D_	64.5773	72.6991	145.837	2.54533	2	38.6402	72.1065	334.878	5.84473	25.9439
50864	Tue Mar 28 15:07:21 2017_x000D_	64.0809	72.3156	147.403	2.57267	2	39.3125	71.6882	329.847	5.75692	24.7763
50865	Tue Mar 28 15:07:21 2017_x000D_	63.7838	72.1256	145.836	2.54531	2	39.3125	71.6882	329.847	5.75692	24.4752
50866	Tue Mar 28 15:07:21 2017_x000D_	63.1888	71.7451	145.837	2.54533	2	39.3125	71.6882	329.847	5.75692	23.8764
50867	Tue Mar 28 15:07:21 2017_x000D_	62.9893	71.5513	145.835	2.5453	2	39.3125	71.6882	329.847	5.75692	23.6772
50868	Tue Mar 28 15:07:21 2017_x000D_	62.3935	71.1703	145.835	2.54531	2	40.7381	69.105	287.762	5.02239	21.7537
50869	Tue Mar 28 15:07:21 2017_x000D_	62.1937	70.9763	145.834	2.54528	2	40.7381	69.105	287.762	5.02239	21.5371
50870	Tue Mar 28 15:07:21 2017_x000D_	61.6957	70.5914	144.141	2.51574	2	40.7381	69.105	287.762	5.02239	21.0102
50871	Tue Mar 28 15:07:21 2017_x000D_	61.4956	70.3972	144.14	2.51571	2	40.7381	69.105	287.762	5.02239	20.7977
50872	Tue Mar 28 15:07:21 2017_x000D_	61.2971	70.3032	141.868	2.47607	2	41.6889	67.3822	288.512	5.03549	19.8246
50873	Tue Mar 28 15:07:21 2017_x000D_	60.9983	70.1122	143.595	2.5062	2	41.6889	67.3822	288.512	5.03549	19.5014
50874	Tue Mar 28 15:07:21 2017_x000D_	60.5994	69.824	145.831	2.54524	2	41.6889	67.3822	288.512	5.03549	19.0675
50875	Tue Mar 28 15:07:21 2017_x000D_	60.399	69.6294	145.83	2.54521	2	41.6889	67.3822	288.512	5.03549	18.8446
50876	Tue Mar 28 15:07:21 2017_x000D_	59.9009	69.3442	149.708	2.61289	2	42.3919	66.3084	288.512	5.03549	17.7702
50877	Tue Mar 28 15:07:21 2017_x000D_	59.7002	69.1495	149.705	2.61285	2	42.3919	66.3084	288.512	5.03549	17.5399
50878	Tue Mar 28 15:07:22 2017_x000D_	59.4011	68.958	148.194	2.58648	2	42.3919	66.3084	288.512	5.03549	17.2143
50879	Tue Mar 28 15:07:22 2017_x000D_	59.2002	68.7631	148.192	2.58644	2	42.3919	66.3084	288.512	5.03549	16.9866
50880	Tue Mar 28 15:07:22 2017_x000D_	59.0029	68.7697	148.196	2.58651	2	42.3919	66.3084	288.512	5.03549	16.7924
50881	Tue Mar 28 15:07:22 2017_x000D_	58.8019	68.5747	148.194	2.58647	2	42.8573	65.6652	295.853	5.1636	16.2079
50882	Tue Mar 28 15:07:22 2017_x000D_	58.6023	68.4805	153.463	2.67844	2	42.8573	65.6652	295.853	5.1636	15.9947
50883	Tue Mar 28 15:07:22 2017_x000D_	58.4013	68.2857	158.508	2.76649	2	42.8573	65.6652	295.853	5.1636	15.7633
50884	Tue Mar 28 15:07:22 2017_x000D_	58.2039	68.2926	163.956	2.86157	2	42.8573	65.6652	295.853	5.1636	15.5699
50885	Tue Mar 28 15:07:22 2017_x000D_	58.3009	68.1889	173.175	3.02248	2	43.3227	65.022	292.785	5.11006	15.3093
50886	Tue Mar 28 15:07:22 2017_x000D_	58.2021	68.1924	179.117	3.12618	2	43.3227	65.022	292.785	5.11006	15.2134
50887	Tue Mar 28 15:07:22 2017_x000D_	58.2022	68.1926	184.683	3.22333	2	43.3227	65.022	292.785	5.11006	15.2136
50888	Tue Mar 28 15:07:22 2017_x000D_	58.104	68.1962	196.168	3.42377	2	43.3227	65.022	292.785	5.11006	15.1183
50889	Tue Mar 28 15:07:22 2017_x000D_	58.0073	68.3003	199.692	3.48529	2	43.3431	64.5849	294.545	5.14079	15.1276
50890	Tue Mar 28 15:07:22 2017_x000D_	57.9088	68.3037	206.163	3.59823	2	43.3431	64.5849	294.545	5.14079	15.0329
50891	Tue Mar 28 15:07:22 2017_x000D_	57.6127	68.3135	212.662	3.71165	2	43.3431	64.5849	294.545	5.14079	14.7487
50892	Tue Mar 28 15:07:22 2017_x000D_	57.417	68.421	215.091	3.75405	2	43.3431	64.5849	294.545	5.14079	14.5873
50893	Tue Mar 28 15:07:22 2017_x000D_	57.0292	68.8378	215.093	3.75408	2	43.7881	64.3787	294.599	5.14172	13.9718
50894	Tue Mar 28 15:07:22 2017_x000D_	56.7342	68.9487	211.256	3.68711	2	43.7881	64.3787	294.599	5.14172	13.729
50895	Tue Mar 28 15:07:22 2017_x000D_	56.1485	69.3723	211.257	3.68713	2	43.7881	64.3787	294.599	5.14172	13.331
50896	Tue Mar 28 15:07:22 2017_x000D_	55.7545	69.4866	208.77	3.64372	2	43.7881	64.3787	294.599	5.14172	13.011
50897	Tue Mar 28 15:07:22 2017_x000D_	55.5605	69.6951	208.771	3.64374	2	43.7881	64.3787	294.599	5.14172	12.9172
50898	Tue Mar 28 15:07:22 2017_x000D_	54.8735	70.0214	212.662	3.71165	2	44.4812	63.523	308.024	5.37603	12.2568
50899	Tue Mar 28 15:07:23 2017_x000D_	54.5802	70.2334	211.256	3.68711	2	44.4812	63.523	308.024	5.37603	12.1252
50900	Tue Mar 28 15:07:23 2017_x000D_	53.9897	70.4557	211.254	3.68708	2	44.4812	63.523	308.024	5.37603	11.7675
50901	Tue Mar 28 15:07:23 2017_x000D_	53.6965	70.6677	212.66	3.71162	2	44.4812	63.523	308.024	5.37603	11.6606
50902	Tue Mar 28 15:07:23 2017_x000D_	53.4029	70.8799	211.255	3.68709	2	46.7476	61.6176	338.386	5.90595	11.4054
50903	Tue Mar 28 15:07:23 2017_x000D_	52.9154	71.3007	212.662	3.71165	2	46.7476	61.6176	338.386	5.90595	11.4806
50904	Tue Mar 28 15:07:23 2017_x000D_	52.5207	71.4154	215.087	3.75397	2	46.7476	61.6176	338.386	5.90595	11.3721
50905	Tue Mar 28 15:07:23 2017_x000D_	52.0326	71.8365	213.621	3.72838	2	46.7476	61.6176	338.386	5.90595	11.5047
50906	Tue Mar 28 15:07:23 2017_x000D_	51.737	71.9478	212.661	3.71163	2	48.5279	60.7928	344.206	6.00754	11.6074
50907	Tue Mar 28 15:07:23 2017_x000D_	51.5448	72.2576	215.088	3.754	2	48.5279	60.7928	344.206	6.00754	11.8551
50908	Tue Mar 28 15:07:23 2017_x000D_	50.953	72.4805	215.086	3.75397	2	48.5279	60.7928	344.206	6.00754	11.9366
50909	Tue Mar 28 15:07:23 2017_x000D_	50.6594	72.6928	216.678	3.78175	2	48.5279	60.7928	344.206	6.00754	12.0894
50910	Tue Mar 28 15:07:23 2017_x000D_	50.1709	73.1143	215.087	3.75398	2	48.5279	60.7928	344.206	6.00754	12.4306
50911	Tue Mar 28 15:07:23 2017_x000D_	49.7775	73.3303	215.087	3.75397	2	49.8735	59.9556	335.455	5.85479	13.375
50912	Tue Mar 28 15:07:23 2017_x000D_	49.1895	73.7554	215.087	3.75397	2	49.8735	59.9556	335.455	5.85479	13.8167
50913	Tue Mar 28 15:07:23 2017_x000D_	48.9949	73.9645	215.087	3.75398	2	49.8735	59.9556	335.455	5.85479	14.0364
50914	Tue Mar 28 15:07:23 2017_x000D_	48.701	74.177	216.678	3.78175	2	49.8735	59.9556	335.455	5.85479	14.2697
50915	Tue Mar 28 15:07:23 2017_x000D_	48.4067	74.3898	215.088	3.75399	2	50.7636	59.5432	352.345	6.14958	15.0325
50916	Tue Mar 28 15:07:23 2017_x000D_	47.9157	74.7106	214.194	3.73839	2	50.7636	59.5432	352.345	6.14958	15.4325
50917	Tue Mar 28 15:07:23 2017_x000D_	47.6191	74.8224	215.086	3.75397	2	50.7636	59.5432	352.345	6.14958	15.5994
50918	Tue Mar 28 15:07:23 2017_x000D_	47.2297	75.2407	215.088	3.75399	2	50.7636	59.5432	352.345	6.14958	16.0904
50919	Tue Mar 28 15:07:23 2017_x000D_	46.8333	75.3563	212.664	3.71168	2	51.8607	59.3558	352.345	6.14958	16.7717
50920	Tue Mar 28 15:07:23 2017_x000D_	46.3442	75.7783	214.194	3.73839	2	51.8607	59.3558	352.345	6.14958	17.3243
50921	Tue Mar 28 15:07:24 2017_x000D_	46.0473	75.8904	215.086	3.75396	2	51.8607	59.3558	352.345	6.14958	17.5268
50922	Tue Mar 28 15:07:24 2017_x000D_	45.6576	76.3089	215.088	3.75399	2	51.8607	59.3558	352.345	6.14958	18.0523
50923	Tue Mar 28 15:07:24 2017_x000D_	45.2632	76.5256	215.087	3.75397	2	52.5335	58.9372	342.809	5.98314	19.0318
50924	Tue Mar 28 15:07:24 2017_x000D_	45.0684	76.7349	215.088	3.75399	2	52.5335	58.9372	342.809	5.98314	19.2999
50925	Tue Mar 28 15:07:24 2017_x000D_	44.6738	76.9517	215.087	3.75398	2	52.5335	58.9372	342.809	5.98314	19.6544
50926	Tue Mar 28 15:07:24 2017_x000D_	44.4764	77.0601	212.666	3.71172	2	52.5335	58.9372	342.809	5.98314	19.8332
50927	Tue Mar 28 15:07:24 2017_x000D_	44.0817	77.277	212.666	3.71172	2	52.5335	58.9372	342.809	5.98314	20.1936
50928	Tue Mar 28 15:07:24 2017_x000D_	43.8868	77.4864	212.667	3.71173	2	53.4131	58.7435	6.62297	0.115593	21.0249
50929	Tue Mar 28 15:07:24 2017_x000D_	43.6895	77.5949	215.086	3.75397	2	53.4131	58.7435	6.62297	0.115593	21.2114
50930	Tue Mar 28 15:07:24 2017_x000D_	43.2946	77.8119	215.086	3.75396	2	53.4131	58.7435	6.62297	0.115593	21.5868
50931	Tue Mar 28 15:07:24 2017_x000D_	43.097	77.9204	212.666	3.71172	2	53.4131	58.7435	6.62297	0.115593	21.7756
50932	Tue Mar 28 15:07:24 2017_x000D_	42.8996	78.029	215.085	3.75395	2	56.4233	59.4871	14.8114	0.258508	22.9498
50933	Tue Mar 28 15:07:24 2017_x000D_	42.6068	78.3432	211.266	3.6873	2	56.4233	59.4871	14.8114	0.258508	23.3762
50934	Tue Mar 28 15:07:24 2017_x000D_	42.4092	78.4518	208.793	3.64412	2	56.4233	59.4871	14.8114	0.258508	23.5808
50935	Tue Mar 28 15:07:24 2017_x000D_	41.7159	78.7814	199.786	3.48692	2	56.4233	59.4871	14.8114	0.258508	24.2606
50936	Tue Mar 28 15:07:24 2017_x000D_	41.6179	78.886	190.782	3.32978	2	58.3462	60.1991	12.0089	0.209594	25.0806
50937	Tue Mar 28 15:07:24 2017_x000D_	41.2169	78.9008	173.591	3.02973	2	58.3462	60.1991	12.0089	0.209594	25.3607
50938	Tue Mar 28 15:07:24 2017_x000D_	41.1168	78.9044	167.302	2.91998	2	58.3462	60.1991	12.0089	0.209594	25.4311
50939	Tue Mar 28 15:07:24 2017_x000D_	40.9137	78.8107	159.097	2.77677	2	58.3462	60.1991	12.0089	0.209594	25.5007
50940	Tue Mar 28 15:07:24 2017_x000D_	40.7136	78.8182	151.354	2.64162	2	58.3462	60.1991	12.0089	0.209594	25.6433
50941	Tue Mar 28 15:07:24 2017_x000D_	40.3078	78.6309	138.616	2.4193	2	60.7026	60.9233	7.81954	0.136477	27.0094
50942	Tue Mar 28 15:07:25 2017_x000D_	39.9996	78.3389	126.725	2.21177	2	60.7026	60.9233	7.81954	0.136477	27.054
50943	Tue Mar 28 15:07:25 2017_x000D_	39.8917	78.0394	122.902	2.14505	2	60.7026	60.9233	7.81954	0.136477	26.9454
50944	Tue Mar 28 15:07:25 2017_x000D_	39.6862	77.8449	118.009	2.05965	2	60.7026	60.9233	7.81954	0.136477	26.982
50945	Tue Mar 28 15:07:25 2017_x000D_	39.3643	77.0471	115.393	2.01399	2	62.19	61.6223	30.8028	0.53761	27.5488
50946	Tue Mar 28 15:07:25 2017_x000D_	39.153	76.6497	115.394	2.014	2	62.19	61.6223	30.8028	0.53761	27.505
50947	Tue Mar 28 15:07:25 2017_x000D_	38.8329	75.9516	116.782	2.03822	2	62.19	61.6223	30.8028	0.53761	27.4022
50948	Tue Mar 28 15:07:25 2017_x000D_	38.6212	75.5536	116.782	2.03823	2	62.19	61.6223	30.8028	0.53761	27.3783
50949	Tue Mar 28 15:07:25 2017_x000D_	38.4122	75.2571	118.006	2.0596	2	65.9773	64.1358	28.1884	0.49198	29.724
50950	Tue Mar 28 15:07:25 2017_x000D_	38.2954	74.6521	120.499	2.1031	2	65.9773	64.1358	28.1884	0.49198	29.6122
50951	Tue Mar 28 15:07:25 2017_x000D_	37.9854	74.3587	124.372	2.17069	2	65.9773	64.1358	28.1884	0.49198	29.8002
50952	Tue Mar 28 15:07:25 2017_x000D_	37.7679	73.7568	124.366	2.1706	2	65.9773	64.1358	28.1884	0.49198	29.8049
50953	Tue Mar 28 15:07:25 2017_x000D_	37.5611	73.5609	124.368	2.17063	2	68.7097	65.9618	21.3763	0.373087	32.0622
50954	Tue Mar 28 15:07:25 2017_x000D_	37.4548	73.3612	126.692	2.21118	2	68.7097	65.9618	21.3763	0.373087	32.1188
50955	Tue Mar 28 15:07:25 2017_x000D_	37.0381	72.8676	128.354	2.24021	2	68.7097	65.9618	21.3763	0.373087	32.4157
50956	Tue Mar 28 15:07:25 2017_x000D_	36.831	72.6713	128.356	2.24023	2	68.7097	65.9618	21.3763	0.373087	32.5771
50957	Tue Mar 28 15:07:25 2017_x000D_	36.7245	72.4714	130.591	2.27925	2	68.7097	65.9618	21.3763	0.373087	32.6409
50958	Tue Mar 28 15:07:25 2017_x000D_	36.31	72.0786	130.594	2.27929	2	69.9775	66.6531	15.035	0.262409	34.1019
50959	Tue Mar 28 15:07:25 2017_x000D_	36.1026	71.8821	130.595	2.27931	2	69.9775	66.6531	15.035	0.262409	34.2761
50960	Tue Mar 28 15:07:25 2017_x000D_	35.7888	71.4854	128.359	2.24028	2	69.9775	66.6531	15.035	0.262409	34.5285
50961	Tue Mar 28 15:07:25 2017_x000D_	35.5756	71.0849	128.356	2.24023	2	69.9775	66.6531	15.035	0.262409	34.6862
50962	Tue Mar 28 15:07:25 2017_x000D_	35.1602	70.6911	128.359	2.24028	2	70.8226	67.1139	12.5003	0.218171	35.8414
50963	Tue Mar 28 15:07:26 2017_x000D_	34.9524	70.4941	128.36	2.24031	2	70.8226	67.1139	12.5003	0.218171	36.0291
50964	Tue Mar 28 15:07:26 2017_x000D_	34.7388	70.0931	128.357	2.24026	2	70.8226	67.1139	12.5003	0.218171	36.2066
50965	Tue Mar 28 15:07:26 2017_x000D_	34.5279	69.7937	126.699	2.21132	2	70.8226	67.1139	12.5003	0.218171	36.3935
50966	Tue Mar 28 15:07:26 2017_x000D_	34.3171	69.4945	128.356	2.24023	2	72.3715	66.5026	350.044	6.10942	38.1718
50967	Tue Mar 28 15:07:26 2017_x000D_	34.2131	69.3957	124.383	2.17088	2	72.3715	66.5026	350.044	6.10942	38.2679
50968	Tue Mar 28 15:07:26 2017_x000D_	33.8977	68.9973	126.7	2.21134	2	72.3715	66.5026	350.044	6.10942	38.5546
50969	Tue Mar 28 15:07:26 2017_x000D_	33.5825	68.5988	124.385	2.17093	2	72.3715	66.5026	350.044	6.10942	38.8456
50970	Tue Mar 28 15:07:26 2017_x000D_	33.4752	68.3977	126.7	2.21132	2	72.3715	66.5026	350.044	6.10942	38.9424
50971	Tue Mar 28 15:07:26 2017_x000D_	33.3683	68.1967	124.383	2.1709	2	73.0756	65.4305	324.099	5.65659	39.8035
50972	Tue Mar 28 15:07:26 2017_x000D_	33.1539	67.7943	124.381	2.17087	2	73.0756	65.4305	324.099	5.65659	39.9916
50973	Tue Mar 28 15:07:26 2017_x000D_	32.9453	67.5963	124.383	2.1709	2	73.0756	65.4305	324.099	5.65659	40.1887
50974	Tue Mar 28 15:07:26 2017_x000D_	32.8408	67.4975	128.353	2.24018	2	73.0756	65.4305	324.099	5.65659	40.2879
50975	Tue Mar 28 15:07:26 2017_x000D_	32.6291	67.1968	126.698	2.2113	2	73.5523	64.5703	292.199	5.09983	41.0074
50976	Tue Mar 28 15:07:26 2017_x000D_	32.5249	67.098	125.989	2.19893	2	73.5523	64.5703	292.199	5.09983	41.1052
50977	Tue Mar 28 15:07:26 2017_x000D_	32.2052	66.5962	138.626	2.41949	2	73.5523	64.5703	292.199	5.09983	41.3967
50978	Tue Mar 28 15:07:26 2017_x000D_	31.9988	66.5003	144.665	2.52489	2	73.5523	64.5703	292.199	5.09983	41.5983
50979	Tue Mar 28 15:07:26 2017_x000D_	31.8911	66.2996	164.143	2.86484	2	74.2458	63.7161	277.655	4.846	42.4334
50980	Tue Mar 28 15:07:26 2017_x000D_	31.7894	66.3031	170.414	2.97428	2	74.2458	63.7161	277.655	4.846	42.5351
50981	Tue Mar 28 15:07:26 2017_x000D_	31.6853	66.2042	178.779	3.12029	2	74.2458	63.7161	277.655	4.846	42.6332
50982	Tue Mar 28 15:07:26 2017_x000D_	31.4854	66.3136	193.794	3.38235	2	74.2458	63.7161	277.655	4.846	42.8392
50983	Tue Mar 28 15:07:26 2017_x000D_	31.2793	66.2177	202.171	3.52854	2	74.3002	62.625	264.714	4.62014	43.1707
50984	Tue Mar 28 15:07:26 2017_x000D_	30.981	66.4323	216.487	3.7784	2	74.3002	62.625	264.714	4.62014	43.4862
50985	Tue Mar 28 15:07:27 2017_x000D_	30.8795	66.4354	222.887	3.89012	2	74.3002	62.625	264.714	4.62014	43.5876
50986	Tue Mar 28 15:07:27 2017_x000D_	30.6793	66.5442	229.078	3.99817	2	74.3002	62.625	264.714	4.62014	43.7966
50987	Tue Mar 28 15:07:27 2017_x000D_	30.2844	66.9671	232.849	4.06399	2	74.3002	62.625	264.714	4.62014	44.2295
50988	Tue Mar 28 15:07:27 2017_x000D_	30.0899	67.2811	231.036	4.03234	2	73.564	59.9804	258.287	4.50796	44.0828
50989	Tue Mar 28 15:07:27 2017_x000D_	29.4974	67.9157	231.036	4.03234	2	73.564	59.9804	258.287	4.50796	44.7754
50990	Tue Mar 28 15:07:27 2017_x000D_	29.3029	68.2298	229.079	3.99818	2	73.564	59.9804	258.287	4.50796	45.0233
50991	Tue Mar 28 15:07:27 2017_x000D_	29.0035	68.4447	226.964	3.96127	2	73.564	59.9804	258.287	4.50796	45.3573
50992	Tue Mar 28 15:07:27 2017_x000D_	28.5094	68.9738	222.889	3.89015	2	73.0115	57.9958	251.382	4.38744	45.8362
50993	Tue Mar 28 15:07:27 2017_x000D_	28.3149	69.2878	220.64	3.85089	2	73.0115	57.9958	251.382	4.38744	46.1009
50994	Tue Mar 28 15:07:27 2017_x000D_	27.8146	69.6121	216.494	3.77854	2	73.0115	57.9958	251.382	4.38744	46.6658
50995	Tue Mar 28 15:07:27 2017_x000D_	27.5149	69.8273	214.893	3.75059	2	73.0115	57.9958	251.382	4.38744	47.0098
50996	Tue Mar 28 15:07:27 2017_x000D_	27.3141	69.9365	212.454	3.70803	2	72.2311	56.2226	255.388	4.45736	46.9639
50997	Tue Mar 28 15:07:27 2017_x000D_	26.7148	70.3668	212.455	3.70804	2	72.2311	56.2226	255.388	4.45736	47.6633
50998	Tue Mar 28 15:07:27 2017_x000D_	26.4149	70.582	211.045	3.68344	2	72.2311	56.2226	255.388	4.45736	48.0137
50999	Tue Mar 28 15:07:27 2017_x000D_	25.9143	70.9065	209.889	3.66325	2	72.2311	56.2226	255.388	4.45736	48.5887
51000	Tue Mar 28 15:07:27 2017_x000D_	25.5092	71.0229	212.454	3.70802	2	71.895	54.2424	265.304	4.63042	49.3278
51001	Tue Mar 28 15:07:27 2017_x000D_	25.3114	71.2347	212.455	3.70803	2	71.895	54.2424	265.304	4.63042	49.586
51002	Tue Mar 28 15:07:27 2017_x000D_	24.8106	71.5594	216.492	3.77849	2	71.895	54.2424	265.304	4.63042	50.1679
51003	Tue Mar 28 15:07:27 2017_x000D_	24.4084	71.7783	216.491	3.77848	2	71.895	54.2424	265.304	4.63042	50.621
51004	Tue Mar 28 15:07:27 2017_x000D_	24.0094	72.0997	218.848	3.81962	2	71.895	54.2424	265.304	4.63042	51.1069
51005	Tue Mar 28 15:07:27 2017_x000D_	23.8115	72.3116	218.848	3.81963	2	71.2114	50.4981	259.03	4.52093	52.1783
51006	Tue Mar 28 15:07:28 2017_x000D_	23.3135	72.739	220.634	3.8508	2	71.2114	50.4981	259.03	4.52093	52.8097
51007	Tue Mar 28 15:07:28 2017_x000D_	23.1156	72.951	220.635	3.8508	2	71.2114	50.4981	259.03	4.52093	53.0786
51008	Tue Mar 28 15:07:28 2017_x000D_	22.8152	73.1666	218.849	3.81963	2	71.2114	50.4981	259.03	4.52093	53.4421
51009	Tue Mar 28 15:07:28 2017_x000D_	22.3137	73.4917	222.882	3.89003	2	70.4839	47.6266	262.955	4.58943	54.6751
51010	Tue Mar 28 15:07:28 2017_x000D_	22.1157	73.7038	222.883	3.89003	2	70.4839	47.6266	262.955	4.58943	54.95
51011	Tue Mar 28 15:07:28 2017_x000D_	21.9142	73.8134	220.633	3.85078	2	70.4839	47.6266	262.955	4.58943	55.1794
51012	Tue Mar 28 15:07:28 2017_x000D_	21.3167	74.3473	222.882	3.89003	2	70.4839	47.6266	262.955	4.58943	55.959
51013	Tue Mar 28 15:07:28 2017_x000D_	21.1152	74.457	220.633	3.85078	2	70.1362	45.8615	258.99	4.52024	56.7517
51014	Tue Mar 28 15:07:28 2017_x000D_	20.6164	74.885	218.848	3.81963	2	70.1362	45.8615	258.99	4.52024	57.3984
51015	Tue Mar 28 15:07:28 2017_x000D_	20.4182	75.0972	218.849	3.81963	2	70.1362	45.8615	258.99	4.52024	57.6767
51016	Tue Mar 28 15:07:28 2017_x000D_	19.9195	75.5251	220.634	3.85078	2	70.1362	45.8615	258.99	4.52024	58.3236
51017	Tue Mar 28 15:07:28 2017_x000D_	19.6187	75.7411	218.849	3.81963	2	70.1362	45.8615	258.99	4.52024	58.6925
51018	Tue Mar 28 15:07:28 2017_x000D_	19.4205	75.9533	218.849	3.81964	2	69.9505	40.8069	274.978	4.79927	61.5512
51019	Tue Mar 28 15:07:28 2017_x000D_	19.2223	76.1656	218.85	3.81965	2	69.9505	40.8069	274.978	4.79927	61.8352
51020	Tue Mar 28 15:07:28 2017_x000D_	18.9216	76.3815	220.634	3.85078	2	69.9505	40.8069	274.978	4.79927	62.2053
51021	Tue Mar 28 15:07:28 2017_x000D_	18.6206	76.5976	218.849	3.81964	2	69.9505	40.8069	274.978	4.79927	62.5758
51022	Tue Mar 28 15:07:28 2017_x000D_	18.4223	76.8099	218.85	3.81965	2	70.1129	37.516	265.818	4.6394	64.9302
51023	Tue Mar 28 15:07:28 2017_x000D_	18.3198	76.8136	220.633	3.85077	2	70.1129	37.516	265.818	4.6394	65.014
51024	Tue Mar 28 15:07:28 2017_x000D_	18.0223	77.1321	221.066	3.85833	2	70.1129	37.516	265.818	4.6394	65.4436
51025	Tue Mar 28 15:07:28 2017_x000D_	17.9232	77.2382	220.634	3.85078	2	70.1129	37.516	265.818	4.6394	65.5867
51026	Tue Mar 28 15:07:28 2017_x000D_	17.7178	77.2458	220.632	3.85076	2	70.0037	35.3142	267.791	4.67383	67.0229
51027	Tue Mar 28 15:07:29 2017_x000D_	17.6221	77.4544	218.85	3.81965	2	70.0037	35.3142	267.791	4.67383	67.2282
51028	Tue Mar 28 15:07:29 2017_x000D_	17.4238	77.6668	218.85	3.81965	2	70.0037	35.3142	267.791	4.67383	67.5158
51029	Tue Mar 28 15:07:29 2017_x000D_	17.1189	77.7807	214.9	3.75071	2	70.0037	35.3142	267.791	4.67383	67.8248
51030	Tue Mar 28 15:07:29 2017_x000D_	17.1224	77.883	212.472	3.70833	2	69.8837	33.331	267.791	4.67383	69.0553
51031	Tue Mar 28 15:07:29 2017_x000D_	16.9204	77.9931	209.915	3.6637	2	69.8837	33.331	267.791	4.67383	69.2807
51032	Tue Mar 28 15:07:29 2017_x000D_	16.9199	77.9931	202.279	3.53043	2	69.8837	33.331	267.791	4.67383	69.2811
51033	Tue Mar 28 15:07:29 2017_x000D_	16.9198	77.993	196.824	3.43523	2	69.8837	33.331	267.791	4.67383	69.2811
51034	Tue Mar 28 15:07:29 2017_x000D_	16.9198	77.993	196.824	3.43523	2	69.8837	33.331	267.791	4.67383	69.2811
51035	Tue Mar 28 15:07:29 2017_x000D_	16.8165	77.9966	184.999	3.22884	2	70.0787	29.3754	281.016	4.90466	72.1171
51036	Tue Mar 28 15:07:29 2017_x000D_	16.8235	78.201	179.304	3.12945	2	70.0787	29.3754	281.016	4.90466	72.25
51037	Tue Mar 28 15:07:29 2017_x000D_	16.5079	78.0074	167.457	2.92267	2	70.0787	29.3754	281.016	4.90466	72.3526
51038	Tue Mar 28 15:07:29 2017_x000D_	16.3021	78.0149	161.99	2.82725	2	70.0787	29.3754	281.016	4.90466	72.5102
51039	Tue Mar 28 15:07:29 2017_x000D_	15.9868	77.8211	147.714	2.57809	2	69.9803	26.9497	264.004	4.60773	74.1835
51040	Tue Mar 28 15:07:29 2017_x000D_	15.6747	77.7301	143.563	2.50565	2	69.9803	26.9497	264.004	4.60773	74.3488
51041	Tue Mar 28 15:07:29 2017_x000D_	15.3555	77.4339	130.858	2.28391	2	69.9803	26.9497	264.004	4.60773	74.3809
51042	Tue Mar 28 15:07:29 2017_x000D_	15.2491	77.3352	126.695	2.21125	2	69.9803	26.9497	264.004	4.60773	74.3922
51043	Tue Mar 28 15:07:29 2017_x000D_	15.1389	77.1337	121.221	2.11571	2	69.8819	24.5227	262.635	4.58384	75.9257
51044	Tue Mar 28 15:07:29 2017_x000D_	14.8122	76.6326	112.358	1.96102	2	69.8819	24.5227	262.635	4.58384	75.8163
51045	Tue Mar 28 15:07:29 2017_x000D_	14.702	76.4313	109.648	1.91372	2	69.8819	24.5227	262.635	4.58384	75.7583
51046	Tue Mar 28 15:07:29 2017_x000D_	14.5771	75.8195	106.852	1.86492	2	69.8819	24.5227	262.635	4.58384	75.432
51047	Tue Mar 28 15:07:29 2017_x000D_	14.3562	75.4164	106.855	1.86497	2	69.74	22.9751	265.304	4.63042	76.2722
51048	Tue Mar 28 15:07:29 2017_x000D_	14.2275	74.701	103.406	1.80478	2	69.74	22.9751	265.304	4.63042	75.8763
51049	Tue Mar 28 15:07:30 2017_x000D_	14.1131	74.3965	106.853	1.86494	2	69.74	22.9751	265.304	4.63042	75.753
51050	Tue Mar 28 15:07:30 2017_x000D_	14.0984	73.9854	106.85	1.86488	2	69.74	22.9751	265.304	4.63042	75.4854
51051	Tue Mar 28 15:07:30 2017_x000D_	13.9877	73.7833	109.641	1.9136	2	69.74	22.9751	265.304	4.63042	75.4307
51052	Tue Mar 28 15:07:30 2017_x000D_	13.7553	73.0707	110.552	1.9295	2	69.7942	21.8742	265.022	4.62551	75.9041
51053	Tue Mar 28 15:07:30 2017_x000D_	13.6407	72.7653	112.346	1.96081	2	69.7942	21.8742	265.022	4.62551	75.7834
51054	Tue Mar 28 15:07:30 2017_x000D_	13.4156	72.2579	113.374	1.97874	2	69.7942	21.8742	265.022	4.62551	75.6113
51055	Tue Mar 28 15:07:30 2017_x000D_	13.3046	72.0554	116.09	2.02615	2	69.7942	21.8742	265.022	4.62551	75.5594
51056	Tue Mar 28 15:07:30 2017_x000D_	13.0755	71.4442	116.087	2.02611	2	67.9099	20.2713	242.125	4.22587	75.0032
51057	Tue Mar 28 15:07:30 2017_x000D_	12.9607	71.1386	120.022	2.09478	2	67.9099	20.2713	242.125	4.22587	74.8792
51058	Tue Mar 28 15:07:30 2017_x000D_	12.6317	70.6334	116.089	2.02613	2	67.9099	20.2713	242.125	4.22587	74.7798
51059	Tue Mar 28 15:07:30 2017_x000D_	12.5205	70.4305	118.691	2.07156	2	67.9099	20.2713	242.125	4.22587	74.7257
51060	Tue Mar 28 15:07:30 2017_x000D_	12.4059	70.1247	117.327	2.04773	2	65.1207	19.3013	219.281	3.82718	73.2248
51061	Tue Mar 28 15:07:30 2017_x000D_	12.0765	69.6188	113.379	1.97884	2	65.1207	19.3013	219.281	3.82718	73.1132
51062	Tue Mar 28 15:07:30 2017_x000D_	11.9576	69.209	116.088	2.02612	2	65.1207	19.3013	219.281	3.82718	72.9184
51063	Tue Mar 28 15:07:30 2017_x000D_	11.6317	68.806	113.382	1.97889	2	65.1207	19.3013	219.281	3.82718	72.882
51064	Tue Mar 28 15:07:30 2017_x000D_	11.6165	68.3925	113.377	1.97881	2	65.1207	19.3013	219.281	3.82718	72.613
51065	Tue Mar 28 15:07:30 2017_x000D_	11.4015	68.1924	113.381	1.97887	2	60.4899	20.2602	170.679	2.9789	68.6088
51066	Tue Mar 28 15:07:30 2017_x000D_	11.1711	67.5785	113.38	1.97886	2	60.4899	20.2602	170.679	2.9789	68.3474
51067	Tue Mar 28 15:07:30 2017_x000D_	11.1635	67.3715	113.378	1.97881	2	60.4899	20.2602	170.679	2.9789	68.2097
51068	Tue Mar 28 15:07:30 2017_x000D_	10.9444	67.0674	112.356	1.96098	2	60.4899	20.2602	170.679	2.9789	68.1592
51069	Tue Mar 28 15:07:30 2017_x000D_	10.8216	66.5533	110.566	1.92975	2	56.9587	21.033	172.129	3.00422	64.813
51070	Tue Mar 28 15:07:31 2017_x000D_	10.8177	66.4495	109.657	1.91388	2	56.9587	21.033	172.129	3.00422	64.743
51071	Tue Mar 28 15:07:31 2017_x000D_	10.5946	66.0416	109.659	1.91392	2	56.9587	21.033	172.129	3.00422	64.6174
51072	Tue Mar 28 15:07:31 2017_x000D_	10.5869	65.8343	109.657	1.91388	2	56.9587	21.033	172.129	3.00422	64.4787
51073	Tue Mar 28 15:07:31 2017_x000D_	10.3636	65.4261	109.66	1.91392	2	54.3097	21.6127	172.129	3.00422	62.0554
51074	Tue Mar 28 15:07:31 2017_x000D_	10.2557	65.3258	113.378	1.97883	2	54.3097	21.6127	172.129	3.00422	62.0612
51075	Tue Mar 28 15:07:31 2017_x000D_	10.248	65.1183	113.376	1.97878	2	54.3097	21.6127	172.129	3.00422	61.9207
51076	Tue Mar 28 15:07:31 2017_x000D_	10.1287	64.7067	110.566	1.92975	2	54.3097	21.6127	172.129	3.00422	61.7175
51077	Tue Mar 28 15:07:31 2017_x000D_	10.0171	64.5024	107.663	1.87907	2	50.3093	23.0335	160.841	2.80721	57.8198
51078	Tue Mar 28 15:07:31 2017_x000D_	9.91341	64.5055	97.858	1.70794	2	50.3093	23.0335	160.841	2.80721	57.8943
51079	Tue Mar 28 15:07:31 2017_x000D_	9.91774	64.6101	80.2106	1.39994	2	50.3093	23.0335	160.841	2.80721	57.9663
51080	Tue Mar 28 15:07:31 2017_x000D_	9.9178	64.6103	74.5447	1.30105	2	50.3093	23.0335	160.841	2.80721	57.9664
51081	Tue Mar 28 15:07:31 2017_x000D_	9.80972	64.5105	57.4505	1.0027	2	50.3093	23.0335	160.841	2.80721	57.9703
51082	Tue Mar 28 15:07:31 2017_x000D_	9.91343	64.5077	46.8845	0.818289	2	46.0693	24.8885	130.033	2.2695	53.637
51083	Tue Mar 28 15:07:31 2017_x000D_	10.0091	64.2972	32.2602	0.563047	2	46.0693	24.8885	130.033	2.2695	53.4171
51084	Tue Mar 28 15:07:31 2017_x000D_	10.1126	64.294	20.1833	0.352266	2	46.0693	24.8885	130.033	2.2695	53.3449
51085	Tue Mar 28 15:07:31 2017_x000D_	10.2125	64.187	16.4822	0.287669	2	46.0693	24.8885	130.033	2.2695	53.1985
51086	Tue Mar 28 15:07:31 2017_x000D_	10.52	64.0734	1.73541	0.0302885	2	43.2003	25.462	154.618	2.69859	50.585
51087	Tue Mar 28 15:07:31 2017_x000D_	10.8321	64.0639	1.73549	0.0302901	2	43.2003	25.462	154.618	2.69859	50.3767
51088	Tue Mar 28 15:07:31 2017_x000D_	11.5592	64.0419	1.73546	0.0302895	2	43.2003	25.462	154.618	2.69859	49.8956
51089	Tue Mar 28 15:07:31 2017_x000D_	11.9784	64.1331	4.5992	0.0802712	2	43.2003	25.462	154.618	2.69859	49.7017
51090	Tue Mar 28 15:07:31 2017_x000D_	12.3899	64.0169	7.44582	0.129954	2	40.986	26.0558	164.247	2.86665	47.5266
51091	Tue Mar 28 15:07:31 2017_x000D_	13.1165	63.9951	13.635	0.237976	2	40.986	26.0558	164.247	2.86665	47.0755
51092	Tue Mar 28 15:07:32 2017_x000D_	13.5312	63.9825	13.6372	0.238013	2	40.986	26.0558	164.247	2.86665	46.8209
51093	Tue Mar 28 15:07:32 2017_x000D_	14.1457	63.7566	19.2891	0.336658	2	40.986	26.0558	164.247	2.86665	46.2791
51094	Tue Mar 28 15:07:32 2017_x000D_	14.5564	63.6405	21.9991	0.383957	2	37.6285	27.7179	150.462	2.62605	42.6937
51095	Tue Mar 28 15:07:32 2017_x000D_	14.8634	63.5275	20.2023	0.352596	2	37.6285	27.7179	150.462	2.62605	42.4332
51096	Tue Mar 28 15:07:32 2017_x000D_	15.4735	63.1981	23.0279	0.401913	2	37.6285	27.7179	150.462	2.62605	41.8293
51097	Tue Mar 28 15:07:32 2017_x000D_	15.8874	63.1857	23.0308	0.401963	2	37.6285	27.7179	150.462	2.62605	41.601
51098	Tue Mar 28 15:07:32 2017_x000D_	16.3935	62.8597	24.6197	0.429694	2	37.6285	27.7179	150.462	2.62605	41.0594
51099	Tue Mar 28 15:07:32 2017_x000D_	16.7001	62.7468	23.0291	0.401934	2	33.1283	30.4481	135	2.35619	36.2366
51100	Tue Mar 28 15:07:32 2017_x000D_	17.0028	62.5305	21.9969	0.383918	2	33.1283	30.4481	135	2.35619	35.907
51101	Tue Mar 28 15:07:32 2017_x000D_	17.5159	62.4116	20.1996	0.352549	2	33.1283	30.4481	135	2.35619	35.5726
51102	Tue Mar 28 15:07:32 2017_x000D_	17.8221	62.299	21.9987	0.38395	2	33.1283	30.4481	135	2.35619	35.3378
51103	Tue Mar 28 15:07:32 2017_x000D_	18.4345	62.0737	21.9991	0.383957	2	30.1979	32.3438	154.464	2.6959	31.9726
51104	Tue Mar 28 15:07:32 2017_x000D_	18.7406	61.961	20.1997	0.35255	2	30.1979	32.3438	154.464	2.6959	31.7561
51105	Tue Mar 28 15:07:32 2017_x000D_	19.0465	61.8485	21.9995	0.383964	2	30.1979	32.3438	154.464	2.6959	31.5417
51106	Tue Mar 28 15:07:32 2017_x000D_	19.6547	61.5199	19.2829	0.33655	2	30.1979	32.3438	154.464	2.6959	31.0226
51107	Tue Mar 28 15:07:32 2017_x000D_	19.9608	61.4074	23.03	0.40195	2	27.5158	33.5854	149.346	2.60658	28.8295
51108	Tue Mar 28 15:07:32 2017_x000D_	20.5721	61.1825	23.0306	0.40196	2	27.5158	33.5854	149.346	2.60658	28.4572
51109	Tue Mar 28 15:07:32 2017_x000D_	20.8774	61.0701	19.2825	0.336543	2	27.5158	33.5854	149.346	2.60658	28.275
51110	Tue Mar 28 15:07:32 2017_x000D_	21.4883	60.8454	19.2822	0.336538	2	27.5158	33.5854	149.346	2.60658	27.9184
51111	Tue Mar 28 15:07:32 2017_x000D_	21.4883	60.8454	19.2822	0.336538	2	27.5158	33.5854	149.346	2.60658	27.9184
51112	Tue Mar 28 15:07:32 2017_x000D_	22.202	60.6178	20.1982	0.352526	2	24.7845	35.9279	143.918	2.51184	24.8246
51113	Tue Mar 28 15:07:33 2017_x000D_	22.8123	60.3932	20.1982	0.352526	2	24.7845	35.9279	143.918	2.51184	24.5447
51114	Tue Mar 28 15:07:33 2017_x000D_	23.1172	60.2811	22.0009	0.383989	2	24.7845	35.9279	143.918	2.51184	24.4102
51115	Tue Mar 28 15:07:33 2017_x000D_	23.4223	60.1688	20.1983	0.352526	2	24.7845	35.9279	143.918	2.51184	24.2791
51116	Tue Mar 28 15:07:33 2017_x000D_	24.032	59.9445	20.1983	0.352526	2	21.1404	39.1239	135	2.35619	21.0204
51117	Tue Mar 28 15:07:33 2017_x000D_	24.3367	59.8325	22.0017	0.384003	2	21.1404	39.1239	135	2.35619	20.9538
51118	Tue Mar 28 15:07:33 2017_x000D_	24.9459	59.6083	22.0022	0.38401	2	21.1404	39.1239	135	2.35619	20.8349
51119	Tue Mar 28 15:07:33 2017_x000D_	25.2506	59.4962	20.1982	0.352526	2	21.1404	39.1239	135	2.35619	20.7828
51120	Tue Mar 28 15:07:33 2017_x000D_	25.4526	59.3871	23.0355	0.402046	2	18.8573	41.2584	148.1	2.58482	19.2911
51121	Tue Mar 28 15:07:33 2017_x000D_	26.0613	59.1632	23.0361	0.402057	2	18.8573	41.2584	148.1	2.58482	19.2997
51122	Tue Mar 28 15:07:33 2017_x000D_	26.263	59.0541	20.1969	0.352502	2	18.8573	41.2584	148.1	2.58482	19.2751
51123	Tue Mar 28 15:07:33 2017_x000D_	26.7721	58.9365	22.0033	0.38403	2	18.8573	41.2584	148.1	2.58482	19.369
51124	Tue Mar 28 15:07:33 2017_x000D_	26.9706	58.7242	22.0009	0.383988	2	18.8573	41.2584	148.1	2.58482	19.2582
51125	Tue Mar 28 15:07:33 2017_x000D_	27.278	58.7156	23.0374	0.402079	2	17.0407	42.7459	147.318	2.57118	18.9693
51126	Tue Mar 28 15:07:33 2017_x000D_	27.6812	58.4976	23.0366	0.402065	2	17.0407	42.7459	147.318	2.57118	19.0088
51127	Tue Mar 28 15:07:33 2017_x000D_	28.0843	58.2797	23.0358	0.40205	2	17.0407	42.7459	147.318	2.57118	19.0594
51128	Tue Mar 28 15:07:33 2017_x000D_	28.2889	58.274	23.0372	0.402075	2	17.0407	42.7459	147.318	2.57118	19.174
51129	Tue Mar 28 15:07:33 2017_x000D_	28.3911	58.2713	22.0031	0.384027	2	15.6616	44.2461	103.969	1.8146	18.9406
51130	Tue Mar 28 15:07:33 2017_x000D_	28.5925	58.1623	19.2782	0.336468	2	15.6616	44.2461	103.969	1.8146	18.9965
51131	Tue Mar 28 15:07:33 2017_x000D_	29.0979	57.9417	25.7733	0.449829	2	15.6616	44.2461	103.969	1.8146	19.186
51132	Tue Mar 28 15:07:33 2017_x000D_	29.1972	57.8356	29.7394	0.519051	2	15.6616	44.2461	103.969	1.8146	19.1804
51133	Tue Mar 28 15:07:33 2017_x000D_	29.3001	57.8326	44.8037	0.781973	2	13.5218	48.1441	105.419	1.83991	18.5154
51134	Tue Mar 28 15:07:34 2017_x000D_	29.4056	57.9328	52.8434	0.922292	2	13.5218	48.1441	105.419	1.83991	18.6578
51135	Tue Mar 28 15:07:34 2017_x000D_	29.3098	58.1413	73.4269	1.28154	2	13.5218	48.1441	105.419	1.83991	18.687
51136	Tue Mar 28 15:07:34 2017_x000D_	29.3128	58.2442	79.9222	1.39491	2	13.5218	48.1441	105.419	1.83991	18.7448
51137	Tue Mar 28 15:07:34 2017_x000D_	29.3127	58.244	85.7489	1.4966	2	12.286	51.4066	96.5887	1.68579	18.3483
51138	Tue Mar 28 15:07:34 2017_x000D_	29.4142	58.2405	106.289	1.85509	2	12.286	51.4066	96.5887	1.68579	18.4412
51139	Tue Mar 28 15:07:34 2017_x000D_	29.4139	58.2403	111.718	1.94985	2	12.286	51.4066	96.5887	1.68579	18.4408
51140	Tue Mar 28 15:07:34 2017_x000D_	29.3049	58.037	130.024	2.26935	2	12.286	51.4066	96.5887	1.68579	18.2649
51141	Tue Mar 28 15:07:34 2017_x000D_	29.3046	58.0372	138.46	2.41659	2	12.286	51.4066	96.5887	1.68579	18.2647
51142	Tue Mar 28 15:07:34 2017_x000D_	29.3012	57.934	144.464	2.52138	2	11.7824	52.9306	103.765	1.81104	18.2193
51143	Tue Mar 28 15:07:34 2017_x000D_	29.0935	57.8368	154.795	2.70169	2	11.7824	52.9306	103.765	1.81104	17.9929
51144	Tue Mar 28 15:07:34 2017_x000D_	28.886	57.7393	157.41	2.74732	2	11.7824	52.9306	103.765	1.81104	17.7667
51145	Tue Mar 28 15:07:34 2017_x000D_	28.6784	57.6417	160.135	2.79489	2	11.7824	52.9306	103.765	1.81104	17.5405
51146	Tue Mar 28 15:07:34 2017_x000D_	27.8472	57.2502	154.795	2.70169	2	11.241	55.3319	97.0451	1.69376	16.7166
51147	Tue Mar 28 15:07:34 2017_x000D_	27.537	57.155	150.887	2.63347	2	11.241	55.3319	97.0451	1.69376	16.3977
51148	Tue Mar 28 15:07:34 2017_x000D_	26.8072	56.7601	144.482	2.52169	2	11.241	55.3319	97.0451	1.69376	15.6316
51149	Tue Mar 28 15:07:34 2017_x000D_	26.4902	56.4577	140.444	2.45121	2	11.241	55.3319	97.0451	1.69376	15.2907
51150	Tue Mar 28 15:07:34 2017_x000D_	25.9645	56.0568	134.41	2.3459	2	11.2125	55.99	94.082	1.64204	14.7522
51151	Tue Mar 28 15:07:34 2017_x000D_	25.6472	55.7543	134.265	2.34337	2	11.2125	55.99	94.082	1.64204	14.4366
51152	Tue Mar 28 15:07:34 2017_x000D_	25.1143	55.1454	128.296	2.23919	2	11.2125	55.99	94.082	1.64204	13.9274
51153	Tue Mar 28 15:07:34 2017_x000D_	24.899	54.8398	130.071	2.27017	2	11.2125	55.99	94.082	1.64204	13.7347
51154	Tue Mar 28 15:07:34 2017_x000D_	24.6869	54.6375	130.072	2.27019	2	11.4692	60.1687	86.1463	1.50354	14.3284
51155	Tue Mar 28 15:07:34 2017_x000D_	24.2558	54.0252	130.07	2.27015	2	11.4692	60.1687	86.1463	1.50354	14.1859
51156	Tue Mar 28 15:07:35 2017_x000D_	23.9369	53.7211	130.502	2.27769	2	11.4692	60.1687	86.1463	1.50354	14.0362
51157	Tue Mar 28 15:07:35 2017_x000D_	23.7212	53.4148	132.307	2.30918	2	11.4692	60.1687	86.1463	1.50354	13.9902
51158	Tue Mar 28 15:07:35 2017_x000D_	23.2959	53.0093	132.308	2.30921	2	11.4692	60.1687	86.1463	1.50354	13.8249
51159	Tue Mar 28 15:07:35 2017_x000D_	23.0799	52.7026	134.254	2.34318	2	11.5927	62.3661	84.0624	1.46717	15.0113
51160	Tue Mar 28 15:07:35 2017_x000D_	22.6541	52.2965	134.255	2.3432	2	11.5927	62.3661	84.0624	1.46717	14.9583
51161	Tue Mar 28 15:07:35 2017_x000D_	22.5441	52.0908	136.357	2.37987	2	11.5927	62.3661	84.0624	1.46717	15.0172
51162	Tue Mar 28 15:07:35 2017_x000D_	22.331	51.8876	136.357	2.37987	2	11.5927	62.3661	84.0624	1.46717	15.0037
51163	Tue Mar 28 15:07:35 2017_x000D_	21.9047	51.481	136.357	2.37987	2	11.7446	63.9055	85.8182	1.49781	16.0498
51164	Tue Mar 28 15:07:35 2017_x000D_	21.6914	51.2776	136.357	2.37987	2	11.7446	63.9055	85.8182	1.49781	16.0749
51165	Tue Mar 28 15:07:35 2017_x000D_	21.478	51.0741	136.357	2.37987	2	11.7446	63.9055	85.8182	1.49781	16.1054
51166	Tue Mar 28 15:07:35 2017_x000D_	21.0545	50.7713	138.462	2.41661	2	11.7446	63.9055	85.8182	1.49781	16.0991
51167	Tue Mar 28 15:07:35 2017_x000D_	20.6272	50.3638	138.461	2.4166	2	10.5302	66.7207	114.58	1.9998	19.2223
51168	Tue Mar 28 15:07:35 2017_x000D_	20.4134	50.16	138.46	2.41659	2	10.5302	66.7207	114.58	1.9998	19.2856
51169	Tue Mar 28 15:07:35 2017_x000D_	20.1996	49.956	138.46	2.41658	2	10.5302	66.7207	114.58	1.9998	19.3534
51170	Tue Mar 28 15:07:35 2017_x000D_	19.7717	49.548	138.459	2.41657	2	10.5302	66.7207	114.58	1.9998	19.5015
51171	Tue Mar 28 15:07:35 2017_x000D_	19.4542	49.3462	136.362	2.37996	2	8.68994	68.8599	188.704	3.29351	22.2857
51172	Tue Mar 28 15:07:35 2017_x000D_	19.3399	49.0349	136.357	2.37987	2	8.68994	68.8599	188.704	3.29351	22.5045
51173	Tue Mar 28 15:07:35 2017_x000D_	18.8114	48.7332	136.362	2.37996	2	8.68994	68.8599	188.704	3.29351	22.5284
51174	Tue Mar 28 15:07:35 2017_x000D_	18.5933	48.424	134.263	2.34333	2	8.68994	68.8599	188.704	3.29351	22.7091
51175	Tue Mar 28 15:07:35 2017_x000D_	18.2678	48.0124	136.357	2.37987	2	8.68994	68.8599	188.704	3.29351	22.9424
51176	Tue Mar 28 15:07:35 2017_x000D_	18.1607	47.9103	136.357	2.37987	2	7.41791	67.9477	224.556	3.91924	22.7355
51177	Tue Mar 28 15:07:36 2017_x000D_	17.7347	47.6052	134.264	2.34335	2	7.41791	67.9477	224.556	3.91924	22.8091
51178	Tue Mar 28 15:07:36 2017_x000D_	17.6235	47.3979	136.357	2.37987	2	7.41791	67.9477	224.556	3.91924	22.9445
51179	Tue Mar 28 15:07:36 2017_x000D_	17.5127	47.1908	134.26	2.34327	2	7.41791	67.9477	224.556	3.91924	23.0815
51180	Tue Mar 28 15:07:36 2017_x000D_	17.305	47.1953	134.265	2.34337	2	6.58214	67.0476	237.762	4.14973	22.5631
51181	Tue Mar 28 15:07:36 2017_x000D_	17.0827	46.7807	134.26	2.34328	2	6.58214	67.0476	237.762	4.14973	22.8256
51182	Tue Mar 28 15:07:36 2017_x000D_	16.5485	46.3721	128.341	2.23998	2	6.58214	67.0476	237.762	4.14973	22.9522
51183	Tue Mar 28 15:07:36 2017_x000D_	16.5452	46.2672	122.033	2.12988	2	6.58214	67.0476	237.762	4.14973	23.0453
51184	Tue Mar 28 15:07:36 2017_x000D_	16.5492	46.3721	115.633	2.01818	2	6.18288	66.1595	246.067	4.29468	22.3383
51185	Tue Mar 28 15:07:36 2017_x000D_	16.5536	46.4774	97.9259	1.70913	2	6.18288	66.1595	246.067	4.29468	22.2472
51186	Tue Mar 28 15:07:36 2017_x000D_	16.4498	46.4799	88.9895	1.55316	2	6.18288	66.1595	246.067	4.29468	22.1968
51187	Tue Mar 28 15:07:36 2017_x000D_	16.4537	46.5855	70.7952	1.23561	2	6.18288	66.1595	246.067	4.29468	22.105
51188	Tue Mar 28 15:07:36 2017_x000D_	16.4537	46.5855	70.7952	1.23561	2	6.18288	66.1595	246.067	4.29468	22.105
51189	Tue Mar 28 15:07:36 2017_x000D_	16.3458	46.4836	53.2654	0.929657	2	6.56048	62.442	275.554	4.80933	18.7196
51190	Tue Mar 28 15:07:36 2017_x000D_	16.4457	46.3769	40.4184	0.705434	2	6.56048	62.442	275.554	4.80933	18.8628
51191	Tue Mar 28 15:07:36 2017_x000D_	16.6461	46.1628	32.0966	0.560191	2	6.56048	62.442	275.554	4.80933	19.1503
51192	Tue Mar 28 15:07:36 2017_x000D_	16.646	46.1628	26.7482	0.466845	2	6.56048	62.442	275.554	4.80933	19.1502
51193	Tue Mar 28 15:07:36 2017_x000D_	16.8498	46.0535	16.1307	0.281533	2	6.63545	60.6886	275.276	4.80447	17.8471
51194	Tue Mar 28 15:07:36 2017_x000D_	17.2619	45.9396	7.28137	0.127084	2	6.63545	60.6886	275.276	4.80447	18.1784
51195	Tue Mar 28 15:07:36 2017_x000D_	17.6776	45.9308	7.28251	0.127104	2	6.63545	60.6886	275.276	4.80447	18.4315
51196	Tue Mar 28 15:07:36 2017_x000D_	18.0897	45.8173	10.2818	0.179452	2	6.63545	60.6886	275.276	4.80447	18.7711
51197	Tue Mar 28 15:07:36 2017_x000D_	18.5051	45.8085	10.2835	0.179481	2	6.92898	58.9409	275.607	4.81025	17.5062
51198	Tue Mar 28 15:07:37 2017_x000D_	19.3285	45.5816	16.136	0.281626	2	6.92898	58.9409	275.607	4.81025	18.2269
51199	Tue Mar 28 15:07:37 2017_x000D_	19.8439	45.466	19.8861	0.347078	2	6.92898	58.9409	275.607	4.81025	18.6646
51200	Tue Mar 28 15:07:37 2017_x000D_	20.4591	45.2436	25.5043	0.445135	2	6.92898	58.9409	275.607	4.81025	19.2531
51201	Tue Mar 28 15:07:37 2017_x000D_	20.7668	45.1324	29.5048	0.514956	2	7.232	56.9733	279.227	4.87342	17.9833
51202	Tue Mar 28 15:07:37 2017_x000D_	21.2746	44.8074	33.6795	0.587818	2	7.232	56.9733	279.227	4.87342	18.5797
51203	Tue Mar 28 15:07:37 2017_x000D_	21.682	44.5894	33.6801	0.587829	2	7.232	56.9733	279.227	4.87342	19.0306
51204	Tue Mar 28 15:07:37 2017_x000D_	22.1826	44.0552	34.5924	0.603752	2	7.232	56.9733	279.227	4.87342	19.7585
51205	Tue Mar 28 15:07:37 2017_x000D_	22.4932	44.0489	36.2234	0.632217	2	7.232	56.9733	279.227	4.87342	19.9986
51206	Tue Mar 28 15:07:37 2017_x000D_	22.6901	43.7305	38.6198	0.674042	2	7.53514	55.0048	274.699	4.79441	18.8887
51207	Tue Mar 28 15:07:37 2017_x000D_	23.3005	43.4039	36.2229	0.632208	2	7.53514	55.0048	274.699	4.79441	19.5736
51208	Tue Mar 28 15:07:37 2017_x000D_	23.5007	43.1903	36.2222	0.632197	2	7.53514	55.0048	274.699	4.79441	19.8616
51209	Tue Mar 28 15:07:37 2017_x000D_	23.8073	43.0795	32.1132	0.560481	2	7.53514	55.0048	274.699	4.79441	20.1741
51210	Tue Mar 28 15:07:37 2017_x000D_	24.3107	42.6504	30.6762	0.535401	2	7.4011	53.0229	264.918	4.62369	19.8374
51211	Tue Mar 28 15:07:37 2017_x000D_	24.6174	42.5396	29.4993	0.514859	2	7.4011	53.0229	264.918	4.62369	20.1569
51212	Tue Mar 28 15:07:37 2017_x000D_	25.1206	42.1107	28.1407	0.491148	2	7.4011	53.0229	264.918	4.62369	20.81
51213	Tue Mar 28 15:07:37 2017_x000D_	25.5302	41.998	25.4912	0.444905	2	7.4011	53.0229	264.918	4.62369	21.2182
51214	Tue Mar 28 15:07:37 2017_x000D_	25.7335	41.8893	28.1423	0.491175	2	7.31401	49.9417	264.918	4.62369	20.1027
51215	Tue Mar 28 15:07:37 2017_x000D_	26.3428	41.5633	25.4904	0.444891	2	7.31401	49.9417	264.918	4.62369	20.7916
51216	Tue Mar 28 15:07:37 2017_x000D_	26.6493	41.4527	29.5	0.514873	2	7.31401	49.9417	264.918	4.62369	21.1167
51217	Tue Mar 28 15:07:37 2017_x000D_	27.2582	41.1269	26.753	0.466928	2	7.31401	49.9417	264.918	4.62369	21.8053
51218	Tue Mar 28 15:07:37 2017_x000D_	27.5642	41.0165	28.1438	0.491201	2	7.17985	47.9576	265.922	4.64122	21.5337
51219	Tue Mar 28 15:07:37 2017_x000D_	28.0731	40.7974	29.5021	0.514909	2	7.17985	47.9576	265.922	4.64122	22.0861
51220	Tue Mar 28 15:07:38 2017_x000D_	28.2728	40.5842	29.5007	0.514885	2	7.17985	47.9576	265.922	4.64122	22.3446
51221	Tue Mar 28 15:07:38 2017_x000D_	28.5754	40.3692	28.1423	0.491175	2	7.17985	47.9576	265.922	4.64122	22.7014
51222	Tue Mar 28 15:07:38 2017_x000D_	28.8843	40.3635	29.5024	0.514915	2	7.17985	47.9576	265.922	4.64122	22.9946
51223	Tue Mar 28 15:07:38 2017_x000D_	29.2868	40.0419	32.1179	0.560563	2	7.25506	46.1989	265.922	4.64122	22.8759
51224	Tue Mar 28 15:07:38 2017_x000D_	29.4864	39.8288	32.1169	0.560545	2	7.25506	46.1989	265.922	4.64122	23.126
51225	Tue Mar 28 15:07:38 2017_x000D_	29.8917	39.612	32.1173	0.560553	2	7.25506	46.1989	265.922	4.64122	23.5755
51226	Tue Mar 28 15:07:38 2017_x000D_	30.0944	39.5036	34.6017	0.603914	2	7.25506	46.1989	265.922	4.64122	23.8005
51227	Tue Mar 28 15:07:38 2017_x000D_	30.4996	39.2869	34.6023	0.603924	2	8.02451	43.5791	278.926	4.86818	22.8813
51228	Tue Mar 28 15:07:38 2017_x000D_	30.5994	39.1803	33.6858	0.587929	2	8.02451	43.5791	278.926	4.86818	22.9995
51229	Tue Mar 28 15:07:38 2017_x000D_	30.9016	38.9655	32.1172	0.560551	2	8.02451	43.5791	278.926	4.86818	23.3377
51230	Tue Mar 28 15:07:38 2017_x000D_	31.1041	38.8572	34.6022	0.603923	2	8.02451	43.5791	278.926	4.86818	23.5577
51231	Tue Mar 28 15:07:38 2017_x000D_	31.204	38.7507	33.6856	0.587924	2	9.28883	39.6504	277.814	4.84877	21.9336
51232	Tue Mar 28 15:07:38 2017_x000D_	31.7118	38.5323	40.4531	0.70604	2	9.28883	39.6504	277.814	4.84877	22.4508
51233	Tue Mar 28 15:07:38 2017_x000D_	31.8117	38.4257	44.7299	0.780684	2	9.28883	39.6504	277.814	4.84877	22.5561
51234	Tue Mar 28 15:07:38 2017_x000D_	31.812	38.4254	53.2707	0.929748	2	9.28883	39.6504	277.814	4.84877	22.5565
51235	Tue Mar 28 15:07:38 2017_x000D_	31.9179	38.5276	70.6715	1.23345	2	9.28883	39.6504	277.814	4.84877	22.6569
51236	Tue Mar 28 15:07:38 2017_x000D_	31.9266	38.8408	88.6709	1.5476	2	9.61182	37.2346	275.83	4.81413	22.3725
51237	Tue Mar 28 15:07:38 2017_x000D_	31.9264	38.8406	94.5811	1.65075	2	9.61182	37.2346	275.83	4.81413	22.3723
51238	Tue Mar 28 15:07:38 2017_x000D_	31.926	38.8402	106.062	1.85113	2	9.61182	37.2346	275.83	4.81413	22.3719
51239	Tue Mar 28 15:07:38 2017_x000D_	32.0312	38.9429	115.081	2.00854	2	9.61182	37.2346	275.83	4.81413	22.4844
51240	Tue Mar 28 15:07:38 2017_x000D_	32.0276	38.8385	129.51	2.26038	2	9.13453	33.0278	256.031	4.46859	23.619
51241	Tue Mar 28 15:07:39 2017_x000D_	32.0244	38.7343	140.123	2.44561	2	9.13453	33.0278	256.031	4.46859	23.5905
51242	Tue Mar 28 15:07:39 2017_x000D_	31.8155	38.6335	154.123	2.68995	2	9.13453	33.0278	256.031	4.46859	23.3634
51243	Tue Mar 28 15:07:39 2017_x000D_	31.8127	38.5294	162.296	2.83259	2	9.13453	33.0278	256.031	4.46859	23.336
51244	Tue Mar 28 15:07:39 2017_x000D_	31.2991	38.5386	168.918	2.94817	2	8.59064	30.3614	264.829	4.62214	24.1359
51245	Tue Mar 28 15:07:39 2017_x000D_	30.9846	38.3345	169.499	2.95832	2	8.59064	30.3614	264.829	4.62214	23.771
51246	Tue Mar 28 15:07:39 2017_x000D_	30.0562	38.2457	166.029	2.89776	2	8.59064	30.3614	264.829	4.62214	22.8677
51247	Tue Mar 28 15:07:39 2017_x000D_	29.6414	38.1478	163.222	2.84877	2	8.59064	30.3614	264.829	4.62214	22.4447
51248	Tue Mar 28 15:07:39 2017_x000D_	29.3296	38.0482	159.473	2.78333	2	8.02751	28.1347	257.736	4.49835	23.4959
51249	Tue Mar 28 15:07:39 2017_x000D_	28.4961	37.7475	156.752	2.73585	2	8.02751	28.1347	257.736	4.49835	22.6135
51250	Tue Mar 28 15:07:39 2017_x000D_	28.1807	37.5426	150.249	2.62234	2	8.02751	28.1347	257.736	4.49835	22.2409
51251	Tue Mar 28 15:07:39 2017_x000D_	27.8652	37.3379	148.714	2.59555	2	8.02751	28.1347	257.736	4.49835	21.8685
51252	Tue Mar 28 15:07:39 2017_x000D_	27.1302	36.9296	142.109	2.48027	2	8.02751	28.1347	257.736	4.49835	21.0301
51253	Tue Mar 28 15:07:39 2017_x000D_	26.8138	36.7246	143.884	2.51124	2	7.44523	26.3484	247.032	4.31151	21.9729
51254	Tue Mar 28 15:07:39 2017_x000D_	26.1779	36.2093	146.224	2.55209	2	7.44523	26.3484	247.032	4.31151	21.1696
51255	Tue Mar 28 15:07:39 2017_x000D_	25.8581	35.8986	142.108	2.48025	2	7.44523	26.3484	247.032	4.31151	20.7422
51256	Tue Mar 28 15:07:39 2017_x000D_	25.5411	35.693	143.881	2.51119	2	7.44523	26.3484	247.032	4.31151	20.3662
51257	Tue Mar 28 15:07:39 2017_x000D_	24.9038	35.1767	146.219	2.552	2	6.26107	23.2155	250.388	4.3701	22.15
51258	Tue Mar 28 15:07:39 2017_x000D_	24.6935	35.0748	148.704	2.59537	2	6.26107	23.2155	250.388	4.3701	21.918
51259	Tue Mar 28 15:07:39 2017_x000D_	24.0586	34.6629	148.703	2.59536	2	6.26107	23.2155	250.388	4.3701	21.1612
51260	Tue Mar 28 15:07:39 2017_x000D_	23.848	34.5609	151.335	2.64129	2	6.26107	23.2155	250.388	4.3701	20.9289
51261	Tue Mar 28 15:07:39 2017_x000D_	23.3225	34.3579	152.791	2.6667	2	5.94444	20.3284	276.541	4.82655	22.3344
51262	Tue Mar 28 15:07:39 2017_x000D_	23.1082	34.1501	152.787	2.66664	2	5.94444	20.3284	276.541	4.82655	22.0371
51263	Tue Mar 28 15:07:40 2017_x000D_	22.8939	33.9422	152.784	2.66659	2	5.94444	20.3284	276.541	4.82655	21.7398
51264	Tue Mar 28 15:07:40 2017_x000D_	22.264	33.7404	152.788	2.66666	2	5.94444	20.3284	276.541	4.82655	21.1237
51265	Tue Mar 28 15:07:40 2017_x000D_	22.0494	33.5323	152.785	2.6666	2	5.94444	20.3284	276.541	4.82655	20.8258
51266	Tue Mar 28 15:07:40 2017_x000D_	21.8381	33.4296	150.234	2.62207	2	6.02905	18.338	276.541	4.82655	21.8559
51267	Tue Mar 28 15:07:40 2017_x000D_	21.204	33.122	152.786	2.66662	2	6.02905	18.338	276.541	4.82655	21.186
51268	Tue Mar 28 15:07:40 2017_x000D_	20.989	32.9136	152.783	2.66656	2	6.02905	18.338	276.541	4.82655	20.8866
51269	Tue Mar 28 15:07:40 2017_x000D_	20.3575	32.7112	152.787	2.66663	2	6.02905	18.338	276.541	4.82655	20.2952
51270	Tue Mar 28 15:07:40 2017_x000D_	20.1458	32.6085	155.468	2.71342	2	6.32382	16.5749	274.131	4.78449	21.1689
51271	Tue Mar 28 15:07:40 2017_x000D_	19.51	32.2998	152.787	2.66664	2	6.32382	16.5749	274.131	4.78449	20.5219
51272	Tue Mar 28 15:07:40 2017_x000D_	19.2981	32.1971	155.467	2.71341	2	6.32382	16.5749	274.131	4.78449	20.3073
51273	Tue Mar 28 15:07:40 2017_x000D_	19.0824	31.9883	155.463	2.71335	2	6.32382	16.5749	274.131	4.78449	20.0089
51274	Tue Mar 28 15:07:40 2017_x000D_	18.4493	31.7852	155.466	2.7134	2	5.92234	15.676	235.837	4.11613	20.4066
51275	Tue Mar 28 15:07:40 2017_x000D_	18.2369	31.6819	152.789	2.66666	2	5.92234	15.676	235.837	4.11613	20.195
51276	Tue Mar 28 15:07:40 2017_x000D_	18.0246	31.579	155.466	2.71339	2	5.92234	15.676	235.837	4.11613	19.9842
51277	Tue Mar 28 15:07:40 2017_x000D_	17.4917	31.268	151.34	2.64139	2	5.92234	15.676	235.837	4.11613	19.4155
51278	Tue Mar 28 15:07:40 2017_x000D_	17.1707	31.0601	152.786	2.66662	2	5.08156	14.7629	250.794	4.37717	20.2915
51279	Tue Mar 28 15:07:40 2017_x000D_	16.7487	30.9595	150.248	2.62232	2	5.08156	14.7629	250.794	4.37717	19.9613
51280	Tue Mar 28 15:07:40 2017_x000D_	16.5359	30.8564	152.79	2.66669	2	5.08156	14.7629	250.794	4.37717	19.7535
51281	Tue Mar 28 15:07:40 2017_x000D_	16.1101	30.6497	152.791	2.6667	2	5.08156	14.7629	250.794	4.37717	19.3396
51282	Tue Mar 28 15:07:40 2017_x000D_	15.8933	30.4401	152.787	2.66664	2	5.08156	14.7629	250.794	4.37717	19.0439
51283	Tue Mar 28 15:07:40 2017_x000D_	15.7889	30.4415	151.344	2.64145	2	4.66107	14.3063	250.31	4.36873	19.6003
51284	Tue Mar 28 15:07:41 2017_x000D_	15.3588	30.1282	148.726	2.59576	2	4.66107	14.3063	250.31	4.36873	19.0991
51285	Tue Mar 28 15:07:41 2017_x000D_	15.1454	30.0245	146.26	2.55272	2	4.66107	14.3063	250.31	4.36873	18.894
51286	Tue Mar 28 15:07:41 2017_x000D_	14.8277	29.9219	133.897	2.33695	2	4.66107	14.3063	250.31	4.36873	18.6335
51287	Tue Mar 28 15:07:41 2017_x000D_	14.723	29.9229	128.035	2.23463	2	5.56775	13.6698	338.502	5.90797	18.6543
51288	Tue Mar 28 15:07:41 2017_x000D_	14.832	30.0279	119.291	2.08201	2	5.56775	13.6698	338.502	5.90797	18.7993
51289	Tue Mar 28 15:07:41 2017_x000D_	14.8366	30.1346	101.298	1.76799	2	5.56775	13.6698	338.502	5.90797	18.8945
51290	Tue Mar 28 15:07:41 2017_x000D_	14.7358	30.2424	92.0042	1.60578	2	5.56775	13.6698	338.502	5.90797	18.9395
51291	Tue Mar 28 15:07:41 2017_x000D_	14.7322	30.1365	85.7389	1.49643	2	6.90425	13.2685	342.073	5.97029	18.5959
51292	Tue Mar 28 15:07:41 2017_x000D_	14.7324	30.1371	68.1417	1.1893	2	6.90425	13.2685	342.073	5.97029	18.5965
51293	Tue Mar 28 15:07:41 2017_x000D_	14.7322	30.1375	60.0182	1.04751	2	6.90425	13.2685	342.073	5.97029	18.5968
51294	Tue Mar 28 15:07:41 2017_x000D_	14.9303	29.8164	44.6192	0.778752	2	6.90425	13.2685	342.073	5.97029	18.3916
51295	Tue Mar 28 15:07:41 2017_x000D_	14.9263	29.7103	38.4624	0.671296	2	9.11889	12.895	349.582	6.10135	17.7899
51296	Tue Mar 28 15:07:41 2017_x000D_	15.1316	29.6014	22.4305	0.391485	2	9.11889	12.895	349.582	6.10135	17.7555
51297	Tue Mar 28 15:07:41 2017_x000D_	15.3374	29.4924	19.5422	0.341075	2	9.11889	12.895	349.582	6.10135	17.7241
51298	Tue Mar 28 15:07:41 2017_x000D_	15.8574	29.3794	15.7607	0.275077	2	9.11889	12.895	349.582	6.10135	17.8085
51299	Tue Mar 28 15:07:41 2017_x000D_	16.269	29.1616	15.7585	0.275038	2	9.11889	12.895	349.582	6.10135	17.7687
51300	Tue Mar 28 15:07:41 2017_x000D_	16.6842	29.0502	18.6102	0.324809	2	11.1232	12.2932	283.241	4.94348	17.6556
51301	Tue Mar 28 15:07:41 2017_x000D_	17.1028	29.045	18.6129	0.324857	2	11.1232	12.2932	283.241	4.94348	17.787
51302	Tue Mar 28 15:07:41 2017_x000D_	17.8244	28.7172	22.4345	0.391556	2	11.1232	12.2932	283.241	4.94348	17.7385
51303	Tue Mar 28 15:07:41 2017_x000D_	18.03	28.6085	25.2195	0.440164	2	11.1232	12.2932	283.241	4.94348	17.717
51304	Tue Mar 28 15:07:41 2017_x000D_	18.6465	28.2822	27.8932	0.486828	2	11.5717	12.0856	264.605	4.61823	17.6743
51305	Tue Mar 28 15:07:42 2017_x000D_	18.9566	28.1722	31.9016	0.556788	2	11.5717	12.0856	264.605	4.61823	17.7007
51306	Tue Mar 28 15:07:42 2017_x000D_	19.4684	27.8473	36.0534	0.62925	2	11.5717	12.0856	264.605	4.61823	17.6292
51307	Tue Mar 28 15:07:42 2017_x000D_	19.6736	27.7386	33.4836	0.584399	2	11.5717	12.0856	264.605	4.61823	17.6255
51308	Tue Mar 28 15:07:42 2017_x000D_	19.9832	27.6288	34.4088	0.600547	2	11.5908	11.6428	261.363	4.56165	18.055
51309	Tue Mar 28 15:07:42 2017_x000D_	20.4912	27.1979	36.0542	0.629265	2	11.5908	11.6428	261.363	4.56165	17.9214
51310	Tue Mar 28 15:07:42 2017_x000D_	20.7971	26.982	34.4079	0.600531	2	11.5908	11.6428	261.363	4.56165	17.8899
51311	Tue Mar 28 15:07:42 2017_x000D_	21.3082	26.6574	33.4836	0.584399	2	11.5908	11.6428	261.363	4.56165	17.8848
51312	Tue Mar 28 15:07:42 2017_x000D_	21.614	26.4415	31.9007	0.556772	2	11.5908	11.6428	261.363	4.56165	17.8736
51313	Tue Mar 28 15:07:42 2017_x000D_	22.1216	26.0109	33.4824	0.584379	2	11.5908	11.6428	261.363	4.56165	17.814
51314	Tue Mar 28 15:07:42 2017_x000D_	22.33	26.0086	33.4839	0.584404	2	11.5908	11.6428	261.363	4.56165	17.9362
51315	Tue Mar 28 15:07:42 2017_x000D_	22.6356	25.7929	31.9006	0.55677	2	11.5908	11.6428	261.363	4.56165	17.9503
51316	Tue Mar 28 15:07:42 2017_x000D_	22.8371	25.5783	31.8995	0.556751	2	11.5908	11.6428	261.363	4.56165	17.9075
51317	Tue Mar 28 15:07:42 2017_x000D_	23.3511	25.3603	33.4842	0.584409	2	11.5908	11.6428	261.363	4.56165	18.0686
51318	Tue Mar 28 15:07:42 2017_x000D_	23.6533	25.0385	34.408	0.600533	2	11.5908	11.6428	261.363	4.56165	18.0263
51319	Tue Mar 28 15:07:42 2017_x000D_	24.0628	24.8217	34.4086	0.600544	2	11.5908	11.6428	261.363	4.56165	18.1448
51320	Tue Mar 28 15:07:42 2017_x000D_	24.3684	24.6061	36.0564	0.629303	2	11.5908	11.6428	261.363	4.56165	18.202
51321	Tue Mar 28 15:07:42 2017_x000D_	24.7745	24.2833	33.4827	0.584384	2	11.5908	11.6428	261.363	4.56165	18.2645
51322	Tue Mar 28 15:07:42 2017_x000D_	24.9792	24.175	36.0565	0.629305	2	11.5908	11.6428	261.363	4.56165	18.3386
51323	Tue Mar 28 15:07:42 2017_x000D_	25.3819	23.7461	36.0552	0.629282	2	11.5908	11.6428	261.363	4.56165	18.349
51324	Tue Mar 28 15:07:42 2017_x000D_	25.5898	23.744	36.0566	0.629307	2	11.5908	11.6428	261.363	4.56165	18.5044
51325	Tue Mar 28 15:07:42 2017_x000D_	25.5864	23.6378	33.4815	0.584363	2	11.5908	11.6428	261.363	4.56165	18.4325
51326	Tue Mar 28 15:07:43 2017_x000D_	25.9956	23.4214	33.4821	0.584373	2	11.5908	11.6428	261.363	4.56165	18.6074
51327	Tue Mar 28 15:07:43 2017_x000D_	26.0961	23.3143	34.4075	0.600524	2	11.5908	11.6428	261.363	4.56165	18.6179
51328	Tue Mar 28 15:07:43 2017_x000D_	26.5054	23.0978	37.8501	0.660608	2	11.5908	11.6428	261.363	4.56165	18.8059
51329	Tue Mar 28 15:07:43 2017_x000D_	26.7035	22.7772	40.3182	0.703685	2	11.5908	11.6428	261.363	4.56165	18.7715
51330	Tue Mar 28 15:07:43 2017_x000D_	26.908	22.669	42.6293	0.744022	2	11.5908	11.6428	261.363	4.56165	18.8731
51331	Tue Mar 28 15:07:43 2017_x000D_	27.0123	22.6676	58.2934	1.01741	2	11.5908	11.6428	261.363	4.56165	18.957
51332	Tue Mar 28 15:07:43 2017_x000D_	27.1162	22.6664	64.1254	1.1192	2	11.5908	11.6428	261.363	4.56165	19.041
51333	Tue Mar 28 15:07:43 2017_x000D_	27.1163	22.6659	71.794	1.25304	2	11.5908	11.6428	261.363	4.56165	19.0407
51334	Tue Mar 28 15:07:43 2017_x000D_	27.1097	22.4529	88.7782	1.54947	2	11.5908	11.6428	261.363	4.56165	18.9128
51335	Tue Mar 28 15:07:43 2017_x000D_	27.2068	22.2392	97.5784	1.70306	2	11.5908	11.6428	261.363	4.56165	18.8718
51336	Tue Mar 28 15:07:43 2017_x000D_	27.1967	21.9202	109.636	1.9135	2	11.5908	11.6428	261.363	4.56165	18.6861
51337	Tue Mar 28 15:07:43 2017_x000D_	27.0893	21.8148	118.806	2.07356	2	11.5908	11.6428	261.363	4.56165	18.5384
51338	Tue Mar 28 15:07:43 2017_x000D_	26.9722	21.3906	129.256	2.25595	2	11.5908	11.6428	261.363	4.56165	18.2101
51339	Tue Mar 28 15:07:43 2017_x000D_	26.8649	21.2853	133.372	2.32778	2	11.5908	11.6428	261.363	4.56165	18.0631
51340	Tue Mar 28 15:07:43 2017_x000D_	26.4393	20.9699	139.45	2.43387	2	11.5908	11.6428	261.363	4.56165	17.5349
51341	Tue Mar 28 15:07:43 2017_x000D_	26.2218	20.6526	141.661	2.47246	2	11.5908	11.6428	261.363	4.56165	17.1826
51342	Tue Mar 28 15:07:43 2017_x000D_	25.7993	20.4431	141.665	2.47252	2	11.5908	11.6428	261.363	4.56165	16.7131
51343	Tue Mar 28 15:07:43 2017_x000D_	25.5847	20.2319	141.664	2.4725	2	11.5908	11.6428	261.363	4.56165	16.4196
51344	Tue Mar 28 15:07:43 2017_x000D_	25.048	19.7033	137.524	2.40025	2	11.5908	11.6428	261.363	4.56165	15.6866
51345	Tue Mar 28 15:07:43 2017_x000D_	24.8331	19.4917	137.524	2.40024	2	11.5908	11.6428	261.363	4.56165	15.3936
51346	Tue Mar 28 15:07:43 2017_x000D_	24.2989	19.0689	131.471	2.29459	2	11.5908	11.6428	261.363	4.56165	14.7188
51347	Tue Mar 28 15:07:43 2017_x000D_	24.0837	18.8571	131.471	2.29461	2	11.5908	11.6428	261.363	4.56165	14.4263
51348	Tue Mar 28 15:07:44 2017_x000D_	23.6532	18.4333	131.473	2.29463	2	11.5908	11.6428	261.363	4.56165	13.8424
51349	Tue Mar 28 15:07:44 2017_x000D_	23.4345	18.1147	133.383	2.32797	2	11.5908	11.6428	261.363	4.56165	13.4966
51350	Tue Mar 28 15:07:44 2017_x000D_	23.2155	17.7955	131.469	2.29457	2	11.5908	11.6428	261.363	4.56165	13.1525
51351	Tue Mar 28 15:07:44 2017_x000D_	22.8889	17.3704	129.278	2.25633	2	11.5908	11.6428	261.363	4.56165	12.667
51352	Tue Mar 28 15:07:44 2017_x000D_	22.6732	17.158	129.279	2.25635	2	11.5908	11.6428	261.363	4.56165	12.3789
51353	Tue Mar 28 15:07:44 2017_x000D_	22.2415	16.7329	129.282	2.25639	2	11.5908	11.6428	261.363	4.56165	11.8045
51354	Tue Mar 28 15:07:44 2017_x000D_	22.0187	16.3063	129.278	2.25633	2	11.5908	11.6428	261.363	4.56165	11.4232
51355	Tue Mar 28 15:07:44 2017_x000D_	21.6944	15.9873	133.376	2.32785	2	11.5908	11.6428	261.363	4.56165	10.9981
51356	Tue Mar 28 15:07:44 2017_x000D_	21.5831	15.7738	131.161	2.2892	2	11.5908	11.6428	261.363	4.56165	10.8125
51357	Tue Mar 28 15:07:44 2017_x000D_	21.3669	15.5609	131.162	2.28921	2	11.5908	11.6428	261.363	4.56165	10.532
51358	Tue Mar 28 15:07:44 2017_x000D_	21.0387	15.1341	133.372	2.32778	2	11.5908	11.6428	261.363	4.56165	10.0723
51359	Tue Mar 28 15:07:44 2017_x000D_	20.8222	14.9209	133.372	2.32779	2	11.5908	11.6428	261.363	4.56165	9.79616
51360	Tue Mar 28 15:07:44 2017_x000D_	20.6057	14.7076	133.373	2.3278	2	11.5908	11.6428	261.363	4.56165	9.52163
51361	Tue Mar 28 15:07:44 2017_x000D_	20.2774	14.2803	131.161	2.2892	2	11.5908	11.6428	261.363	4.56165	9.07818
51362	Tue Mar 28 15:07:44 2017_x000D_	20.0602	14.0667	135.432	2.36373	2	11.5908	11.6428	261.363	4.56165	8.80943
51363	Tue Mar 28 15:07:44 2017_x000D_	19.7352	13.7465	135.432	2.36373	2	11.5908	11.6428	261.363	4.56165	8.41171
51364	Tue Mar 28 15:07:44 2017_x000D_	19.623	13.5322	137.492	2.39969	2	11.5908	11.6428	261.363	4.56165	8.25143
51365	Tue Mar 28 15:07:44 2017_x000D_	19.3012	13.319	135.432	2.36373	2	11.5908	11.6428	261.363	4.56165	7.8905
51366	Tue Mar 28 15:07:44 2017_x000D_	19.0841	13.1051	135.432	2.36373	2	11.5908	11.6428	261.363	4.56165	7.63465
51367	Tue Mar 28 15:07:44 2017_x000D_	18.9717	12.8906	137.491	2.39967	2	11.5908	11.6428	261.363	4.56165	7.48563
51368	Tue Mar 28 15:07:44 2017_x000D_	18.8632	12.7835	133.371	2.32776	2	11.5908	11.6428	261.363	4.56165	7.36132
51369	Tue Mar 28 15:07:45 2017_x000D_	18.6496	12.6771	135.432	2.36373	2	11.5908	11.6428	261.363	4.56165	7.13417
51370	Tue Mar 28 15:07:45 2017_x000D_	18.5371	12.4625	137.49	2.39966	2	11.5908	11.6428	261.363	4.56165	6.9945
51371	Tue Mar 28 15:07:45 2017_x000D_	18.3197	12.2483	137.49	2.39965	2	11.5908	11.6428	261.363	4.56165	6.75609
51372	Tue Mar 28 15:07:45 2017_x000D_	18.1058	12.1418	139.709	2.43838	2	11.5908	11.6428	261.363	4.56165	6.53408
51373	Tue Mar 28 15:07:45 2017_x000D_	17.9931	11.9276	154.83	2.70229	2	11.5908	11.6428	261.363	4.56165	6.40863
51374	Tue Mar 28 15:07:45 2017_x000D_	17.9893	11.8204	165.26	2.88434	2	11.5908	11.6428	261.363	4.56165	6.40096
51375	Tue Mar 28 15:07:45 2017_x000D_	18.2038	11.9281	186.377	3.25289	2	11.5908	11.6428	261.363	4.56165	6.61915
51376	Tue Mar 28 15:07:45 2017_x000D_	18.3059	11.8203	196.199	3.42432	2	11.5908	11.6428	261.363	4.56165	6.71745
51377	Tue Mar 28 15:07:45 2017_x000D_	18.411	11.8201	201.073	3.50939	2	11.5908	11.6428	261.363	4.56165	6.8225
51378	Tue Mar 28 15:07:45 2017_x000D_	18.5099	11.6045	220.645	3.85098	2	11.5908	11.6428	261.363	4.56165	6.91921
51379	Tue Mar 28 15:07:45 2017_x000D_	18.6083	11.3887	230.941	4.03069	2	11.5908	11.6428	261.363	4.56165	7.0221
51380	Tue Mar 28 15:07:45 2017_x000D_	18.5071	11.4959	248.171	4.33141	2	11.5908	11.6428	261.363	4.56165	6.91786
51381	Tue Mar 28 15:07:45 2017_x000D_	18.4055	11.6033	257.389	4.49228	2	11.5908	11.6428	261.363	4.56165	6.81481
51382	Tue Mar 28 15:07:45 2017_x000D_	18.4126	11.8183	263.102	4.592	2	11.5908	11.6428	261.363	4.56165	6.82406
51383	Tue Mar 28 15:07:45 2017_x000D_	18.318	12.1408	-88.0888	-1.53744	2	11.5908	11.6428	261.363	4.56165	6.74561
51384	Tue Mar 28 15:07:45 2017_x000D_	18.3214	12.2483	-82.2351	-1.43527	2	11.5908	11.6428	261.363	4.56165	6.75778
51385	Tue Mar 28 15:07:45 2017_x000D_	18.3283	12.4631	-76.534	-1.33577	2	11.5908	11.6428	261.363	4.56165	6.78725
51386	Tue Mar 28 15:07:45 2017_x000D_	18.4548	13.1074	-73.772	-1.28756	1	20.0005	5.2555	255.931	4.46684	8.00259
51387	Tue Mar 28 15:07:45 2017_x000D_	18.6793	13.5362	-73.7748	-1.28761	1	20.0005	5.2555	255.931	4.46684	8.38544
51388	Tue Mar 28 15:07:45 2017_x000D_	18.8059	14.18	-76.5358	-1.3358	1	20.0005	5.2555	255.931	4.46684	9.0041
51389	Tue Mar 28 15:07:45 2017_x000D_	18.9252	14.6089	-79.3632	-1.38515	1	20.0005	5.2555	255.931	4.46684	9.41501
51390	Tue Mar 28 15:07:45 2017_x000D_	19.1565	15.2514	-79.3661	-1.3852	1	19.7324	6.35651	283.013	4.93951	8.91351
51391	Tue Mar 28 15:07:46 2017_x000D_	19.1707	15.6803	-79.3644	-1.38517	1	19.7324	6.35651	283.013	4.93951	9.34069
51392	Tue Mar 28 15:07:46 2017_x000D_	19.2934	16.2155	-82.5362	-1.44053	1	19.7324	6.35651	283.013	4.93951	9.86876
51393	Tue Mar 28 15:07:46 2017_x000D_	19.2934	16.2155	-82.5362	-1.44053	1	19.7324	6.35651	283.013	4.93951	9.86876
51394	Tue Mar 28 15:07:46 2017_x000D_	19.3146	16.8582	-82.5346	-1.4405	2	11.5908	11.6428	261.363	4.56165	9.31974
51395	Tue Mar 28 15:07:46 2017_x000D_	19.4302	17.1791	-85.1661	-1.48643	2	11.5908	11.6428	261.363	4.56165	9.59723
51396	Tue Mar 28 15:07:46 2017_x000D_	19.4514	17.8213	-85.1653	-1.48641	2	11.5908	11.6428	261.363	4.56165	9.99814
51397	Tue Mar 28 15:07:46 2017_x000D_	19.4585	18.0353	-85.165	-1.48641	2	11.5908	11.6428	261.363	4.56165	10.1373
51398	Tue Mar 28 15:07:46 2017_x000D_	19.4797	18.6771	-85.1643	-1.4864	2	11.5908	11.6428	261.363	4.56165	10.5696
51399	Tue Mar 28 15:07:46 2017_x000D_	19.4938	19.1048	-85.1637	-1.48639	2	11.5908	11.6428	261.363	4.56165	10.8692
51400	Tue Mar 28 15:07:46 2017_x000D_	19.5149	19.7461	-85.163	-1.48637	2	11.5908	11.6428	261.363	4.56165	11.3338
51401	Tue Mar 28 15:07:46 2017_x000D_	19.522	19.9597	-85.1627	-1.48637	2	11.5908	11.6428	261.363	4.56165	11.4924
51402	Tue Mar 28 15:07:46 2017_x000D_	19.6407	20.3861	-82.2403	-1.43536	2	11.5908	11.6428	261.363	4.56165	11.8847
51403	Tue Mar 28 15:07:46 2017_x000D_	19.6618	21.0267	-82.2387	-1.43534	2	11.5908	11.6428	261.363	4.56165	12.3773
51404	Tue Mar 28 15:07:46 2017_x000D_	19.6723	21.3467	-82.529	-1.4404	2	11.5908	11.6428	261.363	4.56165	12.6284
51405	Tue Mar 28 15:07:46 2017_x000D_	19.8017	22.0928	-85.165	-1.48641	2	11.5908	11.6428	261.363	4.56165	13.2899
51406	Tue Mar 28 15:07:46 2017_x000D_	19.8122	22.4125	-85.3117	-1.48897	2	11.5908	11.6428	261.363	4.56165	13.5491
51407	Tue Mar 28 15:07:46 2017_x000D_	19.9377	23.051	-82.53	-1.44042	2	11.5908	11.6428	261.363	4.56165	14.1357
51408	Tue Mar 28 15:07:46 2017_x000D_	19.9482	23.3708	-82.2379	-1.43532	2	11.5908	11.6428	261.363	4.56165	14.4011
51409	Tue Mar 28 15:07:46 2017_x000D_	19.9622	23.7969	-82.2368	-1.4353	2	11.5908	11.6428	261.363	4.56165	14.7581
51410	Tue Mar 28 15:07:46 2017_x000D_	19.9727	24.1162	-82.5274	-1.44038	2	11.5908	11.6428	261.363	4.56165	15.028
51411	Tue Mar 28 15:07:46 2017_x000D_	20.0948	24.6477	-85.1669	-1.48644	2	11.5908	11.6428	261.363	4.56165	15.5385
51412	Tue Mar 28 15:07:47 2017_x000D_	20.2132	25.0721	-82.2387	-1.43534	2	11.5908	11.6428	261.363	4.56165	15.9591
51413	Tue Mar 28 15:07:47 2017_x000D_	20.2341	25.7102	-82.237	-1.43531	2	11.5908	11.6428	261.363	4.56165	16.5106
51414	Tue Mar 28 15:07:47 2017_x000D_	20.2445	26.029	-82.5279	-1.44038	2	11.5908	11.6428	261.363	4.56165	16.7884
51415	Tue Mar 28 15:07:47 2017_x000D_	20.3732	26.7718	-79.3416	-1.38477	2	11.5908	11.6428	261.363	4.56165	17.4933
51416	Tue Mar 28 15:07:47 2017_x000D_	20.4846	26.9832	-82.2389	-1.43534	2	11.5908	11.6428	261.363	4.56165	17.7321
51417	Tue Mar 28 15:07:47 2017_x000D_	20.502	27.514	-82.5295	-1.44041	2	11.5908	11.6428	261.363	4.56165	18.2018
51418	Tue Mar 28 15:07:47 2017_x000D_	20.5124	27.8326	-82.2368	-1.4353	2	11.5908	11.6428	261.363	4.56165	18.4853
51419	Tue Mar 28 15:07:47 2017_x000D_	20.6238	28.0438	-85.1726	-1.48654	2	11.5908	11.6428	261.363	4.56165	18.724
51420	Tue Mar 28 15:07:47 2017_x000D_	20.6307	28.256	-85.1723	-1.48654	2	11.5908	11.6428	261.363	4.56165	18.9134
51421	Tue Mar 28 15:07:47 2017_x000D_	20.7487	28.6789	-82.2398	-1.43535	2	11.5908	11.6428	261.363	4.56165	19.3416
51422	Tue Mar 28 15:07:47 2017_x000D_	20.7557	28.8911	-82.2392	-1.43535	2	11.5908	11.6428	261.363	4.56165	19.532
51423	Tue Mar 28 15:07:47 2017_x000D_	20.7695	29.3152	-82.2381	-1.43533	2	11.5908	11.6428	261.363	4.56165	19.9139
51424	Tue Mar 28 15:07:47 2017_x000D_	20.7764	29.5272	-82.2376	-1.43532	2	11.5908	11.6428	261.363	4.56165	20.1054
51425	Tue Mar 28 15:07:47 2017_x000D_	20.7833	29.7391	-82.2371	-1.43531	2	11.5908	11.6428	261.363	4.56165	20.2972
51426	Tue Mar 28 15:07:47 2017_x000D_	20.7903	29.9511	-82.2365	-1.4353	2	11.5908	11.6428	261.363	4.56165	20.4896
51427	Tue Mar 28 15:07:47 2017_x000D_	20.9012	30.1615	-79.3387	-1.38472	2	11.5908	11.6428	261.363	4.56165	20.7274
51428	Tue Mar 28 15:07:47 2017_x000D_	20.918	30.6909	-67.3527	-1.17553	2	11.5908	11.6428	261.363	4.56165	21.2091
51429	Tue Mar 28 15:07:47 2017_x000D_	20.9142	30.585	-60.8757	-1.06248	2	11.5908	11.6428	261.363	4.56165	21.1124
51430	Tue Mar 28 15:07:47 2017_x000D_	20.7049	30.588	-40.1479	-0.700713	2	11.5908	11.6428	261.363	4.56165	21.0235
51431	Tue Mar 28 15:07:47 2017_x000D_	20.5973	30.484	-31.3616	-0.547363	2	11.5908	11.6428	261.363	4.56165	20.8832
51432	Tue Mar 28 15:07:47 2017_x000D_	20.4893	30.3801	-14.1516	-0.246992	2	11.5908	11.6428	261.363	4.56165	20.7429
51433	Tue Mar 28 15:07:48 2017_x000D_	20.493	30.4865	-5.33871	-0.0931781	2	11.5908	11.6428	261.363	4.56165	20.8407
51434	Tue Mar 28 15:07:48 2017_x000D_	20.4935	30.4871	12.89	0.224974	2	11.5908	11.6428	261.363	4.56165	20.8414
51435	Tue Mar 28 15:07:48 2017_x000D_	20.4937	30.4872	18.6651	0.325767	2	11.5908	11.6428	261.363	4.56165	20.8416
51436	Tue Mar 28 15:07:48 2017_x000D_	20.4978	30.5931	29.3072	0.511507	2	11.5908	11.6428	261.363	4.56165	20.9392
51437	Tue Mar 28 15:07:48 2017_x000D_	20.7031	30.4843	40.3358	0.703993	2	11.5908	11.6428	261.363	4.56165	20.9293
51438	Tue Mar 28 15:07:48 2017_x000D_	20.804	30.3769	44.6471	0.779238	2	11.5908	11.6428	261.363	4.56165	20.877
51439	Tue Mar 28 15:07:48 2017_x000D_	21.1063	30.0549	48.9719	0.854722	2	11.5908	11.6428	261.363	4.56165	20.7256
51440	Tue Mar 28 15:07:48 2017_x000D_	21.7102	29.4115	40.3344	0.703968	2	11.5908	11.6428	261.363	4.56165	20.4482
51441	Tue Mar 28 15:07:48 2017_x000D_	22.0156	29.1957	38.5024	0.671993	2	11.5908	11.6428	261.363	4.56165	20.4152
51442	Tue Mar 28 15:07:48 2017_x000D_	22.7268	28.6569	29.298	0.511346	2	11.5908	11.6428	261.363	4.56165	20.3345
51443	Tue Mar 28 15:07:48 2017_x000D_	22.9281	28.4424	29.2966	0.511323	2	11.5908	11.6428	261.363	4.56165	20.2672
51444	Tue Mar 28 15:07:48 2017_x000D_	23.3374	28.2255	29.2968	0.511326	2	11.5908	11.6428	261.363	4.56165	20.3216
51445	Tue Mar 28 15:07:48 2017_x000D_	23.6425	28.0099	27.9273	0.487423	2	11.5908	11.6428	261.363	4.56165	20.3255
51446	Tue Mar 28 15:07:48 2017_x000D_	24.4638	27.6821	25.2534	0.440755	2	12.4975	11.0062	261.363	4.56165	20.5251
51447	Tue Mar 28 15:07:48 2017_x000D_	25.2847	27.3545	22.4651	0.392091	2	12.4975	11.0062	261.363	4.56165	20.7552
51448	Tue Mar 28 15:07:48 2017_x000D_	25.4858	27.1403	22.4628	0.39205	2	12.4975	11.0062	261.363	4.56165	20.7124
51449	Tue Mar 28 15:07:48 2017_x000D_	25.8944	26.9236	22.462	0.392035	2	12.4975	11.0062	261.363	4.56165	20.8048
51450	Tue Mar 28 15:07:48 2017_x000D_	26.5137	26.8107	25.2549	0.440781	2	12.717	11.0132	263.861	4.60524	20.974
51451	Tue Mar 28 15:07:48 2017_x000D_	26.8154	26.4894	29.2997	0.511377	2	12.717	11.0132	263.861	4.60524	20.9351
51452	Tue Mar 28 15:07:48 2017_x000D_	27.4309	26.2707	29.3014	0.511406	2	12.717	11.0132	263.861	4.60524	21.1965
51453	Tue Mar 28 15:07:48 2017_x000D_	27.635	26.1625	31.9418	0.557489	2	12.717	11.0132	263.861	4.60524	21.2614
51454	Tue Mar 28 15:07:48 2017_x000D_	27.8359	25.9484	31.9407	0.55747	2	13.824	10.8266	262.738	4.58565	20.6156
51455	Tue Mar 28 15:07:49 2017_x000D_	28.6518	25.5159	31.9416	0.557486	2	13.824	10.8266	262.738	4.58565	20.872
51456	Tue Mar 28 15:07:49 2017_x000D_	28.6518	25.5159	31.9416	0.557486	2	13.824	10.8266	262.738	4.58565	20.872
51457	Tue Mar 28 15:07:49 2017_x000D_	29.1602	25.1927	36.0941	0.629961	2	13.824	10.8266	262.738	4.58565	21.0139
51458	Tue Mar 28 15:07:49 2017_x000D_	29.3609	24.9787	36.0935	0.629951	2	15.1695	10.204	304.433	5.31335	20.4863
51459	Tue Mar 28 15:07:49 2017_x000D_	29.7624	24.5509	36.0923	0.629929	2	15.1695	10.204	304.433	5.31335	20.4643
51460	Tue Mar 28 15:07:49 2017_x000D_	30.1699	24.3349	36.093	0.629942	2	15.1695	10.204	304.433	5.31335	20.6081
51461	Tue Mar 28 15:07:49 2017_x000D_	30.3736	24.2269	33.5223	0.585074	2	15.1695	10.204	304.433	5.31335	20.6835
51462	Tue Mar 28 15:07:49 2017_x000D_	30.8812	23.9041	34.4473	0.601218	2	16.5151	9.58141	328.066	5.72583	20.2861
51463	Tue Mar 28 15:07:49 2017_x000D_	31.1853	23.6892	36.0939	0.629957	2	16.5151	9.58141	328.066	5.72583	20.353
51464	Tue Mar 28 15:07:49 2017_x000D_	31.4891	23.4745	34.4471	0.601216	2	16.5151	9.58141	328.066	5.72583	20.4264
51465	Tue Mar 28 15:07:49 2017_x000D_	31.9965	23.1518	33.5223	0.585074	2	16.5151	9.58141	328.066	5.72583	20.5871
51466	Tue Mar 28 15:07:49 2017_x000D_	32.3002	22.9371	31.938	0.557424	2	16.5151	9.58141	328.066	5.72583	20.6771
51467	Tue Mar 28 15:07:49 2017_x000D_	32.9076	22.5078	31.9374	0.557413	2	18.3285	8.3084	333.085	5.81344	20.3512
51468	Tue Mar 28 15:07:49 2017_x000D_	33.2113	22.2931	33.5217	0.585064	2	18.3285	8.3084	333.085	5.81344	20.4223
51469	Tue Mar 28 15:07:49 2017_x000D_	33.7152	21.865	31.9358	0.557384	2	18.3285	8.3084	333.085	5.81344	20.5069
51470	Tue Mar 28 15:07:49 2017_x000D_	34.1248	21.7554	34.448	0.601232	2	18.3285	8.3084	333.085	5.81344	20.7448
51471	Tue Mar 28 15:07:49 2017_x000D_	34.3222	21.4359	31.9351	0.557373	2	19.4546	7.6788	328.1	5.72642	20.2559
51472	Tue Mar 28 15:07:49 2017_x000D_	34.6315	21.4332	33.5226	0.585079	2	19.4546	7.6788	328.1	5.72642	20.4822
51473	Tue Mar 28 15:07:49 2017_x000D_	35.2381	21.0044	33.5223	0.585075	2	19.4546	7.6788	328.1	5.72642	20.6565
51474	Tue Mar 28 15:07:49 2017_x000D_	35.5413	20.7901	31.9365	0.557397	2	19.4546	7.6788	328.1	5.72642	20.753
51475	Tue Mar 28 15:07:49 2017_x000D_	36.1504	20.4673	29.2891	0.511191	2	20.5905	6.82771	335.232	5.8509	20.6918
51476	Tue Mar 28 15:07:50 2017_x000D_	36.6535	20.0397	27.9118	0.487153	2	20.5905	6.82771	335.232	5.8509	20.7985
51477	Tue Mar 28 15:07:50 2017_x000D_	36.9622	20.0372	29.2894	0.511197	2	20.5905	6.82771	335.232	5.8509	21.0362
51478	Tue Mar 28 15:07:50 2017_x000D_	37.1624	19.8239	29.288	0.511173	2	20.5905	6.82771	335.232	5.8509	21.0601
51479	Tue Mar 28 15:07:50 2017_x000D_	37.4651	19.6098	27.9118	0.487153	2	20.5905	6.82771	335.232	5.8509	21.1692
51480	Tue Mar 28 15:07:50 2017_x000D_	37.9737	19.394	29.2884	0.511179	2	21.6972	6.6413	347.991	6.07359	20.6774
51481	Tue Mar 28 15:07:50 2017_x000D_	38.1738	19.1807	29.287	0.511155	2	21.6972	6.6413	347.991	6.07359	20.7054
51482	Tue Mar 28 15:07:50 2017_x000D_	38.5766	18.8601	31.9361	0.557389	2	21.6972	6.6413	347.991	6.07359	20.8378
51483	Tue Mar 28 15:07:50 2017_x000D_	38.8849	18.8578	33.5252	0.585125	2	21.6972	6.6413	347.991	6.07359	21.087
51484	Tue Mar 28 15:07:50 2017_x000D_	39.1847	18.538	34.4506	0.601277	2	23.92	6.04691	353.377	6.16759	19.7241
51485	Tue Mar 28 15:07:50 2017_x000D_	39.3873	18.4307	31.937	0.557405	2	23.92	6.04691	353.377	6.16759	19.814
51486	Tue Mar 28 15:07:50 2017_x000D_	39.7925	18.2161	31.9374	0.557413	2	23.92	6.04691	353.377	6.16759	20.0006
51487	Tue Mar 28 15:07:50 2017_x000D_	39.8952	18.2153	33.5255	0.585131	2	23.92	6.04691	353.377	6.16759	20.0818
51488	Tue Mar 28 15:07:50 2017_x000D_	39.9924	18.0029	31.9363	0.557394	2	25.9034	5.8886	351.881	6.14148	18.5811
51489	Tue Mar 28 15:07:50 2017_x000D_	40.1976	18.0015	31.9378	0.55742	2	25.9034	5.8886	351.881	6.14148	18.7362
51490	Tue Mar 28 15:07:50 2017_x000D_	40.5999	17.6811	29.2852	0.511122	2	25.9034	5.8886	351.881	6.14148	18.8428
51491	Tue Mar 28 15:07:50 2017_x000D_	40.8019	17.574	24.0453	0.419671	2	25.9034	5.8886	351.881	6.14148	18.9345
51492	Tue Mar 28 15:07:50 2017_x000D_	40.8014	17.5736	6.59772	0.115152	2	25.9034	5.8886	351.881	6.14148	18.9338
51493	Tue Mar 28 15:07:50 2017_x000D_	40.6958	17.4681	-2.57312	-0.0449094	2	27.2387	5.4877	346.635	6.04992	18.0173
51494	Tue Mar 28 15:07:50 2017_x000D_	40.5904	17.3622	-17.5825	-0.306872	2	27.2387	5.4877	346.635	6.04992	17.8682
51495	Tue Mar 28 15:07:50 2017_x000D_	40.5906	17.3616	-30.6167	-0.534361	2	27.2387	5.4877	346.635	6.04992	17.8679
51496	Tue Mar 28 15:07:50 2017_x000D_	40.5909	17.3614	-38.76	-0.67649	2	27.2387	5.4877	346.635	6.04992	17.868
51497	Tue Mar 28 15:07:50 2017_x000D_	40.6965	17.4662	-51.2072	-0.893735	2	29.4607	4.8935	335.42	5.85418	16.8617
51498	Tue Mar 28 15:07:51 2017_x000D_	40.9045	17.5707	-57.6819	-1.00674	2	29.4607	4.8935	335.42	5.85418	17.0784
51499	Tue Mar 28 15:07:51 2017_x000D_	41.0126	17.7816	-68.0816	-1.18825	2	29.4607	4.8935	335.42	5.85418	17.3075
51500	Tue Mar 28 15:07:51 2017_x000D_	41.0155	17.8874	-74.3545	-1.29773	2	29.4607	4.8935	335.42	5.85418	17.3884
51501	Tue Mar 28 15:07:51 2017_x000D_	41.1311	18.4156	-77.6644	-1.3555	2	31.0249	4.27821	340.841	5.9488	17.3782
51502	Tue Mar 28 15:07:51 2017_x000D_	41.139	18.733	-77.1046	-1.34573	2	31.0249	4.27821	340.841	5.9488	17.6419
51503	Tue Mar 28 15:07:51 2017_x000D_	41.3542	19.1544	-77.1078	-1.34579	2	31.0249	4.27821	340.841	5.9488	18.1106
51504	Tue Mar 28 15:07:51 2017_x000D_	41.3646	19.5771	-77.1054	-1.34574	2	31.0249	4.27821	340.841	5.9488	18.4652
51505	Tue Mar 28 15:07:51 2017_x000D_	41.5846	20.2091	-71.6671	-1.25083	2	32.3499	4.09901	0	0	18.5692
51506	Tue Mar 28 15:07:51 2017_x000D_	41.6923	20.4195	-74.3536	-1.29772	2	32.3499	4.09901	0	0	18.8053
51507	Tue Mar 28 15:07:51 2017_x000D_	41.8099	21.0519	-71.6656	-1.2508	2	32.3499	4.09901	0	0	19.4137
51508	Tue Mar 28 15:07:51 2017_x000D_	42.0247	21.4721	-71.6677	-1.25084	2	32.3499	4.09901	0	0	19.8853
51509	Tue Mar 28 15:07:51 2017_x000D_	42.2445	22.1029	-71.6681	-1.25084	2	32.3499	4.09901	0	0	20.5437
51510	Tue Mar 28 15:07:51 2017_x000D_	42.2497	22.3137	-71.6662	-1.25081	2	34.76	4.17661	357.33	6.23659	19.6227
51511	Tue Mar 28 15:07:51 2017_x000D_	42.4693	22.944	-71.6665	-1.25082	2	34.76	4.17661	357.33	6.23659	20.2891
51512	Tue Mar 28 15:07:51 2017_x000D_	42.5789	23.2591	-68.0632	-1.18793	2	34.76	4.17661	357.33	6.23659	20.6222
51513	Tue Mar 28 15:07:51 2017_x000D_	42.6888	23.5738	-71.6668	-1.25082	2	34.76	4.17661	357.33	6.23659	20.9551
51514	Tue Mar 28 15:07:51 2017_x000D_	42.9081	24.2032	-71.6671	-1.25083	2	36.5226	4.01151	0	0	21.1773
51515	Tue Mar 28 15:07:51 2017_x000D_	43.0176	24.5179	-68.0612	-1.18789	2	36.5226	4.01151	0	0	21.5104
51516	Tue Mar 28 15:07:51 2017_x000D_	43.1273	24.8322	-71.6675	-1.25083	2	36.5226	4.01151	0	0	21.8431
51517	Tue Mar 28 15:07:51 2017_x000D_	43.3489	25.566	-70.7862	-1.23545	2	36.5226	4.01151	0	0	22.6096
51518	Tue Mar 28 15:07:51 2017_x000D_	43.5627	25.9839	-70.7882	-1.23549	2	39.1404	4.3175	4.90146	0.0855467	22.1131
51519	Tue Mar 28 15:07:52 2017_x000D_	43.7815	26.6116	-70.7882	-1.23549	2	39.1404	4.3175	4.90146	0.0855467	22.7721
51520	Tue Mar 28 15:07:52 2017_x000D_	43.8906	26.925	-69.0531	-1.2052	2	39.1404	4.3175	4.90146	0.0855467	23.1012
51521	Tue Mar 28 15:07:52 2017_x000D_	44	27.2389	-70.7882	-1.23549	2	39.1404	4.3175	4.90146	0.0855467	23.4309
51522	Tue Mar 28 15:07:52 2017_x000D_	44.2185	27.8657	-70.7882	-1.23549	2	41.9761	4.6305	3.85368	0.0672595	23.3432
51523	Tue Mar 28 15:07:52 2017_x000D_	44.2258	28.18	-71.6671	-1.25083	2	41.9761	4.6305	3.85368	0.0672595	23.6567
51524	Tue Mar 28 15:07:52 2017_x000D_	44.4441	28.8062	-71.6674	-1.25083	2	41.9761	4.6305	3.85368	0.0672595	24.3013
51525	Tue Mar 28 15:07:52 2017_x000D_	44.6549	29.118	-70.7883	-1.23549	2	41.9761	4.6305	3.85368	0.0672595	24.6336
51526	Tue Mar 28 15:07:52 2017_x000D_	44.6622	29.4319	-71.6678	-1.25084	2	41.9761	4.6305	3.85368	0.0672595	24.9464
51527	Tue Mar 28 15:07:52 2017_x000D_	44.8801	30.0573	-71.668	-1.25084	2	42.8413	4.88	0	0	25.2597
51528	Tue Mar 28 15:07:52 2017_x000D_	44.885	30.2665	-71.6662	-1.25081	2	42.8413	4.88	0	0	25.4686
51529	Tue Mar 28 15:07:52 2017_x000D_	45.1052	30.996	-70.7824	-1.23539	2	42.8413	4.88	0	0	26.2139
51530	Tue Mar 28 15:07:52 2017_x000D_	45.3155	31.3066	-71.6687	-1.25085	2	42.8413	4.88	0	0	26.5422
51531	Tue Mar 28 15:07:52 2017_x000D_	45.3228	31.6202	-70.7824	-1.23539	2	45.4567	5.1857	0	0	26.4348
51532	Tue Mar 28 15:07:52 2017_x000D_	45.5378	32.1395	-71.6671	-1.25083	2	45.4567	5.1857	0	0	26.9539
51533	Tue Mar 28 15:07:52 2017_x000D_	45.748	32.45	-70.7863	-1.23545	2	45.4567	5.1857	0	0	27.2659
51534	Tue Mar 28 15:07:52 2017_x000D_	45.8612	32.97	-69.0432	-1.20503	2	45.4567	5.1857	0	0	27.7872
51535	Tue Mar 28 15:07:52 2017_x000D_	45.9699	33.2818	-70.7844	-1.23542	2	46.5401	5.4422	6.726	0.117391	27.8454
51536	Tue Mar 28 15:07:52 2017_x000D_	46.1845	33.8	-71.6699	-1.25088	2	46.5401	5.4422	6.726	0.117391	28.36
51537	Tue Mar 28 15:07:52 2017_x000D_	46.1893	34.0085	-71.6681	-1.25084	2	46.5401	5.4422	6.726	0.117391	28.5685
51538	Tue Mar 28 15:07:52 2017_x000D_	46.1941	34.217	-71.6662	-1.25081	2	46.5401	5.4422	6.726	0.117391	28.7769
51539	Tue Mar 28 15:07:52 2017_x000D_	46.4086	34.735	-70.7824	-1.23539	2	46.5401	5.4422	6.726	0.117391	29.2931
51540	Tue Mar 28 15:07:53 2017_x000D_	46.4133	34.9433	-70.7805	-1.23535	2	50.0391	5.5546	0	0	29.6115
51541	Tue Mar 28 15:07:53 2017_x000D_	46.6205	35.1484	-70.7844	-1.23542	2	50.0391	5.5546	0	0	29.7906
51542	Tue Mar 28 15:07:53 2017_x000D_	46.7287	35.4589	-69.0407	-1.20499	2	50.0391	5.5546	0	0	30.087
51543	Tue Mar 28 15:07:53 2017_x000D_	46.8347	35.6655	-71.6708	-1.25089	2	50.0391	5.5546	0	0	30.2809
51544	Tue Mar 28 15:07:53 2017_x000D_	46.8418	35.9779	-70.7824	-1.23539	2	51.7985	5.3895	0	0	30.9874
51545	Tue Mar 28 15:07:53 2017_x000D_	46.8441	36.0817	-71.6672	-1.25083	2	51.7985	5.3895	0	0	31.0895
51546	Tue Mar 28 15:07:53 2017_x000D_	47.0532	36.3905	-65.392	-1.14131	2	51.7985	5.3895	0	0	31.3621
51547	Tue Mar 28 15:07:53 2017_x000D_	47.0579	36.5985	-65.3894	-1.14126	2	51.7985	5.3895	0	0	31.567
51548	Tue Mar 28 15:07:53 2017_x000D_	47.0553	36.4945	-59.0242	-1.03017	2	53.9946	5.2386	355.028	6.1964	32.017
51549	Tue Mar 28 15:07:53 2017_x000D_	46.9536	36.4963	-48.7258	-0.850426	2	53.9946	5.2386	355.028	6.1964	32.0409
51550	Tue Mar 28 15:07:53 2017_x000D_	46.85	36.3941	-44.6741	-0.779711	2	53.9946	5.2386	355.028	6.1964	31.9642
51551	Tue Mar 28 15:07:53 2017_x000D_	46.953	36.4968	-32.5845	-0.568707	2	53.9946	5.2386	355.028	6.1964	32.0415
51552	Tue Mar 28 15:07:53 2017_x000D_	46.9532	36.4972	-27.5364	-0.480601	2	56.1692	5.53001	0	0	32.3095
51553	Tue Mar 28 15:07:53 2017_x000D_	47.1576	36.5982	-17.0076	-0.296838	2	56.1692	5.53001	0	0	32.3487
51554	Tue Mar 28 15:07:53 2017_x000D_	47.16	36.7023	-14.1651	-0.247228	2	56.1692	5.53001	0	0	32.4481
51555	Tue Mar 28 15:07:53 2017_x000D_	47.2611	36.7009	-7.80733	-0.136264	2	56.1692	5.53001	0	0	32.4188
51556	Tue Mar 28 15:07:53 2017_x000D_	47.2588	36.5971	-4.91739	-0.0858247	2	56.1692	5.53001	0	0	32.3196
51557	Tue Mar 28 15:07:53 2017_x000D_	47.668	36.7985	0.956685	0.0166973	2	58.1141	6.0354	12.0378	0.2101	32.4883
51558	Tue Mar 28 15:07:53 2017_x000D_	47.8679	36.6913	3.89874	0.0680458	2	58.1141	6.0354	12.0378	0.2101	32.3229
51559	Tue Mar 28 15:07:53 2017_x000D_	48.474	36.6812	3.89963	0.0680614	2	58.1141	6.0354	12.0378	0.2101	32.1263
51560	Tue Mar 28 15:07:53 2017_x000D_	48.777	36.6759	-2.14588	-0.0374527	2	58.1141	6.0354	12.0378	0.2101	32.0316
51561	Tue Mar 28 15:07:53 2017_x000D_	49.4832	36.6642	-1.99234	-0.034773	2	59.6109	6.7477	6.62297	0.115593	31.5843
51562	Tue Mar 28 15:07:54 2017_x000D_	49.6849	36.6608	-1.99271	-0.0347794	2	59.6109	6.7477	6.62297	0.115593	31.517
51563	Tue Mar 28 15:07:54 2017_x000D_	50.4915	36.6474	-1.99399	-0.0348016	2	59.6109	6.7477	6.62297	0.115593	31.2595
51564	Tue Mar 28 15:07:54 2017_x000D_	50.8968	36.7446	0.956706	0.0166977	2	59.6109	6.7477	6.62297	0.115593	31.237
51565	Tue Mar 28 15:07:54 2017_x000D_	51.2996	36.7378	0.956727	0.016698	2	61.3469	7.0247	5.99629	0.104655	31.3659
51566	Tue Mar 28 15:07:54 2017_x000D_	51.9035	36.7277	0.956732	0.0166981	2	61.3469	7.0247	5.99629	0.104655	31.168
51567	Tue Mar 28 15:07:54 2017_x000D_	52.3059	36.721	0.956699	0.0166975	2	61.3469	7.0247	5.99629	0.104655	31.0421
51568	Tue Mar 28 15:07:54 2017_x000D_	52.9092	36.711	0.956703	0.0166976	2	61.3469	7.0247	5.99629	0.104655	30.8621
51569	Tue Mar 28 15:07:54 2017_x000D_	53.2105	36.7059	0.956691	0.0166974	2	61.3469	7.0247	5.99629	0.104655	30.7762
51570	Tue Mar 28 15:07:54 2017_x000D_	53.5122	36.7009	0.956706	0.0166977	2	63.7587	6.88071	347.535	6.06563	31.5315
51571	Tue Mar 28 15:07:54 2017_x000D_	54.1147	36.6908	0.956709	0.0166977	2	63.7587	6.88071	347.535	6.06563	31.3313
51572	Tue Mar 28 15:07:54 2017_x000D_	54.5162	36.6841	0.95673	0.0166981	2	63.7587	6.88071	347.535	6.06563	31.2036
51573	Tue Mar 28 15:07:54 2017_x000D_	54.9175	36.6774	0.956695	0.0166975	2	63.7587	6.88071	347.535	6.06563	31.0807
51574	Tue Mar 28 15:07:54 2017_x000D_	55.5191	36.6674	0.956751	0.0166985	2	66.1913	6.2948	352.08	6.14495	32.193
51575	Tue Mar 28 15:07:54 2017_x000D_	55.92	36.6607	0.956716	0.0166978	2	66.1913	6.2948	352.08	6.14495	32.056
51576	Tue Mar 28 15:07:54 2017_x000D_	56.5211	36.6506	0.956716	0.0166978	2	66.1913	6.2948	352.08	6.14495	31.8589
51577	Tue Mar 28 15:07:54 2017_x000D_	56.9215	36.6439	0.956735	0.0166982	2	66.1913	6.2948	352.08	6.14495	31.7332
51578	Tue Mar 28 15:07:54 2017_x000D_	57.3218	36.6373	0.956753	0.0166985	2	67.9475	6.12981	353.274	6.16579	32.305
51579	Tue Mar 28 15:07:54 2017_x000D_	57.922	36.6272	0.956698	0.0166975	2	67.9475	6.12981	353.274	6.16579	32.103
51580	Tue Mar 28 15:07:54 2017_x000D_	58.6215	36.6156	0.95675	0.0166984	2	67.9475	6.12981	353.274	6.16579	31.8804
51581	Tue Mar 28 15:07:54 2017_x000D_	58.9214	36.6105	0.956714	0.0166978	2	67.9475	6.12981	353.274	6.16579	31.789
51582	Tue Mar 28 15:07:54 2017_x000D_	59.3209	36.6039	0.956677	0.0166972	2	68.8309	5.9369	0	0	32.1077
51583	Tue Mar 28 15:07:55 2017_x000D_	59.6202	36.5989	0.956707	0.0166977	2	68.8309	5.9369	0	0	32.0155
51584	Tue Mar 28 15:07:55 2017_x000D_	60.3188	36.5872	0.956744	0.0166983	2	68.8309	5.9369	0	0	31.8103
51585	Tue Mar 28 15:07:55 2017_x000D_	60.6178	36.5822	0.956716	0.0166978	2	68.8309	5.9369	0	0	31.7268
51586	Tue Mar 28 15:07:55 2017_x000D_	61.2159	36.5722	0.956741	0.0166983	2	68.8309	5.9369	0	0	31.5675
51587	Tue Mar 28 15:07:55 2017_x000D_	61.515	36.5672	0.956682	0.0166972	2	69.9324	5.751	347.346	6.06233	31.9451
51588	Tue Mar 28 15:07:55 2017_x000D_	62.1125	36.5573	0.956733	0.0166981	2	69.9324	5.751	347.346	6.06233	31.7833
51589	Tue Mar 28 15:07:55 2017_x000D_	62.4109	36.5523	0.956737	0.0166982	2	69.9324	5.751	347.346	6.06233	31.7064
51590	Tue Mar 28 15:07:55 2017_x000D_	62.7096	36.5473	0.956673	0.0166971	2	69.9324	5.751	347.346	6.06233	31.632
51591	Tue Mar 28 15:07:55 2017_x000D_	62.9086	36.544	0.956707	0.0166977	2	70.8156	5.55811	354.714	6.19093	31.9788
51592	Tue Mar 28 15:07:55 2017_x000D_	63.4056	36.5357	0.956741	0.0166983	2	70.8156	5.55811	354.714	6.19093	31.8515
51593	Tue Mar 28 15:07:55 2017_x000D_	63.9028	36.5274	0.956717	0.0166979	2	70.8156	5.55811	354.714	6.19093	31.7314
51594	Tue Mar 28 15:07:55 2017_x000D_	64.2007	36.5224	0.956753	0.0166985	2	70.8156	5.55811	354.714	6.19093	31.663
51595	Tue Mar 28 15:07:55 2017_x000D_	64.5964	36.4128	3.78237	0.0660148	2	71.3936	7.1255	0	0	30.0657
51596	Tue Mar 28 15:07:55 2017_x000D_	64.896	36.5108	0.956722	0.016698	2	71.3936	7.1255	0	0	30.0951
51597	Tue Mar 28 15:07:55 2017_x000D_	64.995	36.5091	0.956764	0.0166987	2	71.3936	7.1255	0	0	30.0722
51598	Tue Mar 28 15:07:55 2017_x000D_	65.4914	36.5008	0.956715	0.0166978	2	71.3936	7.1255	0	0	29.9624
51599	Tue Mar 28 15:07:55 2017_x000D_	65.6881	36.3944	-2.01837	-0.0352272	2	71.3936	7.1255	0	0	29.8198
51600	Tue Mar 28 15:07:55 2017_x000D_	65.9869	36.4923	-4.69197	-0.0818904	2	71.5463	8.4576	0	0	28.5806
51601	Tue Mar 28 15:07:55 2017_x000D_	66.1837	36.3854	-19.9959	-0.348994	2	71.5463	8.4576	0	0	28.438
51602	Tue Mar 28 15:07:55 2017_x000D_	66.083	36.2836	-29.0541	-0.50709	2	71.5463	8.4576	0	0	28.3573
51603	Tue Mar 28 15:07:55 2017_x000D_	66.0836	36.2831	-45.1767	-0.788483	2	71.5463	8.4576	0	0	28.3566
51604	Tue Mar 28 15:07:56 2017_x000D_	66.1832	36.2813	-55.6077	-0.970537	2	71.6662	10.4514	0	0	26.4054
51605	Tue Mar 28 15:07:56 2017_x000D_	66.1855	36.3843	-74.913	-1.30748	2	71.6662	10.4514	0	0	26.5057
51606	Tue Mar 28 15:07:56 2017_x000D_	66.2865	36.4857	-83.6389	-1.45977	2	71.6662	10.4514	0	0	26.5843
51607	Tue Mar 28 15:07:56 2017_x000D_	66.2867	36.4859	-89.1397	-1.55578	2	71.6662	10.4514	0	0	26.5845
51608	Tue Mar 28 15:07:56 2017_x000D_	66.2916	36.7955	253.955	4.43234	2	71.8188	11.7825	22.9534	0.400612	25.6164
51609	Tue Mar 28 15:07:56 2017_x000D_	66.2932	36.8987	247.705	4.32328	2	71.8188	11.7825	22.9534	0.400612	25.7168
51610	Tue Mar 28 15:07:56 2017_x000D_	66.2962	37.1047	242.736	4.23655	2	71.8188	11.7825	22.9534	0.400612	25.9174
51611	Tue Mar 28 15:07:56 2017_x000D_	65.9058	37.5234	235.058	4.10254	2	71.8188	11.7825	22.9534	0.400612	26.4113
51612	Tue Mar 28 15:07:56 2017_x000D_	65.7107	37.7326	235.058	4.10253	2	71.7752	12.665	0	0	25.7907
51613	Tue Mar 28 15:07:56 2017_x000D_	65.2261	38.4611	238.962	4.17068	2	71.7752	12.665	0	0	26.6145
51614	Tue Mar 28 15:07:56 2017_x000D_	65.0342	38.876	238.962	4.17068	2	71.7752	12.665	0	0	27.064
51615	Tue Mar 28 15:07:56 2017_x000D_	64.7431	39.2926	241.357	4.21247	2	71.7752	12.665	0	0	27.5405
51616	Tue Mar 28 15:07:56 2017_x000D_	64.4553	39.9144	246.362	4.29982	2	71.7752	12.665	0	0	28.2154
51617	Tue Mar 28 15:07:56 2017_x000D_	64.2635	40.329	251.347	4.38683	2	71.9169	14.2159	0	0	27.2116
51618	Tue Mar 28 15:07:56 2017_x000D_	64.0733	40.8463	252.255	4.40268	2	71.9169	14.2159	0	0	27.7615
51619	Tue Mar 28 15:07:56 2017_x000D_	63.979	41.1563	253.967	4.43257	2	71.9169	14.2159	0	0	28.0855
51620	Tue Mar 28 15:07:56 2017_x000D_	63.8847	41.466	257.349	4.49159	2	71.9169	14.2159	0	0	28.4092
51621	Tue Mar 28 15:07:56 2017_x000D_	63.6978	42.1887	256.664	4.47964	2	72.0911	15.1048	29.2377	0.510294	28.3546
51622	Tue Mar 28 15:07:56 2017_x000D_	63.5094	42.8083	256.665	4.47965	2	72.0911	15.1048	29.2377	0.510294	29.0022
51623	Tue Mar 28 15:07:56 2017_x000D_	63.5144	43.1159	257.349	4.49159	2	72.0911	15.1048	29.2377	0.510294	29.2947
51624	Tue Mar 28 15:07:56 2017_x000D_	63.3194	43.325	257.351	4.49163	2	72.0911	15.1048	29.2377	0.510294	29.552
51625	Tue Mar 28 15:07:56 2017_x000D_	63.3243	43.6328	256.665	4.47965	2	72.0693	15.5458	0	0	29.4169
51626	Tue Mar 28 15:07:57 2017_x000D_	63.136	44.252	256.665	4.47966	2	72.0693	15.5458	0	0	30.0641
51627	Tue Mar 28 15:07:57 2017_x000D_	63.0402	44.4592	253.967	4.43256	2	72.0693	15.5458	0	0	30.2904
51628	Tue Mar 28 15:07:57 2017_x000D_	62.852	45.0782	253.967	4.43257	2	72.0693	15.5458	0	0	30.9374
51629	Tue Mar 28 15:07:57 2017_x000D_	62.7595	45.4901	251.344	4.38679	2	72.0693	15.5458	0	0	31.3581
51630	Tue Mar 28 15:07:57 2017_x000D_	62.5714	46.1088	251.344	4.38678	2	72.0475	15.9867	0	0	31.5775
51631	Tue Mar 28 15:07:57 2017_x000D_	62.479	46.5204	253.967	4.43256	2	72.0475	15.9867	0	0	31.9979
51632	Tue Mar 28 15:07:57 2017_x000D_	62.3849	46.8294	257.353	4.49166	2	72.0475	15.9867	0	0	32.3209
51633	Tue Mar 28 15:07:57 2017_x000D_	62.2909	47.1388	253.967	4.43256	2	72.0475	15.9867	0	0	32.6442
51634	Tue Mar 28 15:07:57 2017_x000D_	62.1046	47.8592	254.769	4.44656	2	71.5792	16.6343	53.6207	0.935858	32.6307
51635	Tue Mar 28 15:07:57 2017_x000D_	62.0106	48.1682	256.668	4.4797	2	71.5792	16.6343	53.6207	0.935858	32.9537
51636	Tue Mar 28 15:07:57 2017_x000D_	61.8261	48.9906	256.668	4.4797	2	71.5792	16.6343	53.6207	0.935858	33.7943
51637	Tue Mar 28 15:07:57 2017_x000D_	61.7304	49.1974	253.967	4.43255	2	71.5792	16.6343	53.6207	0.935858	34.0199
51638	Tue Mar 28 15:07:57 2017_x000D_	61.5426	49.8151	253.967	4.43256	2	69.3792	17.0067	85.8311	1.49803	33.7313
51639	Tue Mar 28 15:07:57 2017_x000D_	61.4504	50.2258	256.669	4.47972	2	69.3792	17.0067	85.8311	1.49803	34.1522
51640	Tue Mar 28 15:07:57 2017_x000D_	61.2626	50.8432	256.67	4.47973	2	69.3792	17.0067	85.8311	1.49803	34.7964
51641	Tue Mar 28 15:07:57 2017_x000D_	61.1705	51.254	253.966	4.43255	2	69.3792	17.0067	85.8311	1.49803	35.2173
51642	Tue Mar 28 15:07:57 2017_x000D_	61.0766	51.5623	257.357	4.49173	2	67.1895	17.1586	116.186	2.02782	34.9426
51643	Tue Mar 28 15:07:57 2017_x000D_	60.9898	52.2791	253.965	4.43252	2	67.1895	17.1586	116.186	2.02782	35.6635
51644	Tue Mar 28 15:07:57 2017_x000D_	60.7951	52.488	253.966	4.43255	2	67.1895	17.1586	116.186	2.02782	35.9034
51645	Tue Mar 28 15:07:57 2017_x000D_	60.6076	53.1047	253.967	4.43255	2	67.1895	17.1586	116.186	2.02782	36.5437
51646	Tue Mar 28 15:07:57 2017_x000D_	60.6146	53.5124	253.965	4.43253	2	67.1895	17.1586	116.186	2.02782	36.9436
51647	Tue Mar 28 15:07:58 2017_x000D_	60.4254	54.0268	254.769	4.44656	2	65.4245	17.5448	139.942	2.44244	36.8229
51648	Tue Mar 28 15:07:58 2017_x000D_	60.3316	54.3352	251.338	4.38668	2	65.4245	17.5448	139.942	2.44244	37.1412
51649	Tue Mar 28 15:07:58 2017_x000D_	60.2361	54.5414	253.966	4.43254	2	65.4245	17.5448	139.942	2.44244	37.3586
51650	Tue Mar 28 15:07:58 2017_x000D_	60.2396	54.7451	253.965	4.43253	2	65.4245	17.5448	139.942	2.44244	37.5599
51651	Tue Mar 28 15:07:58 2017_x000D_	60.0487	55.1576	253.966	4.43255	2	63.67	17.7105	180	3.14159	37.6218
51652	Tue Mar 28 15:07:58 2017_x000D_	60.0522	55.3612	253.965	4.43253	2	63.67	17.7105	180	3.14159	37.8241
51653	Tue Mar 28 15:07:58 2017_x000D_	59.8613	55.7736	253.966	4.43255	2	63.67	17.7105	180	3.14159	38.2532
51654	Tue Mar 28 15:07:58 2017_x000D_	59.8667	56.0787	254.769	4.44656	2	63.67	17.7105	180	3.14159	38.5562
51655	Tue Mar 28 15:07:58 2017_x000D_	59.7712	56.2848	257.361	4.49179	2	62.58	17.6763	188.119	3.2833	38.7105
51656	Tue Mar 28 15:07:58 2017_x000D_	59.6739	56.3892	259.45	4.52826	2	62.58	17.6763	188.119	3.2833	38.8218
51657	Tue Mar 28 15:07:58 2017_x000D_	59.5838	56.9002	262.716	4.58526	2	62.58	17.6763	188.119	3.2833	39.3382
51658	Tue Mar 28 15:07:58 2017_x000D_	59.5838	56.9002	262.716	4.58526	2	62.58	17.6763	188.119	3.2833	39.3382
51659	Tue Mar 28 15:07:58 2017_x000D_	59.4937	57.4112	-88.9799	-1.55299	2	59.3514	16.6913	194.965	3.40278	40.7201
51660	Tue Mar 28 15:07:58 2017_x000D_	59.5978	57.7129	-80.6543	-1.40768	2	59.3514	16.6913	194.965	3.40278	41.0223
51661	Tue Mar 28 15:07:58 2017_x000D_	59.5018	57.9188	-65.4689	-1.14265	2	59.3514	16.6913	194.965	3.40278	41.2278
51662	Tue Mar 28 15:07:58 2017_x000D_	59.7031	58.1163	-60.4189	-1.05451	2	59.3514	16.6913	194.965	3.40278	41.4265
51663	Tue Mar 28 15:07:58 2017_x000D_	59.9041	58.3144	-44.4356	-0.775548	2	59.3514	16.6913	194.965	3.40278	41.6268
51664	Tue Mar 28 15:07:58 2017_x000D_	59.9074	58.5177	-36.1879	-0.631598	2	56.7862	15.5057	197.191	3.44163	43.1251
51665	Tue Mar 28 15:07:58 2017_x000D_	60.3047	58.6085	-25.672	-0.44806	2	56.7862	15.5057	197.191	3.44163	43.2462
51666	Tue Mar 28 15:07:58 2017_x000D_	60.407	58.809	-19.1632	-0.33446	2	56.7862	15.5057	197.191	3.44163	43.4544
51667	Tue Mar 28 15:07:58 2017_x000D_	60.6067	58.9051	-16.3887	-0.286036	2	56.7862	15.5057	197.191	3.44163	43.5672
51668	Tue Mar 28 15:07:59 2017_x000D_	61.0036	58.9957	-6.7255	-0.117382	2	55.0717	14.7886	184.972	3.22838	44.6033
51669	Tue Mar 28 15:07:59 2017_x000D_	61.3002	58.9873	-7.13908	-0.1246	2	55.0717	14.7886	184.972	3.22838	44.6354
51670	Tue Mar 28 15:07:59 2017_x000D_	62.0936	59.1676	-7.13643	-0.124554	2	55.0717	14.7886	184.972	3.22838	44.9311
51671	Tue Mar 28 15:07:59 2017_x000D_	62.4883	59.1563	-7.13838	-0.124588	2	55.0717	14.7886	184.972	3.22838	44.9833
51672	Tue Mar 28 15:07:59 2017_x000D_	63.2804	59.3361	-12.8071	-0.223526	2	53.7828	14.3057	185.171	3.23184	46.0211
51673	Tue Mar 28 15:07:59 2017_x000D_	63.5762	59.3274	-19.1831	-0.334808	2	53.7828	14.3057	185.171	3.23184	46.0745
51674	Tue Mar 28 15:07:59 2017_x000D_	63.972	59.4175	-16.405	-0.286321	2	53.7828	14.3057	185.171	3.23184	46.2482
51675	Tue Mar 28 15:07:59 2017_x000D_	64.3689	59.6084	-21.8681	-0.38167	2	53.7828	14.3057	185.171	3.23184	46.5231
51676	Tue Mar 28 15:07:59 2017_x000D_	64.9641	59.8947	-24.4511	-0.426752	2	53.7828	14.3057	185.171	3.23184	46.9402
51677	Tue Mar 28 15:07:59 2017_x000D_	65.3592	59.9846	-21.8688	-0.381682	2	52.0569	13.8089	204.621	3.57131	48.0536
51678	Tue Mar 28 15:07:59 2017_x000D_	66.052	60.2678	-25.709	-0.448706	2	52.0569	13.8089	204.621	3.57131	48.521
51679	Tue Mar 28 15:07:59 2017_x000D_	66.3495	60.4613	-24.4532	-0.42679	2	52.0569	13.8089	204.621	3.57131	48.7927
51680	Tue Mar 28 15:07:59 2017_x000D_	67.04	60.6432	-25.7123	-0.448765	2	52.0569	13.8089	204.621	3.57131	49.1726
51681	Tue Mar 28 15:07:59 2017_x000D_	67.3371	60.8365	-24.4558	-0.426834	2	48.4366	11.7033	202.793	3.53941	52.6431
51682	Tue Mar 28 15:07:59 2017_x000D_	67.9299	61.122	-21.8652	-0.38162	2	48.4366	11.7033	202.793	3.53941	53.1244
51683	Tue Mar 28 15:07:59 2017_x000D_	68.1288	61.318	-21.8613	-0.381551	2	48.4366	11.7033	202.793	3.53941	53.3798
51684	Tue Mar 28 15:07:59 2017_x000D_	68.5236	61.5081	-21.8602	-0.381532	2	48.4366	11.7033	202.793	3.53941	53.7029
51685	Tue Mar 28 15:07:59 2017_x000D_	69.0144	61.5944	-18.2045	-0.317729	2	46.3026	10.5289	193.73	3.38123	55.8884
51686	Tue Mar 28 15:07:59 2017_x000D_	69.3111	61.7872	-19.1671	-0.334529	2	46.3026	10.5289	193.73	3.38123	56.1854
51687	Tue Mar 28 15:07:59 2017_x000D_	69.9008	61.9711	-19.1679	-0.334543	2	46.3026	10.5289	193.73	3.38123	56.5966
51688	Tue Mar 28 15:07:59 2017_x000D_	70.1952	62.0628	-20.7976	-0.362987	2	46.3026	10.5289	193.73	3.38123	56.8032
51689	Tue Mar 28 15:07:59 2017_x000D_	70.49	62.1548	-19.1686	-0.334555	2	42.8244	9.9754	180	3.14159	59.0599
51690	Tue Mar 28 15:08:00 2017_x000D_	71.0788	62.3384	-19.1693	-0.334567	2	42.8244	9.9754	180	3.14159	59.4995
51691	Tue Mar 28 15:08:00 2017_x000D_	71.3729	62.4302	-15.521	-0.270893	2	42.8244	9.9754	180	3.14159	59.7204
51692	Tue Mar 28 15:08:00 2017_x000D_	71.6671	62.5218	-19.17	-0.33458	2	42.8244	9.9754	180	3.14159	59.9419
51693	Tue Mar 28 15:08:00 2017_x000D_	72.255	62.7051	-19.1708	-0.334593	2	42.8244	9.9754	180	3.14159	60.3869
51694	Tue Mar 28 15:08:00 2017_x000D_	72.5486	62.7968	-15.5196	-0.270868	2	39.5326	10.0921	180	3.14159	62.192
51695	Tue Mar 28 15:08:00 2017_x000D_	73.1369	63.0802	-18.2001	-0.317651	2	39.5326	10.0921	180	3.14159	62.7454
51696	Tue Mar 28 15:08:00 2017_x000D_	73.5265	63.0683	-18.2048	-0.317734	2	39.5326	10.0921	180	3.14159	62.9449
51697	Tue Mar 28 15:08:00 2017_x000D_	74.1129	63.2511	-18.2052	-0.31774	2	39.5326	10.0921	180	3.14159	63.4167
51698	Tue Mar 28 15:08:00 2017_x000D_	74.3099	63.4459	-18.2007	-0.317663	2	36.2397	10.2088	180	3.14159	65.4487
51699	Tue Mar 28 15:08:00 2017_x000D_	74.7974	63.531	-21.8771	-0.381827	2	36.2397	10.2088	180	3.14159	65.8024
51700	Tue Mar 28 15:08:00 2017_x000D_	75.0911	63.7226	-20.8045	-0.363108	2	36.2397	10.2088	180	3.14159	66.1299
51701	Tue Mar 28 15:08:00 2017_x000D_	75.3828	63.7136	-21.8789	-0.381859	2	36.2397	10.2088	180	3.14159	66.2944
51702	Tue Mar 28 15:08:00 2017_x000D_	75.5794	63.9081	-21.8749	-0.381788	2	33.6427	9.4615	195.419	3.41071	68.725
51703	Tue Mar 28 15:08:00 2017_x000D_	75.9701	64.0965	-21.8738	-0.38177	2	33.6427	9.4615	195.419	3.41071	69.1129
51704	Tue Mar 28 15:08:00 2017_x000D_	76.261	64.0873	-20.8073	-0.363156	2	33.6427	9.4615	195.419	3.41071	69.2842
51705	Tue Mar 28 15:08:00 2017_x000D_	76.6514	64.2755	-20.806	-0.363133	2	33.6427	9.4615	195.419	3.41071	69.673
51706	Tue Mar 28 15:08:00 2017_x000D_	76.8463	64.3694	-23.3229	-0.407062	2	33.6427	9.4615	195.419	3.41071	69.8672
51707	Tue Mar 28 15:08:00 2017_x000D_	77.1386	64.4606	-21.8775	-0.381835	2	30.198	8.0219	184.972	3.22838	73.4081
51708	Tue Mar 28 15:08:00 2017_x000D_	77.3335	64.5545	-24.4839	-0.427325	2	30.198	8.0219	184.972	3.22838	73.605
51709	Tue Mar 28 15:08:00 2017_x000D_	77.5283	64.6483	-26.9846	-0.47097	2	30.198	8.0219	184.972	3.22838	73.8018
51710	Tue Mar 28 15:08:00 2017_x000D_	77.5286	64.648	-34.6941	-0.605526	2	30.198	8.0219	184.972	3.22838	73.8018
51711	Tue Mar 28 15:08:01 2017_x000D_	77.5277	64.5475	-44.7324	-0.780728	2	28.2456	7.51611	188.816	3.29546	75.3744
51712	Tue Mar 28 15:08:01 2017_x000D_	77.4303	64.4504	-52.988	-0.924815	2	28.2456	7.51611	188.816	3.29546	75.2373
51713	Tue Mar 28 15:08:01 2017_x000D_	77.4305	64.4502	-60.8426	-1.0619	2	28.2456	7.51611	188.816	3.29546	75.2373
51714	Tue Mar 28 15:08:01 2017_x000D_	77.5278	64.4471	-70.5452	-1.23125	2	28.2456	7.51611	188.816	3.29546	75.2986
51715	Tue Mar 28 15:08:01 2017_x000D_	77.5292	64.5472	-76.345	-1.33247	2	24.0803	7.383	174.393	3.04373	78.2594
51716	Tue Mar 28 15:08:01 2017_x000D_	77.6275	64.6447	-83.8461	-1.46339	2	24.0803	7.383	174.393	3.04373	78.3977
51717	Tue Mar 28 15:08:01 2017_x000D_	77.631	64.9453	265.357	4.63135	2	24.0803	7.383	174.393	3.04373	78.6199
51718	Tue Mar 28 15:08:01 2017_x000D_	77.5364	65.1486	262.764	4.5861	2	24.0803	7.383	174.393	3.04373	78.7046
51719	Tue Mar 28 15:08:01 2017_x000D_	77.5375	65.2491	257.076	4.48683	2	21.8774	7.5344	178.016	3.10696	80.1813
51720	Tue Mar 28 15:08:01 2017_x000D_	77.5429	65.7496	251.119	4.38285	2	21.8774	7.5344	178.016	3.10696	80.546
51721	Tue Mar 28 15:08:01 2017_x000D_	77.4482	65.9529	248.607	4.33902	2	21.8774	7.5344	178.016	3.10696	80.6278
51722	Tue Mar 28 15:08:01 2017_x000D_	77.1652	66.6625	245.011	4.27625	2	21.8774	7.5344	178.016	3.10696	80.9498
51723	Tue Mar 28 15:08:01 2017_x000D_	76.9748	66.9687	246.187	4.29677	2	21.8774	7.5344	178.016	3.10696	81.0442
51724	Tue Mar 28 15:08:01 2017_x000D_	76.6908	67.5781	243.86	4.25616	2	19.2449	7.4503	180	3.14159	83.1588
51725	Tue Mar 28 15:08:01 2017_x000D_	76.5973	67.8811	245.011	4.27626	2	19.2449	7.4503	180	3.14159	83.3137
51726	Tue Mar 28 15:08:01 2017_x000D_	76.5049	68.284	242.608	4.23432	2	19.2449	7.4503	180	3.14159	83.5431
51727	Tue Mar 28 15:08:01 2017_x000D_	76.123	68.7965	241.246	4.21054	2	19.2449	7.4503	180	3.14159	83.6569
51728	Tue Mar 28 15:08:01 2017_x000D_	75.9327	69.1026	242.609	4.23433	2	18.3866	6.9791	211.9	3.69836	84.6811
51729	Tue Mar 28 15:08:01 2017_x000D_	75.8391	69.4056	238.887	4.16936	2	18.3866	6.9791	211.9	3.69836	84.8402
51730	Tue Mar 28 15:08:01 2017_x000D_	75.4585	70.0178	238.887	4.16936	2	18.3866	6.9791	211.9	3.69836	85.0358
51731	Tue Mar 28 15:08:01 2017_x000D_	75.3639	70.2207	241.246	4.21054	2	18.3866	6.9791	211.9	3.69836	85.1229
51732	Tue Mar 28 15:08:01 2017_x000D_	74.9845	70.9325	242.609	4.23433	2	17.5379	6.2863	214.752	3.74813	86.4826
51733	Tue Mar 28 15:08:02 2017_x000D_	74.7941	71.2386	241.246	4.21054	2	17.5379	6.2863	214.752	3.74813	86.5856
51734	Tue Mar 28 15:08:02 2017_x000D_	74.5105	71.8474	238.886	4.16935	2	17.5379	6.2863	214.752	3.74813	86.857
51735	Tue Mar 28 15:08:02 2017_x000D_	74.3202	72.1533	240.314	4.19427	2	17.5379	6.2863	214.752	3.74813	86.9637
51736	Tue Mar 28 15:08:02 2017_x000D_	74.1288	72.3596	240.314	4.19427	2	17.5379	6.2863	214.752	3.74813	86.9955
51737	Tue Mar 28 15:08:02 2017_x000D_	73.844	72.8684	241.246	4.21054	2	16.8987	5.8219	209.037	3.64838	87.9659
51738	Tue Mar 28 15:08:02 2017_x000D_	73.6549	73.2741	241.246	4.21054	2	16.8987	5.8219	209.037	3.64838	88.1536
51739	Tue Mar 28 15:08:02 2017_x000D_	73.3689	73.6833	238.887	4.16936	2	16.8987	5.8219	209.037	3.64838	88.2839
51740	Tue Mar 28 15:08:02 2017_x000D_	73.2757	73.9855	242.61	4.23434	2	16.8987	5.8219	209.037	3.64838	88.457
51741	Tue Mar 28 15:08:02 2017_x000D_	73.0855	74.2915	241.246	4.21054	2	15.8204	5.34341	192.838	3.36565	89.6277
51742	Tue Mar 28 15:08:02 2017_x000D_	72.8008	74.8002	240.314	4.19427	2	15.8204	5.34341	192.838	3.36565	89.8388
51743	Tue Mar 28 15:08:02 2017_x000D_	72.6105	75.1062	238.886	4.16935	2	15.8204	5.34341	192.838	3.36565	89.9553
51744	Tue Mar 28 15:08:02 2017_x000D_	72.516	75.309	236.647	4.13027	2	15.8204	5.34341	192.838	3.36565	90.0532
51745	Tue Mar 28 15:08:02 2017_x000D_	72.2301	75.7179	238.886	4.16935	2	15.1713	5.1006	196.675	3.43263	90.7883
51746	Tue Mar 28 15:08:02 2017_x000D_	72.0412	76.1233	238.886	4.16935	2	15.1713	5.1006	196.675	3.43263	90.9858
51747	Tue Mar 28 15:08:02 2017_x000D_	71.8524	76.5286	238.886	4.16935	2	15.1713	5.1006	196.675	3.43263	91.185
51748	Tue Mar 28 15:08:02 2017_x000D_	71.6609	76.735	238.886	4.16935	2	15.1713	5.1006	196.675	3.43263	91.2281
51749	Tue Mar 28 15:08:02 2017_x000D_	71.4694	76.9413	238.886	4.16935	2	14.971	4.6501	214.811	3.74916	91.7501
51750	Tue Mar 28 15:08:02 2017_x000D_	71.4721	77.1403	238.886	4.16935	2	14.971	4.6501	214.811	3.74916	91.9087
51751	Tue Mar 28 15:08:02 2017_x000D_	71.2819	77.446	240.314	4.19427	2	14.971	4.6501	214.811	3.74916	92.0335
51752	Tue Mar 28 15:08:02 2017_x000D_	71.2819	77.446	240.314	4.19427	2	14.971	4.6501	214.811	3.74916	92.0335
51753	Tue Mar 28 15:08:02 2017_x000D_	71.0905	77.6523	240.314	4.19427	2	14.971	4.6501	214.811	3.74916	92.08
51754	Tue Mar 28 15:08:03 2017_x000D_	70.899	77.8587	240.315	4.19428	2	14.341	3.9637	197.733	3.45109	93.0552
51755	Tue Mar 28 15:08:03 2017_x000D_	70.7127	78.4631	232.888	4.06465	2	14.341	3.9637	197.733	3.45109	93.4234
51756	Tue Mar 28 15:08:03 2017_x000D_	70.7124	78.4633	225.216	3.93076	2	14.341	3.9637	197.733	3.45109	93.4234
51757	Tue Mar 28 15:08:03 2017_x000D_	70.7103	78.3642	207.803	3.62684	2	14.341	3.9637	197.733	3.45109	93.3431
51758	Tue Mar 28 15:08:03 2017_x000D_	70.9048	78.4557	187.775	3.2773	2	14.3506	3.74191	175.139	3.05675	93.7045
51759	Tue Mar 28 15:08:03 2017_x000D_	70.9059	78.5548	179.434	3.13172	2	14.3506	3.74191	175.139	3.05675	93.7842
51760	Tue Mar 28 15:08:03 2017_x000D_	71.0016	78.4513	170.6	2.97754	2	14.3506	3.74191	175.139	3.05675	93.7594
51761	Tue Mar 28 15:08:03 2017_x000D_	71.0027	78.5503	162.358	2.83368	2	14.3506	3.74191	175.139	3.05675	93.839
51762	Tue Mar 28 15:08:03 2017_x000D_	70.7105	78.4615	145.887	2.54622	2	13.6821	3.9425	109.167	1.90533	93.8367
51763	Tue Mar 28 15:08:03 2017_x000D_	70.6135	78.4649	139.741	2.43894	2	13.6821	3.9425	109.167	1.90533	93.7804
51764	Tue Mar 28 15:08:03 2017_x000D_	70.3186	78.1776	128.066	2.23518	2	13.6821	3.9425	109.167	1.90533	93.3731
51765	Tue Mar 28 15:08:03 2017_x000D_	70.2189	77.9825	125.841	2.19633	2	13.6821	3.9425	109.167	1.90533	93.1576
51766	Tue Mar 28 15:08:03 2017_x000D_	70.0191	77.592	125.838	2.19629	2	13.8634	4.8366	90.9472	1.58733	91.9065
51767	Tue Mar 28 15:08:03 2017_x000D_	69.5232	76.9138	129.779	2.26507	2	13.8634	4.8366	90.9472	1.58733	91.0667
51768	Tue Mar 28 15:08:03 2017_x000D_	69.2256	76.5264	131.911	2.30228	2	13.8634	4.8366	90.9472	1.58733	90.5781
51769	Tue Mar 28 15:08:03 2017_x000D_	68.5355	75.9543	137.833	2.40565	2	13.8634	4.8366	90.9472	1.58733	89.7038
51770	Tue Mar 28 15:08:03 2017_x000D_	68.3363	75.6622	135.809	2.37031	2	13.8634	4.8366	90.9472	1.58733	89.3508
51771	Tue Mar 28 15:08:03 2017_x000D_	68.0395	75.3739	139.715	2.43848	2	14.245	6.1808	86.4069	1.50808	87.6444
51772	Tue Mar 28 15:08:03 2017_x000D_	67.5461	74.993	145.846	2.54549	2	14.245	6.1808	86.4069	1.50808	87.0409
51773	Tue Mar 28 15:08:03 2017_x000D_	67.348	74.8004	145.844	2.54546	2	14.245	6.1808	86.4069	1.50808	86.7674
51774	Tue Mar 28 15:08:03 2017_x000D_	66.7564	74.4224	145.845	2.54547	2	14.245	6.1808	86.4069	1.50808	86.1067
51775	Tue Mar 28 15:08:04 2017_x000D_	66.4618	74.3333	149.746	2.61355	2	14.1202	9.0616	103.391	1.80452	83.6662
51776	Tue Mar 28 15:08:04 2017_x000D_	65.9674	73.9512	148.224	2.587	2	14.1202	9.0616	103.391	1.80452	83.059
51777	Tue Mar 28 15:08:04 2017_x000D_	65.6708	73.7617	149.742	2.61349	2	14.1202	9.0616	103.391	1.80452	82.7259
51778	Tue Mar 28 15:08:04 2017_x000D_	65.3746	73.5723	148.224	2.58699	2	14.1202	9.0616	103.391	1.80452	82.3932
51779	Tue Mar 28 15:08:04 2017_x000D_	64.8803	73.2894	147.418	2.57293	2	12.8982	11.9059	134.635	2.34982	80.4368
51780	Tue Mar 28 15:08:04 2017_x000D_	64.5837	73.0998	145.849	2.54555	2	12.8982	11.9059	134.635	2.34982	80.1005
51781	Tue Mar 28 15:08:04 2017_x000D_	64.3846	72.9064	145.848	2.54552	2	12.8982	11.9059	134.635	2.34982	79.8242
51782	Tue Mar 28 15:08:04 2017_x000D_	63.9879	72.6196	143.604	2.50636	2	12.8982	11.9059	134.635	2.34982	79.3493
51783	Tue Mar 28 15:08:04 2017_x000D_	63.6908	72.4297	141.876	2.4762	2	12.2206	12.3279	172.434	3.00953	79.1291
51784	Tue Mar 28 15:08:04 2017_x000D_	63.1937	72.0459	143.604	2.50637	2	12.2206	12.3279	172.434	3.00953	78.5143
51785	Tue Mar 28 15:08:04 2017_x000D_	62.8962	71.8557	141.877	2.47622	2	12.2206	12.3279	172.434	3.00953	78.1766
51786	Tue Mar 28 15:08:04 2017_x000D_	62.6966	71.6618	141.876	2.4762	2	12.2206	12.3279	172.434	3.00953	77.8995
51787	Tue Mar 28 15:08:04 2017_x000D_	62.1987	71.2774	143.603	2.50635	2	12.2206	12.3279	172.434	3.00953	77.2842
51788	Tue Mar 28 15:08:04 2017_x000D_	61.9988	71.0834	143.602	2.50632	2	11.9916	12.5423	179.053	3.12506	76.9921
51789	Tue Mar 28 15:08:04 2017_x000D_	61.5007	70.6986	141.875	2.47619	2	11.9916	12.5423	179.053	3.12506	76.3761
51790	Tue Mar 28 15:08:04 2017_x000D_	61.202	70.5076	143.602	2.50633	2	11.9916	12.5423	179.053	3.12506	76.0371
51791	Tue Mar 28 15:08:04 2017_x000D_	61.0036	70.414	145.841	2.54541	2	11.9916	12.5423	179.053	3.12506	75.8374
51792	Tue Mar 28 15:08:04 2017_x000D_	60.6029	70.0252	145.838	2.54535	2	11.9916	12.5423	212.163	3.70294	75.2818
51793	Tue Mar 28 15:08:04 2017_x000D_	60.1037	69.6395	144.147	2.51584	2	11.9916	12.5423	212.163	3.70294	74.665
51794	Tue Mar 28 15:08:04 2017_x000D_	59.806	69.5486	143.604	2.50636	2	11.9916	12.5423	212.163	3.70294	74.4039
51795	Tue Mar 28 15:08:04 2017_x000D_	59.706	69.4515	144.15	2.5159	2	11.9916	12.5423	212.163	3.70294	74.2652
51796	Tue Mar 28 15:08:04 2017_x000D_	59.5052	69.2568	144.149	2.51587	2	11.5812	11.8642	249.184	4.34908	74.7705
51797	Tue Mar 28 15:08:05 2017_x000D_	59.2056	69.0652	145.837	2.54534	2	11.5812	11.8642	249.184	4.34908	74.4314
51798	Tue Mar 28 15:08:05 2017_x000D_	59.1053	68.9676	141.88	2.47627	2	11.5812	11.8642	249.184	4.34908	74.2922
51799	Tue Mar 28 15:08:05 2017_x000D_	58.8073	68.8769	145.84	2.54539	2	11.5812	11.8642	249.184	4.34908	74.0321
51800	Tue Mar 28 15:08:05 2017_x000D_	58.7047	68.6786	147.397	2.57256	2	11.5812	11.8642	249.184	4.34908	73.814
51801	Tue Mar 28 15:08:05 2017_x000D_	58.5038	68.4839	152.137	2.6553	2	11.3617	11.8573	225	3.92699	73.6814
51802	Tue Mar 28 15:08:05 2017_x000D_	58.405	68.4875	158.515	2.76661	2	11.3617	11.8573	225	3.92699	73.621
51803	Tue Mar 28 15:08:05 2017_x000D_	58.5035	68.4841	159.572	2.78507	2	11.3617	11.8573	225	3.92699	73.6814
51804	Tue Mar 28 15:08:05 2017_x000D_	58.5038	68.4847	170.336	2.97292	2	11.3617	11.8573	225	3.92699	73.682
51805	Tue Mar 28 15:08:05 2017_x000D_	58.504	68.485	176.073	3.07305	2	11.3617	11.8573	225	3.92699	73.6824
51806	Tue Mar 28 15:08:05 2017_x000D_	58.5043	68.4854	187.732	3.27653	2	11.3617	11.8573	225	3.92699	73.6829
51807	Tue Mar 28 15:08:05 2017_x000D_	58.3052	68.3913	196.173	3.42387	2	11.3617	11.8573	225	3.92699	73.4832
51808	Tue Mar 28 15:08:05 2017_x000D_	58.3054	68.3914	201.474	3.51638	2	11.3617	11.8573	225	3.92699	73.4834
51809	Tue Mar 28 15:08:05 2017_x000D_	58.1103	68.4989	211.261	3.6872	2	11.3617	11.8573	225	3.92699	73.4418
51810	Tue Mar 28 15:08:05 2017_x000D_	58.0116	68.5021	212.667	3.71175	2	11.3617	11.8573	225	3.92699	73.3815
51811	Tue Mar 28 15:08:05 2017_x000D_	57.6203	68.7171	217.393	3.79423	2	11.3617	11.8573	225	3.92699	73.3
51812	Tue Mar 28 15:08:05 2017_x000D_	57.4264	68.9254	212.668	3.71176	2	11.3617	11.8573	225	3.92699	73.3398
51813	Tue Mar 28 15:08:05 2017_x000D_	57.2325	69.1338	212.669	3.71177	2	11.3617	11.8573	225	3.92699	73.3807
51814	Tue Mar 28 15:08:05 2017_x000D_	56.548	69.5607	211.262	3.68723	2	11.3617	11.8573	225	3.92699	73.2904
51815	Tue Mar 28 15:08:05 2017_x000D_	56.352	69.6682	208.777	3.64384	2	11.3617	11.8573	225	3.92699	73.2545
51816	Tue Mar 28 15:08:05 2017_x000D_	55.7644	69.9911	211.262	3.68722	2	11.3617	11.8573	225	3.92699	73.1515
51817	Tue Mar 28 15:08:05 2017_x000D_	55.3724	70.2063	211.262	3.68721	2	11.3617	11.8573	225	3.92699	73.0859
51818	Tue Mar 28 15:08:06 2017_x000D_	54.7842	70.5293	208.777	3.64384	2	11.3617	11.8573	225	3.92699	72.9926
51819	Tue Mar 28 15:08:06 2017_x000D_	54.392	70.7447	208.777	3.64384	2	11.3617	11.8573	225	3.92699	72.9338
51820	Tue Mar 28 15:08:06 2017_x000D_	54.1959	70.8525	211.261	3.68719	2	11.3617	11.8573	225	3.92699	72.9054
51821	Tue Mar 28 15:08:06 2017_x000D_	53.6094	71.2766	211.262	3.68721	2	11.3617	11.8573	225	3.92699	72.9076
51822	Tue Mar 28 15:08:06 2017_x000D_	53.3121	71.2869	212.665	3.7117	2	11.3617	11.8573	225	3.92699	72.7442
51823	Tue Mar 28 15:08:06 2017_x000D_	53.0186	71.4991	211.26	3.68718	2	11.3617	11.8573	225	3.92699	72.7492
51824	Tue Mar 28 15:08:06 2017_x000D_	52.531	71.92	212.666	3.71173	2	11.3617	11.8573	225	3.92699	72.8178
51825	Tue Mar 28 15:08:06 2017_x000D_	52.2374	72.1323	211.262	3.68721	2	11.3617	11.8573	225	3.92699	72.8279
51826	Tue Mar 28 15:08:06 2017_x000D_	51.7454	72.3515	212.665	3.71171	2	11.3617	11.8573	225	3.92699	72.7351
51827	Tue Mar 28 15:08:06 2017_x000D_	51.3525	72.5673	212.665	3.7117	2	11.3617	11.8573	225	3.92699	72.6978
51828	Tue Mar 28 15:08:06 2017_x000D_	50.765	72.9921	212.666	3.71171	2	11.3617	11.8573	225	3.92699	72.733
51829	Tue Mar 28 15:08:06 2017_x000D_	50.5685	73.1001	215.09	3.75403	2	11.3617	11.8573	225	3.92699	72.7176
51830	Tue Mar 28 15:08:06 2017_x000D_	50.1753	73.3161	215.089	3.75402	2	11.3617	11.8573	225	3.92699	72.6889
51831	Tue Mar 28 15:08:06 2017_x000D_	49.784	73.6331	212.666	3.71172	2	11.3617	11.8573	225	3.92699	72.7497
51832	Tue Mar 28 15:08:06 2017_x000D_	49.4922	73.9466	213.625	3.72847	2	11.3617	11.8573	225	3.92699	72.863
51833	Tue Mar 28 15:08:06 2017_x000D_	48.9019	74.2709	211.263	3.68724	2	11.3617	11.8573	225	3.92699	72.8335
51834	Tue Mar 28 15:08:06 2017_x000D_	48.6058	74.3825	215.089	3.75401	2	11.3617	11.8573	225	3.92699	72.7772
51835	Tue Mar 28 15:08:06 2017_x000D_	48.4112	74.5916	215.09	3.75402	2	11.3617	11.8573	225	3.92699	72.8578
51836	Tue Mar 28 15:08:06 2017_x000D_	47.8228	75.017	215.09	3.75403	2	11.3617	11.8573	225	3.92699	72.9285
51837	Tue Mar 28 15:08:06 2017_x000D_	47.4266	75.1325	212.666	3.71171	2	11.3617	11.8573	225	3.92699	72.8315
51838	Tue Mar 28 15:08:06 2017_x000D_	47.2319	75.3416	212.666	3.71173	2	11.3617	11.8573	225	3.92699	72.9173
51839	Tue Mar 28 15:08:07 2017_x000D_	46.6432	75.7673	212.667	3.71174	2	11.3617	11.8573	225	3.92699	73.0019
51840	Tue Mar 28 15:08:07 2017_x000D_	46.4484	75.9765	212.668	3.71176	2	11.3617	11.8573	225	3.92699	73.0914
51841	Tue Mar 28 15:08:07 2017_x000D_	45.9543	76.1969	211.265	3.68727	2	11.3617	11.8573	225	3.92699	73.0495
51842	Tue Mar 28 15:08:07 2017_x000D_	45.6599	76.4098	212.667	3.71174	2	11.3617	11.8573	225	3.92699	73.0985
51843	Tue Mar 28 15:08:07 2017_x000D_	45.2655	76.6265	212.667	3.71174	2	11.3617	11.8573	225	3.92699	73.1062
51844	Tue Mar 28 15:08:07 2017_x000D_	45.0707	76.8358	212.668	3.71175	2	11.3617	11.8573	225	3.92699	73.2018
51845	Tue Mar 28 15:08:07 2017_x000D_	44.4764	77.0601	212.666	3.71172	2	11.3617	11.8573	225	3.92699	73.1299
51846	Tue Mar 28 15:08:07 2017_x000D_	44.3813	77.2658	211.266	3.68729	2	11.3617	11.8573	225	3.92699	73.2705
51847	Tue Mar 28 15:08:07 2017_x000D_	44.0817	77.277	212.666	3.71172	2	11.3617	11.8573	225	3.92699	73.146
51848	Tue Mar 28 15:08:07 2017_x000D_	43.7867	77.4902	211.265	3.68727	2	11.3617	11.8573	225	3.92699	73.2056
51849	Tue Mar 28 15:08:07 2017_x000D_	43.5918	77.6997	211.266	3.68728	2	11.3617	11.8573	225	3.92699	73.3076
51850	Tue Mar 28 15:08:07 2017_x000D_	43.3919	77.7072	211.264	3.68726	2	11.3617	11.8573	225	3.92699	73.2267
51851	Tue Mar 28 15:08:07 2017_x000D_	43.097	77.9204	212.666	3.71172	2	11.3617	11.8573	225	3.92699	73.2903
51852	Tue Mar 28 15:08:07 2017_x000D_	43.0996	78.0214	215.087	3.75397	2	11.3617	11.8573	225	3.92699	73.3824
51853	Tue Mar 28 15:08:07 2017_x000D_	42.8019	78.1338	211.265	3.68727	2	11.3617	11.8573	225	3.92699	73.3557
51854	Tue Mar 28 15:08:07 2017_x000D_	42.5093	78.4479	210.118	3.66724	2	11.3617	11.8573	225	3.92699	73.5152
51855	Tue Mar 28 15:08:07 2017_x000D_	42.2115	78.5604	206.204	3.59894	2	11.3617	11.8573	225	3.92699	73.4916
51856	Tue Mar 28 15:08:07 2017_x000D_	41.9157	78.7735	188.248	3.28555	2	11.3617	11.8573	225	3.92699	73.5617
51857	Tue Mar 28 15:08:07 2017_x000D_	41.8127	78.6761	179.309	3.12954	2	11.3617	11.8573	225	3.92699	73.4303
51858	Tue Mar 28 15:08:07 2017_x000D_	41.5121	78.6868	161.733	2.82277	2	11.3617	11.8573	225	3.92699	73.316
51859	Tue Mar 28 15:08:07 2017_x000D_	41.2118	78.6981	155.301	2.71052	2	11.3617	11.8573	225	3.92699	73.2033
51860	Tue Mar 28 15:08:07 2017_x000D_	40.9064	78.5067	136.596	2.38406	2	11.3617	11.8573	225	3.92699	72.9043
51861	Tue Mar 28 15:08:08 2017_x000D_	40.8038	78.4094	132.735	2.31667	2	11.3617	11.8573	225	3.92699	72.7738
51862	Tue Mar 28 15:08:08 2017_x000D_	40.7016	78.3122	124.371	2.17069	2	11.3617	11.8573	225	3.92699	72.6435
51863	Tue Mar 28 15:08:08 2017_x000D_	40.4937	78.0167	117.988	2.05928	2	11.3617	11.8573	225	3.92699	72.2893
51864	Tue Mar 28 15:08:08 2017_x000D_	40.2806	77.5188	111.625	1.94822	2	11.3617	11.8573	225	3.92699	71.7477
51865	Tue Mar 28 15:08:08 2017_x000D_	40.1701	77.1181	108.921	1.90104	2	11.3617	11.8573	225	3.92699	71.3365
51866	Tue Mar 28 15:08:08 2017_x000D_	39.8455	76.2183	110.687	1.93185	2	11.3617	11.8573	225	3.92699	70.3823
51867	Tue Mar 28 15:08:08 2017_x000D_	39.6317	75.7196	111.623	1.94819	2	11.3617	11.8573	225	3.92699	69.8397
51868	Tue Mar 28 15:08:08 2017_x000D_	39.3115	75.0212	120.475	2.10269	2	11.3617	11.8573	225	3.92699	69.0715
51869	Tue Mar 28 15:08:08 2017_x000D_	39.1	74.623	120.474	2.10268	2	11.3617	11.8573	225	3.92699	68.6218
51870	Tue Mar 28 15:08:08 2017_x000D_	38.785	74.1268	124.344	2.17021	2	11.3617	11.8573	225	3.92699	68.0406
51871	Tue Mar 28 15:08:08 2017_x000D_	38.5732	73.7281	124.342	2.17018	2	11.3617	11.8573	225	3.92699	67.5904
51872	Tue Mar 28 15:08:08 2017_x000D_	38.3636	73.4307	130.569	2.27886	2	11.3617	11.8573	225	3.92699	67.2338
51873	Tue Mar 28 15:08:08 2017_x000D_	37.9475	72.9373	132.402	2.31086	2	11.3617	11.8573	225	3.92699	66.6151
51874	Tue Mar 28 15:08:08 2017_x000D_	37.7407	72.7412	132.403	2.31087	2	11.3617	11.8573	225	3.92699	66.3529
51875	Tue Mar 28 15:08:08 2017_x000D_	37.2204	72.1488	134.529	2.34797	2	11.3617	11.8573	225	3.92699	65.6029
51876	Tue Mar 28 15:08:08 2017_x000D_	37.016	72.0543	136.522	2.38275	2	11.3617	11.8573	225	3.92699	65.4356
51877	Tue Mar 28 15:08:08 2017_x000D_	36.5988	71.5593	134.53	2.34799	2	11.3617	11.8573	225	3.92699	64.817
51878	Tue Mar 28 15:08:08 2017_x000D_	36.3915	71.3627	134.53	2.34799	2	11.3617	11.8573	225	3.92699	64.5553
51879	Tue Mar 28 15:08:08 2017_x000D_	36.1841	71.166	134.53	2.348	2	11.3617	11.8573	225	3.92699	64.2937
51880	Tue Mar 28 15:08:08 2017_x000D_	35.9766	70.9692	134.531	2.348	2	11.3617	11.8573	225	3.92699	64.0321
51881	Tue Mar 28 15:08:08 2017_x000D_	35.6598	70.47	130.574	2.27894	2	11.3617	11.8573	225	3.92699	63.4496
51882	Tue Mar 28 15:08:09 2017_x000D_	35.4521	70.273	130.575	2.27896	2	11.3617	11.8573	225	3.92699	63.1881
51883	Tue Mar 28 15:08:09 2017_x000D_	35.1378	69.8754	128.341	2.23998	2	11.3617	11.8573	225	3.92699	62.7009
51884	Tue Mar 28 15:08:09 2017_x000D_	34.9299	69.6782	128.343	2.24	2	11.3617	11.8573	225	3.92699	62.4397
51885	Tue Mar 28 15:08:09 2017_x000D_	34.5138	69.2836	128.346	2.24005	2	11.3617	11.8573	225	3.92699	61.9177
51886	Tue Mar 28 15:08:09 2017_x000D_	34.3057	69.0861	128.347	2.24008	2	11.3617	11.8573	225	3.92699	61.6568
51887	Tue Mar 28 15:08:09 2017_x000D_	34.089	68.5824	130.137	2.27132	2	11.3617	11.8573	225	3.92699	61.1087
51888	Tue Mar 28 15:08:09 2017_x000D_	33.8835	68.4867	128.346	2.24005	2	11.3617	11.8573	225	3.92699	60.9436
51889	Tue Mar 28 15:08:09 2017_x000D_	33.8778	68.2824	128.341	2.23998	2	11.3617	11.8573	225	3.92699	60.7517
51890	Tue Mar 28 15:08:09 2017_x000D_	33.6694	68.0846	128.343	2.24	2	11.3617	11.8573	225	3.92699	60.4908
51891	Tue Mar 28 15:08:09 2017_x000D_	33.4609	67.8868	128.344	2.24003	2	11.3617	11.8573	225	3.92699	60.2302
51892	Tue Mar 28 15:08:09 2017_x000D_	33.2466	67.4843	128.341	2.23998	2	11.3617	11.8573	225	3.92699	59.7772
51893	Tue Mar 28 15:08:09 2017_x000D_	33.1421	67.3854	132.395	2.31073	2	11.3617	11.8573	225	3.92699	59.6469
51894	Tue Mar 28 15:08:09 2017_x000D_	32.9363	67.2895	130.574	2.27894	2	11.3617	11.8573	225	3.92699	59.4827
51895	Tue Mar 28 15:08:09 2017_x000D_	32.6201	66.8902	136.495	2.38229	2	11.3617	11.8573	225	3.92699	58.9961
51896	Tue Mar 28 15:08:09 2017_x000D_	32.4079	66.5896	142.423	2.48576	2	11.3617	11.8573	225	3.92699	58.6393
51897	Tue Mar 28 15:08:09 2017_x000D_	32.3034	66.4909	151.103	2.63724	2	11.3617	11.8573	225	3.92699	58.5097
51898	Tue Mar 28 15:08:09 2017_x000D_	32.0973	66.3957	166.951	2.91384	2	11.3617	11.8573	225	3.92699	58.3473
51899	Tue Mar 28 15:08:09 2017_x000D_	31.9928	66.2969	176.061	3.07285	2	11.3617	11.8573	225	3.92699	58.2178
51900	Tue Mar 28 15:08:09 2017_x000D_	31.8942	66.4029	184.571	3.22138	2	11.3617	11.8573	225	3.92699	58.2821
51901	Tue Mar 28 15:08:09 2017_x000D_	31.4856	66.3137	199.462	3.48128	2	11.3617	11.8573	225	3.92699	58.0558
51902	Tue Mar 28 15:08:09 2017_x000D_	31.2888	66.5251	212.444	3.70785	2	11.3617	11.8573	225	3.92699	58.1864
51903	Tue Mar 28 15:08:10 2017_x000D_	31.1874	66.5283	218.85	3.81965	2	11.3617	11.8573	225	3.92699	58.1548
51904	Tue Mar 28 15:08:10 2017_x000D_	30.8855	66.6404	222.888	3.89014	2	11.3617	11.8573	225	3.92699	58.1581
51905	Tue Mar 28 15:08:10 2017_x000D_	30.392	67.169	226.965	3.96128	2	11.3617	11.8573	225	3.92699	58.4939
51906	Tue Mar 28 15:08:10 2017_x000D_	30.1975	67.483	224.85	3.92437	2	11.3617	11.8573	225	3.92699	58.7282
51907	Tue Mar 28 15:08:10 2017_x000D_	29.8982	67.6978	222.889	3.89015	2	11.3617	11.8573	225	3.92699	58.8368
51908	Tue Mar 28 15:08:10 2017_x000D_	29.3026	68.23	220.639	3.85087	2	10.4646	12.2723	225	3.92699	59.0435
51909	Tue Mar 28 15:08:10 2017_x000D_	29.0031	68.4449	218.851	3.81967	2	10.4646	12.2723	225	3.92699	59.1527
51910	Tue Mar 28 15:08:10 2017_x000D_	28.4073	68.9773	216.492	3.77851	2	10.4646	12.2723	225	3.92699	59.476
51911	Tue Mar 28 15:08:10 2017_x000D_	28.2097	69.1889	216.493	3.77852	2	10.4646	12.2723	225	3.92699	59.6187
51912	Tue Mar 28 15:08:10 2017_x000D_	27.7093	69.5132	212.452	3.70799	2	10.2071	13.151	214.164	3.73786	59.0172
51913	Tue Mar 28 15:08:10 2017_x000D_	27.4099	69.7282	213.992	3.73486	2	10.2071	13.151	214.164	3.73786	59.1347
51914	Tue Mar 28 15:08:10 2017_x000D_	27.1071	69.8409	214.89	3.75054	2	10.2071	13.151	214.164	3.73786	59.1553
51915	Tue Mar 28 15:08:10 2017_x000D_	26.9094	70.0526	214.891	3.75055	2	10.2071	13.151	214.164	3.73786	59.3023
51916	Tue Mar 28 15:08:10 2017_x000D_	26.4121	70.4795	216.493	3.77851	2	9.27207	14.4515	163.406	2.85198	58.5911
51917	Tue Mar 28 15:08:10 2017_x000D_	26.0103	70.6982	216.492	3.7785	2	9.27207	14.4515	163.406	2.85198	58.6844
51918	Tue Mar 28 15:08:10 2017_x000D_	25.6116	71.0193	218.85	3.81965	2	9.27207	14.4515	163.406	2.85198	58.8804
51919	Tue Mar 28 15:08:10 2017_x000D_	25.3118	71.2345	220.636	3.85082	2	9.27207	14.4515	163.406	2.85198	59.0049
51920	Tue Mar 28 15:08:10 2017_x000D_	24.8139	71.6618	218.85	3.81965	2	9.27207	14.4515	163.406	2.85198	59.2838
51921	Tue Mar 28 15:08:10 2017_x000D_	24.6161	71.8736	218.85	3.81965	2	8.57566	15.3161	104.073	1.81641	58.7881
51922	Tue Mar 28 15:08:10 2017_x000D_	24.115	72.1985	218.235	3.80891	2	8.57566	15.3161	104.073	1.81641	58.9668
51923	Tue Mar 28 15:08:10 2017_x000D_	23.8181	72.5164	218.85	3.81965	2	8.57566	15.3161	104.073	1.81641	59.1963
51924	Tue Mar 28 15:08:10 2017_x000D_	23.518	72.7318	220.635	3.85081	2	8.57566	15.3161	104.073	1.81641	59.3282
51925	Tue Mar 28 15:08:11 2017_x000D_	23.0198	73.1594	218.85	3.81965	2	7.37425	17.7155	114.58	1.9998	57.6091
51926	Tue Mar 28 15:08:11 2017_x000D_	22.7196	73.3749	220.635	3.85081	2	7.37425	17.7155	114.58	1.9998	57.736
51927	Tue Mar 28 15:08:11 2017_x000D_	22.2212	73.8026	218.85	3.81965	2	7.37425	17.7155	114.58	1.9998	58.0189
51928	Tue Mar 28 15:08:11 2017_x000D_	22.0198	73.9123	216.494	3.77854	2	7.37425	17.7155	114.58	1.9998	58.0739
51929	Tue Mar 28 15:08:11 2017_x000D_	21.7229	74.2303	220.635	3.85081	2	6.89759	18.5866	114.599	2.00013	57.5848
51930	Tue Mar 28 15:08:11 2017_x000D_	21.2175	74.4534	218.849	3.81963	2	6.89759	18.5866	114.599	2.00013	57.6729
51931	Tue Mar 28 15:08:11 2017_x000D_	21.0194	74.6655	218.849	3.81964	2	6.89759	18.5866	114.599	2.00013	57.8297
51932	Tue Mar 28 15:08:11 2017_x000D_	20.4182	75.0972	218.849	3.81963	2	6.89759	18.5866	114.599	2.00013	58.1055
51933	Tue Mar 28 15:08:11 2017_x000D_	20.2201	75.3093	218.849	3.81964	2	6.89759	18.5866	114.599	2.00013	58.2662
51934	Tue Mar 28 15:08:11 2017_x000D_	19.9195	75.5251	220.634	3.85078	2	6.64986	19.2432	119.538	2.08633	57.825
51935	Tue Mar 28 15:08:11 2017_x000D_	19.4205	75.9533	218.849	3.81964	2	6.64986	19.2432	119.538	2.08633	58.1302
51936	Tue Mar 28 15:08:11 2017_x000D_	19.2187	76.0632	216.495	3.77855	2	6.64986	19.2432	119.538	2.08633	58.1935
51937	Tue Mar 28 15:08:11 2017_x000D_	18.8188	76.3853	218.849	3.81963	2	6.64986	19.2432	119.538	2.08633	58.4235
51938	Tue Mar 28 15:08:11 2017_x000D_	18.6206	76.5976	218.849	3.81964	2	5.88805	21.6548	96.5887	1.68579	56.3988
51939	Tue Mar 28 15:08:11 2017_x000D_	18.5181	76.6013	220.633	3.85076	2	5.88805	21.6548	96.5887	1.68579	56.3794
51940	Tue Mar 28 15:08:11 2017_x000D_	18.3198	76.8136	220.633	3.85077	2	5.88805	21.6548	96.5887	1.68579	56.5424
51941	Tue Mar 28 15:08:11 2017_x000D_	18.0187	77.0298	218.849	3.81963	2	5.88805	21.6548	96.5887	1.68579	56.6881
51942	Tue Mar 28 15:08:11 2017_x000D_	17.7178	77.2458	220.632	3.85076	2	5.55596	24.2998	85.8182	1.49781	54.3248
51943	Tue Mar 28 15:08:11 2017_x000D_	17.6221	77.4544	218.85	3.81965	2	5.55596	24.2998	85.8182	1.49781	54.5069
51944	Tue Mar 28 15:08:11 2017_x000D_	17.5231	77.5605	222.88	3.88999	2	5.55596	24.2998	85.8182	1.49781	54.5886
51945	Tue Mar 28 15:08:11 2017_x000D_	17.3212	77.6705	220.633	3.85077	2	5.55596	24.2998	85.8182	1.49781	54.6521
51946	Tue Mar 28 15:08:12 2017_x000D_	17.2254	77.8791	218.85	3.81966	2	5.60636	28.2816	82.9549	1.44784	50.9403
51947	Tue Mar 28 15:08:12 2017_x000D_	16.9204	77.9931	209.915	3.6637	2	5.60636	28.2816	82.9549	1.44784	50.9827
51948	Tue Mar 28 15:08:12 2017_x000D_	16.9234	78.0954	199.595	3.48358	2	5.60636	28.2816	82.9549	1.44784	51.0832
51949	Tue Mar 28 15:08:12 2017_x000D_	16.9233	78.0953	193.986	3.38569	2	5.60636	28.2816	82.9549	1.44784	51.083
51950	Tue Mar 28 15:08:12 2017_x000D_	17.1317	78.1892	173.214	3.02316	2	5.60636	28.2816	82.9549	1.44784	51.2211
51951	Tue Mar 28 15:08:12 2017_x000D_	17.1279	78.0865	164.678	2.87418	2	5.70363	31.157	83.377	1.4552	48.3
51952	Tue Mar 28 15:08:12 2017_x000D_	17.1315	78.188	149.308	2.60591	2	5.70363	31.157	83.377	1.4552	48.3995
51953	Tue Mar 28 15:08:12 2017_x000D_	17.0293	78.1917	139.319	2.43157	2	5.70363	31.157	83.377	1.4552	48.3791
51954	Tue Mar 28 15:08:12 2017_x000D_	16.7108	77.896	126.666	2.21073	2	5.70363	31.157	83.377	1.4552	48.0176
51955	Tue Mar 28 15:08:12 2017_x000D_	16.6009	77.6948	121.189	2.11514	2	6.0012	34.4781	83.4113	1.4558	44.4976
51956	Tue Mar 28 15:08:12 2017_x000D_	16.3852	77.3954	109.61	1.91305	2	6.0012	34.4781	83.4113	1.4558	44.1557
51957	Tue Mar 28 15:08:12 2017_x000D_	16.3852	77.3954	109.61	1.91305	2	6.0012	34.4781	83.4113	1.4558	44.1557
51958	Tue Mar 28 15:08:12 2017_x000D_	16.3675	76.8833	103.362	1.80401	2	6.0012	34.4781	83.4113	1.4558	43.6539
51959	Tue Mar 28 15:08:12 2017_x000D_	16.1474	76.4809	103.365	1.80407	2	6.29855	37.7967	86.225	1.50491	39.9183
51960	Tue Mar 28 15:08:12 2017_x000D_	16.012	75.5619	106.809	1.86418	2	6.29855	37.7967	86.225	1.50491	38.9944
51961	Tue Mar 28 15:08:12 2017_x000D_	15.9976	75.1516	106.806	1.86412	2	6.29855	37.7967	86.225	1.50491	38.5935
51962	Tue Mar 28 15:08:12 2017_x000D_	15.6668	74.5467	109.601	1.9129	2	6.29855	37.7967	86.225	1.50491	37.9253
51963	Tue Mar 28 15:08:12 2017_x000D_	15.5492	74.1395	112.307	1.96012	2	6.29855	37.7967	86.225	1.50491	37.5016
51964	Tue Mar 28 15:08:12 2017_x000D_	15.3173	73.4275	118.658	2.07097	2	6.40488	40.4459	86.4069	1.50808	34.1646
51965	Tue Mar 28 15:08:12 2017_x000D_	15.2071	73.2256	116.051	2.02547	2	6.40488	40.4459	86.4069	1.50808	33.9409
51966	Tue Mar 28 15:08:12 2017_x000D_	15.0929	72.9209	119.99	2.09422	2	6.40488	40.4459	86.4069	1.50808	33.6171
51967	Tue Mar 28 15:08:12 2017_x000D_	14.9786	72.6156	121.146	2.1144	2	6.40488	40.4459	86.4069	1.50808	33.2926
51968	Tue Mar 28 15:08:13 2017_x000D_	14.5476	72.1156	122.562	2.13911	2	6.05457	43.5206	88.8923	1.55146	29.8296
51969	Tue Mar 28 15:08:13 2017_x000D_	14.319	71.505	122.557	2.13902	2	6.05457	43.5206	88.8923	1.55146	29.1792
51970	Tue Mar 28 15:08:13 2017_x000D_	14.1051	71.306	122.56	2.13907	2	6.05457	43.5206	88.8923	1.55146	28.9282
51971	Tue Mar 28 15:08:13 2017_x000D_	13.891	71.107	122.562	2.13911	2	6.05457	43.5206	88.8923	1.55146	28.6779
51972	Tue Mar 28 15:08:13 2017_x000D_	13.6621	70.4955	122.558	2.13903	2	5.92333	46.5999	86.4226	1.50836	25.1175
51973	Tue Mar 28 15:08:13 2017_x000D_	13.4478	70.2962	122.56	2.13908	2	5.92333	46.5999	86.4226	1.50836	24.8623
51974	Tue Mar 28 15:08:13 2017_x000D_	13.3372	70.0935	119.994	2.09428	2	5.92333	46.5999	86.4226	1.50836	24.6356
51975	Tue Mar 28 15:08:13 2017_x000D_	13.1115	69.5842	118.661	2.07102	2	5.92333	46.5999	86.4226	1.50836	24.0821
51976	Tue Mar 28 15:08:13 2017_x000D_	12.8934	69.2816	119.993	2.09427	2	5.92333	46.5999	86.4226	1.50836	23.7285
51977	Tue Mar 28 15:08:13 2017_x000D_	12.6675	68.7719	118.661	2.07102	2	6.04842	48.8046	64.878	1.13233	21.0358
51978	Tue Mar 28 15:08:13 2017_x000D_	12.4491	68.4689	119.992	2.09426	2	6.04842	48.8046	64.878	1.13233	20.6798
51979	Tue Mar 28 15:08:13 2017_x000D_	12.1154	67.8587	122.554	2.13896	2	6.04842	48.8046	64.878	1.13233	19.9967
51980	Tue Mar 28 15:08:13 2017_x000D_	12.0044	67.6553	119.991	2.09424	2	6.04842	48.8046	64.878	1.13233	19.7692
51981	Tue Mar 28 15:08:13 2017_x000D_	11.8929	67.4517	122.552	2.13894	2	7.21064	52.3578	77.2802	1.34879	15.8035
51982	Tue Mar 28 15:08:13 2017_x000D_	11.5668	67.0478	119.994	2.09429	2	7.21064	52.3578	77.2802	1.34879	15.3223
51983	Tue Mar 28 15:08:13 2017_x000D_	11.4476	66.637	122.55	2.13891	2	7.21064	52.3578	77.2802	1.34879	14.8945
51984	Tue Mar 28 15:08:13 2017_x000D_	11.1211	66.2326	119.993	2.09427	2	7.21064	52.3578	77.2802	1.34879	14.4153
51985	Tue Mar 28 15:08:13 2017_x000D_	11.0095	66.0286	122.552	2.13893	2	7.73492	55.4501	100.959	1.76207	11.0737
51986	Tue Mar 28 15:08:13 2017_x000D_	10.8981	65.8247	119.993	2.09427	2	7.73492	55.4501	100.959	1.76207	10.8461
51987	Tue Mar 28 15:08:13 2017_x000D_	10.7864	65.6206	122.551	2.13891	2	7.73492	55.4501	100.959	1.76207	10.6184
51988	Tue Mar 28 15:08:13 2017_x000D_	10.675	65.4166	119.992	2.09426	2	7.73492	55.4501	100.959	1.76207	10.3911
51989	Tue Mar 28 15:08:14 2017_x000D_	10.4556	65.1117	118.667	2.07113	2	7.11934	59.605	95.1708	1.66104	6.43851
51990	Tue Mar 28 15:08:14 2017_x000D_	10.3441	64.9076	116.074	2.02587	2	7.11934	59.605	95.1708	1.66104	6.20618
51991	Tue Mar 28 15:08:14 2017_x000D_	10.1248	64.6027	109.658	1.9139	2	7.11934	59.605	95.1708	1.66104	5.83179
51992	Tue Mar 28 15:08:14 2017_x000D_	10.2294	64.6001	95.1503	1.66069	2	7.11934	59.605	95.1708	1.66104	5.88417
51993	Tue Mar 28 15:08:14 2017_x000D_	10.1257	64.6035	86.1101	1.50291	2	7.11934	59.605	95.1708	1.66104	5.83294
51994	Tue Mar 28 15:08:14 2017_x000D_	10.0295	64.815	69.6594	1.21579	2	7.03489	61.5779	95.1708	1.66104	4.40982
51995	Tue Mar 28 15:08:14 2017_x000D_	9.92546	64.8185	61.5213	1.07375	2	7.03489	61.5779	95.1708	1.66104	4.34245
51996	Tue Mar 28 15:08:14 2017_x000D_	10.0292	64.8157	50.9993	0.890105	2	7.03489	61.5779	95.1708	1.66104	4.41013
51997	Tue Mar 28 15:08:14 2017_x000D_	10.1249	64.6053	36.3289	0.634059	2	7.03489	61.5779	95.1708	1.66104	4.32589
51998	Tue Mar 28 15:08:14 2017_x000D_	10.1245	64.6054	28.3465	0.494739	2	7.17826	63.337	105.112	1.83456	3.20767
51999	Tue Mar 28 15:08:14 2017_x000D_	10.432	64.492	13.6315	0.237915	2	7.17826	63.337	105.112	1.83456	3.45266
52000	Tue Mar 28 15:08:14 2017_x000D_	10.636	64.3818	10.7117	0.186954	2	7.17826	63.337	105.112	1.83456	3.61214
52001	Tue Mar 28 15:08:14 2017_x000D_	10.9436	64.2685	7.4475	0.129983	2	7.17826	63.337	105.112	1.83456	3.87885
52002	Tue Mar 28 15:08:14 2017_x000D_	11.875	64.1364	10.7114	0.186949	2	7.17826	63.337	105.112	1.83456	4.76428
52003	Tue Mar 28 15:08:14 2017_x000D_	12.2865	64.0202	13.6309	0.237904	2	7.17826	63.337	119.113	2.07892	5.15372
52004	Tue Mar 28 15:08:14 2017_x000D_	13.1128	63.8915	16.4944	0.287881	2	7.17826	63.337	119.113	2.07892	5.96039
52005	Tue Mar 28 15:08:14 2017_x000D_	13.5239	63.7753	19.2852	0.33659	2	7.17826	63.337	119.113	2.07892	6.36076
52006	Tue Mar 28 15:08:14 2017_x000D_	14.242	63.5462	20.1983	0.352526	2	7.17826	63.337	119.113	2.07892	7.06684
52007	Tue Mar 28 15:08:14 2017_x000D_	14.549	63.4333	21.9952	0.383889	1	6.763	67.9293	214.699	3.7472	8.99087
52008	Tue Mar 28 15:08:14 2017_x000D_	14.8562	63.3203	25.7495	0.449414	1	6.763	67.9293	214.699	3.7472	9.31358
52009	Tue Mar 28 15:08:14 2017_x000D_	15.263	63.1007	25.7492	0.449408	1	6.763	67.9293	214.699	3.7472	9.77575
52010	Tue Mar 28 15:08:15 2017_x000D_	15.8766	62.875	25.7503	0.449428	1	6.763	67.9293	214.699	3.7472	10.4213
52011	Tue Mar 28 15:08:15 2017_x000D_	16.0762	62.6617	25.7485	0.449396	1	6.763	67.9293	214.699	3.7472	10.6997
52012	Tue Mar 28 15:08:15 2017_x000D_	16.6894	62.4361	25.7496	0.449415	1	7.10584	70.1297	153.639	2.68151	12.2897
52013	Tue Mar 28 15:08:15 2017_x000D_	16.9957	62.3234	21.9931	0.383851	1	7.10584	70.1297	153.639	2.68151	12.5995
52014	Tue Mar 28 15:08:15 2017_x000D_	17.5017	61.9974	20.1915	0.352408	1	7.10584	70.1297	153.639	2.68151	13.1988
52015	Tue Mar 28 15:08:15 2017_x000D_	17.8114	61.9883	19.2794	0.336489	1	7.10584	70.1297	153.639	2.68151	13.4496
52016	Tue Mar 28 15:08:15 2017_x000D_	18.4238	61.7631	19.2792	0.336485	1	7.00275	72.5354	96.5494	1.6851	15.6998
52017	Tue Mar 28 15:08:15 2017_x000D_	18.73	61.6504	17.2666	0.301359	1	7.00275	72.5354	96.5494	1.6851	16.0004
52018	Tue Mar 28 15:08:15 2017_x000D_	19.0359	61.538	19.279	0.336482	1	7.00275	72.5354	96.5494	1.6851	16.3015
52019	Tue Mar 28 15:08:15 2017_x000D_	19.6478	61.3129	19.2787	0.336477	1	7.00275	72.5354	96.5494	1.6851	16.9069
52020	Tue Mar 28 15:08:15 2017_x000D_	19.9572	61.3039	20.1956	0.352479	1	7.00275	72.5354	96.5494	1.6851	17.1454
52021	Tue Mar 28 15:08:15 2017_x000D_	20.2593	61.088	19.2785	0.336473	1	6.64412	75.808	94.0777	1.64197	20.0512
52022	Tue Mar 28 15:08:15 2017_x000D_	20.8739	60.9666	16.4808	0.287644	1	6.64412	75.808	94.0777	1.64197	20.561
52023	Tue Mar 28 15:08:15 2017_x000D_	21.0765	60.8572	19.2796	0.336493	1	6.64412	75.808	94.0777	1.64197	20.7803
52024	Tue Mar 28 15:08:15 2017_x000D_	21.7905	60.6296	20.1955	0.352478	1	6.64412	75.808	94.0777	1.64197	21.4429
52025	Tue Mar 28 15:08:15 2017_x000D_	22.0922	60.4139	19.2778	0.336462	1	6.33247	77.9865	93.6145	1.63388	23.6044
52026	Tue Mar 28 15:08:15 2017_x000D_	22.401	60.405	20.1955	0.352479	1	6.33247	77.9865	93.6145	1.63388	23.8182
52027	Tue Mar 28 15:08:15 2017_x000D_	23.0112	60.1805	20.1955	0.352479	1	6.33247	77.9865	93.6145	1.63388	24.3974
52028	Tue Mar 28 15:08:15 2017_x000D_	23.3161	60.0684	21.9985	0.383946	1	6.33247	77.9865	93.6145	1.63388	24.6881
52029	Tue Mar 28 15:08:15 2017_x000D_	23.9258	59.844	16.476	0.28756	1	6.04898	79.5091	115.122	2.00925	26.5762
52030	Tue Mar 28 15:08:15 2017_x000D_	24.128	59.7349	19.2785	0.336473	1	6.04898	79.5091	115.122	2.00925	26.7931
52031	Tue Mar 28 15:08:15 2017_x000D_	24.8402	59.5078	20.1955	0.352479	1	6.04898	79.5091	115.122	2.00925	27.4438
52032	Tue Mar 28 15:08:16 2017_x000D_	25.1447	59.3958	21.9997	0.383967	1	6.04898	79.5091	115.122	2.00925	27.7343
52033	Tue Mar 28 15:08:16 2017_x000D_	25.4493	59.2837	20.1955	0.352479	1	5.33882	80.801	114.599	2.00013	29.4521
52034	Tue Mar 28 15:08:16 2017_x000D_	25.7567	59.2751	19.2807	0.336512	1	5.33882	80.801	114.599	2.00013	29.6691
52035	Tue Mar 28 15:08:16 2017_x000D_	26.263	59.0541	20.1969	0.352502	1	5.33882	80.801	114.599	2.00013	30.1786
52036	Tue Mar 28 15:08:16 2017_x000D_	26.7688	58.8331	19.2789	0.336481	1	5.33882	80.801	114.599	2.00013	30.6893
52037	Tue Mar 28 15:08:16 2017_x000D_	27.0732	58.7213	23.036	0.402054	1	5.33882	80.801	114.599	2.00013	30.9822
52038	Tue Mar 28 15:08:16 2017_x000D_	27.2748	58.6122	20.1956	0.352479	1	5.07417	81.8864	78.5404	1.37079	32.1645
52039	Tue Mar 28 15:08:16 2017_x000D_	27.6812	58.4976	23.0366	0.402065	1	5.07417	81.8864	78.5404	1.37079	32.5287
52040	Tue Mar 28 15:08:16 2017_x000D_	27.9849	58.3858	19.2785	0.336473	1	5.07417	81.8864	78.5404	1.37079	32.8204
52041	Tue Mar 28 15:08:16 2017_x000D_	28.2889	58.274	23.0372	0.402075	1	5.07417	81.8864	78.5404	1.37079	33.113
52042	Tue Mar 28 15:08:16 2017_x000D_	28.3879	58.1679	19.2769	0.336446	1	5.27356	82.3288	63.6649	1.11116	33.4368
52043	Tue Mar 28 15:08:16 2017_x000D_	28.5925	58.1623	19.2782	0.336468	1	5.27356	82.3288	63.6649	1.11116	33.5826
52044	Tue Mar 28 15:08:16 2017_x000D_	28.8934	57.9474	25.7719	0.449804	1	5.27356	82.3288	63.6649	1.11116	33.9463
52045	Tue Mar 28 15:08:16 2017_x000D_	29.0979	57.9417	25.7733	0.449829	1	5.27356	82.3288	63.6649	1.11116	34.093
52046	Tue Mar 28 15:08:16 2017_x000D_	28.897	58.0506	36.3955	0.635222	1	5.26424	82.547	62.8786	1.09744	34.0379
52047	Tue Mar 28 15:08:16 2017_x000D_	28.7981	58.1565	44.9496	0.784518	1	5.26424	82.547	62.8786	1.09744	33.8931
52048	Tue Mar 28 15:08:16 2017_x000D_	28.8014	58.2595	51.0218	0.890499	1	5.26424	82.547	62.8786	1.09744	33.8213
52049	Tue Mar 28 15:08:16 2017_x000D_	28.5104	58.7836	67.9375	1.18573	1	5.26424	82.547	62.8786	1.09744	33.2428
52050	Tue Mar 28 15:08:16 2017_x000D_	28.5197	59.0927	79.9323	1.39508	1	5.25492	82.7652	69.2201	1.20812	33.1909
52051	Tue Mar 28 15:08:16 2017_x000D_	28.5197	59.0927	79.9323	1.39508	1	5.25492	82.7652	69.2201	1.20812	33.1909
52052	Tue Mar 28 15:08:16 2017_x000D_	28.5223	59.1951	97.3736	1.69949	1	5.25492	82.7652	69.2201	1.20812	33.1198
52053	Tue Mar 28 15:08:17 2017_x000D_	28.5221	59.1949	102.92	1.79629	1	5.25492	82.7652	69.2201	1.20812	33.1198
52054	Tue Mar 28 15:08:17 2017_x000D_	28.5182	59.0917	121.918	2.12788	1	5.25492	82.7652	69.2201	1.20812	33.1906
52055	Tue Mar 28 15:08:17 2017_x000D_	28.6172	58.9858	125.933	2.19795	1	5.44494	83.4256	85.4615	1.49158	33.6787
52056	Tue Mar 28 15:08:17 2017_x000D_	28.5114	58.8857	138.503	2.41734	1	5.44494	83.4256	85.4615	1.49158	33.6789
52057	Tue Mar 28 15:08:17 2017_x000D_	28.4091	58.8889	145.129	2.53297	1	5.44494	83.4256	85.4615	1.49158	33.6066
52058	Tue Mar 28 15:08:17 2017_x000D_	28.0928	58.5878	149.38	2.60717	1	5.44494	83.4256	85.4615	1.49158	33.6131
52059	Tue Mar 28 15:08:17 2017_x000D_	27.6803	58.4957	146.878	2.56351	1	5.20832	83.856	87.6128	1.52913	33.8841
52060	Tue Mar 28 15:08:17 2017_x000D_	27.4693	58.2947	146.876	2.56348	1	5.20832	83.856	87.6128	1.52913	33.8959
52061	Tue Mar 28 15:08:17 2017_x000D_	27.1527	57.993	142.723	2.49099	1	5.20832	83.856	87.6128	1.52913	33.9183
52062	Tue Mar 28 15:08:17 2017_x000D_	26.6278	57.5931	136.399	2.38061	1	5.20832	83.856	87.6128	1.52913	33.89
52063	Tue Mar 28 15:08:17 2017_x000D_	26.3108	57.291	132.332	2.30962	1	5.8529	84.0919	72.7398	1.26955	33.7167
52064	Tue Mar 28 15:08:17 2017_x000D_	25.8849	56.7845	125.965	2.19851	1	5.8529	84.0919	72.7398	1.26955	33.867
52065	Tue Mar 28 15:08:17 2017_x000D_	25.6732	56.5829	125.967	2.19854	1	5.8529	84.0919	72.7398	1.26955	33.9056
52066	Tue Mar 28 15:08:17 2017_x000D_	25.1406	55.975	123.487	2.15525	1	5.8529	84.0919	72.7398	1.26955	34.0966
52067	Tue Mar 28 15:08:17 2017_x000D_	24.9217	55.5655	128.311	2.23944	1	5.8529	84.0919	72.7398	1.26955	34.3129
52068	Tue Mar 28 15:08:17 2017_x000D_	24.8126	55.3609	125.966	2.19853	1	7.16054	84.1274	58.6837	1.02422	33.7507
52069	Tue Mar 28 15:08:17 2017_x000D_	24.2787	54.7517	128.311	2.23944	1	7.16054	84.1274	58.6837	1.02422	33.9995
52070	Tue Mar 28 15:08:17 2017_x000D_	24.0632	54.4457	130.085	2.27041	1	7.16054	84.1274	58.6837	1.02422	34.157
52071	Tue Mar 28 15:08:17 2017_x000D_	23.741	54.0382	132.321	2.30944	1	7.16054	84.1274	58.6837	1.02422	34.3551
52072	Tue Mar 28 15:08:17 2017_x000D_	23.5285	53.8356	132.322	2.30945	1	8.68585	84.1689	33.7913	0.58977	33.77
52073	Tue Mar 28 15:08:17 2017_x000D_	23.3126	53.5292	134.269	2.34344	1	8.68585	84.1689	33.7913	0.58977	33.9519
52074	Tue Mar 28 15:08:17 2017_x000D_	22.8837	53.0195	132.319	2.30941	1	8.68585	84.1689	33.7913	0.58977	34.2325
52075	Tue Mar 28 15:08:18 2017_x000D_	22.7771	52.9182	136.372	2.38015	1	8.68585	84.1689	33.7913	0.58977	34.2807
52076	Tue Mar 28 15:08:18 2017_x000D_	22.3478	52.4079	134.411	2.34591	1	11.1011	83.7978	355.818	6.2102	33.3439
52077	Tue Mar 28 15:08:18 2017_x000D_	22.1381	52.3091	136.373	2.38015	1	11.1011	83.7978	355.818	6.2102	33.367
52078	Tue Mar 28 15:08:18 2017_x000D_	21.925	52.1059	136.373	2.38015	1	11.1011	83.7978	355.818	6.2102	33.4893
52079	Tue Mar 28 15:08:18 2017_x000D_	21.3885	51.4935	134.268	2.34342	1	11.1011	83.7978	355.818	6.2102	33.9028
52080	Tue Mar 28 15:08:18 2017_x000D_	21.1751	51.29	134.268	2.34342	1	13.7336	83.4328	356.407	6.22047	32.993
52081	Tue Mar 28 15:08:18 2017_x000D_	20.7479	50.8828	134.269	2.34344	1	13.7336	83.4328	356.407	6.22047	33.2972
52082	Tue Mar 28 15:08:18 2017_x000D_	20.5343	50.6791	134.269	2.34344	1	13.7336	83.4328	356.407	6.22047	33.4523
52083	Tue Mar 28 15:08:18 2017_x000D_	20.2099	50.269	136.367	2.38006	1	13.7336	83.4328	356.407	6.22047	33.7902
52084	Tue Mar 28 15:08:18 2017_x000D_	19.996	50.0651	136.367	2.38006	1	13.7336	83.4328	356.407	6.22047	33.9503
52085	Tue Mar 28 15:08:18 2017_x000D_	19.8858	49.8587	134.265	2.34337	1	15.9205	83.2741	0	0	33.6499
52086	Tue Mar 28 15:08:18 2017_x000D_	19.4576	49.4505	134.266	2.34339	1	15.9205	83.2741	0	0	34.008
52087	Tue Mar 28 15:08:18 2017_x000D_	19.2434	49.2463	134.267	2.3434	1	15.9205	83.2741	0	0	34.1897
52088	Tue Mar 28 15:08:18 2017_x000D_	19.0292	49.042	134.267	2.3434	1	15.9205	83.2741	0	0	34.373
52089	Tue Mar 28 15:08:18 2017_x000D_	18.5968	48.5284	132.324	2.3095	1	19.64	82.9388	0	0	34.4262
52090	Tue Mar 28 15:08:18 2017_x000D_	18.1677	48.1192	132.326	2.30952	1	19.64	82.9388	0	0	34.8507
52091	Tue Mar 28 15:08:18 2017_x000D_	18.057	47.9123	130.099	2.27065	1	19.64	82.9388	0	0	35.0623
52092	Tue Mar 28 15:08:18 2017_x000D_	17.9495	47.81	134.264	2.34335	1	19.64	82.9388	0	0	35.1695
52093	Tue Mar 28 15:08:18 2017_x000D_	17.624	47.3981	132.014	2.30408	1	22.0529	82.5681	355.918	6.21194	35.4478
52094	Tue Mar 28 15:08:18 2017_x000D_	17.5199	47.4003	134.265	2.34336	1	22.0529	82.5681	355.918	6.21194	35.4587
52095	Tue Mar 28 15:08:18 2017_x000D_	17.305	47.1953	134.265	2.34337	1	22.0529	82.5681	355.918	6.21194	35.69
52096	Tue Mar 28 15:08:19 2017_x000D_	17.0863	46.8853	132.325	2.3095	1	22.0529	82.5681	355.918	6.21194	36.0268
52097	Tue Mar 28 15:08:19 2017_x000D_	16.7674	46.6824	130.106	2.27077	1	22.0529	82.5681	355.918	6.21194	36.2729
52098	Tue Mar 28 15:08:19 2017_x000D_	16.6494	46.2651	119.502	2.0857	1	24.0205	82.4036	353.274	6.16579	36.8826
52099	Tue Mar 28 15:08:19 2017_x000D_	16.5495	46.3723	110.189	1.92316	1	24.0205	82.4036	353.274	6.16579	36.7977
52100	Tue Mar 28 15:08:19 2017_x000D_	16.5533	46.4772	103.734	1.81051	1	24.0205	82.4036	353.274	6.16579	36.6942
52101	Tue Mar 28 15:08:19 2017_x000D_	16.5575	46.5825	86.3069	1.50634	1	24.0205	82.4036	353.274	6.16579	36.5903
52102	Tue Mar 28 15:08:19 2017_x000D_	16.45	46.4803	77.3074	1.34927	1	25.3353	82.2213	354.829	6.19294	36.8289
52103	Tue Mar 28 15:08:19 2017_x000D_	16.4499	46.4812	59.0761	1.03107	1	25.3353	82.2213	354.829	6.19294	36.828
52104	Tue Mar 28 15:08:19 2017_x000D_	16.4497	46.4815	50.9852	0.88986	1	25.3353	82.2213	354.829	6.19294	36.8278
52105	Tue Mar 28 15:08:19 2017_x000D_	16.5463	46.2697	44.6981	0.780129	1	25.3353	82.2213	354.829	6.19294	37.0103
52106	Tue Mar 28 15:08:19 2017_x000D_	16.646	46.1628	26.7482	0.466845	1	28.8537	81.4445	353.162	6.16385	37.334
52107	Tue Mar 28 15:08:19 2017_x000D_	16.7497	46.1606	19.8778	0.346932	1	28.8537	81.4445	353.162	6.16385	37.3023
52108	Tue Mar 28 15:08:19 2017_x000D_	17.0576	46.0489	10.2829	0.179471	1	28.8537	81.4445	353.162	6.16385	37.3095
52109	Tue Mar 28 15:08:19 2017_x000D_	17.3656	45.9374	6.97979	0.12182	1	28.8537	81.4445	353.162	6.16385	37.3193
52110	Tue Mar 28 15:08:19 2017_x000D_	18.2974	45.8129	10.2827	0.179466	1	31.9069	81.3099	0	0	38.0165
52111	Tue Mar 28 15:08:19 2017_x000D_	18.2974	45.8129	10.2827	0.179466	1	31.9069	81.3099	0	0	38.0165
52112	Tue Mar 28 15:08:19 2017_x000D_	19.1244	45.6907	13.2401	0.231083	1	31.9069	81.3099	0	0	37.8434
52113	Tue Mar 28 15:08:19 2017_x000D_	19.9508	45.5686	16.1397	0.281691	1	31.9069	81.3099	0	0	37.688
52114	Tue Mar 28 15:08:19 2017_x000D_	20.4658	45.453	19.8902	0.34715	1	31.9069	81.3099	0	0	37.638
52115	Tue Mar 28 15:08:19 2017_x000D_	21.0772	45.1259	22.7501	0.397065	1	34.7517	80.9515	0	0	38.3466
52116	Tue Mar 28 15:08:19 2017_x000D_	21.3847	45.0147	26.7671	0.467173	1	34.7517	80.9515	0	0	38.3423
52117	Tue Mar 28 15:08:20 2017_x000D_	21.6919	44.9037	28.1545	0.491388	1	34.7517	80.9515	0	0	38.3406
52118	Tue Mar 28 15:08:20 2017_x000D_	22.1994	44.5789	32.119	0.560582	1	34.7517	80.9515	0	0	38.4776
52119	Tue Mar 28 15:08:20 2017_x000D_	22.403	44.4699	34.5982	0.603853	1	36.5097	80.5634	355.918	6.21194	38.7523
52120	Tue Mar 28 15:08:20 2017_x000D_	22.8134	44.3568	32.1209	0.560616	1	36.5097	80.5634	355.918	6.21194	38.7105
52121	Tue Mar 28 15:08:20 2017_x000D_	23.2136	43.9296	32.1189	0.56058	1	36.5097	80.5634	355.918	6.21194	38.9721
52122	Tue Mar 28 15:08:20 2017_x000D_	23.5172	43.7139	33.6839	0.587895	1	36.5097	80.5634	355.918	6.21194	39.0729
52123	Tue Mar 28 15:08:20 2017_x000D_	24.024	43.3896	34.5986	0.603859	1	37.823	80.3812	4.53853	0.0792124	39.4815
52124	Tue Mar 28 15:08:20 2017_x000D_	24.4339	43.2766	32.1201	0.560602	1	37.823	80.3812	4.53853	0.0792124	39.4464
52125	Tue Mar 28 15:08:20 2017_x000D_	24.9373	42.8476	33.6847	0.58791	1	37.823	80.3812	4.53853	0.0792124	39.6839
52126	Tue Mar 28 15:08:20 2017_x000D_	25.2403	42.6322	32.1185	0.560574	1	37.823	80.3812	4.53853	0.0792124	39.7908
52127	Tue Mar 28 15:08:20 2017_x000D_	25.4436	42.5235	34.5998	0.60388	1	37.823	80.3812	4.53853	0.0792124	39.8303
52128	Tue Mar 28 15:08:20 2017_x000D_	25.8499	42.3061	34.6004	0.603891	1	40.8329	81.1182	0	0	41.6037
52129	Tue Mar 28 15:08:20 2017_x000D_	26.3561	41.9821	33.6856	0.587924	1	40.8329	81.1182	0	0	41.7278
52130	Tue Mar 28 15:08:20 2017_x000D_	26.8587	41.5535	32.1177	0.56056	1	40.8329	81.1182	0	0	41.96
52131	Tue Mar 28 15:08:20 2017_x000D_	27.1649	41.4429	30.9911	0.540897	1	40.8329	81.1182	0	0	41.9636
52132	Tue Mar 28 15:08:20 2017_x000D_	27.4708	41.3324	32.1197	0.560595	1	42.7765	81.3895	0	0	42.8816
52133	Tue Mar 28 15:08:20 2017_x000D_	27.8703	40.906	32.1176	0.560558	1	42.7765	81.3895	0	0	43.1406
52134	Tue Mar 28 15:08:20 2017_x000D_	28.276	40.6889	32.118	0.560566	1	42.7765	81.3895	0	0	43.2065
52135	Tue Mar 28 15:08:20 2017_x000D_	28.6816	40.472	32.1185	0.560574	1	42.7765	81.3895	0	0	43.2771
52136	Tue Mar 28 15:08:20 2017_x000D_	28.8813	40.2588	32.1175	0.560556	1	44.9364	81.6667	0	0	44.4115
52137	Tue Mar 28 15:08:20 2017_x000D_	29.0872	40.255	32.119	0.560582	1	44.9364	81.6667	0	0	44.341
52138	Tue Mar 28 15:08:20 2017_x000D_	29.4925	40.0382	32.1194	0.560589	1	44.9364	81.6667	0	0	44.401
52139	Tue Mar 28 15:08:21 2017_x000D_	29.6921	39.8251	32.1184	0.560571	1	44.9364	81.6667	0	0	44.5321
52140	Tue Mar 28 15:08:21 2017_x000D_	30.2004	39.6064	33.6876	0.58796	1	49.5228	81.1384	0	0	45.8068
52141	Tue Mar 28 15:08:21 2017_x000D_	30.3001	39.4999	34.6031	0.603938	1	49.5228	81.1384	0	0	45.8615
52142	Tue Mar 28 15:08:21 2017_x000D_	30.7021	39.1786	32.1182	0.560569	1	49.5228	81.1384	0	0	45.9874
52143	Tue Mar 28 15:08:21 2017_x000D_	30.802	39.072	36.2336	0.632395	1	49.5228	81.1384	0	0	46.044
52144	Tue Mar 28 15:08:21 2017_x000D_	31.0045	38.9637	33.6865	0.58794	1	49.5228	81.1384	0	0	46.0612
52145	Tue Mar 28 15:08:21 2017_x000D_	31.207	38.8554	36.2344	0.632409	1	52.3417	81.2157	357.989	6.24809	47.3399
52146	Tue Mar 28 15:08:21 2017_x000D_	31.4094	38.7471	33.687	0.587949	1	52.3417	81.2157	357.989	6.24809	47.3471
52147	Tue Mar 28 15:08:21 2017_x000D_	31.609	38.5341	38.6348	0.674305	1	52.3417	81.2157	357.989	6.24809	47.4506
52148	Tue Mar 28 15:08:21 2017_x000D_	32.0141	38.3174	46.876	0.818141	1	52.3417	81.2157	357.989	6.24809	47.4708
52149	Tue Mar 28 15:08:21 2017_x000D_	32.0144	38.3171	55.0706	0.961163	1	56.0369	81.0991	0.724065	0.0126373	49.0651
52150	Tue Mar 28 15:08:21 2017_x000D_	32.0205	38.5257	73.463	1.28217	1	56.0369	81.0991	0.724065	0.0126373	48.8803
52151	Tue Mar 28 15:08:21 2017_x000D_	32.1261	38.6281	82.8068	1.44525	1	56.0369	81.0991	0.724065	0.0126373	48.7392
52152	Tue Mar 28 15:08:21 2017_x000D_	32.1286	38.7323	100.89	1.76086	1	56.0369	81.0991	0.724065	0.0126373	48.6472
52153	Tue Mar 28 15:08:21 2017_x000D_	32.0255	38.7338	109.669	1.91408	1	57.9765	81.3702	358.71	6.26066	49.9131
52154	Tue Mar 28 15:08:21 2017_x000D_	32.1307	38.8366	118.932	2.07575	1	57.9765	81.3702	358.71	6.26066	49.7706
52155	Tue Mar 28 15:08:21 2017_x000D_	32.1274	38.7319	125.42	2.18899	1	57.9765	81.3702	358.71	6.26066	49.8618
52156	Tue Mar 28 15:08:21 2017_x000D_	32.1209	38.5231	142.043	2.47911	1	57.9765	81.3702	358.71	6.26066	50.0438
52157	Tue Mar 28 15:08:21 2017_x000D_	32.0182	38.5252	148.672	2.59482	1	59.9261	81.4237	0	0	51.1775
52158	Tue Mar 28 15:08:21 2017_x000D_	31.8127	38.5294	162.296	2.83259	1	59.9261	81.4237	0	0	51.2863
52159	Tue Mar 28 15:08:21 2017_x000D_	31.6044	38.4284	165.233	2.88387	1	59.9261	81.4237	0	0	51.4851
52160	Tue Mar 28 15:08:22 2017_x000D_	30.8758	38.1265	163.209	2.84854	1	59.9261	81.4237	0	0	52.1399
52161	Tue Mar 28 15:08:22 2017_x000D_	30.3588	38.0305	159.46	2.7831	1	59.9261	81.4237	0	0	52.509
52162	Tue Mar 28 15:08:22 2017_x000D_	29.9411	37.8279	159.458	2.78307	1	63.0003	80.6367	346.034	6.03943	54.0879
52163	Tue Mar 28 15:08:22 2017_x000D_	29.2144	37.6302	152.798	2.66684	1	63.0003	80.6367	346.034	6.03943	54.6905
52164	Tue Mar 28 15:08:22 2017_x000D_	28.8994	37.4257	151.338	2.64135	1	63.0003	80.6367	346.034	6.03943	55.046
52165	Tue Mar 28 15:08:22 2017_x000D_	28.2683	37.0159	146.206	2.55178	1	63.0003	80.6367	346.034	6.03943	55.7592
52166	Tue Mar 28 15:08:22 2017_x000D_	27.8494	36.8128	146.208	2.55182	1	66.9505	79.6561	352.75	6.15664	58.0038
52167	Tue Mar 28 15:08:22 2017_x000D_	27.2142	36.2974	143.862	2.51087	1	66.9505	79.6561	352.75	6.15664	58.8128
52168	Tue Mar 28 15:08:22 2017_x000D_	26.7947	36.0939	143.865	2.51092	1	66.9505	79.6561	352.75	6.15664	59.2465
52169	Tue Mar 28 15:08:22 2017_x000D_	26.1585	35.5781	146.205	2.55176	1	66.9505	79.6561	352.75	6.15664	60.0571
52170	Tue Mar 28 15:08:22 2017_x000D_	25.9486	35.4764	148.692	2.59517	1	68.7034	79.2688	353.377	6.16759	61.2025
52171	Tue Mar 28 15:08:22 2017_x000D_	25.7352	35.2691	148.69	2.59513	1	68.7034	79.2688	353.377	6.16759	61.4999
52172	Tue Mar 28 15:08:22 2017_x000D_	25.418	35.0634	150.221	2.62185	1	68.7034	79.2688	353.377	6.16759	61.8688
52173	Tue Mar 28 15:08:22 2017_x000D_	24.9942	34.7541	152.776	2.66644	1	68.7034	79.2688	353.377	6.16759	62.3863
52174	Tue Mar 28 15:08:22 2017_x000D_	24.5767	34.6553	155.469	2.71344	1	68.7034	79.2688	353.377	6.16759	62.7497
52175	Tue Mar 28 15:08:22 2017_x000D_	24.1555	34.4508	155.468	2.71343	1	70.8888	78.8934	5.28562	0.0922515	64.4914
52176	Tue Mar 28 15:08:22 2017_x000D_	23.841	34.3503	159.419	2.78238	1	70.8888	78.8934	5.28562	0.0922515	64.7888
52177	Tue Mar 28 15:08:22 2017_x000D_	23.3125	34.0416	155.467	2.71342	1	70.8888	78.8934	5.28562	0.0922515	65.3849
52178	Tue Mar 28 15:08:22 2017_x000D_	23.1017	33.9394	158.284	2.76259	1	70.8888	78.8934	5.28562	0.0922515	65.6085
52179	Tue Mar 28 15:08:22 2017_x000D_	22.7866	33.8383	156.705	2.73501	1	73.474	79.1825	4.86103	0.0848409	68.0096
52180	Tue Mar 28 15:08:22 2017_x000D_	22.0461	33.4269	155.466	2.7134	1	73.474	79.1825	4.86103	0.0848409	68.8361
52181	Tue Mar 28 15:08:23 2017_x000D_	21.8382	33.43	155.469	2.71345	1	73.474	79.1825	4.86103	0.0848409	68.9895
52182	Tue Mar 28 15:08:23 2017_x000D_	21.5193	33.2232	156.702	2.73497	1	73.474	79.1825	4.86103	0.0848409	69.3653
52183	Tue Mar 28 15:08:23 2017_x000D_	20.989	32.9136	152.783	2.66656	1	75.6148	79.6771	0	0	71.9083
52184	Tue Mar 28 15:08:23 2017_x000D_	20.5693	32.8141	155.468	2.71343	1	75.6148	79.6771	0	0	72.2921
52185	Tue Mar 28 15:08:23 2017_x000D_	19.9339	32.5056	152.787	2.66664	1	75.6148	79.6771	0	0	72.9761
52186	Tue Mar 28 15:08:23 2017_x000D_	19.7185	32.2969	152.784	2.66658	1	75.6148	79.6771	0	0	73.2754
52187	Tue Mar 28 15:08:23 2017_x000D_	19.0859	32.094	152.788	2.66665	1	77.7658	79.954	3.5931	0.0627114	75.7226
52188	Tue Mar 28 15:08:23 2017_x000D_	19.0859	32.094	152.788	2.66665	1	77.7658	79.954	3.5931	0.0627114	75.7226
52189	Tue Mar 28 15:08:23 2017_x000D_	18.6581	31.7823	155.463	2.71334	1	77.7658	79.954	3.5931	0.0627114	76.2511
52190	Tue Mar 28 15:08:23 2017_x000D_	18.0209	31.4729	152.785	2.66661	1	77.7658	79.954	3.5931	0.0627114	76.9407
52191	Tue Mar 28 15:08:23 2017_x000D_	17.8085	31.3699	155.462	2.71333	1	77.7658	79.954	3.5931	0.0627114	77.1705
52192	Tue Mar 28 15:08:23 2017_x000D_	17.3797	31.0573	152.783	2.66656	1	78.8355	80.2012	12.1377	0.211843	78.6889
52193	Tue Mar 28 15:08:23 2017_x000D_	17.1707	31.0601	152.786	2.66662	1	78.8355	80.2012	12.1377	0.211843	78.8505
52194	Tue Mar 28 15:08:23 2017_x000D_	16.7451	30.8536	152.787	2.66663	1	78.8355	80.2012	12.1377	0.211843	79.3121
52195	Tue Mar 28 15:08:23 2017_x000D_	16.5286	30.6441	152.783	2.66657	1	78.8355	80.2012	12.1377	0.211843	79.6119
52196	Tue Mar 28 15:08:23 2017_x000D_	16.3194	30.6469	152.787	2.66664	1	79.9051	80.4483	3.09829	0.0540754	80.7671
52197	Tue Mar 28 15:08:23 2017_x000D_	15.9983	30.4388	151.34	2.64138	1	79.9051	80.4483	3.09829	0.0540754	81.1482
52198	Tue Mar 28 15:08:23 2017_x000D_	15.7851	30.3352	148.725	2.59574	1	79.9051	80.4483	3.09829	0.0540754	81.38
52199	Tue Mar 28 15:08:23 2017_x000D_	15.5683	30.1255	148.722	2.59569	1	79.9051	80.4483	3.09829	0.0540754	81.6799
52200	Tue Mar 28 15:08:23 2017_x000D_	15.2503	30.0228	139.964	2.44283	1	80.9855	80.478	354.776	6.192	82.8664
52201	Tue Mar 28 15:08:23 2017_x000D_	15.146	30.024	129.771	2.26494	1	80.9855	80.478	354.776	6.192	82.9485
52202	Tue Mar 28 15:08:23 2017_x000D_	15.2553	30.1288	112.803	1.96878	1	80.9855	80.478	354.776	6.192	82.798
52203	Tue Mar 28 15:08:24 2017_x000D_	15.1546	30.2365	103.665	1.8093	1	80.9855	80.478	354.776	6.192	82.8125
52204	Tue Mar 28 15:08:24 2017_x000D_	15.1589	30.3432	86.354	1.50716	1	81.2898	78.7451	330.504	5.76838	81.9514
52205	Tue Mar 28 15:08:24 2017_x000D_	15.1627	30.4498	80.2208	1.40012	1	81.2898	78.7451	330.504	5.76838	81.8855
52206	Tue Mar 28 15:08:24 2017_x000D_	15.159	30.3441	68.1376	1.18922	1	81.2898	78.7451	330.504	5.76838	81.9508
52207	Tue Mar 28 15:08:24 2017_x000D_	15.155	30.2385	53.258	0.929528	1	81.2898	78.7451	330.504	5.76838	82.0165
52208	Tue Mar 28 15:08:24 2017_x000D_	15.3569	30.0236	44.622	0.778801	1	81.2898	78.7451	330.504	5.76838	81.9813
52209	Tue Mar 28 15:08:24 2017_x000D_	15.4579	29.9161	40.302	0.703403	1	81.2391	75.4769	265.448	4.63294	80.0185
52210	Tue Mar 28 15:08:24 2017_x000D_	15.6632	29.8072	29.2601	0.510686	1	81.2391	75.4769	265.448	4.63294	79.912
52211	Tue Mar 28 15:08:24 2017_x000D_	15.7641	29.6997	25.2199	0.440171	1	81.2391	75.4769	265.448	4.63294	79.8907
52212	Tue Mar 28 15:08:24 2017_x000D_	16.2764	29.3743	21.3824	0.373193	1	81.2391	75.4769	265.448	4.63294	79.6593
52213	Tue Mar 28 15:08:24 2017_x000D_	16.6914	29.2627	18.6145	0.324885	1	81.4377	71.5593	267.788	4.67379	77.3375
52214	Tue Mar 28 15:08:24 2017_x000D_	17.002	29.1525	22.4362	0.391586	1	81.4377	71.5593	267.788	4.67379	77.1382
52215	Tue Mar 28 15:08:24 2017_x000D_	17.7236	28.8247	26.493	0.46239	1	81.4377	71.5593	267.788	4.67379	76.7185
52216	Tue Mar 28 15:08:24 2017_x000D_	18.0336	28.7147	27.8947	0.486855	1	81.4377	71.5593	267.788	4.67379	76.5228
52217	Tue Mar 28 15:08:24 2017_x000D_	18.7547	28.3871	31.9027	0.556806	1	81.3539	68.9397	266.146	4.64513	74.5867
52218	Tue Mar 28 15:08:24 2017_x000D_	18.9566	28.1722	31.9016	0.556788	1	81.3539	68.9397	266.146	4.64513	74.5346
52219	Tue Mar 28 15:08:24 2017_x000D_	19.4684	27.8473	36.0534	0.62925	1	81.3539	68.9397	266.146	4.64513	74.2859
52220	Tue Mar 28 15:08:24 2017_x000D_	19.879	27.63	36.0541	0.629263	1	81.3539	68.9397	266.146	4.64513	74.0652
52221	Tue Mar 28 15:08:24 2017_x000D_	20.286	27.3065	38.4769	0.671548	1	81.4864	66.3246	273.577	4.77483	72.5803
52222	Tue Mar 28 15:08:24 2017_x000D_	20.286	27.3065	38.4769	0.671548	1	81.4864	66.3246	273.577	4.77483	72.5803
52223	Tue Mar 28 15:08:24 2017_x000D_	20.8981	26.8745	38.4773	0.671556	1	81.4864	66.3246	273.577	4.77483	72.2997
52224	Tue Mar 28 15:08:25 2017_x000D_	21.1032	26.7659	36.0544	0.629267	1	81.4864	66.3246	273.577	4.77483	72.1874
52225	Tue Mar 28 15:08:25 2017_x000D_	21.6106	26.3353	34.407	0.600515	1	81.4864	66.3246	273.577	4.77483	72.0018
52226	Tue Mar 28 15:08:25 2017_x000D_	21.9166	26.1194	36.0539	0.629259	1	81.8023	64.3686	273.947	4.78127	71.0584
52227	Tue Mar 28 15:08:25 2017_x000D_	22.3232	25.7962	33.4815	0.584363	1	81.8023	64.3686	273.947	4.78127	70.8914
52228	Tue Mar 28 15:08:25 2017_x000D_	22.6288	25.5805	31.898	0.556725	1	81.8023	64.3686	273.947	4.78127	70.7532
52229	Tue Mar 28 15:08:25 2017_x000D_	23.0386	25.3636	31.8985	0.556733	1	81.8023	64.3686	273.947	4.78127	70.5306
52230	Tue Mar 28 15:08:25 2017_x000D_	23.3444	25.1479	33.4818	0.584368	1	81.6964	62.1813	264.829	4.62214	69.1117
52231	Tue Mar 28 15:08:25 2017_x000D_	23.6498	24.9323	31.8978	0.556722	1	81.6964	62.1813	264.829	4.62214	68.9703
52232	Tue Mar 28 15:08:25 2017_x000D_	23.7507	24.8249	30.7574	0.536817	1	81.6964	62.1813	264.829	4.62214	68.9435
52233	Tue Mar 28 15:08:25 2017_x000D_	24.2609	24.501	31.8972	0.556712	1	81.6964	62.1813	264.829	4.62214	68.6924
52234	Tue Mar 28 15:08:25 2017_x000D_	24.4623	24.2865	31.8962	0.556693	1	81.0623	57.5725	265.304	4.63042	65.6621
52235	Tue Mar 28 15:08:25 2017_x000D_	24.8717	24.0699	31.8966	0.556701	1	81.0623	57.5725	265.304	4.63042	65.4202
52236	Tue Mar 28 15:08:25 2017_x000D_	25.281	23.8534	31.8971	0.556709	1	81.0623	57.5725	265.304	4.63042	65.1808
52237	Tue Mar 28 15:08:25 2017_x000D_	25.4856	23.7451	29.2526	0.510554	1	81.0623	57.5725	265.304	4.63042	65.062
52238	Tue Mar 28 15:08:25 2017_x000D_	25.6902	23.6369	31.8976	0.556717	1	81.0623	57.5725	265.304	4.63042	64.9438
52239	Tue Mar 28 15:08:25 2017_x000D_	25.7909	23.5296	30.7564	0.5368	1	80.9783	54.9447	263.411	4.5974	63.5024
52240	Tue Mar 28 15:08:25 2017_x000D_	26.0993	23.4205	31.898	0.556725	1	80.9783	54.9447	263.411	4.5974	63.2889
52241	Tue Mar 28 15:08:25 2017_x000D_	26.3039	23.3123	34.4089	0.600549	1	80.9783	54.9447	263.411	4.5974	63.1656
52242	Tue Mar 28 15:08:25 2017_x000D_	26.4014	23.0988	36.0561	0.629298	1	80.9783	54.9447	263.411	4.5974	63.1886
52243	Tue Mar 28 15:08:25 2017_x000D_	26.7099	22.9896	40.3197	0.703711	1	80.8721	52.7527	266.781	4.65621	61.8012
52244	Tue Mar 28 15:08:25 2017_x000D_	26.9115	22.7751	48.9706	0.854698	1	80.8721	52.7527	266.781	4.65621	61.7285
52245	Tue Mar 28 15:08:26 2017_x000D_	27.0155	22.7737	59.9931	1.04708	1	80.8721	52.7527	266.781	4.65621	61.6382
52246	Tue Mar 28 15:08:26 2017_x000D_	26.9182	22.9864	76.4628	1.33453	1	80.8721	52.7527	266.781	4.65621	61.6203
52247	Tue Mar 28 15:08:26 2017_x000D_	27.0187	22.8787	85.8426	1.49824	1	79.1196	48.7584	246.355	4.2997	58.1744
52248	Tue Mar 28 15:08:26 2017_x000D_	27.0186	22.8785	91.7264	1.60093	1	79.1196	48.7584	246.355	4.2997	58.1746
52249	Tue Mar 28 15:08:26 2017_x000D_	27.1122	22.5586	106.822	1.8644	1	79.1196	48.7584	246.355	4.2997	58.234
52250	Tue Mar 28 15:08:26 2017_x000D_	26.9012	22.4543	113.473	1.98047	1	79.1196	48.7584	246.355	4.2997	58.4694
52251	Tue Mar 28 15:08:26 2017_x000D_	26.7841	22.0304	124.441	2.1719	1	77.7442	45.8678	240.867	4.20393	56.2597
52252	Tue Mar 28 15:08:26 2017_x000D_	26.7773	21.8176	129.271	2.25621	1	77.7442	45.8678	240.867	4.20393	56.3563
52253	Tue Mar 28 15:08:26 2017_x000D_	26.5663	21.7134	131.167	2.2893	1	77.7442	45.8678	240.867	4.20393	56.5916
52254	Tue Mar 28 15:08:26 2017_x000D_	26.0271	21.0797	133.388	2.32807	1	77.7442	45.8678	240.867	4.20393	57.3507
52255	Tue Mar 28 15:08:26 2017_x000D_	25.7084	20.8694	135.464	2.36429	1	77.7442	45.8678	240.867	4.20393	57.7291
52256	Tue Mar 28 15:08:26 2017_x000D_	25.5948	20.5512	135.458	2.36419	1	76.7361	44.3024	247.202	4.31449	56.3875
52257	Tue Mar 28 15:08:26 2017_x000D_	24.9538	20.0236	133.39	2.3281	1	76.7361	44.3024	247.202	4.31449	57.1915
52258	Tue Mar 28 15:08:26 2017_x000D_	24.7389	19.8121	133.391	2.32811	1	76.7361	44.3024	247.202	4.31449	57.4759
52259	Tue Mar 28 15:08:26 2017_x000D_	24.3089	19.389	133.392	2.32812	1	76.7361	44.3024	247.202	4.31449	58.0456
52260	Tue Mar 28 15:08:26 2017_x000D_	24.0904	19.0704	131.476	2.29469	1	76.541	43.8577	240.752	4.20191	58.0127
52261	Tue Mar 28 15:08:26 2017_x000D_	23.6599	18.6467	131.478	2.29472	1	76.541	43.8577	240.752	4.20191	58.5833
52262	Tue Mar 28 15:08:26 2017_x000D_	23.4445	18.4347	131.478	2.29473	1	76.541	43.8577	240.752	4.20191	58.8691
52263	Tue Mar 28 15:08:26 2017_x000D_	23.2257	18.1161	133.388	2.32807	1	76.541	43.8577	240.752	4.20191	59.2043
52264	Tue Mar 28 15:08:26 2017_x000D_	22.791	17.5847	131.476	2.29468	1	76.3459	43.4131	250.068	4.36451	59.4578
52265	Tue Mar 28 15:08:26 2017_x000D_	22.68	17.3717	129.284	2.25643	1	76.3459	43.4131	250.068	4.36451	59.6505
52266	Tue Mar 28 15:08:26 2017_x000D_	22.4642	17.1593	129.285	2.25645	1	76.3459	43.4131	250.068	4.36451	59.9375
52267	Tue Mar 28 15:08:27 2017_x000D_	22.0324	16.7342	129.287	2.25649	1	76.3459	43.4131	250.068	4.36451	60.5121
52268	Tue Mar 28 15:08:27 2017_x000D_	21.813	16.4148	131.17	2.28935	1	76.3459	43.4131	250.068	4.36451	60.8502
52269	Tue Mar 28 15:08:27 2017_x000D_	21.4851	15.9885	133.381	2.32795	1	75.9336	42.9619	223.756	3.90527	60.7635
52270	Tue Mar 28 15:08:27 2017_x000D_	21.3738	15.775	131.167	2.2893	1	75.9336	42.9619	223.756	3.90527	60.9582
52271	Tue Mar 28 15:08:27 2017_x000D_	20.9375	15.2416	129.284	2.25643	1	75.9336	42.9619	223.756	3.90527	61.5872
52272	Tue Mar 28 15:08:27 2017_x000D_	20.7211	15.0285	129.285	2.25645	1	75.9336	42.9619	223.756	3.90527	61.8764
52273	Tue Mar 28 15:08:27 2017_x000D_	20.5045	14.8152	129.286	2.25647	1	73.7089	39.6018	244.091	4.26019	58.6948
52274	Tue Mar 28 15:08:27 2017_x000D_	20.2808	14.3874	129.283	2.25641	1	73.7089	39.6018	244.091	4.26019	59.079
52275	Tue Mar 28 15:08:27 2017_x000D_	19.959	14.1743	131.471	2.2946	1	73.7089	39.6018	244.091	4.26019	59.461
52276	Tue Mar 28 15:08:27 2017_x000D_	19.7387	13.8536	133.374	2.32782	1	73.7089	39.6018	244.091	4.26019	59.7976
52277	Tue Mar 28 15:08:27 2017_x000D_	19.5217	13.6399	133.375	2.32783	1	72.1123	36.6972	242.067	4.22486	57.4231
52278	Tue Mar 28 15:08:27 2017_x000D_	19.3047	13.4262	133.375	2.32784	1	72.1123	36.6972	242.067	4.22486	57.7077
