# Supplementary material for: Guppies Prefer to Follow Large (Robot) Leaders Irrespective of Own Size
Source: Front Bioeng Biotechnol. 2020 May 15;8:441. doi: 10.3389/fbioe.2020.00441 (PMC7243707; doi:10.3389/fbioe.2020.00441)
Supplement: Supplementary file 3 [file Data_Sheet_1.ZIP › Raw Data/ID90.xlsx]

## Sheet: TueMar28175752201
Framenumber	Current timestamp	Robo Position x	Robo Position y	Robo Angle deg	Robo Angle rad	Fish ID	Fish Position x	Fish Position y	Fish Angle deg	Fish Angle rad	Distance_between_subjects	Mean_Distance (L300 bis L1500)	Velocity_Robo	Velocity_Fish	Mean_velocity_Robo		Fish ID	Fish Position x	Fish Position y	Fish Angle deg	Fish Angle rad	Fish ID	Fish Position x	Fish Position y	Fish Angle deg	Fish Angle rad	Fish ID	Fish Position x	Fish Position y	Fish Angle deg	Fish Angle rad	Fish ID	Fish Position x	Fish Position y	Fish Angle deg	Fish Angle rad
85972	Tue Mar 28 18:04:48 2017_x000D_	18.3277	12.4626	-65.9692	-1.15138	2	49.3751	38.2106	315	5.49779		15.8683	0	0	11.5599	9.81213
85973	Tue Mar 28 18:04:48 2017_x000D_	18.3277	12.4626	-65.9692	-1.15138	2	49.3751	38.2106	315	5.49779			0	0
85974	Tue Mar 28 18:04:48 2017_x000D_	18.3277	12.4626	-65.9692	-1.15138	2	49.3751	38.2106	315	5.49779			4.58853	0
85975	Tue Mar 28 18:04:49 2017_x000D_	18.4366	12.57	-67.4969	-1.17804	2	49.3751	38.2106	315	5.49779			9.68063	0
85976	Tue Mar 28 18:04:49 2017_x000D_	18.4476	12.8925	-73.7735	-1.28759	2	49.3751	38.2106	315	5.49779			0	0
85977	Tue Mar 28 18:04:49 2017_x000D_	18.4476	12.8925	-73.7735	-1.28759	2	49.3751	38.2106	315	5.49779			13.3642	0
85978	Tue Mar 28 18:04:49 2017_x000D_	18.5669	13.3217	-71.086	-1.24068	2	49.3751	38.2106	315	5.49779			13.3658	0
85979	Tue Mar 28 18:04:49 2017_x000D_	18.6864	13.7509	-73.7732	-1.28759	2	49.3751	38.2106	315	5.49779			10.2552	0
85980	Tue Mar 28 18:04:49 2017_x000D_	18.802	14.0726	-70.2072	-1.22535	2	49.3751	38.2106	315	5.49779			27.6994	0
85981	Tue Mar 28 18:04:49 2017_x000D_	19.1456	14.9296	-73.0215	-1.27447	2	49.3751	38.2106	315	5.49779			16.482	0
85982	Tue Mar 28 18:04:49 2017_x000D_	19.2684	15.4651	-76.5399	-1.33587	2	49.3751	38.2106	315	5.49779			12.871	0
85983	Tue Mar 28 18:04:49 2017_x000D_	19.2825	15.8939	-76.5375	-1.33583	2	49.3751	38.2106	315	5.49779			23.5425	0
85984	Tue Mar 28 18:04:49 2017_x000D_	19.5173	16.6427	-82.5403	-1.4406	2	49.3751	38.2106	315	5.49779			12.856	0
85985	Tue Mar 28 18:04:49 2017_x000D_	19.5314	17.071	-82.5393	-1.44058	2	49.3751	38.2106	315	5.49779			22.8009	0
85986	Tue Mar 28 18:04:49 2017_x000D_	19.661	17.8199	-85.1702	-1.4865	2	49.3751	38.2106	315	5.49779			12.844	0
85987	Tue Mar 28 18:04:49 2017_x000D_	19.6751	18.2478	-85.1697	-1.48649	2	49.3751	38.2106	315	5.49779			13.2929	0
85988	Tue Mar 28 18:04:49 2017_x000D_	19.7938	18.6747	-82.2499	-1.43553	2	49.3751	38.2106	315	5.49779			22.7556	0
85989	Tue Mar 28 18:04:49 2017_x000D_	19.9232	19.4221	-85.3201	-1.48912	2	49.3751	38.2106	315	5.49779			9.62625	0
85990	Tue Mar 28 18:04:49 2017_x000D_	19.9338	19.7428	-85.1728	-1.48655	2	49.3751	38.2106	315	5.49779			25.6458	0
85991	Tue Mar 28 18:04:49 2017_x000D_	19.9618	20.5972	-85.1718	-1.48653	2	49.3751	38.2106	315	5.49779			6.40844	0
85992	Tue Mar 28 18:04:49 2017_x000D_	19.9688	20.8107	-85.1715	-1.48652	2	49.3751	38.2106	315	5.49779			22.4161	0
85993	Tue Mar 28 18:04:49 2017_x000D_	19.9933	21.5575	-85.3176	-1.48907	2	49.3751	38.2106	315	5.49779			10.1767	0
85994	Tue Mar 28 18:04:49 2017_x000D_	20.1084	21.8766	-82.2469	-1.43548	2	49.3751	38.2106	315	5.49779			19.2012	0
85995	Tue Mar 28 18:04:49 2017_x000D_	20.1293	22.5163	-82.2452	-1.43545	2	49.3751	38.2106	315	5.49779			6.39945	0
85996	Tue Mar 28 18:04:49 2017_x000D_	20.1363	22.7295	-82.2447	-1.43544	2	49.3751	38.2106	315	5.49779			12.7959	0
85997	Tue Mar 28 18:04:50 2017_x000D_	20.1503	23.1558	-82.2436	-1.43542	2	49.3751	38.2106	315	5.49779			19.5103	0
85998	Tue Mar 28 18:04:50 2017_x000D_	20.2759	23.7939	-85.1728	-1.48655	2	49.3751	38.2106	315	5.49779			12.7838	1342.75
85999	Tue Mar 28 18:04:50 2017_x000D_	20.2898	24.2198	-85.1723	-1.48654	2	16.1341	8.2384	306	5.34071	16.5129		6.39045	0
86000	Tue Mar 28 18:04:50 2017_x000D_	20.2968	24.4327	-85.172	-1.48653	2	16.1341	8.2384	306	5.34071	16.7207		19.4815	0
86001	Tue Mar 28 18:04:50 2017_x000D_	20.422	25.0699	-82.2439	-1.43543	2	16.1341	8.2384	306	5.34071	17.3691		6.38445	0
86002	Tue Mar 28 18:04:50 2017_x000D_	20.429	25.2826	-82.2433	-1.43542	2	16.1341	8.2384	306	5.34071	17.577		19.4768	0
86003	Tue Mar 28 18:04:50 2017_x000D_	20.5544	25.9196	-85.1752	-1.48659	2	16.1341	8.2384	306	5.34071	18.2254		9.56609	9.30621
86004	Tue Mar 28 18:04:50 2017_x000D_	20.5648	26.2383	-85.322	-1.48915	2	16.3439	8.4669	268.047	4.6783	18.2658		9.57209	0
86005	Tue Mar 28 18:04:50 2017_x000D_	20.5752	26.5572	-85.1744	-1.48657	2	16.3439	8.4669	268.047	4.6783	18.5786		15.9355	0
86006	Tue Mar 28 18:04:50 2017_x000D_	20.5925	27.0881	-85.3211	-1.48913	2	16.3439	8.4669	268.047	4.6783	19.0997		6.37546	0
86007	Tue Mar 28 18:04:50 2017_x000D_	20.5995	27.3005	-85.3208	-1.48913	2	16.3439	8.4669	268.047	4.6783	19.3084		16.3037	18.6124
86008	Tue Mar 28 18:04:50 2017_x000D_	20.721	27.8302	-82.242	-1.43539	2	16.7635	8.9239	309.319	5.39863	19.3161		6.36946	0
86009	Tue Mar 28 18:04:50 2017_x000D_	20.728	28.0424	-82.2414	-1.43538	2	16.7635	8.9239	309.319	5.39863	19.5252		15.9175	0
86010	Tue Mar 28 18:04:50 2017_x000D_	20.7453	28.5727	-82.5321	-1.44046	2	16.7635	8.9239	309.319	5.39863	20.0482		7.15261	0
86011	Tue Mar 28 18:04:50 2017_x000D_	20.8565	28.7836	-85.324	-1.48918	2	16.7635	8.9239	309.319	5.39863	20.2771		6.36637	13.3029
86012	Tue Mar 28 18:04:50 2017_x000D_	20.8634	28.9957	-85.3238	-1.48918	2	16.7442	9.36691	1.66059	0.0289828	20.0564		6.36646	0
86013	Tue Mar 28 18:04:50 2017_x000D_	20.8704	29.2078	-85.3235	-1.48918	2	16.7442	9.36691	1.66059	0.0289828	20.2654		12.7267	0
86014	Tue Mar 28 18:04:50 2017_x000D_	20.8842	29.6318	-85.323	-1.48917	2	16.7442	9.36691	1.66059	0.0289828	20.6835		6.36037	0
86015	Tue Mar 28 18:04:50 2017_x000D_	20.8911	29.8437	-85.3228	-1.48916	2	16.7442	9.36691	1.66059	0.0289828	20.8925		19.0839	0
86016	Tue Mar 28 18:04:50 2017_x000D_	20.9116	30.4795	-78.8586	-1.37634	2	16.7442	9.36691	1.66059	0.0289828	21.52		7.13389	56.6939
86017	Tue Mar 28 18:04:50 2017_x000D_	21.0226	30.6898	-75.8638	-1.32407	2	17.7735	10.9518	65.232	1.13851	20.0036		4.53394	0
86018	Tue Mar 28 18:04:51 2017_x000D_	20.9139	30.5848	-55.9921	-0.977246	2	17.7735	10.9518	65.232	1.13851	19.8826		3.16695	0
86019	Tue Mar 28 18:04:51 2017_x000D_	20.9102	30.4793	-46.2463	-0.807151	2	17.7735	10.9518	65.232	1.13851	19.7778		6.27078	0
86020	Tue Mar 28 18:04:51 2017_x000D_	20.7012	30.4826	-29.8386	-0.520783	2	17.7735	10.9518	65.232	1.13851	19.749		4.49145	71.2858
86021	Tue Mar 28 18:04:51 2017_x000D_	20.5936	30.3785	-20.6719	-0.360794	2	19.0023	12.9856	46.0071	0.802975	17.4655		4.42332	0
86022	Tue Mar 28 18:04:51 2017_x000D_	20.4929	30.4862	-11.276	-0.196804	2	19.0023	12.9856	46.0071	0.802975	17.564		0.0174929	0
86023	Tue Mar 28 18:04:51 2017_x000D_	20.4932	30.4867	0.757985	0.0132293	2	19.0023	12.9856	46.0071	0.802975	17.5645		7.08688	0
86024	Tue Mar 28 18:04:51 2017_x000D_	20.7055	30.5903	15.8172	0.276062	2	19.0023	12.9856	46.0071	0.802975	17.6869		3.17819	65.8137
86025	Tue Mar 28 18:04:51 2017_x000D_	20.7026	30.4844	26.5409	0.463226	2	20.24	14.7969	46.0071	0.802975	15.6943		6.26756	0
86026	Tue Mar 28 18:04:51 2017_x000D_	20.9115	30.4816	40.337	0.704013	2	20.24	14.7969	46.0071	0.802975	15.6991		4.42086	0
86027	Tue Mar 28 18:04:51 2017_x000D_	21.0124	30.3742	44.648	0.779254	2	20.24	14.7969	46.0071	0.802975	15.5964		11.3101	0
86028	Tue Mar 28 18:04:51 2017_x000D_	21.2106	30.0535	51.2892	0.895166	2	20.24	14.7969	46.0071	0.802975	15.2874		13.2395	0
86029	Tue Mar 28 18:04:51 2017_x000D_	21.5126	29.7317	50.971	0.889612	2	20.24	14.7969	46.0071	0.802975	14.9889		17.6561	32.8956
86030	Tue Mar 28 18:04:51 2017_x000D_	21.9154	29.3026	50.9711	0.889613	2	20.8587	15.7022	81.3632	1.42006	13.6414		24.4107	0
86031	Tue Mar 28 18:04:51 2017_x000D_	22.4152	28.6605	44.6465	0.779228	2	20.8587	15.7022	81.3632	1.42006	13.0514		13.233	0
86032	Tue Mar 28 18:04:51 2017_x000D_	22.7171	28.3389	40.3329	0.703942	2	20.8587	15.7022	81.3632	1.42006	12.7726		22.4196	0
86033	Tue Mar 28 18:04:51 2017_x000D_	23.3274	27.9076	31.9306	0.557295	2	20.8587	15.7022	81.3632	1.42006	12.4526		13.8966	14.7437
86034	Tue Mar 28 18:04:51 2017_x000D_	23.7367	27.6907	31.9311	0.557303	2	21.0583	16.1513	45	0.785398	11.8462		25.0392	0
86035	Tue Mar 28 18:04:51 2017_x000D_	24.4506	27.2583	25.2465	0.440634	2	21.0583	16.1513	45	0.785398	11.6135		8.82065	0
86036	Tue Mar 28 18:04:51 2017_x000D_	24.6518	27.0439	25.2446	0.440601	2	21.0583	16.1513	45	0.785398	11.47		15.834	0
86037	Tue Mar 28 18:04:51 2017_x000D_	25.1676	26.932	21.4016	0.373529	2	21.0583	16.1513	45	0.785398	11.5373		23.6315	0
86038	Tue Mar 28 18:04:51 2017_x000D_	25.8846	26.6058	19.559	0.341369	2	21.0583	16.1513	66.8528	1.1668	11.5148		12.7947	0
86039	Tue Mar 28 18:04:52 2017_x000D_	26.2965	26.4952	22.4573	0.391953	2	21.0583	16.1513	66.8528	1.1668	11.5946		20.7973	0
86040	Tue Mar 28 18:04:52 2017_x000D_	26.909	26.1705	19.5576	0.341345	2	21.0583	16.1513	66.8528	1.1668	11.6024		12.7852	0
86041	Tue Mar 28 18:04:52 2017_x000D_	27.3206	26.06	22.4571	0.39195	2	21.0583	16.1513	66.8528	1.1668	11.7217		11.1927	14.745
86042	Tue Mar 28 18:04:52 2017_x000D_	27.6253	25.8447	23.6187	0.412223	2	21.258	16.6004	45	0.785398	11.225		21.921	0
86043	Tue Mar 28 18:04:52 2017_x000D_	28.3471	25.731	25.2515	0.440721	2	21.258	16.6004	45	0.785398	11.5595		11.1843	0
86044	Tue Mar 28 18:04:52 2017_x000D_	28.6516	25.5159	26.5256	0.46296	2	21.258	16.6004	45	0.785398	11.5824		18.0731	0
86045	Tue Mar 28 18:04:52 2017_x000D_	29.16	25.1927	30.8024	0.537603	2	21.258	16.6004	45	0.785398	11.6734		9.78276	0
86046	Tue Mar 28 18:04:52 2017_x000D_	29.4673	25.0836	31.9425	0.557502	2	21.258	16.6004	45	0.785398	11.805		8.79945	9.28704
86047	Tue Mar 28 18:04:52 2017_x000D_	29.668	24.8697	31.9415	0.557484	2	21.4674	16.8284	22.8821	0.399368	11.4853		16.6573	0
86048	Tue Mar 28 18:04:52 2017_x000D_	30.179	24.6525	33.5255	0.585131	2	21.4674	16.8284	22.8821	0.399368	11.7093		11.2767	0
86049	Tue Mar 28 18:04:52 2017_x000D_	30.3767	24.3328	36.0944	0.629966	2	21.4674	16.8284	22.8821	0.399368	11.6487		6.91414	0
86050	Tue Mar 28 18:04:52 2017_x000D_	30.5803	24.2248	33.5238	0.585101	2	21.4674	16.8284	22.8821	0.399368	11.7368		20.7475	14.6584
86051	Tue Mar 28 18:04:52 2017_x000D_	31.1914	23.901	36.0959	0.629992	2	21.8959	17.0632	45	0.785398	11.5396		8.79316	0
86052	Tue Mar 28 18:04:52 2017_x000D_	31.3919	23.6872	36.0953	0.629982	2	21.8959	17.0632	45	0.785398	11.5781		22.3247	0
86053	Tue Mar 28 18:04:52 2017_x000D_	31.9996	23.2577	36.0954	0.629983	2	21.8959	17.0632	45	0.785398	11.8514		8.79316	0
86054	Tue Mar 28 18:04:52 2017_x000D_	32.2001	23.0439	36.0948	0.629973	2	21.8959	17.0632	45	0.785398	11.9141		16.6215	43.9618
86055	Tue Mar 28 18:04:52 2017_x000D_	32.7101	22.8274	34.4491	0.60125	2	23.181	17.7674	6.62297	0.115593	10.7892		11.1603	0
86056	Tue Mar 28 18:04:52 2017_x000D_	33.0139	22.6127	36.0963	0.629999	2	23.181	17.7674	6.62297	0.115593	10.9619		8.79097	0
86057	Tue Mar 28 18:04:52 2017_x000D_	33.2144	22.399	36.0956	0.629988	2	23.181	17.7674	6.62297	0.115593	11.0508		18.013	0
86058	Tue Mar 28 18:04:52 2017_x000D_	33.721	22.0767	31.9383	0.557429	2	23.181	17.7674	6.62297	0.115593	11.3869		11.1544	0
86059	Tue Mar 28 18:04:52 2017_x000D_	34.0247	21.8622	33.5229	0.585085	2	23.181	17.7674	6.62297	0.115593	11.5911		19.8272	46.412
86060	Tue Mar 28 18:04:52 2017_x000D_	34.5283	21.4342	31.9367	0.5574	2	24.7045	18.0364	0	0	10.3948		13.7986	0
86061	Tue Mar 28 18:04:53 2017_x000D_	34.9347	21.2188	31.9371	0.557407	2	24.7045	18.0364	0	0	10.7138		18.0082	0
86062	Tue Mar 28 18:04:53 2017_x000D_	35.4413	20.8968	36.0968	0.630007	2	24.7045	18.0364	0	0	11.1113		9.73616	0
86063	Tue Mar 28 18:04:53 2017_x000D_	35.7472	20.7884	31.938	0.557424	2	24.7045	18.0364	0	0	11.3805		8.78044	19.7197
86064	Tue Mar 28 18:04:53 2017_x000D_	35.9474	20.5749	31.9369	0.557405	2	25.3615	18.057	0	0	10.8812		11.1411	0
86065	Tue Mar 28 18:04:53 2017_x000D_	36.2507	20.3606	33.5226	0.58508	2	25.3615	18.057	0	0	11.1302		20.6697	0
86066	Tue Mar 28 18:04:53 2017_x000D_	36.8595	20.038	30.7954	0.53748	2	25.3615	18.057	0	0	11.6674		9.7295	0
86067	Tue Mar 28 18:04:53 2017_x000D_	37.1652	19.9297	31.9383	0.557428	2	25.3615	18.057	0	0	11.9513		22.2557	19.7196
86068	Tue Mar 28 18:04:53 2017_x000D_	37.771	19.5015	31.9377	0.557418	2	26.0185	18.0775	0	0	11.8385		6.88325	0
86069	Tue Mar 28 18:04:53 2017_x000D_	37.9737	19.394	29.2884	0.511179	2	26.0185	18.0775	0	0	12.0275		15.4467	0
86070	Tue Mar 28 18:04:53 2017_x000D_	38.3766	19.0734	31.9371	0.557408	2	26.0185	18.0775	0	0	12.3982		6.88185	0
86071	Tue Mar 28 18:04:53 2017_x000D_	38.5793	18.966	29.2872	0.511158	2	26.0185	18.0775	0	0	12.5922		17.9615	41.7721
86072	Tue Mar 28 18:04:53 2017_x000D_	39.0845	18.6447	30.4816	0.532004	2	27.352	17.6768	334.147	5.83197	11.7724		3.08709	0
86073	Tue Mar 28 18:04:53 2017_x000D_	39.1874	18.6439	31.938	0.557423	2	27.352	17.6768	334.147	5.83197	11.8748		8.76771	0
86074	Tue Mar 28 18:04:53 2017_x000D_	39.3873	18.4307	31.937	0.557405	2	27.352	17.6768	334.147	5.83197	12.0589		13.7556	0
86075	Tue Mar 28 18:04:53 2017_x000D_	39.7925	18.2161	31.9374	0.557413	2	27.352	17.6768	334.147	5.83197	12.4522		6.15616	0
86076	Tue Mar 28 18:04:53 2017_x000D_	39.9977	18.2146	31.9389	0.557439	2	27.352	17.6768	334.147	5.83197	12.6571		8.76553	53.4166
86077	Tue Mar 28 18:04:53 2017_x000D_	40.1976	18.0015	31.9378	0.55742	2	28.9242	16.841	345.308	6.02676	11.333		6.87249	0
86078	Tue Mar 28 18:04:53 2017_x000D_	40.4	17.8942	29.2865	0.511146	2	28.9242	16.841	345.308	6.02676	11.524		3.07205	0
86079	Tue Mar 28 18:04:53 2017_x000D_	40.5024	17.8936	27.9103	0.487126	2	28.9242	16.841	345.308	6.02676	11.6259		6.35606	0
86080	Tue Mar 28 18:04:53 2017_x000D_	40.497	17.6818	22.4045	0.391031	2	28.9242	16.841	345.308	6.02676	11.6033		3.08705	35.6009
86081	Tue Mar 28 18:04:53 2017_x000D_	40.3941	17.6824	15.6554	0.273238	2	30.0387	16.4334	332.434	5.80207	10.4305		8.76539	0
86082	Tue Mar 28 18:04:54 2017_x000D_	40.1941	17.8954	9.67461	0.168854	2	30.0387	16.4334	332.434	5.80207	10.2601		15.7966	0
86083	Tue Mar 28 18:04:54 2017_x000D_	39.6777	17.7925	-5.49124	-0.0958402	2	30.0387	16.4334	332.434	5.80207	9.73435		3.07802	0
86084	Tue Mar 28 18:04:54 2017_x000D_	39.5751	17.7929	-11.8191	-0.206282	2	30.0387	16.4334	332.434	5.80207	9.63282		4.48448	44.4057
86085	Tue Mar 28 18:04:54 2017_x000D_	39.4696	17.687	-26.6815	-0.465681	2	31.382	15.8117	345.308	6.02676	8.30217		0.0127279	0
86086	Tue Mar 28 18:04:54 2017_x000D_	39.4699	17.6867	-34.6119	-0.604091	2	31.382	15.8117	345.308	6.02676	8.30239		3.09021	0
86087	Tue Mar 28 18:04:54 2017_x000D_	39.5729	17.6855	-48.9708	-0.854702	2	31.382	15.8117	345.308	6.02676	8.4025		4.46539	0
86088	Tue Mar 28 18:04:54 2017_x000D_	39.6784	17.7905	-52.916	-0.923558	2	31.382	15.8117	345.308	6.02676	8.52912		3.09309	101.183
86089	Tue Mar 28 18:04:54 2017_x000D_	39.7815	17.7897	-62.9134	-1.09805	2	34.3075	14.1333	349.997	6.1086	6.58285		0	0
86090	Tue Mar 28 18:04:54 2017_x000D_	39.7815	17.7897	-62.9134	-1.09805	2	34.3075	14.1333	349.997	6.1086	6.58285		10.08	0
86091	Tue Mar 28 18:04:54 2017_x000D_	39.8926	18.1068	-71.6391	-1.25034	2	34.3075	14.1333	349.997	6.1086	6.85434		7.11101	0
86092	Tue Mar 28 18:04:54 2017_x000D_	40.0006	18.3178	-74.3232	-1.29718	2	34.3075	14.1333	349.997	6.1086	7.06551		19.3588	0
86093	Tue Mar 28 18:04:54 2017_x000D_	40.1192	18.9521	-77.0758	-1.34523	2	34.3075	14.1333	349.997	6.1086	7.54962		13.1089	68.1987
86094	Tue Mar 28 18:04:54 2017_x000D_	40.2322	19.3742	-74.3214	-1.29715	2	36.3274	13.0903	345.308	6.02676	7.3983		19.33	0
86095	Tue Mar 28 18:04:54 2017_x000D_	40.3504	20.0076	-71.6342	-1.25025	2	36.3274	13.0903	345.308	6.02676	8.0021		8.90743	0
86096	Tue Mar 28 18:04:54 2017_x000D_	40.5606	20.2173	-71.6381	-1.25032	2	36.3274	13.0903	345.308	6.02676	8.2894		19.3112	0
86097	Tue Mar 28 18:04:54 2017_x000D_	40.6786	20.8501	-69.0277	-1.20476	2	36.3274	13.0903	345.308	6.02676	8.89648		9.51303	38.644
86098	Tue Mar 28 18:04:54 2017_x000D_	40.6866	21.1671	-68.0329	-1.1874	2	37.4518	12.4618	315	5.49779	9.28688		8.89471	0
86099	Tue Mar 28 18:04:54 2017_x000D_	40.8966	21.3764	-68.0365	-1.18746	2	37.4518	12.4618	315	5.49779	9.55703		20.059	0
86100	Tue Mar 28 18:04:54 2017_x000D_	41.1169	22.0077	-68.0356	-1.18744	2	37.4518	12.4618	315	5.49779	10.2253		7.07344	0
86101	Tue Mar 28 18:04:54 2017_x000D_	41.2243	22.2176	-65.4113	-1.14164	2	37.4518	12.4618	315	5.49779	10.4598		7.08151	29.6006
86102	Tue Mar 28 18:04:54 2017_x000D_	41.3319	22.4277	-68.0369	-1.18747	2	38.3472	12.0473	0	0	10.801		21.2123	0
86103	Tue Mar 28 18:04:54 2017_x000D_	41.6541	23.0571	-65.4126	-1.14167	2	38.3472	12.0473	0	0	11.4957		10.0096	0
86104	Tue Mar 28 18:04:55 2017_x000D_	41.7641	23.3721	-69.0311	-1.20482	2	38.3472	12.0473	0	0	11.829		20.0116	0
86105	Tue Mar 28 18:04:55 2017_x000D_	41.9839	24.0019	-69.0305	-1.20481	2	38.3472	12.0473	0	0	12.4955		11.3635	0
86106	Tue Mar 28 18:04:55 2017_x000D_	42.1959	24.3158	-68.0398	-1.18752	2	38.3472	12.0473	0	0	12.858		9.98584	9.27285
86107	Tue Mar 28 18:04:55 2017_x000D_	42.3055	24.6301	-66.5052	-1.16073	2	38.5559	12.2753	11.0143	0.192236	12.9113		17.0135	0
86108	Tue Mar 28 18:04:55 2017_x000D_	42.5224	25.1541	-65.4099	-1.14162	2	38.5559	12.2753	11.0143	0.192236	13.4758		14.0986	0
86109	Tue Mar 28 18:04:55 2017_x000D_	42.7366	25.5724	-65.4106	-1.14163	2	38.5559	12.2753	11.0143	0.192236	13.9388		19.2077	0
86110	Tue Mar 28 18:04:55 2017_x000D_	42.854	26.2018	-68.0369	-1.18747	2	38.5559	12.2753	11.0143	0.192236	14.5747		8.83957	35.2387
86111	Tue Mar 28 18:04:55 2017_x000D_	43.0629	26.4096	-68.0405	-1.18753	2	39.6294	12.7521	10.5043	0.183335	14.0825		19.9414	0
86112	Tue Mar 28 18:04:55 2017_x000D_	43.2819	27.0372	-68.0395	-1.18751	2	39.6294	12.7521	10.5043	0.183335	14.7447		14.0677	0
86113	Tue Mar 28 18:04:55 2017_x000D_	43.4956	27.4546	-68.0408	-1.18754	2	39.6294	12.7521	10.5043	0.183335	15.2023		19.9158	0
86114	Tue Mar 28 18:04:55 2017_x000D_	43.7143	28.0814	-68.0398	-1.18752	2	39.6294	12.7521	10.5043	0.183335	15.8642		9.94408	20.6921
86115	Tue Mar 28 18:04:55 2017_x000D_	43.8234	28.3944	-66.5017	-1.16067	2	40.2754	12.9938	10.5043	0.183335	15.804		9.9612	0
86116	Tue Mar 28 18:04:55 2017_x000D_	43.9328	28.7079	-68.0388	-1.1875	2	40.2754	12.9938	10.5043	0.183335	16.1341		9.94322	0
86117	Tue Mar 28 18:04:55 2017_x000D_	44.0421	29.0208	-71.654	-1.2506	2	40.2754	12.9938	10.5043	0.183335	16.4637		21.046	0
86118	Tue Mar 28 18:04:55 2017_x000D_	44.3619	29.6452	-69.0367	-1.20492	2	40.2754	12.9938	10.5043	0.183335	17.1455		9.42861	0
86119	Tue Mar 28 18:04:55 2017_x000D_	44.3693	29.9594	-68.0369	-1.18747	2	40.2754	12.9938	10.5043	0.183335	17.4526		19.8607	18.5374
86120	Tue Mar 28 18:04:55 2017_x000D_	44.5873	30.5845	-68.0359	-1.18745	2	40.6925	13.4497	7.65515	0.133608	17.5719		14.0101	0
86121	Tue Mar 28 18:04:55 2017_x000D_	44.8003	31.0001	-68.0372	-1.18747	2	40.6925	13.4497	7.65515	0.133608	18.0247		19.836	0
86122	Tue Mar 28 18:04:55 2017_x000D_	45.0181	31.6244	-68.0362	-1.18746	2	40.6925	13.4497	7.65515	0.133608	18.6824		7.00238	0
86123	Tue Mar 28 18:04:55 2017_x000D_	45.1246	31.8321	-70.7746	-1.23525	2	40.6925	13.4497	7.65515	0.133608	18.9092		9.89948	13.1285
86124	Tue Mar 28 18:04:55 2017_x000D_	45.2332	32.1437	-69.0342	-1.20487	2	41.1299	13.4635	19.8977	0.347281	19.1256		16.8653	0
86125	Tue Mar 28 18:04:56 2017_x000D_	45.4483	32.6631	-68.0366	-1.18746	2	41.1299	13.4635	19.8977	0.347281	19.6793		12.9182	0
86126	Tue Mar 28 18:04:56 2017_x000D_	45.5595	33.0791	-70.7746	-1.23525	2	41.1299	13.4635	19.8977	0.347281	20.1095		15.9631	0
86127	Tue Mar 28 18:04:56 2017_x000D_	45.6728	33.599	-69.0308	-1.20482	2	41.1299	13.4635	19.8977	0.347281	20.6416		8.76116	64.8755
86128	Tue Mar 28 18:04:56 2017_x000D_	45.8803	33.8045	-69.0345	-1.20488	2	41.9126	15.4794	18.1215	0.316279	18.7497		16.8303	0
86129	Tue Mar 28 18:04:56 2017_x000D_	46.095	34.3228	-68.0359	-1.18745	2	41.9126	15.4794	18.1215	0.316279	19.302		6.97015	0
86130	Tue Mar 28 18:04:56 2017_x000D_	46.2009	34.5296	-65.3921	-1.14131	2	41.9126	15.4794	18.1215	0.316279	19.5269		6.25366	0
86131	Tue Mar 28 18:04:56 2017_x000D_	46.2057	34.738	-65.3894	-1.14126	2	41.9126	15.4794	18.1215	0.316279	19.7313		13.9377	50.1539
86132	Tue Mar 28 18:04:56 2017_x000D_	46.4177	35.1514	-65.39	-1.14127	2	42.4968	17.0458	4.5	0.0785398	18.5253		6.97425	0
86133	Tue Mar 28 18:04:56 2017_x000D_	46.5239	35.3582	-68.0362	-1.18746	2	42.4968	17.0458	4.5	0.0785398	18.75		6.24759	0
86134	Tue Mar 28 18:04:56 2017_x000D_	46.5286	35.5664	-68.0339	-1.18742	2	42.4968	17.0458	4.5	0.0785398	18.9544		11.1948	0
86135	Tue Mar 28 18:04:56 2017_x000D_	46.7381	35.8752	-69.0364	-1.20491	2	42.4968	17.0458	4.5	0.0785398	19.3012		3.12683	0
86136	Tue Mar 28 18:04:56 2017_x000D_	46.7405	35.9794	-68.0353	-1.18744	2	42.4968	17.0458	4.5	0.0785398	19.4034		13.9202	29.4099
86137	Tue Mar 28 18:04:56 2017_x000D_	46.9522	36.3923	-68.0365	-1.18746	2	42.893	17.9425	0	0	18.8911		12.848	0
86138	Tue Mar 28 18:04:56 2017_x000D_	47.0622	36.8062	-60.4029	-1.05423	2	42.893	17.9425	0	0	19.3189		9.86228	0
86139	Tue Mar 28 18:04:56 2017_x000D_	47.1699	37.1168	-48.7169	-0.850271	2	42.893	17.9425	0	0	19.6455		6.83574	0
86140	Tue Mar 28 18:04:56 2017_x000D_	47.3742	37.2177	-38.3434	-0.669219	2	42.893	17.9425	0	0	19.7893		3.12058	60.8827
86141	Tue Mar 28 18:04:56 2017_x000D_	47.3762	37.3217	-32.5672	-0.568405	2	43.2379	19.9424	0	0	17.8652		4.36995	0
86142	Tue Mar 28 18:04:56 2017_x000D_	47.4796	37.4243	-23.5303	-0.410681	2	43.2379	19.9424	0	0	17.9891		9.63607	0
86143	Tue Mar 28 18:04:56 2017_x000D_	47.7851	37.5235	-14.1429	-0.24684	2	43.2379	19.9424	0	0	18.1596		9.62943	0
86144	Tue Mar 28 18:04:56 2017_x000D_	48.0904	37.6226	-4.88711	-0.0852962	2	43.2379	19.9424	0	0	18.334		6.06971	66.6717
86145	Tue Mar 28 18:04:56 2017_x000D_	48.2927	37.6195	6.8566	0.11967	2	42.917	22.1415	0	0	16.385		6.79961	0
86146	Tue Mar 28 18:04:57 2017_x000D_	48.4924	37.5123	9.75626	0.170279	2	42.917	22.1415	0	0	16.3507		21.4186	0
86147	Tue Mar 28 18:04:57 2017_x000D_	49.1969	37.3965	13.2112	0.230578	2	42.917	22.1415	0	0	16.497		15.1251	0
86148	Tue Mar 28 18:04:57 2017_x000D_	49.701	37.388	12.6184	0.220233	2	42.917	22.1415	0	0	16.6877		25.8949	59.5989
86149	Tue Mar 28 18:04:57 2017_x000D_	50.5006	37.0629	9.75352	0.170231	2	42.825	24.126	0	0	15.0425		12.0917	0
86150	Tue Mar 28 18:04:57 2017_x000D_	50.9036	37.0561	9.75514	0.170259	2	42.825	24.126	0	0	15.2464		9.56334	0
86151	Tue Mar 28 18:04:57 2017_x000D_	51.2032	36.9472	6.56934	0.114657	2	42.825	24.126	0	0	15.3159		21.1411	0
86152	Tue Mar 28 18:04:57 2017_x000D_	51.9078	36.9352	0.962947	0.0168066	2	42.825	24.126	0	0	15.7026		12.0737	0
86153	Tue Mar 28 18:04:57 2017_x000D_	52.3102	36.9284	0.962916	0.0168061	2	42.825	24.126	0	0	15.9333		18.0957	33.0987
86154	Tue Mar 28 18:04:57 2017_x000D_	52.9133	36.918	-4.92268	-0.0859169	2	42.7738	25.2281	0	0	15.4746		12.0587	0
86155	Tue Mar 28 18:04:57 2017_x000D_	53.3152	36.9113	-4.92405	-0.0859409	2	42.7738	25.2281	0	0	15.7359		12.0557	0
86156	Tue Mar 28 18:04:57 2017_x000D_	53.717	36.9045	-4.92532	-0.085963	2	42.7738	25.2281	0	0	16.0029		24.3071	0
86157	Tue Mar 28 18:04:57 2017_x000D_	54.5222	36.9947	-1.98758	-0.0346898	2	42.7738	25.2281	0	0	16.6276		6.01886	6.61908
86158	Tue Mar 28 18:04:57 2017_x000D_	54.7228	36.9913	-1.9879	-0.0346953	2	42.7636	25.4485	0	0	16.621		12.0377	0
86159	Tue Mar 28 18:04:57 2017_x000D_	55.124	36.9845	-1.98853	-0.0347063	2	42.7636	25.4485	0	0	16.9074		18.321	0
86160	Tue Mar 28 18:04:57 2017_x000D_	55.7275	37.078	0.969102	0.016914	2	42.7636	25.4485	0	0	17.4157		9.0133	0
86161	Tue Mar 28 18:04:57 2017_x000D_	56.0279	37.0729	0.969111	0.0169142	2	42.7636	25.4485	0	0	17.6371		18.0296	20.8132
86162	Tue Mar 28 18:04:57 2017_x000D_	56.6288	37.0627	0.969096	0.0169139	2	42.9513	26.1164	0	0	17.5184		9.01625	0
86163	Tue Mar 28 18:04:57 2017_x000D_	56.9293	37.0577	0.969064	0.0169134	2	42.9513	26.1164	0	0	17.751		18.0116	0
86164	Tue Mar 28 18:04:57 2017_x000D_	57.5296	37.0475	0.969126	0.0169144	2	42.9513	26.1164	0	0	18.2213		6.76325	0
86165	Tue Mar 28 18:04:57 2017_x000D_	57.7316	37.1476	3.93114	0.0686113	2	42.9513	26.1164	0	0	18.443		18.2568	14.6752
86166	Tue Mar 28 18:04:57 2017_x000D_	58.3295	37.0342	6.87354	0.119966	2	43.1491	26.5638	45.7704	0.798844	18.4411		11.9927	0
86167	Tue Mar 28 18:04:57 2017_x000D_	58.7292	37.0274	6.87471	0.119986	2	43.1491	26.5638	45.7704	0.798844	18.7677		9.49901	0
86168	Tue Mar 28 18:04:58 2017_x000D_	59.0267	36.919	3.78628	0.0660831	2	43.1491	26.5638	45.7704	0.798844	18.956		8.9923	0
86169	Tue Mar 28 18:04:58 2017_x000D_	59.3264	36.9139	3.92754	0.0685486	2	43.1491	26.5638	45.7704	0.798844	19.2049		18.2326	0
86170	Tue Mar 28 18:04:58 2017_x000D_	59.9235	36.8006	6.87247	0.119947	2	43.1491	26.5638	45.7704	0.798844	19.6513		11.9747	47.0462
86171	Tue Mar 28 18:04:58 2017_x000D_	60.3226	36.7939	6.87359	0.119967	2	44.418	27.4853	24.768	0.432284	18.4284		17.9485	0
86172	Tue Mar 28 18:04:58 2017_x000D_	60.9208	36.7839	6.87526	0.119996	2	44.418	27.4853	24.768	0.432284	18.9422		18.2008	0
86173	Tue Mar 28 18:04:58 2017_x000D_	61.5168	36.6705	3.92485	0.0685016	2	44.418	27.4853	24.768	0.432284	19.4097		11.9536	0
86174	Tue Mar 28 18:04:58 2017_x000D_	61.9152	36.6639	3.92547	0.0685124	2	44.418	27.4853	24.768	0.432284	19.7585		8.95326	29.1626
86175	Tue Mar 28 18:04:58 2017_x000D_	62.2136	36.6589	3.78489	0.0660587	2	45.2704	27.9526	14.6918	0.256421	19.0492		9.47944	0
86176	Tue Mar 28 18:04:58 2017_x000D_	62.514	36.7569	0.962919	0.0168061	2	45.2704	27.9526	14.6918	0.256421	19.3612		18.1737	0
86177	Tue Mar 28 18:04:58 2017_x000D_	63.1091	36.6436	-2.00776	-0.0350421	2	45.2704	27.9526	14.6918	0.256421	19.8432		5.96782	0
86178	Tue Mar 28 18:04:58 2017_x000D_	63.308	36.6403	-2.00808	-0.0350476	2	45.2704	27.9526	14.6918	0.256421	20.0208		17.8945	23.5119
86179	Tue Mar 28 18:04:58 2017_x000D_	63.9044	36.6303	-2.00909	-0.0350652	2	45.9045	28.4132	18.5013	0.322908	19.7868		6.7176	0
86180	Tue Mar 28 18:04:58 2017_x000D_	64.1048	36.7302	0.962932	0.0168063	2	45.9045	28.4132	18.5013	0.322908	20.0106		8.93531	0
86181	Tue Mar 28 18:04:58 2017_x000D_	64.4026	36.7251	0.962898	0.0168057	2	45.9045	28.4132	18.5013	0.322908	20.2797		11.9146	0
86182	Tue Mar 28 18:04:58 2017_x000D_	64.7997	36.7185	0.962931	0.0168063	2	45.9045	28.4132	18.5013	0.322908	20.6399		2.98544	0
86183	Tue Mar 28 18:04:58 2017_x000D_	64.8992	36.7168	0.962909	0.0168059	2	45.9045	28.4132	18.5013	0.322908	20.7304		6.71407	23.5078
86184	Tue Mar 28 18:04:58 2017_x000D_	65.0962	36.6106	3.93024	0.0685956	2	46.5385	28.8737	14.6918	0.256421	20.1059		8.92326	0
86185	Tue Mar 28 18:04:58 2017_x000D_	65.3936	36.6056	3.78943	0.066138	2	46.5385	28.8737	14.6918	0.256421	20.3788		9.44714	0
86186	Tue Mar 28 18:04:58 2017_x000D_	65.6929	36.7035	0.962941	0.0168065	2	46.5385	28.8737	14.6918	0.256421	20.6929		9.44265	0
86187	Tue Mar 28 18:04:58 2017_x000D_	65.9884	36.5951	-7.47963	-0.130544	2	46.5385	28.8737	14.6918	0.256421	20.9265		3.09928	52.3836
86188	Tue Mar 28 18:04:58 2017_x000D_	65.987	36.4918	-17.2069	-0.300317	2	48.2838	28.9272	0	0	19.2517		5.94944	0
86189	Tue Mar 28 18:04:59 2017_x000D_	65.7887	36.4942	-35.3109	-0.616292	2	48.2838	28.9272	0	0	19.0704		6.18657	0
86190	Tue Mar 28 18:04:59 2017_x000D_	65.7859	36.288	-43.19	-0.753807	2	48.2838	28.9272	0	0	18.987		0.0284605	0
86191	Tue Mar 28 18:04:59 2017_x000D_	65.7868	36.2877	-63.4018	-1.10657	2	48.2838	28.9272	0	0	18.9877		3.09025	58.9177
86192	Tue Mar 28 18:04:59 2017_x000D_	65.7855	36.1847	-69.5857	-1.2145	2	50.2468	28.9874	0	0	17.1246		3.09664	0
86193	Tue Mar 28 18:04:59 2017_x000D_	65.7876	36.2879	-80.907	-1.41209	2	50.2468	28.9874	0	0	17.1701		6.87323	0
86194	Tue Mar 28 18:04:59 2017_x000D_	65.8903	36.4927	265.369	4.63156	2	50.2468	28.9874	0	0	17.3508		0.00948683	0
86195	Tue Mar 28 18:04:59 2017_x000D_	65.8904	36.493	259.97	4.53733	2	50.2468	28.9874	0	0	17.351		3.09937	0
86196	Tue Mar 28 18:04:59 2017_x000D_	65.892	36.5963	253.96	4.43244	2	50.2468	28.9874	0	0	17.3973		15.7417	39.9308
86197	Tue Mar 28 18:04:59 2017_x000D_	65.8006	37.113	245.172	4.27905	2	51.5656	28.8074	0	0	16.4808		12.8822	0
86198	Tue Mar 28 18:04:59 2017_x000D_	65.5078	37.4271	241.358	4.21248	2	51.5656	28.8074	0	0	16.3916		24.6865	0
86199	Tue Mar 28 18:04:59 2017_x000D_	65.1223	38.1541	242.739	4.2366	2	51.5656	28.8074	0	0	16.4665		12.7019	0
86200	Tue Mar 28 18:04:59 2017_x000D_	65.0295	38.5672	245.172	4.27906	2	51.5656	28.8074	0	0	16.6292		24.6786	39.9278
86201	Tue Mar 28 18:04:59 2017_x000D_	64.644	39.2939	251.346	4.38682	2	52.8843	28.6274	0	0	15.8765		12.6953	0
86202	Tue Mar 28 18:04:59 2017_x000D_	64.5513	39.7068	253.965	4.43253	2	52.8843	28.6274	0	0	16.0895		6.85496	0
86203	Tue Mar 28 18:04:59 2017_x000D_	64.4554	39.9142	251.346	4.38682	2	52.8843	28.6274	0	0	16.1642		20.5619	0
86204	Tue Mar 28 18:04:59 2017_x000D_	64.1675	40.5362	253.967	4.43256	2	52.8843	28.6274	0	0	16.4052		12.6895	13.0862
86205	Tue Mar 28 18:04:59 2017_x000D_	64.0748	40.9489	256.663	4.47962	2	53.3203	28.6408	0	0	16.3447		18.7296	0
86206	Tue Mar 28 18:04:59 2017_x000D_	63.9855	41.5668	259.426	4.52784	2	53.3203	28.6408	0	0	16.7579		9.71789	0
86207	Tue Mar 28 18:04:59 2017_x000D_	63.8912	41.8767	257.348	4.49157	2	53.3203	28.6408	0	0	16.9391		19.4312	0
86208	Tue Mar 28 18:04:59 2017_x000D_	63.7028	42.4964	257.348	4.49158	2	53.3203	28.6408	0	0	17.314		6.1568	33.4833
86209	Tue Mar 28 18:04:59 2017_x000D_	63.7061	42.7016	257.348	4.49157	2	54.4207	28.4542	0	0	17.0061		9.71989	0
86210	Tue Mar 28 18:05:00 2017_x000D_	63.6119	43.0116	253.965	4.43253	2	54.4207	28.4542	0	0	17.2162		12.6713	0
86211	Tue Mar 28 18:05:00 2017_x000D_	63.5193	43.4237	256.663	4.47961	2	54.4207	28.4542	0	0	17.5177		12.6735	0
86212	Tue Mar 28 18:05:00 2017_x000D_	63.4268	43.8359	253.965	4.43252	2	54.4207	28.4542	0	0	17.8243		12.6677	0
86213	Tue Mar 28 18:05:00 2017_x000D_	63.3343	44.2479	256.663	4.47961	2	54.4207	28.4542	0	0	18.1354		20.5339	6.54309
86214	Tue Mar 28 18:05:00 2017_x000D_	63.0469	44.8691	253.966	4.43254	2	54.6387	28.4609	0	0	18.4371		12.2926	0
86215	Tue Mar 28 18:05:00 2017_x000D_	63.0536	45.2788	253.964	4.43251	2	54.6387	28.4609	0	0	18.8056		19.4007	0
86216	Tue Mar 28 18:05:00 2017_x000D_	62.8654	45.8975	253.964	4.43251	2	54.6387	28.4609	0	0	19.2799		13.6789	0
86217	Tue Mar 28 18:05:00 2017_x000D_	62.6739	46.3113	253.965	4.43253	2	54.6387	28.4609	0	0	19.5755		12.2836	23.4758
86218	Tue Mar 28 18:05:00 2017_x000D_	62.6806	46.7207	253.964	4.4325	2	55.2716	28.9211	45	0.785398	19.28		19.3875	0
86219	Tue Mar 28 18:05:00 2017_x000D_	62.4926	47.339	253.964	4.43251	2	55.2716	28.9211	45	0.785398	19.7829		10.9873	0
86220	Tue Mar 28 18:05:00 2017_x000D_	62.2995	47.6502	254.768	4.44653	2	55.2716	28.9211	45	0.785398	20.0043		19.3789	0
86221	Tue Mar 28 18:05:00 2017_x000D_	62.1115	48.2682	254.768	4.44654	2	55.2716	28.9211	45	0.785398	20.5206		9.20527	65.1047
86222	Tue Mar 28 18:05:00 2017_x000D_	62.1166	48.575	253.964	4.43251	2	56.9518	30.2946	27.5661	0.481119	18.996		10.9898	0
86223	Tue Mar 28 18:05:00 2017_x000D_	61.9235	48.8863	253.082	4.41711	2	56.9518	30.2946	27.5661	0.481119	19.245		22.3048	0
86224	Tue Mar 28 18:05:00 2017_x000D_	61.7373	49.6061	253.965	4.43253	2	56.9518	30.2946	27.5661	0.481119	19.8956		6.1299	0
86225	Tue Mar 28 18:05:00 2017_x000D_	61.7408	49.8104	253.964	4.43251	2	56.9518	30.2946	27.5661	0.481119	20.0948		19.3599	41.6792
86226	Tue Mar 28 18:05:00 2017_x000D_	61.553	50.4278	253.964	4.43252	2	57.9989	31.2077	41.3637	0.721932	19.5459		12.6247	0
86227	Tue Mar 28 18:05:00 2017_x000D_	61.4608	50.8384	256.667	4.47968	2	57.9989	31.2077	41.3637	0.721932	19.9336		6.83212	0
86228	Tue Mar 28 18:05:00 2017_x000D_	61.3652	51.0451	253.965	4.43252	2	57.9989	31.2077	41.3637	0.721932	20.121		22.2772	0
86229	Tue Mar 28 18:05:00 2017_x000D_	61.1792	51.764	254.768	4.44653	2	57.9989	31.2077	41.3637	0.721932	20.8009		9.18732	0
86230	Tue Mar 28 18:05:00 2017_x000D_	61.1844	52.0702	253.963	4.43249	2	57.9989	31.2077	41.3637	0.721932	21.1043		20.4721	27.6343
86231	Tue Mar 28 18:05:00 2017_x000D_	60.8978	52.6895	251.338	4.38668	2	58.6206	31.8874	45	0.785398	20.9264		9.66474	0
86232	Tue Mar 28 18:05:01 2017_x000D_	60.804	52.9977	254.768	4.44654	2	58.6206	31.8874	45	0.785398	21.2229		22.264	0
86233	Tue Mar 28 18:05:01 2017_x000D_	60.6182	53.7162	253.964	4.43251	2	58.6206	31.8874	45	0.785398	21.92		6.82395	0
86234	Tue Mar 28 18:05:01 2017_x000D_	60.5226	53.9226	251.338	4.38667	2	58.6206	31.8874	45	0.785398	22.1171		9.66386	27.6278
86235	Tue Mar 28 18:05:01 2017_x000D_	60.4289	54.2308	253.08	4.41708	2	59.2422	32.5669	75.3081	1.31438	21.6964		9.66099	0
86236	Tue Mar 28 18:05:01 2017_x000D_	60.3352	54.5389	251.338	4.38667	2	59.2422	32.5669	75.3081	1.31438	21.9992		15.5818	0
86237	Tue Mar 28 18:05:01 2017_x000D_	60.245	55.0504	254.768	4.44654	2	59.2422	32.5669	75.3081	1.31438	22.5059		10.9723	0
86238	Tue Mar 28 18:05:01 2017_x000D_	60.0522	55.3612	253.965	4.43253	2	59.2422	32.5669	75.3081	1.31438	22.8087		12.5935	80.5143
86239	Tue Mar 28 18:05:01 2017_x000D_	59.9603	55.7708	256.672	4.47976	2	58.6797	35.1911	75.3081	1.31438	20.6195		6.10596	0
86240	Tue Mar 28 18:05:01 2017_x000D_	59.9639	55.9743	256.671	4.47975	2	58.6797	35.1911	75.3081	1.31438	20.8228		9.65438	0
86241	Tue Mar 28 18:05:01 2017_x000D_	59.8703	56.2822	254.769	4.44655	2	58.6797	35.1911	75.3081	1.31438	21.1247		4.28135	0
86242	Tue Mar 28 18:05:01 2017_x000D_	59.773	56.3866	256.672	4.47977	2	58.6797	35.1911	75.3081	1.31438	21.2237		12.5906	0
86243	Tue Mar 28 18:05:01 2017_x000D_	59.6811	56.7961	259.449	4.52824	2	58.6797	35.1911	75.3081	1.31438	21.6282		6.10296	33.7472
86244	Tue Mar 28 18:05:01 2017_x000D_	59.6847	56.9995	259.448	4.52823	2	58.4092	36.283	100.926	1.7615	20.7557		9.6429	0
86245	Tue Mar 28 18:05:01 2017_x000D_	59.5911	57.307	262.715	4.58524	2	58.4092	36.283	100.926	1.7615	21.0572		18.2847	0
86246	Tue Mar 28 18:05:01 2017_x000D_	59.6016	57.9164	-86.1912	-1.50432	2	58.4092	36.283	100.926	1.7615	21.6662		12.1878	0
86247	Tue Mar 28 18:05:01 2017_x000D_	59.6086	58.3226	-80.6519	-1.40764	2	58.4092	36.283	100.926	1.7615	22.0722		12.1877	54.5945
86248	Tue Mar 28 18:05:01 2017_x000D_	59.6154	58.7288	-68.1442	-1.18934	2	57.8894	38.027	97.6551	1.7044	20.7736		9.57268	0
86249	Tue Mar 28 18:05:01 2017_x000D_	59.7193	59.0305	-58.9986	-1.02972	2	57.8894	38.027	97.6551	1.7044	21.0831		15.0083	0
86250	Tue Mar 28 18:05:01 2017_x000D_	60.0228	59.4282	-48.531	-0.847025	2	57.8894	38.027	97.6551	1.7044	21.5073		10.8312	0
86251	Tue Mar 28 18:05:01 2017_x000D_	60.2256	59.7269	-42.408	-0.740159	2	57.8894	38.027	97.6551	1.7044	21.8253		4.22584	61.0003
86252	Tue Mar 28 18:05:01 2017_x000D_	60.3261	59.8256	-38.4194	-0.670545	2	57.3592	39.99	98.9261	1.72659	20.0563		10.7276	0
86253	Tue Mar 28 18:05:02 2017_x000D_	60.6261	60.0202	-32.1158	-0.560526	2	57.3592	39.99	98.9261	1.72659	20.2949		9.37275	0
86254	Tue Mar 28 18:05:02 2017_x000D_	60.9243	60.1134	-22.9625	-0.400771	2	57.3592	39.99	98.9261	1.72659	20.4368		8.44106	0
86255	Tue Mar 28 18:05:02 2017_x000D_	61.125	60.3106	-15.4962	-0.27046	2	57.3592	39.99	98.9261	1.72659	20.6666		18.0041	60.9763
86256	Tue Mar 28 18:05:02 2017_x000D_	61.7192	60.3948	-12.7592	-0.22269	2	56.8291	41.9522	98.9261	1.72659	19.0799		6.62987	0
86257	Tue Mar 28 18:05:02 2017_x000D_	61.9184	60.4905	-9.95179	-0.173692	2	56.8291	41.9522	98.9261	1.72659	19.2242		24.3707	0
86258	Tue Mar 28 18:05:02 2017_x000D_	62.7107	60.6699	-9.95044	-0.173668	2	56.8291	41.9522	98.9261	1.72659	19.62		11.8341	0
86259	Tue Mar 28 18:05:02 2017_x000D_	63.105	60.6583	-9.95316	-0.173715	2	56.8291	41.9522	98.9261	1.72659	19.7308		17.9545	0
86260	Tue Mar 28 18:05:02 2017_x000D_	63.6976	60.742	-12.7626	-0.222749	2	56.8291	41.9522	98.9261	1.72659	20.0058		13.2128	60.9566
86261	Tue Mar 28 18:05:02 2017_x000D_	64.0946	60.9327	-12.7592	-0.222689	2	56.2993	43.9138	97.2504	1.69734	18.7192		11.8161	0
86262	Tue Mar 28 18:05:02 2017_x000D_	64.4883	60.9211	-12.7626	-0.222749	2	56.2993	43.9138	97.2504	1.69734	18.8761		18.6396	0
86263	Tue Mar 28 18:05:02 2017_x000D_	65.0815	61.1059	-12.7609	-0.222719	2	56.2993	43.9138	97.2504	1.69734	19.3053		12.1396	0
86264	Tue Mar 28 18:05:02 2017_x000D_	65.4762	61.1951	-15.5072	-0.270652	2	56.2993	43.9138	97.2504	1.69734	19.5668		5.89757	46.6851
86265	Tue Mar 28 18:05:02 2017_x000D_	65.6727	61.1893	-15.5093	-0.270688	2	56.0082	45.4425	97.2504	1.69734	18.476		18.614	0
86266	Tue Mar 28 18:05:02 2017_x000D_	66.2651	61.3738	-15.5086	-0.270675	2	56.0082	45.4425	97.2504	1.69734	18.9476		13.1711	0
86267	Tue Mar 28 18:05:02 2017_x000D_	66.6608	61.564	-15.5059	-0.270629	2	56.0082	45.4425	97.2504	1.69734	19.3231		18.5884	0
86268	Tue Mar 28 18:05:02 2017_x000D_	67.2524	61.7482	-15.5051	-0.270616	2	56.0082	45.4425	97.2504	1.69734	19.8068		9.2933	33.6854
86269	Tue Mar 28 18:05:02 2017_x000D_	67.5482	61.8402	-19.1443	-0.334131	2	55.7382	46.5324	98.9261	1.72659	19.334		12.1074	0
86270	Tue Mar 28 18:05:02 2017_x000D_	67.9418	61.9294	-16.3589	-0.285517	2	55.7382	46.5324	98.9261	1.72659	19.6468		22.3464	0
86271	Tue Mar 28 18:05:02 2017_x000D_	68.6314	62.211	-18.179	-0.317284	2	55.7382	46.5324	98.9261	1.72659	20.2991		12.0915	0
86272	Tue Mar 28 18:05:02 2017_x000D_	69.0245	62.3	-15.5031	-0.270581	2	55.7382	46.5324	98.9261	1.72659	20.619		18.5295	26.3342
86273	Tue Mar 28 18:05:02 2017_x000D_	69.6142	62.4837	-15.5024	-0.270568	2	55.6962	47.4092	65.232	1.13851	20.5171		13.1134	0
86274	Tue Mar 28 18:05:02 2017_x000D_	70.0081	62.6732	-15.4996	-0.27052	2	55.6962	47.4092	65.232	1.13851	20.9242		21.3058	0
86275	Tue Mar 28 18:05:03 2017_x000D_	70.695	62.8536	-16.3549	-0.285447	2	55.6962	47.4092	65.232	1.13851	21.5289		8.78515	0
86276	Tue Mar 28 18:05:03 2017_x000D_	70.9877	62.8446	-15.5031	-0.270581	2	55.6962	47.4092	65.232	1.13851	21.7274		21.2789	0
86277	Tue Mar 28 18:05:03 2017_x000D_	71.6737	63.0249	-16.3589	-0.285516	2	55.6962	47.4092	65.232	1.13851	22.3412		0	55.9696
86278	Tue Mar 28 18:05:03 2017_x000D_	71.6737	63.0249	-16.3589	-0.285516	2	56.7101	48.9753	45	0.785398	20.5256		15.7262	0
86279	Tue Mar 28 18:05:03 2017_x000D_	72.1638	63.2109	-15.5017	-0.270556	2	56.7101	48.9753	45	0.785398	21.0112		12.0283	0
86280	Tue Mar 28 18:05:03 2017_x000D_	72.5549	63.2992	-18.1859	-0.317404	2	56.7101	48.9753	45	0.785398	21.3596		18.445	0
86281	Tue Mar 28 18:05:03 2017_x000D_	73.1419	63.4821	-18.1862	-0.31741	2	56.7101	48.9753	45	0.785398	21.9192		6.53046	41.6157
86282	Tue Mar 28 18:05:03 2017_x000D_	73.338	63.5766	-15.5003	-0.270531	2	57.5272	50.0963	27.5661	0.481119	20.7774		18.4289	0
86283	Tue Mar 28 18:05:03 2017_x000D_	73.9245	63.7593	-15.4997	-0.270521	2	57.5272	50.0963	27.5661	0.481119	21.3436		5.83787	0
86284	Tue Mar 28 18:05:03 2017_x000D_	74.119	63.7532	-15.5017	-0.270556	2	57.5272	50.0963	27.5661	0.481119	21.4895		18.41	0
86285	Tue Mar 28 18:05:03 2017_x000D_	74.7049	63.9357	-15.5011	-0.270544	2	57.5272	50.0963	27.5661	0.481119	22.0591		11.9961	18.3557
86286	Tue Mar 28 18:05:03 2017_x000D_	75.0949	64.024	-12.7386	-0.222331	2	57.9409	50.5471	24.768	0.432284	21.8148		6.50503	0
86287	Tue Mar 28 18:05:03 2017_x000D_	75.2903	64.118	-15.5003	-0.270532	2	57.9409	50.5471	24.768	0.432284	22.0266		13.0153	0
86288	Tue Mar 28 18:05:03 2017_x000D_	75.6811	64.3064	-15.4976	-0.270484	2	57.9409	50.5471	24.768	0.432284	22.4507		5.82587	0
86289	Tue Mar 28 18:05:03 2017_x000D_	75.8752	64.3003	-15.4997	-0.27052	2	57.9409	50.5471	24.768	0.432284	22.6007		5.82887	0
86290	Tue Mar 28 18:05:03 2017_x000D_	76.0694	64.2942	-15.5017	-0.270556	2	57.9409	50.5471	24.768	0.432284	22.7514		11.9743	65.4363
86291	Tue Mar 28 18:05:03 2017_x000D_	76.4587	64.3823	-12.7369	-0.222301	2	60.1037	50.8299	0	0	21.2404		6.49292	0
86292	Tue Mar 28 18:05:03 2017_x000D_	76.6537	64.4762	-15.5011	-0.270545	2	60.1037	50.8299	0	0	21.4505		11.9606	0
86293	Tue Mar 28 18:05:03 2017_x000D_	77.0426	64.564	-18.1932	-0.317531	2	60.1037	50.8299	0	0	21.8072		9.18216	0
86294	Tue Mar 28 18:05:03 2017_x000D_	77.3348	64.6551	-16.3601	-0.285537	2	60.1037	50.8299	0	0	22.0918		8.71376	65.6705
86295	Tue Mar 28 18:05:03 2017_x000D_	77.6251	64.6455	-20.8058	-0.36313	2	62.2872	50.6746	0	0	20.747		4.12616	0
86296	Tue Mar 28 18:05:04 2017_x000D_	77.7233	64.7418	-36.9484	-0.644871	2	62.2872	50.6746	0	0	20.8844		3.00307	0
86297	Tue Mar 28 18:05:04 2017_x000D_	77.7226	64.6417	-42.717	-0.745553	2	62.2872	50.6746	0	0	20.8166		3.0181	0
86298	Tue Mar 28 18:05:04 2017_x000D_	77.7218	64.5411	-52.4532	-0.915482	2	62.2872	50.6746	0	0	20.7487		3.00601	39.1189
86299	Tue Mar 28 18:05:04 2017_x000D_	77.7216	64.4409	-70.551	-1.23135	2	63.5906	50.7129	0	0	19.7013		2.93181	0
86300	Tue Mar 28 18:05:04 2017_x000D_	77.8193	64.4386	-89.3903	-1.56015	2	63.5906	50.7129	0	0	19.7699		2.90269	0
86301	Tue Mar 28 18:05:04 2017_x000D_	77.7226	64.4419	262.377	4.57933	2	63.5906	50.7129	0	0	19.7028		9.03354	0
86302	Tue Mar 28 18:05:04 2017_x000D_	77.7259	64.743	246.189	4.2968	2	63.5906	50.7129	0	0	19.9161		3.01215	0
86303	Tue Mar 28 18:05:04 2017_x000D_	77.7269	64.8434	240.317	4.19431	2	63.5906	50.7129	0	0	19.9876		6.7362	19.5564
86304	Tue Mar 28 18:05:04 2017_x000D_	77.632	65.0469	235.046	4.10233	2	64.2422	50.732	0	0	19.6011		3.00912	0
86305	Tue Mar 28 18:05:04 2017_x000D_	77.6329	65.1472	229.054	3.99775	2	64.2422	50.732	0	0	19.6751		23.2577	0
86306	Tue Mar 28 18:05:04 2017_x000D_	77.057	65.6662	227.123	3.96405	2	64.2422	50.732	0	0	19.6787		12.6751	0
86307	Tue Mar 28 18:05:04 2017_x000D_	76.7695	65.9758	227.123	3.96405	2	64.2422	50.732	0	0	19.7309		25.3396	9.16854
86308	Tue Mar 28 18:05:04 2017_x000D_	76.1948	66.5948	231.112	4.03367	2	64.4487	50.9573	0	0	19.5577		10.8238	0
86309	Tue Mar 28 18:05:04 2017_x000D_	76.0043	66.9012	232.885	4.06461	2	64.4487	50.9573	0	0	19.6911		23.3869	0
86310	Tue Mar 28 18:05:04 2017_x000D_	75.5264	67.5171	235.046	4.10233	2	64.4487	50.9573	0	0	19.9234		10.8238	0
86311	Tue Mar 28 18:05:04 2017_x000D_	75.3359	67.8235	236.65	4.13032	2	64.4487	50.9573	0	0	20.0749		12.6708	27.016
86312	Tue Mar 28 18:05:04 2017_x000D_	75.0485	68.133	240.319	4.19436	2	65.3282	50.7638	345.111	6.02332	19.9041		6.72152	0
86313	Tue Mar 28 18:05:04 2017_x000D_	74.9539	68.3361	242.616	4.23444	2	65.3282	50.7638	345.111	6.02332	20.036		17.51	0
86314	Tue Mar 28 18:05:04 2017_x000D_	74.6688	68.8454	246.197	4.29696	2	65.3282	50.7638	345.111	6.02332	20.3517		20.1686	0
86315	Tue Mar 28 18:05:04 2017_x000D_	74.3849	69.4548	248.622	4.33927	2	65.3282	50.7638	345.111	6.02332	20.7696		6.71881	93.2494
86316	Tue Mar 28 18:05:04 2017_x000D_	74.2903	69.6578	251.139	4.3832	2	65.9125	47.7109	0	0	23.4916		19.025	0
86317	Tue Mar 28 18:05:05 2017_x000D_	74.1034	70.2638	251.139	4.3832	2	65.9125	47.7109	0	0	23.9943		12.3959	0
86318	Tue Mar 28 18:05:05 2017_x000D_	74.0113	70.6666	248.621	4.33926	2	65.9125	47.7109	0	0	24.3424		6.71881	0
86319	Tue Mar 28 18:05:05 2017_x000D_	73.9167	70.8696	251.138	4.38319	2	65.9125	47.7109	0	0	24.5029		20.1591	0
86320	Tue Mar 28 18:05:05 2017_x000D_	73.6329	71.4787	248.622	4.33927	2	65.9125	47.7109	0	0	24.9903		12.3929	40.1391
86321	Tue Mar 28 18:05:05 2017_x000D_	73.5408	71.8814	246.196	4.29693	2	66.1941	46.4029	0	0	26.5166		6.71337	0
86322	Tue Mar 28 18:05:05 2017_x000D_	73.4462	72.0842	248.621	4.33926	2	66.1941	46.4029	0	0	26.6856		20.1512	0
86323	Tue Mar 28 18:05:05 2017_x000D_	73.1626	72.6931	246.196	4.29693	2	66.1941	46.4029	0	0	27.1981		9.50258	0
86324	Tue Mar 28 18:05:05 2017_x000D_	73.0693	72.9958	247.532	4.32025	2	66.1941	46.4029	0	0	27.4673		20.1457	26.3265
86325	Tue Mar 28 18:05:05 2017_x000D_	72.7857	73.6045	245.019	4.27638	2	66.237	45.5264	0	0	28.8317		9.49023	0
86326	Tue Mar 28 18:05:05 2017_x000D_	72.6925	73.9068	248.622	4.33927	2	66.237	45.5264	0	0	29.1053		17.5004	0
86327	Tue Mar 28 18:05:05 2017_x000D_	72.4077	74.4159	245.019	4.27638	2	66.237	45.5264	0	0	29.5412		10.8079	0
86328	Tue Mar 28 18:05:05 2017_x000D_	72.2174	74.7218	246.196	4.29694	2	66.237	45.5264	0	0	29.8016		8.96772	19.7486
86329	Tue Mar 28 18:05:05 2017_x000D_	72.2212	75.0207	245.018	4.27637	2	66.2692	44.8689	0	0	30.7337		8.44665	0
86330	Tue Mar 28 18:05:05 2017_x000D_	72.0297	75.2271	245.019	4.27638	2	66.2692	44.8689	0	0	30.8999		18.9796	0
86331	Tue Mar 28 18:05:05 2017_x000D_	71.8434	75.8317	245.018	4.27637	2	66.2692	44.8689	0	0	31.4606		8.44665	0
86332	Tue Mar 28 18:05:05 2017_x000D_	71.6519	76.0381	245.019	4.27638	2	66.2692	44.8689	0	0	31.6306		13.4175	26.3355
86333	Tue Mar 28 18:05:05 2017_x000D_	71.463	76.4435	245.019	4.27638	2	66.3121	43.9921	0	0	32.8576		6.7121	0
86334	Tue Mar 28 18:05:05 2017_x000D_	71.3685	76.6463	242.612	4.23438	2	66.3121	43.9921	0	0	33.0434		18.9729	0
86335	Tue Mar 28 18:05:05 2017_x000D_	71.1823	77.2507	242.612	4.23437	2	66.3121	43.9921	0	0	33.6133		2.915	0
86336	Tue Mar 28 18:05:05 2017_x000D_	71.0852	77.2543	245.019	4.27638	2	66.3121	43.9921	0	0	33.6029		13.4135	0
86337	Tue Mar 28 18:05:05 2017_x000D_	70.8964	77.6596	245.019	4.27638	2	66.3121	43.9921	0	0	33.9782		4.22874	20.5246
86338	Tue Mar 28 18:05:06 2017_x000D_	70.8006	77.763	241.248	4.21057	2	65.6709	43.7535	323.006	5.63752	34.3942		2.97926	0
86339	Tue Mar 28 18:05:06 2017_x000D_	70.8019	77.8623	242.612	4.23438	2	65.6709	43.7535	323.006	5.63752	34.4926		17.4844	0
86340	Tue Mar 28 18:05:06 2017_x000D_	70.5173	78.3709	238.887	4.16936	2	65.6709	43.7535	323.006	5.63752	34.955		6.70811	0
86341	Tue Mar 28 18:05:06 2017_x000D_	70.4229	78.5736	236.647	4.13027	2	65.6709	43.7535	323.006	5.63752	35.1429		3.00007	6.52192
86342	Tue Mar 28 18:05:06 2017_x000D_	70.4236	78.6736	219.19	3.82558	2	65.4536	43.747	268.696	4.68962	35.2784		2.90001	0
86343	Tue Mar 28 18:05:06 2017_x000D_	70.5202	78.67	210.201	3.6687	2	65.4536	43.747	268.696	4.68962	35.2886		4.21839	0
86344	Tue Mar 28 18:05:06 2017_x000D_	70.6156	78.5667	201.761	3.5214	2	65.4536	43.747	268.696	4.68962	35.2003		4.09871	0
86345	Tue Mar 28 18:05:06 2017_x000D_	70.7134	78.6621	187.78	3.27738	2	65.4536	43.747	268.696	4.68962	35.3091		0.0174929	6.52192
86346	Tue Mar 28 18:05:06 2017_x000D_	70.7131	78.6616	176.652	3.08316	2	65.2363	43.7405	223.993	3.90941	35.348		0.00848528	0
86347	Tue Mar 28 18:05:06 2017_x000D_	70.7129	78.6614	171.151	2.98715	2	65.2363	43.7405	223.993	3.90941	35.3477		5.82947	0
86348	Tue Mar 28 18:05:06 2017_x000D_	70.5187	78.6681	153.606	2.68093	2	65.2363	43.7405	223.993	3.90941	35.3248		5.82112	0
86349	Tue Mar 28 18:05:06 2017_x000D_	70.3248	78.6754	145.902	2.54648	2	65.2363	43.7405	223.993	3.90941	35.3035		6.58223	6.52483
86350	Tue Mar 28 18:05:06 2017_x000D_	70.2254	78.4798	131.932	2.30264	2	65.0189	43.7341	188.637	3.29233	35.1336		8.22943	0
86351	Tue Mar 28 18:05:06 2017_x000D_	70.0287	78.2886	127.532	2.22586	2	65.0189	43.7341	188.637	3.29233	34.9158		25.1982	0
86352	Tue Mar 28 18:05:06 2017_x000D_	69.5329	77.6106	128.076	2.23535	2	65.0189	43.7341	188.637	3.29233	34.1759		14.6386	0
86353	Tue Mar 28 18:05:06 2017_x000D_	69.2357	77.2236	125.853	2.19656	2	65.0189	43.7341	188.637	3.29233	33.7539		25.2318	0
86354	Tue Mar 28 18:05:06 2017_x000D_	68.7391	76.5448	129.792	2.2653	2	65.0189	43.7341	188.637	3.29233	33.0209		0	6.58383
86355	Tue Mar 28 18:05:06 2017_x000D_	68.7391	76.5448	129.792	2.2653	2	65.0082	43.9533	184.364	3.21776	32.8044		22.8867	0
86356	Tue Mar 28 18:05:06 2017_x000D_	68.2434	75.9649	131.924	2.30251	2	65.0082	43.9533	184.364	3.21776	32.1747		22.8991	0
86357	Tue Mar 28 18:05:06 2017_x000D_	67.7473	75.3848	137.838	2.40572	2	65.0082	43.9533	184.364	3.21776	31.5506		10.5266	0
86358	Tue Mar 28 18:05:06 2017_x000D_	67.4516	75.1959	139.724	2.43864	2	65.0082	43.9533	184.364	3.21776	31.338		8.28464	0
86359	Tue Mar 28 18:05:06 2017_x000D_	67.2535	75.0035	139.723	2.43863	2	65.0082	43.9533	225	3.92699	31.1313		18.7212	0
86360	Tue Mar 28 18:05:07 2017_x000D_	66.7595	74.6222	145.851	2.54558	2	65.0082	43.9533	225	3.92699	30.7189		8.29736	0
86361	Tue Mar 28 18:05:07 2017_x000D_	66.5611	74.4295	145.849	2.54555	2	65.0082	43.9533	225	3.92699	30.5157		18.7525	0
86362	Tue Mar 28 18:05:07 2017_x000D_	66.0664	74.0474	147.418	2.57293	2	65.0082	43.9533	225	3.92699	30.1127		10.5432	6.52192
86363	Tue Mar 28 18:05:07 2017_x000D_	65.7703	73.8581	145.848	2.54553	2	64.7909	43.9468	225	3.92699	29.9273		9.25495	0
86364	Tue Mar 28 18:05:07 2017_x000D_	65.4751	73.7685	145.215	2.53447	2	64.7909	43.9468	225	3.92699	29.8295		17.0561	0
86365	Tue Mar 28 18:05:07 2017_x000D_	64.9816	73.4862	145.853	2.54562	2	64.7909	43.9468	225	3.92699	29.54		8.31858	0
86366	Tue Mar 28 18:05:07 2017_x000D_	64.7827	73.293	145.851	2.54559	2	64.7909	43.9468	225	3.92699	29.3462		8.32073	0
86367	Tue Mar 28 18:05:07 2017_x000D_	64.5837	73.0998	145.849	2.54555	2	64.7909	43.9468	225	3.92699	29.1537		21.1538	20.5285
86368	Tue Mar 28 18:05:07 2017_x000D_	63.9896	72.72	145.85	2.54556	2	65.4322	44.1855	180	3.14159	28.5709		16.6669	0
86369	Tue Mar 28 18:05:07 2017_x000D_	63.591	72.333	145.846	2.5455	2	65.4322	44.1855	180	3.14159	28.2077		13.122	0
86370	Tue Mar 28 18:05:07 2017_x000D_	63.1954	72.1464	145.849	2.54555	2	65.4322	44.1855	180	3.14159	28.0502		6.56756	0
86371	Tue Mar 28 18:05:07 2017_x000D_	62.9975	72.0528	143.609	2.50645	2	65.4322	44.1855	180	3.14159	27.9735		10.5931	6.52491
86372	Tue Mar 28 18:05:07 2017_x000D_	62.7	71.8626	141.882	2.47631	2	65.2148	44.179	180	3.14159	27.7976		16.7009	0
86373	Tue Mar 28 18:05:07 2017_x000D_	62.3005	71.4749	141.88	2.47627	2	65.2148	44.179	180	3.14159	27.451		10.6214	0
86374	Tue Mar 28 18:05:07 2017_x000D_	62.0022	71.2842	143.608	2.50643	2	65.2148	44.179	180	3.14159	27.2949		18.8767	0
86375	Tue Mar 28 18:05:07 2017_x000D_	61.5042	70.8996	141.881	2.47629	2	65.2148	44.179	180	3.14159	26.977		10.6348	13.0437
86376	Tue Mar 28 18:05:07 2017_x000D_	61.2055	70.7087	143.608	2.50643	2	64.7802	44.1661	180	3.14159	26.7822		18.9043	0
86377	Tue Mar 28 18:05:07 2017_x000D_	60.7068	70.3235	141.883	2.47632	2	64.7802	44.1661	180	3.14159	26.4727		8.37594	0
86378	Tue Mar 28 18:05:07 2017_x000D_	60.5064	70.1291	141.882	2.4763	2	64.7802	44.1661	180	3.14159	26.3124		16.7625	0
86379	Tue Mar 28 18:05:07 2017_x000D_	60.1054	69.74	141.879	2.47626	2	64.7802	44.1661	180	3.14159	25.9977		5.91342	0
86380	Tue Mar 28 18:05:07 2017_x000D_	59.9084	69.7467	141.884	2.47635	2	64.7802	44.1661	180	3.14159	26.0404		10.7377	38.4505
86381	Tue Mar 28 18:05:08 2017_x000D_	59.706	69.4515	144.15	2.5159	2	63.6614	44.7914	152.434	2.66047	24.9753		14.7995	0
86382	Tue Mar 28 18:05:08 2017_x000D_	59.3062	69.1625	141.881	2.47629	2	63.6614	44.7914	152.434	2.66047	24.7572		6.60124	0
86383	Tue Mar 28 18:05:08 2017_x000D_	59.1072	69.0686	144.152	2.51592	2	63.6614	44.7914	152.434	2.66047	24.7007		4.21133	0
86384	Tue Mar 28 18:05:08 2017_x000D_	59.0064	68.9709	143.604	2.50637	2	63.6614	44.7914	152.434	2.66047	24.6235		10.6638	18.7128
86385	Tue Mar 28 18:05:08 2017_x000D_	58.707	68.7793	141.883	2.47633	2	63.2053	45.2169	180	3.14159	23.9879		12.6086	0
86386	Tue Mar 28 18:05:08 2017_x000D_	58.4051	68.4869	145.836	2.54532	2	63.2053	45.2169	180	3.14159	23.7599		17.2619	0
86387	Tue Mar 28 18:05:08 2017_x000D_	57.9057	68.2011	154.688	2.69981	2	63.2053	45.2169	180	3.14159	23.5873		4.20508	0
86388	Tue Mar 28 18:05:08 2017_x000D_	57.8049	68.1037	158.51	2.76652	2	63.2053	45.2169	180	3.14159	23.5153		9.35353	23.795
86389	Tue Mar 28 18:05:08 2017_x000D_	57.5066	68.013	167.531	2.92397	2	62.5319	45.636	151.783	2.64911	22.9343		9.35178	0
86390	Tue Mar 28 18:05:08 2017_x000D_	57.2083	67.9225	181.893	3.17463	2	62.5319	45.636	151.783	2.64911	22.9135		2.95676	0
86391	Tue Mar 28 18:05:08 2017_x000D_	57.1098	67.9259	187.711	3.27618	2	62.5319	45.636	151.783	2.64911	22.9399		8.89116	0
86392	Tue Mar 28 18:05:08 2017_x000D_	56.8136	67.936	199.676	3.48501	2	62.5319	45.636	151.783	2.64911	23.0215		6.70253	14.8027
86393	Tue Mar 28 18:05:08 2017_x000D_	56.6178	68.0436	207.536	3.62218	2	62.2933	46.0679	135	2.35619	22.6968		9.43188	0
86394	Tue Mar 28 18:05:08 2017_x000D_	56.3235	68.1542	219.02	3.82261	2	62.2933	46.0679	135	2.35619	22.8789		4.26674	0
86395	Tue Mar 28 18:05:08 2017_x000D_	56.2267	68.2584	223.025	3.89252	2	62.2933	46.0679	135	2.35619	23.0048		17.5204	0
86396	Tue Mar 28 18:05:08 2017_x000D_	55.7377	68.5777	227.058	3.96291	2	62.2933	46.0679	135	2.35619	23.445		13.5754	0
86397	Tue Mar 28 18:05:08 2017_x000D_	55.5475	68.9883	227.059	3.96292	2	62.2933	46.0679	135	2.35619	23.8925		10.8545	14.8042
86398	Tue Mar 28 18:05:08 2017_x000D_	55.2543	69.2003	225.11	3.92891	2	62.0546	46.4998	102.335	1.78608	23.6972		12.8294	0
86399	Tue Mar 28 18:05:08 2017_x000D_	54.9629	69.5133	221.225	3.8611	2	62.0546	46.4998	102.335	1.78608	24.0814		21.7072	0
86400	Tue Mar 28 18:05:08 2017_x000D_	54.3765	69.9372	221.224	3.86109	2	62.0546	46.4998	102.335	1.78608	24.663		10.9364	0
86401	Tue Mar 28 18:05:08 2017_x000D_	54.1842	70.2469	219.022	3.82266	2	62.0546	46.4998	102.335	1.78608	25.0174		17.5462	48.1182
86402	Tue Mar 28 18:05:08 2017_x000D_	53.6945	70.5667	215.087	3.75397	2	61.5455	48.0208	102.335	1.78608	23.8737		13.4371	0
86403	Tue Mar 28 18:05:09 2017_x000D_	53.3019	70.7823	215.086	3.75396	2	61.5455	48.0208	102.335	1.78608	24.2083		21.3903	0
86404	Tue Mar 28 18:05:09 2017_x000D_	52.8161	71.3042	211.256	3.68711	2	61.5455	48.0208	102.335	1.78608	24.866		8.93335	0
86405	Tue Mar 28 18:05:09 2017_x000D_	52.5185	71.3145	212.659	3.7116	2	61.5455	48.0208	102.335	1.78608	24.9817		10.8719	54.4663
86406	Tue Mar 28 18:05:09 2017_x000D_	52.2248	71.5268	211.254	3.68708	2	61.0259	49.7604	97.6551	1.7044	23.4784		21.7413	0
86407	Tue Mar 28 18:05:09 2017_x000D_	51.6375	71.9514	211.255	3.68709	2	61.0259	49.7604	97.6551	1.7044	24.0953		9.48139	0
86408	Tue Mar 28 18:05:09 2017_x000D_	51.3417	72.0627	210.101	3.66695	2	61.0259	49.7604	97.6551	1.7044	24.3141		20.1799	0
86409	Tue Mar 28 18:05:09 2017_x000D_	50.7521	72.3865	212.658	3.71159	2	61.0259	49.7604	97.6551	1.7044	24.8494		8.56505	33.6497
86410	Tue Mar 28 18:05:09 2017_x000D_	50.5576	72.5955	212.659	3.7116	2	60.7556	50.849	97.6551	1.7044	24.0189		20.1906	0
86411	Tue Mar 28 18:05:09 2017_x000D_	49.9677	72.9195	215.084	3.75392	2	60.7556	50.849	97.6551	1.7044	24.5659		8.5649	0
86412	Tue Mar 28 18:05:09 2017_x000D_	49.7731	73.1284	215.085	3.75393	2	60.7556	50.849	97.6551	1.7044	24.8392		21.7689	0
86413	Tue Mar 28 18:05:09 2017_x000D_	49.1851	73.5536	215.085	3.75394	2	60.7556	50.849	97.6551	1.7044	25.4828		8.96064	0
86414	Tue Mar 28 18:05:09 2017_x000D_	48.8866	73.5642	216.674	3.78167	2	60.7556	50.849	97.6551	1.7044	25.6292		10.944	20.8969
86415	Tue Mar 28 18:05:09 2017_x000D_	48.6943	73.8742	219.016	3.82255	2	60.5065	51.4995	97.6551	1.7044	25.3013		9.50914	0
86416	Tue Mar 28 18:05:09 2017_x000D_	48.3977	73.986	215.083	3.75391	2	60.5065	51.4995	97.6551	1.7044	25.5395		19.369	0
86417	Tue Mar 28 18:05:09 2017_x000D_	47.9089	74.4078	216.675	3.78169	2	60.5065	51.4995	97.6551	1.7044	26.1436		10.8977	0
86418	Tue Mar 28 18:05:09 2017_x000D_	47.6145	74.6206	215.084	3.75393	2	60.5065	51.4995	97.6551	1.7044	26.4724		19.3735	56.1278
86419	Tue Mar 28 18:05:09 2017_x000D_	47.1255	75.0424	216.676	3.7817	2	58.7364	52.1054	180	3.14159	25.7083		10.9036	0
86420	Tue Mar 28 18:05:09 2017_x000D_	46.831	75.2554	215.085	3.75395	2	58.7364	52.1054	180	3.14159	26.0319		9.50914	0
86421	Tue Mar 28 18:05:09 2017_x000D_	46.5344	75.3672	219.014	3.82252	2	58.7364	52.1054	180	3.14159	26.2679		17.6236	0
86422	Tue Mar 28 18:05:09 2017_x000D_	46.0426	75.6885	215.084	3.75392	2	58.7364	52.1054	180	3.14159	26.7824		8.57982	0
86423	Tue Mar 28 18:05:09 2017_x000D_	45.8477	75.8978	215.085	3.75394	2	58.7364	52.1054	180	3.14159	27.0591		19.3882	62.2822
86424	Tue Mar 28 18:05:10 2017_x000D_	45.3584	76.32	216.675	3.78169	2	56.7488	52.705	175.5	3.06305	26.2185		10.9127	0
86425	Tue Mar 28 18:05:10 2017_x000D_	45.0636	76.5331	215.086	3.75395	2	56.7488	52.705	175.5	3.06305	26.5391		8.57982	0
86426	Tue Mar 28 18:05:10 2017_x000D_	44.8687	76.7424	215.086	3.75396	2	56.7488	52.705	175.5	3.06305	26.8129		16.2375	0
86427	Tue Mar 28 18:05:10 2017_x000D_	44.3744	76.9629	216.674	3.78168	2	56.7488	52.705	175.5	3.06305	27.2318		8.58406	38.4345
86428	Tue Mar 28 18:05:10 2017_x000D_	44.1794	77.1723	216.675	3.78169	2	55.6305	53.3301	165.308	2.88517	26.4495		13.5137	0
86429	Tue Mar 28 18:05:10 2017_x000D_	43.7846	77.3892	216.674	3.78168	2	55.6305	53.3301	165.308	2.88517	26.8173		8.58406	0
86430	Tue Mar 28 18:05:10 2017_x000D_	43.5896	77.5986	216.675	3.78169	2	55.6305	53.3301	165.308	2.88517	27.0914		10.9211	0
86431	Tue Mar 28 18:05:10 2017_x000D_	43.2946	77.8119	215.086	3.75396	2	55.6305	53.3301	165.308	2.88517	27.4141		6.00433	41.5258
86432	Tue Mar 28 18:05:10 2017_x000D_	43.0946	77.8195	215.085	3.75393	2	54.3053	53.7299	165.308	2.88517	26.5704		6.79335	0
86433	Tue Mar 28 18:05:10 2017_x000D_	42.9997	78.0251	216.675	3.78169	2	54.3053	53.7299	165.308	2.88517	26.7969		9.54637	0
86434	Tue Mar 28 18:05:10 2017_x000D_	42.702	78.1375	212.665	3.71171	2	54.3053	53.7299	165.308	2.88517	27.0253		4.30036	0
86435	Tue Mar 28 18:05:10 2017_x000D_	42.6042	78.2423	208.791	3.6441	2	54.3053	53.7299	165.308	2.88517	27.162		23.0258	56.0874
86436	Tue Mar 28 18:05:10 2017_x000D_	41.911	78.5718	199.783	3.48687	2	52.9383	55.0053	135	2.35619	26.0189		10.9374	0
86437	Tue Mar 28 18:05:10 2017_x000D_	41.6154	78.7852	193.567	3.37838	2	52.9383	55.0053	135	2.35619	26.338		12.0266	0
86438	Tue Mar 28 18:05:10 2017_x000D_	41.2148	78.8004	187.946	3.28028	2	52.9383	55.0053	135	2.35619	26.5263		18.341	0
86439	Tue Mar 28 18:05:10 2017_x000D_	40.6161	78.9242	179.318	3.12968	2	52.9383	55.0053	135	2.35619	26.9063		12.0416	0
86440	Tue Mar 28 18:05:10 2017_x000D_	40.215	78.9394	173.596	3.02982	2	52.9383	55.0053	135	2.35619	27.1058		6.71038	102.812
86441	Tue Mar 28 18:05:10 2017_x000D_	40.0118	78.8459	170.784	2.98074	2	50.4325	57.3432	135	2.35619	23.8947		21.8697	0
86442	Tue Mar 28 18:05:10 2017_x000D_	39.3043	78.6702	159.113	2.77705	2	50.4325	57.3432	135	2.35619	24.0557		9.03625	0
86443	Tue Mar 28 18:05:10 2017_x000D_	39.0033	78.6814	152.811	2.66705	2	50.4325	57.3432	135	2.35619	24.2063		23.4735	0
86444	Tue Mar 28 18:05:10 2017_x000D_	38.3878	78.1983	142.632	2.48939	2	50.4325	57.3432	135	2.35619	24.0834		6.71311	46.7267
86445	Tue Mar 28 18:05:10 2017_x000D_	38.1845	78.1048	136.655	2.38508	2	49.2937	58.4058	135	2.35619	22.6156		19.2974	0
86446	Tue Mar 28 18:05:11 2017_x000D_	37.7693	77.6135	126.773	2.21261	2	49.2937	58.4058	135	2.35619	22.3997		12.7819	0
86447	Tue Mar 28 18:05:11 2017_x000D_	37.4596	77.3209	122.96	2.14605	2	49.2937	58.4058	135	2.35619	22.312		21.7626	0
86448	Tue Mar 28 18:05:11 2017_x000D_	37.0412	76.7283	118.07	2.06071	2	49.2937	58.4058	135	2.35619	22.0417		0	51.5647
86449	Tue Mar 28 18:05:11 2017_x000D_	37.0412	76.7283	118.07	2.06071	2	47.9376	59.4619	135	2.35619	20.4172		23.0673	0
86450	Tue Mar 28 18:05:11 2017_x000D_	36.7202	76.0296	114.325	1.99536	2	47.9376	59.4619	135	2.35619	20.008		12.5124	0
86451	Tue Mar 28 18:05:11 2017_x000D_	36.6087	75.6277	111.71	1.94971	2	47.9376	59.4619	135	2.35619	19.7402		27.1105	0
86452	Tue Mar 28 18:05:11 2017_x000D_	36.1835	74.8303	111.714	1.94977	2	47.9376	59.4619	135	2.35619	19.348		9.14739	0
86453	Tue Mar 28 18:05:11 2017_x000D_	36.1752	74.5255	110.775	1.93339	2	47.9376	59.4619	135	2.35619	19.1119		22.1333	38.4263
86454	Tue Mar 28 18:05:11 2017_x000D_	35.9542	73.8216	111.708	1.94968	2	46.8195	60.0868	135	2.35619	17.5128		13.578	0
86455	Tue Mar 28 18:05:11 2017_x000D_	35.7413	73.4222	111.71	1.94971	2	46.8195	60.0868	135	2.35619	17.3366		19.2448	0
86456	Tue Mar 28 18:05:11 2017_x000D_	35.5227	72.8191	111.709	1.9497	2	46.8195	60.0868	135	2.35619	17.0214		6.80312	0
86457	Tue Mar 28 18:05:11 2017_x000D_	35.416	72.619	114.319	1.99523	2	46.8195	60.0868	135	2.35619	16.9439		9.6287	52.7407
86458	Tue Mar 28 18:05:11 2017_x000D_	35.3065	72.3173	118.052	2.0604	2	45.0696	60.2556	147.769	2.57905	15.5178		19.2705	0
86459	Tue Mar 28 18:05:11 2017_x000D_	35.0876	71.7134	118.049	2.06034	2	45.0696	60.2556	147.769	2.57905	15.1961		8.58603	0
86460	Tue Mar 28 18:05:11 2017_x000D_	34.8798	71.5166	118.052	2.0604	2	45.0696	60.2556	147.769	2.57905	15.1869		13.6182	0
86461	Tue Mar 28 18:05:11 2017_x000D_	34.6663	71.116	118.052	2.0604	2	45.0696	60.2556	147.769	2.57905	15.0392		9.64485	84.408
86462	Tue Mar 28 18:05:11 2017_x000D_	34.5566	70.8138	121.955	2.12852	2	42.5103	59.0867	188.637	3.29233	14.1699		8.59658	0
86463	Tue Mar 28 18:05:11 2017_x000D_	34.3486	70.6167	121.958	2.12857	2	42.5103	59.0867	188.637	3.29233	14.1264		13.6357	0
86464	Tue Mar 28 18:05:11 2017_x000D_	34.1348	70.2156	121.957	2.12855	2	42.5103	59.0867	188.637	3.29233	13.9284		6.82465	0
86465	Tue Mar 28 18:05:11 2017_x000D_	34.0277	70.0149	124.4	2.17119	2	42.5103	59.0867	188.637	3.29233	13.834		9.66459	0
86466	Tue Mar 28 18:05:11 2017_x000D_	33.918	69.712	120.542	2.10385	2	42.5103	59.0867	188.637	3.29233	13.6647		13.6518	69.9767
86467	Tue Mar 28 18:05:12 2017_x000D_	33.704	69.3104	120.541	2.10384	2	40.3747	58.1486	221.364	3.86352	13.0032		8.61137	0
86468	Tue Mar 28 18:05:12 2017_x000D_	33.4957	69.1129	120.544	2.10389	2	40.3747	58.1486	221.364	3.86352	12.9436		15.2464	0
86469	Tue Mar 28 18:05:12 2017_x000D_	33.1803	68.7144	118.058	2.0605	2	40.3747	58.1486	221.364	3.86352	12.7826		9.67816	0
86470	Tue Mar 28 18:05:12 2017_x000D_	33.0701	68.4112	121.955	2.12852	2	40.3747	58.1486	221.364	3.86352	12.5968		13.6774	41.1272
86471	Tue Mar 28 18:05:12 2017_x000D_	32.8556	68.0089	121.954	2.1285	2	39.0889	57.6731	188.637	3.29233	12.0699		6.83648	0
86472	Tue Mar 28 18:05:12 2017_x000D_	32.7486	67.8077	119.387	2.0837	2	39.0889	57.6731	188.637	3.29233	11.9545		11.0292	0
86473	Tue Mar 28 18:05:12 2017_x000D_	32.5368	67.5072	118.058	2.0605	2	39.0889	57.6731	188.637	3.29233	11.8169		6.14346	0
86474	Tue Mar 28 18:05:12 2017_x000D_	32.531	67.3025	118.055	2.06045	2	39.0889	57.6731	188.637	3.29233	11.6504		6.85147	33.2156
86475	Tue Mar 28 18:05:12 2017_x000D_	32.4235	67.101	120.541	2.10383	2	38.0104	57.4227	180	3.14159	11.1751		13.6991	0
86476	Tue Mar 28 18:05:12 2017_x000D_	32.2084	66.6982	128.353	2.24018	2	38.0104	57.4227	180	3.14159	10.9407		0.0108167	0
86477	Tue Mar 28 18:05:12 2017_x000D_	32.2081	66.6984	136.5	2.38238	2	38.0104	57.4227	180	3.14159	10.941		0.0127279	0
86478	Tue Mar 28 18:05:12 2017_x000D_	32.2078	66.6987	144.667	2.52491	2	38.0104	57.4227	180	3.14159	10.9414		6.82575	20.5725
86479	Tue Mar 28 18:05:12 2017_x000D_	32.4138	66.7953	160.398	2.79947	2	37.3672	57.1849	180	3.14159	10.8118		3.04324	0
86480	Tue Mar 28 18:05:12 2017_x000D_	32.5152	66.7924	166.961	2.91402	2	37.3672	57.1849	180	3.14159	10.7632		4.2952	0
86481	Tue Mar 28 18:05:12 2017_x000D_	32.4112	66.694	187.588	3.27403	2	37.3672	57.1849	180	3.14159	10.7231		3.03771	0
86482	Tue Mar 28 18:05:12 2017_x000D_	32.31	66.6974	193.808	3.38259	2	37.3672	57.1849	180	3.14159	10.7733		3.07641	0
86483	Tue Mar 28 18:05:12 2017_x000D_	32.3131	66.7999	202.189	3.52886	2	37.3672	57.1849	180	3.14159	10.8624		3.02552	33.225
86484	Tue Mar 28 18:05:12 2017_x000D_	32.2123	66.8031	216.498	3.77861	2	36.2884	56.9344	180	3.14159	10.6774		3.04052	0
86485	Tue Mar 28 18:05:12 2017_x000D_	32.111	66.8063	222.895	3.89026	2	36.2884	56.9344	180	3.14159	10.7194		4.31732	0
86486	Tue Mar 28 18:05:12 2017_x000D_	32.0128	66.9115	235.063	4.10262	2	36.2884	56.9344	180	3.14159	10.8546		6.86879	0
86487	Tue Mar 28 18:05:12 2017_x000D_	31.9171	67.1195	237.411	4.1436	2	36.2884	56.9344	180	3.14159	11.0835		23.9663	14.536
86488	Tue Mar 28 18:05:13 2017_x000D_	31.4269	67.7503	235.063	4.10262	2	35.8628	56.7028	188.637	3.29233	11.9048		11.0715	0
86489	Tue Mar 28 18:05:13 2017_x000D_	31.2325	68.064	233.283	4.07155	2	35.8628	56.7028	188.637	3.29233	12.2685		23.9808	0
86490	Tue Mar 28 18:05:13 2017_x000D_	30.7419	68.6951	222.899	3.89032	2	35.8628	56.7028	188.637	3.29233	13.0399		11.0472	0
86491	Tue Mar 28 18:05:13 2017_x000D_	30.4428	68.9099	221.083	3.85862	2	35.8628	56.7028	188.637	3.29233	13.3563		8.67704	19.6132
86492	Tue Mar 28 18:05:13 2017_x000D_	30.2454	69.1213	216.506	3.77875	2	35.2093	56.6839	188.926	3.29738	13.3914		15.3254	0
86493	Tue Mar 28 18:05:13 2017_x000D_	29.8476	69.4418	214.006	3.73511	2	35.2093	56.6839	188.926	3.29738	13.8388		22.1051	0
86494	Tue Mar 28 18:05:13 2017_x000D_	29.2491	69.8716	211.058	3.68366	2	35.2093	56.6839	188.926	3.29738	14.472		12.6126	0
86495	Tue Mar 28 18:05:13 2017_x000D_	28.845	69.9876	208.567	3.64018	2	35.2093	56.6839	188.926	3.29738	14.7476		22.1069	14.536
86496	Tue Mar 28 18:05:13 2017_x000D_	28.2465	70.4175	208.569	3.64021	2	34.7837	56.4523	180	3.14159	15.4195		9.6805	0
86497	Tue Mar 28 18:05:13 2017_x000D_	27.9441	70.5301	207.204	3.61639	2	34.7837	56.4523	180	3.14159	15.6513		20.5612	0
86498	Tue Mar 28 18:05:13 2017_x000D_	27.3422	70.8579	209.899	3.66343	2	34.7837	56.4523	180	3.14159	16.2141		11.067	0
86499	Tue Mar 28 18:05:13 2017_x000D_	27.0425	71.073	208.568	3.64021	2	34.7837	56.4523	180	3.14159	16.5436		9.68541	0
86500	Tue Mar 28 18:05:13 2017_x000D_	26.74	71.1858	212.465	3.70821	2	34.7837	56.4523	180	3.14159	16.7862		16.5093	6.53973
86501	Tue Mar 28 18:05:13 2017_x000D_	26.2365	71.4079	214.001	3.73503	2	34.5658	56.446	191.014	3.33383	17.1241		11.073	0
86502	Tue Mar 28 18:05:13 2017_x000D_	25.9367	71.6232	212.464	3.70819	2	34.5658	56.446	191.014	3.33383	17.4588		6.86004	0
86503	Tue Mar 28 18:05:13 2017_x000D_	25.7359	71.7326	214.899	3.7507	2	34.5658	56.446	191.014	3.33383	17.6535		19.6663	0
86504	Tue Mar 28 18:05:13 2017_x000D_	25.2385	72.1596	216.5	3.77864	2	34.5658	56.446	191.014	3.33383	18.2734		8.694	26.1529
86505	Tue Mar 28 18:05:13 2017_x000D_	25.0407	72.3714	216.501	3.77865	2	33.6944	56.4208	166.987	2.91448	18.1468		17.903	0
86506	Tue Mar 28 18:05:13 2017_x000D_	24.54	72.6961	220.641	3.85091	2	33.6944	56.4208	166.987	2.91448	18.6732		11.0838	0
86507	Tue Mar 28 18:05:13 2017_x000D_	24.2399	72.9116	218.856	3.81975	2	33.6944	56.4208	166.987	2.91448	19.0088		17.3902	0
86508	Tue Mar 28 18:05:13 2017_x000D_	23.8443	73.3353	218.856	3.81977	2	33.6944	56.4208	166.987	2.91448	19.5736		6.87344	68.6227
86509	Tue Mar 28 18:05:13 2017_x000D_	23.6431	73.4449	216.501	3.77866	2	31.4855	57.015	180	3.14159	18.2056		13.7455	0
86510	Tue Mar 28 18:05:14 2017_x000D_	23.2407	73.664	216.5	3.77865	2	31.4855	57.015	180	3.14159	18.5786		17.3966	0
86511	Tue Mar 28 18:05:14 2017_x000D_	22.845	74.0879	216.502	3.77867	2	31.4855	57.015	180	3.14159	19.1348		13.7495	0
86512	Tue Mar 28 18:05:14 2017_x000D_	22.4425	74.3071	216.501	3.77865	2	31.4855	57.015	180	3.14159	19.5139		13.7536	0
86513	Tue Mar 28 18:05:14 2017_x000D_	22.0399	74.5264	216.5	3.77864	2	31.4855	57.015	180	3.14159	19.8964		15.3867	47.8421
86514	Tue Mar 28 18:05:14 2017_x000D_	21.7461	74.9468	214.904	3.75078	2	29.9402	57.409	165.308	2.88517	19.3576		16.5626	0
86515	Tue Mar 28 18:05:14 2017_x000D_	21.2411	75.1699	216.501	3.77865	2	29.9402	57.409	165.308	2.88517	19.7769		8.70468	0
86516	Tue Mar 28 18:05:14 2017_x000D_	21.0431	75.382	216.501	3.77866	2	29.9402	57.409	165.308	2.88517	20.0546		8.70453	0
86517	Tue Mar 28 18:05:14 2017_x000D_	20.845	75.594	216.502	3.77867	2	29.9402	57.409	165.308	2.88517	20.3327		9.22823	35.4536
86518	Tue Mar 28 18:05:14 2017_x000D_	20.5376	75.6053	214.902	3.75075	2	28.8306	57.8157	175.5	3.06305	19.6276		17.4134	0
86519	Tue Mar 28 18:05:14 2017_x000D_	20.1414	76.0295	214.903	3.75077	2	28.8306	57.8157	175.5	3.06305	20.1803		6.89092	0
86520	Tue Mar 28 18:05:14 2017_x000D_	19.9397	76.1394	212.472	3.70834	2	28.8306	57.8157	175.5	3.06305	20.3668		16.5787	0
86521	Tue Mar 28 18:05:14 2017_x000D_	19.4342	76.3627	214.005	3.7351	2	28.8306	57.8157	175.5	3.06305	20.7914		8.71096	35.4536
86522	Tue Mar 28 18:05:14 2017_x000D_	19.236	76.5749	214.006	3.73511	2	27.721	58.2224	135	2.35619	20.219		13.7818	0
86523	Tue Mar 28 18:05:14 2017_x000D_	18.8326	76.7947	214.005	3.7351	2	27.721	58.2224	135	2.35619	20.5897		11.1138	0
86524	Tue Mar 28 18:05:14 2017_x000D_	18.5317	77.0108	212.472	3.70833	2	27.721	58.2224	135	2.35619	20.9152		11.1113	0
86525	Tue Mar 28 18:05:14 2017_x000D_	18.2309	77.2269	214.006	3.7351	2	27.721	58.2224	135	2.35619	21.2422		4.35972	14.7419
86526	Tue Mar 28 18:05:14 2017_x000D_	18.1317	77.3331	214.902	3.75075	2	27.2751	58.4289	161.499	2.81868	20.9993		6.89356	0
86527	Tue Mar 28 18:05:14 2017_x000D_	17.9299	77.443	212.472	3.70834	2	27.2751	58.4289	161.499	2.81868	21.1865		9.7493	0
86528	Tue Mar 28 18:05:14 2017_x000D_	17.6255	77.5568	216.498	3.7786	2	27.2751	58.4289	161.499	2.81868	21.4241		6.88242	0
86529	Tue Mar 28 18:05:14 2017_x000D_	17.5298	77.7653	214.903	3.75076	2	27.2751	58.4289	161.499	2.81868	21.6533		6.89763	0
86530	Tue Mar 28 18:05:14 2017_x000D_	17.3279	77.8753	212.473	3.70835	2	27.2751	58.4289	161.499	2.81868	21.8428		16.6256	29.4783
86531	Tue Mar 28 18:05:15 2017_x000D_	16.821	78.0993	205.999	3.59536	2	26.3835	58.8419	168.986	2.94936	21.5009		4.33678	0
86532	Tue Mar 28 18:05:15 2017_x000D_	16.9269	78.1977	196.829	3.43531	2	26.3835	58.8419	168.986	2.94936	21.5424		3.06285	0
86533	Tue Mar 28 18:05:15 2017_x000D_	17.0289	78.1933	179.304	3.12944	2	26.3835	58.8419	168.986	2.94936	21.4938		0.0067082	0
86534	Tue Mar 28 18:05:15 2017_x000D_	17.0288	78.1931	173.655	3.03086	2	26.3835	58.8419	168.986	2.94936	21.4937		0.0182483	70.9156
86535	Tue Mar 28 18:05:15 2017_x000D_	17.0289	78.1925	160.963	2.80934	2	24.164	59.6553	159.508	2.78394	19.863		3.07632	0
86536	Tue Mar 28 18:05:15 2017_x000D_	16.9264	78.1955	141.29	2.46598	2	24.164	59.6553	159.508	2.78394	19.9028		4.34745	0
86537	Tue Mar 28 18:05:15 2017_x000D_	16.8202	78.0969	137.194	2.3945	2	24.164	59.6553	159.508	2.78394	19.85		4.33209	0
86538	Tue Mar 28 18:05:15 2017_x000D_	16.7147	77.9983	120.028	2.09489	2	24.164	59.6553	159.508	2.78394	19.7979		3.07359	70.9233
86539	Tue Mar 28 18:05:15 2017_x000D_	16.7114	77.8959	113.349	1.97831	2	21.9443	60.4689	165.308	2.88517	18.1957		11.0671	0
86540	Tue Mar 28 18:05:15 2017_x000D_	16.4956	77.5967	101.015	1.76304	2	21.9443	60.4689	165.308	2.88517	17.9736		9.22769	0
86541	Tue Mar 28 18:05:15 2017_x000D_	16.4848	77.2893	100.57	1.75527	2	21.9443	60.4689	165.308	2.88517	17.6842		12.6699	0
86542	Tue Mar 28 18:05:15 2017_x000D_	16.3678	76.8835	97.7383	1.70586	2	21.9443	60.4689	165.308	2.88517	17.336		24.8057	50.1696
86543	Tue Mar 28 18:05:15 2017_x000D_	16.2361	76.0672	100.57	1.75528	2	20.3885	61.0822	171.363	2.99085	15.5497		15.6926	0
86544	Tue Mar 28 18:05:15 2017_x000D_	16.1151	75.5583	103.941	1.81411	2	20.3885	61.0822	171.363	2.99085	15.0937		15.4025	0
86545	Tue Mar 28 18:05:15 2017_x000D_	16.0971	75.0452	103.357	1.80393	2	20.3885	61.0822	171.363	2.99085	14.6076		22.4379	0
86546	Tue Mar 28 18:05:15 2017_x000D_	15.8656	74.334	109.593	1.91276	2	20.3885	61.0822	171.363	2.99085	14.0024		12.7181	0
86547	Tue Mar 28 18:05:15 2017_x000D_	15.748	73.9267	112.299	1.95998	2	20.3885	61.0822	171.363	2.99085	13.6571		19.5119	35.4659
86548	Tue Mar 28 18:05:15 2017_x000D_	15.5202	73.3175	112.298	1.95997	2	19.2785	61.489	166.987	2.91448	12.4112		9.76088	0
86549	Tue Mar 28 18:05:15 2017_x000D_	15.4061	73.0128	116.042	2.02531	2	19.2785	61.489	166.987	2.91448	12.157		18.0174	0
86550	Tue Mar 28 18:05:15 2017_x000D_	15.0784	72.5095	119.983	2.0941	2	19.2785	61.489	166.987	2.91448	11.7937		6.91822	0
86551	Tue Mar 28 18:05:15 2017_x000D_	14.9677	72.3072	122.553	2.13896	2	19.2785	61.489	166.987	2.91448	11.6454		12.7474	0
86552	Tue Mar 28 18:05:16 2017_x000D_	14.8497	71.899	124.989	2.18147	2	19.2785	61.489	166.987	2.91448	11.3129		17.5167	23.8058
86553	Tue Mar 28 18:05:16 2017_x000D_	14.4221	71.5014	124.993	2.18155	2	18.6048	61.9083	162.238	2.8316	10.4653		9.77493	0
86554	Tue Mar 28 18:05:16 2017_x000D_	14.308	71.1962	124.091	2.1658	2	18.6048	61.9083	162.238	2.8316	10.2336		19.8534	0
86555	Tue Mar 28 18:05:16 2017_x000D_	13.8762	70.6947	122.555	2.13899	2	18.6048	61.9083	162.238	2.8316	9.978		9.79424	0
86556	Tue Mar 28 18:05:16 2017_x000D_	13.7616	70.389	126.591	2.20944	2	18.6048	61.9083	162.238	2.8316	9.76621		9.80056	29.4877
86557	Tue Mar 28 18:05:16 2017_x000D_	13.6472	70.083	122.55	2.13891	2	17.7129	62.3214	172.345	3.00799	8.76198		17.5652	0
86558	Tue Mar 28 18:05:16 2017_x000D_	13.2186	69.6841	122.555	2.13899	2	17.7129	62.3214	172.345	3.00799	8.62601		12.7808	0
86559	Tue Mar 28 18:05:16 2017_x000D_	13.1004	69.2748	119.987	2.09416	2	17.7129	62.3214	172.345	3.00799	8.34416		8.79212	0
86560	Tue Mar 28 18:05:16 2017_x000D_	12.8859	69.0751	119.99	2.09421	2	17.7129	62.3214	172.345	3.00799	8.30135		20.8471	19.643
86561	Tue Mar 28 18:05:16 2017_x000D_	12.5525	68.4654	122.552	2.13894	2	17.0584	62.3027	172.345	3.00799	7.63427		8.8006	0
86562	Tue Mar 28 18:05:16 2017_x000D_	12.3378	68.2655	122.555	2.13898	2	17.0584	62.3027	172.345	3.00799	7.6052		19.6576	0
86563	Tue Mar 28 18:05:16 2017_x000D_	12.1079	67.6519	122.55	2.1389	2	17.0584	62.3027	172.345	3.00799	7.28844		8.81332	0
86564	Tue Mar 28 18:05:16 2017_x000D_	11.8929	67.4517	122.552	2.13894	2	17.0584	62.3027	172.345	3.00799	7.29346		19.6805	27.1019
86565	Tue Mar 28 18:05:16 2017_x000D_	11.6627	66.8374	122.548	2.13886	2	16.1761	62.4968	172.345	3.00799	6.26192		8.8196	0
86566	Tue Mar 28 18:05:16 2017_x000D_	11.4476	66.637	122.55	2.13891	2	16.1761	62.4968	172.345	3.00799	6.2849		15.5925	0
86567	Tue Mar 28 18:05:16 2017_x000D_	11.1211	66.2326	119.993	2.09427	2	16.1761	62.4968	172.345	3.00799	6.28564		6.97592	0
86568	Tue Mar 28 18:05:16 2017_x000D_	11.0095	66.0286	122.552	2.13893	2	16.1761	62.4968	172.345	3.00799	6.25838		6.22029	0
86569	Tue Mar 28 18:05:16 2017_x000D_	11.0018	65.8214	122.548	2.13887	2	16.1761	62.4968	172.345	3.00799	6.15031		8.83437	26.1947
86570	Tue Mar 28 18:05:16 2017_x000D_	10.7864	65.6206	122.551	2.13891	2	15.3033	62.4719	202.785	3.53926	5.50606		8.83861	0
86571	Tue Mar 28 18:05:16 2017_x000D_	10.5709	65.4197	122.553	2.13896	2	15.3033	62.4719	202.785	3.53926	5.5754		6.97568	0
86572	Tue Mar 28 18:05:16 2017_x000D_	10.4595	65.2156	119.995	2.09431	2	15.3033	62.4719	202.785	3.53926	5.56689		16.8074	0
86573	Tue Mar 28 18:05:16 2017_x000D_	10.2325	64.7034	113.371	1.9787	2	15.3033	62.4719	202.785	3.53926	5.54009		6.22928	79.5063
86574	Tue Mar 28 18:05:17 2017_x000D_	10.2248	64.4959	113.369	1.97866	2	13.1874	60.8761	223.377	3.89867	4.6776		6.97879	0
86575	Tue Mar 28 18:05:17 2017_x000D_	10.0135	64.3986	101.118	1.76483	2	13.1874	60.8761	223.377	3.89867	4.74148		3.12554	0
86576	Tue Mar 28 18:05:17 2017_x000D_	10.0177	64.5027	89.2684	1.55803	2	13.1874	60.8761	223.377	3.89867	4.81656		3.1253	0
86577	Tue Mar 28 18:05:17 2017_x000D_	10.0217	64.6068	83.1376	1.45102	2	13.1874	60.8761	223.377	3.89867	4.89283		4.40895	64.2296
86578	Tue Mar 28 18:05:17 2017_x000D_	9.91391	64.5069	68.0691	1.18803	2	11.2603	59.9433	187.655	3.2752	4.75807		0.0096933	0
86579	Tue Mar 28 18:05:17 2017_x000D_	9.91379	64.5072	59.9713	1.0467	2	11.2603	59.9433	187.655	3.2752	4.75839		3.10321	0
86580	Tue Mar 28 18:05:17 2017_x000D_	10.0172	64.5047	40.5032	0.706914	2	11.2603	59.9433	187.655	3.2752	4.72776		6.22974	0
86581	Tue Mar 28 18:05:17 2017_x000D_	10.0091	64.2972	32.2602	0.563047	2	11.2603	59.9433	187.655	3.2752	4.53012		6.94003	36.8868
86582	Tue Mar 28 18:05:17 2017_x000D_	10.2125	64.187	16.4822	0.287669	2	10.4246	59.0414	225	3.92699	5.14997		6.95708	0
86583	Tue Mar 28 18:05:17 2017_x000D_	10.4166	64.0769	13.6217	0.237743	2	10.4246	59.0414	225	3.92699	5.03551		9.34944	0
86584	Tue Mar 28 18:05:17 2017_x000D_	10.7281	64.0673	7.44137	0.129876	2	10.4246	59.0414	225	3.92699	5.03506		21.8381	0
86585	Tue Mar 28 18:05:17 2017_x000D_	11.4557	64.0452	7.74185	0.135121	2	10.4246	59.0414	225	3.92699	5.10893		12.8335	0
86586	Tue Mar 28 18:05:17 2017_x000D_	11.8674	63.929	10.7062	0.186858	2	10.4246	59.0414	225	3.92699	5.09611		12.4617	23.5126
86587	Tue Mar 28 18:05:17 2017_x000D_	12.2826	63.9164	10.7078	0.186887	2	9.78816	58.584	199.898	3.48887	5.887		18.9266	0
86588	Tue Mar 28 18:05:17 2017_x000D_	12.9015	63.794	13.6291	0.237872	2	9.78816	58.584	199.898	3.48887	6.06935		12.8183	0
86589	Tue Mar 28 18:05:17 2017_x000D_	13.3127	63.6779	16.491	0.287823	2	9.78816	58.584	199.898	3.48887	6.19437		22.6194	0
86590	Tue Mar 28 18:05:17 2017_x000D_	14.031	63.4487	17.2738	0.301485	2	9.78816	58.584	199.898	3.48887	6.455		9.81586	18.4508
86591	Tue Mar 28 18:05:17 2017_x000D_	14.3381	63.3358	19.282	0.336534	2	9.37011	58.1329	184.364	3.21776	7.19382		15.8402	0
86592	Tue Mar 28 18:05:17 2017_x000D_	14.8525	63.2167	23.0236	0.401838	2	9.37011	58.1329	184.364	3.21776	7.47674		13.8686	0
86593	Tue Mar 28 18:05:17 2017_x000D_	15.2593	62.9971	23.0227	0.401823	2	9.37011	58.1329	184.364	3.21776	7.63826		6.21278	0
86594	Tue Mar 28 18:05:17 2017_x000D_	15.4663	62.9909	23.0242	0.401848	2	9.37011	58.1329	184.364	3.21776	7.79511		13.8619	54.4751
86595	Tue Mar 28 18:05:18 2017_x000D_	15.8729	62.7714	23.0234	0.401834	2	9.88265	56.3909	207.585	3.62305	8.75179		19.6043	0
86596	Tue Mar 28 18:05:18 2017_x000D_	16.4862	62.5458	23.024	0.401845	2	9.88265	56.3909	207.585	3.62305	9.02716		16.6777	0
86597	Tue Mar 28 18:05:18 2017_x000D_	16.9957	62.3234	21.9931	0.383851	2	9.88265	56.3909	207.585	3.62305	9.26229		9.79793	0
86598	Tue Mar 28 18:05:18 2017_x000D_	17.3022	62.2106	20.1942	0.352455	2	9.88265	56.3909	207.585	3.62305	9.42967		8.75951	0
86599	Tue Mar 28 18:05:18 2017_x000D_	17.5017	61.9974	20.1915	0.352408	2	9.88265	56.3909	207.585	3.62305	9.45953		19.5815	65.1789
86600	Tue Mar 28 18:05:18 2017_x000D_	18.1143	61.7721	20.1914	0.352407	2	10.8419	54.4415	248.774	4.34193	10.326		12.3923	0
86601	Tue Mar 28 18:05:18 2017_x000D_	18.5272	61.76	20.1942	0.352455	2	10.8419	54.4415	248.774	4.34193	10.6125		20.752	0
86602	Tue Mar 28 18:05:18 2017_x000D_	19.1359	61.4314	23.0242	0.401848	2	10.8419	54.4415	248.774	4.34193	10.8466		9.7723	0
86603	Tue Mar 28 18:05:18 2017_x000D_	19.4416	61.3189	19.2774	0.336454	2	10.8419	54.4415	248.774	4.34193	11.0115		9.78356	75.5174
86604	Tue Mar 28 18:05:18 2017_x000D_	19.7477	61.2064	23.0248	0.401859	2	12.457	52.5107	315	5.49779	11.3477		18.8001	0
86605	Tue Mar 28 18:05:18 2017_x000D_	20.3625	61.085	20.1942	0.352455	2	12.457	52.5107	315	5.49779	11.6626		13.8191	0
86606	Tue Mar 28 18:05:18 2017_x000D_	20.7678	60.8661	20.1928	0.352431	2	12.457	52.5107	315	5.49779	11.7848		19.5302	0
86607	Tue Mar 28 18:05:18 2017_x000D_	21.3788	60.6414	20.1928	0.352432	2	12.457	52.5107	315	5.49779	12.0709		13.8071	75.5366
86608	Tue Mar 28 18:05:18 2017_x000D_	21.7837	60.4226	20.1914	0.352407	2	14.0725	50.5794	315	5.49779	12.504		19.5169	0
86609	Tue Mar 28 18:05:18 2017_x000D_	22.3943	60.1981	20.1915	0.352407	2	14.0725	50.5794	315	5.49779	12.719		9.25268	0
86610	Tue Mar 28 18:05:18 2017_x000D_	22.7026	60.1894	19.2776	0.336458	2	14.0725	50.5794	315	5.49779	12.9163		13.7963	0
86611	Tue Mar 28 18:05:18 2017_x000D_	23.1072	59.9708	19.2761	0.336431	2	14.0725	50.5794	315	5.49779	13.0317		6.89288	0
86612	Tue Mar 28 18:05:18 2017_x000D_	23.3093	59.8615	16.4724	0.287498	2	14.0725	50.5794	315	5.49779	13.0949		18.7525	47.7835
86613	Tue Mar 28 18:05:18 2017_x000D_	23.9226	59.7407	19.2771	0.336449	2	15.004	49.2874	315	5.49779	13.7409		9.74667	0
86614	Tue Mar 28 18:05:18 2017_x000D_	24.2275	59.6285	17.2599	0.301242	2	15.004	49.2874	315	5.49779	13.8568		18.7343	0
86615	Tue Mar 28 18:05:18 2017_x000D_	24.8402	59.5078	20.1955	0.352479	2	15.004	49.2874	315	5.49779	14.1848		11.1064	0
86616	Tue Mar 28 18:05:19 2017_x000D_	25.1413	59.2924	19.2767	0.336442	2	15.004	49.2874	315	5.49779	14.2431		19.4667	33.137
86617	Tue Mar 28 18:05:19 2017_x000D_	25.7503	59.0684	19.2765	0.336439	2	15.6979	48.428	315	5.49779	14.6379		6.15538	0
86618	Tue Mar 28 18:05:19 2017_x000D_	25.9554	59.0627	19.2778	0.336462	2	15.6979	48.428	315	5.49779	14.7754		16.5702	0
86619	Tue Mar 28 18:05:19 2017_x000D_	26.4616	58.8417	20.1942	0.352455	2	15.6979	48.428	315	5.49779	14.9767		6.15238	0
86620	Tue Mar 28 18:05:19 2017_x000D_	26.6666	58.836	20.1955	0.352479	2	15.6979	48.428	315	5.49779	15.1208		9.71719	0
86621	Tue Mar 28 18:05:19 2017_x000D_	26.9706	58.7242	22.0009	0.383988	2	15.6979	48.428	315	5.49779	15.2671		4.36601	33.0882
86622	Tue Mar 28 18:05:19 2017_x000D_	27.07	58.6179	20.1942	0.352455	2	16.6009	47.7947	303.212	5.29205	15.058		12.6704	0
86623	Tue Mar 28 18:05:19 2017_x000D_	27.4765	58.5033	23.0352	0.402039	2	16.6009	47.7947	303.212	5.29205	15.2628		13.7508	0
86624	Tue Mar 28 18:05:19 2017_x000D_	27.8797	58.2853	23.0344	0.402025	2	16.6009	47.7947	303.212	5.29205	15.4034		3.06407	0
86625	Tue Mar 28 18:05:19 2017_x000D_	27.9818	58.2826	22.0003	0.383978	2	16.6009	47.7947	303.212	5.29205	15.4765		6.14338	97.5413
86626	Tue Mar 28 18:05:19 2017_x000D_	28.1865	58.2769	22.0017	0.384002	2	19.509	46.3406	345.308	6.02676	14.7572		8.71506	0
86627	Tue Mar 28 18:05:19 2017_x000D_	28.3849	58.0647	21.9993	0.38396	2	19.509	46.3406	345.308	6.02676	14.705		9.21353	0
86628	Tue Mar 28 18:05:19 2017_x000D_	28.6919	58.0562	23.0364	0.40206	2	19.509	46.3406	345.308	6.02676	14.8856		6.86991	0
86629	Tue Mar 28 18:05:19 2017_x000D_	28.8934	57.9474	25.7719	0.449804	2	19.509	46.3406	345.308	6.02676	14.926		6.15238	44.2968
86630	Tue Mar 28 18:05:19 2017_x000D_	29.0984	57.9417	38.7701	0.676666	2	20.8489	45.7202	345.308	6.02676	14.7451		3.05492	0
86631	Tue Mar 28 18:05:19 2017_x000D_	28.9966	57.9442	49.0548	0.856168	2	20.8489	45.7202	345.308	6.02676	14.6905		6.88514	0
86632	Tue Mar 28 18:05:19 2017_x000D_	28.9009	58.1528	67.9364	1.18571	2	20.8489	45.7202	345.308	6.02676	14.8123		4.35652	0
86633	Tue Mar 28 18:05:19 2017_x000D_	29.0062	58.2528	77.0949	1.34556	2	20.8489	45.7202	345.308	6.02676	14.9535		6.17945	44.2968
86634	Tue Mar 28 18:05:19 2017_x000D_	29.012	58.4587	94.6883	1.65262	2	22.1888	45.0998	340.522	5.94323	15.0005		0.0169706	0
86635	Tue Mar 28 18:05:19 2017_x000D_	29.0116	58.4583	106.302	1.85532	2	22.1888	45.0998	340.522	5.94323	15		3.10068	0
86636	Tue Mar 28 18:05:19 2017_x000D_	29.0082	58.355	112.748	1.96782	2	22.1888	45.0998	340.522	5.94323	14.9065		4.35188	0
86637	Tue Mar 28 18:05:19 2017_x000D_	29.113	58.4553	121.89	2.12738	2	22.1888	45.0998	340.522	5.94323	15.0437		3.08889	0
86638	Tue Mar 28 18:05:20 2017_x000D_	29.1094	58.3524	136.357	2.37987	2	22.1888	45.0998	340.522	5.94323	14.9508		8.72359	35.5168
86639	Tue Mar 28 18:05:20 2017_x000D_	28.8986	58.1521	149.351	2.60666	2	23.3005	44.6927	0	0	14.5772		4.36707	0
86640	Tue Mar 28 18:05:20 2017_x000D_	28.7931	58.0518	153.47	2.67855	2	23.3005	44.6927	0	0	14.4442		6.87795	0
86641	Tue Mar 28 18:05:20 2017_x000D_	28.5856	57.9543	156.177	2.7258	2	23.3005	44.6927	0	0	14.2759		26.3006	0
86642	Tue Mar 28 18:05:20 2017_x000D_	27.7575	57.6665	153.474	2.67863	2	23.3005	44.6927	0	0	13.718		11.1737	14.7647
86643	Tue Mar 28 18:05:20 2017_x000D_	27.5433	57.3618	150.894	2.63359	2	23.7471	44.4859	0	0	13.4239		24.8909	0
86644	Tue Mar 28 18:05:20 2017_x000D_	26.8135	56.9671	144.489	2.5218	2	23.7471	44.4859	0	0	12.8524		11.14	0
86645	Tue Mar 28 18:05:20 2017_x000D_	26.4998	56.7684	142.702	2.49062	2	23.7471	44.4859	0	0	12.5872		9.75336	0
86646	Tue Mar 28 18:05:20 2017_x000D_	26.189	56.673	138.499	2.41726	2	23.7471	44.4859	0	0	12.4293		21.9238	14.7647
86647	Tue Mar 28 18:05:20 2017_x000D_	25.66	56.1688	134.275	2.34355	2	24.1937	44.2791	351.363	6.13244	11.9798		11.2113	0
86648	Tue Mar 28 18:05:20 2017_x000D_	25.4449	55.8632	132.32	2.30942	2	24.1937	44.2791	351.363	6.13244	11.6515		21.9556	0
86649	Tue Mar 28 18:05:20 2017_x000D_	24.9152	55.3582	128.306	2.23936	2	24.1937	44.2791	351.363	6.13244	11.1026		9.84066	0
86650	Tue Mar 28 18:05:20 2017_x000D_	24.8029	55.05	127.691	2.22863	2	24.1937	44.2791	351.363	6.13244	10.7881		11.2312	0
86651	Tue Mar 28 18:05:20 2017_x000D_	24.5875	54.7438	125.96	2.19842	2	24.1937	44.2791	351.363	6.13244	10.4721		22.4669	20.8353
86652	Tue Mar 28 18:05:20 2017_x000D_	24.1563	54.1315	125.96	2.19841	2	24.8587	44.0788	0	0	10.0772		8.80386	0
86653	Tue Mar 28 18:05:20 2017_x000D_	23.9439	53.929	125.962	2.19845	2	24.8587	44.0788	0	0	9.89259		11.2364	0
86654	Tue Mar 28 18:05:20 2017_x000D_	23.7282	53.6228	127.691	2.22862	2	24.8587	44.0788	0	0	9.61072		19.9886	0
86655	Tue Mar 28 18:05:20 2017_x000D_	23.2992	53.113	130.505	2.27775	2	24.8587	44.0788	0	0	9.16781		6.96829	23.8465
86656	Tue Mar 28 18:05:20 2017_x000D_	23.1898	52.9081	131.998	2.3038	2	25.5335	43.6587	315	5.49779	9.54172		17.6567	0
86657	Tue Mar 28 18:05:20 2017_x000D_	22.7637	52.5021	136.362	2.37996	2	25.5335	43.6587	315	5.49779	9.26701		8.82714	0
86658	Tue Mar 28 18:05:20 2017_x000D_	22.5508	52.299	136.362	2.37996	2	25.5335	43.6587	315	5.49779	9.14064		15.5867	0
86659	Tue Mar 28 18:05:21 2017_x000D_	22.1281	51.9969	138.469	2.41674	2	25.5335	43.6587	315	5.49779	9.00679		11.288	6.5549
86660	Tue Mar 28 18:05:21 2017_x000D_	21.9114	51.6893	136.362	2.37996	2	25.7519	43.6652	0	0	8.89582		17.6841	0
86661	Tue Mar 28 18:05:21 2017_x000D_	21.4848	51.2825	136.362	2.37996	2	25.7519	43.6652	0	0	8.73106		8.84628	0
86662	Tue Mar 28 18:05:21 2017_x000D_	21.2714	51.079	136.362	2.37996	2	25.7519	43.6652	0	0	8.66252		11.2939	0
86663	Tue Mar 28 18:05:21 2017_x000D_	21.0545	50.7713	138.462	2.41661	2	25.7519	43.6652	0	0	8.51835		11.2705	9.37096
86664	Tue Mar 28 18:05:21 2017_x000D_	20.7373	50.57	140.412	2.45065	2	25.9801	43.4519	345.308	6.02676	8.84049		17.7222	0
86665	Tue Mar 28 18:05:21 2017_x000D_	20.3098	50.1623	140.41	2.45062	2	25.9801	43.4519	345.308	6.02676	8.78532		11.2721	0
86666	Tue Mar 28 18:05:21 2017_x000D_	19.9926	49.9609	138.465	2.41667	2	25.9801	43.4519	345.308	6.02676	8.84405		17.7435	0
86667	Tue Mar 28 18:05:21 2017_x000D_	19.5646	49.5527	138.464	2.41666	2	25.9801	43.4519	345.308	6.02676	8.85316		6.99821	0
86668	Tue Mar 28 18:05:21 2017_x000D_	19.3538	49.4528	136.367	2.38006	2	25.9801	43.4519	345.308	6.02676	8.93972		17.7605	14.8244
86669	Tue Mar 28 18:05:21 2017_x000D_	18.9253	49.0443	136.367	2.38006	2	26.2182	43.0189	0	0	9.46001		7.03147	0
86670	Tue Mar 28 18:05:21 2017_x000D_	18.8148	48.8376	134.267	2.34341	2	26.2182	43.0189	0	0	9.41635		8.88662	0
86671	Tue Mar 28 18:05:21 2017_x000D_	18.6004	48.6332	134.268	2.34341	2	26.2182	43.0189	0	0	9.46315		13.3404	0
86672	Tue Mar 28 18:05:21 2017_x000D_	18.2787	48.3262	130.102	2.27071	2	26.2182	43.0189	0	0	9.55003		7.04649	53.1188
86673	Tue Mar 28 18:05:21 2017_x000D_	18.1677	48.1192	132.326	2.30952	2	26.0784	41.2538	0	0	10.4744		13.3384	0
86674	Tue Mar 28 18:05:21 2017_x000D_	17.8459	47.8124	132.018	2.30415	2	26.0784	41.2538	0	0	10.5256		7.05461	0
86675	Tue Mar 28 18:05:21 2017_x000D_	17.7347	47.6052	134.264	2.34335	2	26.0784	41.2538	0	0	10.4861		13.3594	0
86676	Tue Mar 28 18:05:21 2017_x000D_	17.4126	47.2977	130.102	2.27071	2	26.0784	41.2538	0	0	10.5653		4.45614	54.247
86677	Tue Mar 28 18:05:21 2017_x000D_	17.305	47.1953	134.265	2.34337	2	25.7202	39.4814	341.096	5.95325	11.4158		7.05036	0
86678	Tue Mar 28 18:05:21 2017_x000D_	17.1941	46.9881	132.016	2.30411	2	25.7202	39.4814	341.096	5.95325	11.3598		15.7838	0
86679	Tue Mar 28 18:05:21 2017_x000D_	16.8679	46.5753	126.011	2.1993	2	25.7202	39.4814	341.096	5.95325	11.344		4.46008	0
86680	Tue Mar 28 18:05:22 2017_x000D_	16.7605	46.4725	122.031	2.12984	2	25.7202	39.4814	341.096	5.95325	11.3645		3.10591	0
86681	Tue Mar 28 18:05:22 2017_x000D_	16.657	46.475	114.073	1.99095	2	25.7202	39.4814	341.096	5.95325	11.4478		4.39174	58.6612
86682	Tue Mar 28 18:05:22 2017_x000D_	16.5572	46.5821	97.6311	1.70398	2	24.9246	37.6952	313.644	5.47412	12.2062		4.47714	0
86683	Tue Mar 28 18:05:22 2017_x000D_	16.6651	46.6852	88.9849	1.55308	2	24.9246	37.6952	313.644	5.47412	12.2082		6.9583	0
86684	Tue Mar 28 18:05:22 2017_x000D_	16.4609	46.7952	70.7945	1.2356	2	24.9246	37.6952	313.644	5.47412	12.4276		4.39323	0
86685	Tue Mar 28 18:05:22 2017_x000D_	16.5612	46.6885	61.5342	1.07397	2	24.9246	37.6952	313.644	5.47412	12.2811		3.1283	54.2941
86686	Tue Mar 28 18:05:22 2017_x000D_	16.5572	46.5843	46.8491	0.817671	2	24.5659	35.9213	259.074	4.52169	13.3356		4.39569	0
86687	Tue Mar 28 18:05:22 2017_x000D_	16.6573	46.4773	37.9784	0.662847	2	24.5659	35.9213	259.074	4.52169	13.19		3.14318	0
86688	Tue Mar 28 18:05:22 2017_x000D_	16.6534	46.3726	32.0991	0.560235	2	24.5659	35.9213	259.074	4.52169	13.1087		13.8861	0
86689	Tue Mar 28 18:05:22 2017_x000D_	17.0614	46.154	18.9568	0.330859	2	24.5659	35.9213	259.074	4.52169	12.6896		6.2414	35.391
86690	Tue Mar 28 18:05:22 2017_x000D_	17.2694	46.1496	18.9582	0.330883	2	24.1777	34.8073	259.074	4.52169	13.2805		12.822	0
86691	Tue Mar 28 18:05:22 2017_x000D_	17.6814	46.0359	16.1356	0.281619	2	24.1777	34.8073	259.074	4.52169	12.9724		22.6367	0
86692	Tue Mar 28 18:05:22 2017_x000D_	18.4016	45.8108	16.9273	0.295438	2	24.1777	34.8073	259.074	4.52169	12.4274		15.8461	0
86693	Tue Mar 28 18:05:22 2017_x000D_	18.917	45.6952	18.9604	0.330922	2	24.1777	34.8073	259.074	4.52169	12.0922		23.6466	38.2437
86694	Tue Mar 28 18:05:22 2017_x000D_	19.633	45.3656	22.7437	0.396952	2	23.5707	33.6863	242.434	4.23127	12.3252		6.94289	0
86695	Tue Mar 28 18:05:22 2017_x000D_	19.8371	45.2565	25.4999	0.445057	2	23.5707	33.6863	242.434	4.23127	12.1577		22.595	0
86696	Tue Mar 28 18:05:22 2017_x000D_	20.556	45.0319	26.761	0.467067	2	23.5707	33.6863	242.434	4.23127	11.7393		9.803	0
86697	Tue Mar 28 18:05:22 2017_x000D_	20.8633	44.9208	28.1484	0.491282	2	23.5707	33.6863	242.434	4.23127	11.5561		11.1902	0
86698	Tue Mar 28 18:05:22 2017_x000D_	21.1674	44.7048	29.5021	0.514908	2	23.5707	33.6863	242.434	4.23127	11.2776		18.0853	55.5241
86699	Tue Mar 28 18:05:22 2017_x000D_	21.6752	44.3799	33.6778	0.587789	2	22.3171	32.3247	224.23	3.91355	12.0723		9.79634	0
86700	Tue Mar 28 18:05:22 2017_x000D_	21.9823	44.2689	34.5932	0.603766	2	22.3171	32.3247	224.23	3.91355	11.9489		6.92683	0
86701	Tue Mar 28 18:05:22 2017_x000D_	22.1859	44.16	32.1139	0.560494	2	22.3171	32.3247	224.23	3.91355	11.836		17.5696	0
86702	Tue Mar 28 18:05:23 2017_x000D_	22.5863	43.7326	32.1119	0.560458	2	22.3171	32.3247	224.23	3.91355	11.4111		6.20822	41.9595
86703	Tue Mar 28 18:05:23 2017_x000D_	22.7932	43.7285	32.1133	0.560483	2	21.4907	31.1963	223.993	3.90941	12.5997		22.3454	0
86704	Tue Mar 28 18:05:23 2017_x000D_	23.4004	43.2971	32.1127	0.560473	2	21.4907	31.1963	223.993	3.90941	12.2506		11.1734	0
86705	Tue Mar 28 18:05:23 2017_x000D_	23.7041	43.0815	33.6784	0.587799	2	21.4907	31.1963	223.993	3.90941	12.0895		9.77737	0
86706	Tue Mar 28 18:05:23 2017_x000D_	24.0106	42.9707	29.5004	0.51488	2	21.4907	31.1963	223.993	3.90941	12.041		20.7604	32.7132
86707	Tue Mar 28 18:05:23 2017_x000D_	24.6208	42.6443	32.1141	0.560496	2	20.6447	30.5083	204.768	3.57388	12.7707		8.77633	0
86708	Tue Mar 28 18:05:23 2017_x000D_	24.8208	42.4308	32.113	0.560478	2	20.6447	30.5083	204.768	3.57388	12.6327		20.7429	0
86709	Tue Mar 28 18:05:23 2017_x000D_	25.4305	42.1047	29.4996	0.514865	2	20.6447	30.5083	204.768	3.57388	12.5451		6.91342	0
86710	Tue Mar 28 18:05:23 2017_x000D_	25.6337	41.996	32.114	0.560494	2	20.6447	30.5083	204.768	3.57388	12.5243		22.3113	18.5242
86711	Tue Mar 28 18:05:23 2017_x000D_	26.24	41.5653	32.1133	0.560483	2	20.2264	30.0541	225	3.92699	12.9873		6.90813	0
86712	Tue Mar 28 18:05:23 2017_x000D_	26.443	41.4566	29.4986	0.514847	2	20.2264	30.0541	225	3.92699	12.987		20.7254	0
86713	Tue Mar 28 18:05:23 2017_x000D_	27.0522	41.1308	32.1142	0.560499	2	20.2264	30.0541	225	3.92699	13.011		12.7278	0
86714	Tue Mar 28 18:05:23 2017_x000D_	27.4613	41.0184	29.5004	0.51488	2	20.2264	30.0541	225	3.92699	13.1362		8.7658	0
86715	Tue Mar 28 18:05:23 2017_x000D_	27.661	40.8051	29.499	0.514855	2	20.2264	30.0541	225	3.92699	13.0712		22.2872	32.7259
86716	Tue Mar 28 18:05:23 2017_x000D_	28.2666	40.3748	29.4979	0.514835	2	19.3801	29.3658	194.692	3.39801	14.1481		6.17805	0
86717	Tue Mar 28 18:05:23 2017_x000D_	28.4725	40.371	29.4994	0.514862	2	19.3801	29.3658	194.692	3.39801	14.2754		11.1336	0
86718	Tue Mar 28 18:05:23 2017_x000D_	28.775	40.156	28.1408	0.491149	2	19.3801	29.3658	194.692	3.39801	14.3071		16.61	0
86719	Tue Mar 28 18:05:23 2017_x000D_	29.2836	39.9372	29.4997	0.514868	2	19.3801	29.3658	194.692	3.39801	14.4856		8.76142	9.26531
86720	Tue Mar 28 18:05:23 2017_x000D_	29.4833	39.7241	29.4984	0.514844	2	19.1709	29.1386	206.037	3.59602	14.7783		13.7892	0
86721	Tue Mar 28 18:05:23 2017_x000D_	29.8886	39.5073	29.4986	0.514848	2	19.1709	29.1386	206.037	3.59602	14.9124		6.172	0
86722	Tue Mar 28 18:05:23 2017_x000D_	30.0943	39.5036	29.5001	0.514874	2	19.1709	29.1386	206.037	3.59602	15.0583		6.9673	0
86723	Tue Mar 28 18:05:24 2017_x000D_	30.1909	39.2924	28.1392	0.491121	2	19.1709	29.1386	206.037	3.59602	14.9847		12.6986	23.6027
86724	Tue Mar 28 18:05:24 2017_x000D_	30.5991	39.1804	30.6796	0.53546	2	18.5335	28.6774	188.637	3.29233	15.9966		4.38064	0
86725	Tue Mar 28 18:05:24 2017_x000D_	30.699	39.0739	29.4989	0.514853	2	18.5335	28.6774	188.637	3.29233	16.0027		6.8933	0
86726	Tue Mar 28 18:05:24 2017_x000D_	30.9016	38.9655	32.1172	0.560551	2	18.5335	28.6774	188.637	3.29233	16.0877		11.1277	0
86727	Tue Mar 28 18:05:24 2017_x000D_	31.204	38.7507	33.6856	0.587924	2	18.5335	28.6774	188.637	3.29233	16.1868		3.07842	0
86728	Tue Mar 28 18:05:24 2017_x000D_	31.3066	38.749	32.1176	0.560558	2	18.5335	28.6774	188.637	3.29233	16.2662		17.9779	14.6376
86729	Tue Mar 28 18:05:24 2017_x000D_	31.8113	38.4259	36.2344	0.63241	2	18.1053	28.4435	180	3.14159	16.9559		4.38283	0
86730	Tue Mar 28 18:05:24 2017_x000D_	31.9112	38.3193	40.4528	0.706035	2	18.1053	28.4435	180	3.14159	16.9745		4.38488	0
86731	Tue Mar 28 18:05:24 2017_x000D_	32.0112	38.2127	48.8709	0.852957	2	18.1053	28.4435	180	3.14159	16.9944		6.26385	0
86732	Tue Mar 28 18:05:24 2017_x000D_	32.0175	38.4214	66.7429	1.16488	2	18.1053	28.4435	180	3.14159	17.1204		0.0152971	9.26955
86733	Tue Mar 28 18:05:24 2017_x000D_	32.0176	38.4209	74.3641	1.2979	2	17.896	28.2162	210.428	3.67265	17.4228		6.26325	0
86734	Tue Mar 28 18:05:24 2017_x000D_	32.0232	38.6296	91.6253	1.59916	2	17.896	28.2162	210.428	3.67265	17.5504		3.13297	0
86735	Tue Mar 28 18:05:24 2017_x000D_	32.0258	38.734	103.892	1.81326	2	17.896	28.2162	210.428	3.67265	17.6146		6.91663	0
86736	Tue Mar 28 18:05:24 2017_x000D_	32.2332	38.8347	121.448	2.11967	2	17.896	28.2162	210.428	3.67265	17.8412		4.42358	56.3089
86737	Tue Mar 28 18:05:24 2017_x000D_	32.1272	38.7322	133.667	2.33293	2	17.3163	26.431	219.67	3.83397	19.2531		7.02769	0
86738	Tue Mar 28 18:05:24 2017_x000D_	32.0181	38.5249	143.824	2.51021	2	17.3163	26.431	219.67	3.83397	19.0369		4.41502	0
86739	Tue Mar 28 18:05:24 2017_x000D_	31.9124	38.4225	152.779	2.6665	2	17.3163	26.431	219.67	3.83397	18.8903		4.42553	0
86740	Tue Mar 28 18:05:24 2017_x000D_	31.8066	38.3197	156.724	2.73535	2	17.3163	26.431	219.67	3.83397	18.7433		12.7454	33.6978
86741	Tue Mar 28 18:05:24 2017_x000D_	31.393	38.2226	165.228	2.88378	2	17.1455	25.3208	223.653	3.90348	19.221		9.80548	0
86742	Tue Mar 28 18:05:24 2017_x000D_	31.0816	38.1233	168.905	2.94796	2	17.1455	25.3208	223.653	3.90348	18.924		18.8139	0
86743	Tue Mar 28 18:05:24 2017_x000D_	30.4616	38.029	166.019	2.89757	2	17.1455	25.3208	223.653	3.90348	18.407		12.7801	0
86744	Tue Mar 28 18:05:24 2017_x000D_	30.047	37.9311	163.211	2.84857	2	17.1455	25.3208	223.653	3.90348	18.0407		9.81679	0
86745	Tue Mar 28 18:05:25 2017_x000D_	29.7353	37.8315	159.461	2.78312	2	17.1455	25.3208	223.653	3.90348	17.7488		20.9136	57.2125
86746	Tue Mar 28 18:05:25 2017_x000D_	29.1081	37.5272	156.736	2.73557	2	18.3084	23.8093	257.689	4.49753	17.4589		9.82719	0
86747	Tue Mar 28 18:05:25 2017_x000D_	28.7961	37.4274	152.799	2.66684	2	18.3084	23.8093	257.689	4.49753	17.1885		6.98101	0
86748	Tue Mar 28 18:05:25 2017_x000D_	28.5868	37.3257	150.235	2.62209	2	18.3084	23.8093	257.689	4.49753	16.9805		20.9352	0
86749	Tue Mar 28 18:05:25 2017_x000D_	27.9588	37.0214	152.8	2.66686	2	18.3084	23.8093	257.689	4.49753	16.3612		9.84616	42.581
86750	Tue Mar 28 18:05:25 2017_x000D_	27.6462	36.9214	148.705	2.5954	2	19.233	22.7324	281.159	4.90715	16.4957		20.1116	0
86751	Tue Mar 28 18:05:25 2017_x000D_	27.1172	36.5096	150.236	2.62211	2	19.233	22.7324	281.159	4.90715	15.8736		11.3018	0
86752	Tue Mar 28 18:05:25 2017_x000D_	26.8012	36.3045	148.702	2.59534	2	19.233	22.7324	281.159	4.90715	15.5396		20.1398	0
86753	Tue Mar 28 18:05:25 2017_x000D_	26.2714	35.8922	150.231	2.62203	2	19.233	22.7324	281.159	4.90715	14.9238		11.3167	28.193
86754	Tue Mar 28 18:05:25 2017_x000D_	25.955	35.6868	148.699	2.59529	2	19.9192	22.0903	315	5.49779	14.876		16.8481	0
86755	Tue Mar 28 18:05:25 2017_x000D_	25.4311	35.4845	150.234	2.62207	2	19.9192	22.0903	315	5.49779	14.484		11.3326	0
86756	Tue Mar 28 18:05:25 2017_x000D_	25.1142	35.2789	148.702	2.59534	2	19.9192	22.0903	315	5.49779	14.1749		11.3484	0
86757	Tue Mar 28 18:05:25 2017_x000D_	24.7968	35.0731	150.232	2.62205	2	19.9192	22.0903	315	5.49779	13.8688		7.01062	0
86758	Tue Mar 28 18:05:25 2017_x000D_	24.5865	34.9712	152.789	2.66668	2	19.9192	22.0903	315	5.49779	13.7004		15.7598	42.51
86759	Tue Mar 28 18:05:25 2017_x000D_	24.1621	34.6616	155.475	2.71355	2	21.0534	21.2409	289.478	5.05234	13.776		12.8912	0
86760	Tue Mar 28 18:05:25 2017_x000D_	23.744	34.5624	152.79	2.66669	2	21.0534	21.2409	289.478	5.05234	13.5905		21.0827	0
86761	Tue Mar 28 18:05:25 2017_x000D_	23.1117	34.2557	155.477	2.71359	2	21.0534	21.2409	289.478	5.05234	13.1766		8.95515	0
86762	Tue Mar 28 18:05:25 2017_x000D_	22.8974	34.0479	155.474	2.71353	2	21.0534	21.2409	289.478	5.05234	12.9391		21.1229	51.9484
86763	Tue Mar 28 18:05:25 2017_x000D_	22.264	33.7404	152.788	2.66666	2	22.2071	19.9496	284.692	4.96881	13.7909		11.3825	0
86764	Tue Mar 28 18:05:25 2017_x000D_	21.9457	33.5339	151.335	2.6413	2	22.2071	19.9496	284.692	4.96881	13.5868		9.94	0
86765	Tue Mar 28 18:05:25 2017_x000D_	21.6302	33.4327	150.238	2.62214	2	22.2071	19.9496	284.692	4.96881	13.4954		21.1498	0
86766	Tue Mar 28 18:05:26 2017_x000D_	20.9959	33.125	152.789	2.66668	2	22.2071	19.9496	284.692	4.96881	13.231		8.98276	75.8623
86767	Tue Mar 28 18:05:26 2017_x000D_	20.7809	32.9166	152.786	2.66662	2	23.8284	18.009	315	5.49779	15.2159		21.186	0
86768	Tue Mar 28 18:05:26 2017_x000D_	20.1456	32.6082	150.238	2.62216	2	23.8284	18.009	315	5.49779	15.0565		8.9934	0
86769	Tue Mar 28 18:05:26 2017_x000D_	19.9303	32.3996	150.236	2.62211	2	23.8284	18.009	315	5.49779	14.9092		21.2008	0
86770	Tue Mar 28 18:05:26 2017_x000D_	19.2945	32.0911	152.784	2.66659	2	23.8284	18.009	315	5.49779	14.794		7.07892	28.2079
86771	Tue Mar 28 18:05:26 2017_x000D_	19.0823	31.9879	150.238	2.62215	2	24.515	17.3666	315	5.49779	15.598		9.00828	0
86772	Tue Mar 28 18:05:26 2017_x000D_	18.8666	31.779	150.235	2.6221	2	24.515	17.3666	315	5.49779	15.4797		19.953	0
86773	Tue Mar 28 18:05:26 2017_x000D_	18.2333	31.5758	150.24	2.62219	2	24.515	17.3666	315	5.49779	15.5358		7.08039	0
86774	Tue Mar 28 18:05:26 2017_x000D_	18.0209	31.4729	152.785	2.66661	2	24.515	17.3666	315	5.49779	15.5294		9.02101	0
86775	Tue Mar 28 18:05:26 2017_x000D_	17.8049	31.2637	152.782	2.66655	2	24.515	17.3666	315	5.49779	15.4323		14.1794	37.6105
86776	Tue Mar 28 18:05:26 2017_x000D_	17.3797	31.0573	152.783	2.66656	2	25.4304	16.51	315	5.49779	16.6264		7.08841	0
86777	Tue Mar 28 18:05:26 2017_x000D_	17.1671	30.9542	155.458	2.71326	2	25.4304	16.51	315	5.49779	16.6408		14.1902	0
86778	Tue Mar 28 18:05:26 2017_x000D_	16.7416	30.7476	155.458	2.71325	2	25.4304	16.51	315	5.49779	16.6795		6.27656	0
86779	Tue Mar 28 18:05:26 2017_x000D_	16.5324	30.7504	155.461	2.71331	2	25.4304	16.51	315	5.49779	16.7918		11.4892	24.0069
86780	Tue Mar 28 18:05:26 2017_x000D_	16.2109	30.5423	156.689	2.73475	2	25.898	15.8606	289.478	5.05234	17.5895		4.5105	0
86781	Tue Mar 28 18:05:26 2017_x000D_	16.1029	30.4377	158.261	2.76218	2	25.898	15.8606	289.478	5.05234	17.5623		7.10845	0
86782	Tue Mar 28 18:05:26 2017_x000D_	15.8898	30.3341	155.457	2.71324	2	25.898	15.8606	289.478	5.05234	17.5968		7.11115	0
86783	Tue Mar 28 18:05:26 2017_x000D_	15.6766	30.2305	152.784	2.66659	2	25.898	15.8606	289.478	5.05234	17.6344		14.2182	40.2886
86784	Tue Mar 28 18:05:26 2017_x000D_	15.2504	30.0232	144.54	2.52271	2	25.7381	14.5272	289.478	5.05234	18.7114		3.17627	0
86785	Tue Mar 28 18:05:26 2017_x000D_	15.2544	30.129	133.891	2.33684	2	25.7381	14.5272	289.478	5.05234	18.7969		3.18262	0
86786	Tue Mar 28 18:05:26 2017_x000D_	15.2587	30.235	119.282	2.08186	2	25.7381	14.5272	289.478	5.05234	18.8826		4.53826	0
86787	Tue Mar 28 18:05:27 2017_x000D_	15.3676	30.34	110.056	1.92083	2	25.7381	14.5272	289.478	5.05234	18.9101		4.42362	19.9218
86788	Tue Mar 28 18:05:27 2017_x000D_	15.2671	30.4479	94.9587	1.65734	2	25.7677	13.8638	257.665	4.49711	19.6289		0.015	0
86789	Tue Mar 28 18:05:27 2017_x000D_	15.2674	30.4483	83.1178	1.45068	2	25.7677	13.8638	257.665	4.49711	19.6291		3.14169	0
86790	Tue Mar 28 18:05:27 2017_x000D_	15.1627	30.4505	66.8902	1.16745	2	25.7677	13.8638	257.665	4.49711	19.6872		4.41868	0
86791	Tue Mar 28 18:05:27 2017_x000D_	15.2636	30.3432	57.4779	1.00318	2	25.7677	13.8638	257.665	4.49711	19.5424		3.17904	0
86792	Tue Mar 28 18:05:27 2017_x000D_	15.2598	30.2373	50.9612	0.889441	2	25.7677	13.8638	257.665	4.49711	19.4553		13.2691	27.2859
86793	Tue Mar 28 18:05:27 2017_x000D_	15.5625	29.9148	38.468	0.671393	2	25.588	12.9722	262.345	4.57878	19.6866		3.13524	0
86794	Tue Mar 28 18:05:27 2017_x000D_	15.667	29.9135	31.898	0.556725	2	25.588	12.9722	262.345	4.57878	19.6325		13.2778	0
86795	Tue Mar 28 18:05:27 2017_x000D_	15.9698	29.5907	22.4364	0.391589	2	25.588	12.9722	262.345	4.57878	19.2012		9.41773	0
86796	Tue Mar 28 18:05:27 2017_x000D_	16.2837	29.5868	21.3864	0.373263	2	25.588	12.9722	262.345	4.57878	19.0425		9.88628	20.7374
86797	Tue Mar 28 18:05:27 2017_x000D_	16.5942	29.4764	19.5506	0.341222	2	24.9405	12.7302	254.091	4.43472	18.7109		20.9445	0
86798	Tue Mar 28 18:05:27 2017_x000D_	17.2113	29.1499	22.4377	0.391612	2	24.9405	12.7302	254.091	4.43472	18.1479		12.885	0
86799	Tue Mar 28 18:05:27 2017_x000D_	17.6261	29.0385	25.2234	0.440231	2	24.9405	12.7302	254.091	4.43472	17.8735		6.97839	0
86800	Tue Mar 28 18:05:27 2017_x000D_	17.8317	28.9297	27.8963	0.486882	2	24.9405	12.7302	254.091	4.43472	17.6906		16.8071	6.57935
86801	Tue Mar 28 18:05:27 2017_x000D_	18.3474	28.7108	29.2656	0.510781	2	24.7213	12.7232	254.091	4.43472	17.2113		8.84391	0
86802	Tue Mar 28 18:05:27 2017_x000D_	18.5492	28.4959	29.2642	0.510757	2	24.7213	12.7232	254.091	4.43472	16.9373		16.8031	0
86803	Tue Mar 28 18:05:27 2017_x000D_	19.0648	28.2771	36.0546	0.629272	2	24.7213	12.7232	254.091	4.43472	16.5505		8.84391	0
86804	Tue Mar 28 18:05:27 2017_x000D_	19.2666	28.0622	36.054	0.629261	2	24.7213	12.7232	254.091	4.43472	16.28		19.7183	0
86805	Tue Mar 28 18:05:27 2017_x000D_	19.886	27.8423	36.0561	0.629298	2	24.7213	12.7232	254.091	4.43472	15.8735		8.83967	52.6253
86806	Tue Mar 28 18:05:27 2017_x000D_	20.0877	27.6275	36.0555	0.629288	2	22.968	12.6678	254.091	4.43472	15.2345		19.9753	0
86807	Tue Mar 28 18:05:27 2017_x000D_	20.5954	27.1967	34.4087	0.600545	2	22.968	12.6678	254.091	4.43472	14.7214		0	0
86808	Tue Mar 28 18:05:27 2017_x000D_	20.5954	27.1967	34.4087	0.600545	2	22.968	12.6678	254.091	4.43472	14.7214		18.1665	0
86809	Tue Mar 28 18:05:28 2017_x000D_	21.1066	26.8721	33.4845	0.584414	2	22.968	12.6678	254.091	4.43472	14.3257		8.83543	13.1586
86810	Tue Mar 28 18:05:28 2017_x000D_	21.3082	26.6574	33.4836	0.584399	2	22.5296	12.6539	254.091	4.43472	14.0567		18.1557	0
86811	Tue Mar 28 18:05:28 2017_x000D_	21.8191	26.333	34.4084	0.60054	2	22.5296	12.6539	254.091	4.43472	13.6975		11.2325	0
86812	Tue Mar 28 18:05:28 2017_x000D_	22.125	26.1171	36.0553	0.629283	2	22.5296	12.6539	254.091	4.43472	13.4693		15.5779	0
86813	Tue Mar 28 18:05:28 2017_x000D_	22.5315	25.794	33.483	0.584388	2	22.5296	12.6539	254.091	4.43472	13.1401		6.95827	13.1586
86814	Tue Mar 28 18:05:28 2017_x000D_	22.7365	25.6855	36.0554	0.629285	2	22.0912	12.64	254.091	4.43472	13.0615		20.86	0
86815	Tue Mar 28 18:05:28 2017_x000D_	23.3511	25.3603	33.4842	0.584409	2	22.0912	12.64	254.091	4.43472	12.7825		8.83119	0
86816	Tue Mar 28 18:05:28 2017_x000D_	23.5526	25.1457	33.4833	0.584394	2	22.0912	12.64	254.091	4.43472	12.5908		8.83119	0
86817	Tue Mar 28 18:05:28 2017_x000D_	23.7541	24.9311	33.4824	0.584378	2	22.0912	12.64	254.091	4.43472	12.4031		20.8492	6.57926
86818	Tue Mar 28 18:05:28 2017_x000D_	24.3684	24.6061	36.0564	0.629303	2	21.872	12.6331	254.091	4.43472	12.2305		8.82695	0
86819	Tue Mar 28 18:05:28 2017_x000D_	24.5698	24.3916	36.0558	0.629292	2	21.872	12.6331	254.091	4.43472	12.064		6.94751	0
86820	Tue Mar 28 18:05:28 2017_x000D_	24.7745	24.2833	33.4827	0.584384	2	21.872	12.6331	254.091	4.43472	12.0063		15.5629	0
86821	Tue Mar 28 18:05:28 2017_x000D_	25.1806	23.9605	36.0559	0.629294	2	21.872	12.6331	254.091	4.43472	11.8007		15.554	0
86822	Tue Mar 28 18:05:28 2017_x000D_	25.5864	23.6378	33.4815	0.584363	2	21.872	12.6331	254.091	4.43472	11.6147		6.23729	6.57926
86823	Tue Mar 28 18:05:28 2017_x000D_	25.7943	23.6358	33.483	0.584389	2	21.6528	12.6262	254.091	4.43472	11.7628		13.2288	0
86824	Tue Mar 28 18:05:28 2017_x000D_	26.0961	23.3143	34.4075	0.600524	2	21.6528	12.6262	254.091	4.43472	11.5749		0	0
86825	Tue Mar 28 18:05:28 2017_x000D_	26.0961	23.3143	34.4075	0.600524	2	21.6528	12.6262	254.091	4.43472	11.5749		13.8816	0
86826	Tue Mar 28 18:05:28 2017_x000D_	26.5051	23.0979	34.4081	0.600535	2	21.6528	12.6262	254.091	4.43472	11.5413		11.2067	6.58235
86827	Tue Mar 28 18:05:28 2017_x000D_	26.8103	22.8825	36.0569	0.629311	2	21.4335	12.6192	254.091	4.43472	11.5864		8.83105	0
86828	Tue Mar 28 18:05:28 2017_x000D_	27.0119	22.668	44.6402	0.779118	2	21.4335	12.6192	254.091	4.43472	11.4933		0.0108167	0
86829	Tue Mar 28 18:05:28 2017_x000D_	27.0122	22.6678	53.2615	0.929588	2	21.4335	12.6192	254.091	4.43472	11.4933		10.0976	0
86830	Tue Mar 28 18:05:29 2017_x000D_	27.1259	22.9846	70.7714	1.23519	2	21.4335	12.6192	254.091	4.43472	11.8256		3.11707	0
86831	Tue Mar 28 18:05:29 2017_x000D_	27.022	22.9853	79.4237	1.38621	2	21.4335	12.6192	254.091	4.43472	11.7766		4.48681	0
86832	Tue Mar 28 18:05:29 2017_x000D_	27.1288	23.09	88.7775	1.54946	2	21.4335	12.6192	254.091	4.43472	11.9195		3.20003	0
86833	Tue Mar 28 18:05:29 2017_x000D_	27.125	22.9834	106.826	1.86446	2	21.4335	12.6192	254.091	4.43472	11.8241		3.18763	0
86834	Tue Mar 28 18:05:29 2017_x000D_	27.1216	22.8772	113.472	1.98046	2	21.4335	12.6192	254.091	4.43472	11.7295		3.18204	0
86835	Tue Mar 28 18:05:29 2017_x000D_	27.1178	22.7712	128.793	2.24787	2	21.4335	12.6192	254.091	4.43472	11.635		3.18473	0
86836	Tue Mar 28 18:05:29 2017_x000D_	27.1143	22.6651	135.474	2.36447	2	21.4335	12.6192	254.091	4.43472	11.5409		3.12012	0
86837	Tue Mar 28 18:05:29 2017_x000D_	27.0103	22.666	137.555	2.40079	2	21.4335	12.6192	254.091	4.43472	11.4908		18.0192	0
86838	Tue Mar 28 18:05:29 2017_x000D_	26.5818	22.2451	145.792	2.54455	2	21.4335	12.6192	254.091	4.43472	10.9162		7.05711	0
86839	Tue Mar 28 18:05:29 2017_x000D_	26.3709	22.1409	148.27	2.58779	2	21.4335	12.6192	254.091	4.43472	10.7257		27.3153	6.57926
86840	Tue Mar 28 18:05:29 2017_x000D_	25.6272	21.6156	144.071	2.51451	2	21.2143	12.6123	254.091	4.43472	10.0266		14.1491	0
86841	Tue Mar 28 18:05:29 2017_x000D_	25.2045	21.4064	144.074	2.51456	2	21.2143	12.6123	254.091	4.43472	9.65701		11.559	0
86842	Tue Mar 28 18:05:29 2017_x000D_	24.9865	21.0887	141.702	2.47316	2	21.2143	12.6123	254.091	4.43472	9.27787		22.924	0
86843	Tue Mar 28 18:05:29 2017_x000D_	24.3488	20.6677	133.422	2.32865	2	21.2143	12.6123	254.091	4.43472	8.64376		13.5684	0
86844	Tue Mar 28 18:05:29 2017_x000D_	24.0263	20.3506	129.314	2.25695	2	21.2143	12.6123	254.091	4.43472	8.23339		18.7344	0
86845	Tue Mar 28 18:05:29 2017_x000D_	23.697	19.82	125.279	2.18653	2	21.2143	12.6123	254.091	4.43472	7.6233		16.0494	0
86846	Tue Mar 28 18:05:29 2017_x000D_	23.3709	19.3959	122.853	2.14419	2	21.2143	12.6123	254.091	4.43472	7.11816		18.7601	0
86847	Tue Mar 28 18:05:29 2017_x000D_	23.0411	18.8646	118.876	2.07477	2	21.2143	12.6123	254.091	4.43472	6.51371		14.4021	6.57926
86848	Tue Mar 28 18:05:29 2017_x000D_	22.8188	18.4391	118.875	2.07477	2	20.9951	12.6054	254.091	4.43472	6.11211		20.3772	0
86849	Tue Mar 28 18:05:29 2017_x000D_	22.5896	17.7997	118.872	2.07471	2	20.9951	12.6054	254.091	4.43472	5.43352		11.6116	0
86850	Tue Mar 28 18:05:29 2017_x000D_	22.3704	17.4807	120.285	2.09937	2	20.9951	12.6054	254.091	4.43472	5.06557		9.08378	0
86851	Tue Mar 28 18:05:30 2017_x000D_	22.1546	17.2683	120.288	2.09942	2	20.9951	12.6054	254.091	4.43472	4.8049		7.22193	0
86852	Tue Mar 28 18:05:30 2017_x000D_	22.043	17.055	122.848	2.1441	2	20.9951	12.6054	254.091	4.43472	4.57133		18.8148	0
86853	Tue Mar 28 18:05:30 2017_x000D_	21.712	16.5223	126.959	2.21586	2	20.9951	12.6054	254.091	4.43472	3.98197		11.6448	0
86854	Tue Mar 28 18:05:30 2017_x000D_	21.4923	16.2023	125.269	2.18636	2	20.9951	12.6054	254.091	4.43472	3.6311		11.6357	0
86855	Tue Mar 28 18:05:30 2017_x000D_	21.2727	15.8826	126.958	2.21584	2	20.9951	12.6054	254.091	4.43472	3.28894		7.23535	0
86856	Tue Mar 28 18:05:30 2017_x000D_	21.1609	15.6689	129.287	2.25649	2	20.9951	12.6054	254.091	4.43472	3.06798		13.666	75.3124
86857	Tue Mar 28 18:05:30 2017_x000D_	20.8361	15.3495	133.383	2.32797	1	23.4358	12.0179	210.889	3.68072	4.22587		9.11558	0
86858	Tue Mar 28 18:05:30 2017_x000D_	20.6196	15.1363	133.383	2.32797	1	23.4358	12.0179	210.889	3.68072	4.20183		9.11772	0
86859	Tue Mar 28 18:05:30 2017_x000D_	20.403	14.9231	133.383	2.32798	1	23.4358	12.0179	210.889	3.68072	4.19977		14.4827	0
86860	Tue Mar 28 18:05:30 2017_x000D_	20.1793	14.4953	133.379	2.3279	1	23.4358	12.0179	210.889	3.68072	4.09174		9.12617	44.2708
86861	Tue Mar 28 18:05:30 2017_x000D_	19.9626	14.2818	133.379	2.3279	1	22.8369	10.6692	234.578	4.09416	4.61654		13.6977	0
86862	Tue Mar 28 18:05:30 2017_x000D_	19.6374	13.9613	129.291	2.25655	1	22.8369	10.6692	234.578	4.09416	4.59072		4.56738	0
86863	Tue Mar 28 18:05:30 2017_x000D_	19.5288	13.8546	133.38	2.32792	1	22.8369	10.6692	234.578	4.09416	4.59242		9.13679	0
86864	Tue Mar 28 18:05:30 2017_x000D_	19.3118	13.6409	133.38	2.32792	1	22.8369	10.6692	234.578	4.09416	4.61057		9.14104	46.4809
86865	Tue Mar 28 18:05:30 2017_x000D_	19.0947	13.4271	133.381	2.32793	1	21.7895	9.5275	229.766	4.01018	4.74013		9.14528	0
86866	Tue Mar 28 18:05:30 2017_x000D_	18.8775	13.2132	133.381	2.32794	1	21.7895	9.5275	229.766	4.01018	4.69725		11.7047	0
86867	Tue Mar 28 18:05:30 2017_x000D_	18.6566	12.8916	131.475	2.29468	1	21.7895	9.5275	229.766	4.01018	4.59698		4.5631	0
86868	Tue Mar 28 18:05:30 2017_x000D_	18.5482	12.7849	131.173	2.28939	1	21.7895	9.5275	229.766	4.01018	4.59529		7.26901	0
86869	Tue Mar 28 18:05:30 2017_x000D_	18.4357	12.5703	133.377	2.32786	1	21.7895	9.5275	229.766	4.01018	4.52842		13.736	46.5001
86870	Tue Mar 28 18:05:30 2017_x000D_	18.1094	12.2491	137.495	2.39974	1	20.7417	8.3853	225.124	3.92916	4.67525		9.16225	0
86871	Tue Mar 28 18:05:30 2017_x000D_	17.8918	12.0348	137.495	2.39973	1	20.7417	8.3853	225.124	3.92916	4.63042		11.6214	0
86872	Tue Mar 28 18:05:30 2017_x000D_	17.5685	11.8214	152.166	2.6558	1	20.7417	8.3853	225.124	3.92916	4.67718		3.156	0
86873	Tue Mar 28 18:05:31 2017_x000D_	17.6737	11.8213	158.755	2.7708	1	20.7417	8.3853	225.124	3.92916	4.60638		3.16502	42.174
86874	Tue Mar 28 18:05:31 2017_x000D_	17.7792	11.8217	177.133	3.09156	1	19.9129	7.2498	230.477	4.02259	5.04529		7.00707	0
86875	Tue Mar 28 18:05:31 2017_x000D_	17.9863	11.7137	186.371	3.25278	1	19.9129	7.2498	230.477	4.02259	4.86191		3.22361	0
86876	Tue Mar 28 18:05:31 2017_x000D_	17.9829	11.6063	195.384	3.4101	1	19.9129	7.2498	230.477	4.02259	4.76487		4.59494	0
86877	Tue Mar 28 18:05:31 2017_x000D_	18.0921	11.7137	204.948	3.57702	1	19.9129	7.2498	230.477	4.02259	4.82097		10.1136	52.9615
86878	Tue Mar 28 18:05:31 2017_x000D_	18.1873	11.3903	222.524	3.88378	1	18.4157	6.3144	214.332	3.7408	5.08104		0.0108167	0
86879	Tue Mar 28 18:05:31 2017_x000D_	18.1876	11.3901	230.941	4.03067	1	18.4157	6.3144	214.332	3.7408	5.08082		0.032311	0
86880	Tue Mar 28 18:05:31 2017_x000D_	18.188	11.3891	251.925	4.39692	1	18.4157	6.3144	214.332	3.7408	5.07981		3.15601	0
86881	Tue Mar 28 18:05:31 2017_x000D_	18.0828	11.3894	254.624	4.44402	1	18.4157	6.3144	214.332	3.7408	5.08591		10.0798	0
86882	Tue Mar 28 18:05:31 2017_x000D_	17.9882	11.7118	269.118	4.69699	1	18.4157	6.3144	214.332	3.7408	5.4143		6.45042	47.9108
86883	Tue Mar 28 18:05:31 2017_x000D_	17.9952	11.9267	-85.2893	-1.48858	1	19.7713	5.4701	198.638	3.46688	6.69643		9.67993	0
86884	Tue Mar 28 18:05:31 2017_x000D_	18.0055	12.2492	-73.7666	-1.28747	1	19.7713	5.4701	198.638	3.46688	7.0053		7.26217	0
86885	Tue Mar 28 18:05:31 2017_x000D_	18.1177	12.4637	-71.0817	-1.24061	1	19.7713	5.4701	198.638	3.46688	7.18643		6.45362	0
86886	Tue Mar 28 18:05:31 2017_x000D_	18.1249	12.6787	-71.0798	-1.24058	1	19.7713	5.4701	198.638	3.46688	7.39422		20.5393	42.6844
86887	Tue Mar 28 18:05:31 2017_x000D_	18.357	13.3228	-76.5293	-1.33569	1	18.8449	6.55	241.259	4.21076	6.79035		13.3613	0
86888	Tue Mar 28 18:05:31 2017_x000D_	18.4763	13.7519	-73.7675	-1.28748	1	18.8449	6.55	241.259	4.21076	7.21133		20.5165	0
86889	Tue Mar 28 18:05:31 2017_x000D_	18.7081	14.3953	-79.3587	-1.38507	1	18.8449	6.55	241.259	4.21076	7.84649		6.44152	0
86890	Tue Mar 28 18:05:31 2017_x000D_	18.7152	14.6099	-79.3578	-1.38506	1	18.8449	6.55	241.259	4.21076	8.06094		19.6686	21.0924
86891	Tue Mar 28 18:05:31 2017_x000D_	18.8417	15.2532	-82.2379	-1.43532	1	18.5964	7.2077	179.315	3.12964	8.04924		9.65034	0
86892	Tue Mar 28 18:05:31 2017_x000D_	18.8524	15.5747	-82.5274	-1.44038	1	18.5964	7.2077	179.315	3.12964	8.37092		10.2477	0
86893	Tue Mar 28 18:05:31 2017_x000D_	18.9681	15.8961	-85.1578	-1.48628	1	18.5964	7.2077	179.315	3.12964	8.69635		12.8682	0
86894	Tue Mar 28 18:05:32 2017_x000D_	18.9824	16.3248	-85.1573	-1.48627	1	18.5964	7.2077	179.315	3.12964	9.12527		19.2946	20.9412
86895	Tue Mar 28 18:05:32 2017_x000D_	19.0037	16.9676	-85.1565	-1.48626	1	18.7867	7.8793	120.677	2.10621	9.09089		9.63825	0
86896	Tue Mar 28 18:05:32 2017_x000D_	19.0143	17.2887	-85.3029	-1.48882	1	18.7867	7.8793	120.677	2.10621	9.41215		16.0709	0
86897	Tue Mar 28 18:05:32 2017_x000D_	19.0321	17.8241	-85.1554	-1.48624	1	18.7867	7.8793	120.677	2.10621	9.94783		9.63225	0
86898	Tue Mar 28 18:05:32 2017_x000D_	19.0427	18.145	-85.3019	-1.4888	1	18.7867	7.8793	120.677	2.10621	10.2689		16.0619	0
86899	Tue Mar 28 18:05:32 2017_x000D_	19.0605	18.6801	-85.1544	-1.48622	1	18.7867	7.8793	120.677	2.10621	10.8043		12.8411	79.9068
86900	Tue Mar 28 18:05:32 2017_x000D_	19.0747	19.1079	-85.1539	-1.48622	2	17.7961	5.4068	275.584	4.80986	13.7606		19.5827	0
86901	Tue Mar 28 18:05:32 2017_x000D_	19.2006	19.7484	-82.2316	-1.43521	2	17.7961	5.4068	275.584	4.80986	14.4102		9.61726	0
86902	Tue Mar 28 18:05:32 2017_x000D_	19.2112	20.0688	-82.5217	-1.44028	2	17.7961	5.4068	275.584	4.80986	14.7301		10.1947	0
86903	Tue Mar 28 18:05:32 2017_x000D_	19.3264	20.3885	-79.3456	-1.38484	2	17.7961	5.4068	275.584	4.80986	15.0597		19.5656	14.9213
86904	Tue Mar 28 18:05:32 2017_x000D_	19.4524	21.0284	-82.2335	-1.43525	2	18.0349	4.9705	277.25	4.83893	16.1203		12.8171	0
86905	Tue Mar 28 18:05:32 2017_x000D_	19.4666	21.4554	-82.2324	-1.43523	2	18.0349	4.9705	277.25	4.83893	16.547		9.60217	0
86906	Tue Mar 28 18:05:32 2017_x000D_	19.4771	21.7753	-82.5228	-1.44029	2	18.0349	4.9705	277.25	4.83893	16.8666		22.7043	0
86907	Tue Mar 28 18:05:32 2017_x000D_	19.6063	22.521	-79.3424	-1.38479	2	18.0349	4.9705	277.25	4.83893	17.6207		7.20081	6.58844
86908	Tue Mar 28 18:05:32 2017_x000D_	19.7181	22.7334	-82.2343	-1.43526	2	17.8154	4.9634	294.768	5.14467	17.8716		25.5889	0
86909	Tue Mar 28 18:05:32 2017_x000D_	19.7462	23.5859	-82.2321	-1.43522	2	17.8154	4.9634	294.768	5.14467	18.7223		6.39345	0
86910	Tue Mar 28 18:05:32 2017_x000D_	19.7532	23.7989	-82.2316	-1.43521	2	17.8154	4.9634	294.768	5.14467	18.9349		13.2326	0
86911	Tue Mar 28 18:05:32 2017_x000D_	19.8716	24.2238	-79.341	-1.38476	2	17.8154	4.9634	294.768	5.14467	19.3698		19.4991	0
86912	Tue Mar 28 18:05:32 2017_x000D_	19.9973	24.8615	-82.234	-1.43525	2	17.8154	4.9634	294.768	5.14467	20.0174		9.57508	6.65706
86913	Tue Mar 28 18:05:32 2017_x000D_	20.0077	25.1805	-82.5248	-1.44033	2	17.8251	4.74171	289.159	5.04677	20.555		16.3385	0
86914	Tue Mar 28 18:05:32 2017_x000D_	20.1296	25.7113	-79.3404	-1.38475	2	17.8251	4.74171	289.159	5.04677	21.0958		12.7628	0
86915	Tue Mar 28 18:05:32 2017_x000D_	20.1435	26.1365	-79.3387	-1.38472	2	17.8251	4.74171	289.159	5.04677	21.52		13.2103	0
86916	Tue Mar 28 18:05:33 2017_x000D_	20.262	26.5606	-82.2348	-1.43527	2	17.8251	4.74171	289.159	5.04677	21.9546		13.1963	33.5323
86917	Tue Mar 28 18:05:33 2017_x000D_	20.3802	26.9843	-79.3407	-1.38476	2	18.9129	4.9987	338.507	5.90806	22.0345		6.37536	0
86918	Tue Mar 28 18:05:33 2017_x000D_	20.3871	27.1967	-79.3399	-1.38474	2	18.9129	4.9987	338.507	5.90806	22.2469		9.55719	0
86919	Tue Mar 28 18:05:33 2017_x000D_	20.3976	27.5151	-79.7701	-1.39225	2	18.9129	4.9987	338.507	5.90806	22.5653		16.3086	0
86920	Tue Mar 28 18:05:33 2017_x000D_	20.5194	28.0449	-82.2362	-1.43529	2	18.9129	4.9987	338.507	5.90806	23.1021		6.36936	32.9661
86921	Tue Mar 28 18:05:33 2017_x000D_	20.5263	28.2571	-82.2357	-1.43528	2	19.5324	5.9063	35.7302	0.62361	22.3729		13.1753	0
86922	Tue Mar 28 18:05:33 2017_x000D_	20.6444	28.6801	-79.3393	-1.38473	2	19.5324	5.9063	35.7302	0.62361	22.8009		6.36637	0
86923	Tue Mar 28 18:05:33 2017_x000D_	20.6513	28.8922	-79.3384	-1.38472	2	19.5324	5.9063	35.7302	0.62361	23.0131		13.1761	0
86924	Tue Mar 28 18:05:33 2017_x000D_	20.7695	29.3152	-82.2381	-1.43533	2	19.5324	5.9063	35.7302	0.62361	23.4416		6.36337	0
86925	Tue Mar 28 18:05:33 2017_x000D_	20.7764	29.5272	-82.2376	-1.43532	2	19.5324	5.9063	35.7302	0.62361	23.6536		12.7238	60.1633
86926	Tue Mar 28 18:05:33 2017_x000D_	20.7903	29.9511	-82.2365	-1.4353	2	19.6643	7.9074	46.0071	0.802975	22.0724		3.17564	0
86927	Tue Mar 28 18:05:33 2017_x000D_	20.7937	30.0569	-82.5285	-1.44039	2	19.6643	7.9074	46.0071	0.802975	22.1783		10.0962	0
86928	Tue Mar 28 18:05:33 2017_x000D_	20.9081	30.3734	-79.3379	-1.38471	2	19.6643	7.9074	46.0071	0.802975	22.5004		6.35118	0
86929	Tue Mar 28 18:05:33 2017_x000D_	20.9148	30.585	-73.6995	-1.2863	2	19.6643	7.9074	46.0071	0.802975	22.7121		0.018	39.9026
86930	Tue Mar 28 18:05:33 2017_x000D_	20.9142	30.585	-60.8757	-1.06248	2	19.606	9.23621	46.0071	0.802975	21.3888		3.13832	0
86931	Tue Mar 28 18:05:33 2017_x000D_	20.8096	30.5865	-50.3695	-0.879114	2	19.606	9.23621	46.0071	0.802975	21.3842		6.26774	0
86932	Tue Mar 28 18:05:33 2017_x000D_	20.6007	30.5897	-33.8333	-0.590502	2	19.606	9.23621	46.0071	0.802975	21.3766		4.49152	0
86933	Tue Mar 28 18:05:33 2017_x000D_	20.493	30.4857	-24.6065	-0.429465	2	19.606	9.23621	46.0071	0.802975	21.268		6.25288	0
86934	Tue Mar 28 18:05:33 2017_x000D_	20.2846	30.4892	-5.33803	-0.0931661	2	19.606	9.23621	46.0071	0.802975	21.2638		3.12617	0
86935	Tue Mar 28 18:05:33 2017_x000D_	20.3888	30.4881	0.757992	0.0132295	2	19.606	9.23621	46.0071	0.802975	21.2663		0.015	0
86936	Tue Mar 28 18:05:33 2017_x000D_	20.3891	30.4885	12.2973	0.214628	2	19.606	9.23621	46.0071	0.802975	21.2667		3.15324	0
86937	Tue Mar 28 18:05:34 2017_x000D_	20.4942	30.4872	26.5394	0.463199	2	19.606	9.23621	46.0071	0.802975	21.2695		3.13528	0
86938	Tue Mar 28 18:05:34 2017_x000D_	20.5987	30.4858	33.52	0.585034	2	19.606	9.23621	46.0071	0.802975	21.2728		6.9759	139.817
86939	Tue Mar 28 18:05:34 2017_x000D_	20.8041	30.3768	48.8231	0.852123	2	19.1827	13.8775	46.0071	0.802975	16.5788		4.41662	0
86940	Tue Mar 28 18:05:34 2017_x000D_	20.9049	30.2695	48.9719	0.854721	2	19.1827	13.8775	46.0071	0.802975	16.4822		20.0334	0
86941	Tue Mar 28 18:05:34 2017_x000D_	21.3044	29.7344	50.9706	0.889605	2	19.1827	13.8775	46.0071	0.802975	15.9982		14.0627	0
86942	Tue Mar 28 18:05:34 2017_x000D_	21.4989	29.3079	50.9704	0.889601	2	19.1827	13.8775	46.0071	0.802975	15.6033		28.733	40.4767
86943	Tue Mar 28 18:05:34 2017_x000D_	22.2071	28.6631	44.6456	0.779213	2	18.9053	15.1979	51.7077	0.902469	13.8641		13.2352	0
86944	Tue Mar 28 18:05:34 2017_x000D_	22.509	28.3414	40.3317	0.703922	2	18.9053	15.1979	51.7077	0.902469	13.6286		8.82489	0
86945	Tue Mar 28 18:05:34 2017_x000D_	22.7103	28.1269	40.3314	0.703916	2	18.9053	15.1979	51.7077	0.902469	13.4773		13.2352	0
86946	Tue Mar 28 18:05:34 2017_x000D_	23.0122	27.8052	36.0769	0.62966	2	18.9053	15.1979	51.7077	0.902469	13.2594		25.0536	19.9211
86947	Tue Mar 28 18:05:34 2017_x000D_	23.7266	27.3727	29.2882	0.511176	2	18.8762	15.8613	51.7077	0.902469	12.4915		8.82489	0
86948	Tue Mar 28 18:05:34 2017_x000D_	23.9279	27.1582	29.2869	0.511152	2	18.8762	15.8613	51.7077	0.902469	12.375		23.6409	0
86949	Tue Mar 28 18:05:34 2017_x000D_	24.6452	26.8319	25.2411	0.44054	2	18.8762	15.8613	51.7077	0.902469	12.395		12.8042	0
86950	Tue Mar 28 18:05:34 2017_x000D_	25.0574	26.7212	22.4522	0.391865	2	18.8762	15.8613	51.7077	0.902469	12.4958		8.81847	33.9282
86951	Tue Mar 28 18:05:34 2017_x000D_	25.2586	26.5069	22.4498	0.391824	2	18.6085	16.9601	51.7077	0.902469	11.6347		22.5867	0
86952	Tue Mar 28 18:05:34 2017_x000D_	25.9786	26.2868	21.3956	0.373423	2	18.6085	16.9601	51.7077	0.902469	11.8872		11.2018	0
86953	Tue Mar 28 18:05:34 2017_x000D_	26.2836	26.0714	22.4496	0.39182	2	18.6085	16.9601	51.7077	0.902469	11.9131		12.791	0
86954	Tue Mar 28 18:05:34 2017_x000D_	26.6954	25.9609	25.2426	0.440567	2	18.6085	16.9601	51.7077	0.902469	12.1001		19.6006	19.9151
86955	Tue Mar 28 18:05:34 2017_x000D_	27.3111	25.7423	25.2438	0.440587	2	18.5794	17.6233	51.7077	0.902469	11.9231		6.93285	0
86956	Tue Mar 28 18:05:34 2017_x000D_	27.5153	25.6341	27.9226	0.487342	2	18.5794	17.6233	51.7077	0.902469	12.001		16.6857	0
86957	Tue Mar 28 18:05:34 2017_x000D_	28.0272	25.4166	29.2944	0.511284	2	18.5794	17.6233	51.7077	0.902469	12.2473		8.80574	0
86958	Tue Mar 28 18:05:35 2017_x000D_	28.2281	25.2026	29.293	0.51126	2	18.5794	17.6233	51.7077	0.902469	12.2696		18.0797	0
86959	Tue Mar 28 18:05:35 2017_x000D_	28.7367	24.8793	33.5176	0.584993	2	18.5794	17.6233	51.7077	0.902469	12.4828		11.1753	6.63938
86960	Tue Mar 28 18:05:35 2017_x000D_	29.0409	24.6643	31.9344	0.557361	2	18.5697	17.8444	51.7077	0.902469	12.4963		15.5259	0
86961	Tue Mar 28 18:05:35 2017_x000D_	29.4459	24.3421	37.879	0.661113	2	18.5697	17.8444	51.7077	0.902469	12.6693		9.77893	0
86962	Tue Mar 28 18:05:35 2017_x000D_	29.7531	24.2331	33.5179	0.584998	2	18.5697	17.8444	51.7077	0.902469	12.8796		11.2793	0
86963	Tue Mar 28 18:05:35 2017_x000D_	29.9508	23.9133	36.0876	0.629848	2	18.5697	17.8444	51.7077	0.902469	12.8981		19.5579	38.3977
86964	Tue Mar 28 18:05:35 2017_x000D_	30.5652	23.6953	36.0897	0.629885	2	19.1788	18.9701	46.0071	0.802975	12.3279		11.1644	0
86965	Tue Mar 28 18:05:35 2017_x000D_	30.8691	23.4805	34.4428	0.60114	2	19.1788	18.9701	46.0071	0.802975	12.5302		24.2383	0
86966	Tue Mar 28 18:05:35 2017_x000D_	31.474	22.9449	31.932	0.557319	2	19.1788	18.9701	46.0071	0.802975	12.9217		6.91008	0
86967	Tue Mar 28 18:05:35 2017_x000D_	31.6775	22.837	29.2872	0.511159	2	19.1788	18.9701	46.0071	0.802975	13.0832		13.1969	47.2736
86968	Tue Mar 28 18:05:35 2017_x000D_	31.9786	22.5163	33.5153	0.584952	2	20.4546	19.895	8.63681	0.150741	11.8184		16.6282	0
86969	Tue Mar 28 18:05:35 2017_x000D_	32.4888	22.2997	31.9319	0.557316	2	20.4546	19.895	8.63681	0.150741	12.2721		13.8173	0
86970	Tue Mar 28 18:05:35 2017_x000D_	32.8958	22.0841	31.9323	0.557324	2	20.4546	19.895	8.63681	0.150741	12.6323		8.79097	0
86971	Tue Mar 28 18:05:35 2017_x000D_	33.0963	21.8704	31.9312	0.557305	2	20.4546	19.895	8.63681	0.150741	12.7951		22.3055	0
86972	Tue Mar 28 18:05:35 2017_x000D_	33.7035	21.4413	31.9307	0.557295	2	20.4546	19.895	8.63681	0.150741	13.3388		12.7166	41.4593
86973	Tue Mar 28 18:05:35 2017_x000D_	34.113	21.3318	29.2853	0.511125	2	21.7495	20.3778	0	0	12.4003		13.8039	0
86974	Tue Mar 28 18:05:35 2017_x000D_	34.5196	21.1164	29.2855	0.511128	2	21.7495	20.3778	0	0	12.7914		11.1428	0
86975	Tue Mar 28 18:05:35 2017_x000D_	34.8229	20.902	27.9103	0.487126	2	21.7495	20.3778	0	0	13.0839		20.6884	0
86976	Tue Mar 28 18:05:35 2017_x000D_	35.4323	20.5792	25.2222	0.440211	2	21.7495	20.3778	0	0	13.6843		9.74847	66.1558
86977	Tue Mar 28 18:05:35 2017_x000D_	35.7386	20.4707	29.286	0.511137	2	23.9494	20.2251	0	0	11.7918		22.2773	0
86978	Tue Mar 28 18:05:35 2017_x000D_	36.345	20.0421	29.2848	0.511116	2	23.9494	20.2251	0	0	12.397		8.77825	0
86979	Tue Mar 28 18:05:36 2017_x000D_	36.5452	19.8287	29.2835	0.511093	2	23.9494	20.2251	0	0	12.602		6.17119	0
86980	Tue Mar 28 18:05:36 2017_x000D_	36.7509	19.8271	29.285	0.51112	2	23.9494	20.2251	0	0	12.8077		11.1296	44.4045
86981	Tue Mar 28 18:05:36 2017_x000D_	37.0538	19.6129	27.9087	0.487099	2	25.2927	19.6035	315	5.49779	11.7611		16.579	0
86982	Tue Mar 28 18:05:36 2017_x000D_	37.5626	19.3972	29.2853	0.511125	2	25.2927	19.6035	315	5.49779	12.2716		8.7762	0
86983	Tue Mar 28 18:05:36 2017_x000D_	37.7627	19.1838	29.284	0.511102	2	25.2927	19.6035	315	5.49779	12.4771		13.769	0
86984	Tue Mar 28 18:05:36 2017_x000D_	38.1683	18.969	29.2841	0.511105	2	25.2927	19.6035	315	5.49779	12.8912		6.88715	65.1459
86985	Tue Mar 28 18:05:36 2017_x000D_	38.3712	18.8616	31.9345	0.557363	2	27.3026	18.7814	315	5.49779	11.0689		13.7637	0
86986	Tue Mar 28 18:05:36 2017_x000D_	38.7766	18.6468	31.935	0.557371	2	27.3026	18.7814	315	5.49779	11.4748		6.87779	0
86987	Tue Mar 28 18:05:36 2017_x000D_	38.9792	18.5395	29.2844	0.51111	2	27.3026	18.7814	315	5.49779	11.6791		6.8845	0
86988	Tue Mar 28 18:05:36 2017_x000D_	39.182	18.4321	31.9355	0.557379	2	27.3026	18.7814	315	5.49779	11.8845		11.1128	0
86989	Tue Mar 28 18:05:36 2017_x000D_	39.4845	18.2183	30.4792	0.531962	2	27.3026	18.7814	315	5.49779	12.1949		6.87514	92.0463
86990	Tue Mar 28 18:05:36 2017_x000D_	39.687	18.111	27.9072	0.487072	2	29.9989	17.3172	315	5.49779	9.72057		11.1212	0
86991	Tue Mar 28 18:05:36 2017_x000D_	39.9897	17.897	29.2834	0.511092	2	29.9989	17.3172	315	5.49779	10.0076		6.15614	0
86992	Tue Mar 28 18:05:36 2017_x000D_	40.1949	17.8956	29.285	0.511119	2	29.9989	17.3172	315	5.49779	10.2124		11.103	0
86993	Tue Mar 28 18:05:36 2017_x000D_	40.497	17.6818	22.4045	0.391031	2	29.9989	17.3172	315	5.49779	10.5044		8.76347	80.9764
86994	Tue Mar 28 18:05:36 2017_x000D_	40.6968	17.4687	22.4021	0.39099	2	32.2575	15.8392	345.308	6.02676	8.59518		6.13219	0
86995	Tue Mar 28 18:05:36 2017_x000D_	40.9012	17.4671	9.20862	0.160721	2	32.2575	15.8392	345.308	6.02676	8.79566		3.18419	0
86996	Tue Mar 28 18:05:36 2017_x000D_	40.8983	17.361	0.376327	0.00656814	2	32.2575	15.8392	345.308	6.02676	8.77378		3.07801	0
86997	Tue Mar 28 18:05:36 2017_x000D_	40.7957	17.3612	-11.8417	-0.206676	2	32.2575	15.8392	345.308	6.02676	8.67279		4.47388	66.3716
86998	Tue Mar 28 18:05:36 2017_x000D_	40.6905	17.2555	-21.3611	-0.372821	2	34.0685	14.5684	315	5.49779	7.14643		3.08433	0
86999	Tue Mar 28 18:05:36 2017_x000D_	40.7933	17.254	-40.9938	-0.715478	2	34.0685	14.5684	315	5.49779	7.24123		3.17528	0
87000	Tue Mar 28 18:05:36 2017_x000D_	40.7963	17.3598	-47.0897	-0.82187	2	34.0685	14.5684	315	5.49779	7.2839		3.08721	0
87001	Tue Mar 28 18:05:37 2017_x000D_	40.8992	17.3586	-60.5444	-1.0567	2	34.0685	14.5684	315	5.49779	7.3786		4.47387	0
87002	Tue Mar 28 18:05:37 2017_x000D_	41.0048	17.4639	-69.0742	-1.20557	2	34.0685	14.5684	315	5.49779	7.51639		7.12983	47.8253
87003	Tue Mar 28 18:05:37 2017_x000D_	41.1132	17.6754	-82.781	-1.4448	2	35.4218	13.7258	315	5.49779	6.92758		7.00753	0
87004	Tue Mar 28 18:05:37 2017_x000D_	41.016	17.8878	-85.6721	-1.49526	2	35.4218	13.7258	315	5.49779	6.97261		10.0617	0
87005	Tue Mar 28 18:05:37 2017_x000D_	41.1264	18.2045	-88.5889	-1.54617	2	35.4218	13.7258	315	5.49779	7.25267		9.52487	0
87006	Tue Mar 28 18:05:37 2017_x000D_	41.1342	18.5219	-88.5889	-1.54617	2	35.4218	13.7258	315	5.49779	7.45883		28.6584	57.0803
87007	Tue Mar 28 18:05:37 2017_x000D_	41.0551	19.4739	-85.8157	-1.49777	2	37.004	12.669	345.308	6.02676	7.91947		23.1269	0
87008	Tue Mar 28 18:05:37 2017_x000D_	41.2779	20.2119	-79.9143	-1.39477	2	37.004	12.669	345.308	6.02676	8.66958		12.6758	0
87009	Tue Mar 28 18:05:37 2017_x000D_	41.2883	20.6343	-79.9126	-1.39474	2	37.004	12.669	345.308	6.02676	9.0444		7.07878	0
87010	Tue Mar 28 18:05:37 2017_x000D_	41.3957	20.8444	-77.0985	-1.34562	2	37.004	12.669	345.308	6.02676	9.28031		22.1675	42.525
87011	Tue Mar 28 18:05:37 2017_x000D_	41.4136	21.5831	-70.7707	-1.23518	2	38.1386	11.8193	315	5.49779	10.2984		11.3851	0
87012	Tue Mar 28 18:05:37 2017_x000D_	41.626	21.8976	-71.6525	-1.25057	2	38.1386	11.8193	315	5.49779	10.6646		7.06803	0
87013	Tue Mar 28 18:05:37 2017_x000D_	41.7332	22.1074	-69.0441	-1.20505	2	38.1386	11.8193	315	5.49779	10.898		19.2707	0
87014	Tue Mar 28 18:05:37 2017_x000D_	41.8508	22.7389	-66.5158	-1.16092	2	38.1386	11.8193	315	5.49779	11.5333		11.3751	38.6455
87015	Tue Mar 28 18:05:37 2017_x000D_	42.0629	23.0532	-65.4245	-1.14187	2	39.263	11.1907	315	5.49779	12.1885		20.0134	0
87016	Tue Mar 28 18:05:37 2017_x000D_	42.2826	23.6831	-65.4225	-1.14184	2	39.263	11.1907	315	5.49779	12.8522		8.86289	0
87017	Tue Mar 28 18:05:37 2017_x000D_	42.4919	23.8916	-65.4258	-1.1419	2	39.263	11.1907	315	5.49779	13.1049		19.9935	0
87018	Tue Mar 28 18:05:37 2017_x000D_	42.7113	24.5209	-65.4238	-1.14186	2	39.263	11.1907	315	5.49779	13.769		7.05872	0
87019	Tue Mar 28 18:05:37 2017_x000D_	42.8186	24.7303	-68.0529	-1.18775	2	39.263	11.1907	315	5.49779	13.9987		19.9745	6.56736
87020	Tue Mar 28 18:05:37 2017_x000D_	43.0378	25.359	-68.052	-1.18773	2	39.4818	11.1977	348.986	6.09095	14.6009		11.3286	0
87021	Tue Mar 28 18:05:37 2017_x000D_	43.2492	25.6719	-69.0485	-1.20512	2	39.4818	11.1977	348.986	6.09095	14.9565		9.46175	0
87022	Tue Mar 28 18:05:38 2017_x000D_	43.2568	25.9872	-68.051	-1.18771	2	39.4818	11.1977	348.986	6.09095	15.2637		19.9461	0
87023	Tue Mar 28 18:05:38 2017_x000D_	43.4757	26.615	-68.05	-1.1877	2	39.4818	11.1977	348.986	6.09095	15.9262		9.96502	41.3939
87024	Tue Mar 28 18:05:38 2017_x000D_	43.5852	26.9286	-71.6607	-1.25072	2	40.774	11.6815	8.63681	0.150741	15.5041		9.96773	0
87025	Tue Mar 28 18:05:38 2017_x000D_	43.6944	27.2424	-68.049	-1.18768	2	40.774	11.6815	8.63681	0.150741	15.8326		21.0929	0
87026	Tue Mar 28 18:05:38 2017_x000D_	44.0149	27.8682	-70.7824	-1.23539	2	40.774	11.6815	8.63681	0.150741	16.508		9.94025	0
87027	Tue Mar 28 18:05:38 2017_x000D_	44.1239	28.1811	-69.046	-1.20508	2	40.774	11.6815	8.63681	0.150741	16.8362		19.8976	47.1834
87028	Tue Mar 28 18:05:38 2017_x000D_	44.3422	28.8074	-69.0454	-1.20507	2	42.0455	12.6072	32.1036	0.560314	16.3622		12.9713	0
87029	Tue Mar 28 18:05:38 2017_x000D_	44.4539	29.2251	-71.6638	-1.25077	2	42.0455	12.6072	32.1036	0.560314	16.7915		8.80566	0
87030	Tue Mar 28 18:05:38 2017_x000D_	44.6622	29.4319	-71.6678	-1.25084	2	42.0455	12.6072	32.1036	0.560314	17.027		18.8451	0
87031	Tue Mar 28 18:05:38 2017_x000D_	44.6768	30.0599	-71.6623	-1.25074	2	42.0455	12.6072	32.1036	0.560314	17.6499		11.2779	0
87032	Tue Mar 28 18:05:38 2017_x000D_	44.8874	30.3713	-70.7824	-1.23539	2	42.0455	12.6072	32.1036	0.560314	17.99		19.8474	38.1338
87033	Tue Mar 28 18:05:38 2017_x000D_	45.1052	30.996	-70.7824	-1.23539	2	43.1081	13.3048	24.768	0.432284	17.8036		12.9348	0
87034	Tue Mar 28 18:05:38 2017_x000D_	45.2163	31.4126	-68.0444	-1.1876	2	43.1081	13.3048	24.768	0.432284	18.2301		15.9949	0
87035	Tue Mar 28 18:05:38 2017_x000D_	45.33	31.9335	-71.6632	-1.25076	2	43.1081	13.3048	24.768	0.432284	18.7607		13.9833	0
87036	Tue Mar 28 18:05:38 2017_x000D_	45.5426	32.3483	-71.6653	-1.2508	2	43.1081	13.3048	24.768	0.432284	19.1985		6.26572	27.7872
87037	Tue Mar 28 18:05:38 2017_x000D_	45.5475	32.5571	-71.6635	-1.25076	2	43.7332	13.9883	43.9929	0.767821	18.6572		19.799	0
87038	Tue Mar 28 18:05:38 2017_x000D_	45.7647	33.1803	-71.6638	-1.25077	2	43.7332	13.9883	43.9929	0.767821	19.2992		11.2355	0
87039	Tue Mar 28 18:05:38 2017_x000D_	45.9747	33.4904	-70.7824	-1.23539	2	43.7332	13.9883	43.9929	0.767821	19.6305		9.38342	0
87040	Tue Mar 28 18:05:38 2017_x000D_	45.9818	33.8031	-71.6641	-1.25077	2	43.7332	13.9883	43.9929	0.767821	19.942		16.8303	37.0391
87041	Tue Mar 28 18:05:38 2017_x000D_	46.1965	34.3214	-70.7805	-1.23535	2	44.5664	14.8994	48.6363	0.848864	19.4903		6.25359	0
87042	Tue Mar 28 18:05:38 2017_x000D_	46.2012	34.5298	-70.7785	-1.23532	2	44.5664	14.8994	48.6363	0.848864	19.6984		13.9417	0
87043	Tue Mar 28 18:05:38 2017_x000D_	46.4133	34.9433	-70.7805	-1.23535	2	44.5664	14.8994	48.6363	0.848864	20.1288		6.25059	0
87044	Tue Mar 28 18:05:39 2017_x000D_	46.418	35.1516	-70.7785	-1.23532	2	44.5664	14.8994	48.6363	0.848864	20.3367		13.935	41.9758
87045	Tue Mar 28 18:05:39 2017_x000D_	46.63	35.5649	-70.7804	-1.23535	2	45.3892	16.0311	14.6918	0.256421	19.5732		6.9581	0
87046	Tue Mar 28 18:05:39 2017_x000D_	46.7358	35.7713	-68.0375	-1.18748	2	45.3892	16.0311	14.6918	0.256421	19.7861		3.11776	0
87047	Tue Mar 28 18:05:39 2017_x000D_	46.7381	35.8752	-69.0364	-1.20491	2	45.3892	16.0311	14.6918	0.256421	19.8899		9.86621	0
87048	Tue Mar 28 18:05:39 2017_x000D_	46.8462	36.1858	-65.3887	-1.14125	2	45.3892	16.0311	14.6918	0.256421	20.2073		6.24159	0
87049	Tue Mar 28 18:05:39 2017_x000D_	46.8509	36.3938	-65.3861	-1.1412	2	45.3892	16.0311	14.6918	0.256421	20.4151		15.4899	37.0179
87050	Tue Mar 28 18:05:39 2017_x000D_	47.1633	36.8049	-55.0481	-0.960771	2	46.2219	16.9417	28.9765	0.505735	19.8855		3.12058	0
87051	Tue Mar 28 18:05:39 2017_x000D_	47.1653	36.9089	-48.7217	-0.850355	2	46.2219	16.9417	28.9765	0.505735	19.9895		4.36149	0
87052	Tue Mar 28 18:05:39 2017_x000D_	47.2686	37.0112	-44.6688	-0.779618	2	46.2219	16.9417	28.9765	0.505735	20.0968		4.35932	0
87053	Tue Mar 28 18:05:39 2017_x000D_	47.3715	37.1138	-32.5736	-0.568516	2	46.2219	16.9417	28.9765	0.505735	20.2048		4.37207	83.8791
87054	Tue Mar 28 18:05:39 2017_x000D_	47.4749	37.2165	-23.5372	-0.410802	2	47.866	19.2032	61.5484	1.07422	18.0175		9.63607	0
87055	Tue Mar 28 18:05:39 2017_x000D_	47.7804	37.3157	-14.1498	-0.246961	2	47.866	19.2032	61.5484	1.07422	18.1127		3.03029	0
87056	Tue Mar 28 18:05:39 2017_x000D_	47.8814	37.3143	-7.79017	-0.135964	2	47.866	19.2032	61.5484	1.07422	18.1111		6.06676	0
87057	Tue Mar 28 18:05:39 2017_x000D_	48.0836	37.3111	-1.97092	-0.034399	2	47.866	19.2032	61.5484	1.07422	18.1092		9.63992	64.7135
87058	Tue Mar 28 18:05:39 2017_x000D_	48.3893	37.4101	7.15831	0.124936	2	49.3219	20.7949	42.2701	0.737752	16.6414		9.08229	0
87059	Tue Mar 28 18:05:39 2017_x000D_	48.692	37.405	6.8521	0.119592	2	49.3219	20.7949	42.2701	0.737752	16.622		21.4127	0
87060	Tue Mar 28 18:05:39 2017_x000D_	49.3963	37.2892	10.2093	0.178185	2	49.3219	20.7949	42.2701	0.737752	16.4945		15.4241	0
87061	Tue Mar 28 18:05:39 2017_x000D_	49.898	37.1768	6.84981	0.119552	2	49.3219	20.7949	42.2701	0.737752	16.392		18.3933	50.9864
87062	Tue Mar 28 18:05:39 2017_x000D_	50.5004	37.0627	3.91446	0.0683202	2	50.5795	21.9381	45	0.785398	15.1248		12.0917	0
87063	Tue Mar 28 18:05:39 2017_x000D_	50.9034	37.0559	3.91504	0.0683303	2	50.5795	21.9381	45	0.785398	15.1213		12.0857	0
87064	Tue Mar 28 18:05:39 2017_x000D_	51.3062	37.0491	3.91562	0.0683404	2	50.5795	21.9381	45	0.785398	15.1285		12.4618	0
87065	Tue Mar 28 18:05:40 2017_x000D_	51.7066	36.9385	0.962907	0.0168059	2	50.5795	21.9381	45	0.785398	15.0427		24.3515	0
87066	Tue Mar 28 18:05:40 2017_x000D_	52.5133	37.0286	-1.98437	-0.0346339	2	50.5795	21.9381	45	0.785398	15.2139		6.03386	36.9499
87067	Tue Mar 28 18:05:40 2017_x000D_	52.7144	37.0252	-1.98469	-0.0346394	2	51.4107	22.847	44.2296	0.771953	14.238		24.1205	0
87068	Tue Mar 28 18:05:40 2017_x000D_	53.5183	37.0116	-1.98595	-0.0346614	2	51.4107	22.847	44.2296	0.771953	14.3205		12.0527	0
87069	Tue Mar 28 18:05:40 2017_x000D_	53.92	37.0048	-1.98664	-0.0346733	2	51.4107	22.847	44.2296	0.771953	14.3785		18.0685	0
87070	Tue Mar 28 18:05:40 2017_x000D_	54.5222	36.9947	-1.98758	-0.0346898	2	51.4107	22.847	44.2296	0.771953	14.4858		9.55347	23.6066
87071	Tue Mar 28 18:05:40 2017_x000D_	54.825	37.0933	0.969139	0.0169147	2	51.8158	23.5216	45	0.785398	13.9013		21.066	0
87072	Tue Mar 28 18:05:40 2017_x000D_	55.5271	37.0814	0.969118	0.0169143	2	51.8158	23.5216	45	0.785398	14.0585		6.01287	0
87073	Tue Mar 28 18:05:40 2017_x000D_	55.7275	37.078	0.969102	0.016914	2	51.8158	23.5216	45	0.785398	14.1095		12.0257	0
87074	Tue Mar 28 18:05:40 2017_x000D_	56.1283	37.0712	0.969127	0.0169145	2	51.8158	23.5216	45	0.785398	14.2193		6.00987	23.5069
87075	Tue Mar 28 18:05:40 2017_x000D_	56.3286	37.0678	0.969111	0.0169142	2	52.4494	23.9826	44.2296	0.771953	13.6481		18.2968	0
87076	Tue Mar 28 18:05:40 2017_x000D_	56.9313	37.1612	3.92988	0.0685894	2	52.4494	23.9826	44.2296	0.771953	13.9199		8.9983	0
87077	Tue Mar 28 18:05:40 2017_x000D_	57.2312	37.1561	3.78968	0.0661424	2	52.4494	23.9826	44.2296	0.771953	14.0145		21.2381	0
87078	Tue Mar 28 18:05:40 2017_x000D_	57.9297	37.0409	6.87243	0.119946	2	52.4494	23.9826	44.2296	0.771953	14.1617		5.99782	0
87079	Tue Mar 28 18:05:40 2017_x000D_	58.1296	37.0376	6.87298	0.119956	2	52.4494	23.9826	44.2296	0.771953	14.2372		24.1781	27.6938
87080	Tue Mar 28 18:05:40 2017_x000D_	58.927	36.9206	3.92692	0.0685377	2	53.0724	24.6638	8.63681	0.150741	13.5833		5.99482	0
87081	Tue Mar 28 18:05:40 2017_x000D_	59.1268	36.9173	3.92723	0.0685431	2	53.0724	24.6638	8.63681	0.150741	13.6676		11.9807	0
87082	Tue Mar 28 18:05:40 2017_x000D_	59.5261	36.9105	3.9278	0.0685531	2	53.0724	24.6638	8.63681	0.150741	13.8431		20.9489	0
87083	Tue Mar 28 18:05:40 2017_x000D_	60.2243	36.8988	3.78802	0.0661134	2	53.0724	24.6638	8.63681	0.150741	14.172		9.50259	75.9783
87084	Tue Mar 28 18:05:40 2017_x000D_	60.522	36.7906	6.87415	0.119976	2	55.1902	26.0527	0	0	11.9888		21.1542	0
87085	Tue Mar 28 18:05:40 2017_x000D_	61.2177	36.6756	3.78347	0.0660339	2	55.1902	26.0527	0	0	12.2138		8.9743	0
87086	Tue Mar 28 18:05:40 2017_x000D_	61.5168	36.6705	3.92485	0.0685016	2	55.1902	26.0527	0	0	12.3598		17.9275	0
87087	Tue Mar 28 18:05:41 2017_x000D_	62.1143	36.6605	3.92579	0.0685179	2	55.1902	26.0527	0	0	12.6676		8.95326	41.2124
87088	Tue Mar 28 18:05:41 2017_x000D_	62.4127	36.6555	3.78519	0.0660641	2	56.4771	26.5334	0	0	11.7341		17.9066	0
87089	Tue Mar 28 18:05:41 2017_x000D_	63.0095	36.6453	-1.86651	-0.0325767	2	56.4771	26.5334	0	0	12.0384		0	0
87090	Tue Mar 28 18:05:41 2017_x000D_	63.0095	36.6453	-1.86651	-0.0325767	2	56.4771	26.5334	0	0	12.0384		17.8975	0
87091	Tue Mar 28 18:05:41 2017_x000D_	63.606	36.6353	-1.86744	-0.0325929	2	56.4771	26.5334	0	0	12.364		8.95326	0
87092	Tue Mar 28 18:05:41 2017_x000D_	63.9044	36.6303	-2.00909	-0.0350652	2	56.4771	26.5334	0	0	12.5344		15.2142	47.4463
87093	Tue Mar 28 18:05:41 2017_x000D_	64.4026	36.7251	0.962898	0.0168057	2	57.9817	27.0207	0	0	11.6363		5.95882	0
87094	Tue Mar 28 18:05:41 2017_x000D_	64.6012	36.7218	0.96289	0.0168056	2	57.9817	27.0207	0	0	11.7443		12.3122	0
87095	Tue Mar 28 18:05:41 2017_x000D_	64.9967	36.6122	3.78887	0.0661283	2	57.9817	27.0207	0	0	11.8831		5.95582	0
87096	Tue Mar 28 18:05:41 2017_x000D_	65.1952	36.6089	3.78918	0.0661336	2	57.9817	27.0207	0	0	11.9987		9.44999	33.252
87097	Tue Mar 28 18:05:41 2017_x000D_	65.4946	36.7068	0.96296	0.0168068	2	59.0607	27.2743	0	0	11.4178		9.44238	0
87098	Tue Mar 28 18:05:41 2017_x000D_	65.7902	36.5987	-1.8708	-0.0326517	2	59.0607	27.2743	0	0	11.4992		6.69614	0
87099	Tue Mar 28 18:05:41 2017_x000D_	65.99	36.6982	-4.68543	-0.0817762	2	59.0607	27.2743	0	0	11.6972		3.10833	0
87100	Tue Mar 28 18:05:41 2017_x000D_	65.9885	36.5946	-19.9863	-0.348827	2	59.0607	27.2743	0	0	11.613		4.29574	46.1332
87101	Tue Mar 28 18:05:41 2017_x000D_	65.8878	36.4928	-29.0437	-0.506909	2	60.5751	27.5414	0	0	10.4092		6.85448	0
87102	Tue Mar 28 18:05:41 2017_x000D_	65.7863	36.2881	-47.2884	-0.825338	2	60.5751	27.5414	0	0	10.1814		0.00848528	0
87103	Tue Mar 28 18:05:41 2017_x000D_	65.7865	36.2879	-55.5961	-0.970334	2	60.5751	27.5414	0	0	10.1814		0.0108167	0
87104	Tue Mar 28 18:05:41 2017_x000D_	65.7868	36.2877	-63.4018	-1.10657	2	60.5751	27.5414	0	0	10.1813		3.00325	52.6013
87105	Tue Mar 28 18:05:41 2017_x000D_	65.8869	36.2864	-83.6295	-1.45961	2	62.307	27.815	0	0	9.19675		2.9823	0
87106	Tue Mar 28 18:05:41 2017_x000D_	65.9863	36.285	268.111	4.67941	2	62.307	27.815	0	0	9.23462		6.8713	0
87107	Tue Mar 28 18:05:41 2017_x000D_	65.8904	36.493	259.97	4.53733	2	62.307	27.815	0	0	9.38874		9.28307	0
87108	Tue Mar 28 18:05:42 2017_x000D_	65.8951	36.8024	248.807	4.34251	2	62.307	27.815	0	0	9.67718		4.29627	0
87109	Tue Mar 28 18:05:42 2017_x000D_	65.7975	36.9072	245.172	4.27907	2	62.307	27.815	0	0	9.73918		16.567	52.5895
87110	Tue Mar 28 18:05:42 2017_x000D_	65.6069	37.4255	238.963	4.17069	2	64.0385	28.0886	0	0	9.46771		11.014	0
87111	Tue Mar 28 18:05:42 2017_x000D_	65.4134	37.7375	240.412	4.19598	2	64.0385	28.0886	0	0	9.74636		24.6932	0
87112	Tue Mar 28 18:05:42 2017_x000D_	65.0278	38.4647	238.963	4.17069	2	64.0385	28.0886	0	0	10.4232		12.8692	0
87113	Tue Mar 28 18:05:42 2017_x000D_	64.7351	38.7783	242.74	4.23661	2	64.0385	28.0886	0	0	10.7124		6.85621	6.53409
87114	Tue Mar 28 18:05:42 2017_x000D_	64.6391	38.9857	245.174	4.27909	2	64.2562	28.0953	0	0	10.8971		23.3806	0
87115	Tue Mar 28 18:05:42 2017_x000D_	64.3529	39.7106	248.811	4.34257	2	64.2562	28.0953	0	0	11.6157		11.0165	0
87116	Tue Mar 28 18:05:42 2017_x000D_	64.1594	40.0227	247.712	4.3234	2	64.2562	28.0953	0	0	11.9278		9.72076	0
87117	Tue Mar 28 18:05:42 2017_x000D_	64.0651	40.3327	251.349	4.38686	2	64.2562	28.0953	0	0	12.2389		19.4473	33.2185
87118	Tue Mar 28 18:05:42 2017_x000D_	63.8765	40.9529	251.349	4.38686	2	65.3341	28.3487	0	0	12.6882		6.84951	0
87119	Tue Mar 28 18:05:42 2017_x000D_	63.7806	41.1601	253.97	4.43261	2	65.3341	28.3487	0	0	12.9052		19.4415	0
87120	Tue Mar 28 18:05:42 2017_x000D_	63.592	41.7801	253.97	4.43261	2	65.3341	28.3487	0	0	13.5439		9.71128	0
87121	Tue Mar 28 18:05:42 2017_x000D_	63.4978	42.0898	257.353	4.49165	2	65.3341	28.3487	0	0	13.8633		18.7207	0
87122	Tue Mar 28 18:05:42 2017_x000D_	63.4085	42.7074	259.992	4.53771	2	65.3341	28.3487	0	0	14.4872		9.71989	0
87123	Tue Mar 28 18:05:42 2017_x000D_	63.3143	43.0174	256.667	4.47968	2	65.3341	28.3487	0	0	14.8071		13.6978	0
87124	Tue Mar 28 18:05:42 2017_x000D_	63.1226	43.4318	256.668	4.47971	2	65.3341	28.3487	0	0	15.2444		18.7139	0
87125	Tue Mar 28 18:05:42 2017_x000D_	63.0335	44.0492	253.969	4.43259	2	65.3341	28.3487	0	0	15.8682		9.69893	0
87126	Tue Mar 28 18:05:42 2017_x000D_	62.9394	44.3585	257.353	4.49166	2	65.3341	28.3487	0	0	16.1879		22.363	33.2098
87127	Tue Mar 28 18:05:42 2017_x000D_	62.7528	45.0802	256.668	4.4797	2	66.4117	28.6021	0	0	16.8794		6.1478	0
87128	Tue Mar 28 18:05:42 2017_x000D_	62.7561	45.2851	256.667	4.47969	2	66.4117	28.6021	0	0	17.0788		22.3412	0
87129	Tue Mar 28 18:05:43 2017_x000D_	62.5697	46.0061	257.353	4.49166	2	66.4117	28.6021	0	0	17.823		9.70754	0
87130	Tue Mar 28 18:05:43 2017_x000D_	62.4756	46.3157	253.968	4.43257	2	66.4117	28.6021	0	0	18.1456		19.3912	20.5674
87131	Tue Mar 28 18:05:43 2017_x000D_	62.2875	46.9341	253.968	4.43257	2	67.0539	28.8421	0	0	18.7093		12.2807	0
87132	Tue Mar 28 18:05:43 2017_x000D_	62.2943	47.3434	253.966	4.43255	2	67.0539	28.8421	0	0	19.1037		10.9873	0
87133	Tue Mar 28 18:05:43 2017_x000D_	62.1012	47.6546	254.77	4.44658	2	67.0539	28.8421	0	0	19.4535		9.69231	0
87134	Tue Mar 28 18:05:43 2017_x000D_	62.0072	47.9637	256.669	4.47972	2	67.0539	28.8421	0	0	19.7764		19.3789	47.063
87135	Tue Mar 28 18:05:43 2017_x000D_	61.8192	48.5817	256.669	4.47973	2	67.8597	30.1881	63.9632	1.11637	19.3601		12.6452	0
87136	Tue Mar 28 18:05:43 2017_x000D_	61.727	48.993	253.967	4.43257	2	67.8597	30.1881	63.9632	1.11637	19.7796		21.6771	0
87137	Tue Mar 28 18:05:43 2017_x000D_	61.6399	49.7103	257.355	4.49169	2	67.8597	30.1881	63.9632	1.11637	20.4891		9.68857	0
87138	Tue Mar 28 18:05:43 2017_x000D_	61.546	50.0193	253.966	4.43254	2	67.8597	30.1881	63.9632	1.11637	20.812		23.2792	0
87139	Tue Mar 28 18:05:43 2017_x000D_	61.2609	50.741	257.357	4.49173	2	67.8597	30.1881	63.9632	1.11637	21.5862		9.19332	64.4592
87140	Tue Mar 28 18:05:43 2017_x000D_	61.2661	51.0474	256.669	4.47972	2	68.6329	32.1928	45	0.785398	20.2427		12.627	0
87141	Tue Mar 28 18:05:43 2017_x000D_	61.174	51.4581	253.965	4.43253	2	68.6329	32.1928	45	0.785398	20.6588		9.66848	0
87142	Tue Mar 28 18:05:43 2017_x000D_	61.0801	51.7664	257.356	4.49171	2	68.6329	32.1928	45	0.785398	20.9802		19.3438	0
87143	Tue Mar 28 18:05:43 2017_x000D_	60.8925	52.3833	257.357	4.49173	2	68.6329	32.1928	45	0.785398	21.6234		9.67622	27.5864
87144	Tue Mar 28 18:05:43 2017_x000D_	60.7987	52.6919	253.966	4.43254	2	69.253	32.8718	82.3448	1.43719	21.5479		19.3381	0
87145	Tue Mar 28 18:05:43 2017_x000D_	60.6111	53.3086	253.966	4.43254	2	69.253	32.8718	82.3448	1.43719	22.1889		6.1149	0
87146	Tue Mar 28 18:05:43 2017_x000D_	60.6146	53.5124	253.965	4.43253	2	69.253	32.8718	82.3448	1.43719	22.3754		19.3286	0
87147	Tue Mar 28 18:05:43 2017_x000D_	60.4271	54.1288	253.965	4.43253	2	69.253	32.8718	82.3448	1.43719	23.0164		6.81724	0
87148	Tue Mar 28 18:05:43 2017_x000D_	60.3316	54.335	256.671	4.47976	2	69.253	32.8718	82.3448	1.43719	23.2435		12.6088	61.0362
87149	Tue Mar 28 18:05:43 2017_x000D_	60.2396	54.7451	253.965	4.43253	2	68.7208	34.8355	118.452	2.06737	21.6408		9.65238	0
87150	Tue Mar 28 18:05:43 2017_x000D_	60.1459	55.0529	257.359	4.49176	2	68.7208	34.8355	118.452	2.06737	21.9607		9.16943	0
87151	Tue Mar 28 18:05:44 2017_x000D_	60.1513	55.3585	256.67	4.47974	2	68.7208	34.8355	118.452	2.06737	22.2403		10.9621	0
87152	Tue Mar 28 18:05:44 2017_x000D_	59.9585	55.6689	257.36	4.49178	2	68.7208	34.8355	118.452	2.06737	22.6011		6.10895	88.9551
87153	Tue Mar 28 18:05:44 2017_x000D_	59.9621	55.8725	257.359	4.49176	2	67.2867	37.4308	104.692	1.82722	19.843		9.16043	0
87154	Tue Mar 28 18:05:44 2017_x000D_	59.9675	56.1778	256.67	4.47974	2	67.2867	37.4308	104.692	1.82722	20.1251		6.81871	0
87155	Tue Mar 28 18:05:44 2017_x000D_	59.8721	56.3841	253.964	4.43251	2	67.2867	37.4308	104.692	1.82722	20.352		9.64377	0
87156	Tue Mar 28 18:05:44 2017_x000D_	59.7784	56.6916	257.359	4.49176	2	67.2867	37.4308	104.692	1.82722	20.6725		3.05748	0
87157	Tue Mar 28 18:05:44 2017_x000D_	59.7802	56.7935	256.671	4.47975	2	67.2867	37.4308	104.692	1.82722	20.7668		4.27477	68.2454
87158	Tue Mar 28 18:05:44 2017_x000D_	59.6829	56.8976	260.011	4.53806	2	66.1028	39.3733	135	2.35619	18.6632		3.05748	0
87159	Tue Mar 28 18:05:44 2017_x000D_	59.6847	56.9995	259.448	4.52823	2	66.1028	39.3733	135	2.35619	18.7583		9.6429	0
87160	Tue Mar 28 18:05:44 2017_x000D_	59.5911	57.307	262.715	4.58524	2	66.1028	39.3733	135	2.35619	19.0793		6.80908	0
87161	Tue Mar 28 18:05:44 2017_x000D_	59.4956	57.5129	265.46	4.63315	2	66.1028	39.3733	135	2.35619	19.3054		12.1909	53.4274
87162	Tue Mar 28 18:05:44 2017_x000D_	59.5027	57.9192	-88.98	-1.55299	2	65.1581	40.883	135	2.35619	17.9504		0.00848528	0
87163	Tue Mar 28 18:05:44 2017_x000D_	59.5025	57.919	-83.4081	-1.45575	2	65.1581	40.883	135	2.35619	17.9502		12.1817	0
87164	Tue Mar 28 18:05:44 2017_x000D_	59.5093	58.325	-72.6334	-1.26769	2	65.1581	40.883	135	2.35619	18.3339		6.76077	0
87165	Tue Mar 28 18:05:44 2017_x000D_	59.6118	58.5257	-68.1465	-1.18938	2	65.1581	40.883	135	2.35619	18.494		13.4827	53.4166
87166	Tue Mar 28 18:05:44 2017_x000D_	59.8163	58.9259	-58.0421	-1.01303	2	64.2136	42.3924	104.692	1.82722	17.1083		0	0
87167	Tue Mar 28 18:05:44 2017_x000D_	59.8163	58.9259	-58.0421	-1.01303	2	64.2136	42.3924	104.692	1.82722	17.1083		9.58403	0
87168	Tue Mar 28 18:05:44 2017_x000D_	59.9202	59.228	-46.4059	-0.809935	2	64.2136	42.3924	104.692	1.82722	17.3744		8.45593	0
87169	Tue Mar 28 18:05:44 2017_x000D_	60.1213	59.4255	-38.4264	-0.670667	2	64.2136	42.3924	104.692	1.82722	17.5178		12.6903	59.2406
87170	Tue Mar 28 18:05:44 2017_x000D_	60.4232	59.7218	-29.6287	-0.517119	2	63.2586	44.1208	98.6368	1.72154	15.8566		9.3681	0
87171	Tue Mar 28 18:05:44 2017_x000D_	60.7213	59.8148	-25.6383	-0.447472	2	63.2586	44.1208	98.6368	1.72154	15.8978		13.2623	0
87172	Tue Mar 28 18:05:45 2017_x000D_	61.1197	60.0064	-18.17	-0.317127	2	63.2586	44.1208	98.6368	1.72154	16.0289		12.2142	0
87173	Tue Mar 28 18:05:45 2017_x000D_	61.5167	60.0967	-9.96262	-0.173881	2	63.2586	44.1208	98.6368	1.72154	16.0706		6.63117	0
87174	Tue Mar 28 18:05:45 2017_x000D_	61.7159	60.1925	-7.10122	-0.12394	2	63.2586	44.1208	98.6368	1.72154	16.1456		11.846	53.3924
87175	Tue Mar 28 18:05:45 2017_x000D_	62.1106	60.181	-7.10314	-0.123973	2	62.3145	45.6295	104.692	1.82722	14.5529		12.1868	0
87176	Tue Mar 28 18:05:45 2017_x000D_	62.5068	60.2707	-9.96266	-0.173881	2	62.3145	45.6295	104.692	1.82722	14.6425		24.359	0
87177	Tue Mar 28 18:05:45 2017_x000D_	63.2987	60.4501	-9.96124	-0.173856	2	62.3145	45.6295	104.692	1.82722	14.8532		11.825	0
87178	Tue Mar 28 18:05:45 2017_x000D_	63.6927	60.4386	-9.96396	-0.173904	2	62.3145	45.6295	104.692	1.82722	14.8731		17.946	53.3816
87179	Tue Mar 28 18:05:45 2017_x000D_	64.285	60.5224	-12.7746	-0.222958	2	61.3706	47.1379	109.898	1.91808	13.6981		9.33035	0
87180	Tue Mar 28 18:05:45 2017_x000D_	64.582	60.6147	-16.3701	-0.285713	2	61.3706	47.1379	109.898	1.91808	13.8541		19.797	0
87181	Tue Mar 28 18:05:45 2017_x000D_	65.1768	60.9005	-19.1483	-0.334201	2	61.3706	47.1379	109.898	1.91808	14.2792		8.84185	0
87182	Tue Mar 28 18:05:45 2017_x000D_	65.4714	60.8918	-18.1887	-0.317452	2	61.3706	47.1379	109.898	1.91808	14.3522		22.4383	35.6242
87183	Tue Mar 28 18:05:45 2017_x000D_	66.1639	61.1744	-21.8393	-0.381167	2	60.8829	48.2206	100.003	1.74538	13.9889		0	0
87184	Tue Mar 28 18:05:45 2017_x000D_	66.1639	61.1744	-21.8393	-0.381167	2	60.8829	48.2206	100.003	1.74538	13.9889		18.6054	0
87185	Tue Mar 28 18:05:45 2017_x000D_	66.756	61.3589	-21.8411	-0.381199	2	60.8829	48.2206	100.003	1.74538	14.3913		10.6302	0
87186	Tue Mar 28 18:05:45 2017_x000D_	67.0531	61.552	-20.7743	-0.36258	2	60.8829	48.2206	100.003	1.74538	14.6901		19.7378	39.8914
87187	Tue Mar 28 18:05:45 2017_x000D_	67.646	61.8372	-18.1807	-0.317313	2	61.0366	49.5414	71.3715	1.24567	13.9596		11.7653	0
87188	Tue Mar 28 18:05:45 2017_x000D_	68.038	61.8254	-18.1855	-0.317397	2	61.0366	49.5414	71.3715	1.24567	14.1392		19.7123	0
87189	Tue Mar 28 18:05:45 2017_x000D_	68.6301	62.1103	-15.5059	-0.270628	2	61.0366	49.5414	71.3715	1.24567	14.6846		6.5614	0
87190	Tue Mar 28 18:05:45 2017_x000D_	68.8272	62.2051	-18.1814	-0.317325	2	61.0366	49.5414	71.3715	1.24567	14.8682		21.34	0
87191	Tue Mar 28 18:05:45 2017_x000D_	69.5152	62.3858	-19.1491	-0.334214	2	61.0366	49.5414	71.3715	1.24567	15.3904		9.25893	43.7117
87192	Tue Mar 28 18:05:45 2017_x000D_	69.8098	62.4778	-15.5045	-0.270604	2	61.6247	50.8745	66.8528	1.1668	14.1997		12.0654	0
87193	Tue Mar 28 18:05:46 2017_x000D_	70.2021	62.5664	-18.1845	-0.31738	2	61.6247	50.8745	66.8528	1.1668	14.5008		6.55729	0
87194	Tue Mar 28 18:05:46 2017_x000D_	70.399	62.6613	-15.5038	-0.270592	2	61.6247	50.8745	66.8528	1.1668	14.6941		21.2942	0
87195	Tue Mar 28 18:05:46 2017_x000D_	71.0855	62.8417	-16.3593	-0.285523	2	61.6247	50.8745	66.8528	1.1668	15.2552		21.2658	50.6932
87196	Tue Mar 28 18:05:46 2017_x000D_	71.7711	63.0218	-15.5045	-0.270604	2	62.6472	52.2198	43.3774	0.757078	14.1396		10.5585	0
87197	Tue Mar 28 18:05:46 2017_x000D_	72.066	63.2139	-14.7201	-0.256913	2	62.6472	52.2198	43.3774	0.757078	14.477		17.5703	0
87198	Tue Mar 28 18:05:46 2017_x000D_	72.6514	63.1959	-16.3629	-0.285587	2	62.6472	52.2198	43.3774	0.757078	14.8512		10.5477	0
87199	Tue Mar 28 18:05:46 2017_x000D_	72.946	63.3878	-15.5031	-0.27058	2	62.6472	52.2198	43.3774	0.757078	15.1918		8.77615	36.6673
87200	Tue Mar 28 18:05:46 2017_x000D_	73.2384	63.3788	-16.3625	-0.28558	2	63.4733	53.1206	4.97241	0.086785	14.1629		10.5385	0
87201	Tue Mar 28 18:05:46 2017_x000D_	73.5327	63.5706	-15.5024	-0.270568	2	63.4733	53.1206	4.97241	0.086785	14.505		18.4223	0
87202	Tue Mar 28 18:05:46 2017_x000D_	74.119	63.7532	-15.5017	-0.270556	2	63.4733	53.1206	4.97241	0.086785	15.046		5.84077	0
87203	Tue Mar 28 18:05:46 2017_x000D_	74.3136	63.7472	-15.5038	-0.270592	2	63.4733	53.1206	4.97241	0.086785	15.1801		17.7037	0
87204	Tue Mar 28 18:05:46 2017_x000D_	74.898	63.8292	-18.1941	-0.317548	2	63.4733	53.1206	4.97241	0.086785	15.6588		6.51565	65.3711
87205	Tue Mar 28 18:05:46 2017_x000D_	75.0936	63.9236	-15.5052	-0.270616	2	65.634	53.4027	0	0	14.1483		18.3881	0
87206	Tue Mar 28 18:05:46 2017_x000D_	75.6788	64.1059	-15.5045	-0.270605	2	65.634	53.4027	0	0	14.6784		6.49963	0
87207	Tue Mar 28 18:05:46 2017_x000D_	75.874	64.1999	-18.1924	-0.317518	2	65.634	53.4027	0	0	14.8808		11.9802	0
87208	Tue Mar 28 18:05:46 2017_x000D_	76.2635	64.288	-15.5038	-0.270593	2	65.634	53.4027	0	0	15.2143		5.82288	39.5094
87209	Tue Mar 28 18:05:46 2017_x000D_	76.4575	64.2819	-15.5058	-0.270628	2	66.9257	53.6595	0	0	14.272		6.49422	0
87210	Tue Mar 28 18:05:46 2017_x000D_	76.6525	64.3759	-18.1953	-0.317567	2	66.9257	53.6595	0	0	14.4725		5.82288	0
87211	Tue Mar 28 18:05:46 2017_x000D_	76.8465	64.3698	-18.1976	-0.317608	2	66.9257	53.6595	0	0	14.5991		16.9564	0
87212	Tue Mar 28 18:05:46 2017_x000D_	77.3346	64.6548	-21.8735	-0.381764	2	66.9257	53.6595	0	0	15.1407		9.17	0
87213	Tue Mar 28 18:05:46 2017_x000D_	77.6265	64.7455	-25.7461	-0.449354	2	66.9257	53.6595	0	0	15.408		9.16843	0
87214	Tue Mar 28 18:05:46 2017_x000D_	77.9185	64.8357	-42.7167	-0.745548	2	66.9257	53.6595	0	0	15.6764		2.90879	0
87215	Tue Mar 28 18:05:47 2017_x000D_	78.0154	64.8323	-48.6226	-0.848625	2	66.9257	53.6595	0	0	15.7421		0.0284605	0
87216	Tue Mar 28 18:05:47 2017_x000D_	78.0163	64.832	-68.0723	-1.18809	2	66.9257	53.6595	0	0	15.7425		2.91712	91.2947
87217	Tue Mar 28 18:05:47 2017_x000D_	78.1135	64.8293	-75.7283	-1.32171	2	69.9533	53.9668	0	0	13.5861		4.21619	0
87218	Tue Mar 28 18:05:47 2017_x000D_	78.0181	64.9325	-84.1179	-1.46813	2	69.9533	53.9668	0	0	13.612		4.16204	0
87219	Tue Mar 28 18:05:47 2017_x000D_	78.1164	65.0304	257.069	4.48669	2	69.9533	53.9668	0	0	13.7492		3.00918	0
87220	Tue Mar 28 18:05:47 2017_x000D_	78.1175	65.1307	251.115	4.38278	2	69.9533	53.9668	0	0	13.8306		13.4699	45.917
87221	Tue Mar 28 18:05:47 2017_x000D_	77.9279	65.5377	238.887	4.16937	2	71.4611	54.2298	0	0	13.0264		6.72551	0
87222	Tue Mar 28 18:05:47 2017_x000D_	77.8332	65.7409	236.648	4.13029	2	71.4611	54.2298	0	0	13.1571		12.673	0
87223	Tue Mar 28 18:05:47 2017_x000D_	77.5458	66.0505	232.886	4.06462	2	71.4611	54.2298	0	0	13.2948		21.6367	0
87224	Tue Mar 28 18:05:47 2017_x000D_	77.165	66.663	232.886	4.06462	2	71.4611	54.2298	0	0	13.6791		14.9856	0
87225	Tue Mar 28 18:05:47 2017_x000D_	76.8788	67.0724	235.046	4.10232	2	71.4611	54.2298	0	0	13.9386		21.6367	52.3586
87226	Tue Mar 28 18:05:47 2017_x000D_	76.498	67.6849	235.046	4.10232	2	73.1855	54.499	0	0	13.5956		14.8592	0
87227	Tue Mar 28 18:05:47 2017_x000D_	76.1138	67.9975	236.649	4.1303	2	73.1855	54.499	0	0	13.8125		6.71881	0
87228	Tue Mar 28 18:05:47 2017_x000D_	76.0192	68.2005	238.888	4.16939	2	73.1855	54.499	0	0	13.9915		21.6367	0
87229	Tue Mar 28 18:05:47 2017_x000D_	75.6384	68.813	238.888	4.16939	2	73.1855	54.499	0	0	14.5226		10.8155	39.4635
87230	Tue Mar 28 18:05:47 2017_x000D_	75.4481	69.1192	240.316	4.19431	2	74.4757	54.7555	0	0	14.3966		14.9831	0
87231	Tue Mar 28 18:05:47 2017_x000D_	75.1619	69.5285	242.612	4.23437	2	74.4757	54.7555	0	0	14.7889		12.3907	0
87232	Tue Mar 28 18:05:47 2017_x000D_	75.0697	69.9311	245.015	4.27632	2	74.4757	54.7555	0	0	15.1872		14.9856	0
87233	Tue Mar 28 18:05:47 2017_x000D_	74.7835	70.3405	242.612	4.23437	2	74.4757	54.7555	0	0	15.588		12.3878	34.8331
87234	Tue Mar 28 18:05:47 2017_x000D_	74.6913	70.743	245.015	4.27632	2	75.538	55.2242	45	0.785398	15.5419		8.44665	0
87235	Tue Mar 28 18:05:47 2017_x000D_	74.4998	70.9494	245.016	4.27633	2	75.538	55.2242	45	0.785398	15.7594		10.8104	0
87236	Tue Mar 28 18:05:48 2017_x000D_	74.3095	71.2554	246.192	4.29687	2	75.538	55.2242	45	0.785398	16.0782		19.0032	0
87237	Tue Mar 28 18:05:48 2017_x000D_	74.1228	71.8607	246.192	4.29686	2	75.538	55.2242	45	0.785398	16.6966		10.8171	0
87238	Tue Mar 28 18:05:48 2017_x000D_	73.9324	72.1669	245.016	4.27633	2	75.538	55.2242	45	0.785398	17.0186		18.9994	50.5531
87239	Tue Mar 28 18:05:48 2017_x000D_	73.7458	72.7721	245.015	4.27632	2	76.5562	56.5669	45.4502	0.793255	16.4471		6.71482	0
87240	Tue Mar 28 18:05:48 2017_x000D_	73.6513	72.975	242.61	4.23435	2	76.5562	56.5669	45.4502	0.793255	16.6633		19.1701	0
87241	Tue Mar 28 18:05:48 2017_x000D_	73.2695	73.4874	241.247	4.21056	2	76.5562	56.5669	45.4502	0.793255	17.2368		9.49684	0
87242	Tue Mar 28 18:05:48 2017_x000D_	73.1762	73.7899	240.315	4.19428	2	76.5562	56.5669	45.4502	0.793255	17.5515		17.4885	36.5645
87243	Tue Mar 28 18:05:48 2017_x000D_	72.8915	74.2986	241.247	4.21055	2	77.3793	57.4658	78.6104	1.37201	17.4208		6.71482	0
87244	Tue Mar 28 18:05:48 2017_x000D_	72.797	74.5015	238.887	4.16936	2	77.3793	57.4658	78.6104	1.37201	17.6412		9.48736	0
87245	Tue Mar 28 18:05:48 2017_x000D_	72.7038	74.8037	242.61	4.23435	2	77.3793	57.4658	78.6104	1.37201	17.9573		16.8911	0
87246	Tue Mar 28 18:05:48 2017_x000D_	72.3208	75.2164	242.611	4.23437	2	77.3793	57.4658	78.6104	1.37201	18.4573		5.97351	23.3633
87247	Tue Mar 28 18:05:48 2017_x000D_	72.3234	75.4155	242.611	4.23436	2	77.7798	58.1337	65.232	1.13851	18.1227		21.6126	0
87248	Tue Mar 28 18:05:48 2017_x000D_	71.943	76.0273	242.611	4.23436	2	77.7798	58.1337	65.232	1.13851	18.8215		5.97051	0
87249	Tue Mar 28 18:05:48 2017_x000D_	71.9456	76.2263	242.611	4.23435	2	77.7798	58.1337	65.232	1.13851	19.01		19.1659	0
87250	Tue Mar 28 18:05:48 2017_x000D_	71.5639	76.7386	241.247	4.21055	2	77.7798	58.1337	65.232	1.13851	19.6158		9.48361	0
87251	Tue Mar 28 18:05:48 2017_x000D_	71.4708	77.0407	240.314	4.19427	2	77.7798	58.1337	65.232	1.13851	19.9318		4.22435	29.0339
87252	Tue Mar 28 18:05:48 2017_x000D_	71.375	77.1439	241.247	4.21055	2	78.1692	59.0197	65.232	1.13851	19.3558		6.70811	0
87253	Tue Mar 28 18:05:48 2017_x000D_	71.2806	77.3466	238.886	4.16935	2	78.1692	59.0197	65.232	1.13851	19.5788		13.4135	0
87254	Tue Mar 28 18:05:48 2017_x000D_	71.0918	77.7519	238.886	4.16935	2	78.1692	59.0197	65.232	1.13851	20.0246		6.70666	0
87255	Tue Mar 28 18:05:48 2017_x000D_	70.9973	77.9545	236.647	4.13027	2	78.1692	59.0197	65.232	1.13851	20.2475		14.9772	52.7256
87256	Tue Mar 28 18:05:48 2017_x000D_	70.7113	78.3637	231.119	4.03379	2	78.2979	60.7725	75.3081	1.31438	19.1574		6.70938	0
87257	Tue Mar 28 18:05:49 2017_x000D_	70.6168	78.5664	229.066	3.99796	2	78.2979	60.7725	75.3081	1.31438	19.381		0.0228473	0
87258	Tue Mar 28 18:05:49 2017_x000D_	70.6161	78.5667	213.833	3.7321	2	78.2979	60.7725	75.3081	1.31438	19.3815		2.98512	0
87259	Tue Mar 28 18:05:49 2017_x000D_	70.617	78.6662	204.275	3.56526	2	78.2979	60.7725	75.3081	1.31438	19.4726		2.89461	66.0128
87260	Tue Mar 28 18:05:49 2017_x000D_	70.7134	78.6621	187.78	3.27738	2	77.9716	62.9486	75.3081	1.31438	17.3088		2.99139	0
87261	Tue Mar 28 18:05:49 2017_x000D_	70.7118	78.5624	179.434	3.13172	2	77.9716	62.9486	75.3081	1.31438	17.219		6.6171	0
87262	Tue Mar 28 18:05:49 2017_x000D_	70.5187	78.669	171.152	2.98717	2	77.9716	62.9486	75.3081	1.31438	17.3976		4.12626	0
87263	Tue Mar 28 18:05:49 2017_x000D_	70.4203	78.5729	162.365	2.83381	2	77.9716	62.9486	75.3081	1.31438	17.3534		2.90569	33.5412
87264	Tue Mar 28 18:05:49 2017_x000D_	70.3235	78.5762	148.286	2.58809	2	77.7002	64.0332	103.013	1.79791	16.3069		4.12835	0
87265	Tue Mar 28 18:05:49 2017_x000D_	70.2251	78.48	139.751	2.43912	2	77.7002	64.0332	103.013	1.79791	16.2661		16.9162	0
87266	Tue Mar 28 18:05:49 2017_x000D_	69.7356	78.2001	128.083	2.23548	2	77.7002	64.0332	103.013	1.79791	16.2523		10.5627	0
87267	Tue Mar 28 18:05:49 2017_x000D_	69.5371	77.9093	129.802	2.26547	2	77.7002	64.0332	103.013	1.79791	16.0991		23.7038	0
87268	Tue Mar 28 18:05:49 2017_x000D_	69.1383	77.2272	128.079	2.2354	2	77.7002	64.0332	103.013	1.79791	15.7286		14.5549	39.9793
87269	Tue Mar 28 18:05:49 2017_x000D_	68.7448	76.9434	129.802	2.26547	2	77.4179	65.3356	101.014	1.76303	14.4901		14.6674	0
87270	Tue Mar 28 18:05:49 2017_x000D_	68.4468	76.5558	131.933	2.30266	2	77.4179	65.3356	101.014	1.76303	14.3657		25.2636	0
87271	Tue Mar 28 18:05:49 2017_x000D_	67.9495	75.8762	135.825	2.37059	2	77.4179	65.3356	101.014	1.76303	14.1688		10.5209	0
87272	Tue Mar 28 18:05:49 2017_x000D_	67.6539	75.6875	137.718	2.40363	2	77.4179	65.3356	101.014	1.76303	14.2302		10.6052	33.5259
87273	Tue Mar 28 18:05:49 2017_x000D_	67.4545	75.3956	139.73	2.43874	2	77.1466	66.4197	100.003	1.74538	13.21		18.7109	0
87274	Tue Mar 28 18:05:49 2017_x000D_	66.9607	75.0146	145.859	2.54572	2	77.1466	66.4197	100.003	1.74538	13.3276		18.738	0
87275	Tue Mar 28 18:05:49 2017_x000D_	66.4663	74.6329	147.429	2.57311	2	77.1466	66.4197	100.003	1.74538	13.4731		12.0417	0
87276	Tue Mar 28 18:05:49 2017_x000D_	66.0741	74.5475	149.76	2.61381	2	77.1466	66.4197	100.003	1.74538	13.7354		8.30161	45.815
87277	Tue Mar 28 18:05:49 2017_x000D_	65.8756	74.3547	149.758	2.61376	2	75.6419	66.1587	136.742	2.3866	12.7497		12.4555	0
87278	Tue Mar 28 18:05:49 2017_x000D_	65.5779	74.0653	145.858	2.54571	2	75.6419	66.1587	136.742	2.3866	12.7984		19.6254	0
87279	Tue Mar 28 18:05:50 2017_x000D_	64.9862	73.7863	143.617	2.50659	2	75.6419	66.1587	136.742	2.3866	13.1044		8.31433	0
87280	Tue Mar 28 18:05:50 2017_x000D_	64.7874	73.5932	143.616	2.50656	2	75.6419	66.1587	136.742	2.3866	13.1564		21.1423	80.0285
87281	Tue Mar 28 18:05:50 2017_x000D_	64.1935	73.2138	143.617	2.50659	2	73.0756	65.4305	188.637	3.29233	11.8098		8.32712	0
87282	Tue Mar 28 18:05:50 2017_x000D_	63.9943	73.0205	143.616	2.50657	2	73.0756	65.4305	188.637	3.29233	11.8355		18.8125	0
87283	Tue Mar 28 18:05:50 2017_x000D_	63.498	72.6372	141.886	2.47638	2	73.0756	65.4305	188.637	3.29233	11.9861		8.3377	0
87284	Tue Mar 28 18:05:50 2017_x000D_	63.2986	72.4436	141.885	2.47636	2	73.0756	65.4305	188.637	3.29233	12.0322		17.1369	0
87285	Tue Mar 28 18:05:50 2017_x000D_	62.8028	72.1599	141.501	2.46966	2	73.0756	65.4305	188.637	3.29233	12.2807		10.5956	59.6979
87286	Tue Mar 28 18:05:50 2017_x000D_	62.5052	71.9697	139.752	2.43913	2	71.1474	64.9387	187.655	3.2752	11.141		8.35042	0
87287	Tue Mar 28 18:05:50 2017_x000D_	62.3055	71.7758	139.751	2.43911	2	71.1474	64.9387	187.655	3.2752	11.177		16.7073	0
87288	Tue Mar 28 18:05:50 2017_x000D_	61.9058	71.388	139.75	2.43909	2	71.1474	64.9387	187.655	3.2752	11.2695		10.6265	0
87289	Tue Mar 28 18:05:50 2017_x000D_	61.6073	71.1973	141.501	2.46966	2	71.1474	64.9387	187.655	3.2752	11.4098		16.7285	49.2125
87290	Tue Mar 28 18:05:50 2017_x000D_	61.2071	70.809	141.499	2.46962	2	69.6628	64.2409	191.014	3.33383	10.707		6.57984	0
87291	Tue Mar 28 18:05:50 2017_x000D_	61.0087	70.7155	143.613	2.50651	2	69.6628	64.2409	191.014	3.33383	10.808		10.6256	0
87292	Tue Mar 28 18:05:50 2017_x000D_	60.7103	70.5247	141.889	2.47642	2	69.6628	64.2409	191.014	3.33383	10.9377		16.754	0
87293	Tue Mar 28 18:05:50 2017_x000D_	60.3095	70.1358	141.886	2.47638	2	69.6628	64.2409	191.014	3.33383	11.056		6.5971	43.3411
87294	Tue Mar 28 18:05:50 2017_x000D_	60.1107	70.0418	139.754	2.43918	2	68.3945	63.5491	188.637	3.29233	10.525		8.38442	0
87295	Tue Mar 28 18:05:50 2017_x000D_	59.9101	69.8472	139.754	2.43916	2	68.3945	63.5491	188.637	3.29233	10.5665		14.8705	0
87296	Tue Mar 28 18:05:50 2017_x000D_	59.6075	69.4546	137.878	2.40642	2	68.3945	63.5491	188.637	3.29233	10.5871		6.59853	0
87297	Tue Mar 28 18:05:50 2017_x000D_	59.4086	69.3607	140.029	2.44396	2	68.3945	63.5491	188.637	3.29233	10.7015		12.6042	0
87298	Tue Mar 28 18:05:50 2017_x000D_	59.107	69.0682	139.751	2.43911	2	68.3945	63.5491	188.637	3.29233	10.8036		6.60124	33.0562
87299	Tue Mar 28 18:05:50 2017_x000D_	58.908	68.9743	141.885	2.47635	2	67.3212	63.2998	187.655	3.2752	10.148		16.8049	0
87300	Tue Mar 28 18:05:51 2017_x000D_	58.5059	68.5843	141.882	2.47631	2	67.3212	63.2998	187.655	3.2752	10.2779		6.62407	0
87301	Tue Mar 28 18:05:51 2017_x000D_	58.3062	68.4901	147.399	2.5726	2	67.3212	63.2998	187.655	3.2752	10.4024		12.5939	0
87302	Tue Mar 28 18:05:51 2017_x000D_	58.0045	68.1982	161.186	2.81323	2	67.3212	63.2998	187.655	3.2752	10.5259		8.90016	28.9066
87303	Tue Mar 28 18:05:51 2017_x000D_	57.708	68.2083	167.536	2.92406	2	66.4753	62.8384	180	3.14159	10.2811		4.20083	0
87304	Tue Mar 28 18:05:51 2017_x000D_	57.6073	68.111	176.339	3.0777	2	66.4753	62.8384	180	3.14159	10.3171		9.3383	0
87305	Tue Mar 28 18:05:51 2017_x000D_	57.3095	68.0204	190.58	3.32626	2	66.4753	62.8384	180	3.14159	10.5292		5.93141	0
87306	Tue Mar 28 18:05:51 2017_x000D_	57.1119	68.0271	196.157	3.42359	2	66.4753	62.8384	180	3.14159	10.7049		4.26486	26.7194
87307	Tue Mar 28 18:05:51 2017_x000D_	57.0153	68.1314	205.021	3.57829	2	65.6185	62.5952	193.013	3.36871	10.2306		12.2818	0
87308	Tue Mar 28 18:05:51 2017_x000D_	56.6221	68.2454	215.084	3.75392	2	65.6185	62.5952	193.013	3.36871	10.6236		4.26674	0
87309	Tue Mar 28 18:05:51 2017_x000D_	56.5253	68.3496	219.022	3.82266	2	65.6185	62.5952	193.013	3.36871	10.761		15.052	0
87310	Tue Mar 28 18:05:51 2017_x000D_	56.1355	68.6655	224.967	3.92642	2	65.6185	62.5952	193.013	3.36871	11.2595		12.8211	18.2917
87311	Tue Mar 28 18:05:51 2017_x000D_	55.8444	68.9784	225.112	3.92894	2	65.2061	62.1461	190.926	3.33229	11.5897		10.8461	0
87312	Tue Mar 28 18:05:51 2017_x000D_	55.5514	69.1902	227.059	3.96293	2	65.2061	62.1461	190.926	3.33229	11.9513		12.8232	0
87313	Tue Mar 28 18:05:51 2017_x000D_	55.2602	69.5031	223.027	3.89255	2	65.2061	62.1461	190.926	3.33229	12.3712		19.3156	0
87314	Tue Mar 28 18:05:51 2017_x000D_	54.7728	69.9238	221.226	3.86113	2	65.2061	62.1461	190.926	3.33229	13.0133		21.3796	0
87315	Tue Mar 28 18:05:51 2017_x000D_	54.2872	70.4454	217.386	3.7941	2	65.2061	62.1461	190.926	3.33229	13.715		12.8211	20.477
87316	Tue Mar 28 18:05:51 2017_x000D_	53.9961	70.7583	216.683	3.78183	2	64.566	61.9091	180	3.14159	13.7852		9.47472	0
87317	Tue Mar 28 18:05:51 2017_x000D_	53.7005	70.8695	212.663	3.71167	2	64.566	61.9091	180	3.14159	14.0836		19.3263	0
87318	Tue Mar 28 18:05:51 2017_x000D_	53.2128	71.2904	211.259	3.68716	2	64.566	61.9091	180	3.14159	14.7277		20.1583	0
87319	Tue Mar 28 18:05:51 2017_x000D_	52.6238	71.6138	208.775	3.64382	2	64.566	61.9091	180	3.14159	15.3882		12.3346	34.8548
87320	Tue Mar 28 18:05:51 2017_x000D_	52.229	71.7286	211.257	3.68712	2	63.5026	61.4411	180	3.14159	15.2619		8.55657	0
87321	Tue Mar 28 18:05:52 2017_x000D_	52.0347	71.9374	211.258	3.68714	2	63.5026	61.4411	180	3.14159	15.5462		12.344	0
87322	Tue Mar 28 18:05:52 2017_x000D_	51.6396	72.0523	208.774	3.64379	2	63.5026	61.4411	180	3.14159	15.9163		20.1799	0
87323	Tue Mar 28 18:05:52 2017_x000D_	51.05	72.3761	211.256	3.68711	2	63.5026	61.4411	180	3.14159	16.5723		8.56081	6.51266
87324	Tue Mar 28 18:05:52 2017_x000D_	50.8556	72.585	211.257	3.68713	2	63.2856	61.4349	180	3.14159	16.6982		21.7563	0
87325	Tue Mar 28 18:05:52 2017_x000D_	50.2679	73.0099	211.258	3.68714	2	63.2856	61.4349	180	3.14159	17.4196		9.48631	0
87326	Tue Mar 28 18:05:52 2017_x000D_	49.972	73.1214	215.086	3.75396	2	63.2856	61.4349	180	3.14159	17.7151		17.1279	0
87327	Tue Mar 28 18:05:52 2017_x000D_	49.583	73.5393	215.087	3.75398	2	63.2856	61.4349	180	3.14159	18.2833		8.95465	0
87328	Tue Mar 28 18:05:52 2017_x000D_	49.2847	73.5499	216.677	3.78172	2	63.2856	61.4349	180	3.14159	18.5148		10.8911	55.3303
87329	Tue Mar 28 18:05:52 2017_x000D_	48.9905	73.7626	215.085	3.75395	2	61.5814	60.7297	180	3.14159	18.1215		10.8845	0
87330	Tue Mar 28 18:05:52 2017_x000D_	48.6965	73.9752	216.676	3.78172	2	61.5814	60.7297	180	3.14159	18.4787		19.3712	0
87331	Tue Mar 28 18:05:52 2017_x000D_	48.2076	74.397	215.086	3.75396	2	61.5814	60.7297	180	3.14159	19.1221		8.57134	0
87332	Tue Mar 28 18:05:52 2017_x000D_	48.0129	74.6061	215.087	3.75398	2	61.5814	60.7297	180	3.14159	19.4077		20.2215	33.0998
87333	Tue Mar 28 18:05:52 2017_x000D_	47.4221	74.9306	217.379	3.79399	2	60.5067	60.48	180	3.14159	19.4943		6.74419	0
87334	Tue Mar 28 18:05:52 2017_x000D_	47.2251	75.0389	215.086	3.75396	2	60.5067	60.48	180	3.14159	19.7069		21.7971	0
87335	Tue Mar 28 18:05:52 2017_x000D_	46.6363	75.4646	215.086	3.75396	2	60.5067	60.48	180	3.14159	20.4188		8.57558	0
87336	Tue Mar 28 18:05:52 2017_x000D_	46.4415	75.6738	215.087	3.75397	2	60.5067	60.48	180	3.14159	20.7046		21.8038	52.1225
87337	Tue Mar 28 18:05:52 2017_x000D_	45.8525	76.0996	215.087	3.75397	2	58.77	60.4301	180	3.14159	20.3075		5.99211	0
87338	Tue Mar 28 18:05:52 2017_x000D_	45.6529	76.107	215.085	3.75395	2	58.77	60.4301	180	3.14159	20.4407		8.57777	0
87339	Tue Mar 28 18:05:52 2017_x000D_	45.4581	76.3163	215.086	3.75396	2	58.77	60.4301	180	3.14159	20.7263		19.3924	0
87340	Tue Mar 28 18:05:52 2017_x000D_	44.9687	76.7386	216.676	3.78171	2	58.77	60.4301	180	3.14159	21.3645		9.53583	70.7311
87341	Tue Mar 28 18:05:52 2017_x000D_	44.6713	76.8508	212.665	3.7117	2	56.5565	61.242	165.308	2.88517	19.6187		6.75089	0
87342	Tue Mar 28 18:05:52 2017_x000D_	44.4741	76.9592	215.086	3.75395	2	56.5565	61.242	165.308	2.88517	19.8246		15.1485	0
87343	Tue Mar 28 18:05:53 2017_x000D_	44.0817	77.277	212.666	3.71172	2	56.5565	61.242	165.308	2.88517	20.316		6.75497	0
87344	Tue Mar 28 18:05:53 2017_x000D_	43.8844	77.3855	215.086	3.75396	2	56.5565	61.242	165.308	2.88517	20.523		15.1504	0
87345	Tue Mar 28 18:05:53 2017_x000D_	43.492	77.7034	212.666	3.71172	2	56.5565	61.242	165.308	2.88517	21.0157		6.7576	80.4609
87346	Tue Mar 28 18:05:53 2017_x000D_	43.2946	77.8119	215.086	3.75396	2	54.3115	62.7094	151.548	2.64502	18.6938		6.76286	0
87347	Tue Mar 28 18:05:53 2017_x000D_	43.097	77.9204	212.666	3.71172	2	54.3115	62.7094	151.548	2.64502	18.8981		10.9253	0
87348	Tue Mar 28 18:05:53 2017_x000D_	42.8019	78.1338	211.265	3.68727	2	54.3115	62.7094	151.548	2.64502	19.2453		6.79335	0
87349	Tue Mar 28 18:05:53 2017_x000D_	42.707	78.3394	212.668	3.71175	2	54.3115	62.7094	151.548	2.64502	19.4669		15.3654	56.7084
87350	Tue Mar 28 18:05:53 2017_x000D_	42.2091	78.4595	208.791	3.6441	2	52.739	63.7584	135	2.35619	18.0832		8.59019	0
87351	Tue Mar 28 18:05:53 2017_x000D_	42.0138	78.6689	203.503	3.55179	2	52.739	63.7584	135	2.35619	18.3672		12.452	0
87352	Tue Mar 28 18:05:53 2017_x000D_	41.6153	78.785	187.948	3.2803	2	52.739	63.7584	135	2.35619	18.6959		3.02179	0
87353	Tue Mar 28 18:05:53 2017_x000D_	41.6176	78.8857	179.316	3.12965	2	52.739	63.7584	135	2.35619	18.7755		12.3781	75.1915
87354	Tue Mar 28 18:05:53 2017_x000D_	41.2141	78.7995	165.316	2.8853	2	50.7115	65.2319	135	2.35619	16.5614		3.00184	0
87355	Tue Mar 28 18:05:53 2017_x000D_	41.1141	78.803	159.094	2.77672	2	50.7115	65.2319	135	2.35619	16.6218		6.69927	0
87356	Tue Mar 28 18:05:53 2017_x000D_	40.9114	78.7093	148.87	2.59827	2	50.7115	65.2319	135	2.35619	16.6638		10.8078	0
87357	Tue Mar 28 18:05:53 2017_x000D_	40.606	78.5182	134.605	2.34929	2	50.7115	65.2319	135	2.35619	16.6927		4.24201	0
87358	Tue Mar 28 18:05:53 2017_x000D_	40.5034	78.4209	130.628	2.27989	2	50.7115	65.2319	135	2.35619	16.678		6.6955	42.2323
87359	Tue Mar 28 18:05:53 2017_x000D_	40.3007	78.3275	124.383	2.1709	2	49.584	66.0748	135	2.35619	15.3723		16.246	0
87360	Tue Mar 28 18:05:53 2017_x000D_	40.0875	77.8297	117.997	2.05944	2	49.584	66.0748	135	2.35619	15.1116		10.8594	0
87361	Tue Mar 28 18:05:53 2017_x000D_	39.879	77.5338	116.774	2.03809	2	49.584	66.0748	135	2.35619	15.0165		25.816	0
87362	Tue Mar 28 18:05:53 2017_x000D_	39.5572	76.7357	114.251	1.99406	2	49.584	66.0748	135	2.35619	14.6353		10.8636	38.3954
87363	Tue Mar 28 18:05:53 2017_x000D_	39.3486	76.4397	115.385	2.01385	2	48.4668	66.6992	180	3.14159	13.3424		13.5092	0
87364	Tue Mar 28 18:05:54 2017_x000D_	39.1372	76.0421	115.386	2.01386	2	48.4668	66.6992	180	3.14159	13.2035		23.0518	0
87365	Tue Mar 28 18:05:54 2017_x000D_	38.817	75.3436	116.773	2.03807	2	48.4668	66.6992	180	3.14159	12.9555		9.58283	0
87366	Tue Mar 28 18:05:54 2017_x000D_	38.7084	75.0432	120.493	2.10301	2	48.4668	66.6992	180	3.14159	12.8393		17.6329	47.5086
87367	Tue Mar 28 18:05:54 2017_x000D_	38.3932	74.5471	124.363	2.17055	2	47.1222	67.5358	165.308	2.88517	11.1961		10.896	0
87368	Tue Mar 28 18:05:54 2017_x000D_	38.184	74.2502	125.976	2.1987	2	47.1222	67.5358	165.308	2.88517	11.1792		15.1245	0
87369	Tue Mar 28 18:05:54 2017_x000D_	37.8711	73.8549	128.353	2.24018	2	47.1222	67.5358	165.308	2.88517	11.2033		13.5561	0
87370	Tue Mar 28 18:05:54 2017_x000D_	37.659	73.4559	128.35	2.24013	2	47.1222	67.5358	165.308	2.88517	11.1624		8.56277	54.0301
87371	Tue Mar 28 18:05:54 2017_x000D_	37.4517	73.2597	132.697	2.31601	2	45.3634	67.9234	180	3.14159	9.54312		6.78001	0
87372	Tue Mar 28 18:05:54 2017_x000D_	37.3457	73.0601	130.588	2.27919	2	45.3634	67.9234	180	3.14159	9.52204		17.1146	0
87373	Tue Mar 28 18:05:54 2017_x000D_	36.9316	72.6677	130.59	2.27923	2	45.3634	67.9234	180	3.14159	9.6749		10.9284	0
87374	Tue Mar 28 18:05:54 2017_x000D_	36.7218	72.3699	132.422	2.31119	2	45.3634	67.9234	180	3.14159	9.71847		19.4206	0
87375	Tue Mar 28 18:05:54 2017_x000D_	36.3045	71.875	130.589	2.27921	2	45.3634	67.9234	180	3.14159	9.88326		8.57113	58.9453
87376	Tue Mar 28 18:05:54 2017_x000D_	36.0971	71.6785	130.59	2.27923	2	43.4177	67.6498	180	3.14159	8.35593		19.3981	0
87377	Tue Mar 28 18:05:54 2017_x000D_	35.5812	71.2887	128.36	2.24031	2	43.4177	67.6498	180	3.14159	8.64016		9.65331	0
87378	Tue Mar 28 18:05:54 2017_x000D_	35.4715	70.9862	128.894	2.24963	2	43.4177	67.6498	180	3.14159	8.61822		17.7312	0
87379	Tue Mar 28 18:05:54 2017_x000D_	35.1546	70.4873	128.354	2.24021	2	43.4177	67.6498	180	3.14159	8.73672		6.78478	59.9305
87380	Tue Mar 28 18:05:54 2017_x000D_	34.9495	70.392	126.7	2.21133	2	41.4816	67.1576	184.5	3.22013	7.28901		10.971	0
87381	Tue Mar 28 18:05:54 2017_x000D_	34.7388	70.0931	128.357	2.24026	2	41.4816	67.1576	184.5	3.22013	7.35408		6.82324	0
87382	Tue Mar 28 18:05:54 2017_x000D_	34.6318	69.8924	130.588	2.27919	2	41.4816	67.1576	184.5	3.22013	7.37556		15.2192	0
87383	Tue Mar 28 18:05:54 2017_x000D_	34.3171	69.4945	128.356	2.24023	2	41.4816	67.1576	184.5	3.22013	7.53599		6.82041	34.9473
87384	Tue Mar 28 18:05:54 2017_x000D_	34.2103	69.2938	125.987	2.19889	2	40.4147	66.6899	225	3.92699	6.72866		19.5185	0
87385	Tue Mar 28 18:05:54 2017_x000D_	33.7909	68.7964	124.383	2.17089	2	40.4147	66.6899	225	3.92699	6.95069		6.13138	0
87386	Tue Mar 28 18:05:55 2017_x000D_	33.7852	68.5921	124.379	2.17082	2	40.4147	66.6899	225	3.92699	6.897		17.2375	0
87387	Tue Mar 28 18:05:55 2017_x000D_	33.3683	68.1967	124.383	2.1709	2	40.4147	66.6899	225	3.92699	7.20571		6.83383	34.954
87388	Tue Mar 28 18:05:55 2017_x000D_	33.2613	67.9956	121.942	2.12829	2	39.3476	66.2221	220.936	3.85607	6.33943		6.84476	0
87389	Tue Mar 28 18:05:55 2017_x000D_	33.1539	67.7943	124.381	2.17087	2	39.3476	66.2221	220.936	3.85607	6.39013		15.2684	0
87390	Tue Mar 28 18:05:55 2017_x000D_	32.8382	67.3951	121.943	2.12831	2	39.3476	66.2221	220.936	3.85607	6.61424		6.85006	0
87391	Tue Mar 28 18:05:55 2017_x000D_	32.7308	67.1936	124.382	2.17087	2	39.3476	66.2221	220.936	3.85607	6.68774		17.8457	0
87392	Tue Mar 28 18:05:55 2017_x000D_	32.4115	66.6917	128.347	2.24008	2	39.3476	66.2221	220.936	3.85607	6.95198		6.85553	23.3827
87393	Tue Mar 28 18:05:55 2017_x000D_	32.3039	66.4901	130.572	2.27891	2	38.7152	65.7665	190.926	3.33229	6.452		4.31228	0
87394	Tue Mar 28 18:05:55 2017_x000D_	32.1994	66.3914	138.621	2.41939	2	38.7152	65.7665	190.926	3.33229	6.5457		3.0649	0
87395	Tue Mar 28 18:05:55 2017_x000D_	32.1958	66.2893	152.519	2.66196	2	38.7152	65.7665	190.926	3.33229	6.54033		4.31434	0
87396	Tue Mar 28 18:05:55 2017_x000D_	32.0913	66.1905	161.416	2.81723	2	38.7152	65.7665	190.926	3.33229	6.63746		9.14343	36.7028
87397	Tue Mar 28 18:05:55 2017_x000D_	31.7867	66.201	178.931	3.12293	2	37.8854	64.8675	188.003	3.28127	6.24278		3.06707	0
87398	Tue Mar 28 18:05:55 2017_x000D_	31.784	66.0988	187.57	3.27371	2	37.8854	64.8675	188.003	3.28127	6.2244		3.03771	0
87399	Tue Mar 28 18:05:55 2017_x000D_	31.6828	66.1022	193.79	3.38228	2	37.8854	64.8675	188.003	3.28127	6.3243		9.65206	0
87400	Tue Mar 28 18:05:55 2017_x000D_	31.3813	66.2145	208.533	3.63959	2	37.8854	64.8675	188.003	3.28127	6.64212		0.0152971	81.5775
87401	Tue Mar 28 18:05:55 2017_x000D_	31.3818	66.2144	216.487	3.77842	2	36.6904	62.4249	220.642	3.85092	6.52239		9.65069	0
87402	Tue Mar 28 18:05:55 2017_x000D_	31.0802	66.3263	229.079	3.99818	2	36.6904	62.4249	220.642	3.85092	6.83339		11.0766	0
87403	Tue Mar 28 18:05:55 2017_x000D_	30.8858	66.6402	231.037	4.03235	2	36.6904	62.4249	220.642	3.85092	7.17371		15.3525	0
87404	Tue Mar 28 18:05:55 2017_x000D_	30.5927	67.0597	233.282	4.07154	2	36.6904	62.4249	220.642	3.85092	7.6592		15.3633	0
87405	Tue Mar 28 18:05:55 2017_x000D_	30.2994	67.4795	231.037	4.03235	2	36.6904	62.4249	220.642	3.85092	8.14824		8.67923	53.9428
87406	Tue Mar 28 18:05:55 2017_x000D_	30.102	67.691	231.037	4.03235	2	36.3354	60.6622	259.074	4.52169	9.39464		13.024	0
87407	Tue Mar 28 18:05:56 2017_x000D_	29.8057	68.0083	226.965	3.96129	2	36.3354	60.6622	259.074	4.52169	9.82864		21.7096	0
87408	Tue Mar 28 18:05:56 2017_x000D_	29.3118	68.5372	222.891	3.89018	2	36.3354	60.6622	259.074	4.52169	10.5521		17.3648	0
87409	Tue Mar 28 18:05:56 2017_x000D_	28.9168	68.9603	222.891	3.89018	2	36.3354	60.6622	259.074	4.52169	11.1308		11.0646	43.7384
87410	Tue Mar 28 18:05:56 2017_x000D_	28.6172	69.1754	216.496	3.77856	2	35.7424	59.3303	261.363	4.56165	12.153		8.68128	0
87411	Tue Mar 28 18:05:56 2017_x000D_	28.4197	69.3869	216.496	3.77858	2	35.7424	59.3303	261.363	4.56165	12.4401		22.1184	0
87412	Tue Mar 28 18:05:56 2017_x000D_	27.8208	69.8169	216.496	3.77857	2	35.7424	59.3303	261.363	4.56165	13.1423		11.0688	0
87413	Tue Mar 28 18:05:56 2017_x000D_	27.5211	70.0321	214.895	3.75062	2	35.7424	59.3303	261.363	4.56165	13.4951		20.5744	32.5351
87414	Tue Mar 28 18:05:56 2017_x000D_	26.9187	70.3599	212.456	3.70807	2	35.1292	58.4358	247.215	4.31472	14.4774		8.68771	0
87415	Tue Mar 28 18:05:56 2017_x000D_	26.7211	70.5716	212.457	3.70808	2	35.1292	58.4358	247.215	4.31472	14.7639		9.68998	0
87416	Tue Mar 28 18:05:56 2017_x000D_	26.4184	70.6843	216.495	3.77855	2	35.1292	58.4358	247.215	4.31472	15.0301		22.14	0
87417	Tue Mar 28 18:05:56 2017_x000D_	25.8189	71.1147	216.495	3.77854	2	35.1292	58.4358	247.215	4.31472	15.7301		8.694	46.8586
87418	Tue Mar 28 18:05:56 2017_x000D_	25.6211	71.3265	216.495	3.77855	2	33.8623	57.5222	225	3.92699	16.0772		20.5947	0
87419	Tue Mar 28 18:05:56 2017_x000D_	25.0182	71.6548	218.851	3.81967	2	33.8623	57.5222	225	3.92699	16.6718		8.694	0
87420	Tue Mar 28 18:05:56 2017_x000D_	24.8204	71.8666	218.851	3.81968	2	33.8623	57.5222	225	3.92699	16.9563		15.3685	0
87421	Tue Mar 28 18:05:56 2017_x000D_	24.4214	72.1879	216.495	3.77855	2	33.8623	57.5222	225	3.92699	17.4417		13.0411	0
87422	Tue Mar 28 18:05:56 2017_x000D_	24.1248	72.5057	220.637	3.85085	2	33.8623	57.5222	225	3.92699	17.8696		9.2066	66.4845
87423	Tue Mar 28 18:05:56 2017_x000D_	23.8181	72.5164	218.85	3.81965	2	31.7035	57.0213	180	3.14159	17.3861		17.4007	0
87424	Tue Mar 28 18:05:56 2017_x000D_	23.4222	72.9403	218.851	3.81967	2	31.7035	57.0213	180	3.14159	17.9442		13.0452	0
87425	Tue Mar 28 18:05:56 2017_x000D_	23.1254	73.2581	218.237	3.80895	2	31.7035	57.0213	180	3.14159	18.3635		6.87344	0
87426	Tue Mar 28 18:05:56 2017_x000D_	22.9242	73.3677	220.636	3.85083	2	31.7035	57.0213	180	3.14159	18.5548		22.1808	45.7871
87427	Tue Mar 28 18:05:56 2017_x000D_	22.3236	73.7989	220.636	3.85082	2	30.1779	56.9772	180	3.14159	18.565		11.0963	0
87428	Tue Mar 28 18:05:57 2017_x000D_	22.0232	74.0147	218.85	3.81966	2	30.1779	56.9772	180	3.14159	18.8885		17.4092	0
87429	Tue Mar 28 18:05:57 2017_x000D_	21.6271	74.4388	218.851	3.81967	2	30.1779	56.9772	180	3.14159	19.4428		6.88278	0
87430	Tue Mar 28 18:05:57 2017_x000D_	21.4256	74.5485	216.496	3.77857	2	30.1779	56.9772	180	3.14159	19.6304		22.1958	32.7077
87431	Tue Mar 28 18:05:57 2017_x000D_	20.8246	74.98	216.496	3.77857	2	29.0881	56.9457	180	3.14159	19.8374		0	0
87432	Tue Mar 28 18:05:57 2017_x000D_	20.8246	74.98	216.496	3.77857	2	29.0881	56.9457	180	3.14159	19.8374		15.3915	0
87433	Tue Mar 28 18:05:57 2017_x000D_	20.4251	75.3019	218.85	3.81966	2	29.0881	56.9457	180	3.14159	20.2977		17.9554	0
87434	Tue Mar 28 18:05:57 2017_x000D_	19.9229	75.6275	218.236	3.80893	2	29.0881	56.9457	180	3.14159	20.8089		11.0967	0
87435	Tue Mar 28 18:05:57 2017_x000D_	19.7282	75.942	220.635	3.85081	2	29.0881	56.9457	180	3.14159	21.177		17.9679	19.6282
87436	Tue Mar 28 18:05:57 2017_x000D_	19.2257	76.2679	216.497	3.77859	2	28.4341	56.9268	180	3.14159	21.4213		6.89092	0
87437	Tue Mar 28 18:05:57 2017_x000D_	19.024	76.3778	218.85	3.81965	2	28.4341	56.9268	180	3.14159	21.6077		8.71096	0
87438	Tue Mar 28 18:05:57 2017_x000D_	18.8258	76.59	218.85	3.81966	2	28.4341	56.9268	180	3.14159	21.8852		15.4112	0
87439	Tue Mar 28 18:05:57 2017_x000D_	18.4257	76.9122	216.498	3.7786	2	28.4341	56.9268	180	3.14159	22.3514		6.89236	46.3781
87440	Tue Mar 28 18:05:57 2017_x000D_	18.224	77.0222	218.85	3.81965	2	26.8981	57.1018	166.987	2.91448	21.727		6.89356	0
87441	Tue Mar 28 18:05:57 2017_x000D_	18.0222	77.1321	216.497	3.77858	2	26.8981	57.1018	166.987	2.91448	21.9088		13.7926	0
87442	Tue Mar 28 18:05:57 2017_x000D_	17.6185	77.3521	216.496	3.77857	2	26.8981	57.1018	166.987	2.91448	22.2752		4.36382	0
87443	Tue Mar 28 18:05:57 2017_x000D_	17.5191	77.4583	212.469	3.70829	2	26.8981	57.1018	166.987	2.91448	22.4132		4.35343	42.318
87444	Tue Mar 28 18:05:57 2017_x000D_	17.4201	77.5644	216.497	3.77858	2	25.7686	57.9468	171.45	2.99237	21.3201		13.0812	0
87445	Tue Mar 28 18:05:57 2017_x000D_	17.1224	77.883	212.472	3.70833	2	25.7686	57.9468	171.45	2.99237	21.7304		9.76545	0
87446	Tue Mar 28 18:05:57 2017_x000D_	16.8175	77.997	208.588	3.64054	2	25.7686	57.9468	171.45	2.99237	21.9575		4.3656	0
87447	Tue Mar 28 18:05:57 2017_x000D_	16.7178	78.103	193.985	3.38567	2	25.7686	57.9468	171.45	2.99237	22.095		6.15504	88.9904
87448	Tue Mar 28 18:05:57 2017_x000D_	16.9228	78.0947	176.166	3.07467	2	23.7083	60.0809	118.452	2.06737	19.2494		3.0616	0
87449	Tue Mar 28 18:05:57 2017_x000D_	16.9261	78.1967	167.46	2.92273	2	23.7083	60.0809	118.452	2.06737	19.3437		3.08657	0
87450	Tue Mar 28 18:05:58 2017_x000D_	17.0289	78.1925	160.963	2.80934	2	23.7083	60.0809	118.452	2.06737	19.304		3.05901	0
87451	Tue Mar 28 18:05:58 2017_x000D_	17.0326	78.2944	150.214	2.62172	2	23.7083	60.0809	118.452	2.06737	19.3984		4.3511	0
87452	Tue Mar 28 18:05:58 2017_x000D_	16.9267	78.1953	133.096	2.32297	2	23.7083	60.0809	118.452	2.06737	19.3422		4.34745	37.4037
87453	Tue Mar 28 18:05:58 2017_x000D_	16.8205	78.0967	129.038	2.25213	2	22.7971	60.9319	116.037	2.02522	18.1755		6.85574	0
87454	Tue Mar 28 18:05:58 2017_x000D_	16.7114	77.8959	113.349	1.97831	2	22.7971	60.9319	116.037	2.02522	18.0226		4.34965	0
87455	Tue Mar 28 18:05:58 2017_x000D_	16.6051	77.7973	109.607	1.91301	2	22.7971	60.9319	116.037	2.02522	17.9662		9.70823	0
87456	Tue Mar 28 18:05:58 2017_x000D_	16.492	77.4941	100.57	1.75528	2	22.7971	60.9319	116.037	2.02522	17.7218		12.6678	38.5581
87457	Tue Mar 28 18:05:58 2017_x000D_	16.3749	77.0884	97.7388	1.70586	2	22.0943	62.008	109.478	1.91075	16.1285		6.15069	0
87458	Tue Mar 28 18:05:58 2017_x000D_	16.3678	76.8835	97.7383	1.70586	2	22.0943	62.008	109.478	1.91075	15.9397		24.8057	0
87459	Tue Mar 28 18:05:58 2017_x000D_	16.2361	76.0672	100.57	1.75528	2	22.0943	62.008	109.478	1.91075	15.2309		15.3845	0
87460	Tue Mar 28 18:05:58 2017_x000D_	16.2181	75.5547	101.012	1.76298	2	22.0943	62.008	109.478	1.91075	14.7663		22.436	46.7451
87461	Tue Mar 28 18:05:58 2017_x000D_	15.9868	74.8435	106.094	1.8517	2	20.9555	63.0715	116.037	2.02522	12.7776		9.23668	0
87462	Tue Mar 28 18:05:58 2017_x000D_	15.976	74.5358	106.802	1.86404	2	20.9555	63.0715	116.037	2.02522	12.499		12.7152	0
87463	Tue Mar 28 18:05:58 2017_x000D_	15.8584	74.1286	109.591	1.91273	2	20.9555	63.0715	116.037	2.02522	12.1754		16.614	0
87464	Tue Mar 28 18:05:58 2017_x000D_	15.634	73.6223	116.044	2.02535	2	20.9555	63.0715	116.037	2.02522	11.8168		12.7276	42.3389
87465	Tue Mar 28 18:05:58 2017_x000D_	15.5163	73.2147	118.648	2.0708	2	20.0349	64.1412	117.566	2.05192	10.1364		4.37305	0
87466	Tue Mar 28 18:05:58 2017_x000D_	15.4094	73.1156	122.555	2.13899	2	20.0349	64.1412	117.566	2.05192	10.0963		20.7288	0
87467	Tue Mar 28 18:05:58 2017_x000D_	15.078	72.5093	124.995	2.18157	2	20.0349	64.1412	117.566	2.05192	9.72605		6.9072	0
87468	Tue Mar 28 18:05:58 2017_x000D_	14.9677	72.3072	122.553	2.13896	2	20.0349	64.1412	117.566	2.05192	9.61041		22.3096	0
87469	Tue Mar 28 18:05:58 2017_x000D_	14.5329	71.7039	122.555	2.13898	2	20.0349	64.1412	117.566	2.05192	9.35235		6.92493	37.3889
87470	Tue Mar 28 18:05:58 2017_x000D_	14.4221	71.5014	124.993	2.18155	2	19.124	64.9918	135	2.35619	8.03012		22.3379	0
87471	Tue Mar 28 18:05:59 2017_x000D_	13.9868	70.8973	124.994	2.18155	2	19.124	64.9918	135	2.35619	7.82724		6.92468	0
87472	Tue Mar 28 18:05:59 2017_x000D_	13.8762	70.6947	122.555	2.13899	2	19.124	64.9918	135	2.35619	7.75		18.0782	0
87473	Tue Mar 28 18:05:59 2017_x000D_	13.5474	70.1897	126.593	2.20947	2	19.124	64.9918	135	2.35619	7.62343		11.1926	41.6017
87474	Tue Mar 28 18:05:59 2017_x000D_	13.3293	69.887	124.992	2.18153	2	17.7964	65.3924	180	3.14159	6.33691		6.93402	0
87475	Tue Mar 28 18:05:59 2017_x000D_	13.2186	69.6841	122.555	2.13899	2	17.7964	65.3924	180	3.14159	6.27495		22.3961	0
87476	Tue Mar 28 18:05:59 2017_x000D_	12.7822	69.0784	122.557	2.13902	2	17.7964	65.3924	180	3.14159	6.22325		8.79431	0
87477	Tue Mar 28 18:05:59 2017_x000D_	12.5676	68.8787	122.559	2.13906	2	17.7964	65.3924	180	3.14159	6.28448		6.94623	45.8223
87478	Tue Mar 28 18:05:59 2017_x000D_	12.4566	68.6755	119.995	2.09431	2	16.2696	65.3492	180	3.14159	5.05996		20.8579	0
87479	Tue Mar 28 18:05:59 2017_x000D_	12.123	68.0655	122.557	2.13903	2	16.2696	65.3492	180	3.14159	4.95707		6.95293	0
87480	Tue Mar 28 18:05:59 2017_x000D_	12.0119	67.8621	119.995	2.0943	2	16.2696	65.3492	180	3.14159	4.94395		20.882	0
87481	Tue Mar 28 18:05:59 2017_x000D_	11.6779	67.2514	122.555	2.13899	2	16.2696	65.3492	180	3.14159	4.97012		6.9582	0
87482	Tue Mar 28 18:05:59 2017_x000D_	11.5668	67.0478	119.994	2.09429	2	16.2696	65.3492	180	3.14159	5.00016		6.97066	33.2882
87483	Tue Mar 28 18:05:59 2017_x000D_	11.4552	66.844	122.554	2.13897	2	15.1885	65.0993	180	3.14159	4.12086		15.586	0
87484	Tue Mar 28 18:05:59 2017_x000D_	11.1288	66.4398	119.996	2.09433	2	15.1885	65.0993	180	3.14159	4.27529		9.86376	0
87485	Tue Mar 28 18:05:59 2017_x000D_	11.0132	66.132	121.148	2.11443	2	15.1885	65.0993	180	3.14159	4.30112		15.601	0
87486	Tue Mar 28 18:05:59 2017_x000D_	10.6865	65.7274	118.67	2.07118	2	15.1885	65.0993	180	3.14159	4.5456		6.22329	32.5462
87487	Tue Mar 28 18:05:59 2017_x000D_	10.6788	65.5201	118.667	2.07113	2	14.3444	64.4178	243.963	4.25796	3.82775		8.84065	0
87488	Tue Mar 28 18:05:59 2017_x000D_	10.4633	65.3191	118.67	2.07118	2	14.3444	64.4178	243.963	4.25796	3.98438		9.33349	0
87489	Tue Mar 28 18:05:59 2017_x000D_	10.4517	65.0082	119.992	2.09426	2	14.3444	64.4178	243.963	4.25796	3.93722		6.99492	0
87490	Tue Mar 28 18:05:59 2017_x000D_	10.2399	64.9107	118.67	2.07118	2	14.3444	64.4178	243.963	4.25796	4.13399		13.9636	56.0837
87491	Tue Mar 28 18:05:59 2017_x000D_	10.0168	64.5022	113.375	1.97877	2	13.32	62.854	261.363	4.56165	3.69157		9.87707	0
87492	Tue Mar 28 18:06:00 2017_x000D_	9.90127	64.1939	109.66	1.91393	2	13.32	62.854	261.363	4.56165	3.67193		0.0103228	0
87493	Tue Mar 28 18:06:00 2017_x000D_	9.90155	64.1941	104.033	1.81573	2	13.32	62.854	261.363	4.56165	3.67174		4.39307	0
87494	Tue Mar 28 18:06:00 2017_x000D_	9.8019	64.3014	89.273	1.55811	2	13.32	62.854	261.363	4.56165	3.80421		4.44007	47.0491
87495	Tue Mar 28 18:06:00 2017_x000D_	9.90999	64.4025	80.2113	1.39995	2	12.504	61.5147	253.803	4.4297	3.88179		3.12339	0
87496	Tue Mar 28 18:06:00 2017_x000D_	9.80595	64.4064	64.1089	1.11891	2	12.504	61.5147	253.803	4.4297	3.95492		0.0129244	0
87497	Tue Mar 28 18:06:00 2017_x000D_	9.80579	64.4068	55.6927	0.97202	2	12.504	61.5147	253.803	4.4297	3.95532		3.10477	0
87498	Tue Mar 28 18:06:00 2017_x000D_	9.80142	64.3034	40.5006	0.706868	2	12.504	61.5147	253.803	4.4297	3.8834		6.94457	0
87499	Tue Mar 28 18:06:00 2017_x000D_	10.0051	64.1934	29.6781	0.51798	2	12.504	61.5147	253.803	4.4297	3.66332		3.11539	47.0656
87500	Tue Mar 28 18:06:00 2017_x000D_	10.1089	64.1903	23.0053	0.401518	2	11.6876	60.175	244.147	4.26118	4.3145		6.95065	0
87501	Tue Mar 28 18:06:00 2017_x000D_	10.2046	63.9793	10.6996	0.186743	2	11.6876	60.175	244.147	4.26118	4.08313		9.35244	0
87502	Tue Mar 28 18:06:00 2017_x000D_	10.5162	63.9697	4.59131	0.0801334	2	11.6876	60.175	244.147	4.26118	3.97139		22.0479	0
87503	Tue Mar 28 18:06:00 2017_x000D_	11.2403	63.844	7.73571	0.135014	2	11.6876	60.175	244.147	4.26118	3.69617		12.4706	29.2388
87504	Tue Mar 28 18:06:00 2017_x000D_	11.6558	63.8315	7.73681	0.135033	2	11.2888	59.2857	251.499	4.38949	4.56059		12.4677	0
87505	Tue Mar 28 18:06:00 2017_x000D_	12.0712	63.8189	7.73807	0.135055	2	11.2888	59.2857	251.499	4.38949	4.60022		22.648	0
87506	Tue Mar 28 18:06:00 2017_x000D_	12.7905	63.5897	14.2653	0.248977	2	11.2888	59.2857	251.499	4.38949	4.55846		9.33417	0
87507	Tue Mar 28 18:06:00 2017_x000D_	13.1015	63.5804	13.6253	0.237806	2	11.2888	59.2857	251.499	4.38949	4.66158		19.6497	23.5475
87508	Tue Mar 28 18:06:00 2017_x000D_	13.7163	63.3545	19.278	0.336465	2	10.8804	58.6154	245.232	4.28011	5.52281		12.8096	0
87509	Tue Mar 28 18:06:00 2017_x000D_	14.1272	63.2384	21.9886	0.383774	2	10.8804	58.6154	245.232	4.28011	5.64923		9.33417	0
87510	Tue Mar 28 18:06:00 2017_x000D_	14.4382	63.2291	23.0207	0.401788	2	10.8804	58.6154	245.232	4.28011	5.82616		19.6261	0
87511	Tue Mar 28 18:06:00 2017_x000D_	15.0522	63.0033	23.0214	0.401799	2	10.8804	58.6154	245.232	4.28011	6.05455		11.1744	23.5516
87512	Tue Mar 28 18:06:00 2017_x000D_	15.3553	62.7868	21.9894	0.383788	2	10.4719	57.945	262.345	4.57878	6.87682		19.6128	0
87513	Tue Mar 28 18:06:00 2017_x000D_	15.9689	62.5612	21.9898	0.383795	2	10.4719	57.945	262.345	4.57878	7.17818		11.1793	0
87514	Tue Mar 28 18:06:01 2017_x000D_	16.2722	62.3447	23.0189	0.401755	2	10.4719	57.945	262.345	4.57878	7.28017		19.5976	0
87515	Tue Mar 28 18:06:01 2017_x000D_	16.8853	62.1192	23.0195	0.401766	2	10.4719	57.945	262.345	4.57878	7.65217		6.92498	0
87516	Tue Mar 28 18:06:01 2017_x000D_	17.0884	62.0095	20.1888	0.35236	2	10.4719	57.945	262.345	4.57878	7.76519		9.29792	27.2349
87517	Tue Mar 28 18:06:01 2017_x000D_	17.3982	62.0005	19.2767	0.336443	2	10.7282	57.0741	278.637	4.86313	8.29206		8.75951	0
87518	Tue Mar 28 18:06:01 2017_x000D_	17.5977	61.7873	19.2739	0.336392	2	10.7282	57.0741	278.637	4.86313	8.33092		18.8407	0
87519	Tue Mar 28 18:06:01 2017_x000D_	18.2138	61.6655	16.4789	0.28761	2	10.7282	57.0741	278.637	4.86313	8.78152		12.7614	0
87520	Tue Mar 28 18:06:01 2017_x000D_	18.6232	61.55	19.2763	0.336434	2	10.7282	57.0741	278.637	4.86313	9.0755		19.5653	62.4581
87521	Tue Mar 28 18:06:01 2017_x000D_	19.2353	61.3249	19.276	0.33643	2	11.8964	55.3508	284.692	4.96881	9.46305		6.913	0
87522	Tue Mar 28 18:06:01 2017_x000D_	19.438	61.2153	16.477	0.287577	2	11.8964	55.3508	284.692	4.96881	9.55343		22.5104	0
87523	Tue Mar 28 18:06:01 2017_x000D_	20.1529	60.9874	17.2619	0.301278	2	11.8964	55.3508	284.692	4.96881	9.99705		9.76845	0
87524	Tue Mar 28 18:06:01 2017_x000D_	20.4585	60.875	19.2756	0.336423	2	11.8964	55.3508	284.692	4.96881	10.1895		19.5359	47.7528
87525	Tue Mar 28 18:06:01 2017_x000D_	21.0697	60.6503	19.2754	0.33642	2	12.8274	54.0597	284.692	4.96881	10.5533		12.3621	0
87526	Tue Mar 28 18:06:01 2017_x000D_	21.4816	60.6385	19.278	0.336465	2	12.8274	54.0597	284.692	4.96881	10.8709		8.74269	0
87527	Tue Mar 28 18:06:01 2017_x000D_	21.6806	60.4256	19.2752	0.336415	2	12.8274	54.0597	284.692	4.96881	10.9043		19.5197	0
87528	Tue Mar 28 18:06:01 2017_x000D_	22.2913	60.2011	19.275	0.336412	2	12.8274	54.0597	284.692	4.96881	11.2819		9.26485	0
87529	Tue Mar 28 18:06:01 2017_x000D_	22.6	60.1922	20.1928	0.352431	2	12.8274	54.0597	284.692	4.96881	11.5374		19.5018	33.1131
87530	Tue Mar 28 18:06:01 2017_x000D_	23.2101	59.9678	20.1928	0.352431	2	13.5209	53.201	315	5.49779	11.8182		11.1179	0
87531	Tue Mar 28 18:06:01 2017_x000D_	23.5116	59.7523	19.2746	0.336405	2	13.5209	53.201	315	5.49779	11.9471		9.25577	0
87532	Tue Mar 28 18:06:01 2017_x000D_	23.82	59.7435	20.1928	0.352431	2	13.5209	53.201	315	5.49779	12.2015		19.4856	0
87533	Tue Mar 28 18:06:01 2017_x000D_	24.4296	59.5193	20.1928	0.352431	2	13.5209	53.201	315	5.49779	12.6064		11.1113	33.1215
87534	Tue Mar 28 18:06:01 2017_x000D_	24.7309	59.3039	19.2741	0.336396	2	14.2146	52.3421	315	5.49779	12.6119		9.24369	0
87535	Tue Mar 28 18:06:02 2017_x000D_	25.0389	59.2952	20.1928	0.352431	2	14.2146	52.3421	315	5.49779	12.8651		16.5729	0
87536	Tue Mar 28 18:06:02 2017_x000D_	25.5452	59.0742	19.2752	0.336415	2	14.2146	52.3421	315	5.49779	13.1797		9.73437	0
87537	Tue Mar 28 18:06:02 2017_x000D_	25.8497	58.9621	17.2565	0.301182	2	14.2146	52.3421	315	5.49779	13.3866		16.5647	33.0732
87538	Tue Mar 28 18:06:02 2017_x000D_	26.3557	58.7411	16.4676	0.287414	2	15.1172	51.7091	315	5.49779	13.2572		9.73127	0
87539	Tue Mar 28 18:06:02 2017_x000D_	26.6602	58.6293	20.1915	0.352408	2	15.1172	51.7091	315	5.49779	13.4585		16.5553	0
87540	Tue Mar 28 18:06:02 2017_x000D_	27.1659	58.4084	19.2732	0.33638	2	15.1172	51.7091	315	5.49779	13.7859		9.22552	0
87541	Tue Mar 28 18:06:02 2017_x000D_	27.4733	58.3999	20.1928	0.352432	2	15.1172	51.7091	315	5.49779	14.0513		3.06715	0
87542	Tue Mar 28 18:06:02 2017_x000D_	27.5755	58.3971	19.2759	0.336427	2	15.1172	51.7091	315	5.49779	14.14		8.71725	33.1258
87543	Tue Mar 28 18:06:02 2017_x000D_	27.7739	58.1848	19.273	0.336377	2	15.811	50.8501	315	5.49779	14.0324		12.2866	0
87544	Tue Mar 28 18:06:02 2017_x000D_	28.1833	58.1736	19.2756	0.336423	2	15.811	50.8501	315	5.49779	14.3773		6.87013	0
87545	Tue Mar 28 18:06:02 2017_x000D_	28.3847	58.0646	16.4659	0.287385	2	15.811	50.8501	315	5.49779	14.4964		19.42	0
87546	Tue Mar 28 18:06:02 2017_x000D_	28.9923	57.8413	21.9997	0.383967	2	15.811	50.8501	315	5.49779	14.9206		3.07323	37.4626
87547	Tue Mar 28 18:06:02 2017_x000D_	29.0947	57.8384	23.0356	0.402046	2	16.7233	49.9974	340.522	5.94323	14.6469		13.7492	0
87548	Tue Mar 28 18:06:02 2017_x000D_	29.498	57.6207	36.3957	0.635224	2	16.7233	49.9974	340.522	5.94323	14.8764		3.07623	0
87549	Tue Mar 28 18:06:02 2017_x000D_	29.6005	57.6178	42.833	0.747577	2	16.7233	49.9974	340.522	5.94323	14.963		4.37244	0
87550	Tue Mar 28 18:06:02 2017_x000D_	29.7	57.5113	55.0664	0.96109	2	16.7233	49.9974	340.522	5.94323	14.9951		3.10622	46.8294
87551	Tue Mar 28 18:06:02 2017_x000D_	29.6971	57.4078	61.4578	1.07264	2	17.8637	48.9315	284.692	4.96881	14.556		6.13438	0
87552	Tue Mar 28 18:06:02 2017_x000D_	29.9015	57.4021	66.6989	1.16412	2	17.8637	48.9315	284.692	4.96881	14.7194		4.37305	0
87553	Tue Mar 28 18:06:02 2017_x000D_	30.0006	57.2952	83.2404	1.45282	2	17.8637	48.9315	284.692	4.96881	14.7396		3.10349	0
87554	Tue Mar 28 18:06:02 2017_x000D_	29.9974	57.1918	88.7023	1.54815	2	17.8637	48.9315	284.692	4.96881	14.6785		9.32254	61.0352
87555	Tue Mar 28 18:06:02 2017_x000D_	29.9877	56.8812	105.562	1.84241	2	19.4509	47.6587	315	5.49779	14.0028		6.92929	0
87556	Tue Mar 28 18:06:02 2017_x000D_	29.879	56.6774	115.388	2.0139	2	19.4509	47.6587	315	5.49779	13.787		3.10358	0
87557	Tue Mar 28 18:06:03 2017_x000D_	29.8757	56.574	121.833	2.1264	2	19.4509	47.6587	315	5.49779	13.7171		9.79889	0
87558	Tue Mar 28 18:06:03 2017_x000D_	29.7639	56.2671	134.171	2.34172	2	19.4509	47.6587	315	5.49779	13.4336		6.89392	0
87559	Tue Mar 28 18:06:03 2017_x000D_	29.556	56.1692	140.364	2.44981	2	19.4509	47.6587	315	5.49779	13.2114		4.37111	46.8421
87560	Tue Mar 28 18:06:03 2017_x000D_	29.4506	56.0686	144.405	2.52034	2	20.5916	46.5925	315	5.49779	12.9722		13.1091	0
87561	Tue Mar 28 18:06:03 2017_x000D_	29.1345	55.7669	153.389	2.67715	2	20.5916	46.5925	315	5.49779	12.536		9.73439	0
87562	Tue Mar 28 18:06:03 2017_x000D_	28.8243	55.6717	157.342	2.74613	2	20.5916	46.5925	315	5.49779	12.256		20.6906	0
87563	Tue Mar 28 18:06:03 2017_x000D_	28.2007	55.3771	154.728	2.70052	2	20.5916	46.5925	315	5.49779	11.6219		13.8037	56.2152
87564	Tue Mar 28 18:06:03 2017_x000D_	27.7846	55.1807	154.728	2.70052	2	21.9606	45.313	315	5.49779	11.4582		23.5041	0
87565	Tue Mar 28 18:06:03 2017_x000D_	27.0577	54.8884	150.823	2.63235	2	21.9606	45.313	315	5.49779	10.8475		11.2093	0
87566	Tue Mar 28 18:06:03 2017_x000D_	26.843	54.5826	148.377	2.58966	2	21.9606	45.313	315	5.49779	10.4768		20.7388	0
87567	Tue Mar 28 18:06:03 2017_x000D_	26.218	54.2872	142.636	2.48946	2	21.9606	45.313	315	5.49779	9.93286		8.78463	46.8507
87568	Tue Mar 28 18:06:03 2017_x000D_	26.0062	54.085	142.634	2.48944	2	23.1016	44.2467	0	0	10.2581		9.77101	0
87569	Tue Mar 28 18:06:03 2017_x000D_	25.695	53.9889	138.437	2.41618	2	23.1016	44.2467	0	0	10.0815		21.9977	0
87570	Tue Mar 28 18:06:03 2017_x000D_	25.1646	53.4826	138.291	2.41363	2	23.1016	44.2467	0	0	9.4635		8.7866	0
87571	Tue Mar 28 18:06:03 2017_x000D_	24.9529	53.2802	134.22	2.34259	2	23.1016	44.2467	0	0	9.22125		22.0252	51.7171
87572	Tue Mar 28 18:06:03 2017_x000D_	24.4219	52.7732	134.366	2.34514	2	24.4611	43.1867	0	0	9.58658		8.79962	0
87573	Tue Mar 28 18:06:03 2017_x000D_	24.2096	52.5708	138.434	2.41613	2	24.4611	43.1867	0	0	9.38747		11.2619	0
87574	Tue Mar 28 18:06:03 2017_x000D_	23.9937	52.2637	136.325	2.37931	2	24.4611	43.1867	0	0	9.08903		15.562	0
87575	Tue Mar 28 18:06:03 2017_x000D_	23.5718	51.9619	138.433	2.41611	2	24.4611	43.1867	0	0	8.82015		8.82497	0
87576	Tue Mar 28 18:06:03 2017_x000D_	23.359	51.7588	138.433	2.41611	2	24.4611	43.1867	0	0	8.64266		11.2346	28.1151
87577	Tue Mar 28 18:06:03 2017_x000D_	23.0429	51.558	140.386	2.4502	2	25.1458	42.5468	283.013	4.93951	9.25332		17.669	0
87578	Tue Mar 28 18:06:04 2017_x000D_	22.6169	51.1513	140.384	2.45017	2	25.1458	42.5468	283.013	4.93951	8.96843		11.2779	0
87579	Tue Mar 28 18:06:04 2017_x000D_	22.4005	50.8439	142.62	2.48919	2	25.1458	42.5468	283.013	4.93951	8.73948		15.6164	0
87580	Tue Mar 28 18:06:04 2017_x000D_	21.9773	50.5408	140.382	2.45013	2	25.1458	42.5468	283.013	4.93951	8.59904		8.84825	69.1709
87581	Tue Mar 28 18:06:04 2017_x000D_	21.764	50.3371	140.381	2.45012	2	25.8993	40.3677	284.692	4.96881	10.793		6.96754	0
87582	Tue Mar 28 18:06:04 2017_x000D_	21.554	50.2379	142.621	2.48921	2	25.8993	40.3677	284.692	4.96881	10.7844		17.7114	0
87583	Tue Mar 28 18:06:04 2017_x000D_	21.127	49.8302	142.619	2.48917	2	25.8993	40.3677	284.692	4.96881	10.5978		11.2804	0
87584	Tue Mar 28 18:06:04 2017_x000D_	20.8096	49.6286	144.397	2.52021	2	25.8993	40.3677	284.692	4.96881	10.5674		20.0426	44.5009
87585	Tue Mar 28 18:06:04 2017_x000D_	20.2788	49.2229	142.62	2.48919	2	26.6137	39.0677	283.013	4.93951	11.9691		8.8738	0
87586	Tue Mar 28 18:06:04 2017_x000D_	20.0648	49.0187	142.619	2.48917	2	26.6137	39.0677	283.013	4.93951	11.9126		6.99408	0
87587	Tue Mar 28 18:06:04 2017_x000D_	19.8542	48.9187	140.386	2.45019	2	26.6137	39.0677	283.013	4.93951	11.9471		17.7625	0
87588	Tue Mar 28 18:06:04 2017_x000D_	19.4258	48.51	140.384	2.45017	2	26.6137	39.0677	283.013	4.93951	11.8669		8.88435	0
87589	Tue Mar 28 18:06:04 2017_x000D_	19.2116	48.3055	140.384	2.45015	2	26.6137	39.0677	283.013	4.93951	11.8376		13.3234	41.934
87590	Tue Mar 28 18:06:04 2017_x000D_	18.8903	47.9989	140.692	2.45554	2	27.1098	37.7609	278.637	4.86313	13.1292		9.89677	0
87591	Tue Mar 28 18:06:04 2017_x000D_	18.5753	47.9009	140.387	2.45021	2	27.1098	37.7609	278.637	4.86313	13.2536		11.3497	0
87592	Tue Mar 28 18:06:04 2017_x000D_	18.3573	47.5917	142.615	2.48911	2	27.1098	37.7609	278.637	4.86313	13.1625		7.00635	0
87593	Tue Mar 28 18:06:04 2017_x000D_	18.1462	47.4918	145.001	2.53074	2	27.1098	37.7609	278.637	4.86313	13.2301		7.01549	33.7774
87594	Tue Mar 28 18:06:04 2017_x000D_	17.935	47.3914	142.619	2.48917	2	27.3776	36.6673	278.637	4.86313	14.2888		7.05461	0
87595	Tue Mar 28 18:06:04 2017_x000D_	17.8238	47.1842	144.388	2.52005	2	27.3776	36.6673	278.637	4.86313	14.2085		11.3259	0
87596	Tue Mar 28 18:06:04 2017_x000D_	17.5053	46.9815	142.617	2.48913	2	27.3776	36.6673	278.637	4.86313	14.2774		8.91414	0
87597	Tue Mar 28 18:06:04 2017_x000D_	17.2903	46.7764	142.615	2.48911	2	27.3776	36.6673	278.637	4.86313	14.281		13.3742	94.3377
87598	Tue Mar 28 18:06:04 2017_x000D_	16.9679	46.4685	138.443	2.41629	2	26.86	33.5656	261.074	4.5566	16.2585		9.91377	0
87599	Tue Mar 28 18:06:05 2017_x000D_	16.6524	46.3702	134.261	2.3433	2	26.86	33.5656	261.074	4.5566	16.3754		3.14489	0
87600	Tue Mar 28 18:06:05 2017_x000D_	16.7572	46.3677	115.627	2.01807	2	26.86	33.5656	261.074	4.5566	16.3083		3.1089	0
87601	Tue Mar 28 18:06:05 2017_x000D_	16.6536	46.3702	107.317	1.87303	2	26.86	33.5656	261.074	4.5566	16.3746		3.16163	0
87602	Tue Mar 28 18:06:05 2017_x000D_	16.6579	46.4755	88.9851	1.55308	2	26.86	33.5656	261.074	4.5566	16.4544		3.1179	68.745
87603	Tue Mar 28 18:06:05 2017_x000D_	16.554	46.478	80.1555	1.39898	2	26.3027	31.3429	256.987	4.48527	18.003		3.13686	0
87604	Tue Mar 28 18:06:05 2017_x000D_	16.5504	46.3735	73.6153	1.28483	2	26.3027	31.3429	256.987	4.48527	17.9172		3.12508	0
87605	Tue Mar 28 18:06:05 2017_x000D_	16.5466	46.2694	53.2655	0.929658	2	26.3027	31.3429	256.987	4.48527	17.832		0.0127279	0
87606	Tue Mar 28 18:06:05 2017_x000D_	16.5463	46.2697	44.6981	0.780129	2	26.3027	31.3429	256.987	4.48527	17.8325		11.1936	50.0786
87607	Tue Mar 28 18:06:05 2017_x000D_	16.8504	46.0535	29.4875	0.514653	2	25.7155	29.7803	260.028	4.53834	18.5312		0.0123693	0
87608	Tue Mar 28 18:06:05 2017_x000D_	16.85	46.0536	21.6937	0.378626	2	25.7155	29.7803	260.028	4.53834	18.5315		13.8969	0
87609	Tue Mar 28 18:06:05 2017_x000D_	17.2583	45.8348	10.2785	0.179394	2	25.7155	29.7803	260.028	4.53834	18.1458		6.23553	0
87610	Tue Mar 28 18:06:05 2017_x000D_	17.4661	45.8302	4.24942	0.0741664	2	25.7155	29.7803	260.028	4.53834	18.0458		9.34703	0
87611	Tue Mar 28 18:06:05 2017_x000D_	17.7776	45.8237	4.0979	0.0715218	2	25.7155	29.7803	260.028	4.53834	17.8997		15.5915	50.0976
87612	Tue Mar 28 18:06:05 2017_x000D_	18.2972	45.8127	4.25064	0.0741876	2	25.1281	28.2171	255.308	4.45597	18.875		31.2662	0
87613	Tue Mar 28 18:06:05 2017_x000D_	19.3317	45.6862	7.28165	0.127089	2	25.1281	28.2171	255.308	4.45597	18.4056		12.8052	0
87614	Tue Mar 28 18:06:05 2017_x000D_	19.7432	45.5728	10.2832	0.179475	2	25.1281	28.2171	255.308	4.45597	18.1719		28.6278	0
87615	Tue Mar 28 18:06:05 2017_x000D_	20.6696	45.3439	16.9321	0.295521	2	25.1281	28.2171	255.308	4.45597	17.6976		9.80018	26.9992
87616	Tue Mar 28 18:06:05 2017_x000D_	20.9768	45.2328	18.9654	0.331008	2	24.2628	27.9697	225	3.92699	17.5731		25.5798	0
87617	Tue Mar 28 18:06:05 2017_x000D_	21.7988	45.0062	26.7701	0.467226	2	24.2628	27.9697	225	3.92699	17.2138		9.79454	0
87618	Tue Mar 28 18:06:05 2017_x000D_	22.1058	44.8951	28.1575	0.491441	2	24.2628	27.9697	225	3.92699	17.0623		20.7886	0
87619	Tue Mar 28 18:06:05 2017_x000D_	22.7168	44.5682	33.6873	0.587955	2	24.2628	27.9697	225	3.92699	16.6703		11.1661	59.5672
87620	Tue Mar 28 18:06:06 2017_x000D_	23.0202	44.3526	32.1224	0.560641	2	22.2837	28.1299	225	3.92699	16.2394		9.79454	0
87621	Tue Mar 28 18:06:06 2017_x000D_	23.3272	44.2415	36.2308	0.632346	2	22.2837	28.1299	225	3.92699	16.1454		8.77838	0
87622	Tue Mar 28 18:06:06 2017_x000D_	23.5273	44.028	36.2301	0.632335	2	22.2837	28.1299	225	3.92699	15.9467		22.3297	0
87623	Tue Mar 28 18:06:06 2017_x000D_	24.134	43.5968	36.2303	0.632338	2	22.2837	28.1299	225	3.92699	15.5772		15.4903	0
87624	Tue Mar 28 18:06:06 2017_x000D_	24.5374	43.2745	38.6277	0.674181	2	22.2837	28.1299	225	3.92699	15.3114		13.8309	33.5913
87625	Tue Mar 28 18:06:06 2017_x000D_	24.9439	43.057	38.6286	0.674196	2	21.1797	28.3168	180	3.14159	15.2132		6.91342	0
87626	Tue Mar 28 18:06:06 2017_x000D_	25.1471	42.9483	36.2311	0.632353	2	21.1797	28.3168	180	3.14159	15.1599		17.5442	0
87627	Tue Mar 28 18:06:06 2017_x000D_	25.5469	42.5215	36.2299	0.632331	2	21.1797	28.3168	180	3.14159	14.8609		9.76507	0
87628	Tue Mar 28 18:06:06 2017_x000D_	25.853	42.4108	32.1204	0.560608	2	21.1797	28.3168	180	3.14159	14.8486		8.77209	33.5977
87629	Tue Mar 28 18:06:06 2017_x000D_	26.0529	42.1974	32.1194	0.560589	2	20.0755	28.5038	180	3.14159	14.9414		13.8201	0
87630	Tue Mar 28 18:06:06 2017_x000D_	26.4591	41.9801	32.1198	0.560597	2	20.0755	28.5038	180	3.14159	14.9118		13.8134	0
87631	Tue Mar 28 18:06:06 2017_x000D_	26.8651	41.7629	32.1203	0.560605	2	20.0755	28.5038	180	3.14159	14.8964		17.5357	0
87632	Tue Mar 28 18:06:06 2017_x000D_	27.2647	41.3363	32.1182	0.560569	2	20.0755	28.5038	180	3.14159	14.7091		9.28069	13.1402
87633	Tue Mar 28 18:06:06 2017_x000D_	27.574	41.3304	33.6873	0.587955	2	19.6377	28.4904	180	3.14159	15.0947		11.1378	0
87634	Tue Mar 28 18:06:06 2017_x000D_	27.8766	41.1153	32.1201	0.560602	2	19.6377	28.4904	180	3.14159	15.0754		17.5272	0
87635	Tue Mar 28 18:06:06 2017_x000D_	28.276	40.6889	32.118	0.560566	2	19.6377	28.4904	180	3.14159	14.9474		9.27463	0
87636	Tue Mar 28 18:06:06 2017_x000D_	28.5851	40.6831	33.6876	0.58796	2	19.6377	28.4904	180	3.14159	15.1234		11.1295	13.1402
87637	Tue Mar 28 18:06:06 2017_x000D_	28.8875	40.4682	32.12	0.5606	2	19.1999	28.477	180	3.14159	15.4155		15.4537	0
87638	Tue Mar 28 18:06:06 2017_x000D_	29.2899	40.1466	34.6026	0.603929	2	19.1999	28.477	180	3.14159	15.4268		6.8933	0
87639	Tue Mar 28 18:06:06 2017_x000D_	29.4925	40.0382	32.1194	0.560589	2	19.1999	28.477	180	3.14159	15.479		16.6017	0
87640	Tue Mar 28 18:06:06 2017_x000D_	30.0008	39.8194	33.6885	0.587975	2	19.1999	28.477	180	3.14159	15.6624		8.75718	0
87641	Tue Mar 28 18:06:06 2017_x000D_	30.2004	39.6064	33.6876	0.58796	2	19.1999	28.477	180	3.14159	15.6485		13.7825	20.7125
87642	Tue Mar 28 18:06:07 2017_x000D_	30.6055	39.3897	33.6882	0.58797	2	18.5528	28.2363	188.637	3.29233	16.4215		8.75513	0
87643	Tue Mar 28 18:06:07 2017_x000D_	30.805	39.1767	33.6873	0.587954	2	18.5528	28.2363	188.637	3.29233	16.4259		13.7799	0
87644	Tue Mar 28 18:06:07 2017_x000D_	31.21	38.96	33.6879	0.587965	2	18.5528	28.2363	188.637	3.29233	16.5892		4.3723	0
87645	Tue Mar 28 18:06:07 2017_x000D_	31.3096	38.8536	34.6036	0.603947	2	18.5528	28.2363	188.637	3.29233	16.5971		6.88659	41.94
87646	Tue Mar 28 18:06:07 2017_x000D_	31.512	38.7453	32.1191	0.560584	2	17.4967	27.3203	225	3.92699	18.082		11.1277	0
87647	Tue Mar 28 18:06:07 2017_x000D_	31.8144	38.5305	38.6361	0.674327	2	17.4967	27.3203	225	3.92699	18.1842		15.4387	0
87648	Tue Mar 28 18:06:07 2017_x000D_	32.2164	38.2092	44.7307	0.780697	2	17.4967	27.3203	225	3.92699	18.3095		0.0108167	0
87649	Tue Mar 28 18:06:07 2017_x000D_	32.2167	38.209	53.2708	0.929751	2	17.4967	27.3203	225	3.92699	18.3096		4.41308	23.6135
87650	Tue Mar 28 18:06:07 2017_x000D_	32.3226	38.3111	70.6683	1.23339	2	16.859	26.8589	223.711	3.90449	19.2426		9.86381	0
87651	Tue Mar 28 18:06:07 2017_x000D_	32.2287	38.6262	85.721	1.49611	2	16.859	26.8589	223.711	3.90449	19.3571		0.0169706	0
87652	Tue Mar 28 18:06:07 2017_x000D_	32.2283	38.6258	97.5075	1.70183	2	16.859	26.8589	223.711	3.90449	19.3565		4.41269	0
87653	Tue Mar 28 18:06:07 2017_x000D_	32.3336	38.7285	106.813	1.86424	2	16.859	26.8589	223.711	3.90449	19.5026		3.06665	23.6933
87654	Tue Mar 28 18:06:07 2017_x000D_	32.4358	38.7264	115.066	2.00829	2	16.4498	26.1834	223.993	3.90941	20.3194		0.0216333	0
87655	Tue Mar 28 18:06:07 2017_x000D_	32.4352	38.7268	131.411	2.29355	2	16.4498	26.1834	223.993	3.90941	20.3192		4.43199	0
87656	Tue Mar 28 18:06:07 2017_x000D_	32.3291	38.624	139.802	2.44001	2	16.4498	26.1834	223.993	3.90941	20.1723		7.01428	0
87657	Tue Mar 28 18:06:07 2017_x000D_	32.2202	38.4171	154.109	2.68971	2	16.4498	26.1834	223.993	3.90941	19.9592		6.15711	0
87658	Tue Mar 28 18:06:07 2017_x000D_	32.015	38.421	159.452	2.78297	2	16.4498	26.1834	223.993	3.90941	19.7999		11.2327	14.7215
87659	Tue Mar 28 18:06:07 2017_x000D_	31.7009	38.2172	166.015	2.8975	2	16.25	25.7352	259.074	4.52169	19.8628		12.3288	0
87660	Tue Mar 28 18:06:07 2017_x000D_	31.29	38.2243	166.018	2.89757	2	16.25	25.7352	259.074	4.52169	19.5494		26.521	0
87661	Tue Mar 28 18:06:07 2017_x000D_	30.4585	37.9241	163.207	2.84849	2	16.25	25.7352	259.074	4.52169	18.7203		9.81485	0
87662	Tue Mar 28 18:06:07 2017_x000D_	30.1469	37.8244	159.456	2.78303	2	16.25	25.7352	259.074	4.52169	18.4194		12.7866	48.3897
87663	Tue Mar 28 18:06:08 2017_x000D_	29.7321	37.7264	156.734	2.73553	2	16.7556	24.2035	283.013	4.93951	18.7419		23.703	0
87664	Tue Mar 28 18:06:08 2017_x000D_	29.0022	37.4239	152.795	2.66678	2	16.7556	24.2035	283.013	4.93951	18.021		6.97037	0
87665	Tue Mar 28 18:06:08 2017_x000D_	28.7931	37.3226	155.493	2.71386	2	16.7556	24.2035	283.013	4.93951	17.8048		13.9661	0
87666	Tue Mar 28 18:06:08 2017_x000D_	28.3743	37.1193	150.232	2.62205	2	16.7556	24.2035	283.013	4.93951	17.3727		22.5803	33.8816
87667	Tue Mar 28 18:06:08 2017_x000D_	27.7429	36.7096	150.231	2.62202	2	17.0229	23.1062	283.013	4.93951	17.3197		9.84708	0
87668	Tue Mar 28 18:06:08 2017_x000D_	27.4303	36.6095	146.211	2.55186	2	17.0229	23.1062	283.013	4.93951	17.0486		22.6152	0
87669	Tue Mar 28 18:06:08 2017_x000D_	26.7979	36.1992	146.211	2.55186	2	17.0229	23.1062	283.013	4.93951	16.3394		11.3201	0
87670	Tue Mar 28 18:06:08 2017_x000D_	26.4813	35.9939	147.804	2.57966	2	17.0229	23.1062	283.013	4.93951	15.9861		11.3142	0
87671	Tue Mar 28 18:06:08 2017_x000D_	26.165	35.7885	146.211	2.55187	2	17.0229	23.1062	283.013	4.93951	15.6339		21.0116	42.0686
87672	Tue Mar 28 18:06:08 2017_x000D_	25.5348	35.4829	148.701	2.59531	2	17.519	21.7946	283.013	4.93951	15.8626		8.9254	0
87673	Tue Mar 28 18:06:08 2017_x000D_	25.3213	35.2757	148.698	2.59527	2	17.519	21.7946	283.013	4.93951	15.5761		8.93173	0
87674	Tue Mar 28 18:06:08 2017_x000D_	25.1077	35.0683	148.696	2.59523	2	17.519	21.7946	283.013	4.93951	15.2898		21.0465	0
87675	Tue Mar 28 18:06:08 2017_x000D_	24.4765	34.7621	151.33	2.64121	2	17.519	21.7946	283.013	4.93951	14.7161		11.3592	38.8067
87676	Tue Mar 28 18:06:08 2017_x000D_	24.1588	34.5561	152.783	2.66657	2	18.2247	20.7105	289.478	5.05234	15.0637		14.052	0
87677	Tue Mar 28 18:06:08 2017_x000D_	23.7374	34.3516	152.783	2.66657	2	18.2247	20.7105	289.478	5.05234	14.7129		12.8928	0
87678	Tue Mar 28 18:06:08 2017_x000D_	23.3192	34.2526	155.474	2.71354	2	18.2247	20.7105	289.478	5.05234	14.4687		8.95509	0
87679	Tue Mar 28 18:06:08 2017_x000D_	23.105	34.0447	155.471	2.71347	2	18.2247	20.7105	289.478	5.05234	14.1992		19.8364	54.8509
87680	Tue Mar 28 18:06:08 2017_x000D_	22.4753	33.843	155.473	2.71352	2	18.7405	18.9564	283.013	4.93951	15.348		8.96579	0
87681	Tue Mar 28 18:06:08 2017_x000D_	22.2607	33.635	155.47	2.71346	2	18.7405	18.9564	283.013	4.93951	15.0948		16.9377	0
87682	Tue Mar 28 18:06:08 2017_x000D_	21.7341	33.4314	156.706	2.73504	2	18.7405	18.9564	283.013	4.93951	14.7813		11.3917	0
87683	Tue Mar 28 18:06:08 2017_x000D_	21.4155	33.2248	155.469	2.71345	2	18.7405	18.9564	283.013	4.93951	14.517		21.1645	42.0981
87684	Tue Mar 28 18:06:08 2017_x000D_	20.7809	32.9166	152.786	2.66662	2	19.237	17.6439	284.692	4.96881	15.3505		7.05356	0
87685	Tue Mar 28 18:06:09 2017_x000D_	20.5693	32.8141	155.468	2.71343	2	19.237	17.6439	284.692	4.96881	15.2286		21.19	0
87686	Tue Mar 28 18:06:09 2017_x000D_	19.9339	32.5056	152.787	2.66664	2	19.237	17.6439	284.692	4.96881	14.878		7.06158	0
87687	Tue Mar 28 18:06:09 2017_x000D_	19.7221	32.4029	155.467	2.71342	2	19.237	17.6439	284.692	4.96881	14.767		7.07491	0
87688	Tue Mar 28 18:06:09 2017_x000D_	19.51	32.2998	152.787	2.66664	2	19.237	17.6439	284.692	4.96881	14.6584		8.9998	50.7176
87689	Tue Mar 28 18:06:09 2017_x000D_	19.2945	32.0911	152.784	2.66659	2	19.9625	16.1169	280.926	4.90309	15.9882		19.9435	0
87690	Tue Mar 28 18:06:09 2017_x000D_	18.6615	31.888	152.788	2.66666	2	19.9625	16.1169	280.926	4.90309	15.8247		18.4857	0
87691	Tue Mar 28 18:06:09 2017_x000D_	18.1292	31.5776	154.109	2.68971	2	19.9625	16.1169	280.926	4.90309	15.569		9.99497	0
87692	Tue Mar 28 18:06:09 2017_x000D_	17.812	31.4757	152.789	2.66667	2	19.9625	16.1169	280.926	4.90309	15.5086		9.02108	63.1804
87693	Tue Mar 28 18:06:09 2017_x000D_	17.5959	31.2666	152.786	2.66661	2	20.7076	14.1471	280.926	4.90309	17.4		14.1807	0
87694	Tue Mar 28 18:06:09 2017_x000D_	17.1707	31.0601	152.786	2.66662	2	20.7076	14.1471	280.926	4.90309	17.2789		7.0898	0
87695	Tue Mar 28 18:06:09 2017_x000D_	16.958	30.9571	155.461	2.71331	2	20.7076	14.1471	280.926	4.90309	17.2231		7.10175	0
87696	Tue Mar 28 18:06:09 2017_x000D_	16.7451	30.8536	152.787	2.66663	2	20.7076	14.1471	280.926	4.90309	17.17		14.1969	44.7005
87697	Tue Mar 28 18:06:09 2017_x000D_	16.3194	30.6469	152.787	2.66664	2	21.4238	12.8405	289.478	5.05234	18.5236		6.27956	0
87698	Tue Mar 28 18:06:09 2017_x000D_	16.1101	30.6497	152.791	2.6667	2	21.4238	12.8405	289.478	5.05234	18.585		9.0466	0
87699	Tue Mar 28 18:06:09 2017_x000D_	15.8933	30.4401	152.787	2.66664	2	21.4238	12.8405	289.478	5.05234	18.4481		9.04444	0
87700	Tue Mar 28 18:06:09 2017_x000D_	15.6766	30.2305	152.784	2.66659	2	21.4238	12.8405	289.478	5.05234	18.3151		17.0924	0
87701	Tue Mar 28 18:06:09 2017_x000D_	15.1454	30.0245	146.26	2.55272	2	21.4238	12.8405	289.478	5.05234	18.295		4.52741	44.7098
87702	Tue Mar 28 18:06:09 2017_x000D_	15.0371	29.9194	142.178	2.48147	2	22.1401	11.5336	284.692	4.96881	19.7102		4.53228	0
87703	Tue Mar 28 18:06:09 2017_x000D_	15.1463	30.0238	121.783	2.12552	2	22.1401	11.5336	284.692	4.96881	19.7687		4.42128	0
87704	Tue Mar 28 18:06:09 2017_x000D_	15.0457	30.1315	112.809	1.96888	2	22.1401	11.5336	284.692	4.96881	19.9051		4.53826	0
87705	Tue Mar 28 18:06:09 2017_x000D_	15.1546	30.2365	103.665	1.8093	2	22.1401	11.5336	284.692	4.96881	19.9649		3.12952	48.0525
87706	Tue Mar 28 18:06:10 2017_x000D_	15.0503	30.2384	89.0244	1.55377	2	23.0757	10.2335	315	5.49779	21.5547		0.0134164	0
87707	Tue Mar 28 18:06:10 2017_x000D_	15.0505	30.2388	77.3776	1.35049	2	23.0757	10.2335	315	5.49779	21.5549		3.19993	0
87708	Tue Mar 28 18:06:10 2017_x000D_	15.0542	30.3454	70.8642	1.23681	2	23.0757	10.2335	315	5.49779	21.6526		4.51739	0
87709	Tue Mar 28 18:06:10 2017_x000D_	14.9454	30.2413	53.2579	0.929526	2	23.0757	10.2335	315	5.49779	21.5966		6.98104	24.0314
87710	Tue Mar 28 18:06:10 2017_x000D_	15.1511	30.1325	46.7903	0.816645	2	23.5436	9.58331	284.692	4.96881	22.1969		7.03532	0
87711	Tue Mar 28 18:06:10 2017_x000D_	15.2479	29.9189	31.895	0.556672	2	23.5436	9.58331	284.692	4.96881	21.9626		3.13524	0
87712	Tue Mar 28 18:06:10 2017_x000D_	15.3524	29.9176	25.2203	0.440178	2	23.5436	9.58331	284.692	4.96881	21.9221		6.9865	0
87713	Tue Mar 28 18:06:10 2017_x000D_	15.5582	29.8086	22.4373	0.391604	2	23.5436	9.58331	284.692	4.96881	21.7446		30.7615	42.6606
87714	Tue Mar 28 18:06:10 2017_x000D_	16.4858	29.3716	21.3839	0.373219	2	24.4697	8.5042	315	5.49779
87715	Tue Mar 28 18:06:10 2017_x000D_	16.9045	29.3663	21.3868	0.37327	2	24.4697	8.5042	315	5.49779
87716	Tue Mar 28 18:06:10 2017_x000D_	17.6224	28.9322	22.4368	0.391597	2	24.4697	8.5042	315	5.49779
87717	Tue Mar 28 18:06:10 2017_x000D_	18.0371	28.8209	25.223	0.440224	2	24.4697	8.5042	315	5.49779
87718	Tue Mar 28 18:06:10 2017_x000D_	18.6536	28.4946	27.8963	0.486883	2	24.4697	8.5042	315	5.49779
87719	Tue Mar 28 18:06:10 2017_x000D_	18.96	28.2784	29.2644	0.51076	2	25.1668	7.6395	278.637	4.86313
87720	Tue Mar 28 18:06:10 2017_x000D_	19.1655	28.1697	31.9031	0.556814	2	25.1668	7.6395	278.637	4.86313
87721	Tue Mar 28 18:06:10 2017_x000D_	19.7815	27.8436	34.4096	0.60056	2	25.1668	7.6395	278.637	4.86313
87722	Tue Mar 28 18:06:10 2017_x000D_	20.0877	27.6275	36.0555	0.629288	2	25.1668	7.6395	278.637	4.86313
87723	Tue Mar 28 18:06:10 2017_x000D_	20.1888	27.52	40.3129	0.703593	2	25.625	7.2106	351.363	6.13244
87724	Tue Mar 28 18:06:10 2017_x000D_	20.6964	27.0893	38.4778	0.671563	2	25.625	7.2106	351.363	6.13244
87725	Tue Mar 28 18:06:10 2017_x000D_	21.0025	26.8732	40.3132	0.703598	2	25.625	7.2106	351.363	6.13244
87726	Tue Mar 28 18:06:10 2017_x000D_	21.51	26.4426	38.4778	0.671564	2	25.625	7.2106	351.363	6.13244
87727	Tue Mar 28 18:06:10 2017_x000D_	21.7117	26.2279	38.4773	0.671556	2	26.9602	6.8097	0	0
87728	Tue Mar 28 18:06:11 2017_x000D_	22.1182	25.9047	36.0532	0.629248	2	26.9602	6.8097	0	0
87729	Tue Mar 28 18:06:11 2017_x000D_	22.4239	25.689	34.406	0.600499	2	26.9602	6.8097	0	0
87730	Tue Mar 28 18:06:11 2017_x000D_	22.6288	25.5805	31.898	0.556725	2	26.9602	6.8097	0	0
87731	Tue Mar 28 18:06:11 2017_x000D_	22.8338	25.4721	34.4067	0.60051	2	26.9602	6.8097	0	0
87732	Tue Mar 28 18:06:11 2017_x000D_	23.3444	25.1479	33.4818	0.584368	2	28.7237	6.6444	0	0
87733	Tue Mar 28 18:06:11 2017_x000D_	23.5459	24.9333	33.4809	0.584353	2	28.7237	6.6444	0	0
87734	Tue Mar 28 18:06:11 2017_x000D_	24.0594	24.7155	31.8983	0.55673	2	28.7237	6.6444	0	0
87735	Tue Mar 28 18:06:11 2017_x000D_	24.2609	24.501	31.8972	0.556712	2	28.7237	6.6444	0	0
87736	Tue Mar 28 18:06:11 2017_x000D_	24.6703	24.2844	31.8977	0.55672	2	30.2677	6.472	0	0
87737	Tue Mar 28 18:06:11 2017_x000D_	24.8717	24.0699	31.8966	0.556701	2	30.2677	6.472	0	0
87738	Tue Mar 28 18:06:11 2017_x000D_	25.281	23.8534	31.8971	0.556709	2	30.2677	6.472	0	0
87739	Tue Mar 28 18:06:11 2017_x000D_	25.4824	23.6389	31.896	0.556691	2	30.2677	6.472	0	0
87740	Tue Mar 28 18:06:11 2017_x000D_	25.6902	23.6369	31.8976	0.556717	2	31.1442	6.50011	0	0
87741	Tue Mar 28 18:06:11 2017_x000D_	25.9956	23.4214	33.4821	0.584373	2	31.1442	6.50011	0	0
87742	Tue Mar 28 18:06:11 2017_x000D_	26.0928	23.2081	31.8954	0.55668	2	31.1442	6.50011	0	0
87743	Tue Mar 28 18:06:11 2017_x000D_	26.5051	23.0979	34.4081	0.600535	2	31.1442	6.50011	0	0
87744	Tue Mar 28 18:06:11 2017_x000D_	26.7035	22.7772	40.3182	0.703685	2	31.1442	6.50011	0	0
87745	Tue Mar 28 18:06:11 2017_x000D_	26.908	22.669	42.6293	0.744022	2	32.2397	6.5352	0	0
87746	Tue Mar 28 18:06:11 2017_x000D_	26.9117	22.7748	57.4665	1.00298	2	32.2397	6.5352	0	0
87747	Tue Mar 28 18:06:11 2017_x000D_	26.8112	22.8816	66.829	1.16639	2	32.2397	6.5352	0	0
87748	Tue Mar 28 18:06:11 2017_x000D_	26.9182	22.9864	76.4628	1.33453	2	32.2397	6.5352	0	0
87749	Tue Mar 28 18:06:12 2017_x000D_	26.9211	23.0918	94.6693	1.65229	2	33.7732	6.5843	0	0
87750	Tue Mar 28 18:06:12 2017_x000D_	26.9174	22.9853	106.831	1.86456	2	33.7732	6.5843	0	0
87751	Tue Mar 28 18:06:12 2017_x000D_	26.9136	22.879	118.828	2.07394	2	33.7732	6.5843	0	0
87752	Tue Mar 28 18:06:12 2017_x000D_	26.9102	22.7732	128.799	2.24797	2	33.7732	6.5843	0	0
87753	Tue Mar 28 18:06:12 2017_x000D_	26.7995	22.5619	139.794	2.43986	2	33.7732	6.5843	0	0
87754	Tue Mar 28 18:06:12 2017_x000D_	26.7992	22.5621	148.274	2.58788	2	35.5254	6.6404	0	0
87755	Tue Mar 28 18:06:12 2017_x000D_	26.1631	22.1427	148.274	2.58786	2	35.5254	6.6404	0	0
87756	Tue Mar 28 18:06:12 2017_x000D_	26.1631	22.1427	148.274	2.58786	2	35.5254	6.6404	0	0
87757	Tue Mar 28 18:06:12 2017_x000D_	25.4223	21.7235	141.71	2.47331	2	35.5254	6.6404	0	0
87758	Tue Mar 28 18:06:12 2017_x000D_	25.2077	21.5126	141.709	2.47329	2	37.2873	6.4752	0	0
87759	Tue Mar 28 18:06:12 2017_x000D_	24.4627	20.9865	137.573	2.4011	2	37.2873	6.4752	0	0
87760	Tue Mar 28 18:06:12 2017_x000D_	24.2448	20.6687	131.205	2.28995	2	37.2873	6.4752	0	0
87761	Tue Mar 28 18:06:12 2017_x000D_	23.7071	20.14	126.979	2.21621	2	37.2873	6.4752	0	0
87762	Tue Mar 28 18:06:12 2017_x000D_	23.4885	19.8216	125.285	2.18663	2	37.2873	6.4752	0	0
87763	Tue Mar 28 18:06:12 2017_x000D_	23.0479	19.0781	118.879	2.07483	2	39.0387	6.5313	0	0
87764	Tue Mar 28 18:06:12 2017_x000D_	22.8324	18.8662	118.882	2.07488	2	39.0387	6.5313	0	0
87765	Tue Mar 28 18:06:12 2017_x000D_	22.7146	18.44	116.271	2.02931	2	39.0387	6.5313	0	0
87766	Tue Mar 28 18:06:12 2017_x000D_	22.3806	17.8011	118.878	2.07481	2	39.0387	6.5313	0	0
87767	Tue Mar 28 18:06:12 2017_x000D_	22.1614	17.4821	120.291	2.09948	2	39.9143	6.5593	0	0
87768	Tue Mar 28 18:06:12 2017_x000D_	21.827	16.8425	122.85	2.14414	2	39.9143	6.5593	0	0
87769	Tue Mar 28 18:06:12 2017_x000D_	21.6109	16.6298	122.852	2.14418	2	39.9143	6.5593	0	0
87770	Tue Mar 28 18:06:13 2017_x000D_	21.2796	16.0967	126.962	2.21591	2	39.9143	6.5593	0	0
87771	Tue Mar 28 18:06:13 2017_x000D_	21.1682	15.8833	124.48	2.17259	2	39.9143	6.5593	0	0
87772	Tue Mar 28 18:06:13 2017_x000D_	20.8365	15.3496	128.802	2.24802	2	40.7898	6.5874	0	0
87773	Tue Mar 28 18:06:13 2017_x000D_	20.8365	15.3496	128.802	2.24802	2	40.7898	6.5874	0	0
87774	Tue Mar 28 18:06:13 2017_x000D_	20.5115	15.0296	129.291	2.25655	2	40.7898	6.5874	0	0
87775	Tue Mar 28 18:06:13 2017_x000D_	20.396	14.7086	133.378	2.32789	2	40.7898	6.5874	0	0
87776	Tue Mar 28 18:06:13 2017_x000D_	19.966	14.3889	131.476	2.29468	2	40.7898	6.5874	0	0
87777	Tue Mar 28 18:06:13 2017_x000D_	19.9626	14.2818	133.379	2.3279	2	40.7898	6.5874	0	0
87778	Tue Mar 28 18:06:13 2017_x000D_	19.6374	13.9613	129.291	2.25655	2	40.7898	6.5874	0	0
87779	Tue Mar 28 18:06:13 2017_x000D_	19.5288	13.8546	133.38	2.32792	2	40.7898	6.5874	0	0
87780	Tue Mar 28 18:06:13 2017_x000D_	19.3083	13.5337	135.437	2.36382	2	44.1131	5.8075	340.522	5.94323
87781	Tue Mar 28 18:06:13 2017_x000D_	19.0947	13.4271	133.381	2.32793	2	44.1131	5.8075	340.522	5.94323
