# Supplementary material for: Guppies Prefer to Follow Large (Robot) Leaders Irrespective of Own Size
Source: Front Bioeng Biotechnol. 2020 May 15;8:441. doi: 10.3389/fbioe.2020.00441 (PMC7243707; doi:10.3389/fbioe.2020.00441)
Supplement: Supplementary file 3 [file Data_Sheet_1.ZIP › Raw Data/ID89.xlsx]

## Sheet: TueMar28174923201
Framenumber	Current timestamp	Robo Position x	Robo Position y	Robo Angle deg	Robo Angle rad	Fish ID	Fish Position x	Fish Position y	Fish Angle deg	Fish Angle rad	Distance_between_subjects	Mean_Distance (L300 bis L1500)	Velocity_Robo	Velocity_Fish	Mean_velocity_Robo		Fish ID	Fish Position x	Fish Position y	Fish Angle deg	Fish Angle rad	Fish ID	Fish Position x	Fish Position y	Fish Angle deg	Fish Angle rad	Fish ID	Fish Position x	Fish Position y	Fish Angle deg	Fish Angle rad	Fish ID	Fish Position x	Fish Position y	Fish Angle deg	Fish Angle rad
84148	Tue Mar 28 17:53:10 2017_x000D_	18.868	12.8907	-73.785	-1.28779	1	20.1615	6.5921	263.25	4.59458	6.43005	10.2106	0	0	11.496	13.0828
84149	Tue Mar 28 17:53:10 2017_x000D_	18.868	12.8907	-73.785	-1.28779	1	20.1615	6.5921	263.25	4.59458	6.43005		0	0
84150	Tue Mar 28 17:53:10 2017_x000D_	18.868	12.8907	-73.785	-1.28779	1	20.1615	6.5921	263.25	4.59458	6.43005		7.26357	0
84151	Tue Mar 28 17:53:10 2017_x000D_	18.9803	13.1052	-76.5473	-1.336	1	20.1615	6.5921	263.25	4.59458	6.61934		6.45052	6.6548
84152	Tue Mar 28 17:53:10 2017_x000D_	18.9874	13.3201	-76.5461	-1.33598	1	20.1517	6.81371	264.719	4.62021	6.60974		3.22402	0
84153	Tue Mar 28 17:53:10 2017_x000D_	18.9912	13.4275	-82.5377	-1.44056	1	20.1517	6.81371	264.719	4.62021	6.71483		3.22981	0
84154	Tue Mar 28 17:53:10 2017_x000D_	18.9948	13.5351	-82.2474	-1.43549	1	20.1517	6.81371	264.719	4.62021	6.82023		16.4953	0
84155	Tue Mar 28 17:53:11 2017_x000D_	19.1174	14.0711	-79.7995	-1.39276	1	20.1517	6.81371	264.719	4.62021	7.33072		12.883	0
84156	Tue Mar 28 17:53:11 2017_x000D_	19.1316	14.5003	-79.7979	-1.39274	1	20.1517	6.81371	264.719	4.62021	7.75398		26.6854	6.6548
84157	Tue Mar 28 17:53:11 2017_x000D_	19.3699	15.3573	-79.8	-1.39277	1	20.1615	6.5921	260.469	4.54604	8.80087		16.4764	0
84158	Tue Mar 28 17:53:11 2017_x000D_	19.4923	15.8927	-76.5431	-1.33593	1	20.1615	6.5921	260.469	4.54604	9.32464		23.5418	0
84159	Tue Mar 28 17:53:11 2017_x000D_	19.7267	16.6416	-75.9241	-1.32513	1	20.1615	6.5921	260.469	4.54604	10.0589		16.0617	0
84160	Tue Mar 28 17:53:11 2017_x000D_	19.7443	17.1767	-76.5416	-1.3359	1	20.1615	6.5921	260.469	4.54604	10.5928		25.9738	66.7664
84161	Tue Mar 28 17:53:11 2017_x000D_	19.8774	18.0322	-79.3712	-1.38529	1	20.2835	8.8143	180.31	3.147	9.22684		11.64	0
84162	Tue Mar 28 17:53:11 2017_x000D_	20.0974	18.3518	-78.8995	-1.37706	1	20.2835	8.8143	180.31	3.147	9.53932		9.62316	0
84163	Tue Mar 28 17:53:11 2017_x000D_	20.1079	18.6724	-79.374	-1.38534	1	20.2835	8.8143	180.31	3.147	9.85966		25.9368	0
84164	Tue Mar 28 17:53:11 2017_x000D_	20.2407	19.5267	-82.2581	-1.43567	1	20.2835	8.8143	180.31	3.147	10.7125		9.61107	244.236
84165	Tue Mar 28 17:53:11 2017_x000D_	20.2511	19.8469	-82.5481	-1.44074	1	12.1444	8.9987	180	3.14159	13.5426		22.4462	0
84166	Tue Mar 28 17:53:11 2017_x000D_	20.2758	20.5947	-88.1259	-1.53809	1	12.1444	8.9987	180	3.14159	14.1629		12.8139	0
84167	Tue Mar 28 17:53:11 2017_x000D_	20.2898	21.0216	-88.1259	-1.53809	1	12.1444	8.9987	180	3.14159	14.5223		9.60207	0
84168	Tue Mar 28 17:53:11 2017_x000D_	20.3002	21.3415	-88.1259	-1.53809	1	12.1444	8.9987	180	3.14159	14.794		22.4161	209.99
84169	Tue Mar 28 17:53:11 2017_x000D_	20.3247	22.0883	-88.1259	-1.53809	1	19.0158	7.6648	180	3.14159	14.4828		9.59308	0
84170	Tue Mar 28 17:53:11 2017_x000D_	20.3351	22.4079	-88.1259	-1.53809	1	19.0158	7.6648	180	3.14159	14.802		9.60217	0
84171	Tue Mar 28 17:53:11 2017_x000D_	20.3456	22.7278	-88.1259	-1.53809	1	19.0158	7.6648	180	3.14159	15.1216		19.5086	0
84172	Tue Mar 28 17:53:11 2017_x000D_	20.4709	23.3659	-85.1782	-1.48664	1	19.0158	7.6648	180	3.14159	15.7684		9.58408	0
84173	Tue Mar 28 17:53:11 2017_x000D_	20.4813	23.6852	-85.325	-1.4892	1	19.0158	7.6648	180	3.14159	16.0873		19.1743	40.5341
84174	Tue Mar 28 17:53:11 2017_x000D_	20.5022	24.324	-85.3242	-1.48919	1	19.2935	6.34251	206.873	3.61061	18.0221		9.58718	0
84175	Tue Mar 28 17:53:11 2017_x000D_	20.5127	24.6434	-85.1767	-1.48661	1	19.2935	6.34251	206.873	3.61061	18.3415		19.1562	0
84176	Tue Mar 28 17:53:12 2017_x000D_	20.5335	25.2816	-85.1759	-1.4866	1	19.2935	6.34251	206.873	3.61061	18.9796		6.38445	0
84177	Tue Mar 28 17:53:12 2017_x000D_	20.5405	25.4943	-85.1757	-1.4866	1	19.2935	6.34251	206.873	3.61061	19.1923		19.1472	19.9665
84178	Tue Mar 28 17:53:12 2017_x000D_	20.5613	26.1322	-85.1749	-1.48658	1	19.3227	5.6776	230.465	4.02237	20.4921		9.56309	0
84179	Tue Mar 28 17:53:12 2017_x000D_	20.5717	26.4508	-85.3218	-1.48915	1	19.3227	5.6776	230.465	4.02237	20.8107		7.16868	0
84180	Tue Mar 28 17:53:12 2017_x000D_	20.6831	26.6622	-88.1305	-1.53817	1	19.3227	5.6776	230.465	4.02237	21.0287		9.5629	0
84181	Tue Mar 28 17:53:12 2017_x000D_	20.6933	26.9808	-82.2441	-1.43543	1	19.3227	5.6776	230.465	4.02237	21.3472		16.3021	21.096
84182	Tue Mar 28 17:53:12 2017_x000D_	20.815	27.5104	-85.3255	-1.48921	1	19.5713	5.01981	234.927	4.10025	22.525		9.56309	0
84183	Tue Mar 28 17:53:12 2017_x000D_	20.8254	27.829	-85.1777	-1.48663	1	19.5713	5.01981	234.927	4.10025	22.8436		15.9205	0
84184	Tue Mar 28 17:53:12 2017_x000D_	20.8427	28.3594	-85.3245	-1.48919	1	19.5713	5.01981	234.927	4.10025	23.3742		9.55709	0
84185	Tue Mar 28 17:53:12 2017_x000D_	20.8531	28.6778	-85.1767	-1.48661	1	19.5713	5.01981	234.927	4.10025	23.6927		12.7297	6.65407
84186	Tue Mar 28 17:53:12 2017_x000D_	20.8669	29.1019	-85.1762	-1.4866	1	19.5616	5.2414	234.927	4.10025	23.8962		7.15261	0
84187	Tue Mar 28 17:53:12 2017_x000D_	20.9781	29.3128	-88.1351	-1.53825	1	19.5616	5.2414	234.927	4.10025	24.113		7.03185	0
84188	Tue Mar 28 17:53:12 2017_x000D_	20.8807	29.526	-85.1757	-1.4866	1	19.5616	5.2414	234.927	4.10025	24.3204		13.1638	0
84189	Tue Mar 28 17:53:12 2017_x000D_	20.9988	29.9486	-88.1351	-1.53825	1	19.5616	5.2414	234.927	4.10025	24.749		3.17574	0
84190	Tue Mar 28 17:53:12 2017_x000D_	21.0023	30.0544	-88.1352	-1.53825	1	19.5616	5.2414	234.927	4.10025	24.8548		16.1424	0
84191	Tue Mar 28 17:53:12 2017_x000D_	20.9153	30.5854	-85.1744	-1.48657	1	19.5616	5.2414	234.927	4.10025	25.3801		6.35118	0
84192	Tue Mar 28 17:53:12 2017_x000D_	20.922	30.797	-79.3362	-1.38468	1	19.5616	5.2414	234.927	4.10025	25.5918		0.0276586	0
84193	Tue Mar 28 17:53:12 2017_x000D_	20.9211	30.7968	-60.8725	-1.06243	1	19.5616	5.2414	234.927	4.10025	25.5915		4.51266	0
84194	Tue Mar 28 17:53:12 2017_x000D_	20.813	30.6922	-52.1165	-0.909604	1	19.5616	5.2414	234.927	4.10025	25.4815		4.48936	0
84195	Tue Mar 28 17:53:12 2017_x000D_	20.7054	30.5882	-44.1595	-0.770729	1	19.5616	5.2414	234.927	4.10025	25.3726		3.15346	0
84196	Tue Mar 28 17:53:12 2017_x000D_	20.6003	30.59	-25.9617	-0.453117	1	19.5616	5.2414	234.927	4.10025	25.3699		3.12058	0
84197	Tue Mar 28 17:53:12 2017_x000D_	20.4963	30.592	-14.1447	-0.246872	1	19.5616	5.2414	234.927	4.10025	25.3678		3.19093	0
84198	Tue Mar 28 17:53:13 2017_x000D_	20.5	30.6983	-5.33208	-0.0930624	1	19.5616	5.2414	234.927	4.10025	25.4742		4.40558	0
84199	Tue Mar 28 17:53:13 2017_x000D_	20.6009	30.5916	9.45873	0.165086	1	19.5616	5.2414	234.927	4.10025	25.3715		4.51475	0
84200	Tue Mar 28 17:53:13 2017_x000D_	20.709	30.6963	18.6708	0.325866	1	19.5616	5.2414	234.927	4.10025	25.4807		0.021	0
84201	Tue Mar 28 17:53:13 2017_x000D_	20.7097	30.6963	31.9443	0.557534	1	19.5616	5.2414	234.927	4.10025	25.4808		4.42086	0
84202	Tue Mar 28 17:53:13 2017_x000D_	20.8106	30.5889	36.0878	0.62985	1	19.5616	5.2414	234.927	4.10025	25.3783		15.5882	0
84203	Tue Mar 28 17:53:13 2017_x000D_	21.2173	30.2655	46.8119	0.817022	1	19.5616	5.2414	234.927	4.10025	25.0788		6.95172	21.0991
84204	Tue Mar 28 17:53:13 2017_x000D_	21.422	30.1569	44.6488	0.779268	1	19.8102	4.5835	234.927	4.10025	25.6241		17.6561	0
84205	Tue Mar 28 17:53:13 2017_x000D_	21.8248	29.7278	44.6486	0.779266	1	19.8102	4.5835	234.927	4.10025	25.2249		24.3215	0
84206	Tue Mar 28 17:53:13 2017_x000D_	22.4319	29.1905	38.5049	0.672037	1	19.8102	4.5835	234.927	4.10025	24.7463		13.2395	0
84207	Tue Mar 28 17:53:13 2017_x000D_	22.7339	28.8687	37.8733	0.661014	1	19.8102	4.5835	234.927	4.10025	24.4606		15.5512	0
84208	Tue Mar 28 17:53:13 2017_x000D_	23.1395	28.5459	31.9368	0.557403	1	19.8102	4.5835	234.927	4.10025	24.1926		20.843	0
84209	Tue Mar 28 17:53:13 2017_x000D_	23.7533	28.2204	29.2999	0.511379	1	19.8102	4.5835	234.927	4.10025	23.9635		24.3108	0
84210	Tue Mar 28 17:53:13 2017_x000D_	24.3601	27.6833	26.526	0.462967	1	19.8102	4.5835	234.927	4.10025	23.5436		15.8352	0
84211	Tue Mar 28 17:53:13 2017_x000D_	24.8759	27.5712	22.466	0.392106	1	19.8102	4.5835	234.927	4.10025	23.5392		6.94221	0
84212	Tue Mar 28 17:53:13 2017_x000D_	25.0804	27.4629	25.2545	0.440774	1	19.8102	4.5835	234.927	4.10025	23.4785		27.7517	0
84213	Tue Mar 28 17:53:13 2017_x000D_	25.8977	27.0296	25.2538	0.440761	1	19.8102	4.5835	234.927	4.10025	23.2569		6.93956	0
84214	Tue Mar 28 17:53:13 2017_x000D_	26.1021	26.9213	27.9304	0.487477	1	19.8102	4.5835	234.927	4.10025	23.207		9.80657	0
84215	Tue Mar 28 17:53:13 2017_x000D_	26.4101	26.8118	26.5284	0.463007	1	19.8102	4.5835	234.927	4.10025	23.1874		20.8	0
84216	Tue Mar 28 17:53:13 2017_x000D_	27.0227	26.4871	29.3012	0.511403	1	19.8102	4.5835	234.927	4.10025	23.0605		6.93285	0
84217	Tue Mar 28 17:53:13 2017_x000D_	27.2269	26.3789	31.9413	0.557481	1	19.8102	4.5835	234.927	4.10025	23.0227		19.8978	0
84218	Tue Mar 28 17:53:13 2017_x000D_	27.7324	25.9495	33.522	0.585069	1	19.8102	4.5835	234.927	4.10025	22.7874		9.32153	0
84219	Tue Mar 28 17:53:14 2017_x000D_	28.0431	25.9462	31.9422	0.557497	1	19.8102	4.5835	234.927	4.10025	22.8942		19.8894	0
84220	Tue Mar 28 17:53:14 2017_x000D_	28.5484	25.517	33.5232	0.58509	1	19.8102	4.5835	234.927	4.10025	22.6841		8.80369	0
84221	Tue Mar 28 17:53:14 2017_x000D_	28.7492	25.303	33.5223	0.585074	1	19.8102	4.5835	234.927	4.10025	22.5655		9.78377	0
84222	Tue Mar 28 17:53:14 2017_x000D_	29.0565	25.1938	34.4476	0.601225	1	19.8102	4.5835	234.927	4.10025	22.5893		11.1819	0
84223	Tue Mar 28 17:53:14 2017_x000D_	29.3609	24.9787	36.0935	0.629951	1	19.8102	4.5835	234.927	4.10025	22.5207		17.601	0
84224	Tue Mar 28 17:53:14 2017_x000D_	29.7624	24.5509	36.0923	0.629929	1	19.8102	4.5835	234.927	4.10025	22.3102		13.8362	0
84225	Tue Mar 28 17:53:14 2017_x000D_	30.1699	24.3349	36.093	0.629942	1	19.8102	4.5835	234.927	4.10025	22.3034		18.0464	0
84226	Tue Mar 28 17:53:14 2017_x000D_	30.6775	24.0121	31.9387	0.557436	1	19.8102	4.5835	234.927	4.10025	22.2614		6.91679	0
84227	Tue Mar 28 17:53:14 2017_x000D_	30.8812	23.9041	34.4473	0.601218	1	19.8102	4.5835	234.927	4.10025	22.2677		24.234	0
84228	Tue Mar 28 17:53:14 2017_x000D_	31.486	23.3686	31.9371	0.557408	1	19.8102	4.5835	234.927	4.10025	22.118		9.77611	13.3119
84229	Tue Mar 28 17:53:14 2017_x000D_	31.7931	23.2596	36.094	0.629959	1	19.7907	5.0268	239.967	4.18821	21.8287		20.7248	0
84230	Tue Mar 28 17:53:14 2017_x000D_	32.4035	22.9361	33.5229	0.585085	1	19.7907	5.0268	239.967	4.18821	21.9049		0	0
84231	Tue Mar 28 17:53:14 2017_x000D_	32.4035	22.9361	33.5229	0.585085	1	19.7907	5.0268	239.967	4.18821	21.9049		22.3139	0
84232	Tue Mar 28 17:53:14 2017_x000D_	33.0109	22.5068	33.5226	0.58508	1	19.7907	5.0268	239.967	4.18821	21.9163		11.1512	0
84233	Tue Mar 28 17:53:14 2017_x000D_	33.3144	22.2922	31.9378	0.557421	1	19.7907	5.0268	239.967	4.18821	21.9314		22.3006	18.6172
84234	Tue Mar 28 17:53:14 2017_x000D_	33.9214	21.8631	31.9373	0.55741	1	20.2101	5.4842	277.103	4.83636	21.3604		8.78673	0
84235	Tue Mar 28 17:53:14 2017_x000D_	34.1218	21.6495	31.9362	0.557392	1	20.2101	5.4842	277.103	4.83636	21.3273		18.0165	0
84236	Tue Mar 28 17:53:14 2017_x000D_	34.6286	21.3273	30.7948	0.537471	1	20.2101	5.4842	277.103	4.83636	21.4219		9.74282	0
84237	Tue Mar 28 17:53:14 2017_x000D_	34.9347	21.2188	31.9371	0.557407	1	20.2101	5.4842	277.103	4.83636	21.5497		19.8187	29.3731
84238	Tue Mar 28 17:53:14 2017_x000D_	35.4381	20.791	30.4816	0.532005	1	21.0683	5.95551	323.751	5.65051	20.6539		9.74565	0
84239	Tue Mar 28 17:53:14 2017_x000D_	35.7443	20.6825	29.2889	0.511188	1	21.0683	5.95551	323.751	5.65051	20.7911		6.89526	0
84240	Tue Mar 28 17:53:15 2017_x000D_	35.9474	20.5749	31.9369	0.557405	1	21.0683	5.95551	323.751	5.65051	20.8594		22.2706	0
84241	Tue Mar 28 17:53:15 2017_x000D_	36.5536	20.1464	31.9364	0.557395	1	21.0683	5.95551	323.751	5.65051	21.0042		6.17421	9.30414
84242	Tue Mar 28 17:53:15 2017_x000D_	36.7594	20.1447	31.9379	0.557421	1	21.2779	6.1841	15.7532	0.274945	20.8465		22.2598	0
84243	Tue Mar 28 17:53:15 2017_x000D_	37.3653	19.7164	31.9373	0.55741	1	21.2779	6.1841	15.7532	0.274945	21.0221		8.77401	0
84244	Tue Mar 28 17:53:15 2017_x000D_	37.5654	19.5031	31.9362	0.557392	1	21.2779	6.1841	15.7532	0.274945	21.0399		16.564	0
84245	Tue Mar 28 17:53:15 2017_x000D_	38.0737	19.2875	30.4822	0.532015	1	21.2779	6.1841	15.7532	0.274945	21.3025		11.1278	9.30639
84246	Tue Mar 28 17:53:15 2017_x000D_	38.3766	19.0734	31.9371	0.557408	1	21.4876	6.4127	14.6118	0.255025	21.1076		8.77196	0
84247	Tue Mar 28 17:53:15 2017_x000D_	38.5766	18.8601	31.9361	0.557389	1	21.4876	6.4127	14.6118	0.255025	21.1417		6.16216	0
84248	Tue Mar 28 17:53:15 2017_x000D_	38.782	18.8586	31.9375	0.557415	1	21.4876	6.4127	14.6118	0.255025	21.3072		13.7623	0
84249	Tue Mar 28 17:53:15 2017_x000D_	39.1874	18.6439	31.938	0.557423	1	21.4876	6.4127	14.6118	0.255025	21.5148		8.76771	0
84250	Tue Mar 28 17:53:15 2017_x000D_	39.3873	18.4307	31.937	0.557405	1	21.4876	6.4127	14.6118	0.255025	21.56		8.76771	14.6805
84251	Tue Mar 28 17:53:15 2017_x000D_	39.5872	18.2175	31.9359	0.557387	1	21.9165	6.6483	16.3874	0.286013	21.1211		6.87779	0
84252	Tue Mar 28 17:53:15 2017_x000D_	39.7898	18.1102	29.2848	0.511116	1	21.9165	6.6483	16.3874	0.286013	21.2328		9.7057	0
84253	Tue Mar 28 17:53:15 2017_x000D_	40.0948	18.0023	30.481	0.531994	1	21.9165	6.6483	16.3874	0.286013	21.4328		4.38912	0
84254	Tue Mar 28 17:53:15 2017_x000D_	40.1949	17.8956	29.285	0.511119	1	21.9165	6.6483	16.3874	0.286013	21.4616		17.9415	14.6805
84255	Tue Mar 28 17:53:15 2017_x000D_	40.6995	17.5746	25.2138	0.440064	1	22.3454	6.8839	13.6806	0.238771	21.2406		3.06907	0
84256	Tue Mar 28 17:53:15 2017_x000D_	40.8018	17.5739	18.5419	0.323617	1	22.3454	6.8839	13.6806	0.238771	21.3287		3.18419	0
84257	Tue Mar 28 17:53:15 2017_x000D_	40.7989	17.4678	9.66634	0.168709	1	22.3454	6.8839	13.6806	0.238771	21.2732		3.099	0
84258	Tue Mar 28 17:53:15 2017_x000D_	40.6956	17.4678	-8.40014	-0.14661	1	22.3454	6.8839	13.6806	0.238771	21.1837		4.47175	19.7501
84259	Tue Mar 28 17:53:15 2017_x000D_	40.5904	17.3622	-17.5825	-0.306872	1	23.0034	6.9049	12.535	0.218777	20.4611		3.08437	0
84260	Tue Mar 28 17:53:15 2017_x000D_	40.6932	17.3606	-36.9907	-0.645609	1	23.0034	6.9049	12.535	0.218777	20.5487		0.0108167	0
84261	Tue Mar 28 17:53:15 2017_x000D_	40.6935	17.3604	-45.0076	-0.785531	1	23.0034	6.9049	12.535	0.218777	20.5489		0.0127279	0
84262	Tue Mar 28 17:53:16 2017_x000D_	40.6938	17.3601	-52.9534	-0.924211	1	23.0034	6.9049	12.535	0.218777	20.549		8.93713	33.4976
84263	Tue Mar 28 17:53:16 2017_x000D_	40.9047	17.5705	-65.4636	-1.14256	1	24.0901	7.16151	22.1299	0.38624	19.7757		3.17519	0
84264	Tue Mar 28 17:53:16 2017_x000D_	40.9076	17.6763	-71.6717	-1.25091	1	24.0901	7.16151	22.1299	0.38624	19.834		3.17819	0
84265	Tue Mar 28 17:53:16 2017_x000D_	40.9105	17.7822	-77.6622	-1.35546	1	24.0901	7.16151	22.1299	0.38624	19.8928		13.1344	0
84266	Tue Mar 28 17:53:16 2017_x000D_	41.0238	18.2051	-85.8171	-1.49779	1	24.0901	7.16151	22.1299	0.38624	20.2166		9.52787	0
84267	Tue Mar 28 17:53:16 2017_x000D_	41.0316	18.5226	-85.6714	-1.49525	1	24.0901	7.16151	22.1299	0.38624	20.3983		25.3817	35.3409
84268	Tue Mar 28 17:53:16 2017_x000D_	41.0525	19.3684	-85.6704	-1.49523	1	25.1668	7.6395	21.0181	0.366835	19.7465		13.0987	0
84269	Tue Mar 28 17:53:16 2017_x000D_	41.1653	19.7902	-82.7756	-1.44471	1	25.1668	7.6395	21.0181	0.366835	20.0896		22.1765	0
84270	Tue Mar 28 17:53:16 2017_x000D_	41.1832	20.5292	-77.6534	-1.35531	1	25.1668	7.6395	21.0181	0.366835	20.5589		9.51288	0
84271	Tue Mar 28 17:53:16 2017_x000D_	41.191	20.8462	-77.093	-1.34553	1	25.1668	7.6395	21.0181	0.366835	20.7652		19.2924	19.7411
84272	Tue Mar 28 17:53:16 2017_x000D_	41.3088	21.4784	-74.3348	-1.29739	1	25.8245	7.6605	26.0193	0.454122	20.7533		7.07611	0
84273	Tue Mar 28 17:53:16 2017_x000D_	41.4162	21.6884	-71.6485	-1.2505	1	25.8245	7.6605	26.0193	0.454122	20.9734		14.1563	0
84274	Tue Mar 28 17:53:16 2017_x000D_	41.6311	22.1085	-71.6507	-1.25054	1	25.8245	7.6605	26.0193	0.454122	21.4148		13.0608	0
84275	Tue Mar 28 17:53:16 2017_x000D_	41.7435	22.5291	-69.0398	-1.20497	1	25.8245	7.6605	26.0193	0.454122	21.7828		13.066	23.6608
84276	Tue Mar 28 17:53:16 2017_x000D_	41.8562	22.9498	-71.6491	-1.25051	1	26.4624	8.12431	34.1832	0.59661	21.372		7.06269	0
84277	Tue Mar 28 17:53:16 2017_x000D_	41.9634	23.1594	-69.0392	-1.20496	1	26.4624	8.12431	34.1832	0.59661	21.5948		20.0134	0
84278	Tue Mar 28 17:53:16 2017_x000D_	42.1831	23.7893	-69.0386	-1.20495	1	26.4624	8.12431	34.1832	0.59661	22.1931		11.366	0
84279	Tue Mar 28 17:53:16 2017_x000D_	42.3951	24.1033	-68.048	-1.18766	1	26.4624	8.12431	34.1832	0.59661	22.565		19.9878	0
84280	Tue Mar 28 17:53:16 2017_x000D_	42.6145	24.7324	-68.0471	-1.18765	1	26.4624	8.12431	34.1832	0.59661	23.1672		9.46175	56.0421
84281	Tue Mar 28 17:53:16 2017_x000D_	42.6221	25.0477	-69.0373	-1.20493	1	28.1861	8.84441	19.1586	0.334381	21.7013		11.3485	0
84282	Tue Mar 28 17:53:16 2017_x000D_	42.8338	25.3612	-68.0461	-1.18763	1	28.1861	8.84441	19.1586	0.334381	22.0762		19.9622	0
84283	Tue Mar 28 17:53:17 2017_x000D_	43.0529	25.9895	-68.0451	-1.18761	1	28.1861	8.84441	19.1586	0.334381	22.6931		9.96588	0
84284	Tue Mar 28 17:53:17 2017_x000D_	43.1622	26.3032	-66.5089	-1.1608	1	28.1861	8.84441	19.1586	0.334381	23.002		13.0092	67.5014
84285	Tue Mar 28 17:53:17 2017_x000D_	43.2743	26.7221	-69.0376	-1.20493	1	30.1084	10.0138	36.0256	0.628765	21.2722		19.9337	0
84286	Tue Mar 28 17:53:17 2017_x000D_	43.4931	27.3495	-69.037	-1.20492	1	30.1084	10.0138	36.0256	0.628765	21.9015		8.82686	0
84287	Tue Mar 28 17:53:17 2017_x000D_	43.7018	27.5569	-69.0407	-1.20499	1	30.1084	10.0138	36.0256	0.628765	22.1933		22.9313	0
84288	Tue Mar 28 17:53:17 2017_x000D_	43.9229	28.2886	-68.0434	-1.18758	1	30.1084	10.0138	36.0256	0.628765	22.9087		9.94888	38.2155
84289	Tue Mar 28 17:53:17 2017_x000D_	44.0322	28.6017	-71.6577	-1.25066	1	31.1736	10.7124	26.0639	0.4549	22.0311		21.0527	0
84290	Tue Mar 28 17:53:17 2017_x000D_	44.3521	29.2263	-69.041	-1.20499	1	31.1736	10.7124	26.0639	0.4549	22.7253		9.43461	0
84291	Tue Mar 28 17:53:17 2017_x000D_	44.3595	29.5407	-68.0415	-1.18755	1	31.1736	10.7124	26.0639	0.4549	22.9864		14.0222	0
84292	Tue Mar 28 17:53:17 2017_x000D_	44.5726	29.9567	-68.0428	-1.18757	1	31.1736	10.7124	26.0639	0.4549	23.4494		19.8607	0
84293	Tue Mar 28 17:53:17 2017_x000D_	44.7906	30.5818	-68.0418	-1.18755	1	31.1736	10.7124	26.0639	0.4549	24.0877		11.2571	89.1408
84294	Tue Mar 28 17:53:17 2017_x000D_	45.001	30.8925	-69.0413	-1.205	1	33.5022	12.5581	36.0256	0.628765	21.6419		19.8379	0
84295	Tue Mar 28 17:53:17 2017_x000D_	45.2187	31.5169	-69.0407	-1.20499	1	33.5022	12.5581	36.0256	0.628765	22.287		9.41055	0
84296	Tue Mar 28 17:53:17 2017_x000D_	45.226	31.8305	-68.0398	-1.18752	1	33.5022	12.5581	36.0256	0.628765	22.5582		8.78022	0
84297	Tue Mar 28 17:53:17 2017_x000D_	45.4338	32.0366	-68.0434	-1.18758	1	33.5022	12.5581	36.0256	0.628765	22.8424		19.0737	52.7879
84298	Tue Mar 28 17:53:17 2017_x000D_	45.5499	32.6617	-70.7785	-1.23532	1	34.9942	13.4909	43.7588	0.763735	21.8848		8.77175	0
84299	Tue Mar 28 17:53:17 2017_x000D_	45.7576	32.8675	-70.7824	-1.23539	1	34.9942	13.4909	43.7588	0.763735	22.1654		15.9595	0
84300	Tue Mar 28 17:53:17 2017_x000D_	45.8708	33.3873	-69.0388	-1.20496	1	34.9942	13.4909	43.7588	0.763735	22.6753		9.9033	0
84301	Tue Mar 28 17:53:17 2017_x000D_	45.9795	33.699	-70.7804	-1.23535	1	34.9942	13.4909	43.7588	0.763735	23.001		9.87669	55.6301
84302	Tue Mar 28 17:53:17 2017_x000D_	46.0878	34.0099	-69.0382	-1.20494	1	36.2466	14.8584	45.2455	0.789684	21.532		12.9021	0
84303	Tue Mar 28 17:53:17 2017_x000D_	46.1988	34.4254	-71.6644	-1.25078	1	36.2466	14.8584	45.2455	0.789684	21.9525		9.88235	0
84304	Tue Mar 28 17:53:17 2017_x000D_	46.3071	34.7365	-68.0372	-1.18747	1	36.2466	14.8584	45.2455	0.789684	22.279		12.8898	0
84305	Tue Mar 28 17:53:18 2017_x000D_	46.418	35.1516	-70.7785	-1.23532	1	36.2466	14.8584	45.2455	0.789684	22.6996		8.74845	18.5391
84306	Tue Mar 28 17:53:18 2017_x000D_	46.6253	35.3567	-70.7824	-1.23539	1	36.664	15.3141	46.2412	0.807061	22.3815		12.4922	0
84307	Tue Mar 28 17:53:18 2017_x000D_	46.6347	35.773	-70.7785	-1.23532	1	36.664	15.3141	46.2412	0.807061	22.7592		6.9581	0
84308	Tue Mar 28 17:53:18 2017_x000D_	46.7405	35.9794	-68.0353	-1.18744	1	36.664	15.3141	46.2412	0.807061	22.9911		3.11776	0
84309	Tue Mar 28 17:53:18 2017_x000D_	46.7428	36.0833	-69.0342	-1.20487	1	36.664	15.3141	46.2412	0.807061	23.0855		20.881	56.484
84310	Tue Mar 28 17:53:18 2017_x000D_	47.0603	36.7027	-64.1773	-1.1201	1	37.6869	16.8948	82.1288	1.43342	21.9138		11.1772	0
84311	Tue Mar 28 17:53:18 2017_x000D_	47.2692	37.0112	-57.5092	-1.00372	1	37.6869	16.8948	82.1288	1.43342	22.2821		13.8919	0
84312	Tue Mar 28 17:53:18 2017_x000D_	47.48	37.4235	-44.6636	-0.779526	1	37.6869	16.8948	82.1288	1.43342	22.7449		0.0108167	0
84313	Tue Mar 28 17:53:18 2017_x000D_	47.4797	37.4237	-36.5475	-0.637874	1	37.6869	16.8948	82.1288	1.43342	22.745		6.95673	0
84314	Tue Mar 28 17:53:18 2017_x000D_	47.5854	37.6301	-30.1038	-0.52541	1	37.6869	16.8948	82.1288	1.43342	22.9768		13.6622	62.5726
84315	Tue Mar 28 17:53:18 2017_x000D_	47.9939	37.8314	-16.9747	-0.296264	1	38.2518	18.9026	81.0738	1.41501	21.2887		6.06371	0
84316	Tue Mar 28 17:53:18 2017_x000D_	48.196	37.8283	-11.2157	-0.195752	1	38.2518	18.9026	81.0738	1.41501	21.3792		6.82911	0
84317	Tue Mar 28 17:53:18 2017_x000D_	48.4003	37.9287	-8.22568	-0.143565	1	38.2518	18.9026	81.0738	1.41501	21.5635		15.143	0
84318	Tue Mar 28 17:53:18 2017_x000D_	48.905	37.9204	3.93582	0.068693	1	38.2518	18.9026	81.0738	1.41501	21.7983		6.06081	62.5413
84319	Tue Mar 28 17:53:18 2017_x000D_	49.107	37.9171	9.76935	0.170507	1	38.8164	20.9094	65.4199	1.14179	19.8786		18.4081	0
84320	Tue Mar 28 17:53:18 2017_x000D_	49.7099	37.803	12.6285	0.220409	1	38.8164	20.9094	65.4199	1.14179	20.1013		9.07934	0
84321	Tue Mar 28 17:53:18 2017_x000D_	50.0125	37.7978	13.2252	0.230824	1	38.8164	20.9094	65.4199	1.14179	20.2625		24.9447	0
84322	Tue Mar 28 17:53:18 2017_x000D_	50.814	37.5765	13.2244	0.23081	1	38.8164	20.9094	65.4199	1.14179	20.5362		12.4532	127.301
84323	Tue Mar 28 17:53:18 2017_x000D_	51.2141	37.4659	9.3544	0.163265	1	41.0573	24.5128	73.8029	1.2881	16.4604		21.3564	0
84324	Tue Mar 28 17:53:18 2017_x000D_	51.9165	37.3501	6.86114	0.119749	1	41.0573	24.5128	73.8029	1.2881	16.8142		12.0708	0
84325	Tue Mar 28 17:53:18 2017_x000D_	52.3188	37.3432	6.86222	0.119768	1	41.0573	24.5128	73.8029	1.2881	17.0716		6.03097	0
84326	Tue Mar 28 17:53:19 2017_x000D_	52.5198	37.3396	0.975286	0.0170219	1	41.0573	24.5128	73.8029	1.2881	17.2022		12.0618	0
84327	Tue Mar 28 17:53:19 2017_x000D_	52.9218	37.3327	0.975314	0.0170224	1	41.0573	24.5128	73.8029	1.2881	17.4676		18.0866	76.4695
84328	Tue Mar 28 17:53:19 2017_x000D_	53.5246	37.3225	0.975276	0.0170218	1	42.2656	26.7572	74.5809	1.30168	15.4399		12.0497	0
84329	Tue Mar 28 17:53:19 2017_x000D_	53.9262	37.3157	0.975302	0.0170222	1	42.2656	26.7572	74.5809	1.30168	15.7306		18.0686	0
84330	Tue Mar 28 17:53:19 2017_x000D_	54.5284	37.3054	0.975262	0.0170215	1	42.2656	26.7572	74.5809	1.30168	16.1753		12.0377	0
84331	Tue Mar 28 17:53:19 2017_x000D_	54.9296	37.2986	0.97529	0.017022	1	42.2656	26.7572	74.5809	1.30168	16.4772		18.0476	38.218
84332	Tue Mar 28 17:53:19 2017_x000D_	55.5311	37.2883	0.975303	0.0170222	1	42.8695	27.8789	68.8321	1.20135	15.7751		6.01287	0
84333	Tue Mar 28 17:53:19 2017_x000D_	55.7315	37.2849	0.975288	0.017022	1	42.8695	27.8789	68.8321	1.20135	15.9344		12.0227	0
84334	Tue Mar 28 17:53:19 2017_x000D_	56.1322	37.2781	0.975315	0.0170225	1	42.8695	27.8789	68.8321	1.20135	16.2556		18.2868	0
84335	Tue Mar 28 17:53:19 2017_x000D_	56.7311	37.1646	3.92957	0.0685839	1	42.8695	27.8789	68.8321	1.20135	16.6844		6.00687	67.1411
84336	Tue Mar 28 17:53:19 2017_x000D_	56.9313	37.1612	3.92988	0.0685894	1	44.7826	29.0403	53.7908	0.938827	14.613		18.2811	0
84337	Tue Mar 28 17:53:19 2017_x000D_	57.5335	37.2544	6.87699	0.120026	1	44.7826	29.0403	53.7908	0.938827	15.1676		12.3892	0
84338	Tue Mar 28 17:53:19 2017_x000D_	57.9315	37.1442	3.9314	0.0686159	1	44.7826	29.0403	53.7908	0.938827	15.4456		18.2568	0
84339	Tue Mar 28 17:53:19 2017_x000D_	58.5294	37.0308	6.87416	0.119977	1	44.7826	29.0403	53.7908	0.938827	15.9004		11.9897	65.7179
84340	Tue Mar 28 17:53:19 2017_x000D_	58.929	37.024	6.87527	0.119996	1	46.9543	29.3274	53.7908	0.938827	14.2349		5.99182	0
84341	Tue Mar 28 17:53:19 2017_x000D_	59.1287	37.0207	6.87584	0.120006	1	46.9543	29.3274	53.7908	0.938827	14.4015		11.9807	0
84342	Tue Mar 28 17:53:19 2017_x000D_	59.528	37.0139	6.87695	0.120025	1	46.9543	29.3274	53.7908	0.938827	14.737		18.2249	0
84343	Tue Mar 28 17:53:19 2017_x000D_	60.1248	36.9004	3.92868	0.0685684	1	46.9543	29.3274	53.7908	0.938827	15.1925		11.9687	0
84344	Tue Mar 28 17:53:19 2017_x000D_	60.5237	36.8937	3.92936	0.0685803	1	46.9543	29.3274	53.7908	0.938827	15.5363		17.9456	65.6933
84345	Tue Mar 28 17:53:19 2017_x000D_	61.1218	36.8836	3.93018	0.0685946	1	49.1252	29.6143	80.5142	1.40524	14.0272		11.9567	0
84346	Tue Mar 28 17:53:19 2017_x000D_	61.5203	36.8769	3.93075	0.0686045	1	49.1252	29.6143	80.5142	1.40524	14.3661		17.9246	0
84347	Tue Mar 28 17:53:20 2017_x000D_	62.1177	36.8668	3.93168	0.0686208	1	49.1252	29.6143	80.5142	1.40524	14.8796		9.47158	0
84348	Tue Mar 28 17:53:20 2017_x000D_	62.4143	36.7586	0.962931	0.0168063	1	49.1252	29.6143	80.5142	1.40524	15.0878		17.9096	32.7273
84349	Tue Mar 28 17:53:20 2017_x000D_	63.0112	36.7485	0.962906	0.0168059	1	50.2156	29.6477	73.3554	1.28029	14.6338		9.48081	0
84350	Tue Mar 28 17:53:20 2017_x000D_	63.3082	36.6405	3.92753	0.0685483	1	50.2156	29.6477	73.3554	1.28029	14.843		5.96482	0
84351	Tue Mar 28 17:53:20 2017_x000D_	63.507	36.6372	3.92784	0.0685537	1	50.2156	29.6477	73.3554	1.28029	15.0171		8.94126	0
84352	Tue Mar 28 17:53:20 2017_x000D_	63.805	36.6322	3.78716	0.0660984	1	50.2156	29.6477	73.3554	1.28029	15.2792		14.9091	78.697
84353	Tue Mar 28 17:53:20 2017_x000D_	64.3019	36.6239	3.92901	0.0685741	1	52.8216	29.9479	55.1237	0.96209	13.2803		14.8911	0
84354	Tue Mar 28 17:53:20 2017_x000D_	64.7982	36.6156	3.78857	0.066123	1	52.8216	29.9479	55.1237	0.96209	13.7076		2.98544	0
84355	Tue Mar 28 17:53:20 2017_x000D_	64.8977	36.6139	3.92988	0.0685893	1	52.8216	29.9479	55.1237	0.96209	13.7938		5.95582	0
84356	Tue Mar 28 17:53:20 2017_x000D_	65.0962	36.6106	3.93024	0.0685956	1	52.8216	29.9479	55.1237	0.96209	13.9663		11.9057	0
84357	Tue Mar 28 17:53:20 2017_x000D_	65.493	36.6039	3.9308	0.0686054	1	52.8216	29.9479	55.1237	0.96209	14.3132		6.71164	65.8638
84358	Tue Mar 28 17:53:20 2017_x000D_	65.6898	36.4975	0.956694	0.0166975	1	55.0117	29.7946	38.1198	0.665317	12.6076		9.43003	0
84359	Tue Mar 28 17:53:20 2017_x000D_	65.9885	36.5954	-1.87109	-0.0326568	1	55.0117	29.7946	38.1198	0.665317	12.9128		4.30318	0
84360	Tue Mar 28 17:53:20 2017_x000D_	66.0859	36.4901	-16.3549	-0.285447	1	55.0117	29.7946	38.1198	0.665317	12.9409		0.0189737	0
84361	Tue Mar 28 17:53:20 2017_x000D_	66.0861	36.4895	-29.0475	-0.506974	1	55.0117	29.7946	38.1198	0.665317	12.9408		6.19245	104.959
84362	Tue Mar 28 17:53:20 2017_x000D_	66.0836	36.2831	-45.1767	-0.788483	1	58.5085	29.6814	38.1198	0.665317	10.0481		0.00848528	0
84363	Tue Mar 28 17:53:20 2017_x000D_	66.0838	36.2829	-53.27	-0.929736	1	58.5085	29.6814	38.1198	0.665317	10.0481		0.0271662	0
84364	Tue Mar 28 17:53:20 2017_x000D_	66.0847	36.283	-71.3324	-1.24499	1	58.5085	29.6814	38.1198	0.665317	10.0489		0.0067082	0
84365	Tue Mar 28 17:53:20 2017_x000D_	66.0849	36.2829	-78.2317	-1.3654	1	58.5085	29.6814	38.1198	0.665317	10.049		2.9853	45.7654
84366	Tue Mar 28 17:53:20 2017_x000D_	66.1844	36.2815	-86.3811	-1.50764	1	60.0333	29.7281	38.1198	0.665317	8.98794		6.87151	0
84367	Tue Mar 28 17:53:20 2017_x000D_	66.0887	36.4896	259.967	4.53727	1	60.0333	29.7281	38.1198	0.665317	9.07666		4.29574	0
84368	Tue Mar 28 17:53:20 2017_x000D_	66.1894	36.5914	251.34	4.38671	1	60.0333	29.7281	38.1198	0.665317	9.21968		3.09633	0
84369	Tue Mar 28 17:53:21 2017_x000D_	66.1909	36.6946	245.17	4.27903	1	60.0333	29.7281	38.1198	0.665317	9.29775		13.7273	0
84370	Tue Mar 28 17:53:21 2017_x000D_	65.9988	37.1099	240.411	4.19597	1	60.0333	29.7281	38.1198	0.665317	9.49095		11.0181	59.3153
84371	Tue Mar 28 17:53:21 2017_x000D_	65.8052	37.422	238.963	4.17068	1	62.004	29.5682	38.1198	0.665317	8.72532		23.7766	0
84372	Tue Mar 28 17:53:21 2017_x000D_	65.319	38.0479	241.357	4.21247	1	62.004	29.5682	38.1198	0.665317	9.10464		11.0156	0
84373	Tue Mar 28 17:53:21 2017_x000D_	65.1254	38.3599	242.739	4.23659	1	62.004	29.5682	38.1198	0.665317	9.32937		20.5674	0
84374	Tue Mar 28 17:53:21 2017_x000D_	64.8375	38.9821	245.172	4.27906	1	62.004	29.5682	38.1198	0.665317	9.83109		9.72363	26.1423
84375	Tue Mar 28 17:53:21 2017_x000D_	64.7432	39.2922	248.809	4.34254	1	62.875	29.5949	38.1198	0.665317	9.87562		11.0165	0
84376	Tue Mar 28 17:53:21 2017_x000D_	64.5497	39.6043	247.711	4.32337	1	62.875	29.5949	38.1198	0.665317	10.1485		16.533	0
84377	Tue Mar 28 17:53:21 2017_x000D_	64.3594	40.1215	253.966	4.43255	1	62.875	29.5949	38.1198	0.665317	10.6307		6.85349	0
84378	Tue Mar 28 17:53:21 2017_x000D_	64.2634	40.3288	256.663	4.47961	1	62.875	29.5949	38.1198	0.665317	10.8233		12.6947	19.6052
84379	Tue Mar 28 17:53:21 2017_x000D_	64.1708	40.7417	253.966	4.43255	1	63.5282	29.6149	38.1198	0.665317	11.1453		18.733	0
84380	Tue Mar 28 17:53:21 2017_x000D_	64.0814	41.3597	256.662	4.47959	1	63.5282	29.6149	38.1198	0.665317	11.7578		19.4349	0
84381	Tue Mar 28 17:53:21 2017_x000D_	63.8929	41.9795	256.662	4.4796	1	63.5282	29.6149	38.1198	0.665317	12.37		12.6778	0
84382	Tue Mar 28 17:53:21 2017_x000D_	63.8002	42.3918	259.427	4.52785	1	63.5282	29.6149	38.1198	0.665317	12.7798		9.23222	0
84383	Tue Mar 28 17:53:21 2017_x000D_	63.8052	42.6995	259.986	4.5376	1	63.5282	29.6149	38.1198	0.665317	13.0875		20.5433	0
84384	Tue Mar 28 17:53:21 2017_x000D_	63.5177	43.321	257.348	4.49158	1	63.5282	29.6149	38.1198	0.665317	13.7061		9.23517	0
84385	Tue Mar 28 17:53:21 2017_x000D_	63.5226	43.6288	256.662	4.4796	1	63.5282	29.6149	38.1198	0.665317	14.0139		9.22322	0
84386	Tue Mar 28 17:53:21 2017_x000D_	63.5276	43.9362	257.346	4.49154	1	63.5282	29.6149	38.1198	0.665317	14.3213		23.3455	0
84387	Tue Mar 28 17:53:21 2017_x000D_	63.2418	44.66	253.964	4.43251	1	63.5282	29.6149	38.1198	0.665317	15.0478		6.14785	0
84388	Tue Mar 28 17:53:21 2017_x000D_	63.2452	44.8649	253.963	4.4325	1	63.5282	29.6149	38.1198	0.665317	15.2526		19.4045	0
84389	Tue Mar 28 17:53:21 2017_x000D_	63.0569	45.4837	253.963	4.4325	1	63.5282	29.6149	38.1198	0.665317	15.8758		12.6553	0
84390	Tue Mar 28 17:53:22 2017_x000D_	62.9645	45.8953	256.662	4.4796	1	63.5282	29.6149	38.1198	0.665317	16.2902		9.69518	0
84391	Tue Mar 28 17:53:22 2017_x000D_	62.8705	46.2045	254.765	4.44649	1	63.5282	29.6149	38.1198	0.665317	16.6026		22.339	9.20744
84392	Tue Mar 28 17:53:22 2017_x000D_	62.684	46.9254	253.963	4.43249	1	63.7352	29.8415	38.1198	0.665317	17.1162		6.83338	0
84393	Tue Mar 28 17:53:22 2017_x000D_	62.5883	47.1321	256.664	4.47962	1	63.7352	29.8415	38.1198	0.665317	17.3286		26.1735	0
84394	Tue Mar 28 17:53:22 2017_x000D_	62.3045	47.9571	253.964	4.43251	1	63.7352	29.8415	38.1198	0.665317	18.172		6.13585	0
84395	Tue Mar 28 17:53:22 2017_x000D_	62.3079	48.1616	253.963	4.43249	1	63.7352	29.8415	38.1198	0.665317	18.3756		13.6655	6.60481
84396	Tue Mar 28 17:53:22 2017_x000D_	62.1166	48.575	253.964	4.43251	1	63.7245	30.0614	57.0558	0.995812	18.5833		18.6596	0
84397	Tue Mar 28 17:53:22 2017_x000D_	62.0277	49.1906	251.339	4.38669	1	63.7245	30.0614	57.0558	0.995812	19.2043		13.6628	0
84398	Tue Mar 28 17:53:22 2017_x000D_	61.8364	49.6039	251.339	4.3867	1	63.7245	30.0614	57.0558	0.995812	19.6335		18.6409	0
84399	Tue Mar 28 17:53:22 2017_x000D_	61.7477	50.2189	253.963	4.43249	1	63.7245	30.0614	57.0558	0.995812	20.2542		8.56695	0
84400	Tue Mar 28 17:53:22 2017_x000D_	61.553	50.4278	253.964	4.43252	1	63.7245	30.0614	57.0558	0.995812	20.4818		25.2547	70.5753
84401	Tue Mar 28 17:53:22 2017_x000D_	61.3687	51.2492	253.964	4.4325	1	64.4882	32.2865	79.8673	1.39395	19.2176		0	0
84402	Tue Mar 28 17:53:22 2017_x000D_	61.3687	51.2492	253.964	4.4325	1	64.4882	32.2865	79.8673	1.39395	19.2176		16.4571	0
84403	Tue Mar 28 17:53:22 2017_x000D_	61.1792	51.764	254.768	4.44653	1	64.4882	32.2865	79.8673	1.39395	19.7566		16.4645	0
84404	Tue Mar 28 17:53:22 2017_x000D_	60.9898	52.2791	253.965	4.43252	1	64.4882	32.2865	79.8673	1.39395	20.2964		12.6176	74.8445
84405	Tue Mar 28 17:53:22 2017_x000D_	60.8978	52.6895	251.338	4.38668	1	65.0231	34.7233	82.3448	1.43719	18.4337		15.6064	0
84406	Tue Mar 28 17:53:22 2017_x000D_	60.8074	53.2018	253.079	4.41707	1	65.0231	34.7233	82.3448	1.43719	18.9533		10.9672	0
84407	Tue Mar 28 17:53:22 2017_x000D_	60.6146	53.5124	253.965	4.43253	1	65.0231	34.7233	82.3448	1.43719	19.2994		18.6044	0
84408	Tue Mar 28 17:53:22 2017_x000D_	60.5261	54.1262	256.669	4.47972	1	65.0231	34.7233	82.3448	1.43719	19.9172		6.82143	54.13
84409	Tue Mar 28 17:53:22 2017_x000D_	60.4307	54.3326	253.964	4.43252	1	65.3724	36.4935	82.3448	1.43719	18.5109		6.81578	0
84410	Tue Mar 28 17:53:22 2017_x000D_	60.3351	54.5387	256.67	4.47974	1	65.3724	36.4935	82.3448	1.43719	18.7351		6.82269	0
84411	Tue Mar 28 17:53:23 2017_x000D_	60.2396	54.7451	253.965	4.43253	1	65.3724	36.4935	82.3448	1.43719	18.9596		18.5917	0
84412	Tue Mar 28 17:53:23 2017_x000D_	60.1513	55.3585	256.67	4.47974	1	65.3724	36.4935	82.3448	1.43719	19.5742		6.81997	46.4959
84413	Tue Mar 28 17:53:23 2017_x000D_	60.0558	55.5648	253.965	4.43252	1	65.5149	38.0368	78.9857	1.37856	18.3584		12.5906	0
84414	Tue Mar 28 17:53:23 2017_x000D_	59.9639	55.9743	256.671	4.47975	1	65.5149	38.0368	78.9857	1.37856	18.7768		6.10596	0
84415	Tue Mar 28 17:53:23 2017_x000D_	59.9675	56.1778	256.67	4.47974	1	65.5149	38.0368	78.9857	1.37856	18.9702		12.5964	0
84416	Tue Mar 28 17:53:23 2017_x000D_	59.8756	56.5875	253.963	4.4325	1	65.5149	38.0368	78.9857	1.37856	19.3889		6.81054	0
84417	Tue Mar 28 17:53:23 2017_x000D_	59.7802	56.7935	256.671	4.47975	1	65.5149	38.0368	78.9857	1.37856	19.6138		16.4164	118.626
84418	Tue Mar 28 17:53:23 2017_x000D_	59.5911	57.307	262.715	4.58524	1	65.3219	41.9863	78.9857	1.37856	16.3574		9.13638	0
84419	Tue Mar 28 17:53:23 2017_x000D_	59.5964	57.6115	268.362	4.68381	1	65.3219	41.9863	78.9857	1.37856	16.6412		4.28325	0
84420	Tue Mar 28 17:53:23 2017_x000D_	59.4989	57.7158	-83.4087	-1.45576	1	65.3219	41.9863	78.9857	1.37856	16.7727		6.09085	0
84421	Tue Mar 28 17:53:23 2017_x000D_	59.5023	57.9188	-77.9292	-1.36012	1	65.3219	41.9863	78.9857	1.37856	16.9621		6.74594	72.6135
84422	Tue Mar 28 17:53:23 2017_x000D_	59.6043	58.1192	-62.8894	-1.09763	1	65.4215	44.4047	84.2102	1.46975	14.8972		6.74998	0
84423	Tue Mar 28 17:53:23 2017_x000D_	59.7064	58.3197	-52.6111	-0.918237	1	65.4215	44.4047	84.2102	1.46975	15.0429		9.59068	0
84424	Tue Mar 28 17:53:23 2017_x000D_	59.8104	58.622	-40.29	-0.703192	1	65.4215	44.4047	84.2102	1.46975	15.2845		6.64309	0
84425	Tue Mar 28 17:53:23 2017_x000D_	60.0098	58.7183	-29.6538	-0.517556	1	65.4215	44.4047	84.2102	1.46975	15.3025		6.64309	65.8266
84426	Tue Mar 28 17:53:23 2017_x000D_	60.2092	58.8146	-19.1606	-0.334416	1	65.3143	46.5963	83.377	1.4552	13.2419		6.6552	0
84427	Tue Mar 28 17:53:23 2017_x000D_	60.409	58.911	-10.5909	-0.184847	1	65.3143	46.5963	83.377	1.4552	13.2557		9.37472	0
84428	Tue Mar 28 17:53:23 2017_x000D_	60.7073	59.0041	-7.13608	-0.124548	1	65.3143	46.5963	83.377	1.4552	13.2355		20.9436	0
84429	Tue Mar 28 17:53:23 2017_x000D_	61.4006	59.086	-3.95757	-0.0690726	1	65.3143	46.5963	83.377	1.4552	13.0885		15.0964	0
84430	Tue Mar 28 17:53:23 2017_x000D_	61.8962	59.1732	-7.13544	-0.124537	1	65.3143	46.5963	83.377	1.4552	13.0331		23.8472	47.6269
84431	Tue Mar 28 17:53:23 2017_x000D_	62.6872	59.2519	-9.99784	-0.174495	1	65.6739	48.1426	85.0276	1.48401	11.5038		12.1852	0
84432	Tue Mar 28 17:53:23 2017_x000D_	63.0833	59.3418	-12.8054	-0.223496	1	65.6739	48.1426	85.0276	1.48401	11.4949		11.8339	0
84433	Tue Mar 28 17:53:24 2017_x000D_	63.4776	59.3305	-12.8088	-0.223555	1	65.6739	48.1426	85.0276	1.48401	11.4014		22.5102	0
84434	Tue Mar 28 17:53:24 2017_x000D_	64.1722	59.6143	-16.4002	-0.286238	1	65.6739	48.1426	85.0276	1.48401	11.5696		6.60434	32.8893
84435	Tue Mar 28 17:53:24 2017_x000D_	64.3706	59.7097	-19.1794	-0.334744	1	65.6203	49.2376	78.5432	1.37084	10.5464		11.8159	0
84436	Tue Mar 28 17:53:24 2017_x000D_	64.7643	59.6984	-19.1845	-0.334833	1	65.6203	49.2376	78.5432	1.37084	10.4958		19.8049	0
84437	Tue Mar 28 17:53:24 2017_x000D_	65.3592	59.9846	-21.8688	-0.381682	1	65.6203	49.2376	78.5432	1.37084	10.7502		6.59493	0
84438	Tue Mar 28 17:53:24 2017_x000D_	65.5573	60.0799	-24.454	-0.426803	1	65.6203	49.2376	78.5432	1.37084	10.8425		18.627	33.3986
84439	Tue Mar 28 17:53:24 2017_x000D_	66.15	60.2649	-24.4568	-0.426852	1	65.7839	50.3388	82.1288	1.43342	9.93285		10.661	0
84440	Tue Mar 28 17:53:24 2017_x000D_	66.448	60.4585	-25.709	-0.448706	1	65.7839	50.3388	82.1288	1.43342	10.1415		19.7632	0
84441	Tue Mar 28 17:53:24 2017_x000D_	67.0415	60.7444	-23.0292	-0.401935	1	65.7839	50.3388	82.1288	1.43342	10.4813		9.28847	0
84442	Tue Mar 28 17:53:24 2017_x000D_	67.3371	60.8365	-24.4558	-0.426834	1	65.7839	50.3388	82.1288	1.43342	10.612		19.739	14.5632
84443	Tue Mar 28 17:53:24 2017_x000D_	67.9299	61.122	-21.8652	-0.38162	1	65.9797	50.783	81.0738	1.41501	10.5213		13.1495	0
84444	Tue Mar 28 17:53:24 2017_x000D_	68.3248	61.3122	-21.8641	-0.3816	1	65.9797	50.783	81.0738	1.41501	10.7872		8.37308	0
84445	Tue Mar 28 17:53:24 2017_x000D_	68.5236	61.5081	-21.8602	-0.381532	1	65.9797	50.783	81.0738	1.41501	11.0227		24.1784	0
84446	Tue Mar 28 17:53:24 2017_x000D_	69.3096	61.6863	-21.8648	-0.381613	1	65.9797	50.783	81.0738	1.41501	11.4004		6.5667	0
84447	Tue Mar 28 17:53:24 2017_x000D_	69.5068	61.7813	-19.1696	-0.334573	1	65.9797	50.783	81.0738	1.41501	11.55		12.0733	96.1331
84448	Tue Mar 28 17:53:24 2017_x000D_	69.8993	61.8702	-21.8666	-0.381645	1	64.9613	53.8213	96.5887	1.68579	9.44291		19.6706	0
84449	Tue Mar 28 17:53:24 2017_x000D_	70.49	62.1548	-19.1686	-0.334555	1	64.9613	53.8213	96.5887	1.68579	10.0007		9.24104	0
84450	Tue Mar 28 17:53:24 2017_x000D_	70.7841	62.2464	-20.7991	-0.363012	1	64.9613	53.8213	96.5887	1.68579	10.2415		21.2928	0
84451	Tue Mar 28 17:53:24 2017_x000D_	71.4705	62.427	-21.8692	-0.381689	1	64.9613	53.8213	96.5887	1.68579	10.7902		10.5677	65.6943
84452	Tue Mar 28 17:53:24 2017_x000D_	71.7657	62.6192	-20.799	-0.363011	1	64.8544	56.0085	60.9979	1.06461	9.56386		9.24658	0
84453	Tue Mar 28 17:53:24 2017_x000D_	72.0599	62.7111	-19.1683	-0.334549	1	64.8544	56.0085	60.9979	1.06461	9.84094		18.464	0
84454	Tue Mar 28 17:53:25 2017_x000D_	72.6475	62.8942	-19.169	-0.334562	1	64.8544	56.0085	60.9979	1.06461	10.3993		10.5493	0
84455	Tue Mar 28 17:53:25 2017_x000D_	72.9421	63.0862	-18.1976	-0.317608	1	64.8544	56.0085	60.9979	1.06461	10.7473		18.4393	64.0937
84456	Tue Mar 28 17:53:25 2017_x000D_	73.5289	63.2691	-18.1979	-0.317614	1	66.2986	57.5829	36.0532	0.629246	9.19838		8.77306	0
84457	Tue Mar 28 17:53:25 2017_x000D_	73.8212	63.2602	-19.1704	-0.334587	1	66.2986	57.5829	36.0532	0.629246	9.4245		18.4175	0
84458	Tue Mar 28 17:53:25 2017_x000D_	74.4073	63.4429	-19.1712	-0.3346	1	66.2986	57.5829	36.0532	0.629246	10.0045		9.19648	0
84459	Tue Mar 28 17:53:25 2017_x000D_	74.7	63.534	-20.8058	-0.363131	1	66.2986	57.5829	36.0532	0.629246	10.2956		6.51965	0
84460	Tue Mar 28 17:53:25 2017_x000D_	74.8957	63.6285	-18.201	-0.317668	1	66.2986	57.5829	36.0532	0.629246	10.51		15.6732	64.666
84461	Tue Mar 28 17:53:25 2017_x000D_	75.3841	63.814	-19.1701	-0.334581	1	67.9698	58.9443	32.6821	0.570409	8.8705		9.18127	0
84462	Tue Mar 28 17:53:25 2017_x000D_	75.6763	63.905	-20.8059	-0.363131	1	67.9698	58.9443	32.6821	0.570409	9.16508		2.92039	0
84463	Tue Mar 28 17:53:25 2017_x000D_	75.7736	63.902	-21.8778	-0.38184	1	67.9698	58.9443	32.6821	0.570409	9.24544		14.6021	0
84464	Tue Mar 28 17:53:25 2017_x000D_	76.1654	64.1908	-19.1664	-0.334517	1	67.9698	58.9443	32.6821	0.570409	9.73106		5.82587	72.2851
84465	Tue Mar 28 17:53:25 2017_x000D_	76.3595	64.1847	-19.169	-0.334562	1	70.0846	60.099	13.9328	0.243173	7.48781		9.17089	0
84466	Tue Mar 28 17:53:25 2017_x000D_	76.6514	64.2755	-20.806	-0.363133	1	70.0846	60.099	13.9328	0.243173	7.78242		8.28172	0
84467	Tue Mar 28 17:53:25 2017_x000D_	76.8475	64.4698	-20.8018	-0.36306	1	70.0846	60.099	13.9328	0.243173	8.05237		8.73736	0
84468	Tue Mar 28 17:53:25 2017_x000D_	77.1386	64.4606	-21.8775	-0.381835	1	70.0846	60.099	13.9328	0.243173	8.29352		11.9541	100.526
84469	Tue Mar 28 17:53:25 2017_x000D_	77.5273	64.5483	-24.4872	-0.427382	1	73.2929	61.066	7.92011	0.138232	5.48239		6.48481	0
84470	Tue Mar 28 17:53:25 2017_x000D_	77.722	64.6422	-26.9881	-0.471032	1	73.2929	61.066	7.92011	0.138232	5.69264		4.13665	0
84471	Tue Mar 28 17:53:25 2017_x000D_	77.8201	64.7391	-30.7866	-0.537327	1	73.2929	61.066	7.92011	0.138232	5.82985		4.13447	0
84472	Tue Mar 28 17:53:25 2017_x000D_	77.7229	64.6414	-50.7419	-0.885613	1	73.2929	61.066	7.92011	0.138232	5.69284		6.74527	47.1088
84473	Tue Mar 28 17:53:25 2017_x000D_	77.8183	64.4378	-68.0712	-1.18807	1	74.788	61.5461	8.81582	0.153865	4.18863		0.0216333	0
84474	Tue Mar 28 17:53:25 2017_x000D_	77.8189	64.4382	-78.3925	-1.36821	1	74.788	61.5461	8.81582	0.153865	4.18934		0.00848528	0
84475	Tue Mar 28 17:53:25 2017_x000D_	77.8191	64.4384	-83.8515	-1.46348	1	74.788	61.5461	8.81582	0.153865	4.18963		3.01834	0
84476	Tue Mar 28 17:53:26 2017_x000D_	77.8206	64.539	260.204	4.54142	1	74.788	61.5461	8.81582	0.153865	4.26076		4.14508	0
84477	Tue Mar 28 17:53:26 2017_x000D_	77.9186	64.6364	252.019	4.39855	1	74.788	61.5461	8.81582	0.153865	4.39893		10.8448	20.4478
84478	Tue Mar 28 17:53:26 2017_x000D_	77.7279	64.9435	238.889	4.1694	1	75.4271	61.783	0	0	3.90928		4.23078	0
84479	Tue Mar 28 17:53:26 2017_x000D_	77.632	65.0469	235.046	4.10233	1	75.4271	61.783	0	0	3.93886		13.459	0
84480	Tue Mar 28 17:53:26 2017_x000D_	77.4424	65.4535	230.848	4.02906	1	75.4271	61.783	0	0	4.18736		23.3827	0
84481	Tue Mar 28 17:53:26 2017_x000D_	76.9646	66.0693	232.885	4.06461	1	75.4271	61.783	0	0	4.55371		16.8931	163.257
84482	Tue Mar 28 17:53:26 2017_x000D_	76.5815	66.482	232.885	4.06461	2	80.8084	62.5928	28.65	0.500038	5.74392		25.8002	0
84483	Tue Mar 28 17:53:26 2017_x000D_	76.1048	67.1978	236.649	4.13031	2	80.8084	62.5928	28.65	0.500038	6.58254		12.6686	0
84484	Tue Mar 28 17:53:26 2017_x000D_	75.8174	67.5072	240.318	4.19434	2	80.8084	62.5928	28.65	0.500038	7.00438		20.1686	0
84485	Tue Mar 28 17:53:26 2017_x000D_	75.5335	68.1166	242.613	4.2344	2	80.8084	62.5928	28.65	0.500038	7.63786		13.447	156.805
84486	Tue Mar 28 17:53:26 2017_x000D_	75.3442	68.5229	242.613	4.2344	1	75.6437	61.7892	0	0	6.74036		6.71881	0
84487	Tue Mar 28 17:53:26 2017_x000D_	75.2496	68.7259	245.017	4.27636	1	75.6437	61.7892	0	0	6.94789		10.8196	0
84488	Tue Mar 28 17:53:26 2017_x000D_	75.0592	69.0322	246.194	4.2969	1	75.6437	61.7892	0	0	7.26655		19.0221	0
84489	Tue Mar 28 17:53:26 2017_x000D_	74.8723	69.6381	246.194	4.29689	1	75.6437	61.7892	0	0	7.88672		6.71609	0
84490	Tue Mar 28 17:53:26 2017_x000D_	74.7777	69.841	248.617	4.33919	1	75.6437	61.7892	0	0	8.09824		20.1619	6.50366
84491	Tue Mar 28 17:53:26 2017_x000D_	74.4939	70.4502	246.194	4.29689	1	75.8604	61.7954	0	0	8.76201		9.50919	0
84492	Tue Mar 28 17:53:26 2017_x000D_	74.4005	70.7531	247.529	4.32019	1	75.8604	61.7954	0	0	9.07589		20.1564	0
84493	Tue Mar 28 17:53:26 2017_x000D_	74.1167	71.3621	245.017	4.27635	1	75.8604	61.7954	0	0	9.72431		9.49684	0
84494	Tue Mar 28 17:53:26 2017_x000D_	74.0234	71.6646	248.618	4.3392	1	75.8604	61.7954	0	0	10.0387		20.1497	0
84495	Tue Mar 28 17:53:26 2017_x000D_	73.7397	72.2734	246.193	4.29689	1	75.8604	61.7954	0	0	10.6905		10.8155	0
84496	Tue Mar 28 17:53:26 2017_x000D_	73.5494	72.5796	245.017	4.27635	1	75.8604	61.7954	0	0	11.029		6.71881	0
84497	Tue Mar 28 17:53:27 2017_x000D_	73.4548	72.7826	242.612	4.23438	1	75.8604	61.7954	0	0	11.2475		20.139	0
84498	Tue Mar 28 17:53:27 2017_x000D_	73.1713	73.3911	245.017	4.27635	1	75.8604	61.7954	0	0	11.9034		9.50258	6.55731
84499	Tue Mar 28 17:53:27 2017_x000D_	73.078	73.6938	241.247	4.21056	1	75.8494	62.0137	15.9809	0.27892	12.0044		10.8079	0
84500	Tue Mar 28 17:53:27 2017_x000D_	72.8877	73.9997	242.612	4.23437	1	75.8494	62.0137	15.9809	0.27892	12.3465		21.6167	0
84501	Tue Mar 28 17:53:27 2017_x000D_	72.5072	74.6116	242.612	4.23438	1	75.8494	62.0137	15.9809	0.27892	13.0337		8.44665	0
84502	Tue Mar 28 17:53:27 2017_x000D_	72.3157	74.818	242.612	4.23438	1	75.8494	62.0137	15.9809	0.27892	13.283		18.9833	49.4691
84503	Tue Mar 28 17:53:27 2017_x000D_	72.1293	75.4227	242.612	4.23437	1	76.4227	63.5598	73.075	1.2754	12.6159		8.44665	0
84504	Tue Mar 28 17:53:27 2017_x000D_	71.9378	75.6291	242.612	4.23438	1	76.4227	63.5598	73.075	1.2754	12.8756		5.97351	0
84505	Tue Mar 28 17:53:27 2017_x000D_	71.9404	75.8282	242.611	4.23437	1	76.4227	63.5598	73.075	1.2754	13.0616		14.9706	0
84506	Tue Mar 28 17:53:27 2017_x000D_	71.6545	76.2372	245.018	4.27637	1	76.4227	63.5598	73.075	1.2754	13.5445		6.7121	0
84507	Tue Mar 28 17:53:27 2017_x000D_	71.56	76.44	242.612	4.23438	1	76.4227	63.5598	73.075	1.2754	13.7675		13.4148	66.5181
84508	Tue Mar 28 17:53:27 2017_x000D_	71.3711	76.8453	242.612	4.23437	1	76.7465	65.7533	82.4335	1.43874	12.3259		6.70539	0
84509	Tue Mar 28 17:53:27 2017_x000D_	71.2767	77.0479	245.018	4.27637	1	76.7465	65.7533	82.4335	1.43874	12.5494		8.44665	0
84510	Tue Mar 28 17:53:27 2017_x000D_	71.0852	77.2543	245.019	4.27638	1	76.7465	65.7533	82.4335	1.43874	12.8189		6.70811	0
84511	Tue Mar 28 17:53:27 2017_x000D_	70.9908	77.457	242.612	4.23438	1	76.7465	65.7533	82.4335	1.43874	13.0424		13.4148	86.9108
84512	Tue Mar 28 17:53:27 2017_x000D_	70.8019	77.8623	242.612	4.23438	1	77.2536	68.6056	76.7886	1.34021	11.2832		9.48934	0
84513	Tue Mar 28 17:53:27 2017_x000D_	70.7088	78.1646	238.886	4.16935	1	77.2536	68.6056	76.7886	1.34021	11.5849		6.70539	0
84514	Tue Mar 28 17:53:27 2017_x000D_	70.6144	78.3672	236.647	4.13027	1	77.2536	68.6056	76.7886	1.34021	11.8054		3.00007	0
84515	Tue Mar 28 17:53:27 2017_x000D_	70.6151	78.4672	219.189	3.82558	1	77.2536	68.6056	76.7886	1.34021	11.8878		2.90001	47.3467
84516	Tue Mar 28 17:53:27 2017_x000D_	70.7117	78.4636	210.2	3.66868	1	77.6098	70.1431	65.4546	1.1424	10.8081		4.21415	0
84517	Tue Mar 28 17:53:27 2017_x000D_	70.807	78.3604	201.759	3.52136	1	77.6098	70.1431	65.4546	1.1424	10.6678		2.89474	0
84518	Tue Mar 28 17:53:28 2017_x000D_	70.9034	78.3562	185.007	3.22898	1	77.6098	70.1431	65.4546	1.1424	10.6033		2.97318	0
84519	Tue Mar 28 17:53:28 2017_x000D_	70.9045	78.4553	176.645	3.08303	1	77.6098	70.1431	65.4546	1.1424	10.6796		5.82957	89.473
84520	Tue Mar 28 17:53:28 2017_x000D_	70.7103	78.4621	158.692	2.76969	1	76.602	72.9501	107.191	1.87084	8.0681		2.91179	0
84521	Tue Mar 28 17:53:28 2017_x000D_	70.6133	78.4655	152.257	2.65739	1	76.602	72.9501	107.191	1.87084	8.14151		4.12626	0
84522	Tue Mar 28 17:53:28 2017_x000D_	70.5149	78.3694	143.633	2.50686	1	76.602	72.9501	107.191	1.87084	8.14994		4.11558	0
84523	Tue Mar 28 17:53:28 2017_x000D_	70.4169	78.2734	131.921	2.30246	1	76.602	72.9501	107.191	1.87084	8.16045		6.47653	0
84524	Tue Mar 28 17:53:28 2017_x000D_	70.2216	78.1814	125.845	2.19641	1	76.602	72.9501	107.191	1.87084	8.25082		21.1311	41.6006
84525	Tue Mar 28 17:53:28 2017_x000D_	69.8247	77.5995	125.844	2.1964	1	76.1038	74.2442	105.869	1.84776	7.11935		13.1675	0
84526	Tue Mar 28 17:53:28 2017_x000D_	69.6247	77.2088	125.842	2.19635	1	76.1038	74.2442	105.869	1.84776	7.12514		14.6535	0
84527	Tue Mar 28 17:53:28 2017_x000D_	69.3272	76.8214	128.064	2.23514	1	76.1038	74.2442	105.869	1.84776	7.25012		25.2366	0
84528	Tue Mar 28 17:53:28 2017_x000D_	68.8306	76.1424	131.912	2.3023	1	76.1038	74.2442	105.869	1.84776	7.51682		10.591	27.0854
84529	Tue Mar 28 17:53:28 2017_x000D_	68.6316	75.8508	133.787	2.33503	1	75.8438	75.1088	112.581	1.96492	7.25027		10.5117	0
84530	Tue Mar 28 17:53:28 2017_x000D_	68.3363	75.6622	135.809	2.37031	1	75.8438	75.1088	112.581	1.96492	7.52787		20.6935	0
84531	Tue Mar 28 17:53:28 2017_x000D_	67.8416	75.1815	139.714	2.43847	1	75.8438	75.1088	112.581	1.96492	8.00253		10.6084	0
84532	Tue Mar 28 17:53:28 2017_x000D_	67.6423	74.8894	141.856	2.47586	1	75.8438	75.1088	112.581	1.96492	8.20443		17.0156	6.53618
84533	Tue Mar 28 17:53:28 2017_x000D_	67.1499	74.6079	145.842	2.54542	1	75.8547	74.8912	119.648	2.08824	8.70941		10.539	0
84534	Tue Mar 28 17:53:28 2017_x000D_	66.8539	74.4187	147.414	2.57285	1	75.8547	74.8912	119.648	2.08824	9.01319		16.5947	0
84535	Tue Mar 28 17:53:28 2017_x000D_	66.4572	74.0332	147.41	2.57278	1	75.8547	74.8912	119.648	2.08824	9.43659		9.22476	0
84536	Tue Mar 28 17:53:28 2017_x000D_	66.1629	73.9441	148.22	2.58693	1	75.8547	74.8912	119.648	2.08824	9.73797		18.7717	0
84537	Tue Mar 28 17:53:28 2017_x000D_	65.6677	73.5616	149.735	2.61338	1	75.8547	74.8912	119.648	2.08824	10.2734		13.0791	9.31423
84538	Tue Mar 28 17:53:28 2017_x000D_	65.2734	73.3756	149.737	2.6134	1	75.6275	75.1028	114.15	1.99229	10.4972		8.31642	0
84539	Tue Mar 28 17:53:28 2017_x000D_	65.0746	73.1824	149.734	2.61336	1	75.6275	75.1028	114.15	1.99229	10.7262		9.25295	0
84540	Tue Mar 28 17:53:29 2017_x000D_	64.7795	73.0927	145.845	2.54548	1	75.6275	75.1028	114.15	1.99229	11.0327		21.148	0
84541	Tue Mar 28 17:53:29 2017_x000D_	64.1855	72.7131	145.846	2.54549	1	75.6275	75.1028	114.15	1.99229	11.6889		8.3313	6.53618
84542	Tue Mar 28 17:53:29 2017_x000D_	63.9863	72.5196	145.844	2.54546	1	75.6166	75.3204	136.628	2.38461	11.9628		18.8204	0
84543	Tue Mar 28 17:53:29 2017_x000D_	63.4899	72.136	144.149	2.51587	1	75.6166	75.3204	136.628	2.38461	12.5378		10.6023	0
84544	Tue Mar 28 17:53:29 2017_x000D_	63.1921	71.9457	145.843	2.54544	1	75.6166	75.3204	136.628	2.38461	12.8747		18.8443	0
84545	Tue Mar 28 17:53:29 2017_x000D_	62.695	71.5617	144.149	2.51587	1	75.6166	75.3204	136.628	2.38461	13.4572		10.6147	78.7278
84546	Tue Mar 28 17:53:29 2017_x000D_	62.3969	71.3711	145.842	2.54542	1	73.0419	74.8128	196.306	3.42619	11.1876		8.35258	0
84547	Tue Mar 28 17:53:29 2017_x000D_	62.1971	71.1772	145.84	2.54539	1	73.0419	74.8128	196.306	3.42619	11.438		21.2403	0
84548	Tue Mar 28 17:53:29 2017_x000D_	61.6006	70.7958	145.841	2.5454	1	73.0419	74.8128	196.306	3.42619	12.126		6.58497	0
84549	Tue Mar 28 17:53:29 2017_x000D_	61.4022	70.7019	143.603	2.50635	1	73.0419	74.8128	196.306	3.42619	12.3443		16.7391	47.0345
84550	Tue Mar 28 17:53:29 2017_x000D_	61.0018	70.3133	143.601	2.5063	1	71.5486	74.3352	193.5	3.37721	11.2876		10.6313	0
84551	Tue Mar 28 17:53:29 2017_x000D_	60.7033	70.1223	141.877	2.47622	1	71.5486	74.3352	193.5	3.37721	11.6348		8.37594	0
84552	Tue Mar 28 17:53:29 2017_x000D_	60.5029	69.9279	141.876	2.4762	1	71.5486	74.3352	193.5	3.37721	11.8925		14.7744	0
84553	Tue Mar 28 17:53:29 2017_x000D_	60.1037	69.6395	144.147	2.51584	1	71.5486	74.3352	193.5	3.37721	12.3707		6.60109	0
84554	Tue Mar 28 17:53:29 2017_x000D_	59.9048	69.5454	141.878	2.47624	1	71.5486	74.3352	193.5	3.37721	12.5905		16.7794	55.1588
84555	Tue Mar 28 17:53:29 2017_x000D_	59.5034	69.1559	141.876	2.4762	1	69.8491	73.6336	182.67	3.18819	11.2731		6.60124	0
84556	Tue Mar 28 17:53:29 2017_x000D_	59.3044	69.062	144.147	2.51584	1	69.8491	73.6336	182.67	3.18819	11.4931		8.39715	0
84557	Tue Mar 28 17:53:29 2017_x000D_	59.1035	68.8671	144.146	2.51582	1	69.8491	73.6336	182.67	3.18819	11.7553		10.6771	0
84558	Tue Mar 28 17:53:29 2017_x000D_	58.8037	68.6753	145.834	2.54528	1	69.8491	73.6336	182.67	3.18819	12.1073		8.40355	40.8628
84559	Tue Mar 28 17:53:29 2017_x000D_	58.6026	68.4803	145.832	2.54525	1	68.5714	73.1616	192.356	3.35725	11.0132		10.6789	0
84560	Tue Mar 28 17:53:29 2017_x000D_	58.3026	68.2887	152.134	2.65525	1	68.5714	73.1616	192.356	3.35725	11.3663		13.2279	0
84561	Tue Mar 28 17:53:30 2017_x000D_	57.9039	68.1004	157.351	2.7463	1	68.5714	73.1616	192.356	3.35725	11.8073		13.2374	0
84562	Tue Mar 28 17:53:30 2017_x000D_	57.5048	67.9122	170.322	2.97268	1	68.5714	73.1616	192.356	3.35725	12.2485		6.62264	37.6085
84563	Tue Mar 28 17:53:30 2017_x000D_	57.3052	67.8179	173.167	3.02234	1	67.5207	72.4778	203.15	3.54564	11.2281		4.27758	0
84564	Tue Mar 28 17:53:30 2017_x000D_	57.2083	67.9225	181.893	3.17463	1	67.5207	72.4778	203.15	3.54564	11.2737		15.0875	0
84565	Tue Mar 28 17:53:30 2017_x000D_	56.7125	67.8382	196.151	3.42347	1	67.5207	72.4778	203.15	3.54564	11.7619		5.9373	0
84566	Tue Mar 28 17:53:30 2017_x000D_	56.5147	67.8448	201.45	3.51597	1	67.5207	72.4778	203.15	3.54564	11.9414		8.53788	0
84567	Tue Mar 28 17:53:30 2017_x000D_	56.3211	68.0534	208.753	3.64344	1	67.5207	72.4778	203.15	3.54564	12.0419		9.44242	102.228
84568	Tue Mar 28 17:53:30 2017_x000D_	56.0265	68.1642	217.378	3.79396	1	64.3242	71.2971	187.25	3.26814	8.86944		6.69964	0
84569	Tue Mar 28 17:53:30 2017_x000D_	55.8307	68.2716	223.023	3.89249	1	64.3242	71.2971	187.25	3.26814	9.01627		15.0586	0
84570	Tue Mar 28 17:53:30 2017_x000D_	55.4407	68.5876	229.147	3.99937	1	64.3242	71.2971	187.25	3.26814	9.28752		15.1519	0
84571	Tue Mar 28 17:53:30 2017_x000D_	55.1514	69.0016	227.057	3.9629	1	64.3242	71.2971	187.25	3.26814	9.45566		23.6487	59.7276
84572	Tue Mar 28 17:53:30 2017_x000D_	54.6679	69.6242	225.109	3.9289	1	62.3947	70.8064	186.541	3.25575	7.81672		15.0754	0
84573	Tue Mar 28 17:53:30 2017_x000D_	54.2775	69.9406	223.024	3.89251	1	62.3947	70.8064	186.541	3.25575	8.16324		10.8635	0
84574	Tue Mar 28 17:53:30 2017_x000D_	53.984	70.1527	221.223	3.86107	1	62.3947	70.8064	186.541	3.25575	8.43607		19.3286	0
84575	Tue Mar 28 17:53:30 2017_x000D_	53.4962	70.5736	215.085	3.75394	1	62.3947	70.8064	186.541	3.25575	8.90154		10.8677	33.0508
84576	Tue Mar 28 17:53:30 2017_x000D_	53.2026	70.7858	213.618	3.72833	1	61.3214	70.5579	180	3.14159	8.122		21.7312	0
84577	Tue Mar 28 17:53:30 2017_x000D_	52.6155	71.2101	208.77	3.64372	1	61.3214	70.5579	180	3.14159	8.7303		13.4465	0
84578	Tue Mar 28 17:53:30 2017_x000D_	52.2226	71.4258	208.77	3.64372	1	61.3214	70.5579	180	3.14159	9.1401		20.1705	0
84579	Tue Mar 28 17:53:30 2017_x000D_	51.6333	71.7495	211.252	3.68705	1	61.3214	70.5579	180	3.14159	9.76111		9.48139	0
84580	Tue Mar 28 17:53:30 2017_x000D_	51.3375	71.8608	210.098	3.6669	1	61.3214	70.5579	180	3.14159	10.0686		10.8809	34.8297
84581	Tue Mar 28 17:53:30 2017_x000D_	51.0435	72.0732	208.77	3.64372	1	60.2583	70.0913	203.062	3.54411	9.42552		10.8736	0
84582	Tue Mar 28 17:53:31 2017_x000D_	50.7498	72.2856	210.099	3.66692	1	60.2583	70.0913	203.062	3.54411	9.75841		17.5803	0
84583	Tue Mar 28 17:53:31 2017_x000D_	50.2592	72.6061	211.253	3.68705	1	60.2583	70.0913	203.062	3.54411	10.3105		9.48526	0
84584	Tue Mar 28 17:53:31 2017_x000D_	49.9633	72.7175	215.082	3.75388	1	60.2583	70.0913	203.062	3.54411	10.6247		20.2052	14.4515
84585	Tue Mar 28 17:53:31 2017_x000D_	49.3729	73.0416	212.656	3.71154	1	59.8352	69.861	187.25	3.26814	10.9351		6.73341	0
84586	Tue Mar 28 17:53:31 2017_x000D_	49.1762	73.1497	215.081	3.75386	1	59.8352	69.861	187.25	3.26814	11.1548		19.3628	0
84587	Tue Mar 28 17:53:31 2017_x000D_	48.6875	73.5713	216.673	3.78165	1	59.8352	69.861	187.25	3.26814	11.7489		9.50633	0
84588	Tue Mar 28 17:53:31 2017_x000D_	48.391	73.6831	217.375	3.79391	1	59.8352	69.861	187.25	3.26814	12.0656		19.369	26.7195
84589	Tue Mar 28 17:53:31 2017_x000D_	47.9022	74.1049	219.013	3.82249	1	58.9782	69.6185	188.926	3.29738	11.9501		8.57134	0
84590	Tue Mar 28 17:53:31 2017_x000D_	47.7075	74.314	219.013	3.8225	1	58.9782	69.6185	188.926	3.29738	12.2097		10.9001	0
84591	Tue Mar 28 17:53:31 2017_x000D_	47.413	74.5268	217.376	3.79392	1	58.9782	69.6185	188.926	3.29738	12.5636		9.51195	0
84592	Tue Mar 28 17:53:31 2017_x000D_	47.1163	74.6386	216.672	3.78163	1	58.9782	69.6185	188.926	3.29738	12.8805		15.1289	0
84593	Tue Mar 28 17:53:31 2017_x000D_	46.7245	74.9561	219.012	3.82248	1	58.9782	69.6185	188.926	3.29738	13.3657		17.1491	124.147
84594	Tue Mar 28 17:53:31 2017_x000D_	46.335	75.3745	219.013	3.82249	1	54.877	69.0661	180	3.14159	10.6189		13.4989	0
84595	Tue Mar 28 17:53:31 2017_x000D_	45.9406	75.5911	219.012	3.82248	1	54.877	69.0661	180	3.14159	11.065		8.57777	0
84596	Tue Mar 28 17:53:31 2017_x000D_	45.7458	75.8004	219.012	3.82249	1	54.877	69.0661	180	3.14159	11.3459		15.1396	0
84597	Tue Mar 28 17:53:31 2017_x000D_	45.3537	76.1181	216.673	3.78166	1	54.877	69.0661	180	3.14159	11.8501		6.74945	59.1168
84598	Tue Mar 28 17:53:31 2017_x000D_	45.1565	76.2264	219.012	3.82248	1	52.9132	69.2292	180	3.14159	10.4464		8.58201	0
84599	Tue Mar 28 17:53:31 2017_x000D_	44.9616	76.4358	219.012	3.82249	1	52.9132	69.2292	180	3.14159	10.7314		15.1443	0
84600	Tue Mar 28 17:53:31 2017_x000D_	44.5693	76.7535	216.674	3.78167	1	52.9132	69.2292	180	3.14159	11.2355		8.58201	0
84601	Tue Mar 28 17:53:31 2017_x000D_	44.3744	76.9629	216.674	3.78168	1	52.9132	69.2292	180	3.14159	11.5205		15.1462	59.129
84602	Tue Mar 28 17:53:31 2017_x000D_	43.9821	77.2807	219.013	3.82249	1	50.949	69.3924	173.274	3.0242	10.5244		9.5397	0
84603	Tue Mar 28 17:53:31 2017_x000D_	43.6846	77.393	215.084	3.75393	1	50.949	69.3924	173.274	3.0242	10.8065		10.9169	0
84604	Tue Mar 28 17:53:32 2017_x000D_	43.3897	77.6062	216.673	3.78167	1	50.949	69.3924	173.274	3.0242	11.1629		8.58406	0
84605	Tue Mar 28 17:53:32 2017_x000D_	43.1947	77.8156	216.674	3.78168	1	50.949	69.3924	173.274	3.0242	11.449		6.00133	0
84606	Tue Mar 28 17:53:32 2017_x000D_	42.9948	77.8232	216.673	3.78165	1	50.949	69.3924	173.274	3.0242	11.5908		6.80257	64.7023
84607	Tue Mar 28 17:53:32 2017_x000D_	42.8996	78.029	215.085	3.75395	1	48.9534	70.2104	151.548	2.64502	9.88833		13.5245	0
84608	Tue Mar 28 17:53:32 2017_x000D_	42.5045	78.2461	215.085	3.75394	1	48.9534	70.2104	151.548	2.64502	10.3034		6.7643	0
84609	Tue Mar 28 17:53:32 2017_x000D_	42.3069	78.3547	212.665	3.7117	1	48.9534	70.2104	151.548	2.64502	10.5122		19.4314	0
84610	Tue Mar 28 17:53:32 2017_x000D_	41.8163	78.7776	206.204	3.59894	1	48.9534	70.2104	151.548	2.64502	11.1506		6.02543	93.6957
84611	Tue Mar 28 17:53:32 2017_x000D_	41.6156	78.7853	198.96	3.4725	1	46.4721	72.1071	141.613	2.47162	8.25736		8.58976	0
84612	Tue Mar 28 17:53:32 2017_x000D_	41.42	78.9944	182.206	3.18009	1	46.4721	72.1071	141.613	2.47162	8.54158		6.70891	0
84613	Tue Mar 28 17:53:32 2017_x000D_	41.2169	78.9008	173.591	3.02973	1	46.4721	72.1071	141.613	2.47162	8.58903		12.4343	0
84614	Tue Mar 28 17:53:32 2017_x000D_	40.8189	79.0165	157.96	2.75692	1	46.4721	72.1071	141.613	2.47162	8.9274		6.73572	51.4866
84615	Tue Mar 28 17:53:32 2017_x000D_	40.7136	78.8182	151.354	2.64162	1	45.1179	73.1614	135.591	2.36652	7.16919		6.71541	0
84616	Tue Mar 28 17:53:32 2017_x000D_	40.5104	78.7243	144.312	2.51871	1	45.1179	73.1614	135.591	2.36652	7.22322		10.7872	0
84617	Tue Mar 28 17:53:32 2017_x000D_	40.2055	78.5337	130.2	2.27242	1	45.1179	73.1614	135.591	2.36652	7.27965		6.74242	0
84618	Tue Mar 28 17:53:32 2017_x000D_	40.1001	78.3352	124.389	2.171	1	45.1179	73.1614	135.591	2.36652	7.20739		15.0337	32.9447
84619	Tue Mar 28 17:53:32 2017_x000D_	39.7893	77.9421	114.26	1.99422	1	44.2185	73.7915	147.544	2.57512	6.07003		9.55517	0
84620	Tue Mar 28 17:53:32 2017_x000D_	39.6812	77.6425	110.707	1.93221	1	44.2185	73.7915	147.544	2.57512	5.95124		12.4734	0
84621	Tue Mar 28 17:53:32 2017_x000D_	39.5706	77.2417	108.113	1.88694	1	44.2185	73.7915	147.544	2.57512	5.78851		28.6942	0
84622	Tue Mar 28 17:53:32 2017_x000D_	39.2457	76.3421	111.641	1.94851	1	44.2185	73.7915	147.544	2.57512	5.58877		23.033	0
84623	Tue Mar 28 17:53:32 2017_x000D_	38.9257	75.6442	115.387	2.01388	1	44.2185	73.7915	147.544	2.57512	5.60769		0	14.7436
84624	Tue Mar 28 17:53:32 2017_x000D_	38.9257	75.6442	115.387	2.01388	1	43.9809	74.2217	153.059	2.67138	5.25153		20.2961	0
84625	Tue Mar 28 17:53:33 2017_x000D_	38.608	75.0469	117.997	2.05944	1	43.9809	74.2217	153.059	2.67138	5.4359		9.58385	0
84626	Tue Mar 28 17:53:33 2017_x000D_	38.4993	74.7465	121.912	2.12776	1	43.9809	74.2217	153.059	2.67138	5.50666		20.3188	0
84627	Tue Mar 28 17:53:33 2017_x000D_	38.1813	74.1485	124.362	2.17052	1	43.9809	74.2217	153.059	2.67138	5.80006		6.78018	14.6974
84628	Tue Mar 28 17:53:33 2017_x000D_	38.0751	73.949	126.686	2.21109	1	43.5364	74.4277	160.102	2.79431	5.48224		19.3561	0
84629	Tue Mar 28 17:53:33 2017_x000D_	37.659	73.4559	128.35	2.24013	1	43.5364	74.4277	160.102	2.79431	5.9572		6.74495	0
84630	Tue Mar 28 17:53:33 2017_x000D_	37.4549	73.3616	130.155	2.27164	1	43.5364	74.4277	160.102	2.79431	6.17424		17.6895	0
84631	Tue Mar 28 17:53:33 2017_x000D_	37.1387	72.8639	130.589	2.27921	1	43.5364	74.4277	160.102	2.79431	6.58605		0	0
84632	Tue Mar 28 17:53:33 2017_x000D_	37.1387	72.8639	130.589	2.27921	1	43.5364	74.4277	163.075	2.8462	6.58605		17.1189	0
84633	Tue Mar 28 17:53:33 2017_x000D_	36.7245	72.4714	130.591	2.27925	1	43.5364	74.4277	163.075	2.8462	7.08725		9.61309	0
84634	Tue Mar 28 17:53:33 2017_x000D_	36.6157	72.17	130.151	2.27156	1	43.5364	74.4277	163.075	2.8462	7.27965		19.4267	0
84635	Tue Mar 28 17:53:33 2017_x000D_	36.1982	71.675	128.351	2.24015	1	43.5364	74.4277	163.075	2.8462	7.83751		8.5732	0
84636	Tue Mar 28 17:53:33 2017_x000D_	35.9908	71.4784	128.353	2.24018	1	43.5364	74.4277	162.238	2.8316	8.10151		21.9176	0
84637	Tue Mar 28 17:53:33 2017_x000D_	35.5701	70.8811	128.351	2.24016	1	43.5364	74.4277	162.238	2.8316	8.72011		8.58592	0
84638	Tue Mar 28 17:53:33 2017_x000D_	35.3624	70.6842	128.353	2.24018	1	43.5364	74.4277	162.238	2.8316	8.99044		17.1825	0
84639	Tue Mar 28 17:53:33 2017_x000D_	34.9467	70.2902	128.356	2.24023	1	43.5364	74.4277	162.238	2.8316	9.53425		10.9825	0
84640	Tue Mar 28 17:53:33 2017_x000D_	34.7359	69.9909	126.697	2.21129	1	43.5364	74.4277	162.238	2.8316	9.85566		9.65715	37.7448
84641	Tue Mar 28 17:53:33 2017_x000D_	34.6261	69.6883	130.584	2.27911	1	42.4808	73.7431	188.637	3.29233	8.83955		15.2216	0
84642	Tue Mar 28 17:53:33 2017_x000D_	34.3114	69.2903	128.351	2.24015	1	42.4808	73.7431	188.637	3.29233	9.30411		8.60712	0
84643	Tue Mar 28 17:53:33 2017_x000D_	34.1032	69.0929	128.353	2.24018	1	42.4808	73.7431	188.637	3.29233	9.58168		8.61343	0
84644	Tue Mar 28 17:53:33 2017_x000D_	33.8949	68.8953	128.354	2.24021	1	42.4808	73.7431	188.637	3.29233	9.85996		13.6611	34.9094
84645	Tue Mar 28 17:53:33 2017_x000D_	33.6808	68.4934	128.351	2.24016	1	41.4148	73.2765	198.512	3.46469	9.09356		15.2516	0
84646	Tue Mar 28 17:53:34 2017_x000D_	33.3655	68.0946	125.986	2.19887	1	41.4148	73.2765	198.512	3.46469	9.57305		8.62409	0
84647	Tue Mar 28 17:53:34 2017_x000D_	33.1569	67.8968	125.988	2.19891	1	41.4148	73.2765	198.512	3.46469	9.85566		6.14047	0
84648	Tue Mar 28 17:53:34 2017_x000D_	33.1511	67.6922	125.984	2.19883	1	41.4148	73.2765	198.512	3.46469	9.97362		11.0258	28.9716
84649	Tue Mar 28 17:53:34 2017_x000D_	32.9395	67.3917	124.38	2.17083	1	40.566	72.8159	210.094	3.66683	9.35871		8.63246	0
84650	Tue Mar 28 17:53:34 2017_x000D_	32.7308	67.1936	124.382	2.17087	1	40.566	72.8159	210.094	3.66683	9.64368		6.14055	0
84651	Tue Mar 28 17:53:34 2017_x000D_	32.7249	66.989	124.378	2.1708	1	40.566	72.8159	210.094	3.66683	9.76912		22.0685	0
84652	Tue Mar 28 17:53:34 2017_x000D_	32.301	66.3878	132.393	2.3107	1	40.566	72.8159	210.094	3.66683	10.4705		6.10531	0
84653	Tue Mar 28 17:53:34 2017_x000D_	32.0976	66.3945	140.596	2.45386	1	40.566	72.8159	210.094	3.66683	10.6277		4.3128	86.9617
84654	Tue Mar 28 17:53:34 2017_x000D_	32.1959	66.2896	157.65	2.7515	1	38.0182	71.4334	195.035	3.404	7.76903		3.04981	0
84655	Tue Mar 28 17:53:34 2017_x000D_	32.0943	66.2931	164.141	2.86481	1	38.0182	71.4334	195.035	3.404	7.84317		4.29956	0
84656	Tue Mar 28 17:53:34 2017_x000D_	31.9901	66.1947	184.703	3.22367	1	38.0182	71.4334	195.035	3.404	7.98636		3.03771	0
84657	Tue Mar 28 17:53:34 2017_x000D_	31.8889	66.1981	190.859	3.33111	1	38.0182	71.4334	195.035	3.404	8.06081		3.07007	87.01
84658	Tue Mar 28 17:53:34 2017_x000D_	31.8862	66.0958	199.461	3.48125	1	35.469	70.0501	193.72	3.38106	5.336		3.04061	0
84659	Tue Mar 28 17:53:34 2017_x000D_	31.7849	66.0991	205.924	3.59406	1	35.469	70.0501	193.72	3.38106	5.40213		11.0249	0
84660	Tue Mar 28 17:53:34 2017_x000D_	31.4865	66.3136	220.638	3.85086	1	35.469	70.0501	193.72	3.38106	5.46093		3.04342	0
84661	Tue Mar 28 17:53:34 2017_x000D_	31.3851	66.3167	226.965	3.96129	1	35.469	70.0501	193.72	3.38106	5.53322		6.85958	72.547
84662	Tue Mar 28 17:53:34 2017_x000D_	31.2897	66.5245	237.412	4.14363	1	33.3435	68.8968	210.094	3.66683	3.13782		8.67704	0
84663	Tue Mar 28 17:53:34 2017_x000D_	31.0923	66.7359	237.413	4.14363	1	33.3435	68.8968	210.094	3.66683	3.12048		17.9226	0
84664	Tue Mar 28 17:53:34 2017_x000D_	30.8021	67.2581	233.282	4.07154	1	33.3435	68.8968	210.094	3.66683	3.02391		8.67704	0
84665	Tue Mar 28 17:53:34 2017_x000D_	30.6047	67.4695	233.282	4.07154	1	33.3435	68.8968	210.094	3.66683	3.0884		19.6723	150.742
84666	Tue Mar 28 17:53:34 2017_x000D_	30.2126	67.9951	226.967	3.96132	2	32.0388	64.0444	140.474	2.45173	4.35236		13.024	0
84667	Tue Mar 28 17:53:34 2017_x000D_	29.9163	68.3124	222.893	3.89021	2	32.0388	64.0444	140.474	2.45173	4.76664		11.0766	0
84668	Tue Mar 28 17:53:35 2017_x000D_	29.7219	68.6263	220.644	3.85096	2	32.0388	64.0444	140.474	2.45173	5.13438		17.8714	0
84669	Tue Mar 28 17:53:35 2017_x000D_	29.222	68.9503	216.498	3.7786	2	32.0388	64.0444	140.474	2.45173	5.65705		11.058	0
84670	Tue Mar 28 17:53:35 2017_x000D_	28.9226	69.1653	214.896	3.75064	2	32.0388	64.0444	140.474	2.45173	5.99452		22.1166	125.205
84671	Tue Mar 28 17:53:35 2017_x000D_	28.3237	69.5952	209.89	3.66327	1	32.2853	68.2106	210.755	3.67837	4.19659		8.68128	0
84672	Tue Mar 28 17:53:35 2017_x000D_	28.1262	69.8067	209.891	3.66329	1	32.2853	68.2106	210.755	3.67837	4.45485		19.3743	0
84673	Tue Mar 28 17:53:35 2017_x000D_	27.521	70.0321	209.89	3.66327	1	32.2853	68.2106	210.755	3.67837	5.10063		13.7131	0
84674	Tue Mar 28 17:53:35 2017_x000D_	27.1195	70.2506	209.89	3.66326	1	32.2853	68.2106	210.755	3.67837	5.55402		8.68976	18.3551
84675	Tue Mar 28 17:53:35 2017_x000D_	26.9218	70.4623	209.891	3.66329	1	32.7006	68.6599	210.654	3.6766	6.05336		20.5758	0
84676	Tue Mar 28 17:53:35 2017_x000D_	26.3194	70.7902	212.457	3.70807	1	32.7006	68.6599	210.654	3.6766	6.7274		6.86267	0
84677	Tue Mar 28 17:53:35 2017_x000D_	26.1185	70.8996	214.894	3.7506	1	32.7006	68.6599	210.654	3.6766	6.95272		11.0646	0
84678	Tue Mar 28 17:53:35 2017_x000D_	25.8189	71.1147	216.495	3.77854	1	32.7006	68.6599	210.654	3.6766	7.30642		15.3596	0
84679	Tue Mar 28 17:53:35 2017_x000D_	25.4202	71.4359	218.852	3.81968	1	32.7006	68.6599	206.019	3.59571	7.79169		6.86531	0
84680	Tue Mar 28 17:53:35 2017_x000D_	25.2192	71.5453	216.494	3.77854	1	32.7006	68.6599	206.019	3.59571	8.01853		15.3638	0
84681	Tue Mar 28 17:53:35 2017_x000D_	24.8204	71.8666	218.851	3.81968	1	32.7006	68.6599	206.019	3.59571	8.50767		11.0754	0
84682	Tue Mar 28 17:53:35 2017_x000D_	24.5205	72.0819	220.637	3.85084	1	32.7006	68.6599	206.019	3.59571	8.86702		19.6877	0
84683	Tue Mar 28 17:53:35 2017_x000D_	24.0225	72.5093	218.851	3.81967	1	32.7006	68.6599	206.019	3.59571	9.49354		11.0796	6.53056
84684	Tue Mar 28 17:53:35 2017_x000D_	23.7225	72.7247	220.637	3.85083	1	32.9182	68.666	210.654	3.6766	10.0516		8.69824	0
84685	Tue Mar 28 17:53:35 2017_x000D_	23.5246	72.9366	220.637	3.85084	1	32.9182	68.666	210.654	3.6766	10.3188		17.3987	0
84686	Tue Mar 28 17:53:35 2017_x000D_	23.1288	73.3605	220.637	3.85085	1	32.9182	68.666	210.654	3.6766	10.8568		11.0928	0
84687	Tue Mar 28 17:53:35 2017_x000D_	22.8284	73.5761	218.852	3.81969	1	32.9182	68.666	210.654	3.6766	11.2211		17.9288	60.009
84688	Tue Mar 28 17:53:35 2017_x000D_	22.327	73.9013	222.885	3.89007	1	30.9794	68.1738	180	3.14159	10.3763		8.70248	0
84689	Tue Mar 28 17:53:36 2017_x000D_	22.129	74.1133	222.885	3.89007	1	30.9794	68.1738	180	3.14159	10.6587		6.88015	0
84690	Tue Mar 28 17:53:36 2017_x000D_	21.9276	74.223	220.636	3.85083	1	30.9794	68.1738	180	3.14159	10.8871		21.7647	0
84691	Tue Mar 28 17:53:36 2017_x000D_	21.4324	74.7532	216.498	3.77861	1	30.9794	68.1738	180	3.14159	11.5946		11.0946	65.7763
84692	Tue Mar 28 17:53:36 2017_x000D_	21.132	74.9689	218.238	3.80897	1	28.7925	68.331	180	3.14159	10.1363		11.1012	0
84693	Tue Mar 28 17:53:36 2017_x000D_	20.8314	75.1847	216.498	3.7786	1	28.7925	68.331	180	3.14159	10.5049		15.3915	0
84694	Tue Mar 28 17:53:36 2017_x000D_	20.4319	75.5066	218.852	3.81969	1	28.7925	68.331	180	3.14159	11.0177		6.88685	0
84695	Tue Mar 28 17:53:36 2017_x000D_	20.2303	75.6164	216.498	3.7786	1	28.7925	68.331	180	3.14159	11.2423		22.2084	92.65
84696	Tue Mar 28 17:53:36 2017_x000D_	19.629	76.0482	216.498	3.7786	1	25.7242	68.6822	173.274	3.0242	9.56083		8.71096	0
84697	Tue Mar 28 17:53:36 2017_x000D_	19.4308	76.2604	216.498	3.77861	1	25.7242	68.6822	173.274	3.0242	9.85069		13.7818	0
84698	Tue Mar 28 17:53:36 2017_x000D_	19.0274	76.4802	216.498	3.7786	1	25.7242	68.6822	173.274	3.0242	10.2789		8.71096	0
84699	Tue Mar 28 17:53:36 2017_x000D_	18.8292	76.6924	216.498	3.77861	1	25.7242	68.6822	173.274	3.0242	10.569		8.71096	0
84700	Tue Mar 28 17:53:36 2017_x000D_	18.631	76.9046	216.499	3.77862	1	25.7242	68.6822	173.274	3.0242	10.8592		13.7859	86.2087
84701	Tue Mar 28 17:53:36 2017_x000D_	18.2275	77.1245	216.498	3.77861	1	22.8729	69.0397	175.918	3.07035	9.32436		6.89499	0
84702	Tue Mar 28 17:53:36 2017_x000D_	18.0257	77.2345	218.85	3.81966	1	22.8729	69.0397	175.918	3.07035	9.52103		6.89499	0
84703	Tue Mar 28 17:53:36 2017_x000D_	17.8239	77.3445	216.497	3.77859	1	22.8729	69.0397	175.918	3.07035	9.71916		8.71725	0
84704	Tue Mar 28 17:53:36 2017_x000D_	17.6255	77.5568	216.498	3.7786	1	22.8729	69.0397	175.918	3.07035	10.0038		6.16622	68.5998
84705	Tue Mar 28 17:53:36 2017_x000D_	17.4201	77.5644	216.497	3.77858	1	20.6649	69.6343	173.274	3.0242	8.56827		13.0812	0
84706	Tue Mar 28 17:53:36 2017_x000D_	17.1224	77.883	212.472	3.70833	1	20.6649	69.6343	173.274	3.0242	8.97721		9.76545	0
84707	Tue Mar 28 17:53:36 2017_x000D_	16.8175	77.997	208.588	3.64054	1	20.6649	69.6343	173.274	3.0242	9.20528		4.33254	0
84708	Tue Mar 28 17:53:36 2017_x000D_	16.9233	78.0953	193.986	3.38569	1	20.6649	69.6343	173.274	3.0242	9.25138		3.06859	19.6187
84709	Tue Mar 28 17:53:36 2017_x000D_	17.0255	78.0911	182.152	3.17915	1	20.0112	69.616	178.676	3.11848	8.98564		4.33726	0
84710	Tue Mar 28 17:53:36 2017_x000D_	17.1317	78.1892	173.214	3.02316	1	20.0112	69.616	178.676	3.11848	9.04385		0.024	0
84711	Tue Mar 28 17:53:37 2017_x000D_	17.1317	78.1884	154.318	2.69336	1	20.0112	69.616	178.676	3.11848	9.04309		3.08657	0
84712	Tue Mar 28 17:53:37 2017_x000D_	17.2345	78.1842	147.701	2.57786	1	20.0112	69.616	178.676	3.11848	9.00689		6.1509	0
84713	Tue Mar 28 17:53:37 2017_x000D_	17.0296	78.1915	130.831	2.28343	1	20.0112	69.616	178.676	3.11848	9.07905		4.34745	9.34142
84714	Tue Mar 28 17:53:37 2017_x000D_	16.9234	78.0929	126.664	2.2107	1	19.7836	69.8285	180	3.14159	8.74534		0.0108167	0
84715	Tue Mar 28 17:53:37 2017_x000D_	16.9237	78.0927	118.685	2.07145	1	19.7836	69.8285	180	3.14159	8.74506		11.0612	0
84716	Tue Mar 28 17:53:37 2017_x000D_	16.7081	77.7936	106.809	1.86417	1	19.7836	69.8285	180	3.14159	8.53824		6.88242	0
84717	Tue Mar 28 17:53:37 2017_x000D_	16.8038	77.5851	103.936	1.81403	1	19.7836	69.8285	180	3.14159	8.30928		9.71595	14.7284
84718	Tue Mar 28 17:53:37 2017_x000D_	16.6905	77.2817	100.564	1.75517	1	19.3381	70.0348	186.589	3.25659	7.7154		24.7934	0
84719	Tue Mar 28 17:53:37 2017_x000D_	16.5589	76.4658	103.354	1.80387	1	19.3381	70.0348	186.589	3.25659	7.00583		12.6868	0
84720	Tue Mar 28 17:53:37 2017_x000D_	16.4416	76.0595	106.092	1.85165	1	19.3381	70.0348	186.589	3.25659	6.68481		25.3814	0
84721	Tue Mar 28 17:53:37 2017_x000D_	16.2071	75.2466	106.092	1.85165	1	19.3381	70.0348	186.589	3.25659	6.07997		9.74192	0
84722	Tue Mar 28 17:53:37 2017_x000D_	16.0932	74.9425	109.593	1.91276	1	19.3381	70.0348	180	3.14159	5.88344		22.4379	0
84723	Tue Mar 28 17:53:37 2017_x000D_	15.8617	74.2313	116.046	2.02538	1	19.3381	70.0348	180	3.14159	5.4494		6.90074	0
84724	Tue Mar 28 17:53:37 2017_x000D_	15.7513	74.0295	118.654	2.07091	1	19.3381	70.0348	180	3.14159	5.36868		12.3376	0
84725	Tue Mar 28 17:53:37 2017_x000D_	15.7369	73.6185	118.648	2.0708	1	19.3381	70.0348	180	3.14159	5.08051		18.0041	6.54256
84726	Tue Mar 28 17:53:37 2017_x000D_	15.4094	73.1156	122.555	2.13899	1	19.1201	70.0287	179.053	3.12506	4.82683		11.1337	0
84727	Tue Mar 28 17:53:37 2017_x000D_	15.1923	72.8146	124.097	2.1659	1	19.1201	70.0287	179.053	3.12506	4.81548		11.1518	0
84728	Tue Mar 28 17:53:37 2017_x000D_	14.975	72.513	122.557	2.13902	1	19.1201	70.0287	179.053	3.12506	4.83256		18.0324	0
84729	Tue Mar 28 17:53:37 2017_x000D_	14.647	72.0093	126.6	2.20959	1	19.1201	70.0287	179.053	3.12506	4.89197		11.1651	0
84730	Tue Mar 28 17:53:37 2017_x000D_	14.4295	71.7073	124.997	2.18161	1	19.1201	70.0287	179.053	3.12506	4.98191		15.4806	9.1919
84731	Tue Mar 28 17:53:37 2017_x000D_	14.1051	71.306	122.56	2.13907	1	19.3284	70.2534	186.589	3.25659	5.3283		13.851	0
84732	Tue Mar 28 17:53:38 2017_x000D_	13.8836	70.9009	122.559	2.13905	1	19.3284	70.2534	186.589	3.25659	5.48317		18.0758	0
84733	Tue Mar 28 17:53:38 2017_x000D_	13.5551	70.3958	118.661	2.07102	1	19.3284	70.2534	186.589	3.25659	5.77506		9.80091	0
84734	Tue Mar 28 17:53:38 2017_x000D_	13.4404	70.0899	122.556	2.13901	1	19.3284	70.2534	186.589	3.25659	5.89027		8.78159	6.53956
84735	Tue Mar 28 17:53:38 2017_x000D_	13.2261	69.8905	122.559	2.13906	1	19.1105	70.2473	184.078	3.21276	5.89521		20.8159	0
84736	Tue Mar 28 17:53:38 2017_x000D_	12.8934	69.2816	119.993	2.09427	1	19.1105	70.2473	184.078	3.21276	6.29165		8.79431	0
84737	Tue Mar 28 17:53:38 2017_x000D_	12.6788	69.0819	119.996	2.09432	1	19.1105	70.2473	184.078	3.21276	6.53643		19.6387	0
84738	Tue Mar 28 17:53:38 2017_x000D_	12.4491	68.4689	119.992	2.09426	1	19.1105	70.2473	184.078	3.21276	6.8947		8.80264	0
84739	Tue Mar 28 17:53:38 2017_x000D_	12.2344	68.2689	119.995	2.09431	1	19.1105	70.2473	173.411	3.0266	7.15506		20.8727	0
84740	Tue Mar 28 17:53:38 2017_x000D_	11.9005	67.6585	122.556	2.13901	1	19.1105	70.2473	173.411	3.0266	7.66068		6.95293	0
84741	Tue Mar 28 17:53:38 2017_x000D_	11.7894	67.4551	119.994	2.09429	1	19.1105	70.2473	173.411	3.0266	7.83549		8.81536	0
84742	Tue Mar 28 17:53:38 2017_x000D_	11.5744	67.2548	119.997	2.09434	1	19.1105	70.2473	173.411	3.0266	8.10851		16.7724	0
84743	Tue Mar 28 17:53:38 2017_x000D_	11.3478	66.7437	118.667	2.07112	1	19.1105	70.2473	173.411	3.0266	8.51673		6.97329	72.3587
84744	Tue Mar 28 17:53:38 2017_x000D_	11.2362	66.5398	121.148	2.11444	1	16.7033	70.3987	180	3.14159	6.69181		6.96634	0
84745	Tue Mar 28 17:53:38 2017_x000D_	11.1249	66.336	118.667	2.07113	1	16.7033	70.3987	180	3.14159	6.90102		13.9463	0
84746	Tue Mar 28 17:53:38 2017_x000D_	10.9019	65.9281	118.667	2.07113	1	16.7033	70.3987	180	3.14159	7.3241		8.83232	0
84747	Tue Mar 28 17:53:38 2017_x000D_	10.6865	65.7274	118.67	2.07118	1	16.7033	70.3987	180	3.14159	7.61728		9.86095	79.411
84748	Tue Mar 28 17:53:38 2017_x000D_	10.5709	65.4197	122.553	2.13896	1	14.106	69.888	187.566	3.27365	5.6976		6.97568	0
84749	Tue Mar 28 17:53:38 2017_x000D_	10.4595	65.2156	119.995	2.09431	1	14.106	69.888	187.566	3.27365	5.92691		6.98814	0
84750	Tue Mar 28 17:53:38 2017_x000D_	10.3476	65.0113	122.552	2.13894	1	14.106	69.888	187.566	3.27365	6.15693		16.809	0
84751	Tue Mar 28 17:53:38 2017_x000D_	10.1207	64.499	116.075	2.02588	1	14.106	69.888	187.566	3.27365	6.70253		6.98645	68.0699
84752	Tue Mar 28 17:53:38 2017_x000D_	10.0091	64.2946	113.373	1.97872	1	11.9534	69.1706	233.76	4.07989	5.24935		4.39103	0
84753	Tue Mar 28 17:53:39 2017_x000D_	9.90955	64.4019	98.1563	1.71315	1	11.9534	69.1706	233.76	4.07989	5.18824		0.00827587	0
84754	Tue Mar 28 17:53:39 2017_x000D_	9.90974	64.4021	92.1398	1.60814	1	11.9534	69.1706	233.76	4.07989	5.18798		3.11667	0
84755	Tue Mar 28 17:53:39 2017_x000D_	9.80591	64.4056	83.1418	1.4511	1	11.9534	69.1706	233.76	4.07989	5.22656		6.25639	74.268
84756	Tue Mar 28 17:53:39 2017_x000D_	9.81372	64.614	64.1083	1.1189	1	10.5113	67.1584	241.111	4.20818	2.63829		4.42167	0
84757	Tue Mar 28 17:53:39 2017_x000D_	9.70563	64.5138	55.0721	0.96119	1	10.5113	67.1584	241.111	4.20818	2.7646		4.37689	0
84758	Tue Mar 28 17:53:39 2017_x000D_	9.80524	64.4072	38.0804	0.664629	1	10.5113	67.1584	241.111	4.20818	2.84036		0.0123693	0
84759	Tue Mar 28 17:53:39 2017_x000D_	9.80484	64.4073	29.6794	0.518003	1	10.5113	67.1584	241.111	4.20818	2.84036		6.94161	0
84760	Tue Mar 28 17:53:39 2017_x000D_	10.0083	64.2971	13.6244	0.237791	1	10.5113	67.1584	241.111	4.20818	2.90518		4.38955	166.8
84761	Tue Mar 28 17:53:39 2017_x000D_	10.1081	64.1901	10.2624	0.179113	2	7.88046	62.2602	230.037	4.0149	2.94735		6.24005	0
84762	Tue Mar 28 17:53:39 2017_x000D_	10.316	64.1836	4.59692	0.0802313	2	7.88046	62.2602	230.037	4.0149	3.10344		24.9595	0
84763	Tue Mar 28 17:53:39 2017_x000D_	11.1476	64.1583	4.59801	0.0802504	2	7.88046	62.2602	230.037	4.0149	3.77849		9.35825	0
84764	Tue Mar 28 17:53:39 2017_x000D_	11.4594	64.1489	4.7488	0.0828822	2	7.88046	62.2602	230.037	4.0149	4.04673		28.1945	9.35422
84765	Tue Mar 28 17:53:39 2017_x000D_	12.3899	64.0169	7.44582	0.129954	2	7.65265	62.4731	211.516	3.69165	4.98245		12.824	0
84766	Tue Mar 28 17:53:39 2017_x000D_	12.8013	63.9008	10.2674	0.1792	2	7.65265	62.4731	211.516	3.69165	5.34293		9.34335	0
84767	Tue Mar 28 17:53:39 2017_x000D_	13.1126	63.8913	10.7111	0.186944	2	7.65265	62.4731	211.516	3.69165	5.64113		22.6271	0
84768	Tue Mar 28 17:53:39 2017_x000D_	13.8312	63.6622	17.2769	0.301539	2	7.65265	62.4731	211.516	3.69165	6.29193		9.32517	13.1581
84769	Tue Mar 28 17:53:39 2017_x000D_	14.1419	63.6529	16.4958	0.287906	2	7.67144	62.0349	201.556	3.51781	6.66969		9.82253	0
84770	Tue Mar 28 17:53:39 2017_x000D_	14.4492	63.5399	20.1996	0.35255	2	7.67144	62.0349	201.556	3.51781	6.94284		20.8082	0
84771	Tue Mar 28 17:53:39 2017_x000D_	15.0596	63.2105	23.0251	0.401864	2	7.67144	62.0349	201.556	3.51781	7.48111		12.4226	0
84772	Tue Mar 28 17:53:39 2017_x000D_	15.4735	63.1981	23.0279	0.401913	2	7.67144	62.0349	201.556	3.51781	7.88829		13.8619	168.412
84773	Tue Mar 28 17:53:39 2017_x000D_	15.8801	62.9786	23.0272	0.4019	1	11.773	58.202	275.286	4.80464	6.29954		13.8593	0
84774	Tue Mar 28 17:53:39 2017_x000D_	16.2866	62.7591	23.0263	0.401884	1	11.773	58.202	275.286	4.80464	6.41403		16.6777	0
84775	Tue Mar 28 17:53:40 2017_x000D_	16.7961	62.5367	21.9955	0.383893	1	11.773	58.202	275.286	4.80464	6.63484		9.80638	0
84776	Tue Mar 28 17:53:40 2017_x000D_	17.1029	62.4239	25.7526	0.449467	1	11.773	58.202	275.286	4.80464	6.79943		13.8459	0
84777	Tue Mar 28 17:53:40 2017_x000D_	17.509	62.2046	25.7522	0.449461	1	11.773	58.202	275.286	4.80464	6.99446		12.7659	59.722
84778	Tue Mar 28 17:53:40 2017_x000D_	17.9185	62.0889	23.0267	0.401892	1	12.0769	56.2346	280.572	4.8969	8.27026		8.75746	0
84779	Tue Mar 28 17:53:40 2017_x000D_	18.1179	61.8757	23.0245	0.401853	1	12.0769	56.2346	280.572	4.8969	8.26533		12.3923	0
84780	Tue Mar 28 17:53:40 2017_x000D_	18.5308	61.8636	23.0273	0.401903	1	12.0769	56.2346	280.572	4.8969	8.56379		20.7481	0
84781	Tue Mar 28 17:53:40 2017_x000D_	19.1393	61.5349	20.1942	0.352455	1	12.0769	56.2346	280.572	4.8969	8.8301		9.77408	14.7985
84782	Tue Mar 28 17:53:40 2017_x000D_	19.4451	61.4225	21.9947	0.383879	1	12.3143	55.8022	277.25	4.83893	9.07943		19.5502	0
84783	Tue Mar 28 17:53:40 2017_x000D_	20.0567	61.1975	21.9951	0.383887	1	12.3143	55.8022	277.25	4.83893	9.43684		12.7412	0
84784	Tue Mar 28 17:53:40 2017_x000D_	20.4654	61.082	19.2798	0.336497	1	12.3143	55.8022	277.25	4.83893	9.71168		19.5341	0
84785	Tue Mar 28 17:53:40 2017_x000D_	21.0765	60.8572	19.2796	0.336493	1	12.3143	55.8022	277.25	4.83893	10.1158		11.1427	47.9294
84786	Tue Mar 28 17:53:40 2017_x000D_	21.3788	60.6414	20.1928	0.352432	1	13.8625	55.4078	297.451	5.19151	9.15889		12.3561	0
84787	Tue Mar 28 17:53:40 2017_x000D_	21.7905	60.6296	20.1955	0.352478	1	13.8625	55.4078	297.451	5.19151	9.49318		19.5151	0
84788	Tue Mar 28 17:53:40 2017_x000D_	22.401	60.405	20.1955	0.352479	1	13.8625	55.4078	297.451	5.19151	9.89333		11.1221	0
84789	Tue Mar 28 17:53:40 2017_x000D_	22.7026	60.1894	19.2776	0.336458	1	13.8625	55.4078	297.451	5.19151	10.0504		18.7596	32.7737
84790	Tue Mar 28 17:53:40 2017_x000D_	23.3161	60.0684	21.9985	0.383946	1	14.9545	55.4394	304.365	5.31217	9.55741		6.89288	0
84791	Tue Mar 28 17:53:40 2017_x000D_	23.5182	59.9591	19.2787	0.336477	1	14.9545	55.4394	304.365	5.31217	9.68321		19.4913	0
84792	Tue Mar 28 17:53:40 2017_x000D_	24.128	59.7349	19.2785	0.336473	1	14.9545	55.4394	304.365	5.31217	10.1294		9.74845	0
84793	Tue Mar 28 17:53:40 2017_x000D_	24.433	59.6228	23.0321	0.401985	1	14.9545	55.4394	304.365	5.31217	10.3606		9.73156	0
84794	Tue Mar 28 17:53:40 2017_x000D_	24.7374	59.5107	19.2783	0.33647	1	14.9545	55.4394	304.365	5.31217	10.5963		9.74178	32.7707
84795	Tue Mar 28 17:53:40 2017_x000D_	25.0422	59.3987	23.0327	0.401996	1	16.0464	55.471	304.365	5.31217	9.81587		16.5741	0
84796	Tue Mar 28 17:53:41 2017_x000D_	25.5485	59.1776	21.9987	0.38395	1	16.0464	55.471	304.365	5.31217	10.1995		9.73437	0
84797	Tue Mar 28 17:53:41 2017_x000D_	25.853	59.0655	20.1942	0.352455	1	16.0464	55.471	304.365	5.31217	10.4446		16.5635	0
84798	Tue Mar 28 17:53:41 2017_x000D_	26.359	58.8446	19.2763	0.336434	1	16.0464	55.471	304.365	5.31217	10.8504		9.23161	46.2452
84799	Tue Mar 28 17:53:41 2017_x000D_	26.6666	58.836	20.1955	0.352479	1	17.5652	55.7346	316.761	5.52852	9.61531		16.5525	0
84800	Tue Mar 28 17:53:41 2017_x000D_	27.1722	58.6151	19.2774	0.336454	1	17.5652	55.7346	316.761	5.52852	10.0295		8.7193	0
84801	Tue Mar 28 17:53:41 2017_x000D_	27.3707	58.4028	19.2745	0.336404	1	17.5652	55.7346	316.761	5.52852	10.162		12.2897	0
84802	Tue Mar 28 17:53:41 2017_x000D_	27.7802	58.3915	19.2772	0.33645	1	17.5652	55.7346	316.761	5.52852	10.5549		6.14338	0
84803	Tue Mar 28 17:53:41 2017_x000D_	27.9849	58.3858	19.2785	0.336473	1	17.5652	55.7346	316.761	5.52852	10.7517		6.91321	93.5191
84804	Tue Mar 28 17:53:41 2017_x000D_	28.0811	58.1764	20.1929	0.352432	1	20.5919	56.4807	326.362	5.69609	7.67877		9.20753	0
84805	Tue Mar 28 17:53:41 2017_x000D_	28.3879	58.1679	19.2769	0.336446	1	20.5919	56.4807	326.362	5.69609	7.97648		6.86991	0
84806	Tue Mar 28 17:53:41 2017_x000D_	28.5894	58.0591	22.0007	0.383984	1	20.5919	56.4807	326.362	5.69609	8.15177		9.71615	0
84807	Tue Mar 28 17:53:41 2017_x000D_	28.8934	57.9474	25.7719	0.449804	1	20.5919	56.4807	326.362	5.69609	8.43007		0.0182483	66.5938
84808	Tue Mar 28 17:53:41 2017_x000D_	28.894	57.9473	38.7688	0.676644	1	22.7543	56.9822	11.3854	0.198713	6.21509		3.09168	0
84809	Tue Mar 28 17:53:41 2017_x000D_	28.8974	58.0503	48.9084	0.853613	1	22.7543	56.9822	11.3854	0.198713	6.23526		6.17717	0
84810	Tue Mar 28 17:53:41 2017_x000D_	28.904	58.2561	66.7035	1.16419	1	22.7543	56.9822	11.3854	0.198713	6.28026		0.012	0
84811	Tue Mar 28 17:53:41 2017_x000D_	28.904	58.2557	74.3344	1.29738	1	22.7543	56.9822	11.3854	0.198713	6.28018		4.34658	76.2785
84812	Tue Mar 28 17:53:41 2017_x000D_	28.8048	58.3613	83.2594	1.45315	1	25.1145	57.9279	6.62297	0.115593	3.71566		6.86055	0
84813	Tue Mar 28 17:53:41 2017_x000D_	29.0118	58.4585	100.588	1.75559	1	25.1145	57.9279	6.62297	0.115593	3.93325		3.07891	0
84814	Tue Mar 28 17:53:41 2017_x000D_	28.9092	58.461	109.061	1.90347	1	25.1145	57.9279	6.62297	0.115593	3.83196		4.33897	0
84815	Tue Mar 28 17:53:41 2017_x000D_	29.0076	58.355	125.909	2.19753	1	25.1145	57.9279	6.62297	0.115593	3.91646		6.92277	132.145
84816	Tue Mar 28 17:53:41 2017_x000D_	28.8988	58.1515	136.357	2.37987	2	28.7212	55.3992	339.084	5.91812	2.75802		4.36947	0
84817	Tue Mar 28 17:53:42 2017_x000D_	28.793	58.0514	148.448	2.59091	2	28.7212	55.3992	339.084	5.91812	2.65317		0.0123693	0
84818	Tue Mar 28 17:53:42 2017_x000D_	28.7931	58.0518	153.47	2.67855	2	28.7212	55.3992	339.084	5.91812	2.65357		6.87795	0
84819	Tue Mar 28 17:53:42 2017_x000D_	28.5856	57.9543	156.177	2.7258	2	28.7212	55.3992	339.084	5.91812	2.5587		23.4572	0
84820	Tue Mar 28 17:53:42 2017_x000D_	27.8597	57.6637	154.809	2.70192	2	28.7212	55.3992	339.084	5.91812	2.42284		13.788	0
84821	Tue Mar 28 17:53:42 2017_x000D_	27.4438	57.4681	154.809	2.70192	2	28.7212	55.3992	339.084	5.91812	2.43148		11.1292	0
84822	Tue Mar 28 17:53:42 2017_x000D_	27.1304	57.2696	153.471	2.67858	2	28.7212	55.3992	339.084	5.91812	2.45541		24.9002	0
84823	Tue Mar 28 17:53:42 2017_x000D_	26.4003	56.8748	146.854	2.56309	2	28.7212	55.3992	339.084	5.91812	2.75027		9.75336	0
84824	Tue Mar 28 17:53:42 2017_x000D_	26.0895	56.7794	142.712	2.49079	2	28.7212	55.3992	339.084	5.91812	2.97167		21.926	92.0284
84825	Tue Mar 28 17:53:42 2017_x000D_	25.5604	56.2752	138.503	2.41734	1	30.802	57.6532	345.308	6.02676	5.41971		8.77397	0
84826	Tue Mar 28 17:53:42 2017_x000D_	25.3489	56.0732	130.087	2.27045	1	30.802	57.6532	345.308	6.02676	5.67738		19.9056	0
84827	Tue Mar 28 17:53:42 2017_x000D_	24.9217	55.5655	128.311	2.23944	1	30.802	57.6532	345.308	6.02676	6.23991		15.5472	0
84828	Tue Mar 28 17:53:42 2017_x000D_	24.6005	55.1588	125.968	2.19856	1	30.802	57.6532	345.308	6.02676	6.68436		8.79124	6.57971
84829	Tue Mar 28 17:53:42 2017_x000D_	24.3883	54.9567	125.97	2.19859	1	30.7921	57.8723	290.913	5.07738	7.03629		25.1334	0
84830	Tue Mar 28 17:53:42 2017_x000D_	23.9538	54.2404	124.379	2.17083	1	30.7921	57.8723	290.913	5.07738	7.74294		11.2364	0
84831	Tue Mar 28 17:53:42 2017_x000D_	23.7381	53.9342	125.968	2.19855	1	30.7921	57.8723	290.913	5.07738	8.07883		8.80821	0
84832	Tue Mar 28 17:53:42 2017_x000D_	23.5255	53.7317	125.969	2.19858	1	30.7921	57.8723	290.913	5.07738	8.36349		20.952	46.0521
84833	Tue Mar 28 17:53:42 2017_x000D_	23.1964	53.1157	128.305	2.23934	1	30.8615	56.3388	265.805	4.63918	8.31517		8.82083	0
84834	Tue Mar 28 17:53:42 2017_x000D_	22.9836	52.9128	128.306	2.23936	1	30.8615	56.3388	265.805	4.63918	8.59062		19.9905	0
84835	Tue Mar 28 17:53:42 2017_x000D_	22.5545	52.403	130.079	2.27031	1	30.8615	56.3388	265.805	4.63918	9.19221		8.82931	0
84836	Tue Mar 28 17:53:42 2017_x000D_	22.3415	52.1999	130.081	2.27033	1	30.8615	56.3388	265.805	4.63918	9.47211		18.2443	0
84837	Tue Mar 28 17:53:42 2017_x000D_	22.0149	51.6869	134.256	2.34322	1	30.8615	56.3388	265.805	4.63918	9.99512		6.95955	27.6079
84838	Tue Mar 28 17:53:42 2017_x000D_	21.8051	51.5879	136.362	2.37996	1	30.2374	55.6625	253.736	4.42853	9.36515		8.84204	0
84839	Tue Mar 28 17:53:43 2017_x000D_	21.5918	51.3845	136.362	2.37996	1	30.2374	55.6625	253.736	4.42853	9.64612		17.7076	0
84840	Tue Mar 28 17:53:43 2017_x000D_	21.1645	50.9773	140.413	2.45068	1	30.2374	55.6625	253.736	4.42853	10.2112		8.85269	0
84841	Tue Mar 28 17:53:43 2017_x000D_	20.9509	50.7737	140.413	2.45066	1	30.2374	55.6625	253.736	4.42853	10.4947		17.7138	39.4814
84842	Tue Mar 28 17:53:43 2017_x000D_	20.5236	50.3662	140.411	2.45064	1	30.1779	56.9772	223.042	3.89282	11.7009		11.2696	0
84843	Tue Mar 28 17:53:43 2017_x000D_	20.2065	50.1648	138.466	2.41668	1	30.1779	56.9772	223.042	3.89282	12.0763		15.6859	0
84844	Tue Mar 28 17:53:43 2017_x000D_	19.8824	49.7545	136.362	2.37996	1	30.1779	56.9772	223.042	3.89282	12.5764		11.2937	0
84845	Tue Mar 28 17:53:43 2017_x000D_	19.5646	49.5527	138.464	2.41666	1	30.1779	56.9772	223.042	3.89282	12.9524		4.43897	192.856
84846	Tue Mar 28 17:53:43 2017_x000D_	19.4576	49.4505	134.266	2.34339	1	27.382	51.1885	235.259	4.10604	8.11275		8.87814	0
84847	Tue Mar 28 17:53:43 2017_x000D_	19.2434	49.2463	134.267	2.3434	1	27.382	51.1885	235.259	4.10604	8.36714		17.7668	0
84848	Tue Mar 28 17:53:43 2017_x000D_	18.8148	48.8376	134.267	2.34341	1	27.382	51.1885	235.259	4.10604	8.8839		14.0753	0
84849	Tue Mar 28 17:53:43 2017_x000D_	18.5933	48.424	134.263	2.34333	1	27.382	51.1885	235.259	4.10604	9.21324		15.7046	0
84850	Tue Mar 28 17:53:43 2017_x000D_	18.1677	48.1192	132.326	2.30952	1	27.382	51.1885	235.259	4.10604	9.71205		4.43907	56.1514
84851	Tue Mar 28 17:53:43 2017_x000D_	18.0606	48.0171	132.017	2.30414	1	26.3599	49.6205	252.374	4.40476	8.45277		15.7571	0
84852	Tue Mar 28 17:53:43 2017_x000D_	17.7347	47.6052	134.264	2.34335	1	26.3599	49.6205	252.374	4.40476	8.85751		8.90566	0
84853	Tue Mar 28 17:53:43 2017_x000D_	17.5199	47.4003	134.265	2.34336	1	26.3599	49.6205	252.374	4.40476	9.11454		8.9099	0
84854	Tue Mar 28 17:53:43 2017_x000D_	17.305	47.1953	134.265	2.34337	1	26.3599	49.6205	252.374	4.40476	9.37405		4.45594	78.5016
84855	Tue Mar 28 17:53:43 2017_x000D_	17.1976	47.0927	130.104	2.27073	1	24.4739	47.8066	209.991	3.66503	7.31124		7.06132	0
84856	Tue Mar 28 17:53:43 2017_x000D_	17.0863	46.8853	132.325	2.3095	1	24.4739	47.8066	209.991	3.66503	7.44483		11.3762	0
84857	Tue Mar 28 17:53:43 2017_x000D_	16.8679	46.5753	126.011	2.1993	1	24.4739	47.8066	209.991	3.66503	7.70502		4.46008	0
84858	Tue Mar 28 17:53:43 2017_x000D_	16.7605	46.4725	122.031	2.12984	1	24.4739	47.8066	209.991	3.66503	7.82792		3.09977	70.5355
84859	Tue Mar 28 17:53:43 2017_x000D_	16.6572	46.4748	106.548	1.85961	1	22.5672	46.4309	223.749	3.90516	5.91016		6.30102	0
84860	Tue Mar 28 17:53:44 2017_x000D_	16.6647	46.6847	100.853	1.76022	1	22.5672	46.4309	223.749	3.90516	5.90795		0.0192094	0
84861	Tue Mar 28 17:53:44 2017_x000D_	16.6651	46.6852	88.9849	1.55308	1	22.5672	46.4309	223.749	3.90516	5.90758		4.41309	0
84862	Tue Mar 28 17:53:44 2017_x000D_	16.5649	46.7929	73.6137	1.2848	1	22.5672	46.4309	223.749	3.90516	6.01321		4.39323	70.5696
84863	Tue Mar 28 17:53:44 2017_x000D_	16.6652	46.6862	64.1187	1.11908	1	20.6596	45.0545	217.781	3.801	4.31482		3.12705	0
84864	Tue Mar 28 17:53:44 2017_x000D_	16.561	46.6889	53.2656	0.92966	1	20.6596	45.0545	217.781	3.801	4.41246		4.38707	0
84865	Tue Mar 28 17:53:44 2017_x000D_	16.661	46.5822	40.421	0.70548	1	20.6596	45.0545	217.781	3.801	4.2805		0.0123693	0
84866	Tue Mar 28 17:53:44 2017_x000D_	16.6606	46.5823	32.1016	0.560279	1	20.6596	45.0545	217.781	3.801	4.28091		11.202	0
84867	Tue Mar 28 17:53:44 2017_x000D_	16.9649	46.3659	19.8833	0.347029	1	20.6596	45.0545	217.781	3.801	3.92053		4.39788	41.7995
84868	Tue Mar 28 17:53:44 2017_x000D_	17.065	46.2588	16.1365	0.281635	1	19.6058	44.143	225	3.92699	3.3064		25.6491	0
84869	Tue Mar 28 17:53:44 2017_x000D_	17.8892	46.0315	16.1368	0.281639	1	19.6058	44.143	225	3.92699	2.55209		12.4648	0
84870	Tue Mar 28 17:53:44 2017_x000D_	18.3046	46.0227	16.1392	0.281682	1	19.6058	44.143	225	3.92699	2.28613		23.6588	0
84871	Tue Mar 28 17:53:44 2017_x000D_	19.021	45.693	19.8847	0.347053	1	19.6058	44.143	225	3.92699	1.65665		0	76.4886
84872	Tue Mar 28 17:53:44 2017_x000D_	19.021	45.693	19.8847	0.347053	2	17.2401	43.1922	179.695	3.13628	3.07011		22.6045	0
84873	Tue Mar 28 17:53:44 2017_x000D_	19.7402	45.4683	24.3552	0.425079	2	17.2401	43.1922	179.695	3.13628	3.381		9.81351	0
84874	Tue Mar 28 17:53:44 2017_x000D_	20.0478	45.357	22.7466	0.397003	2	17.2401	43.1922	179.695	3.13628	3.54535		20.8114	0
84875	Tue Mar 28 17:53:44 2017_x000D_	20.6595	45.0298	25.5024	0.445102	2	17.2401	43.1922	179.695	3.13628	3.88189		16.7038	18.7482
84876	Tue Mar 28 17:53:44 2017_x000D_	21.1709	44.8096	32.1141	0.560497	2	17.6966	42.7654	133.574	2.3313	4.03107		13.8618	0
84877	Tue Mar 28 17:53:44 2017_x000D_	21.5783	44.5916	32.1145	0.560504	2	17.6966	42.7654	133.574	2.3313	4.28983		6.93353	0
84878	Tue Mar 28 17:53:44 2017_x000D_	21.7821	44.4826	34.5939	0.603778	2	17.6966	42.7654	133.574	2.3313	4.43171		18.0736	0
84879	Tue Mar 28 17:53:44 2017_x000D_	22.2895	44.1578	33.6798	0.587823	2	17.6966	42.7654	133.574	2.3313	4.79932		11.1727	0
84880	Tue Mar 28 17:53:44 2017_x000D_	22.5931	43.9421	32.1144	0.560501	2	17.6966	42.7654	133.574	2.3313	5.0359		8.78057	97.5883
84881	Tue Mar 28 17:53:45 2017_x000D_	22.7932	43.7285	32.1133	0.560483	1	20.6061	41.3106	287.938	5.02546	3.26031		20.7738	0
84882	Tue Mar 28 17:53:45 2017_x000D_	23.4038	43.4019	34.5943	0.603785	1	20.6061	41.3106	287.938	5.02546	3.49294		6.92154	0
84883	Tue Mar 28 17:53:45 2017_x000D_	23.6072	43.293	32.1142	0.560499	1	20.6061	41.3106	287.938	5.02546	3.59674		22.3329	0
84884	Tue Mar 28 17:53:45 2017_x000D_	24.2141	42.8619	32.1137	0.560489	1	20.6061	41.3106	287.938	5.02546	3.92736		8.77633	94.7806
84885	Tue Mar 28 17:53:45 2017_x000D_	24.4141	42.6484	32.1126	0.56047	2	19.8146	44.3692	95.3578	1.66431	4.91086		6.92012	0
84886	Tue Mar 28 17:53:45 2017_x000D_	24.6175	42.5396	34.5941	0.603781	2	19.8146	44.3692	95.3578	1.66431	5.13958		20.747	0
84887	Tue Mar 28 17:53:45 2017_x000D_	25.2273	42.2134	32.1135	0.560486	2	19.8146	44.3692	95.3578	1.66431	5.82622		13.8268	0
84888	Tue Mar 28 17:53:45 2017_x000D_	25.6337	41.996	32.114	0.560494	2	19.8146	44.3692	95.3578	1.66431	6.28443		0	13.2007
84889	Tue Mar 28 17:53:45 2017_x000D_	25.6337	41.996	32.114	0.560494	2	19.7953	44.8088	70.9249	1.23787	6.48064		22.3113	0
84890	Tue Mar 28 17:53:45 2017_x000D_	26.24	41.5653	32.1133	0.560483	2	19.7953	44.8088	70.9249	1.23787	7.21488		6.90813	0
84891	Tue Mar 28 17:53:45 2017_x000D_	26.443	41.4566	29.4986	0.514847	2	19.7953	44.8088	70.9249	1.23787	7.44508		20.7254	0
84892	Tue Mar 28 17:53:45 2017_x000D_	27.0522	41.1308	32.1142	0.560499	2	19.7953	44.8088	70.9249	1.23787	8.13574		8.76785	56.6163
84893	Tue Mar 28 17:53:45 2017_x000D_	27.252	40.9175	32.1132	0.560481	2	20.5284	43.0698	50.967	0.889543	7.05969		20.7134	0
84894	Tue Mar 28 17:53:45 2017_x000D_	27.8608	40.5918	29.4977	0.514832	2	20.5284	43.0698	50.967	0.889543	7.7398		9.75253	0
84895	Tue Mar 28 17:53:45 2017_x000D_	28.1666	40.4815	30.6778	0.535428	2	20.5284	43.0698	50.967	0.889543	8.06482		20.7	0
84896	Tue Mar 28 17:53:45 2017_x000D_	28.775	40.156	28.1408	0.491149	2	20.5284	43.0698	50.967	0.889543	8.74624		8.76142	0
84897	Tue Mar 28 17:53:45 2017_x000D_	28.9747	39.9429	28.1392	0.491122	2	20.5284	43.0698	50.967	0.889543	9.00652		11.1427	94.9522
84898	Tue Mar 28 17:53:45 2017_x000D_	29.2775	39.7278	29.4969	0.514818	2	21.9661	40.2501	352.196	6.14698	7.33003		6.175	0
84899	Tue Mar 28 17:53:45 2017_x000D_	29.4833	39.7241	29.4984	0.514844	2	21.9661	40.2501	352.196	6.14698	7.53558		17.9887	0
84900	Tue Mar 28 17:53:45 2017_x000D_	29.9883	39.4008	30.6778	0.535428	2	21.9661	40.2501	352.196	6.14698	8.06703		16.5966	0
84901	Tue Mar 28 17:53:45 2017_x000D_	30.4965	39.1822	32.1167	0.560543	2	21.9661	40.2501	352.196	6.14698	8.59698		6.88924	80.1632
84902	Tue Mar 28 17:53:45 2017_x000D_	30.699	39.0739	29.4989	0.514853	2	23.1663	37.8627	286.264	4.99625	7.62945		4.37654	0
84903	Tue Mar 28 17:53:46 2017_x000D_	30.7987	38.9674	30.6784	0.535439	2	23.1663	37.8627	286.264	4.99625	7.71193		13.1337	0
84904	Tue Mar 28 17:53:46 2017_x000D_	31.098	38.6479	29.4962	0.514806	2	23.1663	37.8627	286.264	4.99625	7.97047		6.16595	0
84905	Tue Mar 28 17:53:46 2017_x000D_	31.3035	38.6443	29.4977	0.514832	2	23.1663	37.8627	286.264	4.99625	8.17465		6.88924	59.3636
84906	Tue Mar 28 17:53:46 2017_x000D_	31.506	38.536	32.1166	0.560541	2	24.1189	36.1283	300.654	5.2474	7.76957		13.7852	0
84907	Tue Mar 28 17:53:46 2017_x000D_	31.9112	38.3193	40.4528	0.706035	2	24.1189	36.1283	300.654	5.2474	8.09447		0.0108167	0
84908	Tue Mar 28 17:53:46 2017_x000D_	31.9115	38.3191	49.0184	0.855533	2	24.1189	36.1283	300.654	5.2474	8.0947		4.35301	0
84909	Tue Mar 28 17:53:46 2017_x000D_	31.8122	38.4249	66.7443	1.16491	2	24.1189	36.1283	300.654	5.2474	8.02878		7.01275	66.244
84910	Tue Mar 28 17:53:46 2017_x000D_	31.9208	38.6319	77.1168	1.34594	2	25.9266	34.8602	351.074	6.12739	7.0821		6.26325	0
84911	Tue Mar 28 17:53:46 2017_x000D_	31.9264	38.8406	94.5811	1.65075	2	25.9266	34.8602	351.074	6.12739	7.20008		3.07265	0
84912	Tue Mar 28 17:53:46 2017_x000D_	32.0288	38.8385	103.267	1.80234	2	25.9266	34.8602	351.074	6.12739	7.28448		4.38038	0
84913	Tue Mar 28 17:53:46 2017_x000D_	31.9287	38.9448	112.429	1.96226	2	25.9266	34.8602	351.074	6.12739	7.26011		4.35578	0
84914	Tue Mar 28 17:53:46 2017_x000D_	32.0276	38.8385	129.51	2.26038	2	25.9266	34.8602	351.074	6.12739	7.28348		0.0108167	71.0847
84915	Tue Mar 28 17:53:46 2017_x000D_	32.0273	38.8387	137.868	2.40626	2	28.1517	34.0457	349.074	6.09248	6.16386		3.12747	0
84916	Tue Mar 28 17:53:46 2017_x000D_	32.0241	38.7345	148.679	2.59493	2	28.1517	34.0457	349.074	6.09248	6.08115		6.94502	0
84917	Tue Mar 28 17:53:46 2017_x000D_	31.8156	38.6339	159.462	2.78313	2	28.1517	34.0457	349.074	6.09248	5.8716		0.0108167	0
84918	Tue Mar 28 17:53:46 2017_x000D_	31.8158	38.6342	165.238	2.88395	2	28.1517	34.0457	349.074	6.09248	5.87196		12.7649	56.3676
84919	Tue Mar 28 17:53:46 2017_x000D_	31.4016	38.5368	169.503	2.95839	2	29.9297	33.4382	349.074	6.09248	5.30681		9.79873	0
84920	Tue Mar 28 17:53:46 2017_x000D_	31.0905	38.4373	166.027	2.89772	2	29.9297	33.4382	349.074	6.09248	5.1321		25.5434	0
84921	Tue Mar 28 17:53:46 2017_x000D_	30.2618	38.2418	160.5	2.80125	2	29.9297	33.4382	349.074	6.09248	4.81507		9.25342	0
84922	Tue Mar 28 17:53:46 2017_x000D_	29.9534	38.2472	159.472	2.78331	2	29.9297	33.4382	349.074	6.09248	4.80906		11.2634	6.55799
84923	Tue Mar 28 17:53:46 2017_x000D_	29.6386	38.0426	152.805	2.66695	2	30.1482	33.4448	340.164	5.93698	4.62595		20.9123	0
84924	Tue Mar 28 17:53:47 2017_x000D_	29.0114	37.7384	150.24	2.62219	2	30.1482	33.4448	340.164	5.93698	4.44154		11.2693	0
84925	Tue Mar 28 17:53:47 2017_x000D_	28.6963	37.5339	148.705	2.59538	2	30.1482	33.4448	340.164	5.93698	4.33921		20.9392	0
84926	Tue Mar 28 17:53:47 2017_x000D_	28.0683	37.2293	146.217	2.55196	2	30.1482	33.4448	340.164	5.93698	4.31838		13.3381	103.427
84927	Tue Mar 28 17:53:47 2017_x000D_	27.7495	36.9194	142.095	2.48002	1	33.2768	31.9965	308.472	5.38385	7.40176		11.3043	0
84928	Tue Mar 28 17:53:47 2017_x000D_	27.4334	36.7143	143.87	2.511	1	33.2768	31.9965	308.472	5.38385	7.51019		20.1069	0
84929	Tue Mar 28 17:53:47 2017_x000D_	26.9046	36.3025	142.096	2.48004	1	33.2768	31.9965	308.472	5.38385	7.69068		11.3201	0
84930	Tue Mar 28 17:53:47 2017_x000D_	26.588	36.0972	143.87	2.511	1	33.2768	31.9965	308.472	5.38385	7.84575		20.1224	0
84931	Tue Mar 28 17:53:47 2017_x000D_	26.0587	35.6852	147.023	2.56603	1	33.2768	31.9965	308.472	5.38385	8.10601		11.3351	85.3789
84932	Tue Mar 28 17:53:47 2017_x000D_	25.7417	35.4796	148.696	2.59524	1	36.1062	32.3031	314.457	5.4883	10.8403		8.92324	0
84933	Tue Mar 28 17:53:47 2017_x000D_	25.5283	35.2724	148.694	2.5952	1	36.1062	32.3031	314.457	5.4883	10.9868		18.3231	0
84934	Tue Mar 28 17:53:47 2017_x000D_	25.0007	34.9647	152.782	2.66655	1	36.1062	32.3031	314.457	5.4883	11.42		7.01062	0
84935	Tue Mar 28 17:53:47 2017_x000D_	24.7904	34.8628	155.472	2.7135	1	36.1062	32.3031	314.457	5.4883	11.6017		16.8786	27.1535
84936	Tue Mar 28 17:53:47 2017_x000D_	24.2656	34.66	156.711	2.73512	1	35.928	31.4157	352.336	6.14943	12.1052		11.3517	0
84937	Tue Mar 28 17:53:47 2017_x000D_	23.9482	34.454	155.471	2.71349	1	35.928	31.4157	352.336	6.14943	12.3591		9.91725	0
84938	Tue Mar 28 17:53:47 2017_x000D_	23.6334	34.3531	154.113	2.68977	1	35.928	31.4157	352.336	6.14943	12.6406		18.3544	0
84939	Tue Mar 28 17:53:47 2017_x000D_	23.105	34.0447	155.471	2.71347	1	35.928	31.4157	352.336	6.14943	13.0897		12.9101	23.5327
84940	Tue Mar 28 17:53:47 2017_x000D_	22.6863	33.9453	152.788	2.66665	1	35.2929	30.9553	294.987	5.14849	12.9563		8.96364	0
84941	Tue Mar 28 17:53:47 2017_x000D_	22.4718	33.7373	152.785	2.66659	1	35.2929	30.9553	294.987	5.14849	13.1195		21.1257	0
84942	Tue Mar 28 17:53:47 2017_x000D_	21.8382	33.43	155.469	2.71345	1	35.2929	30.9553	294.987	5.14849	13.6804		7.05209	0
84943	Tue Mar 28 17:53:47 2017_x000D_	21.6268	33.3272	152.785	2.66661	1	35.2929	30.9553	294.987	5.14849	13.8704		21.1498	0
84944	Tue Mar 28 17:53:47 2017_x000D_	20.9925	33.0195	155.469	2.71344	1	35.2929	30.9553	294.987	5.14849	14.4486		7.0588	41.8179
84945	Tue Mar 28 17:53:47 2017_x000D_	20.7809	32.9166	152.786	2.66662	1	34.2408	30.0409	262.229	4.57676	13.7637		22.8342	0
84946	Tue Mar 28 17:53:48 2017_x000D_	20.1422	32.5026	152.783	2.66657	1	34.2408	30.0409	262.229	4.57676	14.3119		9.94571	0
84947	Tue Mar 28 17:53:48 2017_x000D_	19.8265	32.4014	154.109	2.68971	1	34.2408	30.0409	262.229	4.57676	14.6063		18.4764	0
84948	Tue Mar 28 17:53:48 2017_x000D_	19.2945	32.0911	152.784	2.66659	1	34.2408	30.0409	262.229	4.57676	15.0863		12.972	73.1553
84949	Tue Mar 28 17:53:48 2017_x000D_	18.8738	31.9912	155.467	2.7134	1	31.8571	29.5268	188.926	3.29738	13.2151		7.08162	0
84950	Tue Mar 28 17:53:48 2017_x000D_	18.6615	31.888	152.788	2.66666	1	31.8571	29.5268	188.926	3.29738	13.4052		14.1593	0
84951	Tue Mar 28 17:53:48 2017_x000D_	18.2369	31.6819	152.789	2.66666	1	31.8571	29.5268	188.926	3.29738	13.7896		11.4467	0
84952	Tue Mar 28 17:53:48 2017_x000D_	17.9167	31.4744	151.34	2.64138	1	31.8571	29.5268	188.926	3.29738	14.0758		17.0424	92.6161
84953	Tue Mar 28 17:53:48 2017_x000D_	17.3869	31.2694	152.789	2.66668	1	28.8165	28.9924	193.013	3.36871	11.6542		9.0274	0
84954	Tue Mar 28 17:53:48 2017_x000D_	17.1707	31.0601	152.786	2.66662	1	28.8165	28.9924	193.013	3.36871	11.8279		6.2736	0
84955	Tue Mar 28 17:53:48 2017_x000D_	16.9616	31.063	152.79	2.66668	1	28.8165	28.9924	193.013	3.36871	12.0344		18.074	0
84956	Tue Mar 28 17:53:48 2017_x000D_	16.5286	30.6441	152.783	2.66657	1	28.8165	28.9924	193.013	3.36871	12.3984		3.13232	62.0535
84957	Tue Mar 28 17:53:48 2017_x000D_	16.4242	30.6456	151.339	2.64137	1	26.878	28.2708	197.191	3.44163	10.7201		7.10576	0
84958	Tue Mar 28 17:53:48 2017_x000D_	16.2112	30.542	148.723	2.59571	1	26.878	28.2708	197.191	3.44163	10.9059		10.015	0
84959	Tue Mar 28 17:53:48 2017_x000D_	15.8933	30.4401	152.787	2.66664	1	26.878	28.2708	197.191	3.44163	11.1969		7.16367	0
84960	Tue Mar 28 17:53:48 2017_x000D_	15.7815	30.2291	151.337	2.64133	1	26.878	28.2708	197.191	3.44163	11.268		14.2263	0
84961	Tue Mar 28 17:53:48 2017_x000D_	15.355	30.0218	146.256	2.55265	1	26.878	28.2708	197.191	3.44163	11.6553		4.52741	62.0763
84962	Tue Mar 28 17:53:48 2017_x000D_	15.2467	29.9167	142.173	2.48139	1	24.9388	27.5489	188.637	3.29233	9.97714		3.18262	0
84963	Tue Mar 28 17:53:48 2017_x000D_	15.251	30.0227	127.422	2.22393	1	24.9388	27.5489	188.637	3.29233	9.99866		4.41457	0
84964	Tue Mar 28 17:53:48 2017_x000D_	15.1503	30.13	115.449	2.01497	1	24.9388	27.5489	188.637	3.29233	10.1231		4.5489	0
84965	Tue Mar 28 17:53:48 2017_x000D_	15.2595	30.2352	100.808	1.75943	1	24.9388	27.5489	188.637	3.29233	10.0452		0	27.0029
84966	Tue Mar 28 17:53:48 2017_x000D_	15.2595	30.2352	100.808	1.75943	1	24.0734	27.3014	188.816	3.29546	9.28935		7.05842	0
84967	Tue Mar 28 17:53:49 2017_x000D_	15.1626	30.4496	86.0583	1.502	1	24.0734	27.3014	188.816	3.29546	9.45058		3.17284	0
84968	Tue Mar 28 17:53:49 2017_x000D_	15.159	30.3439	73.6859	1.28606	1	24.0734	27.3014	188.816	3.29546	9.41931		0.0182483	0
84969	Tue Mar 28 17:53:49 2017_x000D_	15.1589	30.3445	60.0165	1.04748	1	24.0734	27.3014	188.816	3.29546	9.41959		6.37008	87.413
84970	Tue Mar 28 17:53:49 2017_x000D_	15.1513	30.1323	51.2801	0.895006	1	21.2576	26.5522	187.655	3.2752	7.07842		6.96623	0
84971	Tue Mar 28 17:53:49 2017_x000D_	15.3566	30.0238	36.0458	0.629118	1	21.2576	26.5522	187.655	3.2752	6.84644		7.04723	0
84972	Tue Mar 28 17:53:49 2017_x000D_	15.4537	29.8099	29.2586	0.510659	1	21.2576	26.5522	187.655	3.2752	6.65566		9.8768	0
84973	Tue Mar 28 17:53:49 2017_x000D_	15.7639	29.6996	19.5492	0.341198	1	21.2576	26.5522	187.655	3.2752	6.33142		9.87962	0
84974	Tue Mar 28 17:53:49 2017_x000D_	16.0742	29.5893	15.7667	0.275181	1	21.2576	26.5522	187.655	3.2752	6.00763		13.9675	29.2782
84975	Tue Mar 28 17:53:49 2017_x000D_	16.4857	29.3715	15.7644	0.275142	1	20.4013	26.084	194.941	3.40237	5.11269		12.559	0
84976	Tue Mar 28 17:53:49 2017_x000D_	16.9043	29.3662	15.7669	0.275185	1	20.4013	26.084	194.941	3.40237	4.79602		29.631	0
84977	Tue Mar 28 17:53:49 2017_x000D_	17.8351	29.0358	19.5506	0.341222	1	20.4013	26.084	194.941	3.40237	3.91133		23.7514	0
84978	Tue Mar 28 17:53:49 2017_x000D_	18.5559	28.7083	21.3866	0.373266	1	20.4013	26.084	194.941	3.40237	3.20819		12.544	135.164
84979	Tue Mar 28 17:53:49 2017_x000D_	18.974	28.703	23.6029	0.411948	2	16.0694	24.8455	224.172	3.91253	4.82877		9.85865	0
84980	Tue Mar 28 17:53:49 2017_x000D_	19.2837	28.5931	25.2288	0.440326	2	16.0694	24.8455	224.172	3.91253	4.93723		20.903	0
84981	Tue Mar 28 17:53:49 2017_x000D_	19.8995	28.2671	27.9025	0.486991	2	16.0694	24.8455	224.172	3.91253	5.13586		11.2433	0
84982	Tue Mar 28 17:53:49 2017_x000D_	20.2057	28.051	29.2708	0.510871	2	16.0694	24.8455	224.172	3.91253	5.23299		6.96903	13.1522
84983	Tue Mar 28 17:53:49 2017_x000D_	20.411	27.9423	31.9096	0.556927	2	16.5076	24.859	236.081	4.1204	4.97426		18.169	0
84984	Tue Mar 28 17:53:49 2017_x000D_	20.9223	27.6177	36.061	0.629384	2	16.5076	24.859	236.081	4.1204	5.20577		6.96233	0
84985	Tue Mar 28 17:53:49 2017_x000D_	21.1274	27.5091	38.4837	0.671668	2	16.5076	24.859	236.081	4.1204	5.32593		19.9688	0
84986	Tue Mar 28 17:53:49 2017_x000D_	21.6349	27.0784	40.3182	0.703685	2	16.5076	24.859	236.081	4.1204	5.58703		8.83543	0
84987	Tue Mar 28 17:53:49 2017_x000D_	21.8365	26.8637	40.3179	0.70368	2	16.5076	24.859	236.081	4.1204	5.6935		17.6666	127.666
84988	Tue Mar 28 17:53:50 2017_x000D_	22.2396	26.4344	40.3173	0.70367	1	20.518	23.4355	286.777	5.0052	3.45793		6.95827	0
84989	Tue Mar 28 17:53:50 2017_x000D_	22.4446	26.3259	42.6269	0.743979	1	20.518	23.4355	286.777	5.0052	3.47364		15.5737	0
84990	Tue Mar 28 17:53:50 2017_x000D_	22.851	26.0029	40.3179	0.70368	1	20.518	23.4355	286.777	5.0052	3.46907		8.83119	0
84991	Tue Mar 28 17:53:50 2017_x000D_	23.0525	25.7883	40.3176	0.703675	1	20.518	23.4355	286.777	5.0052	3.45823		11.2192	57.0587
84992	Tue Mar 28 17:53:50 2017_x000D_	23.358	25.5726	38.4824	0.671645	1	22.0996	22.3791	315.109	5.49969	3.43249		7.04128	0
84993	Tue Mar 28 17:53:50 2017_x000D_	23.4555	25.3591	40.317	0.703665	1	22.0996	22.3791	315.109	5.49969	3.27397		18.129	0
84994	Tue Mar 28 17:53:50 2017_x000D_	23.9656	25.0351	36.0576	0.629324	1	22.0996	22.3791	315.109	5.49969	3.24597		8.82695	0
84995	Tue Mar 28 17:53:50 2017_x000D_	24.167	24.8206	36.057	0.629313	1	22.0996	22.3791	315.109	5.49969	3.19923		13.895	119.907
84996	Tue Mar 28 17:53:50 2017_x000D_	24.5764	24.604	36.0578	0.629327	2	19.7639	25.6225	318.89	5.56568	4.9191		17.6539	0
84997	Tue Mar 28 17:53:50 2017_x000D_	24.9792	24.175	36.0565	0.629305	2	19.7639	25.6225	318.89	5.56568	5.41245		6.23732	0
84998	Tue Mar 28 17:53:50 2017_x000D_	25.1871	24.1729	36.0579	0.629329	2	19.7639	25.6225	318.89	5.56568	5.61359		8.82271	0
84999	Tue Mar 28 17:53:50 2017_x000D_	25.3884	23.9585	36.0573	0.629318	2	19.7639	25.6225	318.89	5.56568	5.86548		8.82695	0
85000	Tue Mar 28 17:53:50 2017_x000D_	25.5898	23.744	36.0566	0.629307	2	19.7639	25.6225	318.89	5.56568	6.12126		6.23429	35.8093
85001	Tue Mar 28 17:53:50 2017_x000D_	25.7976	23.742	36.058	0.629331	2	20.2504	24.5325	283.891	4.95484	5.60324		8.82271	0
85002	Tue Mar 28 17:53:50 2017_x000D_	25.9989	23.5276	36.0574	0.62932	2	20.2504	24.5325	283.891	4.95484	5.83567		11.2001	0
85003	Tue Mar 28 17:53:50 2017_x000D_	26.3039	23.3123	34.4089	0.600549	2	20.2504	24.5325	283.891	4.95484	6.17525		3.12017	0
85004	Tue Mar 28 17:53:50 2017_x000D_	26.4079	23.3112	36.0581	0.629333	2	20.2504	24.5325	283.891	4.95484	6.27745		17.6517	33.2498
85005	Tue Mar 28 17:53:50 2017_x000D_	26.8107	22.8823	44.6402	0.779118	2	20.9462	23.6698	296.941	5.1826	5.91714		4.41443	0
85006	Tue Mar 28 17:53:50 2017_x000D_	26.9115	22.7751	48.9706	0.854698	2	20.9462	23.6698	296.941	5.1826	6.03202		3.16974	0
85007	Tue Mar 28 17:53:50 2017_x000D_	26.915	22.8807	64.1259	1.11921	2	20.9462	23.6698	296.941	5.1826	6.02074		4.49534	0
85008	Tue Mar 28 17:53:50 2017_x000D_	27.0221	22.9855	73.5738	1.28411	2	20.9462	23.6698	296.941	5.1826	6.11431		4.41704	122.319
85009	Tue Mar 28 17:53:50 2017_x000D_	27.1226	22.8779	82.928	1.44737	2	22.6451	19.9633	278.926	4.86818	5.34256		6.38098	0
85010	Tue Mar 28 17:53:51 2017_x000D_	27.1161	22.6653	88.7779	1.54947	2	22.6451	19.9633	278.926	4.86818	5.22404		3.20314	0
85011	Tue Mar 28 17:53:51 2017_x000D_	27.1122	22.5586	106.822	1.8644	2	22.6451	19.9633	278.926	4.86818	5.16629		3.18763	0
85012	Tue Mar 28 17:53:51 2017_x000D_	27.1088	22.4524	113.467	1.98037	2	22.6451	19.9633	278.926	4.86818	5.1108		7.1684	74.4303
85013	Tue Mar 28 17:53:51 2017_x000D_	26.9978	22.2408	129.275	2.25627	2	23.8382	17.788	291.614	5.08962	5.4599		4.50588	0
85014	Tue Mar 28 17:53:51 2017_x000D_	26.8906	22.1356	133.392	2.32813	2	23.8382	17.788	291.614	5.08962	5.31213		11.5226	0
85015	Tue Mar 28 17:53:51 2017_x000D_	26.673	21.8191	144.055	2.51423	2	23.8382	17.788	291.614	5.08962	4.92807		4.50799	0
85016	Tue Mar 28 17:53:51 2017_x000D_	26.5658	21.7138	148.253	2.5875	2	23.8382	17.788	291.614	5.08962	4.78035		9.01804	0
85017	Tue Mar 28 17:53:51 2017_x000D_	26.3515	21.503	148.25	2.58745	2	23.8382	17.788	291.614	5.08962	4.4853		21.2128	62.8156
85018	Tue Mar 28 17:53:51 2017_x000D_	25.7179	21.1891	145.778	2.54431	2	25.012	16.0541	332.434	5.80207	5.18329		13.545	0
85019	Tue Mar 28 17:53:51 2017_x000D_	25.3962	20.8723	141.686	2.47289	2	25.012	16.0541	332.434	5.80207	4.83349		25.5679	0
85020	Tue Mar 28 17:53:51 2017_x000D_	24.6545	20.4525	139.785	2.43971	2	25.012	16.0541	332.434	5.80207	4.4129		9.05405	0
85021	Tue Mar 28 17:53:51 2017_x000D_	24.4395	20.2407	135.48	2.36456	2	25.012	16.0541	332.434	5.80207	4.22556		22.6246	72.5306
85022	Tue Mar 28 17:53:51 2017_x000D_	23.9019	19.7118	131.496	2.29504	1	27.4114	16.3509	218.246	3.80912	4.85924		7.18689	0
85023	Tue Mar 28 17:53:51 2017_x000D_	23.7911	19.4994	129.301	2.25673	1	27.4114	16.3509	218.246	3.80912	4.79788		9.05622	0
85024	Tue Mar 28 17:53:51 2017_x000D_	23.5759	19.2877	129.302	2.25675	1	27.4114	16.3509	218.246	3.80912	4.83072		23.178	0
85025	Tue Mar 28 17:53:51 2017_x000D_	23.1387	18.6507	124.478	2.17255	1	27.4114	16.3509	218.246	3.80912	4.85232		7.20447	50.2405
85026	Tue Mar 28 17:53:51 2017_x000D_	23.0274	18.4379	126.963	2.21592	2	26.8235	14.7828	324.323	5.66051	5.26974		11.6123	0
85027	Tue Mar 28 17:53:51 2017_x000D_	22.8083	18.1188	125.27	2.18638	2	26.8235	14.7828	324.323	5.66051	5.22022		20.5937	0
85028	Tue Mar 28 17:53:51 2017_x000D_	22.3735	17.5876	126.963	2.21592	2	26.8235	14.7828	324.323	5.66051	5.26017		9.08378	0
85029	Tue Mar 28 17:53:51 2017_x000D_	22.1577	17.3752	126.965	2.21595	2	26.8235	14.7828	324.323	5.66051	5.33762		17.3854	110.708
85030	Tue Mar 28 17:53:51 2017_x000D_	21.9314	16.8417	125.269	2.18636	2	30.3771	13.7878	8.81582	0.153865	8.98088		11.5398	0
85031	Tue Mar 28 17:53:52 2017_x000D_	21.6105	16.6296	127.561	2.22636	2	30.3771	13.7878	8.81582	0.153865	9.2157		18.8183	0
85032	Tue Mar 28 17:53:52 2017_x000D_	21.2796	16.0967	126.962	2.21591	2	30.3771	13.7878	8.81582	0.153865	9.38592		7.23269	0
85033	Tue Mar 28 17:53:52 2017_x000D_	21.1678	15.8831	129.292	2.25657	2	30.3771	13.7878	8.81582	0.153865	9.44465		9.10924	0
85034	Tue Mar 28 17:53:52 2017_x000D_	20.9514	15.6701	129.293	2.25659	2	30.3771	13.7878	8.81582	0.153865	9.61181		20.6706	52.5712
85035	Tue Mar 28 17:53:52 2017_x000D_	20.515	15.1369	131.175	2.28944	2	32.1286	13.8431	325.755	5.6855	11.6854		7.14559	0
85036	Tue Mar 28 17:53:52 2017_x000D_	20.3018	15.0307	129.296	2.25665	2	32.1286	13.8431	325.755	5.6855	11.8863		14.4827	0
85037	Tue Mar 28 17:53:52 2017_x000D_	20.0781	14.6029	129.293	2.25659	2	32.1286	13.8431	325.755	5.6855	12.0744		9.12621	0
85038	Tue Mar 28 17:53:52 2017_x000D_	19.8613	14.3895	129.294	2.25661	2	32.1286	13.8431	325.755	5.6855	12.2795		6.44142	21.0584
85039	Tue Mar 28 17:53:52 2017_x000D_	19.8543	14.1749	129.29	2.25653	2	32.3776	13.1868	294.904	5.14705	12.5622		16.082	0
85040	Tue Mar 28 17:53:52 2017_x000D_	19.424	13.8552	131.174	2.28942	2	32.3776	13.1868	294.904	5.14705	12.9708		6.44442	0
85041	Tue Mar 28 17:53:52 2017_x000D_	19.417	13.6405	131.169	2.28934	2	32.3776	13.1868	294.904	5.14705	12.9685		13.7232	0
85042	Tue Mar 28 17:53:52 2017_x000D_	19.0911	13.3195	131.474	2.29465	2	32.3776	13.1868	294.904	5.14705	13.2872		0	105.642
85043	Tue Mar 28 17:53:52 2017_x000D_	19.0911	13.3195	131.474	2.29465	2	29.3915	11.3204	261.088	4.55685	10.4926		13.7084	0
85044	Tue Mar 28 17:53:52 2017_x000D_	18.7655	12.9989	131.172	2.28938	2	29.3915	11.3204	261.088	4.55685	10.7578		9.14952	0
85045	Tue Mar 28 17:53:52 2017_x000D_	18.5482	12.7849	131.173	2.28939	2	29.3915	11.3204	261.088	4.55685	10.9418		7.26901	0
85046	Tue Mar 28 17:53:52 2017_x000D_	18.4357	12.5703	133.377	2.32786	2	29.3915	11.3204	261.088	4.55685	11.0269		9.15587	0
85047	Tue Mar 28 17:53:52 2017_x000D_	18.2183	12.3561	133.377	2.32787	2	29.3915	11.3204	261.088	4.55685	11.2211		11.7081	62.2012
85048	Tue Mar 28 17:53:52 2017_x000D_	17.9972	12.0345	135.432	2.36373	2	27.4495	10.5941	229.963	4.01361	9.56142		4.58435	0
85049	Tue Mar 28 17:53:52 2017_x000D_	17.8882	11.9274	139.708	2.43836	2	27.4495	10.5941	229.963	4.01361	9.65382		11.6305	0
85050	Tue Mar 28 17:53:52 2017_x000D_	17.5648	11.7136	149.631	2.61155	2	27.4495	10.5941	229.963	4.01361	9.94789		3.21462	0
85051	Tue Mar 28 17:53:52 2017_x000D_	17.5614	11.6065	157.626	2.75109	2	27.4495	10.5941	229.963	4.01361	9.93979		3.156	49.9404
85052	Tue Mar 28 17:53:53 2017_x000D_	17.6666	11.6064	164.473	2.87059	2	25.9451	9.8814	206.037	3.59602	8.45631		3.16502	0
85053	Tue Mar 28 17:53:53 2017_x000D_	17.7721	11.6068	183.289	3.199	2	25.9451	9.8814	206.037	3.59602	8.35314		4.44387	0
85054	Tue Mar 28 17:53:53 2017_x000D_	17.8738	11.4991	191.83	3.34807	2	25.9451	9.8814	206.037	3.59602	8.23182		3.18901	0
85055	Tue Mar 28 17:53:53 2017_x000D_	17.9801	11.4988	211.697	3.69481	2	25.9451	9.8814	206.037	3.59602	8.12756		3.23243	29.3312
85056	Tue Mar 28 17:53:53 2017_x000D_	17.9769	11.3911	222.523	3.88376	2	25.0881	9.4108	196.925	3.43699	7.38179		3.24433	0
85057	Tue Mar 28 17:53:53 2017_x000D_	17.9738	11.283	237.494	4.14505	2	25.0881	9.4108	196.925	3.43699	7.35652		0.0134164	0
85058	Tue Mar 28 17:53:53 2017_x000D_	17.974	11.2826	245.553	4.28571	2	25.0881	9.4108	196.925	3.43699	7.35623		0.0301496	0
85059	Tue Mar 28 17:53:53 2017_x000D_	17.9739	11.2816	263.547	4.59976	2	25.0881	9.4108	196.925	3.43699	7.35607		3.165	35.3318
85060	Tue Mar 28 17:53:53 2017_x000D_	17.8684	11.2816	-88.0795	-1.53728	2	24.0116	8.93311	204.23	3.56448	6.5768		6.45642	0
85061	Tue Mar 28 17:53:53 2017_x000D_	17.8754	11.4967	-82.5166	-1.44019	2	24.0116	8.93311	204.23	3.56448	6.65018		4.57156	0
85062	Tue Mar 28 17:53:53 2017_x000D_	17.9839	11.6037	-73.7711	-1.28755	2	24.0116	8.93311	204.23	3.56448	6.59282		7.26888	0
85063	Tue Mar 28 17:53:53 2017_x000D_	18.0962	11.8184	-71.0872	-1.24071	2	24.0116	8.93311	204.23	3.56448	6.58155		12.9131	0
85064	Tue Mar 28 17:53:53 2017_x000D_	18.1105	12.2486	-71.0835	-1.24064	2	24.0116	8.93311	204.23	3.56448	6.76871		24.7549	178.707
85065	Tue Mar 28 17:53:53 2017_x000D_	18.4513	13.0001	-73.0186	-1.27441	1	19.3421	5.23441	250.881	4.37871	7.81661		9.67133	0
85066	Tue Mar 28 17:53:53 2017_x000D_	18.462	13.3223	-73.7705	-1.28754	1	19.3421	5.23441	250.881	4.37871	8.13563		23.6051	0
85067	Tue Mar 28 17:53:53 2017_x000D_	18.6974	14.0731	-79.7887	-1.39258	1	19.3421	5.23441	250.881	4.37871	8.86217		9.67133	0
85068	Tue Mar 28 17:53:53 2017_x000D_	18.7081	14.3953	-79.3587	-1.38507	1	19.3421	5.23441	250.881	4.37871	9.1828		13.3534	26.6203
85069	Tue Mar 28 17:53:53 2017_x000D_	18.8275	14.8241	-82.2389	-1.43534	1	19.3032	6.1209	254.682	4.44503	8.71619		22.8414	0
85070	Tue Mar 28 17:53:53 2017_x000D_	18.9575	15.5743	-85.3049	-1.48885	1	19.3032	6.1209	254.682	4.44503	9.45972		9.65924	0
85071	Tue Mar 28 17:53:53 2017_x000D_	18.9681	15.8961	-85.1578	-1.48628	1	19.3032	6.1209	254.682	4.44503	9.78094		22.5094	0
85072	Tue Mar 28 17:53:53 2017_x000D_	18.993	16.646	-85.3036	-1.48883	1	19.3032	6.1209	254.682	4.44503	10.5297		9.65334	123.362
85073	Tue Mar 28 17:53:53 2017_x000D_	19.0037	16.9676	-85.1565	-1.48626	2	22.9544	8.01241	214.825	3.7494	9.78792		12.8561	0
85074	Tue Mar 28 17:53:54 2017_x000D_	19.0179	17.3959	-85.156	-1.48625	2	22.9544	8.01241	214.825	3.7494	10.1758		19.6198	0
85075	Tue Mar 28 17:53:54 2017_x000D_	19.1441	18.0376	-88.1027	-1.53768	2	22.9544	8.01241	214.825	3.7494	10.7249		10.0485	0
85076	Tue Mar 28 17:53:54 2017_x000D_	19.0498	18.359	-85.3016	-1.48879	2	22.9544	8.01241	214.825	3.7494	11.0588		10.2213	0
85077	Tue Mar 28 17:53:54 2017_x000D_	19.1654	18.6795	-88.1027	-1.53768	2	22.9544	8.01241	214.825	3.7494	11.32		19.4286	6.6482
85078	Tue Mar 28 17:53:54 2017_x000D_	19.0818	19.3217	-85.1536	-1.48621	2	22.9446	8.2338	186.731	3.25907	11.7415		10.1918	0
85079	Tue Mar 28 17:53:54 2017_x000D_	19.197	19.6413	-82.5228	-1.44029	2	22.9446	8.2338	186.731	3.25907	12.0073		22.4553	0
85080	Tue Mar 28 17:53:54 2017_x000D_	19.2218	20.3894	-82.2299	-1.43518	2	22.9446	8.2338	186.731	3.25907	12.7129		7.20738	0
85081	Tue Mar 28 17:53:54 2017_x000D_	19.3335	20.6021	-79.3447	-1.38483	2	22.9446	8.2338	186.731	3.25907	12.8847		19.2285	38.8775
85082	Tue Mar 28 17:53:54 2017_x000D_	19.3547	21.2427	-79.3421	-1.38478	2	22.2378	9.32	152.529	2.66214	12.2663		14.4068	0
85083	Tue Mar 28 17:53:54 2017_x000D_	19.5781	21.6678	-79.3458	-1.38485	2	22.2378	9.32	152.529	2.66214	12.631		19.2105	0
85084	Tue Mar 28 17:53:54 2017_x000D_	19.5993	22.3078	-79.3433	-1.3848	2	22.2378	9.32	152.529	2.66214	13.2531		6.39945	0
85085	Tue Mar 28 17:53:54 2017_x000D_	19.6063	22.521	-79.3424	-1.38479	2	22.2378	9.32	152.529	2.66214	13.4607		13.2561	38.8733
85086	Tue Mar 28 17:53:54 2017_x000D_	19.7251	22.9466	-82.2338	-1.43525	2	21.5311	10.4061	108.512	1.8939	12.6699		19.5127	0
85087	Tue Mar 28 17:53:54 2017_x000D_	19.8506	23.5848	-79.3436	-1.38481	2	21.5311	10.4061	108.512	1.8939	13.2854		6.39345	0
85088	Tue Mar 28 17:53:54 2017_x000D_	19.8576	23.7978	-79.3427	-1.38479	2	21.5311	10.4061	108.512	1.8939	13.4959		13.2379	0
85089	Tue Mar 28 17:53:54 2017_x000D_	19.9763	24.2228	-82.2357	-1.43528	2	21.5311	10.4061	108.512	1.8939	13.9039		19.4909	57.3173
85090	Tue Mar 28 17:53:54 2017_x000D_	20.1016	24.8603	-79.3438	-1.38481	2	20.3665	11.9207	122.456	2.13727	12.9423		6.38745	0
85091	Tue Mar 28 17:53:54 2017_x000D_	20.1086	25.0731	-79.343	-1.3848	2	20.3665	11.9207	122.456	2.13727	13.1549		25.802	0
85092	Tue Mar 28 17:53:54 2017_x000D_	20.2411	25.9229	-82.2365	-1.4353	2	20.3665	11.9207	122.456	2.13727	14.0028		7.16323	0
85093	Tue Mar 28 17:53:54 2017_x000D_	20.3523	26.1342	-79.3441	-1.38482	2	20.3665	11.9207	122.456	2.13727	14.2135		9.56619	0
85094	Tue Mar 28 17:53:54 2017_x000D_	20.3628	26.4529	-79.7742	-1.39232	2	20.3665	11.9207	122.456	2.13727	14.5322		16.3232	86.8722
85095	Tue Mar 28 17:53:55 2017_x000D_	20.4846	26.9832	-82.2389	-1.43534	2	18.7248	14.3061	106.925	1.86619	12.7987		9.55719	0
85096	Tue Mar 28 17:53:55 2017_x000D_	20.4951	27.3016	-82.53	-1.44042	2	18.7248	14.3061	106.925	1.86619	13.1155		15.9385	0
85097	Tue Mar 28 17:53:55 2017_x000D_	20.5124	27.8326	-82.2368	-1.4353	2	18.7248	14.3061	106.925	1.86619	13.6441		10.1172	0
85098	Tue Mar 28 17:53:55 2017_x000D_	20.6272	28.1497	-85.3198	-1.48911	2	18.7248	14.3061	106.925	1.86619	13.9737		9.56009	101.793
85099	Tue Mar 28 17:53:55 2017_x000D_	20.6376	28.4682	-85.1721	-1.48653	2	17.9218	17.6028	106.925	1.86619	11.1997		12.7358	0
85100	Tue Mar 28 17:53:55 2017_x000D_	20.6515	28.8925	-85.1715	-1.48652	2	17.9218	17.6028	106.925	1.86619	11.615		6.36337	0
85101	Tue Mar 28 17:53:55 2017_x000D_	20.6584	29.1045	-85.1712	-1.48652	2	17.9218	17.6028	106.925	1.86619	11.8228		13.1658	0
85102	Tue Mar 28 17:53:55 2017_x000D_	20.7764	29.5272	-82.2376	-1.43532	2	17.9218	17.6028	106.925	1.86619	12.2613		6.36037	66.6144
85103	Tue Mar 28 17:53:55 2017_x000D_	20.7833	29.7391	-82.2371	-1.43531	2	18.0443	19.8199	83.7562	1.46182	10.2904		6.36347	0
85104	Tue Mar 28 17:53:55 2017_x000D_	20.7903	29.9511	-82.2365	-1.4353	2	18.0443	19.8199	83.7562	1.46182	10.4967		12.7115	0
85105	Tue Mar 28 17:53:55 2017_x000D_	20.8039	30.3746	-76.4852	-1.33492	2	18.0443	19.8199	83.7562	1.46182	10.9095		9.53881	0
85106	Tue Mar 28 17:53:55 2017_x000D_	20.814	30.6924	-70.0947	-1.22338	2	18.0443	19.8199	83.7562	1.46182	11.2197		0.018	66.5813
85107	Tue Mar 28 17:53:55 2017_x000D_	20.8134	30.6924	-56.8651	-0.992484	2	18.1667	22.0359	84.6048	1.47663	9.05207		3.13832	0
85108	Tue Mar 28 17:53:55 2017_x000D_	20.7088	30.6939	-46.2358	-0.806967	2	18.1667	22.0359	84.6048	1.47663	9.02348		4.49384	0
85109	Tue Mar 28 17:53:55 2017_x000D_	20.6008	30.5901	-28.7351	-0.501522	2	18.1667	22.0359	84.6048	1.47663	8.89377		0.0108167	0
85110	Tue Mar 28 17:53:55 2017_x000D_	20.6005	30.5903	-20.665	-0.360673	2	18.1667	22.0359	84.6048	1.47663	8.89388		4.42552	0
85111	Tue Mar 28 17:53:55 2017_x000D_	20.4998	30.6981	-11.2692	-0.196684	2	18.1667	22.0359	84.6048	1.47663	8.9709		6.26732	106.722
85112	Tue Mar 28 17:53:55 2017_x000D_	20.7087	30.696	6.8863	0.120189	2	18.45	25.582	83.4113	1.4558	5.59059		0.0067082	0
85113	Tue Mar 28 17:53:55 2017_x000D_	20.7089	30.6961	12.8961	0.22508	2	18.45	25.582	83.4113	1.4558	5.59076		3.13524	0
85114	Tue Mar 28 17:53:55 2017_x000D_	20.8134	30.6948	19.6039	0.342152	2	18.45	25.582	83.4113	1.4558	5.63262		6.97293	0
85115	Tue Mar 28 17:53:55 2017_x000D_	21.0189	30.5862	36.0891	0.629874	2	18.45	25.582	83.4113	1.4558	5.62506		3.13232	13.2548
85116	Tue Mar 28 17:53:56 2017_x000D_	21.1233	30.5847	42.6434	0.744268	2	18.4306	26.0234	82.4335	1.43874	5.2968		15.5812	0
85117	Tue Mar 28 17:53:56 2017_x000D_	21.5297	30.2613	48.9735	0.854749	2	18.4306	26.0234	82.4335	1.43874	5.25016		11.3019	0
85118	Tue Mar 28 17:53:56 2017_x000D_	21.7277	29.9408	50.9716	0.889623	2	18.4306	26.0234	82.4335	1.43874	5.12024		30.8828	0
85119	Tue Mar 28 17:53:56 2017_x000D_	22.4322	29.1902	46.8127	0.817035	2	18.4306	26.0234	82.4335	1.43874	5.10308		0	106.626
85120	Tue Mar 28 17:53:56 2017_x000D_	22.4322	29.1902	46.8127	0.817035	2	18.7137	29.5663	82.4335	1.43874	3.73747		24.4041	0
85121	Tue Mar 28 17:53:56 2017_x000D_	22.9319	28.5483	40.3355	0.703988	2	18.7137	29.5663	82.4335	1.43874	4.3393		26.7573	0
85122	Tue Mar 28 17:53:56 2017_x000D_	23.6429	28.0098	36.083	0.629767	2	18.7137	29.5663	82.4335	1.43874	5.16911		11.2028	0
85123	Tue Mar 28 17:53:56 2017_x000D_	23.9478	27.7942	29.2956	0.511304	2	18.7137	29.5663	82.4335	1.43874	5.52595		20.8322	0
85124	Tue Mar 28 17:53:56 2017_x000D_	24.5613	27.4689	26.5243	0.462936	2	18.7137	29.5663	82.4335	1.43874	6.21237		11.2011	29.4056
85125	Tue Mar 28 17:53:56 2017_x000D_	24.8662	27.2534	25.2495	0.440687	2	19.1127	30.4616	76.5194	1.33552	6.58751		26.5078	0
85126	Tue Mar 28 17:53:56 2017_x000D_	25.6869	26.926	22.4605	0.392009	2	19.1127	30.4616	76.5194	1.33552	7.46462		8.81217	0
85127	Tue Mar 28 17:53:56 2017_x000D_	25.8879	26.7118	22.4581	0.391968	2	19.1127	30.4616	76.5194	1.33552	7.74366		12.7947	0
85128	Tue Mar 28 17:53:56 2017_x000D_	26.2998	26.6012	25.2499	0.440694	2	19.1127	30.4616	76.5194	1.33552	8.15825		11.1993	78.8196
85129	Tue Mar 28 17:53:56 2017_x000D_	26.6047	26.3858	26.5233	0.462919	2	21.7388	30.5417	56.7726	0.990868	6.3991		19.6027	0
85130	Tue Mar 28 17:53:56 2017_x000D_	27.2204	26.167	26.5247	0.462943	2	21.7388	30.5417	56.7726	0.990868	7.01327		6.92879	0
85131	Tue Mar 28 17:53:56 2017_x000D_	27.4245	26.0589	29.2985	0.511355	2	21.7388	30.5417	56.7726	0.990868	7.24035		13.8604	0
85132	Tue Mar 28 17:53:56 2017_x000D_	27.8327	25.8425	29.2987	0.511358	2	21.7388	30.5417	56.7726	0.990868	7.69533		11.1885	59.5555
85133	Tue Mar 28 17:53:56 2017_x000D_	28.1373	25.6273	30.8002	0.537565	2	23.7175	30.3814	56.7726	0.990868	6.49123		18.068	0
85134	Tue Mar 28 17:53:56 2017_x000D_	28.6455	25.3041	31.939	0.557442	2	23.7175	30.3814	56.7726	0.990868	7.0756		4.40595	0
85135	Tue Mar 28 17:53:56 2017_x000D_	28.7461	25.1971	36.0914	0.629914	2	23.7175	30.3814	56.7726	0.990868	7.22245		22.3589	0
85136	Tue Mar 28 17:53:56 2017_x000D_	29.3547	24.7669	36.0915	0.629916	2	23.7175	30.3814	56.7726	0.990868	7.95617		6.91944	37.5494
85137	Tue Mar 28 17:53:56 2017_x000D_	29.5585	24.6589	33.5211	0.585054	2	24.6317	29.5265	30.2083	0.527233	6.92581		6.92209	0
85138	Tue Mar 28 17:53:57 2017_x000D_	29.7624	24.5509	36.0923	0.629929	2	24.6317	29.5265	30.2083	0.527233	7.14707		22.3439	0
85139	Tue Mar 28 17:53:57 2017_x000D_	30.3706	24.121	36.0924	0.629931	2	24.6317	29.5265	30.2083	0.527233	7.88381		11.1644	0
85140	Tue Mar 28 17:53:57 2017_x000D_	30.6745	23.9062	34.4458	0.601192	2	24.6317	29.5265	30.2083	0.527233	8.25247		18.0505	0
85141	Tue Mar 28 17:53:57 2017_x000D_	31.1822	23.5833	33.5211	0.585054	2	24.6317	29.5265	30.2083	0.527233	8.84481		8.79521	94.4227
85142	Tue Mar 28 17:53:57 2017_x000D_	31.3828	23.3695	33.5203	0.585039	2	26.7086	27.1616	354.228	6.18245	6.01898		11.1603	0
85143	Tue Mar 28 17:53:57 2017_x000D_	31.6866	23.1548	31.9361	0.557389	2	26.7086	27.1616	354.228	6.18245	6.39022		22.3223	0
85144	Tue Mar 28 17:53:57 2017_x000D_	32.2942	22.7253	31.9355	0.557379	2	26.7086	27.1616	354.228	6.18245	7.133		8.79302	0
85145	Tue Mar 28 17:53:57 2017_x000D_	32.4948	22.5116	31.9344	0.557361	2	26.7086	27.1616	354.228	6.18245	7.42311		9.29141	75.1262
85146	Tue Mar 28 17:53:57 2017_x000D_	32.8045	22.5087	33.5211	0.585054	2	28.5376	25.4511	315	5.49779	5.18306		22.3097	0
85147	Tue Mar 28 17:53:57 2017_x000D_	33.4118	22.0795	33.5208	0.585049	2	28.5376	25.4511	315	5.49779	5.92668		11.147	0
85148	Tue Mar 28 17:53:57 2017_x000D_	33.7152	21.865	31.9358	0.557384	2	28.5376	25.4511	315	5.49779	6.29823		22.3006	0
85149	Tue Mar 28 17:53:57 2017_x000D_	34.3222	21.4359	31.9351	0.557373	2	28.5376	25.4511	315	5.49779	7.04155		6.89932	79.9281
85150	Tue Mar 28 17:53:57 2017_x000D_	34.5254	21.3282	29.2884	0.511179	2	30.5857	23.7471	305.644	5.33449	4.62302		9.74182	0
85151	Tue Mar 28 17:53:57 2017_x000D_	34.8315	21.2198	30.4825	0.53202	2	30.5857	23.7471	305.644	5.33449	4.94106		19.8318	0
85152	Tue Mar 28 17:53:57 2017_x000D_	35.3353	20.7918	31.935	0.557371	2	30.5857	23.7471	305.644	5.33449	5.59397		22.2815	0
85153	Tue Mar 28 17:53:57 2017_x000D_	35.9418	20.3631	31.9344	0.55736	2	30.5857	23.7471	305.644	5.33449	6.33556		0	0
85154	Tue Mar 28 17:53:57 2017_x000D_	35.9418	20.3631	31.9344	0.55736	2	30.5857	23.7471	305.644	5.33449	6.33556		20.675	75.1454
85155	Tue Mar 28 17:53:57 2017_x000D_	36.5508	20.0405	29.2864	0.511143	2	32.4152	22.0362	332.757	5.8077	4.59195		17.9856	0
85156	Tue Mar 28 17:53:57 2017_x000D_	37.0567	19.7188	30.4801	0.531978	2	32.4152	22.0362	332.757	5.8077	5.18786		9.73233	0
85157	Tue Mar 28 17:53:57 2017_x000D_	37.3625	19.6105	29.2867	0.511149	2	32.4152	22.0362	332.757	5.8077	5.50997		8.77401	0
85158	Tue Mar 28 17:53:57 2017_x000D_	37.5626	19.3972	29.2853	0.511125	2	32.4152	22.0362	332.757	5.8077	5.78447		20.6576	61.1978
85159	Tue Mar 28 17:53:58 2017_x000D_	38.1711	19.0749	31.9356	0.557382	2	34.0063	20.7596	315	5.49779	4.49264		6.88185	0
85160	Tue Mar 28 17:53:58 2017_x000D_	38.3738	18.9675	29.2856	0.511131	2	34.0063	20.7596	315	5.49779	4.72088		15.4463	0
85161	Tue Mar 28 17:53:58 2017_x000D_	38.7766	18.6468	31.935	0.557371	2	34.0063	20.7596	315	5.49779	5.21725		6.16214	0
85162	Tue Mar 28 17:53:58 2017_x000D_	38.982	18.6454	31.9365	0.557397	2	34.0063	20.7596	315	5.49779	5.40624		8.77196	245.237
85163	Tue Mar 28 17:53:58 2017_x000D_	39.182	18.4321	31.9355	0.557379	1	39.5379	14.7409	322.581	5.6301	3.70832		13.7556	0
85164	Tue Mar 28 17:53:58 2017_x000D_	39.5872	18.2175	31.9359	0.557387	1	39.5379	14.7409	322.581	5.6301	3.47695		6.87779	0
85165	Tue Mar 28 17:53:58 2017_x000D_	39.7898	18.1102	29.2848	0.511116	1	39.5379	14.7409	322.581	5.6301	3.3787		6.87779	0
85166	Tue Mar 28 17:53:58 2017_x000D_	39.9924	18.0029	31.9363	0.557394	1	39.5379	14.7409	322.581	5.6301	3.29351		6.87514	57.0637
85167	Tue Mar 28 17:53:58 2017_x000D_	40.1949	17.8956	29.285	0.511119	1	41.1197	13.6845	328.097	5.72638	4.31145		11.1038	0
85168	Tue Mar 28 17:53:58 2017_x000D_	40.4971	17.6819	27.9072	0.487072	1	41.1197	13.6845	328.097	5.72638	4.04559		8.76361	0
85169	Tue Mar 28 17:53:58 2017_x000D_	40.6968	17.4687	22.4021	0.39099	1	41.1197	13.6845	328.097	5.72638	3.80776		3.06607	0
85170	Tue Mar 28 17:53:58 2017_x000D_	40.799	17.468	15.6531	0.273199	1	41.1197	13.6845	328.097	5.72638	3.79707		3.06612	0
85171	Tue Mar 28 17:53:58 2017_x000D_	40.9012	17.4671	9.20862	0.160721	1	41.1197	13.6845	328.097	5.72638	3.78891		3.084	29.5899
85172	Tue Mar 28 17:53:58 2017_x000D_	40.7984	17.4672	-8.85366	-0.154525	1	42.0148	13.2702	326.577	5.69985	4.36972		3.19019	0
85173	Tue Mar 28 17:53:58 2017_x000D_	40.7955	17.3609	-17.5847	-0.306911	1	42.0148	13.2702	326.577	5.69985	4.26855		3.08437	0
85174	Tue Mar 28 17:53:58 2017_x000D_	40.8983	17.3593	-36.9952	-0.645688	1	42.0148	13.2702	326.577	5.69985	4.23879		0.0127279	0
85175	Tue Mar 28 17:53:58 2017_x000D_	40.8986	17.359	-45.0129	-0.785623	1	42.0148	13.2702	326.577	5.69985	4.23842		6.98861	29.2391
85176	Tue Mar 28 17:53:58 2017_x000D_	41.1069	17.4633	-59.1823	-1.03293	1	42.8689	13.7397	346.226	6.04278	4.11945		4.46963	0
85177	Tue Mar 28 17:53:58 2017_x000D_	41.2124	17.5685	-68.0898	-1.18839	1	42.8689	13.7397	346.226	6.04278	4.17177		9.53425	0
85178	Tue Mar 28 17:53:58 2017_x000D_	41.2207	17.8862	-79.9235	-1.39493	1	42.8689	13.7397	346.226	6.04278	4.46207		7.10828	0
85179	Tue Mar 28 17:53:58 2017_x000D_	41.3285	18.0972	-82.785	-1.44487	1	42.8689	13.7397	346.226	6.04278	4.62176		9.51588	29.7843
85180	Tue Mar 28 17:53:58 2017_x000D_	41.3363	18.4143	-83.0723	-1.44989	1	43.3472	12.8697	352.618	6.15434	5.89799		13.1168	0
85181	Tue Mar 28 17:53:59 2017_x000D_	41.4492	18.8367	-85.826	-1.49795	1	43.3472	12.8697	352.618	6.15434	6.26159		22.2036	0
85182	Tue Mar 28 17:53:59 2017_x000D_	41.4673	19.5766	-85.6798	-1.4954	1	43.3472	12.8697	352.618	6.15434	6.96538		12.6757	0
85183	Tue Mar 28 17:53:59 2017_x000D_	41.4775	19.999	-79.9205	-1.39488	1	43.3472	12.8697	352.618	6.15434	7.37039		22.1736	37.052
85184	Tue Mar 28 17:53:59 2017_x000D_	41.4956	20.7379	-80.3443	-1.40227	1	44.1806	13.7812	9.23503	0.161182	7.45687		10.0351	0
85185	Tue Mar 28 17:53:59 2017_x000D_	41.6056	21.0538	-77.1028	-1.3457	1	44.1806	13.7812	9.23503	0.161182	7.71501		19.2854	0
85186	Tue Mar 28 17:53:59 2017_x000D_	41.7232	21.6858	-74.3447	-1.29756	1	44.1806	13.7812	9.23503	0.161182	8.27777		7.07207	0
85187	Tue Mar 28 17:53:59 2017_x000D_	41.8305	21.8957	-71.6583	-1.25067	1	44.1806	13.7812	9.23503	0.161182	8.44796		13.0718	0
85188	Tue Mar 28 17:53:59 2017_x000D_	41.9432	22.3166	-74.3459	-1.29758	1	44.1806	13.7812	9.23503	0.161182	8.82378		20.02	141.189
85189	Tue Mar 28 17:53:59 2017_x000D_	42.1627	22.9468	-69.0472	-1.2051	2	48.7181	15.0303	0	0	10.2783		7.07077	0
85190	Tue Mar 28 17:53:59 2017_x000D_	42.2701	23.1566	-71.6589	-1.25068	2	48.7181	15.0303	0	0	10.3737		20.0086	0
85191	Tue Mar 28 17:53:59 2017_x000D_	42.4896	23.7864	-71.6592	-1.25069	2	48.7181	15.0303	0	0	10.7454		10.001	0
85192	Tue Mar 28 17:53:59 2017_x000D_	42.5993	24.1012	-68.054	-1.18777	2	48.7181	15.0303	0	0	10.9417		11.346	79.5725
85193	Tue Mar 28 17:53:59 2017_x000D_	42.811	24.4146	-69.0497	-1.20514	2	51.3182	15.5545	35.221	0.614722	12.2831		19.9773	0
85194	Tue Mar 28 17:53:59 2017_x000D_	43.0302	25.0434	-69.0491	-1.20513	2	51.3182	15.5545	35.221	0.614722	12.5988		22.993	0
85195	Tue Mar 28 17:53:59 2017_x000D_	43.2518	25.7771	-68.0533	-1.18775	2	51.3182	15.5545	35.221	0.614722	13.0218		9.97451	0
85196	Tue Mar 28 17:53:59 2017_x000D_	43.3614	26.091	-71.6623	-1.25074	2	51.3182	15.5545	35.221	0.614722	13.2034		7.03449	56.3762
85197	Tue Mar 28 17:53:59 2017_x000D_	43.4681	26.2998	-69.0478	-1.20511	2	52.3368	17.1337	65.232	1.13851	12.7543		9.98301	0
85198	Tue Mar 28 17:53:59 2017_x000D_	43.5777	26.614	-70.7824	-1.23539	2	52.3368	17.1337	65.232	1.13851	12.9073		22.2813	0
85199	Tue Mar 28 17:53:59 2017_x000D_	43.6968	27.3471	-69.0429	-1.20503	2	52.3368	17.1337	65.232	1.13851	13.3777		11.3128	0
85200	Tue Mar 28 17:53:59 2017_x000D_	43.908	27.6595	-68.0503	-1.1877	2	52.3368	17.1337	65.232	1.13851	13.4847		19.9071	0
85201	Tue Mar 28 17:53:59 2017_x000D_	44.1264	28.2861	-68.0493	-1.18769	2	52.3368	17.1337	65.232	1.13851	13.8487		14.0449	23.6354
85202	Tue Mar 28 17:54:00 2017_x000D_	44.3398	28.7028	-68.0506	-1.18771	2	52.7421	17.8093	82.7496	1.44425	13.7574		9.42554	0
85203	Tue Mar 28 17:54:00 2017_x000D_	44.3471	29.0169	-69.0432	-1.20503	2	52.7421	17.8093	82.7496	1.44425	14.0031		16.9194	0
85204	Tue Mar 28 17:54:00 2017_x000D_	44.5628	29.538	-68.0474	-1.18765	2	52.7421	17.8093	82.7496	1.44425	14.2991		9.93373	0
85205	Tue Mar 28 17:54:00 2017_x000D_	44.672	29.8506	-71.6641	-1.25077	2	52.7421	17.8093	82.7496	1.44425	14.4955		11.2803	20.829
85206	Tue Mar 28 17:54:00 2017_x000D_	44.8826	30.1621	-70.7843	-1.23542	2	52.9289	18.478	70.7282	1.23444	14.1867		19.8492	0
85207	Tue Mar 28 17:54:00 2017_x000D_	45.1003	30.7869	-70.7843	-1.23542	2	52.9289	18.478	70.7282	1.23444	14.5875		19.8379	0
85208	Tue Mar 28 17:54:00 2017_x000D_	45.318	31.4113	-70.7843	-1.23542	2	52.9289	18.478	70.7282	1.23444	15.0065		9.39848	0
85209	Tue Mar 28 17:54:00 2017_x000D_	45.3252	31.7245	-71.665	-1.25079	2	52.9289	18.478	70.7282	1.23444	15.2737		11.2537	33.8637
85210	Tue Mar 28 17:54:00 2017_x000D_	45.5354	32.0352	-70.7843	-1.23542	2	52.6584	19.5739	107.626	1.87843	14.3534		19.8094	0
85211	Tue Mar 28 17:54:00 2017_x000D_	45.7528	32.6587	-70.7843	-1.23542	2	52.6584	19.5739	107.626	1.87843	14.7952		9.38942	0
85212	Tue Mar 28 17:54:00 2017_x000D_	45.7599	32.9716	-71.6656	-1.2508	2	52.6584	19.5739	107.626	1.87843	15.0694		16.8453	0
85213	Tue Mar 28 17:54:00 2017_x000D_	45.9747	33.4904	-70.7824	-1.23539	2	52.6584	19.5739	107.626	1.87843	15.4383		6.25966	77.81
85214	Tue Mar 28 17:54:00 2017_x000D_	45.9795	33.699	-70.7804	-1.23535	2	51.6706	21.9721	97.6551	1.7044	13.0349		11.2172	0
85215	Tue Mar 28 17:54:00 2017_x000D_	46.1893	34.0085	-71.6681	-1.25084	2	51.6706	21.9721	97.6551	1.7044	13.2257		12.5102	0
85216	Tue Mar 28 17:54:00 2017_x000D_	46.1988	34.4254	-71.6644	-1.25078	2	51.6706	21.9721	97.6551	1.7044	13.6024		8.75269	0
85217	Tue Mar 28 17:54:00 2017_x000D_	46.4062	34.6306	-71.6684	-1.25085	2	51.6706	21.9721	97.6551	1.7044	13.7095		12.5042	0
85218	Tue Mar 28 17:54:00 2017_x000D_	46.4156	35.0473	-71.6647	-1.25079	2	51.6706	21.9721	97.6551	1.7044	14.0917		6.25066	47.9305
85219	Tue Mar 28 17:54:00 2017_x000D_	46.4204	35.2556	-71.6629	-1.25075	2	50.7353	23.2674	120.654	2.10581	12.7411		6.85454	0
85220	Tue Mar 28 17:54:00 2017_x000D_	46.6253	35.3567	-70.7824	-1.23539	2	50.7353	23.2674	120.654	2.10581	12.7688		9.36535	0
85221	Tue Mar 28 17:54:00 2017_x000D_	46.6323	35.6688	-71.665	-1.25079	2	50.7353	23.2674	120.654	2.10581	13.0625		9.8672	0
85222	Tue Mar 28 17:54:00 2017_x000D_	46.7405	35.9794	-68.0353	-1.18744	2	50.7353	23.2674	120.654	2.10581	13.3249		6.95673	103.558
85223	Tue Mar 28 17:54:01 2017_x000D_	46.8462	36.1858	-65.3887	-1.14125	2	48.013	25.3899	134.802	2.35274	10.8588		20.8675	0
85224	Tue Mar 28 17:54:01 2017_x000D_	47.1633	36.8049	-55.0481	-0.960771	2	48.013	25.3899	134.802	2.35274	11.4466		3.12058	0
85225	Tue Mar 28 17:54:01 2017_x000D_	47.1653	36.9089	-48.7217	-0.850355	2	48.013	25.3899	134.802	2.35274	11.5501		13.0844	0
85226	Tue Mar 28 17:54:01 2017_x000D_	47.4751	37.2159	-36.5536	-0.63798	2	48.013	25.3899	134.802	2.35274	11.8382		4.37207	75.7295
85227	Tue Mar 28 17:54:01 2017_x000D_	47.5785	37.3186	-27.5203	-0.480319	2	46.3925	27.3254	115.536	2.01649	10.0633		9.62651	0
85228	Tue Mar 28 17:54:01 2017_x000D_	47.8836	37.418	-10.6348	-0.185612	2	46.3925	27.3254	115.536	2.01649	10.2022		6.06676	0
85229	Tue Mar 28 17:54:01 2017_x000D_	48.0858	37.4148	-4.89372	-0.0854116	2	46.3925	27.3254	115.536	2.01649	10.2305		6.06967	0
85230	Tue Mar 28 17:54:01 2017_x000D_	48.2881	37.4118	6.85095	0.119572	2	46.3925	27.3254	115.536	2.01649	10.263		0	0
85231	Tue Mar 28 17:54:01 2017_x000D_	48.2881	37.4118	6.85095	0.119572	2	46.3925	27.3254	115.536	2.01649	10.263		18.1795	56.7364
85232	Tue Mar 28 17:54:01 2017_x000D_	48.894	37.4017	12.6144	0.220163	2	45.6555	29.0671	116.13	2.02685	8.94167		24.3974	0
85233	Tue Mar 28 17:54:01 2017_x000D_	49.6987	37.2841	9.75571	0.170269	2	45.6555	29.0671	116.13	2.02685	9.15787		12.4771	0
85234	Tue Mar 28 17:54:01 2017_x000D_	50.0996	37.1734	6.85037	0.119562	2	45.6555	29.0671	116.13	2.02685	9.24457		12.0947	0
85235	Tue Mar 28 17:54:01 2017_x000D_	50.5027	37.1666	6.85151	0.119581	2	45.6555	29.0671	116.13	2.02685	9.43913		24.3614	83.1351
85236	Tue Mar 28 17:54:01 2017_x000D_	51.3062	37.0491	3.91562	0.0683404	2	46.4046	31.7351	71.3311	1.24496	7.2294		12.0797	0
85237	Tue Mar 28 17:54:01 2017_x000D_	51.7088	37.0423	3.91625	0.0683515	2	46.4046	31.7351	71.3311	1.24496	7.50339		24.3308	0
85238	Tue Mar 28 17:54:01 2017_x000D_	52.5113	36.925	0.962901	0.0168058	2	46.4046	31.7351	71.3311	1.24496	8.01417		9.56966	0
85239	Tue Mar 28 17:54:01 2017_x000D_	52.8147	37.0235	-1.84457	-0.0321937	2	46.4046	31.7351	71.3311	1.24496	8.31003		9.56334	95.7082
85240	Tue Mar 28 17:54:01 2017_x000D_	53.1143	36.9146	-4.92336	-0.0859289	2	47.1326	34.8412	70.8414	1.23642	6.33085		24.1084	0
85241	Tue Mar 28 17:54:01 2017_x000D_	53.9178	36.9011	-4.92601	-0.0859751	2	47.1326	34.8412	70.8414	1.23642	7.09099		9.57437	0
85242	Tue Mar 28 17:54:01 2017_x000D_	54.2213	36.9998	-2.1422	-0.0373884	2	47.1326	34.8412	70.8414	1.23642	7.41008		21.066	0
85243	Tue Mar 28 17:54:01 2017_x000D_	54.9234	36.9879	-1.98816	-0.0346999	2	47.1326	34.8412	70.8414	1.23642	8.08114		12.0347	101.375
85244	Tue Mar 28 17:54:01 2017_x000D_	55.3245	36.9812	-1.98884	-0.0347118	2	49.4165	37.3317	0	0	5.91839		18.3176	0
85245	Tue Mar 28 17:54:02 2017_x000D_	55.9279	37.0746	0.969088	0.0169138	2	49.4165	37.3317	0	0	6.51647		6.01287	0
85246	Tue Mar 28 17:54:02 2017_x000D_	56.1283	37.0712	0.969127	0.0169145	2	49.4165	37.3317	0	0	6.71685		12.0197	0
85247	Tue Mar 28 17:54:02 2017_x000D_	56.5289	37.0644	0.969096	0.0169139	2	49.4165	37.3317	0	0	7.11742		6.00687	0
85248	Tue Mar 28 17:54:02 2017_x000D_	56.7291	37.061	0.969081	0.0169136	2	49.4165	37.3317	0	0	7.31761		18.2879	74.276
85249	Tue Mar 28 17:54:02 2017_x000D_	57.3315	37.1544	3.93051	0.0686003	2	51.7819	38.063	7.87115	0.137377	5.62349		8.9953	0
85250	Tue Mar 28 17:54:02 2017_x000D_	57.6313	37.1493	3.7903	0.0661532	2	51.7819	38.063	7.87115	0.137377	5.92033		17.9996	0
85251	Tue Mar 28 17:54:02 2017_x000D_	58.2312	37.1391	3.79112	0.0661676	2	51.7819	38.063	7.87115	0.137377	6.51514		9.51772	0
85252	Tue Mar 28 17:54:02 2017_x000D_	58.5294	37.0308	6.87416	0.119977	2	51.7819	38.063	7.87115	0.137377	6.82599		18.2426	93.9679
85253	Tue Mar 28 17:54:02 2017_x000D_	59.1268	36.9173	3.92723	0.0685431	2	54.8624	37.4959	349.074	6.09248	4.30347		11.9807	0
85254	Tue Mar 28 17:54:02 2017_x000D_	59.5261	36.9105	3.9278	0.0685531	2	54.8624	37.4959	349.074	6.09248	4.7003		17.9636	0
85255	Tue Mar 28 17:54:02 2017_x000D_	60.1248	36.9004	3.92868	0.0685684	2	54.8624	37.4959	349.074	6.09248	5.29599		12.3629	0
85256	Tue Mar 28 17:54:02 2017_x000D_	60.522	36.7906	6.87415	0.119976	2	54.8624	37.4959	349.074	6.09248	5.70338		8.96825	214.439
85257	Tue Mar 28 17:54:02 2017_x000D_	60.8209	36.7856	6.5953	0.11511	1	60.931	33.7189	349.446	6.09898	3.06868		17.9396	0
85258	Tue Mar 28 17:54:02 2017_x000D_	61.4188	36.7755	6.59693	0.115138	1	60.931	33.7189	349.446	6.09898	3.09528		9.48952	0
85259	Tue Mar 28 17:54:02 2017_x000D_	61.716	36.6672	3.92516	0.068507	1	60.931	33.7189	349.446	6.09898	3.05102		17.9245	0
85260	Tue Mar 28 17:54:02 2017_x000D_	62.3134	36.6572	3.92604	0.0685223	1	60.931	33.7189	349.446	6.09898	3.24725		5.97082	0
85261	Tue Mar 28 17:54:02 2017_x000D_	62.5124	36.6539	3.92635	0.0685277	1	60.931	33.7189	349.446	6.09898	3.33392		11.9417	58.7941
85262	Tue Mar 28 17:54:02 2017_x000D_	62.9104	36.6472	3.92691	0.0685374	1	62.8899	33.7784	347.128	6.05853	2.86887		18.1672	0
85263	Tue Mar 28 17:54:02 2017_x000D_	63.5053	36.534	0.956702	0.0166976	1	62.8899	33.7784	347.128	6.05853	2.82348		5.96482	0
85264	Tue Mar 28 17:54:02 2017_x000D_	63.7041	36.5307	0.956682	0.0166972	1	62.8899	33.7784	347.128	6.05853	2.87021		5.96182	0
85265	Tue Mar 28 17:54:02 2017_x000D_	63.9028	36.5274	0.956717	0.0166979	1	62.8899	33.7784	347.128	6.05853	2.92967		15.2101	52.7857
85266	Tue Mar 28 17:54:03 2017_x000D_	64.4009	36.622	-1.86866	-0.0326142	1	64.6415	33.6116	347.956	6.07298	3.02		8.94426	0
85267	Tue Mar 28 17:54:03 2017_x000D_	64.699	36.617	-2.0103	-0.0350863	1	64.6415	33.6116	347.956	6.07298	3.00595		11.9116	0
85268	Tue Mar 28 17:54:03 2017_x000D_	65.096	36.6104	-2.01093	-0.0350974	1	64.6415	33.6116	347.956	6.07298	3.03305		8.92626	0
85269	Tue Mar 28 17:54:03 2017_x000D_	65.3935	36.6054	-1.87017	-0.0326405	1	64.6415	33.6116	347.956	6.07298	3.0868		11.9027	59.262
85270	Tue Mar 28 17:54:03 2017_x000D_	65.7902	36.5987	-1.8708	-0.0326517	1	66.6104	33.4515	355.277	6.20075	3.25232		2.98239	0
85271	Tue Mar 28 17:54:03 2017_x000D_	65.8896	36.5971	-2.01225	-0.0351204	1	66.6104	33.4515	355.277	6.20075	3.22713		5.94987	0
85272	Tue Mar 28 17:54:03 2017_x000D_	66.0879	36.5937	-2.01257	-0.0351259	1	66.6104	33.4515	355.277	6.20075	3.18535		0.0283019	0
85273	Tue Mar 28 17:54:03 2017_x000D_	66.0874	36.5929	-19.0244	-0.332039	1	66.6104	33.4515	355.277	6.20075	3.18464		4.28306	45.7021
85274	Tue Mar 28 17:54:03 2017_x000D_	65.9872	36.4912	-30.485	-0.532063	1	68.1331	33.4978	355.566	6.20581	3.68311		0.0108167	0
85275	Tue Mar 28 17:54:03 2017_x000D_	65.987	36.4909	-35.3154	-0.61637	1	68.1331	33.4978	355.566	6.20581	3.68299		3.10505	0
85276	Tue Mar 28 17:54:03 2017_x000D_	65.9864	36.3874	-57.1814	-0.998003	1	68.1331	33.4978	355.566	6.20581	3.59974		2.98849	0
85277	Tue Mar 28 17:54:03 2017_x000D_	66.086	36.3856	-67.0527	-1.17029	1	68.1331	33.4978	355.566	6.20581	3.53978		3.10277	0
85278	Tue Mar 28 17:54:03 2017_x000D_	66.0883	36.489	-83.6339	-1.45969	1	68.1331	33.4978	355.566	6.20581	3.62333		0.015	14.7391
85279	Tue Mar 28 17:54:03 2017_x000D_	66.0886	36.4894	265.365	4.63149	1	68.5789	33.2913	0.974132	0.0170018	4.05332		9.74589	0
85280	Tue Mar 28 17:54:03 2017_x000D_	66.1925	36.7972	251.339	4.38669	1	68.5789	33.2913	0.974132	0.0170018	4.24102		6.71186	0
85281	Tue Mar 28 17:54:03 2017_x000D_	65.9958	36.9038	245.171	4.27904	1	68.5789	33.2913	0.974132	0.0170018	4.44101		9.27103	0
85282	Tue Mar 28 17:54:03 2017_x000D_	66.0004	37.2128	238.962	4.17068	1	68.5789	33.2913	0.974132	0.0170018	4.69327		26.2529	14.831
85283	Tue Mar 28 17:54:03 2017_x000D_	65.5157	37.9414	242.738	4.23658	1	68.818	32.8586	38.1838	0.666432	6.06136		13.7166	0
85284	Tue Mar 28 17:54:03 2017_x000D_	65.3238	38.3564	242.738	4.23658	1	68.818	32.8586	38.1838	0.666432	6.51423		28.847	0
85285	Tue Mar 28 17:54:03 2017_x000D_	64.8407	39.1878	245.172	4.27905	1	68.818	32.8586	38.1838	0.666432	7.47514		9.72076	0
85286	Tue Mar 28 17:54:03 2017_x000D_	64.7464	39.4978	248.808	4.34253	1	68.818	32.8586	38.1838	0.666432	7.78825		13.7084	70.5101
85287	Tue Mar 28 17:54:03 2017_x000D_	64.5545	39.9125	248.809	4.34253	1	70.0254	34.8751	57.6023	1.00535	7.43681		20.5607	0
85288	Tue Mar 28 17:54:04 2017_x000D_	64.2667	40.5345	251.346	4.38682	1	70.0254	34.8751	57.6023	1.00535	8.07412		19.4415	0
85289	Tue Mar 28 17:54:04 2017_x000D_	64.0781	41.1545	251.346	4.38681	1	70.0254	34.8751	57.6023	1.00535	8.64877		9.71128	0
85290	Tue Mar 28 17:54:04 2017_x000D_	63.9839	41.4642	254.768	4.44653	1	70.0254	34.8751	57.6023	1.00535	8.93957		9.24717	64.8942
85291	Tue Mar 28 17:54:04 2017_x000D_	63.9888	41.7724	253.965	4.43253	2	71.6994	36.2451	354.062	6.17955	9.48706		9.70928	0
85292	Tue Mar 28 17:54:04 2017_x000D_	63.8945	42.082	257.347	4.49155	2	71.6994	36.2451	354.062	6.17955	9.74607		22.3819	0
85293	Tue Mar 28 17:54:04 2017_x000D_	63.7077	42.8043	256.662	4.4796	2	71.6994	36.2451	354.062	6.17955	10.3388		8.57747	0
85294	Tue Mar 28 17:54:04 2017_x000D_	63.5127	43.0134	256.664	4.47964	2	71.6994	36.2451	354.062	6.17955	10.6222		18.7173	0
85295	Tue Mar 28 17:54:04 2017_x000D_	63.4235	43.6309	253.965	4.43253	2	71.6994	36.2451	354.062	6.17955	11.0924		12.6677	14.503
85296	Tue Mar 28 17:54:04 2017_x000D_	63.331	44.0429	256.663	4.47962	2	72.1232	36.4777	45.7589	0.798644	11.5989		18.7054	0
85297	Tue Mar 28 17:54:04 2017_x000D_	63.2418	44.66	253.964	4.43251	2	72.1232	36.4777	45.7589	0.798644	12.076		10.9939	0
85298	Tue Mar 28 17:54:04 2017_x000D_	63.0486	44.9714	254.767	4.44653	2	72.1232	36.4777	45.7589	0.798644	12.4295		9.70267	0
85299	Tue Mar 28 17:54:04 2017_x000D_	62.9544	45.2808	256.664	4.47964	2	72.1232	36.4777	45.7589	0.798644	12.7107		12.6641	45.9143
85300	Tue Mar 28 17:54:04 2017_x000D_	62.862	45.6927	253.965	4.43253	2	73.1553	37.6078	58.2825	1.01722	13.0888		19.397	0
85301	Tue Mar 28 17:54:04 2017_x000D_	62.6739	46.3113	253.965	4.43253	2	73.1553	37.6078	58.2825	1.01722	13.6239		12.2836	0
85302	Tue Mar 28 17:54:04 2017_x000D_	62.6806	46.7207	253.964	4.4325	2	73.1553	37.6078	58.2825	1.01722	13.884		19.3875	0
85303	Tue Mar 28 17:54:04 2017_x000D_	62.4926	47.339	253.964	4.43251	2	73.1553	37.6078	58.2825	1.01722	14.4357		8.57323	27.033
85304	Tue Mar 28 17:54:04 2017_x000D_	62.2977	47.548	253.965	4.43253	2	73.329	38.492	79.331	1.38459	14.2724		25.2918	0
85305	Tue Mar 28 17:54:04 2017_x000D_	62.1131	48.3706	253.965	4.43252	2	73.329	38.492	79.331	1.38459	14.946		6.1329	0
85306	Tue Mar 28 17:54:04 2017_x000D_	62.1166	48.575	253.964	4.43251	2	73.329	38.492	79.331	1.38459	15.0793		19.3731	0
85307	Tue Mar 28 17:54:04 2017_x000D_	61.9286	49.1928	253.964	4.43251	2	73.329	38.492	79.331	1.38459	15.6357		13.6628	92.5837
85308	Tue Mar 28 17:54:04 2017_x000D_	61.7373	49.6061	253.965	4.43253	2	72.9593	41.5559	79.331	1.38459	13.8108		6.1299	0
85309	Tue Mar 28 17:54:05 2017_x000D_	61.7408	49.8104	253.964	4.43251	2	72.9593	41.5559	79.331	1.38459	13.9281		19.3599	0
85310	Tue Mar 28 17:54:05 2017_x000D_	61.553	50.4278	253.964	4.43252	2	72.9593	41.5559	79.331	1.38459	14.4504		12.6247	0
85311	Tue Mar 28 17:54:05 2017_x000D_	61.4608	50.8384	256.667	4.47968	2	72.9593	41.5559	79.331	1.38459	14.7777		9.67709	0
85312	Tue Mar 28 17:54:05 2017_x000D_	61.3669	51.147	254.767	4.44653	2	72.9593	41.5559	79.331	1.38459	15.0457		19.3476	85.9598
85313	Tue Mar 28 17:54:05 2017_x000D_	61.1792	51.764	254.768	4.44653	2	72.6007	44.3987	79.331	1.38459	13.5904		19.3438	0
85314	Tue Mar 28 17:54:05 2017_x000D_	60.9916	52.3809	254.768	4.44654	2	72.6007	44.3987	79.331	1.38459	14.0885		10.979	0
85315	Tue Mar 28 17:54:05 2017_x000D_	60.7987	52.6919	253.966	4.43254	2	72.6007	44.3987	79.331	1.38459	14.4244		9.17538	0
85316	Tue Mar 28 17:54:05 2017_x000D_	60.804	52.9977	254.768	4.44654	2	72.6007	44.3987	79.331	1.38459	14.5981		9.67335	52.6427
85317	Tue Mar 28 17:54:05 2017_x000D_	60.7102	53.3062	251.338	4.38668	2	72.5137	46.1513	94.9523	1.65723	13.8027		19.3237	0
85318	Tue Mar 28 17:54:05 2017_x000D_	60.5226	53.9224	256.67	4.47973	2	72.5137	46.1513	94.9523	1.65723	14.289		6.82269	0
85319	Tue Mar 28 17:54:05 2017_x000D_	60.4271	54.1288	253.965	4.43253	2	72.5137	46.1513	94.9523	1.65723	14.4819		19.3257	0
85320	Tue Mar 28 17:54:05 2017_x000D_	60.2396	54.7451	253.965	4.43253	2	72.5137	46.1513	94.9523	1.65723	14.9836		9.16043	40.1318
85321	Tue Mar 28 17:54:05 2017_x000D_	60.245	55.0504	254.768	4.44654	2	72.2314	47.4589	94.9523	1.65723	14.1882		16.4427	0
85322	Tue Mar 28 17:54:05 2017_x000D_	60.0558	55.5648	253.965	4.43252	2	72.2314	47.4589	94.9523	1.65723	14.6271		6.10596	0
85323	Tue Mar 28 17:54:05 2017_x000D_	60.0594	55.7683	253.964	4.43251	2	72.2314	47.4589	94.9523	1.65723	14.7378		13.6305	0
85324	Tue Mar 28 17:54:05 2017_x000D_	59.8685	56.1806	253.965	4.43252	2	72.2314	47.4589	94.9523	1.65723	15.1298		6.10596	0
85325	Tue Mar 28 17:54:05 2017_x000D_	59.8721	56.3841	253.964	4.43251	2	72.2314	47.4589	94.9523	1.65723	15.245		0	77.1715
85326	Tue Mar 28 17:54:05 2017_x000D_	59.8721	56.3841	253.964	4.43251	2	70.8206	49.6099	124.009	2.16436	12.8748		6.8118	0
85327	Tue Mar 28 17:54:05 2017_x000D_	59.7766	56.5901	256.671	4.47976	2	70.8206	49.6099	124.009	2.16436	13.065		16.4164	0
85328	Tue Mar 28 17:54:05 2017_x000D_	59.5875	57.1036	262.715	4.58525	2	70.8206	49.6099	124.009	2.16436	13.5033		12.5847	0
85329	Tue Mar 28 17:54:05 2017_x000D_	59.4956	57.5129	265.46	4.63315	2	70.8206	49.6099	124.009	2.16436	13.8099		12.1787	77.1474
85330	Tue Mar 28 17:54:06 2017_x000D_	59.5023	57.9188	-77.9292	-1.36012	2	69.4102	51.7602	123.786	2.16047	11.666		3.04838	0
85331	Tue Mar 28 17:54:06 2017_x000D_	59.5039	58.0204	-71.8227	-1.25354	2	69.4102	51.7602	123.786	2.16047	11.7186		12.5148	0
85332	Tue Mar 28 17:54:06 2017_x000D_	59.6094	58.424	-56.5727	-0.98738	2	69.4102	51.7602	123.786	2.16047	11.8517		6.7581	0
85333	Tue Mar 28 17:54:06 2017_x000D_	59.7119	58.6246	-50.8086	-0.886777	2	69.4102	51.7602	123.786	2.16047	11.8818		4.21943	44.3557
85334	Tue Mar 28 17:54:06 2017_x000D_	59.8121	58.7233	-42.4253	-0.74046	2	68.6944	53.0539	116.454	2.03251	10.5374		12.6902	0
85335	Tue Mar 28 17:54:06 2017_x000D_	60.1138	59.0198	-30.6308	-0.534609	2	68.6944	53.0539	116.454	2.03251	10.4508		8.46869	0
85336	Tue Mar 28 17:54:06 2017_x000D_	60.3153	59.2175	-25.6518	-0.447708	2	68.6944	53.0539	116.454	2.03251	10.4019		12.2162	0
85337	Tue Mar 28 17:54:06 2017_x000D_	60.7123	59.3081	-15.5265	-0.270989	2	68.6944	53.0539	116.454	2.03251	10.1405		6.64058	0
85338	Tue Mar 28 17:54:06 2017_x000D_	60.9118	59.404	-12.7865	-0.223167	2	68.6944	53.0539	116.454	2.03251	10.0445		20.937	42.3368
85339	Tue Mar 28 17:54:06 2017_x000D_	61.6049	59.4857	-9.44272	-0.164807	2	67.7724	54.1223	120.778	2.10797	8.17338		9.3681	0
85340	Tue Mar 28 17:54:06 2017_x000D_	61.903	59.5787	-7.12213	-0.124305	2	67.7724	54.1223	120.778	2.10797	8.01387		12.194	0
85341	Tue Mar 28 17:54:06 2017_x000D_	62.2994	59.6686	-9.9816	-0.174212	2	67.7724	54.1223	120.778	2.10797	7.79199		11.8429	0
85342	Tue Mar 28 17:54:06 2017_x000D_	62.694	59.6572	-9.98428	-0.174259	2	67.7724	54.1223	120.778	2.10797	7.51168		24.3538	14.7803
85343	Tue Mar 28 17:54:06 2017_x000D_	63.4857	59.8367	-15.5347	-0.271132	2	67.5339	54.5534	130.385	2.27565	6.65591		21.4959	0
85344	Tue Mar 28 17:54:06 2017_x000D_	64.1786	60.0192	-16.3865	-0.285998	2	67.5339	54.5534	130.385	2.27565	6.4135		9.32265	0
85345	Tue Mar 28 17:54:06 2017_x000D_	64.4753	60.1116	-18.2042	-0.317722	2	67.5339	54.5534	130.385	2.27565	6.34418		9.32927	0
85346	Tue Mar 28 17:54:06 2017_x000D_	64.7722	60.2041	-21.8533	-0.381411	2	67.5339	54.5534	130.385	2.27565	6.28947		21.4465	92.9331
85347	Tue Mar 28 17:54:06 2017_x000D_	65.4635	60.3862	-20.7936	-0.362916	2	64.527	53.8086	176.385	3.07851	6.64393		10.666	0
85348	Tue Mar 28 17:54:06 2017_x000D_	65.7617	60.5798	-21.854	-0.381425	2	64.527	53.8086	176.385	3.07851	6.88285		21.4181	0
85349	Tue Mar 28 17:54:06 2017_x000D_	66.4521	60.7616	-20.7935	-0.362915	2	64.527	53.8086	176.385	3.07851	7.21458		10.6527	0
85350	Tue Mar 28 17:54:06 2017_x000D_	66.7499	60.955	-21.8548	-0.381439	2	64.527	53.8086	176.385	3.07851	7.48414		11.7801	41.4925
85351	Tue Mar 28 17:54:06 2017_x000D_	67.1424	60.9434	-21.8605	-0.381538	2	63.2029	54.2082	160.114	2.79451	7.80273		21.267	0
85352	Tue Mar 28 17:54:07 2017_x000D_	67.7368	61.3297	-21.8555	-0.38145	2	63.2029	54.2082	160.114	2.79451	8.44228		6.58012	0
85353	Tue Mar 28 17:54:07 2017_x000D_	67.9344	61.4249	-19.1632	-0.334461	2	63.2029	54.2082	160.114	2.79451	8.62948		12.0973	0
85354	Tue Mar 28 17:54:07 2017_x000D_	68.3277	61.5139	-21.8573	-0.381481	2	63.2029	54.2082	160.114	2.79451	8.92395		17.1495	0
85355	Tue Mar 28 17:54:07 2017_x000D_	68.8215	61.8019	-18.1952	-0.317567	2	63.2029	54.2082	160.114	2.79451	9.44632		8.82095	87.9846
85356	Tue Mar 28 17:54:07 2017_x000D_	69.1154	61.7931	-19.1646	-0.334485	2	62.4132	57.0327	180	3.14159	8.22076		22.3203	0
85357	Tue Mar 28 17:54:07 2017_x000D_	69.8041	62.0746	-20.7921	-0.362891	2	62.4132	57.0327	180	3.14159	8.94685		9.27039	0
85358	Tue Mar 28 17:54:07 2017_x000D_	70.0991	62.1666	-19.1635	-0.334467	2	62.4132	57.0327	180	3.14159	9.24283		10.5851	0
85359	Tue Mar 28 17:54:07 2017_x000D_	70.3948	62.3591	-18.1938	-0.317542	2	62.4132	57.0327	180	3.14159	9.59565		18.5019	68.1334
85360	Tue Mar 28 17:54:07 2017_x000D_	70.9836	62.5426	-18.1942	-0.317548	2	62.958	59.2375	147.377	2.57222	8.67951		12.0557	0
85361	Tue Mar 28 17:54:07 2017_x000D_	71.3755	62.6315	-15.5141	-0.270773	2	62.958	59.2375	147.377	2.57222	9.07599		18.4764	0
85362	Tue Mar 28 17:54:07 2017_x000D_	71.9635	62.8147	-15.5134	-0.27076	2	62.958	59.2375	147.377	2.57222	9.68996		8.78806	0
85363	Tue Mar 28 17:54:07 2017_x000D_	72.2563	62.8058	-16.3723	-0.285751	2	62.958	59.2375	147.377	2.57222	9.95948		19.5995	105.382
85364	Tue Mar 28 17:54:07 2017_x000D_	72.8449	63.0893	-19.1646	-0.334485	2	65.2168	61.9277	92.3008	1.61095	7.71604		9.22099	0
85365	Tue Mar 28 17:54:07 2017_x000D_	73.1383	63.1809	-15.5121	-0.270737	2	65.2168	61.9277	92.3008	1.61095	8.02002		9.22118	0
85366	Tue Mar 28 17:54:07 2017_x000D_	73.4318	63.2722	-19.1653	-0.334498	2	65.2168	61.9277	92.3008	1.61095	8.3243		18.427	0
85367	Tue Mar 28 17:54:07 2017_x000D_	74.0182	63.455	-19.1661	-0.334512	2	65.2168	61.9277	92.3008	1.61095	8.93293		9.19934	0
85368	Tue Mar 28 17:54:07 2017_x000D_	74.311	63.5461	-20.8004	-0.363036	2	65.2168	61.9277	92.3008	1.61095	9.23708		9.21437	50.4825
85369	Tue Mar 28 17:54:07 2017_x000D_	74.6042	63.6376	-19.1667	-0.334522	2	66.4646	63.0567	46.2511	0.807234	8.1603		15.6676	0
85370	Tue Mar 28 17:54:07 2017_x000D_	75.0924	63.8231	-18.1966	-0.31759	2	66.4646	63.0567	46.2511	0.807234	8.66177		13.018	0
85371	Tue Mar 28 17:54:07 2017_x000D_	75.4833	64.0115	-18.1945	-0.317553	2	66.4646	63.0567	46.2511	0.807234	9.0691		13.0126	0
85372	Tue Mar 28 17:54:07 2017_x000D_	75.874	64.1999	-18.1924	-0.317518	2	66.4646	63.0567	46.2511	0.807234	9.47859		5.82887	100.537
85373	Tue Mar 28 17:54:08 2017_x000D_	76.0682	64.1938	-18.1949	-0.31756	2	69.6736	64.0227	0	0	6.39689		15.6476	0
85374	Tue Mar 28 17:54:08 2017_x000D_	76.5558	64.379	-19.1645	-0.334484	2	69.6736	64.0227	0	0	6.89142		2.90249	0
85375	Tue Mar 28 17:54:08 2017_x000D_	76.6525	64.3759	-18.1953	-0.317567	2	69.6736	64.0227	0	0	6.98783		9.17948	0
85376	Tue Mar 28 17:54:08 2017_x000D_	76.9447	64.4667	-21.8746	-0.381783	2	69.6736	64.0227	0	0	7.28464		11.9577	65.0424
85377	Tue Mar 28 17:54:08 2017_x000D_	77.3335	64.5545	-24.4839	-0.427325	2	71.8408	64.0845	0	0	5.51277		6.48621	0
85378	Tue Mar 28 17:54:08 2017_x000D_	77.5283	64.6483	-26.9846	-0.47097	2	71.8408	64.0845	0	0	5.71538		2.918	0
85379	Tue Mar 28 17:54:08 2017_x000D_	77.6255	64.6447	-40.8313	-0.712641	2	71.8408	64.0845	0	0	5.81176		0.0127279	0
85380	Tue Mar 28 17:54:08 2017_x000D_	77.6258	64.6444	-48.6164	-0.848516	2	71.8408	64.0845	0	0	5.81203		6.01511	39.4241
85381	Tue Mar 28 17:54:08 2017_x000D_	77.6246	64.4439	-68.0653	-1.18796	2	73.1299	64.3398	6.83758	0.119338	4.49591		0.0192094	0
85382	Tue Mar 28 17:54:08 2017_x000D_	77.6251	64.4443	-78.3872	-1.36811	2	73.1299	64.3398	6.83758	0.119338	4.49641		4.14725	0
85383	Tue Mar 28 17:54:08 2017_x000D_	77.7234	64.5415	-86.7467	-1.51402	2	73.1299	64.3398	6.83758	0.119338	4.59793		3.02729	0
85384	Tue Mar 28 17:54:08 2017_x000D_	77.7248	64.6424	257.076	4.48682	2	73.1299	64.3398	6.83758	0.119338	4.60485		3.01218	0
85385	Tue Mar 28 17:54:08 2017_x000D_	77.7259	64.7428	251.121	4.38288	2	73.1299	64.3398	6.83758	0.119338	4.61363		4.23519	221.902
85386	Tue Mar 28 17:54:08 2017_x000D_	77.63	64.8464	242.612	4.23437	1	80.3643	62.7986	36.8949	0.643938	3.41612		10.833	0
85387	Tue Mar 28 17:54:08 2017_x000D_	77.4394	65.1531	236.649	4.13031	1	80.3643	62.7986	36.8949	0.643938	3.75482		10.8254	0
85388	Tue Mar 28 17:54:08 2017_x000D_	77.2488	65.4595	235.046	4.10233	1	80.3643	62.7986	36.8949	0.643938	4.09716		21.6501	0
85389	Tue Mar 28 17:54:08 2017_x000D_	76.8678	66.0724	235.046	4.10233	1	80.3643	62.7986	36.8949	0.643938	4.78991		13.451	14.4254
85390	Tue Mar 28 17:54:08 2017_x000D_	76.6784	66.4788	235.046	4.10233	1	80.7863	63.0291	14.2148	0.248094	5.36426		23.3785	0
85391	Tue Mar 28 17:54:08 2017_x000D_	76.2007	67.0945	240.317	4.19433	1	80.7863	63.0291	14.2148	0.248094	6.12823		10.8238	0
85392	Tue Mar 28 17:54:08 2017_x000D_	76.0102	67.4009	238.889	4.16941	1	80.7863	63.0291	14.2148	0.248094	6.47486		10.8212	0
85393	Tue Mar 28 17:54:08 2017_x000D_	75.8197	67.7072	240.317	4.19433	1	80.7863	63.0291	14.2148	0.248094	6.82288		8.44225	56.3183
85394	Tue Mar 28 17:54:09 2017_x000D_	75.6282	67.9134	245.018	4.27636	1	80.0487	64.7554	59.8264	1.04417	5.43266		19.0316	0
85395	Tue Mar 28 17:54:09 2017_x000D_	75.4412	68.5196	245.017	4.27635	1	80.0487	64.7554	59.8264	1.04417	5.94964		20.1631	0
85396	Tue Mar 28 17:54:09 2017_x000D_	75.1573	69.1288	247.528	4.32018	1	80.0487	64.7554	59.8264	1.04417	6.56143		9.50919	0
85397	Tue Mar 28 17:54:09 2017_x000D_	75.0639	69.4317	246.193	4.29687	1	80.0487	64.7554	59.8264	1.04417	6.83491		6.71881	58.716
85398	Tue Mar 28 17:54:09 2017_x000D_	74.9693	69.6347	248.616	4.33918	1	78.2729	65.5783	87.1511	1.52107	5.23146		20.1631	0
85399	Tue Mar 28 17:54:09 2017_x000D_	74.6854	70.2439	246.193	4.29688	1	78.2729	65.5783	87.1511	1.52107	5.8854		10.8196	0
85400	Tue Mar 28 17:54:09 2017_x000D_	74.495	70.5502	245.017	4.27635	1	78.2729	65.5783	87.1511	1.52107	6.24438		19.0089	0
85401	Tue Mar 28 17:54:09 2017_x000D_	74.3083	71.1557	245.016	4.27634	1	78.2729	65.5783	87.1511	1.52107	6.84291		10.8104	0
85402	Tue Mar 28 17:54:09 2017_x000D_	74.118	71.4617	246.193	4.29688	1	78.2729	65.5783	87.1511	1.52107	7.20261		10.8196	63.5623
85403	Tue Mar 28 17:54:09 2017_x000D_	73.9276	71.768	245.017	4.27635	2	76.3681	64.6505	67.708	1.18173	7.52428		6.71881	0
85404	Tue Mar 28 17:54:09 2017_x000D_	73.833	71.971	242.612	4.23438	2	76.3681	64.6505	67.708	1.18173	7.74703		20.143	0
85405	Tue Mar 28 17:54:09 2017_x000D_	73.5494	72.5796	245.017	4.27635	2	76.3681	64.6505	67.708	1.18173	8.41521		20.1457	0
85406	Tue Mar 28 17:54:09 2017_x000D_	73.2658	73.1883	242.612	4.23438	2	76.3681	64.6505	67.708	1.18173	9.08396		6.7121	6.55132
85407	Tue Mar 28 17:54:09 2017_x000D_	73.1713	73.3911	245.017	4.27635	2	76.3571	64.8686	57.5238	1.00398	9.09848		10.8079	0
85408	Tue Mar 28 17:54:09 2017_x000D_	72.981	73.697	246.194	4.2969	2	76.3571	64.8686	57.5238	1.00398	9.45192		21.856	0
85409	Tue Mar 28 17:54:09 2017_x000D_	72.7958	74.4016	245.016	4.27634	2	76.3571	64.8686	57.5238	1.00398	10.1765		8.44665	0
85410	Tue Mar 28 17:54:09 2017_x000D_	72.6043	74.608	245.017	4.27635	2	76.3571	64.8686	57.5238	1.00398	10.4374		8.44445	28.9982
85411	Tue Mar 28 17:54:09 2017_x000D_	72.4128	74.8143	245.017	4.27636	2	76.7465	65.7533	62.9487	1.09866	10.044		18.9833	0
85412	Tue Mar 28 17:54:09 2017_x000D_	72.2264	75.419	245.017	4.27635	2	76.7465	65.7533	62.9487	1.09866	10.6704		6.7121	0
85413	Tue Mar 28 17:54:09 2017_x000D_	72.1319	75.6218	242.611	4.23436	2	76.7465	65.7533	62.9487	1.09866	10.8941		17.4911	0
85414	Tue Mar 28 17:54:09 2017_x000D_	71.8472	76.1306	238.887	4.16936	2	76.7465	65.7533	62.9487	1.09866	11.4757		4.21791	0
85415	Tue Mar 28 17:54:09 2017_x000D_	71.7515	76.2336	242.611	4.23437	2	76.7465	65.7533	62.9487	1.09866	11.6098		17.4885	37.7412
85416	Tue Mar 28 17:54:10 2017_x000D_	71.4668	76.7423	238.887	4.16936	2	77.3412	66.8619	68.5022	1.19559	11.4948		4.21791	0
85417	Tue Mar 28 17:54:10 2017_x000D_	71.3711	76.8453	242.612	4.23437	2	77.3412	66.8619	68.5022	1.19559	11.6323		13.4162	0
85418	Tue Mar 28 17:54:10 2017_x000D_	71.1823	77.2507	242.612	4.23437	2	77.3412	66.8619	68.5022	1.19559	12.0772		5.96751	0
85419	Tue Mar 28 17:54:10 2017_x000D_	71.1849	77.4496	242.611	4.23436	2	77.3412	66.8619	68.5022	1.19559	12.2474		6.61504	82.2
85420	Tue Mar 28 17:54:10 2017_x000D_	70.9921	77.5566	241.247	4.21056	2	78.0754	69.5017	76.0313	1.327	10.7263		5.96751	0
85421	Tue Mar 28 17:54:10 2017_x000D_	70.9947	77.7555	241.247	4.21055	2	78.0754	69.5017	76.0313	1.327	10.8748		8.44461	0
85422	Tue Mar 28 17:54:10 2017_x000D_	70.8033	77.9619	241.247	4.21056	2	78.0754	69.5017	76.0313	1.327	11.1561		8.95573	0
85423	Tue Mar 28 17:54:10 2017_x000D_	70.8071	78.2604	235.045	4.10231	2	78.0754	69.5017	76.0313	1.327	11.3817		6.63398	72.8472
85424	Tue Mar 28 17:54:10 2017_x000D_	70.6138	78.3678	221.37	3.86364	2	78.3875	71.9098	107.762	1.88079	10.1062		5.81824	0
85425	Tue Mar 28 17:54:10 2017_x000D_	70.8076	78.3604	213.832	3.73208	2	78.3875	71.9098	107.762	1.88079	9.95315		6.59669	0
85426	Tue Mar 28 17:54:10 2017_x000D_	70.9997	78.2534	199.159	3.47597	2	78.3875	71.9098	107.762	1.88079	9.7376		0.0108167	0
85427	Tue Mar 28 17:54:10 2017_x000D_	70.9994	78.2532	188.045	3.28201	2	78.3875	71.9098	107.762	1.88079	9.7377		4.10091	50.1492
85428	Tue Mar 28 17:54:10 2017_x000D_	71.0974	78.3485	179.428	3.13161	2	77.6618	73.4157	109.836	1.917	8.2112		2.92339	0
85429	Tue Mar 28 17:54:10 2017_x000D_	71	78.3515	162.351	2.83356	2	77.6618	73.4157	109.836	1.917	8.29106		4.12626	0
85430	Tue Mar 28 17:54:10 2017_x000D_	70.9016	78.2554	153.586	2.68057	2	77.6618	73.4157	109.836	1.917	8.31402		5.82068	0
85431	Tue Mar 28 17:54:10 2017_x000D_	70.7077	78.2623	141.496	2.46957	2	77.6618	73.4157	109.836	1.917	8.47638		4.10714	0
85432	Tue Mar 28 17:54:10 2017_x000D_	70.6098	78.1666	133.794	2.33514	2	77.6618	73.4157	109.836	1.917	8.50304		20.6	29.46
85433	Tue Mar 28 17:54:10 2017_x000D_	70.1175	77.6879	129.78	2.2651	2	77.1854	74.2744	106.925	1.86619	7.84902		13.1634	0
85434	Tue Mar 28 17:54:10 2017_x000D_	69.9176	77.2973	129.777	2.26503	2	77.1854	74.2744	106.925	1.86619	7.87139		29.2908	0
85435	Tue Mar 28 17:54:10 2017_x000D_	69.3231	76.5228	129.775	2.26501	2	77.1854	74.2744	106.925	1.86619	8.17747		0	0
85436	Tue Mar 28 17:54:10 2017_x000D_	69.3231	76.5228	129.775	2.26501	2	77.1854	74.2744	106.925	1.86619	8.17747		24.8029	6.53618
85437	Tue Mar 28 17:54:11 2017_x000D_	68.7302	75.9466	133.917	2.33729	2	77.1745	74.492	116.818	2.03885	8.56867		10.5934	0
85438	Tue Mar 28 17:54:11 2017_x000D_	68.5312	75.6549	135.803	2.37022	2	77.1745	74.492	116.818	2.03885	8.72118		22.9105	0
85439	Tue Mar 28 17:54:11 2017_x000D_	68.0351	75.0743	137.691	2.40316	2	77.1745	74.492	116.818	2.03885	9.15793		10.5167	0
85440	Tue Mar 28 17:54:11 2017_x000D_	67.7396	74.8857	143.588	2.50609	2	77.1745	74.492	116.818	2.03885	9.44311		16.5734	23.7634
85441	Tue Mar 28 17:54:11 2017_x000D_	67.3435	74.5006	143.586	2.50604	2	76.709	75.1329	115.962	2.02391	9.38682		14.6129	0
85442	Tue Mar 28 17:54:11 2017_x000D_	66.9487	74.2153	145.834	2.54528	2	76.709	75.1329	115.962	2.02391	9.80334		17.0372	0
85443	Tue Mar 28 17:54:11 2017_x000D_	66.4557	73.9334	149.733	2.61333	2	76.709	75.1329	115.962	2.02391	10.3232		8.30155	0
85444	Tue Mar 28 17:54:11 2017_x000D_	66.2573	73.7405	149.73	2.61328	2	76.709	75.1329	115.962	2.02391	10.544		10.5423	0
85445	Tue Mar 28 17:54:11 2017_x000D_	65.9613	73.5511	148.211	2.58678	2	76.709	75.1329	115.962	2.02391	10.8635		17.074	9.31423
85446	Tue Mar 28 17:54:11 2017_x000D_	65.4674	73.2683	147.405	2.57271	2	76.4818	75.3445	109.898	1.91808	11.2084		10.5556	0
85447	Tue Mar 28 17:54:11 2017_x000D_	65.171	73.0787	145.836	2.54532	2	76.4818	75.3445	109.898	1.91808	11.5355		10.574	0
85448	Tue Mar 28 17:54:11 2017_x000D_	64.874	72.8889	147.405	2.57271	2	76.4818	75.3445	109.898	1.91808	11.8647		14.6711	0
85449	Tue Mar 28 17:54:11 2017_x000D_	64.4776	72.6025	149.727	2.61323	2	76.4818	75.3445	109.898	1.91808	12.3134		13.1044	47.5651
85450	Tue Mar 28 17:54:11 2017_x000D_	64.0826	72.416	149.728	2.61325	2	74.9458	75.7376	180	3.14159	11.3597		17.1105	0
85451	Tue Mar 28 17:54:11 2017_x000D_	63.5877	72.1325	145.84	2.54539	2	74.9458	75.7376	180	3.14159	11.9165		10.5998	0
85452	Tue Mar 28 17:54:11 2017_x000D_	63.29	71.9422	147.407	2.57274	2	74.9458	75.7376	180	3.14159	12.2582		8.34194	0
85453	Tue Mar 28 17:54:11 2017_x000D_	63.0905	71.7485	147.405	2.57271	2	74.9458	75.7376	180	3.14159	12.5084		18.8504	60.1668
85454	Tue Mar 28 17:54:11 2017_x000D_	62.5933	71.3643	145.837	2.54534	2	72.9768	76.1188	175.028	3.05481	11.4203		13.1447	0
85455	Tue Mar 28 17:54:11 2017_x000D_	62.1971	71.1772	145.84	2.54539	2	72.9768	76.1188	175.028	3.05481	11.8584		16.72	0
85456	Tue Mar 28 17:54:11 2017_x000D_	61.7972	70.789	145.836	2.54532	2	72.9768	76.1188	175.028	3.05481	12.3851		9.29925	0
85457	Tue Mar 28 17:54:11 2017_x000D_	61.5007	70.6986	141.875	2.47619	2	72.9768	76.1188	175.028	3.05481	12.6917		12.5533	46.0669
85458	Tue Mar 28 17:54:11 2017_x000D_	61.2003	70.4073	145.837	2.54533	2	71.4513	76.2943	180	3.14159	11.8212		14.7646	0
85459	Tue Mar 28 17:54:12 2017_x000D_	60.8015	70.1189	143.599	2.50628	2	71.4513	76.2943	180	3.14159	12.3107		17.1923	0
85460	Tue Mar 28 17:54:12 2017_x000D_	60.3042	69.8341	144.149	2.51587	2	71.4513	76.2943	180	3.14159	12.8838		8.38227	0
85461	Tue Mar 28 17:54:12 2017_x000D_	60.1037	69.6395	144.147	2.51584	2	71.4513	76.2943	180	3.14159	13.155		8.38442	0
85462	Tue Mar 28 17:54:12 2017_x000D_	59.9031	69.4449	144.146	2.51582	2	71.4513	76.2943	180	3.14159	13.4267		6.60509	38.973
85463	Tue Mar 28 17:54:12 2017_x000D_	59.7041	69.3507	141.877	2.47622	2	70.1527	76.2583	180	3.14159	12.5255		14.7918	0
85464	Tue Mar 28 17:54:12 2017_x000D_	59.3044	69.062	144.147	2.51584	2	70.1527	76.2583	180	3.14159	13.0182		8.39715	0
85465	Tue Mar 28 17:54:12 2017_x000D_	59.1035	68.8671	144.146	2.51582	2	70.1527	76.2583	180	3.14159	13.2934		10.6771	0
85466	Tue Mar 28 17:54:12 2017_x000D_	58.8037	68.6753	145.834	2.54528	2	70.1527	76.2583	180	3.14159	13.6492		4.19221	52.522
85467	Tue Mar 28 17:54:12 2017_x000D_	58.7034	68.578	146.557	2.5579	2	68.4102	76.4279	174.829	3.05135	12.4837		6.63063	0
85468	Tue Mar 28 17:54:12 2017_x000D_	58.5036	68.4835	147.395	2.57252	2	68.4102	76.4279	174.829	3.05135	12.6986		13.2212	0
85469	Tue Mar 28 17:54:12 2017_x000D_	58.1051	68.2953	152.138	2.65531	2	68.4102	76.4279	174.829	3.05135	13.1276		3.02148	0
85470	Tue Mar 28 17:54:12 2017_x000D_	58.1033	68.1946	154.685	2.69975	2	68.4102	76.4279	174.829	3.05135	13.1916		0.0108167	84.5927
85471	Tue Mar 28 17:54:12 2017_x000D_	58.103	68.1948	162.144	2.82994	2	65.606	76.1321	180	3.14159	10.9223		0.0108167	0
85472	Tue Mar 28 17:54:12 2017_x000D_	58.1032	68.1951	167.533	2.924	2	65.606	76.1321	180	3.14159	10.9219		2.96896	0
85473	Tue Mar 28 17:54:12 2017_x000D_	58.0043	68.1987	173.587	3.02967	2	65.606	76.1321	180	3.14159	10.9875		4.19006	0
85474	Tue Mar 28 17:54:12 2017_x000D_	57.9041	68.1014	181.899	3.17474	2	65.606	76.1321	180	3.14159	11.1271		2.96586	65.0051
85475	Tue Mar 28 17:54:12 2017_x000D_	57.8053	68.1049	187.444	3.27151	2	63.44	76.0719	172.129	3.00422	9.75822		2.95676	0
85476	Tue Mar 28 17:54:12 2017_x000D_	57.7068	68.1083	193.404	3.37553	2	63.44	76.0719	172.129	3.00422	9.81267		5.92841	0
85477	Tue Mar 28 17:54:12 2017_x000D_	57.5093	68.115	198.852	3.47062	2	63.44	76.0719	172.129	3.00422	9.92398		6.68531	0
85478	Tue Mar 28 17:54:12 2017_x000D_	57.3141	68.2225	208.764	3.64361	2	63.44	76.0719	172.129	3.00422	9.95689		6.70108	0
85479	Tue Mar 28 17:54:12 2017_x000D_	57.1183	68.33	211.251	3.68703	2	63.44	76.0719	172.129	3.00422	9.99504		4.2647	66.5937
85480	Tue Mar 28 17:54:13 2017_x000D_	57.0216	68.4342	215.089	3.754	2	61.2522	76.4474	171.946	3.00103	9.06142		16.1187	0
85481	Tue Mar 28 17:54:13 2017_x000D_	56.5307	68.6526	213.619	3.72835	2	61.2522	76.4474	171.946	3.00103	9.11326		10.8395	0
85482	Tue Mar 28 17:54:13 2017_x000D_	56.2379	68.8643	215.087	3.75398	2	61.2522	76.4474	171.946	3.00103	9.09102		19.3049	0
85483	Tue Mar 28 17:54:13 2017_x000D_	55.7508	69.2848	213.62	3.72837	2	61.2522	76.4474	171.946	3.00103	9.03151		10.8461	105.149
85484	Tue Mar 28 17:54:13 2017_x000D_	55.4578	69.4966	215.088	3.754	2	57.7637	76.7868	180	3.14159	7.64619		20.1327	0
85485	Tue Mar 28 17:54:13 2017_x000D_	54.8695	69.8195	212.659	3.7116	2	57.7637	76.7868	180	3.14159	7.54451		10.8586	0
85486	Tue Mar 28 17:54:13 2017_x000D_	54.5762	70.0316	211.253	3.68706	2	57.7637	76.7868	180	3.14159	7.46946		9.45857	0
85487	Tue Mar 28 17:54:13 2017_x000D_	54.2811	70.1426	215.086	3.75397	2	57.7637	76.7868	180	3.14159	7.50159		8.55029	45.5424
85488	Tue Mar 28 17:54:13 2017_x000D_	54.087	70.3513	215.087	3.75398	2	56.2462	76.7448	175.048	3.05516	6.74826		20.1502	0
85489	Tue Mar 28 17:54:13 2017_x000D_	53.4982	70.6745	212.659	3.7116	2	56.2462	76.7448	175.048	3.05516	6.66334		8.55438	0
85490	Tue Mar 28 17:54:13 2017_x000D_	53.3039	70.8832	212.66	3.71162	2	56.2462	76.7448	175.048	3.05516	6.55862		20.1557	0
85491	Tue Mar 28 17:54:13 2017_x000D_	52.715	71.2066	215.086	3.75396	2	56.2462	76.7448	175.048	3.05516	6.56818		13.4438	0
85492	Tue Mar 28 17:54:13 2017_x000D_	52.3222	71.4223	215.085	3.75395	2	56.2462	76.7448	175.048	3.05516	6.61262		19.3328	39.7178
85493	Tue Mar 28 17:54:13 2017_x000D_	51.8343	71.8433	216.678	3.78175	2	54.9348	76.9265	180	3.14159	5.95416		9.48912	0
85494	Tue Mar 28 17:54:13 2017_x000D_	51.5383	71.9548	212.659	3.7116	2	54.9348	76.9265	180	3.14159	6.02113		20.1799	0
85495	Tue Mar 28 17:54:13 2017_x000D_	50.9487	72.2786	215.084	3.75393	2	54.9348	76.9265	180	3.14159	6.12307		8.56081	0
85496	Tue Mar 28 17:54:13 2017_x000D_	50.7543	72.4875	215.085	3.75394	2	54.9348	76.9265	180	3.14159	6.09765		10.8736	33.225
85497	Tue Mar 28 17:54:13 2017_x000D_	50.4606	72.6999	216.677	3.78172	2	54.7702	75.8313	180	3.14159	5.32713		21.7612	0
85498	Tue Mar 28 17:54:13 2017_x000D_	49.8727	73.1248	216.677	3.78172	2	54.7702	75.8313	180	3.14159	5.59559		8.56505	0
85499	Tue Mar 28 17:54:13 2017_x000D_	49.6782	73.3338	216.677	3.78173	2	54.7702	75.8313	180	3.14159	5.67151		13.468	0
85500	Tue Mar 28 17:54:13 2017_x000D_	49.2847	73.5499	216.677	3.78172	2	54.7702	75.8313	180	3.14159	5.941		19.367	39.2699
85501	Tue Mar 28 17:54:14 2017_x000D_	48.7959	73.9716	215.086	3.75396	2	54.8328	74.5238	196.193	3.42422	6.0621		8.56929	0
85502	Tue Mar 28 17:54:14 2017_x000D_	48.6013	74.1807	215.087	3.75398	2	54.8328	74.5238	196.193	3.42422	6.24094		21.7821	0
85503	Tue Mar 28 17:54:14 2017_x000D_	48.0129	74.6061	215.087	3.75398	2	54.8328	74.5238	196.193	3.42422	6.8204		8.96686	0
85504	Tue Mar 28 17:54:14 2017_x000D_	47.7142	74.6169	216.676	3.7817	2	54.8328	74.5238	196.193	3.42422	7.11921		10.8977	20.8116
85505	Tue Mar 28 17:54:14 2017_x000D_	47.4198	74.8297	215.085	3.75394	2	55.081	73.876	228.256	3.98381	7.72033		17.1449	0
85506	Tue Mar 28 17:54:14 2017_x000D_	47.0304	75.248	215.087	3.75397	2	55.081	73.876	228.256	3.98381	8.16667		10.8953	0
85507	Tue Mar 28 17:54:14 2017_x000D_	46.7361	75.4608	216.677	3.78172	2	55.081	73.876	228.256	3.98381	8.49405		20.2431	0
85508	Tue Mar 28 17:54:14 2017_x000D_	46.1447	75.7857	214.193	3.73837	2	55.081	73.876	228.256	3.98381	9.13807		10.9085	0
85509	Tue Mar 28 17:54:14 2017_x000D_	45.85	75.9987	212.664	3.71169	2	55.081	73.876	228.256	3.98381	9.47192		17.6277	27.4197
85510	Tue Mar 28 17:54:14 2017_x000D_	45.3581	76.3201	213.621	3.72839	2	54.4616	73.2039	238.1	4.15562	9.62208		9.52248	0
85511	Tue Mar 28 17:54:14 2017_x000D_	45.0611	76.4321	212.663	3.71167	2	54.4616	73.2039	238.1	4.15562	9.93935		17.1618	0
85512	Tue Mar 28 17:54:14 2017_x000D_	44.6713	76.8508	212.665	3.7117	2	54.4616	73.2039	238.1	4.15562	10.4475		12.4072	0
85513	Tue Mar 28 17:54:14 2017_x000D_	44.2743	76.9667	215.084	3.75393	2	54.4616	73.2039	238.1	4.15562	10.86		6.79335	32.3104
85514	Tue Mar 28 17:54:14 2017_x000D_	44.1794	77.1723	216.675	3.78169	2	53.6251	72.5255	184.952	3.22803	10.5268		8.58201	0
85515	Tue Mar 28 17:54:14 2017_x000D_	43.9845	77.3817	216.675	3.7817	2	53.6251	72.5255	184.952	3.22803	10.7946		16.2576	0
85516	Tue Mar 28 17:54:14 2017_x000D_	43.4896	77.6025	215.085	3.75394	2	53.6251	72.5255	184.952	3.22803	11.336		2.99905	0
85517	Tue Mar 28 17:54:14 2017_x000D_	43.3897	77.6062	216.673	3.78167	2	53.6251	72.5255	184.952	3.22803	11.427		12.8824	80.2129
85518	Tue Mar 28 17:54:14 2017_x000D_	43.097	77.9204	212.666	3.71172	2	51.0521	71.7984	180	3.14159	10.0381		6.75904	0
85519	Tue Mar 28 17:54:14 2017_x000D_	42.8996	78.029	215.085	3.75395	2	51.0521	71.7984	180	3.14159	10.2608		8.5861	0
85520	Tue Mar 28 17:54:14 2017_x000D_	42.7045	78.2384	215.086	3.75396	2	51.0521	71.7984	180	3.14159	10.5431		6.7643	0
85521	Tue Mar 28 17:54:14 2017_x000D_	42.5069	78.347	212.666	3.71173	2	51.0521	71.7984	180	3.14159	10.7659		9.55023	84.8269
85522	Tue Mar 28 17:54:15 2017_x000D_	42.2091	78.4595	208.791	3.6441	2	48.2402	71.5012	180	3.14159	9.20826		4.22711	0
85523	Tue Mar 28 17:54:15 2017_x000D_	42.3113	78.5565	199.786	3.48692	2	48.2402	71.5012	180	3.14159	9.2157		3.031	0
85524	Tue Mar 28 17:54:15 2017_x000D_	42.3087	78.4555	197.002	3.43833	2	48.2402	71.5012	180	3.14159	9.14029		4.21645	0
85525	Tue Mar 28 17:54:15 2017_x000D_	42.4106	78.5523	182.194	3.17988	2	48.2402	71.5012	180	3.14159	9.14889		0.00948683	0
85526	Tue Mar 28 17:54:15 2017_x000D_	42.4105	78.552	176.428	3.07925	2	48.2402	71.5012	180	3.14159	9.14873		6.01888	104.288
85527	Tue Mar 28 17:54:15 2017_x000D_	42.21	78.5592	165.299	2.88501	2	44.7653	71.4039	180	3.14159	7.59789		4.23766	0
85528	Tue Mar 28 17:54:15 2017_x000D_	42.1076	78.4619	161.718	2.82252	2	44.7653	71.4039	180	3.14159	7.5418		6.00378	0
85529	Tue Mar 28 17:54:15 2017_x000D_	41.9076	78.469	148.843	2.5978	2	44.7653	71.4039	180	3.14159	7.62116		0	0
85530	Tue Mar 28 17:54:15 2017_x000D_	41.9076	78.469	148.843	2.5978	2	44.7653	71.4039	180	3.14159	7.62116		6.69383	58.682
85531	Tue Mar 28 17:54:15 2017_x000D_	41.7051	78.3753	138.574	2.41857	2	42.81	71.3491	180	3.14159	7.11254		6.72479	0
85532	Tue Mar 28 17:54:15 2017_x000D_	41.6002	78.1772	136.57	2.38359	2	42.81	71.3491	180	3.14159	6.93445		10.8047	0
85533	Tue Mar 28 17:54:15 2017_x000D_	41.2948	77.9863	130.596	2.27932	2	42.81	71.3491	180	3.14159	6.80796		4.24407	0
85534	Tue Mar 28 17:54:15 2017_x000D_	41.1922	77.8889	126.681	2.211	2	42.81	71.3491	180	3.14159	6.73693		20.2057	47.5003
85535	Tue Mar 28 17:54:15 2017_x000D_	40.8764	77.294	124.346	2.17024	2	41.4656	72.1855	159.043	2.77583	5.14237		8.49479	0
85536	Tue Mar 28 17:54:15 2017_x000D_	40.6708	77.0993	124.348	2.17028	2	41.4656	72.1855	159.043	2.77583	4.97766		21.7168	0
85537	Tue Mar 28 17:54:15 2017_x000D_	40.2542	76.5073	124.348	2.17029	2	41.4656	72.1855	159.043	2.77583	4.48837		8.50752	0
85538	Tue Mar 28 17:54:15 2017_x000D_	40.0483	76.3123	124.35	2.17032	2	41.4656	72.1855	159.043	2.77583	4.3634		9.56567	0
85539	Tue Mar 28 17:54:15 2017_x000D_	39.94	76.0124	128.343	2.24	2	41.4656	72.1855	159.043	2.77583	4.11978		8.51176	32.9986
85540	Tue Mar 28 17:54:15 2017_x000D_	39.734	75.8173	128.344	2.24003	2	40.7731	73.0401	114.58	1.9998	2.96523		21.7593	0
85541	Tue Mar 28 17:54:15 2017_x000D_	39.3165	75.2242	128.343	2.24	2	40.7731	73.0401	114.58	1.9998	2.62526		6.76801	0
85542	Tue Mar 28 17:54:15 2017_x000D_	39.2106	75.025	130.583	2.27911	2	40.7731	73.0401	114.58	1.9998	2.52611		21.7851	0
85543	Tue Mar 28 17:54:15 2017_x000D_	38.7926	74.4312	130.581	2.27906	2	40.7731	73.0401	114.58	1.9998	2.42024		8.53503	9.16068
85544	Tue Mar 28 17:54:16 2017_x000D_	38.5861	74.2355	130.582	2.27908	2	40.9803	73.2644	115.962	2.02391	2.58365		17.0743	0
85545	Tue Mar 28 17:54:16 2017_x000D_	38.173	73.844	130.584	2.27912	2	40.9803	73.2644	115.962	2.02391	2.86651		13.5561	0
85546	Tue Mar 28 17:54:16 2017_x000D_	37.9609	73.445	130.58	2.27906	2	40.9803	73.2644	115.962	2.02391	3.0248		8.54775	0
85547	Tue Mar 28 17:54:16 2017_x000D_	37.7541	73.249	130.581	2.27908	2	40.9803	73.2644	115.962	2.02391	3.22624		19.3864	0
85548	Tue Mar 28 17:54:16 2017_x000D_	37.3375	72.755	128.882	2.24942	2	40.9803	73.2644	115.962	2.02391	3.67824		10.9243	0
85549	Tue Mar 28 17:54:16 2017_x000D_	37.1278	72.4573	130.58	2.27905	2	40.9803	73.2644	115.962	2.02391	3.93614		17.6964	0
85550	Tue Mar 28 17:54:16 2017_x000D_	36.8118	71.9592	126.68	2.21098	2	40.9803	73.2644	115.962	2.02391	4.36806		10.9375	0
85551	Tue Mar 28 17:54:16 2017_x000D_	36.6019	71.6611	128.34	2.23995	2	40.9803	73.2644	115.962	2.02391	4.66272		21.9033	44.2398
85552	Tue Mar 28 17:54:16 2017_x000D_	36.1816	71.0641	128.338	2.23993	2	41.693	71.9734	129.484	2.25992	5.58591		10.915	0
85553	Tue Mar 28 17:54:16 2017_x000D_	35.8733	70.8709	125.972	2.19863	2	41.693	71.9734	129.484	2.25992	5.92321		21.9409	0
85554	Tue Mar 28 17:54:16 2017_x000D_	35.4521	70.273	130.575	2.27896	2	41.693	71.9734	129.484	2.25992	6.4684		8.59222	0
85555	Tue Mar 28 17:54:16 2017_x000D_	35.2443	70.0759	130.576	2.27898	2	41.693	71.9734	129.484	2.25992	6.72207		10.9808	0
85556	Tue Mar 28 17:54:16 2017_x000D_	35.0336	69.7766	128.879	2.24937	2	41.693	71.9734	129.484	2.25992	7.01238		6.80295	6.55614
85557	Tue Mar 28 17:54:16 2017_x000D_	34.9271	69.5764	130.137	2.27132	2	41.7032	71.7551	203.88	3.55837	7.11774		19.4997	0
85558	Tue Mar 28 17:54:16 2017_x000D_	34.5082	69.0794	128.341	2.23998	2	41.7032	71.7551	203.88	3.55837	7.67642		8.60919	0
85559	Tue Mar 28 17:54:16 2017_x000D_	34.3	68.8819	128.343	2.24	2	41.7032	71.7551	203.88	3.55837	7.9412		15.2487	0
85560	Tue Mar 28 17:54:16 2017_x000D_	33.9846	68.4833	130.573	2.27893	2	41.7032	71.7551	203.88	3.55837	8.3834		6.82571	46.2434
85561	Tue Mar 28 17:54:16 2017_x000D_	33.8778	68.2824	128.341	2.23998	2	40.1718	71.9308	219.209	3.82593	7.27497		17.2416	0
85562	Tue Mar 28 17:54:16 2017_x000D_	33.4609	67.8868	128.344	2.24003	2	40.1718	71.9308	219.209	3.82593	7.83518		6.84476	0
85563	Tue Mar 28 17:54:16 2017_x000D_	33.3535	67.6855	130.571	2.2789	2	40.1718	71.9308	219.209	3.82593	8.03192		4.30139	0
85564	Tue Mar 28 17:54:16 2017_x000D_	33.2495	67.5868	130.137	2.27132	2	40.1718	71.9308	219.209	3.82593	8.17243		6.84741	45.6629
85565	Tue Mar 28 17:54:17 2017_x000D_	33.1421	67.3854	132.395	2.31073	2	38.6503	71.8882	219.209	3.82593	7.11446		12.9465	0
85566	Tue Mar 28 17:54:17 2017_x000D_	32.8292	67.0882	128.344	2.24003	2	38.6503	71.8882	219.209	3.82593	7.54488		4.31846	0
85567	Tue Mar 28 17:54:17 2017_x000D_	32.7247	66.9892	132.397	2.31076	2	38.6503	71.8882	219.209	3.82593	7.68849		23.8843	0
85568	Tue Mar 28 17:54:17 2017_x000D_	32.199	66.3913	142.422	2.48574	2	38.6503	71.8882	219.209	3.82593	8.47556		4.31652	0
85569	Tue Mar 28 17:54:17 2017_x000D_	32.0944	66.2925	151.1	2.63719	2	38.6503	71.8882	219.209	3.82593	8.61926		8.63922	85.6017
85570	Tue Mar 28 17:54:17 2017_x000D_	31.8852	66.0946	164.137	2.86472	2	35.8439	71.3725	184.972	3.22838	6.59754		6.09641	0
85571	Tue Mar 28 17:54:17 2017_x000D_	31.6821	66.1014	169.824	2.96399	2	35.8439	71.3725	184.972	3.22838	6.71603		6.08762	0
85572	Tue Mar 28 17:54:17 2017_x000D_	31.4793	66.1084	187.87	3.27895	2	35.8439	71.3725	184.972	3.22838	6.83816		6.81831	0
85573	Tue Mar 28 17:54:17 2017_x000D_	31.2732	66.0126	196.658	3.43233	2	35.8439	71.3725	184.972	3.22838	7.04413		6.09912	72.7643
85574	Tue Mar 28 17:54:17 2017_x000D_	31.07	66.0191	202.165	3.52845	2	33.4713	70.8688	189.666	3.31029	5.41164		9.64996	0
85575	Tue Mar 28 17:54:17 2017_x000D_	30.7685	66.1312	213.977	3.73461	2	33.4713	70.8688	189.666	3.31029	5.45435		4.33238	0
85576	Tue Mar 28 17:54:17 2017_x000D_	30.6701	66.2369	222.885	3.89008	2	33.4713	70.8688	189.666	3.31029	5.41306		8.66856	0
85577	Tue Mar 28 17:54:17 2017_x000D_	30.4729	66.4481	231.036	4.03233	2	33.4713	70.8688	189.666	3.31029	5.34163		8.68347	61.1933
85578	Tue Mar 28 17:54:17 2017_x000D_	30.2754	66.6597	231.036	4.03233	2	31.7805	69.7278	232.059	4.05019	3.41739		23.985	0
85579	Tue Mar 28 17:54:17 2017_x000D_	29.7847	67.2909	233.282	4.07153	2	31.7805	69.7278	232.059	4.05019	3.14987		6.88094	0
85580	Tue Mar 28 17:54:17 2017_x000D_	29.6889	67.4993	231.036	4.03233	2	31.7805	69.7278	232.059	4.05019	3.05631		13.0303	0
85581	Tue Mar 28 17:54:17 2017_x000D_	29.3924	67.8167	226.963	3.96126	2	31.7805	69.7278	232.059	4.05019	3.05865		13.7512	173.233
85582	Tue Mar 28 17:54:17 2017_x000D_	29.201	68.2332	226.964	3.96127	1	30.95	64.0134	126.792	2.21295	4.5679		17.8806	0
85583	Tue Mar 28 17:54:17 2017_x000D_	28.7008	68.5573	222.888	3.89013	1	30.95	64.0134	126.792	2.21295	5.0701		11.0833	0
85584	Tue Mar 28 17:54:17 2017_x000D_	28.5063	68.8714	220.638	3.85086	1	30.95	64.0134	126.792	2.21295	5.438		17.8889	0
85585	Tue Mar 28 17:54:17 2017_x000D_	28.0059	69.1957	216.492	3.7785	1	30.95	64.0134	126.792	2.21295	5.9602		11.0646	0
85586	Tue Mar 28 17:54:17 2017_x000D_	27.7063	69.4108	214.89	3.75053	1	30.95	64.0134	126.792	2.21295	6.2971		17.8848	85.8232
85587	Tue Mar 28 17:54:18 2017_x000D_	27.206	69.735	213.99	3.73484	1	29.7424	66.6068	71.7894	1.25296	4.02728		11.0737	0
85588	Tue Mar 28 17:54:18 2017_x000D_	26.9061	69.9502	212.452	3.70798	1	29.7424	66.6068	71.7894	1.25296	4.3844		17.8906	0
85589	Tue Mar 28 17:54:18 2017_x000D_	26.4057	70.2746	216.491	3.77848	1	29.7424	66.6068	71.7894	1.25296	4.95846		11.0754	0
85590	Tue Mar 28 17:54:18 2017_x000D_	26.1058	70.4899	214.889	3.75053	1	29.7424	66.6068	71.7894	1.25296	5.32009		11.0688	43.6961
85591	Tue Mar 28 17:54:18 2017_x000D_	25.8061	70.7051	216.491	3.77848	2	30.3362	67.9368	225	3.92699	5.30898		17.9106	0
85592	Tue Mar 28 17:54:18 2017_x000D_	25.3051	71.0298	217.198	3.79082	2	30.3362	67.9368	225	3.92699	5.90581		9.70332	0
85593	Tue Mar 28 17:54:18 2017_x000D_	25.002	71.1427	216.489	3.77845	2	30.3362	67.9368	225	3.92699	6.22346		17.3922	0
85594	Tue Mar 28 17:54:18 2017_x000D_	24.6063	71.5664	216.491	3.77847	2	30.3362	67.9368	225	3.92699	6.78275		11.0754	29.1281
85595	Tue Mar 28 17:54:18 2017_x000D_	24.3064	71.7817	222.883	3.89004	2	29.9404	67.0502	249.184	4.34908	7.35724		6.87201	0
85596	Tue Mar 28 17:54:18 2017_x000D_	24.1052	71.8912	220.633	3.85078	2	29.9404	67.0502	249.184	4.34908	7.58188		19.6963	0
85597	Tue Mar 28 17:54:18 2017_x000D_	23.7127	72.4175	222.884	3.89005	2	29.9404	67.0502	249.184	4.34908	8.22144		9.72052	0
85598	Tue Mar 28 17:54:18 2017_x000D_	23.4091	72.5307	218.848	3.81961	2	29.9404	67.0502	249.184	4.34908	8.52606		11.0845	0
85599	Tue Mar 28 17:54:18 2017_x000D_	23.1089	72.7461	220.633	3.85078	2	29.9404	67.0502	249.184	4.34908	8.89453		21.7584	32.4639
85600	Tue Mar 28 17:54:18 2017_x000D_	22.6139	73.2762	221.067	3.85834	2	29.0991	66.3696	187.25	3.26814	9.47412		11.0862	0
85601	Tue Mar 28 17:54:18 2017_x000D_	22.3137	73.4917	222.882	3.89003	2	29.0991	66.3696	187.25	3.26814	9.83697		19.7065	0
85602	Tue Mar 28 17:54:18 2017_x000D_	21.9209	74.0182	220.635	3.85081	2	29.0991	66.3696	187.25	3.26814	10.4894		12.6785	0
85603	Tue Mar 28 17:54:18 2017_x000D_	21.5148	74.1352	222.882	3.89002	2	29.0991	66.3696	187.25	3.26814	10.8548		15.3919	79.3173
85604	Tue Mar 28 17:54:18 2017_x000D_	21.1152	74.457	220.633	3.85078	2	26.5051	65.8583	180	3.14159	10.1483		8.70672	0
85605	Tue Mar 28 17:54:18 2017_x000D_	20.9171	74.6691	220.634	3.85078	2	26.5051	65.8583	180	3.14159	10.4334		19.7219	0
85606	Tue Mar 28 17:54:18 2017_x000D_	20.4182	75.0972	218.849	3.81963	2	26.5051	65.8583	180	3.14159	11.0638		0	0
85607	Tue Mar 28 17:54:18 2017_x000D_	20.4182	75.0972	218.849	3.81963	2	26.5051	65.8583	180	3.14159	11.0638		17.4177	78.8484
85608	Tue Mar 28 17:54:19 2017_x000D_	20.0219	75.5215	218.85	3.81965	2	23.8808	66.0029	160.102	2.79431	10.2711		6.88949	0
85609	Tue Mar 28 17:54:19 2017_x000D_	19.8202	75.6313	216.495	3.77856	2	23.8808	66.0029	160.102	2.79431	10.4496		15.398	0
85610	Tue Mar 28 17:54:19 2017_x000D_	19.4205	75.9533	218.849	3.81964	2	23.8808	66.0029	160.102	2.79431	10.9043		6.89356	0
85611	Tue Mar 28 17:54:19 2017_x000D_	19.2187	76.0632	216.495	3.77855	2	23.8808	66.0029	160.102	2.79431	11.088		17.9637	86.0036
85612	Tue Mar 28 17:54:19 2017_x000D_	18.7163	76.389	220.632	3.85076	2	21.4156	67.4662	145.175	2.53379	9.32216		8.71316	0
85613	Tue Mar 28 17:54:19 2017_x000D_	18.5181	76.6013	220.633	3.85076	2	21.4156	67.4662	145.175	2.53379	9.58361		13.7885	0
85614	Tue Mar 28 17:54:19 2017_x000D_	18.1145	76.8212	220.632	3.85075	2	21.4156	67.4662	145.175	2.53379	9.92035		8.7152	0
85615	Tue Mar 28 17:54:19 2017_x000D_	17.9162	77.0335	220.632	3.85076	2	21.4156	67.4662	145.175	2.53379	10.1872		6.8864	0
85616	Tue Mar 28 17:54:19 2017_x000D_	17.8204	77.2421	218.849	3.81964	2	21.4156	67.4662	145.175	2.53379	10.416		9.74825	42.276
85617	Tue Mar 28 17:54:19 2017_x000D_	17.516	77.3558	222.879	3.88998	2	20.2871	68.3102	144.111	2.51521	9.46054		4.36396	0
85618	Tue Mar 28 17:54:19 2017_x000D_	17.4167	77.4621	218.848	3.81963	2	20.2871	68.3102	144.111	2.51521	9.59148		15.4219	0
85619	Tue Mar 28 17:54:19 2017_x000D_	17.0163	77.7845	216.496	3.77857	2	20.2871	68.3102	144.111	2.51521	10.023		4.36382	0
85620	Tue Mar 28 17:54:19 2017_x000D_	16.9169	77.8907	212.47	3.7083	2	20.2871	68.3102	144.111	2.51521	10.156		4.36587	66.0022
85621	Tue Mar 28 17:54:19 2017_x000D_	16.8174	77.9969	203.299	3.54823	2	18.4856	69.5731	135	2.35619	8.58739		6.14857	0
85622	Tue Mar 28 17:54:19 2017_x000D_	17.0222	77.989	190.642	3.32733	2	18.4856	69.5731	135	2.35619	8.54218		0.015	0
85623	Tue Mar 28 17:54:19 2017_x000D_	17.0218	77.9887	179.298	3.12934	2	18.4856	69.5731	135	2.35619	8.54196		4.33947	0
85624	Tue Mar 28 17:54:19 2017_x000D_	17.1281	78.0868	170.303	2.97235	2	18.4856	69.5731	135	2.35619	8.62125		0.0271662	84.0684
85625	Tue Mar 28 17:54:19 2017_x000D_	17.128	78.0859	151.746	2.64847	2	16.4374	71.4856	136.289	2.3787	6.63633		0.0108167	0
85626	Tue Mar 28 17:54:19 2017_x000D_	17.1283	78.0857	143.542	2.50528	2	16.4374	71.4856	136.289	2.3787	6.63616		3.0706	0
85627	Tue Mar 28 17:54:19 2017_x000D_	17.026	78.089	129.032	2.25203	2	16.4374	71.4856	136.289	2.3787	6.62958		4.33458	0
85628	Tue Mar 28 17:54:19 2017_x000D_	16.9202	77.9906	120.022	2.09478	2	16.4374	71.4856	136.289	2.3787	6.52289		6.86674	0
85629	Tue Mar 28 17:54:20 2017_x000D_	16.8107	77.7896	109.601	1.91291	2	16.4374	71.4856	136.289	2.3787	6.31504		6.13849	47.5668
85630	Tue Mar 28 17:54:20 2017_x000D_	16.8038	77.5851	103.936	1.81403	2	15.0912	72.3233	147.318	2.57118	5.53349		6.86842	0
85631	Tue Mar 28 17:54:20 2017_x000D_	16.694	77.3842	101.008	1.76293	2	15.0912	72.3233	147.318	2.57118	5.30864		22.3819	0
85632	Tue Mar 28 17:54:20 2017_x000D_	16.4633	76.6747	100.567	1.75523	2	15.0912	72.3233	147.318	2.57118	4.5626		12.6947	0
85633	Tue Mar 28 17:54:20 2017_x000D_	16.5518	76.2609	103.353	1.80385	2	15.0912	72.3233	147.318	2.57118	4.19977		12.6905	9.33923
85634	Tue Mar 28 17:54:20 2017_x000D_	16.4344	75.8545	106.09	1.85162	2	14.8637	72.5358	142.354	2.48455	3.67163		25.3868	0
85635	Tue Mar 28 17:54:20 2017_x000D_	16.1996	75.0415	113.328	1.97794	2	14.8637	72.5358	142.354	2.48455	2.83957		9.75035	0
85636	Tue Mar 28 17:54:20 2017_x000D_	16.0857	74.7371	114.915	2.00564	2	14.8637	72.5358	142.354	2.48455	2.51774		19.4933	0
85637	Tue Mar 28 17:54:20 2017_x000D_	15.8578	74.1286	122.561	2.13909	2	14.8637	72.5358	142.354	2.48455	1.87756		13.7972	91.9758
85638	Tue Mar 28 17:54:20 2017_x000D_	15.6373	73.725	122.56	2.13908	1	14.948	75.6005	207.888	3.62833	1.99816		20.7128	0
85639	Tue Mar 28 17:54:20 2017_x000D_	15.3061	73.1192	125.001	2.18167	1	14.948	75.6005	207.888	3.62833	2.50701		8.74563	0
85640	Tue Mar 28 17:54:20 2017_x000D_	15.0926	72.9207	125.003	2.18171	1	14.948	75.6005	207.888	3.62833	2.6837		12.7297	0
85641	Tue Mar 28 17:54:20 2017_x000D_	14.975	72.513	122.557	2.13902	1	14.948	75.6005	207.888	3.62833	3.08762		8.75411	0
85642	Tue Mar 28 17:54:20 2017_x000D_	14.7613	72.3143	122.559	2.13906	1	14.948	75.6005	207.888	3.62833	3.2915		22.3138	0
85643	Tue Mar 28 17:54:20 2017_x000D_	14.3264	71.7109	122.561	2.13909	1	14.948	75.6005	207.888	3.62833	3.93896		13.8429	0
85644	Tue Mar 28 17:54:20 2017_x000D_	14.1051	71.306	122.56	2.13907	1	14.948	75.6005	207.888	3.62833	4.37644		13.851	0
85645	Tue Mar 28 17:54:20 2017_x000D_	13.8836	70.9009	122.559	2.13905	1	14.948	75.6005	207.888	3.62833	4.81863		8.77311	0
85646	Tue Mar 28 17:54:20 2017_x000D_	13.6695	70.7017	122.561	2.13909	1	14.948	75.6005	207.888	3.62833	5.06288		18.0841	0
85647	Tue Mar 28 17:54:20 2017_x000D_	13.3408	70.1964	118.664	2.07107	1	14.948	75.6005	207.888	3.62833	5.63803		9.28497	0
85648	Tue Mar 28 17:54:20 2017_x000D_	13.3297	69.8871	119.99	2.09422	1	14.948	75.6005	207.888	3.62833	5.93817		19.8895	0
85649	Tue Mar 28 17:54:20 2017_x000D_	12.8971	69.3847	118.664	2.07107	1	14.948	75.6005	207.888	3.62833	6.54541		9.29408	0
85650	Tue Mar 28 17:54:20 2017_x000D_	12.8859	69.0751	119.99	2.09421	1	14.948	75.6005	207.888	3.62833	6.84347		11.2101	291.776
85651	Tue Mar 28 17:54:21 2017_x000D_	12.6675	68.7719	118.661	2.07102	1	13.8413	65.9378	195.637	3.41451	3.06756		16.7255	0
85652	Tue Mar 28 17:54:21 2017_x000D_	12.4416	68.2622	119.989	2.0942	1	13.8413	65.9378	195.637	3.41451	2.7133		8.80484	0
85653	Tue Mar 28 17:54:21 2017_x000D_	12.2268	68.0622	119.992	2.09425	1	13.8413	65.9378	195.637	3.41451	2.66827		13.9114	0
85654	Tue Mar 28 17:54:21 2017_x000D_	12.0044	67.6553	119.991	2.09424	1	13.8413	65.9378	195.637	3.41451	2.51476		11.2341	59.4249
85655	Tue Mar 28 17:54:21 2017_x000D_	11.7856	67.3514	118.664	2.07107	1	13.7089	63.9614	208.542	3.63975	3.89759		16.7563	0
85656	Tue Mar 28 17:54:21 2017_x000D_	11.5592	66.8408	119.991	2.09423	1	13.7089	63.9614	208.542	3.63975	3.59335		6.97066	0
85657	Tue Mar 28 17:54:21 2017_x000D_	11.4476	66.637	122.55	2.13891	1	13.7089	63.9614	208.542	3.63975	3.50319		6.9649	0
85658	Tue Mar 28 17:54:21 2017_x000D_	11.3364	66.4332	119.99	2.09422	1	13.7089	63.9614	208.542	3.63975	3.42616		15.6048	33.4301
85659	Tue Mar 28 17:54:21 2017_x000D_	11.0095	66.0286	122.552	2.13893	1	13.5383	62.8602	180	3.14159	4.05384		6.22029	0
85660	Tue Mar 28 17:54:21 2017_x000D_	11.0018	65.8214	122.548	2.13887	1	13.5383	62.8602	180	3.14159	3.89904		8.83437	0
85661	Tue Mar 28 17:54:21 2017_x000D_	10.7864	65.6206	122.551	2.13891	1	13.5383	62.8602	180	3.14159	3.89779		8.83861	0
85662	Tue Mar 28 17:54:21 2017_x000D_	10.5709	65.4197	122.553	2.13896	1	13.5383	62.8602	180	3.14159	3.91874		6.22629	0
85663	Tue Mar 28 17:54:21 2017_x000D_	10.5632	65.2123	122.55	2.13889	1	13.5383	62.8602	180	3.14159	3.79257		18.2173	26.3108
85664	Tue Mar 28 17:54:21 2017_x000D_	10.2322	64.7032	118.667	2.07113	1	13.5764	61.984	180	3.14159	4.31019		8.83846	0
85665	Tue Mar 28 17:54:21 2017_x000D_	10.0168	64.5022	113.375	1.97877	1	13.5764	61.984	180	3.14159	4.36028		3.10958	0
85666	Tue Mar 28 17:54:21 2017_x000D_	10.0135	64.3986	101.118	1.76483	1	13.5764	61.984	180	3.14159	4.30402		3.11457	0
85667	Tue Mar 28 17:54:21 2017_x000D_	9.90974	64.4021	92.1398	1.60814	1	13.5764	61.984	180	3.14159	4.39222		3.12547	62.4049
85668	Tue Mar 28 17:54:21 2017_x000D_	9.91388	64.5062	80.7923	1.41009	1	14.7441	60.2625	221.899	3.87287	6.42962		0.0210193	0
85669	Tue Mar 28 17:54:21 2017_x000D_	9.91391	64.5069	68.0691	1.18803	1	14.7441	60.2625	221.899	3.87287	6.43006		3.12757	0
85670	Tue Mar 28 17:54:21 2017_x000D_	9.80972	64.5105	57.4505	1.0027	1	14.7441	60.2625	221.899	3.87287	6.51104		4.36882	0
85671	Tue Mar 28 17:54:21 2017_x000D_	9.90915	64.4041	36.3256	0.634001	1	14.7441	60.2625	221.899	3.87287	6.36629		4.39043	70.3335
85672	Tue Mar 28 17:54:22 2017_x000D_	10.0091	64.2972	32.2602	0.563047	1	16.3487	58.5532	263.141	4.59267	8.55477		6.94618	0
85673	Tue Mar 28 17:54:22 2017_x000D_	10.1051	64.0865	25.7254	0.448994	1	16.3487	58.5532	263.141	4.59267	8.34266		9.34944	0
85674	Tue Mar 28 17:54:22 2017_x000D_	10.4166	64.0769	13.6217	0.237743	1	16.3487	58.5532	263.141	4.59267	8.10562		12.8417	0
85675	Tue Mar 28 17:54:22 2017_x000D_	10.8285	63.9604	10.7021	0.186786	1	16.3487	58.5532	263.141	4.59267	7.72725		9.83586	0
85676	Tue Mar 28 17:54:22 2017_x000D_	11.1362	63.8472	7.43695	0.129799	1	16.3487	58.5532	263.141	4.59267	7.42944		21.829	27.2268
85677	Tue Mar 28 17:54:22 2017_x000D_	11.8635	63.8252	7.73743	0.135044	1	16.6054	57.6827	307.633	5.36921	7.75989		15.865	0
85678	Tue Mar 28 17:54:22 2017_x000D_	12.3787	63.7059	10.2605	0.179079	1	16.6054	57.6827	307.633	5.36921	7.35826		22.0084	0
85679	Tue Mar 28 17:54:22 2017_x000D_	13.1015	63.5804	13.6253	0.237806	1	16.6054	57.6827	307.633	5.36921	6.86004		12.8154	0
85680	Tue Mar 28 17:54:22 2017_x000D_	13.5126	63.4643	16.4877	0.287765	1	16.6054	57.6827	307.633	5.36921	6.55685		18.9084	79.3834
85681	Tue Mar 28 17:54:22 2017_x000D_	14.1309	63.342	19.2807	0.336512	1	16.939	55.0577	303.44	5.29603	8.74729		9.82149	0
85682	Tue Mar 28 17:54:22 2017_x000D_	14.4382	63.2291	23.0207	0.401788	1	16.939	55.0577	303.44	5.29603	8.54551		16.7033	0
85683	Tue Mar 28 17:54:22 2017_x000D_	14.9485	63.0064	21.9904	0.383805	1	16.939	55.0577	303.44	5.29603	8.19414		0	0
85684	Tue Mar 28 17:54:22 2017_x000D_	14.9485	63.0064	21.9904	0.383805	1	16.939	55.0577	303.44	5.29603	8.19414		16.7088	46.1152
85685	Tue Mar 28 17:54:22 2017_x000D_	15.459	62.7837	23.0206	0.401785	1	17.0063	53.522	265.048	4.62596	9.39006		19.611	0
85686	Tue Mar 28 17:54:22 2017_x000D_	16.0725	62.558	23.0212	0.401795	1	17.0063	53.522	265.048	4.62596	9.08412		6.2097	0
85687	Tue Mar 28 17:54:22 2017_x000D_	16.2794	62.5519	23.0226	0.40182	1	17.0063	53.522	265.048	4.62596	9.05911		11.1636	0
85688	Tue Mar 28 17:54:22 2017_x000D_	16.5822	62.3356	21.9902	0.383801	1	17.0063	53.522	265.048	4.62596	8.8238		16.6887	41.469
85689	Tue Mar 28 17:54:22 2017_x000D_	17.0921	62.1132	23.0209	0.401791	1	16.6272	52.1927	234.546	4.0936	9.93139		9.78563	0
85690	Tue Mar 28 17:54:22 2017_x000D_	17.3982	62.0005	19.2767	0.336443	1	16.6272	52.1927	234.546	4.0936	9.83806		16.6793	0
85691	Tue Mar 28 17:54:22 2017_x000D_	17.9078	61.7782	20.1901	0.352384	1	16.6272	52.1927	234.546	4.0936	9.67066		9.7846	0
85692	Tue Mar 28 17:54:22 2017_x000D_	18.2139	61.6656	21.99	0.383798	1	16.6272	52.1927	234.546	4.0936	9.60487		9.79127	0
85693	Tue Mar 28 17:54:22 2017_x000D_	18.5202	61.5529	20.1901	0.352383	1	16.6272	52.1927	234.546	4.0936	9.5497		19.5643	41.8207
85694	Tue Mar 28 17:54:23 2017_x000D_	19.1323	61.3279	20.1901	0.352383	1	15.8014	51.0696	233.754	4.07978	10.7855		12.7556	0
85695	Tue Mar 28 17:54:23 2017_x000D_	19.5415	61.2124	23.0234	0.401835	1	15.8014	51.0696	233.754	4.07978	10.8104		20.7347	0
85696	Tue Mar 28 17:54:23 2017_x000D_	20.1496	60.8839	20.1887	0.35236	1	15.8014	51.0696	233.754	4.07978	10.7344		9.76741	0
85697	Tue Mar 28 17:54:23 2017_x000D_	20.4552	60.7716	21.9902	0.383802	1	15.8014	51.0696	233.754	4.07978	10.7604		18.7907	41.8333
85698	Tue Mar 28 17:54:23 2017_x000D_	21.0697	60.6503	19.2754	0.33642	1	14.9753	49.9462	239.906	4.18715	12.3174		13.8124	0
85699	Tue Mar 28 17:54:23 2017_x000D_	21.4748	60.4315	19.2739	0.336393	1	14.9753	49.9462	239.906	4.18715	12.3363		6.17654	0
85700	Tue Mar 28 17:54:23 2017_x000D_	21.6806	60.4256	19.2752	0.336415	1	14.9753	49.9462	239.906	4.18715	12.441		13.8057	0
85701	Tue Mar 28 17:54:23 2017_x000D_	22.0855	60.2069	19.2736	0.336388	1	14.9753	49.9462	239.906	4.18715	12.4835		6.89816	49.9289
85702	Tue Mar 28 17:54:23 2017_x000D_	22.2878	60.0976	16.471	0.287473	1	14.3866	48.3895	257.692	4.49758	14.1248		31.4529	0
85703	Tue Mar 28 17:54:23 2017_x000D_	23.3093	59.8615	16.4724	0.287498	1	14.3866	48.3895	257.692	4.49758	14.5335		6.89673	0
85704	Tue Mar 28 17:54:23 2017_x000D_	23.5116	59.7523	19.2746	0.336405	1	14.3866	48.3895	257.692	4.49758	14.5732		13.7896	0
85705	Tue Mar 28 17:54:23 2017_x000D_	23.916	59.5338	19.273	0.336377	1	14.3866	48.3895	257.692	4.49758	14.663		18.7378	72.7875
85706	Tue Mar 28 17:54:23 2017_x000D_	24.5288	59.413	16.4705	0.287464	1	14.2732	45.9659	257.692	4.49758	16.9116		9.7446	0
85707	Tue Mar 28 17:54:23 2017_x000D_	24.8337	59.301	20.1915	0.352408	1	14.2732	45.9659	257.692	4.49758	17.0103		15.6882	0
85708	Tue Mar 28 17:54:23 2017_x000D_	25.3432	59.1832	16.4707	0.287468	1	14.2732	45.9659	257.692	4.49758	17.2407		9.73793	0
85709	Tue Mar 28 17:54:23 2017_x000D_	25.6479	59.0713	20.1928	0.352431	1	14.2732	45.9659	257.692	4.49758	17.3533		9.72489	0
85710	Tue Mar 28 17:54:23 2017_x000D_	25.9521	58.9593	16.4698	0.287452	1	14.2732	45.9659	257.692	4.49758	17.4707		15.6869	53.3063
85711	Tue Mar 28 17:54:23 2017_x000D_	26.4616	58.8417	20.1942	0.352455	1	14.5683	44.2137	276.721	4.8297	18.8528		11.098	0
85712	Tue Mar 28 17:54:23 2017_x000D_	26.7625	58.6265	19.2747	0.336408	1	14.5683	44.2137	276.721	4.8297	18.8793		6.14938	0
85713	Tue Mar 28 17:54:23 2017_x000D_	26.9674	58.6208	19.2761	0.336431	1	14.5683	44.2137	276.721	4.8297	19.008		16.5608	0
85714	Tue Mar 28 17:54:23 2017_x000D_	27.4733	58.3999	20.1928	0.352432	1	14.5683	44.2137	276.721	4.8297	19.1778		3.06715	80.9681
85715	Tue Mar 28 17:54:24 2017_x000D_	27.5755	58.3971	19.2759	0.336427	1	16.1949	42.06	306.634	5.35178	19.9103		13.7467	0
85716	Tue Mar 28 17:54:24 2017_x000D_	27.9786	58.1792	19.2743	0.336401	1	16.1949	42.06	306.634	5.35178	19.9671		9.21953	0
85717	Tue Mar 28 17:54:24 2017_x000D_	28.2858	58.1707	20.1942	0.352455	1	16.1949	42.06	306.634	5.35178	20.1431		0	0
85718	Tue Mar 28 17:54:24 2017_x000D_	28.2858	58.1707	20.1942	0.352455	1	16.1949	42.06	306.634	5.35178	20.1431		13.7439	98.5929
85719	Tue Mar 28 17:54:24 2017_x000D_	28.6889	57.953	25.7704	0.449778	1	18.4876	39.7054	314.23	5.48434	20.9055		6.1373	0
85720	Tue Mar 28 17:54:24 2017_x000D_	28.8934	57.9474	25.7719	0.449804	1	18.4876	39.7054	314.23	5.48434	21.0012		0.025632	0
85721	Tue Mar 28 17:54:24 2017_x000D_	28.8942	57.9471	42.517	0.742061	1	18.4876	39.7054	314.23	5.48434	21.0014		3.09168	0
85722	Tue Mar 28 17:54:24 2017_x000D_	28.8976	58.0501	53.2772	0.929863	1	18.4876	39.7054	314.23	5.48434	21.0926		4.33605	0
85723	Tue Mar 28 17:54:24 2017_x000D_	28.7987	58.1555	70.6346	1.23281	1	18.4876	39.7054	314.23	5.48434	21.1359		3.0884	72.1823
85724	Tue Mar 28 17:54:24 2017_x000D_	28.8018	58.2584	77.0977	1.34561	1	20.8926	39.7774	334.272	5.83414	20.1023		6.89683	0
85725	Tue Mar 28 17:54:24 2017_x000D_	28.9097	58.4614	97.6569	1.70443	1	20.8926	39.7774	334.272	5.83414	20.3314		3.07891	0
85726	Tue Mar 28 17:54:24 2017_x000D_	28.8071	58.4639	106.308	1.85542	1	20.8926	39.7774	334.272	5.83414	20.2935		4.3495	0
85727	Tue Mar 28 17:54:24 2017_x000D_	28.9058	58.3577	115.44	2.0148	1	20.8926	39.7774	334.272	5.83414	20.2346		0.00848528	84.9251
85728	Tue Mar 28 17:54:24 2017_x000D_	28.9056	58.3579	123.424	2.15415	1	23.4666	40.9556	17.7615	0.309997	18.2325		3.08899	0
85729	Tue Mar 28 17:54:24 2017_x000D_	28.9019	58.255	138.476	2.41687	1	23.4666	40.9556	17.7615	0.309997	18.1332		4.36914	0
85730	Tue Mar 28 17:54:24 2017_x000D_	28.7964	58.1546	142.691	2.49044	1	23.4666	40.9556	17.7615	0.309997	18.0059		4.36741	0
85731	Tue Mar 28 17:54:24 2017_x000D_	28.6906	58.0546	154.809	2.70192	1	23.4666	40.9556	17.7615	0.309997	17.8792		6.87923	43.7894
85732	Tue Mar 28 17:54:24 2017_x000D_	28.4831	57.957	157.422	2.74754	1	24.7481	41.6544	17.873	0.311942	16.725		23.4478	0
85733	Tue Mar 28 17:54:24 2017_x000D_	27.7575	57.6665	153.474	2.67863	1	24.7481	41.6544	17.873	0.311942	16.2924		12.6904	0
85734	Tue Mar 28 17:54:24 2017_x000D_	27.3447	57.5741	150.904	2.63377	1	24.7481	41.6544	17.873	0.311942	16.1301		11.1796	0
85735	Tue Mar 28 17:54:24 2017_x000D_	27.1303	57.2693	148.455	2.59104	1	24.7481	41.6544	17.873	0.311942	15.7956		20.6979	53.8929
85736	Tue Mar 28 17:54:25 2017_x000D_	26.5061	56.9754	142.708	2.49073	1	26.4759	42.1462	0	0	14.8292		8.76145	0
85737	Tue Mar 28 17:54:25 2017_x000D_	26.2947	56.7739	142.707	2.49071	1	26.4759	42.1462	0	0	14.6288		21.9322	0
85738	Tue Mar 28 17:54:25 2017_x000D_	25.7656	56.2694	134.42	2.34608	1	26.4759	42.1462	0	0	14.1411		11.1575	0
85739	Tue Mar 28 17:54:25 2017_x000D_	25.4514	56.0704	132.325	2.3095	1	26.4759	42.1462	0	0	13.9618		6.95206	0
85740	Tue Mar 28 17:54:25 2017_x000D_	25.3424	55.8659	130.083	2.27037	1	26.4759	42.1462	0	0	13.7664		19.9056	20.6472
85741	Tue Mar 28 17:54:25 2017_x000D_	24.9152	55.3582	128.306	2.23936	1	27.1212	42.3855	11.4	0.198968	13.1589		22.4477	0
85742	Tue Mar 28 17:54:25 2017_x000D_	24.4844	54.7464	128.305	2.23934	1	27.1212	42.3855	11.4	0.198968	12.639		8.79538	0
85743	Tue Mar 28 17:54:25 2017_x000D_	24.2722	54.5441	128.306	2.23936	1	27.1212	42.3855	11.4	0.198968	12.4879		11.2298	0
85744	Tue Mar 28 17:54:25 2017_x000D_	24.0566	54.2381	130.08	2.27033	1	27.1212	42.3855	11.4	0.198968	12.2424		11.2455	20.6472
85745	Tue Mar 28 17:54:25 2017_x000D_	23.8408	53.9316	128.305	2.23934	1	27.7665	42.6248	10.8867	0.190008	11.9689		19.9586	0
85746	Tue Mar 28 17:54:25 2017_x000D_	23.4124	53.4226	130.079	2.27031	1	27.7665	42.6248	10.8867	0.190008	11.6426		8.81659	0
85747	Tue Mar 28 17:54:25 2017_x000D_	23.1997	53.2198	130.08	2.27033	1	27.7665	42.6248	10.8867	0.190008	11.5373		15.6128	0
85748	Tue Mar 28 17:54:25 2017_x000D_	22.877	52.8115	132.314	2.30932	1	27.7665	42.6248	10.8867	0.190008	11.2994		8.82507	20.6416
85749	Tue Mar 28 17:54:25 2017_x000D_	22.6641	52.6085	132.315	2.30933	1	28.4116	42.8641	12.8629	0.2245	11.3131		20.0013	0
85750	Tue Mar 28 17:54:25 2017_x000D_	22.2348	52.0984	134.261	2.3433	1	28.4116	42.8641	12.8629	0.2245	11.1097		7.00342	0
85751	Tue Mar 28 17:54:25 2017_x000D_	22.1246	51.8926	136.362	2.37996	1	28.4116	42.8641	12.8629	0.2245	11.0018		8.83779	0
85752	Tue Mar 28 17:54:25 2017_x000D_	21.9114	51.6893	136.362	2.37996	1	28.4116	42.8641	12.8629	0.2245	10.9607		17.6841	26.9304
85753	Tue Mar 28 17:54:25 2017_x000D_	21.4848	51.2825	136.362	2.37996	1	29.275	43.1098	349.58	6.10132	11.2907		8.84628	0
85754	Tue Mar 28 17:54:25 2017_x000D_	21.2714	51.079	136.362	2.37996	1	29.275	43.1098	349.58	6.10132	11.2945		8.85052	0
85755	Tue Mar 28 17:54:25 2017_x000D_	21.0579	50.8754	136.362	2.37996	1	29.275	43.1098	349.58	6.10132	11.306		17.7117	0
85756	Tue Mar 28 17:54:25 2017_x000D_	20.6306	50.468	136.362	2.37996	1	29.275	43.1098	349.58	6.10132	11.352		8.86324	0
85757	Tue Mar 28 17:54:25 2017_x000D_	20.4168	50.2641	136.362	2.37996	1	29.275	43.1098	349.58	6.10132	11.3865		17.7287	71.7296
85758	Tue Mar 28 17:54:26 2017_x000D_	19.9891	49.8563	136.362	2.37996	1	30.6741	41.1709	283.365	4.94566	13.7697		8.87173	0
85759	Tue Mar 28 17:54:26 2017_x000D_	19.7751	49.6522	136.362	2.37996	1	30.6741	41.1709	283.365	4.94566	13.8102		17.752	0
85760	Tue Mar 28 17:54:26 2017_x000D_	19.3468	49.2439	136.362	2.37996	1	30.6741	41.1709	283.365	4.94566	13.9097		8.88021	0
85761	Tue Mar 28 17:54:26 2017_x000D_	19.1326	49.0396	136.362	2.37996	1	30.6741	41.1709	283.365	4.94566	13.9686		8.88445	65.3107
85762	Tue Mar 28 17:54:26 2017_x000D_	18.9183	48.8352	136.362	2.37996	1	31.637	39.2184	281.284	4.90934	15.9452		15.7238	0
85763	Tue Mar 28 17:54:26 2017_x000D_	18.5933	48.424	134.263	2.34333	1	31.637	39.2184	281.284	4.90934	15.965		6.22353	0
85764	Tue Mar 28 17:54:26 2017_x000D_	18.3859	48.4286	134.268	2.34342	1	31.637	39.2184	281.284	4.90934	16.1375		14.0861	0
85765	Tue Mar 28 17:54:26 2017_x000D_	18.1642	48.0147	134.263	2.34334	1	31.637	39.2184	281.284	4.90934	16.0901		8.89935	89.0136
85766	Tue Mar 28 17:54:26 2017_x000D_	17.9495	47.81	134.264	2.34335	1	33.0668	36.6185	292.915	5.11233	18.8091		8.90359	0
85767	Tue Mar 28 17:54:26 2017_x000D_	17.7347	47.6052	134.264	2.34335	1	33.0668	36.6185	292.915	5.11233	18.8622		8.90566	0
85768	Tue Mar 28 17:54:26 2017_x000D_	17.5199	47.4003	134.265	2.34336	1	33.0668	36.6185	292.915	5.11233	18.9197		8.9099	0
85769	Tue Mar 28 17:54:26 2017_x000D_	17.305	47.1953	134.265	2.34337	1	33.0668	36.6185	292.915	5.11233	18.9817		8.91424	0
85770	Tue Mar 28 17:54:26 2017_x000D_	17.0899	46.9903	134.265	2.34337	1	33.0668	36.6185	292.915	5.11233	19.0482		13.3764	95.0224
85771	Tue Mar 28 17:54:26 2017_x000D_	16.7674	46.6824	130.106	2.27077	1	34.5071	33.7975	290.588	5.07172	21.9253		9.98373	0
85772	Tue Mar 28 17:54:26 2017_x000D_	16.6527	46.37	126.013	2.19933	1	34.5071	33.7975	290.588	5.07172	21.8368		4.38546	0
85773	Tue Mar 28 17:54:26 2017_x000D_	16.5531	46.477	109.294	1.90753	1	34.5071	33.7975	290.588	5.07172	21.9799		0.0192094	0
85774	Tue Mar 28 17:54:26 2017_x000D_	16.5536	46.4774	97.9259	1.70913	1	34.5071	33.7975	290.588	5.07172	21.9797		6.99757	80.221
85775	Tue Mar 28 17:54:26 2017_x000D_	16.4572	46.6898	83.0628	1.44972	1	35.7096	31.4091	286.601	5.00212	24.5796		0.0152971	0
85776	Tue Mar 28 17:54:26 2017_x000D_	16.4573	46.6903	71.8228	1.25354	1	35.7096	31.4091	286.601	5.00212	24.5798		4.45235	0
85777	Tue Mar 28 17:54:26 2017_x000D_	16.3494	46.5884	55.0744	0.961229	1	35.7096	31.4091	286.601	5.00212	24.6014		0.0108167	0
85778	Tue Mar 28 17:54:26 2017_x000D_	16.3492	46.5887	46.8484	0.817659	1	35.7096	31.4091	286.601	5.00212	24.6017		4.3935	38.7296
85779	Tue Mar 28 17:54:27 2017_x000D_	16.4493	46.4818	37.9771	0.662825	1	36.4152	30.328	289.69	5.05605	25.6823		6.92966	0
85780	Tue Mar 28 17:54:27 2017_x000D_	16.6529	46.3727	24.347	0.424935	1	36.4152	30.328	289.69	5.05605	25.4555		6.94855	0
85781	Tue Mar 28 17:54:27 2017_x000D_	16.857	46.2632	16.1353	0.281613	1	36.4152	30.328	289.69	5.05605	25.228		6.95101	0
85782	Tue Mar 28 17:54:27 2017_x000D_	17.0613	46.1539	13.2396	0.231075	1	36.4152	30.328	289.69	5.05605	25.0007		25.6491	27.3569
85783	Tue Mar 28 17:54:27 2017_x000D_	17.8855	45.9266	13.2388	0.23106	1	36.674	29.4536	285.653	4.98559	24.9873		9.36203	0
85784	Tue Mar 28 17:54:27 2017_x000D_	18.1975	45.9201	19.8833	0.347029	1	36.674	29.4536	285.653	4.98559	24.7493		23.6506	0
85785	Tue Mar 28 17:54:27 2017_x000D_	18.9136	45.5904	21.7002	0.37874	1	36.674	29.4536	285.653	4.98559	23.9964		9.82479	0
85786	Tue Mar 28 17:54:27 2017_x000D_	19.2216	45.4791	25.4987	0.445036	1	36.674	29.4536	285.653	4.98559	23.6939		12.8081	0
85787	Tue Mar 28 17:54:27 2017_x000D_	19.6332	45.3657	28.1453	0.491228	1	36.674	29.4536	285.653	4.98559	23.3149		18.1028	29.7106
85788	Tue Mar 28 17:54:27 2017_x000D_	20.1415	45.0405	32.1092	0.560411	1	37.1512	28.5858	283.824	4.95367	23.6662		13.8711	0
85789	Tue Mar 28 17:54:27 2017_x000D_	20.5492	44.8224	32.1096	0.560419	1	37.1512	28.5858	283.824	4.95367	23.2218		18.0945	0
85790	Tue Mar 28 17:54:27 2017_x000D_	21.0573	44.4974	36.2178	0.632119	1	37.1512	28.5858	283.824	4.95367	22.6317		8.78905	0
85791	Tue Mar 28 17:54:27 2017_x000D_	21.2576	44.2836	36.2172	0.632109	1	37.1512	28.5858	283.824	4.95367	22.3389		20.7913	0
85792	Tue Mar 28 17:54:27 2017_x000D_	21.8687	43.9567	33.6746	0.587733	1	37.1512	28.5858	283.824	4.95367	21.6753		11.1769	0
85793	Tue Mar 28 17:54:27 2017_x000D_	22.1724	43.7409	32.1089	0.560406	1	37.1512	28.5858	283.824	4.95367	21.3082		11.1793	0
85794	Tue Mar 28 17:54:27 2017_x000D_	22.4762	43.5251	33.6743	0.587728	1	37.1512	28.5858	283.824	4.95367	20.9413		8.78687	0
85795	Tue Mar 28 17:54:27 2017_x000D_	22.6765	43.3114	33.6734	0.587712	1	37.1512	28.5858	283.824	4.95367	20.6485		16.6703	0
85796	Tue Mar 28 17:54:27 2017_x000D_	23.1869	43.0917	32.1088	0.560403	1	37.1512	28.5858	283.824	4.95367	20.1351		11.1685	0
85797	Tue Mar 28 17:54:27 2017_x000D_	23.4904	42.8761	30.6729	0.535344	1	37.1512	28.5858	283.824	4.95367	19.7694		18.0586	0
85798	Tue Mar 28 17:54:27 2017_x000D_	23.9974	42.5516	29.4947	0.514779	1	37.1512	28.5858	283.824	4.95367	19.185		9.77635	0
85799	Tue Mar 28 17:54:27 2017_x000D_	24.3039	42.4409	25.4888	0.444864	1	37.1512	28.5858	283.824	4.95367	18.8949		16.6636	0
85800	Tue Mar 28 17:54:28 2017_x000D_	24.8141	42.2213	26.7509	0.466892	1	37.1512	28.5858	282.457	4.92981	18.3883		11.1553	0
85801	Tue Mar 28 17:54:28 2017_x000D_	25.1172	42.0059	25.4881	0.444851	1	37.1512	28.5858	282.457	4.92981	18.0254		18.0462	0
85802	Tue Mar 28 17:54:28 2017_x000D_	25.6239	41.6817	29.4954	0.514791	1	37.1512	28.5858	282.457	4.92981	17.4465		11.1535	0
85803	Tue Mar 28 17:54:28 2017_x000D_	25.927	41.4664	28.1377	0.491095	1	37.1512	28.5858	282.457	4.92981	17.0849		9.29269	0
85804	Tue Mar 28 17:54:28 2017_x000D_	26.2367	41.4605	29.497	0.51482	1	37.1512	28.5858	282.457	4.92981	16.8785		19.8206	47.9531
85805	Tue Mar 28 17:54:28 2017_x000D_	26.7395	41.0319	28.1377	0.491095	1	36.7849	27.0299	251.491	4.38934	17.2327		9.76687	0
85806	Tue Mar 28 17:54:28 2017_x000D_	27.0457	40.9213	26.7482	0.466845	1	36.7849	27.0299	251.491	4.38934	16.9653		9.75919	0
85807	Tue Mar 28 17:54:28 2017_x000D_	27.3517	40.8109	28.1392	0.491122	1	36.7849	27.0299	251.491	4.38934	16.7003		16.6274	0
85808	Tue Mar 28 17:54:28 2017_x000D_	27.8608	40.5918	29.4977	0.514832	1	36.7849	27.0299	251.491	4.38934	16.2347		11.1361	27.7448
85809	Tue Mar 28 17:54:28 2017_x000D_	28.1634	40.3768	28.1392	0.491121	1	36.1596	26.3485	251.085	4.38226	16.1472		16.6167	0
85810	Tue Mar 28 17:54:28 2017_x000D_	28.6722	40.1579	29.498	0.514838	1	36.1596	26.3485	251.085	4.38226	15.7086		8.76361	0
85811	Tue Mar 28 17:54:28 2017_x000D_	28.8719	39.9447	29.4967	0.514814	1	36.1596	26.3485	251.085	4.38226	15.4262		8.76361	0
85812	Tue Mar 28 17:54:28 2017_x000D_	29.0716	39.7315	29.4954	0.514791	1	36.1596	26.3485	251.085	4.38226	15.1441		16.5966	27.1888
85813	Tue Mar 28 17:54:28 2017_x000D_	29.5798	39.5129	28.1377	0.491095	1	35.9814	25.4599	250.983	4.38048	15.4424		6.175	0
85814	Tue Mar 28 17:54:28 2017_x000D_	29.7856	39.5092	28.1392	0.491122	1	35.9814	25.4599	250.983	4.38048	15.3548		16.5978	0
85815	Tue Mar 28 17:54:28 2017_x000D_	30.2938	39.2905	29.4987	0.51485	1	35.9814	25.4599	250.983	4.38048	14.9544		6.96457	0
85816	Tue Mar 28 17:54:28 2017_x000D_	30.3904	39.0794	28.1377	0.491095	1	35.9814	25.4599	250.983	4.38048	14.7224		13.7852	0
85817	Tue Mar 28 17:54:28 2017_x000D_	30.7956	38.8627	28.1377	0.491095	1	35.9814	25.4599	250.983	4.38048	14.3711		6.16595	18.5022
85818	Tue Mar 28 17:54:28 2017_x000D_	31.0011	38.8591	28.1392	0.491121	1	35.5644	25.0055	248.502	4.33718	14.5858		8.75513	0
85819	Tue Mar 28 17:54:28 2017_x000D_	31.2006	38.6461	28.1376	0.491094	1	35.5644	25.0055	248.502	4.33718	14.3216		9.25042	0
85820	Tue Mar 28 17:54:28 2017_x000D_	31.5089	38.6407	29.4992	0.514859	1	35.5644	25.0055	248.502	4.33718	14.2255		8.75718	0
85821	Tue Mar 28 17:54:28 2017_x000D_	31.7085	38.4277	34.6021	0.60392	1	35.5644	25.0055	248.502	4.33718	13.9651		11.1211	14.6935
85822	Tue Mar 28 17:54:29 2017_x000D_	32.0107	38.213	36.2339	0.6324	1	35.366	24.5577	244.268	4.26327	14.0615		0.025807	0
85823	Tue Mar 28 17:54:29 2017_x000D_	32.0114	38.2125	53.2707	0.929749	1	35.366	24.5577	244.268	4.26327	14.0608		6.27267	0
85824	Tue Mar 28 17:54:29 2017_x000D_	32.0175	38.4215	61.49	1.0732	1	35.366	24.5577	244.268	4.26327	14.2624		6.25759	0
85825	Tue Mar 28 17:54:29 2017_x000D_	32.0235	38.63	79.9344	1.39512	1	35.366	24.5577	244.268	4.26327	14.4638		3.08733	43.8397
85826	Tue Mar 28 17:54:29 2017_x000D_	31.9206	38.6315	88.6711	1.5476	1	34.0845	23.8554	200.929	3.50688	14.9337		8.82125	0
85827	Tue Mar 28 17:54:29 2017_x000D_	32.1313	38.8366	106.056	1.85103	1	34.0845	23.8554	200.929	3.50688	15.108		3.06648	0
85828	Tue Mar 28 17:54:29 2017_x000D_	32.2335	38.8348	116.287	2.02959	1	34.0845	23.8554	200.929	3.50688	15.0933		3.14204	0
85829	Tue Mar 28 17:54:29 2017_x000D_	32.2362	38.9395	122.961	2.14608	1	34.0845	23.8554	200.929	3.50688	15.1969		0.0313209	49.7925
85830	Tue Mar 28 17:54:29 2017_x000D_	32.2352	38.9398	143.832	2.51034	1	32.5839	23.1462	193.606	3.37907	15.7974		6.26942	0
85831	Tue Mar 28 17:54:29 2017_x000D_	32.2294	38.7309	148.675	2.59486	1	32.5839	23.1462	193.606	3.37907	15.5887		6.16329	0
85832	Tue Mar 28 17:54:29 2017_x000D_	32.024	38.7351	162.3	2.83267	1	32.5839	23.1462	193.606	3.37907	15.599		4.42344	0
85833	Tue Mar 28 17:54:29 2017_x000D_	31.9182	38.6324	166.027	2.89771	1	32.5839	23.1462	193.606	3.37907	15.5005		12.7474	0
85834	Tue Mar 28 17:54:29 2017_x000D_	31.5046	38.535	168.916	2.94814	1	32.5839	23.1462	193.606	3.37907	15.4266		25.534	33.3896
85835	Tue Mar 28 17:54:29 2017_x000D_	30.6762	38.3396	163.218	2.8487	1	31.5004	22.8917	190.417	3.32341	15.4699		13.9165	0
85836	Tue Mar 28 17:54:29 2017_x000D_	30.2588	38.1372	163.216	2.84865	1	31.5004	22.8917	190.417	3.32341	15.296		22.5831	0
85837	Tue Mar 28 17:54:29 2017_x000D_	29.5324	37.9397	156.744	2.7357	1	31.5004	22.8917	190.417	3.32341	15.1761		13.9393	0
85838	Tue Mar 28 17:54:29 2017_x000D_	29.1143	37.737	156.743	2.73569	1	31.5004	22.8917	190.417	3.32341	15.0358		9.82719	53.6192
85839	Tue Mar 28 17:54:29 2017_x000D_	28.8023	37.6372	152.805	2.66696	1	30.5558	24.409	155.532	2.71455	13.3439		25.1918	0
85840	Tue Mar 28 17:54:29 2017_x000D_	28.0683	37.2293	146.217	2.55196	1	30.5558	24.409	155.532	2.71455	13.0594		11.2852	0
85841	Tue Mar 28 17:54:29 2017_x000D_	27.7527	37.0246	144.484	2.52171	1	30.5558	24.409	155.532	2.71455	12.9233		22.5977	0
85842	Tue Mar 28 17:54:29 2017_x000D_	27.1208	36.6146	144.485	2.52173	1	30.5558	24.409	155.532	2.71455	12.6797		11.316	75.7358
85843	Tue Mar 28 17:54:30 2017_x000D_	26.8043	36.4094	146.217	2.55197	1	29.7904	26.8147	104.169	1.8181	10.0486		22.6311	0
85844	Tue Mar 28 17:54:30 2017_x000D_	26.1714	35.9989	146.218	2.55198	1	29.7904	26.8147	104.169	1.8181	9.87151		8.91476	0
85845	Tue Mar 28 17:54:30 2017_x000D_	25.9582	35.7919	146.216	2.55195	1	29.7904	26.8147	104.169	1.8181	9.76094		8.92109	0
85846	Tue Mar 28 17:54:30 2017_x000D_	25.7449	35.5847	146.214	2.55191	1	29.7904	26.8147	104.169	1.8181	9.6581		14.0171	0
85847	Tue Mar 28 17:54:30 2017_x000D_	25.3245	35.3808	146.216	2.55195	1	29.7904	26.8147	104.169	1.8181	9.66035		15.7424	21.0082
85848	Tue Mar 28 17:54:30 2017_x000D_	24.9006	35.0715	148.7	2.5953	1	29.5419	27.4694	103.681	1.80957	8.90694		20.1956	0
85849	Tue Mar 28 17:54:30 2017_x000D_	24.3693	34.6581	150.227	2.62195	1	29.5419	27.4694	103.681	1.80957	8.85625		7.01732	0
85850	Tue Mar 28 17:54:30 2017_x000D_	24.1588	34.5561	152.783	2.66657	1	29.5419	27.4694	103.681	1.80957	8.89939		8.94661	0
85851	Tue Mar 28 17:54:30 2017_x000D_	23.9448	34.3484	152.78	2.66651	1	29.5419	27.4694	103.681	1.80957	8.86838		19.8146	47.2927
85852	Tue Mar 28 17:54:30 2017_x000D_	23.3158	34.1469	152.784	2.66658	1	30.3569	28.8188	65.379	1.14108	8.82982		7.02804	0
85853	Tue Mar 28 17:54:30 2017_x000D_	23.105	34.0447	155.471	2.71347	1	30.3569	28.8188	65.379	1.14108	8.93868		20.2519	0
85854	Tue Mar 28 17:54:30 2017_x000D_	22.5721	33.6303	156.701	2.73494	1	30.3569	28.8188	65.379	1.14108	9.1517		9.34306	0
85855	Tue Mar 28 17:54:30 2017_x000D_	22.2607	33.635	155.47	2.71346	1	30.3569	28.8188	65.379	1.14108	9.42042		8.96788	67.5692
85856	Tue Mar 28 17:54:30 2017_x000D_	22.0461	33.4269	155.466	2.7134	1	31.3602	30.8353	77.4997	1.35262	9.66793		19.8658	0
85857	Tue Mar 28 17:54:30 2017_x000D_	21.4155	33.2248	155.469	2.71345	1	31.3602	30.8353	77.4997	1.35262	10.2277		11.4117	0
85858	Tue Mar 28 17:54:30 2017_x000D_	21.0963	33.0179	156.701	2.73496	1	31.3602	30.8353	77.4997	1.35262	10.4934		16.951	0
85859	Tue Mar 28 17:54:30 2017_x000D_	20.5693	32.8141	155.468	2.71343	1	31.3602	30.8353	77.4997	1.35262	10.9708		7.0642	54.324
85860	Tue Mar 28 17:54:30 2017_x000D_	20.3575	32.7112	152.787	2.66663	1	31.7175	32.6105	81.9462	1.43023	11.3604		21.1874	0
85861	Tue Mar 28 17:54:30 2017_x000D_	19.7221	32.4029	155.467	2.71342	1	31.7175	32.6105	81.9462	1.43023	11.9972		7.07491	0
85862	Tue Mar 28 17:54:30 2017_x000D_	19.51	32.2998	152.787	2.66664	1	31.7175	32.6105	81.9462	1.43023	12.2115		14.1419	0
85863	Tue Mar 28 17:54:30 2017_x000D_	19.0859	32.094	152.788	2.66665	1	31.7175	32.6105	81.9462	1.43023	12.6422		7.07098	0
85864	Tue Mar 28 17:54:31 2017_x000D_	18.8738	31.9912	155.467	2.7134	1	31.7175	32.6105	81.9462	1.43023	12.8586		21.2409	27.1558
85865	Tue Mar 28 17:54:31 2017_x000D_	18.2369	31.6819	152.789	2.66666	1	31.8961	33.4979	84.6048	1.47663	13.7794		7.07769	0
85866	Tue Mar 28 17:54:31 2017_x000D_	18.0246	31.579	155.466	2.71339	1	31.8961	33.4979	84.6048	1.47663	14.0036		18.5104	0
85867	Tue Mar 28 17:54:31 2017_x000D_	17.4917	31.268	151.34	2.64139	1	31.8961	33.4979	84.6048	1.47663	14.576		9.99508	0
85868	Tue Mar 28 17:54:31 2017_x000D_	17.1744	31.1664	155.465	2.71338	1	31.8961	33.4979	84.6048	1.47663	14.9052		13.0148	13.2226
85869	Tue Mar 28 17:54:31 2017_x000D_	16.7524	31.0658	152.793	2.66675	1	31.8761	33.9382	85.0477	1.48436	15.3941		9.03596	0
85870	Tue Mar 28 17:54:31 2017_x000D_	16.5359	30.8564	152.79	2.66669	1	31.8761	33.9382	85.0477	1.48436	15.6467		9.03804	0
85871	Tue Mar 28 17:54:31 2017_x000D_	16.3194	30.6469	152.787	2.66664	1	31.8761	33.9382	85.0477	1.48436	15.9011		0	0
85872	Tue Mar 28 17:54:31 2017_x000D_	16.3194	30.6469	152.787	2.66664	1	31.8761	33.9382	85.0477	1.48436	15.9011		13.0221	6.55799
85873	Tue Mar 28 17:54:31 2017_x000D_	15.8971	30.5465	155.464	2.71336	1	32.0946	33.9448	84.7144	1.47854	16.5501		7.11115	0
85874	Tue Mar 28 17:54:31 2017_x000D_	15.6839	30.4429	152.791	2.6667	1	32.0946	33.9448	84.7144	1.47854	16.7802		11.4973	0
85875	Tue Mar 28 17:54:31 2017_x000D_	15.3624	30.2343	146.262	2.55276	1	32.0946	33.9448	84.7144	1.47854	17.1387		9.05508	0
85876	Tue Mar 28 17:54:31 2017_x000D_	15.1454	30.0245	146.26	2.55272	1	32.0946	33.9448	84.7144	1.47854	17.3967		6.27035	0
85877	Tue Mar 28 17:54:31 2017_x000D_	14.9364	30.0267	129.777	2.26504	1	32.0946	33.9448	84.7144	1.47854	17.5999		7.17635	39.9889
85878	Tue Mar 28 17:54:31 2017_x000D_	15.0491	30.2377	119.288	2.08196	1	30.7739	34.1252	108.786	1.89867	16.1982		0.0182483	0
85879	Tue Mar 28 17:54:31 2017_x000D_	15.0497	30.2378	106.459	1.85807	1	30.7739	34.1252	108.786	1.89867	16.1976		3.19437	0
85880	Tue Mar 28 17:54:31 2017_x000D_	15.0538	30.3442	94.8156	1.65484	1	30.7739	34.1252	108.786	1.89867	16.1684		4.50856	0
85881	Tue Mar 28 17:54:31 2017_x000D_	14.9456	30.2399	86.0628	1.50208	1	30.7739	34.1252	108.786	1.89867	16.2982		3.21202	78.8831
85882	Tue Mar 28 17:54:31 2017_x000D_	14.9494	30.3469	68.1392	1.18925	1	28.1616	33.8255	122.883	2.14471	13.6625		3.18204	0
85883	Tue Mar 28 17:54:31 2017_x000D_	14.9456	30.2409	61.5766	1.07471	1	28.1616	33.8255	122.883	2.14471	13.6935		7.02563	0
85884	Tue Mar 28 17:54:31 2017_x000D_	15.0425	30.0277	42.6099	0.743683	1	28.1616	33.8255	122.883	2.14471	13.6577		4.42305	0
85885	Tue Mar 28 17:54:31 2017_x000D_	15.1434	29.9202	38.4654	0.671348	1	28.1616	33.8255	122.883	2.14471	13.5914		4.42113	0
85886	Tue Mar 28 17:54:32 2017_x000D_	15.2441	29.8126	29.257	0.510632	1	28.1616	33.8255	122.883	2.14471	13.5265		12.8894	72.3741
85887	Tue Mar 28 17:54:32 2017_x000D_	15.659	29.701	18.6164	0.324917	1	25.767	33.5324	183.975	3.21097	10.8098		6.98385	0
85888	Tue Mar 28 17:54:32 2017_x000D_	15.8647	29.592	15.7654	0.275159	1	25.767	33.5324	183.975	3.21097	10.6575		13.9702	0
85889	Tue Mar 28 17:54:32 2017_x000D_	16.2763	29.3742	15.7632	0.27512	1	25.767	33.5324	183.975	3.21097	10.3617		25.2553	0
85890	Tue Mar 28 17:54:32 2017_x000D_	17.11	29.2574	18.6173	0.324933	1	25.767	33.5324	183.975	3.21097
85891	Tue Mar 28 17:54:32 2017_x000D_	17.5212	29.0398	18.6157	0.324904	1	24.465	33.2723	183.975	3.21097
85892	Tue Mar 28 17:54:32 2017_x000D_	18.2425	28.7121	22.4375	0.391608	1	24.465	33.2723	183.975	3.21097
85893	Tue Mar 28 17:54:32 2017_x000D_	18.657	28.6008	25.2242	0.440245	1	24.465	33.2723	183.975	3.21097
85894	Tue Mar 28 17:54:32 2017_x000D_	19.1689	28.2759	29.2659	0.510787	1	24.465	33.2723	183.975	3.21097
85895	Tue Mar 28 17:54:32 2017_x000D_	19.5831	28.1647	31.9061	0.556867	1	23.1627	33.0122	180	3.14159
85896	Tue Mar 28 17:54:32 2017_x000D_	20.0947	27.8399	36.0575	0.629323	1	23.1627	33.0122	180	3.14159
85897	Tue Mar 28 17:54:32 2017_x000D_	20.2964	27.625	36.0569	0.629312	1	23.1627	33.0122	180	3.14159
85898	Tue Mar 28 17:54:32 2017_x000D_	20.5017	27.5164	38.4799	0.671601	1	23.1627	33.0122	180	3.14159
85899	Tue Mar 28 17:54:32 2017_x000D_	21.0128	27.1918	37.8486	0.660583	1	22.5065	32.9923	180	3.14159
85900	Tue Mar 28 17:54:32 2017_x000D_	21.2145	26.9771	37.8482	0.660575	1	22.5065	32.9923	180	3.14159
85901	Tue Mar 28 17:54:32 2017_x000D_	21.4161	26.7623	37.8477	0.660567	1	22.5065	32.9923	180	3.14159
85902	Tue Mar 28 17:54:32 2017_x000D_	21.8228	26.4391	40.315	0.703629	1	22.5065	32.9923	180	3.14159
85903	Tue Mar 28 17:54:32 2017_x000D_	22.1285	26.2233	38.4799	0.671601	1	22.5065	32.9923	180	3.14159
85904	Tue Mar 28 17:54:32 2017_x000D_	22.535	25.9002	36.056	0.629295	1	21.8601	32.7521	223.906	3.90789
85905	Tue Mar 28 17:54:32 2017_x000D_	22.74	25.7917	38.4803	0.671608	1	21.8601	32.7521	223.906	3.90789
85906	Tue Mar 28 17:54:32 2017_x000D_	22.9414	25.5771	33.4836	0.584399	1	21.8601	32.7521	223.906	3.90789
85907	Tue Mar 28 17:54:33 2017_x000D_	23.3478	25.2541	36.0555	0.629287	1	21.8601	32.7521	223.906	3.90789
85908	Tue Mar 28 17:54:33 2017_x000D_	23.6533	25.0385	34.408	0.600533	1	21.024	31.8441	249.83	4.36036
85909	Tue Mar 28 17:54:33 2017_x000D_	24.1636	24.7144	33.483	0.584388	1	21.024	31.8441	249.83	4.36036
85910	Tue Mar 28 17:54:33 2017_x000D_	24.3684	24.6061	36.0564	0.629303	1	21.024	31.8441	249.83	4.36036
85911	Tue Mar 28 17:54:33 2017_x000D_	24.8783	24.2823	31.8992	0.556746	1	21.024	31.8441	249.83	4.36036
85912	Tue Mar 28 17:54:33 2017_x000D_	25.0797	24.0678	31.8982	0.556728	1	20.6252	30.9492	249.83	4.36036
85913	Tue Mar 28 17:54:33 2017_x000D_	25.3884	23.9585	36.0573	0.629318	1	20.6252	30.9492	249.83	4.36036
85914	Tue Mar 28 17:54:33 2017_x000D_	25.4889	23.8513	31.8986	0.556735	1	20.6252	30.9492	249.83	4.36036
85915	Tue Mar 28 17:54:33 2017_x000D_	25.8948	23.5287	34.4083	0.600538	1	20.6252	30.9492	249.83	4.36036
85916	Tue Mar 28 17:54:33 2017_x000D_	25.9956	23.4214	33.4821	0.584373	1	20.455	29.8403	281.234	4.90846
85917	Tue Mar 28 17:54:33 2017_x000D_	26.4046	23.205	33.4827	0.584383	1	20.455	29.8403	281.234	4.90846
85918	Tue Mar 28 17:54:33 2017_x000D_	26.6091	23.0969	36.0575	0.629322	1	20.455	29.8403	281.234	4.90846
85919	Tue Mar 28 17:54:33 2017_x000D_	26.8103	22.8825	36.0569	0.629311	1	20.455	29.8403	281.234	4.90846
85920	Tue Mar 28 17:54:33 2017_x000D_	27.0148	22.7744	38.4833	0.67166	1	20.455	29.8403	281.234	4.90846
85921	Tue Mar 28 17:54:33 2017_x000D_	27.3203	22.5588	48.9711	0.854708	1	20.99	27.6485	275.938	4.81602
85922	Tue Mar 28 17:54:33 2017_x000D_	27.3205	22.5585	57.466	1.00297	1	20.99	27.6485	275.938	4.81602
85923	Tue Mar 28 17:54:33 2017_x000D_	27.22	22.6653	66.8267	1.16635	1	20.99	27.6485	275.938	4.81602
85924	Tue Mar 28 17:54:33 2017_x000D_	27.2264	22.877	80.0528	1.39718	1	20.99	27.6485	275.938	4.81602
85925	Tue Mar 28 17:54:33 2017_x000D_	27.2262	22.8766	91.7218	1.60085	1	21.2673	26.3316	277.045	4.83535
85926	Tue Mar 28 17:54:33 2017_x000D_	27.3262	22.7691	106.818	1.86433	1	21.2673	26.3316	277.045	4.83535
85927	Tue Mar 28 17:54:33 2017_x000D_	27.222	22.7698	115.001	2.00715	1	21.2673	26.3316	277.045	4.83535
85928	Tue Mar 28 17:54:34 2017_x000D_	27.2153	22.5576	122.802	2.14329	1	21.2673	26.3316	277.045	4.83535
85929	Tue Mar 28 17:54:34 2017_x000D_	26.9975	22.2411	137.544	2.4006	1	21.5447	25.0144	261.881	4.57068
85930	Tue Mar 28 17:54:34 2017_x000D_	26.9975	22.2411	137.544	2.4006	1	21.5447	25.0144	261.881	4.57068
85931	Tue Mar 28 17:54:34 2017_x000D_	26.7801	21.924	135.464	2.36429	1	21.5447	25.0144	261.881	4.57068
85932	Tue Mar 28 17:54:34 2017_x000D_	26.0336	21.2924	133.394	2.32816	1	21.5447	25.0144	261.881	4.57068
85933	Tue Mar 28 17:54:34 2017_x000D_	25.7149	21.0822	135.469	2.36438	1	21.3939	23.4626	263.704	4.6025
85934	Tue Mar 28 17:54:34 2017_x000D_	25.1752	20.448	133.395	2.32818	1	21.3939	23.4626	263.704	4.6025
85935	Tue Mar 28 17:54:34 2017_x000D_	24.8531	20.1308	129.286	2.25647	1	21.3939	23.4626	263.704	4.6025
85936	Tue Mar 28 17:54:34 2017_x000D_	24.4199	19.6011	127.547	2.22611	1	21.3939	23.4626	263.704	4.6025
85937	Tue Mar 28 17:54:34 2017_x000D_	24.2015	19.283	129.285	2.25645	1	21.3939	23.4626	263.704	4.6025
85938	Tue Mar 28 17:54:34 2017_x000D_	23.8689	18.6454	126.944	2.21559	1	21.4427	22.3587	275.886	4.81511
85939	Tue Mar 28 17:54:34 2017_x000D_	23.6536	18.4334	126.945	2.21561	1	21.4427	22.3587	275.886	4.81511
85940	Tue Mar 28 17:54:34 2017_x000D_	23.4382	18.2214	126.947	2.21564	1	21.4427	22.3587	275.886	4.81511
85941	Tue Mar 28 17:54:34 2017_x000D_	23.2192	17.9023	125.254	2.1861	1	21.4427	22.3587	275.886	4.81511
85942	Tue Mar 28 17:54:34 2017_x000D_	22.8889	17.3704	129.278	2.25633	2	25.7381	14.5272	236.526	4.12815
85943	Tue Mar 28 17:54:34 2017_x000D_	22.6732	17.158	129.279	2.25635	2	25.7381	14.5272	236.526	4.12815
85944	Tue Mar 28 17:54:34 2017_x000D_	22.4506	16.7317	129.276	2.25629	2	25.7381	14.5272	236.526	4.12815
85945	Tue Mar 28 17:54:34 2017_x000D_	22.1299	16.5196	131.468	2.29455	2	25.7381	14.5272	236.526	4.12815
85946	Tue Mar 28 17:54:34 2017_x000D_	21.6944	15.9873	133.376	2.32785	1	21.7299	20.8196	276.549	4.8267
85947	Tue Mar 28 17:54:34 2017_x000D_	21.6911	15.8804	135.437	2.36382	1	21.7299	20.8196	276.549	4.8267
85948	Tue Mar 28 17:54:34 2017_x000D_	21.4747	15.6671	131.466	2.29451	1	21.7299	20.8196	276.549	4.8267
85949	Tue Mar 28 17:54:34 2017_x000D_	21.0422	15.2414	135.437	2.36382	1	21.7299	20.8196	276.549	4.8267
85950	Tue Mar 28 17:54:35 2017_x000D_	20.8292	15.1352	133.378	2.32788	1	21.7299	20.8196	276.549	4.8267
85951	Tue Mar 28 17:54:35 2017_x000D_	20.389	14.4942	133.373	2.3278	1	21.988	19.9428	275.938	4.81602
85952	Tue Mar 28 17:54:35 2017_x000D_	20.1759	14.3882	135.437	2.36382	1	21.988	19.9428	275.938	4.81602
85953	Tue Mar 28 17:54:35 2017_x000D_	19.7423	13.9611	135.437	2.36382	1	21.988	19.9428	275.938	4.81602
85954	Tue Mar 28 17:54:35 2017_x000D_	19.7352	13.7465	135.432	2.36373	1	21.988	19.9428	275.938	4.81602
85955	Tue Mar 28 17:54:35 2017_x000D_	19.5183	13.5328	135.432	2.36373	1	22.4554	19.2937	289.405	5.05107
85956	Tue Mar 28 17:54:35 2017_x000D_	19.0876	13.2123	133.376	2.32784	1	22.4554	19.2937	289.405	5.05107
