# Supplementary material for: Guppies Prefer to Follow Large (Robot) Leaders Irrespective of Own Size
Source: Front Bioeng Biotechnol. 2020 May 15;8:441. doi: 10.3389/fbioe.2020.00441 (PMC7243707; doi:10.3389/fbioe.2020.00441)
Supplement: Supplementary file 3 [file Data_Sheet_1.ZIP › Raw Data/ID88.xlsx]

## Sheet: TueMar28172557201
Framenumber	Current timestamp	Robo Position x	Robo Position y	Robo Angle deg	Robo Angle rad	Fish ID	Fish Position x	Fish Position y	Fish Angle deg	Fish Angle rad	Distance_between_subjects	Mean_Distance (L300 bis L1500)	Velocity_Robo	Velocity_Fish	Mean_velocity_Robo		Fish ID	Fish Position x	Fish Position y	Fish Angle deg	Fish Angle rad	Fish ID	Fish Position x	Fish Position y	Fish Angle deg	Fish Angle rad	Fish ID	Fish Position x	Fish Position y	Fish Angle deg	Fish Angle rad	Fish ID	Fish Position x	Fish Position y	Fish Angle deg	Fish Angle rad
78532	Tue Mar 28 17:26:18 2017_x000D_	18.5559	12.9994	-64.8808	-1.13238	1	40.9938	44.7775	62.0333	1.08269	38.9012	29.4057	0	0	11.4931	6.5053
78533	Tue Mar 28 17:26:18 2017_x000D_	18.5559	12.9994	-64.8808	-1.13238	1	40.9938	44.7775	60.3209	1.0528	38.9012		0	0
78534	Tue Mar 28 17:26:18 2017_x000D_	18.5559	12.9994	-64.8808	-1.13238	1	40.9938	44.7775	60.3209	1.0528	38.9012		9.67463	0
78535	Tue Mar 28 17:26:18 2017_x000D_	18.5669	13.3217	-71.086	-1.24068	1	40.9938	44.7775	60.3209	1.0528	38.632		7.26496	0
78536	Tue Mar 28 17:26:18 2017_x000D_	18.6793	13.5362	-73.7748	-1.28761	1	40.9938	44.7775	60.3209	1.0528	38.3921		0	6.54282
78537	Tue Mar 28 17:26:18 2017_x000D_	18.6793	13.5362	-73.7748	-1.28761	1	41.2118	44.7839	59.7351	1.04257	38.5244		6.44452	0
78538	Tue Mar 28 17:26:18 2017_x000D_	18.6864	13.7509	-73.7732	-1.28759	1	41.2118	44.7839	59.7351	1.04257	38.3463		17.4731	0
78539	Tue Mar 28 17:26:18 2017_x000D_	18.9143	14.2869	-73.0205	-1.27445	1	41.2118	44.7839	59.7351	1.04257	37.7789		13.3452	0
78540	Tue Mar 28 17:26:18 2017_x000D_	19.0334	14.7155	-70.2072	-1.22535	1	41.2118	44.7839	59.7351	1.04257	37.363		24.6742	0
78541	Tue Mar 28 17:26:18 2017_x000D_	19.3732	15.4645	-73.7784	-1.28768	1	41.2118	44.7839	59.7351	1.04257	36.5589		13.3336	0
78542	Tue Mar 28 17:26:18 2017_x000D_	19.4923	15.8927	-76.5431	-1.33593	1	41.2118	44.7839	63.0597	1.1006	36.1447		26.6475	0
78543	Tue Mar 28 17:26:18 2017_x000D_	19.7302	16.7485	-76.544	-1.33594	1	41.2118	44.7839	63.0597	1.1006	35.3192		12.853	0
78544	Tue Mar 28 17:26:18 2017_x000D_	19.7443	17.1767	-76.5416	-1.3359	1	41.2118	44.7839	63.0597	1.1006	34.9716		13.3155	0
78545	Tue Mar 28 17:26:18 2017_x000D_	19.8633	17.6043	-79.3729	-1.38532	1	41.2118	44.7839	63.0597	1.1006	34.5614		12.844	6.59211
78546	Tue Mar 28 17:26:18 2017_x000D_	19.8774	18.0322	-79.3712	-1.38529	1	41.2016	45.0034	59.4457	1.03752	34.3827		19.5974	0
78547	Tue Mar 28 17:26:18 2017_x000D_	20.0033	18.6732	-82.255	-1.43562	1	41.2016	45.0034	59.4457	1.03752	33.8031		25.9398	0
78548	Tue Mar 28 17:26:18 2017_x000D_	20.1361	19.5276	-85.178	-1.48664	1	41.2016	45.0034	59.4457	1.03752	33.0571		9.61116	0
78549	Tue Mar 28 17:26:18 2017_x000D_	20.1466	19.8478	-85.3245	-1.48919	1	41.2016	45.0034	59.4457	1.03752	32.8042		12.8229	6.53982
78550	Tue Mar 28 17:26:18 2017_x000D_	20.1606	20.275	-85.324	-1.48918	1	40.9837	44.997	65.0215	1.13484	32.323		22.7309	0
78551	Tue Mar 28 17:26:18 2017_x000D_	20.2898	21.0216	-88.1259	-1.53809	1	40.9837	44.997	65.0215	1.13484	31.6711		9.60207	0
78552	Tue Mar 28 17:26:18 2017_x000D_	20.3002	21.3415	-88.1259	-1.53809	1	40.9837	44.997	65.0215	1.13484	31.4228		22.4161	0
78553	Tue Mar 28 17:26:18 2017_x000D_	20.3247	22.0883	-88.1259	-1.53809	1	40.9837	44.997	65.0215	1.13484	30.8481		9.59308	1120
78554	Tue Mar 28 17:26:19 2017_x000D_	20.3351	22.4079	-88.1259	-1.53809	1	20.9561	13.4904	65.0215	1.13484	8.9391		10.1662	0
78555	Tue Mar 28 17:26:19 2017_x000D_	20.45	22.7267	-85.179	-1.48665	1	20.9561	13.4904	65.0215	1.13484	9.25016		19.1862	0
78556	Tue Mar 28 17:26:19 2017_x000D_	20.4709	23.3659	-85.1782	-1.48664	1	20.9561	13.4904	65.0215	1.13484	9.88741		12.7868	0
78557	Tue Mar 28 17:26:19 2017_x000D_	20.4848	23.7919	-85.1778	-1.48663	1	20.9561	13.4904	65.0215	1.13484	10.3123		19.1713	0
78558	Tue Mar 28 17:26:19 2017_x000D_	20.5057	24.4306	-85.177	-1.48662	1	20.9561	13.4904	65.0215	1.13484	10.9495		6.38745	0
78559	Tue Mar 28 17:26:19 2017_x000D_	20.5127	24.6434	-85.1767	-1.48661	1	20.9561	13.4904	65.0215	1.13484	11.1618		19.475	0
78560	Tue Mar 28 17:26:19 2017_x000D_	20.6378	25.2804	-82.2485	-1.43551	1	20.9561	13.4904	65.0215	1.13484	11.7943		6.38436	0
78561	Tue Mar 28 17:26:19 2017_x000D_	20.6447	25.4931	-82.248	-1.4355	1	20.9561	13.4904	65.0215	1.13484	12.0067		9.56909	0
78562	Tue Mar 28 17:26:19 2017_x000D_	20.6551	25.8119	-82.5388	-1.44057	1	20.9561	13.4904	65.0215	1.13484	12.3252		9.57518	0
78563	Tue Mar 28 17:26:19 2017_x000D_	20.6656	26.1309	-82.2463	-1.43547	1	20.9561	13.4904	65.0215	1.13484	12.6438		16.3138	0
78564	Tue Mar 28 17:26:19 2017_x000D_	20.7873	26.6609	-85.3264	-1.48923	1	20.9561	13.4904	65.0215	1.13484	13.1716		9.56909	0
78565	Tue Mar 28 17:26:19 2017_x000D_	20.7977	26.9797	-85.1788	-1.48665	1	20.9561	13.4904	65.0215	1.13484	13.4902		12.7478	0
78566	Tue Mar 28 17:26:19 2017_x000D_	20.8116	27.4044	-85.1783	-1.48664	1	20.9561	13.4904	65.0215	1.13484	13.9148		9.554	1362.04
78567	Tue Mar 28 17:26:19 2017_x000D_	20.8219	27.7227	-85.3252	-1.48921	1	34.328	56.8778	78.9857	1.37856	32.1315		15.9325	0
78568	Tue Mar 28 17:26:19 2017_x000D_	20.8392	28.2535	-85.1772	-1.48662	1	34.328	56.8778	78.9857	1.37856	31.6433		6.36646	0
78569	Tue Mar 28 17:26:19 2017_x000D_	20.8462	28.4656	-85.177	-1.48662	1	34.328	56.8778	78.9857	1.37856	31.4486		13.1782	0
78570	Tue Mar 28 17:26:19 2017_x000D_	20.9643	28.8887	-88.1352	-1.53825	1	34.328	56.8778	78.9857	1.37856	31.0158		3.17574	0
78571	Tue Mar 28 17:26:19 2017_x000D_	20.9678	28.9945	-88.1352	-1.53825	1	34.328	56.8778	78.9857	1.37856	30.9188		6.36637	23.4926
78572	Tue Mar 28 17:26:19 2017_x000D_	20.9747	29.2066	-88.1351	-1.53825	1	33.9223	56.208	59.2928	1.03486	29.9452		6.36337	0
78573	Tue Mar 28 17:26:19 2017_x000D_	20.9816	29.4186	-88.1351	-1.53825	1	33.9223	56.208	59.2928	1.03486	29.7512		9.54181	0
78574	Tue Mar 28 17:26:19 2017_x000D_	20.9917	29.7365	-82.2422	-1.4354	1	33.9223	56.208	59.2928	1.03486	29.4608		6.36037	0
78575	Tue Mar 28 17:26:20 2017_x000D_	20.9986	29.9484	-82.2417	-1.43539	1	33.9223	56.208	59.2928	1.03486	29.2675		16.2542	1459.02
78576	Tue Mar 28 17:26:20 2017_x000D_	21.1197	30.4765	-72.9444	-1.27312	1	16.2378	10.9031	116.361	2.03088	20.173		3.13817	0
78577	Tue Mar 28 17:26:20 2017_x000D_	21.0151	30.4776	-64.715	-1.12949	1	16.2378	10.9031	116.361	2.03088	20.149		7.13983	0
78578	Tue Mar 28 17:26:20 2017_x000D_	20.9033	30.2675	-46.2514	-0.80724	1	16.2378	10.9031	116.361	2.03088	19.9185		6.26165	0
78579	Tue Mar 28 17:26:20 2017_x000D_	20.6946	30.2705	-37.9384	-0.66215	1	16.2378	10.9031	116.361	2.03088	19.8736		3.16994	0
78580	Tue Mar 28 17:26:20 2017_x000D_	20.6909	30.1649	-27.3007	-0.476487	1	16.2378	10.9031	116.361	2.03088	19.7699		6.25293	9.41322
78581	Tue Mar 28 17:26:20 2017_x000D_	20.4825	30.1685	-8.3452	-0.145651	1	16.4669	10.6887	161.814	2.82418	19.8894		3.19104	0
78582	Tue Mar 28 17:26:20 2017_x000D_	20.4863	30.2748	0.751739	0.0131203	1	16.4669	10.6887	161.814	2.82418	19.9943		0.0212132	0
78583	Tue Mar 28 17:26:20 2017_x000D_	20.4868	30.2753	18.6608	0.325692	1	16.4669	10.6887	161.814	2.82418	19.9949		3.13524	0
78584	Tue Mar 28 17:26:20 2017_x000D_	20.5913	30.274	25.2657	0.440969	1	16.4669	10.6887	161.814	2.82418	20.0149		3.14732	14.6814
78585	Tue Mar 28 17:26:20 2017_x000D_	20.6962	30.2725	40.3344	0.703968	1	16.896	10.924	197.626	3.44922	19.7182		3.13232	0
78586	Tue Mar 28 17:26:20 2017_x000D_	20.8006	30.271	46.8105	0.816997	1	16.896	10.924	197.626	3.44922	19.7371		17.673	0
78587	Tue Mar 28 17:26:20 2017_x000D_	21.2038	29.8415	55.077	0.961275	1	16.896	10.924	197.626	3.44922	19.4018		0	0
78588	Tue Mar 28 17:26:20 2017_x000D_	21.2038	29.8415	55.077	0.961275	1	16.896	10.924	197.626	3.44922	19.4018		26.9402	0
78589	Tue Mar 28 17:26:20 2017_x000D_	21.7004	29.0933	50.9704	0.889602	1	16.896	10.924	197.626	3.44922	18.7938		24.4149	14.6814
78590	Tue Mar 28 17:26:20 2017_x000D_	22.2003	28.4511	44.6447	0.779197	1	17.3251	11.1593	153.526	2.67954	17.9659		13.2352	0
78591	Tue Mar 28 17:26:20 2017_x000D_	22.5022	28.1294	40.3303	0.703896	1	17.3251	11.1593	153.526	2.67954	17.7422		11.2143	0
78592	Tue Mar 28 17:26:20 2017_x000D_	22.8075	27.9137	38.4973	0.671904	1	17.3251	11.1593	153.526	2.67954	17.6286		22.4287	0
78593	Tue Mar 28 17:26:20 2017_x000D_	23.4181	27.4823	33.5076	0.584819	1	17.3251	11.1593	153.526	2.67954	17.4231		11.2094	23.7652
78594	Tue Mar 28 17:26:20 2017_x000D_	23.7232	27.2666	26.5148	0.462771	1	17.7348	11.8373	88.0201	1.53624	16.5507		25.0453	0
78595	Tue Mar 28 17:26:20 2017_x000D_	24.4374	26.8343	25.2396	0.440513	1	17.7348	11.8373	88.0201	1.53624	16.4267		12.805	0
78596	Tue Mar 28 17:26:20 2017_x000D_	24.8496	26.7235	22.4507	0.391839	1	17.7348	11.8373	88.0201	1.53624	16.4991		8.81847	0
78597	Tue Mar 28 17:26:21 2017_x000D_	25.0508	26.5092	22.4484	0.391798	1	17.7348	11.8373	88.0201	1.53624	16.3948		25.6018	14.7651
78598	Tue Mar 28 17:26:21 2017_x000D_	25.875	26.2879	22.4505	0.391834	1	17.9348	12.287	28.1964	0.492119	16.0957		9.80456	0
78599	Tue Mar 28 17:26:21 2017_x000D_	26.183	26.1786	24.0804	0.420282	1	17.9348	12.287	28.1964	0.492119	16.1558		18.0998	0
78600	Tue Mar 28 17:26:21 2017_x000D_	26.6922	25.855	27.9196	0.487288	1	17.9348	12.287	28.1964	0.492119	16.1488		9.80557	0
78601	Tue Mar 28 17:26:21 2017_x000D_	27.0002	25.7456	26.5166	0.462801	1	17.9348	12.287	28.1964	0.492119	16.227		18.0864	0
78602	Tue Mar 28 17:26:21 2017_x000D_	27.509	25.4222	27.9195	0.487288	1	17.9348	12.287	28.1964	0.492119	16.2542		9.33056	18.5953
78603	Tue Mar 28 17:26:21 2017_x000D_	27.82	25.4188	29.2929	0.511257	1	18.3541	12.7435	22.1299	0.38624	15.8198		8.80574	0
78604	Tue Mar 28 17:26:21 2017_x000D_	28.0209	25.2048	29.2915	0.511233	1	18.3541	12.7435	22.1299	0.38624	15.7712		6.9302	0
78605	Tue Mar 28 17:26:21 2017_x000D_	28.225	25.0966	31.9335	0.557345	1	18.3541	12.7435	22.1299	0.38624	15.8125		19.8939	0
78606	Tue Mar 28 17:26:21 2017_x000D_	28.7305	24.6674	33.5153	0.584952	1	18.3541	12.7435	22.1299	0.38624	15.8066		9.78459	50.3048
78607	Tue Mar 28 17:26:21 2017_x000D_	29.0379	24.5584	34.441	0.601108	1	18.9441	14.3131	65.4199	1.14179	14.3823		18.068	0
78608	Tue Mar 28 17:26:21 2017_x000D_	29.5461	24.2352	33.5165	0.584972	1	18.9441	14.3131	65.4199	1.14179	14.5207		11.1711	0
78609	Tue Mar 28 17:26:21 2017_x000D_	29.8502	24.0203	31.9327	0.557332	1	18.9441	14.3131	65.4199	1.14179	14.6004		19.879	0
78610	Tue Mar 28 17:26:21 2017_x000D_	30.3553	23.5914	33.5153	0.584952	1	18.9441	14.3131	65.4199	1.14179	14.7072		9.76945	44.2522
78611	Tue Mar 28 17:26:21 2017_x000D_	30.6622	23.4825	29.2882	0.511176	1	19.5435	15.6609	56.7151	0.989865	13.5942		20.7475	0
78612	Tue Mar 28 17:26:21 2017_x000D_	31.2733	23.1587	31.9331	0.557337	1	19.5435	15.6609	56.7151	0.989865	13.9214		8.79726	0
78613	Tue Mar 28 17:26:21 2017_x000D_	31.474	22.9449	31.932	0.557319	1	19.5435	15.6609	56.7151	0.989865	13.9783		13.8241	0
78614	Tue Mar 28 17:26:21 2017_x000D_	31.8812	22.7292	31.9324	0.557326	1	19.5435	15.6609	56.7151	0.989865	14.219		8.79316	0
78615	Tue Mar 28 17:26:21 2017_x000D_	32.0817	22.5154	31.9314	0.557308	1	19.5435	15.6609	56.7151	0.989865	14.2895		22.323	53.1199
78616	Tue Mar 28 17:26:21 2017_x000D_	32.6894	22.086	31.9308	0.557298	1	20.3522	17.2361	79.0736	1.38009	13.2562		13.8147	0
78617	Tue Mar 28 17:26:21 2017_x000D_	33.0963	21.8704	31.9312	0.557305	1	20.3522	17.2361	79.0736	1.38009	13.5606		19.8467	0
78618	Tue Mar 28 17:26:22 2017_x000D_	33.6005	21.4421	33.5153	0.584952	1	20.3522	17.2361	79.0736	1.38009	13.8999		9.74847	0
78619	Tue Mar 28 17:26:22 2017_x000D_	33.9068	21.3336	29.2838	0.511098	1	20.3522	17.2361	79.0736	1.38009	14.1604		20.7086	41.7815
78620	Tue Mar 28 17:26:22 2017_x000D_	34.5168	21.0105	31.9316	0.557311	1	20.7321	18.576	59.9062	1.04556	13.998		8.78673	0
78621	Tue Mar 28 17:26:22 2017_x000D_	34.7172	20.7969	31.9305	0.557292	1	20.7321	18.576	59.9062	1.04556	14.1603		12.7064	0
78622	Tue Mar 28 17:26:22 2017_x000D_	35.1264	20.6876	29.2843	0.511108	1	20.7321	18.576	59.9062	1.04556	14.5484		19.8187	0
78623	Tue Mar 28 17:26:22 2017_x000D_	35.6298	20.2598	27.9071	0.487072	1	20.7321	18.576	59.9062	1.04556	14.9926		9.27333	27.2647
78624	Tue Mar 28 17:26:22 2017_x000D_	35.9389	20.2572	29.2846	0.511113	1	20.9122	19.4668	53.2049	0.928601	15.0475		19.8122	0
78625	Tue Mar 28 17:26:22 2017_x000D_	36.4421	19.8295	27.9072	0.487072	1	20.9122	19.4668	53.2049	0.928601	15.5341		9.74082	0
78626	Tue Mar 28 17:26:22 2017_x000D_	36.7482	19.7212	31.9328	0.557332	1	20.9122	19.4668	53.2049	0.928601	15.838		17.9815	0
78627	Tue Mar 28 17:26:22 2017_x000D_	37.254	19.3996	27.9072	0.487072	1	20.9122	19.4668	53.2049	0.928601	16.3419		6.8859	35.5247
78628	Tue Mar 28 17:26:22 2017_x000D_	37.4568	19.2921	25.2169	0.440117	1	21.3016	20.5851	56.3507	0.983506	16.2069		9.73516	0
78629	Tue Mar 28 17:26:22 2017_x000D_	37.7627	19.1838	29.284	0.511102	1	21.3016	20.5851	56.3507	0.983506	16.5206		17.9681	0
78630	Tue Mar 28 17:26:22 2017_x000D_	38.2681	18.8624	25.2161	0.440104	1	21.3016	20.5851	56.3507	0.983506	17.0537		6.16516	0
78631	Tue Mar 28 17:26:22 2017_x000D_	38.4736	18.8609	25.2176	0.440131	1	21.3016	20.5851	56.3507	0.983506	17.2583		8.77196	0
78632	Tue Mar 28 17:26:22 2017_x000D_	38.6736	18.6476	25.2157	0.440097	1	21.3016	20.5851	56.3507	0.983506	17.4797		13.7623	19.8973
78633	Tue Mar 28 17:26:22 2017_x000D_	39.079	18.4329	25.2153	0.44009	1	21.2724	21.2477	60.7656	1.06056	18.0277		9.72467	0
78634	Tue Mar 28 17:26:22 2017_x000D_	39.3846	18.3248	29.2847	0.511114	1	21.2724	21.2477	60.7656	1.06056	18.3465		11.1104	0
78635	Tue Mar 28 17:26:22 2017_x000D_	39.687	18.111	27.9072	0.487072	1	21.2724	21.2477	60.7656	1.06056	18.6798		6.15616	0
78636	Tue Mar 28 17:26:22 2017_x000D_	39.8922	18.1095	27.9087	0.487099	1	21.2724	21.2477	60.7656	1.06056	18.8824		11.1195	19.8943
78637	Tue Mar 28 17:26:22 2017_x000D_	40.1949	17.8956	29.285	0.511119	1	21.2432	21.9102	60.112	1.04915	19.3722		6.87249	0
78638	Tue Mar 28 17:26:22 2017_x000D_	40.3973	17.7883	26.497	0.46246	1	21.2432	21.9102	60.112	1.04915	19.5926		11.1038	0
78639	Tue Mar 28 17:26:23 2017_x000D_	40.6995	17.5746	25.2138	0.440064	1	21.2432	21.9102	60.112	1.04915	19.9335		6.87249	0
78640	Tue Mar 28 17:26:23 2017_x000D_	40.9019	17.4673	22.4036	0.391016	1	21.2432	21.9102	60.112	1.04915	20.1545		4.37494	33.7159
78641	Tue Mar 28 17:26:23 2017_x000D_	41.0012	17.3605	6.59259	0.115062	1	21.4134	23.0211	14.8313	0.258855	20.3893		3.08704	0
78642	Tue Mar 28 17:26:23 2017_x000D_	40.8983	17.361	0.376327	0.00656814	1	21.4134	23.0211	14.8313	0.258855	20.2903		4.49086	0
78643	Tue Mar 28 17:26:23 2017_x000D_	40.7928	17.2548	-20.3249	-0.354737	1	21.4134	23.0211	14.8313	0.258855	20.2191		0.0108167	0
78644	Tue Mar 28 17:26:23 2017_x000D_	40.7931	17.2546	-28.0537	-0.489629	1	21.4134	23.0211	14.8313	0.258855	20.2194		4.45271	37.092
78645	Tue Mar 28 17:26:23 2017_x000D_	40.8986	17.359	-45.0129	-0.785623	1	22.2503	23.9312	13.9687	0.243799	19.7725		0.0108167	0
78646	Tue Mar 28 17:26:23 2017_x000D_	40.8989	17.3588	-52.9592	-0.924312	1	22.2503	23.9312	13.9687	0.243799	19.7729		8.93501	0
78647	Tue Mar 28 17:26:23 2017_x000D_	41.1098	17.5691	-65.4696	-1.14266	1	22.2503	23.9312	13.9687	0.243799	19.9037		3.17819	0
78648	Tue Mar 28 17:26:23 2017_x000D_	41.1127	17.675	-71.6775	-1.25101	1	22.2503	23.9312	13.9687	0.243799	19.8729		7.10828	0
78649	Tue Mar 28 17:26:23 2017_x000D_	41.2205	17.886	-74.3602	-1.29783	1	22.2503	23.9312	13.9687	0.243799	19.9101		22.4815	41.9359
78650	Tue Mar 28 17:26:23 2017_x000D_	41.3412	18.6256	-77.6688	-1.35558	1	23.3057	24.8478	12.3771	0.21602	19.0787		11.425	0
78651	Tue Mar 28 17:26:23 2017_x000D_	41.5539	18.9415	-77.1145	-1.3459	1	23.3057	24.8478	12.3771	0.21602	19.1802		25.3666	0
78652	Tue Mar 28 17:26:23 2017_x000D_	41.5746	19.7868	-77.1098	-1.34582	1	23.3057	24.8478	12.3771	0.21602	18.957		8.89682	0
78653	Tue Mar 28 17:26:23 2017_x000D_	41.7844	19.9964	-77.1142	-1.3459	1	23.3057	24.8478	12.3771	0.21602	19.1049		12.6758	32.7345
78654	Tue Mar 28 17:26:23 2017_x000D_	41.7947	20.4188	-77.1118	-1.34585	1	24.1518	25.5368	6.58866	0.114994	18.3702		19.2943	0
78655	Tue Mar 28 17:26:23 2017_x000D_	41.9123	21.0511	-74.3548	-1.29774	1	24.1518	25.5368	6.58866	0.114994	18.3182		8.88834	0
78656	Tue Mar 28 17:26:23 2017_x000D_	42.122	21.2604	-74.359	-1.29781	1	24.1518	25.5368	6.58866	0.114994	18.472		12.6577	0
78657	Tue Mar 28 17:26:23 2017_x000D_	42.1322	21.6822	-74.356	-1.29776	1	24.1518	25.5368	6.58866	0.114994	18.3889		13.0629	29.2651
78658	Tue Mar 28 17:26:23 2017_x000D_	42.2445	22.1029	-71.6681	-1.25084	1	25.0076	26.005	6.62297	0.115593	17.6731		10.019	0
78659	Tue Mar 28 17:26:23 2017_x000D_	42.3543	22.4183	-68.0665	-1.18798	1	25.0076	26.005	6.62297	0.115593	17.7136		17.0313	0
78660	Tue Mar 28 17:26:23 2017_x000D_	42.5713	22.9429	-69.059	-1.20531	1	25.0076	26.005	6.62297	0.115593	17.8286		11.3693	0
78661	Tue Mar 28 17:26:24 2017_x000D_	42.7832	23.2571	-68.069	-1.18803	1	25.0076	26.005	6.62297	0.115593	17.9867		19.246	0
78662	Tue Mar 28 17:26:24 2017_x000D_	42.9006	23.8878	-70.7902	-1.23552	1	25.0076	26.005	6.62297	0.115593	18.0178		9.98387	18.5249
78663	Tue Mar 28 17:26:24 2017_x000D_	43.01	24.2021	-69.0577	-1.20528	1	25.4255	26.4596	7.04508	0.12296	17.7288		21.1626	0
78664	Tue Mar 28 17:26:24 2017_x000D_	43.3313	24.8301	-71.6732	-1.25093	1	25.4255	26.4596	7.04508	0.12296	17.9798		0	0
78665	Tue Mar 28 17:26:24 2017_x000D_	43.3313	24.8301	-71.6732	-1.25093	1	25.4255	26.4596	7.04508	0.12296	17.9798		19.2044	0
78666	Tue Mar 28 17:26:24 2017_x000D_	43.4481	25.4595	-69.0566	-1.20526	1	25.4255	26.4596	7.04508	0.12296	18.0503		21.1304	20.6956
78667	Tue Mar 28 17:26:24 2017_x000D_	43.769	26.0865	-71.6738	-1.25094	1	26.072	26.7003	10.4997	0.183253	17.7076		9.45868	0
78668	Tue Mar 28 17:26:24 2017_x000D_	43.7765	26.4017	-70.7902	-1.23552	1	26.072	26.7003	10.4997	0.183253	17.707		19.9318	0
78669	Tue Mar 28 17:26:24 2017_x000D_	43.9951	27.0291	-70.7902	-1.23552	1	26.072	26.7003	10.4997	0.183253	17.9261		11.302	0
78670	Tue Mar 28 17:26:24 2017_x000D_	44.2061	27.3412	-71.6745	-1.25096	1	26.072	26.7003	10.4997	0.183253	18.1454		22.9287	14.6258
78671	Tue Mar 28 17:26:24 2017_x000D_	44.4269	28.0729	-70.7921	-1.23556	1	26.4997	26.9343	11.8201	0.206299	17.9633		9.42854	0
78672	Tue Mar 28 17:26:24 2017_x000D_	44.4342	28.3871	-71.6711	-1.2509	1	26.4997	26.9343	11.8201	0.206299	17.9932		8.81201	0
78673	Tue Mar 28 17:26:24 2017_x000D_	44.6426	28.5941	-71.6751	-1.25097	1	26.4997	26.9343	11.8201	0.206299	18.2187		12.5734	0
78674	Tue Mar 28 17:26:24 2017_x000D_	44.6524	29.0131	-71.6714	-1.2509	1	26.4997	26.9343	11.8201	0.206299	18.2713		19.8748	20.6928
78675	Tue Mar 28 17:26:24 2017_x000D_	44.8704	29.6387	-71.6717	-1.25091	1	27.1461	27.175	9.66577	0.168699	17.8947		9.94124	0
78676	Tue Mar 28 17:26:24 2017_x000D_	44.9795	29.9516	-73.6137	-1.2848	1	27.1461	27.175	9.66577	0.168699	18.0483		16.887	0
78677	Tue Mar 28 17:26:24 2017_x000D_	45.1948	30.4717	-74.3727	-1.29805	1	27.1461	27.175	9.66577	0.168699	18.3473		12.9406	0
78678	Tue Mar 28 17:26:24 2017_x000D_	45.3059	30.8885	-71.6724	-1.25092	1	27.1461	27.175	9.66577	0.168699	18.5356		19.0944	0
78679	Tue Mar 28 17:26:24 2017_x000D_	45.422	31.5143	-74.3709	-1.29802	1	27.1461	27.175	9.66577	0.168699	18.784		6.99027	14.8643
78680	Tue Mar 28 17:26:24 2017_x000D_	45.5282	31.7217	-71.6708	-1.25089	1	26.9076	27.6093	4.90146	0.0855467	19.0693		12.9298	0
78681	Tue Mar 28 17:26:24 2017_x000D_	45.6394	32.1381	-74.3721	-1.29804	1	26.9076	27.6093	4.90146	0.0855467	19.2715		6.98623	0
78682	Tue Mar 28 17:26:25 2017_x000D_	45.7455	32.3454	-71.6711	-1.2509	1	26.9076	27.6093	4.90146	0.0855467	19.4241		19.799	0
78683	Tue Mar 28 17:26:25 2017_x000D_	45.9627	32.9686	-71.6714	-1.2509	1	26.9076	27.6093	4.90146	0.0855467	19.7944		19.7895	18.5164
78684	Tue Mar 28 17:26:25 2017_x000D_	46.1798	33.5915	-71.6717	-1.25091	1	27.3253	28.0637	5.99629	0.104655	19.6481		12.5132	0
78685	Tue Mar 28 17:26:25 2017_x000D_	46.1893	34.0085	-71.6681	-1.25084	1	27.3253	28.0637	5.99629	0.104655	19.7786		8.75691	0
78686	Tue Mar 28 17:26:25 2017_x000D_	46.3967	34.2139	-71.672	-1.25091	1	27.3253	28.0637	5.99629	0.104655	20.0385		12.5042	0
78687	Tue Mar 28 17:26:25 2017_x000D_	46.4062	34.6306	-71.6684	-1.25085	1	27.3253	28.0637	5.99629	0.104655	20.1793		6.97555	23.5748
78688	Tue Mar 28 17:26:25 2017_x000D_	46.5123	34.8375	-74.3754	-1.29809	1	27.9617	28.5247	8.81582	0.153865	19.5953		12.8817	0
78689	Tue Mar 28 17:26:25 2017_x000D_	46.6229	35.2524	-71.6687	-1.25085	1	27.9617	28.5247	8.81582	0.153865	19.8369		3.12983	0
78690	Tue Mar 28 17:26:25 2017_x000D_	46.6253	35.3567	-70.7824	-1.23539	1	27.9617	28.5247	8.81582	0.153865	19.8748		8.73996	0
78691	Tue Mar 28 17:26:25 2017_x000D_	46.8324	35.5616	-70.7863	-1.23545	1	27.9617	28.5247	8.81582	0.153865	20.14		9.36236	20.6833
78692	Tue Mar 28 17:26:25 2017_x000D_	46.8394	35.8736	-71.669	-1.25086	1	28.6078	28.7653	352.434	6.15113	19.5683		3.12983	0
78693	Tue Mar 28 17:26:25 2017_x000D_	46.8418	35.9779	-70.7824	-1.23539	1	28.6078	28.7653	352.434	6.15113	19.6087		9.85106	0
78694	Tue Mar 28 17:26:25 2017_x000D_	46.9498	36.288	-69.0379	-1.20494	1	28.6078	28.7653	352.434	6.15113	19.8247		4.36784	0
78695	Tue Mar 28 17:26:25 2017_x000D_	47.0532	36.3905	-65.392	-1.14131	1	28.6078	28.7653	352.434	6.15113	19.9594		4.37854	0
78696	Tue Mar 28 17:26:25 2017_x000D_	46.9492	36.2881	-56.6291	-0.988364	1	28.6078	28.7653	352.434	6.15113	19.8242		4.36789	54.327
78697	Tue Mar 28 17:26:25 2017_x000D_	46.8456	36.1858	-52.7254	-0.920231	1	30.3768	28.378	345.927	6.03757	18.2259		4.36571	0
78698	Tue Mar 28 17:26:25 2017_x000D_	46.9489	36.2883	-48.7307	-0.850511	1	30.3768	28.378	345.927	6.03757	18.3632		3.03659	0
78699	Tue Mar 28 17:26:25 2017_x000D_	46.8477	36.2903	-42.5673	-0.74294	1	30.3768	28.378	345.927	6.03757	18.2728		3.02134	0
78700	Tue Mar 28 17:26:25 2017_x000D_	46.9484	36.2888	-32.5909	-0.568818	1	30.3768	28.378	345.927	6.03757	18.363		4.36571	33.5612
78701	Tue Mar 28 17:26:25 2017_x000D_	47.0517	36.3913	-28.7103	-0.50109	1	31.4798	28.1912	344.206	6.00754	17.599		4.37631	0
78702	Tue Mar 28 17:26:25 2017_x000D_	47.1552	36.4941	-19.76	-0.344878	1	31.4798	28.1912	344.206	6.00754	17.7386		3.03029	0
78703	Tue Mar 28 17:26:26 2017_x000D_	47.2562	36.4927	-13.4502	-0.234751	1	31.4798	28.1912	344.206	6.00754	17.8272		6.85052	0
78704	Tue Mar 28 17:26:26 2017_x000D_	47.461	36.5937	-4.91809	-0.0858368	1	31.4798	28.1912	344.206	6.00754	18.0555		6.07271	41.7109
78705	Tue Mar 28 17:26:26 2017_x000D_	47.6634	36.5906	0.950552	0.0165903	1	32.8112	27.7906	353.274	6.16579	17.2635		15.1641	0
78706	Tue Mar 28 17:26:26 2017_x000D_	48.1688	36.5822	0.950497	0.0165893	1	32.8112	27.7906	353.274	6.16579	17.696		9.08824	0
78707	Tue Mar 28 17:26:26 2017_x000D_	48.4717	36.5772	0.950541	0.0165901	1	32.8112	27.7906	353.274	6.16579	17.957		12.1157	0
78708	Tue Mar 28 17:26:26 2017_x000D_	48.8755	36.5705	0.950561	0.0165904	1	32.8112	27.7906	353.274	6.16579	18.3071		18.1675	13.1222
78709	Tue Mar 28 17:26:26 2017_x000D_	49.481	36.5604	0.950565	0.0165905	1	33.2484	27.804	347.113	6.05826	18.4437		12.1067	0
78710	Tue Mar 28 17:26:26 2017_x000D_	49.8845	36.5537	0.950531	0.0165899	1	33.2484	27.804	347.113	6.05826	18.7967		6.05181	0
78711	Tue Mar 28 17:26:26 2017_x000D_	50.0862	36.5504	0.950513	0.0165896	1	33.2484	27.804	347.113	6.05826	18.974		21.1619	0
78712	Tue Mar 28 17:26:26 2017_x000D_	50.7915	36.5387	0.950489	0.0165892	1	33.2484	27.804	347.113	6.05826	19.5973		9.57744	0
78713	Tue Mar 28 17:26:26 2017_x000D_	51.0916	36.4298	-2.00138	-0.0349306	1	33.2484	27.804	347.113	6.05826	19.8188		21.3955	40.0026
78714	Tue Mar 28 17:26:26 2017_x000D_	51.7988	36.522	0.950496	0.0165893	1	34.5696	27.6239	351.184	6.12932	19.3913		9.05224	0
78715	Tue Mar 28 17:26:26 2017_x000D_	52.1005	36.517	0.950501	0.0165894	1	34.5696	27.6239	351.184	6.12932	19.6576		9.04924	0
78716	Tue Mar 28 17:26:26 2017_x000D_	52.4021	36.512	0.950533	0.0165899	1	34.5696	27.6239	351.184	6.12932	19.9248		9.05824	0
78717	Tue Mar 28 17:26:26 2017_x000D_	52.704	36.507	0.950556	0.0165903	1	34.5696	27.6239	351.184	6.12932	20.1932		21.1019	9.38792
78718	Tue Mar 28 17:26:26 2017_x000D_	53.4073	36.4953	0.950495	0.0165893	1	34.7982	27.4102	345.925	6.03753	20.7084		9.04924	0
78719	Tue Mar 28 17:26:26 2017_x000D_	53.7089	36.4903	0.950519	0.0165897	1	34.7982	27.4102	345.925	6.03753	20.9777		21.0809	0
78720	Tue Mar 28 17:26:26 2017_x000D_	54.4115	36.4786	0.950507	0.0165895	1	34.7982	27.4102	345.925	6.03753	21.6083		21.0809	0
78721	Tue Mar 28 17:26:26 2017_x000D_	55.1141	36.467	0.950553	0.0165903	1	34.7982	27.4102	345.925	6.03753	22.2432		6.01586	20.8517
78722	Tue Mar 28 17:26:26 2017_x000D_	55.3146	36.4636	0.950479	0.016589	1	35.4638	27.21	352.75	6.15664	21.9017		24.0603	0
78723	Tue Mar 28 17:26:26 2017_x000D_	56.1165	36.4503	0.950567	0.0165905	1	35.4638	27.21	352.75	6.15664	22.6256		6.01282	0
78724	Tue Mar 28 17:26:26 2017_x000D_	56.3169	36.447	0.950493	0.0165892	1	35.4638	27.21	352.75	6.15664	22.8073		12.0166	0
78725	Tue Mar 28 17:26:27 2017_x000D_	56.7174	36.4404	0.950508	0.0165895	1	35.4638	27.21	352.75	6.15664	23.1714		12.0167	0
78726	Tue Mar 28 17:26:27 2017_x000D_	57.1179	36.4337	0.950525	0.0165898	1	35.4638	27.21	352.75	6.15664	23.5367		18.0114	6.55808
78727	Tue Mar 28 17:26:27 2017_x000D_	57.7182	36.4238	0.95052	0.0165897	1	35.6823	27.2167	352.75	6.15664	23.882		9.51645	0
78728	Tue Mar 28 17:26:27 2017_x000D_	58.0198	36.5221	-1.8653	-0.0325557	1	35.6823	27.2167	352.75	6.15664	24.1982		20.9999	0
78729	Tue Mar 28 17:26:27 2017_x000D_	58.7197	36.5104	-2.00708	-0.0350301	1	35.6823	27.2167	352.75	6.15664	24.8414		5.99482	0
78730	Tue Mar 28 17:26:27 2017_x000D_	58.9195	36.5071	-2.00745	-0.0350366	1	35.6823	27.2167	352.75	6.15664	25.0256		24.1726	13.1192
78731	Tue Mar 28 17:26:27 2017_x000D_	59.7202	36.5972	0.956747	0.0166984	1	36.1194	27.2301	351.074	6.12739	25.3917		9.50464	0
78732	Tue Mar 28 17:26:27 2017_x000D_	60.0179	36.4888	-2.16484	-0.0377836	1	36.1194	27.2301	351.074	6.12739	25.6293		9.49742	0
78733	Tue Mar 28 17:26:27 2017_x000D_	60.3188	36.5872	0.956744	0.0166983	1	36.1194	27.2301	351.074	6.12739	25.9454		20.9339	0
78734	Tue Mar 28 17:26:27 2017_x000D_	61.0165	36.5756	0.956698	0.0166975	1	36.1194	27.2301	351.074	6.12739	26.5933		8.97725	32.7875
78735	Tue Mar 28 17:26:27 2017_x000D_	61.3157	36.5706	0.956702	0.0166976	1	37.2118	27.2637	351.074	6.12739	25.8383		11.9567	0
78736	Tue Mar 28 17:26:27 2017_x000D_	61.7142	36.5639	0.956717	0.0166979	1	37.2118	27.2637	351.074	6.12739	26.208		17.9245	0
78737	Tue Mar 28 17:26:27 2017_x000D_	62.3116	36.5539	0.956713	0.0166978	1	37.2118	27.2637	351.074	6.12739	26.7639		5.97082	0
78738	Tue Mar 28 17:26:27 2017_x000D_	62.5106	36.5506	0.956694	0.0166975	1	37.2118	27.2637	351.074	6.12739	26.9495		17.9095	0
78739	Tue Mar 28 17:26:27 2017_x000D_	63.1075	36.5406	0.956687	0.0166973	1	37.2118	27.2637	351.074	6.12739	27.5072		8.94421	27.145
78740	Tue Mar 28 17:26:27 2017_x000D_	63.4056	36.5357	0.956741	0.0166983	1	38.0957	27.0702	352.75	6.15664	27.022		14.9181	0
78741	Tue Mar 28 17:26:27 2017_x000D_	63.9028	36.5274	0.956717	0.0166979	1	38.0957	27.0702	352.75	6.15664	27.4854		0	0
78742	Tue Mar 28 17:26:27 2017_x000D_	63.9028	36.5274	0.956717	0.0166979	1	38.0957	27.0702	352.75	6.15664	27.4854		11.9237	0
78743	Tue Mar 28 17:26:27 2017_x000D_	64.3002	36.5207	0.956729	0.0166981	1	38.0957	27.0702	352.75	6.15664	27.8566		11.9176	19.6683
78744	Tue Mar 28 17:26:27 2017_x000D_	64.6974	36.5141	0.956742	0.0166983	1	38.751	27.0904	353.377	6.16759	27.6047		5.95882	0
78745	Tue Mar 28 17:26:27 2017_x000D_	64.896	36.5108	0.956722	0.016698	1	38.751	27.0904	353.377	6.16759	27.7904		5.95582	0
78746	Tue Mar 28 17:26:28 2017_x000D_	65.0945	36.5075	0.956756	0.0166985	1	38.751	27.0904	353.377	6.16759	27.9761		12.3051	0
78747	Tue Mar 28 17:26:28 2017_x000D_	65.4897	36.3977	-2.01805	-0.0352216	1	38.751	27.0904	353.377	6.16759	28.3123		8.92321	26.2234
78748	Tue Mar 28 17:26:28 2017_x000D_	65.7871	36.3928	-1.8772	-0.0327633	1	39.6247	27.1173	345.831	6.03588	27.758		9.43579	0
78749	Tue Mar 28 17:26:28 2017_x000D_	66.0861	36.4904	-10.78	-0.188146	1	39.6247	27.1173	345.831	6.03588	28.0724		4.30066	0
78750	Tue Mar 28 17:26:28 2017_x000D_	66.1837	36.3854	-19.9959	-0.348994	1	39.6247	27.1173	345.831	6.03588	28.1297		0.0127279	0
78751	Tue Mar 28 17:26:28 2017_x000D_	66.184	36.3851	-27.8702	-0.486427	1	39.6247	27.1173	345.831	6.03588	28.1299		6.87592	33.5346
78752	Tue Mar 28 17:26:28 2017_x000D_	66.0819	36.1799	-47.1532	-0.822978	1	40.7268	26.9305	352.75	6.15664	26.9895		2.95834	0
78753	Tue Mar 28 17:26:28 2017_x000D_	65.9833	36.1814	-57.1851	-0.998069	1	40.7268	26.9305	352.75	6.15664	26.8974		4.30816	0
78754	Tue Mar 28 17:26:28 2017_x000D_	66.0818	36.0769	-78.2327	-1.36542	1	40.7268	26.9305	352.75	6.15664	26.9543		4.2978	0
78755	Tue Mar 28 17:26:28 2017_x000D_	66.1829	36.1784	-86.5122	-1.50992	1	40.7268	26.9305	352.75	6.15664	27.0839		4.30633	0
78756	Tue Mar 28 17:26:28 2017_x000D_	66.2839	36.2804	259.964	4.53723	1	40.7268	26.9305	352.75	6.15664	27.2137		4.30286	39.9784
78757	Tue Mar 28 17:26:28 2017_x000D_	66.1863	36.3855	251.341	4.38672	1	42.0472	26.7505	347.925	6.07243	25.9909		6.19565	0
78758	Tue Mar 28 17:26:28 2017_x000D_	66.1893	36.592	238.963	4.17069	1	42.0472	26.7505	347.925	6.07243	26.071		6.86292	0
78759	Tue Mar 28 17:26:28 2017_x000D_	66.0932	36.7996	236.688	4.13098	1	42.0472	26.7505	347.925	6.07243	26.0614		11.0207	0
78760	Tue Mar 28 17:26:28 2017_x000D_	65.8996	37.1118	235.058	4.10254	1	42.0472	26.7505	347.925	6.07243	26.0056		8.58376	27.1355
78761	Tue Mar 28 17:26:28 2017_x000D_	65.7044	37.321	235.058	4.10254	1	42.9308	26.5571	354.714	6.19093	25.1893		26.2537	0
78762	Tue Mar 28 17:26:28 2017_x000D_	65.2198	38.0497	238.963	4.17069	1	42.9308	26.5571	354.714	6.19093	25.0775		23.7784	0
78763	Tue Mar 28 17:26:28 2017_x000D_	64.7335	38.6756	241.358	4.21249	1	42.9308	26.5571	354.714	6.19093	24.9443		11.0156	0
78764	Tue Mar 28 17:26:28 2017_x000D_	64.5399	38.9876	242.74	4.23662	1	42.9308	26.5571	354.714	6.19093	24.9293		11.0089	9.23857
78765	Tue Mar 28 17:26:28 2017_x000D_	64.3464	39.2994	248.813	4.3426	1	43.1389	26.7841	315	5.49779	24.625		19.4481	0
78766	Tue Mar 28 17:26:28 2017_x000D_	64.1577	39.9196	253.97	4.4326	1	43.1389	26.7841	315	5.49779	24.7857		9.72076	0
78767	Tue Mar 28 17:26:28 2017_x000D_	64.0634	40.2296	257.351	4.49162	1	43.1389	26.7841	315	5.49779	24.872		11.0165	0
78768	Tue Mar 28 17:26:29 2017_x000D_	63.8699	40.5417	256.667	4.47969	1	43.1389	26.7841	315	5.49779	24.8806		21.7835	23.8707
78769	Tue Mar 28 17:26:29 2017_x000D_	63.7822	41.2625	259.99	4.53768	1	43.8144	26.3636	352.186	6.14681	24.9137		9.7265	0
78770	Tue Mar 28 17:26:29 2017_x000D_	63.6879	41.5727	256.667	4.47968	1	43.8144	26.3636	352.186	6.14681	25.0254		18.7266	0
78771	Tue Mar 28 17:26:29 2017_x000D_	63.5986	42.1905	259.43	4.52791	1	43.8144	26.3636	352.186	6.14681	25.3359		12.6852	0
78772	Tue Mar 28 17:26:29 2017_x000D_	63.5061	42.6031	256.666	4.47966	1	43.8144	26.3636	352.186	6.14681	25.5242		18.7147	0
78773	Tue Mar 28 17:26:29 2017_x000D_	63.4168	43.2205	259.43	4.52791	1	43.8144	26.3636	352.186	6.14681	25.8536		9.70754	26.2084
78774	Tue Mar 28 17:26:29 2017_x000D_	63.3227	43.5301	257.351	4.49162	1	44.6876	26.3905	353.274	6.16579	25.3186		9.71128	0
78775	Tue Mar 28 17:26:29 2017_x000D_	63.2285	43.8398	259.431	4.52793	1	44.6876	26.3905	353.274	6.16579	25.4606		9.70841	0
78776	Tue Mar 28 17:26:29 2017_x000D_	63.1343	44.1494	257.351	4.49163	1	44.6876	26.3905	353.274	6.16579	25.6058		22.363	0
78777	Tue Mar 28 17:26:29 2017_x000D_	62.9477	44.8711	256.666	4.47967	1	44.6876	26.3905	353.274	6.16579	25.9801		9.21727	13.1013
78778	Tue Mar 28 17:26:29 2017_x000D_	62.9528	45.1783	257.351	4.49161	1	45.1241	26.404	355.028	6.1964	25.8909		19.4007	0
78779	Tue Mar 28 17:26:29 2017_x000D_	62.7646	45.797	257.351	4.49163	1	45.1241	26.404	355.028	6.1964	26.2159		9.22022	0
78780	Tue Mar 28 17:26:29 2017_x000D_	62.7696	46.1043	256.664	4.47964	1	45.1241	26.404	355.028	6.1964	26.4474		22.3324	0
78781	Tue Mar 28 17:26:29 2017_x000D_	62.5832	46.825	257.351	4.49162	1	45.1241	26.404	355.028	6.1964	26.867		9.70092	13.1042
78782	Tue Mar 28 17:26:29 2017_x000D_	62.4892	47.1344	253.965	4.43252	1	45.5607	26.4174	353.274	6.16579	26.7538		16.4873	0
78783	Tue Mar 28 17:26:29 2017_x000D_	62.2995	47.6502	254.768	4.44653	1	45.5607	26.4174	353.274	6.16579	27.0374		9.69606	0
78784	Tue Mar 28 17:26:29 2017_x000D_	62.2054	47.9594	251.341	4.38673	1	45.5607	26.4174	353.274	6.16579	27.2232		12.643	0
78785	Tue Mar 28 17:26:29 2017_x000D_	62.1131	48.3706	253.965	4.43252	1	45.5607	26.4174	353.274	6.16579	27.4941		19.3723	0
78786	Tue Mar 28 17:26:29 2017_x000D_	61.9252	48.9884	253.965	4.43253	1	45.5607	26.4174	353.274	6.16579	27.8791		12.6394	20.8336
78787	Tue Mar 28 17:26:29 2017_x000D_	61.833	49.3995	251.34	4.38671	1	46.2257	26.2173	352.75	6.15664	27.9464		12.6335	0
78788	Tue Mar 28 17:26:29 2017_x000D_	61.7408	49.8104	253.964	4.43251	1	46.2257	26.2173	352.75	6.15664	28.2374		19.3599	0
78789	Tue Mar 28 17:26:30 2017_x000D_	61.553	50.4278	253.964	4.43252	1	46.2257	26.2173	352.75	6.15664	28.6544		9.67135	0
78790	Tue Mar 28 17:26:30 2017_x000D_	61.4591	50.7362	257.354	4.49168	1	46.2257	26.2173	352.75	6.15664	28.8658		19.3542	19.6533
78791	Tue Mar 28 17:26:30 2017_x000D_	61.2713	51.3534	257.355	4.49169	1	46.8805	26.2375	352.08	6.14495	28.9466		9.68196	0
78792	Tue Mar 28 17:26:30 2017_x000D_	61.1775	51.6622	253.965	4.43252	1	46.8805	26.2375	352.08	6.14495	29.1688		12.6153	0
78793	Tue Mar 28 17:26:30 2017_x000D_	61.0854	52.0725	256.668	4.4797	1	46.8805	26.2375	352.08	6.14495	29.4826		13.6561	0
78794	Tue Mar 28 17:26:30 2017_x000D_	60.8942	52.4856	251.339	4.38669	1	46.8805	26.2375	352.08	6.14495	29.7548		12.6117	19.6503
78795	Tue Mar 28 17:26:30 2017_x000D_	60.8022	52.8958	253.965	4.43252	1	47.5352	26.2577	353.451	6.16888	29.7591		19.3352	0
78796	Tue Mar 28 17:26:30 2017_x000D_	60.6146	53.5124	253.965	4.43253	1	47.5352	26.2577	353.451	6.16888	30.2306		6.11495	0
78797	Tue Mar 28 17:26:30 2017_x000D_	60.6182	53.7162	253.964	4.43251	1	47.5352	26.2577	353.451	6.16888	30.416		19.3286	0
78798	Tue Mar 28 17:26:30 2017_x000D_	60.4307	54.3326	253.964	4.43252	1	47.5352	26.2577	353.451	6.16888	30.8949		10.9647	29.5388
78799	Tue Mar 28 17:26:30 2017_x000D_	60.2379	54.6431	254.77	4.44657	1	48.4287	25.844	353.756	6.17421	31.1263		9.16938	0
78800	Tue Mar 28 17:26:30 2017_x000D_	60.2432	54.9487	253.965	4.43252	1	48.4287	25.844	353.756	6.17421	31.4112		13.6372	0
78801	Tue Mar 28 17:26:30 2017_x000D_	60.0522	55.3612	253.965	4.43253	1	48.4287	25.844	353.756	6.17421	31.7233		6.10895	0
78802	Tue Mar 28 17:26:30 2017_x000D_	60.0558	55.5648	253.965	4.43252	1	48.4287	25.844	353.756	6.17421	31.9142		10.9682	0
78803	Tue Mar 28 17:26:30 2017_x000D_	59.8631	55.8755	253.081	4.41709	1	48.4287	25.844	353.756	6.17421	32.1347		6.09696	33.5099
78804	Tue Mar 28 17:26:30 2017_x000D_	59.8667	56.0787	254.769	4.44656	1	49.53	25.6574	0	0	32.1295		3.05748	0
78805	Tue Mar 28 17:26:30 2017_x000D_	59.8685	56.1806	253.965	4.43252	1	49.53	25.6574	0	0	32.2265		6.8118	0
78806	Tue Mar 28 17:26:30 2017_x000D_	59.773	56.3866	256.672	4.47977	1	49.53	25.6574	0	0	32.3914		12.5906	0
78807	Tue Mar 28 17:26:30 2017_x000D_	59.6811	56.7961	259.449	4.52824	1	49.53	25.6574	0	0	32.7515		15.5547	14.7701
78808	Tue Mar 28 17:26:30 2017_x000D_	59.591	57.3067	268.23	4.6815	1	49.9768	25.4506	0	0	33.2753		2.97994	0
78809	Tue Mar 28 17:26:30 2017_x000D_	59.4917	57.3092	-83.4097	-1.45577	1	49.9768	25.4506	0	0	33.2491		6.09385	0
78810	Tue Mar 28 17:26:31 2017_x000D_	59.4951	57.5123	-77.9314	-1.36016	1	49.9768	25.4506	0	0	33.4447		6.09354	0
78811	Tue Mar 28 17:26:31 2017_x000D_	59.4978	57.7154	-60.4195	-1.05452	1	49.9768	25.4506	0	0	33.6403		6.75401	27.118
78812	Tue Mar 28 17:26:31 2017_x000D_	59.6	57.916	-50.3859	-0.8794	1	50.8598	25.2572	0	0	33.8081		4.23643	0
78813	Tue Mar 28 17:26:31 2017_x000D_	59.7007	58.015	-46.4309	-0.810372	1	50.8598	25.2572	0	0	33.9299		6.64292	0
78814	Tue Mar 28 17:26:31 2017_x000D_	59.8999	58.1117	-28.2294	-0.492696	1	50.8598	25.2572	0	0	34.0755		6.76077	0
78815	Tue Mar 28 17:26:31 2017_x000D_	60.0024	58.3124	-21.8526	-0.3814	1	50.8598	25.2572	0	0	34.2963		9.38779	0
78816	Tue Mar 28 17:26:31 2017_x000D_	60.301	58.406	-12.8156	-0.223675	1	50.8598	25.2572	0	0	34.4671		8.90132	6.54918
78817	Tue Mar 28 17:26:31 2017_x000D_	60.5976	58.3979	-6.74349	-0.117696	1	51.078	25.264	352.169	6.14651	34.4743		20.9655	0
78818	Tue Mar 28 17:26:31 2017_x000D_	61.2916	58.4801	-4.25465	-0.0742577	1	51.078	25.264	352.169	6.14651	34.7509		12.2077	0
78819	Tue Mar 28 17:26:31 2017_x000D_	61.6884	58.5703	-7.15438	-0.124867	1	51.078	25.264	352.169	6.14651	34.9555		11.8547	0
78820	Tue Mar 28 17:26:31 2017_x000D_	62.0834	58.5592	-7.15638	-0.124902	1	51.078	25.264	352.169	6.14651	35.0669		24.3877	13.0923
78821	Tue Mar 28 17:26:31 2017_x000D_	62.8761	58.7394	-12.8242	-0.223824	1	51.5142	25.2775	7.57035	0.132127	35.3382		12.183	0
78822	Tue Mar 28 17:26:31 2017_x000D_	63.2721	58.8294	-15.5671	-0.271697	1	51.5142	25.2775	7.57035	0.132127	35.5525		21.5062	0
78823	Tue Mar 28 17:26:31 2017_x000D_	63.9653	59.0121	-21.8829	-0.381928	1	51.5142	25.2775	7.57035	0.132127	35.959		12.1755	0
78824	Tue Mar 28 17:26:31 2017_x000D_	64.361	59.1023	-19.2001	-0.335105	1	51.5142	25.2775	7.57035	0.132127	36.1823		19.8222	23.5016
78825	Tue Mar 28 17:26:31 2017_x000D_	64.9563	59.389	-21.8836	-0.381941	1	52.1478	25.7382	9.97214	0.174047	36.006		12.1488	0
78826	Tue Mar 28 17:26:31 2017_x000D_	65.3512	59.4787	-24.4711	-0.427101	1	52.1478	25.7382	9.97214	0.174047	36.2319		10.6759	0
78827	Tue Mar 28 17:26:31 2017_x000D_	65.6496	59.6726	-25.7224	-0.448941	1	52.1478	25.7382	9.97214	0.174047	36.5218		10.6534	0
78828	Tue Mar 28 17:26:31 2017_x000D_	65.9473	59.8662	-24.4672	-0.427033	1	52.1478	25.7382	9.97214	0.174047	36.8123		22.4423	18.4589
78829	Tue Mar 28 17:26:31 2017_x000D_	66.6397	60.1494	-28.2816	-0.493607	1	52.5631	26.1922	12.9735	0.226431	36.7592		8.39643	0
78830	Tue Mar 28 17:26:31 2017_x000D_	66.8391	60.3458	-28.2787	-0.493557	1	52.5631	26.1922	12.9735	0.226431	37.0172		18.5957	0
78831	Tue Mar 28 17:26:31 2017_x000D_	67.4308	60.5305	-28.2832	-0.493634	1	52.5631	26.1922	12.9735	0.226431	37.4188		13.1629	0
78832	Tue Mar 28 17:26:32 2017_x000D_	67.8261	60.7209	-28.2838	-0.493646	1	52.5631	26.1922	12.9735	0.226431	37.7517		18.9047	0
78833	Tue Mar 28 17:26:32 2017_x000D_	68.3217	61.1101	-26.9462	-0.4703	1	52.5631	26.1922	12.9735	0.226431	38.3092		9.29401	29.3182
78834	Tue Mar 28 17:26:32 2017_x000D_	68.6174	61.2025	-25.7191	-0.448882	1	52.9574	27.0864	15.8552	0.276726	37.5386		17.1469	0
78835	Tue Mar 28 17:26:32 2017_x000D_	69.1111	61.4905	-21.8688	-0.381683	1	52.9574	27.0864	15.8552	0.276726	38.0077		13.1267	0
78836	Tue Mar 28 17:26:32 2017_x000D_	69.5053	61.6804	-21.8677	-0.381663	1	52.9574	27.0864	15.8552	0.276726	38.3481		6.5653	0
78837	Tue Mar 28 17:26:32 2017_x000D_	69.7024	61.7755	-19.1722	-0.334618	1	52.9574	27.0864	15.8552	0.276726	38.5192		19.668	14.5674
78838	Tue Mar 28 17:26:32 2017_x000D_	70.2931	62.0599	-21.8655	-0.381625	1	53.3831	27.32	65.1099	1.13638	38.6369		8.79405	0
78839	Tue Mar 28 17:26:32 2017_x000D_	70.5861	62.051	-20.8031	-0.363083	1	53.3831	27.32	65.1099	1.13638	38.758		19.6517	0
78840	Tue Mar 28 17:26:32 2017_x000D_	71.1762	62.3354	-18.2034	-0.31771	1	53.3831	27.32	65.1099	1.13638	39.2769		12.0557	0
78841	Tue Mar 28 17:26:32 2017_x000D_	71.5681	62.4243	-15.5231	-0.270929	1	53.3831	27.32	65.1099	1.13638	39.5349		9.24104	23.8532
78842	Tue Mar 28 17:26:32 2017_x000D_	71.8622	62.5159	-19.1726	-0.334625	1	54.0581	26.8998	76.7911	1.34026	39.8182		18.4715	0
78843	Tue Mar 28 17:26:32 2017_x000D_	72.45	62.6992	-19.1733	-0.334637	1	54.0581	26.8998	76.7911	1.34026	40.2475		10.5518	0
78844	Tue Mar 28 17:26:32 2017_x000D_	72.7447	62.8912	-18.2021	-0.317686	1	54.0581	26.8998	76.7911	1.34026	40.5533		11.6964	0
78845	Tue Mar 28 17:26:32 2017_x000D_	73.1344	62.8793	-18.207	-0.317772	1	54.0581	26.8998	76.7911	1.34026	40.7238		17.0532	0
78846	Tue Mar 28 17:26:32 2017_x000D_	73.6253	63.1659	-16.3738	-0.285776	1	54.0581	26.8998	76.7911	1.34026	41.2081		9.20597	6.54309
78847	Tue Mar 28 17:26:32 2017_x000D_	73.9183	63.2571	-18.2028	-0.317699	1	54.2761	26.9065	47.3466	0.826355	41.3181		18.4184	0
78848	Tue Mar 28 17:26:32 2017_x000D_	74.5044	63.4399	-18.2031	-0.317704	1	54.2761	26.9065	47.3466	0.826355	41.7597		6.51174	0
78849	Tue Mar 28 17:26:32 2017_x000D_	74.7	63.534	-20.8058	-0.363131	1	54.2761	26.9065	47.3466	0.826355	41.937		14.8453	0
78850	Tue Mar 28 17:26:32 2017_x000D_	75.1874	63.6195	-19.1744	-0.334657	1	54.2761	26.9065	47.3466	0.826355	42.2508		6.50633	13.0893
78851	Tue Mar 28 17:26:32 2017_x000D_	75.3828	63.7136	-21.8789	-0.381859	1	54.7122	26.92	9.32136	0.162688	42.2024		13.0153	0
78852	Tue Mar 28 17:26:32 2017_x000D_	75.7736	63.902	-21.8778	-0.38184	1	54.7122	26.92	9.32136	0.162688	42.5588		0	0
78853	Tue Mar 28 17:26:33 2017_x000D_	75.7736	63.902	-21.8778	-0.38184	1	54.7122	26.92	9.32136	0.162688	42.5588		15.6431	0
78854	Tue Mar 28 17:26:33 2017_x000D_	76.261	64.0873	-20.8073	-0.363156	1	54.7122	26.92	9.32136	0.162688	42.9623		5.82587	13.0862
78855	Tue Mar 28 17:26:33 2017_x000D_	76.4551	64.0812	-20.81	-0.363203	1	55.1482	26.9334	14.1235	0.246502	42.8246		10.5102	0
78856	Tue Mar 28 17:26:33 2017_x000D_	76.7486	64.2725	-21.8786	-0.381854	1	55.1482	26.9334	14.1235	0.246502	43.1368		9.16516	0
78857	Tue Mar 28 17:26:33 2017_x000D_	77.0403	64.3633	-23.326	-0.407115	1	55.1482	26.9334	14.1235	0.246502	43.362		9.18305	0
78858	Tue Mar 28 17:26:33 2017_x000D_	77.3325	64.4545	-21.8804	-0.381885	1	55.1482	26.9334	14.1235	0.246502	43.5887		6.48621	14.5622
78859	Tue Mar 28 17:26:33 2017_x000D_	77.5273	64.5483	-24.4872	-0.427382	1	55.5737	27.167	6.726	0.117391	43.3511		11.9557	0
78860	Tue Mar 28 17:26:33 2017_x000D_	77.9161	64.6358	-34.7029	-0.60568	1	55.5737	27.167	6.726	0.117391	43.6245		0.0127279	0
78861	Tue Mar 28 17:26:33 2017_x000D_	77.9164	64.6355	-42.7222	-0.745642	1	55.5737	27.167	6.726	0.117391	43.6244		0.00848528	0
78862	Tue Mar 28 17:26:33 2017_x000D_	77.9166	64.6353	-50.7475	-0.885712	1	55.5737	27.167	6.726	0.117391	43.6243		3.00601	0
78863	Tue Mar 28 17:26:33 2017_x000D_	77.9164	64.5351	-69.6325	-1.21532	1	55.5737	27.167	6.726	0.117391	43.5382		0.00948683	9.37959
78864	Tue Mar 28 17:26:33 2017_x000D_	77.9167	64.535	-76.356	-1.33266	1	55.3452	27.3804	18.43	0.321665	43.4734		6.64383	0
78865	Tue Mar 28 17:26:33 2017_x000D_	78.0163	64.7328	265.35	4.63122	1	55.3452	27.3804	18.43	0.321665	43.6942		4.22908	0
78866	Tue Mar 28 17:26:33 2017_x000D_	77.9207	64.8364	257.072	4.48676	1	55.3452	27.3804	18.43	0.321665	43.7333		6.74854	0
78867	Tue Mar 28 17:26:33 2017_x000D_	77.8259	65.0404	242.61	4.23435	1	55.3452	27.3804	18.43	0.321665	43.8595		9.52618	9.21996
78868	Tue Mar 28 17:26:33 2017_x000D_	77.7322	65.3438	238.888	4.16939	1	55.5526	27.6072	14.3833	0.251035	43.772		10.832	0
78869	Tue Mar 28 17:26:33 2017_x000D_	77.5415	65.6504	232.885	4.06462	1	55.5526	27.6072	14.3833	0.251035	43.9408		0	0
78870	Tue Mar 28 17:26:33 2017_x000D_	77.5415	65.6504	232.885	4.06462	1	55.5526	27.6072	14.3833	0.251035	43.9408		29.9778	0
78871	Tue Mar 28 17:26:33 2017_x000D_	76.969	66.4694	232.885	4.06462	1	55.5526	27.6072	14.3833	0.251035	44.3727		10.698	9.22199
78872	Tue Mar 28 17:26:33 2017_x000D_	76.6805	66.679	230.849	4.02907	1	55.7601	27.834	7.65515	0.133608	44.1203		23.3827	0
78873	Tue Mar 28 17:26:33 2017_x000D_	76.2027	67.2948	232.885	4.06462	1	55.7601	27.834	7.65515	0.133608	44.4416		10.8171	0
78874	Tue Mar 28 17:26:34 2017_x000D_	76.0123	67.601	234.526	4.09325	1	55.7601	27.834	7.65515	0.133608	44.627		23.3851	0
78875	Tue Mar 28 17:26:34 2017_x000D_	75.5345	68.2169	236.649	4.13031	1	55.7601	27.834	7.65515	0.133608	44.9645		6.71881	0
78876	Tue Mar 28 17:26:34 2017_x000D_	75.4399	68.4199	238.889	4.16941	1	55.7601	27.834	7.65515	0.133608	45.1055		19.1785	13.224
78877	Tue Mar 28 17:26:34 2017_x000D_	75.0579	68.9325	240.318	4.19434	1	55.7391	28.2743	9.32136	0.162688	45.0145		6.71881	0
78878	Tue Mar 28 17:26:34 2017_x000D_	74.9633	69.1355	242.614	4.23441	1	55.7391	28.2743	9.32136	0.162688	45.1576		8.44869	0
78879	Tue Mar 28 17:26:34 2017_x000D_	74.7717	69.3419	242.614	4.23442	1	55.7391	28.2743	9.32136	0.162688	45.2635		9.50633	0
78880	Tue Mar 28 17:26:34 2017_x000D_	74.6783	69.6447	246.195	4.29691	1	55.7391	28.2743	9.32136	0.162688	45.4995		16.1977	26.876
78881	Tue Mar 28 17:26:34 2017_x000D_	74.4902	70.1508	245.018	4.27637	1	56.6003	28.5211	14.3833	0.251035	45.3109		10.8155	0
78882	Tue Mar 28 17:26:34 2017_x000D_	74.2999	70.457	246.195	4.29691	1	56.6003	28.5211	14.3833	0.251035	45.5181		19.0127	0
78883	Tue Mar 28 17:26:34 2017_x000D_	74.1131	71.0626	246.194	4.2969	1	56.6003	28.5211	14.3833	0.251035	46.0052		10.8196	0
78884	Tue Mar 28 17:26:34 2017_x000D_	73.9227	71.3689	245.018	4.27637	1	56.6003	28.5211	14.3833	0.251035	46.2169		17.4966	14.554
78885	Tue Mar 28 17:26:34 2017_x000D_	73.6378	71.8778	248.62	4.33925	1	57.0256	28.7545	6.62297	0.115593	46.2124		9.50831	0
78886	Tue Mar 28 17:26:34 2017_x000D_	73.5445	72.1807	245.018	4.27637	1	57.0256	28.7545	6.62297	0.115593	46.4619		9.49684	0
78887	Tue Mar 28 17:26:34 2017_x000D_	73.4512	72.4832	248.62	4.33924	1	57.0256	28.7545	6.62297	0.115593	46.7119		20.1484	0
78888	Tue Mar 28 17:26:34 2017_x000D_	73.1676	73.092	246.195	4.29691	1	57.0256	28.7545	6.62297	0.115593	47.1845		9.49684	19.6203
78889	Tue Mar 28 17:26:34 2017_x000D_	73.0743	73.3945	247.531	4.32022	1	57.6793	28.7746	12.535	0.218777	47.2011		22.8717	0
78890	Tue Mar 28 17:26:34 2017_x000D_	72.792	74.1027	246.194	4.2969	1	57.6793	28.7746	12.535	0.218777	47.7811		10.813	0
78891	Tue Mar 28 17:26:34 2017_x000D_	72.6017	74.4088	245.017	4.27636	1	57.6793	28.7746	12.535	0.218777	48.0121		20.135	0
78892	Tue Mar 28 17:26:34 2017_x000D_	72.3183	75.0172	242.612	4.23437	1	57.6793	28.7746	12.535	0.218777	48.5044		5.97647	0
78893	Tue Mar 28 17:26:34 2017_x000D_	72.3208	75.2164	242.611	4.23437	1	57.6793	28.7746	12.535	0.218777	48.6951		8.44445	6.54009
78894	Tue Mar 28 17:26:34 2017_x000D_	72.1293	75.4227	242.612	4.23437	1	57.8972	28.7813	11.7613	0.205273	48.7645		16.1644	0
78895	Tue Mar 28 17:26:34 2017_x000D_	71.9417	75.9278	241.247	4.21056	1	57.8972	28.7813	11.7613	0.205273	49.1939		8.44665	0
78896	Tue Mar 28 17:26:35 2017_x000D_	71.7502	76.1342	241.247	4.21056	1	57.8972	28.7813	11.7613	0.205273	49.3376		8.44445	0
78897	Tue Mar 28 17:26:35 2017_x000D_	71.5587	76.3405	241.248	4.21057	1	57.8972	28.7813	11.7613	0.205273	49.4825		13.4175	6.54009
78898	Tue Mar 28 17:26:35 2017_x000D_	71.3698	76.7459	241.248	4.21056	1	58.1151	28.788	11.2226	0.195872	49.7559		5.97051	0
78899	Tue Mar 28 17:26:35 2017_x000D_	71.3724	76.9449	241.247	4.21056	1	58.1151	28.788	11.2226	0.195872	49.9484		10.8022	0
78900	Tue Mar 28 17:26:35 2017_x000D_	71.1823	77.2507	242.612	4.23437	1	58.1151	28.788	11.2226	0.195872	50.1935		8.44445	0
78901	Tue Mar 28 17:26:35 2017_x000D_	70.9908	77.457	242.612	4.23438	1	58.1151	28.788	11.2226	0.195872	50.3434		9.48361	6.53709
78902	Tue Mar 28 17:26:35 2017_x000D_	70.8977	77.7591	243.731	4.2539	1	58.3329	28.7947	10.3239	0.180186	50.5508		4.22435	0
78903	Tue Mar 28 17:26:35 2017_x000D_	70.8019	77.8623	242.612	4.23438	1	58.3329	28.7947	10.3239	0.180186	50.6271		9.48934	0
78904	Tue Mar 28 17:26:35 2017_x000D_	70.7088	78.1646	238.886	4.16935	1	58.3329	28.7947	10.3239	0.180186	50.8974		6.70539	0
78905	Tue Mar 28 17:26:35 2017_x000D_	70.6144	78.3672	236.647	4.13027	1	58.3329	28.7947	10.3239	0.180186	51.0712		4.2413	6.60751
78906	Tue Mar 28 17:26:35 2017_x000D_	70.5182	78.4708	225.215	3.93075	1	58.3224	29.0147	21.162	0.369347	50.9376		5.80302	0
78907	Tue Mar 28 17:26:35 2017_x000D_	70.7115	78.4636	205.302	3.5832	1	58.3224	29.0147	21.162	0.369347	50.9773		2.90636	0
78908	Tue Mar 28 17:26:35 2017_x000D_	70.8083	78.4597	199.162	3.47603	1	58.3224	29.0147	21.162	0.369347	50.9971		4.1051	0
78909	Tue Mar 28 17:26:35 2017_x000D_	70.9063	78.5552	190.511	3.32505	1	58.3224	29.0147	21.162	0.369347	51.1138		0.0234307	0
78910	Tue Mar 28 17:26:35 2017_x000D_	70.9058	78.5546	173.881	3.0348	1	58.3224	29.0147	21.162	0.369347	51.113		2.91758	6.60766
78911	Tue Mar 28 17:26:35 2017_x000D_	70.8086	78.5578	162.36	2.83372	1	58.3118	29.2347	18.8988	0.329846	50.8816		2.90269	0
78912	Tue Mar 28 17:26:35 2017_x000D_	70.7119	78.5611	148.278	2.58794	1	58.3118	29.2347	18.8988	0.329846	50.8611		4.12835	0
78913	Tue Mar 28 17:26:35 2017_x000D_	70.6135	78.4649	139.741	2.43894	1	58.3118	29.2347	18.8988	0.329846	50.7439		4.11573	0
78914	Tue Mar 28 17:26:35 2017_x000D_	70.5152	78.3692	135.825	2.37059	1	58.3118	29.2347	18.8988	0.329846	50.6273		10.4558	9.21572
78915	Tue Mar 28 17:26:35 2017_x000D_	70.2216	78.1814	125.845	2.19641	1	58.5191	29.4614	19.7756	0.34515	50.1058		9.34678	0
78916	Tue Mar 28 17:26:35 2017_x000D_	70.1205	77.8867	122.004	2.12936	1	58.5191	29.4614	19.7756	0.34515	49.7956		19.7417	0
78917	Tue Mar 28 17:26:36 2017_x000D_	69.8209	77.3008	119.604	2.08749	1	58.5191	29.4614	19.7756	0.34515	49.1563		14.6367	0
78918	Tue Mar 28 17:26:36 2017_x000D_	69.5238	76.9138	117.102	2.04381	1	58.5191	29.4614	19.7756	0.34515	48.7117		25.2764	9.21572
78919	Tue Mar 28 17:26:36 2017_x000D_	69.2206	76.1277	119.602	2.08746	1	58.7264	29.6881	16.3418	0.285219	47.6106		12.3983	0
78920	Tue Mar 28 17:26:36 2017_x000D_	68.9242	75.8397	123.492	2.15534	1	58.7264	29.6881	16.3418	0.285219	47.2648		12.2565	0
78921	Tue Mar 28 17:26:36 2017_x000D_	68.821	75.4444	125.828	2.19611	1	58.7264	29.6881	16.3418	0.285219	46.8566		8.28458	0
78922	Tue Mar 28 17:26:36 2017_x000D_	68.623	75.2519	130.15	2.27155	1	58.7264	29.6881	16.3418	0.285219	46.6262		20.6829	20.586
78923	Tue Mar 28 17:26:36 2017_x000D_	68.1285	74.7715	137.811	2.40525	1	59.3693	29.928	15.3236	0.267447	45.691		6.61463	0
78924	Tue Mar 28 17:26:36 2017_x000D_	68.0279	74.5753	139.692	2.43808	1	59.3693	29.928	15.3236	0.267447	45.4791		18.7117	0
78925	Tue Mar 28 17:26:36 2017_x000D_	67.5343	74.194	145.821	2.54505	1	59.3693	29.928	15.3236	0.267447	45.0127		10.5407	0
78926	Tue Mar 28 17:26:36 2017_x000D_	67.2383	74.0047	147.393	2.57248	1	59.3693	29.928	15.3236	0.267447	44.7736		22.8621	0
78927	Tue Mar 28 17:26:36 2017_x000D_	66.6451	73.5263	149.716	2.61303	1	59.3693	29.928	15.3236	0.267447	44.2012		8.30579	20.5843
78928	Tue Mar 28 17:26:36 2017_x000D_	66.4466	73.3333	149.713	2.61299	1	60.0121	30.168	13.4999	0.235617	43.6422		19.6129	0
78929	Tue Mar 28 17:26:36 2017_x000D_	65.8555	73.054	147.39	2.57245	1	60.0121	30.168	13.4999	0.235617	43.2823		0	0
78930	Tue Mar 28 17:26:36 2017_x000D_	65.8555	73.054	147.39	2.57245	1	60.0121	30.168	13.4999	0.235617	43.2823		19.6212	0
78931	Tue Mar 28 17:26:36 2017_x000D_	65.264	72.7749	149.717	2.61306	1	60.0121	30.168	13.4999	0.235617	42.9294		21.1437	13.0741
78932	Tue Mar 28 17:26:36 2017_x000D_	64.6703	72.3951	149.716	2.61304	1	60.4477	30.1813	17.9841	0.313882	42.4245		8.32706	0
78933	Tue Mar 28 17:26:36 2017_x000D_	64.4712	72.2017	149.714	2.613	1	60.4477	30.1813	17.9841	0.313882	42.2126		19.6706	0
78934	Tue Mar 28 17:26:36 2017_x000D_	63.8784	71.9215	147.395	2.57252	1	60.4477	30.1813	17.9841	0.313882	41.881		9.26443	0
78935	Tue Mar 28 17:26:36 2017_x000D_	63.5829	71.8318	148.203	2.58664	1	60.4477	30.1813	17.9841	0.313882	41.7683		12.5256	9.20946
78936	Tue Mar 28 17:26:36 2017_x000D_	63.2834	71.5409	147.395	2.57252	1	60.6548	30.4079	21.0278	0.367005	41.2169		17.1265	0
78937	Tue Mar 28 17:26:36 2017_x000D_	62.788	71.2572	148.201	2.58659	1	60.6548	30.4079	21.0278	0.367005	40.905		10.6147	0
78938	Tue Mar 28 17:26:37 2017_x000D_	62.4899	71.0666	149.715	2.61301	1	60.6548	30.4079	21.0278	0.367005	40.7001		10.6072	0
78939	Tue Mar 28 17:26:37 2017_x000D_	62.1921	70.876	148.2	2.58659	1	60.6548	30.4079	21.0278	0.367005	40.4973		14.7454	0
78940	Tue Mar 28 17:26:37 2017_x000D_	61.7938	70.588	145.83	2.54521	1	60.6548	30.4079	21.0278	0.367005	40.1962		10.6322	13.0742
78941	Tue Mar 28 17:26:37 2017_x000D_	61.4952	70.3971	147.395	2.57252	1	61.0904	30.4213	22.0485	0.384819	39.9778		17.1763	0
78942	Tue Mar 28 17:26:37 2017_x000D_	60.9984	70.1125	148.2	2.58657	1	61.0904	30.4213	22.0485	0.384819	39.6913		8.37379	0
78943	Tue Mar 28 17:26:37 2017_x000D_	60.7981	69.9181	148.197	2.58653	1	61.0904	30.4213	22.0485	0.384819	39.4979		14.7772	0
78944	Tue Mar 28 17:26:37 2017_x000D_	60.399	69.6294	145.83	2.54521	1	61.0904	30.4213	22.0485	0.384819	39.2142		8.38442	14.538
78945	Tue Mar 28 17:26:37 2017_x000D_	60.1984	69.4348	145.828	2.54517	1	61.5152	30.6545	38.1758	0.666294	38.8026		13.1982	0
78946	Tue Mar 28 17:26:37 2017_x000D_	59.8007	69.2467	145.83	2.54522	1	61.5152	30.6545	38.1758	0.666294	38.6303		8.39076	0
78947	Tue Mar 28 17:26:37 2017_x000D_	59.6	69.0519	145.829	2.54519	1	61.5152	30.6545	38.1758	0.666294	38.4451		6.59853	0
78948	Tue Mar 28 17:26:37 2017_x000D_	59.4011	68.958	148.194	2.58648	1	61.5152	30.6545	38.1758	0.666294	38.3618		13.2143	14.632
78949	Tue Mar 28 17:26:37 2017_x000D_	59.0029	68.7697	148.196	2.58651	1	61.7117	31.1009	46.1822	0.806031	37.7661		2.96855	0
78950	Tue Mar 28 17:26:37 2017_x000D_	58.904	68.7729	149.708	2.6129	1	61.7117	31.1009	46.1822	0.806031	37.7765		8.40139	0
78951	Tue Mar 28 17:26:37 2017_x000D_	58.703	68.5779	149.706	2.61286	1	61.7117	31.1009	46.1822	0.806031	37.5976		17.2537	0
78952	Tue Mar 28 17:26:37 2017_x000D_	58.2038	68.2923	158.511	2.76654	1	61.7117	31.1009	46.1822	0.806031	37.3565		9.34978	20.7516
78953	Tue Mar 28 17:26:37 2017_x000D_	57.9056	68.2017	167.534	2.92403	1	61.8975	31.7672	54.0967	0.944166	36.6525		9.34604	0
78954	Tue Mar 28 17:26:37 2017_x000D_	57.6075	68.1112	181.899	3.17473	1	61.8975	31.7672	54.0967	0.944166	36.5963		2.95686	0
78955	Tue Mar 28 17:26:37 2017_x000D_	57.509	68.1147	187.718	3.27629	1	61.8975	31.7672	54.0967	0.944166	36.6115		5.92841	0
78956	Tue Mar 28 17:26:37 2017_x000D_	57.3115	68.1214	193.402	3.3755	1	61.8975	31.7672	54.0967	0.944166	36.6423		12.2748	0
78957	Tue Mar 28 17:26:37 2017_x000D_	56.9186	68.2356	208.761	3.64356	1	61.8975	31.7672	54.0967	0.944166	36.8067		6.70516	43.8776
78958	Tue Mar 28 17:26:37 2017_x000D_	56.7227	68.3432	211.248	3.68698	1	62.4866	33.1059	32.0203	0.55886	35.7056		12.2838	0
78959	Tue Mar 28 17:26:37 2017_x000D_	56.3294	68.4571	221.225	3.86111	1	62.4866	33.1059	32.0203	0.55886	35.8834		6.78372	0
78960	Tue Mar 28 17:26:38 2017_x000D_	56.2344	68.6623	223.027	3.89256	1	62.4866	33.1059	32.0203	0.55886	36.1019		10.924	0
78961	Tue Mar 28 17:26:38 2017_x000D_	56.0424	68.9717	225.112	3.92895	1	62.4866	33.1059	32.0203	0.55886	36.4401		21.6981	13.2035
78962	Tue Mar 28 17:26:38 2017_x000D_	55.4563	69.3955	225.112	3.92894	1	62.4653	33.5455	58.4368	1.01992	36.5287		10.9297	0
78963	Tue Mar 28 17:26:38 2017_x000D_	55.2641	69.705	223.028	3.89257	1	62.4653	33.5455	58.4368	1.01992	36.8696		10.8545	0
78964	Tue Mar 28 17:26:38 2017_x000D_	54.9709	69.917	221.227	3.86114	1	62.4653	33.5455	58.4368	1.01992	37.1356		23.5656	0
78965	Tue Mar 28 17:26:38 2017_x000D_	54.3865	70.4419	219.025	3.82271	1	62.4653	33.5455	58.4368	1.01992	37.7705		6.71856	29.24
78966	Tue Mar 28 17:26:38 2017_x000D_	54.1902	70.5497	216.682	3.78182	1	62.8579	34.4376	53.9744	0.942032	37.1378		19.3201	0
78967	Tue Mar 28 17:26:38 2017_x000D_	53.7026	70.9704	215.091	3.75404	1	62.8579	34.4376	53.9744	0.942032	37.6625		6.71856	0
78968	Tue Mar 28 17:26:38 2017_x000D_	53.5063	71.0782	212.664	3.71168	1	62.8579	34.4376	53.9744	0.942032	37.8152		21.7239	0
78969	Tue Mar 28 17:26:38 2017_x000D_	52.9195	71.5025	212.664	3.71169	1	62.8579	34.4376	53.9744	0.942032	38.3742		10.8695	6.59881
78970	Tue Mar 28 17:26:38 2017_x000D_	52.6259	71.7148	211.26	3.68718	1	62.8472	34.6573	54.6642	0.95407	38.4413		20.165	0
78971	Tue Mar 28 17:26:38 2017_x000D_	52.0367	72.0383	208.777	3.64384	1	62.8472	34.6573	54.6642	0.95407	38.9128		9.47403	0
78972	Tue Mar 28 17:26:38 2017_x000D_	51.7412	72.1497	212.663	3.71167	1	62.8472	34.6573	54.6642	0.95407	39.1027		10.8761	0
78973	Tue Mar 28 17:26:38 2017_x000D_	51.4474	72.3621	211.259	3.68716	1	62.8472	34.6573	54.6642	0.95407	39.3904		18.9716	0
78974	Tue Mar 28 17:26:38 2017_x000D_	50.8556	72.585	211.257	3.68713	1	62.8472	34.6573	54.6642	0.95407	39.7782		10.8719	68.4747
78975	Tue Mar 28 17:26:38 2017_x000D_	50.5619	72.7973	212.662	3.71165	1	63.3933	36.8735	82.9549	1.44784	38.1466		8.56301	0
78976	Tue Mar 28 17:26:38 2017_x000D_	50.3675	73.0063	212.663	3.71166	1	63.3933	36.8735	82.9549	1.44784	38.409		20.1933	0
78977	Tue Mar 28 17:26:38 2017_x000D_	49.7775	73.3303	215.087	3.75397	1	63.3933	36.8735	82.9549	1.44784	38.9164		10.8869	0
78978	Tue Mar 28 17:26:38 2017_x000D_	49.4834	73.5429	213.621	3.72839	1	63.3933	36.8735	82.9549	1.44784	39.219		19.3582	52.7542
78979	Tue Mar 28 17:26:38 2017_x000D_	48.9949	73.9645	215.087	3.75398	1	63.3079	38.6299	84.0037	1.46614	38.1234		9.49579	0
78980	Tue Mar 28 17:26:38 2017_x000D_	48.6987	74.0761	214.193	3.73837	1	63.3079	38.6299	84.0037	1.46614	38.3388		9.50633	0
78981	Tue Mar 28 17:26:39 2017_x000D_	48.4022	74.1879	215.086	3.75395	1	63.3079	38.6299	84.0037	1.46614	38.5558		19.3647	0
78982	Tue Mar 28 17:26:39 2017_x000D_	47.9135	74.6096	216.677	3.78172	1	63.3079	38.6299	84.0037	1.46614	39.1347		10.8977	33.4809
78983	Tue Mar 28 17:26:39 2017_x000D_	47.6191	74.8224	215.086	3.75397	1	63.472	39.7338	84.0624	1.46717	38.5036		19.3732	0
78984	Tue Mar 28 17:26:39 2017_x000D_	47.1302	75.2443	216.677	3.78173	1	63.472	39.7338	84.0624	1.46717	39.0903		8.98217	0
78985	Tue Mar 28 17:26:39 2017_x000D_	46.831	75.2554	215.085	3.75395	1	63.472	39.7338	84.0624	1.46717	39.2264		21.7996	0
78986	Tue Mar 28 17:26:39 2017_x000D_	46.2421	75.6811	215.085	3.75395	1	63.472	39.7338	84.0624	1.46717	39.8632		8.57777	0
78987	Tue Mar 28 17:26:39 2017_x000D_	46.0473	75.8904	215.086	3.75396	1	63.472	39.7338	84.0624	1.46717	40.1363		19.3862	19.7723
78988	Tue Mar 28 17:26:39 2017_x000D_	45.558	76.3125	216.676	3.78172	1	63.44	40.3921	84.6648	1.47768	40.1253		9.53022	0
78989	Tue Mar 28 17:26:39 2017_x000D_	45.2608	76.4247	212.664	3.71169	1	63.44	40.3921	84.6648	1.47768	40.3588		6.75089	0
78990	Tue Mar 28 17:26:39 2017_x000D_	45.0636	76.5331	215.086	3.75395	1	63.44	40.3921	84.6648	1.47768	40.5446		15.1443	0
78991	Tue Mar 28 17:26:39 2017_x000D_	44.6713	76.8508	212.665	3.7117	1	63.44	40.3921	84.6648	1.47768	41.0061		13.507	14.8161
78992	Tue Mar 28 17:26:39 2017_x000D_	44.2767	77.0676	212.665	3.7117	1	63.2012	40.8244	84.6648	1.47768	40.8865		8.58406	0
78993	Tue Mar 28 17:26:39 2017_x000D_	44.0817	77.277	212.666	3.71172	1	63.2012	40.8244	84.6648	1.47768	41.1625		13.5152	0
78994	Tue Mar 28 17:26:39 2017_x000D_	43.6869	77.494	212.665	3.71171	1	63.2012	40.8244	84.6648	1.47768	41.5387		6.75497	0
78995	Tue Mar 28 17:26:39 2017_x000D_	43.4896	77.6025	215.085	3.75394	1	63.2012	40.8244	84.6648	1.47768	41.7274		15.1551	32.9458
78996	Tue Mar 28 17:26:39 2017_x000D_	43.097	77.9204	212.666	3.71172	1	63.1479	41.9213	84.8292	1.48055	41.2065		4.28794	0
78997	Tue Mar 28 17:26:39 2017_x000D_	42.9997	78.0251	216.675	3.78169	1	63.1479	41.9213	84.8292	1.48055	41.3453		3.00528	0
78998	Tue Mar 28 17:26:39 2017_x000D_	42.8996	78.029	215.085	3.75395	1	63.1479	41.9213	84.8292	1.48055	41.3976		6.76286	0
78999	Tue Mar 28 17:26:39 2017_x000D_	42.702	78.1375	212.665	3.71171	1	63.1479	41.9213	84.8292	1.48055	41.589		19.4291	41.8574
79000	Tue Mar 28 17:26:39 2017_x000D_	42.2115	78.5604	206.204	3.59894	1	62.649	43.2243	106.1	1.8518	40.8207		12.452	0
79001	Tue Mar 28 17:26:39 2017_x000D_	41.813	78.6765	190.778	3.3297	1	62.649	43.2243	106.1	1.8518	41.1217		3.01879	0
79002	Tue Mar 28 17:26:39 2017_x000D_	41.8153	78.7771	182.2	3.17999	1	62.649	43.2243	106.1	1.8518	41.2073		6.01321	0
79003	Tue Mar 28 17:26:40 2017_x000D_	41.615	78.7846	176.437	3.0794	1	62.649	43.2243	106.1	1.8518	41.3154		9.02671	0
79004	Tue Mar 28 17:26:40 2017_x000D_	41.3143	78.7953	159.091	2.77667	1	62.649	43.2243	106.1	1.8518	41.4785		4.24821	59.231
79005	Tue Mar 28 17:26:40 2017_x000D_	41.2117	78.6977	150.362	2.62431	1	61.6943	44.9525	96.623	1.68639	39.475		10.8037	0
79006	Tue Mar 28 17:26:40 2017_x000D_	40.9064	78.5067	136.596	2.38406	1	61.6943	44.9525	96.623	1.68639	39.4718		6.69278	0
79007	Tue Mar 28 17:26:40 2017_x000D_	40.7038	78.4133	130.622	2.27979	1	61.6943	44.9525	96.623	1.68639	39.4997		6.73025	0
79008	Tue Mar 28 17:26:40 2017_x000D_	40.5987	78.2151	128.373	2.24054	1	61.6943	44.9525	96.623	1.68639	39.3881		10.8431	35.6403
79009	Tue Mar 28 17:26:40 2017_x000D_	40.391	77.9193	114.242	1.9939	1	61.2064	46.0357	102.264	1.78484	38.0768		8.49491	0
79010	Tue Mar 28 17:26:40 2017_x000D_	40.1853	77.7247	114.246	1.99396	1	61.2064	46.0357	102.264	1.78484	38.0274		25.8026	0
79011	Tue Mar 28 17:26:40 2017_x000D_	39.8637	76.927	111.63	1.94831	1	61.2064	46.0357	102.264	1.78484	37.5471		12.4874	0
79012	Tue Mar 28 17:26:40 2017_x000D_	39.7528	76.5258	114.242	1.99391	1	61.2064	46.0357	102.264	1.78484	37.2814		23.0183	35.6321
79013	Tue Mar 28 17:26:40 2017_x000D_	39.4331	75.8283	117.985	2.05923	1	60.7185	47.1186	103.327	1.8034	35.7395		12.5034	0
79014	Tue Mar 28 17:26:40 2017_x000D_	39.322	75.4266	120.482	2.10281	1	60.7185	47.1186	103.327	1.8034	35.4845		10.8793	0
79015	Tue Mar 28 17:26:40 2017_x000D_	39.1132	75.1301	121.901	2.12757	1	60.7185	47.1186	103.327	1.8034	35.3756		21.7969	0
79016	Tue Mar 28 17:26:40 2017_x000D_	38.6948	74.5361	126.681	2.211	1	60.7185	47.1186	103.327	1.8034	35.1676		10.8943	0
79017	Tue Mar 28 17:26:40 2017_x000D_	38.4857	74.2392	128.344	2.24003	1	60.7185	47.1186	103.327	1.8034	35.0689		6.77612	20.9109
79018	Tue Mar 28 17:26:40 2017_x000D_	38.3796	74.0398	130.583	2.2791	1	60.4694	47.7696	102.457	1.78822	34.3232		21.3569	0
79019	Tue Mar 28 17:26:40 2017_x000D_	37.8627	73.5503	134.548	2.3483	1	60.4694	47.7696	102.457	1.78822	34.2886		6.77455	0
79020	Tue Mar 28 17:26:40 2017_x000D_	37.7569	73.3508	132.418	2.31113	1	60.4694	47.7696	102.457	1.78822	34.209		23.6402	0
79021	Tue Mar 28 17:26:40 2017_x000D_	37.2367	72.7589	134.544	2.34823	1	60.4694	47.7696	102.457	1.78822	34.1207		8.56047	33.665
79022	Tue Mar 28 17:26:40 2017_x000D_	37.0296	72.5626	134.544	2.34824	1	60.199	48.8587	95.9376	1.67443	33.1466		21.4095	0
79023	Tue Mar 28 17:26:40 2017_x000D_	36.5118	72.0715	130.588	2.27919	1	60.199	48.8587	95.9376	1.67443	33.165		8.56895	0
79024	Tue Mar 28 17:26:41 2017_x000D_	36.3045	71.875	130.589	2.27921	1	60.199	48.8587	95.9376	1.67443	33.1768		9.62077	0
79025	Tue Mar 28 17:26:41 2017_x000D_	36.1955	71.5734	130.148	2.27152	1	60.199	48.8587	95.9376	1.67443	33.0473		19.4417	27.2323
79026	Tue Mar 28 17:26:41 2017_x000D_	35.7777	71.078	128.35	2.24013	1	59.9393	49.7285	97.8711	1.70817	32.2426		10.9675	0
79027	Tue Mar 28 17:26:41 2017_x000D_	35.5672	70.7791	126.69	2.21117	1	59.9393	49.7285	97.8711	1.70817	32.2045		6.80419	0
79028	Tue Mar 28 17:26:41 2017_x000D_	35.4608	70.5788	124.37	2.17066	1	59.9393	49.7285	97.8711	1.70817	32.1548		17.1824	0
79029	Tue Mar 28 17:26:41 2017_x000D_	35.0452	70.1847	124.374	2.17074	1	59.9393	49.7285	97.8711	1.70817	32.2207		8.59647	19.7329
79030	Tue Mar 28 17:26:41 2017_x000D_	34.8373	69.9875	124.376	2.17077	1	59.9076	50.3855	96.2438	1.67977	31.8239		19.3169	0
79031	Tue Mar 28 17:26:41 2017_x000D_	34.618	69.3821	124.37	2.17067	1	59.9076	50.3855	96.2438	1.67977	31.6296		8.60288	0
79032	Tue Mar 28 17:26:41 2017_x000D_	34.4099	69.1848	124.373	2.17071	1	59.9076	50.3855	96.2438	1.67977	31.6788		8.60919	0
79033	Tue Mar 28 17:26:41 2017_x000D_	34.2017	68.9873	124.375	2.17075	1	59.9076	50.3855	96.2438	1.67977	31.7304		16.4528	13.1554
79034	Tue Mar 28 17:26:41 2017_x000D_	33.985	68.4835	125.976	2.1987	1	59.8864	50.8235	96.2438	1.67977	31.349		4.32042	0
79035	Tue Mar 28 17:26:41 2017_x000D_	33.8806	68.3843	126.688	2.21112	1	59.8864	50.8235	96.2438	1.67977	31.3797		10.9992	0
79036	Tue Mar 28 17:26:41 2017_x000D_	33.6694	68.0846	128.343	2.24	1	59.8864	50.8235	96.2438	1.67977	31.3891		8.62191	0
79037	Tue Mar 28 17:26:41 2017_x000D_	33.4609	67.8868	128.344	2.24003	1	59.8864	50.8235	96.2438	1.67977	31.4557		9.6838	0
79038	Tue Mar 28 17:26:41 2017_x000D_	33.3507	67.5834	132.395	2.31072	1	59.8864	50.8235	96.2438	1.67977	31.3853		3.03771	14.7934
79039	Tue Mar 28 17:26:41 2017_x000D_	33.2495	67.5868	130.137	2.27132	1	59.6479	51.2551	102.536	1.78958	31.0419		8.64105	0
79040	Tue Mar 28 17:26:41 2017_x000D_	33.0405	67.3886	134.515	2.34774	1	59.6479	51.2551	102.536	1.78958	31.1166		11.0184	0
79041	Tue Mar 28 17:26:41 2017_x000D_	32.8289	67.0884	136.495	2.38229	1	59.6479	51.2551	102.536	1.78958	31.1441		11.0344	0
79042	Tue Mar 28 17:26:41 2017_x000D_	32.6168	66.7879	142.425	2.48578	1	59.6479	51.2551	102.536	1.78958	31.1761		6.84212	27.2199
79043	Tue Mar 28 17:26:41 2017_x000D_	32.5094	66.5867	148.646	2.59436	1	59.3883	52.1245	97.5703	1.70292	30.5226		6.81074	0
79044	Tue Mar 28 17:26:41 2017_x000D_	32.3033	66.4915	164.146	2.86489	1	59.3883	52.1245	97.5703	1.70292	30.6595		6.09342	0
79045	Tue Mar 28 17:26:42 2017_x000D_	32.1003	66.4983	169.834	2.96417	1	59.3883	52.1245	97.5703	1.70292	30.8422		9.62328	0
79046	Tue Mar 28 17:26:42 2017_x000D_	31.793	66.4063	190.418	3.32343	1	59.3883	52.1245	97.5703	1.70292	31.072		6.83849	40.1035
79047	Tue Mar 28 17:26:42 2017_x000D_	31.5928	66.5153	193.217	3.37228	1	59.1077	53.4315	102.053	1.78117	30.4673		9.64081	0
79048	Tue Mar 28 17:26:42 2017_x000D_	31.2917	66.6276	209.873	3.66298	1	59.1077	53.4315	102.053	1.78117	30.7874		6.09912	0
79049	Tue Mar 28 17:26:42 2017_x000D_	31.0885	66.6341	214.886	3.75046	1	59.1077	53.4315	102.053	1.78117	30.9739		6.83299	0
79050	Tue Mar 28 17:26:42 2017_x000D_	30.8884	66.7429	220.638	3.85085	1	59.1077	53.4315	102.053	1.78117	31.2013		11.0668	0
79051	Tue Mar 28 17:26:42 2017_x000D_	30.6943	67.0566	231.037	4.03235	1	59.1077	53.4315	102.053	1.78117	31.5113		8.67704	53.106
79052	Tue Mar 28 17:26:42 2017_x000D_	30.4969	67.268	231.037	4.03235	1	58.806	55.1758	97.0451	1.69376	30.7835		21.699	0
79053	Tue Mar 28 17:26:42 2017_x000D_	30.0033	67.7967	231.349	4.03779	1	58.806	55.1758	97.0451	1.69376	31.4465		13.022	0
79054	Tue Mar 28 17:26:42 2017_x000D_	29.7071	68.114	231.037	4.03235	1	58.806	55.1758	97.0451	1.69376	31.8456		13.0283	0
79055	Tue Mar 28 17:26:42 2017_x000D_	29.4107	68.4314	226.965	3.96129	1	58.806	55.1758	97.0451	1.69376	32.2458		21.7096	41.7615
79056	Tue Mar 28 17:26:42 2017_x000D_	28.9168	68.9603	222.891	3.89018	1	58.3082	56.4758	119.946	2.09346	31.933		19.6516	0
79057	Tue Mar 28 17:26:42 2017_x000D_	28.4197	69.3869	216.496	3.77858	1	58.3082	56.4758	119.946	2.09346	32.5579		0	0
79058	Tue Mar 28 17:26:42 2017_x000D_	28.4197	69.3869	216.496	3.77858	1	58.3082	56.4758	119.946	2.09346	32.5579		19.6559	0
79059	Tue Mar 28 17:26:42 2017_x000D_	27.9225	69.8136	214.895	3.75063	1	58.3082	56.4758	119.946	2.09346	33.1841		15.3446	47.6731
79060	Tue Mar 28 17:26:42 2017_x000D_	27.5242	70.1345	212.458	3.7081	1	57.3762	57.7629	135	2.35619	32.3141		20.5691	0
79061	Tue Mar 28 17:26:42 2017_x000D_	26.922	70.4623	214.895	3.75062	1	57.3762	57.7629	135	2.35619	32.996		6.86124	0
79062	Tue Mar 28 17:26:42 2017_x000D_	26.7211	70.5716	212.457	3.70808	1	57.3762	57.7629	135	2.35619	33.2235		19.6601	0
79063	Tue Mar 28 17:26:42 2017_x000D_	26.2238	70.9984	213.997	3.73495	1	57.3762	57.7629	135	2.35619	33.8475		11.0754	0
79064	Tue Mar 28 17:26:42 2017_x000D_	25.9239	71.2137	212.459	3.70811	1	57.3762	57.7629	135	2.35619	34.2078		6.1266	33.0516
79065	Tue Mar 28 17:26:42 2017_x000D_	25.7198	71.2207	212.458	3.70808	1	56.6825	58.6188	135	2.35619	33.429		17.8989	0
79066	Tue Mar 28 17:26:42 2017_x000D_	25.2192	71.5453	216.494	3.77854	1	56.6825	58.6188	135	2.35619	34.0152		11.082	0
79067	Tue Mar 28 17:26:43 2017_x000D_	24.9191	71.7607	214.894	3.75061	1	56.6825	58.6188	135	2.35619	34.3747		15.3573	0
79068	Tue Mar 28 17:26:43 2017_x000D_	24.5205	72.0819	220.637	3.85084	1	56.6825	58.6188	135	2.35619	34.8662		13.0474	37.3685
79069	Tue Mar 28 17:26:43 2017_x000D_	24.2237	72.3998	221.07	3.8584	1	55.7716	59.4684	135	2.35619	34.0953		9.70999	0
79070	Tue Mar 28 17:26:43 2017_x000D_	23.9204	72.5128	220.636	3.85083	1	55.7716	59.4684	135	2.35619	34.4188		21.7477	0
79071	Tue Mar 28 17:26:43 2017_x000D_	23.4256	73.0426	221.07	3.8584	1	55.7716	59.4684	135	2.35619	35.0788		11.0862	0
79072	Tue Mar 28 17:26:43 2017_x000D_	23.1254	73.2581	218.237	3.80895	1	55.7716	59.4684	135	2.35619	35.4391		19.7004	0
79073	Tue Mar 28 17:26:43 2017_x000D_	22.6271	73.6858	216.496	3.77858	1	55.7716	59.4684	135	2.35619	36.0651		8.70029	32.9788
79074	Tue Mar 28 17:26:43 2017_x000D_	22.4291	73.8977	216.497	3.77859	1	54.8713	60.0992	142.354	2.48455	35.2547		9.71771	0
79075	Tue Mar 28 17:26:43 2017_x000D_	22.1256	74.0109	220.636	3.85082	1	54.8713	60.0992	142.354	2.48455	35.5783		19.7089	0
79076	Tue Mar 28 17:26:43 2017_x000D_	21.6271	74.4388	218.851	3.81967	1	54.8713	60.0992	142.354	2.48455	36.205		8.70248	0
79077	Tue Mar 28 17:26:43 2017_x000D_	21.4291	74.6508	218.852	3.81968	1	54.8713	60.0992	142.354	2.48455	36.4709		15.3919	28.0205
79078	Tue Mar 28 17:26:43 2017_x000D_	21.0295	74.9726	216.497	3.77859	1	54.1883	60.7363	135.402	2.36322	36.0857		8.70672	0
79079	Tue Mar 28 17:26:43 2017_x000D_	20.8314	75.1847	216.498	3.7786	1	54.1883	60.7363	135.402	2.36322	36.3516		13.7684	0
79080	Tue Mar 28 17:26:43 2017_x000D_	20.4284	75.4043	216.497	3.77859	1	54.1883	60.7363	135.402	2.36322	36.8087		15.3985	0
79081	Tue Mar 28 17:26:43 2017_x000D_	20.0286	75.7262	214.003	3.73505	1	54.1883	60.7363	135.402	2.36322	37.3039		11.1047	0
79082	Tue Mar 28 17:26:43 2017_x000D_	19.728	75.9422	217.204	3.79093	1	54.1883	60.7363	135.402	2.36322	37.6661		15.4027	56.7209
79083	Tue Mar 28 17:26:43 2017_x000D_	19.3281	76.2642	214.9	3.75071	1	52.6155	61.7856	135.591	2.36652	36.2999		11.1072	0
79084	Tue Mar 28 17:26:43 2017_x000D_	19.0274	76.4802	216.498	3.7786	1	52.6155	61.7856	135.591	2.36652	36.6619		6.88685	0
79085	Tue Mar 28 17:26:43 2017_x000D_	18.8258	76.59	218.85	3.81966	1	52.6155	61.7856	135.591	2.36652	36.8906		15.4112	0
79086	Tue Mar 28 17:26:43 2017_x000D_	18.4257	76.9122	216.498	3.7786	1	52.6155	61.7856	135.591	2.36652	37.3866		6.16022	70.1621
79087	Tue Mar 28 17:26:43 2017_x000D_	18.2205	76.9198	216.496	3.77857	1	50.8047	63.2657	147.318	2.57118	35.3294		11.1034	0
79088	Tue Mar 28 17:26:44 2017_x000D_	18.0257	77.2345	218.85	3.81966	1	50.8047	63.2657	147.318	2.57118	35.6313		6.89499	0
79089	Tue Mar 28 17:26:44 2017_x000D_	17.8239	77.3445	216.497	3.77859	1	50.8047	63.2657	147.318	2.57118	35.8601		8.71725	0
79090	Tue Mar 28 17:26:44 2017_x000D_	17.6255	77.5568	216.498	3.7786	1	50.8047	63.2657	147.318	2.57118	36.1261		6.89236	0
79091	Tue Mar 28 17:26:44 2017_x000D_	17.4238	77.6668	218.85	3.81965	1	50.8047	63.2657	147.318	2.57118	36.3549		0	37.3493
79092	Tue Mar 28 17:26:44 2017_x000D_	17.4238	77.6668	218.85	3.81965	1	49.8943	64.1149	136.094	2.37529	35.185		20.7116	0
79093	Tue Mar 28 17:26:44 2017_x000D_	16.8175	77.997	208.588	3.64054	1	49.8943	64.1149	136.094	2.37529	35.8718		4.33678	0
79094	Tue Mar 28 17:26:44 2017_x000D_	16.9234	78.0954	199.595	3.48358	1	49.8943	64.1149	136.094	2.37529	35.8125		3.06572	0
79095	Tue Mar 28 17:26:44 2017_x000D_	17.0255	78.0911	182.152	3.17915	1	49.8943	64.1149	136.094	2.37529	35.7168		4.33726	37.3493
79096	Tue Mar 28 17:26:44 2017_x000D_	17.1317	78.1892	173.214	3.02316	1	48.9839	64.9641	145.54	2.54016	34.4886		0.0108167	0
79097	Tue Mar 28 17:26:44 2017_x000D_	17.1315	78.1889	167.458	2.9227	1	48.9839	64.9641	145.54	2.54016	34.4887		3.09322	0
79098	Tue Mar 28 17:26:44 2017_x000D_	17.2345	78.1842	147.701	2.57786	1	48.9839	64.9641	145.54	2.54016	34.3918		3.08289	0
79099	Tue Mar 28 17:26:44 2017_x000D_	17.1318	78.1878	141.285	2.46589	1	48.9839	64.9641	145.54	2.54016	34.488		6.1509	0
79100	Tue Mar 28 17:26:44 2017_x000D_	16.9269	78.1951	125.056	2.18264	1	48.9839	64.9641	145.54	2.54016	34.6801		3.0735	76.8017
79101	Tue Mar 28 17:26:44 2017_x000D_	16.9237	78.0927	118.685	2.07145	1	46.7492	66.2131	172.345	3.00799	32.1043		3.0706	0
79102	Tue Mar 28 17:26:44 2017_x000D_	16.9204	77.9904	112.313	1.96023	1	46.7492	66.2131	172.345	3.00799	32.0696		9.70437	0
79103	Tue Mar 28 17:26:44 2017_x000D_	16.8074	77.6873	103.355	1.80389	1	46.7492	66.2131	172.345	3.00799	32.0651		6.86579	0
79104	Tue Mar 28 17:26:44 2017_x000D_	16.6976	77.4865	100.565	1.75519	1	46.7492	66.2131	172.345	3.00799	32.0965		12.2985	71.2737
79105	Tue Mar 28 17:26:44 2017_x000D_	16.6833	77.0768	100.563	1.75516	1	44.732	67.4682	158.456	2.76558	29.6489		27.8455	0
79106	Tue Mar 28 17:26:44 2017_x000D_	16.5482	76.1585	103.933	1.81398	1	44.732	67.4682	158.456	2.76558	29.4932		12.6897	0
79107	Tue Mar 28 17:26:44 2017_x000D_	16.4309	75.7521	106.799	1.864	1	44.732	67.4682	158.456	2.76558	29.4886		24.8269	0
79108	Tue Mar 28 17:26:44 2017_x000D_	16.2991	74.9351	109.587	1.91265	1	44.732	67.4682	158.456	2.76558	29.397		11.1079	0
79109	Tue Mar 28 17:26:45 2017_x000D_	16.0825	74.6348	110.502	1.92863	1	44.732	67.4682	158.456	2.76558	29.5323		9.75702	65.9336
79110	Tue Mar 28 17:26:45 2017_x000D_	15.9685	74.3302	112.297	1.95995	1	42.9321	68.7294	152.434	2.66047	27.5391		22.4531	0
79111	Tue Mar 28 17:26:45 2017_x000D_	15.7369	73.6185	118.648	2.0708	1	42.9321	68.7294	152.434	2.66047	27.6312		6.90482	0
79112	Tue Mar 28 17:26:45 2017_x000D_	15.6264	73.4166	121.142	2.11432	1	42.9321	68.7294	152.434	2.66047	27.7051		18.0108	0
79113	Tue Mar 28 17:26:45 2017_x000D_	15.2988	72.9135	124.997	2.1816	1	42.9321	68.7294	152.434	2.66047	27.9483		11.1362	32.9656
79114	Tue Mar 28 17:26:45 2017_x000D_	15.0817	72.6124	126.601	2.2096	1	42.0322	69.36	147.896	2.58128	27.146		19.8147	0
79115	Tue Mar 28 17:26:45 2017_x000D_	14.6506	72.112	124.999	2.18165	1	42.0322	69.36	147.896	2.58128	27.5195		11.1512	0
79116	Tue Mar 28 17:26:45 2017_x000D_	14.4332	71.8105	126.602	2.20962	1	42.0322	69.36	147.896	2.58128	27.7076		19.8404	0
79117	Tue Mar 28 17:26:45 2017_x000D_	14.0016	71.3094	125.002	2.18169	1	42.0322	69.36	147.896	2.58128	28.0983		9.27298	0
79118	Tue Mar 28 17:26:45 2017_x000D_	13.9905	71.0005	126.598	2.20955	1	42.0322	69.36	147.896	2.58128	28.0896		8.77107	32.9656
79119	Tue Mar 28 17:26:45 2017_x000D_	13.7764	70.8014	126.6	2.20958	1	41.1323	69.9906	154.878	2.70314	27.3679		18.0799	0
79120	Tue Mar 28 17:26:45 2017_x000D_	13.4478	70.2962	122.56	2.13908	1	41.1323	69.9906	154.878	2.70314	27.6862		8.78159	0
79121	Tue Mar 28 17:26:45 2017_x000D_	13.2335	70.0968	122.563	2.13912	1	41.1323	69.9906	154.878	2.70314	27.899		9.80723	0
79122	Tue Mar 28 17:26:45 2017_x000D_	13.119	69.7906	118.664	2.07107	1	41.1323	69.9906	154.878	2.70314	28.014		18.094	18.6662
79123	Tue Mar 28 17:26:45 2017_x000D_	12.79	69.2851	117.303	2.04732	1	40.6773	70.415	151.195	2.63886	27.9102		9.82654	0
79124	Tue Mar 28 17:26:45 2017_x000D_	12.675	68.9784	118.664	2.07107	1	40.6773	70.415	151.195	2.63886	28.0391		20.8401	0
79125	Tue Mar 28 17:26:45 2017_x000D_	12.3419	68.3688	116.065	2.02572	1	40.6773	70.415	151.195	2.63886	28.4092		6.95725	0
79126	Tue Mar 28 17:26:45 2017_x000D_	12.2305	68.1654	118.664	2.07107	1	40.6773	70.415	151.195	2.63886	28.5356		11.216	44.1246
79127	Tue Mar 28 17:26:45 2017_x000D_	12.0119	67.8621	119.995	2.0943	1	39.3428	71.0334	185.607	3.23945	27.5143		13.9154	0
79128	Tue Mar 28 17:26:45 2017_x000D_	11.7894	67.4551	119.994	2.09429	1	39.3428	71.0334	185.607	3.23945	27.7848		13.9248	0
79129	Tue Mar 28 17:26:45 2017_x000D_	11.5668	67.0478	119.994	2.09429	1	39.3428	71.0334	185.607	3.23945	28.0605		12.8323	0
79130	Tue Mar 28 17:26:45 2017_x000D_	11.4476	66.637	122.55	2.13891	1	39.3428	71.0334	185.607	3.23945	28.2395		8.82589	0
79131	Tue Mar 28 17:26:46 2017_x000D_	11.2324	66.4364	122.553	2.13895	1	39.3428	71.0334	185.607	3.23945	28.4838		13.9423	58.9703
79132	Tue Mar 28 17:26:46 2017_x000D_	11.0095	66.0286	122.552	2.13893	1	37.3962	70.7602	192.253	3.35544	26.8076		8.83232	0
79133	Tue Mar 28 17:26:46 2017_x000D_	10.7941	65.8279	122.554	2.13897	1	37.3962	70.7602	192.253	3.35544	27.0555		6.22329	0
79134	Tue Mar 28 17:26:46 2017_x000D_	10.7864	65.6206	122.551	2.13891	1	37.3962	70.7602	192.253	3.35544	27.1016		13.9597	0
79135	Tue Mar 28 17:26:46 2017_x000D_	10.5632	65.2123	122.55	2.13889	1	37.3962	70.7602	192.253	3.35544	27.4005		8.84285	39.5901
79136	Tue Mar 28 17:26:46 2017_x000D_	10.3476	65.0113	122.552	2.13894	1	36.1014	70.5052	186.623	3.25719	26.3333		4.42128	0
79137	Tue Mar 28 17:26:46 2017_x000D_	10.2399	64.9107	118.67	2.07118	1	36.1014	70.5052	186.623	3.25719	26.4597		13.9636	0
79138	Tue Mar 28 17:26:46 2017_x000D_	10.0168	64.5022	113.375	1.97877	1	36.1014	70.5052	186.623	3.25719	26.7664		4.41463	0
79139	Tue Mar 28 17:26:46 2017_x000D_	9.90931	64.4017	104.035	1.81575	1	36.1014	70.5052	186.623	3.25719	26.8938		3.13186	26.1073
79140	Tue Mar 28 17:26:46 2017_x000D_	9.91377	64.506	86.4138	1.50821	1	35.2315	70.4808	185.286	3.23384	26.0132		4.40262	0
79141	Tue Mar 28 17:26:46 2017_x000D_	9.81376	64.6134	77.3431	1.34989	1	35.2315	70.4808	185.286	3.23384	26.0862		0.01804	0
79142	Tue Mar 28 17:26:46 2017_x000D_	9.81372	64.614	64.1083	1.1189	1	35.2315	70.4808	185.286	3.23384	26.0861		3.10146	0
79143	Tue Mar 28 17:26:46 2017_x000D_	9.8096	64.5107	52.8321	0.922094	1	35.2315	70.4808	185.286	3.23384	26.1135		3.1076	33.407
79144	Tue Mar 28 17:26:46 2017_x000D_	9.80536	64.4072	42.7705	0.746485	1	34.1339	70.6687	186.623	3.25719	25.1214		6.22898	0
79145	Tue Mar 28 17:26:46 2017_x000D_	10.0129	64.401	29.6809	0.518029	1	34.1339	70.6687	186.623	3.25719	24.922		6.94618	0
79146	Tue Mar 28 17:26:46 2017_x000D_	10.1089	64.1903	23.0053	0.401518	1	34.1339	70.6687	186.623	3.25719	24.8831		6.22206	0
79147	Tue Mar 28 17:26:46 2017_x000D_	10.3162	64.1838	10.2632	0.179126	1	34.1339	70.6687	186.623	3.25719	24.6847		9.8492	0
79148	Tue Mar 28 17:26:46 2017_x000D_	10.6243	64.0704	7.73948	0.135079	1	34.1339	70.6687	186.623	3.25719	24.418		6.95444	13.0581
79149	Tue Mar 28 17:26:46 2017_x000D_	10.8283	63.9603	4.74209	0.082765	1	33.6988	70.6565	193.606	3.37907	23.8306		28.0598	0
79150	Tue Mar 28 17:26:46 2017_x000D_	11.7632	63.932	4.59304	0.0801637	1	33.6988	70.6565	193.606	3.37907	22.9432		12.4647	0
79151	Tue Mar 28 17:26:46 2017_x000D_	12.1785	63.9194	4.59369	0.080175	1	33.6988	70.6565	193.606	3.37907	22.5502		12.4645	0
79152	Tue Mar 28 17:26:47 2017_x000D_	12.5938	63.9071	10.2666	0.179186	1	33.6988	70.6565	193.606	3.37907	22.158		22.003	35.3931
79153	Tue Mar 28 17:26:47 2017_x000D_	13.3164	63.7815	13.6312	0.237909	1	32.5912	71.0628	171.074	2.9858	20.6043		12.4437	0
79154	Tue Mar 28 17:26:47 2017_x000D_	13.731	63.769	13.6333	0.237945	1	32.5912	71.0628	171.074	2.9858	20.2214		19.6366	0
79155	Tue Mar 28 17:26:47 2017_x000D_	14.3453	63.543	13.6314	0.237913	1	32.5912	71.0628	171.074	2.9858	19.7347		6.93696	0
79156	Tue Mar 28 17:26:47 2017_x000D_	14.5488	63.4332	16.4937	0.287869	1	32.5912	71.0628	171.074	2.9858	19.5893		19.6289	62.1578
79157	Tue Mar 28 17:26:47 2017_x000D_	15.1629	63.2074	21.9957	0.383897	1	30.801	72.1059	172.434	3.00953	17.9926		9.32218	0
79158	Tue Mar 28 17:26:47 2017_x000D_	15.4735	63.1981	23.0279	0.401913	1	30.801	72.1059	172.434	3.00953	17.728		13.8619	0
79159	Tue Mar 28 17:26:47 2017_x000D_	15.8801	62.9786	23.0272	0.4019	1	30.801	72.1059	172.434	3.00953	17.4912		12.7878	0
79160	Tue Mar 28 17:26:47 2017_x000D_	16.2903	62.8627	25.7533	0.449479	1	30.801	72.1059	172.434	3.00953	17.2046		6.92498	47.7768
79161	Tue Mar 28 17:26:47 2017_x000D_	16.4934	62.753	23.0277	0.40191	1	29.258	72.5001	175.805	3.06838	16.0605		13.8526	0
79162	Tue Mar 28 17:26:47 2017_x000D_	16.8997	62.5336	23.0269	0.401895	1	29.258	72.5001	175.805	3.06838	15.8764		13.85	0
79163	Tue Mar 28 17:26:47 2017_x000D_	17.3059	62.3142	23.026	0.40188	1	29.258	72.5001	175.805	3.06838	15.7037		12.7667	0
79164	Tue Mar 28 17:26:47 2017_x000D_	17.7154	62.1984	20.1969	0.352503	1	29.258	72.5001	175.805	3.06838	15.4712		20.7613	0
79165	Tue Mar 28 17:26:47 2017_x000D_	18.3244	61.8697	23.0259	0.401878	1	29.258	72.5001	175.805	3.06838	15.2496		9.28601	32.9715
79166	Tue Mar 28 17:26:47 2017_x000D_	18.6338	61.8606	21.9967	0.383915	1	28.358	73.1309	172.955	3.01863	14.8856		22.5237	0
79167	Tue Mar 28 17:26:47 2017_x000D_	19.3491	61.6325	23.0294	0.401938	1	28.358	73.1309	172.955	3.01863	14.6073		11.1437	0
79168	Tue Mar 28 17:26:47 2017_x000D_	19.6513	61.4165	21.9961	0.383904	1	28.358	73.1309	172.955	3.01863	14.5957		9.77897	0
79169	Tue Mar 28 17:26:47 2017_x000D_	19.9572	61.3039	20.1956	0.352479	1	28.358	73.1309	172.955	3.01863	14.5069		19.5436	27.0456
79170	Tue Mar 28 17:26:47 2017_x000D_	20.5686	61.079	20.1956	0.352479	1	27.4776	73.3249	173.377	3.026	14.0605		13.8124	0
79171	Tue Mar 28 17:26:47 2017_x000D_	20.9737	60.8602	20.1942	0.352455	1	27.4776	73.3249	173.377	3.026	14.0595		16.6253	0
79172	Tue Mar 28 17:26:47 2017_x000D_	21.4816	60.6385	19.278	0.336465	1	27.4776	73.3249	173.377	3.026	14.032		9.76845	0
79173	Tue Mar 28 17:26:48 2017_x000D_	21.7872	60.5261	23.0281	0.401916	1	27.4776	73.3249	173.377	3.026	14.0068		9.74948	29.4338
79174	Tue Mar 28 17:26:48 2017_x000D_	22.0922	60.4139	19.2778	0.336462	1	26.5874	73.7374	169.997	2.967	14.0614		19.5113	0
79175	Tue Mar 28 17:26:48 2017_x000D_	22.7026	60.1894	19.2776	0.336458	1	26.5874	73.7374	169.997	2.967	14.094		12.7177	0
79176	Tue Mar 28 17:26:48 2017_x000D_	23.1106	60.0743	21.9971	0.383921	1	26.5874	73.7374	169.997	2.967	14.0985		20.6825	0
79177	Tue Mar 28 17:26:48 2017_x000D_	23.7171	59.7465	19.2758	0.336427	1	26.5874	73.7374	169.997	2.967	14.2823		9.75127	6.5556
79178	Tue Mar 28 17:26:48 2017_x000D_	24.0222	59.6344	23.0292	0.401935	1	26.5776	73.9557	172.08	3.00336	14.5475		9.24069	0
79179	Tue Mar 28 17:26:48 2017_x000D_	24.3301	59.6257	21.9978	0.383935	1	26.5776	73.9557	172.08	3.00336	14.5052		19.479	0
79180	Tue Mar 28 17:26:48 2017_x000D_	24.9395	59.4016	21.9983	0.383942	1	26.5776	73.9557	172.08	3.00336	14.646		9.73719	0
79181	Tue Mar 28 17:26:48 2017_x000D_	25.2441	59.2895	20.1942	0.352455	1	26.5776	73.9557	172.08	3.00336	14.7267		16.5714	0
79182	Tue Mar 28 17:26:48 2017_x000D_	25.7503	59.0684	19.2765	0.336439	1	26.5776	73.9557	172.08	3.00336	14.9103		11.112	18.6681
79183	Tue Mar 28 17:26:48 2017_x000D_	26.0517	58.8531	20.1915	0.352408	1	26.1227	74.3803	180	3.14159	15.5274		15.6752	0
79184	Tue Mar 28 17:26:48 2017_x000D_	26.5608	58.7355	21.9981	0.383939	1	26.1227	74.3803	180	3.14159	15.6509		6.87804	0
79185	Tue Mar 28 17:26:48 2017_x000D_	26.7625	58.6265	19.2747	0.336408	1	26.1227	74.3803	180	3.14159	15.7668		6.14938	0
79186	Tue Mar 28 17:26:48 2017_x000D_	26.9674	58.6208	19.2761	0.336431	1	26.1227	74.3803	180	3.14159	15.7821		8.72149	14.7163
79187	Tue Mar 28 17:26:48 2017_x000D_	27.1659	58.4084	19.2732	0.33638	1	25.6776	74.5865	173.274	3.0242	16.2464		12.2927	0
79188	Tue Mar 28 17:26:48 2017_x000D_	27.5755	58.3971	19.2759	0.336427	1	25.6776	74.5865	173.274	3.0242	16.3003		6.1433	0
79189	Tue Mar 28 17:26:48 2017_x000D_	27.7802	58.3915	19.2772	0.33645	1	25.6776	74.5865	173.274	3.0242	16.3309		8.71725	0
79190	Tue Mar 28 17:26:48 2017_x000D_	27.9786	58.1792	19.2743	0.336401	1	25.6776	74.5865	173.274	3.0242	16.5679		6.1433	13.067
79191	Tue Mar 28 17:26:48 2017_x000D_	28.1833	58.1736	19.2756	0.336423	1	25.2422	74.5744	223.906	3.90789	16.6624		12.658	0
79192	Tue Mar 28 17:26:48 2017_x000D_	28.5894	58.0591	22.0007	0.383984	1	25.2422	74.5744	223.906	3.90789	16.8511		9.71615	0
79193	Tue Mar 28 17:26:48 2017_x000D_	28.8934	57.9474	25.7719	0.449804	1	25.2422	74.5744	223.906	3.90789	17.0232		11.0921	0
79194	Tue Mar 28 17:26:48 2017_x000D_	29.1942	57.7324	32.3254	0.564185	1	25.2422	74.5744	223.906	3.90789	17.2995		0.0134164	0
79195	Tue Mar 28 17:26:49 2017_x000D_	29.1946	57.7322	40.5676	0.708039	1	25.2422	74.5744	223.906	3.90789	17.2997		3.09478	6.53056
79196	Tue Mar 28 17:26:49 2017_x000D_	29.1981	57.8353	51.0219	0.8905	1	25.0246	74.5683	232.043	4.04991	17.2456		9.75865	0
79197	Tue Mar 28 17:26:49 2017_x000D_	29.1054	58.1471	67.9348	1.18569	1	25.0246	74.5683	232.043	4.04991	16.9207		3.06741	0
79198	Tue Mar 28 17:26:49 2017_x000D_	29.2076	58.144	76.3179	1.332	1	25.0246	74.5683	232.043	4.04991	16.9486		3.07607	0
79199	Tue Mar 28 17:26:49 2017_x000D_	29.2103	58.2465	94.6832	1.65253	1	25.0246	74.5683	232.043	4.04991	16.85		0.0192094	9.17494
79200	Tue Mar 28 17:26:49 2017_x000D_	29.2098	58.2461	106.295	1.85519	1	24.8167	74.344	231.255	4.03617	16.6866		3.10014	0
79201	Tue Mar 28 17:26:49 2017_x000D_	29.2126	58.3494	112.742	1.96772	1	24.8167	74.344	231.255	4.03617	16.5877		6.90199	0
79202	Tue Mar 28 17:26:49 2017_x000D_	29.3079	58.14	128.245	2.23829	1	24.8167	74.344	231.255	4.03617	16.8149		6.14355	0
79203	Tue Mar 28 17:26:49 2017_x000D_	29.1032	58.1459	136.351	2.37978	1	24.8167	74.344	231.255	4.03617	16.7557		3.09768	6.55846
79204	Tue Mar 28 17:26:49 2017_x000D_	29.0998	58.0427	142.247	2.48268	1	24.8264	74.1256	231.486	4.04019	16.641		6.90512	0
79205	Tue Mar 28 17:26:49 2017_x000D_	28.9915	57.8396	153.46	2.67837	1	24.8264	74.1256	231.486	4.04019	16.8102		9.21345	0
79206	Tue Mar 28 17:26:49 2017_x000D_	28.6845	57.848	154.802	2.70181	1	24.8264	74.1256	231.486	4.04019	16.7286		24.8437	0
79207	Tue Mar 28 17:26:49 2017_x000D_	27.956	57.4542	153.464	2.67845	1	24.8264	74.1256	231.486	4.04019	16.9626		11.1299	0
79208	Tue Mar 28 17:26:49 2017_x000D_	27.6427	57.2555	146.841	2.56285	1	24.8264	74.1256	231.486	4.04019	17.1036		24.1557	6.5556
79209	Tue Mar 28 17:26:49 2017_x000D_	27.0122	56.7547	144.478	2.52161	1	24.8362	73.9073	231.76	4.04498	17.2901		9.74762	0
79210	Tue Mar 28 17:26:49 2017_x000D_	26.7016	56.6593	140.445	2.45122	1	24.8362	73.9073	231.76	4.04498	17.3486		24.1786	0
79211	Tue Mar 28 17:26:49 2017_x000D_	26.0706	56.1579	134.264	2.34335	1	24.8362	73.9073	231.76	4.04498	17.7923		11.2071	0
79212	Tue Mar 28 17:26:49 2017_x000D_	25.8556	55.8524	132.309	2.30922	1	24.8362	73.9073	231.76	4.04498	18.0837		11.1591	6.55859
79213	Tue Mar 28 17:26:49 2017_x000D_	25.5414	55.6533	130.072	2.27019	1	24.846	73.6889	231.526	4.0409	18.049		13.9177	0
79214	Tue Mar 28 17:26:49 2017_x000D_	25.323	55.244	130.069	2.27013	1	24.846	73.6889	231.526	4.0409	18.4511		22.4425	0
79215	Tue Mar 28 17:26:49 2017_x000D_	24.8925	54.6322	130.067	2.27009	1	24.846	73.6889	231.526	4.0409	19.0568		15.5309	0
79216	Tue Mar 28 17:26:50 2017_x000D_	24.4713	54.3312	128.296	2.23919	1	24.846	73.6889	231.526	4.0409	19.3613		18.1646	6.53356
79217	Tue Mar 28 17:26:50 2017_x000D_	24.1465	53.8202	127.683	2.22849	1	25.0637	73.695	225.885	3.94243	19.896		11.2605	0
79218	Tue Mar 28 17:26:50 2017_x000D_	23.9304	53.5133	130.498	2.27761	1	25.0637	73.695	225.885	3.94243	20.2135		19.9609	0
79219	Tue Mar 28 17:26:50 2017_x000D_	23.502	53.0042	132.302	2.30911	1	25.0637	73.695	225.885	3.94243	20.7497		6.94214	0
79220	Tue Mar 28 17:26:50 2017_x000D_	23.2927	52.9055	134.254	2.34318	1	25.0637	73.695	225.885	3.94243	20.8648		8.82083	14.554
79221	Tue Mar 28 17:26:50 2017_x000D_	23.0799	52.7026	134.254	2.34318	1	24.8655	73.2522	224.885	3.92498	20.627		18.2235	0
79222	Tue Mar 28 17:26:50 2017_x000D_	22.7538	52.1901	138.459	2.41657	1	24.8655	73.2522	224.885	3.92498	21.1677		11.2406	0
79223	Tue Mar 28 17:26:50 2017_x000D_	22.4374	51.9894	140.412	2.45066	1	24.8655	73.2522	224.885	3.92498	21.401		17.6734	0
79224	Tue Mar 28 17:26:50 2017_x000D_	22.0111	51.5828	140.411	2.45063	1	24.8655	73.2522	224.885	3.92498	21.8566		8.83987	0
79225	Tue Mar 28 17:26:50 2017_x000D_	21.7979	51.3794	140.41	2.45062	1	24.8655	73.2522	224.885	3.92498	22.0869		8.84421	0
79226	Tue Mar 28 17:26:50 2017_x000D_	21.5845	51.176	140.409	2.4506	1	24.8655	73.2522	224.885	3.92498	22.3187		20.0053	0
79227	Tue Mar 28 17:26:50 2017_x000D_	21.0545	50.7713	138.462	2.41661	1	24.8655	73.2522	224.885	3.92498	22.8016		17.7138	0
79228	Tue Mar 28 17:26:50 2017_x000D_	20.6272	50.3638	138.461	2.4166	1	24.8655	73.2522	224.885	3.92498	23.2775		0	0
79229	Tue Mar 28 17:26:50 2017_x000D_	20.6272	50.3638	138.461	2.4166	1	24.8655	73.2522	224.885	3.92498	23.2775		15.6495	6.5556
79230	Tue Mar 28 17:26:50 2017_x000D_	20.203	50.0602	136.362	2.37996	1	24.8557	73.4705	233.841	4.08129	23.8682		8.86541	0
79231	Tue Mar 28 17:26:50 2017_x000D_	19.9891	49.8563	136.362	2.37996	1	24.8557	73.4705	233.841	4.08129	24.1105		17.7456	0
79232	Tue Mar 28 17:26:50 2017_x000D_	19.561	49.4481	136.362	2.37996	1	24.8557	73.4705	233.841	4.08129	24.599		7.02335	0
79233	Tue Mar 28 17:26:50 2017_x000D_	19.4507	49.2416	134.261	2.3433	1	24.8557	73.4705	233.841	4.08129	24.8245		15.7234	9.17715
79234	Tue Mar 28 17:26:50 2017_x000D_	19.1256	48.8305	136.357	2.37987	1	24.6478	73.2461	234.546	4.0936	25.0323		9.86763	0
79235	Tue Mar 28 17:26:50 2017_x000D_	18.8114	48.7332	136.362	2.37996	1	24.6478	73.2461	234.546	4.0936	25.1981		15.7379	0
79236	Tue Mar 28 17:26:50 2017_x000D_	18.4859	48.3218	138.457	2.41653	1	24.6478	73.2461	234.546	4.0936	25.6747		8.89293	0
79237	Tue Mar 28 17:26:50 2017_x000D_	18.2714	48.1172	138.456	2.41652	1	24.6478	73.2461	234.546	4.0936	25.9253		4.44953	13.1141
79238	Tue Mar 28 17:26:51 2017_x000D_	18.1642	48.0147	134.263	2.34334	1	24.6283	73.6828	236.611	4.12964	26.4695		13.3512	0
79239	Tue Mar 28 17:26:51 2017_x000D_	17.842	47.7077	138.456	2.41651	1	24.6283	73.6828	236.611	4.12964	26.847		8.90359	0
79240	Tue Mar 28 17:26:51 2017_x000D_	17.6272	47.5029	138.455	2.4165	1	24.6283	73.6828	236.611	4.12964	27.0999		11.3772	0
79241	Tue Mar 28 17:26:51 2017_x000D_	17.4086	47.193	136.357	2.37987	1	24.6283	73.6828	236.611	4.12964	27.456		7.01434	0
79242	Tue Mar 28 17:26:51 2017_x000D_	17.1973	47.0929	138.454	2.41649	1	24.6283	73.6828	236.611	4.12964	27.6087		4.45594	0
79243	Tue Mar 28 17:26:51 2017_x000D_	17.0899	46.9903	134.265	2.34337	1	24.6283	73.6828	237.685	4.14839	27.7366		22.2969	0
79244	Tue Mar 28 17:26:51 2017_x000D_	16.5522	46.4772	130.107	2.27079	1	24.6283	73.6828	237.685	4.14839	28.379		3.14856	0
79245	Tue Mar 28 17:26:51 2017_x000D_	16.5489	46.3723	123.551	2.15637	1	24.6283	73.6828	237.685	4.14839	28.4805		4.46225	0
79246	Tue Mar 28 17:26:51 2017_x000D_	16.4414	46.2695	119.508	2.08581	1	24.6283	73.6828	237.685	4.14839	28.6097		6.30468	6.55546
79247	Tue Mar 28 17:26:51 2017_x000D_	16.4495	46.4795	100.858	1.7603	1	24.638	73.4645	244.274	4.26338	28.2		4.45386	0
79248	Tue Mar 28 17:26:51 2017_x000D_	16.3421	46.377	91.9809	1.60537	1	24.638	73.4645	244.274	4.26338	28.3294		0.0284605	0
79249	Tue Mar 28 17:26:51 2017_x000D_	16.3424	46.3779	73.6177	1.28487	1	24.638	73.4645	244.274	4.26338	28.3284		3.13996	0
79250	Tue Mar 28 17:26:51 2017_x000D_	16.3387	46.2733	66.8324	1.16645	1	24.638	73.4645	244.274	4.26338	28.4296		4.38256	9.33514
79251	Tue Mar 28 17:26:51 2017_x000D_	16.4388	46.1669	48.996	0.855142	1	24.8655	73.2522	240.258	4.19329	28.3659		3.14318	0
79252	Tue Mar 28 17:26:51 2017_x000D_	16.4349	46.0622	42.7042	0.745328	1	24.8655	73.2522	240.258	4.19329	28.467		0.0134164	0
79253	Tue Mar 28 17:26:51 2017_x000D_	16.4345	46.0624	34.5725	0.603403	1	24.8655	73.2522	240.258	4.19329	28.4669		11.2062	0
79254	Tue Mar 28 17:26:51 2017_x000D_	16.7389	45.8459	22.7307	0.396725	1	24.8655	73.2522	240.258	4.19329	28.5858		9.83145	0
79255	Tue Mar 28 17:26:51 2017_x000D_	17.0471	45.7345	18.9483	0.33071	1	24.8655	73.2522	240.258	4.19329	28.6068		9.83914	6.55859
79256	Tue Mar 28 17:26:51 2017_x000D_	17.3555	45.6229	16.9166	0.29525	1	24.8753	73.0338	242.72	4.23626	28.4237		29.4867	0
79257	Tue Mar 28 17:26:51 2017_x000D_	18.2799	45.2889	18.9478	0.330702	1	24.8753	73.0338	242.72	4.23626	28.518		12.8204	0
79258	Tue Mar 28 17:26:51 2017_x000D_	18.6919	45.1754	21.691	0.378579	1	24.8753	73.0338	242.72	4.23626	28.5364		22.6188	0
79259	Tue Mar 28 17:26:52 2017_x000D_	19.4116	44.9507	22.7347	0.396795	1	24.8753	73.0338	242.72	4.23626	28.6097		13.8805	13.1171
79260	Tue Mar 28 17:26:52 2017_x000D_	19.8196	44.7325	22.7338	0.39678	1	24.8948	72.597	240.258	4.19329	28.3229		23.6347	0
79261	Tue Mar 28 17:26:52 2017_x000D_	20.5353	44.4032	26.7513	0.466898	1	24.8948	72.597	240.258	4.19329	28.5289		9.80582	0
79262	Tue Mar 28 17:26:52 2017_x000D_	20.8427	44.2921	28.1392	0.491122	1	24.8948	72.597	240.258	4.19329	28.5935		11.1926	0
79263	Tue Mar 28 17:26:52 2017_x000D_	21.1469	44.0761	29.4935	0.514759	1	24.8948	72.597	240.258	4.19329	28.7661		8.78905	23.4414
79264	Tue Mar 28 17:26:52 2017_x000D_	21.3472	43.8623	29.4922	0.514735	1	24.4886	71.9295	239.655	4.18278	28.2425		19.604	0
79265	Tue Mar 28 17:26:52 2017_x000D_	21.9618	43.6403	29.4939	0.514765	1	24.4886	71.9295	239.655	4.18278	28.4018		6.93212	0
79266	Tue Mar 28 17:26:52 2017_x000D_	22.1656	43.5314	32.1064	0.560363	1	24.4886	71.9295	239.655	4.18278	28.493		15.5071	0
79267	Tue Mar 28 17:26:52 2017_x000D_	22.5694	43.2087	29.4927	0.514744	1	24.4886	71.9295	239.655	4.18278	28.7849		9.80096	14.5595
79268	Tue Mar 28 17:26:52 2017_x000D_	22.8767	43.0978	33.6726	0.587698	1	24.2904	71.4865	244.562	4.26841	28.4239		18.0586	0
79269	Tue Mar 28 17:26:52 2017_x000D_	23.3837	42.7733	29.493	0.51475	1	24.2904	71.4865	244.562	4.26841	28.7275		11.1661	0
79270	Tue Mar 28 17:26:52 2017_x000D_	23.6871	42.5577	28.1362	0.491069	1	24.2904	71.4865	244.562	4.26841	28.9351		20.7642	0
79271	Tue Mar 28 17:26:52 2017_x000D_	24.2975	42.2314	30.6708	0.535307	1	24.2904	71.4865	244.562	4.26841	29.2551		9.78584	0
79272	Tue Mar 28 17:26:52 2017_x000D_	24.6043	42.1206	29.4935	0.514758	1	24.2904	71.4865	244.562	4.26841	29.3676		11.1595	6.56159
79273	Tue Mar 28 17:26:52 2017_x000D_	24.9075	41.9051	28.1361	0.491068	1	24.3002	71.268	244.253	4.26301	29.3692		20.7482	0
79274	Tue Mar 28 17:26:52 2017_x000D_	25.5174	41.579	30.6717	0.535322	1	24.3002	71.268	244.253	4.26301	29.7139		6.91077	0
79275	Tue Mar 28 17:26:52 2017_x000D_	25.7205	41.4703	28.1361	0.491068	1	24.3002	71.268	244.253	4.26301	29.8315		24.9362	0
79276	Tue Mar 28 17:26:52 2017_x000D_	26.4302	41.0376	29.4928	0.514747	1	24.3002	71.268	244.253	4.26301	30.3053		6.90671	32.5035
79277	Tue Mar 28 17:26:52 2017_x000D_	26.6332	40.929	26.7452	0.466792	1	23.6858	70.3756	241.241	4.21046	29.5937		20.7267	0
79278	Tue Mar 28 17:26:52 2017_x000D_	27.2425	40.6033	29.4932	0.514753	1	23.6858	70.3756	241.241	4.21046	29.984		9.75456	0
79279	Tue Mar 28 17:26:52 2017_x000D_	27.5483	40.4928	25.4824	0.444752	1	23.6858	70.3756	241.241	4.21046	30.1314		6.9053	0
79280	Tue Mar 28 17:26:53 2017_x000D_	27.7513	40.3843	28.1362	0.491069	1	23.6858	70.3756	241.241	4.21046	30.2656		11.1494	20.6416
79281	Tue Mar 28 17:26:53 2017_x000D_	28.0543	40.1691	29.4935	0.514759	1	23.4972	69.7139	247.085	4.31245	29.8942		16.61	0
79282	Tue Mar 28 17:26:53 2017_x000D_	28.5629	39.9503	28.1362	0.491069	1	23.4972	69.7139	247.085	4.31245	30.1916		11.1427	0
79283	Tue Mar 28 17:26:53 2017_x000D_	28.8657	39.7352	29.4938	0.514765	1	23.4972	69.7139	247.085	4.31245	30.4556		16.5994	0
79284	Tue Mar 28 17:26:53 2017_x000D_	29.374	39.5166	28.1362	0.491069	1	23.4972	69.7139	247.085	4.31245	30.7638		6.89736	0
79285	Tue Mar 28 17:26:53 2017_x000D_	29.5767	39.4081	25.4806	0.44472	1	23.4972	69.7139	247.085	4.31245	30.9096		16.6021	1056.65
79286	Tue Mar 28 17:26:53 2017_x000D_	30.0851	39.1895	26.7452	0.466792	1	49.0335	45.4554	265.713	4.63757	19.9575		11.1246	0
79287	Tue Mar 28 17:26:53 2017_x000D_	30.3873	38.9746	25.4798	0.444706	1	49.0335	45.4554	265.713	4.63757	19.7404		13.7838	0
79288	Tue Mar 28 17:26:53 2017_x000D_	30.7925	38.758	25.4795	0.4447	1	49.0335	45.4554	265.713	4.63757	19.4317		3.08753	0
79289	Tue Mar 28 17:26:53 2017_x000D_	30.8954	38.7561	26.7448	0.466785	1	49.0335	45.4554	265.713	4.63757	19.3358		4.37435	6.53691
79290	Tue Mar 28 17:26:53 2017_x000D_	30.9951	38.6497	28.1361	0.491068	1	48.8157	45.4489	318.368	5.55658	19.0736		12.6891	0
79291	Tue Mar 28 17:26:53 2017_x000D_	31.403	38.5378	25.4805	0.444719	1	48.8157	45.4489	318.368	5.55658	18.7341		9.7392	0
79292	Tue Mar 28 17:26:53 2017_x000D_	31.7084	38.4277	29.4979	0.514835	1	48.8157	45.4489	318.368	5.55658	18.4921		19.7783	0
79293	Tue Mar 28 17:26:53 2017_x000D_	32.2102	38.0001	36.2332	0.632389	1	48.8157	45.4489	318.368	5.55658	18.1996		4.38078	19.6046
79294	Tue Mar 28 17:26:53 2017_x000D_	32.31	37.8935	40.4523	0.706025	1	49.4689	45.4683	346.495	6.04748	18.7565		6.16595	0
79295	Tue Mar 28 17:26:53 2017_x000D_	32.5155	37.8899	44.8786	0.783279	1	49.4689	45.4683	346.495	6.04748	18.5701		8.7658	0
79296	Tue Mar 28 17:26:53 2017_x000D_	32.7152	37.6766	57.4409	1.00253	1	49.4689	45.4683	346.495	6.04748	18.4769		3.14812	0
79297	Tue Mar 28 17:26:53 2017_x000D_	32.7124	37.5717	64.0537	1.11795	1	49.4689	45.4683	346.495	6.04748	18.5239		3.1512	0
79298	Tue Mar 28 17:26:53 2017_x000D_	32.7095	37.4667	70.6674	1.23338	1	49.4689	45.4683	346.495	6.04748	18.5716		4.38765	9.19785
79299	Tue Mar 28 17:26:53 2017_x000D_	32.8091	37.3596	85.7117	1.49595	1	49.2615	45.2425	21.84	0.38118	18.2434		0.00848528	0
79300	Tue Mar 28 17:26:53 2017_x000D_	32.8089	37.3594	91.607	1.59884	1	49.2615	45.2425	21.84	0.38118	18.2437		6.97597	0
79301	Tue Mar 28 17:26:53 2017_x000D_	32.9051	37.1477	106.021	1.85042	1	49.2615	45.2425	21.84	0.38118	18.2499		3.14247	0
79302	Tue Mar 28 17:26:54 2017_x000D_	32.9019	37.043	112.378	1.96137	1	49.2615	45.2425	21.84	0.38118	18.2994		9.95813	6.53682
79303	Tue Mar 28 17:26:54 2017_x000D_	32.7897	36.7306	129.442	2.25918	1	49.4793	45.2489	18.4481	0.32198	18.7378		6.95687	0
79304	Tue Mar 28 17:26:54 2017_x000D_	32.5811	36.6293	135.697	2.36836	1	49.4793	45.2489	18.4481	0.32198	18.9696		11.3241	0
79305	Tue Mar 28 17:26:54 2017_x000D_	32.3666	36.3187	146.101	2.54994	1	49.4793	45.2489	18.4481	0.32198	19.3027		4.41914	0
79306	Tue Mar 28 17:26:54 2017_x000D_	32.261	36.216	155.405	2.71232	1	49.4793	45.2489	18.4481	0.32198	19.4438		9.80913	6.58925
79307	Tue Mar 28 17:26:54 2017_x000D_	31.9496	36.1163	159.376	2.78164	1	49.4896	45.0295	10.5043	0.183335	19.6748		11.2517	0
79308	Tue Mar 28 17:26:54 2017_x000D_	31.6352	35.9118	165.939	2.89618	1	49.4896	45.0295	10.5043	0.183335	20.0477		12.7698	0
79309	Tue Mar 28 17:26:54 2017_x000D_	31.221	35.8137	168.829	2.94662	1	49.4896	45.0295	10.5043	0.183335	20.4615		12.3466	0
79310	Tue Mar 28 17:26:54 2017_x000D_	30.8095	35.8203	168.831	2.94667	1	49.4896	45.0295	10.5043	0.183335	20.8268		25.5787	6.53391
79311	Tue Mar 28 17:26:54 2017_x000D_	29.9799	35.6235	168.83	2.94665	1	49.7073	45.036	13.0128	0.227116	21.8578		6.98093	0
79312	Tue Mar 28 17:26:54 2017_x000D_	29.7707	35.5216	165.941	2.89622	1	49.7073	45.036	13.0128	0.227116	22.0905		23.7358	0
79313	Tue Mar 28 17:26:54 2017_x000D_	29.0402	35.2177	162.215	2.83118	1	49.7073	45.036	13.0128	0.227116	22.8807		12.3795	0
79314	Tue Mar 28 17:26:54 2017_x000D_	28.6276	35.2242	162.219	2.83126	1	49.7073	45.036	13.0128	0.227116	23.2513		6.99034	0
79315	Tue Mar 28 17:26:54 2017_x000D_	28.4181	35.1222	159.387	2.78184	1	49.7073	45.036	13.0128	0.227116	23.4843		20.9791	0
79316	Tue Mar 28 17:26:54 2017_x000D_	27.7893	34.8162	156.666	2.73433	1	49.7073	45.036	13.0128	0.227116	24.1835		12.8402	0
79317	Tue Mar 28 17:26:54 2017_x000D_	27.3729	34.7172	154.065	2.68895	1	49.7073	45.036	13.0128	0.227116	24.6029		18.2761	0
79318	Tue Mar 28 17:26:54 2017_x000D_	26.847	34.4097	155.427	2.71271	1	49.7073	45.036	13.0128	0.227116	25.2094		9.88491	0
79319	Tue Mar 28 17:26:54 2017_x000D_	26.5333	34.3089	154.065	2.68895	1	49.7073	45.036	13.0128	0.227116	25.5363		21.0248	6.53391
79320	Tue Mar 28 17:26:54 2017_x000D_	25.903	34.0025	156.666	2.73433	1	49.4896	45.0295	10.5043	0.183335	26.0369		8.93376	0
79321	Tue Mar 28 17:26:54 2017_x000D_	25.6895	33.7949	156.662	2.73427	1	49.4896	45.0295	10.5043	0.183335	26.3185		9.31307	0
79322	Tue Mar 28 17:26:54 2017_x000D_	25.3791	33.7996	155.429	2.71274	1	49.4896	45.0295	10.5043	0.183335	26.5975		11.3591	0
79323	Tue Mar 28 17:26:55 2017_x000D_	25.0616	33.5933	156.664	2.73431	1	49.4896	45.0295	10.5043	0.183335	26.9725		21.0678	6.58925
79324	Tue Mar 28 17:26:55 2017_x000D_	24.43	33.2863	159.376	2.78164	1	49.4793	45.2489	15.2266	0.265754	27.7592		6.2197	0
79325	Tue Mar 28 17:26:55 2017_x000D_	24.2227	33.2894	159.379	2.78169	1	49.4793	45.2489	15.2266	0.265754	27.945		21.0919	0
79326	Tue Mar 28 17:26:55 2017_x000D_	23.5904	32.982	162.199	2.8309	1	49.4793	45.2489	15.2266	0.265754	28.6481		7.03999	0
79327	Tue Mar 28 17:26:55 2017_x000D_	23.3794	32.8793	159.376	2.78163	1	49.4793	45.2489	15.2266	0.265754	28.8827		19.8439	0
79328	Tue Mar 28 17:26:55 2017_x000D_	22.7496	32.6771	159.377	2.78166	1	49.4793	45.2489	16.9592	0.295994	29.5386		14.0908	0
79329	Tue Mar 28 17:26:55 2017_x000D_	22.3272	32.4717	159.376	2.78163	1	49.4793	45.2489	16.9592	0.295994	30.0082		16.9364	0
79330	Tue Mar 28 17:26:55 2017_x000D_	21.8008	32.2677	158.246	2.76192	1	49.4793	45.2489	16.9592	0.295994	30.5714		9.36993	0
79331	Tue Mar 28 17:26:55 2017_x000D_	21.4885	32.2721	159.379	2.7817	1	49.4793	45.2489	16.9592	0.295994	30.8526		8.9827	0
79332	Tue Mar 28 17:26:55 2017_x000D_	21.2736	32.0636	159.375	2.78162	1	49.4793	45.2489	16.9592	0.295994	31.1354		19.8989	0
79333	Tue Mar 28 17:26:55 2017_x000D_	20.6421	31.8607	159.376	2.78164	1	49.4793	45.2489	20.4921	0.357655	31.7935		9.94377	0
79334	Tue Mar 28 17:26:55 2017_x000D_	20.3265	31.7594	161.187	2.81324	1	49.4793	45.2489	20.4921	0.357655	32.1225		16.995	0
79335	Tue Mar 28 17:26:55 2017_x000D_	19.7982	31.5549	162.192	2.83078	1	49.4793	45.2489	20.4921	0.357655	32.6878		9.96172	0
79336	Tue Mar 28 17:26:55 2017_x000D_	19.4821	31.4532	158.25	2.76199	1	49.4793	45.2489	20.4921	0.357655	33.0175		9.97417	6.58925
79337	Tue Mar 28 17:26:55 2017_x000D_	19.1655	31.3517	162.192	2.83078	1	49.4896	45.0295	11.4568	0.199958	33.2661		12.9849	0
79338	Tue Mar 28 17:26:55 2017_x000D_	18.7445	31.2512	159.38	2.7817	1	49.4896	45.0295	11.4568	0.199958	33.6913		21.2436	0
79339	Tue Mar 28 17:26:55 2017_x000D_	18.1075	30.9419	162.189	2.83074	1	49.4896	45.0295	11.4568	0.199958	34.3991		0	0
79340	Tue Mar 28 17:26:55 2017_x000D_	18.1075	30.9419	162.189	2.83074	1	49.4896	45.0295	11.4568	0.199958	34.3991		16.0523	0
79341	Tue Mar 28 17:26:55 2017_x000D_	17.5817	30.8427	158.255	2.76207	1	49.4896	45.0295	0	0	34.9196		11.475	0
79342	Tue Mar 28 17:26:55 2017_x000D_	17.2607	30.6347	159.378	2.78167	1	49.4896	45.0295	0	0	35.2975		14.1915	0
79343	Tue Mar 28 17:26:55 2017_x000D_	16.8352	30.428	159.376	2.78164	1	49.4896	45.0295	0	0	35.7703		6.27956	0
79344	Tue Mar 28 17:26:56 2017_x000D_	16.6259	30.4308	159.379	2.78169	1	49.4896	45.0295	0	0	35.9603		14.2049	13.0707
79345	Tue Mar 28 17:26:56 2017_x000D_	16.2	30.2239	159.378	2.78166	1	49.9251	45.0424	43.9929	0.767821	36.8371		7.10845	0
79346	Tue Mar 28 17:26:56 2017_x000D_	15.9869	30.1203	156.679	2.73456	1	49.9251	45.0424	43.9929	0.767821	37.0739		17.0779	0
79347	Tue Mar 28 17:26:56 2017_x000D_	15.4561	29.9146	155.45	2.71311	1	49.9251	45.0424	43.9929	0.767821	37.6426		7.11786	0
79348	Tue Mar 28 17:26:56 2017_x000D_	15.2427	29.8109	152.778	2.66648	1	49.9251	45.0424	43.9929	0.767821	37.8796		3.14114	0
79349	Tue Mar 28 17:26:56 2017_x000D_	15.138	29.8119	146.254	2.55261	1	49.9251	45.0424	43.9929	0.767821	37.9751		0.0216333	0
79350	Tue Mar 28 17:26:56 2017_x000D_	15.1386	29.8115	129.767	2.26486	1	49.9251	45.0424	27.5661	0.481119	37.9747		3.18826	0
79351	Tue Mar 28 17:26:56 2017_x000D_	15.1426	29.9177	123.282	2.15167	1	49.9251	45.0424	27.5661	0.481119	37.9286		6.37952	0
79352	Tue Mar 28 17:26:56 2017_x000D_	15.1506	30.1302	110.06	1.9209	1	49.9251	45.0424	27.5661	0.481119	37.837		3.20372	0
79353	Tue Mar 28 17:26:56 2017_x000D_	15.155	30.2369	91.9949	1.60561	1	49.9251	45.0424	27.5661	0.481119	37.791		0.00848528	0
79354	Tue Mar 28 17:26:56 2017_x000D_	15.1552	30.2371	86.0587	1.50201	1	49.9251	45.0424	24.0467	0.419694	37.7908		0.0271662	0
79355	Tue Mar 28 17:26:56 2017_x000D_	15.1553	30.238	66.8909	1.16747	1	49.9251	45.0424	24.0467	0.419694	37.7903		0.0067082	0
79356	Tue Mar 28 17:26:56 2017_x000D_	15.1552	30.2382	61.5757	1.0747	1	49.9251	45.0424	24.0467	0.419694	37.7903		4.52362	0
79357	Tue Mar 28 17:26:56 2017_x000D_	15.0464	30.1338	48.9565	0.854452	1	49.9251	45.0424	24.0467	0.419694	37.9314		4.41251	6.53682
79358	Tue Mar 28 17:26:56 2017_x000D_	15.147	30.0265	36.0444	0.629094	1	49.7073	45.036	20.0159	0.349344	37.6789		4.42524	0
79359	Tue Mar 28 17:26:56 2017_x000D_	15.2479	29.9189	31.895	0.556672	1	49.7073	45.036	20.0159	0.349344	37.6295		11.2593	0
79360	Tue Mar 28 17:26:56 2017_x000D_	15.5544	29.7023	19.5478	0.341173	1	49.7073	45.036	20.0159	0.349344	37.4372		9.42376	0
79361	Tue Mar 28 17:26:56 2017_x000D_	15.8685	29.6983	18.6177	0.32494	1	49.7073	45.036	20.0159	0.349344	37.1525		11.2698	0
79362	Tue Mar 28 17:26:56 2017_x000D_	16.1755	29.4818	19.5478	0.341173	1	49.7073	45.036	20.0159	0.349344	36.9637		28.8319	6.53682
79363	Tue Mar 28 17:26:56 2017_x000D_	17.11	29.2574	18.6173	0.324933	1	49.9251	45.0424	45	0.785398	36.4142		9.88327	0
79364	Tue Mar 28 17:26:56 2017_x000D_	17.4205	29.1473	22.4392	0.391638	1	49.9251	45.0424	45	0.785398	36.1829		26.6649	0
79365	Tue Mar 28 17:26:56 2017_x000D_	18.2462	28.8183	25.2245	0.440251	1	49.9251	45.0424	45	0.785398	35.5918		6.97433	0
79366	Tue Mar 28 17:26:57 2017_x000D_	18.4517	28.7096	27.8979	0.486909	1	49.9251	45.0424	45	0.785398	35.4589		9.86913	0
79367	Tue Mar 28 17:26:57 2017_x000D_	18.7617	28.5995	26.4974	0.462467	1	49.9251	45.0424	43.9929	0.767821	35.2353		20.9138	0
79368	Tue Mar 28 17:26:57 2017_x000D_	19.3778	28.2733	29.2675	0.510814	1	49.9251	45.0424	43.9929	0.767821	34.8474		6.96763	0
79369	Tue Mar 28 17:26:57 2017_x000D_	19.5831	28.1647	31.9061	0.556867	1	49.9251	45.0424	43.9929	0.767821	34.7202		18.1798	0
79370	Tue Mar 28 17:26:57 2017_x000D_	20.0947	27.8399	36.0575	0.629323	1	49.9251	45.0424	43.9929	0.767821	34.4351		8.84186	0
79371	Tue Mar 28 17:26:57 2017_x000D_	20.2964	27.625	36.0569	0.629312	1	49.9251	45.0424	20.8434	0.363786	34.369		18.1716	0
79372	Tue Mar 28 17:26:57 2017_x000D_	20.8078	27.3004	40.315	0.703629	1	49.9251	45.0424	20.8434	0.363786	34.0969		11.23	0
79373	Tue Mar 28 17:26:57 2017_x000D_	21.1136	27.0845	38.4803	0.671608	1	49.9251	45.0424	20.8434	0.363786	33.9498		8.83762	0
79374	Tue Mar 28 17:26:57 2017_x000D_	21.3152	26.8697	38.4799	0.6716	1	49.9251	45.0424	20.8434	0.363786	33.8936		15.5845	0
79375	Tue Mar 28 17:26:57 2017_x000D_	21.7219	26.5465	36.0565	0.629304	1	49.9251	45.0424	18.483	0.322589	33.7271		11.2325	0
79376	Tue Mar 28 17:26:57 2017_x000D_	22.0278	26.3306	37.848	0.660573	1	49.9251	45.0424	18.483	0.322589	33.5915		19.9561	0
79377	Tue Mar 28 17:26:57 2017_x000D_	22.535	25.9002	36.056	0.629295	1	49.9251	45.0424	18.483	0.322589	33.4162		8.83337	0
79378	Tue Mar 28 17:26:57 2017_x000D_	22.7365	25.6855	36.0554	0.629285	1	49.9251	45.0424	18.483	0.322589	33.3753		6.24935	0
79379	Tue Mar 28 17:26:57 2017_x000D_	22.9448	25.6833	36.0567	0.629309	1	49.9251	45.0424	18.483	0.322589	33.2071		15.5714	0
79380	Tue Mar 28 17:26:57 2017_x000D_	23.3511	25.3603	33.4842	0.584409	1	49.9251	45.0424	43.9929	0.767821	33.0691		6.95422	0
79381	Tue Mar 28 17:26:57 2017_x000D_	23.556	25.2519	36.0569	0.629311	1	49.9251	45.0424	43.9929	0.767821	32.9696		15.5672	0
79382	Tue Mar 28 17:26:57 2017_x000D_	23.9622	24.929	33.4839	0.584404	1	49.9251	45.0424	43.9929	0.767821	32.8424		11.2217	0
79383	Tue Mar 28 17:26:57 2017_x000D_	24.2678	24.7133	35.2157	0.61463	1	49.9251	45.0424	43.9929	0.767821	32.7348		9.82153	14.5329
79384	Tue Mar 28 17:26:57 2017_x000D_	24.5764	24.604	36.0578	0.629327	1	49.5	44.8101	41.2871	0.720596	32.0854		17.6539	0
79385	Tue Mar 28 17:26:57 2017_x000D_	24.9792	24.175	36.0565	0.629305	1	49.5	44.8101	41.2871	0.720596	32.048		8.82695	0
79386	Tue Mar 28 17:26:57 2017_x000D_	25.1806	23.9605	36.0559	0.629294	1	49.5	44.8101	41.2871	0.720596	32.0334		13.8883	0
79387	Tue Mar 28 17:26:58 2017_x000D_	25.5898	23.744	36.0566	0.629307	1	49.5	44.8101	41.2871	0.720596	31.8666		6.9408	13.0678
79388	Tue Mar 28 17:26:58 2017_x000D_	25.7943	23.6358	33.483	0.584389	1	49.9354	44.8231	20.8434	0.363786	32.12		6.94345	0
79389	Tue Mar 28 17:26:58 2017_x000D_	25.9989	23.5276	36.0574	0.62932	1	49.9354	44.8231	20.8434	0.363786	32.0383		13.2267	0
79390	Tue Mar 28 17:26:58 2017_x000D_	26.3006	23.2061	31.8969	0.556707	1	49.9354	44.8231	20.8434	0.363786	32.0296		3.12017	0
79391	Tue Mar 28 17:26:58 2017_x000D_	26.4046	23.205	33.4827	0.584383	1	49.9354	44.8231	20.8434	0.363786	31.9537		8.81847	0
79392	Tue Mar 28 17:26:58 2017_x000D_	26.6058	22.9907	33.4818	0.584368	1	49.9354	44.8231	20.8434	0.363786	31.9519		11.2091	14.5344
79393	Tue Mar 28 17:26:58 2017_x000D_	26.9111	22.7753	40.3194	0.703706	1	49.5103	44.5907	7.87115	0.137377	31.4108		4.40185	0
79394	Tue Mar 28 17:26:58 2017_x000D_	26.8107	22.8823	44.6402	0.779118	1	49.5103	44.5907	7.87115	0.137377	31.409		9.54771	0
79395	Tue Mar 28 17:26:58 2017_x000D_	26.8207	23.2004	59.993	1.04708	1	49.5103	44.5907	7.87115	0.137377	31.1827		6.93129	0
79396	Tue Mar 28 17:26:58 2017_x000D_	26.6164	23.3083	66.8291	1.16639	1	49.5103	44.5907	7.87115	0.137377	31.2581		3.11447	6.53691
79397	Tue Mar 28 17:26:58 2017_x000D_	26.7202	23.3065	82.9341	1.44747	1	49.7281	44.5972	9.3563	0.163298	31.3474		0.0067082	0
79398	Tue Mar 28 17:26:58 2017_x000D_	26.7201	23.3063	88.7858	1.5496	1	49.7281	44.5972	9.3563	0.163298	31.3476		3.09933	0
79399	Tue Mar 28 17:26:58 2017_x000D_	26.8234	23.3048	103.308	1.80306	1	49.7281	44.5972	9.3563	0.163298	31.2729		3.18773	0
79400	Tue Mar 28 17:26:58 2017_x000D_	26.8199	23.1986	109.659	1.91391	1	49.7281	44.5972	9.3563	0.163298	31.3478		3.18773	0
79401	Tue Mar 28 17:26:58 2017_x000D_	26.8164	23.0924	116.219	2.0284	1	49.7281	44.5972	356.433	6.22094	31.423		11.5251	0
79402	Tue Mar 28 17:26:58 2017_x000D_	26.5988	22.7758	122.823	2.14367	1	49.7281	44.5972	356.433	6.22094	31.7984		7.16145	0
79403	Tue Mar 28 17:26:58 2017_x000D_	26.4883	22.5642	125.255	2.18611	1	49.7281	44.5972	356.433	6.22094	32.0241		11.4367	0
79404	Tue Mar 28 17:26:58 2017_x000D_	26.17	22.3544	127.557	2.22629	1	49.7281	44.5972	356.433	6.22094	32.3995		21.4841	0
79405	Tue Mar 28 17:26:58 2017_x000D_	25.8389	21.7194	125.257	2.18614	1	49.7281	44.5972	356.433	6.22094	33.077		13.5367	0
79406	Tue Mar 28 17:26:58 2017_x000D_	25.517	21.4032	129.296	2.25665	1	49.7281	44.5972	356.433	6.22094	33.5282		21.515	0
79407	Tue Mar 28 17:26:58 2017_x000D_	25.1854	20.7673	126.951	2.21572	1	49.7281	44.5972	356.433	6.22094	34.2083		9.03715	0
79408	Tue Mar 28 17:26:58 2017_x000D_	24.9706	20.5561	126.953	2.21575	1	49.7281	44.5972	356.433	6.22094	34.5095		9.03925	0
79409	Tue Mar 28 17:26:59 2017_x000D_	24.7558	20.3448	126.955	2.21578	1	49.7281	44.5972	356.433	6.22094	34.8108		23.1456	6.53691
79410	Tue Mar 28 17:26:59 2017_x000D_	24.3192	19.7087	126.953	2.21576	1	49.5103	44.5907	3.61452	0.0630853	35.4077		11.5733	0
79411	Tue Mar 28 17:26:59 2017_x000D_	24.1008	19.3907	128.802	2.24801	1	49.5103	44.5907	3.61452	0.0630853	35.7866		11.5898	0
79412	Tue Mar 28 17:26:59 2017_x000D_	23.8823	19.0721	126.952	2.21574	1	49.5103	44.5907	3.61452	0.0630853	36.1662		22.6713	0
79413	Tue Mar 28 17:26:59 2017_x000D_	23.3436	18.5421	127.554	2.22624	1	49.5103	44.5907	3.61452	0.0630853	36.9219		7.19626	0
79414	Tue Mar 28 17:26:59 2017_x000D_	23.2327	18.3294	125.262	2.18624	1	49.5103	44.5907	3.85368	0.0672595	37.1506		20.5811	0
79415	Tue Mar 28 17:26:59 2017_x000D_	22.7982	17.7985	126.956	2.2158	1	49.5103	44.5907	3.85368	0.0672595	37.8333		9.07954	0
79416	Tue Mar 28 17:26:59 2017_x000D_	22.5825	17.5862	126.957	2.21582	1	49.5103	44.5907	3.85368	0.0672595	38.1359		13.2896	0
79417	Tue Mar 28 17:26:59 2017_x000D_	22.4642	17.1593	129.285	2.25645	1	49.5103	44.5907	3.85368	0.0672595	38.5224		18.1781	14.5344
79418	Tue Mar 28 17:26:59 2017_x000D_	22.0324	16.7342	129.287	2.25649	1	49.9354	44.8231	0	0	39.5925		11.6249	0
79419	Tue Mar 28 17:26:59 2017_x000D_	21.813	16.4148	131.17	2.28935	1	49.9354	44.8231	0	0	39.9738		18.1994	0
79420	Tue Mar 28 17:26:59 2017_x000D_	21.3807	15.9892	131.172	2.28938	1	49.9354	44.8231	0	0	40.5803		7.23535	0
79421	Tue Mar 28 17:26:59 2017_x000D_	21.2689	15.7755	133.382	2.32795	1	49.9354	44.8231	0	0	40.8109		18.2185	0
79422	Tue Mar 28 17:26:59 2017_x000D_	20.8361	15.3495	133.383	2.32797	1	49.9354	44.8231	0	0	41.4181		9.11558	0
79423	Tue Mar 28 17:26:59 2017_x000D_	20.6196	15.1363	133.383	2.32797	1	49.9354	44.8231	0	0	41.722		9.11772	0
79424	Tue Mar 28 17:26:59 2017_x000D_	20.403	14.9231	133.383	2.32798	1	49.9354	44.8231	0	0	42.0259		9.12193	0
79425	Tue Mar 28 17:26:59 2017_x000D_	20.1864	14.7097	133.384	2.32799	1	49.9354	44.8231	0	0	42.3299		9.12621	0
79426	Tue Mar 28 17:26:59 2017_x000D_	19.9696	14.4963	133.384	2.32799	1	49.9354	44.8231	0	0	42.6341		16.1759	14.5344
79427	Tue Mar 28 17:26:59 2017_x000D_	19.641	14.0688	131.173	2.28941	1	49.5103	44.5907	43.3994	0.757463	42.7055		9.13469	0
79428	Tue Mar 28 17:26:59 2017_x000D_	19.424	13.8552	131.174	2.28942	1	49.5103	44.5907	43.3994	0.757463	43.01		4.57794	0
79429	Tue Mar 28 17:26:59 2017_x000D_	19.3153	13.7481	131.478	2.29472	1	49.5103	44.5907	43.3994	0.757463	43.1625		16.197	0
79430	Tue Mar 28 17:27:00 2017_x000D_	18.9862	13.3201	129.294	2.25661	1	49.5103	44.5907	43.3994	0.757463	43.6986		4.57373	0
79431	Tue Mar 28 17:27:00 2017_x000D_	18.8775	13.2132	133.381	2.32794	1	49.5103	44.5907	3.61452	0.0630853	43.8511		11.7047	0
79432	Tue Mar 28 17:27:00 2017_x000D_	18.6566	12.8916	131.475	2.29468	1	49.5103	44.5907	3.61452	0.0630853	44.2355		7.25674	0
79433	Tue Mar 28 17:27:00 2017_x000D_	18.5446	12.6772	129.292	2.25657	1	49.5103	44.5907	3.61452	0.0630853	44.4674		7.16437	0
79434	Tue Mar 28 17:27:00 2017_x000D_	18.3308	12.5708	131.173	2.28941	1	49.5103	44.5907	3.61452	0.0630853	44.6927		9.15801	6.53691
79435	Tue Mar 28 17:27:00 2017_x000D_	18.1133	12.3566	131.174	2.28942	1	49.7281	44.5972	355.997	6.21333	45.1548		10.2716	0
79436	Tue Mar 28 17:27:00 2017_x000D_	17.9972	12.0345	135.432	2.36373	1	49.7281	44.5972	355.997	6.21333	45.4662		11.6305	0
79437	Tue Mar 28 17:27:00 2017_x000D_	17.6738	11.8207	145.661	2.54227	1	49.7281	44.5972	355.997	6.21333	45.8451		3.21802	0
79438	Tue Mar 28 17:27:00 2017_x000D_	17.67	11.7135	156.056	2.72369	1	49.7281	44.5972	355.997	6.21333	45.9245		3.16504	0
79439	Tue Mar 28 17:27:00 2017_x000D_	17.7755	11.714	174.082	3.0383	1	49.7281	44.5972	346.455	6.04678	45.8506		7.00707	0
79440	Tue Mar 28 17:27:00 2017_x000D_	17.9826	11.606	183.289	3.199	1	49.7281	44.5972	346.455	6.04678	45.7842		3.177	0
79441	Tue Mar 28 17:27:00 2017_x000D_	18.0885	11.606	202.131	3.52785	1	49.7281	44.5972	346.455	6.04678	45.7109		4.45441	0
79442	Tue Mar 28 17:27:00 2017_x000D_	18.1905	11.4981	211.699	3.69484	1	49.7281	44.5972	346.455	6.04678	45.7184		0.0123693	0
79443	Tue Mar 28 17:27:00 2017_x000D_	18.1909	11.498	220.193	3.8431	1	49.7281	44.5972	346.455	6.04678	45.7182		6.46831	6.58925
79444	Tue Mar 28 17:27:00 2017_x000D_	18.184	11.2825	228.922	3.99545	1	49.7384	44.3778	356.552	6.22301	45.7272		0.0216333	0
79445	Tue Mar 28 17:27:00 2017_x000D_	18.1844	11.2819	245.552	4.28569	1	49.7384	44.3778	356.552	6.22301	45.7274		3.21781	0
79446	Tue Mar 28 17:27:00 2017_x000D_	18.188	11.3891	251.925	4.39692	1	49.7384	44.3778	356.552	6.22301	45.6474		3.20562	0
79447	Tue Mar 28 17:27:00 2017_x000D_	18.1914	11.4959	269.114	4.69692	1	49.7384	44.3778	356.552	6.22301	45.5679		4.45017	0
79448	Tue Mar 28 17:27:00 2017_x000D_	18.0895	11.6037	-82.2316	-1.43521	1	49.7384	44.3778	356.634	6.22443	45.5609		0.0192094	0
79449	Tue Mar 28 17:27:00 2017_x000D_	18.089	11.6033	-71.0891	-1.24074	1	49.7384	44.3778	356.634	6.22443	45.5615		7.26483	0
79450	Tue Mar 28 17:27:00 2017_x000D_	18.2012	11.8179	-68.4875	-1.19533	1	49.7384	44.3778	356.634	6.22443	45.3293		10.277	0
79451	Tue Mar 28 17:27:01 2017_x000D_	18.317	12.1403	-64.8855	-1.13247	1	49.7384	44.3778	356.634	6.22443	45.0173		24.7403	0
79452	Tue Mar 28 17:27:01 2017_x000D_	18.6575	12.8914	-68.4884	-1.19535	1	49.7384	44.3778	356.552	6.22301	44.2427		10.2734	0
79453	Tue Mar 28 17:27:01 2017_x000D_	18.7735	13.2136	-70.215	-1.22548	1	49.7384	44.3778	356.552	6.22301	43.9321		23.6014	0
79454	Tue Mar 28 17:27:01 2017_x000D_	19.0088	13.9643	-76.5425	-1.33592	1	49.7384	44.3778	356.552	6.22301	43.2353		13.3555	0
79455	Tue Mar 28 17:27:01 2017_x000D_	19.1281	14.3932	-79.3695	-1.38526	1	49.7384	44.3778	356.552	6.22301	42.8493		10.2449	0
79456	Tue Mar 28 17:27:01 2017_x000D_	19.2438	14.7145	-82.5398	-1.44059	1	49.7384	44.3778	356.552	6.22301	42.5421		22.8463	6.58925
79457	Tue Mar 28 17:27:01 2017_x000D_	19.3736	15.4649	-85.1681	-1.48646	1	49.7281	44.5972	43.1535	0.75317	42.0724		25.8451	0
79458	Tue Mar 28 17:27:01 2017_x000D_	19.2971	16.323	-88.1073	-1.53776	1	49.7281	44.5972	43.1535	0.75317	41.5389		7.23952	0
79459	Tue Mar 28 17:27:01 2017_x000D_	19.4092	16.5367	268.939	4.69388	1	49.7281	44.5972	43.1535	0.75317	41.3113		12.859	0
79460	Tue Mar 28 17:27:01 2017_x000D_	19.4233	16.9651	268.939	4.69387	1	49.7281	44.5972	43.1535	0.75317	41.0111		12.856	6.53691
79461	Tue Mar 28 17:27:01 2017_x000D_	19.4374	17.3934	268.938	4.69386	1	49.5103	44.5907	6.35135	0.110852	40.5472		19.4434	0
79462	Tue Mar 28 17:27:01 2017_x000D_	19.3538	18.0361	-88.1073	-1.53776	1	49.5103	44.5907	6.35135	0.110852	40.1816		12.844	0
79463	Tue Mar 28 17:27:01 2017_x000D_	19.3679	18.464	-88.1074	-1.53776	1	49.5103	44.5907	6.35135	0.110852	39.8895		19.5915	0
79464	Tue Mar 28 17:27:01 2017_x000D_	19.4938	19.1048	-85.1637	-1.48639	1	49.5103	44.5907	6.35135	0.110852	39.3767		6.41744	0
79465	Tue Mar 28 17:27:01 2017_x000D_	19.5008	19.3186	-85.1635	-1.48638	1	49.5103	44.5907	9.16727	0.159999	39.2333		19.4196	0
79466	Tue Mar 28 17:27:01 2017_x000D_	19.4172	19.9605	-82.2362	-1.43529	1	49.5103	44.5907	9.16727	0.159999	38.8875		9.08822	0
79467	Tue Mar 28 17:27:01 2017_x000D_	19.6336	20.1725	-82.2408	-1.43537	1	49.5103	44.5907	9.16727	0.159999	38.5858		12.82	0
79468	Tue Mar 28 17:27:01 2017_x000D_	19.6477	20.5996	-82.2398	-1.43535	1	49.5103	44.5907	9.16727	0.159999	38.306		6.41154	6.53691
79469	Tue Mar 28 17:27:01 2017_x000D_	19.6548	20.8132	-82.2392	-1.43535	1	49.7281	44.5972	35.5408	0.620303	38.3416		16.0136	0
79470	Tue Mar 28 17:27:01 2017_x000D_	19.6723	21.3467	-82.529	-1.4404	1	49.7281	44.5972	35.5408	0.620303	37.9992		9.61426	0
79471	Tue Mar 28 17:27:01 2017_x000D_	19.6829	21.667	-82.237	-1.43531	1	49.7281	44.5972	35.5408	0.620303	37.7956		19.5339	0
79472	Tue Mar 28 17:27:01 2017_x000D_	19.8085	22.3059	-79.3487	-1.3849	1	49.7281	44.5972	35.5408	0.620303	37.3106		7.19942	0
79473	Tue Mar 28 17:27:02 2017_x000D_	19.9202	22.5183	-82.24	-1.43536	1	49.7281	44.5972	35.5408	0.620303	37.0943		19.5156	0
79474	Tue Mar 28 17:27:02 2017_x000D_	20.0457	23.1566	-79.3507	-1.38493	1	49.7281	44.5972	16.5744	0.289278	36.6162		6.39645	0
79475	Tue Mar 28 17:27:02 2017_x000D_	20.0527	23.3697	-79.3498	-1.38492	1	49.7281	44.5972	16.5744	0.289278	36.4861		25.8376	0
79476	Tue Mar 28 17:27:02 2017_x000D_	20.1852	24.2207	-82.2409	-1.43537	1	49.7281	44.5972	16.5744	0.289278	35.8885		6.39045	0
79477	Tue Mar 28 17:27:02 2017_x000D_	20.1922	24.4336	-82.2403	-1.43536	1	49.7281	44.5972	16.5744	0.289278	35.7623		13.2203	6.58925
79478	Tue Mar 28 17:27:02 2017_x000D_	20.3105	24.8581	-79.3493	-1.38491	1	49.7384	44.3778	16.5915	0.289577	35.3132		19.4832	0
79479	Tue Mar 28 17:27:02 2017_x000D_	20.436	25.4953	-82.2428	-1.43541	1	49.7384	44.3778	16.5915	0.289577	34.8594		6.38436	0
79480	Tue Mar 28 17:27:02 2017_x000D_	20.4429	25.708	-82.2422	-1.4354	1	49.7384	44.3778	16.5915	0.289577	34.7389		19.1413	0
79481	Tue Mar 28 17:27:02 2017_x000D_	20.4638	26.3457	-82.2406	-1.43537	1	49.7384	44.3778	16.5915	0.289577	34.3825		10.1324	0
79482	Tue Mar 28 17:27:02 2017_x000D_	20.5787	26.6633	-85.3215	-1.48914	1	49.7384	44.3778	6.88052	0.120088	34.1188		9.56909	0
79483	Tue Mar 28 17:27:02 2017_x000D_	20.5891	26.9821	-85.1738	-1.48656	1	49.7384	44.3778	6.88052	0.120088	33.9454		15.9325	0
79484	Tue Mar 28 17:27:02 2017_x000D_	20.6064	27.5129	-85.3206	-1.48912	1	49.7384	44.3778	6.88052	0.120088	33.6615		9.56309	0
79485	Tue Mar 28 17:27:02 2017_x000D_	20.6168	27.8315	-85.1728	-1.48655	1	49.7384	44.3778	6.88052	0.120088	33.494		6.37246	0
79486	Tue Mar 28 17:27:02 2017_x000D_	20.6238	28.0438	-85.1726	-1.48654	1	49.7384	44.3778	6.88052	0.120088	33.3835		16.2803	9.36263
79487	Tue Mar 28 17:27:02 2017_x000D_	20.7453	28.5727	-82.5321	-1.44046	1	49.9665	44.1648	40.8571	0.71309	33.1209		9.55709	0
79488	Tue Mar 28 17:27:02 2017_x000D_	20.7557	28.8911	-82.2392	-1.43535	1	49.9665	44.1648	40.8571	0.71309	32.963		12.7297	0
79489	Tue Mar 28 17:27:02 2017_x000D_	20.7695	29.3152	-82.2381	-1.43533	1	49.9665	44.1648	40.8571	0.71309	32.7563		4.5062	0
79490	Tue Mar 28 17:27:02 2017_x000D_	20.8773	29.4198	-85.3233	-1.48917	1	49.9665	44.1648	40.8571	0.71309	32.6128		6.36337	0
79491	Tue Mar 28 17:27:02 2017_x000D_	20.8842	29.6318	-85.323	-1.48917	1	49.9665	44.1648	40.8571	0.71309	32.5114		9.5451	0
79492	Tue Mar 28 17:27:02 2017_x000D_	20.8946	29.9498	-85.1751	-1.48659	1	49.9665	44.1648	40.8571	0.71309	32.3611		15.8992	0
79493	Tue Mar 28 17:27:02 2017_x000D_	20.9116	30.4795	-78.8586	-1.37634	1	49.9665	44.1648	40.8571	0.71309	32.1166		0	0
79494	Tue Mar 28 17:27:03 2017_x000D_	20.9116	30.4795	-78.8586	-1.37634	1	49.9665	44.1648	40.8571	0.71309	32.1166		3.17228	0
79495	Tue Mar 28 17:27:03 2017_x000D_	20.9146	30.5852	-66.2528	-1.15633	1	49.9665	44.1648	40.8571	0.71309	32.069		4.51266	0
79496	Tue Mar 28 17:27:03 2017_x000D_	20.8065	30.4806	-56.8689	-0.992549	1	49.9665	44.1648	40.8571	0.71309	32.2112		3.15041	0
79497	Tue Mar 28 17:27:03 2017_x000D_	20.7015	30.4823	-37.9325	-0.662047	1	49.9665	44.1648	40.8571	0.71309	32.3056		7.06968	0
79498	Tue Mar 28 17:27:03 2017_x000D_	20.4894	30.3796	-27.2905	-0.476309	1	49.9665	44.1648	40.8571	0.71309	32.5412		4.49376	6.53382
79499	Tue Mar 28 17:27:03 2017_x000D_	20.3815	30.2757	-10.6991	-0.186735	1	49.7488	44.1584	37.2078	0.649398	32.4833		0.0174929	0
79500	Tue Mar 28 17:27:03 2017_x000D_	20.3818	30.2762	0.751742	0.0131204	1	49.7488	44.1584	37.2078	0.649398	32.4829		3.19161	0
79501	Tue Mar 28 17:27:03 2017_x000D_	20.3861	30.3825	16.6105	0.289908	1	49.7488	44.1584	37.2078	0.649398	32.4337		3.18493	0
79502	Tue Mar 28 17:27:03 2017_x000D_	20.3898	30.4886	25.2676	0.441002	1	49.7488	44.1584	37.2078	0.649398	32.3854		3.13828	0
79503	Tue Mar 28 17:27:03 2017_x000D_	20.4944	30.4872	31.9403	0.557463	1	49.7488	44.1584	37.2078	0.649398	32.2912		7.04503	6.58939
79504	Tue Mar 28 17:27:03 2017_x000D_	20.5922	30.2737	46.8098	0.816985	1	49.7384	44.3778	13.357	0.233123	32.3794		8.83119	0
79505	Tue Mar 28 17:27:03 2017_x000D_	20.7937	30.0591	46.8098	0.816985	1	49.7384	44.3778	13.357	0.233123	32.2927		19.96	0
79506	Tue Mar 28 17:27:03 2017_x000D_	21.3009	29.6285	48.9715	0.854713	1	49.7384	44.3778	13.357	0.233123	32.0349		15.6511	0
79507	Tue Mar 28 17:27:03 2017_x000D_	21.5995	29.2007	46.8098	0.816985	1	49.7384	44.3778	13.357	0.233123	31.971		13.2373	0
79508	Tue Mar 28 17:27:03 2017_x000D_	21.9015	28.879	42.6381	0.744174	1	49.7384	44.3778	6.88052	0.120088	31.8607		22.437	0
79509	Tue Mar 28 17:27:03 2017_x000D_	22.5123	28.4474	37.8684	0.660929	1	49.7384	44.3778	6.88052	0.120088	31.5442		13.2332	0
79510	Tue Mar 28 17:27:03 2017_x000D_	22.8141	28.1257	33.5103	0.584865	1	49.7384	44.3778	6.88052	0.120088	31.4491		11.2143	0
79511	Tue Mar 28 17:27:03 2017_x000D_	23.1194	27.91	31.9292	0.557269	1	49.7384	44.3778	6.88052	0.120088	31.3011		25.0484	0
79512	Tue Mar 28 17:27:03 2017_x000D_	23.8336	27.4775	25.2453	0.440614	1	49.7384	44.3778	13.357	0.233123	30.9302		12.8115	0
79513	Tue Mar 28 17:27:03 2017_x000D_	24.246	27.3666	22.4577	0.391961	1	49.7384	44.3778	13.357	0.233123	30.6471		22.4137	0
79514	Tue Mar 28 17:27:03 2017_x000D_	24.8562	26.9355	22.4545	0.391905	1	49.7384	44.3778	13.357	0.233123	30.3868		12.8042	0
79515	Tue Mar 28 17:27:04 2017_x000D_	25.2684	26.8248	25.2457	0.44062	1	49.7384	44.3778	13.357	0.233123	30.1146		19.6234	0
79516	Tue Mar 28 17:27:04 2017_x000D_	25.8848	26.6059	25.2469	0.440641	1	49.7384	44.3778	13.357	0.233123	29.7462		13.8712	0
79517	Tue Mar 28 17:27:04 2017_x000D_	26.2933	26.3893	25.2465	0.440634	1	49.7384	44.3778	45	0.785398	29.551		16.7019	0
79518	Tue Mar 28 17:27:04 2017_x000D_	26.8057	26.1716	26.5216	0.462889	1	49.7384	44.3778	45	0.785398	29.281		8.80793	0
79519	Tue Mar 28 17:27:04 2017_x000D_	27.0066	25.9575	26.5198	0.462859	1	49.7384	44.3778	45	0.785398	29.2582		12.7852	0
79520	Tue Mar 28 17:27:04 2017_x000D_	27.4182	25.847	29.2956	0.511305	1	49.7384	44.3778	45	0.785398	29.01		8.80793	9.36263
79521	Tue Mar 28 17:27:04 2017_x000D_	27.6191	25.6329	29.2942	0.511281	1	49.9665	44.1648	40.8571	0.71309	29.0317		18.0848	0
79522	Tue Mar 28 17:27:04 2017_x000D_	28.1279	25.3096	33.5179	0.584998	1	49.9665	44.1648	40.8571	0.71309	28.8521		18.0705	0
79523	Tue Mar 28 17:27:04 2017_x000D_	28.6362	24.9864	34.4425	0.601135	1	49.9665	44.1648	40.8571	0.71309	28.6844		6.92349	0
79524	Tue Mar 28 17:27:04 2017_x000D_	28.8401	24.8783	31.9355	0.557379	1	49.9665	44.1648	40.8571	0.71309	28.6058		11.1843	6.53382
79525	Tue Mar 28 17:27:04 2017_x000D_	29.1446	24.6632	33.5182	0.585003	1	49.7488	44.1584	6.77649	0.118272	28.3654		18.0597	0
79526	Tue Mar 28 17:27:04 2017_x000D_	29.6526	24.3402	34.4431	0.601145	1	49.7488	44.1584	6.77649	0.118272	28.2244		13.2055	0
79527	Tue Mar 28 17:27:04 2017_x000D_	29.9538	24.0192	33.517	0.584982	1	49.7488	44.1584	6.77649	0.118272	28.2388		9.7751	0
79528	Tue Mar 28 17:27:04 2017_x000D_	30.2609	23.9103	34.4429	0.601143	1	49.7488	44.1584	6.77649	0.118272	28.1027		18.0572	9.36263
79529	Tue Mar 28 17:27:04 2017_x000D_	30.7688	23.5873	33.5182	0.585003	1	49.9769	43.9454	0	0	27.9893		11.1627	0
79530	Tue Mar 28 17:27:04 2017_x000D_	31.0727	23.3726	31.9341	0.557356	1	49.9769	43.9454	0	0	27.9394		22.3331	0
79531	Tue Mar 28 17:27:04 2017_x000D_	31.6806	22.9429	31.9335	0.557345	1	49.9769	43.9454	0	0	27.8543		6.90867	0
79532	Tue Mar 28 17:27:04 2017_x000D_	31.8841	22.8351	29.2887	0.511185	1	49.9769	43.9454	0	0	27.8028		12.7363	0
79533	Tue Mar 28 17:27:04 2017_x000D_	32.2942	22.7253	31.9355	0.557379	1	49.9769	43.9454	0	0	27.6219		17.584	0
79534	Tue Mar 28 17:27:04 2017_x000D_	32.6953	22.2979	31.9334	0.557342	1	49.9769	43.9454	0	0	27.6996		11.1603	0
79535	Tue Mar 28 17:27:04 2017_x000D_	32.9991	22.0832	33.5179	0.584998	1	49.9769	43.9454	0	0	27.6803		20.714	0
79536	Tue Mar 28 17:27:04 2017_x000D_	33.6092	21.7599	30.7926	0.537432	1	49.9769	43.9454	0	0	27.5699		9.7523	0
79537	Tue Mar 28 17:27:05 2017_x000D_	33.9156	21.6513	31.9347	0.557366	1	49.9769	43.9454	0	0	27.4771		11.1453	6.53391
79538	Tue Mar 28 17:27:05 2017_x000D_	34.219	21.4369	30.4807	0.531989	1	50.1946	43.9519	0	0	27.607		19.836	0
79539	Tue Mar 28 17:27:05 2017_x000D_	34.7229	21.0088	31.933	0.557337	1	50.1946	43.9519	0	0	27.6724		9.74948	0
79540	Tue Mar 28 17:27:05 2017_x000D_	35.0292	20.9002	30.7924	0.53743	1	50.1946	43.9519	0	0	27.5929		18.0015	0
79541	Tue Mar 28 17:27:05 2017_x000D_	35.5356	20.5783	31.934	0.557353	1	50.1946	43.9519	0	0	27.5901		11.1362	0
79542	Tue Mar 28 17:27:05 2017_x000D_	35.8387	20.364	30.4792	0.531962	1	50.1946	43.9519	0	0	27.6131		20.675	0
79543	Tue Mar 28 17:27:05 2017_x000D_	36.4477	20.0414	27.9103	0.487126	1	50.1946	43.9519	0	0	27.5806		11.1386	0
79544	Tue Mar 28 17:27:05 2017_x000D_	36.7509	19.8271	29.285	0.51112	1	50.1946	43.9519	0	0	27.6177		6.89386	0
79545	Tue Mar 28 17:27:05 2017_x000D_	36.954	19.7196	31.9343	0.557358	1	50.1946	43.9519	0	0	27.6137		6.8859	0
79546	Tue Mar 28 17:27:05 2017_x000D_	37.1568	19.6121	29.2852	0.511122	1	50.1946	43.9519	0	0	27.6118		19.458	6.53391
79547	Tue Mar 28 17:27:05 2017_x000D_	37.7682	19.3956	29.2869	0.511152	1	49.9769	43.9454	0	0	27.418		17.546	0
79548	Tue Mar 28 17:27:05 2017_x000D_	38.1683	18.969	29.2841	0.511105	1	49.9769	43.9454	0	0	27.6272		6.16516	0
79549	Tue Mar 28 17:27:05 2017_x000D_	38.3738	18.9675	29.2856	0.511131	1	49.9769	43.9454	0	0	27.5414		11.1187	0
79550	Tue Mar 28 17:27:05 2017_x000D_	38.6764	18.7535	27.9087	0.487098	1	49.9769	43.9454	0	0	27.6104		13.7623	0
79551	Tue Mar 28 17:27:05 2017_x000D_	39.0818	18.5388	27.9087	0.487098	1	49.9769	43.9454	0	0	27.6441		6.88044	0
79552	Tue Mar 28 17:27:05 2017_x000D_	39.2845	18.4315	30.4804	0.531983	1	49.9769	43.9454	0	0	27.6638		11.1212	0
79553	Tue Mar 28 17:27:05 2017_x000D_	39.5872	18.2175	31.9359	0.557387	1	49.9769	43.9454	0	0	27.7465		6.87779	0
79554	Tue Mar 28 17:27:05 2017_x000D_	39.7898	18.1102	29.2848	0.511116	1	49.9769	43.9454	0	0	27.7711		6.15614	0
79555	Tue Mar 28 17:27:05 2017_x000D_	39.995	18.1088	29.2863	0.511143	1	49.9769	43.9454	1.67316	0.0292022	27.6978		8.76771	0
79556	Tue Mar 28 17:27:05 2017_x000D_	40.1949	17.8956	29.285	0.511119	1	49.9769	43.9454	1.67316	0.0292022	27.8259		4.37654	0
79557	Tue Mar 28 17:27:05 2017_x000D_	40.2946	17.7891	25.2141	0.44007	1	49.9769	43.9454	1.67316	0.0292022	27.8908		16.529	0
79558	Tue Mar 28 17:27:06 2017_x000D_	40.8018	17.5739	18.5419	0.323617	1	49.9769	43.9454	1.67316	0.0292022	27.922		0.00848528	0
79559	Tue Mar 28 17:27:06 2017_x000D_	40.8016	17.5737	12.6934	0.221542	1	49.9769	43.9454	2.30998	0.0403168	27.9223		4.37933	0
79560	Tue Mar 28 17:27:06 2017_x000D_	40.9009	17.4667	-2.57343	-0.0449149	1	49.9769	43.9454	2.30998	0.0403168	27.991		3.08101	0
79561	Tue Mar 28 17:27:06 2017_x000D_	40.7982	17.4669	-14.7514	-0.25746	1	49.9769	43.9454	2.30998	0.0403168	28.0243		3.19311	0
79562	Tue Mar 28 17:27:06 2017_x000D_	40.7954	17.3605	-22.9579	-0.400691	1	49.9769	43.9454	2.30998	0.0403168	28.1257		3.08721	0
79563	Tue Mar 28 17:27:06 2017_x000D_	40.8983	17.3593	-36.9952	-0.645688	1	49.9769	43.9454	2.30998	0.0403168	28.0934		0.0127279	6.53391
79564	Tue Mar 28 17:27:06 2017_x000D_	40.8986	17.359	-45.0129	-0.785623	1	50.1946	43.9519	349.205	6.09478	28.1709		4.47599	0
79565	Tue Mar 28 17:27:06 2017_x000D_	41.0043	17.4643	-53.5596	-0.934791	1	50.1946	43.9519	349.205	6.09478	28.0367		7.10848	0
79566	Tue Mar 28 17:27:06 2017_x000D_	41.1127	17.675	-71.6775	-1.25101	1	50.1946	43.9519	349.205	6.09478	27.8021		7.10828	0
79567	Tue Mar 28 17:27:06 2017_x000D_	41.2205	17.886	-74.3602	-1.29783	1	50.1946	43.9519	349.205	6.09478	27.5675		6.3623	6.53391
79568	Tue Mar 28 17:27:06 2017_x000D_	41.2262	18.098	-85.6767	-1.49534	1	49.9769	43.9454	8.06288	0.140724	27.2885		3.16889	0
79569	Tue Mar 28 17:27:06 2017_x000D_	41.2287	18.2036	-85.822	-1.49788	1	49.9769	43.9454	8.06288	0.140724	27.1877		22.481	0
79570	Tue Mar 28 17:27:06 2017_x000D_	41.3493	18.9432	-82.7829	-1.44483	1	49.9769	43.9454	8.06288	0.140724	26.4489		12.6878	0
79571	Tue Mar 28 17:27:06 2017_x000D_	41.3597	19.366	-82.7818	-1.44481	1	49.9769	43.9454	8.06288	0.140724	26.0462		6.33471	9.36058
79572	Tue Mar 28 17:27:06 2017_x000D_	41.3646	19.5771	-77.1054	-1.34574	1	50.205	43.7325	2.08483	0.0363871	25.7223		19.3131	0
79573	Tue Mar 28 17:27:06 2017_x000D_	41.4824	20.21	-74.3495	-1.29764	1	50.205	43.7325	2.08483	0.0363871	25.0877		13.0855	0
79574	Tue Mar 28 17:27:06 2017_x000D_	41.595	20.6314	-71.6635	-1.25076	1	50.205	43.7325	2.08483	0.0363871	24.6535		7.08008	0
79575	Tue Mar 28 17:27:06 2017_x000D_	41.7023	20.8416	-69.0571	-1.20527	1	50.205	43.7325	2.08483	0.0363871	24.419		17.0758	0
79576	Tue Mar 28 17:27:06 2017_x000D_	41.9198	21.3676	-68.0661	-1.18798	1	50.205	43.7325	2.08483	0.0363871	23.8502		10.0123	0
79577	Tue Mar 28 17:27:06 2017_x000D_	42.0295	21.6828	-66.5342	-1.16124	1	50.205	43.7325	2.08483	0.0363871	23.5165		21.2256	0
79578	Tue Mar 28 17:27:06 2017_x000D_	42.3517	22.3127	-69.0596	-1.20532	1	50.205	43.7325	2.08483	0.0363871	22.8141		6.32585	0
79579	Tue Mar 28 17:27:07 2017_x000D_	42.3568	22.5235	-69.0574	-1.20528	1	50.205	43.7325	2.08483	0.0363871	22.6145		10.021	0
79580	Tue Mar 28 17:27:07 2017_x000D_	42.4668	22.8389	-70.7883	-1.23549	1	50.205	43.7325	2.08483	0.0363871	22.2805		17.0246	0
79581	Tue Mar 28 17:27:07 2017_x000D_	42.6837	23.3633	-71.6687	-1.25085	1	50.205	43.7325	4.36409	0.0761678	21.7135		13.0411	0
79582	Tue Mar 28 17:27:07 2017_x000D_	42.7958	23.7833	-69.0562	-1.20526	1	50.205	43.7325	4.36409	0.0761678	21.2807		17.0179	0
79583	Tue Mar 28 17:27:07 2017_x000D_	43.0126	24.3075	-68.0635	-1.18793	1	50.205	43.7325	4.36409	0.0761678	20.7138		11.3377	0
79584	Tue Mar 28 17:27:07 2017_x000D_	43.2241	24.6207	-69.0593	-1.20531	1	50.205	43.7325	4.36409	0.0761678	20.3468		19.2184	0
79585	Tue Mar 28 17:27:07 2017_x000D_	43.3413	25.2505	-71.6695	-1.25087	1	50.205	43.7325	4.36409	0.0761678	19.7153		14.0892	0
79586	Tue Mar 28 17:27:07 2017_x000D_	43.5552	25.6686	-71.6717	-1.25091	1	50.205	43.7325	4.36409	0.0761678	19.249		19.1996	0
79587	Tue Mar 28 17:27:07 2017_x000D_	43.6722	26.2978	-74.3628	-1.29788	1	50.205	43.7325	4.36409	0.0761678	18.6184		0	0
79588	Tue Mar 28 17:27:07 2017_x000D_	43.6722	26.2978	-74.3628	-1.29788	1	50.205	43.7325	4.36409	0.0761678	18.6184		21.0996	0
79589	Tue Mar 28 17:27:07 2017_x000D_	43.9926	26.9239	-71.6723	-1.25092	1	50.205	43.7325	5.58448	0.0974676	17.9199		12.5945	0
79590	Tue Mar 28 17:27:07 2017_x000D_	44.0025	27.3436	-71.6686	-1.25085	1	50.205	43.7325	5.58448	0.0974676	17.5233		21.0754	0
79591	Tue Mar 28 17:27:07 2017_x000D_	44.3225	27.969	-69.054	-1.20522	1	50.205	43.7325	5.58448	0.0974676	16.8253		12.9829	0
79592	Tue Mar 28 17:27:07 2017_x000D_	44.4342	28.3871	-71.6711	-1.2509	1	50.205	43.7325	5.58448	0.0974676	16.3946		19.8882	0
79593	Tue Mar 28 17:27:07 2017_x000D_	44.6524	29.0131	-71.6714	-1.2509	1	50.205	43.7325	5.58448	0.0974676	15.7319		7.01847	0
79594	Tue Mar 28 17:27:07 2017_x000D_	44.7591	29.2213	-74.3703	-1.29801	1	50.205	43.7325	5.58448	0.0974676	15.4994		22.2316	0
79595	Tue Mar 28 17:27:07 2017_x000D_	44.8777	29.9528	-70.7863	-1.23545	1	50.205	43.7325	5.58448	0.0974676	14.7736		11.2662	0
79596	Tue Mar 28 17:27:07 2017_x000D_	45.0882	30.2638	-71.672	-1.25091	1	50.205	43.7325	5.58448	0.0974676	14.4079		9.42255	0
79597	Tue Mar 28 17:27:07 2017_x000D_	45.0955	30.5778	-70.7863	-1.23545	1	50.205	43.7325	5.58448	0.0974676	14.1122		19.8397	6.53391
79598	Tue Mar 28 17:27:07 2017_x000D_	45.3131	31.2023	-70.7863	-1.23545	1	49.9873	43.726	3.61452	0.0630853	13.3675		9.91377	0
79599	Tue Mar 28 17:27:07 2017_x000D_	45.422	31.5143	-74.3709	-1.29802	1	49.9873	43.726	3.61452	0.0630853	13.0372		16.8709	0
79600	Tue Mar 28 17:27:07 2017_x000D_	45.6371	32.0339	-73.6149	-1.28482	1	49.9873	43.726	3.61452	0.0630853	12.4752		9.89467	0
79601	Tue Mar 28 17:27:08 2017_x000D_	45.7455	32.3454	-71.6711	-1.2509	1	49.9873	43.726	3.61452	0.0630853	12.1454		19.799	6.53391
79602	Tue Mar 28 17:27:08 2017_x000D_	45.9627	32.9686	-71.6714	-1.2509	1	50.205	43.7325	2.08483	0.0363871	11.5697		6.26266	0
79603	Tue Mar 28 17:27:08 2017_x000D_	45.9675	33.1773	-71.6696	-1.25087	1	50.205	43.7325	2.08483	0.0363871	11.374		9.89467	0
79604	Tue Mar 28 17:27:08 2017_x000D_	46.0759	33.4888	-68.0451	-1.18761	1	50.205	43.7325	2.08483	0.0363871	11.0446		6.98363	0
79605	Tue Mar 28 17:27:08 2017_x000D_	46.1822	33.6959	-70.7863	-1.23545	1	50.205	43.7325	2.08483	0.0363871	10.8128		16.8197	0
79606	Tue Mar 28 17:27:08 2017_x000D_	46.3967	34.2139	-71.672	-1.25091	1	50.205	43.7325	2.08483	0.0363871	10.2522		6.25359	0
79607	Tue Mar 28 17:27:08 2017_x000D_	46.4014	34.4223	-71.6702	-1.25088	1	50.205	43.7325	5.58448	0.0974676	10.0572		12.8927	0
79608	Tue Mar 28 17:27:08 2017_x000D_	46.5123	34.8375	-74.3754	-1.29809	1	50.205	43.7325	5.58448	0.0974676	9.63105		6.96344	0
79609	Tue Mar 28 17:27:08 2017_x000D_	46.6181	35.0441	-71.6705	-1.25089	1	50.205	43.7325	5.58448	0.0974676	9.39969		12.8861	0
79610	Tue Mar 28 17:27:08 2017_x000D_	46.7289	35.4591	-74.3765	-1.29812	1	50.205	43.7325	5.58448	0.0974676	8.97399		6.9581	0
79611	Tue Mar 28 17:27:08 2017_x000D_	46.8347	35.6655	-71.6708	-1.25089	1	50.205	43.7325	0	0	8.74273		12.8766	0
79612	Tue Mar 28 17:27:08 2017_x000D_	46.9454	36.0802	-74.3778	-1.29814	1	50.205	43.7325	0	0	8.31761		6.24159	0
79613	Tue Mar 28 17:27:08 2017_x000D_	46.9501	36.2882	-74.3763	-1.29811	1	50.205	43.7325	0	0	8.12478		6.95406	0
79614	Tue Mar 28 17:27:08 2017_x000D_	47.0558	36.4945	-71.6693	-1.25087	1	50.205	43.7325	0	0	7.89342		9.35922	6.53391
79615	Tue Mar 28 17:27:08 2017_x000D_	47.0626	36.8064	-65.3867	-1.14121	1	49.9873	43.726	11.4568	0.199958	7.51231		11.1772	0
79616	Tue Mar 28 17:27:08 2017_x000D_	47.2712	37.1151	-50.95	-0.889246	1	49.9873	43.726	11.4568	0.199958	7.14711		3.12058	0
79617	Tue Mar 28 17:27:08 2017_x000D_	47.2732	37.2191	-44.6636	-0.779526	1	49.9873	43.726	11.4568	0.199958	7.05025		11.0572	0
79618	Tue Mar 28 17:27:08 2017_x000D_	47.5807	37.4223	-30.1103	-0.525525	1	49.9873	43.726	11.4568	0.199958	6.74747		4.36995	0
79619	Tue Mar 28 17:27:08 2017_x000D_	47.6841	37.5249	-20.7752	-0.362595	1	49.9873	43.726	11.4568	0.199958	6.61501		9.63792	9.36263
79620	Tue Mar 28 17:27:08 2017_x000D_	47.9896	37.6243	-5.19314	-0.0906374	1	50.2154	43.513	5.58448	0.0974676	6.29531		3.03033	0
79621	Tue Mar 28 17:27:08 2017_x000D_	48.0906	37.6228	0.981476	0.01713	1	50.2154	43.513	5.58448	0.0974676	6.26173		6.06381	0
79622	Tue Mar 28 17:27:09 2017_x000D_	48.2927	37.6195	6.8566	0.11967	1	50.2154	43.513	5.58448	0.0974676	6.1992		12.1217	0
79623	Tue Mar 28 17:27:09 2017_x000D_	48.6967	37.6128	12.6184	0.220233	1	50.2154	43.513	5.58448	0.0974676	6.09252		12.1098	0
79624	Tue Mar 28 17:27:09 2017_x000D_	49.1003	37.6059	12.6204	0.220268	1	50.2154	43.513	0	0	6.01143		24.9686	0
79625	Tue Mar 28 17:27:09 2017_x000D_	49.9026	37.3845	12.6195	0.220251	1	50.2154	43.513	0	0	6.13648		12.4771	0
79626	Tue Mar 28 17:27:09 2017_x000D_	50.3035	37.2738	9.75813	0.170311	1	50.2154	43.513	0	0	6.23982		12.4705	0
79627	Tue Mar 28 17:27:09 2017_x000D_	50.7042	37.1632	6.85208	0.119591	1	50.2154	43.513	0	0	6.36859		18.1286	6.53691
79628	Tue Mar 28 17:27:09 2017_x000D_	51.3084	37.1529	6.85372	0.11962	1	49.9976	43.5065	7.87115	0.137377	6.48741		12.4618	0
79629	Tue Mar 28 17:27:09 2017_x000D_	51.7088	37.0423	3.91625	0.0683515	1	49.9976	43.5065	7.87115	0.137377	6.68686		18.1047	0
79630	Tue Mar 28 17:27:09 2017_x000D_	52.3122	37.0319	-1.98406	-0.0346284	1	49.9976	43.5065	7.87115	0.137377	6.87589		12.0677	0
79631	Tue Mar 28 17:27:09 2017_x000D_	52.7144	37.0252	-1.98469	-0.0346394	1	49.9976	43.5065	7.87115	0.137377	7.02768		12.0617	6.53382
79632	Tue Mar 28 17:27:09 2017_x000D_	53.1164	37.0184	-1.98532	-0.0346504	1	49.7799	43.5001	14.6918	0.256421	7.29004		21.09	0
79633	Tue Mar 28 17:27:09 2017_x000D_	53.8193	37.0065	-1.84612	-0.0322208	1	49.7799	43.5001	14.6918	0.256421	7.64746		9.04624	0
79634	Tue Mar 28 17:27:09 2017_x000D_	54.1208	37.0015	-1.9869	-0.0346779	1	49.7799	43.5001	14.6918	0.256421	7.81506		21.3048	0
79635	Tue Mar 28 17:27:09 2017_x000D_	54.825	37.0933	0.969139	0.0169147	1	49.7799	43.5001	14.6918	0.256421	8.15476		9.0343	0
79636	Tue Mar 28 17:27:09 2017_x000D_	55.1261	37.0882	0.969094	0.0169139	1	49.7799	43.5001	14.6918	0.256421	8.34831		18.0446	9.20006
79637	Tue Mar 28 17:27:09 2017_x000D_	55.7275	37.078	0.969102	0.016914	1	49.9873	43.726	13.0128	0.227116	8.78327		12.0257	0
79638	Tue Mar 28 17:27:09 2017_x000D_	56.1283	37.0712	0.969127	0.0169145	1	49.9873	43.726	13.0128	0.227116	9.05529		6.00987	0
79639	Tue Mar 28 17:27:09 2017_x000D_	56.3286	37.0678	0.969111	0.0169142	1	49.9873	43.726	13.0128	0.227116	9.19477		12.0167	0
79640	Tue Mar 28 17:27:09 2017_x000D_	56.7291	37.061	0.969081	0.0169136	1	49.9873	43.726	13.0128	0.227116	9.48019		18.0145	0
79641	Tue Mar 28 17:27:09 2017_x000D_	57.3295	37.0509	0.969088	0.0169138	1	49.9873	43.726	8.92614	0.155791	9.92295		18.0026	0
79642	Tue Mar 28 17:27:09 2017_x000D_	57.9295	37.0407	0.969149	0.0169148	1	49.9873	43.726	8.92614	0.155791	10.3813		6.76057	0
79643	Tue Mar 28 17:27:09 2017_x000D_	58.1314	37.1408	3.93166	0.0686204	1	49.9873	43.726	8.92614	0.155791	10.4734		12.3876	0
79644	Tue Mar 28 17:27:10 2017_x000D_	58.5294	37.0308	6.87416	0.119977	1	49.9873	43.726	8.92614	0.155791	10.8533		17.9816	0
79645	Tue Mar 28 17:27:10 2017_x000D_	59.1287	37.0207	6.87584	0.120006	1	49.9873	43.726	8.92614	0.155791	11.3369		6.7411	0
79646	Tue Mar 28 17:27:10 2017_x000D_	59.3264	36.9139	3.92754	0.0685486	1	49.9873	43.726	8.92614	0.155791	11.5596		23.9554	0
79647	Tue Mar 28 17:27:10 2017_x000D_	60.1248	36.9004	3.92868	0.0685684	1	49.9873	43.726	8.92614	0.155791	12.2212		5.98582	0
79648	Tue Mar 28 17:27:10 2017_x000D_	60.3243	36.8971	3.92905	0.0685748	1	49.9873	43.726	8.92614	0.155791	12.389		11.9657	0
79649	Tue Mar 28 17:27:10 2017_x000D_	60.7231	36.8903	3.92962	0.0685848	1	49.9873	43.726	10.0032	0.174588	12.7273		24.7072	0
79650	Tue Mar 28 17:27:10 2017_x000D_	61.5168	36.6705	3.92485	0.0685016	1	49.9873	43.726	10.0032	0.174588	13.517		5.97682	0
79651	Tue Mar 28 17:27:10 2017_x000D_	61.716	36.6672	3.92516	0.068507	1	49.9873	43.726	10.0032	0.174588	13.689		17.9245	0
79652	Tue Mar 28 17:27:10 2017_x000D_	62.3134	36.6572	3.92604	0.0685223	1	49.9873	43.726	10.0032	0.174588	14.2092		11.9417	0
79653	Tue Mar 28 17:27:10 2017_x000D_	62.7114	36.6505	3.9266	0.0685321	1	49.9873	43.726	10.0032	0.174588	14.559		14.9151	6.59225
79654	Tue Mar 28 17:27:10 2017_x000D_	63.2085	36.6422	3.7863	0.0660834	1	49.9976	43.5065	7.87115	0.137377	14.8878		8.95626	0
79655	Tue Mar 28 17:27:10 2017_x000D_	63.507	36.6372	3.92784	0.0685537	1	49.9976	43.5065	7.87115	0.137377	15.1556		8.94126	0
79656	Tue Mar 28 17:27:10 2017_x000D_	63.805	36.6322	3.78716	0.0660984	1	49.9976	43.5065	7.87115	0.137377	15.424		5.96182	0
79657	Tue Mar 28 17:27:10 2017_x000D_	64.0037	36.6289	3.78747	0.0661037	1	49.9976	43.5065	7.87115	0.137377	15.6036		15.225	0
79658	Tue Mar 28 17:27:10 2017_x000D_	64.4988	36.5174	0.956709	0.0166977	1	49.9976	43.5065	6.54087	0.11416	16.0976		5.95882	0
79659	Tue Mar 28 17:27:10 2017_x000D_	64.6974	36.5141	0.956742	0.0166983	1	49.9976	43.5065	6.54087	0.11416	16.2781		11.9146	0
79660	Tue Mar 28 17:27:10 2017_x000D_	65.0945	36.5075	0.956756	0.0166985	1	49.9976	43.5065	6.54087	0.11416	16.6404		6.70151	0
79661	Tue Mar 28 17:27:10 2017_x000D_	65.2945	36.607	-2.0113	-0.0351038	1	49.9976	43.5065	6.54087	0.11416	16.7809		11.9056	6.53691
79662	Tue Mar 28 17:27:10 2017_x000D_	65.6913	36.6004	-2.01194	-0.0351149	1	50.2154	43.513	7.87115	0.137377	16.9496		8.91442	0
79663	Tue Mar 28 17:27:10 2017_x000D_	65.9884	36.5951	-7.47963	-0.130544	1	50.2154	43.513	7.87115	0.137377	17.2234		8.92336	0
79664	Tue Mar 28 17:27:10 2017_x000D_	66.2858	36.5899	-13.6007	-0.237377	1	50.2154	43.513	7.87115	0.137377	17.4982		3.09925	0
79665	Tue Mar 28 17:27:11 2017_x000D_	66.2845	36.4866	-23.8372	-0.416038	1	50.2154	43.513	7.87115	0.137377	17.5381		2.97615	0
79666	Tue Mar 28 17:27:11 2017_x000D_	66.1853	36.4876	-35.3198	-0.616447	1	50.2154	43.513	7.87115	0.137377	17.4469		6.85448	6.53691
79667	Tue Mar 28 17:27:11 2017_x000D_	66.0838	36.2829	-53.27	-0.929736	1	49.9976	43.5065	10.0032	0.174588	17.6337		0.0108167	0
79668	Tue Mar 28 17:27:11 2017_x000D_	66.0841	36.2827	-60.9719	-1.06416	1	49.9976	43.5065	10.0032	0.174588	17.634		2.99738	0
79669	Tue Mar 28 17:27:11 2017_x000D_	66.184	36.2811	-75.5984	-1.31944	1	49.9976	43.5065	10.0032	0.174588	17.7259		6.86518	0
79670	Tue Mar 28 17:27:11 2017_x000D_	66.2865	36.4857	-83.6389	-1.45977	1	49.9976	43.5065	10.0032	0.174588	17.7375		3.09047	9.36058
79671	Tue Mar 28 17:27:11 2017_x000D_	66.2883	36.5887	-89.1397	-1.55578	1	50.2257	43.2936	10.9264	0.190702	17.4058		9.28016	0
79672	Tue Mar 28 17:27:11 2017_x000D_	66.2932	36.898	259.962	4.53719	1	50.2257	43.2936	10.9264	0.190702	17.2936		6.86983	0
79673	Tue Mar 28 17:27:11 2017_x000D_	66.1972	37.1059	252.245	4.4025	1	50.2257	43.2936	10.9264	0.190702	17.1282		6.1807	0
79674	Tue Mar 28 17:27:11 2017_x000D_	66.2003	37.3119	250.342	4.36928	1	50.2257	43.2936	10.9264	0.190702	17.0578		13.7219	9.36058
79675	Tue Mar 28 17:27:11 2017_x000D_	66.0082	37.727	245.169	4.279	1	49.9976	43.5065	10.0032	0.174588	17.0218		13.7112	0
79676	Tue Mar 28 17:27:11 2017_x000D_	65.8163	38.1418	245.169	4.279	1	49.9976	43.5065	10.0032	0.174588	16.7036		22.0295	0
79677	Tue Mar 28 17:27:11 2017_x000D_	65.4292	38.7658	245.169	4.27901	1	49.9976	43.5065	10.0032	0.174588	16.1434		9.72076	0
79678	Tue Mar 28 17:27:11 2017_x000D_	65.3349	39.0758	248.805	4.34246	1	49.9976	43.5065	10.0032	0.174588	15.9645		19.4481	6.53691
79679	Tue Mar 28 17:27:11 2017_x000D_	65.1462	39.696	248.804	4.34245	1	50.2154	43.513	7.87115	0.137377	15.411		11.014	0
79680	Tue Mar 28 17:27:11 2017_x000D_	64.9527	40.008	247.706	4.32329	1	50.2154	43.513	7.87115	0.137377	15.1484		16.5319	0
79681	Tue Mar 28 17:27:11 2017_x000D_	64.7625	40.5252	248.805	4.34246	1	50.2154	43.513	7.87115	0.137377	14.8508		6.84951	0
79682	Tue Mar 28 17:27:11 2017_x000D_	64.6666	40.7324	251.341	4.38673	1	50.2154	43.513	7.87115	0.137377	14.7163		12.6836	0
79683	Tue Mar 28 17:27:11 2017_x000D_	64.5739	41.1449	253.96	4.43244	1	50.2154	43.513	7.87115	0.137377	14.5525		6.85496	6.53691
79684	Tue Mar 28 17:27:11 2017_x000D_	64.478	41.3523	251.341	4.38673	1	49.9976	43.5065	6.726	0.117391	14.6398		19.4292	0
79685	Tue Mar 28 17:27:11 2017_x000D_	64.2895	41.9719	251.341	4.38672	1	49.9976	43.5065	6.726	0.117391	14.3741		6.84679	0
79686	Tue Mar 28 17:27:12 2017_x000D_	64.1936	42.179	253.961	4.43246	1	49.9976	43.5065	6.726	0.117391	14.2579		25.3542	0
79687	Tue Mar 28 17:27:12 2017_x000D_	64.0084	43.0036	253.961	4.43245	1	49.9976	43.5065	6.726	0.117391	14.0198		6.84407	0
79688	Tue Mar 28 17:27:12 2017_x000D_	63.9125	43.2106	256.658	4.47953	1	49.9976	43.5065	6.54087	0.11416	13.918		25.3383	0
79689	Tue Mar 28 17:27:12 2017_x000D_	63.7275	44.0347	256.658	4.47952	1	49.9976	43.5065	6.54087	0.11416	13.7401		6.84553	0
79690	Tue Mar 28 17:27:12 2017_x000D_	63.6317	44.2418	253.961	4.43245	1	49.9976	43.5065	6.54087	0.11416	13.6539		12.6648	0
79691	Tue Mar 28 17:27:12 2017_x000D_	63.5392	44.6537	256.659	4.47954	1	49.9976	43.5065	6.54087	0.11416	13.5901		20.5257	0
79692	Tue Mar 28 17:27:12 2017_x000D_	63.2518	45.2746	253.962	4.43247	1	49.9976	43.5065	6.54087	0.11416	13.3716		12.2896	0
79693	Tue Mar 28 17:27:12 2017_x000D_	63.2585	45.6842	253.96	4.43244	1	49.9976	43.5065	6.54087	0.11416	13.4385		8.57323	0
79694	Tue Mar 28 17:27:12 2017_x000D_	63.0636	45.8932	253.962	4.43247	1	49.9976	43.5065	6.54087	0.11416	13.2822		24.7668	0
79695	Tue Mar 28 17:27:12 2017_x000D_	62.9779	46.7143	251.338	4.38667	1	49.9976	43.5065	6.54087	0.11416	13.3708		20.5029	0
79696	Tue Mar 28 17:27:12 2017_x000D_	62.6908	47.3345	253.961	4.43246	1	49.9976	43.5065	6.54087	0.11416	13.2579		9.21122	0
79697	Tue Mar 28 17:27:12 2017_x000D_	62.6958	47.6415	253.077	4.41703	1	49.9976	43.5065	6.54087	0.11416	13.3545		23.302	0
79698	Tue Mar 28 17:27:12 2017_x000D_	62.4104	48.3639	251.338	4.38667	1	49.9976	43.5065	6.54087	0.11416	13.3294		0	0
79699	Tue Mar 28 17:27:12 2017_x000D_	62.4104	48.3639	251.338	4.38667	1	49.9976	43.5065	6.54087	0.11416	13.3294		19.3694	0
79700	Tue Mar 28 17:27:12 2017_x000D_	62.2225	48.9816	251.338	4.38667	1	49.9976	43.5065	6.54087	0.11416	13.395		6.83065	6.53691
79701	Tue Mar 28 17:27:12 2017_x000D_	62.1268	49.1882	253.962	4.43247	1	50.2154	43.513	6.58866	0.114994	13.1943		22.3019	0
79702	Tue Mar 28 17:27:12 2017_x000D_	61.9406	49.9079	253.078	4.41704	1	50.2154	43.513	6.58866	0.114994	13.3557		10.979	0
79703	Tue Mar 28 17:27:12 2017_x000D_	61.7477	50.2189	253.963	4.43249	1	50.2154	43.513	6.58866	0.114994	13.3403		18.6379	0
79704	Tue Mar 28 17:27:12 2017_x000D_	61.659	50.8338	251.337	4.38666	1	50.2154	43.513	6.58866	0.114994	13.5849		12.6218	9.20006
79705	Tue Mar 28 17:27:12 2017_x000D_	61.5668	51.2443	253.961	4.43246	1	50.008	43.2871	20.0159	0.349344	14.0329		19.3476	0
79706	Tue Mar 28 17:27:12 2017_x000D_	61.3791	51.8613	253.962	4.43247	1	50.008	43.2871	20.0159	0.349344	14.2414		6.82667	0
79707	Tue Mar 28 17:27:12 2017_x000D_	61.2835	52.0678	251.337	4.38665	1	50.008	43.2871	20.0159	0.349344	14.2912		9.66474	0
79708	Tue Mar 28 17:27:13 2017_x000D_	61.1897	52.376	254.765	4.44649	1	50.008	43.2871	20.0159	0.349344	14.4097		9.67622	0
79709	Tue Mar 28 17:27:13 2017_x000D_	61.0959	52.6846	251.336	4.38665	1	50.008	43.2871	20.0159	0.349344	14.5346		19.3323	0
79710	Tue Mar 28 17:27:13 2017_x000D_	60.9083	53.3011	251.336	4.38664	1	50.008	43.2871	25.8526	0.451214	14.8019		19.3295	0
79711	Tue Mar 28 17:27:13 2017_x000D_	60.7207	53.9175	251.336	4.38664	1	50.008	43.2871	25.8526	0.451214	15.092		6.81724	0
79712	Tue Mar 28 17:27:13 2017_x000D_	60.6252	54.1237	253.963	4.43249	1	50.008	43.2871	25.8526	0.451214	15.1709		12.6081	0
79713	Tue Mar 28 17:27:13 2017_x000D_	60.5333	54.5338	251.336	4.38664	1	50.008	43.2871	25.8526	0.451214	15.4036		13.6345	0
79714	Tue Mar 28 17:27:13 2017_x000D_	60.3423	54.9462	251.336	4.38664	1	50.008	43.2871	32.6821	0.570409	15.5799		9.16038	0
79715	Tue Mar 28 17:27:13 2017_x000D_	60.3476	55.2515	252.245	4.40251	1	50.008	43.2871	32.6821	0.570409	15.8131		6.81997	0
79716	Tue Mar 28 17:27:13 2017_x000D_	60.2521	55.4578	253.078	4.41704	1	50.008	43.2871	32.6821	0.570409	15.9081		16.4304	0
79717	Tue Mar 28 17:27:13 2017_x000D_	60.063	55.9718	253.963	4.43249	1	50.008	43.2871	32.6821	0.570409	16.1866		3.05443	0
79718	Tue Mar 28 17:27:13 2017_x000D_	60.0647	56.0736	253.078	4.41704	1	50.008	43.2871	32.6821	0.570409	16.2675		9.65438	0
79719	Tue Mar 28 17:27:13 2017_x000D_	59.9711	56.3815	251.335	4.38662	1	50.008	43.2871	32.6821	0.570409	16.4538		4.28135	0
79720	Tue Mar 28 17:27:13 2017_x000D_	59.8738	56.4859	253.079	4.41705	1	50.008	43.2871	32.6821	0.570409	16.4785		3.04848	0
79721	Tue Mar 28 17:27:13 2017_x000D_	59.8756	56.5875	253.963	4.4325	1	50.008	43.2871	32.6821	0.570409	16.5611		12.5841	0
79722	Tue Mar 28 17:27:13 2017_x000D_	59.7838	56.9968	256.67	4.47974	1	50.008	43.2871	32.6821	0.570409	16.8381		16.4118	0
79723	Tue Mar 28 17:27:13 2017_x000D_	59.5946	57.5101	268.23	4.6815	1	50.008	43.2871	32.6821	0.570409	17.1522		6.80616	0
79724	Tue Mar 28 17:27:13 2017_x000D_	59.4989	57.7158	-83.4087	-1.45576	1	50.008	43.2871	32.6821	0.570409	17.2703		4.22584	0
79725	Tue Mar 28 17:27:13 2017_x000D_	59.5994	57.8145	-74.5633	-1.30137	1	50.008	43.2871	32.6821	0.570409	17.4081		3.04838	0
79726	Tue Mar 28 17:27:13 2017_x000D_	59.601	57.9161	-68.1534	-1.1895	1	50.008	43.2871	32.6821	0.570409	17.4938		6.74322	0
79727	Tue Mar 28 17:27:13 2017_x000D_	59.7028	58.1165	-52.6155	-0.918313	1	50.008	43.2871	32.6821	0.570409	17.7172		3.05133	0
79728	Tue Mar 28 17:27:13 2017_x000D_	59.7043	58.2182	-46.4258	-0.810283	1	50.008	43.2871	33.751	0.589066	17.8033		10.7416	0
79729	Tue Mar 28 17:27:14 2017_x000D_	60.0044	58.4135	-32.1544	-0.561201	1	50.008	43.2871	33.751	0.589066	18.1311		3.06038	0
79730	Tue Mar 28 17:27:14 2017_x000D_	60.006	58.5155	-21.8458	-0.381281	1	50.008	43.2871	33.751	0.589066	18.2171		9.38493	0
79731	Tue Mar 28 17:27:14 2017_x000D_	60.3045	58.6091	-12.8088	-0.223556	1	50.008	43.2871	33.751	0.589066	18.4603		6.6539	0
79732	Tue Mar 28 17:27:14 2017_x000D_	60.5043	58.7054	-4.24555	-0.0740988	1	50.008	43.2871	20.0159	0.349344	18.652		8.89557	0
79733	Tue Mar 28 17:27:14 2017_x000D_	60.8007	58.697	-3.96872	-0.0692672	1	50.008	43.2871	20.0159	0.349344	18.8135		11.8668	0
79734	Tue Mar 28 17:27:14 2017_x000D_	61.1961	58.6858	-3.96989	-0.0692877	1	50.008	43.2871	20.0159	0.349344	19.034		23.8719	0
79735	Tue Mar 28 17:27:14 2017_x000D_	61.9879	58.7648	-6.73685	-0.11758	1	50.008	43.2871	20.0159	0.349344	19.5724		26.7944	0
79736	Tue Mar 28 17:27:14 2017_x000D_	62.8778	58.8409	-10.0127	-0.174755	1	50.008	43.2871	20.0159	0.349344	20.1879		6.61776	0
79737	Tue Mar 28 17:27:14 2017_x000D_	63.0766	58.9365	-12.819	-0.223734	1	50.008	43.2871	20.0159	0.349344	20.3885		12.1794	0
79738	Tue Mar 28 17:27:14 2017_x000D_	63.4725	59.0264	-15.5623	-0.271614	1	50.008	43.2871	20.0159	0.349344	20.7128		21.4996	0
79739	Tue Mar 28 17:27:14 2017_x000D_	64.1655	59.209	-21.8789	-0.381858	1	50.008	43.2871	20.0159	0.349344	21.3059		9.33965	0
79740	Tue Mar 28 17:27:14 2017_x000D_	64.4627	59.3017	-25.7157	-0.448824	1	50.008	43.2871	20.0159	0.349344	21.5733		26.4252	0
79741	Tue Mar 28 17:27:14 2017_x000D_	65.2563	59.6839	-25.7157	-0.448824	1	50.008	43.2871	20.0159	0.349344	22.3912		6.59493	0
79742	Tue Mar 28 17:27:14 2017_x000D_	65.4544	59.7792	-28.2728	-0.493454	1	50.008	43.2871	20.0159	0.349344	22.596		13.1992	0
79743	Tue Mar 28 17:27:14 2017_x000D_	65.8508	59.9701	-28.2735	-0.493466	1	50.008	43.2871	20.0159	0.349344	23.0069		23.7844	0
79744	Tue Mar 28 17:27:14 2017_x000D_	66.5443	60.3543	-26.9413	-0.470215	1	50.008	43.2871	20.0159	0.349344	23.7642		10.6543	0
79745	Tue Mar 28 17:27:14 2017_x000D_	66.8421	60.5478	-28.2721	-0.493441	1	50.008	43.2871	33.751	0.589066	24.1106		19.7565	0
79746	Tue Mar 28 17:27:14 2017_x000D_	67.4354	60.8336	-25.7124	-0.448766	1	50.008	43.2871	33.751	0.589066	24.7304		10.6268	0
79747	Tue Mar 28 17:27:14 2017_x000D_	67.7323	61.0268	-24.4554	-0.426827	1	50.008	43.2871	33.751	0.589066	25.0768		18.5785	0
79748	Tue Mar 28 17:27:14 2017_x000D_	68.3234	61.2115	-19.1751	-0.334668	1	50.008	43.2871	33.751	0.589066	25.6269		6.5681	0
79749	Tue Mar 28 17:27:14 2017_x000D_	68.5207	61.3064	-21.867	-0.381651	1	50.008	43.2871	32.6821	0.570409	25.8344		9.27504	0
79750	Tue Mar 28 17:27:15 2017_x000D_	68.8158	61.3986	-18.209	-0.317807	1	50.008	43.2871	32.6821	0.570409	26.1105		10.6168	0
79751	Tue Mar 28 17:27:15 2017_x000D_	69.1125	61.5915	-19.1715	-0.334606	1	50.008	43.2871	32.6821	0.570409	26.4581		18.5379	0
79752	Tue Mar 28 17:27:15 2017_x000D_	69.7024	61.7755	-19.1722	-0.334618	1	50.008	43.2871	32.6821	0.570409	27.0128		9.25893	0
79753	Tue Mar 28 17:27:15 2017_x000D_	69.997	61.8675	-15.5272	-0.271001	1	50.008	43.2871	32.6821	0.570409	27.2909		21.3154	0
79754	Tue Mar 28 17:27:15 2017_x000D_	70.6841	62.0484	-16.3825	-0.285928	1	50.008	43.2871	44.1428	0.770436	27.9193		9.24104	0
79755	Tue Mar 28 17:27:15 2017_x000D_	70.9782	62.14	-18.208	-0.317789	1	50.008	43.2871	44.1428	0.770436	28.199		18.4934	0
79756	Tue Mar 28 17:27:15 2017_x000D_	71.5667	62.3235	-18.2083	-0.317795	1	50.008	43.2871	44.1428	0.770436	28.7604		8.79096	0
79757	Tue Mar 28 17:27:15 2017_x000D_	71.8596	62.3147	-19.1795	-0.334745	1	50.008	43.2871	44.1428	0.770436	28.9749		23.5888	6.59239
79758	Tue Mar 28 17:27:15 2017_x000D_	72.5472	62.6961	-18.2066	-0.317765	1	50.0184	43.0676	27.5661	0.481119	29.8802		0	0
79759	Tue Mar 28 17:27:15 2017_x000D_	72.5472	62.6961	-18.2066	-0.317765	1	50.0184	43.0676	27.5661	0.481119	29.8802		14.8837	0
79760	Tue Mar 28 17:27:15 2017_x000D_	73.0359	62.7816	-21.8785	-0.381852	1	50.0184	43.0676	27.5661	0.481119	30.3059		10.5468	0
79761	Tue Mar 28 17:27:15 2017_x000D_	73.3304	62.9736	-20.8072	-0.363155	1	50.0184	43.0676	27.5661	0.481119	30.6545		15.7094	6.53391
79762	Tue Mar 28 17:27:15 2017_x000D_	73.8199	63.1596	-21.8764	-0.381815	1	50.2361	43.0741	20.0159	0.349344	30.9778		18.4212	0
79763	Tue Mar 28 17:27:15 2017_x000D_	74.4061	63.3424	-21.8782	-0.381847	1	50.2361	43.0741	20.0159	0.349344	31.5435		5.83787	0
79764	Tue Mar 28 17:27:15 2017_x000D_	74.6006	63.3363	-21.881	-0.381895	1	50.2361	43.0741	20.0159	0.349344	31.6889		8.30509	0
79765	Tue Mar 28 17:27:15 2017_x000D_	74.7974	63.531	-21.8771	-0.381827	1	50.2361	43.0741	20.0159	0.349344	31.9647		15.6659	6.53391
79766	Tue Mar 28 17:27:15 2017_x000D_	75.2855	63.7166	-20.8073	-0.363156	1	50.0184	43.0676	27.5661	0.481119	32.6314		5.83187	0
79767	Tue Mar 28 17:27:15 2017_x000D_	75.4798	63.7105	-20.81	-0.363203	1	50.0184	43.0676	27.5661	0.481119	32.7782		6.51024	0
79768	Tue Mar 28 17:27:15 2017_x000D_	75.6752	63.8049	-18.2038	-0.317717	1	50.0184	43.0676	27.5661	0.481119	32.9895		15.661	0
79769	Tue Mar 28 17:27:15 2017_x000D_	76.1632	63.9903	-19.1732	-0.334636	1	50.0184	43.0676	27.5661	0.481119	33.486		6.49692	0
79770	Tue Mar 28 17:27:15 2017_x000D_	76.3583	64.0843	-21.8797	-0.381872	1	50.0184	43.0676	27.5661	0.481119	33.6971		11.9721	0
79771	Tue Mar 28 17:27:15 2017_x000D_	76.7475	64.1725	-19.1741	-0.334651	1	50.0184	43.0676	27.5661	0.481119	34.0567		6.49292	0
79772	Tue Mar 28 17:27:16 2017_x000D_	76.9425	64.2664	-21.8814	-0.381902	1	50.0184	43.0676	27.5661	0.481119	34.268		4.13025	0
79773	Tue Mar 28 17:27:16 2017_x000D_	77.0403	64.3633	-23.326	-0.407115	1	50.0184	43.0676	27.5661	0.481119	34.4048		14.7944	0
79774	Tue Mar 28 17:27:16 2017_x000D_	77.5261	64.4481	-26.9913	-0.471088	1	50.0184	43.0676	27.5661	0.481119	34.8396		9.17089	6.59239
79775	Tue Mar 28 17:27:16 2017_x000D_	77.818	64.5389	-30.793	-0.53744	1	50.008	43.2871	44.1428	0.770436	35.0005		5.99743	0
79776	Tue Mar 28 17:27:16 2017_x000D_	77.8204	64.7388	-38.6867	-0.67521	1	50.008	43.2871	44.1428	0.770436	35.1241		6.02119	0
79777	Tue Mar 28 17:27:16 2017_x000D_	77.8188	64.5381	-54.665	-0.954084	1	50.008	43.2871	44.1428	0.770436	35.0007		2.92058	0
79778	Tue Mar 28 17:27:16 2017_x000D_	77.9161	64.5349	-64.5546	-1.12669	1	50.008	43.2871	44.1428	0.770436	35.0761		6.63985	0
79779	Tue Mar 28 17:27:16 2017_x000D_	78.016	64.7324	-84.1184	-1.46814	1	50.008	43.2871	44.1428	0.770436	35.2753		3.01222	0
79780	Tue Mar 28 17:27:16 2017_x000D_	78.0172	64.8328	-89.3946	-1.56023	1	50.008	43.2871	44.1428	0.770436	35.3374		6.02443	0
79781	Tue Mar 28 17:27:16 2017_x000D_	78.0196	65.0336	254.508	4.44201	1	50.008	43.2871	44.1428	0.770436	35.4621		6.73911	0
79782	Tue Mar 28 17:27:16 2017_x000D_	77.9249	65.2373	245.011	4.27625	1	50.008	43.2871	44.1428	0.770436	35.5129		6.7469	0
79783	Tue Mar 28 17:27:16 2017_x000D_	77.8298	65.4411	230.849	4.02907	1	50.008	43.2871	44.1428	0.770436	35.5648		4.22639	0
79784	Tue Mar 28 17:27:16 2017_x000D_	77.7339	65.5443	227.125	3.96408	1	50.008	43.2871	44.1428	0.770436	35.5543		9.52331	0
79785	Tue Mar 28 17:27:16 2017_x000D_	77.6402	65.8476	223.387	3.89884	1	50.008	43.2871	44.1428	0.770436	35.6723		10.6897	0
79786	Tue Mar 28 17:27:16 2017_x000D_	77.3519	66.057	225.192	3.93034	1	50.008	43.2871	44.1428	0.770436	35.5831		27.4678	0
79787	Tue Mar 28 17:27:16 2017_x000D_	76.6802	66.6792	223.387	3.89884	1	50.008	43.2871	44.1428	0.770436	35.4767		23.249	6.59239
79788	Tue Mar 28 17:27:16 2017_x000D_	76.1046	67.1981	229.055	3.99776	1	50.0184	43.0676	27.5661	0.481119	35.5355		12.6708	0
79789	Tue Mar 28 17:27:16 2017_x000D_	75.8172	67.5076	232.885	4.06461	1	50.0184	43.0676	27.5661	0.481119	35.5372		10.8238	0
79790	Tue Mar 28 17:27:16 2017_x000D_	75.6267	67.814	231.113	4.03368	1	50.0184	43.0676	27.5661	0.481119	35.6114		23.3827	0
79791	Tue Mar 28 17:27:16 2017_x000D_	75.1489	68.4298	236.649	4.13031	1	50.0184	43.0676	27.5661	0.481119	35.7041		8.44869	6.53391
79792	Tue Mar 28 17:27:16 2017_x000D_	74.9573	68.6362	236.65	4.13031	1	50.2361	43.0741	17.626	0.307632	35.5606		10.8145	0
79793	Tue Mar 28 17:27:17 2017_x000D_	74.7669	68.9423	242.615	4.23443	1	50.2361	43.0741	17.626	0.307632	35.65		17.5086	0
79794	Tue Mar 28 17:27:17 2017_x000D_	74.4819	69.4516	246.197	4.29695	1	50.2361	43.0741	17.626	0.307632	35.8278		6.71881	0
79795	Tue Mar 28 17:27:17 2017_x000D_	74.3873	69.6546	248.621	4.33926	1	50.2361	43.0741	17.626	0.307632	35.9138		21.6409	0
79796	Tue Mar 28 17:27:17 2017_x000D_	74.0064	70.2672	248.623	4.33928	1	50.2361	43.0741	27.5661	0.481119	36.1177		11.9829	0
79797	Tue Mar 28 17:27:17 2017_x000D_	74.0113	70.6666	248.621	4.33926	1	50.2361	43.0741	27.5661	0.481119	36.4226		16.1939	0
79798	Tue Mar 28 17:27:17 2017_x000D_	73.8233	71.1726	247.532	4.32025	1	50.2361	43.0741	27.5661	0.481119	36.6863		10.8145	0
79799	Tue Mar 28 17:27:17 2017_x000D_	73.6329	71.4787	248.622	4.33927	1	50.2361	43.0741	27.5661	0.481119	36.7999		19.0089	0
79800	Tue Mar 28 17:27:17 2017_x000D_	73.4462	72.0842	248.621	4.33926	1	50.2361	43.0741	27.5661	0.481119	37.1523		10.8181	9.20006
79801	Tue Mar 28 17:27:17 2017_x000D_	73.2559	72.3905	247.532	4.32026	1	50.0287	42.8482	24.768	0.432284	37.5799		6.71881	0
79802	Tue Mar 28 17:27:17 2017_x000D_	73.1613	72.5935	245.019	4.27639	1	50.0287	42.8482	24.768	0.432284	37.6816		6.7121	0
79803	Tue Mar 28 17:27:17 2017_x000D_	73.0668	72.7963	247.532	4.32026	1	50.0287	42.8482	24.768	0.432284	37.7842		20.1512	0
79804	Tue Mar 28 17:27:17 2017_x000D_	72.7832	73.4052	245.019	4.27639	1	50.0287	42.8482	24.768	0.432284	38.0985		10.8079	9.36482
79805	Tue Mar 28 17:27:17 2017_x000D_	72.5929	73.7111	246.197	4.29695	1	50.2569	42.6352	45	0.785398	38.2702		18.9957	0
79806	Tue Mar 28 17:27:17 2017_x000D_	72.4064	74.3162	246.196	4.29694	1	50.2569	42.6352	45	0.785398	38.656		10.813	0
79807	Tue Mar 28 17:27:17 2017_x000D_	72.2161	74.6223	245.019	4.27639	1	50.2569	42.6352	45	0.785398	38.7992		13.4242	0
79808	Tue Mar 28 17:27:17 2017_x000D_	72.0271	75.0279	245.019	4.27639	1	50.2569	42.6352	45	0.785398	39.0286		10.8063	6.58939
79809	Tue Mar 28 17:27:17 2017_x000D_	71.8369	75.3338	246.197	4.29695	1	50.2465	42.8546	32.6821	0.570409	39.0006		8.96476	0
79810	Tue Mar 28 17:27:17 2017_x000D_	71.8408	75.6326	245.019	4.27638	1	50.2465	42.8546	32.6821	0.570409	39.2519		13.4202	0
79811	Tue Mar 28 17:27:17 2017_x000D_	71.6519	76.0381	245.019	4.27638	1	50.2465	42.8546	32.6821	0.570409	39.4884		8.44869	0
79812	Tue Mar 28 17:27:17 2017_x000D_	71.4603	76.2445	245.019	4.27639	1	50.2465	42.8546	32.6821	0.570409	39.559		16.1549	0
79813	Tue Mar 28 17:27:17 2017_x000D_	71.2728	76.7493	246.197	4.29694	1	50.2465	42.8546	24.768	0.432284	39.8868		2.98825	0
79814	Tue Mar 28 17:27:18 2017_x000D_	71.2741	76.8489	245.019	4.27638	1	50.2465	42.8546	24.768	0.432284	39.9721		8.44665	0
79815	Tue Mar 28 17:27:18 2017_x000D_	71.0826	77.0553	245.019	4.27639	1	50.2465	42.8546	24.768	0.432284	40.0479		13.4175	0
79816	Tue Mar 28 17:27:18 2017_x000D_	70.8937	77.4607	245.019	4.27639	1	50.2465	42.8546	24.768	0.432284	40.2975		12.3588	0
79817	Tue Mar 28 17:27:18 2017_x000D_	70.8019	77.8623	242.612	4.23438	1	50.2465	42.8546	24.768	0.432284	40.5963		8.44665	0
79818	Tue Mar 28 17:27:18 2017_x000D_	70.6104	78.0687	242.612	4.23438	1	50.2465	42.8546	43.9929	0.767821	40.6783		4.12207	0
79819	Tue Mar 28 17:27:18 2017_x000D_	70.7088	78.1646	238.886	4.16935	1	50.2465	42.8546	43.9929	0.767821	40.8106		0.00424264	0
79820	Tue Mar 28 17:27:18 2017_x000D_	70.7087	78.1647	234.526	4.09325	1	50.2465	42.8546	43.9929	0.767821	40.8106		10.6883	0
79821	Tue Mar 28 17:27:18 2017_x000D_	70.9968	77.9551	221.37	3.86363	1	50.2465	42.8546	43.9929	0.767821	40.7752		8.43409	6.53391
79822	Tue Mar 28 17:27:18 2017_x000D_	71.1879	77.7489	213.828	3.73201	1	50.4642	42.8611	45	0.785398	40.5787		12.0807	0
79823	Tue Mar 28 17:27:18 2017_x000D_	71.574	77.6345	199.15	3.47582	1	50.4642	42.8611	45	0.785398	40.6794		2.90324	0
79824	Tue Mar 28 17:27:18 2017_x000D_	71.6707	77.6307	193.182	3.37167	1	50.4642	42.8611	45	0.785398	40.7264		2.90036	0
79825	Tue Mar 28 17:27:18 2017_x000D_	71.7673	77.6268	187.505	3.27259	1	50.4642	42.8611	45	0.785398	40.7735		2.904	6.53391
79826	Tue Mar 28 17:27:18 2017_x000D_	71.864	77.6224	171.11	2.98643	1	50.2465	42.8546	43.9929	0.767821	40.9404		2.90879	0
79827	Tue Mar 28 17:27:18 2017_x000D_	71.7671	77.6258	164.998	2.87976	1	50.2465	42.8546	43.9929	0.767821	40.8922		5.83	0
79828	Tue Mar 28 17:27:18 2017_x000D_	71.5729	77.633	159.72	2.78764	1	50.2465	42.8546	43.9929	0.767821	40.7965		6.47623	0
79829	Tue Mar 28 17:27:18 2017_x000D_	71.3778	77.5406	149.757	2.61375	1	50.2465	42.8546	43.9929	0.767821	40.6159		4.11777	0
79830	Tue Mar 28 17:27:18 2017_x000D_	71.2796	77.4447	145.843	2.54544	1	50.2465	42.8546	43.9929	0.767821	40.4829		10.4657	0
79831	Tue Mar 28 17:27:18 2017_x000D_	70.9858	77.2566	139.697	2.43817	1	50.2465	42.8546	24.768	0.432284	40.1698		4.11992	0
79832	Tue Mar 28 17:27:18 2017_x000D_	70.8875	77.1607	135.782	2.36984	1	50.2465	42.8546	24.768	0.432284	40.037		24.7369	0
79833	Tue Mar 28 17:27:18 2017_x000D_	70.2965	76.5857	135.782	2.36985	1	50.2465	42.8546	24.768	0.432284	39.2402		8.25267	0
79834	Tue Mar 28 17:27:18 2017_x000D_	70.0994	76.3938	135.782	2.36984	1	50.2465	42.8546	24.768	0.432284	38.9746		20.6425	0
79835	Tue Mar 28 17:27:18 2017_x000D_	69.6061	75.9141	139.692	2.43808	1	50.2465	42.8546	31.9005	0.556768	38.3109		12.3961	0
79836	Tue Mar 28 17:27:19 2017_x000D_	69.3098	75.6261	143.576	2.50587	1	50.2465	42.8546	31.9005	0.556768	37.9128		8.26755	0
79837	Tue Mar 28 17:27:19 2017_x000D_	69.1123	75.4339	143.574	2.50584	1	50.2465	42.8546	31.9005	0.556768	37.6474		19.5181	0
79838	Tue Mar 28 17:27:19 2017_x000D_	68.5238	75.1565	145.83	2.54521	1	50.2465	42.8546	31.9005	0.556768	37.1143		10.5199	9.36058
79839	Tue Mar 28 17:27:19 2017_x000D_	68.2283	74.9677	147.403	2.57267	1	50.4746	42.6417	44.2296	0.771953	36.8804		18.6975	0
79840	Tue Mar 28 17:27:19 2017_x000D_	67.7353	74.5864	145.829	2.54519	1	50.4746	42.6417	44.2296	0.771953	36.3097		9.22476	0
79841	Tue Mar 28 17:27:19 2017_x000D_	67.441	74.4973	149.732	2.61332	1	50.4746	42.6417	44.2296	0.771953	36.0921		8.28882	0
79842	Tue Mar 28 17:27:19 2017_x000D_	67.2429	74.3047	149.73	2.61328	1	50.4746	42.6417	44.2296	0.771953	35.8291		21.073	0
79843	Tue Mar 28 17:27:19 2017_x000D_	66.6511	73.9263	149.729	2.61326	1	50.4746	42.6417	62.7569	1.09531	35.2194		13.0629	0
79844	Tue Mar 28 17:27:19 2017_x000D_	66.2573	73.7405	149.73	2.61328	1	50.4746	42.6417	62.7569	1.09531	34.8745		8.30579	0
79845	Tue Mar 28 17:27:19 2017_x000D_	66.0588	73.5475	149.728	2.61324	1	50.4746	42.6417	62.7569	1.09531	34.6127		19.6198	0
79846	Tue Mar 28 17:27:19 2017_x000D_	65.4674	73.2683	147.405	2.57271	1	50.4746	42.6417	62.7569	1.09531	34.0995		10.5556	0
79847	Tue Mar 28 17:27:19 2017_x000D_	65.171	73.0787	145.836	2.54532	1	50.4746	42.6417	62.7569	1.09531	33.7993		18.8035	0
79848	Tue Mar 28 17:27:19 2017_x000D_	64.675	72.6955	147.403	2.57267	1	50.4746	42.6417	63.7764	1.11311	33.2398		10.569	0
79849	Tue Mar 28 17:27:19 2017_x000D_	64.3782	72.5057	145.835	2.5453	1	50.4746	42.6417	63.7764	1.11311	32.9419		21.1662	0
79850	Tue Mar 28 17:27:19 2017_x000D_	63.7838	72.1256	145.836	2.54531	1	50.4746	42.6417	63.7764	1.11311	32.3487		8.33979	0
79851	Tue Mar 28 17:27:19 2017_x000D_	63.5844	71.9319	145.834	2.54528	1	50.4746	42.6417	63.7764	1.11311	32.0902		21.192	0
79852	Tue Mar 28 17:27:19 2017_x000D_	62.9893	71.5513	145.835	2.5453	1	50.4746	42.6417	63.7764	1.11311	31.5021		0	0
79853	Tue Mar 28 17:27:19 2017_x000D_	62.9893	71.5513	145.835	2.5453	1	50.4746	42.6417	63.7764	1.11311	31.5021		18.8701	0
79854	Tue Mar 28 17:27:19 2017_x000D_	62.4915	71.1668	147.399	2.5726	1	50.4746	42.6417	63.7764	1.11311	30.953		9.2834	0
79855	Tue Mar 28 17:27:19 2017_x000D_	62.1954	71.0769	148.207	2.5867	1	50.4746	42.6417	63.7764	1.11311	30.7561		14.7413	0
79856	Tue Mar 28 17:27:19 2017_x000D_	61.7972	70.789	145.836	2.54532	1	50.4746	42.6417	63.7764	1.11311	30.3393		8.36315	0
79857	Tue Mar 28 17:27:20 2017_x000D_	61.5972	70.5948	145.834	2.54529	1	50.4746	42.6417	63.7764	1.11311	30.0847		21.2635	0
79858	Tue Mar 28 17:27:20 2017_x000D_	61.0001	70.2129	145.835	2.5453	1	50.4746	42.6417	63.7764	1.11311	29.512		8.37379	0
79859	Tue Mar 28 17:27:20 2017_x000D_	60.7998	70.0185	145.833	2.54527	1	50.4746	42.6417	63.7764	1.11311	29.2592		13.1835	0
79860	Tue Mar 28 17:27:20 2017_x000D_	60.4025	69.8307	145.836	2.54532	1	50.4746	42.6417	63.7764	1.11311	28.9449		8.38227	0
79861	Tue Mar 28 17:27:20 2017_x000D_	60.202	69.6361	145.834	2.54528	1	50.4746	42.6417	63.7764	1.11311	28.6936		8.38442	0
79862	Tue Mar 28 17:27:20 2017_x000D_	60.0014	69.4415	145.832	2.54525	1	50.4746	42.6417	63.7764	1.11311	28.4427		13.2009	0
79863	Tue Mar 28 17:27:20 2017_x000D_	59.6036	69.2534	145.835	2.5453	1	50.4746	42.6417	63.7764	1.11311	28.134		8.39291	0
79864	Tue Mar 28 17:27:20 2017_x000D_	59.4028	69.0586	145.833	2.54526	1	50.4746	42.6417	63.7764	1.11311	27.8849		5.91931	0
79865	Tue Mar 28 17:27:20 2017_x000D_	59.2056	69.0652	145.837	2.54534	1	50.4746	42.6417	45	0.785398	27.8286		8.39715	0
79866	Tue Mar 28 17:27:20 2017_x000D_	59.0047	68.8703	145.835	2.54531	1	50.4746	42.6417	45	0.785398	27.5808		18.9906	0
79867	Tue Mar 28 17:27:20 2017_x000D_	58.5036	68.4835	147.395	2.57252	1	50.4746	42.6417	45	0.785398	27.0604		6.60923	0
79868	Tue Mar 28 17:27:20 2017_x000D_	58.3044	68.3894	149.707	2.61288	1	50.4746	42.6417	45	0.785398	26.9119		10.6815	0
79869	Tue Mar 28 17:27:20 2017_x000D_	58.0043	68.1978	155.935	2.72158	1	50.4746	42.6417	45	0.785398	26.6423		0	0
79870	Tue Mar 28 17:27:20 2017_x000D_	58.0043	68.1978	155.935	2.72158	1	50.4746	42.6417	45	0.785398	26.6423		6.6847	0
79871	Tue Mar 28 17:27:20 2017_x000D_	57.9019	67.9999	167.528	2.92391	1	50.4746	42.6417	45	0.785398	26.4235		0.00948683	0
79872	Tue Mar 28 17:27:20 2017_x000D_	57.902	68.0002	173.171	3.0224	1	50.4746	42.6417	45	0.785398	26.4238		8.89427	0
79873	Tue Mar 28 17:27:20 2017_x000D_	57.6057	68.0104	184.677	3.22321	1	50.4746	42.6417	63.7764	1.11311	26.3519		2.95686	0
79874	Tue Mar 28 17:27:20 2017_x000D_	57.5072	68.0139	190.581	3.32627	1	50.4746	42.6417	63.7764	1.11311	26.3288		9.43505	0
79875	Tue Mar 28 17:27:20 2017_x000D_	57.2129	68.1248	199.683	3.48513	1	50.4746	42.6417	63.7764	1.11311	26.3589		8.89386	0
79876	Tue Mar 28 17:27:20 2017_x000D_	56.9166	68.1346	206.153	3.59805	1	50.4746	42.6417	63.7764	1.11311	26.2942		13.4062	0
79877	Tue Mar 28 17:27:20 2017_x000D_	56.5249	68.3497	211.247	3.68695	1	50.4746	42.6417	63.7764	1.11311	26.4104		10.8412	0
79878	Tue Mar 28 17:27:20 2017_x000D_	56.2321	68.5615	212.655	3.71153	1	50.4746	42.6417	43.3091	0.755887	26.5516		8.5459	0
79879	Tue Mar 28 17:27:21 2017_x000D_	56.038	68.77	212.656	3.71154	1	50.4746	42.6417	43.3091	0.755887	26.714		12.3036	0
79880	Tue Mar 28 17:27:21 2017_x000D_	55.6441	68.8842	215.083	3.75391	1	50.4746	42.6417	43.3091	0.755887	26.7468		19.3136	0
79881	Tue Mar 28 17:27:21 2017_x000D_	55.1567	69.3048	213.616	3.7283	1	50.4746	42.6417	43.3091	0.755887	27.0711		17.5329	0
79882	Tue Mar 28 17:27:21 2017_x000D_	54.6674	69.6244	212.655	3.71154	1	50.4746	42.6417	45	0.785398	27.3065		10.8593	0
79883	Tue Mar 28 17:27:21 2017_x000D_	54.374	69.8364	211.249	3.68699	1	50.4746	42.6417	45	0.785398	27.4728		10.8545	0
79884	Tue Mar 28 17:27:21 2017_x000D_	54.0808	70.0484	212.656	3.71155	1	50.4746	42.6417	45	0.785398	27.6429		20.149	0
79885	Tue Mar 28 17:27:21 2017_x000D_	53.4921	70.3717	215.083	3.75391	1	50.4746	42.6417	45	0.785398	27.8937		8.55438	6.59239
79886	Tue Mar 28 17:27:21 2017_x000D_	53.2978	70.5804	215.084	3.75392	1	50.485	42.4222	25.3963	0.44325	28.2983		13.4398	0
79887	Tue Mar 28 17:27:21 2017_x000D_	52.9051	70.796	215.083	3.75391	1	50.485	42.4222	25.3963	0.44325	28.4768		20.1609	0
79888	Tue Mar 28 17:27:21 2017_x000D_	52.316	71.1194	217.379	3.79397	1	50.485	42.4222	25.3963	0.44325	28.7556		6.7279	0
79889	Tue Mar 28 17:27:21 2017_x000D_	52.1194	71.2273	215.082	3.75389	1	50.485	42.4222	25.3963	0.44325	28.8514		21.7438	0
79890	Tue Mar 28 17:27:21 2017_x000D_	51.532	71.6519	215.082	3.75389	1	50.485	42.4222	25.3963	0.44325	29.2484		8.56081	9.20227
79891	Tue Mar 28 17:27:21 2017_x000D_	51.3376	71.8608	215.083	3.75391	1	50.2776	42.1962	33.3034	0.581254	29.6835		21.7521	0
79892	Tue Mar 28 17:27:21 2017_x000D_	50.75	72.2856	215.083	3.75391	1	50.2776	42.1962	33.3034	0.581254	30.0931		10.8743	0
79893	Tue Mar 28 17:27:21 2017_x000D_	50.4562	72.4979	216.675	3.78169	1	50.2776	42.1962	33.3034	0.581254	30.3022		10.8845	0
79894	Tue Mar 28 17:27:21 2017_x000D_	50.1622	72.7105	215.083	3.75391	1	50.2776	42.1962	33.3034	0.581254	30.5145		19.352	6.53691
79895	Tue Mar 28 17:27:21 2017_x000D_	49.6738	73.1319	216.675	3.7817	1	50.4954	42.2027	33.7279	0.588662	30.9401		13.468	0
79896	Tue Mar 28 17:27:21 2017_x000D_	49.2803	73.348	216.675	3.78168	1	50.4954	42.2027	33.7279	0.588662	31.169		8.56929	0
79897	Tue Mar 28 17:27:21 2017_x000D_	49.0857	73.5571	216.675	3.7817	1	50.4954	42.2027	33.7279	0.588662	31.3861		19.3693	0
79898	Tue Mar 28 17:27:21 2017_x000D_	48.5968	73.9788	215.085	3.75394	1	50.4954	42.2027	33.7279	0.588662	31.8328		13.4762	6.53391
79899	Tue Mar 28 17:27:21 2017_x000D_	48.2031	74.1951	215.084	3.75393	1	50.7131	42.2092	45	0.785398	32.0842		19.3712	0
79900	Tue Mar 28 17:27:22 2017_x000D_	47.7142	74.6169	216.676	3.7817	1	50.7131	42.2092	45	0.785398	32.5462		9.5102	0
79901	Tue Mar 28 17:27:22 2017_x000D_	47.4176	74.7288	217.378	3.79395	1	50.7131	42.2092	45	0.785398	32.6862		19.3755	0
79902	Tue Mar 28 17:27:22 2017_x000D_	46.9286	75.1507	219.015	3.82253	1	50.7131	42.2092	45	0.785398	33.1582		9.52248	0
79903	Tue Mar 28 17:27:22 2017_x000D_	46.6316	75.2627	215.084	3.75392	1	50.7131	42.2092	45	0.785398	33.3045		8.57558	0
79904	Tue Mar 28 17:27:22 2017_x000D_	46.4368	75.4719	215.085	3.75393	1	50.7131	42.2092	45	0.785398	33.5365		10.8977	0
79905	Tue Mar 28 17:27:22 2017_x000D_	46.1424	75.6847	216.675	3.78169	1	50.7131	42.2092	45	0.785398	33.7861		19.3947	0
79906	Tue Mar 28 17:27:22 2017_x000D_	45.6529	76.107	215.085	3.75395	1	50.7131	42.2092	45	0.785398	34.2734		20.2565	0
79907	Tue Mar 28 17:27:22 2017_x000D_	45.0611	76.4321	212.663	3.71167	1	50.7131	42.2092	45	0.785398	34.6865		6.75089	6.53391
79908	Tue Mar 28 17:27:22 2017_x000D_	44.8639	76.5405	215.084	3.75393	1	50.4954	42.2027	33.751	0.589066	34.7965		10.9061	0
79909	Tue Mar 28 17:27:22 2017_x000D_	44.5693	76.7535	216.674	3.78167	1	50.4954	42.2027	33.751	0.589066	35.0553		17.1661	0
79910	Tue Mar 28 17:27:22 2017_x000D_	44.1794	77.1723	216.675	3.78169	1	50.4954	42.2027	33.751	0.589066	35.5354		5.99822	0
79911	Tue Mar 28 17:27:22 2017_x000D_	43.9796	77.1798	216.674	3.78167	1	50.4954	42.2027	33.751	0.589066	35.5788		17.1681	0
79912	Tue Mar 28 17:27:22 2017_x000D_	43.5896	77.5986	216.675	3.78169	1	50.4954	42.2027	33.751	0.589066	36.0633		6.00133	0
79913	Tue Mar 28 17:27:22 2017_x000D_	43.3897	77.6062	216.673	3.78167	1	50.4954	42.2027	33.751	0.589066	36.1095		8.58406	0
79914	Tue Mar 28 17:27:22 2017_x000D_	43.1947	77.8156	216.674	3.78168	1	50.4954	42.2027	33.751	0.589066	36.3535		8.58625	0
79915	Tue Mar 28 17:27:22 2017_x000D_	42.9997	78.0251	216.675	3.78169	1	50.4954	42.2027	33.751	0.589066	36.5982		6.7643	6.53391
79916	Tue Mar 28 17:27:22 2017_x000D_	42.8021	78.1337	214.194	3.73838	1	50.7131	42.2092	45	0.785398	36.7852		15.1658	0
79917	Tue Mar 28 17:27:22 2017_x000D_	42.4092	78.4518	208.793	3.64412	1	50.7131	42.2092	45	0.785398	37.1817		12.4327	0
79918	Tue Mar 28 17:27:22 2017_x000D_	42.0114	78.568	206.202	3.59891	1	50.7131	42.2092	45	0.785398	37.3856		6.7839	0
79919	Tue Mar 28 17:27:22 2017_x000D_	41.813	78.6765	190.778	3.3297	1	50.7131	42.2092	45	0.785398	37.5377		6.76786	0
79920	Tue Mar 28 17:27:22 2017_x000D_	41.6151	78.7848	182.2	3.17999	1	50.7131	42.2092	45	0.785398	37.6902		6.01621	6.53391
79921	Tue Mar 28 17:27:23 2017_x000D_	41.4147	78.7923	176.437	3.07941	1	50.4954	42.2027	33.751	0.589066	37.6996		6.70745	0
79922	Tue Mar 28 17:27:23 2017_x000D_	41.2117	78.6986	168.011	2.93235	1	50.4954	42.2027	33.751	0.589066	37.6582		9.47762	0
79923	Tue Mar 28 17:27:23 2017_x000D_	40.9089	78.6085	151.343	2.64144	1	50.4954	42.2027	33.751	0.589066	37.6468		3.00484	0
79924	Tue Mar 28 17:27:23 2017_x000D_	40.8088	78.612	144.845	2.52802	1	50.4954	42.2027	33.751	0.589066	37.6758		12.7282	6.53391
79925	Tue Mar 28 17:27:23 2017_x000D_	40.5009	78.3201	132.467	2.31198	1	50.7131	42.2092	43.9929	0.767821	37.5271		8.49044	0
79926	Tue Mar 28 17:27:23 2017_x000D_	40.2955	78.1254	124.379	2.17083	1	50.7131	42.2092	43.9929	0.767821	37.3965		12.7327	0
79927	Tue Mar 28 17:27:23 2017_x000D_	39.9873	77.8336	115.386	2.01386	1	50.7131	42.2092	43.9929	0.767821	37.204		9.55415	0
79928	Tue Mar 28 17:27:23 2017_x000D_	39.8793	77.534	111.637	1.94843	1	50.7131	42.2092	43.9929	0.767821	36.9488		27.9212	0
79929	Tue Mar 28 17:27:23 2017_x000D_	39.6551	76.6307	110.697	1.93202	1	50.7131	42.2092	45	0.785398	36.1541		0	0
79930	Tue Mar 28 17:27:23 2017_x000D_	39.6551	76.6307	110.697	1.93202	1	50.7131	42.2092	45	0.785398	36.1541		29.7613	0
79931	Tue Mar 28 17:27:23 2017_x000D_	39.2299	75.7344	111.635	1.94839	1	50.7131	42.2092	45	0.785398	35.4373		25.8773	0
79932	Tue Mar 28 17:27:23 2017_x000D_	38.9071	74.9345	114.246	1.99397	1	50.7131	42.2092	45	0.785398	34.7898		9.58566	6.53691
79933	Tue Mar 28 17:27:23 2017_x000D_	38.7985	74.634	117.985	2.05923	1	50.9309	42.2157	21.6231	0.377393	34.6142		20.316	0
79934	Tue Mar 28 17:27:23 2017_x000D_	38.4807	74.036	120.483	2.10282	1	50.9309	42.2157	21.6231	0.377393	34.1693		10.9009	0
79935	Tue Mar 28 17:27:23 2017_x000D_	38.2715	73.7389	121.9	2.12756	1	50.9309	42.2157	21.6231	0.377393	33.9702		6.78018	0
79936	Tue Mar 28 17:27:23 2017_x000D_	38.1653	73.5394	124.35	2.17032	1	50.9309	42.2157	21.6231	0.377393	33.8251		20.3457	0
79937	Tue Mar 28 17:27:23 2017_x000D_	37.8469	72.9406	126.671	2.21083	1	50.9309	42.2157	21.6231	0.377393	33.3948		10.9184	9.20227
79938	Tue Mar 28 17:27:23 2017_x000D_	37.6374	72.643	128.332	2.23982	1	50.7235	41.9897	25.1072	0.438203	33.3297		10.8985	0
79939	Tue Mar 28 17:27:23 2017_x000D_	37.3295	72.4502	130.574	2.27895	1	50.7235	41.9897	25.1072	0.438203	33.2752		10.9267	0
79940	Tue Mar 28 17:27:23 2017_x000D_	37.1198	72.1524	132.405	2.31091	1	50.7235	41.9897	25.1072	0.438203	33.0885		10.9466	0
79941	Tue Mar 28 17:27:23 2017_x000D_	36.9098	71.854	130.572	2.27891	1	50.7235	41.9897	25.1072	0.438203	32.9043		19.3891	0
79942	Tue Mar 28 17:27:23 2017_x000D_	36.3942	71.4643	132.681	2.31573	1	50.7235	41.9897	18.5273	0.323363	32.7732		9.62359	0
79943	Tue Mar 28 17:27:24 2017_x000D_	36.2852	71.1626	132.404	2.31088	1	50.7235	41.9897	18.5273	0.323363	32.5503		19.4125	0
79944	Tue Mar 28 17:27:24 2017_x000D_	35.769	70.7724	134.531	2.34801	1	50.7235	41.9897	18.5273	0.323363	32.4358		6.80419	0
79945	Tue Mar 28 17:27:24 2017_x000D_	35.6626	70.5721	132.406	2.31092	1	50.7235	41.9897	18.5273	0.323363	32.3077		21.9399	0
79946	Tue Mar 28 17:27:24 2017_x000D_	35.2416	69.9741	132.402	2.31086	1	50.7235	41.9897	18.5273	0.323363	31.9815		0	0
79947	Tue Mar 28 17:27:24 2017_x000D_	35.2416	69.9741	132.402	2.31086	1	50.7235	41.9897	18.5273	0.323363	31.9815		19.4396	0
79948	Tue Mar 28 17:27:24 2017_x000D_	34.7248	69.5832	130.143	2.27142	1	50.7235	41.9897	18.5273	0.323363	31.8961		9.6733	0
79949	Tue Mar 28 17:27:24 2017_x000D_	34.6148	69.2801	130.574	2.27895	1	50.7235	41.9897	18.5273	0.323363	31.69		17.212	0
79950	Tue Mar 28 17:27:24 2017_x000D_	34.1986	68.8852	130.576	2.27899	1	50.7235	41.9897	18.5273	0.323363	31.5664		8.61343	6.53691
79951	Tue Mar 28 17:27:24 2017_x000D_	33.9903	68.6876	130.578	2.27901	1	50.9413	41.9962	4.36409	0.0761678	31.6191		15.245	0
79952	Tue Mar 28 17:27:24 2017_x000D_	33.6751	68.289	128.347	2.24008	1	50.9413	41.9962	4.36409	0.0761678	31.4553		6.84071	0
79953	Tue Mar 28 17:27:24 2017_x000D_	33.5678	68.0878	130.575	2.27896	1	50.9413	41.9962	4.36409	0.0761678	31.3466		10.9697	0
79954	Tue Mar 28 17:27:24 2017_x000D_	33.2581	67.8934	128.35	2.24013	1	50.9413	41.9962	4.36409	0.0761678	31.3586		6.13747	6.53691
79955	Tue Mar 28 17:27:24 2017_x000D_	33.2523	67.6889	128.346	2.24005	1	50.7235	41.9897	16.8895	0.294777	31.0756		8.62822	0
79956	Tue Mar 28 17:27:24 2017_x000D_	33.0437	67.4909	128.347	2.24008	1	50.7235	41.9897	16.8895	0.294777	31.0304		8.63246	0
79957	Tue Mar 28 17:27:24 2017_x000D_	32.835	67.2928	128.349	2.2401	1	50.7235	41.9897	16.8895	0.294777	30.9878		9.69047	0
79958	Tue Mar 28 17:27:24 2017_x000D_	32.7247	66.9892	132.397	2.31076	1	50.7235	41.9897	16.8895	0.294777	30.8047		17.2822	0
79959	Tue Mar 28 17:27:24 2017_x000D_	32.3066	66.5929	140.597	2.45388	1	50.7235	41.9897	16.5744	0.289278	30.7327		4.31228	0
79960	Tue Mar 28 17:27:24 2017_x000D_	32.2021	66.4942	149.554	2.61022	1	50.7235	41.9897	16.5744	0.289278	30.7167		6.84513	0
79961	Tue Mar 28 17:27:24 2017_x000D_	32.0943	66.2931	164.141	2.86481	1	50.7235	41.9897	16.5744	0.289278	30.6219		9.63822	0
79962	Tue Mar 28 17:27:24 2017_x000D_	31.7866	66.2007	173.214	3.02315	1	50.7235	41.9897	16.5744	0.289278	30.7373		4.3371	0
79963	Tue Mar 28 17:27:24 2017_x000D_	31.6884	66.3068	181.82	3.17336	1	50.7235	41.9897	15.941	0.278224	30.8813		3.0527	0
79964	Tue Mar 28 17:27:25 2017_x000D_	31.5867	66.3102	187.575	3.2738	1	50.7235	41.9897	15.941	0.278224	30.9468		9.63047	0
79965	Tue Mar 28 17:27:25 2017_x000D_	31.2793	66.2177	202.171	3.52854	1	50.7235	41.9897	15.941	0.278224	31.0656		6.83179	0
79966	Tue Mar 28 17:27:25 2017_x000D_	31.0793	66.3266	207.165	3.61571	1	50.7235	41.9897	15.941	0.278224	31.2759		8.66462	0
79967	Tue Mar 28 17:27:25 2017_x000D_	30.8824	66.5379	220.636	3.85083	1	50.7235	41.9897	15.941	0.278224	31.564		3.04642	0
79968	Tue Mar 28 17:27:25 2017_x000D_	30.7809	66.541	226.964	3.96127	1	50.7235	41.9897	15.941	0.278224	31.6303		19.6282	0
79969	Tue Mar 28 17:27:25 2017_x000D_	30.2844	66.9671	232.849	4.06399	1	50.7235	41.9897	15.941	0.278224	32.2743		9.72702	0
79970	Tue Mar 28 17:27:25 2017_x000D_	30.1917	67.2778	233.282	4.07153	1	50.7235	41.9897	15.941	0.278224	32.5737		23.9874	0
79971	Tue Mar 28 17:27:25 2017_x000D_	29.701	67.9091	231.036	4.03234	1	50.7235	41.9897	15.941	0.278224	33.3731		8.68128	0
79972	Tue Mar 28 17:27:25 2017_x000D_	29.5035	68.1206	231.036	4.03234	1	50.7235	41.9897	18.5273	0.323363	33.6617		13.0305	0
79973	Tue Mar 28 17:27:25 2017_x000D_	29.2071	68.4381	226.965	3.96128	1	50.7235	41.9897	18.5273	0.323363	34.0951		8.68128	0
79974	Tue Mar 28 17:27:25 2017_x000D_	29.0096	68.6496	226.965	3.96128	1	50.7235	41.9897	18.5273	0.323363	34.3838		17.3773	0
79975	Tue Mar 28 17:27:25 2017_x000D_	28.6142	69.0729	218.853	3.81971	1	50.7235	41.9897	18.5273	0.323363	34.9617		8.68552	6.59538
79976	Tue Mar 28 17:27:25 2017_x000D_	28.4166	69.2845	218.854	3.81972	1	50.7339	41.7701	24.2999	0.424113	35.4274		22.1226	0
79977	Tue Mar 28 17:27:25 2017_x000D_	27.8176	69.7146	213.995	3.73491	1	50.7339	41.7701	24.2999	0.424113	36.1393		22.125	0
79978	Tue Mar 28 17:27:25 2017_x000D_	27.2185	70.1447	213.995	3.73491	1	50.7339	41.7701	24.2999	0.424113	36.8523		9.69384	0
79979	Tue Mar 28 17:27:25 2017_x000D_	26.9157	70.2575	214.893	3.75059	1	50.7339	41.7701	24.2999	0.424113	37.1327		11.0646	14.5372
79980	Tue Mar 28 17:27:25 2017_x000D_	26.6161	70.4726	216.494	3.77853	1	51.159	42.0027	18.483	0.322589	37.5884		6.86124	0
79981	Tue Mar 28 17:27:25 2017_x000D_	26.4152	70.5819	213.994	3.73489	1	51.159	42.0027	18.483	0.322589	37.8025		22.1424	0
79982	Tue Mar 28 17:27:25 2017_x000D_	25.8156	71.0123	213.994	3.7349	1	51.159	42.0027	18.483	0.322589	38.5207		9.70437	0
79983	Tue Mar 28 17:27:25 2017_x000D_	25.5125	71.1253	214.892	3.75057	1	51.159	42.0027	18.483	0.322589	38.8055		19.6728	0
79984	Tue Mar 28 17:27:25 2017_x000D_	25.0149	71.5524	216.493	3.77852	1	51.159	42.0027	18.483	0.322589	39.455		6.86531	6.53391
79985	Tue Mar 28 17:27:26 2017_x000D_	24.8139	71.6618	218.85	3.81965	1	50.9413	41.9962	7.65515	0.133608	39.5309		17.3922	0
79986	Tue Mar 28 17:27:26 2017_x000D_	24.4182	72.0855	218.85	3.81966	1	50.9413	41.9962	7.65515	0.133608	40.1104		9.70718	0
79987	Tue Mar 28 17:27:26 2017_x000D_	24.115	72.1985	218.235	3.80891	1	50.9413	41.9962	7.65515	0.133608	40.3959		19.6923	0
79988	Tue Mar 28 17:27:26 2017_x000D_	23.6168	72.6259	216.494	3.77852	1	50.9413	41.9962	7.65515	0.133608	41.0464		8.70043	6.59538
79989	Tue Mar 28 17:27:26 2017_x000D_	23.4189	72.8379	216.494	3.77853	1	50.9517	41.7766	17.7615	0.309997	41.5073		11.0838	0
79990	Tue Mar 28 17:27:26 2017_x000D_	23.1188	73.0534	218.235	3.80892	1	50.9517	41.7766	17.7615	0.309997	41.8678		6.87201	0
79991	Tue Mar 28 17:27:26 2017_x000D_	22.9176	73.1629	220.635	3.85081	1	50.9517	41.7766	17.7615	0.309997	42.0834		22.1826	0
79992	Tue Mar 28 17:27:26 2017_x000D_	22.317	73.5942	220.634	3.8508	1	50.9517	41.7766	17.7615	0.309997	42.8054		8.70453	0
79993	Tue Mar 28 17:27:26 2017_x000D_	22.1189	73.8062	220.635	3.8508	1	50.9517	41.7766	19.8977	0.347281	43.0955		19.7069	0
79994	Tue Mar 28 17:27:26 2017_x000D_	21.6204	74.234	218.85	3.81965	1	50.9517	41.7766	19.8977	0.347281	43.7471		8.70672	0
79995	Tue Mar 28 17:27:26 2017_x000D_	21.4223	74.4461	218.85	3.81965	1	50.9517	41.7766	19.8977	0.347281	44.0373		19.7047	0
79996	Tue Mar 28 17:27:26 2017_x000D_	20.9239	74.8739	220.635	3.85081	1	50.9517	41.7766	19.8977	0.347281	44.6889		11.1054	0
79997	Tue Mar 28 17:27:26 2017_x000D_	20.6232	75.0898	218.85	3.81965	1	50.9517	41.7766	19.8977	0.347281	45.0509		8.70672	0
79998	Tue Mar 28 17:27:26 2017_x000D_	20.4251	75.3019	218.85	3.81966	1	50.9517	41.7766	18.5123	0.3231	45.3411		17.9554	0
79999	Tue Mar 28 17:27:26 2017_x000D_	19.9229	75.6275	218.236	3.80893	1	50.9517	41.7766	18.5123	0.3231	45.9203		8.71096	0
80000	Tue Mar 28 17:27:26 2017_x000D_	19.7247	75.8397	218.236	3.80894	1	50.9517	41.7766	18.5123	0.3231	46.2106		9.74158	0
80001	Tue Mar 28 17:27:26 2017_x000D_	19.4205	75.9533	218.849	3.81964	1	50.9517	41.7766	18.5123	0.3231	46.5001		15.4088	6.59538
80002	Tue Mar 28 17:27:26 2017_x000D_	19.0205	76.2755	216.496	3.77856	1	50.9413	41.9962	7.65515	0.133608	46.8402		8.71096	0
80003	Tue Mar 28 17:27:26 2017_x000D_	18.8223	76.4877	216.496	3.77857	1	50.9413	41.9962	7.65515	0.133608	47.1306		15.4088	0
80004	Tue Mar 28 17:27:26 2017_x000D_	18.4223	76.8099	218.85	3.81965	1	50.9413	41.9962	7.65515	0.133608	47.639		6.89356	0
80005	Tue Mar 28 17:27:26 2017_x000D_	18.2205	76.9198	216.496	3.77857	1	50.9413	41.9962	7.65515	0.133608	47.8572		6.89499	0
80006	Tue Mar 28 17:27:26 2017_x000D_	18.0187	77.0298	218.849	3.81963	1	50.9413	41.9962	7.65515	0.133608	48.0755		13.0707	0
80007	Tue Mar 28 17:27:27 2017_x000D_	17.7213	77.3482	218.236	3.80893	1	50.9413	41.9962	7.65515	0.133608	48.5112		6.89499	0
80008	Tue Mar 28 17:27:27 2017_x000D_	17.5195	77.4582	220.633	3.85076	1	50.9413	41.9962	7.65515	0.133608	48.7296		11.1228	0
80009	Tue Mar 28 17:27:27 2017_x000D_	17.2183	77.6744	218.849	3.81963	1	50.9413	41.9962	7.65515	0.133608	49.0935		8.71944	9.36263
80010	Tue Mar 28 17:27:27 2017_x000D_	17.0199	77.8868	218.849	3.81964	1	51.1694	41.7832	7.65515	0.133608	49.6957		8.72149	0
80011	Tue Mar 28 17:27:27 2017_x000D_	16.8214	78.0992	214.005	3.73509	1	51.1694	41.7832	7.65515	0.133608	49.9864		3.1072	0
80012	Tue Mar 28 17:27:27 2017_x000D_	16.7179	78.1031	199.593	3.48356	1	51.1694	41.7832	7.65515	0.133608	50.0604		8.67623	0
80013	Tue Mar 28 17:27:27 2017_x000D_	16.9301	78.2996	182.158	3.17925	1	51.1694	41.7832	7.65515	0.133608	50.0577		4.35609	0
80014	Tue Mar 28 17:27:27 2017_x000D_	17.0288	78.1931	173.655	3.03086	1	51.1694	41.7832	7.65515	0.133608	49.9125		4.33523	6.534
80015	Tue Mar 28 17:27:27 2017_x000D_	17.135	78.2911	164.685	2.8743	1	50.9517	41.7766	16.925	0.295397	49.7682		0.0108167	0
80016	Tue Mar 28 17:27:27 2017_x000D_	17.1353	78.2909	157.017	2.74047	1	50.9517	41.7766	16.925	0.295397	49.7679		3.07632	0
80017	Tue Mar 28 17:27:27 2017_x000D_	17.0328	78.2939	137.194	2.39449	1	50.9517	41.7766	16.925	0.295397	49.8398		0.0127279	0
80018	Tue Mar 28 17:27:27 2017_x000D_	17.0331	78.2936	129.036	2.25211	1	50.9517	41.7766	16.925	0.295397	49.8394		8.67999	6.534
80019	Tue Mar 28 17:27:27 2017_x000D_	16.8211	78.0967	116.073	2.02586	1	51.1694	41.7832	23.1472	0.403995	49.9848		6.86435	0
80020	Tue Mar 28 17:27:27 2017_x000D_	16.7114	77.8959	113.349	1.97831	1	51.1694	41.7832	23.1472	0.403995	49.9147		12.6645	0
80021	Tue Mar 28 17:27:27 2017_x000D_	16.5947	77.4902	103.36	1.80397	1	51.1694	41.7832	23.1472	0.403995	49.7031		9.70857	0
80022	Tue Mar 28 17:27:27 2017_x000D_	16.4813	77.1871	101.013	1.76301	1	51.1694	41.7832	23.1472	0.403995	49.5651		12.3016	9.20245
80023	Tue Mar 28 17:27:27 2017_x000D_	16.4669	76.7773	101.011	1.76298	1	50.9621	41.5571	26.1298	0.456052	49.2989		27.8668	0
80024	Tue Mar 28 17:27:27 2017_x000D_	16.3317	75.8583	103.356	1.80391	1	50.9621	41.5571	26.1298	0.456052	48.7426		12.6963	0
80025	Tue Mar 28 17:27:27 2017_x000D_	16.2143	75.4517	106.093	1.85167	1	50.9621	41.5571	26.1298	0.456052	48.5413		22.417	0
80026	Tue Mar 28 17:27:27 2017_x000D_	15.9832	74.7411	106.803	1.86407	1	50.9621	41.5571	26.1298	0.456052	48.2152		12.7124	0
80027	Tue Mar 28 17:27:27 2017_x000D_	15.8656	74.334	109.593	1.91276	1	50.9621	41.5571	26.1298	0.456052	48.0218		22.4531	0
80028	Tue Mar 28 17:27:28 2017_x000D_	15.634	73.6223	116.044	2.02535	1	50.9621	41.5571	33.0635	0.577066	47.7101		9.75807	0
80029	Tue Mar 28 17:27:28 2017_x000D_	15.5199	73.3177	119.984	2.09412	1	50.9621	41.5571	33.0635	0.577066	47.5908		11.1435	0
80030	Tue Mar 28 17:27:28 2017_x000D_	15.3028	73.0163	118.651	2.07086	1	50.9621	41.5571	33.0635	0.577066	47.5528		18.0191	0
80031	Tue Mar 28 17:27:28 2017_x000D_	14.975	72.513	122.557	2.13902	1	50.9621	41.5571	33.0635	0.577066	47.4693		9.77141	6.53691
80032	Tue Mar 28 17:27:28 2017_x000D_	14.8607	72.208	126.598	2.20956	1	50.7443	41.5506	26.9928	0.471114	47.1965		8.75411	0
80033	Tue Mar 28 17:27:28 2017_x000D_	14.647	72.0093	126.6	2.20959	1	50.7443	41.5506	26.9928	0.471114	47.2308		22.3246	0
80034	Tue Mar 28 17:27:28 2017_x000D_	14.2119	71.4056	126.6	2.20959	1	50.7443	41.5506	26.9928	0.471114	47.1798		6.929	0
80035	Tue Mar 28 17:27:28 2017_x000D_	14.101	71.203	128.958	2.25075	1	50.7443	41.5506	26.9928	0.471114	47.1381		20.7769	0
80036	Tue Mar 28 17:27:28 2017_x000D_	13.769	70.5952	126.596	2.20951	1	50.7443	41.5506	25.5015	0.445085	47.0187		8.77531	0
80037	Tue Mar 28 17:27:28 2017_x000D_	13.5548	70.396	126.597	2.20954	1	50.7443	41.5506	25.5015	0.445085	47.065		18.0891	0
80038	Tue Mar 28 17:27:28 2017_x000D_	13.2261	69.8905	122.559	2.13906	1	50.7443	41.5506	25.5015	0.445085	47.0188		8.78583	0
80039	Tue Mar 28 17:27:28 2017_x000D_	13.0117	69.691	122.561	2.1391	1	50.7443	41.5506	25.5015	0.445085	47.0705		9.81109	0
80040	Tue Mar 28 17:27:28 2017_x000D_	12.8971	69.3847	118.664	2.07107	1	50.7443	41.5506	26.9928	0.471114	46.9803		8.79431	0
80041	Tue Mar 28 17:27:28 2017_x000D_	12.6825	69.185	118.667	2.07113	1	50.7443	41.5506	26.9928	0.471114	47.0357		20.8375	0
80042	Tue Mar 28 17:27:28 2017_x000D_	12.3494	68.5755	116.068	2.02576	1	50.7443	41.5506	26.9928	0.471114	46.9522		9.82373	0
80043	Tue Mar 28 17:27:28 2017_x000D_	12.2344	68.2689	119.995	2.09431	1	50.7443	41.5506	26.9928	0.471114	46.8709		18.1448	0
80044	Tue Mar 28 17:27:28 2017_x000D_	11.9046	67.7619	116.069	2.02579	1	50.7443	41.5506	26.9928	0.471114	46.8567		9.30917	0
80045	Tue Mar 28 17:27:28 2017_x000D_	11.8933	67.4518	117.301	2.04729	1	50.7443	41.5506	26.2754	0.458592	46.6934		18.1723	0
80046	Tue Mar 28 17:27:28 2017_x000D_	11.5629	66.9441	118.664	2.07107	1	50.7443	41.5506	26.2754	0.458592	46.6906		9.83392	0
80047	Tue Mar 28 17:27:28 2017_x000D_	11.448	66.6371	117.302	2.0473	1	50.7443	41.5506	26.2754	0.458592	46.6212		13.937	0
80048	Tue Mar 28 17:27:28 2017_x000D_	11.2251	66.2295	117.302	2.04731	1	50.7443	41.5506	26.2754	0.458592	46.592		6.97592	0
80049	Tue Mar 28 17:27:29 2017_x000D_	11.1135	66.0255	119.99	2.09422	1	50.7443	41.5506	34.8118	0.607581	46.5792		6.22329	0
80050	Tue Mar 28 17:27:29 2017_x000D_	11.1058	65.8182	119.987	2.09416	1	50.7443	41.5506	34.8118	0.607581	46.4772		13.9516	0
80051	Tue Mar 28 17:27:29 2017_x000D_	10.8828	65.4101	119.986	2.09416	1	50.7443	41.5506	34.8118	0.607581	46.4566		6.98407	0
80052	Tue Mar 28 17:27:29 2017_x000D_	10.771	65.2059	122.543	2.13879	1	50.7443	41.5506	34.8118	0.607581	46.4482		8.84065	0
80053	Tue Mar 28 17:27:29 2017_x000D_	10.5555	65.0049	122.546	2.13883	1	50.7443	41.5506	35.5055	0.619687	46.5322		3.10709	0
80054	Tue Mar 28 17:27:29 2017_x000D_	10.5517	64.9014	124.077	2.16555	1	50.7443	41.5506	35.5055	0.619687	46.4834		18.2223	0
80055	Tue Mar 28 17:27:29 2017_x000D_	10.2207	64.3921	119.988	2.09419	1	50.7443	41.5506	35.5055	0.619687	46.5177		4.42552	0
80056	Tue Mar 28 17:27:29 2017_x000D_	10.1129	64.2914	116.072	2.02584	1	50.7443	41.5506	35.5055	0.619687	46.5624		4.3875	0
80057	Tue Mar 28 17:27:29 2017_x000D_	10.0132	64.3984	106.883	1.86546	1	50.7443	41.5506	35.5055	0.619687	46.7017		3.13313	0
80058	Tue Mar 28 17:27:29 2017_x000D_	10.1176	64.3956	98.1511	1.71306	1	50.7443	41.5506	26.2754	0.458592	46.6093		6.95859	0
80059	Tue Mar 28 17:27:29 2017_x000D_	10.0217	64.6068	83.1376	1.45102	1	50.7443	41.5506	26.2754	0.458592	46.7966		3.11877	0
80060	Tue Mar 28 17:27:29 2017_x000D_	9.9178	64.6103	74.5447	1.30105	1	50.7443	41.5506	26.2754	0.458592	46.8887		0.0311538	0
80061	Tue Mar 28 17:27:29 2017_x000D_	9.91752	64.6113	53.2693	0.929725	1	50.7443	41.5506	26.2754	0.458592	46.8895		3.1177	0
80062	Tue Mar 28 17:27:29 2017_x000D_	10.0214	64.6083	46.8852	0.818301	1	50.7443	41.5506	27.049	0.472094	46.7976		6.22423	0
80063	Tue Mar 28 17:27:29 2017_x000D_	10.0129	64.401	29.6809	0.518029	1	50.7443	41.5506	27.049	0.472094	46.7032		6.22787	0
80064	Tue Mar 28 17:27:29 2017_x000D_	10.2204	64.3947	21.9809	0.38364	1	50.7443	41.5506	27.049	0.472094	46.5192		6.9508	0
80065	Tue Mar 28 17:27:29 2017_x000D_	10.4241	64.2843	7.74447	0.135166	1	50.7443	41.5506	27.049	0.472094	46.2876		4.38955	6.53691
80066	Tue Mar 28 17:27:29 2017_x000D_	10.5239	64.1773	4.59714	0.0802352	1	50.9621	41.5571	31.653	0.552449	46.3349		9.88938	0
80067	Tue Mar 28 17:27:29 2017_x000D_	10.8398	64.2715	1.7415	0.0303949	1	50.9621	41.5571	31.653	0.552449	46.1058		25.1184	0
80068	Tue Mar 28 17:27:29 2017_x000D_	11.6671	64.1426	4.74906	0.0828868	1	50.9621	41.5571	31.653	0.552449	45.3233		15.5742	0
80069	Tue Mar 28 17:27:29 2017_x000D_	12.186	64.1268	4.59947	0.080276	1	50.9621	41.5571	31.653	0.552449	44.8662		9.87586	0
80070	Tue Mar 28 17:27:29 2017_x000D_	12.5014	64.2211	7.75024	0.135267	1	50.9621	41.5571	31.653	0.552449	44.6417		25.082	0
80071	Tue Mar 28 17:27:30 2017_x000D_	13.3275	64.0924	10.7171	0.187049	1	50.9621	41.5571	31.653	0.552449	43.8657		25.62	0
80072	Tue Mar 28 17:27:30 2017_x000D_	14.1493	63.8601	16.5004	0.287986	1	50.9621	41.5571	31.653	0.552449	43.0419		6.21578	0
80073	Tue Mar 28 17:27:30 2017_x000D_	14.3564	63.8539	16.5016	0.288007	1	50.9621	41.5571	31.653	0.552449	42.8617		12.801	0
80074	Tue Mar 28 17:27:30 2017_x000D_	14.767	63.7378	19.293	0.336726	1	50.9621	41.5571	31.653	0.552449	42.4508		6.93696	6.59239
80075	Tue Mar 28 17:27:30 2017_x000D_	14.9705	63.628	22.0019	0.384006	1	50.9725	41.3376	31.653	0.552449	42.3439		22.5853	0
80076	Tue Mar 28 17:27:30 2017_x000D_	15.6877	63.3991	23.0331	0.402003	1	50.9725	41.3376	31.653	0.552449	41.614		8.76799	0
80077	Tue Mar 28 17:27:30 2017_x000D_	15.8874	63.1857	23.0308	0.401963	1	50.9725	41.3376	31.653	0.552449	41.3316		19.6015	0
80078	Tue Mar 28 17:27:30 2017_x000D_	16.5006	62.9601	23.0314	0.401975	1	50.9725	41.3376	31.653	0.552449	40.6921		9.31018	0
80079	Tue Mar 28 17:27:30 2017_x000D_	16.8108	62.9508	24.1686	0.421822	1	50.9725	41.3376	31.8802	0.556414	40.4246		16.6722	0
80080	Tue Mar 28 17:27:30 2017_x000D_	17.3201	62.7284	23.0335	0.40201	1	50.9725	41.3376	31.8802	0.556414	39.8754		13.8433	0
80081	Tue Mar 28 17:27:30 2017_x000D_	17.7261	62.5091	23.0327	0.401996	1	50.9725	41.3376	31.8802	0.556414	39.4152		6.1977	0
80082	Tue Mar 28 17:27:30 2017_x000D_	17.9326	62.503	23.0341	0.402021	1	50.9725	41.3376	31.8802	0.556414	39.2379		20.7575	0
80083	Tue Mar 28 17:27:30 2017_x000D_	18.5414	62.1742	25.7596	0.44959	1	50.9725	41.3376	31.8802	0.556414	38.5479		6.91563	0
80084	Tue Mar 28 17:27:30 2017_x000D_	18.7442	62.0646	23.0325	0.401993	1	50.9725	41.3376	31.8802	0.556414	38.318		13.8298	0
80085	Tue Mar 28 17:27:30 2017_x000D_	19.1498	61.8455	23.0317	0.401978	1	50.9725	41.3376	31.8802	0.556414	37.8584		19.5541	0
80086	Tue Mar 28 17:27:30 2017_x000D_	19.7615	61.6204	23.0323	0.401989	1	50.9725	41.3376	31.8802	0.556414	37.2226		6.18862	6.59239
80087	Tue Mar 28 17:27:30 2017_x000D_	19.9677	61.6144	23.0337	0.402013	1	50.9621	41.5571	31.653	0.552449	36.9181		20.7254	0
80088	Tue Mar 28 17:27:30 2017_x000D_	20.5755	61.286	20.1996	0.352549	1	50.9621	41.5571	31.653	0.552449	36.2295		9.76282	0
80089	Tue Mar 28 17:27:30 2017_x000D_	20.8809	61.1736	22.0007	0.383985	1	50.9621	41.5571	31.653	0.552449	35.9122		19.5274	0
80090	Tue Mar 28 17:27:30 2017_x000D_	21.4918	60.9489	22.0011	0.383992	1	50.9621	41.5571	31.653	0.552449	35.278		9.76386	0
80091	Tue Mar 28 17:27:30 2017_x000D_	21.7972	60.8364	20.1996	0.35255	1	50.9621	41.5571	31.653	0.552449	34.9612		9.75512	6.59239
80092	Tue Mar 28 17:27:31 2017_x000D_	22.1024	60.7242	22.0015	0.383999	1	50.9725	41.3376	25.6026	0.44685	34.7753		19.5085	0
80093	Tue Mar 28 17:27:31 2017_x000D_	22.7127	60.4997	22.0019	0.384006	1	50.9725	41.3376	25.6026	0.44685	34.1438		11.1312	0
80094	Tue Mar 28 17:27:31 2017_x000D_	23.0146	60.284	23.0331	0.402003	1	50.9725	41.3376	25.6026	0.44685	33.7729		19.4962	0
80095	Tue Mar 28 17:27:31 2017_x000D_	23.6245	60.0596	23.0337	0.402014	1	50.9725	41.3376	25.6026	0.44685	33.1425		9.24369	9.36482
80096	Tue Mar 28 17:27:31 2017_x000D_	23.9325	60.0509	22.0027	0.384019	1	50.7443	41.5506	26.1298	0.456052	32.575		11.1246	0
80097	Tue Mar 28 17:27:31 2017_x000D_	24.2342	59.8353	23.0343	0.402025	1	50.7443	41.5506	26.1298	0.456052	32.2043		19.4762	0
80098	Tue Mar 28 17:27:31 2017_x000D_	24.8435	59.6112	23.035	0.402036	1	50.7443	41.5506	26.1298	0.456052	31.5759		6.88618	0
80099	Tue Mar 28 17:27:31 2017_x000D_	25.0454	59.502	20.1969	0.352503	1	50.7443	41.5506	26.1298	0.456052	31.3478		9.73052	0
80100	Tue Mar 28 17:27:31 2017_x000D_	25.3498	59.39	22.0011	0.383992	1	50.7443	41.5506	26.1298	0.456052	31.0343		15.6911	0
80101	Tue Mar 28 17:27:31 2017_x000D_	25.8594	59.2722	20.1983	0.352526	1	50.7443	41.5506	26.1298	0.456052	30.5502		11.1005	0
80102	Tue Mar 28 17:27:31 2017_x000D_	26.1604	59.057	19.2791	0.336484	1	50.7443	41.5506	26.1298	0.456052	30.1802		15.6846	0
80103	Tue Mar 28 17:27:31 2017_x000D_	26.6698	58.9393	23.0368	0.402068	1	50.7443	41.5506	26.1298	0.456052	29.6976		6.87683	0
80104	Tue Mar 28 17:27:31 2017_x000D_	26.8714	58.8302	20.1969	0.352502	1	50.7443	41.5506	26.1298	0.456052	29.4703		16.5513	0
80105	Tue Mar 28 17:27:31 2017_x000D_	27.377	58.6094	19.2787	0.336477	1	50.7443	41.5506	24.5987	0.429329	28.9315		6.87662	0
80106	Tue Mar 28 17:27:31 2017_x000D_	27.5787	58.5005	22.0013	0.383996	1	50.7443	41.5506	24.5987	0.429329	28.7044		12.6625	0
80107	Tue Mar 28 17:27:31 2017_x000D_	27.9849	58.3858	19.2785	0.336473	1	50.7443	41.5506	24.5987	0.429329	28.3093		4.36163	0
80108	Tue Mar 28 17:27:31 2017_x000D_	28.0843	58.2797	23.0358	0.40205	1	50.7443	41.5506	24.5987	0.429329	28.1663		6.14038	6.53691
80109	Tue Mar 28 17:27:31 2017_x000D_	28.2889	58.274	23.0372	0.402075	1	50.9621	41.5571	31.653	0.552449	28.1696		19.42	0
80110	Tue Mar 28 17:27:31 2017_x000D_	28.8965	58.0507	28.3974	0.495629	1	50.9621	41.5571	31.653	0.552449	27.5487		6.88068	0
80111	Tue Mar 28 17:27:31 2017_x000D_	29.0983	57.9417	33.8773	0.591271	1	50.9621	41.5571	31.653	0.552449	27.3218		3.07623	0
80112	Tue Mar 28 17:27:31 2017_x000D_	29.2008	57.9388	40.5691	0.708064	1	50.9621	41.5571	31.653	0.552449	27.2381		4.3299	0
80113	Tue Mar 28 17:27:31 2017_x000D_	29.1022	58.0442	61.4588	1.07266	1	50.9621	41.5571	30.4188	0.530908	27.3803		3.08849	0
80114	Tue Mar 28 17:27:32 2017_x000D_	29.1054	58.1471	67.9348	1.18569	1	50.9621	41.5571	30.4188	0.530908	27.4398		3.07923	0
80115	Tue Mar 28 17:27:32 2017_x000D_	29.1083	58.2497	85.7528	1.49667	1	50.9621	41.5571	30.4188	0.530908	27.4997		3.07907	0
80116	Tue Mar 28 17:27:32 2017_x000D_	29.111	58.3523	97.3561	1.69918	1	50.9621	41.5571	30.4188	0.530908	27.5599		3.09722	0
80117	Tue Mar 28 17:27:32 2017_x000D_	29.1139	58.4555	103.472	1.80593	1	50.9621	41.5571	30.4188	0.530908	27.6206		6.20156	6.59239
80118	Tue Mar 28 17:27:32 2017_x000D_	29.1069	58.2489	121.886	2.12731	1	50.9725	41.3376	20.0601	0.350115	27.6423		0.0108167	0
80119	Tue Mar 28 17:27:32 2017_x000D_	29.1066	58.2491	130.035	2.26953	1	50.9725	41.3376	20.0601	0.350115	27.6427		0.0212132	0
80120	Tue Mar 28 17:27:32 2017_x000D_	29.1061	58.2496	146.842	2.56287	1	50.9725	41.3376	20.0601	0.350115	27.6434		4.36707	0
80121	Tue Mar 28 17:27:32 2017_x000D_	29.0006	58.1493	150.893	2.63358	1	50.9725	41.3376	20.0601	0.350115	27.6658		11.1051	6.53691
80122	Tue Mar 28 17:27:32 2017_x000D_	28.6879	57.9512	149.348	2.60662	1	50.7547	41.3311	22.406	0.391058	27.6256		29.0926	0
80123	Tue Mar 28 17:27:32 2017_x000D_	27.8537	57.4567	146.843	2.56289	1	50.7547	41.3311	22.406	0.391058	28.0088		13.7893	0
80124	Tue Mar 28 17:27:32 2017_x000D_	27.4378	57.261	146.845	2.56293	1	50.7547	41.3311	22.406	0.391058	28.239		26.5825	0
80125	Tue Mar 28 17:27:32 2017_x000D_	26.7049	56.763	142.697	2.49054	1	50.7547	41.3311	22.406	0.391058	28.5751		13.1473	0
80126	Tue Mar 28 17:27:32 2017_x000D_	26.3878	56.4605	138.488	2.41707	1	50.7547	41.3311	23.8332	0.415967	28.6818		11.2012	0
80127	Tue Mar 28 17:27:32 2017_x000D_	26.173	56.1551	136.373	2.38015	1	50.7547	41.3311	23.8332	0.415967	28.7056		24.2002	0
80128	Tue Mar 28 17:27:32 2017_x000D_	25.5414	55.6533	130.072	2.27019	1	50.7547	41.3311	23.8332	0.415967	28.9972		11.2179	0
80129	Tue Mar 28 17:27:32 2017_x000D_	25.3262	55.3475	128.294	2.23916	1	50.7547	41.3311	23.8332	0.415967	29.0356		24.281	6.53691
80130	Tue Mar 28 17:27:32 2017_x000D_	24.7931	54.7385	125.954	2.19832	1	50.9725	41.3376	18.7657	0.327523	29.4099		15.5725	0
80131	Tue Mar 28 17:27:32 2017_x000D_	24.4713	54.3312	128.296	2.23919	1	50.9725	41.3376	18.7657	0.327523	29.5152		8.79962	0
80132	Tue Mar 28 17:27:32 2017_x000D_	24.259	54.1288	128.297	2.23921	1	50.9725	41.3376	18.7657	0.327523	29.618		25.1401	0
80133	Tue Mar 28 17:27:32 2017_x000D_	23.8244	53.4123	130.068	2.27011	1	50.9725	41.3376	18.7657	0.327523	29.7122		11.2587	0
80134	Tue Mar 28 17:27:32 2017_x000D_	23.6084	53.1054	128.293	2.23914	1	50.9725	41.3376	18.7657	0.327523	29.7872		19.974	6.53691
80135	Tue Mar 28 17:27:33 2017_x000D_	23.1798	52.5959	130.067	2.27009	1	50.7547	41.3311	14.591	0.254662	29.7871		8.8229	0
80136	Tue Mar 28 17:27:33 2017_x000D_	22.967	52.3929	130.068	2.27011	1	50.7547	41.3311	14.591	0.254662	29.9085		8.82931	0
80137	Tue Mar 28 17:27:33 2017_x000D_	22.754	52.1898	130.069	2.27013	1	50.7547	41.3311	14.591	0.254662	30.0325		20.0159	0
80138	Tue Mar 28 17:27:33 2017_x000D_	22.3243	51.6794	136.351	2.37978	1	50.7547	41.3311	14.591	0.254662	30.2552		8.83779	0
80139	Tue Mar 28 17:27:33 2017_x000D_	22.1111	51.4761	136.351	2.37978	1	50.7547	41.3311	30.778	0.537177	30.3871		17.684	0
80140	Tue Mar 28 17:27:33 2017_x000D_	21.6846	51.0692	136.351	2.37978	1	50.7547	41.3311	30.778	0.537177	30.6578		7.00078	0
80141	Tue Mar 28 17:27:33 2017_x000D_	21.5744	50.8635	142.639	2.48952	1	50.7547	41.3311	30.778	0.537177	30.6978		15.6296	0
80142	Tue Mar 28 17:27:33 2017_x000D_	21.1508	50.5602	140.402	2.45047	1	50.7547	41.3311	30.778	0.537177	31.0091		6.97025	0
80143	Tue Mar 28 17:27:33 2017_x000D_	20.9407	50.461	142.642	2.48956	1	50.7547	41.3311	30.778	0.537177	31.1806		8.859	0
80144	Tue Mar 28 17:27:33 2017_x000D_	20.727	50.2572	142.64	2.48954	1	50.7547	41.3311	30.778	0.537177	31.3263		20.0372	0
80145	Tue Mar 28 17:27:33 2017_x000D_	20.1962	49.8518	140.715	2.45593	1	50.7547	41.3311	30.778	0.537177	31.7242		8.86748	0
80146	Tue Mar 28 17:27:33 2017_x000D_	19.9823	49.6478	140.714	2.45592	1	50.7547	41.3311	30.778	0.537177	31.8765		15.6687	0
80147	Tue Mar 28 17:27:33 2017_x000D_	19.5576	49.3438	138.459	2.41656	1	50.7547	41.3311	22.8966	0.399622	32.2097		7.03572	0
80148	Tue Mar 28 17:27:33 2017_x000D_	19.4468	49.1371	140.402	2.45047	1	50.7547	41.3311	22.8966	0.399622	32.2664		6.2176	0
80149	Tue Mar 28 17:27:33 2017_x000D_	19.2396	49.1418	140.406	2.45056	1	50.7547	41.3311	22.8966	0.399622	32.4686		15.7154	0
80150	Tue Mar 28 17:27:33 2017_x000D_	18.9148	48.7308	138.458	2.41654	1	50.7547	41.3311	22.8966	0.399622	32.6885		8.88662	0
80151	Tue Mar 28 17:27:33 2017_x000D_	18.7004	48.5264	138.457	2.41653	1	50.7547	41.3311	22.8966	0.399622	32.8519		7.00749	0
80152	Tue Mar 28 17:27:33 2017_x000D_	18.4894	48.4262	136.362	2.37996	1	50.7547	41.3311	15.869	0.276966	33.0362		13.3299	0
80153	Tue Mar 28 17:27:33 2017_x000D_	18.1678	48.1196	136.362	2.37996	1	50.7547	41.3311	15.869	0.276966	33.2865		8.89935	0
80154	Tue Mar 28 17:27:33 2017_x000D_	17.9531	47.9149	136.362	2.37996	1	50.7547	41.3311	15.869	0.276966	33.4558		11.3689	0
80155	Tue Mar 28 17:27:33 2017_x000D_	17.7347	47.6052	134.264	2.34335	1	50.7547	41.3311	15.869	0.276966	33.6108		8.90566	9.20448
80156	Tue Mar 28 17:27:34 2017_x000D_	17.5199	47.4003	134.265	2.34336	1	50.5473	41.105	28.2169	0.492478	33.622		8.9099	0
80157	Tue Mar 28 17:27:34 2017_x000D_	17.305	47.1953	134.265	2.34337	1	50.5473	41.105	28.2169	0.492478	33.7956		4.45594	0
80158	Tue Mar 28 17:27:34 2017_x000D_	17.1976	47.0927	130.104	2.27073	1	50.5473	41.105	28.2169	0.492478	33.883		15.7707	0
80159	Tue Mar 28 17:27:34 2017_x000D_	16.8716	46.6803	127.732	2.22934	1	50.5473	41.105	28.2169	0.492478	34.1341		3.11752	0
80160	Tue Mar 28 17:27:34 2017_x000D_	16.7677	46.6822	122.034	2.1299	1	50.5473	41.105	18.5009	0.322902	34.2369		4.44736	0
80161	Tue Mar 28 17:27:34 2017_x000D_	16.6606	46.5797	112.962	1.97155	1	50.5473	41.105	18.5009	0.322902	34.3261		4.47104	0
80162	Tue Mar 28 17:27:34 2017_x000D_	16.7686	46.6824	103.73	1.81043	1	50.5473	41.105	18.5009	0.322902	34.2361		6.94489	0
80163	Tue Mar 28 17:27:34 2017_x000D_	16.5648	46.7922	86.3065	1.50633	1	50.5473	41.105	18.5009	0.322902	34.4551		3.12337	0
80164	Tue Mar 28 17:27:34 2017_x000D_	16.6689	46.7906	76.5235	1.33559	1	50.5473	41.105	18.5009	0.322902	34.3522		4.45212	0
80165	Tue Mar 28 17:27:34 2017_x000D_	16.5612	46.6885	61.5342	1.07397	1	50.5473	41.105	18.5009	0.322902	34.4417		3.11447	0
80166	Tue Mar 28 17:27:34 2017_x000D_	16.665	46.6867	50.9858	0.889871	1	50.5473	41.105	18.5009	0.322902	34.339		6.97051	0
80167	Tue Mar 28 17:27:34 2017_x000D_	16.7612	46.4752	36.207	0.631932	1	50.5473	41.105	18.5009	0.322902	34.2102		4.39788	0
80168	Tue Mar 28 17:27:34 2017_x000D_	16.8613	46.3681	32.1006	0.560262	1	50.5473	41.105	18.5009	0.322902	34.0947		3.1117	6.53691
80169	Tue Mar 28 17:27:34 2017_x000D_	16.965	46.3659	25.4957	0.444984	1	50.7651	41.1115	14.34	0.25028	34.2061		11.2013	0
80170	Tue Mar 28 17:27:34 2017_x000D_	17.2692	46.1494	13.2407	0.231093	1	50.7651	41.1115	14.34	0.25028	33.8726		12.4738	0
80171	Tue Mar 28 17:27:34 2017_x000D_	17.6849	46.1406	13.2428	0.23113	1	50.7651	41.1115	14.34	0.25028	33.4603		19.6544	0
80172	Tue Mar 28 17:27:34 2017_x000D_	18.301	45.9178	13.2409	0.231098	1	50.7651	41.1115	14.34	0.25028	32.818		12.4618	0
80173	Tue Mar 28 17:27:34 2017_x000D_	18.7163	45.909	13.243	0.231134	1	50.7651	41.1115	14.5092	0.253234	32.4059		12.8118	0
80174	Tue Mar 28 17:27:34 2017_x000D_	19.128	45.7955	16.1394	0.281686	1	50.7651	41.1115	14.5092	0.253234	31.982		23.6426	0
80175	Tue Mar 28 17:27:34 2017_x000D_	19.8439	45.466	19.8861	0.347078	1	50.7651	41.1115	14.5092	0.253234	31.2263		9.80684	0
80176	Tue Mar 28 17:27:34 2017_x000D_	20.1513	45.3548	21.705	0.378823	1	50.7651	41.1115	14.5092	0.253234	30.9065		9.33804	0
80177	Tue Mar 28 17:27:34 2017_x000D_	20.4625	45.3483	22.7495	0.397054	1	50.7651	41.1115	14.5092	0.253234	30.5974		18.092	0
80178	Tue Mar 28 17:27:35 2017_x000D_	20.9705	45.0233	26.764	0.46712	1	50.7651	41.1115	12.7493	0.222517	30.0503		16.6983	0
80179	Tue Mar 28 17:27:35 2017_x000D_	21.4817	44.8031	33.681	0.587844	1	50.7651	41.1115	12.7493	0.222517	29.5152		6.93353	0
80180	Tue Mar 28 17:27:35 2017_x000D_	21.6855	44.6941	36.2239	0.632225	1	50.7651	41.1115	12.7493	0.222517	29.2995		11.1727	0
80181	Tue Mar 28 17:27:35 2017_x000D_	21.9891	44.4784	34.5954	0.603803	1	50.7651	41.1115	12.7493	0.222517	28.9723		18.0736	6.59538
80182	Tue Mar 28 17:27:35 2017_x000D_	22.4965	44.1536	33.6813	0.587849	1	50.7547	41.3311	5.75259	0.100402	28.3988		6.92683	0
80183	Tue Mar 28 17:27:35 2017_x000D_	22.7001	44.0447	36.2247	0.632241	1	50.7547	41.3311	5.75259	0.100402	28.1855		18.0536	0
80184	Tue Mar 28 17:27:35 2017_x000D_	23.2069	43.7202	32.1163	0.560536	1	50.7547	41.3311	5.75259	0.100402	27.6512		8.78262	0
80185	Tue Mar 28 17:27:35 2017_x000D_	23.4071	43.5066	32.1152	0.560517	1	50.7547	41.3311	5.75259	0.100402	27.434		6.92277	0
80186	Tue Mar 28 17:27:35 2017_x000D_	23.6106	43.3978	34.5958	0.60381	1	50.7547	41.3311	5.75259	0.100402	27.2227		19.8505	0
80187	Tue Mar 28 17:27:35 2017_x000D_	24.1142	42.9686	36.2244	0.632234	1	50.7547	41.3311	5.75259	0.100402	26.6908		9.77737	0
80188	Tue Mar 28 17:27:35 2017_x000D_	24.4207	42.8578	32.1151	0.560514	1	50.7547	41.3311	5.75259	0.100402	26.3782		11.1668	0
80189	Tue Mar 28 17:27:35 2017_x000D_	24.7242	42.6423	33.681	0.587844	1	50.7547	41.3311	5.75259	0.100402	26.0635		16.6459	0
80190	Tue Mar 28 17:27:35 2017_x000D_	25.2338	42.4228	32.116	0.56053	1	50.7547	41.3311	5.75259	0.100402	25.5442		8.77414	0
80191	Tue Mar 28 17:27:35 2017_x000D_	25.4338	42.2094	32.115	0.560512	1	50.7547	41.3311	5.93763	0.103631	25.3361		22.313	0
80192	Tue Mar 28 17:27:35 2017_x000D_	26.0401	41.7786	32.1144	0.560502	1	50.7547	41.3311	5.93763	0.103631	24.7187		11.1577	0
80193	Tue Mar 28 17:27:35 2017_x000D_	26.3433	41.5632	33.6809	0.587843	1	50.7547	41.3311	5.93763	0.103631	24.4125		9.76021	0
80194	Tue Mar 28 17:27:35 2017_x000D_	26.6493	41.4527	29.5	0.514873	1	50.7547	41.3311	5.93763	0.103631	24.1057		15.471	9.20448
80195	Tue Mar 28 17:27:35 2017_x000D_	27.0522	41.1308	32.1142	0.560499	1	50.5473	41.105	15.056	0.262778	23.4951		12.7278	0
80196	Tue Mar 28 17:27:35 2017_x000D_	27.4613	41.0184	29.5004	0.51488	1	50.5473	41.105	15.056	0.262778	23.0862		15.4645	0
80197	Tue Mar 28 17:27:35 2017_x000D_	27.864	40.6966	32.1151	0.560514	1	50.5473	41.105	15.056	0.262778	22.687		13.8067	0
80198	Tue Mar 28 17:27:35 2017_x000D_	28.2698	40.4795	32.1155	0.560522	1	50.5473	41.105	15.056	0.262778	22.2863		17.997	0
80199	Tue Mar 28 17:27:36 2017_x000D_	28.775	40.156	28.1408	0.491149	1	50.5473	41.105	16.9136	0.295198	21.793		9.75817	0
80200	Tue Mar 28 17:27:36 2017_x000D_	29.081	40.0457	32.1164	0.560538	1	50.5473	41.105	16.9136	0.295198	21.4924		6.89472	0
80201	Tue Mar 28 17:27:36 2017_x000D_	29.2836	39.9372	29.4997	0.514868	1	50.5473	41.105	16.9136	0.295198	21.2957		15.4518	0
80202	Tue Mar 28 17:27:36 2017_x000D_	29.686	39.6157	32.1158	0.560527	1	50.5473	41.105	16.9136	0.295198	20.9144		6.8933	0
80203	Tue Mar 28 17:27:36 2017_x000D_	29.8886	39.5073	29.4986	0.514848	1	50.5473	41.105	16.9136	0.295198	20.7204		13.7866	0
80204	Tue Mar 28 17:27:36 2017_x000D_	30.2938	39.2905	29.4987	0.51485	1	50.5473	41.105	16.9136	0.295198	20.3346		9.73638	0
80205	Tue Mar 28 17:27:36 2017_x000D_	30.5991	39.1804	30.6796	0.53546	1	50.5473	41.105	16.9136	0.295198	20.0408		4.38064	0
80206	Tue Mar 28 17:27:36 2017_x000D_	30.699	39.0739	29.4989	0.514853	1	50.5473	41.105	16.9136	0.295198	19.952		13.7799	0
80207	Tue Mar 28 17:27:36 2017_x000D_	31.104	38.8572	29.4991	0.514856	1	50.5473	41.105	16.9136	0.295198	19.5728		6.89047	6.53691
80208	Tue Mar 28 17:27:36 2017_x000D_	31.3066	38.749	32.1176	0.560558	1	50.7651	41.1115	18.5123	0.3231	19.6014		15.4364	0
80209	Tue Mar 28 17:27:36 2017_x000D_	31.7085	38.4277	34.6021	0.60392	1	50.7651	41.1115	18.5123	0.3231	19.2447		3.08447	0
80210	Tue Mar 28 17:27:36 2017_x000D_	31.8113	38.4259	36.2344	0.63241	1	50.7651	41.1115	18.5123	0.3231	19.1431		13.1337	0
80211	Tue Mar 28 17:27:36 2017_x000D_	32.1106	38.1064	40.4525	0.706029	1	50.7651	41.1115	18.5123	0.3231	18.895		3.12487	0
80212	Tue Mar 28 17:27:36 2017_x000D_	32.1142	38.2105	59.0484	1.03059	1	50.7651	41.1115	9.6161	0.167833	18.8752		3.13338	0
80213	Tue Mar 28 17:27:36 2017_x000D_	32.1173	38.3149	65.3837	1.14116	1	50.7651	41.1115	9.6161	0.167833	18.8563		3.12421	0
80214	Tue Mar 28 17:27:36 2017_x000D_	32.1202	38.419	77.1147	1.34591	1	50.7651	41.1115	9.6161	0.167833	18.8383		7.00857	0
80215	Tue Mar 28 17:27:36 2017_x000D_	32.2285	38.626	91.6208	1.59908	1	50.7651	41.1115	9.6161	0.167833	18.7025		0.0169706	0
80216	Tue Mar 28 17:27:36 2017_x000D_	32.2281	38.6256	103.26	1.80223	1	50.7651	41.1115	9.6161	0.167833	18.7029		3.06053	0
80217	Tue Mar 28 17:27:36 2017_x000D_	32.3301	38.6237	118.923	2.07559	1	50.7651	41.1115	9.6161	0.167833	18.6021		0.0108167	0
80218	Tue Mar 28 17:27:36 2017_x000D_	32.3298	38.6239	127.128	2.21881	1	50.7651	41.1115	9.6161	0.167833	18.6024		6.95844	0
80219	Tue Mar 28 17:27:36 2017_x000D_	32.1209	38.5231	142.043	2.47911	1	50.7651	41.1115	9.6161	0.167833	18.823		6.27276	0
80220	Tue Mar 28 17:27:36 2017_x000D_	32.1147	38.3141	150.202	2.62152	1	50.7651	41.1115	9.6161	0.167833	18.859		3.08158	0
80221	Tue Mar 28 17:27:37 2017_x000D_	32.012	38.3161	156.721	2.7353	1	50.7651	41.1115	9.6161	0.167833	18.9603		9.79326	0
80222	Tue Mar 28 17:27:37 2017_x000D_	31.7009	38.2172	166.015	2.8975	1	50.7651	41.1115	9.6161	0.167833	19.2827		6.94485	0
80223	Tue Mar 28 17:27:37 2017_x000D_	31.4926	38.1162	168.903	2.94791	1	50.7651	41.1115	9.6161	0.167833	19.5039		18.8007	0
80224	Tue Mar 28 17:27:37 2017_x000D_	30.873	38.0222	171.859	2.99951	1	50.7651	41.1115	9.6161	0.167833	20.1306		12.7735	0
80225	Tue Mar 28 17:27:37 2017_x000D_	30.4586	37.9244	168.903	2.94791	1	50.7651	41.1115	7.98218	0.139315	20.5551		18.8262	0
80226	Tue Mar 28 17:27:37 2017_x000D_	29.8382	37.83	166.017	2.89755	1	50.7651	41.1115	7.98218	0.139315	21.1826		9.82056	0
80227	Tue Mar 28 17:27:37 2017_x000D_	29.5264	37.7303	162.293	2.83255	1	50.7651	41.1115	7.98218	0.139315	21.5062		12.796	0
80228	Tue Mar 28 17:27:37 2017_x000D_	29.1113	37.6322	159.462	2.78314	1	50.7651	41.1115	7.98218	0.139315	21.9315		6.18089	0
80229	Tue Mar 28 17:27:37 2017_x000D_	28.9053	37.6357	159.465	2.78319	1	50.7651	41.1115	7.98218	0.139315	22.1344		20.9352	0
80230	Tue Mar 28 17:27:37 2017_x000D_	28.2774	37.3312	156.742	2.73566	1	50.7651	41.1115	7.98218	0.139315	22.8032		9.83667	0
80231	Tue Mar 28 17:27:37 2017_x000D_	27.9651	37.2313	152.806	2.66697	1	50.7651	41.1115	7.98218	0.139315	23.1278		18.2454	0
80232	Tue Mar 28 17:27:37 2017_x000D_	27.4398	36.9248	148.709	2.59547	1	50.7651	41.1115	7.98218	0.139315	23.6981		11.2935	0
80233	Tue Mar 28 17:27:37 2017_x000D_	27.124	36.7199	147.034	2.56622	1	50.7651	41.1115	7.98218	0.139315	24.0455		18.2804	0
80234	Tue Mar 28 17:27:37 2017_x000D_	26.5977	36.4128	146.222	2.55205	1	50.7651	41.1115	7.98218	0.139315	24.6199		13.368	0
80235	Tue Mar 28 17:27:37 2017_x000D_	26.2779	36.1025	150.238	2.62215	1	50.7651	41.1115	7.98218	0.139315	24.9943		18.2912	0
80236	Tue Mar 28 17:27:37 2017_x000D_	25.7513	35.7952	146.22	2.55202	1	50.7651	41.1115	7.98218	0.139315	25.5725		14.0144	0
80237	Tue Mar 28 17:27:37 2017_x000D_	25.331	35.5913	146.222	2.55206	1	50.7651	41.1115	7.98218	0.139315	26.0263		8.92964	0
80238	Tue Mar 28 17:27:37 2017_x000D_	25.1174	35.384	146.22	2.55203	1	50.7651	41.1115	9.6161	0.167833	26.2794		18.3257	0
80239	Tue Mar 28 17:27:37 2017_x000D_	24.5897	35.0763	150.236	2.62211	1	50.7651	41.1115	9.6161	0.167833	26.8622		11.4161	0
80240	Tue Mar 28 17:27:37 2017_x000D_	24.3727	34.7637	152.786	2.66662	1	50.7651	41.1115	9.6161	0.167833	27.145		12.4395	0
80241	Tue Mar 28 17:27:37 2017_x000D_	23.9581	34.7701	152.793	2.66675	1	50.7651	41.1115	9.6161	0.167833	27.5468		17.8954	0
80242	Tue Mar 28 17:27:38 2017_x000D_	23.53	34.3547	152.787	2.66664	1	50.7651	41.1115	9.6161	0.167833	28.0607		12.8957	0
80243	Tue Mar 28 17:27:38 2017_x000D_	23.1117	34.2557	155.477	2.71359	1	50.7651	41.1115	9.6161	0.167833	28.4906		14.0708	0
80244	Tue Mar 28 17:27:38 2017_x000D_	22.6897	34.051	155.477	2.71359	1	50.7651	41.1115	9.6161	0.167833	28.9496		11.3859	0
80245	Tue Mar 28 17:27:38 2017_x000D_	22.3712	33.8446	156.711	2.73512	1	50.7651	41.1115	9.6161	0.167833	29.3091		9.9248	0
80246	Tue Mar 28 17:27:38 2017_x000D_	22.0562	33.7435	152.792	2.66672	1	50.7651	41.1115	9.98493	0.17427	29.6393		14.0882	0
80247	Tue Mar 28 17:27:38 2017_x000D_	21.6337	33.5385	152.792	2.66672	1	50.7651	41.1115	9.98493	0.17427	30.0996		11.3933	0
80248	Tue Mar 28 17:27:38 2017_x000D_	21.3151	33.3318	151.34	2.64138	1	50.7651	41.1115	9.98493	0.17427	30.4602		16.9583	0
80249	Tue Mar 28 17:27:38 2017_x000D_	20.7878	33.1281	152.793	2.66674	1	50.7651	41.1115	9.98493	0.17427	31.0221		11.4067	0
80250	Tue Mar 28 17:27:38 2017_x000D_	20.4688	32.9212	151.341	2.6414	1	50.7651	41.1115	9.38305	0.163765	31.3839		18.4518	0
80251	Tue Mar 28 17:27:38 2017_x000D_	19.9374	32.6115	155.471	2.71348	1	50.7651	41.1115	9.38305	0.163765	31.9781		7.06821	0
80252	Tue Mar 28 17:27:38 2017_x000D_	19.7255	32.5085	152.79	2.6667	1	50.7651	41.1115	9.38305	0.163765	32.2098		21.2062	0
80253	Tue Mar 28 17:27:38 2017_x000D_	19.0895	32.2	155.47	2.71347	1	50.7651	41.1115	9.38305	0.163765	32.9053		0	0
80254	Tue Mar 28 17:27:38 2017_x000D_	19.0895	32.2	155.47	2.71347	1	50.7651	41.1115	9.38305	0.163765	32.9053		18.4821	0
80255	Tue Mar 28 17:27:38 2017_x000D_	18.5574	31.8895	151.342	2.64141	1	50.7651	41.1115	9.38305	0.163765	33.502		17.0251	0
80256	Tue Mar 28 17:27:38 2017_x000D_	18.0281	31.6848	152.792	2.66673	1	50.7651	41.1115	9.38305	0.163765	34.0672		9.02108	0
80257	Tue Mar 28 17:27:38 2017_x000D_	17.812	31.4757	152.789	2.66667	1	50.7651	41.1115	9.38305	0.163765	34.333		9.97702	0
80258	Tue Mar 28 17:27:38 2017_x000D_	17.4953	31.3742	154.113	2.68977	1	50.7651	41.1115	9.38305	0.163765	34.6655		18.5341	0
80259	Tue Mar 28 17:27:38 2017_x000D_	16.9616	31.063	152.79	2.66668	1	50.7651	41.1115	9.98493	0.17427	35.2654		6.27656	0
80260	Tue Mar 28 17:27:38 2017_x000D_	16.7524	31.0658	152.793	2.66675	1	50.7651	41.1115	9.98493	0.17427	35.4652		14.1956	0
80261	Tue Mar 28 17:27:38 2017_x000D_	16.3267	30.8592	152.794	2.66675	1	50.7651	41.1115	9.98493	0.17427	35.9321		9.0402	0
80262	Tue Mar 28 17:27:38 2017_x000D_	16.1101	30.6497	152.791	2.6667	1	50.7651	41.1115	9.98493	0.17427	36.1997		4.52108	0
80263	Tue Mar 28 17:27:39 2017_x000D_	16.0019	30.5448	148.727	2.59578	1	50.7651	41.1115	9.6161	0.167833	36.3337		10.0178	0
80264	Tue Mar 28 17:27:39 2017_x000D_	15.6839	30.4429	152.791	2.6667	1	50.7651	41.1115	9.6161	0.167833	36.6676		7.11246	0
80265	Tue Mar 28 17:27:39 2017_x000D_	15.4707	30.3392	150.251	2.62238	1	50.7651	41.1115	9.6161	0.167833	36.9017		15.9585	0
80266	Tue Mar 28 17:27:39 2017_x000D_	15.0408	30.0259	144.545	2.52279	1	50.7651	41.1115	9.6161	0.167833	37.4048		4.53798	0
80267	Tue Mar 28 17:27:39 2017_x000D_	14.9323	29.9205	135.968	2.37309	1	50.7651	41.1115	9.6161	0.167833	37.5397		3.11728	0
80268	Tue Mar 28 17:27:39 2017_x000D_	14.8284	29.9219	120.712	2.10681	1	50.7651	41.1115	9.6161	0.167833	37.6385		6.37308	0
80269	Tue Mar 28 17:27:39 2017_x000D_	14.836	30.1342	112.815	1.96899	1	50.7651	41.1115	9.6161	0.167833	37.5686		3.18136	0
80270	Tue Mar 28 17:27:39 2017_x000D_	14.8329	30.0282	100.818	1.75961	1	50.7651	41.1115	9.6161	0.167833	37.6027		0.00848528	0
80271	Tue Mar 28 17:27:39 2017_x000D_	14.8331	30.0284	94.9681	1.65751	1	50.7651	41.1115	9.6161	0.167833	37.6024		3.21236	0
80272	Tue Mar 28 17:27:39 2017_x000D_	14.8372	30.1354	76.6016	1.33695	1	50.7651	41.1115	7.6834	0.134101	37.5671		4.52137	0
80273	Tue Mar 28 17:27:39 2017_x000D_	14.7286	30.0309	66.8946	1.16753	1	50.7651	41.1115	7.6834	0.134101	37.7016		4.40788	0
80274	Tue Mar 28 17:27:39 2017_x000D_	14.8294	29.924	48.9554	0.854434	1	50.7651	41.1115	7.6834	0.134101
80275	Tue Mar 28 17:27:39 2017_x000D_	14.9303	29.8164	44.6192	0.778752	1	50.7651	41.1115	7.6834	0.134101
80276	Tue Mar 28 17:27:39 2017_x000D_	15.0271	29.6027	29.2526	0.510554	1	50.7651	41.1115	7.6834	0.134101
80277	Tue Mar 28 17:27:39 2017_x000D_	15.233	29.4937	26.4843	0.462237	1	50.7651	41.1115	7.6834	0.134101
80278	Tue Mar 28 17:27:39 2017_x000D_	15.7492	29.2745	19.5408	0.341051	1	50.7651	41.1115	7.6834	0.134101
80279	Tue Mar 28 17:27:39 2017_x000D_	16.1644	29.1629	16.5575	0.288983	1	50.7651	41.1115	7.6834	0.134101
80280	Tue Mar 28 17:27:39 2017_x000D_	16.4748	29.0528	18.6088	0.324785	1	50.7651	41.1115	7.6834	0.134101
80281	Tue Mar 28 17:27:39 2017_x000D_	17.3048	28.8299	18.61	0.324805	1	50.7651	41.1115	9.6161	0.167833
80282	Tue Mar 28 17:27:39 2017_x000D_	17.7196	28.7186	21.3807	0.373164	1	50.7651	41.1115	9.6161	0.167833
80283	Tue Mar 28 17:27:39 2017_x000D_	18.4444	28.4971	22.4351	0.391567	1	50.7651	41.1115	9.6161	0.167833
80284	Tue Mar 28 17:27:39 2017_x000D_	18.8553	28.2796	22.4343	0.391552	1	50.7651	41.1115	9.6161	0.167833
80285	Tue Mar 28 17:27:40 2017_x000D_	18.9564	28.1722	26.4924	0.462379	1	50.7651	41.1115	13.4035	0.233936
80286	Tue Mar 28 17:27:40 2017_x000D_	19.5725	27.8461	29.2632	0.510739	1	50.7651	41.1115	13.4035	0.233936
80287	Tue Mar 28 17:27:40 2017_x000D_	19.7779	27.7374	31.9025	0.556804	1	50.7651	41.1115	13.4035	0.233936
80288	Tue Mar 28 17:27:40 2017_x000D_	20.0842	27.5213	33.4842	0.584409	1	50.7651	41.1115	13.4035	0.233936
80289	Tue Mar 28 17:27:40 2017_x000D_	20.6998	27.1955	36.0556	0.629289	1	50.7651	41.1115	13.4035	0.233936
80290	Tue Mar 28 17:27:40 2017_x000D_	20.9049	27.0869	33.4853	0.58443	1	50.7651	41.1115	13.4035	0.233936
80291	Tue Mar 28 17:27:40 2017_x000D_	21.4161	26.7623	37.8477	0.660567	1	50.7651	41.1115	13.4035	0.233936
80292	Tue Mar 28 17:27:40 2017_x000D_	21.7219	26.5465	36.0565	0.629304	1	50.7651	41.1115	13.4035	0.233936
80293	Tue Mar 28 17:27:40 2017_x000D_	22.125	26.1171	36.0553	0.629283	1	50.7651	41.1115	13.4035	0.233936
80294	Tue Mar 28 17:27:40 2017_x000D_	22.3266	25.9024	36.0546	0.629272	1	50.7651	41.1115	12.2095	0.213096
80295	Tue Mar 28 17:27:40 2017_x000D_	22.7365	25.6855	36.0554	0.629285	1	50.7651	41.1115	12.2095	0.213096
80296	Tue Mar 28 17:27:40 2017_x000D_	23.143	25.3625	38.4794	0.671593	1	50.7651	41.1115	12.2095	0.213096
80297	Tue Mar 28 17:27:40 2017_x000D_	23.3478	25.2541	36.0555	0.629287	1	50.7651	41.1115	12.2095	0.213096
80298	Tue Mar 28 17:27:40 2017_x000D_	23.5493	25.0395	36.0549	0.629276	1	50.7651	41.1115	12.2095	0.213096
80299	Tue Mar 28 17:27:40 2017_x000D_	23.9555	24.7166	33.4815	0.584363	1	50.7651	41.1115	12.2095	0.213096
80300	Tue Mar 28 17:27:40 2017_x000D_	24.365	24.4999	33.4821	0.584373	1	50.7651	41.1115	12.2095	0.213096
80301	Tue Mar 28 17:27:40 2017_x000D_	24.6671	24.1782	34.4063	0.600503	1	50.7651	41.1115	12.2095	0.213096
80302	Tue Mar 28 17:27:40 2017_x000D_	24.9758	24.0688	33.4818	0.584368	1	50.7651	41.1115	12.2095	0.213096
80303	Tue Mar 28 17:27:40 2017_x000D_	25.3851	23.8523	33.4824	0.584378	1	50.7651	41.1115	12.2095	0.213096
80304	Tue Mar 28 17:27:40 2017_x000D_	25.4824	23.6389	31.896	0.556691	1	50.7651	41.1115	12.2095	0.213096
80305	Tue Mar 28 17:27:40 2017_x000D_	25.6869	23.5307	29.2512	0.51053	1	50.7651	41.1115	12.2095	0.213096
80306	Tue Mar 28 17:27:41 2017_x000D_	25.8915	23.4225	31.8965	0.556699	1	50.7651	41.1115	12.2095	0.213096
80307	Tue Mar 28 17:27:41 2017_x000D_	26.1966	23.2071	30.4431	0.531332	1	50.7651	41.1115	9.98493	0.17427
80308	Tue Mar 28 17:27:41 2017_x000D_	26.3006	23.2061	31.8969	0.556707	1	50.7651	41.1115	9.98493	0.17427
80309	Tue Mar 28 17:27:41 2017_x000D_	26.8103	22.8825	36.0569	0.629311	1	50.7651	41.1115	9.98493	0.17427
80310	Tue Mar 28 17:27:41 2017_x000D_	27.0148	22.7744	38.4833	0.67166	1	50.7651	41.1115	9.98493	0.17427
80311	Tue Mar 28 17:27:41 2017_x000D_	27.1193	22.7728	57.4661	1.00297	1	50.7651	41.1115	11.9378	0.208353
80312	Tue Mar 28 17:27:41 2017_x000D_	27.0188	22.8796	66.8275	1.16636	1	50.7651	41.1115	11.9378	0.208353
80313	Tue Mar 28 17:27:41 2017_x000D_	27.0252	23.0913	80.0554	1.39723	1	50.7651	41.1115	11.9378	0.208353
80314	Tue Mar 28 17:27:41 2017_x000D_	27.025	23.0909	91.7263	1.60093	1	50.7651	41.1115	11.9378	0.208353
80315	Tue Mar 28 17:27:41 2017_x000D_	27.0248	23.0907	97.5858	1.70319	1	50.7651	41.1115	11.9378	0.208353
80316	Tue Mar 28 17:27:41 2017_x000D_	27.0208	22.9841	115.01	2.00731	1	50.7651	41.1115	11.9378	0.208353
80317	Tue Mar 28 17:27:41 2017_x000D_	27.0173	22.8779	121.318	2.11739	1	50.7651	41.1115	11.9378	0.208353
80318	Tue Mar 28 17:27:41 2017_x000D_	26.9034	22.5606	133.402	2.32831	1	50.7651	41.1115	11.9378	0.208353
80319	Tue Mar 28 17:27:41 2017_x000D_	26.6893	22.35	133.402	2.32831	1	50.7651	41.1115	6.30463	0.110037
80320	Tue Mar 28 17:27:41 2017_x000D_	26.371	22.1402	135.48	2.36456	1	50.7651	41.1115	6.30463	0.110037
80321	Tue Mar 28 17:27:41 2017_x000D_	25.8321	21.507	133.404	2.32834	1	50.7651	41.1115	6.30463	0.110037
80322	Tue Mar 28 17:27:41 2017_x000D_	25.6176	21.296	133.404	2.32835	1	50.7651	41.1115	6.30463	0.110037
80323	Tue Mar 28 17:27:41 2017_x000D_	25.1883	20.8738	133.405	2.32836	1	50.7651	41.1115	6.30463	0.110037
80324	Tue Mar 28 17:27:41 2017_x000D_	24.7554	20.3446	131.488	2.2949	1	50.7651	41.1115	11.9378	0.208353
80325	Tue Mar 28 17:27:41 2017_x000D_	24.4365	20.1341	129.298	2.25667	1	50.7651	41.1115	11.9378	0.208353
80326	Tue Mar 28 17:27:41 2017_x000D_	23.9997	19.4978	129.295	2.25663	1	50.7651	41.1115	11.9378	0.208353
80327	Tue Mar 28 17:27:42 2017_x000D_	23.8855	19.1786	125.261	2.18622	1	50.7651	41.1115	11.9378	0.208353
80328	Tue Mar 28 17:27:42 2017_x000D_	23.4516	18.6484	126.955	2.21579	1	50.7651	41.1115	11.9378	0.208353
80329	Tue Mar 28 17:27:42 2017_x000D_	23.2327	18.3294	125.262	2.18624	1	50.7651	41.1115	11.9378	0.208353
80330	Tue Mar 28 17:27:42 2017_x000D_	23.0172	18.1173	125.264	2.18627	1	50.7651	41.1115	11.9378	0.208353
80331	Tue Mar 28 17:27:42 2017_x000D_	22.5791	17.4792	125.264	2.18627	1	50.7651	41.1115	11.9378	0.208353
80332	Tue Mar 28 17:27:42 2017_x000D_	22.3633	17.2668	125.266	2.1863	1	50.7651	41.1115	11.9378	0.208353
80333	Tue Mar 28 17:27:42 2017_x000D_	22.0289	16.6271	127.55	2.22616	1	50.7651	41.1115	11.9378	0.208353
80334	Tue Mar 28 17:27:42 2017_x000D_	21.9143	16.307	126.949	2.21568	1	50.7651	41.1115	11.9378	0.208353
80335	Tue Mar 28 17:27:42 2017_x000D_	21.482	15.8814	126.952	2.21573	1	50.7651	41.1115	11.9378	0.208353
80336	Tue Mar 28 17:27:42 2017_x000D_	21.3703	15.6678	129.282	2.25639	1	50.7651	41.1115	11.9378	0.208353
80337	Tue Mar 28 17:27:42 2017_x000D_	21.1539	15.4547	129.283	2.25641	1	50.7651	41.1115	12.2095	0.213096
80338	Tue Mar 28 17:27:42 2017_x000D_	20.8256	15.0278	131.468	2.29455	1	50.7651	41.1115	12.2095	0.213096
80339	Tue Mar 28 17:27:42 2017_x000D_	20.6092	14.815	135.437	2.36382	1	50.7651	41.1115	12.2095	0.213096
80340	Tue Mar 28 17:27:42 2017_x000D_	20.396	14.7086	133.378	2.32789	1	50.7651	41.1115	12.2095	0.213096
80341	Tue Mar 28 17:27:42 2017_x000D_	20.1723	14.2808	133.374	2.32781	1	50.7651	41.1115	7.49431	0.1308
80342	Tue Mar 28 17:27:42 2017_x000D_	19.9591	14.1747	135.437	2.36382	1	50.7651	41.1115	7.49431	0.1308
80343	Tue Mar 28 17:27:42 2017_x000D_	19.6301	13.7469	137.498	2.39979	1	50.7651	41.1115	7.49431	0.1308
80344	Tue Mar 28 17:27:42 2017_x000D_	19.4131	13.5332	137.497	2.39978	1	50.7651	41.1115	7.49431	0.1308
80345	Tue Mar 28 17:27:42 2017_x000D_	19.196	13.3194	137.497	2.39978	1	50.7651	41.1115	7.49431	0.1308
