# Supplementary material for: Guppies Prefer to Follow Large (Robot) Leaders Irrespective of Own Size
Source: Front Bioeng Biotechnol. 2020 May 15;8:441. doi: 10.3389/fbioe.2020.00441 (PMC7243707; doi:10.3389/fbioe.2020.00441)
Supplement: Supplementary file 3 [file Data_Sheet_1.ZIP › Raw Data/ID87.xlsx]

## Sheet: TueMar28163224201
Framenumber	Current timestamp	Robo Position x	Robo Position y	Robo Angle deg	Robo Angle rad	Fish ID	Fish Position x	Fish Position y	Fish Angle deg	Fish Angle rad	Distance_between_subjects	Mean_Distance (L300 bis L1500)	Velocity_Robo	Velocity_Fish	Mean_velocity_Robo		Fish ID	Fish Position x	Fish Position y	Fish Angle deg	Fish Angle rad	Fish ID	Fish Position x	Fish Position y	Fish Angle deg	Fish Angle rad	Fish ID	Fish Position x	Fish Position y	Fish Angle deg	Fish Angle rad	Fish ID	Fish Position x	Fish Position y	Fish Angle deg	Fish Angle rad
59809	Tue Mar 28 16:35:04 2017_x000D_	18.4688	13.5369	-68.4759	-1.19513	2	19.7226	6.5781	256.987	4.48527	7.07085	36.9334	0	0	11.455	7.74066
59810	Tue Mar 28 16:35:04 2017_x000D_	18.4688	13.5369	-68.4759	-1.19513	2	19.7226	6.5781	256.987	4.48527	7.07085		0	0
59811	Tue Mar 28 16:35:04 2017_x000D_	18.4688	13.5369	-68.4759	-1.19513	2	19.7226	6.5781	256.987	4.48527	7.07085		4.44658	0
59812	Tue Mar 28 16:35:04 2017_x000D_	18.3675	13.6451	-70.1993	-1.22521	2	19.7226	6.5781	256.987	4.48527	7.19575		10.2564	0
59813	Tue Mar 28 16:35:04 2017_x000D_	18.4835	13.9667	-73.766	-1.28746	2	19.7226	6.5781	256.987	4.48527	7.49178		3.15302	0
59814	Tue Mar 28 16:35:04 2017_x000D_	18.5886	13.9663	-76.5313	-1.33572	2	19.7226	6.5781	256.987	4.48527	7.47472		13.3518	0
59815	Tue Mar 28 16:35:04 2017_x000D_	18.7078	14.3951	-73.7687	-1.28751	2	19.7226	6.5781	256.987	4.48527	7.8826		12.8831	0
59816	Tue Mar 28 16:35:04 2017_x000D_	18.7221	14.8243	-73.7656	-1.28745	2	19.7226	6.5781	256.987	4.48527	8.30667		14.495	0
59817	Tue Mar 28 16:35:04 2017_x000D_	18.9463	15.2523	-73.7684	-1.2875	2	19.7226	6.5781	256.987	4.48527	8.70887		26.026	0
59818	Tue Mar 28 16:35:04 2017_x000D_	19.0798	16.1095	-76.5307	-1.33571	2	19.7226	6.5781	256.987	4.48527	9.55305		13.3242	13.3057
59819	Tue Mar 28 16:35:05 2017_x000D_	19.1988	16.5374	-73.7651	-1.28744	2	19.7032	7.0212	256.987	4.48527	9.52956		26.645	0
59820	Tue Mar 28 16:35:05 2017_x000D_	19.4371	17.393	-79.3629	-1.38514	2	19.7032	7.0212	256.987	4.48527	10.3752		13.3052	0
59821	Tue Mar 28 16:35:05 2017_x000D_	19.5559	17.8203	-76.5325	-1.33574	2	19.7032	7.0212	256.987	4.48527	10.8001		13.3068	0
59822	Tue Mar 28 16:35:05 2017_x000D_	19.6749	18.2476	-79.3649	-1.38518	2	19.7032	7.0212	256.987	4.48527	11.2264		25.6758	88.4585
59823	Tue Mar 28 16:35:05 2017_x000D_	19.703	19.103	-79.3615	-1.38512	2	20.2348	9.9215	255.768	4.464	9.19689		9.09456	0
59824	Tue Mar 28 16:35:05 2017_x000D_	19.9195	19.3152	-79.3661	-1.3852	2	20.2348	9.9215	255.768	4.464	9.39899		25.9249	0
59825	Tue Mar 28 16:35:05 2017_x000D_	20.0523	20.1691	-82.2512	-1.43556	2	20.2348	9.9215	255.768	4.464	10.2492		12.8199	0
59826	Tue Mar 28 16:35:05 2017_x000D_	20.0663	20.5962	-82.2501	-1.43554	2	20.2348	9.9215	255.768	4.464	10.676		19.2224	246.943
59827	Tue Mar 28 16:35:05 2017_x000D_	20.0874	21.2366	-82.2485	-1.43551	1	13.0315	13.9051	180	3.14159	10.1753		13.2631	0
59828	Tue Mar 28 16:35:05 2017_x000D_	20.206	21.6625	-85.1754	-1.48659	1	13.0315	13.9051	180	3.14159	10.5665		9.59917	0
59829	Tue Mar 28 16:35:05 2017_x000D_	20.2165	21.9823	-85.322	-1.48915	1	13.0315	13.9051	180	3.14159	10.8104		9.60517	0
59830	Tue Mar 28 16:35:05 2017_x000D_	20.227	22.3023	-85.1746	-1.48658	1	13.0315	13.9051	180	3.14159	11.0584		19.1953	0
59831	Tue Mar 28 16:35:05 2017_x000D_	20.248	22.9418	-85.1739	-1.48656	1	13.0315	13.9051	180	3.14159	11.5646		10.1511	0
59832	Tue Mar 28 16:35:05 2017_x000D_	20.3628	23.2601	-82.5398	-1.44059	1	13.0315	13.9051	180	3.14159	11.8855		15.9896	0
59833	Tue Mar 28 16:35:05 2017_x000D_	20.3803	23.7928	-82.2472	-1.43548	1	13.0315	13.9051	180	3.14159	12.3196		13.2326	0
59834	Tue Mar 28 16:35:05 2017_x000D_	20.4987	24.2177	-85.1772	-1.48662	1	13.0315	13.9051	180	3.14159	12.7322		19.1653	0
59835	Tue Mar 28 16:35:05 2017_x000D_	20.5196	24.8562	-85.1764	-1.48661	1	13.0315	13.9051	180	3.14159	13.2664		9.57209	0
59836	Tue Mar 28 16:35:05 2017_x000D_	20.53	25.1751	-85.3233	-1.48917	1	13.0315	13.9051	180	3.14159	13.5366		15.9655	0
59837	Tue Mar 28 16:35:05 2017_x000D_	20.5474	25.707	-85.1754	-1.48659	1	13.0315	13.9051	180	3.14159	13.9919		9.56609	0
59838	Tue Mar 28 16:35:05 2017_x000D_	20.5578	26.0257	-85.3223	-1.48915	1	13.0315	13.9051	180	3.14159	14.2672		9.57518	0
59839	Tue Mar 28 16:35:05 2017_x000D_	20.5683	26.3447	-85.1746	-1.48658	1	13.0315	13.9051	180	3.14159	14.5447		16.3037	0
59840	Tue Mar 28 16:35:05 2017_x000D_	20.6898	26.8744	-82.5362	-1.44053	1	13.0315	13.9051	180	3.14159	15.0616		9.56909	0
59841	Tue Mar 28 16:35:06 2017_x000D_	20.7002	27.1932	-82.2436	-1.43542	1	13.0315	13.9051	180	3.14159	15.3422		13.1943	0
59842	Tue Mar 28 16:35:06 2017_x000D_	20.8185	27.6168	-85.178	-1.48664	1	13.0315	13.9051	180	3.14159	15.7686		6.36936	0
59843	Tue Mar 28 16:35:06 2017_x000D_	20.8254	27.829	-85.1777	-1.48663	1	13.0315	13.9051	180	3.14159	15.9568		15.9205	0
59844	Tue Mar 28 16:35:06 2017_x000D_	20.8427	28.3594	-85.3245	-1.48919	1	13.0315	13.9051	180	3.14159	16.4299		6.36637	0
59845	Tue Mar 28 16:35:06 2017_x000D_	20.8496	28.5715	-85.3243	-1.48919	1	13.0315	13.9051	180	3.14159	16.62		9.55709	0
59846	Tue Mar 28 16:35:06 2017_x000D_	20.86	28.8899	-85.1765	-1.48661	1	13.0315	13.9051	180	3.14159	16.9065		3.17564	0
59847	Tue Mar 28 16:35:06 2017_x000D_	20.8634	28.9957	-85.3238	-1.48918	1	13.0315	13.9051	180	3.14159	17.0019		9.5541	0
59848	Tue Mar 28 16:35:06 2017_x000D_	20.8738	29.314	-85.1759	-1.4866	1	13.0315	13.9051	180	3.14159	17.2898		6.36337	0
59849	Tue Mar 28 16:35:06 2017_x000D_	20.8807	29.526	-85.1757	-1.4866	1	13.0315	13.9051	180	3.14159	17.4821		9.53611	0
59850	Tue Mar 28 16:35:06 2017_x000D_	20.8911	29.8437	-85.3228	-1.48916	1	13.0315	13.9051	180	3.14159	17.7711		6.36037	0
59851	Tue Mar 28 16:35:06 2017_x000D_	20.898	30.0556	-85.3225	-1.48916	1	13.0315	13.9051	180	3.14159	17.9644		7.03537	0
59852	Tue Mar 28 16:35:06 2017_x000D_	20.8001	30.2687	-70.0986	-1.22345	1	13.0315	13.9051	180	3.14159	18.114		3.11142	0
59853	Tue Mar 28 16:35:06 2017_x000D_	20.9038	30.267	-62.1788	-1.08522	1	13.0315	13.9051	180	3.14159	18.1572		7.06829	0
59854	Tue Mar 28 16:35:06 2017_x000D_	20.6918	30.1642	-52.7261	-0.920244	1	13.0315	13.9051	180	3.14159	17.9733		3.15046	0
59855	Tue Mar 28 16:35:06 2017_x000D_	20.5868	30.166	-33.8458	-0.590721	1	13.0315	13.9051	180	3.14159	17.9304		3.16695	0
59856	Tue Mar 28 16:35:06 2017_x000D_	20.5831	30.0605	-23.3881	-0.4082	1	13.0315	13.9051	180	3.14159	17.8332		6.24965	0
59857	Tue Mar 28 16:35:06 2017_x000D_	20.3748	30.0635	-17.8638	-0.311782	1	13.0315	13.9051	180	3.14159	17.7487		3.20882	0
59858	Tue Mar 28 16:35:06 2017_x000D_	20.3784	30.1704	3.66222	0.0639178	1	13.0315	13.9051	180	3.14159	17.8476		4.42254	0
59859	Tue Mar 28 16:35:06 2017_x000D_	20.4797	30.0633	12.88	0.224798	1	13.0315	13.9051	180	3.14159	17.7922		0.0241868	0
59860	Tue Mar 28 16:35:06 2017_x000D_	20.4805	30.0634	31.9352	0.557374	1	13.0315	13.9051	180	3.14159	17.7926		3.13528	0
59861	Tue Mar 28 16:35:06 2017_x000D_	20.585	30.062	38.5003	0.671956	1	13.0315	13.9051	180	3.14159	17.8354		4.43358	0
59862	Tue Mar 28 16:35:07 2017_x000D_	20.6862	29.9543	50.9699	0.889593	1	13.0315	13.9051	180	3.14159	17.7812		3.12928	0
59863	Tue Mar 28 16:35:07 2017_x000D_	20.7905	29.9529	53.261	0.929581	1	13.0315	13.9051	180	3.14159	17.8251		11.3044	0
59864	Tue Mar 28 16:35:07 2017_x000D_	20.9885	29.6323	55.0771	0.961277	1	13.0315	13.9051	180	3.14159	17.6255		26.9468	0
59865	Tue Mar 28 16:35:07 2017_x000D_	21.4852	28.8839	50.9698	0.889591	1	13.0315	13.9051	180	3.14159	17.1997		13.2393	0
59866	Tue Mar 28 16:35:07 2017_x000D_	21.7873	28.5622	46.8083	0.816959	1	13.0315	13.9051	180	3.14159	17.0732		11.3028	0
59867	Tue Mar 28 16:35:07 2017_x000D_	21.9852	28.2416	44.6428	0.779164	1	13.0315	13.9051	180	3.14159	16.9028		24.3322	0
59868	Tue Mar 28 16:35:07 2017_x000D_	22.5926	27.7041	38.4943	0.671852	1	13.0315	13.9051	180	3.14159	16.7877		25.0628	0
59869	Tue Mar 28 16:35:07 2017_x000D_	23.3073	27.2715	31.923	0.557161	1	13.0315	13.9051	180	3.14159	16.8598		11.207	0
59870	Tue Mar 28 16:35:07 2017_x000D_	23.6123	27.0558	25.2369	0.440466	1	13.0315	13.9051	180	3.14159	16.8788		13.8952	0
59871	Tue Mar 28 16:35:07 2017_x000D_	24.0216	26.839	25.2365	0.44046	1	13.0315	13.9051	180	3.14159	16.9726		12.8108	0
59872	Tue Mar 28 16:35:07 2017_x000D_	24.434	26.7282	22.4477	0.391787	1	13.0315	13.9051	180	3.14159	17.1595		25.0371	0
59873	Tue Mar 28 16:35:07 2017_x000D_	25.148	26.2961	21.3897	0.373321	1	13.0315	13.9051	180	3.14159	17.3305		12.4628	0
59874	Tue Mar 28 16:35:07 2017_x000D_	25.5634	26.2914	21.3926	0.373372	1	13.0315	13.9051	180	3.14159	17.6201		25.0263	0
59875	Tue Mar 28 16:35:07 2017_x000D_	26.2771	25.8595	22.4458	0.391753	1	13.0315	13.9051	180	3.14159	17.8425		9.33356	0
59876	Tue Mar 28 16:35:07 2017_x000D_	26.5882	25.8561	21.392	0.373361	1	13.0315	13.9051	180	3.14159	18.0724		25.0129	0
59877	Tue Mar 28 16:35:07 2017_x000D_	27.3015	25.4244	22.4456	0.391749	1	13.0315	13.9051	180	3.14159	18.3392		6.21938	0
59878	Tue Mar 28 16:35:07 2017_x000D_	27.5088	25.4221	22.4471	0.391775	1	13.0315	13.9051	180	3.14159	18.4996		20.7878	0
59879	Tue Mar 28 16:35:07 2017_x000D_	28.1211	25.0977	25.2395	0.440513	1	13.0315	13.9051	180	3.14159	18.7875		6.92739	0
59880	Tue Mar 28 16:35:07 2017_x000D_	28.3252	24.9897	27.9196	0.487288	1	13.0315	13.9051	180	3.14159	18.8882		9.79891	0
59881	Tue Mar 28 16:35:07 2017_x000D_	28.633	24.8804	31.9339	0.557352	1	13.0315	13.9051	180	3.14159	19.0752		8.80574	0
59882	Tue Mar 28 16:35:07 2017_x000D_	28.8339	24.6664	31.9329	0.557334	1	13.0315	13.9051	180	3.14159	19.1186		18.0715	0
59883	Tue Mar 28 16:35:07 2017_x000D_	29.3423	24.3433	36.0875	0.629846	1	13.0315	13.9051	180	3.14159	19.3649		6.92084	0
59884	Tue Mar 28 16:35:08 2017_x000D_	29.5461	24.2352	33.5165	0.584972	1	13.0315	13.9051	180	3.14159	19.4793		19.8724	0
59885	Tue Mar 28 16:35:08 2017_x000D_	30.051	23.8064	31.9317	0.557314	1	13.0315	13.9051	180	3.14159	19.6901		9.78559	0
59886	Tue Mar 28 16:35:08 2017_x000D_	30.3584	23.6973	36.0884	0.629861	1	13.0315	13.9051	180	3.14159	19.9025		22.338	0
59887	Tue Mar 28 16:35:08 2017_x000D_	30.9665	23.2676	36.0885	0.629864	1	13.0315	13.9051	180	3.14159	20.2317		6.91414	0
59888	Tue Mar 28 16:35:08 2017_x000D_	31.1701	23.1596	33.5164	0.584972	1	13.0315	13.9051	180	3.14159	20.3631		11.1627	0
59889	Tue Mar 28 16:35:08 2017_x000D_	31.474	22.9449	31.932	0.557319	1	13.0315	13.9051	180	3.14159	20.5388		22.3247	0
59890	Tue Mar 28 16:35:08 2017_x000D_	32.0817	22.5154	31.9314	0.557308	1	13.0315	13.9051	180	3.14159	20.9057		6.91008	0
59891	Tue Mar 28 16:35:08 2017_x000D_	32.2852	22.4075	29.286	0.511137	1	13.0315	13.9051	180	3.14159	21.0475		22.3188	0
59892	Tue Mar 28 16:35:08 2017_x000D_	32.8928	21.9782	29.2848	0.511117	1	13.0315	13.9051	180	3.14159	21.4394		9.75513	0
59893	Tue Mar 28 16:35:08 2017_x000D_	33.1993	21.8696	30.4786	0.531951	1	13.0315	13.9051	180	3.14159	21.6835		19.8467	0
59894	Tue Mar 28 16:35:08 2017_x000D_	33.7035	21.4413	31.9307	0.557295	1	13.0315	13.9051	180	3.14159	22.0029		12.7166	0
59895	Tue Mar 28 16:35:08 2017_x000D_	34.113	21.3318	29.2853	0.511125	1	13.0315	13.9051	180	3.14159	22.3514		8.78673	0
59896	Tue Mar 28 16:35:08 2017_x000D_	34.3134	21.1182	29.2839	0.511101	1	13.0315	13.9051	180	3.14159	22.471		20.7018	0
59897	Tue Mar 28 16:35:08 2017_x000D_	34.9232	20.7952	31.932	0.557318	1	13.0315	13.9051	180	3.14159	22.9504		6.89791	0
59898	Tue Mar 28 16:35:08 2017_x000D_	35.1264	20.6876	29.2843	0.511108	1	13.0315	13.9051	180	3.14159	23.1125		11.1362	0
59899	Tue Mar 28 16:35:08 2017_x000D_	35.4295	20.4733	27.9087	0.487099	1	13.0315	13.9051	180	3.14159	23.3412		18.0082	0
59900	Tue Mar 28 16:35:08 2017_x000D_	35.9361	20.1513	31.9318	0.557316	1	13.0315	13.9051	180	3.14159	23.741		9.74182	0
59901	Tue Mar 28 16:35:08 2017_x000D_	36.2422	20.0429	30.7907	0.5374	1	13.0315	13.9051	180	3.14159	24.0085		17.9882	0
59902	Tue Mar 28 16:35:08 2017_x000D_	36.7482	19.7212	31.9328	0.557332	1	13.0315	13.9051	180	3.14159	24.4194		11.1278	0
59903	Tue Mar 28 16:35:08 2017_x000D_	37.0511	19.5071	30.4773	0.53193	1	13.0315	13.9051	180	3.14159	24.6642		17.9882	0
59904	Tue Mar 28 16:35:08 2017_x000D_	37.5571	19.1854	29.2824	0.511075	1	13.0315	13.9051	180	3.14159	25.0876		8.7762	0
59905	Tue Mar 28 16:35:09 2017_x000D_	37.7572	18.972	29.281	0.511051	1	13.0315	13.9051	180	3.14159	25.2395		9.24624	0
59906	Tue Mar 28 16:35:09 2017_x000D_	38.0654	18.9698	27.9072	0.487072	1	13.0315	13.9051	180	3.14159	25.5411		15.4463	0
59907	Tue Mar 28 16:35:09 2017_x000D_	38.4682	18.6491	25.2142	0.440071	1	13.0315	13.9051	180	3.14159	25.8753		6.16216	0
59908	Tue Mar 28 16:35:09 2017_x000D_	38.6736	18.6476	25.2157	0.440097	1	13.0315	13.9051	180	3.14159	26.077		8.77196	0
59909	Tue Mar 28 16:35:09 2017_x000D_	38.8736	18.4343	25.2138	0.440063	1	13.0315	13.9051	180	3.14159	26.236		13.7609	0
59910	Tue Mar 28 16:35:09 2017_x000D_	39.279	18.2197	25.2134	0.440057	1	13.0315	13.9051	180	3.14159	26.5998		6.15916	0
59911	Tue Mar 28 16:35:09 2017_x000D_	39.4843	18.2182	25.2149	0.440084	1	13.0315	13.9051	180	3.14159	26.8021		13.7556	0
59912	Tue Mar 28 16:35:09 2017_x000D_	39.8895	18.0036	25.2146	0.440077	1	13.0315	13.9051	180	3.14159	27.1689		6.87639	0
59913	Tue Mar 28 16:35:09 2017_x000D_	40.0921	17.8964	27.9072	0.487072	1	13.0315	13.9051	180	3.14159	27.3534		9.71336	0
59914	Tue Mar 28 16:35:09 2017_x000D_	40.3973	17.7883	26.497	0.46246	1	13.0315	13.9051	180	3.14159	27.6399		6.86173	0
59915	Tue Mar 28 16:35:09 2017_x000D_	40.5994	17.6812	21.342	0.372488	1	13.0315	13.9051	180	3.14159	27.8253		4.38707	0
59916	Tue Mar 28 16:35:09 2017_x000D_	40.6994	17.5745	19.4845	0.340069	1	13.0315	13.9051	180	3.14159	27.9102		6.17409	18.6012
59917	Tue Mar 28 16:35:09 2017_x000D_	40.4936	17.5756	6.28776	0.109742	1	13.4512	14.3615	180	3.14159	27.2327		6.98998	0
59918	Tue Mar 28 16:35:09 2017_x000D_	40.2855	17.4708	-2.57246	-0.0448978	1	13.4512	14.3615	180	3.14159	27.0138		9.83409	0
59919	Tue Mar 28 16:35:09 2017_x000D_	39.9748	17.3663	-17.5759	-0.306756	1	13.4512	14.3615	180	3.14159	26.6933		3.07501	0
59920	Tue Mar 28 16:35:09 2017_x000D_	39.8723	17.3666	-24.0823	-0.420315	1	13.4512	14.3615	180	3.14159	26.5914		4.40636	0
59921	Tue Mar 28 16:35:09 2017_x000D_	39.9726	17.2593	-40.974	-0.715132	1	13.4512	14.3615	180	3.14159	26.6792		3.17827	0
59922	Tue Mar 28 16:35:09 2017_x000D_	39.9756	17.3652	-47.0679	-0.82149	1	13.4512	14.3615	180	3.14159	26.6939		0.0127279	0
59923	Tue Mar 28 16:35:09 2017_x000D_	39.9759	17.3649	-55.2294	-0.963935	1	13.4512	14.3615	180	3.14159	26.6942		4.4675	0
59924	Tue Mar 28 16:35:09 2017_x000D_	40.0813	17.4701	-59.1525	-1.03241	1	13.4512	14.3615	180	3.14159	26.8109		3.18445	0
59925	Tue Mar 28 16:35:09 2017_x000D_	40.0845	17.5762	-70.7727	-1.23522	1	13.4512	14.3615	180	3.14159	26.8266		4.46538	0
59926	Tue Mar 28 16:35:10 2017_x000D_	40.1899	17.6813	-74.3334	-1.29736	1	13.4512	14.3615	180	3.14159	26.944		13.1315	0
59927	Tue Mar 28 16:35:10 2017_x000D_	40.3032	18.1041	-77.086	-1.34541	1	13.4512	14.3615	180	3.14159	27.1116		12.7029	0
59928	Tue Mar 28 16:35:10 2017_x000D_	40.3137	18.5274	-77.0837	-1.34536	1	13.4512	14.3615	180	3.14159	27.1836		19.3424	0
59929	Tue Mar 28 16:35:10 2017_x000D_	40.432	19.1612	-74.3285	-1.29728	1	13.4512	14.3615	180	3.14159	27.4044		14.1965	0
59930	Tue Mar 28 16:35:10 2017_x000D_	40.6475	19.5825	-74.3312	-1.29732	1	13.4512	14.3615	180	3.14159	27.6929		16.2051	0
59931	Tue Mar 28 16:35:10 2017_x000D_	40.7629	20.1102	-70.7668	-1.23511	1	13.4512	14.3615	180	3.14159	27.9102		10.0333	0
59932	Tue Mar 28 16:35:10 2017_x000D_	40.873	20.426	-69.0379	-1.20494	1	13.4512	14.3615	180	3.14159	28.0844		11.4101	0
59933	Tue Mar 28 16:35:10 2017_x000D_	41.0857	20.7413	-68.0494	-1.18769	1	13.4512	14.3615	180	3.14159	28.3614		20.0675	0
59934	Tue Mar 28 16:35:10 2017_x000D_	41.306	21.3729	-68.0484	-1.18767	1	13.4512	14.3615	180	3.14159	28.7237		7.07474	0
59935	Tue Mar 28 16:35:10 2017_x000D_	41.4133	21.5829	-65.4252	-1.14188	1	13.4512	14.3615	180	3.14159	28.8795		9.49188	0
59936	Tue Mar 28 16:35:10 2017_x000D_	41.4211	21.8992	-66.5139	-1.16089	1	13.4512	14.3615	180	3.14159	28.9678		18.4359	0
59937	Tue Mar 28 16:35:10 2017_x000D_	41.741	22.4239	-68.0487	-1.18767	1	13.4512	14.3615	180	3.14159	29.4162		6.32585	0
59938	Tue Mar 28 16:35:10 2017_x000D_	41.7461	22.6347	-68.0464	-1.18763	1	13.4512	14.3615	180	3.14159	29.4796		21.2029	0
59939	Tue Mar 28 16:35:10 2017_x000D_	42.068	23.2639	-65.4219	-1.14183	1	13.4512	14.3615	180	3.14159	29.9696		10.004	0
59940	Tue Mar 28 16:35:10 2017_x000D_	42.178	23.5787	-69.0407	-1.20499	1	13.4512	14.3615	180	3.14159	30.1693		11.3685	0
59941	Tue Mar 28 16:35:10 2017_x000D_	42.39	23.8928	-68.0504	-1.1877	1	13.4512	14.3615	180	3.14159	30.468		19.9935	0
59942	Tue Mar 28 16:35:10 2017_x000D_	42.6094	24.5221	-68.0493	-1.18768	1	13.4512	14.3615	180	3.14159	30.8778		9.97919	6.58535
59943	Tue Mar 28 16:35:10 2017_x000D_	42.7189	24.8362	-66.5145	-1.1609	1	13.6706	14.3685	180	3.14159	30.8768		19.9831	0
59944	Tue Mar 28 16:35:10 2017_x000D_	42.9384	25.4651	-71.6562	-1.25064	1	13.6706	14.3685	180	3.14159	31.3008		13.0134	0
59945	Tue Mar 28 16:35:10 2017_x000D_	43.0503	25.8842	-69.0404	-1.20498	1	13.6706	14.3685	180	3.14159	31.556		16.984	0
59946	Tue Mar 28 16:35:10 2017_x000D_	43.2668	26.4073	-68.0464	-1.18763	1	13.6706	14.3685	180	3.14159	31.951		13.0092	0
59947	Tue Mar 28 16:35:10 2017_x000D_	43.3789	26.8262	-70.7747	-1.23525	1	13.6706	14.3685	180	3.14159	32.2146		9.95639	0
59948	Tue Mar 28 16:35:11 2017_x000D_	43.4881	27.1396	-69.0392	-1.20496	1	13.6706	14.3685	180	3.14159	32.4374		9.97451	0
59949	Tue Mar 28 16:35:11 2017_x000D_	43.5977	27.4535	-70.7746	-1.23525	1	13.6706	14.3685	180	3.14159	32.6626		22.9247	0
59950	Tue Mar 28 16:35:11 2017_x000D_	43.8187	28.185	-71.6555	-1.25062	1	13.6706	14.3685	180	3.14159	33.1633		11.302	6.64524
59951	Tue Mar 28 16:35:11 2017_x000D_	44.0297	28.4971	-70.7766	-1.23528	1	13.6802	14.1472	180	3.14159	33.571		19.893	0
59952	Tue Mar 28 16:35:11 2017_x000D_	44.2481	29.1232	-70.7765	-1.23528	1	13.6802	14.1472	180	3.14159	34.0393		9.42255	0
59953	Tue Mar 28 16:35:11 2017_x000D_	44.2554	29.4372	-71.6561	-1.25064	1	13.6802	14.1472	180	3.14159	34.1852		21.0325	0
59954	Tue Mar 28 16:35:11 2017_x000D_	44.575	30.0612	-69.0382	-1.20494	1	13.6802	14.1472	180	3.14159	34.7526		9.9394	0
59955	Tue Mar 28 16:35:11 2017_x000D_	44.6842	30.374	-70.7766	-1.23528	1	13.6802	14.1472	180	3.14159	34.9937		19.1032	26.338
59956	Tue Mar 28 16:35:11 2017_x000D_	44.8003	31.0001	-68.0372	-1.18747	1	14.5577	14.1748	136.857	2.3886	34.6079		11.2546	0
59957	Tue Mar 28 16:35:11 2017_x000D_	45.0107	31.3107	-69.037	-1.20492	1	14.5577	14.1748	136.857	2.3886	34.9432		9.92708	0
59958	Tue Mar 28 16:35:11 2017_x000D_	45.1198	31.6231	-70.7766	-1.23528	1	14.5577	14.1748	136.857	2.3886	35.1921		19.8217	0
59959	Tue Mar 28 16:35:11 2017_x000D_	45.3373	32.247	-70.7766	-1.23528	1	14.5577	14.1748	136.857	2.3886	35.693		6.9876	27.0866
59960	Tue Mar 28 16:35:11 2017_x000D_	45.4435	32.4543	-68.0388	-1.1875	1	15.4256	14.4237	93.4182	1.63045	35.0168		19.8028	0
59961	Tue Mar 28 16:35:11 2017_x000D_	45.6608	33.0776	-68.0379	-1.18748	1	15.4256	14.4237	93.4182	1.63045	35.5265		11.2255	0
59962	Tue Mar 28 16:35:11 2017_x000D_	45.8708	33.3873	-69.0388	-1.20496	1	15.4256	14.4237	93.4182	1.63045	35.8682		6.25959	0
59963	Tue Mar 28 16:35:11 2017_x000D_	45.8755	33.5959	-69.0367	-1.20492	1	15.4256	14.4237	93.4182	1.63045	35.9829		16.8358	13.1676
59964	Tue Mar 28 16:35:11 2017_x000D_	46.0902	34.1144	-68.0382	-1.18749	1	15.8643	14.4376	65.3724	1.14096	36.0663		6.98096	0
59965	Tue Mar 28 16:35:11 2017_x000D_	46.1965	34.3214	-70.7805	-1.23535	1	15.8643	14.4376	65.3724	1.14096	36.2686		6.96748	0
59966	Tue Mar 28 16:35:11 2017_x000D_	46.3024	34.5281	-68.0395	-1.18751	1	15.8643	14.4376	65.3724	1.14096	36.4706		12.8927	0
59967	Tue Mar 28 16:35:11 2017_x000D_	46.4133	34.9433	-70.7805	-1.23535	1	15.8643	14.4376	65.3724	1.14096	36.793		6.96344	0
59968	Tue Mar 28 16:35:11 2017_x000D_	46.5191	35.1499	-68.0385	-1.1875	1	15.8643	14.4376	65.3724	1.14096	36.9962		12.8869	0
59969	Tue Mar 28 16:35:12 2017_x000D_	46.63	35.5649	-70.7804	-1.23535	1	15.8643	14.4376	10.9264	0.190702	37.3215		6.9581	0
59970	Tue Mar 28 16:35:12 2017_x000D_	46.7358	35.7713	-68.0375	-1.18748	1	15.8643	14.4376	10.9264	0.190702	37.5257		6.96618	0
59971	Tue Mar 28 16:35:12 2017_x000D_	46.8418	35.9779	-70.7824	-1.23539	1	15.8643	14.4376	10.9264	0.190702	37.7305		6.95406	0
59972	Tue Mar 28 16:35:12 2017_x000D_	46.9475	36.1842	-68.0388	-1.1875	1	15.8643	14.4376	10.9264	0.190702	37.9352		12.8627	0
59973	Tue Mar 28 16:35:12 2017_x000D_	47.0579	36.5985	-65.3894	-1.14126	1	15.8643	14.4376	10.9264	0.190702	38.2642		9.35916	0
59974	Tue Mar 28 16:35:12 2017_x000D_	47.0646	36.9104	-59.0173	-1.03005	1	15.8643	14.4376	10.9264	0.190702	38.4511		6.83176	0
59975	Tue Mar 28 16:35:12 2017_x000D_	47.2689	37.011	-52.7196	-0.920131	1	15.8643	14.4376	10.9264	0.190702	38.6757		6.95929	0
59976	Tue Mar 28 16:35:12 2017_x000D_	47.3742	37.2177	-38.3434	-0.669219	1	15.8643	14.4376	10.9264	0.190702	38.882		3.01834	0
59977	Tue Mar 28 16:35:12 2017_x000D_	47.4748	37.2162	-28.6912	-0.500755	1	15.8643	14.4376	8.63681	0.150741	38.9627		6.95536	0
59978	Tue Mar 28 16:35:12 2017_x000D_	47.5804	37.4226	-22.386	-0.39071	1	15.8643	14.4376	8.63681	0.150741	39.1691		9.64078	0
59979	Tue Mar 28 16:35:12 2017_x000D_	47.886	37.522	-7.78345	-0.135847	1	15.8643	14.4376	8.63681	0.150741	39.475		6.06676	0
59980	Tue Mar 28 16:35:12 2017_x000D_	48.0882	37.5188	-1.96449	-0.0342869	1	15.8643	14.4376	8.63681	0.150741	39.6374		9.10614	19.7468
59981	Tue Mar 28 16:35:12 2017_x000D_	48.3917	37.514	10.2104	0.178205	1	16.5222	14.4583	0	0	39.3348		9.07929	0
59982	Tue Mar 28 16:35:12 2017_x000D_	48.6943	37.5089	9.75706	0.170293	1	16.5222	14.4583	0	0	39.5774		9.5982	0
59983	Tue Mar 28 16:35:12 2017_x000D_	48.9951	37.3999	13.2101	0.23056	1	16.5222	14.4583	0	0	39.7594		27.3904	0
59984	Tue Mar 28 16:35:12 2017_x000D_	49.9003	37.2807	9.7565	0.170283	1	16.5222	14.4583	0	0	40.4346		12.4771	0
59985	Tue Mar 28 16:35:12 2017_x000D_	50.3012	37.17	6.85094	0.119571	1	16.5222	14.4583	0	0	40.7043		12.0917	46.6334
59986	Tue Mar 28 16:35:12 2017_x000D_	50.7042	37.1632	6.85208	0.119591	1	18.067	14.2854	0	0	39.857		18.3815	0
59987	Tue Mar 28 16:35:12 2017_x000D_	51.3062	37.0491	3.91562	0.0683404	1	18.067	14.2854	0	0	40.2869		12.4618	0
59988	Tue Mar 28 16:35:12 2017_x000D_	51.7066	36.9385	0.962907	0.0168059	1	18.067	14.2854	0	0	40.556		24.3515	0
59989	Tue Mar 28 16:35:12 2017_x000D_	52.5133	37.0286	-1.98437	-0.0346339	1	18.067	14.2854	0	0	41.2771		12.0647	20.9089
59990	Tue Mar 28 16:35:13 2017_x000D_	52.9154	37.0218	-1.98495	-0.0346439	1	18.7345	14.0849	0	0	41.1635		24.1145	0
59991	Tue Mar 28 16:35:13 2017_x000D_	53.7191	37.0082	-1.98627	-0.0346669	1	18.7345	14.0849	0	0	41.8258		6.02786	0
59992	Tue Mar 28 16:35:13 2017_x000D_	53.92	37.0048	-1.98664	-0.0346733	1	18.7345	14.0849	0	0	41.9922		12.0467	0
59993	Tue Mar 28 16:35:13 2017_x000D_	54.3215	36.9981	-1.98726	-0.0346843	1	18.7345	14.0849	0	0	42.3255		21.3018	0
59994	Tue Mar 28 16:35:13 2017_x000D_	55.0256	37.0899	0.969083	0.0169137	1	18.7345	14.0849	0	0	42.9683		9.55262	0
59995	Tue Mar 28 16:35:13 2017_x000D_	55.3285	37.1881	-1.98242	-0.0345998	1	18.7345	14.0849	0	0	43.2768		18.3015	0
59996	Tue Mar 28 16:35:13 2017_x000D_	55.9279	37.0746	0.969088	0.0169138	1	18.7345	14.0849	0	0	43.725		12.0227	0
59997	Tue Mar 28 16:35:13 2017_x000D_	56.3286	37.0678	0.969111	0.0169142	1	18.7345	14.0849	0	0	44.0628		18.2968	0
59998	Tue Mar 28 16:35:13 2017_x000D_	56.9313	37.1612	3.92988	0.0685894	1	18.7345	14.0849	0	0	44.6264		8.9983	0
59999	Tue Mar 28 16:35:13 2017_x000D_	57.2312	37.1561	3.78968	0.0661424	1	18.7345	14.0849	0	0	44.8807		9.0103	0
60000	Tue Mar 28 16:35:13 2017_x000D_	57.5315	37.151	3.93082	0.0686058	1	18.7345	14.0849	0	0	45.1359		9.5131	0
60001	Tue Mar 28 16:35:13 2017_x000D_	57.8295	37.0426	6.59289	0.115068	1	18.7345	14.0849	0	0	45.3373		21	0
60002	Tue Mar 28 16:35:13 2017_x000D_	58.5294	37.0308	6.87416	0.119977	1	18.7345	14.0849	0	0	45.9364		5.99487	0
60003	Tue Mar 28 16:35:13 2017_x000D_	58.7292	37.0274	6.87471	0.119986	1	18.7345	14.0849	0	0	46.1079		18.2367	0
60004	Tue Mar 28 16:35:13 2017_x000D_	59.3264	36.9139	3.92754	0.0685486	1	18.7345	14.0849	0	0	46.5711		12.3753	0
60005	Tue Mar 28 16:35:13 2017_x000D_	59.724	36.804	6.87187	0.119937	1	18.7345	14.0849	0	0	46.8647		17.9606	0
60006	Tue Mar 28 16:35:13 2017_x000D_	60.3226	36.7939	6.87359	0.119967	1	18.7345	14.0849	0	0	47.3843		5.98282	32.9024
60007	Tue Mar 28 16:35:13 2017_x000D_	60.522	36.7906	6.87415	0.119976	1	19.8307	14.1195	0	0	46.5807		24.1234	0
60008	Tue Mar 28 16:35:13 2017_x000D_	61.3176	36.6739	3.92455	0.0684963	1	19.8307	14.1195	0	0	47.2214		5.97687	0
60009	Tue Mar 28 16:35:13 2017_x000D_	61.5168	36.6705	3.92485	0.0685016	1	19.8307	14.1195	0	0	47.3949		11.9536	0
60010	Tue Mar 28 16:35:13 2017_x000D_	61.9152	36.6639	3.92547	0.0685124	1	19.8307	14.1195	0	0	47.7426		14.9212	80.2282
60011	Tue Mar 28 16:35:13 2017_x000D_	62.4125	36.6553	-1.86558	-0.0325606	1	22.4807	13.76	0	0	46.0298		8.96525	0
60012	Tue Mar 28 16:35:14 2017_x000D_	62.7113	36.6503	-2.00713	-0.0350311	1	22.4807	13.76	0	0	46.2868		8.94726	0
60013	Tue Mar 28 16:35:14 2017_x000D_	63.0095	36.6453	-1.86651	-0.0325767	1	22.4807	13.76	0	0	46.5437		18.1655	0
60014	Tue Mar 28 16:35:14 2017_x000D_	63.6078	36.7385	0.962933	0.0168063	1	22.4807	13.76	0	0	47.111		14.9121	0
60015	Tue Mar 28 16:35:14 2017_x000D_	64.1048	36.7302	0.962932	0.0168063	1	22.4807	13.76	0	0	47.5415		9.45826	0
60016	Tue Mar 28 16:35:14 2017_x000D_	64.401	36.6222	3.78796	0.0661124	1	22.4807	13.76	0	0	47.7493		5.95882	0
60017	Tue Mar 28 16:35:14 2017_x000D_	64.5996	36.6189	3.78826	0.0661177	1	22.4807	13.76	0	0	47.9221		5.95882	0
60018	Tue Mar 28 16:35:14 2017_x000D_	64.7982	36.6156	3.78857	0.066123	1	22.4807	13.76	0	0	48.0952		8.94126	0
60019	Tue Mar 28 16:35:14 2017_x000D_	65.0962	36.6106	3.93024	0.0685956	1	22.4807	13.76	0	0	48.3553		8.92326	0
60020	Tue Mar 28 16:35:14 2017_x000D_	65.3936	36.6056	3.78943	0.066138	1	22.4807	13.76	0	0	48.6152		11.8998	0
60021	Tue Mar 28 16:35:14 2017_x000D_	65.7902	36.5987	-1.8708	-0.0326517	1	22.4807	13.76	0	0	48.9624		8.92636	0
60022	Tue Mar 28 16:35:14 2017_x000D_	66.0877	36.5935	-7.89572	-0.137806	1	22.4807	13.76	0	0	49.2234		4.30211	0
60023	Tue Mar 28 16:35:14 2017_x000D_	65.9869	36.4915	-22.6734	-0.395725	1	22.4807	13.76	0	0	49.0868		3.10228	0
60024	Tue Mar 28 16:35:14 2017_x000D_	65.9855	36.3881	-32.9715	-0.575462	1	22.4807	13.76	0	0	49.0377		3.11114	0
60025	Tue Mar 28 16:35:14 2017_x000D_	65.9845	36.2844	-51.0617	-0.891196	1	22.4807	13.76	0	0	48.9891		0	0
60026	Tue Mar 28 16:35:14 2017_x000D_	65.9845	36.2844	-51.0617	-0.891196	1	22.4807	13.76	0	0	48.9891		0.0276586	0
60027	Tue Mar 28 16:35:14 2017_x000D_	65.9854	36.2846	-68.5928	-1.19717	1	22.4807	13.76	0	0	48.99		3.09047	106.849
60028	Tue Mar 28 16:35:14 2017_x000D_	65.9872	36.3876	-74.9075	-1.30738	1	25.9572	14.5341	0	0	45.6068		9.74218	0
60029	Tue Mar 28 16:35:14 2017_x000D_	66.0916	36.6951	-89.1354	-1.55571	1	25.9572	14.5341	0	0	45.8463		6.86857	0
60030	Tue Mar 28 16:35:14 2017_x000D_	65.9957	36.903	262.648	4.58407	1	25.9572	14.5341	0	0	45.8634		9.28012	0
60031	Tue Mar 28 16:35:14 2017_x000D_	66.0005	37.2123	251.34	4.3867	1	25.9572	14.5341	0	0	46.0192		3.09633	0
60032	Tue Mar 28 16:35:14 2017_x000D_	66.002	37.3155	245.17	4.27902	1	25.9572	14.5341	0	0	46.0714		19.5145	52.9251
60033	Tue Mar 28 16:35:15 2017_x000D_	65.6132	37.837	238.962	4.17068	1	27.6996	14.8104	0	0	44.3584		12.7084	0
60034	Tue Mar 28 16:35:15 2017_x000D_	65.5203	38.2503	236.687	4.13097	1	27.6996	14.8104	0	0	44.4953		10.8578	0
60035	Tue Mar 28 16:35:15 2017_x000D_	65.2261	38.4611	238.962	4.17068	1	27.6996	14.8104	0	0	44.3576		23.3834	0
60036	Tue Mar 28 16:35:15 2017_x000D_	64.9399	39.1861	242.738	4.23657	1	27.6996	14.8104	0	0	44.5086		15.2444	13.1465
60037	Tue Mar 28 16:35:15 2017_x000D_	64.6488	39.6026	245.172	4.27905	1	28.1376	14.8242	0	0	44.1252		17.8296	0
60038	Tue Mar 28 16:35:15 2017_x000D_	64.3594	40.1217	248.81	4.34255	1	28.1376	14.8242	0	0	44.1812		9.72363	0
60039	Tue Mar 28 16:35:15 2017_x000D_	64.2651	40.4318	250.35	4.36943	1	28.1376	14.8242	0	0	44.2826		9.24417	0
60040	Tue Mar 28 16:35:15 2017_x000D_	64.27	40.7399	251.345	4.3868	1	28.1376	14.8242	0	0	44.4654		17.827	0
60041	Tue Mar 28 16:35:15 2017_x000D_	63.9806	41.2589	254.768	4.44655	1	28.1376	14.8242	0	0	44.5367		18.727	0
60042	Tue Mar 28 16:35:15 2017_x000D_	63.8912	41.8767	257.348	4.49157	1	28.1376	14.8242	0	0	44.8348		0	0
60043	Tue Mar 28 16:35:15 2017_x000D_	63.8912	41.8767	257.348	4.49157	1	28.1376	14.8242	0	0	44.8348		16.5309	0
60044	Tue Mar 28 16:35:15 2017_x000D_	63.7011	42.3939	256.664	4.47963	1	28.1376	14.8242	0	0	44.9983		12.6823	0
60045	Tue Mar 28 16:35:15 2017_x000D_	63.6086	42.8064	253.966	4.43254	1	28.1376	14.8242	0	0	45.1796		19.4226	0
60046	Tue Mar 28 16:35:15 2017_x000D_	63.4202	43.4258	253.966	4.43255	1	28.1376	14.8242	0	0	45.4193		6.84407	0
60047	Tue Mar 28 16:35:15 2017_x000D_	63.3243	43.6328	256.665	4.47965	1	28.1376	14.8242	0	0	45.4757		22.3659	0
60048	Tue Mar 28 16:35:15 2017_x000D_	63.1377	44.3546	255.908	4.46644	1	28.1376	14.8242	0	0	45.7936		9.70467	0
60049	Tue Mar 28 16:35:15 2017_x000D_	63.0436	44.6641	253.966	4.43255	1	28.1376	14.8242	0	0	45.9222		18.6935	9.28096
60050	Tue Mar 28 16:35:15 2017_x000D_	62.9544	45.2808	256.664	4.47964	1	28.3467	15.0522	7.65515	0.133608	45.9506		12.6641	0
60051	Tue Mar 28 16:35:15 2017_x000D_	62.862	45.6927	253.965	4.43253	1	28.3467	15.0522	7.65515	0.133608	46.1535		10.9939	0
60052	Tue Mar 28 16:35:15 2017_x000D_	62.6688	46.0041	254.769	4.44655	1	28.3467	15.0522	7.65515	0.133608	46.2172		22.3412	0
60053	Tue Mar 28 16:35:15 2017_x000D_	62.4824	46.7251	253.966	4.43254	1	28.3467	15.0522	7.65515	0.133608	46.5663		12.2807	74.7218
60054	Tue Mar 28 16:35:16 2017_x000D_	62.4892	47.1344	253.965	4.43252	1	30.7253	15.7911	0	0	44.6245		9.68745	0
60055	Tue Mar 28 16:35:16 2017_x000D_	62.3951	47.4433	257.351	4.49163	1	30.7253	15.7911	0	0	44.7754		19.3789	0
60056	Tue Mar 28 16:35:16 2017_x000D_	62.2071	48.0613	257.352	4.49164	1	30.7253	15.7911	0	0	45.0829		22.3193	0
60057	Tue Mar 28 16:35:16 2017_x000D_	62.0209	48.7816	256.666	4.47967	1	30.7253	15.7911	0	0	45.4729		6.8361	6.57017
60058	Tue Mar 28 16:35:16 2017_x000D_	61.9252	48.9884	253.965	4.43253	1	30.9442	15.7979	0	0	45.403		12.6394	0
60059	Tue Mar 28 16:35:16 2017_x000D_	61.833	49.3995	251.34	4.38671	1	30.9442	15.7979	0	0	45.6419		9.67709	0
60060	Tue Mar 28 16:35:16 2017_x000D_	61.7391	49.7081	254.768	4.44653	1	30.9442	15.7979	0	0	45.8064		22.3011	0
60061	Tue Mar 28 16:35:16 2017_x000D_	61.553	50.4278	253.964	4.43252	1	30.9442	15.7979	0	0	46.2183		9.67135	0
60062	Tue Mar 28 16:35:16 2017_x000D_	61.4591	50.7362	257.354	4.49168	1	30.9442	15.7979	0	0	46.388		20.4855	27.0177
60063	Tue Mar 28 16:35:16 2017_x000D_	61.1723	51.3559	254.769	4.44656	1	31.8098	16.0465	0	0	45.9229		9.19032	0
60064	Tue Mar 28 16:35:16 2017_x000D_	61.1775	51.6622	253.965	4.43252	1	31.8098	16.0465	0	0	46.1621		19.3447	0
60065	Tue Mar 28 16:35:16 2017_x000D_	60.9898	52.2791	253.965	4.43252	1	31.8098	16.0465	0	0	46.5218		9.67048	0
60066	Tue Mar 28 16:35:16 2017_x000D_	60.896	52.5875	252.249	4.40257	1	31.8098	16.0465	0	0	46.7039		16.4561	13.1405
60067	Tue Mar 28 16:35:16 2017_x000D_	60.7066	53.1023	251.339	4.38669	1	31.372	16.0327	0	0	47.2723		12.6088	0
60068	Tue Mar 28 16:35:16 2017_x000D_	60.6146	53.5124	253.965	4.43253	1	31.372	16.0327	0	0	47.538		6.11495	0
60069	Tue Mar 28 16:35:16 2017_x000D_	60.6182	53.7162	253.964	4.43251	1	31.372	16.0327	0	0	47.701		8.5649	0
60070	Tue Mar 28 16:35:16 2017_x000D_	60.4236	53.9251	253.966	4.43254	1	31.372	16.0327	0	0	47.7476		18.5985	6.57026
60071	Tue Mar 28 16:35:16 2017_x000D_	60.3351	54.5387	256.67	4.47974	1	31.5909	16.0396	0	0	48.0459		6.82269	0
60072	Tue Mar 28 16:35:16 2017_x000D_	60.2396	54.7451	253.965	4.43253	1	31.5909	16.0396	0	0	48.1546		12.5993	0
60073	Tue Mar 28 16:35:16 2017_x000D_	60.1477	55.1549	256.671	4.47975	1	31.5909	16.0396	0	0	48.4303		6.10895	0
60074	Tue Mar 28 16:35:16 2017_x000D_	60.1513	55.3585	256.67	4.47974	1	31.5909	16.0396	0	0	48.597		13.6318	0
60075	Tue Mar 28 16:35:16 2017_x000D_	59.9603	55.7708	256.672	4.47976	1	31.5909	16.0396	0	0	48.82		3.05148	20.7079
60076	Tue Mar 28 16:35:17 2017_x000D_	59.9621	55.8725	257.359	4.49176	1	32.2375	16.2812	0	0	48.3335		9.16043	0
60077	Tue Mar 28 16:35:17 2017_x000D_	59.9675	56.1778	256.67	4.47974	1	32.2375	16.2812	0	0	48.5869		4.27931	0
60078	Tue Mar 28 16:35:17 2017_x000D_	59.8703	56.2822	254.769	4.44655	1	32.2375	16.2812	0	0	48.6174		6.8118	0
60079	Tue Mar 28 16:35:17 2017_x000D_	59.7748	56.4882	257.36	4.49178	1	32.2375	16.2812	0	0	48.733		9.16043	6.56726
60080	Tue Mar 28 16:35:17 2017_x000D_	59.7802	56.7935	256.671	4.47975	1	32.0187	16.2743	0	0	49.1173		15.5552	0
60081	Tue Mar 28 16:35:17 2017_x000D_	59.69	57.3041	265.456	4.63309	1	32.0187	16.2743	0	0	49.4888		9.64353	0
60082	Tue Mar 28 16:35:17 2017_x000D_	59.596	57.6115	-80.2224	-1.40014	1	32.0187	16.2743	0	0	49.6918		0.0192094	0
60083	Tue Mar 28 16:35:17 2017_x000D_	59.5955	57.6111	-69.1691	-1.20723	1	32.0187	16.2743	0	0	49.6912		9.14828	6.56726
60084	Tue Mar 28 16:35:17 2017_x000D_	59.6006	57.916	-62.8925	-1.09768	1	32.2375	16.2812	0	0	49.8216		4.22361	0
60085	Tue Mar 28 16:35:17 2017_x000D_	59.7007	58.015	-46.4309	-0.810372	1	32.2375	16.2812	0	0	49.9594		6.76077	0
60086	Tue Mar 28 16:35:17 2017_x000D_	59.8032	58.2157	-40.3014	-0.703393	1	32.2375	16.2812	0	0	50.1834		6.63778	0
60087	Tue Mar 28 16:35:17 2017_x000D_	60.0025	58.3118	-34.5146	-0.602393	1	32.2375	16.2812	0	0	50.3733		10.7533	59.7311
60088	Tue Mar 28 16:35:17 2017_x000D_	60.303	58.5072	-23.008	-0.401565	1	32.3275	14.2922	0	0	52.322		4.22795	0
60089	Tue Mar 28 16:35:17 2017_x000D_	60.4035	58.606	-19.1701	-0.334581	1	32.3275	14.2922	0	0	52.4593		15.1153	0
60090	Tue Mar 28 16:35:17 2017_x000D_	60.8996	58.694	-10.0059	-0.174636	1	32.3275	14.2922	0	0	52.8004		13.2745	0
60091	Tue Mar 28 16:35:17 2017_x000D_	61.2984	58.8857	-10.0019	-0.174566	1	32.3275	14.2922	0	0	53.1779		23.7095	0
60092	Tue Mar 28 16:35:17 2017_x000D_	62.0884	58.8633	-10.0073	-0.174661	1	32.3275	14.2922	0	0	53.5938		13.2556	21.0584
60093	Tue Mar 28 16:35:17 2017_x000D_	62.4866	59.0548	-10.0032	-0.174589	1	32.5765	13.6359	0	0	54.3828		11.8428	0
60094	Tue Mar 28 16:35:17 2017_x000D_	62.8812	59.0436	-10.006	-0.174637	1	32.5765	13.6359	0	0	54.5915		12.1794	0
60095	Tue Mar 28 16:35:17 2017_x000D_	63.2771	59.1335	-12.8139	-0.223644	1	32.5765	13.6359	0	0	54.8868		21.5054	0
60096	Tue Mar 28 16:35:17 2017_x000D_	63.9703	59.3161	-19.1882	-0.334897	1	32.5765	13.6359	0	0	55.4279		12.1641	0
60097	Tue Mar 28 16:35:18 2017_x000D_	64.3657	59.4059	-21.8749	-0.38179	1	32.5765	13.6359	0	0	55.7265		19.8169	0
60098	Tue Mar 28 16:35:18 2017_x000D_	64.9609	59.6924	-24.4579	-0.426871	1	32.5765	13.6359	0	0	56.3023		10.6768	0
60099	Tue Mar 28 16:35:18 2017_x000D_	65.2594	59.8862	-25.7089	-0.448706	1	32.5765	13.6359	0	0	56.6327		19.7928	0
60100	Tue Mar 28 16:35:18 2017_x000D_	65.8539	60.1723	-28.2669	-0.493351	1	32.5765	13.6359	0	0	57.2103		13.1858	0
60101	Tue Mar 28 16:35:18 2017_x000D_	66.2499	60.363	-28.2677	-0.493364	1	32.5765	13.6359	0	0	57.5962		18.6109	0
60102	Tue Mar 28 16:35:18 2017_x000D_	66.8421	60.5478	-28.2721	-0.493441	1	32.5765	13.6359	0	0	58.0935		8.39008	0
60103	Tue Mar 28 16:35:18 2017_x000D_	67.0414	60.744	-28.2691	-0.493389	1	32.5765	13.6359	0	0	58.3695		10.6334	0
60104	Tue Mar 28 16:35:18 2017_x000D_	67.3385	60.9373	-26.9354	-0.470111	1	32.5765	13.6359	0	0	58.7011		19.739	96.2816
60105	Tue Mar 28 16:35:18 2017_x000D_	67.9313	61.2228	-24.4518	-0.426765	1	31.8407	10.512	315.171	5.50077	62.2424		9.29312	0
60106	Tue Mar 28 16:35:18 2017_x000D_	68.227	61.3151	-23.0269	-0.401895	1	31.8407	10.512	315.171	5.50077	62.4893		15.8053	0
60107	Tue Mar 28 16:35:18 2017_x000D_	68.7195	61.5022	-21.8631	-0.381583	1	31.8407	10.512	315.171	5.50077	62.9289		10.6051	0
60108	Tue Mar 28 16:35:18 2017_x000D_	69.0158	61.695	-20.7949	-0.36294	1	31.8407	10.512	315.171	5.50077	63.2589		9.28077	0
60109	Tue Mar 28 16:35:18 2017_x000D_	69.3111	61.7872	-19.1671	-0.334529	1	31.8407	10.512	315.171	5.50077	63.5073		15.7796	76.8324
60110	Tue Mar 28 16:35:18 2017_x000D_	69.8028	61.974	-18.2004	-0.317656	1	30.6262	8.2572	257.727	4.49818	66.4853		9.27128	0
60111	Tue Mar 28 16:35:18 2017_x000D_	70.0978	62.0661	-16.376	-0.285814	1	30.6262	8.2572	257.727	4.49818	66.7338		9.24677	0
60112	Tue Mar 28 16:35:18 2017_x000D_	70.3921	62.1577	-18.2007	-0.317662	1	30.6262	8.2572	257.727	4.49818	66.982		18.5028	0
60113	Tue Mar 28 16:35:18 2017_x000D_	70.9809	62.3413	-18.201	-0.317668	1	30.6262	8.2572	257.727	4.49818	67.4803		9.25804	38.433
60114	Tue Mar 28 16:35:18 2017_x000D_	71.2755	62.4332	-16.3753	-0.285802	1	30.0187	7.1293	244.147	4.26118	68.9974		21.2623	0
60115	Tue Mar 28 16:35:18 2017_x000D_	71.9609	62.6136	-15.5203	-0.27088	1	30.0187	7.1293	244.147	4.26118	69.5533		6.53587	0
60116	Tue Mar 28 16:35:18 2017_x000D_	72.1572	62.7081	-18.2018	-0.317681	1	30.0187	7.1293	244.147	4.26118	69.7471		21.255	0
60117	Tue Mar 28 16:35:18 2017_x000D_	72.8424	62.8883	-19.1714	-0.334605	1	30.0187	7.1293	244.147	4.26118	70.306		8.76416	9.29183
60118	Tue Mar 28 16:35:18 2017_x000D_	73.1344	62.8793	-18.207	-0.317772	1	29.8095	6.9009	245.232	4.28011	70.7858		10.5568	0
60119	Tue Mar 28 16:35:19 2017_x000D_	73.4293	63.0713	-19.1722	-0.334618	1	29.8095	6.9009	245.232	4.28011	71.1182		21.2055	0
60120	Tue Mar 28 16:35:19 2017_x000D_	74.1129	63.2511	-18.2052	-0.31774	1	29.8095	6.9009	245.232	4.28011	71.6808		5.83778	0
60121	Tue Mar 28 16:35:19 2017_x000D_	74.3074	63.2451	-18.2076	-0.317783	1	29.8095	6.9009	245.232	4.28011	71.7965		8.31146	0
60122	Tue Mar 28 16:35:19 2017_x000D_	74.5044	63.4399	-18.2031	-0.317704	1	29.8095	6.9009	245.232	4.28011	72.0714		18.4023	23.7569
60123	Tue Mar 28 16:35:19 2017_x000D_	75.09	63.6225	-18.2035	-0.317711	1	29.401	6.2225	226.007	3.94457	73.3638		8.75826	0
60124	Tue Mar 28 16:35:19 2017_x000D_	75.3818	63.6134	-19.1769	-0.3347	1	29.401	6.2225	226.007	3.94457	73.5388		13.0166	0
60125	Tue Mar 28 16:35:19 2017_x000D_	75.7726	63.8019	-19.1752	-0.33467	1	29.401	6.2225	226.007	3.94457	73.9305		6.50093	0
60126	Tue Mar 28 16:35:19 2017_x000D_	75.9678	63.896	-21.8807	-0.381891	1	29.401	6.2225	226.007	3.94457	74.1262		13.0059	6.65177
60127	Tue Mar 28 16:35:19 2017_x000D_	76.3583	64.0843	-21.8797	-0.381872	1	29.411	6.001	246.853	4.30839	74.6841		5.82587	0
60128	Tue Mar 28 16:35:19 2017_x000D_	76.5524	64.0782	-21.8825	-0.381922	1	29.411	6.001	246.853	4.30839	74.8016		2.90249	0
60129	Tue Mar 28 16:35:19 2017_x000D_	76.6491	64.0751	-20.8128	-0.363252	1	29.411	6.001	246.853	4.30839	74.8601		12.4247	0
60130	Tue Mar 28 16:35:19 2017_x000D_	76.9435	64.3664	-24.4843	-0.427331	1	29.411	6.001	246.853	4.30839	75.2719		9.17751	47.3245
60131	Tue Mar 28 16:35:19 2017_x000D_	77.2356	64.4573	-28.328	-0.494417	1	28.1355	5.0728	206.037	3.59602	77.0541		9.16447	0
60132	Tue Mar 28 16:35:19 2017_x000D_	77.5274	64.5477	-36.9499	-0.644897	1	28.1355	5.0728	206.037	3.59602	77.3099		0.0108167	0
60133	Tue Mar 28 16:35:19 2017_x000D_	77.5277	64.5475	-44.7324	-0.780728	1	28.1355	5.0728	206.037	3.59602	77.31		4.23661	0
60134	Tue Mar 28 16:35:19 2017_x000D_	77.6241	64.4443	-52.9937	-0.924915	1	28.1355	5.0728	206.037	3.59602	77.2923		0.0247386	47.3395
60135	Tue Mar 28 16:35:19 2017_x000D_	77.6249	64.4441	-73.1013	-1.27586	1	26.8596	4.1443	190.003	3.31618	78.8237		2.91721	0
60136	Tue Mar 28 16:35:19 2017_x000D_	77.7221	64.4413	-81.1033	-1.41552	1	26.8596	4.1443	190.003	3.31618	78.8842		6.0275	0
60137	Tue Mar 28 16:35:19 2017_x000D_	77.7247	64.6422	262.376	4.57932	1	26.8596	4.1443	190.003	3.31618	79.0396		6.7324	0
60138	Tue Mar 28 16:35:19 2017_x000D_	77.6301	64.8457	254.514	4.4421	1	26.8596	4.1443	190.003	3.31618	79.1347		3.01518	0
60139	Tue Mar 28 16:35:19 2017_x000D_	77.6312	64.9462	248.609	4.33905	1	26.8596	4.1443	190.003	3.31618	79.2125		9.54604	29.3573
60140	Tue Mar 28 16:35:20 2017_x000D_	77.5372	65.2502	232.885	4.06461	1	26.0021	3.67281	194.692	3.39801	80.2972		6.7295	0
60141	Tue Mar 28 16:35:20 2017_x000D_	77.4424	65.4535	230.848	4.02906	1	26.0021	3.67281	194.692	3.39801	80.3925		21.1238	0
60142	Tue Mar 28 16:35:20 2017_x000D_	76.9633	65.9695	227.124	3.96406	1	26.0021	3.67281	194.692	3.39801	80.4855		14.988	0
60143	Tue Mar 28 16:35:20 2017_x000D_	76.6771	66.379	229.054	3.99775	1	26.0021	3.67281	194.692	3.39801	80.6227		29.564	27.0834
60144	Tue Mar 28 16:35:20 2017_x000D_	76.0066	67.1012	232.885	4.06461	1	25.1346	3.4229	180	3.14159	81.5039		8.44869	0
60145	Tue Mar 28 16:35:20 2017_x000D_	75.815	67.3076	232.885	4.06461	1	25.1346	3.4229	180	3.14159	81.546		12.6708	0
60146	Tue Mar 28 16:35:20 2017_x000D_	75.5276	67.6171	236.65	4.13032	1	25.1346	3.4229	180	3.14159	81.611		12.403	0
60147	Tue Mar 28 16:35:20 2017_x000D_	75.4353	68.0201	238.89	4.16942	1	25.1346	3.4229	180	3.14159	81.8716		21.1216	6.65463
60148	Tue Mar 28 16:35:20 2017_x000D_	74.9562	68.536	242.615	4.23444	1	25.1445	3.2013	225	3.92699	82.1573		12.3994	0
60149	Tue Mar 28 16:35:20 2017_x000D_	74.864	68.9389	245.019	4.27639	1	25.1445	3.2013	225	3.92699	82.4225		17.51	0
60150	Tue Mar 28 16:35:20 2017_x000D_	74.5789	69.4482	248.621	4.33925	1	25.1445	3.2013	225	3.92699	82.6584		8.44869	0
60151	Tue Mar 28 16:35:20 2017_x000D_	74.3873	69.6546	248.621	4.33926	1	25.1445	3.2013	225	3.92699	82.7097		19.0213	0
60152	Tue Mar 28 16:35:20 2017_x000D_	74.2005	70.2605	248.621	4.33926	1	25.1445	3.2013	225	3.92699	83.0869		9.51581	9.41951
60153	Tue Mar 28 16:35:20 2017_x000D_	74.107	70.5636	245.019	4.27639	1	24.9153	3.4159	225	3.92699	83.2384		9.50258	0
60154	Tue Mar 28 16:35:20 2017_x000D_	74.0137	70.8663	248.621	4.33925	1	24.9153	3.4159	225	3.92699	83.4279		17.5112	0
60155	Tue Mar 28 16:35:20 2017_x000D_	73.7287	71.3757	245.019	4.27639	1	24.9153	3.4159	225	3.92699	83.6737		9.49971	0
60156	Tue Mar 28 16:35:20 2017_x000D_	73.6354	71.6783	248.621	4.33926	1	24.9153	3.4159	225	3.92699	83.8654		20.1551	79.3813
60157	Tue Mar 28 16:35:20 2017_x000D_	73.3517	72.2873	246.196	4.29693	1	22.2728	3.5528	175.636	3.06542	85.6358		9.50258	0
60158	Tue Mar 28 16:35:20 2017_x000D_	73.2584	72.59	247.532	4.32024	1	22.2728	3.5528	175.636	3.06542	85.8235		20.1497	0
60159	Tue Mar 28 16:35:20 2017_x000D_	72.9747	73.1988	245.019	4.27638	1	22.2728	3.5528	175.636	3.06542	86.1467		8.44665	0
60160	Tue Mar 28 16:35:20 2017_x000D_	72.7832	73.4052	245.019	4.27639	1	22.2728	3.5528	175.636	3.06542	86.2013		20.1457	20.9232
60161	Tue Mar 28 16:35:21 2017_x000D_	72.4996	74.0139	242.613	4.2344	1	21.6048	3.7533	180	3.14159	86.7573		0	0
60162	Tue Mar 28 16:35:21 2017_x000D_	72.4996	74.0139	242.613	4.2344	1	21.6048	3.7533	180	3.14159	86.7573		18.9899	0
60163	Tue Mar 28 16:35:21 2017_x000D_	72.3131	74.6188	242.613	4.23439	1	21.6048	3.7533	180	3.14159	87.1393		8.44665	0
60164	Tue Mar 28 16:35:21 2017_x000D_	72.1216	74.8252	242.613	4.2344	1	21.6048	3.7533	180	3.14159	87.1961		18.9833	0
60165	Tue Mar 28 16:35:21 2017_x000D_	71.9352	75.4299	242.613	4.23439	1	21.6048	3.7533	180	3.14159	87.5824		8.44665	0
60166	Tue Mar 28 16:35:21 2017_x000D_	71.7437	75.6363	242.613	4.2344	1	21.6048	3.7533	180	3.14159	87.6417		17.4885	0
60167	Tue Mar 28 16:35:21 2017_x000D_	71.459	76.145	243.732	4.25392	1	21.6048	3.7533	180	3.14159	87.8977		9.49023	0
60168	Tue Mar 28 16:35:21 2017_x000D_	71.3658	76.4473	242.613	4.23439	1	21.6048	3.7533	180	3.14159	88.0941		13.4162	33.2475
60169	Tue Mar 28 16:35:21 2017_x000D_	71.177	76.8527	242.613	4.23439	1	20.6977	4.39	135	2.35619	88.312		4.21791	0
60170	Tue Mar 28 16:35:21 2017_x000D_	71.0813	76.9557	246.198	4.29696	1	20.6977	4.39	135	2.35619	88.3419		4.22435	0
60171	Tue Mar 28 16:35:21 2017_x000D_	70.9855	77.0589	247.535	4.3203	1	20.6977	4.39	135	2.35619	88.3721		9.48647	0
60172	Tue Mar 28 16:35:21 2017_x000D_	70.8924	77.3611	246.198	4.29696	1	20.6977	4.39	135	2.35619	88.568		6.70539	0
60173	Tue Mar 28 16:35:21 2017_x000D_	70.798	77.5637	248.626	4.33934	1	20.6977	4.39	135	2.35619	88.6816		4.22874	47.0974
60174	Tue Mar 28 16:35:21 2017_x000D_	70.7022	77.6671	245.02	4.2764	1	19.5518	5.4631	136.007	2.37377	88.486		16.1616	0
60175	Tue Mar 28 16:35:21 2017_x000D_	70.5146	78.1721	238.887	4.16936	1	19.5518	5.4631	136.007	2.37377	88.7908		2.90579	0
60176	Tue Mar 28 16:35:21 2017_x000D_	70.6114	78.1687	229.065	3.99795	1	19.5518	5.4631	136.007	2.37377	88.8436		6.59086	0
60177	Tue Mar 28 16:35:21 2017_x000D_	70.8035	78.0621	211.48	3.69102	1	19.5518	5.4631	136.007	2.37377	88.867		2.90612	23.9546
60178	Tue Mar 28 16:35:21 2017_x000D_	70.9003	78.0584	205.297	3.5831	1	18.874	5.8852	135	2.35619	88.9703		2.90036	0
60179	Tue Mar 28 16:35:21 2017_x000D_	70.9969	78.0545	193.721	3.38106	1	18.874	5.8852	135	2.35619	89.0236		2.89488	0
60180	Tue Mar 28 16:35:21 2017_x000D_	71.0933	78.0502	176.631	3.0828	1	18.874	5.8852	135	2.35619	89.0766		4.21556	0
60181	Tue Mar 28 16:35:21 2017_x000D_	70.9975	78.153	167.776	2.92824	1	18.874	5.8852	135	2.35619	89.1038		4.13469	0
60182	Tue Mar 28 16:35:21 2017_x000D_	70.899	78.0566	153.579	2.68046	1	18.874	5.8852	135	2.35619	88.968		2.91179	6.58835
60183	Tue Mar 28 16:35:22 2017_x000D_	70.802	78.06	147.45	2.57348	1	19.0935	5.8922	135	2.35619	88.7804		6.46953	0
60184	Tue Mar 28 16:35:22 2017_x000D_	70.6071	77.9677	133.789	2.33505	1	19.0935	5.8922	135	2.35619	88.5919		5.82112	0
60185	Tue Mar 28 16:35:22 2017_x000D_	70.4132	77.975	125.835	2.19623	1	19.0935	5.8922	135	2.35619	88.4853		19.735	0
60186	Tue Mar 28 16:35:22 2017_x000D_	70.1137	77.3893	123.487	2.15526	1	19.0935	5.8922	135	2.35619	87.8345		13.1661	0
60187	Tue Mar 28 16:35:22 2017_x000D_	69.9138	76.9986	123.485	2.15523	1	19.0935	5.8922	135	2.35619	87.4004		13.1822	0
60188	Tue Mar 28 16:35:22 2017_x000D_	69.7135	76.6075	128.048	2.23486	1	19.0935	5.8922	135	2.35619	86.9657		25.2355	0
60189	Tue Mar 28 16:35:22 2017_x000D_	69.2171	75.9284	131.896	2.30202	1	19.0935	5.8922	135	2.35619	86.1246		12.3983	0
60190	Tue Mar 28 16:35:22 2017_x000D_	68.9207	75.6404	135.793	2.37003	1	19.0935	5.8922	135	2.35619	85.7179		12.4089	9.41951
60191	Tue Mar 28 16:35:22 2017_x000D_	68.6241	75.3521	139.7	2.43822	1	18.8643	6.1068	124.245	2.16848	85.2699		20.6892	0
60192	Tue Mar 28 16:35:22 2017_x000D_	68.1296	74.8714	143.579	2.50593	1	18.8643	6.1068	124.245	2.16848	84.591		8.28243	0
60193	Tue Mar 28 16:35:22 2017_x000D_	67.9317	74.6789	143.578	2.50591	1	18.8643	6.1068	124.245	2.16848	84.3193		23.5165	0
60194	Tue Mar 28 16:35:22 2017_x000D_	67.2429	74.3047	149.73	2.61328	1	18.8643	6.1068	124.245	2.16848	83.6148		8.29306	6.65437
60195	Tue Mar 28 16:35:22 2017_x000D_	67.0447	74.112	149.727	2.61323	1	18.8546	6.3284	98.6368	1.72154	83.1679		13.0562	0
60196	Tue Mar 28 16:35:22 2017_x000D_	66.6511	73.9263	149.729	2.61326	1	18.8546	6.3284	98.6368	1.72154	82.7888		21.0921	0
60197	Tue Mar 28 16:35:22 2017_x000D_	66.0588	73.5475	149.728	2.61324	1	18.8546	6.3284	98.6368	1.72154	82.138		8.30794	0
60198	Tue Mar 28 16:35:22 2017_x000D_	65.8602	73.3545	149.725	2.61319	1	18.8546	6.3284	98.6368	1.72154	81.8659		23.5895	0
60199	Tue Mar 28 16:35:22 2017_x000D_	65.1695	72.9787	148.209	2.58673	1	18.8546	6.3284	98.6368	1.72154	81.1624		6.55015	33.2401
60200	Tue Mar 28 16:35:22 2017_x000D_	64.9721	72.8854	145.834	2.54529	1	17.9478	6.9651	148.524	2.59224	80.9739		21.1471	0
60201	Tue Mar 28 16:35:22 2017_x000D_	64.3782	72.5057	145.835	2.5453	1	17.9478	6.9651	148.524	2.59224	80.3203		8.32915	0
60202	Tue Mar 28 16:35:22 2017_x000D_	64.1791	72.3122	145.833	2.54527	1	17.9478	6.9651	148.524	2.59224	80.0473		8.33339	0
60203	Tue Mar 28 16:35:22 2017_x000D_	63.9799	72.1186	145.831	2.54524	1	17.9478	6.9651	148.524	2.59224	79.7743		21.1837	23.9546
60204	Tue Mar 28 16:35:23 2017_x000D_	63.385	71.7382	145.832	2.54525	1	17.27	7.3872	136.289	2.3787	79.1685		8.34403	0
60205	Tue Mar 28 16:35:23 2017_x000D_	63.1855	71.5444	145.83	2.54522	1	17.27	7.3872	136.289	2.3787	78.8947		8.34827	0
60206	Tue Mar 28 16:35:23 2017_x000D_	62.9859	71.3505	145.829	2.54519	1	17.27	7.3872	136.289	2.3787	78.6209		21.2161	0
60207	Tue Mar 28 16:35:23 2017_x000D_	62.3901	70.9695	145.829	2.5452	1	17.27	7.3872	136.289	2.3787	77.9649		5.89553	18.8326
60208	Tue Mar 28 16:35:23 2017_x000D_	62.1937	70.9763	145.834	2.54528	1	16.8118	7.8163	163.075	2.8462	77.7734		16.7221	0
60209	Tue Mar 28 16:35:23 2017_x000D_	61.7938	70.588	145.83	2.54521	1	16.8118	7.8163	163.075	2.8462	77.2248		13.1634	0
60210	Tue Mar 28 16:35:23 2017_x000D_	61.3971	70.4005	145.833	2.54526	1	16.8118	7.8163	163.075	2.8462	76.8416		16.7433	0
60211	Tue Mar 28 16:35:23 2017_x000D_	60.9966	70.0118	145.829	2.54519	1	16.8118	7.8163	163.075	2.8462	76.2927		6.58512	9.41972
60212	Tue Mar 28 16:35:23 2017_x000D_	60.7981	69.9181	148.197	2.58653	1	16.5826	8.03091	160.164	2.79539	76.0594		6.59567	0
60213	Tue Mar 28 16:35:23 2017_x000D_	60.5994	69.824	145.831	2.54524	1	16.5826	8.03091	160.164	2.79539	75.8674		8.38012	0
60214	Tue Mar 28 16:35:23 2017_x000D_	60.399	69.6294	145.83	2.54521	1	16.5826	8.03091	160.164	2.79539	75.5927		13.1929	0
60215	Tue Mar 28 16:35:23 2017_x000D_	60.0014	69.4415	145.832	2.54525	1	16.5826	8.03091	160.164	2.79539	75.2094		6.59582	0
60216	Tue Mar 28 16:35:23 2017_x000D_	59.8026	69.3476	148.199	2.58656	1	16.5826	8.03091	160.164	2.79539	75.018		16.7837	38.884
60217	Tue Mar 28 16:35:23 2017_x000D_	59.4011	68.958	148.194	2.58648	1	15.876	9.1175	151.288	2.64048	73.9954		2.96865	0
60218	Tue Mar 28 16:35:23 2017_x000D_	59.3022	68.9613	149.707	2.61288	1	15.876	9.1175	151.288	2.64048	73.9399		13.2156	0
60219	Tue Mar 28 16:35:23 2017_x000D_	58.904	68.7729	149.708	2.6129	1	15.876	9.1175	151.288	2.64048	73.5539		6.68856	0
60220	Tue Mar 28 16:35:23 2017_x000D_	58.8019	68.5747	148.194	2.58647	1	15.876	9.1175	151.288	2.64048	73.3334		17.2623	72.1075
60221	Tue Mar 28 16:35:23 2017_x000D_	58.3026	68.2887	152.134	2.65525	1	14.4727	11.0689	114.768	2.00308	72.0775		10.6815	0
60222	Tue Mar 28 16:35:23 2017_x000D_	58.0025	68.0971	158.507	2.76647	1	14.4727	11.0689	114.768	2.00308	71.743		8.90016	0
60223	Tue Mar 28 16:35:23 2017_x000D_	57.706	68.1072	164.802	2.87634	1	14.4727	11.0689	114.768	2.00308	71.5715		10.6798	0
60224	Tue Mar 28 16:35:23 2017_x000D_	57.4059	67.9157	176.333	3.0776	1	14.4727	11.0689	114.768	2.00308	71.2378		5.92572	35.8979
60225	Tue Mar 28 16:35:24 2017_x000D_	57.2085	67.9227	187.437	3.27138	1	13.9859	12.162	131.364	2.29273	70.551		8.89106	0
60226	Tue Mar 28 16:35:24 2017_x000D_	56.9123	67.9327	198.844	3.47048	1	13.9859	12.162	131.364	2.29273	70.3779		6.78392	0
60227	Tue Mar 28 16:35:24 2017_x000D_	56.8175	68.138	205.02	3.57827	1	13.9859	12.162	131.364	2.29273	70.483		6.61978	0
60228	Tue Mar 28 16:35:24 2017_x000D_	56.6181	68.0435	210.088	3.66672	1	13.9859	12.162	131.364	2.29273	70.2869		10.8346	0
60229	Tue Mar 28 16:35:24 2017_x000D_	56.3255	68.2552	221.224	3.86109	1	13.9859	12.162	131.364	2.29273	70.2787		8.54385	18.8263
60230	Tue Mar 28 16:35:24 2017_x000D_	56.1315	68.4637	221.224	3.86109	1	13.5278	12.5909	104.692	1.82722	70.2627		10.8461	0
60231	Tue Mar 28 16:35:24 2017_x000D_	55.8385	68.6755	223.025	3.89252	1	13.5278	12.5909	104.692	1.82722	70.2544		25.6421	0
60232	Tue Mar 28 16:35:24 2017_x000D_	55.2562	69.3012	223.026	3.89253	1	13.5278	12.5909	104.692	1.82722	70.4082		10.8586	0
60233	Tue Mar 28 16:35:24 2017_x000D_	54.9629	69.5133	221.225	3.8611	1	13.5278	12.5909	104.692	1.82722	70.4062		23.5679	53.4904
60234	Tue Mar 28 16:35:24 2017_x000D_	54.3784	70.0382	219.022	3.82265	1	11.9534	13.4278	135	2.35619	70.7433		10.8635	0
60235	Tue Mar 28 16:35:24 2017_x000D_	54.0849	70.2503	212.658	3.71159	1	11.9534	13.4278	135	2.35619	70.738		24.2548	0
60236	Tue Mar 28 16:35:24 2017_x000D_	53.3988	70.678	211.252	3.68705	1	11.9534	13.4278	135	2.35619	70.6775		8.55233	0
60237	Tue Mar 28 16:35:24 2017_x000D_	53.2046	70.8867	211.254	3.68707	1	11.9534	13.4278	135	2.35619	70.7332		22.865	53.4918
60238	Tue Mar 28 16:35:24 2017_x000D_	52.5161	71.2136	207.551	3.62245	1	10.379	14.2648	171.363	2.99085	70.8428		10.8653	0
60239	Tue Mar 28 16:35:24 2017_x000D_	52.2226	71.4258	208.77	3.64372	1	10.379	14.2648	171.363	2.99085	70.8397		13.4479	0
60240	Tue Mar 28 16:35:24 2017_x000D_	51.8297	71.6416	208.769	3.64371	1	10.379	14.2648	171.363	2.99085	70.7832		6.72264	0
60241	Tue Mar 28 16:35:24 2017_x000D_	51.6333	71.7495	211.252	3.68705	1	10.379	14.2648	171.363	2.99085	70.756		22.8811	0
60242	Tue Mar 28 16:35:24 2017_x000D_	50.9443	72.0766	210.098	3.6669	1	10.379	14.2648	171.363	2.99085	70.624		8.56097	29.648
60243	Tue Mar 28 16:35:24 2017_x000D_	50.75	72.2856	215.083	3.75391	1	9.48209	14.6798	171.363	2.99085	70.8623		18.9828	0
60244	Tue Mar 28 16:35:24 2017_x000D_	50.1578	72.5085	215.081	3.75387	1	9.48209	14.6798	171.363	2.99085	70.7013		8.56505	0
60245	Tue Mar 28 16:35:24 2017_x000D_	49.9633	72.7175	215.082	3.75388	1	9.48209	14.6798	171.363	2.99085	70.7609		19.3563	0
60246	Tue Mar 28 16:35:24 2017_x000D_	49.4748	73.139	216.674	3.78168	1	9.48209	14.6798	171.363	2.99085	70.83		10.8911	0
60247	Tue Mar 28 16:35:25 2017_x000D_	49.1806	73.3517	215.083	3.7539	1	9.48209	14.6798	169.074	2.95089	70.8404		9.49193	0
60248	Tue Mar 28 16:35:25 2017_x000D_	48.8845	73.4632	219.014	3.82252	1	9.48209	14.6798	169.074	2.95089	70.7675		17.1406	0
60249	Tue Mar 28 16:35:25 2017_x000D_	48.4952	73.8814	219.015	3.82253	1	9.48209	14.6798	169.074	2.95089	70.9003		10.8935	0
60250	Tue Mar 28 16:35:25 2017_x000D_	48.2009	74.0941	217.377	3.79395	1	9.48209	14.6798	169.074	2.95089	70.9169		19.3712	9.41059
60251	Tue Mar 28 16:35:25 2017_x000D_	47.712	74.5159	219.015	3.82253	1	9.25311	14.8942	153.963	2.68717	70.9495		6.74275	0
60252	Tue Mar 28 16:35:25 2017_x000D_	47.515	74.6241	216.674	3.78168	1	9.25311	14.8942	153.963	2.68717	70.934		21.7954	0
60253	Tue Mar 28 16:35:25 2017_x000D_	46.9262	75.0497	216.674	3.78168	1	9.25311	14.8942	153.963	2.68717	70.9785		8.57558	0
60254	Tue Mar 28 16:35:25 2017_x000D_	46.7314	75.2589	216.675	3.78169	1	9.25311	14.8942	153.963	2.68717	71.0529		8.57573	19.7654
60255	Tue Mar 28 16:35:25 2017_x000D_	46.5367	75.4682	216.675	3.7817	1	8.59459	14.8735	180	3.14159	71.4935		13.4948	0
60256	Tue Mar 28 16:35:25 2017_x000D_	46.1424	75.6847	216.675	3.78169	1	8.59459	14.8735	180	3.14159	71.4692		15.1331	0
60257	Tue Mar 28 16:35:25 2017_x000D_	45.7505	76.0023	219.014	3.82252	1	8.59459	14.8735	180	3.14159	71.5352		8.57777	0
60258	Tue Mar 28 16:35:25 2017_x000D_	45.5557	76.2116	219.014	3.82252	1	8.59459	14.8735	180	3.14159	71.6134		17.6344	0
60259	Tue Mar 28 16:35:25 2017_x000D_	45.0636	76.5331	215.086	3.75395	1	8.59459	14.8735	180	3.14159	71.6372		10.9043	33.5371
60260	Tue Mar 28 16:35:25 2017_x000D_	44.769	76.746	216.675	3.78169	1	7.50637	14.6176	180	3.14159	72.4461		10.9169	0
60261	Tue Mar 28 16:35:25 2017_x000D_	44.4741	76.9592	215.086	3.75395	1	7.50637	14.6176	180	3.14159	72.4782		10.9103	0
60262	Tue Mar 28 16:35:25 2017_x000D_	44.1794	77.1723	216.675	3.78169	1	7.50637	14.6176	180	3.14159	72.5121		13.5137	0
60263	Tue Mar 28 16:35:25 2017_x000D_	43.7846	77.3892	216.674	3.78168	1	7.50637	14.6176	180	3.14159	72.5009		6.79859	26.3606
60264	Tue Mar 28 16:35:25 2017_x000D_	43.6895	77.5949	215.086	3.75397	1	6.62812	14.5899	180	3.14159	73.097		6.76023	0
60265	Tue Mar 28 16:35:25 2017_x000D_	43.492	77.7034	212.666	3.71172	1	6.62812	14.5899	180	3.14159	73.0908		13.5205	0
60266	Tue Mar 28 16:35:25 2017_x000D_	43.097	77.9204	212.666	3.71172	1	6.62812	14.5899	180	3.14159	73.0803		6.75904	0
60267	Tue Mar 28 16:35:25 2017_x000D_	42.8996	78.029	215.085	3.75395	1	6.62812	14.5899	180	3.14159	73.0763		6.76286	6.59065
60268	Tue Mar 28 16:35:26 2017_x000D_	42.702	78.1375	212.665	3.71171	1	6.40854	14.583	180	3.14159	73.1874		6.7643	0
60269	Tue Mar 28 16:35:26 2017_x000D_	42.5044	78.2461	210.115	3.66719	1	6.40854	14.583	180	3.14159	73.184		8.59853	0
60270	Tue Mar 28 16:35:26 2017_x000D_	42.3088	78.4556	202.478	3.53391	1	6.40854	14.583	180	3.14159	73.2703		0.00424264	0
60271	Tue Mar 28 16:35:26 2017_x000D_	42.3087	78.4555	197.002	3.43833	1	6.40854	14.583	180	3.14159	73.2702		4.29014	6.59065
60272	Tue Mar 28 16:35:26 2017_x000D_	42.406	78.3507	193.561	3.37828	1	6.18896	14.5761	180	3.14159	73.3408		6.05271	0
60273	Tue Mar 28 16:35:26 2017_x000D_	42.4108	78.5524	187.944	3.28025	1	6.18896	14.5761	180	3.14159	73.5186		6.01599	0
60274	Tue Mar 28 16:35:26 2017_x000D_	42.2104	78.5597	176.428	3.07925	1	6.18896	14.5761	180	3.14159	73.4265		0.0108167	0
60275	Tue Mar 28 16:35:26 2017_x000D_	42.2102	78.5594	170.762	2.98036	1	6.18896	14.5761	180	3.14159	73.4261		6.00389	0
60276	Tue Mar 28 16:35:26 2017_x000D_	42.0102	78.5666	157.928	2.75636	1	6.18896	14.5761	180	3.14159	73.3345		6.73415	13.293
60277	Tue Mar 28 16:35:26 2017_x000D_	41.9052	78.3682	151.318	2.64099	1	6.17014	15.0188	180	3.14159	72.7334		9.47676	0
60278	Tue Mar 28 16:35:26 2017_x000D_	41.6024	78.2782	142.561	2.48815	1	6.17014	15.0188	180	3.14159	72.5065		4.24201	0
60279	Tue Mar 28 16:35:26 2017_x000D_	41.4998	78.1809	138.574	2.41857	1	6.17014	15.0188	180	3.14159	72.3715		8.47967	0
60280	Tue Mar 28 16:35:26 2017_x000D_	41.2948	77.9863	130.596	2.27932	1	6.17014	15.0188	180	3.14159	72.1016		6.73025	27.4613
60281	Tue Mar 28 16:35:26 2017_x000D_	41.1897	77.7881	128.347	2.24008	1	5.91294	15.8973	180	3.14159	71.2385		12.7346	0
60282	Tue Mar 28 16:35:26 2017_x000D_	40.8816	77.4961	124.35	2.17031	1	5.91294	15.8973	180	3.14159	70.8323		8.49491	0
60283	Tue Mar 28 16:35:26 2017_x000D_	40.6759	77.3015	124.352	2.17035	1	5.91294	15.8973	180	3.14159	70.5616		20.2354	0
60284	Tue Mar 28 16:35:26 2017_x000D_	40.3595	76.7058	126.68	2.21098	1	5.91294	15.8973	180	3.14159	69.8873		10.8577	19.935
60285	Tue Mar 28 16:35:26 2017_x000D_	40.1511	76.4099	128.346	2.24005	1	5.88474	16.5612	158.504	2.76641	68.9641		21.7401	0
60286	Tue Mar 28 16:35:26 2017_x000D_	39.734	75.8173	128.344	2.24003	1	5.88474	16.5612	158.504	2.76641	68.2426		8.516	0
60287	Tue Mar 28 16:35:26 2017_x000D_	39.5279	75.6221	128.346	2.24005	1	5.88474	16.5612	158.504	2.76641	67.971		21.7676	0
60288	Tue Mar 28 16:35:26 2017_x000D_	39.1102	75.0288	128.344	2.24003	1	5.88474	16.5612	158.504	2.76641	67.2487		8.52654	0
60289	Tue Mar 28 16:35:27 2017_x000D_	38.9039	74.8333	128.346	2.24005	1	5.88474	16.5612	134.21	2.34241	66.9769		8.52872	0
60290	Tue Mar 28 16:35:27 2017_x000D_	38.6975	74.6378	128.347	2.24008	1	5.88474	16.5612	134.21	2.34241	66.7051		19.3461	0
60291	Tue Mar 28 16:35:27 2017_x000D_	38.2818	74.1448	126.685	2.21106	1	5.88474	16.5612	134.21	2.34241	66.0715		10.9026	0
60292	Tue Mar 28 16:35:27 2017_x000D_	38.0725	73.8477	128.347	2.24008	1	5.88474	16.5612	134.21	2.34241	65.7099		21.8301	0
60293	Tue Mar 28 16:35:27 2017_x000D_	37.6536	73.2527	128.346	2.24005	1	5.88474	16.5612	134.21	2.34241	64.986		8.55199	38.4642
60294	Tue Mar 28 16:35:27 2017_x000D_	37.4467	73.0566	128.347	2.24008	1	6.49628	17.6881	48.6363	0.848864	63.4318		21.8576	0
60295	Tue Mar 28 16:35:27 2017_x000D_	37.0272	72.4609	128.346	2.24005	1	6.49628	17.6881	48.6363	0.848864	62.7072		8.56254	0
60296	Tue Mar 28 16:35:27 2017_x000D_	36.8201	72.2645	128.347	2.24008	1	6.49628	17.6881	48.6363	0.848864	62.4349		8.56471	0
60297	Tue Mar 28 16:35:27 2017_x000D_	36.6129	72.0681	128.348	2.2401	1	6.49628	17.6881	48.6363	0.848864	62.1627		21.8942	18.6037
60298	Tue Mar 28 16:35:27 2017_x000D_	36.1927	71.4714	128.347	2.24008	1	6.91643	18.1442	81.3632	1.42006	60.8349		8.57537	0
60299	Tue Mar 28 16:35:27 2017_x000D_	35.9852	71.2748	128.349	2.2401	1	6.91643	18.1442	81.3632	1.42006	60.5628		8.5795	0
60300	Tue Mar 28 16:35:27 2017_x000D_	35.7777	71.078	128.35	2.24013	1	6.91643	18.1442	81.3632	1.42006	60.2906		21.9284	0
60301	Tue Mar 28 16:35:27 2017_x000D_	35.3568	70.4804	128.348	2.2401	1	6.91643	18.1442	81.3632	1.42006	59.5645		6.81918	0
60302	Tue Mar 28 16:35:27 2017_x000D_	35.2499	70.2798	130.58	2.27906	1	6.91643	18.1442	45	0.785398	59.3372		15.2066	0
60303	Tue Mar 28 16:35:27 2017_x000D_	34.9355	69.8822	128.347	2.24008	1	6.91643	18.1442	45	0.785398	58.8378		12.8981	0
60304	Tue Mar 28 16:35:27 2017_x000D_	34.6234	69.5865	132.41	2.31098	1	6.91643	18.1442	45	0.785398	58.4293		6.81901	0
60305	Tue Mar 28 16:35:27 2017_x000D_	34.5167	69.3858	130.144	2.27144	1	6.91643	18.1442	45	0.785398	58.202		19.5101	0
60306	Tue Mar 28 16:35:27 2017_x000D_	34.0975	68.8886	128.349	2.2401	1	6.91643	18.1442	45	0.785398	57.5657		8.61137	0
60307	Tue Mar 28 16:35:27 2017_x000D_	33.8892	68.6911	128.35	2.24013	1	6.91643	18.1442	45	0.785398	57.2933		6.83665	0
60308	Tue Mar 28 16:35:27 2017_x000D_	33.782	68.49	130.579	2.27903	1	6.91643	18.1442	45	0.785398	57.0654		15.2534	0
60309	Tue Mar 28 16:35:27 2017_x000D_	33.4666	68.0912	128.348	2.2401	1	6.91643	18.1442	45	0.785398	56.5651		11.0174	0
60310	Tue Mar 28 16:35:27 2017_x000D_	33.2552	67.7909	126.693	2.21121	1	6.91643	18.1442	45	0.785398	56.2008		11.0118	0
60311	Tue Mar 28 16:35:28 2017_x000D_	33.0437	67.4909	128.347	2.24008	1	6.91643	18.1442	45	0.785398	55.8366		6.83912	0
60312	Tue Mar 28 16:35:28 2017_x000D_	32.9367	67.2896	125.982	2.1988	1	6.91643	18.1442	45	0.785398	55.6087		11.0317	0
60313	Tue Mar 28 16:35:28 2017_x000D_	32.7249	66.989	124.378	2.1708	1	6.91643	18.1442	45	0.785398	55.2439		11.0369	0
60314	Tue Mar 28 16:35:28 2017_x000D_	32.5128	66.6884	130.571	2.27889	1	6.91643	18.1442	45	0.785398	54.8791		17.2885	0
60315	Tue Mar 28 16:35:28 2017_x000D_	32.0946	66.2919	138.474	2.41683	1	6.91643	18.1442	46.0071	0.802975	54.3336		0	0
60316	Tue Mar 28 16:35:28 2017_x000D_	32.0946	66.2919	138.474	2.41683	1	6.91643	18.1442	46.0071	0.802975	54.3336		6.83578	0
60317	Tue Mar 28 16:35:28 2017_x000D_	31.9869	66.0911	157.646	2.75144	1	6.91643	18.1442	46.0071	0.802975	54.1058		6.81473	0
60318	Tue Mar 28 16:35:28 2017_x000D_	31.7807	65.9958	173.207	3.02303	1	6.91643	18.1442	46.0071	0.802975	53.9259		3.08549	0
60319	Tue Mar 28 16:35:28 2017_x000D_	31.7839	66.0986	181.814	3.17326	1	6.91643	18.1442	45	0.785398	54.0187		9.62673	0
60320	Tue Mar 28 16:35:28 2017_x000D_	31.4766	66.0062	196.659	3.43235	1	6.91643	18.1442	45	0.785398	53.7957		3.04351	0
60321	Tue Mar 28 16:35:28 2017_x000D_	31.3752	66.0094	203.198	3.54647	1	6.91643	18.1442	45	0.785398	53.7523		6.82388	0
60322	Tue Mar 28 16:35:28 2017_x000D_	31.1755	66.1183	218.846	3.81959	1	6.91643	18.1442	45	0.785398	53.7589		4.33647	0
60323	Tue Mar 28 16:35:28 2017_x000D_	31.0769	66.224	222.887	3.89011	1	6.91643	18.1442	45	0.785398	53.8089		6.83155	50.0191
60324	Tue Mar 28 16:35:28 2017_x000D_	30.8768	66.3327	229.078	3.99817	1	8.4243	18.8557	13.0128	0.227116	52.5184		11.0808	0
60325	Tue Mar 28 16:35:28 2017_x000D_	30.6823	66.6467	231.036	4.03234	1	8.4243	18.8557	13.0128	0.227116	52.72		17.3583	0
60326	Tue Mar 28 16:35:28 2017_x000D_	30.2874	67.0696	231.036	4.03234	1	8.4243	18.8557	13.0128	0.227116	52.9394		11.0833	0
60327	Tue Mar 28 16:35:28 2017_x000D_	30.0929	67.3837	229.079	3.99818	1	8.4243	18.8557	13.0128	0.227116	53.146		26.0438	58.7178
60328	Tue Mar 28 16:35:28 2017_x000D_	29.5004	68.0182	229.079	3.99818	1	10.1415	19.7949	14.6918	0.256421	51.964		11.089	0
60329	Tue Mar 28 16:35:28 2017_x000D_	29.3057	68.3324	222.89	3.89016	1	10.1415	19.7949	14.6918	0.256421	52.1839		19.6474	0
60330	Tue Mar 28 16:35:28 2017_x000D_	28.8087	68.7589	221.072	3.85844	1	10.1415	19.7949	14.6918	0.256421	52.4017		11.0808	0
60331	Tue Mar 28 16:35:28 2017_x000D_	28.6142	69.0729	218.853	3.81971	1	10.1415	19.7949	14.6918	0.256421	52.6266		20.561	13.1674
60332	Tue Mar 28 16:35:29 2017_x000D_	28.0122	69.4005	216.494	3.77853	1	10.5802	19.8086	45	0.785398	52.5664		8.68552	0
60333	Tue Mar 28 16:35:29 2017_x000D_	27.8146	69.6121	216.494	3.77854	1	10.5802	19.8086	45	0.785398	52.7012		11.0688	0
60334	Tue Mar 28 16:35:29 2017_x000D_	27.5149	69.8273	214.893	3.75059	1	10.5802	19.8086	45	0.785398	52.8077		11.0604	0
60335	Tue Mar 28 16:35:29 2017_x000D_	27.2154	70.0423	216.494	3.77854	1	10.5802	19.8086	45	0.785398	52.9165		19.6643	0
60336	Tue Mar 28 16:35:29 2017_x000D_	26.718	70.4692	214.894	3.7506	1	10.5802	19.8086	45	0.785398	53.1688		9.69279	23.6662
60337	Tue Mar 28 16:35:29 2017_x000D_	26.4152	70.5819	213.994	3.73489	1	11.2192	20.2712	0	0	52.5555		20.5851	0
60338	Tue Mar 28 16:35:29 2017_x000D_	25.8125	70.9099	216.493	3.77851	1	11.2192	20.2712	0	0	52.6995		8.694	0
60339	Tue Mar 28 16:35:29 2017_x000D_	25.6147	71.1217	216.493	3.77852	1	11.2192	20.2712	0	0	52.8489		17.386	0
60340	Tue Mar 28 16:35:29 2017_x000D_	25.2192	71.5453	216.494	3.77854	1	11.2192	20.2712	0	0	53.151		12.6513	0
60341	Tue Mar 28 16:35:29 2017_x000D_	24.8139	71.6618	218.85	3.81965	1	11.2192	20.2712	8.63681	0.150741	53.1583		8.694	0
60342	Tue Mar 28 16:35:29 2017_x000D_	24.6161	71.8736	218.85	3.81965	1	11.2192	20.2712	8.63681	0.150741	53.3131		17.9163	0
60343	Tue Mar 28 16:35:29 2017_x000D_	24.115	72.1985	218.235	3.80891	1	11.2192	20.2712	8.63681	0.150741	53.5046		13.0495	0
60344	Tue Mar 28 16:35:29 2017_x000D_	23.8181	72.5164	218.85	3.81965	1	11.2192	20.2712	8.63681	0.150741	53.7428		15.377	64.976
60345	Tue Mar 28 16:35:29 2017_x000D_	23.4189	72.8379	216.494	3.77853	1	12.0106	22.2873	15.459	0.269811	51.8219		11.0838	0
60346	Tue Mar 28 16:35:29 2017_x000D_	23.1188	73.0534	218.235	3.80892	1	12.0106	22.2873	15.459	0.269811	51.9672		17.9338	0
60347	Tue Mar 28 16:35:29 2017_x000D_	22.6172	73.3786	218.849	3.81964	1	12.0106	22.2873	15.459	0.269811	52.1807		13.0474	0
60348	Tue Mar 28 16:35:29 2017_x000D_	22.3204	73.6965	222.883	3.89005	1	12.0106	22.2873	15.459	0.269811	52.4328		6.88278	48.1072
60349	Tue Mar 28 16:35:29 2017_x000D_	22.1189	73.8062	220.635	3.8508	1	12.3823	23.8472	0	0	50.8989		13.0559	0
60350	Tue Mar 28 16:35:29 2017_x000D_	21.8219	74.1243	221.068	3.85836	1	12.3823	23.8472	0	0	51.1556		19.7092	0
60351	Tue Mar 28 16:35:29 2017_x000D_	21.3233	74.5521	218.236	3.80894	1	12.3823	23.8472	0	0	51.4872		9.73105	0
60352	Tue Mar 28 16:35:29 2017_x000D_	21.0194	74.6655	218.849	3.81964	1	12.3823	23.8472	0	0	51.5471		21.7669	0
60353	Tue Mar 28 16:35:29 2017_x000D_	20.5242	75.1958	218.236	3.80894	1	12.3823	23.8472	0	0	51.9901		11.1078	27.2495
60354	Tue Mar 28 16:35:30 2017_x000D_	20.2234	75.4117	216.496	3.77857	1	12.5633	24.7373	75.3081	1.31438	51.2501		15.398	0
60355	Tue Mar 28 16:35:30 2017_x000D_	19.8237	75.7337	218.85	3.81965	1	12.5633	24.7373	75.3081	1.31438	51.5106		8.70892	0
60356	Tue Mar 28 16:35:30 2017_x000D_	19.6256	75.9459	218.85	3.81966	1	12.5633	24.7373	75.3081	1.31438	51.6933		20.6713	0
60357	Tue Mar 28 16:35:30 2017_x000D_	19.0205	76.2755	216.496	3.77856	1	12.5633	24.7373	75.3081	1.31438	51.9411		4.34919	20.8715
60358	Tue Mar 28 16:35:30 2017_x000D_	18.9216	76.3815	220.634	3.85078	1	12.7539	25.4064	70.522	1.23084	51.3469		6.88367	0
60359	Tue Mar 28 16:35:30 2017_x000D_	18.8258	76.59	218.85	3.81966	1	12.7539	25.4064	70.522	1.23084	51.5425		16.5961	0
60360	Tue Mar 28 16:35:30 2017_x000D_	18.3198	76.8136	220.633	3.85077	1	12.7539	25.4064	70.522	1.23084	51.7076		4.36177	0
60361	Tue Mar 28 16:35:30 2017_x000D_	18.2205	76.9198	216.496	3.77857	1	12.7539	25.4064	70.522	1.23084	51.8026		6.89499	9.28227
60362	Tue Mar 28 16:35:30 2017_x000D_	18.0187	77.0298	218.849	3.81963	1	12.9635	25.634	81.3632	1.42006	51.6438		8.7152	0
60363	Tue Mar 28 16:35:30 2017_x000D_	17.8204	77.2421	218.849	3.81964	1	12.9635	25.634	81.3632	1.42006	51.8361		6.89763	0
60364	Tue Mar 28 16:35:30 2017_x000D_	17.6185	77.3521	216.496	3.77857	1	12.9635	25.634	81.3632	1.42006	51.9272		6.89499	0
60365	Tue Mar 28 16:35:30 2017_x000D_	17.4167	77.4621	218.848	3.81963	1	12.9635	25.634	81.3632	1.42006	52.0191		8.71725	0
60366	Tue Mar 28 16:35:30 2017_x000D_	17.2183	77.6744	218.849	3.81963	1	12.9635	25.634	81.3632	1.42006	52.214		4.36601	61.2435
60367	Tue Mar 28 16:35:30 2017_x000D_	17.1189	77.7807	214.9	3.75071	1	12.4393	27.607	104.692	1.82722	50.3915		4.36779	0
60368	Tue Mar 28 16:35:30 2017_x000D_	17.0192	77.8868	200.496	3.49932	1	12.4393	27.607	104.692	1.82722	50.488		3.07135	0
60369	Tue Mar 28 16:35:30 2017_x000D_	17.1215	77.8828	188.129	3.28348	1	12.4393	27.607	104.692	1.82722	50.4934		6.86253	0
60370	Tue Mar 28 16:35:30 2017_x000D_	17.33	77.9769	173.207	3.02303	1	12.4393	27.607	104.692	1.82722	50.6068		3.08611	46.3782
60371	Tue Mar 28 16:35:30 2017_x000D_	17.3262	77.8741	164.669	2.87402	1	12.3726	29.1515	104.692	1.82722	48.9738		6.11825	0
60372	Tue Mar 28 16:35:30 2017_x000D_	17.3338	78.0779	143.537	2.50519	1	12.3726	29.1515	104.692	1.82722	49.1773		3.08289	0
60373	Tue Mar 28 16:35:30 2017_x000D_	17.2311	78.0815	137.184	2.39431	1	12.3726	29.1515	104.692	1.82722	49.1706		9.71457	0
60374	Tue Mar 28 16:35:30 2017_x000D_	17.1182	77.778	125.042	2.1824	1	12.3726	29.1515	104.692	1.82722	48.8575		4.33458	19.8727
60375	Tue Mar 28 16:35:31 2017_x000D_	17.0124	77.6796	116.062	2.02566	1	12.3439	29.8133	104.692	1.82722	48.0934		4.3495	0
60376	Tue Mar 28 16:35:31 2017_x000D_	16.9062	77.5809	112.308	1.96015	1	12.3439	29.8133	104.692	1.82722	47.985		6.13839	0
60377	Tue Mar 28 16:35:31 2017_x000D_	16.8994	77.3764	106.8	1.86401	1	12.3439	29.8133	104.692	1.82722	47.7808		16.5473	0
60378	Tue Mar 28 16:35:31 2017_x000D_	16.6762	76.872	100.562	1.75515	1	12.3439	29.8133	104.692	1.82722	47.2577		12.3015	6.62413
60379	Tue Mar 28 16:35:31 2017_x000D_	16.6619	76.4622	100.561	1.75512	1	12.3344	30.0339	104.692	1.82722	46.6295		24.8082	0
60380	Tue Mar 28 16:35:31 2017_x000D_	16.5303	75.6458	103.35	1.80379	1	12.3344	30.0339	104.692	1.82722	45.8045		12.3165	0
60381	Tue Mar 28 16:35:31 2017_x000D_	16.516	75.2355	103.347	1.80375	1	12.3344	30.0339	104.692	1.82722	45.3946		22.4275	0
60382	Tue Mar 28 16:35:31 2017_x000D_	16.2847	74.5246	109.583	1.91259	1	12.3344	30.0339	104.692	1.82722	44.6657		12.7115	0
60383	Tue Mar 28 16:35:31 2017_x000D_	16.1672	74.1175	112.289	1.95981	1	12.3344	30.0339	104.692	1.82722	44.2499		6.8993	0
60384	Tue Mar 28 16:35:31 2017_x000D_	16.0569	73.9157	114.904	2.00546	1	12.3344	30.0339	104.692	1.82722	44.0394		23.4967	0
60385	Tue Mar 28 16:35:31 2017_x000D_	15.7224	73.2075	118.642	2.0707	1	12.3344	30.0339	104.692	1.82722	43.3063		6.91008	0
60386	Tue Mar 28 16:35:31 2017_x000D_	15.6119	73.0054	121.135	2.1142	1	12.3344	30.0339	104.692	1.82722	43.0963		16.6238	0
60387	Tue Mar 28 16:35:31 2017_x000D_	15.3876	72.4987	122.545	2.13881	1	12.3344	30.0339	104.692	1.82722	42.5744		11.141	0
60388	Tue Mar 28 16:35:31 2017_x000D_	15.1705	72.1974	124.086	2.16571	1	12.3344	30.0339	104.692	1.82722	42.2588		11.1585	0
60389	Tue Mar 28 16:35:31 2017_x000D_	14.9531	71.8956	122.546	2.13883	1	12.3344	30.0339	104.692	1.82722	41.9435		18.0441	0
60390	Tue Mar 28 16:35:31 2017_x000D_	14.625	71.3915	126.588	2.20938	1	12.3344	30.0339	104.692	1.82722	41.421		19.8427	0
60391	Tue Mar 28 16:35:31 2017_x000D_	14.1934	70.8903	124.988	2.18145	1	12.3344	30.0339	104.692	1.82722	40.8987		11.1668	0
60392	Tue Mar 28 16:35:31 2017_x000D_	13.9758	70.5883	126.589	2.2094	1	12.3344	30.0339	104.692	1.82722	40.5876		6.92731	0
60393	Tue Mar 28 16:35:31 2017_x000D_	13.8652	70.3856	124.088	2.16574	1	12.3344	30.0339	104.692	1.82722	40.3807		11.1885	0
60394	Tue Mar 28 16:35:31 2017_x000D_	13.6472	70.083	122.55	2.13891	1	12.3344	30.0339	104.692	1.82722	40.0706		20.8148	0
60395	Tue Mar 28 16:35:31 2017_x000D_	13.3144	69.4742	124.984	2.18139	1	12.3344	30.0339	104.692	1.82722	39.4525		6.93402	14.713
60396	Tue Mar 28 16:35:32 2017_x000D_	13.2037	69.2713	122.548	2.13887	1	12.5344	30.4817	104.692	1.82722	38.7954		19.9048	0
60397	Tue Mar 28 16:35:32 2017_x000D_	12.7709	68.7684	121.143	2.11435	1	12.5344	30.4817	104.692	1.82722	38.2874		9.81109	0
60398	Tue Mar 28 16:35:32 2017_x000D_	12.6563	68.4621	119.986	2.09415	1	12.5344	30.4817	104.692	1.82722	37.9806		20.8605	0
60399	Tue Mar 28 16:35:32 2017_x000D_	12.3227	67.852	122.547	2.13886	1	12.5344	30.4817	104.692	1.82722	37.3709		6.9515	0
60400	Tue Mar 28 16:35:32 2017_x000D_	12.2117	67.6486	119.985	2.09414	1	12.5344	30.4817	104.692	1.82722	37.1683		8.81112	14.8612
60401	Tue Mar 28 16:35:32 2017_x000D_	11.9968	67.4484	119.988	2.09419	1	12.2963	30.9161	100.926	1.7615	36.5335		9.84655	0
60402	Tue Mar 28 16:35:32 2017_x000D_	11.8815	67.1411	121.14	2.1143	1	12.2963	30.9161	100.926	1.7615	36.2274		18.154	0
60403	Tue Mar 28 16:35:32 2017_x000D_	11.5516	66.6338	119.987	2.09417	1	12.2963	30.9161	100.926	1.7615	35.7255		6.97329	0
60404	Tue Mar 28 16:35:32 2017_x000D_	11.44	66.4299	122.547	2.13884	1	12.2963	30.9161	100.926	1.7615	35.5241		13.9423	50.6008
60405	Tue Mar 28 16:35:32 2017_x000D_	11.2171	66.0221	122.546	2.13883	1	11.5725	32.4396	104.692	1.82722	33.5844		8.83013	0
60406	Tue Mar 28 16:35:32 2017_x000D_	11.0018	65.8214	122.548	2.13887	1	11.5725	32.4396	104.692	1.82722	33.3867		12.8513	0
60407	Tue Mar 28 16:35:32 2017_x000D_	10.8824	65.41	124.973	2.18119	1	11.5725	32.4396	104.692	1.82722	32.9776		4.4087	0
60408	Tue Mar 28 16:35:32 2017_x000D_	10.7749	65.3098	124.078	2.16557	1	11.5725	32.4396	104.692	1.82722	32.8799		11.269	23.9536
60409	Tue Mar 28 16:35:32 2017_x000D_	10.5555	65.0049	122.546	2.13883	1	11.106	33.0876	104.861	1.83017	31.922		6.9867	0
60410	Tue Mar 28 16:35:32 2017_x000D_	10.4437	64.8006	124.973	2.18119	1	11.106	33.0876	104.861	1.83017	31.7199		6.97975	0
60411	Tue Mar 28 16:35:32 2017_x000D_	10.3322	64.5964	122.545	2.13881	1	11.106	33.0876	104.861	1.83017	31.5183		6.98238	0
60412	Tue Mar 28 16:35:32 2017_x000D_	10.2207	64.3921	119.988	2.09419	1	11.106	33.0876	104.861	1.83017	31.317		6.97879	0
60413	Tue Mar 28 16:35:32 2017_x000D_	10.0094	64.2948	107.661	1.87904	1	11.106	33.0876	104.861	1.83017	31.2265		3.11643	20.9987
60414	Tue Mar 28 16:35:32 2017_x000D_	10.0135	64.3986	101.118	1.76483	1	10.8584	33.7423	103.013	1.79791	30.6679		4.39906	0
60415	Tue Mar 28 16:35:32 2017_x000D_	9.91388	64.5062	80.7923	1.41009	1	10.8584	33.7423	103.013	1.79791	30.7784		0.015012	0
60416	Tue Mar 28 16:35:32 2017_x000D_	9.9139	64.5067	73.6305	1.2851	1	10.8584	33.7423	103.013	1.79791	30.7789		0.0219246	0
60417	Tue Mar 28 16:35:32 2017_x000D_	9.91369	64.5074	55.072	0.961188	1	10.8584	33.7423	103.013	1.79791	30.7796		6.22364	18.7735
60418	Tue Mar 28 16:35:33 2017_x000D_	9.90568	64.3001	46.8838	0.818277	1	10.4014	34.1698	104.692	1.82722	30.1344		3.1159	0
60419	Tue Mar 28 16:35:33 2017_x000D_	10.0095	64.2971	40.5017	0.706888	1	10.4014	34.1698	104.692	1.82722	30.1298		4.37698	0
60420	Tue Mar 28 16:35:33 2017_x000D_	10.1089	64.1903	23.0053	0.401518	1	10.4014	34.1698	104.692	1.82722	30.0219		3.10958	0
60421	Tue Mar 28 16:35:33 2017_x000D_	10.2125	64.187	16.4822	0.287669	1	10.4014	34.1698	104.692	1.82722	30.0178		13.9105	65.4045
60422	Tue Mar 28 16:35:33 2017_x000D_	10.6204	63.9665	4.74177	0.0827594	1	9.44016	36.1266	104.861	1.83017	27.8649		6.99094	0
60423	Tue Mar 28 16:35:33 2017_x000D_	10.8321	64.0639	1.73549	0.0302901	1	9.44016	36.1266	104.861	1.83017	27.972		24.9475	0
60424	Tue Mar 28 16:35:33 2017_x000D_	11.6633	64.0387	1.73542	0.0302887	1	9.44016	36.1266	104.861	1.83017	28.0005		15.5741	0
60425	Tue Mar 28 16:35:33 2017_x000D_	12.1822	64.023	1.73546	0.0302894	1	9.44016	36.1266	104.861	1.83017	28.0308		25.0879	50.5569
60426	Tue Mar 28 16:35:33 2017_x000D_	13.0085	63.8943	4.59477	0.0801938	1	8.71704	37.6488	104.692	1.82722	26.594		0	0
60427	Tue Mar 28 16:35:33 2017_x000D_	13.0085	63.8943	4.59477	0.0801938	1	8.71704	37.6488	104.692	1.82722	26.594		21.7928	0
60428	Tue Mar 28 16:35:33 2017_x000D_	13.7346	63.8725	10.7136	0.186988	1	8.71704	37.6488	104.692	1.82722	26.6994		12.4407	0
60429	Tue Mar 28 16:35:33 2017_x000D_	14.1491	63.86	10.7152	0.187016	1	8.71704	37.6488	104.692	1.82722	26.7682		19.6317	0
60430	Tue Mar 28 16:35:33 2017_x000D_	14.7633	63.6342	16.4994	0.287969	1	8.71704	37.6488	104.692	1.82722	26.6795		12.4287	35.7405
60431	Tue Mar 28 16:35:33 2017_x000D_	15.1774	63.6217	16.5018	0.288011	1	8.23191	38.7369	109.478	1.91075	25.8359		16.7021	0
60432	Tue Mar 28 16:35:33 2017_x000D_	15.6877	63.3991	23.0331	0.402003	1	8.23191	38.7369	109.478	1.91075	25.7646		8.76799	0
60433	Tue Mar 28 16:35:33 2017_x000D_	15.8874	63.1857	23.0308	0.401963	1	8.23191	38.7369	109.478	1.91075	25.6193		18.8654	0
60434	Tue Mar 28 16:35:33 2017_x000D_	16.5043	63.0637	25.7581	0.449564	1	8.23191	38.7369	109.478	1.91075	25.6949		9.79897	35.7313
60435	Tue Mar 28 16:35:33 2017_x000D_	16.8108	62.9508	24.1686	0.421822	1	7.74686	39.8247	109.478	1.91075	24.8389		9.79127	0
60436	Tue Mar 28 16:35:33 2017_x000D_	17.1171	62.8381	25.7593	0.449584	1	7.74686	39.8247	109.478	1.91075	24.8479		20.7656	0
60437	Tue Mar 28 16:35:33 2017_x000D_	17.7261	62.5091	23.0327	0.401996	1	7.74686	39.8247	109.478	1.91075	24.7824		6.92355	0
60438	Tue Mar 28 16:35:33 2017_x000D_	17.9292	62.3995	25.7585	0.449571	1	7.74686	39.8247	109.478	1.91075	24.7649		20.7522	53.2026
60439	Tue Mar 28 16:35:34 2017_x000D_	18.5378	62.0707	23.031	0.401968	1	7.89043	41.5923	109.478	1.91075	23.081		6.92091	0
60440	Tue Mar 28 16:35:34 2017_x000D_	18.7408	61.9611	25.7578	0.449558	1	7.89043	41.5923	109.478	1.91075	23.0785		22.5094	0
60441	Tue Mar 28 16:35:34 2017_x000D_	19.4556	61.733	24.6243	0.429774	1	7.89043	41.5923	109.478	1.91075	23.225		9.77897	0
60442	Tue Mar 28 16:35:34 2017_x000D_	19.7615	61.6204	23.0323	0.401989	1	7.89043	41.5923	109.478	1.91075	23.2819		11.1395	0
60443	Tue Mar 28 16:35:34 2017_x000D_	20.0636	61.4045	21.9989	0.383953	1	7.89043	41.5923	109.478	1.91075	23.2532		9.77615	53.1785
60444	Tue Mar 28 16:35:34 2017_x000D_	20.3694	61.2919	20.1983	0.352526	1	8.03393	43.3591	109.478	1.91075	21.7658		16.6293	0
60445	Tue Mar 28 16:35:34 2017_x000D_	20.8774	61.0701	19.2825	0.336543	1	8.03393	43.3591	109.478	1.91075	21.8777		9.27684	0
60446	Tue Mar 28 16:35:34 2017_x000D_	21.1865	61.0612	20.1996	0.35255	1	8.03393	43.3591	109.478	1.91075	22.0534		20.7105	0
60447	Tue Mar 28 16:35:34 2017_x000D_	21.7939	60.7331	23.0319	0.401982	1	8.03393	43.3591	109.478	1.91075	22.1629		9.75437	33.5894
60448	Tue Mar 28 16:35:34 2017_x000D_	22.099	60.6207	19.282	0.336534	1	8.20566	44.4655	109.478	1.91075	21.3076		16.6186	0
60449	Tue Mar 28 16:35:34 2017_x000D_	22.6067	60.3991	20.1969	0.352503	1	8.20566	44.4655	109.478	1.91075	21.4772		12.7148	0
60450	Tue Mar 28 16:35:34 2017_x000D_	23.0146	60.284	23.0331	0.402003	1	8.20566	44.4655	109.478	1.91075	21.6686		19.4962	0
60451	Tue Mar 28 16:35:34 2017_x000D_	23.6245	60.0596	23.0337	0.402014	1	8.20566	44.4655	109.478	1.91075	21.9298		11.1155	19.8122
60452	Tue Mar 28 16:35:34 2017_x000D_	23.9259	59.8441	21.9989	0.383953	1	8.17738	45.1253	109.478	1.91075	21.5559		9.25277	0
60453	Tue Mar 28 16:35:34 2017_x000D_	24.2342	59.8353	23.0343	0.402025	1	8.17738	45.1253	109.478	1.91075	21.7763		13.7788	0
60454	Tue Mar 28 16:35:34 2017_x000D_	24.6383	59.617	23.0335	0.40201	1	8.17738	45.1253	109.478	1.91075	21.9311		16.5781	0
60455	Tue Mar 28 16:35:34 2017_x000D_	25.1447	59.3958	21.9997	0.383967	1	8.17738	45.1253	109.478	1.91075	22.1706		9.73719	47.2377
60456	Tue Mar 28 16:35:34 2017_x000D_	25.4493	59.2837	20.1955	0.352479	1	8.99594	46.4704	70.522	1.23084	20.8541		16.5674	0
60457	Tue Mar 28 16:35:34 2017_x000D_	25.9554	59.0627	19.2778	0.336462	1	8.99594	46.4704	70.522	1.23084	21.1232		9.7323	0
60458	Tue Mar 28 16:35:34 2017_x000D_	26.2599	58.9508	23.0339	0.402018	1	8.99594	46.4704	70.522	1.23084	21.3027		15.67	0
60459	Tue Mar 28 16:35:34 2017_x000D_	26.7688	58.8331	19.2789	0.336481	1	8.99594	46.4704	70.522	1.23084	21.6497		8.72135	0
60460	Tue Mar 28 16:35:35 2017_x000D_	26.9674	58.6208	19.2761	0.336431	1	8.99594	46.4704	70.522	1.23084	21.6934		6.14638	56.3097
60461	Tue Mar 28 16:35:35 2017_x000D_	27.1722	58.6151	19.2774	0.336454	1	10.0234	48.0412	48.6363	0.848864	20.1467		13.7535	0
60462	Tue Mar 28 16:35:35 2017_x000D_	27.5755	58.3971	19.2759	0.336427	1	10.0234	48.0412	48.6363	0.848864	20.3794		6.1433	0
60463	Tue Mar 28 16:35:35 2017_x000D_	27.7802	58.3915	19.2772	0.33645	1	10.0234	48.0412	48.6363	0.848864	20.5532		9.72	0
60464	Tue Mar 28 16:35:35 2017_x000D_	28.0843	58.2797	23.0358	0.40205	1	10.0234	48.0412	48.6363	0.848864	20.7611		6.14038	38.1863
60465	Tue Mar 28 16:35:35 2017_x000D_	28.2889	58.274	23.0372	0.402075	1	10.6321	49.1591	45	0.785398	19.8707		13.7427	0
60466	Tue Mar 28 16:35:35 2017_x000D_	28.6919	58.0562	23.0364	0.40206	1	10.6321	49.1591	45	0.785398	20.1324		6.86991	0
60467	Tue Mar 28 16:35:35 2017_x000D_	28.8934	57.9474	25.7719	0.449804	1	10.6321	49.1591	45	0.785398	20.266		6.88332	0
60468	Tue Mar 28 16:35:35 2017_x000D_	29.0953	57.8384	36.395	0.635212	1	10.6321	49.1591	45	0.785398	20.4015		4.36925	18.4801
60469	Tue Mar 28 16:35:35 2017_x000D_	29.2009	57.9387	44.9503	0.784532	1	11.0504	49.6113	75.3081	1.31438	19.9696		3.05792	0
60470	Tue Mar 28 16:35:35 2017_x000D_	29.099	57.9412	55.0665	0.961092	1	11.0504	49.6113	75.3081	1.31438	19.8781		3.09149	0
60471	Tue Mar 28 16:35:35 2017_x000D_	29.1022	58.0442	61.4588	1.07266	1	11.0504	49.6113	75.3081	1.31438	19.9244		6.1738	0
60472	Tue Mar 28 16:35:35 2017_x000D_	29.1084	58.2499	79.9254	1.39496	1	11.0504	49.6113	75.3081	1.31438	20.0179		3.07915	0
60473	Tue Mar 28 16:35:35 2017_x000D_	29.1112	58.3525	91.7033	1.60053	1	11.0504	49.6113	75.3081	1.31438	20.0649		3.10998	20.7586
60474	Tue Mar 28 16:35:35 2017_x000D_	29.1075	58.2489	109.053	1.90333	1	11.2406	50.2766	45	0.785398	19.5649		3.10068	0
60475	Tue Mar 28 16:35:35 2017_x000D_	29.1041	58.1456	115.431	2.01465	1	11.2406	50.2766	45	0.785398	19.5199		3.09189	0
60476	Tue Mar 28 16:35:35 2017_x000D_	29.1005	58.0426	130.03	2.26945	1	11.2406	50.2766	45	0.785398	19.4753		4.36914	0
60477	Tue Mar 28 16:35:35 2017_x000D_	28.995	57.9422	134.233	2.34281	1	11.2406	50.2766	45	0.785398	19.3386		3.09768	33.3699
60478	Tue Mar 28 16:35:35 2017_x000D_	28.9916	57.839	140.424	2.45087	1	12.3241	50.5282	0	0	18.2004		4.36914	0
60479	Tue Mar 28 16:35:35 2017_x000D_	28.8861	57.7386	144.467	2.52143	1	12.3241	50.5282	0	0	18.0635		22.2253	0
60480	Tue Mar 28 16:35:35 2017_x000D_	28.2601	57.3424	149.337	2.60643	1	12.3241	50.5282	0	0	17.3317		22.2658	0
60481	Tue Mar 28 16:35:35 2017_x000D_	27.6332	56.9451	144.47	2.52148	1	12.3241	50.5282	0	0	16.5996		13.7973	61.9926
60482	Tue Mar 28 16:35:36 2017_x000D_	27.2171	56.7492	144.473	2.52154	1	14.2624	51.2445	4.36409	0.0761678	14.0757		13.1388	0
60483	Tue Mar 28 16:35:36 2017_x000D_	26.9003	56.4468	140.434	2.45104	1	14.2624	51.2445	4.36409	0.0761678	13.6668		24.1782	0
60484	Tue Mar 28 16:35:36 2017_x000D_	26.2694	55.9453	134.254	2.34317	1	14.2624	51.2445	4.36409	0.0761678	12.8944		8.772	0
60485	Tue Mar 28 16:35:36 2017_x000D_	26.0578	55.7435	134.254	2.34318	1	14.2624	51.2445	4.36409	0.0761678	12.6243		21.9448	41.3119
60486	Tue Mar 28 16:35:36 2017_x000D_	25.5285	55.2386	130.063	2.27003	1	15.5541	51.7218	8.63681	0.150741	10.5762		13.9204	0
60487	Tue Mar 28 16:35:36 2017_x000D_	25.3101	54.8292	130.06	2.26997	1	15.5541	51.7218	8.63681	0.150741	10.2389		13.1962	0
60488	Tue Mar 28 16:35:36 2017_x000D_	24.9918	54.5256	130.492	2.27752	1	15.5541	51.7218	8.63681	0.150741	9.84538		24.3047	0
60489	Tue Mar 28 16:35:36 2017_x000D_	24.4583	53.9159	128.287	2.23903	1	15.5541	51.7218	8.63681	0.150741	9.17054		11.2347	0
60490	Tue Mar 28 16:35:36 2017_x000D_	24.2427	53.6097	130.061	2.26999	1	15.5541	51.7218	8.63681	0.150741	8.89134		18.2012	6.59129
60491	Tue Mar 28 16:35:36 2017_x000D_	23.9172	53.0977	130.488	2.27745	1	15.5445	51.9413	14.6918	0.256421	8.45218		8.81442	0
60492	Tue Mar 28 16:35:36 2017_x000D_	23.7046	52.8949	130.489	2.27747	1	15.5445	51.9413	14.6918	0.256421	8.21563		17.6247	0
60493	Tue Mar 28 16:35:36 2017_x000D_	23.2794	52.4895	134.244	2.343	1	15.5445	51.9413	14.6918	0.256421	7.7543		6.9953	0
60494	Tue Mar 28 16:35:36 2017_x000D_	23.1694	52.2839	136.346	2.37968	1	15.5445	51.9413	14.6918	0.256421	7.63259		8.82497	6.55781
60495	Tue Mar 28 16:35:36 2017_x000D_	22.9566	52.0808	136.346	2.37968	1	15.763	51.9477	0	0	7.19483		11.2671	0
60496	Tue Mar 28 16:35:36 2017_x000D_	22.7404	51.7737	138.448	2.41638	1	15.763	51.9477	0	0	6.97957		19.9867	0
60497	Tue Mar 28 16:35:36 2017_x000D_	22.2108	51.3695	140.4	2.45044	1	15.763	51.9477	0	0	6.47367		6.95684	0
60498	Tue Mar 28 16:35:36 2017_x000D_	22.0011	51.2705	142.642	2.48956	1	15.763	51.9477	0	0	6.27475		17.6904	26.9477
60499	Tue Mar 28 16:35:36 2017_x000D_	21.5744	50.8635	142.639	2.48952	1	16.6272	52.1927	0	0	5.12265		8.84835	0
60500	Tue Mar 28 16:35:36 2017_x000D_	21.361	50.6599	142.638	2.4895	1	16.6272	52.1927	0	0	4.97578		17.7094	0
60501	Tue Mar 28 16:35:36 2017_x000D_	20.9339	50.2524	142.636	2.48946	1	16.6272	52.1927	0	0	4.7236		9.84954	0
60502	Tue Mar 28 16:35:36 2017_x000D_	20.6203	50.1552	138.455	2.4165	1	16.6272	52.1927	0	0	4.48288		17.7286	6.55473
60503	Tue Mar 28 16:35:37 2017_x000D_	20.1927	49.7473	138.455	2.41649	1	16.8456	52.199	41.2655	0.720219	4.14897		8.87173	0
60504	Tue Mar 28 16:35:37 2017_x000D_	19.9787	49.5432	138.454	2.41648	1	16.8456	52.199	41.2655	0.720219	4.10726		8.87173	0
60505	Tue Mar 28 16:35:37 2017_x000D_	19.7647	49.3391	138.454	2.41647	1	16.8456	52.199	41.2655	0.720219	4.08658		17.7582	0
60506	Tue Mar 28 16:35:37 2017_x000D_	19.3364	48.9305	138.453	2.41646	1	16.8456	52.199	41.2655	0.720219	4.1094		8.88021	0
60507	Tue Mar 28 16:35:37 2017_x000D_	19.1222	48.7262	138.453	2.41645	1	16.8456	52.199	41.2655	0.720219	4.1525		15.6962	6.59129
60508	Tue Mar 28 16:35:37 2017_x000D_	18.6968	48.4216	136.357	2.37987	1	16.836	52.4185	7.65515	0.133608	4.40883		8.89293	0
60509	Tue Mar 28 16:35:37 2017_x000D_	18.4823	48.217	136.357	2.37987	1	16.836	52.4185	7.65515	0.133608	4.51253		11.3473	0
60510	Tue Mar 28 16:35:37 2017_x000D_	18.2643	47.9079	138.451	2.41642	1	16.836	52.4185	7.65515	0.133608	4.73134		7.0142	0
60511	Tue Mar 28 16:35:37 2017_x000D_	18.0531	47.8076	136.357	2.37987	1	16.836	52.4185	7.65515	0.133608	4.76883		7.00635	13.1095
60512	Tue Mar 28 16:35:37 2017_x000D_	17.842	47.7077	138.456	2.41651	1	17.2728	52.4312	0	0	4.75767		6.28561	0
60513	Tue Mar 28 16:35:37 2017_x000D_	17.8349	47.4983	138.45	2.41641	1	17.2728	52.4312	0	0	4.96482		11.3243	0
60514	Tue Mar 28 16:35:37 2017_x000D_	17.5164	47.2957	136.357	2.37987	1	17.2728	52.4312	0	0	5.14127		4.46669	0
60515	Tue Mar 28 16:35:37 2017_x000D_	17.4086	47.193	136.357	2.37987	1	17.2728	52.4312	0	0	5.23996		11.331	13.1096
60516	Tue Mar 28 16:35:37 2017_x000D_	17.0899	46.9903	134.265	2.34337	1	17.7096	52.444	0	0	5.4888		3.15185	0
60517	Tue Mar 28 16:35:37 2017_x000D_	17.0863	46.8853	132.325	2.3095	1	17.7096	52.444	0	0	5.59354		8.92728	0
60518	Tue Mar 28 16:35:37 2017_x000D_	17.302	47.0903	119.497	2.08561	1	17.7096	52.444	0	0	5.36919		9.43477	0
60519	Tue Mar 28 16:35:37 2017_x000D_	17.313	47.4046	112.953	1.9714	1	17.7096	52.444	0	0	5.05498		9.98432	0
60520	Tue Mar 28 16:35:37 2017_x000D_	17.4283	47.7168	97.9084	1.70882	1	17.7096	52.444	0	0	4.73556		0	264.769
60521	Tue Mar 28 16:35:37 2017_x000D_	17.4283	47.7168	97.9084	1.70882	2	17.2208	43.6319	238.381	4.16053	4.09017		6.9936	0
60522	Tue Mar 28 16:35:37 2017_x000D_	17.332	47.9291	83.0448	1.44941	2	17.2208	43.6319	238.381	4.16053	4.29864		0.024	0
60523	Tue Mar 28 16:35:37 2017_x000D_	17.332	47.9299	64.1116	1.11896	2	17.2208	43.6319	238.381	4.16053	4.29944		0.0067082	0
60524	Tue Mar 28 16:35:37 2017_x000D_	17.3319	47.9301	59.0716	1.03099	2	17.2208	43.6319	238.381	4.16053	4.29964		6.27693	229.609
60525	Tue Mar 28 16:35:38 2017_x000D_	17.3245	47.721	50.9884	0.889915	1	18.641	51.1526	302.17	5.27386	3.67547		6.93353	0
60526	Tue Mar 28 16:35:38 2017_x000D_	17.5283	47.612	40.4329	0.705687	1	18.641	51.1526	302.17	5.27386	3.71133		3.14007	0
60527	Tue Mar 28 16:35:38 2017_x000D_	17.5245	47.5074	34.5948	0.603794	1	18.641	51.1526	302.17	5.27386	3.81236		13.8888	0
60528	Tue Mar 28 16:35:38 2017_x000D_	17.9326	47.2888	29.5122	0.515085	1	18.641	51.1526	302.17	5.27386	3.9282		9.81555	18.7272
60529	Tue Mar 28 16:35:38 2017_x000D_	18.2402	47.1773	25.5183	0.445378	1	19.0971	50.7264	315	5.49779	3.65108		13.886	0
60530	Tue Mar 28 16:35:38 2017_x000D_	18.6483	46.9589	25.518	0.445373	1	19.0971	50.7264	315	5.49779	3.79414		20.8235	0
60531	Tue Mar 28 16:35:38 2017_x000D_	19.2603	46.6314	28.1606	0.491495	1	19.0971	50.7264	315	5.49779	4.09825		11.1961	0
60532	Tue Mar 28 16:35:38 2017_x000D_	19.5645	46.4152	29.5129	0.515097	1	19.0971	50.7264	315	5.49779	4.33646		20.8128	9.36467
60533	Tue Mar 28 16:35:38 2017_x000D_	20.1762	46.0879	32.1218	0.560631	1	19.3252	50.5133	284.692	4.96881	4.50648		11.1902	0
60534	Tue Mar 28 16:35:38 2017_x000D_	20.4803	45.8719	33.6853	0.587919	1	19.3252	50.5133	284.692	4.96881	4.78298		20.7981	0
60535	Tue Mar 28 16:35:38 2017_x000D_	21.0915	45.5447	36.2277	0.632292	1	19.3252	50.5133	284.692	4.96881	5.27322		8.78687	0
60536	Tue Mar 28 16:35:38 2017_x000D_	21.2918	45.331	36.2271	0.632281	1	19.3252	50.5133	284.692	4.96881	5.5429		11.1835	0
60537	Tue Mar 28 16:35:38 2017_x000D_	21.5957	45.1151	37.9987	0.663202	1	19.3252	50.5133	284.692	4.96881	5.85626		6.93089	6.59129
60538	Tue Mar 28 16:35:38 2017_x000D_	21.7994	45.0061	40.4398	0.705808	1	19.3348	50.2938	284.692	4.96881	5.83387		18.0644	0
60539	Tue Mar 28 16:35:38 2017_x000D_	22.3065	44.6814	36.2279	0.632296	1	19.3348	50.2938	284.692	4.96881	6.35059		8.78057	0
60540	Tue Mar 28 16:35:38 2017_x000D_	22.5066	44.4678	36.2273	0.632286	1	19.3348	50.2938	284.692	4.96881	6.63344		22.3454	0
60541	Tue Mar 28 16:35:38 2017_x000D_	23.1138	44.0364	36.2274	0.632288	1	19.3348	50.2938	284.692	4.96881	7.30999		0	9.36672
60542	Tue Mar 28 16:35:38 2017_x000D_	23.1138	44.0364	36.2274	0.632288	1	19.5629	50.0806	298.452	5.20896	7.01008		26.6455	0
60543	Tue Mar 28 16:35:38 2017_x000D_	23.8205	43.4984	32.1182	0.560568	1	19.5629	50.0806	298.452	5.20896	7.83917		11.1727	0
60544	Tue Mar 28 16:35:38 2017_x000D_	24.1241	43.2827	33.6836	0.587889	1	19.5629	50.0806	298.452	5.20896	8.18633		18.0437	0
60545	Tue Mar 28 16:35:38 2017_x000D_	24.6307	42.9585	34.5985	0.603857	1	19.5629	50.0806	298.452	5.20896	8.7411		6.91483	33.5163
60546	Tue Mar 28 16:35:39 2017_x000D_	24.8339	42.8497	32.1181	0.560566	1	19.3929	48.9764	260.028	4.53834	8.19396		13.8282	0
60547	Tue Mar 28 16:35:39 2017_x000D_	25.2403	42.6322	32.1185	0.560574	1	19.3929	48.9764	260.028	4.53834	8.62792		22.313	0
60548	Tue Mar 28 16:35:39 2017_x000D_	25.8466	42.2014	32.1179	0.560564	1	19.3929	48.9764	260.028	4.53834	9.35686		8.7699	0
60549	Tue Mar 28 16:35:39 2017_x000D_	26.0465	41.9881	32.1169	0.560545	1	19.3929	48.9764	260.028	4.53834	9.64918		6.91342	0
60550	Tue Mar 28 16:35:39 2017_x000D_	26.2497	41.8794	34.5989	0.603865	1	19.3929	48.9764	260.028	4.53834	9.86829		20.7215	33.5256
60551	Tue Mar 28 16:35:39 2017_x000D_	26.8587	41.5535	32.1177	0.56056	1	19.2228	47.8719	262.345	4.57878	9.91106		6.90936	0
60552	Tue Mar 28 16:35:39 2017_x000D_	27.0618	41.4449	34.6001	0.603886	1	19.2228	47.8719	262.345	4.57878	10.1369		20.7134	0
60553	Tue Mar 28 16:35:39 2017_x000D_	27.6706	41.1192	32.1187	0.560577	1	19.2228	47.8719	262.345	4.57878	10.815		8.76361	0
60554	Tue Mar 28 16:35:39 2017_x000D_	27.8703	40.906	32.1176	0.560558	1	19.2228	47.8719	262.345	4.57878	11.1042		13.8041	20.7557
60555	Tue Mar 28 16:35:39 2017_x000D_	28.276	40.6889	32.118	0.560566	1	19.0333	47.2065	259.997	4.5378	11.3096		15.4579	0
60556	Tue Mar 28 16:35:39 2017_x000D_	28.6785	40.3672	29.5009	0.514888	1	19.0333	47.2065	259.997	4.5378	11.824		9.74586	0
60557	Tue Mar 28 16:35:39 2017_x000D_	28.9841	40.257	30.6811	0.535486	1	19.0333	47.2065	259.997	4.5378	12.1373		19.8014	0
60558	Tue Mar 28 16:35:39 2017_x000D_	29.4864	39.8288	32.1169	0.560545	1	19.0333	47.2065	259.997	4.5378	12.7944		6.8933	33.5405
60559	Tue Mar 28 16:35:39 2017_x000D_	29.689	39.7204	29.4999	0.51487	1	18.8632	46.1015	259.997	4.5378	12.5665		19.4843	0
60560	Tue Mar 28 16:35:39 2017_x000D_	30.2999	39.4999	29.5016	0.514901	1	18.8632	46.1015	259.997	4.5378	13.2053		6.89453	0
60561	Tue Mar 28 16:35:39 2017_x000D_	30.5026	39.3916	32.1193	0.560587	1	18.8632	46.1015	259.997	4.5378	13.435		8.75513	0
60562	Tue Mar 28 16:35:39 2017_x000D_	30.7021	39.1786	32.1182	0.560569	1	18.8632	46.1015	259.997	4.5378	13.7144		13.7799	0
60563	Tue Mar 28 16:35:39 2017_x000D_	31.1071	38.9619	32.1187	0.560576	1	18.8632	46.1015	259.997	4.5378	14.1735		0	14.6512
60564	Tue Mar 28 16:35:39 2017_x000D_	31.1071	38.9619	32.1187	0.560576	1	18.664	45.6556	265.028	4.6256	14.1293		8.75294	0
60565	Tue Mar 28 16:35:39 2017_x000D_	31.3066	38.749	32.1176	0.560558	1	18.664	45.6556	265.028	4.6256	14.4061		9.7374	0
60566	Tue Mar 28 16:35:39 2017_x000D_	31.6119	38.6388	36.2351	0.632422	1	18.664	45.6556	265.028	4.6256	14.727		8.75089	0
60567	Tue Mar 28 16:35:40 2017_x000D_	31.8113	38.4259	36.2344	0.63241	1	18.664	45.6556	265.028	4.6256	15.004		9.74688	62.5554
60568	Tue Mar 28 16:35:40 2017_x000D_	32.1169	38.3156	49.0189	0.855541	1	19.834	43.9296	315	5.49779	13.5051		3.08458	0
60569	Tue Mar 28 16:35:40 2017_x000D_	32.2197	38.3136	55.0705	0.961162	1	19.834	43.9296	315	5.49779	13.5994		6.94423	0
60570	Tue Mar 28 16:35:40 2017_x000D_	32.1232	38.524	70.6695	1.23342	1	19.834	43.9296	315	5.49779	13.4255		3.12421	0
60571	Tue Mar 28 16:35:40 2017_x000D_	32.1261	38.6281	82.8068	1.44525	1	19.834	43.9296	315	5.49779	13.3866		0.0067082	47.826
60572	Tue Mar 28 16:35:40 2017_x000D_	32.126	38.6279	88.6668	1.54753	1	20.7664	42.6365	315	5.49779	12.0461		4.39357	0
60573	Tue Mar 28 16:35:40 2017_x000D_	32.2308	38.7302	109.663	1.91398	1	20.7664	42.6365	315	5.49779	12.1116		4.41054	0
60574	Tue Mar 28 16:35:40 2017_x000D_	32.336	38.8329	118.926	2.07565	1	20.7664	42.6365	315	5.49779	12.1788		3.13956	0
60575	Tue Mar 28 16:35:40 2017_x000D_	32.3327	38.7283	125.414	2.18889	1	20.7664	42.6365	315	5.49779	12.2087		7.02253	0
60576	Tue Mar 28 16:35:40 2017_x000D_	32.2234	38.5213	143.82	2.51013	1	20.7664	42.6365	315	5.49779	12.1736		0.00948683	28.1192
60577	Tue Mar 28 16:35:40 2017_x000D_	32.2235	38.5216	148.668	2.59475	1	21.4511	41.9964	315	5.49779	11.319		11.2312	0
60578	Tue Mar 28 16:35:40 2017_x000D_	31.9092	38.3182	163.205	2.84847	1	21.4511	41.9964	315	5.49779	11.0861		3.08164	0
60579	Tue Mar 28 16:35:40 2017_x000D_	31.8065	38.3203	169.494	2.95822	1	21.4511	41.9964	315	5.49779	10.9885		22.5358	0
60580	Tue Mar 28 16:35:40 2017_x000D_	31.0816	38.1233	168.905	2.94796	1	21.4511	41.9964	315	5.49779	10.3801		12.7735	37.4966
60581	Tue Mar 28 16:35:40 2017_x000D_	30.6672	38.0255	166.017	2.89754	1	22.3642	41.1429	315	5.49779	8.86893		12.3408	0
60582	Tue Mar 28 16:35:40 2017_x000D_	30.2559	38.0325	166.02	2.8976	1	22.3642	41.1429	315	5.49779	8.48254		22.586	0
60583	Tue Mar 28 16:35:40 2017_x000D_	29.5294	37.835	159.464	2.78317	1	22.3642	41.1429	315	5.49779	7.89191		12.7953	0
60584	Tue Mar 28 16:35:40 2017_x000D_	29.1143	37.737	156.743	2.73569	1	22.3642	41.1429	315	5.49779	7.56069		22.5518	18.7504
60585	Tue Mar 28 16:35:40 2017_x000D_	28.4839	37.3275	148.702	2.59534	1	22.8208	40.7161	289.478	5.05234	6.59949		12.8113	0
60586	Tue Mar 28 16:35:40 2017_x000D_	28.0683	37.2293	146.217	2.55196	1	22.8208	40.7161	289.478	5.05234	6.30032		11.3734	0
60587	Tue Mar 28 16:35:40 2017_x000D_	27.8525	36.9176	143.867	2.51095	1	22.8208	40.7161	289.478	5.05234	6.30449		25.2224	0
60588	Tue Mar 28 16:35:40 2017_x000D_	27.1175	36.5094	142.097	2.48006	1	22.8208	40.7161	289.478	5.05234	6.01315		8.90621	0
60589	Tue Mar 28 16:35:41 2017_x000D_	26.9046	36.3025	142.096	2.48004	1	22.8208	40.7161	289.478	5.05234	6.01309		15.7907	23.9226
60590	Tue Mar 28 16:35:41 2017_x000D_	26.5816	35.8869	143.864	2.5109	1	23.2872	40.0693	289.478	5.05234	5.32405		18.2778	0
60591	Tue Mar 28 16:35:41 2017_x000D_	26.0554	35.5798	144.477	2.52159	1	23.2872	40.0693	289.478	5.05234	5.27433		13.3933	0
60592	Tue Mar 28 16:35:41 2017_x000D_	25.7351	35.2688	143.864	2.5109	1	23.2872	40.0693	289.478	5.05234	5.3886		15.7357	0
60593	Tue Mar 28 16:35:41 2017_x000D_	25.3114	34.9596	146.204	2.55173	1	23.2872	40.0693	289.478	5.05234	5.49604		7.00792	9.3752
60594	Tue Mar 28 16:35:41 2017_x000D_	25.1012	34.8577	148.689	2.59512	1	23.5155	39.8559	316.007	5.51536	5.24371		18.3354	0
60595	Tue Mar 28 16:35:41 2017_x000D_	24.5733	34.5497	152.776	2.66644	1	23.5155	39.8559	316.007	5.51536	5.41061		8.94021	0
60596	Tue Mar 28 16:35:41 2017_x000D_	24.3595	34.3421	152.773	2.66639	1	23.5155	39.8559	316.007	5.51536	5.57802		18.3555	0
60597	Tue Mar 28 16:35:41 2017_x000D_	23.831	34.0338	156.696	2.73486	1	23.5155	39.8559	316.007	5.51536	5.83064		9.33107	66.214
60598	Tue Mar 28 16:35:41 2017_x000D_	23.52	34.0385	155.464	2.71336	1	25.3224	38.5884	0	0	4.8939		8.95509	0
60599	Tue Mar 28 16:35:41 2017_x000D_	23.3058	33.8306	155.461	2.7133	1	25.3224	38.5884	0	0	5.16753		19.8345	0
60600	Tue Mar 28 16:35:41 2017_x000D_	22.6762	33.6288	155.463	2.71335	1	25.3224	38.5884	0	0	5.62139		8.96364	0
60601	Tue Mar 28 16:35:41 2017_x000D_	22.4617	33.4208	155.46	2.71329	1	25.3224	38.5884	0	0	5.90658		19.8572	28.132
60602	Tue Mar 28 16:35:41 2017_x000D_	21.8314	33.2187	155.463	2.71333	1	26.0075	37.9481	0	0	6.30928		9.93817	0
60603	Tue Mar 28 16:35:41 2017_x000D_	21.5159	33.1177	159.407	2.78218	1	26.0075	37.9481	0	0	6.596		8.97637	0
60604	Tue Mar 28 16:35:41 2017_x000D_	21.3011	32.9094	159.403	2.7821	1	26.0075	37.9481	0	0	6.89483		19.8886	0
60605	Tue Mar 28 16:35:41 2017_x000D_	20.6698	32.707	159.404	2.78212	1	26.0075	37.9481	0	0	7.48065		9.94754	0
60606	Tue Mar 28 16:35:41 2017_x000D_	20.3541	32.6056	155.465	2.71337	1	26.0075	37.9481	0	0	7.77838		11.4292	23.9268
60607	Tue Mar 28 16:35:41 2017_x000D_	20.0344	32.3984	156.696	2.73486	1	26.474	37.3012	315	5.49779	8.09357		16.9777	0
60608	Tue Mar 28 16:35:41 2017_x000D_	19.5066	32.1942	155.464	2.71336	1	26.474	37.3012	315	5.49779	8.63864		9.00404	0
60609	Tue Mar 28 16:35:41 2017_x000D_	19.291	31.9854	155.46	2.71329	1	26.474	37.3012	315	5.49779	8.93606		19.9407	0
60610	Tue Mar 28 16:35:42 2017_x000D_	18.6581	31.7823	155.463	2.71334	1	26.474	37.3012	315	5.49779	9.568		7.08432	29.6806
60611	Tue Mar 28 16:35:42 2017_x000D_	18.4457	31.6791	152.785	2.6666	1	26.9504	36.4341	315	5.49779	9.74371		14.166	0
60612	Tue Mar 28 16:35:42 2017_x000D_	18.0209	31.4729	152.785	2.66661	1	26.9504	36.4341	315	5.49779	10.2152		9.02101	0
60613	Tue Mar 28 16:35:42 2017_x000D_	17.8049	31.2637	152.782	2.66655	1	26.9504	36.4341	315	5.49779	10.5059		7.0844	0
60614	Tue Mar 28 16:35:42 2017_x000D_	17.5924	31.1607	155.459	2.71326	1	26.9504	36.4341	315	5.49779	10.7416		7.09504	73.7066
60615	Tue Mar 28 16:35:42 2017_x000D_	17.3797	31.0573	152.783	2.66656	1	26.6217	33.9993	315	5.49779	9.69897		13.0032	0
60616	Tue Mar 28 16:35:42 2017_x000D_	16.958	30.9571	155.461	2.71331	1	26.6217	33.9993	315	5.49779	10.1312		9.03589	0
60617	Tue Mar 28 16:35:42 2017_x000D_	16.7416	30.7476	155.458	2.71325	1	26.6217	33.9993	315	5.49779	10.4014		14.1996	0
60618	Tue Mar 28 16:35:42 2017_x000D_	16.3158	30.5409	155.457	2.71324	1	26.6217	33.9993	315	5.49779	10.8707		6.27956	0
60619	Tue Mar 28 16:35:42 2017_x000D_	16.1065	30.5437	155.461	2.7133	1	26.6217	33.9993	315	5.49779	11.0685		11.4975	33.6169
60620	Tue Mar 28 16:35:42 2017_x000D_	15.7848	30.3354	156.689	2.73473	1	26.4524	32.8916	309.354	5.39925	10.9696		4.52108	0
60621	Tue Mar 28 16:35:42 2017_x000D_	15.6766	30.2305	152.784	2.66659	1	26.4524	32.8916	309.354	5.39925	11.0995		17.0835	0
60622	Tue Mar 28 16:35:42 2017_x000D_	15.1456	30.0248	151.342	2.64141	1	26.4524	32.8916	309.354	5.39925	11.6646		4.53798	0
60623	Tue Mar 28 16:35:42 2017_x000D_	15.0371	29.9194	142.178	2.48147	1	26.4524	32.8916	309.354	5.39925	11.7959		6.28245	67.2644
60624	Tue Mar 28 16:35:42 2017_x000D_	14.8277	29.9219	133.897	2.33695	1	26.1136	30.6752	304.555	5.31549	11.311		7.17531	0
60625	Tue Mar 28 16:35:42 2017_x000D_	14.9407	30.1327	115.455	2.01507	1	26.1136	30.6752	304.555	5.31549	11.1861		4.5425	0
60626	Tue Mar 28 16:35:42 2017_x000D_	15.0497	30.2378	106.459	1.85807	1	26.1136	30.6752	304.555	5.31549	11.0725		3.13537	0
60627	Tue Mar 28 16:35:42 2017_x000D_	14.9452	30.2394	97.9097	1.70885	1	26.1136	30.6752	304.555	5.31549	11.1769		0.025807	70.8662
60628	Tue Mar 28 16:35:42 2017_x000D_	14.9457	30.2401	80.2247	1.40019	1	25.337	28.4443	294.871	5.14647	10.5453		4.44029	0
60629	Tue Mar 28 16:35:42 2017_x000D_	14.8446	30.3482	70.8663	1.23685	1	25.337	28.4443	294.871	5.14647	10.6637		7.02538	0
60630	Tue Mar 28 16:35:42 2017_x000D_	14.9417	30.1351	51.2798	0.895001	1	25.337	28.4443	294.871	5.14647	10.5319		3.18515	0
60631	Tue Mar 28 16:35:43 2017_x000D_	14.9378	30.029	44.6202	0.778769	1	25.337	28.4443	294.871	5.14647	10.5193		6.97839	62.5134
60632	Tue Mar 28 16:35:43 2017_x000D_	15.1434	29.9202	38.4654	0.671348	1	24.7691	26.4394	259.496	4.52905	10.2357		8.84637	0
60633	Tue Mar 28 16:35:43 2017_x000D_	15.345	29.705	25.2169	0.440117	1	24.7691	26.4394	259.496	4.52905	9.97386		6.9851	0
60634	Tue Mar 28 16:35:43 2017_x000D_	15.5508	29.5961	22.4335	0.391538	1	24.7691	26.4394	259.496	4.52905	9.74381		22.7623	0
60635	Tue Mar 28 16:35:43 2017_x000D_	16.2764	29.3743	21.3824	0.373193	1	24.7691	26.4394	259.496	4.52905	8.98552		16.8271	0
60636	Tue Mar 28 16:35:43 2017_x000D_	16.7927	29.1551	22.4347	0.39156	1	24.7691	26.4394	259.496	4.52905	8.42603		20.9405	32.8051
60637	Tue Mar 28 16:35:43 2017_x000D_	17.4097	28.8287	25.2184	0.440144	1	24.1518	25.5368	225	3.92699	7.50283		9.88145	0
60638	Tue Mar 28 16:35:43 2017_x000D_	17.7201	28.7185	29.261	0.5107	1	24.1518	25.5368	225	3.92699	7.17565		15.6168	0
60639	Tue Mar 28 16:35:43 2017_x000D_	18.1277	28.3947	31.8981	0.556728	1	24.1518	25.5368	225	3.92699	6.66764		18.1957	0
60640	Tue Mar 28 16:35:43 2017_x000D_	18.6398	28.0697	36.0498	0.629189	1	24.1518	25.5368	225	3.92699	6.06611		9.86147	46.3387
60641	Tue Mar 28 16:35:43 2017_x000D_	18.9496	27.9598	36.7786	0.641908	1	23.1064	24.3997	225	3.92699	5.47296		11.2541	0
60642	Tue Mar 28 16:35:43 2017_x000D_	19.2561	27.7435	38.4739	0.671496	1	23.1064	24.3997	225	3.92699	5.09959		19.9906	0
60643	Tue Mar 28 16:35:43 2017_x000D_	19.7643	27.3125	40.3091	0.703526	1	23.1064	24.3997	225	3.92699	4.43329		8.84391	0
60644	Tue Mar 28 16:35:43 2017_x000D_	19.9661	27.0976	40.3088	0.703521	1	23.1064	24.3997	225	3.92699	4.14007		19.9776	124.313
60645	Tue Mar 28 16:35:43 2017_x000D_	20.4739	26.6668	38.4731	0.671482	2	19.2233	22.9532	315	5.49779	3.91852		6.96233	0
60646	Tue Mar 28 16:35:43 2017_x000D_	20.679	26.5582	36.0496	0.629184	2	19.2233	22.9532	315	5.49779	3.88781		22.4741	0
60647	Tue Mar 28 16:35:43 2017_x000D_	21.2911	26.1263	36.0497	0.629186	2	19.2233	22.9532	315	5.49779	3.78739		6.95827	0
60648	Tue Mar 28 16:35:43 2017_x000D_	21.4961	26.0178	33.478	0.584301	2	19.2233	22.9532	315	5.49779	3.81542		8.83967	0
60649	Tue Mar 28 16:35:43 2017_x000D_	21.6978	25.803	33.4771	0.584286	2	19.2233	22.9532	315	5.49779	3.77419		9.83867	66.3583
60650	Tue Mar 28 16:35:43 2017_x000D_	22.0069	25.6934	29.2526	0.510554	2	21.0339	21.6826	315	5.49779	4.12714		13.9178	0
60651	Tue Mar 28 16:35:43 2017_x000D_	22.417	25.4765	29.2527	0.510557	2	21.0339	21.6826	315	5.49779	4.03815		17.6666	0
60652	Tue Mar 28 16:35:43 2017_x000D_	22.8201	25.0472	29.25	0.510509	2	21.0339	21.6826	315	5.49779	3.80934		12.4987	0
60653	Tue Mar 28 16:35:44 2017_x000D_	23.2367	25.0428	29.2531	0.510563	2	21.0339	21.6826	315	5.49779	4.01787		8.83119	46.9962
60654	Tue Mar 28 16:35:44 2017_x000D_	23.4382	24.8282	29.2517	0.510538	2	22.1778	20.6123	346.987	6.05607	4.40028		13.9044	0
60655	Tue Mar 28 16:35:44 2017_x000D_	23.8479	24.6115	29.2519	0.510542	2	22.1778	20.6123	346.987	6.05607	4.33392		8.83119	0
60656	Tue Mar 28 16:35:44 2017_x000D_	24.0494	24.3969	29.2505	0.510518	2	22.1778	20.6123	346.987	6.05607	4.22209		16.7283	0
60657	Tue Mar 28 16:35:44 2017_x000D_	24.5628	24.1793	27.8792	0.486585	2	22.1778	20.6123	346.987	6.05607	4.29089		3.12617	59.2109
60658	Tue Mar 28 16:35:44 2017_x000D_	24.667	24.1782	29.2522	0.510548	2	23.969	19.7834	349.074	6.09248	4.44988		8.82695	0
60659	Tue Mar 28 16:35:44 2017_x000D_	24.8684	23.9637	29.2509	0.510524	2	23.969	19.7834	349.074	6.09248	4.27596		13.8924	0
60660	Tue Mar 28 16:35:44 2017_x000D_	25.2777	23.7471	29.251	0.510527	2	23.969	19.7834	349.074	6.09248	4.17416		6.23729	0
60661	Tue Mar 28 16:35:44 2017_x000D_	25.4856	23.7451	29.2526	0.510554	2	23.969	19.7834	349.074	6.09248	4.24207		8.82271	149.519
60662	Tue Mar 28 16:35:44 2017_x000D_	25.6869	23.5307	29.2512	0.51053	1	21.1555	23.8973	256.987	4.48527	4.54621		6.23429	0
60663	Tue Mar 28 16:35:44 2017_x000D_	25.8947	23.5287	29.2527	0.510556	1	21.1555	23.8973	256.987	4.48527	4.75351		11.306	0
60664	Tue Mar 28 16:35:44 2017_x000D_	26.0928	23.2081	31.8954	0.55668	1	21.1555	23.8973	256.987	4.48527	4.98517		6.23429	0
60665	Tue Mar 28 16:35:44 2017_x000D_	26.3006	23.2061	31.8969	0.556707	1	21.1555	23.8973	256.987	4.48527	5.19132		3.12017	0
60666	Tue Mar 28 16:35:44 2017_x000D_	26.4046	23.205	33.4827	0.584383	1	21.1555	23.8973	256.987	4.48527	5.29456		6.9394	35.4982
60667	Tue Mar 28 16:35:44 2017_x000D_	26.6091	23.0969	36.0575	0.629322	1	20.7662	22.7799	261.074	4.5566	5.85149		13.2414	0
60668	Tue Mar 28 16:35:44 2017_x000D_	26.9113	22.7752	44.7896	0.781726	1	20.7662	22.7799	261.074	4.5566	6.1451		0.0169706	0
60669	Tue Mar 28 16:35:44 2017_x000D_	26.9117	22.7748	57.4665	1.00298	1	20.7662	22.7799	261.074	4.5566	6.1455		6.35708	0
60670	Tue Mar 28 16:35:44 2017_x000D_	26.9183	22.9866	70.7734	1.23523	1	20.7662	22.7799	261.074	4.5566	6.15557		4.40146	14.7246
60671	Tue Mar 28 16:35:44 2017_x000D_	26.8176	23.0933	80.0586	1.39729	1	20.5666	22.3315	256.987	4.48527	6.29725		6.21649	0
60672	Tue Mar 28 16:35:44 2017_x000D_	27.0248	23.0907	97.5858	1.70319	1	20.5666	22.3315	256.987	4.48527	6.50267		3.12605	0
60673	Tue Mar 28 16:35:44 2017_x000D_	26.9206	23.0913	106.075	1.85136	1	20.5666	22.3315	256.987	4.48527	6.39927		4.3916	0
60674	Tue Mar 28 16:35:45 2017_x000D_	27.0205	22.9843	122.815	2.14353	1	20.5666	22.3315	256.987	4.48527	6.48683		3.18773	19.8943
60675	Tue Mar 28 16:35:45 2017_x000D_	27.017	22.8781	129.288	2.25651	1	20.5958	21.669	258.543	4.51243	6.53404		7.06518	0
60676	Tue Mar 28 16:35:45 2017_x000D_	26.8058	22.7739	135.485	2.36466	1	20.5958	21.669	258.543	4.51243	6.30753		6.35708	0
60677	Tue Mar 28 16:35:45 2017_x000D_	26.7992	22.5621	148.274	2.58788	1	20.5958	21.669	258.543	4.51243	6.26736		7.05442	0
60678	Tue Mar 28 16:35:45 2017_x000D_	26.5884	22.4579	150.902	2.63373	1	20.5958	21.669	258.543	4.51243	6.0443		11.4467	0
60679	Tue Mar 28 16:35:45 2017_x000D_	26.2699	22.2478	147.384	2.57233	1	20.5958	21.669	258.543	4.51243	5.70354		29.8996	23.7066
60680	Tue Mar 28 16:35:45 2017_x000D_	25.4223	21.7235	141.71	2.47331	1	20.1869	20.9928	255.308	4.45597	5.28615		24.8751	0
60681	Tue Mar 28 16:35:45 2017_x000D_	24.7819	21.1968	135.495	2.36484	1	20.1869	20.9928	255.308	4.45597	4.59953		13.5557	0
60682	Tue Mar 28 16:35:45 2017_x000D_	24.4597	20.88	131.204	2.28994	1	20.1869	20.9928	255.308	4.45597	4.27429		9.05194	0
60683	Tue Mar 28 16:35:45 2017_x000D_	24.2447	20.6683	127.574	2.22659	1	20.1869	20.9928	255.308	4.45597	4.07075		13.56	252.325
60684	Tue Mar 28 16:35:45 2017_x000D_	23.9223	20.3515	126.978	2.21618	2	27.6007	17.0207	194.692	3.39801	4.96234		24.4879	0
60685	Tue Mar 28 16:35:45 2017_x000D_	23.5863	19.6076	122.851	2.14415	2	27.6007	17.0207	194.692	3.39801	4.77572		13.5896	0
60686	Tue Mar 28 16:35:45 2017_x000D_	23.2634	19.2899	118.876	2.07478	2	27.6007	17.0207	194.692	3.39801	4.89504		20.3554	0
60687	Tue Mar 28 16:35:45 2017_x000D_	23.0344	18.6512	118.873	2.07472	2	27.6007	17.0207	194.692	3.39801	4.84867		11.5991	78.975
60688	Tue Mar 28 16:35:45 2017_x000D_	22.8155	18.3325	120.287	2.0994	2	25.7085	15.1905	250.757	4.37654	4.27102		23.2215	0
60689	Tue Mar 28 16:35:45 2017_x000D_	22.3772	17.6945	120.289	2.09943	2	25.7085	15.1905	250.757	4.37654	4.16744		10.2086	0
60690	Tue Mar 28 16:35:45 2017_x000D_	22.2623	17.3742	121.358	2.1181	2	25.7085	15.1905	250.757	4.37654	4.07981		20.6148	0
60691	Tue Mar 28 16:35:45 2017_x000D_	21.827	16.8425	122.85	2.14414	2	25.7085	15.1905	250.757	4.37654	4.21843		0	74.9677
60692	Tue Mar 28 16:35:45 2017_x000D_	21.827	16.8425	122.85	2.14414	2	24.2634	13.1518	255.308	4.45597	4.42236		17.3865	0
60693	Tue Mar 28 16:35:45 2017_x000D_	21.6006	16.309	124.476	2.17252	2	24.2634	13.1518	255.308	4.45597	4.13018		7.22864	0
60694	Tue Mar 28 16:35:45 2017_x000D_	21.4889	16.0955	126.957	2.21581	2	24.2634	13.1518	255.308	4.45597	4.04515		13.6575	0
60695	Tue Mar 28 16:35:45 2017_x000D_	21.1644	15.7762	131.173	2.28939	2	24.2634	13.1518	255.308	4.45597	4.06095		9.10924	0
60696	Tue Mar 28 16:35:46 2017_x000D_	20.948	15.5632	131.173	2.28941	2	24.2634	13.1518	255.308	4.45597	4.0996		16.158	62.1518
60697	Tue Mar 28 16:35:46 2017_x000D_	20.6196	15.1363	133.383	2.32797	2	23.246	11.3471	262.345	4.57878	4.61042		9.11772	0
60698	Tue Mar 28 16:35:46 2017_x000D_	20.403	14.9231	133.383	2.32798	2	23.246	11.3471	262.345	4.57878	4.56842		13.6851	0
60699	Tue Mar 28 16:35:46 2017_x000D_	20.0778	14.6032	137.51	2.4	2	23.246	11.3471	262.345	4.57878	4.54309		7.23789	0
60700	Tue Mar 28 16:35:46 2017_x000D_	19.9662	14.3893	135.442	2.36392	2	23.246	11.3471	262.345	4.57878	4.47349		7.15497	47.5092
60701	Tue Mar 28 16:35:46 2017_x000D_	19.7528	14.2828	133.385	2.328	2	22.4278	9.9912	255.308	4.45597	5.05702		14.4975	0
60702	Tue Mar 28 16:35:46 2017_x000D_	19.5288	13.8546	133.38	2.32792	2	22.4278	9.9912	255.308	4.45597	4.83012		7.15766	0
60703	Tue Mar 28 16:35:46 2017_x000D_	19.3153	13.7481	131.478	2.29472	2	22.4278	9.9912	255.308	4.45597	4.87872		13.6999	0
60704	Tue Mar 28 16:35:46 2017_x000D_	18.9899	13.4277	131.176	2.28945	2	22.4278	9.9912	255.308	4.45597	4.86093		4.58642	51.4051
60705	Tue Mar 28 16:35:46 2017_x000D_	18.881	13.3204	131.479	2.29475	2	21.3899	8.6278	226.007	3.94457	5.32119		11.6907	0
60706	Tue Mar 28 16:35:46 2017_x000D_	18.6602	12.9993	133.381	2.32795	2	21.3899	8.6278	226.007	3.94457	5.15376		4.57366	0
60707	Tue Mar 28 16:35:46 2017_x000D_	18.5517	12.8922	129.296	2.25665	2	21.3899	8.6278	226.007	3.94457	5.12255		9.15376	0
60708	Tue Mar 28 16:35:46 2017_x000D_	18.3343	12.6781	129.298	2.25667	2	21.3899	8.6278	226.007	3.94457	5.07362		4.58011	0
60709	Tue Mar 28 16:35:46 2017_x000D_	18.2254	12.5711	133.382	2.32796	2	21.3899	8.6278	226.007	3.94457	5.05605		11.7156	32.8454
60710	Tue Mar 28 16:35:46 2017_x000D_	18.0043	12.2492	131.478	2.29472	2	20.5418	7.9354	245.232	4.28011	5.00478		7.26369	0
60711	Tue Mar 28 16:35:46 2017_x000D_	17.8918	12.0348	137.495	2.39973	2	20.5418	7.9354	245.232	4.28011	4.88135		13.7381	0
60712	Tue Mar 28 16:35:46 2017_x000D_	17.5653	11.7137	146.463	2.55626	2	20.5418	7.9354	245.232	4.28011	4.8099		0.0108167	0
60713	Tue Mar 28 16:35:46 2017_x000D_	17.565	11.7139	154.829	2.70228	2	20.5418	7.9354	245.232	4.28011	4.81024		6.315	51.4391
60714	Tue Mar 28 16:35:46 2017_x000D_	17.7755	11.714	174.082	3.0383	2	19.5032	6.57111	258.986	4.52015	5.42534		0.0108167	0
60715	Tue Mar 28 16:35:46 2017_x000D_	17.7757	11.7143	180.206	3.14519	2	19.5032	6.57111	258.986	4.52015	5.42556		8.8961	0
60716	Tue Mar 28 16:35:46 2017_x000D_	17.9794	11.4988	198.264	3.46037	2	19.5032	6.57111	258.986	4.52015	5.15792		3.23046	0
60717	Tue Mar 28 16:35:47 2017_x000D_	17.9836	11.6064	209.032	3.64829	2	19.5032	6.57111	258.986	4.52015	5.25959		4.45453	32.9622
60718	Tue Mar 28 16:35:47 2017_x000D_	18.0855	11.4984	218.34	3.81075	2	18.8838	5.6636	222.27	3.87934	5.88916		3.24125	0
60719	Tue Mar 28 16:35:47 2017_x000D_	18.0825	11.3904	233.252	4.07101	2	18.8838	5.6636	222.27	3.87934	5.78259		0.0134164	0
60720	Tue Mar 28 16:35:47 2017_x000D_	18.0827	11.39	241.605	4.2168	2	18.8838	5.6636	222.27	3.87934	5.78216		3.15912	0
60721	Tue Mar 28 16:35:47 2017_x000D_	18.188	11.3891	251.925	4.39692	2	18.8838	5.6636	222.27	3.87934	5.76762		4.43722	24.0505
60722	Tue Mar 28 16:35:47 2017_x000D_	18.0862	11.4964	266.321	4.64818	2	19.3518	5.0127	245.834	4.29062	6.60607		3.162	0
60723	Tue Mar 28 16:35:47 2017_x000D_	17.9808	11.4964	-85.2898	-1.48859	2	19.3518	5.0127	245.834	4.29062	6.62707		6.44414	0
60724	Tue Mar 28 16:35:47 2017_x000D_	17.9875	11.7111	-74.4536	-1.29946	2	19.3518	5.0127	245.834	4.29062	6.83593		7.27952	0
60725	Tue Mar 28 16:35:47 2017_x000D_	18.0998	11.9262	-70.2091	-1.22538	2	19.3518	5.0127	245.834	4.29062	7.02595		10.2629	0
60726	Tue Mar 28 16:35:47 2017_x000D_	18.2156	12.2481	-68.4831	-1.19526	2	19.3518	5.0127	245.834	4.29062	7.32407		24.7525	14.8306
60727	Tue Mar 28 16:35:47 2017_x000D_	18.5562	12.9996	-70.2111	-1.22541	2	19.8005	4.80521	278.637	4.86313	8.28832		9.66833	0
60728	Tue Mar 28 16:35:47 2017_x000D_	18.5669	13.3217	-71.086	-1.24068	2	19.8005	4.80521	278.637	4.86313	8.60537		23.6051	0
60729	Tue Mar 28 16:35:47 2017_x000D_	18.8023	14.0725	-77.0969	-1.34559	2	19.8005	4.80521	278.637	4.86313	9.32089		10.26	0
60730	Tue Mar 28 16:35:47 2017_x000D_	18.9181	14.3943	-79.3641	-1.38516	2	19.8005	4.80521	278.637	4.86313	9.6296		19.3279	139.478
60731	Tue Mar 28 16:35:47 2017_x000D_	18.9397	15.0382	-85.1588	-1.4863	1	24.3782	5.61781	280.003	4.88698	10.8775		13.3439	0
60732	Tue Mar 28 16:35:47 2017_x000D_	19.059	15.4667	-88.1027	-1.53768	1	24.3782	5.61781	280.003	4.88698	11.1935		9.65024	0
60733	Tue Mar 28 16:35:47 2017_x000D_	19.0696	15.7882	-88.1027	-1.53768	1	24.3782	5.61781	280.003	4.88698	11.4725		22.5214	0
60734	Tue Mar 28 16:35:47 2017_x000D_	19.0945	16.5385	-88.1027	-1.53768	1	24.3782	5.61781	280.003	4.88698	12.1317		9.64125	27.4944
60735	Tue Mar 28 16:35:47 2017_x000D_	19.1051	16.8597	-88.1027	-1.53768	1	24.6369	4.7386	280.003	4.88698	13.3237		19.2856	0
60736	Tue Mar 28 16:35:47 2017_x000D_	19.1264	17.5022	-88.1027	-1.53768	1	24.6369	4.7386	280.003	4.88698	13.9023		9.64424	0
60737	Tue Mar 28 16:35:47 2017_x000D_	19.137	17.8235	-88.1027	-1.53768	1	24.6369	4.7386	280.003	4.88698	14.1938		9.63235	0
60738	Tue Mar 28 16:35:48 2017_x000D_	19.1477	18.1444	-88.1027	-1.53768	1	24.6369	4.7386	280.003	4.88698	14.4861		16.2825	27.4999
60739	Tue Mar 28 16:35:48 2017_x000D_	19.0605	18.6801	-85.1544	-1.48622	1	24.8956	3.8592	280.003	4.88698	15.9282		13.2945	0
60740	Tue Mar 28 16:35:48 2017_x000D_	19.1794	19.107	-82.2332	-1.43524	1	24.8956	3.8592	280.003	4.88698	16.2841		16.0377	0
60741	Tue Mar 28 16:35:48 2017_x000D_	19.197	19.6413	-82.5228	-1.44029	1	24.8956	3.8592	280.003	4.88698	16.7794		9.62935	0
60742	Tue Mar 28 16:35:48 2017_x000D_	19.2077	19.9621	-82.231	-1.4352	1	24.8956	3.8592	280.003	4.88698	17.0779		6.41454	0
60743	Tue Mar 28 16:35:48 2017_x000D_	19.2148	20.1758	-82.2305	-1.43519	1	24.8956	3.8592	280.003	4.88698	17.2772		14.4188	0
60744	Tue Mar 28 16:35:48 2017_x000D_	19.4383	20.6013	-82.2346	-1.43526	1	24.8956	3.8592	280.003	4.88698	17.6091		19.2285	0
60745	Tue Mar 28 16:35:48 2017_x000D_	19.4595	21.2419	-82.2329	-1.43524	1	24.8956	3.8592	280.003	4.88698	18.2129		19.5433	0
60746	Tue Mar 28 16:35:48 2017_x000D_	19.5852	21.8811	-79.345	-1.38483	1	24.8956	3.8592	280.003	4.88698	18.788		6.40544	0
60747	Tue Mar 28 16:35:48 2017_x000D_	19.5922	22.0945	-79.3441	-1.38482	1	24.8956	3.8592	280.003	4.88698	18.9908		12.802	18.839
60748	Tue Mar 28 16:35:48 2017_x000D_	19.6063	22.521	-79.3424	-1.38479	1	25.354	3.43	315	5.49779	19.9375		19.5291	0
60749	Tue Mar 28 16:35:48 2017_x000D_	19.7321	23.1597	-82.2332	-1.43524	1	25.354	3.43	315	5.49779	20.515		7.186	0
60750	Tue Mar 28 16:35:48 2017_x000D_	19.8436	23.3717	-79.3444	-1.38482	1	25.354	3.43	315	5.49779	20.689		19.5138	0
60751	Tue Mar 28 16:35:48 2017_x000D_	19.9693	24.0099	-82.2362	-1.43529	1	25.354	3.43	315	5.49779	21.2727		12.7809	52.9988
60752	Tue Mar 28 16:35:48 2017_x000D_	19.9833	24.4357	-82.2351	-1.43527	1	27.0986	3.7081	325.751	5.68543	21.9149		6.39045	0
60753	Tue Mar 28 16:35:48 2017_x000D_	19.9903	24.6486	-82.2346	-1.43526	1	27.0986	3.7081	325.751	5.68543	22.1141		19.4821	0
60754	Tue Mar 28 16:35:48 2017_x000D_	20.1156	25.2858	-79.3422	-1.38478	1	27.0986	3.7081	325.751	5.68543	22.6795		12.7719	0
60755	Tue Mar 28 16:35:48 2017_x000D_	20.1296	25.7113	-79.3404	-1.38475	1	27.0986	3.7081	325.751	5.68543	23.0805		19.4709	0
60756	Tue Mar 28 16:35:48 2017_x000D_	20.255	26.3481	-82.2354	-1.43528	1	27.0986	3.7081	325.751	5.68543	23.6517		6.37846	41.513
60757	Tue Mar 28 16:35:48 2017_x000D_	20.262	26.5606	-82.2348	-1.43527	1	28.3944	4.1936	19.478	0.339955	23.7996		19.4485	0
60758	Tue Mar 28 16:35:48 2017_x000D_	20.3871	27.1967	-79.3399	-1.38474	1	28.3944	4.1936	19.478	0.339955	24.3569		7.16602	0
60759	Tue Mar 28 16:35:48 2017_x000D_	20.4985	27.408	-82.2378	-1.43532	1	28.3944	4.1936	19.478	0.339955	24.5205		6.37246	0
60760	Tue Mar 28 16:35:49 2017_x000D_	20.5055	27.6203	-82.2373	-1.43531	1	28.3944	4.1936	19.478	0.339955	24.7193		12.7448	70.6593
60761	Tue Mar 28 16:35:49 2017_x000D_	20.5194	28.0449	-82.2362	-1.43529	1	30.5467	5.1502	0	0	24.9943		12.7388	0
60762	Tue Mar 28 16:35:49 2017_x000D_	20.5333	28.4693	-82.2351	-1.43527	1	30.5467	5.1502	0	0	25.3781		13.1716	0
60763	Tue Mar 28 16:35:49 2017_x000D_	20.6513	28.8922	-79.3384	-1.38472	1	30.5467	5.1502	0	0	25.7216		6.36637	0
60764	Tue Mar 28 16:35:49 2017_x000D_	20.6582	29.1043	-79.3376	-1.3847	1	30.5467	5.1502	0	0	25.9149		4.50829	38.2445
60765	Tue Mar 28 16:35:49 2017_x000D_	20.766	29.209	-82.5305	-1.44043	1	31.6124	5.8498	45	0.785398	25.7545		9.5511	0
60766	Tue Mar 28 16:35:49 2017_x000D_	20.7764	29.5272	-82.2376	-1.43532	1	31.6124	5.8498	45	0.785398	26.0392		6.36037	0
60767	Tue Mar 28 16:35:49 2017_x000D_	20.7833	29.7391	-82.2371	-1.43531	1	31.6124	5.8498	45	0.785398	26.2291		19.075	0
60768	Tue Mar 28 16:35:49 2017_x000D_	20.8039	30.3746	-76.4852	-1.33492	1	31.6124	5.8498	45	0.785398	26.8009		3.17845	71.241
60769	Tue Mar 28 16:35:49 2017_x000D_	20.8071	30.4805	-70.0967	-1.22342	1	32.8368	7.88451	61.5484	1.07422	25.5987		3.18136	0
60770	Tue Mar 28 16:35:49 2017_x000D_	20.8102	30.5865	-63.5005	-1.10829	1	32.8368	7.88451	61.5484	1.07422	25.6908		7.14248	0
60771	Tue Mar 28 16:35:49 2017_x000D_	20.6984	30.3763	-44.1648	-0.770822	1	32.8368	7.88451	61.5484	1.07422	25.5582		3.14137	0
60772	Tue Mar 28 16:35:49 2017_x000D_	20.5937	30.3779	-33.8396	-0.590612	1	32.8368	7.88451	61.5484	1.07422	25.6095		4.49145	0
60773	Tue Mar 28 16:35:49 2017_x000D_	20.4861	30.2738	-24.6134	-0.429584	1	32.8368	7.88451	61.5484	1.07422	25.5699		6.97359	42.1
60774	Tue Mar 28 16:35:49 2017_x000D_	20.281	30.3832	-8.33738	-0.145515	1	33.6628	9.019	45	0.785398	25.2092		3.13807	0
60775	Tue Mar 28 16:35:49 2017_x000D_	20.3856	30.3825	9.4525	0.164977	1	33.6628	9.019	45	0.785398	25.1532		3.17819	0
60776	Tue Mar 28 16:35:49 2017_x000D_	20.3827	30.2766	19.5927	0.341957	1	33.6628	9.019	45	0.785398	25.0648		3.18493	0
60777	Tue Mar 28 16:35:49 2017_x000D_	20.3864	30.3827	27.9366	0.487585	1	33.6628	9.019	45	0.785398	25.1529		3.13828	38.399
60778	Tue Mar 28 16:35:49 2017_x000D_	20.491	30.3813	34.4406	0.601101	1	34.2694	10.1461	75.3081	1.31438	24.4808		4.4314	0
60779	Tue Mar 28 16:35:49 2017_x000D_	20.5922	30.2737	46.8098	0.816985	1	34.2694	10.1461	75.3081	1.31438	24.3349		8.83119	0
60780	Tue Mar 28 16:35:49 2017_x000D_	20.7937	30.0591	46.8098	0.816985	1	34.2694	10.1461	75.3081	1.31438	24.0442		22.0812	0
60781	Tue Mar 28 16:35:50 2017_x000D_	21.2975	29.5225	50.9703	0.8896	1	34.2694	10.1461	75.3081	1.31438	23.3177		13.2395	23.7214
60782	Tue Mar 28 16:35:50 2017_x000D_	21.5995	29.2007	46.8098	0.816985	1	34.6771	10.8236	45	0.785398	22.5553		24.4149	0
60783	Tue Mar 28 16:35:50 2017_x000D_	22.0994	28.5585	40.3309	0.703906	1	34.6771	10.8236	45	0.785398	21.7422		11.2185	0
60784	Tue Mar 28 16:35:50 2017_x000D_	22.4048	28.3427	38.4981	0.671919	1	34.6771	10.8236	45	0.785398	21.3899		28.7243	0
60785	Tue Mar 28 16:35:50 2017_x000D_	23.1127	27.698	31.9266	0.557224	1	34.6771	10.8236	45	0.785398	20.4568		6.94626	0
60786	Tue Mar 28 16:35:50 2017_x000D_	23.3173	27.5896	29.2881	0.511173	1	34.6771	10.8236	45	0.785398	20.252		13.8966	53.1308
60787	Tue Mar 28 16:35:50 2017_x000D_	23.7266	27.3727	29.2882	0.511176	1	34.5967	12.5928	67.1383	1.17178	18.3468		23.6449	0
60788	Tue Mar 28 16:35:50 2017_x000D_	24.444	27.0463	25.243	0.440573	1	34.5967	12.5928	67.1383	1.17178	17.663		13.8858	0
60789	Tue Mar 28 16:35:50 2017_x000D_	24.853	26.8296	25.2426	0.440567	1	34.5967	12.5928	67.1383	1.17178	17.2518		6.94096	0
60790	Tue Mar 28 16:35:50 2017_x000D_	25.0574	26.7212	22.4522	0.391865	1	34.5967	12.5928	67.1383	1.17178	17.0473		20.8213	66.3805
60791	Tue Mar 28 16:35:50 2017_x000D_	25.6707	26.3963	25.2418	0.440553	1	34.4962	14.8032	73.9245	1.29023	14.5702		13.8765	0
60792	Tue Mar 28 16:35:50 2017_x000D_	26.0794	26.1797	25.2415	0.440547	1	34.4962	14.8032	73.9245	1.29023	14.1516		16.7019	0
60793	Tue Mar 28 16:35:50 2017_x000D_	26.5918	25.962	26.5167	0.462804	1	34.4962	14.8032	73.9245	1.29023	13.6747		9.80174	0
60794	Tue Mar 28 16:35:50 2017_x000D_	26.8997	25.8527	27.9211	0.487315	1	34.4962	14.8032	73.9245	1.29023	13.4089		11.1952	46.449
60795	Tue Mar 28 16:35:50 2017_x000D_	27.2045	25.6374	29.2911	0.511227	1	34.4258	16.3499	73.9245	1.29023	11.7646		13.8616	0
60796	Tue Mar 28 16:35:50 2017_x000D_	27.6128	25.4211	29.2913	0.51123	1	34.4258	16.3499	73.9245	1.29023	11.3448		9.79225	0
60797	Tue Mar 28 16:35:50 2017_x000D_	27.9204	25.3119	30.4828	0.532026	1	34.4258	16.3499	73.9245	1.29023	11.0742		19.8959	0
60798	Tue Mar 28 16:35:50 2017_x000D_	28.4259	24.8826	31.9324	0.557326	1	34.4258	16.3499	73.9245	1.29023	10.431		6.21335	0
60799	Tue Mar 28 16:35:50 2017_x000D_	28.633	24.8804	31.9339	0.557352	1	34.4258	16.3499	73.9245	1.29023	10.3114		19.8874	19.9045
60800	Tue Mar 28 16:35:50 2017_x000D_	29.1383	24.4513	33.5159	0.584962	1	34.3957	17.0127	73.9245	1.29023	9.10895		11.1753	0
60801	Tue Mar 28 16:35:50 2017_x000D_	29.4425	24.2363	31.9323	0.557324	1	34.3957	17.0127	73.9245	1.29023	8.75869		11.1802	0
60802	Tue Mar 28 16:35:51 2017_x000D_	29.7469	24.0213	33.5156	0.584957	1	34.3957	17.0127	73.9245	1.29023	8.41022		9.77893	0
60803	Tue Mar 28 16:35:51 2017_x000D_	30.0541	23.9123	34.4415	0.601118	1	34.3957	17.0127	73.9245	1.29023	8.15193		18.0581	26.5324
60804	Tue Mar 28 16:35:51 2017_x000D_	30.5621	23.5894	33.5167	0.584977	1	34.3555	17.8962	73.9245	1.29023	6.84123		11.1662	0
60805	Tue Mar 28 16:35:51 2017_x000D_	30.866	23.3745	31.9326	0.557329	1	34.3555	17.8962	73.9245	1.29023	6.49526		22.3338	0
60806	Tue Mar 28 16:35:51 2017_x000D_	31.474	22.9449	31.932	0.557319	1	34.3555	17.8962	73.9245	1.29023	5.81312		8.79521	0
60807	Tue Mar 28 16:35:51 2017_x000D_	31.6746	22.7311	31.9309	0.5573	1	34.3555	17.8962	73.9245	1.29023	5.52842		20.7315	20.8609
60808	Tue Mar 28 16:35:51 2017_x000D_	32.2852	22.4075	29.286	0.511137	1	34.5441	18.5655	73.9245	1.29023	4.45686		13.8173	0
60809	Tue Mar 28 16:35:51 2017_x000D_	32.6922	22.1919	29.2862	0.51114	1	34.5441	18.5655	73.9245	1.29023	4.07189		20.722	0
60810	Tue Mar 28 16:35:51 2017_x000D_	33.3026	21.8686	31.9327	0.557331	1	34.5441	18.5655	73.9245	1.29023	3.52871		8.79097	0
60811	Tue Mar 28 16:35:51 2017_x000D_	33.5031	21.6549	31.9317	0.557313	1	34.5441	18.5655	73.9245	1.29023	3.26007		13.8066	46.3331
60812	Tue Mar 28 16:35:51 2017_x000D_	33.9098	21.4395	31.9322	0.557321	2	33.5005	17.427	340.522	5.94323	4.03332		18.0098	0
60813	Tue Mar 28 16:35:51 2017_x000D_	34.4164	21.1174	27.9103	0.487126	2	33.5005	17.427	340.522	5.94323	3.80236		9.75513	0
60814	Tue Mar 28 16:35:51 2017_x000D_	34.7229	21.0088	31.933	0.557337	2	33.5005	17.427	340.522	5.94323	3.78465		8.78468	0
60815	Tue Mar 28 16:35:51 2017_x000D_	34.9232	20.7952	31.932	0.557318	2	33.5005	17.427	340.522	5.94323	3.65634		20.6911	0
60816	Tue Mar 28 16:35:51 2017_x000D_	35.5327	20.4724	29.2845	0.51111	2	33.5005	17.427	340.522	5.94323	3.66119		11.1362	68.1759
60817	Tue Mar 28 16:35:51 2017_x000D_	35.8358	20.2581	27.9087	0.487099	2	35.5197	16.3843	338.16	5.902	3.88668		19.4741	0
60818	Tue Mar 28 16:35:51 2017_x000D_	36.4477	20.0414	27.9103	0.487126	2	35.5197	16.3843	338.16	5.902	3.773		11.1386	0
60819	Tue Mar 28 16:35:51 2017_x000D_	36.7509	19.8271	29.285	0.51112	2	35.5197	16.3843	338.16	5.902	3.65633		11.1296	0
60820	Tue Mar 28 16:35:51 2017_x000D_	37.0538	19.6129	27.9087	0.487099	2	35.5197	16.3843	338.16	5.902	3.57454		16.579	214.655
60821	Tue Mar 28 16:35:51 2017_x000D_	37.5626	19.3972	29.2853	0.511125	1	33.24	23.1666	104.692	1.82722	5.73526		8.7762	0
60822	Tue Mar 28 16:35:51 2017_x000D_	37.7627	19.1838	29.284	0.511102	1	33.24	23.1666	104.692	1.82722	6.0264		16.5601	0
60823	Tue Mar 28 16:35:51 2017_x000D_	38.2709	18.9683	27.9087	0.487099	1	33.24	23.1666	104.692	1.82722	6.55253		8.77401	0
60824	Tue Mar 28 16:35:52 2017_x000D_	38.471	18.755	27.9072	0.487072	1	33.24	23.1666	104.692	1.82722	6.84292		9.24926	0
60825	Tue Mar 28 16:35:52 2017_x000D_	38.7793	18.7527	29.2858	0.511134	1	33.24	23.1666	104.692	1.82722	7.08282		11.1146	35.8039
60826	Tue Mar 28 16:35:52 2017_x000D_	39.0818	18.5388	27.9087	0.487098	1	32.7526	24.256	109.478	1.91075	8.52908		13.7596	0
60827	Tue Mar 28 16:35:52 2017_x000D_	39.4871	18.3241	27.9087	0.487099	1	32.7526	24.256	109.478	1.91075	8.97446		8.76553	0
60828	Tue Mar 28 16:35:52 2017_x000D_	39.687	18.111	27.9072	0.487072	1	32.7526	24.256	109.478	1.91075	9.26536		3.08409	0
60829	Tue Mar 28 16:35:52 2017_x000D_	39.7898	18.1102	29.2848	0.511116	1	32.7526	24.256	109.478	1.91075	9.34307		6.87779	28.1721
60830	Tue Mar 28 16:35:52 2017_x000D_	39.9924	18.0029	31.9363	0.557394	1	32.0667	24.8974	122.17	2.13227	10.5048		9.70287	0
60831	Tue Mar 28 16:35:52 2017_x000D_	40.2973	17.895	27.9087	0.487099	1	32.0667	24.8974	122.17	2.13227	10.8063		8.76347	0
60832	Tue Mar 28 16:35:52 2017_x000D_	40.4971	17.6819	27.9072	0.487072	1	32.0667	24.8974	122.17	2.13227	11.0966		11.0999	0
60833	Tue Mar 28 16:35:52 2017_x000D_	40.799	17.468	15.6531	0.273199	1	32.0667	24.8974	122.17	2.13227	11.4651		0.0067082	84.936
60834	Tue Mar 28 16:35:52 2017_x000D_	40.7989	17.4678	9.66634	0.168709	1	29.8003	26.5942	165.308	2.88517	14.292		4.4972	0
60835	Tue Mar 28 16:35:52 2017_x000D_	40.6929	17.3618	-11.2494	-0.196339	1	29.8003	26.5942	165.308	2.88517	14.2789		3.07502	0
60836	Tue Mar 28 16:35:52 2017_x000D_	40.5904	17.3622	-17.5825	-0.306872	1	29.8003	26.5942	165.308	2.88517	14.2006		3.07525	0
60837	Tue Mar 28 16:35:52 2017_x000D_	40.6929	17.3609	-29.2077	-0.509771	1	29.8003	26.5942	165.308	2.88517	14.2794		0.0234307	50.3156
60838	Tue Mar 28 16:35:52 2017_x000D_	40.6935	17.3604	-45.0076	-0.785531	1	28.2397	27.2086	180	3.14159	15.8772		6.98593	0
60839	Tue Mar 28 16:35:52 2017_x000D_	40.9016	17.4649	-51.2129	-0.893833	1	28.2397	27.2086	180	3.14159	15.977		0.0108167	0
60840	Tue Mar 28 16:35:52 2017_x000D_	40.9018	17.4646	-59.1763	-1.03282	1	28.2397	27.2086	180	3.14159	15.9773		7.1232	0
60841	Tue Mar 28 16:35:52 2017_x000D_	41.0103	17.6758	-74.356	-1.29776	1	28.2397	27.2086	180	3.14159	15.9362		6.35614	0
60842	Tue Mar 28 16:35:52 2017_x000D_	41.0158	17.8876	-79.9182	-1.39484	1	28.2397	27.2086	180	3.14159	15.8149		16.2282	78.9717
60843	Tue Mar 28 16:35:52 2017_x000D_	41.1316	18.416	-88.5889	-1.54617	1	25.6246	26.9074	180	3.14159	17.6797		9.52787	0
60844	Tue Mar 28 16:35:52 2017_x000D_	41.1394	18.7335	-88.5889	-1.54617	1	25.6246	26.9074	180	3.14159	17.5363		25.6091	0
60845	Tue Mar 28 16:35:53 2017_x000D_	41.2626	19.5782	-85.6749	-1.49531	1	25.6246	26.9074	180	3.14159	17.2703		12.9961	0
60846	Tue Mar 28 16:35:53 2017_x000D_	41.1705	20.0015	-82.7751	-1.4447	1	25.6246	26.9074	180	3.14159	17.0108		16.1833	54.005
60847	Tue Mar 28 16:35:53 2017_x000D_	41.2857	20.5285	-80.3398	-1.40219	1	23.8938	26.4125	191.014	3.33383	18.3603		22.4357	0
60848	Tue Mar 28 16:35:53 2017_x000D_	41.4061	21.2666	-77.0962	-1.34558	1	23.8938	26.4125	191.014	3.33383	18.2527		9.49488	0
60849	Tue Mar 28 16:35:53 2017_x000D_	41.4139	21.583	-77.6534	-1.35531	1	23.8938	26.4125	191.014	3.33383	18.1736		17.0585	0
60850	Tue Mar 28 16:35:53 2017_x000D_	41.6311	22.1085	-71.6507	-1.25054	1	23.8938	26.4125	191.014	3.33383	18.252		12.6548	41.4113
60851	Tue Mar 28 16:35:53 2017_x000D_	41.6414	22.5302	-71.647	-1.25048	1	22.6002	25.9308	180	3.14159	19.3425		17.0435	0
60852	Tue Mar 28 16:35:53 2017_x000D_	41.8585	23.0552	-65.4186	-1.14177	1	22.6002	25.9308	180	3.14159	19.4718		11.361	0
60853	Tue Mar 28 16:35:53 2017_x000D_	42.0705	23.369	-66.5142	-1.16089	1	22.6002	25.9308	180	3.14159	19.6381		9.48589	0
60854	Tue Mar 28 16:35:53 2017_x000D_	42.0783	23.6851	-65.4165	-1.14173	1	22.6002	25.9308	180	3.14159	19.6071		11.3544	0
60855	Tue Mar 28 16:35:53 2017_x000D_	42.2902	23.9987	-66.5127	-1.16086	1	22.6002	25.9308	180	3.14159	19.7846		18.3916	46.3797
60856	Tue Mar 28 16:35:53 2017_x000D_	42.6094	24.5221	-68.0493	-1.18768	1	21.0776	25.6629	180	3.14159	21.562		12.6247	0
60857	Tue Mar 28 16:35:53 2017_x000D_	42.6196	24.9428	-68.0448	-1.18761	1	21.0776	25.6629	180	3.14159	21.554		14.1013	0
60858	Tue Mar 28 16:35:53 2017_x000D_	42.8338	25.3612	-68.0461	-1.18763	1	21.0776	25.6629	180	3.14159	21.7583		11.3303	0
60859	Tue Mar 28 16:35:53 2017_x000D_	43.0453	25.6741	-69.0426	-1.20502	1	21.0776	25.6629	180	3.14159	21.9677		19.9527	59.146
60860	Tue Mar 28 16:35:53 2017_x000D_	43.2643	26.3021	-69.042	-1.20501	1	19.107	25.6022	180	3.14159	24.1674		7.0453	0
60861	Tue Mar 28 16:35:53 2017_x000D_	43.3714	26.5111	-71.6586	-1.25068	1	19.107	25.6022	180	3.14159	24.2814		22.9589	0
60862	Tue Mar 28 16:35:53 2017_x000D_	43.5927	27.2437	-70.7766	-1.23528	1	19.107	25.6022	180	3.14159	24.5407		9.94974	0
60863	Tue Mar 28 16:35:53 2017_x000D_	43.7018	27.5569	-69.0407	-1.20499	1	19.107	25.6022	180	3.14159	24.6724		9.44668	66.1538
60864	Tue Mar 28 16:35:53 2017_x000D_	43.7093	27.8717	-68.0421	-1.18756	1	16.9072	25.7554	151.548	2.64502	26.8855		23.9468	0
60865	Tue Mar 28 16:35:53 2017_x000D_	44.0322	28.6017	-71.6577	-1.25066	1	16.9072	25.7554	151.548	2.64502	27.2739		7.01574	0
60866	Tue Mar 28 16:35:54 2017_x000D_	44.1387	28.8099	-69.0395	-1.20497	1	16.9072	25.7554	151.548	2.64502	27.4023		11.2953	0
60867	Tue Mar 28 16:35:54 2017_x000D_	44.3496	29.1218	-68.0461	-1.18763	1	16.9072	25.7554	151.548	2.64502	27.6481		22.8801	59.2027
60868	Tue Mar 28 16:35:54 2017_x000D_	44.5701	29.8519	-69.0404	-1.20498	1	15.1163	26.5843	165.308	2.88517	29.6345		9.42561	0
60869	Tue Mar 28 16:35:54 2017_x000D_	44.5775	30.166	-68.0405	-1.18753	1	15.1163	26.5843	165.308	2.88517	29.6781		21.0232	0
60870	Tue Mar 28 16:35:54 2017_x000D_	44.8972	30.7896	-70.7785	-1.23532	1	15.1163	26.5843	165.308	2.88517	30.0763		12.9414	0
60871	Tue Mar 28 16:35:54 2017_x000D_	45.0084	31.2064	-68.0408	-1.18754	1	15.1163	26.5843	165.308	2.88517	30.2473		7.00238	0
60872	Tue Mar 28 16:35:54 2017_x000D_	45.1149	31.4141	-70.7785	-1.23532	1	15.1163	26.5843	165.308	2.88517	30.3849		19.8256	65.1526
60873	Tue Mar 28 16:35:54 2017_x000D_	45.3325	32.0381	-70.7785	-1.23532	1	13.1062	27.4065	152.434	2.66047	32.5574		9.89849	0
60874	Tue Mar 28 16:35:54 2017_x000D_	45.441	32.3497	-69.038	-1.20494	1	13.1062	27.4065	152.434	2.66047	32.7105		19.8038	0
60875	Tue Mar 28 16:35:54 2017_x000D_	45.6584	32.973	-69.0373	-1.20493	1	13.1062	27.4065	152.434	2.66047	33.0247		6.98897	0
60876	Tue Mar 28 16:35:54 2017_x000D_	45.7647	33.1803	-71.6638	-1.25077	1	13.1062	27.4065	152.434	2.66047	33.165		16.8425	37.5766
60877	Tue Mar 28 16:35:54 2017_x000D_	45.9795	33.699	-70.7804	-1.23535	1	12.1916	28.2623	99.9722	1.74484	34.2225		9.38042	0
60878	Tue Mar 28 16:35:54 2017_x000D_	45.9866	34.0116	-71.6623	-1.25074	1	12.1916	28.2623	99.9722	1.74484	34.2806		6.97151	0
60879	Tue Mar 28 16:35:54 2017_x000D_	46.0926	34.2184	-69.0361	-1.20491	1	12.1916	28.2623	99.9722	1.74484	34.4202		16.8224	0
60880	Tue Mar 28 16:35:54 2017_x000D_	46.3071	34.7365	-68.0372	-1.18747	1	12.1916	28.2623	99.9722	1.74484	34.7244		6.97425	77.5277
60881	Tue Mar 28 16:35:54 2017_x000D_	46.4133	34.9433	-70.7805	-1.23535	1	10.7819	30.4282	104.692	1.82722	35.9163		9.37142	0
60882	Tue Mar 28 16:35:54 2017_x000D_	46.4204	35.2556	-71.6629	-1.25075	1	10.7819	30.4282	104.692	1.82722	35.964		11.2089	0
60883	Tue Mar 28 16:35:54 2017_x000D_	46.63	35.5649	-70.7804	-1.23535	1	10.7819	30.4282	104.692	1.82722	36.2143		6.9581	0
60884	Tue Mar 28 16:35:54 2017_x000D_	46.7358	35.7713	-68.0375	-1.18748	1	10.7819	30.4282	104.692	1.82722	36.3488		12.4892	0
60885	Tue Mar 28 16:35:54 2017_x000D_	46.7452	36.1875	-68.0329	-1.1874	1	10.7819	30.4282	104.692	1.82722	36.4215		6.95406	42.0114
60886	Tue Mar 28 16:35:54 2017_x000D_	46.8509	36.3938	-65.3861	-1.1412	1	10.2867	31.7381	100.003	1.74538	36.8594		9.86055	0
60887	Tue Mar 28 16:35:54 2017_x000D_	46.959	36.7042	-61.5357	-1.074	1	10.2867	31.7381	100.003	1.74538	37.007		6.95002	0
60888	Tue Mar 28 16:35:55 2017_x000D_	47.0646	36.9104	-59.0173	-1.03005	1	10.2867	31.7381	100.003	1.74538	37.1398		4.3636	0
60889	Tue Mar 28 16:35:55 2017_x000D_	47.1679	37.0128	-55.0441	-0.9607	1	10.2867	31.7381	100.003	1.74538	37.2565		3.04848	67.6576
60890	Tue Mar 28 16:35:55 2017_x000D_	47.0663	37.0146	-44.6635	-0.779526	1	9.75384	33.9295	82.3448	1.43719	37.4398		3.02743	0
60891	Tue Mar 28 16:35:55 2017_x000D_	47.1672	37.0129	-42.7012	-0.745277	1	9.75384	33.9295	82.3448	1.43719	37.5402		3.12963	0
60892	Tue Mar 28 16:35:55 2017_x000D_	47.1693	37.1172	-32.5694	-0.568444	1	9.75384	33.9295	82.3448	1.43719	37.551		3.03329	0
60893	Tue Mar 28 16:35:55 2017_x000D_	47.2704	37.1158	-26.1743	-0.456828	1	9.75384	33.9295	82.3448	1.43719	37.6516		8.73359	59.5569
60894	Tue Mar 28 16:35:55 2017_x000D_	47.4773	37.3206	-20.7794	-0.362669	1	9.66862	35.9129	82.3448	1.43719	37.8349		6.05776	0
60895	Tue Mar 28 16:35:55 2017_x000D_	47.6792	37.3174	-13.4261	-0.234329	1	9.66862	35.9129	82.3448	1.43719	38.0365		6.84381	0
60896	Tue Mar 28 16:35:55 2017_x000D_	47.8838	37.4183	-4.89303	-0.0853995	1	9.66862	35.9129	82.3448	1.43719	38.2448		0	0
60897	Tue Mar 28 16:35:55 2017_x000D_	47.8838	37.4183	-4.89303	-0.0853995	1	9.66862	35.9129	82.3448	1.43719	38.2448		12.5352	59.5299
60898	Tue Mar 28 16:35:55 2017_x000D_	48.2902	37.5154	-1.96475	-0.0342914	1	9.58343	37.8954	82.3448	1.43719	38.7086		6.79961	0
60899	Tue Mar 28 16:35:55 2017_x000D_	48.4899	37.4082	0.975314	0.0170224	1	9.58343	37.8954	82.3448	1.43719	38.9095		18.4519	0
60900	Tue Mar 28 16:35:55 2017_x000D_	49.0978	37.5018	3.92427	0.0684914	1	9.58343	37.8954	82.3448	1.43719	39.5163		6.05486	0
60901	Tue Mar 28 16:35:55 2017_x000D_	49.2996	37.4984	3.92453	0.068496	1	9.58343	37.8954	82.3448	1.43719	39.7182		21.3959	0
60902	Tue Mar 28 16:35:55 2017_x000D_	50.0033	37.3824	0.975317	0.0170225	1	9.58343	37.8954	82.3448	1.43719	40.4231		9.06429	46.2847
60903	Tue Mar 28 16:35:55 2017_x000D_	50.3054	37.3773	0.97526	0.0170215	1	9.5172	39.4368	75.3081	1.31438	40.8402		18.1346	0
60904	Tue Mar 28 16:35:55 2017_x000D_	50.9098	37.367	0.975278	0.0170218	1	9.5172	39.4368	75.3081	1.31438	41.4443		12.0858	0
60905	Tue Mar 28 16:35:55 2017_x000D_	51.3126	37.3601	0.975253	0.0170214	1	9.5172	39.4368	75.3081	1.31438	41.847		12.0767	0
60906	Tue Mar 28 16:35:55 2017_x000D_	51.7151	37.3533	0.975283	0.0170219	1	9.5172	39.4368	75.3081	1.31438	42.2493		9.56129	85.9182
60907	Tue Mar 28 16:35:55 2017_x000D_	52.0147	37.2446	3.78231	0.0660138	1	9.39425	42.2981	75.3081	1.31438	42.919		21.126	0
60908	Tue Mar 28 16:35:55 2017_x000D_	52.7188	37.2327	3.92368	0.0684811	1	9.39425	42.2981	75.3081	1.31438	43.6197		18.0896	0
60909	Tue Mar 28 16:35:56 2017_x000D_	53.3217	37.2224	3.92458	0.0684968	1	9.39425	42.2981	75.3081	1.31438	44.2197		12.0527	0
60910	Tue Mar 28 16:35:56 2017_x000D_	53.7234	37.2156	3.92516	0.0685069	1	9.39425	42.2981	75.3081	1.31438	44.6196		18.0716	39.6365
60911	Tue Mar 28 16:35:56 2017_x000D_	54.3257	37.2054	3.92605	0.0685225	1	9.33753	43.6181	75.3081	1.31438	45.4429		12.0407	0
60912	Tue Mar 28 16:35:56 2017_x000D_	54.727	37.1986	3.92663	0.0685326	1	9.33753	43.6181	75.3081	1.31438	45.8412		6.01886	0
60913	Tue Mar 28 16:35:56 2017_x000D_	54.9276	37.1952	3.92695	0.0685382	1	9.33753	43.6181	75.3081	1.31438	46.0403		12.0347	0
60914	Tue Mar 28 16:35:56 2017_x000D_	55.3287	37.1884	3.92753	0.0685483	1	9.33753	43.6181	75.3081	1.31438	46.4384		18.2973	46.2276
60915	Tue Mar 28 16:35:56 2017_x000D_	55.9279	37.0746	0.969088	0.0169138	1	9.27138	45.1576	75.3081	1.31438	47.3515		12.4116	0
60916	Tue Mar 28 16:35:56 2017_x000D_	56.3267	36.9645	3.92307	0.0684704	1	9.27138	45.1576	75.3081	1.31438	47.7633		24.0304	0
60917	Tue Mar 28 16:35:56 2017_x000D_	57.1276	36.951	3.92427	0.0684914	1	9.27138	45.1576	75.3081	1.31438	48.5548		6.00387	0
60918	Tue Mar 28 16:35:56 2017_x000D_	57.3277	36.9476	3.92458	0.0684969	1	9.27138	45.1576	75.3081	1.31438	48.7526		12.0047	0
60919	Tue Mar 28 16:35:56 2017_x000D_	57.7278	36.9408	3.92515	0.0685069	1	9.27138	45.1576	75.3081	1.31438	49.1481		23.9914	48.2147
60920	Tue Mar 28 16:35:56 2017_x000D_	58.5274	36.9274	3.92635	0.0685277	1	8.76773	46.6838	103.013	1.79791	50.7071		8.9863	0
60921	Tue Mar 28 16:35:56 2017_x000D_	58.8269	36.9223	3.78603	0.0660786	1	8.76773	46.6838	103.013	1.79791	51.002		21.8695	0
60922	Tue Mar 28 16:35:56 2017_x000D_	59.5224	36.7039	3.92192	0.0684504	1	8.76773	46.6838	103.013	1.79791	51.7265		8.98025	0
60923	Tue Mar 28 16:35:56 2017_x000D_	59.8217	36.6989	3.78148	0.0659993	1	8.76773	46.6838	103.013	1.79791	52.0212		8.98625	62.829
60924	Tue Mar 28 16:35:56 2017_x000D_	60.1212	36.6939	3.92274	0.0684647	1	8.02665	48.6426	97.6551	1.7044	53.4473		17.9545	0
60925	Tue Mar 28 16:35:56 2017_x000D_	60.7196	36.6839	3.92367	0.068481	1	8.02665	48.6426	97.6551	1.7044	54.0329		11.9627	0
60926	Tue Mar 28 16:35:56 2017_x000D_	61.1183	36.6772	3.92424	0.0684908	1	8.02665	48.6426	97.6551	1.7044	54.4233		17.9276	0
60927	Tue Mar 28 16:35:56 2017_x000D_	61.7158	36.667	-2.00555	-0.0350034	1	8.02665	48.6426	97.6551	1.7044	55.0085		6.73371	35.67
60928	Tue Mar 28 16:35:56 2017_x000D_	61.9168	36.7669	0.962921	0.0168061	1	7.54213	49.7284	98.9261	1.72659	55.8982		17.9185	0
60929	Tue Mar 28 16:35:56 2017_x000D_	62.514	36.7569	0.962919	0.0168061	1	7.54213	49.7284	98.9261	1.72659	56.4816		11.9417	0
60930	Tue Mar 28 16:35:57 2017_x000D_	62.912	36.7502	0.962882	0.0168055	1	7.54213	49.7284	98.9261	1.72659	56.8705		8.94426	0
60931	Tue Mar 28 16:35:57 2017_x000D_	63.2101	36.7452	0.962898	0.0168057	1	7.54213	49.7284	98.9261	1.72659	57.1619		18.1661	0
60932	Tue Mar 28 16:35:57 2017_x000D_	63.805	36.6322	3.78716	0.0660984	1	7.54213	49.7284	98.9261	1.72659	57.767		5.96182	33.7159
60933	Tue Mar 28 16:35:57 2017_x000D_	64.0037	36.6289	3.78747	0.0661037	1	7.27641	50.8204	100.926	1.7615	58.4755		8.94726	0
60934	Tue Mar 28 16:35:57 2017_x000D_	64.3019	36.6239	3.92901	0.0685741	1	7.27641	50.8204	100.926	1.7615	58.766		11.9177	0
60935	Tue Mar 28 16:35:57 2017_x000D_	64.6991	36.6172	3.92962	0.0685848	1	7.27641	50.8204	100.926	1.7615	59.1532		5.95882	0
60936	Tue Mar 28 16:35:57 2017_x000D_	64.8977	36.6139	3.92988	0.0685893	1	7.27641	50.8204	100.926	1.7615	59.3468		11.9087	29.5433
60937	Tue Mar 28 16:35:57 2017_x000D_	65.2946	36.6072	3.93055	0.068601	1	6.38279	51.2342	161.499	2.81868	60.7005		6.71164	0
60938	Tue Mar 28 16:35:57 2017_x000D_	65.4914	36.5008	0.956715	0.0166978	1	6.38279	51.2342	161.499	2.81868	60.9172		14.8672	0
60939	Tue Mar 28 16:35:57 2017_x000D_	65.9869	36.4923	-4.69197	-0.0818904	1	6.38279	51.2342	161.499	2.81868	61.4001		4.28508	0
60940	Tue Mar 28 16:35:57 2017_x000D_	66.0877	36.5935	-7.89572	-0.137806	1	6.38279	51.2342	161.499	2.81868	61.4738		4.30066	27.1597
60941	Tue Mar 28 16:35:57 2017_x000D_	66.1853	36.4885	-17.2091	-0.300356	1	5.49852	51.4283	169.074	2.95089	62.4987		2.9671	0
60942	Tue Mar 28 16:35:57 2017_x000D_	66.0864	36.4893	-36.9907	-0.645609	1	5.49852	51.4283	169.074	2.95089	62.4024		6.18657	0
60943	Tue Mar 28 16:35:57 2017_x000D_	66.0836	36.2831	-45.1767	-0.788483	1	5.49852	51.4283	169.074	2.95089	62.4494		2.95526	0
60944	Tue Mar 28 16:35:57 2017_x000D_	65.9851	36.2844	-63.4076	-1.10667	1	5.49852	51.4283	169.074	2.95089	62.3535		4.29994	0
60945	Tue Mar 28 16:35:57 2017_x000D_	66.0832	36.1799	-72.2158	-1.2604	1	5.49852	51.4283	169.074	2.95089	62.4741		3.09042	9.36877
60946	Tue Mar 28 16:35:57 2017_x000D_	66.0849	36.2829	-78.2317	-1.3654	1	5.27042	51.6416	136.007	2.37377	62.7239		0.0254558	0
60947	Tue Mar 28 16:35:57 2017_x000D_	66.0855	36.2835	265.365	4.6315	1	5.27042	51.6416	136.007	2.37377	62.7244		6.86383	0
60948	Tue Mar 28 16:35:57 2017_x000D_	66.1879	36.4881	257.332	4.49129	1	5.27042	51.6416	136.007	2.37377	62.7739		3.09933	0
60949	Tue Mar 28 16:35:57 2017_x000D_	66.1894	36.5914	251.34	4.38671	1	5.27042	51.6416	136.007	2.37377	62.7505		11.0258	48.1589
60950	Tue Mar 28 16:35:57 2017_x000D_	65.9958	36.9038	245.171	4.27904	1	4.76755	53.1661	99.9722	1.74484	63.3511		6.86292	0
60951	Tue Mar 28 16:35:57 2017_x000D_	65.8997	37.1114	242.738	4.23658	1	4.76755	53.1661	99.9722	1.74484	63.2052		22.0372	0
60952	Tue Mar 28 16:35:58 2017_x000D_	65.5126	37.7357	242.739	4.23659	1	4.76755	53.1661	99.9722	1.74484	62.6742		13.7152	0
60953	Tue Mar 28 16:35:58 2017_x000D_	65.3206	38.1506	242.738	4.23659	1	4.76755	53.1661	99.9722	1.74484	62.387		22.0295	32.9638
60954	Tue Mar 28 16:35:58 2017_x000D_	64.9335	38.7746	247.71	4.32336	1	4.72086	54.2639	99.9722	1.74484	62.173		9.72076	0
60955	Tue Mar 28 16:35:58 2017_x000D_	64.8392	39.0846	251.345	4.3868	1	4.72086	54.2639	99.9722	1.74484	62.005		19.4539	0
60956	Tue Mar 28 16:35:58 2017_x000D_	64.6505	39.705	251.345	4.3868	1	4.72086	54.2639	99.9722	1.74484	61.6727		6.85349	0
60957	Tue Mar 28 16:35:58 2017_x000D_	64.5545	39.9123	253.965	4.43252	1	4.72086	54.2639	99.9722	1.74484	61.5307		12.6924	72.7013
60958	Tue Mar 28 16:35:58 2017_x000D_	64.4618	40.3251	256.66	4.47956	1	4.83681	56.6845	79.9968	1.39621	61.8285		19.4415	0
60959	Tue Mar 28 16:35:58 2017_x000D_	64.2732	40.9451	256.66	4.47957	1	4.83681	56.6845	79.9968	1.39621	61.4851		9.71989	0
60960	Tue Mar 28 16:35:58 2017_x000D_	64.179	41.2551	254.766	4.4465	1	4.83681	56.6845	79.9968	1.39621	61.3153		21.7749	0
60961	Tue Mar 28 16:35:58 2017_x000D_	64.0912	41.9756	256.66	4.47956	1	4.83681	56.6845	79.9968	1.39621	61.0527		6.85223	0
60962	Tue Mar 28 16:35:58 2017_x000D_	63.9953	42.1829	253.964	4.4325	1	4.83681	56.6845	79.9968	1.39621	60.91		9.70841	46.4849
60963	Tue Mar 28 16:35:58 2017_x000D_	63.9011	42.4925	257.346	4.49153	1	4.99006	58.2264	79.9968	1.39621	60.9759		22.3761	0
60964	Tue Mar 28 16:35:58 2017_x000D_	63.7143	43.2146	256.661	4.47958	1	4.99006	58.2264	79.9968	1.39621	60.6126		9.70841	0
60965	Tue Mar 28 16:35:58 2017_x000D_	63.6201	43.5242	254.765	4.44649	1	4.99006	58.2264	79.9968	1.39621	60.4453		9.70841	0
60966	Tue Mar 28 16:35:58 2017_x000D_	63.5259	43.8338	256.661	4.47959	1	4.99006	58.2264	79.9968	1.39621	60.2793		25.3354	20.7327
60967	Tue Mar 28 16:35:58 2017_x000D_	63.3409	44.6578	256.661	4.47958	1	5.18062	58.8907	76.9872	1.34368	59.8765		6.84427	0
60968	Tue Mar 28 16:35:58 2017_x000D_	63.2452	44.8649	253.963	4.4325	1	5.18062	58.8907	76.9872	1.34368	59.7346		19.4045	0
60969	Tue Mar 28 16:35:58 2017_x000D_	63.0569	45.4837	253.963	4.4325	1	5.18062	58.8907	76.9872	1.34368	59.4088		12.2866	0
60970	Tue Mar 28 16:35:58 2017_x000D_	63.0636	45.8932	253.962	4.43247	1	5.18062	58.8907	76.9872	1.34368	59.3243		20.5204	26.3399
60971	Tue Mar 28 16:35:58 2017_x000D_	62.7764	46.514	251.34	4.38672	1	5.14325	59.7679	79.9968	1.39621	59.1375		9.68745	0
60972	Tue Mar 28 16:35:58 2017_x000D_	62.6823	46.8229	254.766	4.4465	1	5.14325	59.7679	79.9968	1.39621	58.9772		16.4958	0
60973	Tue Mar 28 16:35:59 2017_x000D_	62.4926	47.339	253.964	4.43251	1	5.14325	59.7679	79.9968	1.39621	58.6807		0	0
60974	Tue Mar 28 16:35:59 2017_x000D_	62.4926	47.339	253.964	4.43251	1	5.14325	59.7679	79.9968	1.39621	58.6807		25.2924	14.6263
60975	Tue Mar 28 16:35:59 2017_x000D_	62.3079	48.1616	253.963	4.43249	1	5.3431	60.2126	81.0738	1.41501	58.2256		19.3723	0
60976	Tue Mar 28 16:35:59 2017_x000D_	62.12	48.7794	253.963	4.4325	1	5.3431	60.2126	81.0738	1.41501	57.9166		9.19627	0
60977	Tue Mar 28 16:35:59 2017_x000D_	62.1251	49.0859	254.765	4.44648	1	5.3431	60.2126	81.0738	1.41501	57.8619		10.9857	0
60978	Tue Mar 28 16:35:59 2017_x000D_	61.9321	49.3971	253.963	4.4325	1	5.3431	60.2126	81.0738	1.41501	57.6133		22.2953	0
60979	Tue Mar 28 16:35:59 2017_x000D_	61.746	50.1166	254.766	4.44651	1	5.3431	60.2126	81.0738	1.41501	57.2994		9.68657	14.7595
60980	Tue Mar 28 16:35:59 2017_x000D_	61.652	50.4255	251.338	4.38668	1	4.89669	60.4194	116.037	2.02522	57.6285		19.3562	0
60981	Tue Mar 28 16:35:59 2017_x000D_	61.4643	51.0428	251.338	4.38668	1	4.89669	60.4194	116.037	2.02522	57.3395		6.82395	0
60982	Tue Mar 28 16:35:59 2017_x000D_	61.3687	51.2492	253.964	4.4325	1	4.89669	60.4194	116.037	2.02522	57.2117		13.6533	0
60983	Tue Mar 28 16:35:59 2017_x000D_	61.1775	51.6622	253.965	4.43252	1	4.89669	60.4194	116.037	2.02522	56.958		19.3447	20.8947
60984	Tue Mar 28 16:35:59 2017_x000D_	60.9898	52.2791	253.965	4.43252	1	4.65016	61.0708	98.6368	1.72154	57.0215		12.2358	0
60985	Tue Mar 28 16:35:59 2017_x000D_	60.9968	52.6869	253.963	4.4325	1	4.65016	61.0708	98.6368	1.72154	56.967		8.5649	0
60986	Tue Mar 28 16:35:59 2017_x000D_	60.8022	52.8958	253.965	4.43252	1	4.65016	61.0708	98.6368	1.72154	56.744		18.6163	0
60987	Tue Mar 28 16:35:59 2017_x000D_	60.7137	53.51	251.337	4.38666	1	4.65016	61.0708	98.6368	1.72154	56.5711		18.6015	0
60988	Tue Mar 28 16:35:59 2017_x000D_	60.6252	54.1237	253.963	4.43249	1	4.65016	61.0708	100.926	1.7615	56.4045		8.56286	0
60989	Tue Mar 28 16:35:59 2017_x000D_	60.4307	54.3326	253.964	4.43252	1	4.65016	61.0708	100.926	1.7615	56.186		6.1119	0
60990	Tue Mar 28 16:35:59 2017_x000D_	60.4342	54.5363	253.964	4.4325	1	4.65016	61.0708	100.926	1.7615	56.1655		10.9698	0
60991	Tue Mar 28 16:35:59 2017_x000D_	60.2414	54.847	253.08	4.41708	1	4.65016	61.0708	100.926	1.7615	55.9386		15.5872	0
60992	Tue Mar 28 16:35:59 2017_x000D_	60.1513	55.3587	251.337	4.38665	1	4.65016	61.0708	100.926	1.7615	55.7943		6.81452	0
60993	Tue Mar 28 16:35:59 2017_x000D_	60.0558	55.5648	253.965	4.43252	1	4.65016	61.0708	100.926	1.7615	55.6786		12.5906	0
60994	Tue Mar 28 16:35:59 2017_x000D_	59.9639	55.9743	256.671	4.47975	1	4.65016	61.0708	100.926	1.7615	55.548		6.81871	0
60995	Tue Mar 28 16:36:00 2017_x000D_	59.8685	56.1806	253.965	4.43252	1	4.65016	61.0708	100.926	1.7615	55.4345		9.64664	0
60996	Tue Mar 28 16:36:00 2017_x000D_	59.7748	56.4882	257.36	4.49178	1	4.65016	61.0708	100.926	1.7615	55.3148		6.10296	39.4887
60997	Tue Mar 28 16:36:00 2017_x000D_	59.7784	56.6916	257.359	4.49176	1	4.59419	62.3859	75.1387	1.31142	55.4772		13.6223	0
60998	Tue Mar 28 16:36:00 2017_x000D_	59.5875	57.1036	262.715	4.58525	1	4.59419	62.3859	75.1387	1.31142	55.2464		12.1969	0
60999	Tue Mar 28 16:36:00 2017_x000D_	59.5946	57.5101	268.23	4.6815	1	4.59419	62.3859	75.1387	1.31142	55.2161		6.09085	0
61000	Tue Mar 28 16:36:00 2017_x000D_	59.598	57.7131	-86.1914	-1.50432	1	4.59419	62.3859	75.1387	1.31142	55.2019		0.0169706	19.7398
61001	Tue Mar 28 16:36:00 2017_x000D_	59.5976	57.7127	-75.2587	-1.31351	1	4.56622	63.0433	81.1248	1.4159	55.289		6.74458	0
61002	Tue Mar 28 16:36:00 2017_x000D_	59.6995	57.9131	-60.4222	-1.05457	1	4.56622	63.0433	81.1248	1.4159	55.3715		6.1028	0
61003	Tue Mar 28 16:36:00 2017_x000D_	59.7028	58.1165	-52.6155	-0.918313	1	4.56622	63.0433	81.1248	1.4159	55.3563		10.8494	0
61004	Tue Mar 28 16:36:00 2017_x000D_	59.9055	58.416	-38.4511	-0.671098	1	4.56622	63.0433	81.1248	1.4159	55.5324		4.24278	13.1609
61005	Tue Mar 28 16:36:00 2017_x000D_	60.0063	58.5152	-29.6603	-0.517671	1	4.54757	63.4816	81.1248	1.4159	55.6807		9.37348	0
61006	Tue Mar 28 16:36:00 2017_x000D_	60.3044	58.6088	-18.2087	-0.317801	1	4.54757	63.4816	81.1248	1.4159	55.9694		8.46869	0
61007	Tue Mar 28 16:36:00 2017_x000D_	60.5059	58.8065	-12.8036	-0.223465	1	4.54757	63.4816	81.1248	1.4159	56.1533		6.6977	0
61008	Tue Mar 28 16:36:00 2017_x000D_	60.7019	58.6996	-10.0046	-0.174613	1	4.54757	63.4816	81.1248	1.4159	56.3576		25.3325	0
61009	Tue Mar 28 16:36:00 2017_x000D_	61.4978	58.9817	-7.14009	-0.124618	1	4.54757	63.4816	81.1248	1.4159	57.1277		11.8548	59.4681
61010	Tue Mar 28 16:36:00 2017_x000D_	61.8928	58.9704	-7.14208	-0.124653	1	4.6821	65.4593	81.1248	1.4159	57.5775		11.8488	0
61011	Tue Mar 28 16:36:00 2017_x000D_	62.2876	58.9592	-7.14409	-0.124688	1	4.6821	65.4593	81.1248	1.4159	57.9711		24.3776	0
61012	Tue Mar 28 16:36:00 2017_x000D_	63.08	59.1392	-12.8122	-0.223615	1	4.6821	65.4593	81.1248	1.4159	58.7389		12.1764	0
61013	Tue Mar 28 16:36:00 2017_x000D_	63.4758	59.2291	-15.5554	-0.271493	1	4.6821	65.4593	81.1248	1.4159	59.1229		20.8853	46.395
61014	Tue Mar 28 16:36:00 2017_x000D_	64.1672	59.3105	-19.1906	-0.33494	1	4.83523	66.9982	79.0736	1.38009	59.8279		9.33875	0
61015	Tue Mar 28 16:36:00 2017_x000D_	64.4644	59.4031	-23.0375	-0.402081	1	4.83523	66.9982	79.0736	1.38009	60.1109		19.8142	0
61016	Tue Mar 28 16:36:01 2017_x000D_	65.0595	59.6896	-25.7124	-0.448766	1	4.83523	66.9982	79.0736	1.38009	60.6661		10.6626	0
61017	Tue Mar 28 16:36:01 2017_x000D_	65.3575	59.8833	-24.4575	-0.426864	1	4.83523	66.9982	79.0736	1.38009	60.939		9.32354	33.4234
61018	Tue Mar 28 16:36:01 2017_x000D_	65.6542	59.9758	-28.2699	-0.493403	1	5.00696	68.099	81.3632	1.42006	61.1888		23.7911	0
61019	Tue Mar 28 16:36:01 2017_x000D_	66.3479	60.3601	-26.9378	-0.470154	1	5.00696	68.099	81.3632	1.42006	61.8272		9.31584	0
61020	Tue Mar 28 16:36:01 2017_x000D_	66.6443	60.4527	-25.7124	-0.448766	1	5.00696	68.099	81.3632	1.42006	62.1098		19.7539	0
61021	Tue Mar 28 16:36:01 2017_x000D_	67.2376	60.7383	-28.2728	-0.493454	1	5.00696	68.099	81.3632	1.42006	62.6644		10.6293	0
61022	Tue Mar 28 16:36:01 2017_x000D_	67.5346	60.9315	-26.9388	-0.470171	1	5.00696	68.099	81.3632	1.42006	62.9371		19.7363	50.2847
61023	Tue Mar 28 16:36:01 2017_x000D_	68.1273	61.217	-24.4551	-0.426822	1	4.28667	69.6125	100.926	1.7615	64.3903		13.1455	0
61024	Tue Mar 28 16:36:01 2017_x000D_	68.5221	61.4071	-24.4547	-0.426815	1	4.28667	69.6125	100.926	1.7615	64.7574		6.57341	0
61025	Tue Mar 28 16:36:01 2017_x000D_	68.7195	61.5022	-21.8631	-0.381583	1	4.28667	69.6125	100.926	1.7615	64.9413		12.0856	0
61026	Tue Mar 28 16:36:01 2017_x000D_	69.1124	61.5912	-24.4575	-0.426865	1	4.28667	69.6125	100.926	1.7615	65.3201		15.7923	6.56994
61027	Tue Mar 28 16:36:01 2017_x000D_	69.6044	61.7784	-18.2048	-0.317735	1	4.27736	69.8313	103.013	1.79791	65.8215		10.606	0
61028	Tue Mar 28 16:36:01 2017_x000D_	69.9008	61.9711	-19.1679	-0.334543	1	4.27736	69.8313	103.013	1.79791	66.0925		15.7663	0
61029	Tue Mar 28 16:36:01 2017_x000D_	70.3921	62.1577	-18.2007	-0.317662	1	4.27736	69.8313	103.013	1.79791	66.5586		12.0651	0
61030	Tue Mar 28 16:36:01 2017_x000D_	70.7843	62.2467	-15.5217	-0.270905	1	4.27736	69.8313	103.013	1.79791	66.938		18.4962	27.1768
61031	Tue Mar 28 16:36:01 2017_x000D_	71.3729	62.4302	-15.521	-0.270893	1	4.0218	70.7004	103.013	1.79791	67.857		9.24391	0
61032	Tue Mar 28 16:36:01 2017_x000D_	71.6671	62.5218	-19.17	-0.33458	1	4.0218	70.7004	103.013	1.79791	68.1379		18.4744	0
61033	Tue Mar 28 16:36:01 2017_x000D_	72.255	62.7051	-19.1708	-0.334593	1	4.0218	70.7004	103.013	1.79791	68.7		9.22761	0
61034	Tue Mar 28 16:36:01 2017_x000D_	72.5486	62.7968	-15.5196	-0.270868	1	4.0218	70.7004	103.013	1.79791	68.9811		9.23156	38.0259
61035	Tue Mar 28 16:36:01 2017_x000D_	72.8424	62.8883	-19.1714	-0.334605	1	4.63015	71.8124	82.3448	1.43719	68.7935		18.4431	0
61036	Tue Mar 28 16:36:01 2017_x000D_	73.4293	63.0713	-19.1722	-0.334618	1	4.63015	71.8124	82.3448	1.43719	69.3522		13.0515	0
61037	Tue Mar 28 16:36:02 2017_x000D_	73.8212	63.2602	-19.1704	-0.334587	1	4.63015	71.8124	82.3448	1.43719	69.7176		5.84087	0
61038	Tue Mar 28 16:36:02 2017_x000D_	74.0158	63.2541	-19.1729	-0.334631	1	4.63015	71.8124	82.3448	1.43719	69.9115		19.5551	0
61039	Tue Mar 28 16:36:02 2017_x000D_	74.603	63.5371	-21.8741	-0.381775	1	4.63015	71.8124	82.3448	1.43719	70.4605		18.3985	33.3846
61040	Tue Mar 28 16:36:02 2017_x000D_	75.1885	63.7196	-21.876	-0.381809	1	4.80182	72.9119	82.3448	1.43719	70.9844		6.51565	0
61041	Tue Mar 28 16:36:02 2017_x000D_	75.3841	63.814	-19.1701	-0.334581	1	4.80182	72.9119	82.3448	1.43719	71.1662		9.18127	0
61042	Tue Mar 28 16:36:02 2017_x000D_	75.6763	63.905	-20.8059	-0.363131	1	4.80182	72.9119	82.3448	1.43719	71.4445		6.51024	0
61043	Tue Mar 28 16:36:02 2017_x000D_	75.8717	63.9994	-18.1994	-0.317639	1	4.80182	72.9119	82.3448	1.43719	71.6265		15.6543	46.979
61044	Tue Mar 28 16:36:02 2017_x000D_	76.3595	64.1847	-19.169	-0.334562	1	5.61874	74.2479	81.0738	1.41501	71.4529		5.82288	0
61045	Tue Mar 28 16:36:02 2017_x000D_	76.5535	64.1786	-19.1715	-0.334605	1	5.61874	74.2479	81.0738	1.41501	71.6459		10.496	0
61046	Tue Mar 28 16:36:02 2017_x000D_	76.8465	64.3698	-18.1976	-0.317608	1	5.61874	74.2479	81.0738	1.41501	71.9095		6.48891	0
61047	Tue Mar 28 16:36:02 2017_x000D_	77.0414	64.4636	-20.8045	-0.363108	1	5.61874	74.2479	81.0738	1.41501	72.0897		14.7968	61.9599
61048	Tue Mar 28 16:36:02 2017_x000D_	77.5273	64.5483	-24.4872	-0.427382	1	6.18915	76.2329	82.3448	1.43719	72.2887		9.16803	0
61049	Tue Mar 28 16:36:02 2017_x000D_	77.8191	64.6391	-28.3324	-0.494494	1	6.18915	76.2329	82.3448	1.43719	72.5622		2.89605	0
61050	Tue Mar 28 16:36:02 2017_x000D_	77.7226	64.6417	-42.717	-0.745553	1	6.18915	76.2329	82.3448	1.43719	72.4665		0	0
61051	Tue Mar 28 16:36:02 2017_x000D_	77.7226	64.6417	-42.717	-0.745553	1	6.18915	76.2329	82.3448	1.43719	72.4665		2.92988	47.5551
61052	Tue Mar 28 16:36:02 2017_x000D_	77.8202	64.6382	-60.8512	-1.06205	1	6.55991	77.7741	81.0738	1.41501	72.4609		0.0247386	0
61053	Tue Mar 28 16:36:02 2017_x000D_	77.821	64.6384	-78.3914	-1.36819	1	6.55991	77.7741	81.0738	1.41501	72.4616		2.91721	0
61054	Tue Mar 28 16:36:02 2017_x000D_	77.9182	64.6356	-86.6192	-1.51179	1	6.55991	77.7741	81.0738	1.41501	72.5577		3.00622	0
61055	Tue Mar 28 16:36:02 2017_x000D_	77.9194	64.7358	267.971	4.67698	1	6.55991	77.7741	81.0738	1.41501	72.5408		6.03039	0
61056	Tue Mar 28 16:36:02 2017_x000D_	77.9217	64.9368	251.118	4.38283	1	6.55991	77.7741	81.0738	1.41501	72.5073		6.00933	33.3354
61057	Tue Mar 28 16:36:02 2017_x000D_	77.9238	65.1371	246.186	4.29676	1	6.7312	78.872	78.9857	1.37856	72.5054		10.8422	0
61058	Tue Mar 28 16:36:02 2017_x000D_	77.7331	65.4441	232.885	4.06462	1	6.7312	78.872	78.9857	1.37856	72.2605		8.44649	0
61059	Tue Mar 28 16:36:03 2017_x000D_	77.5415	65.6504	232.885	4.06462	1	6.7312	78.872	78.9857	1.37856	72.0341		10.8279	0
61060	Tue Mar 28 16:36:03 2017_x000D_	77.3509	65.9569	227.125	3.96408	1	6.7312	78.872	78.9857	1.37856	71.791		27.4614	29.1274
61061	Tue Mar 28 16:36:03 2017_x000D_	76.6794	66.579	229.055	3.99776	1	7.12984	79.7573	70.522	1.23084	70.7871		10.8212	0
61062	Tue Mar 28 16:36:03 2017_x000D_	76.4889	66.8853	230.849	4.02907	1	7.12984	79.7573	70.522	1.23084	70.5434		23.3827	0
61063	Tue Mar 28 16:36:03 2017_x000D_	76.0111	67.5011	232.885	4.06461	1	7.12984	79.7573	70.522	1.23084	69.9632		12.6688	0
61064	Tue Mar 28 16:36:03 2017_x000D_	75.7238	67.8106	236.649	4.13031	1	7.12984	79.7573	70.522	1.23084	69.6265		20.1658	33.5202
61065	Tue Mar 28 16:36:03 2017_x000D_	75.4399	68.4199	238.889	4.16941	1	6.86501	80.8428	97.6551	1.7044	69.6911		8.44869	0
61066	Tue Mar 28 16:36:03 2017_x000D_	75.2483	68.6263	238.89	4.16941	1	6.86501	80.8428	97.6551	1.7044	69.4659		12.6686	0
61067	Tue Mar 28 16:36:03 2017_x000D_	74.9609	68.9357	242.614	4.23442	1	6.86501	80.8428	97.6551	1.7044	69.1291		5.99443	0
61068	Tue Mar 28 16:36:03 2017_x000D_	74.9633	69.1355	242.614	4.23441	1	6.86501	80.8428	97.6551	1.7044	69.0973		20.1619	44.2153
61069	Tue Mar 28 16:36:03 2017_x000D_	74.6795	69.7447	245.018	4.27637	1	6.15491	82.1343	100.003	1.74538	69.6356		8.45073	0
61070	Tue Mar 28 16:36:03 2017_x000D_	74.4878	69.9511	245.019	4.27638	1	6.15491	82.1343	100.003	1.74538	69.4105		19.0184	0
61071	Tue Mar 28 16:36:03 2017_x000D_	74.301	70.5569	245.018	4.27637	1	6.15491	82.1343	100.003	1.74538	69.1225		10.813	0
61072	Tue Mar 28 16:36:03 2017_x000D_	74.1107	70.863	246.195	4.29691	1	6.15491	82.1343	100.003	1.74538	68.8842		19.0118	0
61073	Tue Mar 28 16:36:03 2017_x000D_	73.924	71.4686	246.195	4.29691	1	6.15491	82.1343	100.003	1.74538	68.6033		10.8171	20.8134
61074	Tue Mar 28 16:36:03 2017_x000D_	73.7336	71.7748	245.018	4.27637	1	5.9089	82.783	101.457	1.77075	68.7122		14.988	0
61075	Tue Mar 28 16:36:03 2017_x000D_	73.4474	72.1843	242.613	4.2344	1	5.9089	82.783	101.457	1.77075	68.3651		12.3806	0
61076	Tue Mar 28 16:36:03 2017_x000D_	73.3554	72.5866	245.018	4.27637	1	5.9089	82.783	101.457	1.77075	68.2129		8.44869	0
61077	Tue Mar 28 16:36:03 2017_x000D_	73.1638	72.793	245.019	4.27638	1	5.9089	82.783	101.457	1.77075	67.9928		20.1457	0
61078	Tue Mar 28 16:36:03 2017_x000D_	72.8802	73.4017	242.613	4.2344	1	5.9089	82.783	102.273	1.785	67.6252		6.7121	0
61079	Tue Mar 28 16:36:03 2017_x000D_	72.7857	73.6045	245.019	4.27638	1	5.9089	82.783	102.273	1.785	67.5037		13.4269	0
61080	Tue Mar 28 16:36:04 2017_x000D_	72.5967	74.0102	245.019	4.27638	1	5.9089	82.783	102.273	1.785	67.2624		20.143	0
61081	Tue Mar 28 16:36:04 2017_x000D_	72.3131	74.6188	242.613	4.23439	1	5.9089	82.783	102.273	1.785	66.9042		6.70811	14.7233
61082	Tue Mar 28 16:36:04 2017_x000D_	72.2187	74.8215	245.019	4.27638	1	5.46359	82.9893	155.232	2.70931	67.2529		20.1363	0
61083	Tue Mar 28 16:36:04 2017_x000D_	71.9352	75.4299	242.613	4.23439	1	5.46359	82.9893	155.232	2.70931	66.9001		6.70811	0
61084	Tue Mar 28 16:36:04 2017_x000D_	71.8408	75.6326	245.019	4.27638	1	5.46359	82.9893	155.232	2.70931	66.7836		10.8063	0
61085	Tue Mar 28 16:36:04 2017_x000D_	71.6506	75.9385	246.197	4.29694	1	5.46359	82.9893	155.232	2.70931	66.5615		16.1616	0
61086	Tue Mar 28 16:36:04 2017_x000D_	71.463	76.4435	245.019	4.27638	1	5.46359	82.9893	155.232	2.70931	66.3232		6.7121	9.32892
61087	Tue Mar 28 16:36:04 2017_x000D_	71.3685	76.6463	242.612	4.23438	1	5.23628	83.2015	153.963	2.68717	66.4563		13.4175	0
61088	Tue Mar 28 16:36:04 2017_x000D_	71.1796	77.0517	242.612	4.23438	1	5.23628	83.2015	153.963	2.68717	66.2295		6.70539	0
61089	Tue Mar 28 16:36:04 2017_x000D_	71.0852	77.2543	245.019	4.27638	1	5.23628	83.2015	153.963	2.68717	66.1169		8.44665	0
61090	Tue Mar 28 16:36:04 2017_x000D_	70.8937	77.4607	245.019	4.27639	1	5.23628	83.2015	153.963	2.68717	65.9079		5.96755	9.33097
61091	Tue Mar 28 16:36:04 2017_x000D_	70.8964	77.6596	245.019	4.27638	1	5.00897	83.4138	166.987	2.91448	66.1382		10.7996	0
61092	Tue Mar 28 16:36:04 2017_x000D_	70.7063	77.9653	246.197	4.29695	1	5.00897	83.4138	166.987	2.91448	65.9229		6.71482	0
61093	Tue Mar 28 16:36:04 2017_x000D_	70.6118	78.1682	241.247	4.21056	1	5.00897	83.4138	166.987	2.91448	65.8122		6.70938	0
61094	Tue Mar 28 16:36:04 2017_x000D_	70.5173	78.3709	238.887	4.16936	1	5.00897	83.4138	166.987	2.91448	65.7021		0	27.5633
61095	Tue Mar 28 16:36:04 2017_x000D_	70.5173	78.3709	238.887	4.16936	1	4.38285	82.7414	225	3.92699	66.2787		10.813	0
61096	Tue Mar 28 16:36:04 2017_x000D_	70.327	78.677	232.887	4.06465	1	4.38285	82.7414	225	3.92699	66.0693		2.98226	0
61097	Tue Mar 28 16:36:04 2017_x000D_	70.3283	78.7764	231.119	4.03379	1	4.38285	82.7414	225	3.92699	66.0645		0.0192094	0
61098	Tue Mar 28 16:36:04 2017_x000D_	70.3278	78.7768	219.715	3.83476	1	4.38285	82.7414	225	3.92699	66.064		0.003	0
61099	Tue Mar 28 16:36:04 2017_x000D_	70.3277	78.7768	215.29	3.75751	1	4.38285	82.7414	225	3.92699	66.0639		2.98512	20.6226
61100	Tue Mar 28 16:36:04 2017_x000D_	70.3286	78.8763	205.306	3.58326	1	4.19271	82.0808	245.232	4.28011	66.2135		2.92411	0
61101	Tue Mar 28 16:36:05 2017_x000D_	70.2312	78.88	199.166	3.4761	1	4.19271	82.0808	245.232	4.28011	66.116		4.22813	0
61102	Tue Mar 28 16:36:05 2017_x000D_	70.135	78.983	190.519	3.32518	1	4.19271	82.0808	245.232	4.28011	66.015		6.50208	0
61103	Tue Mar 28 16:36:05 2017_x000D_	69.9389	78.8907	176.661	3.08331	1	4.19271	82.0808	245.232	4.28011	65.8235		5.83622	20.8156
61104	Tue Mar 28 16:36:05 2017_x000D_	69.7445	78.8981	171.164	2.98738	1	4.43866	81.432	245.232	4.28011	65.355		2.91489	0
61105	Tue Mar 28 16:36:05 2017_x000D_	69.6474	78.9016	165.062	2.88087	1	4.43866	81.432	245.232	4.28011	65.2578		11.9776	0
61106	Tue Mar 28 16:36:05 2017_x000D_	69.2573	78.8166	149.839	2.61519	1	4.43866	81.432	245.232	4.28011	64.8714		6.4941	0
61107	Tue Mar 28 16:36:05 2017_x000D_	69.0614	78.7245	147.507	2.57448	1	4.43866	81.432	245.232	4.28011	64.6794		12.3706	13.1099
61108	Tue Mar 28 16:36:05 2017_x000D_	68.7658	78.437	135.872	2.37142	1	4.45727	80.9954	245.232	4.28011	64.3594		12.3771	0
61109	Tue Mar 28 16:36:05 2017_x000D_	68.4698	78.1496	131.972	2.30335	1	4.45727	80.9954	245.232	4.28011	64.0758		10.4836	0
61110	Tue Mar 28 16:36:05 2017_x000D_	68.1751	77.9618	129.842	2.26617	1	4.45727	80.9954	245.232	4.28011	63.79		10.5919	0
61111	Tue Mar 28 16:36:05 2017_x000D_	67.9759	77.6703	128.122	2.23615	1	4.45727	80.9954	245.232	4.28011	63.6056		12.3964	19.6648
61112	Tue Mar 28 16:36:05 2017_x000D_	67.6792	77.3827	131.975	2.3034	1	4.48519	80.3405	245.232	4.28011	63.2632		18.7696	0
61113	Tue Mar 28 16:36:05 2017_x000D_	67.282	76.8993	133.851	2.33614	1	4.48519	80.3405	245.232	4.28011	62.891		10.6093	0
61114	Tue Mar 28 16:36:05 2017_x000D_	67.0825	76.6073	131.972	2.30334	1	4.48519	80.3405	245.232	4.28011	62.7085		20.7002	0
61115	Tue Mar 28 16:36:05 2017_x000D_	66.5871	76.127	135.867	2.37133	1	4.48519	80.3405	245.232	4.28011	62.2447		8.28894	0
61116	Tue Mar 28 16:36:05 2017_x000D_	66.3888	75.9346	135.867	2.37133	1	4.48519	80.3405	245.232	4.28011	62.0602		20.7277	13.1099
61117	Tue Mar 28 16:36:05 2017_x000D_	65.8928	75.4536	139.77	2.43944	1	4.5038	79.9039	245.232	4.28011	61.5501		8.29743	0
61118	Tue Mar 28 16:36:05 2017_x000D_	65.6943	75.261	139.769	2.43943	1	4.5038	79.9039	245.232	4.28011	61.3664		10.5367	0
61119	Tue Mar 28 16:36:05 2017_x000D_	65.3982	75.0721	137.888	2.4066	1	4.5038	79.9039	245.232	4.28011	61.0858		10.6452	0
61120	Tue Mar 28 16:36:05 2017_x000D_	65.1979	74.7792	135.867	2.37133	1	4.5038	79.9039	245.232	4.28011	60.9101		16.6182	13.1129
61121	Tue Mar 28 16:36:05 2017_x000D_	64.8003	74.3935	135.867	2.37133	1	4.52241	79.4672	245.232	4.28011	60.491		18.7883	0
61122	Tue Mar 28 16:36:05 2017_x000D_	64.3044	74.011	137.756	2.4043	1	4.52241	79.4672	245.232	4.28011	60.0305		12.4706	0
61123	Tue Mar 28 16:36:06 2017_x000D_	64.006	73.7216	137.886	2.40656	1	4.52241	79.4672	245.232	4.28011	59.7604		8.32712	0
61124	Tue Mar 28 16:36:06 2017_x000D_	63.8068	73.5283	137.885	2.40655	1	4.52241	79.4672	245.232	4.28011	59.5811		18.8207	14.73
61125	Tue Mar 28 16:36:06 2017_x000D_	63.31	73.1452	139.766	2.43938	1	4.96792	79.2608	281.39	4.91118	58.6617		8.33561	0
61126	Tue Mar 28 16:36:06 2017_x000D_	63.1106	72.9517	139.765	2.43937	1	4.96792	79.2608	281.39	4.91118	58.484		16.6755	0
61127	Tue Mar 28 16:36:06 2017_x000D_	62.7116	72.5647	139.764	2.43934	1	4.96792	79.2608	281.39	4.91118	58.1306		10.594	0
61128	Tue Mar 28 16:36:06 2017_x000D_	62.414	72.3746	137.888	2.4066	1	4.96792	79.2608	281.39	4.91118	57.8573		10.7002	14.7297
61129	Tue Mar 28 16:36:06 2017_x000D_	62.2125	72.0803	135.872	2.37142	1	5.41342	79.0544	293.271	5.11855	57.2256		18.8759	0
61130	Tue Mar 28 16:36:06 2017_x000D_	61.7143	71.696	137.757	2.40432	1	5.41342	79.0544	293.271	5.11855	56.7797		12.5278	0
61131	Tue Mar 28 16:36:06 2017_x000D_	61.4146	71.4052	137.886	2.40657	1	5.41342	79.0544	293.271	5.11855	56.5212		8.36321	0
61132	Tue Mar 28 16:36:06 2017_x000D_	61.2145	71.2111	137.886	2.40657	1	5.41342	79.0544	293.271	5.11855	56.3496		18.9078	0
61133	Tue Mar 28 16:36:06 2017_x000D_	60.7155	70.8261	139.762	2.43931	1	5.41342	79.0544	293.271	5.11855	55.9109		16.7477	19.6346
61134	Tue Mar 28 16:36:06 2017_x000D_	60.3147	70.4375	139.761	2.43929	1	6.06766	79.0724	303.433	5.2959	54.93		8.38018	0
61135	Tue Mar 28 16:36:06 2017_x000D_	60.1142	70.243	139.76	2.43928	1	6.06766	79.0724	303.433	5.2959	54.763		8.38234	0
61136	Tue Mar 28 16:36:06 2017_x000D_	59.9136	70.0485	139.76	2.43926	1	6.06766	79.0724	303.433	5.2959	54.5968		8.38442	0
61137	Tue Mar 28 16:36:06 2017_x000D_	59.713	69.8539	139.759	2.43925	1	6.06766	79.0724	303.433	5.2959	54.4316		12.5808	6.54458
61138	Tue Mar 28 16:36:06 2017_x000D_	59.4121	69.5618	135.878	2.37151	1	5.84959	79.0664	308.039	5.37629	54.3993		6.60124	0
61139	Tue Mar 28 16:36:06 2017_x000D_	59.2131	69.4679	137.888	2.4066	1	5.84959	79.0664	308.039	5.37629	54.2199		10.7568	0
61140	Tue Mar 28 16:36:06 2017_x000D_	59.0103	69.1722	135.878	2.37151	1	5.84959	79.0664	308.039	5.37629	54.0736		6.60124	0
61141	Tue Mar 28 16:36:06 2017_x000D_	58.8113	69.0783	137.887	2.40659	1	5.84959	79.0664	308.039	5.37629	53.8953		12.6065	32.9847
61142	Tue Mar 28 16:36:06 2017_x000D_	58.5095	68.7859	141.888	2.47642	1	6.74992	78.4353	351.363	6.13244	52.6514		6.70078	0
61143	Tue Mar 28 16:36:06 2017_x000D_	58.4069	68.5875	143.606	2.5064	1	6.74992	78.4353	351.363	6.13244	52.5873		18.9857	0
61144	Tue Mar 28 16:36:07 2017_x000D_	57.9057	68.2011	154.688	2.69981	1	6.74992	78.4353	351.363	6.13244	52.1695		9.35265	0
61145	Tue Mar 28 16:36:07 2017_x000D_	57.6074	68.1105	163.956	2.86157	1	6.74992	78.4353	351.363	6.13244	51.8949		4.20716	0
61146	Tue Mar 28 16:36:07 2017_x000D_	57.5066	68.013	167.531	2.92397	1	6.74992	78.4353	351.363	6.13244	51.8157		11.8572	44.188
61147	Tue Mar 28 16:36:07 2017_x000D_	57.1116	68.0268	184.815	3.22562	1	8.08638	77.8161	345.308	6.02676	49.993		5.93141	0
61148	Tue Mar 28 16:36:07 2017_x000D_	56.914	68.0335	190.579	3.32623	1	8.08638	77.8161	345.308	6.02676	49.7979		2.95976	0
61149	Tue Mar 28 16:36:07 2017_x000D_	56.8154	68.0369	196.871	3.43604	1	8.08638	77.8161	345.308	6.02676	49.7006		9.43786	0
61150	Tue Mar 28 16:36:07 2017_x000D_	56.521	68.1478	211.244	3.68691	1	8.08638	77.8161	345.308	6.02676	49.3902		9.44522	23.7764
61151	Tue Mar 28 16:36:07 2017_x000D_	56.2263	68.2586	215.081	3.75387	1	8.7593	77.3974	345.308	6.02676	48.3387		6.69438	0
61152	Tue Mar 28 16:36:07 2017_x000D_	56.0307	68.366	225.11	3.92891	1	8.7593	77.3974	345.308	6.02676	48.1264		10.8443	0
61153	Tue Mar 28 16:36:07 2017_x000D_	55.7377	68.5777	227.058	3.96291	1	8.7593	77.3974	345.308	6.02676	47.7991		10.9307	0
61154	Tue Mar 28 16:36:07 2017_x000D_	55.5456	68.8873	229.004	3.99688	1	8.7593	77.3974	345.308	6.02676	47.554		21.3755	58.9148
61155	Tue Mar 28 16:36:07 2017_x000D_	55.0602	69.4089	225.11	3.92891	1	10.5412	76.5719	345.308	6.02676	45.0916		10.9297	0
61156	Tue Mar 28 16:36:07 2017_x000D_	54.868	69.7184	223.026	3.89254	1	10.5412	76.5719	345.308	6.02676	44.8535		23.5786	0
61157	Tue Mar 28 16:36:07 2017_x000D_	54.2832	70.2435	217.384	3.79407	1	10.5412	76.5719	345.308	6.02676	44.1974		6.71593	0
61158	Tue Mar 28 16:36:07 2017_x000D_	54.087	70.3513	215.087	3.75398	1	10.5412	76.5719	345.308	6.02676	43.9879		21.7228	44.1851
61159	Tue Mar 28 16:36:07 2017_x000D_	53.5001	70.7754	210.1	3.66694	1	11.8776	75.9528	315	5.49779	41.9433		10.8653	0
61160	Tue Mar 28 16:36:07 2017_x000D_	53.2066	70.9876	208.771	3.64374	1	11.8776	75.9528	315	5.49779	41.6262		8.55657	0
61161	Tue Mar 28 16:36:07 2017_x000D_	53.0123	71.1964	208.772	3.64377	1	11.8776	75.9528	315	5.49779	41.4088		12.3308	0
61162	Tue Mar 28 16:36:07 2017_x000D_	52.6176	71.3111	211.254	3.68708	1	11.8776	75.9528	315	5.49779	41.0036		20.1676	0
61163	Tue Mar 28 16:36:07 2017_x000D_	52.0283	71.6346	208.771	3.64374	1	11.8776	75.9528	315	5.49779	40.3822		6.72264	44.1811
61164	Tue Mar 28 16:36:07 2017_x000D_	51.8319	71.7425	211.254	3.68707	1	13.2139	75.3338	345.308	6.02676	38.7846		17.5654	0
61165	Tue Mar 28 16:36:07 2017_x000D_	51.3417	72.0627	210.101	3.66695	1	13.2139	75.3338	345.308	6.02676	38.2679		10.8736	0
61166	Tue Mar 28 16:36:08 2017_x000D_	51.048	72.2751	213.618	3.72834	1	13.2139	75.3338	345.308	6.02676	37.9575		16.1748	0
61167	Tue Mar 28 16:36:08 2017_x000D_	50.5555	72.4945	215.084	3.75392	1	13.2139	75.3338	345.308	6.02676	37.4494		10.8761	46.3584
61168	Tue Mar 28 16:36:08 2017_x000D_	50.2617	72.7069	216.675	3.7817	1	14.7491	75.1576	0	0	35.5971		19.3585	0
61169	Tue Mar 28 16:36:08 2017_x000D_	49.7731	73.1284	215.085	3.75393	1	14.7491	75.1576	0	0	35.0827		10.8778	0
61170	Tue Mar 28 16:36:08 2017_x000D_	49.4793	73.3409	216.676	3.78171	1	14.7491	75.1576	0	0	34.7777		10.8911	0
61171	Tue Mar 28 16:36:08 2017_x000D_	49.1851	73.5536	215.085	3.75394	1	14.7491	75.1576	0	0	34.4733		17.587	73.3294
61172	Tue Mar 28 16:36:08 2017_x000D_	48.6943	73.8742	219.016	3.82255	1	17.1652	74.7873	0	0	31.5423		9.50914	0
61173	Tue Mar 28 16:36:08 2017_x000D_	48.3977	73.986	215.083	3.75391	1	17.1652	74.7873	0	0	31.2428		19.369	0
61174	Tue Mar 28 16:36:08 2017_x000D_	47.9089	74.4078	216.675	3.78169	1	17.1652	74.7873	0	0	30.746		10.8977	0
61175	Tue Mar 28 16:36:08 2017_x000D_	47.6145	74.6206	215.084	3.75393	1	17.1652	74.7873	0	0	30.4498		10.8911	0
61176	Tue Mar 28 16:36:08 2017_x000D_	47.3203	74.8333	216.675	3.78169	1	17.1652	74.7873	0	0	30.1551		21.7978	33.4499
61177	Tue Mar 28 16:36:08 2017_x000D_	46.7314	75.2589	216.675	3.78169	1	18.2642	74.5991	0	0	28.4748		8.57573	0
61178	Tue Mar 28 16:36:08 2017_x000D_	46.5367	75.4682	216.675	3.7817	1	18.2642	74.5991	0	0	28.2859		10.9043	0
61179	Tue Mar 28 16:36:08 2017_x000D_	46.2421	75.6811	215.085	3.75395	1	18.2642	74.5991	0	0	27.9988		17.6169	0
61180	Tue Mar 28 16:36:08 2017_x000D_	45.7505	76.0023	219.014	3.82252	1	18.2642	74.5991	0	0	27.5221		8.57777	52.8155
61181	Tue Mar 28 16:36:08 2017_x000D_	45.5557	76.2116	219.014	3.82252	1	20.0165	74.4292	0	0	25.6013		17.6344	0
61182	Tue Mar 28 16:36:08 2017_x000D_	45.0636	76.5331	215.086	3.75395	1	20.0165	74.4292	0	0	25.1353		8.57982	0
61183	Tue Mar 28 16:36:08 2017_x000D_	44.8687	76.7424	215.086	3.75396	1	20.0165	74.4292	0	0	24.9596		15.1443	0
61184	Tue Mar 28 16:36:08 2017_x000D_	44.4764	77.0601	212.666	3.71172	1	20.0165	74.4292	0	0	24.601		9.5246	20.7779
61185	Tue Mar 28 16:36:08 2017_x000D_	44.1794	77.1723	216.675	3.78169	1	20.6795	74.2289	0	0	23.6835		17.6477	0
61186	Tue Mar 28 16:36:08 2017_x000D_	43.6869	77.494	212.665	3.71171	1	20.6795	74.2289	0	0	23.2379		4.28574	0
61187	Tue Mar 28 16:36:09 2017_x000D_	43.5896	77.5986	216.675	3.78169	1	20.6795	74.2289	0	0	23.1566		4.29627	0
61188	Tue Mar 28 16:36:09 2017_x000D_	43.492	77.7034	212.666	3.71172	1	20.6795	74.2289	0	0	23.0756		6.7576	13.073
61189	Tue Mar 28 16:36:09 2017_x000D_	43.2946	77.8119	215.086	3.75396	1	21.1151	74.241	0	0	22.4651		13.5219	0
61190	Tue Mar 28 16:36:09 2017_x000D_	42.8996	78.029	215.085	3.75395	1	21.1151	74.241	0	0	22.1114		8.58815	0
61191	Tue Mar 28 16:36:09 2017_x000D_	42.7044	78.2384	210.116	3.66722	1	21.1151	74.241	0	0	21.9563		19.1022	0
61192	Tue Mar 28 16:36:09 2017_x000D_	42.1087	78.4633	202.477	3.53389	1	21.1151	74.241	0	0	21.414		4.29802	0
61193	Tue Mar 28 16:36:09 2017_x000D_	42.0108	78.5679	193.564	3.37833	1	21.1151	74.241	0	0	21.339		6.02477	27.058
61194	Tue Mar 28 16:36:09 2017_x000D_	41.8101	78.575	176.43	3.07928	1	21.9959	74.0469	0	0	20.325		6.76786	0
61195	Tue Mar 28 16:36:09 2017_x000D_	41.6122	78.6833	168.008	2.93229	1	21.9959	74.0469	0	0	20.1568		4.25038	0
61196	Tue Mar 28 16:36:09 2017_x000D_	41.5095	78.5857	159.082	2.7765	1	21.9959	74.0469	0	0	20.0345		13.3988	0
61197	Tue Mar 28 16:36:09 2017_x000D_	41.104	78.3985	146.509	2.55706	1	21.9959	74.0469	0	0	19.5973		6.0071	67.8177
61198	Tue Mar 28 16:36:09 2017_x000D_	40.9039	78.4059	138.595	2.41893	1	24.0044	73.0095	346.987	6.05607	17.7402		12.7281	0
61199	Tue Mar 28 16:36:09 2017_x000D_	40.5961	78.1139	126.703	2.21138	1	24.0044	73.0095	346.987	6.05607	17.3591		6.73431	0
61200	Tue Mar 28 16:36:09 2017_x000D_	40.4909	77.9156	124.369	2.17066	1	24.0044	73.0095	346.987	6.05607	17.201		10.8458	0
61201	Tue Mar 28 16:36:09 2017_x000D_	40.2829	77.6199	117.988	2.05928	1	24.0044	73.0095	346.987	6.05607	16.9188		22.9905	60.4671
61202	Tue Mar 28 16:36:09 2017_x000D_	39.9639	76.9231	114.241	1.99389	1	25.9834	72.6273	0	0	14.6256		16.2657	0
61203	Tue Mar 28 16:36:09 2017_x000D_	39.7502	76.4248	115.373	2.01364	1	25.9834	72.6273	0	0	14.281		25.8495	0
61204	Tue Mar 28 16:36:09 2017_x000D_	39.4279	75.6257	117.982	2.05917	1	25.9834	72.6273	0	0	13.7748		12.7919	0
61205	Tue Mar 28 16:36:09 2017_x000D_	39.1184	75.3324	119.185	2.08016	1	25.9834	72.6273	0	0	13.4107		9.12008	0
61206	Tue Mar 28 16:36:09 2017_x000D_	39.1105	75.0285	120.481	2.10279	1	25.9834	72.6273	0	0	13.3449		25.9813	41.5445
61207	Tue Mar 28 16:36:09 2017_x000D_	38.5891	74.337	124.354	2.17038	1	27.3091	72.227	0	0	11.4756		6.77612	0
61208	Tue Mar 28 16:36:10 2017_x000D_	38.483	74.1376	126.679	2.21096	1	27.3091	72.227	0	0	11.3361		21.8175	0
61209	Tue Mar 28 16:36:10 2017_x000D_	38.0644	73.5429	126.678	2.21095	1	27.3091	72.227	0	0	10.8355		10.9117	0
61210	Tue Mar 28 16:36:10 2017_x000D_	37.855	73.2455	128.34	2.23995	1	27.3091	72.227	0	0	10.595		15.1419	33.4223
61211	Tue Mar 28 16:36:10 2017_x000D_	37.5418	72.8497	130.578	2.27901	1	28.4072	72.039	0	0	9.1705		8.55405	0
61212	Tue Mar 28 16:36:10 2017_x000D_	37.3349	72.6535	130.579	2.27903	1	28.4072	72.039	0	0	8.94882		8.55841	0
61213	Tue Mar 28 16:36:10 2017_x000D_	37.1278	72.4573	130.58	2.27905	1	28.4072	72.039	0	0	8.73063		19.3991	0
61214	Tue Mar 28 16:36:10 2017_x000D_	36.7109	71.963	132.412	2.31102	1	28.4072	72.039	0	0	8.30405		8.56895	14.719
61215	Tue Mar 28 16:36:10 2017_x000D_	36.5036	71.7665	132.413	2.31103	1	28.8524	71.8328	0	0	7.65149		8.5732	0
61216	Tue Mar 28 16:36:10 2017_x000D_	36.2962	71.5699	132.413	2.31105	1	28.8524	71.8328	0	0	7.44844		13.6018	0
61217	Tue Mar 28 16:36:10 2017_x000D_	36.0833	71.1696	132.409	2.31098	1	28.8524	71.8328	0	0	7.26125		10.9658	0
61218	Tue Mar 28 16:36:10 2017_x000D_	35.8729	70.8707	130.577	2.279	1	28.8524	71.8328	0	0	7.08612		17.1675	6.53056
61219	Tue Mar 28 16:36:10 2017_x000D_	35.4577	70.4769	130.579	2.27904	1	29.07	71.8389	0	0	6.53129		10.9651	0
61220	Tue Mar 28 16:36:10 2017_x000D_	35.2472	70.1781	132.407	2.31094	1	29.07	71.8389	0	0	6.39657		19.4866	0
61221	Tue Mar 28 16:36:10 2017_x000D_	34.8285	69.6815	130.578	2.27901	1	29.07	71.8389	0	0	6.14937		8.60071	0
61222	Tue Mar 28 16:36:10 2017_x000D_	34.6205	69.4842	130.579	2.27903	1	29.07	71.8389	0	0	6.02932		6.81636	0
61223	Tue Mar 28 16:36:10 2017_x000D_	34.5138	69.2836	128.346	2.24005	1	29.07	71.8389	0	0	6.01369		17.2162	23.4269
61224	Tue Mar 28 16:36:10 2017_x000D_	34.0975	68.8886	128.349	2.2401	1	29.4756	72.5062	21.2592	0.371043	5.86933		8.61137	0
61225	Tue Mar 28 16:36:10 2017_x000D_	33.8892	68.6911	128.35	2.24013	1	29.4756	72.5062	21.2592	0.371043	5.83394		6.82836	0
61226	Tue Mar 28 16:36:10 2017_x000D_	33.7824	68.4901	125.982	2.19881	1	29.4756	72.5062	21.2592	0.371043	5.88877		17.8209	0
61227	Tue Mar 28 16:36:10 2017_x000D_	33.4637	67.9888	126.691	2.21118	1	29.4756	72.5062	21.2592	0.371043	6.02593		11.0076	23.3875
61228	Tue Mar 28 16:36:10 2017_x000D_	33.2523	67.6889	128.346	2.24005	1	30.1087	72.9611	10.5043	0.183335	6.13827		8.62822	0
61229	Tue Mar 28 16:36:10 2017_x000D_	33.0437	67.4909	128.347	2.24008	1	30.1087	72.9611	10.5043	0.183335	6.20784		6.14047	0
61230	Tue Mar 28 16:36:11 2017_x000D_	33.0379	67.2863	128.343	2.24	1	30.1087	72.9611	10.5043	0.183335	6.3862		6.09012	0
61231	Tue Mar 28 16:36:11 2017_x000D_	32.835	67.2928	128.349	2.2401	1	30.1087	72.9611	10.5043	0.183335	6.28986		17.8416	23.3809
61232	Tue Mar 28 16:36:11 2017_x000D_	32.5158	66.791	132.398	2.31077	1	30.7416	73.4159	0	0	6.85836		3.06715	0
61233	Tue Mar 28 16:36:11 2017_x000D_	32.513	66.6888	134.365	2.3451	1	30.7416	73.4159	0	0	6.95642		3.07359	0
61234	Tue Mar 28 16:36:11 2017_x000D_	32.5097	66.5864	140.592	2.45379	1	30.7416	73.4159	0	0	7.05466		3.07591	0
61235	Tue Mar 28 16:36:11 2017_x000D_	32.5122	66.6889	146.322	2.5538	1	30.7416	73.4159	0	0	6.95612		3.049	32.6407
61236	Tue Mar 28 16:36:11 2017_x000D_	32.6138	66.6863	157.657	2.75163	1	31.8292	73.4462	0	0	6.80528		3.04981	0
61237	Tue Mar 28 16:36:11 2017_x000D_	32.5122	66.6898	164.151	2.86497	1	31.8292	73.4462	0	0	6.79083		4.3101	0
61238	Tue Mar 28 16:36:11 2017_x000D_	32.4078	66.5911	173.224	3.02333	1	31.8292	73.4462	0	0	6.87947		0.00848528	0
61239	Tue Mar 28 16:36:11 2017_x000D_	32.408	66.5913	178.943	3.12314	1	31.8292	73.4462	0	0	6.87929		6.09332	0
61240	Tue Mar 28 16:36:11 2017_x000D_	32.205	66.598	184.715	3.22388	1	31.8292	73.4462	0	0	6.8585		0.00848528	45.6958
61241	Tue Mar 28 16:36:11 2017_x000D_	32.2052	66.5982	190.425	3.32355	1	33.3518	73.4887	0	0	6.98525		9.13083	0
61242	Tue Mar 28 16:36:11 2017_x000D_	31.901	66.6081	202.182	3.52875	1	33.3518	73.4887	0	0	7.03189		4.33238	0
61243	Tue Mar 28 16:36:11 2017_x000D_	31.8026	66.7138	205.934	3.59423	1	33.3518	73.4887	0	0	6.94977		9.65382	0
61244	Tue Mar 28 16:36:11 2017_x000D_	31.501	66.826	214.89	3.75055	1	33.3518	73.4887	0	0	6.91499		6.83706	0
61245	Tue Mar 28 16:36:11 2017_x000D_	31.3008	66.9349	217.202	3.79089	1	33.3518	73.4887	0	0	6.86723		17.3457	0
61246	Tue Mar 28 16:36:11 2017_x000D_	30.9063	67.3576	220.642	3.85093	1	33.3518	73.4887	0	0	6.60082		11.0496	0
61247	Tue Mar 28 16:36:11 2017_x000D_	30.6071	67.5724	218.854	3.81972	1	33.3518	73.4887	0	0	6.52196		9.66788	0
61248	Tue Mar 28 16:36:11 2017_x000D_	30.305	67.6846	218.238	3.80896	1	33.3518	73.4887	0	0	6.55519		19.6386	0
61249	Tue Mar 28 16:36:11 2017_x000D_	29.8083	68.111	216.494	3.77854	1	33.3518	73.4887	0	0	6.44019		8.68128	0
61250	Tue Mar 28 16:36:11 2017_x000D_	29.6108	68.3225	216.495	3.77855	1	33.3518	73.4887	0	0	6.37846		22.1034	0
61251	Tue Mar 28 16:36:12 2017_x000D_	29.0123	68.7522	216.495	3.77854	1	33.3518	73.4887	0	0	6.42384		8.68552	0
61252	Tue Mar 28 16:36:12 2017_x000D_	28.8147	68.9638	216.495	3.77855	1	33.3518	73.4887	0	0	6.40781		13.7024	0
61253	Tue Mar 28 16:36:12 2017_x000D_	28.4135	69.1821	216.494	3.77854	1	33.3518	73.4887	0	0	6.55237		15.3404	0
61254	Tue Mar 28 16:36:12 2017_x000D_	28.0153	69.5029	218.853	3.8197	1	33.3518	73.4887	0	0	6.66069		8.68552	0
61255	Tue Mar 28 16:36:12 2017_x000D_	27.8177	69.7145	218.853	3.81971	1	33.3518	73.4887	0	0	6.69857		11.058	0
61256	Tue Mar 28 16:36:12 2017_x000D_	27.5183	69.9295	220.64	3.85089	1	33.3518	73.4887	0	0	6.83357		19.662	0
61257	Tue Mar 28 16:36:12 2017_x000D_	27.021	70.3564	218.853	3.81971	1	33.3518	73.4887	0	0	7.06331		8.68757	0
61258	Tue Mar 28 16:36:12 2017_x000D_	26.8233	70.568	218.854	3.81972	1	33.3518	73.4887	0	0	7.15205		20.5825	0
61259	Tue Mar 28 16:36:12 2017_x000D_	26.2207	70.896	216.495	3.77856	1	33.3518	73.4887	0	0	7.5878		8.69195	0
61260	Tue Mar 28 16:36:12 2017_x000D_	26.023	71.1078	216.496	3.77857	1	33.3518	73.4887	0	0	7.70584		22.1442	0
61261	Tue Mar 28 16:36:12 2017_x000D_	25.4234	71.5383	216.496	3.77857	1	33.3518	73.4887	0	0	8.16478		8.694	0
61262	Tue Mar 28 16:36:12 2017_x000D_	25.2256	71.7501	216.496	3.77857	1	33.3518	73.4887	0	0	8.31011		22.155	0
61263	Tue Mar 28 16:36:12 2017_x000D_	24.6257	72.1808	216.496	3.77857	1	33.3518	73.4887	0	0	8.82357		11.0747	0
61264	Tue Mar 28 16:36:12 2017_x000D_	24.3259	72.3962	218.238	3.80897	1	33.3518	73.4887	0	0	9.09178		8.69605	0
61265	Tue Mar 28 16:36:12 2017_x000D_	24.128	72.608	218.238	3.80897	1	33.3518	73.4887	0	0	9.26575		20.6122	248.31
61266	Tue Mar 28 16:36:12 2017_x000D_	23.5246	72.9366	220.637	3.85084	1	41.5814	74.3733	8.63681	0.150741	18.1139		8.69824	0
61267	Tue Mar 28 16:36:12 2017_x000D_	23.3267	73.1485	220.637	3.85084	1	41.5814	74.3733	8.63681	0.150741	18.2957		13.0558	0
61268	Tue Mar 28 16:36:12 2017_x000D_	23.0296	73.4665	216.497	3.77859	1	41.5814	74.3733	8.63681	0.150741	18.5739		19.6897	0
61269	Tue Mar 28 16:36:12 2017_x000D_	22.5316	73.894	218.238	3.80898	1	41.5814	74.3733	8.63681	0.150741	19.0558		11.097	0
61270	Tue Mar 28 16:36:12 2017_x000D_	22.2311	74.1097	216.498	3.7786	1	41.5814	74.3733	8.63681	0.150741	19.3521		22.1867	57.9188
61271	Tue Mar 28 16:36:12 2017_x000D_	21.6304	74.5411	216.498	3.77859	1	43.2784	75.2939	14.6918	0.256421	21.6611		6.87751	0
61272	Tue Mar 28 16:36:13 2017_x000D_	21.4291	74.6508	218.852	3.81968	1	43.2784	75.2939	14.6918	0.256421	21.8588		13.058	0
61273	Tue Mar 28 16:36:13 2017_x000D_	21.132	74.9689	218.238	3.80897	1	43.2784	75.2939	14.6918	0.256421	22.1488		19.7134	0
61274	Tue Mar 28 16:36:13 2017_x000D_	20.6333	75.3968	216.499	3.77861	1	43.2784	75.2939	14.6918	0.256421	22.6453		6.88158	37.7282
61275	Tue Mar 28 16:36:13 2017_x000D_	20.4319	75.5066	218.852	3.81969	1	44.3336	75.9781	21.2592	0.371043	23.9064		20.6606	0
61276	Tue Mar 28 16:36:13 2017_x000D_	19.8271	75.836	216.497	3.77859	1	44.3336	75.9781	21.2592	0.371043	24.5069		8.70892	0
61277	Tue Mar 28 16:36:13 2017_x000D_	19.629	76.0482	216.498	3.7786	1	44.3336	75.9781	21.2592	0.371043	24.7047		13.7778	0
61278	Tue Mar 28 16:36:13 2017_x000D_	19.2257	76.2679	216.497	3.77859	1	44.3336	75.9781	21.2592	0.371043	25.1096		8.7152	28.946
61279	Tue Mar 28 16:36:13 2017_x000D_	19.0274	76.4802	216.498	3.7786	1	45.1817	76.4382	0	0	26.1543		11.112	0
61280	Tue Mar 28 16:36:13 2017_x000D_	18.7265	76.6962	214.9	3.75071	1	45.1817	76.4382	0	0	26.4565		15.4112	0
61281	Tue Mar 28 16:36:13 2017_x000D_	18.3264	77.0184	212.47	3.70831	1	45.1817	76.4382	0	0	26.8616		6.89236	0
61282	Tue Mar 28 16:36:13 2017_x000D_	18.1247	77.1284	214.9	3.75072	1	45.1817	76.4382	0	0	27.0658		11.1113	0
61283	Tue Mar 28 16:36:13 2017_x000D_	17.8239	77.3445	216.497	3.77859	1	45.1817	76.4382	0	0	27.3728		6.16622	20.4919
61284	Tue Mar 28 16:36:13 2017_x000D_	17.6185	77.3521	216.496	3.77857	1	45.8227	76.6742	13.0128	0.227116	28.2123		8.71725	0
61285	Tue Mar 28 16:36:13 2017_x000D_	17.4201	77.5644	216.497	3.77858	1	45.8227	76.6742	13.0128	0.227116	28.4165		11.1246	0
61286	Tue Mar 28 16:36:13 2017_x000D_	17.1189	77.7807	214.9	3.75071	1	45.8227	76.6742	13.0128	0.227116	28.7251		6.90026	0
61287	Tue Mar 28 16:36:13 2017_x000D_	16.9169	77.8907	212.47	3.7083	1	45.8227	76.6742	13.0128	0.227116	28.9314		13.0853	14.4683
61288	Tue Mar 28 16:36:13 2017_x000D_	16.619	78.2093	203.301	3.54827	1	46.2466	76.9042	45	0.785398	29.6563		9.77107	0
61289	Tue Mar 28 16:36:13 2017_x000D_	16.3139	78.3233	199.595	3.48359	1	46.2466	76.9042	45	0.785398	29.9663		0.00424264	0
61290	Tue Mar 28 16:36:13 2017_x000D_	16.3138	78.3232	193.988	3.38572	1	46.2466	76.9042	45	0.785398	29.9664		9.77355	0
61291	Tue Mar 28 16:36:13 2017_x000D_	16.0085	78.4369	185.009	3.22902	1	46.2466	76.9042	45	0.785398	30.2769		6.90249	14.7316
61292	Tue Mar 28 16:36:13 2017_x000D_	15.7989	78.342	176.473	3.08004	1	46.0091	77.334	29.1583	0.508909	30.227		3.08589	0
61293	Tue Mar 28 16:36:13 2017_x000D_	15.6961	78.3456	170.32	2.97264	1	46.0091	77.334	29.1583	0.508909	30.3299		15.7504	0
61294	Tue Mar 28 16:36:14 2017_x000D_	15.1778	78.2619	155.682	2.71717	1	46.0091	77.334	29.1583	0.508909	30.8453		16.617	0
61295	Tue Mar 28 16:36:14 2017_x000D_	14.6561	78.0758	141.339	2.46684	1	46.0091	77.334	29.1583	0.508909	31.3618		4.35609	38.3579
61296	Tue Mar 28 16:36:14 2017_x000D_	14.5496	77.9771	137.248	2.39543	1	44.893	77.9578	53.9774	0.942083	30.3434		11.0975	0
61297	Tue Mar 28 16:36:14 2017_x000D_	14.3329	77.6773	130.892	2.2845	1	44.893	77.9578	53.9774	0.942083	30.5614		15.4034	0
61298	Tue Mar 28 16:36:14 2017_x000D_	14.0095	77.2785	120.095	2.09605	1	44.893	77.9578	53.9774	0.942083	30.891		6.89548	0
61299	Tue Mar 28 16:36:14 2017_x000D_	13.8991	77.0769	115.01	2.00731	1	44.893	77.9578	53.9774	0.942083	31.0064		8.71675	0
61300	Tue Mar 28 16:36:14 2017_x000D_	13.6858	76.8796	109.682	1.91431	1	44.893	77.9578	53.9774	0.942083	31.2258		18.7373	32.9255
61301	Tue Mar 28 16:36:14 2017_x000D_	13.5606	76.2677	106.884	1.86548	1	43.9941	78.5875	92.019	1.60604	30.5218		12.7062	0
61302	Tue Mar 28 16:36:14 2017_x000D_	13.4427	75.8609	104.016	1.81543	1	43.9941	78.5875	92.019	1.60604	30.6728		22.4643	0
61303	Tue Mar 28 16:36:14 2017_x000D_	13.2102	75.1491	103.437	1.80531	1	43.9941	78.5875	92.019	1.60604	30.9753		12.3411	0
61304	Tue Mar 28 16:36:14 2017_x000D_	13.1953	74.738	103.434	1.80527	1	43.9941	78.5875	92.019	1.60604	31.0384		22.4804	23.7285
61305	Tue Mar 28 16:36:14 2017_x000D_	12.9626	74.0257	104.017	1.81544	1	43.3225	79.0053	135	2.35619	30.7656		12.3531	0
61306	Tue Mar 28 16:36:14 2017_x000D_	12.9477	73.6142	104.015	1.8154	1	43.3225	79.0053	135	2.35619	30.8495		9.78686	0
61307	Tue Mar 28 16:36:14 2017_x000D_	12.833	73.3088	106.17	1.85302	1	43.3225	79.0053	135	2.35619	31.0171		9.77071	0
61308	Tue Mar 28 16:36:14 2017_x000D_	12.7185	73.0039	104.017	1.81543	1	43.3225	79.0053	135	2.35619	31.1869		18.8185	28.9402
61309	Tue Mar 28 16:36:14 2017_x000D_	12.5925	72.3894	106.879	1.86538	1	42.4744	78.5456	194.692	3.39801	30.5095		12.7639	0
61310	Tue Mar 28 16:36:14 2017_x000D_	12.4739	71.9808	109.666	1.91404	1	42.4744	78.5456	194.692	3.39801	30.7104		16.6804	0
61311	Tue Mar 28 16:36:14 2017_x000D_	12.2481	71.4727	110.578	1.92996	1	42.4744	78.5456	194.692	3.39801	31.0428		9.29418	0
61312	Tue Mar 28 16:36:14 2017_x000D_	12.2368	71.1631	109.665	1.91401	1	42.4744	78.5456	194.692	3.39801	31.1258		19.6078	0
61313	Tue Mar 28 16:36:14 2017_x000D_	12.0071	70.5512	109.665	1.91402	1	42.4744	78.5456	194.692	3.39801	31.4987		9.81074	52.167
61314	Tue Mar 28 16:36:14 2017_x000D_	11.892	70.2451	113.393	1.97907	1	40.9949	77.6319	221.364	3.86352	30.0257		16.7237	0
61315	Tue Mar 28 16:36:15 2017_x000D_	11.6658	69.7356	112.367	1.96117	1	40.9949	77.6319	221.364	3.86352	30.3735		0	0
61316	Tue Mar 28 16:36:15 2017_x000D_	11.6658	69.7356	112.367	1.96117	1	40.9949	77.6319	221.364	3.86352	30.3735		16.7249	0
61317	Tue Mar 28 16:36:15 2017_x000D_	11.4395	69.2261	113.393	1.97908	1	40.9949	77.6319	221.364	3.86352	30.7275		19.6524	26.7645
61318	Tue Mar 28 16:36:15 2017_x000D_	11.2093	68.6128	113.392	1.97906	1	40.1362	77.3899	180	3.14159	30.2292		9.31839	0
61319	Tue Mar 28 16:36:15 2017_x000D_	11.1978	68.3024	112.363	1.96111	1	40.1362	77.3899	180	3.14159	30.3317		16.7505	0
61320	Tue Mar 28 16:36:15 2017_x000D_	10.9712	67.7921	113.389	1.979	1	40.1362	77.3899	180	3.14159	30.7037		6.95844	0
61321	Tue Mar 28 16:36:15 2017_x000D_	10.8599	67.5886	110.576	1.92992	1	40.1362	77.3899	180	3.14159	30.8734		9.32738	32.3537
61322	Tue Mar 28 16:36:15 2017_x000D_	10.8484	67.2779	109.665	1.91401	1	39.2976	76.7118	188.637	3.29233	29.9726		13.9399	0
61323	Tue Mar 28 16:36:15 2017_x000D_	10.6253	66.8703	109.667	1.91405	1	39.2976	76.7118	188.637	3.29233	30.3143		6.96515	0
61324	Tue Mar 28 16:36:15 2017_x000D_	10.5139	66.6666	106.888	1.86555	1	39.2976	76.7118	188.637	3.29233	30.4862		6.97736	0
61325	Tue Mar 28 16:36:15 2017_x000D_	10.4022	66.4626	109.669	1.91409	1	39.2976	76.7118	188.637	3.29233	30.6593		12.841	65.6551
61326	Tue Mar 28 16:36:15 2017_x000D_	10.283	66.0515	106.889	1.86557	1	37.1148	76.8697	180	3.14159	28.9306		6.98407	0
61327	Tue Mar 28 16:36:15 2017_x000D_	10.1712	65.8473	109.669	1.91409	1	37.1148	76.8697	180	3.14159	29.111		12.4497	0
61328	Tue Mar 28 16:36:15 2017_x000D_	10.1557	65.4326	109.666	1.91403	1	37.1148	76.8697	180	3.14159	29.2848		6.97712	0
61329	Tue Mar 28 16:36:15 2017_x000D_	10.0442	65.2285	106.889	1.86557	1	37.1148	76.8697	180	3.14159	29.4675		9.85969	0
61330	Tue Mar 28 16:36:15 2017_x000D_	9.92872	64.9208	104.677	1.82696	1	37.1148	76.8697	180	3.14159	29.6961		9.35153	52.4693
61331	Tue Mar 28 16:36:15 2017_x000D_	9.91707	64.6093	104.036	1.81577	1	35.3862	76.6035	180	3.14159	28.152		16.8166	0
61332	Tue Mar 28 16:36:15 2017_x000D_	9.68999	64.0968	92.1445	1.60822	1	35.3862	76.6035	180	3.14159	28.5782		9.33939	0
61333	Tue Mar 28 16:36:15 2017_x000D_	9.67848	63.7857	86.1199	1.50308	1	35.3862	76.6035	180	3.14159	28.726		0.00684763	0
61334	Tue Mar 28 16:36:15 2017_x000D_	9.67859	63.7859	80.2167	1.40004	1	35.3862	76.6035	180	3.14159	28.7258		12.8089	32.6194
61335	Tue Mar 28 16:36:15 2017_x000D_	9.76704	63.3682	59.0672	1.03092	1	34.2993	76.5735	180	3.14159	27.8606		4.39131	0
61336	Tue Mar 28 16:36:15 2017_x000D_	9.86714	63.2614	55.0724	0.961195	1	34.2993	76.5735	180	3.14159	27.8234		4.38844	0
61337	Tue Mar 28 16:36:16 2017_x000D_	9.9671	63.1546	46.8803	0.818215	1	34.2993	76.5735	180	3.14159	27.7871		8.77237	0
61338	Tue Mar 28 16:36:16 2017_x000D_	10.1668	62.941	29.6626	0.517709	1	34.2993	76.5735	180	3.14159	27.7168		11.2093	32.6225
61339	Tue Mar 28 16:36:16 2017_x000D_	10.4709	62.7239	22.9822	0.401115	1	33.2123	76.5434	180	3.14159	26.6111		9.83586	0
61340	Tue Mar 28 16:36:16 2017_x000D_	10.7786	62.6107	13.5895	0.237182	1	33.2123	76.5434	180	3.14159	26.4082		6.23986	0
61341	Tue Mar 28 16:36:16 2017_x000D_	10.9865	62.6044	7.70194	0.134424	1	33.2123	76.5434	180	3.14159	26.2351		6.95444	0
61342	Tue Mar 28 16:36:16 2017_x000D_	11.1905	62.4943	4.70192	0.082064	1	33.2123	76.5434	180	3.14159	26.1216		18.7103	47.2942
61343	Tue Mar 28 16:36:16 2017_x000D_	11.8139	62.4757	-1.32088	-0.0230537	1	31.7102	76.0649	188.926	3.29738	24.0942		15.9135	0
61344	Tue Mar 28 16:36:16 2017_x000D_	12.3369	62.5643	1.69294	0.0295473	1	31.7102	76.0649	188.926	3.29738	23.6134		9.35516	0
61345	Tue Mar 28 16:36:16 2017_x000D_	12.6486	62.555	1.69293	0.0295471	1	31.7102	76.0649	188.926	3.29738	23.3637		25.0885	0
61346	Tue Mar 28 16:36:16 2017_x000D_	13.475	62.4268	4.7053	0.082123	1	31.7102	76.0649	188.926	3.29738	22.771		24.8987	0
61347	Tue Mar 28 16:36:16 2017_x000D_	14.3046	62.4025	10.6795	0.186393	1	31.7102	76.0649	188.926	3.29738	22.1273		6.21869	39.592
61348	Tue Mar 28 16:36:16 2017_x000D_	14.5118	62.3964	10.6804	0.186408	1	30.4152	75.8106	180	3.14159	20.8053		12.8043	0
61349	Tue Mar 28 16:36:16 2017_x000D_	14.9226	62.2806	13.6052	0.237456	1	30.4152	75.8106	180	3.14159	20.5689		6.93818	0
61350	Tue Mar 28 16:36:16 2017_x000D_	15.1262	62.1709	16.47	0.287457	1	30.4152	75.8106	180	3.14159	20.4889		18.8825	0
61351	Tue Mar 28 16:36:16 2017_x000D_	15.7437	62.049	19.2661	0.336257	1	30.4152	75.8106	180	3.14159	20.1155		9.322	85.0159
61352	Tue Mar 28 16:36:16 2017_x000D_	16.0543	62.0399	20.1819	0.352241	1	27.5969	75.514	180	3.14159	17.7421		19.6061	0
61353	Tue Mar 28 16:36:16 2017_x000D_	16.6677	61.8144	20.182	0.352242	1	27.5969	75.514	180	3.14159	17.525		11.1661	0
61354	Tue Mar 28 16:36:16 2017_x000D_	16.9706	61.5981	19.2657	0.336249	1	27.5969	75.514	180	3.14159	17.5092		19.5899	0
61355	Tue Mar 28 16:36:16 2017_x000D_	17.5835	61.3728	19.2654	0.336245	1	27.5969	75.514	180	3.14159	17.3275		6.20061	33.194
61356	Tue Mar 28 16:36:16 2017_x000D_	17.7901	61.3668	19.2668	0.336268	1	26.5187	75.2655	180	3.14159	16.4123		19.5794	0
61357	Tue Mar 28 16:36:16 2017_x000D_	18.4027	61.1417	19.2666	0.336265	1	26.5187	75.2655	180	3.14159	16.2896		6.91827	0
61358	Tue Mar 28 16:36:17 2017_x000D_	18.6056	61.0321	16.4676	0.287414	1	26.5187	75.2655	180	3.14159	16.2852		9.79201	0
61359	Tue Mar 28 16:36:17 2017_x000D_	18.912	60.9196	20.1806	0.352217	1	26.5187	75.2655	180	3.14159	16.2378		22.5133	33.1998
61360	Tue Mar 28 16:36:17 2017_x000D_	19.627	60.6917	19.2661	0.336257	1	25.4403	75.017	175.636	3.06542	15.4599		6.18853	0
61361	Tue Mar 28 16:36:17 2017_x000D_	19.8332	60.6858	19.2675	0.33628	1	25.4403	75.017	175.636	3.06542	15.3891		13.8244	0
61362	Tue Mar 28 16:36:17 2017_x000D_	20.2387	60.4669	19.2659	0.336254	1	25.4403	75.017	175.636	3.06542	15.4519		19.5425	0
61363	Tue Mar 28 16:36:17 2017_x000D_	20.8501	60.2421	19.2657	0.336249	1	25.4403	75.017	175.636	3.06542	15.4715		12.7338	0
61364	Tue Mar 28 16:36:17 2017_x000D_	21.2586	60.1268	16.465	0.287368	1	25.4403	75.017	175.636	3.06542	15.4662		19.5253	19.5975
61365	Tue Mar 28 16:36:17 2017_x000D_	21.8695	59.9023	16.464	0.287352	1	24.7873	74.9989	180	3.14159	15.376		6.17654	0
61366	Tue Mar 28 16:36:17 2017_x000D_	22.0753	59.8964	16.4652	0.287373	1	24.7873	74.9989	180	3.14159	15.3441		12.7214	0
61367	Tue Mar 28 16:36:17 2017_x000D_	22.4834	59.7812	13.5895	0.237182	1	24.7873	74.9989	180	3.14159	15.3911		18.7643	0
61368	Tue Mar 28 16:36:17 2017_x000D_	23.0971	59.6604	16.4667	0.287398	1	24.7873	74.9989	180	3.14159	15.4313		12.712	66.8412
61369	Tue Mar 28 16:36:17 2017_x000D_	23.5049	59.5453	13.5898	0.237187	1	22.8767	73.8527	221.266	3.86181	14.3212		12.7074	0
61370	Tue Mar 28 16:36:17 2017_x000D_	23.9126	59.4304	16.4669	0.287402	1	22.8767	73.8527	221.266	3.86181	14.4595		13.7855	0
61371	Tue Mar 28 16:36:17 2017_x000D_	24.3169	59.212	16.4648	0.287364	1	22.8767	73.8527	221.266	3.86181	14.7114		18.4843	0
61372	Tue Mar 28 16:36:17 2017_x000D_	24.9328	59.1947	16.4683	0.287426	1	22.8767	73.8527	221.266	3.86181	14.8015		13.7721	0
61373	Tue Mar 28 16:36:17 2017_x000D_	25.3367	58.9765	16.4662	0.287389	1	22.8767	73.8527	221.266	3.86181	15.0782		6.15846	41.1427
61374	Tue Mar 28 16:36:17 2017_x000D_	25.5419	58.9707	16.4674	0.28741	1	21.5895	73.3795	194.692	3.39801	14.9411		19.46	0
61375	Tue Mar 28 16:36:17 2017_x000D_	26.1507	58.7468	16.4664	0.287393	1	21.5895	73.3795	194.692	3.39801	15.3271		6.15238	0
61376	Tue Mar 28 16:36:17 2017_x000D_	26.3557	58.7411	16.4676	0.287414	1	21.5895	73.3795	194.692	3.39801	15.3948		8.72354	0
61377	Tue Mar 28 16:36:17 2017_x000D_	26.5543	58.5287	16.4643	0.287356	1	21.5895	73.3795	194.692	3.39801	15.6587		12.2987	35.0183
61378	Tue Mar 28 16:36:17 2017_x000D_	26.9641	58.5174	16.4667	0.287398	1	20.5198	72.9123	187.655	3.2752	15.7716		6.14938	0
61379	Tue Mar 28 16:36:18 2017_x000D_	27.169	58.5117	16.4679	0.287418	1	20.5198	72.9123	187.655	3.2752	15.8616		13.752	0
61380	Tue Mar 28 16:36:18 2017_x000D_	27.5723	58.2938	16.4658	0.287382	1	20.5198	72.9123	187.655	3.2752	16.2308		6.14338	0
61381	Tue Mar 28 16:36:18 2017_x000D_	27.777	58.2881	16.4669	0.287401	1	20.5198	72.9123	187.655	3.2752	16.3259		12.6638	26.8605
61382	Tue Mar 28 16:36:18 2017_x000D_	28.1833	58.1736	19.2756	0.336423	1	19.658	72.6695	225	3.92699	16.817		3.07623	0
61383	Tue Mar 28 16:36:18 2017_x000D_	28.2858	58.1707	20.1942	0.352455	1	19.658	72.6695	225	3.92699	16.8717		6.87013	0
61384	Tue Mar 28 16:36:18 2017_x000D_	28.4872	58.0617	17.2547	0.301151	1	19.658	72.6695	225	3.92699	17.0688		6.86991	0
61385	Tue Mar 28 16:36:18 2017_x000D_	28.6887	57.9529	20.1928	0.352431	1	19.658	72.6695	225	3.92699	17.2665		15.6556	32.807
61386	Tue Mar 28 16:36:18 2017_x000D_	29.1972	57.8356	29.7394	0.519051	1	19.7063	71.577	225	3.92699	16.7004		3.08831	0
61387	Tue Mar 28 16:36:18 2017_x000D_	29.3001	57.8326	44.8037	0.781973	1	19.7063	71.577	225	3.92699	16.7615		4.347	0
61388	Tue Mar 28 16:36:18 2017_x000D_	29.2012	57.9385	52.8433	0.922289	1	19.7063	71.577	225	3.92699	16.6181		4.34467	0
61389	Tue Mar 28 16:36:18 2017_x000D_	29.1022	58.0442	61.4588	1.07266	1	19.7063	71.577	225	3.92699	16.4748		6.1738	0
61390	Tue Mar 28 16:36:18 2017_x000D_	29.1084	58.2499	79.9254	1.39496	1	19.7063	71.577	225	3.92699	16.3098		3.06151	53.0169
61391	Tue Mar 28 16:36:18 2017_x000D_	29.2104	58.2467	88.7182	1.54843	1	20.0015	69.8346	225	3.92699	14.8015		0.0254558	0
61392	Tue Mar 28 16:36:18 2017_x000D_	29.2098	58.2461	106.295	1.85519	1	20.0015	69.8346	225	3.92699	14.8016		4.37555	0
61393	Tue Mar 28 16:36:18 2017_x000D_	29.1041	58.1456	115.431	2.01465	1	20.0015	69.8346	225	3.92699	14.8152		3.09758	0
61394	Tue Mar 28 16:36:18 2017_x000D_	29.1008	58.0424	121.882	2.12725	1	20.0015	69.8346	225	3.92699	14.8947		9.79428	13.1318
61395	Tue Mar 28 16:36:18 2017_x000D_	28.9889	57.7357	134.228	2.34272	1	20.0208	69.3973	225	3.92699	14.7112		0.0108167	0
61396	Tue Mar 28 16:36:18 2017_x000D_	28.9886	57.7359	142.675	2.49014	1	20.0208	69.3973	225	3.92699	14.7109		8.73828	0
61397	Tue Mar 28 16:36:18 2017_x000D_	28.7776	57.5351	150.877	2.6333	1	20.0208	69.3973	225	3.92699	14.7443		6.88195	0
61398	Tue Mar 28 16:36:18 2017_x000D_	28.57	57.4375	153.453	2.67827	1	20.0208	69.3973	225	3.92699	14.7012		20.6723	27.1664
61399	Tue Mar 28 16:36:18 2017_x000D_	27.9466	57.1439	150.879	2.63334	1	20.2775	68.5289	278.926	4.86818	13.7271		11.134	0
61400	Tue Mar 28 16:36:18 2017_x000D_	27.6332	56.9451	144.47	2.52148	1	20.2775	68.5289	278.926	4.86818	13.7219		11.1308	0
61401	Tue Mar 28 16:36:19 2017_x000D_	27.3198	56.7465	142.683	2.49029	1	20.2775	68.5289	278.926	4.86818	13.7266		19.8115	0
61402	Tue Mar 28 16:36:19 2017_x000D_	26.7948	56.3459	136.362	2.37996	1	20.2775	68.5289	278.926	4.86818	13.8167		11.1458	27.1713
61403	Tue Mar 28 16:36:19 2017_x000D_	26.481	56.147	134.253	2.34316	1	20.5341	67.6603	280.504	4.89572	12.9585		8.76993	0
61404	Tue Mar 28 16:36:19 2017_x000D_	26.2694	55.9453	134.254	2.34317	1	20.5341	67.6603	280.504	4.89572	13.0436		26.727	0
61405	Tue Mar 28 16:36:19 2017_x000D_	25.7339	55.2333	130.057	2.26993	1	20.5341	67.6603	280.504	4.89572	13.471		8.78266	0
61406	Tue Mar 28 16:36:19 2017_x000D_	25.522	55.0313	130.059	2.26995	1	20.5341	67.6603	280.504	4.89572	13.5783		24.2813	0
61407	Tue Mar 28 16:36:19 2017_x000D_	24.989	54.4222	127.673	2.22831	1	20.5341	67.6603	280.504	4.89572	13.9676		11.2361	27.175
61408	Tue Mar 28 16:36:19 2017_x000D_	24.7736	54.1158	125.942	2.1981	1	20.7908	66.7916	280.504	4.89572	13.2868		19.9479	0
61409	Tue Mar 28 16:36:19 2017_x000D_	24.3454	53.6071	132.295	2.30898	1	20.7908	66.7916	280.504	4.89572	13.6553		0	0
61410	Tue Mar 28 16:36:19 2017_x000D_	24.3454	53.6071	132.295	2.30898	1	20.7908	66.7916	280.504	4.89572	13.6553		19.9528	0
61411	Tue Mar 28 16:36:19 2017_x000D_	23.9173	53.0981	134.243	2.34298	1	20.7908	66.7916	280.504	4.89572	14.0459		19.9399	33.5954
61412	Tue Mar 28 16:36:19 2017_x000D_	23.3889	52.6949	136.351	2.37978	1	21.0572	65.7039	280.504	4.89572	13.2163		11.258	0
61413	Tue Mar 28 16:36:19 2017_x000D_	23.1728	52.3881	138.454	2.41649	1	21.0572	65.7039	280.504	4.89572	13.4828		17.6521	0
61414	Tue Mar 28 16:36:19 2017_x000D_	22.7471	51.9819	138.454	2.41647	1	21.0572	65.7039	280.504	4.89572	13.8257		8.83138	0
61415	Tue Mar 28 16:36:19 2017_x000D_	22.5341	51.7787	138.453	2.41647	1	21.0572	65.7039	280.504	4.89572	14.0033		7.00201	35.4451
61416	Tue Mar 28 16:36:19 2017_x000D_	22.424	51.5729	140.401	2.45046	1	22.1665	65.2972	340.522	5.94323	13.7267		19.9838	0
61417	Tue Mar 28 16:36:19 2017_x000D_	21.8946	51.1686	138.452	2.41644	1	22.1665	65.2972	340.522	5.94323	14.1312		8.84411	0
61418	Tue Mar 28 16:36:19 2017_x000D_	21.6813	50.9651	138.452	2.41644	1	22.1665	65.2972	340.522	5.94323	14.3403		11.2638	0
61419	Tue Mar 28 16:36:19 2017_x000D_	21.3643	50.7639	140.403	2.45049	1	22.1665	65.2972	340.522	5.94323	14.5554		13.2683	0
61420	Tue Mar 28 16:36:19 2017_x000D_	21.0443	50.4586	140.712	2.45589	1	22.1665	65.2972	340.522	5.94323	14.881		11.2746	38.4598
61421	Tue Mar 28 16:36:19 2017_x000D_	20.727	50.2572	142.64	2.48954	1	23.2856	64.6718	339.247	5.92097	14.6399		15.6471	0
61422	Tue Mar 28 16:36:20 2017_x000D_	20.3029	49.9536	140.405	2.45052	1	23.2856	64.6718	339.247	5.92097	15.0174		8.86748	0
61423	Tue Mar 28 16:36:20 2017_x000D_	20.089	49.7496	140.404	2.45051	1	23.2856	64.6718	339.247	5.92097	15.2607		22.1845	0
61424	Tue Mar 28 16:36:20 2017_x000D_	19.554	49.2391	136.357	2.37987	1	23.2856	64.6718	339.247	5.92097	15.8774		8.87597	42.3321
61425	Tue Mar 28 16:36:20 2017_x000D_	19.3399	49.0349	136.357	2.37987	1	24.2062	63.6024	284.692	4.96881	15.3588		7.03147	0
61426	Tue Mar 28 16:36:20 2017_x000D_	19.2294	48.8282	134.256	2.34322	1	24.2062	63.6024	284.692	4.96881	15.5899		17.771	0
61427	Tue Mar 28 16:36:20 2017_x000D_	18.8008	48.4193	134.257	2.34323	1	24.2062	63.6024	284.692	4.96881	16.1166		6.99836	0
61428	Tue Mar 28 16:36:20 2017_x000D_	18.5899	48.3196	136.357	2.37987	1	24.2062	63.6024	284.692	4.96881	16.2821		8.8951	60.9551
61429	Tue Mar 28 16:36:20 2017_x000D_	18.3753	48.115	136.357	2.37987	1	25.5824	62.1076	289.478	5.05234	15.7396		15.7533	0
61430	Tue Mar 28 16:36:20 2017_x000D_	18.0496	47.7031	138.45	2.41642	1	25.5824	62.1076	289.478	5.05234	16.2552		7.0142	0
61431	Tue Mar 28 16:36:20 2017_x000D_	17.8384	47.6028	136.357	2.37987	1	25.5824	62.1076	289.478	5.05234	16.4426		11.3615	0
61432	Tue Mar 28 16:36:20 2017_x000D_	17.62	47.2934	138.45	2.4164	1	25.5824	62.1076	289.478	5.05234	16.8185		7.02091	62.3828
61433	Tue Mar 28 16:36:20 2017_x000D_	17.4086	47.193	136.357	2.37987	1	26.7507	60.3874	289.478	5.05234	16.1668		8.91197	0
61434	Tue Mar 28 16:36:20 2017_x000D_	17.1937	46.9879	136.357	2.37987	1	26.7507	60.3874	289.478	5.05234	16.4585		8.90349	0
61435	Tue Mar 28 16:36:20 2017_x000D_	16.979	46.783	132.016	2.30412	1	26.7507	60.3874	289.478	5.05234	16.7501		11.3905	0
61436	Tue Mar 28 16:36:20 2017_x000D_	16.7602	46.4727	130.101	2.27069	1	26.7507	60.3874	289.478	5.05234	17.1298		4.38546	0
61437	Tue Mar 28 16:36:20 2017_x000D_	16.6606	46.5797	112.962	1.97155	1	26.7507	60.3874	289.478	5.05234	17.1015		4.47104	38.5614
61438	Tue Mar 28 16:36:20 2017_x000D_	16.7686	46.6824	103.73	1.81043	1	27.4537	59.3113	315	5.49779	16.5427		3.10614	0
61439	Tue Mar 28 16:36:20 2017_x000D_	16.6651	46.6852	88.9849	1.55308	1	27.4537	59.3113	315	5.49779	16.6076		0.0134164	0
61440	Tue Mar 28 16:36:20 2017_x000D_	16.6653	46.6856	77.3037	1.3492	1	27.4537	59.3113	315	5.49779	16.6072		3.12421	0
61441	Tue Mar 28 16:36:20 2017_x000D_	16.5612	46.6885	61.5342	1.07397	1	27.4537	59.3113	315	5.49779	16.6728		3.11447	29.5741
61442	Tue Mar 28 16:36:20 2017_x000D_	16.665	46.6867	50.9858	0.889871	1	27.9291	58.4477	284.692	4.96881	16.285		9.89016	0
61443	Tue Mar 28 16:36:21 2017_x000D_	16.7576	46.3703	38.6035	0.673758	1	27.9291	58.4477	284.692	4.96881	16.4519		0	0
61444	Tue Mar 28 16:36:21 2017_x000D_	16.7576	46.3703	38.6035	0.673758	1	27.9291	58.4477	284.692	4.96881	16.4519		13.8874	0
61445	Tue Mar 28 16:36:21 2017_x000D_	17.1657	46.1518	25.4938	0.44495	1	27.9291	58.4477	284.692	4.96881	16.3414		3.1117	53.1832
61446	Tue Mar 28 16:36:21 2017_x000D_	17.2694	46.1496	18.9582	0.330883	1	29.4944	57.6155	349.074	6.09248	16.7606		19.6565	0
61447	Tue Mar 28 16:36:21 2017_x000D_	17.8855	45.9266	13.2388	0.23106	1	29.4944	57.6155	349.074	6.09248	16.4741		6.2354	0
61448	Tue Mar 28 16:36:21 2017_x000D_	18.0933	45.9222	13.2399	0.231079	1	29.4944	57.6155	349.074	6.09248	16.3315		25.628	0
61449	Tue Mar 28 16:36:21 2017_x000D_	18.9168	45.695	13.2391	0.231065	1	29.4944	57.6155	349.074	6.09248	15.9369		12.4557	0
61450	Tue Mar 28 16:36:21 2017_x000D_	19.3319	45.6863	13.2412	0.231102	1	29.4944	57.6155	349.074	6.09248	15.6711		26.5158	66.9263
61451	Tue Mar 28 16:36:21 2017_x000D_	20.1512	45.3547	16.1363	0.281631	1	31.6935	57.2403	0	0	16.5678		12.7957	0
61452	Tue Mar 28 16:36:21 2017_x000D_	20.5624	45.2414	18.9627	0.330961	1	31.6935	57.2403	0	0	16.3669		9.33204	0
61453	Tue Mar 28 16:36:21 2017_x000D_	20.8734	45.2349	19.8888	0.347125	1	31.6935	57.2403	0	0	16.1618		20.7953	0
61454	Tue Mar 28 16:36:21 2017_x000D_	21.4846	44.9079	22.7493	0.39705	1	31.6935	57.2403	0	0	16.0097		6.93353	52.8359
61455	Tue Mar 28 16:36:21 2017_x000D_	21.6884	44.7989	25.5066	0.445175	1	33.4466	57.0716	0	0	16.9963		12.4226	0
61456	Tue Mar 28 16:36:21 2017_x000D_	22.1024	44.7904	25.5096	0.445227	1	33.4466	57.0716	0	0	16.7188		18.072	0
61457	Tue Mar 28 16:36:21 2017_x000D_	22.6098	44.4657	29.5099	0.515044	1	33.4466	57.0716	0	0	16.6236		18.0653	0
61458	Tue Mar 28 16:36:21 2017_x000D_	23.117	44.1411	33.6856	0.587924	1	33.4466	57.0716	0	0	16.5499		6.92418	13.0765
61459	Tue Mar 28 16:36:21 2017_x000D_	23.3205	44.0322	36.2288	0.632312	1	33.8823	57.0842	0	0	16.7901		9.78121	0
61460	Tue Mar 28 16:36:21 2017_x000D_	23.6271	43.9213	32.1218	0.560631	1	33.8823	57.0842	0	0	16.6863		13.1739	0
61461	Tue Mar 28 16:36:21 2017_x000D_	23.9274	43.6009	36.2289	0.632313	1	33.8823	57.0842	0	0	16.7601		18.0428	0
61462	Tue Mar 28 16:36:21 2017_x000D_	24.4339	43.2766	32.1201	0.560602	1	33.8823	57.0842	0	0	16.7309		6.91606	46.3423
61463	Tue Mar 28 16:36:21 2017_x000D_	24.6372	43.1679	34.6007	0.603896	1	35.4171	56.9092	345.308	6.02676	17.4651		22.3189	0
61464	Tue Mar 28 16:36:21 2017_x000D_	25.2436	42.7369	34.6005	0.603893	1	35.4171	56.9092	345.308	6.02676	17.4457		11.1602	0
61465	Tue Mar 28 16:36:22 2017_x000D_	25.5469	42.5215	36.2299	0.632331	1	35.4171	56.9092	345.308	6.02676	17.4478		20.7323	0
61466	Tue Mar 28 16:36:22 2017_x000D_	26.1562	42.1954	33.6864	0.587939	1	35.4171	56.9092	345.308	6.02676	17.3856		11.1486	0
61467	Tue Mar 28 16:36:22 2017_x000D_	26.4591	41.9801	32.1198	0.560597	1	35.4171	56.9092	345.308	6.02676	17.4105		8.76785	26.1499
61468	Tue Mar 28 16:36:22 2017_x000D_	26.6589	41.7668	32.1188	0.560578	1	36.2884	56.9344	0	0	17.9662		16.6313	0
61469	Tue Mar 28 16:36:22 2017_x000D_	27.1681	41.5476	33.6867	0.587944	1	36.2884	56.9344	0	0	17.8867		11.142	0
61470	Tue Mar 28 16:36:22 2017_x000D_	27.4708	41.3324	32.1197	0.560595	1	36.2884	56.9344	0	0	17.9213		8.76566	0
61471	Tue Mar 28 16:36:22 2017_x000D_	27.6706	41.1192	32.1187	0.560577	1	36.2884	56.9344	0	0	18.0107		16.6179	0
61472	Tue Mar 28 16:36:22 2017_x000D_	28.1794	40.9002	33.687	0.587949	1	36.2884	56.9344	0	0	17.9681		11.1378	0
61473	Tue Mar 28 16:36:22 2017_x000D_	28.482	40.6851	32.1196	0.560592	1	36.2884	56.9344	0	0	18.0272		11.1403	0
61474	Tue Mar 28 16:36:22 2017_x000D_	28.7847	40.47	33.6867	0.587945	1	36.2884	56.9344	0	0	18.0937		11.1336	0
61475	Tue Mar 28 16:36:22 2017_x000D_	29.0872	40.255	32.119	0.560582	1	36.2884	56.9344	0	0	18.1675		18.002	0
61476	Tue Mar 28 16:36:22 2017_x000D_	29.5926	39.9315	36.2334	0.632392	1	36.2884	56.9344	0	0	18.2738		6.89066	0
61477	Tue Mar 28 16:36:22 2017_x000D_	29.7951	39.8231	33.687	0.587949	1	36.2884	56.9344	0	0	18.3019		8.75718	0
61478	Tue Mar 28 16:36:22 2017_x000D_	29.9947	39.6101	33.6862	0.587935	1	36.2884	56.9344	0	0	18.4321		13.7866	0
61479	Tue Mar 28 16:36:22 2017_x000D_	30.3999	39.3933	33.6867	0.587944	1	36.2884	56.9344	0	0	18.5031		11.1211	0
61480	Tue Mar 28 16:36:22 2017_x000D_	30.7021	39.1786	32.1182	0.560569	1	36.2884	56.9344	0	0	18.6138		4.38283	0
61481	Tue Mar 28 16:36:22 2017_x000D_	30.802	39.072	36.2336	0.632395	1	36.2884	56.9344	0	0	18.686		11.1204	0
61482	Tue Mar 28 16:36:22 2017_x000D_	31.1041	38.8572	34.6022	0.603923	1	36.2884	56.9344	0	0	18.8059		6.88783	0
61483	Tue Mar 28 16:36:22 2017_x000D_	31.3066	38.749	32.1176	0.560558	1	36.2884	56.9344	0	0	18.8554		15.4364	0
61484	Tue Mar 28 16:36:22 2017_x000D_	31.7085	38.4277	34.6021	0.60392	1	36.2884	56.9344	0	0	19.065		9.73638	0
61485	Tue Mar 28 16:36:22 2017_x000D_	32.0138	38.3176	38.6357	0.67432	1	36.2884	56.9344	0	0	19.1012		17.9696	0
61486	Tue Mar 28 16:36:23 2017_x000D_	32.5183	37.9947	42.7411	0.745972	1	36.2884	56.9344	0	0	19.3113		11.2124	0
61487	Tue Mar 28 16:36:23 2017_x000D_	32.715	37.6769	49.019	0.855543	1	36.2884	56.9344	0	0	19.5862		4.37859	0
61488	Tue Mar 28 16:36:23 2017_x000D_	32.8148	37.5704	53.2709	0.929752	1	36.2884	56.9344	0	0	19.6731		8.75951	281.101
61489	Tue Mar 28 16:36:23 2017_x000D_	33.0143	37.3572	61.4883	1.07317	1	45.6583	56.9861	0	0	23.3488		4.38736	0
61490	Tue Mar 28 16:36:23 2017_x000D_	33.1141	37.2503	70.6642	1.23332	1	45.6583	56.9861	0	0	23.385		3.15728	0
61491	Tue Mar 28 16:36:23 2017_x000D_	33.1111	37.1451	82.793	1.44501	1	45.6583	56.9861	0	0	23.4755		3.07259	0
61492	Tue Mar 28 16:36:23 2017_x000D_	33.2135	37.1431	91.5979	1.59868	1	45.6583	56.9861	0	0	23.4226		7.05286	6.53074
61493	Tue Mar 28 16:36:23 2017_x000D_	33.1045	36.9348	106.014	1.85029	1	45.8759	56.9924	0	0	23.7785		9.42987	0
61494	Tue Mar 28 16:36:23 2017_x000D_	33.0955	36.6206	112.368	1.96118	1	45.8759	56.9924	0	0	24.0489		3.14256	0
61495	Tue Mar 28 16:36:23 2017_x000D_	33.0922	36.5159	118.867	2.07461	1	45.8759	56.9924	0	0	24.1394		3.14547	0
61496	Tue Mar 28 16:36:23 2017_x000D_	33.089	36.4111	125.346	2.1877	1	45.8759	56.9924	0	0	24.23		13.2848	0
61497	Tue Mar 28 16:36:23 2017_x000D_	32.7718	36.1021	137.776	2.40464	1	45.8759	56.9924	0	0	24.6601		8.86152	143.62
61498	Tue Mar 28 16:36:23 2017_x000D_	32.5602	35.896	146.084	2.54965	1	50.6499	57.3495	0	0	28.0623		11.2425	0
61499	Tue Mar 28 16:36:23 2017_x000D_	32.2461	35.6916	152.685	2.66486	1	50.6499	57.3495	0	0	28.4212		8.87001	0
61500	Tue Mar 28 16:36:23 2017_x000D_	32.0343	35.4853	160.387	2.79928	1	50.6499	57.3495	0	0	28.7156		16.7169	0
61501	Tue Mar 28 16:36:23 2017_x000D_	31.5147	35.284	165.13	2.88206	1	50.6499	57.3495	0	0	29.2069		9.26512	45.6701
61502	Tue Mar 28 16:36:23 2017_x000D_	31.2059	35.2888	165.922	2.89588	1	52.1716	57.3935	0	0	30.466		25.5742	0
61503	Tue Mar 28 16:36:23 2017_x000D_	30.3765	35.0918	165.922	2.89588	1	52.1716	57.3935	0	0	31.1832		12.8038	0
61504	Tue Mar 28 16:36:23 2017_x000D_	29.9613	34.993	163.114	2.84688	1	52.1716	57.3935	0	0	31.5449		11.2799	0
61505	Tue Mar 28 16:36:23 2017_x000D_	29.6463	34.7877	162.194	2.83082	1	52.1716	57.3935	0	0	31.9126		9.28312	32.6176
61506	Tue Mar 28 16:36:23 2017_x000D_	29.3369	34.7925	163.114	2.84687	1	53.2584	57.4249	0	0	32.9312		23.7609	0
61507	Tue Mar 28 16:36:23 2017_x000D_	28.6057	34.4881	159.364	2.78143	1	53.2584	57.4249	0	0	33.6727		19.712	0
61508	Tue Mar 28 16:36:24 2017_x000D_	27.9801	34.2872	159.365	2.78145	1	53.2584	57.4249	0	0	34.2687		11.3208	0
61509	Tue Mar 28 16:36:24 2017_x000D_	27.6638	34.0814	160.392	2.79937	1	53.2584	57.4249	0	0	34.6411		9.29507	0
61510	Tue Mar 28 16:36:24 2017_x000D_	27.354	34.0861	159.366	2.78147	1	53.2584	57.4249	0	0	34.8674		19.7404	39.8011
61511	Tue Mar 28 16:36:24 2017_x000D_	26.7275	33.8849	159.368	2.78149	1	54.5727	57.2439	0	0	36.3455		14.0196	0
61512	Tue Mar 28 16:36:24 2017_x000D_	26.3073	33.6804	159.366	2.78146	1	54.5727	57.2439	0	0	36.7991		7.00784	0
61513	Tue Mar 28 16:36:24 2017_x000D_	26.0972	33.5783	162.192	2.83078	1	54.5727	57.2439	0	0	37.0259		21.0515	0
61514	Tue Mar 28 16:36:24 2017_x000D_	25.4663	33.2711	159.363	2.78141	1	54.5727	57.2439	0	0	37.7078		7.01855	73.5747
61515	Tue Mar 28 16:36:24 2017_x000D_	25.2559	33.1688	162.187	2.8307	1	56.798	56.213	0	0	39.0633		19.7983	0
61516	Tue Mar 28 16:36:24 2017_x000D_	24.6276	32.9669	162.187	2.8307	1	56.798	56.213	0	0	39.6902		12.4453	0
61517	Tue Mar 28 16:36:24 2017_x000D_	24.2128	32.973	162.192	2.83078	1	56.798	56.213	0	0	40.0237		19.823	0
61518	Tue Mar 28 16:36:24 2017_x000D_	23.5837	32.7709	162.192	2.83078	1	56.798	56.213	0	0	40.6537		8.96351	44.1422
61519	Tue Mar 28 16:36:24 2017_x000D_	23.3694	32.5627	162.187	2.8307	1	58.1331	55.5945	0	0	41.7011		9.35193	0
61520	Tue Mar 28 16:36:24 2017_x000D_	23.0577	32.5671	163.103	2.84669	1	58.1331	55.5945	0	0	41.9588		11.3824	0
61521	Tue Mar 28 16:36:24 2017_x000D_	22.7396	32.3603	162.187	2.8307	1	58.1331	55.5945	0	0	42.3383		19.8638	0
61522	Tue Mar 28 16:36:24 2017_x000D_	22.1092	32.1578	162.187	2.8307	1	58.1331	55.5945	0	0	42.9767		6.24061	23.7759
61523	Tue Mar 28 16:36:24 2017_x000D_	21.9012	32.1607	162.189	2.83074	1	58.806	55.1758	315	5.49779	43.4932		19.8827	0
61524	Tue Mar 28 16:36:24 2017_x000D_	21.2702	31.958	162.189	2.83074	1	58.806	55.1758	315	5.49779	44.1362		8.98903	0
61525	Tue Mar 28 16:36:24 2017_x000D_	21.0552	31.7493	162.185	2.83066	1	58.806	55.1758	315	5.49779	44.4289		19.9055	0
61526	Tue Mar 28 16:36:24 2017_x000D_	20.4235	31.5463	162.185	2.83066	1	58.806	55.1758	315	5.49779	45.0729		9.97121	0
61527	Tue Mar 28 16:36:24 2017_x000D_	20.1071	31.4445	160.394	2.7994	1	58.806	55.1758	315	5.49779	45.3958		16.0077	27.2038
61528	Tue Mar 28 16:36:24 2017_x000D_	19.5827	31.3459	162.187	2.8307	1	59.0654	54.3069	315	5.49779	45.6737		11.4458	0
61529	Tue Mar 28 16:36:25 2017_x000D_	19.2626	31.1383	163.094	2.84653	1	59.0654	54.3069	315	5.49779	46.0548		9.38489	0
61530	Tue Mar 28 16:36:25 2017_x000D_	18.9498	31.1426	162.187	2.8307	1	59.0654	54.3069	315	5.49779	46.3233		17.0256	0
61531	Tue Mar 28 16:36:25 2017_x000D_	18.4206	30.9376	163.096	2.84656	1	59.0654	54.3069	315	5.49779	46.8842		9.98069	103.515
61532	Tue Mar 28 16:36:25 2017_x000D_	18.1039	30.8357	159.374	2.7816	1	60.7344	51.2869	284.692	4.96881	47.2822		7.08571	0
61533	Tue Mar 28 16:36:25 2017_x000D_	17.8914	30.7326	162.185	2.83066	1	60.7344	51.2869	284.692	4.96881	47.5184		14.1821	0
61534	Tue Mar 28 16:36:25 2017_x000D_	17.4662	30.526	162.182	2.83062	1	60.7344	51.2869	284.692	4.96881	47.9912		6.27056	0
61535	Tue Mar 28 16:36:25 2017_x000D_	17.2572	30.5288	162.185	2.83066	1	60.7344	51.2869	284.692	4.96881	48.1785		14.1955	77.3779
61536	Tue Mar 28 16:36:25 2017_x000D_	16.8316	30.322	162.182	2.83062	1	61.7203	48.9035	289.478	5.05234	48.5826		6.27656	0
61537	Tue Mar 28 16:36:25 2017_x000D_	16.6224	30.3248	162.185	2.83066	1	61.7203	48.9035	289.478	5.05234	48.7749		10.0186	0
61538	Tue Mar 28 16:36:25 2017_x000D_	16.3045	30.2225	160.398	2.79948	1	61.7203	48.9035	289.478	5.05234	49.1078		10.0007	0
61539	Tue Mar 28 16:36:25 2017_x000D_	15.9871	30.1206	162.185	2.83066	1	61.7203	48.9035	289.478	5.05234	49.4401		9.04868	0
61540	Tue Mar 28 16:36:25 2017_x000D_	15.7703	29.9109	162.18	2.83058	1	61.7203	48.9035	289.478	5.05234	49.7204		16.1022	50.3881
61541	Tue Mar 28 16:36:25 2017_x000D_	15.2429	29.8112	158.252	2.76201	1	62.4467	47.3891	284.692	4.96881	50.3704		7.11786	0
61542	Tue Mar 28 16:36:25 2017_x000D_	15.0295	29.7075	155.449	2.7131	1	62.4467	47.3891	284.692	4.96881	50.6066		18.6049	0
61543	Tue Mar 28 16:36:25 2017_x000D_	14.494	29.3947	146.254	2.55262	1	62.4467	47.3891	284.692	4.96881	51.2178		7.11108	0
61544	Tue Mar 28 16:36:25 2017_x000D_	14.2809	29.2909	140.273	2.44823	1	62.4467	47.3891	284.692	4.96881	51.4538		4.53368	81.7382
61545	Tue Mar 28 16:36:25 2017_x000D_	14.1726	29.1855	127.434	2.22414	1	63.2266	44.7785	289.478	5.05234	51.4727		7.11647	0
61546	Tue Mar 28 16:36:25 2017_x000D_	13.9593	29.0817	120.722	2.107	1	63.2266	44.7785	289.478	5.05234	51.7074		3.19373	0
61547	Tue Mar 28 16:36:25 2017_x000D_	13.9558	28.9753	113.927	1.98839	1	63.2266	44.7785	289.478	5.05234	51.7431		7.17568	0
61548	Tue Mar 28 16:36:25 2017_x000D_	13.8439	28.7639	97.932	1.70924	1	63.2266	44.7785	289.478	5.05234	51.9145		0.00848528	96.3019
61549	Tue Mar 28 16:36:25 2017_x000D_	13.8441	28.7641	92.0229	1.6061	1	64.2457	41.7345	280.926	4.90309	52.0438		6.37566	0
61550	Tue Mar 28 16:36:26 2017_x000D_	13.8369	28.5517	80.2466	1.40057	1	64.2457	41.7345	280.926	4.90309	52.1041		4.53193	0
61551	Tue Mar 28 16:36:26 2017_x000D_	13.7281	28.4469	70.8836	1.23715	1	64.2457	41.7345	280.926	4.90309
61552	Tue Mar 28 16:36:26 2017_x000D_	13.9268	28.1253	64.1843	1.12023	1	64.2457	41.7345	280.926	4.90309
61553	Tue Mar 28 16:36:26 2017_x000D_	14.1252	27.8039	48.9489	0.854319	1	64.9835	39.9989	280.926	4.90309
61554	Tue Mar 28 16:36:26 2017_x000D_	14.2263	27.6963	44.6069	0.778537	1	64.9835	39.9989	280.926	4.90309
61555	Tue Mar 28 16:36:26 2017_x000D_	14.4248	27.3745	38.4411	0.670924	1	64.9835	39.9989	280.926	4.90309
61556	Tue Mar 28 16:36:26 2017_x000D_	14.7356	27.2644	29.2189	0.509966	1	64.9835	39.9989	280.926	4.90309
61557	Tue Mar 28 16:36:26 2017_x000D_	15.0427	27.0477	22.3844	0.390681	1	64.9835	39.9989	280.926	4.90309
61558	Tue Mar 28 16:36:26 2017_x000D_	15.5596	26.8288	21.3302	0.372283	1	65.2545	38.9082	284.692	4.96881
61559	Tue Mar 28 16:36:26 2017_x000D_	15.9753	26.7175	18.5584	0.323904	1	65.2545	38.9082	284.692	4.96881
61560	Tue Mar 28 16:36:26 2017_x000D_	16.8026	26.3886	15.7012	0.274037	1	65.2545	38.9082	284.692	4.96881
61561	Tue Mar 28 16:36:26 2017_x000D_	17.2181	26.2776	18.5579	0.323897	1	65.2545	38.9082	284.692	4.96881
61562	Tue Mar 28 16:36:26 2017_x000D_	17.839	26.0578	18.5577	0.323892	1	66.2424	36.5198	297.566	5.19351
61563	Tue Mar 28 16:36:26 2017_x000D_	18.1531	26.0543	19.4944	0.340241	1	66.2424	36.5198	297.566	5.19351
61564	Tue Mar 28 16:36:26 2017_x000D_	18.5644	25.8369	19.493	0.340216	1	66.2424	36.5198	297.566	5.19351
61565	Tue Mar 28 16:36:26 2017_x000D_	18.7736	25.8347	19.4944	0.340241	1	66.2424	36.5198	297.566	5.19351
61566	Tue Mar 28 16:36:26 2017_x000D_	19.3938	25.6151	19.4944	0.340241	1	67.2092	34.5697	288.448	5.03437
61567	Tue Mar 28 16:36:26 2017_x000D_	19.7037	25.5055	21.3357	0.372378	1	67.2092	34.5697	288.448	5.03437
61568	Tue Mar 28 16:36:26 2017_x000D_	20.2191	25.2872	22.391	0.390797	1	67.2092	34.5697	288.448	5.03437
61569	Tue Mar 28 16:36:26 2017_x000D_	20.421	25.0722	22.3886	0.390755	1	67.2092	34.5697	288.448	5.03437
61570	Tue Mar 28 16:36:26 2017_x000D_	21.0405	24.853	22.3893	0.390767	1	68.3937	32.6256	284.692	4.96881
61571	Tue Mar 28 16:36:26 2017_x000D_	21.2458	24.7445	25.1818	0.439505	1	68.3937	32.6256	284.692	4.96881
61572	Tue Mar 28 16:36:27 2017_x000D_	21.5555	24.6349	23.5526	0.41107	1	68.3937	32.6256	284.692	4.96881
61573	Tue Mar 28 16:36:27 2017_x000D_	22.0699	24.4169	22.3891	0.390763	1	68.3937	32.6256	284.692	4.96881
61574	Tue Mar 28 16:36:27 2017_x000D_	22.3757	24.2011	21.3309	0.372294	1	68.3937	32.6256	284.692	4.96881
61575	Tue Mar 28 16:36:27 2017_x000D_	22.5842	24.1991	21.3324	0.37232	1	68.872	31.7599	301.448	5.26125
61576	Tue Mar 28 16:36:27 2017_x000D_	23.0986	23.9812	22.3889	0.390759	1	68.872	31.7599	301.448	5.26125
61577	Tue Mar 28 16:36:27 2017_x000D_	23.4075	23.8718	18.5513	0.323781	1	68.872	31.7599	301.448	5.26125
61578	Tue Mar 28 16:36:27 2017_x000D_	23.9184	23.5478	22.3872	0.39073	1	68.872	31.7599	301.448	5.26125
61579	Tue Mar 28 16:36:27 2017_x000D_	24.1266	23.5458	22.3887	0.390756	1	69.3503	30.8941	304.341	5.31174
61580	Tue Mar 28 16:36:27 2017_x000D_	24.6401	23.3282	21.3311	0.372298	1	69.3503	30.8941	304.341	5.31174
61581	Tue Mar 28 16:36:27 2017_x000D_	24.9523	23.3252	22.3908	0.390793	1	69.3503	30.8941	304.341	5.31174
61582	Tue Mar 28 16:36:27 2017_x000D_	25.1537	23.1107	22.3884	0.390752	1	69.3503	30.8941	304.341	5.31174
61583	Tue Mar 28 16:36:27 2017_x000D_	25.5663	23.0004	19.4859	0.340093	1	71.1555	29.6286	315	5.49779
61584	Tue Mar 28 16:36:27 2017_x000D_	25.771	22.8923	22.3891	0.390763	1	71.1555	29.6286	315	5.49779
61585	Tue Mar 28 16:36:27 2017_x000D_	26.0792	22.7831	18.5474	0.323713	1	71.1555	29.6286	315	5.49779
61586	Tue Mar 28 16:36:27 2017_x000D_	26.1833	22.7821	19.4859	0.340094	1	71.1555	29.6286	315	5.49779
61587	Tue Mar 28 16:36:27 2017_x000D_	26.5925	22.5659	25.1872	0.4396	1	72.4932	29.0091	332.434	5.80207
61588	Tue Mar 28 16:36:27 2017_x000D_	27.0047	22.4559	27.873	0.486476	1	72.4932	29.0091	332.434	5.80207
61589	Tue Mar 28 16:36:27 2017_x000D_	27.1087	22.4549	29.2474	0.510464	1	72.4932	29.0091	332.434	5.80207
61590	Tue Mar 28 16:36:27 2017_x000D_	27.106	22.3485	40.3176	0.703675	1	72.4932	29.0091	332.434	5.80207
61591	Tue Mar 28 16:36:27 2017_x000D_	27.1129	22.5604	57.4664	1.00298	1	72.4932	29.0091	332.434	5.80207
61592	Tue Mar 28 16:36:27 2017_x000D_	27.0124	22.6672	66.8283	1.16637	1	73.1674	28.5895	332.434	5.80207
61593	Tue Mar 28 16:36:28 2017_x000D_	27.1226	22.8779	82.928	1.44737	1	73.1674	28.5895	332.434	5.80207
61594	Tue Mar 28 16:36:28 2017_x000D_	27.0186	22.8785	91.7264	1.60093	1	73.1674	28.5895	332.434	5.80207
61595	Tue Mar 28 16:36:28 2017_x000D_	27.1186	22.771	106.824	1.86443	1	73.1674	28.5895	332.434	5.80207
61596	Tue Mar 28 16:36:28 2017_x000D_	27.118	22.7706	117.528	2.05125	1	73.8417	28.1698	335.232	5.8509
61597	Tue Mar 28 16:36:28 2017_x000D_	27.1142	22.6647	131.48	2.29476	1	73.8417	28.1698	335.232	5.8509
61598	Tue Mar 28 16:36:28 2017_x000D_	27.1142	22.6647	131.48	2.29476	1	73.8417	28.1698	335.232	5.8509
61599	Tue Mar 28 16:36:28 2017_x000D_	26.8999	22.4544	139.481	2.4344	1	73.8417	28.1698	335.232	5.8509
61600	Tue Mar 28 16:36:28 2017_x000D_	26.6857	22.2438	139.48	2.43438	1	74.2876	27.9634	348.986	6.09095
61601	Tue Mar 28 16:36:28 2017_x000D_	26.0462	21.7181	141.696	2.47306	1	74.2876	27.9634	348.986	6.09095
61602	Tue Mar 28 16:36:28 2017_x000D_	25.7247	21.4016	137.553	2.40075	1	74.2876	27.9634	348.986	6.09095
61603	Tue Mar 28 16:36:28 2017_x000D_	25.084	20.8746	135.48	2.36456	1	74.2876	27.9634	348.986	6.09095
61604	Tue Mar 28 16:36:28 2017_x000D_	24.8697	20.6635	131.188	2.28966	1	74.2876	27.9634	348.986	6.09095
61605	Tue Mar 28 16:36:28 2017_x000D_	24.3321	20.1349	131.495	2.29502	1	74.0592	28.1765	326.074	5.69107
61606	Tue Mar 28 16:36:28 2017_x000D_	24.1108	19.7104	126.959	2.21586	1	74.0592	28.1765	326.074	5.69107
61607	Tue Mar 28 16:36:28 2017_x000D_	23.8956	19.4987	126.961	2.21588	1	74.0592	28.1765	326.074	5.69107
61608	Tue Mar 28 16:36:28 2017_x000D_	23.3541	18.8623	121.353	2.118	1	74.0592	28.1765	326.074	5.69107
61609	Tue Mar 28 16:36:28 2017_x000D_	23.2395	18.5429	125.267	2.18631	1	73.9619	25.7508	321.464	5.6106
61610	Tue Mar 28 16:36:28 2017_x000D_	22.8016	17.9052	125.266	2.18631	1	73.9619	25.7508	321.464	5.6106
61611	Tue Mar 28 16:36:28 2017_x000D_	22.5859	17.6929	125.268	2.18634	1	73.9619	25.7508	321.464	5.6106
61612	Tue Mar 28 16:36:28 2017_x000D_	22.2521	17.0537	122.842	2.144	1	73.9619	25.7508	321.464	5.6106
61613	Tue Mar 28 16:36:28 2017_x000D_	22.1372	16.7337	126.952	2.21573	1	73.6251	23.7571	309.788	5.40682
61614	Tue Mar 28 16:36:29 2017_x000D_	21.7016	16.2011	125.263	2.18626	1	73.6251	23.7571	309.788	5.40682
61615	Tue Mar 28 16:36:29 2017_x000D_	21.7016	16.2011	125.263	2.18626	1	73.6251	23.7571	309.788	5.40682
61616	Tue Mar 28 16:36:29 2017_x000D_	21.3738	15.775	131.167	2.2893	1	73.6251	23.7571	309.788	5.40682
61617	Tue Mar 28 16:36:29 2017_x000D_	21.1609	15.6689	129.287	2.25649	1	73.473	22.4298	296.989	5.18344
61618	Tue Mar 28 16:36:29 2017_x000D_	20.8292	15.1352	133.378	2.32788	1	73.473	22.4298	296.989	5.18344
61619	Tue Mar 28 16:36:29 2017_x000D_	20.7211	15.0285	129.285	2.25645	1	73.473	22.4298	296.989	5.18344
61620	Tue Mar 28 16:36:29 2017_x000D_	20.396	14.7086	133.378	2.32789	1	73.473	22.4298	296.989	5.18344
61621	Tue Mar 28 16:36:29 2017_x000D_	20.1793	14.4953	133.379	2.3279	1	73.473	22.4298	296.989	5.18344
61622	Tue Mar 28 16:36:29 2017_x000D_	19.9591	14.1747	135.437	2.36382	1	73.2881	21.7625	262.75	4.58585
61623	Tue Mar 28 16:36:29 2017_x000D_	19.7423	13.9611	135.437	2.36382	1	73.2881	21.7625	262.75	4.58585
61624	Tue Mar 28 16:36:29 2017_x000D_	19.5253	13.7475	135.437	2.36382	1	73.2881	21.7625	262.75	4.58585
61625	Tue Mar 28 16:36:29 2017_x000D_	19.3083	13.5337	135.437	2.36382	1	73.2881	21.7625	262.75	4.58585
61626	Tue Mar 28 16:36:29 2017_x000D_	19.196	13.3194	137.497	2.39978	1	72.2434	20.8478	224.23	3.91355
