# Supplementary material for: Guppies Prefer to Follow Large (Robot) Leaders Irrespective of Own Size
Source: Front Bioeng Biotechnol. 2020 May 15;8:441. doi: 10.3389/fbioe.2020.00441 (PMC7243707; doi:10.3389/fbioe.2020.00441)
Supplement: Supplementary file 3 [file Data_Sheet_1.ZIP › Raw Data/ID86.xlsx]

## Sheet: TueMar28162356201
Framenumber	Current timestamp	Robo Position x	Robo Position y	Robo Angle deg	Robo Angle rad	Fish ID	Fish Position x	Fish Position y	Fish Angle deg	Fish Angle rad	Distance_between_subjects	Mean_Distance (L300 bis L1500)	Velocity_Robo	Velocity_Fish	Mean_velocity_Robo		Fish ID	Fish Position x	Fish Position y	Fish Angle deg	Fish Angle rad	Fish ID	Fish Position x	Fish Position y	Fish Angle deg	Fish Angle rad	Fish ID	Fish Position x	Fish Position y	Fish Angle deg	Fish Angle rad	Fish ID	Fish Position x	Fish Position y	Fish Angle deg	Fish Angle rad
57971	Tue Mar 28 16:27:09 2017_x000D_	18.8469	12.2461	-79.3726	-1.38531	2	49.6861	31.6149	97.497	1.70164	36.4171	16.7063	0	0	11.5055	11.07
57972	Tue Mar 28 16:27:09 2017_x000D_	18.8469	12.2461	-79.3726	-1.38531	2	49.6861	31.6149	97.497	1.70164	36.4171		3.15601	0
57973	Tue Mar 28 16:27:09 2017_x000D_	18.9521	12.2458	-82.2507	-1.43555	2	49.6861	31.6149	97.497	1.70164	36.3282		0	0
57974	Tue Mar 28 16:27:09 2017_x000D_	18.9521	12.2458	-82.2507	-1.43555	2	49.6861	31.6149	97.497	1.70164	36.3282		9.68042	0
57975	Tue Mar 28 16:27:09 2017_x000D_	18.9629	12.5683	-88.1027	-1.53768	2	49.6861	31.6149	97.497	1.70164	36.1481		3.22981	0
57976	Tue Mar 28 16:27:09 2017_x000D_	18.9665	12.6759	-88.1027	-1.53768	2	49.6861	31.6149	97.497	1.70164	36.0885		3.22081	0
57977	Tue Mar 28 16:27:09 2017_x000D_	18.9701	12.7832	-88.1027	-1.53768	2	49.6861	31.6149	97.497	1.70164	36.0292		19.5097	0
57978	Tue Mar 28 16:27:09 2017_x000D_	18.8863	13.4281	-85.3073	-1.48889	2	49.6861	31.6149	97.497	1.70164	35.7685		12.892	0
57979	Tue Mar 28 16:27:09 2017_x000D_	18.9005	13.8576	-85.3068	-1.48888	2	49.6861	31.6149	97.497	1.70164	35.5398		26.0493	0
57980	Tue Mar 28 16:27:09 2017_x000D_	19.0339	14.7156	-82.5346	-1.4405	2	49.6861	31.6149	97.497	1.70164	35.0021		16.4894	0
57981	Tue Mar 28 16:27:09 2017_x000D_	19.1565	15.2514	-79.3661	-1.3852	2	49.6861	31.6149	97.497	1.70164	34.6384		26.0226	0
57982	Tue Mar 28 16:27:09 2017_x000D_	19.2899	16.1085	-82.246	-1.43546	2	49.6861	31.6149	97.497	1.70164	34.123		10.2183	0
57983	Tue Mar 28 16:27:10 2017_x000D_	19.4052	16.429	-79.796	-1.3927	2	49.6861	31.6149	97.497	1.70164	33.8754		16.0798	0
57984	Tue Mar 28 16:27:10 2017_x000D_	19.4229	16.9647	-79.3647	-1.38517	2	49.6861	31.6149	97.497	1.70164	33.6228		22.7926	0
57985	Tue Mar 28 16:27:10 2017_x000D_	19.5526	17.7133	-82.5377	-1.44056	2	49.6861	31.6149	97.497	1.70164	33.1856		12.847	0
57986	Tue Mar 28 16:27:10 2017_x000D_	19.5667	18.1413	-82.5367	-1.44054	2	49.6861	31.6149	97.497	1.70164	32.9957		22.7768	0
57987	Tue Mar 28 16:27:10 2017_x000D_	19.6962	18.8894	-85.1689	-1.48648	2	49.6861	31.6149	97.497	1.70164	32.5781		13.2871	0
57988	Tue Mar 28 16:27:10 2017_x000D_	19.8149	19.3161	-82.2482	-1.4355	2	49.6861	31.6149	97.497	1.70164	32.304		25.6549	0
57989	Tue Mar 28 16:27:10 2017_x000D_	19.843	20.1708	-82.2461	-1.43546	2	49.6861	31.6149	97.497	1.70164	31.9621		6.41144	0
57990	Tue Mar 28 16:27:10 2017_x000D_	19.85	20.3844	-82.2455	-1.43545	2	49.6861	31.6149	97.497	1.70164	31.8797		13.2763	0
57991	Tue Mar 28 16:27:10 2017_x000D_	19.9688	20.8107	-85.1715	-1.48652	2	49.6861	31.6149	97.497	1.70164	31.6204		12.8139	0
57992	Tue Mar 28 16:27:10 2017_x000D_	19.9828	21.2376	-85.171	-1.48651	2	49.6861	31.6149	97.497	1.70164	31.4639		19.2134	0
57993	Tue Mar 28 16:27:10 2017_x000D_	20.0039	21.8777	-85.1702	-1.4865	2	49.6861	31.6149	97.497	1.70164	31.2385		7.18992	0
57994	Tue Mar 28 16:27:10 2017_x000D_	20.1153	22.0899	-82.2463	-1.43547	2	49.6861	31.6149	97.497	1.70164	31.067		19.1983	0
57995	Tue Mar 28 16:27:10 2017_x000D_	20.1363	22.7295	-82.2447	-1.43544	2	49.6861	31.6149	97.497	1.70164	30.8568		12.7959	0
57996	Tue Mar 28 16:27:10 2017_x000D_	20.1503	23.1558	-82.2436	-1.43542	2	49.6861	31.6149	97.497	1.70164	30.7233		19.5103	0
57997	Tue Mar 28 16:27:10 2017_x000D_	20.2759	23.7939	-85.1728	-1.48655	2	49.6861	31.6149	97.497	1.70164	30.4323		9.58408	0
57998	Tue Mar 28 16:27:10 2017_x000D_	20.2863	24.1132	-85.3196	-1.48911	2	49.6861	31.6149	97.497	1.70164	30.3418		16.3466	0
57999	Tue Mar 28 16:27:10 2017_x000D_	20.4081	24.6443	-82.245	-1.43545	2	49.6861	31.6149	97.497	1.70164	30.0964		9.57508	0
58000	Tue Mar 28 16:27:10 2017_x000D_	20.4185	24.9633	-82.5357	-1.44052	2	49.6861	31.6149	97.497	1.70164	30.0139		9.58418	0
58001	Tue Mar 28 16:27:10 2017_x000D_	20.429	25.2826	-82.2433	-1.43542	2	49.6861	31.6149	97.497	1.70164	29.9345		19.4768	0
58002	Tue Mar 28 16:27:10 2017_x000D_	20.5544	25.9196	-85.1752	-1.48659	2	49.6861	31.6149	97.497	1.70164	29.6832		6.38136	0
58003	Tue Mar 28 16:27:10 2017_x000D_	20.5613	26.1322	-85.1749	-1.48658	2	49.6861	31.6149	97.497	1.70164	29.6364		19.1352	0
58004	Tue Mar 28 16:27:11 2017_x000D_	20.5821	26.7697	-85.1741	-1.48657	2	49.6861	31.6149	97.497	1.70164	29.5046		9.55709	0
58005	Tue Mar 28 16:27:11 2017_x000D_	20.5925	27.0881	-85.3211	-1.48913	2	49.6861	31.6149	97.497	1.70164	29.4437		9.56919	0
58006	Tue Mar 28 16:27:11 2017_x000D_	20.603	27.4069	-85.1733	-1.48655	2	49.6861	31.6149	97.497	1.70164	29.3859		13.1832	0
58007	Tue Mar 28 16:27:11 2017_x000D_	20.721	27.8302	-82.242	-1.43539	2	49.6861	31.6149	97.497	1.70164	29.2113		6.36946	0
58008	Tue Mar 28 16:27:11 2017_x000D_	20.728	28.0424	-82.2414	-1.43538	2	49.6861	31.6149	97.497	1.70164	29.1776		6.36936	0
58009	Tue Mar 28 16:27:11 2017_x000D_	20.7349	28.2546	-82.2409	-1.43537	2	49.6861	31.6149	97.497	1.70164	29.1456		13.1819	1443.46
58010	Tue Mar 28 16:27:11 2017_x000D_	20.8531	28.6778	-85.1767	-1.48661	1	5.13788	13.4345	0	0	21.8935		6.36637	0
58011	Tue Mar 28 16:27:11 2017_x000D_	20.86	28.8899	-85.1765	-1.48661	1	5.13788	13.4345	0	0	22.0466		12.7297	0
58012	Tue Mar 28 16:27:11 2017_x000D_	20.8738	29.314	-85.1759	-1.4866	1	5.13788	13.4345	0	0	22.3557		6.36337	0
58013	Tue Mar 28 16:27:11 2017_x000D_	20.8807	29.526	-85.1757	-1.4866	1	5.13788	13.4345	0	0	22.5116		6.36037	0
58014	Tue Mar 28 16:27:11 2017_x000D_	20.8876	29.7379	-85.1754	-1.48659	1	5.13788	13.4345	0	0	22.6684		6.36047	0
58015	Tue Mar 28 16:27:11 2017_x000D_	20.8946	29.9498	-85.1751	-1.48659	1	5.13788	13.4345	0	0	22.8261		6.36037	0
58016	Tue Mar 28 16:27:11 2017_x000D_	20.9015	30.1617	-85.1749	-1.48658	1	5.13788	13.4345	0	0	22.9846		0.0108167	0
58017	Tue Mar 28 16:27:11 2017_x000D_	20.9012	30.1615	-79.3387	-1.38472	1	5.13788	13.4345	0	0	22.9842		7.14465	0
58018	Tue Mar 28 16:27:11 2017_x000D_	20.79	29.9509	-76.4876	-1.33496	1	5.13788	13.4345	0	0	22.7548		21.4489	0
58019	Tue Mar 28 16:27:11 2017_x000D_	20.4559	29.3188	-60.8828	-1.06261	1	5.13788	13.4345	0	0	22.067		4.52114	0
58020	Tue Mar 28 16:27:11 2017_x000D_	20.3476	29.214	-52.1354	-0.909935	1	5.13788	13.4345	0	0	21.9164		7.1434	0
58021	Tue Mar 28 16:27:11 2017_x000D_	20.2363	29.0035	-46.2655	-0.807485	1	5.13788	13.4345	0	0	21.6877		11.4524	0
58022	Tue Mar 28 16:27:11 2017_x000D_	19.916	28.7958	-31.4012	-0.548054	1	5.13788	13.4345	0	0	21.3158		7.08301	0
58023	Tue Mar 28 16:27:11 2017_x000D_	19.7036	28.6927	-20.7165	-0.361571	1	5.13788	13.4345	0	0	21.0944		4.4321	0
58024	Tue Mar 28 16:27:11 2017_x000D_	19.6029	28.8008	-5.38897	-0.0940554	1	5.13788	13.4345	0	0	21.1036		0.00848528	0
58025	Tue Mar 28 16:27:12 2017_x000D_	19.6031	28.801	0.708134	0.0123593	1	5.13788	13.4345	0	0	21.1038		0.0067082	0
58026	Tue Mar 28 16:27:12 2017_x000D_	19.6032	28.8012	6.83215	0.119243	1	5.13788	13.4345	0	0	21.1041		6.27338	13.2959
58027	Tue Mar 28 16:27:12 2017_x000D_	19.8123	28.7989	18.6264	0.325091	1	5.1191	13.8773	35.0501	0.61174	20.9414		3.14121	0
58028	Tue Mar 28 16:27:12 2017_x000D_	19.917	28.7977	25.2368	0.440466	1	5.1191	13.8773	35.0501	0.61174	21.0142		4.42703	0
58029	Tue Mar 28 16:27:12 2017_x000D_	20.0182	28.6903	34.4199	0.600741	1	5.1191	13.8773	35.0501	0.61174	21.0097		8.84596	0
58030	Tue Mar 28 16:27:12 2017_x000D_	20.2201	28.4754	37.8541	0.660679	1	5.1191	13.8773	35.0501	0.61174	21.0034		9.85016	6.64797
58031	Tue Mar 28 16:27:12 2017_x000D_	20.5295	28.3655	38.4867	0.671719	1	5.12849	13.6559	33.5079	0.584822	21.297		15.584	0
58032	Tue Mar 28 16:27:12 2017_x000D_	20.9361	28.0422	36.065	0.629453	1	5.12849	13.6559	33.5079	0.584822	21.374		13.2479	0
58033	Tue Mar 28 16:27:12 2017_x000D_	21.2383	27.7202	31.9131	0.556988	1	5.12849	13.6559	33.5079	0.584822	21.3853		11.2342	0
58034	Tue Mar 28 16:27:12 2017_x000D_	21.5442	27.5042	33.4944	0.584588	1	5.12849	13.6559	33.5079	0.584822	21.4768		18.1439	0
58035	Tue Mar 28 16:27:12 2017_x000D_	22.0547	27.1799	29.273	0.51091	1	5.12849	13.6559	33.5079	0.584822	21.6655		11.221	0
58036	Tue Mar 28 16:27:12 2017_x000D_	22.3602	26.9641	27.9025	0.486991	1	5.12849	13.6559	42.4447	0.7408	21.7725		20.8575	0
58037	Tue Mar 28 16:27:12 2017_x000D_	22.9746	26.6387	25.2253	0.440265	1	5.12849	13.6559	42.4447	0.7408	22.0689		9.83968	0
58038	Tue Mar 28 16:27:12 2017_x000D_	23.2837	26.529	29.2735	0.510919	1	5.12849	13.6559	42.4447	0.7408	22.256		20.8467	0
58039	Tue Mar 28 16:27:12 2017_x000D_	23.8978	26.2038	26.4999	0.462511	1	5.12849	13.6559	42.4447	0.7408	22.5774		9.81788	0
58040	Tue Mar 28 16:27:12 2017_x000D_	24.2062	26.0943	22.4347	0.39156	1	5.12849	13.6559	42.4447	0.7408	22.7744		20.84	0
58041	Tue Mar 28 16:27:12 2017_x000D_	24.8201	25.7692	25.2253	0.440265	1	5.12849	13.6559	42.4447	0.7408	23.1191		6.23435	0
58042	Tue Mar 28 16:27:12 2017_x000D_	25.0279	25.767	25.2268	0.440291	1	5.12849	13.6559	42.4447	0.7408	23.2952		13.8844	0
58043	Tue Mar 28 16:27:12 2017_x000D_	25.4369	25.5504	25.2265	0.440285	1	5.12849	13.6559	42.4447	0.7408	23.5353		20.8226	0
58044	Tue Mar 28 16:27:12 2017_x000D_	26.0503	25.2256	27.9056	0.487045	1	5.12849	13.6559	42.4447	0.7408	23.9077		8.81641	0
58045	Tue Mar 28 16:27:12 2017_x000D_	26.2514	25.0113	27.9041	0.487018	1	5.12849	13.6559	42.4447	0.7408	23.9817		11.2042	0
58046	Tue Mar 28 16:27:12 2017_x000D_	26.5565	24.7959	29.2749	0.510943	1	5.12849	13.6559	42.4447	0.7408	24.1508		19.6109	0
58047	Tue Mar 28 16:27:13 2017_x000D_	27.1726	24.5774	29.2766	0.510973	1	5.12849	13.6559	42.4447	0.7408	24.6013		8.81217	32.9596
58048	Tue Mar 28 16:27:13 2017_x000D_	27.3736	24.3632	29.2752	0.510949	1	6.2266	13.6905	4.36409	0.0761678	23.6876		16.6822	0
58049	Tue Mar 28 16:27:13 2017_x000D_	27.8855	24.146	27.9041	0.487018	1	6.2266	13.6905	4.36409	0.0761678	24.0505		9.80073	0
58050	Tue Mar 28 16:27:13 2017_x000D_	28.1934	24.0368	26.4995	0.462504	1	6.2266	13.6905	4.36409	0.0761678	24.2814		11.1819	0
58051	Tue Mar 28 16:27:13 2017_x000D_	28.4978	23.8217	25.2219	0.440205	1	6.2266	13.6905	4.36409	0.0761678	24.4673		18.0832	0
58052	Tue Mar 28 16:27:13 2017_x000D_	29.0066	23.4985	29.2759	0.510961	1	6.2266	13.6905	4.36409	0.0761678	24.8017		9.78176	27.1185
58053	Tue Mar 28 16:27:13 2017_x000D_	29.3139	23.3895	25.2211	0.440191	1	7.09555	13.9396	13.0128	0.227116	24.1445		20.7702	0
58054	Tue Mar 28 16:27:13 2017_x000D_	29.9258	23.0656	27.9041	0.487018	1	7.09555	13.9396	13.0128	0.227116	24.5867		11.1802	0
58055	Tue Mar 28 16:27:13 2017_x000D_	30.2302	22.8506	29.2764	0.51097	1	7.09555	13.9396	13.0128	0.227116	24.7915		22.3471	0
58056	Tue Mar 28 16:27:13 2017_x000D_	30.8386	22.4208	29.2752	0.510949	1	7.09555	13.9396	13.0128	0.227116	25.2124		12.4055	66.1569
58057	Tue Mar 28 16:27:13 2017_x000D_	31.2521	22.417	29.2783	0.511003	1	9.28155	14.2302	0	0	23.4463		22.3338	0
58058	Tue Mar 28 16:27:13 2017_x000D_	31.8601	21.9874	29.2771	0.510982	1	9.28155	14.2302	0	0	23.8739		11.1603	0
58059	Tue Mar 28 16:27:13 2017_x000D_	32.1639	21.7727	27.9025	0.48699	1	9.28155	14.2302	0	0	24.0934		9.77127	0
58060	Tue Mar 28 16:27:13 2017_x000D_	32.4709	21.6639	26.4958	0.46244	1	9.28155	14.2302	0	0	24.3517		6.90992	46.5176
58061	Tue Mar 28 16:27:13 2017_x000D_	32.6745	21.5562	29.2774	0.510988	1	10.8085	14.4999	0	0	22.9764		20.722	0
58062	Tue Mar 28 16:27:13 2017_x000D_	33.2849	21.2329	26.4955	0.462433	1	10.8085	14.4999	0	0	23.4632		11.1495	0
58063	Tue Mar 28 16:27:13 2017_x000D_	33.5884	21.0184	25.2153	0.44009	1	10.8085	14.4999	0	0	23.6942		20.7139	0
58064	Tue Mar 28 16:27:13 2017_x000D_	34.1986	20.6953	27.9025	0.486991	1	10.8085	14.4999	0	0	24.1967		9.75513	13.1735
58065	Tue Mar 28 16:27:13 2017_x000D_	34.5051	20.5867	26.4949	0.462423	1	11.2474	14.5137	8.92614	0.155791	24.0375		18.0082	0
58066	Tue Mar 28 16:27:13 2017_x000D_	35.0117	20.2647	27.9025	0.48699	1	11.2474	14.5137	8.92614	0.155791	24.4503		12.7064	0
58067	Tue Mar 28 16:27:13 2017_x000D_	35.4209	20.1554	25.2153	0.44009	1	11.2474	14.5137	8.92614	0.155791	24.8231		8.78249	0
58068	Tue Mar 28 16:27:14 2017_x000D_	35.6212	19.9419	25.2134	0.440057	1	11.2474	14.5137	8.92614	0.155791	24.9709		19.4826	0
58069	Tue Mar 28 16:27:14 2017_x000D_	36.2334	19.7252	25.2145	0.440077	1	11.2474	14.5137	8.92614	0.155791	25.5237		8.78044	20.9212
58070	Tue Mar 28 16:27:14 2017_x000D_	36.4336	19.5117	25.2126	0.440043	1	11.9153	14.3131	340.522	5.94323	25.0634		12.3484	0
58071	Tue Mar 28 16:27:14 2017_x000D_	36.8452	19.5086	25.2157	0.440097	1	11.9153	14.3131	340.522	5.94323	25.4655		17.9932	0
58072	Tue Mar 28 16:27:14 2017_x000D_	37.3514	19.1869	29.2809	0.511048	1	11.9153	14.3131	340.522	5.94323	25.8988		17.9748	0
58073	Tue Mar 28 16:27:14 2017_x000D_	37.857	18.8654	25.213	0.44005	1	11.9153	14.3131	340.522	5.94323	26.3381		6.88715	60.8953
58074	Tue Mar 28 16:27:14 2017_x000D_	38.0599	18.758	27.904	0.487018	1	13.9092	13.9328	0	0	24.628		12.6772	0
58075	Tue Mar 28 16:27:14 2017_x000D_	38.4682	18.6491	25.2142	0.440071	1	13.9092	13.9328	0	0	25.0078		13.7637	0
58076	Tue Mar 28 16:27:14 2017_x000D_	38.8736	18.4343	25.2138	0.440063	1	13.9092	13.9328	0	0	25.367		8.76977	0
58077	Tue Mar 28 16:27:14 2017_x000D_	39.0736	18.2211	25.2119	0.44003	1	13.9092	13.9328	0	0	25.5272		6.16214	73.7927
58078	Tue Mar 28 16:27:14 2017_x000D_	39.279	18.2197	25.2134	0.440057	1	16.3415	13.5663	0	0	23.4048		13.757	0
58079	Tue Mar 28 16:27:14 2017_x000D_	39.6842	18.005	25.213	0.44005	1	16.3415	13.5663	0	0	23.761		6.87904	0
58080	Tue Mar 28 16:27:14 2017_x000D_	39.8869	17.8978	27.9056	0.487045	1	16.3415	13.5663	0	0	23.9405		6.87514	0
58081	Tue Mar 28 16:27:14 2017_x000D_	40.0894	17.7905	25.2126	0.440043	1	16.3415	13.5663	0	0	24.1207		6.15614	0
58082	Tue Mar 28 16:27:14 2017_x000D_	40.2946	17.7891	25.2141	0.44007	1	16.3415	13.5663	0	0	24.3225		4.37873	0
58083	Tue Mar 28 16:27:14 2017_x000D_	40.3943	17.6825	21.3405	0.372463	1	16.3415	13.5663	0	0	24.4025		13.7409	0
58084	Tue Mar 28 16:27:14 2017_x000D_	40.799	17.468	15.6531	0.273199	1	16.3415	13.5663	0	0	24.7668		4.47811	0
58085	Tue Mar 28 16:27:14 2017_x000D_	40.6934	17.3625	6.28257	0.109652	1	16.3415	13.5663	0	0	24.646		3.16882	0
58086	Tue Mar 28 16:27:14 2017_x000D_	40.6958	17.4681	-2.57312	-0.0449094	1	16.3415	13.5663	0	0	24.6649		8.9435	144.863
58087	Tue Mar 28 16:27:14 2017_x000D_	40.4854	17.2569	-21.3584	-0.372774	1	21.1558	13.9398	0	0	19.6122		4.45266	0
58088	Tue Mar 28 16:27:14 2017_x000D_	40.5906	17.3616	-30.6167	-0.534361	1	21.1558	13.9398	0	0	19.7337		3.08721	0
58089	Tue Mar 28 16:27:14 2017_x000D_	40.6935	17.3604	-45.0076	-0.785531	1	21.1558	13.9398	0	0	19.8349		4.46329	0
58090	Tue Mar 28 16:27:15 2017_x000D_	40.7991	17.4652	-56.8078	-0.991483	1	21.1558	13.9398	0	0	19.9571		7.12053	46.0519
58091	Tue Mar 28 16:27:15 2017_x000D_	40.9076	17.6763	-71.6717	-1.25091	1	22.6901	13.9882	0	0	18.5871		7.11232	0
58092	Tue Mar 28 16:27:15 2017_x000D_	41.0155	17.8874	-74.3545	-1.29773	1	22.6901	13.9882	0	0	18.7356		16.2288	0
58093	Tue Mar 28 16:27:15 2017_x000D_	41.1314	18.4158	-83.0673	-1.4498	1	22.6901	13.9882	0	0	18.9654		12.6938	0
58094	Tue Mar 28 16:27:15 2017_x000D_	41.1418	18.8388	-83.0663	-1.44978	1	22.6901	13.9882	0	0	19.0786		9.52188	0
58095	Tue Mar 28 16:27:15 2017_x000D_	41.1496	19.1561	-82.7773	-1.44474	1	22.6901	13.9882	0	0	19.1693		26.1958	46.0428
58096	Tue Mar 28 16:27:15 2017_x000D_	41.375	19.9997	-77.1031	-1.3457	1	24.2241	14.0365	0	0	18.158		12.6758	0
58097	Tue Mar 28 16:27:15 2017_x000D_	41.3854	20.4221	-77.1008	-1.34566	1	24.2241	14.0365	0	0	18.3108		7.08412	0
58098	Tue Mar 28 16:27:15 2017_x000D_	41.4928	20.6324	-74.3464	-1.29759	1	24.2241	14.0365	0	0	18.4855		23.0948	0
58099	Tue Mar 28 16:27:15 2017_x000D_	41.7152	21.3694	-68.0602	-1.18787	1	24.2241	14.0365	0	0	18.966		6.32892	19.7289
58100	Tue Mar 28 16:27:15 2017_x000D_	41.7204	21.5803	-68.0579	-1.18783	1	24.8814	14.0573	0	0	18.4431		21.2229	0
58101	Tue Mar 28 16:27:15 2017_x000D_	42.0424	22.2102	-65.4351	-1.14206	1	24.8814	14.0573	0	0	18.9992		10.0153	0
58102	Tue Mar 28 16:27:15 2017_x000D_	42.1524	22.5254	-69.0516	-1.20518	1	24.8814	14.0573	0	0	19.2353		10.0123	0
58103	Tue Mar 28 16:27:15 2017_x000D_	42.2621	22.8406	-65.4331	-1.14202	1	24.8814	14.0573	0	0	19.474		21.2002	0
58104	Tue Mar 28 16:27:15 2017_x000D_	42.584	23.4697	-68.0609	-1.18789	1	24.8814	14.0573	0	0	20.0493		6.31685	13.1525
58105	Tue Mar 28 16:27:15 2017_x000D_	42.5891	23.6802	-68.0586	-1.18785	1	25.3196	14.0711	0	0	19.7629		19.9963	0
58106	Tue Mar 28 16:27:15 2017_x000D_	42.8085	24.3096	-68.0575	-1.18783	1	25.3196	14.0711	0	0	20.2655		9.98966	0
58107	Tue Mar 28 16:27:15 2017_x000D_	42.9182	24.624	-71.6635	-1.25076	1	25.3196	14.0711	0	0	20.5201		18.3602	0
58108	Tue Mar 28 16:27:15 2017_x000D_	43.2367	25.1466	-68.0602	-1.18787	1	25.3196	14.0711	0	0	21.0639		9.98017	0
58109	Tue Mar 28 16:27:15 2017_x000D_	43.3463	25.4607	-71.6678	-1.25084	1	25.3196	14.0711	0	0	21.3233		19.9546	0
58110	Tue Mar 28 16:27:15 2017_x000D_	43.5652	26.0888	-71.668	-1.25084	1	25.3196	14.0711	0	0	21.8478		0	0
58111	Tue Mar 28 16:27:16 2017_x000D_	43.5652	26.0888	-71.668	-1.25084	1	25.3196	14.0711	0	0	21.8478		19.9384	0
58112	Tue Mar 28 16:27:16 2017_x000D_	43.7839	26.7164	-71.6684	-1.25085	1	25.3196	14.0711	0	0	22.3793		19.9261	27.0454
58113	Tue Mar 28 16:27:16 2017_x000D_	44.0025	27.3436	-71.6686	-1.25085	1	26.1861	14.3199	0	0	22.069		9.44661	0
58114	Tue Mar 28 16:27:16 2017_x000D_	44.0099	27.6584	-70.7844	-1.23542	1	26.1861	14.3199	0	0	22.2622		11.297	0
58115	Tue Mar 28 16:27:16 2017_x000D_	44.2209	27.9703	-71.669	-1.25086	1	26.1861	14.3199	0	0	22.6183		19.9005	0
58116	Tue Mar 28 16:27:16 2017_x000D_	44.4392	28.5967	-71.6693	-1.25086	1	26.1861	14.3199	0	0	23.1733		7.0117	0
58117	Tue Mar 28 16:27:16 2017_x000D_	44.5456	28.8048	-69.0513	-1.20517	1	26.1861	14.3199	0	0	23.3855		19.1354	0
58118	Tue Mar 28 16:27:16 2017_x000D_	44.6622	29.4319	-71.6678	-1.25084	1	26.1861	14.3199	343.469	5.99467	23.8692		11.2828	0
58119	Tue Mar 28 16:27:16 2017_x000D_	44.8728	29.7435	-70.7882	-1.23549	1	26.1861	14.3199	343.469	5.99467	24.2297		12.5614	0
58120	Tue Mar 28 16:27:16 2017_x000D_	44.8826	30.1621	-70.7843	-1.23542	1	26.1861	14.3199	343.469	5.99467	24.5058		19.8492	0
58121	Tue Mar 28 16:27:16 2017_x000D_	45.1003	30.7869	-70.7843	-1.23542	1	26.1861	14.3199	343.469	5.99467	25.0781		8.7887	93.3698
58122	Tue Mar 28 16:27:16 2017_x000D_	45.3083	30.9932	-70.7883	-1.23549	1	28.0485	16.8135	14.6918	0.256421	22.3375		22.829	0
58123	Tue Mar 28 16:27:16 2017_x000D_	45.5282	31.7217	-71.6708	-1.25089	1	28.0485	16.8135	14.6918	0.256421	22.9738		6.26865	0
58124	Tue Mar 28 16:27:16 2017_x000D_	45.533	31.9306	-71.6689	-1.25086	1	28.0485	16.8135	14.6918	0.256421	23.1135		19.8113	0
58125	Tue Mar 28 16:27:16 2017_x000D_	45.7503	32.5542	-71.6693	-1.25086	1	28.0485	16.8135	14.6918	0.256421	23.688		9.90995	32.7568
58126	Tue Mar 28 16:27:16 2017_x000D_	45.8591	32.8661	-73.6143	-1.28481	1	28.8945	17.5038	41.3637	0.721932	22.8866		9.88617	0
58127	Tue Mar 28 16:27:16 2017_x000D_	45.9675	33.1773	-71.6696	-1.25087	1	28.8945	17.5038	41.3637	0.721932	23.1764		6.25966	0
58128	Tue Mar 28 16:27:16 2017_x000D_	45.9723	33.3859	-71.6678	-1.25084	1	28.8945	17.5038	41.3637	0.721932	23.3215		19.78	0
58129	Tue Mar 28 16:27:16 2017_x000D_	46.1893	34.0085	-71.6681	-1.25084	1	28.8945	17.5038	41.3637	0.721932	23.9064		6.25666	32.8421
58130	Tue Mar 28 16:27:16 2017_x000D_	46.1941	34.217	-71.6662	-1.25081	1	29.5115	18.4081	45	0.785398	22.9833		13.9444	0
58131	Tue Mar 28 16:27:16 2017_x000D_	46.4062	34.6306	-71.6684	-1.25085	1	29.5115	18.4081	45	0.785398	23.4222		6.97555	0
58132	Tue Mar 28 16:27:16 2017_x000D_	46.5123	34.8375	-74.3754	-1.29809	1	29.5115	18.4081	45	0.785398	23.6422		15.9406	0
58133	Tue Mar 28 16:27:17 2017_x000D_	46.6253	35.3567	-70.7824	-1.23539	1	29.5115	18.4081	45	0.785398	24.086		3.11776	0
58134	Tue Mar 28 16:27:17 2017_x000D_	46.6276	35.4606	-71.6668	-1.25082	1	29.5115	18.4081	45	0.785398	24.1609		13.9243	74.8359
58135	Tue Mar 28 16:27:17 2017_x000D_	46.8394	35.8736	-71.669	-1.25086	1	30.9538	20.4434	48.6363	0.848864	22.146		3.12983	0
58136	Tue Mar 28 16:27:17 2017_x000D_	46.8418	35.9779	-70.7824	-1.23539	1	30.9538	20.4434	48.6363	0.848864	22.2205		6.95406	0
58137	Tue Mar 28 16:27:17 2017_x000D_	46.9475	36.1842	-68.0388	-1.1875	1	30.9538	20.4434	48.6363	0.848864	22.4404		12.8627	0
58138	Tue Mar 28 16:27:17 2017_x000D_	47.0579	36.5985	-65.3894	-1.14126	1	30.9538	20.4434	48.6363	0.848864	22.8107		9.85673	89.2531
58139	Tue Mar 28 16:27:17 2017_x000D_	47.1659	36.9088	-61.5385	-1.07405	1	32.5939	22.9256	45	0.785398	20.1959		4.35298	0
58140	Tue Mar 28 16:27:17 2017_x000D_	47.2689	37.011	-52.7196	-0.920131	1	32.5939	22.9256	45	0.785398	20.3409		8.72079	0
58141	Tue Mar 28 16:27:17 2017_x000D_	47.4751	37.2159	-36.5536	-0.63798	1	32.5939	22.9256	45	0.785398	20.6316		3.03029	0
58142	Tue Mar 28 16:27:17 2017_x000D_	47.5761	37.2145	-30.1169	-0.52564	1	32.5939	22.9256	45	0.785398	20.7036		8.73142	69.634
58143	Tue Mar 28 16:27:17 2017_x000D_	47.7827	37.4195	-16.9863	-0.296468	1	34.0444	24.7377	45	0.785398	18.6968		6.84249	0
58144	Tue Mar 28 16:27:17 2017_x000D_	47.9873	37.5203	-8.23706	-0.143764	1	34.0444	24.7377	45	0.785398	18.9156		3.02733	0
58145	Tue Mar 28 16:27:17 2017_x000D_	48.0882	37.5188	-1.96449	-0.0342869	1	34.0444	24.7377	45	0.785398	18.9891		12.1276	0
58146	Tue Mar 28 16:27:17 2017_x000D_	48.4924	37.5123	9.75626	0.170279	1	34.0444	24.7377	45	0.785398	19.2856		6.79961	0
58147	Tue Mar 28 16:27:17 2017_x000D_	48.6921	37.4051	12.6134	0.220146	1	34.0444	24.7377	45	0.785398	19.3654		24.4055	78.8239
58148	Tue Mar 28 16:27:17 2017_x000D_	49.4971	37.2877	15.4186	0.269106	1	35.7025	26.7759	45	0.785398	17.3433		12.4829	0
58149	Tue Mar 28 16:27:17 2017_x000D_	49.8982	37.177	12.6144	0.220162	1	35.7025	26.7759	45	0.785398	17.5983		27.3785	0
58150	Tue Mar 28 16:27:17 2017_x000D_	50.803	37.0578	10.2098	0.178195	1	35.7025	26.7759	45	0.785398	18.2686		12.456	0
58151	Tue Mar 28 16:27:17 2017_x000D_	51.2032	36.9472	6.56934	0.114657	1	35.7025	26.7759	45	0.785398	18.5399		27.348	74.6469
58152	Tue Mar 28 16:27:17 2017_x000D_	52.107	36.8282	3.91088	0.0682577	1	37.1411	28.8061	45	0.785398	16.9803		9.56616	0
58153	Tue Mar 28 16:27:17 2017_x000D_	52.4067	36.7193	0.956719	0.0166979	1	37.1411	28.8061	45	0.785398	17.1947		9.57344	0
58154	Tue Mar 28 16:27:18 2017_x000D_	52.7102	36.8179	-1.99109	-0.034751	1	37.1411	28.8061	45	0.785398	17.5096		12.0647	0
58155	Tue Mar 28 16:27:18 2017_x000D_	53.1123	36.8111	-1.99172	-0.0347621	1	37.1411	28.8061	45	0.785398	17.865		24.3154	73.9259
58156	Tue Mar 28 16:27:18 2017_x000D_	53.9178	36.9011	-4.92601	-0.0859751	1	38.8073	30.6216	45	0.785398	16.3634		6.02481	0
58157	Tue Mar 28 16:27:18 2017_x000D_	54.1186	36.8978	-4.92664	-0.0859861	1	38.8073	30.6216	45	0.785398	16.5477		24.2912	0
58158	Tue Mar 28 16:27:18 2017_x000D_	54.9233	36.9877	-7.8323	-0.136699	1	38.8073	30.6216	45	0.785398	17.3278		9.0313	0
58159	Tue Mar 28 16:27:18 2017_x000D_	55.2243	36.9826	-8.28898	-0.14467	1	38.8073	30.6216	45	0.785398	17.6063		21.2839	27.7107
58160	Tue Mar 28 16:27:18 2017_x000D_	55.9278	37.0744	-4.926	-0.0859749	1	39.4319	31.3021	45	0.785398	17.4767		6.77401	0
58161	Tue Mar 28 16:27:18 2017_x000D_	56.1302	37.1745	-1.98368	-0.0346217	1	39.4319	31.3021	45	0.785398	17.7008		12.0167	0
58162	Tue Mar 28 16:27:18 2017_x000D_	56.5307	37.1677	-1.98436	-0.0346336	1	39.4319	31.3021	45	0.785398	18.0769		6.75816	0
58163	Tue Mar 28 16:27:18 2017_x000D_	56.7291	37.061	0.969081	0.0169136	1	39.4319	31.3021	45	0.785398	18.2307		18.2879	0
58164	Tue Mar 28 16:27:18 2017_x000D_	57.3315	37.1544	3.93051	0.0686003	1	39.4319	31.3021	45	0.785398	18.832		12.0047	27.7045
58165	Tue Mar 28 16:27:18 2017_x000D_	57.7316	37.1476	3.93114	0.0686113	1	40.0563	31.9825	19.478	0.339955	18.4145		12.3876	0
58166	Tue Mar 28 16:27:18 2017_x000D_	58.1296	37.0376	6.87298	0.119956	1	40.0563	31.9825	19.478	0.339955	18.7669		5.99787	0
58167	Tue Mar 28 16:27:18 2017_x000D_	58.3295	37.0342	6.87354	0.119966	1	40.0563	31.9825	19.478	0.339955	18.9586		17.9876	0
58168	Tue Mar 28 16:27:18 2017_x000D_	58.929	37.024	6.87527	0.119996	1	40.0563	31.9825	19.478	0.339955	19.5345		11.9837	99.3243
58169	Tue Mar 28 16:27:18 2017_x000D_	59.3284	37.0173	6.87639	0.120016	1	43.0503	33.3958	14.6918	0.256421	16.6761		18.9998	0
58170	Tue Mar 28 16:27:18 2017_x000D_	59.9235	36.8006	6.87247	0.119947	1	43.0503	33.3958	14.6918	0.256421	17.2133		8.97425	0
58171	Tue Mar 28 16:27:18 2017_x000D_	60.2226	36.7956	6.59368	0.115081	1	43.0503	33.3958	14.6918	0.256421	17.5056		8.98325	0
58172	Tue Mar 28 16:27:18 2017_x000D_	60.522	36.7906	6.87415	0.119976	1	43.0503	33.3958	14.6918	0.256421	17.7985		18.2096	70.2025
58173	Tue Mar 28 16:27:18 2017_x000D_	61.1183	36.6772	3.92424	0.0684908	1	45.1906	34.3419	0	0	16.098		8.96226	0
58174	Tue Mar 28 16:27:18 2017_x000D_	61.417	36.6722	3.78372	0.0660384	1	45.1906	34.3419	0	0	16.3929		14.9481	0
58175	Tue Mar 28 16:27:19 2017_x000D_	61.9152	36.6639	3.92547	0.0685124	1	45.1906	34.3419	0	0	16.885		11.9477	0
58176	Tue Mar 28 16:27:19 2017_x000D_	62.3134	36.6572	3.92604	0.0685223	1	45.1906	34.3419	0	0	17.2786		5.97082	0
58177	Tue Mar 28 16:27:19 2017_x000D_	62.5124	36.6539	3.92635	0.0685277	1	45.1906	34.3419	0	0	17.4754		17.9095	47.4724
58178	Tue Mar 28 16:27:19 2017_x000D_	63.1093	36.6439	3.92721	0.0685428	1	46.6965	34.828	0	0	16.5129		5.96787	0
58179	Tue Mar 28 16:27:19 2017_x000D_	63.3082	36.6405	3.92753	0.0685483	1	46.6965	34.828	0	0	16.7103		5.96482	0
58180	Tue Mar 28 16:27:19 2017_x000D_	63.507	36.6372	3.92784	0.0685537	1	46.6965	34.828	0	0	16.9076		17.8856	0
58181	Tue Mar 28 16:27:19 2017_x000D_	64.1031	36.627	-2.00935	-0.0350697	1	46.6965	34.828	0	0	17.4993		5.96182	41.2157
58182	Tue Mar 28 16:27:19 2017_x000D_	64.3018	36.6237	-2.00966	-0.0350753	1	47.984	35.3074	0	0	16.3708		11.9177	0
58183	Tue Mar 28 16:27:19 2017_x000D_	64.699	36.617	-2.0103	-0.0350863	1	47.984	35.3074	0	0	16.7662		5.96173	0
58184	Tue Mar 28 16:27:19 2017_x000D_	64.8977	36.6139	3.92988	0.0685893	1	47.984	35.3074	0	0	16.9641		14.8791	0
58185	Tue Mar 28 16:27:19 2017_x000D_	65.3936	36.6056	3.78943	0.066138	1	47.984	35.3074	0	0	17.4579		2.98244	88.6152
58186	Tue Mar 28 16:27:19 2017_x000D_	65.493	36.6039	3.9308	0.0686054	1	50.7758	36.2723	19.478	0.339955	14.7209		8.92326	0
58187	Tue Mar 28 16:27:19 2017_x000D_	65.7904	36.5989	3.79003	0.0661485	1	50.7758	36.2723	19.478	0.339955	15.0182		0.00848528	0
58188	Tue Mar 28 16:27:19 2017_x000D_	65.7902	36.5987	-1.8708	-0.0326517	1	50.7758	36.2723	19.478	0.339955	15.0179		2.9733	0
58189	Tue Mar 28 16:27:19 2017_x000D_	65.6911	36.6001	-7.8937	-0.137771	1	50.7758	36.2723	19.478	0.339955	14.9189		10.8716	101.126
58190	Tue Mar 28 16:27:19 2017_x000D_	65.3901	36.3983	-25.2456	-0.440619	1	54.0018	37.2499	0	0	11.4201		6.69747	0
58191	Tue Mar 28 16:27:19 2017_x000D_	65.1904	36.2985	-30.4761	-0.531908	1	54.0018	37.2499	0	0	11.229		3.10524	0
58192	Tue Mar 28 16:27:19 2017_x000D_	65.1891	36.195	-41.0575	-0.716588	1	54.0018	37.2499	0	0	11.2369		6.85984	0
58193	Tue Mar 28 16:27:19 2017_x000D_	65.0874	35.9902	-59.5623	-1.03956	1	54.0018	37.2499	0	0	11.1569		0.00848528	0
58194	Tue Mar 28 16:27:19 2017_x000D_	65.0876	35.99	-67.0283	-1.16986	1	54.0018	37.2499	0	0	11.1572		2.99718	60.0551
58195	Tue Mar 28 16:27:19 2017_x000D_	65.1875	35.9889	-80.4662	-1.4044	1	55.9406	37.7483	0	0	9.41279		4.29014	0
58196	Tue Mar 28 16:27:19 2017_x000D_	65.0902	36.0937	-89.1132	-1.55532	1	55.9406	37.7483	0	0	9.298		2.98226	0
58197	Tue Mar 28 16:27:20 2017_x000D_	65.1896	36.0924	262.664	4.58435	1	55.9406	37.7483	0	0	9.39606		9.28916	0
58198	Tue Mar 28 16:27:20 2017_x000D_	65.1945	36.402	251.351	4.3869	1	55.9406	37.7483	0	0	9.35132		6.86837	53.6815
58199	Tue Mar 28 16:27:20 2017_x000D_	65.0984	36.6098	248.815	4.34264	1	57.6611	38.24	0	0	7.61387		19.4786	0
58200	Tue Mar 28 16:27:20 2017_x000D_	64.9095	37.231	248.815	4.34264	1	57.6611	38.24	0	0	7.31829		11.0273	0
58201	Tue Mar 28 16:27:20 2017_x000D_	64.7158	37.5434	247.716	4.32346	1	57.6611	38.24	0	0	7.08901		23.3967	0
58202	Tue Mar 28 16:27:20 2017_x000D_	64.4294	38.2688	251.352	4.38692	1	57.6611	38.24	0	0	6.76836		13.7206	387.133
58203	Tue Mar 28 16:27:20 2017_x000D_	64.2374	38.6839	251.353	4.38693	2	69.0679	32.206	274.364	4.78856	8.08065		19.4596	0
58204	Tue Mar 28 16:27:20 2017_x000D_	64.0487	39.3045	256.669	4.47972	2	69.0679	32.206	274.364	4.78856	8.69374		0	0
58205	Tue Mar 28 16:27:20 2017_x000D_	64.0487	39.3045	256.669	4.47972	2	69.0679	32.206	274.364	4.78856	8.69374		19.4568	0
58206	Tue Mar 28 16:27:20 2017_x000D_	63.86	39.925	256.67	4.47973	2	69.0679	32.206	274.364	4.78856	9.31156		9.25022	0
58207	Tue Mar 28 16:27:20 2017_x000D_	63.865	40.2333	257.353	4.49166	2	69.0679	32.206	274.364	4.78856	9.56597		19.4501	77.5969
58208	Tue Mar 28 16:27:20 2017_x000D_	63.6764	40.8536	257.354	4.49168	2	68.0791	34.5961	351.542	6.13557	7.65115		9.25017	0
58209	Tue Mar 28 16:27:20 2017_x000D_	63.6813	41.1619	256.668	4.4797	2	68.0791	34.5961	351.542	6.13557	7.90255		19.4407	0
58210	Tue Mar 28 16:27:20 2017_x000D_	63.4928	41.7819	256.669	4.47971	2	68.0791	34.5961	351.542	6.13557	8.52466		9.71128	0
58211	Tue Mar 28 16:27:20 2017_x000D_	63.3986	42.0916	259.994	4.53775	2	68.0791	34.5961	351.542	6.13557	8.83683		15.7006	56.6253
58212	Tue Mar 28 16:27:20 2017_x000D_	63.3077	42.607	256.668	4.47971	2	67.3405	36.3331	2.68916	0.0469348	7.45824		12.6771	0
58213	Tue Mar 28 16:27:20 2017_x000D_	63.2151	43.0193	259.434	4.52797	2	67.3405	36.3331	2.68916	0.0469348	7.85647		9.71041	0
58214	Tue Mar 28 16:27:20 2017_x000D_	63.121	43.329	257.354	4.49168	2	67.3405	36.3331	2.68916	0.0469348	8.16987		22.3754	0
58215	Tue Mar 28 16:27:20 2017_x000D_	62.9343	44.0511	256.669	4.47972	2	67.3405	36.3331	2.68916	0.0469348	8.88719		12.3016	66.375
58216	Tue Mar 28 16:27:20 2017_x000D_	62.941	44.4611	256.667	4.47969	2	67.0155	38.5216	12.1858	0.212682	7.20272		19.4122	0
58217	Tue Mar 28 16:27:20 2017_x000D_	62.7528	45.0802	256.668	4.4797	2	67.0155	38.5216	12.1858	0.212682	7.82214		12.667	0
58218	Tue Mar 28 16:27:21 2017_x000D_	62.6604	45.4922	253.968	4.43258	2	67.0155	38.5216	12.1858	0.212682	8.21926		9.69319	0
58219	Tue Mar 28 16:27:21 2017_x000D_	62.5663	45.8013	257.354	4.49168	2	67.0155	38.5216	12.1858	0.212682	8.53167		22.3477	176.252
58220	Tue Mar 28 16:27:21 2017_x000D_	62.3798	46.5225	256.668	4.47971	1	61.1431	38.3449	340.522	5.94323	8.27058		9.69518	0
58221	Tue Mar 28 16:27:21 2017_x000D_	62.2858	46.8317	254.771	4.44659	1	61.1431	38.3449	340.522	5.94323	8.56338		9.69518	0
58222	Tue Mar 28 16:27:21 2017_x000D_	62.1918	47.1409	256.669	4.47972	1	61.1431	38.3449	340.522	5.94323	8.85829		19.3884	0
58223	Tue Mar 28 16:27:21 2017_x000D_	62.0037	47.7592	256.67	4.47973	1	61.1431	38.3449	340.522	5.94323	9.45355		12.6482	0
58224	Tue Mar 28 16:27:21 2017_x000D_	61.9115	48.1706	253.968	4.43258	1	61.1431	38.3449	340.522	5.94323	9.8557		19.3789	23.8166
58225	Tue Mar 28 16:27:21 2017_x000D_	61.7235	48.7886	253.968	4.43258	1	61.8171	37.9254	0	0	10.8636		9.19632	0
58226	Tue Mar 28 16:27:21 2017_x000D_	61.7287	49.0951	254.77	4.44657	1	61.8171	37.9254	0	0	11.17		19.3685	0
58227	Tue Mar 28 16:27:21 2017_x000D_	61.5409	49.7128	254.77	4.44658	1	61.8171	37.9254	0	0	11.7906		9.6837	0
58228	Tue Mar 28 16:27:21 2017_x000D_	61.4469	50.0216	256.67	4.47973	1	61.8171	37.9254	0	0	12.1019		19.3599	9.36482
58229	Tue Mar 28 16:27:21 2017_x000D_	61.2591	50.639	256.67	4.47974	1	62.0453	37.7124	345.308	6.02676	12.9505		12.6329	0
58230	Tue Mar 28 16:27:21 2017_x000D_	61.167	51.0499	253.967	4.43256	1	62.0453	37.7124	345.308	6.02676	13.3664		9.66848	0
58231	Tue Mar 28 16:27:21 2017_x000D_	61.0731	51.3582	257.358	4.49174	1	62.0453	37.7124	345.308	6.02676	13.6804		16.4673	0
58232	Tue Mar 28 16:27:21 2017_x000D_	60.8837	51.8734	256.672	4.47976	1	62.0453	37.7124	345.308	6.02676	14.2086		12.6241	46.0564
58233	Tue Mar 28 16:27:21 2017_x000D_	60.7916	52.284	253.967	4.43256	1	63.5574	37.9778	14.6918	0.256421	14.5711		9.17538	0
58234	Tue Mar 28 16:27:21 2017_x000D_	60.7969	52.5898	254.77	4.44657	1	63.5574	37.9778	14.6918	0.256421	14.8705		22.2728	0
58235	Tue Mar 28 16:27:21 2017_x000D_	60.6111	53.3086	253.966	4.43254	1	63.5574	37.9778	14.6918	0.256421	15.6113		6.82123	0
58236	Tue Mar 28 16:27:21 2017_x000D_	60.5155	53.5149	256.671	4.47976	1	63.5574	37.9778	14.6918	0.256421	15.8321		19.3286	63.9476
58237	Tue Mar 28 16:27:21 2017_x000D_	60.328	54.1313	256.672	4.47977	1	65.472	38.9148	0	0	16.0625		9.66099	0
58238	Tue Mar 28 16:27:21 2017_x000D_	60.2343	54.4394	254.77	4.44658	1	65.472	38.9148	0	0	16.3843		9.66386	0
58239	Tue Mar 28 16:27:22 2017_x000D_	60.1406	54.7476	256.672	4.47978	1	65.472	38.9148	0	0	16.7063		12.6052	0
58240	Tue Mar 28 16:27:22 2017_x000D_	60.0487	55.1576	253.966	4.43255	1	65.472	38.9148	0	0	17.1243		6.1089	0
58241	Tue Mar 28 16:27:22 2017_x000D_	60.0522	55.3612	253.965	4.43253	1	65.472	38.9148	0	0	17.3164		12.5935	34.9603
58242	Tue Mar 28 16:27:22 2017_x000D_	59.9603	55.7708	256.672	4.47976	1	66.5377	39.3863	19.478	0.339955	17.6554		10.9631	0
58243	Tue Mar 28 16:27:22 2017_x000D_	59.7676	56.0813	257.361	4.4918	1	66.5377	39.3863	19.478	0.339955	18.0155		9.16043	0
58244	Tue Mar 28 16:27:22 2017_x000D_	59.773	56.3866	256.672	4.47977	1	66.5377	39.3863	19.478	0.339955	18.2968		6.10596	0
58245	Tue Mar 28 16:27:22 2017_x000D_	59.7766	56.5901	256.671	4.47976	1	66.5377	39.3863	19.478	0.339955	18.4847		3.04548	23.3924
58246	Tue Mar 28 16:27:22 2017_x000D_	59.7784	56.6916	257.359	4.49176	1	67.1684	39.8448	0	0	18.3964		13.6223	0
58247	Tue Mar 28 16:27:22 2017_x000D_	59.5875	57.1036	262.715	4.58525	1	67.1684	39.8448	0	0	18.8504		6.0939	0
58248	Tue Mar 28 16:27:22 2017_x000D_	59.591	57.3067	268.23	4.6815	1	67.1684	39.8448	0	0	19.0351		6.80889	0
58249	Tue Mar 28 16:27:22 2017_x000D_	59.4953	57.5125	-83.4091	-1.45576	1	67.1684	39.8448	0	0	19.262		6.74469	108.366
58250	Tue Mar 28 16:27:22 2017_x000D_	59.5976	57.7127	-75.2587	-1.31351	1	68.9734	42.9737	0	0	17.4684		6.81667	0
58251	Tue Mar 28 16:27:22 2017_x000D_	59.5015	57.9186	-60.4162	-1.05446	1	68.9734	42.9737	0	0	17.6937		10.8535	0
58252	Tue Mar 28 16:27:22 2017_x000D_	59.7043	58.2182	-46.4258	-0.810283	1	68.9734	42.9737	0	0	17.8413		6.6471	0
58253	Tue Mar 28 16:27:22 2017_x000D_	59.9038	58.3146	-36.194	-0.631704	1	68.9734	42.9737	0	0	17.8214		6.76203	0
58254	Tue Mar 28 16:27:22 2017_x000D_	60.006	58.5155	-21.8458	-0.381281	1	68.9734	42.9737	0	0	17.9433		6.64859	35.1709
58255	Tue Mar 28 16:27:22 2017_x000D_	60.2057	58.6116	-19.1675	-0.334536	1	69.3539	44.0826	17.9535	0.313349	17.1692		2.96495	0
58256	Tue Mar 28 16:27:22 2017_x000D_	60.3045	58.6091	-12.8088	-0.223556	1	69.3539	44.0826	17.9535	0.313349	17.1146		5.94213	0
58257	Tue Mar 28 16:27:22 2017_x000D_	60.5025	58.6038	-7.14841	-0.124763	1	69.3539	44.0826	17.9535	0.313349	17.0062		24.4343	0
58258	Tue Mar 28 16:27:22 2017_x000D_	61.2967	58.7844	-7.14573	-0.124716	1	69.3539	44.0826	17.9535	0.313349	16.7649		11.8608	41.3476
58259	Tue Mar 28 16:27:22 2017_x000D_	61.6919	58.7732	-7.14773	-0.124751	1	69.7234	45.4104	24.5184	0.427926	15.5907		23.8567	0
58260	Tue Mar 28 16:27:22 2017_x000D_	62.4832	58.8521	-10.01	-0.174708	1	69.7234	45.4104	24.5184	0.427926	15.2676		12.1888	0
58261	Tue Mar 28 16:27:23 2017_x000D_	62.8794	58.9421	-12.8173	-0.223705	1	69.7234	45.4104	24.5184	0.427926	15.164		21.5149	0
58262	Tue Mar 28 16:27:23 2017_x000D_	63.5729	59.1248	-19.19	-0.334928	1	69.7234	45.4104	24.5184	0.427926	15.0304		12.1735	26.9935
58263	Tue Mar 28 16:27:23 2017_x000D_	63.9686	59.2147	-21.876	-0.381808	1	69.8974	46.2932	0	0	14.2167		19.8263	0
58264	Tue Mar 28 16:27:23 2017_x000D_	64.5641	59.5013	-24.4583	-0.426878	1	69.8974	46.2932	0	0	14.2442		10.6851	0
58265	Tue Mar 28 16:27:23 2017_x000D_	64.8628	59.6953	-25.709	-0.448706	1	69.8974	46.2932	0	0	14.3165		13.2046	0
58266	Tue Mar 28 16:27:23 2017_x000D_	65.2594	59.8862	-25.7089	-0.448706	1	69.8974	46.2932	0	0	14.3625		19.7928	9.16891
58267	Tue Mar 28 16:27:23 2017_x000D_	65.8539	60.1723	-28.2669	-0.493351	1	70.1037	46.5187	45	0.785398	14.2997		13.1858	0
58268	Tue Mar 28 16:27:23 2017_x000D_	66.2499	60.363	-28.2677	-0.493364	1	70.1037	46.5187	45	0.785398	14.3707		19.7726	0
58269	Tue Mar 28 16:27:23 2017_x000D_	66.8437	60.649	-25.7089	-0.448706	1	70.1037	46.5187	45	0.785398	14.5015		8.39008	0
58270	Tue Mar 28 16:27:23 2017_x000D_	67.043	60.8452	-25.7056	-0.448648	1	70.1037	46.5187	45	0.785398	14.6498		19.7458	0
58271	Tue Mar 28 16:27:23 2017_x000D_	67.636	61.1308	-23.0246	-0.401855	1	70.1037	46.5187	45	0.785398	14.819		9.27898	13.156
58272	Tue Mar 28 16:27:23 2017_x000D_	67.9313	61.2228	-24.4518	-0.426765	1	70.0821	46.9567	75.3081	1.31438	14.4273		9.29312	0
58273	Tue Mar 28 16:27:23 2017_x000D_	68.227	61.3151	-23.0269	-0.401895	1	70.0821	46.9567	75.3081	1.31438	14.4777		10.616	0
58274	Tue Mar 28 16:27:23 2017_x000D_	68.5236	61.5081	-21.8602	-0.381532	1	70.0821	46.9567	75.3081	1.31438	14.6346		17.1454	0
58275	Tue Mar 28 16:27:23 2017_x000D_	69.0173	61.796	-18.1976	-0.317609	1	70.0821	46.9567	75.3081	1.31438	14.8775		8.81795	26.9835
58276	Tue Mar 28 16:27:23 2017_x000D_	69.3111	61.7872	-19.1671	-0.334529	1	70.2559	47.8392	75.3081	1.31438	13.98		21.3183	0
58277	Tue Mar 28 16:27:23 2017_x000D_	69.9983	61.9681	-18.2028	-0.317698	1	70.2559	47.8392	75.3081	1.31438	14.1312		8.35397	0
58278	Tue Mar 28 16:27:23 2017_x000D_	70.1966	62.1636	-18.1983	-0.31762	1	70.2559	47.8392	75.3081	1.31438	14.3245		21.3081	0
58279	Tue Mar 28 16:27:23 2017_x000D_	70.8835	62.3443	-19.1668	-0.334524	1	70.2559	47.8392	75.3081	1.31438	14.5187		8.78506	6.57798
58280	Tue Mar 28 16:27:23 2017_x000D_	71.1762	62.3354	-18.2034	-0.31771	1	70.2451	48.0582	45	0.785398	14.3075		19.6356	0
58281	Tue Mar 28 16:27:23 2017_x000D_	71.7658	62.6196	-15.5183	-0.270845	1	70.2451	48.0582	45	0.785398	14.6406		0	0
58282	Tue Mar 28 16:27:24 2017_x000D_	71.7658	62.6196	-15.5183	-0.270845	1	70.2451	48.0582	45	0.785398	14.6406		18.4706	0
58283	Tue Mar 28 16:27:24 2017_x000D_	72.3536	62.8028	-15.5175	-0.270832	1	70.2451	48.0582	45	0.785398	14.8946		18.4554	0
58284	Tue Mar 28 16:27:24 2017_x000D_	72.9409	62.9859	-15.5168	-0.27082	1	70.2451	48.0582	45	0.785398	15.1692		12.0195	78.3243
58285	Tue Mar 28 16:27:24 2017_x000D_	73.3317	63.0742	-18.2025	-0.317693	1	72.8391	48.354	45	0.785398	14.7284		6.53307	0
58286	Tue Mar 28 16:27:24 2017_x000D_	73.5278	63.1689	-15.5162	-0.270808	1	72.8391	48.354	45	0.785398	14.8309		17.7254	0
58287	Tue Mar 28 16:27:24 2017_x000D_	74.1129	63.2511	-18.2052	-0.31774	1	72.8391	48.354	45	0.785398	14.9515		8.31146	0
58288	Tue Mar 28 16:27:24 2017_x000D_	74.3099	63.4459	-18.2007	-0.317663	1	72.8391	48.354	45	0.785398	15.1634		21.1924	34.8739
58289	Tue Mar 28 16:27:24 2017_x000D_	74.9931	63.6255	-19.1718	-0.334611	1	73.9024	48.8238	45	0.785398	14.8418		6.50633	0
58290	Tue Mar 28 16:27:24 2017_x000D_	75.1885	63.7196	-21.876	-0.381809	1	73.9024	48.8238	45	0.785398	14.9512		6.50633	0
58291	Tue Mar 28 16:27:24 2017_x000D_	75.3839	63.8137	-24.4789	-0.427238	1	73.9024	48.8238	45	0.785398	15.0629		15.6638	0
58292	Tue Mar 28 16:27:24 2017_x000D_	75.872	63.9991	-25.7426	-0.449294	1	73.9024	48.8238	45	0.785398	15.3026		9.18395	23.3254
58293	Tue Mar 28 16:27:24 2017_x000D_	76.1642	64.0904	-21.8767	-0.38182	1	74.5315	49.2807	13.0128	0.227116	14.8994		14.5818	0
58294	Tue Mar 28 16:27:24 2017_x000D_	76.5556	64.3786	-24.4779	-0.42722	1	74.5315	49.2807	13.0128	0.227116	15.233		5.82288	0
58295	Tue Mar 28 16:27:24 2017_x000D_	76.7496	64.3725	-24.4811	-0.427275	1	74.5315	49.2807	13.0128	0.227116	15.2539		12.9897	0
58296	Tue Mar 28 16:27:24 2017_x000D_	77.1396	64.5606	-24.4808	-0.42727	1	74.5315	49.2807	13.0128	0.227116	15.5009		12.983	20.4846
58297	Tue Mar 28 16:27:24 2017_x000D_	77.5294	64.7486	-24.4804	-0.427263	1	75.1715	49.5187	14.6918	0.256421	15.4113		9.1616	0
58298	Tue Mar 28 16:27:24 2017_x000D_	77.8211	64.839	-33.1186	-0.578029	1	75.1715	49.5187	14.6918	0.256421	15.5477		9.1702	0
58299	Tue Mar 28 16:27:24 2017_x000D_	78.1131	64.9294	-44.7377	-0.78082	1	75.1715	49.5187	14.6918	0.256421	15.6889		2.92058	0
58300	Tue Mar 28 16:27:24 2017_x000D_	78.2104	64.9262	-54.6683	-0.954143	1	75.1715	49.5187	14.6918	0.256421	15.7043		2.89331	0
58301	Tue Mar 28 16:27:24 2017_x000D_	78.114	64.9291	-64.5549	-1.1267	1	75.1715	49.5187	14.6918	0.256421	15.6888		4.15576	90.1459
58302	Tue Mar 28 16:27:24 2017_x000D_	78.2126	65.0264	-78.4	-1.36834	1	77.9363	50.6956	13.0128	0.227116	14.3335		0.0169706	0
58303	Tue Mar 28 16:27:25 2017_x000D_	78.213	65.0268	-89.399	-1.56031	1	77.9363	50.6956	13.0128	0.227116	14.3339		9.02458	0
58304	Tue Mar 28 16:27:25 2017_x000D_	78.2164	65.3276	253.71	4.42807	1	77.9363	50.6956	13.0128	0.227116	14.6347		3.00915	0
58305	Tue Mar 28 16:27:25 2017_x000D_	78.2174	65.4279	247.516	4.31996	1	77.9363	50.6956	13.0128	0.227116	14.735		9.53567	81.8598
58306	Tue Mar 28 16:27:25 2017_x000D_	78.1236	65.7316	234.526	4.09325	1	80.4938	51.6468	26.0368	0.454427	14.2828		4.22858	0
58307	Tue Mar 28 16:27:25 2017_x000D_	78.0277	65.8349	230.85	4.02909	1	80.4938	51.6468	26.0368	0.454427	14.4008		10.8212	0
58308	Tue Mar 28 16:27:25 2017_x000D_	77.8372	66.1412	229.057	3.9978	1	80.4938	51.6468	26.0368	0.454427	14.7358		19.045	0
58309	Tue Mar 28 16:27:25 2017_x000D_	77.3574	66.5569	227.127	3.96412	1	80.4938	51.6468	26.0368	0.454427	15.2364		12.6666	47.1216
58310	Tue Mar 28 16:27:25 2017_x000D_	77.0701	66.8663	227.127	3.96412	1	81.9888	52.1286	14.8613	0.259378	15.5368		10.8155	0
58311	Tue Mar 28 16:27:25 2017_x000D_	76.8798	67.1725	229.057	3.99779	1	81.9888	52.1286	14.8613	0.259378	15.8878		23.2532	0
58312	Tue Mar 28 16:27:25 2017_x000D_	76.3041	67.6915	230.849	4.02908	1	81.9888	52.1286	14.8613	0.259378	16.5686		10.6938	0
58313	Tue Mar 28 16:27:25 2017_x000D_	76.0157	67.901	232.885	4.06462	1	81.9888	52.1286	14.8613	0.259378	16.8655		20.1631	0
58314	Tue Mar 28 16:27:25 2017_x000D_	75.7318	68.5102	235.046	4.10233	1	81.9888	52.1286	14.8613	0.259378	17.5359		10.8155	14.4448
58315	Tue Mar 28 16:27:25 2017_x000D_	75.5415	68.8164	236.649	4.1303	1	82.4111	52.3599	14.6918	0.256421	17.8328		8.44225	0
58316	Tue Mar 28 16:27:25 2017_x000D_	75.35	69.0226	241.249	4.21058	1	82.4111	52.3599	14.6918	0.256421	18.0971		17.5033	0
58317	Tue Mar 28 16:27:25 2017_x000D_	75.065	69.5317	245.016	4.27634	1	82.4111	52.3599	14.6918	0.256421	18.6771		6.72152	0
58318	Tue Mar 28 16:27:25 2017_x000D_	74.9704	69.7348	242.612	4.23438	1	82.4111	52.3599	14.6918	0.256421	18.9011		17.5033	41.4461
58319	Tue Mar 28 16:27:25 2017_x000D_	74.6854	70.2439	246.193	4.29688	1	83.2223	53.4782	0	0	18.814		9.50633	0
58320	Tue Mar 28 16:27:25 2017_x000D_	74.592	70.5467	247.528	4.32017	1	83.2223	53.4782	0	0	19.1263		20.1551	0
58321	Tue Mar 28 16:27:25 2017_x000D_	74.3083	71.1557	245.016	4.27634	1	83.2223	53.4782	0	0	19.7978		9.49773	0
58322	Tue Mar 28 16:27:25 2017_x000D_	74.2149	71.4582	248.617	4.33918	1	83.2223	53.4782	0	0	20.11		20.1512	59.5676
58323	Tue Mar 28 16:27:25 2017_x000D_	73.9313	72.0671	246.193	4.29687	1	82.9058	55.4384	0	0	18.8959		10.8171	0
58324	Tue Mar 28 16:27:25 2017_x000D_	73.7409	72.3733	245.016	4.27634	1	82.9058	55.4384	0	0	19.2558		8.97069	0
58325	Tue Mar 28 16:27:26 2017_x000D_	73.7446	72.6723	246.192	4.29686	1	82.9058	55.4384	0	0	19.5176		10.813	0
58326	Tue Mar 28 16:27:26 2017_x000D_	73.5543	72.9784	245.016	4.27633	1	82.9058	55.4384	0	0	19.8772		20.1417	6.56345
58327	Tue Mar 28 16:27:26 2017_x000D_	73.2708	73.587	242.611	4.23436	1	82.8947	55.6569	0	0	20.3496		6.70938	0
58328	Tue Mar 28 16:27:26 2017_x000D_	73.1763	73.7897	245.016	4.27633	1	82.8947	55.6569	0	0	20.5729		20.139	0
58329	Tue Mar 28 16:27:26 2017_x000D_	72.8928	74.3982	242.611	4.23435	1	82.8947	55.6569	0	0	21.2432		5.97647	0
58330	Tue Mar 28 16:27:26 2017_x000D_	72.8953	74.5974	242.61	4.23434	1	82.8947	55.6569	0	0	21.418		16.8889	0
58331	Tue Mar 28 16:27:26 2017_x000D_	72.5123	75.01	242.611	4.23436	1	82.8947	55.6569	0	0	21.9622		9.49596	53.0294
58332	Tue Mar 28 16:27:26 2017_x000D_	72.4191	75.3125	238.886	4.16936	1	82.5895	57.398	0	0	20.6002		6.70666	0
58333	Tue Mar 28 16:27:26 2017_x000D_	72.3246	75.5151	241.246	4.21054	1	82.5895	57.398	0	0	20.823		8.44665	0
58334	Tue Mar 28 16:27:26 2017_x000D_	72.1331	75.7215	241.247	4.21055	1	82.5895	57.398	0	0	21.0971		13.4175	0
58335	Tue Mar 28 16:27:26 2017_x000D_	71.9442	76.1269	241.247	4.21055	1	82.5895	57.398	0	0	21.5428		10.7996	20.8568
58336	Tue Mar 28 16:27:26 2017_x000D_	71.7541	76.4326	242.611	4.23436	1	82.3397	58.0468	10.9478	0.191075	21.2154		14.9772	0
58337	Tue Mar 28 16:27:26 2017_x000D_	71.4681	76.8418	240.315	4.19428	1	82.3397	58.0468	10.9478	0.191075	21.7128		9.48361	0
58338	Tue Mar 28 16:27:26 2017_x000D_	71.375	77.1439	241.247	4.21055	1	82.3397	58.0468	10.9478	0.191075	22.021		10.7996	0
58339	Tue Mar 28 16:27:26 2017_x000D_	71.1849	77.4496	242.611	4.23436	1	82.3397	58.0468	10.9478	0.191075	22.3808		6.70811	29.3735
58340	Tue Mar 28 16:27:26 2017_x000D_	71.0905	77.6523	240.314	4.19427	1	81.4513	58.4584	23.353	0.407587	21.8117		10.8063	0
58341	Tue Mar 28 16:27:26 2017_x000D_	70.9003	77.9582	238.886	4.16935	1	81.4513	58.4584	23.353	0.407587	22.1713		6.70938	0
58342	Tue Mar 28 16:27:26 2017_x000D_	70.8058	78.1609	236.647	4.13027	1	81.4513	58.4584	23.353	0.407587	22.3945		6.70811	0
58343	Tue Mar 28 16:27:26 2017_x000D_	70.7114	78.3636	234.526	4.09325	1	81.4513	58.4584	23.353	0.407587	22.6177		4.24335	53.9071
58344	Tue Mar 28 16:27:26 2017_x000D_	70.6151	78.4672	219.189	3.82558	1	79.6965	58.8451	50.3245	0.878328	21.6217		5.81824	0
58345	Tue Mar 28 16:27:26 2017_x000D_	70.8089	78.4598	211.485	3.69111	1	79.6965	58.8451	50.3245	0.878328	21.5343		2.88537	0
58346	Tue Mar 28 16:27:27 2017_x000D_	70.905	78.4559	193.198	3.37194	1	79.6965	58.8451	50.3245	0.878328	21.4913		0.015	0
58347	Tue Mar 28 16:27:27 2017_x000D_	70.9047	78.4555	182.224	3.1804	1	79.6965	58.8451	50.3245	0.878328	21.491		2.90414	0
58348	Tue Mar 28 16:27:27 2017_x000D_	71.0014	78.451	165.034	2.88038	1	79.6965	58.8451	50.3245	0.878328	21.4475		2.9089	33.2995
58349	Tue Mar 28 16:27:27 2017_x000D_	70.9045	78.4545	158.689	2.76964	1	78.6024	59.0322	50.3245	0.878328	20.8922		2.91189	0
58350	Tue Mar 28 16:27:27 2017_x000D_	70.8075	78.458	152.253	2.65732	1	78.6024	59.0322	50.3245	0.878328	20.9314		4.12626	0
58351	Tue Mar 28 16:27:27 2017_x000D_	70.7091	78.3619	143.628	2.50678	1	78.6024	59.0322	50.3245	0.878328	20.8792		10.4532	0
58352	Tue Mar 28 16:27:27 2017_x000D_	70.4156	78.1741	133.799	2.33524	1	78.6024	59.0322	50.3245	0.878328	20.8191		6.58233	35.3144
58353	Tue Mar 28 16:27:27 2017_x000D_	70.3158	77.9787	128.062	2.2351	1	77.4973	59.4377	71.6928	1.25128	19.8832		24.735	0
58354	Tue Mar 28 16:27:27 2017_x000D_	69.7245	77.4041	128.066	2.23517	1	77.4973	59.4377	71.6928	1.25128	19.5757		15.9004	0
58355	Tue Mar 28 16:27:27 2017_x000D_	69.5232	76.9138	129.779	2.26507	1	77.4973	59.4377	71.6928	1.25128	19.2094		28.9081	0
58356	Tue Mar 28 16:27:27 2017_x000D_	68.8321	76.2423	133.792	2.33511	1	77.4973	59.4377	71.6928	1.25128	18.9071		10.6026	6.50375
58357	Tue Mar 28 16:27:27 2017_x000D_	68.633	75.9503	131.913	2.30231	1	77.2806	59.4314	89.0011	1.55336	18.6455		24.82	0
58358	Tue Mar 28 16:27:27 2017_x000D_	68.0395	75.3739	139.715	2.43848	1	77.2806	59.4314	89.0011	1.55336	18.4272		8.28034	0
58359	Tue Mar 28 16:27:27 2017_x000D_	67.8416	75.1815	139.714	2.43847	1	77.2806	59.4314	89.0011	1.55336	18.3619		12.4259	0
58360	Tue Mar 28 16:27:27 2017_x000D_	67.5445	74.8929	143.593	2.50617	1	77.2806	59.4314	89.0011	1.55336	18.2716		22.8396	6.56015
58361	Tue Mar 28 16:27:27 2017_x000D_	66.9517	74.4152	145.84	2.54539	1	77.2697	59.6498	89.0011	1.55336	18.0133		10.5416	0
58362	Tue Mar 28 16:27:27 2017_x000D_	66.6556	74.226	147.412	2.57282	1	77.2697	59.6498	89.0011	1.55336	18.0312		18.743	0
58363	Tue Mar 28 16:27:27 2017_x000D_	66.1613	73.8439	145.839	2.54537	1	77.2697	59.6498	89.0011	1.55336	18.0241		10.5591	0
58364	Tue Mar 28 16:27:27 2017_x000D_	65.8647	73.6544	147.409	2.57278	1	77.2697	59.6498	89.0011	1.55336	18.0611		10.5473	0
58365	Tue Mar 28 16:27:27 2017_x000D_	65.5685	73.465	145.84	2.54539	1	77.2697	59.6498	89.0011	1.55336	18.1046		18.7885	20.7144
58366	Tue Mar 28 16:27:27 2017_x000D_	65.0729	73.0821	147.407	2.57274	1	76.6087	59.8494	96.7997	1.68947	17.555		10.5623	0
58367	Tue Mar 28 16:27:27 2017_x000D_	64.7763	72.8924	145.839	2.54537	1	76.6087	59.8494	96.7997	1.68947	17.6104		14.6788	0
58368	Tue Mar 28 16:27:28 2017_x000D_	64.3798	72.6057	143.595	2.5062	1	76.6087	59.8494	96.7997	1.68947	17.6711		13.1099	0
58369	Tue Mar 28 16:27:28 2017_x000D_	63.9846	72.4192	143.598	2.50625	1	76.6087	59.8494	96.7997	1.68947	17.8148		8.33339	0
58370	Tue Mar 28 16:27:28 2017_x000D_	63.7854	72.2256	143.596	2.50623	1	76.6087	59.8494	96.7997	1.68947	17.8215		17.1101	0
58371	Tue Mar 28 16:27:28 2017_x000D_	63.2904	71.9423	144.147	2.51584	1	76.6087	59.8494	96.7997	1.68947	17.9893		12.5257	0
58372	Tue Mar 28 16:27:28 2017_x000D_	62.9908	71.6515	143.597	2.50624	1	76.6087	59.8494	96.7997	1.68947	18.0205		17.141	0
58373	Tue Mar 28 16:27:28 2017_x000D_	62.4949	71.3677	147.405	2.57271	1	76.6087	59.8494	96.7997	1.68947	18.2173		10.6055	59.257
58374	Tue Mar 28 16:27:28 2017_x000D_	62.1971	71.1772	145.84	2.54539	1	76.4906	57.8777	96.7997	1.68947	19.5239		16.72	0
58375	Tue Mar 28 16:27:28 2017_x000D_	61.7972	70.789	145.836	2.54532	1	76.4906	57.8777	96.7997	1.68947	19.5601		8.36315	0
58376	Tue Mar 28 16:27:28 2017_x000D_	61.5972	70.5948	145.834	2.54529	1	76.4906	57.8777	96.7997	1.68947	19.5841		13.1688	0
58377	Tue Mar 28 16:27:28 2017_x000D_	61.2003	70.4073	145.837	2.54533	1	76.4906	57.8777	96.7997	1.68947	19.7683		6.58896	47.48
58378	Tue Mar 28 16:27:28 2017_x000D_	61.0018	70.3133	143.601	2.5063	1	76.1337	56.3358	127.632	2.22759	20.5996		14.7618	0
58379	Tue Mar 28 16:27:28 2017_x000D_	60.6029	70.0252	145.838	2.54535	1	76.1337	56.3358	127.632	2.22759	20.7028		8.37803	0
58380	Tue Mar 28 16:27:28 2017_x000D_	60.4025	69.8307	145.836	2.54532	1	76.1337	56.3358	127.632	2.22759	20.7264		16.7667	0
58381	Tue Mar 28 16:27:28 2017_x000D_	60.0014	69.4415	145.832	2.54525	1	76.1337	56.3358	127.632	2.22759	20.7849		5.91631	0
58382	Tue Mar 28 16:27:28 2017_x000D_	59.8043	69.4481	145.837	2.54533	1	76.1337	56.3358	127.632	2.22759	20.9423		16.7816	35.0532
58383	Tue Mar 28 16:27:28 2017_x000D_	59.4028	69.0586	145.833	2.54526	1	75.7548	55.2305	152.992	2.67022	21.415		5.91931	0
58384	Tue Mar 28 16:27:28 2017_x000D_	59.2056	69.0652	145.837	2.54534	1	75.7548	55.2305	152.992	2.67022	21.5702		8.39715	0
58385	Tue Mar 28 16:27:28 2017_x000D_	59.0047	68.8703	145.835	2.54531	1	75.7548	55.2305	152.992	2.67022	21.6012		10.6663	0
58386	Tue Mar 28 16:27:28 2017_x000D_	58.7052	68.6787	144.149	2.51587	1	75.7548	55.2305	152.992	2.67022	21.715		6.70078	52.7989
58387	Tue Mar 28 16:27:28 2017_x000D_	58.6026	68.4803	145.832	2.54525	1	75.6254	53.4753	188.234	3.28531	22.692		15.9235	0
58388	Tue Mar 28 16:27:28 2017_x000D_	58.1051	68.2953	152.138	2.65531	1	75.6254	53.4753	188.234	3.28531	22.9476		12.6192	0
58389	Tue Mar 28 16:27:29 2017_x000D_	57.803	68.0026	155.932	2.72152	1	75.6254	53.4753	188.234	3.28531	22.9931		6.60938	0
58390	Tue Mar 28 16:27:29 2017_x000D_	57.6037	67.9087	163.949	2.86144	1	75.6254	53.4753	188.234	3.28531	23.0891		12.2141	9.14974
58391	Tue Mar 28 16:27:29 2017_x000D_	57.2061	67.8211	173.578	3.0295	1	75.4195	53.2503	180	3.14159	23.3246		2.95109	0
58392	Tue Mar 28 16:27:29 2017_x000D_	57.1078	67.8248	184.809	3.22552	1	75.4195	53.2503	180	3.14159	23.4037		5.93451	0
58393	Tue Mar 28 16:27:29 2017_x000D_	56.9101	67.8316	190.574	3.32614	1	75.4195	53.2503	180	3.14159	23.5629		14.8343	0
58394	Tue Mar 28 16:27:29 2017_x000D_	56.4159	67.8481	202.39	3.53237	1	75.4195	53.2503	180	3.14159	23.9632		4.26486	0
58395	Tue Mar 28 16:27:29 2017_x000D_	56.3193	67.9524	211.24	3.68684	1	75.4195	53.2503	180	3.14159	24.1033		13.4048	0
58396	Tue Mar 28 16:27:29 2017_x000D_	55.9276	68.1674	219.017	3.82257	1	75.4195	53.2503	180	3.14159	24.5449		4.26878	0
58397	Tue Mar 28 16:27:29 2017_x000D_	55.8307	68.2716	223.023	3.89249	1	75.4195	53.2503	180	3.14159	24.6852		23.5594	0
58398	Tue Mar 28 16:27:29 2017_x000D_	55.2464	68.7963	225.108	3.92888	1	75.4195	53.2503	180	3.14159	25.4683		10.9348	0
58399	Tue Mar 28 16:27:29 2017_x000D_	55.0542	69.106	223.024	3.8925	1	75.4195	53.2503	180	3.14159	25.8099		25.6506	13.1384
58400	Tue Mar 28 16:27:29 2017_x000D_	54.4717	69.7319	223.024	3.8925	1	75.4414	52.8129	180	3.14159	26.944		10.8635	0
58401	Tue Mar 28 16:27:29 2017_x000D_	54.1782	69.944	221.223	3.86107	1	75.4414	52.8129	180	3.14159	27.3056		10.9322	0
58402	Tue Mar 28 16:27:29 2017_x000D_	53.986	70.2536	219.021	3.82264	1	75.4414	52.8129	180	3.14159	27.6498		20.1542	0
58403	Tue Mar 28 16:27:29 2017_x000D_	53.3971	70.5769	216.677	3.78173	1	75.4414	52.8129	180	3.14159	28.311		10.8677	28.9201
58404	Tue Mar 28 16:27:29 2017_x000D_	53.1035	70.7891	215.085	3.75393	1	74.5957	52.3502	180	3.14159	28.318		8.55453	0
58405	Tue Mar 28 16:27:29 2017_x000D_	52.9093	70.9979	215.085	3.75395	1	74.5957	52.3502	180	3.14159	28.6013		20.1676	0
58406	Tue Mar 28 16:27:29 2017_x000D_	52.32	71.3214	212.658	3.71158	1	74.5957	52.3502	180	3.14159	29.2594		21.7396	0
58407	Tue Mar 28 16:27:29 2017_x000D_	51.7327	71.7459	212.658	3.71159	1	74.5957	52.3502	180	3.14159	29.9818		5.9617	0
58408	Tue Mar 28 16:27:29 2017_x000D_	51.5341	71.7529	212.657	3.71156	1	74.5957	52.3502	180	3.14159	30.1381		13.4532	47.1691
58409	Tue Mar 28 16:27:29 2017_x000D_	51.141	71.9687	212.656	3.71155	1	73.0991	51.8682	194.692	3.39801	29.7689		8.56286	0
58410	Tue Mar 28 16:27:30 2017_x000D_	50.9465	72.1776	212.657	3.71157	1	73.0991	51.8682	194.692	3.39801	30.0534		20.1866	0
58411	Tue Mar 28 16:27:30 2017_x000D_	50.3567	72.5015	215.082	3.7539	1	73.0991	51.8682	194.692	3.39801	30.7075		8.56505	0
58412	Tue Mar 28 16:27:30 2017_x000D_	50.1622	72.7105	215.083	3.75391	1	73.0991	51.8682	194.692	3.39801	30.992		20.2026	34.8623
58413	Tue Mar 28 16:27:30 2017_x000D_	49.5719	73.0346	212.657	3.71157	1	72.036	51.3989	180	3.14159	31.1888		8.56301	0
58414	Tue Mar 28 16:27:30 2017_x000D_	49.3775	73.2436	217.378	3.79396	1	72.036	51.3989	180	3.14159	31.4738		20.2093	0
58415	Tue Mar 28 16:27:30 2017_x000D_	48.787	73.5678	215.082	3.75389	1	72.036	51.3989	180	3.14159	32.1244		8.57134	0
58416	Tue Mar 28 16:27:30 2017_x000D_	48.5923	73.7769	215.083	3.7539	1	72.036	51.3989	180	3.14159	32.4096		21.7821	14.4688
58417	Tue Mar 28 16:27:30 2017_x000D_	48.0039	74.2023	215.083	3.7539	1	71.6129	51.1674	194.692	3.39801	32.9847		10.8911	0
58418	Tue Mar 28 16:27:30 2017_x000D_	47.7097	74.415	216.674	3.78167	1	71.6129	51.1674	194.692	3.39801	33.3439		10.9001	0
58419	Tue Mar 28 16:27:30 2017_x000D_	47.4152	74.6278	215.083	3.75391	1	71.6129	51.1674	194.692	3.39801	33.7034		10.8953	0
58420	Tue Mar 28 16:27:30 2017_x000D_	47.1209	74.8406	216.674	3.78167	1	71.6129	51.1674	194.692	3.39801	34.0629		19.3862	6.51283
58421	Tue Mar 28 16:27:30 2017_x000D_	46.6316	75.2627	215.084	3.75392	1	71.3959	51.161	180	3.14159	34.5567		10.8977	0
58422	Tue Mar 28 16:27:30 2017_x000D_	46.3372	75.4755	216.674	3.78168	1	71.3959	51.161	180	3.14159	34.9161		13.4963	0
58423	Tue Mar 28 16:27:30 2017_x000D_	45.9429	75.6921	216.673	3.78166	1	71.3959	51.161	180	3.14159	35.3501		10.9085	0
58424	Tue Mar 28 16:27:30 2017_x000D_	45.6482	75.9051	215.083	3.75391	1	71.3959	51.161	180	3.14159	35.7101		19.3924	0
58425	Tue Mar 28 16:27:30 2017_x000D_	45.1588	76.3274	216.674	3.78167	1	71.3959	51.161	180	3.14159	36.3556		5.99511	6.51283
58426	Tue Mar 28 16:27:30 2017_x000D_	44.9591	76.3348	216.672	3.78165	1	71.1789	51.1546	180	3.14159	36.3527		8.58201	0
58427	Tue Mar 28 16:27:30 2017_x000D_	44.7642	76.5442	216.673	3.78166	1	71.1789	51.1546	180	3.14159	36.6383		17.6369	0
58428	Tue Mar 28 16:27:30 2017_x000D_	44.272	76.8657	217.375	3.79391	1	71.1789	51.1546	180	3.14159	37.2162		6.76023	0
58429	Tue Mar 28 16:27:30 2017_x000D_	44.0745	76.9742	215.083	3.75391	1	71.1789	51.1546	180	3.14159	37.4339		17.1661	33.3552
58430	Tue Mar 28 16:27:30 2017_x000D_	43.6846	77.393	215.084	3.75393	1	70.0829	51.3416	180	3.14159	37.0883		2.99606	0
58431	Tue Mar 28 16:27:30 2017_x000D_	43.5848	77.3967	216.673	3.78166	1	70.0829	51.3416	180	3.14159	37.162		15.1546	0
58432	Tue Mar 28 16:27:31 2017_x000D_	43.1923	77.7147	219.011	3.82247	1	70.0829	51.3416	180	3.14159	37.6649		6.76023	0
58433	Tue Mar 28 16:27:31 2017_x000D_	42.9948	77.8232	216.673	3.78165	1	70.0829	51.3416	180	3.14159	37.8819		6.76023	58.8369
58434	Tue Mar 28 16:27:31 2017_x000D_	42.7973	77.9317	219.01	3.82245	1	68.3034	52.1661	180	3.14159	36.255		6.7643	0
58435	Tue Mar 28 16:27:31 2017_x000D_	42.5997	78.0403	216.672	3.78164	1	68.3034	52.1661	180	3.14159	36.4713		6.80257	0
58436	Tue Mar 28 16:27:31 2017_x000D_	42.5045	78.2461	215.085	3.75394	1	68.3034	52.1661	180	3.14159	36.6845		10.9325	0
58437	Tue Mar 28 16:27:31 2017_x000D_	42.2091	78.4595	208.791	3.6441	1	68.3034	52.1661	180	3.14159	37.044		10.9339	73.5479
58438	Tue Mar 28 16:27:31 2017_x000D_	41.9135	78.6727	197.004	3.43837	1	66.0789	53.1966	180	3.14159	35.1141		4.30007	0
58439	Tue Mar 28 16:27:31 2017_x000D_	41.8155	78.7773	187.948	3.28031	1	66.0789	53.1966	180	3.14159	35.2574		12.0351	0
58440	Tue Mar 28 16:27:31 2017_x000D_	41.4146	78.792	170.774	2.98057	1	66.0789	53.1966	180	3.14159	35.5451		4.24832	0
58441	Tue Mar 28 16:27:31 2017_x000D_	41.3119	78.6945	161.735	2.82281	1	66.0789	53.1966	180	3.14159	35.5464		12.3677	0
58442	Tue Mar 28 16:27:31 2017_x000D_	40.9088	78.6081	146.52	2.55725	1	66.0789	53.1966	180	3.14159	35.767		0.0108167	37.3792
58443	Tue Mar 28 16:27:31 2017_x000D_	40.9091	78.6079	138.6	2.41903	1	65.1677	54.0464	169.885	2.96506	34.5217		8.4862	0
58444	Tue Mar 28 16:27:31 2017_x000D_	40.7038	78.4133	130.622	2.27979	1	65.1677	54.0464	169.885	2.96506	34.5287		12.722	0
58445	Tue Mar 28 16:27:31 2017_x000D_	40.3959	78.1217	121.918	2.12787	1	65.1677	54.0464	169.885	2.96506	34.5436		9.55211	0
58446	Tue Mar 28 16:27:31 2017_x000D_	40.2881	77.8221	117.991	2.05933	1	65.1677	54.0464	169.885	2.96506	34.4133		9.55415	113.751
58447	Tue Mar 28 16:27:31 2017_x000D_	40.1801	77.5225	114.243	1.99392	1	62.8473	57.0452	180	3.14159	30.547		26.982	0
58448	Tue Mar 28 16:27:31 2017_x000D_	39.758	76.7283	114.245	1.99395	1	62.8473	57.0452	180	3.14159	30.3404		9.56567	0
58449	Tue Mar 28 16:27:31 2017_x000D_	39.6497	76.4284	117.988	2.05928	1	62.8473	57.0452	180	3.14159	30.2297		27.0223	0
58450	Tue Mar 28 16:27:31 2017_x000D_	39.227	75.633	117.988	2.05928	1	62.8473	57.0452	180	3.14159	30.057		12.5042	0
58451	Tue Mar 28 16:27:31 2017_x000D_	39.1158	75.2313	120.485	2.10285	1	62.8473	57.0452	180	3.14159	29.8985		17.623	60.9252
58452	Tue Mar 28 16:27:31 2017_x000D_	38.8009	74.7354	124.355	2.17041	1	61.4704	58.538	167.805	2.92875	27.8615		13.536	0
58453	Tue Mar 28 16:27:32 2017_x000D_	38.5891	74.337	124.354	2.17038	1	61.4704	58.538	167.805	2.92875	27.8058		6.77612	0
58454	Tue Mar 28 16:27:32 2017_x000D_	38.483	74.1376	126.679	2.21096	1	61.4704	58.538	167.805	2.92875	27.7807		19.3499	0
58455	Tue Mar 28 16:27:32 2017_x000D_	38.0671	73.6446	128.343	2.24	1	61.4704	58.538	167.805	2.92875	27.8554		8.54351	42.3117
58456	Tue Mar 28 16:27:32 2017_x000D_	37.8604	73.4487	128.344	2.24003	1	60.5491	59.6059	167.805	2.92875	26.5782		6.78688	0
58457	Tue Mar 28 16:27:32 2017_x000D_	37.7541	73.249	130.581	2.27908	1	60.5491	59.6059	167.805	2.92875	26.5659		19.3734	0
58458	Tue Mar 28 16:27:32 2017_x000D_	37.3377	72.7554	132.414	2.31107	1	60.5491	59.6059	167.805	2.92875	26.6773		17.1209	0
58459	Tue Mar 28 16:27:32 2017_x000D_	36.9235	72.3628	132.416	2.31109	1	60.5491	59.6059	167.805	2.92875	26.8497		8.56471	88.8018
58460	Tue Mar 28 16:27:32 2017_x000D_	36.7163	72.1664	132.417	2.31111	1	58.283	61.5103	135	2.35619	24.0557		10.9466	0
58461	Tue Mar 28 16:27:32 2017_x000D_	36.5063	71.868	130.583	2.27911	1	58.283	61.5103	135	2.35619	24.1144		8.57113	0
58462	Tue Mar 28 16:27:32 2017_x000D_	36.2989	71.6715	130.584	2.27913	1	58.283	61.5103	135	2.35619	24.2188		15.1724	0
58463	Tue Mar 28 16:27:32 2017_x000D_	35.9852	71.2748	128.349	2.2401	1	58.283	61.5103	135	2.35619	24.3421		15.1953	122.63
58464	Tue Mar 28 16:27:32 2017_x000D_	35.6709	70.8776	130.583	2.2791	1	54.9107	63.8204	135	2.35619	20.4933		15.1916	0
58465	Tue Mar 28 16:27:32 2017_x000D_	35.3568	70.4804	128.348	2.2401	1	54.9107	63.8204	135	2.35619	20.657		8.59016	0
58466	Tue Mar 28 16:27:32 2017_x000D_	35.149	70.2834	128.35	2.24013	1	54.9107	63.8204	135	2.35619	20.7917		8.59647	0
58467	Tue Mar 28 16:27:32 2017_x000D_	34.9411	70.0862	128.351	2.24015	1	54.9107	63.8204	135	2.35619	20.9295		21.9626	0
58468	Tue Mar 28 16:27:32 2017_x000D_	34.5195	69.4877	128.35	2.24013	1	54.9107	63.8204	135	2.35619	21.1641		15.2276	60.8225
58469	Tue Mar 28 16:27:32 2017_x000D_	34.2046	69.0896	125.983	2.19881	1	53.3281	65.0876	147.83	2.58012	19.5378		0	0
58470	Tue Mar 28 16:27:32 2017_x000D_	34.2046	69.0896	125.983	2.19881	1	53.3281	65.0876	147.83	2.58012	19.5378		15.2464	0
58471	Tue Mar 28 16:27:32 2017_x000D_	33.8892	68.6911	128.35	2.24013	1	53.3281	65.0876	147.83	2.58012	19.7701		8.61767	0
58472	Tue Mar 28 16:27:32 2017_x000D_	33.6808	68.4934	128.351	2.24016	1	53.3281	65.0876	147.83	2.58012	19.9403		13.6705	56.6951
58473	Tue Mar 28 16:27:32 2017_x000D_	33.4666	68.0912	128.348	2.2401	1	51.756	66.1364	151.548	2.64502	18.3936		8.62191	0
58474	Tue Mar 28 16:27:33 2017_x000D_	33.2581	67.8934	128.35	2.24013	1	51.756	66.1364	151.548	2.64502	18.5812		13.6812	0
58475	Tue Mar 28 16:27:33 2017_x000D_	33.0437	67.4909	128.347	2.24008	1	51.756	66.1364	151.548	2.64502	18.7613		4.31607	0
58476	Tue Mar 28 16:27:33 2017_x000D_	32.9395	67.3917	124.38	2.17083	1	51.756	66.1364	151.548	2.64502	18.8583		12.951	42.2245
58477	Tue Mar 28 16:27:33 2017_x000D_	32.6262	67.0947	128.35	2.24013	1	50.6286	66.979	135	2.35619	18.0028		6.85412	0
58478	Tue Mar 28 16:27:33 2017_x000D_	32.5187	66.8931	130.576	2.27898	1	50.6286	66.979	135	2.35619	18.1101		6.81306	0
58479	Tue Mar 28 16:27:33 2017_x000D_	32.3127	66.7975	132.403	2.31087	1	50.6286	66.979	135	2.35619	18.3168		6.14073	0
58480	Tue Mar 28 16:27:33 2017_x000D_	32.3066	66.5929	140.597	2.45388	1	50.6286	66.979	135	2.35619	18.3261		4.32064	32.9589
58481	Tue Mar 28 16:27:33 2017_x000D_	32.202	66.4939	144.661	2.5248	1	49.7289	67.6095	165.308	2.88517	17.5624		0.0189737	0
58482	Tue Mar 28 16:27:33 2017_x000D_	32.2018	66.4945	157.656	2.75162	1	49.7289	67.6095	165.308	2.88517	17.5625		4.33223	0
58483	Tue Mar 28 16:27:33 2017_x000D_	32.3003	66.3889	161.42	2.81731	1	49.7289	67.6095	165.308	2.88517	17.4713		6.08773	0
58484	Tue Mar 28 16:27:33 2017_x000D_	32.0975	66.396	172.773	3.01546	1	49.7289	67.6095	165.308	2.88517	17.6731		6.09332	0
58485	Tue Mar 28 16:27:33 2017_x000D_	31.8945	66.4027	178.785	3.12039	1	49.7289	67.6095	165.308	2.88517	17.8752		6.09042	29.4097
58486	Tue Mar 28 16:27:33 2017_x000D_	31.6916	66.4095	190.863	3.33119	1	48.8394	68.0216	165.308	2.88517	17.2234		0	0
58487	Tue Mar 28 16:27:33 2017_x000D_	31.6916	66.4095	190.863	3.33119	1	48.8394	68.0216	165.308	2.88517	17.2234		9.13983	0
58488	Tue Mar 28 16:27:33 2017_x000D_	31.3871	66.4194	203.205	3.54659	1	48.8394	68.0216	165.308	2.88517	17.5257		4.33443	0
58489	Tue Mar 28 16:27:33 2017_x000D_	31.2886	66.5251	207.169	3.61579	1	48.8394	68.0216	165.308	2.88517	17.6145		9.65663	54.0154
58490	Tue Mar 28 16:27:33 2017_x000D_	30.9869	66.6373	216.489	3.77844	1	47.0811	68.4092	180	3.14159	16.1914		6.83969	0
58491	Tue Mar 28 16:27:33 2017_x000D_	30.7866	66.7462	218.849	3.81963	1	47.0811	68.4092	180	3.14159	16.3791		17.8565	0
58492	Tue Mar 28 16:27:33 2017_x000D_	30.2871	67.0699	222.888	3.89012	1	47.0811	68.4092	180	3.14159	16.8473		11.0808	0
58493	Tue Mar 28 16:27:33 2017_x000D_	30.0926	67.3839	220.637	3.85085	1	47.0811	68.4092	180	3.14159	17.0194		23.9578	0
58494	Tue Mar 28 16:27:33 2017_x000D_	29.4971	67.916	222.888	3.89013	1	47.0811	68.4092	180	3.14159	17.5909		6.85046	86.0223
58495	Tue Mar 28 16:27:33 2017_x000D_	29.2965	68.0251	220.637	3.85084	1	44.236	68.7662	180	3.14159	14.9579		13.0283	0
58496	Tue Mar 28 16:27:34 2017_x000D_	29.0001	68.3425	221.071	3.85842	1	44.236	68.7662	180	3.14159	15.2418		17.874	0
58497	Tue Mar 28 16:27:34 2017_x000D_	28.5001	68.6665	220.637	3.85084	1	44.236	68.7662	180	3.14159	15.7362		8.68552	0
58498	Tue Mar 28 16:27:34 2017_x000D_	28.3025	68.8781	220.637	3.85084	1	44.236	68.7662	180	3.14159	15.9339		11.0646	65.6743
58499	Tue Mar 28 16:27:34 2017_x000D_	28.0029	69.0932	218.85	3.81965	1	42.0525	68.9233	180	3.14159	14.0506		22.125	0
58500	Tue Mar 28 16:27:34 2017_x000D_	27.4038	69.5233	218.849	3.81964	1	42.0525	68.9233	180	3.14159	14.661		8.68976	0
58501	Tue Mar 28 16:27:34 2017_x000D_	27.2061	69.735	218.85	3.81965	1	42.0525	68.9233	180	3.14159	14.8686		15.3535	0
58502	Tue Mar 28 16:27:34 2017_x000D_	26.8075	70.056	216.492	3.77849	1	42.0525	68.9233	180	3.14159	15.287		15.3512	0
58503	Tue Mar 28 16:27:34 2017_x000D_	26.409	70.377	218.85	3.81965	1	42.0525	68.9233	180	3.14159	15.7109		6.86531	33.3888
58504	Tue Mar 28 16:27:34 2017_x000D_	26.208	70.4864	216.491	3.77849	1	40.9555	69.1111	180	3.14159	14.8115		15.3554	0
58505	Tue Mar 28 16:27:34 2017_x000D_	25.8094	70.8075	218.849	3.81964	1	40.9555	69.1111	180	3.14159	15.2408		11.0712	0
58506	Tue Mar 28 16:27:34 2017_x000D_	25.5096	71.0227	220.635	3.85081	1	40.9555	69.1111	180	3.14159	15.5637		19.6816	0
58507	Tue Mar 28 16:27:34 2017_x000D_	25.0117	71.4499	218.849	3.81964	1	40.9555	69.1111	180	3.14159	16.1144		11.073	13.0492
58508	Tue Mar 28 16:27:34 2017_x000D_	24.7119	71.6652	220.635	3.85081	1	40.5207	69.0988	180	3.14159	16.0158		11.0862	0
58509	Tue Mar 28 16:27:34 2017_x000D_	24.4117	71.8807	218.849	3.81963	1	40.5207	69.0988	180	3.14159	16.3474		17.3944	0
58510	Tue Mar 28 16:27:34 2017_x000D_	24.016	72.3045	218.85	3.81965	1	40.5207	69.0988	180	3.14159	16.8131		11.082	0
58511	Tue Mar 28 16:27:34 2017_x000D_	23.7159	72.5199	220.635	3.85081	1	40.5207	69.0988	180	3.14159	17.1495		19.6943	0
58512	Tue Mar 28 16:27:34 2017_x000D_	23.2177	72.9474	218.85	3.81965	1	40.5207	69.0988	180	3.14159	17.7258		11.0838	0
58513	Tue Mar 28 16:27:34 2017_x000D_	22.9176	73.1629	220.635	3.85081	1	40.5207	69.0988	180	3.14159	18.0662		19.7027	0
58514	Tue Mar 28 16:27:34 2017_x000D_	22.4192	73.5906	218.85	3.81965	1	40.5207	69.0988	180	3.14159	18.6505		8.70248	0
58515	Tue Mar 28 16:27:34 2017_x000D_	22.2212	73.8026	218.85	3.81965	1	40.5207	69.0988	180	3.14159	18.8944		9.72438	0
58516	Tue Mar 28 16:27:34 2017_x000D_	21.9175	73.9159	218.235	3.80891	1	40.5207	69.0988	180	3.14159	19.2168		19.7092	88.264
58517	Tue Mar 28 16:27:35 2017_x000D_	21.4189	74.3437	216.494	3.77854	1	37.8512	70.3357	180	3.14159	16.914		11.0946	0
58518	Tue Mar 28 16:27:35 2017_x000D_	21.1185	74.5594	218.235	3.80891	1	37.8512	70.3357	180	3.14159	17.2575		17.9529	0
58519	Tue Mar 28 16:27:35 2017_x000D_	20.6164	74.885	218.848	3.81963	1	37.8512	70.3357	180	3.14159	17.8251		8.71096	0
58520	Tue Mar 28 16:27:35 2017_x000D_	20.4182	75.0972	218.849	3.81963	1	37.8512	70.3357	180	3.14159	18.0716		8.70672	62.147
58521	Tue Mar 28 16:27:35 2017_x000D_	20.2201	75.3093	218.849	3.81964	1	36.0613	71.3786	167.805	2.92875	16.3216		17.4219	0
58522	Tue Mar 28 16:27:35 2017_x000D_	19.8237	75.7337	218.85	3.81965	1	36.0613	71.3786	167.805	2.92875	16.8115		9.73386	0
58523	Tue Mar 28 16:27:35 2017_x000D_	19.5197	75.8471	222.881	3.89001	1	36.0613	71.3786	167.805	2.92875	17.1345		15.4065	0
58524	Tue Mar 28 16:27:35 2017_x000D_	19.1198	76.1693	220.633	3.85077	1	36.0613	71.3786	167.805	2.92875	17.6058		8.71096	76.8031
58525	Tue Mar 28 16:27:35 2017_x000D_	18.9216	76.3815	220.634	3.85078	1	33.8266	72.6277	180	3.14159	15.3704		8.7152	0
58526	Tue Mar 28 16:27:35 2017_x000D_	18.7233	76.5938	220.634	3.85078	1	33.8266	72.6277	180	3.14159	15.6154		13.7845	0
58527	Tue Mar 28 16:27:35 2017_x000D_	18.3198	76.8136	220.633	3.85077	1	33.8266	72.6277	180	3.14159	16.0618		6.8864	0
58528	Tue Mar 28 16:27:35 2017_x000D_	18.224	77.0222	218.85	3.81965	1	33.8266	72.6277	180	3.14159	16.2097		6.16322	76.8017
58529	Tue Mar 28 16:27:35 2017_x000D_	18.0187	77.0298	218.849	3.81963	1	31.5919	73.8767	180	3.14159	13.9346		15.4154	0
58530	Tue Mar 28 16:27:35 2017_x000D_	17.6185	77.3521	216.496	3.77857	1	31.5919	73.8767	180	3.14159	14.3991		8.71725	0
58531	Tue Mar 28 16:27:35 2017_x000D_	17.4201	77.5644	216.497	3.77858	1	31.5919	73.8767	180	3.14159	14.6437		8.7174	0
58532	Tue Mar 28 16:27:35 2017_x000D_	17.2218	77.7768	216.497	3.77859	1	31.5919	73.8767	180	3.14159	14.8899		6.90026	0
58533	Tue Mar 28 16:27:35 2017_x000D_	17.0198	77.8868	214.004	3.73508	1	31.5919	73.8767	180	3.14159	15.1138		13.8113	85.4518
58534	Tue Mar 28 16:27:35 2017_x000D_	16.6155	78.107	205.998	3.59534	1	28.9319	74.8954	165.308	2.88517	12.7282		4.33678	0
58535	Tue Mar 28 16:27:35 2017_x000D_	16.7214	78.2054	196.828	3.43529	1	28.9319	74.8954	165.308	2.88517	12.6512		3.06584	0
58536	Tue Mar 28 16:27:35 2017_x000D_	16.8235	78.201	179.304	3.12945	1	28.9319	74.8954	165.308	2.88517	12.5515		4.33726	0
58537	Tue Mar 28 16:27:35 2017_x000D_	16.9297	78.2991	170.311	2.97249	1	28.9319	74.8954	165.308	2.88517	12.4755		3.08311	67.7815
58538	Tue Mar 28 16:27:36 2017_x000D_	16.9259	78.1964	161.989	2.82724	1	26.9245	75.9323	180	3.14159	10.2517		0.0308869	0
58539	Tue Mar 28 16:27:36 2017_x000D_	16.9264	78.1955	141.29	2.46598	1	26.9245	75.9323	180	3.14159	10.2511		3.08289	0
58540	Tue Mar 28 16:27:36 2017_x000D_	16.8237	78.1991	135.216	2.35997	1	26.9245	75.9323	180	3.14159	10.352		3.07101	0
58541	Tue Mar 28 16:27:36 2017_x000D_	16.7214	78.2028	125.062	2.18274	1	26.9245	75.9323	180	3.14159	10.4527		11.0636	58.8543
58542	Tue Mar 28 16:27:36 2017_x000D_	16.5058	77.9036	113.355	1.97841	1	25.1445	76.7571	160.522	2.80164	8.71445		6.15048	0
58543	Tue Mar 28 16:27:36 2017_x000D_	16.4989	77.6987	106.103	1.85185	1	25.1445	76.7571	160.522	2.80164	8.69672		12.6596	0
58544	Tue Mar 28 16:27:36 2017_x000D_	16.3821	77.2932	97.7394	1.70587	1	25.1445	76.7571	160.522	2.80164	8.77878		12.6782	0
58545	Tue Mar 28 16:27:36 2017_x000D_	16.2648	76.8872	100.573	1.75534	1	25.1445	76.7571	160.522	2.80164	8.88065		12.3046	38.4021
58546	Tue Mar 28 16:27:36 2017_x000D_	16.2504	76.4773	100.572	1.75531	1	24.0271	77.3816	165.308	2.88517	7.8291		27.8672	0
58547	Tue Mar 28 16:27:36 2017_x000D_	16.1151	75.5583	103.941	1.81411	1	24.0271	77.3816	165.308	2.88517	8.11937		12.7	0
58548	Tue Mar 28 16:27:36 2017_x000D_	15.9976	75.1516	106.806	1.86412	1	24.0271	77.3816	165.308	2.88517	8.33341		12.3226	0
58549	Tue Mar 28 16:27:36 2017_x000D_	15.9832	74.7411	106.803	1.86407	1	24.0271	77.3816	165.308	2.88517	8.4662		20.6912	0
58550	Tue Mar 28 16:27:36 2017_x000D_	15.6524	74.1359	109.597	1.91283	1	24.0271	77.3816	165.308	2.88517	8.98166		12.719	20.7684
58551	Tue Mar 28 16:27:36 2017_x000D_	15.5347	73.7286	112.302	1.96005	1	23.3644	77.5818	171.45	2.99237	8.72647		21.8178	0
58552	Tue Mar 28 16:27:36 2017_x000D_	15.4061	73.0128	116.042	2.02531	1	23.3644	77.5818	171.45	2.99237	9.17662		6.91152	0
58553	Tue Mar 28 16:27:36 2017_x000D_	15.2955	72.8107	118.648	2.0708	1	23.3644	77.5818	171.45	2.99237	9.37393		18.0241	0
58554	Tue Mar 28 16:27:36 2017_x000D_	14.9677	72.3072	122.553	2.13896	1	23.3644	77.5818	171.45	2.99237	9.91595		8.75411	9.3309
58555	Tue Mar 28 16:27:36 2017_x000D_	14.754	72.1085	122.556	2.139	1	23.137	77.794	180	3.14159	10.1291		9.26377	0
58556	Tue Mar 28 16:27:36 2017_x000D_	14.7431	71.7999	124.09	2.16578	1	23.137	77.794	180	3.14159	10.3144		19.8319	0
58557	Tue Mar 28 16:27:36 2017_x000D_	14.3117	71.299	122.554	2.13896	1	23.137	77.794	180	3.14159	10.9577		13.8496	0
58558	Tue Mar 28 16:27:36 2017_x000D_	14.0903	70.8939	122.552	2.13894	1	23.137	77.794	180	3.14159	11.3778		13.8589	34.9879
58559	Tue Mar 28 16:27:36 2017_x000D_	13.8688	70.4885	122.551	2.13893	1	22.0681	77.3275	223.993	3.90941	10.6771		8.77311	0
58560	Tue Mar 28 16:27:37 2017_x000D_	13.6547	70.2893	122.554	2.13897	1	22.0681	77.3275	223.993	3.90941	10.9691		22.3787	0
58561	Tue Mar 28 16:27:37 2017_x000D_	13.2186	69.6841	122.555	2.13899	1	22.0681	77.3275	223.993	3.90941	11.6934		9.81004	0
58562	Tue Mar 28 16:27:37 2017_x000D_	13.1041	69.3778	118.658	2.07096	1	22.0681	77.3275	223.993	3.90941	11.9813		9.81144	0
58563	Tue Mar 28 16:27:37 2017_x000D_	12.9892	69.0716	122.551	2.13891	1	22.0681	77.3275	223.993	3.90941	12.2714		8.79212	27.5288
58564	Tue Mar 28 16:27:37 2017_x000D_	12.7747	68.8719	122.553	2.13896	1	21.4441	76.6547	221.364	3.86352	11.6503		20.8428	0
58565	Tue Mar 28 16:27:37 2017_x000D_	12.4416	68.2622	119.989	2.0942	1	21.4441	76.6547	221.364	3.86352	12.3077		6.95844	0
58566	Tue Mar 28 16:27:37 2017_x000D_	12.3303	68.0587	122.551	2.13892	1	21.4441	76.6547	221.364	3.86352	12.5281		15.5579	0
58567	Tue Mar 28 16:27:37 2017_x000D_	12.0044	67.6553	119.991	2.09424	1	21.4441	76.6547	221.364	3.86352	13.0421		12.822	41.5524
58568	Tue Mar 28 16:27:37 2017_x000D_	11.8854	67.2448	122.549	2.13888	1	20.3941	75.7514	199.478	3.48155	12.0316		13.9289	0
58569	Tue Mar 28 16:27:37 2017_x000D_	11.6627	66.8374	122.548	2.13886	1	20.3941	75.7514	199.478	3.48155	12.4779		8.8196	0
58570	Tue Mar 28 16:27:37 2017_x000D_	11.4476	66.637	122.55	2.13891	1	20.3941	75.7514	199.478	3.48155	12.7715		13.9382	0
58571	Tue Mar 28 16:27:37 2017_x000D_	11.2248	66.2293	122.549	2.13889	1	20.3941	75.7514	199.478	3.48155	13.2192		6.22029	90.2397
58572	Tue Mar 28 16:27:37 2017_x000D_	11.2171	66.0221	122.546	2.13883	1	17.8477	74.1502	223.993	3.90941	10.4896		6.23105	0
58573	Tue Mar 28 16:27:37 2017_x000D_	11.0095	66.0286	122.552	2.13893	1	17.8477	74.1502	223.993	3.90941	10.617		13.9504	0
58574	Tue Mar 28 16:27:37 2017_x000D_	10.7864	65.6206	122.551	2.13891	1	17.8477	74.1502	223.993	3.90941	11.0732		0	0
58575	Tue Mar 28 16:27:37 2017_x000D_	10.7864	65.6206	122.551	2.13891	1	17.8477	74.1502	223.993	3.90941	11.0732		13.9597	59.8938
58576	Tue Mar 28 16:27:37 2017_x000D_	10.5632	65.2123	122.55	2.13889	1	16.3799	72.7969	188.637	3.29233	9.55825		6.97712	0
58577	Tue Mar 28 16:27:37 2017_x000D_	10.4517	65.0082	119.992	2.09426	1	16.3799	72.7969	188.637	3.29233	9.78813		15.6361	0
58578	Tue Mar 28 16:27:37 2017_x000D_	10.1245	64.6025	114.951	2.00627	1	16.3799	72.7969	188.637	3.29233	10.3091		3.10378	0
58579	Tue Mar 28 16:27:37 2017_x000D_	10.121	64.4991	110.564	1.92971	1	16.3799	72.7969	188.637	3.29233	10.3936		3.11298	0
58580	Tue Mar 28 16:27:37 2017_x000D_	10.1173	64.3954	104.029	1.81565	1	16.3799	72.7969	188.637	3.29233	10.4788		4.39174	64.998
58581	Tue Mar 28 16:27:38 2017_x000D_	10.0175	64.5025	95.0046	1.65814	1	14.6934	71.4368	223.993	3.90941	8.36353		4.40509	0
58582	Tue Mar 28 16:27:38 2017_x000D_	9.9178	64.6103	74.5447	1.30105	1	14.6934	71.4368	223.993	3.90941	8.33111		3.12516	0
58583	Tue Mar 28 16:27:38 2017_x000D_	9.92167	64.7144	68.0683	1.18802	1	14.6934	71.4368	223.993	3.90941	8.24379		0.0279886	0
58584	Tue Mar 28 16:27:38 2017_x000D_	9.92119	64.7152	46.8852	0.818301	1	14.6934	71.4368	223.993	3.90941	8.24342		6.94085	36.7882
58585	Tue Mar 28 16:27:38 2017_x000D_	10.0172	64.5047	40.5032	0.706914	1	13.8593	70.5379	225	3.92699	7.15271		6.93848	0
58586	Tue Mar 28 16:27:38 2017_x000D_	10.1128	64.2941	25.7288	0.449052	1	13.8593	70.5379	225	3.92699	7.28157		6.23696	0
58587	Tue Mar 28 16:27:38 2017_x000D_	10.3206	64.2877	20.1847	0.352289	1	13.8593	70.5379	225	3.92699	7.18244		9.34653	0
58588	Tue Mar 28 16:27:38 2017_x000D_	10.632	64.278	7.74504	0.135177	1	13.8593	70.5379	225	3.92699	7.04286		4.3916	37.9361
58589	Tue Mar 28 16:27:38 2017_x000D_	10.7319	64.171	4.59746	0.0802409	1	12.7974	69.8513	225	3.92699	6.04418		9.36434	0
58590	Tue Mar 28 16:27:38 2017_x000D_	11.0439	64.1615	4.74815	0.0828709	1	12.7974	69.8513	225	3.92699	5.95387		24.9385	0
58591	Tue Mar 28 16:27:38 2017_x000D_	11.8748	64.1363	4.74939	0.0828924	1	12.7974	69.8513	225	3.92699	5.78899		12.8278	0
58592	Tue Mar 28 16:27:38 2017_x000D_	12.2863	64.0201	7.7441	0.13516	1	12.7974	69.8513	225	3.92699	5.85356		12.4587	18.4026
58593	Tue Mar 28 16:27:38 2017_x000D_	12.7014	64.0075	7.7453	0.135181	1	12.3802	69.4016	225	3.92699	5.40365		25.0815	0
58594	Tue Mar 28 16:27:38 2017_x000D_	13.5275	63.8789	16.4968	0.287924	1	12.3802	69.4016	225	3.92699	5.64061		6.94224	0
58595	Tue Mar 28 16:27:38 2017_x000D_	13.7312	63.7691	19.2864	0.336611	1	12.3802	69.4016	225	3.92699	5.79226		22.6109	0
58596	Tue Mar 28 16:27:38 2017_x000D_	14.4492	63.5399	20.1996	0.35255	1	12.3802	69.4016	225	3.92699	6.21613		9.80919	0
58597	Tue Mar 28 16:27:38 2017_x000D_	14.7561	63.4271	21.9967	0.383914	1	12.3802	69.4016	225	3.92699	6.42958		9.81971	0
58598	Tue Mar 28 16:27:38 2017_x000D_	15.0633	63.3141	25.7511	0.449441	1	12.3802	69.4016	226.007	3.94457	6.65257		19.6138	0
58599	Tue Mar 28 16:27:38 2017_x000D_	15.6769	63.0884	25.7522	0.44946	1	12.3802	69.4016	226.007	3.94457	7.12213		11.1793	0
58600	Tue Mar 28 16:27:38 2017_x000D_	15.9802	62.8719	26.9959	0.471167	1	12.3802	69.4016	226.007	3.94457	7.45634		16.6844	0
58601	Tue Mar 28 16:27:38 2017_x000D_	16.4899	62.6494	25.7514	0.449447	1	12.3802	69.4016	226.007	3.94457	7.90455		12.7754	39.7225
58602	Tue Mar 28 16:27:38 2017_x000D_	16.8997	62.5336	23.0269	0.401895	1	13.6794	69.6571	245.232	4.28011	7.81758		20.7735	0
58603	Tue Mar 28 16:27:39 2017_x000D_	17.509	62.2046	25.7522	0.449461	1	13.6794	69.6571	245.232	4.28011	8.37888		6.9197	0
58604	Tue Mar 28 16:27:39 2017_x000D_	17.7119	62.0949	23.0253	0.401867	1	13.6794	69.6571	245.232	4.28011	8.57018		9.78178	0
58605	Tue Mar 28 16:27:39 2017_x000D_	18.0179	61.9823	19.2807	0.336512	1	13.6794	69.6571	245.232	4.28011	8.81619		9.79586	72.9695
58606	Tue Mar 28 16:27:39 2017_x000D_	18.3244	61.8697	23.0259	0.401878	1	16.0588	70.1617	245.232	4.28011	8.59594		18.8254	0
58607	Tue Mar 28 16:27:39 2017_x000D_	18.94	61.748	20.1969	0.352502	1	16.0588	70.1617	245.232	4.28011	8.89335		11.1455	0
58608	Tue Mar 28 16:27:39 2017_x000D_	19.2422	61.5319	19.2802	0.336504	1	16.0588	70.1617	245.232	4.28011	9.19823		19.5559	0
58609	Tue Mar 28 16:27:39 2017_x000D_	19.854	61.3069	19.28	0.3365	1	16.0588	70.1617	245.232	4.28011	9.63385		13.8191	0
58610	Tue Mar 28 16:27:39 2017_x000D_	20.2593	61.088	19.2785	0.336473	1	16.0588	70.1617	245.232	4.28011	9.99881		18.7943	0
58611	Tue Mar 28 16:27:39 2017_x000D_	20.8739	60.9666	16.4808	0.287644	1	16.0588	70.1617	245.232	4.28011	10.3795		9.77408	0
58612	Tue Mar 28 16:27:39 2017_x000D_	21.1797	60.8542	20.1955	0.352479	1	16.0588	70.1617	245.232	4.28011	10.6232		19.5236	0
58613	Tue Mar 28 16:27:39 2017_x000D_	21.7905	60.6296	20.1955	0.352478	1	16.0588	70.1617	245.232	4.28011	11.1226		9.25885	0
58614	Tue Mar 28 16:27:39 2017_x000D_	22.099	60.6207	19.282	0.336534	1	16.0588	70.1617	245.232	4.28011	11.2922		13.799	130.885
58615	Tue Mar 28 16:27:39 2017_x000D_	22.5037	60.4021	19.2805	0.336508	1	20.4083	70.5026	245.232	4.28011	10.3156		16.6131	0
58616	Tue Mar 28 16:27:39 2017_x000D_	23.0112	60.1805	20.1955	0.352479	1	20.4083	70.5026	245.232	4.28011	10.6452		9.74563	0
58617	Tue Mar 28 16:27:39 2017_x000D_	23.3161	60.0684	21.9985	0.383946	1	20.4083	70.5026	245.232	4.28011	10.8318		16.6052	0
58618	Tue Mar 28 16:27:39 2017_x000D_	23.8234	59.847	23.0314	0.401975	1	20.4083	70.5026	245.232	4.28011	11.1895		12.7004	6.53956
58619	Tue Mar 28 16:27:39 2017_x000D_	24.2308	59.7319	20.1955	0.352478	1	20.6262	70.5087	245.232	4.28011	11.3637		6.89267	0
58620	Tue Mar 28 16:27:39 2017_x000D_	24.433	59.6228	23.0321	0.401985	1	20.6262	70.5087	245.232	4.28011	11.5323		19.4733	0
58621	Tue Mar 28 16:27:39 2017_x000D_	25.0422	59.3987	23.0327	0.401996	1	20.6262	70.5087	245.232	4.28011	11.9555		6.15846	0
58622	Tue Mar 28 16:27:39 2017_x000D_	25.2474	59.3929	23.0341	0.402021	1	20.6262	70.5087	245.232	4.28011	12.0381		9.72489	0
58623	Tue Mar 28 16:27:39 2017_x000D_	25.5516	59.2809	19.2794	0.336489	1	20.6262	70.5087	245.232	4.28011	12.2606		16.5769	18.3775
58624	Tue Mar 28 16:27:40 2017_x000D_	26.058	59.0598	20.1955	0.352478	1	21.0426	70.958	263.529	4.59945	12.9121		9.22261	0
58625	Tue Mar 28 16:27:40 2017_x000D_	26.3653	59.0512	19.2805	0.336508	1	21.0426	70.958	263.529	4.59945	13.0424		13.7602	0
58626	Tue Mar 28 16:27:40 2017_x000D_	26.7688	58.8331	19.2789	0.336481	1	21.0426	70.958	263.529	4.59945	13.409		11.1054	0
58627	Tue Mar 28 16:27:40 2017_x000D_	27.07	58.6179	20.1942	0.352455	1	21.0426	70.958	263.529	4.59945	13.7334		15.6621	9.18766
58628	Tue Mar 28 16:27:40 2017_x000D_	27.5787	58.5005	22.0013	0.383996	1	21.2508	71.1826	263.529	4.59945	14.1731		6.87277	0
58629	Tue Mar 28 16:27:40 2017_x000D_	27.7802	58.3915	19.2772	0.33645	1	21.2508	71.1826	263.529	4.59945	14.3612		12.6646	0
58630	Tue Mar 28 16:27:40 2017_x000D_	28.1865	58.2769	22.0017	0.384002	1	21.2508	71.1826	263.529	4.59945	14.6513		4.36177	0
58631	Tue Mar 28 16:27:40 2017_x000D_	28.2858	58.1707	20.1942	0.352455	1	21.2508	71.1826	263.529	4.59945	14.7919		6.1403	9.18783
58632	Tue Mar 28 16:27:40 2017_x000D_	28.4904	58.1651	20.1955	0.352478	1	21.4589	71.4073	263.529	4.59945	14.9933		9.70385	0
58633	Tue Mar 28 16:27:40 2017_x000D_	28.794	58.0535	22.0021	0.384009	1	21.4589	71.4073	263.529	4.59945	15.2357		13.7494	0
58634	Tue Mar 28 16:27:40 2017_x000D_	29.1972	57.8356	29.7394	0.519051	1	21.4589	71.4073	263.529	4.59945	15.6228		3.07615	0
58635	Tue Mar 28 16:27:40 2017_x000D_	29.2997	57.8328	36.3963	0.635235	1	21.4589	71.4073	263.529	4.59945	15.6763		3.086	9.34142
58636	Tue Mar 28 16:27:40 2017_x000D_	29.3034	57.9356	55.0664	0.96109	1	21.6865	71.1948	278.452	4.8599	15.2913		4.34262	0
58637	Tue Mar 28 16:27:40 2017_x000D_	29.2045	58.0413	64.0177	1.11732	1	21.6865	71.1948	278.452	4.8599	15.1504		6.89982	0
58638	Tue Mar 28 16:27:40 2017_x000D_	29.3128	58.2442	79.9222	1.39491	1	21.6865	71.1948	278.452	4.8599	15.0293		3.07292	0
58639	Tue Mar 28 16:27:40 2017_x000D_	29.2104	58.2467	88.7182	1.54843	1	21.6865	71.1948	278.452	4.8599	14.9754		3.06141	0
58640	Tue Mar 28 16:27:40 2017_x000D_	29.3124	58.2436	97.6461	1.70425	1	21.6865	71.1948	278.452	4.8599	15.0296		0.0247386	28.0158
58641	Tue Mar 28 16:27:40 2017_x000D_	29.3116	58.2434	116.655	2.03601	1	22.3691	70.5575	282.106	4.92369	14.1363		3.09758	0
58642	Tue Mar 28 16:27:40 2017_x000D_	29.3083	58.1402	123.408	2.15387	1	22.3691	70.5575	282.106	4.92369	14.2247		3.09768	0
58643	Tue Mar 28 16:27:40 2017_x000D_	29.3049	58.037	130.024	2.26935	1	22.3691	70.5575	282.106	4.92369	14.3132		6.89298	0
58644	Tue Mar 28 16:27:40 2017_x000D_	29.0968	57.9396	144.469	2.52146	1	22.3691	70.5575	282.106	4.92369	14.2994		3.06392	23.7785
58645	Tue Mar 28 16:27:41 2017_x000D_	29.1989	57.9371	150.882	2.63339	1	23.0421	70.1388	315	5.49779	13.667		16.5594	0
58646	Tue Mar 28 16:27:41 2017_x000D_	28.6815	57.7448	157.413	2.74737	1	23.0421	70.1388	315	5.49779	13.6167		8.73807	0
58647	Tue Mar 28 16:27:41 2017_x000D_	28.4707	57.5438	157.409	2.7473	1	23.0421	70.1388	315	5.49779	13.7151		26.3092	0
58648	Tue Mar 28 16:27:41 2017_x000D_	27.6424	57.2557	154.799	2.70175	1	23.0421	70.1388	315	5.49779	13.6798		16.591	0
58649	Tue Mar 28 16:27:41 2017_x000D_	27.1241	57.0628	153.465	2.67846	1	23.0421	70.1388	315	5.49779	13.6983		13.8105	0
58650	Tue Mar 28 16:27:41 2017_x000D_	26.7077	56.8665	148.451	2.59096	1	23.0421	70.1388	315	5.49779	13.7692		24.1749	0
58651	Tue Mar 28 16:27:41 2017_x000D_	26.0767	56.3653	142.7	2.49058	1	23.0421	70.1388	315	5.49779	14.1038		11.1534	0
58652	Tue Mar 28 16:27:41 2017_x000D_	25.7626	56.1664	140.765	2.45681	1	23.0421	70.1388	315	5.49779	14.2348		21.9533	18.6786
58653	Tue Mar 28 16:27:41 2017_x000D_	25.2331	55.6613	132.321	2.30943	1	23.4972	69.7139	284.692	4.96881	14.1594		11.1709	0
58654	Tue Mar 28 16:27:41 2017_x000D_	24.9185	55.4621	130.085	2.27041	1	23.4972	69.7139	284.692	4.96881	14.3225		26.7726	0
58655	Tue Mar 28 16:27:41 2017_x000D_	24.3818	54.7491	125.966	2.19852	1	23.4972	69.7139	284.692	4.96881	14.9909		8.79755	0
58656	Tue Mar 28 16:27:41 2017_x000D_	24.1695	54.5468	125.968	2.19856	1	23.4972	69.7139	284.692	4.96881	15.182		13.9447	0
58657	Tue Mar 28 16:27:41 2017_x000D_	23.9505	54.1368	125.966	2.19852	1	23.4972	69.7139	284.692	4.96881	15.5837		22.4909	14.7643
58658	Tue Mar 28 16:27:41 2017_x000D_	23.5189	53.5238	125.965	2.19851	1	23.7346	69.2828	315	5.49779	15.7605		13.9648	0
58659	Tue Mar 28 16:27:41 2017_x000D_	23.2996	53.1132	125.963	2.19847	1	23.7346	69.2828	315	5.49779	16.1755		17.6417	0
58660	Tue Mar 28 16:27:41 2017_x000D_	22.874	52.7074	125.967	2.19854	1	23.7346	69.2828	315	5.49779	16.5977		6.9953	0
58661	Tue Mar 28 16:27:41 2017_x000D_	22.764	52.5018	128.303	2.23931	1	23.7346	69.2828	315	5.49779	16.809		11.2622	0
58662	Tue Mar 28 16:27:41 2017_x000D_	22.5478	52.1949	130.075	2.27023	1	23.7346	69.2828	315	5.49779	17.1291		18.2426	0
58663	Tue Mar 28 16:27:41 2017_x000D_	22.2213	51.6819	134.251	2.34312	1	23.7346	69.2828	315	5.49779	17.6658		8.83779	0
58664	Tue Mar 28 16:27:41 2017_x000D_	22.0081	51.4786	134.251	2.34313	1	23.7346	69.2828	315	5.49779	17.8877		15.6536	0
58665	Tue Mar 28 16:27:41 2017_x000D_	21.6846	51.0692	136.351	2.37978	1	23.7346	69.2828	315	5.49779	18.3286		8.84835	0
58666	Tue Mar 28 16:27:41 2017_x000D_	21.4712	50.8656	136.351	2.37978	1	23.7346	69.2828	315	5.49779	18.5558		8.85052	0
58667	Tue Mar 28 16:27:42 2017_x000D_	21.2577	50.662	136.351	2.37978	1	23.7346	69.2828	315	5.49779	18.7848		15.6268	0
58668	Tue Mar 28 16:27:42 2017_x000D_	20.834	50.359	138.456	2.41651	1	23.7346	69.2828	315	5.49779	19.1448		8.859	0
58669	Tue Mar 28 16:27:42 2017_x000D_	20.6203	50.1552	138.455	2.4165	1	23.7346	69.2828	315	5.49779	19.3795		8.86531	0
58670	Tue Mar 28 16:27:42 2017_x000D_	20.4065	49.9512	138.455	2.41649	1	23.7346	69.2828	315	5.49779	19.616		15.6981	46.3103
58671	Tue Mar 28 16:27:42 2017_x000D_	20.082	49.5407	140.398	2.45041	1	23.5849	67.7464	315	5.49779	18.5396		8.87173	0
58672	Tue Mar 28 16:27:42 2017_x000D_	19.868	49.3366	140.397	2.4504	1	23.5849	67.7464	315	5.49779	18.7813		15.6746	0
58673	Tue Mar 28 16:27:42 2017_x000D_	19.4432	49.0324	138.308	2.41394	1	23.5849	67.7464	315	5.49779	19.1668		4.42842	0
58674	Tue Mar 28 16:27:42 2017_x000D_	19.3364	48.9305	138.453	2.41646	1	23.5849	67.7464	315	5.49779	19.2896		11.3061	26.2701
58675	Tue Mar 28 16:27:42 2017_x000D_	19.0183	48.7284	140.4	2.45044	1	23.6239	66.8716	315	5.49779	18.7186		15.722	0
58676	Tue Mar 28 16:27:42 2017_x000D_	18.6934	48.3172	138.452	2.41644	1	23.6239	66.8716	315	5.49779	19.1983		7.0102	0
58677	Tue Mar 28 16:27:42 2017_x000D_	18.4823	48.217	136.357	2.37987	1	23.6239	66.8716	315	5.49779	19.3502		11.3473	0
58678	Tue Mar 28 16:27:42 2017_x000D_	18.2643	47.9079	138.451	2.41642	1	23.6239	66.8716	315	5.49779	19.7065		8.90142	46.3369
58679	Tue Mar 28 16:27:42 2017_x000D_	18.0496	47.7031	138.45	2.41642	1	23.4743	65.3343	315	5.49779	18.4469		11.3186	0
58680	Tue Mar 28 16:27:42 2017_x000D_	17.7312	47.5007	136.357	2.37987	1	23.4743	65.3343	315	5.49779	18.7355		7.05726	0
58681	Tue Mar 28 16:27:42 2017_x000D_	17.62	47.2934	138.45	2.4164	1	23.4743	65.3343	315	5.49779	18.967		11.3285	0
58682	Tue Mar 28 16:27:42 2017_x000D_	17.3014	47.0907	136.357	2.37987	1	23.4743	65.3343	315	5.49779	19.2596		4.46659	26.9788
58683	Tue Mar 28 16:27:42 2017_x000D_	17.1937	46.9879	136.357	2.37987	1	23.2953	64.453	315	5.49779	18.5002		7.05178	0
58684	Tue Mar 28 16:27:42 2017_x000D_	17.0827	46.7807	134.26	2.34328	1	23.2953	64.453	315	5.49779	18.7325		4.45801	0
58685	Tue Mar 28 16:27:42 2017_x000D_	16.9753	46.678	130.1	2.27067	1	23.2953	64.453	315	5.49779	18.8651		7.00994	0
58686	Tue Mar 28 16:27:42 2017_x000D_	16.7644	46.5774	115.63	2.01812	1	23.2953	64.453	315	5.49779	19.0313		3.10591	0
58687	Tue Mar 28 16:27:42 2017_x000D_	16.6609	46.5799	107.318	1.87306	1	23.2953	64.453	315	5.49779	19.0647		3.16151	13.144
58688	Tue Mar 28 16:27:43 2017_x000D_	16.6651	46.6852	88.9849	1.55308	1	23.3148	64.0153	315	5.49779	18.5621		0.0067082	0
58689	Tue Mar 28 16:27:43 2017_x000D_	16.6652	46.6854	83.0591	1.44966	1	23.3148	64.0153	315	5.49779	18.5619		0.024	0
58690	Tue Mar 28 16:27:43 2017_x000D_	16.6652	46.6862	64.1187	1.11908	1	23.3148	64.0153	315	5.49779	18.5611		4.45418	0
58691	Tue Mar 28 16:27:43 2017_x000D_	16.5575	46.584	55.0743	0.961228	1	23.3148	64.0153	315	5.49779	18.6952		3.10852	65.1198
58692	Tue Mar 28 16:27:43 2017_x000D_	16.6611	46.5821	44.8482	0.782748	1	22.0846	62.2269	285.687	4.98617	16.5582		11.2364	0
58693	Tue Mar 28 16:27:43 2017_x000D_	16.8577	46.2633	29.4903	0.514703	1	22.0846	62.2269	285.687	4.98617	16.7975		3.1087	0
58694	Tue Mar 28 16:27:43 2017_x000D_	16.9613	46.2611	22.7397	0.396883	1	22.0846	62.2269	285.687	4.98617	16.7677		9.82606	0
58695	Tue Mar 28 16:27:43 2017_x000D_	17.2692	46.1494	13.2407	0.231093	1	22.0846	62.2269	285.687	4.98617	16.7831		9.34416	56.0558
58696	Tue Mar 28 16:27:43 2017_x000D_	17.5806	46.1427	6.98595	0.121928	1	21.0622	60.6629	255.308	4.45597	14.9318		22.0143	0
58697	Tue Mar 28 16:27:43 2017_x000D_	18.3045	46.0225	10.288	0.179559	1	21.0622	60.6629	255.308	4.45597	14.8979		15.8468	0
58698	Tue Mar 28 16:27:43 2017_x000D_	18.8199	45.9068	12.6567	0.220901	1	21.0622	60.6629	255.308	4.45597	14.9255		9.3471	0
58699	Tue Mar 28 16:27:43 2017_x000D_	19.1314	45.9002	13.2451	0.231171	1	21.0622	60.6629	255.308	4.45597	14.8884		18.9033	0
58700	Tue Mar 28 16:27:43 2017_x000D_	19.7504	45.7824	16.143	0.281749	1	21.0622	60.6629	255.308	4.45597	14.9382		19.625	47.0268
58701	Tue Mar 28 16:27:43 2017_x000D_	20.3656	45.56	21.7103	0.378916	1	20.2478	59.3235	258.986	4.52015	13.764		11.1902	0
58702	Tue Mar 28 16:27:43 2017_x000D_	20.6697	45.344	22.751	0.39708	1	20.2478	59.3235	258.986	4.52015	13.9859		22.5827	0
58703	Tue Mar 28 16:27:43 2017_x000D_	21.3882	45.1195	29.5093	0.515035	1	20.2478	59.3235	258.986	4.52015	14.2497		11.1769	0
58704	Tue Mar 28 16:27:43 2017_x000D_	21.6919	44.9037	28.1545	0.491388	1	20.2478	59.3235	258.986	4.52015	14.4919		16.6916	29.2159
58705	Tue Mar 28 16:27:43 2017_x000D_	22.2029	44.6836	34.599	0.603866	1	19.8502	58.4345	243.963	4.25796	13.9507		13.1761	0
58706	Tue Mar 28 16:27:43 2017_x000D_	22.5032	44.3631	33.6836	0.587889	1	19.8502	58.4345	243.963	4.25796	14.3193		6.92824	0
58707	Tue Mar 28 16:27:43 2017_x000D_	22.7068	44.2541	36.2267	0.632275	1	19.8502	58.4345	243.963	4.25796	14.4653		22.3412	0
58708	Tue Mar 28 16:27:43 2017_x000D_	23.3139	43.8228	36.2268	0.632278	1	19.8502	58.4345	243.963	4.25796	15.0166		13.8417	18.427
58709	Tue Mar 28 16:27:44 2017_x000D_	23.7207	43.6051	36.2276	0.63229	1	19.4331	57.9836	245.232	4.28011	15.0042		15.4921	0
58710	Tue Mar 28 16:27:44 2017_x000D_	24.1241	43.2827	33.6836	0.587889	1	19.4331	57.9836	245.232	4.28011	15.4312		6.92012	0
58711	Tue Mar 28 16:27:44 2017_x000D_	24.3275	43.1739	36.2277	0.632292	1	19.4331	57.9836	245.232	4.28011	15.5975		11.1577	0
58712	Tue Mar 28 16:27:44 2017_x000D_	24.6307	42.9585	34.5985	0.603857	1	19.4331	57.9836	245.232	4.28011	15.8987		17.5505	0
58713	Tue Mar 28 16:27:44 2017_x000D_	25.0307	42.5316	34.5969	0.603831	1	19.4331	57.9836	245.232	4.28011	16.4346		9.77737	72.8072
58714	Tue Mar 28 16:27:44 2017_x000D_	25.3372	42.4208	33.683	0.587879	1	19.7577	55.5785	259.074	4.52169	14.2918		18.0294	0
58715	Tue Mar 28 16:27:44 2017_x000D_	25.8433	42.0967	29.5026	0.514918	1	19.7577	55.5785	259.074	4.52169	14.7917		8.77209	0
58716	Tue Mar 28 16:27:44 2017_x000D_	26.0432	41.8833	29.5013	0.514894	1	19.7577	55.5785	259.074	4.52169	15.0687		9.76585	0
58717	Tue Mar 28 16:27:44 2017_x000D_	26.3494	41.7728	30.6805	0.535475	1	19.7577	55.5785	259.074	4.52169	15.2986		18.0278	67.3467
58718	Tue Mar 28 16:27:44 2017_x000D_	26.8555	41.4488	29.5016	0.5149	1	20.2911	53.3979	283.013	4.93951	13.6335		12.7315	0
58719	Tue Mar 28 16:27:44 2017_x000D_	27.2647	41.3363	32.1182	0.560569	1	20.2911	53.3979	283.013	4.93951	13.9325		17.5335	0
58720	Tue Mar 28 16:27:44 2017_x000D_	27.6643	40.9098	32.1161	0.560532	1	20.2911	53.3979	283.013	4.93951	14.5023		13.8041	0
58721	Tue Mar 28 16:27:44 2017_x000D_	28.07	40.6927	32.1166	0.560541	1	20.2911	53.3979	283.013	4.93951	14.8974		13.8027	40.1652
58722	Tue Mar 28 16:27:44 2017_x000D_	28.4757	40.4757	32.117	0.560548	1	20.5675	52.0879	283.013	4.93951	14.0493		8.76142	0
58723	Tue Mar 28 16:27:44 2017_x000D_	28.6754	40.2626	32.116	0.560529	1	20.5675	52.0879	283.013	4.93951	14.3379		19.5004	0
58724	Tue Mar 28 16:27:44 2017_x000D_	29.2868	40.0419	32.1179	0.560563	1	20.5675	52.0879	283.013	4.93951	14.8705		6.8933	0
58725	Tue Mar 28 16:27:44 2017_x000D_	29.4894	39.9335	29.5013	0.514894	1	20.5675	52.0879	283.013	4.93951	15.0775		8.75937	54.5188
58726	Tue Mar 28 16:27:44 2017_x000D_	29.689	39.7204	29.4999	0.51487	1	21.0818	50.3449	279.972	4.88644	13.6735		6.172	0
58727	Tue Mar 28 16:27:44 2017_x000D_	29.8947	39.7167	29.5014	0.514897	1	21.0818	50.3449	279.972	4.88644	13.8067		15.4495	0
58728	Tue Mar 28 16:27:44 2017_x000D_	30.297	39.3952	32.1178	0.560561	1	21.0818	50.3449	279.972	4.88644	14.3114		6.88924	0
58729	Tue Mar 28 16:27:44 2017_x000D_	30.4995	39.2869	29.5003	0.514877	1	21.0818	50.3449	279.972	4.88644	14.5249		13.7852	0
58730	Tue Mar 28 16:27:44 2017_x000D_	30.9047	39.0702	34.603	0.603936	1	21.0818	50.3449	279.972	4.88644	14.9535		6.88659	20.9247
58731	Tue Mar 28 16:27:45 2017_x000D_	31.1071	38.9619	32.1187	0.560576	1	21.3293	49.6928	283.013	4.93951	14.5175		11.1253	0
58732	Tue Mar 28 16:27:45 2017_x000D_	31.4094	38.7471	33.687	0.587949	1	21.3293	49.6928	283.013	4.93951	14.8801		6.88924	0
58733	Tue Mar 28 16:27:45 2017_x000D_	31.6119	38.6388	36.2351	0.632422	1	21.3293	49.6928	283.013	4.93951	15.0971		8.75089	0
58734	Tue Mar 28 16:27:45 2017_x000D_	31.8113	38.4259	36.2344	0.63241	1	21.3293	49.6928	283.013	4.93951	15.3888		15.4453	104.777
58735	Tue Mar 28 16:27:45 2017_x000D_	32.2135	38.1045	46.876	0.818141	1	23.4212	46.896	315	5.49779	12.4336		3.09064	0
58736	Tue Mar 28 16:27:45 2017_x000D_	32.3165	38.1024	57.4411	1.00254	1	23.4212	46.896	315	5.49779	12.5081		6.25759	0
58737	Tue Mar 28 16:27:45 2017_x000D_	32.3225	38.3109	76.3408	1.3324	1	23.4212	46.896	315	5.49779	12.3668		3.13321	0
58738	Tue Mar 28 16:27:45 2017_x000D_	32.3254	38.4153	82.8038	1.4452	1	23.4212	46.896	315	5.49779	12.2966		3.12105	46.8402
58739	Tue Mar 28 16:27:45 2017_x000D_	32.3281	38.5193	94.4237	1.648	1	24.562	45.83	315	5.49779	10.6658		4.40206	0
58740	Tue Mar 28 16:27:45 2017_x000D_	32.4331	38.6218	108.767	1.89834	1	24.562	45.83	315	5.49779	10.673		0.018	0
58741	Tue Mar 28 16:27:45 2017_x000D_	32.4325	38.6218	121.438	2.1195	1	24.562	45.83	315	5.49779	10.6725		4.42358	0
58742	Tue Mar 28 16:27:45 2017_x000D_	32.3265	38.5193	133.656	2.33274	1	24.562	45.83	315	5.49779	10.6646		7.01806	0
58743	Tue Mar 28 16:27:45 2017_x000D_	32.2179	38.3121	140.107	2.44533	1	24.562	45.83	315	5.49779	10.7299		4.42553	46.8422
58744	Tue Mar 28 16:27:45 2017_x000D_	32.1121	38.2093	144.426	2.52071	1	25.7028	44.7639	315	5.49779	9.16744		13.9018	0
58745	Tue Mar 28 16:27:45 2017_x000D_	31.6951	38.0072	152.769	2.66633	1	25.7028	44.7639	315	5.49779	9.03109		11.3199	0
58746	Tue Mar 28 16:27:45 2017_x000D_	31.4807	37.6967	155.465	2.71338	1	25.7028	44.7639	315	5.49779	9.1285		22.565	0
58747	Tue Mar 28 16:27:45 2017_x000D_	30.7549	37.4993	156.712	2.73514	1	25.7028	44.7639	315	5.49779	8.84862		6.95425	37.4797
58748	Tue Mar 28 16:27:45 2017_x000D_	30.5463	37.3982	159.437	2.78269	1	26.6156	43.9109	315	5.49779	7.60695		26.5601	0
58749	Tue Mar 28 16:27:45 2017_x000D_	29.7137	37.0972	156.714	2.73517	1	26.6156	43.9109	315	5.49779	7.48497		11.2634	0
58750	Tue Mar 28 16:27:45 2017_x000D_	29.3989	36.8926	155.47	2.71346	1	26.6156	43.9109	315	5.49779	7.55005		11.2843	0
58751	Tue Mar 28 16:27:45 2017_x000D_	29.0834	36.6878	156.709	2.73509	1	26.6156	43.9109	315	5.49779	7.63303		9.27126	14.762
58752	Tue Mar 28 16:27:46 2017_x000D_	28.7744	36.6929	155.473	2.71351	1	27.0621	43.7041	315	5.49779	7.21726		20.9511	0
58753	Tue Mar 28 16:27:46 2017_x000D_	28.1462	36.3878	152.776	2.66644	1	27.0621	43.7041	315	5.49779	7.39618		22.5985	0
58754	Tue Mar 28 16:27:46 2017_x000D_	27.5144	35.9776	152.773	2.6664	1	27.0621	43.7041	315	5.49779	7.73973		6.19579	0
58755	Tue Mar 28 16:27:46 2017_x000D_	27.3079	35.9809	152.777	2.66646	1	27.0621	43.7041	315	5.49779	7.72711		13.9889	0
58756	Tue Mar 28 16:27:46 2017_x000D_	26.8884	35.7773	152.777	2.66646	1	27.0621	43.7041	315	5.49779	7.9287		18.2871	18.7399
58757	Tue Mar 28 16:27:46 2017_x000D_	26.3619	35.4701	156.708	2.73506	1	27.5185	43.2776	315	5.49779	7.8927		9.87074	0
58758	Tue Mar 28 16:27:46 2017_x000D_	26.0486	35.3696	152.778	2.66648	1	27.5185	43.2776	315	5.49779	8.04345		20.1693	0
58759	Tue Mar 28 16:27:46 2017_x000D_	25.5181	34.9566	154.102	2.68959	1	27.5185	43.2776	315	5.49779	8.55807		9.87462	0
58760	Tue Mar 28 16:27:46 2017_x000D_	25.2046	34.8563	155.466	2.71339	1	27.5185	43.2776	315	5.49779	8.73341		12.8723	47.8191
58761	Tue Mar 28 16:27:46 2017_x000D_	24.7871	34.7573	152.779	2.6665	1	28.4512	41.985	284.692	4.96881	8.10341		20.2058	0
58762	Tue Mar 28 16:27:46 2017_x000D_	24.2556	34.3436	154.102	2.68959	1	28.4512	41.985	284.692	4.96881	8.71746		9.89073	0
58763	Tue Mar 28 16:27:46 2017_x000D_	23.9416	34.2431	155.465	2.71337	1	28.4512	41.985	284.692	4.96881	8.95955		21.0934	0
58764	Tue Mar 28 16:27:46 2017_x000D_	23.3091	33.936	152.777	2.66646	1	28.4512	41.985	284.692	4.96881	9.55131		8.95933	83.1083
58765	Tue Mar 28 16:27:46 2017_x000D_	23.0948	33.728	152.774	2.66641	1	29.8703	39.6058	284.692	4.96881	8.96972		14.0734	0
58766	Tue Mar 28 16:27:46 2017_x000D_	22.6728	33.5231	152.774	2.66642	1	29.8703	39.6058	284.692	4.96881	9.42355		21.1243	0
58767	Tue Mar 28 16:27:46 2017_x000D_	22.0393	33.2157	155.459	2.71328	1	29.8703	39.6058	284.692	4.96881	10.1073		7.05209	0
58768	Tue Mar 28 16:27:46 2017_x000D_	21.8279	33.1129	152.775	2.66643	1	29.8703	39.6058	284.692	4.96881	10.3362		8.97421	54.6299
58769	Tue Mar 28 16:27:46 2017_x000D_	21.6132	32.9046	152.772	2.66638	1	30.3865	37.8595	280.926	4.90309	10.0758		21.1591	0
58770	Tue Mar 28 16:27:46 2017_x000D_	20.9787	32.5966	155.455	2.7132	1	30.3865	37.8595	280.926	4.90309	10.7798		12.9493	0
58771	Tue Mar 28 16:27:46 2017_x000D_	20.5588	32.4966	152.776	2.66645	1	30.3865	37.8595	280.926	4.90309	11.1957		15.8504	0
58772	Tue Mar 28 16:27:46 2017_x000D_	20.1319	32.1853	155.454	2.71319	1	30.3865	37.8595	280.926	4.90309	11.7198		14.1365	0
58773	Tue Mar 28 16:27:46 2017_x000D_	19.708	31.9795	155.454	2.71318	1	30.3865	37.8595	280.926	4.90309	12.1904		17.0006	14.8364
58774	Tue Mar 28 16:27:47 2017_x000D_	19.1795	31.775	156.688	2.73472	1	30.6247	37.4261	279.972	4.88644	12.7643		11.4366	0
58775	Tue Mar 28 16:27:47 2017_x000D_	18.8597	31.5675	155.453	2.71317	1	30.6247	37.4261	279.972	4.88644	13.143		6.2616	0
58776	Tue Mar 28 16:27:47 2017_x000D_	18.651	31.5704	155.456	2.71322	1	30.6247	37.4261	279.972	4.88644	13.3289		11.4575	0
58777	Tue Mar 28 16:27:47 2017_x000D_	18.3305	31.3627	156.686	2.73469	1	30.6247	37.4261	279.972	4.88644	13.7081		17.0206	53.3622
58778	Tue Mar 28 16:27:47 2017_x000D_	17.8014	31.1579	155.455	2.71321	1	30.9227	35.6725	279.972	4.88644	13.8762		9.0274	0
58779	Tue Mar 28 16:27:47 2017_x000D_	17.5852	30.9486	155.452	2.71315	1	30.9227	35.6725	279.972	4.88644	14.1494		13.001	0
58780	Tue Mar 28 16:27:47 2017_x000D_	17.1636	30.8483	158.261	2.76217	1	30.9227	35.6725	279.972	4.88644	14.5803		7.09774	0
58781	Tue Mar 28 16:27:47 2017_x000D_	16.9508	30.7449	155.455	2.71319	1	30.9227	35.6725	279.972	4.88644	14.8154		14.1969	52.8779
58782	Tue Mar 28 16:27:47 2017_x000D_	16.5251	30.5382	155.454	2.71319	1	31.0023	33.9117	279.972	4.88644	14.8651		3.14724	0
58783	Tue Mar 28 16:27:47 2017_x000D_	16.4202	30.5395	156.686	2.73469	1	31.0023	33.9117	279.972	4.88644	14.9669		14.2063	0
58784	Tue Mar 28 16:27:47 2017_x000D_	15.9942	30.3327	156.686	2.73468	1	31.0023	33.9117	279.972	4.88644	15.4289		4.5105	0
58785	Tue Mar 28 16:27:47 2017_x000D_	15.8862	30.2281	158.257	2.76211	1	31.0023	33.9117	279.972	4.88644	15.5585		7.11246	54.3128
58786	Tue Mar 28 16:27:47 2017_x000D_	15.673	30.1244	155.453	2.71317	1	30.6449	32.1369	256.987	4.48527	15.1066		13.0438	0
58787	Tue Mar 28 16:27:47 2017_x000D_	15.2501	30.0234	152.785	2.66659	1	30.6449	32.1369	256.987	4.48527	15.5392		4.52532	0
58788	Tue Mar 28 16:27:47 2017_x000D_	15.1418	29.9184	148.724	2.59572	1	30.6449	32.1369	256.987	4.48527	15.661		3.14114	0
58789	Tue Mar 28 16:27:47 2017_x000D_	15.0371	29.9194	142.178	2.48147	1	30.6449	32.1369	256.987	4.48527	15.7645		3.177	0
58790	Tue Mar 28 16:27:47 2017_x000D_	15.0417	30.0252	119.284	2.08191	1	30.6449	32.1369	256.987	4.48527	15.7454		7.18712	41.6175
58791	Tue Mar 28 16:27:47 2017_x000D_	15.1546	30.2365	103.665	1.8093	1	30.2674	30.802	256.987	4.48527	15.1234		3.13541	0
58792	Tue Mar 28 16:27:47 2017_x000D_	15.0501	30.2382	94.9634	1.65742	1	30.2674	30.802	256.987	4.48527	15.2277		3.13541	0
58793	Tue Mar 28 16:27:47 2017_x000D_	14.9456	30.2399	86.0628	1.50208	1	30.2674	30.802	256.987	4.48527	15.3321		3.14717	0
58794	Tue Mar 28 16:27:47 2017_x000D_	15.0505	30.2388	77.3776	1.35049	1	30.2674	30.802	256.987	4.48527	15.2273		4.51098	56.209
58795	Tue Mar 28 16:27:48 2017_x000D_	14.9419	30.1348	60.0175	1.0475	1	29.6911	29.0192	225	3.92699	14.7913		6.98104	0
58796	Tue Mar 28 16:27:48 2017_x000D_	15.1476	30.026	53.258	0.929527	1	29.6911	29.0192	225	3.92699	14.5783		7.03382	0
58797	Tue Mar 28 16:27:48 2017_x000D_	15.2445	29.8125	37.8334	0.660318	1	29.6911	29.0192	225	3.92699	14.4684		6.97839	0
58798	Tue Mar 28 16:27:48 2017_x000D_	15.4501	29.7037	31.8939	0.556654	1	29.6911	29.0192	225	3.92699	14.2574		6.97184	58.7727
58799	Tue Mar 28 16:27:48 2017_x000D_	15.6554	29.5948	21.382	0.373186	1	28.8958	27.2288	261.363	4.56165	13.4501		9.88911	0
58800	Tue Mar 28 16:27:48 2017_x000D_	15.966	29.4844	19.5464	0.341149	1	28.8958	27.2288	261.363	4.56165	13.1251		23.7822	0
58801	Tue Mar 28 16:27:48 2017_x000D_	16.6877	29.1564	15.761	0.275081	1	28.8958	27.2288	261.363	4.56165	12.3593		12.8936	0
58802	Tue Mar 28 16:27:48 2017_x000D_	17.1028	29.045	18.6129	0.324857	1	28.8958	27.2288	261.363	4.56165	11.932		12.8879	38.2855
58803	Tue Mar 28 16:27:48 2017_x000D_	17.5177	28.9336	21.3832	0.373208	1	28.2892	26.106	250.522	4.37243	11.1365		25.16	0
58804	Tue Mar 28 16:27:48 2017_x000D_	18.2354	28.4997	22.4337	0.391541	1	28.2892	26.106	250.522	4.37243	10.3348		12.8755	0
58805	Tue Mar 28 16:27:48 2017_x000D_	18.6499	28.3884	25.2207	0.440185	1	28.2892	26.106	250.522	4.37243	9.90583		16.7964	0
58806	Tue Mar 28 16:27:48 2017_x000D_	19.1653	28.1697	26.4939	0.462406	1	28.2892	26.106	250.522	4.37243	9.35438		12.8689	0
58807	Tue Mar 28 16:27:48 2017_x000D_	19.5796	28.0585	29.2661	0.51079	1	28.2892	26.106	250.522	4.37243	8.92577		15.5972	35.4542
58808	Tue Mar 28 16:27:48 2017_x000D_	19.9866	27.735	31.904	0.55683	1	27.9012	24.9897	255.139	4.45301	8.37721		13.934	0
58809	Tue Mar 28 16:27:48 2017_x000D_	20.3971	27.5177	31.9045	0.556838	1	27.9012	24.9897	255.139	4.45301	7.91848		6.96498	0
58810	Tue Mar 28 16:27:48 2017_x000D_	20.6023	27.4091	34.4109	0.600583	1	27.9012	24.9897	255.139	4.45301	7.68944		8.83967	0
58811	Tue Mar 28 16:27:48 2017_x000D_	20.804	27.1943	34.4101	0.600569	1	27.9012	24.9897	255.139	4.45301	7.43172		19.9734	9.26364
58812	Tue Mar 28 16:27:48 2017_x000D_	21.3117	26.7636	36.0557	0.629291	1	27.6923	24.7623	255.308	4.45597	6.6871		6.25541	0
58813	Tue Mar 28 16:27:48 2017_x000D_	21.5202	26.7612	36.0571	0.629316	1	27.6923	24.7623	255.308	4.45597	6.48771		19.9691	0
58814	Tue Mar 28 16:27:48 2017_x000D_	22.0278	26.3306	37.848	0.660573	1	27.6923	24.7623	255.308	4.45597	5.8776		11.2234	0
58815	Tue Mar 28 16:27:48 2017_x000D_	22.3334	26.1148	36.0566	0.629307	1	27.6923	24.7623	255.308	4.45597	5.52694		8.83324	9.38997
58816	Tue Mar 28 16:27:49 2017_x000D_	22.535	25.9002	36.056	0.629295	1	27.9209	24.5485	250.522	4.37243	5.55293		13.9098	0
58817	Tue Mar 28 16:27:49 2017_x000D_	22.9448	25.6833	36.0567	0.629309	1	27.9209	24.5485	250.522	4.37243	5.10386		8.83119	0
58818	Tue Mar 28 16:27:49 2017_x000D_	23.1463	25.4687	36.0561	0.629298	1	27.9209	24.5485	250.522	4.37243	4.86247		22.4434	0
58819	Tue Mar 28 16:27:49 2017_x000D_	23.7575	25.0373	36.0563	0.6293	1	27.9209	24.5485	250.522	4.37243	4.192		6.94751	0
58820	Tue Mar 28 16:27:49 2017_x000D_	23.9622	24.929	33.4839	0.584404	1	27.9209	24.5485	250.522	4.37243	3.97694		4.41251	176.95
58821	Tue Mar 28 16:27:49 2017_x000D_	24.0628	24.8217	34.4086	0.600544	2	23.4918	20.6532	345.308	6.02676	4.20743		18.1324	0
58822	Tue Mar 28 16:27:49 2017_x000D_	24.5731	24.4978	33.4836	0.584399	2	23.4918	20.6532	345.308	6.02676	3.99376		8.82695	0
58823	Tue Mar 28 16:27:49 2017_x000D_	24.7745	24.2833	33.4827	0.584384	2	23.4918	20.6532	345.308	6.02676	3.85006		16.72	0
58824	Tue Mar 28 16:27:49 2017_x000D_	25.2876	24.0657	31.8996	0.556754	2	23.4918	20.6532	345.308	6.02676	3.85617		4.41443	47.8186
58825	Tue Mar 28 16:27:49 2017_x000D_	25.3884	23.9585	36.0573	0.629318	2	24.8449	19.8107	331.548	5.78661	4.18326		15.5564	0
58826	Tue Mar 28 16:27:49 2017_x000D_	25.7943	23.6358	33.483	0.584389	2	24.8449	19.8107	331.548	5.78661	3.94116		6.23129	0
58827	Tue Mar 28 16:27:49 2017_x000D_	26.002	23.6338	33.4845	0.584414	2	24.8449	19.8107	331.548	5.78661	3.99437		6.37489	0
58828	Tue Mar 28 16:27:49 2017_x000D_	25.9956	23.4214	33.4821	0.584373	2	24.8449	19.8107	331.548	5.78661	3.78963		13.8816	42.51
58829	Tue Mar 28 16:27:49 2017_x000D_	26.4046	23.205	33.4827	0.584383	2	25.9791	18.9613	315.751	5.5109	4.26498		6.9394	0
58830	Tue Mar 28 16:27:49 2017_x000D_	26.6091	23.0969	36.0575	0.629322	2	25.9791	18.9613	315.751	5.5109	4.18331		6.9408	0
58831	Tue Mar 28 16:27:49 2017_x000D_	26.8136	22.9887	38.4837	0.671667	2	25.9791	18.9613	315.751	5.5109	4.11295		15.5545	0
58832	Tue Mar 28 16:27:49 2017_x000D_	27.2195	22.6661	44.641	0.779133	2	25.9791	18.9613	315.751	5.5109	3.90693		3.17873	0
58833	Tue Mar 28 16:27:49 2017_x000D_	27.223	22.772	55.0766	0.961267	2	25.9791	18.9613	315.751	5.5109	4.00858		7.01174	47.8227
58834	Tue Mar 28 16:27:49 2017_x000D_	27.1259	22.9846	70.7714	1.23519	2	27.3323	18.1187	345.308	6.02676	4.87028		4.41704	0
58835	Tue Mar 28 16:27:49 2017_x000D_	27.2264	22.877	80.0528	1.39718	2	27.3323	18.1187	345.308	6.02676	4.75948		3.16304	0
58836	Tue Mar 28 16:27:49 2017_x000D_	27.2291	22.9824	97.2899	1.69803	2	27.3323	18.1187	345.308	6.02676	4.86479		4.51223	0
58837	Tue Mar 28 16:27:49 2017_x000D_	27.1218	22.877	106.068	1.85123	2	27.3323	18.1187	345.308	6.02676	4.76295		3.10212	29.6033
58838	Tue Mar 28 16:27:50 2017_x000D_	27.2252	22.8761	116.204	2.02814	2	28.2278	17.7042	328.61	5.73533	5.26818		6.37246	0
58839	Tue Mar 28 16:27:50 2017_x000D_	27.2182	22.6638	129.278	2.25633	2	28.2278	17.7042	328.61	5.73533	5.06132		3.18783	0
58840	Tue Mar 28 16:27:50 2017_x000D_	27.2146	22.5576	135.469	2.36438	2	28.2278	17.7042	328.61	5.73533	4.95803		4.4911	0
58841	Tue Mar 28 16:27:50 2017_x000D_	27.1076	22.4529	144.064	2.51439	2	28.2278	17.7042	328.61	5.73533	4.87904		14.1209	14.6397
58842	Tue Mar 28 16:27:50 2017_x000D_	26.6856	22.2444	152.345	2.65893	2	28.6557	17.9388	283.013	4.93951	4.73492		21.1954	0
58843	Tue Mar 28 16:27:50 2017_x000D_	26.0524	21.931	149.795	2.61442	2	28.6557	17.9388	283.013	4.93951	4.76601		13.5323	0
58844	Tue Mar 28 16:27:50 2017_x000D_	25.7309	21.6146	145.791	2.54453	2	28.6557	17.9388	283.013	4.93951	4.69744		11.44	0
58845	Tue Mar 28 16:27:50 2017_x000D_	25.4126	21.4046	144.069	2.51449	2	28.6557	17.9388	283.013	4.93951	4.74652		11.4558	14.7267
58846	Tue Mar 28 16:27:50 2017_x000D_	25.094	21.1941	137.563	2.40093	2	28.4566	17.4901	257.626	4.49642	5.00267		24.8943	0
58847	Tue Mar 28 16:27:50 2017_x000D_	24.4531	20.667	131.199	2.28985	2	28.4566	17.4901	257.626	4.49642	5.11084		11.574	0
58848	Tue Mar 28 16:27:50 2017_x000D_	24.2348	20.3489	129.308	2.25685	2	28.4566	17.4901	257.626	4.49642	5.09866		20.5281	0
58849	Tue Mar 28 16:27:50 2017_x000D_	23.8015	19.8193	122.849	2.14411	2	28.4566	17.4901	257.626	4.49642	5.2053		14.3846	0
58850	Tue Mar 28 16:27:50 2017_x000D_	23.5795	19.3943	122.847	2.14409	2	28.4566	17.4901	257.626	4.49642	5.23565		25.0673	74.7231
58851	Tue Mar 28 16:27:50 2017_x000D_	23.0378	18.7581	120.288	2.09941	2	26.5551	15.8813	225	3.92699	4.54394		10.1934	0
58852	Tue Mar 28 16:27:50 2017_x000D_	22.923	18.4383	121.358	2.11809	2	26.5551	15.8813	225	3.92699	4.44189		18.771	0
58853	Tue Mar 28 16:27:50 2017_x000D_	22.593	17.9067	120.286	2.09939	2	26.5551	15.8813	225	3.92699	4.44977		14.4196	0
58854	Tue Mar 28 16:27:50 2017_x000D_	22.3704	17.4807	120.285	2.09937	2	26.5551	15.8813	225	3.92699	4.47993		7.21788	83.5511
58855	Tue Mar 28 16:27:50 2017_x000D_	22.2589	17.2675	122.846	2.14406	2	24.6722	13.8292	225	3.92699	4.20071		16.1154	0
58856	Tue Mar 28 16:27:50 2017_x000D_	21.9314	16.8417	125.269	2.18636	2	24.6722	13.8292	225	3.92699	4.07273		9.0944	0
58857	Tue Mar 28 16:27:50 2017_x000D_	21.7153	16.6291	125.271	2.1864	2	24.6722	13.8292	225	3.92699	4.07219		18.8282	0
58858	Tue Mar 28 16:27:50 2017_x000D_	21.3841	16.096	129.291	2.25655	2	24.6722	13.8292	225	3.92699	3.99374		6.42633	58.9987
58859	Tue Mar 28 16:27:51 2017_x000D_	21.3772	15.8819	129.286	2.25647	2	23.8741	12.0318	258.986	4.52015	4.58888		9.1071	0
58860	Tue Mar 28 16:27:51 2017_x000D_	21.1609	15.6689	129.287	2.25649	2	23.8741	12.0318	258.986	4.52015	4.53762		13.666	0
58861	Tue Mar 28 16:27:51 2017_x000D_	20.8361	15.3495	133.383	2.32797	2	23.8741	12.0318	258.986	4.52015	4.49851		9.11558	0
58862	Tue Mar 28 16:27:51 2017_x000D_	20.6196	15.1363	133.383	2.32797	2	23.8741	12.0318	258.986	4.52015	4.49774		7.24344	0
58863	Tue Mar 28 16:27:51 2017_x000D_	20.5076	14.9224	135.442	2.36392	2	23.8741	12.0318	258.986	4.52015	4.43722		16.1609	53.1611
58864	Tue Mar 28 16:27:51 2017_x000D_	20.1793	14.4953	133.379	2.3279	2	23.0659	10.4548	265.805	4.63918	4.96569		7.14023	0
58865	Tue Mar 28 16:27:51 2017_x000D_	19.9662	14.3893	135.442	2.36392	2	23.0659	10.4548	265.805	4.63918	5.00884		13.7084	0
58866	Tue Mar 28 16:27:51 2017_x000D_	19.6406	14.0687	135.442	2.36392	2	23.0659	10.4548	265.805	4.63918	4.97925		7.24598	0
58867	Tue Mar 28 16:27:51 2017_x000D_	19.5288	13.8546	133.38	2.32792	2	23.0659	10.4548	265.805	4.63918	4.90609		9.13679	46.4811
58868	Tue Mar 28 16:27:51 2017_x000D_	19.3118	13.6409	133.38	2.32792	2	22.0186	9.313	227.321	3.96749	5.10465		16.1083	0
58869	Tue Mar 28 16:27:51 2017_x000D_	18.881	13.3204	131.479	2.29475	2	22.0186	9.313	227.321	3.96749	5.08958		11.6907	0
58870	Tue Mar 28 16:27:51 2017_x000D_	18.6602	12.9993	133.381	2.32795	2	22.0186	9.313	227.321	3.96749	4.98675		4.57366	0
58871	Tue Mar 28 16:27:51 2017_x000D_	18.5517	12.8922	129.296	2.25665	2	22.0186	9.313	227.321	3.96749	4.98298		4.57797	55.7998
58872	Tue Mar 28 16:27:51 2017_x000D_	18.4429	12.7852	133.382	2.32795	2	20.7612	7.94241	258.986	4.52015	5.36909		7.25813	0
58873	Tue Mar 28 16:27:51 2017_x000D_	18.3308	12.5708	131.173	2.28941	2	20.7612	7.94241	258.986	4.52015	5.2277		11.6196	0
58874	Tue Mar 28 16:27:51 2017_x000D_	18.0079	12.3569	133.383	2.32797	2	20.7612	7.94241	258.986	4.52015	5.20273		4.58011	0
58875	Tue Mar 28 16:27:51 2017_x000D_	17.899	12.2499	137.5	2.39983	2	20.7612	7.94241	258.986	4.52015	5.17172		14.5408	27.9107
58876	Tue Mar 28 16:27:51 2017_x000D_	17.6738	11.8207	145.661	2.54227	2	20.1323	7.25681	261.363	4.56165	5.18395		3.15907	0
58877	Tue Mar 28 16:27:51 2017_x000D_	17.5685	11.8214	152.166	2.6558	2	20.1323	7.25681	261.363	4.56165	5.23532		6.315	0
58878	Tue Mar 28 16:27:51 2017_x000D_	17.779	11.8215	171.081	2.98592	2	20.1323	7.25681	261.363	4.56165	5.1356		6.32401	0
58879	Tue Mar 28 16:27:51 2017_x000D_	17.9898	11.8212	183.295	3.19911	2	20.1323	7.25681	261.363	4.56165	5.04222		3.22062	0
58880	Tue Mar 28 16:27:52 2017_x000D_	17.9864	11.7139	192.434	3.35861	2	20.1323	7.25681	261.363	4.56165	4.94677		4.45636	37.2233
58881	Tue Mar 28 16:27:52 2017_x000D_	18.0886	11.6061	207.649	3.62416	2	19.2935	6.34251	225	3.92699	5.39974		3.23234	0
58882	Tue Mar 28 16:27:52 2017_x000D_	18.0855	11.4984	218.34	3.81075	2	19.2935	6.34251	225	3.92699	5.29551		3.17714	0
58883	Tue Mar 28 16:27:52 2017_x000D_	18.1914	11.4974	237.493	4.14504	2	19.2935	6.34251	225	3.92699	5.27139		0.0108167	0
58884	Tue Mar 28 16:27:52 2017_x000D_	18.1916	11.4971	245.551	4.28568	2	19.2935	6.34251	225	3.92699	5.27105		0.009	26.6209
58885	Tue Mar 28 16:27:52 2017_x000D_	18.1916	11.4968	250.897	4.37899	2	19.3324	5.456	180	3.14159	6.14758		3.16202	0
58886	Tue Mar 28 16:27:52 2017_x000D_	18.0862	11.4964	266.321	4.64818	2	19.3324	5.456	180	3.14159	6.16761		3.22052	0
58887	Tue Mar 28 16:27:52 2017_x000D_	18.0895	11.6037	-82.2316	-1.43521	2	19.3324	5.456	180	3.14159	6.27208		3.21752	0
58888	Tue Mar 28 16:27:52 2017_x000D_	18.0928	11.7109	-77.0924	-1.34552	2	19.3324	5.456	180	3.14159	6.37655		12.919	18.8368
58889	Tue Mar 28 16:27:52 2017_x000D_	18.107	12.1413	-70.2072	-1.22535	2	19.7907	5.0268	242.666	4.23532	7.31102		11.7064	0
58890	Tue Mar 28 16:27:52 2017_x000D_	18.328	12.4629	-71.0875	-1.24071	2	19.7907	5.0268	242.666	4.23532	7.57859		26.7423	0
58891	Tue Mar 28 16:27:52 2017_x000D_	18.5669	13.3217	-71.086	-1.24068	2	19.7907	5.0268	242.666	4.23532	8.38469		10.2705	0
58892	Tue Mar 28 16:27:52 2017_x000D_	18.6829	13.6438	-73.0196	-1.27443	2	19.7907	5.0268	242.666	4.23532	8.68792		23.5948	9.41732
58893	Tue Mar 28 16:27:52 2017_x000D_	18.9181	14.3943	-79.3641	-1.38516	2	19.5616	5.2414	258.986	4.52015	9.17549		10.2459	0
58894	Tue Mar 28 16:27:52 2017_x000D_	19.0339	14.7156	-82.5346	-1.4405	2	19.5616	5.2414	258.986	4.52015	9.48888		22.5456	0
58895	Tue Mar 28 16:27:52 2017_x000D_	19.059	15.4667	-88.1027	-1.53768	2	19.5616	5.2414	258.986	4.52015	10.2376		12.8741	0
58896	Tue Mar 28 16:27:52 2017_x000D_	19.0732	15.8956	-88.1027	-1.53768	2	19.5616	5.2414	258.986	4.52015	10.6654		9.64424	0
58897	Tue Mar 28 16:27:52 2017_x000D_	19.0838	16.2169	-88.1027	-1.53768	2	19.5616	5.2414	258.986	4.52015	10.9859		22.5153	67.6772
58898	Tue Mar 28 16:27:52 2017_x000D_	19.1086	16.967	-88.1027	-1.53768	2	19.9031	7.47131	224.794	3.92339	9.52887		12.8561	0
58899	Tue Mar 28 16:27:52 2017_x000D_	19.1228	17.3953	-88.1027	-1.53768	2	19.9031	7.47131	224.794	3.92339	9.95462		9.63535	0
58900	Tue Mar 28 16:27:52 2017_x000D_	19.1335	17.7163	-88.1027	-1.53768	2	19.9031	7.47131	224.794	3.92339	10.2739		19.2735	0
58901	Tue Mar 28 16:27:52 2017_x000D_	19.1547	18.3584	-88.1027	-1.53768	2	19.9031	7.47131	224.794	3.92339	10.9128		9.63835	85.7682
58902	Tue Mar 28 16:27:53 2017_x000D_	19.1654	18.6795	-88.1027	-1.53768	1	22.7449	7.78391	315	5.49779	11.4685		19.2493	0
58903	Tue Mar 28 16:27:53 2017_x000D_	19.1864	19.3208	-82.2327	-1.43523	1	22.7449	7.78391	315	5.49779	12.0732		6.41754	0
58904	Tue Mar 28 16:27:53 2017_x000D_	19.1935	19.5346	-82.2321	-1.43522	1	22.7449	7.78391	315	5.49779	12.2756		12.8321	0
58905	Tue Mar 28 16:27:53 2017_x000D_	19.2077	19.9621	-82.231	-1.4352	1	22.7449	7.78391	315	5.49779	12.6815		19.5674	38.8885
58906	Tue Mar 28 16:27:53 2017_x000D_	19.3335	20.6021	-79.3447	-1.38483	1	23.4519	6.6974	289.478	5.05234	14.5018		6.41154	0
58907	Tue Mar 28 16:27:53 2017_x000D_	19.3406	20.8157	-79.3438	-1.38481	1	23.4519	6.6974	289.478	5.05234	14.7047		20.3706	0
58908	Tue Mar 28 16:27:53 2017_x000D_	19.5711	21.4544	-79.3467	-1.38486	1	23.4519	6.6974	289.478	5.05234	15.2588		6.40544	0
58909	Tue Mar 28 16:27:53 2017_x000D_	19.5781	21.6678	-79.3458	-1.38485	1	23.4519	6.6974	289.478	5.05234	15.4635		12.808	0
58910	Tue Mar 28 16:27:53 2017_x000D_	19.5922	22.0945	-79.3441	-1.38482	1	23.4519	6.6974	289.478	5.05234	15.8735		19.5356	9.41527
58911	Tue Mar 28 16:27:53 2017_x000D_	19.7181	22.7334	-82.2343	-1.43526	1	23.681	6.4829	315	5.49779	16.7267		7.18726	0
58912	Tue Mar 28 16:27:53 2017_x000D_	19.8295	22.9455	-79.3461	-1.38485	1	23.681	6.4829	315	5.49779	16.9071		19.5197	0
58913	Tue Mar 28 16:27:53 2017_x000D_	19.9552	23.5839	-82.2373	-1.43531	1	23.681	6.4829	315	5.49779	17.5022		10.0237	0
58914	Tue Mar 28 16:27:53 2017_x000D_	19.8611	23.9045	-78.865	-1.37645	1	23.681	6.4829	315	5.49779	17.8355		11.5722	62.2721
58915	Tue Mar 28 16:27:53 2017_x000D_	20.0806	24.2217	-79.3464	-1.38486	1	25.625	7.2106	0	0	17.8918		19.1684	0
58916	Tue Mar 28 16:27:53 2017_x000D_	20.1016	24.8603	-79.3438	-1.38481	1	25.625	7.2106	0	0	18.4938		13.2219	0
58917	Tue Mar 28 16:27:53 2017_x000D_	20.2201	25.2848	-82.2381	-1.43533	1	25.625	7.2106	0	0	18.865		16.3232	0
58918	Tue Mar 28 16:27:53 2017_x000D_	20.3419	25.8151	-79.7766	-1.39236	1	25.625	7.2106	0	0	19.3401		9.57808	29.3408
58919	Tue Mar 28 16:27:53 2017_x000D_	20.3523	26.1342	-79.3441	-1.38482	1	26.4822	7.6815	14.6918	0.256421	19.4442		19.4621	0
58920	Tue Mar 28 16:27:53 2017_x000D_	20.4777	26.7707	-82.2395	-1.43535	1	26.4822	7.6815	14.6918	0.256421	20.0113		6.37836	0
58921	Tue Mar 28 16:27:53 2017_x000D_	20.4846	26.9832	-82.2389	-1.43534	1	26.4822	7.6815	14.6918	0.256421	20.212		9.55719	0
58922	Tue Mar 28 16:27:53 2017_x000D_	20.4951	27.3016	-82.53	-1.44042	1	26.4822	7.6815	14.6918	0.256421	20.5133		9.56609	0
58923	Tue Mar 28 16:27:54 2017_x000D_	20.5055	27.6203	-82.2373	-1.43531	1	26.4822	7.6815	14.6918	0.256421	20.8153		13.1914	41.4917
58924	Tue Mar 28 16:27:54 2017_x000D_	20.6238	28.0438	-85.1726	-1.48654	1	27.7775	8.16631	10.5043	0.183335	21.1256		13.1745	0
58925	Tue Mar 28 16:27:54 2017_x000D_	20.7418	28.4668	-82.2403	-1.43536	1	27.7775	8.16631	10.5043	0.183335	21.4851		9.5451	0
58926	Tue Mar 28 16:27:54 2017_x000D_	20.7522	28.7848	-82.5315	-1.44045	1	27.7775	8.16631	10.5043	0.183335	21.7825		3.19073	0
58927	Tue Mar 28 16:27:54 2017_x000D_	20.7557	28.8911	-82.2392	-1.43535	1	27.7775	8.16631	10.5043	0.183335	21.882		12.7297	32.8119
58928	Tue Mar 28 16:27:54 2017_x000D_	20.7695	29.3152	-82.2381	-1.43533	1	28.6244	8.85841	13.0128	0.227116	21.913		6.36337	0
58929	Tue Mar 28 16:27:54 2017_x000D_	20.7764	29.5272	-82.2376	-1.43532	1	28.6244	8.85841	13.0128	0.227116	22.1086		12.7238	0
58930	Tue Mar 28 16:27:54 2017_x000D_	20.7903	29.9511	-82.2365	-1.4353	1	28.6244	8.85841	13.0128	0.227116	22.5005		7.13514	0
58931	Tue Mar 28 16:27:54 2017_x000D_	20.9012	30.1615	-79.3387	-1.38472	1	28.6244	8.85841	13.0128	0.227116	22.6599		6.35418	49.9281
58932	Tue Mar 28 16:27:54 2017_x000D_	20.9079	30.3732	-73.701	-1.28633	1	30.1283	9.57121	28.4516	0.496574	22.7539		7.03662	0
58933	Tue Mar 28 16:27:54 2017_x000D_	20.8099	30.5863	-58.3688	-1.01873	1	30.1283	9.57121	28.4516	0.496574	22.9884		6.35167	0
58934	Tue Mar 28 16:27:54 2017_x000D_	20.8027	30.3747	-50.3742	-0.879195	1	30.1283	9.57121	28.4516	0.496574	22.7981		7.07647	0
58935	Tue Mar 28 16:27:54 2017_x000D_	20.5903	30.2721	-31.3681	-0.547476	1	30.1283	9.57121	28.4516	0.496574	22.7925		3.12642	79.1768
58936	Tue Mar 28 16:27:54 2017_x000D_	20.4861	30.2738	-24.6134	-0.429584	1	32.4876	10.7541	21.84	0.38118	22.9141		3.1327	0
58937	Tue Mar 28 16:27:54 2017_x000D_	20.3817	30.276	-5.04289	-0.0880151	1	32.4876	10.7541	21.84	0.38118	22.9708		4.41294	0
58938	Tue Mar 28 16:27:54 2017_x000D_	20.2814	30.3836	3.82126	0.0666936	1	32.4876	10.7541	21.84	0.38118	23.1151		3.17245	0
58939	Tue Mar 28 16:27:54 2017_x000D_	20.2782	30.2779	12.8839	0.224867	1	32.4876	10.7541	21.84	0.38118	23.0271		4.51475	0
58940	Tue Mar 28 16:27:54 2017_x000D_	20.3863	30.3826	22.483	0.392402	1	32.4876	10.7541	21.84	0.38118	23.059		6.97699	64.5079
58941	Tue Mar 28 16:27:54 2017_x000D_	20.5919	30.2739	38.502	0.671986	1	34.418	11.7013	0	0	23.1539		3.17605	0
58942	Tue Mar 28 16:27:54 2017_x000D_	20.5957	30.3797	44.6462	0.779223	1	34.418	11.7013	0	0	23.2366		15.6636	0
58943	Tue Mar 28 16:27:54 2017_x000D_	20.8946	29.9516	50.9703	0.889599	1	34.418	11.7013	0	0	22.7147		8.82913	0
58944	Tue Mar 28 16:27:55 2017_x000D_	21.096	29.737	50.9703	0.8896	1	34.418	11.7013	0	0	22.4224		22.6078	45.9891
58945	Tue Mar 28 16:27:55 2017_x000D_	21.4921	29.0959	50.9701	0.889597	1	35.9502	11.7499	0	0	22.5814		15.5709	0
58946	Tue Mar 28 16:27:55 2017_x000D_	21.8983	28.7728	48.9711	0.854707	1	35.9502	11.7499	0	0	22.0734		22.0642	0
58947	Tue Mar 28 16:27:55 2017_x000D_	22.4017	28.2366	44.6446	0.779195	1	35.9502	11.7499	0	0	21.3395		13.2352	0
58948	Tue Mar 28 16:27:55 2017_x000D_	22.7036	27.9149	40.33	0.70389	1	35.9502	11.7499	0	0	20.8993		9.82554	0
58949	Tue Mar 28 16:27:55 2017_x000D_	23.0122	27.8052	36.0769	0.62966	1	35.9502	11.7499	0	0	20.6195		11.3003	0
58950	Tue Mar 28 16:27:55 2017_x000D_	23.2101	27.4847	33.5062	0.584793	1	35.9502	11.7499	0	0	20.2458		20.8335	0
58951	Tue Mar 28 16:27:55 2017_x000D_	23.8237	27.1595	27.9165	0.487234	1	35.9502	11.7499	0	0	19.6089		22.4196	0
58952	Tue Mar 28 16:27:55 2017_x000D_	24.434	26.7282	22.4477	0.391787	1	35.9502	11.7499	0	0	18.8937		12.8092	0
58953	Tue Mar 28 16:27:55 2017_x000D_	24.8464	26.6176	25.2392	0.440507	1	35.9502	11.7499	0	0	18.5565		9.8094	0
58954	Tue Mar 28 16:27:55 2017_x000D_	25.1545	26.5081	21.3937	0.373391	1	35.9502	11.7499	0	0	18.2853		25.0371	0
58955	Tue Mar 28 16:27:55 2017_x000D_	25.8685	26.076	22.4466	0.391768	1	35.9502	11.7499	0	0	17.5179		12.7939	0
58956	Tue Mar 28 16:27:55 2017_x000D_	26.2804	25.9655	25.2395	0.440513	1	35.9502	11.7499	0	0	17.1927		6.93425	0
58957	Tue Mar 28 16:27:55 2017_x000D_	26.4846	25.8572	22.4473	0.391779	1	35.9502	11.7499	0	0	16.9886		20.8038	144.537
58958	Tue Mar 28 16:27:55 2017_x000D_	27.0974	25.5326	25.2388	0.4405	1	40.7536	12.1236	0	0	19.1388		9.80739	0
58959	Tue Mar 28 16:27:55 2017_x000D_	27.4055	25.4233	29.2898	0.511203	1	40.7536	12.1236	0	0	18.8429		16.6763	0
58960	Tue Mar 28 16:27:55 2017_x000D_	27.9171	25.2059	27.9196	0.487288	1	40.7536	12.1236	0	0	18.3282		11.191	0
58961	Tue Mar 28 16:27:55 2017_x000D_	28.2218	24.9907	29.2901	0.511209	1	40.7536	12.1236	0	0	17.9613		18.0823	98.7804
58962	Tue Mar 28 16:27:55 2017_x000D_	28.7305	24.6674	33.5153	0.584952	1	44.0442	12.0066	0	0	19.8697		11.1753	0
58963	Tue Mar 28 16:27:55 2017_x000D_	29.0347	24.4524	31.9318	0.557316	1	44.0442	12.0066	0	0	19.4983		6.92474	0
58964	Tue Mar 28 16:27:55 2017_x000D_	29.2387	24.3444	34.4402	0.601095	1	44.0442	12.0066	0	0	19.2724		6.92084	0
58965	Tue Mar 28 16:27:55 2017_x000D_	29.4425	24.2363	31.9323	0.557324	1	44.0442	12.0066	0	0	19.0467		22.3512	39.3708
58966	Tue Mar 28 16:27:56 2017_x000D_	30.051	23.8064	31.9317	0.557314	1	45.3559	12.0482	0	0	19.3001		6.91679	0
58967	Tue Mar 28 16:27:56 2017_x000D_	30.2547	23.6984	29.2881	0.511173	1	45.3559	12.0482	0	0	19.0728		20.7543	0
58968	Tue Mar 28 16:27:56 2017_x000D_	30.866	23.3745	31.9326	0.557329	1	45.3559	12.0482	0	0	18.3914		8.79521	0
58969	Tue Mar 28 16:27:56 2017_x000D_	31.0666	23.1607	31.9315	0.557311	1	45.3559	12.0482	0	0	18.1017		22.3338	45.9291
58970	Tue Mar 28 16:27:56 2017_x000D_	31.6746	22.7311	31.9309	0.5573	1	46.8861	12.0967	0	0	18.5602		11.1669	0
58971	Tue Mar 28 16:27:56 2017_x000D_	31.9786	22.5163	33.5153	0.584952	1	46.8861	12.0967	0	0	18.188		20.7301	0
58972	Tue Mar 28 16:27:56 2017_x000D_	32.5892	22.1928	30.7904	0.537394	1	46.8861	12.0967	0	0	17.5024		9.75896	0
58973	Tue Mar 28 16:27:56 2017_x000D_	32.8958	22.0841	31.9323	0.557324	1	46.8861	12.0967	0	0	17.1894		8.79097	0
58974	Tue Mar 28 16:27:56 2017_x000D_	33.0963	21.8704	31.9312	0.557305	1	46.8861	12.0967	0	0	16.9022		20.7126	52.4753
58975	Tue Mar 28 16:27:56 2017_x000D_	33.7064	21.5472	29.2852	0.511123	1	48.6344	12.1521	0	0	17.6384		8.78673	0
58976	Tue Mar 28 16:27:56 2017_x000D_	33.9068	21.3336	29.2838	0.511098	1	48.6344	12.1521	0	0	17.3552		12.3725	0
58977	Tue Mar 28 16:27:56 2017_x000D_	34.3192	21.33	29.2869	0.511153	1	48.6344	12.1521	0	0	17.0047		19.8295	0
58978	Tue Mar 28 16:27:56 2017_x000D_	34.8229	20.902	27.9103	0.487126	1	48.6344	12.1521	0	0	16.3499		11.1477	79.6037
58979	Tue Mar 28 16:27:56 2017_x000D_	35.1264	20.6876	29.2843	0.511108	1	51.2354	12.6771	0	0	17.9908		19.4846	0
58980	Tue Mar 28 16:27:56 2017_x000D_	35.7386	20.4707	29.286	0.511137	1	51.2354	12.6771	0	0	17.3462		8.78249	0
58981	Tue Mar 28 16:27:56 2017_x000D_	35.9389	20.2572	29.2846	0.511113	1	51.2354	12.6771	0	0	17.0716		6.89386	0
58982	Tue Mar 28 16:27:56 2017_x000D_	36.142	20.1497	31.9333	0.557342	1	51.2354	12.6771	0	0	16.8419		20.6724	66.6778
58983	Tue Mar 28 16:27:56 2017_x000D_	36.7509	19.8271	29.285	0.51112	1	53.3985	13.1879	0	0	17.9227		11.1296	0
58984	Tue Mar 28 16:27:56 2017_x000D_	37.0538	19.6129	27.9087	0.487099	1	53.3985	13.1879	0	0	17.5622		16.579	0
58985	Tue Mar 28 16:27:56 2017_x000D_	37.5626	19.3972	29.2853	0.511125	1	53.3985	13.1879	0	0	17.0097		8.7762	0
58986	Tue Mar 28 16:27:56 2017_x000D_	37.7627	19.1838	29.284	0.511102	1	53.3985	13.1879	0	0	16.746		19.4475	53.8773
58987	Tue Mar 28 16:27:57 2017_x000D_	38.3738	18.9675	29.2856	0.511131	1	55.1243	13.6848	0	0	17.5638		8.77196	0
58988	Tue Mar 28 16:27:57 2017_x000D_	38.5738	18.7542	29.2843	0.511107	1	55.1243	13.6848	0	0	17.3095		16.5534	0
58989	Tue Mar 28 16:27:57 2017_x000D_	39.0818	18.5388	27.9087	0.487098	1	55.1243	13.6848	0	0	16.7608		6.8792	0
58990	Tue Mar 28 16:27:57 2017_x000D_	39.2844	18.4314	25.2169	0.440117	1	55.1243	13.6848	0	0	16.5358		6.88044	0
58991	Tue Mar 28 16:27:57 2017_x000D_	39.4871	18.3241	27.9087	0.487099	1	55.1243	13.6848	0	0	16.3109		6.87514	93.4105
58992	Tue Mar 28 16:27:57 2017_x000D_	39.6896	18.2168	25.2165	0.440111	1	57.8984	15.0988	22.3557	0.390181	18.4738		9.71802	0
58993	Tue Mar 28 16:27:57 2017_x000D_	39.995	18.1088	29.2863	0.511143	1	57.8984	15.0988	22.3557	0.390181	18.1547		7.00628	0
58994	Tue Mar 28 16:27:57 2017_x000D_	40.0921	17.8964	27.9072	0.487072	1	57.8984	15.0988	22.3557	0.390181	18.0247		12.6554	0
58995	Tue Mar 28 16:27:57 2017_x000D_	40.4997	17.7877	25.2157	0.440097	1	57.8984	15.0988	22.3557	0.390181	17.6053		8.76347	52.5714
58996	Tue Mar 28 16:27:57 2017_x000D_	40.6995	17.5746	25.2138	0.440064	1	59.3832	16.0295	28.4516	0.496574	18.7475		15.6416	0
58997	Tue Mar 28 16:27:57 2017_x000D_	41.2093	17.4653	21.3424	0.372495	1	59.3832	16.0295	28.4516	0.496574	18.2305		6.86844	0
58998	Tue Mar 28 16:27:57 2017_x000D_	41.4116	17.3581	18.5417	0.323614	1	59.3832	16.0295	28.4516	0.496574	18.0206		3.17803	0
58999	Tue Mar 28 16:27:57 2017_x000D_	41.4089	17.2522	15.6521	0.273182	1	59.3832	16.0295	28.4516	0.496574	18.0158		3.05715	52.5539
59000	Tue Mar 28 16:27:57 2017_x000D_	41.5108	17.2512	3.33272	0.058167	1	60.8675	16.9599	28.4516	0.496574	19.3589		3.08107	0
59001	Tue Mar 28 16:27:57 2017_x000D_	41.6135	17.2505	3.48851	0.0608859	1	60.8675	16.9599	28.4516	0.496574	19.2562		3.06309	0
59002	Tue Mar 28 16:27:57 2017_x000D_	41.7156	17.2497	-2.58124	-0.0450511	1	60.8675	16.9599	28.4516	0.496574	19.1541		9.21333	0
59003	Tue Mar 28 16:27:57 2017_x000D_	42.0227	17.2471	-14.7694	-0.257774	1	60.8675	16.9599	28.4516	0.496574	18.847		3.07512	0
59004	Tue Mar 28 16:27:57 2017_x000D_	42.1252	17.2462	-21.38	-0.373151	1	60.8675	16.9599	28.4516	0.496574	18.7445		13.9249	32.6021
59005	Tue Mar 28 16:27:57 2017_x000D_	42.54	17.4545	-34.683	-0.605332	1	61.7079	17.6489	14.6918	0.256421	19.1689		4.44417	0
59006	Tue Mar 28 16:27:57 2017_x000D_	42.6449	17.5591	-43.1104	-0.752419	1	61.7079	17.6489	14.6918	0.256421	19.0632		13.3686	0
59007	Tue Mar 28 16:27:57 2017_x000D_	42.96	17.8742	-51.2606	-0.894666	1	61.7079	17.6489	14.6918	0.256421	18.7493		7.0976	0
59008	Tue Mar 28 16:27:57 2017_x000D_	43.0678	18.0848	-61.7158	-1.07714	1	61.7079	17.6489	14.6918	0.256421	18.6452		4.44841	37.988
59009	Tue Mar 28 16:27:58 2017_x000D_	43.1727	18.1896	-65.5212	-1.14356	1	62.766	18.3445	27.5661	0.481119	19.5939		17.0957	0
59010	Tue Mar 28 16:27:58 2017_x000D_	43.39	18.7164	-71.732	-1.25196	1	62.766	18.3445	27.5661	0.481119	19.3796		6.34699	0
59011	Tue Mar 28 16:27:58 2017_x000D_	43.3953	18.9279	-77.164	-1.34677	1	62.766	18.3445	27.5661	0.481119	19.3795		17.0796	0
59012	Tue Mar 28 16:27:58 2017_x000D_	43.6124	19.4542	-83.1254	-1.45081	1	62.766	18.3445	27.5661	0.481119	19.1857		12.6696	33.2648
59013	Tue Mar 28 16:27:58 2017_x000D_	43.6224	19.8764	-83.1244	-1.45079	1	63.8452	18.5991	0	0	20.2631		18.9923	0
59014	Tue Mar 28 16:27:58 2017_x000D_	43.6374	20.5093	-83.1229	-1.45077	1	63.8452	18.5991	0	0	20.2979		10.0217	0
59015	Tue Mar 28 16:27:58 2017_x000D_	43.7469	20.8249	-79.9755	-1.39584	1	63.8452	18.5991	0	0	20.2212		9.4826	0
59016	Tue Mar 28 16:27:58 2017_x000D_	43.7543	21.1409	-80.4008	-1.40326	1	63.8452	18.5991	0	0	20.251		12.6516	0
59017	Tue Mar 28 16:27:58 2017_x000D_	43.7643	21.5625	-80.3992	-1.40323	1	63.8452	18.5991	0	0	20.2984		17.0406	60.5685
59018	Tue Mar 28 16:27:58 2017_x000D_	43.9809	22.0876	-79.9758	-1.39584	1	65.8282	18.2198	346.987	6.05607	22.187		6.31971	0
59019	Tue Mar 28 16:27:58 2017_x000D_	43.9858	22.2982	-79.975	-1.39583	1	65.8282	18.2198	346.987	6.05607	22.2199		19.2398	0
59020	Tue Mar 28 16:27:58 2017_x000D_	44.1026	22.9288	-77.1585	-1.34667	1	65.8282	18.2198	346.987	6.05607	22.2301		6.31371	0
59021	Tue Mar 28 16:27:58 2017_x000D_	44.1075	23.1392	-77.1573	-1.34665	1	65.8282	18.2198	346.987	6.05607	22.2708		19.2245	60.5567
59022	Tue Mar 28 16:27:58 2017_x000D_	44.2242	23.7693	-74.3978	-1.29849	1	67.8108	17.8405	0	0	24.3203		9.9867	0
59023	Tue Mar 28 16:27:58 2017_x000D_	44.3336	24.0837	-77.7169	-1.35642	1	67.8108	17.8405	0	0	24.2931		22.3282	0
59024	Tue Mar 28 16:27:58 2017_x000D_	44.4526	24.8184	-74.396	-1.29846	1	67.8108	17.8405	0	0	24.3782		9.97721	0
59025	Tue Mar 28 16:27:58 2017_x000D_	44.5619	25.1325	-77.7168	-1.35641	1	67.8108	17.8405	0	0	24.3656		9.45861	35.493
59026	Tue Mar 28 16:27:58 2017_x000D_	44.5693	25.4477	-77.1556	-1.34662	1	68.9218	17.4338	340.522	5.94323	25.6372		19.9373	0
59027	Tue Mar 28 16:27:58 2017_x000D_	44.7876	26.0754	-77.1576	-1.34665	1	68.9218	17.4338	340.522	5.94323	25.6347		12.5974	0
59028	Tue Mar 28 16:27:58 2017_x000D_	44.7974	26.4952	-77.1553	-1.34661	1	68.9218	17.4338	340.522	5.94323	25.7701		19.9127	0
59029	Tue Mar 28 16:27:58 2017_x000D_	45.0155	27.1221	-77.1573	-1.34665	1	68.9218	17.4338	340.522	5.94323	25.7949		12.5854	27.0919
59030	Tue Mar 28 16:27:59 2017_x000D_	45.0253	27.5415	-77.155	-1.34661	1	69.804	17.2408	0	0	26.8345		9.42847	0
59031	Tue Mar 28 16:27:59 2017_x000D_	45.0325	27.8557	-77.7136	-1.35636	1	69.804	17.2408	0	0	26.95		22.908	0
59032	Tue Mar 28 16:27:59 2017_x000D_	45.2529	28.5868	-77.1547	-1.3466	1	69.804	17.2408	0	0	27.046		6.28365	0
59033	Tue Mar 28 16:27:59 2017_x000D_	45.2577	28.7962	-77.1535	-1.34658	1	69.804	17.2408	0	0	27.1302		19.8691	0
59034	Tue Mar 28 16:27:59 2017_x000D_	45.4754	29.4217	-77.1556	-1.34662	1	69.804	17.2408	0	0	27.2076		12.9493	29.5241
59035	Tue Mar 28 16:27:59 2017_x000D_	45.5865	29.8388	-74.3885	-1.29832	1	70.6971	16.8274	0	0	28.2814		7.01039	0
59036	Tue Mar 28 16:27:59 2017_x000D_	45.693	30.0468	-77.1576	-1.34665	1	70.6971	16.8274	0	0	28.2835		19.0927	0
59037	Tue Mar 28 16:27:59 2017_x000D_	45.8088	30.6726	-74.3882	-1.29832	1	70.6971	16.8274	0	0	28.4801		12.9414	0
59038	Tue Mar 28 16:27:59 2017_x000D_	45.92	31.0894	-77.1573	-1.34665	1	70.6971	16.8274	0	0	28.5886		19.0769	26.8612
59039	Tue Mar 28 16:27:59 2017_x000D_	46.0356	31.7147	-74.3864	-1.29829	1	71.5575	17.0752	0	0	29.4225		6.99568	0
59040	Tue Mar 28 16:27:59 2017_x000D_	46.142	31.9222	-77.1582	-1.34666	1	71.5575	17.0752	0	0	29.4344		22.1512	0
59041	Tue Mar 28 16:27:59 2017_x000D_	46.2599	32.6511	-75.0722	-1.31026	1	71.5575	17.0752	0	0	29.7082		9.90514	0
59042	Tue Mar 28 16:27:59 2017_x000D_	46.3685	32.9629	-77.1579	-1.34666	1	71.5575	17.0752	0	0	29.7809		9.38342	47.4022
59043	Tue Mar 28 16:27:59 2017_x000D_	46.3756	33.2756	-77.718	-1.35643	1	73.0601	17.5639	8.63681	0.150741	30.9664		16.8335	0
59044	Tue Mar 28 16:27:59 2017_x000D_	46.5901	33.7941	-77.1587	-1.34667	1	73.0601	17.5639	8.63681	0.150741	31.0496		6.25359	0
59045	Tue Mar 28 16:27:59 2017_x000D_	46.5948	34.0025	-77.1576	-1.34665	1	73.0601	17.5639	8.63681	0.150741	31.1551		18.7608	0
59046	Tue Mar 28 16:27:59 2017_x000D_	46.609	34.6277	-77.1541	-1.34659	1	73.0601	17.5639	8.63681	0.150741	31.4775		6.25059	0
59047	Tue Mar 28 16:27:59 2017_x000D_	46.6137	34.836	-77.1529	-1.34657	1	73.0601	17.5639	8.63681	0.150741	31.587		8.74632	35.0319
59048	Tue Mar 28 16:27:59 2017_x000D_	46.8209	35.0411	-77.1573	-1.34665	1	74.1269	18.0388	14.6918	0.256421	32.1667		12.4952	0
59049	Tue Mar 28 16:27:59 2017_x000D_	46.8303	35.4575	-77.155	-1.34661	1	74.1269	18.0388	14.6918	0.256421	32.3808		4.36151	0
59050	Tue Mar 28 16:27:59 2017_x000D_	46.9337	35.5597	-75.0693	-1.31021	1	74.1269	18.0388	14.6918	0.256421	32.3489		3.12983	0
59051	Tue Mar 28 16:28:00 2017_x000D_	46.9361	35.664	-74.3807	-1.29819	1	74.1269	18.0388	14.6918	0.256421	32.4035		12.4891	35.0212
59052	Tue Mar 28 16:28:00 2017_x000D_	46.9454	36.0802	-74.3778	-1.29814	1	75.1934	18.5135	10.9264	0.190702	33.2647		6.95406	0
59053	Tue Mar 28 16:28:00 2017_x000D_	47.0511	36.2865	-71.6711	-1.2509	1	75.1934	18.5135	10.9264	0.190702	33.2847		4.36573	0
59054	Tue Mar 28 16:28:00 2017_x000D_	47.1545	36.3889	-68.0425	-1.18756	1	75.1934	18.5135	10.9264	0.190702	33.2522		3.12064	0
59055	Tue Mar 28 16:28:00 2017_x000D_	47.1566	36.4929	-61.5448	-1.07416	1	75.1934	18.5135	10.9264	0.190702	33.3065		3.03938	46.6502
59056	Tue Mar 28 16:28:00 2017_x000D_	47.0553	36.4945	-59.0242	-1.03017	1	75.3344	20.0621	0	0	32.7067		3.1123	0
59057	Tue Mar 28 16:28:00 2017_x000D_	47.0523	36.3908	-44.6794	-0.779803	1	75.3344	20.0621	0	0	32.6574		3.12383	0
59058	Tue Mar 28 16:28:00 2017_x000D_	47.0547	36.4949	-42.567	-0.742934	1	75.3344	20.0621	0	0	32.7075		0.0127279	0
59059	Tue Mar 28 16:28:00 2017_x000D_	47.0544	36.4952	-34.1976	-0.596861	1	75.3344	20.0621	0	0	32.7079		6.83976	66.1329
59060	Tue Mar 28 16:28:00 2017_x000D_	47.2588	36.5962	-23.5547	-0.411106	1	75.2247	22.2638	0	0	31.4247		0.00948683	0
59061	Tue Mar 28 16:28:00 2017_x000D_	47.2589	36.5965	-17.9355	-0.313034	1	75.2247	22.2638	0	0	31.4247		6.83976	0
59062	Tue Mar 28 16:28:00 2017_x000D_	47.4633	36.6975	-7.80836	-0.136282	1	75.2247	22.2638	0	0	31.2894		4.37213	0
59063	Tue Mar 28 16:28:00 2017_x000D_	47.567	36.7999	-5.21816	-0.091074	1	75.2247	22.2638	0	0	31.2449		9.09414	0
59064	Tue Mar 28 16:28:00 2017_x000D_	47.8701	36.7951	0.956724	0.016698	1	75.2247	22.2638	0	0	30.9747		6.8049	46.8558
59065	Tue Mar 28 16:28:00 2017_x000D_	48.07	36.6879	3.899	0.0680504	1	74.9305	23.7977	0	0	29.7934		18.1825	0
59066	Tue Mar 28 16:28:00 2017_x000D_	48.676	36.6778	3.89989	0.068066	1	74.9305	23.7977	0	0	29.2437		9.09124	0
59067	Tue Mar 28 16:28:00 2017_x000D_	48.979	36.6728	4.05523	0.0707771	1	74.9305	23.7977	0	0	28.9698		9.07929	0
59068	Tue Mar 28 16:28:00 2017_x000D_	49.2816	36.6677	3.90079	0.0680816	1	74.9305	23.7977	0	0	28.6967		18.4075	26.4357
59069	Tue Mar 28 16:28:00 2017_x000D_	49.8845	36.5537	0.950531	0.0165899	1	74.8867	24.6778	0	0	27.6794		12.5053	0
59070	Tue Mar 28 16:28:00 2017_x000D_	50.2899	36.6507	-1.99367	-0.0347961	1	74.8867	24.6778	0	0	27.356		12.0947	0
59071	Tue Mar 28 16:28:00 2017_x000D_	50.693	36.644	-1.9943	-0.0348072	1	74.8867	24.6778	0	0	26.9912		18.1345	0
59072	Tue Mar 28 16:28:00 2017_x000D_	51.2974	36.634	-1.99526	-0.0348238	1	74.8867	24.6778	0	0	26.4463		12.0797	71.4985
59073	Tue Mar 28 16:28:01 2017_x000D_	51.7	36.6273	-1.99589	-0.0348349	1	73.9072	26.8505	53.0576	0.926031	24.2641		18.3931	0
59074	Tue Mar 28 16:28:01 2017_x000D_	52.3059	36.721	0.956699	0.0166975	1	73.9072	26.8505	53.0576	0.926031	23.7496		12.0707	0
59075	Tue Mar 28 16:28:01 2017_x000D_	52.7082	36.7143	0.95672	0.0166979	1	73.9072	26.8505	53.0576	0.926031	23.3814		12.0647	0
59076	Tue Mar 28 16:28:01 2017_x000D_	53.1103	36.7076	0.956687	0.0166973	1	73.9072	26.8505	53.0576	0.926031	23.0146		9.03724	59.3764
59077	Tue Mar 28 16:28:01 2017_x000D_	53.4115	36.7026	0.956684	0.0166973	1	72.9499	28.5828	116.037	2.02522	21.1585		21.099	0
59078	Tue Mar 28 16:28:01 2017_x000D_	54.1147	36.6908	0.956709	0.0166977	1	72.9499	28.5828	116.037	2.02522	20.5062		18.0685	0
59079	Tue Mar 28 16:28:01 2017_x000D_	54.7169	36.6808	0.956713	0.0166978	1	72.9499	28.5828	116.037	2.02522	19.9504		12.0377	0
59080	Tue Mar 28 16:28:01 2017_x000D_	55.1181	36.6741	0.956732	0.0166981	1	72.9499	28.5828	116.037	2.02522	19.5817		18.0475	0
59081	Tue Mar 28 16:28:01 2017_x000D_	55.7196	36.664	0.956679	0.0166972	1	72.9499	28.5828	116.037	2.02522	19.0313		12.0257	59.3589
59082	Tue Mar 28 16:28:01 2017_x000D_	56.1204	36.6573	0.956698	0.0166975	1	71.9929	30.3146	114.768	2.00308	17.0929		18.0295	0
59083	Tue Mar 28 16:28:01 2017_x000D_	56.7213	36.6473	0.956698	0.0166975	1	71.9929	30.3146	114.768	2.00308	16.5325		12.0137	0
59084	Tue Mar 28 16:28:01 2017_x000D_	57.1217	36.6406	0.956716	0.0166978	1	71.9929	30.3146	114.768	2.00308	16.1608		9.00125	0
59085	Tue Mar 28 16:28:01 2017_x000D_	57.4217	36.6356	0.956746	0.0166984	1	71.9929	30.3146	114.768	2.00308	15.8832		21.0119	23.9242
59086	Tue Mar 28 16:28:01 2017_x000D_	58.122	36.6239	0.956735	0.0166982	1	71.5253	30.9606	116.037	2.02522	14.5507		8.98925	0
59087	Tue Mar 28 16:28:01 2017_x000D_	58.4216	36.6189	0.956758	0.0166986	1	71.5253	30.9606	116.037	2.02522	14.2732		9.00125	0
59088	Tue Mar 28 16:28:01 2017_x000D_	58.7216	36.6139	0.956732	0.0166981	1	71.5253	30.9606	116.037	2.02522	13.9962		23.9704	0
59089	Tue Mar 28 16:28:01 2017_x000D_	59.5205	36.6005	0.956712	0.0166978	1	71.5253	30.9606	116.037	2.02522	13.2636		17.9665	35.7165
59090	Tue Mar 28 16:28:01 2017_x000D_	60.1193	36.5905	0.956708	0.0166977	1	71.0361	32.046	104.692	1.82722	11.8249		8.9712	0
59091	Tue Mar 28 16:28:01 2017_x000D_	60.4183	36.5856	0.956724	0.016698	1	71.0361	32.046	104.692	1.82722	11.5475		8.98325	0
59092	Tue Mar 28 16:28:01 2017_x000D_	60.7177	36.5806	0.956706	0.0166977	1	71.0361	32.046	104.692	1.82722	11.2708		8.96525	0
59093	Tue Mar 28 16:28:01 2017_x000D_	61.0165	36.5756	0.956698	0.0166975	1	71.0361	32.046	104.692	1.82722	10.9959		20.9339	91.1802
59094	Tue Mar 28 16:28:02 2017_x000D_	61.7142	36.5639	0.956717	0.0166979	1	71.982	34.9344	81.3632	1.42006	10.3963		5.97682	0
59095	Tue Mar 28 16:28:02 2017_x000D_	61.9134	36.5606	0.956752	0.0166985	1	71.982	34.9344	81.3632	1.42006	10.1991		17.9185	0
59096	Tue Mar 28 16:28:02 2017_x000D_	62.5106	36.5506	0.956694	0.0166975	1	71.982	34.9344	81.3632	1.42006	9.6083		8.95026	0
59097	Tue Mar 28 16:28:02 2017_x000D_	62.8089	36.5456	0.956665	0.0166969	1	71.982	34.9344	81.3632	1.42006	9.31352		17.9035	0
59098	Tue Mar 28 16:28:02 2017_x000D_	63.4056	36.5357	0.956741	0.0166983	1	71.982	34.9344	81.3632	1.42006	8.72461		8.95626	66.9666
59099	Tue Mar 28 16:28:02 2017_x000D_	63.7041	36.5307	0.956682	0.0166972	1	72.3079	37.1427	78.5432	1.37084	8.62554		5.96182	0
59100	Tue Mar 28 16:28:02 2017_x000D_	63.9028	36.5274	0.956717	0.0166979	1	72.3079	37.1427	78.5432	1.37084	8.42759		14.8971	0
59101	Tue Mar 28 16:28:02 2017_x000D_	64.3993	36.5191	0.95669	0.0166974	1	72.3079	37.1427	78.5432	1.37084	7.93315		5.95882	0
59102	Tue Mar 28 16:28:02 2017_x000D_	64.5979	36.5158	0.956732	0.0166981	1	72.3079	37.1427	78.5432	1.37084	7.73544		5.95887	66.9335
59103	Tue Mar 28 16:28:02 2017_x000D_	64.7965	36.5124	0.956722	0.0166979	1	72.6337	39.3499	81.9462	1.43023	8.33505		11.9116	0
59104	Tue Mar 28 16:28:02 2017_x000D_	65.1935	36.5058	0.956754	0.0166985	1	72.6337	39.3499	81.9462	1.43023	7.96527		5.95582	0
59105	Tue Mar 28 16:28:02 2017_x000D_	65.392	36.5025	0.956691	0.0166974	1	72.6337	39.3499	81.9462	1.43023	7.78138		15.1878	0
59106	Tue Mar 28 16:28:02 2017_x000D_	65.8894	36.5968	-7.89466	-0.137788	1	72.6337	39.3499	81.9462	1.43023	7.28458		5.94982	62.0603
59107	Tue Mar 28 16:28:02 2017_x000D_	66.0877	36.5935	-7.89572	-0.137806	1	73.1874	41.3431	81.0738	1.41501	8.54192		4.3159	0
59108	Tue Mar 28 16:28:02 2017_x000D_	66.1854	36.4879	-30.4889	-0.532131	1	73.1874	41.3431	81.0738	1.41501	8.52062		2.9703	0
59109	Tue Mar 28 16:28:02 2017_x000D_	66.0864	36.4893	-36.9907	-0.645609	1	73.1874	41.3431	81.0738	1.41501	8.60137		6.18657	0
59110	Tue Mar 28 16:28:02 2017_x000D_	66.0836	36.2831	-45.1767	-0.788483	1	73.1874	41.3431	81.0738	1.41501	8.72167		0.00848528	0
59111	Tue Mar 28 16:28:02 2017_x000D_	66.0838	36.2829	-53.27	-0.929736	1	73.1874	41.3431	81.0738	1.41501	8.72163		3.09005	100.284
59112	Tue Mar 28 16:28:02 2017_x000D_	66.0832	36.1799	-72.2158	-1.2604	1	73.6754	44.6501	78.9857	1.37856	11.3748		4.29356	0
59113	Tue Mar 28 16:28:02 2017_x000D_	66.1842	36.2813	-80.9174	-1.41228	1	73.6754	44.6501	78.9857	1.37856	11.2319		6.19894	0
59114	Tue Mar 28 16:28:02 2017_x000D_	66.1878	36.4879	262.645	4.58403	1	73.6754	44.6501	78.9857	1.37856	11.0764		3.09937	0
59115	Tue Mar 28 16:28:03 2017_x000D_	66.1894	36.5912	256.648	4.47936	1	73.6754	44.6501	78.9857	1.37856	10.9994		6.87926	59.2152
59116	Tue Mar 28 16:28:03 2017_x000D_	66.0933	36.7994	241.357	4.21247	1	73.5773	46.6215	78.9857	1.37856	12.3484		6.18066	0
59117	Tue Mar 28 16:28:03 2017_x000D_	66.0963	37.0054	236.688	4.13098	1	73.5773	46.6215	78.9857	1.37856	12.1834		17.8523	0
59118	Tue Mar 28 16:28:03 2017_x000D_	65.8066	37.5252	232.86	4.06417	1	73.5773	46.6215	78.9857	1.37856	11.9635		12.8672	0
59119	Tue Mar 28 16:28:03 2017_x000D_	65.514	37.8388	236.688	4.13098	1	73.5773	46.6215	78.9857	1.37856	11.9228		11.0207	46.0408
59120	Tue Mar 28 16:28:03 2017_x000D_	65.3204	38.151	235.058	4.10254	1	73.5011	48.1543	78.9857	1.37856	12.9225		23.7677	0
59121	Tue Mar 28 16:28:03 2017_x000D_	64.8343	38.7766	240.412	4.19598	1	73.5011	48.1543	78.9857	1.37856	12.7693		13.7112	0
59122	Tue Mar 28 16:28:03 2017_x000D_	64.6424	39.1914	245.173	4.27907	1	73.5011	48.1543	78.9857	1.37856	12.602		8.58376	0
59123	Tue Mar 28 16:28:03 2017_x000D_	64.4472	39.4006	245.174	4.27909	1	73.5011	48.1543	78.9857	1.37856	12.5937		22.4008	46.0228
59124	Tue Mar 28 16:28:03 2017_x000D_	64.2602	40.1235	251.348	4.38684	1	73.4249	49.6865	78.9857	1.37856	13.2455		20.558	0
59125	Tue Mar 28 16:28:03 2017_x000D_	63.9724	40.7454	253.969	4.43259	1	73.4249	49.6865	78.9857	1.37856	13.0113		6.85223	0
59126	Tue Mar 28 16:28:03 2017_x000D_	63.8765	40.9527	256.666	4.47967	1	73.4249	49.6865	78.9857	1.37856	12.9403		12.3255	0
59127	Tue Mar 28 16:28:03 2017_x000D_	63.883	41.3635	256.664	4.47964	1	73.4249	49.6865	78.9857	1.37856	12.6618		8.58171	0
59128	Tue Mar 28 16:28:03 2017_x000D_	63.6879	41.5727	256.667	4.47968	1	73.4249	49.6865	78.9857	1.37856	12.6745		22.3848	65.7242
59129	Tue Mar 28 16:28:03 2017_x000D_	63.5011	42.2951	257.352	4.49164	1	73.316	51.8746	78.9857	1.37856	13.7149		9.24122	0
59130	Tue Mar 28 16:28:03 2017_x000D_	63.5061	42.6031	256.666	4.47966	1	73.316	51.8746	78.9857	1.37856	13.498		19.4254	0
59131	Tue Mar 28 16:28:03 2017_x000D_	63.3177	43.2226	256.666	4.47967	1	73.316	51.8746	78.9857	1.37856	13.2221		6.1538	0
59132	Tue Mar 28 16:28:03 2017_x000D_	63.321	43.4277	256.666	4.47966	1	73.316	51.8746	78.9857	1.37856	13.0863		22.3637	78.8293
59133	Tue Mar 28 16:28:03 2017_x000D_	63.1343	44.1494	257.351	4.49163	1	73.1855	54.499	78.9857	1.37856	14.4271		9.71328	0
59134	Tue Mar 28 16:28:03 2017_x000D_	63.0402	44.4592	253.967	4.43256	1	73.1855	54.499	78.9857	1.37856	14.2732		18.6961	0
59135	Tue Mar 28 16:28:03 2017_x000D_	62.9511	45.076	256.665	4.47965	1	73.1855	54.499	78.9857	1.37856	13.9117		0	0
59136	Tue Mar 28 16:28:03 2017_x000D_	62.9511	45.076	256.665	4.47965	1	73.1855	54.499	78.9857	1.37856	13.9117		20.5272	52.7938
59137	Tue Mar 28 16:28:04 2017_x000D_	62.6638	45.697	253.968	4.43257	1	73.3153	56.254	78.9857	1.37856	14.9968		22.339	0
59138	Tue Mar 28 16:28:04 2017_x000D_	62.4773	46.4179	254.77	4.44657	1	73.3153	56.254	78.9857	1.37856	14.636		9.21727	0
59139	Tue Mar 28 16:28:04 2017_x000D_	62.4824	46.7251	253.966	4.43254	1	73.3153	56.254	78.9857	1.37856	14.4275		10.9888	0
59140	Tue Mar 28 16:28:04 2017_x000D_	62.2892	47.0363	254.77	4.44657	1	73.3153	56.254	78.9857	1.37856	14.3715		22.3317	0
59141	Tue Mar 28 16:28:04 2017_x000D_	62.1029	47.757	253.967	4.43256	1	73.3153	56.254	78.9857	1.37856	14.0683		9.68657	39.3816
59142	Tue Mar 28 16:28:04 2017_x000D_	62.0089	48.0659	257.355	4.49169	1	73.2501	57.5651	78.9857	1.37856	14.7173		19.376	0
59143	Tue Mar 28 16:28:04 2017_x000D_	61.8209	48.6838	257.356	4.4917	1	73.2501	57.5651	78.9857	1.37856	14.4743		9.20532	0
59144	Tue Mar 28 16:28:04 2017_x000D_	61.8261	48.9906	256.668	4.4797	1	73.2501	57.5651	78.9857	1.37856	14.2839		12.6423	0
59145	Tue Mar 28 16:28:04 2017_x000D_	61.7339	49.4018	253.966	4.43254	1	73.2501	57.5651	78.9857	1.37856	14.116		19.3637	19.6893
59146	Tue Mar 28 16:28:04 2017_x000D_	61.546	50.0193	253.966	4.43254	1	73.2175	58.2206	78.9857	1.37856	14.2648		6.82667	0
59147	Tue Mar 28 16:28:04 2017_x000D_	61.4504	50.2258	256.669	4.47972	1	73.2175	58.2206	78.9857	1.37856	14.2261		22.2917	0
59148	Tue Mar 28 16:28:04 2017_x000D_	61.2644	50.9452	257.356	4.49171	1	73.2175	58.2206	78.9857	1.37856	13.9931		9.68283	0
59149	Tue Mar 28 16:28:04 2017_x000D_	61.1705	51.254	253.966	4.43255	1	73.2175	58.2206	78.9857	1.37856	13.9163		19.3504	106.345
59150	Tue Mar 28 16:28:04 2017_x000D_	60.9828	51.8711	253.966	4.43255	1	73.6937	61.7333	70.522	1.23084	16.0882		12.2418	0
59151	Tue Mar 28 16:28:04 2017_x000D_	60.9898	52.2791	253.965	4.43252	1	73.6937	61.7333	70.522	1.23084	15.8357		19.3381	0
59152	Tue Mar 28 16:28:04 2017_x000D_	60.8022	52.8958	253.965	4.43252	1	73.6937	61.7333	70.522	1.23084	15.6298		0	0
59153	Tue Mar 28 16:28:04 2017_x000D_	60.8022	52.8958	253.965	4.43252	1	73.6937	61.7333	70.522	1.23084	15.6298		19.3352	55.5662
59154	Tue Mar 28 16:28:04 2017_x000D_	60.6146	53.5124	253.965	4.43253	1	74.2566	63.4979	79.0736	1.38009	16.906		6.81997	0
59155	Tue Mar 28 16:28:04 2017_x000D_	60.5191	53.7187	256.671	4.47975	1	74.2566	63.4979	79.0736	1.38009	16.8627		19.3257	0
59156	Tue Mar 28 16:28:04 2017_x000D_	60.3316	54.335	256.671	4.47976	1	74.2566	63.4979	79.0736	1.38009	16.6693		6.82269	0
59157	Tue Mar 28 16:28:04 2017_x000D_	60.2361	54.5414	253.966	4.43254	1	74.2566	63.4979	79.0736	1.38009	16.6371		19.322	0
59158	Tue Mar 28 16:28:05 2017_x000D_	60.0487	55.1576	253.966	4.43255	1	74.2566	63.4979	79.0736	1.38009	16.475		6.1089	67.9655
59159	Tue Mar 28 16:28:05 2017_x000D_	60.0522	55.3612	253.965	4.43253	1	74.7975	65.6979	75.3081	1.31438	18.0075		12.5935	0
59160	Tue Mar 28 16:28:05 2017_x000D_	59.9603	55.7708	256.672	4.47976	1	74.7975	65.6979	75.3081	1.31438	17.8519		6.81871	0
59161	Tue Mar 28 16:28:05 2017_x000D_	59.8649	55.9771	253.966	4.43254	1	74.7975	65.6979	75.3081	1.31438	17.8179		6.10596	0
59162	Tue Mar 28 16:28:05 2017_x000D_	59.8685	56.1806	253.965	4.43252	1	74.7975	65.6979	75.3081	1.31438	17.7046		8.56066	47.3858
59163	Tue Mar 28 16:28:05 2017_x000D_	59.674	56.3894	253.966	4.43255	1	75.1543	67.2366	82.3448	1.43719	18.9024		6.10596	0
59164	Tue Mar 28 16:28:05 2017_x000D_	59.6776	56.5929	253.966	4.43254	1	75.1543	67.2366	82.3448	1.43719	18.7834		16.4164	0
59165	Tue Mar 28 16:28:05 2017_x000D_	59.4885	57.1064	260.014	4.5381	1	75.1543	67.2366	82.3448	1.43719	18.6558		9.15138	0
59166	Tue Mar 28 16:28:05 2017_x000D_	59.4938	57.4114	265.17	4.62808	1	75.1543	67.2366	82.3448	1.43719	18.4875		9.12718	43.4739
59167	Tue Mar 28 16:28:05 2017_x000D_	59.4987	57.7156	-77.9303	-1.36014	1	75.7384	68.5628	79.9968	1.39621	19.5292		3.04833	0
59168	Tue Mar 28 16:28:05 2017_x000D_	59.5002	57.8172	-71.8244	-1.25357	1	75.7384	68.5628	79.9968	1.39621	19.4717		4.2853	0
59169	Tue Mar 28 16:28:05 2017_x000D_	59.4026	57.9215	-62.8864	-1.09758	1	75.7384	68.5628	79.9968	1.39621	19.496		4.22367	0
59170	Tue Mar 28 16:28:05 2017_x000D_	59.5029	58.0203	-54.2664	-0.947127	1	75.7384	68.5628	79.9968	1.39621	19.3581		12.7029	0
59171	Tue Mar 28 16:28:05 2017_x000D_	59.8049	58.3171	-42.4363	-0.740653	1	75.7384	68.5628	79.9968	1.39621	18.9434		6.7581	72.145
59172	Tue Mar 28 16:28:05 2017_x000D_	59.9074	58.5177	-36.1879	-0.631598	1	75.8348	70.9657	79.9968	1.39621	20.2147		10.7391	0
59173	Tue Mar 28 16:28:05 2017_x000D_	60.2074	58.713	-21.8418	-0.381211	1	75.8348	70.9657	79.9968	1.39621	19.8581		2.96495	0
59174	Tue Mar 28 16:28:05 2017_x000D_	60.3062	58.7105	-15.5431	-0.271277	1	75.8348	70.9657	79.9968	1.39621	19.782		12.2344	0
59175	Tue Mar 28 16:28:05 2017_x000D_	60.7038	58.8012	-7.14278	-0.124665	1	75.8348	70.9657	79.9968	1.39621	19.4145		13.2745	26.1719
59176	Tue Mar 28 16:28:05 2017_x000D_	61.1026	58.9929	-7.13808	-0.124583	1	75.7911	71.837	79.9968	1.39621	19.5121		23.7156	0
59177	Tue Mar 28 16:28:05 2017_x000D_	61.8928	58.9704	-7.14208	-0.124653	1	75.7911	71.837	79.9968	1.39621	18.9397		12.1947	0
59178	Tue Mar 28 16:28:05 2017_x000D_	62.2892	59.0604	-10.0019	-0.174566	1	75.7911	71.837	79.9968	1.39621	18.5888		12.1917	0
59179	Tue Mar 28 16:28:06 2017_x000D_	62.6855	59.1504	-12.8088	-0.223555	1	75.7911	71.837	79.9968	1.39621	18.2402		12.1823	59.366
59180	Tue Mar 28 16:28:06 2017_x000D_	63.0815	59.2403	-15.5513	-0.271421	1	75.4765	73.7907	79.9968	1.39621	19.1141		21.5083	0
59181	Tue Mar 28 16:28:06 2017_x000D_	63.7748	59.4229	-21.8663	-0.381639	1	75.4765	73.7907	79.9968	1.39621	18.5301		9.34162	0
59182	Tue Mar 28 16:28:06 2017_x000D_	64.0721	59.5155	-25.7022	-0.448588	1	75.4765	73.7907	79.9968	1.39621	18.2713		19.8223	0
59183	Tue Mar 28 16:28:06 2017_x000D_	64.6675	59.802	-28.2581	-0.493197	1	75.4765	73.7907	79.9968	1.39621	17.6782		13.2073	27.949
59184	Tue Mar 28 16:28:06 2017_x000D_	65.0642	59.9929	-28.2589	-0.49321	1	74.7948	74.4257	160.522	2.80164	17.4066		21.3286	0
59185	Tue Mar 28 16:28:06 2017_x000D_	65.6604	60.3802	-28.2566	-0.493171	1	74.7948	74.4257	160.522	2.80164	16.7545		13.1885	0
59186	Tue Mar 28 16:28:06 2017_x000D_	66.0565	60.5709	-28.2573	-0.493184	1	74.7948	74.4257	160.522	2.80164	16.3803		9.30636	0
59187	Tue Mar 28 16:28:06 2017_x000D_	66.3526	60.6634	-24.4464	-0.426671	1	74.7948	74.4257	160.522	2.80164	16.1453		10.6527	0
59188	Tue Mar 28 16:28:06 2017_x000D_	66.6504	60.8568	-25.6989	-0.44853	1	74.7948	74.4257	160.522	2.80164	15.8255		22.4033	61.988
59189	Tue Mar 28 16:28:06 2017_x000D_	67.3416	61.1395	-21.8566	-0.38147	1	73.0094	75.4658	165.308	2.88517	15.4067		8.38159	0
59190	Tue Mar 28 16:28:06 2017_x000D_	67.5407	61.3355	-21.8525	-0.381399	1	73.0094	75.4658	165.308	2.88517	15.1516		18.5721	0
59191	Tue Mar 28 16:28:06 2017_x000D_	68.1317	61.5198	-21.8544	-0.381431	1	73.0094	75.4658	165.308	2.88517	14.7744		9.2779	0
59192	Tue Mar 28 16:28:06 2017_x000D_	68.4269	61.612	-18.1973	-0.317602	1	73.0094	75.4658	165.308	2.88517	14.592		12.0987	26.9288
59193	Tue Mar 28 16:28:06 2017_x000D_	68.8202	61.7012	-15.5217	-0.270905	1	72.1329	75.6594	160.522	2.80164	14.3459		13.1294	0
59194	Tue Mar 28 16:28:06 2017_x000D_	69.2145	61.8911	-15.5189	-0.270856	1	72.1329	75.6594	160.522	2.80164	14.0742		14.6886	0
59195	Tue Mar 28 16:28:06 2017_x000D_	69.7039	61.8764	-16.3785	-0.285859	1	72.1329	75.6594	160.522	2.80164	13.9954		10.5918	0
59196	Tue Mar 28 16:28:06 2017_x000D_	69.9998	62.069	-15.5203	-0.27088	1	72.1329	75.6594	160.522	2.80164	13.7568		9.26198	62.0636
59197	Tue Mar 28 16:28:06 2017_x000D_	70.2946	62.1607	-19.166	-0.33451	1	70.1527	76.2583	180	3.14159	14.0983		21.2899	0
59198	Tue Mar 28 16:28:06 2017_x000D_	70.9809	62.3413	-18.201	-0.317668	1	70.1527	76.2583	180	3.14159	13.9416		6.55189	0
59199	Tue Mar 28 16:28:06 2017_x000D_	71.1776	62.4362	-15.5189	-0.270856	1	70.1527	76.2583	180	3.14159	13.86		21.2797	0
59200	Tue Mar 28 16:28:06 2017_x000D_	71.8636	62.6166	-16.3749	-0.285796	1	70.1527	76.2583	180	3.14159	13.7486		10.5626	33.2724
59201	Tue Mar 28 16:28:07 2017_x000D_	72.1586	62.8088	-15.5155	-0.270797	1	69.0596	76.4459	160.522	2.80164	13.9848		20.6522	0
59202	Tue Mar 28 16:28:07 2017_x000D_	72.8424	62.8883	-19.1714	-0.334605	1	69.0596	76.4459	160.522	2.80164	14.0754		10.5452	0
59203	Tue Mar 28 16:28:07 2017_x000D_	73.1369	63.0802	-18.2001	-0.317651	1	69.0596	76.4459	160.522	2.80164	13.9738		5.84677	0
59204	Tue Mar 28 16:28:07 2017_x000D_	73.3317	63.0742	-18.2025	-0.317693	1	69.0596	76.4459	160.522	2.80164	14.0376		13.0515	0
59205	Tue Mar 28 16:28:07 2017_x000D_	73.7236	63.2631	-18.2004	-0.317656	1	69.0596	76.4459	160.522	2.80164	13.9835		14.8665	9.31628
59206	Tue Mar 28 16:28:07 2017_x000D_	74.2117	63.3487	-16.3734	-0.28577	1	68.8324	76.6576	180	3.14159	14.3549		9.19737	0
59207	Tue Mar 28 16:28:07 2017_x000D_	74.5044	63.4399	-18.2031	-0.317704	1	68.8324	76.6576	180	3.14159	14.3833		15.6827	0
59208	Tue Mar 28 16:28:07 2017_x000D_	74.9931	63.6255	-19.1718	-0.334611	1	68.8324	76.6576	180	3.14159	14.4149		9.18789	0
59209	Tue Mar 28 16:28:07 2017_x000D_	75.2855	63.7166	-20.8073	-0.363156	1	68.8324	76.6576	180	3.14159	14.4607		15.6638	51.9783
59210	Tue Mar 28 16:28:07 2017_x000D_	75.7736	63.902	-21.8778	-0.38184	1	67.3598	75.7447	195.107	3.40526	14.5273		5.82878	0
59211	Tue Mar 28 16:28:07 2017_x000D_	75.9678	63.896	-21.8807	-0.381891	1	67.3598	75.7447	195.107	3.40526	14.6455		13.0059	0
59212	Tue Mar 28 16:28:07 2017_x000D_	76.3583	64.0843	-21.8797	-0.381872	1	67.3598	75.7447	195.107	3.40526	14.7288		8.28599	0
59213	Tue Mar 28 16:28:07 2017_x000D_	76.5546	64.2786	-21.8756	-0.381802	1	67.3598	75.7447	195.107	3.40526	14.6975		5.82288	46.6083
59214	Tue Mar 28 16:28:07 2017_x000D_	76.7486	64.2725	-21.8786	-0.381854	1	66.5578	74.4141	222.836	3.88922	14.3772		12.9831	0
59215	Tue Mar 28 16:28:07 2017_x000D_	77.1385	64.4603	-26.9843	-0.470965	1	66.5578	74.4141	222.836	3.88922	14.5268		9.18019	0
59216	Tue Mar 28 16:28:07 2017_x000D_	77.4306	64.5515	-25.7494	-0.449411	1	66.5578	74.4141	222.836	3.88922	14.6795		12.9618	0
59217	Tue Mar 28 16:28:07 2017_x000D_	77.82	64.7387	-35.3366	-0.61674	1	66.5578	74.4141	222.836	3.88922	14.8476		2.92068	0
59218	Tue Mar 28 16:28:07 2017_x000D_	77.9173	64.7354	-44.7378	-0.780821	1	66.5578	74.4141	222.836	3.88922	14.9237		4.12173	18.2486
59219	Tue Mar 28 16:28:07 2017_x000D_	77.8202	64.6382	-60.8512	-1.06205	1	66.146	73.9664	256.987	4.48527	14.9433		4.14727	0
59220	Tue Mar 28 16:28:07 2017_x000D_	77.9186	64.7353	-69.6304	-1.21528	1	66.146	73.9664	256.987	4.48527	14.9602		0.0123693	0
59221	Tue Mar 28 16:28:07 2017_x000D_	77.919	64.7354	-81.4979	-1.42241	1	66.146	73.9664	256.987	4.48527	14.9604		3.01225	0
59222	Tue Mar 28 16:28:08 2017_x000D_	77.9203	64.8358	-86.619	-1.51179	1	66.146	73.9664	256.987	4.48527	14.8997		4.1578	20.5446
59223	Tue Mar 28 16:28:08 2017_x000D_	78.0185	64.9336	253.714	4.42814	1	65.9615	73.3069	260.028	4.53834	14.6794		6.00936	0
59224	Tue Mar 28 16:28:08 2017_x000D_	78.0207	65.1339	248.605	4.33898	1	65.9615	73.3069	260.028	4.53834	14.5678		8.46377	0
59225	Tue Mar 28 16:28:08 2017_x000D_	77.8289	65.3408	236.649	4.1303	1	65.9615	73.3069	260.028	4.53834	14.2931		6.00927	0
59226	Tue Mar 28 16:28:08 2017_x000D_	77.8308	65.5411	229.055	3.99777	1	65.9615	73.3069	260.028	4.53834	14.1841		14.8653	20.5512
59227	Tue Mar 28 16:28:08 2017_x000D_	77.4465	65.8539	223.386	3.89883	1	65.7769	72.6472	261.363	4.56165	13.5029		14.8592	0
59228	Tue Mar 28 16:28:08 2017_x000D_	77.0623	66.1665	225.316	3.9325	1	65.7769	72.6472	261.363	4.56165	13.0138		27.4614	0
59229	Tue Mar 28 16:28:08 2017_x000D_	76.3908	66.7886	227.125	3.96407	1	65.7769	72.6472	261.363	4.56165	12.1235		0	0
59230	Tue Mar 28 16:28:08 2017_x000D_	76.3908	66.7886	227.125	3.96407	1	65.7769	72.6472	261.363	4.56165	12.1235		21.1195	6.50058
59231	Tue Mar 28 16:28:08 2017_x000D_	75.9118	67.3045	230.848	4.02906	1	65.5603	72.6411	262.345	4.57878	11.6462		14.988	0
59232	Tue Mar 28 16:28:08 2017_x000D_	75.6256	67.714	232.885	4.06461	1	65.5603	72.6411	262.345	4.57878	11.2065		16.8887	0
59233	Tue Mar 28 16:28:08 2017_x000D_	75.2425	68.1265	240.319	4.19435	1	65.5603	72.6411	262.345	4.57878	10.683		20.1686	0
59234	Tue Mar 28 16:28:08 2017_x000D_	74.9586	68.7359	242.615	4.23443	1	65.5603	72.6411	262.345	4.57878	10.1774		6.71881	0
59235	Tue Mar 28 16:28:08 2017_x000D_	74.864	68.9389	245.019	4.27639	1	65.5603	72.6411	262.345	4.57878	10.0132		10.8187	13.0896
59236	Tue Mar 28 16:28:08 2017_x000D_	74.6735	69.2451	246.196	4.29693	1	65.5816	72.2053	256.987	4.48527	9.56166		20.1646	0
59237	Tue Mar 28 16:28:08 2017_x000D_	74.3897	69.8544	248.621	4.33925	1	65.5816	72.2053	256.987	4.48527	9.11643		8.99161	0
59238	Tue Mar 28 16:28:08 2017_x000D_	74.3932	70.1541	247.531	4.32022	1	65.5816	72.2053	256.987	4.48527	9.04719		10.813	0
59239	Tue Mar 28 16:28:08 2017_x000D_	74.2029	70.4602	248.62	4.33924	1	65.5816	72.2053	256.987	4.48527	8.79615		19.0155	14.494
59240	Tue Mar 28 16:28:08 2017_x000D_	74.0161	71.0659	248.62	4.33924	1	65.3863	71.7634	256.987	4.48527	8.65794		9.49971	0
59241	Tue Mar 28 16:28:08 2017_x000D_	73.9228	71.3685	252.038	4.3989	1	65.3863	71.7634	256.987	4.48527	8.54563		17.5086	0
59242	Tue Mar 28 16:28:08 2017_x000D_	73.6378	71.8778	248.62	4.33925	1	65.3863	71.7634	256.987	4.48527	8.25229		8.98269	0
59243	Tue Mar 28 16:28:08 2017_x000D_	73.6415	72.1772	247.53	4.32021	1	65.3863	71.7634	256.987	4.48527	8.26556		9.49971	52.3017
59244	Tue Mar 28 16:28:09 2017_x000D_	73.5482	72.4798	246.194	4.2969	1	63.6634	71.4969	225	3.92699	9.93355		21.6259	0
59245	Tue Mar 28 16:28:09 2017_x000D_	73.1676	73.092	246.195	4.29691	1	63.6634	71.4969	225	3.92699	9.63712		9.50346	0
59246	Tue Mar 28 16:28:09 2017_x000D_	73.0742	73.3947	242.612	4.23438	1	63.6634	71.4969	225	3.92699	9.60025		8.44665	0
59247	Tue Mar 28 16:28:09 2017_x000D_	72.8827	73.6011	242.613	4.23439	1	63.6634	71.4969	225	3.92699	9.45638		20.143	0
59248	Tue Mar 28 16:28:09 2017_x000D_	72.5991	74.2097	240.316	4.1943	1	63.6634	71.4969	225	3.92699	9.33842		9.49309	67.5681
59249	Tue Mar 28 16:28:09 2017_x000D_	72.5059	74.5121	241.248	4.21057	1	61.5276	70.782	180	3.14159	11.5947		19.1659	0
59250	Tue Mar 28 16:28:09 2017_x000D_	72.1242	75.0244	242.613	4.23439	1	61.5276	70.782	180	3.14159	11.4143		6.71482	0
59251	Tue Mar 28 16:28:09 2017_x000D_	72.0297	75.2273	240.316	4.1943	1	61.5276	70.782	180	3.14159	11.4042		20.1296	0
59252	Tue Mar 28 16:28:09 2017_x000D_	71.7463	75.8355	242.612	4.23439	1	61.5276	70.782	180	3.14159	11.4		6.70539	39.4583
59253	Tue Mar 28 16:28:09 2017_x000D_	71.6519	76.0381	245.019	4.27638	1	60.2372	70.5274	180	3.14159	12.6753		13.4175	0
59254	Tue Mar 28 16:28:09 2017_x000D_	71.463	76.4435	245.019	4.27638	1	60.2372	70.5274	180	3.14159	12.6893		8.44869	0
59255	Tue Mar 28 16:28:09 2017_x000D_	71.2714	76.6499	245.019	4.27639	1	60.2372	70.5274	180	3.14159	12.619		8.9528	0
59256	Tue Mar 28 16:28:09 2017_x000D_	71.2754	76.9483	246.196	4.29694	1	60.2372	70.5274	180	3.14159	12.7699		10.8088	26.7158
59257	Tue Mar 28 16:28:09 2017_x000D_	71.0852	77.2543	245.019	4.27638	1	59.3803	70.285	180	3.14159	13.6226		6.70539	0
59258	Tue Mar 28 16:28:09 2017_x000D_	70.9908	77.4569	247.534	4.32028	1	59.3803	70.285	180	3.14159	13.647		6.70811	0
59259	Tue Mar 28 16:28:09 2017_x000D_	70.8964	77.6596	245.019	4.27638	1	59.3803	70.285	180	3.14159	13.675		5.96751	0
59260	Tue Mar 28 16:28:09 2017_x000D_	70.899	77.8585	245.018	4.27637	1	59.3803	70.285	180	3.14159	13.7854		8.44461	0
59261	Tue Mar 28 16:28:09 2017_x000D_	70.7076	78.0649	245.019	4.27638	1	59.3803	70.285	180	3.14159	13.7417		17.4885	33.069
59262	Tue Mar 28 16:28:09 2017_x000D_	70.4229	78.5736	236.647	4.13027	1	58.3064	70.0364	194.692	3.39801	14.8221		2.90579	0
59263	Tue Mar 28 16:28:09 2017_x000D_	70.5197	78.5702	227.142	3.96438	1	58.3064	70.0364	194.692	3.39801	14.8993		2.98812	0
59264	Tue Mar 28 16:28:09 2017_x000D_	70.5206	78.6698	217.567	3.79726	1	58.3064	70.0364	194.692	3.39801	14.9573		4.20585	0
59265	Tue Mar 28 16:28:10 2017_x000D_	70.6156	78.5667	201.761	3.5214	1	58.3064	70.0364	194.692	3.39801	14.9761		4.10295	33.3316
59266	Tue Mar 28 16:28:10 2017_x000D_	70.7135	78.6622	193.202	3.37201	1	57.2113	70.224	168.986	2.94936	15.9221		0.0216333	0
59267	Tue Mar 28 16:28:10 2017_x000D_	70.7131	78.6616	176.652	3.08316	1	57.2113	70.224	168.986	2.94936	15.9214		2.91768	0
59268	Tue Mar 28 16:28:10 2017_x000D_	70.6159	78.6649	165.045	2.88058	1	57.2113	70.224	168.986	2.94936	15.8408		0.0108167	0
59269	Tue Mar 28 16:28:10 2017_x000D_	70.6157	78.6646	159.768	2.78848	1	57.2113	70.224	168.986	2.94936	15.8405		6.47481	0
59270	Tue Mar 28 16:28:10 2017_x000D_	70.4207	78.5721	141.902	2.47665	1	57.2113	70.224	168.986	2.94936	15.6262		2.91179	64.6644
59271	Tue Mar 28 16:28:10 2017_x000D_	70.3237	78.5755	135.835	2.37077	1	55.2169	71.0416	153.364	2.67671	16.8812		10.4541	0
59272	Tue Mar 28 16:28:10 2017_x000D_	70.0301	78.3878	125.855	2.19658	1	55.2169	71.0416	153.364	2.67671	16.5347		4.11997	0
59273	Tue Mar 28 16:28:10 2017_x000D_	69.9317	78.292	122.017	2.12959	1	55.2169	71.0416	153.364	2.67671	16.4041		11.9381	0
59274	Tue Mar 28 16:28:10 2017_x000D_	69.9262	77.8941	122.01	2.12947	1	55.2169	71.0416	153.364	2.67671	16.2271		22.8356	47.6764
59275	Tue Mar 28 16:28:10 2017_x000D_	69.4316	77.3155	124.301	2.16946	1	53.6772	71.4352	171.363	2.99085	16.816		10.5735	0
59276	Tue Mar 28 16:28:10 2017_x000D_	69.2329	77.0244	125.849	2.19648	1	53.6772	71.4352	171.363	2.99085	16.5293		21.172	0
59277	Tue Mar 28 16:28:10 2017_x000D_	68.8349	76.4416	133.797	2.3352	1	53.6772	71.4352	171.363	2.99085	15.9631		14.6722	0
59278	Tue Mar 28 16:28:10 2017_x000D_	68.5369	76.0538	135.814	2.3704	1	53.6772	71.4352	171.363	2.99085	15.5609		18.6809	0
59279	Tue Mar 28 16:28:10 2017_x000D_	68.0439	75.6734	141.87	2.47611	1	53.6772	71.4352	171.363	2.99085	14.9788		8.27609	38.3619
59280	Tue Mar 28 16:28:10 2017_x000D_	67.8461	75.4811	141.869	2.47609	1	52.561	72.0591	168.986	2.94936	15.6635		10.525	0
59281	Tue Mar 28 16:28:10 2017_x000D_	67.5504	75.2923	143.605	2.50638	1	52.561	72.0591	168.986	2.94936	15.3341		18.7128	0
59282	Tue Mar 28 16:28:10 2017_x000D_	67.0566	74.9112	149.753	2.61369	1	52.561	72.0591	168.986	2.94936	14.7735		12.4342	0
59283	Tue Mar 28 16:28:10 2017_x000D_	66.7595	74.6222	145.851	2.54558	1	52.561	72.0591	168.986	2.94936	14.428		17.0383	23.7378
59284	Tue Mar 28 16:28:10 2017_x000D_	66.2664	74.3404	149.75	2.61362	1	51.8891	72.477	166.987	2.91448	14.4976		10.5365	0
59285	Tue Mar 28 16:28:10 2017_x000D_	65.9705	74.1512	148.23	2.58711	1	51.8891	72.477	166.987	2.91448	14.1806		19.6132	0
59286	Tue Mar 28 16:28:11 2017_x000D_	65.3792	73.8723	145.857	2.54568	1	51.8891	72.477	166.987	2.91448	13.5621		12.4811	0
59287	Tue Mar 28 16:28:11 2017_x000D_	65.0807	73.5825	145.217	2.53452	1	51.8891	72.477	166.987	2.91448	13.2378		9.24372	0
59288	Tue Mar 28 16:28:11 2017_x000D_	64.7858	73.4932	145.857	2.54569	1	51.8891	72.477	166.987	2.91448	12.9367		20.8038	20.7285
59289	Tue Mar 28 16:28:11 2017_x000D_	64.2884	73.01	141.879	2.47626	1	51.2277	72.6769	180	3.14159	13.0649		10.5832	0
59290	Tue Mar 28 16:28:11 2017_x000D_	63.9911	72.8201	143.61	2.50646	1	51.2277	72.6769	180	3.14159	12.7642		8.3313	0
59291	Tue Mar 28 16:28:11 2017_x000D_	63.7919	72.6266	143.608	2.50644	1	51.2277	72.6769	180	3.14159	12.5643		18.8233	0
59292	Tue Mar 28 16:28:11 2017_x000D_	63.2953	72.2431	141.879	2.47626	1	51.2277	72.6769	180	3.14159	12.0754		8.34194	26.7417
59293	Tue Mar 28 16:28:11 2017_x000D_	63.0958	72.0494	141.878	2.47624	1	50.3699	72.4345	224.55	3.91913	12.7317		10.6048	0
59294	Tue Mar 28 16:28:11 2017_x000D_	62.7979	71.8591	143.607	2.50642	1	50.3699	72.4345	224.55	3.91913	12.4413		18.8551	0
59295	Tue Mar 28 16:28:11 2017_x000D_	62.3005	71.4749	141.88	2.47627	1	50.3699	72.4345	224.55	3.91913	11.9691		10.6214	0
59296	Tue Mar 28 16:28:11 2017_x000D_	62.0022	71.2842	143.608	2.50643	1	50.3699	72.4345	224.55	3.91913	11.689		14.7342	18.2964
59297	Tue Mar 28 16:28:11 2017_x000D_	61.604	70.9967	145.847	2.54551	1	49.9564	71.9862	225	3.92699	11.6896		8.36106	0
59298	Tue Mar 28 16:28:11 2017_x000D_	61.404	70.8026	145.845	2.54547	1	49.9564	71.9862	225	3.92699	11.5086		9.30498	0
59299	Tue Mar 28 16:28:11 2017_x000D_	61.1073	70.7122	141.885	2.47636	1	49.9564	71.9862	225	3.92699	11.2234		16.7433	0
59300	Tue Mar 28 16:28:11 2017_x000D_	60.7068	70.3235	141.883	2.47632	1	49.9564	71.9862	225	3.92699	10.8782		8.37594	23.3214
59301	Tue Mar 28 16:28:11 2017_x000D_	60.5064	70.1291	141.882	2.4763	1	49.3258	71.5316	225	3.92699	11.2682		16.7625	0
59302	Tue Mar 28 16:28:11 2017_x000D_	60.1054	69.74	141.879	2.47626	1	49.3258	71.5316	225	3.92699	10.9275		9.33806	0
59303	Tue Mar 28 16:28:11 2017_x000D_	59.8077	69.6491	141.497	2.4696	1	49.3258	71.5316	225	3.92699	10.6496		12.5702	0
59304	Tue Mar 28 16:28:11 2017_x000D_	59.507	69.3573	141.882	2.47631	1	49.3258	71.5316	225	3.92699	10.4108		8.39291	0
59305	Tue Mar 28 16:28:11 2017_x000D_	59.3062	69.1625	141.881	2.47629	1	49.3258	71.5316	225	3.92699	10.2577		13.213	27.4532
59306	Tue Mar 28 16:28:11 2017_x000D_	58.908	68.9743	141.885	2.47635	1	48.7054	70.8589	225	3.92699	10.3752		6.70078	0
59307	Tue Mar 28 16:28:11 2017_x000D_	58.8054	68.7759	143.603	2.50635	1	48.7054	70.8589	225	3.92699	10.3126		2.95376	0
59308	Tue Mar 28 16:28:12 2017_x000D_	58.707	68.7793	141.883	2.47633	1	48.7054	70.8589	225	3.92699	10.2155		14.8273	0
59309	Tue Mar 28 16:28:12 2017_x000D_	58.3062	68.4901	147.399	2.5726	1	48.7054	70.8589	225	3.92699	9.88871		8.39937	32.352
59310	Tue Mar 28 16:28:12 2017_x000D_	58.1051	68.2953	152.138	2.65531	1	47.8676	70.1799	225	3.92699	10.4095		13.2362	0
59311	Tue Mar 28 16:28:12 2017_x000D_	57.706	68.1072	164.802	2.87634	1	47.8676	70.1799	225	3.92699	10.0544		8.4057	0
59312	Tue Mar 28 16:28:12 2017_x000D_	57.5048	67.9122	170.322	2.97268	1	47.8676	70.1799	225	3.92699	9.90041		4.27962	0
59313	Tue Mar 28 16:28:12 2017_x000D_	57.4078	68.0168	179.112	3.12609	1	47.8676	70.1799	225	3.92699	9.78235		15.084	23.3364
59314	Tue Mar 28 16:28:12 2017_x000D_	56.9121	67.9326	193.395	3.37537	1	47.2366	69.725	225	3.92699	9.84012		5.93141	0
59315	Tue Mar 28 16:28:12 2017_x000D_	56.7145	67.9393	198.842	3.47045	1	47.2366	69.725	225	3.92699	9.64465		6.69582	0
59316	Tue Mar 28 16:28:12 2017_x000D_	56.5189	68.0468	203.426	3.55045	1	47.2366	69.725	225	3.92699	9.43279		10.8364	0
59317	Tue Mar 28 16:28:12 2017_x000D_	56.2263	68.2586	215.081	3.75387	1	47.2366	69.725	225	3.92699	9.10851		9.44803	0
59318	Tue Mar 28 16:28:12 2017_x000D_	55.9315	68.3694	219.019	3.8226	1	47.2366	69.725	225	3.92699	8.79994		8.53537	55.3936
59319	Tue Mar 28 16:28:12 2017_x000D_	55.7377	68.5777	227.058	3.96291	1	45.5295	69.0213	194.692	3.39801	10.2178		12.8169	0
59320	Tue Mar 28 16:28:12 2017_x000D_	55.4467	68.8905	231.081	4.03312	1	45.5295	69.0213	194.692	3.39801	9.91806		23.6464	0
59321	Tue Mar 28 16:28:12 2017_x000D_	54.9632	69.513	229.004	3.99687	1	45.5295	69.0213	194.692	3.39801	9.44651		10.8628	0
59322	Tue Mar 28 16:28:12 2017_x000D_	54.6698	69.7252	223.025	3.89252	1	45.5295	69.0213	194.692	3.39801	9.16736		8.54809	55.4148
59323	Tue Mar 28 16:28:12 2017_x000D_	54.4757	69.9338	223.025	3.89252	1	43.8218	68.3172	184.5	3.22013	10.7759		12.8337	0
59324	Tue Mar 28 16:28:12 2017_x000D_	54.1842	70.2469	219.022	3.82266	1	43.8218	68.3172	184.5	3.22013	10.5405		21.3818	0
59325	Tue Mar 28 16:28:12 2017_x000D_	53.6986	70.7686	215.089	3.75401	1	43.8218	68.3172	184.5	3.22013	10.1765		13.4371	0
59326	Tue Mar 28 16:28:12 2017_x000D_	53.306	70.9842	215.088	3.75399	1	43.8218	68.3172	184.5	3.22013	9.85205		17.5545	37.7795
59327	Tue Mar 28 16:28:12 2017_x000D_	52.8161	71.3042	211.256	3.68711	1	42.7656	67.6314	188.637	3.29233	10.7006		6.72382	0
59328	Tue Mar 28 16:28:12 2017_x000D_	52.6196	71.412	208.772	3.64377	1	42.7656	67.6314	188.637	3.29233	10.5543		21.7347	0
59329	Tue Mar 28 16:28:13 2017_x000D_	52.0325	71.8365	208.774	3.64379	1	42.7656	67.6314	188.637	3.29233	10.1764		12.3412	0
59330	Tue Mar 28 16:28:13 2017_x000D_	51.6375	71.9514	211.255	3.68709	1	42.7656	67.6314	188.637	3.29233	9.86778		20.1811	28.995
59331	Tue Mar 28 16:28:13 2017_x000D_	51.0478	72.2751	208.772	3.64377	1	41.9164	67.1699	188.637	3.29233	10.4616		6.72671	0
59332	Tue Mar 28 16:28:13 2017_x000D_	50.8513	72.3831	211.254	3.68708	1	41.9164	67.1699	188.637	3.29233	10.3446		8.56081	0
59333	Tue Mar 28 16:28:13 2017_x000D_	50.6569	72.592	211.256	3.6871	1	41.9164	67.1699	188.637	3.29233	10.2857		20.1906	0
59334	Tue Mar 28 16:28:13 2017_x000D_	50.067	72.916	213.618	3.72834	1	41.9164	67.1699	188.637	3.29233	9.97246		9.49193	0
59335	Tue Mar 28 16:28:13 2017_x000D_	49.7709	73.0275	212.658	3.71159	1	41.9164	67.1699	188.637	3.29233	9.7982		15.1078	49.4115
59336	Tue Mar 28 16:28:13 2017_x000D_	49.3796	73.3445	215.084	3.75392	1	40.4248	66.4714	180	3.14159	11.2884		10.882	0
59337	Tue Mar 28 16:28:13 2017_x000D_	49.0857	73.5571	216.675	3.7817	1	40.4248	66.4714	180	3.14159	11.1901		6.7346	0
59338	Tue Mar 28 16:28:13 2017_x000D_	48.8889	73.6651	219.016	3.82254	1	40.4248	66.4714	180	3.14159	11.1081		21.7797	0
59339	Tue Mar 28 16:28:13 2017_x000D_	48.3006	74.0905	219.015	3.82254	1	40.4248	66.4714	180	3.14159	10.9581		8.57134	66.8066
59340	Tue Mar 28 16:28:13 2017_x000D_	48.1059	74.2996	219.016	3.82254	1	38.2298	66.8469	180	3.14159	12.3726		8.56929	0
59341	Tue Mar 28 16:28:13 2017_x000D_	47.9113	74.5087	219.016	3.82255	1	38.2298	66.8469	180	3.14159	12.3464		17.6111	0
59342	Tue Mar 28 16:28:13 2017_x000D_	47.4198	74.8297	215.085	3.75394	1	38.2298	66.8469	180	3.14159	12.173		10.8935	0
59343	Tue Mar 28 16:28:13 2017_x000D_	47.1255	75.0424	216.676	3.7817	1	38.2298	66.8469	180	3.14159	12.0954		17.6169	52.7541
59344	Tue Mar 28 16:28:13 2017_x000D_	46.6339	75.3636	212.662	3.71166	1	36.4795	67.0162	160.522	2.80164	13.145		8.57558	0
59345	Tue Mar 28 16:28:13 2017_x000D_	46.4391	75.5728	212.663	3.71168	1	36.4795	67.0162	160.522	2.80164	13.1305		20.2445	0
59346	Tue Mar 28 16:28:13 2017_x000D_	45.8477	75.8978	215.085	3.75394	1	36.4795	67.0162	160.522	2.80164	12.9091		10.8994	0
59347	Tue Mar 28 16:28:13 2017_x000D_	45.5533	76.1107	216.674	3.78168	1	36.4795	67.0162	160.522	2.80164	12.8469		17.6353	44.1556
59348	Tue Mar 28 16:28:13 2017_x000D_	45.0611	76.4321	212.663	3.71167	1	35.144	67.6349	165.308	2.88517	13.2567		10.9012	0
59349	Tue Mar 28 16:28:13 2017_x000D_	44.7667	76.6451	219.013	3.82249	1	35.144	67.6349	165.308	2.88517	13.1826		6.75615	0
59350	Tue Mar 28 16:28:14 2017_x000D_	44.5693	76.7535	216.674	3.78167	1	35.144	67.6349	165.308	2.88517	13.1143		13.5111	0
59351	Tue Mar 28 16:28:14 2017_x000D_	44.1746	76.9704	216.673	3.78166	1	35.144	67.6349	165.308	2.88517	12.9886		8.58406	0
59352	Tue Mar 28 16:28:14 2017_x000D_	43.9796	77.1798	216.674	3.78167	1	35.144	67.6349	165.308	2.88517	13.0066		10.9193	35.4016
59353	Tue Mar 28 16:28:14 2017_x000D_	43.6846	77.393	215.084	3.75393	1	34.0361	68.0412	180	3.14159	13.4369		15.1569	0
59354	Tue Mar 28 16:28:14 2017_x000D_	43.292	77.711	212.665	3.7117	1	34.0361	68.0412	180	3.14159	13.3857		6.7576	0
59355	Tue Mar 28 16:28:14 2017_x000D_	43.0946	77.8195	215.085	3.75393	1	34.0361	68.0412	180	3.14159	13.3294		15.1569	0
59356	Tue Mar 28 16:28:14 2017_x000D_	42.702	78.1375	212.665	3.71171	1	34.0361	68.0412	180	3.14159	13.3054		6.00733	47.7818
59357	Tue Mar 28 16:28:14 2017_x000D_	42.5019	78.1451	212.664	3.71168	1	32.4929	68.4353	180	3.14159	13.9449		3.03093	0
59358	Tue Mar 28 16:28:14 2017_x000D_	42.5044	78.2461	210.115	3.66719	1	32.4929	68.4353	180	3.14159	14.0172		17.6636	0
59359	Tue Mar 28 16:28:14 2017_x000D_	42.0114	78.568	206.202	3.59891	1	32.4929	68.4353	180	3.14159	13.9023		9.55585	0
59360	Tue Mar 28 16:28:14 2017_x000D_	41.7134	78.6805	202.478	3.5339	1	32.4929	68.4353	180	3.14159	13.7834		10.9363	68.5445
59361	Tue Mar 28 16:28:14 2017_x000D_	41.4177	78.8937	190.782	3.32977	1	30.2867	69.0295	180	3.14159	14.8728		6.01632	0
59362	Tue Mar 28 16:28:14 2017_x000D_	41.2173	78.9013	185.085	3.23034	1	30.2867	69.0295	180	3.14159	14.7286		0.0192094	0
59363	Tue Mar 28 16:28:14 2017_x000D_	41.2169	78.9008	173.591	3.02973	1	30.2867	69.0295	180	3.14159	14.7279		9.48912	0
59364	Tue Mar 28 16:28:14 2017_x000D_	40.9137	78.8107	159.097	2.77677	1	30.2867	69.0295	180	3.14159	14.4432		9.01204	60.4624
59365	Tue Mar 28 16:28:14 2017_x000D_	40.6135	78.8217	144.856	2.52821	1	28.3078	69.4114	180	3.14159	15.4914		6.74102	0
59366	Tue Mar 28 16:28:14 2017_x000D_	40.5082	78.6232	138.611	2.41921	1	28.3078	69.4114	180	3.14159	15.2875		6.6955	0
59367	Tue Mar 28 16:28:14 2017_x000D_	40.3055	78.5298	132.477	2.31216	1	28.3078	69.4114	180	3.14159	15.0695		6.74102	0
59368	Tue Mar 28 16:28:14 2017_x000D_	40.2002	78.3313	126.719	2.21166	1	28.3078	69.4114	180	3.14159	14.8659		17.5492	0
59369	Tue Mar 28 16:28:14 2017_x000D_	39.8869	77.8373	118.003	2.05955	1	28.3078	69.4114	180	3.14159	14.3203		8.49927	52.7967
59370	Tue Mar 28 16:28:14 2017_x000D_	39.681	77.6427	118.006	2.0596	1	26.5561	69.581	168.986	2.94936	15.4031		22.9997	0
59371	Tue Mar 28 16:28:14 2017_x000D_	39.3617	76.9457	114.26	1.99421	1	26.5561	69.581	168.986	2.94936	14.7723		12.4919	0
59372	Tue Mar 28 16:28:15 2017_x000D_	39.2506	76.5444	116.778	2.03816	1	26.5561	69.581	168.986	2.94936	14.4789		24.3379	0
59373	Tue Mar 28 16:28:15 2017_x000D_	38.8303	75.8505	118.003	2.05955	1	26.5561	69.581	168.986	2.94936	13.7827		10.8943	39.8668
59374	Tue Mar 28 16:28:15 2017_x000D_	38.6212	75.5536	116.782	2.03823	1	25.2397	69.7628	169.074	2.95089	14.5807		9.58001	0
59375	Tue Mar 28 16:28:15 2017_x000D_	38.5126	75.2533	120.503	2.10317	1	25.2397	69.7628	169.074	2.95089	14.3637		23.0677	0
59376	Tue Mar 28 16:28:15 2017_x000D_	38.192	74.5544	124.369	2.17066	1	25.2397	69.7628	169.074	2.95089	13.8102		10.9117	0
59377	Tue Mar 28 16:28:15 2017_x000D_	37.9826	74.257	122.886	2.14477	1	25.2397	69.7628	169.074	2.95089	13.5122		16.3299	68.5787
59378	Tue Mar 28 16:28:15 2017_x000D_	37.7679	73.7568	124.366	2.1706	1	23.0324	70.3573	180	3.14159	15.1226		8.54569	0
59379	Tue Mar 28 16:28:15 2017_x000D_	37.5611	73.5609	124.368	2.17063	1	23.0324	70.3573	180	3.14159	14.8777		10.9152	0
59380	Tue Mar 28 16:28:15 2017_x000D_	37.3515	73.2635	125.98	2.19876	1	23.0324	70.3573	180	3.14159	14.611		17.692	0
59381	Tue Mar 28 16:28:15 2017_x000D_	37.0353	72.7657	126.691	2.21117	1	23.0324	70.3573	180	3.14159	14.2085		10.9284	0
59382	Tue Mar 28 16:28:15 2017_x000D_	36.8255	72.4679	128.351	2.24016	1	23.0324	70.3573	180	3.14159	13.9536		17.1294	52.8239
59383	Tue Mar 28 16:28:15 2017_x000D_	36.4111	72.0751	128.354	2.24021	1	21.2798	70.527	166.987	2.91448	15.2103		6.80171	0
59384	Tue Mar 28 16:28:15 2017_x000D_	36.3045	71.875	130.589	2.27921	1	21.2798	70.527	166.987	2.91448	15.085		8.57113	0
59385	Tue Mar 28 16:28:15 2017_x000D_	36.0971	71.6785	130.59	2.27923	1	21.2798	70.527	166.987	2.91448	14.862		21.9109	0
59386	Tue Mar 28 16:28:15 2017_x000D_	35.6765	71.0814	130.587	2.27918	1	21.2798	70.527	166.987	2.91448	14.4074		6.80419	50.1205
59387	Tue Mar 28 16:28:15 2017_x000D_	35.5701	70.8811	128.351	2.24016	1	19.7256	71.1399	135	2.35619	15.8466		8.58592	0
59388	Tue Mar 28 16:28:15 2017_x000D_	35.3624	70.6842	128.353	2.24018	1	19.7256	71.1399	135	2.35619	15.6434		19.4736	0
59389	Tue Mar 28 16:28:15 2017_x000D_	34.9439	70.188	126.696	2.21126	1	19.7256	71.1399	135	2.35619	15.248		17.7544	0
59390	Tue Mar 28 16:28:15 2017_x000D_	34.6265	69.6885	125.983	2.19882	1	19.7256	71.1399	135	2.35619	14.9714		8.60071	35.431
59391	Tue Mar 28 16:28:15 2017_x000D_	34.4185	69.4912	125.985	2.19885	1	18.6168	71.5466	172.345	3.00799	15.9348		10.9975	0
59392	Tue Mar 28 16:28:15 2017_x000D_	34.2074	69.1915	124.379	2.17082	1	18.6168	71.5466	172.345	3.00799	15.7675		6.12839	0
59393	Tue Mar 28 16:28:16 2017_x000D_	34.2017	68.9873	124.375	2.17075	1	18.6168	71.5466	172.345	3.00799	15.7936		17.2247	0
59394	Tue Mar 28 16:28:16 2017_x000D_	33.7852	68.5921	124.379	2.17082	1	18.6168	71.5466	172.345	3.00799	15.4535		6.13147	47.5601
59395	Tue Mar 28 16:28:16 2017_x000D_	33.7794	68.3878	124.375	2.17076	1	17.2708	72.3842	152.434	2.66047	16.9854		17.2416	0
59396	Tue Mar 28 16:28:16 2017_x000D_	33.3625	67.9922	124.379	2.17083	1	17.2708	72.3842	152.434	2.66047	16.6803		6.84335	0
59397	Tue Mar 28 16:28:16 2017_x000D_	33.2552	67.7909	126.693	2.21121	1	17.2708	72.3842	152.434	2.66047	16.6313		9.67509	0
59398	Tue Mar 28 16:28:16 2017_x000D_	33.1453	67.4877	125.98	2.19876	1	17.2708	72.3842	152.434	2.66047	16.6125		4.31422	0
59399	Tue Mar 28 16:28:16 2017_x000D_	33.0409	67.3888	130.138	2.27134	1	17.2708	72.3842	152.434	2.66047	16.5424		12.9635	14.7284
59400	Tue Mar 28 16:28:16 2017_x000D_	32.7275	67.0913	130.575	2.27896	1	16.8253	72.5905	169.074	2.95089	16.8262		6.83947	0
59401	Tue Mar 28 16:28:16 2017_x000D_	32.6201	66.8902	136.495	2.38229	1	16.8253	72.5905	169.074	2.95089	16.7919		11.0275	0
59402	Tue Mar 28 16:28:16 2017_x000D_	32.4084	66.5897	138.621	2.4194	1	16.8253	72.5905	169.074	2.95089	16.6986		6.10541	0
59403	Tue Mar 28 16:28:16 2017_x000D_	32.205	66.5965	147.039	2.56631	1	16.8253	72.5905	169.074	2.95089	16.5065		9.68893	60.5183
59404	Tue Mar 28 16:28:16 2017_x000D_	32.0943	66.2931	164.141	2.86481	1	14.8446	72.9729	180	3.14159	18.4979		6.09342	0
59405	Tue Mar 28 16:28:16 2017_x000D_	31.8913	66.2999	169.829	2.96408	1	14.8446	72.9729	180	3.14159	18.3063		9.14322	0
59406	Tue Mar 28 16:28:16 2017_x000D_	31.5867	66.3102	187.575	3.2738	1	14.8446	72.9729	180	3.14159	18.0191		4.31193	0
59407	Tue Mar 28 16:28:16 2017_x000D_	31.4825	66.2112	196.664	3.43243	1	14.8446	72.9729	180	3.14159	17.9594		13.6676	0
59408	Tue Mar 28 16:28:16 2017_x000D_	31.0824	66.4291	209.869	3.6629	1	14.8446	72.9729	180	3.14159	17.5068		6.10212	0
59409	Tue Mar 28 16:28:16 2017_x000D_	30.8791	66.4356	214.882	3.7504	1	14.8446	72.9729	180	3.14159	17.3159		6.83299	0
59410	Tue Mar 28 16:28:16 2017_x000D_	30.679	66.5444	220.635	3.85081	1	14.8446	72.9729	180	3.14159	17.0896		8.67075	0
59411	Tue Mar 28 16:28:16 2017_x000D_	30.4818	66.7557	229.078	3.99817	1	14.8446	72.9729	180	3.14159	16.8278		8.67704	0
59412	Tue Mar 28 16:28:16 2017_x000D_	30.2844	66.9671	232.849	4.06399	1	14.8446	72.9729	180	3.14159	16.5667		22.16	0
59413	Tue Mar 28 16:28:16 2017_x000D_	29.8955	67.5951	232.849	4.06399	1	14.8446	72.9729	180	3.14159	15.9828		13.0198	0
59414	Tue Mar 28 16:28:16 2017_x000D_	29.5993	67.9123	233.282	4.07153	1	14.8446	72.9729	180	3.14159	15.5984		21.7118	0
59415	Tue Mar 28 16:28:17 2017_x000D_	29.1054	68.4413	229.079	3.99818	1	14.8446	72.9729	180	3.14159	14.9635		13.7564	0
59416	Tue Mar 28 16:28:17 2017_x000D_	28.9138	68.8579	224.996	3.92692	1	14.8446	72.9729	180	3.14159	14.6586		6.85453	85.213
59417	Tue Mar 28 16:28:17 2017_x000D_	28.7131	68.9671	222.89	3.89016	1	12.0198	72.6753	259.997	4.5378	17.1002		11.0808	0
59418	Tue Mar 28 16:28:17 2017_x000D_	28.5186	69.2811	220.641	3.85091	1	12.0198	72.6753	259.997	4.5378	16.8443		19.6516	0
59419	Tue Mar 28 16:28:17 2017_x000D_	28.0215	69.7077	218.854	3.81973	1	12.0198	72.6753	259.997	4.5378	16.2746		9.69279	0
59420	Tue Mar 28 16:28:17 2017_x000D_	27.7187	69.8204	214.894	3.75061	1	12.0198	72.6753	259.997	4.5378	15.9564		23.979	33.3683
59421	Tue Mar 28 16:28:17 2017_x000D_	27.1227	70.353	212.458	3.70809	1	11.8491	71.5762	261.363	4.56165	15.3225		6.86124	0
59422	Tue Mar 28 16:28:17 2017_x000D_	26.9218	70.4623	209.891	3.66329	1	11.8491	71.5762	261.363	4.56165	15.1138		26.1981	0
59423	Tue Mar 28 16:28:17 2017_x000D_	26.1153	70.7972	212.456	3.70805	1	11.8491	71.5762	261.363	4.56165	14.2875		8.68976	0
59424	Tue Mar 28 16:28:17 2017_x000D_	25.9176	71.0089	212.457	3.70807	1	11.8491	71.5762	261.363	4.56165	14.0799		13.7306	0
59425	Tue Mar 28 16:28:17 2017_x000D_	25.5156	71.2277	212.456	3.70806	1	11.8491	71.5762	261.363	4.56165	13.6709		17.903	20.6593
59426	Tue Mar 28 16:28:17 2017_x000D_	25.0149	71.5524	216.493	3.77852	1	11.6594	70.9142	259.496	4.52905	13.3707		8.694	0
59427	Tue Mar 28 16:28:17 2017_x000D_	24.8171	71.7642	216.494	3.77853	1	11.6594	70.9142	259.496	4.52905	13.1851		17.9097	0
59428	Tue Mar 28 16:28:17 2017_x000D_	24.3162	72.089	220.636	3.85082	1	11.6594	70.9142	259.496	4.52905	12.7112		6.87201	0
59429	Tue Mar 28 16:28:17 2017_x000D_	24.115	72.1985	218.235	3.80891	1	11.6594	70.9142	259.496	4.52905	12.5216		19.6923	32.5566
59430	Tue Mar 28 16:28:17 2017_x000D_	23.6168	72.6259	216.494	3.77852	1	11.0429	70.0211	260.028	4.53834	12.8409		11.0838	0
59431	Tue Mar 28 16:28:17 2017_x000D_	23.3167	72.8414	218.235	3.80892	1	11.0429	70.0211	260.028	4.53834	12.5937		15.3746	0
59432	Tue Mar 28 16:28:17 2017_x000D_	22.9176	73.1629	220.635	3.85081	1	11.0429	70.0211	260.028	4.53834	12.2833		8.70248	0
59433	Tue Mar 28 16:28:17 2017_x000D_	22.7196	73.3749	220.635	3.85081	1	11.0429	70.0211	260.028	4.53834	12.1488		11.0946	29.1776
59434	Tue Mar 28 16:28:17 2017_x000D_	22.4192	73.5906	218.85	3.81965	1	10.6444	69.1339	260.028	4.53834	12.59		11.0904	0
59435	Tue Mar 28 16:28:17 2017_x000D_	22.1189	73.8062	220.635	3.8508	1	10.6444	69.1339	260.028	4.53834	12.3893		17.4072	0
59436	Tue Mar 28 16:28:18 2017_x000D_	21.7229	74.2303	220.635	3.85081	1	10.6444	69.1339	260.028	4.53834	12.1945		11.1012	0
59437	Tue Mar 28 16:28:18 2017_x000D_	21.4223	74.4461	218.85	3.81965	1	10.6444	69.1339	260.028	4.53834	12.0159		19.7047	35.1819
59438	Tue Mar 28 16:28:18 2017_x000D_	20.9239	74.8739	220.635	3.85081	1	10.2553	68.0276	262.129	4.57501	12.6764		8.70672	0
59439	Tue Mar 28 16:28:18 2017_x000D_	20.7258	75.086	220.635	3.85081	1	10.2553	68.0276	262.129	4.57501	12.6274		19.72	0
59440	Tue Mar 28 16:28:18 2017_x000D_	20.2269	75.514	218.851	3.81967	1	10.2553	68.0276	262.129	4.57501	12.4691		6.15411	0
59441	Tue Mar 28 16:28:18 2017_x000D_	20.0219	75.5215	218.85	3.81965	1	10.2553	68.0276	262.129	4.57501	12.3104		17.4199	6.57005
59442	Tue Mar 28 16:28:18 2017_x000D_	19.6256	75.9459	218.85	3.81966	1	10.2647	67.8088	262.129	4.57501	12.4032		11.1037	0
59443	Tue Mar 28 16:28:18 2017_x000D_	19.3249	76.1617	220.634	3.85079	1	10.2647	67.8088	262.129	4.57501	12.3231		6.88514	0
59444	Tue Mar 28 16:28:18 2017_x000D_	19.2292	76.3703	218.851	3.81967	1	10.2647	67.8088	262.129	4.57501	12.396		17.9663	0
59445	Tue Mar 28 16:28:18 2017_x000D_	18.7267	76.6961	218.237	3.80895	1	10.2647	67.8088	262.129	4.57501	12.2715		4.35767	0
59446	Tue Mar 28 16:28:18 2017_x000D_	18.6276	76.8023	218.851	3.81967	1	10.2647	67.8088	262.129	4.57501	12.2809		6.89619	46.5653
59447	Tue Mar 28 16:28:18 2017_x000D_	18.4257	76.9122	216.498	3.7786	1	10.5491	66.2829	262.129	4.57501	13.2296		13.7859	0
59448	Tue Mar 28 16:28:18 2017_x000D_	18.0222	77.1321	216.497	3.77858	1	10.5491	66.2829	262.129	4.57501	13.1739		8.7174	0
59449	Tue Mar 28 16:28:18 2017_x000D_	17.8239	77.3445	216.497	3.77859	1	10.5491	66.2829	262.129	4.57501	13.2394		11.1228	0
59450	Tue Mar 28 16:28:18 2017_x000D_	17.5227	77.5607	214.9	3.75072	1	10.5491	66.2829	262.129	4.57501	13.2597		4.35139	42.3373
59451	Tue Mar 28 16:28:18 2017_x000D_	17.4238	77.6668	218.85	3.81965	1	11.4695	65.2131	298.452	5.20896	13.8039		6.90026	0
59452	Tue Mar 28 16:28:18 2017_x000D_	17.2218	77.7768	216.497	3.77859	1	11.4695	65.2131	298.452	5.20896	13.8179		9.7644	0
59453	Tue Mar 28 16:28:18 2017_x000D_	16.9169	77.8907	212.47	3.7083	1	11.4695	65.2131	298.452	5.20896	13.7984		4.36601	0
59454	Tue Mar 28 16:28:18 2017_x000D_	16.8175	77.997	208.588	3.64054	1	11.4695	65.2131	298.452	5.20896	13.8575		3.06715	28.0494
59455	Tue Mar 28 16:28:18 2017_x000D_	16.8203	78.0992	193.409	3.37563	1	12.1527	64.5748	315	5.49779	14.3072		3.0616	0
59456	Tue Mar 28 16:28:18 2017_x000D_	16.8236	78.2012	185.005	3.22894	1	12.1527	64.5748	315	5.49779	14.4047		9.24437	0
59457	Tue Mar 28 16:28:19 2017_x000D_	17.1315	78.1889	167.458	2.9227	1	12.1527	64.5748	315	5.49779	14.4959		4.34891	0
59458	Tue Mar 28 16:28:19 2017_x000D_	17.0324	78.2947	158.257	2.76211	1	12.1527	64.5748	315	5.49779	14.5618		3.08358	0
59459	Tue Mar 28 16:28:19 2017_x000D_	17.1351	78.2905	151.752	2.64858	1	12.1527	64.5748	315	5.49779	14.5926		4.35315	29.5585
59460	Tue Mar 28 16:28:19 2017_x000D_	17.0292	78.1913	135.211	2.35988	1	12.6272	63.7113	298.217	5.20487	15.1343		3.07112	0
59461	Tue Mar 28 16:28:19 2017_x000D_	16.9269	78.1951	125.056	2.18264	1	12.6272	63.7113	298.217	5.20487	15.1085		3.0735	0
59462	Tue Mar 28 16:28:19 2017_x000D_	16.9237	78.0927	118.685	2.07145	1	12.6272	63.7113	298.217	5.20487	15.0095		11.0713	0
59463	Tue Mar 28 16:28:19 2017_x000D_	16.7078	77.7934	112.317	1.9603	1	12.6272	63.7113	298.217	5.20487	14.6614		12.6641	38.5591
59464	Tue Mar 28 16:28:19 2017_x000D_	16.5908	77.3878	109.604	1.91294	1	13.3296	62.6349	284.692	4.96881	15.1091		26.2756	0
59465	Tue Mar 28 16:28:19 2017_x000D_	16.2535	76.5795	112.315	1.96027	1	13.3296	62.6349	284.692	4.96881	14.2478		12.6794	0
59466	Tue Mar 28 16:28:19 2017_x000D_	16.1364	76.1734	109.604	1.91296	1	13.3296	62.6349	284.692	4.96881	13.8264		12.6942	0
59467	Tue Mar 28 16:28:19 2017_x000D_	16.0189	75.7669	112.313	1.96023	1	13.3296	62.6349	284.692	4.96881	13.4045		23.4576	23.8463
59468	Tue Mar 28 16:28:19 2017_x000D_	15.6847	75.06	116.063	2.02568	1	13.7947	61.9903	313.993	5.48021	13.2056		12.7103	0
59469	Tue Mar 28 16:28:19 2017_x000D_	15.567	74.653	118.67	2.07118	1	13.7947	61.9903	313.993	5.48021	12.7861		8.73103	0
59470	Tue Mar 28 16:28:19 2017_x000D_	15.3537	74.455	118.673	2.07123	1	13.7947	61.9903	313.993	5.48021	12.5618		23.4991	0
59471	Tue Mar 28 16:28:19 2017_x000D_	15.0188	73.7469	122.578	2.1394	1	13.7947	61.9903	313.993	5.48021	11.8202		8.74374	0
59472	Tue Mar 28 16:28:19 2017_x000D_	14.8052	73.5486	122.581	2.13944	1	13.7947	61.9903	313.993	5.48021	11.6024		19.5341	18.706
59473	Tue Mar 28 16:28:19 2017_x000D_	14.5769	72.9388	122.576	2.13936	1	14.2503	61.5646	283.013	4.93951	11.3789		8.75207	0
59474	Tue Mar 28 16:28:19 2017_x000D_	14.3632	72.7402	122.579	2.1394	1	14.2503	61.5646	283.013	4.93951	11.1762		22.3142	0
59475	Tue Mar 28 16:28:19 2017_x000D_	13.928	72.137	122.58	2.13943	1	14.2503	61.5646	283.013	4.93951	10.5773		6.91534	0
59476	Tue Mar 28 16:28:19 2017_x000D_	13.8175	71.9347	120.01	2.09458	1	14.2503	61.5646	283.013	4.93951	10.3791		20.7789	71.1852
59477	Tue Mar 28 16:28:19 2017_x000D_	13.485	71.3271	122.578	2.13939	1	15.219	59.3985	278.637	4.86313	12.054		6.92205	0
59478	Tue Mar 28 16:28:19 2017_x000D_	13.3744	71.1246	120.01	2.09456	1	15.219	59.3985	278.637	4.86313	11.8703		11.1878	0
59479	Tue Mar 28 16:28:20 2017_x000D_	13.1563	70.8221	118.679	2.07134	1	15.219	59.3985	278.637	4.86313	11.6083		19.6008	0
59480	Tue Mar 28 16:28:20 2017_x000D_	12.927	70.2103	118.676	2.07129	1	15.219	59.3985	278.637	4.86313	11.0521		11.1895	65.1324
59481	Tue Mar 28 16:28:20 2017_x000D_	12.7088	69.9078	120.009	2.09455	1	16.1784	57.4509	278.637	4.86313	12.9311		18.109	0
59482	Tue Mar 28 16:28:20 2017_x000D_	12.3795	69.4019	116.079	2.02595	1	16.1784	57.4509	278.637	4.86313	12.5403		12.4042	0
59483	Tue Mar 28 16:28:20 2017_x000D_	12.3645	68.9887	116.073	2.02586	1	16.1784	57.4509	278.637	4.86313	12.1518		15.5467	0
59484	Tue Mar 28 16:28:20 2017_x000D_	12.0387	68.5857	113.368	1.97864	1	16.1784	57.4509	278.637	4.86313	11.8794		12.8125	46.651
59485	Tue Mar 28 16:28:20 2017_x000D_	11.9198	68.1755	116.075	2.02588	1	16.4639	55.9223	280.003	4.88698	13.0687		8.81127	0
59486	Tue Mar 28 16:28:20 2017_x000D_	11.7048	67.9754	116.078	2.02594	1	16.4639	55.9223	280.003	4.88698	12.9586		12.4194	0
59487	Tue Mar 28 16:28:20 2017_x000D_	11.6896	67.5617	116.073	2.02585	1	16.4639	55.9223	280.003	4.88698	12.5805		13.9222	0
59488	Tue Mar 28 16:28:20 2017_x000D_	11.467	67.1545	116.073	2.02586	1	16.4639	55.9223	280.003	4.88698	12.2935		8.8218	0
59489	Tue Mar 28 16:28:20 2017_x000D_	11.2518	66.9541	116.077	2.02592	1	16.4639	55.9223	280.003	4.88698	12.2011		13.937	60.5239
59490	Tue Mar 28 16:28:20 2017_x000D_	11.0289	66.5465	116.077	2.02593	1	16.1135	53.9355	259.997	4.5378	13.5974		6.21729	0
59491	Tue Mar 28 16:28:20 2017_x000D_	11.0212	66.3394	116.075	2.02588	1	16.1135	53.9355	259.997	4.5378	13.4085		12.8476	0
59492	Tue Mar 28 16:28:20 2017_x000D_	10.9019	65.9281	118.667	2.07113	1	16.1135	53.9355	259.997	4.5378	13.0761		6.97041	0
59493	Tue Mar 28 16:28:20 2017_x000D_	10.7905	65.7242	116.073	2.02585	1	16.1135	53.9355	259.997	4.5378	12.9348		6.97999	49.8804
59494	Tue Mar 28 16:28:20 2017_x000D_	10.6788	65.5201	118.667	2.07113	1	15.5254	52.3803	256.987	4.48527	14.0051		0	0
59495	Tue Mar 28 16:28:20 2017_x000D_	10.6788	65.5201	118.667	2.07113	1	15.5254	52.3803	256.987	4.48527	14.0051		11.2575	0
59496	Tue Mar 28 16:28:20 2017_x000D_	10.4595	65.2156	119.995	2.09431	1	15.5254	52.3803	256.987	4.48527	13.7989		16.8074	0
59497	Tue Mar 28 16:28:20 2017_x000D_	10.2325	64.7034	113.371	1.9787	1	15.5254	52.3803	256.987	4.48527	13.4117		4.42332	47.7883
59498	Tue Mar 28 16:28:20 2017_x000D_	10.1248	64.6027	109.658	1.9139	1	15.1555	50.8309	259.074	4.52169	14.6619		0.0108167	0
59499	Tue Mar 28 16:28:20 2017_x000D_	10.1251	64.6029	104.03	1.81567	1	15.1555	50.8309	259.074	4.52169	14.662		3.10421	0
59500	Tue Mar 28 16:28:21 2017_x000D_	10.0217	64.6068	83.1376	1.45102	1	15.1555	50.8309	259.074	4.52169	14.7014		6.23539	0
59501	Tue Mar 28 16:28:21 2017_x000D_	10.0295	64.8145	77.3395	1.34983	1	15.1555	50.8309	259.074	4.52169	14.8935		4.4084	49.9194
59502	Tue Mar 28 16:28:21 2017_x000D_	9.92155	64.7148	59.971	1.04669	1	14.5669	49.2745	259.074	4.52169	16.124		3.11363	0
59503	Tue Mar 28 16:28:21 2017_x000D_	10.0253	64.712	49.021	0.855578	1	14.5669	49.2745	259.074	4.52169	16.0917		0.0108167	0
59504	Tue Mar 28 16:28:21 2017_x000D_	10.025	64.7122	40.5046	0.706938	1	14.5669	49.2745	259.074	4.52169	16.092		4.37494	0
59505	Tue Mar 28 16:28:21 2017_x000D_	10.1243	64.6054	23.0127	0.401647	1	14.5669	49.2745	259.074	4.52169	15.9616		0.00424264	0
59506	Tue Mar 28 16:28:21 2017_x000D_	10.1242	64.6053	17.2726	0.301464	1	14.5669	49.2745	259.074	4.52169	15.9615		8.78144	38.1669
59507	Tue Mar 28 16:28:21 2017_x000D_	10.3237	64.3911	4.60264	0.0803313	1	13.959	48.1569	261.363	4.56165	16.6362		9.88938	0
59508	Tue Mar 28 16:28:21 2017_x000D_	10.6396	64.4853	1.74758	0.0305011	1	13.959	48.1569	261.363	4.56165	16.6624		24.9476	0
59509	Tue Mar 28 16:28:21 2017_x000D_	11.4708	64.4599	1.74752	0.0304999	1	13.959	48.1569	261.363	4.56165	16.4918		12.8306	0
59510	Tue Mar 28 16:28:21 2017_x000D_	11.8824	64.3437	4.75519	0.0829938	1	13.959	48.1569	261.363	4.56165	16.3195		12.4618	38.1777
59511	Tue Mar 28 16:28:21 2017_x000D_	12.2976	64.331	4.75573	0.0830031	1	13.3509	47.039	256.987	4.48527	17.324		12.8578	0
59512	Tue Mar 28 16:28:21 2017_x000D_	12.7164	64.4221	7.75628	0.135373	1	13.3509	47.039	256.987	4.48527	17.3947		25.0735	0
59513	Tue Mar 28 16:28:21 2017_x000D_	13.5422	64.2933	10.7231	0.187154	1	13.3509	47.039	256.987	4.48527	17.2554		22.6166	0
59514	Tue Mar 28 16:28:21 2017_x000D_	14.2604	64.0641	17.2883	0.301737	1	13.3509	47.039	256.987	4.48527	17.0494		9.31918	33.5564
59515	Tue Mar 28 16:28:21 2017_x000D_	14.5709	64.0548	16.5073	0.288107	1	13.1799	45.9336	255.139	4.45301	18.1745		9.81971	0
59516	Tue Mar 28 16:28:21 2017_x000D_	14.8781	63.9418	20.2105	0.352739	1	13.1799	45.9336	255.139	4.45301	18.0881		20.7977	0
59517	Tue Mar 28 16:28:21 2017_x000D_	15.4881	63.6124	23.0354	0.402043	1	13.1799	45.9336	255.139	4.45301	17.8288		12.4197	0
59518	Tue Mar 28 16:28:21 2017_x000D_	15.9019	63.5999	23.0382	0.402093	1	13.1799	45.9336	255.139	4.45301	17.8748		15.4893	0
59519	Tue Mar 28 16:28:21 2017_x000D_	16.3047	63.2769	25.76	0.449597	1	13.1799	45.9336	255.139	4.45301	17.6226		12.4106	23.606
59520	Tue Mar 28 16:28:21 2017_x000D_	16.7182	63.2645	25.763	0.449649	1	12.7712	45.2612	255.308	4.45597	18.4309		8.75951	0
59521	Tue Mar 28 16:28:22 2017_x000D_	16.9177	63.0513	25.7611	0.449615	1	12.7712	45.2612	255.308	4.45597	18.2669		19.5836	0
59522	Tue Mar 28 16:28:22 2017_x000D_	17.5303	62.8258	25.7622	0.449635	1	12.7712	45.2612	255.308	4.45597	18.1979		8.75746	0
59523	Tue Mar 28 16:28:22 2017_x000D_	17.7297	62.6126	25.7604	0.449603	1	12.7712	45.2612	255.308	4.45597	18.046		6.1977	20.7809
59524	Tue Mar 28 16:28:22 2017_x000D_	17.9362	62.6065	25.7618	0.449629	1	12.5811	44.5951	265.636	4.63622	18.7906		20.7548	0
59525	Tue Mar 28 16:28:22 2017_x000D_	18.5449	62.2777	23.0347	0.402032	1	12.5811	44.5951	265.636	4.63622	18.6612		6.1917	0
59526	Tue Mar 28 16:28:22 2017_x000D_	18.7512	62.2716	23.0362	0.402057	1	12.5811	44.5951	265.636	4.63622	18.7224		22.3032	0
59527	Tue Mar 28 16:28:22 2017_x000D_	19.3561	61.8394	23.0331	0.402004	1	12.5811	44.5951	265.636	4.63622	18.5275		12.3742	41.9096
59528	Tue Mar 28 16:28:22 2017_x000D_	19.7684	61.8274	23.036	0.402054	1	13.0757	43.2886	289.478	5.05234	19.7099		8.75103	0
59529	Tue Mar 28 16:28:22 2017_x000D_	19.9677	61.6144	23.0337	0.402013	1	13.0757	43.2886	289.478	5.05234	19.5789		19.5408	0
59530	Tue Mar 28 16:28:22 2017_x000D_	20.579	61.3895	23.0343	0.402025	1	13.0757	43.2886	289.478	5.05234	19.5944		12.3622	0
59531	Tue Mar 28 16:28:22 2017_x000D_	20.9909	61.3775	23.0372	0.402075	1	13.0757	43.2886	289.478	5.05234	19.7448		16.621	48.2379
59532	Tue Mar 28 16:28:22 2017_x000D_	21.4986	61.1557	22.005	0.384059	1	13.58	41.7618	289.478	5.05234	20.9482		11.1378	0
59533	Tue Mar 28 16:28:22 2017_x000D_	21.8007	60.9399	23.0356	0.402047	1	13.58	41.7618	289.478	5.05234	20.8657		22.4553	0
59534	Tue Mar 28 16:28:22 2017_x000D_	22.5138	60.7124	22.0043	0.384048	1	13.58	41.7618	289.478	5.05234	20.9508		11.1312	0
59535	Tue Mar 28 16:28:22 2017_x000D_	22.8157	60.4967	23.0353	0.402043	1	13.58	41.7618	289.478	5.05234	20.8877		19.5	0
59536	Tue Mar 28 16:28:22 2017_x000D_	23.4257	60.2722	23.036	0.402053	1	13.58	41.7618	289.478	5.05234	20.966		9.73719	27.3148
59537	Tue Mar 28 16:28:22 2017_x000D_	23.7303	60.1601	19.2843	0.336574	1	13.8369	40.8883	284.692	4.96881	21.6629		9.7523	0
59538	Tue Mar 28 16:28:22 2017_x000D_	24.0354	60.0479	23.0366	0.402064	1	13.8369	40.8883	284.692	4.96881	21.7048		6.88882	0
59539	Tue Mar 28 16:28:22 2017_x000D_	24.2374	59.9387	20.1996	0.35255	1	13.8369	40.8883	284.692	4.96881	21.7046		23.4526	0
59540	Tue Mar 28 16:28:22 2017_x000D_	24.9459	59.6083	22.0022	0.38401	1	13.8369	40.8883	284.692	4.96881	21.7681		9.24369	98.6017
59541	Tue Mar 28 16:28:22 2017_x000D_	25.2539	59.5996	23.0378	0.402086	1	15.0649	37.8396	280.926	4.90309	24.0273		19.461	0
59542	Tue Mar 28 16:28:22 2017_x000D_	25.8627	59.3756	23.0385	0.402097	1	15.0649	37.8396	280.926	4.90309	24.0913		6.87947	0
59543	Tue Mar 28 16:28:23 2017_x000D_	26.0644	59.2665	20.1996	0.35255	1	15.0649	37.8396	280.926	4.90309	24.0853		17.9494	0
59544	Tue Mar 28 16:28:23 2017_x000D_	26.5672	58.9422	22.0019	0.384006	1	15.0649	37.8396	280.926	4.90309	24.0338		9.22861	41.957
59545	Tue Mar 28 16:28:23 2017_x000D_	26.8747	58.9336	23.0382	0.402093	1	15.56	36.5316	289.478	5.05234	25.0973		6.87683	0
59546	Tue Mar 28 16:28:23 2017_x000D_	27.0763	58.8245	20.1982	0.352526	1	15.56	36.5316	289.478	5.05234	25.0918		6.87662	0
59547	Tue Mar 28 16:28:23 2017_x000D_	27.278	58.7156	23.0374	0.402079	1	15.56	36.5316	289.478	5.05234	25.0887		12.6654	0
59548	Tue Mar 28 16:28:23 2017_x000D_	27.6843	58.6009	20.1982	0.352526	1	15.56	36.5316	289.478	5.05234	25.1804		12.6617	0
59549	Tue Mar 28 16:28:23 2017_x000D_	28.0905	58.4863	23.0395	0.402115	1	15.56	36.5316	289.478	5.05234	25.2789		4.35753	27.3441
59550	Tue Mar 28 16:28:23 2017_x000D_	28.1897	58.3802	24.6351	0.429963	1	15.8173	35.6572	289.478	5.05234	25.873		6.8687	0
59551	Tue Mar 28 16:28:23 2017_x000D_	28.3911	58.2713	22.0031	0.384027	1	15.8173	35.6572	289.478	5.05234	25.8747		9.71437	0
59552	Tue Mar 28 16:28:23 2017_x000D_	28.695	58.1595	25.7737	0.449836	1	15.8173	35.6572	289.478	5.05234	25.9266		9.71334	0
59553	Tue Mar 28 16:28:23 2017_x000D_	28.9989	58.0478	29.7407	0.519074	1	15.8173	35.6572	289.478	5.05234	25.9826		11.0921	33.8059
59554	Tue Mar 28 16:28:23 2017_x000D_	29.2997	57.8328	36.3963	0.635235	1	16.0842	34.5624	289.478	5.05234	26.7612		6.90276	0
59555	Tue Mar 28 16:28:23 2017_x000D_	29.2039	58.042	42.8333	0.747582	1	16.0842	34.5624	289.478	5.05234	26.8964		3.05792	0
59556	Tue Mar 28 16:28:23 2017_x000D_	29.102	58.0445	53.2773	0.929864	1	16.0842	34.5624	289.478	5.05234	26.8491		9.7644	0
59557	Tue Mar 28 16:28:23 2017_x000D_	29.0093	58.3565	65.3446	1.14048	1	16.0842	34.5624	289.478	5.05234	27.078		4.35652	77.1994
59558	Tue Mar 28 16:28:23 2017_x000D_	29.1146	58.4565	74.3311	1.29732	1	18.3304	33.3068	0	0	27.3643		4.34633	0
59559	Tue Mar 28 16:28:23 2017_x000D_	29.0152	58.5619	88.8711	1.55109	1	18.3304	33.3068	0	0	27.4223		3.09106	0
59560	Tue Mar 28 16:28:23 2017_x000D_	29.0179	58.6649	100.589	1.75561	1	18.3304	33.3068	0	0	27.5183		3.10378	0
59561	Tue Mar 28 16:28:23 2017_x000D_	29.0144	58.5615	112.75	1.96786	1	18.3304	33.3068	0	0	27.4217		3.05507	47.7645
59562	Tue Mar 28 16:28:23 2017_x000D_	29.1162	58.5588	123.421	2.15411	1	19.682	32.4653	0	0	27.7466		3.09768	0
59563	Tue Mar 28 16:28:23 2017_x000D_	29.1128	58.4556	130.039	2.26961	1	19.682	32.4653	0	0	27.6484		3.07041	0
59564	Tue Mar 28 16:28:24 2017_x000D_	29.0105	58.4587	136.362	2.37996	1	19.682	32.4653	0	0	27.6166		8.73197	0
59565	Tue Mar 28 16:28:24 2017_x000D_	28.7996	58.2581	145.101	2.53249	1	19.682	32.4653	0	0	27.3569		11.1193	0
59566	Tue Mar 28 16:28:24 2017_x000D_	28.4864	58.0599	146.849	2.56299	1	19.682	32.4653	0	0	27.0666		22.2403	38.6038
59567	Tue Mar 28 16:28:24 2017_x000D_	27.86	57.6634	146.849	2.563	1	20.8052	31.8374	340.522	5.94323	26.7722		13.1197	0
59568	Tue Mar 28 16:28:24 2017_x000D_	27.5436	57.3615	142.696	2.49052	1	20.8052	31.8374	340.522	5.94323	26.3986		24.158	0
59569	Tue Mar 28 16:28:24 2017_x000D_	26.913	56.8607	140.446	2.45124	1	20.8052	31.8374	340.522	5.94323	25.7579		6.8952	0
59570	Tue Mar 28 16:28:24 2017_x000D_	26.7051	56.7627	134.263	2.34333	1	20.8052	31.8374	340.522	5.94323	25.614		21.913	44.3601
59571	Tue Mar 28 16:28:24 2017_x000D_	26.1765	56.2586	130.069	2.27013	1	22.1471	31.2163	345.308	6.02676	25.3644		11.1939	0
59572	Tue Mar 28 16:28:24 2017_x000D_	25.9617	55.9535	131.997	2.30379	1	22.1471	31.2163	345.308	6.02676	25.0296		11.2096	0
59573	Tue Mar 28 16:28:24 2017_x000D_	25.7467	55.6479	130.067	2.27009	1	22.1471	31.2163	345.308	6.02676	24.6953		19.9021	0
59574	Tue Mar 28 16:28:24 2017_x000D_	25.3198	55.1401	128.29	2.23908	1	22.1471	31.2163	345.308	6.02676	24.1333		13.1837	73.9324
59575	Tue Mar 28 16:28:24 2017_x000D_	25.0016	54.837	132.307	2.30919	1	24.3835	30.181	0	0	24.6637		19.9317	0
59576	Tue Mar 28 16:28:24 2017_x000D_	24.574	54.3285	130.499	2.27764	1	24.3835	30.181	0	0	24.1483		11.228	0
59577	Tue Mar 28 16:28:24 2017_x000D_	24.3585	54.0225	132.304	2.30914	1	24.3835	30.181	0	0	23.8415		6.96812	0
59578	Tue Mar 28 16:28:24 2017_x000D_	24.2493	53.8175	130.066	2.27007	1	24.3835	30.181	0	0	23.6369		19.9236	38.5997
59579	Tue Mar 28 16:28:24 2017_x000D_	23.7212	53.4148	132.307	2.30918	1	25.5066	29.5532	340.522	5.94323	23.9283		8.81235	0
59580	Tue Mar 28 16:28:24 2017_x000D_	23.5086	53.2121	132.307	2.3092	1	25.5066	29.5532	340.522	5.94323	23.7431		11.2497	0
59581	Tue Mar 28 16:28:24 2017_x000D_	23.2927	52.9055	134.254	2.34318	1	25.5066	29.5532	340.522	5.94323	23.457		15.6194	0
59582	Tue Mar 28 16:28:24 2017_x000D_	22.9699	52.497	136.357	2.37987	1	25.5066	29.5532	340.522	5.94323	23.0836		8.82714	0
59583	Tue Mar 28 16:28:24 2017_x000D_	22.757	52.2939	136.357	2.37987	1	25.5066	29.5532	340.522	5.94323	22.9063		19.9668	29.5738
59584	Tue Mar 28 16:28:24 2017_x000D_	22.2277	51.8904	142.655	2.48979	1	26.4012	29.1391	315	5.49779	23.1309		11.2863	0
59585	Tue Mar 28 16:28:24 2017_x000D_	22.0111	51.5828	140.411	2.45063	1	26.4012	29.1391	315	5.49779	22.869		17.6841	0
59586	Tue Mar 28 16:28:25 2017_x000D_	21.5845	51.176	140.409	2.4506	1	26.4012	29.1391	315	5.49779	22.5572		9.83344	0
59587	Tue Mar 28 16:28:25 2017_x000D_	21.2714	51.079	136.362	2.37996	1	26.4012	29.1391	315	5.49779	22.5316		11.2939	23.8815
59588	Tue Mar 28 16:28:25 2017_x000D_	21.0545	50.7713	138.462	2.41661	1	27.077	28.7184	315	5.49779	22.8605		8.85476	0
59589	Tue Mar 28 16:28:25 2017_x000D_	20.8409	50.5676	138.461	2.4166	1	27.077	28.7184	315	5.49779	22.7217		22.1506	0
59590	Tue Mar 28 16:28:25 2017_x000D_	20.3067	50.0579	134.26	2.34327	1	27.077	28.7184	315	5.49779	22.3877		8.86748	0
59591	Tue Mar 28 16:28:25 2017_x000D_	20.0928	49.8539	134.26	2.34328	1	27.077	28.7184	315	5.49779	22.2596		17.7414	14.7875
59592	Tue Mar 28 16:28:25 2017_x000D_	19.6648	49.4458	134.261	2.34329	1	27.5243	28.5113	0	0	22.3612		8.87597	0
59593	Tue Mar 28 16:28:25 2017_x000D_	19.4507	49.2416	134.261	2.3433	1	27.5243	28.5113	0	0	22.247		17.7647	0
59594	Tue Mar 28 16:28:25 2017_x000D_	19.0222	48.8329	134.262	2.34331	1	27.5243	28.5113	0	0	22.0285		8.88662	0
59595	Tue Mar 28 16:28:25 2017_x000D_	18.8078	48.6285	134.262	2.34332	1	27.5243	28.5113	0	0	21.9244		15.7402	0
59596	Tue Mar 28 16:28:25 2017_x000D_	18.4823	48.217	136.357	2.37987	1	27.5243	28.5113	0	0	21.6812		7.03818	50.1029
59597	Tue Mar 28 16:28:25 2017_x000D_	18.3717	48.0101	134.258	2.34324	1	26.9372	26.9478	0	0	22.7374		7.00235	0
59598	Tue Mar 28 16:28:25 2017_x000D_	18.1607	47.9103	136.357	2.37987	1	26.9372	26.9478	0	0	22.7256		11.3294	0
59599	Tue Mar 28 16:28:25 2017_x000D_	17.842	47.7077	138.456	2.41651	1	26.9372	26.9478	0	0	22.6649		6.28561	0
59600	Tue Mar 28 16:28:25 2017_x000D_	17.8349	47.4983	138.45	2.41641	1	26.9372	26.9478	0	0	22.4761		11.3243	62.5245
59601	Tue Mar 28 16:28:25 2017_x000D_	17.5164	47.2957	136.357	2.37987	1	26.3697	24.9424	349.907	6.10704	24.0427		7.05867	0
59602	Tue Mar 28 16:28:25 2017_x000D_	17.4051	47.0884	138.449	2.4164	1	26.3697	24.9424	349.907	6.10704	23.8916		7.02219	0
59603	Tue Mar 28 16:28:25 2017_x000D_	17.1937	46.9879	136.357	2.37987	1	26.3697	24.9424	349.907	6.10704	23.8789		13.3743	0
59604	Tue Mar 28 16:28:25 2017_x000D_	16.8712	46.6801	132.326	2.30952	1	26.3697	24.9424	349.907	6.10704	23.7223		8.90773	41.7016
59605	Tue Mar 28 16:28:25 2017_x000D_	16.6564	46.4751	127.734	2.22937	1	25.9911	23.6049	332.101	5.79626	24.7019		0.0127279	0
59606	Tue Mar 28 16:28:25 2017_x000D_	16.6567	46.4748	119.505	2.08576	1	25.9911	23.6049	332.101	5.79626	24.7015		0.0247386	0
59607	Tue Mar 28 16:28:26 2017_x000D_	16.6575	46.475	100.852	1.76021	1	25.9911	23.6049	332.101	5.79626	24.7014		3.14906	0
59608	Tue Mar 28 16:28:26 2017_x000D_	16.6613	46.5799	94.81	1.65475	1	25.9911	23.6049	332.101	5.79626	24.7971		4.41561	27.2259
59609	Tue Mar 28 16:28:26 2017_x000D_	16.5613	46.6879	74.5241	1.30069	1	25.8116	22.7153	332.101	5.79626	25.6954		0.015	0
59610	Tue Mar 28 16:28:26 2017_x000D_	16.5613	46.6884	66.8295	1.16639	1	25.8116	22.7153	332.101	5.79626	25.6959		7.05237	0
59611	Tue Mar 28 16:28:26 2017_x000D_	16.4497	46.4815	50.9852	0.88986	1	25.8116	22.7153	332.101	5.79626	25.5436		6.23227	0
59612	Tue Mar 28 16:28:26 2017_x000D_	16.6574	46.4773	42.7075	0.745387	1	25.8116	22.7153	332.101	5.79626	25.4643		4.38326	0
59613	Tue Mar 28 16:28:26 2017_x000D_	16.757	46.3704	25.4942	0.444957	1	25.8116	22.7153	332.101	5.79626	25.3288		6.95101	20.8609
59614	Tue Mar 28 16:28:26 2017_x000D_	16.9613	46.2611	22.7397	0.396883	1	25.6223	22.0462	311.609	5.43861	25.7172		6.95242	0
59615	Tue Mar 28 16:28:26 2017_x000D_	17.1656	46.1517	19.8806	0.346982	1	25.6223	22.0462	311.609	5.43861	25.5459		9.82581	0
59616	Tue Mar 28 16:28:26 2017_x000D_	17.4736	46.0403	16.1343	0.281597	1	25.6223	22.0462	311.609	5.43861	25.3401		25.6433	0
59617	Tue Mar 28 16:28:26 2017_x000D_	18.2976	45.813	16.1346	0.281601	1	25.6223	22.0462	311.609	5.43861	24.8699		26.5348	0
59618	Tue Mar 28 16:28:26 2017_x000D_	19.1175	45.4812	18.9575	0.330871	1	25.6223	22.0462	311.609	5.43861	24.321		9.34703	0
59619	Tue Mar 28 16:28:26 2017_x000D_	19.429	45.4747	19.8833	0.347029	1	25.6223	22.0462	311.609	5.43861	24.2333		15.5291	0
59620	Tue Mar 28 16:28:26 2017_x000D_	19.8335	45.1517	22.7414	0.396912	1	25.6223	22.0462	311.609	5.43861	23.8196		18.8933	0
59621	Tue Mar 28 16:28:26 2017_x000D_	20.4522	45.0341	25.501	0.445076	1	25.6223	22.0462	311.609	5.43861	23.5621		13.8685	56.3426
59622	Tue Mar 28 16:28:26 2017_x000D_	20.8598	44.816	25.5006	0.445069	1	25.0442	20.2593	296.993	5.18351	24.9107		9.81249	0
59623	Tue Mar 28 16:28:26 2017_x000D_	21.1674	44.7048	29.5021	0.514908	1	25.0442	20.2593	296.993	5.18351	24.751		20.7939	0
59624	Tue Mar 28 16:28:26 2017_x000D_	21.7786	44.3779	32.1135	0.560486	1	25.0442	20.2593	296.993	5.18351	24.3387		8.78687	0
59625	Tue Mar 28 16:28:26 2017_x000D_	21.9789	44.1642	32.1125	0.560468	1	25.0442	20.2593	296.993	5.18351	24.1006		18.0761	0
59626	Tue Mar 28 16:28:26 2017_x000D_	22.4864	43.8394	36.2214	0.632182	1	25.0442	20.2593	296.993	5.18351	23.7184		11.1727	71.0386
59627	Tue Mar 28 16:28:26 2017_x000D_	22.79	43.6237	34.5923	0.60375	1	24.2665	18.0227	255.139	4.45301	25.6435		18.0628	0
59628	Tue Mar 28 16:28:27 2017_x000D_	23.2971	43.2991	33.6778	0.587788	1	24.2665	18.0227	255.139	4.45301	25.295		11.1643	0
59629	Tue Mar 28 16:28:27 2017_x000D_	23.6005	43.0836	32.1117	0.560455	1	24.2665	18.0227	255.139	4.45301	25.0697		11.1752	0
59630	Tue Mar 28 16:28:27 2017_x000D_	23.9042	42.8679	33.6775	0.587784	1	24.2665	18.0227	255.139	4.45301	24.8478		16.6541	38.3808
59631	Tue Mar 28 16:28:27 2017_x000D_	24.4141	42.6484	32.1126	0.56047	1	23.6584	16.8971	255.308	4.45597	25.7624		8.78057	0
59632	Tue Mar 28 16:28:27 2017_x000D_	24.6142	42.4348	32.1116	0.560453	1	23.6584	16.8971	255.308	4.45597	25.5556		20.747	0
59633	Tue Mar 28 16:28:27 2017_x000D_	25.224	42.1086	29.498	0.514838	1	23.6584	16.8971	255.308	4.45597	25.2601		8.77414	0
59634	Tue Mar 28 16:28:27 2017_x000D_	25.424	41.8952	29.4967	0.514815	1	23.6584	16.8971	255.308	4.45597	25.0604		9.76969	33.754
59635	Tue Mar 28 16:28:27 2017_x000D_	25.7303	41.7846	30.676	0.535396	1	23.4883	15.7849	259.074	4.52169	26.0962		20.7335	0
59636	Tue Mar 28 16:28:27 2017_x000D_	26.3397	41.4586	28.1407	0.491148	1	23.4883	15.7849	259.074	4.52169	25.8316		11.156	0
59637	Tue Mar 28 16:28:27 2017_x000D_	26.6429	41.2433	29.4972	0.514824	1	23.4883	15.7849	259.074	4.52169	25.6531		16.6246	0
59638	Tue Mar 28 16:28:27 2017_x000D_	27.1519	41.0242	28.1407	0.491148	1	23.4883	15.7849	259.074	4.52169	25.5038		11.1511	14.7425
59639	Tue Mar 28 16:28:27 2017_x000D_	27.4549	40.8089	29.4976	0.51483	1	23.2888	15.3358	250.522	4.37243	25.8115		8.76785	0
59640	Tue Mar 28 16:28:27 2017_x000D_	27.6547	40.5956	29.4962	0.514806	1	23.2888	15.3358	250.522	4.37243	25.6343		19.5156	0
59641	Tue Mar 28 16:28:27 2017_x000D_	28.2666	40.3748	29.4979	0.514835	1	23.2888	15.3358	250.522	4.37243	25.529		11.1336	0
59642	Tue Mar 28 16:28:27 2017_x000D_	28.5691	40.1598	28.1392	0.491122	1	23.2888	15.3358	250.522	4.37243	25.3794		9.75919	0
59643	Tue Mar 28 16:28:27 2017_x000D_	28.8751	40.0494	32.1149	0.560511	1	23.2888	15.3358	250.522	4.37243	25.3371		17.9928	37.1485
59644	Tue Mar 28 16:28:27 2017_x000D_	29.3802	39.726	28.1392	0.491122	1	22.4514	14.4236	223.993	3.90941	26.2339		4.38488	0
59645	Tue Mar 28 16:28:27 2017_x000D_	29.4802	39.6194	32.1144	0.560502	1	22.4514	14.4236	223.993	3.90941	26.1578		17.9887	0
59646	Tue Mar 28 16:28:27 2017_x000D_	29.9852	39.2961	28.1377	0.491096	1	22.4514	14.4236	223.993	3.90941	25.9884		6.172	0
59647	Tue Mar 28 16:28:27 2017_x000D_	30.1909	39.2924	28.1392	0.491121	1	22.4514	14.4236	223.993	3.90941	26.0453		13.7825	51.3578
59648	Tue Mar 28 16:28:27 2017_x000D_	30.596	39.0757	28.1392	0.491122	1	21.414	13.0618	225	3.92699	27.5868		8.75718	0
59649	Tue Mar 28 16:28:27 2017_x000D_	30.7956	38.8627	28.1377	0.491095	1	21.414	13.0618	225	3.92699	27.4536		6.88659	0
59650	Tue Mar 28 16:28:28 2017_x000D_	30.998	38.7544	25.4809	0.444725	1	21.414	13.0618	225	3.92699	27.4219		12.6949	0
59651	Tue Mar 28 16:28:28 2017_x000D_	31.4061	38.6425	28.1392	0.491122	1	21.414	13.0618	225	3.92699	27.463		4.37859	42.1318
59652	Tue Mar 28 16:28:28 2017_x000D_	31.5059	38.536	26.7461	0.466808	1	20.5858	11.9276	257.727	4.49818	28.7621		13.7744	0
59653	Tue Mar 28 16:28:28 2017_x000D_	31.9108	38.3195	32.117	0.560548	1	20.5858	11.9276	257.727	4.49818	28.7191		6.89595	0
59654	Tue Mar 28 16:28:28 2017_x000D_	32.1135	38.2111	38.0094	0.663389	1	20.5858	11.9276	257.727	4.49818	28.7004		3.09664	0
59655	Tue Mar 28 16:28:28 2017_x000D_	32.2167	38.209	53.2708	0.929751	1	20.5858	11.9276	257.727	4.49818	28.74		3.07225	40.3398
59656	Tue Mar 28 16:28:28 2017_x000D_	32.1143	38.2103	64.0553	1.11798	1	20.4249	10.5926	256.987	4.48527	29.9897		3.13329	0
59657	Tue Mar 28 16:28:28 2017_x000D_	32.1173	38.3147	70.6703	1.23343	1	20.4249	10.5926	256.987	4.48527	30.087		6.25434	0
59658	Tue Mar 28 16:28:28 2017_x000D_	32.123	38.5231	88.8146	1.55011	1	20.4249	10.5926	256.987	4.48527	30.2813		4.41269	0
59659	Tue Mar 28 16:28:28 2017_x000D_	32.2283	38.6258	97.5075	1.70183	1	20.4249	10.5926	256.987	4.48527	30.4168		3.1329	0
59660	Tue Mar 28 16:28:28 2017_x000D_	32.2308	38.7302	109.663	1.91398	1	20.4249	10.5926	256.987	4.48527	30.514		3.05753	26.5937
59661	Tue Mar 28 16:28:28 2017_x000D_	32.3327	38.7283	125.414	2.18889	1	20.4639	9.707	256.987	4.48527	31.3545		3.13956	0
59662	Tue Mar 28 16:28:28 2017_x000D_	32.3294	38.6237	131.72	2.29894	1	20.4639	9.707	256.987	4.48527	31.2564		4.41308	0
59663	Tue Mar 28 16:28:28 2017_x000D_	32.2235	38.5216	148.668	2.59475	1	20.4639	9.707	256.987	4.48527	31.1218		0.0127279	0
59664	Tue Mar 28 16:28:28 2017_x000D_	32.2232	38.5219	156.725	2.73537	1	20.4639	9.707	256.987	4.48527	31.122		8.8384	13.2966
59665	Tue Mar 28 16:28:28 2017_x000D_	32.0118	38.3167	169.492	2.9582	1	20.4834	9.26421	256.987	4.48527	31.2562		6.15995	0
59666	Tue Mar 28 16:28:28 2017_x000D_	31.8065	38.3203	169.494	2.95822	1	20.4834	9.26421	256.987	4.48527	31.1844		9.78742	0
59667	Tue Mar 28 16:28:28 2017_x000D_	31.4957	38.2211	171.863	2.99957	1	20.4834	9.26421	256.987	4.48527	30.9802		28.5317	0
59668	Tue Mar 28 16:28:28 2017_x000D_	30.5646	38.0273	165.229	2.88379	1	20.4834	9.26421	256.987	4.48527	30.4786		12.7771	13.3
59669	Tue Mar 28 16:28:28 2017_x000D_	30.1501	37.9294	162.293	2.83255	1	20.5028	8.8213	256.987	4.48527	30.6652		25.5783	0
59670	Tue Mar 28 16:28:28 2017_x000D_	29.3203	37.7335	156.74	2.73563	1	20.5028	8.8213	256.987	4.48527	30.2269		11.2759	0
59671	Tue Mar 28 16:28:29 2017_x000D_	29.0052	37.5286	150.234	2.62207	1	20.5028	8.8213	256.987	4.48527	29.9399		11.2693	0
59672	Tue Mar 28 16:28:29 2017_x000D_	28.6901	37.3241	148.698	2.59527	1	20.5028	8.8213	256.987	4.48527	29.6554		24.5099	0
59673	Tue Mar 28 16:28:29 2017_x000D_	28.0557	36.8093	146.204	2.55174	1	20.5028	8.8213	256.987	4.48527	28.9892		12.8215	35.6529
59674	Tue Mar 28 16:28:29 2017_x000D_	27.6398	36.7109	143.865	2.51092	1	21.619	8.4133	256.987	4.48527	28.931		13.3381	0
59675	Tue Mar 28 16:28:29 2017_x000D_	27.3209	36.4011	144.474	2.52155	1	21.619	8.4133	256.987	4.48527	28.5627		22.6194	0
59676	Tue Mar 28 16:28:29 2017_x000D_	26.6884	35.9907	144.475	2.52157	1	21.619	8.4133	256.987	4.48527	28.0395		11.3234	0
59677	Tue Mar 28 16:28:29 2017_x000D_	26.3718	35.7852	146.207	2.5518	1	21.619	8.4133	256.987	4.48527	27.7815		22.6518	14.8225
59678	Tue Mar 28 16:28:29 2017_x000D_	25.7384	35.3742	146.208	2.5518	1	22.0674	8.2058	298.934	5.21739	27.4153		8.92748	0
59679	Tue Mar 28 16:28:29 2017_x000D_	25.5249	35.1669	146.206	2.55177	1	22.0674	8.2058	298.934	5.21739	27.1819		14.0145	0
59680	Tue Mar 28 16:28:29 2017_x000D_	25.1045	34.9632	151.326	2.64113	1	22.0674	8.2058	298.934	5.21739	26.9292		11.3501	0
59681	Tue Mar 28 16:28:29 2017_x000D_	24.7871	34.7573	152.779	2.6665	1	22.0674	8.2058	298.934	5.21739	26.6904		15.7574	13.1677
59682	Tue Mar 28 16:28:29 2017_x000D_	24.3628	34.4477	155.465	2.71338	1	22.5061	8.2198	303.572	5.29833	26.2935		9.90308	0
59683	Tue Mar 28 16:28:29 2017_x000D_	24.0484	34.3471	159.416	2.78234	1	22.5061	8.2198	303.572	5.29833	26.1728		9.90205	0
59684	Tue Mar 28 16:28:29 2017_x000D_	23.7341	34.2463	155.468	2.71343	1	22.5061	8.2198	303.572	5.29833	26.0555		18.3689	0
59685	Tue Mar 28 16:28:29 2017_x000D_	23.2052	33.9378	159.413	2.78228	1	22.5061	8.2198	303.572	5.29833	25.7275		7.03868	0
59686	Tue Mar 28 16:28:29 2017_x000D_	22.9942	33.8352	156.702	2.73496	1	22.5061	8.2198	303.572	5.29833	25.62		22.8099	29.3487
59687	Tue Mar 28 16:28:29 2017_x000D_	22.2607	33.635	155.47	2.71346	1	23.3636	8.6907	332.406	5.80158	24.9687		8.96788	0
59688	Tue Mar 28 16:28:29 2017_x000D_	22.0461	33.4269	155.466	2.7134	1	23.3636	8.6907	332.406	5.80158	24.7713		9.36097	0
59689	Tue Mar 28 16:28:29 2017_x000D_	21.7341	33.4314	156.706	2.73504	1	23.3636	8.6907	332.406	5.80158	24.7943		18.4065	0
59690	Tue Mar 28 16:28:29 2017_x000D_	21.2041	33.1223	158.282	2.76255	1	23.3636	8.6907	332.406	5.80158	24.5269		7.05749	38.4501
59691	Tue Mar 28 16:28:29 2017_x000D_	20.9925	33.0195	155.469	2.71344	1	23.9723	9.8186	7.51616	0.131182	23.3915		8.98276	0
59692	Tue Mar 28 16:28:30 2017_x000D_	20.7775	32.8111	155.465	2.71338	1	23.9723	9.8186	7.51616	0.131182	23.2134		19.9018	0
59693	Tue Mar 28 16:28:30 2017_x000D_	20.1458	32.6085	155.468	2.71342	1	23.9723	9.8186	7.51616	0.131182	23.1089		7.0669	0
59694	Tue Mar 28 16:28:30 2017_x000D_	19.9339	32.5056	152.787	2.66664	1	23.9723	9.8186	7.51616	0.131182	23.0436		19.9237	23.6595
59695	Tue Mar 28 16:28:30 2017_x000D_	19.3015	32.3028	152.791	2.6667	1	24.6103	10.2822	46.0071	0.802975	22.6515		7.06829	0
59696	Tue Mar 28 16:28:30 2017_x000D_	19.0895	32.2	155.47	2.71347	1	24.6103	10.2822	46.0071	0.802975	22.6024		20.3603	0
59697	Tue Mar 28 16:28:30 2017_x000D_	18.5535	31.7837	156.697	2.73488	1	24.6103	10.2822	46.0071	0.802975	22.3383		9.38793	0
59698	Tue Mar 28 16:28:30 2017_x000D_	18.2406	31.7881	155.469	2.71345	1	24.6103	10.2822	46.0071	0.802975	22.4294		18.5207	18.5853
59699	Tue Mar 28 16:28:30 2017_x000D_	17.7073	31.4771	154.112	2.68977	1	25.029	10.7388	45	0.785398	21.9928		0	0
59700	Tue Mar 28 16:28:30 2017_x000D_	17.7073	31.4771	154.112	2.68977	1	25.029	10.7388	45	0.785398	21.9928		17.029	0
59701	Tue Mar 28 16:28:30 2017_x000D_	17.1779	31.2723	152.793	2.66674	1	25.029	10.7388	45	0.785398	21.9833		9.02956	0
59702	Tue Mar 28 16:28:30 2017_x000D_	16.9616	31.063	152.79	2.66668	1	25.029	10.7388	45	0.785398	21.8668		14.1956	0
59703	Tue Mar 28 16:28:30 2017_x000D_	16.5359	30.8564	152.79	2.66669	1	25.029	10.7388	45	0.785398	21.8369		7.10444	46.4494
59704	Tue Mar 28 16:28:30 2017_x000D_	16.3229	30.7529	150.249	2.62234	1	26.0755	11.8799	46.0071	0.802975	21.2439		11.4766	0
59705	Tue Mar 28 16:28:30 2017_x000D_	16.0019	30.5448	148.727	2.59578	1	26.0755	11.8799	46.0071	0.802975	21.2098		7.10182	0
59706	Tue Mar 28 16:28:30 2017_x000D_	15.7889	30.4415	151.344	2.64145	1	26.0755	11.8799	46.0071	0.802975	21.2214		14.225	0
59707	Tue Mar 28 16:28:30 2017_x000D_	15.3624	30.2343	146.262	2.55276	1	26.0755	11.8799	46.0071	0.802975	21.2522		9.05508	37.1472
59708	Tue Mar 28 16:28:30 2017_x000D_	15.1454	30.0245	146.26	2.55272	1	26.9124	12.7925	14.6918	0.256421	20.8663		7.10306	0
59709	Tue Mar 28 16:28:30 2017_x000D_	14.9325	29.9209	140.276	2.44827	1	26.9124	12.7925	14.6918	0.256421	20.9022		16.0507	0
59710	Tue Mar 28 16:28:30 2017_x000D_	14.6031	29.4993	133.892	2.33686	1	26.9124	12.7925	14.6918	0.256421	20.7518		7.11246	0
59711	Tue Mar 28 16:28:30 2017_x000D_	14.3899	29.3956	127.432	2.22411	1	26.9124	12.7925	14.6918	0.256421	20.7961		7.17833	41.9959
59712	Tue Mar 28 16:28:30 2017_x000D_	14.278	29.1841	116.668	2.03623	1	27.9681	13.7118	19.478	0.339955	20.6594		4.52532	0
59713	Tue Mar 28 16:28:30 2017_x000D_	14.1697	29.0791	107.236	1.87163	1	27.9681	13.7118	19.478	0.339955
59714	Tue Mar 28 16:28:31 2017_x000D_	14.0611	28.9739	103.687	1.80967	1	27.9681	13.7118	19.478	0.339955
59715	Tue Mar 28 16:28:31 2017_x000D_	14.0541	28.7615	92.0182	1.60602	1	27.9681	13.7118	19.478	0.339955
59716	Tue Mar 28 16:28:31 2017_x000D_	14.1518	28.5477	83.1412	1.45109	1	28.5954	14.3958	43.9929	0.767821
59717	Tue Mar 28 16:28:31 2017_x000D_	14.0431	28.443	73.7053	1.2864	1	28.5954	14.3958	43.9929	0.767821
59718	Tue Mar 28 16:28:31 2017_x000D_	14.1406	28.2289	70.8803	1.2371	1	28.5954	14.3958	43.9929	0.767821
59719	Tue Mar 28 16:28:31 2017_x000D_	14.3316	27.6947	55.7073	0.972275	1	28.5954	14.3958	43.9929	0.767821
59720	Tue Mar 28 16:28:31 2017_x000D_	14.5299	27.3732	40.2796	0.703011	1	28.5954	14.3958	43.9929	0.767821
59721	Tue Mar 28 16:28:31 2017_x000D_	14.8408	27.2631	36.0168	0.628612	1	30.5363	15.1211	0	0
59722	Tue Mar 28 16:28:31 2017_x000D_	15.2489	26.9389	25.1718	0.439331	1	30.5363	15.1211	0	0
59723	Tue Mar 28 16:28:31 2017_x000D_	15.4511	26.7234	19.4887	0.340143	1	30.5363	15.1211	0	0
59724	Tue Mar 28 16:28:31 2017_x000D_	15.7656	26.7199	18.557	0.323881	1	30.5363	15.1211	0	0
59725	Tue Mar 28 16:28:31 2017_x000D_	16.5966	26.4974	12.7752	0.222969	1	31.8398	15.3835	0	0
59726	Tue Mar 28 16:28:31 2017_x000D_	17.0121	26.3863	15.7024	0.274059	1	31.8398	15.3835	0	0
59727	Tue Mar 28 16:28:31 2017_x000D_	17.2179	26.2775	12.7733	0.222936	1	31.8398	15.3835	0	0
59728	Tue Mar 28 16:28:31 2017_x000D_	18.0481	26.0554	12.7725	0.222923	1	31.8398	15.3835	0	0
59729	Tue Mar 28 16:28:31 2017_x000D_	18.4666	26.0508	12.7746	0.22296	1	32.4864	15.6252	0	0
59730	Tue Mar 28 16:28:31 2017_x000D_	19.0905	25.9376	15.7054	0.274111	1	32.4864	15.6252	0	0
59731	Tue Mar 28 16:28:31 2017_x000D_	19.2961	25.8291	18.5629	0.323984	1	32.4864	15.6252	0	0
59732	Tue Mar 28 16:28:31 2017_x000D_	19.916	25.6096	18.5627	0.32398	1	32.4864	15.6252	0	0
59733	Tue Mar 28 16:28:31 2017_x000D_	20.2261	25.4999	22.3948	0.390864	1	32.4864	15.6252	0	0
59734	Tue Mar 28 16:28:31 2017_x000D_	20.435	25.4976	22.3963	0.39089	1	34.2372	15.6802	0	0
59735	Tue Mar 28 16:28:32 2017_x000D_	20.8456	25.2805	22.3955	0.390875	1	34.2372	15.6802	0	0
59736	Tue Mar 28 16:28:32 2017_x000D_	21.2596	25.1699	25.1887	0.439627	1	34.2372	15.6802	0	0
59737	Tue Mar 28 16:28:32 2017_x000D_	21.67	24.9529	25.1884	0.43962	1	34.2372	15.6802	0	0
59738	Tue Mar 28 16:28:32 2017_x000D_	21.8717	24.7381	25.1864	0.439586	1	37.1824	13.56	355.5	6.20465
59739	Tue Mar 28 16:28:32 2017_x000D_	22.4904	24.519	25.1876	0.439607	1	37.1824	13.56	355.5	6.20465
59740	Tue Mar 28 16:28:32 2017_x000D_	22.6954	24.4106	22.3936	0.390841	1	37.1824	13.56	355.5	6.20465
59741	Tue Mar 28 16:28:32 2017_x000D_	22.9004	24.3022	25.1872	0.439599	1	37.1824	13.56	355.5	6.20465
59742	Tue Mar 28 16:28:32 2017_x000D_	23.5187	24.0834	25.1884	0.43962	1	37.8691	12.9177	0	0
59743	Tue Mar 28 16:28:32 2017_x000D_	23.7235	23.975	22.3933	0.390838	1	37.8691	12.9177	0	0
59744	Tue Mar 28 16:28:32 2017_x000D_	23.9284	23.8667	25.188	0.439613	1	37.8691	12.9177	0	0
59745	Tue Mar 28 16:28:32 2017_x000D_	24.5462	23.648	25.1891	0.439633	1	37.8691	12.9177	0	0
59746	Tue Mar 28 16:28:32 2017_x000D_	24.7476	23.4335	25.1872	0.4396	1	39.4615	11.6399	0	0
59747	Tue Mar 28 16:28:32 2017_x000D_	25.1603	23.3232	22.3923	0.390819	1	39.4615	11.6399	0	0
59748	Tue Mar 28 16:28:32 2017_x000D_	25.365	23.215	25.1884	0.43962	1	39.4615	11.6399	0	0
59749	Tue Mar 28 16:28:32 2017_x000D_	25.7775	23.1048	22.3929	0.39083	1	39.4615	11.6399	0	0
59750	Tue Mar 28 16:28:32 2017_x000D_	25.9788	22.8903	22.3906	0.390789	1	39.4615	11.6399	0	0
59751	Tue Mar 28 16:28:32 2017_x000D_	26.0825	22.8894	21.3334	0.372338	1	40.3773	10.7833	351.45	6.13396
59752	Tue Mar 28 16:28:32 2017_x000D_	26.492	22.673	23.5558	0.411127	1	40.3773	10.7833	351.45	6.13396
59753	Tue Mar 28 16:28:32 2017_x000D_	26.8002	22.564	25.1888	0.439627	1	40.3773	10.7833	351.45	6.13396
59754	Tue Mar 28 16:28:32 2017_x000D_	26.9011	22.4568	29.2459	0.510437	1	40.3773	10.7833	351.45	6.13396
59755	Tue Mar 28 16:28:32 2017_x000D_	27.0088	22.5618	46.8069	0.816935	1	41.0438	10.583	0	0
59756	Tue Mar 28 16:28:33 2017_x000D_	27.009	22.5615	55.0767	0.96127	1	41.0438	10.583	0	0
59757	Tue Mar 28 16:28:33 2017_x000D_	26.8112	22.8814	72.5774	1.26671	1	41.0438	10.583	0	0
59758	Tue Mar 28 16:28:33 2017_x000D_	26.915	22.8798	82.9316	1.44743	1	41.0438	10.583	0	0
59759	Tue Mar 28 16:28:33 2017_x000D_	26.9145	22.8792	100.47	1.75354	1	43.4395	10.8806	0	0
59760	Tue Mar 28 16:28:33 2017_x000D_	27.0211	22.9843	109.651	1.91377	1	43.4395	10.8806	0	0
59761	Tue Mar 28 16:28:33 2017_x000D_	27.0176	22.8781	116.21	2.02824	1	43.4395	10.8806	0	0
59762	Tue Mar 28 16:28:33 2017_x000D_	26.8029	22.6676	129.29	2.25653	1	43.4395	10.8806	0	0
59763	Tue Mar 28 16:28:33 2017_x000D_	26.7994	22.5615	135.48	2.36456	1	45.3971	11.1642	0	0
59764	Tue Mar 28 16:28:33 2017_x000D_	26.4781	22.2461	144.071	2.51452	1	45.3971	11.1642	0	0
59765	Tue Mar 28 16:28:33 2017_x000D_	26.1597	22.0362	145.795	2.5446	1	45.3971	11.1642	0	0
59766	Tue Mar 28 16:28:33 2017_x000D_	25.5229	21.6164	145.795	2.5446	1	45.3971	11.1642	0	0
59767	Tue Mar 28 16:28:33 2017_x000D_	25.2045	21.4064	144.074	2.51456	1	45.3971	11.1642	0	0
59768	Tue Mar 28 16:28:33 2017_x000D_	24.8821	21.0895	143.465	2.50393	1	47.5624	11.6756	0	0
59769	Tue Mar 28 16:28:33 2017_x000D_	24.671	20.9847	137.568	2.40101	1	47.5624	11.6756	0	0
59770	Tue Mar 28 16:28:33 2017_x000D_	24.1337	20.4564	133.422	2.32866	1	47.5624	11.6756	0	0
59771	Tue Mar 28 16:28:33 2017_x000D_	23.9186	20.245	133.423	2.32867	1	47.5624	11.6756	0	0
59772	Tue Mar 28 16:28:33 2017_x000D_	23.3807	19.7159	129.317	2.25701	1	48.4263	11.9243	0	0
59773	Tue Mar 28 16:28:33 2017_x000D_	23.2664	19.3966	125.283	2.1866	1	48.4263	11.9243	0	0
59774	Tue Mar 28 16:28:33 2017_x000D_	22.94	18.9722	122.858	2.14427	1	48.4263	11.9243	0	0
59775	Tue Mar 28 16:28:33 2017_x000D_	22.7176	18.5467	122.856	2.14424	1	48.4263	11.9243	0	0
59776	Tue Mar 28 16:28:33 2017_x000D_	22.2794	17.9088	122.857	2.14426	1	50.1431	12.6424	45	0.785398
59777	Tue Mar 28 16:28:33 2017_x000D_	22.2794	17.9088	122.857	2.14426	1	50.1431	12.6424	45	0.785398
59778	Tue Mar 28 16:28:34 2017_x000D_	21.8441	17.377	121.37	2.1183	1	50.1431	12.6424	45	0.785398
59779	Tue Mar 28 16:28:34 2017_x000D_	21.6178	16.8438	122.856	2.14424	1	50.1431	12.6424	45	0.785398
59780	Tue Mar 28 16:28:34 2017_x000D_	21.4016	16.6311	122.858	2.14428	1	50.1431	12.6424	45	0.785398
59781	Tue Mar 28 16:28:34 2017_x000D_	21.2899	16.4176	125.279	2.18653	1	51.828	14.0228	27.5661	0.481119
59782	Tue Mar 28 16:28:34 2017_x000D_	20.9584	15.8843	129.298	2.25667	1	51.828	14.0228	27.5661	0.481119
59783	Tue Mar 28 16:28:34 2017_x000D_	20.8469	15.6708	126.965	2.21597	1	51.828	14.0228	27.5661	0.481119
59784	Tue Mar 28 16:28:34 2017_x000D_	20.5185	15.2439	129.295	2.25663	1	51.828	14.0228	27.5661	0.481119
59785	Tue Mar 28 16:28:34 2017_x000D_	20.3054	15.1381	131.181	2.28953	1	53.2938	15.3957	45	0.785398
59786	Tue Mar 28 16:28:34 2017_x000D_	20.1934	14.9242	133.389	2.32807	1	53.2938	15.3957	45	0.785398
59787	Tue Mar 28 16:28:34 2017_x000D_	19.8649	14.4969	131.177	2.28948	1	53.2938	15.3957	45	0.785398
59788	Tue Mar 28 16:28:34 2017_x000D_	19.6481	14.2834	131.178	2.28949	1	53.2938	15.3957	45	0.785398
59789	Tue Mar 28 16:28:34 2017_x000D_	19.4275	13.9623	129.296	2.25665	1	54.7694	16.5472	14.6918	0.256421
59790	Tue Mar 28 16:28:34 2017_x000D_	19.2105	13.7486	129.298	2.25667	1	54.7694	16.5472	14.6918	0.256421
59791	Tue Mar 28 16:28:34 2017_x000D_	18.9934	13.5349	129.299	2.25669	1	54.7694	16.5472	14.6918	0.256421
