# Supplementary material for: Guppies Prefer to Follow Large (Robot) Leaders Irrespective of Own Size
Source: Front Bioeng Biotechnol. 2020 May 15;8:441. doi: 10.3389/fbioe.2020.00441 (PMC7243707; doi:10.3389/fbioe.2020.00441)
Supplement: Supplementary file 3 [file Data_Sheet_1.ZIP › Raw Data/ID85.xlsx]

## Sheet: TueMar28160025201
Framenumber	Current timestamp	Robo Position x	Robo Position y	Robo Angle deg	Robo Angle rad	Fish ID	Fish Position x	Fish Position y	Fish Angle deg	Fish Angle rad	Distance_between_subjects	Mean_Distance (L300 bis L1500)	Velocity_Robo	Velocity_Fish	Mean_velocity_Robo		Fish ID	Fish Position x	Fish Position y	Fish Angle deg	Fish Angle rad	Fish ID	Fish Position x	Fish Position y	Fish Angle deg	Fish Angle rad	Fish ID	Fish Position x	Fish Position y	Fish Angle deg	Fish Angle rad	Fish ID	Fish Position x	Fish Position y	Fish Angle deg	Fish Angle rad
54272	Tue Mar 28 16:01:46 2017_x000D_	18.3098	11.9252	-64.8881	-1.13251	2	60.4213	35.2438	166.926	2.91341		10.4946	3.2358	0	11.6245	13.9317
54273	Tue Mar 28 16:01:46 2017_x000D_	18.3062	11.8174	-65.9768	-1.15151	2	60.4213	35.2438	166.926	2.91341			3.15004	0
54274	Tue Mar 28 16:01:46 2017_x000D_	18.2012	11.8179	-68.4875	-1.19533	2	60.4213	35.2438	166.926	2.91341			7.27698	0
54275	Tue Mar 28 16:01:46 2017_x000D_	18.3137	12.0328	-71.0912	-1.24078	2	60.4213	35.2438	166.926	2.91341			7.27166	0
54276	Tue Mar 28 16:01:47 2017_x000D_	18.4262	12.2475	-73.7781	-1.28767	2	60.4213	35.2438	166.926	2.91341			6.45352	0
54277	Tue Mar 28 16:01:47 2017_x000D_	18.4333	12.4625	-73.7766	-1.28764	2	60.4213	35.2438	166.926	2.91341			13.3781	0
54278	Tue Mar 28 16:01:47 2017_x000D_	18.5529	12.8921	-76.5372	-1.33583	2	60.4213	35.2438	166.926	2.91341			7.25813	0
54279	Tue Mar 28 16:01:47 2017_x000D_	18.665	13.1065	-73.7778	-1.28766	2	60.4213	35.2438	166.926	2.91341			26.7225	0
54280	Tue Mar 28 16:01:47 2017_x000D_	18.9036	13.9647	-73.7775	-1.28766	2	60.4213	35.2438	166.926	2.91341			13.3563	0
54281	Tue Mar 28 16:01:47 2017_x000D_	19.023	14.3936	-76.5402	-1.33588	2	60.4213	35.2438	166.926	2.91341			13.3444	0
54282	Tue Mar 28 16:01:47 2017_x000D_	19.142	14.8222	-73.7772	-1.28765	2	60.4213	35.2438	166.926	2.91341			26.676	0
54283	Tue Mar 28 16:01:47 2017_x000D_	19.3802	15.6789	-73.7768	-1.28765	2	60.4213	35.2438	166.926	2.91341			13.3316	0
54284	Tue Mar 28 16:01:47 2017_x000D_	19.4994	16.107	-76.5419	-1.33591	2	60.4213	35.2438	166.926	2.91341			23.5237	0
54285	Tue Mar 28 16:01:47 2017_x000D_	19.7337	16.8553	-77.1047	-1.34573	2	60.4213	35.2438	166.926	2.91341			10.2316	0
54286	Tue Mar 28 16:01:47 2017_x000D_	19.8492	17.1762	-79.3746	-1.38535	2	60.4213	35.2438	166.926	2.91341			12.85	0
54287	Tue Mar 28 16:01:47 2017_x000D_	19.8633	17.6043	-79.3729	-1.38532	2	60.4213	35.2438	166.926	2.91341			19.6033	0
54288	Tue Mar 28 16:01:47 2017_x000D_	19.9892	18.2455	-82.2562	-1.43564	2	60.4213	35.2438	166.926	2.91341			12.838	0
54289	Tue Mar 28 16:01:47 2017_x000D_	20.0033	18.6732	-82.255	-1.43562	2	60.4213	35.2438	166.926	2.91341			10.2013	0
54290	Tue Mar 28 16:01:47 2017_x000D_	20.1186	18.9931	-85.3255	-1.48921	2	60.4213	35.2438	166.926	2.91341			22.455	0
54291	Tue Mar 28 16:01:47 2017_x000D_	20.1431	19.7412	-85.1777	-1.48663	2	60.4213	35.2438	166.926	2.91341			12.8229	0
54292	Tue Mar 28 16:01:47 2017_x000D_	20.1571	20.1684	-85.1773	-1.48662	2	60.4213	35.2438	166.926	2.91341			19.5539	0
54293	Tue Mar 28 16:01:47 2017_x000D_	20.2826	20.808	-82.2548	-1.43562	2	60.4213	35.2438	166.926	2.91341			9.60207	0
54294	Tue Mar 28 16:01:47 2017_x000D_	20.293	21.1279	-82.545	-1.44068	2	60.4213	35.2438	166.926	2.91341			22.7156	0
54295	Tue Mar 28 16:01:47 2017_x000D_	20.4221	21.874	-85.1801	-1.48667	2	60.4213	35.2438	166.926	2.91341			9.59317	0
54296	Tue Mar 28 16:01:47 2017_x000D_	20.4326	22.1936	-85.3267	-1.48923	2	60.4213	35.2438	166.926	2.91341			22.398	0
54297	Tue Mar 28 16:01:47 2017_x000D_	20.457	22.9398	-85.1788	-1.48665	2	60.4213	35.2438	166.926	2.91341			9.58708	0
54298	Tue Mar 28 16:01:48 2017_x000D_	20.4674	23.2592	-85.3255	-1.48921	2	60.4213	35.2438	166.926	2.91341			9.59617	0
54299	Tue Mar 28 16:01:48 2017_x000D_	20.4779	23.5789	-85.178	-1.48664	2	60.4213	35.2438	166.926	2.91341			19.1742	0
54300	Tue Mar 28 16:01:48 2017_x000D_	20.4987	24.2177	-85.1772	-1.48662	2	60.4213	35.2438	166.926	2.91341			10.1503	1554.29
54301	Tue Mar 28 16:01:48 2017_x000D_	20.6137	24.5359	-88.1305	-1.53817	2	13.0124	14.3477	166.926	2.91341	12.7114		10.0151	0
54302	Tue Mar 28 16:01:48 2017_x000D_	20.5196	24.8562	-85.1764	-1.48661	2	13.0124	14.3477	166.926	2.91341	12.9146		19.1533	0
54303	Tue Mar 28 16:01:48 2017_x000D_	20.5405	25.4943	-85.1757	-1.4866	2	13.0124	14.3477	166.926	2.91341	13.4506		9.56909	0
54304	Tue Mar 28 16:01:48 2017_x000D_	20.5509	25.8131	-85.3225	-1.48916	2	13.0124	14.3477	166.926	2.91341	13.7217		15.9565	0
54305	Tue Mar 28 16:01:48 2017_x000D_	20.5683	26.3447	-85.1746	-1.48658	2	13.0124	14.3477	166.926	2.91341	14.1781		10.1285	0
54306	Tue Mar 28 16:01:48 2017_x000D_	20.6831	26.6622	-88.1305	-1.53817	2	13.0124	14.3477	188.637	3.29233	14.5082		10.0027	0
54307	Tue Mar 28 16:01:48 2017_x000D_	20.5891	26.9821	-85.1738	-1.48656	2	13.0124	14.3477	188.637	3.29233	14.7321		15.9325	0
54308	Tue Mar 28 16:01:48 2017_x000D_	20.6064	27.5129	-85.3206	-1.48912	2	13.0124	14.3477	188.637	3.29233	15.1984		9.56309	0
54309	Tue Mar 28 16:01:48 2017_x000D_	20.6168	27.8315	-85.1728	-1.48655	2	13.0124	14.3477	188.637	3.29233	15.4803		12.7418	14.7632
54310	Tue Mar 28 16:01:48 2017_x000D_	20.6307	28.256	-85.1723	-1.48654	2	13.2127	14.7972	225	3.92699	15.3677		6.36936	0
54311	Tue Mar 28 16:01:48 2017_x000D_	20.6376	28.4682	-85.1721	-1.48653	2	13.2127	14.7972	225	3.92699	15.5572		13.1724	0
54312	Tue Mar 28 16:01:48 2017_x000D_	20.7557	28.8911	-82.2392	-1.43535	2	13.2127	14.7972	225	3.92699	15.9855		6.36337	0
54313	Tue Mar 28 16:01:48 2017_x000D_	20.7626	29.1031	-82.2387	-1.43534	2	13.2127	14.7972	225	3.92699	16.1759		6.36637	9.29958
54314	Tue Mar 28 16:01:48 2017_x000D_	20.7695	29.3152	-82.2381	-1.43533	2	13.4225	15.0254	146.784	2.56186	16.0679		6.36337	0
54315	Tue Mar 28 16:01:48 2017_x000D_	20.7764	29.5272	-82.2376	-1.43532	2	13.4225	15.0254	146.784	2.56186	16.2598		9.53611	0
54316	Tue Mar 28 16:01:48 2017_x000D_	20.7868	29.8449	-82.529	-1.4404	2	13.4225	15.0254	146.784	2.56186	16.5484		7.14981	0
54317	Tue Mar 28 16:01:48 2017_x000D_	20.8978	30.0558	-78.8604	-1.37637	2	13.4225	15.0254	146.784	2.56186	16.7867		9.52682	0
54318	Tue Mar 28 16:01:48 2017_x000D_	20.9079	30.3732	-73.701	-1.28633	2	13.4225	15.0254	146.784	2.56186	17.0759		3.13828	9.29737
54319	Tue Mar 28 16:01:49 2017_x000D_	20.8033	30.3746	-63.5033	-1.10834	2	13.6323	15.2535	114.732	2.00245	16.7353		13.5209	0
54320	Tue Mar 28 16:01:49 2017_x000D_	20.4796	30.061	-46.2456	-0.807138	2	13.6323	15.2535	114.732	2.00245	16.314		0.0127279	0
54321	Tue Mar 28 16:01:49 2017_x000D_	20.4793	30.0613	-37.9396	-0.662171	2	13.6323	15.2535	114.732	2.00245	16.3142		7.07917	0
54322	Tue Mar 28 16:01:49 2017_x000D_	20.2668	29.9587	-19.6569	-0.343078	2	13.6323	15.2535	114.732	2.00245	16.1326		6.24678	14.7593
54323	Tue Mar 28 16:01:49 2017_x000D_	20.0586	29.962	-8.34985	-0.145732	2	13.8325	15.7029	65.232	1.13851	15.5591		0.00848528	0
54324	Tue Mar 28 16:01:49 2017_x000D_	20.0588	29.9622	-2.31764	-0.0404504	2	13.8325	15.7029	65.232	1.13851	15.5594		0.0234307	0
54325	Tue Mar 28 16:01:49 2017_x000D_	20.0593	29.9628	15.7995	0.275753	2	13.8325	15.7029	65.232	1.13851	15.5601		3.13824	0
54326	Tue Mar 28 16:01:49 2017_x000D_	20.1639	29.9615	22.4739	0.392243	2	13.8325	15.7029	65.232	1.13851	15.6011		6.27352	9.29737
54327	Tue Mar 28 16:01:49 2017_x000D_	20.373	29.9588	36.079	0.629697	2	14.0423	15.931	64.1474	1.11958	15.3902		4.42305	0
54328	Tue Mar 28 16:01:49 2017_x000D_	20.4739	29.8513	40.3303	0.703896	2	14.0423	15.931	64.1474	1.11958	15.3343		11.2251	0
54329	Tue Mar 28 16:01:49 2017_x000D_	20.7795	29.6354	38.4981	0.671919	2	14.0423	15.931	64.1474	1.11958	15.2709		26.7897	0
54330	Tue Mar 28 16:01:49 2017_x000D_	21.4914	29.0963	34.4344	0.600994	2	14.0423	15.931	64.1474	1.11958	15.1266		15.5709	9.29534
54331	Tue Mar 28 16:01:49 2017_x000D_	21.8976	28.7732	31.9303	0.557289	2	14.252	16.1591	45	0.785398	14.7503		9.82937	0
54332	Tue Mar 28 16:01:49 2017_x000D_	22.2063	28.6634	27.9257	0.487396	2	14.252	16.1591	45	0.785398	14.8199		25.0649	0
54333	Tue Mar 28 16:01:49 2017_x000D_	22.9209	28.2305	21.4094	0.373664	2	14.252	16.1591	45	0.785398	14.8616		12.8181	0
54334	Tue Mar 28 16:01:49 2017_x000D_	23.3335	28.1195	18.6366	0.325271	2	14.252	16.1591	45	0.785398	15.0175		26.5357	0
54335	Tue Mar 28 16:01:49 2017_x000D_	24.155	27.7916	15.7773	0.275365	2	14.252	16.1591	45	0.785398	15.2769		26.5229	6.64225
54336	Tue Mar 28 16:01:49 2017_x000D_	24.9762	27.4641	18.6346	0.325235	2	14.2424	16.3803	46.2894	0.807903	15.4294		9.35166	0
54337	Tue Mar 28 16:01:49 2017_x000D_	25.2879	27.4604	19.5717	0.34159	2	14.2424	16.3803	46.2894	0.807903	15.6452		13.8779	0
54338	Tue Mar 28 16:01:49 2017_x000D_	25.6966	27.2437	19.5703	0.341566	2	14.2424	16.3803	46.2894	0.807903	15.7865		20.8067	0
54339	Tue Mar 28 16:01:49 2017_x000D_	26.3094	26.9189	22.4649	0.392087	2	14.2424	16.3803	46.2894	0.807903	16.0211		12.4448	6.58516
54340	Tue Mar 28 16:01:49 2017_x000D_	26.7242	26.9141	22.4679	0.392139	2	14.4618	16.3871	57.3179	1.00039	16.1612		6.93285	0
54341	Tue Mar 28 16:01:50 2017_x000D_	26.9284	26.8059	25.258	0.440835	2	14.4618	16.3871	57.3179	1.00039	16.2471		11.1927	0
54342	Tue Mar 28 16:01:50 2017_x000D_	27.2331	26.5906	26.5312	0.463058	2	14.4618	16.3871	57.3179	1.00039	16.3468		13.8616	0
54343	Tue Mar 28 16:01:50 2017_x000D_	27.6414	26.3743	31.9443	0.557533	2	14.4618	16.3871	57.3179	1.00039	16.5362		12.7679	0
54344	Tue Mar 28 16:01:50 2017_x000D_	28.0524	26.2638	29.306	0.511487	2	14.4618	16.3871	18.5123	0.3231	16.8004		18.0788	0
54345	Tue Mar 28 16:01:50 2017_x000D_	28.5609	25.9404	33.5279	0.585172	2	14.4618	16.3871	18.5123	0.3231	17.0309		8.8015	0
54346	Tue Mar 28 16:01:50 2017_x000D_	28.7617	25.7265	33.527	0.585156	2	14.4618	16.3871	18.5123	0.3231	17.0796		20.7678	0
54347	Tue Mar 28 16:01:50 2017_x000D_	29.3733	25.4022	36.0975	0.630021	2	14.4618	16.3871	18.5123	0.3231	17.4248		11.2793	88.0234
54348	Tue Mar 28 16:01:50 2017_x000D_	29.571	25.0824	38.5172	0.672252	2	17.0353	17.7964	8.81582	0.153865	14.4993		9.77994	0
54349	Tue Mar 28 16:01:50 2017_x000D_	29.8782	24.9733	37.8869	0.661251	2	17.0353	17.7964	8.81582	0.153865	14.7122		19.8656	0
54350	Tue Mar 28 16:01:50 2017_x000D_	30.3828	24.5445	36.0964	0.630001	2	17.0353	17.7964	8.81582	0.153865	14.9564		13.8322	0
54351	Tue Mar 28 16:01:50 2017_x000D_	30.7902	24.3286	36.0971	0.630014	2	17.0353	17.7964	8.81582	0.153865	15.2272		19.8548	0
54352	Tue Mar 28 16:01:50 2017_x000D_	31.2945	23.9	34.4501	0.601268	2	17.0353	17.7964	8.81582	0.153865	15.5106		6.91008	89.2306
54353	Tue Mar 28 16:01:50 2017_x000D_	31.498	23.7921	31.9422	0.557497	2	19.8459	18.7697	11.0143	0.192236	12.6884		11.1669	0
54354	Tue Mar 28 16:01:50 2017_x000D_	31.802	23.5773	33.5255	0.585131	2	19.8459	18.7697	11.0143	0.192236	12.8865		19.8464	0
54355	Tue Mar 28 16:01:50 2017_x000D_	32.3061	23.1489	31.9406	0.557468	2	19.8459	18.7697	11.0143	0.192236	13.2073		19.5228	0
54356	Tue Mar 28 16:01:50 2017_x000D_	32.9194	22.9313	31.9425	0.557502	2	19.8459	18.7697	11.0143	0.192236	13.7199		13.8094	43.9654
54357	Tue Mar 28 16:01:50 2017_x000D_	33.3261	22.7157	31.9429	0.55751	2	21.1313	19.4736	10.0032	0.174588	12.6184		8.78673	0
54358	Tue Mar 28 16:01:50 2017_x000D_	33.5265	22.5021	31.9419	0.557492	2	21.1313	19.4736	10.0032	0.174588	12.7598		11.1536	0
54359	Tue Mar 28 16:01:50 2017_x000D_	33.8301	22.2875	33.5261	0.585141	2	21.1313	19.4736	10.0032	0.174588	13.0068		19.8295	0
54360	Tue Mar 28 16:01:50 2017_x000D_	34.3338	21.8595	31.9403	0.557463	2	21.1313	19.4736	10.0032	0.174588	13.4164		9.27638	0
54361	Tue Mar 28 16:01:50 2017_x000D_	34.643	21.8567	33.5273	0.585161	2	21.1313	19.4736	10.0032	0.174588	13.7202		22.2856	47.7311
54362	Tue Mar 28 16:01:51 2017_x000D_	35.2496	21.4279	33.527	0.585156	2	22.6451	19.9633	0	0	12.6893		11.1337	0
54363	Tue Mar 28 16:01:51 2017_x000D_	35.5526	21.2136	31.9416	0.557487	2	22.6451	19.9633	0	0	12.9679		17.5607	0
54364	Tue Mar 28 16:01:51 2017_x000D_	35.9531	20.7867	31.9395	0.55745	2	22.6451	19.9633	0	0	13.3334		9.26435	0
54365	Tue Mar 28 16:01:51 2017_x000D_	36.2619	20.784	33.5273	0.585161	2	22.6451	19.9633	0	0	13.6415		13.1631	164.518
54366	Tue Mar 28 16:01:51 2017_x000D_	36.5621	20.464	34.4519	0.6013	2	28.1288	19.9131	0	0	8.45127		9.73333	0
54367	Tue Mar 28 16:01:51 2017_x000D_	36.8679	20.3556	33.527	0.585156	2	28.1288	19.9131	0	0	8.7503		19.8015	0
54368	Tue Mar 28 16:01:51 2017_x000D_	37.3708	19.9281	31.9398	0.557455	2	28.1288	19.9131	0	0	9.24201		6.88715	0
54369	Tue Mar 28 16:01:51 2017_x000D_	37.5737	19.8207	34.4525	0.601309	2	28.1288	19.9131	0	0	9.44535		15.4481	99.5962
54370	Tue Mar 28 16:01:51 2017_x000D_	37.9765	19.4999	31.9392	0.557445	2	31.4313	19.5739	0	0	6.54562		9.7295	0
54371	Tue Mar 28 16:01:51 2017_x000D_	38.2822	19.3916	36.102	0.630099	2	31.4313	19.5739	0	0	6.85333		15.442	0
54372	Tue Mar 28 16:01:51 2017_x000D_	38.6849	19.071	33.5261	0.585141	2	31.4313	19.5739	0	0	7.27101		8.76977	0
54373	Tue Mar 28 16:01:51 2017_x000D_	38.8849	18.8578	33.5252	0.585125	2	31.4313	19.5739	0	0	7.48792		13.7596	59.5623
54374	Tue Mar 28 16:01:51 2017_x000D_	39.2902	18.6431	33.5258	0.585136	2	33.4103	19.4145	0	0	5.93029		6.8792	0
54375	Tue Mar 28 16:01:51 2017_x000D_	39.4928	18.5357	36.1023	0.630104	2	33.4103	19.4145	0	0	6.14566		8.76553	0
54376	Tue Mar 28 16:01:51 2017_x000D_	39.6927	18.3226	36.1017	0.630093	2	33.4103	19.4145	0	0	6.37658		11.1104	0
54377	Tue Mar 28 16:01:51 2017_x000D_	39.9951	18.1088	34.4519	0.601299	2	33.4103	19.4145	0	0	6.71301		6.15616	0
54378	Tue Mar 28 16:01:51 2017_x000D_	40.2003	18.1073	34.4534	0.601325	2	33.4103	19.4145	0	0	6.91469		3.17503	56.4263
54379	Tue Mar 28 16:01:51 2017_x000D_	40.1976	18.0015	31.9378	0.55742	2	35.1903	18.8068	333.963	5.82876	5.07164		17.9415	0
54380	Tue Mar 28 16:01:51 2017_x000D_	40.7022	17.6805	27.9087	0.487099	2	35.1903	18.8068	333.963	5.82876	5.6258		4.37668	0
54381	Tue Mar 28 16:01:51 2017_x000D_	40.8018	17.5739	18.5419	0.323617	2	35.1903	18.8068	333.963	5.82876	5.74534		0.0212132	0
54382	Tue Mar 28 16:01:51 2017_x000D_	40.8013	17.5734	0.382606	0.00667773	2	35.1903	18.8068	333.963	5.82876	5.74496		3.09002	258.709
54383	Tue Mar 28 16:01:52 2017_x000D_	40.6983	17.5738	-5.50127	-0.0960152	1	41.7961	13.2633	321.882	5.6179	4.4481		4.47175	0
54384	Tue Mar 28 16:01:52 2017_x000D_	40.5931	17.4682	-14.7495	-0.257428	1	41.7961	13.2633	321.882	5.6179	4.3736		0.027	0
54385	Tue Mar 28 16:01:52 2017_x000D_	40.5931	17.4673	-33.0468	-0.576776	1	41.7961	13.2633	321.882	5.6179	4.37274		3.09309	0
54386	Tue Mar 28 16:01:52 2017_x000D_	40.6962	17.4665	-42.9206	-0.749106	1	41.7961	13.2633	321.882	5.6179	4.34473		4.46329	42.5124
54387	Tue Mar 28 16:01:52 2017_x000D_	40.8018	17.5713	-55.2488	-0.964274	1	42.9304	12.4139	340.728	5.94683	5.5794		3.08709	0
54388	Tue Mar 28 16:01:52 2017_x000D_	40.9047	17.5705	-65.4636	-1.14256	1	42.9304	12.4139	340.728	5.94683	5.54022		9.53433	0
54389	Tue Mar 28 16:01:52 2017_x000D_	40.9131	17.8882	-77.1037	-1.34571	1	42.9304	12.4139	340.728	5.94683	5.83416		3.17819	0
54390	Tue Mar 28 16:01:52 2017_x000D_	40.916	17.9941	-83.0632	-1.44973	1	42.9304	12.4139	340.728	5.94683	5.93266		19.3507	0
54391	Tue Mar 28 16:01:52 2017_x000D_	41.0342	18.6282	-85.8167	-1.49778	1	42.9304	12.4139	340.728	5.94683	6.49716		0	19.9113
54392	Tue Mar 28 16:01:52 2017_x000D_	41.0342	18.6282	-85.8167	-1.49778	1	42.9611	11.7509	340.83	5.94861	7.14214		22.4722	0
54393	Tue Mar 28 16:01:52 2017_x000D_	41.1548	19.3675	-82.7767	-1.44473	1	42.9611	11.7509	340.83	5.94861	7.82786		6.33778	0
54394	Tue Mar 28 16:01:52 2017_x000D_	41.1598	19.5787	-77.1	-1.34565	1	42.9611	11.7509	340.83	5.94861	8.03238		25.5938	0
54395	Tue Mar 28 16:01:52 2017_x000D_	41.2829	20.4229	-74.3423	-1.29752	1	42.9611	11.7509	340.83	5.94861	8.83289		7.08145	9.40269
54396	Tue Mar 28 16:01:52 2017_x000D_	41.3903	20.6331	-71.6577	-1.25066	1	43.19	11.5368	329.247	5.74644	9.27263		20.0637	0
54397	Tue Mar 28 16:01:52 2017_x000D_	41.6105	21.2646	-71.658	-1.25067	1	43.19	11.5368	329.247	5.74644	9.8552		10.0285	0
54398	Tue Mar 28 16:01:52 2017_x000D_	41.7204	21.5803	-68.0579	-1.18783	1	43.19	11.5368	329.247	5.74644	10.1504		20.0437	0
54399	Tue Mar 28 16:01:52 2017_x000D_	41.9403	22.2112	-68.0569	-1.18782	1	43.19	11.5368	329.247	5.74644	10.7473		7.06803	0
54400	Tue Mar 28 16:01:52 2017_x000D_	42.0475	22.421	-65.4325	-1.14201	1	43.19	11.5368	329.247	5.74644	10.944		13.0652	0
54401	Tue Mar 28 16:01:52 2017_x000D_	42.1601	22.8417	-68.0559	-1.1878	1	43.19	11.5368	329.247	5.74644	11.3517		17.0297	0
54402	Tue Mar 28 16:01:52 2017_x000D_	42.3772	23.3662	-69.0488	-1.20513	1	43.19	11.5368	329.247	5.74644	11.8573		11.3643	0
54403	Tue Mar 28 16:01:52 2017_x000D_	42.5891	23.6802	-68.0586	-1.18785	1	43.19	11.5368	329.247	5.74644	12.1583		9.99915	66.7854
54404	Tue Mar 28 16:01:52 2017_x000D_	42.6989	23.9949	-71.6632	-1.25076	1	42.8689	13.7397	12.0255	0.209885	10.2566		19.9868	0
54405	Tue Mar 28 16:01:53 2017_x000D_	42.9182	24.624	-71.6635	-1.25076	1	42.8689	13.7397	12.0255	0.209885	10.8844		9.47374	0
54406	Tue Mar 28 16:01:53 2017_x000D_	42.9258	24.9397	-70.7805	-1.23535	1	42.8689	13.7397	12.0255	0.209885	11.2001		18.3433	0
54407	Tue Mar 28 16:01:53 2017_x000D_	43.2442	25.4617	-69.0506	-1.20516	1	42.8689	13.7397	12.0255	0.209885	11.728		19.9546	0
54408	Tue Mar 28 16:01:53 2017_x000D_	43.4631	26.0898	-69.05	-1.20515	1	42.8689	13.7397	12.0255	0.209885	12.3644		0	0
54409	Tue Mar 28 16:01:53 2017_x000D_	43.4631	26.0898	-69.05	-1.20515	1	42.8689	13.7397	71.2849	1.24416	12.3644		19.9422	0
54410	Tue Mar 28 16:01:53 2017_x000D_	43.6819	26.7175	-69.0494	-1.20514	1	42.8689	13.7397	71.2849	1.24416	13.0032		13.0026	0
54411	Tue Mar 28 16:01:53 2017_x000D_	43.7939	27.1362	-71.6647	-1.25078	1	42.8689	13.7397	71.2849	1.24416	13.4284		19.9166	0
54412	Tue Mar 28 16:01:53 2017_x000D_	44.0124	27.7631	-71.665	-1.25079	1	42.8689	13.7397	71.2849	1.24416	14.0699		6.29272	9.26456
54413	Tue Mar 28 16:01:53 2017_x000D_	44.0173	27.9728	-71.6632	-1.25076	1	43.0773	13.9676	104.523	1.82427	14.0367		22.9209	0
54414	Tue Mar 28 16:01:53 2017_x000D_	44.2382	28.7042	-70.7804	-1.23535	1	43.0773	13.9676	104.523	1.82427	14.7823		11.2837	0
54415	Tue Mar 28 16:01:53 2017_x000D_	44.449	29.0157	-71.6656	-1.2508	1	43.0773	13.9676	104.523	1.82427	15.1105		19.8758	0
54416	Tue Mar 28 16:01:53 2017_x000D_	44.6671	29.6413	-71.6659	-1.25081	1	43.0773	13.9676	104.523	1.82427	15.7541		6.28072	56.4538
54417	Tue Mar 28 16:01:53 2017_x000D_	44.672	29.8506	-71.6641	-1.25077	1	44.0985	15.5482	70.1638	1.22459	14.3139		11.2803	0
54418	Tue Mar 28 16:01:53 2017_x000D_	44.8826	30.1621	-70.7843	-1.23542	1	44.0985	15.5482	70.1638	1.22459	14.6349		9.91463	0
54419	Tue Mar 28 16:01:53 2017_x000D_	44.9913	30.4742	-69.0457	-1.20507	1	44.0985	15.5482	70.1638	1.22459	14.9527		16.8926	0
54420	Tue Mar 28 16:01:53 2017_x000D_	45.2066	30.9945	-68.0491	-1.18768	1	44.0985	15.5482	70.1638	1.22459	15.486		12.9429	0
54421	Tue Mar 28 16:01:53 2017_x000D_	45.318	31.4113	-70.7843	-1.23542	1	44.0985	15.5482	70.1638	1.22459	15.9099		16.8614	74.5384
54422	Tue Mar 28 16:01:53 2017_x000D_	45.533	31.9306	-71.6689	-1.25086	1	45.9932	17.1555	45	0.785398	14.7823		12.5343	0
54423	Tue Mar 28 16:01:53 2017_x000D_	45.5426	32.3483	-71.6653	-1.2508	1	45.9932	17.1555	45	0.785398	15.1995		16.8587	0
54424	Tue Mar 28 16:01:53 2017_x000D_	45.7576	32.8675	-70.7824	-1.23539	1	45.9932	17.1555	45	0.785398	15.7138		11.2263	0
54425	Tue Mar 28 16:01:53 2017_x000D_	45.9675	33.1773	-71.6696	-1.25087	1	45.9932	17.1555	45	0.785398	16.0218		6.25966	74.6991
54426	Tue Mar 28 16:01:54 2017_x000D_	45.9723	33.3859	-71.6678	-1.25084	1	47.4293	19.1896	57.3179	1.00039	14.2709		19.78	0
54427	Tue Mar 28 16:01:54 2017_x000D_	46.1893	34.0085	-71.6681	-1.25084	1	47.4293	19.1896	57.3179	1.00039	14.8707		6.25666	0
54428	Tue Mar 28 16:01:54 2017_x000D_	46.1941	34.217	-71.6662	-1.25081	1	47.4293	19.1896	57.3179	1.00039	15.0781		13.9444	0
54429	Tue Mar 28 16:01:54 2017_x000D_	46.4062	34.6306	-71.6684	-1.25085	1	47.4293	19.1896	57.3179	1.00039	15.4749		6.25359	47.2688
54430	Tue Mar 28 16:01:54 2017_x000D_	46.4109	34.839	-71.6665	-1.25082	1	48.2406	20.5403	45.7704	0.798844	14.4153		13.9377	0
54431	Tue Mar 28 16:01:54 2017_x000D_	46.6229	35.2524	-71.6687	-1.25085	1	48.2406	20.5403	45.7704	0.798844	14.8008		3.12983	0
54432	Tue Mar 28 16:01:54 2017_x000D_	46.6253	35.3567	-70.7824	-1.23539	1	48.2406	20.5403	45.7704	0.798844	14.9042		6.95673	0
54433	Tue Mar 28 16:01:54 2017_x000D_	46.731	35.5631	-68.0398	-1.18752	1	48.2406	20.5403	45.7704	0.798844	15.0985		12.8803	47.2554
54434	Tue Mar 28 16:01:54 2017_x000D_	46.8418	35.9779	-70.7824	-1.23539	1	49.0517	21.8906	65.232	1.13851	14.2596		4.35727	0
54435	Tue Mar 28 16:01:54 2017_x000D_	46.9451	36.08	-69.0401	-1.20498	1	49.0517	21.8906	65.232	1.13851	14.3449		9.86338	0
54436	Tue Mar 28 16:01:54 2017_x000D_	47.0532	36.3905	-65.392	-1.14131	1	49.0517	21.8906	65.232	1.13851	14.637		16.7678	0
54437	Tue Mar 28 16:01:54 2017_x000D_	47.2668	36.907	-59.0232	-1.03015	1	49.0517	21.8906	65.232	1.13851	15.1221		6.9486	0
54438	Tue Mar 28 16:01:54 2017_x000D_	47.3721	37.1133	-48.7226	-0.850369	1	49.0517	21.8906	65.232	1.13851	15.3151		8.72079	18.4801
54439	Tue Mar 28 16:01:54 2017_x000D_	47.5783	37.3182	-32.5713	-0.568477	1	49.4675	22.3451	79.0736	1.38009	15.0918		4.36147	0
54440	Tue Mar 28 16:01:54 2017_x000D_	47.6815	37.4206	-28.6882	-0.500704	1	49.4675	22.3451	79.0736	1.38009	15.1809		9.64078	0
54441	Tue Mar 28 16:01:54 2017_x000D_	47.9871	37.52	-14.1447	-0.246872	1	49.4675	22.3451	79.0736	1.38009	15.2469		6.8398	0
54442	Tue Mar 28 16:01:54 2017_x000D_	48.1916	37.6208	-5.19382	-0.0906493	1	49.4675	22.3451	79.0736	1.38009	15.3289		3.02733	35.4
54443	Tue Mar 28 16:01:54 2017_x000D_	48.2925	37.6193	0.981519	0.0171307	1	49.852	23.4607	65.232	1.13851	14.2442		6.06376	0
54444	Tue Mar 28 16:01:54 2017_x000D_	48.4946	37.6161	6.85717	0.11968	1	49.852	23.4607	65.232	1.13851	14.2203		15.1521	0
54445	Tue Mar 28 16:01:54 2017_x000D_	48.9996	37.6076	13.2151	0.230646	1	49.852	23.4607	65.232	1.13851	14.1726		27.9046	0
54446	Tue Mar 28 16:01:54 2017_x000D_	49.9026	37.3845	12.6195	0.220251	1	49.852	23.4607	65.232	1.13851	13.9239		12.4771	14.6771
54447	Tue Mar 28 16:01:55 2017_x000D_	50.3035	37.2738	9.75813	0.170311	1	50.0495	23.9083	78.9857	1.37856	13.3679		24.3643	0
54448	Tue Mar 28 16:01:55 2017_x000D_	51.1071	37.1563	6.85321	0.119611	1	50.0495	23.9083	78.9857	1.37856	13.2901		12.0797	0
54449	Tue Mar 28 16:01:55 2017_x000D_	51.5097	37.1495	6.85434	0.119631	1	50.0495	23.9083	78.9857	1.37856	13.3215		12.4589	0
54450	Tue Mar 28 16:01:55 2017_x000D_	51.91	37.0389	3.91657	0.068357	1	50.0495	23.9083	78.9857	1.37856	13.2618		18.1016	0
54451	Tue Mar 28 16:01:55 2017_x000D_	52.5133	37.0286	-1.98437	-0.0346339	1	50.0495	23.9083	78.9857	1.37856	13.3496		12.0647	18.4694
54452	Tue Mar 28 16:01:55 2017_x000D_	52.9154	37.0218	-1.98495	-0.0346439	1	50.4651	24.3625	76.9872	1.34368	12.8943		12.0617	0
54453	Tue Mar 28 16:01:55 2017_x000D_	53.3174	37.015	-1.98563	-0.0346559	1	50.4651	24.3625	76.9872	1.34368	12.97		24.3091	0
54454	Tue Mar 28 16:01:55 2017_x000D_	54.1227	37.1049	-4.92004	-0.0858709	1	50.4651	24.3625	76.9872	1.34368	13.257		6.02186	0
54455	Tue Mar 28 16:01:55 2017_x000D_	54.3234	37.1015	-4.92073	-0.0858829	1	50.4651	24.3625	76.9872	1.34368	13.3105		24.2889	20.8018
54456	Tue Mar 28 16:01:55 2017_x000D_	55.128	37.1916	-1.98211	-0.0345943	1	50.6521	25.0302	64.1474	1.11958	12.9589		9.01935	0
54457	Tue Mar 28 16:01:55 2017_x000D_	55.4286	37.1864	-1.84211	-0.032151	1	50.6521	25.0302	64.1474	1.11958	13.0609		18.0386	0
54458	Tue Mar 28 16:01:55 2017_x000D_	56.0298	37.1762	-1.84303	-0.032167	1	50.6521	25.0302	64.1474	1.11958	13.2833		9.0223	0
54459	Tue Mar 28 16:01:55 2017_x000D_	56.3305	37.1711	-1.98399	-0.0346272	1	50.6521	25.0302	64.1474	1.11958	13.4032		9.53258	14.6664
54460	Tue Mar 28 16:01:55 2017_x000D_	56.6326	37.2696	0.975308	0.0170223	1	50.8494	25.4775	65.232	1.13851	13.1339		9.0163	0
54461	Tue Mar 28 16:01:55 2017_x000D_	56.9331	37.2645	0.975257	0.0170215	1	50.8494	25.4775	65.232	1.13851	13.2644		18.2721	0
54462	Tue Mar 28 16:01:55 2017_x000D_	57.5315	37.151	3.93082	0.0686058	1	50.8494	25.4775	65.232	1.13851	13.4507		6.76192	0
54463	Tue Mar 28 16:01:55 2017_x000D_	57.7335	37.251	6.87755	0.120036	1	50.8494	25.4775	65.232	1.13851	13.6384		17.9966	18.463
54464	Tue Mar 28 16:01:55 2017_x000D_	58.3333	37.2408	6.87924	0.120065	1	51.2649	25.9315	63.9632	1.11637	13.3365		13.4925	0
54465	Tue Mar 28 16:01:55 2017_x000D_	58.7292	37.0274	6.87471	0.119986	1	51.2649	25.9315	63.9632	1.11637	13.3729		17.9786	0
54466	Tue Mar 28 16:01:55 2017_x000D_	59.3284	37.0173	6.87639	0.120016	1	51.2649	25.9315	63.9632	1.11637	13.7082		8.9773	0
54467	Tue Mar 28 16:01:55 2017_x000D_	59.6276	37.0122	6.59774	0.115152	1	51.2649	25.9315	63.9632	1.11637	13.8822		18.2214	0
54468	Tue Mar 28 16:01:55 2017_x000D_	60.2243	36.8988	3.78802	0.0661134	1	51.2649	25.9315	63.9632	1.11637	14.1617		0	103.401
54469	Tue Mar 28 16:01:56 2017_x000D_	60.2243	36.8988	3.78802	0.0661134	1	53.0918	28.8542	46.2894	0.807903	10.7512		14.9662	0
54470	Tue Mar 28 16:01:56 2017_x000D_	60.7231	36.8903	3.92962	0.0685848	1	53.0918	28.8542	46.2894	0.807903	11.0822		24.1196	0
54471	Tue Mar 28 16:01:56 2017_x000D_	61.5186	36.7738	6.87693	0.120025	1	53.0918	28.8542	46.2894	0.807903	11.5642		5.97682	0
54472	Tue Mar 28 16:01:56 2017_x000D_	61.7178	36.7705	6.87753	0.120036	1	53.0918	28.8542	46.2894	0.807903	11.7079		17.9246	73.7626
54473	Tue Mar 28 16:01:56 2017_x000D_	62.3152	36.7604	6.8792	0.120065	1	54.7518	30.668	43.9057	0.766299	9.71197		9.46877	0
54474	Tue Mar 28 16:01:56 2017_x000D_	62.6117	36.6522	3.78544	0.0660684	1	54.7518	30.668	43.9057	0.766299	9.8787		8.96226	0
54475	Tue Mar 28 16:01:56 2017_x000D_	62.9104	36.6472	3.92691	0.0685374	1	54.7518	30.668	43.9057	0.766299	10.115		17.9005	0
54476	Tue Mar 28 16:01:56 2017_x000D_	63.507	36.6372	3.92784	0.0685537	1	54.7518	30.668	43.9057	0.766299	10.5965		5.96482	64.5045
54477	Tue Mar 28 16:01:56 2017_x000D_	63.7058	36.6339	3.92809	0.068558	1	56.2035	32.2541	45.7704	0.798844	8.68718		6.71834	0
54478	Tue Mar 28 16:01:56 2017_x000D_	63.9028	36.5274	0.956717	0.0166979	1	56.2035	32.2541	45.7704	0.798844	8.8057		14.8971	0
54479	Tue Mar 28 16:01:56 2017_x000D_	64.3993	36.5191	0.95669	0.0166974	1	56.2035	32.2541	45.7704	0.798844	9.23912		2.98544	0
54480	Tue Mar 28 16:01:56 2017_x000D_	64.4988	36.5174	0.956709	0.0166977	1	56.2035	32.2541	45.7704	0.798844	9.32672		11.9176	41.667
54481	Tue Mar 28 16:01:56 2017_x000D_	64.896	36.5108	0.956722	0.016698	1	57.2505	33.1667	45	0.785398	8.34486		5.95582	0
54482	Tue Mar 28 16:01:56 2017_x000D_	65.0945	36.5075	0.956756	0.0166985	1	57.2505	33.1667	45	0.785398	8.5258		11.9087	0
54483	Tue Mar 28 16:01:56 2017_x000D_	65.4914	36.5008	0.956715	0.0166978	1	57.2505	33.1667	45	0.785398	8.88981		5.94693	0
54484	Tue Mar 28 16:01:56 2017_x000D_	65.6896	36.4973	-4.97154	-0.0867697	1	57.2505	33.1667	45	0.785398	9.07256		5.94115	0
54485	Tue Mar 28 16:01:56 2017_x000D_	65.8876	36.4934	-16.3528	-0.285411	1	57.2505	33.1667	45	0.785398	9.25562		3.10225	98.1393
54486	Tue Mar 28 16:01:56 2017_x000D_	65.8863	36.39	-26.5021	-0.462549	1	60.5062	33.4859	0	0	6.11386		0.0108167	0
54487	Tue Mar 28 16:01:56 2017_x000D_	65.8866	36.3898	-34.5974	-0.603838	1	60.5062	33.4859	0	0	6.11403		4.29574	0
54488	Tue Mar 28 16:01:56 2017_x000D_	65.7859	36.288	-43.19	-0.753807	1	60.5062	33.4859	0	0	5.97721		0.0284605	0
54489	Tue Mar 28 16:01:56 2017_x000D_	65.7868	36.2877	-63.4018	-1.10657	1	60.5062	33.4859	0	0	5.97786		4.29789	263.05
54490	Tue Mar 28 16:01:57 2017_x000D_	65.8848	36.1832	-72.21	-1.2603	2	69.253	32.8718	351.946	6.14262	4.72336		3.1027	0
54491	Tue Mar 28 16:01:57 2017_x000D_	65.887	36.2866	-89.1308	-1.55563	2	69.253	32.8718	351.946	6.14262	4.79487		2.9823	0
54492	Tue Mar 28 16:01:57 2017_x000D_	65.9864	36.2852	262.65	4.5841	2	69.253	32.8718	351.946	6.14262	4.72461		9.75895	0
54493	Tue Mar 28 16:01:57 2017_x000D_	65.892	36.5965	248.808	4.34252	2	69.253	32.8718	351.946	6.14262	5.01694		3.09633	19.7969
54494	Tue Mar 28 16:01:57 2017_x000D_	65.8935	36.6997	242.739	4.2366	2	69.2854	32.2127	8.79122	0.153436	5.62478		6.86564	0
54495	Tue Mar 28 16:01:57 2017_x000D_	65.7974	36.9074	240.412	4.19599	2	69.2854	32.2127	8.79122	0.153436	5.84862		9.73312	0
54496	Tue Mar 28 16:01:57 2017_x000D_	65.703	37.2178	241.357	4.21248	2	69.2854	32.2127	8.79122	0.153436	6.15505		19.5079	0
54497	Tue Mar 28 16:01:57 2017_x000D_	65.3143	37.7391	242.74	4.2366	2	69.2854	32.2127	8.79122	0.153436	6.8052		22.0337	23.4089
54498	Tue Mar 28 16:01:57 2017_x000D_	64.9271	38.3632	247.712	4.32338	2	69.9162	32.672	0	0	7.56841		9.72363	0
54499	Tue Mar 28 16:01:57 2017_x000D_	64.8328	38.6733	251.347	4.38683	2	69.9162	32.672	0	0	7.86489		19.4605	0
54500	Tue Mar 28 16:01:57 2017_x000D_	64.644	39.2939	251.346	4.38682	2	69.9162	32.672	0	0	8.46438		9.71789	0
54501	Tue Mar 28 16:01:57 2017_x000D_	64.5497	39.6038	254.767	4.44652	2	69.9162	32.672	0	0	8.76637		9.72738	0
54502	Tue Mar 28 16:01:57 2017_x000D_	64.4553	39.914	256.661	4.47958	2	69.9162	32.672	0	0	9.07017		9.72363	61.0146
54503	Tue Mar 28 16:01:57 2017_x000D_	64.361	40.2241	254.767	4.44653	2	68.329	33.9437	277.529	4.84379	7.42889		19.4473	0
54504	Tue Mar 28 16:01:57 2017_x000D_	64.1724	40.8443	254.767	4.44653	2	68.329	33.9437	277.529	4.84379	8.05578		9.72076	0
54505	Tue Mar 28 16:01:57 2017_x000D_	64.0781	41.1543	256.663	4.47961	2	68.329	33.9437	277.529	4.84379	8.37036		18.7355	0
54506	Tue Mar 28 16:01:57 2017_x000D_	63.9888	41.7724	253.965	4.43253	2	68.329	33.9437	277.529	4.84379	8.95131		9.70928	18.3872
54507	Tue Mar 28 16:01:57 2017_x000D_	63.8945	42.082	257.347	4.49155	2	67.9156	33.4912	315.851	5.51263	9.48531		19.4283	0
54508	Tue Mar 28 16:01:57 2017_x000D_	63.7061	42.7016	257.348	4.49157	2	67.9156	33.4912	315.851	5.51263	10.1268		12.3106	0
54509	Tue Mar 28 16:01:57 2017_x000D_	63.7127	43.1119	257.346	4.49154	2	67.9156	33.4912	315.851	5.51263	10.4987		22.3703	0
54510	Tue Mar 28 16:01:57 2017_x000D_	63.5259	43.8338	256.661	4.47959	2	67.9156	33.4912	315.851	5.51263	11.2356		8.57543	0
54511	Tue Mar 28 16:01:58 2017_x000D_	63.331	44.0429	256.663	4.47962	2	67.9156	33.4912	315.851	5.51263	11.5046		12.6706	0
54512	Tue Mar 28 16:01:58 2017_x000D_	63.2385	44.455	253.965	4.43252	2	67.9156	33.4912	315.851	5.51263	11.9197		19.4102	0
54513	Tue Mar 28 16:01:58 2017_x000D_	63.0502	45.074	253.965	4.43252	2	67.9156	33.4912	315.851	5.51263	12.5632		9.21427	0
54514	Tue Mar 28 16:01:58 2017_x000D_	63.0553	45.3811	254.766	4.4465	2	67.9156	33.4912	315.851	5.51263	12.8449		9.70267	0
54515	Tue Mar 28 16:01:58 2017_x000D_	62.9611	45.6905	256.663	4.47962	2	67.9156	33.4912	315.851	5.51263	13.167		20.5204	6.528
54516	Tue Mar 28 16:01:58 2017_x000D_	62.6739	46.3113	253.965	4.43253	2	68.1331	33.4978	315.851	5.51263	13.928		25.3071	0
54517	Tue Mar 28 16:01:58 2017_x000D_	62.4892	47.1344	253.965	4.43252	2	68.1331	33.4978	315.851	5.51263	14.7584		6.13885	0
54518	Tue Mar 28 16:01:58 2017_x000D_	62.4926	47.339	253.964	4.43251	2	68.1331	33.4978	315.851	5.51263	14.9464		12.6495	0
54519	Tue Mar 28 16:01:58 2017_x000D_	62.4002	47.7504	251.34	4.38671	2	68.1331	33.4978	315.851	5.51263	15.3624		10.9857	14.831
54520	Tue Mar 28 16:01:58 2017_x000D_	62.2072	48.0616	252.25	4.40259	2	67.894	33.9305	321.129	5.60476	15.2325		9.69032	0
54521	Tue Mar 28 16:01:58 2017_x000D_	62.1131	48.3706	253.965	4.43252	2	67.894	33.9305	321.129	5.60476	15.5543		25.2794	0
54522	Tue Mar 28 16:01:58 2017_x000D_	61.9286	49.1928	253.964	4.43251	2	67.894	33.9305	321.129	5.60476	16.3867		19.3657	0
54523	Tue Mar 28 16:01:58 2017_x000D_	61.7408	49.8104	253.964	4.43251	2	67.894	33.9305	321.129	5.60476	17.0304		9.67996	112.122
54524	Tue Mar 28 16:01:58 2017_x000D_	61.6469	50.1191	252.249	4.40257	2	67.7108	37.6634	335.318	5.8524	13.8534		18.635	0
54525	Tue Mar 28 16:01:58 2017_x000D_	61.5582	50.7339	254.766	4.44651	2	67.7108	37.6634	335.318	5.8524	14.4462		10.9857	0
54526	Tue Mar 28 16:01:58 2017_x000D_	61.3652	51.0451	253.965	4.43252	2	67.7108	37.6634	335.318	5.8524	14.81		8.56695	0
54527	Tue Mar 28 16:01:58 2017_x000D_	61.1705	51.254	253.966	4.43255	2	67.7108	37.6634	335.318	5.8524	15.0824		24.6874	0
54528	Tue Mar 28 16:01:58 2017_x000D_	61.0854	52.0725	256.668	4.4797	2	67.7108	37.6634	335.318	5.8524	15.8593		6.82939	41.8823
54529	Tue Mar 28 16:01:58 2017_x000D_	60.9898	52.2791	253.965	4.43252	2	67.2114	38.9671	358.656	6.25973	14.6941		9.17538	0
54530	Tue Mar 28 16:01:58 2017_x000D_	60.9951	52.5849	254.767	4.44652	2	67.2114	38.9671	358.656	6.25973	14.9695		20.4733	0
54531	Tue Mar 28 16:01:58 2017_x000D_	60.7084	53.2042	255.911	4.46649	2	67.2114	38.9671	358.656	6.25973	15.652		9.66474	0
54532	Tue Mar 28 16:01:58 2017_x000D_	60.6146	53.5124	253.965	4.43253	2	67.2114	38.9671	358.656	6.25973	15.9713		18.6044	26.3626
54533	Tue Mar 28 16:01:59 2017_x000D_	60.5261	54.1262	256.669	4.47972	2	67.1684	39.8448	358.656	6.25973	15.7505		6.82143	0
54534	Tue Mar 28 16:01:59 2017_x000D_	60.4307	54.3326	253.964	4.43252	2	67.1684	39.8448	358.656	6.25973	15.9779		16.4438	0
54535	Tue Mar 28 16:01:59 2017_x000D_	60.2414	54.847	253.08	4.41708	2	67.1684	39.8448	358.656	6.25973	16.5242		9.16343	0
54536	Tue Mar 28 16:01:59 2017_x000D_	60.2468	55.1524	253.964	4.43251	2	67.1684	39.8448	358.656	6.25973	16.7997		6.81452	53.2329
54537	Tue Mar 28 16:01:59 2017_x000D_	60.1513	55.3585	256.67	4.47974	2	66.865	41.5931	358.656	6.25973	15.3154		12.5993	0
54538	Tue Mar 28 16:01:59 2017_x000D_	60.0594	55.7683	253.964	4.43251	2	66.865	41.5931	358.656	6.25973	15.7243		6.10596	0
54539	Tue Mar 28 16:01:59 2017_x000D_	60.063	55.9718	253.963	4.43249	2	66.865	41.5931	358.656	6.25973	15.9064		10.9605	0
54540	Tue Mar 28 16:01:59 2017_x000D_	59.8703	56.2822	254.769	4.44655	2	66.865	41.5931	358.656	6.25973	16.2695		3.05748	26.3476
54541	Tue Mar 28 16:01:59 2017_x000D_	59.8721	56.3841	253.964	4.43251	2	66.822	42.4703	358.656	6.25973	15.553		6.8118	0
54542	Tue Mar 28 16:01:59 2017_x000D_	59.7766	56.5901	256.671	4.47976	2	66.822	42.4703	358.656	6.25973	15.7799		12.5876	0
54543	Tue Mar 28 16:01:59 2017_x000D_	59.6847	56.9995	259.448	4.52823	2	66.822	42.4703	358.656	6.25973	16.1876		4.27273	0
54544	Tue Mar 28 16:01:59 2017_x000D_	59.5875	57.1036	262.715	4.58525	2	66.822	42.4703	358.656	6.25973	16.324		12.1969	0
54545	Tue Mar 28 16:01:59 2017_x000D_	59.5946	57.5101	268.23	4.6815	2	66.822	42.4703	358.656	6.25973	16.6862		6.09696	46.6812
54546	Tue Mar 28 16:01:59 2017_x000D_	59.5982	57.7133	268.23	4.68149	2	66.5295	43.9986	358.656	6.25973	15.3667		3.04838	0
54547	Tue Mar 28 16:01:59 2017_x000D_	59.5998	57.8149	-86.0446	-1.50176	2	66.5295	43.9986	358.656	6.25973	15.4567		9.13633	0
54548	Tue Mar 28 16:01:59 2017_x000D_	59.605	58.1194	-80.6527	-1.40766	2	66.5295	43.9986	358.656	6.25973	15.7272		9.14233	0
54549	Tue Mar 28 16:01:59 2017_x000D_	59.6102	58.4241	-74.5588	-1.3013	2	66.5295	43.9986	358.656	6.25973	15.9991		9.5765	81.7413
54550	Tue Mar 28 16:01:59 2017_x000D_	59.7142	58.7259	-65.4643	-1.14257	2	65.7489	46.6091	26.445	0.461553	13.5364		6.74605	0
54551	Tue Mar 28 16:01:59 2017_x000D_	59.8166	58.9261	-62.8835	-1.09752	2	65.7489	46.6091	26.445	0.461553	13.6712		6.08476	0
54552	Tue Mar 28 16:01:59 2017_x000D_	59.8198	59.1289	-58.0385	-1.01296	2	65.7489	46.6091	26.445	0.461553	13.8528		15.0059	0
54553	Tue Mar 28 16:01:59 2017_x000D_	60.1233	59.5265	-48.2579	-0.842259	2	65.7489	46.6091	26.445	0.461553	14.0892		6.75003	128.171
54554	Tue Mar 28 16:02:00 2017_x000D_	60.2256	59.7269	-42.408	-0.740159	2	64.6766	50.7447	46.3117	0.808291	10.0245		4.22584	0
54555	Tue Mar 28 16:02:00 2017_x000D_	60.3261	59.8256	-38.4194	-0.670545	2	64.6766	50.7447	46.3117	0.808291	10.0692		14.8882	0
54556	Tue Mar 28 16:02:00 2017_x000D_	60.7265	60.1188	-28.1779	-0.491798	2	64.6766	50.7447	46.3117	0.808291	10.1724		15.9569	0
54557	Tue Mar 28 16:02:00 2017_x000D_	61.2238	60.3075	-21.8014	-0.380506	2	64.6766	50.7447	46.3117	0.808291	10.1671		4.2195	73.7294
54558	Tue Mar 28 16:02:00 2017_x000D_	61.3242	60.406	-18.1587	-0.316929	2	64.1248	53.1396	60.45	1.05505	7.78742		12.2005	0
54559	Tue Mar 28 16:02:00 2017_x000D_	61.7208	60.496	-15.4956	-0.270449	2	64.1248	53.1396	60.45	1.05505	7.73924		18.7062	0
54560	Tue Mar 28 16:02:00 2017_x000D_	62.3162	60.6812	-15.4948	-0.270435	2	64.1248	53.1396	60.45	1.05505	7.75543		12.1846	0
54561	Tue Mar 28 16:02:00 2017_x000D_	62.7123	60.771	-12.754	-0.2226	2	64.1248	53.1396	60.45	1.05505	7.76102		20.8891	0
54562	Tue Mar 28 16:02:00 2017_x000D_	63.4039	60.8518	-16.3502	-0.285365	2	64.1248	53.1396	60.45	1.05505	7.74582		10.6719	26.2872
54563	Tue Mar 28 16:02:00 2017_x000D_	63.7024	61.0453	-15.4955	-0.270447	2	64.0821	54.0148	60.45	1.05505	7.04075		12.1663	0
54564	Tue Mar 28 16:02:00 2017_x000D_	64.0979	61.135	-12.7523	-0.22257	2	64.0821	54.0148	60.45	1.05505	7.12022		12.152	0
54565	Tue Mar 28 16:02:00 2017_x000D_	64.493	61.2243	-15.4969	-0.270472	2	64.0821	54.0148	60.45	1.05505	7.2212		21.455	0
54566	Tue Mar 28 16:02:00 2017_x000D_	65.1847	61.406	-16.3491	-0.285346	2	64.0821	54.0148	60.45	1.05505	7.47299		22.4266	19.7124
54567	Tue Mar 28 16:02:00 2017_x000D_	65.8769	61.6883	-18.1659	-0.317055	2	64.0501	54.6711	99.9722	1.74484	7.25109		9.31316	0
54568	Tue Mar 28 16:02:00 2017_x000D_	66.1733	61.7806	-16.3463	-0.285296	2	64.0501	54.6711	99.9722	1.74484	7.41977		8.83295	0
54569	Tue Mar 28 16:02:00 2017_x000D_	66.4676	61.7718	-15.4969	-0.270472	2	64.0501	54.6711	99.9722	1.74484	7.50095		21.399	0
54570	Tue Mar 28 16:02:00 2017_x000D_	67.1575	61.953	-16.3502	-0.285365	2	64.0501	54.6711	99.9722	1.74484	7.9172		10.6227	13.1377
54571	Tue Mar 28 16:02:00 2017_x000D_	67.4545	62.1458	-15.4935	-0.270412	2	64.0287	55.1085	99.9722	1.74484	7.82686		12.1045	0
54572	Tue Mar 28 16:02:00 2017_x000D_	67.848	62.235	-12.7438	-0.222421	2	64.0287	55.1085	99.9722	1.74484	8.08542		18.5562	0
54573	Tue Mar 28 16:02:00 2017_x000D_	68.4386	62.4188	-12.7421	-0.222391	2	64.0287	55.1085	99.9722	1.74484	8.53743		12.0866	0
54574	Tue Mar 28 16:02:00 2017_x000D_	68.8316	62.5075	-15.4942	-0.270425	2	64.0287	55.1085	99.9722	1.74484	8.82117		18.5315	0
54575	Tue Mar 28 16:02:00 2017_x000D_	69.4214	62.6911	-15.4935	-0.270412	2	64.0287	55.1085	99.9722	1.74484	9.30468		11.7415	13.1405
54576	Tue Mar 28 16:02:01 2017_x000D_	69.8126	62.6791	-15.4976	-0.270484	2	64.0074	55.546	100.504	1.75413	9.19682		18.5105	0
54577	Tue Mar 28 16:02:01 2017_x000D_	70.4017	62.8626	-15.4969	-0.270473	2	64.0074	55.546	100.504	1.75413	9.71698		13.096	0
54578	Tue Mar 28 16:02:01 2017_x000D_	70.7951	63.0518	-15.4942	-0.270424	2	64.0074	55.546	100.504	1.75413	10.1198		12.0544	0
54579	Tue Mar 28 16:02:01 2017_x000D_	71.187	63.1405	-12.7386	-0.222331	2	64.0074	55.546	100.504	1.75413	10.451		17.7737	19.7034
54580	Tue Mar 28 16:02:01 2017_x000D_	71.7737	63.2229	-15.4976	-0.270484	2	63.9754	56.202	99.1263	1.73008	10.4932		13.0744	0
54581	Tue Mar 28 16:02:01 2017_x000D_	72.1664	63.4119	-15.4948	-0.270436	2	63.9754	56.202	99.1263	1.73008	10.9122		8.76716	0
54582	Tue Mar 28 16:02:01 2017_x000D_	72.4585	63.4029	-14.717	-0.256861	2	63.9754	56.202	99.1263	1.73008	11.1273		21.2403	0
54583	Tue Mar 28 16:02:01 2017_x000D_	73.1433	63.5827	-15.4983	-0.270496	2	63.9754	56.202	99.1263	1.73008	11.7697		8.31573	78.0083
54584	Tue Mar 28 16:02:01 2017_x000D_	73.3405	63.7775	-15.4934	-0.270411	2	65.6155	58.2198	27.2431	0.475482	9.51649		21.1996	0
54585	Tue Mar 28 16:02:01 2017_x000D_	74.024	63.9569	-14.7121	-0.256775	2	65.6155	58.2198	27.2431	0.475482	10.1793		8.76416	0
54586	Tue Mar 28 16:02:01 2017_x000D_	74.316	63.9479	-15.4969	-0.270471	2	65.6155	58.2198	27.2431	0.475482	10.4168		18.3996	0
54587	Tue Mar 28 16:02:01 2017_x000D_	74.9016	64.1302	-15.4962	-0.27046	2	65.6155	58.2198	27.2431	0.475482	11.0075		5.83487	68.7586
54588	Tue Mar 28 16:02:01 2017_x000D_	75.096	64.1241	-15.4983	-0.270496	2	67.2761	59.7995	23.1472	0.403995	8.93605		8.2966	0
54589	Tue Mar 28 16:02:01 2017_x000D_	75.2926	64.3186	-15.4934	-0.270412	2	67.2761	59.7995	23.1472	0.403995	9.20253		17.4866	0
54590	Tue Mar 28 16:02:01 2017_x000D_	75.8752	64.3003	-15.4997	-0.27052	2	67.2761	59.7995	23.1472	0.403995	9.70576		8.28812	0
54591	Tue Mar 28 16:02:01 2017_x000D_	76.0716	64.4946	-15.4949	-0.270436	2	67.2761	59.7995	23.1472	0.403995	9.97019		5.82597	0
54592	Tue Mar 28 16:02:01 2017_x000D_	76.2657	64.4884	-15.497	-0.270473	2	67.2761	59.7995	23.1472	0.403995	10.139		12.9979	66.5484
54593	Tue Mar 28 16:02:01 2017_x000D_	76.656	64.6765	-15.4941	-0.270423	2	69.1741	60.9477	0	0	8.35959		5.81988	0
54594	Tue Mar 28 16:02:01 2017_x000D_	76.8499	64.6704	-15.4962	-0.27046	2	69.1741	60.9477	0	0	8.53091		14.7963	0
54595	Tue Mar 28 16:02:01 2017_x000D_	77.3358	64.755	-19.161	-0.334422	2	69.1741	60.9477	0	0	9.00605		9.15568	0
54596	Tue Mar 28 16:02:01 2017_x000D_	77.6272	64.8457	-20.799	-0.363011	2	69.1741	60.9477	0	0	9.30856		3.0151	135.142
54597	Tue Mar 28 16:02:02 2017_x000D_	77.6264	64.7452	-30.7826	-0.537257	2	73.4444	62.382	7.65515	0.133608	4.80352		0.0234307	0
54598	Tue Mar 28 16:02:02 2017_x000D_	77.627	64.7447	-46.7432	-0.815823	2	73.4444	62.382	7.65515	0.133608	4.8038		6.62771	0
54599	Tue Mar 28 16:02:02 2017_x000D_	77.528	64.5472	-52.4476	-0.915383	2	73.4444	62.382	7.65515	0.133608	4.62211		3.00301	0
54600	Tue Mar 28 16:02:02 2017_x000D_	77.5278	64.4471	-70.5452	-1.23125	2	73.4444	62.382	7.65515	0.133608	4.57589		0.0216333	214.625
54601	Tue Mar 28 16:02:02 2017_x000D_	77.5284	64.4475	-81.0981	-1.41543	1	80.5698	63.0229	7.65515	0.133608	3.35851		3.01534	0
54602	Tue Mar 28 16:02:02 2017_x000D_	77.5299	64.548	262.766	4.58613	1	80.5698	63.0229	7.65515	0.133608	3.40102		6.6371	0
54603	Tue Mar 28 16:02:02 2017_x000D_	77.629	64.7458	253.719	4.42823	1	80.5698	63.0229	7.65515	0.133608	3.40833		4.23739	0
54604	Tue Mar 28 16:02:02 2017_x000D_	77.5331	64.8495	240.317	4.19432	1	80.5698	63.0229	7.65515	0.133608	3.54373		6.73494	0
54605	Tue Mar 28 16:02:02 2017_x000D_	77.4383	65.053	235.046	4.10233	1	80.5698	63.0229	7.65515	0.133608	3.73197		6.73222	18.656
54606	Tue Mar 28 16:02:02 2017_x000D_	77.3435	65.2564	232.885	4.06461	1	81.0248	62.599	61.5484	1.07422	4.54024		21.1258	0
54607	Tue Mar 28 16:02:02 2017_x000D_	76.8643	65.7724	229.053	3.99774	1	81.0248	62.599	61.5484	1.07422	5.23261		13.4537	0
54608	Tue Mar 28 16:02:02 2017_x000D_	76.6749	66.1789	229.054	3.99774	1	81.0248	62.599	61.5484	1.07422	5.63359		12.6688	0
54609	Tue Mar 28 16:02:02 2017_x000D_	76.3876	66.4884	232.885	4.06461	1	81.0248	62.599	61.5484	1.07422	6.05236		21.1173	14.4228
54610	Tue Mar 28 16:02:02 2017_x000D_	75.9086	67.0042	236.65	4.13032	1	81.4467	62.8295	135	2.35619	6.93532		13.451	0
54611	Tue Mar 28 16:02:02 2017_x000D_	75.7192	67.4106	236.65	4.13032	1	81.4467	62.8295	135	2.35619	7.33422		19.1785	0
54612	Tue Mar 28 16:02:02 2017_x000D_	75.3372	67.9232	242.615	4.23443	1	81.4467	62.8295	135	2.35619	7.95436		13.4498	0
54613	Tue Mar 28 16:02:02 2017_x000D_	75.1479	68.3296	242.615	4.23443	1	81.4467	62.8295	135	2.35619	8.36218		6.71881	14.754
54614	Tue Mar 28 16:02:02 2017_x000D_	75.0533	68.5326	245.019	4.27639	1	81.2082	63.2596	149.304	2.60584	8.10477		21.645	0
54615	Tue Mar 28 16:02:02 2017_x000D_	74.6723	69.1453	245.02	4.2764	1	81.2082	63.2596	149.304	2.60584	8.79542		5.99743	0
54616	Tue Mar 28 16:02:02 2017_x000D_	74.6747	69.3452	245.019	4.27639	1	81.2082	63.2596	149.304	2.60584	8.92867		19.1803	0
54617	Tue Mar 28 16:02:02 2017_x000D_	74.2926	69.8578	246.197	4.29695	1	81.2082	63.2596	149.304	2.60584	9.55833		8.99165	0
54618	Tue Mar 28 16:02:03 2017_x000D_	74.2962	70.1575	245.019	4.27639	1	81.2082	63.2596	149.304	2.60584	9.76508		10.8171	0
54619	Tue Mar 28 16:02:03 2017_x000D_	74.1058	70.4637	246.196	4.29694	1	81.2082	63.2596	149.304	2.60584	10.1165		19.0146	0
54620	Tue Mar 28 16:02:03 2017_x000D_	73.9191	71.0694	246.196	4.29693	1	81.2082	63.2596	149.304	2.60584	10.6829		10.8196	0
54621	Tue Mar 28 16:02:03 2017_x000D_	73.7287	71.3757	245.019	4.27639	1	81.2082	63.2596	149.304	2.60584	11.0369		17.4993	0
54622	Tue Mar 28 16:02:03 2017_x000D_	73.4438	71.8847	248.622	4.33927	1	81.2082	63.2596	149.304	2.60584	11.6051		8.98265	60.7607
54623	Tue Mar 28 16:02:03 2017_x000D_	73.4474	72.1841	247.532	4.32024	1	79.6268	64.525	180	3.14159	9.84108		10.8104	0
54624	Tue Mar 28 16:02:03 2017_x000D_	73.2571	72.4901	248.622	4.33927	1	79.6268	64.525	180	3.14159	10.1988		20.1512	0
54625	Tue Mar 28 16:02:03 2017_x000D_	72.9735	73.099	246.196	4.29693	1	79.6268	64.525	180	3.14159	10.8526		9.49971	0
54626	Tue Mar 28 16:02:03 2017_x000D_	72.8802	73.4016	247.532	4.32025	1	79.6268	64.525	180	3.14159	11.1495		20.1417	53.7036
54627	Tue Mar 28 16:02:03 2017_x000D_	72.5967	74.0102	245.019	4.27638	1	79.9716	66.2816	170.442	2.97477	10.6827		8.44869	0
54628	Tue Mar 28 16:02:03 2017_x000D_	72.4051	74.2166	245.019	4.27639	1	79.9716	66.2816	170.442	2.97477	10.9643		18.9891	0
54629	Tue Mar 28 16:02:03 2017_x000D_	72.2187	74.8215	245.019	4.27638	1	79.9716	66.2816	170.442	2.97477	11.5342		8.44869	0
54630	Tue Mar 28 16:02:03 2017_x000D_	72.0271	75.0279	245.019	4.27639	1	79.9716	66.2816	170.442	2.97477	11.8158		11.95	72.1615
54631	Tue Mar 28 16:02:03 2017_x000D_	72.0323	75.4262	245.018	4.27637	1	80.0668	68.6851	170.442	2.97477	10.4879		8.44665	0
54632	Tue Mar 28 16:02:03 2017_x000D_	71.8408	75.6326	245.019	4.27638	1	80.0668	68.6851	170.442	2.97477	10.7673		13.4202	0
54633	Tue Mar 28 16:02:03 2017_x000D_	71.6519	76.0381	245.019	4.27638	1	80.0668	68.6851	170.442	2.97477	11.1748		6.70666	0
54634	Tue Mar 28 16:02:03 2017_x000D_	71.5574	76.2407	247.533	4.32027	1	80.0668	68.6851	170.442	2.97477	11.3797		12.3675	0
54635	Tue Mar 28 16:02:03 2017_x000D_	71.4656	76.6426	245.018	4.27637	1	80.0668	68.6851	170.442	2.97477	11.7176		8.44445	92.8034
54636	Tue Mar 28 16:02:03 2017_x000D_	71.2741	76.8489	245.019	4.27638	1	79.4801	71.7224	180	3.14159	9.67571		13.4175	0
54637	Tue Mar 28 16:02:03 2017_x000D_	71.0852	77.2543	245.019	4.27638	1	79.4801	71.7224	180	3.14159	10.0537		5.96755	0
54638	Tue Mar 28 16:02:03 2017_x000D_	71.0879	77.4532	245.018	4.27637	1	79.4801	71.7224	180	3.14159	10.1622		8.44665	0
54639	Tue Mar 28 16:02:03 2017_x000D_	70.8964	77.6596	245.019	4.27638	1	79.4801	71.7224	180	3.14159	10.437		5.96751	83.2076
54640	Tue Mar 28 16:02:04 2017_x000D_	70.899	77.8585	245.018	4.27637	1	78.4831	74.3106	148.139	2.58552	8.37294		6.70811	0
54641	Tue Mar 28 16:02:04 2017_x000D_	70.8046	78.0612	242.612	4.23437	1	78.4831	74.3106	148.139	2.58552	8.54555		10.8088	0
54642	Tue Mar 28 16:02:04 2017_x000D_	70.6144	78.3672	236.647	4.13027	1	78.4831	74.3106	148.139	2.58552	8.85282		4.2413	0
54643	Tue Mar 28 16:02:04 2017_x000D_	70.5182	78.4708	225.215	3.93075	1	78.4831	74.3106	148.139	2.58552	8.98593		5.82112	54.1611
54644	Tue Mar 28 16:02:04 2017_x000D_	70.7121	78.4635	217.566	3.79725	1	77.9629	76.0394	100.003	1.74538	7.64528		4.20399	0
54645	Tue Mar 28 16:02:04 2017_x000D_	70.8069	78.3603	196.479	3.42921	1	77.9629	76.0394	100.003	1.74538	7.52296		2.89488	0
54646	Tue Mar 28 16:02:04 2017_x000D_	70.9033	78.356	179.428	3.13161	1	77.9629	76.0394	100.003	1.74538	7.42998		2.97315	0
54647	Tue Mar 28 16:02:04 2017_x000D_	70.9043	78.4551	171.143	2.98701	1	77.9629	76.0394	100.003	1.74538	7.46053		2.91458	29.4454
54648	Tue Mar 28 16:02:04 2017_x000D_	70.8072	78.4583	159.758	2.78831	1	77.4866	76.8976	115.853	2.02201	6.85931		0.0127279	0
54649	Tue Mar 28 16:02:04 2017_x000D_	70.8075	78.458	152.253	2.65732	1	77.4866	76.8976	115.853	2.02201	6.85895		8.24408	0
54650	Tue Mar 28 16:02:04 2017_x000D_	70.6108	78.2661	139.735	2.43884	1	77.4866	76.8976	115.853	2.02201	7.01066		6.47382	0
54651	Tue Mar 28 16:02:04 2017_x000D_	70.4156	78.1741	133.799	2.33524	1	77.4866	76.8976	115.853	2.02201	7.1853		17.1093	0
54652	Tue Mar 28 16:02:04 2017_x000D_	70.1175	77.6879	129.78	2.2651	1	77.4866	76.8976	115.853	2.02201	7.41136		14.5428	20.7866
54653	Tue Mar 28 16:02:04 2017_x000D_	69.7245	77.4041	128.066	2.23517	1	77.2376	77.5442	117.566	2.05192	7.51441		27.7132	0
54654	Tue Mar 28 16:02:04 2017_x000D_	69.2269	76.6258	130.166	2.27183	1	77.2376	77.5442	117.566	2.05192	8.06317		10.5826	0
54655	Tue Mar 28 16:02:04 2017_x000D_	69.0281	76.3344	131.911	2.30229	1	77.2376	77.5442	117.566	2.05192	8.29816		28.9378	0
54656	Tue Mar 28 16:02:04 2017_x000D_	68.3363	75.6622	135.809	2.37031	1	77.2376	77.5442	117.566	2.05192	9.09808		0	9.31204
54657	Tue Mar 28 16:02:04 2017_x000D_	68.3363	75.6622	135.809	2.37031	1	77.4647	77.3326	116.037	2.02522	9.27997		20.6935	0
54658	Tue Mar 28 16:02:04 2017_x000D_	67.8416	75.1815	139.714	2.43847	1	77.4647	77.3326	116.037	2.02522	9.86059		18.8013	0
54659	Tue Mar 28 16:02:04 2017_x000D_	67.4442	74.6969	141.855	2.47584	1	77.4647	77.3326	116.037	2.02522	10.3613		10.5349	0
54660	Tue Mar 28 16:02:04 2017_x000D_	67.1483	74.5078	143.59	2.50612	1	77.4647	77.3326	116.037	2.02522	10.6961		10.6234	13.0694
54661	Tue Mar 28 16:02:05 2017_x000D_	66.9487	74.2153	145.834	2.54528	1	77.4429	77.7677	122.456	2.13727	11.0792		19.5811	0
54662	Tue Mar 28 16:02:05 2017_x000D_	66.3583	73.937	148.216	2.58685	1	77.4429	77.7677	122.456	2.13727	11.7279		8.3037	0
54663	Tue Mar 28 16:02:05 2017_x000D_	66.1598	73.7441	148.214	2.58681	1	77.4429	77.7677	122.456	2.13727	11.9791		18.7735	0
54664	Tue Mar 28 16:02:05 2017_x000D_	65.6646	73.3615	149.729	2.61326	1	77.4429	77.7677	122.456	2.13727	12.5755		12.0673	0
54665	Tue Mar 28 16:02:05 2017_x000D_	65.2717	73.2753	147.409	2.57278	1	77.4429	77.7677	124.245	2.16848	12.9738		8.31642	0
54666	Tue Mar 28 16:02:05 2017_x000D_	65.0729	73.0821	147.407	2.57274	1	77.4429	77.7677	124.245	2.16848	13.2277		18.7904	0
54667	Tue Mar 28 16:02:05 2017_x000D_	64.5773	72.6991	145.837	2.54533	1	77.4429	77.7677	124.245	2.16848	13.828		10.5848	0
54668	Tue Mar 28 16:02:05 2017_x000D_	64.28	72.5091	147.405	2.57271	1	77.4429	77.7677	124.245	2.16848	14.1744		17.1027	0
54669	Tue Mar 28 16:02:05 2017_x000D_	63.7854	72.2256	143.596	2.50623	1	77.4429	77.7677	124.245	2.16848	14.7391		12.5066	52.184
54670	Tue Mar 28 16:02:05 2017_x000D_	63.4862	71.9353	147.403	2.57267	1	75.7238	77.5023	146.119	2.55025	13.4443		17.128	0
54671	Tue Mar 28 16:02:05 2017_x000D_	62.9908	71.6515	143.597	2.50624	1	75.7238	77.5023	146.119	2.55025	14.0129		13.1287	0
54672	Tue Mar 28 16:02:05 2017_x000D_	62.595	71.4648	148.211	2.58677	1	75.7238	77.5023	146.119	2.55025	14.4505		18.8748	0
54673	Tue Mar 28 16:02:05 2017_x000D_	62.097	71.0803	149.723	2.61315	1	75.7238	77.5023	146.119	2.55025	15.0643		0	63.4732
54674	Tue Mar 28 16:02:05 2017_x000D_	62.097	71.0803	149.723	2.61315	1	73.8206	76.578	188.637	3.29233	12.9486		17.1644	0
54675	Tue Mar 28 16:02:05 2017_x000D_	61.6006	70.7958	145.841	2.5454	1	73.8206	76.578	188.637	3.29233	13.519		13.1648	0
54676	Tue Mar 28 16:02:05 2017_x000D_	61.2038	70.6084	145.843	2.54544	1	73.8206	76.578	188.637	3.29233	13.9578		16.7433	0
54677	Tue Mar 28 16:02:05 2017_x000D_	60.8033	70.2197	145.839	2.54538	1	73.8206	76.578	188.637	3.29233	14.4872		10.6338	47.0203
54678	Tue Mar 28 16:02:05 2017_x000D_	60.5047	70.0287	144.15	2.5159	1	72.3277	76.1007	198.501	3.4645	13.2911		14.7821	0
54679	Tue Mar 28 16:02:05 2017_x000D_	60.1054	69.74	141.879	2.47626	1	72.3277	76.1007	198.501	3.4645	13.7784		8.38442	0
54680	Tue Mar 28 16:02:05 2017_x000D_	59.9048	69.5454	141.878	2.47624	1	72.3277	76.1007	198.501	3.4645	14.0464		14.7971	0
54681	Tue Mar 28 16:02:05 2017_x000D_	59.5051	69.2564	139.747	2.43904	1	72.3277	76.1007	198.501	3.4645	14.5349		6.59853	0
54682	Tue Mar 28 16:02:06 2017_x000D_	59.3062	69.1625	141.881	2.47629	1	72.3277	76.1007	198.501	3.4645	14.7546		6.6859	28.8264
54683	Tue Mar 28 16:02:06 2017_x000D_	59.2041	68.9644	140.022	2.44385	1	71.4837	75.6414	188.637	3.29233	13.9775		4.19868	0
54684	Tue Mar 28 16:02:06 2017_x000D_	59.1035	68.8671	144.146	2.51582	1	71.4837	75.6414	188.637	3.29233	14.1124		12.6127	0
54685	Tue Mar 28 16:02:06 2017_x000D_	58.8018	68.5743	143.597	2.50624	1	71.4837	75.6414	188.637	3.29233	14.5181		17.2537	0
54686	Tue Mar 28 16:02:06 2017_x000D_	58.3026	68.2887	152.134	2.65525	1	71.4837	75.6414	188.637	3.29233	15.0932		9.35527	95.9872
54687	Tue Mar 28 16:02:06 2017_x000D_	58.0043	68.1978	155.935	2.72158	1	68.5069	74.4684	191.014	3.33383	12.2321		10.6782	0
54688	Tue Mar 28 16:02:06 2017_x000D_	57.7042	68.0064	167.529	2.92394	1	68.5069	74.4684	191.014	3.33383	12.5879		6.61066	0
54689	Tue Mar 28 16:02:06 2017_x000D_	57.5049	67.9124	176.056	3.07276	1	68.5069	74.4684	191.014	3.33383	12.8072		8.90316	0
54690	Tue Mar 28 16:02:06 2017_x000D_	57.2083	67.9225	181.893	3.17463	1	68.5069	74.4684	191.014	3.33383	13.0578		4.19639	83.9365
54691	Tue Mar 28 16:02:06 2017_x000D_	57.108	67.825	190.574	3.32615	1	65.9615	73.3069	187.655	3.2752	10.4132		15.1838	0
54692	Tue Mar 28 16:02:06 2017_x000D_	56.6157	67.9425	199.675	3.48499	1	65.9615	73.3069	187.655	3.2752	10.7759		6.70253	0
54693	Tue Mar 28 16:02:06 2017_x000D_	56.4199	68.0501	207.534	3.62215	1	65.9615	73.3069	187.655	3.2752	10.8939		10.8297	0
54694	Tue Mar 28 16:02:06 2017_x000D_	56.1275	68.2618	216.675	3.78169	1	65.9615	73.3069	187.655	3.2752	11.0526		6.70779	0
54695	Tue Mar 28 16:02:06 2017_x000D_	55.9315	68.3694	219.019	3.8226	1	65.9615	73.3069	187.655	3.2752	11.1794		19.2987	53.3718
54696	Tue Mar 28 16:02:06 2017_x000D_	55.4445	68.7897	225.109	3.9289	1	64.2496	72.8227	190.003	3.31618	9.68478		12.8294	0
54697	Tue Mar 28 16:02:06 2017_x000D_	55.1531	69.1027	221.223	3.86107	1	64.2496	72.8227	190.003	3.31618	9.82775		10.8503	0
54698	Tue Mar 28 16:02:06 2017_x000D_	54.86	69.3146	223.024	3.8925	1	64.2496	72.8227	190.003	3.31618	10.0235		21.3818	0
54699	Tue Mar 28 16:02:06 2017_x000D_	54.3744	69.8363	219.02	3.82263	1	64.2496	72.8227	190.003	3.31618	10.3169		10.8545	43.3182
54700	Tue Mar 28 16:02:06 2017_x000D_	54.0812	70.0483	220.793	3.85357	1	62.9813	72.1325	203.062	3.54411	9.14088		10.8635	0
54701	Tue Mar 28 16:02:06 2017_x000D_	53.7877	70.2604	219.02	3.82262	1	62.9813	72.1325	203.062	3.54411	9.38227		21.3903	0
54702	Tue Mar 28 16:02:06 2017_x000D_	53.3019	70.7823	215.086	3.75396	1	62.9813	72.1325	203.062	3.54411	9.77312		9.46524	0
54703	Tue Mar 28 16:02:06 2017_x000D_	53.0066	70.8934	219.02	3.82262	1	62.9813	72.1325	203.062	3.54411	10.0514		17.5612	26.6997
54704	Tue Mar 28 16:02:07 2017_x000D_	52.5165	71.2135	215.085	3.75394	1	62.1249	71.8903	193.013	3.36871	9.63221		10.8653	0
54705	Tue Mar 28 16:02:07 2017_x000D_	52.223	71.4257	216.677	3.78173	1	62.1249	71.8903	193.013	3.36871	9.91279		19.3413	0
54706	Tue Mar 28 16:02:07 2017_x000D_	51.7349	71.8469	215.086	3.75395	1	62.1249	71.8903	193.013	3.36871	10.3901		12.3461	0
54707	Tue Mar 28 16:02:07 2017_x000D_	51.3397	71.9617	212.658	3.71158	1	62.1249	71.8903	193.013	3.36871	10.7854		10.9399	14.4448
54708	Tue Mar 28 16:02:07 2017_x000D_	51.1475	72.2716	215.086	3.75395	1	61.702	71.6601	180	3.14159	10.5722		20.1892	0
54709	Tue Mar 28 16:02:07 2017_x000D_	50.5576	72.5955	212.659	3.7116	1	61.702	71.6601	180	3.14159	11.1836		6.7279	0
54710	Tue Mar 28 16:02:07 2017_x000D_	50.361	72.7034	215.084	3.75393	1	61.702	71.6601	180	3.14159	11.3889		13.4628	0
54711	Tue Mar 28 16:02:07 2017_x000D_	49.9677	72.9195	215.084	3.75392	1	61.702	71.6601	180	3.14159	11.8017		19.352	0
54712	Tue Mar 28 16:02:07 2017_x000D_	49.4793	73.3409	216.676	3.78171	1	61.702	71.6601	180	3.14159	12.3377		10.8911	14.446
54713	Tue Mar 28 16:02:07 2017_x000D_	49.1851	73.5536	215.085	3.75394	1	61.279	71.43	193.013	3.36871	12.2789		19.3605	0
54714	Tue Mar 28 16:02:07 2017_x000D_	48.6965	73.9752	216.676	3.78172	1	61.279	71.43	193.013	3.36871	12.8373		16.2055	0
54715	Tue Mar 28 16:02:07 2017_x000D_	48.2031	74.1951	215.084	3.75393	1	61.279	71.43	193.013	3.36871	13.3651		10.8911	0
54716	Tue Mar 28 16:02:07 2017_x000D_	47.9089	74.4078	216.675	3.78169	1	61.279	71.43	193.013	3.36871	13.6977		10.8977	26.71
54717	Tue Mar 28 16:02:07 2017_x000D_	47.6145	74.6206	215.084	3.75393	1	60.4223	71.1876	180	3.14159	13.2599		6.74538	0
54718	Tue Mar 28 16:02:07 2017_x000D_	47.4174	74.7288	212.661	3.71163	1	60.4223	71.1876	180	3.14159	13.4784		17.602	0
54719	Tue Mar 28 16:02:07 2017_x000D_	46.9262	75.0497	216.674	3.78168	1	60.4223	71.1876	180	3.14159	14.0378		10.9061	0
54720	Tue Mar 28 16:02:07 2017_x000D_	46.6316	75.2627	215.084	3.75392	1	60.4223	71.1876	180	3.14159	14.3802		17.1491	85.8765
54721	Tue Mar 28 16:02:07 2017_x000D_	46.2421	75.6811	215.085	3.75395	1	57.5821	71.5446	180	3.14159	12.0709		8.98206	0
54722	Tue Mar 28 16:02:07 2017_x000D_	45.9429	75.6921	216.673	3.78166	1	57.5821	71.5446	180	3.14159	12.3561		17.1555	0
54723	Tue Mar 28 16:02:07 2017_x000D_	45.5533	76.1107	216.674	3.78168	1	57.5821	71.5446	180	3.14159	12.8663		10.9109	0
54724	Tue Mar 28 16:02:07 2017_x000D_	45.2585	76.3237	215.085	3.75394	1	57.5821	71.5446	180	3.14159	13.2178		5.99522	59.0847
54725	Tue Mar 28 16:02:08 2017_x000D_	45.0588	76.3312	215.083	3.75391	1	55.6194	71.708	180	3.14159	11.5282		8.57982	0
54726	Tue Mar 28 16:02:08 2017_x000D_	44.8639	76.5405	215.084	3.75393	1	55.6194	71.708	180	3.14159	11.7913		17.1618	0
54727	Tue Mar 28 16:02:08 2017_x000D_	44.4741	76.9592	215.086	3.75395	1	55.6194	71.708	180	3.14159	12.3204		2.99306	0
54728	Tue Mar 28 16:02:08 2017_x000D_	44.3744	76.9629	216.674	3.78168	1	55.6194	71.708	180	3.14159	12.4123		15.1462	0
54729	Tue Mar 28 16:02:08 2017_x000D_	43.9821	77.2807	219.013	3.82249	1	55.6194	71.708	180	3.14159	12.9028		9.5397	46.1742
54730	Tue Mar 28 16:02:08 2017_x000D_	43.6846	77.393	215.084	3.75393	1	54.0903	71.8835	180	3.14159	11.7743		12.872	0
54731	Tue Mar 28 16:02:08 2017_x000D_	43.3923	77.7071	219.012	3.82249	1	54.0903	71.8835	180	3.14159	12.1804		6.76286	0
54732	Tue Mar 28 16:02:08 2017_x000D_	43.1947	77.8156	216.674	3.78168	1	54.0903	71.8835	180	3.14159	12.4058		10.9253	0
54733	Tue Mar 28 16:02:08 2017_x000D_	42.8996	78.029	215.085	3.75395	1	54.0903	71.8835	180	3.14159	12.7671		8.5861	91.545
54734	Tue Mar 28 16:02:08 2017_x000D_	42.7045	78.2384	215.086	3.75396	1	51.0417	72.0165	180	3.14159	10.4029		6.7643	0
54735	Tue Mar 28 16:02:08 2017_x000D_	42.5069	78.347	212.666	3.71173	1	51.0417	72.0165	180	3.14159	10.6263		17.6627	0
54736	Tue Mar 28 16:02:08 2017_x000D_	42.014	78.669	208.793	3.64412	1	51.0417	72.0165	180	3.14159	11.2141		4.30226	0
54737	Tue Mar 28 16:02:08 2017_x000D_	41.916	78.7737	199.787	3.48694	1	51.0417	72.0165	180	3.14159	11.3551		9.5611	120.659
54738	Tue Mar 28 16:02:08 2017_x000D_	41.6177	78.8859	185.086	3.23036	1	47.0928	72.7797	180	3.14159	8.20137		6.01888	0
54739	Tue Mar 28 16:02:08 2017_x000D_	41.4172	78.8931	173.59	3.02971	1	47.0928	72.7797	180	3.14159	8.34183		12.0233	0
54740	Tue Mar 28 16:02:08 2017_x000D_	41.0167	78.908	160.705	2.80484	1	47.0928	72.7797	180	3.14159	8.62989		6.71017	0
54741	Tue Mar 28 16:02:08 2017_x000D_	40.8136	78.8143	152.784	2.66659	1	47.0928	72.7797	180	3.14159	8.70889		6.70053	47.704
54742	Tue Mar 28 16:02:08 2017_x000D_	40.6109	78.7205	142.597	2.48878	1	45.5522	73.1735	175.805	3.06838	7.4287		4.24419	0
54743	Tue Mar 28 16:02:08 2017_x000D_	40.5082	78.6232	138.611	2.41921	1	45.5522	73.1735	175.805	3.06838	7.42571		16.979	0
54744	Tue Mar 28 16:02:08 2017_x000D_	40.0972	78.2341	130.635	2.28001	1	45.5522	73.1735	175.805	3.06838	7.44088		6.7368	0
54745	Tue Mar 28 16:02:08 2017_x000D_	39.9922	78.0356	120.508	2.10325	1	45.5522	73.1735	175.805	3.06838	7.38604		17.5664	0
54746	Tue Mar 28 16:02:09 2017_x000D_	39.6783	77.5413	116.78	2.0382	1	45.5522	73.1735	175.805	3.06838	7.31986		13.4931	41.4779
54747	Tue Mar 28 16:02:09 2017_x000D_	39.4671	77.1442	116.781	2.03821	1	44.2287	73.5734	180	3.14159	5.95176		23.0009	0
54748	Tue Mar 28 16:02:09 2017_x000D_	39.1477	76.4472	115.391	2.01396	1	44.2287	73.5734	180	3.14159	5.8374		9.58283	0
54749	Tue Mar 28 16:02:09 2017_x000D_	39.0391	76.1468	116.778	2.03817	1	44.2287	73.5734	180	3.14159	5.79261		23.0397	0
54750	Tue Mar 28 16:02:09 2017_x000D_	38.719	75.4487	120.5	2.10312	1	44.2287	73.5734	180	3.14159	5.8201		0	19.5556
54751	Tue Mar 28 16:02:09 2017_x000D_	38.719	75.4487	120.5	2.10312	1	43.5771	73.5552	173.411	3.0266	5.21407		20.3028	0
54752	Tue Mar 28 16:02:09 2017_x000D_	38.4012	74.8512	122.885	2.14475	1	43.5771	73.5552	173.411	3.0266	5.33569		8.53308	0
54753	Tue Mar 28 16:02:09 2017_x000D_	38.1946	74.6557	122.888	2.1448	1	43.5771	73.5552	173.411	3.0266	5.49385		17.6437	0
54754	Tue Mar 28 16:02:09 2017_x000D_	37.8792	74.1593	126.696	2.21127	1	43.5771	73.5552	173.411	3.0266	5.72983		6.7733	14.7002
54755	Tue Mar 28 16:02:09 2017_x000D_	37.7733	73.9599	124.37	2.17066	1	43.1325	73.7612	180	3.14159	5.36288		17.6628	0
54756	Tue Mar 28 16:02:09 2017_x000D_	37.4575	73.463	128.356	2.24023	1	43.1325	73.7612	180	3.14159	5.68283		8.54993	0
54757	Tue Mar 28 16:02:09 2017_x000D_	37.2506	73.267	128.357	2.24026	1	43.1325	73.7612	180	3.14159	5.90262		21.8593	0
54758	Tue Mar 28 16:02:09 2017_x000D_	36.831	72.6713	128.356	2.24023	1	43.1325	73.7612	180	3.14159	6.39506		10.9417	0
54759	Tue Mar 28 16:02:09 2017_x000D_	36.621	72.3731	126.694	2.21123	1	43.1325	73.7612	180	3.14159	6.65781		6.78672	13.0401
54760	Tue Mar 28 16:02:09 2017_x000D_	36.5149	72.1733	124.371	2.17068	1	42.698	73.7491	180	3.14159	6.38074		19.4199	0
54761	Tue Mar 28 16:02:09 2017_x000D_	36.0974	71.6786	125.982	2.19881	1	42.698	73.7491	180	3.14159	6.91772		9.6428	0
54762	Tue Mar 28 16:02:09 2017_x000D_	35.9879	71.3764	126.691	2.21118	1	42.698	73.7491	180	3.14159	7.11724		19.4394	0
54763	Tue Mar 28 16:02:09 2017_x000D_	35.5701	70.8811	128.351	2.24016	1	42.698	73.7491	180	3.14159	7.68325		8.58592	0
54764	Tue Mar 28 16:02:09 2017_x000D_	35.3624	70.6842	128.353	2.24018	1	42.698	73.7491	180	3.14159	7.95013		19.4736	0
54765	Tue Mar 28 16:02:09 2017_x000D_	34.9439	70.188	126.696	2.21126	1	42.698	73.7491	180	3.14159	8.53273		4.2866	0
54766	Tue Mar 28 16:02:09 2017_x000D_	34.8402	70.0897	125.985	2.19886	1	42.698	73.7491	180	3.14159	8.66812		20.4628	0
54767	Tue Mar 28 16:02:09 2017_x000D_	34.5195	69.4877	128.35	2.24013	1	42.698	73.7491	180	3.14159	9.22211		0	20.7408
54768	Tue Mar 28 16:02:10 2017_x000D_	34.5195	69.4877	128.35	2.24013	1	42.0362	73.9491	180	3.14159	8.74099		15.2276	0
54769	Tue Mar 28 16:02:10 2017_x000D_	34.2046	69.0896	125.983	2.19881	1	42.0362	73.9491	180	3.14159	9.21676		6.83259	0
54770	Tue Mar 28 16:02:10 2017_x000D_	34.0975	68.8886	128.349	2.2401	1	42.0362	73.9491	180	3.14159	9.41444		15.2408	0
54771	Tue Mar 28 16:02:10 2017_x000D_	33.7824	68.4901	125.982	2.19881	1	42.0362	73.9491	180	3.14159	9.89575		4.32053	66.2733
54772	Tue Mar 28 16:02:10 2017_x000D_	33.6779	68.391	126.694	2.21122	1	39.8837	73.4522	189.972	3.31564	8.00798		12.9191	0
54773	Tue Mar 28 16:02:10 2017_x000D_	33.3655	68.0946	125.986	2.19887	1	39.8837	73.4522	189.972	3.31564	8.43746		6.84212	0
54774	Tue Mar 28 16:02:10 2017_x000D_	33.2581	67.8934	128.35	2.24013	1	39.8837	73.4522	189.972	3.31564	8.64863		6.83648	0
54775	Tue Mar 28 16:02:10 2017_x000D_	33.1511	67.6922	125.984	2.19883	1	39.8837	73.4522	189.972	3.31564	8.86033		6.84476	0
54776	Tue Mar 28 16:02:10 2017_x000D_	33.0437	67.4909	128.347	2.24008	1	39.8837	73.4522	189.972	3.31564	9.07319		6.09022	92.8269
54777	Tue Mar 28 16:02:10 2017_x000D_	32.8408	67.4975	128.353	2.24018	1	37.1184	72.0639	188.637	3.29233	6.25699		15.6417	0
54778	Tue Mar 28 16:02:10 2017_x000D_	32.7247	66.9892	132.397	2.31076	1	37.1184	72.0639	188.637	3.29233	6.71246		9.63621	0
54779	Tue Mar 28 16:02:10 2017_x000D_	32.4171	66.8967	136.5	2.38238	1	37.1184	72.0639	188.637	3.29233	6.98586		9.6833	0
54780	Tue Mar 28 16:02:10 2017_x000D_	32.3064	66.5935	153.693	2.68245	1	37.1184	72.0639	188.637	3.29233	7.28564		3.04981	55.459
54781	Tue Mar 28 16:02:10 2017_x000D_	32.2048	66.597	160.394	2.7994	1	35.4089	71.3603	180	3.14159	5.74067		4.31228	0
54782	Tue Mar 28 16:02:10 2017_x000D_	32.1003	66.4983	169.834	2.96417	1	35.4089	71.3603	180	3.14159	5.88098		9.14022	0
54783	Tue Mar 28 16:02:10 2017_x000D_	31.7958	66.5086	187.581	3.27391	1	35.4089	71.3603	180	3.14159	6.04925		3.03771	0
54784	Tue Mar 28 16:02:10 2017_x000D_	31.6946	66.512	193.8	3.38245	1	35.4089	71.3603	180	3.14159	6.10754		6.83729	113.362
54785	Tue Mar 28 16:02:10 2017_x000D_	31.4945	66.6211	202.18	3.5287	1	31.9981	69.7339	187.655	3.2752	3.15327		9.13064	0
54786	Tue Mar 28 16:02:10 2017_x000D_	31.1903	66.6308	216.49	3.77846	1	31.9981	69.7339	187.655	3.2752	3.20652		11.037	0
54787	Tue Mar 28 16:02:10 2017_x000D_	30.8914	66.8453	222.89	3.89016	1	31.9981	69.7339	187.655	3.2752	3.09335		8.66871	0
54788	Tue Mar 28 16:02:10 2017_x000D_	30.6943	67.0566	231.037	4.03235	1	31.9981	69.7339	187.655	3.2752	2.97789		6.87026	0
54789	Tue Mar 28 16:02:11 2017_x000D_	30.5987	67.2647	233.282	4.07154	1	31.9981	69.7339	187.655	3.2752	2.83818		23.9826	157.564
54790	Tue Mar 28 16:02:11 2017_x000D_	30.108	67.8958	231.037	4.03236	2	32.0189	64.4818	191.014	3.33383	3.91241		8.67923	0
54791	Tue Mar 28 16:02:11 2017_x000D_	29.9106	68.1073	231.037	4.03236	2	32.0189	64.4818	191.014	3.33383	4.19395		13.0262	0
54792	Tue Mar 28 16:02:11 2017_x000D_	29.6143	68.4247	226.966	3.9613	2	32.0189	64.4818	191.014	3.33383	4.61829		21.7096	0
54793	Tue Mar 28 16:02:11 2017_x000D_	29.1204	68.9536	222.892	3.8902	2	32.0189	64.4818	191.014	3.33383	5.32901		4.34481	27.0603
54794	Tue Mar 28 16:02:11 2017_x000D_	29.0215	69.0594	218.856	3.81975	2	31.138	64.6758	125.291	2.18673	4.8678		11.0808	0
54795	Tue Mar 28 16:02:11 2017_x000D_	28.827	69.3734	216.499	3.77862	2	31.138	64.6758	125.291	2.18673	5.23528		24.7171	0
54796	Tue Mar 28 16:02:11 2017_x000D_	28.1263	69.8068	214.897	3.75066	2	31.138	64.6758	125.291	2.18673	5.94958		6.85453	0
54797	Tue Mar 28 16:02:11 2017_x000D_	27.9256	69.916	212.459	3.7081	2	31.138	64.6758	125.291	2.18673	6.14648		22.1226	95.2955
54798	Tue Mar 28 16:02:11 2017_x000D_	27.3266	70.3461	212.459	3.70811	2	29.2773	67.2503	99.4308	1.73539	3.65913		13.7172	0
54799	Tue Mar 28 16:02:11 2017_x000D_	26.925	70.5647	212.459	3.70811	2	29.2773	67.2503	99.4308	1.73539	4.0643		20.5784	0
54800	Tue Mar 28 16:02:11 2017_x000D_	26.3225	70.8926	209.892	3.6633	2	29.2773	67.2503	99.4308	1.73539	4.69012		6.86004	0
54801	Tue Mar 28 16:02:11 2017_x000D_	26.1217	71.002	212.458	3.70809	2	29.2773	67.2503	99.4308	1.73539	4.90235		8.69181	9.34142
54802	Tue Mar 28 16:02:11 2017_x000D_	25.9239	71.2137	212.459	3.70811	2	29.0497	67.4628	95.5494	1.66765	4.88261		20.5906	0
54803	Tue Mar 28 16:02:11 2017_x000D_	25.3211	71.5419	214.895	3.75062	2	29.0497	67.4628	95.5494	1.66765	5.52644		3.0587	0
54804	Tue Mar 28 16:02:11 2017_x000D_	25.2192	71.5453	216.494	3.77854	2	29.0497	67.4628	95.5494	1.66765	5.59817		22.1592	0
54805	Tue Mar 28 16:02:11 2017_x000D_	24.6192	71.9761	216.494	3.77854	2	29.0497	67.4628	95.5494	1.66765	6.32449		8.694	0
54806	Tue Mar 28 16:02:11 2017_x000D_	24.4214	72.1879	216.495	3.77855	2	29.0497	67.4628	95.5494	1.66765	6.61421		8.69415	29.048
54807	Tue Mar 28 16:02:11 2017_x000D_	24.2237	72.3998	221.07	3.8584	2	29.9008	67.9245	66.9272	1.1681	7.22895		17.9189	0
54808	Tue Mar 28 16:02:11 2017_x000D_	23.7225	72.7247	220.637	3.85083	2	29.9008	67.9245	66.9272	1.1681	7.82389		8.69824	0
54809	Tue Mar 28 16:02:11 2017_x000D_	23.5246	72.9366	220.637	3.85084	2	29.9008	67.9245	66.9272	1.1681	8.11031		19.6962	0
54810	Tue Mar 28 16:02:11 2017_x000D_	23.0264	73.3642	218.852	3.81968	2	29.9008	67.9245	66.9272	1.1681	8.76628		11.0838	9.18171
54811	Tue Mar 28 16:02:12 2017_x000D_	22.7263	73.5797	220.637	3.85083	2	29.693	67.6998	45	0.785398	9.11637		11.0946	0
54812	Tue Mar 28 16:02:12 2017_x000D_	22.4259	73.7954	218.851	3.81968	2	29.693	67.6998	45	0.785398	9.4851		17.405	0
54813	Tue Mar 28 16:02:12 2017_x000D_	22.0299	74.2194	218.852	3.81969	2	29.693	67.6998	45	0.785398	10.0612		13.7603	0
54814	Tue Mar 28 16:02:12 2017_x000D_	21.6271	74.4388	218.851	3.81967	2	29.693	67.6998	45	0.785398	10.5106		15.3877	54.1147
54815	Tue Mar 28 16:02:12 2017_x000D_	21.2276	74.7605	216.497	3.77858	2	27.9314	68.0878	54.4618	0.950538	9.45864		8.70672	0
54816	Tue Mar 28 16:02:12 2017_x000D_	21.0295	74.9726	216.497	3.77859	2	27.9314	68.0878	54.4618	0.950538	9.74868		22.2017	0
54817	Tue Mar 28 16:02:12 2017_x000D_	20.4284	75.4043	216.497	3.77859	2	27.9314	68.0878	54.4618	0.950538	10.4798		6.88278	0
54818	Tue Mar 28 16:02:12 2017_x000D_	20.2269	75.514	218.851	3.81967	2	27.9314	68.0878	54.4618	0.950538	10.7008		6.88829	0
54819	Tue Mar 28 16:02:12 2017_x000D_	20.0253	75.6239	216.497	3.77858	2	27.9314	68.0878	54.4618	0.950538	10.9224		8.70877	41.5598
54820	Tue Mar 28 16:02:12 2017_x000D_	19.8271	75.836	216.497	3.77859	2	26.6052	68.4882	93.6005	1.63364	9.99664		19.7196	0
54821	Tue Mar 28 16:02:12 2017_x000D_	19.3283	76.2641	218.237	3.80895	2	26.6052	68.4882	93.6005	1.63364	10.6498		9.74544	0
54822	Tue Mar 28 16:02:12 2017_x000D_	19.024	76.3778	218.85	3.81965	2	26.6052	68.4882	93.6005	1.63364	10.9417		13.0664	0
54823	Tue Mar 28 16:02:12 2017_x000D_	18.7267	76.6961	218.237	3.80895	2	26.6052	68.4882	93.6005	1.63364	11.3772		6.88829	82.5524
54824	Tue Mar 28 16:02:12 2017_x000D_	18.5251	76.806	220.634	3.85079	2	24.1507	69.7322	169.074	2.95089	9.03803		13.077	0
54825	Tue Mar 28 16:02:12 2017_x000D_	18.2275	77.1245	216.498	3.77861	2	24.1507	69.7322	169.074	2.95089	9.47261		6.89499	0
54826	Tue Mar 28 16:02:12 2017_x000D_	18.0257	77.2345	218.85	3.81966	2	24.1507	69.7322	169.074	2.95089	9.68505		11.1096	0
54827	Tue Mar 28 16:02:12 2017_x000D_	17.7249	77.4505	220.634	3.85079	2	24.1507	69.7322	169.074	2.95089	10.0431		4.36601	103.083
54828	Tue Mar 28 16:02:12 2017_x000D_	17.6255	77.5568	216.498	3.7786	2	21.0329	71.1765	161.499	2.81868	7.23316		8.7152	0
54829	Tue Mar 28 16:02:12 2017_x000D_	17.4272	77.7691	216.499	3.77861	2	21.0329	71.1765	161.499	2.81868	7.51422		11.127	0
54830	Tue Mar 28 16:02:12 2017_x000D_	17.1259	77.9854	209.916	3.66372	2	21.0329	71.1765	161.499	2.81868	7.85021		9.7644	0
54831	Tue Mar 28 16:02:12 2017_x000D_	16.821	78.0993	205.999	3.59536	2	21.0329	71.1765	161.499	2.81868	8.10341		3.06559	0
54832	Tue Mar 28 16:02:13 2017_x000D_	16.9231	78.0951	188.134	3.28356	2	21.0329	71.1765	161.499	2.81868	8.0472		3.07434	62.3586
54833	Tue Mar 28 16:02:13 2017_x000D_	17.0255	78.0911	182.152	3.17915	2	19.043	71.7773	165.139	2.88221	6.6283		3.0616	0
54834	Tue Mar 28 16:02:13 2017_x000D_	17.0288	78.1931	173.655	3.03086	2	19.043	71.7773	165.139	2.88221	6.72454		0.0271662	0
54835	Tue Mar 28 16:02:13 2017_x000D_	17.0287	78.1922	155.652	2.71664	2	19.043	71.7773	165.139	2.88221	6.72372		0.0108167	0
54836	Tue Mar 28 16:02:13 2017_x000D_	17.029	78.192	147.705	2.57794	2	19.043	71.7773	165.139	2.88221	6.72343		4.35782	56.1971
54837	Tue Mar 28 16:02:13 2017_x000D_	16.9227	78.093	139.172	2.42901	2	17.2708	72.3842	171.946	3.00103	5.7194		4.33195	0
54838	Tue Mar 28 16:02:13 2017_x000D_	16.8173	77.9943	122.605	2.13986	2	17.2708	72.3842	171.946	3.00103	5.6284		6.87965	0
54839	Tue Mar 28 16:02:13 2017_x000D_	16.6084	77.8997	116.077	2.02592	2	17.2708	72.3842	171.946	3.00103	5.55513		9.21498	0
54840	Tue Mar 28 16:02:13 2017_x000D_	16.5983	77.5927	103.942	1.81413	2	17.2708	72.3842	171.946	3.00103	5.25174		6.86723	20.7885
54841	Tue Mar 28 16:02:13 2017_x000D_	16.4884	77.3919	101.014	1.76302	2	16.6074	72.5844	169.496	2.95826	4.80897		21.7427	0
54842	Tue Mar 28 16:02:13 2017_x000D_	16.3606	76.6785	97.7378	1.70585	2	16.6074	72.5844	169.496	2.95826	4.10153		12.6839	0
54843	Tue Mar 28 16:02:13 2017_x000D_	16.2433	76.2723	100.571	1.75529	2	16.6074	72.5844	169.496	2.95826	3.70583		27.8736	0
54844	Tue Mar 28 16:02:13 2017_x000D_	16.1079	75.3531	103.94	1.81409	2	16.6074	72.5844	169.496	2.95826	2.8134		12.3196	20.7894
54845	Tue Mar 28 16:02:13 2017_x000D_	16.0935	74.9427	103.938	1.81405	2	15.944	72.7847	171.074	2.9858	2.16317		9.75316	0
54846	Tue Mar 28 16:02:13 2017_x000D_	15.9796	74.6382	106.093	1.85167	2	15.944	72.7847	171.074	2.9858	1.85384		9.74578	0
54847	Tue Mar 28 16:02:13 2017_x000D_	15.8656	74.334	109.593	1.91276	2	15.944	72.7847	171.074	2.9858	1.55128		22.4531	0
54848	Tue Mar 28 16:02:13 2017_x000D_	15.634	73.6223	116.044	2.02535	2	15.944	72.7847	171.074	2.9858	0.893126		6.17189	0
54849	Tue Mar 28 16:02:13 2017_x000D_	15.6267	73.4167	116.041	2.0253	2	15.944	72.7847	171.074	2.9858	0.70718		18.0066	79.7032
54850	Tue Mar 28 16:02:13 2017_x000D_	15.2992	72.9137	119.984	2.09411	1	14.7491	75.1576	180	3.14159	2.31035		12.7379	0
54851	Tue Mar 28 16:02:13 2017_x000D_	15.1813	72.5058	122.551	2.13891	1	14.7491	75.1576	180	3.14159	2.68679		17.504	0
54852	Tue Mar 28 16:02:13 2017_x000D_	14.754	72.1085	122.556	2.139	1	14.7491	75.1576	180	3.14159	3.0491		9.26377	0
54853	Tue Mar 28 16:02:14 2017_x000D_	14.7431	71.7999	124.09	2.16578	1	14.7491	75.1576	180	3.14159	3.35771		11.1651	0
54854	Tue Mar 28 16:02:14 2017_x000D_	14.5256	71.4979	122.551	2.13892	1	14.7491	75.1576	180	3.14159	3.66652		17.5315	0
54855	Tue Mar 28 16:02:14 2017_x000D_	14.0977	71.0999	122.556	2.13901	1	14.7491	75.1576	180	3.14159	4.10965		12.374	0
54856	Tue Mar 28 16:02:14 2017_x000D_	14.0829	70.6877	122.549	2.13888	1	14.7491	75.1576	180	3.14159	4.51927		17.5462	0
54857	Tue Mar 28 16:02:14 2017_x000D_	13.6547	70.2893	122.554	2.13897	1	14.7491	75.1576	180	3.14159	4.9898		8.78159	86.0765
54858	Tue Mar 28 16:02:14 2017_x000D_	13.4404	70.0899	122.556	2.13901	1	16.3799	72.7969	234.681	4.09595	3.99606		19.6109	0
54859	Tue Mar 28 16:02:14 2017_x000D_	13.2112	69.4777	122.552	2.13893	1	16.3799	72.7969	234.681	4.09595	4.58887		8.79007	0
54860	Tue Mar 28 16:02:14 2017_x000D_	12.9967	69.2781	122.554	2.13898	1	16.3799	72.7969	234.681	4.09595	4.88139		19.631	0
54861	Tue Mar 28 16:02:14 2017_x000D_	12.7672	68.6653	122.55	2.13889	1	16.3799	72.7969	234.681	4.09595	5.48833		0	0
54862	Tue Mar 28 16:02:14 2017_x000D_	12.7672	68.6653	122.55	2.13889	1	16.3799	72.7969	234.681	4.09595	5.48833		17.6012	6.54256
54863	Tue Mar 28 16:02:14 2017_x000D_	12.3378	68.2655	122.555	2.13898	1	16.1619	72.7908	267.909	4.6759	5.9247		9.81776	0
54864	Tue Mar 28 16:02:14 2017_x000D_	12.2231	67.959	121.447	2.11965	1	16.1619	72.7908	267.909	4.6759	6.23381		18.1589	0
54865	Tue Mar 28 16:02:14 2017_x000D_	11.8929	67.4517	122.552	2.13894	1	16.1619	72.7908	267.909	4.6759	6.83596		6.95557	0
54866	Tue Mar 28 16:02:14 2017_x000D_	11.7818	67.2482	119.991	2.09424	1	16.1619	72.7908	267.909	4.6759	7.0644		20.8981	50.7627
54867	Tue Mar 28 16:02:14 2017_x000D_	11.4476	66.637	122.55	2.13891	1	14.9018	71.6615	225.45	3.93485	6.0973		4.4106	0
54868	Tue Mar 28 16:02:14 2017_x000D_	11.3402	66.5366	118.664	2.07107	1	14.9018	71.6615	225.45	3.93485	6.24096		18.1847	0
54869	Tue Mar 28 16:02:14 2017_x000D_	11.0095	66.0286	122.552	2.13893	1	14.9018	71.6615	225.45	3.93485	6.84687		6.22029	0
54870	Tue Mar 28 16:02:14 2017_x000D_	11.0018	65.8214	122.548	2.13887	1	14.9018	71.6615	225.45	3.93485	7.02259		8.83437	45.9821
54871	Tue Mar 28 16:02:14 2017_x000D_	10.7864	65.6206	122.551	2.13891	1	13.8593	70.5379	225.45	3.93485	5.7985		13.9597	0
54872	Tue Mar 28 16:02:14 2017_x000D_	10.5632	65.2123	122.55	2.13889	1	13.8593	70.5379	225.45	3.93485	6.26309		6.97712	0
54873	Tue Mar 28 16:02:14 2017_x000D_	10.4517	65.0082	119.992	2.09426	1	13.8593	70.5379	225.45	3.93485	6.49533		8.84285	0
54874	Tue Mar 28 16:02:14 2017_x000D_	10.2361	64.8072	119.995	2.09431	1	13.8593	70.5379	225.45	3.93485	6.78001		16.8184	41.6462
54875	Tue Mar 28 16:02:15 2017_x000D_	10.0091	64.2946	113.373	1.97872	1	12.8069	69.6326	238.1	4.15562	6.02677		4.39154	0
54876	Tue Mar 28 16:02:15 2017_x000D_	9.90931	64.4017	104.035	1.81575	1	12.8069	69.6326	238.1	4.15562	5.97983		3.10058	0
54877	Tue Mar 28 16:02:15 2017_x000D_	9.90601	64.2984	86.4142	1.50821	1	12.8069	69.6326	238.1	4.15562	6.07197		4.40283	0
54878	Tue Mar 28 16:02:15 2017_x000D_	9.80599	64.4058	77.3439	1.34991	1	12.8069	69.6326	238.1	4.15562	6.02701		3.12519	0
54879	Tue Mar 28 16:02:15 2017_x000D_	9.80989	64.5099	70.7992	1.23568	1	12.8069	69.6326	238.1	4.15562	5.93499		3.0926	269.666
54880	Tue Mar 28 16:02:15 2017_x000D_	9.80566	64.4069	50.9984	0.890089	2	8.33611	61.8344	252.543	4.40771	2.96266		3.10746	0
54881	Tue Mar 28 16:02:15 2017_x000D_	9.80154	64.3034	44.8948	0.783562	2	8.33611	61.8344	252.543	4.40771	2.87114		6.9414	0
54882	Tue Mar 28 16:02:15 2017_x000D_	10.0051	64.1934	29.6781	0.51798	2	8.33611	61.8344	252.543	4.40771	2.88971		4.38955	0
54883	Tue Mar 28 16:02:15 2017_x000D_	10.1049	64.0864	20.1792	0.352194	2	8.33611	61.8344	252.543	4.40771	2.86359		6.22206	14.7539
54884	Tue Mar 28 16:02:15 2017_x000D_	10.3122	64.0799	7.44028	0.129857	2	7.88986	62.0411	256.237	4.47218	3.16614		4.40198	0
54885	Tue Mar 28 16:02:15 2017_x000D_	10.4125	63.9728	4.74139	0.0827528	2	7.88986	62.0411	256.237	4.47218	3.17729		9.34944	0
54886	Tue Mar 28 16:02:15 2017_x000D_	10.724	63.9632	-1.12486	-0.0196326	2	7.88986	62.0411	256.237	4.47218	3.42444		25.167	0
54887	Tue Mar 28 16:02:15 2017_x000D_	11.5592	64.0419	1.73546	0.0302895	2	7.88986	62.0411	256.237	4.47218	4.17938		12.4677	6.57905
54888	Tue Mar 28 16:02:15 2017_x000D_	11.9746	64.0293	1.73546	0.0302894	2	7.89926	61.822	284.692	4.96881	4.63471		12.8278	0
54889	Tue Mar 28 16:02:15 2017_x000D_	12.3861	63.9131	4.59391	0.0801788	2	7.89926	61.822	284.692	4.96881	4.9502		21.8048	0
54890	Tue Mar 28 16:02:15 2017_x000D_	13.1126	63.8913	10.7111	0.186944	2	7.89926	61.822	284.692	4.96881	5.609		12.4496	0
54891	Tue Mar 28 16:02:15 2017_x000D_	13.5274	63.8788	10.7128	0.186973	2	7.89926	61.822	284.692	4.96881	5.99219		19.6412	0
54892	Tue Mar 28 16:02:15 2017_x000D_	14.1419	63.6529	16.4958	0.287906	2	7.89926	61.822	284.692	4.96881	6.50559		12.803	0
54893	Tue Mar 28 16:02:15 2017_x000D_	14.5526	63.5369	19.2876	0.336631	2	7.89926	61.822	284.692	4.96881	6.87079		18.8878	0
54894	Tue Mar 28 16:02:15 2017_x000D_	15.1702	63.4146	21.9995	0.383963	2	7.89926	61.822	284.692	4.96881	7.44332		11.1793	0
54895	Tue Mar 28 16:02:15 2017_x000D_	15.4735	63.1981	23.0279	0.401913	2	7.89926	61.822	284.692	4.96881	7.69823		12.7907	0
54896	Tue Mar 28 16:02:16 2017_x000D_	15.8838	63.0822	25.7537	0.449486	2	7.89926	61.822	284.692	4.96881	8.08338		19.6053	52.7549
54897	Tue Mar 28 16:02:16 2017_x000D_	16.4971	62.8565	25.7548	0.449506	1	9.63706	62.091	346.297	6.04402	6.90262		6.92234	0
54898	Tue Mar 28 16:02:16 2017_x000D_	16.7001	62.7468	23.0291	0.401934	1	9.63706	62.091	346.297	6.04402	7.09342		22.5473	0
54899	Tue Mar 28 16:02:16 2017_x000D_	17.4161	62.5183	21.9997	0.383967	1	9.63706	62.091	346.297	6.04402	7.79077		11.1661	0
54900	Tue Mar 28 16:02:16 2017_x000D_	17.719	62.302	23.029	0.401932	1	9.63706	62.091	346.297	6.04402	8.08469		9.78178	6.55413
54901	Tue Mar 28 16:02:16 2017_x000D_	18.025	62.1894	19.2849	0.336585	1	9.41868	62.0847	345.336	6.02725	8.60696		19.573	0
54902	Tue Mar 28 16:02:16 2017_x000D_	18.6373	61.9641	19.2847	0.336581	1	9.41868	62.0847	345.336	6.02725	9.21941		11.1577	0
54903	Tue Mar 28 16:02:16 2017_x000D_	18.94	61.748	20.1969	0.352502	1	9.41868	62.0847	345.336	6.02725	9.52727		19.5569	0
54904	Tue Mar 28 16:02:16 2017_x000D_	19.5518	61.5229	20.1969	0.352502	1	9.41868	62.0847	345.336	6.02725	10.1487		9.27693	6.5791
54905	Tue Mar 28 16:02:16 2017_x000D_	19.8609	61.5139	19.2842	0.336573	1	9.42812	61.8656	325.359	5.67859	10.4387		11.1486	0
54906	Tue Mar 28 16:02:16 2017_x000D_	20.1633	61.2979	20.1969	0.352502	1	9.42812	61.8656	325.359	5.67859	10.7502		18.7996	0
54907	Tue Mar 28 16:02:16 2017_x000D_	20.7781	61.1766	23.032	0.401985	1	9.42812	61.8656	325.359	5.67859	11.3709		12.7317	0
54908	Tue Mar 28 16:02:16 2017_x000D_	21.1865	61.0612	20.1996	0.35255	1	9.42812	61.8656	325.359	5.67859	11.7859		18.0027	0
54909	Tue Mar 28 16:02:16 2017_x000D_	21.6909	60.7361	21.9987	0.38395	1	9.42812	61.8656	325.359	5.67859	12.3147		9.26793	51.6738
54910	Tue Mar 28 16:02:16 2017_x000D_	21.9997	60.7271	23.0333	0.402007	1	10.5767	60.582	315	5.49779	11.4239		19.5113	0
54911	Tue Mar 28 16:02:16 2017_x000D_	22.6101	60.5026	23.0339	0.402017	1	10.5767	60.582	315	5.49779	12.0337		11.1221	0
54912	Tue Mar 28 16:02:16 2017_x000D_	22.9117	60.287	21.9995	0.383964	1	10.5767	60.582	315	5.49779	12.3385		9.75334	0
54913	Tue Mar 28 16:02:16 2017_x000D_	23.2168	60.1747	20.1969	0.352503	1	10.5767	60.582	315	5.49779	12.6467		9.74282	77.0086
54914	Tue Mar 28 16:02:16 2017_x000D_	23.5216	60.0626	21.9999	0.38397	1	12.8174	59.3296	331.548	5.78661	10.7293		16.6025	0
54915	Tue Mar 28 16:02:16 2017_x000D_	24.0288	59.8412	23.0329	0.402	1	12.8174	59.3296	331.548	5.78661	11.2231		9.73541	0
54916	Tue Mar 28 16:02:16 2017_x000D_	24.3333	59.729	19.2798	0.336496	1	12.8174	59.3296	331.548	5.78661	11.5228		20.6689	0
54917	Tue Mar 28 16:02:17 2017_x000D_	24.9395	59.4016	21.9983	0.383942	1	12.8174	59.3296	331.548	5.78661	12.1223		9.24069	53.2248
54918	Tue Mar 28 16:02:17 2017_x000D_	25.2474	59.3929	23.0341	0.402021	1	14.3839	58.4967	347.727	6.06898	10.9004		19.4639	0
54919	Tue Mar 28 16:02:17 2017_x000D_	25.8563	59.1689	23.0348	0.402032	1	14.3839	58.4967	347.727	6.06898	11.4921		6.87947	0
54920	Tue Mar 28 16:02:17 2017_x000D_	26.058	59.0598	20.1955	0.352478	1	14.3839	58.4967	347.727	6.06898	11.6877		16.562	0
54921	Tue Mar 28 16:02:17 2017_x000D_	26.5639	58.8388	19.2776	0.336458	1	14.3839	58.4967	347.727	6.06898	12.1848		9.72845	0
54922	Tue Mar 28 16:02:17 2017_x000D_	26.8683	58.727	23.0345	0.402028	1	14.3839	58.4967	347.727	6.06898	12.4865		6.87947	88.5142
54923	Tue Mar 28 16:02:17 2017_x000D_	27.07	58.6179	20.1942	0.352455	1	17.0612	57.2568	351.363	6.13244	10.1009		16.5486	0
54924	Tue Mar 28 16:02:17 2017_x000D_	27.5755	58.3971	19.2759	0.336427	1	17.0612	57.2568	351.363	6.13244	10.576		6.1433	0
54925	Tue Mar 28 16:02:17 2017_x000D_	27.7802	58.3915	19.2772	0.33645	1	17.0612	57.2568	351.363	6.13244	10.7789		11.0963	0
54926	Tue Mar 28 16:02:17 2017_x000D_	28.0811	58.1764	20.1929	0.352432	1	17.0612	57.2568	351.363	6.13244	11.0582		6.14338	85.6813
54927	Tue Mar 28 16:02:17 2017_x000D_	28.2858	58.1707	20.1942	0.352455	1	19.7287	56.2363	315	5.49779	8.77302		6.1403	0
54928	Tue Mar 28 16:02:17 2017_x000D_	28.4904	58.1651	20.1955	0.352478	1	19.7287	56.2363	315	5.49779	8.97149		16.534	0
54929	Tue Mar 28 16:02:17 2017_x000D_	28.9955	57.9446	24.634	0.429944	1	19.7287	56.2363	315	5.49779	9.42294		6.87804	0
54930	Tue Mar 28 16:02:17 2017_x000D_	29.1972	57.8356	29.7394	0.519051	1	19.7287	56.2363	315	5.49779	9.60262		3.07615	44.2524
54931	Tue Mar 28 16:02:17 2017_x000D_	29.2997	57.8328	36.3963	0.635235	1	21.0672	55.6164	340.102	5.9359	8.52564		6.89356	0
54932	Tue Mar 28 16:02:17 2017_x000D_	29.2042	58.0418	51.0222	0.890505	1	21.0672	55.6164	340.102	5.9359	8.49078		3.06085	0
54933	Tue Mar 28 16:02:17 2017_x000D_	29.1022	58.0442	61.4588	1.07266	1	21.0672	55.6164	340.102	5.9359	8.39377		6.1738	0
54934	Tue Mar 28 16:02:17 2017_x000D_	29.1084	58.2499	79.9254	1.39496	1	21.0672	55.6164	340.102	5.9359	8.46145		3.08531	0
54935	Tue Mar 28 16:02:17 2017_x000D_	29.1114	58.3527	86.0483	1.50183	1	21.0672	55.6164	340.102	5.9359	8.49685		4.35218	50.1941
54936	Tue Mar 28 16:02:17 2017_x000D_	29.2098	58.2461	106.295	1.85519	1	22.6238	55.0029	345.308	6.02676	7.34124		3.09758	0
54937	Tue Mar 28 16:02:17 2017_x000D_	29.2065	58.1429	112.739	1.96768	1	22.6238	55.0029	345.308	6.02676	7.29325		6.19826	0
54938	Tue Mar 28 16:02:17 2017_x000D_	29.1998	57.9364	125.895	2.19728	1	22.6238	55.0029	345.308	6.02676	7.20064		0	0
54939	Tue Mar 28 16:02:18 2017_x000D_	29.1998	57.9364	125.895	2.19728	1	22.6238	55.0029	345.308	6.02676	7.20064		8.74687	23.8207
54940	Tue Mar 28 16:02:18 2017_x000D_	28.9885	57.7355	138.314	2.41403	1	23.2979	54.5833	349.997	6.1086	6.50533		4.3587	0
54941	Tue Mar 28 16:02:18 2017_x000D_	28.8831	57.6355	146.827	2.56262	1	23.2979	54.5833	349.997	6.1086	6.36478		11.1136	0
54942	Tue Mar 28 16:02:18 2017_x000D_	28.57	57.4375	153.453	2.67827	1	23.2979	54.5833	349.997	6.1086	5.99512		4.36914	0
54943	Tue Mar 28 16:02:18 2017_x000D_	28.4645	57.3371	157.402	2.74718	1	23.2979	54.5833	349.997	6.1086	5.85467		23.455	35.4771
54944	Tue Mar 28 16:02:18 2017_x000D_	27.7388	57.0462	153.454	2.67828	1	24.4083	54.1765	335.232	5.8509	4.39629		15.4584	0
54945	Tue Mar 28 16:02:18 2017_x000D_	27.3195	56.7467	150.878	2.63331	1	24.4083	54.1765	335.232	5.8509	3.88343		19.4886	0
54946	Tue Mar 28 16:02:18 2017_x000D_	26.6985	56.556	142.691	2.49044	1	24.4083	54.1765	335.232	5.8509	3.30258		11.1995	0
54947	Tue Mar 28 16:02:18 2017_x000D_	26.4838	56.2506	140.438	2.45111	1	24.4083	54.1765	335.232	5.8509	2.93421		11.1483	124.865
54948	Tue Mar 28 16:02:18 2017_x000D_	26.1699	56.0517	138.482	2.41697	2	28.5328	54.7353	308.366	5.38201	2.70485		21.9364	0
54949	Tue Mar 28 16:02:18 2017_x000D_	25.6407	55.5471	134.26	2.34328	2	28.5328	54.7353	308.366	5.38201	3.00387		11.2187	0
54950	Tue Mar 28 16:02:18 2017_x000D_	25.4256	55.2412	132.305	2.30916	2	28.5328	54.7353	308.366	5.38201	3.14811		24.281	0
54951	Tue Mar 28 16:02:18 2017_x000D_	24.8925	54.6322	130.067	2.27009	2	28.5328	54.7353	308.366	5.38201	3.64176		11.2329	0
54952	Tue Mar 28 16:02:18 2017_x000D_	24.677	54.326	128.29	2.23908	2	28.5328	54.7353	308.366	5.38201	3.87746		19.9336	23.4654
54953	Tue Mar 28 16:02:18 2017_x000D_	24.2493	53.8175	130.066	2.27007	2	27.8983	54.2779	288.206	5.03014	3.67793		11.2504	0
54954	Tue Mar 28 16:02:18 2017_x000D_	24.0335	53.5108	128.29	2.23908	2	27.8983	54.2779	288.206	5.03014	3.94019		19.959	0
54955	Tue Mar 28 16:02:18 2017_x000D_	23.6052	53.0017	130.064	2.27005	2	27.8983	54.2779	288.206	5.03014	4.47877		0	0
54956	Tue Mar 28 16:02:18 2017_x000D_	23.6052	53.0017	130.064	2.27005	2	27.8983	54.2779	288.206	5.03014	4.47877		19.9905	91.6467
54957	Tue Mar 28 16:02:18 2017_x000D_	23.1761	52.4919	136.351	2.37978	2	24.8447	54.1891	276.292	4.82221	2.38007		8.8229	0
54958	Tue Mar 28 16:02:18 2017_x000D_	22.9633	52.2889	136.351	2.37978	2	24.8447	54.1891	276.292	4.82221	2.67403		15.5801	0
54959	Tue Mar 28 16:02:18 2017_x000D_	22.5408	51.9869	138.459	2.41656	2	24.8447	54.1891	276.292	4.82221	3.18711		11.2821	0
54960	Tue Mar 28 16:02:19 2017_x000D_	22.3243	51.6794	136.351	2.37978	2	24.8447	54.1891	276.292	4.82221	3.55683		22.1019	14.799
54961	Tue Mar 28 16:02:19 2017_x000D_	21.7911	51.171	140.404	2.45052	2	24.6069	54.6213	232.028	4.04965	4.45346		6.96354	0
54962	Tue Mar 28 16:02:19 2017_x000D_	21.5812	51.0719	142.645	2.48963	2	24.6069	54.6213	232.028	4.04965	4.66402		20.0077	0
54963	Tue Mar 28 16:02:19 2017_x000D_	21.0511	50.6672	140.718	2.45599	2	24.6069	54.6213	232.028	4.04965	5.31776		11.2705	0
54964	Tue Mar 28 16:02:19 2017_x000D_	20.7339	50.4659	142.646	2.48965	2	24.6069	54.6213	232.028	4.04965	5.68045		7.01259	0
54965	Tue Mar 28 16:02:19 2017_x000D_	20.6238	50.2597	140.716	2.45596	2	24.6069	54.6213	232.028	4.04965	5.90666		11.2903	0
54966	Tue Mar 28 16:02:19 2017_x000D_	20.3062	50.0578	138.315	2.41406	2	24.6069	54.6213	180	3.14159	6.27069		13.2895	0
54967	Tue Mar 28 16:02:19 2017_x000D_	19.9857	49.752	138.46	2.41658	2	24.6069	54.6213	180	3.14159	6.71309		17.7456	0
54968	Tue Mar 28 16:02:19 2017_x000D_	19.5576	49.3438	138.459	2.41656	2	24.6069	54.6213	180	3.14159	7.30393		11.3372	0
54969	Tue Mar 28 16:02:19 2017_x000D_	19.3399	49.0349	136.357	2.37987	2	24.6069	54.6213	180	3.14159	7.67784		6.2206	18.7146
54970	Tue Mar 28 16:02:19 2017_x000D_	19.1326	49.0396	136.362	2.37996	2	25.0628	54.1955	160.522	2.80164	7.85815		15.7178	0
54971	Tue Mar 28 16:02:19 2017_x000D_	18.8078	48.6285	134.262	2.34332	2	25.0628	54.1955	160.522	2.80164	8.37356		8.89086	0
54972	Tue Mar 28 16:02:19 2017_x000D_	18.5933	48.424	134.263	2.34333	2	25.0628	54.1955	160.522	2.80164	8.66975		8.89293	0
54973	Tue Mar 28 16:02:19 2017_x000D_	18.3788	48.2194	134.263	2.34333	2	25.0628	54.1955	160.522	2.80164	8.96603		15.7388	20.9089
54974	Tue Mar 28 16:02:19 2017_x000D_	18.0535	47.8078	132.012	2.30405	2	25.3104	53.544	188.587	3.29146	9.25022		7.05319	0
54975	Tue Mar 28 16:02:19 2017_x000D_	17.9424	47.6006	134.259	2.34326	2	25.3104	53.544	188.587	3.29146	9.46633		14.0272	0
54976	Tue Mar 28 16:02:19 2017_x000D_	17.5199	47.4003	134.265	2.34336	2	25.3104	53.544	188.587	3.29146	9.92154		6.28871	0
54977	Tue Mar 28 16:02:19 2017_x000D_	17.5127	47.1908	134.26	2.34327	2	25.3104	53.544	188.587	3.29146	10.0582		15.7363	47.7357
54978	Tue Mar 28 16:02:19 2017_x000D_	17.0863	46.8853	132.325	2.3095	2	24.9426	51.9959	188.639	3.29236	9.37228		7.05442	0
54979	Tue Mar 28 16:02:19 2017_x000D_	16.9753	46.678	130.1	2.27067	2	24.9426	51.9959	188.639	3.29236	9.57904		4.45801	0
54980	Tue Mar 28 16:02:19 2017_x000D_	16.8679	46.5753	126.011	2.1993	2	24.9426	51.9959	188.639	3.29236	9.72541		3.09677	0
54981	Tue Mar 28 16:02:20 2017_x000D_	16.7647	46.5776	110.185	1.92309	2	24.9426	51.9959	188.639	3.29236	9.81		3.14618	76.6989
54982	Tue Mar 28 16:02:20 2017_x000D_	16.7686	46.6824	103.73	1.81043	2	24.1773	49.5565	207.249	3.61718	7.94665		6.30712	0
54983	Tue Mar 28 16:02:20 2017_x000D_	16.7762	46.8925	91.9716	1.60521	2	24.1773	49.5565	207.249	3.61718	7.86595		3.11205	0
54984	Tue Mar 28 16:02:20 2017_x000D_	16.6725	46.8952	77.303	1.34919	2	24.1773	49.5565	207.249	3.61718	7.9627		3.12042	0
54985	Tue Mar 28 16:02:20 2017_x000D_	16.7765	46.8935	66.8273	1.16636	2	24.1773	49.5565	207.249	3.61718	7.86533		4.45453	0
54986	Tue Mar 28 16:02:20 2017_x000D_	16.6685	46.7916	48.998	0.855177	2	24.1773	49.5565	207.249	3.61718	8.00167		3.14007	70.5844
54987	Tue Mar 28 16:02:20 2017_x000D_	16.6647	46.687	42.7087	0.745407	2	23.4017	47.3352	180	3.14159	6.76811		6.93372	0
54988	Tue Mar 28 16:02:20 2017_x000D_	16.8684	46.5778	26.7563	0.466985	2	23.4017	47.3352	180	3.14159	6.57706		6.93901	0
54989	Tue Mar 28 16:02:20 2017_x000D_	17.0723	46.4686	21.7029	0.378787	2	23.4017	47.3352	180	3.14159	6.38845		6.94836	0
54990	Tue Mar 28 16:02:20 2017_x000D_	17.2765	46.3593	18.9624	0.330957	2	23.4017	47.3352	180	3.14159	6.20246		22.6434	35.3059
54991	Tue Mar 28 16:02:20 2017_x000D_	17.9969	46.1341	19.886	0.347077	2	23.0138	46.2241	185.807	3.24294	5.01771		9.82197	0
54992	Tue Mar 28 16:02:20 2017_x000D_	18.3048	46.0228	21.7037	0.378801	2	23.0138	46.2241	185.807	3.24294	4.7133		23.6573	0
54993	Tue Mar 28 16:02:20 2017_x000D_	19.0211	45.693	25.5006	0.445069	2	23.0138	46.2241	185.807	3.24294	4.02787		9.82479	0
54994	Tue Mar 28 16:02:20 2017_x000D_	19.3291	45.5817	29.4999	0.51487	2	23.0138	46.2241	185.807	3.24294	3.74028		20.8207	218.984
54995	Tue Mar 28 16:02:20 2017_x000D_	19.9411	45.2544	32.1103	0.56043	1	16.6034	42.7328	282.873	4.93707	4.18315		6.93759	0
54996	Tue Mar 28 16:02:20 2017_x000D_	20.145	45.1453	34.5892	0.603696	1	16.6034	42.7328	282.873	4.93707	4.28522		11.1943	0
54997	Tue Mar 28 16:02:20 2017_x000D_	20.4492	44.9292	36.2177	0.632118	1	16.6034	42.7328	282.873	4.93707	4.42881		22.3744	0
54998	Tue Mar 28 16:02:20 2017_x000D_	21.0573	44.4974	36.2178	0.632119	1	16.6034	42.7328	282.873	4.93707	4.79072		8.78905	0
54999	Tue Mar 28 16:02:20 2017_x000D_	21.2576	44.2836	36.2172	0.632109	1	16.6034	42.7328	282.873	4.93707	4.90577		13.8644	59.0965
55000	Tue Mar 28 16:02:20 2017_x000D_	21.6651	44.0656	36.2179	0.632122	1	18.391	41.9052	305.005	5.32334	3.92263		15.5076	0
55001	Tue Mar 28 16:02:20 2017_x000D_	22.069	43.743	33.6737	0.587718	1	18.391	41.9052	305.005	5.32334	4.11159		11.1745	0
55002	Tue Mar 28 16:02:20 2017_x000D_	22.3726	43.5272	32.1079	0.560388	1	18.391	41.9052	305.005	5.32334	4.2993		16.6837	0
55003	Tue Mar 28 16:02:21 2017_x000D_	22.8834	43.3073	33.6749	0.587738	1	18.391	41.9052	305.005	5.32334	4.70612		11.1685	82.8274
55004	Tue Mar 28 16:02:21 2017_x000D_	23.1869	43.0917	32.1088	0.560403	1	20.8538	40.6573	315	5.49779	3.37189		18.0545	0
55005	Tue Mar 28 16:02:21 2017_x000D_	23.6938	42.7673	28.1392	0.491122	1	20.8538	40.6573	315	5.49779	3.53804		11.1727	0
55006	Tue Mar 28 16:02:21 2017_x000D_	23.9974	42.5516	29.4947	0.514779	1	20.8538	40.6573	315	5.49779	3.67023		6.20216	0
55007	Tue Mar 28 16:02:21 2017_x000D_	24.2041	42.5476	29.4962	0.514805	1	20.8538	40.6573	315	5.49779	3.84678		11.1619	92.3365
55008	Tue Mar 28 16:02:21 2017_x000D_	24.5074	42.3321	28.1392	0.491122	2	19.6348	43.4835	226.076	3.94577	5.00679		20.747	0
55009	Tue Mar 28 16:02:21 2017_x000D_	25.1172	42.0059	25.4881	0.444851	2	19.6348	43.4835	226.076	3.94577	5.67803		6.91871	0
55010	Tue Mar 28 16:02:21 2017_x000D_	25.3206	41.8972	28.1392	0.491122	2	19.6348	43.4835	226.076	3.94577	5.90294		20.7376	0
55011	Tue Mar 28 16:02:21 2017_x000D_	25.9301	41.5711	25.4874	0.444838	2	19.6348	43.4835	226.076	3.94577	6.57937		6.91465	0
55012	Tue Mar 28 16:02:21 2017_x000D_	26.1334	41.4625	28.1392	0.491122	2	19.6348	43.4835	226.076	3.94577	6.8056		19.5327	41.9086
55013	Tue Mar 28 16:02:21 2017_x000D_	26.7458	41.2414	28.1407	0.491149	2	20.1301	42.1773	296.915	5.18214	6.68157		11.156	0
55014	Tue Mar 28 16:02:21 2017_x000D_	27.049	41.0261	29.4974	0.514826	2	20.1301	42.1773	296.915	5.18214	7.01402		22.2931	0
55015	Tue Mar 28 16:02:21 2017_x000D_	27.6547	40.5956	29.4962	0.514806	2	20.1301	42.1773	296.915	5.18214	7.68904		6.9053	0
55016	Tue Mar 28 16:02:21 2017_x000D_	27.8577	40.4871	32.1126	0.560471	2	20.1301	42.1773	296.915	5.18214	7.91028		9.7497	71.7601
55017	Tue Mar 28 16:02:21 2017_x000D_	28.1634	40.3768	28.1392	0.491121	2	21.529	40.237	284.692	4.96881	6.63587		11.1469	0
55018	Tue Mar 28 16:02:21 2017_x000D_	28.4663	40.1616	29.4965	0.514812	2	21.529	40.237	284.692	4.96881	6.93771		13.7986	0
55019	Tue Mar 28 16:02:21 2017_x000D_	28.8719	39.9447	29.4967	0.514814	2	21.529	40.237	284.692	4.96881	7.34872		16.6006	0
55020	Tue Mar 28 16:02:21 2017_x000D_	29.3802	39.726	28.1392	0.491122	2	21.529	40.237	284.692	4.96881	7.86781		11.1385	75.6476
55021	Tue Mar 28 16:02:21 2017_x000D_	29.6829	39.511	29.4971	0.514821	2	23.1468	38.3028	315	5.49779	6.64683		6.8933	0
55022	Tue Mar 28 16:02:21 2017_x000D_	29.8855	39.4026	26.7469	0.466822	2	23.1468	38.3028	315	5.49779	6.82786		16.5872	0
55023	Tue Mar 28 16:02:21 2017_x000D_	30.3934	39.1841	25.4832	0.444766	2	23.1468	38.3028	315	5.49779	7.29999		4.38488	0
55024	Tue Mar 28 16:02:22 2017_x000D_	30.4934	39.0775	29.4974	0.514826	2	23.1468	38.3028	315	5.49779	7.38733		6.88924	0
55025	Tue Mar 28 16:02:22 2017_x000D_	30.6959	38.9692	26.7465	0.466815	2	23.1468	38.3028	315	5.49779	7.57846		13.7799	127.48
55026	Tue Mar 28 16:02:22 2017_x000D_	31.1009	38.7525	26.7463	0.466811	2	25.9168	35.0804	315	5.49779	6.35289		6.89047	0
55027	Tue Mar 28 16:02:22 2017_x000D_	31.3035	38.6443	29.4977	0.514832	2	25.9168	35.0804	315	5.49779	6.45894		9.24142	0
55028	Tue Mar 28 16:02:22 2017_x000D_	31.6115	38.6389	28.1407	0.491148	2	25.9168	35.0804	315	5.49779	6.7151		13.1315	0
55029	Tue Mar 28 16:02:22 2017_x000D_	31.9108	38.3195	32.117	0.560548	2	25.9168	35.0804	315	5.49779	6.81321		6.90124	99.5899
55030	Tue Mar 28 16:02:22 2017_x000D_	32.1137	38.2111	42.7402	0.745957	2	28.0023	32.4976	315	5.49779	7.03901		0.0127279	0
55031	Tue Mar 28 16:02:22 2017_x000D_	32.114	38.2108	51.0002	0.890121	2	28.0023	32.4976	315	5.49779	7.03894		4.42135	0
55032	Tue Mar 28 16:02:22 2017_x000D_	32.2198	38.3134	59.949	1.04631	2	28.0023	32.4976	315	5.49779	7.18407		6.95094	0
55033	Tue Mar 28 16:02:22 2017_x000D_	32.1232	38.524	70.6695	1.23342	2	28.0023	32.4976	315	5.49779	7.30064		3.11813	51.8575
55034	Tue Mar 28 16:02:22 2017_x000D_	32.126	38.6279	88.6668	1.54753	2	29.1547	31.2092	284.692	4.96881	7.9916		6.27533	0
55035	Tue Mar 28 16:02:22 2017_x000D_	32.1317	38.837	94.5762	1.65067	2	29.1547	31.2092	284.692	4.96881	8.18815		3.05471	0
55036	Tue Mar 28 16:02:22 2017_x000D_	32.2335	38.8348	116.287	2.02959	2	29.1547	31.2092	284.692	4.96881	8.22367		3.13947	0
55037	Tue Mar 28 16:02:22 2017_x000D_	32.2303	38.7302	122.958	2.14602	2	29.1547	31.2092	284.692	4.96881	8.12556		0.0234307	56.9846
55038	Tue Mar 28 16:02:22 2017_x000D_	32.2297	38.7307	140.118	2.44553	2	30.7344	30.1544	351.074	6.12739	8.70568		6.27576	0
55039	Tue Mar 28 16:02:22 2017_x000D_	32.2235	38.5216	148.668	2.59475	2	30.7344	30.1544	351.074	6.12739	8.49867		3.09084	0
55040	Tue Mar 28 16:02:22 2017_x000D_	32.1205	38.524	163.21	2.84855	2	30.7344	30.1544	351.074	6.12739	8.4836		6.15706	0
55041	Tue Mar 28 16:02:22 2017_x000D_	31.9153	38.5278	168.913	2.94809	2	30.7344	30.1544	351.074	6.12739	8.45626		6.94084	0
55042	Tue Mar 28 16:02:22 2017_x000D_	31.7071	38.4269	171.868	2.99967	2	30.7344	30.1544	351.074	6.12739	8.32949		22.5531	118.337
55043	Tue Mar 28 16:02:22 2017_x000D_	30.9816	38.2299	172.314	3.00744	2	34.6777	30.0543	0	0	8.97227		9.25027	0
55044	Tue Mar 28 16:02:22 2017_x000D_	30.6733	38.235	166.024	2.89766	2	34.6777	30.0543	0	0	9.10819		24.9289	0
55045	Tue Mar 28 16:02:23 2017_x000D_	29.8473	38.1443	163.22	2.84873	2	34.6777	30.0543	0	0	9.42236		9.8177	0
55046	Tue Mar 28 16:02:23 2017_x000D_	29.5356	38.0446	159.471	2.78329	2	34.6777	30.0543	0	0	9.5019		15.6493	65.9959
55047	Tue Mar 28 16:02:23 2017_x000D_	29.1143	37.737	156.743	2.73569	2	36.8722	29.9008	0	0	11.0268		19.6572	0
55048	Tue Mar 28 16:02:23 2017_x000D_	28.4902	37.5374	148.709	2.59545	2	36.8722	29.9008	0	0	11.3391		11.2902	0
55049	Tue Mar 28 16:02:23 2017_x000D_	28.1744	37.3327	150.243	2.62223	2	36.8722	29.9008	0	0	11.4405		9.83953	0
55050	Tue Mar 28 16:02:23 2017_x000D_	27.862	37.2328	146.221	2.55204	2	36.8722	29.9008	0	0	11.6165		22.5945	87.1845
55051	Tue Mar 28 16:02:23 2017_x000D_	27.2301	36.823	146.221	2.55204	2	39.6806	30.6482	0	0	13.8976		11.2976	0
55052	Tue Mar 28 16:02:23 2017_x000D_	26.9142	36.618	144.489	2.52181	2	39.6806	30.6482	0	0	14.0932		22.6244	0
55053	Tue Mar 28 16:02:23 2017_x000D_	26.2815	36.2076	144.49	2.52183	2	39.6806	30.6482	0	0	14.5066		13.3849	0
55054	Tue Mar 28 16:02:23 2017_x000D_	25.9613	35.8969	143.878	2.51114	2	39.6806	30.6482	0	0	14.689		21.0143	0
55055	Tue Mar 28 16:02:23 2017_x000D_	25.331	35.5913	146.222	2.55206	2	39.6806	30.6482	0	0	15.1771		8.92964	92.4613
55056	Tue Mar 28 16:02:23 2017_x000D_	25.1174	35.384	146.22	2.55203	2	42.7161	31.1818	0	0	18.0934		15.7406	0
55057	Tue Mar 28 16:02:23 2017_x000D_	24.6935	35.0748	148.704	2.59537	2	42.7161	31.1818	0	0	18.4383		8.93812	0
55058	Tue Mar 28 16:02:23 2017_x000D_	24.4797	34.8673	148.701	2.59533	2	42.7161	31.1818	0	0	18.6051		9.89839	0
55059	Tue Mar 28 16:02:23 2017_x000D_	24.1654	34.7669	152.79	2.66668	2	42.7161	31.1818	0	0	18.894		15.7664	45.8464
55060	Tue Mar 28 16:02:23 2017_x000D_	23.7408	34.4572	155.475	2.71354	2	44.2436	31.2285	0	0	20.7555		7.03197	0
55061	Tue Mar 28 16:02:23 2017_x000D_	23.53	34.3547	152.787	2.66664	2	44.2436	31.2285	0	0	20.9482		9.91451	0
55062	Tue Mar 28 16:02:23 2017_x000D_	23.2152	34.2541	156.712	2.73514	2	44.2436	31.2285	0	0	21.2449		18.3734	0
55063	Tue Mar 28 16:02:23 2017_x000D_	22.6863	33.9453	152.788	2.66665	2	44.2436	31.2285	0	0	21.7278		9.92399	6.54899
55064	Tue Mar 28 16:02:23 2017_x000D_	22.3712	33.8446	156.711	2.73512	2	44.4618	31.2351	0	0	22.2442		23.955	0
55065	Tue Mar 28 16:02:23 2017_x000D_	21.6337	33.5385	152.792	2.66672	2	44.4618	31.2351	0	0	22.944		8.97428	0
55066	Tue Mar 28 16:02:23 2017_x000D_	21.4189	33.3303	152.789	2.66667	2	44.4618	31.2351	0	0	23.138		12.9335	0
55067	Tue Mar 28 16:02:24 2017_x000D_	20.9994	33.2309	155.475	2.71356	2	44.4618	31.2351	0	0	23.5471		21.1752	104.755
55068	Tue Mar 28 16:02:24 2017_x000D_	20.3644	32.9227	152.793	2.66675	2	47.952	31.3416	354.973	6.19545	27.6329		8.99125	0
55069	Tue Mar 28 16:02:24 2017_x000D_	20.1492	32.7141	152.79	2.66669	2	47.952	31.3416	354.973	6.19545	27.8367		21.1927	0
55070	Tue Mar 28 16:02:24 2017_x000D_	19.5136	32.4058	155.471	2.71347	2	47.952	31.3416	354.973	6.19545	28.4583		7.0736	0
55071	Tue Mar 28 16:02:24 2017_x000D_	19.3015	32.3028	152.791	2.6667	2	47.952	31.3416	354.973	6.19545	28.6666		19.9388	80.7719
55072	Tue Mar 28 16:02:24 2017_x000D_	18.6686	32.0999	152.795	2.66677	2	50.2052	29.8678	338.16	5.902	31.6155		9.01252	0
55073	Tue Mar 28 16:02:24 2017_x000D_	18.4528	31.8909	152.792	2.66672	2	50.2052	29.8678	338.16	5.902	31.8168		11.4441	0
55074	Tue Mar 28 16:02:24 2017_x000D_	18.1327	31.6834	151.343	2.64143	2	50.2052	29.8678	338.16	5.902	32.1238		14.1687	0
55075	Tue Mar 28 16:02:24 2017_x000D_	17.7078	31.4772	151.343	2.64144	2	50.2052	29.8678	338.16	5.902	32.5372		9.02316	0
55076	Tue Mar 28 16:02:24 2017_x000D_	17.4917	31.268	151.34	2.64139	2	50.2052	29.8678	338.16	5.902	32.7435		7.09373	50.222
55077	Tue Mar 28 16:02:24 2017_x000D_	17.279	31.1647	148.722	2.59569	2	51.7628	29.2543	0	0	34.5367		14.1888	0
55078	Tue Mar 28 16:02:24 2017_x000D_	16.8535	30.9582	148.724	2.59572	2	51.7628	29.2543	0	0	34.9509		4.51913	0
55079	Tue Mar 28 16:02:24 2017_x000D_	16.7451	30.8536	152.787	2.66663	2	51.7628	29.2543	0	0	35.0542		14.1969	0
55080	Tue Mar 28 16:02:24 2017_x000D_	16.3194	30.6469	152.787	2.66664	2	51.7628	29.2543	0	0	35.4707		6.27956	20.8184
55081	Tue Mar 28 16:02:24 2017_x000D_	16.1101	30.6497	152.791	2.6667	2	52.4273	29.0543	345.308	6.02676	36.3522		9.0466	0
55082	Tue Mar 28 16:02:24 2017_x000D_	15.8933	30.4401	152.787	2.66664	2	52.4273	29.0543	345.308	6.02676	36.5603		9.04444	0
55083	Tue Mar 28 16:02:24 2017_x000D_	15.6766	30.2305	152.784	2.66659	2	52.4273	29.0543	345.308	6.02676	36.7695		10.0158	0
55084	Tue Mar 28 16:02:24 2017_x000D_	15.3588	30.1282	148.726	2.59576	2	52.4273	29.0543	345.308	6.02676	37.0841		7.11786	14.762
55085	Tue Mar 28 16:02:24 2017_x000D_	15.1454	30.0245	146.26	2.55272	2	52.8738	28.8475	340.841	5.9488	37.7468		3.13209	0
55086	Tue Mar 28 16:02:24 2017_x000D_	15.041	30.0253	131.975	2.3034	2	52.8738	28.8475	340.841	5.9488	37.8511		4.5405	0
55087	Tue Mar 28 16:02:24 2017_x000D_	15.1501	30.1302	123.286	2.15174	2	52.8738	28.8475	340.841	5.9488	37.7455		4.41499	0
55088	Tue Mar 28 16:02:25 2017_x000D_	15.0497	30.2378	106.459	1.85807	2	52.8738	28.8475	340.841	5.9488	37.8496		0.0169706	0
55089	Tue Mar 28 16:02:25 2017_x000D_	15.0501	30.2382	94.9634	1.65742	2	52.8738	28.8475	340.841	5.9488	37.8493		4.43649	14.7607
55090	Tue Mar 28 16:02:25 2017_x000D_	14.9494	30.3465	79.5869	1.38905	2	53.3203	28.6408	345.308	6.02676	38.4088		3.14417	0
55091	Tue Mar 28 16:02:25 2017_x000D_	15.0542	30.3454	70.8642	1.23681	2	53.3203	28.6408	345.308	6.02676	38.304		3.17016	0
55092	Tue Mar 28 16:02:25 2017_x000D_	15.0503	30.2398	55.7055	0.972245	2	53.3203	28.6408	345.308	6.02676	38.3034		3.18215	0
55093	Tue Mar 28 16:02:25 2017_x000D_	15.0464	30.1338	48.9565	0.854452	2	53.3203	28.6408	345.308	6.02676	38.303		3.13217	14.7607
55094	Tue Mar 28 16:02:25 2017_x000D_	15.1508	30.1327	38.4671	0.671378	2	53.7668	28.4341	315	5.49779	38.6533		8.84623	0
55095	Tue Mar 28 16:02:25 2017_x000D_	15.3525	29.9176	30.4474	0.531407	2	53.7668	28.4341	315	5.49779	38.4429		6.9865	0
55096	Tue Mar 28 16:02:25 2017_x000D_	15.5583	29.8086	27.8917	0.486801	2	53.7668	28.4341	315	5.49779	38.2332		20.954	0
55097	Tue Mar 28 16:02:25 2017_x000D_	16.1756	29.4818	25.2195	0.440164	2	53.7668	28.4341	315	5.49779	37.6058		13.9675	38.1644
55098	Tue Mar 28 16:02:25 2017_x000D_	16.5871	29.264	25.2192	0.440158	2	53.165	27.3133	300.509	5.24488	36.6299		23.7851	0
55099	Tue Mar 28 16:02:25 2017_x000D_	17.309	28.9362	29.2608	0.510697	2	53.165	27.3133	300.509	5.24488	35.8927		6.97979	0
55100	Tue Mar 28 16:02:25 2017_x000D_	17.5146	28.8273	31.8987	0.556738	2	53.165	27.3133	300.509	5.24488	35.6825		13.9541	0
55101	Tue Mar 28 16:02:25 2017_x000D_	17.9257	28.6097	31.8992	0.556746	2	53.165	27.3133	300.509	5.24488	35.2631		18.1983	40.1085
55102	Tue Mar 28 16:02:25 2017_x000D_	18.4379	28.2847	36.0505	0.6292	2	53.0097	25.9854	296.461	5.17422	34.6482		6.97309	0
55103	Tue Mar 28 16:02:25 2017_x000D_	18.6433	28.1759	33.481	0.584353	2	53.0097	25.9854	296.461	5.17422	34.4361		13.2648	0
55104	Tue Mar 28 16:02:25 2017_x000D_	18.946	27.8536	34.4038	0.60046	2	53.0097	25.9854	296.461	5.17422	34.1149		16.7964	0
55105	Tue Mar 28 16:02:25 2017_x000D_	19.4614	27.6349	36.0514	0.629215	2	53.0097	25.9854	296.461	5.17422	33.5888		11.2384	0
55106	Tue Mar 28 16:02:25 2017_x000D_	19.7674	27.4188	34.4051	0.600483	2	53.0097	25.9854	296.461	5.17422	33.2732		18.1757	6.54609
55107	Tue Mar 28 16:02:25 2017_x000D_	20.2789	27.0941	33.481	0.584353	2	52.7916	25.9787	261.184	4.55852	32.5318		8.84391	0
55108	Tue Mar 28 16:02:25 2017_x000D_	20.4807	26.8792	33.4801	0.584337	2	52.7916	25.9787	261.184	4.55852	32.3234		18.1649	0
55109	Tue Mar 28 16:02:25 2017_x000D_	20.9919	26.5547	34.4049	0.600478	2	52.7916	25.9787	261.184	4.55852	31.8049		0	0
55110	Tue Mar 28 16:02:26 2017_x000D_	20.9919	26.5547	34.4049	0.600478	2	52.7916	25.9787	261.184	4.55852	31.8049		19.9734	13.2299
55111	Tue Mar 28 16:02:26 2017_x000D_	21.4996	26.124	36.0511	0.62921	2	52.8125	25.5382	261.184	4.55852	31.3184		6.96092	0
55112	Tue Mar 28 16:02:26 2017_x000D_	21.7047	26.0155	33.4795	0.584327	2	52.8125	25.5382	261.184	4.55852	31.1115		18.1515	0
55113	Tue Mar 28 16:02:26 2017_x000D_	22.2155	25.6912	34.4046	0.600474	2	52.8125	25.5382	261.184	4.55852	30.5974		8.83543	0
55114	Tue Mar 28 16:02:26 2017_x000D_	22.4171	25.4765	34.4038	0.60046	2	52.8125	25.5382	261.184	4.55852	30.3955		20.8667	73.8548
55115	Tue Mar 28 16:02:26 2017_x000D_	23.0319	25.1512	31.8959	0.556688	2	51.1509	23.7217	206.037	3.59602	28.1553		11.2283	0
55116	Tue Mar 28 16:02:26 2017_x000D_	23.3377	24.9354	33.4795	0.584327	2	51.1509	23.7217	206.037	3.59602	27.8397		18.1299	0
55117	Tue Mar 28 16:02:26 2017_x000D_	23.8479	24.6115	29.2519	0.510542	2	51.1509	23.7217	206.037	3.59602	27.3175		6.95422	0
55118	Tue Mar 28 16:02:26 2017_x000D_	24.0528	24.5031	31.8957	0.556686	2	51.1509	23.7217	206.037	3.59602	27.1094		6.94751	0
55119	Tue Mar 28 16:02:26 2017_x000D_	24.2575	24.3948	29.2521	0.510545	2	51.1509	23.7217	206.037	3.59602	26.9018		18.135	88.7345
55120	Tue Mar 28 16:02:26 2017_x000D_	24.7679	24.0709	33.4803	0.584342	2	48.8334	21.8838	225	3.92699	24.1647		9.81587	0
55121	Tue Mar 28 16:02:26 2017_x000D_	25.0763	23.9616	29.2524	0.510551	2	48.8334	21.8838	225	3.92699	23.8478		11.2158	0
55122	Tue Mar 28 16:02:26 2017_x000D_	25.3818	23.7461	30.756	0.536794	2	48.8334	21.8838	225	3.92699	23.5254		11.2042	0
55123	Tue Mar 28 16:02:26 2017_x000D_	25.6869	23.5307	29.2512	0.51053	2	48.8334	21.8838	225	3.92699	23.205		11.2109	56.1472
55124	Tue Mar 28 16:02:26 2017_x000D_	25.9922	23.3152	30.7552	0.536779	2	47.3569	20.7337	205.853	3.59281	21.5201		6.93675	0
55125	Tue Mar 28 16:02:26 2017_x000D_	26.1966	23.2071	30.4431	0.531332	2	47.3569	20.7337	205.853	3.59281	21.3044		11.2067	0
55126	Tue Mar 28 16:02:26 2017_x000D_	26.5018	22.9917	31.8959	0.556688	2	47.3569	20.7337	205.853	3.59281	20.977		0	0
55127	Tue Mar 28 16:02:26 2017_x000D_	26.5018	22.9917	31.8959	0.556688	2	47.3569	20.7337	205.853	3.59281	20.977		18.1134	32.6508
55128	Tue Mar 28 16:02:26 2017_x000D_	27.0116	22.6682	36.0562	0.6293	2	46.5144	20.0447	206.037	3.59602	19.6785		6.93675	0
55129	Tue Mar 28 16:02:26 2017_x000D_	27.216	22.5601	38.4829	0.671652	2	46.5144	20.0447	206.037	3.59602	19.4616		4.42716	0
55130	Tue Mar 28 16:02:26 2017_x000D_	27.3171	22.4526	50.9708	0.889609	2	46.5144	20.0447	206.037	3.59602	19.3477		6.35718	0
55131	Tue Mar 28 16:02:27 2017_x000D_	27.3238	22.6644	64.1243	1.11918	2	46.5144	20.0447	206.037	3.59602	19.3686		6.3569	120.08
55132	Tue Mar 28 16:02:27 2017_x000D_	27.3302	22.8762	77.2303	1.34792	2	42.8725	18.384	197.335	3.44415	16.1785		3.11705	0
55133	Tue Mar 28 16:02:27 2017_x000D_	27.2263	22.8768	85.8386	1.49817	2	42.8725	18.384	197.335	3.44415	16.2785		6.21049	0
55134	Tue Mar 28 16:02:27 2017_x000D_	27.4333	22.8742	103.289	1.80273	2	42.8725	18.384	197.335	3.44415	16.0789		3.18773	0
55135	Tue Mar 28 16:02:27 2017_x000D_	27.4298	22.768	109.637	1.91353	2	42.8725	18.384	197.335	3.44415	16.0529		4.51227	0
55136	Tue Mar 28 16:02:27 2017_x000D_	27.3224	22.6627	118.813	2.07367	2	42.8725	18.384	197.335	3.44415	16.128		7.15486	102.296
55137	Tue Mar 28 16:02:27 2017_x000D_	27.2118	22.4514	129.274	2.25625	2	39.8837	16.7426	199.159	3.47597	13.8985		3.18773	0
55138	Tue Mar 28 16:02:27 2017_x000D_	27.2083	22.3452	135.464	2.36429	2	39.8837	16.7426	199.159	3.47597	13.8584		4.50378	0
55139	Tue Mar 28 16:02:27 2017_x000D_	27.1011	22.2401	139.47	2.43421	2	39.8837	16.7426	199.159	3.47597	13.9146		22.8567	0
55140	Tue Mar 28 16:02:27 2017_x000D_	26.4651	21.8206	139.473	2.43427	2	39.8837	16.7426	199.159	3.47597	14.3473		7.06113	88.9943
55141	Tue Mar 28 16:02:27 2017_x000D_	26.2541	21.7163	141.691	2.47297	2	37.0813	15.7697	187.655	3.2752	12.3527		22.5588	0
55142	Tue Mar 28 16:02:27 2017_x000D_	25.7182	21.1888	137.548	2.40066	2	37.0813	15.7697	187.655	3.2752	12.5891		9.02866	0
55143	Tue Mar 28 16:02:27 2017_x000D_	25.5036	20.9778	137.547	2.40065	2	37.0813	15.7697	187.655	3.2752	12.6952		9.03287	0
55144	Tue Mar 28 16:02:27 2017_x000D_	25.289	20.7666	137.547	2.40064	2	37.0813	15.7697	187.655	3.2752	12.8073		22.5949	73.1536
55145	Tue Mar 28 16:02:27 2017_x000D_	24.7522	20.2383	133.401	2.32829	2	34.9439	14.596	188.637	3.29233	11.6493		9.04563	0
55146	Tue Mar 28 16:02:27 2017_x000D_	24.5372	20.0269	133.401	2.32829	2	34.9439	14.596	188.637	3.29233	11.7386		18.7296	0
55147	Tue Mar 28 16:02:27 2017_x000D_	24.2082	19.4963	129.29	2.25653	2	34.9439	14.596	188.637	3.29233	11.8012		11.4799	0
55148	Tue Mar 28 16:02:27 2017_x000D_	23.8889	19.2854	126.957	2.21581	2	34.9439	14.596	188.637	3.29233	12.0085		23.1797	0
55149	Tue Mar 28 16:02:27 2017_x000D_	23.4516	18.6484	126.955	2.21579	2	34.9439	14.596	188.637	3.29233	12.1858		7.20447	49.8559
55150	Tue Mar 28 16:02:27 2017_x000D_	23.3403	18.4356	129.29	2.25653	2	33.442	13.8846	199.836	3.4878	11.0795		18.1442	0
55151	Tue Mar 28 16:02:27 2017_x000D_	22.9092	18.0114	129.292	2.25657	2	33.442	13.8846	199.836	3.4878	11.3124		11.6057	0
55152	Tue Mar 28 16:02:28 2017_x000D_	22.6902	17.6925	131.177	2.28946	2	33.442	13.8846	199.836	3.4878	11.4062		10.196	0
55153	Tue Mar 28 16:02:28 2017_x000D_	22.5757	17.3725	126.953	2.21575	2	33.442	13.8846	199.836	3.4878	11.4124		9.08378	38.1823
55154	Tue Mar 28 16:02:28 2017_x000D_	22.3599	17.1601	126.955	2.21578	2	32.3776	13.1868	188.637	3.29233	10.7769		16.1178	0
55155	Tue Mar 28 16:02:28 2017_x000D_	22.0324	16.7342	129.287	2.25649	2	32.3776	13.1868	188.637	3.29233	10.9365		9.09227	0
55156	Tue Mar 28 16:02:28 2017_x000D_	21.8164	16.5216	129.288	2.25651	2	32.3776	13.1868	188.637	3.29233	11.0752		20.6387	0
55157	Tue Mar 28 16:02:28 2017_x000D_	21.3807	15.9892	131.172	2.28938	2	32.3776	13.1868	188.637	3.29233	11.3484		9.1071	41.4389
55158	Tue Mar 28 16:02:28 2017_x000D_	21.1644	15.7762	131.173	2.28939	2	31.0838	12.703	188.054	3.28216	10.3846		16.1514	0
55159	Tue Mar 28 16:02:28 2017_x000D_	20.8361	15.3495	133.383	2.32797	2	31.0838	12.703	188.054	3.28216	10.5839		9.11558	0
55160	Tue Mar 28 16:02:28 2017_x000D_	20.6196	15.1363	133.383	2.32797	2	31.0838	12.703	188.054	3.28216	10.7434		7.23257	0
55161	Tue Mar 28 16:02:28 2017_x000D_	20.508	14.9226	131.17	2.28935	2	31.0838	12.703	188.054	3.28216	10.8062		18.2439	99.8098
55162	Tue Mar 28 16:02:28 2017_x000D_	20.0747	14.4959	131.172	2.28938	2	28.0771	11.2787	180	3.14159	8.62489		7.25015	0
55163	Tue Mar 28 16:02:28 2017_x000D_	19.9626	14.2818	133.379	2.3279	2	28.0771	11.2787	180	3.14159	8.65238		7.24332	0
55164	Tue Mar 28 16:02:28 2017_x000D_	19.8508	14.0678	131.168	2.28931	2	28.0771	11.2787	180	3.14159	8.68626		18.2672	0
55165	Tue Mar 28 16:02:28 2017_x000D_	19.417	13.6405	131.169	2.28934	2	28.0771	11.2787	180	3.14159	8.97638		4.58218	0
55166	Tue Mar 28 16:02:28 2017_x000D_	19.3082	13.5333	131.473	2.29464	2	28.0771	11.2787	180	3.14159	9.05411		13.702	49.9297
55167	Tue Mar 28 16:02:28 2017_x000D_	18.9827	13.2129	131.171	2.28937	2	26.573	10.5662	187.655	3.2752	8.03851		7.26357	0
55168	Tue Mar 28 16:02:28 2017_x000D_	18.8704	12.9984	133.376	2.32785	2	26.573	10.5662	187.655	3.2752	8.07748		9.14952	0
55169	Tue Mar 28 16:02:28 2017_x000D_	18.6531	12.7844	133.376	2.32786	2	26.573	10.5662	187.655	3.2752	8.22467		9.15376	0
55170	Tue Mar 28 16:02:28 2017_x000D_	18.4357	12.5703	133.377	2.32786	2	26.573	10.5662	187.655	3.2752	8.38046		9.15587	27.0565
55171	Tue Mar 28 16:02:28 2017_x000D_	18.2183	12.3561	133.377	2.32787	2	25.7062	10.3171	188.926	3.29738	7.76055		11.7081	0
55172	Tue Mar 28 16:02:28 2017_x000D_	17.9972	12.0345	135.432	2.36373	2	25.7062	10.3171	188.926	3.29738	7.89798		4.58435	0
55173	Tue Mar 28 16:02:28 2017_x000D_	17.8882	11.9274	139.708	2.43836	2	25.7062	10.3171	188.926	3.29738	7.98212		13.7488	0
55174	Tue Mar 28 16:02:29 2017_x000D_	17.5613	11.6062	152.159	2.65568	2	25.7062	10.3171	188.926	3.29738	8.24628		0.00948683	79.3166
55175	Tue Mar 28 16:02:29 2017_x000D_	17.5614	11.6065	157.626	2.75109	2	23.0659	10.4548	180	3.14159	5.62369		6.318	0
55176	Tue Mar 28 16:02:29 2017_x000D_	17.772	11.6065	177.127	3.09145	2	23.0659	10.4548	180	3.14159	5.41773		3.22062	0
55177	Tue Mar 28 16:02:29 2017_x000D_	17.7686	11.4992	186.364	3.25267	2	23.0659	10.4548	180	3.14159	5.39927		3.174	0
55178	Tue Mar 28 16:02:29 2017_x000D_	17.8744	11.4991	199.207	3.47681	2	23.0659	10.4548	180	3.14159	5.29549		3.16501	190.79
55179	Tue Mar 28 16:02:29 2017_x000D_	17.9799	11.4988	206.23	3.5994	1	18.8838	5.6636	194.692	3.39801	5.90479		7.12025	0
55180	Tue Mar 28 16:02:29 2017_x000D_	18.0787	11.283	226.739	3.95734	1	18.8838	5.6636	194.692	3.39801	5.67678		3.23861	0
55181	Tue Mar 28 16:02:29 2017_x000D_	18.0753	11.1751	233.252	4.07101	1	18.8838	5.6636	194.692	3.39801	5.57049		0.0228473	0
55182	Tue Mar 28 16:02:29 2017_x000D_	18.0756	11.1744	249.311	4.35129	1	18.8838	5.6636	194.692	3.39801	5.56975		0.0152971	0
55183	Tue Mar 28 16:02:29 2017_x000D_	18.0755	11.1739	260.227	4.54182	1	18.8838	5.6636	194.692	3.39801	5.56927		4.43928	24.0505
55184	Tue Mar 28 16:02:29 2017_x000D_	17.9736	11.2812	-85.2901	-1.48859	1	19.3518	5.0127	220.064	3.84083	6.41822		0.0127279	0
55185	Tue Mar 28 16:02:29 2017_x000D_	17.9733	11.2809	-79.7831	-1.39248	1	19.3518	5.0127	220.064	3.84083	6.41799		0.015	0
55186	Tue Mar 28 16:02:29 2017_x000D_	17.9728	11.2809	-67.4989	-1.17808	1	19.3518	5.0127	220.064	3.84083	6.4181		7.27154	0
55187	Tue Mar 28 16:02:29 2017_x000D_	18.0851	11.4957	-64.8875	-1.1325	1	19.3518	5.0127	220.064	3.84083	6.60559		7.26749	18.839
55188	Tue Mar 28 16:02:29 2017_x000D_	18.1973	11.7104	-62.3814	-1.08876	1	19.8102	4.5835	266.594	4.65295	7.30713		24.751	0
55189	Tue Mar 28 16:02:29 2017_x000D_	18.538	12.4618	-65.9752	-1.15148	1	19.8102	4.5835	266.594	4.65295	7.98036		14.5352	0
55190	Tue Mar 28 16:02:29 2017_x000D_	18.7628	12.891	-71.0956	-1.24085	1	19.8102	4.5835	266.594	4.65295	8.37327		20.5267	0
55191	Tue Mar 28 16:02:29 2017_x000D_	18.9945	13.5348	-76.5449	-1.33596	1	19.8102	4.5835	266.594	4.65295	8.98839		13.3621	57.0079
55192	Tue Mar 28 16:02:29 2017_x000D_	19.1139	13.9639	-79.3712	-1.38529	1	19.0741	6.3354	263.552	4.59984	7.6286		22.8527	0
55193	Tue Mar 28 16:02:29 2017_x000D_	19.2438	14.7145	-82.5398	-1.44059	1	19.0741	6.3354	263.552	4.59984	8.38082		13.346	0
55194	Tue Mar 28 16:02:29 2017_x000D_	19.363	15.1431	-85.3151	-1.48903	1	19.0741	6.3354	263.552	4.59984	8.81244		9.65924	0
55195	Tue Mar 28 16:02:30 2017_x000D_	19.3736	15.4649	-85.1681	-1.48646	1	19.0741	6.3354	263.552	4.59984	9.13441		13.1686	0
55196	Tue Mar 28 16:02:30 2017_x000D_	19.283	15.8944	-88.1073	-1.53776	1	19.0741	6.3354	263.552	4.59984	9.56128		26.0068	14.779
55197	Tue Mar 28 16:02:30 2017_x000D_	19.4162	16.751	268.939	4.69387	1	19.2741	6.78561	253.955	4.43235	9.9664		9.63525	0
55198	Tue Mar 28 16:02:30 2017_x000D_	19.4268	17.072	269.086	4.69644	1	19.2741	6.78561	253.955	4.43235	10.2875		22.6309	0
55199	Tue Mar 28 16:02:30 2017_x000D_	19.3467	17.8221	-88.1073	-1.53776	1	19.2741	6.78561	253.955	4.43235	11.0367		13.148	0
55200	Tue Mar 28 16:02:30 2017_x000D_	19.2561	18.2509	268.942	4.69392	1	19.2741	6.78561	253.955	4.43235	11.4653		19.5945	32.9614
55201	Tue Mar 28 16:02:30 2017_x000D_	19.382	18.8918	-88.1073	-1.53776	2	18.6546	5.8782	229.066	3.99796	13.0339		9.62326	0
55202	Tue Mar 28 16:02:30 2017_x000D_	19.3926	19.2124	-88.1073	-1.53776	2	18.6546	5.8782	229.066	3.99796	13.3546		10.0505	0
55203	Tue Mar 28 16:02:30 2017_x000D_	19.2984	19.5339	-85.1583	-1.48629	2	18.6546	5.8782	229.066	3.99796	13.6709		9.62026	0
55204	Tue Mar 28 16:02:30 2017_x000D_	19.309	19.8544	-85.3048	-1.48885	2	18.6546	5.8782	229.066	3.99796	13.9915		16.4143	26.6235
55205	Tue Mar 28 16:02:30 2017_x000D_	19.4313	20.3877	-82.2351	-1.43527	2	18.6934	4.9916	229.066	3.99796	15.4138		12.823	0
55206	Tue Mar 28 16:02:30 2017_x000D_	19.4454	20.8149	-82.234	-1.43525	2	18.6934	4.9916	229.066	3.99796	15.8412		16.3902	0
55207	Tue Mar 28 16:02:30 2017_x000D_	19.5676	21.3474	-79.7774	-1.39238	2	18.6934	4.9916	229.066	3.99796	16.3791		9.61716	0
55208	Tue Mar 28 16:02:30 2017_x000D_	19.5781	21.6678	-79.3458	-1.38485	2	18.6934	4.9916	229.066	3.99796	16.6997		19.5344	75.1508
55209	Tue Mar 28 16:02:30 2017_x000D_	19.7038	22.3067	-76.5077	-1.33531	1	20.142	7.0353	236.696	4.13112	15.2777		7.19942	0
55210	Tue Mar 28 16:02:30 2017_x000D_	19.8155	22.5191	-79.3478	-1.38488	1	20.142	7.0353	236.696	4.13112	15.4872		19.5186	0
55211	Tue Mar 28 16:02:30 2017_x000D_	19.941	23.1575	-76.5086	-1.33533	1	20.142	7.0353	236.696	4.13112	16.1235		13.2466	0
55212	Tue Mar 28 16:02:30 2017_x000D_	20.0597	23.5828	-79.349	-1.3849	1	20.142	7.0353	236.696	4.13112	16.5477		6.39345	0
55213	Tue Mar 28 16:02:30 2017_x000D_	20.0667	23.7958	-79.3481	-1.38489	1	20.142	7.0353	236.696	4.13112	16.7607		22.6648	76.9439
55214	Tue Mar 28 16:02:30 2017_x000D_	20.1957	24.5402	-81.9166	-1.42971	1	21.3606	9.29211	162.255	2.83188	15.2925		10.1398	0
55215	Tue Mar 28 16:02:30 2017_x000D_	20.3105	24.8581	-79.3493	-1.38491	1	21.3606	9.29211	162.255	2.83188	15.6014		19.4832	0
55216	Tue Mar 28 16:02:31 2017_x000D_	20.436	25.4953	-82.2428	-1.43541	1	21.3606	9.29211	162.255	2.83188	16.2295		6.38436	0
55217	Tue Mar 28 16:02:31 2017_x000D_	20.4429	25.708	-82.2422	-1.4354	1	21.3606	9.29211	162.255	2.83188	16.4415		19.4679	56.5007
55218	Tue Mar 28 16:02:31 2017_x000D_	20.5683	26.3447	-85.1746	-1.48658	1	21.9404	11.084	120.747	2.10743	15.3223		9.56309	0
55219	Tue Mar 28 16:02:31 2017_x000D_	20.5787	26.6633	-85.3215	-1.48914	1	21.9404	11.084	120.747	2.10743	15.6387		9.56909	0
55220	Tue Mar 28 16:02:31 2017_x000D_	20.5891	26.9821	-85.1738	-1.48656	1	21.9404	11.084	120.747	2.10743	15.9554		6.37536	0
55221	Tue Mar 28 16:02:31 2017_x000D_	20.596	27.1945	-85.1736	-1.48656	1	21.9404	11.084	120.747	2.10743	16.1665		19.1202	53.1585
55222	Tue Mar 28 16:02:31 2017_x000D_	20.6168	27.8315	-85.1728	-1.48655	1	22.7488	12.6608	79.0736	1.38009	15.3198		6.37246	0
55223	Tue Mar 28 16:02:31 2017_x000D_	20.6238	28.0438	-85.1726	-1.48654	1	22.7488	12.6608	79.0736	1.38009	15.5291		12.7387	0
55224	Tue Mar 28 16:02:31 2017_x000D_	20.6376	28.4682	-85.1721	-1.48653	1	22.7488	12.6608	79.0736	1.38009	15.9478		6.36646	0
55225	Tue Mar 28 16:02:31 2017_x000D_	20.6446	28.6803	-85.1718	-1.48653	1	22.7488	12.6608	79.0736	1.38009	16.1571		13.1687	0
55226	Tue Mar 28 16:02:31 2017_x000D_	20.7626	29.1031	-82.2387	-1.43534	1	22.7488	12.6608	79.0736	1.38009	16.5618		6.36637	109.144
55227	Tue Mar 28 16:02:31 2017_x000D_	20.7695	29.3152	-82.2381	-1.43533	1	23.4687	16.227	81.0738	1.41501	13.3636		9.5391	0
55228	Tue Mar 28 16:02:31 2017_x000D_	20.7799	29.633	-82.5295	-1.44041	1	23.4687	16.227	81.0738	1.41501	13.673		3.18463	0
55229	Tue Mar 28 16:02:31 2017_x000D_	20.7833	29.7391	-82.2371	-1.43531	1	23.4687	16.227	81.0738	1.41501	13.7764		6.36347	0
55230	Tue Mar 28 16:02:31 2017_x000D_	20.7903	29.9511	-82.2365	-1.4353	1	23.4687	16.227	81.0738	1.41501	13.983		13.1527	81.7982
55231	Tue Mar 28 16:02:31 2017_x000D_	20.9081	30.3734	-79.3379	-1.38471	1	24.0082	18.8997	79.9968	1.39621	11.8851		9.53591	0
55232	Tue Mar 28 16:02:31 2017_x000D_	20.9183	30.6911	-72.937	-1.27299	1	24.0082	18.8997	79.9968	1.39621	12.1895		0.0108167	0
55233	Tue Mar 28 16:02:31 2017_x000D_	20.918	30.6909	-67.3527	-1.17553	1	24.0082	18.8997	79.9968	1.39621	12.1894		4.43321	0
55234	Tue Mar 28 16:02:31 2017_x000D_	20.8165	30.7983	-50.365	-0.879034	1	24.0082	18.8997	79.9968	1.39621	12.3192		3.17904	66.5699
55235	Tue Mar 28 16:02:31 2017_x000D_	20.8127	30.6924	-44.1595	-0.770728	1	24.1291	21.1154	103.013	1.79791	10.135		4.43824	0
55236	Tue Mar 28 16:02:31 2017_x000D_	20.7117	30.8005	-27.2806	-0.476137	1	24.1291	21.1154	103.013	1.79791	10.2703		4.40582	0
55237	Tue Mar 28 16:02:31 2017_x000D_	20.8124	30.6936	-17.8476	-0.311499	1	24.1291	21.1154	103.013	1.79791	10.1362		3.12642	0
55238	Tue Mar 28 16:02:32 2017_x000D_	20.7082	30.6953	-11.2706	-0.196709	1	24.1291	21.1154	103.013	1.79791	10.1724		7.0855	98.2349
55239	Tue Mar 28 16:02:32 2017_x000D_	20.9204	30.799	3.83414	0.0669184	1	22.4692	23.938	127.404	2.22362	7.03364		6.25845	0
55240	Tue Mar 28 16:02:32 2017_x000D_	21.129	30.7965	15.8244	0.276187	1	22.4692	23.938	127.404	2.22362	6.98822		9.84734	0
55241	Tue Mar 28 16:02:32 2017_x000D_	21.4383	30.6866	25.2787	0.441196	1	22.4692	23.938	127.404	2.22362	6.82688		3.13228	0
55242	Tue Mar 28 16:02:32 2017_x000D_	21.5427	30.6852	31.9503	0.557638	1	22.4692	23.938	127.404	2.22362	6.81051		13.2541	0
55243	Tue Mar 28 16:02:32 2017_x000D_	21.8452	30.3632	44.6515	0.779316	1	22.4692	23.938	127.404	2.22362	6.45543		3.12628	35.809
55244	Tue Mar 28 16:02:32 2017_x000D_	21.9494	30.3618	46.8148	0.817072	1	21.9825	25.0279	151.777	2.64902	5.334		8.82913	0
55245	Tue Mar 28 16:02:32 2017_x000D_	22.1508	30.1472	50.9726	0.88964	1	21.9825	25.0279	151.777	2.64902	5.12207		11.2936	0
55246	Tue Mar 28 16:02:32 2017_x000D_	22.3486	29.8269	48.9746	0.854768	1	21.9825	25.0279	151.777	2.64902	4.81294		24.4041	0
55247	Tue Mar 28 16:02:32 2017_x000D_	22.8483	29.185	46.8141	0.81706	1	21.9825	25.0279	151.777	2.64902	4.2463		9.82271	19.7134
55248	Tue Mar 28 16:02:32 2017_x000D_	23.1568	29.0753	42.6454	0.744303	2	22.6393	25.0482	301.92	5.26951	4.06021		26.4577	0
55249	Tue Mar 28 16:02:32 2017_x000D_	23.7603	28.4322	37.8763	0.661065	2	22.6393	25.0482	301.92	5.26951	3.56484		11.2052	0
55250	Tue Mar 28 16:02:32 2017_x000D_	24.0653	28.2166	36.0877	0.62985	2	22.6393	25.0482	301.92	5.26951	3.47451		19.917	0
55251	Tue Mar 28 16:02:32 2017_x000D_	24.5713	27.7868	29.3002	0.511385	2	22.6393	25.0482	301.92	5.26951	3.3515		11.1986	33.1642
55252	Tue Mar 28 16:02:32 2017_x000D_	24.8761	27.5713	27.9304	0.487477	2	23.5442	24.4132	315	5.49779	3.42747		19.6255	0
55253	Tue Mar 28 16:02:32 2017_x000D_	25.4925	27.3522	27.9319	0.487504	2	23.5442	24.4132	315	5.49779	3.52613		15.5381	0
55254	Tue Mar 28 16:02:32 2017_x000D_	25.8977	27.0296	25.2538	0.440761	2	23.5442	24.4132	315	5.49779	3.51916		6.22542	0
55255	Tue Mar 28 16:02:32 2017_x000D_	26.1052	27.0272	25.2553	0.440788	2	23.5442	24.4132	315	5.49779	3.65947		20.804	203.832
55256	Tue Mar 28 16:02:32 2017_x000D_	26.7179	26.7024	27.9319	0.487504	1	21.0726	30.7421	100.926	1.7615	6.9418		11.1952	0
55257	Tue Mar 28 16:02:32 2017_x000D_	27.0227	26.4871	29.3012	0.511403	1	21.0726	30.7421	100.926	1.7615	7.31497		19.5932	0
55258	Tue Mar 28 16:02:32 2017_x000D_	27.6381	26.2684	29.303	0.511433	1	21.0726	30.7421	100.926	1.7615	7.9448		8.80793	0
55259	Tue Mar 28 16:02:33 2017_x000D_	27.839	26.0543	29.3016	0.511409	1	21.0726	30.7421	100.926	1.7615	8.23162		6.92879	0
55260	Tue Mar 28 16:02:33 2017_x000D_	28.0431	25.9462	31.9422	0.557497	1	21.0726	30.7421	100.926	1.7615	8.461		18.0788	37.038
55261	Tue Mar 28 16:02:33 2017_x000D_	28.5516	25.6228	36.094	0.629959	1	21.9088	31.6504	23.1472	0.403995	8.96988		6.92084	0
55262	Tue Mar 28 16:02:33 2017_x000D_	28.7554	25.5147	33.5247	0.585116	1	21.9088	31.6504	23.1472	0.403995	9.19363		13.8456	0
55263	Tue Mar 28 16:02:33 2017_x000D_	29.1632	25.2986	33.5252	0.585125	1	21.9088	31.6504	23.1472	0.403995	9.64218		19.8721	0
55264	Tue Mar 28 16:02:33 2017_x000D_	29.668	24.8697	31.9415	0.557484	1	21.9088	31.6504	23.1472	0.403995	10.3045		11.177	14.6907
55265	Tue Mar 28 16:02:33 2017_x000D_	29.9722	24.6546	33.5241	0.585105	1	22.1081	32.0977	32.6821	0.570409	10.8279		18.0514	0
55266	Tue Mar 28 16:02:33 2017_x000D_	30.48	24.3318	34.4488	0.601245	1	22.1081	32.0977	32.6821	0.570409	11.4192		11.1728	0
55267	Tue Mar 28 16:02:33 2017_x000D_	30.7841	24.1168	36.0951	0.629979	1	22.1081	32.0977	32.6821	0.570409	11.7885		20.7382	0
55268	Tue Mar 28 16:02:33 2017_x000D_	31.3949	23.7931	33.525	0.585121	1	22.1081	32.0977	32.6821	0.570409	12.4584		11.1595	84.9078
55269	Tue Mar 28 16:02:33 2017_x000D_	31.6986	23.5783	31.9412	0.557479	1	24.3737	30.4014	351.363	6.13244	10.0104		22.3181	0
55270	Tue Mar 28 16:02:33 2017_x000D_	32.3061	23.1489	31.9406	0.557468	1	24.3737	30.4014	351.363	6.13244	10.7481		8.79097	0
55271	Tue Mar 28 16:02:33 2017_x000D_	32.5066	22.9352	31.9395	0.557449	1	24.3737	30.4014	351.363	6.13244	11.0403		11.1603	0
55272	Tue Mar 28 16:02:33 2017_x000D_	32.8104	22.7205	33.5235	0.585095	1	24.3737	30.4014	351.363	6.13244	11.4094		20.7181	0
55273	Tue Mar 28 16:02:33 2017_x000D_	33.4206	22.3971	36.097	0.630012	1	24.3737	30.4014	351.363	6.13244	12.0795		8.78673	94.2563
55274	Tue Mar 28 16:02:33 2017_x000D_	33.621	22.1835	36.0964	0.630001	1	26.8682	28.4912	345.308	6.02676	9.24053		11.147	0
55275	Tue Mar 28 16:02:33 2017_x000D_	33.9244	21.969	34.4488	0.601245	1	26.8682	28.4912	345.308	6.02676	9.6088		20.7006	0
55276	Tue Mar 28 16:02:33 2017_x000D_	34.5341	21.6459	31.9392	0.557445	1	26.8682	28.4912	345.308	6.02676	10.2774		8.78249	0
55277	Tue Mar 28 16:02:33 2017_x000D_	34.7344	21.4324	31.9381	0.557426	1	26.8682	28.4912	345.308	6.02676	10.569		22.2856	98.6551
55278	Tue Mar 28 16:02:33 2017_x000D_	35.341	21.0036	31.9376	0.557416	1	29.3729	26.3603	315	5.49779	8.0195		9.27035	0
55279	Tue Mar 28 16:02:33 2017_x000D_	35.65	21.0009	33.5252	0.585125	1	29.3729	26.3603	315	5.49779	8.2538		11.1345	0
55280	Tue Mar 28 16:02:33 2017_x000D_	35.9531	20.7867	31.9395	0.55745	1	29.3729	26.3603	315	5.49779	8.62346		17.5566	0
55281	Tue Mar 28 16:02:34 2017_x000D_	36.3534	20.3598	31.9374	0.557413	1	29.3729	26.3603	315	5.49779	9.20507		11.1386	51.8139
55282	Tue Mar 28 16:02:34 2017_x000D_	36.6566	20.1455	33.5232	0.58509	1	30.7347	25.298	351.45	6.13396	7.84966		16.5747	0
55283	Tue Mar 28 16:02:34 2017_x000D_	37.1652	19.9297	31.9383	0.557428	1	30.7347	25.298	351.45	6.13396	8.37675		8.77401	0
55284	Tue Mar 28 16:02:34 2017_x000D_	37.3653	19.7164	31.9373	0.55741	1	30.7347	25.298	351.45	6.13396	8.66713		16.5747	0
55285	Tue Mar 28 16:02:34 2017_x000D_	37.8739	19.5006	33.5249	0.58512	1	30.7347	25.298	351.45	6.13396	9.19663		11.1212	0
55286	Tue Mar 28 16:02:34 2017_x000D_	38.1766	19.2866	31.9382	0.557426	1	30.7347	25.298	351.45	6.13396	9.56655		15.442	57.0188
55287	Tue Mar 28 16:02:34 2017_x000D_	38.5793	18.966	29.2872	0.511158	1	32.3153	24.2425	327.83	5.72172	8.19019		6.88185	0
55288	Tue Mar 28 16:02:34 2017_x000D_	38.782	18.8586	31.9375	0.557415	1	32.3153	24.2425	327.83	5.72172	8.41455		8.76977	0
55289	Tue Mar 28 16:02:34 2017_x000D_	38.982	18.6454	31.9365	0.557397	1	32.3153	24.2425	327.83	5.72172	8.70474		6.16216	0
55290	Tue Mar 28 16:02:34 2017_x000D_	39.1874	18.6439	31.938	0.557423	1	32.3153	24.2425	327.83	5.72172	8.86398		13.757	37.5663
55291	Tue Mar 28 16:02:34 2017_x000D_	39.5926	18.4292	31.9385	0.557432	1	33.2299	23.3872	351.45	6.13396	8.06633		8.76553	0
55292	Tue Mar 28 16:02:34 2017_x000D_	39.7925	18.2161	31.9374	0.557413	1	33.2299	23.3872	351.45	6.13396	8.35512		8.76771	0
55293	Tue Mar 28 16:02:34 2017_x000D_	39.9924	18.0029	31.9363	0.557394	1	33.2299	23.3872	351.45	6.13396	8.64419		6.15614	0
55294	Tue Mar 28 16:02:34 2017_x000D_	40.1976	18.0015	31.9378	0.55742	1	33.2299	23.3872	351.45	6.13396	8.80651		11.1079	113.01
55295	Tue Mar 28 16:02:34 2017_x000D_	40.4999	17.7877	30.4813	0.531999	1	36.1829	21.0484	332.434	5.80207	5.41005		8.75937	0
55296	Tue Mar 28 16:02:34 2017_x000D_	40.6995	17.5746	25.2138	0.440064	1	36.1829	21.0484	332.434	5.80207	5.69798		6.87249	0
55297	Tue Mar 28 16:02:34 2017_x000D_	40.9019	17.4673	22.4036	0.391016	1	36.1829	21.0484	332.434	5.80207	5.92395		3.18463	0
55298	Tue Mar 28 16:02:34 2017_x000D_	40.8985	17.3612	6.28316	0.109662	1	36.1829	21.0484	332.434	5.80207	5.98601		0.0174929	306.405
55299	Tue Mar 28 16:02:34 2017_x000D_	40.8982	17.3607	-5.50862	-0.0961436	2	42.2539	12.8351	345.308	6.02676	4.7243		3.07504	0
55300	Tue Mar 28 16:02:34 2017_x000D_	40.7957	17.3612	-11.8417	-0.206676	2	42.2539	12.8351	345.308	6.02676	4.7552		3.08401	0
55301	Tue Mar 28 16:02:34 2017_x000D_	40.6929	17.3609	-29.2077	-0.509771	2	42.2539	12.8351	345.308	6.02676	4.78744		3.18981	0
55302	Tue Mar 28 16:02:35 2017_x000D_	40.6905	17.2546	-39.1944	-0.684071	2	42.2539	12.8351	345.308	6.02676	4.68788		4.47604	0
55303	Tue Mar 28 16:02:35 2017_x000D_	40.7965	17.3596	-55.2529	-0.964345	2	42.2539	12.8351	345.308	6.02676	4.75343		0.0127279	42.5106
55304	Tue Mar 28 16:02:35 2017_x000D_	40.7968	17.3593	-62.9493	-1.09867	2	43.3882	11.9858	0	0	5.96572		11.4533	0
55305	Tue Mar 28 16:02:35 2017_x000D_	41.0103	17.6758	-74.356	-1.29776	2	43.3882	11.9858	0	0	6.16689		3.17511	0
55306	Tue Mar 28 16:02:35 2017_x000D_	41.0131	17.7816	-80.3448	-1.40228	2	43.3882	11.9858	0	0	6.26358		6.35914	0
55307	Tue Mar 28 16:02:35 2017_x000D_	41.0186	17.9935	-85.8174	-1.4978	2	43.3882	11.9858	0	0	6.45813		19.0468	18.5313
55308	Tue Mar 28 16:02:35 2017_x000D_	41.0342	18.6282	-85.8167	-1.49778	2	42.9714	11.5299	344.271	6.00867	7.35789		13.1074	0
55309	Tue Mar 28 16:02:35 2017_x000D_	41.147	19.0503	-83.0658	-1.44977	2	42.9714	11.5299	344.271	6.00867	7.73853		22.4628	0
55310	Tue Mar 28 16:02:35 2017_x000D_	41.2675	19.7893	-79.916	-1.3948	2	42.9714	11.5299	344.271	6.00867	8.43332		12.6818	0
55311	Tue Mar 28 16:02:35 2017_x000D_	41.2779	20.2119	-79.9143	-1.39477	2	42.9714	11.5299	344.271	6.00867	8.84562		20.0656	20.8727
55312	Tue Mar 28 16:02:35 2017_x000D_	41.498	20.8435	-74.345	-1.29756	2	43.6377	11.3296	315.488	5.5063	9.75154		12.6668	0
55313	Tue Mar 28 16:02:35 2017_x000D_	41.5083	21.2656	-74.342	-1.29751	2	43.6377	11.3296	315.488	5.5063	10.1616		7.07741	0
55314	Tue Mar 28 16:02:35 2017_x000D_	41.6156	21.4757	-71.6561	-1.25064	2	43.6377	11.3296	315.488	5.5063	10.3456		10.0256	0
55315	Tue Mar 28 16:02:35 2017_x000D_	41.7255	21.7913	-68.0556	-1.18779	2	43.6377	11.3296	315.488	5.5063	10.635		20.0391	108.209
55316	Tue Mar 28 16:02:35 2017_x000D_	41.9455	22.422	-68.0546	-1.18778	1	46.8447	12.9805	316.007	5.51536	10.6369		7.06803	0
55317	Tue Mar 28 16:02:35 2017_x000D_	42.0527	22.6318	-65.4298	-1.14197	1	46.8447	12.9805	316.007	5.51536	10.7755		21.2042	0
55318	Tue Mar 28 16:02:35 2017_x000D_	42.3747	23.261	-68.0573	-1.18782	1	46.8447	12.9805	316.007	5.51536	11.2102		9.47374	0
55319	Tue Mar 28 16:02:35 2017_x000D_	42.3823	23.5767	-69.0466	-1.20509	1	46.8447	12.9805	316.007	5.51536	11.4975		20.0001	0
55320	Tue Mar 28 16:02:35 2017_x000D_	42.6018	24.2062	-69.046	-1.20508	1	46.8447	12.9805	316.007	5.51536	12.0008		8.85865	51.8589
55321	Tue Mar 28 16:02:35 2017_x000D_	42.811	24.4146	-69.0497	-1.20514	1	48.2077	11.9173	349.074	6.09248	13.6127		19.2248	0
55322	Tue Mar 28 16:02:35 2017_x000D_	42.9283	25.0446	-71.6598	-1.2507	1	48.2077	11.9173	349.074	6.09248	14.1491		9.98768	0
55323	Tue Mar 28 16:02:36 2017_x000D_	43.0378	25.359	-68.052	-1.18773	1	48.2077	11.9173	349.074	6.09248	14.4016		11.3286	0
55324	Tue Mar 28 16:02:36 2017_x000D_	43.2492	25.6719	-69.0485	-1.20512	1	48.2077	11.9173	349.074	6.09248	14.6211		9.98683	55.5461
55325	Tue Mar 28 16:02:36 2017_x000D_	43.3589	25.9862	-70.7824	-1.23539	1	49.4565	13.2843	66.4508	1.15978	14.0897		22.956	0
55326	Tue Mar 28 16:02:36 2017_x000D_	43.5802	26.7187	-71.6626	-1.25075	1	49.4565	13.2843	66.4508	1.15978	14.6634		7.03182	0
55327	Tue Mar 28 16:02:36 2017_x000D_	43.6869	26.9274	-69.0472	-1.2051	1	49.4565	13.2843	66.4508	1.15978	14.8129		22.9428	0
55328	Tue Mar 28 16:02:36 2017_x000D_	43.908	27.6595	-68.0503	-1.1877	1	49.4565	13.2843	66.4508	1.15978	15.4088		9.95455	27.7646
55329	Tue Mar 28 16:02:36 2017_x000D_	44.0173	27.9728	-71.6632	-1.25076	1	50.0807	13.9676	64.4639	1.12511	15.2614		22.9209	0
55330	Tue Mar 28 16:02:36 2017_x000D_	44.2382	28.7042	-70.7804	-1.23535	1	50.0807	13.9676	64.4639	1.12511	15.8525		9.9336	0
55331	Tue Mar 28 16:02:36 2017_x000D_	44.3471	29.0169	-69.0432	-1.20503	1	50.0807	13.9676	64.4639	1.12511	16.1045		11.2887	0
55332	Tue Mar 28 16:02:36 2017_x000D_	44.5579	29.3286	-68.0497	-1.18769	1	50.0807	13.9676	64.4639	1.12511	16.3237		19.8692	0
55333	Tue Mar 28 16:02:36 2017_x000D_	44.7759	29.954	-68.0487	-1.18767	1	50.0807	13.9676	64.4639	1.12511	16.8436		9.92991	29.4087
55334	Tue Mar 28 16:02:36 2017_x000D_	44.885	30.2665	-71.6662	-1.25081	1	50.4759	14.8647	65.232	1.13851	16.3852		19.8492	0
55335	Tue Mar 28 16:02:36 2017_x000D_	45.1027	30.8913	-71.6665	-1.25082	1	50.4759	14.8647	65.232	1.13851	16.9033		9.92128	0
55336	Tue Mar 28 16:02:36 2017_x000D_	45.2115	31.2036	-68.0467	-1.18764	1	50.4759	14.8647	65.232	1.13851	17.1661		19.8274	0
55337	Tue Mar 28 16:02:36 2017_x000D_	45.429	31.8277	-68.0457	-1.18762	1	50.4759	14.8647	65.232	1.13851	17.6979		9.90712	29.3993
55338	Tue Mar 28 16:02:36 2017_x000D_	45.5378	32.1395	-71.6671	-1.25083	1	50.871	15.7615	78.9857	1.37856	17.2245		16.8587	0
55339	Tue Mar 28 16:02:36 2017_x000D_	45.7528	32.6587	-70.7843	-1.23542	1	50.871	15.7615	78.9857	1.37856	17.6553		0	0
55340	Tue Mar 28 16:02:36 2017_x000D_	45.7528	32.6587	-70.7843	-1.23542	1	50.871	15.7615	78.9857	1.37856	17.6553		19.0608	0
55341	Tue Mar 28 16:02:36 2017_x000D_	45.8687	33.2834	-73.6112	-1.28476	1	50.871	15.7615	78.9857	1.37856	18.222		9.88334	14.6975
55342	Tue Mar 28 16:02:36 2017_x000D_	45.9771	33.5945	-71.6659	-1.25081	1	51.0686	16.2098	65.736	1.14731	18.1149		13.9564	0
55343	Tue Mar 28 16:02:36 2017_x000D_	46.1893	34.0085	-71.6681	-1.25084	1	51.0686	16.2098	65.736	1.14731	18.4554		9.38948	0
55344	Tue Mar 28 16:02:36 2017_x000D_	46.1965	34.3214	-70.7805	-1.23535	1	51.0686	16.2098	65.736	1.14731	18.7555		13.9444	0
55345	Tue Mar 28 16:02:37 2017_x000D_	46.4086	34.735	-70.7824	-1.23539	1	51.0686	16.2098	65.736	1.14731	19.1023		6.25059	0
55346	Tue Mar 28 16:02:37 2017_x000D_	46.4133	34.9433	-70.7805	-1.23535	1	51.0686	16.2098	65.736	1.14731	19.3033		13.9377	6.62835
55347	Tue Mar 28 16:02:37 2017_x000D_	46.6253	35.3567	-70.7824	-1.23539	1	51.0582	16.4305	63.9807	1.11667	19.4384		4.36151	0
55348	Tue Mar 28 16:02:37 2017_x000D_	46.7287	35.4589	-69.0407	-1.20499	1	51.0582	16.4305	63.9807	1.11667	19.5147		6.24459	0
55349	Tue Mar 28 16:02:37 2017_x000D_	46.7334	35.667	-69.0385	-1.20495	1	51.0582	16.4305	63.9807	1.11667	19.7167		9.87767	0
55350	Tue Mar 28 16:02:37 2017_x000D_	46.8418	35.9779	-70.7824	-1.23539	1	51.0582	16.4305	63.9807	1.11667	19.997		6.95406	18.4934
55351	Tue Mar 28 16:02:37 2017_x000D_	46.9475	36.1842	-68.0388	-1.1875	1	51.474	16.8856	70.8414	1.23642	19.8223		16.7744	0
55352	Tue Mar 28 16:02:37 2017_x000D_	47.1612	36.7009	-61.5416	-1.0741	1	51.474	16.8856	70.8414	1.23642	20.2792		6.94735	0
55353	Tue Mar 28 16:02:37 2017_x000D_	47.2668	36.907	-59.0232	-1.03015	1	51.474	16.8856	70.8414	1.23642	20.4587		6.2444	0
55354	Tue Mar 28 16:02:37 2017_x000D_	47.2712	37.1151	-50.95	-0.889246	1	51.474	16.8856	70.8414	1.23642	20.6615		8.72292	27.2058
55355	Tue Mar 28 16:02:37 2017_x000D_	47.4775	37.32	-34.1812	-0.596574	1	51.6506	17.7751	64.1474	1.11958	19.9854		6.82369	0
55356	Tue Mar 28 16:02:37 2017_x000D_	47.6815	37.4206	-28.6882	-0.500704	1	51.6506	17.7751	64.1474	1.11958	20.0424		4.36995	0
55357	Tue Mar 28 16:02:37 2017_x000D_	47.7849	37.5232	-19.733	-0.344406	1	51.6506	17.7751	64.1474	1.11958	20.1229		9.09405	0
55358	Tue Mar 28 16:02:37 2017_x000D_	48.088	37.5186	-7.78448	-0.135865	1	51.6506	17.7751	64.1474	1.11958	20.0624		6.83847	73.8335
55359	Tue Mar 28 16:02:37 2017_x000D_	48.2925	37.6193	0.981519	0.0171307	1	51.9723	20.2151	79.9968	1.39621	17.789		9.63615	0
55360	Tue Mar 28 16:02:37 2017_x000D_	48.5981	37.7182	10.2165	0.178312	1	51.9723	20.2151	79.9968	1.39621	17.8254		6.79961	0
55361	Tue Mar 28 16:02:37 2017_x000D_	48.7978	37.611	13.214	0.230628	1	51.9723	20.2151	79.9968	1.39621	17.6832		24.9744	0
55362	Tue Mar 28 16:02:37 2017_x000D_	49.6003	37.3896	13.2132	0.230615	1	51.9723	20.2151	79.9968	1.39621	17.3375		12.1007	0
55363	Tue Mar 28 16:02:37 2017_x000D_	50.0036	37.3828	13.2154	0.230652	1	51.9723	20.2151	79.9968	1.39621	17.2802		15.4153	87.9713
55364	Tue Mar 28 16:02:37 2017_x000D_	50.505	37.2704	9.75891	0.170325	1	52.4912	23.1012	82.3448	1.43719	14.3077		24.3584	0
55365	Tue Mar 28 16:02:37 2017_x000D_	51.3084	37.1529	6.85372	0.11962	1	52.4912	23.1012	82.3448	1.43719	14.1014		6.78376	0
55366	Tue Mar 28 16:02:38 2017_x000D_	51.5075	37.0457	3.91599	0.0683469	1	52.4912	23.1012	82.3448	1.43719	13.9792		24.1445	0
55367	Tue Mar 28 16:02:38 2017_x000D_	52.3122	37.0319	-1.98406	-0.0346284	1	52.4912	23.1012	82.3448	1.43719	13.9318		12.0677	40.1357
55368	Tue Mar 28 16:02:38 2017_x000D_	52.7144	37.0252	-1.98469	-0.0346394	1	52.6466	24.43	79.4957	1.38746	12.5954		12.4624	0
55369	Tue Mar 28 16:02:38 2017_x000D_	53.1184	37.1219	-4.91676	-0.0858137	1	52.6466	24.43	79.4957	1.38746	12.7007		21.09	0
55370	Tue Mar 28 16:02:38 2017_x000D_	53.8213	37.11	-4.64059	-0.0809935	1	52.6466	24.43	79.4957	1.38746	12.7343		9.04329	0
55371	Tue Mar 28 16:02:38 2017_x000D_	54.1227	37.1049	-4.92004	-0.0858709	1	52.6466	24.43	79.4957	1.38746	12.7606		24.2948	46.6642
55372	Tue Mar 28 16:02:38 2017_x000D_	54.9275	37.195	-1.9818	-0.0345889	1	52.7916	25.9787	84.4155	1.47333	11.4179		6.01586	0
55373	Tue Mar 28 16:02:38 2017_x000D_	55.128	37.1916	-1.98211	-0.0345943	1	52.7916	25.9787	84.4155	1.47333	11.4537		12.0318	0
55374	Tue Mar 28 16:02:38 2017_x000D_	55.529	37.1847	-1.98274	-0.0346053	1	52.7916	25.9787	84.4155	1.47333	11.5355		15.3514	0
55375	Tue Mar 28 16:02:38 2017_x000D_	56.0318	37.2798	0.97532	0.0170225	1	52.7916	25.9787	84.4155	1.47333	11.7564		9.0223	0
55376	Tue Mar 28 16:02:38 2017_x000D_	56.3325	37.2747	0.975301	0.0170222	1	52.7916	25.9787	84.4155	1.47333	11.838		12.4186	33.0671
55377	Tue Mar 28 16:02:38 2017_x000D_	56.735	37.3714	3.93554	0.0686882	1	52.7394	27.0797	101.781	1.77642	11.0401		12.4	0
55378	Tue Mar 28 16:02:38 2017_x000D_	57.1334	37.2613	6.87587	0.120006	1	52.7394	27.0797	101.781	1.77642	11.0893		6.00392	0
55379	Tue Mar 28 16:02:38 2017_x000D_	57.3335	37.2578	6.87637	0.120015	1	52.7394	27.0797	101.781	1.77642	11.1669		20.994	0
55380	Tue Mar 28 16:02:38 2017_x000D_	58.0332	37.2459	6.59907	0.115175	1	52.7394	27.0797	101.781	1.77642	11.4619		9.51695	93.8818
55381	Tue Mar 28 16:02:38 2017_x000D_	58.3313	37.1374	3.93197	0.0686259	1	53.9115	29.9813	73.4513	1.28197	8.41097		17.9846	0
55382	Tue Mar 28 16:02:38 2017_x000D_	58.9307	37.1272	3.93285	0.0686413	1	53.9115	29.9813	73.4513	1.28197	8.73248		8.98325	0
55383	Tue Mar 28 16:02:38 2017_x000D_	59.2301	37.1222	3.79256	0.0661927	1	53.9115	29.9813	73.4513	1.28197	8.90393		8.9893	0
55384	Tue Mar 28 16:02:38 2017_x000D_	59.5297	37.1171	3.93374	0.0686567	1	53.9115	29.9813	73.4513	1.28197	9.08206		18.2297	88.8162
55385	Tue Mar 28 16:02:38 2017_x000D_	60.1267	37.0038	6.87862	0.120055	1	55.5394	32.4541	80.0617	1.39734	6.46089		11.9687	0
55386	Tue Mar 28 16:02:38 2017_x000D_	60.5256	36.997	6.87985	0.120076	1	55.5394	32.4541	80.0617	1.39734	6.74538		17.9426	0
55387	Tue Mar 28 16:02:39 2017_x000D_	61.1236	36.9869	6.88146	0.120104	1	55.5394	32.4541	80.0617	1.39734	7.19233		13.4645	0
55388	Tue Mar 28 16:02:39 2017_x000D_	61.5186	36.7738	6.87693	0.120025	1	55.5394	32.4541	80.0617	1.39734	7.37636		17.9275	50.9258
55389	Tue Mar 28 16:02:39 2017_x000D_	62.1161	36.7638	6.87871	0.120056	1	56.5655	33.8064	45.5733	0.795405	6.28931		5.97387	0
55390	Tue Mar 28 16:02:39 2017_x000D_	62.3152	36.7604	6.8792	0.120065	1	56.5655	33.8064	45.5733	0.795405	6.46414		11.9417	0
55391	Tue Mar 28 16:02:39 2017_x000D_	62.7132	36.7537	6.88037	0.120085	1	56.5655	33.8064	45.5733	0.795405	6.81768		15.2309	0
55392	Tue Mar 28 16:02:39 2017_x000D_	63.2085	36.6422	3.7863	0.0660834	1	56.5655	33.8064	45.5733	0.795405	7.22296		8.95626	0
55393	Tue Mar 28 16:02:39 2017_x000D_	63.507	36.6372	3.92784	0.0685537	1	56.5655	33.8064	45.5733	0.795405	7.49652		5.96482	72.6952
55394	Tue Mar 28 16:02:39 2017_x000D_	63.7058	36.6339	3.92809	0.068558	1	58.6903	34.9713	0	0	5.28389		14.9001	0
55395	Tue Mar 28 16:02:39 2017_x000D_	64.2024	36.6255	3.78777	0.066109	1	58.6903	34.9713	0	0	5.75497		5.95882	0
55396	Tue Mar 28 16:02:39 2017_x000D_	64.401	36.6222	3.78796	0.0661124	1	58.6903	34.9713	0	0	5.94454		14.8972	0
55397	Tue Mar 28 16:02:39 2017_x000D_	64.8975	36.6137	-2.01061	-0.0350918	1	58.6903	34.9713	0	0	6.42081		2.97044	39.204
55398	Tue Mar 28 16:02:39 2017_x000D_	64.9965	36.612	-1.86953	-0.0326295	1	59.9965	35.0109	0	0	5.2501		11.9116	0
55399	Tue Mar 28 16:02:39 2017_x000D_	65.3935	36.6054	-1.87017	-0.0326405	1	59.9965	35.0109	0	0	5.62761		5.95287	0
55400	Tue Mar 28 16:02:39 2017_x000D_	65.5919	36.602	-1.87046	-0.0326457	1	59.9965	35.0109	0	0	5.81722		9.44429	0
55401	Tue Mar 28 16:02:39 2017_x000D_	65.8911	36.6999	-4.96559	-0.0866659	1	59.9965	35.0109	0	0	6.1318		12.2922	245.361
55402	Tue Mar 28 16:02:39 2017_x000D_	66.2858	36.5899	-13.6007	-0.237377	2	67.9371	33.0518	0	0	3.90448		0.0108167	0
55403	Tue Mar 28 16:02:39 2017_x000D_	66.2861	36.5897	-21.0462	-0.367325	2	67.9371	33.0518	0	0	3.90417		4.30435	0
55404	Tue Mar 28 16:02:39 2017_x000D_	66.1856	36.4873	-43.1948	-0.753891	2	67.9371	33.0518	0	0	3.85622		3.09021	0
55405	Tue Mar 28 16:02:39 2017_x000D_	66.1844	36.3843	-49.255	-0.859662	2	67.9371	33.0518	0	0	3.7653		0.0276586	0
55406	Tue Mar 28 16:02:39 2017_x000D_	66.1853	36.3841	-69.5953	-1.21467	2	67.9371	33.0518	0	0	3.76471		0.00848528	39.8446
55407	Tue Mar 28 16:02:39 2017_x000D_	66.1855	36.3843	-74.913	-1.30748	2	69.253	32.8718	355.636	6.20702	4.66339		4.29583	0
55408	Tue Mar 28 16:02:39 2017_x000D_	66.2834	36.2798	-83.6395	-1.45978	2	69.253	32.8718	355.636	6.20702	4.52029		6.18379	0
55409	Tue Mar 28 16:02:40 2017_x000D_	66.2867	36.4859	-89.1397	-1.55578	2	69.253	32.8718	355.636	6.20702	4.67554		3.11152	0
55410	Tue Mar 28 16:02:40 2017_x000D_	66.2886	36.5896	253.955	4.43236	2	69.253	32.8718	355.636	6.20702	4.75497		6.18365	18.7361
55411	Tue Mar 28 16:02:40 2017_x000D_	66.2916	36.7957	248.804	4.34245	2	69.7096	32.4457	26.636	0.464885	5.5322		12.7237	0
55412	Tue Mar 28 16:02:40 2017_x000D_	66.1986	37.2095	238.962	4.17067	2	69.7096	32.4457	26.636	0.464885	5.91785		10.862	0
55413	Tue Mar 28 16:02:40 2017_x000D_	65.9043	37.4204	236.687	4.13097	2	69.7096	32.4457	26.636	0.464885	6.26322		20.5701	0
55414	Tue Mar 28 16:02:40 2017_x000D_	65.6164	38.0427	238.962	4.17067	2	69.7096	32.4457	26.636	0.464885	6.93402		15.0911	14.5153
55415	Tue Mar 28 16:02:40 2017_x000D_	65.2246	38.3582	240.411	4.19597	2	70.1337	32.6786	0	0	7.50714		20.5674	0
55416	Tue Mar 28 16:02:40 2017_x000D_	64.9367	38.9804	242.738	4.23658	2	70.1337	32.6786	0	0	8.16832		0	0
55417	Tue Mar 28 16:02:40 2017_x000D_	64.9367	38.9804	242.738	4.23658	2	70.1337	32.6786	0	0	8.16832		24.6745	0
55418	Tue Mar 28 16:02:40 2017_x000D_	64.5513	39.707	248.809	4.34254	2	70.1337	32.6786	0	0	8.97561		20.5607	41.9185
55419	Tue Mar 28 16:02:40 2017_x000D_	64.2635	40.329	251.347	4.38683	2	69.6338	33.9834	34.7073	0.605756	8.31305		6.16575	0
55420	Tue Mar 28 16:02:40 2017_x000D_	64.2667	40.5345	251.346	4.38682	2	69.6338	33.9834	34.7073	0.605756	8.46892		12.6866	0
55421	Tue Mar 28 16:02:40 2017_x000D_	64.174	40.9471	253.966	4.43254	2	69.6338	33.9834	34.7073	0.605756	8.84887		16.5281	0
55422	Tue Mar 28 16:02:40 2017_x000D_	63.9839	41.4642	254.768	4.44653	2	69.6338	33.9834	34.7073	0.605756	9.37463		9.72076	0
55423	Tue Mar 28 16:02:40 2017_x000D_	63.8896	41.7742	256.663	4.47962	2	69.6338	33.9834	34.7073	0.605756	9.67948		19.432	0
55424	Tue Mar 28 16:02:40 2017_x000D_	63.7011	42.3939	256.664	4.47963	2	69.6338	33.9834	34.7073	0.605756	10.2924		9.23222	0
55425	Tue Mar 28 16:02:40 2017_x000D_	63.7061	42.7016	257.348	4.49157	2	69.6338	33.9834	34.7073	0.605756	10.5425		9.71989	0
55426	Tue Mar 28 16:02:40 2017_x000D_	63.6119	43.0116	253.965	4.43253	2	69.6338	33.9834	34.7073	0.605756	10.8523		19.4197	0
55427	Tue Mar 28 16:02:40 2017_x000D_	63.4235	43.6309	253.965	4.43253	2	69.6338	33.9834	34.7073	0.605756	11.4735		12.3046	54.0985
55428	Tue Mar 28 16:02:40 2017_x000D_	63.4301	44.041	253.964	4.43251	1	67.8724	34.3698	37.5612	0.655567	10.6427		19.4102	0
55429	Tue Mar 28 16:02:40 2017_x000D_	63.2418	44.66	253.964	4.43251	1	67.8724	34.3698	37.5612	0.655567	11.2841		13.6856	0
55430	Tue Mar 28 16:02:41 2017_x000D_	63.0502	45.074	253.965	4.43252	1	67.8724	34.3698	37.5612	0.655567	11.7403		18.6872	0
55431	Tue Mar 28 16:02:41 2017_x000D_	62.9611	45.6905	256.663	4.47962	1	67.8724	34.3698	37.5612	0.655567	12.3401		6.84155	47.7489
55432	Tue Mar 28 16:02:41 2017_x000D_	62.8654	45.8975	253.964	4.43251	1	68.2319	35.9203	45.8286	0.79986	11.3289		13.6789	0
55433	Tue Mar 28 16:02:41 2017_x000D_	62.6739	46.3113	253.965	4.43253	1	68.2319	35.9203	45.8286	0.79986	11.7841		18.6778	0
55434	Tue Mar 28 16:02:41 2017_x000D_	62.5849	46.9275	256.664	4.47964	1	68.2319	35.9203	45.8286	0.79986	12.3712		12.6517	0
55435	Tue Mar 28 16:02:41 2017_x000D_	62.4926	47.339	253.964	4.43251	1	68.2319	35.9203	45.8286	0.79986	12.7799		10.9873	0
55436	Tue Mar 28 16:02:41 2017_x000D_	62.2995	47.6502	254.768	4.44653	1	68.2319	35.9203	45.8286	0.79986	13.1447		22.3237	59.3425
55437	Tue Mar 28 16:02:41 2017_x000D_	62.1131	48.3706	253.965	4.43252	1	68.1348	37.896	49.5869	0.865454	12.0821		9.19632	0
55438	Tue Mar 28 16:02:41 2017_x000D_	62.1183	48.6771	254.766	4.44651	1	68.1348	37.896	49.5869	0.865454	12.3463		22.3106	0
55439	Tue Mar 28 16:02:41 2017_x000D_	61.9321	49.3971	253.963	4.4325	1	68.1348	37.896	49.5869	0.865454	13.0671		13.6628	0
55440	Tue Mar 28 16:02:41 2017_x000D_	61.7408	49.8104	253.964	4.43251	1	68.1348	37.896	49.5869	0.865454	13.5217		16.4694	105.513
55441	Tue Mar 28 16:02:41 2017_x000D_	61.5512	50.3256	254.768	4.44654	1	68.1797	41.4128	86.1463	1.50354	11.1074		9.19332	0
55442	Tue Mar 28 16:02:41 2017_x000D_	61.5564	50.632	253.964	4.4325	1	68.1797	41.4128	86.1463	1.50354	11.3517		12.6247	0
55443	Tue Mar 28 16:02:41 2017_x000D_	61.4642	51.0426	256.666	4.47967	1	68.1797	41.4128	86.1463	1.50354	11.7401		13.6533	0
55444	Tue Mar 28 16:02:41 2017_x000D_	61.273	51.4556	256.668	4.47969	1	68.1797	41.4128	86.1463	1.50354	12.1885		12.6234	79.169
55445	Tue Mar 28 16:02:41 2017_x000D_	61.181	51.8662	253.964	4.43251	1	68.2677	44.0503	86.3855	1.50771	10.5503		6.12085	0
55446	Tue Mar 28 16:02:41 2017_x000D_	61.1844	52.0702	253.963	4.43249	1	68.2677	44.0503	86.3855	1.50771	10.7001		20.4721	0
55447	Tue Mar 28 16:02:41 2017_x000D_	60.8978	52.6895	251.338	4.38668	1	68.2677	44.0503	86.3855	1.50771	11.3557		12.6124	0
55448	Tue Mar 28 16:02:41 2017_x000D_	60.8057	53.0997	253.964	4.43251	1	68.2677	44.0503	86.3855	1.50771	11.7292		19.3315	52.9341
55449	Tue Mar 28 16:02:41 2017_x000D_	60.6182	53.7162	253.964	4.43251	1	68.3987	45.8099	88.6759	1.54769	11.0926		6.1149	0
55450	Tue Mar 28 16:02:41 2017_x000D_	60.6217	53.92	253.964	4.4325	1	68.3987	45.8099	88.6759	1.54769	11.2363		13.6399	0
55451	Tue Mar 28 16:02:41 2017_x000D_	60.4307	54.3326	253.964	4.43252	1	68.3987	45.8099	88.6759	1.54769	11.6673		13.6385	0
55452	Tue Mar 28 16:02:42 2017_x000D_	60.2396	54.7451	253.965	4.43253	1	68.3987	45.8099	88.6759	1.54769	12.0999		9.16043	0
55453	Tue Mar 28 16:02:42 2017_x000D_	60.245	55.0504	254.768	4.44654	1	68.3987	45.8099	88.6759	1.54769	12.3235		16.4427	39.4827
55454	Tue Mar 28 16:02:42 2017_x000D_	60.0558	55.5648	253.965	4.43252	1	68.334	47.1244	84.3929	1.47293	11.8224		6.10596	0
55455	Tue Mar 28 16:02:42 2017_x000D_	60.0594	55.7683	253.964	4.43251	1	68.334	47.1244	84.3929	1.47293	11.966		13.6305	0
55456	Tue Mar 28 16:02:42 2017_x000D_	59.8685	56.1806	253.965	4.43252	1	68.334	47.1244	84.3929	1.47293	12.3968		6.10596	0
55457	Tue Mar 28 16:02:42 2017_x000D_	59.8721	56.3841	253.964	4.43251	1	68.334	47.1244	84.3929	1.47293	12.5438		9.64377	103.563
55458	Tue Mar 28 16:02:42 2017_x000D_	59.7784	56.6916	257.359	4.49176	1	66.6633	50.1453	122.456	2.13727	9.50031		6.8118	0
55459	Tue Mar 28 16:02:42 2017_x000D_	59.6829	56.8976	260.011	4.53806	1	66.6633	50.1453	122.456	2.13727	9.71182		12.587	0
55460	Tue Mar 28 16:02:42 2017_x000D_	59.5911	57.307	262.715	4.58524	1	66.6633	50.1453	122.456	2.13727	10.0651		9.13618	0
55461	Tue Mar 28 16:02:42 2017_x000D_	59.596	57.6115	-80.2224	-1.40014	1	66.6633	50.1453	122.456	2.13727	10.2806		3.03638	0
55462	Tue Mar 28 16:02:42 2017_x000D_	59.5976	57.7127	-75.2587	-1.31351	1	66.6633	50.1453	122.456	2.13727	10.3532		6.09966	65.1249
55463	Tue Mar 28 16:02:42 2017_x000D_	59.6006	57.916	-62.8925	-1.09768	1	65.6982	52.0898	124.372	2.17071	8.43358		8.45799	0
55464	Tue Mar 28 16:02:42 2017_x000D_	59.8016	58.1137	-50.387	-0.879419	1	65.6982	52.0898	124.372	2.17071	8.42955		6.1028	0
55465	Tue Mar 28 16:02:42 2017_x000D_	59.8049	58.3171	-42.4363	-0.740653	1	65.6982	52.0898	124.372	2.17071	8.57381		8.47496	0
55466	Tue Mar 28 16:02:42 2017_x000D_	60.0063	58.5152	-29.6603	-0.517671	1	65.6982	52.0898	124.372	2.17071	8.58391		5.92713	29.5751
55467	Tue Mar 28 16:02:42 2017_x000D_	60.2038	58.5099	-21.8487	-0.381331	1	65.2211	52.9525	120.654	2.10581	7.48719		6.75674	0
55468	Tue Mar 28 16:02:42 2017_x000D_	60.3062	58.7105	-15.5431	-0.271277	1	65.2211	52.9525	120.654	2.10581	7.57039		18.7598	0
55469	Tue Mar 28 16:02:42 2017_x000D_	60.9031	58.8969	-9.99914	-0.174518	1	65.2211	52.9525	120.654	2.10581	7.34718		8.89257	0
55470	Tue Mar 28 16:02:42 2017_x000D_	61.1994	58.8885	-9.46039	-0.165115	1	65.2211	52.9525	120.654	2.10581	7.17009		20.9396	74.7583
55471	Tue Mar 28 16:02:42 2017_x000D_	61.8926	58.9701	-12.8088	-0.223555	1	63.3987	54.6521	141.245	2.46518	4.57312		12.2025	0
55472	Tue Mar 28 16:02:42 2017_x000D_	62.2892	59.0604	-10.0019	-0.174566	1	63.3987	54.6521	141.245	2.46518	4.54578		24.374	0
55473	Tue Mar 28 16:02:43 2017_x000D_	63.0815	59.2403	-15.5513	-0.271421	1	63.3987	54.6521	141.245	2.46518	4.59915		8.88357	0
55474	Tue Mar 28 16:02:43 2017_x000D_	63.3775	59.2319	-16.4054	-0.286327	1	63.3987	54.6521	141.245	2.46518	4.57985		12.1735	29.4192
55475	Tue Mar 28 16:02:43 2017_x000D_	63.7732	59.3218	-19.1856	-0.334852	1	64.2885	54.2399	121.9	2.12756	5.10796		19.8317	0
55476	Tue Mar 28 16:02:43 2017_x000D_	64.3689	59.6084	-21.8681	-0.38167	1	64.2885	54.2399	121.9	2.12756	5.3691		13.214	0
55477	Tue Mar 28 16:02:43 2017_x000D_	64.7658	59.7994	-21.867	-0.381652	1	64.2885	54.2399	121.9	2.12756	5.57995		9.32927	0
55478	Tue Mar 28 16:02:43 2017_x000D_	65.0627	59.8919	-25.7056	-0.448647	1	64.2885	54.2399	121.9	2.12756	5.70478		19.8034	0
55479	Tue Mar 28 16:02:43 2017_x000D_	65.6574	60.1784	-23.0284	-0.401922	1	64.2885	54.2399	121.9	2.12756	6.09423		9.30457	6.5687
55480	Tue Mar 28 16:02:43 2017_x000D_	65.9535	60.2707	-24.4536	-0.426797	1	64.2779	54.4586	68.4312	1.19435	6.04881		23.7934	0
55481	Tue Mar 28 16:02:43 2017_x000D_	66.6474	60.6548	-25.7056	-0.448647	1	64.2779	54.4586	68.4312	1.19435	6.63381		9.29687	0
55482	Tue Mar 28 16:02:43 2017_x000D_	66.9432	60.7472	-21.8645	-0.381607	1	64.2779	54.4586	68.4312	1.19435	6.8301		19.7431	0
55483	Tue Mar 28 16:02:43 2017_x000D_	67.5362	61.0326	-24.4521	-0.42677	1	64.2779	54.4586	68.4312	1.19435	7.33717		6.58142	6.51874
55484	Tue Mar 28 16:02:43 2017_x000D_	67.7338	61.1279	-21.8623	-0.381569	1	64.0607	54.4523	87.4122	1.52563	7.6194		13.1509	0
55485	Tue Mar 28 16:02:43 2017_x000D_	68.1288	61.318	-21.8613	-0.381551	1	64.0607	54.4523	87.4122	1.52563	7.98043		18.5626	0
55486	Tue Mar 28 16:02:43 2017_x000D_	68.7195	61.5022	-21.8631	-0.381583	1	64.0607	54.4523	87.4122	1.52563	8.45018		9.26931	0
55487	Tue Mar 28 16:02:43 2017_x000D_	69.0144	61.5944	-18.2045	-0.317729	1	64.0607	54.4523	87.4122	1.52563	8.69188		10.6152	19.7094
55488	Tue Mar 28 16:02:43 2017_x000D_	69.3111	61.7872	-19.1671	-0.334529	1	64.0287	55.1085	108.041	1.88567	8.51521		21.3183	0
55489	Tue Mar 28 16:02:43 2017_x000D_	69.9983	61.9681	-18.2028	-0.317698	1	64.0287	55.1085	108.041	1.88567	9.09342		10.6019	0
55490	Tue Mar 28 16:02:43 2017_x000D_	70.2946	62.1607	-19.166	-0.33451	1	64.0287	55.1085	108.041	1.88567	9.43372		18.5057	0
55491	Tue Mar 28 16:02:43 2017_x000D_	70.8835	62.3443	-19.1668	-0.334524	1	64.0287	55.1085	108.041	1.88567	9.9672		8.78506	55.8201
55492	Tue Mar 28 16:02:43 2017_x000D_	71.1762	62.3354	-18.2034	-0.31771	1	65.0393	56.6708	45	0.785398	8.3516		19.6356	0
55493	Tue Mar 28 16:02:43 2017_x000D_	71.7658	62.6196	-15.5183	-0.270845	1	65.0393	56.6708	45	0.785398	8.97964		0	0
55494	Tue Mar 28 16:02:44 2017_x000D_	71.7658	62.6196	-15.5183	-0.270845	1	65.0393	56.6708	45	0.785398	8.97964		18.4706	0
55495	Tue Mar 28 16:02:44 2017_x000D_	72.3536	62.8028	-15.5175	-0.270832	1	65.0393	56.6708	45	0.785398	9.54465		18.4499	0
55496	Tue Mar 28 16:02:44 2017_x000D_	72.9408	62.9856	-20.8018	-0.363059	1	65.0393	56.6708	45	0.785398	10.1149		9.23048	96.1906
55497	Tue Mar 28 16:02:44 2017_x000D_	73.2345	63.0773	-19.1697	-0.334575	1	67.319	58.9255	60.7904	1.06099	7.22707		9.20883	0
55498	Tue Mar 28 16:02:44 2017_x000D_	73.5276	63.1685	-20.8031	-0.363083	1	67.319	58.9255	60.7904	1.06099	7.51996		21.215	0
55499	Tue Mar 28 16:02:44 2017_x000D_	74.2115	63.3484	-21.8753	-0.381797	1	67.319	58.9255	60.7904	1.06099	8.18954		8.30936	0
55500	Tue Mar 28 16:02:44 2017_x000D_	74.4085	63.5431	-21.8714	-0.381727	1	67.319	58.9255	60.7904	1.06099	8.46069		18.4051	128.305
55501	Tue Mar 28 16:02:44 2017_x000D_	74.9942	63.7257	-21.8731	-0.381758	1	70.4318	61.8584	24.1498	0.421493	4.92974		11.9932	0
55502	Tue Mar 28 16:02:44 2017_x000D_	75.3841	63.814	-19.1701	-0.334581	1	70.4318	61.8584	24.1498	0.421493	5.32444		6.50363	0
55503	Tue Mar 28 16:02:44 2017_x000D_	75.5794	63.9081	-21.8749	-0.381788	1	70.4318	61.8584	24.1498	0.421493	5.54067		13.0126	0
55504	Tue Mar 28 16:02:44 2017_x000D_	75.9701	64.0965	-21.8738	-0.38177	1	70.4318	61.8584	24.1498	0.421493	5.97343		9.18305	89.7136
55505	Tue Mar 28 16:02:44 2017_x000D_	76.2623	64.1877	-18.1973	-0.317603	1	72.9567	63.4608	14.4273	0.251804	3.38458		11.9665	0
55506	Tue Mar 28 16:02:44 2017_x000D_	76.6514	64.2755	-20.806	-0.363133	1	72.9567	63.4608	14.4273	0.251804	3.78346		8.28172	0
55507	Tue Mar 28 16:02:44 2017_x000D_	76.8475	64.4698	-20.8018	-0.36306	1	72.9567	63.4608	14.4273	0.251804	4.0195		8.73736	0
55508	Tue Mar 28 16:02:44 2017_x000D_	77.1386	64.4606	-21.8775	-0.381835	1	72.9567	63.4608	14.4273	0.251804	4.29975		8.27748	182.374
55509	Tue Mar 28 16:02:44 2017_x000D_	77.3346	64.6548	-21.8735	-0.381764	2	78.8817	62.1006	16.9592	0.295994	2.98621		15.6149	0
55510	Tue Mar 28 16:02:44 2017_x000D_	77.8213	64.8393	-28.3258	-0.494379	2	78.8817	62.1006	16.9592	0.295994	2.93682		11.9418	0
55511	Tue Mar 28 16:02:44 2017_x000D_	78.2096	64.9269	-30.788	-0.537351	2	78.8817	62.1006	16.9592	0.295994	2.90511		4.13241	0
55512	Tue Mar 28 16:02:44 2017_x000D_	78.3076	65.0237	-34.6992	-0.605615	2	78.8817	62.1006	16.9592	0.295994	2.97894		10.4737	0
55513	Tue Mar 28 16:02:44 2017_x000D_	78.6003	65.214	-48.6296	-0.848747	2	78.8817	62.1006	16.9592	0.295994	3.12609		6.48761	49.1607
55514	Tue Mar 28 16:02:44 2017_x000D_	78.7952	65.3077	-54.6777	-0.954306	2	80.3643	62.7986	26.0212	0.454156	2.95933		9.39485	0
55515	Tue Mar 28 16:02:44 2017_x000D_	78.8951	65.6045	-58.4871	-1.02079	2	80.3643	62.7986	26.0212	0.454156	3.16727		14.6779	0
55516	Tue Mar 28 16:02:45 2017_x000D_	79.19	65.9949	-73.1331	-1.27641	2	80.3643	62.7986	26.0212	0.454156	3.40519		8.99451	0
55517	Tue Mar 28 16:02:45 2017_x000D_	79.1932	66.2947	-78.9338	-1.37766	2	80.3643	62.7986	26.0212	0.454156	3.68703		15.2161	34.76
55518	Tue Mar 28 16:02:45 2017_x000D_	79.2954	66.7915	267.809	4.67416	2	81.4246	63.2658	45.7704	0.798844	4.11874		8.98848	0
55519	Tue Mar 28 16:02:45 2017_x000D_	79.2985	67.0911	262.728	4.58547	2	81.4246	63.2658	45.7704	0.798844	4.37644		8.99448	0
55520	Tue Mar 28 16:02:45 2017_x000D_	79.3016	67.3909	257.044	4.48626	2	81.4246	63.2658	45.7704	0.798844	4.63935		16.1932	0
55521	Tue Mar 28 16:02:45 2017_x000D_	79.1134	67.8968	246.169	4.29645	2	81.4246	63.2658	45.7704	0.798844	5.17569		9.50523	50.3522
55522	Tue Mar 28 16:02:45 2017_x000D_	79.0198	68.1995	242.596	4.2341	2	82.6679	64.3933	83.274	1.45341	5.27217		14.9755	0
55523	Tue Mar 28 16:02:45 2017_x000D_	78.7339	68.6087	232.888	4.06466	2	82.6679	64.3933	83.274	1.45341	5.76593		12.654	0
55524	Tue Mar 28 16:02:45 2017_x000D_	78.447	68.9179	229.065	3.99794	2	82.6679	64.3933	83.274	1.45341	6.18773		21.0878	0
55525	Tue Mar 28 16:02:45 2017_x000D_	77.9688	69.4331	225.209	3.93063	2	82.6679	64.3933	83.274	1.45341	6.89065		10.7996	0
55526	Tue Mar 28 16:02:45 2017_x000D_	77.7787	69.7388	227.139	3.96433	2	82.6679	64.3933	83.274	1.45341	7.24421		12.6561	65.6625
55527	Tue Mar 28 16:02:45 2017_x000D_	77.4917	70.048	223.409	3.89921	2	82.7735	66.5795	118.452	2.06737	6.31885		10.6775	0
55528	Tue Mar 28 16:02:45 2017_x000D_	77.2039	70.2574	225.209	3.93064	2	82.7735	66.5795	118.452	2.06737	6.67438		23.2231	0
55529	Tue Mar 28 16:02:45 2017_x000D_	76.6291	70.7759	227.138	3.96431	2	82.7735	66.5795	118.452	2.06737	7.44066		8.43817	0
55530	Tue Mar 28 16:02:45 2017_x000D_	76.4378	70.9821	227.138	3.96431	2	82.7735	66.5795	118.452	2.06737	7.71518		19.1443	65.9627
55531	Tue Mar 28 16:02:45 2017_x000D_	76.0565	71.4938	232.888	4.06465	2	81.387	68.286	135	2.35619	6.22127		10.6908	0
55532	Tue Mar 28 16:02:45 2017_x000D_	75.7683	71.7034	230.854	4.02917	2	81.387	68.286	135	2.35619	6.57635		16.8699	0
55533	Tue Mar 28 16:02:45 2017_x000D_	75.3858	72.1156	235.045	4.10231	2	81.387	68.286	135	2.35619	7.11901		9.49398	0
55534	Tue Mar 28 16:02:45 2017_x000D_	75.2925	72.418	234.526	4.09325	2	81.387	68.286	135	2.35619	7.36318		14.9639	110.862
55535	Tue Mar 28 16:02:45 2017_x000D_	75.0067	72.8268	236.646	4.13025	1	78.4674	66.0206	11.7613	0.205273	7.6355		12.6583	0
55536	Tue Mar 28 16:02:45 2017_x000D_	74.7197	73.1361	237.333	4.14223	1	78.4674	66.0206	11.7613	0.205273	8.04211		9.49111	0
55537	Tue Mar 28 16:02:46 2017_x000D_	74.6264	73.4384	236.646	4.13025	1	78.4674	66.0206	11.7613	0.205273	8.35327		14.9639	0
55538	Tue Mar 28 16:02:46 2017_x000D_	74.3406	73.8472	238.884	4.16931	1	78.4674	66.0206	11.7613	0.205273	8.84795		6.70938	0
55539	Tue Mar 28 16:02:46 2017_x000D_	74.2461	74.0499	236.646	4.13025	1	78.4674	66.0206	11.7613	0.205273	9.07133		8.44021	14.4225
55540	Tue Mar 28 16:02:46 2017_x000D_	74.0547	74.2561	236.646	4.13025	1	78.8894	66.2509	13.6806	0.238771	9.35187		17.4844	0
55541	Tue Mar 28 16:02:46 2017_x000D_	73.7701	74.7647	232.888	4.06466	1	78.8894	66.2509	13.6806	0.238771	9.93439		8.44021	0
55542	Tue Mar 28 16:02:46 2017_x000D_	73.5787	74.9709	232.888	4.06466	1	78.8894	66.2509	13.6806	0.238771	10.2099		14.9622	0
55543	Tue Mar 28 16:02:46 2017_x000D_	73.293	75.3797	235.045	4.10231	1	78.8894	66.2509	13.6806	0.238771	10.7077		10.7971	32.2998
55544	Tue Mar 28 16:02:46 2017_x000D_	73.1029	75.6853	236.646	4.13025	1	79.4947	67.1413	85.0276	1.48401	10.6703		8.44241	0
55545	Tue Mar 28 16:02:46 2017_x000D_	72.9115	75.8916	236.646	4.13025	1	79.4947	67.1413	85.0276	1.48401	10.9502		17.4818	0
55546	Tue Mar 28 16:02:46 2017_x000D_	72.6269	76.4001	232.888	4.06466	1	79.4947	67.1413	85.0276	1.48401	11.5279		6.70267	0
55547	Tue Mar 28 16:02:46 2017_x000D_	72.5325	76.6026	235.045	4.10231	1	79.4947	67.1413	85.0276	1.48401	11.7468		14.9664	52.6262
55548	Tue Mar 28 16:02:46 2017_x000D_	72.2467	77.0115	232.888	4.06466	1	79.6231	68.8908	85.0276	1.48401	10.9707		8.44021	0
55549	Tue Mar 28 16:02:46 2017_x000D_	72.0553	77.2177	232.888	4.06466	1	79.6231	68.8908	85.0276	1.48401	11.2521		12.669	0
55550	Tue Mar 28 16:02:46 2017_x000D_	71.7681	77.5273	229.067	3.99797	1	79.6231	68.8908	85.0276	1.48401	11.6743		8.44241	0
55551	Tue Mar 28 16:02:46 2017_x000D_	71.5767	77.7336	229.067	3.99797	1	79.6231	68.8908	85.0276	1.48401	11.9557		12.6688	32.7206
55552	Tue Mar 28 16:02:46 2017_x000D_	71.2894	78.0431	225.217	3.93078	1	79.5681	69.9801	85.0276	1.48401	11.5563		4.21807	0
55553	Tue Mar 28 16:02:46 2017_x000D_	71.1938	78.1462	229.067	3.99797	1	79.5681	69.9801	85.0276	1.48401	11.6968		4.22654	0
55554	Tue Mar 28 16:02:46 2017_x000D_	71.098	78.2495	225.217	3.93078	1	79.5681	69.9801	85.0276	1.48401	11.8375		8.44445	0
55555	Tue Mar 28 16:02:46 2017_x000D_	70.9065	78.4558	225.217	3.93078	1	79.5681	69.9801	85.0276	1.48401	12.1186		21.126	0
55556	Tue Mar 28 16:02:46 2017_x000D_	70.4274	78.9719	213.836	3.73215	1	79.5681	69.9801	85.0276	1.48401	12.822		2.92422	89.4676
55557	Tue Mar 28 16:02:46 2017_x000D_	70.33	78.9757	207.809	3.62695	1	78.56	72.7868	114.545	1.99919	10.2973		8.45641	0
55558	Tue Mar 28 16:02:47 2017_x000D_	70.1377	79.1818	190.524	3.32527	1	78.56	72.7868	114.545	1.99919	10.575		5.83634	0
55559	Tue Mar 28 16:02:47 2017_x000D_	69.9433	79.1893	185.028	3.22935	1	78.56	72.7868	114.545	1.99919	10.735		8.75689	0
55560	Tue Mar 28 16:02:47 2017_x000D_	69.6516	79.2	167.822	2.92904	1	78.56	72.7868	114.545	1.99919	10.9767		5.83911	73.6448
55561	Tue Mar 28 16:02:47 2017_x000D_	69.4571	79.2073	162.398	2.83437	1	77.3689	74.9333	117.566	2.05192	8.99242		6.48452	0
55562	Tue Mar 28 16:02:47 2017_x000D_	69.2616	79.1151	152.303	2.65818	1	77.3689	74.9333	117.566	2.05192	9.12227		14.5368	0
55563	Tue Mar 28 16:02:47 2017_x000D_	68.8687	78.8315	141.946	2.47742	1	77.3689	74.9333	117.566	2.05192	9.35144		6.49681	0
55564	Tue Mar 28 16:02:47 2017_x000D_	68.6727	78.7394	139.797	2.43991	1	77.3689	74.9333	117.566	2.05192	9.49264		12.3749	38.4182
55565	Tue Mar 28 16:02:47 2017_x000D_	68.3769	78.4519	128.128	2.23626	1	76.6653	76.0033	114.768	2.00308	8.64252		10.5743	0
55566	Tue Mar 28 16:02:47 2017_x000D_	68.1783	78.1607	122.067	2.13047	1	76.6653	76.0033	114.768	2.00308	8.75691		8.25931	0
55567	Tue Mar 28 16:02:47 2017_x000D_	67.9806	77.9691	122.069	2.13051	1	76.6653	76.0033	114.768	2.00308	8.9044		27.7409	0
55568	Tue Mar 28 16:02:47 2017_x000D_	67.4816	77.1906	124.356	2.17042	1	76.6653	76.0033	114.768	2.00308	9.26013		10.5936	23.755
55569	Tue Mar 28 16:02:47 2017_x000D_	67.2823	76.8991	125.904	2.19744	1	76.2	76.644	126.082	2.20055	8.92135		25.2819	0
55570	Tue Mar 28 16:02:47 2017_x000D_	66.7841	76.2194	129.84	2.26614	1	76.2	76.644	126.082	2.20055	9.42547		6.61203	0
55571	Tue Mar 28 16:02:47 2017_x000D_	66.6833	76.0234	131.969	2.30329	1	76.2	76.644	126.082	2.20055	9.53691		10.6243	0
55572	Tue Mar 28 16:02:47 2017_x000D_	66.4835	75.731	130.222	2.27281	1	76.2	76.644	126.082	2.20055	9.7593		18.7252	0
55573	Tue Mar 28 16:02:47 2017_x000D_	65.9891	75.35	135.862	2.37124	1	76.2	76.644	126.082	2.20055	10.2926		10.6277	55.9156
55574	Tue Mar 28 16:02:47 2017_x000D_	65.7891	75.0576	137.878	2.40643	1	74.437	77.2488	180	3.14159	8.92118		16.6033	0
55575	Tue Mar 28 16:02:47 2017_x000D_	65.3919	74.6722	137.877	2.40641	1	74.437	77.2488	180	3.14159	9.40493		12.46	0
55576	Tue Mar 28 16:02:47 2017_x000D_	65.0937	74.3831	141.901	2.47664	1	74.437	77.2488	180	3.14159	9.7729		18.8745	0
55577	Tue Mar 28 16:02:47 2017_x000D_	64.6944	73.8969	139.754	2.43917	1	74.437	77.2488	180	3.14159	10.3031		13.0926	39.6431
55578	Tue Mar 28 16:02:47 2017_x000D_	64.2996	73.7109	139.758	2.43924	1	73.1281	77.4304	180	3.14159	9.58004		8.32288	0
55579	Tue Mar 28 16:02:47 2017_x000D_	64.1005	73.5177	139.757	2.43923	1	73.1281	77.4304	180	3.14159	9.83904		8.32497	0
55580	Tue Mar 28 16:02:48 2017_x000D_	63.9014	73.3244	139.757	2.43922	1	73.1281	77.4304	180	3.14159	10.0991		21.1648	0
55581	Tue Mar 28 16:02:48 2017_x000D_	63.3068	72.9447	139.76	2.43928	1	73.1281	77.4304	180	3.14159	10.7972		23.0702	38.958
55582	Tue Mar 28 16:02:48 2017_x000D_	62.8066	72.3606	137.878	2.40642	1	71.83	77.3944	180	3.14159	10.3325		8.34409	0
55583	Tue Mar 28 16:02:48 2017_x000D_	62.607	72.1669	137.878	2.40642	1	71.83	77.3944	180	3.14159	10.6014		8.34624	0
55584	Tue Mar 28 16:02:48 2017_x000D_	62.4073	71.9732	137.877	2.40641	1	71.83	77.3944	180	3.14159	10.8709		16.7052	0
55585	Tue Mar 28 16:02:48 2017_x000D_	62.0077	71.5854	137.877	2.4064	1	71.83	77.3944	180	3.14159	11.4115		10.6207	0
55586	Tue Mar 28 16:02:48 2017_x000D_	61.7093	71.3949	139.755	2.43918	1	71.83	77.3944	180	3.14159	11.7653		18.8856	58.6751
55587	Tue Mar 28 16:02:48 2017_x000D_	61.211	71.0102	137.881	2.40647	1	69.8931	77.1229	188.926	3.29738	10.6181		8.36746	0
55588	Tue Mar 28 16:02:48 2017_x000D_	61.0108	70.816	137.88	2.40646	1	69.8931	77.1229	188.926	3.29738	10.8937		8.36954	0
55589	Tue Mar 28 16:02:48 2017_x000D_	60.8106	70.6217	137.88	2.40646	1	69.8931	77.1229	188.926	3.29738	11.1695		16.7519	0
55590	Tue Mar 28 16:02:48 2017_x000D_	60.4098	70.2329	137.879	2.40644	1	69.8931	77.1229	188.926	3.29738	11.722		6.68194	108.302
55591	Tue Mar 28 16:02:48 2017_x000D_	60.3076	70.035	139.75	2.43909	1	66.4829	75.9384	190.003	3.31618	8.54309		14.7726	0
55592	Tue Mar 28 16:02:48 2017_x000D_	59.9084	69.7467	141.884	2.47635	1	66.4829	75.9384	190.003	3.31618	9.03112		8.38658	0
55593	Tue Mar 28 16:02:48 2017_x000D_	59.7077	69.5521	141.883	2.47633	1	66.4829	75.9384	190.003	3.31618	9.31065		6.59853	0
55594	Tue Mar 28 16:02:48 2017_x000D_	59.5088	69.4582	144.155	2.51598	1	66.4829	75.9384	190.003	3.31618	9.52003		12.6	81.7465
55595	Tue Mar 28 16:02:48 2017_x000D_	59.2073	69.1658	143.606	2.5064	1	63.9265	74.9951	187.655	3.2752	7.50011		2.95376	0
55596	Tue Mar 28 16:02:48 2017_x000D_	59.1089	69.1692	141.886	2.47637	1	63.9265	74.9951	187.655	3.2752	7.55979		6.69673	0
55597	Tue Mar 28 16:02:48 2017_x000D_	59.0064	68.9709	143.604	2.50637	1	63.9265	74.9951	187.655	3.2752	7.77807		9.32969	0
55598	Tue Mar 28 16:02:48 2017_x000D_	58.7089	68.8803	144.155	2.51598	1	63.9265	74.9951	187.655	3.2752	8.03829		8.40355	66.4498
55599	Tue Mar 28 16:02:48 2017_x000D_	58.5078	68.6853	144.153	2.51595	1	62.0295	73.8516	198.527	3.46496	6.25244		16.8179	0
55600	Tue Mar 28 16:02:48 2017_x000D_	58.1051	68.2953	152.138	2.65531	1	62.0295	73.8516	198.527	3.46496	6.80245		2.96896	0
55601	Tue Mar 28 16:02:49 2017_x000D_	58.0062	68.2989	158.514	2.76659	1	62.0295	73.8516	198.527	3.46496	6.85707		10.6674	0
55602	Tue Mar 28 16:02:49 2017_x000D_	57.7064	68.1077	176.062	3.07286	1	62.0295	73.8516	198.527	3.46496	7.18899		5.92851	0
55603	Tue Mar 28 16:02:49 2017_x000D_	57.5089	68.1145	181.899	3.17473	1	62.0295	73.8516	198.527	3.46496	7.30412		5.92272	92.5132
55604	Tue Mar 28 16:02:49 2017_x000D_	57.3116	68.1215	198.85	3.47059	1	59.2749	72.4653	197.626	3.44922	4.76688		5.91931	0
55605	Tue Mar 28 16:02:49 2017_x000D_	57.1144	68.1281	206.154	3.59807	1	59.2749	72.4653	197.626	3.44922	4.84552		6.70108	0
55606	Tue Mar 28 16:02:49 2017_x000D_	56.9186	68.2356	208.761	3.64356	1	59.2749	72.4653	197.626	3.44922	4.84175		2.96265	0
55607	Tue Mar 28 16:02:49 2017_x000D_	56.8199	68.2389	215.085	3.75395	1	59.2749	72.4653	197.626	3.44922	4.88769		15.0431	171.079
55608	Tue Mar 28 16:02:49 2017_x000D_	56.4304	68.5547	225.112	3.92895	2	59.9831	66.8068	180	3.14159	3.9594		8.54385	0
55609	Tue Mar 28 16:02:49 2017_x000D_	56.2364	68.7632	225.112	3.92895	2	59.9831	66.8068	180	3.14159	4.22673		23.6319	0
55610	Tue Mar 28 16:02:49 2017_x000D_	55.7533	69.3854	227.061	3.96296	2	59.9831	66.8068	180	3.14159	4.95383		12.8232	0
55611	Tue Mar 28 16:02:49 2017_x000D_	55.4621	69.6983	223.029	3.89259	2	59.9831	66.8068	180	3.14159	5.36658		25.9119	26.0445
55612	Tue Mar 28 16:02:49 2017_x000D_	54.7787	70.2265	219.026	3.82272	2	59.1153	66.7822	135	2.35619	5.53799		10.8586	0
55613	Tue Mar 28 16:02:49 2017_x000D_	54.4854	70.4386	217.387	3.79412	2	59.1153	66.7822	135	2.35619	5.8996		8.55218	0
55614	Tue Mar 28 16:02:49 2017_x000D_	54.2911	70.6472	212.665	3.7117	2	59.1153	66.7822	135	2.35619	6.18152		24.2456	0
55615	Tue Mar 28 16:02:49 2017_x000D_	53.6053	71.0748	211.259	3.68716	2	59.1153	66.7822	135	2.35619	6.98473		12.328	0
55616	Tue Mar 28 16:02:49 2017_x000D_	53.2107	71.1895	208.774	3.64379	2	59.1153	66.7822	135	2.35619	7.36808		21.7263	70.0997
55617	Tue Mar 28 16:02:49 2017_x000D_	52.6238	71.6138	208.775	3.64382	2	57.3058	68.2606	135	2.35619	5.75891		12.3374	0
55618	Tue Mar 28 16:02:49 2017_x000D_	52.2289	71.7286	206.173	3.5984	2	57.3058	68.2606	135	2.35619	6.14833		8.55862	0
55619	Tue Mar 28 16:02:49 2017_x000D_	52.0345	71.9374	206.175	3.59844	2	57.3058	68.2606	135	2.35619	6.42693		20.1705	0
55620	Tue Mar 28 16:02:49 2017_x000D_	51.4452	72.2611	208.775	3.64382	2	57.3058	68.2606	135	2.35619	7.09582		12.3478	86.0416
55621	Tue Mar 28 16:02:49 2017_x000D_	51.05	72.3761	211.256	3.68711	1	55.6717	70.6176	197.762	3.45159	4.94494		6.7279	0
55622	Tue Mar 28 16:02:49 2017_x000D_	50.8534	72.484	208.774	3.64379	1	55.6717	70.6176	197.762	3.45159	5.16715		22.8877	0
55623	Tue Mar 28 16:02:50 2017_x000D_	50.1643	72.8114	212.659	3.7116	1	55.6717	70.6176	197.762	3.45159	5.92826		6.73078	0
55624	Tue Mar 28 16:02:50 2017_x000D_	49.9677	72.9195	215.084	3.75392	1	55.6717	70.6176	197.762	3.45159	6.15096		17.13	0
55625	Tue Mar 28 16:02:50 2017_x000D_	49.5786	73.3374	215.085	3.75395	1	55.6717	70.6176	197.762	3.45159	6.67257		9.49299	0
55626	Tue Mar 28 16:02:50 2017_x000D_	49.2825	73.449	219.016	3.82256	1	55.6717	70.6176	197.762	3.45159	6.98847		19.367	0
55627	Tue Mar 28 16:02:50 2017_x000D_	48.7937	73.8707	217.379	3.79398	1	55.6717	70.6176	197.762	3.45159	7.60852		8.56929	0
55628	Tue Mar 28 16:02:50 2017_x000D_	48.5991	74.0798	217.38	3.79399	1	55.6717	70.6176	197.762	3.45159	7.87455		19.3628	0
55629	Tue Mar 28 16:02:50 2017_x000D_	48.1104	74.5014	219.017	3.82257	1	55.6717	70.6176	197.762	3.45159	8.50042		9.513	0
55630	Tue Mar 28 16:02:50 2017_x000D_	47.8137	74.6133	215.086	3.75395	1	55.6717	70.6176	197.762	3.45159	8.81554		10.9466	0
55631	Tue Mar 28 16:02:50 2017_x000D_	47.6214	74.9234	217.381	3.79401	1	55.6717	70.6176	197.762	3.45159	9.12947		6.74275	0
55632	Tue Mar 28 16:02:50 2017_x000D_	47.4244	75.0316	215.087	3.75398	1	55.6717	70.6176	197.762	3.45159	9.35422		21.7954	0
55633	Tue Mar 28 16:02:50 2017_x000D_	46.8356	75.4572	215.087	3.75398	1	55.6717	70.6176	197.762	3.45159	10.0746		20.2352	0
55634	Tue Mar 28 16:02:50 2017_x000D_	46.2445	75.7821	217.379	3.79398	1	55.6717	70.6176	197.762	3.45159	10.7491		8.57558	0
55635	Tue Mar 28 16:02:50 2017_x000D_	46.0497	75.9913	217.379	3.79399	1	55.6717	70.6176	197.762	3.45159	11.0209		6.74945	0
55636	Tue Mar 28 16:02:50 2017_x000D_	45.8525	76.0996	215.087	3.75397	1	55.6717	70.6176	197.762	3.45159	11.2458		19.3882	0
55637	Tue Mar 28 16:02:50 2017_x000D_	45.3632	76.5218	216.677	3.78173	1	55.6717	70.6176	197.762	3.45159	11.8796		10.9127	0
55638	Tue Mar 28 16:02:50 2017_x000D_	45.0684	76.7349	215.088	3.75399	1	55.6717	70.6176	197.762	3.45159	12.2414		6.75615	0
55639	Tue Mar 28 16:02:50 2017_x000D_	44.871	76.8433	212.666	3.71173	1	55.6717	70.6176	197.762	3.45159	12.4665		15.1415	0
55640	Tue Mar 28 16:02:50 2017_x000D_	44.4789	77.1611	215.088	3.75399	1	55.6717	70.6176	197.762	3.45159	12.9652		6.75615	0
55641	Tue Mar 28 16:02:50 2017_x000D_	44.2815	77.2695	212.667	3.71174	1	55.6717	70.6176	197.762	3.45159	13.1903		15.1438	0
55642	Tue Mar 28 16:02:50 2017_x000D_	43.8893	77.5873	215.088	3.75399	1	55.6717	70.6176	197.762	3.45159	13.6895		6.76023	222.77
55643	Tue Mar 28 16:02:50 2017_x000D_	43.6918	77.6958	212.667	3.71175	2	49.3984	74.5908	163.426	2.85231	6.49664		13.5152	0
55644	Tue Mar 28 16:02:51 2017_x000D_	43.297	77.9128	212.667	3.71174	2	49.3984	74.5908	163.426	2.85231	6.94714		8.58625	0
55645	Tue Mar 28 16:02:51 2017_x000D_	43.102	78.1223	212.668	3.71176	2	49.3984	74.5908	163.426	2.85231	7.21915		10.9259	0
55646	Tue Mar 28 16:02:51 2017_x000D_	42.8068	78.3356	211.268	3.68732	2	49.3984	74.5908	163.426	2.85231	7.58108		6.00433	14.7398
55647	Tue Mar 28 16:02:51 2017_x000D_	42.6068	78.3432	211.266	3.6873	2	49.1607	75.0208	154.464	2.6959	7.34792		6.7643	0
55648	Tue Mar 28 16:02:51 2017_x000D_	42.4092	78.4518	208.793	3.64412	2	49.1607	75.0208	154.464	2.6959	7.57328		10.9332	0
55649	Tue Mar 28 16:02:51 2017_x000D_	42.1137	78.6651	202.481	3.53395	2	49.1607	75.0208	154.464	2.6959	7.93354		13.535	0
55650	Tue Mar 28 16:02:51 2017_x000D_	41.7182	78.8822	191.226	3.33753	2	49.1607	75.0208	154.464	2.6959	8.38458		3.01704	20.7276
55651	Tue Mar 28 16:02:51 2017_x000D_	41.6177	78.8859	185.086	3.23036	2	48.4993	75.2206	157.215	2.74393	7.79685		9.02382	0
55652	Tue Mar 28 16:02:51 2017_x000D_	41.3171	78.8967	167.3	2.91994	2	48.4993	75.2206	157.215	2.74393	8.06832		6.0161	0
55653	Tue Mar 28 16:02:51 2017_x000D_	41.1167	78.9041	161.745	2.82298	2	48.4993	75.2206	157.215	2.74393	8.25051		9.47762	0
55654	Tue Mar 28 16:02:51 2017_x000D_	40.8139	78.814	144.851	2.52813	2	48.4993	75.2206	157.215	2.74393	8.48398		6.73696	0
55655	Tue Mar 28 16:02:51 2017_x000D_	40.7087	78.6156	138.605	2.41912	2	48.4993	75.2206	157.215	2.74393	8.4982		6.6955	26.9893
55656	Tue Mar 28 16:02:51 2017_x000D_	40.506	78.5222	132.471	2.31206	2	47.6208	75.4145	180	3.14159	7.7639		12.7346	0
55657	Tue Mar 28 16:02:51 2017_x000D_	40.1979	78.2302	120.505	2.10321	2	47.6208	75.4145	180	3.14159	7.93899		9.55313	0
55658	Tue Mar 28 16:02:51 2017_x000D_	40.09	77.9306	116.774	2.03809	2	47.6208	75.4145	180	3.14159	7.94001		12.4639	0
55659	Tue Mar 28 16:02:51 2017_x000D_	39.9795	77.5301	114.249	1.99402	2	47.6208	75.4145	180	3.14159	7.92876		26.9901	65.6038
55660	Tue Mar 28 16:02:51 2017_x000D_	39.5572	76.7357	114.251	1.99406	2	45.4397	75.5722	185.395	3.23576	5.99646		25.845	0
55661	Tue Mar 28 16:02:51 2017_x000D_	39.2348	75.9368	116.769	2.03801	2	45.4397	75.5722	185.395	3.23576	6.2156		10.8768	0
55662	Tue Mar 28 16:02:51 2017_x000D_	39.026	75.6404	117.994	2.05939	2	45.4397	75.5722	185.395	3.23576	6.41406		13.5226	0
55663	Tue Mar 28 16:02:51 2017_x000D_	38.8144	75.2424	117.994	2.05939	2	45.4397	75.5722	185.395	3.23576	6.6335		20.3054	52.6659
55664	Tue Mar 28 16:02:51 2017_x000D_	38.4966	74.6448	120.493	2.10299	2	43.6924	75.742	182.613	3.18719	5.31038		10.8943	0
55665	Tue Mar 28 16:02:52 2017_x000D_	38.2875	74.3479	121.911	2.12774	2	43.6924	75.742	182.613	3.18719	5.5818		9.60564	0
55666	Tue Mar 28 16:02:52 2017_x000D_	38.1786	74.0468	122.877	2.1446	2	43.6924	75.742	182.613	3.18719	5.76851		17.6545	0
55667	Tue Mar 28 16:02:52 2017_x000D_	37.863	73.5501	126.684	2.21105	2	43.6924	75.742	182.613	3.18719	6.22787		10.9117	0
55668	Tue Mar 28 16:02:52 2017_x000D_	37.6536	73.2527	128.346	2.24005	2	43.6924	75.742	182.613	3.18719	6.53175		17.1062	26.071
55669	Tue Mar 28 16:02:52 2017_x000D_	37.2397	72.8605	128.349	2.24011	2	42.8237	75.7179	195.177	3.40648	6.27262		9.61615	0
55670	Tue Mar 28 16:02:52 2017_x000D_	37.1306	72.5591	132.415	2.31108	2	42.8237	75.7179	195.177	3.40648	6.51071		17.1252	0
55671	Tue Mar 28 16:02:52 2017_x000D_	36.7163	72.1664	132.417	2.31111	2	42.8237	75.7179	195.177	3.40648	7.06495		10.9118	0
55672	Tue Mar 28 16:02:52 2017_x000D_	36.408	71.9734	134.545	2.34826	2	42.8237	75.7179	195.177	3.40648	7.42849		9.63025	27.0017
55673	Tue Mar 28 16:02:52 2017_x000D_	36.2989	71.6715	130.584	2.27913	2	41.9448	75.9119	182.085	3.17798	7.06096		8.5732	0
55674	Tue Mar 28 16:02:52 2017_x000D_	36.0915	71.4749	130.585	2.27915	2	41.9448	75.9119	182.085	3.17798	7.34494		23.7068	0
55675	Tue Mar 28 16:02:52 2017_x000D_	35.5701	70.8811	128.351	2.24016	2	41.9448	75.9119	182.085	3.17798	8.1207		8.58592	0
55676	Tue Mar 28 16:02:52 2017_x000D_	35.3624	70.6842	128.353	2.24018	2	41.9448	75.9119	182.085	3.17798	8.40576		19.4736	45.7692
55677	Tue Mar 28 16:02:52 2017_x000D_	34.9439	70.188	126.696	2.21126	2	40.9094	74.7914	208.227	3.63425	7.53515		9.6446	0
55678	Tue Mar 28 16:02:52 2017_x000D_	34.8345	69.8857	125.981	2.19879	2	40.9094	74.7914	208.227	3.63425	7.80835		17.1993	0
55679	Tue Mar 28 16:02:52 2017_x000D_	34.4185	69.4912	125.985	2.19885	2	40.9094	74.7914	208.227	3.63425	8.37997		6.82994	0
55680	Tue Mar 28 16:02:52 2017_x000D_	34.3114	69.2903	128.351	2.24015	2	40.9094	74.7914	208.227	3.63425	8.59044		17.7903	72.6456
55681	Tue Mar 28 16:02:52 2017_x000D_	33.9935	68.7897	124.377	2.17079	2	39.9241	72.5794	255.112	4.45255	7.03803		8.61343	0
55682	Tue Mar 28 16:02:52 2017_x000D_	33.7852	68.5921	124.379	2.17082	2	39.9241	72.5794	255.112	4.45255	7.32015		6.83806	0
55683	Tue Mar 28 16:02:52 2017_x000D_	33.6779	68.391	126.694	2.21122	2	39.9241	72.5794	255.112	4.45255	7.52049		12.9191	0
55684	Tue Mar 28 16:02:52 2017_x000D_	33.3655	68.0946	125.986	2.19887	2	39.9241	72.5794	255.112	4.45255	7.94535		6.84212	0
55685	Tue Mar 28 16:02:52 2017_x000D_	33.2581	67.8934	128.35	2.24013	2	39.9241	72.5794	255.112	4.45255	8.14826		6.83648	72.6846
55686	Tue Mar 28 16:02:52 2017_x000D_	33.1511	67.6922	125.984	2.19883	2	38.9383	70.3662	250.102	4.36511	6.3751		6.84476	0
55687	Tue Mar 28 16:02:53 2017_x000D_	33.0437	67.4909	128.347	2.24008	2	38.9383	70.3662	250.102	4.36511	6.55848		6.09022	0
55688	Tue Mar 28 16:02:53 2017_x000D_	32.8408	67.4975	128.353	2.24018	2	38.9383	70.3662	250.102	4.36511	6.73862		15.6417	0
55689	Tue Mar 28 16:02:53 2017_x000D_	32.7247	66.9892	132.397	2.31076	2	38.9383	70.3662	250.102	4.36511	7.07198		10.9948	72.7315
55690	Tue Mar 28 16:02:53 2017_x000D_	32.4142	66.7945	138.627	2.41949	2	37.9518	68.1516	259.074	4.52169	5.70147		3.0706	0
55691	Tue Mar 28 16:02:53 2017_x000D_	32.4109	66.6922	144.662	2.52483	2	37.9518	68.1516	259.074	4.52169	5.72987		11.0018	0
55692	Tue Mar 28 16:02:53 2017_x000D_	32.1	66.4977	158.796	2.77151	2	37.9518	68.1516	259.074	4.52169	6.08103		4.31434	0
55693	Tue Mar 28 16:02:53 2017_x000D_	31.9955	66.3989	167.665	2.92631	2	37.9518	68.1516	259.074	4.52169	6.20882		12.1839	55.8735
55694	Tue Mar 28 16:02:53 2017_x000D_	31.5896	66.4126	184.708	3.22377	2	36.9347	66.5914	253.075	4.41699	5.34809		4.31193	0
55695	Tue Mar 28 16:02:53 2017_x000D_	31.4854	66.3136	193.794	3.38235	2	36.9347	66.5914	253.075	4.41699	5.45638		9.13973	0
55696	Tue Mar 28 16:02:53 2017_x000D_	31.1809	66.3234	205.923	3.59404	2	36.9347	66.5914	253.075	4.41699	5.76004		6.87173	0
55697	Tue Mar 28 16:02:53 2017_x000D_	31.0854	66.5316	212.443	3.70782	2	36.9347	66.5914	253.075	4.41699	5.84961		9.64892	32.4803
55698	Tue Mar 28 16:02:53 2017_x000D_	30.7839	66.6436	224.849	3.92435	2	36.3221	65.6987	247.597	4.32138	5.61823		0	0
55699	Tue Mar 28 16:02:53 2017_x000D_	30.7839	66.6436	224.849	3.92435	2	36.3221	65.6987	247.597	4.32138	5.61823		13.0113	0
55700	Tue Mar 28 16:02:53 2017_x000D_	30.4879	66.9606	232.85	4.06399	2	36.3221	65.6987	247.597	4.32138	5.96911		8.67923	0
55701	Tue Mar 28 16:02:53 2017_x000D_	30.2905	67.1721	232.85	4.06399	2	36.3221	65.6987	247.597	4.32138	6.20895		24.7837	0
55702	Tue Mar 28 16:02:53 2017_x000D_	29.9045	67.9025	231.037	4.03235	2	36.3221	65.6987	247.597	4.32138	6.78545		11.0538	109.003
55703	Tue Mar 28 16:02:53 2017_x000D_	29.6052	68.1174	228.934	3.99564	2	32.8898	64.5066	177.191	3.09256	4.88124		19.6723	0
55704	Tue Mar 28 16:02:53 2017_x000D_	29.2131	68.643	222.578	3.88473	2	32.8898	64.5066	177.191	3.09256	5.53425		11.0562	0
55705	Tue Mar 28 16:02:53 2017_x000D_	28.9137	68.8579	220.641	3.8509	2	32.8898	64.5066	177.191	3.09256	5.89433		19.6539	0
55706	Tue Mar 28 16:02:53 2017_x000D_	28.4165	69.2845	213.994	3.73491	2	32.8898	64.5066	177.191	3.09256	6.54513		11.0646	33.5946
55707	Tue Mar 28 16:02:53 2017_x000D_	28.1169	69.4996	212.455	3.70804	1	33.1573	63.4192	234.176	4.08715	7.8979		8.68347	0
55708	Tue Mar 28 16:02:54 2017_x000D_	27.9194	69.7112	212.456	3.70806	1	33.1573	63.4192	234.176	4.08715	8.18687		27.4263	0
55709	Tue Mar 28 16:02:54 2017_x000D_	27.1164	70.1482	212.455	3.70805	1	33.1573	63.4192	234.176	4.08715	9.04278		8.68976	0
55710	Tue Mar 28 16:02:54 2017_x000D_	26.9187	70.3599	212.456	3.70807	1	33.1573	63.4192	234.176	4.08715	9.33239		19.3894	27.5607
55711	Tue Mar 28 16:02:54 2017_x000D_	26.313	70.5854	212.455	3.70803	1	32.534	62.7443	248.7	4.34064	10.0092		8.69195	0
55712	Tue Mar 28 16:02:54 2017_x000D_	26.1153	70.7972	212.456	3.70805	1	32.534	62.7443	248.7	4.34064	10.298		9.69279	0
55713	Tue Mar 28 16:02:54 2017_x000D_	25.8125	70.9099	216.493	3.77851	1	32.534	62.7443	248.7	4.34064	10.5762		22.1508	0
55714	Tue Mar 28 16:02:54 2017_x000D_	25.2127	71.3405	216.493	3.77851	1	32.534	62.7443	248.7	4.34064	11.2914		15.3638	53.1429
55715	Tue Mar 28 16:02:54 2017_x000D_	24.8139	71.6618	218.85	3.81965	1	30.9699	63.5759	217.524	3.7965	10.1626		0	0
55716	Tue Mar 28 16:02:54 2017_x000D_	24.8139	71.6618	218.85	3.81965	1	30.9699	63.5759	217.524	3.7965	10.1626		19.677	0
55717	Tue Mar 28 16:02:54 2017_x000D_	24.3162	72.089	220.636	3.85082	1	30.9699	63.5759	217.524	3.7965	10.8048		6.87201	0
55718	Tue Mar 28 16:02:54 2017_x000D_	24.115	72.1985	218.235	3.80891	1	30.9699	63.5759	217.524	3.7965	11.0154		17.9255	0
55719	Tue Mar 28 16:02:54 2017_x000D_	23.6136	72.5235	218.849	3.81963	1	30.9699	63.5759	217.524	3.7965	11.5834		8.70043	104.327
55720	Tue Mar 28 16:02:54 2017_x000D_	23.4157	72.7355	218.849	3.81964	1	28.0496	65.4641	135	2.35619	8.62243		19.69	0
55721	Tue Mar 28 16:02:54 2017_x000D_	22.9176	73.1629	220.635	3.85081	1	28.0496	65.4641	135	2.35619	9.25251		8.70248	0
55722	Tue Mar 28 16:02:54 2017_x000D_	22.7196	73.3749	220.635	3.85081	1	28.0496	65.4641	135	2.35619	9.53885		22.185	0
55723	Tue Mar 28 16:02:54 2017_x000D_	22.1189	73.8062	220.635	3.8508	1	28.0496	65.4641	135	2.35619	10.2354		8.70248	79.5244
55724	Tue Mar 28 16:02:54 2017_x000D_	21.9209	74.0182	220.635	3.85081	1	26.0106	67.158	135	2.35619	7.98674		8.70468	0
55725	Tue Mar 28 16:02:54 2017_x000D_	21.7229	74.2303	220.635	3.85081	1	26.0106	67.158	135	2.35619	8.27054		17.9513	0
55726	Tue Mar 28 16:02:54 2017_x000D_	21.2208	74.5558	216.495	3.77855	1	26.0106	67.158	135	2.35619	8.81304		8.70263	0
55727	Tue Mar 28 16:02:54 2017_x000D_	21.0229	74.7679	221.068	3.85836	1	26.0106	67.158	135	2.35619	9.09878		8.71082	60.8736
55728	Tue Mar 28 16:02:54 2017_x000D_	20.8246	74.98	216.496	3.77857	1	24.4271	68.4268	153.963	2.68717	7.47813		17.9463	0
55729	Tue Mar 28 16:02:55 2017_x000D_	20.3227	75.3055	220.634	3.85079	1	24.4271	68.4268	153.963	2.68717	8.01016		11.1096	0
55730	Tue Mar 28 16:02:55 2017_x000D_	20.0219	75.5215	218.85	3.81965	1	24.4271	68.4268	153.963	2.68717	8.35108		19.7177	0
55731	Tue Mar 28 16:02:55 2017_x000D_	19.5231	75.9495	220.634	3.85079	1	24.4271	68.4268	153.963	2.68717	8.97999		11.1113	0
55732	Tue Mar 28 16:02:55 2017_x000D_	19.2223	76.1656	218.85	3.81965	1	24.4271	68.4268	153.963	2.68717	9.32625		11.1054	56.7567
55733	Tue Mar 28 16:02:55 2017_x000D_	18.9216	76.3815	220.634	3.85078	1	22.8534	69.4769	135	2.35619	7.9456		17.4262	0
55734	Tue Mar 28 16:02:55 2017_x000D_	18.5251	76.806	220.634	3.85079	1	22.8534	69.4769	135	2.35619	8.51175		6.89763	0
55735	Tue Mar 28 16:02:55 2017_x000D_	18.3232	76.916	218.236	3.80894	1	22.8534	69.4769	135	2.35619	8.70993		6.89092	0
55736	Tue Mar 28 16:02:55 2017_x000D_	18.1215	77.0259	220.633	3.85078	1	22.8534	69.4769	135	2.35619	8.90945		13.0792	93.8136
55737	Tue Mar 28 16:02:55 2017_x000D_	17.8239	77.3445	216.497	3.77859	1	20.3696	71.3768	136.251	2.37803	6.48799		15.413	0
55738	Tue Mar 28 16:02:55 2017_x000D_	17.4238	77.6668	218.85	3.81965	1	20.3696	71.3768	136.251	2.37803	6.94563		6.90026	0
55739	Tue Mar 28 16:02:55 2017_x000D_	17.2218	77.7768	216.497	3.77859	1	20.3696	71.3768	136.251	2.37803	7.13223		4.36382	0
55740	Tue Mar 28 16:02:55 2017_x000D_	17.1224	77.883	212.472	3.70833	1	20.3696	71.3768	136.251	2.37803	7.27152		11.1295	56.7458
55741	Tue Mar 28 16:02:55 2017_x000D_	16.821	78.0993	205.999	3.59536	1	18.7962	72.4267	147.544	2.57512	6.00665		4.36573	0
55742	Tue Mar 28 16:02:55 2017_x000D_	16.7214	78.2054	196.828	3.43529	1	18.7962	72.4267	147.544	2.57512	6.13988		3.07434	0
55743	Tue Mar 28 16:02:55 2017_x000D_	16.8238	78.2014	190.646	3.32741	1	18.7962	72.4267	147.544	2.57512	6.10226		6.15504	0
55744	Tue Mar 28 16:02:55 2017_x000D_	17.0288	78.1931	173.655	3.03086	1	18.7962	72.4267	147.544	2.57512	6.03117		3.05901	62.1983
55745	Tue Mar 28 16:02:55 2017_x000D_	17.0325	78.295	163.778	2.85847	1	17.0049	73.4706	136.289	2.3787	4.82448		3.09178	0
55746	Tue Mar 28 16:02:55 2017_x000D_	17.029	78.192	147.705	2.57794	1	17.0049	73.4706	136.289	2.3787	4.72146		6.88312	0
55747	Tue Mar 28 16:02:55 2017_x000D_	16.8202	78.0969	137.194	2.3945	1	17.0049	73.4706	136.289	2.3787	4.62999		3.07923	0
55748	Tue Mar 28 16:02:55 2017_x000D_	16.8173	77.9943	122.605	2.13986	1	17.0049	73.4706	136.289	2.3787	4.52759		6.87965	0
55749	Tue Mar 28 16:02:55 2017_x000D_	16.6084	77.8997	116.077	2.02592	1	17.0049	73.4706	136.289	2.3787	4.44681		6.15348	84.5575
55750	Tue Mar 28 16:02:55 2017_x000D_	16.6015	77.6947	108.776	1.8985	1	15.1659	75.6066	140	2.44346	2.53399		13.7342	0
55751	Tue Mar 28 16:02:56 2017_x000D_	16.3819	77.293	103.364	1.80405	1	15.1659	75.6066	140	2.44346	2.07909		12.6707	0
55752	Tue Mar 28 16:02:56 2017_x000D_	16.2648	76.8872	100.573	1.75534	1	15.1659	75.6066	140	2.44346	1.68746		24.6151	0
55753	Tue Mar 28 16:02:56 2017_x000D_	16.2361	76.0672	100.57	1.75528	1	15.1659	75.6066	140	2.44346	1.16511		15.6926	32.9823
55754	Tue Mar 28 16:02:56 2017_x000D_	16.1151	75.5583	103.941	1.81411	1	14.2656	76.2376	127.642	2.22777	1.9703		9.73982	0
55755	Tue Mar 28 16:02:56 2017_x000D_	16.0014	75.2542	100.572	1.75532	1	14.2656	76.2376	127.642	2.22777	1.99501		24.8422	0
55756	Tue Mar 28 16:02:56 2017_x000D_	15.8695	74.4367	103.36	1.80397	1	14.2656	76.2376	127.642	2.22777	2.41158		9.74859	0
55757	Tue Mar 28 16:02:56 2017_x000D_	15.7555	74.1324	106.805	1.86409	1	14.2656	76.2376	127.642	2.22777	2.57908		25.4457	49.5309
55758	Tue Mar 28 16:02:56 2017_x000D_	15.5202	73.3175	112.298	1.95997	2	15.7622	76.9348	180	3.14159	3.62539		9.25178	0
55759	Tue Mar 28 16:02:56 2017_x000D_	15.5093	73.0093	113.322	1.97784	2	15.7622	76.9348	180	3.14159	3.93364		8.74359	0
55760	Tue Mar 28 16:02:56 2017_x000D_	15.2958	72.8109	113.326	1.97791	2	15.7622	76.9348	180	3.14159	4.15019		19.5492	0
55761	Tue Mar 28 16:02:56 2017_x000D_	15.0674	72.2006	118.645	2.07075	2	15.7622	76.9348	180	3.14159	4.78491		9.77141	0
55762	Tue Mar 28 16:02:56 2017_x000D_	14.9531	71.8956	122.546	2.13883	2	15.7622	76.9348	180	3.14159	5.10374		18.0441	118.006
55763	Tue Mar 28 16:02:56 2017_x000D_	14.625	71.3915	126.588	2.20938	1	11.8302	77.0448	180	3.14159	6.3064		11.1717	0
55764	Tue Mar 28 16:02:56 2017_x000D_	14.4074	71.0893	124.986	2.18141	1	11.8302	77.0448	180	3.14159	6.48922		8.76683	0
55765	Tue Mar 28 16:02:56 2017_x000D_	14.1934	70.8903	124.988	2.18145	1	11.8302	77.0448	180	3.14159	6.59262		20.7822	0
55766	Tue Mar 28 16:02:56 2017_x000D_	13.8614	70.2823	122.548	2.13886	1	11.8302	77.0448	180	3.14159	7.06096		8.77735	39.6932
55767	Tue Mar 28 16:02:56 2017_x000D_	13.6472	70.083	122.55	2.13891	1	10.5318	76.7903	184.972	3.22838	7.39551		20.8148	0
55768	Tue Mar 28 16:02:56 2017_x000D_	13.3144	69.4742	124.984	2.18139	1	10.5318	76.7903	184.972	3.22838	7.8274		6.93402	0
55769	Tue Mar 28 16:02:56 2017_x000D_	13.2037	69.2713	122.548	2.13887	1	10.5318	76.7903	184.972	3.22838	7.97962		8.79212	0
55770	Tue Mar 28 16:02:56 2017_x000D_	12.9892	69.0716	122.551	2.13891	1	10.5318	76.7903	184.972	3.22838	8.10044		13.8898	20.6002
55771	Tue Mar 28 16:02:56 2017_x000D_	12.7672	68.6653	122.55	2.13889	1	9.88714	76.5538	205.132	3.58023	8.39781		13.9006	0
55772	Tue Mar 28 16:02:57 2017_x000D_	12.545	68.2587	122.549	2.13888	1	9.88714	76.5538	205.132	3.58023	8.71051		13.9047	0
55773	Tue Mar 28 16:02:57 2017_x000D_	12.3227	67.852	122.547	2.13886	1	9.88714	76.5538	205.132	3.58023	9.03622		8.80688	0
55774	Tue Mar 28 16:02:57 2017_x000D_	12.1079	67.6519	122.55	2.1389	1	9.88714	76.5538	205.132	3.58023	9.17473		13.9181	0
55775	Tue Mar 28 16:02:57 2017_x000D_	11.8854	67.2448	122.549	2.13888	1	9.88714	76.5538	205.132	3.58023	9.52106		0	73.142
55776	Tue Mar 28 16:02:57 2017_x000D_	11.8854	67.2448	122.549	2.13888	1	9.55473	74.1385	180	3.14159	7.27703		13.9289	0
55777	Tue Mar 28 16:02:57 2017_x000D_	11.6627	66.8374	122.548	2.13886	1	9.55473	74.1385	180	3.14159	7.59932		15.594	0
55778	Tue Mar 28 16:02:57 2017_x000D_	11.336	66.4331	124.98	2.18132	1	9.55473	74.1385	180	3.14159	7.90861		6.9649	0
55779	Tue Mar 28 16:02:57 2017_x000D_	11.2248	66.2293	122.549	2.13889	1	9.55473	74.1385	180	3.14159	8.0836		8.83013	39.8241
55780	Tue Mar 28 16:02:57 2017_x000D_	11.0095	66.0286	122.552	2.13893	1	9.39316	72.8209	180	3.14159	6.98197		9.85428	0
55781	Tue Mar 28 16:02:57 2017_x000D_	10.894	65.7211	126.575	2.20914	1	9.39316	72.8209	180	3.14159	7.2567		6.97305	0
55782	Tue Mar 28 16:02:57 2017_x000D_	10.7826	65.5171	124.082	2.16564	1	9.39316	72.8209	180	3.14159	7.43479		11.2666	0
55783	Tue Mar 28 16:02:57 2017_x000D_	10.5632	65.2123	122.55	2.13889	1	9.39316	72.8209	180	3.14159	7.69804		8.84285	59.352
55784	Tue Mar 28 16:02:57 2017_x000D_	10.3476	65.0113	122.552	2.13894	1	9.25981	70.847	180	3.14159	5.93622		6.97712	0
55785	Tue Mar 28 16:02:57 2017_x000D_	10.2361	64.8072	119.995	2.09431	1	9.25981	70.847	180	3.14159	6.1182		16.8184	0
55786	Tue Mar 28 16:02:57 2017_x000D_	10.0091	64.2946	113.373	1.97872	1	9.25981	70.847	180	3.14159	6.5951		3.11097	0
55787	Tue Mar 28 16:02:57 2017_x000D_	9.90546	64.2981	104.673	1.8269	1	9.25981	70.847	180	3.14159	6.58065		3.12882	39.4085
55788	Tue Mar 28 16:02:57 2017_x000D_	9.90989	64.4023	86.1146	1.50298	1	9.31636	69.5346	180	3.14159	5.16651		3.11877	0
55789	Tue Mar 28 16:02:57 2017_x000D_	9.80599	64.4058	77.3439	1.34991	1	9.31636	69.5346	180	3.14159	5.15212		0.0242258	0
55790	Tue Mar 28 16:02:57 2017_x000D_	9.80588	64.4066	59.0655	1.03089	1	9.31636	69.5346	180	3.14159	5.15131		3.1045	0
55791	Tue Mar 28 16:02:57 2017_x000D_	9.80173	64.3032	49.0196	0.855553	1	9.31636	69.5346	180	3.14159	5.25387		0.0110675	0
55792	Tue Mar 28 16:02:57 2017_x000D_	9.80142	64.3034	40.5006	0.706868	1	9.31636	69.5346	180	3.14159	5.25364		4.37984	48.0069
55793	Tue Mar 28 16:02:58 2017_x000D_	9.90096	64.1966	28.3389	0.494608	1	9.81882	68.0153	208.013	3.63051	3.81958		6.95428	0
55794	Tue Mar 28 16:02:58 2017_x000D_	10.1049	64.0864	20.1792	0.352194	1	9.81882	68.0153	208.013	3.63051	3.9393		3.11248	0
55795	Tue Mar 28 16:02:58 2017_x000D_	10.2086	64.0832	13.6206	0.237725	1	9.81882	68.0153	208.013	3.63051	3.95137		12.8405	0
55796	Tue Mar 28 16:02:58 2017_x000D_	10.6204	63.9665	4.74177	0.0827594	1	9.81882	68.0153	208.013	3.63051	4.12739		9.35525	200.729
55797	Tue Mar 28 16:02:58 2017_x000D_	10.9321	63.9571	4.59195	0.0801447	2	7.90867	61.6028	295	5.14872	3.83195		24.9444	0
55798	Tue Mar 28 16:02:58 2017_x000D_	11.7632	63.932	4.59304	0.0801637	2	7.90867	61.6028	295	5.14872	4.50362		15.5861	0
55799	Tue Mar 28 16:02:58 2017_x000D_	12.2825	63.9163	4.74411	0.0828004	2	7.90867	61.6028	295	5.14872	4.948		25.0879	0
55800	Tue Mar 28 16:02:58 2017_x000D_	13.1088	63.7876	7.74094	0.135105	2	7.90867	61.6028	295	5.14872	5.64045		9.85661	14.7857
55801	Tue Mar 28 16:02:58 2017_x000D_	13.4235	63.882	10.2698	0.179241	2	8.14591	61.1708	311.181	5.43113	5.93326		11.1926	0
55802	Tue Mar 28 16:02:58 2017_x000D_	13.7272	63.6653	10.7084	0.186897	2	8.14591	61.1708	311.181	5.43113	6.11337		24.8812	0
55803	Tue Mar 28 16:02:58 2017_x000D_	14.5562	63.6404	16.4982	0.287948	2	8.14591	61.1708	311.181	5.43113	6.86955		8.76799	0
55804	Tue Mar 28 16:02:58 2017_x000D_	14.7559	63.427	16.4948	0.287889	2	8.14591	61.1708	311.181	5.43113	6.98444		18.8872	0
55805	Tue Mar 28 16:02:58 2017_x000D_	15.3735	63.3048	19.2886	0.33665	2	8.14591	61.1708	311.181	5.43113	7.53605		9.81305	0
55806	Tue Mar 28 16:02:58 2017_x000D_	15.6805	63.1919	23.0294	0.401939	2	8.14591	61.1708	311.181	5.43113	7.80095		6.93026	0
55807	Tue Mar 28 16:02:58 2017_x000D_	15.8838	63.0822	25.7537	0.449486	2	8.14591	61.1708	311.181	5.43113	7.97047		19.6053	0
55808	Tue Mar 28 16:02:58 2017_x000D_	16.4971	62.8565	25.7548	0.449506	2	8.14591	61.1708	311.181	5.43113	8.51962		9.79793	0
55809	Tue Mar 28 16:02:58 2017_x000D_	16.8036	62.7437	24.165	0.42176	2	8.14591	61.1708	311.181	5.43113	8.79941		11.1612	61.9379
55810	Tue Mar 28 16:02:58 2017_x000D_	17.1063	62.5274	23.0283	0.40192	1	10.0833	61.8843	308.2	5.3791	7.05238		19.5853	0
55811	Tue Mar 28 16:02:58 2017_x000D_	17.719	62.302	23.029	0.401932	1	10.0833	61.8843	308.2	5.3791	7.64712		8.75732	0
55812	Tue Mar 28 16:02:58 2017_x000D_	17.9185	62.0889	23.0267	0.401892	1	10.0833	61.8843	308.2	5.3791	7.83787		22.5255	0
55813	Tue Mar 28 16:02:58 2017_x000D_	18.6338	61.8606	21.9967	0.383915	1	10.0833	61.8843	308.2	5.3791	8.55053		9.29501	62.6738
55814	Tue Mar 28 16:02:58 2017_x000D_	18.9435	61.8515	23.0302	0.401953	1	10.8235	59.9307	296.037	5.16682	8.34409		19.5569	0
55815	Tue Mar 28 16:02:59 2017_x000D_	19.5553	61.6264	23.0308	0.401964	1	10.8235	59.9307	296.037	5.16682	8.89493		11.142	0
55816	Tue Mar 28 16:02:59 2017_x000D_	19.8575	61.4105	21.9975	0.383929	1	10.8235	59.9307	296.037	5.16682	9.1544		18.8007	0
55817	Tue Mar 28 16:02:59 2017_x000D_	20.4723	61.289	19.284	0.336569	1	10.8235	59.9307	296.037	5.16682	9.74394		11.1444	75.4587
55818	Tue Mar 28 16:02:59 2017_x000D_	20.7746	61.0731	20.1969	0.352502	1	12.4377	58.0017	315	5.49779	8.88467		9.26785	0
55819	Tue Mar 28 16:02:59 2017_x000D_	21.0834	61.0642	19.2838	0.336565	1	12.4377	58.0017	315	5.49779	9.17208		20.7132	0
55820	Tue Mar 28 16:02:59 2017_x000D_	21.6909	60.7361	21.9987	0.38395	1	12.4377	58.0017	315	5.49779	9.64876		12.7231	0
55821	Tue Mar 28 16:02:59 2017_x000D_	22.099	60.6207	19.282	0.336534	1	12.4377	58.0017	315	5.49779	10.01		9.76075	0
55822	Tue Mar 28 16:02:59 2017_x000D_	22.4044	60.5085	23.0325	0.401992	1	12.4377	58.0017	315	5.49779	10.2771		16.6064	79.7019
55823	Tue Mar 28 16:02:59 2017_x000D_	22.9117	60.287	21.9995	0.383964	1	14.2706	56.0785	315	5.49779	9.61146		12.7099	0
55824	Tue Mar 28 16:02:59 2017_x000D_	23.3194	60.1718	19.2816	0.336527	1	14.2706	56.0785	315	5.49779	9.93156		19.4895	0
55825	Tue Mar 28 16:02:59 2017_x000D_	23.9291	59.9475	19.2814	0.336523	1	14.2706	56.0785	315	5.49779	10.4046		9.7523	0
55826	Tue Mar 28 16:02:59 2017_x000D_	24.2342	59.8353	23.0343	0.402025	1	14.2706	56.0785	315	5.49779	10.6483		11.1089	70.3784
55827	Tue Mar 28 16:02:59 2017_x000D_	24.5354	59.6199	21.9993	0.383961	1	15.876	54.3679	315	5.49779	10.1276		16.5891	0
55828	Tue Mar 28 16:02:59 2017_x000D_	25.0422	59.3987	23.0327	0.401996	1	15.876	54.3679	315	5.49779	10.456		9.23169	0
55829	Tue Mar 28 16:02:59 2017_x000D_	25.3498	59.39	22.0011	0.383992	1	15.876	54.3679	315	5.49779	10.7226		16.5796	0
55830	Tue Mar 28 16:02:59 2017_x000D_	25.8563	59.1689	23.0348	0.402032	1	15.876	54.3679	315	5.49779	11.075		9.72104	46.8061
55831	Tue Mar 28 16:02:59 2017_x000D_	26.1604	59.057	19.2791	0.336484	1	17.0159	53.3026	314.477	5.48865	10.8044		6.88211	0
55832	Tue Mar 28 16:02:59 2017_x000D_	26.3622	58.9479	22.0005	0.383981	1	17.0159	53.3026	314.477	5.48865	10.9189		12.6749	0
55833	Tue Mar 28 16:02:59 2017_x000D_	26.7688	58.8331	19.2789	0.336481	1	17.0159	53.3026	314.477	5.48865	11.2118		9.72845	0
55834	Tue Mar 28 16:02:59 2017_x000D_	27.0732	58.7213	23.036	0.402054	1	17.0159	53.3026	314.477	5.48865	11.4242		13.7535	51.723
55835	Tue Mar 28 16:02:59 2017_x000D_	27.4765	58.5033	23.0352	0.402039	1	18.1656	52.0178	315	5.49779	11.347		6.14338	0
55836	Tue Mar 28 16:03:00 2017_x000D_	27.6812	58.4976	23.0366	0.402065	1	18.1656	52.0178	315	5.49779	11.5124		6.87277	0
55837	Tue Mar 28 16:03:00 2017_x000D_	27.8827	58.3886	20.1955	0.352479	1	18.1656	52.0178	315	5.49779	11.6193		9.71052	0
55838	Tue Mar 28 16:03:00 2017_x000D_	28.1865	58.2769	22.0017	0.384002	1	18.1656	52.0178	315	5.49779	11.815		3.07323	0
55839	Tue Mar 28 16:03:00 2017_x000D_	28.2889	58.274	23.0372	0.402075	1	18.1656	52.0178	315	5.49779	11.9005		15.3863	28.0896
55840	Tue Mar 28 16:03:00 2017_x000D_	28.6889	57.953	25.7704	0.449778	1	18.8497	51.3785	315	5.49779	11.8336		9.21053	0
55841	Tue Mar 28 16:03:00 2017_x000D_	28.9958	57.9445	27.0217	0.471617	1	18.8497	51.3785	315	5.49779	12.0854		17.9261	0
55842	Tue Mar 28 16:03:00 2017_x000D_	29.498	57.6207	36.3957	0.635224	1	18.8497	51.3785	315	5.49779	12.3431		4.36177	0
55843	Tue Mar 28 16:03:00 2017_x000D_	29.5973	57.5145	40.5685	0.708053	1	18.8497	51.3785	315	5.49779	12.3758		3.07323	28.0918
55844	Tue Mar 28 16:03:00 2017_x000D_	29.6997	57.5116	46.9307	0.819096	1	19.5339	50.7392	315	5.49779	12.2151		6.87541	0
55845	Tue Mar 28 16:03:00 2017_x000D_	29.9013	57.4026	53.2775	0.929868	1	19.5339	50.7392	315	5.49779	12.3241		3.11813	0
55846	Tue Mar 28 16:03:00 2017_x000D_	29.8985	57.2987	67.9312	1.18562	1	19.5339	50.7392	315	5.49779	12.2659		3.1093	0
55847	Tue Mar 28 16:03:00 2017_x000D_	29.8955	57.1951	74.3259	1.29723	1	19.5339	50.7392	315	5.49779	12.2083		6.86794	28.0939
55848	Tue Mar 28 16:03:00 2017_x000D_	30.0966	57.0857	86.0308	1.50152	1	20.2181	50.0998	315	5.49779	12.0991		6.93442	0
55849	Tue Mar 28 16:03:00 2017_x000D_	29.9881	56.8816	94.5133	1.64957	1	20.2181	50.0998	315	5.49779	11.8931		9.79146	0
55850	Tue Mar 28 16:03:00 2017_x000D_	30.0806	56.5686	109.008	1.90256	1	20.2181	50.0998	315	5.49779	11.7947		6.88849	0
55851	Tue Mar 28 16:03:00 2017_x000D_	29.8729	56.4707	115.385	2.01385	1	20.2181	50.0998	315	5.49779	11.5673		12.4079	18.7292
55852	Tue Mar 28 16:03:00 2017_x000D_	29.8601	56.0573	128.184	2.23722	1	20.6742	49.6735	315	5.49779	11.1863		8.74014	0
55853	Tue Mar 28 16:03:00 2017_x000D_	29.6493	55.8562	136.277	2.37848	1	20.6742	49.6735	315	5.49779	10.8985		4.37328	0
55854	Tue Mar 28 16:03:00 2017_x000D_	29.5438	55.7556	140.352	2.44961	1	20.6742	49.6735	315	5.49779	10.7546		15.4361	0
55855	Tue Mar 28 16:03:00 2017_x000D_	29.1252	55.4564	150.804	2.63203	1	20.6742	49.6735	315	5.49779	10.2402		6.88706	0
55856	Tue Mar 28 16:03:00 2017_x000D_	28.9176	55.3584	153.38	2.67698	1	20.6742	49.6735	315	5.49779	10.0136		22.272	92.0774
55857	Tue Mar 28 16:03:00 2017_x000D_	28.2909	54.9604	153.377	2.67693	1	23.7407	49.5437	315	5.49779	7.07425		12.7016	0
55858	Tue Mar 28 16:03:01 2017_x000D_	27.8779	54.8672	150.807	2.63209	1	23.7407	49.5437	315	5.49779	6.74211		8.76756	0
55859	Tue Mar 28 16:03:01 2017_x000D_	27.6666	54.6653	150.805	2.63204	1	23.7407	49.5437	315	5.49779	6.45318		24.9324	0
55860	Tue Mar 28 16:03:01 2017_x000D_	26.9362	54.2688	144.405	2.52034	1	23.7407	49.5437	315	5.49779	5.70419		8.77605	79.9058
55861	Tue Mar 28 16:03:01 2017_x000D_	26.7247	54.0667	144.403	2.52031	1	26.3795	49.1816	0	0	4.89728		15.495	0
55862	Tue Mar 28 16:03:01 2017_x000D_	26.3049	53.7658	138.416	2.41582	1	26.3795	49.1816	0	0	4.58481		11.1856	0
55863	Tue Mar 28 16:03:01 2017_x000D_	25.9901	53.566	140.374	2.44998	1	26.3795	49.1816	0	0	4.40166		13.1873	0
55864	Tue Mar 28 16:03:01 2017_x000D_	25.6724	53.2622	136.309	2.37903	1	26.3795	49.1816	0	0	4.14141		19.9351	52.9092
55865	Tue Mar 28 16:03:01 2017_x000D_	25.2451	52.7533	138.414	2.41578	1	28.1351	49.0134	0	0	4.72641		8.80574	0
55866	Tue Mar 28 16:03:01 2017_x000D_	25.0329	52.5505	138.414	2.41577	1	28.1351	49.0134	0	0	4.70476		24.3102	0
55867	Tue Mar 28 16:03:01 2017_x000D_	24.399	52.0457	136.309	2.37903	1	28.1351	49.0134	0	0	4.81179		6.938	0
55868	Tue Mar 28 16:03:01 2017_x000D_	24.1899	51.9469	138.418	2.41584	1	28.1351	49.0134	0	0	4.9163		19.9858	0
55869	Tue Mar 28 16:03:01 2017_x000D_	23.7614	51.4368	140.677	2.45527	1	28.1351	49.0134	0	0	5.00021		11.2321	39.9408
55870	Tue Mar 28 16:03:01 2017_x000D_	23.4454	51.236	142.608	2.48898	1	29.4541	48.8324	0	0	6.47161		8.83336	0
55871	Tue Mar 28 16:03:01 2017_x000D_	23.2325	51.0326	142.607	2.48896	1	29.4541	48.8324	0	0	6.59918		15.5888	0
55872	Tue Mar 28 16:03:01 2017_x000D_	22.81	50.7301	145	2.53073	1	29.4541	48.8324	0	0	6.9098		8.83977	0
55873	Tue Mar 28 16:03:01 2017_x000D_	22.5969	50.5266	144.998	2.5307	1	29.4541	48.8324	0	0	7.06339		15.6157	42.418
55874	Tue Mar 28 16:03:01 2017_x000D_	22.1738	50.2234	142.607	2.48896	1	30.3763	47.7606	0	0	8.56425		6.96611	0
55875	Tue Mar 28 16:03:01 2017_x000D_	21.9639	50.1241	145	2.53072	1	30.3763	47.7606	0	0	8.73811		8.85032	0
55876	Tue Mar 28 16:03:01 2017_x000D_	21.7506	49.9203	144.998	2.53069	1	30.3763	47.7606	0	0	8.89196		20.0348	0
55877	Tue Mar 28 16:03:01 2017_x000D_	21.2199	49.5149	146.732	2.56095	1	30.3763	47.7606	0	0	9.32294		8.86097	46.151
55878	Tue Mar 28 16:03:01 2017_x000D_	21.0063	49.3109	146.73	2.56092	1	30.4457	46.2238	0	0	9.93139		9.85221	0
55879	Tue Mar 28 16:03:02 2017_x000D_	20.6927	49.2134	142.611	2.48902	1	30.4457	46.2238	0	0	10.2009		15.6512	0
55880	Tue Mar 28 16:03:02 2017_x000D_	20.2685	48.9097	144.999	2.53071	1	30.4457	46.2238	0	0	10.5257		8.87587	0
55881	Tue Mar 28 16:03:02 2017_x000D_	20.0545	48.7054	144.997	2.53068	1	30.4457	46.2238	0	0	10.6834		18.258	0
55882	Tue Mar 28 16:03:02 2017_x000D_	19.526	48.4036	149.219	2.60436	1	30.4457	46.2238	0	0	11.1351		8.89491	83.4716
55883	Tue Mar 28 16:03:02 2017_x000D_	19.3116	48.1988	144.386	2.52002	1	28.3425	44.4022	287.039	5.00977	9.7965		15.6879	0
55884	Tue Mar 28 16:03:02 2017_x000D_	18.8864	47.8944	146.729	2.5609	1	28.3425	44.4022	287.039	5.00977	10.0803		7.00878	0
55885	Tue Mar 28 16:03:02 2017_x000D_	18.6754	47.7941	144.388	2.52005	1	28.3425	44.4022	287.039	5.00977	10.2449		8.89718	0
55886	Tue Mar 28 16:03:02 2017_x000D_	18.4608	47.5894	144.386	2.52002	1	28.3425	44.4022	287.039	5.00977	10.383		11.3151	70.5353
55887	Tue Mar 28 16:03:02 2017_x000D_	18.1426	47.3869	142.614	2.48909	1	26.4366	43.0254	249.153	4.34853	9.37087		8.90349	0
55888	Tue Mar 28 16:03:02 2017_x000D_	17.9279	47.182	142.613	2.48907	1	26.4366	43.0254	249.153	4.34853	9.4697		6.23246	0
55889	Tue Mar 28 16:03:02 2017_x000D_	17.7202	47.1865	142.618	2.48915	1	26.4366	43.0254	249.153	4.34853	9.65869		8.9099	0
55890	Tue Mar 28 16:03:02 2017_x000D_	17.5053	46.9815	142.617	2.48913	1	26.4366	43.0254	249.153	4.34853	9.76826		3.13976	52.5999
55891	Tue Mar 28 16:03:02 2017_x000D_	17.5018	46.8769	144.996	2.53066	1	24.947	42.1006	199.159	3.47597	8.84557		11.3441	0
55892	Tue Mar 28 16:03:02 2017_x000D_	17.1829	46.6737	138.443	2.41629	1	24.947	42.1006	199.159	3.47597	9.0108		7.0249	0
55893	Tue Mar 28 16:03:02 2017_x000D_	16.9714	46.5732	136.351	2.37978	1	24.947	42.1006	199.159	3.47597	9.14409		4.4471	0
55894	Tue Mar 28 16:03:02 2017_x000D_	16.8646	46.4704	119.499	2.08565	1	24.947	42.1006	199.159	3.47597	9.18805		3.14618	58.3848
55895	Tue Mar 28 16:03:02 2017_x000D_	16.8685	46.5752	112.956	1.97145	1	23.2383	41.169	200.06	3.49171	8.35472		4.44953	0
55896	Tue Mar 28 16:03:02 2017_x000D_	16.7613	46.4727	103.729	1.81041	1	23.2383	41.169	200.06	3.49171	8.37143		3.16151	0
55897	Tue Mar 28 16:03:02 2017_x000D_	16.7655	46.578	86.3029	1.50627	1	23.2383	41.169	200.06	3.49171	8.43531		3.13376	0
55898	Tue Mar 28 16:03:02 2017_x000D_	16.762	46.4736	80.1522	1.39892	1	23.2383	41.169	200.06	3.49171	8.37145		3.12197	91.005
55899	Tue Mar 28 16:03:02 2017_x000D_	16.7583	46.3696	59.9827	1.0469	1	20.4457	39.9843	190.926	3.33229	7.37353		3.13996	0
55900	Tue Mar 28 16:03:03 2017_x000D_	16.7546	46.265	53.2656	0.92966	1	20.4457	39.9843	190.926	3.33229	7.28501		6.94289	0
55901	Tue Mar 28 16:03:03 2017_x000D_	16.9587	46.1559	46.8491	0.817671	1	20.4457	39.9843	190.926	3.33229	7.08857		6.97324	0
55902	Tue Mar 28 16:03:03 2017_x000D_	17.0549	45.9443	32.097	0.560199	1	20.4457	39.9843	190.926	3.33229	6.85705		3.1117	0
55903	Tue Mar 28 16:03:03 2017_x000D_	17.1586	45.9421	25.4904	0.444891	1	20.4457	39.9843	190.926	3.33229	6.80444		8.80191	64.3662
55904	Tue Mar 28 16:03:03 2017_x000D_	17.3591	45.7279	19.8736	0.34686	1	18.5166	39.0452	188.637	3.29233	6.7822		15.8576	0
55905	Tue Mar 28 16:03:03 2017_x000D_	17.8748	45.6119	10.2757	0.179344	1	18.5166	39.0452	188.637	3.29233	6.59799		12.4677	0
55906	Tue Mar 28 16:03:03 2017_x000D_	18.2903	45.6032	10.2773	0.179373	1	18.5166	39.0452	188.637	3.29233	6.5619		25.6264	0
55907	Tue Mar 28 16:03:03 2017_x000D_	19.1138	45.3762	10.2754	0.17934	1	18.5166	39.0452	188.637	3.29233	6.3591		12.8081	20.6824
55908	Tue Mar 28 16:03:03 2017_x000D_	19.5254	45.2628	13.2323	0.230947	1	17.8702	38.8055	191.457	3.34155	6.66606		25.603	0
55909	Tue Mar 28 16:03:03 2017_x000D_	20.3482	45.0362	18.957	0.330863	1	17.8702	38.8055	191.457	3.34155	6.70538		9.33504	0
55910	Tue Mar 28 16:03:03 2017_x000D_	20.6593	45.0297	19.8833	0.347029	1	17.8702	38.8055	191.457	3.34155	6.82054		22.5847	0
55911	Tue Mar 28 16:03:03 2017_x000D_	21.3779	44.8053	26.7639	0.467117	1	17.8702	38.8055	191.457	3.34155	6.94993		11.1769	26.2589
55912	Tue Mar 28 16:03:03 2017_x000D_	21.6816	44.5895	25.5033	0.445116	1	16.9953	38.7792	180	3.14159	7.46465		9.80582	0
55913	Tue Mar 28 16:03:03 2017_x000D_	21.989	44.4784	29.5053	0.514965	1	16.9953	38.7792	180	3.14159	7.57746		6.92824	0
55914	Tue Mar 28 16:03:03 2017_x000D_	22.1926	44.3694	32.1164	0.560538	1	16.9953	38.7792	180	3.14159	7.63297		20.7805	0
55915	Tue Mar 28 16:03:03 2017_x000D_	22.8034	44.0427	34.5967	0.603826	1	16.9953	38.7792	180	3.14159	7.83827		6.92154	0
55916	Tue Mar 28 16:03:03 2017_x000D_	23.0068	43.9338	32.1173	0.560553	1	16.9953	38.7792	180	3.14159	7.91884		19.857	85.7006
55917	Tue Mar 28 16:03:03 2017_x000D_	23.5106	43.5045	33.6815	0.587854	1	14.1418	38.9141	177.915	3.10521	10.4329		11.1636	0
55918	Tue Mar 28 16:03:03 2017_x000D_	23.8139	43.2889	32.1157	0.560525	1	14.1418	38.9141	177.915	3.10521	10.6155		18.057	0
55919	Tue Mar 28 16:03:03 2017_x000D_	24.3209	42.9645	36.2257	0.632258	1	14.1418	38.9141	177.915	3.10521	10.9554		9.77353	0
55920	Tue Mar 28 16:03:03 2017_x000D_	24.6273	42.8538	32.1166	0.56054	1	14.1418	38.9141	177.915	3.10521	11.2012		8.77633	47.6684
55921	Tue Mar 28 16:03:03 2017_x000D_	24.8273	42.6403	32.1156	0.560522	1	12.6291	38.4278	197.835	3.45287	12.9051		22.3196	0
55922	Tue Mar 28 16:03:04 2017_x000D_	25.4338	42.2094	32.115	0.560512	1	12.6291	38.4278	197.835	3.45287	13.3514		6.91077	0
55923	Tue Mar 28 16:03:04 2017_x000D_	25.6369	42.1007	29.5011	0.514892	1	12.6291	38.4278	197.835	3.45287	13.5164		20.7362	0
55924	Tue Mar 28 16:03:04 2017_x000D_	26.2464	41.7747	32.1159	0.560527	1	12.6291	38.4278	197.835	3.45287	14.0226		6.90813	62.4465
55925	Tue Mar 28 16:03:04 2017_x000D_	26.4494	41.666	29.5014	0.514897	1	12.0581	36.4261	180	3.14159	15.3155		8.7699	0
55926	Tue Mar 28 16:03:04 2017_x000D_	26.6493	41.4527	29.5	0.514873	1	12.0581	36.4261	180	3.14159	15.4328		20.7228	0
55927	Tue Mar 28 16:03:04 2017_x000D_	27.2584	41.1269	32.1157	0.560525	1	12.0581	36.4261	180	3.14159	15.9106		8.76566	0
55928	Tue Mar 28 16:03:04 2017_x000D_	27.4582	40.9137	32.1147	0.560507	1	12.0581	36.4261	180	3.14159	16.0406		19.5148	0
55929	Tue Mar 28 16:03:04 2017_x000D_	28.07	40.6927	32.1166	0.560541	1	12.0581	36.4261	180	3.14159	16.5706		11.1361	85.0331
55930	Tue Mar 28 16:03:04 2017_x000D_	28.3726	40.4777	30.6793	0.535454	1	13.9049	34.2759	248.571	4.33839	15.7409		11.1427	0
55931	Tue Mar 28 16:03:04 2017_x000D_	28.6754	40.2626	32.116	0.560529	1	13.9049	34.2759	248.571	4.33839	15.9376		13.7986	0
55932	Tue Mar 28 16:03:04 2017_x000D_	29.081	40.0457	32.1164	0.560538	1	13.9049	34.2759	248.571	4.33839	16.2359		8.76156	0
55933	Tue Mar 28 16:03:04 2017_x000D_	29.2806	39.8325	32.1154	0.560519	1	13.9049	34.2759	248.571	4.33839	16.3489		16.5939	103.604
55934	Tue Mar 28 16:03:04 2017_x000D_	29.7887	39.6139	30.679	0.535449	1	16.6278	32.1517	282.273	4.9266	15.1292		9.74688	0
55935	Tue Mar 28 16:03:04 2017_x000D_	30.0943	39.5036	29.5001	0.514874	1	16.6278	32.1517	282.273	4.9266	15.3427		11.1228	0
55936	Tue Mar 28 16:03:04 2017_x000D_	30.3965	39.2888	28.1407	0.491149	1	16.6278	32.1517	282.273	4.9266	15.5086		11.1319	0
55937	Tue Mar 28 16:03:04 2017_x000D_	30.699	39.0739	29.4989	0.514853	1	16.6278	32.1517	282.273	4.9266	15.6817		3.07847	79.8977
55938	Tue Mar 28 16:03:04 2017_x000D_	30.8016	39.0721	28.1408	0.491149	1	18.675	30.4482	315	5.49779	14.8804		13.7785	0
55939	Tue Mar 28 16:03:04 2017_x000D_	31.2066	38.8555	28.1407	0.491149	1	18.675	30.4482	315	5.49779	15.0905		6.88924	0
55940	Tue Mar 28 16:03:04 2017_x000D_	31.4091	38.7472	30.6802	0.53547	1	18.675	30.4482	315	5.49779	15.1997		4.37859	0
55941	Tue Mar 28 16:03:04 2017_x000D_	31.5089	38.6407	29.4992	0.514859	1	18.675	30.4482	315	5.49779	15.2258		17.9804	0
55942	Tue Mar 28 16:03:04 2017_x000D_	32.0137	38.3176	33.6868	0.587945	1	18.675	30.4482	315	5.49779	15.487		6.88518	70.5364
55943	Tue Mar 28 16:03:05 2017_x000D_	32.2161	38.2094	36.2352	0.632424	1	20.4939	28.9583	315	5.49779	14.9329		6.9514	0
55944	Tue Mar 28 16:03:05 2017_x000D_	32.1199	38.4202	51.0005	0.890126	1	20.4939	28.9583	315	5.49779	14.9897		6.87706	0
55945	Tue Mar 28 16:03:05 2017_x000D_	31.9177	38.5282	57.4413	1.00254	1	20.4939	28.9583	315	5.49779	14.9026		12.5453	0
55946	Tue Mar 28 16:03:05 2017_x000D_	31.9298	38.9462	70.67	1.23342	1	20.4939	28.9583	315	5.49779	15.1835		4.36766	42.4716
55947	Tue Mar 28 16:03:05 2017_x000D_	31.83	39.0522	79.9362	1.39515	1	21.6271	28.1097	315	5.49779	14.9612		6.2725	0
55948	Tue Mar 28 16:03:05 2017_x000D_	31.8359	39.2612	85.7276	1.49623	1	21.6271	28.1097	315	5.49779	15.1187		7.00048	0
55949	Tue Mar 28 16:03:05 2017_x000D_	31.944	39.468	100.419	1.75264	1	21.6271	28.1097	315	5.49779	15.3444		3.09037	0
55950	Tue Mar 28 16:03:05 2017_x000D_	31.841	39.4696	108.792	1.89877	1	21.6271	28.1097	315	5.49779	15.2765		3.06948	56.3461
55951	Tue Mar 28 16:03:05 2017_x000D_	31.9433	39.4678	118.948	2.07603	1	22.9988	26.8267	290.753	5.0746	15.4855		3.13086	0
55952	Tue Mar 28 16:03:05 2017_x000D_	31.9397	39.3635	133.688	2.33329	1	22.9988	26.8267	290.753	5.0746	15.3984		8.84479	0
55953	Tue Mar 28 16:03:05 2017_x000D_	31.7281	39.1582	142.07	2.47959	1	22.9988	26.8267	290.753	5.0746	15.1085		4.42344	0
55954	Tue Mar 28 16:03:05 2017_x000D_	31.6223	39.0555	146.2	2.55167	1	22.9988	26.8267	290.753	5.0746	14.9636		4.42344	0
55955	Tue Mar 28 16:03:05 2017_x000D_	31.5165	38.9528	150.233	2.62207	1	22.9988	26.8267	290.753	5.0746	14.8187		12.7519	118.107
55956	Tue Mar 28 16:03:05 2017_x000D_	31.1027	38.8556	152.807	2.66698	1	26.1705	24.4944	315	5.49779	15.1846		22.4912	0
55957	Tue Mar 28 16:03:05 2017_x000D_	30.4738	38.4475	152.804	2.66693	1	26.1705	24.4944	315	5.49779	14.6016		11.2569	0
55958	Tue Mar 28 16:03:05 2017_x000D_	30.159	38.2433	154.136	2.69018	1	26.1705	24.4944	315	5.49779	14.3157		23.6885	0
55959	Tue Mar 28 16:03:05 2017_x000D_	29.4295	37.9411	150.239	2.62217	1	26.1705	24.4944	315	5.49779	13.836		6.96235	84.9714
55960	Tue Mar 28 16:03:05 2017_x000D_	29.2206	37.84	152.805	2.66695	1	28.4377	22.7967	315	5.49779	15.0637		24.4865	0
55961	Tue Mar 28 16:03:05 2017_x000D_	28.5868	37.3257	150.235	2.62209	1	28.4377	22.7967	315	5.49779	14.5298		9.83576	0
55962	Tue Mar 28 16:03:05 2017_x000D_	28.2745	37.2259	146.212	2.55189	1	28.4377	22.7967	315	5.49779	14.4301		22.5828	0
55963	Tue Mar 28 16:03:05 2017_x000D_	27.643	36.8162	146.213	2.55189	1	28.4377	22.7967	315	5.49779	14.042		6.98378	51.8373
55964	Tue Mar 28 16:03:06 2017_x000D_	27.4335	36.7147	148.703	2.59536	1	29.8001	21.7339	315	5.49779	15.1666		13.9809	0
55965	Tue Mar 28 16:03:06 2017_x000D_	27.0142	36.5113	148.705	2.59538	1	29.8001	21.7339	315	5.49779	15.0377		8.90627	0
55966	Tue Mar 28 16:03:06 2017_x000D_	26.8012	36.3045	148.702	2.59534	1	29.8001	21.7339	315	5.49779	14.876		22.6327	0
55967	Tue Mar 28 16:03:06 2017_x000D_	26.1683	35.8939	148.701	2.59533	1	29.8001	21.7339	315	5.49779	14.6183		8.919	0
55968	Tue Mar 28 16:03:06 2017_x000D_	25.955	35.6868	148.699	2.59529	1	29.8001	21.7339	315	5.49779	14.473		22.661	89.433
55969	Tue Mar 28 16:03:06 2017_x000D_	25.3213	35.2757	148.698	2.59527	1	31.8689	19.5875	315	5.49779	16.9997		9.32511	0
55970	Tue Mar 28 16:03:06 2017_x000D_	25.0105	35.2805	150.235	2.62209	1	31.8689	19.5875	315	5.49779	17.1262		20.1801	0
55971	Tue Mar 28 16:03:06 2017_x000D_	24.4797	34.8673	148.701	2.59533	1	31.8689	19.5875	315	5.49779	16.9727		11.3592	0
55972	Tue Mar 28 16:03:06 2017_x000D_	24.162	34.6613	150.231	2.62202	1	31.8689	19.5875	315	5.49779	16.9297		7.02133	103.379
55973	Tue Mar 28 16:03:06 2017_x000D_	23.9514	34.5592	152.787	2.66663	1	34.3856	17.2336	315	5.49779	20.225		21.0787	0
55974	Tue Mar 28 16:03:06 2017_x000D_	23.3192	34.2526	155.474	2.71354	1	34.3856	17.2336	315	5.49779	20.3005		8.95509	0
55975	Tue Mar 28 16:03:06 2017_x000D_	23.105	34.0447	155.471	2.71347	1	34.3856	17.2336	315	5.49779	20.2451		21.1162	0
55976	Tue Mar 28 16:03:06 2017_x000D_	22.4718	33.7373	152.785	2.66659	1	34.3856	17.2336	315	5.49779	20.3546		7.03745	57.0612
55977	Tue Mar 28 16:03:06 2017_x000D_	22.2607	33.635	155.47	2.71346	1	35.9673	16.1772	321.407	5.60961	22.1956		21.1403	0
55978	Tue Mar 28 16:03:06 2017_x000D_	21.6268	33.3272	152.785	2.66661	1	35.9673	16.1772	321.407	5.60961	22.3556		8.97637	0
55979	Tue Mar 28 16:03:06 2017_x000D_	21.412	33.1189	152.782	2.66655	1	35.9673	16.1772	321.407	5.60961	22.3356		12.9335	0
55980	Tue Mar 28 16:03:06 2017_x000D_	20.9925	33.0195	155.469	2.71344	1	35.9673	16.1772	321.407	5.60961	22.5368		7.0588	93.6432
55981	Tue Mar 28 16:03:06 2017_x000D_	20.7809	32.9166	152.786	2.66662	1	38.7499	17.5916	350.636	6.11975	23.6165		22.8342	0
55982	Tue Mar 28 16:03:06 2017_x000D_	20.1422	32.5026	152.783	2.66657	1	38.7499	17.5916	350.636	6.11975	23.845		7.05888	0
55983	Tue Mar 28 16:03:06 2017_x000D_	19.9305	32.3999	155.464	2.71336	1	38.7499	17.5916	350.636	6.11975	23.9469		21.2101	0
55984	Tue Mar 28 16:03:06 2017_x000D_	19.2945	32.0911	152.784	2.66659	1	38.7499	17.5916	350.636	6.11975	24.2641		9.00828	0
55985	Tue Mar 28 16:03:06 2017_x000D_	19.0788	31.8822	152.781	2.66653	1	38.7499	17.5916	350.636	6.11975	24.3141		19.9464	92.9606
55986	Tue Mar 28 16:03:07 2017_x000D_	18.4457	31.6791	152.785	2.6666	1	41.063	19.6535	40.03	0.698655	25.6156		9.01677	0
55987	Tue Mar 28 16:03:07 2017_x000D_	18.2298	31.47	152.782	2.66655	1	41.063	19.6535	40.03	0.698655	25.7096		17.0234	0
55988	Tue Mar 28 16:03:07 2017_x000D_	17.7006	31.2652	151.337	2.64132	1	41.063	19.6535	40.03	0.698655	26.0889		9.99314	0
55989	Tue Mar 28 16:03:07 2017_x000D_	17.3834	31.1635	155.462	2.71332	1	41.063	19.6535	40.03	0.698655	26.3288		4.51259	78.734
55990	Tue Mar 28 16:03:07 2017_x000D_	17.2754	31.0588	151.338	2.64134	1	42.9477	21.4799	34.0089	0.593568	27.4011		7.08841	0
55991	Tue Mar 28 16:03:07 2017_x000D_	17.0628	30.9557	154.106	2.68965	1	42.9477	21.4799	34.0089	0.593568	27.5648		11.4816	0
55992	Tue Mar 28 16:03:07 2017_x000D_	16.7416	30.7476	155.458	2.71325	1	42.9477	21.4799	34.0089	0.593568	27.7966		7.10444	0
55993	Tue Mar 28 16:03:07 2017_x000D_	16.5286	30.6441	152.783	2.66657	1	42.9477	21.4799	34.0089	0.593568	27.9634		14.2023	69.461
55994	Tue Mar 28 16:03:07 2017_x000D_	16.1027	30.4374	152.784	2.66658	1	44.6233	23.0778	36.0256	0.628765	29.4549		7.09912	0
55995	Tue Mar 28 16:03:07 2017_x000D_	15.8898	30.3341	155.457	2.71324	1	44.6233	23.0778	36.0256	0.628765	29.6356		14.2263	0
55996	Tue Mar 28 16:03:07 2017_x000D_	15.4633	30.1268	150.245	2.62226	1	44.6233	23.0778	36.0256	0.628765	29.9999		3.13528	0
55997	Tue Mar 28 16:03:07 2017_x000D_	15.3588	30.1282	148.726	2.59576	1	44.6233	23.0778	36.0256	0.628765	30.1018		13.5826	87.8648
55998	Tue Mar 28 16:03:07 2017_x000D_	15.0334	29.8134	144.539	2.52268	1	46.7138	25.1291	32.6821	0.570409	32.0248		4.4057	0
55999	Tue Mar 28 16:03:07 2017_x000D_	14.9326	29.9202	128.029	2.23453	1	46.7138	25.1291	32.6821	0.570409	32.1403		4.54258	0
56000	Tue Mar 28 16:03:07 2017_x000D_	15.0417	30.0252	119.284	2.08191	1	46.7138	25.1291	32.6821	0.570409	32.0483		4.42377	0
56001	Tue Mar 28 16:03:07 2017_x000D_	14.9413	30.1332	104.297	1.82032	1	46.7138	25.1291	32.6821	0.570409	32.1642		3.19737	0
56002	Tue Mar 28 16:03:07 2017_x000D_	14.9454	30.2397	91.9996	1.6057	1	46.7138	25.1291	32.6821	0.570409	32.1768		0.00848528	56.1114
56003	Tue Mar 28 16:03:07 2017_x000D_	14.9456	30.2399	86.0628	1.50208	1	48.1898	26.2779	43.3774	0.757078	33.4795		3.16684	0
56004	Tue Mar 28 16:03:07 2017_x000D_	14.942	30.1344	68.14	1.18927	1	48.1898	26.2779	43.3774	0.757078	33.4707		6.3612	0
56005	Tue Mar 28 16:03:07 2017_x000D_	14.9343	29.9225	51.2795	0.894997	1	48.1898	26.2779	43.3774	0.757078	33.4546		3.18526	0
56006	Tue Mar 28 16:03:07 2017_x000D_	14.9303	29.8164	44.6192	0.778752	1	48.1898	26.2779	43.3774	0.757078	33.4472		6.27945	46.16
56007	Tue Mar 28 16:03:08 2017_x000D_	15.1396	29.8139	36.0424	0.629059	1	49.2289	27.4127	45	0.785398	34.1738		4.42305	0
56008	Tue Mar 28 16:03:08 2017_x000D_	15.2405	29.7064	31.8924	0.556628	1	49.2289	27.4127	45	0.785398	34.0657		13.282	0
56009	Tue Mar 28 16:03:08 2017_x000D_	15.5434	29.3835	22.4296	0.39147	1	49.2289	27.4127	45	0.785398	33.7431		12.901	0
56010	Tue Mar 28 16:03:08 2017_x000D_	15.9587	29.2719	19.5422	0.341075	1	49.2289	27.4127	45	0.785398	33.3221		26.6989	35.3622
56011	Tue Mar 28 16:03:08 2017_x000D_	16.7855	28.9426	22.4309	0.391493	1	49.6133	28.527	75.3081	1.31438	32.8304		12.8908	0
56012	Tue Mar 28 16:03:08 2017_x000D_	17.2005	28.8312	25.2169	0.440117	1	49.6133	28.527	75.3081	1.31438	32.4142		25.1667	0
56013	Tue Mar 28 16:03:08 2017_x000D_	17.9184	28.3972	26.4879	0.462302	1	49.6133	28.527	75.3081	1.31438	31.6952		12.8805	0
56014	Tue Mar 28 16:03:08 2017_x000D_	18.3331	28.286	29.2598	0.510679	1	49.6133	28.527	75.3081	1.31438
56015	Tue Mar 28 16:03:08 2017_x000D_	18.6394	28.0698	27.8901	0.486774	1	49.6133	28.527	75.3081	1.31438
56016	Tue Mar 28 16:03:08 2017_x000D_	19.2556	27.7437	30.4489	0.531433	1	48.7932	32.0283	103.013	1.79791
56017	Tue Mar 28 16:03:08 2017_x000D_	19.5656	27.6337	34.4059	0.600496	1	48.7932	32.0283	103.013	1.79791
56018	Tue Mar 28 16:03:08 2017_x000D_	20.0738	27.2027	36.0515	0.629217	1	48.7932	32.0283	103.013	1.79791
56019	Tue Mar 28 16:03:08 2017_x000D_	20.2789	27.0941	33.481	0.584353	1	48.7932	32.0283	103.013	1.79791
56020	Tue Mar 28 16:03:08 2017_x000D_	20.5884	26.9843	34.4064	0.600505	1	48.264	33.9947	101.457	1.77075
56021	Tue Mar 28 16:03:08 2017_x000D_	21.0928	26.4473	33.4798	0.584332	1	48.264	33.9947	101.457	1.77075
56022	Tue Mar 28 16:03:08 2017_x000D_	21.4021	26.3377	34.4055	0.60049	1	48.264	33.9947	101.457	1.77075
56023	Tue Mar 28 16:03:08 2017_x000D_	21.9131	26.0132	33.481	0.584353	1	48.264	33.9947	101.457	1.77075
56024	Tue Mar 28 16:03:08 2017_x000D_	22.1148	25.7985	33.4801	0.584337	1	47.299	35.9472	103.013	1.79791
56025	Tue Mar 28 16:03:08 2017_x000D_	22.4204	25.5827	31.8965	0.556699	1	47.299	35.9472	103.013	1.79791
56026	Tue Mar 28 16:03:08 2017_x000D_	22.8303	25.3659	31.8969	0.556706	1	47.299	35.9472	103.013	1.79791
56027	Tue Mar 28 16:03:08 2017_x000D_	23.0319	25.1512	31.8959	0.556688	1	47.299	35.9472	103.013	1.79791
56028	Tue Mar 28 16:03:09 2017_x000D_	23.6464	24.826	29.2533	0.510566	1	45.8367	39.2043	99.6658	1.7395
56029	Tue Mar 28 16:03:09 2017_x000D_	23.8513	24.7177	31.8968	0.556704	1	45.8367	39.2043	99.6658	1.7395
56030	Tue Mar 28 16:03:09 2017_x000D_	24.2575	24.3948	29.2521	0.510545	1	45.8367	39.2043	99.6658	1.7395
56031	Tue Mar 28 16:03:09 2017_x000D_	24.6703	24.2844	31.8977	0.55672	1	45.8367	39.2043	99.6658	1.7395
56032	Tue Mar 28 16:03:09 2017_x000D_	24.8749	24.1761	29.2538	0.510574	1	45.8367	39.2043	99.6658	1.7395
56033	Tue Mar 28 16:03:09 2017_x000D_	25.0763	23.9616	29.2524	0.510551	1	44.6033	42.2467	103.013	1.79791
56034	Tue Mar 28 16:03:09 2017_x000D_	25.4856	23.7451	29.2526	0.510554	1	44.6033	42.2467	103.013	1.79791
56035	Tue Mar 28 16:03:09 2017_x000D_	25.6869	23.5307	29.2512	0.51053	1	44.6033	42.2467	103.013	1.79791
56036	Tue Mar 28 16:03:09 2017_x000D_	26.0993	23.4205	31.898	0.556725	1	44.6033	42.2467	103.013	1.79791
56037	Tue Mar 28 16:03:09 2017_x000D_	26.3006	23.2061	31.8969	0.556707	1	42.6659	46.3653	103.013	1.79791
56038	Tue Mar 28 16:03:09 2017_x000D_	26.6058	22.9907	33.4818	0.584368	1	42.6659	46.3653	103.013	1.79791
56039	Tue Mar 28 16:03:09 2017_x000D_	26.8135	22.9887	33.4833	0.584394	1	42.6659	46.3653	103.013	1.79791
56040	Tue Mar 28 16:03:09 2017_x000D_	27.2192	22.6663	36.0576	0.629324	1	42.6659	46.3653	103.013	1.79791
56041	Tue Mar 28 16:03:09 2017_x000D_	27.5244	22.4509	42.6312	0.744055	1	41.1755	50.2748	97.6551	1.7044
56042	Tue Mar 28 16:03:09 2017_x000D_	27.6219	22.2375	44.6409	0.77913	1	41.1755	50.2748	97.6551	1.7044
56043	Tue Mar 28 16:03:09 2017_x000D_	27.9301	22.1284	48.9717	0.854718	1	41.1755	50.2748	97.6551	1.7044
56044	Tue Mar 28 16:03:09 2017_x000D_	28.0278	21.9147	59.9915	1.04705	1	41.1755	50.2748	97.6551	1.7044
56045	Tue Mar 28 16:03:09 2017_x000D_	28.0247	21.8082	66.8236	1.16629	1	41.1755	50.2748	97.6551	1.7044
56046	Tue Mar 28 16:03:09 2017_x000D_	28.2195	21.3808	80.0414	1.39699	1	40.38	53.3242	97.6551	1.7044
56047	Tue Mar 28 16:03:09 2017_x000D_	28.2194	21.3806	85.8218	1.49787	1	40.38	53.3242	97.6551	1.7044
56048	Tue Mar 28 16:03:09 2017_x000D_	28.3038	20.7416	100.424	1.75273	1	40.38	53.3242	97.6551	1.7044
56049	Tue Mar 28 16:03:09 2017_x000D_	28.1968	20.6362	103.875	1.81296	1	40.38	53.3242	97.6551	1.7044
56050	Tue Mar 28 16:03:10 2017_x000D_	28.0831	20.3176	111.327	1.94301	1	39.8837	54.6261	97.6551	1.7044
56051	Tue Mar 28 16:03:10 2017_x000D_	27.9663	19.8931	121.238	2.11601	1	39.8837	54.6261	97.6551	1.7044
56052	Tue Mar 28 16:03:10 2017_x000D_	27.752	19.6822	129.197	2.25491	1	39.8837	54.6261	97.6551	1.7044
56053	Tue Mar 28 16:03:10 2017_x000D_	27.5312	19.2583	137.452	2.39898	1	39.8837	54.6261	97.6551	1.7044
56054	Tue Mar 28 16:03:10 2017_x000D_	27.2129	19.0476	139.379	2.43262	1	39.5647	56.8099	76.9872	1.34368
56055	Tue Mar 28 16:03:10 2017_x000D_	26.5731	18.5197	141.592	2.47125	1	39.5647	56.8099	76.9872	1.34368
56056	Tue Mar 28 16:03:10 2017_x000D_	26.3586	18.308	141.591	2.47123	1	39.5647	56.8099	76.9872	1.34368
56057	Tue Mar 28 16:03:10 2017_x000D_	25.7179	17.7793	143.956	2.5125	1	39.5647	56.8099	76.9872	1.34368
56058	Tue Mar 28 16:03:10 2017_x000D_	25.4018	17.6745	143.354	2.50199	1	39.6003	60.7558	82.7496	1.44425
56059	Tue Mar 28 16:03:10 2017_x000D_	25.0797	17.3567	143.957	2.51253	1	39.6003	60.7558	82.7496	1.44425
56060	Tue Mar 28 16:03:10 2017_x000D_	24.8646	17.1445	143.955	2.5125	1	39.6003	60.7558	82.7496	1.44425
56061	Tue Mar 28 16:03:10 2017_x000D_	24.3301	16.7206	142.085	2.47985	1	39.6003	60.7558	82.7496	1.44425
56062	Tue Mar 28 16:03:10 2017_x000D_	23.7948	16.2963	143.953	2.51246	1	39.6003	60.7558	82.7496	1.44425
56063	Tue Mar 28 16:03:10 2017_x000D_	23.5825	16.1904	141.594	2.47128	1	39.6459	64.4798	82.7496	1.44425
56064	Tue Mar 28 16:03:10 2017_x000D_	23.3669	15.9778	141.592	2.47125	1	39.6459	64.4798	82.7496	1.44425
56065	Tue Mar 28 16:03:10 2017_x000D_	22.9354	15.5523	141.59	2.47121	1	39.6459	64.4798	82.7496	1.44425
56066	Tue Mar 28 16:03:10 2017_x000D_	22.6152	15.34	139.692	2.43808	1	39.6459	64.4798	82.7496	1.44425
56067	Tue Mar 28 16:03:10 2017_x000D_	22.3993	15.1271	139.691	2.43806	1	39.7926	66.0159	73.7358	1.28693
56068	Tue Mar 28 16:03:10 2017_x000D_	21.8622	14.7014	141.59	2.47121	1	39.7926	66.0159	73.7358	1.28693
56069	Tue Mar 28 16:03:10 2017_x000D_	21.646	14.4881	141.589	2.47119	1	39.7926	66.0159	73.7358	1.28693
56070	Tue Mar 28 16:03:10 2017_x000D_	21.2202	14.2759	141.592	2.47125	1	39.7926	66.0159	73.7358	1.28693
56071	Tue Mar 28 16:03:11 2017_x000D_	21.1082	14.0619	143.341	2.50178	1	39.3933	69.9417	95.3952	1.66496
56072	Tue Mar 28 16:03:11 2017_x000D_	20.6787	13.7423	145.658	2.5422	1	39.3933	69.9417	95.3952	1.66496
56073	Tue Mar 28 16:03:11 2017_x000D_	20.462	13.5287	145.656	2.54217	1	39.3933	69.9417	95.3952	1.66496
56074	Tue Mar 28 16:03:11 2017_x000D_	20.2488	13.4225	148.118	2.58514	1	39.3933	69.9417	95.3952	1.66496
56075	Tue Mar 28 16:03:11 2017_x000D_	20.0354	13.3159	145.658	2.54221	1	38.8576	72.1126	98.0538	1.71136
56076	Tue Mar 28 16:03:11 2017_x000D_	19.7102	12.9951	141.59	2.47121	1	38.8576	72.1126	98.0538	1.71136
56077	Tue Mar 28 16:03:11 2017_x000D_	19.4967	12.8887	143.945	2.51232	1	38.8576	72.1126	98.0538	1.71136
