# Supplementary material for: Guppies Prefer to Follow Large (Robot) Leaders Irrespective of Own Size
Source: Front Bioeng Biotechnol. 2020 May 15;8:441. doi: 10.3389/fbioe.2020.00441 (PMC7243707; doi:10.3389/fbioe.2020.00441)
Supplement: Supplementary file 3 [file Data_Sheet_1.ZIP › Raw Data/ID84.xlsx]

## Sheet: TueMar28151106201
Framenumber	Current timestamp	Robo Position x	Robo Position y	Robo Angle deg	Robo Angle rad	Fish ID	Fish Position x	Fish Position y	Fish Angle deg	Fish Angle rad	Distance_between_subjects	Mean_Distance (L300 bis L1500)	Velocity_Robo	Velocity_Fish	Mean_velocity_Robo		Fish ID	Fish Position x	Fish Position y	Fish Angle deg	Fish Angle rad	Fish ID	Fish Position x	Fish Position y	Fish Angle deg	Fish Angle rad	Fish ID	Fish Position x	Fish Position y	Fish Angle deg	Fish Angle rad	Fish ID	Fish Position x	Fish Position y	Fish Angle deg	Fish Angle rad
52405	Tue Mar 28 15:18:20 2017_x000D_	17.1968	16.3351	-76.4791	-1.33481	1	48.8243	31.3682	197.805	3.45235	35.0185	32.9064	0	881.241	11.4209	13.0853
52406	Tue Mar 28 15:18:20 2017_x000D_	17.1968	16.3351	-76.4791	-1.33481	1	33.4765	56.4145	164.312	2.86779	43.2595		0	0
52407	Tue Mar 28 15:18:20 2017_x000D_	17.1968	16.3351	-76.4791	-1.33481	1	33.4765	56.4145	164.312	2.86779	43.2595		4.56738	0
52408	Tue Mar 28 15:18:20 2017_x000D_	17.3054	16.4418	-72.958	-1.27336	1	33.4765	56.4145	164.312	2.86779	43.1198		13.325	0
52409	Tue Mar 28 15:18:20 2017_x000D_	17.4245	16.8697	-64.7963	-1.13091	1	33.4765	56.4145	164.312	2.86779	42.6785		3.22391	13.0795
52410	Tue Mar 28 15:18:20 2017_x000D_	17.4282	16.9771	-63.5981	-1.11	1	33.9123	56.4271	154.933	2.70409	42.7554		4.5804	0
52411	Tue Mar 28 15:18:20 2017_x000D_	17.3187	16.8707	-46.4891	-0.811388	1	33.9123	56.4271	154.933	2.70409	42.8959		0.0127279	0
52412	Tue Mar 28 15:18:20 2017_x000D_	17.3184	16.871	-38.2461	-0.66752	1	33.9123	56.4271	154.933	2.70409	42.8957		6.31831	0
52413	Tue Mar 28 15:18:20 2017_x000D_	17.1078	16.8731	-17.3543	-0.30289	1	33.9123	56.4271	154.933	2.70409	42.9757		0.00948683	111.489
52414	Tue Mar 28 15:18:20 2017_x000D_	17.1079	16.8734	-11.6964	-0.204142	1	30.1977	56.539	169.979	2.96669	41.7696		6.29426	0
52415	Tue Mar 28 15:18:20 2017_x000D_	16.8981	16.8753	0.357453	0.00623873	1	30.1977	56.539	169.979	2.96669	41.8341		0.0067082	0
52416	Tue Mar 28 15:18:20 2017_x000D_	16.8982	16.8755	6.50526	0.113538	1	30.1977	56.539	169.979	2.96669	41.8338		6.97839	0
52417	Tue Mar 28 15:18:20 2017_x000D_	16.6926	16.9843	29.0949	0.507802	1	30.1977	56.539	169.979	2.96669	41.7967		3.14705	0
52418	Tue Mar 28 15:18:20 2017_x000D_	16.5877	16.9849	35.9334	0.627156	1	30.1977	56.539	169.979	2.96669	41.8301		7.06636	1394.41
52419	Tue Mar 28 15:18:20 2017_x000D_	16.4906	17.1995	55.7108	0.972337	1	66.6724	27.729	180	3.14159	51.2746		3.21192	0
52420	Tue Mar 28 15:18:21 2017_x000D_	16.4943	17.3065	62.7212	1.09469	1	66.6724	27.729	180	3.14159	51.2491		3.15628	0
52421	Tue Mar 28 15:18:21 2017_x000D_	16.5995	17.3051	79.5983	1.38925	1	66.6724	27.729	180	3.14159	51.1464		4.44877	0
52422	Tue Mar 28 15:18:21 2017_x000D_	16.7008	17.1968	88.9949	1.55325	1	66.6724	27.729	180	3.14159	51.0694		0.00948683	1439.61
52423	Tue Mar 28 15:18:21 2017_x000D_	16.7007	17.1965	94.8981	1.65628	2	33.4249	62.3316	237.939	4.15281	48.1339		3.22435	0
52424	Tue Mar 28 15:18:21 2017_x000D_	16.6966	17.0891	107.064	1.86862	2	33.4249	62.3316	237.939	4.15281	48.2361		3.22391	0
52425	Tue Mar 28 15:18:21 2017_x000D_	16.6929	16.9817	106.307	1.85541	2	33.4249	62.3316	237.939	4.15281	48.3381		23.5696	0
52426	Tue Mar 28 15:18:21 2017_x000D_	16.457	16.2323	107.064	1.86861	2	33.4249	62.3316	237.939	4.15281	49.1229		13.3508	178.994
52427	Tue Mar 28 15:18:21 2017_x000D_	16.3372	15.8037	104.161	1.81796	2	32.8228	56.3956	240.647	4.20008	43.8118		23.6019	0
52428	Tue Mar 28 15:18:21 2017_x000D_	16.1012	15.0532	97.8291	1.70744	2	32.8228	56.3956	240.647	4.20008	44.596		9.68063	0
52429	Tue Mar 28 15:18:21 2017_x000D_	16.0902	14.7307	97.5377	1.70235	2	32.8228	56.3956	240.647	4.20008	44.8993		22.8785	0
52430	Tue Mar 28 15:18:21 2017_x000D_	15.9593	13.9794	89.0114	1.55354	2	32.8228	56.3956	240.647	4.20008	45.6455		9.68063	0
52431	Tue Mar 28 15:18:21 2017_x000D_	15.9483	13.6569	88.8477	1.55068	2	32.8228	56.3956	240.647	4.20008	45.9494		7.09937	1056.05
52432	Tue Mar 28 15:18:21 2017_x000D_	16.0463	13.4415	85.7376	1.4964	1	60.4531	34.5847	171.896	3.00014	49.1833		10.2792	0
52433	Tue Mar 28 15:18:21 2017_x000D_	15.93	13.1192	83.1426	1.45111	1	60.4531	34.5847	171.896	3.00014	49.4275		17.157	0
52434	Tue Mar 28 15:18:21 2017_x000D_	16.1223	12.5806	76.6402	1.33762	1	60.4531	34.5847	171.896	3.00014	49.4914		6.45971	0
52435	Tue Mar 28 15:18:21 2017_x000D_	16.115	12.3654	76.641	1.33764	1	60.4531	34.5847	171.896	3.00014	49.594		10.0945	363.482
52436	Tue Mar 28 15:18:21 2017_x000D_	16.2093	12.0424	66.9395	1.16832	2	48.8346	31.1482	246.868	4.30866	37.808		0.0123693	0
52437	Tue Mar 28 15:18:21 2017_x000D_	16.2092	12.0428	58.3305	1.01806	2	48.8346	31.1482	246.868	4.30866	37.8078		6.3361	0
52438	Tue Mar 28 15:18:21 2017_x000D_	15.998	12.044	44.5459	0.777473	2	48.8346	31.1482	246.868	4.30866	37.9896		4.46095	0
52439	Tue Mar 28 15:18:21 2017_x000D_	15.896	12.1522	35.0352	0.611479	2	48.8346	31.1482	246.868	4.30866	38.0237		0.0108167	145.019
52440	Tue Mar 28 15:18:21 2017_x000D_	15.8957	12.1524	31.6896	0.553087	1	51.4815	35.1931	143.911	2.51173	42.3937		3.17701	0
52441	Tue Mar 28 15:18:22 2017_x000D_	15.7898	12.1527	19.2051	0.335192	1	51.4815	35.1931	143.911	2.51173	42.4824		3.17401	0
52442	Tue Mar 28 15:18:22 2017_x000D_	15.684	12.153	12.4323	0.216984	1	51.4815	35.1931	143.911	2.51173	42.5712		4.61619	0
52443	Tue Mar 28 15:18:22 2017_x000D_	15.5742	12.0452	-2.70328	-0.0471812	1	51.4815	35.1931	143.911	2.51173	42.7219		4.44593	834.91
52444	Tue Mar 28 15:18:22 2017_x000D_	15.4724	12.1529	-11.8384	-0.206619	2	33.4765	56.4145	264.782	4.62133	47.7832		3.24811	0
52445	Tue Mar 28 15:18:22 2017_x000D_	15.4685	12.0447	-20.1886	-0.352358	2	33.4765	56.4145	264.782	4.62133	47.8849		3.17411	0
52446	Tue Mar 28 15:18:22 2017_x000D_	15.5743	12.0438	-34.2891	-0.598457	2	33.4765	56.4145	264.782	4.62133	47.8461		3.16507	0
52447	Tue Mar 28 15:18:22 2017_x000D_	15.6798	12.0431	-40.542	-0.707591	2	33.4765	56.4145	264.782	4.62133	47.8074		3.23034	0
52448	Tue Mar 28 15:18:22 2017_x000D_	15.6839	12.1507	-46.5624	-0.812668	2	33.4765	56.4145	264.782	4.62133	47.706		7.19124	261.424
52449	Tue Mar 28 15:18:22 2017_x000D_	15.8987	12.2571	-56.1985	-0.980849	1	42.187	56.6665	172.51	3.01086	51.6069		3.23023	0
52450	Tue Mar 28 15:18:22 2017_x000D_	15.9027	12.3647	-62.3059	-1.08744	1	42.187	56.6665	172.51	3.01086	51.5123		10.2938	0
52451	Tue Mar 28 15:18:22 2017_x000D_	16.0196	12.6873	-71.021	-1.23955	1	42.187	56.6665	172.51	3.01086	51.1752		7.28255	0
52452	Tue Mar 28 15:18:22 2017_x000D_	16.1325	12.9022	-73.7101	-1.28648	1	42.187	56.6665	172.51	3.01086	50.9328		16.542	268.134
52453	Tue Mar 28 15:18:22 2017_x000D_	16.2564	13.4395	-77.0333	-1.34448	1	34.969	61.9376	180	3.14159	51.983		10.2841	0
52454	Tue Mar 28 15:18:22 2017_x000D_	16.3729	13.7619	-79.3016	-1.38407	1	34.969	61.9376	180	3.14159	51.6402		19.3583	0
52455	Tue Mar 28 15:18:22 2017_x000D_	16.3949	14.4068	-79.2991	-1.38403	1	34.969	61.9376	180	3.14159	51.0311		13.3653	0
52456	Tue Mar 28 15:18:22 2017_x000D_	16.5147	14.8359	-76.4705	-1.33466	1	34.969	61.9376	180	3.14159	50.5879		7.26509	207.421
52457	Tue Mar 28 15:18:22 2017_x000D_	16.6273	15.0503	-79.3019	-1.38408	2	30.6337	56.5516	266.266	4.64722	43.8011		12.8925	0
52458	Tue Mar 28 15:18:22 2017_x000D_	16.642	15.4798	-79.3002	-1.38405	2	30.6337	56.5516	266.266	4.64722	43.3896		19.6685	0
52459	Tue Mar 28 15:18:22 2017_x000D_	16.769	16.123	-76.469	-1.33464	2	30.6337	56.5516	266.266	4.64722	42.7399		6.44172	0
52460	Tue Mar 28 15:18:22 2017_x000D_	16.7763	16.3376	-76.4678	-1.33462	2	30.6337	56.5516	266.266	4.64722	42.5346		20.4857	0
52461	Tue Mar 28 15:18:22 2017_x000D_	17.0084	16.9798	-76.4699	-1.33465	2	30.6337	56.5516	266.266	4.64722	41.8518		13.3311	0
52462	Tue Mar 28 15:18:22 2017_x000D_	17.1279	17.4078	-73.7013	-1.28633	2	30.6337	56.5516	266.266	4.64722	41.4083		16.4795	0
52463	Tue Mar 28 15:18:23 2017_x000D_	17.2512	17.9431	-75.8488	-1.32381	2	30.6337	56.5516	266.266	4.64722	40.8621		10.2177	0
52464	Tue Mar 28 15:18:23 2017_x000D_	17.367	18.2634	-73.701	-1.28633	2	30.6337	56.5516	266.266	4.64722	40.5215		9.64754	0
52465	Tue Mar 28 15:18:23 2017_x000D_	17.3779	18.5848	-72.9418	-1.27308	2	30.6337	56.5516	266.266	4.64722	40.2144		23.5089	145.676
52466	Tue Mar 28 15:18:23 2017_x000D_	17.6131	19.3323	-73.6992	-1.28629	1	31.0691	61.3879	171.67	2.9962	44.1558		11.6495	0
52467	Tue Mar 28 15:18:23 2017_x000D_	17.8338	19.6518	-72.9454	-1.27314	1	31.0691	61.3879	171.67	2.9962	43.7844		19.5956	0
52468	Tue Mar 28 15:18:23 2017_x000D_	17.9604	20.2926	-75.8519	-1.32387	1	31.0691	61.3879	171.67	2.9962	43.1354		10.1921	0
52469	Tue Mar 28 15:18:23 2017_x000D_	18.0759	20.6121	-73.7016	-1.28634	1	31.0691	61.3879	171.67	2.9962	42.7959		19.5803	1171.9
52470	Tue Mar 28 15:18:23 2017_x000D_	18.2024	21.2524	-76.4743	-1.33473	1	61.4351	36.8144	180	3.14159	45.9483		13.2713	0
52471	Tue Mar 28 15:18:23 2017_x000D_	18.3213	21.6785	-73.6998	-1.2863	1	61.4351	36.8144	180	3.14159	45.6935		7.21297	0
52472	Tue Mar 28 15:18:23 2017_x000D_	18.4334	21.8912	-76.4764	-1.33477	1	61.4351	36.8144	180	3.14159	45.5176		22.7152	0
52473	Tue Mar 28 15:18:23 2017_x000D_	18.563	22.6372	-72.9402	-1.27305	1	61.4351	36.8144	180	3.14159	45.1554		10.178	1445.52
52474	Tue Mar 28 15:18:23 2017_x000D_	18.6785	22.9562	-76.4761	-1.33476	2	18.7151	14.5274	296.28	5.17107			12.7991	0
52475	Tue Mar 28 15:18:23 2017_x000D_	18.6927	23.3826	-76.4737	-1.33472	2	18.7151	14.5274	296.28	5.17107			20.3349	0
52476	Tue Mar 28 15:18:23 2017_x000D_	18.9233	24.02	-76.4758	-1.33475	2	18.7151	14.5274	296.28	5.17107			10.1636	0
52477	Tue Mar 28 15:18:23 2017_x000D_	19.0385	24.3386	-72.939	-1.27302	2	18.7151	14.5274	296.28	5.17107			19.5062	0
52478	Tue Mar 28 15:18:23 2017_x000D_	19.1644	24.9765	-75.8525	-1.32388	2	18.7151	14.5274	296.28	5.17107			10.1447	1236.6
52479	Tue Mar 28 15:18:23 2017_x000D_	19.2794	25.2945	-73.697	-1.28626	2	54.075	35.7118	296.712	5.1786	36.3215		16.35	0
52480	Tue Mar 28 15:18:23 2017_x000D_	19.4017	25.8256	-75.8531	-1.32389	2	54.075	35.7118	296.712	5.1786	36.0552		10.1324	0
52481	Tue Mar 28 15:18:23 2017_x000D_	19.5166	26.1432	-73.6968	-1.28625	2	54.075	35.7118	296.712	5.1786	35.8586		9.58128	0
52482	Tue Mar 28 15:18:23 2017_x000D_	19.5272	26.4624	-72.9344	-1.27295	2	54.075	35.7118	296.712	5.1786	35.7645		7.17413	0
52483	Tue Mar 28 15:18:23 2017_x000D_	19.6388	26.6739	-75.8538	-1.3239	2	54.075	35.7118	296.712	5.1786	35.6025		17.2541	0
52484	Tue Mar 28 15:18:24 2017_x000D_	19.8652	27.2026	-76.4805	-1.33484	2	54.075	35.7118	296.712	5.1786	35.2522		16.3109	0
52485	Tue Mar 28 15:18:24 2017_x000D_	19.9869	27.7325	-72.9364	-1.27298	2	54.075	35.7118	296.712	5.1786	35.0095		6.37546	0
52486	Tue Mar 28 15:18:24 2017_x000D_	19.9939	27.9449	-72.9348	-1.27295	2	54.075	35.7118	296.712	5.1786	34.9549		9.5512	198.188
52487	Tue Mar 28 15:18:24 2017_x000D_	20.0044	28.2631	-73.6931	-1.28619	2	59.8954	32.5868	296.712	5.1786	40.1246		14.3107	0
52488	Tue Mar 28 15:18:24 2017_x000D_	20.227	28.685	-73.6958	-1.28623	2	59.8954	32.5868	296.712	5.1786	39.8598		6.36936	0
52489	Tue Mar 28 15:18:24 2017_x000D_	20.2339	28.8972	-73.6943	-1.28621	2	59.8954	32.5868	296.712	5.1786	39.8327		13.1777	0
52490	Tue Mar 28 15:18:24 2017_x000D_	20.3523	29.3202	-76.48	-1.33483	2	59.8954	32.5868	296.712	5.1786	39.6778		7.14325	0
52491	Tue Mar 28 15:18:24 2017_x000D_	20.4634	29.5308	-73.6955	-1.28623	2	59.8954	32.5868	296.712	5.1786	39.5502		3.18773	1057.89
52492	Tue Mar 28 15:18:24 2017_x000D_	20.4669	29.637	-72.9335	-1.27293	2	33.9123	56.4271	296.712	5.1786	29.9748		9.5391	0
52493	Tue Mar 28 15:18:24 2017_x000D_	20.4773	29.9548	-73.6925	-1.28618	2	33.9123	56.4271	296.712	5.1786	29.6864		7.1392	0
52494	Tue Mar 28 15:18:24 2017_x000D_	20.5883	30.1653	-70.9803	-1.23884	2	33.9123	56.4271	296.712	5.1786	29.4484		3.17836	0
52495	Tue Mar 28 15:18:24 2017_x000D_	20.5914	30.2712	-64.7056	-1.12933	2	33.9123	56.4271	296.712	5.1786	29.3526		6.35467	0
52496	Tue Mar 28 15:18:24 2017_x000D_	20.5842	30.0595	-56.8704	-0.992575	2	33.9123	56.4271	296.712	5.1786	29.5447		15.8948	0
52497	Tue Mar 28 15:18:24 2017_x000D_	20.1562	29.7472	-42.0874	-0.734564	2	33.9123	56.4271	296.712	5.1786	30.0175		6.26465	0
52498	Tue Mar 28 15:18:24 2017_x000D_	19.9474	29.7502	-33.8454	-0.590714	2	33.9123	56.4271	296.712	5.1786	30.1111		7.1448	0
52499	Tue Mar 28 15:18:24 2017_x000D_	19.836	29.5397	-27.3066	-0.47659	2	33.9123	56.4271	296.712	5.1786	30.3492		6.97765	174.716
52500	Tue Mar 28 15:18:24 2017_x000D_	19.6308	29.6492	-11.2977	-0.197182	2	30.8512	61.3816	304.51	5.3147	33.6577		0.00848528	0
52501	Tue Mar 28 15:18:24 2017_x000D_	19.631	29.6494	-5.36243	-0.093592	2	30.8512	61.3816	304.51	5.3147	33.6575		3.17255	0
52502	Tue Mar 28 15:18:24 2017_x000D_	19.6277	29.5437	3.79642	0.06626	2	30.8512	61.3816	304.51	5.3147	33.7582		4.53171	0
52503	Tue Mar 28 15:18:24 2017_x000D_	19.7362	29.6488	19.5759	0.341663	2	30.8512	61.3816	304.51	5.3147	33.6231		0.003	161.404
52504	Tue Mar 28 15:18:24 2017_x000D_	19.7363	29.6488	25.2491	0.440681	2	29.1177	56.2884	304.51	5.3147	28.2432		6.97699	0
52505	Tue Mar 28 15:18:25 2017_x000D_	19.9419	29.5401	36.0722	0.629579	2	29.1177	56.2884	304.51	5.3147	28.2784		6.25852	0
52506	Tue Mar 28 15:18:25 2017_x000D_	20.1505	29.5374	36.0736	0.629603	2	29.1177	56.2884	304.51	5.3147	28.2139		19.9623	0
52507	Tue Mar 28 15:18:25 2017_x000D_	20.6578	29.1068	34.4287	0.600894	2	29.1177	56.2884	304.51	5.3147	28.4677		0	0
52508	Tue Mar 28 15:18:25 2017_x000D_	20.6578	29.1068	34.4287	0.600894	2	29.1177	56.2884	304.51	5.3147	28.4677		22.4545	0
52509	Tue Mar 28 15:18:25 2017_x000D_	21.2691	28.6749	29.2872	0.511158	2	29.1177	56.2884	304.51	5.3147	28.7072		25.0844	0
52510	Tue Mar 28 15:18:25 2017_x000D_	21.9844	28.2419	27.918	0.487261	2	29.1177	56.2884	304.51	5.3147	28.9394		6.95437	0
52511	Tue Mar 28 15:18:25 2017_x000D_	22.1892	28.1333	25.2434	0.44058	2	29.1177	56.2884	304.51	5.3147	28.9951		27.8092	0
52512	Tue Mar 28 15:18:25 2017_x000D_	23.0083	27.6993	25.2426	0.440567	2	29.1177	56.2884	304.51	5.3147	29.2346		12.821	1000.66
52513	Tue Mar 28 15:18:25 2017_x000D_	23.421	27.5883	22.4556	0.391924	2	21.1555	23.8973	287.559	5.01885	4.33082		20.8414	0
52514	Tue Mar 28 15:18:25 2017_x000D_	24.0349	27.2631	25.2434	0.44058	2	21.1555	23.8973	287.559	5.01885	4.4294		12.8086	0
52515	Tue Mar 28 15:18:25 2017_x000D_	24.4472	27.1522	22.4554	0.39192	2	21.1555	23.8973	287.559	5.01885	4.62922		6.94486	0
52516	Tue Mar 28 15:18:25 2017_x000D_	24.6518	27.0439	25.2446	0.440601	2	21.1555	23.8973	287.559	5.01885	4.70374		13.8832	0
52517	Tue Mar 28 15:18:25 2017_x000D_	25.0607	26.8272	25.2442	0.440594	2	21.1555	23.8973	287.559	5.01885	4.8821		20.8213	0
52518	Tue Mar 28 15:18:25 2017_x000D_	25.674	26.5023	27.9211	0.487315	2	21.1555	23.8973	287.559	5.01885	5.21564		6.22842	0
52519	Tue Mar 28 15:18:25 2017_x000D_	25.8816	26.4999	27.9227	0.487342	2	21.1555	23.8973	287.559	5.01885	5.39533		19.9131	0
52520	Tue Mar 28 15:18:25 2017_x000D_	26.3876	26.0703	29.2908	0.511221	2	21.1555	23.8973	287.559	5.01885	5.6654		9.81122	0
52521	Tue Mar 28 15:18:25 2017_x000D_	26.6958	25.9609	33.5147	0.584941	2	21.1555	23.8973	287.559	5.01885	5.91214		18.088	0
52522	Tue Mar 28 15:18:25 2017_x000D_	27.2046	25.6374	34.4392	0.601077	2	21.1555	23.8973	287.559	5.01885	6.29441		11.1952	0
52523	Tue Mar 28 15:18:25 2017_x000D_	27.5094	25.4221	36.0851	0.629804	2	21.1555	23.8973	287.559	5.01885	6.5343		18.0747	0
52524	Tue Mar 28 15:18:25 2017_x000D_	28.0178	25.0988	31.932	0.557318	2	21.1555	23.8973	287.559	5.01885	6.96669		0	0
52525	Tue Mar 28 15:18:25 2017_x000D_	28.0178	25.0988	31.932	0.557318	2	21.1555	23.8973	287.559	5.01885	6.96669		22.3704	0
52526	Tue Mar 28 15:18:25 2017_x000D_	28.6268	24.6685	31.9314	0.557308	2	21.1555	23.8973	287.559	5.01885	7.511		18.0731	0
52527	Tue Mar 28 15:18:26 2017_x000D_	29.1352	24.3453	30.7916	0.537415	2	21.1555	23.8973	287.559	5.01885	7.99227		11.1711	0
52528	Tue Mar 28 15:18:26 2017_x000D_	29.4393	24.1304	29.2877	0.511167	2	21.1555	23.8973	287.559	5.01885	8.28708		6.92474	0
52529	Tue Mar 28 15:18:26 2017_x000D_	29.6433	24.0224	31.9312	0.557305	2	21.1555	23.8973	287.559	5.01885	8.48872		22.3505	0
52530	Tue Mar 28 15:18:26 2017_x000D_	30.2517	23.5924	31.9306	0.557295	2	21.1555	23.8973	287.559	5.01885	9.10131		9.77893	0
52531	Tue Mar 28 15:18:26 2017_x000D_	30.5589	23.4834	30.7914	0.537411	2	21.1555	23.8973	287.559	5.01885	9.4125		22.3289	0
52532	Tue Mar 28 15:18:26 2017_x000D_	31.1667	23.0538	27.9134	0.48718	2	21.1555	23.8973	287.559	5.01885	10.0467		9.78076	0
52533	Tue Mar 28 15:18:26 2017_x000D_	31.474	22.9449	31.932	0.557319	2	21.1555	23.8973	287.559	5.01885	10.3624		6.91008	0
52534	Tue Mar 28 15:18:26 2017_x000D_	31.6775	22.837	29.2872	0.511159	2	21.1555	23.8973	287.559	5.01885	10.5753		24.9378	0
52535	Tue Mar 28 15:18:26 2017_x000D_	32.3886	22.4065	30.7916	0.537415	2	21.1555	23.8973	287.559	5.01885	11.3316		11.1536	0
52536	Tue Mar 28 15:18:26 2017_x000D_	32.6922	22.1919	29.2862	0.51114	2	21.1555	23.8973	287.559	5.01885	11.6621		22.3122	0
52537	Tue Mar 28 15:18:26 2017_x000D_	33.2996	21.7627	29.2849	0.511119	2	21.1555	23.8973	287.559	5.01885	12.3303		9.75896	0
52538	Tue Mar 28 15:18:26 2017_x000D_	33.6062	21.654	27.9118	0.487153	2	21.1555	23.8973	287.559	5.01885	12.6512		9.7523	0
52539	Tue Mar 28 15:18:26 2017_x000D_	33.9126	21.5454	29.2867	0.51115	2	21.1555	23.8973	287.559	5.01885	12.9721		22.2989	0
52540	Tue Mar 28 15:18:26 2017_x000D_	34.5196	21.1164	29.2855	0.511128	2	21.1555	23.8973	287.559	5.01885	13.6504		6.18321	0
52541	Tue Mar 28 15:18:26 2017_x000D_	34.7257	21.1147	29.287	0.511155	2	21.1555	23.8973	287.559	5.01885	13.8526		11.1404	0
52542	Tue Mar 28 15:18:26 2017_x000D_	35.0289	20.9003	27.9118	0.487153	2	21.1555	23.8973	287.559	5.01885	14.1934		16.6003	0
52543	Tue Mar 28 15:18:26 2017_x000D_	35.5383	20.6842	29.2874	0.511161	2	21.1555	23.8973	287.559	5.01885	14.7373		11.1362	0
52544	Tue Mar 28 15:18:26 2017_x000D_	35.8414	20.4699	27.9118	0.487153	2	21.1555	23.8973	287.559	5.01885	15.0805		19.8233	0
52545	Tue Mar 28 15:18:26 2017_x000D_	36.345	20.0421	29.2848	0.511116	2	21.1555	23.8973	287.559	5.01885	15.6711		6.17419	0
52546	Tue Mar 28 15:18:26 2017_x000D_	36.5508	20.0405	29.2864	0.511143	2	21.1555	23.8973	287.559	5.01885	15.871		22.264	0
52547	Tue Mar 28 15:18:26 2017_x000D_	37.1568	19.6121	29.2852	0.511122	2	21.1555	23.8973	287.559	5.01885	16.5652		9.7285	0
52548	Tue Mar 28 15:18:27 2017_x000D_	37.4625	19.5039	30.4804	0.531983	2	21.1555	23.8973	287.559	5.01885	16.8885		17.979	0
52549	Tue Mar 28 15:18:27 2017_x000D_	37.9682	19.1823	29.2855	0.511128	2	21.1555	23.8973	287.559	5.01885	17.4613		6.88715	0
52550	Tue Mar 28 15:18:27 2017_x000D_	38.1711	19.0749	31.9356	0.557382	2	21.1555	23.8973	287.559	5.01885	17.6858		6.88185	0
52551	Tue Mar 28 15:18:27 2017_x000D_	38.3738	18.9675	29.2856	0.511131	2	21.1555	23.8973	287.559	5.01885	17.9101		8.77196	0
52552	Tue Mar 28 15:18:27 2017_x000D_	38.5738	18.7542	29.2843	0.511107	2	21.1555	23.8973	287.559	5.01885	18.1617		16.5534	0
52553	Tue Mar 28 15:18:27 2017_x000D_	39.0818	18.5388	27.9087	0.487098	2	21.1555	23.8973	287.559	5.01885	18.71		6.88044	0
52554	Tue Mar 28 15:18:27 2017_x000D_	39.2845	18.4315	30.4804	0.531983	2	21.1555	23.8973	287.559	5.01885	18.935		11.1212	0
52555	Tue Mar 28 15:18:27 2017_x000D_	39.5872	18.2175	31.9359	0.557387	2	21.1555	23.8973	287.559	5.01885	19.287		6.87779	0
52556	Tue Mar 28 15:18:27 2017_x000D_	39.7898	18.1102	29.2848	0.511116	2	21.1555	23.8973	287.559	5.01885	19.5122		11.1079	0
52557	Tue Mar 28 15:18:27 2017_x000D_	40.0921	17.8964	27.9072	0.487072	2	21.1555	23.8973	287.559	5.01885	19.8647		3.08409	0
52558	Tue Mar 28 15:18:27 2017_x000D_	40.1949	17.8956	29.285	0.511119	2	21.1555	23.8973	287.559	5.01885	19.9629		6.87374	0
52559	Tue Mar 28 15:18:27 2017_x000D_	40.3974	17.7884	31.9368	0.557402	2	21.1555	23.8973	287.559	5.01885	20.1883		15.4153	0
52560	Tue Mar 28 15:18:27 2017_x000D_	40.7992	17.4681	21.3395	0.372444	2	21.1555	23.8973	287.559	5.01885	20.669		6.87249	0
52561	Tue Mar 28 15:18:27 2017_x000D_	41.0016	17.3608	18.5389	0.323565	2	21.1555	23.8973	287.559	5.01885	20.8948		0.0212132	0
52562	Tue Mar 28 15:18:27 2017_x000D_	41.0011	17.3603	0.376315	0.00656794	2	21.1555	23.8973	287.559	5.01885	20.8945		0.00848528	0
52563	Tue Mar 28 15:18:27 2017_x000D_	41.0009	17.3601	-5.81576	-0.101504	2	21.1555	23.8973	287.559	5.01885	20.8944		4.49086	1241.53
52564	Tue Mar 28 15:18:27 2017_x000D_	40.8954	17.2539	-26.7188	-0.466331	2	34.0382	63.2253	287.559	5.01885			0.0127279	0
52565	Tue Mar 28 15:18:27 2017_x000D_	40.8957	17.2536	-34.6547	-0.604838	2	34.0382	63.2253	287.559	5.01885			3.07815	0
52566	Tue Mar 28 15:18:27 2017_x000D_	40.9983	17.2526	-40.9988	-0.715564	2	34.0382	63.2253	287.559	5.01885			7.11123	0
52567	Tue Mar 28 15:18:27 2017_x000D_	41.1069	17.4633	-59.1823	-1.03293	2	34.0382	63.2253	287.559	5.01885			0.0108167	0
52568	Tue Mar 28 15:18:27 2017_x000D_	41.1072	17.4635	-64.2747	-1.12181	2	34.0382	63.2253	287.559	5.01885			6.34715	0
52569	Tue Mar 28 15:18:27 2017_x000D_	41.1127	17.675	-71.6775	-1.25101	2	34.0382	63.2253	287.559	5.01885			14.2166	0
52570	Tue Mar 28 15:18:28 2017_x000D_	41.3283	18.097	-77.1135	-1.34589	2	34.0382	63.2253	287.559	5.01885			12.6968	0
52571	Tue Mar 28 15:18:28 2017_x000D_	41.3387	18.5201	-77.1112	-1.34584	2	34.0382	63.2253	287.559	5.01885			21.2845	0
52572	Tue Mar 28 15:18:28 2017_x000D_	41.6613	19.152	-74.3626	-1.29787	2	34.0382	63.2253	287.559	5.01885			12.6818	1143.18
52573	Tue Mar 28 15:18:28 2017_x000D_	41.6716	19.5746	-74.3596	-1.29782	2	60.6071	35.9095	287.559	5.01885	25.0076		27.1119	0
52574	Tue Mar 28 15:18:28 2017_x000D_	41.9991	20.4169	-71.6769	-1.251	2	60.6071	35.9095	287.559	5.01885	24.2132		9.50981	0
52575	Tue Mar 28 15:18:28 2017_x000D_	42.0068	20.7338	-70.796	-1.23562	2	60.6071	35.9095	287.559	5.01885	24.0057		11.3843	0
52576	Tue Mar 28 15:18:28 2017_x000D_	42.219	21.0484	-71.6772	-1.251	2	60.6071	35.9095	287.559	5.01885	23.6426		19.2784	0
52577	Tue Mar 28 15:18:28 2017_x000D_	42.3364	21.6802	-69.0661	-1.20543	2	60.6071	35.9095	287.559	5.01885	23.158		11.3851	0
52578	Tue Mar 28 15:18:28 2017_x000D_	42.5485	21.9949	-68.0769	-1.18817	2	60.6071	35.9095	287.559	5.01885	22.7976		6.32278	0
52579	Tue Mar 28 15:18:28 2017_x000D_	42.5535	22.2056	-68.0746	-1.18813	2	60.6071	35.9095	287.559	5.01885	22.6656		20.0228	0
52580	Tue Mar 28 15:18:28 2017_x000D_	42.773	22.8359	-68.0736	-1.18811	2	60.6071	35.9095	287.559	5.01885	22.1128		11.3577	0
52581	Tue Mar 28 15:18:28 2017_x000D_	42.9848	23.1497	-69.0686	-1.20547	2	60.6071	35.9095	287.559	5.01885	21.7568		16.1404	0
52582	Tue Mar 28 15:18:28 2017_x000D_	43.0997	23.6753	-70.7979	-1.23566	2	60.6071	35.9095	287.559	5.01885	21.3585		11.3427	0
52583	Tue Mar 28 15:18:28 2017_x000D_	43.3112	23.9887	-71.6806	-1.25106	2	60.6071	35.9095	287.559	5.01885	21.006		19.981	0
52584	Tue Mar 28 15:18:28 2017_x000D_	43.5302	24.6177	-71.6809	-1.25107	2	60.6071	35.9095	287.559	5.01885	20.4725		6.30778	0
52585	Tue Mar 28 15:18:28 2017_x000D_	43.5352	24.8279	-71.679	-1.25103	2	60.6071	35.9095	287.559	5.01885	20.3532		13.0266	0
52586	Tue Mar 28 15:18:28 2017_x000D_	43.6473	25.2474	-74.3703	-1.29801	2	60.6071	35.9095	287.559	5.01885	20.0329		21.1196	0
52587	Tue Mar 28 15:18:28 2017_x000D_	43.9678	25.8742	-71.6815	-1.25108	2	60.6071	35.9095	287.559	5.01885	19.4313		6.30179	0
52588	Tue Mar 28 15:18:28 2017_x000D_	43.9728	26.0842	-71.6796	-1.25105	2	60.6071	35.9095	287.559	5.01885	19.3193		22.9591	0
52589	Tue Mar 28 15:18:28 2017_x000D_	44.1938	26.8169	-70.7979	-1.23566	2	60.6071	35.9095	287.559	5.01885	18.7636		9.95738	0
52590	Tue Mar 28 15:18:28 2017_x000D_	44.3031	27.1303	-74.3739	-1.29807	2	60.6071	35.9095	287.559	5.01885	18.5174		25.973	0
52591	Tue Mar 28 15:18:29 2017_x000D_	44.5263	27.9668	-74.3736	-1.29806	2	60.6071	35.9095	287.559	5.01885	17.9354		7.01574	0
52592	Tue Mar 28 15:18:29 2017_x000D_	44.6328	28.175	-71.6787	-1.25103	2	60.6071	35.9095	287.559	5.01885	17.7483		12.9792	0
52593	Tue Mar 28 15:18:29 2017_x000D_	44.7444	28.593	-74.3748	-1.29808	2	60.6071	35.9095	287.559	5.01885	17.4687		7.01306	0
52594	Tue Mar 28 15:18:29 2017_x000D_	44.8509	28.8011	-71.679	-1.25104	2	60.6071	35.9095	287.559	5.01885	17.2855		22.8899	0
52595	Tue Mar 28 15:18:29 2017_x000D_	45.0712	29.5316	-70.796	-1.23562	2	60.6071	35.9095	287.559	5.01885	16.7941		9.41355	0
52596	Tue Mar 28 15:18:29 2017_x000D_	45.0785	29.8453	-71.6756	-1.25098	2	60.6071	35.9095	287.559	5.01885	16.6707		21.0218	0
52597	Tue Mar 28 15:18:29 2017_x000D_	45.3979	30.469	-74.3784	-1.29815	2	60.6071	35.9095	287.559	5.01885	16.153		12.9369	0
52598	Tue Mar 28 15:18:29 2017_x000D_	45.5089	30.8857	-71.6781	-1.25102	2	60.6071	35.9095	287.559	5.01885	15.9121		19.0914	1017.03
52599	Tue Mar 28 15:18:29 2017_x000D_	45.625	31.5114	-74.3766	-1.29812	2	33.2786	55.97	265.805	4.63918	27.3981		6.9889	0
52600	Tue Mar 28 15:18:29 2017_x000D_	45.7311	31.7188	-71.6766	-1.25099	2	33.2786	55.97	265.805	4.63918	27.2614		19.0761	0
52601	Tue Mar 28 15:18:29 2017_x000D_	45.8471	32.344	-74.3763	-1.29811	2	33.2786	55.97	265.805	4.63918	26.7611		11.2429	0
52602	Tue Mar 28 15:18:29 2017_x000D_	46.0571	32.6544	-73.6217	-1.28494	2	33.2786	55.97	265.805	4.63918	26.5877		9.38948	0
52603	Tue Mar 28 15:18:29 2017_x000D_	46.0643	32.9673	-74.3775	-1.29813	2	33.2786	55.97	265.805	4.63918	26.3173		19.7828	0
52604	Tue Mar 28 15:18:29 2017_x000D_	46.2813	33.59	-74.3787	-1.29815	2	33.2786	55.97	265.805	4.63918	25.8831		6.25959	0
52605	Tue Mar 28 15:18:29 2017_x000D_	46.286	33.7986	-74.3772	-1.29813	2	33.2786	55.97	265.805	4.63918	25.7053		8.75691	0
52606	Tue Mar 28 15:18:29 2017_x000D_	46.4934	34.004	-74.3814	-1.2982	2	33.2786	55.97	265.805	4.63918	25.6347		12.5072	0
52607	Tue Mar 28 15:18:29 2017_x000D_	46.5028	34.4208	-74.3784	-1.29815	2	33.2786	55.97	265.805	4.63918	25.2833		6.25366	0
52608	Tue Mar 28 15:18:29 2017_x000D_	46.5076	34.6292	-74.3769	-1.29812	2	33.2786	55.97	265.805	4.63918	25.1085		13.9363	0
52609	Tue Mar 28 15:18:29 2017_x000D_	46.7195	35.0426	-74.3796	-1.29817	2	33.2786	55.97	265.805	4.63918	24.8719		6.25059	0
52610	Tue Mar 28 15:18:29 2017_x000D_	46.7242	35.2509	-74.3781	-1.29814	2	33.2786	55.97	265.805	4.63918	24.6995		6.24759	0
52611	Tue Mar 28 15:18:29 2017_x000D_	46.7289	35.4591	-74.3765	-1.29812	2	33.2786	55.97	265.805	4.63918	24.5277		13.9243	0
52612	Tue Mar 28 15:18:30 2017_x000D_	46.9407	35.8721	-74.3793	-1.29816	2	33.2786	55.97	265.805	4.63918	24.3018		0	0
52613	Tue Mar 28 15:18:30 2017_x000D_	46.9407	35.8721	-74.3793	-1.29816	2	33.2786	55.97	265.805	4.63918	24.3018		15.6098	0
52614	Tue Mar 28 15:18:30 2017_x000D_	46.9522	36.3923	-68.0365	-1.18746	2	33.2786	55.97	265.805	4.63918	23.88		8.72088	0
52615	Tue Mar 28 15:18:30 2017_x000D_	47.1589	36.5967	-62.8475	-1.0969	2	33.2786	55.97	265.805	4.63918	23.8325		9.85944	0
52616	Tue Mar 28 15:18:30 2017_x000D_	47.2666	36.9072	-50.9546	-0.889325	2	33.2786	55.97	265.805	4.63918	23.6443		6.94991	0
52617	Tue Mar 28 15:18:30 2017_x000D_	47.3718	37.1136	-40.5992	-0.708589	2	33.2786	55.97	265.805	4.63918	23.5411		4.36149	0
52618	Tue Mar 28 15:18:30 2017_x000D_	47.4751	37.2159	-36.5536	-0.63798	2	33.2786	55.97	265.805	4.63918	23.5214		9.63029	0
52619	Tue Mar 28 15:18:30 2017_x000D_	47.7803	37.3154	-19.7399	-0.344527	2	33.2786	55.97	265.805	4.63918	23.6282		6.84381	0
52620	Tue Mar 28 15:18:30 2017_x000D_	47.9849	37.4163	-11.228	-0.195966	2	33.2786	55.97	265.805	4.63918	23.6752		3.02733	0
52621	Tue Mar 28 15:18:30 2017_x000D_	48.0858	37.4148	-4.89372	-0.0854116	2	33.2786	55.97	265.805	4.63918	23.7392		9.64085	0
52622	Tue Mar 28 15:18:30 2017_x000D_	48.3915	37.5139	4.07796	0.0711739	2	33.2786	55.97	265.805	4.63918	23.8543		9.08524	0
52623	Tue Mar 28 15:18:30 2017_x000D_	48.6943	37.5089	9.75706	0.170293	2	33.2786	55.97	265.805	4.63918	24.0511		18.4198	0
52624	Tue Mar 28 15:18:30 2017_x000D_	49.2976	37.3948	12.6164	0.220198	2	33.2786	55.97	265.805	4.63918	24.5285		13.586	0
52625	Tue Mar 28 15:18:30 2017_x000D_	49.6965	37.1804	12.6134	0.220145	2	33.2786	55.97	265.805	4.63918	24.9519		24.3792	0
52626	Tue Mar 28 15:18:30 2017_x000D_	50.5006	37.0629	9.75352	0.170231	2	33.2786	55.97	265.805	4.63918	25.5749		12.4705	0
52627	Tue Mar 28 15:18:30 2017_x000D_	50.9013	36.9523	6.84699	0.119503	2	33.2786	55.97	265.805	4.63918	25.9274		12.0857	0
52628	Tue Mar 28 15:18:30 2017_x000D_	51.3041	36.9455	6.84813	0.119522	2	33.2786	55.97	265.805	4.63918	26.2078		18.1136	0
52629	Tue Mar 28 15:18:30 2017_x000D_	51.9078	36.9352	0.962947	0.0168066	2	33.2786	55.97	265.805	4.63918	26.634		12.0737	0
52630	Tue Mar 28 15:18:30 2017_x000D_	52.3102	36.9284	0.962916	0.0168061	2	33.2786	55.97	265.805	4.63918	26.9218		9.56616	0
52631	Tue Mar 28 15:18:30 2017_x000D_	52.6099	36.8195	-2.1459	-0.0374529	2	33.2786	55.97	265.805	4.63918	27.211		21.3375	0
52632	Tue Mar 28 15:18:30 2017_x000D_	53.3152	36.9113	-4.92405	-0.0859409	2	33.2786	55.97	265.805	4.63918	27.6532		12.0557	1022.18
52633	Tue Mar 28 15:18:30 2017_x000D_	53.717	36.9045	-4.92532	-0.085963	2	60.8247	35.9161	278.489	4.86054	7.17609		18.3511	0
52634	Tue Mar 28 15:18:31 2017_x000D_	54.3215	36.9981	-1.98726	-0.0346843	2	60.8247	35.9161	278.489	4.86054	6.5926		12.0407	0
52635	Tue Mar 28 15:18:31 2017_x000D_	54.7228	36.9913	-1.9879	-0.0346953	2	60.8247	35.9161	278.489	4.86054	6.1959		12.0377	0
52636	Tue Mar 28 15:18:31 2017_x000D_	55.124	36.9845	-1.98853	-0.0347063	2	60.8247	35.9161	278.489	4.86054	5.79995		18.321	9.20079
52637	Tue Mar 28 15:18:31 2017_x000D_	55.7275	37.078	0.969102	0.016914	2	60.6177	35.6898	261.363	4.56165	5.08342		6.01287	0
52638	Tue Mar 28 15:18:31 2017_x000D_	55.9279	37.0746	0.969088	0.0169138	2	60.6177	35.6898	261.363	4.56165	4.88998		18.0326	0
52639	Tue Mar 28 15:18:31 2017_x000D_	56.5289	37.0644	0.969096	0.0169139	2	60.6177	35.6898	261.363	4.56165	4.31368		6.00687	0
52640	Tue Mar 28 15:18:31 2017_x000D_	56.7291	37.061	0.969081	0.0169136	2	60.6177	35.6898	261.363	4.56165	4.12328		18.0145	92.0413
52641	Tue Mar 28 15:18:31 2017_x000D_	57.3295	37.0509	0.969088	0.0169138	1	58.5466	33.4263	11.6594	0.203495	3.82349		12.0047	0
52642	Tue Mar 28 15:18:31 2017_x000D_	57.7296	37.0441	0.969111	0.0169142	1	58.5466	33.4263	11.6594	0.203495	3.7089		17.9995	0
52643	Tue Mar 28 15:18:31 2017_x000D_	58.3295	37.0342	6.87354	0.119966	1	58.5466	33.4263	11.6594	0.203495	3.61443		11.9927	0
52644	Tue Mar 28 15:18:31 2017_x000D_	58.7292	37.0274	6.87471	0.119986	1	58.5466	33.4263	11.6594	0.203495	3.60573		6.74374	0
52645	Tue Mar 28 15:18:31 2017_x000D_	58.927	36.9206	3.92692	0.0685377	1	58.5466	33.4263	11.6594	0.203495	3.51494		11.9837	26.8488
52646	Tue Mar 28 15:18:31 2017_x000D_	59.3264	36.9139	3.92754	0.0685486	1	59.407	33.6726	1.82812	0.0319068	3.2423		17.9696	0
52647	Tue Mar 28 15:18:31 2017_x000D_	59.9253	36.9038	3.92842	0.0685639	1	59.407	33.6726	1.82812	0.0319068	3.2725		12.3666	0
52648	Tue Mar 28 15:18:31 2017_x000D_	60.3226	36.7939	6.87359	0.119967	1	59.407	33.6726	1.82812	0.0319068	3.25282		20.9309	0
52649	Tue Mar 28 15:18:31 2017_x000D_	61.0202	36.7822	6.59585	0.115119	1	59.407	33.6726	1.82812	0.0319068	3.50315		8.97725	66.8936
52650	Tue Mar 28 15:18:31 2017_x000D_	61.3194	36.7772	6.87643	0.120016	1	61.6053	33.2992	0	0	3.48973		21.1365	0
52651	Tue Mar 28 15:18:31 2017_x000D_	62.0145	36.6622	3.78463	0.0660543	1	61.6053	33.2992	0	0	3.3878		8.96825	0
52652	Tue Mar 28 15:18:31 2017_x000D_	62.3134	36.6572	3.92604	0.0685223	1	61.6053	33.2992	0	0	3.43185		8.95026	0
52653	Tue Mar 28 15:18:31 2017_x000D_	62.6117	36.6522	3.78544	0.0660684	1	61.6053	33.2992	0	0	3.50078		21.1241	72.2785
52654	Tue Mar 28 15:18:31 2017_x000D_	63.3064	36.5373	0.956722	0.0166979	1	64.0101	33.1523	0	0	3.45737		5.96782	0
52655	Tue Mar 28 15:18:32 2017_x000D_	63.5053	36.534	0.956702	0.0166976	1	64.0101	33.1523	0	0	3.41917		15.2136	0
52656	Tue Mar 28 15:18:32 2017_x000D_	64.0035	36.6287	-1.86807	-0.032604	1	64.0101	33.1523	0	0	3.47641		5.96187	0
52657	Tue Mar 28 15:18:32 2017_x000D_	64.2022	36.6253	-1.86831	-0.0326082	1	64.0101	33.1523	0	0	3.47831		14.9061	127.093
52658	Tue Mar 28 15:18:32 2017_x000D_	64.699	36.617	-2.0103	-0.0350863	2	60.6177	35.6898	261.363	4.56165	4.1853		5.95582	0
52659	Tue Mar 28 15:18:32 2017_x000D_	64.8975	36.6137	-2.01061	-0.0350918	2	60.6177	35.6898	261.363	4.56165	4.37839		5.95582	0
52660	Tue Mar 28 15:18:32 2017_x000D_	65.096	36.6104	-2.01093	-0.0350974	2	60.6177	35.6898	261.363	4.56165	4.57194		12.3027	0
52661	Tue Mar 28 15:18:32 2017_x000D_	65.4946	36.7068	0.96296	0.0168068	2	60.6177	35.6898	261.363	4.56165	4.98181		5.94982	0
52662	Tue Mar 28 15:18:32 2017_x000D_	65.6929	36.7035	0.962941	0.0168065	2	60.6177	35.6898	261.363	4.56165	5.17545		6.709	14.6199
52663	Tue Mar 28 15:18:32 2017_x000D_	65.8896	36.5971	-2.01225	-0.0351204	2	60.4213	35.2438	262.345	4.57878	5.63327		11.8938	0
52664	Tue Mar 28 15:18:32 2017_x000D_	66.286	36.5902	-7.89674	-0.137824	2	60.4213	35.2438	262.345	4.57878	6.01727		0.0108167	0
52665	Tue Mar 28 15:18:32 2017_x000D_	66.2858	36.5899	-13.6007	-0.237377	2	60.4213	35.2438	262.345	4.57878	6.017		4.29369	0
52666	Tue Mar 28 15:18:32 2017_x000D_	66.1854	36.4879	-30.4889	-0.532131	2	60.4213	35.2438	262.345	4.57878	5.89683		6.69882	0
52667	Tue Mar 28 15:18:32 2017_x000D_	65.9858	36.3878	-41.0716	-0.716834	2	60.4213	35.2438	262.345	4.57878	5.68088		3.09612	0
52668	Tue Mar 28 15:18:32 2017_x000D_	65.9849	36.2846	-55.6019	-0.970437	2	60.4213	35.2438	262.345	4.57878	5.66012		4.30665	0
52669	Tue Mar 28 15:18:32 2017_x000D_	66.0829	36.1797	-67.0552	-1.17033	2	60.4213	35.2438	262.345	4.57878	5.73843		2.96455	0
52670	Tue Mar 28 15:18:32 2017_x000D_	65.9841	36.1816	-74.9088	-1.30741	2	60.4213	35.2438	262.345	4.57878	5.6413		4.2978	350.024
52671	Tue Mar 28 15:18:32 2017_x000D_	66.0852	36.2831	-83.6344	-1.4597	2	49.4888	31.1682	262.345	4.57878	17.3667		6.87189	0
52672	Tue Mar 28 15:18:32 2017_x000D_	66.1878	36.4879	262.645	4.58403	2	49.4888	31.1682	262.345	4.57878	17.5259		3.09937	0
52673	Tue Mar 28 15:18:32 2017_x000D_	66.1894	36.5912	256.648	4.47936	2	49.4888	31.1682	262.345	4.57878	17.559		11.0309	0
52674	Tue Mar 28 15:18:32 2017_x000D_	65.9958	36.9038	245.171	4.27904	2	49.4888	31.1682	262.345	4.57878	17.4751		19.47	0
52675	Tue Mar 28 15:18:32 2017_x000D_	65.8069	37.5247	245.17	4.27903	2	49.4888	31.1682	262.345	4.57878	17.5124		13.7152	0
52676	Tue Mar 28 15:18:33 2017_x000D_	65.6149	37.9396	245.17	4.27903	2	49.4888	31.1682	262.345	4.57878	17.4901		8.58171	0
52677	Tue Mar 28 15:18:33 2017_x000D_	65.4198	38.1488	245.171	4.27904	2	49.4888	31.1682	262.345	4.57878	17.3933		22.4082	0
52678	Tue Mar 28 15:18:33 2017_x000D_	65.2326	38.8719	251.342	4.38674	2	49.4888	31.1682	262.345	4.57878	17.5275		11.0089	0
52679	Tue Mar 28 15:18:33 2017_x000D_	65.0391	39.1837	252.25	4.4026	2	49.4888	31.1682	262.345	4.57878	17.4946		9.72738	0
52680	Tue Mar 28 15:18:33 2017_x000D_	64.9447	39.4939	253.962	4.43246	2	49.4888	31.1682	262.345	4.57878	17.5557		22.4008	0
52681	Tue Mar 28 15:18:33 2017_x000D_	64.7577	40.2168	254.762	4.44644	2	49.4888	31.1682	262.345	4.57878	17.7487		9.72164	0
52682	Tue Mar 28 15:18:33 2017_x000D_	64.6633	40.5268	256.656	4.4795	2	49.4888	31.1682	262.345	4.57878	17.8283		22.3885	0
52683	Tue Mar 28 15:18:33 2017_x000D_	64.4764	41.2493	257.341	4.49146	2	49.4888	31.1682	262.345	4.57878	18.0626		6.15975	0
52684	Tue Mar 28 15:18:33 2017_x000D_	64.4796	41.4546	257.341	4.49144	2	49.4888	31.1682	262.345	4.57878	18.1806		19.4292	0
52685	Tue Mar 28 15:18:33 2017_x000D_	64.2911	42.0742	257.341	4.49145	2	49.4888	31.1682	262.345	4.57878	18.3861		9.23812	0
52686	Tue Mar 28 15:18:33 2017_x000D_	64.2959	42.3821	256.655	4.47948	2	49.4888	31.1682	262.345	4.57878	18.5742		6.85097	0
52687	Tue Mar 28 15:18:33 2017_x000D_	64.2001	42.5894	253.96	4.43243	2	49.4888	31.1682	262.345	4.57878	18.6243		12.3075	0
52688	Tue Mar 28 15:18:33 2017_x000D_	64.2066	42.9996	253.958	4.43241	2	49.4888	31.1682	262.345	4.57878	18.8837		17.8121	0
52689	Tue Mar 28 15:18:33 2017_x000D_	63.9175	43.5182	252.247	4.40254	2	49.4888	31.1682	262.345	4.57878	18.9924		9.70841	0
52690	Tue Mar 28 15:18:33 2017_x000D_	63.8233	43.8278	253.96	4.43244	2	49.4888	31.1682	262.345	4.57878	19.1244		22.3521	0
52691	Tue Mar 28 15:18:33 2017_x000D_	63.6366	44.5491	254.761	4.44642	2	49.4888	31.1682	262.345	4.57878	19.4733		9.70754	0
52692	Tue Mar 28 15:18:33 2017_x000D_	63.5425	44.8587	251.338	4.38668	2	49.4888	31.1682	262.345	4.57878	19.6198		19.4007	0
52693	Tue Mar 28 15:18:33 2017_x000D_	63.3543	45.4774	251.338	4.38668	2	49.4888	31.1682	262.345	4.57878	19.925		13.6802	0
52694	Tue Mar 28 15:18:33 2017_x000D_	63.1627	45.8912	251.339	4.38669	2	49.4888	31.1682	262.345	4.57878	20.0933		19.3912	0
52695	Tue Mar 28 15:18:33 2017_x000D_	62.9746	46.5096	251.338	4.38668	2	49.4888	31.1682	262.345	4.57878	20.4261		10.9965	0
52696	Tue Mar 28 15:18:33 2017_x000D_	62.7814	46.8211	250.342	4.36929	2	49.4888	31.1682	262.345	4.57878	20.5355		9.20527	0
52697	Tue Mar 28 15:18:33 2017_x000D_	62.7865	47.1279	251.338	4.38668	2	49.4888	31.1682	262.345	4.57878	20.7736		23.3087	0
52698	Tue Mar 28 15:18:34 2017_x000D_	62.501	47.8505	253.079	4.41705	2	49.4888	31.1682	262.345	4.57878	21.1569		9.68657	0
52699	Tue Mar 28 15:18:34 2017_x000D_	62.407	48.1594	251.339	4.38668	2	49.4888	31.1682	262.345	4.57878	21.3443		9.68944	0
52700	Tue Mar 28 15:18:34 2017_x000D_	62.313	48.4684	253.079	4.41705	2	49.4888	31.1682	262.345	4.57878	21.535		19.3694	0
52701	Tue Mar 28 15:18:34 2017_x000D_	62.1251	49.0861	253.079	4.41705	2	49.4888	31.1682	262.345	4.57878	21.9255		9.68283	0
52702	Tue Mar 28 15:18:34 2017_x000D_	62.0312	49.3949	251.338	4.38668	2	49.4888	31.1682	262.345	4.57878	22.1252		20.488	0
52703	Tue Mar 28 15:18:34 2017_x000D_	61.7442	50.0146	253.964	4.4325	2	49.4888	31.1682	262.345	4.57878	22.4807		12.6335	0
52704	Tue Mar 28 15:18:34 2017_x000D_	61.652	50.4255	251.338	4.38668	2	49.4888	31.1682	262.345	4.57878	22.7769		6.82667	0
52705	Tue Mar 28 15:18:34 2017_x000D_	61.5564	50.632	253.964	4.4325	2	49.4888	31.1682	262.345	4.57878	22.9012		19.3533	0
52706	Tue Mar 28 15:18:34 2017_x000D_	61.3687	51.2492	253.964	4.4325	2	49.4888	31.1682	262.345	4.57878	23.3319		12.2447	0
52707	Tue Mar 28 15:18:34 2017_x000D_	61.3756	51.6573	253.962	4.43248	2	49.4888	31.1682	262.345	4.57878	23.6875		19.3418	0
52708	Tue Mar 28 15:18:34 2017_x000D_	61.1879	52.2741	253.962	4.43248	2	49.4888	31.1682	262.345	4.57878	24.1315		8.5649	0
52709	Tue Mar 28 15:18:34 2017_x000D_	60.9933	52.483	253.964	4.43251	2	49.4888	31.1682	262.345	4.57878	24.2214		12.2358	0
52710	Tue Mar 28 15:18:34 2017_x000D_	61.0003	52.8908	253.963	4.43248	2	49.4888	31.1682	262.345	4.57878	24.5843		13.6466	0
52711	Tue Mar 28 15:18:34 2017_x000D_	60.8092	53.3036	253.963	4.4325	2	49.4888	31.1682	262.345	4.57878	24.8622		13.6399	0
52712	Tue Mar 28 15:18:34 2017_x000D_	60.6182	53.7162	253.964	4.43251	2	49.4888	31.1682	262.345	4.57878	25.1451		6.1149	0
52713	Tue Mar 28 15:18:34 2017_x000D_	60.6217	53.92	253.964	4.4325	2	49.4888	31.1682	262.345	4.57878	25.3295		19.3257	0
52714	Tue Mar 28 15:18:34 2017_x000D_	60.4342	54.5363	253.964	4.4325	2	49.4888	31.1682	262.345	4.57878	25.8045		6.10895	0
52715	Tue Mar 28 15:18:34 2017_x000D_	60.4378	54.7399	253.963	4.43249	2	49.4888	31.1682	262.345	4.57878	25.9905		13.6372	0
52716	Tue Mar 28 15:18:34 2017_x000D_	60.2468	55.1524	253.964	4.43251	2	49.4888	31.1682	262.345	4.57878	26.2864		6.81997	0
52717	Tue Mar 28 15:18:34 2017_x000D_	60.1513	55.3587	251.337	4.38665	2	49.4888	31.1682	262.345	4.57878	26.4361		12.5935	0
52718	Tue Mar 28 15:18:34 2017_x000D_	60.0594	55.7683	253.964	4.43251	2	49.4888	31.1682	262.345	4.57878	26.775		6.10596	0
52719	Tue Mar 28 15:18:35 2017_x000D_	60.063	55.9718	253.963	4.43249	2	49.4888	31.1682	262.345	4.57878	26.9635		13.6305	0
52720	Tue Mar 28 15:18:35 2017_x000D_	59.8721	56.3841	253.964	4.43251	2	49.4888	31.1682	262.345	4.57878	27.27		3.05443	0
52721	Tue Mar 28 15:18:35 2017_x000D_	59.8738	56.4859	253.079	4.41705	2	49.4888	31.1682	262.345	4.57878	27.3648		8.55203	0
52722	Tue Mar 28 15:18:35 2017_x000D_	59.6794	56.6944	254.77	4.44657	2	49.4888	31.1682	262.345	4.57878	27.4852		18.2998	0
52723	Tue Mar 28 15:18:35 2017_x000D_	59.6901	57.3043	260.01	4.53803	2	49.4888	31.1682	262.345	4.57878	28.0564		6.81054	0
52724	Tue Mar 28 15:18:35 2017_x000D_	59.5947	57.5103	262.714	4.58523	2	49.4888	31.1682	262.345	4.57878	28.2141		9.64465	0
52725	Tue Mar 28 15:18:35 2017_x000D_	59.5009	57.8178	-88.98	-1.55299	2	49.4888	31.1682	262.345	4.57878	28.4683		6.07867	0
52726	Tue Mar 28 15:18:35 2017_x000D_	59.5039	58.0204	-71.8227	-1.25354	2	49.4888	31.1682	262.345	4.57878	28.6591		6.74458	0
52727	Tue Mar 28 15:18:35 2017_x000D_	59.6058	58.2208	-56.5766	-0.987447	2	49.4888	31.1682	262.345	4.57878	28.8825		6.1028	0
52728	Tue Mar 28 15:18:35 2017_x000D_	59.6091	58.4242	-48.544	-0.847253	2	49.4888	31.1682	262.345	4.57878	29.0742		6.63918	0
52729	Tue Mar 28 15:18:35 2017_x000D_	59.8085	58.5202	-42.4307	-0.740556	2	49.4888	31.1682	262.345	4.57878	29.234		4.24274	0
52730	Tue Mar 28 15:18:35 2017_x000D_	59.9092	58.6195	-33.7807	-0.589585	2	49.4888	31.1682	262.345	4.57878	29.3625		12.6902	0
52731	Tue Mar 28 15:18:35 2017_x000D_	60.2109	58.916	-21.8349	-0.381091	2	49.4888	31.1682	262.345	4.57878	29.7473		2.96795	0
52732	Tue Mar 28 15:18:35 2017_x000D_	60.3098	58.9135	-15.5362	-0.271157	2	49.4888	31.1682	262.345	4.57878	29.7808		13.2892	0
52733	Tue Mar 28 15:18:35 2017_x000D_	60.709	59.1055	-9.99104	-0.174377	2	49.4888	31.1682	262.345	4.57878	30.1062		12.2171	0
52734	Tue Mar 28 15:18:35 2017_x000D_	61.1061	59.1958	-7.13144	-0.124467	2	49.4888	31.1682	262.345	4.57878	30.3399		23.7127	0
52735	Tue Mar 28 15:18:35 2017_x000D_	61.8962	59.1732	-7.13544	-0.124537	2	49.4888	31.1682	262.345	4.57878	30.6304		9.34913	0
52736	Tue Mar 28 15:18:35 2017_x000D_	62.1937	59.266	-9.45335	-0.164992	2	49.4888	31.1682	262.345	4.57878	30.8367		20.9151	0
52737	Tue Mar 28 15:18:35 2017_x000D_	62.8861	59.3474	-12.8037	-0.223466	2	49.4888	31.1682	262.345	4.57878	31.2018		13.2395	0
52738	Tue Mar 28 15:18:35 2017_x000D_	63.2838	59.5387	-12.8003	-0.223407	2	49.4888	31.1682	262.345	4.57878	31.5466		5.91539	0
52739	Tue Mar 28 15:18:35 2017_x000D_	63.4809	59.5331	-12.8019	-0.223435	2	49.4888	31.1682	262.345	4.57878	31.6283		21.4915	0
52740	Tue Mar 28 15:18:36 2017_x000D_	64.1737	59.7154	-19.1769	-0.3347	2	49.4888	31.1682	262.345	4.57878	32.1028		6.60705	0
52741	Tue Mar 28 15:18:36 2017_x000D_	64.3722	59.8108	-21.8612	-0.38155	2	49.4888	31.1682	262.345	4.57878	32.2787		12.154	0
52742	Tue Mar 28 15:18:36 2017_x000D_	64.7673	59.9004	-24.4479	-0.426697	2	49.4888	31.1682	262.345	4.57878	32.5418		17.251	0
52743	Tue Mar 28 15:18:36 2017_x000D_	65.2642	60.1898	-23.0224	-0.401816	2	49.4888	31.1682	262.345	4.57878	33.0321		8.84476	0
52744	Tue Mar 28 15:18:36 2017_x000D_	65.5589	60.1812	-21.8649	-0.381614	2	49.4888	31.1682	262.345	4.57878	33.1663		21.3153	0
52745	Tue Mar 28 15:18:36 2017_x000D_	66.1547	60.5683	-21.8598	-0.381525	2	49.4888	31.1682	262.345	4.57878	33.7952		11.7891	0
52746	Tue Mar 28 15:18:36 2017_x000D_	66.5475	60.5567	-21.8656	-0.381627	2	49.4888	31.1682	262.345	4.57878	33.9806		8.39432	0
52747	Tue Mar 28 15:18:36 2017_x000D_	66.7469	60.753	-21.8616	-0.381557	2	49.4888	31.1682	262.345	4.57878	34.2506		18.5948	0
52748	Tue Mar 28 15:18:36 2017_x000D_	67.3386	60.9376	-21.8634	-0.381588	2	49.4888	31.1682	262.345	4.57878	34.7107		10.6277	0
52749	Tue Mar 28 15:18:36 2017_x000D_	67.6356	61.1307	-20.7962	-0.362963	2	49.4888	31.1682	262.345	4.57878	35.0294		21.3809	0
52750	Tue Mar 28 15:18:36 2017_x000D_	68.3248	61.3122	-21.8641	-0.3816	2	49.4888	31.1682	262.345	4.57878	35.5451		8.37308	0
52751	Tue Mar 28 15:18:36 2017_x000D_	68.5236	61.5081	-21.8602	-0.381532	2	49.4888	31.1682	262.345	4.57878	35.8167		12.0957	0
52752	Tue Mar 28 15:18:36 2017_x000D_	68.9168	61.5973	-19.1689	-0.334561	2	49.4888	31.1682	262.345	4.57878	36.1023		18.5408	0
52753	Tue Mar 28 15:18:36 2017_x000D_	69.5068	61.7813	-19.1696	-0.334573	2	49.4888	31.1682	262.345	4.57878	36.5771		10.596	0
52754	Tue Mar 28 15:18:36 2017_x000D_	69.8028	61.974	-18.2004	-0.317656	2	49.4888	31.1682	262.345	4.57878	36.9006		21.3176	0
52755	Tue Mar 28 15:18:36 2017_x000D_	70.49	62.1548	-19.1686	-0.334555	2	49.4888	31.1682	262.345	4.57878	37.4329		13.1026	0
52756	Tue Mar 28 15:18:36 2017_x000D_	70.8835	62.3443	-19.1668	-0.334524	2	49.4888	31.1682	262.345	4.57878	37.8111		8.78506	0
52757	Tue Mar 28 15:18:36 2017_x000D_	71.1762	62.3354	-18.2034	-0.31771	2	49.4888	31.1682	262.345	4.57878	37.9702		23.618	0
52758	Tue Mar 28 15:18:36 2017_x000D_	71.8648	62.717	-19.1656	-0.334503	2	49.4888	31.1682	262.345	4.57878	38.6783		8.77606	0
52759	Tue Mar 28 15:18:36 2017_x000D_	72.1572	62.7081	-18.2018	-0.317681	2	49.4888	31.1682	262.345	4.57878	38.841		22.2451	0
52760	Tue Mar 28 15:18:36 2017_x000D_	72.8436	62.9886	-21.8688	-0.381682	2	49.4888	31.1682	262.345	4.57878	39.4713		9.21813	0
52761	Tue Mar 28 15:18:36 2017_x000D_	73.1369	63.0802	-18.2001	-0.317651	2	49.4888	31.1682	262.345	4.57878	39.7191		18.4364	0
52762	Tue Mar 28 15:18:37 2017_x000D_	73.7236	63.2631	-18.2004	-0.317656	2	49.4888	31.1682	262.345	4.57878	40.217		13.0448	0
52763	Tue Mar 28 15:18:37 2017_x000D_	74.1153	63.4519	-18.1983	-0.317621	2	49.4888	31.1682	262.345	4.57878	40.6042		9.21169	0
52764	Tue Mar 28 15:18:37 2017_x000D_	74.4085	63.5431	-21.8714	-0.381727	2	49.4888	31.1682	262.345	4.57878	40.8549		15.6715	0
52765	Tue Mar 28 15:18:37 2017_x000D_	74.8968	63.7287	-20.8018	-0.36306	2	49.4888	31.1682	262.345	4.57878	41.3008		9.20775	0
52766	Tue Mar 28 15:18:37 2017_x000D_	75.1898	63.8201	-19.1675	-0.334535	2	49.4888	31.1682	262.345	4.57878	41.5534		16.9821	0
52767	Tue Mar 28 15:18:37 2017_x000D_	75.6786	64.1056	-20.7991	-0.363012	2	49.4888	31.1682	262.345	4.57878	42.0806		5.82887	0
52768	Tue Mar 28 15:18:37 2017_x000D_	75.8728	64.0995	-20.8018	-0.363059	2	49.4888	31.1682	262.345	4.57878	42.197		6.50894	0
52769	Tue Mar 28 15:18:37 2017_x000D_	76.0682	64.1938	-18.1949	-0.31756	2	49.4888	31.1682	262.345	4.57878	42.3929		11.9694	0
52770	Tue Mar 28 15:18:37 2017_x000D_	76.4574	64.2816	-20.8031	-0.363082	2	49.4888	31.1682	262.345	4.57878	42.706		8.28385	0
52771	Tue Mar 28 15:18:37 2017_x000D_	76.6536	64.4759	-20.799	-0.363011	2	49.4888	31.1682	262.345	4.57878	42.9806		11.6399	0
52772	Tue Mar 28 15:18:37 2017_x000D_	77.0414	64.4636	-20.8045	-0.363108	2	49.4888	31.1682	262.345	4.57878	43.2172		9.17751	0
52773	Tue Mar 28 15:18:37 2017_x000D_	77.3335	64.5545	-24.4839	-0.427325	2	49.4888	31.1682	262.345	4.57878	43.4738		8.27324	0
52774	Tue Mar 28 15:18:37 2017_x000D_	77.5294	64.7486	-24.4804	-0.427263	2	49.4888	31.1682	262.345	4.57878	43.7484		2.92111	0
52775	Tue Mar 28 15:18:37 2017_x000D_	77.6267	64.7449	-38.6818	-0.675125	2	49.4888	31.1682	262.345	4.57878	43.8079		3.01512	0
52776	Tue Mar 28 15:18:37 2017_x000D_	77.6258	64.6444	-48.6164	-0.848516	2	49.4888	31.1682	262.345	4.57878	43.7304		6.61833	0
52777	Tue Mar 28 15:18:37 2017_x000D_	77.5275	64.4469	-65.656	-1.14591	2	49.4888	31.1682	262.345	4.57878	43.516		0.0216333	0
52778	Tue Mar 28 15:18:37 2017_x000D_	77.5281	64.4473	-75.7145	-1.32147	2	49.4888	31.1682	262.345	4.57878	43.5167		2.92021	0
52779	Tue Mar 28 15:18:37 2017_x000D_	77.6254	64.4445	-83.8465	-1.4634	2	49.4888	31.1682	262.345	4.57878	43.5773		0.0216333	0
52780	Tue Mar 28 15:18:37 2017_x000D_	77.6258	64.4451	259.702	4.53265	2	49.4888	31.1682	262.345	4.57878	43.578		3.01518	0
52781	Tue Mar 28 15:18:37 2017_x000D_	77.6269	64.5456	253.72	4.42825	2	49.4888	31.1682	262.345	4.57878	43.6555		6.73494	0
52782	Tue Mar 28 15:18:37 2017_x000D_	77.5321	64.7491	246.19	4.29683	2	49.4888	31.1682	262.345	4.57878	43.7505		12.435	0
52783	Tue Mar 28 15:18:38 2017_x000D_	77.4394	65.1531	236.649	4.13031	2	49.4888	31.1682	262.345	4.57878	44.0024		8.44649	0
52784	Tue Mar 28 15:18:38 2017_x000D_	77.2478	65.3594	236.649	4.13031	2	49.4888	31.1682	262.345	4.57878	44.0409		23.3935	0
52785	Tue Mar 28 15:18:38 2017_x000D_	76.7698	65.9755	234.526	4.09326	2	49.4888	31.1682	262.345	4.57878	44.2244		14.9897	0
52786	Tue Mar 28 15:18:38 2017_x000D_	76.4835	66.385	236.649	4.13031	2	49.4888	31.1682	262.345	4.57878	44.3727		22.9135	0
52787	Tue Mar 28 15:18:38 2017_x000D_	76.2007	67.0945	240.317	4.19433	2	49.4888	31.1682	262.345	4.57878	44.7686		12.6729	0
52788	Tue Mar 28 15:18:38 2017_x000D_	75.9132	67.404	241.25	4.21061	2	49.4888	31.1682	262.345	4.57878	44.8473		20.1658	0
52789	Tue Mar 28 15:18:38 2017_x000D_	75.6293	68.0133	246.193	4.29688	2	49.4888	31.1682	262.345	4.57878	45.1762		0	0
52790	Tue Mar 28 15:18:38 2017_x000D_	75.6293	68.0133	246.193	4.29688	2	49.4888	31.1682	262.345	4.57878	45.1762		21.6409	0
52791	Tue Mar 28 15:18:38 2017_x000D_	75.2484	68.6259	246.194	4.2969	2	49.4888	31.1682	262.345	4.57878	45.4603		19.025	0
52792	Tue Mar 28 15:18:38 2017_x000D_	75.0615	69.2319	246.193	4.29689	2	49.4888	31.1682	262.345	4.57878	45.8564		10.8222	0
52793	Tue Mar 28 15:18:38 2017_x000D_	74.8711	69.5383	245.017	4.27636	2	49.4888	31.1682	262.345	4.57878	46.0057		19.0193	0
52794	Tue Mar 28 15:18:38 2017_x000D_	74.6842	70.1441	245.017	4.27635	2	49.4888	31.1682	262.345	4.57878	46.4104		10.813	0
52795	Tue Mar 28 15:18:38 2017_x000D_	74.4939	70.4502	246.194	4.29689	2	49.4888	31.1682	262.345	4.57878	46.5653		9.50919	0
52796	Tue Mar 28 15:18:38 2017_x000D_	74.4005	70.7531	247.529	4.32019	2	49.4888	31.1682	262.345	4.57878	46.7713		14.9856	0
52797	Tue Mar 28 15:18:38 2017_x000D_	74.1143	71.1625	245.018	4.27636	2	49.4888	31.1682	262.345	4.57878	46.9676		8.97669	0
52798	Tue Mar 28 15:18:38 2017_x000D_	74.118	71.4617	246.193	4.29688	2	49.4888	31.1682	262.345	4.57878	47.2246		10.8196	0
52799	Tue Mar 28 15:18:38 2017_x000D_	73.9276	71.768	245.017	4.27635	2	49.4888	31.1682	262.345	4.57878	47.3877		19.0032	0
52800	Tue Mar 28 15:18:38 2017_x000D_	73.7409	72.3733	245.016	4.27634	2	49.4888	31.1682	262.345	4.57878	47.8124		8.44445	0
52801	Tue Mar 28 15:18:38 2017_x000D_	73.5494	72.5796	245.017	4.27635	2	49.4888	31.1682	262.345	4.57878	47.8938		20.1457	0
52802	Tue Mar 28 15:18:38 2017_x000D_	73.2658	73.1883	242.612	4.23438	2	49.4888	31.1682	262.345	4.57878	48.2808		6.7121	0
52803	Tue Mar 28 15:18:38 2017_x000D_	73.1713	73.3911	245.017	4.27635	2	49.4888	31.1682	262.345	4.57878	48.4111		20.143	0
52804	Tue Mar 28 15:18:39 2017_x000D_	72.8877	73.9997	242.612	4.23437	2	49.4888	31.1682	262.345	4.57878	48.8062		6.70811	0
52805	Tue Mar 28 15:18:39 2017_x000D_	72.7933	74.2024	245.017	4.27635	2	49.4888	31.1682	262.345	4.57878	48.9392		10.813	0
52806	Tue Mar 28 15:18:39 2017_x000D_	72.603	74.5085	243.73	4.25389	2	49.4888	31.1682	262.345	4.57878	49.1187		9.49023	0
52807	Tue Mar 28 15:18:39 2017_x000D_	72.5098	74.8108	242.611	4.23437	2	49.4888	31.1682	262.345	4.57878	49.3421		21.6167	0
52808	Tue Mar 28 15:18:39 2017_x000D_	72.1293	75.4227	242.612	4.23437	2	49.4888	31.1682	262.345	4.57878	49.7097		6.7121	0
52809	Tue Mar 28 15:18:39 2017_x000D_	72.0348	75.6255	240.315	4.19429	2	49.4888	31.1682	262.345	4.57878	49.8475		17.487	0
52810	Tue Mar 28 15:18:39 2017_x000D_	71.7502	76.1342	241.247	4.21056	2	49.4888	31.1682	262.345	4.57878	50.1748		10.8037	0
52811	Tue Mar 28 15:18:39 2017_x000D_	71.56	76.44	242.612	4.23438	2	49.4888	31.1682	262.345	4.57878	50.3654		13.4148	0
52812	Tue Mar 28 15:18:39 2017_x000D_	71.3711	76.8453	242.612	4.23437	2	49.4888	31.1682	262.345	4.57878	50.6481		10.8088	0
52813	Tue Mar 28 15:18:39 2017_x000D_	71.1809	77.1513	241.247	4.21056	2	49.4888	31.1682	262.345	4.57878	50.8428		10.7996	0
52814	Tue Mar 28 15:18:39 2017_x000D_	70.9908	77.457	242.612	4.23438	2	49.4888	31.1682	262.345	4.57878	51.0391		8.95576	0
52815	Tue Mar 28 15:18:39 2017_x000D_	70.9947	77.7555	241.247	4.21055	2	49.4888	31.1682	262.345	4.57878	51.3116		6.61213	0
52816	Tue Mar 28 15:18:39 2017_x000D_	70.8019	77.8623	242.612	4.23438	2	49.4888	31.1682	262.345	4.57878	51.3282		6.70811	0
52817	Tue Mar 28 15:18:39 2017_x000D_	70.7075	78.065	240.315	4.19428	2	49.4888	31.1682	262.345	4.57878	51.4737		14.9797	0
52818	Tue Mar 28 15:18:39 2017_x000D_	70.4215	78.4743	235.045	4.10232	2	49.4888	31.1682	262.345	4.57878	51.7305		6.57548	0
52819	Tue Mar 28 15:18:39 2017_x000D_	70.5206	78.6698	217.567	3.79726	2	49.4888	31.1682	262.345	4.57878	51.9494		0.0134164	0
52820	Tue Mar 28 15:18:39 2017_x000D_	70.5202	78.67	210.201	3.6687	2	49.4888	31.1682	262.345	4.57878	51.9494		4.21839	0
52821	Tue Mar 28 15:18:39 2017_x000D_	70.6156	78.5667	201.761	3.5214	2	49.4888	31.1682	262.345	4.57878	51.8937		4.09022	0
52822	Tue Mar 28 15:18:39 2017_x000D_	70.7132	78.6619	182.23	3.18051	2	49.4888	31.1682	262.345	4.57878	52.0204		2.99438	0
52823	Tue Mar 28 15:18:39 2017_x000D_	70.7116	78.5621	173.882	3.03482	2	49.4888	31.1682	262.345	4.57878	51.9287		4.21351	0
52824	Tue Mar 28 15:18:39 2017_x000D_	70.6159	78.6649	165.045	2.88058	2	49.4888	31.1682	262.345	4.57878	51.9836		3.00325	0
52825	Tue Mar 28 15:18:39 2017_x000D_	70.6146	78.5648	149.805	2.61459	2	49.4888	31.1682	262.345	4.57878	51.8916		5.82112	0
52826	Tue Mar 28 15:18:40 2017_x000D_	70.4207	78.5721	141.902	2.47665	2	49.4888	31.1682	262.345	4.57878	51.8196		8.24617	0
52827	Tue Mar 28 15:18:40 2017_x000D_	70.224	78.3801	130.18	2.27207	2	49.4888	31.1682	262.345	4.57878	51.5646		6.57028	0
52828	Tue Mar 28 15:18:40 2017_x000D_	70.1243	78.1851	128.072	2.23528	2	49.4888	31.1682	262.345	4.57878	51.346		22.8148	0
52829	Tue Mar 28 15:18:40 2017_x000D_	69.6303	77.6069	125.85	2.1965	2	49.4888	31.1682	262.345	4.57878	50.6185		13.1675	0
52830	Tue Mar 28 15:18:40 2017_x000D_	69.4303	77.2162	125.848	2.19645	2	49.4888	31.1682	262.345	4.57878	50.1805		13.1782	0
52831	Tue Mar 28 15:18:40 2017_x000D_	69.2301	76.8252	125.845	2.19641	2	49.4888	31.1682	262.345	4.57878	49.7421		22.8721	0
52832	Tue Mar 28 15:18:40 2017_x000D_	68.7348	76.2456	128.068	2.23521	2	49.4888	31.1682	262.345	4.57878	49.0141		10.591	0
52833	Tue Mar 28 15:18:40 2017_x000D_	68.5358	75.954	129.784	2.26516	2	49.4888	31.1682	262.345	4.57878	48.6678		22.8087	0
52834	Tue Mar 28 15:18:40 2017_x000D_	67.9436	75.4772	135.814	2.3704	2	49.4888	31.1682	262.345	4.57878	47.9986		9.38394	0
52835	Tue Mar 28 15:18:40 2017_x000D_	67.8416	75.1815	139.714	2.43847	2	49.4888	31.1682	262.345	4.57878	47.6864		8.28034	0
52836	Tue Mar 28 15:18:40 2017_x000D_	67.6437	74.9891	139.713	2.43845	2	49.4888	31.1682	262.345	4.57878	47.4328		20.7211	0
52837	Tue Mar 28 15:18:40 2017_x000D_	67.1483	74.5078	143.59	2.50612	2	49.4888	31.1682	262.345	4.57878	46.7993		6.51949	0
52838	Tue Mar 28 15:18:40 2017_x000D_	66.9517	74.4152	145.84	2.54539	2	49.4888	31.1682	262.345	4.57878	46.6396		18.7459	0
52839	Tue Mar 28 15:18:40 2017_x000D_	66.4572	74.0332	147.41	2.57278	2	49.4888	31.1682	262.345	4.57878	46.1014		9.22476	0
52840	Tue Mar 28 15:18:40 2017_x000D_	66.1629	73.9441	148.22	2.58693	2	49.4888	31.1682	262.345	4.57878	45.9108		10.5549	0
52841	Tue Mar 28 15:18:40 2017_x000D_	65.8664	73.7547	149.738	2.61342	2	49.4888	31.1682	262.345	4.57878	45.6271		18.7688	0
52842	Tue Mar 28 15:18:40 2017_x000D_	65.3714	73.3721	148.217	2.58688	2	49.4888	31.1682	262.345	4.57878	45.0935		9.25869	0
52843	Tue Mar 28 15:18:40 2017_x000D_	65.0761	73.2824	147.414	2.57285	2	49.4888	31.1682	262.345	4.57878	44.9062		8.31858	0
52844	Tue Mar 28 15:18:40 2017_x000D_	64.8772	73.0892	147.412	2.57282	2	49.4888	31.1682	262.345	4.57878	44.6562		18.7969	0
52845	Tue Mar 28 15:18:40 2017_x000D_	64.3814	72.7061	145.841	2.54541	2	49.4888	31.1682	262.345	4.57878	44.1269		22.9671	0
52846	Tue Mar 28 15:18:40 2017_x000D_	63.7854	72.2256	143.596	2.50623	2	49.4888	31.1682	262.345	4.57878	43.4753		6.55573	0
52847	Tue Mar 28 15:18:41 2017_x000D_	63.5877	72.1325	145.84	2.54539	2	49.4888	31.1682	262.345	4.57878	43.3227		10.5881	0
52848	Tue Mar 28 15:18:41 2017_x000D_	63.2904	71.9423	144.147	2.51584	2	49.4888	31.1682	262.345	4.57878	43.0466		18.8533	0
52849	Tue Mar 28 15:18:41 2017_x000D_	62.793	71.5582	145.839	2.54537	2	49.4888	31.1682	262.345	4.57878	42.5247		10.6131	0
52850	Tue Mar 28 15:18:41 2017_x000D_	62.4949	71.3677	147.405	2.57271	2	49.4888	31.1682	262.345	4.57878	42.2511		10.6055	0
52851	Tue Mar 28 15:18:41 2017_x000D_	62.1971	71.1772	145.84	2.54539	2	49.4888	31.1682	262.345	4.57878	41.9788		21.2403	0
52852	Tue Mar 28 15:18:41 2017_x000D_	61.6006	70.7958	145.841	2.5454	2	49.4888	31.1682	262.345	4.57878	41.4372		8.3653	0
52853	Tue Mar 28 15:18:41 2017_x000D_	61.4005	70.6016	145.839	2.54537	2	49.4888	31.1682	262.345	4.57878	41.1932		18.9019	0
52854	Tue Mar 28 15:18:41 2017_x000D_	60.9019	70.2164	144.147	2.51584	2	49.4888	31.1682	262.345	4.57878	40.6819		8.37588	0
52855	Tue Mar 28 15:18:41 2017_x000D_	60.7016	70.0219	144.146	2.51582	2	49.4888	31.1682	262.345	4.57878	40.4393		14.7779	0
52856	Tue Mar 28 15:18:41 2017_x000D_	60.3024	69.7333	141.875	2.47618	2	49.4888	31.1682	262.345	4.57878	40.0525		8.38442	0
52857	Tue Mar 28 15:18:41 2017_x000D_	60.1018	69.5387	141.873	2.47616	2	49.4888	31.1682	262.345	4.57878	39.8112		8.38651	0
52858	Tue Mar 28 15:18:41 2017_x000D_	59.9012	69.344	141.872	2.47614	2	49.4888	31.1682	262.345	4.57878	39.5703		6.60366	0
52859	Tue Mar 28 15:18:41 2017_x000D_	59.7023	69.2497	139.742	2.43895	2	49.4888	31.1682	262.345	4.57878	39.4274		14.7942	0
52860	Tue Mar 28 15:18:41 2017_x000D_	59.3025	68.961	141.875	2.47619	2	49.4888	31.1682	262.345	4.57878	39.0462		4.19868	0
52861	Tue Mar 28 15:18:41 2017_x000D_	59.2019	68.8637	145.831	2.54523	2	49.4888	31.1682	262.345	4.57878	38.9268		13.2156	0
52862	Tue Mar 28 15:18:41 2017_x000D_	58.8037	68.6753	145.834	2.54528	2	49.4888	31.1682	262.345	4.57878	38.6465		6.70078	0
52863	Tue Mar 28 15:18:41 2017_x000D_	58.7011	68.4769	147.391	2.57245	2	49.4888	31.1682	262.345	4.57878	38.4292		14.8099	0
52864	Tue Mar 28 15:18:41 2017_x000D_	58.3008	68.188	154.681	2.69969	2	49.4888	31.1682	262.345	4.57878	38.0541		10.6815	0
52865	Tue Mar 28 15:18:41 2017_x000D_	58.0007	67.9964	161.179	2.81311	2	49.4888	31.1682	262.345	4.57878	37.7991		15.9291	0
52866	Tue Mar 28 15:18:41 2017_x000D_	57.503	67.8114	173.166	3.02232	2	49.4888	31.1682	262.345	4.57878	37.5094		8.90605	0
52867	Tue Mar 28 15:18:41 2017_x000D_	57.2063	67.8214	179.106	3.12598	2	49.4888	31.1682	262.345	4.57878	37.4569		5.93141	0
52868	Tue Mar 28 15:18:41 2017_x000D_	57.0087	67.8281	184.67	3.2231	2	49.4888	31.1682	262.345	4.57878	37.4232		11.8567	0
52869	Tue Mar 28 15:18:42 2017_x000D_	56.6137	67.8414	196.865	3.43594	2	49.4888	31.1682	262.345	4.57878	37.3589		5.9374	0
52870	Tue Mar 28 15:18:42 2017_x000D_	56.4159	67.8481	202.39	3.53237	2	49.4888	31.1682	262.345	4.57878	37.3283		6.78392	0
52871	Tue Mar 28 15:18:42 2017_x000D_	56.3211	68.0534	208.753	3.64344	2	49.4888	31.1682	262.345	4.57878	37.5126		15.1912	0
52872	Tue Mar 28 15:18:42 2017_x000D_	55.8285	68.1707	217.376	3.79393	2	49.4888	31.1682	262.345	4.57878	37.5417		6.78372	0
52873	Tue Mar 28 15:18:42 2017_x000D_	55.7335	68.3759	219.018	3.82258	2	49.4888	31.1682	262.345	4.57878	37.7281		21.7072	0
52874	Tue Mar 28 15:18:42 2017_x000D_	55.1471	68.7998	219.017	3.82257	2	49.4888	31.1682	262.345	4.57878	38.0546		12.8189	0
52875	Tue Mar 28 15:18:42 2017_x000D_	54.856	69.1126	223.023	3.89248	2	49.4888	31.1682	262.345	4.57878	38.3221		10.8611	0
52876	Tue Mar 28 15:18:42 2017_x000D_	54.5626	69.3247	221.221	3.86104	2	49.4888	31.1682	262.345	4.57878	38.4924		23.5763	0
52877	Tue Mar 28 15:18:42 2017_x000D_	53.9779	69.8498	219.018	3.82258	2	49.4888	31.1682	262.345	4.57878	38.9412		8.55233	0
52878	Tue Mar 28 15:18:42 2017_x000D_	53.7837	70.0585	219.018	3.82259	2	49.4888	31.1682	262.345	4.57878	39.1267		21.7246	0
52879	Tue Mar 28 15:18:42 2017_x000D_	53.1968	70.4827	219.018	3.82258	2	49.4888	31.1682	262.345	4.57878	39.489		10.8719	0
52880	Tue Mar 28 15:18:42 2017_x000D_	52.9031	70.695	217.379	3.79398	2	49.4888	31.1682	262.345	4.57878	39.674		20.1676	0
52881	Tue Mar 28 15:18:42 2017_x000D_	52.3138	71.0185	215.081	3.75388	2	49.4888	31.1682	262.345	4.57878	39.9503		8.55862	0
52882	Tue Mar 28 15:18:42 2017_x000D_	52.1194	71.2273	215.082	3.75389	2	49.4888	31.1682	262.345	4.57878	40.1454		21.7438	0
52883	Tue Mar 28 15:18:42 2017_x000D_	51.532	71.6519	215.082	3.75389	2	49.4888	31.1682	262.345	4.57878	40.5352		0	0
52884	Tue Mar 28 15:18:42 2017_x000D_	51.532	71.6519	215.082	3.75389	2	49.4888	31.1682	262.345	4.57878	40.5352		17.5762	0
52885	Tue Mar 28 15:18:42 2017_x000D_	51.0415	71.9723	211.251	3.68702	2	49.4888	31.1682	262.345	4.57878	40.8336		17.5695	0
52886	Tue Mar 28 15:18:42 2017_x000D_	50.5512	72.2926	215.082	3.75388	2	49.4888	31.1682	262.345	4.57878	41.1381		10.8761	0
52887	Tue Mar 28 15:18:42 2017_x000D_	50.2574	72.505	216.674	3.78167	2	49.4888	31.1682	262.345	4.57878	41.3439		10.8851	0
52888	Tue Mar 28 15:18:42 2017_x000D_	49.9633	72.7175	215.082	3.75388	2	49.4888	31.1682	262.345	4.57878	41.552		17.5803	0
52889	Tue Mar 28 15:18:42 2017_x000D_	49.4727	73.038	219.014	3.82252	2	49.4888	31.1682	262.345	4.57878	41.8698		10.8911	0
52890	Tue Mar 28 15:18:43 2017_x000D_	49.1785	73.2507	217.376	3.79393	2	49.4888	31.1682	262.345	4.57878	42.0836		19.3628	0
52891	Tue Mar 28 15:18:43 2017_x000D_	48.6898	73.6723	219.014	3.82252	2	49.4888	31.1682	262.345	4.57878	42.5116		10.8935	0
52892	Tue Mar 28 15:18:43 2017_x000D_	48.3955	73.885	217.377	3.79394	2	49.4888	31.1682	262.345	4.57878	42.7308		10.8886	0
52893	Tue Mar 28 15:18:43 2017_x000D_	48.1014	74.0977	219.014	3.82252	2	49.4888	31.1682	262.345	4.57878	42.9519		17.6095	0
52894	Tue Mar 28 15:18:43 2017_x000D_	47.6099	74.4186	215.082	3.75389	2	49.4888	31.1682	262.345	4.57878	43.2912		10.8928	0
52895	Tue Mar 28 15:18:43 2017_x000D_	47.3157	74.6314	216.673	3.78166	2	49.4888	31.1682	262.345	4.57878	43.5175		19.3862	0
52896	Tue Mar 28 15:18:43 2017_x000D_	46.8264	75.0535	215.083	3.75391	2	49.4888	31.1682	262.345	4.57878	43.966		13.4922	0
52897	Tue Mar 28 15:18:43 2017_x000D_	46.4322	75.27	215.083	3.7539	2	49.4888	31.1682	262.345	4.57878	44.2076		17.1533	0
52898	Tue Mar 28 15:18:43 2017_x000D_	46.0426	75.6885	215.084	3.75392	2	49.4888	31.1682	262.345	4.57878	44.6535		8.98206	0
52899	Tue Mar 28 15:18:43 2017_x000D_	45.7434	75.6995	216.672	3.78164	2	49.4888	31.1682	262.345	4.57878	44.6885		19.3992	0
52900	Tue Mar 28 15:18:43 2017_x000D_	45.2537	76.1218	215.083	3.7539	2	49.4888	31.1682	262.345	4.57878	45.1527		0	0
52901	Tue Mar 28 15:18:43 2017_x000D_	45.2537	76.1218	215.083	3.7539	2	49.4888	31.1682	262.345	4.57878	45.1527		10.9061	0
52902	Tue Mar 28 15:18:43 2017_x000D_	44.9591	76.3348	216.672	3.78165	2	49.4888	31.1682	262.345	4.57878	45.3932		10.9169	0
52903	Tue Mar 28 15:18:43 2017_x000D_	44.6642	76.548	215.083	3.7539	2	49.4888	31.1682	262.345	4.57878	45.6355		15.142	0
52904	Tue Mar 28 15:18:43 2017_x000D_	44.272	76.8657	217.375	3.79391	2	49.4888	31.1682	262.345	4.57878	45.9943		6.76023	0
52905	Tue Mar 28 15:18:43 2017_x000D_	44.0745	76.9742	215.083	3.75391	2	49.4888	31.1682	262.345	4.57878	46.1249		17.636	0
52906	Tue Mar 28 15:18:43 2017_x000D_	43.5824	77.2958	219.01	3.82245	2	49.4888	31.1682	262.345	4.57878	46.5042		6.79985	0
52907	Tue Mar 28 15:18:43 2017_x000D_	43.4872	77.5015	217.376	3.79392	2	49.4888	31.1682	262.345	4.57878	46.7204		13.5111	0
52908	Tue Mar 28 15:18:43 2017_x000D_	43.0925	77.7184	220.781	3.85336	2	49.4888	31.1682	262.345	4.57878	46.9876		6.79985	0
52909	Tue Mar 28 15:18:43 2017_x000D_	42.9973	77.9241	219.012	3.82247	2	49.4888	31.1682	262.345	4.57878	47.2044		6.00433	0
52910	Tue Mar 28 15:18:43 2017_x000D_	42.7973	77.9317	219.01	3.82245	2	49.4888	31.1682	262.345	4.57878	47.2398		15.1935	0
52911	Tue Mar 28 15:18:44 2017_x000D_	42.5073	78.3469	220.782	3.85337	2	49.4888	31.1682	262.345	4.57878	47.6925		3.00528	0
52912	Tue Mar 28 15:18:44 2017_x000D_	42.4072	78.3508	219.011	3.82247	2	49.4888	31.1682	262.345	4.57878	47.7111		6.76693	0
52913	Tue Mar 28 15:18:44 2017_x000D_	42.2095	78.4594	216.673	3.78166	2	49.4888	31.1682	262.345	4.57878	47.8482		0.0123693	0
52914	Tue Mar 28 15:18:44 2017_x000D_	42.2091	78.4595	208.791	3.6441	2	49.4888	31.1682	262.345	4.57878	47.8483		2.99329	0
52915	Tue Mar 28 15:18:44 2017_x000D_	42.3088	78.4556	202.478	3.53391	2	49.4888	31.1682	262.345	4.57878	47.8294		2.99041	0
52916	Tue Mar 28 15:18:44 2017_x000D_	42.4084	78.4516	190.775	3.32966	2	49.4888	31.1682	262.345	4.57878	47.8106		0.00848528	0
52917	Tue Mar 28 15:18:44 2017_x000D_	42.4082	78.4514	185.075	3.23017	2	49.4888	31.1682	262.345	4.57878	47.8104		4.28969	0
52918	Tue Mar 28 15:18:44 2017_x000D_	42.3106	78.5559	176.126	3.07398	2	49.4888	31.1682	262.345	4.57878	47.9283		6.01577	0
52919	Tue Mar 28 15:18:44 2017_x000D_	42.1102	78.563	164.461	2.87039	2	49.4888	31.1682	262.345	4.57878	47.9657		0.00948683	0
52920	Tue Mar 28 15:18:44 2017_x000D_	42.1101	78.5627	159.073	2.77635	2	49.4888	31.1682	262.345	4.57878	47.9654		8.48597	0
52921	Tue Mar 28 15:18:44 2017_x000D_	41.905	78.3679	146.491	2.55676	2	49.4888	31.1682	262.345	4.57878	47.8051		9.46845	0
52922	Tue Mar 28 15:18:44 2017_x000D_	41.6024	78.2782	142.561	2.48815	2	49.4888	31.1682	262.345	4.57878	47.7655		8.48184	0
52923	Tue Mar 28 15:18:44 2017_x000D_	41.3973	78.0836	134.572	2.34873	2	49.4888	31.1682	262.345	4.57878	47.6081		4.23983	0
52924	Tue Mar 28 15:18:44 2017_x000D_	41.2948	77.9863	130.596	2.27932	2	49.4888	31.1682	262.345	4.57878	47.5297		4.24407	0
52925	Tue Mar 28 15:18:44 2017_x000D_	41.1922	77.8889	126.681	2.211	2	49.4888	31.1682	262.345	4.57878	47.4516		20.2057	0
52926	Tue Mar 28 15:18:44 2017_x000D_	40.8764	77.294	124.346	2.17024	2	49.4888	31.1682	262.345	4.57878	46.9229		12.7431	0
52927	Tue Mar 28 15:18:44 2017_x000D_	40.5681	77.0018	120.473	2.10264	2	49.4888	31.1682	262.345	4.57878	46.6937		9.55517	0
52928	Tue Mar 28 15:18:44 2017_x000D_	40.46	76.7022	124.346	2.17025	2	49.4888	31.1682	262.345	4.57878	46.4205		21.7318	0
52929	Tue Mar 28 15:18:44 2017_x000D_	40.0431	76.1098	124.346	2.17026	2	49.4888	31.1682	262.345	4.57878	45.9235		13.5064	0
52930	Tue Mar 28 15:18:44 2017_x000D_	39.8319	75.7122	124.345	2.17023	2	49.4888	31.1682	262.345	4.57878	45.5788		17.6039	0
52931	Tue Mar 28 15:18:44 2017_x000D_	39.5174	75.2168	128.337	2.2399	2	49.4888	31.1682	262.345	4.57878	45.1631		10.8891	0
52932	Tue Mar 28 15:18:44 2017_x000D_	39.3086	74.9199	126.672	2.21084	2	49.4888	31.1682	262.345	4.57878	44.9205		19.3223	0
52933	Tue Mar 28 15:18:45 2017_x000D_	38.8933	74.4276	128.337	2.2399	2	49.4888	31.1682	262.345	4.57878	44.5381		8.53078	0
52934	Tue Mar 28 15:18:45 2017_x000D_	38.6869	74.232	128.338	2.23993	2	49.4888	31.1682	262.345	4.57878	44.3979		8.53503	0
52935	Tue Mar 28 15:18:45 2017_x000D_	38.4804	74.0363	128.34	2.23995	2	49.4888	31.1682	262.345	4.57878	44.259		9.59616	0
52936	Tue Mar 28 15:18:45 2017_x000D_	38.3716	73.7355	132.411	2.311	2	49.4888	31.1682	262.345	4.57878	43.9951		21.3714	0
52937	Tue Mar 28 15:18:45 2017_x000D_	37.8546	73.2454	132.686	2.31581	2	49.4888	31.1682	262.345	4.57878	43.656		19.3734	0
52938	Tue Mar 28 15:18:45 2017_x000D_	37.4382	72.7518	134.538	2.34814	2	49.4888	31.1682	262.345	4.57878	43.2945		8.5583	0
52939	Tue Mar 28 15:18:45 2017_x000D_	37.2312	72.5555	134.539	2.34814	2	49.4888	31.1682	262.345	4.57878	43.1643		10.8918	0
52940	Tue Mar 28 15:18:45 2017_x000D_	36.9235	72.3628	132.416	2.31109	2	49.4888	31.1682	262.345	4.57878	43.0683		17.7006	0
52941	Tue Mar 28 15:18:45 2017_x000D_	36.6074	71.8646	128.344	2.24003	2	49.4888	31.1682	262.345	4.57878	42.6864		10.9393	0
52942	Tue Mar 28 15:18:45 2017_x000D_	36.3974	71.5665	130.143	2.27142	2	49.4888	31.1682	262.345	4.57878	42.4665		19.4398	0
52943	Tue Mar 28 15:18:45 2017_x000D_	35.9797	71.0711	128.344	2.24003	2	49.4888	31.1682	262.345	4.57878	42.1276		8.58374	0
52944	Tue Mar 28 15:18:45 2017_x000D_	35.7721	70.8742	128.346	2.24005	2	49.4888	31.1682	262.345	4.57878	42.0085		13.6167	0
52945	Tue Mar 28 15:18:45 2017_x000D_	35.5589	70.4735	128.343	2.24	2	49.4888	31.1682	262.345	4.57878	41.7007		17.1802	0
52946	Tue Mar 28 15:18:45 2017_x000D_	35.1434	70.0794	128.346	2.24005	2	49.4888	31.1682	262.345	4.57878	41.4713		10.9734	0
52947	Tue Mar 28 15:18:45 2017_x000D_	34.9327	69.7804	130.141	2.2714	2	49.4888	31.1682	262.345	4.57878	41.2648		19.4951	0
52948	Tue Mar 28 15:18:45 2017_x000D_	34.5138	69.2836	128.346	2.24005	2	49.4888	31.1682	262.345	4.57878	40.9516		8.60701	0
52949	Tue Mar 28 15:18:45 2017_x000D_	34.3057	69.0861	128.347	2.24008	2	49.4888	31.1682	262.345	4.57878	40.8448		13.653	0
52950	Tue Mar 28 15:18:45 2017_x000D_	34.0918	68.6844	128.344	2.24003	2	49.4888	31.1682	262.345	4.57878	40.5528		8.6155	0
52951	Tue Mar 28 15:18:45 2017_x000D_	33.8835	68.4867	128.346	2.24005	2	49.4888	31.1682	262.345	4.57878	40.4499		6.13138	0
52952	Tue Mar 28 15:18:45 2017_x000D_	33.8778	68.2824	128.341	2.23998	2	49.4888	31.1682	262.345	4.57878	40.2637		8.61974	0
52953	Tue Mar 28 15:18:45 2017_x000D_	33.6694	68.0846	128.343	2.24	2	49.4888	31.1682	262.345	4.57878	40.1631		8.62191	0
52954	Tue Mar 28 15:18:46 2017_x000D_	33.4609	67.8868	128.344	2.24003	2	49.4888	31.1682	262.345	4.57878	40.0643		8.62615	0
52955	Tue Mar 28 15:18:46 2017_x000D_	33.2523	67.6889	128.346	2.24005	2	49.4888	31.1682	262.345	4.57878	39.9673		11.0125	0
52956	Tue Mar 28 15:18:46 2017_x000D_	33.0409	67.3888	130.138	2.27134	2	49.4888	31.1682	262.345	4.57878	39.7802		4.32683	0
52957	Tue Mar 28 15:18:46 2017_x000D_	32.9363	67.2895	130.574	2.27894	2	49.4888	31.1682	262.345	4.57878	39.7333		15.2801	0
52958	Tue Mar 28 15:18:46 2017_x000D_	32.6201	66.8902	136.495	2.38229	2	49.4888	31.1682	262.345	4.57878	39.5046		12.9616	0
52959	Tue Mar 28 15:18:46 2017_x000D_	32.3066	66.5929	140.597	2.45388	2	49.4888	31.1682	262.345	4.57878	39.3718		12.9578	0
52960	Tue Mar 28 15:18:46 2017_x000D_	31.9928	66.2961	157.653	2.75156	2	49.4888	31.1682	262.345	4.57878	39.2438		4.32488	0
52961	Tue Mar 28 15:18:46 2017_x000D_	31.8881	66.197	161.418	2.81728	2	49.4888	31.1682	262.345	4.57878	39.2021		4.31858	0
52962	Tue Mar 28 15:18:46 2017_x000D_	31.7835	66.0981	170.407	2.97416	2	49.4888	31.1682	262.345	4.57878	39.1609		6.09631	0
52963	Tue Mar 28 15:18:46 2017_x000D_	31.5804	66.1048	176.056	3.07275	2	49.4888	31.1682	262.345	4.57878	39.2591		9.13413	0
52964	Tue Mar 28 15:18:46 2017_x000D_	31.2761	66.115	193.789	3.38225	2	49.4888	31.1682	262.345	4.57878	39.4079		9.14283	0
52965	Tue Mar 28 15:18:46 2017_x000D_	30.9715	66.1249	205.918	3.59395	2	49.4888	31.1682	262.345	4.57878	39.5583		8.67719	0
52966	Tue Mar 28 15:18:46 2017_x000D_	30.7742	66.3364	211.025	3.68308	2	49.4888	31.1682	262.345	4.57878	39.8377		6.09593	0
52967	Tue Mar 28 15:18:46 2017_x000D_	30.5711	66.3427	218.844	3.81956	2	49.4888	31.1682	262.345	4.57878	39.939		8.66871	0
52968	Tue Mar 28 15:18:46 2017_x000D_	30.374	66.554	226.963	3.96124	2	49.4888	31.1682	262.345	4.57878	40.2185		11.0725	0
52969	Tue Mar 28 15:18:46 2017_x000D_	30.1797	66.8678	233.282	4.07153	2	49.4888	31.1682	262.345	4.57878	40.587		8.68347	0
52970	Tue Mar 28 15:18:46 2017_x000D_	29.9822	67.0794	233.282	4.07153	2	49.4888	31.1682	262.345	4.57878	40.8671		23.9934	0
52971	Tue Mar 28 15:18:46 2017_x000D_	29.4913	67.7108	231.036	4.03233	2	49.4888	31.1682	262.345	4.57878	41.6565		11.0833	0
52972	Tue Mar 28 15:18:46 2017_x000D_	29.2968	68.0249	229.078	3.99817	2	49.4888	31.1682	262.345	4.57878	42.0254		21.7138	0
52973	Tue Mar 28 15:18:46 2017_x000D_	28.8028	68.5539	224.848	3.92434	2	49.4888	31.1682	262.345	4.57878	42.7271		13.0325	0
52974	Tue Mar 28 15:18:46 2017_x000D_	28.5063	68.8714	220.638	3.85086	2	49.4888	31.1682	262.345	4.57878	43.1485		19.6559	0
52975	Tue Mar 28 15:18:47 2017_x000D_	28.0091	69.2981	218.851	3.81968	2	49.4888	31.1682	262.345	4.57878	43.7638		6.85717	0
52976	Tue Mar 28 15:18:47 2017_x000D_	27.8083	69.4073	216.492	3.77851	2	49.4888	31.1682	262.345	4.57878	43.9576		13.0325	0
52977	Tue Mar 28 15:18:47 2017_x000D_	27.5118	69.7248	217.202	3.79088	2	49.4888	31.1682	262.345	4.57878	44.3802		9.68612	0
52978	Tue Mar 28 15:18:47 2017_x000D_	27.2092	69.8374	216.492	3.7785	2	49.4888	31.1682	262.345	4.57878	44.6283		22.1358	0
52979	Tue Mar 28 15:18:47 2017_x000D_	26.6098	70.2677	216.492	3.7785	2	49.4888	31.1682	262.345	4.57878	45.3014		11.0754	0
52980	Tue Mar 28 15:18:47 2017_x000D_	26.3099	70.483	214.891	3.75055	2	49.4888	31.1682	262.345	4.57878	45.639		19.6643	0
52981	Tue Mar 28 15:18:47 2017_x000D_	25.8125	70.9099	216.493	3.77851	2	49.4888	31.1682	262.345	4.57878	46.2598		8.694	0
52982	Tue Mar 28 15:18:47 2017_x000D_	25.6147	71.1217	216.493	3.77852	2	49.4888	31.1682	262.345	4.57878	46.543		20.5959	0
52983	Tue Mar 28 15:18:47 2017_x000D_	25.0117	71.4499	218.849	3.81964	2	49.4888	31.1682	262.345	4.57878	47.1354		8.69619	0
52984	Tue Mar 28 15:18:47 2017_x000D_	24.8139	71.6618	218.85	3.81965	2	49.4888	31.1682	262.345	4.57878	47.4192		13.7373	0
52985	Tue Mar 28 15:18:47 2017_x000D_	24.4117	71.8807	218.849	3.81963	2	49.4888	31.1682	262.345	4.57878	47.816		8.69824	0
52986	Tue Mar 28 15:18:47 2017_x000D_	24.2138	72.0926	218.849	3.81964	2	49.4888	31.1682	262.345	4.57878	48.1002		11.0772	0
52987	Tue Mar 28 15:18:47 2017_x000D_	23.9139	72.308	220.635	3.85081	2	49.4888	31.1682	262.345	4.57878	48.4413		17.3985	0
52988	Tue Mar 28 15:18:47 2017_x000D_	23.518	72.7318	220.635	3.85081	2	49.4888	31.1682	262.345	4.57878	49.0104		11.0904	0
52989	Tue Mar 28 15:18:47 2017_x000D_	23.2177	72.9474	218.85	3.81965	2	49.4888	31.1682	262.345	4.57878	49.3525		19.692	0
52990	Tue Mar 28 15:18:47 2017_x000D_	22.7196	73.3749	220.635	3.85081	2	49.4888	31.1682	262.345	4.57878	49.98		8.70248	0
52991	Tue Mar 28 15:18:47 2017_x000D_	22.5216	73.5869	220.635	3.85081	2	49.4888	31.1682	262.345	4.57878	50.2651		19.7047	0
52992	Tue Mar 28 15:18:47 2017_x000D_	22.0232	74.0147	218.85	3.81966	2	49.4888	31.1682	262.345	4.57878	50.8938		11.0904	0
52993	Tue Mar 28 15:18:47 2017_x000D_	21.7229	74.2303	220.635	3.85081	2	49.4888	31.1682	262.345	4.57878	51.2376		8.70453	0
52994	Tue Mar 28 15:18:47 2017_x000D_	21.5248	74.4423	220.635	3.85082	2	49.4888	31.1682	262.345	4.57878	51.5231		11.1005	0
52995	Tue Mar 28 15:18:47 2017_x000D_	21.2243	74.6582	218.85	3.81966	2	49.4888	31.1682	262.345	4.57878	51.8677		19.7069	0
52996	Tue Mar 28 15:18:47 2017_x000D_	20.7258	75.086	220.635	3.85081	2	49.4888	31.1682	262.345	4.57878	52.4984		6.88685	0
52997	Tue Mar 28 15:18:48 2017_x000D_	20.5242	75.1958	218.236	3.80894	2	49.4888	31.1682	262.345	4.57878	52.7008		19.7219	0
52998	Tue Mar 28 15:18:48 2017_x000D_	20.0253	75.6239	216.497	3.77858	2	49.4888	31.1682	262.345	4.57878	53.333		6.88685	0
52999	Tue Mar 28 15:18:48 2017_x000D_	19.8237	75.7337	218.85	3.81965	2	49.4888	31.1682	262.345	4.57878	53.536		19.7177	0
53000	Tue Mar 28 15:18:48 2017_x000D_	19.3249	76.1617	220.634	3.85079	2	49.4888	31.1682	262.345	4.57878	54.169		9.7493	0
53001	Tue Mar 28 15:18:48 2017_x000D_	19.0205	76.2755	216.496	3.77856	2	49.4888	31.1682	262.345	4.57878	54.4333		17.4262	0
53002	Tue Mar 28 15:18:48 2017_x000D_	18.624	76.7	216.497	3.77858	2	49.4888	31.1682	262.345	4.57878	55.0071		6.89092	0
53003	Tue Mar 28 15:18:48 2017_x000D_	18.4223	76.8099	218.85	3.81965	2	49.4888	31.1682	262.345	4.57878	55.2113		8.7152	0
53004	Tue Mar 28 15:18:48 2017_x000D_	18.224	77.0222	218.85	3.81965	2	49.4888	31.1682	262.345	4.57878	55.4984		6.16322	0
53005	Tue Mar 28 15:18:48 2017_x000D_	18.0187	77.0298	218.849	3.81963	2	49.4888	31.1682	262.345	4.57878	55.6206		13.0707	0
53006	Tue Mar 28 15:18:48 2017_x000D_	17.7213	77.3482	218.236	3.80893	2	49.4888	31.1682	262.345	4.57878	56.0515		13.0771	0
53007	Tue Mar 28 15:18:48 2017_x000D_	17.4238	77.6668	218.85	3.81965	2	49.4888	31.1682	262.345	4.57878	56.4826		3.08	0
53008	Tue Mar 28 15:18:48 2017_x000D_	17.3212	77.6705	220.633	3.85077	2	49.4888	31.1682	262.345	4.57878	56.544		6.8864	0
53009	Tue Mar 28 15:18:48 2017_x000D_	17.2254	77.8791	218.85	3.81966	2	49.4888	31.1682	262.345	4.57878	56.77		15.4332	0
53010	Tue Mar 28 15:18:48 2017_x000D_	16.8246	78.2016	208.591	3.64059	2	49.4888	31.1682	262.345	4.57878	57.2633		3.06547	0
53011	Tue Mar 28 15:18:48 2017_x000D_	16.9267	78.1975	191.086	3.33509	2	49.4888	31.1682	262.345	4.57878	57.2018		0	0
53012	Tue Mar 28 15:18:48 2017_x000D_	16.9267	78.1975	191.086	3.33509	2	49.4888	31.1682	262.345	4.57878	57.2018		3.06584	0
53013	Tue Mar 28 15:18:48 2017_x000D_	17.0288	78.1931	173.655	3.03086	2	49.4888	31.1682	262.345	4.57878	57.1401		0.0108167	0
53014	Tue Mar 28 15:18:48 2017_x000D_	17.0286	78.1928	168.165	2.93503	2	49.4888	31.1682	262.345	4.57878	57.14		0.0268328	0
53015	Tue Mar 28 15:18:48 2017_x000D_	17.029	78.192	147.705	2.57794	2	49.4888	31.1682	262.345	4.57878	57.1391		3.07979	0
53016	Tue Mar 28 15:18:48 2017_x000D_	16.9264	78.1955	141.29	2.46598	2	49.4888	31.1682	262.345	4.57878	57.2003		3.0618	0
53017	Tue Mar 28 15:18:48 2017_x000D_	16.8244	78.199	122.608	2.13992	2	49.4888	31.1682	262.345	4.57878	57.2613		6.87691	0
53018	Tue Mar 28 15:18:49 2017_x000D_	16.6156	78.1044	116.079	2.02597	2	49.4888	31.1682	262.345	4.57878	57.3032		3.07359	0
53019	Tue Mar 28 15:18:49 2017_x000D_	16.6123	78.002	109.609	1.91304	2	49.4888	31.1682	262.345	4.57878	57.2212		15.6586	0
53020	Tue Mar 28 15:18:49 2017_x000D_	16.492	77.4941	100.57	1.75528	2	49.4888	31.1682	262.345	4.57878	56.876		6.14159	0
53021	Tue Mar 28 15:18:49 2017_x000D_	16.485	77.2895	94.8762	1.6559	2	49.4888	31.1682	262.345	4.57878	56.7135		24.7934	0
53022	Tue Mar 28 15:18:49 2017_x000D_	16.3534	76.4736	97.7373	1.70584	2	49.4888	31.1682	262.345	4.57878	56.1296		18.4643	0
53023	Tue Mar 28 15:18:49 2017_x000D_	16.3319	75.8585	97.7357	1.70581	2	49.4888	31.1682	262.345	4.57878	55.6471		12.6963	0
53024	Tue Mar 28 15:18:49 2017_x000D_	16.2145	75.4519	100.568	1.75524	2	49.4888	31.1682	262.345	4.57878	55.3916		27.8957	0
53025	Tue Mar 28 15:18:49 2017_x000D_	16.0788	74.532	109.589	1.91269	2	49.4888	31.1682	262.345	4.57878	54.7416		12.3286	0
53026	Tue Mar 28 15:18:49 2017_x000D_	16.0644	74.1213	109.585	1.91263	2	49.4888	31.1682	262.345	4.57878	54.4257		24.8845	0
53027	Tue Mar 28 15:18:49 2017_x000D_	15.6267	73.4167	116.041	2.0253	2	49.4888	31.1682	262.345	4.57878	54.144		12.7276	0
53028	Tue Mar 28 15:18:49 2017_x000D_	15.509	73.0091	118.645	2.07075	2	49.4888	31.1682	262.345	4.57878	53.9007		9.76088	0
53029	Tue Mar 28 15:18:49 2017_x000D_	15.3949	72.7044	122.548	2.13887	2	49.4888	31.1682	262.345	4.57878	53.7369		22.2971	0
53030	Tue Mar 28 15:18:49 2017_x000D_	14.9604	72.1014	122.55	2.13889	2	49.4888	31.1682	262.345	4.57878	53.5513		9.77422	0
53031	Tue Mar 28 15:18:49 2017_x000D_	14.8461	71.7963	126.59	2.20942	2	49.4888	31.1682	262.345	4.57878	53.3925		11.1651	0
53032	Tue Mar 28 15:18:49 2017_x000D_	14.6286	71.4943	124.987	2.18144	2	49.4888	31.1682	262.345	4.57878	53.305		19.8297	0
53033	Tue Mar 28 15:18:49 2017_x000D_	14.1972	70.9935	126.592	2.20944	2	49.4888	31.1682	262.345	4.57878	53.2123		22.3529	0
53034	Tue Mar 28 15:18:49 2017_x000D_	13.7616	70.389	126.591	2.20944	2	49.4888	31.1682	262.345	4.57878	53.0538		8.77735	0
53035	Tue Mar 28 15:18:49 2017_x000D_	13.5474	70.1897	126.593	2.20947	2	49.4888	31.1682	262.345	4.57878	53.0515		18.0933	0
53036	Tue Mar 28 15:18:49 2017_x000D_	13.2186	69.6841	122.555	2.13899	2	49.4888	31.1682	262.345	4.57878	52.9056		9.80758	0
53037	Tue Mar 28 15:18:49 2017_x000D_	13.1038	69.378	126.589	2.20939	2	49.4888	31.1682	262.345	4.57878	52.7623		6.93809	0
53038	Tue Mar 28 15:18:49 2017_x000D_	12.993	69.175	124.09	2.16577	2	49.4888	31.1682	262.345	4.57878	52.6921		11.2059	0
53039	Tue Mar 28 15:18:49 2017_x000D_	12.7747	68.8719	122.553	2.13896	2	49.4888	31.1682	262.345	4.57878	52.626		15.5429	0
53040	Tue Mar 28 15:18:50 2017_x000D_	12.4491	68.4689	119.992	2.09426	2	49.4888	31.1682	262.345	4.57878	52.5669		8.80264	0
53041	Tue Mar 28 15:18:50 2017_x000D_	12.2344	68.2689	119.995	2.09431	2	49.4888	31.1682	262.345	4.57878	52.5771		15.8395	0
53042	Tue Mar 28 15:18:50 2017_x000D_	12.112	67.7553	116.063	2.02568	2	49.4888	31.1682	262.345	4.57878	52.3034		6.96252	0
53043	Tue Mar 28 15:18:50 2017_x000D_	12.0006	67.5517	118.661	2.07102	2	49.4888	31.1682	262.345	4.57878	52.241		13.9222	0
53044	Tue Mar 28 15:18:50 2017_x000D_	11.778	67.1445	118.661	2.07102	2	49.4888	31.1682	262.345	4.57878	52.1191		11.2293	0
53045	Tue Mar 28 15:18:50 2017_x000D_	11.5592	66.8408	119.991	2.09423	2	49.4888	31.1682	262.345	4.57878	52.0691		6.21418	0
53046	Tue Mar 28 15:18:50 2017_x000D_	11.5516	66.6338	119.987	2.09417	2	49.4888	31.1682	262.345	4.57878	51.933		8.82589	0
53047	Tue Mar 28 15:18:50 2017_x000D_	11.3364	66.4332	119.99	2.09422	2	49.4888	31.1682	262.345	4.57878	51.9541		13.9396	0
53048	Tue Mar 28 15:18:50 2017_x000D_	11.1135	66.0255	119.99	2.09422	2	49.4888	31.1682	262.345	4.57878	51.843		12.8513	0
53049	Tue Mar 28 15:18:50 2017_x000D_	10.9941	65.6141	122.545	2.13881	2	49.4888	31.1682	262.345	4.57878	51.6562		8.83437	0
53050	Tue Mar 28 15:18:50 2017_x000D_	10.7787	65.4133	122.547	2.13885	2	49.4888	31.1682	262.345	4.57878	51.6836		3.10709	0
53051	Tue Mar 28 15:18:50 2017_x000D_	10.7749	65.3098	124.078	2.16557	2	49.4888	31.1682	262.345	4.57878	51.618		8.84065	0
53052	Tue Mar 28 15:18:50 2017_x000D_	10.5594	65.1088	124.08	2.16561	2	49.4888	31.1682	262.345	4.57878	51.6475		6.9867	0
53053	Tue Mar 28 15:18:50 2017_x000D_	10.4476	64.9045	126.57	2.20906	2	49.4888	31.1682	262.345	4.57878	51.598		15.6258	0
53054	Tue Mar 28 15:18:50 2017_x000D_	10.1207	64.499	116.075	2.02588	2	49.4888	31.1682	262.345	4.57878	51.5828		6.98645	0
53055	Tue Mar 28 15:18:50 2017_x000D_	10.0091	64.2946	113.373	1.97872	2	49.4888	31.1682	262.345	4.57878	51.5364		3.11643	0
53056	Tue Mar 28 15:18:50 2017_x000D_	10.0132	64.3984	106.883	1.86546	2	49.4888	31.1682	262.345	4.57878	51.6001		0.0254558	0
53057	Tue Mar 28 15:18:50 2017_x000D_	10.0138	64.399	89.1178	1.5554	2	49.4888	31.1682	262.345	4.57878	51.6		6.95785	0
53058	Tue Mar 28 15:18:50 2017_x000D_	9.91774	64.6101	80.2106	1.39994	2	49.4888	31.1682	262.345	4.57878	51.8095		0.0240169	0
53059	Tue Mar 28 15:18:50 2017_x000D_	9.91771	64.6109	61.5218	1.07376	2	49.4888	31.1682	262.345	4.57878	51.8101		3.10734	0
53060	Tue Mar 28 15:18:50 2017_x000D_	9.91369	64.5074	55.072	0.961188	2	49.4888	31.1682	262.345	4.57878	51.7464		3.10754	0
53061	Tue Mar 28 15:18:51 2017_x000D_	9.9095	64.4039	44.7486	0.78101	2	49.4888	31.1682	262.345	4.57878	51.683		4.37887	0
53062	Tue Mar 28 15:18:51 2017_x000D_	10.0091	64.2972	32.2602	0.563047	2	49.4888	31.1682	262.345	4.57878	51.5381		4.38736	0
53063	Tue Mar 28 15:18:51 2017_x000D_	10.1089	64.1903	23.0053	0.401518	2	49.4888	31.1682	262.345	4.57878	51.393		3.10958	0
53064	Tue Mar 28 15:18:51 2017_x000D_	10.2125	64.187	16.4822	0.287669	2	49.4888	31.1682	262.345	4.57878	51.3115		12.8397	0
53065	Tue Mar 28 15:18:51 2017_x000D_	10.6243	64.0704	7.73948	0.135079	2	49.4888	31.1682	262.345	4.57878	50.9215		12.8409	0
53066	Tue Mar 28 15:18:51 2017_x000D_	11.0362	63.954	4.74241	0.0827706	2	49.4888	31.1682	262.345	4.57878	50.5323		24.9415	0
53067	Tue Mar 28 15:18:51 2017_x000D_	11.8672	63.9288	4.74358	0.0827911	2	49.4888	31.1682	262.345	4.57878	49.8863		12.4646	0
53068	Tue Mar 28 15:18:51 2017_x000D_	12.2825	63.9163	4.74411	0.0828004	2	49.4888	31.1682	262.345	4.57878	49.5656		24.9143	0
53069	Tue Mar 28 15:18:51 2017_x000D_	13.1126	63.8913	10.7111	0.186944	2	49.4888	31.1682	262.345	4.57878	48.9288		12.8154	0
53070	Tue Mar 28 15:18:51 2017_x000D_	13.5237	63.7752	13.6322	0.237927	2	49.4888	31.1682	262.345	4.57878	48.5459		12.8125	0
53071	Tue Mar 28 15:18:51 2017_x000D_	13.9347	63.6591	16.4946	0.287885	2	49.4888	31.1682	262.345	4.57878	48.1638		18.896	0
53072	Tue Mar 28 15:18:51 2017_x000D_	14.5526	63.5369	19.2876	0.336631	2	49.4888	31.1682	262.345	4.57878	47.6264		11.1859	0
53073	Tue Mar 28 15:18:51 2017_x000D_	14.8561	63.3203	20.1982	0.352526	2	49.4888	31.1682	262.345	4.57878	47.2565		9.80741	0
53074	Tue Mar 28 15:18:51 2017_x000D_	15.1629	63.2074	21.9957	0.383897	2	49.4888	31.1682	262.345	4.57878	46.9551		15.8279	0
53075	Tue Mar 28 15:18:51 2017_x000D_	15.6769	63.0884	25.7522	0.44946	2	49.4888	31.1682	262.345	4.57878	46.4989		12.7857	0
53076	Tue Mar 28 15:18:51 2017_x000D_	16.087	62.9724	23.0286	0.401924	2	49.4888	31.1682	262.345	4.57878	46.1214		15.4917	0
53077	Tue Mar 28 15:18:51 2017_x000D_	16.4899	62.6494	25.7514	0.449447	2	49.4888	31.1682	262.345	4.57878	45.6069		12.7754	0
53078	Tue Mar 28 15:18:51 2017_x000D_	16.8997	62.5336	23.0269	0.401895	2	49.4888	31.1682	262.345	4.57878	45.2309		16.6722	0
53079	Tue Mar 28 15:18:51 2017_x000D_	17.409	62.3112	21.9959	0.3839	2	49.4888	31.1682	262.345	4.57878	44.7102		11.1661	0
53080	Tue Mar 28 15:18:51 2017_x000D_	17.7119	62.0949	23.0253	0.401867	2	49.4888	31.1682	262.345	4.57878	44.3422		12.7659	0
53081	Tue Mar 28 15:18:51 2017_x000D_	18.1214	61.9792	20.1956	0.352479	2	49.4888	31.1682	262.345	4.57878	43.9685		19.5692	0
53082	Tue Mar 28 15:18:52 2017_x000D_	18.7336	61.754	20.1955	0.352478	2	49.4888	31.1682	262.345	4.57878	43.3748		6.91685	0
53083	Tue Mar 28 15:18:52 2017_x000D_	18.9365	61.6445	23.0265	0.401888	2	49.4888	31.1682	262.345	4.57878	43.1538		12.7536	0
53084	Tue Mar 28 15:18:52 2017_x000D_	19.3456	61.5289	20.1955	0.352479	2	49.4888	31.1682	262.345	4.57878	42.783		19.5502	0
53085	Tue Mar 28 15:18:52 2017_x000D_	19.9572	61.3039	20.1956	0.352479	2	49.4888	31.1682	262.345	4.57878	42.1933		19.5436	0
53086	Tue Mar 28 15:18:52 2017_x000D_	20.5686	61.079	20.1956	0.352479	2	49.4888	31.1682	262.345	4.57878	41.6057		13.8124	0
53087	Tue Mar 28 15:18:52 2017_x000D_	20.9737	60.8602	20.1942	0.352455	2	49.4888	31.1682	262.345	4.57878	41.167		9.76178	0
53088	Tue Mar 28 15:18:52 2017_x000D_	21.2791	60.7479	21.9959	0.3839	2	49.4888	31.1682	262.345	4.57878	40.8748		9.76845	0
53089	Tue Mar 28 15:18:52 2017_x000D_	21.5847	60.6355	20.1942	0.352455	2	49.4888	31.1682	262.345	4.57878	40.5828		16.6186	0
53090	Tue Mar 28 15:18:52 2017_x000D_	22.0924	60.4139	24.6224	0.429742	2	49.4888	31.1682	262.345	4.57878	40.0734		9.75897	0
53091	Tue Mar 28 15:18:52 2017_x000D_	22.3977	60.3016	23.0288	0.401928	2	49.4888	31.1682	262.345	4.57878	39.7829		19.5085	0
53092	Tue Mar 28 15:18:52 2017_x000D_	23.008	60.0771	23.0294	0.401938	2	49.4888	31.1682	262.345	4.57878	39.204		9.74	0
53093	Tue Mar 28 15:18:52 2017_x000D_	23.3127	59.965	19.2774	0.336454	2	49.4888	31.1682	262.345	4.57878	38.9159		20.6863	0
53094	Tue Mar 28 15:18:52 2017_x000D_	23.9194	59.6373	21.995	0.383886	2	49.4888	31.1682	262.345	4.57878	38.266		9.74667	0
53095	Tue Mar 28 15:18:52 2017_x000D_	24.2243	59.5251	20.1914	0.352407	2	49.4888	31.1682	262.345	4.57878	37.9791		15.6992	0
53096	Tue Mar 28 15:18:52 2017_x000D_	24.7342	59.4074	21.9969	0.383918	2	49.4888	31.1682	262.345	4.57878	37.5532		12.6909	0
53097	Tue Mar 28 15:18:52 2017_x000D_	25.1413	59.2924	19.2767	0.336442	2	49.4888	31.1682	262.345	4.57878	37.1991		6.88618	0
53098	Tue Mar 28 15:18:52 2017_x000D_	25.3432	59.1832	16.4707	0.287468	2	49.4888	31.1682	262.345	4.57878	36.9845		9.73793	0
53099	Tue Mar 28 15:18:52 2017_x000D_	25.6479	59.0713	20.1928	0.352431	2	49.4888	31.1682	262.345	4.57878	36.7011		16.5674	0
53100	Tue Mar 28 15:18:52 2017_x000D_	26.154	58.8503	19.275	0.336412	2	49.4888	31.1682	262.345	4.57878	36.2051		12.3018	0
53101	Tue Mar 28 15:18:52 2017_x000D_	26.5639	58.8388	19.2776	0.336458	2	49.4888	31.1682	262.345	4.57878	35.9335		8.72135	0
53102	Tue Mar 28 15:18:52 2017_x000D_	26.7625	58.6265	19.2747	0.336408	2	49.4888	31.1682	262.345	4.57878	35.6433		9.22861	0
53103	Tue Mar 28 15:18:52 2017_x000D_	27.07	58.6179	20.1942	0.352455	2	49.4888	31.1682	262.345	4.57878	35.4413		13.7535	0
53104	Tue Mar 28 15:18:53 2017_x000D_	27.4733	58.3999	20.1928	0.352432	2	49.4888	31.1682	262.345	4.57878	35.0178		3.06715	0
53105	Tue Mar 28 15:18:53 2017_x000D_	27.5755	58.3971	19.2759	0.336427	2	49.4888	31.1682	262.345	4.57878	34.9515		6.1433	0
53106	Tue Mar 28 15:18:53 2017_x000D_	27.7802	58.3915	19.2772	0.33645	2	49.4888	31.1682	262.345	4.57878	34.8191		11.0963	0
53107	Tue Mar 28 15:18:53 2017_x000D_	28.0811	58.1764	20.1929	0.352432	2	49.4888	31.1682	262.345	4.57878	34.4635		3.06715	0
53108	Tue Mar 28 15:18:53 2017_x000D_	28.1833	58.1736	19.2756	0.336423	2	49.4888	31.1682	262.345	4.57878	34.3979		15.6592	0
53109	Tue Mar 28 15:18:53 2017_x000D_	28.6919	58.0562	23.0364	0.40206	2	49.4888	31.1682	262.345	4.57878	33.9923		6.14022	0
53110	Tue Mar 28 15:18:53 2017_x000D_	28.8965	58.0507	28.3974	0.495629	2	49.4888	31.1682	262.345	4.57878	33.8631		0.0152971	0
53111	Tue Mar 28 15:18:53 2017_x000D_	28.897	58.0506	36.3955	0.635222	2	49.4888	31.1682	262.345	4.57878	33.8627		3.083	0
53112	Tue Mar 28 15:18:53 2017_x000D_	28.9007	58.1533	55.0665	0.961092	2	49.4888	31.1682	262.345	4.57878	33.9421		4.34467	0
53113	Tue Mar 28 15:18:53 2017_x000D_	28.8017	58.259	64.0193	1.11735	2	49.4888	31.1682	262.345	4.57878	34.0862		6.17371	0
53114	Tue Mar 28 15:18:53 2017_x000D_	28.8078	58.4647	82.8211	1.4455	2	49.4888	31.1682	262.345	4.57878	34.2462		4.34864	0
53115	Tue Mar 28 15:18:53 2017_x000D_	28.7085	58.5703	91.7125	1.60069	2	49.4888	31.1682	262.345	4.57878	34.3903		3.05841	0
53116	Tue Mar 28 15:18:53 2017_x000D_	28.8104	58.5672	100.156	1.74806	2	49.4888	31.1682	262.345	4.57878	34.3264		0.0247386	0
53117	Tue Mar 28 15:18:53 2017_x000D_	28.8096	58.567	118.028	2.05997	2	49.4888	31.1682	262.345	4.57878	34.3267		3.05507	0
53118	Tue Mar 28 15:18:53 2017_x000D_	28.9114	58.5643	128.265	2.23865	2	49.4888	31.1682	262.345	4.57878	34.2633		6.91219	0
53119	Tue Mar 28 15:18:53 2017_x000D_	28.8026	58.3612	142.697	2.49054	2	49.4888	31.1682	262.345	4.57878	34.1669		4.36914	0
53120	Tue Mar 28 15:18:53 2017_x000D_	28.6971	58.2608	146.851	2.56303	2	49.4888	31.1682	262.345	4.57878	34.1512		26.5293	0
53121	Tue Mar 28 15:18:53 2017_x000D_	27.9656	57.7639	142.699	2.49056	2	49.4888	31.1682	262.345	4.57878	34.2137		15.4458	0
53122	Tue Mar 28 15:18:53 2017_x000D_	27.5466	57.4647	140.448	2.45128	2	49.4888	31.1682	262.345	4.57878	34.2486		17.5017	0
53123	Tue Mar 28 15:18:53 2017_x000D_	27.1243	57.0622	140.446	2.45125	2	49.4888	31.1682	262.345	4.57878	34.2151		24.1618	0
53124	Tue Mar 28 15:18:53 2017_x000D_	26.4937	56.5612	134.263	2.34334	2	49.4888	31.1682	262.345	4.57878	34.2575		15.4824	0
53125	Tue Mar 28 15:18:54 2017_x000D_	26.0737	56.2613	132.313	2.3093	2	49.4888	31.1682	262.345	4.57878	34.321		25.0592	0
53126	Tue Mar 28 15:18:54 2017_x000D_	25.641	55.5468	125.947	2.19819	2	49.4888	31.1682	262.345	4.57878	34.1033		13.1728	0
53127	Tue Mar 28 15:18:54 2017_x000D_	25.3233	55.2437	121.942	2.12828	2	49.4888	31.1682	262.345	4.57878	34.1116		11.213	0
53128	Tue Mar 28 15:18:54 2017_x000D_	25.1081	54.9381	123.468	2.15492	2	49.4888	31.1682	262.345	4.57878	34.0504		27.8675	0
53129	Tue Mar 28 15:18:54 2017_x000D_	24.6709	54.1185	123.465	2.15487	2	49.4888	31.1682	262.345	4.57878	33.803		13.2111	0
53130	Tue Mar 28 15:18:54 2017_x000D_	24.3522	53.8146	124.36	2.17048	2	49.4888	31.1682	262.345	4.57878	33.8335		25.1478	0
53131	Tue Mar 28 15:18:54 2017_x000D_	23.9176	53.0978	125.945	2.19816	2	49.4888	31.1682	262.345	4.57878	33.6867		8.81442	0
53132	Tue Mar 28 15:18:54 2017_x000D_	23.705	52.895	125.947	2.19819	2	49.4888	31.1682	262.345	4.57878	33.7173		9.87708	0
53133	Tue Mar 28 15:18:54 2017_x000D_	23.5919	52.5858	130.055	2.26989	2	49.4888	31.1682	262.345	4.57878	33.606		17.6415	0
53134	Tue Mar 28 15:18:54 2017_x000D_	23.1665	52.1798	130.057	2.26993	2	49.4888	31.1682	262.345	4.57878	33.6801		13.2429	0
53135	Tue Mar 28 15:18:54 2017_x000D_	22.847	51.8752	134.24	2.34292	2	49.4888	31.1682	262.345	4.57878	33.7426		15.6391	0
53136	Tue Mar 28 15:18:54 2017_x000D_	22.5239	51.4661	136.341	2.37959	2	49.4888	31.1682	262.345	4.57878	33.7507		6.95412	0
53137	Tue Mar 28 15:18:54 2017_x000D_	22.3143	51.3671	138.447	2.41636	2	49.4888	31.1682	262.345	4.57878	33.8593		7.00607	0
53138	Tue Mar 28 15:18:54 2017_x000D_	22.2041	51.1612	140.394	2.45034	2	49.4888	31.1682	262.345	4.57878	33.8257		17.6882	0
53139	Tue Mar 28 15:18:54 2017_x000D_	21.7775	50.7542	140.393	2.45032	2	49.4888	31.1682	262.345	4.57878	33.9342		8.84825	0
53140	Tue Mar 28 15:18:54 2017_x000D_	21.5642	50.5505	140.392	2.4503	2	49.4888	31.1682	262.345	4.57878	33.992		8.85259	0
53141	Tue Mar 28 15:18:54 2017_x000D_	21.3507	50.3468	140.391	2.45029	2	49.4888	31.1682	262.345	4.57878	34.0525		17.7137	0
53142	Tue Mar 28 15:18:54 2017_x000D_	20.9235	49.9392	140.39	2.45026	2	49.4888	31.1682	262.345	4.57878	34.1808		6.97553	0
53143	Tue Mar 28 15:18:54 2017_x000D_	20.7133	49.8398	142.628	2.48934	2	49.4888	31.1682	262.345	4.57878	34.3024		18.226	0
53144	Tue Mar 28 15:18:54 2017_x000D_	20.1858	49.5384	138.449	2.41639	2	49.4888	31.1682	262.345	4.57878	34.5851		7.02902	0
53145	Tue Mar 28 15:18:54 2017_x000D_	20.0751	49.3319	140.392	2.45031	2	49.4888	31.1682	262.345	4.57878	34.57		20.0666	0
53146	Tue Mar 28 15:18:55 2017_x000D_	19.5436	48.9258	138.448	2.41637	2	49.4888	31.1682	262.345	4.57878	34.8145		8.88021	0
53147	Tue Mar 28 15:18:55 2017_x000D_	19.3294	48.7215	138.447	2.41636	2	49.4888	31.1682	262.345	4.57878	34.8957		15.6795	0
53148	Tue Mar 28 15:18:55 2017_x000D_	18.9044	48.4173	140.704	2.45575	2	49.4888	31.1682	262.345	4.57878	35.1132		8.89086	0
53149	Tue Mar 28 15:18:55 2017_x000D_	18.6899	48.2128	140.703	2.45573	2	49.4888	31.1682	262.345	4.57878	35.2007		4.45811	0
53150	Tue Mar 28 15:18:55 2017_x000D_	18.5824	48.1102	140.393	2.45032	2	49.4888	31.1682	262.345	4.57878	35.2454		13.3341	0
53151	Tue Mar 28 15:18:55 2017_x000D_	18.2608	47.8034	140.701	2.4557	2	49.4888	31.1682	262.345	4.57878	35.3825		7.0142	0
53152	Tue Mar 28 15:18:55 2017_x000D_	18.0496	47.7031	138.45	2.41642	2	49.4888	31.1682	262.345	4.57878	35.5222		7.05055	0
53153	Tue Mar 28 15:18:55 2017_x000D_	17.9385	47.496	140.39	2.45028	2	49.4888	31.1682	262.345	4.57878	35.5249		11.3243	0
53154	Tue Mar 28 15:18:55 2017_x000D_	17.62	47.2934	138.45	2.4164	2	49.4888	31.1682	262.345	4.57878	35.7161		4.45614	0
53155	Tue Mar 28 15:18:55 2017_x000D_	17.5124	47.191	142.622	2.48923	2	49.4888	31.1682	262.345	4.57878	35.7662		9.90053	0
53156	Tue Mar 28 15:18:55 2017_x000D_	17.1973	47.0929	138.454	2.41649	2	49.4888	31.1682	262.345	4.57878	36.0047		9.97706	0
53157	Tue Mar 28 15:18:55 2017_x000D_	17.0827	46.7807	134.26	2.34328	2	49.4888	31.1682	262.345	4.57878	35.9709		4.45801	0
53158	Tue Mar 28 15:18:55 2017_x000D_	16.9753	46.678	130.1	2.27067	2	49.4888	31.1682	262.345	4.57878	36.0233		3.09377	0
53159	Tue Mar 28 15:18:55 2017_x000D_	16.8722	46.6803	114.069	1.99089	2	49.4888	31.1682	262.345	4.57878	36.1174		4.39584	0
53160	Tue Mar 28 15:18:55 2017_x000D_	16.7722	46.7874	104.362	1.82147	2	49.4888	31.1682	262.345	4.57878	36.2538		3.16151	0
53161	Tue Mar 28 15:18:55 2017_x000D_	16.7764	46.8927	86.0056	1.50108	2	49.4888	31.1682	262.345	4.57878	36.2955		3.1179	0
53162	Tue Mar 28 15:18:55 2017_x000D_	16.6725	46.8952	77.303	1.34919	2	49.4888	31.1682	262.345	4.57878	36.3902		3.11908	0
53163	Tue Mar 28 15:18:55 2017_x000D_	16.6687	46.7913	57.458	1.00283	2	49.4888	31.1682	262.345	4.57878	36.3489		3.11758	0
53164	Tue Mar 28 15:18:55 2017_x000D_	16.7726	46.7893	51.3028	0.895404	2	49.4888	31.1682	262.345	4.57878	36.2542		11.2297	0
53165	Tue Mar 28 15:18:55 2017_x000D_	16.9691	46.4707	36.2084	0.631956	2	49.4888	31.1682	262.345	4.57878	35.9402		0	0
53166	Tue Mar 28 15:18:55 2017_x000D_	16.9691	46.4707	36.2084	0.631956	2	49.4888	31.1682	262.345	4.57878	35.9402		8.79358	0
53167	Tue Mar 28 15:18:55 2017_x000D_	17.1693	46.2566	22.7412	0.396908	2	49.4888	31.1682	262.345	4.57878	35.6681		6.23246	0
53168	Tue Mar 28 15:18:56 2017_x000D_	17.377	46.2521	16.9301	0.295487	2	49.4888	31.1682	262.345	4.57878	35.478		15.8569	0
53169	Tue Mar 28 15:18:56 2017_x000D_	17.8927	46.1362	13.2438	0.231149	2	49.4888	31.1682	262.345	4.57878	34.9622		13.8912	0
53170	Tue Mar 28 15:18:56 2017_x000D_	18.301	45.9178	13.2409	0.231098	2	49.4888	31.1682	262.345	4.57878	34.4997		31.2665	0
53171	Tue Mar 28 15:18:56 2017_x000D_	19.3355	45.7912	16.1406	0.281707	2	49.4888	31.1682	262.345	4.57878	33.512		9.82197	0
53172	Tue Mar 28 15:18:56 2017_x000D_	19.6434	45.6799	19.8888	0.347125	2	49.4888	31.1682	262.345	4.57878	33.1864		25.5938	0
53173	Tue Mar 28 15:18:56 2017_x000D_	20.4658	45.453	19.8902	0.34715	2	49.4888	31.1682	262.345	4.57878	32.348		12.7928	0
53174	Tue Mar 28 15:18:56 2017_x000D_	20.8769	45.3397	22.7524	0.397105	2	49.4888	31.1682	262.345	4.57878	31.9292		6.93353	0
53175	Tue Mar 28 15:18:56 2017_x000D_	21.0807	45.2307	25.5089	0.445214	2	49.4888	31.1682	262.345	4.57878	31.6982		23.6089	0
53176	Tue Mar 28 15:18:56 2017_x000D_	21.7955	44.9015	29.5095	0.515038	2	49.4888	31.1682	262.345	4.57878	30.9115		8.78892	0
53177	Tue Mar 28 15:18:56 2017_x000D_	21.9959	44.6878	34.5976	0.603842	2	49.4888	31.1682	262.345	4.57878	30.6372		22.3496	0
53178	Tue Mar 28 15:18:56 2017_x000D_	22.6032	44.2563	34.5974	0.603839	2	49.4888	31.1682	262.345	4.57878	29.9021		6.92418	0
53179	Tue Mar 28 15:18:56 2017_x000D_	22.8067	44.1474	32.1184	0.560571	2	49.4888	31.1682	262.345	4.57878	29.6714		20.7685	0
53180	Tue Mar 28 15:18:56 2017_x000D_	23.4171	43.8208	34.5988	0.603862	2	49.4888	31.1682	262.345	4.57878	28.9797		13.1719	0
53181	Tue Mar 28 15:18:56 2017_x000D_	23.7173	43.5004	33.683	0.587879	2	49.4888	31.1682	262.345	4.57878	28.5701		6.92418	0
53182	Tue Mar 28 15:18:56 2017_x000D_	23.9208	43.3915	36.2269	0.632279	2	49.4888	31.1682	262.345	4.57878	28.3396		11.1595	0
53183	Tue Mar 28 15:18:56 2017_x000D_	24.224	43.176	34.5979	0.603846	2	49.4888	31.1682	262.345	4.57878	27.9732		18.0478	0
53184	Tue Mar 28 15:18:56 2017_x000D_	24.7307	42.8517	33.6833	0.587884	2	49.4888	31.1682	262.345	4.57878	27.3764		8.77633	0
53185	Tue Mar 28 15:18:56 2017_x000D_	24.9307	42.6382	33.6824	0.587869	2	49.4888	31.1682	262.345	4.57878	27.1046		18.037	0
53186	Tue Mar 28 15:18:56 2017_x000D_	25.4371	42.3141	34.5976	0.603842	2	49.4888	31.1682	262.345	4.57878	26.5088		9.77353	0
53187	Tue Mar 28 15:18:56 2017_x000D_	25.7435	42.2034	33.6836	0.587889	2	49.4888	31.1682	262.345	4.57878	26.1842		19.8248	0
53188	Tue Mar 28 15:18:56 2017_x000D_	26.2464	41.7747	32.1159	0.560527	2	49.4888	31.1682	262.345	4.57878	25.5481		6.19011	0
53189	Tue Mar 28 15:18:57 2017_x000D_	26.4527	41.7708	32.1173	0.560553	2	49.4888	31.1682	262.345	4.57878	25.359		22.2997	0
53190	Tue Mar 28 15:18:57 2017_x000D_	27.0586	41.3402	32.1167	0.560542	2	49.4888	31.1682	262.345	4.57878	24.6289		8.76785	0
53191	Tue Mar 28 15:18:57 2017_x000D_	27.2584	41.1269	32.1157	0.560525	2	49.4888	31.1682	262.345	4.57878	24.3591		9.28063	0
53192	Tue Mar 28 15:18:57 2017_x000D_	27.5677	41.1211	33.685	0.587915	2	49.4888	31.1682	262.345	4.57878	24.0748		11.1378	0
53193	Tue Mar 28 15:18:57 2017_x000D_	27.8703	40.906	32.1176	0.560558	2	49.4888	31.1682	262.345	4.57878	23.7104		15.4598	0
53194	Tue Mar 28 15:18:57 2017_x000D_	28.2728	40.5842	29.5007	0.514885	2	49.4888	31.1682	262.345	4.57878	23.2116		9.7497	0
53195	Tue Mar 28 15:18:57 2017_x000D_	28.5785	40.4739	30.6808	0.53548	2	49.4888	31.1682	262.345	4.57878	22.8875		19.8059	0
53196	Tue Mar 28 15:18:57 2017_x000D_	29.081	40.0457	32.1164	0.560538	2	49.4888	31.1682	262.345	4.57878	22.2551		6.17505	0
53197	Tue Mar 28 15:18:57 2017_x000D_	29.2868	40.0419	32.1179	0.560563	2	49.4888	31.1682	262.345	4.57878	22.065		22.2631	0
53198	Tue Mar 28 15:18:57 2017_x000D_	29.8917	39.612	32.1173	0.560553	2	49.4888	31.1682	262.345	4.57878	21.3388		6.172	0
53199	Tue Mar 28 15:18:57 2017_x000D_	30.0974	39.6083	32.1188	0.560579	2	49.4888	31.1682	262.345	4.57878	21.1486		8.75937	0
53200	Tue Mar 28 15:18:57 2017_x000D_	30.297	39.3952	32.1178	0.560561	2	49.4888	31.1682	262.345	4.57878	20.8808		13.7811	0
53201	Tue Mar 28 15:18:57 2017_x000D_	30.7021	39.1786	32.1182	0.560569	2	49.4888	31.1682	262.345	4.57878	20.4232		8.75732	0
53202	Tue Mar 28 15:18:57 2017_x000D_	30.9016	38.9655	32.1172	0.560551	2	49.4888	31.1682	262.345	4.57878	20.1564		13.7771	0
53203	Tue Mar 28 15:18:57 2017_x000D_	31.3066	38.749	32.1176	0.560558	2	49.4888	31.1682	262.345	4.57878	19.6993		6.163	0
53204	Tue Mar 28 15:18:57 2017_x000D_	31.512	38.7453	32.1191	0.560584	2	49.4888	31.1682	262.345	4.57878	19.5084		11.1211	0
53205	Tue Mar 28 15:18:57 2017_x000D_	31.8142	38.5306	33.6876	0.587959	2	49.4888	31.1682	262.345	4.57878	19.1467		6.96457	0
53206	Tue Mar 28 15:18:57 2017_x000D_	31.9108	38.3195	32.117	0.560548	2	49.4888	31.1682	262.345	4.57878	18.977		3.13676	0
53207	Tue Mar 28 15:18:57 2017_x000D_	31.9143	38.424	42.7403	0.745959	2	49.4888	31.1682	262.345	4.57878	19.0134		3.13647	0
53208	Tue Mar 28 15:18:57 2017_x000D_	31.9175	38.5285	49.0188	0.85554	2	49.4888	31.1682	262.345	4.57878	19.0506		8.74022	0
53209	Tue Mar 28 15:18:57 2017_x000D_	31.7183	38.7411	57.4414	1.00254	2	49.4888	31.1682	262.345	4.57878	19.3168		6.9631	0
53210	Tue Mar 28 15:18:57 2017_x000D_	31.6216	38.9521	59.9497	1.04632	2	49.4888	31.1682	262.345	4.57878	19.4891		12.881	0
53211	Tue Mar 28 15:18:58 2017_x000D_	31.531	39.3718	76.348	1.33252	2	49.4888	31.1682	262.345	4.57878	19.7429		3.12721	0
53212	Tue Mar 28 15:18:58 2017_x000D_	31.5339	39.476	82.8153	1.4454	2	49.4888	31.1682	262.345	4.57878	19.7838		12.5387	0
53213	Tue Mar 28 15:18:58 2017_x000D_	31.5454	39.8938	100.431	1.75286	2	49.4888	31.1682	262.345	4.57878	19.9525		3.13605	0
53214	Tue Mar 28 15:18:58 2017_x000D_	31.5481	39.9983	106.846	1.86481	2	49.4888	31.1682	262.345	4.57878	19.996		3.06053	0
53215	Tue Mar 28 15:18:58 2017_x000D_	31.6501	39.9964	122.998	2.14672	2	49.4888	31.1682	262.345	4.57878	19.9037		3.13956	0
53216	Tue Mar 28 15:18:58 2017_x000D_	31.6468	39.8918	129.545	2.26098	2	49.4888	31.1682	262.345	4.57878	19.8605		0.0127279	0
53217	Tue Mar 28 15:18:58 2017_x000D_	31.6465	39.8921	137.906	2.40692	2	49.4888	31.1682	262.345	4.57878	19.8609		4.42365	0
53218	Tue Mar 28 15:18:58 2017_x000D_	31.5404	39.7897	150.26	2.62252	2	49.4888	31.1682	262.345	4.57878	19.9117		4.41065	0
53219	Tue Mar 28 15:18:58 2017_x000D_	31.435	39.6872	151.366	2.64184	2	49.4888	31.1682	262.345	4.57878	19.9628		4.42135	0
53220	Tue Mar 28 15:18:58 2017_x000D_	31.3292	39.5846	155.529	2.7145	2	49.4888	31.1682	262.345	4.57878	20.0152		20.852	0
53221	Tue Mar 28 15:18:58 2017_x000D_	30.7037	39.2815	152.827	2.66734	2	49.4888	31.1682	262.345	4.57878	20.4623		9.80847	0
53222	Tue Mar 28 15:18:58 2017_x000D_	30.3921	39.1825	156.773	2.7362	2	49.4888	31.1682	262.345	4.57878	20.7102		18.1713	0
53223	Tue Mar 28 15:18:58 2017_x000D_	29.8689	38.8773	152.828	2.66735	2	49.4888	31.1682	262.345	4.57878	21.0801		13.926	0
53224	Tue Mar 28 15:18:58 2017_x000D_	29.4511	38.675	152.828	2.66736	2	49.4888	31.1682	262.345	4.57878	21.3977		18.1955	0
53225	Tue Mar 28 15:18:58 2017_x000D_	28.9272	38.3694	148.726	2.59576	2	49.4888	31.1682	262.345	4.57878	21.7862		11.2778	0
53226	Tue Mar 28 15:18:58 2017_x000D_	28.6117	38.165	150.261	2.62255	2	49.4888	31.1682	262.345	4.57878	22.0184		9.82913	0
53227	Tue Mar 28 15:18:58 2017_x000D_	28.2996	38.0653	146.237	2.55232	2	49.4888	31.1682	262.345	4.57878	22.2835		20.0695	0
53228	Tue Mar 28 15:18:58 2017_x000D_	27.7716	37.6545	144.502	2.52203	2	49.4888	31.1682	262.345	4.57878	22.6651		11.2969	0
53229	Tue Mar 28 15:18:58 2017_x000D_	27.4556	37.4497	146.236	2.5523	2	49.4888	31.1682	262.345	4.57878	22.9111		17.7956	0
53230	Tue Mar 28 15:18:58 2017_x000D_	27.03	37.0365	146.232	2.55223	2	49.4888	31.1682	262.345	4.57878	23.2128		13.985	0
53231	Tue Mar 28 15:18:58 2017_x000D_	26.6105	36.8332	146.234	2.55227	2	49.4888	31.1682	262.345	4.57878	23.5692		6.99189	0
53232	Tue Mar 28 15:18:59 2017_x000D_	26.4007	36.7317	148.723	2.59571	2	49.4888	31.1682	262.345	4.57878	23.749		17.8211	0
53233	Tue Mar 28 15:18:59 2017_x000D_	25.9744	36.318	148.718	2.59562	2	49.4888	31.1682	262.345	4.57878	24.0717		9.31621	0
53234	Tue Mar 28 15:18:59 2017_x000D_	25.6639	36.323	150.256	2.62246	2	49.4888	31.1682	262.345	4.57878	24.3762		11.3218	0
53235	Tue Mar 28 15:18:59 2017_x000D_	25.3473	36.1176	148.724	2.59572	2	49.4888	31.1682	262.345	4.57878	24.6436		20.1708	0
53236	Tue Mar 28 15:18:59 2017_x000D_	24.8165	35.7049	150.252	2.62239	2	49.4888	31.1682	262.345	4.57878	25.0859		11.3351	0
53237	Tue Mar 28 15:18:59 2017_x000D_	24.4995	35.4993	148.721	2.59567	2	49.4888	31.1682	262.345	4.57878	25.3619		22.7019	0
53238	Tue Mar 28 15:18:59 2017_x000D_	23.8645	35.0877	148.72	2.59565	2	49.4888	31.1682	262.345	4.57878	25.9223		9.34011	0
53239	Tue Mar 28 15:18:59 2017_x000D_	23.5532	35.0925	150.255	2.62245	2	49.4888	31.1682	262.345	4.57878	26.2308		20.2111	0
53240	Tue Mar 28 15:18:59 2017_x000D_	23.0214	34.6789	148.723	2.59571	2	49.4888	31.1682	262.345	4.57878	26.6992		11.3801	0
53241	Tue Mar 28 15:18:59 2017_x000D_	22.703	34.4727	150.251	2.62238	2	49.4888	31.1682	262.345	4.57878	26.9889		21.1096	0
53242	Tue Mar 28 15:18:59 2017_x000D_	22.0698	34.1658	152.805	2.66695	2	49.4888	31.1682	262.345	4.57878	27.5824		7.04677	0
53243	Tue Mar 28 15:18:59 2017_x000D_	21.8585	34.0632	150.253	2.62242	2	49.4888	31.1682	262.345	4.57878	27.7815		11.3834	0
53244	Tue Mar 28 15:18:59 2017_x000D_	21.5401	33.8568	148.726	2.59575	2	49.4888	31.1682	262.345	4.57878	28.0777		22.8001	0
53245	Tue Mar 28 15:18:59 2017_x000D_	20.9023	33.4435	148.725	2.59574	2	49.4888	31.1682	262.345	4.57878	28.6769		8.98067	0
53246	Tue Mar 28 15:18:59 2017_x000D_	20.6873	33.2352	148.722	2.59569	2	49.4888	31.1682	262.345	4.57878	28.8756		11.4209	0
53247	Tue Mar 28 15:18:59 2017_x000D_	20.3678	33.0282	150.248	2.62232	2	49.4888	31.1682	262.345	4.57878	29.1803		16.9661	0
53248	Tue Mar 28 15:18:59 2017_x000D_	19.8403	32.8243	148.726	2.59575	2	49.4888	31.1682	262.345	4.57878	29.6947		8.99555	0
53249	Tue Mar 28 15:18:59 2017_x000D_	19.6249	32.6157	148.723	2.59571	2	49.4888	31.1682	262.345	4.57878	29.899		22.865	0
53250	Tue Mar 28 15:18:59 2017_x000D_	18.9853	32.2012	148.722	2.59569	2	49.4888	31.1682	262.345	4.57878	30.521		6.25865	0
53251	Tue Mar 28 15:18:59 2017_x000D_	18.7767	32.2042	148.726	2.59576	2	49.4888	31.1682	262.345	4.57878	30.7296		9.01044	0
53252	Tue Mar 28 15:18:59 2017_x000D_	18.5609	31.9953	148.724	2.59572	2	49.4888	31.1682	262.345	4.57878	30.939		18.5002	0
53253	Tue Mar 28 15:19:00 2017_x000D_	18.0281	31.6848	152.792	2.66673	2	49.4888	31.1682	262.345	4.57878	31.4649		7.08702	0
53254	Tue Mar 28 15:19:00 2017_x000D_	17.8156	31.5816	150.248	2.62232	2	49.4888	31.1682	262.345	4.57878	31.6759		15.91	0
53255	Tue Mar 28 15:19:00 2017_x000D_	17.3869	31.2694	152.789	2.66668	2	49.4888	31.1682	262.345	4.57878	32.1021		7.09504	0
53256	Tue Mar 28 15:19:00 2017_x000D_	17.1742	31.166	150.247	2.6223	2	49.4888	31.1682	262.345	4.57878	32.3146		18.5233	0
53257	Tue Mar 28 15:19:00 2017_x000D_	16.6408	30.855	151.342	2.64142	2	49.4888	31.1682	262.345	4.57878	32.8495		3.14728	0
53258	Tue Mar 28 15:19:00 2017_x000D_	16.5359	30.8564	152.79	2.66669	2	49.4888	31.1682	262.345	4.57878	32.9544		14.1996	0
53259	Tue Mar 28 15:19:00 2017_x000D_	16.1101	30.6497	152.791	2.6667	2	49.4888	31.1682	262.345	4.57878	33.3827		0	0
53260	Tue Mar 28 15:19:00 2017_x000D_	16.1101	30.6497	152.791	2.6667	2	49.4888	31.1682	262.345	4.57878	33.3827		14.2117	0
53261	Tue Mar 28 15:19:00 2017_x000D_	15.6839	30.4429	152.791	2.6667	2	49.4888	31.1682	262.345	4.57878	33.8127		10.012	0
53262	Tue Mar 28 15:19:00 2017_x000D_	15.3662	30.3407	148.733	2.59588	2	49.4888	31.1682	262.345	4.57878	34.1326		11.504	0
53263	Tue Mar 28 15:19:00 2017_x000D_	15.0445	30.132	142.184	2.48158	2	49.4888	31.1682	262.345	4.57878	34.4599		0.0127279	0
53264	Tue Mar 28 15:19:00 2017_x000D_	15.0448	30.1317	133.897	2.33694	2	49.4888	31.1682	262.345	4.57878	34.4596		3.18899	0
53265	Tue Mar 28 15:19:00 2017_x000D_	15.0494	30.2379	113.911	1.98813	2	49.4888	31.1682	262.345	4.57878	34.452		3.19126	0
53266	Tue Mar 28 15:19:00 2017_x000D_	15.0534	30.3442	107.223	1.87139	2	49.4888	31.1682	262.345	4.57878	34.4453		3.2036	0
53267	Tue Mar 28 15:19:00 2017_x000D_	15.0577	30.4509	89.0241	1.55376	2	49.4888	31.1682	262.345	4.57878	34.4386		3.13841	0
53268	Tue Mar 28 15:19:00 2017_x000D_	14.9531	30.4526	80.224	1.40017	2	49.4888	31.1682	262.345	4.57878	34.5431		4.4206	0
53269	Tue Mar 28 15:19:00 2017_x000D_	15.0542	30.3454	70.8642	1.23681	2	49.4888	31.1682	262.345	4.57878	34.4444		6.36098	0
53270	Tue Mar 28 15:19:00 2017_x000D_	15.0467	30.1335	57.4785	1.00319	2	49.4888	31.1682	262.345	4.57878	34.4576		3.13214	0
53271	Tue Mar 28 15:19:00 2017_x000D_	15.1511	30.1325	46.7903	0.816645	2	49.4888	31.1682	262.345	4.57878	34.3533		7.04301	0
53272	Tue Mar 28 15:19:00 2017_x000D_	15.2483	29.9188	40.3008	0.703382	2	49.4888	31.1682	262.345	4.57878	34.2633		8.84828	0
53273	Tue Mar 28 15:19:00 2017_x000D_	15.4501	29.7037	31.8939	0.556654	2	49.4888	31.1682	262.345	4.57878	34.0702		9.8768	0
53274	Tue Mar 28 15:19:00 2017_x000D_	15.7603	29.5934	22.4349	0.391563	2	49.4888	31.1682	262.345	4.57878	33.7652		13.9716	0
53275	Tue Mar 28 15:19:01 2017_x000D_	16.1719	29.3755	22.4341	0.391548	2	49.4888	31.1682	262.345	4.57878	33.3651		12.8944	0
53276	Tue Mar 28 15:19:01 2017_x000D_	16.587	29.264	19.5464	0.341149	2	49.4888	31.1682	262.345	4.57878	32.9569		12.8915	0
53277	Tue Mar 28 15:19:01 2017_x000D_	17.002	29.1525	22.4362	0.391586	2	49.4888	31.1682	262.345	4.57878	32.5493		23.777	0
53278	Tue Mar 28 15:19:01 2017_x000D_	17.7236	28.8247	26.493	0.46239	2	49.4888	31.1682	262.345	4.57878	31.8515		15.615	0
53279	Tue Mar 28 15:19:01 2017_x000D_	18.1312	28.501	29.2612	0.510703	2	49.4888	31.1682	262.345	4.57878	31.4708		20.9232	0
53280	Tue Mar 28 15:19:01 2017_x000D_	18.7476	28.1747	31.9001	0.556762	2	49.4888	31.1682	262.345	4.57878	30.8866		9.87096	0
53281	Tue Mar 28 15:19:01 2017_x000D_	19.0577	28.0647	36.0526	0.629236	2	49.4888	31.1682	262.345	4.57878	30.5889		19.9926	0
53282	Tue Mar 28 15:19:01 2017_x000D_	19.5659	27.6336	37.8431	0.660486	2	49.4888	31.1682	262.345	4.57878	30.1309		11.2391	0
53283	Tue Mar 28 15:19:01 2017_x000D_	19.872	27.4176	36.0521	0.629228	2	49.4888	31.1682	262.345	4.57878	29.8533		18.1773	0
53284	Tue Mar 28 15:19:01 2017_x000D_	20.3835	27.0928	40.3111	0.703562	2	49.4888	31.1682	262.345	4.57878	29.3892		8.84172	0
53285	Tue Mar 28 15:19:01 2017_x000D_	20.5853	26.878	40.3109	0.703557	2	49.4888	31.1682	262.345	4.57878	29.2202		11.2325	0
53286	Tue Mar 28 15:19:01 2017_x000D_	20.8912	26.6621	38.4756	0.671526	2	49.4888	31.1682	262.345	4.57878	28.9504		6.96233	0
53287	Tue Mar 28 15:19:01 2017_x000D_	21.0963	26.5535	36.0524	0.629232	2	49.4888	31.1682	262.345	4.57878	28.7651		19.9669	0
53288	Tue Mar 28 15:19:01 2017_x000D_	21.6038	26.1229	34.4047	0.600476	2	49.4888	31.1682	262.345	4.57878	28.3378		4.42086	0
53289	Tue Mar 28 15:19:01 2017_x000D_	21.7047	26.0155	33.4795	0.584327	2	49.4888	31.1682	262.345	4.57878	28.2579		19.9603	0
53290	Tue Mar 28 15:19:01 2017_x000D_	22.212	25.585	31.895	0.556672	2	49.4888	31.1682	262.345	4.57878	27.8423		9.83584	0
53291	Tue Mar 28 15:19:01 2017_x000D_	22.521	25.4754	27.8823	0.486639	2	49.4888	31.1682	262.345	4.57878	27.5621		16.7551	0
53292	Tue Mar 28 15:19:01 2017_x000D_	23.0352	25.2574	29.2545	0.510587	2	49.4888	31.1682	262.345	4.57878	27.1059		8.83119	0
53293	Tue Mar 28 15:19:01 2017_x000D_	23.2367	25.0428	29.2531	0.510563	2	49.4888	31.1682	262.345	4.57878	26.9572		11.2175	0
53294	Tue Mar 28 15:19:01 2017_x000D_	23.5422	24.8272	27.8808	0.486612	2	49.4888	31.1682	262.345	4.57878	26.7102		16.7429	0
53295	Tue Mar 28 15:19:01 2017_x000D_	24.056	24.6093	29.2534	0.510568	2	49.4888	31.1682	262.345	4.57878	26.2649		6.95281	0
53296	Tue Mar 28 15:19:02 2017_x000D_	24.2609	24.501	31.8972	0.556712	2	49.4888	31.1682	262.345	4.57878	26.094		13.895	0
53297	Tue Mar 28 15:19:02 2017_x000D_	24.6703	24.2844	31.8977	0.55672	2	49.4888	31.1682	262.345	4.57878	25.7555		8.82695	0
53298	Tue Mar 28 15:19:02 2017_x000D_	24.8717	24.0699	31.8966	0.556701	2	49.4888	31.1682	262.345	4.57878	25.6201		6.24032	0
53299	Tue Mar 28 15:19:02 2017_x000D_	25.0797	24.0678	31.8982	0.556728	2	49.4888	31.1682	262.345	4.57878	25.4209		13.8883	0
53300	Tue Mar 28 15:19:02 2017_x000D_	25.4889	23.8513	31.8986	0.556735	2	49.4888	31.1682	262.345	4.57878	25.0905		7.04128	0
53301	Tue Mar 28 15:19:02 2017_x000D_	25.5864	23.6378	33.4815	0.584363	2	49.4888	31.1682	262.345	4.57878	25.0606		11.2025	0
53302	Tue Mar 28 15:19:02 2017_x000D_	25.8915	23.4225	31.8965	0.556699	2	49.4888	31.1682	262.345	4.57878	24.836		3.12317	0
53303	Tue Mar 28 15:19:02 2017_x000D_	25.9956	23.4214	33.4821	0.584373	2	49.4888	31.1682	262.345	4.57878	24.7375		6.9408	0
53304	Tue Mar 28 15:19:02 2017_x000D_	26.2001	23.3132	36.0567	0.629309	2	49.4888	31.1682	262.345	4.57878	24.5777		8.82271	0
53305	Tue Mar 28 15:19:02 2017_x000D_	26.4014	23.0988	36.0561	0.629298	2	49.4888	31.1682	262.345	4.57878	24.457		6.94205	0
53306	Tue Mar 28 15:19:02 2017_x000D_	26.606	22.9907	38.4824	0.671645	2	49.4888	31.1682	262.345	4.57878	24.3001		11.2175	0
53307	Tue Mar 28 15:19:02 2017_x000D_	26.9115	22.7751	48.9706	0.854698	2	49.4888	31.1682	262.345	4.57878	24.0869		3.17854	0
53308	Tue Mar 28 15:19:02 2017_x000D_	26.9148	22.881	55.7007	0.97216	2	49.4888	31.1682	262.345	4.57878	24.0471		7.00901	0
53309	Tue Mar 28 15:19:02 2017_x000D_	26.8177	23.0935	74.479	1.2999	2	49.4888	31.1682	262.345	4.57878	24.0661		3.11124	0
53310	Tue Mar 28 15:19:02 2017_x000D_	26.9214	23.0922	82.9311	1.44742	2	49.4888	31.1682	262.345	4.57878	23.9689		3.10824	0
53311	Tue Mar 28 15:19:02 2017_x000D_	27.025	23.0909	91.7263	1.60093	2	49.4888	31.1682	262.345	4.57878	23.8718		0.00848528	0
53312	Tue Mar 28 15:19:02 2017_x000D_	27.0248	23.0907	97.5858	1.70319	2	49.4888	31.1682	262.345	4.57878	23.8721		10.1327	0
53313	Tue Mar 28 15:19:02 2017_x000D_	26.9107	22.7728	112.381	1.96143	2	49.4888	31.1682	262.345	4.57878	24.0884		3.18773	0
53314	Tue Mar 28 15:19:02 2017_x000D_	26.9072	22.6666	118.825	2.07388	2	49.4888	31.1682	262.345	4.57878	24.1289		9.02029	0
53315	Tue Mar 28 15:19:02 2017_x000D_	26.6925	22.4561	131.487	2.29487	2	49.4888	31.1682	262.345	4.57878	24.4043		6.36581	0
53316	Tue Mar 28 15:19:02 2017_x000D_	26.6862	22.244	135.474	2.36447	2	49.4888	31.1682	262.345	4.57878	24.4867		18.0425	0
53317	Tue Mar 28 15:19:03 2017_x000D_	26.2573	21.8224	139.478	2.43436	2	49.4888	31.1682	262.345	4.57878	25.0409		11.4333	0
53318	Tue Mar 28 15:19:03 2017_x000D_	25.9392	21.6125	137.553	2.40076	2	49.4888	31.1682	262.345	4.57878	25.4145		24.8671	0
53319	Tue Mar 28 15:19:03 2017_x000D_	25.2989	21.0861	139.788	2.43976	2	49.4888	31.1682	262.345	4.57878	26.2069		9.0456	0
53320	Tue Mar 28 15:19:03 2017_x000D_	25.084	20.8746	135.48	2.36456	2	49.4888	31.1682	262.345	4.57878	26.4868		13.5451	0
53321	Tue Mar 28 15:19:03 2017_x000D_	24.7621	20.558	135.48	2.36456	2	49.4888	31.1682	262.345	4.57878	26.907		18.0976	0
53322	Tue Mar 28 15:19:03 2017_x000D_	24.3321	20.1349	131.495	2.29502	2	49.4888	31.1682	262.345	4.57878	27.4699		13.5642	0
53323	Tue Mar 28 15:19:03 2017_x000D_	24.0097	19.8179	131.191	2.28971	2	49.4888	31.1682	262.345	4.57878	27.8929		7.09731	0
53324	Tue Mar 28 15:19:03 2017_x000D_	23.7978	19.7127	129.306	2.25681	2	49.4888	31.1682	262.345	4.57878	28.1293		21.5742	0
53325	Tue Mar 28 15:19:03 2017_x000D_	23.465	19.0752	126.964	2.21594	2	49.4888	31.1682	262.345	4.57878	28.6963		9.06471	0
53326	Tue Mar 28 15:19:03 2017_x000D_	23.2496	18.8633	126.965	2.21597	2	49.4888	31.1682	262.345	4.57878	28.9811		20.5811	0
53327	Tue Mar 28 15:19:03 2017_x000D_	22.8151	18.3324	125.274	2.18645	2	49.4888	31.1682	262.345	4.57878	29.6014		11.6032	0
53328	Tue Mar 28 15:19:03 2017_x000D_	22.5961	18.0136	126.966	2.21597	2	49.4888	31.1682	262.345	4.57878	29.9376		7.20435	0
53329	Tue Mar 28 15:19:03 2017_x000D_	22.485	17.8007	124.48	2.17259	2	49.4888	31.1682	262.345	4.57878	30.1313		20.6153	0
53330	Tue Mar 28 15:19:03 2017_x000D_	22.0498	17.2689	122.852	2.14417	2	49.4888	31.1682	262.345	4.57878	30.7586		10.2001	0
53331	Tue Mar 28 15:19:03 2017_x000D_	21.9349	16.9489	126.962	2.2159	2	49.4888	31.1682	262.345	4.57878	31.0065		18.1909	0
53332	Tue Mar 28 15:19:03 2017_x000D_	21.5027	16.5236	126.965	2.21596	2	49.4888	31.1682	262.345	4.57878	31.5862		13.3123	0
53333	Tue Mar 28 15:19:03 2017_x000D_	21.3841	16.096	129.291	2.25655	2	49.4888	31.1682	262.345	4.57878	31.8911		18.2142	0
53334	Tue Mar 28 15:19:03 2017_x000D_	20.9514	15.6701	129.293	2.25659	2	49.4888	31.1682	262.345	4.57878	32.4742		9.10924	0
53335	Tue Mar 28 15:19:03 2017_x000D_	20.735	15.4571	129.294	2.25661	2	49.4888	31.1682	262.345	4.57878	32.7661		14.472	0
53336	Tue Mar 28 15:19:03 2017_x000D_	20.5115	15.0296	129.291	2.25655	2	49.4888	31.1682	262.345	4.57878	33.1683		7.13889	0
53337	Tue Mar 28 15:19:03 2017_x000D_	20.2984	14.9237	131.176	2.28945	2	49.4888	31.1682	262.345	4.57878	33.406		7.2461	0
53338	Tue Mar 28 15:19:03 2017_x000D_	20.1864	14.7097	133.384	2.32799	2	49.4888	31.1682	262.345	4.57878	33.6082		9.12621	0
53339	Tue Mar 28 15:19:04 2017_x000D_	19.9696	14.4963	133.384	2.32799	2	49.4888	31.1682	262.345	4.57878	33.9018		13.6935	0
53340	Tue Mar 28 15:19:04 2017_x000D_	19.6445	14.1759	129.295	2.25663	2	49.4888	31.1682	262.345	4.57878	34.3427		4.56528	0
53341	Tue Mar 28 15:19:04 2017_x000D_	19.5359	14.0693	133.385	2.32801	2	49.4888	31.1682	262.345	4.57878	34.4898		16.1886	0
53342	Tue Mar 28 15:19:04 2017_x000D_	19.207	13.6415	131.175	2.28944	2	49.4888	31.1682	262.345	4.57878	34.9882		9.14104	0
53343	Tue Mar 28 15:19:04 2017_x000D_	18.9899	13.4277	131.176	2.28945	2	49.4888	31.1682	262.345	4.57878	35.2833		11.7023	0
53344	Tue Mar 28 15:19:04 2017_x000D_	18.769	13.1062	129.295	2.25663	2	49.4888	31.1682	262.345	4.57878	35.6362		7.26762	0
53345	Tue Mar 28 15:19:04 2017_x000D_	18.6566	12.8916	131.475	2.29468	2	49.4888	31.1682	262.345	4.57878	35.8421		4.5631	0
53346	Tue Mar 28 15:19:04 2017_x000D_	18.5482	12.7849	131.173	2.28939	2	49.4888	31.1682	262.345	4.57878	35.9898		16.2306	0
53347	Tue Mar 28 15:19:04 2017_x000D_	18.2183	12.3561	133.377	2.32787	2	49.4888	31.1682	262.345	4.57878	36.493		9.16225	0
53348	Tue Mar 28 15:19:04 2017_x000D_	18.0007	12.1418	133.378	2.32788	2	49.4888	31.1682	262.345	4.57878	36.79		9.16446	0
53349	Tue Mar 28 15:19:04 2017_x000D_	17.7828	11.9277	141.603	2.47144	2	49.4888	31.1682	262.345	4.57878	37.0873		3.21502	0
53350	Tue Mar 28 15:19:04 2017_x000D_	17.779	11.8206	152.163	2.65574	2	49.4888	31.1682	262.345	4.57878	37.1462		4.60331	0
53351	Tue Mar 28 15:19:04 2017_x000D_	17.888	11.9286	167.493	2.9233	2	49.4888	31.1682	262.345	4.57878	36.9969		4.43963	0
53352	Tue Mar 28 15:19:04 2017_x000D_	17.9896	11.821	177.133	3.09156	2	49.4888	31.1682	262.345	4.57878	36.9664		0.00848528	0
53353	Tue Mar 28 15:19:04 2017_x000D_	17.9898	11.8212	183.295	3.19911	2	49.4888	31.1682	262.345	4.57878	36.9661		3.22062	0
53354	Tue Mar 28 15:19:04 2017_x000D_	17.9864	11.7139	192.434	3.35861	2	49.4888	31.1682	262.345	4.57878	37.0253		6.33603	0
53355	Tue Mar 28 15:19:04 2017_x000D_	18.1976	11.7133	211.701	3.69488	2	49.4888	31.1682	262.345	4.57878	36.8461		6.47085	0
53356	Tue Mar 28 15:19:04 2017_x000D_	18.1912	11.4977	228.923	3.99545	2	49.4888	31.1682	262.345	4.57878	36.9658		0.0108167	0
53357	Tue Mar 28 15:19:04 2017_x000D_	18.1914	11.4974	237.493	4.14504	2	49.4888	31.1682	262.345	4.57878	36.9658		0.0108167	0
53358	Tue Mar 28 15:19:04 2017_x000D_	18.1916	11.4971	245.551	4.28568	2	49.4888	31.1682	262.345	4.57878	36.9658		4.43515	0
53359	Tue Mar 28 15:19:04 2017_x000D_	18.0899	11.6044	260.226	4.5418	2	49.4888	31.1682	262.345	4.57878	36.995		0.00948683	0
53360	Tue Mar 28 15:19:05 2017_x000D_	18.0898	11.6041	266.027	4.64305	2	49.4888	31.1682	262.345	4.57878	36.9953		6.44732	0
53361	Tue Mar 28 15:19:05 2017_x000D_	18.0967	11.8189	-82.231	-1.4352	2	49.4888	31.1682	262.345	4.57878	36.8763		6.45032	0
53362	Tue Mar 28 15:19:05 2017_x000D_	18.1036	12.0338	-76.5307	-1.33571	2	49.4888	31.1682	262.345	4.57878	36.7581		9.67743	0
53363	Tue Mar 28 15:19:05 2017_x000D_	18.1144	12.3562	-77.0891	-1.34546	2	49.4888	31.1682	262.345	4.57878	36.582		23.6338	0
53364	Tue Mar 28 15:19:05 2017_x000D_	18.3498	13.108	-76.5304	-1.33571	2	49.4888	31.1682	262.345	4.57878	35.9973		13.3695	0
53365	Tue Mar 28 15:19:05 2017_x000D_	18.4694	13.5373	-79.3567	-1.38504	2	49.4888	31.1682	262.345	4.57878	35.6799		26.0689	0
53366	Tue Mar 28 15:19:05 2017_x000D_	18.6032	14.3959	-82.2348	-1.43527	2	49.4888	31.1682	262.345	4.57878	35.1458		12.8861	0
53367	Tue Mar 28 15:19:05 2017_x000D_	18.6175	14.8252	-82.2338	-1.43525	2	49.4888	31.1682	262.345	4.57878	34.9304		13.3497	0
53368	Tue Mar 28 15:19:05 2017_x000D_	18.7368	15.2539	-85.1536	-1.48621	2	49.4888	31.1682	262.345	4.57878	34.6259		22.5245	0
53369	Tue Mar 28 15:19:05 2017_x000D_	18.7618	16.0043	-85.2994	-1.48876	2	49.4888	31.1682	262.345	4.57878	34.265		10.0793	0
53370	Tue Mar 28 15:19:05 2017_x000D_	18.6676	16.3268	-88.0934	-1.53752	2	49.4888	31.1682	262.345	4.57878	34.2084		12.8652	0
53371	Tue Mar 28 15:19:05 2017_x000D_	18.6819	16.7554	-88.0934	-1.53752	2	49.4888	31.1682	262.345	4.57878	34.0117		25.9895	0
53372	Tue Mar 28 15:19:05 2017_x000D_	18.8152	17.6114	-85.1508	-1.48616	2	49.4888	31.1682	262.345	4.57878	33.5359		6.42653	0
53373	Tue Mar 28 15:19:05 2017_x000D_	18.8223	17.8255	-85.1505	-1.48616	2	49.4888	31.1682	262.345	4.57878	33.4434		22.4794	0
53374	Tue Mar 28 15:19:05 2017_x000D_	18.8472	18.5744	-85.2965	-1.4887	2	49.4888	31.1682	262.345	4.57878	33.1287		9.63835	0
53375	Tue Mar 28 15:19:05 2017_x000D_	18.8579	18.8955	-85.1492	-1.48613	2	49.4888	31.1682	262.345	4.57878	32.998		19.5897	0
53376	Tue Mar 28 15:19:05 2017_x000D_	18.984	19.5362	-82.2269	-1.43513	2	49.4888	31.1682	262.345	4.57878	32.6473		6.41754	0
53377	Tue Mar 28 15:19:05 2017_x000D_	18.9911	19.75	-82.2264	-1.43512	2	49.4888	31.1682	262.345	4.57878	32.5651		19.5739	0
53378	Tue Mar 28 15:19:05 2017_x000D_	19.117	20.3902	-79.3401	-1.38475	2	49.4888	31.1682	262.345	4.57878	32.2275		6.41154	0
53379	Tue Mar 28 15:19:05 2017_x000D_	19.1241	20.6038	-79.3393	-1.38473	2	49.4888	31.1682	262.345	4.57878	32.15		13.2726	0
53380	Tue Mar 28 15:19:05 2017_x000D_	19.2428	21.03	-76.5036	-1.33524	2	49.4888	31.1682	262.345	4.57878	31.8999		6.40854	0
53381	Tue Mar 28 15:19:05 2017_x000D_	19.2499	21.2435	-76.5024	-1.33522	2	49.4888	31.1682	262.345	4.57878	31.8259		19.5538	0
53382	Tue Mar 28 15:19:06 2017_x000D_	19.3759	21.883	-79.3396	-1.38474	2	49.4888	31.1682	262.345	4.57878	31.5119		12.805	0
53383	Tue Mar 28 15:19:06 2017_x000D_	19.39	22.3096	-79.3379	-1.38471	2	49.4888	31.1682	262.345	4.57878	31.3753		20.3442	0
53384	Tue Mar 28 15:19:06 2017_x000D_	19.6204	22.9474	-79.3407	-1.38476	2	49.4888	31.1682	262.345	4.57878	30.9791		12.796	0
53385	Tue Mar 28 15:19:06 2017_x000D_	19.6345	23.3737	-79.339	-1.38473	2	49.4888	31.1682	262.345	4.57878	30.855		16.3639	0
53386	Tue Mar 28 15:19:06 2017_x000D_	19.7567	23.9053	-82.5228	-1.44029	2	49.4888	31.1682	262.345	4.57878	30.6063		10.1577	0
53387	Tue Mar 28 15:19:06 2017_x000D_	19.8716	24.2238	-79.341	-1.38476	2	49.4888	31.1682	262.345	4.57878	30.4204		6.39045	0
53388	Tue Mar 28 15:19:06 2017_x000D_	19.8786	24.4367	-79.3401	-1.38475	2	49.4888	31.1682	262.345	4.57878	30.3657		19.4962	0
53389	Tue Mar 28 15:19:06 2017_x000D_	20.0043	25.0743	-82.2335	-1.43524	2	49.4888	31.1682	262.345	4.57878	30.1077		13.2145	0
53390	Tue Mar 28 15:19:06 2017_x000D_	20.1226	25.4986	-79.3413	-1.38477	2	49.4888	31.1682	262.345	4.57878	29.9085		6.38445	0
53391	Tue Mar 28 15:19:06 2017_x000D_	20.1296	25.7113	-79.3404	-1.38475	2	49.4888	31.1682	262.345	4.57878	29.862		19.1443	0
53392	Tue Mar 28 15:19:06 2017_x000D_	20.1505	26.3491	-79.3379	-1.38471	2	49.4888	31.1682	262.345	4.57878	29.7315		20.2637	0
53393	Tue Mar 28 15:19:06 2017_x000D_	20.3802	26.9843	-79.3407	-1.38476	2	49.4888	31.1682	262.345	4.57878	29.4077		6.37536	0
53394	Tue Mar 28 15:19:06 2017_x000D_	20.3871	27.1967	-79.3399	-1.38474	2	49.4888	31.1682	262.345	4.57878	29.3714		9.55719	0
53395	Tue Mar 28 15:19:06 2017_x000D_	20.3976	27.5151	-79.7701	-1.39225	2	49.4888	31.1682	262.345	4.57878	29.3197		16.3086	0
53396	Tue Mar 28 15:19:06 2017_x000D_	20.5194	28.0449	-82.2362	-1.43529	2	49.4888	31.1682	262.345	4.57878	29.1373		6.36936	0
53397	Tue Mar 28 15:19:06 2017_x000D_	20.5263	28.2571	-82.2357	-1.43528	2	49.4888	31.1682	262.345	4.57878	29.1084		6.36946	0
53398	Tue Mar 28 15:19:06 2017_x000D_	20.5333	28.4693	-82.2351	-1.43527	2	49.4888	31.1682	262.345	4.57878	29.081		13.1716	0
53399	Tue Mar 28 15:19:06 2017_x000D_	20.6513	28.8922	-79.3384	-1.38472	2	49.4888	31.1682	262.345	4.57878	28.9272		6.36637	0
53400	Tue Mar 28 15:19:06 2017_x000D_	20.6582	29.1043	-79.3376	-1.3847	2	49.4888	31.1682	262.345	4.57878	28.9044		13.1732	0
53401	Tue Mar 28 15:19:06 2017_x000D_	20.7764	29.5272	-82.2376	-1.43532	2	49.4888	31.1682	262.345	4.57878	28.7593		6.36037	0
53402	Tue Mar 28 15:19:06 2017_x000D_	20.7833	29.7391	-82.2371	-1.43531	2	49.4888	31.1682	262.345	4.57878	28.7411		12.7238	0
53403	Tue Mar 28 15:19:07 2017_x000D_	20.7972	30.163	-82.236	-1.43529	2	49.4888	31.1682	262.345	4.57878	28.7092		9.53582	0
53404	Tue Mar 28 15:19:07 2017_x000D_	20.8073	30.4807	-75.8594	-1.324	2	49.4888	31.1682	262.345	4.57878	28.6897		10.0849	0
53405	Tue Mar 28 15:19:07 2017_x000D_	20.9217	30.7968	-73.698	-1.28627	2	49.4888	31.1682	262.345	4.57878	28.5695		10.0819	0
53406	Tue Mar 28 15:19:07 2017_x000D_	21.0358	31.1129	-64.707	-1.12935	2	49.4888	31.1682	262.345	4.57878	28.4531		6.36008	0
53407	Tue Mar 28 15:19:07 2017_x000D_	21.0424	31.3248	-56.8599	-0.992392	2	49.4888	31.1682	262.345	4.57878	28.4468		3.17536	0
53408	Tue Mar 28 15:19:07 2017_x000D_	21.0455	31.4306	-50.357	-0.878895	2	49.4888	31.1682	262.345	4.57878	28.4445		4.49534	0
53409	Tue Mar 28 15:19:07 2017_x000D_	21.1526	31.5354	-37.9123	-0.661694	2	49.4888	31.1682	262.345	4.57878	28.3386		4.4955	0
53410	Tue Mar 28 15:19:07 2017_x000D_	21.26	31.6399	-33.8148	-0.59018	2	49.4888	31.1682	262.345	4.57878	28.2327		4.50168	0
53411	Tue Mar 28 15:19:07 2017_x000D_	21.3672	31.7449	-16.9072	-0.295086	2	49.4888	31.1682	262.345	4.57878	28.1275		6.24949	0
53412	Tue Mar 28 15:19:07 2017_x000D_	21.5755	31.7423	-11.2421	-0.196211	2	49.4888	31.1682	262.345	4.57878	27.9192		9.95398	0
53413	Tue Mar 28 15:19:07 2017_x000D_	21.8912	31.8444	3.71215	0.0647892	2	49.4888	31.1682	262.345	4.57878	27.6059		6.24357	0
53414	Tue Mar 28 15:19:07 2017_x000D_	22.0993	31.8416	9.49683	0.165751	2	49.4888	31.1682	262.345	4.57878	27.3978		9.83785	0
53415	Tue Mar 28 15:19:07 2017_x000D_	22.4083	31.7318	18.7033	0.326434	2	49.4888	31.1682	262.345	4.57878	27.0864		9.83421	0
53416	Tue Mar 28 15:19:07 2017_x000D_	22.7171	31.6218	27.9721	0.488205	2	49.4888	31.1682	262.345	4.57878	26.7755		6.95843	0
53417	Tue Mar 28 15:19:07 2017_x000D_	22.922	31.5131	33.5477	0.585519	2	49.4888	31.1682	262.345	4.57878	26.569		6.94642	0
53418	Tue Mar 28 15:19:07 2017_x000D_	23.1265	31.4045	36.1109	0.630254	2	49.4888	31.1682	262.345	4.57878	26.3634		17.6391	0
53419	Tue Mar 28 15:19:07 2017_x000D_	23.5289	30.9758	44.6614	0.779489	2	49.4888	31.1682	262.345	4.57878	25.9606		6.94642	0
53420	Tue Mar 28 15:19:07 2017_x000D_	23.7334	30.8672	46.8227	0.81721	2	49.4888	31.1682	262.345	4.57878	25.7572		26.4365	0
53421	Tue Mar 28 15:19:07 2017_x000D_	24.3364	30.2246	46.8227	0.81721	2	49.4888	31.1682	262.345	4.57878	25.1701		15.5381	0
53422	Tue Mar 28 15:19:07 2017_x000D_	24.7416	29.902	44.662	0.779499	2	49.4888	31.1682	262.345	4.57878	24.7796		8.81217	0
53423	Tue Mar 28 15:19:07 2017_x000D_	24.9426	29.6878	44.6619	0.779498	2	49.4888	31.1682	262.345	4.57878	24.5908		22.0199	0
53424	Tue Mar 28 15:19:08 2017_x000D_	25.4448	29.1525	40.354	0.70431	2	49.4888	31.1682	262.345	4.57878	24.1283		11.1895	0
53425	Tue Mar 28 15:19:08 2017_x000D_	25.7493	28.9371	38.5235	0.672363	2	49.4888	31.1682	262.345	4.57878	23.8441		24.2764	0
53426	Tue Mar 28 15:19:08 2017_x000D_	26.3551	28.4006	36.1049	0.63015	2	49.4888	31.1682	262.345	4.57878	23.2987		8.80793	0
53427	Tue Mar 28 15:19:08 2017_x000D_	26.556	28.1865	36.1043	0.630139	2	49.4888	31.1682	262.345	4.57878	23.1258		20.7855	0
53428	Tue Mar 28 15:19:08 2017_x000D_	27.168	27.8617	33.5387	0.585361	2	49.4888	31.1682	262.345	4.57878	22.5644		11.1812	0
53429	Tue Mar 28 15:19:08 2017_x000D_	27.4723	27.6465	31.9581	0.557774	2	49.4888	31.1682	262.345	4.57878	22.2964		22.3623	0
53430	Tue Mar 28 15:19:08 2017_x000D_	28.0809	27.2161	31.9575	0.557764	2	49.4888	31.1682	262.345	4.57878	21.7696		0	0
53431	Tue Mar 28 15:19:08 2017_x000D_	28.0809	27.2161	31.9575	0.557764	2	49.4888	31.1682	262.345	4.57878	21.7696		16.6691	0
53432	Tue Mar 28 15:19:08 2017_x000D_	28.5922	26.9986	33.5396	0.585376	2	49.4888	31.1682	262.345	4.57878	21.3085		19.8718	0
53433	Tue Mar 28 15:19:08 2017_x000D_	29.0969	26.5696	31.9574	0.557762	2	49.4888	31.1682	262.345	4.57878	20.904		9.7876	0
53434	Tue Mar 28 15:19:08 2017_x000D_	29.4043	26.4603	36.1075	0.630196	2	49.4888	31.1682	262.345	4.57878	20.6289		8.79521	0
53435	Tue Mar 28 15:19:08 2017_x000D_	29.6049	26.2465	36.1069	0.630184	2	49.4888	31.1682	262.345	4.57878	20.484		15.5039	0
53436	Tue Mar 28 15:19:08 2017_x000D_	30.0092	25.9246	38.5265	0.672415	2	49.4888	31.1682	262.345	4.57878	20.173		11.1728	0
53437	Tue Mar 28 15:19:08 2017_x000D_	30.3133	25.7096	40.3587	0.704392	2	49.4888	31.1682	262.345	4.57878	19.9373		19.8548	0
53438	Tue Mar 28 15:19:08 2017_x000D_	30.8176	25.281	38.5265	0.672415	2	49.4888	31.1682	262.345	4.57878	19.5774		8.79316	0
53439	Tue Mar 28 15:19:08 2017_x000D_	31.0181	25.0672	38.5261	0.672407	2	49.4888	31.1682	262.345	4.57878	19.4522		11.1662	0
53440	Tue Mar 28 15:19:08 2017_x000D_	31.322	24.8523	40.3587	0.704392	2	49.4888	31.1682	262.345	4.57878	19.2334		19.8464	0
53441	Tue Mar 28 15:19:08 2017_x000D_	31.8261	24.4239	38.5261	0.672407	2	49.4888	31.1682	262.345	4.57878	18.9065		11.162	0
53442	Tue Mar 28 15:19:08 2017_x000D_	32.1299	24.2091	40.3589	0.704396	2	49.4888	31.1682	262.345	4.57878	18.7019		19.8399	0
53443	Tue Mar 28 15:19:08 2017_x000D_	32.6338	23.7808	38.5261	0.672407	2	49.4888	31.1682	262.345	4.57878	18.4028		9.75714	0
53444	Tue Mar 28 15:19:08 2017_x000D_	32.9403	23.672	37.8958	0.661406	2	49.4888	31.1682	262.345	4.57878	18.1672		19.8356	0
53445	Tue Mar 28 15:19:09 2017_x000D_	33.4441	23.2438	36.105	0.630151	2	49.4888	31.1682	262.345	4.57878	17.8949		8.78468	0
53446	Tue Mar 28 15:19:09 2017_x000D_	33.6444	23.0302	36.1044	0.630141	2	49.4888	31.1682	262.345	4.57878	17.8121		22.2916	0
53447	Tue Mar 28 15:19:09 2017_x000D_	34.2511	22.6012	36.1045	0.630143	2	49.4888	31.1682	262.345	4.57878	17.4809		0	0
53448	Tue Mar 28 15:19:09 2017_x000D_	34.2511	22.6012	36.1045	0.630143	2	49.4888	31.1682	262.345	4.57878	17.4809		22.2874	0
53449	Tue Mar 28 15:19:09 2017_x000D_	34.8577	22.1723	36.1046	0.630145	2	49.4888	31.1682	262.345	4.57878	17.1754		6.89402	0
53450	Tue Mar 28 15:19:09 2017_x000D_	35.0607	22.0646	33.5325	0.585253	2	49.4888	31.1682	262.345	4.57878	17.0601		20.6845	0
53451	Tue Mar 28 15:19:09 2017_x000D_	35.6699	21.7417	36.1062	0.630171	2	49.4888	31.1682	262.345	4.57878	16.7278		8.77825	0
53452	Tue Mar 28 15:19:09 2017_x000D_	35.8701	21.5283	36.1055	0.63016	2	49.4888	31.1682	262.345	4.57878	16.6852		22.2657	0
53453	Tue Mar 28 15:19:09 2017_x000D_	36.4761	21.0998	36.1056	0.630162	2	49.4888	31.1682	262.345	4.57878	16.4531		8.77825	0
53454	Tue Mar 28 15:19:09 2017_x000D_	36.6763	20.8864	36.105	0.630152	2	49.4888	31.1682	262.345	4.57878	16.4279		22.2574	0
53455	Tue Mar 28 15:19:09 2017_x000D_	37.2821	20.4581	36.1052	0.630154	2	49.4888	31.1682	262.345	4.57878	16.2391		8.77196	0
53456	Tue Mar 28 15:19:09 2017_x000D_	37.4821	20.2448	36.1045	0.630143	2	49.4888	31.1682	262.345	4.57878	16.2321		6.88856	0
53457	Tue Mar 28 15:19:09 2017_x000D_	37.685	20.1373	38.5291	0.672459	2	49.4888	31.1682	262.345	4.57878	16.1558		19.7995	0
53458	Tue Mar 28 15:19:09 2017_x000D_	38.1879	19.7099	40.3634	0.704474	2	49.4888	31.1682	262.345	4.57878	16.0936		6.8792	0
53459	Tue Mar 28 15:19:09 2017_x000D_	38.3905	19.6025	37.8972	0.66143	2	49.4888	31.1682	262.345	4.57878	16.0293		11.1187	0
53460	Tue Mar 28 15:19:09 2017_x000D_	38.6931	19.3885	36.1048	0.630147	2	49.4888	31.1682	262.345	4.57878	15.9784		8.76771	0
53461	Tue Mar 28 15:19:09 2017_x000D_	38.893	19.1753	36.1042	0.630137	2	49.4888	31.1682	262.345	4.57878	16.0031		13.7596	0
53462	Tue Mar 28 15:19:09 2017_x000D_	39.2983	18.9606	36.1049	0.630149	2	49.4888	31.1682	262.345	4.57878	15.9019		13.1547	0
53463	Tue Mar 28 15:19:09 2017_x000D_	39.5983	18.6408	40.3643	0.704489	2	49.4888	31.1682	262.345	4.57878	15.9611		6.86844	0
53464	Tue Mar 28 15:19:09 2017_x000D_	39.8006	18.5336	34.455	0.601352	2	49.4888	31.1682	262.345	4.57878	15.9215		4.38694	0
53465	Tue Mar 28 15:19:09 2017_x000D_	39.9007	18.427	38.5295	0.672466	2	49.4888	31.1682	262.345	4.57878	15.9458		15.4289	0
53466	Tue Mar 28 15:19:09 2017_x000D_	40.303	18.1066	36.1038	0.63013	2	49.4888	31.1682	262.345	4.57878	15.9682		6.87249	0
53467	Tue Mar 28 15:19:10 2017_x000D_	40.5054	17.9993	33.5276	0.585166	2	49.4888	31.1682	262.345	4.57878	15.9412		15.4158	0
53468	Tue Mar 28 15:19:10 2017_x000D_	40.9073	17.6791	27.9103	0.487126	2	49.4888	31.1682	262.345	4.57878	15.9874		6.86844	0
53469	Tue Mar 28 15:19:10 2017_x000D_	41.1096	17.5719	25.2169	0.440117	2	49.4888	31.1682	262.345	4.57878	15.9709		9.69439	0
53470	Tue Mar 28 15:19:10 2017_x000D_	41.4142	17.464	21.3439	0.372521	2	49.4888	31.1682	262.345	4.57878	15.9061		3.17796	0
53471	Tue Mar 28 15:19:10 2017_x000D_	41.4116	17.3581	18.5417	0.323614	2	49.4888	31.1682	262.345	4.57878	15.9988		3.06309	0
53472	Tue Mar 28 15:19:10 2017_x000D_	41.5137	17.3573	12.0915	0.211037	2	49.4888	31.1682	262.345	4.57878	15.9481		0.0067082	0
53473	Tue Mar 28 15:19:10 2017_x000D_	41.5135	17.3572	6.2849	0.109692	2	49.4888	31.1682	262.345	4.57878	15.9483		3.18719	0
53474	Tue Mar 28 15:19:10 2017_x000D_	41.5106	17.251	-2.58092	-0.0450455	2	49.4888	31.1682	262.345	4.57878	16.0418		3.17196	0
53475	Tue Mar 28 15:19:10 2017_x000D_	41.5132	17.3567	-5.51061	-0.0961783	2	49.4888	31.1682	262.345	4.57878	15.9489		6.15026	0
53476	Tue Mar 28 15:19:10 2017_x000D_	41.7182	17.3548	-18.5182	-0.323203	2	49.4888	31.1682	262.345	4.57878	15.849		6.95507	0
53477	Tue Mar 28 15:19:10 2017_x000D_	41.9254	17.4588	-26.7289	-0.466508	2	49.4888	31.1682	262.345	4.57878	15.6574		6.9658	0
53478	Tue Mar 28 15:19:10 2017_x000D_	42.133	17.5628	-37.0165	-0.646061	2	49.4888	31.1682	262.345	4.57878	15.4666		6.97252	0
53479	Tue Mar 28 15:19:10 2017_x000D_	42.3407	17.6671	-42.9561	-0.749725	2	49.4888	31.1682	262.345	4.57878	15.2766		13.3622	0
53480	Tue Mar 28 15:19:10 2017_x000D_	42.6558	17.9819	-55.2935	-0.965053	2	49.4888	31.1682	262.345	4.57878	14.8515		4.45053	0
53481	Tue Mar 28 15:19:10 2017_x000D_	42.7607	18.0868	-59.2194	-1.03357	2	49.4888	31.1682	262.345	4.57878	14.7102		6.35014	0
53482	Tue Mar 28 15:19:10 2017_x000D_	42.7662	18.2984	-64.3112	-1.12244	2	49.4888	31.1682	262.345	4.57878	14.5198		14.1803	0
53483	Tue Mar 28 15:19:10 2017_x000D_	42.9811	18.7194	-71.7205	-1.25176	2	49.4888	31.1682	262.345	4.57878	14.0472		6.34699	0
53484	Tue Mar 28 15:19:10 2017_x000D_	42.9864	18.9309	-77.153	-1.34657	2	49.4888	31.1682	262.345	4.57878	13.8576		16.185	0
53485	Tue Mar 28 15:19:10 2017_x000D_	43.1014	19.458	-80.3913	-1.40309	2	49.4888	31.1682	262.345	4.57878	13.339		11.3967	0
53486	Tue Mar 28 15:19:10 2017_x000D_	43.3133	19.7733	-79.9691	-1.39572	2	49.4888	31.1682	262.345	4.57878	12.9607		22.1583	0
53487	Tue Mar 28 15:19:10 2017_x000D_	43.3309	20.5117	-80.3926	-1.40312	2	49.4888	31.1682	262.345	4.57878	12.3078		10.0217	0
53488	Tue Mar 28 15:19:11 2017_x000D_	43.4404	20.8273	-77.1535	-1.34658	2	49.4888	31.1682	262.345	4.57878	11.9799		9.48567	0
53489	Tue Mar 28 15:19:11 2017_x000D_	43.4479	21.1434	-77.7103	-1.3563	2	49.4888	31.1682	262.345	4.57878	11.7042		19.272	0
53490	Tue Mar 28 15:19:11 2017_x000D_	43.5652	21.775	-80.3931	-1.40312	2	49.4888	31.1682	262.345	4.57878	11.105		7.06127	0
53491	Tue Mar 28 15:19:11 2017_x000D_	43.6721	21.9847	-77.7114	-1.35632	2	49.4888	31.1682	262.345	4.57878	10.8706		9.48867	0
53492	Tue Mar 28 15:19:11 2017_x000D_	43.6796	22.3009	-77.151	-1.34654	2	49.4888	31.1682	262.345	4.57878	10.6007		20.0037	0
53493	Tue Mar 28 15:19:11 2017_x000D_	43.8986	22.9307	-77.1529	-1.34657	2	49.4888	31.1682	262.345	4.57878	9.95524		12.6305	0
53494	Tue Mar 28 15:19:11 2017_x000D_	43.9085	23.3516	-77.1506	-1.34653	2	49.4888	31.1682	262.345	4.57878	9.60411		19.2245	0
53495	Tue Mar 28 15:19:11 2017_x000D_	44.0252	23.9817	-74.3906	-1.29836	2	49.4888	31.1682	262.345	4.57878	9.02755		9.98485	0
53496	Tue Mar 28 15:19:11 2017_x000D_	44.1347	24.296	-77.7104	-1.3563	2	49.4888	31.1682	262.345	4.57878	8.71169		19.9629	0
53497	Tue Mar 28 15:19:11 2017_x000D_	44.3533	24.9245	-77.7125	-1.35634	2	49.4888	31.1682	262.345	4.57878	8.08438		9.4646	0
53498	Tue Mar 28 15:19:11 2017_x000D_	44.3607	25.2399	-77.1512	-1.34654	2	49.4888	31.1682	262.345	4.57878	7.8385		13.0024	0
53499	Tue Mar 28 15:19:11 2017_x000D_	44.4723	25.6587	-74.39	-1.29835	2	49.4888	31.1682	262.345	4.57878	7.45117		7.0412	0
53500	Tue Mar 28 15:19:11 2017_x000D_	44.5791	25.8677	-77.1533	-1.34658	2	49.4888	31.1682	262.345	4.57878	7.22499		22.2829	0
53501	Tue Mar 28 15:19:11 2017_x000D_	44.6979	26.6009	-75.0736	-1.31028	2	49.4888	31.1682	262.345	4.57878	6.61914		9.97155	0
53502	Tue Mar 28 15:19:11 2017_x000D_	44.8072	26.9148	-77.153	-1.34657	2	49.4888	31.1682	262.345	4.57878	6.32525		19.1539	341.881
53503	Tue Mar 28 15:19:11 2017_x000D_	44.9234	27.5426	-74.3879	-1.29831	1	46.9512	20.0583	45	0.785398	7.75414		12.9821	0
53504	Tue Mar 28 15:19:11 2017_x000D_	45.035	27.9607	-77.1527	-1.34657	1	46.9512	20.0583	45	0.785398	8.13141		19.888	0
53505	Tue Mar 28 15:19:11 2017_x000D_	45.2529	28.5868	-77.1547	-1.3466	1	46.9512	20.0583	45	0.785398	8.69595		9.41948	0
53506	Tue Mar 28 15:19:11 2017_x000D_	45.2601	28.9007	-77.7136	-1.35636	1	46.9512	20.0583	45	0.785398	9.00266		16.912	60.8352
53507	Tue Mar 28 15:19:11 2017_x000D_	45.4754	29.4217	-77.1556	-1.34662	1	47.2949	22.0568	45	0.785398	7.58633		12.9493	0
53508	Tue Mar 28 15:19:11 2017_x000D_	45.5865	29.8388	-74.3885	-1.29832	1	47.2949	22.0568	45	0.785398	7.96732		6.27765	0
53509	Tue Mar 28 15:19:11 2017_x000D_	45.5913	30.048	-74.387	-1.2983	1	47.2949	22.0568	45	0.785398	8.17077		19.8416	0
53510	Tue Mar 28 15:19:12 2017_x000D_	45.8088	30.6726	-74.3882	-1.29832	1	47.2949	22.0568	45	0.785398	8.74303		12.5463	47.9628
53511	Tue Mar 28 15:19:12 2017_x000D_	45.8184	31.0907	-74.3853	-1.29827	1	47.6592	23.6135	48.6946	0.849881	7.70046		19.8216	0
53512	Tue Mar 28 15:19:12 2017_x000D_	46.0356	31.7147	-74.3864	-1.29829	1	47.6592	23.6135	48.6946	0.849881	8.26229		6.99568	0
53513	Tue Mar 28 15:19:12 2017_x000D_	46.142	31.9222	-77.1582	-1.34666	1	47.6592	23.6135	48.6946	0.849881	8.44609		12.5312	0
53514	Tue Mar 28 15:19:12 2017_x000D_	46.1515	32.3398	-77.1558	-1.34662	1	47.6592	23.6135	48.6946	0.849881	8.85559		16.8374	0
53515	Tue Mar 28 15:19:12 2017_x000D_	46.3661	32.8584	-77.7202	-1.35647	1	47.6592	23.6135	48.6946	0.849881	9.3349		9.39541	81.5016
53516	Tue Mar 28 15:19:12 2017_x000D_	46.3732	33.1715	-77.1567	-1.34664	1	48.1898	26.2779	48.6946	0.849881	7.12894		6.97685	0
53517	Tue Mar 28 15:19:12 2017_x000D_	46.4792	33.3785	-74.3858	-1.29828	1	48.1898	26.2779	48.6946	0.849881	7.30374		15.9536	0
53518	Tue Mar 28 15:19:12 2017_x000D_	46.5924	33.8981	-77.7201	-1.35647	1	48.1898	26.2779	48.6946	0.849881	7.78583		6.25659	0
53519	Tue Mar 28 15:19:12 2017_x000D_	46.5971	34.1066	-77.7191	-1.35645	1	48.1898	26.2779	48.6946	0.849881	7.98907		16.8157	54.3052
53520	Tue Mar 28 15:19:12 2017_x000D_	46.8115	34.6245	-77.1596	-1.34669	1	48.5434	28.0532	52.4685	0.915748	6.79569		6.25059	0
53521	Tue Mar 28 15:19:12 2017_x000D_	46.8162	34.8328	-77.1585	-1.34667	1	48.5434	28.0532	52.4685	0.915748	6.99616		15.6189	0
53522	Tue Mar 28 15:19:12 2017_x000D_	46.8279	35.3533	-77.7179	-1.35643	1	48.5434	28.0532	52.4685	0.915748	7.49896		6.9581	0
53523	Tue Mar 28 15:19:12 2017_x000D_	46.9337	35.5597	-75.0693	-1.31021	1	48.5434	28.0532	52.4685	0.915748	7.67715		9.87669	56.1182
53524	Tue Mar 28 15:19:12 2017_x000D_	47.042	35.8706	-77.1582	-1.34666	1	49.1148	29.8344	52.4685	0.915748	6.38218		0	0
53525	Tue Mar 28 15:19:12 2017_x000D_	47.042	35.8706	-77.1582	-1.34666	1	49.1148	29.8344	52.4685	0.915748	6.38218		12.8627	0
53526	Tue Mar 28 15:19:12 2017_x000D_	47.1524	36.2849	-74.3819	-1.29821	1	49.1148	29.8344	52.4685	0.915748	6.7424		6.24159	0
53527	Tue Mar 28 15:19:12 2017_x000D_	47.1571	36.4929	-74.3805	-1.29818	1	49.1148	29.8344	52.4685	0.915748	6.94033		19.7048	0
53528	Tue Mar 28 15:19:12 2017_x000D_	47.3728	37.1133	-61.5413	-1.0741	1	49.1148	29.8344	52.4685	0.915748	7.48445		3.11758	41.5573
53529	Tue Mar 28 15:19:12 2017_x000D_	47.3748	37.2172	-55.0459	-0.960732	2	49.4888	31.1682	262.345	4.57878	6.40776		8.72079	0
53530	Tue Mar 28 15:19:12 2017_x000D_	47.581	37.4221	-38.3422	-0.669198	2	49.4888	31.1682	262.345	4.57878	6.53842		8.7166	0
53531	Tue Mar 28 15:19:13 2017_x000D_	47.7874	37.6266	-30.1077	-0.525478	2	49.4888	31.1682	262.345	4.57878	6.67875		6.83973	0
53532	Tue Mar 28 15:19:13 2017_x000D_	47.9917	37.7278	-14.1378	-0.246751	2	49.4888	31.1682	262.345	4.57878	6.72827		3.02733	0
53533	Tue Mar 28 15:19:13 2017_x000D_	48.0926	37.7263	-7.77771	-0.135747	2	49.4888	31.1682	262.345	4.57878	6.70508		6.06376	0
53534	Tue Mar 28 15:19:13 2017_x000D_	48.2947	37.7231	-1.95838	-0.0341802	2	49.4888	31.1682	262.345	4.57878	6.66278		12.1276	0
53535	Tue Mar 28 15:19:13 2017_x000D_	48.6989	37.7165	9.76239	0.170386	2	49.4888	31.1682	262.345	4.57878	6.59577		6.06081	0
53536	Tue Mar 28 15:19:13 2017_x000D_	48.9009	37.7132	15.4245	0.269208	2	49.4888	31.1682	262.345	4.57878	6.57135		24.9715	0
53537	Tue Mar 28 15:19:13 2017_x000D_	49.7033	37.4918	15.4245	0.269208	2	49.4888	31.1682	262.345	4.57878	6.32724		9.5841	0
53538	Tue Mar 28 15:19:13 2017_x000D_	50.0036	37.3828	13.2154	0.230652	2	49.4888	31.1682	262.345	4.57878	6.23589		15.4153	0
53539	Tue Mar 28 15:19:13 2017_x000D_	50.505	37.2704	9.75891	0.170325	2	49.4888	31.1682	262.345	4.57878	6.18624		24.3584	0
53540	Tue Mar 28 15:19:13 2017_x000D_	51.3084	37.1529	6.85372	0.11962	2	49.4888	31.1682	262.345	4.57878	6.2552		9.0614	0
53541	Tue Mar 28 15:19:13 2017_x000D_	51.6104	37.1476	0.969103	0.016914	2	49.4888	31.1682	262.345	4.57878	6.34464		9.05229	0
53542	Tue Mar 28 15:19:13 2017_x000D_	51.9121	37.1425	0.969108	0.0169141	2	49.4888	31.1682	262.345	4.57878	6.44706		24.3249	0
53543	Tue Mar 28 15:19:13 2017_x000D_	52.7144	37.0252	-1.98469	-0.0346394	2	49.4888	31.1682	262.345	4.57878	6.68647		12.4624	0
53544	Tue Mar 28 15:19:13 2017_x000D_	53.1184	37.1219	-4.91676	-0.0858137	2	49.4888	31.1682	262.345	4.57878	6.97284		24.1085	0
53545	Tue Mar 28 15:19:13 2017_x000D_	53.9219	37.1083	-4.9194	-0.0858598	2	49.4888	31.1682	262.345	4.57878	7.41196		9.04329	0
53546	Tue Mar 28 15:19:13 2017_x000D_	54.2233	37.1032	-5.22793	-0.0912446	2	49.4888	31.1682	262.345	4.57878	7.59208		21.3048	0
53547	Tue Mar 28 15:19:13 2017_x000D_	54.9275	37.195	-1.9818	-0.0345889	2	49.4888	31.1682	262.345	4.57878	8.11799		12.0318	0
53548	Tue Mar 28 15:19:13 2017_x000D_	55.3285	37.1881	-1.98242	-0.0345998	2	49.4888	31.1682	262.345	4.57878	8.38697		18.3176	0
53549	Tue Mar 28 15:19:13 2017_x000D_	55.9319	37.2815	0.97533	0.0170227	2	49.4888	31.1682	262.345	4.57878	8.88178		6.00987	0
53550	Tue Mar 28 15:19:13 2017_x000D_	56.1322	37.2781	0.975315	0.0170225	2	49.4888	31.1682	262.345	4.57878	9.02583		12.0167	0
53551	Tue Mar 28 15:19:13 2017_x000D_	56.5327	37.2713	0.975287	0.017022	2	49.4888	31.1682	262.345	4.57878	9.3201		6.00987	0
53552	Tue Mar 28 15:19:13 2017_x000D_	56.733	37.2679	0.975272	0.0170217	2	49.4888	31.1682	262.345	4.57878	9.4702		18.0175	0
53553	Tue Mar 28 15:19:14 2017_x000D_	57.3335	37.2578	6.87637	0.120015	2	49.4888	31.1682	262.345	4.57878	9.93089		12.0017	0
53554	Tue Mar 28 15:19:14 2017_x000D_	57.7335	37.251	6.87755	0.120036	2	49.4888	31.1682	262.345	4.57878	10.2458		11.9987	0
53555	Tue Mar 28 15:19:14 2017_x000D_	58.1334	37.2442	6.87867	0.120055	2	49.4888	31.1682	262.345	4.57878	10.5663		5.99787	0
53556	Tue Mar 28 15:19:14 2017_x000D_	58.3333	37.2408	6.87924	0.120065	2	49.4888	31.1682	262.345	4.57878	10.7285		24.7587	0
53557	Tue Mar 28 15:19:14 2017_x000D_	59.1287	37.0207	6.87584	0.120006	2	49.4888	31.1682	262.345	4.57878	11.2774		5.99187	0
53558	Tue Mar 28 15:19:14 2017_x000D_	59.3284	37.0173	6.87639	0.120016	2	49.4888	31.1682	262.345	4.57878	11.4468		8.9773	0
53559	Tue Mar 28 15:19:14 2017_x000D_	59.6276	37.0122	6.59774	0.115152	2	49.4888	31.1682	262.345	4.57878	11.7025		18.2214	0
53560	Tue Mar 28 15:19:14 2017_x000D_	60.2243	36.8988	3.78802	0.0661134	2	49.4888	31.1682	262.345	4.57878	12.1693		8.9833	0
53561	Tue Mar 28 15:19:14 2017_x000D_	60.5237	36.8937	3.92936	0.0685803	2	49.4888	31.1682	262.345	4.57878	12.4318		18.2114	0
53562	Tue Mar 28 15:19:14 2017_x000D_	61.1201	36.7805	6.87582	0.120006	2	49.4888	31.1682	262.345	4.57878	12.9145		5.97982	0
53563	Tue Mar 28 15:19:14 2017_x000D_	61.3194	36.7772	6.87643	0.120016	2	49.4888	31.1682	262.345	4.57878	13.0929		17.9306	0
53564	Tue Mar 28 15:19:14 2017_x000D_	61.917	36.7671	6.87809	0.120045	2	49.4888	31.1682	262.345	4.57878	13.6311		11.9477	0
53565	Tue Mar 28 15:19:14 2017_x000D_	62.3152	36.7604	6.8792	0.120065	2	49.4888	31.1682	262.345	4.57878	13.9925		6.72362	0
53566	Tue Mar 28 15:19:14 2017_x000D_	62.5124	36.6539	3.92635	0.0685277	2	49.4888	31.1682	262.345	4.57878	14.1318		17.9095	0
53567	Tue Mar 28 15:19:14 2017_x000D_	63.1093	36.6439	3.92721	0.0685428	2	49.4888	31.1682	262.345	4.57878	14.68		8.94426	0
53568	Tue Mar 28 15:19:14 2017_x000D_	63.4074	36.6389	3.78661	0.0660888	2	49.4888	31.1682	262.345	4.57878	14.9551		8.95326	0
53569	Tue Mar 28 15:19:14 2017_x000D_	63.7058	36.6339	3.92809	0.068558	2	49.4888	31.1682	262.345	4.57878	15.2314		12.3203	0
53570	Tue Mar 28 15:19:14 2017_x000D_	64.1015	36.524	0.956751	0.0166985	2	49.4888	31.1682	262.345	4.57878	15.5633		8.93521	0
53571	Tue Mar 28 15:19:14 2017_x000D_	64.3993	36.5191	0.95669	0.0166974	2	49.4888	31.1682	262.345	4.57878	15.8416		11.9177	0
53572	Tue Mar 28 15:19:14 2017_x000D_	64.7965	36.5124	0.956722	0.0166979	2	49.4888	31.1682	262.345	4.57878	16.2138		5.95582	0
53573	Tue Mar 28 15:19:14 2017_x000D_	64.995	36.5091	0.956764	0.0166987	2	49.4888	31.1682	262.345	4.57878	16.4002		8.94121	0
53574	Tue Mar 28 15:19:15 2017_x000D_	65.293	36.5042	0.956736	0.0166982	2	49.4888	31.1682	262.345	4.57878	16.6807		5.95287	0
53575	Tue Mar 28 15:19:15 2017_x000D_	65.4914	36.5008	0.956715	0.0166978	2	49.4888	31.1682	262.345	4.57878	16.8677		8.91736	0
53576	Tue Mar 28 15:19:15 2017_x000D_	65.7886	36.4956	-4.69139	-0.0818801	2	49.4888	31.1682	262.345	4.57878	17.1483		9.43579	0
53577	Tue Mar 28 15:19:15 2017_x000D_	66.0876	36.5932	-13.5989	-0.237346	2	49.4888	31.1682	262.345	4.57878	17.4628		4.29862	0
53578	Tue Mar 28 15:19:15 2017_x000D_	66.1851	36.4882	-22.6763	-0.395777	2	49.4888	31.1682	262.345	4.57878	17.5234		4.29372	0
53579	Tue Mar 28 15:19:15 2017_x000D_	66.0848	36.3861	-39.24	-0.684868	2	49.4888	31.1682	262.345	4.57878	17.3969		4.28517	0
53580	Tue Mar 28 15:19:15 2017_x000D_	65.9845	36.2844	-51.0617	-0.891196	2	49.4888	31.1682	262.345	4.57878	17.2709		4.29994	0
53581	Tue Mar 28 15:19:15 2017_x000D_	66.0826	36.1799	-59.5884	-1.04001	2	49.4888	31.1682	262.345	4.57878	17.3341		3.09077	0
53582	Tue Mar 28 15:19:15 2017_x000D_	66.0849	36.2829	-78.2317	-1.3654	2	49.4888	31.1682	262.345	4.57878	17.3664		2.9853	0
53583	Tue Mar 28 15:19:15 2017_x000D_	66.1844	36.2815	-86.3811	-1.50764	2	49.4888	31.1682	262.345	4.57878	17.4611		6.19284	0
53584	Tue Mar 28 15:19:15 2017_x000D_	66.1878	36.4879	262.645	4.58403	2	49.4888	31.1682	262.345	4.57878	17.5259		0	0
53585	Tue Mar 28 15:19:15 2017_x000D_	66.1878	36.4879	262.645	4.58403	2	49.4888	31.1682	262.345	4.57878	17.5259		6.88073	0
53586	Tue Mar 28 15:19:15 2017_x000D_	66.0918	36.6962	247.708	4.32332	2	49.4888	31.1682	262.345	4.57878	17.4991		6.87507	0
53587	Tue Mar 28 15:19:15 2017_x000D_	65.9956	36.9042	237.386	4.14317	2	49.4888	31.1682	262.345	4.57878	17.475		6.86166	0
53588	Tue Mar 28 15:19:15 2017_x000D_	65.8996	37.1118	235.058	4.10254	2	49.4888	31.1682	262.345	4.57878	17.454		19.5079	0
53589	Tue Mar 28 15:19:15 2017_x000D_	65.5109	37.6331	236.688	4.13098	2	49.4888	31.1682	262.345	4.57878	17.2772		15.2468	0
53590	Tue Mar 28 15:19:15 2017_x000D_	65.2198	38.0497	238.963	4.17069	2	49.4888	31.1682	262.345	4.57878	17.1703		24.6812	0
53591	Tue Mar 28 15:19:15 2017_x000D_	64.8343	38.7765	245.173	4.27908	2	49.4888	31.1682	262.345	4.57878	17.1281		6.85223	0
53592	Tue Mar 28 15:19:15 2017_x000D_	64.7384	38.9838	247.711	4.32337	2	49.4888	31.1682	262.345	4.57878	17.1357		13.7152	0
53593	Tue Mar 28 15:19:15 2017_x000D_	64.5464	39.3987	247.711	4.32338	2	49.4888	31.1682	262.345	4.57878	17.1602		11.0063	0
53594	Tue Mar 28 15:19:15 2017_x000D_	64.3529	39.7104	253.968	4.43258	2	49.4888	31.1682	262.345	4.57878	17.1438		19.4501	0
53595	Tue Mar 28 15:19:16 2017_x000D_	64.1643	40.3307	253.968	4.43258	2	49.4888	31.1682	262.345	4.57878	17.3009		22.3921	0
53596	Tue Mar 28 15:19:16 2017_x000D_	63.9773	41.0533	259.987	4.53764	2	49.4888	31.1682	262.345	4.57878	17.5394		12.3225	0
53597	Tue Mar 28 15:19:16 2017_x000D_	63.9838	41.464	259.986	4.53761	2	49.4888	31.1682	262.345	4.57878	17.7794		11.0124	0
53598	Tue Mar 28 15:19:16 2017_x000D_	63.7904	41.776	259.428	4.52788	2	49.4888	31.1682	262.345	4.57878	17.8062		21.5518	0
53599	Tue Mar 28 15:19:16 2017_x000D_	63.8019	42.4943	259.986	4.53761	2	49.4888	31.1682	262.345	4.57878	18.2523		9.71989	0
53600	Tue Mar 28 15:19:16 2017_x000D_	63.7077	42.8043	256.662	4.4796	2	49.4888	31.1682	262.345	4.57878	18.3732		16.5158	0
53601	Tue Mar 28 15:19:16 2017_x000D_	63.5177	43.321	257.348	4.49158	2	49.4888	31.1682	262.345	4.57878	18.5607		9.23517	0
53602	Tue Mar 28 15:19:16 2017_x000D_	63.5226	43.6288	256.662	4.4796	2	49.4888	31.1682	262.345	4.57878	18.7674		6.84553	0
53603	Tue Mar 28 15:19:16 2017_x000D_	63.4268	43.8359	253.965	4.43252	2	49.4888	31.1682	262.345	4.57878	18.8345		22.3572	0
53604	Tue Mar 28 15:19:16 2017_x000D_	63.2402	44.5574	254.766	4.44651	2	49.4888	31.1682	262.345	4.57878	19.193		9.71128	0
53605	Tue Mar 28 15:19:16 2017_x000D_	63.146	44.8671	251.342	4.38675	2	49.4888	31.1682	262.345	4.57878	19.3437		6.84008	0
53606	Tue Mar 28 15:19:16 2017_x000D_	63.0502	45.074	253.965	4.43252	2	49.4888	31.1682	262.345	4.57878	19.4238		19.4007	0
53607	Tue Mar 28 15:19:16 2017_x000D_	62.862	45.6927	253.965	4.43253	2	49.4888	31.1682	262.345	4.57878	19.7434		12.6612	0
53608	Tue Mar 28 15:19:16 2017_x000D_	62.7696	46.1045	251.342	4.38675	2	49.4888	31.1682	262.345	4.57878	19.9868		19.3884	0
53609	Tue Mar 28 15:19:16 2017_x000D_	62.5815	46.7228	256.665	4.47965	2	49.4888	31.1682	262.345	4.57878	20.3314		12.6547	0
53610	Tue Mar 28 15:19:16 2017_x000D_	62.4892	47.1344	253.965	4.43252	2	49.4888	31.1682	262.345	4.57878	20.5896		12.6465	0
53611	Tue Mar 28 15:19:16 2017_x000D_	62.3968	47.5457	256.665	4.47965	2	49.4888	31.1682	262.345	4.57878	20.8528		19.3789	0
53612	Tue Mar 28 15:19:16 2017_x000D_	62.2088	48.1637	256.665	4.47966	2	49.4888	31.1682	262.345	4.57878	21.2284		12.2687	0
53613	Tue Mar 28 15:19:16 2017_x000D_	62.2156	48.5726	256.664	4.47963	2	49.4888	31.1682	262.345	4.57878	21.5612		19.3723	0
53614	Tue Mar 28 15:19:16 2017_x000D_	62.0277	49.1904	256.665	4.47964	2	49.4888	31.1682	262.345	4.57878	21.955		13.66	0
53615	Tue Mar 28 15:19:16 2017_x000D_	61.8364	49.6036	256.666	4.47966	2	49.4888	31.1682	262.345	4.57878	22.1884		18.6498	0
53616	Tue Mar 28 15:19:16 2017_x000D_	61.7477	50.2189	253.963	4.43249	2	49.4888	31.1682	262.345	4.57878	22.6541		12.6247	0
53617	Tue Mar 28 15:19:17 2017_x000D_	61.6555	50.6295	256.665	4.47965	2	49.4888	31.1682	262.345	4.57878	22.9515		6.82939	0
53618	Tue Mar 28 15:19:17 2017_x000D_	61.5599	50.8361	253.963	4.43249	2	49.4888	31.1682	262.345	4.57878	23.0768		12.2477	0
53619	Tue Mar 28 15:19:17 2017_x000D_	61.5668	51.2443	253.961	4.43246	2	49.4888	31.1682	262.345	4.57878	23.4292		16.4656	0
53620	Tue Mar 28 15:19:17 2017_x000D_	61.3773	51.7594	253.078	4.41704	2	49.4888	31.1682	262.345	4.57878	23.7768		20.4693	0
53621	Tue Mar 28 15:19:17 2017_x000D_	61.0907	52.3786	252.247	4.40254	2	49.4888	31.1682	262.345	4.57878	24.1761		9.18133	0
53622	Tue Mar 28 15:19:17 2017_x000D_	61.0959	52.6846	251.336	4.38665	2	49.4888	31.1682	262.345	4.57878	24.4475		8.56271	0
53623	Tue Mar 28 15:19:17 2017_x000D_	60.9013	52.8934	251.338	4.38667	2	49.4888	31.1682	262.345	4.57878	24.5404		19.3352	0
53624	Tue Mar 28 15:19:17 2017_x000D_	60.7137	53.51	251.337	4.38666	2	49.4888	31.1682	262.345	4.57878	25.0031		6.1149	0
53625	Tue Mar 28 15:19:17 2017_x000D_	60.7172	53.7138	251.337	4.38665	2	49.4888	31.1682	262.345	4.57878	25.1869		19.3257	0
53626	Tue Mar 28 15:19:17 2017_x000D_	60.5297	54.3301	251.336	4.38665	2	49.4888	31.1682	262.345	4.57878	25.6588		6.81724	0
53627	Tue Mar 28 15:19:17 2017_x000D_	60.4342	54.5363	253.964	4.4325	2	49.4888	31.1682	262.345	4.57878	25.8045		6.10895	0
53628	Tue Mar 28 15:19:17 2017_x000D_	60.4378	54.7399	253.963	4.43249	2	49.4888	31.1682	262.345	4.57878	25.9905		13.6372	0
53629	Tue Mar 28 15:19:17 2017_x000D_	60.2468	55.1524	253.964	4.43251	2	49.4888	31.1682	262.345	4.57878	26.2864		6.1059	0
53630	Tue Mar 28 15:19:17 2017_x000D_	60.2503	55.3559	253.963	4.43249	2	49.4888	31.1682	262.345	4.57878	26.4737		13.6332	0
53631	Tue Mar 28 15:19:17 2017_x000D_	60.0594	55.7683	253.964	4.43251	2	49.4888	31.1682	262.345	4.57878	26.775		6.10596	0
53632	Tue Mar 28 15:19:17 2017_x000D_	60.063	55.9718	253.963	4.43249	2	49.4888	31.1682	262.345	4.57878	26.9635		6.1059	0
53633	Tue Mar 28 15:19:17 2017_x000D_	60.0665	56.1753	253.962	4.43248	2	49.4888	31.1682	262.345	4.57878	27.1522		8.55862	0
53634	Tue Mar 28 15:19:17 2017_x000D_	59.8721	56.3841	253.964	4.43251	2	49.4888	31.1682	262.345	4.57878	27.27		3.05443	0
53635	Tue Mar 28 15:19:17 2017_x000D_	59.8738	56.4859	253.079	4.41705	2	49.4888	31.1682	262.345	4.57878	27.3648		6.80237	0
53636	Tue Mar 28 15:19:17 2017_x000D_	59.7784	56.6916	257.359	4.49176	2	49.4888	31.1682	262.345	4.57878	27.5194		18.5654	0
53637	Tue Mar 28 15:19:17 2017_x000D_	59.69	57.3041	265.456	4.63309	2	49.4888	31.1682	262.345	4.57878	28.0562		4.27244	0
53638	Tue Mar 28 15:19:18 2017_x000D_	59.5926	57.408	-86.3245	-1.50665	2	49.4888	31.1682	262.345	4.57878	28.1179		6.7473	0
53639	Tue Mar 28 15:19:18 2017_x000D_	59.6947	57.6084	-71.8321	-1.25371	2	49.4888	31.1682	262.345	4.57878	28.3416		3.04521	0
53640	Tue Mar 28 15:19:18 2017_x000D_	59.6959	57.7099	-60.4255	-1.05462	2	49.4888	31.1682	262.345	4.57878	28.4367		10.8519	0
53641	Tue Mar 28 15:19:18 2017_x000D_	59.8986	58.0095	-46.4363	-0.810467	2	49.4888	31.1682	262.345	4.57878	28.7892		6.1028	0
53642	Tue Mar 28 15:19:18 2017_x000D_	59.9019	58.2129	-38.457	-0.671201	2	49.4888	31.1682	262.345	4.57878	28.9801		10.7416	0
53643	Tue Mar 28 15:19:18 2017_x000D_	60.202	58.4082	-24.4283	-0.426355	2	49.4888	31.1682	262.345	4.57878	29.271		6.64589	0
53644	Tue Mar 28 15:19:18 2017_x000D_	60.4016	58.5043	-21.8515	-0.381381	2	49.4888	31.1682	262.345	4.57878	29.4339		8.4708	0
53645	Tue Mar 28 15:19:18 2017_x000D_	60.6031	58.7021	-16.3955	-0.286156	2	49.4888	31.1682	262.345	4.57878	29.6925		9.43471	0
53646	Tue Mar 28 15:19:18 2017_x000D_	60.8978	58.5923	-12.8139	-0.223644	2	49.4888	31.1682	262.345	4.57878	29.7026		22.5822	0
53647	Tue Mar 28 15:19:18 2017_x000D_	61.5945	58.8773	-9.46293	-0.165159	2	49.4888	31.1682	262.345	4.57878	30.2381		20.9336	0
53648	Tue Mar 28 15:19:18 2017_x000D_	62.2875	58.9589	-12.8122	-0.223615	2	49.4888	31.1682	262.345	4.57878	30.5962		12.1967	0
53649	Tue Mar 28 15:19:18 2017_x000D_	62.6839	59.0492	-10.0046	-0.174613	2	49.4888	31.1682	262.345	4.57878	30.8458		12.1859	0
53650	Tue Mar 28 15:19:18 2017_x000D_	63.08	59.1392	-12.8122	-0.223615	2	49.4888	31.1682	262.345	4.57878	31.0982		20.8942	0
53651	Tue Mar 28 15:19:18 2017_x000D_	63.7717	59.2206	-16.4097	-0.286403	2	49.4888	31.1682	262.345	4.57878	31.4792		9.32819	0
53652	Tue Mar 28 15:19:18 2017_x000D_	64.0685	59.3133	-18.2269	-0.318119	2	49.4888	31.1682	262.345	4.57878	31.6972		10.6902	0
53653	Tue Mar 28 15:19:18 2017_x000D_	64.3674	59.5073	-19.1863	-0.334865	2	49.4888	31.1682	262.345	4.57878	32.0075		18.6508	0
53654	Tue Mar 28 15:19:18 2017_x000D_	64.9609	59.6924	-24.4579	-0.426871	2	49.4888	31.1682	262.345	4.57878	32.4502		13.2046	0
53655	Tue Mar 28 15:19:18 2017_x000D_	65.3575	59.8833	-24.4575	-0.426864	2	49.4888	31.1682	262.345	4.57878	32.8081		19.7901	0
53656	Tue Mar 28 15:19:18 2017_x000D_	65.9519	60.1694	-26.9374	-0.470147	2	49.4888	31.1682	262.345	4.57878	33.3482		10.661	0
53657	Tue Mar 28 15:19:18 2017_x000D_	66.2499	60.363	-28.2677	-0.493364	2	49.4888	31.1682	262.345	4.57878	33.6641		10.6451	0
53658	Tue Mar 28 15:19:18 2017_x000D_	66.5474	60.5564	-26.9346	-0.470098	2	49.4888	31.1682	262.345	4.57878	33.9803		19.7632	0
53659	Tue Mar 28 15:19:19 2017_x000D_	67.1409	60.8423	-24.4525	-0.426777	2	49.4888	31.1682	262.345	4.57878	34.5275		18.5853	0
53660	Tue Mar 28 15:19:19 2017_x000D_	67.7323	61.0268	-24.4554	-0.426827	2	49.4888	31.1682	262.345	4.57878	34.9909		13.1522	0
53661	Tue Mar 28 15:19:19 2017_x000D_	68.1273	61.217	-24.4551	-0.426822	2	49.4888	31.1682	262.345	4.57878	35.3599		8.37521	0
53662	Tue Mar 28 15:19:19 2017_x000D_	68.3262	61.4129	-24.4514	-0.426758	2	49.4888	31.1682	262.345	4.57878	35.6313		12.0993	0
53663	Tue Mar 28 15:19:19 2017_x000D_	68.7195	61.5022	-21.8631	-0.381583	2	49.4888	31.1682	262.345	4.57878	35.9162		17.1402	0
53664	Tue Mar 28 15:19:19 2017_x000D_	69.213	61.7901	-18.2	-0.31765	2	49.4888	31.1682	262.345	4.57878	36.4245		8.81795	0
53665	Tue Mar 28 15:19:19 2017_x000D_	69.5068	61.7813	-19.1696	-0.334573	2	49.4888	31.1682	262.345	4.57878	36.5771		19.672	0
53666	Tue Mar 28 15:19:19 2017_x000D_	70.0976	62.0658	-21.8627	-0.381576	2	49.4888	31.1682	262.345	4.57878	37.1401		9.25518	0
53667	Tue Mar 28 15:19:19 2017_x000D_	70.3921	62.1577	-18.2007	-0.317662	2	49.4888	31.1682	262.345	4.57878	37.3804		21.3023	0
53668	Tue Mar 28 15:19:19 2017_x000D_	71.0788	62.3384	-19.1693	-0.334567	2	49.4888	31.1682	262.345	4.57878	37.9171		10.5718	0
53669	Tue Mar 28 15:19:19 2017_x000D_	71.3741	62.5307	-18.199	-0.317633	2	49.4888	31.1682	262.345	4.57878	38.2436		9.25231	0
53670	Tue Mar 28 15:19:19 2017_x000D_	71.6685	62.6226	-16.3727	-0.285757	2	49.4888	31.1682	262.345	4.57878	38.4879		21.2521	0
53671	Tue Mar 28 15:19:19 2017_x000D_	72.3536	62.8028	-15.5175	-0.270832	2	49.4888	31.1682	262.345	4.57878	39.0326		9.23353	0
53672	Tue Mar 28 15:19:19 2017_x000D_	72.6475	62.8942	-19.169	-0.334562	2	49.4888	31.1682	262.345	4.57878	39.2793		9.21634	0
53673	Tue Mar 28 15:19:19 2017_x000D_	72.9408	62.9856	-20.8018	-0.363059	2	49.4888	31.1682	262.345	4.57878	39.5265		19.586	0
53674	Tue Mar 28 15:19:19 2017_x000D_	73.5289	63.2691	-18.1979	-0.317614	2	49.4888	31.1682	262.345	4.57878	40.1048		8.77306	0
53675	Tue Mar 28 15:19:19 2017_x000D_	73.8212	63.2602	-19.1704	-0.334587	2	49.4888	31.1682	262.345	4.57878	40.2736		19.5565	0
53676	Tue Mar 28 15:19:19 2017_x000D_	74.4085	63.5431	-21.8714	-0.381727	2	49.4888	31.1682	262.345	4.57878	40.8549		6.51965	0
53677	Tue Mar 28 15:19:19 2017_x000D_	74.6042	63.6376	-19.1667	-0.334522	2	49.4888	31.1682	262.345	4.57878	41.0493		18.4014	0
53678	Tue Mar 28 15:19:19 2017_x000D_	75.1898	63.8201	-19.1675	-0.334535	2	49.4888	31.1682	262.345	4.57878	41.5534		5.83187	0
53679	Tue Mar 28 15:19:19 2017_x000D_	75.3841	63.814	-19.1701	-0.334581	2	49.4888	31.1682	262.345	4.57878	41.6691		10.5135	0
53680	Tue Mar 28 15:19:19 2017_x000D_	75.6776	64.0055	-18.1969	-0.317597	2	49.4888	31.1682	262.345	4.57878	42.0017		13.0086	0
53681	Tue Mar 28 15:19:20 2017_x000D_	76.0682	64.1938	-18.1949	-0.31756	2	49.4888	31.1682	262.345	4.57878	42.3929		5.82587	0
53682	Tue Mar 28 15:19:20 2017_x000D_	76.2623	64.1877	-18.1973	-0.317603	2	49.4888	31.1682	262.345	4.57878	42.5101		12.9965	0
53683	Tue Mar 28 15:19:20 2017_x000D_	76.6525	64.3759	-18.1953	-0.317567	2	49.4888	31.1682	262.345	4.57878	42.9024		2.91748	0
53684	Tue Mar 28 15:19:20 2017_x000D_	76.7497	64.3728	-19.1672	-0.33453	2	49.4888	31.1682	262.345	4.57878	42.9616		4.13237	0
53685	Tue Mar 28 15:19:20 2017_x000D_	76.8475	64.4698	-20.8018	-0.36306	2	49.4888	31.1682	262.345	4.57878	43.0987		14.7998	0
53686	Tue Mar 28 15:19:20 2017_x000D_	77.3335	64.5545	-24.4839	-0.427325	2	49.4888	31.1682	262.345	4.57878	43.4738		6.48621	0
53687	Tue Mar 28 15:19:20 2017_x000D_	77.5283	64.6483	-26.9846	-0.47097	2	49.4888	31.1682	262.345	4.57878	43.6707		2.90879	0
53688	Tue Mar 28 15:19:20 2017_x000D_	77.6252	64.6449	-33.1207	-0.578066	2	49.4888	31.1682	262.345	4.57878	43.7304		3.018	0
53689	Tue Mar 28 15:19:20 2017_x000D_	77.6251	64.5443	-54.6592	-0.953983	2	49.4888	31.1682	262.345	4.57878	43.6534		3.0061	0
53690	Tue Mar 28 15:19:20 2017_x000D_	77.6243	64.4441	-60.8486	-1.06201	2	49.4888	31.1682	262.345	4.57878	43.5763		0.0247386	0
53691	Tue Mar 28 15:19:20 2017_x000D_	77.6251	64.4443	-78.3872	-1.36811	2	49.4888	31.1682	262.345	4.57878	43.5769		0.0169706	0
53692	Tue Mar 28 15:19:20 2017_x000D_	77.6255	64.4447	-89.3859	-1.56008	2	49.4888	31.1682	262.345	4.57878	43.5775		6.02447	0
53693	Tue Mar 28 15:19:20 2017_x000D_	77.628	64.6455	254.515	4.44212	2	49.4888	31.1682	262.345	4.57878	43.7326		3.01515	0
53694	Tue Mar 28 15:19:20 2017_x000D_	77.629	64.746	248.61	4.33906	2	49.4888	31.1682	262.345	4.57878	43.8103		6.74835	0
53695	Tue Mar 28 15:19:20 2017_x000D_	77.534	64.9499	234.526	4.09325	2	49.4888	31.1682	262.345	4.57878	43.906		6.73348	0
53696	Tue Mar 28 15:19:20 2017_x000D_	77.4391	65.1533	229.053	3.99774	2	49.4888	31.1682	262.345	4.57878	44.0023		6.73222	0
53697	Tue Mar 28 15:19:20 2017_x000D_	77.3443	65.3567	227.123	3.96405	2	49.4888	31.1682	262.345	4.57878	44.0997		10.6921	0
53698	Tue Mar 28 15:19:20 2017_x000D_	77.0559	65.5661	229.053	3.99774	2	49.4888	31.1682	262.345	4.57878	44.0813		25.3459	0
53699	Tue Mar 28 15:19:20 2017_x000D_	76.481	66.1852	229.053	3.99774	2	49.4888	31.1682	262.345	4.57878	44.2128		21.1195	0
53700	Tue Mar 28 15:19:20 2017_x000D_	76.002	66.7011	232.885	4.06461	2	49.4888	31.1682	262.345	4.57878	44.3344		14.9922	0
53701	Tue Mar 28 15:19:20 2017_x000D_	75.7157	67.1107	235.046	4.10233	2	49.4888	31.1682	262.345	4.57878	44.494		10.8222	0
53702	Tue Mar 28 15:19:21 2017_x000D_	75.5253	67.4171	236.65	4.13032	2	49.4888	31.1682	262.345	4.57878	44.6305		19.1803	0
53703	Tue Mar 28 15:19:21 2017_x000D_	75.1432	67.9297	242.616	4.23445	2	49.4888	31.1682	262.345	4.57878	44.8281		8.45073	0
53704	Tue Mar 28 15:19:21 2017_x000D_	74.9515	68.1361	242.616	4.23445	2	49.4888	31.1682	262.345	4.57878	44.8885		12.406	0
53705	Tue Mar 28 15:19:21 2017_x000D_	74.8592	68.5392	245.021	4.27641	2	49.4888	31.1682	262.345	4.57878	45.1691		17.5086	0
53706	Tue Mar 28 15:19:21 2017_x000D_	74.5742	69.0485	248.622	4.33927	2	49.4888	31.1682	262.345	4.57878	45.4334		9.52155	0
53707	Tue Mar 28 15:19:21 2017_x000D_	74.4807	69.3518	245.021	4.27642	2	49.4888	31.1682	262.345	4.57878	45.6353		10.8187	0
53708	Tue Mar 28 15:19:21 2017_x000D_	74.2902	69.658	246.198	4.29696	2	49.4888	31.1682	262.345	4.57878	45.7884		17.5153	0
53709	Tue Mar 28 15:19:21 2017_x000D_	74.0051	70.1675	247.534	4.32028	2	49.4888	31.1682	262.345	4.57878	46.0651		21.8873	0
53710	Tue Mar 28 15:19:21 2017_x000D_	73.8196	70.8731	248.622	4.33928	2	49.4888	31.1682	262.345	4.57878	46.5668		10.8196	0
53711	Tue Mar 28 15:19:21 2017_x000D_	73.6292	71.1794	247.533	4.32027	2	49.4888	31.1682	262.345	4.57878	46.7296		9.50544	0
53712	Tue Mar 28 15:19:21 2017_x000D_	73.5359	71.4822	246.197	4.29695	2	49.4888	31.1682	262.345	4.57878	46.9413		6.71881	0
53713	Tue Mar 28 15:19:21 2017_x000D_	73.4413	71.6852	248.623	4.33929	2	49.4888	31.1682	262.345	4.57878	47.0675		19.0052	0
53714	Tue Mar 28 15:19:21 2017_x000D_	73.2547	72.2906	248.622	4.33928	2	49.4888	31.1682	262.345	4.57878	47.496		10.8196	0
53715	Tue Mar 28 15:19:21 2017_x000D_	73.0643	72.5969	247.533	4.32027	2	49.4888	31.1682	262.345	4.57878	47.667		19.0023	0
53716	Tue Mar 28 15:19:21 2017_x000D_	72.8777	73.2022	247.533	4.32026	2	49.4888	31.1682	262.345	4.57878	48.103		10.8104	0
53717	Tue Mar 28 15:19:21 2017_x000D_	72.6874	73.5082	248.623	4.33929	2	49.4888	31.1682	262.345	4.57878	48.2789		18.9928	0
53718	Tue Mar 28 15:19:21 2017_x000D_	72.5009	74.1132	248.623	4.33928	2	49.4888	31.1682	262.345	4.57878	48.722		8.44665	0
53719	Tue Mar 28 15:19:21 2017_x000D_	72.3094	74.3196	248.624	4.3393	2	49.4888	31.1682	262.345	4.57878	48.8142		18.9899	0
53720	Tue Mar 28 15:19:21 2017_x000D_	72.1229	74.9245	248.623	4.33929	2	49.4888	31.1682	262.345	4.57878	49.2637		9.49883	0
53721	Tue Mar 28 15:19:21 2017_x000D_	72.0297	75.2271	245.019	4.27638	2	49.4888	31.1682	262.345	4.57878	49.4902		6.70811	0
53722	Tue Mar 28 15:19:21 2017_x000D_	71.9353	75.4298	247.533	4.32026	2	49.4888	31.1682	262.345	4.57878	49.628		14.9789	0
53723	Tue Mar 28 15:19:22 2017_x000D_	71.6492	75.839	245.019	4.27639	2	49.4888	31.1682	262.345	4.57878	49.8655		5.97355	0
53724	Tue Mar 28 15:19:22 2017_x000D_	71.6519	76.0381	245.019	4.27638	2	49.4888	31.1682	262.345	4.57878	50.0451		20.1296	0
53725	Tue Mar 28 15:19:22 2017_x000D_	71.3685	76.6463	242.612	4.23438	2	49.4888	31.1682	262.345	4.57878	50.4676		6.70539	0
53726	Tue Mar 28 15:19:22 2017_x000D_	71.2741	76.8489	245.019	4.27638	2	49.4888	31.1682	262.345	4.57878	50.6095		6.7121	0
53727	Tue Mar 28 15:19:22 2017_x000D_	71.1796	77.0517	242.612	4.23438	2	49.4888	31.1682	262.345	4.57878	50.7522		13.4135	0
53728	Tue Mar 28 15:19:22 2017_x000D_	70.9908	77.457	242.612	4.23438	2	49.4888	31.1682	262.345	4.57878	51.0391		4.21791	0
53729	Tue Mar 28 15:19:22 2017_x000D_	70.8951	77.56	246.197	4.29695	2	49.4888	31.1682	262.345	4.57878	51.0924		2.98825	0
53730	Tue Mar 28 15:19:22 2017_x000D_	70.8964	77.6596	245.019	4.27638	2	49.4888	31.1682	262.345	4.57878	51.1834		12.6732	0
53731	Tue Mar 28 15:19:22 2017_x000D_	70.6091	77.9693	241.248	4.21057	2	49.4888	31.1682	262.345	4.57878	51.346		6.7121	0
53732	Tue Mar 28 15:19:22 2017_x000D_	70.5146	78.1721	238.887	4.16936	2	49.4888	31.1682	262.345	4.57878	51.4922		6.58219	0
53733	Tue Mar 28 15:19:22 2017_x000D_	70.6138	78.3678	221.37	3.86364	2	49.4888	31.1682	262.345	4.57878	51.7114		0.00948683	0
53734	Tue Mar 28 15:19:22 2017_x000D_	70.6135	78.3679	213.831	3.73206	2	49.4888	31.1682	262.345	4.57878	51.7114		5.80648	0
53735	Tue Mar 28 15:19:22 2017_x000D_	70.8069	78.3603	196.479	3.42921	2	49.4888	31.1682	262.345	4.57878	51.7837		2.89761	0
53736	Tue Mar 28 15:19:22 2017_x000D_	70.9034	78.3562	185.007	3.22898	2	49.4888	31.1682	262.345	4.57878	51.8198		5.84167	0
53737	Tue Mar 28 15:19:22 2017_x000D_	70.7088	78.3631	168.45	2.94001	2	49.4888	31.1682	262.345	4.57878	51.746		0.0127279	0
53738	Tue Mar 28 15:19:22 2017_x000D_	70.7091	78.3628	161.388	2.81674	2	49.4888	31.1682	262.345	4.57878	51.7458		6.49522	0
53739	Tue Mar 28 15:19:22 2017_x000D_	70.5133	78.2704	153.593	2.6807	2	49.4888	31.1682	262.345	4.57878	51.5815		2.91189	0
53740	Tue Mar 28 15:19:22 2017_x000D_	70.4163	78.2739	147.464	2.57374	2	49.4888	31.1682	262.345	4.57878	51.5452		12.3577	0
53741	Tue Mar 28 15:19:22 2017_x000D_	70.1213	77.9864	135.825	2.37059	2	49.4888	31.1682	262.345	4.57878	51.1629		4.12207	0
53742	Tue Mar 28 15:19:22 2017_x000D_	70.0229	77.8905	131.922	2.30248	2	49.4888	31.1682	262.345	4.57878	51.0355		20.6171	0
53743	Tue Mar 28 15:19:22 2017_x000D_	69.5301	77.4115	128.072	2.23527	2	49.4888	31.1682	262.345	4.57878	50.3994		14.6506	0
53744	Tue Mar 28 15:19:22 2017_x000D_	69.2325	77.0243	130.176	2.27199	2	49.4888	31.1682	262.345	4.57878	49.9259		25.2342	0
53745	Tue Mar 28 15:19:23 2017_x000D_	68.7359	76.3454	133.927	2.33747	2	49.4888	31.1682	262.345	4.57878	49.1063		12.4026	0
53746	Tue Mar 28 15:19:23 2017_x000D_	68.4393	76.0574	137.708	2.40346	2	49.4888	31.1682	262.345	4.57878	48.7254		12.3961	0
53747	Tue Mar 28 15:19:23 2017_x000D_	68.143	75.7694	137.838	2.40573	2	49.4888	31.1682	262.345	4.57878	48.3451		20.6978	0
53748	Tue Mar 28 15:19:23 2017_x000D_	67.6481	75.2887	141.868	2.47607	2	49.4888	31.1682	262.345	4.57878	47.7114		10.5266	0
53749	Tue Mar 28 15:19:23 2017_x000D_	67.3524	75.0998	143.604	2.50636	2	49.4888	31.1682	262.345	4.57878	47.4246		17.0167	0
53750	Tue Mar 28 15:19:23 2017_x000D_	66.8599	74.8184	147.426	2.57307	2	49.4888	31.1682	262.345	4.57878	46.9797		10.6226	0
53751	Tue Mar 28 15:19:23 2017_x000D_	66.6602	74.526	149.748	2.6136	2	49.4888	31.1682	262.345	4.57878	46.6343		13.0604	0
53752	Tue Mar 28 15:19:23 2017_x000D_	66.2664	74.3404	149.75	2.61362	2	49.4888	31.1682	262.345	4.57878	46.3177		17.0431	0
53753	Tue Mar 28 15:19:23 2017_x000D_	65.7734	74.0581	145.854	2.54564	2	49.4888	31.1682	262.345	4.57878	45.8774		10.56	0
53754	Tue Mar 28 15:19:23 2017_x000D_	65.4767	73.8687	147.424	2.57304	2	49.4888	31.1682	262.345	4.57878	45.5955		18.7693	0
53755	Tue Mar 28 15:19:23 2017_x000D_	64.9816	73.4862	145.853	2.54562	2	49.4888	31.1682	262.345	4.57878	45.0648		10.5724	0
53756	Tue Mar 28 15:19:23 2017_x000D_	64.6846	73.2965	147.422	2.573	2	49.4888	31.1682	262.345	4.57878	44.7851		10.5673	0
53757	Tue Mar 28 15:19:23 2017_x000D_	64.3878	73.1068	145.854	2.54563	2	49.4888	31.1682	262.345	4.57878	44.5065		14.6837	0
53758	Tue Mar 28 15:19:23 2017_x000D_	63.9911	72.8201	143.61	2.50646	2	49.4888	31.1682	262.345	4.57878	44.1044		10.5756	0
53759	Tue Mar 28 15:19:23 2017_x000D_	63.6941	72.6302	141.882	2.4763	2	49.4888	31.1682	262.345	4.57878	43.8279		22.9872	0
53760	Tue Mar 28 15:19:23 2017_x000D_	63.0974	72.1495	139.742	2.43897	2	49.4888	31.1682	262.345	4.57878	43.1817		8.34409	0
53761	Tue Mar 28 15:19:23 2017_x000D_	62.8978	71.9558	139.742	2.43895	2	49.4888	31.1682	262.345	4.57878	42.9352		20.8698	0
53762	Tue Mar 28 15:19:23 2017_x000D_	62.3985	71.4714	143.605	2.50637	2	49.4888	31.1682	262.345	4.57878	42.3203		10.6055	0
53763	Tue Mar 28 15:19:23 2017_x000D_	62.1007	71.2809	141.879	2.47625	2	49.4888	31.1682	262.345	4.57878	42.0486		8.35891	0
53764	Tue Mar 28 15:19:23 2017_x000D_	61.9008	71.0868	141.878	2.47623	2	49.4888	31.1682	262.345	4.57878	41.8037		16.7243	0
53765	Tue Mar 28 15:19:23 2017_x000D_	61.5007	70.6986	141.875	2.47619	2	49.4888	31.1682	262.345	4.57878	41.3151		13.1661	0
53766	Tue Mar 28 15:19:24 2017_x000D_	61.1039	70.5111	141.879	2.47625	2	49.4888	31.1682	262.345	4.57878	41.0216		6.6779	0
53767	Tue Mar 28 15:19:24 2017_x000D_	61.0018	70.3133	143.601	2.5063	2	49.4888	31.1682	262.345	4.57878	40.803		18.9127	0
53768	Tue Mar 28 15:19:24 2017_x000D_	60.5029	69.9279	141.876	2.4762	2	49.4888	31.1682	262.345	4.57878	40.2942		2.96265	0
53769	Tue Mar 28 15:19:24 2017_x000D_	60.4042	69.9312	143.602	2.50634	2	49.4888	31.1682	262.345	4.57878	40.2705		16.7667	0
53770	Tue Mar 28 15:19:24 2017_x000D_	60.0031	69.542	143.599	2.50628	2	49.4888	31.1682	262.345	4.57878	39.7882		8.38651	0
53771	Tue Mar 28 15:19:24 2017_x000D_	59.8025	69.3473	143.598	2.50626	2	49.4888	31.1682	262.345	4.57878	39.5476		10.6529	0
53772	Tue Mar 28 15:19:24 2017_x000D_	59.5034	69.1559	141.876	2.4762	2	49.4888	31.1682	262.345	4.57878	39.2856		4.19868	0
53773	Tue Mar 28 15:19:24 2017_x000D_	59.4028	69.0586	145.833	2.54526	2	49.4888	31.1682	262.345	4.57878	39.1659		6.60908	0
53774	Tue Mar 28 15:19:24 2017_x000D_	59.2037	68.9643	143.6	2.50629	2	49.4888	31.1682	262.345	4.57878	39.0247		13.2078	0
53775	Tue Mar 28 15:19:24 2017_x000D_	58.8056	68.7763	148.2	2.58658	2	49.4888	31.1682	262.345	4.57878	38.745		8.40355	0
53776	Tue Mar 28 15:19:24 2017_x000D_	58.6045	68.5813	148.198	2.58655	2	49.4888	31.1682	262.345	4.57878	38.5076		21.3562	0
53777	Tue Mar 28 15:19:24 2017_x000D_	58.0045	68.1982	161.186	2.81323	2	49.4888	31.1682	262.345	4.57878	37.9966		2.96886	0
53778	Tue Mar 28 15:19:24 2017_x000D_	57.9056	68.2017	167.534	2.92403	2	49.4888	31.1682	262.345	4.57878	37.9779		12.1851	0
53779	Tue Mar 28 15:19:24 2017_x000D_	57.5089	68.1145	181.899	3.17473	2	49.4888	31.1682	262.345	4.57878	37.8068		6.61465	0
53780	Tue Mar 28 15:19:24 2017_x000D_	57.3095	68.0204	190.58	3.32626	2	49.4888	31.1682	262.345	4.57878	37.6729		5.93141	0
53781	Tue Mar 28 15:19:24 2017_x000D_	57.1119	68.0271	196.157	3.42359	2	49.4888	31.1682	262.345	4.57878	37.6389		2.95666	0
53782	Tue Mar 28 15:19:24 2017_x000D_	57.0134	68.0304	202.398	3.53251	2	49.4888	31.1682	262.345	4.57878	37.6224		13.3943	0
53783	Tue Mar 28 15:19:24 2017_x000D_	56.6221	68.2454	215.084	3.75392	2	49.4888	31.1682	262.345	4.57878	37.7572		4.26674	0
53784	Tue Mar 28 15:19:24 2017_x000D_	56.5253	68.3496	219.022	3.82266	2	49.4888	31.1682	262.345	4.57878	37.8414		12.8126	0
53785	Tue Mar 28 15:19:24 2017_x000D_	56.2344	68.6623	223.027	3.89256	2	49.4888	31.1682	262.345	4.57878	38.0961		10.8395	0
53786	Tue Mar 28 15:19:24 2017_x000D_	55.9416	68.874	229.005	3.99689	2	49.4888	31.1682	262.345	4.57878	38.254		21.3713	0
53787	Tue Mar 28 15:19:25 2017_x000D_	55.4563	69.3955	225.112	3.92894	2	49.4888	31.1682	262.345	4.57878	38.6903		15.067	0
53788	Tue Mar 28 15:19:25 2017_x000D_	55.0661	69.7117	223.027	3.89255	2	49.4888	31.1682	262.345	4.57878	38.9449		21.3775	0
53789	Tue Mar 28 15:19:25 2017_x000D_	54.5806	70.2333	219.025	3.8227	2	49.4888	31.1682	262.345	4.57878	39.3955		12.8294	0
53790	Tue Mar 28 15:19:25 2017_x000D_	54.2892	70.5463	215.091	3.75404	2	49.4888	31.1682	262.345	4.57878	39.6696		10.852	0
53791	Tue Mar 28 15:19:25 2017_x000D_	53.9961	70.7583	216.683	3.78183	2	49.4888	31.1682	262.345	4.57878	39.8459		10.8635	0
53792	Tue Mar 28 15:19:25 2017_x000D_	53.7026	70.9704	215.091	3.75404	2	49.4888	31.1682	262.345	4.57878	40.0246		20.1531	0
53793	Tue Mar 28 15:19:25 2017_x000D_	53.1138	71.2938	212.663	3.71167	2	49.4888	31.1682	262.345	4.57878	40.289		12.8357	0
53794	Tue Mar 28 15:19:25 2017_x000D_	52.8222	71.6069	208.777	3.64384	2	49.4888	31.1682	262.345	4.57878	40.5759		18.9516	0
53795	Tue Mar 28 15:19:25 2017_x000D_	52.231	71.8295	208.775	3.64382	2	49.4888	31.1682	262.345	4.57878	40.7537		10.8736	0
53796	Tue Mar 28 15:19:25 2017_x000D_	51.9373	72.0419	207.559	3.62259	2	49.4888	31.1682	262.345	4.57878	40.947		21.8067	0
53797	Tue Mar 28 15:19:25 2017_x000D_	51.2465	72.2681	208.774	3.64379	2	49.4888	31.1682	262.345	4.57878	41.1375		10.8803	0
53798	Tue Mar 28 15:19:25 2017_x000D_	50.9526	72.4806	207.558	3.62257	2	49.4888	31.1682	262.345	4.57878	41.3383		10.8695	0
53799	Tue Mar 28 15:19:25 2017_x000D_	50.659	72.6929	208.775	3.64382	2	49.4888	31.1682	262.345	4.57878	41.5412		20.1906	0
53800	Tue Mar 28 15:19:25 2017_x000D_	50.0691	73.0169	211.256	3.68712	2	49.4888	31.1682	262.345	4.57878	41.8527		5.9708	0
53801	Tue Mar 28 15:19:25 2017_x000D_	49.8702	73.024	211.255	3.68709	2	49.4888	31.1682	262.345	4.57878	41.8575		17.5803	0
53802	Tue Mar 28 15:19:25 2017_x000D_	49.3796	73.3445	215.084	3.75392	2	49.4888	31.1682	262.345	4.57878	42.1764		8.56725	0
53803	Tue Mar 28 15:19:25 2017_x000D_	49.1851	73.5536	215.085	3.75394	2	49.4888	31.1682	262.345	4.57878	42.3865		17.587	0
53804	Tue Mar 28 15:19:25 2017_x000D_	48.6943	73.8742	219.016	3.82255	2	49.4888	31.1682	262.345	4.57878	42.7134		13.4762	0
53805	Tue Mar 28 15:19:25 2017_x000D_	48.3006	74.0905	219.015	3.82254	2	49.4888	31.1682	262.345	4.57878	42.9387		17.1406	0
53806	Tue Mar 28 15:19:25 2017_x000D_	47.9113	74.5087	219.016	3.82255	2	49.4888	31.1682	262.345	4.57878	43.3692		0	0
53807	Tue Mar 28 15:19:25 2017_x000D_	47.9113	74.5087	219.016	3.82255	2	49.4888	31.1682	262.345	4.57878	43.3692		19.38	0
53808	Tue Mar 28 15:19:25 2017_x000D_	47.4221	74.9306	217.379	3.79399	2	49.4888	31.1682	262.345	4.57878	43.8112		9.50914	0
53809	Tue Mar 28 15:19:26 2017_x000D_	47.1255	75.0424	216.676	3.7817	2	49.4888	31.1682	262.345	4.57878	43.9378		17.6144	0
53810	Tue Mar 28 15:19:26 2017_x000D_	46.634	75.3636	217.378	3.79396	2	49.4888	31.1682	262.345	4.57878	44.2875		8.57558	0
53811	Tue Mar 28 15:19:26 2017_x000D_	46.4392	75.5728	217.378	3.79397	2	49.4888	31.1682	262.345	4.57878	44.5092		17.6169	0
53812	Tue Mar 28 15:19:26 2017_x000D_	45.9476	75.894	216.675	3.7817	2	49.4888	31.1682	262.345	4.57878	44.8658		8.57777	0
53813	Tue Mar 28 15:19:26 2017_x000D_	45.7528	76.1033	216.676	3.78171	2	49.4888	31.1682	262.345	4.57878	45.0901		17.6303	0
53814	Tue Mar 28 15:19:26 2017_x000D_	45.2608	76.4247	212.664	3.71169	2	49.4888	31.1682	262.345	4.57878	45.4536		6.75089	0
53815	Tue Mar 28 15:19:26 2017_x000D_	45.0636	76.5331	215.086	3.75395	2	49.4888	31.1682	262.345	4.57878	45.5802		8.57982	0
53816	Tue Mar 28 15:19:26 2017_x000D_	44.8687	76.7424	215.086	3.75396	2	49.4888	31.1682	262.345	4.57878	45.8078		13.507	0
53817	Tue Mar 28 15:19:26 2017_x000D_	44.4741	76.9592	215.086	3.75395	2	49.4888	31.1682	262.345	4.57878	46.0648		10.9103	0
53818	Tue Mar 28 15:19:26 2017_x000D_	44.1794	77.1723	216.675	3.78169	2	49.4888	31.1682	262.345	4.57878	46.3095		10.9193	0
53819	Tue Mar 28 15:19:26 2017_x000D_	43.8844	77.3855	215.086	3.75396	2	49.4888	31.1682	262.345	4.57878	46.5559		13.5152	0
53820	Tue Mar 28 15:19:26 2017_x000D_	43.4896	77.6025	215.085	3.75394	2	49.4888	31.1682	262.345	4.57878	46.8202		6.79063	0
53821	Tue Mar 28 15:19:26 2017_x000D_	43.3947	77.808	216.675	3.7817	2	49.4888	31.1682	262.345	4.57878	47.0363		9.54637	0
53822	Tue Mar 28 15:19:26 2017_x000D_	43.097	77.9204	212.666	3.71172	2	49.4888	31.1682	262.345	4.57878	47.1871		6.75904	0
53823	Tue Mar 28 15:19:26 2017_x000D_	42.8996	78.029	215.085	3.75395	2	49.4888	31.1682	262.345	4.57878	47.3218		6.76286	0
53824	Tue Mar 28 15:19:26 2017_x000D_	42.702	78.1375	212.665	3.71171	2	49.4888	31.1682	262.345	4.57878	47.4571		12.8866	0
53825	Tue Mar 28 15:19:26 2017_x000D_	42.4092	78.4518	208.793	3.64412	2	49.4888	31.1682	262.345	4.57878	47.8107		9.55304	0
53826	Tue Mar 28 15:19:26 2017_x000D_	42.1113	78.5643	205.079	3.5793	2	49.4888	31.1682	262.345	4.57878	47.9668		9.5611	0
53827	Tue Mar 28 15:19:26 2017_x000D_	41.813	78.6765	190.778	3.3297	2	49.4888	31.1682	262.345	4.57878	48.1244		3.02493	0
53828	Tue Mar 28 15:19:26 2017_x000D_	41.8155	78.7773	187.948	3.28031	2	49.4888	31.1682	262.345	4.57878	48.2235		9.02393	0
53829	Tue Mar 28 15:19:26 2017_x000D_	41.5149	78.7882	170.188	2.97033	2	49.4888	31.1682	262.345	4.57878	48.283		6.70745	0
53830	Tue Mar 28 15:19:27 2017_x000D_	41.3119	78.6945	161.735	2.82281	2	49.4888	31.1682	262.345	4.57878	48.2246		6.00978	0
53831	Tue Mar 28 15:19:27 2017_x000D_	41.1117	78.7016	148.866	2.5982	2	49.4888	31.1682	262.345	4.57878	48.2659		4.25038	0
53832	Tue Mar 28 15:19:27 2017_x000D_	41.009	78.604	140.462	2.45153	2	49.4888	31.1682	262.345	4.57878	48.1878		6.69005	0
53833	Tue Mar 28 15:19:27 2017_x000D_	40.8065	78.5106	134.599	2.3492	2	49.4888	31.1682	262.345	4.57878	48.132		4.24419	0
53834	Tue Mar 28 15:19:27 2017_x000D_	40.7038	78.4133	130.622	2.27979	2	49.4888	31.1682	262.345	4.57878	48.0549		15.0234	0
53835	Tue Mar 28 15:19:27 2017_x000D_	40.3933	78.0204	120.495	2.10304	2	49.4888	31.1682	262.345	4.57878	47.7269		20.2167	0
53836	Tue Mar 28 15:19:27 2017_x000D_	40.0771	77.4253	117.991	2.05933	2	49.4888	31.1682	262.345	4.57878	47.2049		12.4726	0
53837	Tue Mar 28 15:19:27 2017_x000D_	39.9666	77.0245	115.375	2.01367	2	49.4888	31.1682	262.345	4.57878	46.8345		13.4984	0
53838	Tue Mar 28 15:19:27 2017_x000D_	39.7554	76.6272	115.376	2.01369	2	49.4888	31.1682	262.345	4.57878	46.4894		27.0224	0
53839	Tue Mar 28 15:19:27 2017_x000D_	39.3325	75.8319	120.489	2.10292	2	49.4888	31.1682	262.345	4.57878	45.8039		13.5171	0
53840	Tue Mar 28 15:19:27 2017_x000D_	39.1211	75.434	120.488	2.10291	2	49.4888	31.1682	262.345	4.57878	45.4637		9.58001	0
53841	Tue Mar 28 15:19:27 2017_x000D_	39.0125	75.1337	124.357	2.17044	2	49.4888	31.1682	262.345	4.57878	45.1964		21.7868	0
53842	Tue Mar 28 15:19:27 2017_x000D_	38.5944	74.5399	124.357	2.17045	2	49.4888	31.1682	262.345	4.57878	44.719		8.53503	0
53843	Tue Mar 28 15:19:27 2017_x000D_	38.3879	74.3442	124.36	2.17048	2	49.4888	31.1682	262.345	4.57878	44.5802		9.59334	0
53844	Tue Mar 28 15:19:27 2017_x000D_	38.2791	74.0435	128.346	2.24005	2	49.4888	31.1682	262.345	4.57878	44.3165		21.8217	0
53845	Tue Mar 28 15:19:27 2017_x000D_	37.8604	73.4487	128.344	2.24003	2	49.4888	31.1682	262.345	4.57878	43.8504		8.54775	0
53846	Tue Mar 28 15:19:27 2017_x000D_	37.6536	73.2527	128.346	2.24005	2	49.4888	31.1682	262.345	4.57878	43.717		21.3844	0
53847	Tue Mar 28 15:19:27 2017_x000D_	37.1361	72.7625	132.42	2.31117	2	49.4888	31.1682	262.345	4.57878	43.3898		6.795	0
53848	Tue Mar 28 15:19:27 2017_x000D_	37.0296	72.5626	134.544	2.34824	2	49.4888	31.1682	262.345	4.57878	43.2288		17.698	0
53849	Tue Mar 28 15:19:27 2017_x000D_	36.7135	72.0645	130.582	2.27909	2	49.4888	31.1682	262.345	4.57878	42.8453		13.523	0
53850	Tue Mar 28 15:19:27 2017_x000D_	36.3045	71.875	130.589	2.27921	2	49.4888	31.1682	262.345	4.57878	42.7887		6.79483	0
53851	Tue Mar 28 15:19:27 2017_x000D_	36.1982	71.675	128.351	2.24015	2	49.4888	31.1682	262.345	4.57878	42.6315		21.9068	0
53852	Tue Mar 28 15:19:28 2017_x000D_	35.7777	71.078	128.35	2.24013	2	49.4888	31.1682	262.345	4.57878	42.1994		8.58374	0
53853	Tue Mar 28 15:19:28 2017_x000D_	35.5701	70.8811	128.351	2.24016	2	49.4888	31.1682	262.345	4.57878	42.0814		21.9343	0
53854	Tue Mar 28 15:19:28 2017_x000D_	35.149	70.2834	128.35	2.24013	2	49.4888	31.1682	262.345	4.57878	41.6609		8.59647	0
53855	Tue Mar 28 15:19:28 2017_x000D_	34.9411	70.0862	128.351	2.24015	2	49.4888	31.1682	262.345	4.57878	41.5481		15.2126	0
53856	Tue Mar 28 15:19:28 2017_x000D_	34.6265	69.6885	125.983	2.19882	2	49.4888	31.1682	262.345	4.57878	41.288		8.60071	0
53857	Tue Mar 28 15:19:28 2017_x000D_	34.4185	69.4912	125.985	2.19885	2	49.4888	31.1682	262.345	4.57878	41.1797		6.12839	0
53858	Tue Mar 28 15:19:28 2017_x000D_	34.4128	69.287	125.981	2.19878	2	49.4888	31.1682	262.345	4.57878	40.9918		17.7977	0
53859	Tue Mar 28 15:19:28 2017_x000D_	34.0946	68.7863	126.69	2.21116	2	49.4888	31.1682	262.345	4.57878	40.6461		4.29508	0
53860	Tue Mar 28 15:19:28 2017_x000D_	33.9907	68.6878	125.981	2.19878	2	49.4888	31.1682	262.345	4.57878	40.5945		15.2571	0
53861	Tue Mar 28 15:19:28 2017_x000D_	33.6751	68.289	128.347	2.24008	2	49.4888	31.1682	262.345	4.57878	40.3488		6.82977	0
53862	Tue Mar 28 15:19:28 2017_x000D_	33.5682	68.088	125.98	2.19877	2	49.4888	31.1682	262.345	4.57878	40.2062		3.04951	0
53863	Tue Mar 28 15:19:28 2017_x000D_	33.4666	68.0912	128.348	2.2401	2	49.4888	31.1682	262.345	4.57878	40.2495		13.6745	0
53864	Tue Mar 28 15:19:28 2017_x000D_	33.2523	67.6889	128.346	2.24005	2	49.4888	31.1682	262.345	4.57878	39.9673		3.06415	0
53865	Tue Mar 28 15:19:28 2017_x000D_	33.2495	67.5868	130.137	2.27132	2	49.4888	31.1682	262.345	4.57878	39.8752		15.2829	0
53866	Tue Mar 28 15:19:28 2017_x000D_	32.9334	67.1873	132.396	2.31075	2	49.4888	31.1682	262.345	4.57878	39.6416		6.80762	0
53867	Tue Mar 28 15:19:28 2017_x000D_	32.7276	67.0917	134.369	2.34519	2	49.4888	31.1682	262.345	4.57878	39.6413		11.0344	0
53868	Tue Mar 28 15:19:28 2017_x000D_	32.5155	66.7912	140.597	2.45389	2	49.4888	31.1682	262.345	4.57878	39.46		10.9993	0
53869	Tue Mar 28 15:19:28 2017_x000D_	32.2047	66.5967	155.037	2.7059	2	49.4888	31.1682	262.345	4.57878	39.4198		4.31228	0
53870	Tue Mar 28 15:19:28 2017_x000D_	32.1002	66.498	164.148	2.86493	2	49.4888	31.1682	262.345	4.57878	39.3771		9.63276	0
53871	Tue Mar 28 15:19:28 2017_x000D_	31.7926	66.4059	178.937	3.12304	2	49.4888	31.1682	262.345	4.57878	39.4316		6.09332	0
53872	Tue Mar 28 15:19:28 2017_x000D_	31.5896	66.4126	184.708	3.22377	2	49.4888	31.1682	262.345	4.57878	39.5291		4.31193	0
53873	Tue Mar 28 15:19:29 2017_x000D_	31.4854	66.3136	193.794	3.38235	2	49.4888	31.1682	262.345	4.57878	39.4882		9.65206	0
53874	Tue Mar 28 15:19:29 2017_x000D_	31.1839	66.4259	208.534	3.63961	2	49.4888	31.1682	262.345	4.57878	39.7262		6.83179	0
53875	Tue Mar 28 15:19:29 2017_x000D_	30.9839	66.5348	213.983	3.73471	2	49.4888	31.1682	262.345	4.57878	39.9153		4.33019	0
53876	Tue Mar 28 15:19:29 2017_x000D_	30.8855	66.6404	222.888	3.89014	2	49.4888	31.1682	262.345	4.57878	40.0545		15.3193	0
53877	Tue Mar 28 15:19:29 2017_x000D_	30.4878	66.9607	229.079	3.99818	2	49.4888	31.1682	262.345	4.57878	40.5233		11.0766	0
53878	Tue Mar 28 15:19:29 2017_x000D_	30.2934	67.2746	231.036	4.03235	2	49.4888	31.1682	262.345	4.57878	40.8918		26.0418	0
53879	Tue Mar 28 15:19:29 2017_x000D_	29.701	67.9091	231.036	4.03234	2	49.4888	31.1682	262.345	4.57878	41.7307		8.68128	0
53880	Tue Mar 28 15:19:29 2017_x000D_	29.5035	68.1206	231.036	4.03234	2	49.4888	31.1682	262.345	4.57878	42.0106		23.9958	0
53881	Tue Mar 28 15:19:29 2017_x000D_	29.0126	68.7521	224.85	3.92437	2	49.4888	31.1682	262.345	4.57878	42.7998		8.68128	0
53882	Tue Mar 28 15:19:29 2017_x000D_	28.8151	68.9636	224.85	3.92437	2	49.4888	31.1682	262.345	4.57878	43.0801		23.977	0
53883	Tue Mar 28 15:19:29 2017_x000D_	28.2191	69.4961	218.854	3.81972	2	49.4888	31.1682	262.345	4.57878	43.8341		0	0
53884	Tue Mar 28 15:19:29 2017_x000D_	28.2191	69.4961	218.854	3.81972	2	49.4888	31.1682	262.345	4.57878	43.8341		15.3427	0
53885	Tue Mar 28 15:19:29 2017_x000D_	27.8208	69.8169	216.496	3.77857	2	49.4888	31.1682	262.345	4.57878	44.3083		13.0368	0
53886	Tue Mar 28 15:19:29 2017_x000D_	27.5242	70.1345	212.458	3.7081	2	49.4888	31.1682	262.345	4.57878	44.7305		22.1292	0
53887	Tue Mar 28 15:19:29 2017_x000D_	26.925	70.5647	212.459	3.70811	2	49.4888	31.1682	262.345	4.57878	45.4005		19.3866	0
53888	Tue Mar 28 15:19:29 2017_x000D_	26.3194	70.7902	212.457	3.70807	2	49.4888	31.1682	262.345	4.57878	45.8991		8.69195	0
53889	Tue Mar 28 15:19:29 2017_x000D_	26.1217	71.002	212.458	3.70809	2	49.4888	31.1682	262.345	4.57878	46.1817		13.7265	0
53890	Tue Mar 28 15:19:29 2017_x000D_	25.7198	71.2207	212.458	3.70808	2	49.4888	31.1682	262.345	4.57878	46.5743		15.3596	0
53891	Tue Mar 28 15:19:29 2017_x000D_	25.3211	71.5419	214.895	3.75062	2	49.4888	31.1682	262.345	4.57878	47.0544		9.70051	0
53892	Tue Mar 28 15:19:29 2017_x000D_	25.0181	71.6548	213.995	3.73492	2	49.4888	31.1682	262.345	4.57878	47.3073		8.69605	0
53893	Tue Mar 28 15:19:29 2017_x000D_	24.8202	71.8666	213.996	3.73493	2	49.4888	31.1682	262.345	4.57878	47.591		17.9163	0
53894	Tue Mar 28 15:19:30 2017_x000D_	24.3191	72.1915	214.894	3.75061	2	49.4888	31.1682	262.345	4.57878	48.1293		9.70437	0
53895	Tue Mar 28 15:19:30 2017_x000D_	24.016	72.3045	218.85	3.81965	2	49.4888	31.1682	262.345	4.57878	48.3845		17.3965	0
53896	Tue Mar 28 15:19:30 2017_x000D_	23.6202	72.7283	218.85	3.81966	2	49.4888	31.1682	262.345	4.57878	48.9533		9.71666	0
53897	Tue Mar 28 15:19:30 2017_x000D_	23.3167	72.8414	218.235	3.80892	2	49.4888	31.1682	262.345	4.57878	49.2101		15.3746	0
53898	Tue Mar 28 15:19:30 2017_x000D_	22.9176	73.1629	220.635	3.85081	2	49.4888	31.1682	262.345	4.57878	49.6949		13.0559	0
53899	Tue Mar 28 15:19:30 2017_x000D_	22.6206	73.481	221.068	3.85837	2	49.4888	31.1682	262.345	4.57878	50.1226		11.0862	0
53900	Tue Mar 28 15:19:30 2017_x000D_	22.3204	73.6965	222.883	3.89005	2	49.4888	31.1682	262.345	4.57878	50.4656		15.3877	0
53901	Tue Mar 28 15:19:30 2017_x000D_	21.9209	74.0182	220.635	3.85081	2	49.4888	31.1682	262.345	4.57878	50.9521		11.0988	0
53902	Tue Mar 28 15:19:30 2017_x000D_	21.6204	74.234	218.85	3.81965	2	49.4888	31.1682	262.345	4.57878	51.2963		8.70672	0
53903	Tue Mar 28 15:19:30 2017_x000D_	21.4223	74.4461	218.85	3.81965	2	49.4888	31.1682	262.345	4.57878	51.582		19.7047	0
53904	Tue Mar 28 15:19:30 2017_x000D_	20.9239	74.8739	220.635	3.85081	2	49.4888	31.1682	262.345	4.57878	52.2125		11.1054	0
53905	Tue Mar 28 15:19:30 2017_x000D_	20.6232	75.0898	218.85	3.81965	2	49.4888	31.1682	262.345	4.57878	52.5579		17.4155	0
53906	Tue Mar 28 15:19:30 2017_x000D_	20.2269	75.514	218.851	3.81967	2	49.4888	31.1682	262.345	4.57878	53.1301		9.73491	0
53907	Tue Mar 28 15:19:30 2017_x000D_	19.9229	75.6275	218.236	3.80893	2	49.4888	31.1682	262.345	4.57878	53.3926		17.4219	0
53908	Tue Mar 28 15:19:30 2017_x000D_	19.5265	76.0519	218.237	3.80895	2	49.4888	31.1682	262.345	4.57878	53.9656		9.74263	0
53909	Tue Mar 28 15:19:30 2017_x000D_	19.2223	76.1656	218.85	3.81965	2	49.4888	31.1682	262.345	4.57878	54.2294		6.89356	0
53910	Tue Mar 28 15:19:30 2017_x000D_	19.0205	76.2755	216.496	3.77856	2	49.4888	31.1682	262.345	4.57878	54.4333		6.87719	0
53911	Tue Mar 28 15:19:30 2017_x000D_	18.925	76.4839	218.236	3.80894	2	49.4888	31.1682	262.345	4.57878	54.6595		13.7845	0
53912	Tue Mar 28 15:19:30 2017_x000D_	18.5215	76.7037	218.235	3.80893	2	49.4888	31.1682	262.345	4.57878	55.0677		13.0749	0
53913	Tue Mar 28 15:19:30 2017_x000D_	18.224	77.0222	218.85	3.81965	2	49.4888	31.1682	262.345	4.57878	55.4984		11.1096	0
53914	Tue Mar 28 15:19:30 2017_x000D_	17.9232	77.2382	220.634	3.85078	2	49.4888	31.1682	262.345	4.57878	55.8465		3.08622	0
53915	Tue Mar 28 15:19:30 2017_x000D_	17.8204	77.2421	218.849	3.81964	2	49.4888	31.1682	262.345	4.57878	55.9079		13.0707	0
53916	Tue Mar 28 15:19:31 2017_x000D_	17.523	77.5605	218.236	3.80894	2	49.4888	31.1682	262.345	4.57878	56.3388		4.36191	0
53917	Tue Mar 28 15:19:31 2017_x000D_	17.4238	77.6668	218.85	3.81965	2	49.4888	31.1682	262.345	4.57878	56.4826		6.90026	0
53918	Tue Mar 28 15:19:31 2017_x000D_	17.2218	77.7768	216.497	3.77859	2	49.4888	31.1682	262.345	4.57878	56.6879		15.4332	0
53919	Tue Mar 28 15:19:31 2017_x000D_	16.821	78.0993	205.999	3.59536	2	49.4888	31.1682	262.345	4.57878	57.1814		3.07423	0
53920	Tue Mar 28 15:19:31 2017_x000D_	16.9234	78.0954	199.595	3.48358	2	49.4888	31.1682	262.345	4.57878	57.1198		0.0192094	0
53921	Tue Mar 28 15:19:31 2017_x000D_	16.9229	78.095	182.152	3.17915	2	49.4888	31.1682	262.345	4.57878	57.1197		4.33066	0
53922	Tue Mar 28 15:19:31 2017_x000D_	17.0288	78.1931	173.655	3.03086	2	49.4888	31.1682	262.345	4.57878	57.1401		0.0271662	0
53923	Tue Mar 28 15:19:31 2017_x000D_	17.0287	78.1922	155.652	2.71664	2	49.4888	31.1682	262.345	4.57878	57.1394		0.0108167	0
53924	Tue Mar 28 15:19:31 2017_x000D_	17.029	78.192	147.705	2.57794	2	49.4888	31.1682	262.345	4.57878	57.1391		6.87742	0
53925	Tue Mar 28 15:19:31 2017_x000D_	16.8205	78.0967	129.038	2.25213	2	49.4888	31.1682	262.345	4.57878	57.1796		3.0735	0
53926	Tue Mar 28 15:19:31 2017_x000D_	16.8173	77.9943	122.605	2.13986	2	49.4888	31.1682	262.345	4.57878	57.0974		6.87965	0
53927	Tue Mar 28 15:19:31 2017_x000D_	16.6084	77.8997	116.077	2.02592	2	49.4888	31.1682	262.345	4.57878	57.1398		3.07359	0
53928	Tue Mar 28 15:19:31 2017_x000D_	16.6051	77.7973	109.607	1.91301	2	49.4888	31.1682	262.345	4.57878	57.058		15.6615	0
53929	Tue Mar 28 15:19:31 2017_x000D_	16.4848	77.2893	100.57	1.75527	2	49.4888	31.1682	262.345	4.57878	56.7135		9.71138	0
53930	Tue Mar 28 15:19:31 2017_x000D_	16.3714	76.9861	98.0383	1.71109	2	49.4888	31.1682	262.345	4.57878	56.5335		21.7561	0
53931	Tue Mar 28 15:19:31 2017_x000D_	16.2433	76.2723	100.571	1.75529	2	49.4888	31.1682	262.345	4.57878	56.0325		15.6926	0
53932	Tue Mar 28 15:19:31 2017_x000D_	16.1223	75.7634	103.942	1.81414	2	49.4888	31.1682	262.345	4.57878	55.6961		24.8303	0
53933	Tue Mar 28 15:19:31 2017_x000D_	15.9904	74.9463	106.805	1.8641	2	49.4888	31.1682	262.345	4.57878	55.1241		12.7086	0
53934	Tue Mar 28 15:19:31 2017_x000D_	15.8729	74.5393	109.595	1.9128	2	49.4888	31.1682	262.345	4.57878	54.8733		9.74578	0
53935	Tue Mar 28 15:19:31 2017_x000D_	15.7589	74.2351	113.33	1.97799	2	49.4888	31.1682	262.345	4.57878	54.7034		19.5179	0
53936	Tue Mar 28 15:19:31 2017_x000D_	15.5308	73.6258	118.654	2.07091	2	49.4888	31.1682	262.345	4.57878	54.3672		11.1313	0
53937	Tue Mar 28 15:19:32 2017_x000D_	15.3137	73.3249	119.99	2.09422	2	49.4888	31.1682	262.345	4.57878	54.269		9.77317	0
53938	Tue Mar 28 15:19:32 2017_x000D_	15.1995	73.0198	121.147	2.11442	2	49.4888	31.1682	262.345	4.57878	54.1046		22.2825	0
53939	Tue Mar 28 15:19:32 2017_x000D_	14.765	72.4174	124.102	2.16598	2	49.4888	31.1682	262.345	4.57878	53.9188		6.91822	0
53940	Tue Mar 28 15:19:32 2017_x000D_	14.6543	72.2151	126.604	2.20966	2	49.4888	31.1682	262.345	4.57878	53.8358		22.318	0
53941	Tue Mar 28 15:19:32 2017_x000D_	14.2193	71.6116	126.604	2.20966	2	49.4888	31.1682	262.345	4.57878	53.662		11.1735	0
53942	Tue Mar 28 15:19:32 2017_x000D_	14.0016	71.3094	125.002	2.18169	2	49.4888	31.1682	262.345	4.57878	53.5785		18.0549	0
53943	Tue Mar 28 15:19:32 2017_x000D_	13.6733	70.805	124.102	2.16598	2	49.4888	31.1682	262.345	4.57878	53.4212		11.186	0
53944	Tue Mar 28 15:19:32 2017_x000D_	13.4553	70.5025	122.564	2.13914	2	49.4888	31.1682	262.345	4.57878	53.3442		8.78159	0
53945	Tue Mar 28 15:19:32 2017_x000D_	13.241	70.3031	122.566	2.13918	2	49.4888	31.1682	262.345	4.57878	53.3427		20.808	0
53946	Tue Mar 28 15:19:32 2017_x000D_	12.9083	69.6945	119.999	2.09438	2	49.4888	31.1682	262.345	4.57878	53.1263		6.19598	0
53947	Tue Mar 28 15:19:32 2017_x000D_	12.9009	69.4881	119.996	2.09433	2	49.4888	31.1682	262.345	4.57878	52.982		18.1165	0
53948	Tue Mar 28 15:19:32 2017_x000D_	12.5716	68.9819	116.067	2.02575	2	49.4888	31.1682	262.345	4.57878	52.8465		8.79855	0
53949	Tue Mar 28 15:19:32 2017_x000D_	12.3569	68.7821	116.07	2.02581	2	49.4888	31.1682	262.345	4.57878	52.8544		19.6482	0
53950	Tue Mar 28 15:19:32 2017_x000D_	12.1271	68.1688	116.068	2.02578	2	49.4888	31.1682	262.345	4.57878	52.5827		6.9503	0
53951	Tue Mar 28 15:19:32 2017_x000D_	12.016	67.9655	113.36	1.97851	2	49.4888	31.1682	262.345	4.57878	52.5191		9.8304	0
53952	Tue Mar 28 15:19:32 2017_x000D_	11.9009	67.6587	117.304	2.04734	2	49.4888	31.1682	262.345	4.57878	52.3871		9.84655	0
53953	Tue Mar 28 15:19:32 2017_x000D_	11.7856	67.3514	118.664	2.07107	2	49.4888	31.1682	262.345	4.57878	52.2566		11.2268	0
53954	Tue Mar 28 15:19:32 2017_x000D_	11.5668	67.0478	119.994	2.09429	2	49.4888	31.1682	262.345	4.57878	52.2056		9.84445	0
53955	Tue Mar 28 15:19:32 2017_x000D_	11.4517	66.7405	116.068	2.02576	2	49.4888	31.1682	262.345	4.57878	52.0789		15.6005	0
53956	Tue Mar 28 15:19:32 2017_x000D_	11.1249	66.336	118.667	2.07113	2	49.4888	31.1682	262.345	4.57878	52.0439		6.21718	0
53957	Tue Mar 28 15:19:32 2017_x000D_	11.1173	66.1289	118.664	2.07107	2	49.4888	31.1682	262.345	4.57878	51.9098		13.2497	0
53958	Tue Mar 28 15:19:33 2017_x000D_	10.7941	65.8279	122.554	2.13897	2	49.4888	31.1682	262.345	4.57878	51.9478		6.22329	0
53959	Tue Mar 28 15:19:33 2017_x000D_	10.7864	65.6206	122.551	2.13891	2	49.4888	31.1682	262.345	4.57878	51.8155		11.2551	0
53960	Tue Mar 28 15:19:33 2017_x000D_	10.5671	65.3162	124.084	2.16568	2	49.4888	31.1682	262.345	4.57878	51.7782		9.87605	0
53961	Tue Mar 28 15:19:33 2017_x000D_	10.4514	65.008	124.977	2.18126	2	49.4888	31.1682	262.345	4.57878	51.6629		3.11557	0
53962	Tue Mar 28 15:19:33 2017_x000D_	10.3476	65.0113	122.552	2.13894	2	49.4888	31.1682	262.345	4.57878	51.7435		13.9595	0
53963	Tue Mar 28 15:19:33 2017_x000D_	10.1246	64.6029	117.31	2.04744	2	49.4888	31.1682	262.345	4.57878	51.6471		3.11643	0
53964	Tue Mar 28 15:19:33 2017_x000D_	10.1287	64.7067	110.566	1.92975	2	49.4888	31.1682	262.345	4.57878	51.7112		3.11979	0
53965	Tue Mar 28 15:19:33 2017_x000D_	10.1331	64.8106	98.1522	1.71308	2	49.4888	31.1682	262.345	4.57878	51.7753		6.23551	0
53966	Tue Mar 28 15:19:33 2017_x000D_	10.141	65.0183	92.1351	1.60806	2	49.4888	31.1682	262.345	4.57878	51.9045		6.95983	0
53967	Tue Mar 28 15:19:33 2017_x000D_	10.045	65.2295	77.338	1.3498	2	49.4888	31.1682	262.345	4.57878	52.1151		3.12219	0
53968	Tue Mar 28 15:19:33 2017_x000D_	10.0489	65.3335	70.794	1.23559	2	49.4888	31.1682	262.345	4.57878	52.1802		3.12208	0
53969	Tue Mar 28 15:19:33 2017_x000D_	10.0527	65.4375	64.1047	1.11884	2	49.4888	31.1682	262.345	4.57878	52.2455		6.99221	0
53970	Tue Mar 28 15:19:33 2017_x000D_	9.84077	65.3405	57.4496	1.00268	2	49.4888	31.1682	262.345	4.57878	52.3423		3.11153	0
53971	Tue Mar 28 15:19:33 2017_x000D_	9.94445	65.3377	46.8873	0.818338	2	49.4888	31.1682	262.345	4.57878	52.2619		0.0118338	0
53972	Tue Mar 28 15:19:33 2017_x000D_	9.94411	65.3379	38.7083	0.675587	2	49.4888	31.1682	262.345	4.57878	52.2623		11.2	0
53973	Tue Mar 28 15:19:33 2017_x000D_	10.2479	65.1209	26.9858	0.470991	2	49.4888	31.1682	262.345	4.57878	51.8906		4.38736	0
53974	Tue Mar 28 15:19:33 2017_x000D_	10.3477	65.014	23.0216	0.401803	2	49.4888	31.1682	262.345	4.57878	51.7452		9.83971	0
53975	Tue Mar 28 15:19:33 2017_x000D_	10.6555	64.9007	19.2876	0.336631	2	49.4888	31.1682	262.345	4.57878	51.4384		9.84638	0
53976	Tue Mar 28 15:19:33 2017_x000D_	10.9635	64.7873	17.2819	0.301627	2	49.4888	31.1682	262.345	4.57878	51.1316		22.6488	0
53977	Tue Mar 28 15:19:33 2017_x000D_	11.6827	64.5577	16.4997	0.287974	2	49.4888	31.1682	262.345	4.57878	50.4397		9.35244	0
53978	Tue Mar 28 15:19:33 2017_x000D_	11.9943	64.5481	17.2836	0.301656	2	49.4888	31.1682	262.345	4.57878	50.2002		9.82816	0
53979	Tue Mar 28 15:19:33 2017_x000D_	12.3018	64.4351	19.2897	0.336669	2	49.4888	31.1682	262.345	4.57878	49.8955		9.83408	0
53980	Tue Mar 28 15:19:34 2017_x000D_	12.6094	64.3218	17.2829	0.301644	2	49.4888	31.1682	262.345	4.57878	49.5908		18.9184	0
53981	Tue Mar 28 15:19:34 2017_x000D_	13.228	64.1993	20.2037	0.352621	2	49.4888	31.1682	262.345	4.57878	49.05		20.8231	0
53982	Tue Mar 28 15:19:34 2017_x000D_	13.8388	63.8696	23.0275	0.401906	2	49.4888	31.1682	262.345	4.57878	48.3767		6.21887	0
53983	Tue Mar 28 15:19:34 2017_x000D_	14.046	63.8633	23.0289	0.401931	2	49.4888	31.1682	262.345	4.57878	48.2199		13.8754	0
53984	Tue Mar 28 15:19:34 2017_x000D_	14.453	63.6436	23.0281	0.401917	2	49.4888	31.1682	262.345	4.57878	47.7719		16.7006	0
53985	Tue Mar 28 15:19:34 2017_x000D_	14.9632	63.4209	21.998	0.383938	2	49.4888	31.1682	262.345	4.57878	47.2467		9.81127	0
53986	Tue Mar 28 15:19:34 2017_x000D_	15.2701	63.3079	20.201	0.352573	2	49.4888	31.1682	262.345	4.57878	46.9455		6.93432	0
53987	Tue Mar 28 15:19:34 2017_x000D_	15.4735	63.1981	23.0279	0.401913	2	49.4888	31.1682	262.345	4.57878	46.7221		19.611	0
53988	Tue Mar 28 15:19:34 2017_x000D_	16.087	62.9724	23.0286	0.401924	2	49.4888	31.1682	262.345	4.57878	46.1214		13.8552	0
53989	Tue Mar 28 15:19:34 2017_x000D_	16.4934	62.753	23.0277	0.40191	2	49.4888	31.1682	262.345	4.57878	45.676		19.593	0
53990	Tue Mar 28 15:19:34 2017_x000D_	17.1063	62.5274	23.0283	0.40192	2	49.4888	31.1682	262.345	4.57878	45.078		6.2037	0
53991	Tue Mar 28 15:19:34 2017_x000D_	17.313	62.5213	23.0298	0.401946	2	49.4888	31.1682	262.345	4.57878	44.9255		13.8433	0
53992	Tue Mar 28 15:19:34 2017_x000D_	17.719	62.302	23.029	0.401932	2	49.4888	31.1682	262.345	4.57878	44.4818		19.5759	0
53993	Tue Mar 28 15:19:34 2017_x000D_	18.3314	62.0767	23.0296	0.401942	2	49.4888	31.1682	262.345	4.57878	43.8876		9.77897	0
53994	Tue Mar 28 15:19:34 2017_x000D_	18.6373	61.9641	19.2847	0.336581	2	49.4888	31.1682	262.345	4.57878	43.5913		6.91685	0
53995	Tue Mar 28 15:19:34 2017_x000D_	18.8402	61.8546	21.9981	0.383939	2	49.4888	31.1682	262.345	4.57878	43.3704		22.5189	0
53996	Tue Mar 28 15:19:34 2017_x000D_	19.5553	61.6264	23.0308	0.401964	2	49.4888	31.1682	262.345	4.57878	42.705		11.142	0
53997	Tue Mar 28 15:19:34 2017_x000D_	19.8575	61.4105	21.9975	0.383929	2	49.4888	31.1682	262.345	4.57878	42.3392		22.5027	0
53998	Tue Mar 28 15:19:34 2017_x000D_	20.5721	61.1825	23.0306	0.40196	2	49.4888	31.1682	262.345	4.57878	41.6777		9.76	0
53999	Tue Mar 28 15:19:34 2017_x000D_	20.8774	61.0701	19.2825	0.336543	2	49.4888	31.1682	262.345	4.57878	41.3852		19.5274	0
54000	Tue Mar 28 15:19:34 2017_x000D_	21.4883	60.8454	19.2822	0.336538	2	49.4888	31.1682	262.345	4.57878	40.8015		12.7309	0
54001	Tue Mar 28 15:19:35 2017_x000D_	21.8967	60.7301	22.0001	0.383975	2	49.4888	31.1682	262.345	4.57878	40.438		19.5113	0
54002	Tue Mar 28 15:19:35 2017_x000D_	22.5071	60.5056	22.0005	0.383981	2	49.4888	31.1682	262.345	4.57878	39.8584		9.75719	0
54003	Tue Mar 28 15:19:35 2017_x000D_	22.8123	60.3932	20.1982	0.352526	2	49.4888	31.1682	262.345	4.57878	39.5694		9.74563	0
54004	Tue Mar 28 15:19:35 2017_x000D_	23.1172	60.2811	22.0009	0.383989	2	49.4888	31.1682	262.345	4.57878	39.2813		13.7896	0
54005	Tue Mar 28 15:19:35 2017_x000D_	23.5216	60.0626	21.9999	0.38397	2	49.4888	31.1682	262.345	4.57878	38.8482		15.7166	0
54006	Tue Mar 28 15:19:35 2017_x000D_	24.032	59.9445	20.1983	0.352526	2	49.4888	31.1682	262.345	4.57878	38.4204		11.113	0
54007	Tue Mar 28 15:19:35 2017_x000D_	24.3333	59.729	19.2798	0.336496	2	49.4888	31.1682	262.345	4.57878	38.0594		19.4762	0
54008	Tue Mar 28 15:19:35 2017_x000D_	24.9426	59.5049	19.2796	0.336492	2	49.4888	31.1682	262.345	4.57878	37.4898		9.74178	0
54009	Tue Mar 28 15:19:35 2017_x000D_	25.2474	59.3929	23.0341	0.402021	2	49.4888	31.1682	262.345	4.57878	37.2059		15.6824	0
54010	Tue Mar 28 15:19:35 2017_x000D_	25.7567	59.2751	19.2807	0.336512	2	49.4888	31.1682	262.345	4.57878	36.786		9.73512	0
54011	Tue Mar 28 15:19:35 2017_x000D_	26.0613	59.1632	23.0361	0.402057	2	49.4888	31.1682	262.345	4.57878	36.5044		6.87947	0
54012	Tue Mar 28 15:19:35 2017_x000D_	26.263	59.0541	20.1969	0.352502	2	49.4888	31.1682	262.345	4.57878	36.2913		16.5592	0
54013	Tue Mar 28 15:19:35 2017_x000D_	26.7688	58.8331	19.2789	0.336481	2	49.4888	31.1682	262.345	4.57878	35.7987		9.72845	0
54014	Tue Mar 28 15:19:35 2017_x000D_	27.0732	58.7213	23.036	0.402054	2	49.4888	31.1682	262.345	4.57878	35.5195		13.7535	0
54015	Tue Mar 28 15:19:35 2017_x000D_	27.4765	58.5033	23.0352	0.402039	2	49.4888	31.1682	262.345	4.57878	35.0963		6.14338	0
54016	Tue Mar 28 15:19:35 2017_x000D_	27.6812	58.4976	23.0366	0.402065	2	49.4888	31.1682	262.345	4.57878	34.9638		16.5419	0
54017	Tue Mar 28 15:19:35 2017_x000D_	28.1865	58.2769	22.0017	0.384002	2	49.4888	31.1682	262.345	4.57878	34.4771		3.07323	0
54018	Tue Mar 28 15:19:35 2017_x000D_	28.2889	58.274	23.0372	0.402075	2	49.4888	31.1682	262.345	4.57878	34.4116		6.87134	0
54019	Tue Mar 28 15:19:35 2017_x000D_	28.4904	58.1651	20.1955	0.352478	2	49.4888	31.1682	262.345	4.57878	34.2018		19.4182	0
54020	Tue Mar 28 15:19:35 2017_x000D_	29.0979	57.9417	25.7733	0.449829	2	49.4888	31.1682	262.345	4.57878	33.6543		4.35958	0
54021	Tue Mar 28 15:19:35 2017_x000D_	29.1972	57.8356	29.7394	0.519051	2	49.4888	31.1682	262.345	4.57878	33.5097		3.07615	0
54022	Tue Mar 28 15:19:35 2017_x000D_	29.2997	57.8328	36.3963	0.635235	2	49.4888	31.1682	262.345	4.57878	33.4455		3.086	0
54023	Tue Mar 28 15:19:36 2017_x000D_	29.3034	57.9356	55.0664	0.96109	2	49.4888	31.1682	262.345	4.57878	33.5253		8.69796	0
54024	Tue Mar 28 15:19:36 2017_x000D_	29.1053	58.1473	62.8649	1.0972	2	49.4888	31.1682	262.345	4.57878	33.8136		3.0794	0
54025	Tue Mar 28 15:19:36 2017_x000D_	29.1084	58.2499	79.9254	1.39496	2	49.4888	31.1682	262.345	4.57878	33.8936		4.35011	0
54026	Tue Mar 28 15:19:36 2017_x000D_	29.2135	58.3498	88.867	1.55102	2	49.4888	31.1682	262.345	4.57878	33.9106		3.08491	0
54027	Tue Mar 28 15:19:36 2017_x000D_	29.216	58.4526	106.296	1.85522	2	49.4888	31.1682	262.345	4.57878	33.9915		4.3495	0
54028	Tue Mar 28 15:19:36 2017_x000D_	29.3147	58.3464	115.428	2.01459	2	49.4888	31.1682	262.345	4.57878	33.8474		4.37566	0
54029	Tue Mar 28 15:19:36 2017_x000D_	29.2089	58.246	124.307	2.16957	2	49.4888	31.1682	262.345	4.57878	33.8302		3.09199	0
54030	Tue Mar 28 15:19:36 2017_x000D_	29.2052	58.143	138.32	2.41414	2	49.4888	31.1682	262.345	4.57878	33.75		4.35446	0
54031	Tue Mar 28 15:19:36 2017_x000D_	29.0999	58.0431	146.836	2.56277	2	49.4888	31.1682	262.345	4.57878	33.7338		4.35652	0
54032	Tue Mar 28 15:19:36 2017_x000D_	28.9946	57.9431	156.17	2.72569	2	49.4888	31.1682	262.345	4.57878	33.7181		9.72514	0
54033	Tue Mar 28 15:19:36 2017_x000D_	28.6846	57.8483	160.142	2.79501	2	49.4888	31.1682	262.345	4.57878	33.8326		9.72116	0
54034	Tue Mar 28 15:19:36 2017_x000D_	28.3748	57.7533	156.173	2.72573	2	49.4888	31.1682	262.345	4.57878	33.9495		27.5717	0
54035	Tue Mar 28 15:19:36 2017_x000D_	27.5433	57.3618	150.894	2.63359	2	49.4888	31.1682	262.345	4.57878	34.1718		9.73726	0
54036	Tue Mar 28 15:19:36 2017_x000D_	27.233	57.2666	146.849	2.563	2	49.4888	31.1682	262.345	4.57878	34.2994		26.2735	0
54037	Tue Mar 28 15:19:36 2017_x000D_	26.5993	56.6621	138.488	2.41708	2	49.4888	31.1682	262.345	4.57878	34.2618		9.75049	0
54038	Tue Mar 28 15:19:36 2017_x000D_	26.2886	56.5667	134.269	2.34344	2	49.4888	31.1682	262.345	4.57878	34.3996		11.2029	0
54039	Tue Mar 28 15:19:36 2017_x000D_	26.0737	56.2613	132.313	2.3093	2	49.4888	31.1682	262.345	4.57878	34.321		26.7264	0
54040	Tue Mar 28 15:19:36 2017_x000D_	25.5381	55.5494	128.293	2.23914	2	49.4888	31.1682	262.345	4.57878	34.1772		13.1623	0
54041	Tue Mar 28 15:19:36 2017_x000D_	25.2205	55.2467	127.684	2.2285	2	49.4888	31.1682	262.345	4.57878	34.1866		25.1087	0
54042	Tue Mar 28 15:19:36 2017_x000D_	24.7866	54.531	125.95	2.19824	2	49.4888	31.1682	262.345	4.57878	34.0003		8.79538	0
54043	Tue Mar 28 15:19:36 2017_x000D_	24.5744	54.3287	125.952	2.19828	2	49.4888	31.1682	262.345	4.57878	34.0167		13.9445	0
54044	Tue Mar 28 15:19:37 2017_x000D_	24.3556	53.9186	125.95	2.19824	2	49.4888	31.1682	262.345	4.57878	33.9007		19.9482	0
54045	Tue Mar 28 15:19:37 2017_x000D_	23.9275	53.4098	127.68	2.22844	2	49.4888	31.1682	262.345	4.57878	33.8832		6.98577	0
54046	Tue Mar 28 15:19:37 2017_x000D_	23.8178	53.2044	130.063	2.27003	2	49.4888	31.1682	262.345	4.57878	33.8319		11.2587	0
54047	Tue Mar 28 15:19:37 2017_x000D_	23.6018	52.8975	128.289	2.23906	2	49.4888	31.1682	262.345	4.57878	33.7979		19.941	0
54048	Tue Mar 28 15:19:37 2017_x000D_	23.0732	52.4945	134.249	2.34309	2	49.4888	31.1682	262.345	4.57878	33.9499		6.99389	0
54049	Tue Mar 28 15:19:37 2017_x000D_	22.9633	52.2889	136.351	2.37978	2	49.4888	31.1682	262.345	4.57878	33.907		15.5801	0
54050	Tue Mar 28 15:19:37 2017_x000D_	22.5408	51.9869	138.459	2.41656	2	49.4888	31.1682	262.345	4.57878	34.0531		7.00201	0
54051	Tue Mar 28 15:19:37 2017_x000D_	22.4307	51.7811	140.407	2.45056	2	49.4888	31.1682	262.345	4.57878	34.0152		19.9777	0
54052	Tue Mar 28 15:19:37 2017_x000D_	21.9014	51.377	138.458	2.41654	2	49.4888	31.1682	262.345	4.57878	34.1974		8.84421	0
54053	Tue Mar 28 15:19:37 2017_x000D_	21.688	51.1736	138.457	2.41653	2	49.4888	31.1682	262.345	4.57878	34.2506		17.6967	0
54054	Tue Mar 28 15:19:37 2017_x000D_	21.2612	50.7664	138.456	2.41652	2	49.4888	31.1682	262.345	4.57878	34.364		7.01683	0
54055	Tue Mar 28 15:19:37 2017_x000D_	21.1508	50.5602	140.402	2.45047	2	49.4888	31.1682	262.345	4.57878	34.3379		9.83651	0
54056	Tue Mar 28 15:19:37 2017_x000D_	20.8375	50.4635	140.717	2.45598	2	49.4888	31.1682	262.345	4.57878	34.5428		17.7201	0
54057	Tue Mar 28 15:19:37 2017_x000D_	20.4101	50.0558	140.715	2.45595	2	49.4888	31.1682	262.345	4.57878	34.6744		6.9888	0
54058	Tue Mar 28 15:19:37 2017_x000D_	20.1996	49.956	138.46	2.41658	2	49.4888	31.1682	262.345	4.57878	34.7971		8.86748	0
54059	Tue Mar 28 15:19:37 2017_x000D_	19.9857	49.752	138.46	2.41658	2	49.4888	31.1682	262.345	4.57878	34.8682		17.7456	0
54060	Tue Mar 28 15:19:37 2017_x000D_	19.5576	49.3438	138.459	2.41656	2	49.4888	31.1682	262.345	4.57878	35.0176		8.88021	0
54061	Tue Mar 28 15:19:37 2017_x000D_	19.3434	49.1395	138.458	2.41656	2	49.4888	31.1682	262.345	4.57878	35.0958		15.6837	0
54062	Tue Mar 28 15:19:37 2017_x000D_	18.9183	48.8352	136.362	2.37996	2	49.4888	31.1682	262.345	4.57878	35.3083		7.03147	0
54063	Tue Mar 28 15:19:37 2017_x000D_	18.8078	48.6285	134.262	2.34332	2	49.4888	31.1682	262.345	4.57878	35.3014		7.04384	0
54064	Tue Mar 28 15:19:37 2017_x000D_	18.6968	48.4216	136.357	2.37987	2	49.4888	31.1682	262.345	4.57878	35.2963		15.6927	0
54065	Tue Mar 28 15:19:38 2017_x000D_	18.2714	48.1172	138.456	2.41652	2	49.4888	31.1682	262.345	4.57878	35.5217		7.03959	0
54066	Tue Mar 28 15:19:38 2017_x000D_	18.1607	47.9103	136.357	2.37987	2	49.4888	31.1682	262.345	4.57878	35.5211		13.3638	0
54067	Tue Mar 28 15:19:38 2017_x000D_	17.8384	47.6028	136.357	2.37987	2	49.4888	31.1682	262.345	4.57878	35.6629		8.90783	0
54068	Tue Mar 28 15:19:38 2017_x000D_	17.6235	47.3979	136.357	2.37987	2	49.4888	31.1682	262.345	4.57878	35.7603		11.3243	0
54069	Tue Mar 28 15:19:38 2017_x000D_	17.305	47.1953	134.265	2.34337	2	49.4888	31.1682	262.345	4.57878	35.9536		8.91424	0
54070	Tue Mar 28 15:19:38 2017_x000D_	17.0899	46.9903	134.265	2.34337	2	49.4888	31.1682	262.345	4.57878	36.0559		15.7472	0
54071	Tue Mar 28 15:19:38 2017_x000D_	16.6632	46.6846	132.331	2.30962	2	49.4888	31.1682	262.345	4.57878	36.3081		7.05707	0
54072	Tue Mar 28 15:19:38 2017_x000D_	16.5522	46.4772	130.107	2.27079	2	49.4888	31.1682	262.345	4.57878	36.3206		7.06113	0
54073	Tue Mar 28 15:19:38 2017_x000D_	16.4411	46.2697	127.735	2.2294	2	49.4888	31.1682	262.345	4.57878	36.3346		4.3875	0
54074	Tue Mar 28 15:19:38 2017_x000D_	16.3414	46.3767	110.195	1.92326	2	49.4888	31.1682	262.345	4.57878	36.4698		4.47528	0
54075	Tue Mar 28 15:19:38 2017_x000D_	16.4495	46.4795	100.858	1.7603	2	49.4888	31.1682	262.345	4.57878	36.4147		3.1149	0
54076	Tue Mar 28 15:19:38 2017_x000D_	16.3457	46.482	91.9809	1.60537	2	49.4888	31.1682	262.345	4.57878	36.51		0.0228473	0
54077	Tue Mar 28 15:19:38 2017_x000D_	16.346	46.4827	74.5274	1.30075	2	49.4888	31.1682	262.345	4.57878	36.51		3.12405	0
54078	Tue Mar 28 15:19:38 2017_x000D_	16.2419	46.4854	64.1216	1.11913	2	49.4888	31.1682	262.345	4.57878	36.6056		4.38051	0
54079	Tue Mar 28 15:19:38 2017_x000D_	16.3419	46.379	46.8477	0.817647	2	49.4888	31.1682	262.345	4.57878	36.4703		6.29213	0
54080	Tue Mar 28 15:19:38 2017_x000D_	16.3343	46.1694	38.5993	0.673684	2	49.4888	31.1682	262.345	4.57878	36.3903		3.11464	0
54081	Tue Mar 28 15:19:38 2017_x000D_	16.4381	46.1673	32.0952	0.560166	2	49.4888	31.1682	262.345	4.57878	36.2949		11.2062	0
54082	Tue Mar 28 15:19:38 2017_x000D_	16.7425	45.9508	19.8737	0.346861	2	49.4888	31.1682	262.345	4.57878	35.9283		6.95101	0
54083	Tue Mar 28 15:19:38 2017_x000D_	16.9468	45.8415	16.9186	0.295285	2	49.4888	31.1682	262.345	4.57878	35.6972		21.8298	0
54084	Tue Mar 28 15:19:38 2017_x000D_	17.6743	45.8262	16.1309	0.281538	2	49.4888	31.1682	262.345	4.57878	35.0288		13.8953	0
54085	Tue Mar 28 15:19:38 2017_x000D_	18.0827	45.6077	16.1287	0.2815	2	49.4888	31.1682	262.345	4.57878	34.5665		25.6343	0
54086	Tue Mar 28 15:19:38 2017_x000D_	18.9065	45.3808	21.6963	0.378672	2	49.4888	31.1682	262.345	4.57878	33.7235		13.8845	0
54087	Tue Mar 28 15:19:39 2017_x000D_	19.3146	45.1625	21.6953	0.378655	2	49.4888	31.1682	262.345	4.57878	33.2614		9.82761	0
54088	Tue Mar 28 15:19:39 2017_x000D_	19.6227	45.0512	25.4949	0.44497	2	49.4888	31.1682	262.345	4.57878	32.9351		13.8764	0
54089	Tue Mar 28 15:19:39 2017_x000D_	20.0306	44.8331	25.4946	0.444964	2	49.4888	31.1682	262.345	4.57878	32.4733		16.7132	0
54090	Tue Mar 28 15:19:39 2017_x000D_	20.5423	44.6128	32.1072	0.560376	2	49.4888	31.1682	262.345	4.57878	31.9164		13.8697	0
54091	Tue Mar 28 15:19:39 2017_x000D_	20.95	44.3948	32.1075	0.560382	2	49.4888	31.1682	262.345	4.57878	31.4548		22.3695	0
54092	Tue Mar 28 15:19:39 2017_x000D_	21.5579	43.963	32.107	0.560373	2	49.4888	31.1682	262.345	4.57878	30.722		6.92824	0
54093	Tue Mar 28 15:19:39 2017_x000D_	21.7615	43.854	29.4952	0.514788	2	49.4888	31.1682	262.345	4.57878	30.4915		20.7898	0
54094	Tue Mar 28 15:19:39 2017_x000D_	22.3726	43.5272	32.1079	0.560388	2	49.4888	31.1682	262.345	4.57878	29.7999		6.92683	1578.37
54095	Tue Mar 28 15:19:39 2017_x000D_	22.5762	43.4183	29.4955	0.514794	2	5.61721	2.1276	262.345	4.57878	44.6378		22.3479	0
54096	Tue Mar 28 15:19:39 2017_x000D_	23.1835	42.9869	29.4944	0.514774	2	5.61721	2.1276	262.345	4.57878	44.4754		9.30474	0
54097	Tue Mar 28 15:19:39 2017_x000D_	23.4936	42.9809	28.1407	0.491149	2	5.61721	2.1276	262.345	4.57878	44.5932		11.1752	0
54098	Tue Mar 28 15:19:39 2017_x000D_	23.7973	42.7652	29.4961	0.514803	2	5.61721	2.1276	262.345	4.57878	44.5189		18.0503	0
54099	Tue Mar 28 15:19:39 2017_x000D_	24.3041	42.4409	30.6736	0.535354	2	5.61721	2.1276	262.345	4.57878	44.4338		9.78301	0
54100	Tue Mar 28 15:19:39 2017_x000D_	24.6108	42.3301	29.4964	0.514809	2	5.61721	2.1276	262.345	4.57878	44.4634		8.77838	0
54101	Tue Mar 28 15:19:39 2017_x000D_	24.8109	42.1166	29.495	0.514785	2	5.61721	2.1276	262.345	4.57878	44.3567		19.5555	0
54102	Tue Mar 28 15:19:39 2017_x000D_	25.424	41.8952	29.4967	0.514815	2	5.61721	2.1276	262.345	4.57878	44.4271		11.1528	0
54103	Tue Mar 28 15:19:39 2017_x000D_	25.727	41.6798	28.1392	0.491122	2	5.61721	2.1276	262.345	4.57878	44.3709		16.6463	0
54104	Tue Mar 28 15:19:39 2017_x000D_	26.2367	41.4605	29.497	0.51482	2	5.61721	2.1276	262.345	4.57878	44.4099		8.77209	0
54105	Tue Mar 28 15:19:39 2017_x000D_	26.4366	41.2471	29.4957	0.514797	2	5.61721	2.1276	262.345	4.57878	44.3146		11.1469	0
54106	Tue Mar 28 15:19:39 2017_x000D_	26.7395	41.0319	28.1377	0.491095	2	5.61721	2.1276	262.345	4.57878	44.2685		16.6329	0
54107	Tue Mar 28 15:19:39 2017_x000D_	27.2488	40.8128	29.496	0.514803	2	5.61721	2.1276	262.345	4.57878	44.3223		9.75456	0
54108	Tue Mar 28 15:19:40 2017_x000D_	27.5546	40.7023	25.4858	0.444811	2	5.61721	2.1276	262.345	4.57878	44.3763		18.0204	0
54109	Tue Mar 28 15:19:40 2017_x000D_	28.0606	40.3786	29.4964	0.514809	2	5.61721	2.1276	262.345	4.57878	44.3491		9.7479	0
54110	Tue Mar 28 15:19:40 2017_x000D_	28.3662	40.2682	25.4851	0.444799	2	5.61721	2.1276	262.345	4.57878	44.4097		18.0096	0
54111	Tue Mar 28 15:19:40 2017_x000D_	28.8719	39.9447	29.4967	0.514814	2	5.61721	2.1276	262.345	4.57878	44.395		11.1336	0
54112	Tue Mar 28 15:19:40 2017_x000D_	29.1744	39.7297	28.1377	0.491095	2	5.61721	2.1276	262.345	4.57878	44.3718		16.6061	0
54113	Tue Mar 28 15:19:40 2017_x000D_	29.6829	39.511	29.4971	0.514821	2	5.61721	2.1276	262.345	4.57878	44.4598		11.127	0
54114	Tue Mar 28 15:19:40 2017_x000D_	29.9852	39.2961	28.1377	0.491096	2	5.61721	2.1276	262.345	4.57878	44.4443		9.25952	0
54115	Tue Mar 28 15:19:40 2017_x000D_	30.2938	39.2905	29.4987	0.51485	2	5.61721	2.1276	262.345	4.57878	44.6096		8.75718	0
54116	Tue Mar 28 15:19:40 2017_x000D_	30.4934	39.0775	29.4974	0.514826	2	5.61721	2.1276	262.345	4.57878	44.5435		13.7811	0
54117	Tue Mar 28 15:19:40 2017_x000D_	30.8985	38.8609	29.4976	0.514829	2	5.61721	2.1276	262.345	4.57878	44.5924		3.07847	0
54118	Tue Mar 28 15:19:40 2017_x000D_	31.0011	38.8591	28.1392	0.491121	2	5.61721	2.1276	262.345	4.57878	44.6491		11.1277	0
54119	Tue Mar 28 15:19:40 2017_x000D_	31.3035	38.6443	29.4977	0.514832	2	5.61721	2.1276	262.345	4.57878	44.6459		6.88659	0
54120	Tue Mar 28 15:19:40 2017_x000D_	31.5059	38.536	26.7461	0.466808	2	5.61721	2.1276	262.345	4.57878	44.6743		13.7744	0
54121	Tue Mar 28 15:19:40 2017_x000D_	31.9108	38.3195	32.117	0.560548	2	5.61721	2.1276	262.345	4.57878	44.7348		4.38064	0
54122	Tue Mar 28 15:19:40 2017_x000D_	32.0107	38.213	36.2339	0.6324	2	5.61721	2.1276	262.345	4.57878	44.7076		4.36806	0
54123	Tue Mar 28 15:19:40 2017_x000D_	31.9112	38.3193	40.4528	0.706035	2	5.61721	2.1276	262.345	4.57878	44.7349		6.27003	0
54124	Tue Mar 28 15:19:40 2017_x000D_	31.9177	38.5282	57.4413	1.00254	2	5.61721	2.1276	262.345	4.57878	44.9079		8.73803	0
54125	Tue Mar 28 15:19:40 2017_x000D_	31.7185	38.7407	65.385	1.14118	2	5.61721	2.1276	262.345	4.57878	44.9644		6.2695	0
54126	Tue Mar 28 15:19:40 2017_x000D_	31.7244	38.9496	76.3467	1.3325	2	5.61721	2.1276	262.345	4.57878	45.1381		6.26042	0
54127	Tue Mar 28 15:19:40 2017_x000D_	31.7302	39.1582	88.8225	1.55024	2	5.61721	2.1276	262.345	4.57878	45.3117		4.41275	0
54128	Tue Mar 28 15:19:40 2017_x000D_	31.8356	39.2608	97.5193	1.70203	2	5.61721	2.1276	262.345	4.57878	45.4563		3.1267	0
54129	Tue Mar 28 15:19:41 2017_x000D_	31.8378	39.365	115.092	2.00874	2	5.61721	2.1276	262.345	4.57878	45.5428		3.13386	0
54130	Tue Mar 28 15:19:41 2017_x000D_	31.8342	39.2606	129.525	2.26064	2	5.61721	2.1276	262.345	4.57878	45.4554		3.12747	0
54131	Tue Mar 28 15:19:41 2017_x000D_	31.831	39.1564	140.14	2.4459	2	5.61721	2.1276	262.345	4.57878	45.3684		3.13656	0
54132	Tue Mar 28 15:19:41 2017_x000D_	31.8277	39.0519	146.195	2.55159	2	5.61721	2.1276	262.345	4.57878	45.2813		3.08464	0
54133	Tue Mar 28 15:19:41 2017_x000D_	31.7249	39.054	152.803	2.66691	2	5.61721	2.1276	262.345	4.57878	45.2236		4.41287	0
54134	Tue Mar 28 15:19:41 2017_x000D_	31.6193	38.9516	162.312	2.83287	2	5.61721	2.1276	262.345	4.57878	45.079		9.8008	0
54135	Tue Mar 28 15:19:41 2017_x000D_	31.308	38.8525	166.039	2.89793	2	5.61721	2.1276	262.345	4.57878	44.8189		19.6052	0
54136	Tue Mar 28 15:19:41 2017_x000D_	30.6854	38.6539	166.037	2.8979	2	5.61721	2.1276	262.345	4.57878	44.3011		12.7728	0
54137	Tue Mar 28 15:19:41 2017_x000D_	30.271	38.5562	163.23	2.84889	2	5.61721	2.1276	262.345	4.57878	43.987		22.5786	0
54138	Tue Mar 28 15:19:41 2017_x000D_	29.5447	38.3589	156.758	2.73594	2	5.61721	2.1276	262.345	4.57878	43.4193		9.81965	0
54139	Tue Mar 28 15:19:41 2017_x000D_	29.2329	38.2593	152.818	2.66718	2	5.61721	2.1276	262.345	4.57878	43.1648		6.97168	0
54140	Tue Mar 28 15:19:41 2017_x000D_	29.0238	38.1579	150.253	2.62242	2	5.61721	2.1276	262.345	4.57878	42.9657		13.9447	0
54141	Tue Mar 28 15:19:41 2017_x000D_	28.6055	37.9552	150.255	2.62244	2	5.61721	2.1276	262.345	4.57878	42.5685		26.9353	0
54142	Tue Mar 28 15:19:41 2017_x000D_	27.8683	37.4427	146.227	2.55214	2	5.61721	2.1276	262.345	4.57878	41.7405		6.9891	0
54143	Tue Mar 28 15:19:41 2017_x000D_	27.6587	37.341	143.884	2.51124	2	5.61721	2.1276	262.345	4.57878	41.5429		24.5224	0
54144	Tue Mar 28 15:19:41 2017_x000D_	27.0236	36.8264	146.226	2.55212	2	5.61721	2.1276	262.345	4.57878	40.7706		11.3001	0
54145	Tue Mar 28 15:19:41 2017_x000D_	26.7076	36.6214	144.494	2.52189	2	5.61721	2.1276	262.345	4.57878	40.4305		20.1337	0
54146	Tue Mar 28 15:19:41 2017_x000D_	26.1779	36.2093	146.224	2.55209	2	5.61721	2.1276	262.345	4.57878	39.8033		11.3176	0
54147	Tue Mar 28 15:19:41 2017_x000D_	25.8614	36.004	144.493	2.52189	2	5.61721	2.1276	262.345	4.57878
54148	Tue Mar 28 15:19:41 2017_x000D_	25.331	35.5913	146.222	2.55206	2	5.61721	2.1276	262.345	4.57878
54149	Tue Mar 28 15:19:41 2017_x000D_	25.1208	35.4895	148.709	2.59545	2	5.61721	2.1276	262.345	4.57878
54150	Tue Mar 28 15:19:41 2017_x000D_	24.9072	35.2822	148.706	2.59541	2	5.61721	2.1276	262.345	4.57878
54151	Tue Mar 28 15:19:42 2017_x000D_	24.3792	34.9744	152.793	2.66674	2	5.61721	2.1276	262.345	4.57878
54152	Tue Mar 28 15:19:42 2017_x000D_	24.172	34.9776	152.796	2.6668	2	5.61721	2.1276	262.345	4.57878
54153	Tue Mar 28 15:19:42 2017_x000D_	23.5366	34.5656	152.794	2.66675	2	5.61721	2.1276	262.345	4.57878
54154	Tue Mar 28 15:19:42 2017_x000D_	23.3259	34.4635	155.481	2.71366	2	5.61721	2.1276	262.345	4.57878
54155	Tue Mar 28 15:19:42 2017_x000D_	23.1149	34.361	152.794	2.66676	2	5.61721	2.1276	262.345	4.57878
54156	Tue Mar 28 15:19:42 2017_x000D_	22.482	34.0541	155.48	2.71364	2	5.61721	2.1276	262.345	4.57878
54157	Tue Mar 28 15:19:42 2017_x000D_	22.1672	33.9532	151.345	2.64146	2	5.61721	2.1276	262.345	4.57878
54158	Tue Mar 28 15:19:42 2017_x000D_	21.8484	33.7466	152.795	2.66678	2	5.61721	2.1276	262.345	4.57878
54159	Tue Mar 28 15:19:42 2017_x000D_	21.2108	33.3333	152.792	2.66673	2	5.61721	2.1276	262.345	4.57878
54160	Tue Mar 28 15:19:42 2017_x000D_	21.0028	33.3364	152.796	2.66679	2	5.61721	2.1276	262.345	4.57878
54161	Tue Mar 28 15:19:42 2017_x000D_	20.3644	32.9227	152.793	2.66675	2	5.61721	2.1276	262.345	4.57878
54162	Tue Mar 28 15:19:42 2017_x000D_	20.1526	32.8197	150.245	2.62227	2	5.61721	2.1276	262.345	4.57878
54163	Tue Mar 28 15:19:42 2017_x000D_	19.517	32.5115	152.794	2.66676	2	5.168	2.3354	225.261	3.93155
54164	Tue Mar 28 15:19:42 2017_x000D_	19.3049	32.4085	150.247	2.62231	2	5.168	2.3354	225.261	3.93155
54165	Tue Mar 28 15:19:42 2017_x000D_	18.8773	32.0969	152.791	2.66671	2	5.168	2.3354	225.261	3.93155
54166	Tue Mar 28 15:19:42 2017_x000D_	18.8773	32.0969	152.791	2.66671	2	5.168	2.3354	225.261	3.93155
54167	Tue Mar 28 15:19:42 2017_x000D_	18.244	31.8939	152.795	2.66678	2	5.168	2.3354	217.773	3.80086
54168	Tue Mar 28 15:19:42 2017_x000D_	17.6031	31.4786	152.793	2.66673	2	5.168	2.3354	217.773	3.80086
54169	Tue Mar 28 15:19:42 2017_x000D_	17.3906	31.3756	155.469	2.71344	2	5.168	2.3354	217.773	3.80086
54170	Tue Mar 28 15:19:42 2017_x000D_	17.1779	31.2723	152.793	2.66674	2	5.168	2.3354	217.773	3.80086
54171	Tue Mar 28 15:19:42 2017_x000D_	16.7524	31.0658	152.793	2.66675	2	5.168	2.3354	217.773	3.80086
54172	Tue Mar 28 15:19:43 2017_x000D_	16.5395	30.9623	150.252	2.62238	2	5.8371	2.1347	180	3.14159
54173	Tue Mar 28 15:19:43 2017_x000D_	16.2185	30.7543	148.73	2.59582	2	5.8371	2.1347	180	3.14159
54174	Tue Mar 28 15:19:43 2017_x000D_	16.1101	30.6497	152.791	2.6667	2	5.8371	2.1347	180	3.14159
54175	Tue Mar 28 15:19:43 2017_x000D_	15.8969	30.5461	150.25	2.62236	2	5.8371	2.1347	180	3.14159
54176	Tue Mar 28 15:19:43 2017_x000D_	15.688	30.549	147.072	2.56688	2	5.3879	2.34251	158.728	2.77033
54177	Tue Mar 28 15:19:43 2017_x000D_	15.4674	30.2329	144.542	2.52274	2	5.3879	2.34251	158.728	2.77033
54178	Tue Mar 28 15:19:43 2017_x000D_	15.2541	30.1293	142.179	2.48149	2	5.3879	2.34251	158.728	2.77033
54179	Tue Mar 28 15:19:43 2017_x000D_	15.262	30.3413	125.726	2.19434	2	5.3879	2.34251	158.728	2.77033
54180	Tue Mar 28 15:19:43 2017_x000D_	15.371	30.4462	116.654	2.036	2	5.3879	2.34251	154.512	2.69674
54181	Tue Mar 28 15:19:43 2017_x000D_	15.3789	30.6586	103.662	1.80925	2	5.3879	2.34251	154.512	2.69674
54182	Tue Mar 28 15:19:43 2017_x000D_	15.3793	30.659	91.9902	1.60553	2	5.3879	2.34251	154.512	2.69674
54183	Tue Mar 28 15:19:43 2017_x000D_	15.3795	30.6593	86.0539	1.50192	2	5.3879	2.34251	154.512	2.69674
54184	Tue Mar 28 15:19:43 2017_x000D_	15.3796	30.6601	66.8879	1.16741	2	5.3879	2.34251	154.512	2.69674
54185	Tue Mar 28 15:19:43 2017_x000D_	15.3758	30.5542	60.0154	1.04747	2	5.3879	2.34251	157.644	2.75141
54186	Tue Mar 28 15:19:43 2017_x000D_	15.3717	30.4485	44.6239	0.778834	2	5.3879	2.34251	157.644	2.75141
54187	Tue Mar 28 15:19:43 2017_x000D_	15.5772	30.3397	38.4714	0.671452	2	5.3879	2.34251	157.644	2.75141
54188	Tue Mar 28 15:19:43 2017_x000D_	15.7824	30.2308	22.4464	0.391764	2	5.3879	2.34251	157.644	2.75141
54189	Tue Mar 28 15:19:43 2017_x000D_	15.988	30.1218	19.559	0.34137	2	5.168	2.3354	160.522	2.80164
54190	Tue Mar 28 15:19:43 2017_x000D_	16.504	29.9027	18.6262	0.325088	2	5.168	2.3354	160.522	2.80164
54191	Tue Mar 28 15:19:43 2017_x000D_	17.02	29.6835	19.5576	0.341345	2	5.168	2.3354	160.522	2.80164
54192	Tue Mar 28 15:19:43 2017_x000D_	17.4349	29.572	22.4468	0.391771	2	5.168	2.3354	160.522	2.80164
54193	Tue Mar 28 15:19:43 2017_x000D_	17.8496	29.4606	25.2319	0.440379	2	5.3879	2.34251	157.644	2.75141
54194	Tue Mar 28 15:19:44 2017_x000D_	18.4694	29.2404	25.233	0.4404	2	5.3879	2.34251	157.644	2.75141
54195	Tue Mar 28 15:19:44 2017_x000D_	18.7759	29.0241	26.504	0.462582	2	5.3879	2.34251	157.644	2.75141
54196	Tue Mar 28 15:19:44 2017_x000D_	19.3919	28.698	29.2733	0.510916	2	5.3879	2.34251	157.644	2.75141
54197	Tue Mar 28 15:19:44 2017_x000D_	19.5938	28.4831	34.4148	0.600652	2	5.3879	2.34251	157.644	2.75141
54198	Tue Mar 28 15:19:44 2017_x000D_	20.1087	28.2645	36.0615	0.629393	2	5.3879	2.34251	161.552	2.81961
54199	Tue Mar 28 15:19:44 2017_x000D_	20.2097	28.157	40.3173	0.70367	2	5.3879	2.34251	161.552	2.81961
54200	Tue Mar 28 15:19:44 2017_x000D_	20.5156	27.941	38.4833	0.67166	2	5.3879	2.34251	161.552	2.81961
54201	Tue Mar 28 15:19:44 2017_x000D_	21.0233	27.5102	40.3176	0.703675	2	5.3879	2.34251	161.552	2.81961
54202	Tue Mar 28 15:19:44 2017_x000D_	21.2249	27.2955	40.3173	0.70367	2	5.3879	2.34251	159.508	2.78394
54203	Tue Mar 28 15:19:44 2017_x000D_	21.6281	26.8661	40.3167	0.70366	2	5.3879	2.34251	159.508	2.78394
54204	Tue Mar 28 15:19:44 2017_x000D_	21.934	26.6502	42.3056	0.738371	2	5.3879	2.34251	159.508	2.78394
54205	Tue Mar 28 15:19:44 2017_x000D_	22.4412	26.2198	40.317	0.703665	2	5.3879	2.34251	159.508	2.78394
54206	Tue Mar 28 15:19:44 2017_x000D_	22.5452	26.2187	38.4824	0.671645	2	5.3879	2.34251	157.644	2.75141
54207	Tue Mar 28 15:19:44 2017_x000D_	22.7467	26.0041	38.482	0.671638	2	5.3879	2.34251	157.644	2.75141
54208	Tue Mar 28 15:19:44 2017_x000D_	23.254	25.5737	40.3173	0.70367	2	5.3879	2.34251	157.644	2.75141
54209	Tue Mar 28 15:19:44 2017_x000D_	23.4587	25.4653	37.8501	0.660608	2	5.3879	2.34251	157.644	2.75141
54210	Tue Mar 28 15:19:44 2017_x000D_	23.7641	25.2497	36.0583	0.629336	2	5.168	2.3354	152.744	2.66588
54211	Tue Mar 28 15:19:44 2017_x000D_	24.167	24.8206	36.057	0.629313	2	5.168	2.3354	152.744	2.66588
54212	Tue Mar 28 15:19:44 2017_x000D_	24.3717	24.7123	33.4845	0.584414	2	5.168	2.3354	152.744	2.66588
54213	Tue Mar 28 15:19:44 2017_x000D_	24.8817	24.3885	34.41	0.600567	2	5.168	2.3354	152.744	2.66588
54214	Tue Mar 28 15:19:44 2017_x000D_	25.1871	24.1729	36.0579	0.629329	2	5.168	2.3354	152.744	2.66588
54215	Tue Mar 28 15:19:45 2017_x000D_	25.5963	23.9564	36.0586	0.629342	2	5.3879	2.34251	165.308	2.88517
54216	Tue Mar 28 15:19:45 2017_x000D_	25.7976	23.742	36.058	0.629331	2	5.3879	2.34251	165.308	2.88517
54217	Tue Mar 28 15:19:45 2017_x000D_	25.7976	23.742	36.058	0.629331	2	5.3879	2.34251	165.308	2.88517
54218	Tue Mar 28 15:19:45 2017_x000D_	25.9989	23.5276	36.0574	0.62932	2	5.3879	2.34251	165.308	2.88517
54219	Tue Mar 28 15:19:45 2017_x000D_	26.3039	23.3123	34.4089	0.600549	2	5.6078	2.3496	162.968	2.84433
54220	Tue Mar 28 15:19:45 2017_x000D_	26.4079	23.3112	36.0581	0.629333	2	5.6078	2.3496	162.968	2.84433
54221	Tue Mar 28 15:19:45 2017_x000D_	26.7099	22.9896	40.3197	0.703711	2	5.6078	2.3496	162.968	2.84433
54222	Tue Mar 28 15:19:45 2017_x000D_	27.0186	22.8801	53.2616	0.92959	2	5.6078	2.3496	162.968	2.84433
54223	Tue Mar 28 15:19:45 2017_x000D_	27.0188	22.8798	61.544	1.07415	2	5.6078	2.3496	160.102	2.79431
54224	Tue Mar 28 15:19:45 2017_x000D_	27.0221	22.9855	73.5738	1.28411	2	5.6078	2.3496	160.102	2.79431
54225	Tue Mar 28 15:19:45 2017_x000D_	27.1161	22.6653	88.7779	1.54947	2	5.6078	2.3496	160.102	2.79431
54226	Tue Mar 28 15:19:45 2017_x000D_	27.1159	22.6651	94.6639	1.6522	2	5.6078	2.3496	160.102	2.79431
54227	Tue Mar 28 15:19:45 2017_x000D_	27.2193	22.6638	103.293	1.80281	2	5.6078	2.3496	160.102	2.79431
54228	Tue Mar 28 15:19:45 2017_x000D_	27.1053	22.3462	120.231	2.09842	2	5.6078	2.3496	160.102	2.79431
54229	Tue Mar 28 15:19:45 2017_x000D_	27.1049	22.346	125.233	2.18573	2	5.6078	2.3496	160.102	2.79431
54230	Tue Mar 28 15:19:45 2017_x000D_	26.7834	22.0304	137.544	2.4006	2	5.6078	2.3496	160.102	2.79431
54231	Tue Mar 28 15:19:45 2017_x000D_	26.5692	21.8197	137.544	2.40059	2	5.6078	2.3496	160.102	2.79431
54232	Tue Mar 28 15:19:45 2017_x000D_	26.1341	21.1853	137.537	2.40048	2	5.3879	2.34251	162.665	2.83904
54233	Tue Mar 28 15:19:45 2017_x000D_	25.7117	20.976	137.542	2.40056	2	5.3879	2.34251	162.665	2.83904
54234	Tue Mar 28 15:19:45 2017_x000D_	25.497	20.7645	133.537	2.33066	2	5.3879	2.34251	162.665	2.83904
54235	Tue Mar 28 15:19:45 2017_x000D_	25.1752	20.448	133.395	2.32818	2	5.3879	2.34251	162.665	2.83904
54236	Tue Mar 28 15:19:46 2017_x000D_	24.8465	19.9178	129.282	2.25639	2	5.61721	2.1276	166.987	2.91448
54237	Tue Mar 28 15:19:46 2017_x000D_	24.5276	19.7071	126.948	2.21565	2	5.61721	2.1276	166.987	2.91448
54238	Tue Mar 28 15:19:46 2017_x000D_	24.0941	19.177	125.255	2.18611	2	5.61721	2.1276	166.987	2.91448
54239	Tue Mar 28 15:19:46 2017_x000D_	23.98	18.8581	124.458	2.17221	2	5.61721	2.1276	166.987	2.91448
54240	Tue Mar 28 15:19:46 2017_x000D_	23.6502	18.3265	125.251	2.18604	2	5.8371	2.1347	169.074	2.95089
54241	Tue Mar 28 15:19:46 2017_x000D_	23.4314	18.0079	126.943	2.21557	2	5.8371	2.1347	169.074	2.95089
54242	Tue Mar 28 15:19:46 2017_x000D_	22.9969	17.4764	125.252	2.18606	2	5.8371	2.1347	169.074	2.95089
54243	Tue Mar 28 15:19:46 2017_x000D_	22.8855	17.2633	127.539	2.22598	2	5.8371	2.1347	169.074	2.95089
54244	Tue Mar 28 15:19:46 2017_x000D_	22.6699	17.0513	131.162	2.28921	2	5.8371	2.1347	169.074	2.95089
54245	Tue Mar 28 15:19:46 2017_x000D_	22.3425	16.6255	133.375	2.32783	2	5.8371	2.1347	169.074	2.95089
54246	Tue Mar 28 15:19:46 2017_x000D_	22.1266	16.4128	133.375	2.32784	2	5.8371	2.1347	169.074	2.95089
54247	Tue Mar 28 15:19:46 2017_x000D_	21.9105	16.2001	133.376	2.32784	2	5.8371	2.1347	169.074	2.95089
54248	Tue Mar 28 15:19:46 2017_x000D_	21.4782	15.7744	133.376	2.32786	2	5.8371	2.1347	169.074	2.95089
54249	Tue Mar 28 15:19:46 2017_x000D_	21.2586	15.4545	135.437	2.36382	2	5.8371	2.1347	160.522	2.80164
54250	Tue Mar 28 15:19:46 2017_x000D_	20.9337	15.1345	135.437	2.36382	2	5.8371	2.1347	160.522	2.80164
54251	Tue Mar 28 15:19:46 2017_x000D_	20.7172	14.9213	135.437	2.36382	2	5.8371	2.1347	160.522	2.80164
54252	Tue Mar 28 15:19:46 2017_x000D_	20.5006	14.708	135.437	2.36382	2	5.8371	2.1347	160.522	2.80164
54253	Tue Mar 28 15:19:46 2017_x000D_	20.1759	14.3882	135.437	2.36382	2	5.82769	2.35661	153.963	2.68717
54254	Tue Mar 28 15:19:46 2017_x000D_	19.9591	14.1747	135.437	2.36382	2	5.82769	2.35661	153.963	2.68717
54255	Tue Mar 28 15:19:46 2017_x000D_	19.6335	13.854	135.437	2.36382	2	5.82769	2.35661	153.963	2.68717
54256	Tue Mar 28 15:19:46 2017_x000D_	19.5217	13.6399	133.375	2.32783	2	5.82769	2.35661	153.963	2.68717
54257	Tue Mar 28 15:19:47 2017_x000D_	19.1963	13.3191	129.288	2.25651	2	5.82769	2.35661	145.755	2.54391
