# Supplementary material for: Guppies Prefer to Follow Large (Robot) Leaders Irrespective of Own Size
Source: Front Bioeng Biotechnol. 2020 May 15;8:441. doi: 10.3389/fbioe.2020.00441 (PMC7243707; doi:10.3389/fbioe.2020.00441)
Supplement: Supplementary file 3 [file Data_Sheet_1.ZIP › Raw Data/ID82.xlsx]

## Sheet: TueMar28145750201
Framenumber	Current timestamp	Robo Position x	Robo Position y	Robo Angle deg	Robo Angle rad	Fish ID	Fish Position x	Fish Position y	Fish Angle deg	Fish Angle rad	Distance_between_subjects	Mean_Distance (L300 bis L1500)	Velocity_Robo	Velocity_Fish	Mean_velocity_Robo		Fish ID	Fish Position x	Fish Position y	Fish Angle deg	Fish Angle rad	Fish ID	Fish Position x	Fish Position y	Fish Angle deg	Fish Angle rad	Fish ID	Fish Position x	Fish Position y	Fish Angle deg	Fish Angle rad	Fish ID	Fish Position x	Fish Position y	Fish Angle deg	Fish Angle rad
47495	Tue Mar 28 15:00:03 2017_x000D_	17.4612	14.8309	-73.731	-1.28685	1	12.717	11.0132	187.655	3.2752	6.08952	50.1929	0	190.591	11.5286	10.5221
47496	Tue Mar 28 15:00:03 2017_x000D_	17.4612	14.8309	-73.731	-1.28685	2	18.7382	8.9868	315	5.49779	5.98199		0	0
47497	Tue Mar 28 15:00:03 2017_x000D_	17.4612	14.8309	-73.731	-1.28685	2	18.7382	8.9868	315	5.49779	5.98199		6.44472	0
47498	Tue Mar 28 15:00:03 2017_x000D_	17.4685	15.0456	-73.7296	-1.28682	2	18.7382	8.9868	315	5.49779	6.19041		11.6833	0
47499	Tue Mar 28 15:00:04 2017_x000D_	17.6893	15.3664	-67.4427	-1.1771	2	18.7382	8.9868	315	5.49779	6.46525		3.22052	6.58535
47500	Tue Mar 28 15:00:04 2017_x000D_	17.6926	15.4737	-61.0244	-1.06508	2	18.5188	8.9798	315	5.49779	6.54625		3.18005	0
47501	Tue Mar 28 15:00:04 2017_x000D_	17.5866	15.4743	-46.3884	-0.80963	2	18.5188	8.9798	315	5.49779	6.56106		3.15024	0
47502	Tue Mar 28 15:00:04 2017_x000D_	17.4816	15.4756	-35.936	-0.627201	2	18.5188	8.9798	315	5.49779	6.57808		10.0827	0
47503	Tue Mar 28 15:00:04 2017_x000D_	17.1623	15.3707	-18.3135	-0.31963	2	18.5188	8.9798	315	5.49779	6.53328		0	9.3044
47504	Tue Mar 28 15:00:04 2017_x000D_	17.1623	15.3707	-18.3135	-0.31963	2	18.7285	9.20831	315	5.49779	6.3583		3.14724	0
47505	Tue Mar 28 15:00:04 2017_x000D_	17.0574	15.372	0.313395	0.00546978	2	18.7285	9.20831	315	5.49779	6.38621		4.45287	0
47506	Tue Mar 28 15:00:04 2017_x000D_	16.9559	15.4803	9.05946	0.158117	2	18.7285	9.20831	315	5.49779	6.51767		4.43005	0
47507	Tue Mar 28 15:00:04 2017_x000D_	16.8553	15.5884	26.2844	0.458749	2	18.7285	9.20831	315	5.49779	6.64939		3.14104	0
47508	Tue Mar 28 15:00:04 2017_x000D_	16.7506	15.5889	38.3634	0.669568	2	18.7285	9.20831	315	5.49779	6.68012		4.42086	32.9267
47509	Tue Mar 28 15:00:04 2017_x000D_	16.6497	15.6963	55.7115	0.972348	2	17.6315	9.1734	312.508	5.4543	6.59637		3.21502	0
47510	Tue Mar 28 15:00:04 2017_x000D_	16.6535	15.8034	62.7241	1.09474	2	17.6315	9.1734	312.508	5.4543	6.70174		4.55489	0
47511	Tue Mar 28 15:00:04 2017_x000D_	16.7623	15.9093	80.2349	1.40036	2	17.6315	9.1734	312.508	5.4543	6.79175		0.0067082	0
47512	Tue Mar 28 15:00:04 2017_x000D_	16.7622	15.9091	86.047	1.5018	2	17.6315	9.1734	312.508	5.4543	6.79156		3.23601	21.0829
47513	Tue Mar 28 15:00:04 2017_x000D_	16.7584	15.8013	91.9484	1.6048	2	17.3831	9.8308	288.283	5.03148	6.00309		3.22723	0
47514	Tue Mar 28 15:00:04 2017_x000D_	16.7544	15.6938	103.529	1.80692	2	17.3831	9.8308	288.283	5.03148	5.89661		7.26383	0
47515	Tue Mar 28 15:00:04 2017_x000D_	16.6417	15.4795	106.297	1.85523	2	17.3831	9.8308	288.283	5.03148	5.69715		19.3402	0
47516	Tue Mar 28 15:00:04 2017_x000D_	16.6198	14.8352	106.292	1.85515	2	17.3831	9.8308	288.283	5.03148	5.06228		7.25573	134.029
47517	Tue Mar 28 15:00:04 2017_x000D_	16.5073	14.6211	103.528	1.80691	1	13.1464	11.2486	185.938	3.24522	4.76124		13.3682	0
47518	Tue Mar 28 15:00:04 2017_x000D_	16.3875	14.1919	100.7	1.75755	1	13.1464	11.2486	185.938	3.24522	4.3781		22.8953	0
47519	Tue Mar 28 15:00:04 2017_x000D_	16.2568	13.44	91.9577	1.60496	1	13.1464	11.2486	185.938	3.24522	3.80484		9.68063	0
47520	Tue Mar 28 15:00:05 2017_x000D_	16.2458	13.1175	91.9577	1.60496	1	13.1464	11.2486	185.938	3.24522	3.61926		7.2704	136.615
47521	Tue Mar 28 15:00:05 2017_x000D_	16.1332	12.9029	89.0082	1.55349	2	17.1927	9.1594	225.319	3.93255	3.89054		19.5349	0
47522	Tue Mar 28 15:00:05 2017_x000D_	16.2166	12.2571	80.2532	1.40068	2	17.1927	9.1594	225.319	3.93255	3.24785		6.46271	0
47523	Tue Mar 28 15:00:05 2017_x000D_	16.2093	12.0418	80.2539	1.40069	2	17.1927	9.1594	225.319	3.93255	3.04554		16.3586	0
47524	Tue Mar 28 15:00:05 2017_x000D_	16.2963	11.5035	70.9158	1.23771	2	17.1927	9.1594	225.319	3.93255	2.50965		4.44823	0
47525	Tue Mar 28 15:00:05 2017_x000D_	16.398	11.3956	66.9402	1.16833	2	17.1927	9.1594	225.319	3.93255	2.37321		3.17417	60.1555
47526	Tue Mar 28 15:00:05 2017_x000D_	16.2922	11.3967	46.7328	0.815642	2	17.0602	7.1586	225.319	3.93255	4.30712		0.0108167	0
47527	Tue Mar 28 15:00:05 2017_x000D_	16.2919	11.3969	37.6893	0.657802	2	17.0602	7.1586	225.319	3.93255	4.30737		9.51606	0
47528	Tue Mar 28 15:00:05 2017_x000D_	15.9747	11.398	16.1757	0.28232	2	17.0602	7.1586	225.319	3.93255	4.37617		3.15304	0
47529	Tue Mar 28 15:00:05 2017_x000D_	16.0798	11.3975	9.40744	0.164191	2	17.0602	7.1586	225.319	3.93255	4.3508		3.24222	53.7205
47530	Tue Mar 28 15:00:05 2017_x000D_	16.0758	11.2895	0.193555	0.00337816	2	17.3571	5.3927	239.416	4.17859	6.0344		3.17102	0
47531	Tue Mar 28 15:00:05 2017_x000D_	15.9701	11.2891	-18.4344	-0.32174	2	17.3571	5.3927	239.416	4.17859	6.05733		3.25111	0
47532	Tue Mar 28 15:00:05 2017_x000D_	15.9662	11.1808	-26.5123	-0.462727	2	17.3571	5.3927	239.416	4.17859	5.95287		0.0234307	0
47533	Tue Mar 28 15:00:05 2017_x000D_	15.9668	11.1803	-42.4813	-0.741439	2	17.3571	5.3927	239.416	4.17859	5.95225		4.58019	9.31265
47534	Tue Mar 28 15:00:05 2017_x000D_	16.0759	11.2871	-50.253	-0.877081	2	17.1472	5.164	253.137	4.41807	6.21611		4.60774	0
47535	Tue Mar 28 15:00:05 2017_x000D_	16.1856	11.3946	-58.5729	-1.02229	2	17.1472	5.164	253.137	4.41807	6.30437		7.28674	0
47536	Tue Mar 28 15:00:05 2017_x000D_	16.2988	11.6095	-68.436	-1.19443	2	17.1472	5.164	253.137	4.41807	6.5011		3.23323	0
47537	Tue Mar 28 15:00:05 2017_x000D_	16.3028	11.7172	-74.4078	-1.29866	2	17.1472	5.164	253.137	4.41807	6.60738		6.47202	0
47538	Tue Mar 28 15:00:05 2017_x000D_	16.3104	11.9328	-79.7375	-1.39168	2	17.1472	5.164	253.137	4.41807	6.82033		13.4003	29.3929
47539	Tue Mar 28 15:00:05 2017_x000D_	16.4306	12.363	-82.4783	-1.43952	2	16.2884	4.69241	253.137	4.41807	7.67191		12.9195	0
47540	Tue Mar 28 15:00:05 2017_x000D_	16.4453	12.7934	-82.4773	-1.4395	2	16.2884	4.69241	253.137	4.41807	8.10251		22.9135	0
47541	Tue Mar 28 15:00:05 2017_x000D_	16.5761	13.5459	-79.3079	-1.38418	2	16.2884	4.69241	253.137	4.41807	8.85816		12.9075	0
47542	Tue Mar 28 15:00:06 2017_x000D_	16.5908	13.9759	-79.3062	-1.38415	2	16.2884	4.69241	253.137	4.41807	9.28841		19.695	14.8321
47543	Tue Mar 28 15:00:06 2017_x000D_	16.7178	14.62	-76.4773	-1.33478	2	16.7371	4.4848	253.137	4.41807	10.1352		6.44772	0
47544	Tue Mar 28 15:00:06 2017_x000D_	16.7251	14.8348	-76.4761	-1.33476	2	16.7371	4.4848	253.137	4.41807	10.35		20.5131	0
47545	Tue Mar 28 15:00:06 2017_x000D_	16.9574	15.4779	-76.4782	-1.3348	2	16.7371	4.4848	253.137	4.41807	10.9953		13.3492	0
47546	Tue Mar 28 15:00:06 2017_x000D_	17.077	15.9065	-73.7119	-1.28652	2	16.7371	4.4848	253.137	4.41807	11.4268		6.44172	104.758
47547	Tue Mar 28 15:00:06 2017_x000D_	17.0843	16.1211	-73.7104	-1.28649	2	17.6896	7.8443	253.137	4.41807	8.2989		9.66553	0
47548	Tue Mar 28 15:00:06 2017_x000D_	17.0952	16.4431	-72.9522	-1.27326	2	17.6896	7.8443	253.137	4.41807	8.61932		20.479	0
47549	Tue Mar 28 15:00:06 2017_x000D_	17.3272	17.0851	-72.9531	-1.27327	2	17.6896	7.8443	253.137	4.41807	9.2479		10.231	0
47550	Tue Mar 28 15:00:06 2017_x000D_	17.4432	17.4058	-76.4788	-1.33481	2	17.6896	7.8443	253.137	4.41807	9.56467		20.459	61.1393
47551	Tue Mar 28 15:00:06 2017_x000D_	17.6749	18.0472	-76.4808	-1.33484	2	18.0413	9.8517	268.323	4.68312	8.20369		12.8563	0
47552	Tue Mar 28 15:00:06 2017_x000D_	17.6893	18.4755	-76.4785	-1.3348	2	18.0413	9.8517	268.323	4.68312	8.63098		20.4344	0
47553	Tue Mar 28 15:00:06 2017_x000D_	17.9208	19.1161	-76.4805	-1.33484	2	18.0413	9.8517	268.323	4.68312	9.26518		10.2128	0
47554	Tue Mar 28 15:00:06 2017_x000D_	18.0364	19.4363	-72.9528	-1.27327	2	18.0413	9.8517	268.323	4.68312	9.5846		9.62645	0
47555	Tue Mar 28 15:00:06 2017_x000D_	18.0472	19.757	-73.7077	-1.28644	2	18.0413	9.8517	268.323	4.68312	9.9053		11.6386	152.71
47556	Tue Mar 28 15:00:06 2017_x000D_	18.2677	20.0762	-72.9538	-1.27328	1	13.1464	11.2486	187.566	3.27365	10.2056		22.7498	0
47557	Tue Mar 28 15:00:06 2017_x000D_	18.3977	20.8233	-76.4823	-1.33487	1	13.1464	11.2486	187.566	3.27365	10.9202		20.3831	0
47558	Tue Mar 28 15:00:06 2017_x000D_	18.6286	21.4623	-76.4844	-1.3349	1	13.1464	11.2486	187.566	3.27365	11.592		9.62036	0
47559	Tue Mar 28 15:00:06 2017_x000D_	18.6393	21.7828	-75.8601	-1.32401	1	13.1464	11.2486	187.566	3.27365	11.8803		23.4235	0
47560	Tue Mar 28 15:00:06 2017_x000D_	18.8736	22.5276	-76.4841	-1.3349	1	13.1464	11.2486	187.566	3.27365	12.6498		9.60836	0
47561	Tue Mar 28 15:00:06 2017_x000D_	18.8843	22.8477	-75.8595	-1.324	1	13.1464	11.2486	187.566	3.27365	12.9407		10.1713	0
47562	Tue Mar 28 15:00:06 2017_x000D_	18.9997	23.1665	-79.3236	-1.38446	1	13.1464	11.2486	187.566	3.27365	13.2777		19.5203	0
47563	Tue Mar 28 15:00:07 2017_x000D_	19.1255	23.8049	-76.4826	-1.33487	1	13.1464	11.2486	187.566	3.27365	13.9072		6.39645	0
47564	Tue Mar 28 15:00:07 2017_x000D_	19.1325	24.018	-76.4814	-1.33485	1	13.1464	11.2486	187.566	3.27365	14.1029		14.3735	0
47565	Tue Mar 28 15:00:07 2017_x000D_	19.3558	24.4419	-76.4847	-1.33491	1	13.1464	11.2486	187.566	3.27365	14.5815		19.4927	0
47566	Tue Mar 28 15:00:07 2017_x000D_	19.4814	25.0794	-73.7043	-1.28638	1	13.1464	11.2486	187.566	3.27365	15.2126		10.158	0
47567	Tue Mar 28 15:00:07 2017_x000D_	19.5966	25.3978	-75.8614	-1.32403	1	13.1464	11.2486	187.566	3.27365	15.5501		23.339	0
47568	Tue Mar 28 15:00:07 2017_x000D_	19.8301	26.1399	-76.4864	-1.33494	1	13.1464	11.2486	187.566	3.27365	16.3225		6.38146	0
47569	Tue Mar 28 15:00:07 2017_x000D_	19.8371	26.3525	-76.4853	-1.33492	1	13.1464	11.2486	187.566	3.27365	16.5195		19.1384	0
47570	Tue Mar 28 15:00:07 2017_x000D_	19.8581	26.9901	-76.4817	-1.33486	1	13.1464	11.2486	187.566	3.27365	17.1126		9.03551	0
47571	Tue Mar 28 15:00:07 2017_x000D_	20.0739	27.2002	-76.4862	-1.33494	1	13.1464	11.2486	187.566	3.27365	17.3909		6.37546	0
47572	Tue Mar 28 15:00:07 2017_x000D_	20.0809	27.4126	-76.485	-1.33491	1	13.1464	11.2486	187.566	3.27365	17.5887		9.56919	0
47573	Tue Mar 28 15:00:07 2017_x000D_	20.0914	27.7314	-75.8588	-1.32399	1	13.1464	11.2486	187.566	3.27365	17.8862		16.2976	0
47574	Tue Mar 28 15:00:07 2017_x000D_	20.2133	28.2608	-79.3302	-1.38457	1	13.1464	11.2486	187.566	3.27365	18.4216		7.15261	0
47575	Tue Mar 28 15:00:07 2017_x000D_	20.3245	28.4717	-76.4847	-1.33491	1	13.1464	11.2486	187.566	3.27365	18.6591		12.7358	0
47576	Tue Mar 28 15:00:07 2017_x000D_	20.3384	28.896	-76.4823	-1.33487	1	13.1464	11.2486	187.566	3.27365	19.0566		6.36637	0
47577	Tue Mar 28 15:00:07 2017_x000D_	20.3453	29.1081	-76.4811	-1.33485	1	13.1464	11.2486	187.566	3.27365	19.2558		11.5267	0
47578	Tue Mar 28 15:00:07 2017_x000D_	20.5643	29.4238	-75.8601	-1.32401	1	13.1464	11.2486	187.566	3.27365	19.6307		6.36337	0
47579	Tue Mar 28 15:00:07 2017_x000D_	20.5712	29.6358	-75.8588	-1.32399	1	13.1464	11.2486	187.566	3.27365	19.8297		9.5391	0
47580	Tue Mar 28 15:00:07 2017_x000D_	20.5816	29.9536	-76.482	-1.33486	1	13.1464	11.2486	187.566	3.27365	20.1286		10.1001	0
47581	Tue Mar 28 15:00:07 2017_x000D_	20.6961	30.2702	-72.9344	-1.27295	1	13.1464	11.2486	187.566	3.27365	20.4651		6.35109	0
47582	Tue Mar 28 15:00:07 2017_x000D_	20.7027	30.4818	-67.349	-1.17546	1	13.1464	11.2486	187.566	3.27365	20.6643		14.277	0
47583	Tue Mar 28 15:00:07 2017_x000D_	20.9246	30.9028	-59.4468	-1.03754	1	13.1464	11.2486	187.566	3.27365	21.1374		3.17845	0
47584	Tue Mar 28 15:00:08 2017_x000D_	20.9278	31.0087	-52.7148	-0.920047	1	13.1464	11.2486	187.566	3.27365	21.237		7.13221	0
47585	Tue Mar 28 15:00:08 2017_x000D_	21.0383	31.2192	-42.0692	-0.734247	1	13.1464	11.2486	187.566	3.27365	21.4734		7.05202	0
47586	Tue Mar 28 15:00:08 2017_x000D_	21.2496	31.3222	-36.1559	-0.63104	1	13.1464	11.2486	187.566	3.27365	21.6474		7.06796	0
47587	Tue Mar 28 15:00:08 2017_x000D_	21.4611	31.426	-20.6482	-0.360379	1	13.1464	11.2486	187.566	3.27365	21.8234		4.50393	0
47588	Tue Mar 28 15:00:08 2017_x000D_	21.5686	31.5308	-11.2489	-0.196331	1	13.1464	11.2486	187.566	3.27365	21.9614		7.06011	0
47589	Tue Mar 28 15:00:08 2017_x000D_	21.7802	31.6338	-8.30425	-0.144937	1	13.1464	11.2486	187.566	3.27365	22.1382		6.24649	0
47590	Tue Mar 28 15:00:08 2017_x000D_	21.9884	31.6312	-2.26915	-0.0396042	1	13.1464	11.2486	187.566	3.27365	22.2178		12.4901	0
47591	Tue Mar 28 15:00:08 2017_x000D_	22.4047	31.6258	9.94435	0.173562	1	13.1464	11.2486	187.566	3.27365	22.3818		6.94891	0
47592	Tue Mar 28 15:00:08 2017_x000D_	22.6094	31.5174	18.7003	0.326382	1	13.1464	11.2486	187.566	3.27365	22.369		15.8631	0
47593	Tue Mar 28 15:00:08 2017_x000D_	23.126	31.4046	27.9721	0.488205	1	13.1464	11.2486	187.566	3.27365	22.4913		6.24661	0
47594	Tue Mar 28 15:00:08 2017_x000D_	23.3342	31.4017	36.1123	0.630278	1	13.1464	11.2486	187.566	3.27365	22.5818		17.6391	0
47595	Tue Mar 28 15:00:08 2017_x000D_	23.7366	30.973	44.6623	0.779505	1	13.1464	11.2486	187.566	3.27365	22.3876		8.81217	0
47596	Tue Mar 28 15:00:08 2017_x000D_	23.9376	30.7588	44.6623	0.779504	1	13.1464	11.2486	187.566	3.27365	22.2957		26.4387	0
47597	Tue Mar 28 15:00:08 2017_x000D_	24.5406	30.1161	44.6621	0.779501	1	13.1464	11.2486	187.566	3.27365	22.0411		0	0
47598	Tue Mar 28 15:00:08 2017_x000D_	24.5406	30.1161	44.6621	0.779501	1	13.1464	11.2486	187.566	3.27365	22.0411		26.7195	0
47599	Tue Mar 28 15:00:08 2017_x000D_	25.2504	29.5781	40.3558	0.704341	1	13.1464	11.2486	187.566	3.27365	21.9654		8.80793	0
47600	Tue Mar 28 15:00:08 2017_x000D_	25.4513	29.364	40.3555	0.704336	1	13.1464	11.2486	187.566	3.27365	21.8993		24.2806	0
47601	Tue Mar 28 15:00:08 2017_x000D_	26.0572	28.8274	37.8941	0.661377	1	13.1464	11.2486	187.566	3.27365	21.8106		11.1854	0
47602	Tue Mar 28 15:00:08 2017_x000D_	26.3616	28.6121	36.1069	0.630185	1	13.1464	11.2486	187.566	3.27365	21.8205		17.6116	0
47603	Tue Mar 28 15:00:08 2017_x000D_	26.7633	28.184	36.1056	0.630162	1	13.1464	11.2486	187.566	3.27365	21.7308		13.8565	0
47604	Tue Mar 28 15:00:08 2017_x000D_	27.1713	27.9675	36.1064	0.630176	1	13.1464	11.2486	187.566	3.27365	21.8225		15.5207	0
47605	Tue Mar 28 15:00:08 2017_x000D_	27.576	27.6452	33.5393	0.58537	1	13.1464	11.2486	187.566	3.27365	21.8417		9.7876	0
47606	Tue Mar 28 15:00:09 2017_x000D_	27.8834	27.5359	34.4634	0.6015	1	13.1464	11.2486	187.566	3.27365	21.9649		11.1829	0
47607	Tue Mar 28 15:00:09 2017_x000D_	28.1877	27.3206	36.1073	0.630191	1	13.1464	11.2486	187.566	3.27365	22.0125		17.601	0
47608	Tue Mar 28 15:00:09 2017_x000D_	28.5892	26.8928	36.106	0.630169	1	13.1464	11.2486	187.566	3.27365	21.9823		6.92225	0
47609	Tue Mar 28 15:00:09 2017_x000D_	28.793	26.7846	38.5257	0.672399	1	13.1464	11.2486	187.566	3.27365	22.0496		20.7599	0
47610	Tue Mar 28 15:00:09 2017_x000D_	29.4043	26.4603	36.1075	0.630196	1	13.1464	11.2486	187.566	3.27365	22.2647		11.2726	0
47611	Tue Mar 28 15:00:09 2017_x000D_	29.6019	26.1407	38.5257	0.6724	1	13.1464	11.2486	187.566	3.27365	22.1937		20.7465	0
47612	Tue Mar 28 15:00:09 2017_x000D_	30.2128	25.8166	36.107	0.630186	1	13.1464	11.2486	187.566	3.27365	22.4386		8.79521	0
47613	Tue Mar 28 15:00:09 2017_x000D_	30.4134	25.6028	36.1064	0.630175	1	13.1464	11.2486	187.566	3.27365	22.4542		13.8256	0
47614	Tue Mar 28 15:00:09 2017_x000D_	30.8205	25.3868	36.1072	0.630189	1	13.1464	11.2486	187.566	3.27365	22.6332		8.79316	0
47615	Tue Mar 28 15:00:09 2017_x000D_	31.021	25.173	36.1065	0.630178	1	13.1464	11.2486	187.566	3.27365	22.6581		22.3215	0
47616	Tue Mar 28 15:00:09 2017_x000D_	31.6285	24.7434	36.1067	0.63018	1	13.1464	11.2486	187.566	3.27365	22.8844		8.79097	0
47617	Tue Mar 28 15:00:09 2017_x000D_	31.829	24.5297	36.106	0.630169	1	13.1464	11.2486	187.566	3.27365	22.9222		22.3132	0
47618	Tue Mar 28 15:00:09 2017_x000D_	32.4363	24.1003	36.1062	0.630171	1	13.1464	11.2486	187.566	3.27365	23.179		8.78673	0
47619	Tue Mar 28 15:00:09 2017_x000D_	32.6367	23.8867	36.1055	0.63016	1	13.1464	11.2486	187.566	3.27365	23.2291		19.8441	35.3746
47620	Tue Mar 28 15:00:09 2017_x000D_	33.1407	23.4583	37.8953	0.661397	1	14.2245	11.7262	180	3.14159	22.259		11.147	0
47621	Tue Mar 28 15:00:09 2017_x000D_	33.4441	23.2438	36.105	0.630151	1	14.2245	11.7262	180	3.14159	22.4064		20.7034	0
47622	Tue Mar 28 15:00:09 2017_x000D_	34.0538	22.9205	38.5282	0.672443	1	14.2245	11.7262	180	3.14159	22.7709		8.78249	0
47623	Tue Mar 28 15:00:09 2017_x000D_	34.2541	22.707	38.5278	0.672437	1	14.2245	11.7262	180	3.14159	22.8421		13.1759	0
47624	Tue Mar 28 15:00:09 2017_x000D_	34.5546	22.3867	37.8955	0.661402	1	14.2245	11.7262	180	3.14159	22.9556		18.0022	0
47625	Tue Mar 28 15:00:09 2017_x000D_	35.0609	22.0646	38.5277	0.672436	1	14.2245	11.7262	180	3.14159	23.2602		8.77825	0
47626	Tue Mar 28 15:00:09 2017_x000D_	35.2611	21.8512	38.5273	0.672429	1	14.2245	11.7262	180	3.14159	23.3464		13.7893	0
47627	Tue Mar 28 15:00:10 2017_x000D_	35.6672	21.6359	38.5282	0.672444	1	14.2245	11.7262	180	3.14159	23.6218		15.4589	0
47628	Tue Mar 28 15:00:10 2017_x000D_	36.0703	21.3149	36.1049	0.63015	1	14.2245	11.7262	180	3.14159	23.8575		8.7762	0
47629	Tue Mar 28 15:00:10 2017_x000D_	36.2704	21.1015	36.1043	0.630139	1	14.2245	11.7262	180	3.14159	23.9566		22.264	0
47630	Tue Mar 28 15:00:10 2017_x000D_	36.8764	20.6731	36.1044	0.63014	1	14.2245	11.7262	180	3.14159	24.3548		8.77414	0
47631	Tue Mar 28 15:00:10 2017_x000D_	37.0764	20.4597	36.1038	0.63013	1	14.2245	11.7262	180	3.14159	24.4639		8.77401	0
47632	Tue Mar 28 15:00:10 2017_x000D_	37.2765	20.2464	36.1031	0.630119	1	14.2245	11.7262	180	3.14159	24.5762		20.659	0
47633	Tue Mar 28 15:00:10 2017_x000D_	37.885	19.924	38.5286	0.672451	1	14.2245	11.7262	180	3.14159	25.0404		6.88185	0
47634	Tue Mar 28 15:00:10 2017_x000D_	38.0877	19.8166	36.1047	0.630145	1	14.2245	11.7262	180	3.14159	25.1974		17.5417	0
47635	Tue Mar 28 15:00:10 2017_x000D_	38.4877	19.3901	36.1034	0.630123	1	14.2245	11.7262	180	3.14159	25.4448		6.88185	0
47636	Tue Mar 28 15:00:10 2017_x000D_	38.6904	19.2827	38.5286	0.672451	1	14.2245	11.7262	180	3.14159	25.6063		15.4397	0
47637	Tue Mar 28 15:00:10 2017_x000D_	39.093	18.9621	36.1035	0.630125	1	14.2245	11.7262	180	3.14159	25.8998		6.88044	0
47638	Tue Mar 28 15:00:10 2017_x000D_	39.2957	18.8548	38.529	0.672458	1	14.2245	11.7262	180	3.14159	26.065		8.76771	0
47639	Tue Mar 28 15:00:10 2017_x000D_	39.4956	18.6416	38.5286	0.672451	1	14.2245	11.7262	180	3.14159	26.2002		13.7529	0
47640	Tue Mar 28 15:00:10 2017_x000D_	39.9007	18.427	38.5295	0.672466	1	14.2245	11.7262	180	3.14159	26.5362		4.37654	0
47641	Tue Mar 28 15:00:10 2017_x000D_	40.0004	18.3205	34.4541	0.601338	1	14.2245	11.7262	180	3.14159	26.606		8.76771	0
47642	Tue Mar 28 15:00:10 2017_x000D_	40.2003	18.1073	34.4534	0.601325	1	14.2245	11.7262	180	3.14159	26.7481		9.70953	0
47643	Tue Mar 28 15:00:10 2017_x000D_	40.5054	17.9993	33.5276	0.585166	1	14.2245	11.7262	180	3.14159	27.0192		8.75513	0
47644	Tue Mar 28 15:00:10 2017_x000D_	40.7049	17.7863	30.4828	0.532026	1	14.2245	11.7262	180	3.14159	27.165		11.0981	0
47645	Tue Mar 28 15:00:10 2017_x000D_	41.0068	17.5725	18.5433	0.323641	1	14.2245	11.7262	180	3.14159	27.413		0.0067082	0
47646	Tue Mar 28 15:00:10 2017_x000D_	41.0066	17.5724	12.6945	0.22156	1	14.2245	11.7262	180	3.14159	27.4128		4.49296	0
47647	Tue Mar 28 15:00:10 2017_x000D_	40.9007	17.4665	-8.40117	-0.146628	1	14.2245	11.7262	180	3.14159	27.2868		3.078	0
47648	Tue Mar 28 15:00:10 2017_x000D_	40.7981	17.4666	-20.318	-0.354616	1	14.2245	11.7262	180	3.14159	27.1865		3.07815	0
47649	Tue Mar 28 15:00:11 2017_x000D_	40.9007	17.4656	-26.712	-0.466212	1	14.2245	11.7262	180	3.14159	27.2866		0.0127279	0
47650	Tue Mar 28 15:00:11 2017_x000D_	40.901	17.4653	-34.6484	-0.604729	1	14.2245	11.7262	180	3.14159	27.2869		3.15737	0
47651	Tue Mar 28 15:00:11 2017_x000D_	40.9041	17.5705	-52.9548	-0.924236	1	14.2245	11.7262	180	3.14159	27.3122		6.98458	0
47652	Tue Mar 28 15:00:11 2017_x000D_	41.1123	17.6747	-66.558	-1.16166	1	14.2245	11.7262	180	3.14159	27.5379		0.015	0
47653	Tue Mar 28 15:00:11 2017_x000D_	41.1127	17.675	-71.6775	-1.25101	1	14.2245	11.7262	180	3.14159	27.5384		7.11635	0
47654	Tue Mar 28 15:00:11 2017_x000D_	41.2207	17.8862	-79.9235	-1.39493	1	14.2245	11.7262	194.692	3.39801	27.6901		9.52502	0
47655	Tue Mar 28 15:00:11 2017_x000D_	41.2287	18.2036	-85.822	-1.49788	1	14.2245	11.7262	194.692	3.39801	27.7702		7.00628	0
47656	Tue Mar 28 15:00:11 2017_x000D_	41.1316	18.416	-88.5889	-1.54617	1	14.2245	11.7262	194.692	3.39801	27.7263		22.4781	0
47657	Tue Mar 28 15:00:11 2017_x000D_	41.2522	19.1555	-85.6755	-1.49532	1	14.2245	11.7262	194.692	3.39801	28.0302		12.6848	0
47658	Tue Mar 28 15:00:11 2017_x000D_	41.2626	19.5782	-85.6749	-1.49531	1	14.2245	11.7262	194.692	3.39801	28.1552		12.6756	0
47659	Tue Mar 28 15:00:11 2017_x000D_	41.2727	20.0006	-79.9152	-1.39478	1	14.2245	11.7262	194.692	3.39801	28.2855		22.4357	0
47660	Tue Mar 28 15:00:11 2017_x000D_	41.3931	20.7387	-77.6578	-1.35538	1	14.2245	11.7262	194.692	3.39801	28.6244		10.0351	0
47661	Tue Mar 28 15:00:11 2017_x000D_	41.5031	21.0546	-74.3435	-1.29754	1	14.2245	11.7262	194.692	3.39801	28.8295		19.286	0
47662	Tue Mar 28 15:00:11 2017_x000D_	41.6208	21.6866	-71.6543	-1.2506	1	14.2245	11.7262	194.692	3.39801	29.1508		10.0256	0
47663	Tue Mar 28 15:00:11 2017_x000D_	41.7307	22.0022	-68.0533	-1.18775	1	14.2245	11.7262	194.692	3.39801	29.363		7.07747	0
47664	Tue Mar 28 15:00:11 2017_x000D_	41.8382	22.2122	-70.7766	-1.23528	1	14.2245	11.7262	194.692	3.39801	29.5376		21.2109	0
47665	Tue Mar 28 15:00:11 2017_x000D_	42.1601	22.8417	-68.0559	-1.1878	1	14.2245	11.7262	194.692	3.39801	30.0658		9.47682	0
47666	Tue Mar 28 15:00:11 2017_x000D_	42.1678	23.1575	-69.045	-1.20506	1	14.2245	11.7262	194.692	3.39801	30.1911		11.371	23.6862
47667	Tue Mar 28 15:00:11 2017_x000D_	42.3798	23.4717	-68.0549	-1.18778	1	14.8636	12.1898	180	3.14159	29.7392		20.0001	0
47668	Tue Mar 28 15:00:11 2017_x000D_	42.5993	24.1012	-68.054	-1.18777	1	14.8636	12.1898	180	3.14159	30.1853		11.346	0
47669	Tue Mar 28 15:00:11 2017_x000D_	42.811	24.4146	-69.0497	-1.20514	1	14.8636	12.1898	180	3.14159	30.5041		19.2248	0
47670	Tue Mar 28 15:00:12 2017_x000D_	42.9283	25.0446	-71.6598	-1.2507	1	14.8636	12.1898	180	3.14159	30.8686		9.98768	0
47671	Tue Mar 28 15:00:12 2017_x000D_	43.0378	25.359	-68.052	-1.18773	1	14.8636	12.1898	180	3.14159	31.1001		19.9584	0
47672	Tue Mar 28 15:00:12 2017_x000D_	43.2568	25.9872	-68.051	-1.18771	1	14.8636	12.1898	180	3.14159	31.5681		9.97451	0
47673	Tue Mar 28 15:00:12 2017_x000D_	43.3664	26.3011	-71.6604	-1.25071	1	14.8636	12.1898	180	3.14159	31.8047		19.9366	0
47674	Tue Mar 28 15:00:12 2017_x000D_	43.5852	26.9286	-71.6607	-1.25072	1	14.8636	12.1898	180	3.14159	32.2825		14.0664	0
47675	Tue Mar 28 15:00:12 2017_x000D_	43.7988	27.346	-71.6629	-1.25075	1	14.8636	12.1898	180	3.14159	32.6643		9.95923	6.58525
47676	Tue Mar 28 15:00:12 2017_x000D_	43.908	27.6595	-68.0503	-1.1877	1	15.083	12.1967	180	3.14159	32.7105		19.9071	0
47677	Tue Mar 28 15:00:12 2017_x000D_	44.1264	28.2861	-68.0493	-1.18769	1	15.083	12.1967	180	3.14159	33.2022		9.94888	0
47678	Tue Mar 28 15:00:12 2017_x000D_	44.2357	28.5992	-71.6635	-1.25076	1	15.083	12.1967	180	3.14159	33.4503		9.94592	0
47679	Tue Mar 28 15:00:12 2017_x000D_	44.3447	28.9123	-68.0484	-1.18767	1	15.083	12.1967	180	3.14159	33.6995		22.8913	6.58535
47680	Tue Mar 28 15:00:12 2017_x000D_	44.5655	29.6427	-74.3617	-1.29786	1	15.3024	12.2037	187.655	3.2752	34.0653		7.00772	0
47681	Tue Mar 28 15:00:12 2017_x000D_	44.672	29.8506	-71.6641	-1.25077	1	15.3024	12.2037	187.655	3.2752	34.2635		22.8726	0
47682	Tue Mar 28 15:00:12 2017_x000D_	44.8923	30.5805	-70.7804	-1.23535	1	15.3024	12.2037	187.655	3.2752	34.832		9.40755	0
47683	Tue Mar 28 15:00:12 2017_x000D_	44.8996	30.894	-71.6607	-1.25072	1	15.3024	12.2037	187.655	3.2752	35.0046		14.002	33.5109
47684	Tue Mar 28 15:00:12 2017_x000D_	45.1124	31.3094	-71.6629	-1.25075	1	16.3897	12.4597	248.052	4.32932	34.3556		19.8284	0
47685	Tue Mar 28 15:00:12 2017_x000D_	45.33	31.9335	-71.6632	-1.25076	1	16.3897	12.4597	248.052	4.32932	34.8822		6.9876	0
47686	Tue Mar 28 15:00:12 2017_x000D_	45.4362	32.1408	-69.0401	-1.20498	1	16.3897	12.4597	248.052	4.32932	35.0862		19.8094	0
47687	Tue Mar 28 15:00:12 2017_x000D_	45.6536	32.7643	-69.0395	-1.20497	1	16.3897	12.4597	248.052	4.32932	35.6182		9.90995	19.7529
47688	Tue Mar 28 15:00:12 2017_x000D_	45.7624	33.0762	-70.7805	-1.23535	1	17.0478	12.4805	288.315	5.03205	35.3371		15.9559	0
47689	Tue Mar 28 15:00:12 2017_x000D_	45.8755	33.5959	-69.0367	-1.20492	1	17.0478	12.4805	288.315	5.03205	35.7337		6.9863	0
47690	Tue Mar 28 15:00:12 2017_x000D_	45.9818	33.8031	-71.6641	-1.25077	1	17.0478	12.4805	288.315	5.03205	35.942		13.9551	0
47691	Tue Mar 28 15:00:13 2017_x000D_	46.1941	34.217	-71.6662	-1.25081	1	17.0478	12.4805	288.315	5.03205	36.3591		6.25359	0
47692	Tue Mar 28 15:00:13 2017_x000D_	46.1988	34.4254	-71.6644	-1.25078	1	17.0478	12.4805	288.315	5.03205	36.4878		9.88235	19.7499
47693	Tue Mar 28 15:00:13 2017_x000D_	46.3071	34.7365	-68.0372	-1.18747	1	17.7058	12.5013	296.316	5.17169	36.2276		3.12083	0
47694	Tue Mar 28 15:00:13 2017_x000D_	46.3095	34.8405	-69.0355	-1.2049	1	17.7058	12.5013	296.316	5.17169	36.2934		12.8898	0
47695	Tue Mar 28 15:00:13 2017_x000D_	46.4204	35.2556	-71.6629	-1.25075	1	17.7058	12.5013	296.316	5.17169	36.6372		4.37208	0
47696	Tue Mar 28 15:00:13 2017_x000D_	46.5239	35.3582	-68.0362	-1.18746	1	17.7058	12.5013	296.316	5.17169	36.7821		12.8803	80.1274
47697	Tue Mar 28 15:00:13 2017_x000D_	46.6347	35.773	-70.7785	-1.23532	1	19.8307	14.1195	333.522	5.82106	34.4576		6.9581	0
47698	Tue Mar 28 15:00:13 2017_x000D_	46.7405	35.9794	-68.0353	-1.18744	1	19.8307	14.1195	333.522	5.82106	34.6698		12.8656	0
47699	Tue Mar 28 15:00:13 2017_x000D_	46.8509	36.3938	-65.3861	-1.1412	1	19.8307	14.1195	333.522	5.82106	35.0176		11.1839	0
47700	Tue Mar 28 15:00:13 2017_x000D_	47.0599	36.7025	-59.0207	-1.03011	1	19.8307	14.1195	333.522	5.82106	35.3754		9.85673	91.1115
47701	Tue Mar 28 15:00:13 2017_x000D_	47.1679	37.0128	-55.0441	-0.9607	1	22.3927	15.7504	13.2606	0.231441	32.6481		11.1747	0
47702	Tue Mar 28 15:00:13 2017_x000D_	47.3765	37.3214	-40.5935	-0.70849	1	22.3927	15.7504	13.2606	0.231441	33.0075		4.35936	0
47703	Tue Mar 28 15:00:13 2017_x000D_	47.4797	37.4237	-36.5475	-0.637874	1	22.3927	15.7504	13.2606	0.231441	33.1525		11.0547	0
47704	Tue Mar 28 15:00:13 2017_x000D_	47.7871	37.6269	-22.382	-0.39064	1	22.3927	15.7504	13.2606	0.231441	33.518		6.84381	58.626
47705	Tue Mar 28 15:00:13 2017_x000D_	47.9917	37.7278	-14.1378	-0.246751	1	24.1063	16.6898	13.6806	0.238771	31.8294		6.06376	0
47706	Tue Mar 28 15:00:13 2017_x000D_	48.1938	37.7246	-8.23132	-0.143664	1	24.1063	16.6898	13.6806	0.238771	31.9792		12.5359	0
47707	Tue Mar 28 15:00:13 2017_x000D_	48.6002	37.8218	0.987719	0.017239	1	24.1063	16.6898	13.6806	0.238771	32.3498		9.08519	0
47708	Tue Mar 28 15:00:13 2017_x000D_	48.903	37.8169	12.6245	0.220338	1	24.1063	16.6898	13.6806	0.238771	32.5765		0	0
47709	Tue Mar 28 15:00:13 2017_x000D_	48.903	37.8169	12.6245	0.220338	1	24.1063	16.6898	13.6806	0.238771	32.5765		15.4446	43.9539
47710	Tue Mar 28 15:00:13 2017_x000D_	49.4054	37.7045	16.1542	0.281944	1	25.3911	17.394	23.5247	0.410584	31.4516		13.5874	0
47711	Tue Mar 28 15:00:13 2017_x000D_	49.8043	37.49	16.152	0.281906	1	25.3911	17.394	23.5247	0.410584	31.6205		21.3742	0
47712	Tue Mar 28 15:00:13 2017_x000D_	50.5073	37.3742	12.6225	0.220304	1	25.3911	17.394	23.5247	0.410584	32.0941		12.4676	0
47713	Tue Mar 28 15:00:14 2017_x000D_	50.9079	37.2636	9.76048	0.170353	1	25.3911	17.394	23.5247	0.410584	32.3405		18.3756	38.195
47714	Tue Mar 28 15:00:14 2017_x000D_	51.5097	37.1495	6.85434	0.119631	1	26.4564	18.0912	14.6118	0.255025	31.4784		12.0738	0
47715	Tue Mar 28 15:00:14 2017_x000D_	51.9121	37.1425	0.969108	0.0169141	1	26.4564	18.0912	14.6118	0.255025	31.7954		18.1046	0
47716	Tue Mar 28 15:00:14 2017_x000D_	52.5155	37.1323	0.969066	0.0169134	1	26.4564	18.0912	14.6118	0.255025	32.2745		12.0647	0
47717	Tue Mar 28 15:00:14 2017_x000D_	52.9176	37.1255	0.969146	0.0169148	1	26.4564	18.0912	14.6118	0.255025	32.596		12.0587	20.7181
47718	Tue Mar 28 15:00:14 2017_x000D_	53.3195	37.1187	0.969117	0.0169143	1	27.1034	18.3327	25.6026	0.44685	32.2521		18.0806	0
47719	Tue Mar 28 15:00:14 2017_x000D_	53.9221	37.1085	0.969074	0.0169135	1	27.1034	18.3327	25.6026	0.44685	32.7379		12.0467	0
47720	Tue Mar 28 15:00:14 2017_x000D_	54.3236	37.1017	0.969098	0.016914	1	27.1034	18.3327	25.6026	0.44685	33.0638		12.0407	0
47721	Tue Mar 28 15:00:14 2017_x000D_	54.7249	37.0949	0.969123	0.0169144	1	27.1034	18.3327	25.6026	0.44685	33.3911		18.0535	0
47722	Tue Mar 28 15:00:14 2017_x000D_	55.3266	37.0848	0.969079	0.0169136	1	27.1034	18.3327	25.6026	0.44685	33.885		9.0163	18.551
47723	Tue Mar 28 15:00:14 2017_x000D_	55.6271	37.0797	0.969121	0.0169143	1	27.5215	18.7883	14.5585	0.254094	33.5336		18.0356	0
47724	Tue Mar 28 15:00:14 2017_x000D_	56.2282	37.0695	0.969106	0.0169141	1	27.5215	18.7883	14.5585	0.254094	34.0335		9.0223	0
47725	Tue Mar 28 15:00:14 2017_x000D_	56.5289	37.0644	0.969096	0.0169139	1	27.5215	18.7883	14.5585	0.254094	34.2848		6.00687	0
47726	Tue Mar 28 15:00:14 2017_x000D_	56.7291	37.061	0.969081	0.0169136	1	27.5215	18.7883	14.5585	0.254094	34.4525		18.0145	58.552
47727	Tue Mar 28 15:00:14 2017_x000D_	57.3295	37.0509	0.969088	0.0169138	1	29.233	19.7264	13.3654	0.23327	33.0084		12.0076	0
47728	Tue Mar 28 15:00:14 2017_x000D_	57.7297	37.0443	6.87191	0.119937	1	29.233	19.7264	13.3654	0.23327	33.3462		18.2579	0
47729	Tue Mar 28 15:00:14 2017_x000D_	58.3276	36.9307	3.92604	0.0685223	1	29.233	19.7264	13.3654	0.23327	33.8006		12.3923	0
47730	Tue Mar 28 15:00:14 2017_x000D_	58.7292	37.0274	6.87471	0.119986	1	29.233	19.7264	13.3654	0.23327	34.1958		12.3769	76.6133
47731	Tue Mar 28 15:00:14 2017_x000D_	59.1268	36.9173	3.92723	0.0685431	1	31.6002	20.6846	13.4999	0.235617	31.9564		23.9584	0
47732	Tue Mar 28 15:00:14 2017_x000D_	59.9253	36.9038	3.92842	0.0685639	1	31.6002	20.6846	13.4999	0.235617	32.6401		8.97125	0
47733	Tue Mar 28 15:00:14 2017_x000D_	60.2243	36.8988	3.78802	0.0661134	1	31.6002	20.6846	13.4999	0.235617	32.8974		21.1725	0
47734	Tue Mar 28 15:00:15 2017_x000D_	60.9206	36.7837	0.962903	0.0168058	1	31.6002	20.6846	13.4999	0.235617	33.4495		11.9597	62.0762
47735	Tue Mar 28 15:00:15 2017_x000D_	61.3192	36.777	0.962867	0.0168052	1	33.5388	21.4081	13.8241	0.241276	31.7483		5.97987	0
47736	Tue Mar 28 15:00:15 2017_x000D_	61.5185	36.7736	0.962903	0.0168058	1	33.5388	21.4081	13.8241	0.241276	31.9212		20.9069	0
47737	Tue Mar 28 15:00:15 2017_x000D_	62.2153	36.7619	0.962939	0.0168065	1	33.5388	21.4081	13.8241	0.241276	32.5282		8.96226	0
47738	Tue Mar 28 15:00:15 2017_x000D_	62.514	36.7569	0.962919	0.0168061	1	33.5388	21.4081	13.8241	0.241276	32.7894		17.9095	0
47739	Tue Mar 28 15:00:15 2017_x000D_	63.1109	36.7469	0.962917	0.0168061	1	33.5388	21.4081	13.8241	0.241276	33.3135		5.96787	53.9683
47740	Tue Mar 28 15:00:15 2017_x000D_	63.3098	36.7435	0.9629	0.0168058	1	35.2681	21.9038	7.92011	0.138232	31.7262		15.2266	0
47741	Tue Mar 28 15:00:15 2017_x000D_	63.805	36.6322	3.78716	0.0660984	1	35.2681	21.9038	7.92011	0.138232	32.1136		2.98544	0
47742	Tue Mar 28 15:00:15 2017_x000D_	63.9045	36.6305	3.92845	0.0685644	1	35.2681	21.9038	7.92011	0.138232	32.2012		5.96182	0
47743	Tue Mar 28 15:00:15 2017_x000D_	64.1032	36.6272	3.92876	0.0685698	1	35.2681	21.9038	7.92011	0.138232	32.3766		14.8941	26.9765
47744	Tue Mar 28 15:00:15 2017_x000D_	64.5996	36.6189	3.78826	0.0661177	1	36.1325	22.1516	7.92011	0.138232	31.9324		5.95882	0
47745	Tue Mar 28 15:00:15 2017_x000D_	64.7982	36.6156	3.78857	0.066123	1	36.1325	22.1516	7.92011	0.138232	32.1081		8.94126	0
47746	Tue Mar 28 15:00:15 2017_x000D_	65.0962	36.6106	3.93024	0.0685956	1	36.1325	22.1516	7.92011	0.138232	32.3722		5.95287	0
47747	Tue Mar 28 15:00:15 2017_x000D_	65.2946	36.6072	3.93055	0.068601	1	36.1325	22.1516	7.92011	0.138232	32.5483		2.97039	29.2285
47748	Tue Mar 28 15:00:15 2017_x000D_	65.3936	36.6056	3.78943	0.066138	1	36.9868	22.62	13.0017	0.226922	31.663		15.2068	0
47749	Tue Mar 28 15:00:15 2017_x000D_	65.8881	36.4942	0.956728	0.0166981	1	36.9868	22.62	13.0017	0.226922	32.059		2.96455	0
47750	Tue Mar 28 15:00:15 2017_x000D_	65.9869	36.4923	-4.69197	-0.0818904	1	36.9868	22.62	13.0017	0.226922	32.1473		6.70955	0
47751	Tue Mar 28 15:00:15 2017_x000D_	65.787	36.392	-19.9907	-0.348904	1	36.9868	22.62	13.0017	0.226922	31.9237		2.97326	0
47752	Tue Mar 28 15:00:15 2017_x000D_	65.6879	36.3933	-26.4987	-0.46249	1	36.9868	22.62	13.0017	0.226922	31.8348		6.86115	53.9341
47753	Tue Mar 28 15:00:15 2017_x000D_	65.5857	36.1887	-32.9696	-0.575429	1	38.715	23.1154	7.92011	0.138232	29.8822		11.0239	0
47754	Tue Mar 28 15:00:15 2017_x000D_	65.383	35.8822	-51.054	-0.89106	1	38.715	23.1154	7.92011	0.138232	29.5664		4.27877	0
47755	Tue Mar 28 15:00:16 2017_x000D_	65.2827	35.7808	-59.5717	-1.03972	1	38.715	23.1154	7.92011	0.138232	29.4322		3.09353	0
47756	Tue Mar 28 15:00:16 2017_x000D_	65.2846	35.8839	-65.9349	-1.15078	1	38.715	23.1154	7.92011	0.138232	29.4784		2.99434	80.8698
47757	Tue Mar 28 15:00:16 2017_x000D_	65.3844	35.8824	-80.8982	-1.41194	1	41.3063	23.8582	8.81582	0.153865	26.9135		6.19594	0
47758	Tue Mar 28 15:00:16 2017_x000D_	65.388	36.0889	268.123	4.67963	1	41.3063	23.8582	8.81582	0.153865	27.0096		6.18679	0
47759	Tue Mar 28 15:00:16 2017_x000D_	65.3913	36.2951	262.66	4.58428	1	41.3063	23.8582	8.81582	0.153865	27.1065		6.18674	0
47760	Tue Mar 28 15:00:16 2017_x000D_	65.3945	36.5013	257.344	4.49149	1	41.3063	23.8582	8.81582	0.153865	27.2046		6.18075	61.5825
47761	Tue Mar 28 15:00:16 2017_x000D_	65.3977	36.7073	257.343	4.49148	1	43.0024	25.0145	25.7067	0.448667	25.264		15.7411	0
47762	Tue Mar 28 15:00:16 2017_x000D_	65.3064	37.224	253.965	4.43253	1	43.0024	25.0145	25.7067	0.448667	25.4272		13.7219	0
47763	Tue Mar 28 15:00:16 2017_x000D_	65.1143	37.6391	253.966	4.43254	1	43.0024	25.0145	25.7067	0.448667	25.4621		19.4691	0
47764	Tue Mar 28 15:00:16 2017_x000D_	64.9255	38.26	253.966	4.43254	1	43.0024	25.0145	25.7067	0.448667	25.6138		6.17175	20.8431
47765	Tue Mar 28 15:00:16 2017_x000D_	64.9287	38.4657	253.965	4.43253	1	43.6677	24.8143	7.56647	0.13206	25.2664		19.4596	0
47766	Tue Mar 28 15:00:16 2017_x000D_	64.74	39.0863	253.965	4.43253	1	43.6677	24.8143	7.56647	0.13206	25.4506		11.0114	0
47767	Tue Mar 28 15:00:16 2017_x000D_	64.5465	39.3982	254.768	4.44653	1	43.6677	24.8143	7.56647	0.13206	25.4679		15.714	0
47768	Tue Mar 28 15:00:16 2017_x000D_	64.4553	39.914	256.661	4.47958	1	43.6677	24.8143	7.56647	0.13206	25.6929		12.3345	0
47769	Tue Mar 28 15:00:16 2017_x000D_	64.4618	40.3251	256.66	4.47956	1	43.6677	24.8143	7.56647	0.13206	25.9418		8.58171	39.7718
47770	Tue Mar 28 15:00:16 2017_x000D_	64.2667	40.5343	256.662	4.4796	1	44.9675	25.0752	6.62297	0.115593	24.7274		21.7835	0
47771	Tue Mar 28 15:00:16 2017_x000D_	64.179	41.2551	254.766	4.4465	1	44.9675	25.0752	6.62297	0.115593	25.1171		11.0114	0
47772	Tue Mar 28 15:00:16 2017_x000D_	63.9855	41.567	253.966	4.43254	1	44.9675	25.0752	6.62297	0.115593	25.1727		6.1628	0
47773	Tue Mar 28 15:00:16 2017_x000D_	63.9888	41.7724	253.965	4.43253	1	44.9675	25.0752	6.62297	0.115593	25.3102		22.3761	6.61922
47774	Tue Mar 28 15:00:16 2017_x000D_	63.802	42.4945	254.766	4.44651	1	44.9572	25.2956	7.87115	0.137377	25.5133		9.71502	0
47775	Tue Mar 28 15:00:16 2017_x000D_	63.7077	42.8043	256.662	4.4796	1	44.9572	25.2956	7.87115	0.137377	25.6542		19.4226	0
47776	Tue Mar 28 15:00:16 2017_x000D_	63.5193	43.4237	256.663	4.47961	1	44.9572	25.2956	7.87115	0.137377	25.9457		12.6735	0
47777	Tue Mar 28 15:00:17 2017_x000D_	63.4268	43.8359	253.965	4.43252	1	44.9572	25.2956	7.87115	0.137377	26.17		10.9981	87.5006
47778	Tue Mar 28 15:00:17 2017_x000D_	63.2335	44.1474	254.768	4.44654	1	47.5145	26.6982	14.6118	0.255025	23.4853		22.363	0
47779	Tue Mar 28 15:00:17 2017_x000D_	63.0469	44.8691	253.966	4.43254	1	47.5145	26.6982	14.6118	0.255025	23.9047		6.1478	0
47780	Tue Mar 28 15:00:17 2017_x000D_	63.0502	45.074	253.965	4.43252	1	47.5145	26.6982	14.6118	0.255025	24.063		25.3194	0
47781	Tue Mar 28 15:00:17 2017_x000D_	62.8654	45.8975	253.964	4.43251	1	47.5145	26.6982	14.6118	0.255025	24.5818		10.9914	0
47782	Tue Mar 28 15:00:17 2017_x000D_	62.6722	46.2088	254.768	4.44654	1	47.5145	26.6982	14.6118	0.255025	24.7067		22.3383	87.4511
47783	Tue Mar 28 15:00:17 2017_x000D_	62.4858	46.9297	253.965	4.43253	1	50.0703	28.1001	17.0318	0.29726	22.5543		6.14185	0
47784	Tue Mar 28 15:00:17 2017_x000D_	62.4892	47.1344	253.965	4.43252	1	50.0703	28.1001	17.0318	0.29726	22.7274		13.6735	0
47785	Tue Mar 28 15:00:17 2017_x000D_	62.2977	47.548	253.965	4.43253	1	50.0703	28.1001	17.0318	0.29726	22.9724		19.3818	0
47786	Tue Mar 28 15:00:17 2017_x000D_	62.1097	48.1661	253.966	4.43254	1	50.0703	28.1001	17.0318	0.29726	23.4007		12.2687	58.2681
47787	Tue Mar 28 15:00:17 2017_x000D_	62.1166	48.575	253.964	4.43251	1	51.7732	29.0342	14.8313	0.258855	22.1095		8.57119	0
47788	Tue Mar 28 15:00:17 2017_x000D_	61.9218	48.784	253.966	4.43254	1	51.7732	29.0342	14.8313	0.258855	22.2047		25.2765	0
47789	Tue Mar 28 15:00:17 2017_x000D_	61.7373	49.6061	253.965	4.43253	1	51.7732	29.0342	14.8313	0.258855	22.858		6.1299	0
47790	Tue Mar 28 15:00:17 2017_x000D_	61.7408	49.8104	253.964	4.43251	1	51.7732	29.0342	14.8313	0.258855	23.0435		19.3599	58.2465
47791	Tue Mar 28 15:00:17 2017_x000D_	61.553	50.4278	253.964	4.43252	1	53.4755	29.9679	12.034	0.210032	21.9967		12.6247	0
47792	Tue Mar 28 15:00:17 2017_x000D_	61.4608	50.8384	256.667	4.47968	1	53.4755	29.9679	12.034	0.210032	22.346		20.4855	0
47793	Tue Mar 28 15:00:17 2017_x000D_	61.174	51.4581	253.965	4.43253	1	53.4755	29.9679	12.034	0.210032	22.8275		9.17833	0
47794	Tue Mar 28 15:00:17 2017_x000D_	61.1792	51.764	254.768	4.44653	1	53.4755	29.9679	12.034	0.210032	23.1175		9.67335	0
47795	Tue Mar 28 15:00:17 2017_x000D_	61.0854	52.0725	256.668	4.4797	1	53.4755	29.9679	12.034	0.210032	23.3779		9.67048	29.1145
47796	Tue Mar 28 15:00:17 2017_x000D_	60.9916	52.3809	254.768	4.44654	1	54.3264	30.4346	12.6577	0.220918	22.9361		22.2735	0
47797	Tue Mar 28 15:00:17 2017_x000D_	60.8057	53.0997	253.964	4.43251	1	54.3264	30.4346	12.6577	0.220918	23.573		19.3315	0
47798	Tue Mar 28 15:00:18 2017_x000D_	60.6182	53.7162	253.964	4.43251	1	54.3264	30.4346	12.6577	0.220918	24.1168		6.1149	0
47799	Tue Mar 28 15:00:18 2017_x000D_	60.6217	53.92	253.964	4.4325	1	54.3264	30.4346	12.6577	0.220918	24.3145		10.9672	29.1093
47800	Tue Mar 28 15:00:18 2017_x000D_	60.4289	54.2306	254.769	4.44655	1	55.1771	30.9013	14.8912	0.259901	23.9131		16.4466	0
47801	Tue Mar 28 15:00:18 2017_x000D_	60.2396	54.7451	253.965	4.43253	1	55.1771	30.9013	14.8912	0.259901	24.3753		9.16043	0
47802	Tue Mar 28 15:00:18 2017_x000D_	60.245	55.0504	254.768	4.44654	1	55.1771	30.9013	14.8912	0.259901	24.6751		4.28794	0
47803	Tue Mar 28 15:00:18 2017_x000D_	60.1477	55.1551	251.338	4.38667	1	55.1771	30.9013	14.8912	0.259901	24.7579		12.5964	14.5512
47804	Tue Mar 28 15:00:18 2017_x000D_	60.0558	55.5648	253.965	4.43252	1	55.6024	31.1345	4.97241	0.086785	24.8329		6.10596	0
47805	Tue Mar 28 15:00:18 2017_x000D_	60.0594	55.7683	253.964	4.43251	1	55.6024	31.1345	4.97241	0.086785	25.0338		13.6305	0
47806	Tue Mar 28 15:00:18 2017_x000D_	59.8685	56.1806	253.965	4.43252	1	55.6024	31.1345	4.97241	0.086785	25.4068		4.27697	0
47807	Tue Mar 28 15:00:18 2017_x000D_	59.7712	56.2848	257.361	4.49179	1	55.6024	31.1345	4.97241	0.086785	25.4935		9.16043	13.0802
47808	Tue Mar 28 15:00:18 2017_x000D_	59.7766	56.5901	256.671	4.47976	1	56.0382	31.1479	7.92011	0.138232	25.7154		6.8118	0
47809	Tue Mar 28 15:00:18 2017_x000D_	59.6811	56.7961	259.449	4.52824	1	56.0382	31.1479	7.92011	0.138232	25.9056		6.0969	0
47810	Tue Mar 28 15:00:18 2017_x000D_	59.6846	56.9993	265.167	4.62803	1	56.0382	31.1479	7.92011	0.138232	26.1073		4.24702	0
47811	Tue Mar 28 15:00:18 2017_x000D_	59.5837	56.9	268.231	4.68151	1	56.0382	31.1479	7.92011	0.138232	25.995		0.0067082	9.3733
47812	Tue Mar 28 15:00:18 2017_x000D_	59.5836	56.8998	-86.1924	-1.50434	1	55.8098	31.3611	7.56647	0.13206	25.816		0.0192094	0
47813	Tue Mar 28 15:00:18 2017_x000D_	59.5831	56.8994	-75.2643	-1.31361	1	55.8098	31.3611	7.56647	0.13206	25.8155		3.05138	0
47814	Tue Mar 28 15:00:18 2017_x000D_	59.5847	57.0011	-69.1756	-1.20734	1	55.8098	31.3611	7.56647	0.13206	25.9164		0.0108167	0
47815	Tue Mar 28 15:00:18 2017_x000D_	59.5844	57.0009	-64.114	-1.119	1	55.8098	31.3611	7.56647	0.13206	25.9162		4.23634	0
47816	Tue Mar 28 15:00:18 2017_x000D_	59.6848	57.1002	-52.6372	-0.918692	1	55.8098	31.3611	7.56647	0.13206	26.0292		3.05133	13.0771
47817	Tue Mar 28 15:00:18 2017_x000D_	59.6863	57.2019	-46.4512	-0.810727	1	56.2455	31.3744	4.95231	0.0864341	26.0557		8.47283	0
47818	Tue Mar 28 15:00:18 2017_x000D_	59.8876	57.4	-38.4806	-0.671613	1	56.2455	31.3744	4.95231	0.0864341	26.2792		4.23429	0
47819	Tue Mar 28 15:00:19 2017_x000D_	59.9882	57.499	-34.5395	-0.602827	1	56.2455	31.3744	4.95231	0.0864341	26.3913		4.23429	0
47820	Tue Mar 28 15:00:19 2017_x000D_	60.0888	57.598	-30.6762	-0.535402	1	56.2455	31.3744	4.95231	0.0864341	26.5037		9.39335	0
47821	Tue Mar 28 15:00:19 2017_x000D_	60.3875	57.6919	-21.8789	-0.381859	1	56.2455	31.3744	5.28562	0.0922515	26.6415		6.64989	0
47822	Tue Mar 28 15:00:19 2017_x000D_	60.5872	57.7881	-19.2001	-0.335105	1	56.2455	31.3744	5.28562	0.0922515	26.7682		13.2851	0
47823	Tue Mar 28 15:00:19 2017_x000D_	60.9862	57.9802	-19.1983	-0.335073	1	56.2455	31.3744	5.28562	0.0922515	27.0249		13.2811	0
47824	Tue Mar 28 15:00:19 2017_x000D_	61.3851	58.1722	-19.1965	-0.335042	1	56.2455	31.3744	5.28562	0.0922515	27.2862		19.8988	18.429
47825	Tue Mar 28 15:00:19 2017_x000D_	61.9828	58.4598	-21.8746	-0.381784	1	56.6602	31.8276	65.4199	1.14179	27.1589		11.8517	0
47826	Tue Mar 28 15:00:19 2017_x000D_	62.3777	58.4487	-21.8803	-0.381884	1	56.6602	31.8276	65.4199	1.14179	27.2282		13.2515	0
47827	Tue Mar 28 15:00:19 2017_x000D_	62.7757	58.6403	-21.8793	-0.381865	1	56.6602	31.8276	65.4199	1.14179	27.5013		19.8639	0
47828	Tue Mar 28 15:00:19 2017_x000D_	63.3723	58.9275	-24.4593	-0.426896	1	56.6602	31.8276	65.4199	1.14179	27.9188		10.701	52.7105
47829	Tue Mar 28 15:00:19 2017_x000D_	63.6715	59.1217	-25.7089	-0.448706	1	57.4577	33.3932	73.075	1.2754	26.4682		12.1784	0
47830	Tue Mar 28 15:00:19 2017_x000D_	64.0673	59.2119	-23.0383	-0.402093	1	57.4577	33.3932	73.075	1.2754	26.6513		19.8263	0
47831	Tue Mar 28 15:00:19 2017_x000D_	64.6628	59.4985	-25.7124	-0.448765	1	57.4577	33.3932	73.075	1.2754	27.0814		9.32426	0
47832	Tue Mar 28 15:00:19 2017_x000D_	64.9594	59.5914	-21.8767	-0.38182	1	57.4577	33.3932	73.075	1.2754	27.2511		21.3369	0
47833	Tue Mar 28 15:00:19 2017_x000D_	65.5558	59.9789	-21.8717	-0.381733	1	57.4577	33.3932	73.075	1.2754	27.7917		11.801	35.287
47834	Tue Mar 28 15:00:19 2017_x000D_	65.949	59.9675	-21.8775	-0.381834	1	57.8405	34.5054	85.0276	1.48401	26.722		21.3094	0
47835	Tue Mar 28 15:00:19 2017_x000D_	66.5445	60.3547	-21.8724	-0.381745	1	57.8405	34.5054	85.0276	1.48401	27.2754		12.1283	0
47836	Tue Mar 28 15:00:19 2017_x000D_	66.9387	60.4444	-19.1849	-0.33484	1	57.8405	34.5054	85.0276	1.48401	27.4883		12.1198	0
47837	Tue Mar 28 15:00:19 2017_x000D_	67.3327	60.5337	-21.8771	-0.381828	1	57.8405	34.5054	85.0276	1.48401	27.7051		8.3858	35.2775
47838	Tue Mar 28 15:00:19 2017_x000D_	67.5318	60.7299	-21.8731	-0.381758	1	58.2232	35.6173	84.4155	1.47333	26.7823		18.5796	0
47839	Tue Mar 28 15:00:19 2017_x000D_	68.123	60.9144	-21.8749	-0.38179	1	58.2232	35.6173	84.4155	1.47333	27.1652		12.1065	0
47840	Tue Mar 28 15:00:19 2017_x000D_	68.5165	61.0039	-19.1845	-0.334833	1	58.2232	35.6173	84.4155	1.47333	27.394		18.5549	0
47841	Tue Mar 28 15:00:20 2017_x000D_	69.1069	61.1882	-19.1852	-0.334845	1	58.2232	35.6173	84.4155	1.47333	27.7908		13.1307	0
47842	Tue Mar 28 15:00:20 2017_x000D_	69.5012	61.3782	-19.1834	-0.334813	1	58.2232	35.6173	84.4155	1.47333	28.1215		21.3199	14.6223
47843	Tue Mar 28 15:00:20 2017_x000D_	70.1884	61.5593	-18.219	-0.317982	1	58.4198	36.0633	85.0276	1.48401	28.0811		10.601	0
47844	Tue Mar 28 15:00:20 2017_x000D_	70.4846	61.752	-19.1824	-0.334795	1	58.4198	36.0633	85.0276	1.48401	28.3808		18.5037	0
47845	Tue Mar 28 15:00:20 2017_x000D_	71.0734	61.9357	-19.1831	-0.334808	1	58.4198	36.0633	85.0276	1.48401	28.8009		9.23907	0
47846	Tue Mar 28 15:00:20 2017_x000D_	71.3674	62.0274	-20.8141	-0.363275	1	58.4198	36.0633	85.0276	1.48401	29.0134		9.25321	20.7322
47847	Tue Mar 28 15:00:20 2017_x000D_	71.6618	62.1194	-19.1838	-0.33482	1	58.6057	36.7289	86.3855	1.50771	28.5506		19.6209	0
47848	Tue Mar 28 15:00:20 2017_x000D_	72.251	62.4033	-21.8807	-0.381891	1	58.6057	36.7289	86.3855	1.50771	29.0752		8.77316	0
47849	Tue Mar 28 15:00:20 2017_x000D_	72.5433	62.3943	-20.8169	-0.363323	1	58.6057	36.7289	86.3855	1.50771	29.2056		18.7987	0
47850	Tue Mar 28 15:00:20 2017_x000D_	73.0359	62.7816	-21.8785	-0.381852	1	58.6057	36.7289	86.3855	1.50771	29.7821		11.6935	0
47851	Tue Mar 28 15:00:20 2017_x000D_	73.4255	62.7697	-21.8843	-0.381953	1	58.6057	36.7289	86.3855	1.50771	29.9625		19.5726	9.20263
47852	Tue Mar 28 15:00:20 2017_x000D_	74.0132	63.053	-24.4835	-0.427318	1	58.8129	36.9551	87.9152	1.53441	30.2018		6.52636	0
47853	Tue Mar 28 15:00:20 2017_x000D_	74.2091	63.1476	-21.8821	-0.381915	1	58.8129	36.9551	87.9152	1.53441	30.3824		8.31146	0
47854	Tue Mar 28 15:00:20 2017_x000D_	74.4061	63.3424	-21.8782	-0.381847	1	58.8129	36.9551	87.9152	1.53441	30.6502		11.6726	0
47855	Tue Mar 28 15:00:20 2017_x000D_	74.795	63.3303	-21.8839	-0.381947	1	58.8129	36.9551	87.9152	1.53441	30.8396		13.03	33.0631
47856	Tue Mar 28 15:00:20 2017_x000D_	75.1862	63.519	-21.8829	-0.381929	1	57.9105	37.5878	115.616	2.01788	31.1589		10.516	0
47857	Tue Mar 28 15:00:20 2017_x000D_	75.4798	63.7105	-20.81	-0.363203	1	57.9105	37.5878	115.616	2.01788	31.4814		15.662	0
47858	Tue Mar 28 15:00:20 2017_x000D_	75.9678	63.896	-21.8807	-0.381891	1	57.9105	37.5878	115.616	2.01788	31.909		4.1345	0
47859	Tue Mar 28 15:00:20 2017_x000D_	76.0657	63.993	-23.3242	-0.407084	1	57.9105	37.5878	115.616	2.01788	32.0444		9.1954	35.4505
47860	Tue Mar 28 15:00:20 2017_x000D_	76.3583	64.0843	-21.8797	-0.381872	1	56.8009	37.9942	167.692	2.92678	32.6065		6.49562	0
47861	Tue Mar 28 15:00:20 2017_x000D_	76.5534	64.1782	-24.4846	-0.427337	1	56.8009	37.9942	167.692	2.92678	32.7988		5.82278	0
47862	Tue Mar 28 15:00:21 2017_x000D_	76.7474	64.1722	-24.4879	-0.427395	1	56.8009	37.9942	167.692	2.92678	32.9113		12.4205	0
47863	Tue Mar 28 15:00:21 2017_x000D_	77.0417	64.4634	-28.3244	-0.494354	1	56.8009	37.9942	167.692	2.92678	33.3213		9.17662	33.4434
47864	Tue Mar 28 15:00:21 2017_x000D_	77.3338	64.5542	-32.3076	-0.563873	1	55.7019	38.1811	174.714	3.04934	34.1098		16.9359	0
47865	Tue Mar 28 15:00:21 2017_x000D_	77.8214	64.8387	-40.8307	-0.712631	1	55.7019	38.1811	174.714	3.04934	34.6396		8.26906	0
47866	Tue Mar 28 15:00:21 2017_x000D_	78.0175	65.0324	-48.6177	-0.848539	1	55.7019	38.1811	174.714	3.04934	34.9139		6.49292	0
47867	Tue Mar 28 15:00:21 2017_x000D_	78.2125	65.1263	-54.6644	-0.954074	1	55.7019	38.1811	174.714	3.04934	35.1108		19.8416	0
47868	Tue Mar 28 15:00:21 2017_x000D_	78.5098	65.7171	-69.6372	-1.2154	1	55.7019	38.1811	174.714	3.04934	35.7552		6.61162	66.9352
47869	Tue Mar 28 15:00:21 2017_x000D_	78.6088	65.914	-72.303	-1.26193	1	53.7944	37.0237	225	3.92699	38.0842		18.1648	0
47870	Tue Mar 28 15:00:21 2017_x000D_	78.7122	66.5106	-86.7677	-1.51438	1	53.7944	37.0237	225	3.92699	38.6054		9.00054	0
47871	Tue Mar 28 15:00:21 2017_x000D_	78.7155	66.8106	267.822	4.67437	1	53.7944	37.0237	225	3.92699	38.8371		5.99733	0
47872	Tue Mar 28 15:00:21 2017_x000D_	78.7176	67.0105	262.353	4.57892	1	53.7944	37.0237	225	3.92699	38.992		17.986	82.8911
47873	Tue Mar 28 15:00:21 2017_x000D_	78.7239	67.61	251.999	4.39821	1	51.9278	34.9865	235.837	4.11613	42.2176		8.44477	0
47874	Tue Mar 28 15:00:21 2017_x000D_	78.5326	67.8165	244.999	4.27604	1	51.9278	34.9865	235.837	4.11613	42.2566		16.1875	0
47875	Tue Mar 28 15:00:21 2017_x000D_	78.3444	68.3222	238.882	4.16928	1	51.9278	34.9865	235.837	4.11613	42.5336		10.8145	0
47876	Tue Mar 28 15:00:21 2017_x000D_	78.154	68.6283	232.888	4.06465	1	51.9278	34.9865	235.837	4.11613	42.6566		21.0942	50.9434
47877	Tue Mar 28 15:00:21 2017_x000D_	77.6757	69.1437	229.063	3.99791	1	50.9006	33.6343	241.111	4.20818	44.4727		8.43393	0
47878	Tue Mar 28 15:00:21 2017_x000D_	77.4845	69.3498	229.063	3.99791	1	50.9006	33.6343	241.111	4.20818	44.523		14.9698	0
47879	Tue Mar 28 15:00:21 2017_x000D_	77.1985	69.7587	227.137	3.96429	1	50.9006	33.6343	241.111	4.20818	44.6828		10.6799	0
47880	Tue Mar 28 15:00:21 2017_x000D_	76.9106	69.9681	229.063	3.99791	1	50.9006	33.6343	241.111	4.20818	44.6841		21.61	41.793
47881	Tue Mar 28 15:00:21 2017_x000D_	76.5302	70.5798	229.064	3.99791	1	50.0806	32.5081	239.938	4.18771	46.3577		13.1957	0
47882	Tue Mar 28 15:00:21 2017_x000D_	76.1453	70.7927	229.063	3.99791	1	50.0806	32.5081	239.938	4.18771	46.315		17.4844	0
47883	Tue Mar 28 15:00:21 2017_x000D_	75.8607	71.3013	232.887	4.06465	1	50.0806	32.5081	239.938	4.18771	46.5782		8.43801	0
47884	Tue Mar 28 15:00:22 2017_x000D_	75.6693	71.5074	232.887	4.06465	1	50.0806	32.5081	239.938	4.18771	46.6447		16.8784	0
47885	Tue Mar 28 15:00:22 2017_x000D_	75.2866	71.9198	232.887	4.06465	1	50.0806	32.5081	239.938	4.18771	46.7827		8.44241	36.8846
47886	Tue Mar 28 15:00:22 2017_x000D_	75.0952	72.1261	232.887	4.06465	1	49.25	31.6016	244.39	4.26541	48.0646		17.4792	0
47887	Tue Mar 28 15:00:22 2017_x000D_	74.8106	72.6345	236.646	4.13026	1	49.25	31.6016	244.39	4.26541	48.343		8.44021	0
47888	Tue Mar 28 15:00:22 2017_x000D_	74.6192	72.8407	236.646	4.13026	1	49.25	31.6016	244.39	4.26541	48.4176		6.70811	0
47889	Tue Mar 28 15:00:22 2017_x000D_	74.5248	73.0434	238.885	4.16932	1	49.25	31.6016	244.39	4.26541	48.5411		19.1551	14.5646
47890	Tue Mar 28 15:00:22 2017_x000D_	74.1433	73.5554	240.312	4.19423	1	48.8243	31.3682	245.401	4.28306	49.2017		9.49773	0
47891	Tue Mar 28 15:00:22 2017_x000D_	74.0499	73.8579	236.646	4.13026	1	48.8243	31.3682	245.401	4.28306	49.4136		16.8826	0
47892	Tue Mar 28 15:00:22 2017_x000D_	73.6671	74.2704	236.646	4.13026	1	48.8243	31.3682	245.401	4.28306	49.5758		6.70938	0
47893	Tue Mar 28 15:00:22 2017_x000D_	73.5726	74.4731	234.526	4.09325	1	48.8243	31.3682	245.401	4.28306	49.7042		9.49023	97.6597
47894	Tue Mar 28 15:00:22 2017_x000D_	73.4794	74.7754	235.045	4.10231	1	47.8785	28.2533	262.43	4.58026	53.101		19.1527	0
47895	Tue Mar 28 15:00:22 2017_x000D_	73.0979	75.2873	236.646	4.13026	1	47.8785	28.2533	262.43	4.58026	53.3687		8.44241	0
47896	Tue Mar 28 15:00:22 2017_x000D_	72.9065	75.4936	236.646	4.13026	1	47.8785	28.2533	262.43	4.58026	53.4607		8.44241	0
47897	Tue Mar 28 15:00:22 2017_x000D_	72.7151	75.6999	236.646	4.13026	1	47.8785	28.2533	262.43	4.58026	53.5541		17.4792	0
47898	Tue Mar 28 15:00:22 2017_x000D_	72.4305	76.2083	237.333	4.14224	1	47.8785	28.2533	262.43	4.58026	53.8747		6.70938	107.346
47899	Tue Mar 28 15:00:22 2017_x000D_	72.336	76.411	235.045	4.10231	1	47.3892	24.7087	263.704	4.6025	57.4062		16.8848	0
47900	Tue Mar 28 15:00:22 2017_x000D_	71.9532	76.8236	235.045	4.10231	1	47.3892	24.7087	263.704	4.6025	57.6138		5.96751	0
47901	Tue Mar 28 15:00:22 2017_x000D_	71.9558	77.0225	235.045	4.10231	1	47.3892	24.7087	263.704	4.6025	57.7949		14.9681	0
47902	Tue Mar 28 15:00:22 2017_x000D_	71.6699	77.4314	232.888	4.06466	1	47.3892	24.7087	263.704	4.6025	58.0451		4.21587	67.2782
47903	Tue Mar 28 15:00:22 2017_x000D_	71.5743	77.5344	236.646	4.13026	1	47.0559	22.491	263.028	4.59071	60.2572		12.6732	0
47904	Tue Mar 28 15:00:22 2017_x000D_	71.287	77.8441	232.888	4.06466	1	47.0559	22.491	263.028	4.59071	60.4244		2.98226	0
47905	Tue Mar 28 15:00:23 2017_x000D_	71.2883	77.9435	231.12	4.0338	1	47.0559	22.491	263.028	4.59071	60.516		4.2223	0
47906	Tue Mar 28 15:00:23 2017_x000D_	71.1926	78.0467	230.856	4.02919	1	47.0559	22.491	263.028	4.59071	60.5724		6.61766	54.3816
47907	Tue Mar 28 15:00:23 2017_x000D_	70.9997	78.1537	229.066	3.99796	1	46.7018	20.7132	263.704	4.6025	62.3683		19.1695	0
47908	Tue Mar 28 15:00:23 2017_x000D_	70.6178	78.666	219.191	3.8256	1	46.7018	20.7132	263.704	4.6025	62.6937		2.98515	0
47909	Tue Mar 28 15:00:23 2017_x000D_	70.6188	78.7655	213.836	3.73214	1	46.7018	20.7132	263.704	4.6025	62.7861		6.63314	0
47910	Tue Mar 28 15:00:23 2017_x000D_	70.4252	78.8723	193.737	3.38135	1	46.7018	20.7132	263.704	4.6025	62.8115		2.92411	0
47911	Tue Mar 28 15:00:23 2017_x000D_	70.3278	78.876	187.785	3.27746	1	46.7018	20.7132	263.704	4.6025	62.7782		12.1209	33.665
47912	Tue Mar 28 15:00:23 2017_x000D_	69.9401	78.9897	168.477	2.94047	1	46.535	19.6035	262.18	4.57591	63.832		6.48452	0
47913	Tue Mar 28 15:00:23 2017_x000D_	69.7446	78.8975	158.72	2.77018	1	46.535	19.6035	262.18	4.57591	63.6747		5.83911	0
47914	Tue Mar 28 15:00:23 2017_x000D_	69.5501	78.9048	153.63	2.68135	1	46.535	19.6035	262.18	4.57591	63.6108		14.5337	0
47915	Tue Mar 28 15:00:23 2017_x000D_	69.1574	78.6211	143.671	2.50753	1	46.535	19.6035	262.18	4.57591	63.2048		8.2464	29.3877
47916	Tue Mar 28 15:00:23 2017_x000D_	68.9603	78.4295	135.867	2.37133	1	46.1395	18.7073	256.394	4.47491	63.9338		10.47	0
47917	Tue Mar 28 15:00:23 2017_x000D_	68.6662	78.2416	125.892	2.19723	1	46.1395	18.7073	256.394	4.47491	63.6536		9.35919	0
47918	Tue Mar 28 15:00:23 2017_x000D_	68.5647	77.9466	122.051	2.13019	1	46.1395	18.7073	256.394	4.47491	63.3418		27.7277	0
47919	Tue Mar 28 15:00:23 2017_x000D_	68.0662	77.1683	124.338	2.17011	1	46.1395	18.7073	256.394	4.47491	62.4377		13.1917	13.2564
47920	Tue Mar 28 15:00:23 2017_x000D_	67.8656	76.777	124.336	2.17008	1	46.1601	18.2659	267.33	4.66579	62.4074		12.407	0
47921	Tue Mar 28 15:00:23 2017_x000D_	67.5687	76.4891	128.107	2.23589	1	46.1601	18.2659	267.33	4.66579	62.0344		25.2874	0
47922	Tue Mar 28 15:00:23 2017_x000D_	67.0706	75.8091	131.952	2.303	1	46.1601	18.2659	267.33	4.66579	61.2247		13.2172	0
47923	Tue Mar 28 15:00:23 2017_x000D_	66.8695	75.4171	131.948	2.30293	1	46.1601	18.2659	267.33	4.66579	60.7877		12.4345	32.77
47924	Tue Mar 28 15:00:23 2017_x000D_	66.572	75.1285	135.84	2.37086	1	45.5459	17.3626	232.354	4.05535	61.4735		16.5926	0
47925	Tue Mar 28 15:00:23 2017_x000D_	66.1752	74.7432	135.84	2.37086	1	45.5459	17.3626	232.354	4.05535	60.9762		12.4493	0
47926	Tue Mar 28 15:00:24 2017_x000D_	65.8774	74.4542	139.741	2.43894	1	45.5459	17.3626	232.354	4.05535	60.6038		14.6359	0
47927	Tue Mar 28 15:00:24 2017_x000D_	65.4818	74.1687	141.886	2.47637	1	45.5459	17.3626	232.354	4.05535	60.2028		10.5625	0
47928	Tue Mar 28 15:00:24 2017_x000D_	65.185	73.9793	143.618	2.50661	1	45.5459	17.3626	232.354	4.05535	59.9262		22.9131	93.1458
47929	Tue Mar 28 15:00:24 2017_x000D_	64.5901	73.5003	145.862	2.54577	1	43.6921	14.8719	222.322	3.88026	62.2416		8.32288	0
47930	Tue Mar 28 15:00:24 2017_x000D_	64.391	73.3071	145.86	2.54574	1	43.6921	14.8719	222.322	3.88026	61.9929		8.32282	0
47931	Tue Mar 28 15:00:24 2017_x000D_	64.192	73.1138	145.858	2.54571	1	43.6921	14.8719	222.322	3.88026	61.7444		13.1073	0
47932	Tue Mar 28 15:00:24 2017_x000D_	63.7968	72.9275	145.861	2.54575	1	43.6921	14.8719	222.322	3.88026	61.4382		14.6969	60.4411
47933	Tue Mar 28 15:00:24 2017_x000D_	63.3997	72.6406	143.618	2.5066	1	42.4521	13.284	223.377	3.89867	62.9445		10.5848	0
47934	Tue Mar 28 15:00:24 2017_x000D_	63.1024	72.4506	141.89	2.47645	1	42.4521	13.284	223.377	3.89867	62.6667		16.6839	0
47935	Tue Mar 28 15:00:24 2017_x000D_	62.7033	72.0633	141.888	2.47641	1	42.4521	13.284	223.377	3.89867	62.1701		12.5342	0
47936	Tue Mar 28 15:00:24 2017_x000D_	62.4035	71.7723	141.499	2.46963	1	42.4521	13.284	223.377	3.89867	61.7976		18.8641	38.1363
47937	Tue Mar 28 15:00:24 2017_x000D_	61.9058	71.388	139.75	2.43909	1	41.3894	12.5864	226.046	3.94524	62.278		8.35897	0
47938	Tue Mar 28 15:00:24 2017_x000D_	61.7058	71.194	139.749	2.43908	1	41.3894	12.5864	226.046	3.94524	62.0291		18.8851	0
47939	Tue Mar 28 15:00:24 2017_x000D_	61.2076	70.8092	137.875	2.40637	1	41.3894	12.5864	226.046	3.94524	61.5033		0	0
47940	Tue Mar 28 15:00:24 2017_x000D_	61.2076	70.8092	137.875	2.40637	1	41.3894	12.5864	226.046	3.94524	61.5033		18.9156	0
47941	Tue Mar 28 15:00:24 2017_x000D_	60.7085	70.4239	139.751	2.43911	1	41.3894	12.5864	226.046	3.94524	60.9787		12.5554	18.5354
47942	Tue Mar 28 15:00:24 2017_x000D_	60.4081	70.1325	140.027	2.44393	1	40.9724	12.1305	223.17	3.89506	61.1717		10.6497	0
47943	Tue Mar 28 15:00:24 2017_x000D_	60.109	69.9413	141.885	2.47637	1	40.9724	12.1305	223.17	3.89506	60.8958		16.771	0
47944	Tue Mar 28 15:00:24 2017_x000D_	59.7077	69.5521	141.883	2.47633	1	40.9724	12.1305	223.17	3.89506	60.4008		3.01843	0
47945	Tue Mar 28 15:00:24 2017_x000D_	59.706	69.4515	144.15	2.5159	1	40.9724	12.1305	223.17	3.89506	60.3046		14.7995	6.63706
47946	Tue Mar 28 15:00:24 2017_x000D_	59.3062	69.1625	141.881	2.47629	1	40.9826	11.9095	223.749	3.90516	60.1137		4.19868	0
47947	Tue Mar 28 15:00:24 2017_x000D_	59.2056	69.0652	145.837	2.54534	1	40.9826	11.9095	223.749	3.90516	59.9904		6.61179	0
47948	Tue Mar 28 15:00:25 2017_x000D_	59.0064	68.9709	143.604	2.50637	1	40.9826	11.9095	223.749	3.90516	59.8403		6.60523	0
47949	Tue Mar 28 15:00:25 2017_x000D_	58.8073	68.8769	145.84	2.54539	1	40.9826	11.9095	223.749	3.90516	59.6909		8.40139	0
47950	Tue Mar 28 15:00:25 2017_x000D_	58.6063	68.6819	145.838	2.54535	1	40.9826	11.9095	223.749	3.90516	59.4449		4.20292	20.697
47951	Tue Mar 28 15:00:25 2017_x000D_	58.5056	68.5845	149.71	2.61293	1	40.3365	11.6676	180	3.14159	59.7465		18.9815	0
47952	Tue Mar 28 15:00:25 2017_x000D_	58.0045	68.1982	161.186	2.81323	1	40.3365	11.6676	180	3.14159	59.2272		8.90016	0
47953	Tue Mar 28 15:00:25 2017_x000D_	57.708	68.2083	167.536	2.92406	1	40.3365	11.6676	180	3.14159	59.1491		9.34891	0
47954	Tue Mar 28 15:00:25 2017_x000D_	57.4098	68.1178	181.899	3.17474	1	40.3365	11.6676	180	3.14159	58.9756		5.92841	82.804
47955	Tue Mar 28 15:00:25 2017_x000D_	57.2123	68.1245	187.442	3.27148	1	37.7516	10.6998	195.035	3.404	60.6326		12.2765	0
47956	Tue Mar 28 15:00:25 2017_x000D_	56.8194	68.2389	202.4	3.53255	1	37.7516	10.6998	195.035	3.404	60.6162		0	0
47957	Tue Mar 28 15:00:25 2017_x000D_	56.8194	68.2389	202.4	3.53255	1	37.7516	10.6998	195.035	3.404	60.6162		12.2855	0
47958	Tue Mar 28 15:00:25 2017_x000D_	56.4261	68.353	212.654	3.71151	1	37.7516	10.6998	195.035	3.404	60.6022		4.2625	62.1317
47959	Tue Mar 28 15:00:25 2017_x000D_	56.3294	68.4571	221.225	3.86111	1	35.812	9.9737	187.655	3.2752	61.978		12.8126	0
47960	Tue Mar 28 15:00:25 2017_x000D_	56.0385	68.7698	225.112	3.92894	1	35.812	9.9737	187.655	3.2752	62.1779		10.8461	0
47961	Tue Mar 28 15:00:25 2017_x000D_	55.7455	68.9816	227.059	3.96293	1	35.812	9.9737	187.655	3.2752	62.2838		23.6403	0
47962	Tue Mar 28 15:00:25 2017_x000D_	55.2622	69.604	225.112	3.92894	1	35.812	9.9737	187.655	3.2752	62.7223		8.54809	0
47963	Tue Mar 28 15:00:25 2017_x000D_	55.0681	69.8126	225.112	3.92894	1	35.812	9.9737	187.655	3.2752	62.8609		25.9203	46.3877
47964	Tue Mar 28 15:00:25 2017_x000D_	54.3845	70.341	221.227	3.86113	1	34.2895	9.7037	187.655	3.2752	63.8803		8.55438	0
47965	Tue Mar 28 15:00:25 2017_x000D_	54.1902	70.5497	216.682	3.78182	1	34.2895	9.7037	187.655	3.2752	64.0178		10.8611	0
47966	Tue Mar 28 15:00:25 2017_x000D_	53.8968	70.7618	215.09	3.75403	1	34.2895	9.7037	187.655	3.2752	64.1291		17.5504	0
47967	Tue Mar 28 15:00:25 2017_x000D_	53.407	71.0817	211.257	3.68714	1	34.2895	9.7037	187.655	3.2752	64.2864		13.4345	9.28133
47968	Tue Mar 28 15:00:25 2017_x000D_	53.0145	71.2973	211.257	3.68713	1	34.0806	9.4755	187.25	3.26814	64.6562		20.165	0
47969	Tue Mar 28 15:00:26 2017_x000D_	52.4253	71.6208	208.774	3.64379	1	34.0806	9.4755	187.25	3.26814	64.7963		10.8719	0
47970	Tue Mar 28 15:00:26 2017_x000D_	52.1316	71.8331	207.557	3.62256	1	34.0806	9.4755	187.25	3.26814	64.9177		20.1744	0
47971	Tue Mar 28 15:00:26 2017_x000D_	51.5421	72.1567	205.046	3.57872	1	34.0806	9.4755	187.25	3.26814	65.0679		9.47683	0
47972	Tue Mar 28 15:00:26 2017_x000D_	51.2465	72.2681	208.774	3.64379	1	34.0806	9.4755	186.623	3.25719	65.0967		20.1813	0
47973	Tue Mar 28 15:00:26 2017_x000D_	50.6569	72.592	211.256	3.6871	1	34.0806	9.4755	186.623	3.25719	65.2569		0	0
47974	Tue Mar 28 15:00:26 2017_x000D_	50.6569	72.592	211.256	3.6871	1	34.0806	9.4755	186.623	3.25719	65.2569		21.7588	0
47975	Tue Mar 28 15:00:26 2017_x000D_	50.0691	73.0169	211.256	3.68712	1	34.0806	9.4755	186.623	3.25719	65.5221		9.48912	0
47976	Tue Mar 28 15:00:26 2017_x000D_	49.7731	73.1284	215.085	3.75393	1	34.0806	9.4755	186.623	3.25719	65.5587		17.1301	0
47977	Tue Mar 28 15:00:26 2017_x000D_	49.3841	73.5464	215.086	3.75396	1	34.0806	9.4755	186.623	3.25719	65.8732		8.95775	0
47978	Tue Mar 28 15:00:26 2017_x000D_	49.0857	73.5571	216.675	3.7817	1	34.0806	9.4755	186.623	3.25719	65.8149		17.1364	0
47979	Tue Mar 28 15:00:26 2017_x000D_	48.6965	73.9752	216.676	3.78172	1	34.0806	9.4755	186.623	3.25719	66.135		13.4747	0
47980	Tue Mar 28 15:00:26 2017_x000D_	48.3028	74.1914	216.676	3.7817	1	34.0806	9.4755	186.623	3.25719	66.2602		15.1181	0
47981	Tue Mar 28 15:00:26 2017_x000D_	47.9113	74.5087	219.016	3.82255	1	34.0806	9.4755	186.623	3.25719	66.4876		10.9001	0
47982	Tue Mar 28 15:00:26 2017_x000D_	47.6168	74.7215	217.379	3.79398	1	34.0806	9.4755	186.623	3.25719	66.6353		10.8911	0
47983	Tue Mar 28 15:00:26 2017_x000D_	47.3226	74.9342	219.016	3.82254	1	34.0806	9.4755	186.623	3.25719	66.7847		6.74538	0
47984	Tue Mar 28 15:00:26 2017_x000D_	47.1255	75.0424	216.676	3.7817	1	34.0806	9.4755	186.623	3.25719	66.852		19.3859	0
47985	Tue Mar 28 15:00:26 2017_x000D_	46.6363	75.4646	215.086	3.75396	1	34.0806	9.4755	186.623	3.25719	67.173		8.57558	0
47986	Tue Mar 28 15:00:26 2017_x000D_	46.4415	75.6738	215.087	3.75397	1	34.0806	9.4755	186.623	3.25719	67.3425		21.8038	0
47987	Tue Mar 28 15:00:26 2017_x000D_	45.8525	76.0996	215.087	3.75397	1	34.0806	9.4755	186.623	3.25719	67.6561		6.75208	0
47988	Tue Mar 28 15:00:26 2017_x000D_	45.6552	76.2079	212.665	3.7117	1	34.0806	9.4755	186.623	3.25719	67.7288		20.2527	33.6149
47989	Tue Mar 28 15:00:26 2017_x000D_	45.0636	76.5331	215.086	3.75395	1	32.9757	9.6618	180	3.14159	67.955		8.57982	0
47990	Tue Mar 28 15:00:26 2017_x000D_	44.8687	76.7424	215.086	3.75396	1	32.9757	9.6618	180	3.14159	68.1267		6.75615	0
47991	Tue Mar 28 15:00:27 2017_x000D_	44.6713	76.8508	212.665	3.7117	1	32.9757	9.6618	180	3.14159	68.1993		15.1415	0
47992	Tue Mar 28 15:00:27 2017_x000D_	44.2792	77.1686	215.086	3.75397	1	32.9757	9.6618	180	3.14159	68.4466		6.75878	0
47993	Tue Mar 28 15:00:27 2017_x000D_	44.0817	77.277	212.666	3.71172	1	32.9757	9.6618	180	3.14159	68.5212		15.1457	66.1625
47994	Tue Mar 28 15:00:27 2017_x000D_	43.6895	77.5949	215.086	3.75397	1	30.7755	9.8134	180	3.14159	69.0007		6.00133	0
47995	Tue Mar 28 15:00:27 2017_x000D_	43.4896	77.6025	215.085	3.75394	1	30.7755	9.8134	180	3.14159	68.9711		17.1703	0
47996	Tue Mar 28 15:00:27 2017_x000D_	43.0996	78.0214	215.087	3.75397	1	30.7755	9.8134	180	3.14159	69.3124		2.99905	0
47997	Tue Mar 28 15:00:27 2017_x000D_	42.9997	78.0251	216.675	3.78169	1	30.7755	9.8134	180	3.14159	69.2984		6.7643	46.0283
47998	Tue Mar 28 15:00:27 2017_x000D_	42.8021	78.1337	214.194	3.73838	1	29.242	9.7646	180	3.14159	69.7009		15.1658	0
47999	Tue Mar 28 15:00:27 2017_x000D_	42.4092	78.4518	208.793	3.64412	1	29.242	9.7646	180	3.14159	69.9379		6.76693	0
48000	Tue Mar 28 15:00:27 2017_x000D_	42.2115	78.5604	206.204	3.59894	1	29.242	9.7646	180	3.14159	70.0076		4.29817	0
48001	Tue Mar 28 15:00:27 2017_x000D_	42.1137	78.6651	202.481	3.53395	1	29.242	9.7646	180	3.14159	70.0925		2.99041	40.1012
48002	Tue Mar 28 15:00:27 2017_x000D_	42.2133	78.6611	190.78	3.32973	1	27.9174	9.9441	180	3.14159	70.1883		0.00848528	0
48003	Tue Mar 28 15:00:27 2017_x000D_	42.2131	78.6609	185.081	3.23027	1	27.9174	9.9441	180	3.14159	70.1881		3.00473	0
48004	Tue Mar 28 15:00:27 2017_x000D_	42.113	78.6643	173.133	3.02173	1	27.9174	9.9441	180	3.14159	70.1711		0.00848528	0
48005	Tue Mar 28 15:00:27 2017_x000D_	42.1128	78.6641	167.286	2.9197	1	27.9174	9.9441	180	3.14159	70.1708		6.01577	33.6336
48006	Tue Mar 28 15:00:27 2017_x000D_	41.9124	78.6712	156.528	2.73192	1	26.8119	10.1306	180	3.14159	70.1843		3.03372	0
48007	Tue Mar 28 15:00:27 2017_x000D_	41.9102	78.5701	151.324	2.64111	1	26.8119	10.1306	180	3.14159	70.0851		3.00194	0
48008	Tue Mar 28 15:00:27 2017_x000D_	41.8102	78.5737	144.822	2.52762	1	26.8119	10.1306	180	3.14159	70.0672		6.69509	0
48009	Tue Mar 28 15:00:27 2017_x000D_	41.6077	78.4799	134.577	2.34881	1	26.8119	10.1306	180	3.14159	69.9324		2.99928	0
48010	Tue Mar 28 15:00:27 2017_x000D_	41.5078	78.4838	132.443	2.31157	1	26.8119	10.1306	180	3.14159	69.9152		9.53879	18.8202
48011	Tue Mar 28 15:00:27 2017_x000D_	41.4002	78.1846	128.35	2.24013	1	26.3538	10.5592	135	2.35619	69.2791		10.8458	0
48012	Tue Mar 28 15:00:28 2017_x000D_	41.1922	77.8889	126.681	2.211	1	26.3538	10.5592	135	2.35619	68.9454		19.2366	0
48013	Tue Mar 28 15:00:28 2017_x000D_	40.7786	77.3989	128.35	2.24013	1	26.3538	10.5592	135	2.35619	68.3785		10.8567	0
48014	Tue Mar 28 15:00:28 2017_x000D_	40.5704	77.1029	126.682	2.21102	1	26.3538	10.5592	135	2.35619	68.0454		8.49915	51.9168
48015	Tue Mar 28 15:00:28 2017_x000D_	40.3646	76.9082	126.684	2.21105	1	24.9896	11.624	143.918	2.51184	67.0702		24.3085	0
48016	Tue Mar 28 15:00:28 2017_x000D_	39.9452	76.2149	128.347	2.24008	1	24.9896	11.624	143.918	2.51184	66.2997		8.50969	0
48017	Tue Mar 28 15:00:28 2017_x000D_	39.7392	76.0199	128.348	2.2401	1	24.9896	11.624	143.918	2.51184	66.0635		10.8489	0
48018	Tue Mar 28 15:00:28 2017_x000D_	39.4325	75.8283	130.596	2.27933	1	24.9896	11.624	143.918	2.51184	65.8087		17.6074	28.2248
48019	Tue Mar 28 15:00:28 2017_x000D_	39.1181	75.3327	126.686	2.21109	1	24.3027	12.2669	148.347	2.58914	64.7826		10.8835	0
48020	Tue Mar 28 15:00:28 2017_x000D_	38.9092	75.0361	128.35	2.24013	1	24.3027	12.2669	148.347	2.58914	64.4463		21.791	0
48021	Tue Mar 28 15:00:28 2017_x000D_	38.491	74.4422	128.349	2.2401	1	24.3027	12.2669	148.347	2.58914	63.7736		8.53503	0
48022	Tue Mar 28 15:00:28 2017_x000D_	38.2845	74.2465	128.35	2.24013	1	24.3027	12.2669	148.347	2.58914	63.5371		23.6125	0
48023	Tue Mar 28 15:00:28 2017_x000D_	37.7649	73.6553	130.591	2.27924	1	24.3027	12.2669	148.347	2.58914	62.8472		6.7733	23.933
48024	Tue Mar 28 15:00:28 2017_x000D_	37.659	73.4559	128.35	2.24013	1	23.6255	12.6886	146.214	2.55192	62.3667		15.1437	0
48025	Tue Mar 28 15:00:28 2017_x000D_	37.3457	73.0601	130.588	2.27919	1	23.6255	12.6886	146.214	2.55192	61.9109		19.3848	0
48026	Tue Mar 28 15:00:28 2017_x000D_	36.9293	72.566	124.367	2.17061	1	23.6255	12.6886	146.214	2.55192	61.3375		9.61999	0
48027	Tue Mar 28 15:00:28 2017_x000D_	36.8201	72.2645	128.347	2.24008	1	23.6255	12.6886	146.214	2.55192	61.0195		8.56471	18.8158
48028	Tue Mar 28 15:00:28 2017_x000D_	36.6129	72.0681	128.348	2.2401	1	23.1676	13.1172	150.829	2.63247	60.4647		27.9672	0
48029	Tue Mar 28 15:00:28 2017_x000D_	35.9879	71.3764	126.691	2.21118	1	23.1676	13.1172	150.829	2.63247	59.6531		9.62641	0
48030	Tue Mar 28 15:00:28 2017_x000D_	35.8789	71.0746	125.976	2.1987	1	23.1676	13.1172	150.829	2.63247	59.335		15.1972	0
48031	Tue Mar 28 15:00:28 2017_x000D_	35.5645	70.6774	128.347	2.24008	1	23.1676	13.1172	150.829	2.63247	58.88		15.2103	59.2565
48032	Tue Mar 28 15:00:28 2017_x000D_	35.2499	70.2798	130.58	2.27906	1	21.375	13.9467	166.663	2.90881	58.0166		15.2066	0
48033	Tue Mar 28 15:00:29 2017_x000D_	34.9355	69.8822	128.347	2.24008	1	21.375	13.9467	166.663	2.90881	57.5558		8.59864	0
48034	Tue Mar 28 15:00:29 2017_x000D_	34.7275	69.685	128.348	2.2401	1	21.375	13.9467	166.663	2.90881	57.3153		8.60071	0
48035	Tue Mar 28 15:00:29 2017_x000D_	34.5195	69.4877	128.35	2.24013	1	21.375	13.9467	166.663	2.90881	57.0752		17.7836	53.4569
48036	Tue Mar 28 15:00:29 2017_x000D_	34.2017	68.9873	124.375	2.17075	1	19.8016	14.7831	175.028	3.05481	56.0844		6.83259	0
48037	Tue Mar 28 15:00:29 2017_x000D_	34.0946	68.7863	126.69	2.21116	1	19.8016	14.7831	175.028	3.05481	55.8626		19.5182	0
48038	Tue Mar 28 15:00:29 2017_x000D_	33.6751	68.289	128.347	2.24008	1	19.8016	14.7831	175.028	3.05481	55.2753		4.30976	0
48039	Tue Mar 28 15:00:29 2017_x000D_	33.571	68.19	124.377	2.17079	1	19.8016	14.7831	175.028	3.05481	55.1534		4.31216	0
48040	Tue Mar 28 15:00:29 2017_x000D_	33.4666	68.0912	128.348	2.2401	1	19.8016	14.7831	175.028	3.05481	55.0317		15.26	33.6465
48041	Tue Mar 28 15:00:29 2017_x000D_	33.1511	67.6922	125.984	2.19883	1	18.6957	14.9698	175.028	3.05481	54.6682		6.84476	0
48042	Tue Mar 28 15:00:29 2017_x000D_	33.0437	67.4909	128.347	2.24008	1	18.6957	14.9698	175.028	3.05481	54.4457		6.84741	0
48043	Tue Mar 28 15:00:29 2017_x000D_	32.9363	67.2895	130.574	2.27894	1	18.6957	14.9698	175.028	3.05481	54.2231		15.2801	0
48044	Tue Mar 28 15:00:29 2017_x000D_	32.6201	66.8902	136.495	2.38229	1	18.6957	14.9698	175.028	3.05481	53.7552		12.9616	29.6316
48045	Tue Mar 28 15:00:29 2017_x000D_	32.3066	66.5929	140.597	2.45388	1	17.7993	15.3846	167.209	2.91834	53.2236		21.6174	0
48046	Tue Mar 28 15:00:29 2017_x000D_	31.7838	66.097	144.658	2.52475	1	17.7993	15.3846	167.209	2.91834	52.6053		11.0114	0
48047	Tue Mar 28 15:00:29 2017_x000D_	31.4729	65.9019	151.098	2.63717	1	17.7993	15.3846	167.209	2.91834	52.3351		23.2524	0
48048	Tue Mar 28 15:00:29 2017_x000D_	30.752	65.6172	160.378	2.79913	1	17.7993	15.3846	167.209	2.91834	51.8757		9.65719	13.1615
48049	Tue Mar 28 15:00:29 2017_x000D_	30.4437	65.5246	169.812	2.96378	1	17.3608	15.3708	175.048	3.05516	51.8321		19.3282	0
48050	Tue Mar 28 15:00:29 2017_x000D_	29.8268	65.3388	175.735	3.06715	1	17.3608	15.3708	175.048	3.05516	51.4995		0	0
48051	Tue Mar 28 15:00:29 2017_x000D_	29.8268	65.3388	175.735	3.06715	1	17.3608	15.3708	175.048	3.05516	51.4995		21.4068	0
48052	Tue Mar 28 15:00:29 2017_x000D_	29.1136	65.3615	187.541	3.2732	1	17.3608	15.3708	175.048	3.05516	51.3537		19.3586	0
48053	Tue Mar 28 15:00:29 2017_x000D_	28.5087	65.5862	200.34	3.4966	1	17.3608	15.3708	175.048	3.05516	51.4379		12.2431	0
48054	Tue Mar 28 15:00:29 2017_x000D_	28.1008	65.5991	205.888	3.59342	1	17.3608	15.3708	175.048	3.05516	51.3637		4.34071	0
48055	Tue Mar 28 15:00:30 2017_x000D_	28.0021	65.7049	209.836	3.66232	1	17.3608	15.3708	175.048	3.05516	51.4467		20.5751	0
48056	Tue Mar 28 15:00:30 2017_x000D_	27.3994	66.0322	220.613	3.85042	1	17.3608	15.3708	175.048	3.05516	51.6464		6.86244	0
48057	Tue Mar 28 15:00:30 2017_x000D_	27.1984	66.1414	222.867	3.88977	1	17.3608	15.3708	175.048	3.05516	51.7149		19.6963	0
48058	Tue Mar 28 15:00:30 2017_x000D_	26.8059	66.6677	229.069	3.998	1	17.3608	15.3708	175.048	3.05516	52.1592		8.69824	0
48059	Tue Mar 28 15:00:30 2017_x000D_	26.608	66.8796	229.069	3.998	1	17.3608	15.3708	175.048	3.05516	52.3323		13.0537	0
48060	Tue Mar 28 15:00:30 2017_x000D_	26.311	67.1976	228.923	3.99545	1	17.3608	15.3708	175.048	3.05516	52.5939		21.7518	0
48061	Tue Mar 28 15:00:30 2017_x000D_	25.816	67.7274	229.069	3.998	1	17.3608	15.3708	175.048	3.05516	53.0349		8.70248	0
48062	Tue Mar 28 15:00:30 2017_x000D_	25.618	67.9394	229.068	3.998	1	17.3608	15.3708	175.048	3.05516	53.2131		24.0426	0
48063	Tue Mar 28 15:00:30 2017_x000D_	25.1261	68.5721	226.951	3.96104	1	17.3608	15.3708	175.048	3.05516	53.765		8.70248	0
48064	Tue Mar 28 15:00:30 2017_x000D_	24.9281	68.7841	226.951	3.96104	1	17.3608	15.3708	175.048	3.05516	53.9467		17.407	0
48065	Tue Mar 28 15:00:30 2017_x000D_	24.532	69.2081	226.951	3.96104	1	17.3608	15.3708	175.048	3.05516	54.3128		11.0852	0
48066	Tue Mar 28 15:00:30 2017_x000D_	24.2317	69.4234	229.068	3.998	1	17.3608	15.3708	175.048	3.05516	54.4875		11.0953	0
48067	Tue Mar 28 15:00:30 2017_x000D_	23.9312	69.639	226.95	3.96103	1	17.3608	15.3708	175.048	3.05516	54.6645		6.88514	0
48068	Tue Mar 28 15:00:30 2017_x000D_	23.8355	69.8476	229.068	3.99799	1	17.3608	15.3708	175.048	3.05516	54.8602		24.0468	0
48069	Tue Mar 28 15:00:30 2017_x000D_	23.3435	70.4804	226.951	3.96104	1	17.3608	15.3708	175.048	3.05516	55.4334		6.87728	0
48070	Tue Mar 28 15:00:30 2017_x000D_	23.1421	70.5899	228.922	3.99544	1	17.3608	15.3708	175.048	3.05516	55.5209		19.7173	29.6316
48071	Tue Mar 28 15:00:30 2017_x000D_	22.7491	71.1167	226.951	3.96104	1	16.4644	15.7856	168.54	2.94158	55.6869		11.0953	0
48072	Tue Mar 28 15:00:30 2017_x000D_	22.4486	71.3323	229.068	3.99799	1	16.4644	15.7856	168.54	2.94158	55.8681		19.7155	0
48073	Tue Mar 28 15:00:30 2017_x000D_	22.0557	71.8591	231.029	4.03221	1	16.4644	15.7856	168.54	2.94158	56.3516		8.70877	0
48074	Tue Mar 28 15:00:30 2017_x000D_	21.8575	72.0712	231.029	4.03221	1	16.4644	15.7856	168.54	2.94158	56.5434		21.7816	27.2306
48075	Tue Mar 28 15:00:30 2017_x000D_	21.3619	72.6018	226.951	3.96104	1	15.5776	15.9792	169.607	2.96019	56.9173		11.1034	0
48076	Tue Mar 28 15:00:31 2017_x000D_	21.1671	72.9165	228.922	3.99545	1	15.5776	15.9792	169.607	2.96019	57.211		6.88805	0
48077	Tue Mar 28 15:00:31 2017_x000D_	20.9654	73.0262	226.951	3.96104	1	15.5776	15.9792	169.607	2.96019	57.3009		24.0534	0
48078	Tue Mar 28 15:00:31 2017_x000D_	20.4733	73.6592	229.068	3.99799	1	15.5776	15.9792	169.607	2.96019	57.8874		8.71096	33.6558
48079	Tue Mar 28 15:00:31 2017_x000D_	20.2751	73.8714	229.068	3.99799	1	14.4714	16.166	175.022	3.05471	57.9965		8.71301	0
48080	Tue Mar 28 15:00:31 2017_x000D_	20.0768	74.0836	229.068	3.99799	1	14.4714	16.166	175.022	3.05471	58.1882		19.7221	0
48081	Tue Mar 28 15:00:31 2017_x000D_	19.6838	74.6106	231.029	4.03221	1	14.4714	16.166	175.022	3.05471	58.6766		11.1145	0
48082	Tue Mar 28 15:00:31 2017_x000D_	19.3828	74.8266	228.922	3.99544	1	14.4714	16.166	175.022	3.05471	58.8658		13.0707	14.8185
48083	Tue Mar 28 15:00:31 2017_x000D_	19.0854	75.145	229.068	3.99799	1	14.0231	16.3734	170.124	2.96923	58.9892		8.7152	0
48084	Tue Mar 28 15:00:31 2017_x000D_	18.8871	75.3573	229.068	3.99799	1	14.0231	16.3734	170.124	2.96923	59.1841		6.88912	0
48085	Tue Mar 28 15:00:31 2017_x000D_	18.7913	75.566	226.952	3.96105	1	14.0231	16.3734	170.124	2.96923	59.3843		17.4325	0
48086	Tue Mar 28 15:00:31 2017_x000D_	18.3946	75.9906	226.951	3.96105	1	14.0231	16.3734	170.124	2.96923	59.7773		8.7174	0
48087	Tue Mar 28 15:00:31 2017_x000D_	18.1963	76.203	226.952	3.96105	1	14.0231	16.3734	170.124	2.96923	59.975		11.1145	6.58226
48088	Tue Mar 28 15:00:31 2017_x000D_	17.8953	76.419	229.068	3.99798	1	13.8038	16.3665	162.934	2.84374	60.1917		6.88787	0
48089	Tue Mar 28 15:00:31 2017_x000D_	17.7996	76.6277	226.952	3.96105	1	13.8038	16.3665	162.934	2.84374	60.3935		13.0707	0
48090	Tue Mar 28 15:00:31 2017_x000D_	17.5022	76.9461	231.028	4.0322	1	13.8038	16.3665	162.934	2.84374	60.6924		0	0
48091	Tue Mar 28 15:00:31 2017_x000D_	17.5022	76.9461	231.028	4.0322	1	13.8038	16.3665	162.934	2.84374	60.6924		13.0834	0
48092	Tue Mar 28 15:00:31 2017_x000D_	17.2045	77.2648	226.952	3.96105	1	13.8038	16.3665	162.107	2.8293	60.9932		8.71944	0
48093	Tue Mar 28 15:00:31 2017_x000D_	17.0061	77.4772	226.951	3.96105	1	13.8038	16.3665	162.107	2.8293	61.1945		6.89037	0
48094	Tue Mar 28 15:00:31 2017_x000D_	16.9102	77.6859	220.631	3.85073	1	13.8038	16.3665	162.107	2.8293	61.398		3.07599	0
48095	Tue Mar 28 15:00:31 2017_x000D_	16.9128	77.7884	202.275	3.53036	1	13.8038	16.3665	162.107	2.8293	61.5005		4.35374	13.1675
48096	Tue Mar 28 15:00:31 2017_x000D_	17.0116	77.6821	193.401	3.37548	1	13.3651	16.3527	179.053	3.12506	61.4377		6.87444	0
48097	Tue Mar 28 15:00:32 2017_x000D_	17.2204	77.7765	184.994	3.22875	1	13.3651	16.3527	179.053	3.12506	61.5447		3.07496	0
48098	Tue Mar 28 15:00:32 2017_x000D_	17.3228	77.772	167.443	2.92243	1	13.3651	16.3527	179.053	3.12506	61.5467		3.08549	0
48099	Tue Mar 28 15:00:32 2017_x000D_	17.22	77.7752	155.635	2.71635	1	13.3651	16.3527	179.053	3.12506	61.5433		3.0914	0
48100	Tue Mar 28 15:00:32 2017_x000D_	17.2169	77.6722	137.173	2.39412	1	13.3651	16.3527	179.053	3.12506	61.4404		6.157	39.9842
48101	Tue Mar 28 15:00:32 2017_x000D_	17.0118	77.6796	129.023	2.25187	1	12.0584	16.0902	188.685	3.29317	61.7883		3.07359	0
48102	Tue Mar 28 15:00:32 2017_x000D_	17.0085	77.5772	122.592	2.13963	1	12.0584	16.0902	188.685	3.29317	61.6859		6.85574	0
48103	Tue Mar 28 15:00:32 2017_x000D_	16.8994	77.3764	106.8	1.86401	1	12.0584	16.0902	188.685	3.29317	61.4771		6.86842	0
48104	Tue Mar 28 15:00:32 2017_x000D_	16.7896	77.1755	103.934	1.81398	1	12.0584	16.0902	188.685	3.29317	61.2682		22.3877	35.3633
48105	Tue Mar 28 15:00:32 2017_x000D_	16.5589	76.4658	103.354	1.80387	1	10.9804	15.6133	190.447	3.32393	61.1077		15.3784	0
48106	Tue Mar 28 15:00:32 2017_x000D_	16.541	75.9535	103.932	1.81396	1	10.9804	15.6133	190.447	3.32393	60.5959		15.7007	0
48107	Tue Mar 28 15:00:32 2017_x000D_	16.4201	75.4443	106.087	1.85157	1	10.9804	15.6133	190.447	3.32393	60.0778		25.3955	0
48108	Tue Mar 28 15:00:32 2017_x000D_	16.1853	74.631	113.323	1.97786	1	10.9804	15.6133	190.447	3.32393	59.2468		13.7878	20.7767
48109	Tue Mar 28 15:00:32 2017_x000D_	15.9649	74.2277	113.324	1.97788	1	10.3315	15.3713	188.646	3.29249	59.1254		22.4531	0
48110	Tue Mar 28 15:00:32 2017_x000D_	15.7333	73.516	119.981	2.09407	1	10.3315	15.3713	188.646	3.29249	58.3951		11.1393	0
48111	Tue Mar 28 15:00:32 2017_x000D_	15.5163	73.2147	118.648	2.0708	1	10.3315	15.3713	188.646	3.29249	58.0753		9.76193	0
48112	Tue Mar 28 15:00:32 2017_x000D_	15.4021	72.91	122.552	2.13893	1	10.3315	15.3713	188.646	3.29249	57.7617		11.1362	0
48113	Tue Mar 28 15:00:32 2017_x000D_	15.185	72.6089	124.093	2.16584	1	10.3315	15.3713	188.646	3.29249	57.443		22.3131	20.7767
48114	Tue Mar 28 15:00:32 2017_x000D_	14.75	72.0056	128.958	2.25075	1	9.6826	15.1293	189.146	3.30123	57.1016		15.4722	0
48115	Tue Mar 28 15:00:32 2017_x000D_	14.4258	71.6045	126.598	2.20955	1	9.6826	15.1293	189.146	3.30123	56.674		11.1693	0
48116	Tue Mar 28 15:00:32 2017_x000D_	14.2082	71.3024	124.996	2.18158	1	9.6826	15.1293	189.146	3.30123	56.3551		19.8421	0
48117	Tue Mar 28 15:00:32 2017_x000D_	13.7764	70.8014	126.6	2.20958	1	9.6826	15.1293	189.146	3.30123	55.8224		11.1843	13.1756
48118	Tue Mar 28 15:00:32 2017_x000D_	13.5585	70.4989	124.998	2.18163	1	9.24363	15.1155	182.613	3.18719	55.5512		6.92875	0
48119	Tue Mar 28 15:00:33 2017_x000D_	13.4478	70.2962	122.56	2.13908	1	9.24363	15.1155	182.613	3.18719	55.3406		8.78159	0
48120	Tue Mar 28 15:00:33 2017_x000D_	13.2335	70.0968	122.563	2.13912	1	9.24363	15.1155	182.613	3.18719	55.1259		16.7081	0
48121	Tue Mar 28 15:00:33 2017_x000D_	13.0079	69.5876	121.151	2.11448	1	9.24363	15.1155	182.613	3.18719	54.602		9.80161	9.30405
48122	Tue Mar 28 15:00:33 2017_x000D_	12.8934	69.2816	119.993	2.09427	1	9.03361	14.8873	180	3.14159	54.5311		15.5443	0
48123	Tue Mar 28 15:00:33 2017_x000D_	12.5676	68.8787	122.559	2.13906	1	9.03361	14.8873	180	3.14159	54.1069		6.94623	0
48124	Tue Mar 28 15:00:33 2017_x000D_	12.4566	68.6755	119.995	2.09431	1	9.03361	14.8873	180	3.14159	53.897		19.6482	0
48125	Tue Mar 28 15:00:33 2017_x000D_	12.2268	68.0622	119.992	2.09425	1	9.03361	14.8873	180	3.14159	53.2707		8.80908	33.681
48126	Tue Mar 28 15:00:33 2017_x000D_	12.0119	67.8621	119.995	2.0943	1	7.92656	15.0741	170.203	2.9706	52.9458		16.7578	0
48127	Tue Mar 28 15:00:33 2017_x000D_	11.7856	67.3514	118.664	2.07107	1	7.92656	15.0741	170.203	2.9706	52.4195		6.95701	0
48128	Tue Mar 28 15:00:33 2017_x000D_	11.6744	67.1479	116.067	2.02575	1	7.92656	15.0741	170.203	2.9706	52.2085		9.83988	0
48129	Tue Mar 28 15:00:33 2017_x000D_	11.5592	66.8408	119.991	2.09423	1	7.92656	15.0741	170.203	2.9706	51.894		6.96227	0
48130	Tue Mar 28 15:00:33 2017_x000D_	11.448	66.6371	117.302	2.0473	1	7.92656	15.0741	170.203	2.9706	51.6831		15.6024	19.7681
48131	Tue Mar 28 15:00:33 2017_x000D_	11.1211	66.2326	119.993	2.09427	1	7.26795	15.0534	176.146	3.07433	51.324		6.21718	0
48132	Tue Mar 28 15:00:33 2017_x000D_	11.1135	66.0255	119.99	2.09422	1	7.26795	15.0534	176.146	3.07433	51.117		13.9516	0
48133	Tue Mar 28 15:00:33 2017_x000D_	10.8905	65.6174	119.989	2.09421	1	7.26795	15.0534	176.146	3.07433	50.6936		6.98144	0
48134	Tue Mar 28 15:00:33 2017_x000D_	10.7787	65.4133	122.547	2.13885	1	7.26795	15.0534	176.146	3.07433	50.4821		8.84065	9.41059
48135	Tue Mar 28 15:00:33 2017_x000D_	10.5632	65.2123	122.55	2.13889	1	7.03897	15.2678	170.124	2.96923	50.0687		6.22629	0
48136	Tue Mar 28 15:00:33 2017_x000D_	10.5555	65.0049	122.546	2.13883	1	7.03897	15.2678	170.124	2.96923	49.8613		6.23995	0
48137	Tue Mar 28 15:00:33 2017_x000D_	10.3476	65.0113	122.552	2.13894	1	7.03897	15.2678	170.124	2.96923	49.8534		12.8583	0
48138	Tue Mar 28 15:00:33 2017_x000D_	10.2284	64.5996	119.992	2.09425	1	7.03897	15.2678	170.124	2.96923	49.4348		6.98119	0
48139	Tue Mar 28 15:00:33 2017_x000D_	10.1168	64.3954	117.307	2.04739	1	7.03897	15.2678	151.417	2.64273	49.2239		3.10049	0
48140	Tue Mar 28 15:00:34 2017_x000D_	10.0135	64.3986	101.118	1.76483	1	7.03897	15.2678	151.417	2.64273	49.2208		3.11931	0
48141	Tue Mar 28 15:00:34 2017_x000D_	10.0175	64.5025	95.0046	1.65814	1	7.03897	15.2678	151.417	2.64273	49.3247		9.85294	0
48142	Tue Mar 28 15:00:34 2017_x000D_	9.92556	64.8178	74.5439	1.30104	1	7.03897	15.2678	151.417	2.64273	49.634		0.0150748	27.456
48143	Tue Mar 28 15:00:34 2017_x000D_	9.92551	64.8183	66.8213	1.16625	1	6.78172	16.1461	93.5931	1.63351	48.7736		3.09571	0
48144	Tue Mar 28 15:00:34 2017_x000D_	9.92119	64.7152	46.8852	0.818301	1	6.78172	16.1461	93.5931	1.63351	48.6705		0	0
48145	Tue Mar 28 15:00:34 2017_x000D_	9.92119	64.7152	46.8852	0.818301	1	6.78172	16.1461	93.5931	1.63351	48.6705		6.93314	0
48146	Tue Mar 28 15:00:34 2017_x000D_	10.0168	64.5048	32.2627	0.563091	1	6.78172	16.1461	93.5931	1.63351	48.4668		3.11248	0
48147	Tue Mar 28 15:00:34 2017_x000D_	10.1205	64.5016	25.7321	0.449109	1	6.78172	16.1461	93.5931	1.63351	48.4706		4.38765	13.29
48148	Tue Mar 28 15:00:34 2017_x000D_	10.2201	64.3945	10.71	0.186925	1	6.76288	16.5887	93.1121	1.62511	47.9306		6.23705	0
48149	Tue Mar 28 15:00:34 2017_x000D_	10.4279	64.388	4.75304	0.0829562	1	6.76288	16.5887	93.1121	1.62511	47.9396		12.8417	0
48150	Tue Mar 28 15:00:34 2017_x000D_	10.8398	64.2715	1.7415	0.0303949	1	6.76288	16.5887	93.1121	1.62511	47.8568		12.4738	0
48151	Tue Mar 28 15:00:34 2017_x000D_	11.2554	64.2588	1.74147	0.0303943	1	6.76288	16.5887	93.1121	1.62511	47.8813		24.9384	0
48152	Tue Mar 28 15:00:34 2017_x000D_	12.0863	64.2337	7.74909	0.135247	1	6.76288	16.5887	93.9467	1.63968	47.9415		12.4587	0
48153	Tue Mar 28 15:00:34 2017_x000D_	12.5014	64.2211	7.75024	0.135267	1	6.76288	16.5887	93.9467	1.63968	47.9768		12.8578	0
48154	Tue Mar 28 15:00:34 2017_x000D_	12.9202	64.3122	10.7207	0.187112	1	6.76288	16.5887	93.9467	1.63968	48.1191		6.94224	0
48155	Tue Mar 28 15:00:34 2017_x000D_	13.1239	64.2024	13.6399	0.238062	1	6.76288	16.5887	93.9467	1.63968	48.0367		25.6258	6.64501
48156	Tue Mar 28 15:00:34 2017_x000D_	13.9459	63.9701	19.292	0.336708	1	6.75346	16.81	93.9467	1.63968	47.7054		16.7195	0
48157	Tue Mar 28 15:00:34 2017_x000D_	14.4567	63.7472	25.7533	0.44948	1	6.75346	16.81	93.9467	1.63968	47.5651		12.7981	0
48158	Tue Mar 28 15:00:34 2017_x000D_	14.8672	63.6311	23.031	0.401967	1	6.75346	16.81	93.9467	1.63968	47.5189		9.81586	0
48159	Tue Mar 28 15:00:34 2017_x000D_	15.1743	63.5182	26.9994	0.471229	1	6.75346	16.81	93.9467	1.63968	47.4612		24.9827	0
48160	Tue Mar 28 15:00:34 2017_x000D_	15.8838	63.0822	25.7537	0.449486	1	6.75346	16.81	88.3506	1.54201	47.1644		6.20979	0
48161	Tue Mar 28 15:00:35 2017_x000D_	16.0907	63.076	25.7552	0.449512	1	6.75346	16.81	88.3506	1.54201	47.1988		13.8567	0
48162	Tue Mar 28 15:00:35 2017_x000D_	16.4971	62.8565	25.7548	0.449506	1	6.75346	16.81	88.3506	1.54201	47.0661		20.7723	0
48163	Tue Mar 28 15:00:35 2017_x000D_	17.1063	62.5274	23.0283	0.40192	1	6.75346	16.81	88.3506	1.54201	46.875		6.92619	0
48164	Tue Mar 28 15:00:35 2017_x000D_	17.3095	62.4178	25.754	0.449492	1	6.75346	16.81	88.3506	1.54201	46.8135		19.5769	0
48165	Tue Mar 28 15:00:35 2017_x000D_	17.9219	62.1924	20.1983	0.352526	1	6.75346	16.81	87.6128	1.52913	46.7365		9.7846	0
48166	Tue Mar 28 15:00:35 2017_x000D_	18.228	62.0798	21.9977	0.383932	1	6.75346	16.81	87.6128	1.52913	46.7014		16.6671	0
48167	Tue Mar 28 15:00:35 2017_x000D_	18.7372	61.8576	23.0288	0.401928	1	6.75346	16.81	87.6128	1.52913	46.6143		12.7544	0
48168	Tue Mar 28 15:00:35 2017_x000D_	19.1463	61.7419	20.1983	0.352526	1	6.75346	16.81	87.6128	1.52913	46.6096		20.74	50.3171
48169	Tue Mar 28 15:00:35 2017_x000D_	19.7546	61.4134	23.0286	0.401924	1	7.34595	18.3791	86.4069	1.50808	44.7876		6.18862	0
48170	Tue Mar 28 15:00:35 2017_x000D_	19.9608	61.4074	23.03	0.40195	1	7.34595	18.3791	86.4069	1.50808	44.8394		13.8191	0
48171	Tue Mar 28 15:00:35 2017_x000D_	20.3661	61.1885	23.0292	0.401935	1	7.34595	18.3791	86.4069	1.50808	44.7456		6.18262	0
48172	Tue Mar 28 15:00:35 2017_x000D_	20.5721	61.1825	23.0306	0.40196	1	7.34595	18.3791	86.4069	1.50808	44.8002		20.7187	54.5838
48173	Tue Mar 28 15:00:35 2017_x000D_	21.1797	60.8542	20.1955	0.352479	1	7.70935	20.1619	76.2347	1.33055	42.8639		9.26176	0
48174	Tue Mar 28 15:00:35 2017_x000D_	21.4883	60.8454	19.2822	0.336538	1	7.70935	20.1619	76.2347	1.33055	42.9535		19.5218	0
48175	Tue Mar 28 15:00:35 2017_x000D_	22.099	60.6207	19.282	0.336534	1	7.70935	20.1619	76.2347	1.33055	42.9415		11.1336	0
48176	Tue Mar 28 15:00:35 2017_x000D_	22.401	60.405	20.1955	0.352479	1	7.70935	20.1619	76.2347	1.33055	42.841		22.4458	0
48177	Tue Mar 28 15:00:35 2017_x000D_	23.1138	60.1776	19.2803	0.336504	1	7.70935	20.1619	76.2347	1.33055	42.8784		9.25876	48.1462
48178	Tue Mar 28 15:00:35 2017_x000D_	23.4223	60.1688	20.1983	0.352526	1	8.08204	21.7229	77.118	1.34596	41.3934		9.74282	0
48179	Tue Mar 28 15:00:35 2017_x000D_	23.7271	60.0567	22.0014	0.383996	1	8.08204	21.7229	77.118	1.34596	41.4035		20.6732	0
48180	Tue Mar 28 15:00:35 2017_x000D_	24.3333	59.729	19.2798	0.336496	1	8.08204	21.7229	77.118	1.34596	41.3348		9.74742	0
48181	Tue Mar 28 15:00:35 2017_x000D_	24.6383	59.617	23.0335	0.40201	1	8.08204	21.7229	77.118	1.34596	41.353		16.5781	14.746
48182	Tue Mar 28 15:00:35 2017_x000D_	25.1447	59.3958	21.9997	0.383967	1	8.2825	22.1717	76.6627	1.33802	40.8652		9.24069	0
48183	Tue Mar 28 15:00:36 2017_x000D_	25.4526	59.3871	23.0355	0.402046	1	8.2825	22.1717	76.6627	1.33802	40.9853		9.72207	0
48184	Tue Mar 28 15:00:36 2017_x000D_	25.7567	59.2751	19.2807	0.336512	1	8.2825	22.1717	76.6627	1.33802	41.0123		19.4544	0
48185	Tue Mar 28 15:00:36 2017_x000D_	26.3653	59.0512	19.2805	0.336508	1	8.2825	22.1717	76.6627	1.33802	41.0741		6.88332	20.892
48186	Tue Mar 28 15:00:36 2017_x000D_	26.5672	58.9422	22.0019	0.384006	1	8.47349	22.8414	76.2443	1.33071	40.3813		15.6759	0
48187	Tue Mar 28 15:00:36 2017_x000D_	27.0763	58.8245	20.1982	0.352526	1	8.47349	22.8414	76.2443	1.33071	40.5074		11.0914	0
48188	Tue Mar 28 15:00:36 2017_x000D_	27.377	58.6094	19.2787	0.336477	1	8.47349	22.8414	76.2443	1.33071	40.4561		3.07623	0
48189	Tue Mar 28 15:00:36 2017_x000D_	27.4795	58.6065	20.1969	0.352502	1	8.47349	22.8414	76.2443	1.33071	40.5015		15.6592	6.63606
48190	Tue Mar 28 15:00:36 2017_x000D_	27.9881	58.4891	22.0042	0.384045	1	8.46404	23.0624	77.118	1.34596	40.4505		4.36177	0
48191	Tue Mar 28 15:00:36 2017_x000D_	28.0874	58.3829	20.1969	0.352502	1	8.46404	23.0624	77.118	1.34596	40.4056		9.70667	0
48192	Tue Mar 28 15:00:36 2017_x000D_	28.3911	58.2713	22.0031	0.384027	1	8.46404	23.0624	77.118	1.34596	40.4568		9.71437	0
48193	Tue Mar 28 15:00:36 2017_x000D_	28.695	58.1595	25.7737	0.449836	1	8.46404	23.0624	77.118	1.34596	40.5105		9.71897	0
48194	Tue Mar 28 15:00:36 2017_x000D_	28.9991	58.0478	34.7834	0.607084	1	8.46404	23.0624	77.118	1.34596	40.5668		0.0108167	0
48195	Tue Mar 28 15:00:36 2017_x000D_	28.9994	58.0476	42.8323	0.747565	1	8.46404	23.0624	60.5562	1.0569	40.5668		0.0108167	0
48196	Tue Mar 28 15:00:36 2017_x000D_	28.9997	58.0474	51.0218	0.890499	1	8.46404	23.0624	60.5562	1.0569	40.5668		9.27447	0
48197	Tue Mar 28 15:00:36 2017_x000D_	29.0093	58.3564	70.6319	1.23276	1	8.46404	23.0624	60.5562	1.0569	40.8384		0.015	0
48198	Tue Mar 28 15:00:36 2017_x000D_	29.0093	58.3559	77.7963	1.3578	1	8.46404	23.0624	60.5562	1.0569	40.838		3.08506	66.2332
48199	Tue Mar 28 15:00:36 2017_x000D_	29.012	58.4587	94.6883	1.65262	1	10.6665	22.9093	43.9762	0.76753	40.004		0.0169706	0
48200	Tue Mar 28 15:00:36 2017_x000D_	29.0116	58.4583	106.302	1.85532	1	10.6665	22.9093	43.9762	0.76753	40.0034		4.3495	0
48201	Tue Mar 28 15:00:36 2017_x000D_	29.1103	58.3521	115.434	2.0147	1	10.6665	22.9093	43.9762	0.76753	39.9545		4.38013	0
48202	Tue Mar 28 15:00:36 2017_x000D_	29.0042	58.2518	132.283	2.30877	1	10.6665	22.9093	43.9762	0.76753	39.8166		3.09768	40.1185
48203	Tue Mar 28 15:00:36 2017_x000D_	29.0008	58.1486	138.325	2.41423	1	11.9916	22.7292	354.829	6.19294	39.2918		6.14391	0
48204	Tue Mar 28 15:00:37 2017_x000D_	28.7961	58.1549	150.897	2.63364	1	11.9916	22.7292	354.829	6.19294	39.2093		8.7359	0
48205	Tue Mar 28 15:00:37 2017_x000D_	28.5854	57.9539	150.894	2.63359	1	11.9916	22.7292	354.829	6.19294	38.9376		11.1521	0
48206	Tue Mar 28 15:00:37 2017_x000D_	28.3716	57.6498	153.463	2.67844	1	11.9916	22.7292	354.829	6.19294	38.5714		26.3082	0
48207	Tue Mar 28 15:00:37 2017_x000D_	27.5433	57.3618	150.894	2.63359	1	11.9916	22.7292	354.829	6.19294	37.9641		11.1292	48.0857
48208	Tue Mar 28 15:00:37 2017_x000D_	27.2299	57.1633	149.351	2.60666	1	13.5452	22.3349	354.062	6.17955	37.4204		24.9017	0
48209	Tue Mar 28 15:00:37 2017_x000D_	26.4998	56.7684	142.702	2.49062	1	13.5452	22.3349	354.062	6.17955	36.7898		13.1474	0
48210	Tue Mar 28 15:00:37 2017_x000D_	26.1826	56.466	138.493	2.41716	1	13.5452	22.3349	354.062	6.17955	36.3955		21.9279	0
48211	Tue Mar 28 15:00:37 2017_x000D_	25.6536	55.9616	134.27	2.34346	1	13.5452	22.3349	354.062	6.17955	35.7403		8.77841	29.6182
48212	Tue Mar 28 15:00:37 2017_x000D_	25.4418	55.7597	134.271	2.34346	1	14.4412	21.9203	354.714	6.19093	35.5826		13.1729	0
48213	Tue Mar 28 15:00:37 2017_x000D_	25.124	55.4567	130.079	2.27031	1	14.4412	21.9203	354.714	6.19093	35.1968		8.78483	0
48214	Tue Mar 28 15:00:37 2017_x000D_	24.912	55.2547	130.08	2.27033	1	14.4412	21.9203	354.714	6.19093	34.9402		22.4501	0
48215	Tue Mar 28 15:00:37 2017_x000D_	24.4812	54.6428	130.078	2.27029	1	14.4412	21.9203	354.714	6.19093	34.2281		8.79755	59.235
48216	Tue Mar 28 15:00:37 2017_x000D_	24.2689	54.4405	130.079	2.27031	1	16.2331	21.091	330.829	5.77406	34.304		22.476	0
48217	Tue Mar 28 15:00:37 2017_x000D_	23.8376	53.8279	130.077	2.27027	1	16.2331	21.091	330.829	5.77406	33.6085		8.81028	0
48218	Tue Mar 28 15:00:37 2017_x000D_	23.625	53.6253	130.078	2.27029	1	16.2331	21.091	330.829	5.77406	33.3635		22.5059	0
48219	Tue Mar 28 15:00:37 2017_x000D_	23.1931	53.0119	130.076	2.27025	1	16.2331	21.091	330.829	5.77406	32.6709		11.2282	110.384
48220	Tue Mar 28 15:00:37 2017_x000D_	22.877	52.8115	132.314	2.30932	1	19.3882	19.1979	325.755	5.6855	33.7942		18.2162	0
48221	Tue Mar 28 15:00:37 2017_x000D_	22.5512	52.2991	132	2.30384	1	19.3882	19.1979	325.755	5.6855	33.252		11.2406	0
48222	Tue Mar 28 15:00:37 2017_x000D_	22.2348	52.0984	134.261	2.3433	1	19.3882	19.1979	325.755	5.6855	33.0234		7.00342	0
48223	Tue Mar 28 15:00:37 2017_x000D_	22.1246	51.8926	136.362	2.37996	1	19.3882	19.1979	325.755	5.6855	32.809		8.83779	0
48224	Tue Mar 28 15:00:37 2017_x000D_	21.9114	51.6893	136.362	2.37996	1	19.3882	19.1979	325.755	5.6855	32.5892		17.6841	114.184
48225	Tue Mar 28 15:00:38 2017_x000D_	21.4848	51.2825	136.362	2.37996	1	22.5532	17.0838	315	5.49779	34.2154		17.6968	0
48226	Tue Mar 28 15:00:38 2017_x000D_	21.0579	50.8754	136.362	2.37996	1	22.5532	17.0838	315	5.49779	33.8247		8.85476	0
48227	Tue Mar 28 15:00:38 2017_x000D_	20.8443	50.6717	136.362	2.37996	1	22.5532	17.0838	315	5.49779	33.6313		8.85693	0
48228	Tue Mar 28 15:00:38 2017_x000D_	20.6306	50.468	136.362	2.37996	1	22.5532	17.0838	315	5.49779	33.4395		15.6401	80.0283
48229	Tue Mar 28 15:00:38 2017_x000D_	20.2065	50.1648	138.466	2.41668	1	24.6034	15.3771	315	5.49779	35.0645		8.86541	0
48230	Tue Mar 28 15:00:38 2017_x000D_	19.9926	49.9609	138.465	2.41667	1	24.6034	15.3771	315	5.49779	34.8898		8.87173	0
48231	Tue Mar 28 15:00:38 2017_x000D_	19.7786	49.7568	138.465	2.41667	1	24.6034	15.3771	315	5.49779	34.7166		17.7499	0
48232	Tue Mar 28 15:00:38 2017_x000D_	19.3504	49.3485	138.464	2.41665	1	24.6034	15.3771	315	5.49779	34.3751		4.43897	98.8229
48233	Tue Mar 28 15:00:38 2017_x000D_	19.2434	49.2463	134.267	2.3434	1	27.1117	13.2418	327.885	5.72268	36.8542		15.7234	0
48234	Tue Mar 28 15:00:38 2017_x000D_	18.9183	48.8352	136.362	2.37996	1	27.1117	13.2418	327.885	5.72268	36.5243		8.88662	0
48235	Tue Mar 28 15:00:38 2017_x000D_	18.7039	48.6308	136.362	2.37996	1	27.1117	13.2418	327.885	5.72268	36.3741		8.89293	0
48236	Tue Mar 28 15:00:38 2017_x000D_	18.4894	48.4262	136.362	2.37996	1	27.1117	13.2418	327.885	5.72268	36.2255		15.7346	0
48237	Tue Mar 28 15:00:38 2017_x000D_	18.1642	48.0147	134.263	2.34334	1	27.1117	13.2418	327.885	5.72268	35.9056		8.89935	42.5394
48238	Tue Mar 28 15:00:38 2017_x000D_	17.9495	47.81	134.264	2.34335	1	28.2466	12.3917	328.283	5.72961	36.8848		7.00635	0
48239	Tue Mar 28 15:00:38 2017_x000D_	17.7384	47.7101	136.362	2.37996	1	28.2466	12.3917	328.283	5.72961	36.8485		11.3731	0
48240	Tue Mar 28 15:00:38 2017_x000D_	17.5199	47.4003	134.265	2.34336	1	28.2466	12.3917	328.283	5.72961	36.6151		7.01305	0
48241	Tue Mar 28 15:00:38 2017_x000D_	17.3086	47.3003	136.362	2.37996	1	28.2466	12.3917	328.283	5.72961	36.5821		11.3814	47.851
48242	Tue Mar 28 15:00:38 2017_x000D_	17.0899	46.9903	134.265	2.34337	1	29.6006	11.5486	341.488	5.96009	37.585		11.3351	0
48243	Tue Mar 28 15:00:38 2017_x000D_	16.7711	46.7875	132.022	2.30422	1	29.6006	11.5486	341.488	5.96009	37.5017		15.7946	0
48244	Tue Mar 28 15:00:38 2017_x000D_	16.4447	46.3744	126.018	2.19944	1	29.6006	11.5486	341.488	5.96009	37.2279		9.98758	0
48245	Tue Mar 28 15:00:38 2017_x000D_	16.3299	46.0619	122.036	2.12992	1	29.6006	11.5486	341.488	5.96009	36.9767		11.3836	33.2067
48246	Tue Mar 28 15:00:38 2017_x000D_	16.1115	45.7516	110.195	1.92326	1	30.5066	10.9127	323.708	5.64976	37.6957		4.46442	0
48247	Tue Mar 28 15:00:39 2017_x000D_	16.0039	45.6488	106.559	1.85981	1	30.5066	10.9127	323.708	5.64976	37.6421		6.2945	0
48248	Tue Mar 28 15:00:39 2017_x000D_	15.9969	45.4391	100.864	1.76042	1	30.5066	10.9127	323.708	5.64976	37.4514		7.05442	0
48249	Tue Mar 28 15:00:39 2017_x000D_	15.8859	45.2318	86.0249	1.50142	1	30.5066	10.9127	323.708	5.64976	37.3037		6.99139	42.5436
48250	Tue Mar 28 15:00:39 2017_x000D_	15.9829	45.0199	77.3185	1.34946	1	31.6416	10.0625	315	5.49779	38.3042		12.9269	0
48251	Tue Mar 28 15:00:39 2017_x000D_	16.0724	44.5984	61.5407	1.07409	1	31.6416	10.0625	315	5.49779	37.8831		4.40185	0
48252	Tue Mar 28 15:00:39 2017_x000D_	16.1728	44.4914	57.4613	1.00289	1	31.6416	10.0625	315	5.49779	37.7443		13.9795	0
48253	Tue Mar 28 15:00:39 2017_x000D_	16.3661	44.0674	44.8361	0.782538	1	31.6416	10.0625	315	5.49779	37.2783		8.80807	0
48254	Tue Mar 28 15:00:39 2017_x000D_	16.5669	43.8532	40.4021	0.70515	1	31.6416	10.0625	315	5.49779	37.0008		6.94818	18.8181
48255	Tue Mar 28 15:00:39 2017_x000D_	16.7712	43.7441	34.5512	0.603031	1	32.0997	9.634	352.345	6.14958	37.396		6.95101	0
48256	Tue Mar 28 15:00:39 2017_x000D_	16.9755	43.6348	26.7125	0.46622	1	32.0997	9.634	352.345	6.14958	37.2128		13.8992	0
48257	Tue Mar 28 15:00:39 2017_x000D_	17.3841	43.4164	18.9041	0.329939	1	32.0997	9.634	352.345	6.14958	36.8483		6.95224	0
48258	Tue Mar 28 15:00:39 2017_x000D_	17.5885	43.3072	16.0755	0.28057	1	32.0997	9.634	352.345	6.14958	36.6669		25.1124	103.826
48259	Tue Mar 28 15:00:39 2017_x000D_	18.4167	43.1856	13.1774	0.229989	1	34.8281	7.50481	315	5.49779	39.2741		6.94941	0
48260	Tue Mar 28 15:00:39 2017_x000D_	18.6211	43.0766	16.0769	0.280595	1	34.8281	7.50481	315	5.49779	39.0899		25.6353	0
48261	Tue Mar 28 15:00:39 2017_x000D_	19.4451	42.8503	16.0772	0.2806	1	34.8281	7.50481	315	5.49779	38.5479		12.8115	0
48262	Tue Mar 28 15:00:39 2017_x000D_	19.8569	42.7372	18.9074	0.329997	1	34.8281	7.50481	315	5.49779	38.2813		15.8465	65.8802
48263	Tue Mar 28 15:00:39 2017_x000D_	20.3724	42.622	16.8721	0.294473	1	36.4316	6.0044	315	5.49779	39.9843		9.81225	0
48264	Tue Mar 28 15:00:39 2017_x000D_	20.6801	42.5111	18.9086	0.330017	1	36.4316	6.0044	315	5.49779	39.7599		11.1958	0
48265	Tue Mar 28 15:00:39 2017_x000D_	20.9845	42.2952	19.8322	0.346137	1	36.4316	6.0044	315	5.49779	39.4415		9.32874	0
48266	Tue Mar 28 15:00:39 2017_x000D_	21.2954	42.2892	18.9084	0.330013	1	36.4316	6.0044	315	5.49779	39.3153		16.703	0
48267	Tue Mar 28 15:00:39 2017_x000D_	21.8069	42.0693	19.8335	0.346161	1	36.4316	6.0044	315	5.49779	38.9173		6.93335	61.4146
48268	Tue Mar 28 15:00:40 2017_x000D_	22.0108	41.9605	22.7009	0.396206	1	37.8164	4.4967	315.77	5.51123	40.6614		19.6037	0
48269	Tue Mar 28 15:00:40 2017_x000D_	22.6255	41.7388	22.7015	0.396217	1	37.8164	4.4967	315.77	5.51123	40.2211		6.21416	0
48270	Tue Mar 28 15:00:40 2017_x000D_	22.8326	41.7348	22.703	0.396242	1	37.8164	4.4967	315.77	5.51123	40.1396		24.9747	0
48271	Tue Mar 28 15:00:40 2017_x000D_	23.5435	41.3016	21.6551	0.377954	1	37.8164	4.4967	315.77	5.51123	39.4755		9.31668	50.3975
48272	Tue Mar 28 15:00:40 2017_x000D_	23.854	41.2957	22.7028	0.396239	1	39.3797	3.88171	0	0	40.5075		11.1668	0
48273	Tue Mar 28 15:00:40 2017_x000D_	24.1575	41.0802	21.6555	0.377961	1	39.3797	3.88171	0	0	40.1926		19.5696	0
48274	Tue Mar 28 15:00:40 2017_x000D_	24.7711	40.8588	21.656	0.377968	1	39.3797	3.88171	0	0	39.7582		11.1717	0
48275	Tue Mar 28 15:00:40 2017_x000D_	25.0748	40.6433	22.7003	0.396195	1	39.3797	3.88171	0	0	39.4467		19.5553	53.0823
48276	Tue Mar 28 15:00:40 2017_x000D_	25.688	40.4222	22.7009	0.396205	1	41.1414	3.71671	0	0	39.8259		6.19905	0
48277	Tue Mar 28 15:00:40 2017_x000D_	25.8946	40.4184	22.7024	0.396232	1	41.1414	3.71671	0	0	39.7427		19.543	0
48278	Tue Mar 28 15:00:40 2017_x000D_	26.5074	40.1974	22.703	0.396243	1	41.1414	3.71671	0	0	39.3064		11.1511	0
48279	Tue Mar 28 15:00:40 2017_x000D_	26.8104	39.9821	21.6547	0.377947	1	41.1414	3.71671	0	0	38.9943		6.19	118.528
48280	Tue Mar 28 15:00:40 2017_x000D_	27.0167	39.9784	21.6562	0.377972	1	45.0912	3.6222	0	0	40.6012		19.5268	0
48281	Tue Mar 28 15:00:40 2017_x000D_	27.629	39.7576	21.6566	0.377979	1	45.0912	3.6222	0	0	40.1335		6.90671	0
48282	Tue Mar 28 15:00:40 2017_x000D_	27.832	39.649	18.9002	0.329871	1	45.0912	3.6222	0	0	39.9476		9.76381	0
48283	Tue Mar 28 15:00:40 2017_x000D_	28.1382	39.5387	22.7034	0.396249	1	45.0912	3.6222	0	0	39.7165		16.6128	0
48284	Tue Mar 28 15:00:40 2017_x000D_	28.6469	39.3199	21.656	0.377968	1	45.0912	3.6222	0	0	39.3032		9.75535	105.064
48285	Tue Mar 28 15:00:40 2017_x000D_	28.9528	39.2096	19.828	0.346064	1	48.5915	3.7351	0	0	40.5477		16.6021	0
48286	Tue Mar 28 15:00:40 2017_x000D_	29.4612	38.991	18.8983	0.329837	1	48.5915	3.7351	0	0	40.1117		9.75433	0
48287	Tue Mar 28 15:00:40 2017_x000D_	29.7671	38.8808	22.7039	0.396258	1	48.5915	3.7351	0	0	39.8695		15.7055	0
48288	Tue Mar 28 15:00:40 2017_x000D_	30.2781	38.767	18.8993	0.329855	1	48.5915	3.7351	0	0	39.5299		6.89453	72.2055
48289	Tue Mar 28 15:00:40 2017_x000D_	30.4808	38.6587	21.6572	0.37799	1	50.9971	3.81261	0	0	40.4372		6.89066	0
48290	Tue Mar 28 15:00:41 2017_x000D_	30.6833	38.5503	18.8978	0.329829	1	50.9971	3.81261	0	0	40.2412		12.697	0
48291	Tue Mar 28 15:00:41 2017_x000D_	31.0915	38.4385	21.6576	0.377997	1	50.9971	3.81261	0	0	39.9398		11.1277	0
48292	Tue Mar 28 15:00:41 2017_x000D_	31.3939	38.2237	22.7043	0.396264	1	50.9971	3.81261	0	0	39.6031		6.16595	80.9327
48293	Tue Mar 28 15:00:41 2017_x000D_	31.5994	38.2201	22.7057	0.39629	1	53.589	4.56091	16.6005	0.289734	40.2055		16.5864	0
48294	Tue Mar 28 15:00:41 2017_x000D_	32.1074	38.0019	34.6006	0.603894	1	53.589	4.56091	16.6005	0.289734	39.7462		0.0108167	0
48295	Tue Mar 28 15:00:41 2017_x000D_	32.1077	38.0017	42.739	0.745936	1	53.589	4.56091	16.6005	0.289734	39.7459		6.26703	0
48296	Tue Mar 28 15:00:41 2017_x000D_	32.1142	38.2105	59.0484	1.03059	1	53.589	4.56091	16.6005	0.289734	39.9182		3.12738	0
48297	Tue Mar 28 15:00:41 2017_x000D_	32.1173	38.3147	70.6703	1.23343	1	53.589	4.56091	16.6005	0.289734	40.0044		3.11805	41.8945
48298	Tue Mar 28 15:00:41 2017_x000D_	32.12	38.4186	88.6671	1.54753	1	54.6397	5.4808	24.9673	0.435762	39.9003		3.07265	0
48299	Tue Mar 28 15:00:41 2017_x000D_	32.2224	38.4165	97.5069	1.70182	1	54.6397	5.4808	24.9673	0.435762	39.8409		3.09033	0
48300	Tue Mar 28 15:00:41 2017_x000D_	32.1194	38.418	106.053	1.85098	1	54.6397	5.4808	24.9673	0.435762	39.9002		4.41041	0
48301	Tue Mar 28 15:00:41 2017_x000D_	32.2243	38.521	122.954	2.14595	1	54.6397	5.4808	24.9673	0.435762	39.9262		4.43617	29.2232
48302	Tue Mar 28 15:00:41 2017_x000D_	32.1182	38.418	131.72	2.29896	1	55.4927	5.9512	26.0808	0.455195	40.0058		4.35288	0
48303	Tue Mar 28 15:00:41 2017_x000D_	32.2176	38.3123	148.662	2.59464	1	55.4927	5.9512	26.0808	0.455195	39.8619		4.42344	0
48304	Tue Mar 28 15:00:41 2017_x000D_	32.1118	38.2096	152.769	2.66632	1	55.4927	5.9512	26.0808	0.455195	39.8406		3.08158	0
48305	Tue Mar 28 15:00:41 2017_x000D_	32.0091	38.2116	159.445	2.78285	1	55.4927	5.9512	26.0808	0.455195	39.9025		4.41711	14.609
48306	Tue Mar 28 15:00:41 2017_x000D_	31.9034	38.1091	168.9	2.94786	1	55.9191	6.1864	24.5987	0.429329	39.9476		9.24453	0
48307	Tue Mar 28 15:00:41 2017_x000D_	31.5953	38.1147	175.173	3.05734	1	55.9191	6.1864	24.5987	0.429329	40.1381		12.7648	0
48308	Tue Mar 28 15:00:41 2017_x000D_	31.1812	38.0169	172.306	3.00731	1	55.9191	6.1864	24.5987	0.429329	40.3131		27.9767	0
48309	Tue Mar 28 15:00:41 2017_x000D_	30.2529	37.9279	168.904	2.94794	1	55.9191	6.1864	24.5987	0.429329	40.8201		12.783	6.64062
48310	Tue Mar 28 15:00:41 2017_x000D_	29.8382	37.83	166.017	2.89755	1	55.9085	6.4075	28.8114	0.502854	40.8293		22.5999	0
48311	Tue Mar 28 15:00:42 2017_x000D_	29.1113	37.6322	159.462	2.78314	1	55.9085	6.4075	28.8114	0.502854	41.147		15.8092	0
48312	Tue Mar 28 15:00:42 2017_x000D_	28.5932	37.5359	155.503	2.71404	1	55.9085	6.4075	28.8114	0.502854	41.4138		22.5803	0
48313	Tue Mar 28 15:00:42 2017_x000D_	27.9618	37.1262	150.24	2.62218	1	55.9085	6.4075	28.8114	0.502854	41.529		13.3402	0
48314	Tue Mar 28 15:00:42 2017_x000D_	27.643	36.8162	146.213	2.55189	1	55.9085	6.4075	28.8114	0.502854	41.5166		25.2305	33.3481
48315	Tue Mar 28 15:00:42 2017_x000D_	26.9078	36.4078	144.483	2.52171	1	56.9902	6.6636	0	0	42.3045		0	0
48316	Tue Mar 28 15:00:42 2017_x000D_	26.9078	36.4078	144.483	2.52171	1	56.9902	6.6636	0	0	42.3045		22.6286	0
48317	Tue Mar 28 15:00:42 2017_x000D_	26.275	35.9973	144.484	2.52173	1	56.9902	6.6636	0	0	42.4722		20.1524	0
48318	Tue Mar 28 15:00:42 2017_x000D_	25.7449	35.5847	146.214	2.55191	1	56.9902	6.6636	0	0	42.5758		13.3869	65.9937
48319	Tue Mar 28 15:00:42 2017_x000D_	25.4249	35.2737	142.1	2.48011	1	59.1848	6.5126	353.377	6.16759	44.3501		7.00931	0
48320	Tue Mar 28 15:00:42 2017_x000D_	25.2146	35.1719	144.482	2.52169	1	59.1848	6.5126	353.377	6.16759	44.4447		20.1866	0
48321	Tue Mar 28 15:00:42 2017_x000D_	24.6836	34.7586	146.21	2.55185	1	59.1848	6.5126	353.377	6.16759	44.5889		11.3493	0
48322	Tue Mar 28 15:00:42 2017_x000D_	24.3661	34.5529	152.779	2.6665	1	59.1848	6.5126	353.377	6.16759	44.7057		18.354	98.6324
48323	Tue Mar 28 15:00:42 2017_x000D_	23.8376	34.2447	156.703	2.73498	1	62.4705	6.39661	352.434	6.15113	47.6237		9.90297	0
48324	Tue Mar 28 15:00:42 2017_x000D_	23.5233	34.1438	152.78	2.66652	1	62.4705	6.39661	352.434	6.15113	47.8204		9.91542	0
48325	Tue Mar 28 15:00:42 2017_x000D_	23.2085	34.0431	156.705	2.73502	1	62.4705	6.39661	352.434	6.15113	48.0191		20.2358	0
48326	Tue Mar 28 15:00:42 2017_x000D_	22.6762	33.6288	155.463	2.71335	1	62.4705	6.39661	352.434	6.15113	48.2201		9.35502	73.489
48327	Tue Mar 28 15:00:42 2017_x000D_	22.3644	33.6334	156.704	2.735	1	64.8928	6.0317	355.022	6.1963	50.7003		18.3905	0
48328	Tue Mar 28 15:00:42 2017_x000D_	21.8349	33.3245	158.281	2.76252	1	64.8928	6.0317	355.022	6.1963	50.9792		9.94377	0
48329	Tue Mar 28 15:00:42 2017_x000D_	21.5193	33.2232	156.702	2.73497	1	64.8928	6.0317	355.022	6.1963	51.1922		16.9443	0
48330	Tue Mar 28 15:00:42 2017_x000D_	20.9925	33.0195	155.469	2.71344	1	64.8928	6.0317	355.022	6.1963	51.5323		8.98276	0
48331	Tue Mar 28 15:00:42 2017_x000D_	20.7775	32.8111	155.465	2.71338	1	64.8928	6.0317	355.022	6.1963	51.6071		9.95989	73.4741
48332	Tue Mar 28 15:00:43 2017_x000D_	20.4614	32.7096	154.109	2.68971	1	67.3146	5.6668	0	0	54.0975		9.94194	0
48333	Tue Mar 28 15:00:43 2017_x000D_	20.1458	32.6085	155.468	2.71342	1	67.3146	5.6668	0	0	54.3208		14.1285	0
48334	Tue Mar 28 15:00:43 2017_x000D_	19.7221	32.4029	155.467	2.71342	1	67.3146	5.6668	0	0	54.5881		7.07491	0
48335	Tue Mar 28 15:00:43 2017_x000D_	19.51	32.2998	152.787	2.66664	1	67.3146	5.6668	0	0	54.7229		18.4615	66.3389
48336	Tue Mar 28 15:00:43 2017_x000D_	18.9784	31.9898	154.109	2.68971	1	69.1249	4.3969	315	5.49779	57.2367		9.98549	0
48337	Tue Mar 28 15:00:43 2017_x000D_	18.6615	31.888	152.788	2.66666	1	69.1249	4.3969	315	5.49779	57.4658		14.1593	0
48338	Tue Mar 28 15:00:43 2017_x000D_	18.2369	31.6819	152.789	2.66666	1	69.1249	4.3969	315	5.49779	57.7413		9.01683	0
48339	Tue Mar 28 15:00:43 2017_x000D_	18.0209	31.4729	152.785	2.66661	1	69.1249	4.3969	315	5.49779	57.8336		14.1727	51.9899
48340	Tue Mar 28 15:00:43 2017_x000D_	17.5959	31.2666	152.786	2.66661	1	70.2809	3.1058	315	5.49779	59.7389		9.99314	0
48341	Tue Mar 28 15:00:43 2017_x000D_	17.2787	31.1649	156.695	2.73484	1	70.2809	3.1058	315	5.49779	59.9712		4.51468	0
48342	Tue Mar 28 15:00:43 2017_x000D_	17.1707	31.0601	152.786	2.66662	1	70.2809	3.1058	315	5.49779	60.0178		17.0613	0
48343	Tue Mar 28 15:00:43 2017_x000D_	16.6403	30.8549	154.109	2.68971	1	70.2809	3.1058	315	5.49779	60.3931		9.02525	0
48344	Tue Mar 28 15:00:43 2017_x000D_	16.4242	30.6456	151.339	2.64137	1	70.2809	3.1058	315	5.49779	60.4895		3.14424	29.5671
48345	Tue Mar 28 15:00:43 2017_x000D_	16.3194	30.6469	152.787	2.66664	1	71.1753	2.6918	322.492	5.62854	61.5683		14.209	0
48346	Tue Mar 28 15:00:43 2017_x000D_	15.8933	30.4401	152.787	2.66664	1	71.1753	2.6918	322.492	5.62854	61.8552		15.9609	0
48347	Tue Mar 28 15:00:43 2017_x000D_	15.4633	30.1268	150.245	2.62226	1	71.1753	2.6918	322.492	5.62854	62.1008		10.0186	0
48348	Tue Mar 28 15:00:43 2017_x000D_	15.1454	30.0245	146.26	2.55272	1	71.1753	2.6918	322.492	5.62854	62.3412		4.52741	52.9079
48349	Tue Mar 28 15:00:43 2017_x000D_	15.0371	29.9194	142.178	2.48147	1	72.9312	2.52721	358.064	6.24939	64.0473		11.5016	0
48350	Tue Mar 28 15:00:43 2017_x000D_	14.7153	29.711	140.275	2.44826	1	72.9312	2.52721	358.064	6.24939	64.2499		13.5951	0
48351	Tue Mar 28 15:00:43 2017_x000D_	14.3899	29.3956	127.432	2.22411	1	72.9312	2.52721	358.064	6.24939	64.4127		4.53171	0
48352	Tue Mar 28 15:00:43 2017_x000D_	14.2814	29.2905	123.295	2.1519	1	72.9312	2.52721	358.064	6.24939	64.4676		7.17288	45.822
48353	Tue Mar 28 15:00:43 2017_x000D_	14.1697	29.0791	107.236	1.87163	1	74.4578	2.57661	0	0	65.8562		3.19373	0
48354	Tue Mar 28 15:00:44 2017_x000D_	14.1662	28.9727	100.83	1.75982	1	74.4578	2.57661	0	0	65.8166		6.37556	0
48355	Tue Mar 28 15:00:44 2017_x000D_	14.1591	28.7603	89.0433	1.5541	1	74.4578	2.57661	0	0	65.7383		4.52129	0
48356	Tue Mar 28 15:00:44 2017_x000D_	14.0506	28.6557	79.6054	1.38938	1	74.4578	2.57661	0	0	65.7963		9.57001	26.8959
48357	Tue Mar 28 15:00:44 2017_x000D_	14.0393	28.3369	66.9049	1.16771	1	75.319	2.82581	358.388	6.25505	66.3778		6.9943	0
48358	Tue Mar 28 15:00:44 2017_x000D_	14.2455	28.2281	60.0231	1.0476	1	75.319	2.82581	358.388	6.25505	66.1457		9.57911	0
48359	Tue Mar 28 15:00:44 2017_x000D_	14.2341	27.909	53.2566	0.929502	1	75.319	2.82581	358.388	6.25505	66.0343		6.989	0
48360	Tue Mar 28 15:00:44 2017_x000D_	14.4401	27.8002	46.7802	0.816468	1	75.319	2.82581	358.388	6.25505	65.8024		13.2839	0
48361	Tue Mar 28 15:00:44 2017_x000D_	14.7432	27.4774	34.3705	0.599878	1	75.319	2.82581	358.388	6.25505	65.3998		8.8673	29.1455
48362	Tue Mar 28 15:00:44 2017_x000D_	14.9455	27.2619	29.2204	0.509993	1	76.1691	3.2961	13.419	0.234206	65.7472		12.8987	0
48363	Tue Mar 28 15:00:44 2017_x000D_	15.3608	27.1506	18.563	0.323985	1	76.1691	3.2961	13.419	0.234206	65.3199		12.9103	0
48364	Tue Mar 28 15:00:44 2017_x000D_	15.7765	27.0393	15.7091	0.274176	1	76.1691	3.2961	13.419	0.234206	64.8923		25.8139	0
48365	Tue Mar 28 15:00:44 2017_x000D_	16.6077	26.8168	15.7094	0.27418	1	76.1691	3.2961	13.419	0.234206	64.0374		13.97	41.2184
48366	Tue Mar 28 15:00:44 2017_x000D_	17.0194	26.5992	15.7071	0.274141	1	77.4549	3.7803	6.62297	0.115593	64.5999		6.28238	0
48367	Tue Mar 28 15:00:44 2017_x000D_	17.2288	26.5969	15.7084	0.274163	1	77.4549	3.7803	6.62297	0.115593	64.4033		25.7826	0
48368	Tue Mar 28 15:00:44 2017_x000D_	18.059	26.3747	15.7086	0.274167	1	77.4549	3.7803	6.62297	0.115593	63.5482		6.27638	0
48369	Tue Mar 28 15:00:44 2017_x000D_	18.2682	26.3724	15.7098	0.274189	1	77.4549	3.7803	6.62297	0.115593	63.3519		19.7417	33.2605
48370	Tue Mar 28 15:00:44 2017_x000D_	18.8885	26.1527	15.7088	0.274171	1	78.5336	4.0364	10.5378	0.18392	63.6134		6.97824	0
48371	Tue Mar 28 15:00:44 2017_x000D_	19.0942	26.0441	18.5659	0.324036	1	78.5336	4.0364	10.5378	0.18392	63.3828		6.27038	0
48372	Tue Mar 28 15:00:44 2017_x000D_	19.3032	26.0418	18.5673	0.32406	1	78.5336	4.0364	10.5378	0.18392	63.1861		18.1909	0
48373	Tue Mar 28 15:00:44 2017_x000D_	19.8153	25.7171	22.3957	0.390878	1	78.5336	4.0364	10.5378	0.18392	62.5931		12.5348	0
48374	Tue Mar 28 15:00:44 2017_x000D_	20.2331	25.7125	22.3987	0.390931	1	78.5336	4.0364	10.5378	0.18392	62.1997		15.6023	39.9166
48375	Tue Mar 28 15:00:45 2017_x000D_	20.6404	25.3891	25.1876	0.439606	1	79.8521	3.8577	344.965	6.02078	63.005		9.39655	0
48376	Tue Mar 28 15:00:45 2017_x000D_	20.9536	25.3857	26.4651	0.461902	1	79.8521	3.8577	344.965	6.02078	62.7096		11.2332	0
48377	Tue Mar 28 15:00:45 2017_x000D_	21.2596	25.1699	25.1887	0.439627	1	79.8521	3.8577	344.965	6.02078	62.3481		20.8907	0
48378	Tue Mar 28 15:00:45 2017_x000D_	21.8752	24.8444	27.8684	0.486395	1	79.8521	3.8577	344.965	6.02078	61.6584		6.95827	44.3182
48379	Tue Mar 28 15:00:45 2017_x000D_	22.0802	24.7359	25.188	0.439613	1	81.1927	3.23711	346.635	6.04992	62.9006		16.7661	0
48380	Tue Mar 28 15:00:45 2017_x000D_	22.5948	24.5179	26.4643	0.461889	1	81.1927	3.23711	346.635	6.04992	62.3425		11.2217	0
48381	Tue Mar 28 15:00:45 2017_x000D_	22.9004	24.3022	25.1872	0.439599	1	81.1927	3.23711	346.635	6.04992	61.9817		19.6762	0
48382	Tue Mar 28 15:00:45 2017_x000D_	23.5187	24.0834	25.1884	0.43962	1	81.1927	3.23711	346.635	6.04992	61.3258		8.83337	23.8815
48383	Tue Mar 28 15:00:45 2017_x000D_	23.7202	23.8687	25.1864	0.439586	1	81.8685	2.81641	337.39	5.88857	61.8419		6.24629	0
48384	Tue Mar 28 15:00:45 2017_x000D_	23.9284	23.8667	25.188	0.439613	1	81.8685	2.81641	337.39	5.88857	61.6455		8.83324	0
48385	Tue Mar 28 15:00:45 2017_x000D_	24.13	23.6521	25.1861	0.43958	1	81.8685	2.81641	337.39	5.88857	61.3829		12.8192	0
48386	Tue Mar 28 15:00:45 2017_x000D_	24.5428	23.5417	22.3916	0.390808	1	81.8685	2.81641	337.39	5.88857	60.9571		8.829	23.4864
48387	Tue Mar 28 15:00:45 2017_x000D_	24.7443	23.3272	22.3893	0.390767	1	82.4998	3.2794	46.8881	0.818351	61.136		12.4806	0
48388	Tue Mar 28 15:00:45 2017_x000D_	25.1603	23.3232	22.3923	0.390819	1	82.4998	3.2794	46.8881	0.818351	60.7418		8.82695	0
48389	Tue Mar 28 15:00:45 2017_x000D_	25.3617	23.1087	22.3899	0.390778	1	82.4998	3.2794	46.8881	0.818351	60.4811		12.8061	0
48390	Tue Mar 28 15:00:45 2017_x000D_	25.7741	22.9985	19.4873	0.340118	1	82.4998	3.2794	46.8881	0.818351	60.0554		6.94611	0
48391	Tue Mar 28 15:00:45 2017_x000D_	25.9788	22.8903	22.3906	0.390789	1	82.4998	3.2794	46.8881	0.818351	59.8265		6.9408	36.9191
48392	Tue Mar 28 15:00:45 2017_x000D_	26.1833	22.7821	19.4859	0.340094	1	83.3264	4.1911	70.9033	1.2375	60.0913		6.94205	0
48393	Tue Mar 28 15:00:45 2017_x000D_	26.3879	22.674	22.3897	0.390774	1	83.3264	4.1911	70.9033	1.2375	59.8633		6.94205	0
48394	Tue Mar 28 15:00:45 2017_x000D_	26.5925	22.5659	25.1872	0.4396	1	83.3264	4.1911	70.9033	1.2375	59.6353		12.814	0
48395	Tue Mar 28 15:00:45 2017_x000D_	27.0052	22.4558	36.0542	0.629265	1	83.3264	4.1911	70.9033	1.2375	59.2088		6.36917	66.7652
48396	Tue Mar 28 15:00:46 2017_x000D_	27.0119	22.668	44.6402	0.779118	1	82.9971	6.39211	101.553	1.77243	58.3031		4.38694	0
48397	Tue Mar 28 15:00:46 2017_x000D_	26.9118	22.7746	62.6591	1.09361	1	82.9971	6.39211	101.553	1.77243	58.429		3.17845	0
48398	Tue Mar 28 15:00:46 2017_x000D_	26.915	22.8805	69.6473	1.21557	1	82.9971	6.39211	101.553	1.77243	58.4557		0.0276586	0
48399	Tue Mar 28 15:00:46 2017_x000D_	26.9148	22.8796	88.782	1.54954	1	82.9971	6.39211	101.553	1.77243	58.4556		0.0067082	61.319
48400	Tue Mar 28 15:00:46 2017_x000D_	26.9147	22.8794	94.669	1.65229	1	82.4613	8.3646	100.504	1.75413	57.4117		3.10225	0
48401	Tue Mar 28 15:00:46 2017_x000D_	27.0181	22.8781	103.3	1.80293	1	82.4613	8.3646	100.504	1.75413	57.3113		4.51227	0
48402	Tue Mar 28 15:00:46 2017_x000D_	26.9107	22.7728	112.381	1.96143	1	82.4613	8.3646	100.504	1.75413	57.3887		3.18194	0
48403	Tue Mar 28 15:00:46 2017_x000D_	26.907	22.6668	126.943	2.21558	1	82.4613	8.3646	100.504	1.75413	57.3658		3.18783	74.299
48404	Tue Mar 28 15:00:46 2017_x000D_	26.9034	22.5606	133.402	2.32831	1	81.9035	10.7776	96.5887	1.68579	56.2481		9.00967	0
48405	Tue Mar 28 15:00:46 2017_x000D_	26.689	22.3503	141.699	2.47312	1	81.9035	10.7776	96.5887	1.68579	56.4143		14.1249	0
48406	Tue Mar 28 15:00:46 2017_x000D_	26.267	22.1415	141.703	2.47318	1	81.9035	10.7776	96.5887	1.68579	56.7852		27.0626	0
48407	Tue Mar 28 15:00:46 2017_x000D_	25.6238	21.509	141.699	2.47312	1	81.9035	10.7776	96.5887	1.68579	57.2937		13.5408	0
48408	Tue Mar 28 15:00:46 2017_x000D_	25.3021	21.1924	137.558	2.40084	1	81.9035	10.7776	96.5887	1.68579	57.5516		24.9028	87.3307
48409	Tue Mar 28 15:00:46 2017_x000D_	24.661	20.6651	135.485	2.36466	1	81.3237	13.6303	94.9523	1.65723	57.0977		9.03073	0
48410	Tue Mar 28 15:00:46 2017_x000D_	24.4465	20.4539	131.194	2.28977	1	81.3237	13.6303	94.9523	1.65723	57.2851		11.5757	0
48411	Tue Mar 28 15:00:46 2017_x000D_	24.2281	20.1358	129.303	2.25677	1	81.3237	13.6303	94.9523	1.65723	57.465		22.6331	0
48412	Tue Mar 28 15:00:46 2017_x000D_	23.6903	19.6067	125.275	2.18646	1	81.3237	13.6303	94.9523	1.65723	57.9424		9.05836	67.7184
48413	Tue Mar 28 15:00:46 2017_x000D_	23.475	19.395	125.277	2.18649	1	80.7775	15.8205	96.623	1.68639	57.4139		13.2514	0
48414	Tue Mar 28 15:00:46 2017_x000D_	23.3575	18.9692	122.846	2.14406	1	80.7775	15.8205	96.623	1.68639	57.5063		20.5811	0
48415	Tue Mar 28 15:00:46 2017_x000D_	22.923	18.4383	121.358	2.11809	1	80.7775	15.8205	96.623	1.68639	57.9137		11.5991	0
48416	Tue Mar 28 15:00:46 2017_x000D_	22.7041	18.1196	122.849	2.14411	1	80.7775	15.8205	96.623	1.68639	58.1189		21.6334	92.6341
48417	Tue Mar 28 15:00:46 2017_x000D_	22.3701	17.4805	125.27	2.18637	1	80.6223	18.9044	100.926	1.7615	58.2696		7.2084	0
48418	Tue Mar 28 15:00:47 2017_x000D_	22.2589	17.2675	122.846	2.14406	1	80.6223	18.9044	100.926	1.7615	58.3864		14.4289	0
48419	Tue Mar 28 15:00:47 2017_x000D_	22.0362	16.8412	122.844	2.14404	1	80.6223	18.9044	100.926	1.7615	58.6224		13.6427	0
48420	Tue Mar 28 15:00:47 2017_x000D_	21.712	16.5223	126.959	2.21586	1	80.6223	18.9044	100.926	1.7615	58.9584		11.6448	0
48421	Tue Mar 28 15:00:47 2017_x000D_	21.4923	16.2023	125.269	2.18636	1	80.6223	18.9044	100.926	1.7615	59.1917		16.1298	86.3339
48422	Tue Mar 28 15:00:47 2017_x000D_	21.1644	15.7762	131.173	2.28939	1	80.2608	21.7594	94.9523	1.65723	59.3985		4.56735	0
48423	Tue Mar 28 15:00:47 2017_x000D_	21.0559	15.6694	131.477	2.2947	1	80.2608	21.7594	94.9523	1.65723	59.5173		18.8425	0
48424	Tue Mar 28 15:00:47 2017_x000D_	20.7246	15.1358	131.169	2.28934	1	80.2608	21.7594	94.9523	1.65723	59.9035		4.56945	0
48425	Tue Mar 28 15:00:47 2017_x000D_	20.6161	15.0289	131.473	2.29465	1	80.2608	21.7594	94.9523	1.65723	60.0232		7.13756	61.144
48426	Tue Mar 28 15:00:47 2017_x000D_	20.403	14.9231	133.383	2.32798	1	79.7263	23.7262	95.1708	1.66104	59.9729		9.12193	0
48427	Tue Mar 28 15:00:47 2017_x000D_	20.1864	14.7097	133.384	2.32799	1	79.7263	23.7262	95.1708	1.66104	60.2187		11.6632	0
48428	Tue Mar 28 15:00:47 2017_x000D_	19.9662	14.3893	135.442	2.36392	1	79.7263	23.7262	95.1708	1.66104	60.4851		9.13255	0
48429	Tue Mar 28 15:00:47 2017_x000D_	19.7493	14.1757	135.442	2.36392	1	79.7263	23.7262	95.1708	1.66104	60.7326		11.6856	80.0894
48430	Tue Mar 28 15:00:47 2017_x000D_	19.5288	13.8546	133.38	2.32792	1	80.0284	26.3787	83.377	1.4552	61.7823		9.13679	0
48431	Tue Mar 28 15:00:47 2017_x000D_	19.3118	13.6409	133.38	2.32792	1	80.0284	26.3787	83.377	1.4552	62.0384		9.14104	0
48432	Tue Mar 28 15:00:47 2017_x000D_	19.0947	13.4271	133.381	2.32793	1	80.0284	26.3787	83.377	1.4552	62.2949		7.1657	0
48433	Tue Mar 28 15:00:47 2017_x000D_	18.881	13.3204	131.479	2.29475	1	80.0284	26.3787	83.377	1.4552	62.5262		11.6907	0
48434	Tue Mar 28 15:00:47 2017_x000D_	18.6602	12.9993	133.381	2.32795	1	80.0284	26.3787	83.377	1.4552	62.8097		0	108.305
48435	Tue Mar 28 15:00:47 2017_x000D_	18.6602	12.9993	133.381	2.32795	1	80.7205	29.9219	83.377	1.4552	64.3262		9.15163	0
48436	Tue Mar 28 15:00:47 2017_x000D_	18.4429	12.7852	133.382	2.32795	1	80.7205	29.9219	83.377	1.4552	64.5923		3.21771	0
48437	Tue Mar 28 15:00:47 2017_x000D_	18.4394	12.678	135.437	2.36382	1	80.7205	29.9219	83.377	1.4552	64.6242		9.15801	0
48438	Tue Mar 28 15:00:47 2017_x000D_	18.2219	12.4638	135.437	2.36382	1	80.7205	29.9219	83.377	1.4552	64.8911		9.17077	54.1162
48439	Tue Mar 28 15:00:48 2017_x000D_	18.004	12.2494	139.409	2.43315	1	81.0664	31.6923	84.0037	1.46614	65.9916		11.6055	0
48440	Tue Mar 28 15:00:48 2017_x000D_	17.6812	12.0362	150.73	2.63074	1	81.0664	31.6923	84.0037	1.46614	66.363		3.156	0
48441	Tue Mar 28 15:00:48 2017_x000D_	17.7864	12.0361	157.637	2.75128	1	81.0664	31.6923	84.0037	1.46614	66.2625		6.312	0
48442	Tue Mar 28 15:00:48 2017_x000D_	17.9968	12.0361	177.14	3.09167	1	81.0664	31.6923	84.0037	1.46614	66.0616		3.21752	66.9709
48443	Tue Mar 28 15:00:48 2017_x000D_	17.9935	11.9289	186.376	3.25288	1	81.3899	33.9011	84.8292	1.48055	67.0961		7.00718	0
48444	Tue Mar 28 15:00:48 2017_x000D_	18.2005	11.8207	195.391	3.41021	1	81.3899	33.9011	84.8292	1.48055	66.9361		3.18301	0
48445	Tue Mar 28 15:00:48 2017_x000D_	18.3066	11.8204	215.897	3.76811	1	81.3899	33.9011	84.8292	1.48055	66.8361		7.10856	0
48446	Tue Mar 28 15:00:48 2017_x000D_	18.4049	11.6048	222.526	3.88382	1	81.3899	33.9011	84.8292	1.48055	66.8149		3.25624	68.3735
48447	Tue Mar 28 15:00:48 2017_x000D_	18.4019	11.4963	245.55	4.28565	1	81.9304	36.1152	66.3165	1.15744	68.1319		0.006	0
48448	Tue Mar 28 15:00:48 2017_x000D_	18.4019	11.4961	250.895	4.37895	1	81.9304	36.1152	66.3165	1.15744	68.132		3.15904	0
48449	Tue Mar 28 15:00:48 2017_x000D_	18.2966	11.4956	266.317	4.64811	1	81.9304	36.1152	66.3165	1.15744	68.2304		3.14707	0
48450	Tue Mar 28 15:00:48 2017_x000D_	18.4015	11.4949	-85.2997	-1.48876	1	81.9304	36.1152	66.3165	1.15744	68.1328		4.452	0
48451	Tue Mar 28 15:00:48 2017_x000D_	18.2993	11.6025	-71.095	-1.24084	1	81.9304	36.1152	66.3165	1.15744	68.1894		4.58215	72.8941
48452	Tue Mar 28 15:00:48 2017_x000D_	18.408	11.7098	-67.5062	-1.17821	1	82.9045	38.3412	69.1997	1.20776	69.7784		6.45651	0
48453	Tue Mar 28 15:00:48 2017_x000D_	18.4151	11.9249	-67.5039	-1.17816	1	82.9045	38.3412	69.1997	1.20776	69.6901		7.26483	0
48454	Tue Mar 28 15:00:48 2017_x000D_	18.5273	12.1395	-64.8915	-1.13257	1	82.9045	38.3412	69.1997	1.20776	69.5051		23.6261	0
48455	Tue Mar 28 15:00:48 2017_x000D_	18.7628	12.891	-71.0956	-1.24085	1	82.9045	38.3412	69.1997	1.20776	69.0063		11.703	58.2872
48456	Tue Mar 28 15:00:48 2017_x000D_	18.9836	13.2126	-70.221	-1.22559	1	83.6835	40.1211	69.7788	1.21787	70.0724		22.8755	0
48457	Tue Mar 28 15:00:48 2017_x000D_	19.1139	13.9639	-79.3712	-1.38529	1	83.6835	40.1211	69.7788	1.21787	69.6666		10.2477	0
48458	Tue Mar 28 15:00:48 2017_x000D_	19.2296	14.2853	-82.5408	-1.44061	1	83.6835	40.1211	69.7788	1.21787	69.4391		22.8557	0
48459	Tue Mar 28 15:00:48 2017_x000D_	19.3595	15.036	-85.1686	-1.48647	1	83.6835	40.1211	69.7788	1.21787	69.0423		12.874	47.6194
48460	Tue Mar 28 15:00:49 2017_x000D_	19.3736	15.4649	-85.1681	-1.48646	1	84.0394	41.668	69.6833	1.2162	69.773		12.8711	0
48461	Tue Mar 28 15:00:49 2017_x000D_	19.3878	15.8937	-85.1676	-1.48646	1	84.0394	41.668	69.6833	1.2162	69.5999		19.6374	0
48462	Tue Mar 28 15:00:49 2017_x000D_	19.514	16.536	-88.112	-1.53784	1	84.0394	41.668	69.6833	1.2162	69.247		12.859	0
48463	Tue Mar 28 15:00:49 2017_x000D_	19.5281	16.9644	-88.112	-1.53784	1	84.0394	41.668	69.6833	1.2162	69.0795		19.2794	23.4194
48464	Tue Mar 28 15:00:49 2017_x000D_	19.5492	17.6067	-88.112	-1.53784	1	84.4397	42.3382	64.0256	1.11746	69.4437		9.62925	0
48465	Tue Mar 28 15:00:49 2017_x000D_	19.5598	17.9275	-88.112	-1.53784	1	84.4397	42.3382	64.0256	1.11746	69.3202		9.63825	0
48466	Tue Mar 28 15:00:49 2017_x000D_	19.5704	18.2486	-88.112	-1.53784	1	84.4397	42.3382	64.0256	1.11746	69.1978		19.5909	0
48467	Tue Mar 28 15:00:49 2017_x000D_	19.6962	18.8894	-85.1689	-1.48648	1	84.4397	42.3382	64.0256	1.11746	68.859		9.62326	0
48468	Tue Mar 28 15:00:49 2017_x000D_	19.7068	19.21	-85.3154	-1.48903	1	84.4397	42.3382	64.0256	1.11746	68.7405		19.417	78.9418
48469	Tue Mar 28 15:00:49 2017_x000D_	19.6231	19.8518	-82.5326	-1.44047	1	84.3061	44.9662	99.8198	1.74218	69.3875		9.62616	0
48470	Tue Mar 28 15:00:49 2017_x000D_	19.6336	20.1725	-82.2408	-1.43537	1	84.3061	44.9662	99.8198	1.74218	69.2623		9.08612	0
48471	Tue Mar 28 15:00:49 2017_x000D_	19.85	20.3844	-82.2455	-1.43545	1	84.3061	44.9662	99.8198	1.74218	68.9844		19.2254	0
48472	Tue Mar 28 15:00:49 2017_x000D_	19.8711	21.0249	-82.2438	-1.43543	1	84.3061	44.9662	99.8198	1.74218	68.739		12.8139	80.2354
48473	Tue Mar 28 15:00:49 2017_x000D_	19.8851	21.4518	-82.2428	-1.43541	1	83.739	47.5799	94.978	1.65768	68.9927		19.5339	0
48474	Tue Mar 28 15:00:49 2017_x000D_	20.0107	22.0907	-79.355	-1.38501	1	83.739	47.5799	94.978	1.65768	68.6367		6.40244	0
48475	Tue Mar 28 15:00:49 2017_x000D_	20.0177	22.304	-79.3541	-1.38499	1	83.739	47.5799	94.978	1.65768	68.5513		13.2516	0
48476	Tue Mar 28 15:00:49 2017_x000D_	20.1363	22.7295	-82.2447	-1.43544	1	83.739	47.5799	94.978	1.65768	68.285		19.1893	0
48477	Tue Mar 28 15:00:49 2017_x000D_	20.1573	23.3688	-82.2431	-1.43541	1	83.739	47.5799	94.978	1.65768	68.0354		7.19271	106.211
48478	Tue Mar 28 15:00:49 2017_x000D_	20.2689	23.581	-85.1731	-1.48655	1	83.1277	51.0671	91.6732	1.6	68.6055		13.0893	0
48479	Tue Mar 28 15:00:49 2017_x000D_	20.1783	24.0078	-82.2414	-1.43538	1	83.1277	51.0671	91.6732	1.6	68.5188		19.498	0
48480	Tue Mar 28 15:00:49 2017_x000D_	20.3038	24.6455	-85.1718	-1.48653	1	83.1277	51.0671	91.6732	1.6	68.1538		10.136	0
48481	Tue Mar 28 15:00:49 2017_x000D_	20.4185	24.9633	-82.5357	-1.44052	1	83.1277	51.0671	91.6732	1.6	67.9253		22.353	59.1039
48482	Tue Mar 28 15:00:50 2017_x000D_	20.4429	25.708	-82.2422	-1.4354	1	83.0279	53.0347	91.6732	1.6	68.2908		6.38146	0
48483	Tue Mar 28 15:00:50 2017_x000D_	20.4499	25.9206	-82.2417	-1.43539	1	83.0279	53.0347	91.6732	1.6	68.1996		19.4644	0
48484	Tue Mar 28 15:00:50 2017_x000D_	20.5752	26.5572	-85.1744	-1.48657	1	83.0279	53.0347	91.6732	1.6	67.8336		9.56009	0
48485	Tue Mar 28 15:00:50 2017_x000D_	20.5856	26.8757	-85.3213	-1.48914	1	83.0279	53.0347	91.6732	1.6	67.7003		15.9445	85.7185
48486	Tue Mar 28 15:00:50 2017_x000D_	20.603	27.4069	-85.1733	-1.48655	1	82.667	55.8691	97.9201	1.70903	68.2791		12.7447	0
48487	Tue Mar 28 15:00:50 2017_x000D_	20.6168	27.8315	-85.1728	-1.48655	1	82.667	55.8691	97.9201	1.70903	68.0906		6.37246	0
48488	Tue Mar 28 15:00:50 2017_x000D_	20.6238	28.0438	-85.1726	-1.48654	1	82.667	55.8691	97.9201	1.70903	67.9971		12.7387	0
48489	Tue Mar 28 15:00:50 2017_x000D_	20.6376	28.4682	-85.1721	-1.48653	1	82.667	55.8691	97.9201	1.70903	67.8119		6.36646	39.3656
48490	Tue Mar 28 15:00:50 2017_x000D_	20.6446	28.6803	-85.1718	-1.48653	1	82.6005	57.1796	91.9106	1.60414	68.1964		13.1687	0
48491	Tue Mar 28 15:00:50 2017_x000D_	20.7626	29.1031	-82.2387	-1.43534	1	82.6005	57.1796	91.9106	1.60414	67.9133		6.36637	0
48492	Tue Mar 28 15:00:50 2017_x000D_	20.7695	29.3152	-82.2381	-1.43533	1	82.6005	57.1796	91.9106	1.60414	67.8196		3.17564	0
48493	Tue Mar 28 15:00:50 2017_x000D_	20.7729	29.421	-82.53	-1.44042	1	82.6005	57.1796	91.9106	1.60414	67.7731		9.5481	0
48494	Tue Mar 28 15:00:50 2017_x000D_	20.7833	29.7391	-82.2371	-1.43531	1	82.6005	57.1796	91.9106	1.60414	67.6339		6.36347	40.0277
48495	Tue Mar 28 15:00:50 2017_x000D_	20.7903	29.9511	-82.2365	-1.4353	1	82.3175	58.4835	95.1708	1.66104	67.821		3.17564	0
48496	Tue Mar 28 15:00:50 2017_x000D_	20.7937	30.0569	-82.5285	-1.44039	1	82.3175	58.4835	95.1708	1.66104	67.7735		12.7144	0
48497	Tue Mar 28 15:00:50 2017_x000D_	20.8071	30.4805	-70.0967	-1.22342	1	82.3175	58.4835	95.1708	1.66104	67.5847		4.40432	0
48498	Tue Mar 28 15:00:50 2017_x000D_	20.9073	30.3732	-60.8789	-1.06254	1	82.3175	58.4835	95.1708	1.66104	67.5381		7.0817	33.5652
48499	Tue Mar 28 15:00:50 2017_x000D_	20.6949	30.2702	-46.246	-0.807144	1	82.0456	59.5688	85.0477	1.48436	67.9876		4.43358	0
48500	Tue Mar 28 15:00:50 2017_x000D_	20.5937	30.3779	-33.8396	-0.590612	1	82.0456	59.5688	85.0477	1.48436	68.0327		7.06166	0
48501	Tue Mar 28 15:00:50 2017_x000D_	20.3818	30.2754	-17.8569	-0.311661	1	82.0456	59.5688	85.0477	1.48436	68.2681		3.16695	0
48502	Tue Mar 28 15:00:50 2017_x000D_	20.3781	30.1699	-7.8984	-0.137853	1	82.0456	59.5688	85.0477	1.48436	68.3167		4.41357	111.471
48503	Tue Mar 28 15:00:51 2017_x000D_	20.2782	30.2779	12.8839	0.224867	1	82.074	63.2844	84.6048	1.47663	70.0582		3.13524	0
48504	Tue Mar 28 15:00:51 2017_x000D_	20.3827	30.2766	19.5927	0.341957	1	82.074	63.2844	84.6048	1.47663	69.9666		0.0067082	0
48505	Tue Mar 28 15:00:51 2017_x000D_	20.3829	30.2767	25.2641	0.440942	1	82.074	63.2844	84.6048	1.47663	69.9664		6.27056	0
48506	Tue Mar 28 15:00:51 2017_x000D_	20.5919	30.2739	38.502	0.671986	1	82.074	63.2844	84.6048	1.47663	69.7835		8.83748	0
48507	Tue Mar 28 15:00:51 2017_x000D_	20.7936	30.0592	42.3189	0.738605	1	82.074	63.2844	84.6048	1.47663	69.708		11.2227	85.1474
48508	Tue Mar 28 15:00:51 2017_x000D_	21.0991	29.8433	40.3338	0.703957	1	81.9302	66.119	94.0777	1.64197	70.8262		26.4873	0
48509	Tue Mar 28 15:00:51 2017_x000D_	21.7034	29.1996	40.3329	0.703942	1	81.9302	66.119	94.0777	1.64197	70.6421		11.2185	0
48510	Tue Mar 28 15:00:51 2017_x000D_	22.0088	28.9838	38.5007	0.671964	1	81.9302	66.119	94.0777	1.64197	70.4954		25.0659	0
48511	Tue Mar 28 15:00:51 2017_x000D_	22.7235	28.551	31.9338	0.55735	1	81.9302	66.119	94.0777	1.64197	70.1198		13.2311	52.3722
48512	Tue Mar 28 15:00:51 2017_x000D_	23.0252	28.2293	27.9257	0.487396	1	81.8418	67.8625	91.401	1.59525	70.9238		9.8322	0
48513	Tue Mar 28 15:00:51 2017_x000D_	23.334	28.1195	26.5249	0.462946	1	81.8418	67.8625	91.401	1.59525	70.7295		25.0484	0
48514	Tue Mar 28 15:00:51 2017_x000D_	24.0482	27.687	25.2503	0.440701	1	81.8418	67.8625	91.401	1.59525	70.3859		13.8872	0
48515	Tue Mar 28 15:00:51 2017_x000D_	24.4572	27.4702	25.2499	0.440694	1	81.8418	67.8625	91.401	1.59525	70.175		19.6349	65.6148
48516	Tue Mar 28 15:00:51 2017_x000D_	25.0739	27.251	25.2511	0.440714	1	81.9476	70.0471	74.2468	1.29585	71.1767		13.8765	0
48517	Tue Mar 28 15:00:51 2017_x000D_	25.4826	27.0344	25.2507	0.440708	1	81.9476	70.0471	74.2468	1.29585	70.9816		16.7097	0
48518	Tue Mar 28 15:00:51 2017_x000D_	25.9952	26.8165	26.5252	0.462953	1	81.9476	70.0471	74.2468	1.29585	70.7075		11.1903	0
48519	Tue Mar 28 15:00:51 2017_x000D_	26.2998	26.6012	25.2499	0.440694	1	81.9476	70.0471	74.2468	1.29585	70.599		9.81222	102.624
48520	Tue Mar 28 15:00:51 2017_x000D_	26.608	26.4917	29.2982	0.511349	1	82.8628	73.3432	75.3881	1.31577	73.2097		11.1861	0
48521	Tue Mar 28 15:00:51 2017_x000D_	26.9125	26.2765	27.9273	0.487423	1	82.8628	73.3432	75.3881	1.31577	73.1144		18.0906	0
48522	Tue Mar 28 15:00:51 2017_x000D_	27.4214	25.953	31.9377	0.557418	1	82.8628	73.3432	75.3881	1.31577	72.9355		8.80793	0
48523	Tue Mar 28 15:00:51 2017_x000D_	27.6223	25.7389	31.9367	0.5574	1	82.8628	73.3432	75.3881	1.31577	72.9224		19.5893	0
48524	Tue Mar 28 15:00:51 2017_x000D_	28.2376	25.5203	31.9386	0.557434	1	82.8628	73.3432	75.3881	1.31577	72.6013		11.1843	67.762
48525	Tue Mar 28 15:00:52 2017_x000D_	28.5421	25.3052	33.5208	0.585049	1	83.4005	75.537	76.7796	1.34006	74.382		18.068	0
48526	Tue Mar 28 15:00:52 2017_x000D_	29.0503	24.982	34.4454	0.601186	1	83.4005	75.537	76.7796	1.34006	74.2277		11.1819	0
48527	Tue Mar 28 15:00:52 2017_x000D_	29.3547	24.7669	36.0915	0.629916	1	83.4005	75.537	76.7796	1.34006	74.1522		17.601	0
48528	Tue Mar 28 15:00:52 2017_x000D_	29.7562	24.3391	36.0903	0.629894	1	83.4005	75.537	76.7796	1.34006	74.1548		9.77328	78.3895
48529	Tue Mar 28 15:00:52 2017_x000D_	30.0632	24.2301	31.9368	0.557402	1	83.2676	78.1466	96.5494	1.6851	75.7476		11.1777	0
48530	Tue Mar 28 15:00:52 2017_x000D_	30.3675	24.0151	33.52	0.585034	1	83.2676	78.1466	96.5494	1.6851	75.6878		19.8636	0
48531	Tue Mar 28 15:00:52 2017_x000D_	30.8721	23.5864	31.9352	0.557374	1	83.2676	78.1466	96.5494	1.6851	75.6446		13.8281	0
48532	Tue Mar 28 15:00:52 2017_x000D_	31.2794	23.3706	31.9356	0.557381	1	83.2676	78.1466	96.5494	1.6851	75.5194		22.3289	66.8635
48533	Tue Mar 28 15:00:52 2017_x000D_	31.8872	22.941	31.935	0.557371	1	82.7249	80.3083	99.8806	1.74325	76.6517		8.79316	0
48534	Tue Mar 28 15:00:52 2017_x000D_	32.0877	22.7272	31.934	0.557353	1	82.7249	80.3083	99.8806	1.74325	76.6793		19.5274	0
48535	Tue Mar 28 15:00:52 2017_x000D_	32.7012	22.5097	31.9359	0.557386	1	82.7249	80.3083	99.8806	1.74325	76.4398		11.1603	0
48536	Tue Mar 28 15:00:52 2017_x000D_	33.005	22.295	33.5202	0.585039	1	82.7249	80.3083	99.8806	1.74325	76.4043		11.1512	0
48537	Tue Mar 28 15:00:52 2017_x000D_	33.3085	22.0804	31.9353	0.557376	1	82.7249	80.3083	99.8806	1.74325	76.3706		8.78673	35.3951
48538	Tue Mar 28 15:00:52 2017_x000D_	33.5089	21.8668	31.9343	0.557358	1	82.2376	81.3828	126.026	2.19956	76.9197		22.3031	0
48539	Tue Mar 28 15:00:52 2017_x000D_	34.116	21.4377	31.9337	0.557348	1	82.2376	81.3828	126.026	2.19956	76.8707		6.89932	0
48540	Tue Mar 28 15:00:52 2017_x000D_	34.3192	21.33	29.2869	0.511153	1	82.2376	81.3828	126.026	2.19956	76.8278		23.4909	0
48541	Tue Mar 28 15:00:52 2017_x000D_	35.0321	21.0061	33.5209	0.585049	1	82.2376	81.3828	126.026	2.19956	76.6401		11.1386	32.9137
48542	Tue Mar 28 15:00:52 2017_x000D_	35.3353	20.7918	31.935	0.557371	1	81.5454	82.234	132.99	2.32111	76.8799		17.9939	0
48543	Tue Mar 28 15:00:52 2017_x000D_	35.8414	20.4699	27.9118	0.487153	1	81.5454	82.234	132.99	2.32111	76.8353		9.74464	0
48544	Tue Mar 28 15:00:52 2017_x000D_	36.1476	20.3615	31.9359	0.557387	1	81.5454	82.234	132.99	2.32111	76.7409		8.78044	0
48545	Tue Mar 28 15:00:52 2017_x000D_	36.3478	20.148	31.9349	0.557368	1	81.5454	82.234	132.99	2.32111	76.7951		22.2689	14.7074
48546	Tue Mar 28 15:00:53 2017_x000D_	36.954	19.7196	31.9343	0.557358	1	81.3074	82.6626	134.11	2.34066	77.0003		12.6845	0
48547	Tue Mar 28 15:00:53 2017_x000D_	37.3625	19.6105	29.2867	0.511149	1	81.3074	82.6626	134.11	2.34066	76.8552		6.88715	0
48548	Tue Mar 28 15:00:53 2017_x000D_	37.5654	19.5031	31.9362	0.557392	1	81.3074	82.6626	134.11	2.34066	76.8276		17.9723	0
48549	Tue Mar 28 15:00:53 2017_x000D_	38.0709	19.1816	27.9103	0.487126	1	81.3074	82.6626	134.11	2.34066	76.8065		8.77196	45.9993
48550	Tue Mar 28 15:00:53 2017_x000D_	38.2709	18.9683	27.9087	0.487099	1	79.7842	82.8384	180	3.14159	76.1757		16.5668	0
48551	Tue Mar 28 15:00:53 2017_x000D_	38.7793	18.7527	29.2858	0.511134	1	79.7842	82.8384	180	3.14159	76.0814		6.88044	0
48552	Tue Mar 28 15:00:53 2017_x000D_	38.982	18.6454	31.9365	0.557397	1	79.7842	82.8384	180	3.14159	76.0629		15.4397	0
48553	Tue Mar 28 15:00:53 2017_x000D_	39.3846	18.3248	29.2847	0.511114	1	79.7842	82.8384	180	3.14159	76.1192		6.15614	0
48554	Tue Mar 28 15:00:53 2017_x000D_	39.5898	18.3234	29.2862	0.51114	1	79.7842	82.8384	180	3.14159	76.0117		8.76977	39.3001
48555	Tue Mar 28 15:00:53 2017_x000D_	39.7898	18.1102	29.2848	0.511116	1	78.4988	82.5857	180	3.14159	75.2029		9.22822	0
48556	Tue Mar 28 15:00:53 2017_x000D_	40.0974	18.1081	27.9102	0.487126	1	78.4988	82.5857	180	3.14159	75.0468		7.014	0
48557	Tue Mar 28 15:00:53 2017_x000D_	40.1949	17.8956	29.285	0.511119	1	78.4988	82.5857	180	3.14159	75.1798		16.529	0
48558	Tue Mar 28 15:00:53 2017_x000D_	40.7021	17.6804	22.4059	0.391057	1	78.4988	82.5857	180	3.14159	75.1085		3.06607	84.421
48559	Tue Mar 28 15:00:53 2017_x000D_	40.8043	17.6797	15.6578	0.273281	1	75.7002	82.2914	183.053	3.19489	73.4329		7.13387	0
48560	Tue Mar 28 15:00:53 2017_x000D_	40.6958	17.4681	-2.57312	-0.0449094	1	75.7002	82.2914	183.053	3.19489	73.6707		3.16582	0
48561	Tue Mar 28 15:00:53 2017_x000D_	40.6982	17.5736	-11.2425	-0.196218	1	75.7002	82.2914	183.053	3.19489	73.5767		4.47179	0
48562	Tue Mar 28 15:00:53 2017_x000D_	40.5933	17.4677	-28.0434	-0.48945	1	75.7002	82.2914	183.053	3.19489	73.7198		3.07815	85.0636
48563	Tue Mar 28 15:00:53 2017_x000D_	40.6959	17.4667	-34.6441	-0.604653	1	72.9113	81.7797	183.975	3.21097	71.9305		3.1632	0
48564	Tue Mar 28 15:00:53 2017_x000D_	40.6988	17.5721	-45.0023	-0.785439	1	72.9113	81.7797	183.975	3.21097	71.835		3.07815	0
48565	Tue Mar 28 15:00:53 2017_x000D_	40.8014	17.5711	-50.7844	-0.886354	1	72.9113	81.7797	183.975	3.21097	71.7899		7.1219	0
48566	Tue Mar 28 15:00:53 2017_x000D_	40.91	17.7822	-65.461	-1.14251	1	72.9113	81.7797	183.975	3.21097	71.5525		6.97923	78.0199
48567	Tue Mar 28 15:00:54 2017_x000D_	41.1179	17.8866	-71.6757	-1.25098	1	70.3267	81.4911	186.302	3.25158	69.9906		13.1308	0
48568	Tue Mar 28 15:00:54 2017_x000D_	41.2311	18.3094	-79.9219	-1.3949	1	70.3267	81.4911	186.302	3.25158	69.5592		6.34699	0
48569	Tue Mar 28 15:00:54 2017_x000D_	41.2364	18.5209	-79.921	-1.39489	1	70.3267	81.4911	186.302	3.25158	69.3649		28.5476	0
48570	Tue Mar 28 15:00:54 2017_x000D_	41.2597	19.4722	-80.3438	-1.40226	1	70.3267	81.4911	186.302	3.25158	68.4926		10.0446	0
48571	Tue Mar 28 15:00:54 2017_x000D_	41.3698	19.7884	-77.1043	-1.34572	1	70.3267	81.4911	186.302	3.25158	68.1596		13.0994	45.4491
48572	Tue Mar 28 15:00:54 2017_x000D_	41.4827	20.2102	-79.9196	-1.39486	1	68.8123	81.4496	182.011	3.17669	67.061		13.0848	0
48573	Tue Mar 28 15:00:54 2017_x000D_	41.5952	20.6316	-77.1051	-1.34574	1	68.8123	81.4496	182.011	3.17669	66.6303		19.2948	0
48574	Tue Mar 28 15:00:54 2017_x000D_	41.7129	21.2639	-74.3477	-1.29761	1	68.8123	81.4496	182.011	3.17669	66.0053		13.0695	0
48575	Tue Mar 28 15:00:54 2017_x000D_	41.8253	21.6848	-71.6601	-1.2507	1	68.8123	81.4496	182.011	3.17669	65.5754		20.0409	97.4197
48576	Tue Mar 28 15:00:54 2017_x000D_	42.0452	22.3156	-71.6604	-1.25071	1	65.5662	81.3605	185.607	3.23945	63.5574		6.32592	0
48577	Tue Mar 28 15:00:54 2017_x000D_	42.0504	22.5264	-71.6586	-1.25068	1	65.5662	81.3605	185.607	3.23945	63.3596		20.0219	0
48578	Tue Mar 28 15:00:54 2017_x000D_	42.2701	23.1566	-71.6589	-1.25068	1	65.5662	81.3605	185.607	3.23945	62.6929		7.06133	0
48579	Tue Mar 28 15:00:54 2017_x000D_	42.3772	23.3662	-69.0488	-1.20513	1	65.5662	81.3605	185.607	3.23945	62.4585		20.003	90.9582
48580	Tue Mar 28 15:00:54 2017_x000D_	42.5967	23.9958	-69.0481	-1.20512	1	62.5354	81.2774	183.947	3.21048	60.6526		11.3577	0
48581	Tue Mar 28 15:00:54 2017_x000D_	42.8085	24.3096	-68.0575	-1.18783	1	62.5354	81.2774	183.947	3.21048	60.2867		6.31378	0
48582	Tue Mar 28 15:00:54 2017_x000D_	42.8135	24.52	-68.0553	-1.18779	1	62.5354	81.2774	183.947	3.21048	60.0862		19.9773	0
48583	Tue Mar 28 15:00:54 2017_x000D_	43.0327	25.1488	-68.0543	-1.18777	1	62.5354	81.2774	183.947	3.21048	59.4203		9.98116	71.6524
48584	Tue Mar 28 15:00:54 2017_x000D_	43.1424	25.4629	-71.6619	-1.25074	1	60.1638	80.9945	180	3.14159	58.0817		11.3377	0
48585	Tue Mar 28 15:00:54 2017_x000D_	43.3539	25.7761	-70.7843	-1.23542	1	60.1638	80.9945	180	3.14159	57.7204		22.9617	0
48586	Tue Mar 28 15:00:54 2017_x000D_	43.5752	26.5088	-71.6644	-1.25078	1	60.1638	80.9945	180	3.14159	56.955		19.9327	0
48587	Tue Mar 28 15:00:54 2017_x000D_	43.7939	27.1362	-71.6647	-1.25078	1	60.1638	80.9945	180	3.14159	56.2911		9.96107	0
48588	Tue Mar 28 15:00:54 2017_x000D_	43.903	27.4498	-68.0527	-1.18774	1	60.1638	80.9945	180	3.14159	55.9593		12.9932	84.5208
48589	Tue Mar 28 15:00:55 2017_x000D_	44.0149	27.8682	-70.7824	-1.23539	1	57.3475	80.9172	180	3.14159	54.6988		7.01977	0
48590	Tue Mar 28 15:00:55 2017_x000D_	44.1215	28.0765	-68.0517	-1.18773	1	57.3475	80.9172	180	3.14159	54.4708		19.8976	0
48591	Tue Mar 28 15:00:55 2017_x000D_	44.3398	28.7028	-68.0506	-1.18771	1	57.3475	80.9172	180	3.14159	53.8103		14.0342	0
48592	Tue Mar 28 15:00:55 2017_x000D_	44.553	29.1192	-68.052	-1.18773	1	57.3475	80.9172	180	3.14159	53.3548		19.872	110.896
48593	Tue Mar 28 15:00:55 2017_x000D_	44.771	29.7447	-68.051	-1.18771	1	53.6528	81.0337	174.393	3.04373	52.0524		12.9619	0
48594	Tue Mar 28 15:00:55 2017_x000D_	44.8826	30.1621	-70.7843	-1.23542	1	53.6528	81.0337	174.393	3.04373	51.6221		16.8843	0
48595	Tue Mar 28 15:00:55 2017_x000D_	45.0979	30.6821	-71.6683	-1.25085	1	53.6528	81.0337	174.393	3.04373	51.0732		9.41955	0
48596	Tue Mar 28 15:00:55 2017_x000D_	45.1052	30.996	-70.7824	-1.23539	1	53.6528	81.0337	174.393	3.04373	50.7625		11.2529	79.4263
48597	Tue Mar 28 15:00:55 2017_x000D_	45.3155	31.3066	-71.6687	-1.25085	1	51.0304	81.3977	180	3.14159	50.4161		9.41055	0
48598	Tue Mar 28 15:00:55 2017_x000D_	45.3228	31.6202	-70.7824	-1.23539	1	51.0304	81.3977	180	3.14159	50.1037		16.8614	0
48599	Tue Mar 28 15:00:55 2017_x000D_	45.5378	32.1395	-71.6671	-1.25083	1	51.0304	81.3977	180	3.14159	49.5635		19.8056	0
48600	Tue Mar 28 15:00:55 2017_x000D_	45.7551	32.7629	-71.6674	-1.25083	1	51.0304	81.3977	180	3.14159	48.9201		6.98089	0
48601	Tue Mar 28 15:00:55 2017_x000D_	45.8612	32.97	-69.0432	-1.20503	1	51.0304	81.3977	180	3.14159	48.7028		9.90613	52.6011
48602	Tue Mar 28 15:00:55 2017_x000D_	45.9699	33.2818	-70.7844	-1.23542	1	49.2853	81.5678	180	3.14159	48.3997		16.8263	0
48603	Tue Mar 28 15:00:55 2017_x000D_	46.1845	33.8	-71.6699	-1.25088	1	49.2853	81.5678	180	3.14159	47.8683		6.25666	0
48604	Tue Mar 28 15:00:55 2017_x000D_	46.1893	34.0085	-71.6681	-1.25084	1	49.2853	81.5678	180	3.14159	47.66		13.9497	0
48605	Tue Mar 28 15:00:55 2017_x000D_	46.4014	34.4223	-71.6702	-1.25088	1	49.2853	81.5678	180	3.14159	47.2336		6.25066	59.0777
48606	Tue Mar 28 15:00:55 2017_x000D_	46.4062	34.6306	-71.6684	-1.25085	1	47.3229	81.732	180	3.14159	47.1103		9.88137	0
48607	Tue Mar 28 15:00:55 2017_x000D_	46.5144	34.9417	-68.0408	-1.18754	1	47.3229	81.732	180	3.14159	46.7973		9.873	0
48608	Tue Mar 28 15:00:55 2017_x000D_	46.6229	35.2524	-71.6687	-1.25085	1	47.3229	81.732	180	3.14159	46.4849		6.96077	0
48609	Tue Mar 28 15:00:55 2017_x000D_	46.7287	35.4589	-69.0407	-1.20499	1	47.3229	81.732	180	3.14159	46.2769		12.8766	104.513
48610	Tue Mar 28 15:00:56 2017_x000D_	46.8394	35.8736	-71.669	-1.25086	1	43.8413	81.8547	175.918	3.07035	46.0787		3.12983	0
48611	Tue Mar 28 15:00:56 2017_x000D_	46.8418	35.9779	-70.7824	-1.23539	1	43.8413	81.8547	175.918	3.07035	45.9748		11.1864	0
48612	Tue Mar 28 15:00:56 2017_x000D_	47.0511	36.2865	-71.6711	-1.2509	1	43.8413	81.8547	175.918	3.07035	45.6811		15.9123	0
48613	Tue Mar 28 15:00:56 2017_x000D_	47.1638	36.8048	-68.0378	-1.18748	1	43.8413	81.8547	175.918	3.07035	45.1723		9.8481	0
48614	Tue Mar 28 15:00:56 2017_x000D_	47.2715	37.1149	-59.0197	-1.03009	1	43.8413	81.8547	175.918	3.07035	44.8711		6.95673	73.0828
48615	Tue Mar 28 15:00:56 2017_x000D_	47.3772	37.3213	-53.3238	-0.930675	1	41.4335	82.2249	180	3.14159	45.2953		11.1713	0
48616	Tue Mar 28 15:00:56 2017_x000D_	47.5856	37.6299	-38.3363	-0.669094	1	41.4335	82.2249	180	3.14159	45.0174		0.00848528	0
48617	Tue Mar 28 15:00:56 2017_x000D_	47.5854	37.6301	-30.1038	-0.52541	1	41.4335	82.2249	180	3.14159	45.0171		13.6622	0
48618	Tue Mar 28 15:00:56 2017_x000D_	47.9939	37.8314	-16.9747	-0.296264	1	41.4335	82.2249	180	3.14159	44.8756		4.36571	104.579
48619	Tue Mar 28 15:00:56 2017_x000D_	48.0972	37.9339	-7.77099	-0.135629	1	37.9497	82.3477	184.078	3.21276	45.5583		6.06967	0
48620	Tue Mar 28 15:00:56 2017_x000D_	48.2995	37.9309	3.93496	0.068678	1	37.9497	82.3477	184.078	3.21276	45.6067		6.06381	0
48621	Tue Mar 28 15:00:56 2017_x000D_	48.5016	37.9276	9.76693	0.170465	1	37.9497	82.3477	184.078	3.21276	45.6562		22.0692	0
48622	Tue Mar 28 15:00:56 2017_x000D_	49.2037	37.708	16.153	0.281923	1	37.9497	82.3477	184.078	3.21276	46.0365		0	97.8707
48623	Tue Mar 28 15:00:56 2017_x000D_	49.2037	37.708	16.153	0.281923	1	34.7018	82.0409	180	3.14159	46.6445		22.0444	0
48624	Tue Mar 28 15:00:56 2017_x000D_	49.9049	37.4883	15.4257	0.269229	1	34.7018	82.0409	180	3.14159	47.0751		27.3785	0
48625	Tue Mar 28 15:00:56 2017_x000D_	50.8097	37.3691	13.2195	0.230724	1	34.7018	82.0409	180	3.14159	47.4872		12.4532	0
48626	Tue Mar 28 15:00:56 2017_x000D_	51.2098	37.2585	9.349	0.163171	1	34.7018	82.0409	180	3.14159	47.7282		9.57282	110.861
48627	Tue Mar 28 15:00:56 2017_x000D_	51.5097	37.1495	6.85434	0.119631	1	31.0078	81.9399	177.387	3.096	49.2596		24.1445	0
48628	Tue Mar 28 15:00:56 2017_x000D_	52.3144	37.1357	0.96908	0.0169136	1	31.0078	81.9399	177.387	3.096	49.6124		12.0677	0
48629	Tue Mar 28 15:00:56 2017_x000D_	52.7166	37.1289	0.969105	0.0169141	1	31.0078	81.9399	177.387	3.096	49.7925		21.314	0
48630	Tue Mar 28 15:00:56 2017_x000D_	53.4176	37.0133	-1.84549	-0.0322098	1	31.0078	81.9399	177.387	3.096	50.2056		9.57915	0
48631	Tue Mar 28 15:00:57 2017_x000D_	53.7213	37.1119	0.969088	0.0169138	1	31.0078	81.9399	177.387	3.096	50.2539		12.0497	59.1918
48632	Tue Mar 28 15:00:57 2017_x000D_	54.1229	37.1051	0.969113	0.0169142	1	29.0416	82.1043	180	3.14159	51.517		21.066	0
48633	Tue Mar 28 15:00:57 2017_x000D_	54.825	37.0933	0.969139	0.0169147	1	29.0416	82.1043	180	3.14159	51.8727		9.0343	0
48634	Tue Mar 28 15:00:57 2017_x000D_	55.1261	37.0882	0.969094	0.0169139	1	29.0416	82.1043	180	3.14159	52.0274		18.0446	0
48635	Tue Mar 28 15:00:57 2017_x000D_	55.7275	37.078	0.969102	0.016914	1	29.0416	82.1043	180	3.14159	52.3403		9.0133	52.2015
48636	Tue Mar 28 15:00:57 2017_x000D_	56.0279	37.0729	0.969111	0.0169142	1	27.3022	82.0568	176.146	3.07433	53.3734		15.0322	0
48637	Tue Mar 28 15:00:57 2017_x000D_	56.5289	37.0644	0.969096	0.0169139	1	27.3022	82.0568	176.146	3.07433	53.6518		12.0137	0
48638	Tue Mar 28 15:00:57 2017_x000D_	56.9293	37.0577	0.969064	0.0169134	1	27.3022	82.0568	176.146	3.07433	53.8766		6.00387	0
48639	Tue Mar 28 15:00:57 2017_x000D_	57.1294	37.0543	0.969104	0.0169141	1	27.3022	82.0568	176.146	3.07433	53.9897		12.0077	65.2654
48640	Tue Mar 28 15:00:57 2017_x000D_	57.5296	37.0475	0.969126	0.0169144	1	25.1275	81.9973	183.854	3.20885	55.411		18.2627	0
48641	Tue Mar 28 15:00:57 2017_x000D_	58.1277	36.9341	3.92573	0.0685168	1	25.1275	81.9973	183.854	3.20885	55.8543		5.99787	0
48642	Tue Mar 28 15:00:57 2017_x000D_	58.3276	36.9307	3.92604	0.0685223	1	25.1275	81.9973	183.854	3.20885	55.9754		24.1768	0
48643	Tue Mar 28 15:00:57 2017_x000D_	59.125	36.814	6.87019	0.119907	1	25.1275	81.9973	183.854	3.20885	56.5452		5.99182	0
48644	Tue Mar 28 15:00:57 2017_x000D_	59.3247	36.8107	6.87075	0.119917	1	25.1275	81.9973	183.854	3.20885	56.6681		23.9554	91.5212
48645	Tue Mar 28 15:00:57 2017_x000D_	60.1231	36.7973	6.87298	0.119956	1	22.0917	81.6961	183.975	3.21097	58.8412		5.98587	0
48646	Tue Mar 28 15:00:57 2017_x000D_	60.3226	36.7939	6.87359	0.119967	1	22.0917	81.6961	183.975	3.21097	58.973		21.1572	0
48647	Tue Mar 28 15:00:57 2017_x000D_	61.0184	36.6789	3.78316	0.0660286	1	22.0917	81.6961	183.975	3.21097	59.5133		8.97725	0
48648	Tue Mar 28 15:00:57 2017_x000D_	61.3176	36.6739	3.92455	0.0684963	1	22.0917	81.6961	183.975	3.21097	59.7132		12.3465	65.5264
48649	Tue Mar 28 15:00:57 2017_x000D_	61.7177	36.7703	0.962885	0.0168055	1	19.9252	81.4185	183.593	3.2043	61.1562		18.1855	0
48650	Tue Mar 28 15:00:57 2017_x000D_	62.3132	36.657	-2.00644	-0.035019	1	19.9252	81.4185	183.593	3.2043	61.6469		5.97387	0
48651	Tue Mar 28 15:00:57 2017_x000D_	62.5123	36.6536	-2.00681	-0.0350255	1	19.9252	81.4185	183.593	3.2043	61.7864		11.9386	0
48652	Tue Mar 28 15:00:57 2017_x000D_	62.9102	36.647	-2.00745	-0.0350366	1	19.9252	81.4185	183.593	3.2043	62.0661		17.9064	20.5557
48653	Tue Mar 28 15:00:58 2017_x000D_	63.507	36.6372	3.92784	0.0685537	1	19.2819	81.1826	184.078	3.21276	62.7706		8.94126	0
48654	Tue Mar 28 15:00:58 2017_x000D_	63.805	36.6322	3.78716	0.0660984	1	19.2819	81.1826	184.078	3.21276	62.9845		17.8825	0
48655	Tue Mar 28 15:00:58 2017_x000D_	64.401	36.6222	3.78796	0.0661124	1	19.2819	81.1826	184.078	3.21276	63.4142		5.95882	0
48656	Tue Mar 28 15:00:58 2017_x000D_	64.5996	36.6189	3.78826	0.0661177	1	19.2819	81.1826	184.078	3.21276	63.558		5.95882	13.0669
48657	Tue Mar 28 15:00:58 2017_x000D_	64.7982	36.6156	3.78857	0.066123	1	18.8465	81.1707	180	3.14159	64.0056		14.8941	0
48658	Tue Mar 28 15:00:58 2017_x000D_	65.2946	36.6072	3.93055	0.068601	1	18.8465	81.1707	180	3.14159	64.3687		6.71164	0
48659	Tue Mar 28 15:00:58 2017_x000D_	65.4914	36.5008	0.956715	0.0166978	1	18.8465	81.1707	180	3.14159	64.5844		15.1806	0
48660	Tue Mar 28 15:00:58 2017_x000D_	65.9885	36.5954	-1.87109	-0.0326568	1	18.8465	81.1707	180	3.14159	64.8793		5.94398	0
48661	Tue Mar 28 15:00:58 2017_x000D_	66.1866	36.5918	-7.48064	-0.130562	1	18.8465	81.1707	180	3.14159	65.0259		3.10833	59.0596
48662	Tue Mar 28 15:00:58 2017_x000D_	66.1851	36.4882	-22.6763	-0.395777	1	16.8967	80.8989	171.074	2.9858	66.345		4.28306	0
48663	Tue Mar 28 15:00:58 2017_x000D_	66.0849	36.3865	-34.6017	-0.603913	1	16.8967	80.8989	171.074	2.9858	66.3388		2.98573	0
48664	Tue Mar 28 15:00:58 2017_x000D_	66.1844	36.3843	-49.255	-0.859662	1	16.8967	80.8989	171.074	2.9858	66.4141		4.28303	0
48665	Tue Mar 28 15:00:58 2017_x000D_	66.0841	36.2827	-60.9719	-1.06416	1	16.8967	80.8989	171.074	2.9858	66.4079		0.00948683	92.6469
48666	Tue Mar 28 15:00:58 2017_x000D_	66.0844	36.2828	-65.9531	-1.1511	1	13.8287	81.2518	173.377	3.026	68.9411		4.2978	0
48667	Tue Mar 28 15:00:58 2017_x000D_	66.1855	36.3843	-74.913	-1.30748	1	13.8287	81.2518	173.377	3.026	68.9516		3.1027	0
48668	Tue Mar 28 15:00:58 2017_x000D_	66.1877	36.4877	268.106	4.67934	1	13.8287	81.2518	173.377	3.026	68.8861		6.18375	0
48669	Tue Mar 28 15:00:58 2017_x000D_	66.1909	36.6938	262.645	4.58402	1	13.8287	81.2518	173.377	3.026	68.7547		9.28007	60.4846
48670	Tue Mar 28 15:00:58 2017_x000D_	66.1956	37.0031	251.338	4.38668	1	11.8492	81.6345	180	3.14159	70.3242		9.74547	0
48671	Tue Mar 28 15:00:58 2017_x000D_	66.1011	37.3139	242.737	4.23656	1	11.8492	81.6345	180	3.14159	70.0542		11.0248	0
48672	Tue Mar 28 15:00:58 2017_x000D_	65.9074	37.6262	236.687	4.13097	1	11.8492	81.6345	180	3.14159	69.7067		8.58171	0
48673	Tue Mar 28 15:00:58 2017_x000D_	65.7123	37.8354	236.687	4.13097	1	11.8492	81.6345	180	3.14159	69.4233		12.6989	52.8232
48674	Tue Mar 28 15:00:59 2017_x000D_	65.6195	38.2484	238.962	4.17067	1	10.0967	81.805	175.022	3.05471	70.5688		13.4166	0
48675	Tue Mar 28 15:00:59 2017_x000D_	65.2261	38.4611	238.962	4.17068	1	10.0967	81.805	175.022	3.05471	70.1281		22.4074	0
48676	Tue Mar 28 15:00:59 2017_x000D_	65.039	39.1842	245.17	4.27903	1	10.0967	81.805	175.022	3.05471	69.5355		19.4923	0
48677	Tue Mar 28 15:00:59 2017_x000D_	64.6505	39.705	251.345	4.3868	1	10.0967	81.805	175.022	3.05471	68.9096		9.25612	0
48678	Tue Mar 28 15:00:59 2017_x000D_	64.6553	40.0135	250.347	4.36938	1	10.0967	81.805	175.022	3.05471	68.7253		11.0089	33.4497
48679	Tue Mar 28 15:00:59 2017_x000D_	64.4618	40.3253	251.345	4.38679	1	8.99776	81.9935	180	3.14159	69.3722		20.5552	0
48680	Tue Mar 28 15:00:59 2017_x000D_	64.174	40.9471	253.966	4.43254	1	8.99776	81.9935	180	3.14159	68.7694		18.73	0
48681	Tue Mar 28 15:00:59 2017_x000D_	64.0846	41.565	256.661	4.47958	1	8.99776	81.9935	180	3.14159	68.3303		9.71702	0
48682	Tue Mar 28 15:00:59 2017_x000D_	63.9904	41.8749	254.766	4.44651	1	8.99776	81.9935	180	3.14159	68.0712		9.71502	26.1619
48683	Tue Mar 28 15:00:59 2017_x000D_	63.8961	42.1847	256.662	4.47959	1	8.12602	81.9697	172.434	3.00953	68.5066		6.1598	0
48684	Tue Mar 28 15:00:59 2017_x000D_	63.8994	42.39	256.661	4.47958	1	8.12602	81.9697	172.434	3.00953	68.3902		23.3522	0
48685	Tue Mar 28 15:00:59 2017_x000D_	63.6135	43.114	254.767	4.44652	1	8.12602	81.9697	172.434	3.00953	67.7394		9.23522	0
48686	Tue Mar 28 15:00:59 2017_x000D_	63.6185	43.4218	253.964	4.4325	1	8.12602	81.9697	172.434	3.00953	67.5674		19.4168	20.7848
48687	Tue Mar 28 15:00:59 2017_x000D_	63.4301	44.041	253.964	4.43251	1	7.46278	82.17	180	3.14159	67.7212		13.6856	0
48688	Tue Mar 28 15:00:59 2017_x000D_	63.2385	44.455	253.965	4.43252	1	7.46278	82.17	180	3.14159	67.3302		19.4102	0
48689	Tue Mar 28 15:00:59 2017_x000D_	63.0502	45.074	253.965	4.43252	1	7.46278	82.17	180	3.14159	66.8287		12.2926	0
48690	Tue Mar 28 15:00:59 2017_x000D_	63.0569	45.4837	253.963	4.4325	1	7.46278	82.17	180	3.14159	66.6077		6.83736	0
48691	Tue Mar 28 15:00:59 2017_x000D_	62.9611	45.6905	256.663	4.47962	1	7.46278	82.17	180	3.14159	66.414		12.6605	13.0831
48692	Tue Mar 28 15:00:59 2017_x000D_	62.8688	46.1023	253.964	4.4325	1	7.02684	82.1581	176.385	3.07851	66.4706		19.3921	0
48693	Tue Mar 28 15:00:59 2017_x000D_	62.6806	46.7207	253.964	4.4325	1	7.02684	82.1581	176.385	3.07851	65.9784		6.8361	0
48694	Tue Mar 28 15:00:59 2017_x000D_	62.5849	46.9275	256.664	4.47964	1	7.02684	82.1581	176.385	3.07851	65.7867		24.7516	0
48695	Tue Mar 28 15:00:59 2017_x000D_	62.4993	47.7481	253.962	4.43248	1	7.02684	82.1581	176.385	3.07851	65.2782		10.9831	13.0834
48696	Tue Mar 28 15:01:00 2017_x000D_	62.3063	48.0592	254.766	4.44651	1	6.59089	82.1462	186.623	3.25719	65.3156		22.3172	0
48697	Tue Mar 28 15:01:00 2017_x000D_	62.12	48.7794	253.963	4.4325	1	6.59089	82.1462	186.623	3.25719	64.7829		8.57119	0
48698	Tue Mar 28 15:01:00 2017_x000D_	61.9252	48.9884	253.965	4.43253	1	6.59089	82.1462	186.623	3.25719	64.5083		21.6827	0
48699	Tue Mar 28 15:01:00 2017_x000D_	61.8382	49.7059	252.248	4.40256	1	6.59089	82.1462	186.623	3.25719	64.0675		9.68083	20.5944
48700	Tue Mar 28 15:01:00 2017_x000D_	61.7442	50.0146	253.964	4.4325	1	5.94625	81.9102	184.972	3.22838	64.2708		13.6588	0
48701	Tue Mar 28 15:01:00 2017_x000D_	61.553	50.4278	253.964	4.43252	1	5.94625	81.9102	184.972	3.22838	63.9003		19.357	0
48702	Tue Mar 28 15:01:00 2017_x000D_	61.3652	51.0451	253.965	4.43252	1	5.94625	81.9102	184.972	3.22838	63.4343		6.82939	0
48703	Tue Mar 28 15:01:00 2017_x000D_	61.2696	51.2517	251.34	4.3867	1	5.94625	81.9102	184.972	3.22838	63.2504		18.6256	9.18867
48704	Tue Mar 28 15:01:00 2017_x000D_	61.181	51.8662	253.964	4.43251	1	5.73757	81.686	190.965	3.33297	62.9539		13.6506	0
48705	Tue Mar 28 15:01:00 2017_x000D_	60.9898	52.2791	253.965	4.43252	1	5.73757	81.686	190.965	3.33297	62.5905		6.1179	0
48706	Tue Mar 28 15:01:00 2017_x000D_	60.9933	52.483	253.964	4.43251	1	5.73757	81.686	190.965	3.33297	62.4981		19.3381	0
48707	Tue Mar 28 15:01:00 2017_x000D_	60.8057	53.0997	253.964	4.43251	1	5.73757	81.686	190.965	3.33297	62.0458		10.9698	0
48708	Tue Mar 28 15:01:00 2017_x000D_	60.6129	53.4104	254.769	4.44656	1	5.73757	81.686	190.965	3.33297	61.7318		9.17538	14.7249
48709	Tue Mar 28 15:01:00 2017_x000D_	60.6182	53.7162	253.964	4.43251	1	5.2922	81.8923	148.381	2.58974	62.0875		13.6412	0
48710	Tue Mar 28 15:01:00 2017_x000D_	60.4271	54.1288	253.965	4.43253	1	5.2922	81.8923	148.381	2.58974	61.7306		9.16643	0
48711	Tue Mar 28 15:01:00 2017_x000D_	60.4325	54.4343	254.768	4.44654	1	5.2922	81.8923	148.381	2.58974	61.5987		9.66187	0
48712	Tue Mar 28 15:01:00 2017_x000D_	60.3387	54.7424	256.67	4.47973	1	5.2922	81.8923	148.381	2.58974	61.3778		9.65812	23.783
48713	Tue Mar 28 15:01:00 2017_x000D_	60.245	55.0504	254.768	4.44654	1	4.82821	82.5351	134.754	2.35191	61.8581		15.5847	0
48714	Tue Mar 28 15:01:00 2017_x000D_	60.1548	55.562	256.67	4.47973	1	4.82821	82.5351	134.754	2.35191	61.5514		6.81871	0
48715	Tue Mar 28 15:01:00 2017_x000D_	60.0594	55.7683	253.964	4.43251	1	4.82821	82.5351	134.754	2.35191	61.3755		3.04848	0
48716	Tue Mar 28 15:01:00 2017_x000D_	60.0612	55.8699	254.768	4.44653	1	4.82821	82.5351	134.754	2.35191	61.3328		3.05748	14.7349
48717	Tue Mar 28 15:01:01 2017_x000D_	60.063	55.9718	253.963	4.43249	1	4.59157	82.9655	150.963	2.6348	61.6907		13.6305	0
48718	Tue Mar 28 15:01:01 2017_x000D_	59.8721	56.3841	253.964	4.43251	1	4.59157	82.9655	150.963	2.6348	61.3393		6.1029	0
48719	Tue Mar 28 15:01:01 2017_x000D_	59.8756	56.5875	253.963	4.4325	1	4.59157	82.9655	150.963	2.6348	61.2546		17.732	0
48720	Tue Mar 28 15:01:01 2017_x000D_	59.5875	57.1036	262.715	4.58525	1	4.59157	82.9655	150.963	2.6348	60.7733		6.74065	6.54299
48721	Tue Mar 28 15:01:01 2017_x000D_	59.6897	57.3037	-83.4147	-1.45586	1	4.37355	82.9596	174.605	3.04743	60.9762		6.80616	0
48722	Tue Mar 28 15:01:01 2017_x000D_	59.594	57.5094	-75.2601	-1.31354	1	4.37355	82.9596	174.605	3.04743	60.803		4.22581	0
48723	Tue Mar 28 15:01:01 2017_x000D_	59.6944	57.6082	-66.5955	-1.16231	1	4.37355	82.9596	174.605	3.04743	60.853		9.58678	0
48724	Tue Mar 28 15:01:01 2017_x000D_	59.798	57.9105	-50.3916	-0.8795	1	4.37355	82.9596	174.605	3.04743	60.8221		0.0108167	0
48725	Tue Mar 28 15:01:01 2017_x000D_	59.7977	57.9107	-42.4474	-0.740846	1	4.37355	82.9596	174.605	3.04743	60.8217		6.76345	0
48726	Tue Mar 28 15:01:01 2017_x000D_	59.9002	58.1115	-36.2002	-0.631812	1	4.37355	82.9596	207.033	3.61342	60.8329		10.7416	0
48727	Tue Mar 28 15:01:01 2017_x000D_	60.2003	58.3068	-21.8555	-0.381451	1	4.37355	82.9596	207.033	3.61342	61.0278		5.94205	0
48728	Tue Mar 28 15:01:01 2017_x000D_	60.3983	58.3016	-16.4072	-0.286359	1	4.37355	82.9596	207.033	3.61342	61.211		15.9784	0
48729	Tue Mar 28 15:01:01 2017_x000D_	60.8961	58.491	-10.0127	-0.174755	1	4.37355	82.9596	207.033	3.61342	61.5915		6.64188	13.1039
48730	Tue Mar 28 15:01:01 2017_x000D_	61.0956	58.587	-7.15142	-0.124816	1	4.39215	82.5232	242.268	4.22837	61.5485		23.8779	0
48731	Tue Mar 28 15:01:01 2017_x000D_	61.8876	58.666	-10.0127	-0.174754	1	4.39215	82.5232	242.268	4.22837	62.2486		12.1982	0
48732	Tue Mar 28 15:01:01 2017_x000D_	62.2841	58.7561	-12.819	-0.223734	1	4.39215	82.5232	242.268	4.22837	62.5808		11.8458	0
48733	Tue Mar 28 15:01:01 2017_x000D_	62.6788	58.7449	-12.8225	-0.223795	1	4.39215	82.5232	242.268	4.22837	62.9503		12.1865	6.55194
48734	Tue Mar 28 15:01:01 2017_x000D_	63.0749	58.835	-15.5651	-0.271662	1	4.40145	82.305	265.698	4.6373	63.1935		22.5287	0
48735	Tue Mar 28 15:01:01 2017_x000D_	63.77	59.1192	-19.1925	-0.334972	1	4.40145	82.305	265.698	4.6373	63.7354		11.8249	0
48736	Tue Mar 28 15:01:01 2017_x000D_	64.164	59.1079	-19.1976	-0.335061	1	4.40145	82.305	265.698	4.6373	64.1067		19.8276	0
48737	Tue Mar 28 15:01:01 2017_x000D_	64.7595	59.3946	-21.8807	-0.38189	1	4.40145	82.305	265.698	4.6373	64.5599		9.33016	0
48738	Tue Mar 28 15:01:02 2017_x000D_	65.0564	59.4872	-25.7191	-0.448882	1	4.40145	82.305	265.698	4.6373	64.8049		21.336	35.4716
48739	Tue Mar 28 15:01:02 2017_x000D_	65.6527	59.8748	-25.7158	-0.448825	1	4.88408	81.2256	282.5	4.93056	64.4103		12.1393	0
48740	Tue Mar 28 15:01:02 2017_x000D_	66.0473	59.9644	-28.2772	-0.493531	1	4.88408	81.2256	282.5	4.93056	64.7532		21.3052	0
48741	Tue Mar 28 15:01:02 2017_x000D_	66.6427	60.3515	-28.2751	-0.493493	1	4.88408	81.2256	282.5	4.93056	65.1909		13.175	0
48742	Tue Mar 28 15:01:02 2017_x000D_	67.0384	60.542	-28.2758	-0.493506	1	4.88408	81.2256	282.5	4.93056	65.5055		6.58943	29.482
48743	Tue Mar 28 15:01:02 2017_x000D_	67.2362	60.6375	-25.7157	-0.448824	1	5.35747	80.3644	288.372	5.03303	64.9471		10.6293	0
48744	Tue Mar 28 15:01:02 2017_x000D_	67.5332	60.8307	-24.459	-0.42689	1	5.35747	80.3644	288.372	5.03303	65.172		19.7363	0
48745	Tue Mar 28 15:01:02 2017_x000D_	68.1259	61.1162	-21.8681	-0.381671	1	5.35747	80.3644	288.372	5.03303	65.6534		18.5635	0
48746	Tue Mar 28 15:01:02 2017_x000D_	68.7166	61.3005	-21.8699	-0.381701	1	5.35747	80.3644	288.372	5.03303	66.165		10.6068	29.4853
48747	Tue Mar 28 15:01:02 2017_x000D_	69.0129	61.4934	-20.8018	-0.36306	1	5.83091	79.5031	294.599	5.14172	65.6987		6.57071	0
48748	Tue Mar 28 15:01:02 2017_x000D_	69.2102	61.5885	-18.2069	-0.31777	1	5.83091	79.5031	294.599	5.14172	65.8625		18.535	0
48749	Tue Mar 28 15:01:02 2017_x000D_	69.8	61.7725	-18.2073	-0.317777	1	5.83091	79.5031	294.599	5.14172	66.3809		9.27128	0
48750	Tue Mar 28 15:01:02 2017_x000D_	70.095	61.8646	-16.3828	-0.285934	1	5.83091	79.5031	294.599	5.14172	66.6408		9.24766	0
48751	Tue Mar 28 15:01:02 2017_x000D_	70.3893	61.9563	-18.2075	-0.317782	1	5.83091	79.5031	294.599	5.14172	66.9005		18.5066	77.1137
48752	Tue Mar 28 15:01:02 2017_x000D_	70.9782	62.14	-18.208	-0.317789	1	6.80607	77.1248	290.775	5.07499	65.8985		10.5877	0
48753	Tue Mar 28 15:01:02 2017_x000D_	71.274	62.3325	-19.1718	-0.334612	1	6.80607	77.1248	290.775	5.07499	66.1432		18.4839	0
48754	Tue Mar 28 15:01:02 2017_x000D_	71.8622	62.5159	-19.1726	-0.334625	1	6.80607	77.1248	290.775	5.07499	66.6762		9.2278	0
48755	Tue Mar 28 15:01:02 2017_x000D_	72.1559	62.6073	-20.8045	-0.363108	1	6.80607	77.1248	290.775	5.07499	66.9429		21.2528	73.7588
48756	Tue Mar 28 15:01:02 2017_x000D_	72.841	62.7876	-21.8756	-0.381801	1	7.99036	74.9702	286.925	5.00779	65.985		8.32422	0
48757	Tue Mar 28 15:01:02 2017_x000D_	73.0384	62.9826	-21.8717	-0.381734	1	7.99036	74.9702	286.925	5.00779	66.1434		18.4402	0
48758	Tue Mar 28 15:01:02 2017_x000D_	73.6252	63.1656	-21.8735	-0.381764	1	7.99036	74.9702	286.925	5.00779	66.6879		6.52906	0
48759	Tue Mar 28 15:01:02 2017_x000D_	73.8212	63.2602	-19.1704	-0.334587	1	7.99036	74.9702	286.925	5.00779	66.8642		12.0042	44.2668
48760	Tue Mar 28 15:01:03 2017_x000D_	74.2115	63.3484	-21.8753	-0.381797	1	8.70111	73.6771	286.252	4.99604	66.3196		15.6771	0
48761	Tue Mar 28 15:01:03 2017_x000D_	74.7	63.534	-20.8058	-0.363131	1	8.70111	73.6771	286.252	4.99604	66.7738		9.21151	0
48762	Tue Mar 28 15:01:03 2017_x000D_	74.9931	63.6255	-19.1718	-0.334611	1	8.70111	73.6771	286.252	4.99604	67.0497		6.50633	0
48763	Tue Mar 28 15:01:03 2017_x000D_	75.1885	63.7196	-21.876	-0.381809	1	8.70111	73.6771	286.252	4.99604	67.2289		14.8236	92.0525
48764	Tue Mar 28 15:01:03 2017_x000D_	75.6752	63.8049	-18.2038	-0.317717	1	8.61466	70.6099	264.393	4.61453	67.4049		8.29447	0
48765	Tue Mar 28 15:01:03 2017_x000D_	75.8717	63.9994	-18.1994	-0.317639	1	8.61466	70.6099	264.393	4.61453	67.5811		15.6543	0
48766	Tue Mar 28 15:01:03 2017_x000D_	76.3595	64.1847	-19.169	-0.334562	1	8.61466	70.6099	264.393	4.61453	68.0489		5.82288	0
48767	Tue Mar 28 15:01:03 2017_x000D_	76.5535	64.1786	-19.1715	-0.334605	1	8.61466	70.6099	264.393	4.61453	68.2426		2.90549	0
48768	Tue Mar 28 15:01:03 2017_x000D_	76.6503	64.1755	-18.2021	-0.317687	1	8.61466	70.6099	264.393	4.61453	68.3392		12.9858	66.7916
48769	Tue Mar 28 15:01:03 2017_x000D_	77.0403	64.3633	-23.326	-0.407115	1	8.27225	68.41	266.162	4.64541	68.887		6.50233	0
48770	Tue Mar 28 15:01:03 2017_x000D_	77.2356	64.4573	-28.328	-0.494417	1	8.27225	68.41	266.162	4.64541	69.0765		10.4878	0
48771	Tue Mar 28 15:01:03 2017_x000D_	77.5286	64.648	-34.6941	-0.605526	1	8.27225	68.41	266.162	4.64541	69.3585		4.23911	0
48772	Tue Mar 28 15:01:03 2017_x000D_	77.6248	64.5445	-46.7483	-0.815912	1	8.27225	68.41	266.162	4.64541	69.4602		0.0108167	52.8875
48773	Tue Mar 28 15:01:03 2017_x000D_	77.6251	64.5443	-54.6592	-0.953983	1	8.12918	66.6529	264.114	4.60967	69.5279		2.92938	0
48774	Tue Mar 28 15:01:03 2017_x000D_	77.7227	64.5413	-69.6267	-1.21522	1	8.12918	66.6529	264.114	4.60967	69.6255		3.00325	0
48775	Tue Mar 28 15:01:03 2017_x000D_	77.724	64.6414	-75.7186	-1.32154	1	8.12918	66.6529	264.114	4.60967	69.6239		6.64518	0
48776	Tue Mar 28 15:01:03 2017_x000D_	77.8237	64.8392	265.092	4.62673	1	8.12918	66.6529	264.114	4.60967	69.7181		6.00936	49.7803
48777	Tue Mar 28 15:01:03 2017_x000D_	77.8259	65.0395	259.697	4.53256	1	7.53994	65.1017	216.894	3.78551	70.286		4.23111	0
48778	Tue Mar 28 15:01:03 2017_x000D_	77.7302	65.1431	251.119	4.38286	1	7.53994	65.1017	216.894	3.78551	70.1903		12.4291	0
48779	Tue Mar 28 15:01:03 2017_x000D_	77.6375	65.5469	241.247	4.21056	1	7.53994	65.1017	216.894	3.78551	70.099		10.8238	0
48780	Tue Mar 28 15:01:03 2017_x000D_	77.447	65.8533	238.129	4.15613	1	7.53994	65.1017	216.894	3.78551	69.9111		21.6475	69.2824
48781	Tue Mar 28 15:01:04 2017_x000D_	77.066	66.4661	235.046	4.10233	1	5.85833	63.5188	223.906	3.90789	71.2686		14.9922	0
48782	Tue Mar 28 15:01:04 2017_x000D_	76.7797	66.8757	232.885	4.06462	1	5.85833	63.5188	223.906	3.90789	71.0008		12.6624	0
48783	Tue Mar 28 15:01:04 2017_x000D_	76.4925	67.185	236.649	4.1303	1	5.85833	63.5188	223.906	3.90789	70.7293		21.6409	0
48784	Tue Mar 28 15:01:04 2017_x000D_	76.1116	67.7976	236.649	4.1303	1	5.85833	63.5188	223.906	3.90789	70.3835		9.50919	0
48785	Tue Mar 28 15:01:04 2017_x000D_	76.0182	68.1005	240.316	4.19431	1	5.85833	63.5188	223.906	3.90789	70.3093		21.6383	46.1144
48786	Tue Mar 28 15:01:04 2017_x000D_	75.6373	68.713	240.316	4.19431	1	4.81269	62.3921	241.51	4.21515	71.1061		10.698	0
48787	Tue Mar 28 15:01:04 2017_x000D_	75.3488	68.9226	242.612	4.23438	1	4.81269	62.3921	241.51	4.21515	70.8378		9.50346	0
48788	Tue Mar 28 15:01:04 2017_x000D_	75.2554	69.2253	246.192	4.29686	1	4.81269	62.3921	241.51	4.21515	70.7734		19.0184	0
48789	Tue Mar 28 15:01:04 2017_x000D_	75.0686	69.8311	246.192	4.29685	1	4.81269	62.3921	241.51	4.21515	70.6486		8.44869	32.643
48790	Tue Mar 28 15:01:04 2017_x000D_	74.877	70.0375	246.192	4.29686	1	4.19445	61.4967	243.27	4.24587	71.1967		16.1911	0
48791	Tue Mar 28 15:01:04 2017_x000D_	74.689	70.5434	245.016	4.27633	1	4.19445	61.4967	243.27	4.24587	71.0727		10.8145	0
48792	Tue Mar 28 15:01:04 2017_x000D_	74.4986	70.8495	246.192	4.29687	1	4.19445	61.4967	243.27	4.24587	70.9235		16.1872	0
48793	Tue Mar 28 15:01:04 2017_x000D_	74.3107	71.3553	245.016	4.27633	1	4.19445	61.4967	243.27	4.24587	70.8059		13.4309	72.8051
48794	Tue Mar 28 15:01:04 2017_x000D_	74.1216	71.7611	245.016	4.27633	1	4.51555	59.0912	276.623	4.82798	70.7498		6.71881	0
48795	Tue Mar 28 15:01:04 2017_x000D_	74.027	71.9641	242.611	4.23436	1	4.51555	59.0912	276.623	4.82798	70.6934		17.4926	0
48796	Tue Mar 28 15:01:04 2017_x000D_	73.7422	72.4729	246.193	4.29687	1	4.51555	59.0912	276.623	4.82798	70.5081		9.50346	0
48797	Tue Mar 28 15:01:04 2017_x000D_	73.6488	72.7756	242.611	4.23436	1	4.51555	59.0912	276.623	4.82798	70.4746		8.44665	0
48798	Tue Mar 28 15:01:04 2017_x000D_	73.4573	72.982	242.611	4.23437	1	4.51555	59.0912	276.623	4.82798	70.3272		20.1363	62.7175
48799	Tue Mar 28 15:01:04 2017_x000D_	73.1738	73.5904	245.016	4.27634	1	5.25537	57.1359	281.284	4.90934	69.8832		12.3783	0
48800	Tue Mar 28 15:01:04 2017_x000D_	73.0817	73.9926	242.611	4.23436	1	5.25537	57.1359	281.284	4.90934	69.8896		19.1683	0
48801	Tue Mar 28 15:01:04 2017_x000D_	72.7	74.505	241.247	4.21056	1	5.25537	57.1359	281.284	4.90934	69.6453		10.8037	0
48802	Tue Mar 28 15:01:05 2017_x000D_	72.5098	74.8108	242.611	4.23437	1	5.25537	57.1359	281.284	4.90934	69.5382		5.97647	48.1232
48803	Tue Mar 28 15:01:05 2017_x000D_	72.5123	75.01	242.611	4.23436	1	5.75808	55.6126	274.082	4.78363	69.5154		21.6126	0
48804	Tue Mar 28 15:01:05 2017_x000D_	72.1319	75.6218	242.611	4.23436	1	5.75808	55.6126	274.082	4.78363	69.3243		6.7121	0
48805	Tue Mar 28 15:01:05 2017_x000D_	72.0374	75.8246	240.314	4.19428	1	5.75808	55.6126	274.082	4.78363	69.2927		14.9706	0
48806	Tue Mar 28 15:01:05 2017_x000D_	71.7515	76.2336	242.611	4.23437	1	5.75808	55.6126	274.082	4.78363	69.1401		8.95876	26.3609
48807	Tue Mar 28 15:01:05 2017_x000D_	71.7554	76.5322	241.246	4.21054	1	5.79552	54.7347	276.838	4.83173	69.4682		12.671	0
48808	Tue Mar 28 15:01:05 2017_x000D_	71.4681	76.8418	240.315	4.19428	1	5.79552	54.7347	276.838	4.83173	69.2937		6.70141	0
48809	Tue Mar 28 15:01:05 2017_x000D_	71.3738	77.0443	242.611	4.23437	1	5.79552	54.7347	276.838	4.83173	69.2693		13.4148	0
48810	Tue Mar 28 15:01:05 2017_x000D_	71.1849	77.4496	242.611	4.23436	1	5.79552	54.7347	276.838	4.83173	69.2224		6.70811	52.7369
48811	Tue Mar 28 15:01:05 2017_x000D_	71.0905	77.6523	240.314	4.19427	1	5.87042	52.9784	277.045	4.83535	69.7313		4.22435	0
48812	Tue Mar 28 15:01:05 2017_x000D_	70.9947	77.7555	241.247	4.21055	1	5.87042	52.9784	277.045	4.83535	69.6784		2.9793	0
48813	Tue Mar 28 15:01:05 2017_x000D_	70.9961	77.8548	242.611	4.23436	1	5.87042	52.9784	277.045	4.83535	69.7151		19.1683	0
48814	Tue Mar 28 15:01:05 2017_x000D_	70.6144	78.3672	236.647	4.13027	1	5.87042	52.9784	277.045	4.83535	69.544		9.48736	0
48815	Tue Mar 28 15:01:05 2017_x000D_	70.5212	78.6694	232.887	4.06465	1	5.87042	52.9784	277.045	4.83535	69.5683		2.9941	79.1429
48816	Tue Mar 28 15:01:05 2017_x000D_	70.522	78.7692	219.717	3.83478	1	5.98282	50.3427	277.045	4.83535	70.5221		4.21399	0
48817	Tue Mar 28 15:01:05 2017_x000D_	70.6174	78.6661	211.486	3.69113	1	5.98282	50.3427	277.045	4.83535	70.568		2.88537	0
48818	Tue Mar 28 15:01:05 2017_x000D_	70.7135	78.6622	193.202	3.37201	1	5.98282	50.3427	277.045	4.83535	70.6545		2.97618	0
48819	Tue Mar 28 15:01:05 2017_x000D_	70.7146	78.7614	185.018	3.22917	1	5.98282	50.3427	277.045	4.83535	70.6953		0.0174929	46.1849
48820	Tue Mar 28 15:01:05 2017_x000D_	70.7143	78.7609	173.889	3.03493	1	6.04842	48.8046	277.045	4.83535	71.2675		2.9203	0
48821	Tue Mar 28 15:01:05 2017_x000D_	70.617	78.7638	157.261	2.74472	1	6.04842	48.8046	277.045	4.83535	71.1804		0.0108167	0
48822	Tue Mar 28 15:01:05 2017_x000D_	70.6173	78.7636	149.811	2.6147	1	6.04842	48.8046	277.045	4.83535	71.1806		10.4606	0
48823	Tue Mar 28 15:01:05 2017_x000D_	70.3237	78.5755	135.835	2.37077	1	6.04842	48.8046	277.045	4.83535	70.8351		8.23797	72.9928
48824	Tue Mar 28 15:01:06 2017_x000D_	70.1267	78.3842	135.835	2.37077	1	6.37037	46.3929	276.589	4.82738	71.3324		10.5676	0
48825	Tue Mar 28 15:01:06 2017_x000D_	69.9282	78.0932	133.94	2.3377	1	6.37037	46.3929	276.589	4.82738	71.0247		22.8191	0
48826	Tue Mar 28 15:01:06 2017_x000D_	69.4341	77.5149	131.929	2.3026	1	6.37037	46.3929	276.589	4.82738	70.3251		12.3793	0
48827	Tue Mar 28 15:01:06 2017_x000D_	69.138	77.2275	135.83	2.37068	1	6.37037	46.3929	276.589	4.82738	69.9325		8.25919	0
48828	Tue Mar 28 15:01:06 2017_x000D_	68.9405	77.0357	135.83	2.37068	1	6.37037	46.3929	276.589	4.82738	69.6707		20.6575	26.412
48829	Tue Mar 28 15:01:06 2017_x000D_	68.4465	76.556	139.739	2.4389	1	6.40791	45.5133	275.996	4.81704	69.3717		10.5084	0
48830	Tue Mar 28 15:01:06 2017_x000D_	68.1512	76.3676	141.5	2.46964	1	6.40791	45.5133	275.996	4.81704	69.0233		16.5332	0
48831	Tue Mar 28 15:01:06 2017_x000D_	67.7558	75.9837	145.872	2.54595	1	6.40791	45.5133	275.996	4.81704	68.4982		13.0297	0
48832	Tue Mar 28 15:01:06 2017_x000D_	67.3628	75.7988	145.875	2.546	1	6.40791	45.5133	275.996	4.81704	68.064		18.717	27.3048
48833	Tue Mar 28 15:01:06 2017_x000D_	66.8689	75.4176	147.445	2.57341	1	6.66431	44.64	276.589	4.82738	67.6155		10.525	0
48834	Tue Mar 28 15:01:06 2017_x000D_	66.5732	75.2288	145.874	2.54598	1	6.66431	44.64	276.589	4.82738	67.2663		16.5884	0
48835	Tue Mar 28 15:01:06 2017_x000D_	66.1765	74.8436	145.87	2.54592	1	6.66431	44.64	276.589	4.82738	66.738		12.0495	0
48836	Tue Mar 28 15:01:06 2017_x000D_	65.7841	74.7579	143.629	2.50679	1	6.66431	44.64	276.589	4.82738	66.3494		6.6173	19.815
48837	Tue Mar 28 15:01:06 2017_x000D_	65.6835	74.5616	141.893	2.47649	1	6.69249	43.9801	276.541	4.82655	66.4467		8.30376	0
48838	Tue Mar 28 15:01:06 2017_x000D_	65.4849	74.3688	141.892	2.47648	1	6.69249	43.9801	276.541	4.82655	66.1817		22.9108	0
48839	Tue Mar 28 15:01:06 2017_x000D_	64.8901	73.8898	139.749	2.43908	1	6.69249	43.9801	276.541	4.82655	65.4336		16.6372	0
48840	Tue Mar 28 15:01:06 2017_x000D_	64.4922	73.5035	139.747	2.43905	1	6.69249	43.9801	276.541	4.82655	64.9033		10.5632	101.023
48841	Tue Mar 28 15:01:06 2017_x000D_	64.1955	73.3139	137.87	2.40628	1	8.13761	40.9385	277.25	4.83893	64.7353		10.5841	0
48842	Tue Mar 28 15:01:06 2017_x000D_	63.8981	73.1241	139.751	2.43911	1	8.13761	40.9385	277.25	4.83893	64.3828		18.906	0
48843	Tue Mar 28 15:01:06 2017_x000D_	63.498	72.6372	141.886	2.47638	1	8.13761	40.9385	277.25	4.83893	63.7933		10.6859	0
48844	Tue Mar 28 15:01:06 2017_x000D_	63.2969	72.3432	139.743	2.43898	1	8.13761	40.9385	277.25	4.83893	63.4728		8.34194	0
48845	Tue Mar 28 15:01:07 2017_x000D_	63.0974	72.1495	139.742	2.43897	1	8.13761	40.9385	277.25	4.83893	63.2037		21.2021	74.0655
48846	Tue Mar 28 15:01:07 2017_x000D_	62.5019	71.7689	139.746	2.43903	1	8.67926	38.5298	275.996	4.81704	63.2591		8.35049	0
48847	Tue Mar 28 15:01:07 2017_x000D_	62.3021	71.5751	139.745	2.43902	1	8.67926	38.5298	275.996	4.81704	62.9873		21.2304	0
48848	Tue Mar 28 15:01:07 2017_x000D_	61.7058	71.194	139.749	2.43908	1	8.67926	38.5298	275.996	4.81704	62.2797		10.7043	0
48849	Tue Mar 28 15:01:07 2017_x000D_	61.5042	70.8996	141.881	2.47629	1	8.67926	38.5298	275.996	4.81704	61.9538		13.1675	80.6181
48850	Tue Mar 28 15:01:07 2017_x000D_	61.1073	70.7122	141.885	2.47636	1	9.23062	35.8997	277.57	4.84452	62.4748		8.36954	0
48851	Tue Mar 28 15:01:07 2017_x000D_	60.9071	70.5179	141.884	2.47634	1	9.23062	35.8997	277.57	4.84452	62.2003		10.6456	0
48852	Tue Mar 28 15:01:07 2017_x000D_	60.6081	70.3268	143.61	2.50646	1	9.23062	35.8997	277.57	4.84452	61.8455		16.7561	0
48853	Tue Mar 28 15:01:07 2017_x000D_	60.2072	69.9379	143.607	2.50641	1	9.23062	35.8997	277.57	4.84452	61.2961		6.67644	46.8679
48854	Tue Mar 28 15:01:07 2017_x000D_	60.1054	69.74	141.879	2.47626	1	9.51587	34.3637	276.549	4.8267	61.7315		5.91342	0
48855	Tue Mar 28 15:01:07 2017_x000D_	59.9084	69.7467	141.884	2.47635	1	9.51587	34.3637	276.549	4.8267	61.5741		16.7773	0
48856	Tue Mar 28 15:01:07 2017_x000D_	59.507	69.3573	141.882	2.47631	1	9.51587	34.3637	276.549	4.8267	61.0218		5.91941	0
48857	Tue Mar 28 15:01:07 2017_x000D_	59.3098	69.364	141.887	2.47639	1	9.51587	34.3637	276.549	4.8267	60.8642		14.897	0
48858	Tue Mar 28 15:01:07 2017_x000D_	59.0064	68.9709	143.604	2.50637	1	9.51587	34.3637	276.549	4.8267	60.3902		4.18797	48.3246
48859	Tue Mar 28 15:01:07 2017_x000D_	58.9062	68.8737	144.15	2.5159	1	10.0203	32.8339	275.286	4.80464	60.7347		14.8187	0
48860	Tue Mar 28 15:01:07 2017_x000D_	58.5059	68.5843	141.882	2.47631	1	10.0203	32.8339	275.286	4.80464	60.2407		6.62407	0
48861	Tue Mar 28 15:01:07 2017_x000D_	58.3062	68.4901	147.399	2.5726	1	10.0203	32.8339	275.286	4.80464	60.0241		8.39937	0
48862	Tue Mar 28 15:01:07 2017_x000D_	58.1051	68.2953	152.138	2.65531	1	10.0203	32.8339	275.286	4.80464	59.7466		10.684	79.6528
48863	Tue Mar 28 15:01:07 2017_x000D_	57.8049	68.1037	158.51	2.76652	1	9.91492	30.1809	268.892	4.69306	61.0867		9.34891	0
48864	Tue Mar 28 15:01:07 2017_x000D_	57.5067	68.0132	173.173	3.02243	1	9.91492	30.1809	268.892	4.69306	60.7969		12.1916	0
48865	Tue Mar 28 15:01:07 2017_x000D_	57.1098	67.9259	187.711	3.27618	1	9.91492	30.1809	268.892	4.69306	60.4321		5.9344	0
48866	Tue Mar 28 15:01:08 2017_x000D_	56.9121	67.9326	193.395	3.37537	1	9.91492	30.1809	268.892	4.69306	60.2821		2.95676	86.307
48867	Tue Mar 28 15:01:08 2017_x000D_	56.8136	67.936	199.676	3.48501	1	9.81899	27.3056	262.635	4.58384	62.1234		9.4368	0
48868	Tue Mar 28 15:01:08 2017_x000D_	56.5192	68.0468	213.612	3.72823	1	9.81899	27.3056	262.635	4.58384	61.9738		4.26674	0
48869	Tue Mar 28 15:01:08 2017_x000D_	56.4224	68.151	217.38	3.794	1	9.81899	27.3056	262.635	4.58384	61.9695		12.8021	0
48870	Tue Mar 28 15:01:08 2017_x000D_	56.1318	68.4635	229.005	3.99689	1	9.81899	27.3056	262.635	4.58384	61.9584		8.54809	0
48871	Tue Mar 28 15:01:08 2017_x000D_	55.9377	68.6721	229.005	3.99688	1	9.81899	27.3056	262.635	4.58384	61.9526		15.067	60.943
48872	Tue Mar 28 15:01:08 2017_x000D_	55.5475	68.9883	227.059	3.96292	1	9.46584	25.3051	264.576	4.61772	63.496		23.6422	0
48873	Tue Mar 28 15:01:08 2017_x000D_	55.0641	69.6107	225.111	3.92893	1	9.46584	25.3051	264.576	4.61772	63.5782		15.0731	0
48874	Tue Mar 28 15:01:08 2017_x000D_	54.6738	69.9271	223.026	3.89254	1	9.46584	25.3051	264.576	4.61772	63.5207		23.5763	0
48875	Tue Mar 28 15:01:08 2017_x000D_	54.0891	70.4522	217.385	3.79408	1	9.46584	25.3051	264.576	4.61772	63.4783		8.55642	66.5729
48876	Tue Mar 28 15:01:08 2017_x000D_	53.8947	70.6609	212.662	3.71165	1	9.34129	23.0895	263.518	4.59926	65.177		24.2522	0
48877	Tue Mar 28 15:01:08 2017_x000D_	53.2087	71.0886	211.256	3.68712	1	9.34129	23.0895	263.518	4.59926	65.0251		6.72119	0
48878	Tue Mar 28 15:01:08 2017_x000D_	53.0123	71.1964	208.772	3.64377	1	9.34129	23.0895	263.518	4.59926	64.9725		13.4398	0
48879	Tue Mar 28 15:01:08 2017_x000D_	52.6196	71.412	208.772	3.64377	1	9.34129	23.0895	263.518	4.59926	64.8697		13.4438	20.8884
48880	Tue Mar 28 15:01:08 2017_x000D_	52.2268	71.6277	208.772	3.64376	1	9.15039	22.4199	264.576	4.61772	65.3987		18.961	0
48881	Tue Mar 28 15:01:08 2017_x000D_	51.6353	71.8504	208.771	3.64374	1	9.15039	22.4199	264.576	4.61772	65.1793		8.55862	0
48882	Tue Mar 28 15:01:08 2017_x000D_	51.4409	72.0592	208.772	3.64377	1	9.15039	22.4199	264.576	4.61772	65.2116		20.1813	0
48883	Tue Mar 28 15:01:08 2017_x000D_	50.8513	72.3831	211.254	3.68708	1	9.15039	22.4199	264.576	4.61772	65.0791		6.72671	0
48884	Tue Mar 28 15:01:08 2017_x000D_	50.6548	72.4911	213.618	3.72833	1	9.15039	22.4199	264.576	4.61772	65.0365		19.3478	26.5443
48885	Tue Mar 28 15:01:08 2017_x000D_	50.1665	72.9124	215.085	3.75395	1	9.18828	21.5359	264.004	4.60773	65.7173		8.95154	0
48886	Tue Mar 28 15:01:08 2017_x000D_	49.8683	72.9229	216.675	3.78169	1	9.18828	21.5359	264.004	4.60773	65.54		17.1301	0
48887	Tue Mar 28 15:01:08 2017_x000D_	49.4793	73.3409	216.676	3.78171	1	9.18828	21.5359	264.004	4.60773	65.6287		0	0
48888	Tue Mar 28 15:01:09 2017_x000D_	49.4793	73.3409	216.676	3.78171	1	9.18828	21.5359	264.004	4.60773	65.6287		17.5937	42.1232
48889	Tue Mar 28 15:01:09 2017_x000D_	48.9883	73.6616	217.379	3.79397	1	8.35811	20.4035	225.573	3.937	66.9868		19.3625	0
48890	Tue Mar 28 15:01:09 2017_x000D_	48.4997	74.0833	219.016	3.82256	1	8.35811	20.4035	225.573	3.937	67.0289		6.73867	0
48891	Tue Mar 28 15:01:09 2017_x000D_	48.3028	74.1914	216.676	3.7817	1	8.35811	20.4035	225.573	3.937	66.9979		21.7888	0
48892	Tue Mar 28 15:01:09 2017_x000D_	47.7142	74.6169	216.676	3.7817	1	8.35811	20.4035	225.573	3.937	66.9925		8.56929	60.5826
48893	Tue Mar 28 15:01:09 2017_x000D_	47.5196	74.826	216.676	3.78171	1	6.87874	19.0289	239.236	4.17545	69.0289		10.9019	0
48894	Tue Mar 28 15:01:09 2017_x000D_	47.2251	75.0389	215.086	3.75396	1	6.87874	19.0289	239.236	4.17545	69.0286		19.3755	0
48895	Tue Mar 28 15:01:09 2017_x000D_	46.7361	75.4608	216.677	3.78172	1	6.87874	19.0289	239.236	4.17545	69.0881		10.9061	0
48896	Tue Mar 28 15:01:09 2017_x000D_	46.4415	75.6738	215.087	3.75397	1	6.87874	19.0289	239.236	4.17545	69.0931		8.97896	37.205
48897	Tue Mar 28 15:01:09 2017_x000D_	46.1424	75.6847	216.675	3.78169	1	6.03845	18.1168	234.419	4.09139	70.1597		19.3947	0
48898	Tue Mar 28 15:01:09 2017_x000D_	45.6529	76.107	215.085	3.75395	1	6.03845	18.1168	234.419	4.09139	70.2294		8.57777	0
48899	Tue Mar 28 15:01:09 2017_x000D_	45.4581	76.3163	215.086	3.75396	1	6.03845	18.1168	234.419	4.09139	70.2929		21.8188	0
48900	Tue Mar 28 15:01:09 2017_x000D_	44.8687	76.7424	215.086	3.75396	1	6.03845	18.1168	234.419	4.09139	70.3189		5.99511	0
48901	Tue Mar 28 15:01:09 2017_x000D_	44.669	76.7498	215.085	3.75394	1	6.03845	18.1168	234.419	4.09139	70.215		15.1462	37.2167
48902	Tue Mar 28 15:01:09 2017_x000D_	44.2767	77.0676	212.665	3.7117	1	5.19791	17.2044	239.236	4.17545	71.4895		8.58406	0
48903	Tue Mar 28 15:01:09 2017_x000D_	44.0817	77.277	212.666	3.71172	1	5.19791	17.2044	239.236	4.17545	71.5588		13.5152	0
48904	Tue Mar 28 15:01:09 2017_x000D_	43.6869	77.494	212.665	3.71171	1	5.19791	17.2044	239.236	4.17545	71.5279		6.75497	0
48905	Tue Mar 28 15:01:09 2017_x000D_	43.4896	77.6025	215.085	3.75394	1	5.19791	17.2044	239.236	4.17545	71.5135		8.58406	19.9349
48906	Tue Mar 28 15:01:09 2017_x000D_	43.2946	77.8119	215.086	3.75396	1	5.22606	16.5405	271.037	4.73048	72.1346		10.9169	0
48907	Tue Mar 28 15:01:09 2017_x000D_	42.9997	78.0251	216.675	3.78169	1	5.22606	16.5405	271.037	4.73048	72.161		3.00528	0
48908	Tue Mar 28 15:01:09 2017_x000D_	42.8996	78.029	215.085	3.75395	1	5.22606	16.5405	271.037	4.73048	72.1119		8.5861	0
48909	Tue Mar 28 15:01:10 2017_x000D_	42.7045	78.2384	215.086	3.75396	1	5.22606	16.5405	271.037	4.73048	72.1891		17.6652	0
48910	Tue Mar 28 15:01:10 2017_x000D_	42.2115	78.5604	206.204	3.59894	1	5.22606	16.5405	271.037	4.73048	72.2107		9.55373	26.5799
48911	Tue Mar 28 15:01:10 2017_x000D_	41.9135	78.6727	197.004	3.43837	1	5.26361	15.6553	271.29	4.73491	72.9		9.56285	0
48912	Tue Mar 28 15:01:10 2017_x000D_	41.6151	78.7848	182.2	3.17999	1	5.26361	15.6553	271.29	4.73491	72.8475		0.015	0
48913	Tue Mar 28 15:01:10 2017_x000D_	41.6148	78.7844	170.773	2.98055	1	5.26361	15.6553	271.29	4.73491	72.847		6.0161	0
48914	Tue Mar 28 15:01:10 2017_x000D_	41.4144	78.7918	165.314	2.88527	1	5.26361	15.6553	271.29	4.73491	72.7537		9.4756	14.9019
48915	Tue Mar 28 15:01:10 2017_x000D_	41.1117	78.7016	148.866	2.5982	1	5.50198	15.2195	315	5.49779	72.7876		6.73696	0
48916	Tue Mar 28 15:01:10 2017_x000D_	41.0065	78.5032	142.581	2.48851	1	5.50198	15.2195	315	5.49779	72.5631		10.8053	0
48917	Tue Mar 28 15:01:10 2017_x000D_	40.7012	78.3121	128.914	2.24997	1	5.50198	15.2195	315	5.49779	72.2472		8.47783	0
48918	Tue Mar 28 15:01:10 2017_x000D_	40.496	78.1178	124.373	2.17072	1	5.50198	15.2195	315	5.49779	71.9776		10.8535	48.1518
48919	Tue Mar 28 15:01:10 2017_x000D_	40.2877	77.822	122.886	2.14477	1	7.05783	14.8251	357.788	6.24458	71.2238		24.291	0
48920	Tue Mar 28 15:01:10 2017_x000D_	39.8686	77.1292	116.768	2.03799	1	7.05783	14.8251	357.788	6.24458	70.4155		16.2657	0
48921	Tue Mar 28 15:01:10 2017_x000D_	39.6549	76.6309	117.991	2.05934	1	7.05783	14.8251	357.788	6.24458	69.8751		10.866	0
48922	Tue Mar 28 15:01:10 2017_x000D_	39.4463	76.3348	119.331	2.08272	1	7.05783	14.8251	357.788	6.24458	69.5159		23.0384	0
48923	Tue Mar 28 15:01:10 2017_x000D_	39.1263	75.6367	120.491	2.10297	1	7.05783	14.8251	357.788	6.24458	68.7491		12.7859	75.3897
48924	Tue Mar 28 15:01:10 2017_x000D_	38.8167	75.3438	124.367	2.17061	1	9.50106	14.2371	358.759	6.26153	67.7749		24.3842	0
48925	Tue Mar 28 15:01:10 2017_x000D_	38.3959	74.6484	122.882	2.14469	1	9.50106	14.2371	358.759	6.26153	66.9659		9.59052	0
48926	Tue Mar 28 15:01:10 2017_x000D_	38.2871	74.3478	126.689	2.21114	1	9.50106	14.2371	358.759	6.26153	66.6478		19.3496	0
48927	Tue Mar 28 15:01:10 2017_x000D_	37.8711	73.8549	128.353	2.24018	1	9.50106	14.2371	358.759	6.26153	66.0238		10.9208	86.8148
48928	Tue Mar 28 15:01:10 2017_x000D_	37.6616	73.5572	126.69	2.21115	1	12.3733	13.8843	347.966	6.07315	64.8101		19.373	0
48929	Tue Mar 28 15:01:10 2017_x000D_	37.2451	73.0637	128.353	2.24018	1	12.3733	13.8843	347.966	6.07315	64.1935		6.79094	0
48930	Tue Mar 28 15:01:10 2017_x000D_	37.1387	72.8639	130.589	2.27921	1	12.3733	13.8843	347.966	6.07315	63.9681		8.55841	0
48931	Tue Mar 28 15:01:11 2017_x000D_	36.9316	72.6677	130.59	2.27923	1	12.3733	13.8843	347.966	6.07315	63.7071		20.3711	69.0323
48932	Tue Mar 28 15:01:11 2017_x000D_	36.6129	72.0681	128.348	2.2401	1	14.5962	13.2896	346.663	6.0504	62.7666		8.56895	0
48933	Tue Mar 28 15:01:11 2017_x000D_	36.4056	71.8716	128.35	2.24013	1	14.5962	13.2896	346.663	6.0504	62.51		8.5732	0
48934	Tue Mar 28 15:01:11 2017_x000D_	36.1982	71.675	128.351	2.24015	1	14.5962	13.2896	346.663	6.0504	62.2535		19.4394	0
48935	Tue Mar 28 15:01:11 2017_x000D_	35.7804	71.1797	126.693	2.21121	1	14.5962	13.2896	346.663	6.0504	61.6444		10.9567	0
48936	Tue Mar 28 15:01:11 2017_x000D_	35.5701	70.8811	128.351	2.24016	1	14.5962	13.2896	346.663	6.0504	61.2918		13.6181	50.4366
48937	Tue Mar 28 15:01:11 2017_x000D_	35.3568	70.4804	128.348	2.2401	1	16.1607	12.6741	345.441	6.02909	60.9103		8.59016	0
48938	Tue Mar 28 15:01:11 2017_x000D_	35.149	70.2834	128.35	2.24013	1	16.1607	12.6741	345.441	6.02909	60.658		8.59647	0
48939	Tue Mar 28 15:01:11 2017_x000D_	34.9411	70.0862	128.351	2.24015	1	16.1607	12.6741	345.441	6.02909	60.4057		13.6355	0
48940	Tue Mar 28 15:01:11 2017_x000D_	34.7275	69.685	128.348	2.2401	1	16.1607	12.6741	345.441	6.02909	59.9581		8.60071	35.6501
48941	Tue Mar 28 15:01:11 2017_x000D_	34.5195	69.4877	128.35	2.24013	1	17.2768	12.2661	343.075	5.98779	59.7631		15.2276	0
48942	Tue Mar 28 15:01:11 2017_x000D_	34.2046	69.0896	125.983	2.19881	1	17.2768	12.2661	343.075	5.98779	59.2913		6.83259	0
48943	Tue Mar 28 15:01:11 2017_x000D_	34.0975	68.8886	128.349	2.2401	1	17.2768	12.2661	343.075	5.98779	59.0681		15.2408	0
48944	Tue Mar 28 15:01:11 2017_x000D_	33.7824	68.4901	125.982	2.19881	1	17.2768	12.2661	343.075	5.98779	58.5967		6.83806	9.41103
48945	Tue Mar 28 15:01:11 2017_x000D_	33.6751	68.289	128.347	2.24008	1	17.5058	12.0517	327.896	5.72287	58.5156		13.6705	0
48946	Tue Mar 28 15:01:11 2017_x000D_	33.4609	67.8868	128.344	2.24003	1	17.5058	12.0517	327.896	5.72287	58.07		4.31183	0
48947	Tue Mar 28 15:01:11 2017_x000D_	33.3568	67.7877	124.375	2.17076	1	17.5058	12.0517	327.896	5.72287	57.9461		8.62615	0
48948	Tue Mar 28 15:01:11 2017_x000D_	33.1482	67.5898	124.378	2.1708	1	17.5058	12.0517	327.896	5.72287	57.6989		3.06424	104.564
48949	Tue Mar 28 15:01:11 2017_x000D_	33.1453	67.4877	125.98	2.19876	1	20.844	11.0493	353.274	6.16579	57.7634		10.9929	0
48950	Tue Mar 28 15:01:11 2017_x000D_	32.835	67.2928	128.349	2.2401	1	20.844	11.0493	353.274	6.16579	57.5075		9.2077	0
48951	Tue Mar 28 15:01:11 2017_x000D_	32.8263	66.986	130.135	2.27128	1	20.844	11.0493	353.274	6.16579	57.2057		19.5488	0
48952	Tue Mar 28 15:01:12 2017_x000D_	32.3066	66.5929	140.597	2.45388	1	20.844	11.0493	353.274	6.16579	56.714		6.84618	0
48953	Tue Mar 28 15:01:12 2017_x000D_	32.1991	66.3916	147.032	2.5662	1	20.844	11.0493	353.274	6.16579	56.4952		4.31471	92.1679
48954	Tue Mar 28 15:01:12 2017_x000D_	32.0943	66.2931	164.141	2.86481	1	23.7433	10.033	355.805	6.20997	56.8765		6.81034	0
48955	Tue Mar 28 15:01:12 2017_x000D_	31.8884	66.1975	172.767	3.01536	1	23.7433	10.033	355.805	6.20997	56.752		4.3164	0
48956	Tue Mar 28 15:01:12 2017_x000D_	31.7839	66.0986	181.814	3.17326	1	23.7433	10.033	355.805	6.20997	56.6392		6.09622	0
48957	Tue Mar 28 15:01:12 2017_x000D_	31.5808	66.1052	187.569	3.2737	1	23.7433	10.033	355.805	6.20997	56.6173		12.5784	77.4176
48958	Tue Mar 28 15:01:12 2017_x000D_	31.1778	66.2209	203.2	3.5465	1	26.1939	9.2243	340.841	5.9488	57.2141		11.0357	0
48959	Tue Mar 28 15:01:12 2017_x000D_	30.8791	66.4356	214.882	3.7504	1	26.1939	9.2243	340.841	5.9488	57.4028		6.09293	0
48960	Tue Mar 28 15:01:12 2017_x000D_	30.6761	66.4419	222.886	3.8901	1	26.1939	9.2243	340.841	5.9488	57.3929		4.33428	0
48961	Tue Mar 28 15:01:12 2017_x000D_	30.5775	66.5475	226.963	3.96126	1	26.1939	9.2243	340.841	5.9488	57.4906		21.699	96.1792
48962	Tue Mar 28 15:01:12 2017_x000D_	30.0839	67.0762	231.036	4.03234	1	29.3016	8.4366	351.881	6.14148	58.6448		11.0808	0
48963	Tue Mar 28 15:01:12 2017_x000D_	29.8894	67.3902	229.078	3.99817	1	29.3016	8.4366	351.881	6.14148	58.9565		19.6474	0
48964	Tue Mar 28 15:01:12 2017_x000D_	29.3924	67.8167	226.963	3.96126	1	29.3016	8.4366	351.881	6.14148	59.3802		13.7512	0
48965	Tue Mar 28 15:01:12 2017_x000D_	29.201	68.2332	226.964	3.96127	1	29.3016	8.4366	351.881	6.14148	59.7967		11.0604	0
48966	Tue Mar 28 15:01:12 2017_x000D_	28.9015	68.4482	224.994	3.92689	1	29.3016	8.4366	351.881	6.14148	60.0129		19.6539	100.89
48967	Tue Mar 28 15:01:12 2017_x000D_	28.4043	68.8748	218.85	3.81966	1	32.6178	7.8775	0	0	61.1427		8.68771	0
48968	Tue Mar 28 15:01:12 2017_x000D_	28.2067	69.0865	218.851	3.81967	1	32.6178	7.8775	0	0	61.3677		15.3451	0
48969	Tue Mar 28 15:01:12 2017_x000D_	27.8083	69.4073	216.492	3.77851	1	32.6178	7.8775	0	0	61.7175		13.7131	0
48970	Tue Mar 28 15:01:12 2017_x000D_	27.4068	69.6258	216.492	3.77849	1	32.6178	7.8775	0	0	61.9678		17.3753	103.634
48971	Tue Mar 28 15:01:12 2017_x000D_	27.0115	70.0491	216.493	3.77852	1	35.3742	9.9597	45	0.785398	60.6685		8.68976	0
48972	Tue Mar 28 15:01:12 2017_x000D_	26.8138	70.2608	216.494	3.77852	1	35.3742	9.9597	45	0.785398	60.9057		12.6344	0
48973	Tue Mar 28 15:01:13 2017_x000D_	26.409	70.377	218.85	3.81965	1	35.3742	9.9597	45	0.785398	61.0788		6.86531	0
48974	Tue Mar 28 15:01:13 2017_x000D_	26.208	70.4864	216.491	3.77849	1	35.3742	9.9597	45	0.785398	61.2168		17.3838	74.7093
48975	Tue Mar 28 15:01:13 2017_x000D_	25.8125	70.9099	216.493	3.77851	1	37.2734	11.5705	26.6605	0.465314	60.4361		11.073	0
48976	Tue Mar 28 15:01:13 2017_x000D_	25.5127	71.1252	218.235	3.80892	1	37.2734	11.5705	26.6605	0.465314	60.7048		19.6793	0
48977	Tue Mar 28 15:01:13 2017_x000D_	25.0149	71.5524	216.493	3.77852	1	37.2734	11.5705	26.6605	0.465314	61.2217		12.6505	0
48978	Tue Mar 28 15:01:13 2017_x000D_	24.6096	71.6688	218.848	3.81963	1	37.2734	11.5705	26.6605	0.465314	61.4181		17.3965	51.2667
48979	Tue Mar 28 15:01:13 2017_x000D_	24.2138	72.0926	218.849	3.81964	1	38.3067	12.9316	31.9005	0.556768	60.8164		13.7414	0
48980	Tue Mar 28 15:01:13 2017_x000D_	23.8115	72.3116	218.848	3.81963	1	38.3067	12.9316	31.9005	0.556768	61.1236		17.3987	0
48981	Tue Mar 28 15:01:13 2017_x000D_	23.4157	72.7355	218.849	3.81964	1	38.3067	12.9316	31.9005	0.556768	61.6299		0	0
48982	Tue Mar 28 15:01:13 2017_x000D_	23.4157	72.7355	218.849	3.81964	1	38.3067	12.9316	31.9005	0.556768	61.6299		22.1766	0
48983	Tue Mar 28 15:01:13 2017_x000D_	22.8152	73.1666	218.849	3.81963	1	38.3067	12.9316	31.9005	0.556768	62.1952		22.1832	38.1514
48984	Tue Mar 28 15:01:13 2017_x000D_	22.2145	73.5978	218.848	3.81963	1	39.37	13.6292	37.5084	0.654645	62.3742		8.70468	0
48985	Tue Mar 28 15:01:13 2017_x000D_	22.0165	73.8099	218.849	3.81963	1	39.37	13.6292	37.5084	0.654645	62.6327		19.7027	0
48986	Tue Mar 28 15:01:13 2017_x000D_	21.5181	74.2376	220.634	3.85079	1	39.37	13.6292	37.5084	0.654645	63.1828		9.73667	0
48987	Tue Mar 28 15:01:13 2017_x000D_	21.214	74.351	216.493	3.77852	1	39.37	13.6292	37.5084	0.654645	63.3781		8.70672	27.7996
48988	Tue Mar 28 15:01:13 2017_x000D_	21.0159	74.5631	216.494	3.77853	1	39.9956	14.3128	31.9005	0.556768	63.169		15.3915	0
48989	Tue Mar 28 15:01:13 2017_x000D_	20.6164	74.885	218.848	3.81963	1	39.9956	14.3128	31.9005	0.556768	63.5967		11.1012	0
48990	Tue Mar 28 15:01:13 2017_x000D_	20.3158	75.1008	220.633	3.85077	1	39.9956	14.3128	31.9005	0.556768	63.8943		8.70892	0
48991	Tue Mar 28 15:01:13 2017_x000D_	20.1177	75.313	220.633	3.85077	1	39.9956	14.3128	31.9005	0.556768	64.1573		19.7242	101.885
48992	Tue Mar 28 15:01:13 2017_x000D_	19.6187	75.7411	218.849	3.81963	1	42.2885	16.8181	45	0.785398	63.1335		6.88829	0
48993	Tue Mar 28 15:01:13 2017_x000D_	19.4171	75.851	221.066	3.85832	1	42.2885	16.8181	45	0.785398	63.3086		17.9663	0
48994	Tue Mar 28 15:01:13 2017_x000D_	18.9146	76.1768	220.632	3.85076	1	42.2885	16.8181	45	0.785398	63.7949		6.88367	0
48995	Tue Mar 28 15:01:14 2017_x000D_	18.8188	76.3853	218.849	3.81963	1	42.2885	16.8181	45	0.785398	64.024		15.4065	88.0998
48996	Tue Mar 28 15:01:14 2017_x000D_	18.4189	76.7075	221.065	3.85832	1	44.1528	19.0871	45	0.785398	63.1058		4.35548	0
48997	Tue Mar 28 15:01:14 2017_x000D_	18.3198	76.8136	220.633	3.85077	1	44.1528	19.0871	45	0.785398	63.2431		8.7152	0
48998	Tue Mar 28 15:01:14 2017_x000D_	18.1215	77.0259	220.633	3.85078	1	44.1528	19.0871	45	0.785398	63.518		6.89356	0
48999	Tue Mar 28 15:01:14 2017_x000D_	17.9197	77.1358	222.88	3.88999	1	44.1528	19.0871	45	0.785398	63.7011		8.7174	0
49000	Tue Mar 28 15:01:14 2017_x000D_	17.7214	77.3482	222.88	3.88999	1	44.1528	19.0871	45	0.785398	63.9764		11.1204	60.2565
49001	Tue Mar 28 15:01:14 2017_x000D_	17.4203	77.5644	221.065	3.85832	1	45.6202	20.4586	36.0256	0.628765	63.6891		4.35548	0
49002	Tue Mar 28 15:01:14 2017_x000D_	17.3212	77.6705	220.633	3.85077	1	45.6202	20.4586	36.0256	0.628765	63.8282		4.36601	0
49003	Tue Mar 28 15:01:14 2017_x000D_	17.2218	77.7768	216.497	3.77859	1	45.6202	20.4586	36.0256	0.628765	63.9675		15.4285	0
49004	Tue Mar 28 15:01:14 2017_x000D_	16.8212	78.0993	211.067	3.68382	1	45.6202	20.4586	36.0256	0.628765	64.4347		0.00948683	101.41
49005	Tue Mar 28 15:01:14 2017_x000D_	16.8209	78.0992	200.499	3.49936	1	48.8541	21.4428	0	0	65.0851		4.3283	0
49006	Tue Mar 28 15:01:14 2017_x000D_	16.9266	78.1974	185.155	3.23156	1	48.8541	21.4428	0	0	65.1187		0.0174929	0
49007	Tue Mar 28 15:01:14 2017_x000D_	16.9263	78.1969	173.215	3.02318	1	48.8541	21.4428	0	0	65.1184		3.07146	0
49008	Tue Mar 28 15:01:14 2017_x000D_	17.0286	78.1928	168.165	2.93503	1	48.8541	21.4428	0	0	65.0648		0.0268328	98.9363
49009	Tue Mar 28 15:01:14 2017_x000D_	17.029	78.192	147.705	2.57794	1	52.107	21.9856	0	0	66.2542		3.07979	0
49010	Tue Mar 28 15:01:14 2017_x000D_	16.9264	78.1955	141.29	2.46598	1	52.107	21.9856	0	0	66.3116		3.0618	0
49011	Tue Mar 28 15:01:14 2017_x000D_	16.8244	78.199	122.608	2.13992	1	52.107	21.9856	0	0	66.3687		6.87368	0
49012	Tue Mar 28 15:01:14 2017_x000D_	16.7146	77.9979	117.465	2.05015	1	52.107	21.9856	0	0	66.2571		6.84663	0
49013	Tue Mar 28 15:01:14 2017_x000D_	16.6054	77.7975	103.943	1.81415	1	52.107	21.9856	0	0	66.1463		9.717	58.9365
49014	Tue Mar 28 15:01:14 2017_x000D_	16.492	77.4941	100.57	1.75528	1	54.0706	22.0467	0	0	66.9818		6.14159	0
49015	Tue Mar 28 15:01:14 2017_x000D_	16.485	77.2895	94.8762	1.6559	1	54.0706	22.0467	0	0	66.8165		12.2985	0
49016	Tue Mar 28 15:01:15 2017_x000D_	16.4707	76.8798	94.8757	1.65589	1	54.0706	22.0467	0	0	66.4862		30.9207	0
49017	Tue Mar 28 15:01:15 2017_x000D_	16.3319	75.8585	97.7357	1.70581	1	54.0706	22.0467	0	0	65.7261		15.6955	46.1935
49018	Tue Mar 28 15:01:15 2017_x000D_	16.2109	75.3495	101.011	1.76297	1	55.5869	22.3146	0	0	66.0543		27.7342	0
49019	Tue Mar 28 15:01:15 2017_x000D_	16.1783	74.4256	106.086	1.85155	1	55.5869	22.3146	0	0	65.3345		11.117	0
49020	Tue Mar 28 15:01:15 2017_x000D_	15.9616	74.125	106.799	1.86399	1	55.5869	22.3146	0	0	65.2264		12.7181	0
49021	Tue Mar 28 15:01:15 2017_x000D_	15.844	73.7177	109.588	1.91266	1	55.5869	22.3146	0	0	64.9752		22.4654	32.7308
49022	Tue Mar 28 15:01:15 2017_x000D_	15.6123	73.0056	116.036	2.02521	1	56.6774	22.3485	0	0	65.2111		20.7274	0
49023	Tue Mar 28 15:01:15 2017_x000D_	15.281	72.3993	118.642	2.0707	1	56.6774	22.3485	0	0	64.9519		9.77036	0
49024	Tue Mar 28 15:01:15 2017_x000D_	15.1668	72.0943	122.544	2.13879	1	56.6774	22.3485	0	0	64.7902		8.75411	0
49025	Tue Mar 28 15:01:15 2017_x000D_	14.9531	71.8956	122.546	2.13883	1	56.6774	22.3485	0	0	64.7752		12.7503	46.1753
49026	Tue Mar 28 15:01:15 2017_x000D_	14.8351	71.4873	124.981	2.18133	1	58.1931	22.6163	0	0	65.3322		19.8277	0
49027	Tue Mar 28 15:01:15 2017_x000D_	14.4038	70.9865	126.586	2.20934	1	58.1931	22.6163	0	0	65.2471		8.76887	0
49028	Tue Mar 28 15:01:15 2017_x000D_	14.1898	70.7874	126.588	2.20937	1	58.1931	22.6163	0	0	65.2437		16.6746	0
49029	Tue Mar 28 15:01:15 2017_x000D_	13.9647	70.2792	128.326	2.23971	1	58.1931	22.6163	0	0	65.0223		11.1891	0
49030	Tue Mar 28 15:01:15 2017_x000D_	13.7468	69.9765	126.583	2.20929	1	58.1931	22.6163	0	0	64.9497		17.5652	14.5651
49031	Tue Mar 28 15:01:15 2017_x000D_	13.3182	69.5776	126.587	2.20936	1	58.6186	22.8501	11.0435	0.192745	65.0814		6.19598	0
49032	Tue Mar 28 15:01:15 2017_x000D_	13.3108	69.3712	126.583	2.20929	1	58.6186	22.8501	11.0435	0.192745	64.9385		8.79007	0
49033	Tue Mar 28 15:01:15 2017_x000D_	13.0963	69.1716	126.585	2.20932	1	58.6186	22.8501	11.0435	0.192745	64.9458		18.1158	0
49034	Tue Mar 28 15:01:15 2017_x000D_	12.7672	68.6653	122.55	2.13889	1	58.6186	22.8501	11.0435	0.192745	64.8181		8.8006	147.939
49035	Tue Mar 28 15:01:15 2017_x000D_	12.5525	68.4654	122.552	2.13894	1	61.7069	26.6946	59.245	1.03402	64.5055		16.7295	0
49036	Tue Mar 28 15:01:15 2017_x000D_	12.3265	67.9556	124.085	2.16569	1	61.7069	26.6946	59.245	1.03402	64.3498		11.2258	0
49037	Tue Mar 28 15:01:16 2017_x000D_	12.1079	67.6519	122.55	2.1389	1	61.7069	26.6946	59.245	1.03402	64.3239		6.95557	0
49038	Tue Mar 28 15:01:16 2017_x000D_	11.9968	67.4484	119.988	2.09419	1	61.7069	26.6946	59.245	1.03402	64.2804		13.9222	90.8469
49039	Tue Mar 28 15:01:16 2017_x000D_	11.7742	67.0412	119.988	2.09418	1	63.1034	29.3816	67.2154	1.17313	63.6626		16.7739	0
49040	Tue Mar 28 15:01:16 2017_x000D_	11.5477	66.53	118.658	2.07096	1	63.1034	29.3816	67.2154	1.17313	63.5452		6.97253	0
49041	Tue Mar 28 15:01:16 2017_x000D_	11.3364	66.4332	119.99	2.09422	1	63.1034	29.3816	67.2154	1.17313	63.6604		6.97329	0
49042	Tue Mar 28 15:01:16 2017_x000D_	11.2248	66.2293	122.549	2.13889	1	63.1034	29.3816	67.2154	1.17313	63.6329		6.96634	0
49043	Tue Mar 28 15:01:16 2017_x000D_	11.1135	66.0255	119.99	2.09422	1	63.1034	29.3816	67.2154	1.17313	63.606		12.8513	111.16
49044	Tue Mar 28 15:01:16 2017_x000D_	10.9941	65.6141	122.545	2.13881	1	64.6844	32.7327	72.2385	1.2608	62.959		8.83437	0
49045	Tue Mar 28 15:01:16 2017_x000D_	10.7787	65.4133	122.547	2.13885	1	64.6844	32.7327	72.2385	1.2608	63.0384		11.2575	0
49046	Tue Mar 28 15:01:16 2017_x000D_	10.5594	65.1088	124.08	2.16561	1	64.6844	32.7327	72.2385	1.2608	63.0692		3.1192	0
49047	Tue Mar 28 15:01:16 2017_x000D_	10.5555	65.0049	122.546	2.13883	1	64.6844	32.7327	72.2385	1.2608	63.0193		11.2617	102.305
49048	Tue Mar 28 15:01:16 2017_x000D_	10.3361	64.7003	124.079	2.16559	1	66.0571	35.8544	73.7482	1.28715	62.7448		11.2774	0
49049	Tue Mar 28 15:01:16 2017_x000D_	10.1165	64.3952	122.547	2.13886	1	66.0571	35.8544	73.7482	1.28715	62.8007		6.98382	0
49050	Tue Mar 28 15:01:16 2017_x000D_	10.0049	64.1909	119.991	2.09424	1	66.0571	35.8544	73.7482	1.28715	62.8077		3.10199	0
49051	Tue Mar 28 15:01:16 2017_x000D_	9.90155	64.1941	104.033	1.81573	1	66.0571	35.8544	73.7482	1.28715	62.9014		3.12566	171.64
49052	Tue Mar 28 15:01:16 2017_x000D_	9.90585	64.2982	92.1398	1.60814	1	66.2129	41.5736	94.9523	1.65723	60.7198		3.12535	0
49053	Tue Mar 28 15:01:16 2017_x000D_	9.90989	64.4023	86.1146	1.50298	1	66.2129	41.5736	94.9523	1.65723	60.7551		3.12062	0
49054	Tue Mar 28 15:01:16 2017_x000D_	9.80595	64.4064	64.1089	1.11891	1	66.2129	41.5736	94.9523	1.65723	60.8529		0.00635689	0
49055	Tue Mar 28 15:01:16 2017_x000D_	9.80588	64.4066	59.0655	1.03089	1	66.2129	41.5736	94.9523	1.65723	60.8531		4.36724	80.3469
49056	Tue Mar 28 15:01:16 2017_x000D_	9.90534	64.3003	38.7	0.675443	1	65.6495	44.1919	95.1708	1.66104	59.2601		4.38654	0
49057	Tue Mar 28 15:01:16 2017_x000D_	10.0051	64.1934	29.6781	0.51798	1	65.6495	44.1919	95.1708	1.66104	59.13		8.78114	0
49058	Tue Mar 28 15:01:16 2017_x000D_	10.2048	63.9794	16.4776	0.287589	1	65.6495	44.1919	95.1708	1.66104	58.8699		6.23696	0
49059	Tue Mar 28 15:01:17 2017_x000D_	10.4126	63.973	10.7004	0.186756	1	65.6495	44.1919	95.1708	1.66104	58.672		9.35525	0
49060	Tue Mar 28 15:01:17 2017_x000D_	10.7243	63.9636	10.2595	0.179062	1	65.6495	44.1919	95.1708	1.66104	58.3755		28.7189	146.473
49061	Tue Mar 28 15:01:17 2017_x000D_	11.6521	63.7278	10.7001	0.186752	1	64.7621	48.993	93.8537	1.63806	55.1161		12.4676	0
49062	Tue Mar 28 15:01:17 2017_x000D_	12.0675	63.7153	10.7018	0.186782	1	64.7621	48.993	93.8537	1.63806	54.7126		25.0938	0
49063	Tue Mar 28 15:01:17 2017_x000D_	12.894	63.5866	13.6242	0.237788	1	64.7621	48.993	93.8537	1.63806	53.882		12.8183	0
49064	Tue Mar 28 15:01:17 2017_x000D_	13.3052	63.4705	16.4865	0.287744	1	64.7621	48.993	93.8537	1.63806	53.4548		12.8096	126.824
49065	Tue Mar 28 15:01:17 2017_x000D_	13.7161	63.3544	13.6234	0.237774	1	63.9076	53.1332	100.418	1.75263	51.2217		19.644	0
49066	Tue Mar 28 15:01:17 2017_x000D_	14.3307	63.1285	19.2778	0.336462	1	63.9076	53.1332	100.418	1.75263	50.5745		12.4345	0
49067	Tue Mar 28 15:01:17 2017_x000D_	14.745	63.1162	19.2805	0.336508	1	63.9076	53.1332	100.418	1.75263	50.1659		11.1859	0
49068	Tue Mar 28 15:01:17 2017_x000D_	15.0485	62.8996	20.1915	0.352408	1	63.9076	53.1332	100.418	1.75263	49.8256		19.6166	107.301
49069	Tue Mar 28 15:01:17 2017_x000D_	15.6622	62.6739	20.1915	0.352408	1	63.0857	56.6142	96.5409	1.68496	47.8091		9.80253	0
49070	Tue Mar 28 15:01:17 2017_x000D_	15.9689	62.5612	21.9898	0.383795	1	63.0857	56.6142	96.5409	1.68496	47.4906		19.6043	0
49071	Tue Mar 28 15:01:17 2017_x000D_	16.5822	62.3356	21.9902	0.383801	1	63.0857	56.6142	96.5409	1.68496	46.8541		11.1727	0
49072	Tue Mar 28 15:01:17 2017_x000D_	16.8853	62.1192	23.0195	0.401766	1	63.0857	56.6142	96.5409	1.68496	46.5272		15.7937	0
49073	Tue Mar 28 15:01:17 2017_x000D_	17.3982	62.0005	19.2767	0.336443	1	63.0857	56.6142	96.5409	1.68496	46.0039		9.79971	135.903
49074	Tue Mar 28 15:01:17 2017_x000D_	17.7048	61.8878	23.0216	0.401802	1	61.7878	60.9544	105.285	1.83756	44.0929		16.6643	0
49075	Tue Mar 28 15:01:17 2017_x000D_	18.2139	61.6656	21.99	0.383798	1	61.7878	60.9544	105.285	1.83756	43.5797		9.79127	0
49076	Tue Mar 28 15:01:17 2017_x000D_	18.5202	61.5529	20.1901	0.352383	1	61.7878	60.9544	105.285	1.83756	43.2717		11.1486	0
49077	Tue Mar 28 15:01:17 2017_x000D_	18.8226	61.3369	19.2734	0.336384	1	61.7878	60.9544	105.285	1.83756	42.9669		22.5237	139.74
49078	Tue Mar 28 15:01:17 2017_x000D_	19.5379	61.1088	20.1888	0.352361	1	60.057	65.2789	103.606	1.80827	40.7331		9.27984	0
49079	Tue Mar 28 15:01:17 2017_x000D_	19.8471	61.0999	19.2758	0.336427	1	60.057	65.2789	103.606	1.80827	40.4265		19.5436	0
49080	Tue Mar 28 15:01:18 2017_x000D_	20.4585	60.875	19.2756	0.336423	1	60.057	65.2789	103.606	1.80827	39.8426		9.77408	0
49081	Tue Mar 28 15:01:18 2017_x000D_	20.7643	60.7626	17.2612	0.301264	1	60.057	65.2789	103.606	1.80827	39.5514		9.76178	85.7301
49082	Tue Mar 28 15:01:18 2017_x000D_	21.0697	60.6503	19.2754	0.33642	1	58.8456	67.8671	97.8711	1.70817	38.4591		18.7819	0
49083	Tue Mar 28 15:01:18 2017_x000D_	21.6839	60.529	16.4765	0.287568	1	58.8456	67.8671	97.8711	1.70817	37.8793		12.7264	0
49084	Tue Mar 28 15:01:18 2017_x000D_	22.0922	60.4139	19.2778	0.336462	1	58.8456	67.8671	97.8711	1.70817	37.5015		8.74255	0
49085	Tue Mar 28 15:01:18 2017_x000D_	22.2913	60.2011	19.275	0.336412	1	58.8456	67.8671	97.8711	1.70817	37.3495		19.5085	135.887
49086	Tue Mar 28 15:01:18 2017_x000D_	22.9016	59.9766	19.2747	0.336408	1	56.9105	71.9625	111.611	1.94797	36.0592		12.3379	0
49087	Tue Mar 28 15:01:18 2017_x000D_	23.3127	59.965	19.2774	0.336454	1	56.9105	71.9625	111.611	1.94797	35.6757		19.4951	0
49088	Tue Mar 28 15:01:18 2017_x000D_	23.9226	59.7407	19.2771	0.336449	1	56.9105	71.9625	111.611	1.94797	35.1792		9.74667	0
49089	Tue Mar 28 15:01:18 2017_x000D_	24.2275	59.6285	17.2599	0.301242	1	56.9105	71.9625	111.611	1.94797	34.9329		15.6999	0
49090	Tue Mar 28 15:01:18 2017_x000D_	24.7374	59.5107	19.2783	0.33647	1	56.9105	71.9625	111.611	1.94797	34.4986		13.7736	94.3513
49091	Tue Mar 28 15:01:18 2017_x000D_	25.1413	59.2924	19.2767	0.336442	1	55.473	74.7598	109.506	1.91124	34.0478		16.5824	0
49092	Tue Mar 28 15:01:18 2017_x000D_	25.6479	59.0713	20.1928	0.352431	1	55.473	74.7598	109.506	1.91124	33.6996		0	0
49093	Tue Mar 28 15:01:18 2017_x000D_	25.6479	59.0713	20.1928	0.352431	1	55.473	74.7598	109.506	1.91124	33.6996		19.46	0
49094	Tue Mar 28 15:01:18 2017_x000D_	26.2567	58.8474	20.1928	0.352431	1	55.473	74.7598	109.506	1.91124	33.2686		9.21961	67.8608
49095	Tue Mar 28 15:01:18 2017_x000D_	26.5639	58.8388	19.2776	0.336458	1	54.2947	76.6907	112.624	1.96566	32.9801		13.7587	0
49096	Tue Mar 28 15:01:18 2017_x000D_	26.9674	58.6208	19.2761	0.336431	1	54.2947	76.6907	112.624	1.96566	32.7613		9.22561	0
49097	Tue Mar 28 15:01:18 2017_x000D_	27.2748	58.6122	20.1956	0.352479	1	54.2947	76.6907	112.624	1.96566	32.5101		13.7494	0
49098	Tue Mar 28 15:01:18 2017_x000D_	27.678	58.3943	20.1942	0.352456	1	54.2947	76.6907	112.624	1.96566	32.2987		9.21053	50.1409
49099	Tue Mar 28 15:01:18 2017_x000D_	27.9849	58.3858	19.2785	0.336473	1	53.5713	78.1974	108.538	1.89434	32.3599		8.71506	0
49100	Tue Mar 28 15:01:18 2017_x000D_	28.1833	58.1736	19.2756	0.336423	1	53.5713	78.1974	108.538	1.89434	32.3342		6.14038	0
49101	Tue Mar 28 15:01:19 2017_x000D_	28.3879	58.1679	19.2769	0.336446	1	53.5713	78.1974	108.538	1.89434	32.1774		6.1403	0
49102	Tue Mar 28 15:01:19 2017_x000D_	28.5925	58.1623	19.2782	0.336468	1	53.5713	78.1974	108.538	1.89434	32.021		16.5434	73.6301
49103	Tue Mar 28 15:01:19 2017_x000D_	29.0979	57.9417	25.7733	0.449829	1	52.3832	80.345	106.757	1.86326	32.3127		6.86727	0
49104	Tue Mar 28 15:01:19 2017_x000D_	29.2993	57.8329	28.3975	0.495629	1	52.3832	80.345	106.757	1.86326	32.2438		0.025632	0
49105	Tue Mar 28 15:01:19 2017_x000D_	29.3001	57.8326	44.8037	0.781973	1	52.3832	80.345	106.757	1.86326	32.2434		4.365	0
49106	Tue Mar 28 15:01:19 2017_x000D_	29.4056	57.9328	52.8434	0.922292	1	52.3832	80.345	106.757	1.86326	32.0979		8.68934	0
49107	Tue Mar 28 15:01:19 2017_x000D_	29.2076	58.1442	70.6307	1.23274	1	52.3832	80.345	106.757	1.86326	32.0934		4.35435	47.827
49108	Tue Mar 28 15:01:19 2017_x000D_	29.3128	58.2442	79.9222	1.39491	1	51.8769	81.8567	110.588	1.93012	32.6602		0.0067082	0
49109	Tue Mar 28 15:01:19 2017_x000D_	29.3127	58.244	85.7489	1.4966	1	51.8769	81.8567	110.588	1.93012	32.6604		0.015	0
49110	Tue Mar 28 15:01:19 2017_x000D_	29.3124	58.2436	97.6461	1.70425	1	51.8769	81.8567	110.588	1.93012	32.6609		3.1102	0
49111	Tue Mar 28 15:01:19 2017_x000D_	29.3085	58.14	115.425	2.01454	1	51.8769	81.8567	110.588	1.93012	32.7386		4.35329	38.3217
49112	Tue Mar 28 15:01:19 2017_x000D_	29.4076	58.034	119.324	2.08259	1	50.7619	82.48	121.561	2.12163	32.4594		4.37807	0
49113	Tue Mar 28 15:01:19 2017_x000D_	29.3015	57.9338	136.341	2.37959	1	50.7619	82.48	121.561	2.12163	32.6047		3.07041	0
49114	Tue Mar 28 15:01:19 2017_x000D_	29.1992	57.9369	142.676	2.49017	1	50.7619	82.48	121.561	2.12163	32.6698		4.36729	0
49115	Tue Mar 28 15:01:19 2017_x000D_	29.0935	57.8368	154.795	2.70169	1	50.7619	82.48	121.561	2.12163	32.8147		6.87795	52.3398
49116	Tue Mar 28 15:01:19 2017_x000D_	28.886	57.7393	157.41	2.74732	1	49.0375	82.2149	176.888	3.08728	31.7039		17.9689	0
49117	Tue Mar 28 15:01:19 2017_x000D_	28.3654	57.4431	153.457	2.67833	1	49.0375	82.2149	176.888	3.08728	32.2642		13.7799	0
49118	Tue Mar 28 15:01:19 2017_x000D_	27.9498	57.2475	153.457	2.67833	1	49.0375	82.2149	176.888	3.08728	32.6812		11.134	0
49119	Tue Mar 28 15:01:19 2017_x000D_	27.6364	57.0487	146.834	2.56274	1	49.0375	82.2149	176.888	3.08728	33.0355		22.2732	84.7477
49120	Tue Mar 28 15:01:19 2017_x000D_	27.0094	56.6511	138.478	2.4169	1	46.228	81.9201	177.989	3.1065	31.7471		8.76145	0
49121	Tue Mar 28 15:01:19 2017_x000D_	26.798	56.4496	138.478	2.41689	1	46.228	81.9201	177.989	3.1065	32.0355		13.1473	0
49122	Tue Mar 28 15:01:19 2017_x000D_	26.481	56.147	134.253	2.34316	1	46.228	81.9201	177.989	3.1065	32.4684		21.9278	0
49123	Tue Mar 28 15:01:20 2017_x000D_	25.9521	55.6425	130.061	2.26999	1	46.228	81.9201	177.989	3.1065	33.1907		11.2138	0
49124	Tue Mar 28 15:01:20 2017_x000D_	25.737	55.3368	128.283	2.23896	1	46.228	81.9201	177.989	3.1065	33.5642		24.2706	97.6806
49125	Tue Mar 28 15:01:20 2017_x000D_	25.2042	54.728	125.942	2.19811	1	42.9732	81.831	177.989	3.1065	32.4085		11.2179	0
49126	Tue Mar 28 15:01:20 2017_x000D_	24.989	54.4222	127.673	2.22831	1	42.9732	81.831	177.989	3.1065	32.7822		9.86835	0
49127	Tue Mar 28 15:01:20 2017_x000D_	24.8762	54.1132	128.28	2.23891	1	42.9732	81.831	177.989	3.1065	33.1025		19.9359	0
49128	Tue Mar 28 15:01:20 2017_x000D_	24.4485	53.6046	130.055	2.26989	1	42.9732	81.831	177.989	3.1065	33.7623		8.80593	91.5621
49129	Tue Mar 28 15:01:20 2017_x000D_	24.2361	53.402	130.056	2.26991	1	39.9241	81.9656	176.162	3.07461	32.5882		19.9594	0
49130	Tue Mar 28 15:01:20 2017_x000D_	23.8079	52.8928	131.981	2.3035	1	39.9241	81.9656	176.162	3.07461	33.2409		6.98983	0
49131	Tue Mar 28 15:01:20 2017_x000D_	23.6981	52.6873	134.238	2.34289	1	39.9241	81.9656	176.162	3.07461	33.4739		19.9507	0
49132	Tue Mar 28 15:01:20 2017_x000D_	23.1694	52.2839	136.346	2.37968	1	39.9241	81.9656	176.162	3.07461	34.0841		4.41155	66.7067
49133	Tue Mar 28 15:01:20 2017_x000D_	23.0629	52.1825	140.403	2.4505	1	37.7326	82.3418	167.747	2.92774	33.5378		8.82921	0
49134	Tue Mar 28 15:01:20 2017_x000D_	22.85	51.9793	140.402	2.45048	1	37.7326	82.3418	167.747	2.92774	33.8138		17.6628	0
49135	Tue Mar 28 15:01:20 2017_x000D_	22.424	51.5729	140.401	2.45046	1	37.7326	82.3418	167.747	2.92774	34.3668		8.83987	0
49136	Tue Mar 28 15:01:20 2017_x000D_	22.2108	51.3695	140.4	2.45044	1	37.7326	82.3418	167.747	2.92774	34.644		8.83987	0
49137	Tue Mar 28 15:01:20 2017_x000D_	21.9976	51.1661	140.399	2.45043	1	37.7326	82.3418	167.747	2.92774	34.9215		15.6076	41.4673
49138	Tue Mar 28 15:01:20 2017_x000D_	21.5744	50.8635	142.639	2.48952	1	36.4095	82.7418	156.009	2.72287	35.1611		11.3037	0
49139	Tue Mar 28 15:01:20 2017_x000D_	21.3575	50.5554	140.397	2.45039	1	36.4095	82.7418	156.009	2.72287	35.5321		18.1959	0
49140	Tue Mar 28 15:01:20 2017_x000D_	20.8307	50.2548	140.711	2.45588	1	36.4095	82.7418	156.009	2.72287	36.0292		8.859	0
49141	Tue Mar 28 15:01:20 2017_x000D_	20.617	50.051	140.71	2.45586	1	36.4095	82.7418	156.009	2.72287	36.3055		22.1804	65.1873
49142	Tue Mar 28 15:01:20 2017_x000D_	20.082	49.5407	140.398	2.45041	1	34.2374	82.6825	180	3.14159	36.0382		6.9888	0
49143	Tue Mar 28 15:01:20 2017_x000D_	19.8715	49.4409	138.309	2.41395	1	34.2374	82.6825	180	3.14159	36.213		8.87597	0
49144	Tue Mar 28 15:01:21 2017_x000D_	19.6574	49.2367	138.309	2.41394	1	34.2374	82.6825	180	3.14159	36.4856		18.2458	0
49145	Tue Mar 28 15:01:21 2017_x000D_	19.1292	48.9352	138.458	2.41655	1	34.2374	82.6825	180	3.14159	36.9748		8.88662	71.7297
49146	Tue Mar 28 15:01:21 2017_x000D_	18.9148	48.7308	138.458	2.41654	1	31.8473	82.6173	179.053	3.12506	36.2704		6.27651	0
49147	Tue Mar 28 15:01:21 2017_x000D_	18.9078	48.5217	138.452	2.41644	1	31.8473	82.6173	179.053	3.12506	36.4684		15.7004	0
49148	Tue Mar 28 15:01:21 2017_x000D_	18.4823	48.217	136.357	2.37987	1	31.8473	82.6173	179.053	3.12506	36.9053		8.89293	0
49149	Tue Mar 28 15:01:21 2017_x000D_	18.2678	48.0124	136.357	2.37987	1	31.8473	82.6173	179.053	3.12506	37.1739		13.3405	84.9307
49150	Tue Mar 28 15:01:21 2017_x000D_	17.946	47.7055	136.357	2.37987	1	29.0317	82.3222	176.767	3.08517	36.3484		7.05319	0
49151	Tue Mar 28 15:01:21 2017_x000D_	17.8349	47.4983	138.45	2.41641	1	29.0317	82.3222	176.767	3.08517	36.5797		13.3616	0
49152	Tue Mar 28 15:01:21 2017_x000D_	17.5127	47.1908	134.26	2.34327	1	29.0317	82.3222	176.767	3.08517	36.9716		6.23246	0
49153	Tue Mar 28 15:01:21 2017_x000D_	17.305	47.1953	134.265	2.34337	1	29.0317	82.3222	176.767	3.08517	37.0326		6.28871	0
49154	Tue Mar 28 15:01:21 2017_x000D_	17.2978	46.9858	134.26	2.34328	1	29.0317	82.3222	176.767	3.08517	37.2337		13.3743	84.8266
49155	Tue Mar 28 15:01:21 2017_x000D_	16.9753	46.678	130.1	2.27067	1	26.2052	82.245	176.902	3.08752	36.7451		13.3806	0
49156	Tue Mar 28 15:01:21 2017_x000D_	16.6527	46.37	126.013	2.19933	1	26.2052	82.245	176.902	3.08752	37.125		4.47561	0
49157	Tue Mar 28 15:01:21 2017_x000D_	16.7611	46.4725	109.288	1.90743	1	26.2052	82.245	176.902	3.08752	36.9981		3.1089	0
49158	Tue Mar 28 15:01:21 2017_x000D_	16.6575	46.475	100.852	1.76021	1	26.2052	82.245	176.902	3.08752	37.0223		6.31623	98.2481
49159	Tue Mar 28 15:01:21 2017_x000D_	16.6652	46.6854	83.0591	1.44966	1	22.9328	82.3739	180.724	3.15423	36.2347		3.1179	0
49160	Tue Mar 28 15:01:21 2017_x000D_	16.5613	46.6879	74.5241	1.30069	1	22.9328	82.3739	180.724	3.15423	36.2503		0.015	0
49161	Tue Mar 28 15:01:21 2017_x000D_	16.5613	46.6884	66.8295	1.16639	1	22.9328	82.3739	180.724	3.15423	36.2498		4.39336	0
49162	Tue Mar 28 15:01:21 2017_x000D_	16.6615	46.5816	57.4582	1.00284	1	22.9328	82.3739	180.724	3.15423	36.3376		9.88897	86.1124
49163	Tue Mar 28 15:01:21 2017_x000D_	16.7543	46.2653	44.699	0.780144	1	20.0849	82.7327	170.854	2.98196	36.6192		6.9443	0
49164	Tue Mar 28 15:01:21 2017_x000D_	16.9584	46.1561	38.6031	0.67375	1	20.0849	82.7327	170.854	2.98196	36.71		13.1995	0
49165	Tue Mar 28 15:01:21 2017_x000D_	17.2592	45.835	29.4876	0.514656	1	20.0849	82.7327	170.854	2.98196	37.0057		6.2234	0
49166	Tue Mar 28 15:01:22 2017_x000D_	17.4666	45.8306	21.6941	0.378633	1	20.0849	82.7327	170.854	2.98196	36.9949		18.1228	0
49167	Tue Mar 28 15:01:22 2017_x000D_	17.9755	45.5051	19.8737	0.346861	1	20.0849	82.7327	170.854	2.98196	37.2873		12.8183	59.2581
49168	Tue Mar 28 15:01:22 2017_x000D_	18.3874	45.3915	16.9183	0.29528	1	18.1165	82.8973	176.407	3.07888	37.5068		25.6314	0
49169	Tue Mar 28 15:01:22 2017_x000D_	19.2111	45.1646	22.737	0.396835	1	18.1165	82.8973	176.407	3.07888	37.7486		12.8023	0
49170	Tue Mar 28 15:01:22 2017_x000D_	19.6225	45.0512	19.8764	0.346909	1	18.1165	82.8973	176.407	3.07888	37.8761		9.81249	0
49171	Tue Mar 28 15:01:22 2017_x000D_	19.9301	44.94	21.6957	0.378661	1	18.1165	82.8973	176.407	3.07888	38.0006		11.195	41.5319
49172	Tue Mar 28 15:01:22 2017_x000D_	20.2344	44.724	22.7368	0.396832	1	16.7913	83.2978	169.723	2.96223	38.7272		19.6193	0
49173	Tue Mar 28 15:01:22 2017_x000D_	20.8494	44.5016	22.7374	0.396843	1	16.7913	83.2978	169.723	2.96223	39.0079		16.7053	0
49174	Tue Mar 28 15:01:22 2017_x000D_	21.3609	44.2815	29.4979	0.514835	1	16.7913	83.2978	169.723	2.96223	39.283		8.78687	0
49175	Tue Mar 28 15:01:22 2017_x000D_	21.5612	44.0678	29.4966	0.514812	1	16.7913	83.2978	169.723	2.96223	39.5189		9.79916	26.1337
49176	Tue Mar 28 15:01:22 2017_x000D_	21.8684	43.9568	30.6744	0.53537	1	15.9205	83.2741	179.422	3.13151	39.7647		18.0761	0
49177	Tue Mar 28 15:01:22 2017_x000D_	22.3759	43.632	29.4969	0.514818	1	15.9205	83.2741	179.422	3.13151	40.1643		6.92947	0
49178	Tue Mar 28 15:01:22 2017_x000D_	22.5796	43.5231	32.1093	0.560414	1	15.9205	83.2741	179.422	3.13151	40.3049		13.851	0
49179	Tue Mar 28 15:01:22 2017_x000D_	22.9867	43.3053	32.1098	0.560422	1	15.9205	83.2741	179.422	3.13151	40.5886		13.8496	63.9884
49180	Tue Mar 28 15:01:22 2017_x000D_	23.3938	43.0876	32.1102	0.560429	1	13.9989	82.3484	203.508	3.55189	40.3692		13.8429	0
49181	Tue Mar 28 15:01:22 2017_x000D_	23.8007	42.87	32.1107	0.560437	1	13.9989	82.3484	203.508	3.55189	40.677		18.0453	0
49182	Tue Mar 28 15:01:22 2017_x000D_	24.3073	42.5457	28.1407	0.491148	1	13.9989	82.3484	203.508	3.55189	41.1159		9.78968	0
49183	Tue Mar 28 15:01:22 2017_x000D_	24.6142	42.4348	32.1116	0.560453	1	13.9989	82.3484	203.508	3.55189	41.3011		18.037	0
49184	Tue Mar 28 15:01:22 2017_x000D_	25.1206	42.1107	28.1407	0.491148	1	13.9989	82.3484	203.508	3.55189	41.7464		11.1643	55.5656
49185	Tue Mar 28 15:01:22 2017_x000D_	25.424	41.8952	29.4967	0.514815	1	12.2849	81.6464	203.555	3.55271	41.8664		11.1528	0
49186	Tue Mar 28 15:01:22 2017_x000D_	25.727	41.6798	28.1392	0.491122	1	12.2849	81.6464	203.555	3.55271	42.1666		11.1602	0
49187	Tue Mar 28 15:01:23 2017_x000D_	26.0303	41.4644	29.4955	0.514794	1	12.2849	81.6464	203.555	3.55271	42.468		19.5384	0
49188	Tue Mar 28 15:01:23 2017_x000D_	26.6429	41.2433	29.4972	0.514824	1	12.2849	81.6464	203.555	3.55271	42.8785		11.1462	37.8734
49189	Tue Mar 28 15:01:23 2017_x000D_	26.9457	41.028	28.1392	0.491122	1	11.224	80.9621	198.154	3.45844	42.9174		19.5222	0
49190	Tue Mar 28 15:01:23 2017_x000D_	27.5578	40.8071	28.1407	0.491148	1	11.224	80.9621	198.154	3.45844	43.3499		8.76785	0
49191	Tue Mar 28 15:01:23 2017_x000D_	27.7576	40.5938	28.1392	0.491122	1	11.224	80.9621	198.154	3.45844	43.6229		16.6234	0
49192	Tue Mar 28 15:01:23 2017_x000D_	28.2666	40.3748	29.4979	0.514835	1	11.224	80.9621	198.154	3.45844	44.0202		8.76361	46.1431
49193	Tue Mar 28 15:01:23 2017_x000D_	28.4663	40.1616	29.4965	0.514812	1	9.70803	80.7021	176.053	3.07271	44.67		16.6033	0
49194	Tue Mar 28 15:01:23 2017_x000D_	28.9747	39.9429	28.1392	0.491122	1	9.70803	80.7021	176.053	3.07271	45.0834		6.17805	0
49195	Tue Mar 28 15:01:23 2017_x000D_	29.1806	39.9391	28.1407	0.491148	1	9.70803	80.7021	176.053	3.07271	45.1752		8.75937	0
49196	Tue Mar 28 15:01:23 2017_x000D_	29.3802	39.726	28.1392	0.491122	1	9.70803	80.7021	176.053	3.07271	45.4537		6.175	0
49197	Tue Mar 28 15:01:23 2017_x000D_	29.586	39.7223	28.1407	0.491148	1	9.70803	80.7021	176.053	3.07271	45.5464		17.9979	59.3368
49198	Tue Mar 28 15:01:23 2017_x000D_	30.0913	39.3989	32.1163	0.560536	1	7.73699	80.8666	177.387	3.096	47.1093		15.4429	0
49199	Tue Mar 28 15:01:23 2017_x000D_	30.4934	39.0775	29.4974	0.514826	1	7.73699	80.8666	177.387	3.096	47.5834		6.16895	0
49200	Tue Mar 28 15:01:23 2017_x000D_	30.699	39.0739	29.4989	0.514853	1	7.73699	80.8666	177.387	3.096	47.6853		13.7799	0
49201	Tue Mar 28 15:01:23 2017_x000D_	31.104	38.8572	29.4991	0.514856	1	7.73699	80.8666	177.387	3.096	48.0709		8.75294	27.0758
49202	Tue Mar 28 15:01:23 2017_x000D_	31.3035	38.6443	29.4977	0.514832	1	6.85565	81.061	177.989	3.1065	48.9579		6.16295	0
49203	Tue Mar 28 15:01:23 2017_x000D_	31.5089	38.6407	29.4992	0.514859	1	6.85565	81.061	177.989	3.1065	49.0639		8.75718	0
49204	Tue Mar 28 15:01:23 2017_x000D_	31.7085	38.4277	34.6021	0.60392	1	6.85565	81.061	177.989	3.1065	49.3484		12.6949	0
49205	Tue Mar 28 15:01:23 2017_x000D_	32.1166	38.3158	40.454	0.706055	1	6.85565	81.061	177.989	3.1065	49.6515		3.15097	23.4334
49206	Tue Mar 28 15:01:23 2017_x000D_	32.114	38.2108	51.0002	0.890121	1	6.22031	80.6066	224.142	3.91202	49.6778		4.41517	0
49207	Tue Mar 28 15:01:23 2017_x000D_	32.2199	38.313	67.9744	1.18638	1	6.22031	80.6066	224.142	3.91202	49.646		6.95764	0
49208	Tue Mar 28 15:01:24 2017_x000D_	32.1232	38.5238	76.3428	1.33243	1	6.22031	80.6066	224.142	3.91202	49.4158		4.40223	0
49209	Tue Mar 28 15:01:24 2017_x000D_	32.2285	38.626	91.6208	1.59908	1	6.22031	80.6066	224.142	3.91202	49.3842		0.0169706	18.3804
49210	Tue Mar 28 15:01:24 2017_x000D_	32.2281	38.6256	103.26	1.80223	1	5.80291	80.1581	225.444	3.93474	49.2264		0.0247386	0
49211	Tue Mar 28 15:01:24 2017_x000D_	32.2273	38.6254	121.444	2.1196	1	5.80291	80.1581	225.444	3.93474	49.2261		0.0108167	0
49212	Tue Mar 28 15:01:24 2017_x000D_	32.227	38.6256	129.5	2.2602	1	5.80291	80.1581	225.444	3.93474	49.2258		3.13956	0
49213	Tue Mar 28 15:01:24 2017_x000D_	32.2237	38.521	135.755	2.36938	1	5.80291	80.1581	225.444	3.93474	49.3123		4.41294	0
49214	Tue Mar 28 15:01:24 2017_x000D_	32.118	38.4187	144.432	2.52081	1	5.80291	80.1581	225.444	3.93474	49.3423		9.80275	6.55798
49215	Tue Mar 28 15:01:24 2017_x000D_	31.8066	38.3197	156.724	2.73535	1	5.81224	79.9397	236.174	4.12202	49.0707		4.42553	0
49216	Tue Mar 28 15:01:24 2017_x000D_	31.7008	38.2169	160.482	2.80094	1	5.81224	79.9397	236.174	4.12202	49.102		9.79612	0
49217	Tue Mar 28 15:01:24 2017_x000D_	31.3896	38.118	169.49	2.95815	1	5.81224	79.9397	236.174	4.12202	49.023		9.79405	0
49218	Tue Mar 28 15:01:24 2017_x000D_	31.0786	38.0187	171.858	2.99949	1	5.81224	79.9397	236.174	4.12202	48.9465		24.9203	32.7809
49219	Tue Mar 28 15:01:24 2017_x000D_	30.2529	37.9279	168.904	2.94794	1	5.85893	78.848	281.766	4.91774	47.6395		12.783	0
49220	Tue Mar 28 15:01:24 2017_x000D_	29.8382	37.83	166.017	2.89755	1	5.85893	78.848	281.766	4.91774	47.513		9.82056	0
49221	Tue Mar 28 15:01:24 2017_x000D_	29.5264	37.7303	162.293	2.83255	1	5.85893	78.848	281.766	4.91774	47.4427		20.9177	0
49222	Tue Mar 28 15:01:24 2017_x000D_	28.8991	37.4259	159.458	2.78307	1	5.85893	78.848	281.766	4.91774	47.3987		12.8077	35.4885
49223	Tue Mar 28 15:01:24 2017_x000D_	28.4836	37.3278	156.739	2.73561	1	6.34182	77.7681	283.22	4.94313	46.1051		18.2309	0
49224	Tue Mar 28 15:01:24 2017_x000D_	27.9588	37.0214	152.8	2.66686	1	6.34182	77.7681	283.22	4.94313	46.1258		12.8244	0
49225	Tue Mar 28 15:01:24 2017_x000D_	27.5428	36.923	150.241	2.6222	1	6.34182	77.7681	283.22	4.94313	46.0196		11.2935	0
49226	Tue Mar 28 15:01:24 2017_x000D_	27.227	36.7181	148.707	2.59543	1	6.34182	77.7681	283.22	4.94313	46.0575		22.6136	47.9371
49227	Tue Mar 28 15:01:24 2017_x000D_	26.5946	36.3079	148.706	2.59541	1	6.84352	76.251	274.182	4.78538	44.5596		7.00383	0
49228	Tue Mar 28 15:01:24 2017_x000D_	26.3846	36.2059	146.22	2.55202	1	6.84352	76.251	274.182	4.78538	44.5585		22.6444	0
49229	Tue Mar 28 15:01:24 2017_x000D_	25.7513	35.7952	146.22	2.55202	1	6.84352	76.251	274.182	4.78538	44.6562		8.92324	0
49230	Tue Mar 28 15:01:25 2017_x000D_	25.5379	35.588	146.218	2.55199	1	6.84352	76.251	274.182	4.78538	44.7544		7.00391	0
49231	Tue Mar 28 15:01:25 2017_x000D_	25.3278	35.4862	148.705	2.59538	1	6.84352	76.251	274.182	4.78538	44.7598		22.681	95.9122
49232	Tue Mar 28 15:01:25 2017_x000D_	24.6935	35.0748	148.704	2.59537	1	7.84733	73.2156	276.541	4.82655	41.6955		9.89839	0
49233	Tue Mar 28 15:01:25 2017_x000D_	24.3792	34.9744	152.793	2.66674	1	7.84733	73.2156	276.541	4.82655	41.6616		15.7598	0
49234	Tue Mar 28 15:01:25 2017_x000D_	23.9548	34.6648	155.478	2.71361	1	7.84733	73.2156	276.541	4.82655	41.7806		14.052	0
49235	Tue Mar 28 15:01:25 2017_x000D_	23.5334	34.4603	155.478	2.7136	1	7.84733	73.2156	276.541	4.82655	41.8094		7.03336	73.5933
49236	Tue Mar 28 15:01:25 2017_x000D_	23.3225	34.3579	152.791	2.6667	1	8.38705	70.8226	274.182	4.78538	39.4048		16.9138	0
49237	Tue Mar 28 15:01:25 2017_x000D_	22.7966	34.1547	154.119	2.68989	1	8.38705	70.8226	274.182	4.78538
49238	Tue Mar 28 15:01:25 2017_x000D_	22.4786	33.9484	152.791	2.66671	1	8.38705	70.8226	274.182	4.78538
49239	Tue Mar 28 15:01:25 2017_x000D_	21.8451	33.6412	155.476	2.71357	1	8.38705	70.8226	274.182	4.78538
49240	Tue Mar 28 15:01:25 2017_x000D_	21.6337	33.5385	152.792	2.66672	1	8.02579	69.0603	258.025	4.50339
49241	Tue Mar 28 15:01:25 2017_x000D_	21.4224	33.4361	155.476	2.71356	1	8.02579	69.0603	258.025	4.50339
49242	Tue Mar 28 15:01:25 2017_x000D_	20.7878	33.1281	152.793	2.66674	1	8.02579	69.0603	258.025	4.50339
49243	Tue Mar 28 15:01:25 2017_x000D_	20.4719	33.027	156.711	2.73512	1	8.02579	69.0603	258.025	4.50339
49244	Tue Mar 28 15:01:25 2017_x000D_	19.9409	32.7171	152.794	2.66675	1	8.02579	69.0603	258.025	4.50339
49245	Tue Mar 28 15:01:25 2017_x000D_	19.517	32.5115	152.794	2.66676	1	7.65498	67.5161	251.173	4.3838
49246	Tue Mar 28 15:01:25 2017_x000D_	19.093	32.3057	152.794	2.66677	1	7.65498	67.5161	251.173	4.3838
49247	Tue Mar 28 15:01:25 2017_x000D_	19.093	32.3057	152.794	2.66677	1	7.65498	67.5161	251.173	4.3838
49248	Tue Mar 28 15:01:25 2017_x000D_	18.4528	31.8909	152.792	2.66672	1	7.65498	67.5161	251.173	4.3838
49249	Tue Mar 28 15:01:25 2017_x000D_	17.9239	31.6863	151.346	2.64149	1	7.27466	66.1904	262.058	4.57377
49250	Tue Mar 28 15:01:25 2017_x000D_	17.7113	31.5831	148.727	2.59578	1	7.27466	66.1904	262.058	4.57377
49251	Tue Mar 28 15:01:26 2017_x000D_	17.2825	31.2705	146.255	2.55262	1	7.27466	66.1904	262.058	4.57377
49252	Tue Mar 28 15:01:26 2017_x000D_	17.0699	31.1675	148.726	2.59576	1	7.27466	66.1904	262.058	4.57377
49253	Tue Mar 28 15:01:26 2017_x000D_	16.6443	30.961	148.728	2.59579	1	6.7508	63.1055	258.209	4.5066
49254	Tue Mar 28 15:01:26 2017_x000D_	16.5322	30.7501	150.245	2.62227	1	6.7508	63.1055	258.209	4.5066
49255	Tue Mar 28 15:01:26 2017_x000D_	16.3194	30.6469	152.787	2.66664	1	6.7508	63.1055	258.209	4.5066
49256	Tue Mar 28 15:01:26 2017_x000D_	16.1101	30.6497	152.791	2.6667	1	6.7508	63.1055	258.209	4.5066
49257	Tue Mar 28 15:01:26 2017_x000D_	15.8933	30.4401	152.787	2.66664	1	6.7508	63.1055	258.209	4.5066
49258	Tue Mar 28 15:01:26 2017_x000D_	15.5757	30.3379	148.729	2.59581	1	6.19846	60.6761	258.796	4.51685
49259	Tue Mar 28 15:01:26 2017_x000D_	15.4672	30.2326	139.965	2.44285	1	6.19846	60.6761	258.796	4.51685
49260	Tue Mar 28 15:01:26 2017_x000D_	15.4713	30.3387	133.891	2.33684	1	6.19846	60.6761	258.796	4.51685
49261	Tue Mar 28 15:01:26 2017_x000D_	15.6924	30.6543	119.276	2.08176	1	6.19846	60.6761	258.796	4.51685
49262	Tue Mar 28 15:01:26 2017_x000D_	15.6964	30.7605	112.798	1.96869	1	5.81758	59.3481	266.407	4.64968
49263	Tue Mar 28 15:01:26 2017_x000D_	15.7082	31.0794	94.9496	1.65718	1	5.81758	59.3481	266.407	4.64968
49264	Tue Mar 28 15:01:26 2017_x000D_	15.7082	31.0794	94.9496	1.65718	1	5.81758	59.3481	266.407	4.64968
49265	Tue Mar 28 15:01:26 2017_x000D_	15.7158	31.2921	83.1083	1.45051	1	5.81758	59.3481	266.407	4.64968
49266	Tue Mar 28 15:01:26 2017_x000D_	15.6149	31.4001	73.6771	1.28591	1	5.6458	58.2453	257.196	4.48892
49267	Tue Mar 28 15:01:26 2017_x000D_	15.7158	31.2932	59.1016	1.03152	1	5.6458	58.2453	257.196	4.48892
49268	Tue Mar 28 15:01:26 2017_x000D_	15.7156	31.2935	50.9634	0.88948	1	5.6458	58.2453	257.196	4.48892
49269	Tue Mar 28 15:01:26 2017_x000D_	15.8087	30.974	38.4778	0.671563	1	5.6458	58.2453	257.196	4.48892
49270	Tue Mar 28 15:01:26 2017_x000D_	15.9131	30.9727	31.9123	0.556975	1	5.47398	57.1422	260.15	4.54047
49271	Tue Mar 28 15:01:26 2017_x000D_	16.3208	30.6486	29.2764	0.51097	1	5.47398	57.1422	260.15	4.54047
49272	Tue Mar 28 15:01:27 2017_x000D_	16.732	30.4308	29.2766	0.510973	1	5.47398	57.1422	260.15	4.54047
49273	Tue Mar 28 15:01:27 2017_x000D_	17.1431	30.213	29.2768	0.510976	1	5.47398	57.1422	260.15	4.54047
49274	Tue Mar 28 15:01:27 2017_x000D_	17.8644	29.8851	33.4939	0.584578	1	5.5488	55.3868	273.112	4.76671
49275	Tue Mar 28 15:01:27 2017_x000D_	18.0627	29.564	36.0597	0.629361	1	5.5488	55.3868	273.112	4.76671
49276	Tue Mar 28 15:01:27 2017_x000D_	18.6789	29.2377	38.482	0.671638	1	5.5488	55.3868	273.112	4.76671
49277	Tue Mar 28 15:01:27 2017_x000D_	18.8807	29.0228	38.4816	0.67163	1	5.5488	55.3868	273.112	4.76671
49278	Tue Mar 28 15:01:27 2017_x000D_	19.1906	28.9126	42.6246	0.74394	1	5.5488	55.3868	273.112	4.76671
49279	Tue Mar 28 15:01:27 2017_x000D_	19.5941	28.483	42.6243	0.743935	1	5.88915	52.5392	274.584	4.79239
49280	Tue Mar 28 15:01:27 2017_x000D_	19.9003	28.2668	44.6339	0.779009	1	5.88915	52.5392	274.584	4.79239
49281	Tue Mar 28 15:01:27 2017_x000D_	20.102	28.052	44.6338	0.779007	1	5.88915	52.5392	274.584	4.79239
49282	Tue Mar 28 15:01:27 2017_x000D_	20.6096	27.6213	42.6247	0.743941	1	5.88915	52.5392	274.584	4.79239
49283	Tue Mar 28 15:01:27 2017_x000D_	20.8078	27.3004	40.315	0.703629	1	5.99219	50.123	274.584	4.79239
49284	Tue Mar 28 15:01:27 2017_x000D_	21.3186	26.9759	36.0578	0.629327	1	5.99219	50.123	274.584	4.79239
49285	Tue Mar 28 15:01:27 2017_x000D_	21.5237	26.8674	38.4812	0.671623	1	5.99219	50.123	274.584	4.79239
49286	Tue Mar 28 15:01:27 2017_x000D_	21.9303	26.5442	36.0579	0.629329	1	5.99219	50.123	274.584	4.79239
49287	Tue Mar 28 15:01:27 2017_x000D_	22.1319	26.3295	36.0572	0.629318	1	6.06716	48.365	274.584	4.79239
49288	Tue Mar 28 15:01:27 2017_x000D_	22.7433	25.8979	36.0574	0.62932	1	6.06716	48.365	274.584	4.79239
49289	Tue Mar 28 15:01:27 2017_x000D_	22.9481	25.7895	33.486	0.58444	1	6.06716	48.365	274.584	4.79239
49290	Tue Mar 28 15:01:27 2017_x000D_	23.153	25.681	36.0581	0.629333	1	6.06716	48.365	274.584	4.79239
49291	Tue Mar 28 15:01:27 2017_x000D_	23.7674	25.3559	33.4871	0.584461	1	6.06716	48.365	274.584	4.79239
49292	Tue Mar 28 15:01:27 2017_x000D_	23.9656	25.0351	36.0576	0.629324	1	6.13279	46.8262	274.584	4.79239
49293	Tue Mar 28 15:01:27 2017_x000D_	24.1703	24.9268	33.4854	0.58443	1	6.13279	46.8262	274.584	4.79239
49294	Tue Mar 28 15:01:28 2017_x000D_	24.5764	24.604	36.0578	0.629327	1	6.13279	46.8262	274.584	4.79239
49295	Tue Mar 28 15:01:28 2017_x000D_	24.8817	24.3885	34.41	0.600567	1	6.13279	46.8262	274.584	4.79239
49296	Tue Mar 28 15:01:28 2017_x000D_	25.2909	24.1719	34.4106	0.600579	1	6.18905	45.5069	274.584	4.79239
49297	Tue Mar 28 15:01:28 2017_x000D_	25.3884	23.9585	36.0573	0.629318	1	6.18905	45.5069	274.584	4.79239
49298	Tue Mar 28 15:01:28 2017_x000D_	25.5963	23.9564	36.0586	0.629342	1	6.18905	45.5069	274.584	4.79239
49299	Tue Mar 28 15:01:28 2017_x000D_	26.002	23.6338	33.4845	0.584414	1	6.18905	45.5069	274.584	4.79239
49300	Tue Mar 28 15:01:28 2017_x000D_	26.2066	23.5256	36.0587	0.629344	1	6.25471	43.9671	267.257	4.66452
49301	Tue Mar 28 15:01:28 2017_x000D_	26.4079	23.3112	36.0581	0.629333	1	6.25471	43.9671	267.257	4.66452
49302	Tue Mar 28 15:01:28 2017_x000D_	26.6155	23.3092	36.0595	0.629358	1	6.25471	43.9671	267.257	4.66452
49303	Tue Mar 28 15:01:28 2017_x000D_	26.9176	22.9877	40.3209	0.703732	1	6.25471	43.9671	267.257	4.66452
49304	Tue Mar 28 15:01:28 2017_x000D_	27.1188	22.7733	40.3206	0.703727	1	5.73857	40.6465	266.53	4.65182
49305	Tue Mar 28 15:01:28 2017_x000D_	27.4241	22.5578	51.2895	0.895171	1	5.73857	40.6465	266.53	4.65182
49306	Tue Mar 28 15:01:28 2017_x000D_	27.4243	22.5575	59.9923	1.04706	1	5.73857	40.6465	266.53	4.65182
49307	Tue Mar 28 15:01:28 2017_x000D_	27.525	22.4501	64.1237	1.11917	1	5.73857	40.6465	266.53	4.65182
49308	Tue Mar 28 15:01:28 2017_x000D_	27.6255	22.3424	79.4164	1.38608	1	5.73857	40.6465	266.53	4.65182
49309	Tue Mar 28 15:01:28 2017_x000D_	27.726	22.2348	88.7655	1.54925	1	5.65078	37.5567	267.788	4.67379
49310	Tue Mar 28 15:01:28 2017_x000D_	27.6156	22.023	97.5676	1.70288	1	5.65078	37.5567	267.788	4.67379
49311	Tue Mar 28 15:01:28 2017_x000D_	27.6056	21.704	109.622	1.91326	1	5.65078	37.5567	267.788	4.67379
49312	Tue Mar 28 15:01:28 2017_x000D_	27.5989	21.4913	114.973	2.00666	1	5.65078	37.5567	267.788	4.67379
49313	Tue Mar 28 15:01:28 2017_x000D_	27.3811	21.1745	129.24	2.25567	1	5.33443	34.6787	265.818	4.6394
49314	Tue Mar 28 15:01:28 2017_x000D_	27.2676	20.8565	133.351	2.32741	1	5.33443	34.6787	265.818	4.6394
49315	Tue Mar 28 15:01:29 2017_x000D_	27.1604	20.7512	137.501	2.39984	1	5.33443	34.6787	265.818	4.6394
49316	Tue Mar 28 15:01:29 2017_x000D_	26.6311	20.4364	141.646	2.47219	1	5.33443	34.6787	265.818	4.6394
49317	Tue Mar 28 15:01:29 2017_x000D_	26.4168	20.2252	141.645	2.47217	1	4.98978	32.4604	265.764	4.63845
49318	Tue Mar 28 15:01:29 2017_x000D_	26.0981	20.0147	143.407	2.50292	1	4.98978	32.4604	265.764	4.63845
49319	Tue Mar 28 15:01:29 2017_x000D_	25.5651	19.5928	141.646	2.47219	1	4.98978	32.4604	265.764	4.63845
49320	Tue Mar 28 15:01:29 2017_x000D_	24.9272	19.1713	141.648	2.47223	1	4.98978	32.4604	265.764	4.63845
49321	Tue Mar 28 15:01:29 2017_x000D_	24.7089	18.8528	139.433	2.43356	1	4.98978	32.4604	265.764	4.63845
49322	Tue Mar 28 15:01:29 2017_x000D_	24.3898	18.6418	137.512	2.40004	1	4.48182	28.9102	268.351	4.6836
49323	Tue Mar 28 15:01:29 2017_x000D_	23.9594	18.2179	137.511	2.40002	1	4.48182	28.9102	268.351	4.6836
49324	Tue Mar 28 15:01:29 2017_x000D_	23.8484	18.0049	131.457	2.29437	1	4.48182	28.9102	268.351	4.6836
49325	Tue Mar 28 15:01:29 2017_x000D_	23.6331	17.7927	131.458	2.29438	1	4.48182	28.9102	268.351	4.6836
49326	Tue Mar 28 15:01:29 2017_x000D_	23.202	17.3682	131.46	2.2944	1	4.37478	26.254	266.025	4.64301
49327	Tue Mar 28 15:01:29 2017_x000D_	22.8788	17.05	131.157	2.28911	1	4.37478	26.254	266.025	4.64301
49328	Tue Mar 28 15:01:29 2017_x000D_	22.5481	16.517	131.457	2.29436	1	4.37478	26.254	266.025	4.64301
49329	Tue Mar 28 15:01:29 2017_x000D_	22.3322	16.3044	131.458	2.29437	1	4.37478	26.254	266.025	4.64301
49330	Tue Mar 28 15:01:29 2017_x000D_	21.8968	15.772	133.365	2.32767	1	4.0576	23.3686	265.304	4.63042
49331	Tue Mar 28 15:01:29 2017_x000D_	21.6841	15.6659	131.46	2.29441	1	4.0576	23.3686	265.304	4.63042
49332	Tue Mar 28 15:01:29 2017_x000D_	21.4644	15.346	133.366	2.32768	1	4.0576	23.3686	265.304	4.63042
49333	Tue Mar 28 15:01:29 2017_x000D_	21.2446	15.0256	131.457	2.29435	1	4.0576	23.3686	265.304	4.63042
49334	Tue Mar 28 15:01:29 2017_x000D_	21.0283	14.8128	135.427	2.36364	1	3.90361	21.8146	266.025	4.64301
49335	Tue Mar 28 15:01:29 2017_x000D_	20.7033	14.4925	135.427	2.36364	1	3.90361	21.8146	266.025	4.64301
49336	Tue Mar 28 15:01:29 2017_x000D_	20.4902	14.3866	137.494	2.39972	1	3.90361	21.8146	266.025	4.64301
49337	Tue Mar 28 15:01:30 2017_x000D_	20.2736	14.1731	137.493	2.39971	1	3.90361	21.8146	266.025	4.64301
49338	Tue Mar 28 15:01:30 2017_x000D_	20.0498	13.745	137.488	2.39961	1	3.90361	21.8146	266.025	4.64301
49339	Tue Mar 28 15:01:30 2017_x000D_	19.8329	13.5313	137.487	2.3996	1	3.74021	20.4812	264.829	4.62214
49340	Tue Mar 28 15:01:30 2017_x000D_	19.406	13.3184	137.492	2.39969	1	3.74021	20.4812	264.829	4.62214
