# Supplementary material for: Guppies Prefer to Follow Large (Robot) Leaders Irrespective of Own Size
Source: Front Bioeng Biotechnol. 2020 May 15;8:441. doi: 10.3389/fbioe.2020.00441 (PMC7243707; doi:10.3389/fbioe.2020.00441)
Supplement: Supplementary file 3 [file Data_Sheet_1.ZIP › Raw Data/ID81.xlsx]

## Sheet: TueMar28144709201
Framenumber	Current timestamp	Robo Position x	Robo Position y	Robo Angle deg	Robo Angle rad	Fish ID	Fish Position x	Fish Position y	Fish Angle deg	Fish Angle rad	Distance_between_subjects	Mean_Distance (L300 bis L1500)	Velocity_Robo	Velocity_Fish	Mean_velocity_Robo		Fish ID	Fish Position x	Fish Position y	Fish Angle deg	Fish Angle rad	Fish ID	Fish Position x	Fish Position y	Fish Angle deg	Fish Angle rad	Fish ID	Fish Position x	Fish Position y	Fish Angle deg	Fish Angle rad	Fish ID	Fish Position x	Fish Position y	Fish Angle deg	Fish Angle rad
44825	Tue Mar 28 14:48:37 2017_x000D_	18.8819	13.3202	-68.49	-1.19538	1	33.6873	22.9595	135	2.35619	17.6668	30.7976	0	0	11.3726	12.4647
44826	Tue Mar 28 14:48:37 2017_x000D_	18.8819	13.3202	-68.49	-1.19538	1	33.6873	22.9595	135	2.35619	17.6668		0	0
44827	Tue Mar 28 14:48:37 2017_x000D_	18.8819	13.3202	-68.49	-1.19538	1	33.6873	22.9595	135	2.35619	17.6668		7.26091	0
44828	Tue Mar 28 14:48:37 2017_x000D_	18.9942	13.5346	-71.0959	-1.24086	1	33.6873	22.9595	135	2.35619	17.4561		12.8984	0
44829	Tue Mar 28 14:48:37 2017_x000D_	19.0088	13.9643	-76.5425	-1.33592	1	33.6873	22.9595	135	2.35619	17.2155		4.57797	0
44830	Tue Mar 28 14:48:37 2017_x000D_	19.1176	14.0713	-85.3115	-1.48897	1	33.6873	22.9595	135	2.35619	17.0668		4.43286	0
44831	Tue Mar 28 14:48:37 2017_x000D_	19.2194	13.9642	260.202	4.54138	1	33.6873	22.9595	135	2.35619	17.0363		4.43321	0
44832	Tue Mar 28 14:48:37 2017_x000D_	19.3209	13.8568	250.878	4.37865	1	33.6873	22.9595	135	2.35619	17.0074		3.19714	0
44833	Tue Mar 28 14:48:37 2017_x000D_	19.317	13.7503	230.946	4.03076	1	33.6873	22.9595	135	2.35619	17.0679		0	0
44834	Tue Mar 28 14:48:37 2017_x000D_	19.317	13.7503	230.946	4.03076	1	33.6873	22.9595	135	2.35619	17.0679		6.27903	0
44835	Tue Mar 28 14:48:37 2017_x000D_	19.5263	13.7497	214.263	3.73959	1	33.6873	22.9595	135	2.35619	16.8924		0.0241868	0
44836	Tue Mar 28 14:48:37 2017_x000D_	19.5255	13.7496	195.441	3.41109	1	33.6873	22.9595	135	2.35619	16.8932		4.55456	0
44837	Tue Mar 28 14:48:37 2017_x000D_	19.6335	13.8563	186.126	3.24851	1	33.6873	22.9595	135	2.35619	16.7445		3.14707	0
44838	Tue Mar 28 14:48:37 2017_x000D_	19.7384	13.8556	180.269	3.14629	1	33.6873	22.9595	135	2.35619	16.6569		3.15601	0
44839	Tue Mar 28 14:48:37 2017_x000D_	19.6332	13.8553	161.61	2.82062	1	33.6873	22.9595	135	2.35619	16.7453		0.0123693	0
44840	Tue Mar 28 14:48:37 2017_x000D_	19.6331	13.8549	156.097	2.72441	1	33.6873	22.9595	135	2.35619	16.7456		3.138	0
44841	Tue Mar 28 14:48:37 2017_x000D_	19.5285	13.8549	141.619	2.47171	1	33.6873	22.9595	135	2.35619	16.8335		4.56942	0
44842	Tue Mar 28 14:48:38 2017_x000D_	19.4201	13.7479	137.503	2.39988	1	33.6873	22.9595	135	2.35619	16.9825		4.56729	0
44843	Tue Mar 28 14:48:38 2017_x000D_	19.3118	13.6409	133.38	2.32792	1	33.6873	22.9595	135	2.35619	17.1316		4.55667	0
44844	Tue Mar 28 14:48:38 2017_x000D_	19.2038	13.5341	124.49	2.17276	1	33.6873	22.9595	135	2.35619	17.2803		3.22981	0
44845	Tue Mar 28 14:48:38 2017_x000D_	19.2002	13.4265	122.862	2.14435	1	33.6873	22.9595	135	2.35619	17.3423		18.2906	0
44846	Tue Mar 28 14:48:38 2017_x000D_	18.7658	12.9987	122.867	2.14443	1	33.6873	22.9595	135	2.35619	17.9407		7.26762	0
44847	Tue Mar 28 14:48:38 2017_x000D_	18.6534	12.7841	125.281	2.18656	1	33.6873	22.9595	135	2.35619	18.1537		17.4865	0
44848	Tue Mar 28 14:48:38 2017_x000D_	18.4253	12.2477	126.961	2.21589	1	33.6873	22.9595	135	2.35619	18.6459		4.58011	0
44849	Tue Mar 28 14:48:38 2017_x000D_	18.3164	12.1407	131.164	2.28924	1	33.6873	22.9595	135	2.35619	18.7966		0.0212132	0
44850	Tue Mar 28 14:48:38 2017_x000D_	18.3159	12.1412	148.115	2.5851	1	33.6873	22.9595	135	2.35619	18.7967		0	0
44851	Tue Mar 28 14:48:38 2017_x000D_	18.3159	12.1412	148.115	2.5851	1	33.6873	22.9595	135	2.35619	18.7967		0.0189737	0
44852	Tue Mar 28 14:48:38 2017_x000D_	18.3157	12.1418	161.568	2.81989	1	33.6873	22.9595	135	2.35619	18.7965		3.21452	0
44853	Tue Mar 28 14:48:38 2017_x000D_	18.3124	12.0347	170.589	2.97734	1	33.6873	22.9595	135	2.35619	18.861		4.43939	0
44854	Tue Mar 28 14:48:38 2017_x000D_	18.4142	11.9273	186.378	3.2529	1	33.6873	22.9595	135	2.35619	18.8408		3.23601	0
44855	Tue Mar 28 14:48:38 2017_x000D_	18.418	12.0351	195.397	3.41031	1	33.6873	22.9595	135	2.35619	18.7748		3.22609	0
44856	Tue Mar 28 14:48:38 2017_x000D_	18.4152	11.9276	211.705	3.69496	1	33.6873	22.9595	135	2.35619	18.8398		0.0123693	0
44857	Tue Mar 28 14:48:38 2017_x000D_	18.4156	11.9275	220.197	3.84317	1	33.6873	22.9595	135	2.35619	18.8396		0.0108167	0
44858	Tue Mar 28 14:48:38 2017_x000D_	18.4159	11.9273	228.924	3.99548	1	33.6873	22.9595	135	2.35619	18.8395		4.58633	0
44859	Tue Mar 28 14:48:38 2017_x000D_	18.3074	11.8196	241.603	4.21677	1	33.6873	22.9595	135	2.35619	18.9905		4.43551	0
44860	Tue Mar 28 14:48:38 2017_x000D_	18.206	11.9272	250.896	4.37896	1	33.6873	22.9595	135	2.35619	19.0101		7.08003	0
44861	Tue Mar 28 14:48:38 2017_x000D_	18.1078	12.1418	266.32	4.64816	1	33.6873	22.9595	135	2.35619	18.9669		0.0067082	0
44862	Tue Mar 28 14:48:38 2017_x000D_	18.1077	12.1416	-88.0841	-1.53736	1	33.6873	22.9595	135	2.35619	18.9671		3.22661	0
44863	Tue Mar 28 14:48:39 2017_x000D_	18.1111	12.2491	-82.2299	-1.43518	1	33.6873	22.9595	135	2.35619	18.9032		7.25269	0
44864	Tue Mar 28 14:48:39 2017_x000D_	18.223	12.4634	-73.7708	-1.28754	1	33.6873	22.9595	135	2.35619	18.6899		9.68642	0
44865	Tue Mar 28 14:48:39 2017_x000D_	18.2338	12.7861	-73.0144	-1.27434	1	33.6873	22.9595	135	2.35619	18.5016		23.61	655.076
44866	Tue Mar 28 14:48:39 2017_x000D_	18.4691	13.5371	-73.769	-1.28751	2	19.5129	6.3495	98.9261	1.72659	7.263		13.3658	0
44867	Tue Mar 28 14:48:39 2017_x000D_	18.5886	13.9663	-76.5313	-1.33572	2	19.5129	6.3495	98.9261	1.72659	7.67268		9.14321	0
44868	Tue Mar 28 14:48:39 2017_x000D_	18.8059	14.18	-76.5358	-1.3358	2	19.5129	6.3495	98.9261	1.72659	7.86235		26.0502	0
44869	Tue Mar 28 14:48:39 2017_x000D_	18.9395	15.038	-79.3615	-1.38512	2	19.5129	6.3495	98.9261	1.72659	8.7074		10.2393	13.3057
44870	Tue Mar 28 14:48:39 2017_x000D_	19.0552	15.3591	-82.5331	-1.44047	2	19.4935	6.7926	97.9201	1.70903	8.57771		22.5304	0
44871	Tue Mar 28 14:48:39 2017_x000D_	19.0801	16.1097	-82.2409	-1.43537	2	19.4935	6.7926	97.9201	1.70903	9.32627		13.3316	0
44872	Tue Mar 28 14:48:39 2017_x000D_	19.1993	16.5378	-85.1619	-1.48636	2	19.4935	6.7926	97.9201	1.70903	9.74964		19.2885	0
44873	Tue Mar 28 14:48:39 2017_x000D_	19.2205	17.1804	-85.1611	-1.48634	2	19.4935	6.7926	97.9201	1.70903	10.3914		12.8531	88.4649
44874	Tue Mar 28 14:48:39 2017_x000D_	19.2347	17.6086	-85.1606	-1.48633	2	20.0252	9.6931	92.6281	1.61667	7.95487		19.2735	0
44875	Tue Mar 28 14:48:39 2017_x000D_	19.2559	18.2507	-85.1599	-1.48632	2	20.0252	9.6931	92.6281	1.61667	8.59211		12.8441	0
44876	Tue Mar 28 14:48:39 2017_x000D_	19.2701	18.6786	-85.1593	-1.48631	2	20.0252	9.6931	92.6281	1.61667	9.01717		6.42053	0
44877	Tue Mar 28 14:48:39 2017_x000D_	19.2772	18.8925	-85.1591	-1.48631	2	20.0252	9.6931	92.6281	1.61667	9.22976		12.838	0
44878	Tue Mar 28 14:48:39 2017_x000D_	19.2913	19.3202	-85.1586	-1.4863	2	20.0252	9.6931	92.6281	1.61667	9.65503		16.4114	155.446
44879	Tue Mar 28 14:48:39 2017_x000D_	19.4136	19.8534	-82.5274	-1.44037	1	14.9309	10.6399	293.654	5.12523	10.2461		9.62625	0
44880	Tue Mar 28 14:48:39 2017_x000D_	19.4242	20.1741	-82.2357	-1.43528	1	14.9309	10.6399	293.654	5.12523	10.54		19.5615	0
44881	Tue Mar 28 14:48:39 2017_x000D_	19.55	20.8139	-79.3493	-1.38491	1	14.9309	10.6399	293.654	5.12523	11.1735		9.60816	0
44882	Tue Mar 28 14:48:39 2017_x000D_	19.5605	21.134	-79.7782	-1.39239	1	14.9309	10.6399	293.654	5.12523	11.4699		22.7231	6.58535
44883	Tue Mar 28 14:48:39 2017_x000D_	19.6899	21.8803	-82.2365	-1.4353	1	15.1503	10.6469	291.376	5.08548	12.116		6.40254	0
44884	Tue Mar 28 14:48:39 2017_x000D_	19.697	22.0936	-82.2359	-1.43529	1	15.1503	10.6469	291.376	5.08548	12.3166		12.8049	0
44885	Tue Mar 28 14:48:40 2017_x000D_	19.711	22.5202	-82.2348	-1.43527	1	15.1503	10.6469	291.376	5.08548	12.7191		20.3337	0
44886	Tue Mar 28 14:48:40 2017_x000D_	19.9412	23.1577	-82.2384	-1.43533	1	15.1503	10.6469	291.376	5.08548	13.3967		9.59017	18.8284
44887	Tue Mar 28 14:48:40 2017_x000D_	19.9517	23.4772	-82.529	-1.4404	1	15.6084	10.2179	313.142	5.46535	13.9525		19.1803	0
44888	Tue Mar 28 14:48:40 2017_x000D_	19.9727	24.1162	-82.5274	-1.44038	1	15.6084	10.2179	313.142	5.46535	14.5674		9.59027	0
44889	Tue Mar 28 14:48:40 2017_x000D_	19.9833	24.4357	-82.2351	-1.43527	1	15.6084	10.2179	313.142	5.46535	14.8757		6.39045	0
44890	Tue Mar 28 14:48:40 2017_x000D_	19.9903	24.6486	-82.2346	-1.43526	1	15.6084	10.2179	313.142	5.46535	15.0813		20.2929	0
44891	Tue Mar 28 14:48:40 2017_x000D_	20.2201	25.2848	-82.2381	-1.43533	1	15.6084	10.2179	313.142	5.46535	15.7569		12.7689	41.5467
44892	Tue Mar 28 14:48:40 2017_x000D_	20.2341	25.7102	-82.237	-1.43531	1	16.9057	10.7026	341.158	5.95434	15.3723		13.205	0
44893	Tue Mar 28 14:48:40 2017_x000D_	20.3523	26.1342	-79.3441	-1.38482	1	16.9057	10.7026	341.158	5.95434	15.8118		12.7599	0
44894	Tue Mar 28 14:48:40 2017_x000D_	20.3663	26.5593	-79.3424	-1.38479	1	16.9057	10.7026	341.158	5.95434	16.2299		6.37836	0
44895	Tue Mar 28 14:48:40 2017_x000D_	20.3732	26.7718	-79.3416	-1.38477	1	16.9057	10.7026	341.158	5.95434	16.4391		25.7626	27.0862
44896	Tue Mar 28 14:48:40 2017_x000D_	20.5055	27.6203	-82.2373	-1.43531	1	17.7735	10.9518	6.24376	0.108974	16.8909		0	0
44897	Tue Mar 28 14:48:40 2017_x000D_	20.5055	27.6203	-82.2373	-1.43531	1	17.7735	10.9518	6.24376	0.108974	16.8909		12.7448	0
44898	Tue Mar 28 14:48:40 2017_x000D_	20.5194	28.0449	-82.2362	-1.43529	1	17.7735	10.9518	6.24376	0.108974	17.3123		7.15932	0
44899	Tue Mar 28 14:48:40 2017_x000D_	20.6307	28.256	-85.1723	-1.48654	1	17.7735	10.9518	6.24376	0.108974	17.5385		16.2774	20.7658
44900	Tue Mar 28 14:48:40 2017_x000D_	20.7522	28.7848	-82.5315	-1.44045	1	18.4219	11.1941	7.56647	0.13206	17.7444		3.19073	0
44901	Tue Mar 28 14:48:40 2017_x000D_	20.7557	28.8911	-82.2392	-1.43535	1	18.4219	11.1941	7.56647	0.13206	17.8502		6.36337	0
44902	Tue Mar 28 14:48:40 2017_x000D_	20.7626	29.1031	-82.2387	-1.43534	1	18.4219	11.1941	7.56647	0.13206	18.0613		6.36637	0
44903	Tue Mar 28 14:48:40 2017_x000D_	20.7695	29.3152	-82.2381	-1.43533	1	18.4219	11.1941	7.56647	0.13206	18.2725		12.7237	0
44904	Tue Mar 28 14:48:40 2017_x000D_	20.7833	29.7391	-82.2371	-1.43531	1	18.4219	11.1941	7.56647	0.13206	18.6947		7.1392	9.29773
44905	Tue Mar 28 14:48:40 2017_x000D_	20.8943	29.9496	-79.3396	-1.38474	1	18.6315	11.4224	15.869	0.276966	18.6649		12.7145	0
44906	Tue Mar 28 14:48:41 2017_x000D_	20.9079	30.3732	-73.701	-1.28633	1	18.6315	11.4224	15.869	0.276966	19.087		4.50411	0
44907	Tue Mar 28 14:48:41 2017_x000D_	20.8001	30.2687	-70.0986	-1.22345	1	18.6315	11.4224	15.869	0.276966	18.9707		3.17894	0
44908	Tue Mar 28 14:48:41 2017_x000D_	20.7964	30.1628	-63.5062	-1.10839	1	18.6315	11.4224	15.869	0.276966	18.865		3.18194	106.757
44909	Tue Mar 28 14:48:41 2017_x000D_	20.7927	30.0568	-56.8764	-0.99268	1	19.8016	14.7831	45.7085	0.797764	15.3058		3.14132	0
44910	Tue Mar 28 14:48:41 2017_x000D_	20.688	30.0583	-46.251	-0.807233	1	19.8016	14.7831	45.7085	0.797764	15.3009		3.12942	0
44911	Tue Mar 28 14:48:41 2017_x000D_	20.5837	30.06	-39.852	-0.695548	1	19.8016	14.7831	45.7085	0.797764	15.2969		0.0108167	0
44912	Tue Mar 28 14:48:41 2017_x000D_	20.5834	30.0602	-31.3745	-0.547589	1	19.8016	14.7831	45.7085	0.797764	15.2971		3.19344	87.1531
44913	Tue Mar 28 14:48:41 2017_x000D_	20.5866	30.1666	-20.6789	-0.360914	1	20.1136	17.6714	83.4506	1.45649	12.5041		3.12617	0
44914	Tue Mar 28 14:48:41 2017_x000D_	20.6908	30.1655	-14.1604	-0.247145	1	20.1136	17.6714	83.4506	1.45649	12.5074		9.97195	0
44915	Tue Mar 28 14:48:41 2017_x000D_	21.007	30.268	0.751752	0.0131205	1	20.1136	17.6714	83.4506	1.45649	12.6282		3.13521	0
44916	Tue Mar 28 14:48:41 2017_x000D_	21.1115	30.2668	6.87613	0.120011	1	20.1136	17.6714	83.4506	1.45649	12.6349		12.5079	0
44917	Tue Mar 28 14:48:41 2017_x000D_	21.5284	30.2617	18.6676	0.325811	1	20.1136	17.6714	83.4506	1.45649	12.6695		4.41868	53.4155
44918	Tue Mar 28 14:48:41 2017_x000D_	21.6293	30.1544	22.4881	0.392492	1	20.2549	19.4463	85.3037	1.48883	10.7959		4.4206	0
44919	Tue Mar 28 14:48:41 2017_x000D_	21.7304	30.0472	31.9442	0.557531	1	20.2549	19.4463	85.3037	1.48883	10.7031		3.12628	0
44920	Tue Mar 28 14:48:41 2017_x000D_	21.8346	30.0458	33.5241	0.585105	1	20.2549	19.4463	85.3037	1.48883	10.7166		18.1462	0
44921	Tue Mar 28 14:48:41 2017_x000D_	22.345	29.7212	42.6449	0.744293	1	20.2549	19.4463	85.3037	1.48883	10.4853		11.2936	27.2594
44922	Tue Mar 28 14:48:41 2017_x000D_	22.5428	29.4009	40.3391	0.704049	1	20.4351	20.3369	85.0477	1.48436	9.30583		22.4304	0
44923	Tue Mar 28 14:48:41 2017_x000D_	23.1534	28.9694	40.3396	0.70406	1	20.4351	20.3369	85.0477	1.48436	9.05037		11.2028	0
44924	Tue Mar 28 14:48:41 2017_x000D_	23.4583	28.7538	33.5217	0.585064	1	20.4351	20.3369	85.0477	1.48436	8.94337		19.9235	0
44925	Tue Mar 28 14:48:41 2017_x000D_	23.9645	28.3239	31.9402	0.557463	1	20.4351	20.3369	85.0477	1.48436	8.73206		12.8065	40.2527
44926	Tue Mar 28 14:48:41 2017_x000D_	24.3767	28.2129	29.3045	0.51146	1	20.5958	21.669	85.0477	1.48436	7.55763		22.4088	0
44927	Tue Mar 28 14:48:42 2017_x000D_	24.9867	27.7818	29.3033	0.511439	1	20.5958	21.669	85.0477	1.48436	7.52638		0	0
44928	Tue Mar 28 14:48:42 2017_x000D_	24.9867	27.7818	29.3033	0.511439	1	20.5958	21.669	85.0477	1.48436	7.52638		20.8121	0
44929	Tue Mar 28 14:48:42 2017_x000D_	25.5996	27.4568	26.532	0.463071	1	20.5958	21.669	85.0477	1.48436	7.65092		11.192	0
44930	Tue Mar 28 14:48:42 2017_x000D_	25.9042	27.2414	25.2572	0.440822	1	20.5958	21.669	85.0477	1.48436	7.69615		20.8067	0
44931	Tue Mar 28 14:48:42 2017_x000D_	26.517	26.9166	27.9335	0.487531	1	20.5958	21.669	85.0477	1.48436	7.91188		9.80374	0
44932	Tue Mar 28 14:48:42 2017_x000D_	26.8249	26.8071	26.5314	0.463061	1	20.5958	21.669	85.0477	1.48436	8.07476		20.7946	0
44933	Tue Mar 28 14:48:42 2017_x000D_	27.4373	26.4824	29.3043	0.511457	1	20.5958	21.669	85.0477	1.48436	8.3651		6.92879	0
44934	Tue Mar 28 14:48:42 2017_x000D_	27.6414	26.3743	31.9443	0.557533	1	20.5958	21.669	85.0477	1.48436	8.47233		22.3672	6.57317
44935	Tue Mar 28 14:48:42 2017_x000D_	28.2502	25.9439	31.9437	0.557523	1	20.8148	21.6758	85.0477	1.48436	8.57332		6.21338	0
44936	Tue Mar 28 14:48:42 2017_x000D_	28.4573	25.9416	31.9452	0.557549	1	20.8148	21.6758	85.0477	1.48436	8.75242		8.79945	0
44937	Tue Mar 28 14:48:42 2017_x000D_	28.658	25.7277	31.9442	0.557531	1	20.8148	21.6758	85.0477	1.48436	8.82801		18.0747	0
44938	Tue Mar 28 14:48:42 2017_x000D_	29.1664	25.4044	36.0961	0.629996	1	20.8148	21.6758	85.0477	1.48436	9.14613		8.79945	0
44939	Tue Mar 28 14:48:42 2017_x000D_	29.3671	25.1905	36.0955	0.629985	1	20.8148	21.6758	85.0477	1.48436	9.24635		8.79945	0
44940	Tue Mar 28 14:48:42 2017_x000D_	29.5678	24.9766	36.0949	0.629975	1	20.8148	21.6758	85.0477	1.48436	9.35469		19.5599	0
44941	Tue Mar 28 14:48:42 2017_x000D_	30.1822	24.7584	36.097	0.630012	1	20.8148	21.6758	85.0477	1.48436	9.86157		19.8614	0
44942	Tue Mar 28 14:48:42 2017_x000D_	30.6867	24.3297	34.4502	0.60127	1	20.8148	21.6758	85.0477	1.48436	10.2224		13.1971	0
44943	Tue Mar 28 14:48:42 2017_x000D_	30.9877	24.0089	33.5244	0.58511	1	20.8148	21.6758	85.0477	1.48436	10.437		9.76662	41.7795
44944	Tue Mar 28 14:48:42 2017_x000D_	31.2945	23.9	34.4501	0.601268	1	22.1485	21.2749	67.138	1.17178	9.51528		11.1669	0
44945	Tue Mar 28 14:48:42 2017_x000D_	31.5985	23.6852	36.0967	0.630005	1	22.1485	21.2749	67.138	1.17178	9.75254		19.8506	0
44946	Tue Mar 28 14:48:42 2017_x000D_	32.1027	23.2567	34.4492	0.601252	1	22.1485	21.2749	67.138	1.17178	10.1496		9.76662	0
44947	Tue Mar 28 14:48:42 2017_x000D_	32.4095	23.1478	33.5253	0.585126	1	22.1485	21.2749	67.138	1.17178	10.4305		19.8402	39.903
44948	Tue Mar 28 14:48:42 2017_x000D_	32.9135	22.7196	31.94	0.557458	1	23.4526	21.5366	67.138	1.17178	9.53457		13.8094	0
44949	Tue Mar 28 14:48:43 2017_x000D_	33.3202	22.504	31.9404	0.557466	1	23.4526	21.5366	67.138	1.17178	9.91491		15.4828	0
44950	Tue Mar 28 14:48:43 2017_x000D_	33.724	22.1826	34.4496	0.601259	1	23.4526	21.5366	67.138	1.17178	10.2917		11.1536	0
44951	Tue Mar 28 14:48:43 2017_x000D_	34.0276	21.968	36.0972	0.630014	1	23.4526	21.5366	67.138	1.17178	10.5838		20.6992	19.7165
44952	Tue Mar 28 14:48:43 2017_x000D_	34.6373	21.645	33.5249	0.58512	1	24.1095	21.557	67.138	1.17178	10.5282		11.1379	0
44953	Tue Mar 28 14:48:43 2017_x000D_	34.9404	21.4306	31.9396	0.557452	1	24.1095	21.557	67.138	1.17178	10.8316		8.78249	0
44954	Tue Mar 28 14:48:43 2017_x000D_	35.1407	21.2171	31.9386	0.557434	1	24.1095	21.557	67.138	1.17178	11.0364		22.2815	0
44955	Tue Mar 28 14:48:43 2017_x000D_	35.7472	20.7884	31.938	0.557424	1	24.1095	21.557	67.138	1.17178	11.6631		11.1428	75.222
44956	Tue Mar 28 14:48:43 2017_x000D_	36.0505	20.574	33.5235	0.585095	1	26.5471	20.9695	46.1285	0.805094	9.51163		9.73233	0
44957	Tue Mar 28 14:48:43 2017_x000D_	36.3563	20.4657	34.4505	0.601275	1	26.5471	20.9695	46.1285	0.805094	9.82213		20.6697	0
44958	Tue Mar 28 14:48:43 2017_x000D_	36.9651	20.1431	31.9394	0.557447	1	26.5471	20.9695	46.1285	0.805094	10.4507		8.7762	0
44959	Tue Mar 28 14:48:43 2017_x000D_	37.1652	19.9297	31.9383	0.557428	1	26.5471	20.9695	46.1285	0.805094	10.6689		17.9866	0
44960	Tue Mar 28 14:48:43 2017_x000D_	37.6712	19.6081	36.0999	0.630062	1	26.5471	20.9695	46.1285	0.805094	11.2071		6.88325	86.6029
44961	Tue Mar 28 14:48:43 2017_x000D_	37.8739	19.5006	33.5249	0.58512	1	29.4122	20.6165	41.046	0.716388	8.53496		11.1212	0
44962	Tue Mar 28 14:48:43 2017_x000D_	38.1766	19.2866	31.9382	0.557426	1	29.4122	20.6165	41.046	0.716388	8.86472		15.442	0
44963	Tue Mar 28 14:48:43 2017_x000D_	38.5793	18.966	29.2872	0.511158	1	29.4122	20.6165	41.046	0.716388	9.3145		6.88185	0
44964	Tue Mar 28 14:48:43 2017_x000D_	38.782	18.8586	31.9375	0.557415	1	29.4122	20.6165	41.046	0.716388	9.53328		20.6388	67.1776
44965	Tue Mar 28 14:48:43 2017_x000D_	39.3899	18.5365	29.2876	0.511164	1	31.6201	20.2431	36.2791	0.63319	7.95502		6.88044	0
44966	Tue Mar 28 14:48:43 2017_x000D_	39.5926	18.4292	31.9385	0.557432	1	31.6201	20.2431	36.2791	0.63319	8.17625		6.87514	0
44967	Tue Mar 28 14:48:43 2017_x000D_	39.7951	18.3219	29.2877	0.511167	1	31.6201	20.2431	36.2791	0.63319	8.39772		11.2525	0
44968	Tue Mar 28 14:48:43 2017_x000D_	39.9924	18.0029	31.9363	0.557394	1	31.6201	20.2431	36.2791	0.63319	8.66683		12.6554	33.5843
44969	Tue Mar 28 14:48:43 2017_x000D_	40.4	17.8942	29.2865	0.511146	1	32.7239	20.0564	0	0	7.97481		11.1038	0
44970	Tue Mar 28 14:48:44 2017_x000D_	40.7022	17.6805	27.9087	0.487099	1	32.7239	20.0564	0	0	8.32455		3.06907	0
44971	Tue Mar 28 14:48:44 2017_x000D_	40.8045	17.6798	21.3435	0.372514	1	32.7239	20.0564	0	0	8.42285		0.0067082	0
44972	Tue Mar 28 14:48:44 2017_x000D_	40.8043	17.6797	15.6578	0.273281	1	32.7239	20.0564	0	0	8.42268		4.48447	33.5838
44973	Tue Mar 28 14:48:44 2017_x000D_	40.6985	17.5741	0.382593	0.00667751	1	33.8277	19.8698	0	0	7.24418		9.23411	0
44974	Tue Mar 28 14:48:44 2017_x000D_	40.3907	17.5756	-11.8319	-0.206505	1	33.8277	19.8698	0	0	6.95243		3.19895	0
44975	Tue Mar 28 14:48:44 2017_x000D_	40.3881	17.469	-28.0398	-0.489387	1	33.8277	19.8698	0	0	6.98589		4.39364	0
44976	Tue Mar 28 14:48:44 2017_x000D_	40.4881	17.362	-36.9861	-0.645529	1	33.8277	19.8698	0	0	7.11688		3.16955	0
44977	Tue Mar 28 14:48:44 2017_x000D_	40.4914	17.4676	-51.2015	-0.893635	1	33.8277	19.8698	0	0	7.08346		7.11108	362.981
44978	Tue Mar 28 14:48:44 2017_x000D_	40.5996	17.6785	-61.6504	-1.076	2	43.3677	12.4278	347.947	6.07282	5.93567		3.08105	0
44979	Tue Mar 28 14:48:44 2017_x000D_	40.7023	17.6779	-64.2599	-1.12155	2	43.3677	12.4278	347.947	6.07282	5.88795		9.52533	0
44980	Tue Mar 28 14:48:44 2017_x000D_	40.7107	17.9953	-77.6556	-1.35535	2	43.3677	12.4278	347.947	6.07282	6.16901		7.10965	0
44981	Tue Mar 28 14:48:44 2017_x000D_	40.8186	18.2063	-80.338	-1.40216	2	43.3677	12.4278	347.947	6.07282	6.31577		22.2248	19.6899
44982	Tue Mar 28 14:48:44 2017_x000D_	40.8369	18.9469	-79.9087	-1.39467	2	42.7117	12.407	30.7409	0.53653	6.80332		13.1045	0
44983	Tue Mar 28 14:48:44 2017_x000D_	40.9497	19.3689	-77.0956	-1.34557	2	42.7117	12.407	30.7409	0.53653	7.18141		13.106	0
44984	Tue Mar 28 14:48:44 2017_x000D_	41.0627	19.7909	-79.9107	-1.3947	2	42.7117	12.407	30.7409	0.53653	7.56579		26.1813	0
44985	Tue Mar 28 14:48:44 2017_x000D_	41.2881	20.634	-74.3408	-1.29749	2	42.7117	12.407	30.7409	0.53653	8.34926		6.33792	32.8182
44986	Tue Mar 28 14:48:44 2017_x000D_	41.2933	20.8452	-74.3393	-1.29747	2	43.3267	13.3117	9.02052	0.157438	7.8031		20.0522	0
44987	Tue Mar 28 14:48:44 2017_x000D_	41.5132	21.4764	-69.0447	-1.20506	2	43.3267	13.3117	9.02052	0.157438	8.36368		13.0813	0
44988	Tue Mar 28 14:48:44 2017_x000D_	41.626	21.8976	-71.6525	-1.25057	2	43.3267	13.3117	9.02052	0.157438	8.75272		7.06803	0
44989	Tue Mar 28 14:48:44 2017_x000D_	41.7332	22.1074	-69.0441	-1.20505	2	43.3267	13.3117	9.02052	0.157438	8.93888		20.0352	0
44990	Tue Mar 28 14:48:44 2017_x000D_	41.9531	22.738	-69.0435	-1.20504	2	43.3267	13.3117	9.02052	0.157438	9.52585		11.3776	33.1736
44991	Tue Mar 28 14:48:44 2017_x000D_	42.1652	23.0524	-68.0536	-1.18776	2	43.2755	14.4163	16.0377	0.279911	8.70718		19.2536	0
44992	Tue Mar 28 14:48:45 2017_x000D_	42.2829	23.6833	-70.7746	-1.23525	2	43.2755	14.4163	16.0377	0.279911	9.32001		11.3527	0
44993	Tue Mar 28 14:48:45 2017_x000D_	42.4947	23.9969	-71.6574	-1.25066	2	43.2755	14.4163	16.0377	0.279911	9.61236		16.1274	0
44994	Tue Mar 28 14:48:45 2017_x000D_	42.6094	24.5221	-68.0493	-1.18768	2	43.2755	14.4163	16.0377	0.279911	10.1277		9.99065	0
44995	Tue Mar 28 14:48:45 2017_x000D_	42.7192	24.8365	-71.6559	-1.25063	2	43.2755	14.4163	16.0377	0.279911	10.435		9.98768	0
44996	Tue Mar 28 14:48:45 2017_x000D_	42.8287	25.1509	-68.0484	-1.18767	2	43.2755	14.4163	16.0377	0.279911	10.7439		9.984	0
44997	Tue Mar 28 14:48:45 2017_x000D_	42.9384	25.4651	-71.6562	-1.25064	2	43.2755	14.4163	16.0377	0.279911	11.0539		19.9594	0
44998	Tue Mar 28 14:48:45 2017_x000D_	43.1575	26.0933	-71.6565	-1.25064	2	43.2755	14.4163	16.0377	0.279911	11.6776		13.004	66.7468
44999	Tue Mar 28 14:48:45 2017_x000D_	43.2693	26.5121	-69.0398	-1.20497	2	42.9544	16.6179	10.1765	0.177613	9.89921		18.3356	0
45000	Tue Mar 28 14:48:45 2017_x000D_	43.5877	27.0338	-70.7785	-1.23532	2	42.9544	16.6179	10.1765	0.177613	10.4351		12.9916	0
45001	Tue Mar 28 14:48:45 2017_x000D_	43.6994	27.4522	-68.0467	-1.18764	2	42.9544	16.6179	10.1765	0.177613	10.8599		19.9138	0
45002	Tue Mar 28 14:48:45 2017_x000D_	43.9179	28.079	-68.0457	-1.18762	2	42.9544	16.6179	10.1765	0.177613	11.5015		6.28979	6.56127
45003	Tue Mar 28 14:48:45 2017_x000D_	43.9229	28.2886	-68.0434	-1.18758	2	43.173	16.6248	83.6952	1.46076	11.6879		21.0701	0
45004	Tue Mar 28 14:48:45 2017_x000D_	44.2431	28.9137	-70.7785	-1.23532	2	43.173	16.6248	83.6952	1.46076	12.3354		9.42262	0
45005	Tue Mar 28 14:48:45 2017_x000D_	44.2505	29.2277	-71.658	-1.25067	2	43.173	16.6248	83.6952	1.46076	12.6489		11.2887	0
45006	Tue Mar 28 14:48:45 2017_x000D_	44.4613	29.5394	-70.7785	-1.23532	2	43.173	16.6248	83.6952	1.46076	12.9787		19.1185	0
45007	Tue Mar 28 14:48:45 2017_x000D_	44.5775	30.166	-68.0405	-1.18753	2	43.173	16.6248	83.6952	1.46076	13.6138		7.01313	6.63106
45008	Tue Mar 28 14:48:45 2017_x000D_	44.6842	30.374	-70.7766	-1.23528	2	43.1832	16.404	125.759	2.1949	14.0504		12.9443	0
45009	Tue Mar 28 14:48:45 2017_x000D_	44.7954	30.7909	-68.0395	-1.18751	2	43.1832	16.404	125.759	2.1949	14.4769		16.8787	0
45010	Tue Mar 28 14:48:45 2017_x000D_	45.0107	31.3107	-69.037	-1.20492	2	43.1832	16.404	125.759	2.1949	15.0183		11.2621	0
45011	Tue Mar 28 14:48:45 2017_x000D_	45.2211	31.6216	-68.0421	-1.18756	2	43.1832	16.404	125.759	2.1949	15.3534		19.8189	6.56127
45012	Tue Mar 28 14:48:45 2017_x000D_	45.4386	32.2454	-68.0411	-1.18754	2	43.4018	16.4109	173.377	3.026	15.965		9.39548	0
45013	Tue Mar 28 14:48:46 2017_x000D_	45.4458	32.5585	-69.0357	-1.2049	2	43.4018	16.4109	173.377	3.026	16.2765		8.77388	0
45014	Tue Mar 28 14:48:46 2017_x000D_	45.6536	32.7643	-69.0395	-1.20497	2	43.4018	16.4109	173.377	3.026	16.5077		19.0579	0
45015	Tue Mar 28 14:48:46 2017_x000D_	45.7695	33.3889	-71.6619	-1.25074	2	43.4018	16.4109	173.377	3.026	17.1423		6.97685	37.0238
45016	Tue Mar 28 14:48:46 2017_x000D_	45.8755	33.5959	-69.0367	-1.20492	2	44.2349	17.3214	243.239	4.24532	16.357		16.8358	0
45017	Tue Mar 28 14:48:46 2017_x000D_	46.0902	34.1144	-68.0382	-1.18749	2	44.2349	17.3214	243.239	4.24532	16.8952		9.88248	0
45018	Tue Mar 28 14:48:46 2017_x000D_	46.1988	34.4254	-71.6644	-1.25078	2	44.2349	17.3214	243.239	4.24532	17.2164		12.8882	0
45019	Tue Mar 28 14:48:46 2017_x000D_	46.3095	34.8405	-69.0355	-1.2049	2	44.2349	17.3214	243.239	4.24532	17.6415		6.97288	0
45020	Tue Mar 28 14:48:46 2017_x000D_	46.4156	35.0473	-71.6647	-1.25079	2	44.2349	17.3214	243.239	4.24532	17.8595		12.8788	74.0201
45021	Tue Mar 28 14:48:46 2017_x000D_	46.5262	35.4621	-69.0348	-1.20488	2	45.9004	19.1418	333.228	5.81592	16.3323		9.87866	0
45022	Tue Mar 28 14:48:46 2017_x000D_	46.6347	35.773	-70.7785	-1.23532	2	45.9004	19.1418	333.228	5.81592	16.6474		4.36151	0
45023	Tue Mar 28 14:48:46 2017_x000D_	46.7381	35.8752	-69.0364	-1.20491	2	45.9004	19.1418	333.228	5.81592	16.7544		9.86621	0
45024	Tue Mar 28 14:48:46 2017_x000D_	46.8462	36.1858	-65.3887	-1.14125	2	45.9004	19.1418	333.228	5.81592	17.0702		9.86338	41.9295
45025	Tue Mar 28 14:48:46 2017_x000D_	46.9543	36.4963	-61.5389	-1.07406	2	46.7225	20.2721	7.83539	0.136753	16.2259		6.23859	0
45026	Tue Mar 28 14:48:46 2017_x000D_	46.959	36.7042	-61.5357	-1.074	2	46.7225	20.2721	7.83539	0.136753	16.4338		3.01854	0
45027	Tue Mar 28 14:48:46 2017_x000D_	47.0596	36.7023	-54.349	-0.948568	2	46.7225	20.2721	7.83539	0.136753	16.4337		3.03959	0
45028	Tue Mar 28 14:48:46 2017_x000D_	46.9583	36.7043	-48.721	-0.850342	2	46.7225	20.2721	7.83539	0.136753	16.4339		3.13263	41.9169
45029	Tue Mar 28 14:48:46 2017_x000D_	46.9604	36.8087	-38.3458	-0.66926	2	47.5443	21.4021	54.6792	0.954332	15.4177		3.11805	0
45030	Tue Mar 28 14:48:46 2017_x000D_	46.9577	36.7048	-32.5781	-0.568594	2	47.5443	21.4021	54.6792	0.954332	15.3139		3.03329	0
45031	Tue Mar 28 14:48:46 2017_x000D_	47.0588	36.7034	-26.1844	-0.457005	2	47.5443	21.4021	54.6792	0.954332	15.309		6.96207	0
45032	Tue Mar 28 14:48:46 2017_x000D_	47.1645	36.91	-19.7462	-0.344636	2	47.5443	21.4021	54.6792	0.954332	15.5126		0.0108167	32.7334
45033	Tue Mar 28 14:48:46 2017_x000D_	47.1647	36.9103	-14.1582	-0.247107	2	48.1578	22.3044	54.779	0.956074	14.6396		6.84919	0
45034	Tue Mar 28 14:48:47 2017_x000D_	47.3695	37.0112	-5.21087	-0.0909469	2	48.1578	22.3044	54.779	0.956074	14.7279		4.33209	0
45035	Tue Mar 28 14:48:47 2017_x000D_	47.4681	36.9057	-1.98275	-0.0346055	2	48.1578	22.3044	54.779	0.956074	14.6176		12.5417	0
45036	Tue Mar 28 14:48:47 2017_x000D_	47.8747	37.0029	0.962913	0.016806	2	48.1578	22.3044	54.779	0.956074	14.7012		9.10029	0
45037	Tue Mar 28 14:48:47 2017_x000D_	48.178	36.9978	0.962952	0.0168067	2	48.1578	22.3044	54.779	0.956074	14.6934		21.201	32.7267
45038	Tue Mar 28 14:48:47 2017_x000D_	48.8846	36.986	0.962897	0.0168057	2	48.7712	23.2065	54.9852	0.959673	13.78		0	0
45039	Tue Mar 28 14:48:47 2017_x000D_	48.8846	36.986	0.962897	0.0168057	2	48.7712	23.2065	54.9852	0.959673	13.78		18.1646	0
45040	Tue Mar 28 14:48:47 2017_x000D_	49.49	36.9758	0.962908	0.0168059	2	48.7712	23.2065	54.9852	0.959673	13.788		9.08529	0
45041	Tue Mar 28 14:48:47 2017_x000D_	49.7928	36.9707	0.962917	0.0168061	2	48.7712	23.2065	54.9852	0.959673	13.8021		21.165	18.4757
45042	Tue Mar 28 14:48:47 2017_x000D_	50.4982	36.9588	0.962942	0.0168065	2	49.187	23.6608	55.9111	0.975832	13.3625		12.0887	0
45043	Tue Mar 28 14:48:47 2017_x000D_	50.9011	36.9521	0.96286	0.0168051	2	49.187	23.6608	55.9111	0.975832	13.4014		18.1286	0
45044	Tue Mar 28 14:48:47 2017_x000D_	51.5053	36.9419	0.962923	0.0168062	2	49.187	23.6608	55.9111	0.975832	13.4819		12.0767	0
45045	Tue Mar 28 14:48:47 2017_x000D_	51.9078	36.9352	0.962947	0.0168066	2	49.187	23.6608	55.9111	0.975832	13.5504		18.1076	27.7083
45046	Tue Mar 28 14:48:47 2017_x000D_	52.5113	36.925	0.962901	0.0168058	2	49.8105	24.3422	47.6776	0.832131	12.8694		12.0647	0
45047	Tue Mar 28 14:48:47 2017_x000D_	52.9134	36.9183	0.962924	0.0168062	2	49.8105	24.3422	47.6776	0.832131	12.9532		6.03086	0
45048	Tue Mar 28 14:48:47 2017_x000D_	53.1144	36.9149	0.962908	0.0168059	2	49.8105	24.3422	47.6776	0.832131	12.9996		12.0587	0
45049	Tue Mar 28 14:48:47 2017_x000D_	53.5163	36.9081	0.962932	0.0168063	2	49.8105	24.3422	47.6776	0.832131	13.1009		21.096	0
45050	Tue Mar 28 14:48:47 2017_x000D_	54.2194	36.8963	0.962902	0.0168058	2	49.8105	24.3422	47.6776	0.832131	13.3058		9.5395	9.2347
45051	Tue Mar 28 14:48:47 2017_x000D_	54.5183	36.7878	3.91444	0.0683199	2	50.0183	24.5693	56.3481	0.98346	13.0208		24.0754	0
45052	Tue Mar 28 14:48:47 2017_x000D_	55.3207	36.7743	3.91569	0.0683417	2	50.0183	24.5693	56.3481	0.98346	13.307		6.01581	0
45053	Tue Mar 28 14:48:47 2017_x000D_	55.5212	36.771	3.91595	0.0683462	2	50.0183	24.5693	56.3481	0.98346	13.3852		24.0514	0
45054	Tue Mar 28 14:48:47 2017_x000D_	56.3228	36.7576	3.91709	0.0683662	2	50.0183	24.5693	56.3481	0.98346	13.7223		12.0167	6.54918
45055	Tue Mar 28 14:48:47 2017_x000D_	56.7233	36.7508	3.91772	0.0683771	2	50.2365	24.5761	53.9744	0.942032	13.795		9.51695	0
45056	Tue Mar 28 14:48:48 2017_x000D_	57.0214	36.6423	0.95671	0.0166977	2	50.2365	24.5761	53.9744	0.942032	13.843		21.2504	0
45057	Tue Mar 28 14:48:48 2017_x000D_	57.7238	36.7339	-1.99911	-0.034891	2	50.2365	24.5761	53.9744	0.942032	14.2784		12.0017	0
45058	Tue Mar 28 14:48:48 2017_x000D_	58.1238	36.7272	-1.99974	-0.0349021	2	50.2365	24.5761	53.9744	0.942032	14.4865		17.9906	35.1123
45059	Tue Mar 28 14:48:48 2017_x000D_	58.7234	36.7171	-2.00069	-0.0349186	2	51.3065	25.0504	42.2809	0.737941	13.8247		12.3872	0
45060	Tue Mar 28 14:48:48 2017_x000D_	59.1248	36.8139	0.962901	0.0168058	2	51.3065	25.0504	42.2809	0.737941	14.1247		23.9614	0
45061	Tue Mar 28 14:48:48 2017_x000D_	59.9234	36.8004	0.962884	0.0168055	2	51.3065	25.0504	42.2809	0.737941	14.571		8.97125	0
45062	Tue Mar 28 14:48:48 2017_x000D_	60.2224	36.7954	0.962914	0.016806	2	51.3065	25.0504	42.2809	0.737941	14.7458		8.98325	45.8289
45063	Tue Mar 28 14:48:48 2017_x000D_	60.5218	36.7904	0.96294	0.0168065	2	52.8334	25.0976	0	0	13.994		17.9456	0
45064	Tue Mar 28 14:48:48 2017_x000D_	61.1199	36.7803	0.962885	0.0168055	2	52.8334	25.0976	0	0	14.3231		8.96226	0
45065	Tue Mar 28 14:48:48 2017_x000D_	61.4186	36.7753	0.962868	0.0168052	2	52.8334	25.0976	0	0	14.4939		9.49311	0
45066	Tue Mar 28 14:48:48 2017_x000D_	61.716	36.6672	3.92516	0.068507	2	52.8334	25.0976	0	0	14.5862		14.9301	0
45067	Tue Mar 28 14:48:48 2017_x000D_	62.2136	36.6589	3.78489	0.0660587	2	52.8334	25.0976	0	0	14.888		8.96525	72.1913
45068	Tue Mar 28 14:48:48 2017_x000D_	62.5124	36.6539	3.92635	0.0685277	2	55.2217	25.392	0	0	13.4158		17.9095	0
45069	Tue Mar 28 14:48:48 2017_x000D_	63.1093	36.6439	3.92721	0.0685428	2	55.2217	25.392	0	0	13.7412		8.94426	0
45070	Tue Mar 28 14:48:48 2017_x000D_	63.4074	36.6389	3.78661	0.0660888	2	55.2217	25.392	0	0	13.9104		14.9151	0
45071	Tue Mar 28 14:48:48 2017_x000D_	63.9045	36.6305	3.92845	0.0685644	2	55.2217	25.392	0	0	14.2019		6.71834	39.2618
45072	Tue Mar 28 14:48:48 2017_x000D_	64.1015	36.524	0.956751	0.0166985	2	56.5298	25.4325	0	0	13.4295		8.93521	0
45073	Tue Mar 28 14:48:48 2017_x000D_	64.3993	36.5191	0.95669	0.0166974	2	56.5298	25.4325	0	0	13.5957		14.9031	0
45074	Tue Mar 28 14:48:48 2017_x000D_	64.896	36.5108	0.956722	0.016698	2	56.5298	25.4325	0	0	13.8824		5.95582	0
45075	Tue Mar 28 14:48:48 2017_x000D_	65.0945	36.5075	0.956756	0.0166985	2	56.5298	25.4325	0	0	14.0003		11.9087	26.1724
45076	Tue Mar 28 14:48:48 2017_x000D_	65.4914	36.5008	0.956715	0.0166978	2	57.4018	25.4594	0	0	13.6877		5.95282	0
45077	Tue Mar 28 14:48:49 2017_x000D_	65.6898	36.4975	0.956694	0.0166975	2	57.4018	25.4594	0	0	13.8033		5.94693	0
45078	Tue Mar 28 14:48:49 2017_x000D_	65.888	36.494	-4.97217	-0.0867807	2	57.4018	25.4594	0	0	13.9204		12.2759	0
45079	Tue Mar 28 14:48:49 2017_x000D_	66.2858	36.5899	-13.6007	-0.237377	2	57.4018	25.4594	0	0	14.2413		3.09925	0
45080	Tue Mar 28 14:48:49 2017_x000D_	66.2845	36.4866	-23.8372	-0.416038	2	57.4018	25.4594	0	0	14.1599		4.29583	13.0833
45081	Tue Mar 28 14:48:49 2017_x000D_	66.1841	36.3845	-41.0765	-0.716921	2	57.8377	25.4729	0	0	13.7377		4.28303	0
45082	Tue Mar 28 14:48:49 2017_x000D_	66.0838	36.2829	-53.27	-0.929736	2	57.8377	25.4729	0	0	13.5961		0.0108167	0
45083	Tue Mar 28 14:48:49 2017_x000D_	66.0841	36.2827	-60.9719	-1.06416	2	57.8377	25.4729	0	0	13.5961		2.99738	0
45084	Tue Mar 28 14:48:49 2017_x000D_	66.184	36.2811	-75.5984	-1.31944	2	57.8377	25.4729	0	0	13.6557		0.0169706	26.1664
45085	Tue Mar 28 14:48:49 2017_x000D_	66.1844	36.2815	-86.3811	-1.50764	2	58.7095	25.4998	0	0	13.1194		6.19284	0
45086	Tue Mar 28 14:48:49 2017_x000D_	66.1878	36.4879	262.645	4.58403	2	58.7095	25.4998	0	0	13.2915		4.29572	0
45087	Tue Mar 28 14:48:49 2017_x000D_	66.2886	36.5896	253.955	4.43236	2	58.7095	25.4998	0	0	13.4323		6.71735	0
45088	Tue Mar 28 14:48:49 2017_x000D_	66.0918	36.6964	242.738	4.23658	2	58.7095	25.4998	0	0	13.4113		4.2851	13.0833
45089	Tue Mar 28 14:48:49 2017_x000D_	66.1924	36.7978	238.963	4.17068	2	59.1454	25.5133	0	0	13.3041		12.88	0
45090	Tue Mar 28 14:48:49 2017_x000D_	65.8996	37.1118	235.058	4.10254	2	59.1454	25.5133	0	0	13.4218		19.5079	0
45091	Tue Mar 28 14:48:49 2017_x000D_	65.5109	37.6331	236.688	4.13098	2	59.1454	25.5133	0	0	13.6897		15.2468	0
45092	Tue Mar 28 14:48:49 2017_x000D_	65.2198	38.0497	238.963	4.17069	2	59.1454	25.5133	0	0	13.9305		9.72738	19.6234
45093	Tue Mar 28 14:48:49 2017_x000D_	65.1254	38.3599	242.739	4.23659	2	59.7992	25.5335	0	0	13.8883		24.6745	0
45094	Tue Mar 28 14:48:49 2017_x000D_	64.74	39.0865	248.81	4.34255	2	59.7992	25.5335	0	0	14.4255		13.7139	0
45095	Tue Mar 28 14:48:49 2017_x000D_	64.5481	39.5014	248.81	4.34255	2	59.7992	25.5335	0	0	14.7531		20.5647	0
45096	Tue Mar 28 14:48:49 2017_x000D_	64.2602	40.1235	251.348	4.38684	2	59.7992	25.5335	0	0	15.2568		12.6895	0
45097	Tue Mar 28 14:48:49 2017_x000D_	64.1675	40.5362	253.967	4.43256	2	59.7992	25.5335	0	0	15.6257		18.736	13.0802
45098	Tue Mar 28 14:48:50 2017_x000D_	64.0781	41.1543	256.663	4.47961	2	60.235	25.5469	356.146	6.21593	16.0736		11.0047	0
45099	Tue Mar 28 14:48:50 2017_x000D_	63.8847	41.466	257.349	4.49159	2	60.235	25.5469	356.146	6.21593	16.3321		12.6836	0
45100	Tue Mar 28 14:48:50 2017_x000D_	63.792	41.8785	259.988	4.53765	2	60.235	25.5469	356.146	6.21593	16.7145		18.7292	0
45101	Tue Mar 28 14:48:50 2017_x000D_	63.7028	42.4964	257.348	4.49158	2	60.235	25.5469	356.146	6.21593	17.3006		9.23817	13.0803
45102	Tue Mar 28 14:48:50 2017_x000D_	63.7077	42.8043	256.662	4.4796	2	60.6708	25.5604	358.089	6.24984	17.5093		19.4226	0
45103	Tue Mar 28 14:48:50 2017_x000D_	63.5193	43.4237	256.663	4.47961	2	60.6708	25.5604	358.089	6.24984	18.089		12.6735	0
45104	Tue Mar 28 14:48:50 2017_x000D_	63.4268	43.8359	253.965	4.43252	2	60.6708	25.5604	358.089	6.24984	18.4821		6.8428	0
45105	Tue Mar 28 14:48:50 2017_x000D_	63.331	44.0429	256.663	4.47962	2	60.6708	25.5604	358.089	6.24984	18.673		18.7054	9.21813
45106	Tue Mar 28 14:48:50 2017_x000D_	63.2418	44.66	253.964	4.43251	2	60.878	25.7873	359.276	6.27055	19.0202		13.6856	0
45107	Tue Mar 28 14:48:50 2017_x000D_	63.0502	45.074	253.965	4.43252	2	60.878	25.7873	359.276	6.27055	19.4086		6.14485	0
45108	Tue Mar 28 14:48:50 2017_x000D_	63.0536	45.2788	253.964	4.43251	2	60.878	25.7873	359.276	6.27055	19.6125		19.4007	0
45109	Tue Mar 28 14:48:50 2017_x000D_	62.8654	45.8975	253.964	4.43251	2	60.878	25.7873	359.276	6.27055	20.2082		13.6789	0
45110	Tue Mar 28 14:48:50 2017_x000D_	62.6739	46.3113	253.965	4.43253	2	60.878	25.7873	359.276	6.27055	20.6024		18.6778	13.0802
45111	Tue Mar 28 14:48:50 2017_x000D_	62.5849	46.9275	256.664	4.47964	2	61.3138	25.8007	0	0	21.165		6.83882	0
45112	Tue Mar 28 14:48:50 2017_x000D_	62.4892	47.1344	253.965	4.43252	2	61.3138	25.8007	0	0	21.3661		25.2953	0
45113	Tue Mar 28 14:48:50 2017_x000D_	62.3045	47.9571	253.964	4.43251	2	61.3138	25.8007	0	0	22.1785		8.57119	0
45114	Tue Mar 28 14:48:50 2017_x000D_	62.1097	48.1661	253.966	4.43254	2	61.3138	25.8007	0	0	22.3796		24.7301	6.53718
45115	Tue Mar 28 14:48:50 2017_x000D_	62.0243	48.986	256.665	4.47965	2	61.5316	25.8075	0	0	23.1837		6.8361	0
45116	Tue Mar 28 14:48:50 2017_x000D_	61.9286	49.1928	253.964	4.43251	2	61.5316	25.8075	0	0	23.3887		13.6628	0
45117	Tue Mar 28 14:48:50 2017_x000D_	61.7373	49.6061	253.965	4.43253	2	61.5316	25.8075	0	0	23.7995		19.3628	0
45118	Tue Mar 28 14:48:50 2017_x000D_	61.5495	50.2236	253.965	4.43253	2	61.5316	25.8075	0	0	24.4161		12.2537	88.8093
45119	Tue Mar 28 14:48:50 2017_x000D_	61.5564	50.632	253.964	4.4325	2	63.1568	28.2818	27.1223	0.473374	22.4074		8.56695	0
45120	Tue Mar 28 14:48:51 2017_x000D_	61.3617	50.8409	253.965	4.43253	2	63.1568	28.2818	27.1223	0.473374	22.6304		19.3533	0
45121	Tue Mar 28 14:48:51 2017_x000D_	61.174	51.4581	253.965	4.43253	2	63.1568	28.2818	27.1223	0.473374	23.261		12.2448	0
45122	Tue Mar 28 14:48:51 2017_x000D_	61.181	51.8662	253.964	4.43251	2	63.1568	28.2818	27.1223	0.473374	23.667		19.3418	79.1346
45123	Tue Mar 28 14:48:51 2017_x000D_	60.9933	52.483	253.964	4.43251	2	64.1278	30.7344	74.5809	1.30168	21.9733		10.9739	0
45124	Tue Mar 28 14:48:51 2017_x000D_	60.8004	52.7938	254.769	4.44655	2	64.1278	30.7344	74.5809	1.30168	22.3089		9.17838	0
45125	Tue Mar 28 14:48:51 2017_x000D_	60.8057	53.0997	253.964	4.43251	2	64.1278	30.7344	74.5809	1.30168	22.6107		13.6439	0
45126	Tue Mar 28 14:48:51 2017_x000D_	60.6146	53.5124	253.965	4.43253	2	64.1278	30.7344	74.5809	1.30168	23.0473		9.17538	0
45127	Tue Mar 28 14:48:51 2017_x000D_	60.6199	53.8182	253.079	4.41707	2	64.1278	30.7344	74.5809	1.30168	23.3488		16.4427	64.4756
45128	Tue Mar 28 14:48:51 2017_x000D_	60.4307	54.3326	253.964	4.43252	2	64.902	32.7393	75.4415	1.3167	22.0514		6.81578	0
45129	Tue Mar 28 14:48:51 2017_x000D_	60.3351	54.5387	256.67	4.47974	2	64.902	32.7393	75.4415	1.3167	22.2726		15.5872	0
45130	Tue Mar 28 14:48:51 2017_x000D_	60.245	55.0504	254.768	4.44654	2	64.902	32.7393	75.4415	1.3167	22.7919		9.66099	0
45131	Tue Mar 28 14:48:51 2017_x000D_	60.1513	55.3585	256.67	4.47974	2	64.902	32.7393	75.4415	1.3167	23.1127		12.5993	49.8469
45132	Tue Mar 28 14:48:51 2017_x000D_	60.0594	55.7683	253.964	4.43251	2	65.4797	34.2972	78.0254	1.3618	22.1447		0	0
45133	Tue Mar 28 14:48:51 2017_x000D_	60.0594	55.7683	253.964	4.43251	2	65.4797	34.2972	78.0254	1.3618	22.1447		13.6305	0
45134	Tue Mar 28 14:48:51 2017_x000D_	59.8685	56.1806	253.965	4.43252	2	65.4797	34.2972	78.0254	1.3618	22.5913		3.04848	0
45135	Tue Mar 28 14:48:51 2017_x000D_	59.8703	56.2822	254.769	4.44655	2	65.4797	34.2972	78.0254	1.3618	22.6893		10.9682	176.6
45136	Tue Mar 28 14:48:51 2017_x000D_	59.6776	56.5929	253.966	4.43254	2	66.7228	40.0511	82.7496	1.44425	17.9796		9.64377	0
45137	Tue Mar 28 14:48:51 2017_x000D_	59.5839	56.9004	257.361	4.4918	2	66.7228	40.0511	82.7496	1.44425	18.2993		18.565	0
45138	Tue Mar 28 14:48:51 2017_x000D_	59.4956	57.5129	265.46	4.63315	2	66.7228	40.0511	82.7496	1.44425	18.8983		6.8049	0
45139	Tue Mar 28 14:48:51 2017_x000D_	59.4	57.7186	-86.1867	-1.50424	2	66.7228	40.0511	82.7496	1.44425	19.125		9.13609	0
45140	Tue Mar 28 14:48:51 2017_x000D_	59.4047	58.0231	-69.159	-1.20705	2	66.7228	40.0511	82.7496	1.44425	19.4048		4.2237	127.348
45141	Tue Mar 28 14:48:52 2017_x000D_	59.5051	58.1218	-60.4129	-1.0544	2	67.3879	44.2436	76.0313	1.327	15.9607		6.1058	0
45142	Tue Mar 28 14:48:52 2017_x000D_	59.5084	58.3253	-52.6054	-0.918137	2	67.3879	44.2436	76.0313	1.327	16.1363		4.23433	0
45143	Tue Mar 28 14:48:52 2017_x000D_	59.6091	58.4242	-48.544	-0.847253	2	67.3879	44.2436	76.0313	1.327	16.174		8.46431	0
45144	Tue Mar 28 14:48:52 2017_x000D_	59.8101	58.6222	-32.1439	-0.561017	2	67.3879	44.2436	76.0313	1.327	16.2532		6.75674	86.2988
45145	Tue Mar 28 14:48:52 2017_x000D_	59.9125	58.8228	-25.6584	-0.447824	2	67.6825	47.1051	79.0648	1.37994	14.0598		12.2256	0
45146	Tue Mar 28 14:48:52 2017_x000D_	60.3098	58.9135	-15.5362	-0.271157	2	67.6825	47.1051	79.0648	1.37994	13.921		6.64459	0
45147	Tue Mar 28 14:48:52 2017_x000D_	60.5094	59.0095	-12.7968	-0.223346	2	67.6825	47.1051	79.0648	1.37994	13.8985		23.8931	0
45148	Tue Mar 28 14:48:52 2017_x000D_	61.3019	59.0886	-9.99511	-0.174448	2	67.6825	47.1051	79.0648	1.37994	13.5763		13.2637	0
45149	Tue Mar 28 14:48:52 2017_x000D_	61.7004	59.2801	-9.99107	-0.174377	2	67.6825	47.1051	79.0648	1.37994	13.5653		12.1976	46.3805
45150	Tue Mar 28 14:48:52 2017_x000D_	62.0969	59.3701	-12.7968	-0.223347	2	67.8243	48.6446	69.7337	1.21708	12.1589		23.8406	0
45151	Tue Mar 28 14:48:52 2017_x000D_	62.8877	59.4486	-15.5423	-0.271265	2	67.8243	48.6446	69.7337	1.21708	11.8784		13.2368	0
45152	Tue Mar 28 14:48:52 2017_x000D_	63.2853	59.6399	-15.5396	-0.271217	2	67.8243	48.6446	69.7337	1.21708	11.8953		21.4973	0
45153	Tue Mar 28 14:48:52 2017_x000D_	63.9783	59.8222	-21.8555	-0.38145	2	67.8243	48.6446	69.7337	1.21708	11.8208		13.2194	26.9794
45154	Tue Mar 28 14:48:52 2017_x000D_	64.3754	60.0132	-21.8544	-0.381431	2	67.9984	49.5269	65.1294	1.13672	11.0945		5.90648	0
45155	Tue Mar 28 14:48:52 2017_x000D_	64.5722	60.0075	-21.8573	-0.381481	2	67.9984	49.5269	65.1294	1.13672	11.0264		22.474	0
45156	Tue Mar 28 14:48:52 2017_x000D_	65.2657	60.2908	-25.6955	-0.448471	2	67.9984	49.5269	65.1294	1.13672	11.1054		10.6543	0
45157	Tue Mar 28 14:48:52 2017_x000D_	65.5635	60.4843	-24.4404	-0.426566	2	67.9984	49.5269	65.1294	1.13672	11.2247		19.7874	33.3884
45158	Tue Mar 28 14:48:52 2017_x000D_	66.1578	60.7704	-21.8529	-0.381405	2	68.1617	50.6278	70.6649	1.23334	10.3387		13.1764	0
45159	Tue Mar 28 14:48:52 2017_x000D_	66.5536	60.9608	-21.8518	-0.381386	2	68.1617	50.6278	70.6649	1.23334	10.4574		6.58292	0
45160	Tue Mar 28 14:48:52 2017_x000D_	66.7514	61.0558	-24.4394	-0.426548	2	68.1617	50.6278	70.6649	1.23334	10.5229		19.7512	0
45161	Tue Mar 28 14:48:52 2017_x000D_	67.3446	61.3414	-21.8497	-0.38135	2	68.1617	50.6278	70.6649	1.23334	10.7447		9.28649	6.51583
45162	Tue Mar 28 14:48:53 2017_x000D_	67.6401	61.4336	-18.1945	-0.317555	2	67.9446	50.6214	70.0343	1.22233	10.8165		18.5683	0
45163	Tue Mar 28 14:48:53 2017_x000D_	68.231	61.6178	-18.1948	-0.31756	2	67.9446	50.6214	70.0343	1.22233	11.0001		10.6244	0
45164	Tue Mar 28 14:48:53 2017_x000D_	68.528	61.8107	-19.1569	-0.334352	2	67.9446	50.6214	70.0343	1.22233	11.2045		18.5465	0
45165	Tue Mar 28 14:48:53 2017_x000D_	69.1182	61.9947	-19.1577	-0.334364	2	67.9446	50.6214	70.0343	1.22233	11.4337		8.80305	0
45166	Tue Mar 28 14:48:53 2017_x000D_	69.4115	61.9858	-18.1956	-0.317572	2	67.9446	50.6214	70.0343	1.22233	11.4587		10.6085	13.15
45167	Tue Mar 28 14:48:53 2017_x000D_	69.708	62.1785	-19.1584	-0.334378	2	67.923	51.0592	66.3018	1.15718	11.2617		9.25804	0
45168	Tue Mar 28 14:48:53 2017_x000D_	70.0026	62.2704	-15.5134	-0.27076	2	67.923	51.0592	66.3018	1.15718	11.4024		18.5086	0
45169	Tue Mar 28 14:48:53 2017_x000D_	70.5916	62.454	-15.5127	-0.270748	2	67.923	51.0592	66.3018	1.15718	11.7031		12.0566	0
45170	Tue Mar 28 14:48:53 2017_x000D_	70.9836	62.5426	-18.1942	-0.317548	2	67.923	51.0592	66.3018	1.15718	11.8843		18.4867	6.57184
45171	Tue Mar 28 14:48:53 2017_x000D_	71.5719	62.726	-18.1945	-0.317554	2	67.9123	51.278	69.3263	1.20997	12.0187		9.24766	0
45172	Tue Mar 28 14:48:53 2017_x000D_	71.8662	62.8177	-16.368	-0.285675	2	67.9123	51.278	69.3263	1.20997	12.1983		19.6089	0
45173	Tue Mar 28 14:48:53 2017_x000D_	72.4551	63.1013	-19.1595	-0.334397	2	67.9123	51.278	69.3263	1.20997	12.666		8.76725	0
45174	Tue Mar 28 14:48:53 2017_x000D_	72.7472	63.0922	-18.1952	-0.317566	2	67.9123	51.278	69.3263	1.20997	12.7652		18.4459	6.57499
45175	Tue Mar 28 14:48:53 2017_x000D_	73.3342	63.2752	-18.1955	-0.317572	2	67.9015	51.4969	69.5731	1.21428	12.9708		10.5511	0
45176	Tue Mar 28 14:48:53 2017_x000D_	73.629	63.467	-19.161	-0.334422	2	67.9015	51.4969	69.5731	1.21428	13.2698		9.2031	0
45177	Tue Mar 28 14:48:53 2017_x000D_	73.9219	63.5582	-20.7949	-0.36294	2	67.9015	51.4969	69.5731	1.21428	13.4804		15.6971	0
45178	Tue Mar 28 14:48:53 2017_x000D_	74.411	63.7441	-16.3618	-0.285568	2	67.9015	51.4969	69.5731	1.21428	13.8697		9.19362	32.8627
45179	Tue Mar 28 14:48:53 2017_x000D_	74.7036	63.8352	-18.1918	-0.317506	2	67.8477	52.591	82.3448	1.43719	13.1695		18.3947	0
45180	Tue Mar 28 14:48:53 2017_x000D_	75.289	64.0176	-18.1921	-0.317512	2	67.8477	52.591	82.3448	1.43719	13.636		6.51565	0
45181	Tue Mar 28 14:48:53 2017_x000D_	75.4846	64.112	-15.5024	-0.270568	2	67.8477	52.591	82.3448	1.43719	13.8223		11.9759	0
45182	Tue Mar 28 14:48:53 2017_x000D_	75.874	64.1999	-18.1924	-0.317518	2	67.8477	52.591	82.3448	1.43719	14.1134		6.50894	0
45183	Tue Mar 28 14:48:53 2017_x000D_	76.0694	64.2942	-15.5017	-0.270556	2	67.8477	52.591	82.3448	1.43719	14.3025		5.82597	64.8669
45184	Tue Mar 28 14:48:54 2017_x000D_	76.2635	64.288	-15.5038	-0.270593	2	69.0637	54.3789	46.2511	0.807234	12.2486		5.82288	0
45185	Tue Mar 28 14:48:54 2017_x000D_	76.4575	64.2819	-15.5058	-0.270628	2	69.0637	54.3789	46.2511	0.807234	12.3587		12.9965	0
45186	Tue Mar 28 14:48:54 2017_x000D_	76.8477	64.4701	-15.5031	-0.27058	2	69.0637	54.3789	46.2511	0.807234	12.7445		6.49022	0
45187	Tue Mar 28 14:48:54 2017_x000D_	77.0426	64.564	-18.1932	-0.317531	2	69.0637	54.3789	46.2511	0.807234	12.9383		14.7888	55.7939
45188	Tue Mar 28 14:48:54 2017_x000D_	77.5283	64.6483	-26.9846	-0.47097	2	70.073	55.941	45.8899	0.800931	11.4629		0.0127279	0
45189	Tue Mar 28 14:48:54 2017_x000D_	77.5286	64.648	-34.6941	-0.605526	2	70.073	55.941	45.8899	0.800931	11.4629		4.13446	0
45190	Tue Mar 28 14:48:54 2017_x000D_	77.4313	64.5504	-54.6533	-0.953881	2	70.073	55.941	45.8899	0.800931	11.3255		6.74001	0
45191	Tue Mar 28 14:48:54 2017_x000D_	77.5265	64.3469	-64.5456	-1.12653	2	70.073	55.941	45.8899	0.800931	11.2345		0.025632	32.4064
45192	Tue Mar 28 14:48:54 2017_x000D_	77.5273	64.3472	-81.4891	-1.42225	2	70.6805	56.8342	44.1101	0.769866	10.1648		4.15145	0
45193	Tue Mar 28 14:48:54 2017_x000D_	77.6255	64.4447	-89.3859	-1.56008	2	70.6805	56.8342	44.1101	0.769866	10.303		2.90279	0
45194	Tue Mar 28 14:48:54 2017_x000D_	77.5288	64.4481	262.38	4.57939	2	70.6805	56.8342	44.1101	0.769866	10.2406		6.03036	0
45195	Tue Mar 28 14:48:54 2017_x000D_	77.531	64.6491	245.015	4.27632	2	70.6805	56.8342	44.1101	0.769866	10.3924		3.01215	0
45196	Tue Mar 28 14:48:54 2017_x000D_	77.532	64.7495	238.89	4.16941	2	70.6805	56.8342	44.1101	0.769866	10.4688		3.01212	23.3818
45197	Tue Mar 28 14:48:54 2017_x000D_	77.5329	64.8499	232.885	4.06461	2	71.0817	57.5024	38.6094	0.673861	9.77772		14.87	0
45198	Tue Mar 28 14:48:54 2017_x000D_	77.1484	65.1627	227.122	3.96403	2	71.0817	57.5024	38.6094	0.673861	9.77164		10.8279	0
45199	Tue Mar 28 14:48:54 2017_x000D_	76.9578	65.4692	225.187	3.93026	2	71.0817	57.5024	38.6094	0.673861	9.89942		25.5527	0
45200	Tue Mar 28 14:48:54 2017_x000D_	76.2849	65.9914	229.052	3.99772	2	71.0817	57.5024	38.6094	0.673861	9.95673		10.8238	27.4419
45201	Tue Mar 28 14:48:54 2017_x000D_	76.0944	66.2978	230.847	4.02904	2	71.6998	58.1767	35.2866	0.615867	9.23389		14.9922	0
45202	Tue Mar 28 14:48:54 2017_x000D_	75.8081	66.7074	232.885	4.0646	2	71.6998	58.1767	35.2866	0.615867	9.46842		16.893	0
45203	Tue Mar 28 14:48:54 2017_x000D_	75.4249	67.12	240.32	4.19437	2	71.6998	58.1767	35.2866	0.615867	9.68808		9.52155	0
45204	Tue Mar 28 14:48:54 2017_x000D_	75.3314	67.4233	241.252	4.21065	2	71.6998	58.1767	35.2866	0.615867	9.93419		21.6399	13.1262
45205	Tue Mar 28 14:48:55 2017_x000D_	74.9504	68.0358	248.622	4.33927	2	71.6781	58.6137	38.24	0.667413	9.97416		6.72551	0
45206	Tue Mar 28 14:48:55 2017_x000D_	74.8557	68.239	251.138	4.38318	2	71.6781	58.6137	38.24	0.667413	10.1362		20.174	0
45207	Tue Mar 28 14:48:55 2017_x000D_	74.5718	68.8486	248.623	4.33928	2	71.6781	58.6137	38.24	0.667413	10.6361		11.9948	0
45208	Tue Mar 28 14:48:55 2017_x000D_	74.5765	69.2484	248.621	4.33926	2	71.6781	58.6137	38.24	0.667413	11.0226		10.8238	0
45209	Tue Mar 28 14:48:55 2017_x000D_	74.386	69.5548	247.533	4.32026	2	71.6781	58.6137	38.24	0.667413	11.2712		10.8171	14.5257
45210	Tue Mar 28 14:48:55 2017_x000D_	74.1956	69.861	248.622	4.33928	2	71.8733	59.0568	38.24	0.667413	11.051		19.0213	0
45211	Tue Mar 28 14:48:55 2017_x000D_	74.0088	70.4669	248.622	4.33927	2	71.8733	59.0568	38.24	0.667413	11.6082		9.51779	0
45212	Tue Mar 28 14:48:55 2017_x000D_	73.9154	70.7701	245.02	4.2764	2	71.8733	59.0568	38.24	0.667413	11.89		20.1524	0
45213	Tue Mar 28 14:48:55 2017_x000D_	73.6317	71.379	247.533	4.32026	2	71.8733	59.0568	38.24	0.667413	12.447		9.50633	14.5245
45214	Tue Mar 28 14:48:55 2017_x000D_	73.5383	71.6818	246.197	4.29694	2	72.0684	59.4999	35.5808	0.621002	12.2703		20.1484	0
45215	Tue Mar 28 14:48:55 2017_x000D_	73.2547	72.2906	248.622	4.33928	2	72.0684	59.4999	35.5808	0.621002	12.8456		10.8196	0
45216	Tue Mar 28 14:48:55 2017_x000D_	73.0643	72.5969	247.533	4.32027	2	72.0684	59.4999	35.5808	0.621002	13.1348		19.0023	0
45217	Tue Mar 28 14:48:55 2017_x000D_	72.8777	73.2022	247.533	4.32026	2	72.0684	59.4999	35.5808	0.621002	13.7262		9.49596	23.2903
45218	Tue Mar 28 14:48:55 2017_x000D_	72.7845	73.5047	246.196	4.29693	2	72.697	59.9555	4.71795	0.0823437	13.5495		10.8171	0
45219	Tue Mar 28 14:48:55 2017_x000D_	72.5941	73.8109	245.019	4.27639	2	72.697	59.9555	4.71795	0.0823437	13.8558		5.97951	0
45220	Tue Mar 28 14:48:55 2017_x000D_	72.5967	74.0102	245.019	4.27638	2	72.697	59.9555	4.71795	0.0823437	14.0551		21.6234	0
45221	Tue Mar 28 14:48:55 2017_x000D_	72.2161	74.6223	245.019	4.27639	2	72.697	59.9555	4.71795	0.0823437	14.6747		18.9862	33.0458
45222	Tue Mar 28 14:48:55 2017_x000D_	72.0297	75.2271	245.019	4.27638	2	73.7699	60.205	0	0	15.1226		8.44665	0
45223	Tue Mar 28 14:48:55 2017_x000D_	71.8382	75.4335	245.019	4.27639	2	73.7699	60.205	0	0	15.3505		5.97351	0
45224	Tue Mar 28 14:48:55 2017_x000D_	71.8408	75.6326	245.019	4.27638	2	73.7699	60.205	0	0	15.5477		17.4832	0
45225	Tue Mar 28 14:48:55 2017_x000D_	71.5561	76.1411	248.624	4.33931	2	73.7699	60.205	0	0	16.0891		6.71083	0
45226	Tue Mar 28 14:48:55 2017_x000D_	71.4617	76.3439	246.197	4.29694	2	73.7699	60.205	0	0	16.3031		6.70666	20.4527
45227	Tue Mar 28 14:48:56 2017_x000D_	71.3672	76.5465	248.624	4.33931	2	74.4091	60.4421	0	0	16.3892		13.4162	0
45228	Tue Mar 28 14:48:56 2017_x000D_	71.1784	76.9519	248.625	4.33932	2	74.4091	60.4421	0	0	16.8229		6.7121	0
45229	Tue Mar 28 14:48:56 2017_x000D_	71.0839	77.1547	246.197	4.29695	2	74.4091	60.4421	0	0	17.0402		10.8088	0
45230	Tue Mar 28 14:48:56 2017_x000D_	70.8937	77.4607	245.019	4.27639	2	74.4091	60.4421	0	0	17.3779		5.96755	14.4429
45231	Tue Mar 28 14:48:56 2017_x000D_	70.8964	77.6596	245.019	4.27638	2	74.8316	60.6729	356.753	6.22651	17.4366		6.70938	0
45232	Tue Mar 28 14:48:56 2017_x000D_	70.8019	77.8623	242.612	4.23438	2	74.8316	60.6729	356.753	6.22651	17.6554		10.8047	0
45233	Tue Mar 28 14:48:56 2017_x000D_	70.6118	78.1682	241.247	4.21056	2	74.8316	60.6729	356.753	6.22651	17.997		6.70938	0
45234	Tue Mar 28 14:48:56 2017_x000D_	70.5173	78.3709	238.887	4.16936	2	74.8316	60.6729	356.753	6.22651	18.2163		2.89649	14.4429
45235	Tue Mar 28 14:48:56 2017_x000D_	70.6138	78.3678	221.37	3.86364	2	75.2541	60.9037	0	0	18.0701		2.98512	0
45236	Tue Mar 28 14:48:56 2017_x000D_	70.6147	78.4673	211.484	3.69109	2	75.2541	60.9037	0	0	18.166		2.88837	0
45237	Tue Mar 28 14:48:56 2017_x000D_	70.7109	78.4634	193.197	3.37193	2	75.2541	60.9037	0	0	18.1379		0.0067082	0
45238	Tue Mar 28 14:48:56 2017_x000D_	70.7107	78.4633	187.775	3.27729	2	75.2541	60.9037	0	0	18.1379		0.015	0
45239	Tue Mar 28 14:48:56 2017_x000D_	70.7104	78.4629	176.645	3.08304	2	75.2541	60.9037	0	0	18.1375		2.92329	32.349
45240	Tue Mar 28 14:48:56 2017_x000D_	70.613	78.4658	159.761	2.78836	2	75.8604	61.7954	39.2071	0.684292	17.4768		2.91189	0
45241	Tue Mar 28 14:48:56 2017_x000D_	70.516	78.4693	153.599	2.68081	2	75.8604	61.7954	39.2071	0.684292	17.5095		6.47609	0
45242	Tue Mar 28 14:48:56 2017_x000D_	70.321	78.3767	135.83	2.37068	2	75.8604	61.7954	39.2071	0.684292	17.4821		4.11997	0
45243	Tue Mar 28 14:48:56 2017_x000D_	70.2226	78.2809	131.927	2.30255	2	75.8604	61.7954	39.2071	0.684292	17.4229		2.98515	54.7949
45244	Tue Mar 28 14:48:56 2017_x000D_	70.2216	78.1814	125.845	2.19641	2	77.0944	63.142	52.0575	0.908575	16.5354		16.4843	0
45245	Tue Mar 28 14:48:56 2017_x000D_	69.8277	77.7983	118.307	2.06484	2	77.0944	63.142	52.0575	0.908575	16.3589		9.34971	0
45246	Tue Mar 28 14:48:56 2017_x000D_	69.7263	77.5036	122.008	2.12944	2	77.0944	63.142	52.0575	0.908575	16.1414		26.3483	0
45247	Tue Mar 28 14:48:56 2017_x000D_	69.3261	76.7218	122.005	2.1294	2	77.0944	63.142	52.0575	0.908575	15.6447		10.5902	55.6327
45248	Tue Mar 28 14:48:57 2017_x000D_	69.127	76.4303	128.061	2.23509	2	78.1003	64.6999	51.5263	0.899303	14.769		12.3962	0
45249	Tue Mar 28 14:48:57 2017_x000D_	68.8306	76.1424	131.912	2.3023	2	78.1003	64.6999	51.5263	0.899303	14.7261		25.2649	0
45250	Tue Mar 28 14:48:57 2017_x000D_	68.3335	75.4626	135.803	2.37021	2	78.1003	64.6999	51.5263	0.899303	14.5336		10.5093	0
45251	Tue Mar 28 14:48:57 2017_x000D_	68.0381	75.2743	141.859	2.4759	2	78.1003	64.6999	51.5263	0.899303	14.5968		16.5756	0
45252	Tue Mar 28 14:48:57 2017_x000D_	67.6418	74.8893	145.203	2.53426	2	78.1003	64.6999	51.5263	0.899303	14.6015		12.4194	32.3124
45253	Tue Mar 28 14:48:57 2017_x000D_	67.345	74.6007	145.838	2.54535	2	78.7059	65.5906	52.2929	0.912684	14.5001		10.5349	0
45254	Tue Mar 28 14:48:57 2017_x000D_	67.0491	74.4116	147.409	2.57278	2	78.7059	65.5906	52.2929	0.912684	14.6182		21.0756	0
45255	Tue Mar 28 14:48:57 2017_x000D_	66.4572	74.0332	147.41	2.57278	2	78.7059	65.5906	52.2929	0.912684	14.8764		9.22476	0
45256	Tue Mar 28 14:48:57 2017_x000D_	66.1629	73.9441	148.22	2.58693	2	78.7059	65.5906	52.2929	0.912684	15.0701		18.7717	23.3154
45257	Tue Mar 28 14:48:57 2017_x000D_	65.6677	73.5616	149.735	2.61338	2	79.1058	66.257	46.4828	0.811278	15.2951		10.5515	0
45258	Tue Mar 28 14:48:57 2017_x000D_	65.3714	73.3721	148.217	2.58688	2	79.1058	66.257	46.4828	0.811278	15.468		17.0833	0
45259	Tue Mar 28 14:48:57 2017_x000D_	64.8772	73.0892	147.412	2.57282	2	79.1058	66.257	46.4828	0.811278	15.7839		8.32282	0
45260	Tue Mar 28 14:48:57 2017_x000D_	64.6782	72.8959	147.409	2.57278	2	79.1058	66.257	46.4828	0.811278	15.8818		10.569	14.4925
45261	Tue Mar 28 14:48:57 2017_x000D_	64.3814	72.7061	145.841	2.54541	2	79.3003	66.6992	51.8717	0.905332	16.0828		6.55686	0
45262	Tue Mar 28 14:48:57 2017_x000D_	64.1838	72.6127	143.599	2.50628	2	79.3003	66.6992	51.8717	0.905332	16.232		21.1687	0
45263	Tue Mar 28 14:48:57 2017_x000D_	63.5893	72.2326	143.601	2.50631	2	79.3003	66.6992	51.8717	0.905332	16.657		16.6817	0
45264	Tue Mar 28 14:48:57 2017_x000D_	63.1904	71.8452	143.598	2.50626	2	79.3003	66.6992	51.8717	0.905332	16.9118		8.34409	23.2334
45265	Tue Mar 28 14:48:57 2017_x000D_	62.9908	71.6515	143.597	2.50624	2	79.9275	67.1535	333.981	5.82906	17.5238		9.27392	0
45266	Tue Mar 28 14:48:57 2017_x000D_	62.695	71.5617	144.149	2.51587	2	79.9275	67.1535	333.981	5.82906	17.7874		18.8725	0
45267	Tue Mar 28 14:48:57 2017_x000D_	62.1971	71.1772	145.84	2.54539	2	79.9275	67.1535	333.981	5.82906	18.1812		8.35891	0
45268	Tue Mar 28 14:48:57 2017_x000D_	61.9972	70.9831	145.838	2.54535	2	79.9275	67.1535	333.981	5.82906	18.3347		17.167	0
45269	Tue Mar 28 14:48:58 2017_x000D_	61.5007	70.6986	141.875	2.47619	2	79.9275	67.1535	333.981	5.82906	18.7647		10.7151	32.9858
45270	Tue Mar 28 14:48:58 2017_x000D_	61.2989	70.4039	144.144	2.51579	2	80.6208	66.3001	301.9	5.26916	19.7529		9.31821	0
45271	Tue Mar 28 14:48:58 2017_x000D_	61.0018	70.3133	143.601	2.5063	2	80.6208	66.3001	301.9	5.26916	20.0253		14.7618	0
45272	Tue Mar 28 14:48:58 2017_x000D_	60.6029	70.0252	145.838	2.54535	2	80.6208	66.3001	301.9	5.26916	20.3615		8.37803	0
45273	Tue Mar 28 14:48:58 2017_x000D_	60.4025	69.8307	145.836	2.54532	2	80.6208	66.3001	301.9	5.26916	20.5242		10.6421	32.9923
45274	Tue Mar 28 14:48:58 2017_x000D_	60.1037	69.6395	144.147	2.51584	2	81.3142	65.4465	287.626	5.02002	21.621		10.6605	0
45275	Tue Mar 28 14:48:58 2017_x000D_	59.8043	69.4481	145.837	2.54533	2	81.3142	65.4465	287.626	5.02002	21.879		14.7995	0
45276	Tue Mar 28 14:48:58 2017_x000D_	59.4045	69.1591	143.601	2.50632	2	81.3142	65.4465	287.626	5.02002	22.222		3.01543	0
45277	Tue Mar 28 14:48:58 2017_x000D_	59.4028	69.0586	145.833	2.54526	2	81.3142	65.4465	287.626	5.02002	22.2071		6.60908	9.32476
45278	Tue Mar 28 14:48:58 2017_x000D_	59.2037	68.9643	143.6	2.50629	2	81.5416	65.2346	305.454	5.33118	22.6471		6.60252	0
45279	Tue Mar 28 14:48:58 2017_x000D_	59.0047	68.8703	145.835	2.54531	2	81.5416	65.2346	305.454	5.33118	22.8283		8.40139	0
45280	Tue Mar 28 14:48:58 2017_x000D_	58.8037	68.6753	145.834	2.54528	2	81.5416	65.2346	305.454	5.33118	22.9968		6.60795	0
45281	Tue Mar 28 14:48:58 2017_x000D_	58.6045	68.5813	148.198	2.58655	2	81.5416	65.2346	305.454	5.33118	23.18		14.8214	0
45282	Tue Mar 28 14:48:58 2017_x000D_	58.2038	68.2923	158.511	2.76654	2	81.5416	65.2346	305.454	5.33118	23.5373		10.6815	14.7502
45283	Tue Mar 28 14:48:58 2017_x000D_	57.9037	68.1007	164.8	2.8763	2	81.7802	64.8047	304.741	5.31874	24.1029		5.92005	0
45284	Tue Mar 28 14:48:58 2017_x000D_	57.7065	68.108	181.899	3.17474	2	81.7802	64.8047	304.741	5.31874	24.2993		5.92841	0
45285	Tue Mar 28 14:48:58 2017_x000D_	57.509	68.1147	187.718	3.27629	2	81.7802	64.8047	304.741	5.31874	24.4959		9.43155	0
45286	Tue Mar 28 14:48:58 2017_x000D_	57.2149	68.2258	202.403	3.5326	2	81.7802	64.8047	304.741	5.31874	24.8024		0	66.5061
45287	Tue Mar 28 14:48:58 2017_x000D_	57.2149	68.2258	202.403	3.5326	2	81.4578	62.6114	263.756	4.60341	24.8845		8.88177	0
45288	Tue Mar 28 14:48:58 2017_x000D_	56.919	68.2355	216.68	3.78178	2	81.4578	62.6114	263.756	4.60341	25.1751		9.44136	0
45289	Tue Mar 28 14:48:58 2017_x000D_	56.6244	68.3462	225.112	3.92895	2	81.4578	62.6114	263.756	4.60341	25.487		9.59461	0
45290	Tue Mar 28 14:48:58 2017_x000D_	56.5314	68.6522	229.006	3.99691	2	81.4578	62.6114	263.756	4.60341	25.6479		8.54385	55.5384
45291	Tue Mar 28 14:48:59 2017_x000D_	56.3374	68.8607	229.006	3.99691	2	80.8967	60.8472	256.235	4.47214	25.8336		25.6316	0
45292	Tue Mar 28 14:48:59 2017_x000D_	55.7554	69.4862	229.006	3.99691	2	80.8967	60.8472	256.235	4.47214	26.5842		12.8252	0
45293	Tue Mar 28 14:48:59 2017_x000D_	55.4641	69.7991	225.114	3.92897	2	80.8967	60.8472	256.235	4.47214	26.9621		27.8241	0
45294	Tue Mar 28 14:48:59 2017_x000D_	54.7827	70.4283	219.027	3.82275	2	80.8967	60.8472	256.235	4.47214	27.8162		9.4691	0
45295	Tue Mar 28 14:48:59 2017_x000D_	54.4873	70.5395	215.092	3.75406	2	80.8967	60.8472	256.235	4.47214	28.1318		12.8294	35.0009
45296	Tue Mar 28 14:48:59 2017_x000D_	54.1959	70.8525	211.261	3.68719	2	80.5188	59.7434	258.234	4.50704	28.5711		20.1449	0
45297	Tue Mar 28 14:48:59 2017_x000D_	53.6073	71.1757	208.777	3.64384	2	80.5188	59.7434	258.234	4.50704	29.2391		13.4345	0
45298	Tue Mar 28 14:48:59 2017_x000D_	53.2148	71.3913	208.777	3.64384	2	80.5188	59.7434	258.234	4.50704	29.6847		22.8622	0
45299	Tue Mar 28 14:48:59 2017_x000D_	52.5264	71.7182	205.046	3.57873	2	80.5188	59.7434	258.234	4.50704	30.4462		10.8628	20.5857
45300	Tue Mar 28 14:48:59 2017_x000D_	52.233	71.9304	206.177	3.59846	2	80.3353	59.0822	265.805	4.63918	30.9001		10.8736	0
45301	Tue Mar 28 14:48:59 2017_x000D_	51.9393	72.1428	205.049	3.57877	2	80.3353	59.0822	265.805	4.63918	31.2556		21.1212	0
45302	Tue Mar 28 14:48:59 2017_x000D_	51.2465	72.2681	208.774	3.64379	2	80.3353	59.0822	265.805	4.63918	31.9378		8.56081	0
45303	Tue Mar 28 14:48:59 2017_x000D_	51.0521	72.477	208.775	3.64382	2	80.3353	59.0822	265.805	4.63918	32.2013		20.1839	18.2696
45304	Tue Mar 28 14:48:59 2017_x000D_	50.4624	72.8009	211.257	3.68712	2	79.9241	58.633	246.047	4.29434	32.6913		10.8736	0
45305	Tue Mar 28 14:48:59 2017_x000D_	50.1687	73.0133	212.661	3.71164	2	79.9241	58.633	246.047	4.29434	33.0481		15.1054	0
45306	Tue Mar 28 14:48:59 2017_x000D_	49.7775	73.3303	215.087	3.75397	2	79.9241	58.633	246.047	4.29434	33.5385		8.95165	0
45307	Tue Mar 28 14:48:59 2017_x000D_	49.4793	73.3409	216.676	3.78171	2	79.9241	58.633	246.047	4.29434	33.8114		8.5671	0
45308	Tue Mar 28 14:48:59 2017_x000D_	49.2847	73.5499	216.677	3.78172	2	79.9241	58.633	246.047	4.29434	34.0777		19.367	125.76
45309	Tue Mar 28 14:48:59 2017_x000D_	48.7959	73.9716	215.086	3.75396	2	75.8513	57.6404	188.816	3.29546	31.6023		6.73749	0
45310	Tue Mar 28 14:48:59 2017_x000D_	48.5991	74.0798	217.38	3.79399	2	75.8513	57.6404	188.816	3.29546	31.8267		19.3628	0
45311	Tue Mar 28 14:48:59 2017_x000D_	48.1104	74.5014	219.017	3.82257	2	75.8513	57.6404	188.816	3.29546	32.4631		9.513	0
45312	Tue Mar 28 14:49:00 2017_x000D_	47.8137	74.6133	215.086	3.75395	2	75.8513	57.6404	188.816	3.29546	32.7748		8.56929	85.3189
45313	Tue Mar 28 14:49:00 2017_x000D_	47.6191	74.8224	215.086	3.75397	2	73.055	57.1219	186.623	3.25719	30.9886		21.793	0
45314	Tue Mar 28 14:49:00 2017_x000D_	47.0304	75.248	215.087	3.75397	2	73.055	57.1219	186.623	3.25719	31.7149		10.8953	0
45315	Tue Mar 28 14:49:00 2017_x000D_	46.7361	75.4608	216.677	3.78172	2	73.055	57.1219	186.623	3.25719	32.078		8.57558	0
45316	Tue Mar 28 14:49:00 2017_x000D_	46.5413	75.67	216.677	3.78173	2	73.055	57.1219	186.623	3.25719	32.3575		17.6186	45.8907
45317	Tue Mar 28 14:49:00 2017_x000D_	46.0497	75.9913	217.379	3.79399	2	71.548	56.8594	184.972	3.22838	31.8778		10.9019	0
45318	Tue Mar 28 14:49:00 2017_x000D_	45.7552	76.2042	219.016	3.82254	2	71.548	56.8594	184.972	3.22838	32.2411		17.6303	0
45319	Tue Mar 28 14:49:00 2017_x000D_	45.2632	76.5256	215.087	3.75397	2	71.548	56.8594	184.972	3.22838	32.8276		8.57777	0
45320	Tue Mar 28 14:49:00 2017_x000D_	45.0684	76.7349	215.088	3.75399	2	71.548	56.8594	184.972	3.22838	33.109		6.75615	33.0697
45321	Tue Mar 28 14:49:00 2017_x000D_	44.871	76.8433	212.666	3.71173	2	70.4744	56.6094	185.286	3.23384	32.6335		15.1415	0
45322	Tue Mar 28 14:49:00 2017_x000D_	44.4789	77.1611	215.088	3.75399	2	70.4744	56.6094	185.286	3.23384	33.1382		6.75615	0
45323	Tue Mar 28 14:49:00 2017_x000D_	44.2815	77.2695	212.667	3.71174	2	70.4744	56.6094	185.286	3.23384	33.3603		13.5111	0
45324	Tue Mar 28 14:49:00 2017_x000D_	43.8868	77.4864	212.667	3.71173	2	70.4744	56.6094	185.286	3.23384	33.8046		8.58406	0
45325	Tue Mar 28 14:49:00 2017_x000D_	43.6918	77.6958	212.667	3.71175	2	70.4744	56.6094	185.286	3.23384	34.0873		13.5152	26.042
45326	Tue Mar 28 14:49:00 2017_x000D_	43.297	77.9128	212.667	3.71174	2	69.6067	56.5842	185.286	3.23384	33.869		6.75904	0
45327	Tue Mar 28 14:49:00 2017_x000D_	43.0996	78.0214	215.087	3.75397	2	69.6067	56.5842	185.286	3.23384	34.0908		6.76286	0
45328	Tue Mar 28 14:49:00 2017_x000D_	42.902	78.1299	212.667	3.71173	2	69.6067	56.5842	185.286	3.23384	34.3127		4.29831	0
45329	Tue Mar 28 14:49:00 2017_x000D_	42.8043	78.2347	208.793	3.64412	2	69.6067	56.5842	185.286	3.23384	34.4545		10.9193	20.7305
45330	Tue Mar 28 14:49:00 2017_x000D_	42.5093	78.4479	210.118	3.66724	2	68.9452	56.784	193.22	3.37233	34.1787		12.4422	0
45331	Tue Mar 28 14:49:00 2017_x000D_	42.1112	78.5642	199.784	3.48689	2	68.9452	56.784	193.22	3.37233	34.5607		4.30007	0
45332	Tue Mar 28 14:49:00 2017_x000D_	42.0132	78.6688	190.779	3.32972	2	68.9452	56.784	193.22	3.37233	34.7027		0.00848528	0
45333	Tue Mar 28 14:49:01 2017_x000D_	42.013	78.6686	185.081	3.23027	2	68.9452	56.784	193.22	3.37233	34.7027		9.5467	13.0225
45334	Tue Mar 28 14:49:01 2017_x000D_	41.7151	78.7805	170.186	2.97031	2	68.5113	56.7714	192.882	3.36643	34.6762		4.25703	0
45335	Tue Mar 28 14:49:01 2017_x000D_	41.612	78.683	162.68	2.8393	2	68.5113	56.7714	192.882	3.36643	34.6942		9.46441	0
45336	Tue Mar 28 14:49:01 2017_x000D_	41.3096	78.5931	151.336	2.64131	2	68.5113	56.7714	192.882	3.36643	34.8729		6.71143	0
45337	Tue Mar 28 14:49:01 2017_x000D_	41.1065	78.4993	144.292	2.51837	2	68.5113	56.7714	192.882	3.36643	34.9732		2.99295	13.0225
45338	Tue Mar 28 14:49:01 2017_x000D_	41.0068	78.5029	134.594	2.3491	2	68.0774	56.7588	197.191	3.44163	34.7221		13.4699	0
45339	Tue Mar 28 14:49:01 2017_x000D_	40.7965	78.1062	126.697	2.21128	2	68.0774	56.7588	197.191	3.44163	34.6404		6.6955	0
45340	Tue Mar 28 14:49:01 2017_x000D_	40.5938	78.0128	120.489	2.10294	2	68.0774	56.7588	197.191	3.44163	34.7431		20.2153	0
45341	Tue Mar 28 14:49:01 2017_x000D_	40.2777	77.4177	117.985	2.05923	2	68.0774	56.7588	197.191	3.44163	34.6354		13.4877	0
45342	Tue Mar 28 14:49:01 2017_x000D_	40.0667	77.0207	117.985	2.05923	2	68.0774	56.7588	197.191	3.44163	34.5709		20.2516	29.407
45343	Tue Mar 28 14:49:01 2017_x000D_	39.7499	76.4246	120.487	2.10289	2	67.188	57.1709	164.965	2.87918	33.5195		13.5078	0
45344	Tue Mar 28 14:49:01 2017_x000D_	39.5386	76.027	120.486	2.10288	2	67.188	57.1709	164.965	2.87918	33.467		13.5104	0
45345	Tue Mar 28 14:49:01 2017_x000D_	39.3273	75.6293	120.485	2.10286	2	67.188	57.1709	164.965	2.87918	33.4205		20.2906	0
45346	Tue Mar 28 14:49:01 2017_x000D_	39.0098	75.0321	122.871	2.1445	2	67.188	57.1709	164.965	2.87918	33.3622		10.8859	120.724
45347	Tue Mar 28 14:49:01 2017_x000D_	38.8009	74.7354	124.355	2.17041	2	63.424	58.5943	169.867	2.96474	29.442		6.77347	0
45348	Tue Mar 28 14:49:01 2017_x000D_	38.6948	74.5361	126.681	2.211	2	63.424	58.5943	169.867	2.96474	29.4223		17.638	0
45349	Tue Mar 28 14:49:01 2017_x000D_	38.3796	74.0398	130.583	2.2791	2	63.424	58.5943	169.867	2.96474	29.4242		8.53927	0
45350	Tue Mar 28 14:49:01 2017_x000D_	38.173	73.844	130.584	2.27912	2	63.424	58.5943	169.867	2.96474	29.4986		17.0892	95.4072
45351	Tue Mar 28 14:49:01 2017_x000D_	37.7595	73.4522	130.586	2.27916	2	60.3426	59.381	169.074	2.95089	26.6082		9.59694	0
45352	Tue Mar 28 14:49:01 2017_x000D_	37.6509	73.1513	130.145	2.27146	2	60.3426	59.381	169.074	2.95089	26.5431		15.1442	0
45353	Tue Mar 28 14:49:01 2017_x000D_	37.3377	72.7554	132.414	2.31107	2	60.3426	59.381	169.074	2.95089	26.6101		10.9375	0
45354	Tue Mar 28 14:49:01 2017_x000D_	37.1278	72.4573	130.58	2.27905	2	60.3426	59.381	169.074	2.95089	26.6443		8.56254	0
45355	Tue Mar 28 14:49:02 2017_x000D_	36.9207	72.2609	130.581	2.27907	2	60.3426	59.381	169.074	2.95089	26.7297		19.4052	76.8188
45356	Tue Mar 28 14:49:02 2017_x000D_	36.5036	71.7665	132.413	2.31103	2	57.912	60.1866	167.28	2.91959	24.3395		8.5732	0
45357	Tue Mar 28 14:49:02 2017_x000D_	36.2962	71.5699	132.413	2.31105	2	57.912	60.1866	167.28	2.91959	24.4299		10.9574	0
45358	Tue Mar 28 14:49:02 2017_x000D_	36.086	71.2712	130.581	2.27906	2	57.912	60.1866	167.28	2.91959	24.4794		17.1612	0
45359	Tue Mar 28 14:49:02 2017_x000D_	35.6709	70.8776	130.583	2.2791	2	57.912	60.1866	167.28	2.91959	24.6772		8.58592	60.3601
45360	Tue Mar 28 14:49:02 2017_x000D_	35.4632	70.6807	130.584	2.27912	2	55.9364	60.5676	175.028	3.05481	22.8348		21.9417	0
45361	Tue Mar 28 14:49:02 2017_x000D_	35.0421	70.0827	130.581	2.27908	2	55.9364	60.5676	175.028	3.05481	22.9589		6.8123	0
45362	Tue Mar 28 14:49:02 2017_x000D_	34.9355	69.8822	128.347	2.24008	2	55.9364	60.5676	175.028	3.05481	22.9739		21.9667	0
45363	Tue Mar 28 14:49:02 2017_x000D_	34.5138	69.2836	128.346	2.24005	2	55.9364	60.5676	175.028	3.05481	23.1278		6.79402	97.1697
45364	Tue Mar 28 14:49:02 2017_x000D_	34.3085	69.188	126.693	2.2112	2	53.0396	62.0166	167.465	2.92282	20.057		9.65792	0
45365	Tue Mar 28 14:49:02 2017_x000D_	34.1989	68.8853	125.979	2.19874	2	53.0396	62.0166	167.465	2.92282	20.0537		15.2487	0
45366	Tue Mar 28 14:49:02 2017_x000D_	33.8835	68.4867	128.346	2.24005	2	53.0396	62.0166	167.465	2.92282	20.2193		8.61767	0
45367	Tue Mar 28 14:49:02 2017_x000D_	33.6751	68.289	128.347	2.24008	2	53.0396	62.0166	167.465	2.92282	20.355		13.6705	91.4742
45368	Tue Mar 28 14:49:02 2017_x000D_	33.4609	67.8868	128.344	2.24003	2	50.1633	63.0286	166.663	2.90881	17.3946		8.62615	0
45369	Tue Mar 28 14:49:02 2017_x000D_	33.2523	67.6889	128.346	2.24005	2	50.1633	63.0286	166.663	2.90881	17.5414		8.62822	0
45370	Tue Mar 28 14:49:02 2017_x000D_	33.0437	67.4909	128.347	2.24008	2	50.1633	63.0286	166.663	2.90881	17.6916		6.14047	0
45371	Tue Mar 28 14:49:02 2017_x000D_	33.0379	67.2863	128.343	2.24	2	50.1633	63.0286	166.663	2.90881	17.6467		8.63246	0
45372	Tue Mar 28 14:49:02 2017_x000D_	32.8292	67.0882	128.344	2.24003	2	50.1633	63.0286	166.663	2.90881	17.8031		4.31846	62.258
45373	Tue Mar 28 14:49:02 2017_x000D_	32.7247	66.9892	132.397	2.31076	2	48.1766	63.6284	166.673	2.90899	15.8132		15.2866	0
45374	Tue Mar 28 14:49:02 2017_x000D_	32.4084	66.5897	138.621	2.4194	2	48.1766	63.6284	166.673	2.90899	16.0439		6.82647	0
45375	Tue Mar 28 14:49:02 2017_x000D_	32.202	66.4939	144.661	2.5248	2	48.1766	63.6284	166.673	2.90899	16.2296		8.6288	0
45376	Tue Mar 28 14:49:03 2017_x000D_	31.9929	66.2964	163.225	2.84882	2	48.1766	63.6284	166.673	2.90899	16.4021		6.83046	60.3942
45377	Tue Mar 28 14:49:03 2017_x000D_	31.7864	66.2005	167.66	2.92622	2	46.1999	64.0097	172.082	3.0034	14.579		6.08773	0
45378	Tue Mar 28 14:49:03 2017_x000D_	31.5836	66.2076	184.702	3.22367	2	46.1999	64.0097	172.082	3.0034	14.7806		4.30976	0
45379	Tue Mar 28 14:49:03 2017_x000D_	31.4795	66.1086	193.789	3.38226	2	46.1999	64.0097	172.082	3.0034	14.8693		6.09921	0
45380	Tue Mar 28 14:49:03 2017_x000D_	31.2763	66.1152	199.457	3.48118	2	46.1999	64.0097	172.082	3.0034	15.0714		13.6703	54.0535
45381	Tue Mar 28 14:49:03 2017_x000D_	30.8761	66.3331	212.439	3.70776	2	44.4403	64.3973	170.158	2.96981	13.7016		3.04642	0
45382	Tue Mar 28 14:49:03 2017_x000D_	30.7746	66.3362	218.846	3.81957	2	44.4403	64.3973	170.158	2.96981	13.8026		6.83706	0
45383	Tue Mar 28 14:49:03 2017_x000D_	30.5744	66.4451	224.847	3.92432	2	44.4403	64.3973	170.158	2.96981	14.0163		15.3532	0
45384	Tue Mar 28 14:49:03 2017_x000D_	30.2814	66.8647	231.036	4.03234	2	44.4403	64.3973	170.158	2.96981	14.3723		17.9159	32.6262
45385	Tue Mar 28 14:49:03 2017_x000D_	29.9913	67.3867	235.064	4.10264	2	43.3532	64.3664	177.387	3.096	13.699		13.0305	0
45386	Tue Mar 28 14:49:03 2017_x000D_	29.6949	67.7042	231.036	4.03234	2	43.3532	64.3664	177.387	3.096	14.0602		13.0283	0
45387	Tue Mar 28 14:49:03 2017_x000D_	29.3985	68.0216	226.964	3.96127	2	43.3532	64.3664	177.387	3.096	14.4255		21.7138	0
45388	Tue Mar 28 14:49:03 2017_x000D_	28.9045	68.5506	222.889	3.89014	2	43.3532	64.3664	177.387	3.096	15.0424		11.0833	0
45389	Tue Mar 28 14:49:03 2017_x000D_	28.71	68.8647	220.639	3.85088	2	43.3532	64.3664	177.387	3.096	15.3186		11.0604	27.0297
45390	Tue Mar 28 14:49:03 2017_x000D_	28.4105	69.0797	218.852	3.81969	2	42.4733	64.5602	170.705	2.97937	14.7712		22.1208	0
45391	Tue Mar 28 14:49:03 2017_x000D_	27.8115	69.5097	218.852	3.81968	2	42.4733	64.5602	170.705	2.97937	15.4747		11.0849	0
45392	Tue Mar 28 14:49:03 2017_x000D_	27.6169	69.8238	216.495	3.77855	2	42.4733	64.5602	170.705	2.97937	15.7613		23.3553	0
45393	Tue Mar 28 14:49:03 2017_x000D_	26.9124	70.1551	212.454	3.70802	2	42.4733	64.5602	170.705	2.97937	16.5362		8.68771	27.0326
45394	Tue Mar 28 14:49:03 2017_x000D_	26.7148	70.3668	212.455	3.70804	2	41.5933	64.754	168.745	2.94516	15.902		22.14	0
45395	Tue Mar 28 14:49:03 2017_x000D_	26.1153	70.7972	212.456	3.70805	2	41.5933	64.754	168.745	2.94516	16.6159		9.69279	0
45396	Tue Mar 28 14:49:03 2017_x000D_	25.8125	70.9099	216.493	3.77851	2	41.5933	64.754	168.745	2.94516	16.939		19.6793	0
45397	Tue Mar 28 14:49:04 2017_x000D_	25.3147	71.3371	214.892	3.75058	2	41.5933	64.754	168.745	2.94516	17.5593		0	19.5829
45398	Tue Mar 28 14:49:04 2017_x000D_	25.3147	71.3371	214.892	3.75058	2	40.9408	64.7355	170.707	2.9794	16.9634		17.9055	0
45399	Tue Mar 28 14:49:04 2017_x000D_	24.8139	71.6618	218.85	3.81965	2	40.9408	64.7355	170.707	2.9794	17.5514		19.677	0
45400	Tue Mar 28 14:49:04 2017_x000D_	24.3162	72.089	220.636	3.85082	2	40.9408	64.7355	170.707	2.9794	18.1783		6.1387	0
45401	Tue Mar 28 14:49:04 2017_x000D_	24.1117	72.0961	220.635	3.8508	2	40.9408	64.7355	170.707	2.9794	18.3684		11.0884	0
45402	Tue Mar 28 14:49:04 2017_x000D_	23.9172	72.4104	222.885	3.89007	2	40.9408	64.7355	170.707	2.9794	18.6737		15.3751	50.0759
45403	Tue Mar 28 14:49:04 2017_x000D_	23.518	72.7318	220.635	3.85081	2	39.388	65.3479	160.781	2.80615	17.5037		8.70043	0
45404	Tue Mar 28 14:49:04 2017_x000D_	23.3201	72.9438	220.636	3.85082	2	39.388	65.3479	160.781	2.80615	17.7729		19.6985	0
45405	Tue Mar 28 14:49:04 2017_x000D_	22.8218	73.3714	218.85	3.81966	2	39.388	65.3479	160.781	2.80615	18.4069		11.0862	0
45406	Tue Mar 28 14:49:04 2017_x000D_	22.5216	73.5869	220.635	3.85081	2	39.388	65.3479	160.781	2.80615	18.7712		8.70248	110.052
45407	Tue Mar 28 14:49:04 2017_x000D_	22.3236	73.7989	220.636	3.85082	2	35.8569	66.3421	165.014	2.88004	15.4517		17.9396	0
45408	Tue Mar 28 14:49:04 2017_x000D_	21.8219	74.1243	221.068	3.85836	2	35.8569	66.3421	165.014	2.88004	16.0482		13.0558	0
45409	Tue Mar 28 14:49:04 2017_x000D_	21.5248	74.4423	220.635	3.85082	2	35.8569	66.3421	165.014	2.88004	16.4628		6.88422	0
45410	Tue Mar 28 14:49:04 2017_x000D_	21.3233	74.5521	218.236	3.80894	2	35.8569	66.3421	165.014	2.88004	16.6922		15.3873	68.5409
45411	Tue Mar 28 14:49:04 2017_x000D_	20.9239	74.8739	220.635	3.85081	2	33.6508	66.9362	170.73	2.9798	14.9994		11.1054	0
45412	Tue Mar 28 14:49:04 2017_x000D_	20.6232	75.0898	218.85	3.81965	2	33.6508	66.9362	170.73	2.9798	15.3688		17.4155	0
45413	Tue Mar 28 14:49:04 2017_x000D_	20.2269	75.514	218.851	3.81967	2	33.6508	66.9362	170.73	2.9798	15.9305		11.1005	0
45414	Tue Mar 28 14:49:04 2017_x000D_	19.9264	75.7299	220.635	3.85081	2	33.6508	66.9362	170.73	2.9798	16.2999		11.1096	0
45415	Tue Mar 28 14:49:04 2017_x000D_	19.6256	75.9459	218.85	3.81966	2	33.6508	66.9362	170.73	2.9798	16.6698		15.4027	52.778
45416	Tue Mar 28 14:49:04 2017_x000D_	19.2257	76.2679	216.497	3.77859	2	31.8997	67.1055	164.405	2.8694	15.639		6.89092	0
45417	Tue Mar 28 14:49:04 2017_x000D_	19.024	76.3778	218.85	3.81965	2	31.8997	67.1055	164.405	2.8694	15.8669		15.4088	0
45418	Tue Mar 28 14:49:04 2017_x000D_	18.624	76.7	216.497	3.77858	2	31.8997	67.1055	164.405	2.8694	16.3798		8.71301	0
45419	Tue Mar 28 14:49:05 2017_x000D_	18.4257	76.9122	216.498	3.7786	2	31.8997	67.1055	164.405	2.8694	16.6649		8.71316	76.9345
45420	Tue Mar 28 14:49:05 2017_x000D_	18.2275	77.1245	216.498	3.77861	2	29.4654	67.9122	160.096	2.79419	14.5312		6.89499	0
45421	Tue Mar 28 14:49:05 2017_x000D_	18.0257	77.2345	218.85	3.81966	2	29.4654	67.9122	160.096	2.79419	14.7571		6.89499	0
45422	Tue Mar 28 14:49:05 2017_x000D_	17.8239	77.3445	216.497	3.77859	2	29.4654	67.9122	160.096	2.79419	14.9831		6.89356	0
45423	Tue Mar 28 14:49:05 2017_x000D_	17.6221	77.4544	218.85	3.81965	2	29.4654	67.9122	160.096	2.79419	15.2091		3.07369	91.587
45424	Tue Mar 28 14:49:05 2017_x000D_	17.6255	77.5568	216.498	3.7786	2	26.5855	68.9253	172.289	3.00701	12.4412		6.89763	0
45425	Tue Mar 28 14:49:05 2017_x000D_	17.4236	77.6668	214.005	3.73509	2	26.5855	68.9253	172.289	3.00701	12.6631		13.8072	0
45426	Tue Mar 28 14:49:05 2017_x000D_	17.0194	77.8869	205.997	3.59533	2	26.5855	68.9253	172.289	3.00701	13.108		3.07423	0
45427	Tue Mar 28 14:49:05 2017_x000D_	17.1218	77.883	199.592	3.48353	2	26.5855	68.9253	172.289	3.00701	13.0308		4.31982	62.3425
45428	Tue Mar 28 14:49:05 2017_x000D_	17.2273	77.981	179.297	3.12933	2	24.5961	69.5259	171.605	2.99507	11.2155		3.08083	0
45429	Tue Mar 28 14:49:05 2017_x000D_	17.3299	77.9766	167.45	2.92255	2	24.5961	69.5259	171.605	2.99507	11.145		4.33824	0
45430	Tue Mar 28 14:49:05 2017_x000D_	17.231	78.0821	150.203	2.62154	2	24.5961	69.5259	171.605	2.99507	11.2895		3.0891	0
45431	Tue Mar 28 14:49:05 2017_x000D_	17.2272	77.9792	143.102	2.49759	2	24.5961	69.5259	171.605	2.99507	11.2142		3.06801	0
45432	Tue Mar 28 14:49:05 2017_x000D_	17.125	77.9829	133.086	2.32278	2	24.5961	69.5259	171.605	2.99507	11.2844		8.67984	91.8746
45433	Tue Mar 28 14:49:05 2017_x000D_	16.9131	77.7859	120.019	2.09472	2	21.5365	69.6588	186.941	3.26274	9.35016		6.15348	0
45434	Tue Mar 28 14:49:05 2017_x000D_	16.9062	77.5809	112.308	1.96015	2	21.5365	69.6588	186.941	3.26274	9.17602		4.34745	0
45435	Tue Mar 28 14:49:05 2017_x000D_	16.8	77.4823	108.768	1.89837	2	21.5365	69.6588	186.941	3.26274	9.14558		18.6819	0
45436	Tue Mar 28 14:49:05 2017_x000D_	16.6762	76.872	100.562	1.75515	2	21.5365	69.6588	186.941	3.26274	8.69786		12.6839	52.8329
45437	Tue Mar 28 14:49:05 2017_x000D_	16.5589	76.4658	103.354	1.80387	2	19.7836	69.8285	180.724	3.15423	7.37919		22.3914	0
45438	Tue Mar 28 14:49:05 2017_x000D_	16.3281	75.756	103.937	1.81404	2	19.7836	69.8285	180.724	3.15423	6.86118		12.3166	0
45439	Tue Mar 28 14:49:05 2017_x000D_	16.3137	75.3457	103.934	1.814	2	19.7836	69.8285	180.724	3.15423	6.51765		25.4078	0
45440	Tue Mar 28 14:49:06 2017_x000D_	16.0788	74.532	109.589	1.91269	2	19.7836	69.8285	180.724	3.15423	5.98736		12.7144	39.6866
45441	Tue Mar 28 14:49:06 2017_x000D_	15.9613	74.1248	112.295	1.95991	2	18.4856	69.5731	179.276	3.12896	5.20481		9.24268	0
45442	Tue Mar 28 14:49:06 2017_x000D_	15.9505	73.8169	113.319	1.9778	2	18.4856	69.5731	179.276	3.12896	4.94334		20.7072	0
45443	Tue Mar 28 14:49:06 2017_x000D_	15.6195	73.2112	116.038	2.02525	2	18.4856	69.5731	179.276	3.12896	4.63145		9.76088	0
45444	Tue Mar 28 14:49:06 2017_x000D_	15.5054	72.9065	119.978	2.094	2	18.4856	69.5731	179.276	3.12896	4.47137		18.0291	0
45445	Tue Mar 28 14:49:06 2017_x000D_	15.1776	72.4028	121.137	2.11424	2	18.4856	69.5731	179.276	3.12896	4.35317		11.1452	19.6278
45446	Tue Mar 28 14:49:06 2017_x000D_	14.9604	72.1014	122.55	2.13889	2	17.8316	69.5547	186.245	3.25058	3.8379		16.6466	0
45447	Tue Mar 28 14:49:06 2017_x000D_	14.7358	71.594	124.087	2.16572	2	17.8316	69.5547	186.245	3.25058	3.70712		11.1693	0
45448	Tue Mar 28 14:49:06 2017_x000D_	14.5182	71.2919	122.547	2.13886	2	17.8316	69.5547	186.245	3.25058	3.74119		6.92756	0
45449	Tue Mar 28 14:49:06 2017_x000D_	14.4074	71.0893	124.986	2.18141	2	17.8316	69.5547	186.245	3.25058	3.75235		18.0517	47.6442
45450	Tue Mar 28 14:49:06 2017_x000D_	14.0793	70.5849	124.086	2.1657	2	18.7614	68.2672	208.964	3.64711	5.22435		11.1867	0
45451	Tue Mar 28 14:49:06 2017_x000D_	13.8614	70.2823	122.548	2.13886	2	18.7614	68.2672	208.964	3.64711	5.29817		6.93426	0
45452	Tue Mar 28 14:49:06 2017_x000D_	13.7505	70.0795	124.984	2.18138	2	18.7614	68.2672	208.964	3.64711	5.32856		18.0825	0
45453	Tue Mar 28 14:49:06 2017_x000D_	13.4219	69.5742	124.085	2.16569	2	18.7614	68.2672	208.964	3.64711	5.49714		11.1993	130.324
45454	Tue Mar 28 14:49:06 2017_x000D_	13.2037	69.2713	122.548	2.13887	2	21.1057	64.6099	248.534	4.33774	9.17443		18.1133	0
45455	Tue Mar 28 14:49:06 2017_x000D_	12.8746	68.7651	118.654	2.07091	2	21.1057	64.6099	248.534	4.33774	9.22045		9.81706	0
45456	Tue Mar 28 14:49:06 2017_x000D_	12.7597	68.4587	122.546	2.13883	2	21.1057	64.6099	248.534	4.33774	9.1907		19.9282	0
45457	Tue Mar 28 14:49:06 2017_x000D_	12.3264	67.9552	121.142	2.11432	2	21.1057	64.6099	248.534	4.33774	9.39506		9.82057	77.0962
45458	Tue Mar 28 14:49:06 2017_x000D_	12.2117	67.6486	119.985	2.09414	2	22.511	62.4583	287.762	5.02239	11.5332		6.96252	0
45459	Tue Mar 28 14:49:06 2017_x000D_	12.1003	67.445	122.546	2.13884	2	22.511	62.4583	287.762	5.02239	11.5434		15.571	0
45460	Tue Mar 28 14:49:06 2017_x000D_	11.7742	67.0412	119.988	2.09418	2	22.511	62.4583	287.762	5.02239	11.674		9.83988	0
45461	Tue Mar 28 14:49:06 2017_x000D_	11.659	66.7341	124.08	2.16561	2	22.511	62.4583	287.762	5.02239	11.664		6.97901	0
45462	Tue Mar 28 14:49:07 2017_x000D_	11.4476	66.637	122.55	2.13891	2	22.511	62.4583	287.762	5.02239	11.8263		16.7724	62.3844
45463	Tue Mar 28 14:49:07 2017_x000D_	11.221	66.1259	124.081	2.16563	2	23.6791	60.7379	291.635	5.09	13.5733		11.2558	0
45464	Tue Mar 28 14:49:07 2017_x000D_	11.0018	65.8214	122.548	2.13887	2	23.6791	60.7379	291.635	5.09	13.6585		6.97999	0
45465	Tue Mar 28 14:49:07 2017_x000D_	10.8901	65.6173	124.977	2.18125	2	23.6791	60.7379	291.635	5.09	13.6882		4.4087	0
45466	Tue Mar 28 14:49:07 2017_x000D_	10.7826	65.5171	124.082	2.16564	2	23.6791	60.7379	291.635	5.09	13.7536		3.1162	44.3528
45467	Tue Mar 28 14:49:07 2017_x000D_	10.7787	65.4133	122.547	2.13885	2	24.3918	59.4426	291.168	5.08184	14.8649		8.84065	0
45468	Tue Mar 28 14:49:07 2017_x000D_	10.5632	65.2123	122.55	2.13889	2	24.3918	59.4426	291.168	5.08184	14.984		6.97712	0
45469	Tue Mar 28 14:49:07 2017_x000D_	10.4517	65.0082	119.992	2.09426	2	24.3918	59.4426	291.168	5.08184	15.0101		13.9715	0
45470	Tue Mar 28 14:49:07 2017_x000D_	10.2286	64.5994	112.347	1.96083	2	24.3918	59.4426	291.168	5.08184	15.0728		3.12279	0
45471	Tue Mar 28 14:49:07 2017_x000D_	10.233	64.7034	100.672	1.75705	2	24.3918	59.4426	291.168	5.08184	15.1046		4.40085	29.5739
45472	Tue Mar 28 14:49:07 2017_x000D_	10.1334	64.8111	86.1097	1.5029	2	24.867	58.5789	286.925	5.00779	15.9975		3.1283	0
45473	Tue Mar 28 14:49:07 2017_x000D_	10.1374	64.9153	73.6265	1.28502	2	24.867	58.5789	286.925	5.00779	16.0347		3.12519	0
45474	Tue Mar 28 14:49:07 2017_x000D_	10.0333	64.9192	57.4497	1.00269	2	24.867	58.5789	286.925	5.00779	16.1319		0.0127279	0
45475	Tue Mar 28 14:49:07 2017_x000D_	10.033	64.9195	49.0216	0.855587	2	24.867	58.5789	286.925	5.00779	16.1323		0.0108167	38.5772
45476	Tue Mar 28 14:49:07 2017_x000D_	10.0327	64.9197	40.506	0.706964	2	25.5702	57.5023	287.191	5.01243	17.2172		8.77676	0
45477	Tue Mar 28 14:49:07 2017_x000D_	10.2324	64.7059	26.9794	0.470879	2	25.5702	57.5023	287.191	5.01243	16.9452		0.0152971	0
45478	Tue Mar 28 14:49:07 2017_x000D_	10.2319	64.706	19.2807	0.336511	2	25.5702	57.5023	287.191	5.01243	16.9457		6.95465	0
45479	Tue Mar 28 14:49:07 2017_x000D_	10.4358	64.5957	10.7161	0.187031	2	25.5702	57.5023	287.191	5.01243	16.7143		12.474	14.7923
45480	Tue Mar 28 14:49:07 2017_x000D_	10.8514	64.5828	4.75949	0.0830687	2	25.8079	57.0703	291.614	5.08962	16.7372		12.8372	0
45481	Tue Mar 28 14:49:07 2017_x000D_	11.2632	64.4665	7.75223	0.135302	2	25.8079	57.0703	291.614	5.08962	16.3172		24.9326	0
45482	Tue Mar 28 14:49:07 2017_x000D_	12.0939	64.4411	7.75455	0.135342	2	25.8079	57.0703	291.614	5.08962	15.5693		12.8249	0
45483	Tue Mar 28 14:49:08 2017_x000D_	12.5053	64.3249	10.7191	0.187084	2	25.8079	57.0703	291.614	5.08962	15.1522		12.8191	0
45484	Tue Mar 28 14:49:08 2017_x000D_	12.9165	64.2087	13.6389	0.238043	2	25.8079	57.0703	291.614	5.08962	14.7358		21.9947	20.8966
45485	Tue Mar 28 14:49:08 2017_x000D_	13.6388	64.083	17.2846	0.301674	2	26.0554	56.4192	295.096	5.1504	14.5913		12.8067	0
45486	Tue Mar 28 14:49:08 2017_x000D_	14.0496	63.9669	20.205	0.352645	2	26.0554	56.4192	295.096	5.1504	14.1812		19.6328	0
45487	Tue Mar 28 14:49:08 2017_x000D_	14.6638	63.741	25.7548	0.449505	2	26.0554	56.4192	295.096	5.1504	13.5417		6.93575	0
45488	Tue Mar 28 14:49:08 2017_x000D_	14.8672	63.6311	23.031	0.401967	2	26.0554	56.4192	295.096	5.1504	13.3112		12.7944	14.7923
45489	Tue Mar 28 14:49:08 2017_x000D_	15.2776	63.5151	25.7559	0.449525	2	26.2931	55.9872	289.159	5.04677	13.3421		22.3471	0
45490	Tue Mar 28 14:49:08 2017_x000D_	15.8838	63.0822	25.7537	0.449486	2	26.2931	55.9872	289.159	5.04677	12.5973		9.30709	0
45491	Tue Mar 28 14:49:08 2017_x000D_	16.1939	63.073	24.6217	0.429729	2	26.2931	55.9872	289.159	5.04677	12.337		9.8046	0
45492	Tue Mar 28 14:49:08 2017_x000D_	16.5006	62.9601	23.0314	0.401975	2	26.2931	55.9872	289.159	5.04677	12.0214		22.3314	14.7923
45493	Tue Mar 28 14:49:08 2017_x000D_	17.1063	62.5274	23.0283	0.40192	2	26.5308	55.5552	290.266	5.0661	11.7232		9.29801	0
45494	Tue Mar 28 14:49:08 2017_x000D_	17.4161	62.5183	21.9997	0.383967	2	26.5308	55.5552	290.266	5.0661	11.4701		19.5797	0
45495	Tue Mar 28 14:49:08 2017_x000D_	18.0286	62.2929	22.0001	0.383974	2	26.5308	55.5552	290.266	5.0661	10.8482		6.91827	0
45496	Tue Mar 28 14:49:08 2017_x000D_	18.2315	62.1833	19.2862	0.336608	2	26.5308	55.5552	290.266	5.0661	10.6212		22.5283	27.2356
45497	Tue Mar 28 14:49:08 2017_x000D_	18.9469	61.955	20.201	0.352574	2	26.7882	54.6846	284.169	4.95969	10.6932		11.1462	0
45498	Tue Mar 28 14:49:08 2017_x000D_	19.2492	61.739	19.2845	0.336577	2	26.7882	54.6846	284.169	4.95969	10.3248		16.6549	0
45499	Tue Mar 28 14:49:08 2017_x000D_	19.758	61.5169	20.1983	0.352526	2	26.7882	54.6846	284.169	4.95969	9.80327		12.7462	0
45500	Tue Mar 28 14:49:08 2017_x000D_	20.1669	61.4015	23.0314	0.401974	2	26.7882	54.6846	284.169	4.95969	9.43177		6.18262	0
45501	Tue Mar 28 14:49:08 2017_x000D_	20.3729	61.3955	23.0329	0.402	2	26.7882	54.6846	284.169	4.95969	9.28398		19.5379	98.318
45502	Tue Mar 28 14:49:08 2017_x000D_	20.9841	61.1706	23.0335	0.40201	2	28.0167	51.6463	279.947	4.88599	11.8393		13.8071	0
45503	Tue Mar 28 14:49:08 2017_x000D_	21.389	60.9518	23.0327	0.401996	2	28.0167	51.6463	279.947	4.88599	11.4245		6.90222	0
45504	Tue Mar 28 14:49:09 2017_x000D_	21.5914	60.8424	20.1983	0.352526	2	28.0167	51.6463	279.947	4.88599	11.2184		22.4619	0
45505	Tue Mar 28 14:49:09 2017_x000D_	22.3047	60.6148	19.2834	0.336558	2	28.0167	51.6463	279.947	4.88599	10.633		9.76075	69.0461
45506	Tue Mar 28 14:49:09 2017_x000D_	22.6101	60.5026	23.0339	0.402017	2	28.7699	49.4715	275.286	4.80464	12.6344		20.6892	0
45507	Tue Mar 28 14:49:09 2017_x000D_	23.2168	60.1747	20.1969	0.352503	2	28.7699	49.4715	275.286	4.80464	12.058		9.74282	0
45508	Tue Mar 28 14:49:09 2017_x000D_	23.5216	60.0626	21.9999	0.38397	2	28.7699	49.4715	275.286	4.80464	11.8202		9.25577	0
45509	Tue Mar 28 14:49:09 2017_x000D_	23.83	60.0538	23.0351	0.402039	2	28.7699	49.4715	275.286	4.80464	11.6785		20.6705	46.6998
45510	Tue Mar 28 14:49:09 2017_x000D_	24.4361	59.7261	20.1969	0.352503	2	29.0573	47.9416	273.854	4.77965	12.6582		9.73615	0
45511	Tue Mar 28 14:49:09 2017_x000D_	24.7407	59.6141	22.0007	0.383985	2	29.0573	47.9416	273.854	4.77965	12.4451		19.4705	0
45512	Tue Mar 28 14:49:09 2017_x000D_	25.3498	59.39	22.0011	0.383992	2	29.0573	47.9416	273.854	4.77965	12.0338		6.15538	0
45513	Tue Mar 28 14:49:09 2017_x000D_	25.5549	59.3843	22.0025	0.384017	2	29.0573	47.9416	273.854	4.77965	11.9667		17.9602	0
45514	Tue Mar 28 14:49:09 2017_x000D_	26.058	59.0598	20.1955	0.352478	2	29.0573	47.9416	273.854	4.77965	11.5156		9.22261	20.9317
45515	Tue Mar 28 14:49:09 2017_x000D_	26.3653	59.0512	19.2805	0.336508	2	29.3052	47.2894	279.845	4.88422	12.1237		6.88332	0
45516	Tue Mar 28 14:49:09 2017_x000D_	26.5672	58.9422	22.0019	0.384006	2	29.3052	47.2894	279.845	4.88422	11.9701		11.1029	0
45517	Tue Mar 28 14:49:09 2017_x000D_	26.8683	58.727	23.0345	0.402028	2	29.3052	47.2894	279.845	4.88422	11.6943		6.14938	0
45518	Tue Mar 28 14:49:09 2017_x000D_	27.0732	58.7213	23.036	0.402054	2	29.3052	47.2894	279.845	4.88422	11.6478		13.7535	40.202
45519	Tue Mar 28 14:49:09 2017_x000D_	27.4765	58.5033	23.0352	0.402039	2	29.5828	45.9784	274.696	4.79436	12.7008		6.14338	0
45520	Tue Mar 28 14:49:09 2017_x000D_	27.6812	58.4976	23.0366	0.402065	2	29.5828	45.9784	274.696	4.79436	12.6628		6.87277	0
45521	Tue Mar 28 14:49:09 2017_x000D_	27.8827	58.3886	20.1955	0.352479	2	29.5828	45.9784	274.696	4.79436	12.5261		6.87398	0
45522	Tue Mar 28 14:49:09 2017_x000D_	28.0843	58.2797	23.0358	0.40205	2	29.5828	45.9784	274.696	4.79436	12.3922		6.14038	53.2476
45523	Tue Mar 28 14:49:09 2017_x000D_	28.2889	58.274	23.0372	0.402075	2	31.15	45.1452	349.373	6.09771	13.4369		13.7439	0
45524	Tue Mar 28 14:49:09 2017_x000D_	28.692	58.0563	28.396	0.495603	2	31.15	45.1452	349.373	6.09771	13.143		6.88068	0
45525	Tue Mar 28 14:49:09 2017_x000D_	28.8938	57.9473	33.8759	0.591246	2	31.15	45.1452	349.373	6.09771	12.9994		3.06107	0
45526	Tue Mar 28 14:49:10 2017_x000D_	28.7918	57.95	40.5668	0.708024	2	31.15	45.1452	349.373	6.09771	13.0201		6.18327	68.706
45527	Tue Mar 28 14:49:10 2017_x000D_	28.7985	58.156	57.4255	1.00226	2	33.3618	44.5511	354.21	6.18213	14.3498		6.89583	0
45528	Tue Mar 28 14:49:10 2017_x000D_	28.7026	58.3649	67.9374	1.18573	2	33.3618	44.5511	354.21	6.18213	14.5784		4.34391	0
45529	Tue Mar 28 14:49:10 2017_x000D_	28.8077	58.4645	88.7266	1.54857	2	33.3618	44.5511	354.21	6.18213	14.6398		3.08823	0
45530	Tue Mar 28 14:49:10 2017_x000D_	28.8106	58.5674	94.5445	1.65011	2	33.3618	44.5511	354.21	6.18213	14.7367		0.0228473	41.6373
45531	Tue Mar 28 14:49:10 2017_x000D_	28.8099	58.5671	112.756	1.96797	2	34.6907	44.1507	355.048	6.19675	15.5697		4.3473	0
45532	Tue Mar 28 14:49:10 2017_x000D_	28.9086	58.461	121.896	2.12748	2	34.6907	44.1507	355.048	6.19675	15.4343		3.09768	0
45533	Tue Mar 28 14:49:10 2017_x000D_	28.9052	58.3578	128.261	2.23857	2	34.6907	44.1507	355.048	6.19675	15.3399		9.73025	0
45534	Tue Mar 28 14:49:10 2017_x000D_	28.5949	58.2634	140.446	2.45124	2	34.6907	44.1507	355.048	6.19675	15.3729		9.80068	0
45535	Tue Mar 28 14:49:10 2017_x000D_	28.4832	57.9564	144.482	2.52169	2	34.6907	44.1507	355.048	6.19675	15.1371		6.88067	23.8341
45536	Tue Mar 28 14:49:10 2017_x000D_	28.2756	57.8589	146.847	2.56296	2	35.3652	43.7309	356.146	6.21593	15.807		22.247	0
45537	Tue Mar 28 14:49:10 2017_x000D_	27.649	57.4623	146.847	2.56296	2	35.3652	43.7309	356.146	6.21593	15.7509		13.792	0
45538	Tue Mar 28 14:49:10 2017_x000D_	27.233	57.2666	146.849	2.563	2	35.3652	43.7309	356.146	6.21593	15.7908		24.1688	0
45539	Tue Mar 28 14:49:10 2017_x000D_	26.6021	56.7656	144.487	2.52177	2	35.3652	43.7309	356.146	6.21593	15.7065		11.1426	14.7525
45540	Tue Mar 28 14:49:10 2017_x000D_	26.2883	56.5669	142.701	2.4906	2	35.8114	43.5242	353.459	6.16903	16.1493		19.836	0
45541	Tue Mar 28 14:49:10 2017_x000D_	25.7625	56.166	136.383	2.38034	2	35.8114	43.5242	353.459	6.16903	16.1492		8.77635	0
45542	Tue Mar 28 14:49:10 2017_x000D_	25.5507	55.9642	136.383	2.38034	2	35.8114	43.5242	353.459	6.16903	16.1256		6.95065	0
45543	Tue Mar 28 14:49:10 2017_x000D_	25.4418	55.7597	134.271	2.34346	2	35.8114	43.5242	353.459	6.16903	16.0386		21.9577	27.1082
45544	Tue Mar 28 14:49:10 2017_x000D_	24.912	55.2547	130.08	2.27033	2	36.694	43.3305	0	0	16.7631		8.79114	0
45545	Tue Mar 28 14:49:10 2017_x000D_	24.6999	55.0525	130.082	2.27035	2	36.694	43.3305	0	0	16.7709		8.79114	0
45546	Tue Mar 28 14:49:10 2017_x000D_	24.4878	54.8503	130.083	2.27037	2	36.694	43.3305	0	0	16.7838		18.1688	0
45547	Tue Mar 28 14:49:11 2017_x000D_	24.1629	54.3392	125.964	2.19848	2	36.694	43.3305	0	0	16.6799		11.2049	0
45548	Tue Mar 28 14:49:11 2017_x000D_	23.8474	54.1393	128.309	2.23942	2	36.694	43.3305	0	0	16.7888		16.8015	6.59483
45549	Tue Mar 28 14:49:11 2017_x000D_	23.625	53.6253	130.078	2.27029	2	36.704	43.1109	353.756	6.17421	16.7813		8.81235	0
45550	Tue Mar 28 14:49:11 2017_x000D_	23.4124	53.4226	130.079	2.27031	2	36.704	43.1109	353.756	6.17421	16.8225		22.0448	0
45551	Tue Mar 28 14:49:11 2017_x000D_	22.8804	52.9157	134.265	2.34337	2	36.704	43.1109	353.756	6.17421	16.9477		6.24324	0
45552	Tue Mar 28 14:49:11 2017_x000D_	22.8737	52.7077	134.26	2.34328	2	36.704	43.1109	353.756	6.17421	16.8338		8.82507	45.8182
45553	Tue Mar 28 14:49:11 2017_x000D_	22.6608	52.5047	134.26	2.34329	2	38.2306	43.1563	0	0	18.1607		17.6607	0
45554	Tue Mar 28 14:49:11 2017_x000D_	22.2348	52.0984	134.261	2.3433	2	38.2306	43.1563	0	0	18.3256		13.2641	0
45555	Tue Mar 28 14:49:11 2017_x000D_	21.9148	51.7933	134.407	2.34584	2	38.2306	43.1563	0	0	18.4609		11.2422	0
45556	Tue Mar 28 14:49:11 2017_x000D_	21.5984	51.5925	132.319	2.3094	2	38.2306	43.1563	0	0	18.6494		18.2634	72.3947
45557	Tue Mar 28 14:49:11 2017_x000D_	21.2714	51.079	136.362	2.37996	2	40.6392	43.0081	357.238	6.23497	20.9822		15.6583	0
45558	Tue Mar 28 14:49:11 2017_x000D_	20.9479	50.6694	134.258	2.34325	2	40.6392	43.0081	357.238	6.23497	21.1292		11.2746	0
45559	Tue Mar 28 14:49:11 2017_x000D_	20.6306	50.468	136.362	2.37996	2	40.6392	43.0081	357.238	6.23497	21.354		8.86324	0
45560	Tue Mar 28 14:49:11 2017_x000D_	20.4168	50.2641	136.362	2.37996	2	40.6392	43.0081	357.238	6.23497	21.4848		8.86324	0
45561	Tue Mar 28 14:49:11 2017_x000D_	20.203	50.0602	136.362	2.37996	2	40.6392	43.0081	357.238	6.23497	21.6188		20.0509	54.1857
45562	Tue Mar 28 14:49:11 2017_x000D_	19.6717	49.6547	134.266	2.34338	2	42.4034	42.6209	0	0	23.7951		7.03166	0
45563	Tue Mar 28 14:49:11 2017_x000D_	19.561	49.4481	136.362	2.37996	2	42.4034	42.6209	0	0	23.8408		15.707	0
45564	Tue Mar 28 14:49:11 2017_x000D_	19.2364	49.0373	134.261	2.34331	2	42.4034	42.6209	0	0	24.0391		8.88228	0
45565	Tue Mar 28 14:49:11 2017_x000D_	19.0222	48.8329	134.262	2.34331	2	42.4034	42.6209	0	0	24.1923		17.7775	27.0929
45566	Tue Mar 28 14:49:11 2017_x000D_	18.5933	48.424	134.263	2.34333	2	43.2855	42.4273	0	0	25.4099		8.89293	0
45567	Tue Mar 28 14:49:11 2017_x000D_	18.3788	48.2194	134.263	2.34333	2	43.2855	42.4273	0	0	25.5713		14.0887	0
45568	Tue Mar 28 14:49:12 2017_x000D_	18.1571	47.8054	134.258	2.34325	2	43.2855	42.4273	0	0	25.6975		0	0
45569	Tue Mar 28 14:49:12 2017_x000D_	18.1571	47.8054	134.258	2.34325	2	43.2855	42.4273	0	0	25.6975		17.8071	99.202
45570	Tue Mar 28 14:49:12 2017_x000D_	17.7276	47.3957	134.259	2.34326	2	45.993	40.5289	306.026	5.34115	29.0876		4.45169	0
45571	Tue Mar 28 14:49:12 2017_x000D_	17.6203	47.2932	130.097	2.27061	2	45.993	40.5289	306.026	5.34115	29.1679		13.366	0
45572	Tue Mar 28 14:49:12 2017_x000D_	17.2978	46.9858	134.26	2.34328	2	45.993	40.5289	306.026	5.34115	29.4127		0	0
45573	Tue Mar 28 14:49:12 2017_x000D_	17.2978	46.9858	134.26	2.34328	2	45.993	40.5289	306.026	5.34115	29.4127		11.3839	89.1558
45574	Tue Mar 28 14:49:12 2017_x000D_	17.0791	46.6757	132.32	2.30942	2	48.0573	38.391	315	5.49779	32.0669		11.3409	0
45575	Tue Mar 28 14:49:12 2017_x000D_	16.7602	46.4727	130.101	2.27069	2	48.0573	38.391	315	5.49779	32.3237		7.05953	0
45576	Tue Mar 28 14:49:12 2017_x000D_	16.6494	46.2651	119.502	2.0857	2	48.0573	38.391	315	5.49779	32.3799		3.14917	0
45577	Tue Mar 28 14:49:12 2017_x000D_	16.6533	46.37	112.959	1.97151	2	48.0573	38.391	315	5.49779	32.4018		3.1089	0
45578	Tue Mar 28 14:49:12 2017_x000D_	16.5497	46.3725	104.365	1.82152	2	48.0573	38.391	315	5.49779	32.5028		6.30434	51.7809
45579	Tue Mar 28 14:49:12 2017_x000D_	16.5575	46.5825	86.3069	1.50634	2	49.209	37.1054	315	5.49779	33.9991		4.4109	0
45580	Tue Mar 28 14:49:12 2017_x000D_	16.4573	46.6901	77.3066	1.34926	2	49.209	37.1054	315	5.49779	34.1254		4.39529	0
45581	Tue Mar 28 14:49:12 2017_x000D_	16.5577	46.5834	68.0737	1.18811	2	49.209	37.1054	315	5.49779	33.9991		4.45453	0
45582	Tue Mar 28 14:49:12 2017_x000D_	16.4497	46.4815	50.9852	0.88986	2	49.209	37.1054	315	5.49779	34.0747		3.11464	51.7874
45583	Tue Mar 28 14:49:12 2017_x000D_	16.5535	46.4794	44.6991	0.780146	2	50.3608	35.8196	315	5.49779	35.4481		8.78509	0
45584	Tue Mar 28 14:49:12 2017_x000D_	16.7535	46.2655	28.1362	0.491069	2	50.3608	35.8196	315	5.49779	35.1933		6.94591	0
45585	Tue Mar 28 14:49:12 2017_x000D_	16.9575	46.156	13.8879	0.242389	2	50.3608	35.8196	315	5.49779	34.966		0	0
45586	Tue Mar 28 14:49:12 2017_x000D_	16.9575	46.156	13.8879	0.242389	2	50.3608	35.8196	315	5.49779	34.966		12.8162	28.1154
45587	Tue Mar 28 14:49:12 2017_x000D_	17.3693	46.0423	9.83676	0.171684	2	51.0457	35.1799	313.711	5.47528	35.3849		12.4708	0
45588	Tue Mar 28 14:49:12 2017_x000D_	17.7849	46.0335	9.83838	0.171712	2	51.0457	35.1799	313.711	5.47528	34.9869		28.1905	0
45589	Tue Mar 28 14:49:12 2017_x000D_	18.7163	45.909	13.243	0.231134	2	51.0457	35.1799	313.711	5.47528	34.0632		12.8118	0
45590	Tue Mar 28 14:49:13 2017_x000D_	19.128	45.7955	16.1394	0.281686	2	51.0457	35.1799	313.711	5.47528	33.6367		22.6103	0
45591	Tue Mar 28 14:49:13 2017_x000D_	19.8474	45.5708	22.7489	0.397044	2	51.0457	35.1799	313.711	5.47528	32.8832		13.8752	33.1676
45592	Tue Mar 28 14:49:13 2017_x000D_	20.2552	45.3526	22.7481	0.397028	2	51.7411	34.3204	315	5.49779	33.3627		16.7093	0
45593	Tue Mar 28 14:49:13 2017_x000D_	20.7668	45.1324	29.5048	0.514956	2	51.7411	34.3204	315	5.49779	32.8071		13.8658	0
45594	Tue Mar 28 14:49:13 2017_x000D_	21.1743	44.9143	29.505	0.514959	2	51.7411	34.3204	315	5.49779	32.3506		6.93353	0
45595	Tue Mar 28 14:49:13 2017_x000D_	21.3781	44.8053	32.1155	0.560522	2	51.7411	34.3204	315	5.49779	32.1223		24.9918	18.7465
45596	Tue Mar 28 14:49:13 2017_x000D_	22.0893	44.3715	33.6807	0.587838	2	52.1978	33.8939	315	5.49779	31.8795		11.1727	0
45597	Tue Mar 28 14:49:13 2017_x000D_	22.3929	44.1558	32.1154	0.56052	2	52.1978	33.8939	315	5.49779	31.522		6.92683	0
45598	Tue Mar 28 14:49:13 2017_x000D_	22.5965	44.0469	34.5953	0.603801	2	52.1978	33.8939	315	5.49779	31.2941		20.7699	0
45599	Tue Mar 28 14:49:13 2017_x000D_	23.2069	43.7202	32.1163	0.560536	2	52.1978	33.8939	315	5.49779	30.6109		8.78262	14.8398
45600	Tue Mar 28 14:49:13 2017_x000D_	23.4071	43.5066	32.1152	0.560517	2	52.4366	33.4607	283.776	4.95282	30.7186		20.7591	0
45601	Tue Mar 28 14:49:13 2017_x000D_	24.0172	43.1801	29.5033	0.51493	2	52.4366	33.4607	283.776	4.95282	30.0355		6.92277	0
45602	Tue Mar 28 14:49:13 2017_x000D_	24.2207	43.0713	32.1162	0.560533	2	52.4366	33.4607	283.776	4.95282	29.8077		6.91483	0
45603	Tue Mar 28 14:49:13 2017_x000D_	24.4239	42.9625	29.5034	0.514932	2	52.4366	33.4607	283.776	4.95282	29.5803		20.7496	90.196
45604	Tue Mar 28 14:49:13 2017_x000D_	25.0338	42.6363	32.117	0.560548	2	53.4441	30.628	278.9	4.86773	30.8439		8.77633	0
45605	Tue Mar 28 14:49:13 2017_x000D_	25.2338	42.4228	32.116	0.56053	2	53.4441	30.628	278.9	4.86773	30.5768		20.7376	0
45606	Tue Mar 28 14:49:13 2017_x000D_	25.8433	42.0967	29.5026	0.514918	2	53.4441	30.628	278.9	4.86773	29.8887		9.76687	0
45607	Tue Mar 28 14:49:13 2017_x000D_	26.1495	41.9861	30.6817	0.535496	2	53.4441	30.628	278.9	4.86773	29.5635		18.0278	0
45608	Tue Mar 28 14:49:13 2017_x000D_	26.6556	41.6621	29.5029	0.514923	2	53.4441	30.628	278.9	4.86773	28.972		8.7699	48.2899
45609	Tue Mar 28 14:49:13 2017_x000D_	26.8555	41.4488	29.5016	0.5149	2	53.9533	29.101	284.202	4.96026	29.7785		12.7315	0
45610	Tue Mar 28 14:49:13 2017_x000D_	27.2647	41.3363	32.1182	0.560569	2	53.9533	29.101	284.202	4.96026	29.3596		15.4621	0
45611	Tue Mar 28 14:49:14 2017_x000D_	27.6673	41.0145	29.5019	0.514906	2	53.9533	29.101	284.202	4.96026	28.8598		6.9053	0
45612	Tue Mar 28 14:49:14 2017_x000D_	27.8703	40.906	32.1176	0.560558	2	53.9533	29.101	284.202	4.96026	28.6301		8.7658	75.6437
45613	Tue Mar 28 14:49:14 2017_x000D_	28.07	40.6927	32.1166	0.560541	2	54.7227	26.6998	277.92	4.85062	30.1026		19.5061	0
45614	Tue Mar 28 14:49:14 2017_x000D_	28.6816	40.472	32.1185	0.560574	2	54.7227	26.6998	277.92	4.85062	29.4587		8.76361	0
45615	Tue Mar 28 14:49:14 2017_x000D_	28.8813	40.2588	32.1175	0.560556	2	54.7227	26.6998	277.92	4.85062	29.1826		13.796	0
45616	Tue Mar 28 14:49:14 2017_x000D_	29.2868	40.0419	32.1179	0.560563	2	54.7227	26.6998	277.92	4.85062	28.7228		11.1361	20.9965
45617	Tue Mar 28 14:49:14 2017_x000D_	29.5894	39.8269	33.6856	0.587924	2	54.9722	26.0459	277.045	4.83535	28.8826		13.7892	0
45618	Tue Mar 28 14:49:14 2017_x000D_	29.9947	39.6101	33.6862	0.587935	2	54.9722	26.0459	277.045	4.83535	28.4229		8.75937	0
45619	Tue Mar 28 14:49:14 2017_x000D_	30.1943	39.397	33.6853	0.58792	2	54.9722	26.0459	277.045	4.83535	28.146		6.88924	0
45620	Tue Mar 28 14:49:14 2017_x000D_	30.3968	39.2887	30.9884	0.54085	2	54.9722	26.0459	277.045	4.83535	27.9163		4.37654	0
45621	Tue Mar 28 14:49:14 2017_x000D_	30.4965	39.1822	32.1167	0.560543	2	54.9722	26.0459	277.045	4.83535	27.7781		13.7825	14.8532
45622	Tue Mar 28 14:49:14 2017_x000D_	30.9016	38.9655	32.1172	0.560551	2	55.2112	25.6123	277.25	4.83893	27.7356		13.7771	0
45623	Tue Mar 28 14:49:14 2017_x000D_	31.3066	38.749	32.1176	0.560558	2	55.2112	25.6123	277.25	4.83893	27.2764		4.37873	0
45624	Tue Mar 28 14:49:14 2017_x000D_	31.4063	38.6424	30.9879	0.54084	2	55.2112	25.6123	277.25	4.83893	27.1377		13.7771	0
45625	Tue Mar 28 14:49:14 2017_x000D_	31.8113	38.4259	36.2344	0.63241	2	55.2112	25.6123	277.25	4.83893	26.6785		6.88924	33.8236
45626	Tue Mar 28 14:49:14 2017_x000D_	32.0138	38.3176	38.6357	0.67432	2	55.4818	24.5178	278.319	4.85758	27.2246		4.38064	0
45627	Tue Mar 28 14:49:14 2017_x000D_	32.1137	38.2111	42.7402	0.745957	2	55.4818	24.5178	278.319	4.85758	27.0846		3.09691	0
45628	Tue Mar 28 14:49:14 2017_x000D_	32.2169	38.2086	61.4896	1.0732	2	55.4818	24.5178	278.319	4.85758	26.9943		4.36573	0
45629	Tue Mar 28 14:49:14 2017_x000D_	32.1173	38.3147	70.6703	1.23343	2	55.4818	24.5178	278.319	4.85758	27.134		4.41072	6.54309
45630	Tue Mar 28 14:49:14 2017_x000D_	32.2228	38.4171	79.9318	1.39507	2	55.6998	24.5245	276.244	4.82136	27.2796		6.26317	0
45631	Tue Mar 28 14:49:14 2017_x000D_	32.2283	38.6258	97.5075	1.70183	2	55.6998	24.5245	276.244	4.82136	27.3817		3.13912	0
45632	Tue Mar 28 14:49:14 2017_x000D_	32.2311	38.7304	103.887	1.81316	2	55.6998	24.5245	276.244	4.82136	27.4333		0.0216333	0
45633	Tue Mar 28 14:49:15 2017_x000D_	32.2305	38.73	115.072	2.00839	2	55.6998	24.5245	276.244	4.82136	27.4336		4.35578	6.61365
45634	Tue Mar 28 14:49:15 2017_x000D_	32.3294	38.6237	131.72	2.29894	2	55.7104	24.3043	275.938	4.81602	27.4174		8.84701	0
45635	Tue Mar 28 14:49:15 2017_x000D_	32.1176	38.4185	147.769	2.57905	2	55.7104	24.3043	275.938	4.81602	27.4924		0.0134164	0
45636	Tue Mar 28 14:49:15 2017_x000D_	32.1178	38.4189	152.776	2.66644	2	55.7104	24.3043	275.938	4.81602	27.4924		7.02211	0
45637	Tue Mar 28 14:49:15 2017_x000D_	32.0091	38.2116	159.445	2.78285	2	55.7104	24.3043	275.938	4.81602	27.4803		3.08464	0
45638	Tue Mar 28 14:49:15 2017_x000D_	31.9063	38.2137	166.013	2.89747	2	55.7104	24.3043	275.938	4.81602	27.57		18.7884	6.54309
45639	Tue Mar 28 14:49:15 2017_x000D_	31.2871	38.1198	168.904	2.94793	2	55.9284	24.311	277.57	4.84452	28.2467		12.3348	0
45640	Tue Mar 28 14:49:15 2017_x000D_	30.876	38.1268	168.907	2.94798	2	55.9284	24.311	277.57	4.84452	28.6094		22.5678	0
45641	Tue Mar 28 14:49:15 2017_x000D_	30.1501	37.9294	162.293	2.83255	2	55.9284	24.311	277.57	4.84452	29.1544		13.9299	0
45642	Tue Mar 28 14:49:15 2017_x000D_	29.7323	37.7268	162.291	2.83251	2	55.9284	24.311	277.57	4.84452	29.4316		22.6028	6.6165
45643	Tue Mar 28 14:49:15 2017_x000D_	29.0053	37.529	155.497	2.71393	2	55.9179	24.5313	309.497	5.40174	29.8869		12.8019	0
45644	Tue Mar 28 14:49:15 2017_x000D_	28.59	37.4309	152.802	2.6669	2	55.9179	24.5313	309.497	5.40174	30.2194		20.9459	0
45645	Tue Mar 28 14:49:15 2017_x000D_	27.9618	37.1262	150.24	2.62218	2	55.9179	24.5313	309.497	5.40174	30.6623		0	0
45646	Tue Mar 28 14:49:15 2017_x000D_	27.9618	37.1262	150.24	2.62218	2	55.9179	24.5313	309.497	5.40174	30.6623		22.2379	122.242
45647	Tue Mar 28 14:49:15 2017_x000D_	27.4303	36.6095	146.211	2.55186	2	59.097	21.9824	335.232	5.8509	34.8817		22.6152	0
45648	Tue Mar 28 14:49:15 2017_x000D_	26.7979	36.1992	146.211	2.55186	2	59.097	21.9824	335.232	5.8509	35.2895		13.9943	0
45649	Tue Mar 28 14:49:15 2017_x000D_	26.3782	35.9956	146.213	2.55191	2	59.097	21.9824	335.232	5.8509	35.5934		15.7166	0
45650	Tue Mar 28 14:49:15 2017_x000D_	25.955	35.6868	148.699	2.59529	2	59.097	21.9824	335.232	5.8509	35.8637		14.0117	0
45651	Tue Mar 28 14:49:15 2017_x000D_	25.5348	35.4829	148.701	2.59531	2	59.097	21.9824	335.232	5.8509	36.1757		8.9254	71.5837
45652	Tue Mar 28 14:49:15 2017_x000D_	25.3213	35.2757	148.698	2.59527	2	61.1227	20.7214	327.318	5.71278	38.6467		18.3272	0
45653	Tue Mar 28 14:49:15 2017_x000D_	24.7936	34.9679	152.786	2.66662	2	61.1227	20.7214	327.318	5.71278	39.0226		7.02125	0
45654	Tue Mar 28 14:49:16 2017_x000D_	24.5831	34.8656	150.23	2.622	2	61.1227	20.7214	327.318	5.71278	39.1816		9.88605	0
45655	Tue Mar 28 14:49:16 2017_x000D_	24.2692	34.7653	151.334	2.64127	2	61.1227	20.7214	327.318	5.71278	39.4387		20.2129	44.2928
45656	Tue Mar 28 14:49:16 2017_x000D_	23.7374	34.3516	152.783	2.66657	2	62.4625	20.1011	326.697	5.70193	41.2639		7.02534	0
45657	Tue Mar 28 14:49:16 2017_x000D_	23.5267	34.2494	155.471	2.71348	2	62.4625	20.1011	326.697	5.70193	41.4267		21.1028	0
45658	Tue Mar 28 14:49:16 2017_x000D_	22.8939	33.9422	152.784	2.66659	2	62.4625	20.1011	326.697	5.70193	41.9196		9.92205	0
45659	Tue Mar 28 14:49:16 2017_x000D_	22.5789	33.8414	156.708	2.73506	2	62.4625	20.1011	326.697	5.70193	42.1841		20.2514	38.558
45660	Tue Mar 28 14:49:16 2017_x000D_	22.0461	33.4269	155.466	2.7134	2	63.5844	19.474	327.318	5.71278	43.8191		9.36097	0
45661	Tue Mar 28 14:49:16 2017_x000D_	21.7341	33.4314	156.706	2.73504	2	63.5844	19.474	327.318	5.71278	44.1164		21.1551	0
45662	Tue Mar 28 14:49:16 2017_x000D_	21.0997	33.1235	154.112	2.68977	2	63.5844	19.474	327.318	5.71278	44.6235		0	0
45663	Tue Mar 28 14:49:16 2017_x000D_	21.0997	33.1235	154.112	2.68977	2	63.5844	19.474	327.318	5.71278	44.6235		20.2945	29.5281
45664	Tue Mar 28 14:49:16 2017_x000D_	20.5657	32.7082	152.783	2.66657	2	64.4776	19.0605	343.075	5.98779	45.9839		9.36397	0
45665	Tue Mar 28 14:49:16 2017_x000D_	20.2536	32.7127	151.338	2.64135	2	64.4776	19.0605	343.075	5.98779	46.2833		20.3298	0
45666	Tue Mar 28 14:49:16 2017_x000D_	19.7185	32.2969	152.784	2.66658	2	64.4776	19.0605	343.075	5.98779	46.6753		12.5113	0
45667	Tue Mar 28 14:49:16 2017_x000D_	19.3015	32.3028	152.791	2.6667	2	64.4776	19.0605	343.075	5.98779	47.0769		18.0123	0
45668	Tue Mar 28 14:49:16 2017_x000D_	18.8702	31.8851	152.785	2.66659	2	64.4776	19.0605	343.075	5.98779	47.3762		9.01044	79.8215
45669	Tue Mar 28 14:49:16 2017_x000D_	18.6544	31.6762	152.781	2.66654	2	67.114	18.7016	353.756	6.17421	50.1665		16.0313	0
45670	Tue Mar 28 14:49:16 2017_x000D_	18.1292	31.5776	154.109	2.68971	2	67.114	18.7016	353.756	6.17421	50.6488		7.08702	0
45671	Tue Mar 28 14:49:16 2017_x000D_	17.9167	31.4744	151.34	2.64138	2	67.114	18.7016	353.756	6.17421	50.8283		11.4667	0
45672	Tue Mar 28 14:49:16 2017_x000D_	17.5959	31.2666	152.786	2.66661	2	67.114	18.7016	353.756	6.17421	51.0874		14.1807	72.3474
45673	Tue Mar 28 14:49:16 2017_x000D_	17.1707	31.0601	152.786	2.66662	2	69.5212	18.5563	353.459	6.16903	53.823		7.0898	0
45674	Tue Mar 28 14:49:16 2017_x000D_	16.958	30.9571	155.461	2.71331	2	69.5212	18.5563	353.459	6.16903	54.0062		14.1942	0
45675	Tue Mar 28 14:49:17 2017_x000D_	16.5324	30.7504	155.461	2.71331	2	69.5212	18.5563	353.459	6.16903	54.3738		4.51899	0
45676	Tue Mar 28 14:49:17 2017_x000D_	16.4242	30.6456	151.339	2.64137	2	69.5212	18.5563	353.459	6.16903	54.4559		3.14424	65.8221
45677	Tue Mar 28 14:49:17 2017_x000D_	16.3194	30.6469	152.787	2.66664	2	71.71	18.4043	354.829	6.19294	56.7274		11.4791	0
45678	Tue Mar 28 14:49:17 2017_x000D_	15.9983	30.4388	151.34	2.64138	2	71.71	18.4043	354.829	6.19294	56.9967		7.11115	0
45679	Tue Mar 28 14:49:17 2017_x000D_	15.7851	30.3352	148.725	2.59574	2	71.71	18.4043	354.829	6.19294	57.1834		9.04868	0
45680	Tue Mar 28 14:49:17 2017_x000D_	15.5683	30.1255	148.722	2.59569	2	71.71	18.4043	354.829	6.19294	57.3522		13.0371	0
45681	Tue Mar 28 14:49:17 2017_x000D_	15.1457	30.0242	138.042	2.40928	2	71.71	18.4043	354.829	6.19294	57.7455		0.0108167	46.3428
45682	Tue Mar 28 14:49:17 2017_x000D_	15.146	30.024	129.771	2.26494	2	73.2451	18.2318	347.28	6.06118	59.2837		3.18899	0
45683	Tue Mar 28 14:49:17 2017_x000D_	15.1506	30.1302	110.06	1.9209	2	73.2451	18.2318	347.28	6.06118	59.3004		3.19126	0
45684	Tue Mar 28 14:49:17 2017_x000D_	15.1546	30.2365	103.665	1.8093	2	73.2451	18.2318	347.28	6.06118	59.3179		0.0169706	0
45685	Tue Mar 28 14:49:17 2017_x000D_	15.155	30.2369	91.9949	1.60561	2	73.2451	18.2318	347.28	6.06118	59.3176		4.43853	124.591
45686	Tue Mar 28 14:49:17 2017_x000D_	15.0542	30.3452	76.598	1.33689	2	77.3588	18.8021	5.42433	0.0946724	63.3649		4.41418	0
45687	Tue Mar 28 14:49:17 2017_x000D_	15.1552	30.2382	61.5757	1.0747	2	77.3588	18.8021	5.42433	0.0946724	63.2461		3.17915	0
45688	Tue Mar 28 14:49:17 2017_x000D_	15.1513	30.1323	51.2801	0.895006	2	77.3588	18.8021	5.42433	0.0946724	63.2309		4.41662	0
45689	Tue Mar 28 14:49:17 2017_x000D_	15.2521	30.025	42.611	0.743701	2	77.3588	18.8021	5.42433	0.0946724	63.1126		4.41894	72.797
45690	Tue Mar 28 14:49:17 2017_x000D_	15.3528	29.9175	33.4763	0.584271	2	79.73	19.3175	2.21179	0.038603	65.244		6.97449	0
45691	Tue Mar 28 14:49:17 2017_x000D_	15.5582	29.8086	22.4373	0.391604	2	79.73	19.3175	2.21179	0.038603	65.0237		9.87962	0
45692	Tue Mar 28 14:49:17 2017_x000D_	15.8685	29.6983	18.6177	0.32494	2	79.73	19.3175	2.21179	0.038603	64.6997		23.7958	0
45693	Tue Mar 28 14:49:17 2017_x000D_	16.5907	29.3703	22.4371	0.391601	2	79.73	19.3175	2.21179	0.038603	63.9346		13.9622	67.8672
45694	Tue Mar 28 14:49:17 2017_x000D_	17.002	29.1525	22.4362	0.391586	2	81.8717	20.0461	17.0816	0.29813	65.5058		25.7699	0
45695	Tue Mar 28 14:49:17 2017_x000D_	17.8316	28.9297	22.4383	0.391623	2	81.8717	20.0461	17.0816	0.29813	64.6533		15.6121	0
45696	Tue Mar 28 14:49:17 2017_x000D_	18.239	28.6059	25.2211	0.440191	2	81.8717	20.0461	17.0816	0.29813	64.2058		9.41173	0
45697	Tue Mar 28 14:49:18 2017_x000D_	18.5527	28.602	26.4959	0.46244	2	81.8717	20.0461	17.0816	0.29813	63.8944		20.915	0
45698	Tue Mar 28 14:49:18 2017_x000D_	19.1689	28.2759	29.2659	0.510787	2	81.8717	20.0461	17.0816	0.29813	63.2406		11.2524	34.974
45699	Tue Mar 28 14:49:18 2017_x000D_	19.4754	28.0597	36.0554	0.629285	2	82.9367	20.5203	10.7894	0.18831	63.9076		15.5972	0
45700	Tue Mar 28 14:49:18 2017_x000D_	19.8824	27.7362	33.4851	0.584425	2	82.9367	20.5203	10.7894	0.18831	63.4658		13.9367	0
45701	Tue Mar 28 14:49:18 2017_x000D_	20.293	27.5189	38.4786	0.671578	2	82.9367	20.5203	10.7894	0.18831	63.0334		15.5906	0
45702	Tue Mar 28 14:49:18 2017_x000D_	20.6998	27.1955	36.0556	0.629289	2	82.9367	20.5203	10.7894	0.18831	62.5938		13.9273	6.52519
45703	Tue Mar 28 14:49:18 2017_x000D_	21.1101	26.9783	36.0564	0.629302	2	83.1541	20.5271	13.2407	0.231094	62.3785		11.3136	0
45704	Tue Mar 28 14:49:18 2017_x000D_	21.3082	26.6574	33.4836	0.584399	2	83.1541	20.5271	13.2407	0.231094	62.149		18.1557	0
45705	Tue Mar 28 14:49:18 2017_x000D_	21.8191	26.333	34.4084	0.60054	2	83.1541	20.5271	13.2407	0.231094	61.6092		9.84533	0
45706	Tue Mar 28 14:49:18 2017_x000D_	22.1284	26.2233	33.4848	0.584419	2	83.1541	20.5271	13.2407	0.231094	61.291		8.83543	41.514
45707	Tue Mar 28 14:49:18 2017_x000D_	22.33	26.0086	33.4839	0.584404	2	83.522	21.8611	87.3875	1.5252	61.3324		18.1407	0
45708	Tue Mar 28 14:49:18 2017_x000D_	22.8405	25.6845	34.4089	0.600549	2	83.522	21.8611	87.3875	1.5252	60.8018		9.83867	0
45709	Tue Mar 28 14:49:18 2017_x000D_	23.1496	25.5749	33.4851	0.584424	2	83.522	21.8611	87.3875	1.5252	60.4865		19.9454	0
45710	Tue Mar 28 14:49:18 2017_x000D_	23.6565	25.1447	31.9004	0.556767	2	83.522	21.8611	87.3875	1.5252	59.9555		6.95422	26.4339
45711	Tue Mar 28 14:49:18 2017_x000D_	23.8614	25.0363	34.4094	0.600558	2	83.4774	22.7411	99.8326	1.74241	59.6602		15.5648	0
45712	Tue Mar 28 14:49:18 2017_x000D_	24.2675	24.7134	31.8998	0.556756	2	83.4774	22.7411	99.8326	1.74241	59.2427		3.12617	0
45713	Tue Mar 28 14:49:18 2017_x000D_	24.3717	24.7123	33.4845	0.584414	2	83.4774	22.7411	99.8326	1.74241	59.1386		11.2084	0
45714	Tue Mar 28 14:49:18 2017_x000D_	24.6769	24.4968	31.9003	0.556765	2	83.4774	22.7411	99.8326	1.74241	58.8267		6.95016	0
45715	Tue Mar 28 14:49:18 2017_x000D_	24.8817	24.3885	34.41	0.600567	2	83.4774	22.7411	99.8326	1.74241	58.6189		11.215	80.5949
45716	Tue Mar 28 14:49:18 2017_x000D_	25.1871	24.1729	36.0579	0.629329	2	82.9091	25.3668	95.3952	1.66496	57.7343		8.82271	0
45717	Tue Mar 28 14:49:18 2017_x000D_	25.3884	23.9585	36.0573	0.629318	2	82.9091	25.3668	95.3952	1.66496	57.5379		13.8883	0
45718	Tue Mar 28 14:49:19 2017_x000D_	25.7976	23.742	36.058	0.629331	2	82.9091	25.3668	95.3952	1.66496	57.1346		0	0
45719	Tue Mar 28 14:49:19 2017_x000D_	25.7976	23.742	36.058	0.629331	2	82.9091	25.3668	95.3952	1.66496	57.1346		11.2109	61.0927
45720	Tue Mar 28 14:49:19 2017_x000D_	26.1029	23.5265	37.851	0.660625	2	82.3745	27.3318	93.8537	1.63806	56.4001		7.03209	0
45721	Tue Mar 28 14:49:19 2017_x000D_	26.2001	23.3132	36.0567	0.629309	2	82.3745	27.3318	93.8537	1.63806	56.318		9.82053	0
45722	Tue Mar 28 14:49:19 2017_x000D_	26.5087	23.204	40.32	0.703717	2	82.3745	27.3318	93.8537	1.63806	56.0181		13.2373	0
45723	Tue Mar 28 14:49:19 2017_x000D_	26.8107	22.8823	44.6402	0.779118	2	82.3745	27.3318	93.8537	1.63806	55.7417		4.41443	59.8908
45724	Tue Mar 28 14:49:19 2017_x000D_	26.9115	22.7751	48.9706	0.854698	2	82.0573	29.3028	91.1076	1.59013	55.5308		6.95313	0
45725	Tue Mar 28 14:49:19 2017_x000D_	27.1162	22.6664	64.1254	1.1192	2	82.0573	29.3028	91.1076	1.59013	55.3405		4.42113	0
45726	Tue Mar 28 14:49:19 2017_x000D_	27.2169	22.5588	73.5731	1.28409	2	82.0573	29.3028	91.1076	1.59013	55.2535		7.05667	0
45727	Tue Mar 28 14:49:19 2017_x000D_	27.3141	22.3446	88.9212	1.55197	2	82.0573	29.3028	91.1076	1.59013	55.1836		4.51223	0
45728	Tue Mar 28 14:49:19 2017_x000D_	27.2068	22.2392	97.5784	1.70306	2	82.0573	29.3028	91.1076	1.59013	55.3035		7.0445	40.2534
45729	Tue Mar 28 14:49:19 2017_x000D_	27.3039	22.0254	106.056	1.85102	2	81.7734	30.6142	96.623	1.68639	55.1425		6.37846	0
45730	Tue Mar 28 14:49:19 2017_x000D_	27.2969	21.8129	118.8	2.07345	2	81.7734	30.6142	96.623	1.68639	55.1829		7.06515	0
45731	Tue Mar 28 14:49:19 2017_x000D_	27.0858	21.7085	125.221	2.18552	2	81.7734	30.6142	96.623	1.68639	55.408		6.37217	0
45732	Tue Mar 28 14:49:19 2017_x000D_	27.0791	21.4962	133.371	2.32777	2	81.7734	30.6142	96.623	1.68639	55.4491		15.9791	49.7848
45733	Tue Mar 28 14:49:19 2017_x000D_	26.7545	21.0739	139.753	2.43915	2	82.3473	32.1713	58.3167	1.01782	56.6896		11.4458	0
45734	Tue Mar 28 14:49:19 2017_x000D_	26.4361	20.8637	141.663	2.47248	2	82.3473	32.1713	58.3167	1.01782	57.0432		24.88	0
45735	Tue Mar 28 14:49:19 2017_x000D_	25.7959	20.3365	139.448	2.43383	2	82.3473	32.1713	58.3167	1.01782	57.7765		11.4491	0
45736	Tue Mar 28 14:49:19 2017_x000D_	25.4775	20.1261	137.525	2.40026	2	82.3473	32.1713	58.3167	1.01782	58.1314		20.5205	35.2102
45737	Tue Mar 28 14:49:19 2017_x000D_	25.0446	19.5965	135.448	2.36401	2	82.726	33.2822	55.429	0.967419	59.2827		14.1758	0
45738	Tue Mar 28 14:49:19 2017_x000D_	24.6213	19.3865	135.453	2.3641	2	82.726	33.2822	55.429	0.967419	59.7432		16.042	0
45739	Tue Mar 28 14:49:20 2017_x000D_	24.2956	18.9624	133.381	2.32795	2	82.726	33.2822	55.429	0.967419	60.1595		13.5853	0
45740	Tue Mar 28 14:49:20 2017_x000D_	23.973	18.6446	129.277	2.25631	2	82.726	33.2822	55.429	0.967419	60.5489		9.06467	29.1816
45741	Tue Mar 28 14:49:20 2017_x000D_	23.7577	18.4326	129.278	2.25633	2	83.1158	34.1734	88.388	1.54266	61.4097		9.06681	0
45742	Tue Mar 28 14:49:20 2017_x000D_	23.5423	18.2206	129.279	2.25635	2	83.1158	34.1734	88.388	1.54266	61.6725		23.2088	0
45743	Tue Mar 28 14:49:20 2017_x000D_	23.1046	17.5827	129.277	2.25631	2	83.1158	34.1734	88.388	1.54266	62.2623		14.4195	0
45744	Tue Mar 28 14:49:20 2017_x000D_	22.8822	17.1566	129.274	2.25625	2	83.1158	34.1734	88.388	1.54266	62.5912		9.08378	0
45745	Tue Mar 28 14:49:20 2017_x000D_	22.6664	16.9442	129.275	2.25627	2	83.1158	34.1734	88.388	1.54266	62.8568		9.08588	53.2587
45746	Tue Mar 28 14:49:20 2017_x000D_	22.4506	16.7317	129.276	2.25629	2	82.8097	35.9221	100.997	1.76274	63.3363		16.1225	0
45747	Tue Mar 28 14:49:20 2017_x000D_	22.1231	16.3056	131.463	2.29447	2	82.8097	35.9221	100.997	1.76274	63.7783		11.6298	0
45748	Tue Mar 28 14:49:20 2017_x000D_	21.9037	15.986	133.371	2.32775	2	82.8097	35.9221	100.997	1.76274	64.0858		7.12145	0
45749	Tue Mar 28 14:49:20 2017_x000D_	21.6911	15.8804	135.437	2.36382	2	82.8097	35.9221	100.997	1.76274	64.3207		16.1436	62.8117
45750	Tue Mar 28 14:49:20 2017_x000D_	21.3631	15.4538	137.501	2.39984	2	82.0587	37.8765	103.257	1.80217	64.705		9.11134	0
45751	Tue Mar 28 14:49:20 2017_x000D_	21.1467	15.2407	137.501	2.39984	2	82.0587	37.8765	103.257	1.80217	64.9819		13.668	0
45752	Tue Mar 28 14:49:20 2017_x000D_	20.8222	14.9209	133.372	2.32779	2	82.0587	37.8765	103.257	1.80217	65.3978		9.11769	0
45753	Tue Mar 28 14:49:20 2017_x000D_	20.6057	14.7076	133.373	2.3278	2	82.0587	37.8765	103.257	1.80217	65.6755		18.2481	92.2176
45754	Tue Mar 28 14:49:20 2017_x000D_	20.1723	14.2808	133.374	2.32781	2	80.8296	40.694	102.5	1.78897	66.1586		9.12828	0
45755	Tue Mar 28 14:49:20 2017_x000D_	19.9556	14.0672	133.374	2.32782	2	80.8296	40.694	102.5	1.78897	66.4427		9.13255	0
45756	Tue Mar 28 14:49:20 2017_x000D_	19.7387	13.8536	133.374	2.32782	2	80.8296	40.694	102.5	1.78897	66.7271		6.44152	0
45757	Tue Mar 28 14:49:20 2017_x000D_	19.7316	13.639	133.369	2.32773	2	80.8296	40.694	102.5	1.78897	66.8202		18.2778	0
45758	Tue Mar 28 14:49:20 2017_x000D_	19.2976	13.2114	133.37	2.32775	2	80.8296	40.694	102.5	1.78897	67.3905		0	62.7587
45759	Tue Mar 28 14:49:20 2017_x000D_	19.2976	13.2114	133.37	2.32775	2	80.0791	42.6467	110.325	1.92554	67.5339		16.1023	0
45760	Tue Mar 28 14:49:20 2017_x000D_	18.8669	12.8911	135.432	2.36373	2	80.0791	42.6467	110.325	1.92554	68.0612		6.45062	0
45761	Tue Mar 28 14:49:21 2017_x000D_	18.8597	12.6762	135.427	2.36364	2	80.0791	42.6467	110.325	1.92554	68.1619		11.6088	0
45762	Tue Mar 28 14:49:21 2017_x000D_	18.5371	12.4625	137.49	2.39966	2	80.0791	42.6467	110.325	1.92554	68.5456		4.58011	50.402
45763	Tue Mar 28 14:49:21 2017_x000D_	18.4282	12.3555	141.601	2.4714	2	79.351	44.1608	103.002	1.79772	68.7253		11.7047	0
45764	Tue Mar 28 14:49:21 2017_x000D_	18.2073	12.0339	143.948	2.51236	2	79.351	44.1608	103.002	1.79772	69.0702		10.0978	0
45765	Tue Mar 28 14:49:21 2017_x000D_	17.8879	11.9277	148.117	2.58513	2	79.351	44.1608	103.002	1.79772	69.4023		4.58221	0
45766	Tue Mar 28 14:49:21 2017_x000D_	17.779	11.8206	152.163	2.65574	2	79.351	44.1608	103.002	1.79772	69.5485		6.312	98.6597
45767	Tue Mar 28 14:49:21 2017_x000D_	17.9894	11.8207	171.079	2.9859	2	79.1857	47.4453	103.113	1.79966	70.8103		3.21752	0
45768	Tue Mar 28 14:49:21 2017_x000D_	17.9861	11.7135	180.206	3.14519	2	79.1857	47.4453	103.113	1.79966	70.8671		3.159	0
45769	Tue Mar 28 14:49:21 2017_x000D_	18.0914	11.7135	191.836	3.34818	2	79.1857	47.4453	103.113	1.79966	70.7762		4.46462	0
45770	Tue Mar 28 14:49:21 2017_x000D_	18.194	11.6057	209.033	3.64832	2	79.1857	47.4453	103.113	1.79966	70.7422		7.12173	0
45771	Tue Mar 28 14:49:21 2017_x000D_	18.2927	11.3898	228.772	3.99283	2	79.1857	47.4453	103.113	1.79966	70.7669		4.46108	105.16
45772	Tue Mar 28 14:49:21 2017_x000D_	18.3946	11.2815	237.493	4.14504	2	79.0094	50.9462	103.113	1.79966	72.4392		0.0123693	0
45773	Tue Mar 28 14:49:21 2017_x000D_	18.3947	11.2811	245.551	4.28567	2	79.0094	50.9462	103.113	1.79966	72.4394		4.43757	0
45774	Tue Mar 28 14:49:21 2017_x000D_	18.2932	11.3887	254.621	4.44398	2	79.0094	50.9462	103.113	1.79966	72.4655		4.60331	0
45775	Tue Mar 28 14:49:21 2017_x000D_	18.1842	11.2807	269.114	4.69692	2	79.0094	50.9462	103.113	1.79966	72.6158		6.45342	72.2532
45776	Tue Mar 28 14:49:21 2017_x000D_	18.1912	11.4957	-85.2948	-1.48867	2	78.8884	53.3516	103.113	1.79966	73.7297		10.2693	0
45777	Tue Mar 28 14:49:21 2017_x000D_	18.3068	11.8179	-76.5375	-1.33583	2	78.8884	53.3516	103.113	1.79966	73.4519		6.45661	0
45778	Tue Mar 28 14:49:21 2017_x000D_	18.314	12.033	-76.5363	-1.33581	2	78.8884	53.3516	103.113	1.79966	73.3245		23.6243	0
45779	Tue Mar 28 14:49:21 2017_x000D_	18.5493	12.7845	-77.098	-1.34561	2	78.8884	53.3516	103.113	1.79966	72.7083		11.7047	120.437
45780	Tue Mar 28 14:49:21 2017_x000D_	18.7702	13.1061	-76.5416	-1.3359	2	79.557	57.3101	83.377	1.4552	75.16		26.0744	0
45781	Tue Mar 28 14:49:21 2017_x000D_	18.9039	13.9649	-79.3658	-1.38519	2	79.557	57.3101	83.377	1.4552	74.5493		12.889	0
45782	Tue Mar 28 14:49:22 2017_x000D_	18.9181	14.3943	-79.3641	-1.38516	2	79.557	57.3101	83.377	1.4552	74.2889		10.2459	0
45783	Tue Mar 28 14:49:22 2017_x000D_	19.0339	14.7156	-82.5346	-1.4405	2	79.557	57.3101	83.377	1.4552	74.009		9.66523	0
45784	Tue Mar 28 14:49:22 2017_x000D_	19.0445	15.0376	-82.2436	-1.43542	2	79.557	57.3101	83.377	1.4552	73.8155		22.832	88.6046
45785	Tue Mar 28 14:49:22 2017_x000D_	19.1744	15.7875	-85.3095	-1.48893	2	80.2801	60.1737	76.8871	1.34193	75.5251		13.1656	0
45786	Tue Mar 28 14:49:22 2017_x000D_	19.0838	16.2169	-88.1027	-1.53768	2	80.2801	60.1737	76.8871	1.34193	75.3471		22.5153	0
45787	Tue Mar 28 14:49:22 2017_x000D_	19.1086	16.967	-88.1027	-1.53768	2	80.2801	60.1737	76.8871	1.34193	74.8917		12.8561	0
45788	Tue Mar 28 14:49:22 2017_x000D_	19.1228	17.3953	-88.1027	-1.53768	2	80.2801	60.1737	76.8871	1.34193	74.6338		19.2796	66.5494
45789	Tue Mar 28 14:49:22 2017_x000D_	19.1441	18.0376	-88.1027	-1.53768	2	80.6029	62.3684	82.9549	1.44784	75.7787		10.2023	0
45790	Tue Mar 28 14:49:22 2017_x000D_	19.2595	18.3575	-85.3066	-1.48888	2	80.6029	62.3684	82.9549	1.44784	75.4982		9.63825	0
45791	Tue Mar 28 14:49:22 2017_x000D_	19.2701	18.6786	-85.1593	-1.48631	2	80.6029	62.3684	82.9549	1.44784	75.3028		19.2585	0
45792	Tue Mar 28 14:49:22 2017_x000D_	19.2913	19.3202	-85.1586	-1.4863	2	80.6029	62.3684	82.9549	1.44784	74.915		12.8321	53.7266
45793	Tue Mar 28 14:49:22 2017_x000D_	19.3055	19.7477	-85.158	-1.48629	2	80.9476	64.1258	84.7144	1.47854	75.955		7.21004	0
45794	Tue Mar 28 14:49:22 2017_x000D_	19.4172	19.9605	-82.2362	-1.43529	2	80.9476	64.1258	84.7144	1.47854	75.7401		19.2344	0
45795	Tue Mar 28 14:49:22 2017_x000D_	19.4383	20.6013	-82.2346	-1.43526	2	80.9476	64.1258	84.7144	1.47854	75.351		13.2697	0
45796	Tue Mar 28 14:49:22 2017_x000D_	19.557	21.0274	-79.3484	-1.38489	2	80.9476	64.1258	84.7144	1.47854	75.0085		19.2224	46.0886
45797	Tue Mar 28 14:49:22 2017_x000D_	19.5781	21.6678	-79.3458	-1.38485	2	79.4213	64.3007	104.723	1.82776	73.4763		6.40254	0
45798	Tue Mar 28 14:49:22 2017_x000D_	19.5852	21.8811	-79.345	-1.38483	2	79.4213	64.3007	104.723	1.82776	73.347		19.5409	0
45799	Tue Mar 28 14:49:22 2017_x000D_	19.711	22.5202	-82.2348	-1.43527	2	79.4213	64.3007	104.723	1.82776	72.8761		13.245	0
45800	Tue Mar 28 14:49:22 2017_x000D_	19.8295	22.9455	-79.3461	-1.38485	2	79.4213	64.3007	104.723	1.82776	72.5358		7.19411	0
45801	Tue Mar 28 14:49:22 2017_x000D_	19.9412	23.1577	-82.2384	-1.43533	2	79.4213	64.3007	104.723	1.82776	72.3231		19.1863	33.0015
45802	Tue Mar 28 14:49:22 2017_x000D_	19.9622	23.7969	-82.2368	-1.4353	2	78.3498	64.0517	146.14	2.55062	70.9194		12.784	0
45803	Tue Mar 28 14:49:22 2017_x000D_	19.9763	24.2228	-82.2357	-1.43528	2	78.3498	64.0517	146.14	2.55062	70.6669		19.4909	0
45804	Tue Mar 28 14:49:23 2017_x000D_	20.1016	24.8603	-79.3438	-1.38481	2	78.3498	64.0517	146.14	2.55062	70.2055		13.2219	0
45805	Tue Mar 28 14:49:23 2017_x000D_	20.2201	25.2848	-82.2381	-1.43533	2	78.3498	64.0517	146.14	2.55062	69.8708		15.9566	26.67
45806	Tue Mar 28 14:49:23 2017_x000D_	20.2376	25.8164	-82.5284	-1.44039	2	77.4946	63.8089	192.679	3.36288	68.7153		10.136	0
45807	Tue Mar 28 14:49:23 2017_x000D_	20.3523	26.1342	-79.3441	-1.38482	2	77.4946	63.8089	192.679	3.36288	68.4443		12.7599	0
45808	Tue Mar 28 14:49:23 2017_x000D_	20.3663	26.5593	-79.3424	-1.38479	2	77.4946	63.8089	192.679	3.36288	68.1995		6.37836	0
45809	Tue Mar 28 14:49:23 2017_x000D_	20.3732	26.7718	-79.3416	-1.38477	2	77.4946	63.8089	192.679	3.36288	68.0779		19.4526	19.499
45810	Tue Mar 28 14:49:23 2017_x000D_	20.4985	27.408	-82.2378	-1.43532	2	76.8449	63.7903	192.5	3.35976	67.0715		6.37246	0
45811	Tue Mar 28 14:49:23 2017_x000D_	20.5055	27.6203	-82.2373	-1.43531	2	76.8449	63.7903	192.5	3.35976	66.9507		15.9235	0
45812	Tue Mar 28 14:49:23 2017_x000D_	20.5228	28.1508	-82.5279	-1.44038	2	76.8449	63.7903	192.5	3.35976	66.651		13.1856	0
45813	Tue Mar 28 14:49:23 2017_x000D_	20.6411	28.5741	-85.3193	-1.4891	2	76.8449	63.7903	192.5	3.35976	66.3253		6.36637	78.7614
45814	Tue Mar 28 14:49:23 2017_x000D_	20.648	28.7862	-85.3191	-1.4891	2	74.7553	62.2009	231.666	4.04333	63.5936		3.19073	0
45815	Tue Mar 28 14:49:23 2017_x000D_	20.6515	28.8925	-85.1715	-1.48652	2	74.7553	62.2009	231.666	4.04333	63.5348		13.1658	0
45816	Tue Mar 28 14:49:23 2017_x000D_	20.7695	29.3152	-82.2381	-1.43533	2	74.7553	62.2009	231.666	4.04333	63.2134		6.36337	0
45817	Tue Mar 28 14:49:23 2017_x000D_	20.7764	29.5272	-82.2376	-1.43532	2	74.7553	62.2009	231.666	4.04333	63.0975		6.36037	0
45818	Tue Mar 28 14:49:23 2017_x000D_	20.7833	29.7391	-82.2371	-1.43531	2	74.7553	62.2009	231.666	4.04333	62.9821		12.7175	96.1038
45819	Tue Mar 28 14:49:23 2017_x000D_	20.7969	30.1628	-76.4864	-1.33494	2	72.7079	59.7371	239.444	4.17908	59.7444		9.53591	0
45820	Tue Mar 28 14:49:23 2017_x000D_	20.8071	30.4805	-70.0967	-1.22342	2	72.7079	59.7371	239.444	4.17908	59.5789		4.48905	0
45821	Tue Mar 28 14:49:23 2017_x000D_	20.9142	30.585	-60.8757	-1.06248	2	72.7079	59.7371	239.444	4.17908	59.4343		9.00626	0
45822	Tue Mar 28 14:49:23 2017_x000D_	20.6984	30.3763	-44.1648	-0.770822	2	72.7079	59.7371	239.444	4.17908	59.7247		0.0127279	68.7836
45823	Tue Mar 28 14:49:23 2017_x000D_	20.6981	30.3766	-35.5644	-0.620716	2	71.2769	57.9457	241.53	4.21549	57.6044		3.13552	0
45824	Tue Mar 28 14:49:23 2017_x000D_	20.5936	30.3785	-20.6719	-0.360794	2	71.2769	57.9457	241.53	4.21549	57.6953		4.49569	0
45825	Tue Mar 28 14:49:24 2017_x000D_	20.4859	30.2743	-11.2829	-0.196923	2	71.2769	57.9457	241.53	4.21549	57.8397		3.19404	0
45826	Tue Mar 28 14:49:24 2017_x000D_	20.4897	30.3807	-2.30543	-0.0402374	2	71.2769	57.9457	241.53	4.21549	57.7855		6.26735	59.691
45827	Tue Mar 28 14:49:24 2017_x000D_	20.6986	30.3785	15.8125	0.275981	2	70.0514	56.3782	250.093	4.36495	55.7825		3.13524	0
45828	Tue Mar 28 14:49:24 2017_x000D_	20.8031	30.3772	22.486	0.392454	2	70.0514	56.3782	250.093	4.36495	55.6906		6.97168	0
45829	Tue Mar 28 14:49:24 2017_x000D_	21.0085	30.2685	33.5205	0.585044	2	70.0514	56.3782	250.093	4.36495	55.5601		3.13232	0
45830	Tue Mar 28 14:49:24 2017_x000D_	21.1129	30.267	40.3367	0.704008	2	70.0514	56.3782	250.093	4.36495	55.4687		20.0317	0
45831	Tue Mar 28 14:49:24 2017_x000D_	21.5123	29.7319	42.6407	0.744221	2	70.0514	56.3782	250.093	4.36495	55.3721		11.2251	32.4123
45832	Tue Mar 28 14:49:24 2017_x000D_	21.8179	29.516	44.6477	0.779249	2	69.4437	55.4849	244.41	4.26575	54.2457		24.3257	0
45833	Tue Mar 28 14:49:24 2017_x000D_	22.4251	28.9786	38.5032	0.672008	2	69.4437	55.4849	244.41	4.26575	53.9753		13.2415	0
45834	Tue Mar 28 14:49:24 2017_x000D_	22.7272	28.6568	37.8715	0.660983	2	69.4437	55.4849	244.41	4.26575	53.8719		11.2119	0
45835	Tue Mar 28 14:49:24 2017_x000D_	23.0324	28.4411	36.0829	0.629765	2	69.4437	55.4849	244.41	4.26575	53.7157		9.81989	27.4632
45836	Tue Mar 28 14:49:24 2017_x000D_	23.3408	28.3314	31.9358	0.557384	2	68.8252	54.81	243.586	4.25138	52.6303		24.3173	0
45837	Tue Mar 28 14:49:24 2017_x000D_	23.9478	27.7942	29.2956	0.511304	2	68.8252	54.81	243.586	4.25138	52.3816		9.81423	0
45838	Tue Mar 28 14:49:24 2017_x000D_	24.256	27.6845	25.2518	0.440728	2	68.8252	54.81	243.586	4.25138	52.1748		20.8282	0
45839	Tue Mar 28 14:49:24 2017_x000D_	24.8694	27.3593	22.4622	0.392039	2	68.8252	54.81	243.586	4.25138	51.8233		12.8013	41.5135
45840	Tue Mar 28 14:49:24 2017_x000D_	25.2815	27.2486	25.2526	0.440741	2	68.011	53.6911	247.032	4.31151	50.2495		22.4004	0
45841	Tue Mar 28 14:49:24 2017_x000D_	25.8913	26.8177	25.2503	0.440701	2	68.011	53.6911	247.032	4.31151	49.9625		9.34259	0
45842	Tue Mar 28 14:49:24 2017_x000D_	26.2027	26.8142	26.5268	0.46298	2	68.011	53.6911	247.032	4.31151	49.7021		8.81217	0
45843	Tue Mar 28 14:49:24 2017_x000D_	26.4037	26.6	26.525	0.462949	2	68.011	53.6911	247.032	4.31151	49.6497		20.8	0
45844	Tue Mar 28 14:49:24 2017_x000D_	27.0163	26.2753	29.2983	0.511353	2	68.011	53.6911	247.032	4.31151	49.3173		6.93285	29.1011
45845	Tue Mar 28 14:49:24 2017_x000D_	27.2205	26.1671	31.9388	0.557437	2	67.6199	52.8034	244.383	4.26529	48.3901		16.6869	0
45846	Tue Mar 28 14:49:25 2017_x000D_	27.7324	25.9495	33.522	0.585069	2	67.6199	52.8034	244.383	4.26529	48.0848		11.1819	0
45847	Tue Mar 28 14:49:25 2017_x000D_	28.0368	25.7344	31.9397	0.557452	2	67.6199	52.8034	244.383	4.26529	47.9537		19.8894	0
45848	Tue Mar 28 14:49:25 2017_x000D_	28.5421	25.3052	33.5208	0.585049	2	67.6199	52.8034	244.383	4.26529	47.7831		6.21335	18.3223
45849	Tue Mar 28 14:49:25 2017_x000D_	28.7492	25.303	33.5223	0.585074	2	67.2073	52.3531	244.951	4.27521	47.0184		15.517	0
45850	Tue Mar 28 14:49:25 2017_x000D_	29.1539	24.9809	36.0921	0.629926	2	67.2073	52.3531	244.951	4.27521	46.8754		6.92084	0
45851	Tue Mar 28 14:49:25 2017_x000D_	29.3577	24.8728	33.522	0.58507	2	67.2073	52.3531	244.951	4.27521	46.7735		17.601	0
45852	Tue Mar 28 14:49:25 2017_x000D_	29.7592	24.445	33.5203	0.585039	2	67.2073	52.3531	244.951	4.27521	46.7036		11.1686	9.16209
45853	Tue Mar 28 14:49:25 2017_x000D_	30.0632	24.2301	31.9368	0.557402	2	67.0009	52.128	244.475	4.26689	46.2892		20.7543	0
45854	Tue Mar 28 14:49:25 2017_x000D_	30.6745	23.9062	34.4458	0.601192	2	67.0009	52.128	244.475	4.26689	46.0008		11.1728	0
45855	Tue Mar 28 14:49:25 2017_x000D_	30.9786	23.6912	36.0925	0.629934	2	67.0009	52.128	244.475	4.26689	45.894		19.8575	0
45856	Tue Mar 28 14:49:25 2017_x000D_	31.4831	23.2627	34.4449	0.601176	2	67.0009	52.128	244.475	4.26689	45.7681		9.77045	6.57499
45857	Tue Mar 28 14:49:25 2017_x000D_	31.79	23.1537	33.5208	0.585049	2	67.0117	51.9091	243.87	4.25634	45.4691		22.3205	0
45858	Tue Mar 28 14:49:25 2017_x000D_	32.3976	22.7243	33.5206	0.585044	2	67.0117	51.9091	243.87	4.25634	45.2757		0	0
45859	Tue Mar 28 14:49:25 2017_x000D_	32.3976	22.7243	33.5206	0.585044	2	67.0117	51.9091	243.87	4.25634	45.2757		24.9152	0
45860	Tue Mar 28 14:49:25 2017_x000D_	33.108	22.2941	31.9363	0.557394	2	67.0117	51.9091	243.87	4.25634	45.0168		18.0273	0
45861	Tue Mar 28 14:49:25 2017_x000D_	33.6151	21.9717	30.7953	0.53748	2	67.0117	51.9091	243.87	4.25634	44.8507		11.147	14.4793
45862	Tue Mar 28 14:49:25 2017_x000D_	33.9185	21.7572	29.2896	0.5112	2	66.5882	51.6776	249.459	4.35387	44.3006		11.1428	0
45863	Tue Mar 28 14:49:25 2017_x000D_	34.2218	21.5428	27.9149	0.487207	2	66.5882	51.6776	249.459	4.35387	44.2232		19.4961	0
45864	Tue Mar 28 14:49:25 2017_x000D_	34.8343	21.3256	27.9164	0.487234	2	66.5882	51.6776	249.459	4.35387	43.9267		11.1477	0
45865	Tue Mar 28 14:49:25 2017_x000D_	35.1378	21.1112	29.2901	0.511209	2	66.5882	51.6776	249.459	4.35387	43.857		20.6884	26.9688
45866	Tue Mar 28 14:49:25 2017_x000D_	35.7472	20.7884	31.938	0.557424	2	66.4139	50.7957	257.962	4.50229	42.9055		8.78044	0
45867	Tue Mar 28 14:49:25 2017_x000D_	35.9474	20.5749	31.9369	0.557405	2	66.4139	50.7957	257.962	4.50229	42.9128		11.1411	0
45868	Tue Mar 28 14:49:26 2017_x000D_	36.2507	20.3606	33.5226	0.58508	2	66.4139	50.7957	257.962	4.50229	42.8499		16.5786	0
45869	Tue Mar 28 14:49:26 2017_x000D_	36.7594	20.1447	31.9379	0.557421	2	66.4139	50.7957	257.962	4.50229	42.6482		8.77401	115.861
45870	Tue Mar 28 14:49:26 2017_x000D_	36.9595	19.9314	31.9368	0.557403	2	65.5102	47.0409	252.544	4.40772	39.3709		22.2598	0
45871	Tue Mar 28 14:49:26 2017_x000D_	37.5654	19.5031	31.9362	0.557392	2	65.5102	47.0409	252.544	4.40772	39.2332		6.16819	0
45872	Tue Mar 28 14:49:26 2017_x000D_	37.771	19.5015	31.9377	0.557418	2	65.5102	47.0409	252.544	4.40772	39.0881		17.546	0
45873	Tue Mar 28 14:49:26 2017_x000D_	38.1711	19.0749	31.9356	0.557382	2	65.5102	47.0409	252.544	4.40772	39.1091		6.88185	0
45874	Tue Mar 28 14:49:26 2017_x000D_	38.3738	18.9675	29.2856	0.511131	2	65.5102	47.0409	252.544	4.40772	39.0448		6.8845	55.8192
45875	Tue Mar 28 14:49:26 2017_x000D_	38.5766	18.8601	31.9361	0.557389	2	64.944	45.2685	245.111	4.27799	37.3181		11.1278	0
45876	Tue Mar 28 14:49:26 2017_x000D_	38.8795	18.646	33.5229	0.585085	2	64.944	45.2685	245.111	4.27799	37.2574		11.1146	0
45877	Tue Mar 28 14:49:26 2017_x000D_	39.182	18.4321	31.9355	0.557379	2	64.944	45.2685	245.111	4.27799	37.2004		13.7556	0
45878	Tue Mar 28 14:49:26 2017_x000D_	39.5872	18.2175	31.9359	0.557387	2	64.944	45.2685	245.111	4.27799	37.0773		6.15914	89.0219
45879	Tue Mar 28 14:49:26 2017_x000D_	39.7925	18.2161	31.9374	0.557413	2	64.2136	42.3924	256.927	4.48423	34.364		6.87514	0
45880	Tue Mar 28 14:49:26 2017_x000D_	39.995	18.1088	29.2863	0.511143	2	64.2136	42.3924	256.927	4.48423	34.2963		8.76771	0
45881	Tue Mar 28 14:49:26 2017_x000D_	40.1949	17.8956	29.285	0.511119	2	64.2136	42.3924	256.927	4.48423	34.3073		4.37654	0
45882	Tue Mar 28 14:49:26 2017_x000D_	40.2946	17.7891	25.2141	0.44007	2	64.2136	42.3924	256.927	4.48423	34.3139		16.529	108.147
45883	Tue Mar 28 14:49:26 2017_x000D_	40.8018	17.5739	18.5419	0.323617	2	63.5147	38.8559	258.234	4.50704	31.1255		0.00848528	0
45884	Tue Mar 28 14:49:26 2017_x000D_	40.8016	17.5737	12.6934	0.221542	2	63.5147	38.8559	258.234	4.50704	31.1258		3.18419	0
45885	Tue Mar 28 14:49:26 2017_x000D_	40.7987	17.4676	3.49326	0.0609688	2	63.5147	38.8559	258.234	4.50704	31.2006		3.19327	0
45886	Tue Mar 28 14:49:26 2017_x000D_	40.7957	17.3612	-11.8417	-0.206676	2	63.5147	38.8559	258.234	4.50704	31.2758		3.081	0
45887	Tue Mar 28 14:49:26 2017_x000D_	40.693	17.3612	-24.0945	-0.420528	2	63.5147	38.8559	258.234	4.50704	31.3505		3.09021	55.9312
45888	Tue Mar 28 14:49:26 2017_x000D_	40.796	17.36	-38.7647	-0.676572	2	62.9475	37.0799	257.962	4.50229	29.6574		3.16611	0
45889	Tue Mar 28 14:49:27 2017_x000D_	40.7988	17.4655	-49.009	-0.855369	2	62.9475	37.0799	257.962	4.50229	29.5853		6.98191	0
45890	Tue Mar 28 14:49:27 2017_x000D_	41.0068	17.5699	-55.2547	-0.964376	2	62.9475	37.0799	257.962	4.50229	29.3604		4.47602	0
45891	Tue Mar 28 14:49:27 2017_x000D_	41.1127	17.675	-71.6775	-1.25101	2	62.9475	37.0799	257.962	4.50229	29.2114		6.35606	122.879
45892	Tue Mar 28 14:49:27 2017_x000D_	41.1181	17.8868	-77.1092	-1.34581	2	61.3876	33.2926	252.498	4.40691	25.4596		7.10828	0
45893	Tue Mar 28 14:49:27 2017_x000D_	41.2259	18.0978	-79.9227	-1.39491	2	61.3876	33.2926	252.498	4.40691	25.2463		16.2152	0
45894	Tue Mar 28 14:49:27 2017_x000D_	41.3415	18.6258	-83.0718	-1.44988	2	61.3876	33.2926	252.498	4.40691	24.8387		15.8688	0
45895	Tue Mar 28 14:49:27 2017_x000D_	41.3545	19.1546	-82.7823	-1.44482	2	61.3876	33.2926	252.498	4.40691	24.5195		25.3666	135.507
45896	Tue Mar 28 14:49:27 2017_x000D_	41.3752	19.9999	-82.7802	-1.44479	2	60.5114	28.8615	262.75	4.58585	21.0884		10.0294	0
45897	Tue Mar 28 14:49:27 2017_x000D_	41.4852	20.3156	-80.3459	-1.4023	2	60.5114	28.8615	262.75	4.58585	20.8573		22.4386	0
45898	Tue Mar 28 14:49:27 2017_x000D_	41.6056	21.0538	-77.1028	-1.3457	2	60.5114	28.8615	262.75	4.58585	20.4546		13.0761	0
45899	Tue Mar 28 14:49:27 2017_x000D_	41.7181	21.4749	-74.3461	-1.29758	2	60.5114	28.8615	262.75	4.58585	20.1928		16.1674	83.0831
45900	Tue Mar 28 14:49:27 2017_x000D_	41.8331	22.0014	-70.7785	-1.23532	2	59.7673	26.1939	257.535	4.49483	18.4177		10.0076	0
45901	Tue Mar 28 14:49:27 2017_x000D_	41.9429	22.3164	-69.0478	-1.20511	2	59.7673	26.1939	257.535	4.49483	18.2413		11.3801	0
45902	Tue Mar 28 14:49:27 2017_x000D_	42.155	22.6309	-68.0583	-1.18784	2	59.7673	26.1939	257.535	4.49483	17.9691		9.47981	0
45903	Tue Mar 28 14:49:27 2017_x000D_	42.1627	22.9468	-69.0472	-1.2051	2	59.7673	26.1939	257.535	4.49483	17.9016		20.0125	0
45904	Tue Mar 28 14:49:27 2017_x000D_	42.3823	23.5767	-69.0466	-1.20509	2	59.7673	26.1939	257.535	4.49483	17.5809		22.7129	54.2782
45905	Tue Mar 28 14:49:27 2017_x000D_	42.8059	24.2042	-69.0518	-1.20518	2	59.4163	24.419	259.029	4.5209	16.6118		9.47674	0
45906	Tue Mar 28 14:49:27 2017_x000D_	42.8135	24.52	-68.0553	-1.18779	2	59.4163	24.419	259.029	4.5209	16.6031		9.98782	0
45907	Tue Mar 28 14:49:27 2017_x000D_	42.9233	24.8343	-71.6616	-1.25073	2	59.4163	24.419	259.029	4.5209	16.4982		17.0018	0
45908	Tue Mar 28 14:49:27 2017_x000D_	43.1399	25.358	-70.7824	-1.23539	2	59.4163	24.419	259.029	4.5209	16.3035		9.97155	56.1315
45909	Tue Mar 28 14:49:27 2017_x000D_	43.2492	25.6719	-69.0485	-1.20512	2	58.8472	22.6366	256.78	4.48165	15.8906		11.3352	0
45910	Tue Mar 28 14:49:28 2017_x000D_	43.4607	25.985	-68.0569	-1.18782	2	58.8472	22.6366	256.78	4.48165	15.7466		22.9551	0
45911	Tue Mar 28 14:49:28 2017_x000D_	43.6819	26.7175	-69.0494	-1.20514	2	58.8472	22.6366	256.78	4.48165	15.7048		9.45268	0
45912	Tue Mar 28 14:49:28 2017_x000D_	43.6894	27.0325	-68.0513	-1.18772	2	58.8472	22.6366	256.78	4.48165	15.7824		21.0956	35.3788
45913	Tue Mar 28 14:49:28 2017_x000D_	44.0099	27.6584	-70.7844	-1.23542	2	58.464	21.5213	262.345	4.57878	15.703		9.94691	0
45914	Tue Mar 28 14:49:28 2017_x000D_	44.119	27.9715	-69.0482	-1.20512	2	58.464	21.5213	262.345	4.57878	15.7284		19.8976	0
45915	Tue Mar 28 14:49:28 2017_x000D_	44.3373	28.5978	-69.0475	-1.20511	2	58.464	21.5213	262.345	4.57878	15.8		12.9771	0
45916	Tue Mar 28 14:49:28 2017_x000D_	44.449	29.0157	-71.6656	-1.2508	2	58.464	21.5213	262.345	4.57878	15.893		7.00903	0
45917	Tue Mar 28 14:49:28 2017_x000D_	44.5554	29.2237	-69.0469	-1.2051	2	58.464	21.5213	262.345	4.57878	15.8989		19.1295	33.6307
45918	Tue Mar 28 14:49:28 2017_x000D_	44.672	29.8506	-71.6641	-1.25077	2	58.2989	20.4125	256.176	4.47111	16.5762		11.2803	0
45919	Tue Mar 28 14:49:28 2017_x000D_	44.8826	30.1621	-70.7843	-1.23542	2	58.2989	20.4125	256.176	4.47111	16.5847		9.41055	0
45920	Tue Mar 28 14:49:28 2017_x000D_	44.8899	30.4757	-71.6643	-1.25078	2	58.2989	20.4125	256.176	4.47111	16.7651		19.8436	0
45921	Tue Mar 28 14:49:28 2017_x000D_	45.1076	31.1003	-71.6647	-1.25078	2	58.2989	20.4125	256.176	4.47111	16.9776		11.2646	66.4305
45922	Tue Mar 28 14:49:28 2017_x000D_	45.318	31.4113	-70.7843	-1.23542	2	58.1866	18.201	264.062	4.60876	18.4421		19.8208	0
45923	Tue Mar 28 14:49:28 2017_x000D_	45.5354	32.0352	-70.7843	-1.23542	2	58.1866	18.201	264.062	4.60876	18.7467		9.39548	0
45924	Tue Mar 28 14:49:28 2017_x000D_	45.5426	32.3483	-71.6653	-1.2508	2	58.1866	18.201	264.062	4.60876	18.9741		16.8587	0
45925	Tue Mar 28 14:49:28 2017_x000D_	45.7576	32.8675	-70.7824	-1.23539	2	58.1866	18.201	264.062	4.60876	19.2246		9.38642	67.3221
45926	Tue Mar 28 14:49:28 2017_x000D_	45.7647	33.1803	-71.6638	-1.25077	2	57.8561	15.9814	262.955	4.58943	21.0239		8.7654	0
45927	Tue Mar 28 14:49:28 2017_x000D_	45.9723	33.3859	-71.6678	-1.25084	2	57.8561	15.9814	262.955	4.58943	21.0747		15.9654	0
45928	Tue Mar 28 14:49:28 2017_x000D_	46.0855	33.9059	-68.0405	-1.18753	2	57.8561	15.9814	262.955	4.58943	21.4438		9.88532	0
45929	Tue Mar 28 14:49:28 2017_x000D_	46.1941	34.217	-71.6662	-1.25081	2	57.8561	15.9814	262.955	4.58943	21.6458		4.3742	0
45930	Tue Mar 28 14:49:28 2017_x000D_	46.2976	34.3197	-68.0418	-1.18755	2	57.8561	15.9814	262.955	4.58943	21.677		15.9455	40.1962
45931	Tue Mar 28 14:49:28 2017_x000D_	46.4109	34.839	-71.6665	-1.25082	2	57.7013	14.6505	263.756	4.60341	23.1311		6.96344	0
45932	Tue Mar 28 14:49:29 2017_x000D_	46.5167	35.0456	-69.0392	-1.20496	2	57.7013	14.6505	263.756	4.60341	23.2606		15.9455	0
45933	Tue Mar 28 14:49:29 2017_x000D_	46.63	35.5649	-70.7804	-1.23535	2	57.7013	14.6505	263.756	4.60341	23.664		6.9581	0
45934	Tue Mar 28 14:49:29 2017_x000D_	46.7358	35.7713	-68.0375	-1.18748	2	57.7013	14.6505	263.756	4.60341	23.7977		9.86252	20.8353
45935	Tue Mar 28 14:49:29 2017_x000D_	46.8441	36.0817	-71.6672	-1.25083	2	57.5148	13.9815	258.415	4.51019	24.5414		6.95406	0
45936	Tue Mar 28 14:49:29 2017_x000D_	46.9498	36.288	-69.0379	-1.20494	2	57.5148	13.9815	258.415	4.51019	24.682		9.37142	0
45937	Tue Mar 28 14:49:29 2017_x000D_	46.9569	36.6003	-68.0342	-1.18742	2	57.5148	13.9815	258.415	4.51019	24.9616		18.0944	0
45938	Tue Mar 28 14:49:29 2017_x000D_	47.2715	37.1149	-59.0197	-1.03009	2	57.5148	13.9815	258.415	4.51019	25.2998		3.12058	59.6814
45939	Tue Mar 28 14:49:29 2017_x000D_	47.2735	37.2189	-52.7153	-0.920055	2	57.61	11.9944	273.593	4.7751	27.2602		8.71868	0
45940	Tue Mar 28 14:49:29 2017_x000D_	47.4797	37.4237	-36.5475	-0.637874	2	57.61	11.9944	273.593	4.7751	27.3728		4.36149	0
45941	Tue Mar 28 14:49:29 2017_x000D_	47.583	37.526	-32.5649	-0.568365	2	57.61	11.9944	273.593	4.7751	27.43		8.73778	0
45942	Tue Mar 28 14:49:29 2017_x000D_	47.7897	37.7312	-14.136	-0.246719	2	57.61	11.9944	273.593	4.7751	27.5467		9.62095	79.9813
45943	Tue Mar 28 14:49:29 2017_x000D_	48.0948	37.83	-10.6225	-0.185397	2	57.9552	9.3508	275.276	4.80447	30.1379		0.00848528	0
45944	Tue Mar 28 14:49:29 2017_x000D_	48.095	37.8302	-4.88049	-0.0851807	2	57.9552	9.3508	275.276	4.80447	30.138		6.06376	0
45945	Tue Mar 28 14:49:29 2017_x000D_	48.2971	37.827	0.987662	0.0172379	2	57.9552	9.3508	275.276	4.80447	30.0695		12.1246	0
45946	Tue Mar 28 14:49:29 2017_x000D_	48.7012	37.8204	12.6234	0.22032	2	57.9552	9.3508	275.276	4.80447	29.9358		9.59538	0
45947	Tue Mar 28 14:49:29 2017_x000D_	49.0019	37.7114	16.1518	0.281902	2	57.9552	9.3508	275.276	4.80447	29.7403		24.3919	54.8965
45948	Tue Mar 28 14:49:29 2017_x000D_	49.8064	37.5937	13.2193	0.23072	2	58.4767	7.5968	281.284	4.90934	31.2248		13.5834	0
45949	Tue Mar 28 14:49:29 2017_x000D_	50.2052	37.3793	13.2164	0.230669	2	58.4767	7.5968	281.284	4.90934	30.9098		21.3648	0
45950	Tue Mar 28 14:49:29 2017_x000D_	50.9079	37.2636	9.76048	0.170353	2	58.4767	7.5968	281.284	4.90934	30.6171		12.4655	0
45951	Tue Mar 28 14:49:29 2017_x000D_	51.3084	37.1529	6.85372	0.11962	2	58.4767	7.5968	281.284	4.90934	30.413		24.1505	18.8035
45952	Tue Mar 28 14:49:29 2017_x000D_	52.1133	37.1391	0.969094	0.0169139	2	58.9346	7.1688	278.119	4.85409	30.7368		9.04629	0
45953	Tue Mar 28 14:49:30 2017_x000D_	52.4148	37.134	0.969086	0.0169137	2	58.9346	7.1688	278.119	4.85409	30.6663		12.0647	0
45954	Tue Mar 28 14:49:30 2017_x000D_	52.8169	37.1272	0.96913	0.0169145	2	58.9346	7.1688	278.119	4.85409	30.5767		21.3427	0
45955	Tue Mar 28 14:49:30 2017_x000D_	53.5224	37.2188	-1.97955	-0.0345496	2	58.9346	7.1688	278.119	4.85409	30.5335		12.0527	33.9408
45956	Tue Mar 28 14:49:30 2017_x000D_	53.9241	37.212	-1.98017	-0.0345606	2	59.2061	6.0705	274.952	4.79882	31.5863		21.069	0
45957	Tue Mar 28 14:49:30 2017_x000D_	54.6263	37.2001	-1.84091	-0.0321299	2	59.2061	6.0705	274.952	4.79882	31.4647		9.0373	0
45958	Tue Mar 28 14:49:30 2017_x000D_	54.9275	37.195	-1.9818	-0.0345889	2	59.2061	6.0705	274.952	4.79882	31.4172		12.0318	0
45959	Tue Mar 28 14:49:30 2017_x000D_	55.3285	37.1881	-1.98242	-0.0345998	2	59.2061	6.0705	274.952	4.79882	31.3583		18.3176	9.40488
45960	Tue Mar 28 14:49:30 2017_x000D_	55.9319	37.2815	0.97533	0.0170227	2	59.4351	5.8564	281.071	4.90561	31.6198		9.0073	0
45961	Tue Mar 28 14:49:30 2017_x000D_	56.2321	37.2764	0.975315	0.0170225	2	59.4351	5.8564	281.071	4.90561	31.5828		9.0193	0
45962	Tue Mar 28 14:49:30 2017_x000D_	56.5327	37.2713	0.975287	0.017022	2	59.4351	5.8564	281.071	4.90561	31.5487		18.2809	0
45963	Tue Mar 28 14:49:30 2017_x000D_	57.1314	37.1578	3.9302	0.0685949	2	59.4351	5.8564	281.071	4.90561	31.3861		8.9983	0
45964	Tue Mar 28 14:49:30 2017_x000D_	57.4313	37.1527	3.79004	0.0661487	2	59.4351	5.8564	281.071	4.90561	31.3604		21.006	38.6239
45965	Tue Mar 28 14:49:30 2017_x000D_	58.1314	37.1408	3.93166	0.0686204	2	60.5589	5.2282	317.27	5.53741	32.0048		5.99787	0
45966	Tue Mar 28 14:49:30 2017_x000D_	58.3313	37.1374	3.93197	0.0686259	2	60.5589	5.2282	317.27	5.53741	31.9869		18.2509	0
45967	Tue Mar 28 14:49:30 2017_x000D_	58.929	37.024	6.87527	0.119996	2	60.5589	5.2282	317.27	5.53741	31.8375		8.98025	0
45968	Tue Mar 28 14:49:30 2017_x000D_	59.2283	37.019	6.59665	0.115133	2	60.5589	5.2282	317.27	5.53741	31.8186		20.97	67.0759
45969	Tue Mar 28 14:49:30 2017_x000D_	59.9272	37.0071	6.87806	0.120045	2	62.7636	4.8562	357.295	6.23598	32.2758		8.61125	0
45970	Tue Mar 28 14:49:30 2017_x000D_	60.1231	36.7973	6.87298	0.119956	2	62.7636	4.8562	357.295	6.23598	32.0501		11.9687	0
45971	Tue Mar 28 14:49:30 2017_x000D_	60.522	36.7906	6.87415	0.119976	2	62.7636	4.8562	357.295	6.23598	32.013		17.9456	0
45972	Tue Mar 28 14:49:30 2017_x000D_	61.1201	36.7805	6.87582	0.120006	2	62.7636	4.8562	357.295	6.23598	31.9666		8.96226	45.8668
45973	Tue Mar 28 14:49:30 2017_x000D_	61.4188	36.7755	6.59693	0.115138	2	64.2917	4.9054	0	0	31.9993		9.48952	0
45974	Tue Mar 28 14:49:31 2017_x000D_	61.716	36.6672	3.92516	0.068507	2	64.2917	4.9054	0	0	31.8661		17.9245	0
45975	Tue Mar 28 14:49:31 2017_x000D_	62.3134	36.6572	3.92604	0.0685223	2	64.2917	4.9054	0	0	31.8134		5.97082	0
45976	Tue Mar 28 14:49:31 2017_x000D_	62.5124	36.6539	3.92635	0.0685277	2	64.2917	4.9054	0	0	31.7983		17.9095	0
45977	Tue Mar 28 14:49:31 2017_x000D_	63.1093	36.6439	3.92721	0.0685428	2	64.2917	4.9054	0	0	31.7605		8.94426	39.9739
45978	Tue Mar 28 14:49:31 2017_x000D_	63.4074	36.6389	3.78661	0.0660888	2	65.6121	4.7265	354.523	6.18759	31.9885		9.4744	0
45979	Tue Mar 28 14:49:31 2017_x000D_	63.7041	36.5307	0.956682	0.0166972	2	65.6121	4.7265	354.523	6.18759	31.8614		11.9237	0
45980	Tue Mar 28 14:49:31 2017_x000D_	64.1015	36.524	0.956751	0.0166985	2	65.6121	4.7265	354.523	6.18759	31.8334		8.93521	0
45981	Tue Mar 28 14:49:31 2017_x000D_	64.3993	36.5191	0.95669	0.0166974	2	65.6121	4.7265	354.523	6.18759	31.8157		12.3042	39.7472
45982	Tue Mar 28 14:49:31 2017_x000D_	64.798	36.6153	-1.86924	-0.0326244	2	66.9106	4.9897	352.303	6.14885	31.6961		5.95582	0
45983	Tue Mar 28 14:49:31 2017_x000D_	64.9965	36.612	-1.86953	-0.0326295	2	66.9106	4.9897	352.303	6.14885	31.6802		2.98539	0
45984	Tue Mar 28 14:49:31 2017_x000D_	65.096	36.6104	-2.01093	-0.0350974	2	66.9106	4.9897	352.303	6.14885	31.6727		11.9087	0
45985	Tue Mar 28 14:49:31 2017_x000D_	65.4929	36.6037	-2.01156	-0.0351084	2	66.9106	4.9897	352.303	6.14885	31.6458		5.95282	100.554
45986	Tue Mar 28 14:49:31 2017_x000D_	65.6913	36.6004	-2.01194	-0.0351149	2	70.2157	4.43211	348.756	6.08694	32.4849		8.91442	0
45987	Tue Mar 28 14:49:31 2017_x000D_	65.9884	36.5951	-7.47963	-0.130544	2	70.2157	4.43211	348.756	6.08694	32.4396		2.97987	0
45988	Tue Mar 28 14:49:31 2017_x000D_	66.0877	36.5927	-26.4988	-0.462491	2	70.2157	4.43211	348.756	6.08694	32.4244		2.97326	0
45989	Tue Mar 28 14:49:31 2017_x000D_	65.9886	36.594	-32.9652	-0.575351	2	70.2157	4.43211	348.756	6.08694	32.4385		9.73824	59.403
45990	Tue Mar 28 14:49:31 2017_x000D_	65.8855	36.2862	-53.2642	-0.929636	2	72.1895	4.2743	346.586	6.04907	32.6267		0.0127279	0
45991	Tue Mar 28 14:49:31 2017_x000D_	65.8858	36.2859	-60.9659	-1.06406	2	72.1895	4.2743	346.586	6.04907	32.6264		3.00325	0
45992	Tue Mar 28 14:49:31 2017_x000D_	65.9859	36.2846	-80.9123	-1.41219	2	72.1895	4.2743	346.586	6.04907	32.6059		6.18679	0
45993	Tue Mar 28 14:49:31 2017_x000D_	65.9892	36.4908	-86.3761	-1.50755	2	72.1895	4.2743	346.586	6.04907	32.8077		2.9823	0
45994	Tue Mar 28 14:49:31 2017_x000D_	66.0886	36.4894	265.365	4.63149	2	72.1895	4.2743	346.586	6.04907	32.7877		9.28312	75.03
45995	Tue Mar 28 14:49:31 2017_x000D_	66.0934	36.7988	253.957	4.43238	2	74.621	3.6888	0	0	34.1905		6.86711	0
45996	Tue Mar 28 14:49:32 2017_x000D_	65.9974	37.0066	246.36	4.29979	2	74.621	3.6888	0	0	34.4157		6.86837	0
45997	Tue Mar 28 14:49:32 2017_x000D_	65.9013	37.2144	241.356	4.21247	2	74.621	3.6888	0	0	34.641		11.0273	0
45998	Tue Mar 28 14:49:32 2017_x000D_	65.7076	37.5268	235.058	4.10254	2	74.621	3.6888	0	0	34.9923		11.0156	85.4384
45999	Tue Mar 28 14:49:32 2017_x000D_	65.514	37.8388	236.688	4.13098	2	77.466	3.5593	0	0	36.3034		23.7766	0
46000	Tue Mar 28 14:49:32 2017_x000D_	65.0278	38.4647	238.963	4.17069	2	77.466	3.5593	0	0	37.0553		13.7152	0
46001	Tue Mar 28 14:49:32 2017_x000D_	64.8358	38.8796	238.963	4.17069	2	77.466	3.5593	0	0	37.5106		17.8296	0
46002	Tue Mar 28 14:49:32 2017_x000D_	64.5464	39.3987	247.711	4.32338	2	77.466	3.5593	0	0	38.097		11.0114	65.4131
46003	Tue Mar 28 14:49:32 2017_x000D_	64.3529	39.7106	248.811	4.34257	2	79.6453	3.6297	354.829	6.19294	39.1879		9.7265	0
46004	Tue Mar 28 14:49:32 2017_x000D_	64.2586	40.0208	250.351	4.36945	2	79.6453	3.6297	354.829	6.19294	39.5103		16.533	0
46005	Tue Mar 28 14:49:32 2017_x000D_	64.0683	40.538	256.665	4.47964	2	79.6453	3.6297	354.829	6.19294	40.0608		12.6947	0
46006	Tue Mar 28 14:49:32 2017_x000D_	63.9757	40.9509	253.968	4.43258	2	79.6453	3.6297	354.829	6.19294	40.4773		9.71502	0
46007	Tue Mar 28 14:49:32 2017_x000D_	63.8814	41.2607	257.35	4.4916	2	79.6453	3.6297	354.829	6.19294	40.7994		19.4378	20.5969
46008	Tue Mar 28 14:49:32 2017_x000D_	63.6929	41.8806	257.351	4.49162	2	80.2878	3.8717	25.6591	0.447837	41.4737		22.3877	0
46009	Tue Mar 28 14:49:32 2017_x000D_	63.5061	42.6031	256.666	4.47966	2	80.2878	3.8717	25.6591	0.447837	42.2107		9.22922	0
46010	Tue Mar 28 14:49:32 2017_x000D_	63.5111	42.9107	257.35	4.4916	2	80.2878	3.8717	25.6591	0.447837	42.4912		9.71989	0
46011	Tue Mar 28 14:49:32 2017_x000D_	63.4169	43.2207	253.967	4.43256	2	80.2878	3.8717	25.6591	0.447837	42.8132		19.4197	35.8767
46012	Tue Mar 28 14:49:32 2017_x000D_	63.2285	43.84	253.967	4.43256	2	79.7967	4.9621	63.7622	1.11286	42.2611		10.9981	0
46013	Tue Mar 28 14:49:32 2017_x000D_	63.0352	44.1515	254.77	4.44658	2	79.7967	4.9621	63.7622	1.11286	42.6234		9.23222	0
46014	Tue Mar 28 14:49:32 2017_x000D_	63.0402	44.4592	253.967	4.43256	2	79.7967	4.9621	63.7622	1.11286	42.9046		22.3506	0
46015	Tue Mar 28 14:49:32 2017_x000D_	62.8537	45.1805	254.769	4.44656	2	79.7967	4.9621	63.7622	1.11286	43.6416		9.70267	79.9523
46016	Tue Mar 28 14:49:32 2017_x000D_	62.7595	45.4899	256.667	4.47968	2	77.7473	6.6658	171.074	2.9858	41.6166		19.3998	0
46017	Tue Mar 28 14:49:33 2017_x000D_	62.5714	46.1086	256.667	4.47969	2	77.7473	6.6658	171.074	2.9858	42.2616		9.69893	0
46018	Tue Mar 28 14:49:33 2017_x000D_	62.4773	46.4179	254.77	4.44657	2	77.7473	6.6658	171.074	2.9858	42.5841		9.69893	0
46019	Tue Mar 28 14:49:33 2017_x000D_	62.3832	46.7272	256.668	4.4797	2	77.7473	6.6658	171.074	2.9858	42.9065		21.7098	0
46020	Tue Mar 28 14:49:33 2017_x000D_	62.2961	47.4456	254.768	4.44655	2	77.7473	6.6658	171.074	2.9858	43.6088		10.9939	121.25
46021	Tue Mar 28 14:49:33 2017_x000D_	62.1029	47.757	253.967	4.43256	2	73.9659	8.0927	172.345	3.00799	41.4003		12.2747	0
46022	Tue Mar 28 14:49:33 2017_x000D_	62.1097	48.1661	253.966	4.43254	2	73.9659	8.0927	172.345	3.00799	41.7905		20.5043	0
46023	Tue Mar 28 14:49:33 2017_x000D_	61.8227	48.7864	251.342	4.38675	2	73.9659	8.0927	172.345	3.00799	42.4669		21.68	0
46024	Tue Mar 28 14:49:33 2017_x000D_	61.7356	49.5038	254.768	4.44655	2	73.9659	8.0927	172.345	3.00799	43.1794		8.56914	71.0256
46025	Tue Mar 28 14:49:33 2017_x000D_	61.5409	49.7128	254.77	4.44658	2	71.7425	8.90611	162.786	2.84114	42.0626		9.19627	0
46026	Tue Mar 28 14:49:33 2017_x000D_	61.546	50.0193	253.966	4.43254	2	71.7425	8.90611	162.786	2.84114	42.3587		23.2792	0
46027	Tue Mar 28 14:49:33 2017_x000D_	61.2609	50.741	257.357	4.49173	2	71.7425	8.90611	162.786	2.84114	43.128		9.6857	0
46028	Tue Mar 28 14:49:33 2017_x000D_	61.167	51.0499	253.967	4.43256	2	71.7425	8.90611	162.786	2.84114	43.4504		21.6525	59.0924
46029	Tue Mar 28 14:49:33 2017_x000D_	61.0801	51.7664	257.356	4.49171	2	69.955	9.7336	161.371	2.81646	42.9595		9.67909	0
46030	Tue Mar 28 14:49:33 2017_x000D_	60.9863	52.0751	253.966	4.43254	2	69.955	9.7336	161.371	2.81646	43.2809		9.66474	0
46031	Tue Mar 28 14:49:33 2017_x000D_	60.8925	52.3833	257.357	4.49173	2	69.955	9.7336	161.371	2.81646	43.6019		19.3381	0
46032	Tue Mar 28 14:49:33 2017_x000D_	60.7049	53	257.358	4.49174	2	69.955	9.7336	161.371	2.81646	44.2442		9.67622	0
46033	Tue Mar 28 14:49:33 2017_x000D_	60.6111	53.3086	253.966	4.43254	2	69.955	9.7336	161.371	2.81646	44.5656		15.6	47.9096
46034	Tue Mar 28 14:49:33 2017_x000D_	60.5208	53.8207	255.911	4.4665	2	68.4071	10.1265	172.345	3.00799	44.4002		9.66099	0
46035	Tue Mar 28 14:49:33 2017_x000D_	60.4271	54.1288	253.965	4.43253	2	68.4071	10.1265	172.345	3.00799	44.72		6.82269	0
46036	Tue Mar 28 14:49:33 2017_x000D_	60.3316	54.3352	251.338	4.38668	2	68.4071	10.1265	172.345	3.00799	44.9402		15.5906	0
46037	Tue Mar 28 14:49:33 2017_x000D_	60.2414	54.847	253.08	4.41708	2	68.4071	10.1265	172.345	3.00799	45.4599		6.80908	77.1712
46038	Tue Mar 28 14:49:33 2017_x000D_	60.1459	55.0529	257.359	4.49176	2	66.1617	11.3816	164.247	2.86665	44.0837		9.66673	0
46039	Tue Mar 28 14:49:34 2017_x000D_	60.0522	55.3612	253.965	4.43253	2	66.1617	11.3816	164.247	2.86665	44.4019		12.5935	0
46040	Tue Mar 28 14:49:34 2017_x000D_	59.9603	55.7708	256.672	4.47976	2	66.1617	11.3816	164.247	2.86665	44.8203		6.10596	0
46041	Tue Mar 28 14:49:34 2017_x000D_	59.9639	55.9743	256.671	4.47975	2	66.1617	11.3816	164.247	2.86665	45.0213		10.9631	109.313
46042	Tue Mar 28 14:49:34 2017_x000D_	59.7712	56.2848	257.361	4.49179	2	62.8151	12.8229	164.356	2.86856	43.5684		3.05448	0
46043	Tue Mar 28 14:49:34 2017_x000D_	59.773	56.3866	256.672	4.47977	2	62.8151	12.8229	164.356	2.86856	43.6698		12.5906	0
46044	Tue Mar 28 14:49:34 2017_x000D_	59.6811	56.7961	259.449	4.52824	2	62.8151	12.8229	164.356	2.86856	44.0847		3.04548	0
46045	Tue Mar 28 14:49:34 2017_x000D_	59.6829	56.8976	260.011	4.53806	2	62.8151	12.8229	164.356	2.86856	44.1859		13.6194	91.8628
46046	Tue Mar 28 14:49:34 2017_x000D_	59.4918	57.3094	-88.98	-1.55299	2	59.9257	13.8367	168.025	2.9326	43.4749		6.74605	0
46047	Tue Mar 28 14:49:34 2017_x000D_	59.5942	57.5096	-80.655	-1.4077	2	59.9257	13.8367	168.025	2.9326	43.6742		4.2853	0
46048	Tue Mar 28 14:49:34 2017_x000D_	59.4966	57.6139	-71.8263	-1.2536	2	59.9257	13.8367	168.025	2.9326	43.7793		4.22581	0
46049	Tue Mar 28 14:49:34 2017_x000D_	59.597	57.7127	-62.8954	-1.09773	2	59.9257	13.8367	168.025	2.9326	43.8772		9.15418	0
46050	Tue Mar 28 14:49:34 2017_x000D_	59.6019	58.0178	-48.5537	-0.847422	2	59.9257	13.8367	168.025	2.9326	44.1823		6.64048	62.5154
46051	Tue Mar 28 14:49:34 2017_x000D_	59.8013	58.1139	-42.4418	-0.740749	2	57.9301	14.4367	159.982	2.79222	43.7173		10.7432	0
46052	Tue Mar 28 14:49:34 2017_x000D_	60.1014	58.3093	-28.2265	-0.492645	2	57.9301	14.4367	159.982	2.79222	43.9263		10.7508	0
46053	Tue Mar 28 14:49:34 2017_x000D_	60.4018	58.5047	-16.4003	-0.286239	2	57.9301	14.4367	159.982	2.79222	44.1373		2.96503	0
46054	Tue Mar 28 14:49:34 2017_x000D_	60.5006	58.5021	-10.01	-0.174708	2	57.9301	14.4367	159.982	2.79222	44.1403		6.64589	75.0626
46055	Tue Mar 28 14:49:34 2017_x000D_	60.7002	58.5982	-7.14942	-0.124781	2	55.4977	15.0231	180	3.14159	43.8846		11.8668	0
46056	Tue Mar 28 14:49:34 2017_x000D_	61.0956	58.587	-7.15142	-0.124816	2	55.4977	15.0231	180	3.14159	43.9221		25.3163	0
46057	Tue Mar 28 14:49:34 2017_x000D_	61.891	58.8689	-10.0059	-0.174636	2	55.4977	15.0231	180	3.14159	44.3095		11.8488	0
46058	Tue Mar 28 14:49:34 2017_x000D_	62.2858	58.8577	-10.0086	-0.174684	2	55.4977	15.0231	180	3.14159	44.3571		12.1917	111.492
46059	Tue Mar 28 14:49:34 2017_x000D_	62.6821	58.9477	-12.8156	-0.223675	2	51.7967	14.6852	185.886	3.24431	45.5814		24.3652	0
46060	Tue Mar 28 14:49:35 2017_x000D_	63.4741	59.1276	-18.2265	-0.318113	2	51.7967	14.6852	185.886	3.24431	45.9509		22.5153	0
46061	Tue Mar 28 14:49:35 2017_x000D_	64.1688	59.4116	-21.872	-0.381738	2	51.7967	14.6852	185.886	3.24431	46.406		9.33589	0
46062	Tue Mar 28 14:49:35 2017_x000D_	64.4659	59.5042	-25.709	-0.448706	2	51.7967	14.6852	185.886	3.24431	46.5752		12.1576	0
46063	Tue Mar 28 14:49:35 2017_x000D_	64.8611	59.5939	-28.2684	-0.493377	2	51.7967	14.6852	185.886	3.24431	46.7704		8.41557	105.53
46064	Tue Mar 28 14:49:35 2017_x000D_	65.0611	59.7906	-28.2654	-0.493325	2	48.3226	14.1333	180	3.14159	48.6289		25.1894	0
46065	Tue Mar 28 14:49:35 2017_x000D_	65.8524	60.0714	-25.7123	-0.448764	2	48.3226	14.1333	180	3.14159	49.1691		8.4007	0
46066	Tue Mar 28 14:49:35 2017_x000D_	66.052	60.2678	-25.709	-0.448706	2	48.3226	14.1333	180	3.14159	49.4239		19.77	0
46067	Tue Mar 28 14:49:35 2017_x000D_	66.6458	60.5536	-28.2684	-0.493377	2	48.3226	14.1333	180	3.14159	49.9058		9.29777	59.2969
46068	Tue Mar 28 14:49:35 2017_x000D_	66.9416	60.6461	-24.4561	-0.426839	2	46.3664	13.8503	178.381	3.11334	51.1193		19.7525	0
46069	Tue Mar 28 14:49:35 2017_x000D_	67.5348	60.9318	-21.8663	-0.381638	2	46.3664	13.8503	178.381	3.11334	51.6214		8.38156	0
46070	Tue Mar 28 14:49:35 2017_x000D_	67.7338	61.1279	-21.8623	-0.381569	2	46.3664	13.8503	178.381	3.11334	51.882		18.5721	0
46071	Tue Mar 28 14:49:35 2017_x000D_	68.3248	61.3122	-21.8641	-0.3816	2	46.3664	13.8503	178.381	3.11334	52.2953		9.27504	116.834
46072	Tue Mar 28 14:49:35 2017_x000D_	68.6199	61.4044	-18.2066	-0.317764	2	42.5991	14.8374	158.782	2.77127	53.3439		10.6219	0
46073	Tue Mar 28 14:49:35 2017_x000D_	68.9168	61.5973	-19.1689	-0.334561	2	42.5991	14.8374	158.782	2.77127	53.6573		18.5408	0
46074	Tue Mar 28 14:49:35 2017_x000D_	69.5068	61.7813	-19.1696	-0.334573	2	42.5991	14.8374	158.782	2.77127	54.1087		8.79996	0
46075	Tue Mar 28 14:49:35 2017_x000D_	69.8	61.7725	-18.2073	-0.317777	2	42.5991	14.8374	158.782	2.77127	54.2475		10.6035	103.547
46076	Tue Mar 28 14:49:35 2017_x000D_	70.0963	61.9652	-19.1703	-0.334586	2	39.4668	16.2872	161.371	2.81646	54.9968		18.5123	0
46077	Tue Mar 28 14:49:35 2017_x000D_	70.6854	62.1489	-19.1711	-0.334599	2	39.4668	16.2872	161.371	2.81646	55.4788		8.78806	0
46078	Tue Mar 28 14:49:35 2017_x000D_	70.9782	62.14	-18.208	-0.317789	2	39.4668	16.2872	161.371	2.81646	55.6367		22.2824	0
46079	Tue Mar 28 14:49:35 2017_x000D_	71.6657	62.4211	-21.8721	-0.38174	2	39.4668	16.2872	161.371	2.81646	56.2593		9.2371	0
46080	Tue Mar 28 14:49:35 2017_x000D_	71.9596	62.5129	-18.2062	-0.317758	2	39.4668	16.2872	161.371	2.81646	56.5031		10.5727	94.6749
46081	Tue Mar 28 14:49:36 2017_x000D_	72.255	62.7051	-19.1708	-0.334593	2	36.563	17.523	159.573	2.78508	57.579		21.2368	0
46082	Tue Mar 28 14:49:36 2017_x000D_	72.9396	62.8852	-18.2045	-0.317728	2	36.563	17.523	159.573	2.78508	58.1462		9.22494	0
46083	Tue Mar 28 14:49:36 2017_x000D_	73.2332	62.9766	-21.8746	-0.381783	2	36.563	17.523	159.573	2.78508	58.4015		19.5846	0
46084	Tue Mar 28 14:49:36 2017_x000D_	73.8212	63.2602	-19.1704	-0.334587	2	36.563	17.523	159.573	2.78508	58.9921		11.6816	77.2886
46085	Tue Mar 28 14:49:36 2017_x000D_	74.2104	63.2481	-19.1755	-0.334675	2	34.1167	18.331	163.39	2.8517	60.2084		19.5484	0
46086	Tue Mar 28 14:49:36 2017_x000D_	74.7974	63.531	-21.8771	-0.381827	2	34.1167	18.331	163.39	2.8517	60.8108		9.19719	0
46087	Tue Mar 28 14:49:36 2017_x000D_	75.09	63.6225	-18.2035	-0.317711	2	34.1167	18.331	163.39	2.8517	61.0748		15.6704	0
46088	Tue Mar 28 14:49:36 2017_x000D_	75.5783	63.808	-19.1726	-0.334624	2	34.1167	18.331	163.39	2.8517	61.5404		6.50233	0
46089	Tue Mar 28 14:49:36 2017_x000D_	75.7736	63.902	-21.8778	-0.38184	2	34.1167	18.331	163.39	2.8517	61.7415		10.5068	91.944
46090	Tue Mar 28 14:49:36 2017_x000D_	76.0669	64.0934	-20.8045	-0.363107	2	31.0534	18.2351	185.286	3.23384	64.2588		5.82587	0
46091	Tue Mar 28 14:49:36 2017_x000D_	76.261	64.0873	-20.8073	-0.363156	2	31.0534	18.2351	185.286	3.23384	64.3906		13.0019	0
46092	Tue Mar 28 14:49:36 2017_x000D_	76.6514	64.2755	-20.806	-0.363133	2	31.0534	18.2351	185.286	3.23384	64.7989		2.91739	0
46093	Tue Mar 28 14:49:36 2017_x000D_	76.7486	64.2725	-21.8786	-0.381854	2	31.0534	18.2351	185.286	3.23384	64.8652		12.9897	105.237
46094	Tue Mar 28 14:49:36 2017_x000D_	77.1386	64.4606	-21.8775	-0.381835	2	27.5611	17.9046	180	3.14159	68.0102		9.17465	0
46095	Tue Mar 28 14:49:36 2017_x000D_	77.4306	64.5515	-25.7494	-0.449411	2	27.5611	17.9046	180	3.14159	68.2854		9.1616	0
46096	Tue Mar 28 14:49:36 2017_x000D_	77.7223	64.6419	-34.6984	-0.605601	2	27.5611	17.9046	180	3.14159	68.5603		2.91179	0
46097	Tue Mar 28 14:49:36 2017_x000D_	77.8193	64.6385	-40.8363	-0.712728	2	27.5611	17.9046	180	3.14159	68.629		2.89331	59.4352
46098	Tue Mar 28 14:49:36 2017_x000D_	77.7229	64.6414	-50.7419	-0.885613	2	25.6002	17.6219	180	3.14159	70.1969		9.4062	0
46099	Tue Mar 28 14:49:36 2017_x000D_	77.6236	64.344	-67.0437	-1.17013	2	25.6002	17.6219	180	3.14159	69.9242		4.14514	0
46100	Tue Mar 28 14:49:36 2017_x000D_	77.7219	64.4411	-75.7201	-1.32156	2	25.6002	17.6219	180	3.14159	70.0622		2.91712	0
46101	Tue Mar 28 14:49:36 2017_x000D_	77.8191	64.4384	-83.8515	-1.46348	2	25.6002	17.6219	180	3.14159	70.1327		6.02447	0
46102	Tue Mar 28 14:49:36 2017_x000D_	77.8216	64.6392	259.698	4.53258	2	25.6002	17.6219	180	3.14159	70.2688		3.01218	158.034
46103	Tue Mar 28 14:49:37 2017_x000D_	77.8227	64.7396	253.717	4.42819	2	20.3327	17.6783	180	3.14159	74.2958		9.54051	0
46104	Tue Mar 28 14:49:37 2017_x000D_	77.729	65.0435	240.316	4.19431	2	20.3327	17.6783	180	3.14159	74.4164		15.0072	0
46105	Tue Mar 28 14:49:37 2017_x000D_	77.4424	65.4535	230.848	4.02906	2	20.3327	17.6783	180	3.14159	74.458		10.6897	0
46106	Tue Mar 28 14:49:37 2017_x000D_	77.1541	65.6629	232.885	4.06461	2	20.3327	17.6783	180	3.14159	74.372		13.4523	112.118
46107	Tue Mar 28 14:49:37 2017_x000D_	76.9646	66.0693	232.885	4.06461	2	16.5969	17.7827	180	3.14159	77.3037		12.6646	0
46108	Tue Mar 28 14:49:37 2017_x000D_	76.6774	66.3787	236.649	4.13031	2	16.5969	17.7827	180	3.14159	77.2738		25.8002	0
46109	Tue Mar 28 14:49:37 2017_x000D_	76.2007	67.0945	240.317	4.19433	2	16.5969	17.7827	180	3.14159	77.358		10.8238	0
46110	Tue Mar 28 14:49:37 2017_x000D_	76.0102	67.4009	238.889	4.16941	2	16.5969	17.7827	180	3.14159	77.4074		24.2181	85.8972
46111	Tue Mar 28 14:49:37 2017_x000D_	75.6305	68.1133	245.017	4.27635	2	13.7367	17.9146	177.69	3.10128	79.6916		8.44869	0
46112	Tue Mar 28 14:49:37 2017_x000D_	75.4389	68.3197	245.017	4.27636	2	13.7367	17.9146	177.69	3.10128	79.6733		21.8983	0
46113	Tue Mar 28 14:49:37 2017_x000D_	75.2531	69.0256	246.193	4.29688	2	13.7367	17.9146	177.69	3.10128	79.9788		10.8196	0
46114	Tue Mar 28 14:49:37 2017_x000D_	75.0627	69.3319	245.017	4.27635	2	13.7367	17.9146	177.69	3.10128	80.0289		10.8171	102.565
46115	Tue Mar 28 14:49:37 2017_x000D_	74.8723	69.6381	246.194	4.29689	2	10.4084	18.6962	165.547	2.88935	82.1625		9.51581	0
46116	Tue Mar 28 14:49:37 2017_x000D_	74.7788	69.9412	242.613	4.23439	2	10.4084	18.6962	165.547	2.88935	82.2776		20.1564	0
46117	Tue Mar 28 14:49:37 2017_x000D_	74.495	70.5502	245.017	4.27635	2	10.4084	18.6962	165.547	2.88935	82.4374		10.8104	0
46118	Tue Mar 28 14:49:37 2017_x000D_	74.3047	70.8562	246.194	4.29689	2	10.4084	18.6962	165.547	2.88935	82.4827		19.0089	0
46119	Tue Mar 28 14:49:37 2017_x000D_	74.118	71.4617	246.193	4.29688	2	10.4084	18.6962	165.547	2.88935	82.7231		10.8196	136.21
46120	Tue Mar 28 14:49:37 2017_x000D_	73.9276	71.768	245.017	4.27635	2	5.97264	19.665	173.411	3.0266	85.6306		20.1497	0
46121	Tue Mar 28 14:49:37 2017_x000D_	73.6439	72.3768	242.612	4.23438	2	5.97264	19.665	173.411	3.0266	85.7784		8.44665	0
46122	Tue Mar 28 14:49:37 2017_x000D_	73.4524	72.5832	242.612	4.23439	2	5.97264	19.665	173.411	3.0266	85.7546		18.9966	0
46123	Tue Mar 28 14:49:37 2017_x000D_	73.2658	73.1883	242.612	4.23438	2	5.97264	19.665	173.411	3.0266	85.9832		8.44869	32.9392
46124	Tue Mar 28 14:49:38 2017_x000D_	73.0742	73.3947	242.612	4.23438	2	4.8752	19.6308	178.089	3.10825	86.8427		9.50258	0
46125	Tue Mar 28 14:49:38 2017_x000D_	72.9809	73.6974	238.887	4.16937	2	4.8752	19.6308	178.089	3.10825	86.9574		17.4859	0
46126	Tue Mar 28 14:49:38 2017_x000D_	72.6962	74.206	242.612	4.23438	2	4.8752	19.6308	178.089	3.10825	87.0525		8.44665	0
46127	Tue Mar 28 14:49:38 2017_x000D_	72.5047	74.4124	242.612	4.23439	2	4.8752	19.6308	178.089	3.10825	87.0332		18.9862	44.6708
46128	Tue Mar 28 14:49:38 2017_x000D_	72.3183	75.0172	242.612	4.23437	2	4.16051	20.9371	87.9892	1.5357	87.0066		8.44869	0
46129	Tue Mar 28 14:49:38 2017_x000D_	72.1267	75.2236	242.612	4.23438	2	4.16051	20.9371	87.9892	1.5357	86.9852		9.48361	0
46130	Tue Mar 28 14:49:38 2017_x000D_	72.0336	75.5257	246.195	4.29692	2	4.16051	20.9371	87.9892	1.5357	87.1015		16.1644	0
46131	Tue Mar 28 14:49:38 2017_x000D_	71.846	76.0308	245.017	4.27636	2	4.16051	20.9371	87.9892	1.5357	87.2734		6.61068	0
46132	Tue Mar 28 14:49:38 2017_x000D_	71.6532	76.1375	246.196	4.29693	2	4.16051	20.9371	87.9892	1.5357	87.1914		5.97351	40.295
46133	Tue Mar 28 14:49:38 2017_x000D_	71.6558	76.3366	246.195	4.29692	2	4.32383	22.2703	93.5931	1.63351	86.3525		13.4229	0
46134	Tue Mar 28 14:49:38 2017_x000D_	71.4669	76.7422	243.73	4.2539	2	4.32383	22.2703	93.5931	1.63351	86.4603		6.70938	0
46135	Tue Mar 28 14:49:38 2017_x000D_	71.3724	76.9449	241.247	4.21056	2	4.32383	22.2703	93.5931	1.63351	86.5149		10.8022	0
46136	Tue Mar 28 14:49:38 2017_x000D_	71.1823	77.2507	242.612	4.23437	2	4.32383	22.2703	93.5931	1.63351	86.5615		5.96751	109.191
46137	Tue Mar 28 14:49:38 2017_x000D_	71.1849	77.4496	242.611	4.23436	2	5.71899	25.632	77.7057	1.35622	83.4916		8.44665	0
46138	Tue Mar 28 14:49:38 2017_x000D_	70.9934	77.656	242.612	4.23437	2	5.71899	25.632	77.7057	1.35622	83.47		8.44445	0
46139	Tue Mar 28 14:49:38 2017_x000D_	70.8019	77.8623	242.612	4.23438	2	5.71899	25.632	77.7057	1.35622	83.4493		9.48934	0
46140	Tue Mar 28 14:49:38 2017_x000D_	70.7088	78.1646	238.886	4.16935	2	5.71899	25.632	77.7057	1.35622	83.5664		0	106.556
46141	Tue Mar 28 14:49:38 2017_x000D_	70.7088	78.1646	238.886	4.16935	2	6.89369	28.984	73.8456	1.28885	80.5674		10.8203	0
46142	Tue Mar 28 14:49:38 2017_x000D_	70.5182	78.4708	225.215	3.93075	2	6.89369	28.984	73.8456	1.28885	80.6041		5.82112	0
46143	Tue Mar 28 14:49:38 2017_x000D_	70.7121	78.4635	217.566	3.79725	2	6.89369	28.984	73.8456	1.28885	80.7528		6.5859	0
46144	Tue Mar 28 14:49:38 2017_x000D_	70.9039	78.3567	200.902	3.50641	2	6.89369	28.984	73.8456	1.28885	80.8392		0.0127279	129.683
46145	Tue Mar 28 14:49:39 2017_x000D_	70.9036	78.3564	190.506	3.32496	2	7.81055	33.2084	82.9549	1.44784	77.5827		2.96107	0
46146	Tue Mar 28 14:49:39 2017_x000D_	70.9043	78.4551	171.143	2.98701	2	7.81055	33.2084	82.9549	1.44784	77.6407		4.12626	0
46147	Tue Mar 28 14:49:39 2017_x000D_	70.8059	78.359	162.353	2.8336	2	7.81055	33.2084	82.9549	1.44784	77.5048		5.82379	0
46148	Tue Mar 28 14:49:39 2017_x000D_	70.6119	78.366	149.799	2.61448	2	7.81055	33.2084	82.9549	1.44784	77.3513		4.12835	0
46149	Tue Mar 28 14:49:39 2017_x000D_	70.5135	78.2698	141.501	2.46965	2	7.81055	33.2084	82.9549	1.44784	77.2152		6.47382	115.209
46150	Tue Mar 28 14:49:39 2017_x000D_	70.3183	78.1778	135.825	2.37059	2	8.52638	36.9814	84.0037	1.46614	74.2656		6.57421	0
46151	Tue Mar 28 14:49:39 2017_x000D_	70.2189	77.9825	125.841	2.19633	2	8.52638	36.9814	84.0037	1.46614	74.0747		10.5726	0
46152	Tue Mar 28 14:49:39 2017_x000D_	70.0204	77.6913	124.291	2.16929	2	8.52638	36.9814	84.0037	1.46614	73.7483		21.1444	0
46153	Tue Mar 28 14:49:39 2017_x000D_	69.6233	77.109	124.291	2.16929	2	8.52638	36.9814	84.0037	1.46614	73.0962		15.9044	126.91
46154	Tue Mar 28 14:49:39 2017_x000D_	69.4219	76.6186	125.835	2.19624	2	9.00377	41.1847	80.6786	1.40811	70.0422		10.4967	0
46155	Tue Mar 28 14:49:39 2017_x000D_	69.127	76.4303	128.061	2.23509	2	9.00377	41.1847	80.6786	1.40811	69.6926		25.2516	0
46156	Tue Mar 28 14:49:39 2017_x000D_	68.6301	75.7509	131.908	2.30223	2	9.00377	41.1847	80.6786	1.40811	68.9211		22.8955	0
46157	Tue Mar 28 14:49:39 2017_x000D_	68.1343	75.1707	137.822	2.40544	2	9.00377	41.1847	80.6786	1.40811	68.2017		0	60.7307
46158	Tue Mar 28 14:49:39 2017_x000D_	68.1343	75.1707	137.822	2.40544	2	9.35644	43.1781	85.022	1.48391	66.9206		18.7117	0
46159	Tue Mar 28 14:49:39 2017_x000D_	67.6407	74.7894	139.708	2.43836	2	9.35644	43.1781	85.022	1.48391	66.3048		8.27615	0
46160	Tue Mar 28 14:49:39 2017_x000D_	67.4428	74.5972	144.137	2.51566	2	9.35644	43.1781	85.022	1.48391	66.0393		16.5947	0
46161	Tue Mar 28 14:49:39 2017_x000D_	67.0461	74.2117	147.403	2.57267	2	9.35644	43.1781	85.022	1.48391	65.5071		9.21815	0
46162	Tue Mar 28 14:49:39 2017_x000D_	66.752	74.1227	148.214	2.58682	2	9.35644	43.1781	85.022	1.48391	65.206		18.7543	59.7149
46163	Tue Mar 28 14:49:39 2017_x000D_	66.2573	73.7405	149.73	2.61328	2	9.49016	45.1641	112.61	1.96541	63.5541		6.53945	0
46164	Tue Mar 28 14:49:39 2017_x000D_	66.0602	73.6474	147.405	2.57271	2	9.49016	45.1641	112.61	1.96541	63.3361		17.0457	0
46165	Tue Mar 28 14:49:39 2017_x000D_	65.5671	73.3651	148.213	2.58681	2	9.49016	45.1641	112.61	1.96541	62.7688		9.26243	0
46166	Tue Mar 28 14:49:39 2017_x000D_	65.2717	73.2753	147.409	2.57278	2	9.49016	45.1641	112.61	1.96541	62.4645		10.6501	77.5506
46167	Tue Mar 28 14:49:40 2017_x000D_	65.0714	72.9822	149.728	2.61325	2	8.51125	47.5566	112.199	1.95824	62.0122		17.0837	0
46168	Tue Mar 28 14:49:40 2017_x000D_	64.5773	72.6991	145.837	2.54533	2	8.51125	47.5566	112.199	1.95824	61.4455		10.5848	0
46169	Tue Mar 28 14:49:40 2017_x000D_	64.28	72.5091	147.405	2.57271	2	8.51125	47.5566	112.199	1.95824	61.0965		18.8138	0
46170	Tue Mar 28 14:49:40 2017_x000D_	63.7838	72.1256	145.836	2.54531	2	8.51125	47.5566	112.199	1.95824	60.4871		10.5973	95.6027
46171	Tue Mar 28 14:49:40 2017_x000D_	63.4862	71.9353	147.403	2.57267	2	6.64843	50.1422	126.653	2.21052	60.8726		18.8396	0
46172	Tue Mar 28 14:49:40 2017_x000D_	62.9893	71.5513	145.835	2.5453	2	6.64843	50.1422	126.653	2.21052	60.2714		13.138	0
46173	Tue Mar 28 14:49:40 2017_x000D_	62.5933	71.3643	145.837	2.54534	2	6.64843	50.1422	126.653	2.21052	59.8348		6.57826	0
46174	Tue Mar 28 14:49:40 2017_x000D_	62.3951	71.2705	143.598	2.50627	2	6.64843	50.1422	126.653	2.21052	59.6162		17.157	75.5585
46175	Tue Mar 28 14:49:40 2017_x000D_	61.8987	70.9865	147.405	2.57271	2	5.03299	52.0745	134.267	2.3434	59.9281		10.6164	0
46176	Tue Mar 28 14:49:40 2017_x000D_	61.6006	70.7958	145.841	2.5454	2	5.03299	52.0745	134.267	2.3434	59.5851		8.3653	0
46177	Tue Mar 28 14:49:40 2017_x000D_	61.4005	70.6016	145.839	2.54537	2	5.03299	52.0745	134.267	2.3434	59.3342		21.2661	0
46178	Tue Mar 28 14:49:40 2017_x000D_	60.8033	70.2197	145.839	2.54538	2	5.03299	52.0745	134.267	2.3434	58.6479		8.37803	0
46179	Tue Mar 28 14:49:40 2017_x000D_	60.6029	70.0252	145.838	2.54535	2	5.03299	52.0745	134.267	2.3434	58.3973		18.9253	86.0615
46180	Tue Mar 28 14:49:40 2017_x000D_	60.1037	69.6395	144.147	2.51584	2	3.82742	54.6776	95.9376	1.67443	58.2312		4.20285	0
46181	Tue Mar 28 14:49:40 2017_x000D_	60.0031	69.542	143.599	2.50628	2	3.82742	54.6776	95.9376	1.67443	58.109		14.7852	0
46182	Tue Mar 28 14:49:40 2017_x000D_	59.6036	69.2534	145.835	2.5453	2	3.82742	54.6776	95.9376	1.67443	57.6493		6.60908	0
46183	Tue Mar 28 14:49:40 2017_x000D_	59.4045	69.1591	143.601	2.50632	2	3.82742	54.6776	95.9376	1.67443	57.4328		8.39291	67.3695
46184	Tue Mar 28 14:49:40 2017_x000D_	59.2037	68.9643	143.6	2.50629	2	3.29696	56.8597	95.2757	1.66288	57.2021		4.18797	0
46185	Tue Mar 28 14:49:40 2017_x000D_	59.1035	68.8671	144.146	2.51582	2	3.29696	56.8597	95.2757	1.66288	57.0837		12.6127	0
46186	Tue Mar 28 14:49:40 2017_x000D_	58.8018	68.5743	143.597	2.50624	2	3.29696	56.8597	95.2757	1.66288	56.7276		6.60795	0
46187	Tue Mar 28 14:49:40 2017_x000D_	58.6026	68.4803	145.832	2.54525	2	3.29696	56.8597	95.2757	1.66288	56.5133		23.1788	72.6658
46188	Tue Mar 28 14:49:41 2017_x000D_	58.0006	67.996	155.928	2.72146	2	3.41327	59.2791	85.918	1.49955	55.2789		5.92861	0
46189	Tue Mar 28 14:49:41 2017_x000D_	57.8031	68.0029	161.182	2.81315	2	3.41327	59.2791	85.918	1.49955	55.085		10.6741	0
46190	Tue Mar 28 14:49:41 2017_x000D_	57.5031	67.8116	178.966	3.12355	2	3.41327	59.2791	85.918	1.49955	54.7587		5.92841	0
46191	Tue Mar 28 14:49:41 2017_x000D_	57.3056	67.8183	184.809	3.22553	2	3.41327	59.2791	85.918	1.49955	54.5647		5.93141	0
46192	Tue Mar 28 14:49:41 2017_x000D_	57.108	67.825	190.574	3.32615	2	3.41327	59.2791	85.918	1.49955	54.3705		9.43611	113.355
46193	Tue Mar 28 14:49:41 2017_x000D_	56.8137	67.936	205.016	3.57821	2	3.91073	63.0247	80.6786	1.40811	53.1305		2.95966	0
46194	Tue Mar 28 14:49:41 2017_x000D_	56.7151	67.9393	211.243	3.68689	2	3.91073	63.0247	80.6786	1.40811	53.0326		13.4007	0
46195	Tue Mar 28 14:49:41 2017_x000D_	56.3235	68.1542	219.02	3.82261	2	3.91073	63.0247	80.6786	1.40811	52.6632		6.7812	0
46196	Tue Mar 28 14:49:41 2017_x000D_	56.2287	68.3594	225.111	3.92892	2	3.91073	63.0247	80.6786	1.40811	52.5892		10.8443	99.347
46197	Tue Mar 28 14:49:41 2017_x000D_	55.9357	68.5711	227.059	3.96292	2	4.20798	66.3229	86.7671	1.51437	51.7766		23.6445	0
46198	Tue Mar 28 14:49:41 2017_x000D_	55.4523	69.1936	225.111	3.92893	2	4.20798	66.3229	86.7671	1.51437	51.3247		13.4196	0
46199	Tue Mar 28 14:49:41 2017_x000D_	55.0602	69.4089	225.11	3.92891	2	4.20798	66.3229	86.7671	1.51437	50.9458		21.3796	0
46200	Tue Mar 28 14:49:41 2017_x000D_	54.5746	69.9305	221.225	3.86111	2	4.20798	66.3229	86.7671	1.51437	50.4957		8.55233	97.2345
46201	Tue Mar 28 14:49:41 2017_x000D_	54.3804	70.1392	216.68	3.78178	2	5.16932	69.4182	65.7345	1.14728	49.2164		13.429	0
46202	Tue Mar 28 14:49:41 2017_x000D_	53.988	70.3546	216.679	3.78177	2	5.16932	69.4182	65.7345	1.14728	48.8277		17.5504	0
46203	Tue Mar 28 14:49:41 2017_x000D_	53.4982	70.6745	212.659	3.7116	2	5.16932	69.4182	65.7345	1.14728	48.3452		12.8357	0
46204	Tue Mar 28 14:49:41 2017_x000D_	53.2066	70.9876	208.771	3.64374	2	5.16932	69.4182	65.7345	1.14728	48.0629		20.1598	116.73
46205	Tue Mar 28 14:49:41 2017_x000D_	52.6176	71.3111	211.254	3.68708	2	6.76582	72.9666	83.377	1.4552	45.8817		12.3395	0
46206	Tue Mar 28 14:49:41 2017_x000D_	52.2226	71.4258	208.77	3.64372	2	6.76582	72.9666	83.377	1.4552	45.4829		13.4479	0
46207	Tue Mar 28 14:49:41 2017_x000D_	51.8297	71.6416	208.769	3.64371	2	6.76582	72.9666	83.377	1.4552	45.0834		17.5587	0
46208	Tue Mar 28 14:49:41 2017_x000D_	51.3397	71.9617	212.658	3.71158	2	6.76582	72.9666	83.377	1.4552	44.5852		10.8803	0
46209	Tue Mar 28 14:49:42 2017_x000D_	51.0458	72.1742	211.253	3.68706	2	6.76582	72.9666	83.377	1.4552	44.2871		10.8719	93.665
46210	Tue Mar 28 14:49:42 2017_x000D_	50.7521	72.3865	212.658	3.71159	2	7.28911	76.0446	85.0477	1.48436	43.6167		17.5803	0
46211	Tue Mar 28 14:49:42 2017_x000D_	50.2615	72.707	213.617	3.72832	2	7.28911	76.0446	85.0477	1.48436	43.1018		10.8778	0
46212	Tue Mar 28 14:49:42 2017_x000D_	49.9677	72.9195	215.084	3.75392	2	7.28911	76.0446	85.0477	1.48436	42.7929		16.187	0
46213	Tue Mar 28 14:49:42 2017_x000D_	49.4748	73.139	216.674	3.78168	2	7.28911	76.0446	85.0477	1.48436	42.2856		6.73341	78.8737
46214	Tue Mar 28 14:49:42 2017_x000D_	49.2781	73.2471	219.015	3.82253	2	7.39472	78.6716	96.5887	1.68579	42.2332		19.367	0
46215	Tue Mar 28 14:49:42 2017_x000D_	48.7893	73.6688	217.378	3.79395	2	7.39472	78.6716	96.5887	1.68579	41.6958		8.57134	0
46216	Tue Mar 28 14:49:42 2017_x000D_	48.5946	73.8779	217.378	3.79396	2	7.39472	78.6716	96.5887	1.68579	41.4778		19.3647	0
46217	Tue Mar 28 14:49:42 2017_x000D_	48.1059	74.2996	219.016	3.82254	2	7.39472	78.6716	96.5887	1.68579	40.9453		10.8977	73.4836
46218	Tue Mar 28 14:49:42 2017_x000D_	47.8115	74.5124	217.378	3.79397	2	6.85565	81.061	98.1191	1.7125	41.4761		9.50527	0
46219	Tue Mar 28 14:49:42 2017_x000D_	47.515	74.6241	216.674	3.78168	2	6.85565	81.061	98.1191	1.7125	41.1657		19.3839	0
46220	Tue Mar 28 14:49:42 2017_x000D_	47.0258	75.0462	215.084	3.75393	2	6.85565	81.061	98.1191	1.7125	40.618		10.8959	0
46221	Tue Mar 28 14:49:42 2017_x000D_	46.7314	75.2589	216.675	3.78169	2	6.85565	81.061	98.1191	1.7125	40.2957		19.3882	32.7661
46222	Tue Mar 28 14:49:42 2017_x000D_	46.2421	75.6811	215.085	3.75395	2	6.80887	82.1522	95.2856	1.66305	39.9607		5.98912	0
46223	Tue Mar 28 14:49:42 2017_x000D_	46.0426	75.6885	215.084	3.75392	2	6.80887	82.1522	95.2856	1.66305	39.7626		10.9019	0
46224	Tue Mar 28 14:49:42 2017_x000D_	45.7481	75.9014	216.674	3.78167	2	6.80887	82.1522	95.2856	1.66305	39.4378		19.3969	0
46225	Tue Mar 28 14:49:42 2017_x000D_	45.2585	76.3237	215.085	3.75394	2	6.80887	82.1522	95.2856	1.66305	38.8889		6.75615	0
46226	Tue Mar 28 14:49:42 2017_x000D_	45.0611	76.4321	212.663	3.71167	2	6.80887	82.1522	95.2856	1.66305	38.6775		9.52074	20.8108
46227	Tue Mar 28 14:49:42 2017_x000D_	44.7642	76.5442	216.673	3.78166	2	6.56284	82.8008	94.978	1.65768	38.7103		17.1618	0
46228	Tue Mar 28 14:49:42 2017_x000D_	44.3744	76.9629	216.674	3.78168	2	6.56284	82.8008	94.978	1.65768	38.2596		5.99822	0
46229	Tue Mar 28 14:49:42 2017_x000D_	44.1746	76.9704	216.673	3.78166	2	6.56284	82.8008	94.978	1.65768	38.061		19.4119	0
46230	Tue Mar 28 14:49:42 2017_x000D_	43.6846	77.393	215.084	3.75393	2	6.56284	82.8008	94.978	1.65768	37.5136		2.99606	0
46231	Tue Mar 28 14:49:43 2017_x000D_	43.5848	77.3967	216.673	3.78166	2	6.56284	82.8008	105.201	1.83611	37.4143		15.1546	0
46232	Tue Mar 28 14:49:43 2017_x000D_	43.1923	77.7147	219.011	3.82247	2	6.56284	82.8008	105.201	1.83611	36.9809		6.76023	0
46233	Tue Mar 28 14:49:43 2017_x000D_	42.9948	77.8232	216.673	3.78165	2	6.56284	82.8008	105.201	1.83611	36.7704		8.5883	0
46234	Tue Mar 28 14:49:43 2017_x000D_	42.7997	78.0327	216.673	3.78166	2	6.56284	82.8008	105.201	1.83611	36.5492		6.7643	6.55201
46235	Tue Mar 28 14:49:43 2017_x000D_	42.6021	78.1413	214.192	3.73836	2	6.57219	82.5826	134.305	2.34406	36.3026		6.79985	0
46236	Tue Mar 28 14:49:43 2017_x000D_	42.5069	78.347	212.666	3.71173	2	6.57219	82.5826	134.305	2.34406	36.1835		12.4298	0
46237	Tue Mar 28 14:49:43 2017_x000D_	42.1092	78.4632	210.115	3.66719	2	6.57219	82.5826	134.305	2.34406	35.775		17.6853	0
46238	Tue Mar 28 14:49:43 2017_x000D_	41.6154	78.7852	193.567	3.37838	2	6.57219	82.5826	134.305	2.34406	35.2484		0.0067082	0
46239	Tue Mar 28 14:49:43 2017_x000D_	41.6153	78.785	187.948	3.2803	2	6.57219	82.5826	134.305	2.34406	35.2483		12.0381	0
46240	Tue Mar 28 14:49:43 2017_x000D_	41.2143	78.7997	170.776	2.9806	2	6.57219	82.5826	133.733	2.33408	34.848		4.28749	0
46241	Tue Mar 28 14:49:43 2017_x000D_	41.1167	78.9041	161.745	2.82298	2	6.57219	82.5826	133.733	2.33408	34.7398		12.37	0
46242	Tue Mar 28 14:49:43 2017_x000D_	40.7135	78.8178	146.53	2.55743	2	6.57219	82.5826	133.733	2.33408	34.3483		8.4862	0
46243	Tue Mar 28 14:49:43 2017_x000D_	40.5082	78.6232	138.611	2.41921	2	6.57219	82.5826	133.733	2.33408	34.1662		4.24201	20.7871
46244	Tue Mar 28 14:49:43 2017_x000D_	40.4056	78.5259	134.61	2.34939	2	5.9089	82.783	168.766	2.94552	34.7584		10.8407	0
46245	Tue Mar 28 14:49:43 2017_x000D_	40.1979	78.2302	120.505	2.10321	2	5.9089	82.783	168.766	2.94552	34.5899		10.8458	0
46246	Tue Mar 28 14:49:43 2017_x000D_	39.9899	77.9345	114.254	1.99411	2	5.9089	82.783	168.766	2.94552	34.4242		20.2262	0
46247	Tue Mar 28 14:49:43 2017_x000D_	39.6734	77.3392	111.64	1.94849	2	5.9089	82.783	168.766	2.94552	34.2005		12.4816	13.0843
46248	Tue Mar 28 14:49:43 2017_x000D_	39.5625	76.9382	114.254	1.9941	2	5.47292	82.7711	184.374	3.21793	34.585		23.0168	0
46249	Tue Mar 28 14:49:43 2017_x000D_	39.2427	76.2408	117.997	2.05944	2	5.47292	82.7711	184.374	3.21793	34.3954		13.5118	0
46250	Tue Mar 28 14:49:43 2017_x000D_	39.0313	75.8431	117.997	2.05944	2	5.47292	82.7711	184.374	3.21793	34.266		19.1695	0
46251	Tue Mar 28 14:49:43 2017_x000D_	38.814	75.2422	122.881	2.14467	2	5.47292	82.7711	184.374	3.21793	34.1806		0	0
46252	Tue Mar 28 14:49:44 2017_x000D_	38.814	75.2422	122.881	2.14467	2	5.47292	82.7711	184.374	3.21793	34.1806		19.3342	26.9157
46253	Tue Mar 28 14:49:44 2017_x000D_	38.3982	74.7498	128.897	2.24968	2	5.2922	81.8923	260.109	4.53976	33.8677		9.5808	0
46254	Tue Mar 28 14:49:44 2017_x000D_	38.2898	74.4494	128.354	2.24021	2	5.2922	81.8923	260.109	4.53976	33.8266		19.3231	0
46255	Tue Mar 28 14:49:44 2017_x000D_	37.7756	74.0615	130.6	2.2794	2	5.2922	81.8923	260.109	4.53976	33.414		6.7719	0
46256	Tue Mar 28 14:49:44 2017_x000D_	37.6698	73.8621	128.359	2.24028	2	5.2922	81.8923	260.109	4.53976	33.3586		23.6334	27.1145
46257	Tue Mar 28 14:49:44 2017_x000D_	37.1496	73.2705	130.599	2.27938	2	5.54753	81.0253	307.432	5.36569	32.5396		8.55417	0
46258	Tue Mar 28 14:49:44 2017_x000D_	36.9426	73.0744	130.6	2.27939	2	5.54753	81.0253	307.432	5.36569	32.3862		17.6812	0
46259	Tue Mar 28 14:49:44 2017_x000D_	36.6266	72.5769	130.16	2.27172	2	5.54753	81.0253	307.432	5.36569	32.2069		12.8577	0
46260	Tue Mar 28 14:49:44 2017_x000D_	36.3155	72.2821	130.598	2.27937	2	5.54753	81.0253	307.432	5.36569	31.9861		6.79218	62.1865
46261	Tue Mar 28 14:49:44 2017_x000D_	36.2092	72.0822	128.36	2.24031	2	7.33849	79.9816	333.353	5.81811	29.9319		17.1486	0
46262	Tue Mar 28 14:49:44 2017_x000D_	35.7943	71.689	128.363	2.24036	2	7.33849	79.9816	333.353	5.81811	29.6395		6.79483	0
46263	Tue Mar 28 14:49:44 2017_x000D_	35.688	71.489	125.99	2.19894	2	7.33849	79.9816	333.353	5.81811	29.5942		17.7452	0
46264	Tue Mar 28 14:49:44 2017_x000D_	35.3707	70.9898	126.701	2.21134	2	7.33849	79.9816	333.353	5.81811	29.439		8.5881	65.9597
46265	Tue Mar 28 14:49:44 2017_x000D_	35.1629	70.7929	126.702	2.21137	2	9.13889	78.7196	328.75	5.73778	27.2044		6.80824	0
46266	Tue Mar 28 14:49:44 2017_x000D_	35.0564	70.5925	124.382	2.17087	2	9.13889	78.7196	328.75	5.73778	27.1619		19.4687	0
46267	Tue Mar 28 14:49:44 2017_x000D_	34.6378	70.0966	125.991	2.19896	2	9.13889	78.7196	328.75	5.73778	26.9175		10.9891	0
46268	Tue Mar 28 14:49:44 2017_x000D_	34.4269	69.7971	124.384	2.17092	2	9.13889	78.7196	328.75	5.73778	26.8159		6.1253	0
46269	Tue Mar 28 14:49:44 2017_x000D_	34.4213	69.593	124.38	2.17085	2	9.13889	78.7196	328.75	5.73778	26.8793		19.4986	101.961
46270	Tue Mar 28 14:49:44 2017_x000D_	34.0021	69.0963	125.989	2.19892	2	12.4461	77.9363	353.411	6.16819	23.2982		11.0041	0
46271	Tue Mar 28 14:49:44 2017_x000D_	33.7909	68.7964	124.383	2.17089	2	12.4461	77.9363	353.411	6.16819	23.2194		13.6638	0
46272	Tue Mar 28 14:49:44 2017_x000D_	33.5768	68.3944	124.381	2.17086	2	12.4461	77.9363	353.411	6.16819	23.1852		8.61985	0
46273	Tue Mar 28 14:49:44 2017_x000D_	33.3683	68.1967	124.383	2.1709	2	12.4461	77.9363	353.411	6.16819	23.0781		13.6786	108.272
46274	Tue Mar 28 14:49:45 2017_x000D_	33.1539	67.7943	124.381	2.17087	2	15.9705	77.1592	346.998	6.05626	19.5696		6.83648	0
46275	Tue Mar 28 14:49:45 2017_x000D_	33.0469	67.5931	121.941	2.12827	2	15.9705	77.1592	346.998	6.05626	19.5733		4.31422	0
46276	Tue Mar 28 14:49:45 2017_x000D_	32.9425	67.4942	125.986	2.19887	2	15.9705	77.1592	346.998	6.05626	19.531		11.0299	0
46277	Tue Mar 28 14:49:45 2017_x000D_	32.7308	67.1936	124.382	2.17087	2	15.9705	77.1592	346.998	6.05626	19.4993		9.69149	81.1854
46278	Tue Mar 28 14:49:45 2017_x000D_	32.6204	66.89	128.346	2.24005	2	18.6132	76.5765	347.196	6.05971	17.0303		15.259	0
46279	Tue Mar 28 14:49:45 2017_x000D_	32.2052	66.5962	138.626	2.41949	2	18.6132	76.5765	347.196	6.05971	16.8626		3.0705	0
46280	Tue Mar 28 14:49:45 2017_x000D_	32.202	66.4939	144.661	2.5248	2	18.6132	76.5765	347.196	6.05971	16.9208		3.06151	0
46281	Tue Mar 28 14:49:45 2017_x000D_	32.1988	66.3919	155.03	2.70579	2	18.6132	76.5765	347.196	6.05971	16.9792		0.024	62.329
46282	Tue Mar 28 14:49:45 2017_x000D_	32.1988	66.3927	173.218	3.02323	2	20.6021	75.9758	344.673	6.01568	15.0439		3.03782	0
46283	Tue Mar 28 14:49:45 2017_x000D_	32.0976	66.3962	178.785	3.12039	2	20.6021	75.9758	344.673	6.01568	14.9638		6.79693	0
46284	Tue Mar 28 14:49:45 2017_x000D_	31.8921	66.3008	199.465	3.48132	2	20.6021	75.9758	344.673	6.01568	14.8684		4.33019	0
46285	Tue Mar 28 14:49:45 2017_x000D_	31.7937	66.4064	203.208	3.54664	2	20.6021	75.9758	344.673	6.01568	14.725		4.33034	0
46286	Tue Mar 28 14:49:45 2017_x000D_	31.6954	66.5121	212.447	3.7079	2	20.6021	75.9758	344.673	6.01568	14.5816		3.04351	33.4352
46287	Tue Mar 28 14:49:45 2017_x000D_	31.594	66.5153	218.852	3.81969	2	21.7006	75.7876	349.041	6.09191	13.5593		15.3104	0
46288	Tue Mar 28 14:49:45 2017_x000D_	31.1966	66.8355	224.851	3.92439	2	21.7006	75.7876	349.041	6.09191	13.0504		17.3541	0
46289	Tue Mar 28 14:49:45 2017_x000D_	30.8018	67.2583	224.851	3.9244	2	21.7006	75.7876	349.041	6.09191	12.4732		13.689	0
46290	Tue Mar 28 14:49:45 2017_x000D_	30.401	67.4764	224.851	3.92438	2	21.7006	75.7876	349.041	6.09191	12.0322		21.7053	41.5454
46291	Tue Mar 28 14:49:45 2017_x000D_	29.9072	68.0052	220.641	3.8509	2	23.0263	75.3872	344.581	6.01407	10.0916		15.3608	0
46292	Tue Mar 28 14:49:45 2017_x000D_	29.6139	68.4249	218.855	3.81973	2	23.0263	75.3872	344.581	6.01407	9.58489		6.84783	0
46293	Tue Mar 28 14:49:45 2017_x000D_	29.4134	68.534	216.495	3.77855	2	23.0263	75.3872	344.581	6.01407	9.36811		22.11	0
46294	Tue Mar 28 14:49:45 2017_x000D_	28.8147	68.9638	216.495	3.77855	2	23.0263	75.3872	344.581	6.01407	8.64671		13.7024	14.719
46295	Tue Mar 28 14:49:46 2017_x000D_	28.4135	69.1821	216.494	3.77854	2	23.4715	75.181	346.635	6.04992	7.7724		11.0646	0
46296	Tue Mar 28 14:49:46 2017_x000D_	28.1139	69.3972	214.892	3.75058	2	23.4715	75.181	346.635	6.04992	7.41648		22.1226	0
46297	Tue Mar 28 14:49:46 2017_x000D_	27.5149	69.8273	214.893	3.75059	2	23.4715	75.181	346.635	6.04992	6.70904		6.85717	0
46298	Tue Mar 28 14:49:46 2017_x000D_	27.3141	69.9365	212.454	3.70803	2	23.4715	75.181	346.635	6.04992	6.50157		19.6578	0
46299	Tue Mar 28 14:49:46 2017_x000D_	26.8169	70.3633	213.994	3.73491	2	23.4715	75.181	346.635	6.04992	5.86532		9.69665	14.7176
46300	Tue Mar 28 14:49:46 2017_x000D_	26.514	70.4761	214.892	3.75058	2	23.9166	74.9747	345.388	6.02816	5.1946		19.6643	0
46301	Tue Mar 28 14:49:46 2017_x000D_	26.0166	70.903	216.494	3.77853	2	23.9166	74.9747	345.388	6.02816	4.58135		9.70332	0
46302	Tue Mar 28 14:49:46 2017_x000D_	25.7135	71.0159	217.201	3.79087	2	23.9166	74.9747	345.388	6.02816	4.34752		9.69946	0
46303	Tue Mar 28 14:49:46 2017_x000D_	25.4105	71.1287	216.492	3.7785	2	23.9166	74.9747	345.388	6.02816	4.12595		11.0859	6.53356
46304	Tue Mar 28 14:49:46 2017_x000D_	25.216	71.4429	218.85	3.81966	2	24.1343	74.9808	347.118	6.05835	3.69957		15.3662	0
46305	Tue Mar 28 14:49:46 2017_x000D_	24.8171	71.7642	216.494	3.77853	2	24.1343	74.9808	347.118	6.05835	3.28827		11.0754	0
46306	Tue Mar 28 14:49:46 2017_x000D_	24.5172	71.9795	218.235	3.80893	2	24.1343	74.9808	347.118	6.05835	3.02563		24.0109	0
46307	Tue Mar 28 14:49:46 2017_x000D_	23.9204	72.5128	220.636	3.85083	2	24.1343	74.9808	347.118	6.05835	2.47725		6.87201	58.7927
46308	Tue Mar 28 14:49:46 2017_x000D_	23.7192	72.6223	218.236	3.80893	2	26.0933	75.0352	345.388	6.02816	3.38503		24.0173	0
46309	Tue Mar 28 14:49:46 2017_x000D_	23.1222	73.1557	220.636	3.85083	2	26.0933	75.0352	345.388	6.02816	3.51567		8.70248	0
46310	Tue Mar 28 14:49:46 2017_x000D_	22.9242	73.3677	220.636	3.85083	2	26.0933	75.0352	345.388	6.02816	3.58103		19.7004	0
46311	Tue Mar 28 14:49:46 2017_x000D_	22.4259	73.7954	218.851	3.81968	2	26.0933	75.0352	345.388	6.02816	3.8713		11.0887	56.1422
46312	Tue Mar 28 14:49:46 2017_x000D_	22.1256	74.0109	220.636	3.85082	2	27.8637	74.4287	329.346	5.74818	5.75329		11.0988	0
46313	Tue Mar 28 14:49:46 2017_x000D_	21.8251	74.2267	218.851	3.81967	2	27.8637	74.4287	329.346	5.74818	6.04198		17.9421	0
46314	Tue Mar 28 14:49:46 2017_x000D_	21.3233	74.5521	218.236	3.80894	2	27.8637	74.4287	329.346	5.74818	6.54156		13.0602	0
46315	Tue Mar 28 14:49:46 2017_x000D_	21.0262	74.8703	218.851	3.81967	2	27.8637	74.4287	329.346	5.74818	6.85175		6.88542	0
46316	Tue Mar 28 14:49:47 2017_x000D_	20.8246	74.98	216.496	3.77857	2	27.8637	74.4287	329.346	5.74818	7.06066		15.3915	42.2316
46317	Tue Mar 28 14:49:47 2017_x000D_	20.4251	75.3019	218.85	3.81966	2	28.9911	73.5857	325.755	5.6855	8.73623		8.70877	0
46318	Tue Mar 28 14:49:47 2017_x000D_	20.2269	75.514	218.851	3.81967	2	28.9911	73.5857	325.755	5.6855	8.97383		22.2101	0
46319	Tue Mar 28 14:49:47 2017_x000D_	19.6256	75.9459	218.85	3.81966	2	28.9911	73.5857	325.755	5.6855	9.65832		4.35329	0
46320	Tue Mar 28 14:49:47 2017_x000D_	19.5265	76.0519	218.237	3.80895	2	28.9911	73.5857	325.755	5.6855	9.78063		6.88685	23.761
46321	Tue Mar 28 14:49:47 2017_x000D_	19.3249	76.1617	220.634	3.85079	2	29.6636	73.1673	328.1	5.72642	10.7636		19.7304	0
46322	Tue Mar 28 14:49:47 2017_x000D_	18.8258	76.59	218.85	3.81966	2	29.6636	73.1673	328.1	5.72642	11.3654		4.35548	0
46323	Tue Mar 28 14:49:47 2017_x000D_	18.7267	76.6961	218.237	3.80895	2	29.6636	73.1673	328.1	5.72642	11.4921		13.7859	0
46324	Tue Mar 28 14:49:47 2017_x000D_	18.3232	76.916	218.236	3.80894	2	29.6636	73.1673	328.1	5.72642	11.9439		6.88242	33.0088
46325	Tue Mar 28 14:49:47 2017_x000D_	18.2275	77.1245	216.498	3.77861	2	30.3559	72.3121	284.612	4.96741	13.0483		13.79	0
46326	Tue Mar 28 14:49:47 2017_x000D_	17.8239	77.3445	216.497	3.77859	2	30.3559	72.3121	284.612	4.96741	13.5047		0	0
46327	Tue Mar 28 14:49:47 2017_x000D_	17.8239	77.3445	216.497	3.77859	2	30.3559	72.3121	284.612	4.96741	13.5047		15.4177	0
46328	Tue Mar 28 14:49:47 2017_x000D_	17.4236	77.6668	214.005	3.73509	2	30.3559	72.3121	284.612	4.96741	13.997		0	0
46329	Tue Mar 28 14:49:47 2017_x000D_	17.4236	77.6668	214.005	3.73509	2	30.3559	72.3121	284.612	4.96741	13.997		15.4285	79.7074
46330	Tue Mar 28 14:49:47 2017_x000D_	17.023	77.9893	208.589	3.64057	2	31.5529	69.9401	283.969	4.95619	16.6105		3.0951	0
46331	Tue Mar 28 14:49:47 2017_x000D_	16.9199	77.9931	202.279	3.53043	2	31.5529	69.9401	283.969	4.95619	16.7026		3.06559	0
46332	Tue Mar 28 14:49:47 2017_x000D_	17.022	77.9889	184.999	3.22885	2	31.5529	69.9401	283.969	4.95619	16.6111		6.15792	0
46333	Tue Mar 28 14:49:47 2017_x000D_	17.2271	77.9807	173.648	3.03072	2	31.5529	69.9401	283.969	4.95619	16.428		3.04991	47.9664
46334	Tue Mar 28 14:49:47 2017_x000D_	17.2307	78.0823	158.247	2.76193	2	32.0577	68.423	291.544	5.0884	17.6958		3.05912	0
46335	Tue Mar 28 14:49:47 2017_x000D_	17.2345	78.1842	147.701	2.57786	2	32.0577	68.423	291.544	5.0884	17.7485		3.07369	0
46336	Tue Mar 28 14:49:47 2017_x000D_	17.1321	78.1876	133.09	2.32287	2	32.0577	68.423	291.544	5.0884	17.8359		6.86387	0
46337	Tue Mar 28 14:49:47 2017_x000D_	17.0228	77.9866	122.599	2.13975	2	32.0577	68.423	291.544	5.0884	17.8188		0.00848528	56.3605
46338	Tue Mar 28 14:49:48 2017_x000D_	17.023	77.9864	114.931	2.00593	2	32.7902	66.693	289.06	5.04504	19.3945		11.0612	0
46339	Tue Mar 28 14:49:48 2017_x000D_	16.8074	77.6873	103.355	1.80389	2	32.7902	66.693	289.06	5.04504	19.3991		6.88367	0
46340	Tue Mar 28 14:49:48 2017_x000D_	16.9032	77.4788	100.559	1.75509	2	32.7902	66.693	289.06	5.04504	19.2024		9.70857	0
46341	Tue Mar 28 14:49:48 2017_x000D_	16.7898	77.1757	98.0283	1.71092	2	32.7902	66.693	289.06	5.04504	19.1285		27.8515	0
46342	Tue Mar 28 14:49:48 2017_x000D_	16.6547	76.2572	100.56	1.7551	2	32.7902	66.693	289.06	5.04504	18.7571		12.6897	40.0394
46343	Tue Mar 28 14:49:48 2017_x000D_	16.5374	75.8508	103.351	1.80381	2	33.0676	65.3875	283.069	4.94049	19.5634		28.386	0
46344	Tue Mar 28 14:49:48 2017_x000D_	16.2991	74.9351	109.587	1.91265	2	33.0676	65.3875	283.069	4.94049	19.2961		9.74087	0
46345	Tue Mar 28 14:49:48 2017_x000D_	16.1853	74.631	113.323	1.97786	2	33.0676	65.3875	283.069	4.94049	19.2472		9.75702	0
46346	Tue Mar 28 14:49:48 2017_x000D_	16.0713	74.3264	114.91	2.00555	2	33.0676	65.3875	283.069	4.94049	19.2036		23.4873	39.8317
46347	Tue Mar 28 14:49:48 2017_x000D_	15.7369	73.6185	118.648	2.0708	2	32.9097	64.0692	257.638	4.49663	19.6493		9.75526	0
46348	Tue Mar 28 14:49:48 2017_x000D_	15.6228	73.314	122.553	2.13895	2	32.9097	64.0692	257.638	4.49663	19.6037		20.7207	0
46349	Tue Mar 28 14:49:48 2017_x000D_	15.2916	72.7079	124.993	2.18153	2	32.9097	64.0692	257.638	4.49663	19.622		8.74987	0
46350	Tue Mar 28 14:49:48 2017_x000D_	15.078	72.5093	124.995	2.18157	2	32.9097	64.0692	257.638	4.49663	19.7283		20.7353	90.9341
46351	Tue Mar 28 14:49:48 2017_x000D_	14.7467	71.9027	122.552	2.13894	2	31.9503	61.1939	264.004	4.60773	20.2643		11.1536	0
46352	Tue Mar 28 14:49:48 2017_x000D_	14.5293	71.6011	124.093	2.16582	2	31.9503	61.1939	264.004	4.60773	20.2929		18.0657	0
46353	Tue Mar 28 14:49:48 2017_x000D_	14.2008	71.0964	124.992	2.18151	2	31.9503	61.1939	264.004	4.60773	20.325		11.1686	0
46354	Tue Mar 28 14:49:48 2017_x000D_	13.9831	70.7944	126.594	2.20948	2	31.9503	61.1939	264.004	4.60773	20.3713		9.7967	0
46355	Tue Mar 28 14:49:48 2017_x000D_	13.8688	70.4885	122.551	2.13893	2	31.9503	61.1939	264.004	4.60773	20.3305		17.5547	62.0205
46356	Tue Mar 28 14:49:48 2017_x000D_	13.4404	70.0899	122.556	2.13901	2	31.3862	59.205	257.543	4.49497	20.9889		6.93138	0
46357	Tue Mar 28 14:49:48 2017_x000D_	13.3297	69.8871	119.99	2.09422	2	31.3862	59.205	257.543	4.49497	20.9796		9.81706	0
46358	Tue Mar 28 14:49:48 2017_x000D_	13.2148	69.5807	121.144	2.11437	2	31.3862	59.205	257.543	4.49497	20.925		18.0949	0
46359	Tue Mar 28 14:49:49 2017_x000D_	12.8859	69.0751	119.99	2.09421	2	31.3862	59.205	257.543	4.49497	20.9685		9.81776	41.3644
46360	Tue Mar 28 14:49:49 2017_x000D_	12.7712	68.7686	116.058	2.0256	2	31.01	57.8785	256.78	4.48165	21.2426		19.6433	0
46361	Tue Mar 28 14:49:49 2017_x000D_	12.5416	68.1554	116.056	2.02556	2	31.01	57.8785	256.78	4.48165	21.1352		8.80484	0
46362	Tue Mar 28 14:49:49 2017_x000D_	12.3268	67.9554	116.06	2.02562	2	31.01	57.8785	256.78	4.48165	21.2275		6.96252	0
46363	Tue Mar 28 14:49:49 2017_x000D_	12.2154	67.7518	118.657	2.07096	2	31.01	57.8785	256.78	4.48165	21.2301		19.6671	49.7599
46364	Tue Mar 28 14:49:49 2017_x000D_	11.9854	67.1379	118.654	2.07091	2	30.4256	56.3262	262.345	4.57878	21.376		8.81741	0
46365	Tue Mar 28 14:49:49 2017_x000D_	11.7704	66.9375	118.658	2.07096	2	30.4256	56.3262	262.345	4.57878	21.462		16.7617	0
46366	Tue Mar 28 14:49:49 2017_x000D_	11.544	66.4267	119.984	2.09412	2	30.4256	56.3262	262.345	4.57878	21.4134		6.97329	0
46367	Tue Mar 28 14:49:49 2017_x000D_	11.4324	66.2228	122.543	2.13878	2	30.4256	56.3262	262.345	4.57878	21.4169		11.2425	33.4438
46368	Tue Mar 28 14:49:49 2017_x000D_	11.2134	65.9187	124.077	2.16556	2	30.2572	55.2242	258.286	4.50794	21.8412		6.22029	0
46369	Tue Mar 28 14:49:49 2017_x000D_	11.2057	65.7115	124.074	2.16549	2	30.2572	55.2242	258.286	4.50794	21.7473		8.83217	0
46370	Tue Mar 28 14:49:49 2017_x000D_	10.9904	65.5107	124.076	2.16553	2	30.2572	55.2242	258.286	4.50794	21.8408		6.98407	0
46371	Tue Mar 28 14:49:49 2017_x000D_	10.8786	65.3065	126.566	2.209	2	30.2572	55.2242	258.286	4.50794	21.8445		0	0
46372	Tue Mar 28 14:49:49 2017_x000D_	10.8786	65.3065	126.566	2.209	2	30.2572	55.2242	258.286	4.50794	21.8445		11.269	20.6997
46373	Tue Mar 28 14:49:49 2017_x000D_	10.6592	65.0016	124.971	2.18116	2	30.0689	54.5604	259.606	4.53099	22.0399		6.97568	0
46374	Tue Mar 28 14:49:49 2017_x000D_	10.5478	64.7975	122.542	2.13877	2	30.0689	54.5604	259.606	4.53099	22.0425		8.84489	0
46375	Tue Mar 28 14:49:49 2017_x000D_	10.3322	64.5964	122.545	2.13881	2	30.0689	54.5604	259.606	4.53099	22.1418		4.40198	0
46376	Tue Mar 28 14:49:49 2017_x000D_	10.2251	64.4961	107.657	1.87897	2	30.0689	54.5604	259.606	4.53099	22.1922		3.12267	27.2353
46377	Tue Mar 28 14:49:49 2017_x000D_	10.2294	64.6001	95.1503	1.66069	2	30.3266	53.6899	299.964	5.23536	22.8677		6.95859	0
46378	Tue Mar 28 14:49:49 2017_x000D_	10.1335	64.8113	80.2067	1.39987	2	30.3266	53.6899	299.964	5.23536	23.0531		0.0123693	0
46379	Tue Mar 28 14:49:49 2017_x000D_	10.1336	64.8117	69.2022	1.20781	2	30.3266	53.6899	299.964	5.23536	23.0532		0.0123693	0
46380	Tue Mar 28 14:49:50 2017_x000D_	10.1335	64.8121	61.5204	1.07373	2	30.3266	53.6899	299.964	5.23536	23.0535		6.21187	97.7399
46381	Tue Mar 28 14:49:50 2017_x000D_	10.1253	64.6052	44.7504	0.781041	2	31.982	50.8838	305.72	5.33583	25.8068		3.11239	0
46382	Tue Mar 28 14:49:50 2017_x000D_	10.229	64.6021	38.0848	0.664705	2	31.982	50.8838	305.72	5.33583	25.7174		11.1912	0
46383	Tue Mar 28 14:49:50 2017_x000D_	10.5325	64.3852	23.0118	0.401632	2	31.982	50.8838	305.72	5.33583	25.345		3.10958	0
46384	Tue Mar 28 14:49:50 2017_x000D_	10.6361	64.3819	16.4892	0.287791	2	31.982	50.8838	305.72	5.33583	25.2556		8.78714	0
46385	Tue Mar 28 14:49:50 2017_x000D_	10.8362	64.168	10.7073	0.186878	2	31.982	50.8838	305.72	5.33583	24.9723		15.5804	62.4809
46386	Tue Mar 28 14:49:50 2017_x000D_	11.3553	64.152	4.59828	0.0802551	2	33.152	49.1608	299.951	5.23514	26.4543		12.4707	0
46387	Tue Mar 28 14:49:50 2017_x000D_	11.7708	64.1394	4.59888	0.0802656	2	33.152	49.1608	299.951	5.23514	26.1058		28.197	0
46388	Tue Mar 28 14:49:50 2017_x000D_	12.7014	64.0075	7.7453	0.135181	2	33.152	49.1608	299.951	5.23514	25.2716		12.8191	0
46389	Tue Mar 28 14:49:50 2017_x000D_	13.1126	63.8913	10.7111	0.186944	2	33.152	49.1608	299.951	5.23514	24.871		9.85661	53.4071
46390	Tue Mar 28 14:49:50 2017_x000D_	13.4273	63.9857	13.0566	0.227881	2	34.0943	47.6504	296.064	5.16729	26.3433		22.6214	0
46391	Tue Mar 28 14:49:50 2017_x000D_	14.1457	63.7566	19.2891	0.336658	2	34.0943	47.6504	296.064	5.16729	25.639		9.33126	0
46392	Tue Mar 28 14:49:50 2017_x000D_	14.4566	63.7472	20.2037	0.352621	2	34.0943	47.6504	296.064	5.16729	25.3919		20.807	0
46393	Tue Mar 28 14:49:50 2017_x000D_	15.0669	63.4177	23.0287	0.401927	2	34.0943	47.6504	296.064	5.16729	24.7113		12.7944	44.4364
46394	Tue Mar 28 14:49:50 2017_x000D_	15.4773	63.3017	25.7541	0.449493	2	34.8086	46.3528	291.255	5.08336	25.7092		19.6082	0
46395	Tue Mar 28 14:49:50 2017_x000D_	16.0907	63.076	25.7552	0.449512	2	34.8086	46.3528	291.255	5.08336	25.1003		8.76375	0
46396	Tue Mar 28 14:49:50 2017_x000D_	16.2903	62.8627	25.7533	0.449479	2	34.8086	46.3528	291.255	5.08336	24.8094		13.8526	0
46397	Tue Mar 28 14:49:50 2017_x000D_	16.6966	62.6433	25.7529	0.449473	2	34.8086	46.3528	291.255	5.08336	24.3603		9.78949	35.6644
46398	Tue Mar 28 14:49:50 2017_x000D_	17.0028	62.5305	21.9969	0.383918	2	35.2949	45.268	296.941	5.1826	25.1514		16.6832	0
46399	Tue Mar 28 14:49:50 2017_x000D_	17.5125	62.3081	23.0275	0.401907	2	35.2949	45.268	296.941	5.1826	24.6288		13.8418	0
46400	Tue Mar 28 14:49:50 2017_x000D_	17.9185	62.0889	23.0267	0.401892	2	35.2949	45.268	296.941	5.1826	24.1843		19.573	0
46401	Tue Mar 28 14:49:50 2017_x000D_	18.5308	61.8636	23.0273	0.401903	2	35.2949	45.268	296.941	5.1826	23.5892		6.19462	0
46402	Tue Mar 28 14:49:51 2017_x000D_	18.7372	61.8576	23.0288	0.401928	2	35.2949	45.268	296.941	5.1826	23.4387		20.7455	94.1841
46403	Tue Mar 28 14:49:51 2017_x000D_	19.3456	61.5289	20.1955	0.352479	2	37.3684	42.9107	316.251	5.51962	25.9125		9.77127	0
46404	Tue Mar 28 14:49:51 2017_x000D_	19.6513	61.4165	21.9961	0.383904	2	37.3684	42.9107	316.251	5.51962	25.6195		18.8037	0
46405	Tue Mar 28 14:49:51 2017_x000D_	20.2662	61.295	19.2826	0.336546	2	37.3684	42.9107	316.251	5.51962	25.1091		11.1486	0
46406	Tue Mar 28 14:49:51 2017_x000D_	20.5686	61.079	20.1956	0.352479	2	37.3684	42.9107	316.251	5.51962	24.7451		9.26785	107.873
46407	Tue Mar 28 14:49:51 2017_x000D_	20.8774	61.0701	19.2825	0.336543	2	39.8888	40.3461	301.9	5.26916	28.1233		22.4829	0
46408	Tue Mar 28 14:49:51 2017_x000D_	21.5914	60.8424	20.1983	0.352526	2	39.8888	40.3461	301.9	5.26916	27.4753		11.1305	0
46409	Tue Mar 28 14:49:51 2017_x000D_	21.8932	60.6266	19.2807	0.336511	2	39.8888	40.3461	301.9	5.26916	27.1135		9.26776	0
46410	Tue Mar 28 14:49:51 2017_x000D_	22.202	60.6178	20.1982	0.352526	2	39.8888	40.3461	301.9	5.26916	26.9029		22.4496	75.6028
46411	Tue Mar 28 14:49:51 2017_x000D_	22.9149	60.3903	19.2831	0.336554	2	41.5069	38.4141	304.627	5.31675	28.7857		6.89552	0
46412	Tue Mar 28 14:49:51 2017_x000D_	23.1171	60.281	16.4803	0.287636	2	41.5069	38.4141	304.627	5.31675	28.5718		19.4979	0
46413	Tue Mar 28 14:49:51 2017_x000D_	23.7271	60.0567	22.0014	0.383996	2	41.5069	38.4141	304.627	5.31675	28.0093		9.74667	0
46414	Tue Mar 28 14:49:51 2017_x000D_	24.032	59.9445	20.1983	0.352526	2	41.5069	38.4141	304.627	5.31675	27.7296		9.24069	0
46415	Tue Mar 28 14:49:51 2017_x000D_	24.3399	59.9358	19.284	0.33657	2	41.5069	38.4141	304.627	5.31675	27.5298		20.665	57.0617
46416	Tue Mar 28 14:49:51 2017_x000D_	24.9459	59.6083	22.0022	0.38401	2	42.6687	36.9081	300.698	5.24816	28.7992		9.74	0
46417	Tue Mar 28 14:49:51 2017_x000D_	25.2506	59.4962	20.1982	0.352526	2	42.6687	36.9081	300.698	5.24816	28.5239		15.6846	0
46418	Tue Mar 28 14:49:51 2017_x000D_	25.76	59.3785	22.004	0.384042	2	42.6687	36.9081	300.698	5.24816	28.1216		9.73052	0
46419	Tue Mar 28 14:49:51 2017_x000D_	26.0644	59.2665	20.1996	0.35255	2	42.6687	36.9081	300.698	5.24816	27.8496		17.9494	61.1423
46420	Tue Mar 28 14:49:51 2017_x000D_	26.5672	58.9422	22.0019	0.384006	2	44.0489	35.4085	300.778	5.24957	29.3163		9.22861	0
46421	Tue Mar 28 14:49:51 2017_x000D_	26.8747	58.9336	23.0382	0.402093	2	44.0489	35.4085	300.778	5.24957	29.127		8.7193	0
46422	Tue Mar 28 14:49:51 2017_x000D_	27.0732	58.7213	23.036	0.402054	2	44.0489	35.4085	300.778	5.24957	28.8385		12.2928	0
46423	Tue Mar 28 14:49:52 2017_x000D_	27.4828	58.7099	23.0388	0.402104	2	44.0489	35.4085	300.778	5.24957	28.59		4.35548	103.126
46424	Tue Mar 28 14:49:52 2017_x000D_	27.5819	58.6038	24.6342	0.429948	2	46.5609	33.0619	315	5.49779	31.8212		6.87277	0
46425	Tue Mar 28 14:49:52 2017_x000D_	27.7834	58.4948	22.0027	0.38402	2	46.5609	33.0619	315	5.49779	31.6137		9.72	0
46426	Tue Mar 28 14:49:52 2017_x000D_	28.0875	58.383	25.7726	0.449817	2	46.5609	33.0619	315	5.49779	31.3437		6.1403	0
46427	Tue Mar 28 14:49:52 2017_x000D_	28.2921	58.3774	25.7741	0.449843	2	46.5609	33.0619	315	5.49779	31.219		11.0987	0
46428	Tue Mar 28 14:49:52 2017_x000D_	28.5931	58.1623	32.326	0.564194	2	46.5609	33.0619	315	5.49779	30.8686		8.71301	61.0807
46429	Tue Mar 28 14:49:52 2017_x000D_	28.7914	57.9501	32.3249	0.564176	2	48.1494	31.7883	304.557	5.31552	32.5449		6.14938	0
46430	Tue Mar 28 14:49:52 2017_x000D_	28.9963	57.9444	40.5679	0.708044	2	48.1494	31.7883	304.557	5.31552	32.4189		3.06107	0
46431	Tue Mar 28 14:49:52 2017_x000D_	28.8943	57.9471	46.9293	0.819071	2	48.1494	31.7883	304.557	5.31552	32.4814		3.07023	0
46432	Tue Mar 28 14:49:52 2017_x000D_	28.9966	57.9442	49.0548	0.856168	2	48.1494	31.7883	304.557	5.31552	32.4185		3.08868	94.3221
46433	Tue Mar 28 14:49:52 2017_x000D_	29	58.0471	59.0257	1.03019	2	50.226	29.4276	301.475	5.26174	35.6317		0.006	0
46434	Tue Mar 28 14:49:52 2017_x000D_	29	58.0469	64.0188	1.11734	2	50.226	29.4276	301.475	5.26174	35.6316		0.0123693	0
46435	Tue Mar 28 14:49:52 2017_x000D_	29.0001	58.0465	71.6524	1.25057	2	50.226	29.4276	301.475	5.26174	35.6312		6.9231	0
46436	Tue Mar 28 14:49:52 2017_x000D_	29.096	57.8366	85.7537	1.49668	2	50.226	29.4276	301.475	5.26174	35.4055		3.10948	46.8998
46437	Tue Mar 28 14:49:52 2017_x000D_	29.0928	57.733	91.7033	1.60053	2	51.3684	28.3604	301.717	5.26596	36.864		9.31046	0
46438	Tue Mar 28 14:49:52 2017_x000D_	29.0832	57.4228	103.466	1.80583	2	51.3684	28.3604	301.717	5.26596	36.6231		9.30137	0
46439	Tue Mar 28 14:49:52 2017_x000D_	29.0737	57.1129	109.943	1.91886	2	51.3684	28.3604	301.717	5.26596	36.3835		6.20997	0
46440	Tue Mar 28 14:49:52 2017_x000D_	29.0673	56.906	115.415	2.01437	2	51.3684	28.3604	301.717	5.26596	36.2242		11.1302	47.8925
46441	Tue Mar 28 14:49:52 2017_x000D_	28.7538	56.7076	125.882	2.19706	2	52.3032	27.0663	321.824	5.61689	37.8574		9.30746	0
46442	Tue Mar 28 14:49:52 2017_x000D_	28.7442	56.3975	132.245	2.30811	2	52.3032	27.0663	321.824	5.61689	37.6211		11.1251	0
46443	Tue Mar 28 14:49:52 2017_x000D_	28.4309	56.1991	138.431	2.41608	2	52.3032	27.0663	321.824	5.61689	37.6644		8.76352	0
46444	Tue Mar 28 14:49:52 2017_x000D_	28.2195	55.9975	142.207	2.48199	2	52.3032	27.0663	321.824	5.61689	37.6436		17.5035	0
46445	Tue Mar 28 14:49:53 2017_x000D_	27.7975	55.5946	146.786	2.5619	2	52.3032	27.0663	321.824	5.61689	37.6084		11.1398	84.4413
46446	Tue Mar 28 14:49:53 2017_x000D_	27.484	55.3956	145.042	2.53146	2	54.36	25.1448	301.108	5.25532	40.4652		18.0367	0
46447	Tue Mar 28 14:49:53 2017_x000D_	26.9616	55.098	144.429	2.52076	2	54.36	25.1448	301.108	5.25532	40.5939		11.1531	0
46448	Tue Mar 28 14:49:53 2017_x000D_	26.6477	54.8988	142.644	2.48961	2	54.36	25.1448	301.108	5.25532	40.6604		8.77822	0
46449	Tue Mar 28 14:49:53 2017_x000D_	26.4361	54.6967	142.643	2.48958	2	54.36	25.1448	301.108	5.25532	40.6578		8.78039	118.269
46450	Tue Mar 28 14:49:53 2017_x000D_	26.2244	54.4946	142.642	2.48956	2	56.906	22.1349	302.456	5.27886	44.5927		24.2433	0
46451	Tue Mar 28 14:49:53 2017_x000D_	25.592	53.9915	140.395	2.45036	2	56.906	22.1349	302.456	5.27886	44.67		8.79311	0
46452	Tue Mar 28 14:49:53 2017_x000D_	25.38	53.7891	140.394	2.45034	2	56.906	22.1349	302.456	5.27886	44.6752		19.8854	0
46453	Tue Mar 28 14:49:53 2017_x000D_	24.8532	53.3868	138.441	2.41625	2	56.906	22.1349	302.456	5.27886	44.7668		8.80376	66.4541
46454	Tue Mar 28 14:49:53 2017_x000D_	24.6409	53.1842	138.441	2.41624	2	58.2989	20.4125	280.926	4.90309	46.9771		19.9243	0
46455	Tue Mar 28 14:49:53 2017_x000D_	24.113	52.7812	140.395	2.45036	2	58.2989	20.4125	280.926	4.90309	47.0787		8.81432	0
46456	Tue Mar 28 14:49:53 2017_x000D_	23.9005	52.5783	140.395	2.45035	2	58.2989	20.4125	280.926	4.90309	47.0945		8.81866	0
46457	Tue Mar 28 14:49:53 2017_x000D_	23.6878	52.3754	140.394	2.45034	2	58.2989	20.4125	280.926	4.90309	47.1122		19.943	103.149
46458	Tue Mar 28 14:49:53 2017_x000D_	23.1595	51.9719	138.443	2.41629	2	59.3302	17.1325	280.58	4.89705	50.2205		11.2762	0
46459	Tue Mar 28 14:49:53 2017_x000D_	22.9432	51.6645	136.335	2.3795	2	59.3302	17.1325	280.58	4.89705	50.1645		19.9838	0
46460	Tue Mar 28 14:49:53 2017_x000D_	22.4138	51.2602	138.297	2.41374	2	59.3302	17.1325	280.58	4.89705	50.2745		13.2491	0
46461	Tue Mar 28 14:49:53 2017_x000D_	22.0943	50.9553	138.441	2.41626	2	59.3302	17.1325	280.58	4.89705	50.304		17.6903	0
46462	Tue Mar 28 14:49:53 2017_x000D_	21.6677	50.5482	138.441	2.41624	2	59.3302	17.1325	280.58	4.89705	50.3495		11.267	116.088
46463	Tue Mar 28 14:49:53 2017_x000D_	21.3507	50.3468	140.391	2.45029	2	60.3834	13.409	275.082	4.80109	53.7397		6.97153	0
46464	Tue Mar 28 14:49:53 2017_x000D_	21.1406	50.2475	142.631	2.48938	2	60.3834	13.409	275.082	4.80109	53.8245		17.7179	0
46465	Tue Mar 28 14:49:53 2017_x000D_	20.7133	49.8398	142.628	2.48934	2	60.3834	13.409	275.082	4.80109	53.8602		8.86531	0
46466	Tue Mar 28 14:49:54 2017_x000D_	20.4995	49.6358	142.627	2.48931	2	60.3834	13.409	275.082	4.80109	53.8805		8.86531	60.1418
46467	Tue Mar 28 14:49:54 2017_x000D_	20.2857	49.4318	142.626	2.48929	2	60.6973	11.429	265.048	4.62596	55.4735		20.0721	0
46468	Tue Mar 28 14:49:54 2017_x000D_	19.7542	49.0254	136.346	2.37968	2	60.6973	11.429	265.048	4.62596	55.5862		8.87804	0
46469	Tue Mar 28 14:49:54 2017_x000D_	19.5401	48.8211	136.346	2.37968	2	60.6973	11.429	265.048	4.62596	55.6065		17.7667	0
46470	Tue Mar 28 14:49:54 2017_x000D_	19.1116	48.4123	136.346	2.37968	2	60.6973	11.429	265.048	4.62596	55.6519		8.88869	96.0965
46471	Tue Mar 28 14:49:54 2017_x000D_	18.8972	48.2078	136.346	2.37968	2	59.9732	8.3087	267.238	4.66418	57.2641		15.6945	0
46472	Tue Mar 28 14:49:54 2017_x000D_	18.4718	47.9033	138.446	2.41633	2	59.9732	8.3087	267.238	4.66418	57.3594		8.89718	0
46473	Tue Mar 28 14:49:54 2017_x000D_	18.2572	47.6986	138.445	2.41633	2	59.9732	8.3087	267.238	4.66418	57.3741		7.05319	0
46474	Tue Mar 28 14:49:54 2017_x000D_	18.1461	47.4914	140.385	2.45019	2	59.9732	8.3087	267.238	4.66418	57.3131		15.7137	60.9575
46475	Tue Mar 28 14:49:54 2017_x000D_	17.7202	47.1865	142.618	2.48915	2	59.6322	6.3056	265.9	4.64083	58.548		4.45377	0
46476	Tue Mar 28 14:49:54 2017_x000D_	17.6129	47.0839	138.444	2.41631	2	59.6322	6.3056	265.9	4.64083	58.5533		4.45614	0
46477	Tue Mar 28 14:49:54 2017_x000D_	17.5053	46.9815	142.617	2.48913	2	59.6322	6.3056	265.9	4.64083	58.5594		8.91414	0
46478	Tue Mar 28 14:49:54 2017_x000D_	17.2903	46.7764	142.615	2.48911	2	59.6322	6.3056	265.9	4.64083	58.5724		15.7332	0
46479	Tue Mar 28 14:49:54 2017_x000D_	16.8641	46.4708	136.351	2.37978	2	59.6322	6.3056	265.9	4.64083	58.6716		7.03161	76.6534
46480	Tue Mar 28 14:49:54 2017_x000D_	16.6524	46.3702	134.261	2.3433	2	58.4279	4.0521	218.37	3.81128	59.4644		0.0108167	0
46481	Tue Mar 28 14:49:54 2017_x000D_	16.6527	46.37	126.013	2.19933	2	58.4279	4.0521	218.37	3.81128	59.464		3.1469	0
46482	Tue Mar 28 14:49:54 2017_x000D_	16.6572	46.4748	106.548	1.85961	2	58.4279	4.0521	218.37	3.81128	59.5355		4.4731	0
46483	Tue Mar 28 14:49:54 2017_x000D_	16.7652	46.5776	97.6259	1.70389	2	58.4279	4.0521	218.37	3.81128	59.5332		4.40885	67.2793
46484	Tue Mar 28 14:49:54 2017_x000D_	16.6651	46.6852	88.9849	1.55308	2	56.5144	2.8825	174.829	3.05135	59.2169		3.11505	0
46485	Tue Mar 28 14:49:54 2017_x000D_	16.5613	46.6879	74.5241	1.30069	2	56.5144	2.8825	174.829	3.05135	59.2888		3.11742	0
46486	Tue Mar 28 14:49:54 2017_x000D_	16.6652	46.6862	64.1187	1.11908	2	56.5144	2.8825	174.829	3.05135	59.2176		3.13119	0
46487	Tue Mar 28 14:49:55 2017_x000D_	16.6613	46.5819	48.9976	0.855169	2	56.5144	2.8825	174.829	3.05135	59.1431		6.97448	0
46488	Tue Mar 28 14:49:55 2017_x000D_	16.7576	46.3703	38.6035	0.673758	2	56.5144	2.8825	174.829	3.05135	58.9219		8.79358	98.4123
46489	Tue Mar 28 14:49:55 2017_x000D_	16.9578	46.1562	25.4923	0.444925	2	53.2357	2.7766	176.146	3.07433	56.5498		4.45584	0
46490	Tue Mar 28 14:49:55 2017_x000D_	17.0651	46.2589	21.699	0.37872	2	53.2357	2.7766	176.146	3.07433	56.5599		8.80397	0
46491	Tue Mar 28 14:49:55 2017_x000D_	17.2657	46.0447	16.1331	0.281576	2	53.2357	2.7766	176.146	3.07433	56.2669		12.827	0
46492	Tue Mar 28 14:49:55 2017_x000D_	17.6779	45.9311	18.9566	0.330855	2	53.2357	2.7766	176.146	3.07433	55.9166		25.6396	87.9063
46493	Tue Mar 28 14:49:55 2017_x000D_	18.5018	45.7039	18.9577	0.330875	2	50.3619	3.3488	174.114	3.03887	53.0002		12.8147	0
46494	Tue Mar 28 14:49:55 2017_x000D_	18.9136	45.5904	21.7002	0.37874	2	50.3619	3.3488	174.114	3.03887	52.6626		23.6466	0
46495	Tue Mar 28 14:49:55 2017_x000D_	19.6296	45.2608	25.4983	0.44503	2	50.3619	3.3488	174.114	3.03887	51.972		11.1975	0
46496	Tue Mar 28 14:49:55 2017_x000D_	19.934	45.0448	26.7564	0.466988	2	50.3619	3.3488	174.114	3.03887	51.618		20.8114	125.019
46497	Tue Mar 28 14:49:55 2017_x000D_	20.5457	44.7176	29.4976	0.51483	2	46.1955	3.4361	180	3.14159	48.6012		9.80582	0
46498	Tue Mar 28 14:49:55 2017_x000D_	20.8531	44.6065	30.675	0.53538	2	46.1955	3.4361	180	3.14159	48.345		18.0869	0
46499	Tue Mar 28 14:49:55 2017_x000D_	21.3609	44.2815	29.4979	0.514835	2	46.1955	3.4361	180	3.14159	47.8028		6.93212	0
46500	Tue Mar 28 14:49:55 2017_x000D_	21.5647	44.1726	32.1095	0.560417	2	46.1955	3.4361	180	3.14159	47.604		13.8618	91.9558
46501	Tue Mar 28 14:49:55 2017_x000D_	21.9721	43.9546	32.1099	0.560424	2	43.1319	3.3373	180	3.14159	45.7985		8.78687	0
46502	Tue Mar 28 14:49:55 2017_x000D_	22.1724	43.7409	32.1089	0.560406	2	43.1319	3.3373	180	3.14159	45.5165		20.7778	0
46503	Tue Mar 28 14:49:55 2017_x000D_	22.7831	43.4142	29.497	0.514821	2	43.1319	3.3373	180	3.14159	44.947		8.78262	0
46504	Tue Mar 28 14:49:55 2017_x000D_	22.9833	43.2006	29.4957	0.514797	2	43.1319	3.3373	180	3.14159	44.666		16.6675	0
46505	Tue Mar 28 14:49:55 2017_x000D_	23.4936	42.9809	28.1407	0.491149	2	43.1319	3.3373	180	3.14159	44.2411		11.1752	78.848
46506	Tue Mar 28 14:49:55 2017_x000D_	23.7973	42.7652	29.4961	0.514803	2	40.505	3.2526	180	3.14159	42.8998		19.5689	0
46507	Tue Mar 28 14:49:55 2017_x000D_	24.4108	42.5436	29.4977	0.514832	2	40.505	3.2526	180	3.14159	42.4595		8.77633	0
46508	Tue Mar 28 14:49:55 2017_x000D_	24.6108	42.3301	29.4964	0.514809	2	40.505	3.2526	180	3.14159	42.1862		8.77838	0
46509	Tue Mar 28 14:49:56 2017_x000D_	24.8109	42.1166	29.495	0.514785	2	40.505	3.2526	180	3.14159	41.9132		20.7496	118.597
46510	Tue Mar 28 14:49:56 2017_x000D_	25.4208	41.7904	32.1099	0.560424	2	36.5529	3.347	180	3.14159	40.0227		12.7439	0
46511	Tue Mar 28 14:49:56 2017_x000D_	25.8304	41.6778	29.4969	0.514817	2	36.5529	3.347	180	3.14159	39.8023		15.4776	0
46512	Tue Mar 28 14:49:56 2017_x000D_	26.2335	41.3558	32.1108	0.56044	2	36.5529	3.347	180	3.14159	39.3848		9.76405	0
46513	Tue Mar 28 14:49:56 2017_x000D_	26.5396	41.2452	28.1392	0.491122	2	36.5529	3.347	180	3.14159	39.1987		11.1535	0
46514	Tue Mar 28 14:49:56 2017_x000D_	26.8427	41.0299	29.4959	0.5148	2	36.5529	3.347	180	3.14159	38.9139		22.2963	98.9528
46515	Tue Mar 28 14:49:56 2017_x000D_	27.4486	40.5995	29.4947	0.51478	2	33.2565	3.4626	180	3.14159	37.5883		9.27158	0
46516	Tue Mar 28 14:49:56 2017_x000D_	27.7576	40.5938	28.1392	0.491122	2	33.2565	3.4626	180	3.14159	37.5362		13.8053	0
46517	Tue Mar 28 14:49:56 2017_x000D_	28.1634	40.3768	28.1392	0.491121	2	33.2565	3.4626	180	3.14159	37.2639		19.8121	0
46518	Tue Mar 28 14:49:56 2017_x000D_	28.666	39.9484	29.4952	0.514789	2	33.2565	3.4626	180	3.14159	36.7734		9.26247	59.2057
46519	Tue Mar 28 14:49:56 2017_x000D_	28.9747	39.9429	28.1392	0.491122	2	31.284	3.3991	180	3.14159	36.6167		13.796	0
46520	Tue Mar 28 14:49:56 2017_x000D_	29.3802	39.726	28.1392	0.491122	2	31.284	3.3991	180	3.14159	36.3768		11.1385	0
46521	Tue Mar 28 14:49:56 2017_x000D_	29.6829	39.511	29.4971	0.514821	2	31.284	3.3991	180	3.14159	36.1474		13.7892	0
46522	Tue Mar 28 14:49:56 2017_x000D_	30.0882	39.2942	29.4972	0.514823	2	31.284	3.3991	180	3.14159	35.915		6.169	77.431
46523	Tue Mar 28 14:49:56 2017_x000D_	30.2938	39.2905	29.4987	0.51485	2	28.8329	4.2077	154.799	2.70175	35.1132		11.1228	0
46524	Tue Mar 28 14:49:56 2017_x000D_	30.596	39.0757	28.1392	0.491122	2	28.8329	4.2077	154.799	2.70175	34.9125		6.89453	0
46525	Tue Mar 28 14:49:56 2017_x000D_	30.7987	38.9674	30.6784	0.535439	2	28.8329	4.2077	154.799	2.70175	34.8152		4.37859	0
46526	Tue Mar 28 14:49:56 2017_x000D_	30.8985	38.8609	29.4976	0.514829	2	28.8329	4.2077	154.799	2.70175	34.7147		4.37654	0
46527	Tue Mar 28 14:49:56 2017_x000D_	30.9982	38.7544	30.6771	0.535417	2	28.8329	4.2077	154.799	2.70175	34.6145		9.73638	65.2383
46528	Tue Mar 28 14:49:56 2017_x000D_	31.3035	38.6443	29.4977	0.514832	2	26.82	5.0306	156.326	2.72841	33.9114		17.9829	0
46529	Tue Mar 28 14:49:56 2017_x000D_	31.8084	38.3212	38.6344	0.674297	2	26.82	5.0306	156.326	2.72841	33.6623		3.08453	0
46530	Tue Mar 28 14:49:57 2017_x000D_	31.9112	38.3193	40.4528	0.706035	2	26.82	5.0306	156.326	2.72841	33.6758		0.0108167	0
46531	Tue Mar 28 14:49:57 2017_x000D_	31.9115	38.3191	49.0184	0.855533	2	26.82	5.0306	156.326	2.72841	33.6756		9.86241	29.6438
46532	Tue Mar 28 14:49:57 2017_x000D_	31.8181	38.6343	66.7437	1.1649	2	25.9232	5.4455	159.625	2.78598	33.7083		6.94946	0
46533	Tue Mar 28 14:49:57 2017_x000D_	31.7214	38.8448	77.1189	1.34598	2	25.9232	5.4455	159.625	2.78598	33.8989		0.006	0
46534	Tue Mar 28 14:49:57 2017_x000D_	31.7214	38.8446	82.8134	1.44537	2	25.9232	5.4455	159.625	2.78598	33.8987		6.2631	0
46535	Tue Mar 28 14:49:57 2017_x000D_	31.7268	39.0533	100.423	1.75271	2	25.9232	5.4455	159.625	2.78598	34.1052		4.41269	35.6519
46536	Tue Mar 28 14:49:57 2017_x000D_	31.8321	39.156	109.679	1.91426	2	24.807	5.8534	172.345	3.00799	34.0355		6.28541	0
46537	Tue Mar 28 14:49:57 2017_x000D_	31.8252	38.9466	127.756	2.22976	2	24.807	5.8534	172.345	3.00799	33.8292		0.0108167	0
46538	Tue Mar 28 14:49:57 2017_x000D_	31.8249	38.9468	135.777	2.36975	2	24.807	5.8534	172.345	3.00799	33.8293		7.01568	0
46539	Tue Mar 28 14:49:57 2017_x000D_	31.7159	38.7399	150.223	2.62189	2	24.807	5.8534	172.345	3.00799	33.6044		3.08464	0
46540	Tue Mar 28 14:49:57 2017_x000D_	31.6131	38.742	156.741	2.73565	2	24.807	5.8534	172.345	3.00799	33.5855		13.8911	46.6377
46541	Tue Mar 28 14:49:57 2017_x000D_	31.1964	38.5401	162.303	2.83271	2	23.262	6.0258	180	3.14159	33.4684		12.767	0
46542	Tue Mar 28 14:49:57 2017_x000D_	30.7822	38.4424	159.468	2.78325	2	23.262	6.0258	180	3.14159	33.2775		13.9125	0
46543	Tue Mar 28 14:49:57 2017_x000D_	30.3649	38.2401	159.467	2.78322	2	23.262	6.0258	180	3.14159	32.9881		26.5512	0
46544	Tue Mar 28 14:49:57 2017_x000D_	29.5324	37.9397	156.744	2.7357	2	23.262	6.0258	180	3.14159	32.5241		9.82056	46.0886
46545	Tue Mar 28 14:49:57 2017_x000D_	29.2206	37.84	152.805	2.66695	2	21.7265	5.9766	180	3.14159	32.7328		13.9461	0
46546	Tue Mar 28 14:49:57 2017_x000D_	28.8023	37.6372	152.805	2.66696	2	21.7265	5.9766	180	3.14159	32.4416		20.9352	0
46547	Tue Mar 28 14:49:57 2017_x000D_	28.1744	37.3327	150.243	2.62223	2	21.7265	5.9766	180	3.14159	32.0122		13.3359	0
46548	Tue Mar 28 14:49:57 2017_x000D_	27.8557	37.0228	146.215	2.55193	2	21.7265	5.9766	180	3.14159	31.6454		20.9673	52.683
46549	Tue Mar 28 14:49:57 2017_x000D_	27.2269	36.7177	143.875	2.51108	2	19.9713	5.9204	182.31	3.18191	31.6404		11.2976	0
46550	Tue Mar 28 14:49:57 2017_x000D_	26.911	36.5127	142.102	2.48015	2	19.9713	5.9204	182.31	3.18191	31.3695		8.90627	0
46551	Tue Mar 28 14:49:58 2017_x000D_	26.698	36.3059	142.101	2.48013	2	19.9713	5.9204	182.31	3.18191	31.1212		24.5669	0
46552	Tue Mar 28 14:49:58 2017_x000D_	26.0618	35.7903	144.483	2.5217	2	19.9713	5.9204	182.31	3.18191	30.4845		11.3326	39.5213
46553	Tue Mar 28 14:49:58 2017_x000D_	25.7449	35.5847	146.214	2.55191	2	18.6546	5.8782	184.078	3.21276	30.5409		15.7298	0
46554	Tue Mar 28 14:49:58 2017_x000D_	25.3213	35.2757	148.698	2.59527	2	18.6546	5.8782	184.078	3.21276	30.144		8.93173	0
46555	Tue Mar 28 14:49:58 2017_x000D_	25.1077	35.0683	148.696	2.59523	2	18.6546	5.8782	184.078	3.21276	29.8949		18.3298	0
46556	Tue Mar 28 14:49:58 2017_x000D_	24.5799	34.7605	152.783	2.66656	2	18.6546	5.8782	184.078	3.21276	29.4838		7.01863	0
46557	Tue Mar 28 14:49:58 2017_x000D_	24.3694	34.6584	155.472	2.71349	2	18.6546	5.8782	184.078	3.21276	29.3421		7.02395	32.9389
46558	Tue Mar 28 14:49:58 2017_x000D_	24.1588	34.5561	152.783	2.66657	2	17.5572	5.843	191.865	3.34868	29.4622		21.0773	0
46559	Tue Mar 28 14:49:58 2017_x000D_	23.5267	34.2494	155.471	2.71348	2	17.5572	5.843	191.865	3.34868	29.0269		9.91451	0
46560	Tue Mar 28 14:49:58 2017_x000D_	23.2119	34.1488	159.42	2.7824	2	17.5572	5.843	191.865	3.34868	28.8651		9.90868	0
46561	Tue Mar 28 14:49:58 2017_x000D_	22.8974	34.0479	155.474	2.71353	2	17.5572	5.843	191.865	3.34868	28.706		22.7659	29.3875
46562	Tue Mar 28 14:49:58 2017_x000D_	22.2607	33.635	155.47	2.71346	2	16.6985	5.3716	203.248	3.54735	28.8055		9.93714	0
46563	Tue Mar 28 14:49:58 2017_x000D_	21.9453	33.5338	154.112	2.68977	2	16.6985	5.3716	203.248	3.54735	28.6468		18.3998	0
46564	Tue Mar 28 14:49:58 2017_x000D_	21.4155	33.2248	155.469	2.71345	2	16.6985	5.3716	203.248	3.54735	28.2498		12.9392	0
46565	Tue Mar 28 14:49:58 2017_x000D_	20.9959	33.125	152.789	2.66668	2	16.6985	5.3716	203.248	3.54735	28.0841		21.1686	20.7879
46566	Tue Mar 28 14:49:58 2017_x000D_	20.361	32.8171	155.471	2.71349	2	16.0495	5.1288	195.139	3.40582	28.022		7.06551	0
46567	Tue Mar 28 14:49:58 2017_x000D_	20.1492	32.7141	152.79	2.66669	2	16.0495	5.1288	195.139	3.40582
46568	Tue Mar 28 14:49:58 2017_x000D_	19.9339	32.5056	152.787	2.66664	2	16.0495	5.1288	195.139	3.40582
46569	Tue Mar 28 14:49:58 2017_x000D_	19.7185	32.2969	152.784	2.66658	2	16.0495	5.1288	195.139	3.40582
46570	Tue Mar 28 14:49:58 2017_x000D_	19.0859	32.094	152.788	2.66665	2	16.0495	5.1288	195.139	3.40582
46571	Tue Mar 28 14:49:58 2017_x000D_	18.6615	31.888	152.788	2.66666	2	15.362	5.77271	127.158	2.21932
46572	Tue Mar 28 14:49:58 2017_x000D_	18.4457	31.6791	152.785	2.6666	2	15.362	5.77271	127.158	2.21932
46573	Tue Mar 28 14:49:59 2017_x000D_	18.1327	31.6834	151.343	2.64143	2	15.362	5.77271	127.158	2.21932
46574	Tue Mar 28 14:49:59 2017_x000D_	17.5959	31.2666	152.786	2.66661	2	15.362	5.77271	127.158	2.21932
46575	Tue Mar 28 14:49:59 2017_x000D_	17.3869	31.2694	152.789	2.66668	2	14.8844	6.6452	120.835	2.10897
46576	Tue Mar 28 14:49:59 2017_x000D_	17.0663	31.0616	151.341	2.6414	2	14.8844	6.6452	120.835	2.10897
46577	Tue Mar 28 14:49:59 2017_x000D_	17.0663	31.0616	151.341	2.6414	2	14.8844	6.6452	120.835	2.10897
46578	Tue Mar 28 14:49:59 2017_x000D_	16.7451	30.8536	152.787	2.66663	2	14.8844	6.6452	120.835	2.10897
46579	Tue Mar 28 14:49:59 2017_x000D_	16.3194	30.6469	152.787	2.66664	2	14.8075	8.418	95.1454	1.6606
46580	Tue Mar 28 14:49:59 2017_x000D_	16.1027	30.4374	152.784	2.66658	2	14.8075	8.418	95.1454	1.6606
46581	Tue Mar 28 14:49:59 2017_x000D_	15.8933	30.4401	152.787	2.66664	2	14.8075	8.418	95.1454	1.6606
46582	Tue Mar 28 14:49:59 2017_x000D_	15.6766	30.2305	152.784	2.66659	2	14.8075	8.418	95.1454	1.6606
46583	Tue Mar 28 14:49:59 2017_x000D_	15.1454	30.0245	146.26	2.55272	2	14.7018	10.8544	92.7624	1.61901
46584	Tue Mar 28 14:49:59 2017_x000D_	15.0371	29.9194	142.178	2.48147	2	14.7018	10.8544	92.7624	1.61901
46585	Tue Mar 28 14:49:59 2017_x000D_	15.041	30.0253	131.975	2.3034	2	14.7018	10.8544	92.7624	1.61901
46586	Tue Mar 28 14:49:59 2017_x000D_	15.1463	30.0238	121.783	2.12552	2	14.7018	10.8544	92.7624	1.61901
46587	Tue Mar 28 14:49:59 2017_x000D_	15.1546	30.2365	103.665	1.8093	2	14.7018	10.8544	92.7624	1.61901
46588	Tue Mar 28 14:49:59 2017_x000D_	15.0501	30.2382	94.9634	1.65742	2	14.3576	13.7253	94.9724	1.65758
46589	Tue Mar 28 14:49:59 2017_x000D_	15.0542	30.3452	76.598	1.33689	2	14.3576	13.7253	94.9724	1.65758
46590	Tue Mar 28 14:49:59 2017_x000D_	14.9494	30.3469	68.1392	1.18925	2	14.3576	13.7253	94.9724	1.65758
46591	Tue Mar 28 14:49:59 2017_x000D_	14.9454	30.2413	53.2579	0.929526	2	14.3576	13.7253	94.9724	1.65758
46592	Tue Mar 28 14:49:59 2017_x000D_	14.9452	30.2415	44.6212	0.778786	2	14.071	15.2673	97.5665	1.70286
46593	Tue Mar 28 14:49:59 2017_x000D_	15.1466	30.0266	27.8917	0.486801	2	14.071	15.2673	97.5665	1.70286
46594	Tue Mar 28 14:50:00 2017_x000D_	15.1466	30.0266	27.8917	0.486801	2	14.071	15.2673	97.5665	1.70286
46595	Tue Mar 28 14:50:00 2017_x000D_	15.5582	29.8086	22.4373	0.391604	2	14.071	15.2673	97.5665	1.70286
46596	Tue Mar 28 14:50:00 2017_x000D_	15.8722	29.8046	21.3874	0.373281	2	13.8133	16.1453	94.9724	1.65758
46597	Tue Mar 28 14:50:00 2017_x000D_	16.5907	29.3703	22.4371	0.391601	2	13.8133	16.1453	94.9724	1.65758
46598	Tue Mar 28 14:50:00 2017_x000D_	17.3125	29.0424	26.4931	0.462393	2	13.8133	16.1453	94.9724	1.65758
46599	Tue Mar 28 14:50:00 2017_x000D_	17.6261	29.0385	25.2234	0.440231	2	13.8133	16.1453	94.9724	1.65758
46600	Tue Mar 28 14:50:00 2017_x000D_	17.9364	28.9284	29.2654	0.510778	2	13.8133	16.1453	94.9724	1.65758
46601	Tue Mar 28 14:50:00 2017_x000D_	18.5529	28.6021	31.9037	0.556825	2	13.5748	16.5808	110.589	1.93014
46602	Tue Mar 28 14:50:00 2017_x000D_	18.8593	28.3858	33.4848	0.584419	2	13.5748	16.5808	110.589	1.93014
46603	Tue Mar 28 14:50:00 2017_x000D_	19.1655	28.1697	31.9031	0.556814	2	13.5748	16.5808	110.589	1.93014
46604	Tue Mar 28 14:50:00 2017_x000D_	19.6772	27.8448	36.0547	0.629274	2	13.5748	16.5808	110.589	1.93014
46605	Tue Mar 28 14:50:00 2017_x000D_	19.879	27.63	36.0541	0.629263	2	13.117	17.0094	162.756	2.84062
46606	Tue Mar 28 14:50:00 2017_x000D_	20.4912	27.1979	36.0542	0.629265	2	13.117	17.0094	162.756	2.84062
46607	Tue Mar 28 14:50:00 2017_x000D_	20.6929	26.9831	36.0536	0.629254	2	13.117	17.0094	162.756	2.84062
46608	Tue Mar 28 14:50:00 2017_x000D_	21.1032	26.7659	36.0544	0.629267	2	13.117	17.0094	162.756	2.84062
46609	Tue Mar 28 14:50:00 2017_x000D_	21.409	26.5501	34.4077	0.600528	2	11.5719	17.1825	180	3.14159
46610	Tue Mar 28 14:50:00 2017_x000D_	21.614	26.4415	31.9007	0.556772	2	11.5719	17.1825	180	3.14159
46611	Tue Mar 28 14:50:00 2017_x000D_	21.92	26.2256	33.4833	0.584394	2	11.5719	17.1825	180	3.14159
46612	Tue Mar 28 14:50:00 2017_x000D_	22.4272	25.7952	31.899	0.556743	2	11.5719	17.1825	180	3.14159
46613	Tue Mar 28 14:50:00 2017_x000D_	22.9381	25.4709	36.0547	0.629274	2	9.82615	16.9063	180	3.14159
46614	Tue Mar 28 14:50:00 2017_x000D_	23.1429	25.3625	33.4827	0.584384	2	9.82615	16.9063	180	3.14159
46615	Tue Mar 28 14:50:00 2017_x000D_	23.3444	25.1479	33.4818	0.584368	2	9.82615	16.9063	180	3.14159
46616	Tue Mar 28 14:50:01 2017_x000D_	23.9589	24.8228	36.0556	0.629289	2	9.82615	16.9063	180	3.14159
46617	Tue Mar 28 14:50:01 2017_x000D_	24.1604	24.6082	36.055	0.629278	2	9.82615	16.9063	180	3.14159
46618	Tue Mar 28 14:50:01 2017_x000D_	24.6703	24.2844	31.8977	0.55672	2	7.20192	16.6025	180	3.14159
46619	Tue Mar 28 14:50:01 2017_x000D_	24.8751	24.1761	34.4077	0.600528	2	7.20192	16.6025	180	3.14159
46620	Tue Mar 28 14:50:01 2017_x000D_	25.0797	24.0678	31.8982	0.556728	2	7.20192	16.6025	180	3.14159
46621	Tue Mar 28 14:50:01 2017_x000D_	25.4889	23.8513	31.8986	0.556735	2	7.20192	16.6025	180	3.14159
46622	Tue Mar 28 14:50:01 2017_x000D_	25.6902	23.6369	31.8976	0.556717	2	5.43624	16.7687	182.011	3.17669
46623	Tue Mar 28 14:50:01 2017_x000D_	25.8947	23.5287	29.2527	0.510556	2	5.43624	16.7687	182.011	3.17669
46624	Tue Mar 28 14:50:01 2017_x000D_	26.2001	23.3132	36.0567	0.629309	2	5.43624	16.7687	182.011	3.17669
46625	Tue Mar 28 14:50:01 2017_x000D_	26.4046	23.205	33.4827	0.584383	2	5.43624	16.7687	182.011	3.17669
46626	Tue Mar 28 14:50:01 2017_x000D_	26.6091	23.0969	36.0575	0.629322	2	4.38522	15.6277	248.886	4.34388
46627	Tue Mar 28 14:50:01 2017_x000D_	26.8136	22.9887	38.4837	0.671667	2	4.38522	15.6277	248.886	4.34388
46628	Tue Mar 28 14:50:01 2017_x000D_	27.0151	22.7742	42.3098	0.738445	2	4.38522	15.6277	248.886	4.34388
46629	Tue Mar 28 14:50:01 2017_x000D_	27.0155	22.7737	59.9931	1.04708	2	4.38522	15.6277	248.886	4.34388
46630	Tue Mar 28 14:50:01 2017_x000D_	27.0188	22.8796	66.8275	1.16636	2	3.96471	15.1712	253.437	4.42331
46631	Tue Mar 28 14:50:01 2017_x000D_	27.129	23.0902	82.9275	1.44736	2	3.96471	15.1712	253.437	4.42331
46632	Tue Mar 28 14:50:01 2017_x000D_	27.025	23.0909	91.7263	1.60093	2	3.96471	15.1712	253.437	4.42331
46633	Tue Mar 28 14:50:01 2017_x000D_	27.125	22.9834	106.826	1.86446	2	3.96471	15.1712	253.437	4.42331
46634	Tue Mar 28 14:50:01 2017_x000D_	27.0176	22.8781	116.21	2.02824	2	3.96471	15.1712	253.437	4.42331
46635	Tue Mar 28 14:50:01 2017_x000D_	27.0106	22.6657	129.284	2.25643	2	3.95535	15.3925	253.326	4.42137
46636	Tue Mar 28 14:50:01 2017_x000D_	26.9034	22.5606	133.402	2.32831	2	3.95535	15.3925	253.326	4.42137
46637	Tue Mar 28 14:50:02 2017_x000D_	26.7931	22.3494	139.788	2.43976	2	3.95535	15.3925	253.326	4.42137
46638	Tue Mar 28 14:50:02 2017_x000D_	26.4748	22.1396	141.698	2.4731	2	3.95535	15.3925	253.326	4.42137
46639	Tue Mar 28 14:50:02 2017_x000D_	25.8318	21.5072	141.695	2.47304	2	3.95535	15.3925	253.326	4.42137
46640	Tue Mar 28 14:50:02 2017_x000D_	25.5102	21.1906	137.553	2.40075	2	4.41333	14.9636	355.048	6.19675
46641	Tue Mar 28 14:50:02 2017_x000D_	24.9736	20.6626	133.406	2.32837	2	4.41333	14.9636	355.048	6.19675
46642	Tue Mar 28 14:50:02 2017_x000D_	24.5505	20.453	133.411	2.32847	2	4.41333	14.9636	355.048	6.19675
46643	Tue Mar 28 14:50:02 2017_x000D_	24.2181	19.8159	127.557	2.22629	2	4.41333	14.9636	355.048	6.19675
46644	Tue Mar 28 14:50:02 2017_x000D_	23.8989	19.6051	125.269	2.18636	2	5.28239	15.2126	354.724	6.19111
46645	Tue Mar 28 14:50:02 2017_x000D_	23.6804	19.287	126.962	2.21591	2	5.28239	15.2126	354.724	6.19111
46646	Tue Mar 28 14:50:02 2017_x000D_	23.3473	18.6488	121.349	2.11794	2	5.28239	15.2126	354.724	6.19111
46647	Tue Mar 28 14:50:02 2017_x000D_	23.1285	18.3303	122.84	2.14397	2	5.28239	15.2126	354.724	6.19111
46648	Tue Mar 28 14:50:02 2017_x000D_	22.6905	17.6923	122.841	2.14398	2	6.17014	15.0188	354.829	6.19294
46649	Tue Mar 28 14:50:02 2017_x000D_	22.4748	17.4799	122.843	2.14402	2	6.17014	15.0188	354.829	6.19294
46650	Tue Mar 28 14:50:02 2017_x000D_	22.1405	16.8404	125.264	2.18626	2	6.17014	15.0188	354.829	6.19294
46651	Tue Mar 28 14:50:02 2017_x000D_	22.0289	16.6271	127.55	2.22616	2	6.17014	15.0188	354.829	6.19294
46652	Tue Mar 28 14:50:02 2017_x000D_	21.9177	16.4138	125.261	2.18622	2	6.82884	15.0395	348.76	6.08702
46653	Tue Mar 28 14:50:02 2017_x000D_	21.59	15.9879	131.166	2.28928	2	6.82884	15.0395	348.76	6.08702
46654	Tue Mar 28 14:50:02 2017_x000D_	21.3738	15.775	131.167	2.2893	2	6.82884	15.0395	348.76	6.08702
46655	Tue Mar 28 14:50:02 2017_x000D_	21.1575	15.562	131.168	2.28931	2	6.82884	15.0395	348.76	6.08702
46656	Tue Mar 28 14:50:02 2017_x000D_	20.8292	15.1352	133.378	2.32788	2	6.82884	15.0395	348.76	6.08702
46657	Tue Mar 28 14:50:02 2017_x000D_	20.7176	14.9215	131.165	2.28925	2	8.12718	15.5236	12.882	0.224833
46658	Tue Mar 28 14:50:03 2017_x000D_	20.389	14.4942	133.373	2.3278	2	8.12718	15.5236	12.882	0.224833
46659	Tue Mar 28 14:50:03 2017_x000D_	20.1759	14.3882	135.437	2.36382	2	8.12718	15.5236	12.882	0.224833
46660	Tue Mar 28 14:50:03 2017_x000D_	19.9556	14.0672	133.374	2.32782	2	8.12718	15.5236	12.882	0.224833
46661	Tue Mar 28 14:50:03 2017_x000D_	19.7387	13.8536	133.374	2.32782	2	10.2935	16.2563	5.93763	0.103631
46662	Tue Mar 28 14:50:03 2017_x000D_	19.5217	13.6399	133.375	2.32783	2	10.2935	16.2563	5.93763	0.103631
46663	Tue Mar 28 14:50:03 2017_x000D_	19.3047	13.4262	133.375	2.32784	2	10.2935	16.2563	5.93763	0.103631
