# Supplementary material for: Guppies Prefer to Follow Large (Robot) Leaders Irrespective of Own Size
Source: Front Bioeng Biotechnol. 2020 May 15;8:441. doi: 10.3389/fbioe.2020.00441 (PMC7243707; doi:10.3389/fbioe.2020.00441)
Supplement: Supplementary file 3 [file Data_Sheet_1.ZIP › Raw Data/Table 2.XLSX]

## Sheet: Data_Biol_Letters
ID	Replica_SL	Live_SL	Time_leave_shelter	Mean_distance_to_robot
1	30	18.4	61	10.7665
2	30	18.9	6	12.8449
3	30	19.45	12	21.2188
4	30	21.9	18	27.0312
5	30	19.52	31	14.0084
6	30	20.22	39	6.73555
7	30	23.8	28	8.84399
8	30	23.68	35	10.417
9	30	24.2	31	34.6076
10	30	26.5	71	11.0016
11	30	26.7	87	19.3441
12	30	25.26	4	23.7813
13	30	30.21	27	9.91305
14	30	29.79	14	32.9506
15	30	29.64	206	12.2479
16	30	29.32	121	58.4681
17	30	29.91	43	13.1807
18	30	29.33	62	13.6207
19	30	21.07	17	11.798
20	30	31.22	14	21.7
21	30	31.1	6	17.1803
22	25	30.85	480	45.9469
23	25	29.77	54	14.1432
24	25	30.15	36	25.6615
25	25	30.66	32	29.0115
26	25	19.84	377	12.9562
27	25	25.56	407
28	25	25.8	374	13.0187
29	25	20.67	17	11.3218
30	25	28.2	48	10.1033
31	25	25.6	161	12.255
32	25	20.68	16
33	25	21.6	15	6.69381
34	25	18.37	127	46.031
35	25	20.64	24	8.87743
36	25	24.67	374	15.6156
37	25	26.6	218	41.8698
38	20	29.39	26	43.1962
39	20	31.2	371	12.0675
40	20	29.8	74	38.2868
41	20	26.3	12	40.4804
42	20	25.49	76	10.8052
43	20	23.9	340	14.8087
44	20	26	146	10.5237
45	20	24.1	190	32.1436
46	20	20.9	13	25.369
47	20	19.91	27	31.8293
48	20	20.47	81	13.2764
49	20	17.95	79	39.9536
50	20	19.37	163	11.1034
51	20	18.12	412	13.8736
52	20	30.27	31	48.5171
53	20	28.3	23	14.2671
54	20	27.98	210	27.5787
55	20	29.42	246	61.2612
56	20	27.2	56	62.5832
57	25	25.39	369	12.1082
58	25	23.78	99	10.3423
59	25	28.33	376	39.0802
60	25	30.84	29	13.8316
61	25	26.31	43	51.4514
62	25	24.22	82	41.3889
63	25	25.79	75	30.2737
64	25	24.85	5	14.5986
65	25	20.37	68	32.0444
66	25	20.82	35	28.3212
67	25	25.23	16	26.3809
68	20	21.6	50	28.5392
69	20	23.67	66	28.2397
70	20	20.75	14	42.4409
71	30	21.43	268	35.1343
72	30	25	16	33.0715
73	30	26.58	394	19.5013
74	30	26.89	93	9.20055
75	30	30.62	113	23.9684
76	30	31.98	360	17.4252
77	30	30.18	224	18.3145
78	30	29.92	384	13.3144
79	25	28.96	155	8.05886
80	25	31.5	420	9.50717
81	25	30.77	81	30.7976
82	20	28.87	131	50.1929
83	20	30.13	172	36.2413
84	20	31.91	420	32.9064
85	20	25.13	78	10.4946
86	20	24	191	16.7063
87	20	24.25	159	36.9334
88	30	30.89	19	29.4057
89	30	27.18	226	10.2106
90	30	23.98	714	15.8683

## Sheet: Legend
ID	Fish ID
Replica_SL	Size of used replica in mm
Live_SL	Body size of live fish in mm
Time_leave_shelter	time the live fish took to leave the start box in s
Mean_distance_to_robot	mean distance between subjects in cm
